# Supplementary material for: Identification of Haptic Based Guiding Using Hard Reins
Source: PLoS One. 2015 Jul 22;10(7):e0132020. doi: 10.1371/journal.pone.0132020 (PMC4511788; doi:10.1371/journal.pone.0132020)
Supplement: S9 File — (ZIP) [file pone.0132020.s009.zip › Exp2_MotionData2/Subject10/path2/T4/fh4.txt]

// Start Time: 0
// Sample rate: 25.0Hz
// Scenario: 4.9
// Firmware Version: 2.6.1
Counter	Acc_X	Acc_Y	Acc_Z	Gyr_X	Gyr_Y	Gyr_Z	Mag_X	Mag_Y	Mag_Z	Quat_w	Quat_x	Quat_y	Quat_z
20919	0.849427	-9.706391	-1.644315	-0.004602	0.009885	-0.005726	-0.201786	0.534521	0.357302	0.286432	-0.387783	0.658092	-0.578357
20920	0.825828	-9.629272	-1.655242	-0.015400	-0.003260	0.004745	-0.202319	0.534662	0.357966	0.286461	-0.387918	0.658257	-0.578064
20921	0.738802	-9.642957	-1.633018	-0.008213	-0.014587	-0.005795	-0.202834	0.533004	0.356779	0.286558	-0.388275	0.658176	-0.577868
20922	0.743203	-9.703111	-1.628941	-0.029701	-0.012851	-0.002434	-0.202710	0.533279	0.358482	0.286512	-0.388690	0.658399	-0.577357
20923	0.675980	-9.649549	-1.589290	-0.008227	-0.018079	-0.004910	-0.200996	0.534100	0.359118	0.286666	-0.389075	0.658304	-0.577130
20924	0.605238	-9.747747	-1.633070	-0.001058	-0.014544	-0.005724	-0.200991	0.532715	0.359759	0.286844	-0.389406	0.658151	-0.576993
20925	0.627798	-9.632445	-1.624729	-0.024358	-0.014581	0.002935	-0.200465	0.533266	0.359757	0.286921	-0.389737	0.658324	-0.576533
20926	0.671561	-9.589631	-1.670279	-0.015381	-0.018068	-0.003184	-0.200722	0.532437	0.358967	0.287045	-0.390137	0.658347	-0.576175
20927	0.628106	-9.589173	-1.631445	0.018666	-0.011032	-0.012591	-0.200852	0.532161	0.358966	0.287235	-0.390382	0.657926	-0.576395
20928	0.680902	-9.633096	-1.702104	-0.015319	-0.012786	-0.014631	-0.200597	0.533128	0.360150	0.287172	-0.390888	0.657879	-0.576137
20929	0.757908	-9.672029	-1.652744	-0.018922	-0.007582	-0.009383	-0.202574	0.532032	0.359515	0.287060	-0.391267	0.657936	-0.575871
20930	0.797053	-9.602448	-1.609021	-0.004577	-0.000588	-0.014539	-0.200599	0.532851	0.361064	0.286919	-0.391566	0.657837	-0.575850
20931	0.845377	-9.595868	-1.693481	0.016865	-0.007595	-0.007370	-0.199935	0.532848	0.360268	0.287105	-0.391717	0.657495	-0.576046
20932	0.811100	-9.662825	-1.653098	0.015024	0.001128	0.004980	-0.200209	0.533679	0.361852	0.287323	-0.391630	0.657331	-0.576183
20933	0.767980	-9.614388	-1.654572	0.020361	0.000249	0.012088	-0.200726	0.532991	0.359234	0.287655	-0.391416	0.657144	-0.576376
20934	0.714412	-9.676471	-1.642807	0.025780	0.016906	0.005142	-0.201392	0.533825	0.359122	0.287732	-0.391062	0.656962	-0.576786
20935	0.695199	-9.661873	-1.637666	0.020412	0.016909	0.005111	-0.200466	0.534098	0.358717	0.287767	-0.390745	0.656815	-0.577150
20936	0.683739	-9.575279	-1.665413	0.025837	0.025689	-0.003607	-0.200738	0.534236	0.360818	0.287658	-0.390437	0.656594	-0.577665
20937	0.667256	-9.517342	-1.638167	0.009653	0.015150	0.010352	-0.201009	0.535761	0.360052	0.287694	-0.390134	0.656605	-0.577839
20938	0.642544	-9.598687	-1.559576	0.049063	0.020426	0.000073	-0.200467	0.534929	0.357809	0.287859	-0.389685	0.656124	-0.578605
20939	0.699833	-9.690641	-1.594775	-0.016241	0.032648	0.001368	-0.201259	0.535488	0.356256	0.287364	-0.389443	0.656466	-0.578627
20940	0.753003	-9.686092	-1.544710	-0.033304	0.013351	0.008207	-0.201255	0.534518	0.356770	0.287067	-0.389434	0.656966	-0.578213
20941	0.767178	-9.729536	-1.557349	-0.017125	0.020387	-0.005761	-0.200447	0.533408	0.354521	0.286642	-0.389433	0.657188	-0.578172
20942	0.791881	-9.638126	-1.527624	-0.042276	0.029150	0.013529	-0.202222	0.533106	0.354257	0.286122	-0.389214	0.657927	-0.577735
20943	0.773074	-9.565892	-1.550665	0.018696	0.034486	-0.012422	-0.202631	0.533244	0.357539	0.285712	-0.388933	0.657760	-0.578318
20944	0.714070	-9.709987	-1.628722	0.027564	0.018742	0.001674	-0.202365	0.533520	0.356621	0.285762	-0.388621	0.657522	-0.578773
20945	0.695065	-9.666512	-1.618445	-0.008287	0.013457	0.013745	-0.202631	0.534353	0.355586	0.285723	-0.388392	0.657751	-0.578687
20946	0.695059	-9.666586	-1.642480	-0.011775	0.013507	-0.005666	-0.203957	0.534083	0.356651	0.285430	-0.388439	0.657895	-0.578636
20947	0.704886	-9.642653	-1.656710	0.012403	0.015271	-0.009005	-0.205016	0.534089	0.356798	0.285266	-0.388369	0.657719	-0.578963
20948	0.728987	-9.662358	-1.710066	0.022247	0.020431	-0.001920	-0.204558	0.533706	0.356550	0.285201	-0.388104	0.657531	-0.579387
20949	0.724230	-9.652648	-1.693089	-0.033228	0.013419	-0.004109	-0.204288	0.532735	0.356536	0.284763	-0.388252	0.657915	-0.579066
20950	0.791860	-9.652949	-1.619170	-0.036851	0.008119	0.001991	-0.205354	0.533294	0.357736	0.284439	-0.388408	0.658375	-0.578598
20951	0.806094	-9.689082	-1.600481	0.007957	0.020403	-0.010867	-0.206408	0.533162	0.356835	0.284149	-0.388331	0.658268	-0.578914
20952	0.742904	-9.744073	-1.653443	0.041904	0.037901	0.007076	-0.205884	0.535237	0.354752	0.284102	-0.387626	0.658025	-0.579685
20953	0.762587	-9.691470	-1.705883	0.020407	0.016898	0.007730	-0.205090	0.534955	0.355392	0.284169	-0.387275	0.657899	-0.580030
20954	0.802056	-9.574028	-1.740925	-0.019768	0.013425	-0.011067	-0.204426	0.535091	0.354336	0.283770	-0.387458	0.658082	-0.579895
20955	0.787028	-9.650742	-1.696012	-0.009979	0.002908	-0.003996	-0.204822	0.534400	0.355383	0.283646	-0.387598	0.658142	-0.579795
20956	0.769218	-9.778027	-1.678095	-0.006436	0.004646	0.003064	-0.205472	0.532466	0.355111	0.283617	-0.387608	0.658238	-0.579693
20957	0.714532	-9.659649	-1.647421	-0.036903	-0.000625	0.011674	-0.204420	0.533845	0.354716	0.283513	-0.387736	0.658712	-0.579120
20958	0.722546	-9.551522	-1.663071	0.004292	-0.011091	0.001383	-0.203226	0.532453	0.355994	0.283770	-0.387906	0.658572	-0.579040
20959	0.767445	-9.688956	-1.657828	0.027559	-0.004097	0.001536	-0.202697	0.532866	0.355466	0.284094	-0.387842	0.658202	-0.579344
20960	0.728426	-9.743834	-1.612458	0.031082	-0.011113	0.010347	-0.203496	0.533839	0.355488	0.284650	-0.387727	0.657828	-0.579572
20961	0.692182	-9.748237	-1.571337	0.018558	-0.002367	0.011178	-0.203224	0.533285	0.354169	0.284996	-0.387565	0.657646	-0.579717
20962	0.729191	-9.637917	-1.582405	0.020329	-0.010258	0.013818	-0.201384	0.535628	0.353902	0.285504	-0.387464	0.657424	-0.579787
20963	0.724521	-9.613981	-1.632562	0.052625	-0.007574	-0.002672	-0.202441	0.535219	0.354045	0.286022	-0.387349	0.656710	-0.580417
20964	0.709641	-9.666944	-1.685917	0.073181	-0.007567	0.003641	-0.202705	0.536606	0.351706	0.286773	-0.387033	0.655818	-0.581265
20965	0.637046	-9.685824	-1.752804	0.066907	-0.021532	0.003564	-0.202972	0.537161	0.351454	0.287656	-0.386917	0.654911	-0.581929
20966	0.702853	-9.602050	-1.718760	0.027550	-0.042549	-0.005614	-0.201404	0.539228	0.353807	0.288439	-0.387429	0.654252	-0.581942
20967	0.725321	-9.498854	-1.736995	-0.017067	-0.035511	-0.028809	-0.201798	0.538261	0.354328	0.288475	-0.388385	0.653996	-0.581574
20968	0.748778	-9.599658	-1.606169	-0.017108	-0.058289	-0.030685	-0.200462	0.538117	0.351033	0.288784	-0.389619	0.653597	-0.581043
20969	0.834722	-9.739656	-1.548435	-0.083287	-0.046079	-0.036466	-0.200863	0.537564	0.353128	0.288348	-0.391181	0.653987	-0.579770
20970	0.786738	-9.700384	-1.412978	-0.074446	-0.035646	-0.013434	-0.200070	0.535897	0.356111	0.288143	-0.392289	0.654496	-0.578548
20971	0.768010	-9.618404	-1.395050	-0.002881	-0.019895	-0.005784	-0.202055	0.534106	0.359134	0.288351	-0.392677	0.654336	-0.578362
20972	0.763270	-9.604112	-1.452527	0.013274	-0.005865	-0.010897	-0.201924	0.534521	0.358875	0.288460	-0.392886	0.654029	-0.578513
20973	0.700005	-9.670988	-1.459960	-0.009980	-0.011091	-0.014604	-0.202057	0.535353	0.357707	0.288399	-0.393326	0.653927	-0.578359
20974	0.699981	-9.675667	-1.416752	-0.002836	0.001139	-0.009223	-0.201388	0.533965	0.357683	0.288307	-0.393522	0.653861	-0.578346
20975	0.690420	-9.661233	-1.440538	0.051764	0.006416	-0.011443	-0.200870	0.536177	0.357435	0.288547	-0.393357	0.653166	-0.579124
20976	0.680524	-9.690388	-1.560958	0.070576	0.009952	-0.012175	-0.201906	0.534385	0.353898	0.288879	-0.393062	0.652279	-0.580158
20977	0.666342	-9.647032	-1.577161	0.066954	0.008185	-0.002501	-0.202699	0.536191	0.350655	0.289323	-0.392667	0.651489	-0.581091
20978	0.695006	-9.688375	-1.652390	0.066958	0.014312	0.000149	-0.201650	0.537570	0.351176	0.289721	-0.392190	0.650758	-0.582033
20979	0.686076	-9.585022	-1.699193	0.034763	-0.005793	-0.007183	-0.202584	0.539098	0.350682	0.290040	-0.392205	0.650231	-0.582454
20980	0.705249	-9.589930	-1.718595	-0.000948	-0.014418	-0.031227	-0.202243	0.539478	0.349607	0.289905	-0.392854	0.649882	-0.582472
20981	0.747558	-9.753633	-1.658354	-0.015321	-0.012719	-0.020799	-0.203045	0.539481	0.351976	0.289761	-0.393419	0.649799	-0.582256
20982	0.776034	-9.823619	-1.661808	-0.060065	-0.009243	-0.018492	-0.203840	0.538238	0.354202	0.289266	-0.394210	0.650252	-0.581460
20983	0.825992	-9.590764	-1.683596	-0.036769	-0.026726	-0.028927	-0.202775	0.536709	0.354956	0.289038	-0.395170	0.650277	-0.580894
20984	0.768586	-9.513395	-1.699035	-0.031453	-0.026734	-0.016518	-0.202243	0.536845	0.354033	0.289034	-0.395991	0.650299	-0.580312
20985	0.798084	-9.441406	-1.679234	-0.076141	-0.030233	-0.028306	-0.202779	0.536153	0.357177	0.288545	-0.397211	0.650770	-0.579193
20986	0.927089	-9.639346	-1.581679	-0.065458	-0.042545	-0.023949	-0.203155	0.533664	0.355325	0.288273	-0.398377	0.651113	-0.578141
20987	0.925988	-9.797665	-1.444092	-0.019086	-0.035632	0.007220	-0.203424	0.533388	0.356767	0.288715	-0.398867	0.651165	-0.577523
20988	0.820023	-9.758291	-1.423498	-0.024390	-0.007594	0.001154	-0.202639	0.532689	0.360676	0.288750	-0.399227	0.651334	-0.577066
20989	0.762135	-9.748276	-1.442111	0.006061	-0.004053	-0.003878	-0.202512	0.534628	0.358860	0.288859	-0.399346	0.651183	-0.577100
20990	0.743838	-9.608350	-1.351417	-0.013630	0.020408	0.003148	-0.201855	0.534900	0.360032	0.288586	-0.399236	0.651441	-0.577021
20991	0.742007	-9.526576	-1.357672	0.041839	0.022169	0.005339	-0.204093	0.534083	0.357831	0.288754	-0.398720	0.651093	-0.577687
20992	0.815870	-9.662191	-1.470425	0.084831	0.043188	0.003918	-0.204092	0.534776	0.356529	0.288952	-0.397738	0.650368	-0.579079
20993	0.776202	-9.820775	-1.481567	0.068818	0.062395	-0.006768	-0.203775	0.535917	0.356036	0.288673	-0.396752	0.649838	-0.580488
20994	0.853576	-9.804734	-1.544539	0.063374	0.041356	0.005434	-0.206154	0.536762	0.353724	0.288750	-0.395905	0.649352	-0.581571
20995	0.931947	-9.649205	-1.610722	0.081325	0.038748	-0.005009	-0.206158	0.538701	0.351911	0.288893	-0.395099	0.648550	-0.582941
20996	0.831143	-9.561927	-1.642497	0.047311	0.034391	-0.001699	-0.205626	0.537868	0.352418	0.288874	-0.394543	0.648136	-0.583787
20997	0.793235	-9.460562	-1.626584	0.025805	0.015138	-0.000131	-0.204716	0.540354	0.352953	0.288938	-0.394272	0.647889	-0.584212
20998	0.753780	-9.575636	-1.603532	-0.001005	0.006415	-0.010944	-0.207218	0.540093	0.349846	0.288750	-0.394395	0.647833	-0.584285
20999	0.825332	-9.701186	-1.576752	-0.051130	0.010743	-0.006936	-0.208544	0.539961	0.351043	0.288185	-0.394708	0.648411	-0.583711
21000	0.805165	-9.821156	-1.532293	-0.036808	0.001135	-0.013054	-0.206681	0.538705	0.350086	0.287787	-0.395158	0.648706	-0.583275
21001	0.807592	-9.821021	-1.481840	-0.045756	0.008119	-0.012215	-0.206802	0.536768	0.349806	0.287238	-0.395537	0.649164	-0.582779
21002	0.844740	-9.691452	-1.490285	-0.017182	0.001088	-0.000561	-0.206946	0.537182	0.352562	0.287147	-0.395719	0.649324	-0.582522
21003	0.854878	-9.622011	-1.566483	0.015042	-0.002388	-0.002088	-0.206679	0.536627	0.352945	0.287334	-0.395740	0.649093	-0.582673
21004	0.855143	-9.583652	-1.606902	0.044516	-0.003276	0.010468	-0.206946	0.537182	0.352693	0.287917	-0.395475	0.648595	-0.583119
21005	0.763176	-9.611841	-1.620854	0.066858	-0.011123	0.014150	-0.206150	0.537178	0.352157	0.288816	-0.395089	0.647842	-0.583773
21006	0.786708	-9.681794	-1.662672	0.041837	-0.023263	-0.000151	-0.207273	0.540060	0.348903	0.289466	-0.395158	0.647206	-0.584109
21007	0.776603	-9.746439	-1.591226	-0.026100	-0.014511	-0.013844	-0.206596	0.537841	0.348347	0.289347	-0.395712	0.647303	-0.583686
21008	0.840082	-9.652803	-1.484947	-0.040433	-0.007566	-0.010401	-0.206742	0.538256	0.351365	0.289091	-0.396281	0.647592	-0.583106
21009	0.849746	-9.652821	-1.465803	0.008766	-0.004066	-0.007389	-0.208076	0.540063	0.351665	0.289188	-0.396427	0.647392	-0.583181
21010	0.882888	-9.744586	-1.500792	0.027492	-0.023332	0.001461	-0.207013	0.539504	0.351120	0.289779	-0.396597	0.646913	-0.583303
21011	0.914658	-9.691916	-1.500461	-0.029760	0.001130	0.006421	-0.207415	0.537703	0.355561	0.289662	-0.396728	0.647301	-0.582842
21012	0.908041	-9.619742	-1.475586	-0.017199	-0.005939	0.001171	-0.207489	0.538015	0.355197	0.289701	-0.396991	0.647421	-0.582510
21013	0.895626	-9.667723	-1.466417	0.004309	-0.007660	-0.007496	-0.206955	0.538151	0.353488	0.289803	-0.397209	0.647247	-0.582504
21014	0.878672	-9.674799	-1.463949	0.025781	0.004591	-0.003767	-0.207094	0.539398	0.353503	0.289966	-0.397138	0.646904	-0.582852
21015	0.849720	-9.669887	-1.504500	0.013272	0.001113	-0.007385	-0.205497	0.537589	0.353722	0.290027	-0.397200	0.646676	-0.583032
21016	0.903182	-9.622257	-1.523641	-0.015350	-0.004150	-0.010262	-0.207602	0.537187	0.351001	0.289862	-0.397512	0.646735	-0.582835
21017	0.845236	-9.621730	-1.499101	-0.015356	-0.009386	-0.011145	-0.207342	0.537739	0.351526	0.289786	-0.397912	0.646751	-0.582583
21018	0.864549	-9.624140	-1.451227	0.018626	0.000219	-0.005583	-0.208011	0.538712	0.351808	0.289932	-0.397962	0.646448	-0.582813
21019	0.813519	-9.667184	-1.499350	0.022170	-0.011141	-0.000304	-0.208140	0.538574	0.351154	0.290304	-0.398024	0.646102	-0.582969
21020	0.794252	-9.659831	-1.503906	0.022168	0.013346	0.007723	-0.206956	0.539121	0.352320	0.290501	-0.397769	0.645914	-0.583253
21021	0.770027	-9.671573	-1.472588	0.027538	0.015100	0.006891	-0.207069	0.538293	0.348123	0.290665	-0.397398	0.645716	-0.583643
21022	0.888616	-9.634074	-1.492407	0.006047	0.029042	0.015569	-0.207467	0.538988	0.347351	0.290517	-0.396837	0.645941	-0.583849
21023	0.990073	-9.629976	-1.466798	0.018669	0.031685	-0.005508	-0.209720	0.538584	0.348821	0.290246	-0.396486	0.645843	-0.584331
21024	1.051915	-9.760467	-1.507286	-0.015231	0.020352	-0.030513	-0.208929	0.538995	0.348944	0.289599	-0.396850	0.645836	-0.584413
21025	1.018205	-9.745873	-1.540475	-0.061796	0.010716	-0.023824	-0.209445	0.536228	0.349972	0.288737	-0.397453	0.646408	-0.583797
21026	0.893728	-9.595548	-1.465571	-0.040513	-0.007718	0.011578	-0.210789	0.536787	0.354973	0.288735	-0.397737	0.646872	-0.583090
21027	0.836420	-9.506013	-1.435206	0.016708	-0.000720	0.022629	-0.209745	0.538442	0.356283	0.289187	-0.397418	0.646830	-0.583130
21028	0.767901	-9.630717	-1.488924	0.054331	0.000219	0.014091	-0.209329	0.537334	0.352731	0.289858	-0.397021	0.646258	-0.583701
21029	0.772199	-9.705287	-1.480204	0.031179	0.025627	-0.003626	-0.208271	0.538437	0.351154	0.289784	-0.396646	0.645992	-0.584287
21030	0.786470	-9.734381	-1.519117	0.020448	0.032625	-0.001926	-0.208537	0.539269	0.349988	0.289601	-0.396297	0.645862	-0.584758
21031	0.800781	-9.758612	-1.541149	0.009717	0.041368	-0.000219	-0.209584	0.539138	0.346861	0.289196	-0.395817	0.645968	-0.585166
21032	0.876983	-9.571540	-1.522832	-0.011761	0.036084	-0.000379	-0.210110	0.539280	0.345823	0.288614	-0.395465	0.646325	-0.585298
21033	0.896116	-9.595882	-1.568942	-0.002782	0.037853	-0.005604	-0.211575	0.539287	0.348464	0.288089	-0.395170	0.646517	-0.585543
21034	0.972466	-9.726244	-1.530241	0.015047	0.013317	-0.000327	-0.211319	0.540393	0.348994	0.288192	-0.395125	0.646309	-0.585753
21035	0.989299	-9.736004	-1.532902	0.002516	0.015056	0.001344	-0.211314	0.540948	0.346774	0.288079	-0.394980	0.646362	-0.585847
21036	0.965531	-9.682908	-1.534490	-0.016296	0.020291	0.008293	-0.211841	0.540397	0.347039	0.287790	-0.394752	0.646734	-0.585733
21037	0.888411	-9.662914	-1.485527	-0.015413	0.009807	0.006525	-0.211567	0.538457	0.347408	0.287661	-0.394707	0.647008	-0.585524
21038	0.878722	-9.653048	-1.466056	-0.004756	0.018603	0.021664	-0.210965	0.538281	0.347894	0.287751	-0.394380	0.647267	-0.585414
21039	0.869052	-9.653104	-1.509234	0.002453	0.020389	0.012034	-0.210571	0.537724	0.349847	0.287690	-0.394037	0.647436	-0.585487
21040	0.837112	-9.729811	-1.505034	-0.011836	-0.000575	-0.000489	-0.211499	0.538560	0.348822	0.287669	-0.394212	0.647523	-0.585285
21041	0.849043	-9.749206	-1.524587	-0.036887	0.010786	0.002887	-0.211634	0.539392	0.348308	0.287315	-0.394327	0.648027	-0.584823
21042	0.835038	-9.681731	-1.518884	-0.055635	-0.004060	-0.010503	-0.210975	0.539111	0.349343	0.286862	-0.394907	0.648536	-0.584089
21043	0.860368	-9.518204	-1.464347	-0.001102	0.000282	0.000509	-0.210980	0.539110	0.350914	0.286900	-0.394969	0.648542	-0.584021
21044	0.864041	-9.677236	-1.547923	0.005989	-0.018096	0.011037	-0.211250	0.539111	0.352359	0.287419	-0.395138	0.648385	-0.583826
21045	0.912460	-9.660718	-1.528924	-0.015507	-0.025126	0.013486	-0.210984	0.539525	0.351442	0.287822	-0.395411	0.648516	-0.583296
21046	0.864052	-9.677096	-1.502257	-0.008366	-0.034740	0.013514	-0.210061	0.537856	0.355210	0.288468	-0.395820	0.648453	-0.582771
21047	0.854456	-9.669680	-1.461231	0.027451	-0.033846	0.006733	-0.209402	0.538407	0.355074	0.289246	-0.396034	0.647977	-0.582769
21048	0.825066	-9.724994	-1.533716	0.024824	-0.014560	0.001495	-0.209396	0.538269	0.353370	0.289685	-0.396096	0.647593	-0.582936
21049	0.801656	-9.623610	-1.474666	0.002398	-0.012852	0.013701	-0.208859	0.537436	0.352568	0.290075	-0.396119	0.647585	-0.582735
21050	0.837870	-9.623974	-1.501420	0.011456	0.008186	-0.003791	-0.208065	0.538263	0.351255	0.290076	-0.396088	0.647430	-0.582927
21051	0.839468	-9.737125	-1.531576	0.002509	-0.004049	-0.007448	-0.208593	0.539652	0.348526	0.290107	-0.396282	0.647305	-0.582920
21052	0.840312	-9.619263	-1.527825	-0.004608	0.006458	-0.012725	-0.209382	0.538826	0.348399	0.289807	-0.396379	0.647318	-0.582988
21053	0.835685	-9.590421	-1.546680	0.004344	0.016958	-0.009970	-0.208464	0.538542	0.351525	0.289550	-0.396350	0.647274	-0.583184
21054	0.830278	-9.669873	-1.586002	-0.008230	-0.012789	-0.007540	-0.208855	0.538129	0.350479	0.289690	-0.396802	0.647152	-0.582943
21055	0.897696	-9.699088	-1.529238	-0.026135	0.002912	-0.002354	-0.209516	0.537440	0.351268	0.289461	-0.397015	0.647444	-0.582587
21056	0.893425	-9.624195	-1.432203	-0.008286	-0.014609	0.000371	-0.210048	0.537165	0.352583	0.289627	-0.397287	0.647435	-0.582329
21057	0.902960	-9.641144	-1.444497	-0.008265	-0.011101	-0.003147	-0.210710	0.537723	0.351551	0.289711	-0.397570	0.647427	-0.582103
21058	0.852294	-9.633641	-1.480025	-0.010063	-0.005840	0.001282	-0.207537	0.537705	0.352682	0.289877	-0.397868	0.647417	-0.581828
21059	0.811383	-9.614079	-1.479447	0.013161	-0.011089	0.008498	-0.207807	0.538538	0.352694	0.290268	-0.397875	0.647251	-0.581813
21060	0.830112	-9.696036	-1.490165	0.041813	-0.000579	0.006960	-0.209385	0.537439	0.351659	0.290637	-0.397506	0.646854	-0.582322
21061	0.878177	-9.725549	-1.579845	-0.004682	-0.004073	0.001303	-0.207528	0.537152	0.351104	0.290711	-0.397629	0.646879	-0.582174
21062	0.874185	-9.609921	-1.532816	-0.029664	0.008188	-0.011147	-0.206736	0.537148	0.351616	0.290403	-0.398046	0.647074	-0.581825
21063	0.835026	-9.681878	-1.566954	-0.015393	-0.014546	-0.007603	-0.208995	0.537852	0.352967	0.290423	-0.398468	0.647093	-0.581505
21064	0.825604	-9.648173	-1.580905	-0.047621	-0.006691	-0.000750	-0.207398	0.536458	0.352929	0.290148	-0.398878	0.647585	-0.580813
21065	0.830747	-9.604874	-1.566031	0.000698	-0.002309	-0.000375	-0.207668	0.536597	0.353982	0.290224	-0.398971	0.647547	-0.580754
21066	0.845176	-9.614491	-1.527812	0.023038	-0.007574	0.003286	-0.208463	0.536879	0.353997	0.290586	-0.398945	0.647235	-0.580938
21067	0.849371	-9.701300	-1.588931	0.000717	-0.000550	-0.003918	-0.208730	0.538543	0.351660	0.290597	-0.399063	0.647179	-0.580914
21068	0.882824	-9.751956	-1.551348	-0.024379	-0.002341	0.003802	-0.208068	0.537569	0.353343	0.290517	-0.399242	0.647454	-0.580525
21069	0.895612	-9.653326	-1.514273	-0.022604	0.009881	0.010043	-0.206751	0.538947	0.353075	0.290368	-0.399194	0.647839	-0.580203
21070	0.835128	-9.667461	-1.571596	0.015049	0.013453	-0.003752	-0.208605	0.538680	0.353624	0.290314	-0.399063	0.647685	-0.580492
21071	0.840053	-9.653156	-1.600315	-0.005594	-0.002322	0.006617	-0.207810	0.538676	0.353481	0.290419	-0.399102	0.647775	-0.580311
21072	0.831047	-9.561705	-1.606396	-0.013657	-0.000580	0.010110	-0.208731	0.537018	0.354657	0.290478	-0.399120	0.647984	-0.580036
21073	0.818496	-9.628904	-1.590236	0.004292	0.001205	-0.002099	-0.207805	0.537845	0.353473	0.290516	-0.399174	0.647912	-0.580060
21074	0.817625	-9.749283	-1.630067	-0.018935	-0.004019	-0.011122	-0.207012	0.537009	0.355024	0.290385	-0.399599	0.647955	-0.579785
21075	0.844646	-9.686809	-1.581514	-0.076245	-0.006699	-0.002734	-0.206484	0.536451	0.356451	0.289874	-0.400220	0.648767	-0.578704
21076	0.902689	-9.687551	-1.639752	-0.099490	-0.009418	-0.001212	-0.208280	0.535525	0.358458	0.289200	-0.400952	0.649845	-0.577323
21077	0.897922	-9.677965	-1.663634	-0.158580	-0.014695	0.006272	-0.208804	0.533588	0.360279	0.288232	-0.402022	0.651627	-0.575051
21078	0.884466	-9.529155	-1.801205	-0.116463	0.004606	0.002281	-0.207883	0.532335	0.363788	0.287300	-0.402667	0.652986	-0.573522
21079	0.873645	-9.692538	-1.771746	-0.079774	0.002873	-0.001013	-0.206698	0.531635	0.366644	0.286647	-0.403174	0.653898	-0.572453
21080	0.855528	-9.524080	-1.788880	-0.102211	-0.003286	0.013821	-0.206427	0.529556	0.368190	0.286093	-0.403708	0.655114	-0.570961
21081	0.801804	-9.605633	-1.851843	-0.081573	-0.007595	0.000739	-0.207216	0.527343	0.370537	0.285582	-0.404320	0.655997	-0.569768
21082	0.845904	-9.519187	-1.786337	-0.038607	-0.005850	-0.004226	-0.207482	0.526790	0.371713	0.285334	-0.404716	0.656348	-0.569207
21083	0.884053	-9.572321	-1.796845	0.015003	-0.002293	0.008537	-0.206484	0.526471	0.372852	0.285622	-0.404612	0.656221	-0.569283
21084	0.864497	-9.605814	-1.787448	0.029407	-0.000490	-0.010738	-0.207278	0.526753	0.372474	0.285822	-0.404691	0.655746	-0.569675
21085	0.869045	-9.644408	-1.811965	0.002492	0.002967	0.006693	-0.207017	0.527166	0.372736	0.285919	-0.404622	0.655773	-0.569643
21086	0.884337	-9.533728	-1.760352	0.025803	0.000359	-0.005466	-0.207797	0.526203	0.370381	0.286068	-0.404564	0.655435	-0.569998
21087	0.845472	-9.564774	-1.786812	0.075914	0.010010	-0.003298	-0.206737	0.526613	0.369322	0.286553	-0.404125	0.654580	-0.571047
21088	0.917584	-9.613254	-1.725502	0.065977	-0.004061	0.011525	-0.207142	0.528416	0.368560	0.287378	-0.403778	0.653824	-0.571744
21089	1.023924	-9.601956	-1.692642	0.120659	-0.009275	-0.013679	-0.208341	0.530639	0.367160	0.288351	-0.403437	0.652254	-0.573286
21090	1.039908	-9.731838	-1.651012	0.173519	-0.030216	-0.037194	-0.207274	0.531882	0.362703	0.289794	-0.403366	0.649736	-0.575464
21091	1.033462	-9.629851	-1.351760	0.287203	-0.021460	-0.053941	-0.207800	0.534796	0.357109	0.291793	-0.402713	0.645823	-0.579303
21092	0.863512	-9.758323	-1.322930	0.378546	-0.004731	-0.068170	-0.209782	0.538966	0.349061	0.294157	-0.401501	0.640808	-0.584495
21093	1.149079	-9.682557	-0.988044	0.496683	0.010921	-0.079666	-0.211633	0.544244	0.339713	0.297089	-0.399522	0.634342	-0.591381
21094	0.933903	-9.723692	-0.830439	0.672142	0.020674	-0.101210	-0.213223	0.553401	0.325161	0.301045	-0.396627	0.625600	-0.600569
21095	1.194598	-9.411970	-0.480609	0.836759	0.041559	-0.099957	-0.217044	0.561603	0.306705	0.305949	-0.392352	0.614849	-0.611896
21096	1.276975	-9.050460	-0.034934	1.244953	0.071399	-0.144418	-0.222849	0.575637	0.277991	0.313006	-0.385573	0.598705	-0.628421
21097	1.062233	-9.707229	0.161254	1.529206	0.045157	-0.101101	-0.226765	0.588975	0.240336	0.322862	-0.376532	0.578623	-0.647440
21098	1.492194	-9.035161	0.797370	1.581134	0.058938	-0.118302	-0.228302	0.601467	0.204994	0.332427	-0.366816	0.557328	-0.666577
21099	1.262404	-9.777663	1.235448	1.965667	0.043224	-0.094500	-0.231512	0.613145	0.157098	0.344854	-0.354024	0.530192	-0.688940
21100	1.393311	-9.396098	2.070287	2.191031	0.029066	-0.095532	-0.232832	0.622878	0.101689	0.358431	-0.339271	0.499016	-0.712325
21101	1.367691	-9.620230	2.647155	2.006375	0.013030	-0.042355	-0.237935	0.626958	0.039864	0.371018	-0.324946	0.469734	-0.732192
21102	1.530874	-8.440349	3.488491	2.185321	-0.008115	-0.064745	-0.240253	0.626588	-0.016286	0.383988	-0.309225	0.436811	-0.752416
21103	1.168547	-9.152192	4.175617	2.527777	-0.032596	-0.044766	-0.238695	0.622045	-0.076334	0.398721	-0.290413	0.397602	-0.773689
21104	1.127124	-8.216269	4.946214	2.318896	-0.043486	0.026115	-0.240245	0.608798	-0.141659	0.412507	-0.272168	0.361106	-0.790800
21105	1.321481	-8.076031	5.681595	2.073482	-0.064840	0.056806	-0.239165	0.592207	-0.196581	0.424790	-0.255551	0.327679	-0.804285
21106	1.545065	-7.228612	6.501764	2.159234	-0.079093	0.066279	-0.241740	0.567605	-0.252968	0.436984	-0.237891	0.292313	-0.816704
21107	1.273797	-7.035859	7.491721	2.114263	-0.085419	0.089819	-0.241278	0.541322	-0.304441	0.448598	-0.220183	0.257096	-0.827152
21108	1.458357	-5.886810	7.743681	1.988949	-0.068118	0.105884	-0.235416	0.514035	-0.346709	0.459091	-0.202837	0.223836	-0.835458
21109	1.488412	-5.427324	8.633162	1.825964	-0.029918	0.126929	-0.234567	0.484421	-0.389840	0.468424	-0.185976	0.193281	-0.841804
21110	1.560908	-4.408007	8.649063	1.562995	-0.018634	0.117310	-0.231774	0.456454	-0.423948	0.476036	-0.171188	0.167112	-0.846261
21111	1.488159	-3.785902	8.969288	1.521996	0.021612	0.089101	-0.234498	0.421038	-0.457522	0.482437	-0.156057	0.141603	-0.850206
21112	1.503300	-3.362222	9.123040	1.517504	0.044295	0.098041	-0.231576	0.390296	-0.485898	0.488469	-0.140398	0.116443	-0.853304
21113	1.437195	-2.830911	9.658470	1.439793	0.067000	0.064189	-0.225361	0.360505	-0.511302	0.493219	-0.125080	0.092441	-0.855888
21114	1.297526	-2.094464	9.444625	1.357667	0.095105	0.040979	-0.224819	0.326866	-0.535479	0.496943	-0.110024	0.070178	-0.857914
21115	1.213006	-1.774650	9.987396	1.121544	0.116006	0.014740	-0.221676	0.298195	-0.554932	0.499345	-0.096921	0.051851	-0.859402
21116	1.461823	-1.418736	9.813892	0.692191	0.142125	0.002895	-0.219889	0.272437	-0.569359	0.500520	-0.087634	0.041336	-0.860285
21117	1.181838	-1.399759	9.799703	0.287963	0.154439	-0.035164	-0.216088	0.260789	-0.577652	0.500250	-0.082205	0.037595	-0.861150
21118	1.226366	-1.242229	9.515122	0.225614	0.173829	-0.083107	-0.213266	0.256345	-0.582716	0.499033	-0.077095	0.035273	-0.862426
21119	1.045918	-1.488436	9.557111	0.214864	0.145019	-0.091217	-0.209253	0.251063	-0.586234	0.497649	-0.072603	0.032607	-0.863719
21120	1.042246	-1.318414	9.301931	0.241798	0.105760	-0.114913	-0.208146	0.244827	-0.589587	0.495923	-0.068524	0.029277	-0.865164
21121	0.658004	-1.697704	9.351357	0.148608	0.069057	-0.098946	-0.210503	0.241795	-0.591939	0.494340	-0.066009	0.027021	-0.866338
21122	0.750591	-1.585134	9.431166	0.022315	0.032186	-0.081502	-0.208629	0.238462	-0.592524	0.492920	-0.065355	0.026807	-0.867202
21123	0.856439	-1.639108	9.355126	0.008781	0.000628	-0.064132	-0.209525	0.235284	-0.595947	0.491790	-0.065399	0.026385	-0.867853
21124	0.914926	-1.571569	9.566898	0.185737	-0.050192	-0.040125	-0.210836	0.232521	-0.595169	0.491339	-0.064545	0.022577	-0.868280
21125	1.234363	-1.479907	9.680560	0.269739	-0.038094	-0.016638	-0.211045	0.225046	-0.598645	0.491378	-0.062690	0.017332	-0.868514
21126	1.221902	-1.200421	9.804052	0.162272	-0.031203	0.005572	-0.215123	0.220914	-0.599148	0.491662	-0.061716	0.014177	-0.868481
21127	1.547433	-0.926529	9.746710	0.047796	-0.006821	0.004786	-0.215510	0.219532	-0.599811	0.491772	-0.061520	0.013119	-0.868449
21128	1.328516	-0.816046	9.922915	-0.037991	0.029971	-0.012364	-0.214576	0.218558	-0.600228	0.491481	-0.061457	0.014021	-0.868604
21129	1.053030	-0.503836	9.851973	-0.012695	0.059913	-0.053338	-0.213508	0.217722	-0.601562	0.490485	-0.060719	0.014584	-0.869209
21130	0.922426	-0.536143	9.965689	-0.073357	0.084495	-0.088908	-0.213243	0.218275	-0.602608	0.488803	-0.060076	0.016543	-0.870166
21131	0.882521	-0.722559	10.254703	-0.030447	0.094955	-0.086827	-0.211935	0.219929	-0.600778	0.487188	-0.058901	0.017709	-0.871128
21132	0.770279	-0.889600	10.402762	-0.003642	0.096707	-0.083105	-0.211676	0.221035	-0.601033	0.485681	-0.057362	0.018580	-0.872054
21133	0.568065	-0.783872	9.852937	0.109160	0.082919	-0.085763	-0.209657	0.216594	-0.603334	0.484246	-0.055023	0.017207	-0.873030
21134	0.659412	-0.824719	9.313314	0.041261	0.034041	-0.107606	-0.211492	0.214251	-0.604639	0.482378	-0.054148	0.016662	-0.874129
21135	0.561315	-1.031172	9.194019	0.046662	-0.014853	-0.127140	-0.211619	0.213698	-0.605166	0.480181	-0.054128	0.015411	-0.875362
21136	0.670121	-1.008286	9.089997	0.069733	-0.030702	-0.086521	-0.213976	0.209280	-0.605175	0.478728	-0.054104	0.013765	-0.876186
21137	1.069416	-0.897572	9.344990	0.019482	-0.044939	-0.065013	-0.215419	0.208042	-0.606998	0.477593	-0.054862	0.012784	-0.876773
21138	1.078045	-1.048501	9.564295	-0.003824	-0.044997	-0.062577	-0.216735	0.206249	-0.606210	0.476479	-0.055785	0.012316	-0.877328
21139	1.121614	-1.034387	9.571291	0.023009	-0.045009	-0.060630	-0.220434	0.205161	-0.606165	0.475422	-0.056528	0.011289	-0.877867
21140	1.154369	-1.183570	9.636589	0.076588	-0.071295	-0.048040	-0.222798	0.201989	-0.606423	0.474654	-0.057144	0.009177	-0.878267
21141	1.075303	-1.087604	9.354772	0.067413	-0.060860	0.013662	-0.224654	0.201721	-0.604825	0.474951	-0.057750	0.007324	-0.878085
21142	1.344553	-0.907955	9.010825	0.043174	-0.092420	0.032720	-0.226090	0.198267	-0.604838	0.475564	-0.059039	0.005690	-0.877679
21143	1.255309	-1.251643	9.656567	-0.018792	-0.120594	0.055020	-0.228619	0.200496	-0.604515	0.476487	-0.061534	0.004847	-0.877012
21144	0.935108	-1.482150	10.543539	0.022053	-0.092794	0.106555	-0.229676	0.200087	-0.604241	0.478368	-0.063023	0.003671	-0.875888
21145	1.131428	-1.041366	10.460390	-0.018301	-0.045694	0.145236	-0.230083	0.201335	-0.603437	0.480860	-0.064195	0.003684	-0.874436
21146	1.304730	-0.419771	9.668108	0.007031	-0.029758	0.113849	-0.231165	0.205357	-0.603643	0.482837	-0.064721	0.003385	-0.873309
21147	1.116072	-0.444068	9.107057	0.026011	-0.055747	0.079591	-0.230372	0.205491	-0.603391	0.484233	-0.065644	0.002424	-0.872470
21148	1.225294	-0.713403	9.403444	0.047370	-0.062862	0.092844	-0.230496	0.204107	-0.603403	0.485895	-0.066359	0.001074	-0.871494
21149	1.301033	-0.945617	9.955311	0.109909	-0.062990	0.096742	-0.231684	0.204391	-0.604954	0.487695	-0.066600	-0.001391	-0.870469
21150	1.146446	-0.951587	9.968593	0.079398	-0.051634	0.119516	-0.231410	0.202727	-0.604713	0.489855	-0.066808	-0.003155	-0.869234
21151	1.375044	-0.722866	9.837062	-0.033269	-0.045562	0.110767	-0.233005	0.203012	-0.603245	0.491702	-0.068149	-0.002929	-0.868088
21152	1.316479	-0.813312	9.999960	0.025791	-0.036803	0.106819	-0.232751	0.204673	-0.603101	0.493565	-0.068621	-0.003630	-0.866990
21153	1.486061	-0.733224	9.879247	-0.024355	-0.042118	0.117858	-0.232620	0.204949	-0.603101	0.495539	-0.069824	-0.003513	-0.865767
21154	1.360504	-0.736567	10.038918	-0.160308	-0.034248	0.105474	-0.232117	0.208684	-0.601631	0.497113	-0.072093	-0.000967	-0.864685
21155	1.171955	-0.763934	10.047440	-0.097626	-0.002673	0.103452	-0.230563	0.213521	-0.599904	0.498729	-0.073330	0.000798	-0.863650
21156	1.172853	-0.634434	9.923943	-0.056417	0.032354	0.106552	-0.230562	0.213383	-0.599905	0.500462	-0.073412	0.002214	-0.862638
21157	1.149631	-0.504430	9.904007	-0.065213	0.035933	0.075694	-0.228197	0.216278	-0.599650	0.501640	-0.073643	0.003758	-0.861928
21158	0.975977	-0.456684	9.343656	-0.027447	0.012563	0.043356	-0.228079	0.218354	-0.598846	0.502325	-0.073778	0.004382	-0.861515
21159	1.111276	-0.789218	9.490080	0.023478	-0.031231	0.040813	-0.226100	0.218481	-0.597303	0.503038	-0.074262	0.003670	-0.861060
21160	1.089102	-0.860301	9.785074	0.040372	-0.048804	0.050551	-0.228475	0.217663	-0.598061	0.503948	-0.074773	0.002521	-0.860487
21161	1.066275	-0.679368	9.902716	-0.040031	-0.055773	0.019140	-0.230323	0.218229	-0.600384	0.504195	-0.076304	0.002628	-0.860208
21162	0.999762	-0.527149	9.957914	-0.029216	-0.066216	-0.001917	-0.231794	0.219204	-0.597733	0.504095	-0.077818	0.002422	-0.860132
21163	1.004990	-0.465246	9.763905	-0.003910	-0.026706	-0.040346	-0.233516	0.219491	-0.597704	0.503373	-0.078460	0.002105	-0.860497
21164	1.177953	-0.591656	9.768168	-0.009229	-0.025855	-0.051915	-0.234584	0.219634	-0.595329	0.502438	-0.079080	0.001883	-0.860987
21165	1.038048	-0.566823	9.666314	0.042708	-0.024015	-0.057648	-0.236163	0.218396	-0.595972	0.501492	-0.079187	0.000759	-0.861530
21166	1.091398	-0.533735	9.610956	0.044676	-0.043167	-0.100889	-0.238799	0.217442	-0.597644	0.499793	-0.079564	-0.000641	-0.862482
21167	1.065903	-0.725611	9.724334	-0.082265	-0.037901	-0.128264	-0.241977	0.216628	-0.595770	0.497428	-0.081139	0.000143	-0.863703
21168	1.075475	-0.735528	9.652035	-0.180539	-0.044838	-0.160731	-0.243714	0.218575	-0.594284	0.494313	-0.083789	0.002518	-0.865233
21169	1.200967	-0.750545	9.780564	-0.126789	-0.023860	-0.172643	-0.247309	0.221086	-0.592109	0.491092	-0.085547	0.004141	-0.866887
21170	1.219444	-0.897058	10.682405	-0.063329	0.003969	-0.175660	-0.249037	0.221649	-0.591029	0.487894	-0.086194	0.004942	-0.868623
21171	1.405510	-0.535893	10.492679	-0.044412	0.060837	-0.179700	-0.250769	0.222765	-0.589682	0.484670	-0.085651	0.005947	-0.870473
21172	1.808272	-0.241117	9.596118	0.210080	0.058488	-0.239576	-0.254172	0.218355	-0.593341	0.480809	-0.082705	0.002410	-0.872913
21173	1.876761	-0.785998	9.348921	0.140468	0.029740	-0.283492	-0.255177	0.210052	-0.594980	0.476061	-0.080930	-0.000313	-0.875681
21174	1.984622	-0.893184	9.180923	0.014998	0.025224	-0.235127	-0.257274	0.206741	-0.595505	0.471931	-0.080425	-0.000752	-0.877959
21175	1.803584	-0.904186	9.840894	0.082894	0.011154	-0.234646	-0.259887	0.201771	-0.597086	0.467914	-0.079559	-0.002577	-0.880182
21176	1.455242	-0.655762	9.962119	0.048909	-0.001887	-0.243600	-0.263017	0.195004	-0.599201	0.463666	-0.079203	-0.003878	-0.882454
21177	1.410298	-0.521063	9.848692	-0.210461	0.032223	-0.252372	-0.266074	0.195711	-0.596791	0.458846	-0.080677	-0.000364	-0.884845
21178	1.417278	-0.559471	9.891452	0.027617	0.011336	-0.277159	-0.267948	0.198629	-0.595293	0.453954	-0.080302	-0.001230	-0.887398
21179	1.192388	-0.933608	9.672783	0.145750	0.000999	-0.282508	-0.272270	0.191729	-0.597129	0.449142	-0.079057	-0.004350	-0.889945
21180	1.260451	-0.858367	9.281303	0.048748	-0.008801	-0.192486	-0.274225	0.187171	-0.598323	0.445755	-0.078840	-0.005634	-0.891658
21181	1.362677	-1.087300	9.400364	0.179953	-0.051817	-0.138896	-0.276565	0.180399	-0.599272	0.443530	-0.078251	-0.009582	-0.892785
21182	1.306304	-1.206833	9.495613	-0.051992	-0.058976	-0.098325	-0.279989	0.178203	-0.600551	0.441638	-0.079829	-0.009363	-0.893586
21183	1.436610	-0.883071	9.517438	-0.095159	-0.060901	-0.049275	-0.283192	0.181127	-0.597723	0.440574	-0.081861	-0.008299	-0.893938
21184	1.384754	-0.709142	9.630443	0.093529	-0.076648	-0.033809	-0.285437	0.179199	-0.595875	0.440064	-0.082484	-0.010733	-0.894106
21185	1.495130	-0.469544	9.608211	0.085510	-0.082790	-0.040923	-0.288071	0.177691	-0.597290	0.439437	-0.083311	-0.013074	-0.894306
21186	1.589754	-0.414285	9.829144	0.094484	-0.066222	-0.047869	-0.291373	0.175770	-0.595949	0.438672	-0.083735	-0.015456	-0.894604
21187	1.617965	-0.535797	10.279346	0.028217	-0.066341	-0.048396	-0.293460	0.171905	-0.598444	0.437815	-0.084763	-0.016639	-0.894906
21188	1.705519	-0.454208	10.440557	0.067519	-0.010455	-0.021485	-0.294387	0.171217	-0.597128	0.437497	-0.084434	-0.018007	-0.895066
21189	1.600127	-0.328812	10.277073	0.191008	0.019366	-0.010723	-0.293955	0.166646	-0.599537	0.437614	-0.082508	-0.021290	-0.895116
21190	1.582458	-0.080252	9.712876	0.162350	0.015927	0.011153	-0.294858	0.162635	-0.599694	0.438047	-0.080889	-0.024070	-0.894982
21191	1.654643	-0.105870	9.385095	0.283936	-0.015539	0.032172	-0.294293	0.157925	-0.602107	0.439048	-0.078785	-0.029266	-0.894524
21192	1.561827	-0.245389	9.143950	0.384176	-0.038164	0.024895	-0.293438	0.148228	-0.603657	0.440028	-0.076190	-0.036466	-0.894002
21193	1.614004	-0.380276	9.214051	0.275057	-0.068798	0.004558	-0.293233	0.137705	-0.607301	0.440453	-0.075098	-0.041999	-0.893643
21194	1.502415	-0.462517	9.564967	0.179202	-0.071525	0.019720	-0.296110	0.131073	-0.606275	0.440948	-0.074898	-0.045832	-0.893227
21195	1.576641	-0.215185	9.620046	0.153354	-0.045287	0.005555	-0.296883	0.128031	-0.607341	0.441217	-0.074456	-0.048945	-0.892966
21196	1.643403	0.005364	9.549903	0.039836	-0.027788	-0.011043	-0.296869	0.126093	-0.608277	0.440993	-0.074674	-0.049949	-0.893003
21197	1.708696	0.019212	9.525464	0.097949	-0.017318	0.002619	-0.299766	0.123894	-0.608779	0.441153	-0.074219	-0.051819	-0.892855
21198	1.816985	-0.030073	9.415810	0.212404	-0.026082	0.018361	-0.298949	0.119873	-0.608701	0.441699	-0.072914	-0.055844	-0.892450
21199	1.719996	-0.078119	9.187770	0.169229	-0.066369	0.062865	-0.300369	0.114897	-0.610824	0.442977	-0.072781	-0.059315	-0.891603
21200	1.741057	-0.174292	9.253778	0.215608	-0.086556	0.086894	-0.301808	0.111858	-0.610701	0.444674	-0.072601	-0.063829	-0.890460
21201	1.861581	-0.208528	9.377322	0.211877	-0.122537	0.106076	-0.304688	0.107167	-0.612145	0.446698	-0.073155	-0.068461	-0.889057
21202	2.002696	-0.060530	9.368193	0.134975	-0.112087	0.100255	-0.307050	0.103302	-0.611362	0.448474	-0.074162	-0.071747	-0.887820
21203	2.059950	0.183883	9.211883	0.053570	-0.121720	0.099663	-0.309038	0.103451	-0.610937	0.450137	-0.076126	-0.073549	-0.886664
21204	2.382361	0.363586	9.021297	0.118886	-0.117402	0.107148	-0.311411	0.101663	-0.610657	0.452006	-0.077376	-0.076583	-0.885346
21205	2.294561	0.235083	9.248902	0.067069	-0.090274	0.091002	-0.312992	0.099733	-0.609604	0.453573	-0.078676	-0.078358	-0.884275
21206	2.167995	0.063569	10.257457	0.021244	-0.072131	0.110101	-0.314723	0.100849	-0.608257	0.455405	-0.080013	-0.079249	-0.883133
21207	2.122224	0.067435	10.618409	0.100030	-0.010918	0.107378	-0.314853	0.100573	-0.608651	0.457438	-0.079634	-0.080816	-0.881974
21208	2.103316	0.501594	9.393015	-0.046536	0.005042	0.110895	-0.314722	0.101542	-0.609691	0.459295	-0.080231	-0.079806	-0.881046
21209	2.199190	1.086728	9.064840	0.047653	-0.033277	0.058671	-0.312227	0.105129	-0.609955	0.460345	-0.080643	-0.080753	-0.880374
21210	2.125304	0.535273	9.450894	0.188878	-0.070056	0.065636	-0.315780	0.100994	-0.609156	0.461659	-0.080323	-0.084652	-0.879348
21211	1.946034	0.769750	10.161741	0.102968	-0.066649	0.051891	-0.315226	0.097391	-0.610248	0.462616	-0.080790	-0.086887	-0.878584
21212	1.852276	0.500210	9.873445	0.083426	-0.050764	0.031518	-0.317074	0.095461	-0.608406	0.463183	-0.081045	-0.088806	-0.878070
21213	2.103424	0.516084	9.412408	0.061096	-0.078736	0.027668	-0.319709	0.094092	-0.609558	0.463623	-0.082057	-0.090436	-0.877577
21214	2.188851	0.640714	9.485206	0.162117	-0.080540	0.044257	-0.321285	0.091607	-0.609166	0.464485	-0.082127	-0.093990	-0.876741
21215	2.605526	0.825189	9.522186	0.248110	-0.094589	0.018309	-0.323379	0.086633	-0.607743	0.465026	-0.081668	-0.099068	-0.875938
21216	2.508066	0.692354	9.882012	0.156844	-0.080646	0.012402	-0.326517	0.081389	-0.610105	0.465304	-0.081726	-0.102580	-0.875380
21217	2.358223	1.022119	9.579459	0.146427	-0.073410	-0.045686	-0.327814	0.076965	-0.610260	0.464587	-0.081711	-0.105783	-0.875381
21218	2.328347	0.895016	9.626324	0.119038	-0.073232	-0.124327	-0.330960	0.071720	-0.610395	0.462413	-0.081704	-0.108785	-0.876165
21219	2.313067	0.784490	9.625185	-0.085606	-0.041673	-0.170662	-0.334136	0.070490	-0.608526	0.459187	-0.083008	-0.107817	-0.877857
21220	2.351914	0.804340	9.923101	-0.081792	-0.017124	-0.223430	-0.335194	0.070219	-0.608251	0.455053	-0.083658	-0.106942	-0.880052
21221	2.153248	1.059965	9.634539	-0.178139	-0.006418	-0.273320	-0.337446	0.069399	-0.606391	0.449920	-0.084950	-0.104176	-0.882895
21222	1.997765	1.285491	9.052039	-0.287731	-0.016578	-0.360405	-0.341038	0.071911	-0.605264	0.442978	-0.087159	-0.099886	-0.886677
21223	1.946658	1.569532	8.993257	-0.252553	-0.047885	-0.428918	-0.344488	0.072344	-0.603374	0.434809	-0.089502	-0.096455	-0.890857
21224	1.737954	1.404760	9.637279	-0.064294	-0.057293	-0.530662	-0.350957	0.068501	-0.601742	0.425064	-0.090136	-0.096783	-0.895449
21225	1.919649	1.152829	9.517450	-0.265148	-0.061509	-0.631817	-0.355839	0.064371	-0.599090	0.413106	-0.092341	-0.093574	-0.901144
21226	2.159395	0.901634	9.786484	-0.257034	-0.051084	-0.651235	-0.362450	0.061359	-0.596007	0.400709	-0.094241	-0.090585	-0.906833
21227	2.318131	0.813652	9.736034	-0.088809	-0.038826	-0.650029	-0.367186	0.055984	-0.595334	0.388642	-0.094546	-0.090383	-0.912058
21228	2.594737	1.012171	9.288895	-0.110107	-0.037013	-0.674883	-0.371904	0.046176	-0.592609	0.375971	-0.094932	-0.089956	-0.917356
21229	2.556008	1.002544	9.188174	-0.203911	-0.036938	-0.703752	-0.377703	0.040806	-0.590610	0.362557	-0.095959	-0.087722	-0.922848
21230	2.656389	0.857408	9.176026	-0.120629	-0.039525	-0.720837	-0.383489	0.033498	-0.589416	0.348862	-0.096374	-0.087180	-0.928120
21231	2.616331	0.651566	9.404733	-0.203837	-0.068416	-0.737444	-0.387679	0.025073	-0.588389	0.334612	-0.097887	-0.085193	-0.933378
21232	2.364243	0.518854	9.410189	-0.380042	-0.038628	-0.742097	-0.393222	0.020254	-0.585210	0.319853	-0.099959	-0.079820	-0.938792
21233	2.050699	0.552068	10.033358	-0.371003	-0.025464	-0.775380	-0.397853	0.018616	-0.582798	0.304460	-0.101673	-0.074438	-0.944153
21234	1.411875	0.351779	10.550898	-0.590113	0.061208	-0.787098	-0.399708	0.017240	-0.579772	0.288386	-0.103005	-0.064529	-0.949768
21235	1.614979	0.388631	10.535149	-0.508381	0.133032	-0.833878	-0.402228	0.018916	-0.581026	0.271616	-0.102380	-0.055641	-0.955326
21236	1.787924	0.294943	9.441428	-0.369861	0.103831	-0.974009	-0.405383	0.013809	-0.578934	0.252270	-0.101386	-0.050010	-0.961031
21237	2.181321	-0.049494	8.713049	-0.763281	0.101241	-1.014948	-0.405762	0.010626	-0.578698	0.231240	-0.102318	-0.036684	-0.966806
21238	2.100042	-0.629043	9.331975	-0.808477	0.103565	-0.933428	-0.409107	0.015073	-0.575721	0.211508	-0.103425	-0.022488	-0.971628
21239	1.914756	-0.886298	9.681515	-0.692704	0.103327	-0.825087	-0.410445	0.016741	-0.574113	0.194049	-0.104043	-0.010045	-0.975407
21240	1.889021	-0.433839	9.703763	-0.925980	0.146640	-0.667920	-0.413684	0.026590	-0.572525	0.179043	-0.104701	0.007187	-0.978228
21241	1.942833	-0.355606	10.254580	-0.607780	0.158700	-0.607413	-0.411888	0.035165	-0.570241	0.165845	-0.103934	0.018614	-0.980483
21242	1.949415	-0.110356	10.242923	-0.439644	0.167443	-0.586722	-0.412432	0.037799	-0.570468	0.153321	-0.102404	0.026560	-0.982497
21243	1.818559	0.177914	9.790717	-0.194391	0.167655	-0.593637	-0.410556	0.034050	-0.570927	0.141158	-0.100096	0.029845	-0.984461
21244	2.007107	-0.490294	10.420716	0.086711	0.158940	-0.651747	-0.409567	0.025045	-0.573913	0.128366	-0.097190	0.027274	-0.986576
21245	1.435791	-1.024784	10.366625	-0.070676	0.171375	-0.668646	-0.410405	0.011204	-0.576657	0.114929	-0.094419	0.027962	-0.988481
21246	1.899452	-1.001518	9.718777	-0.054371	0.194175	-0.687951	-0.407687	0.000943	-0.580205	0.101072	-0.091168	0.028179	-0.990292
21247	2.091369	-1.141276	8.552260	0.087188	0.131477	-0.717166	-0.407858	-0.013456	-0.583227	0.086942	-0.088882	0.025583	-0.991911
21248	1.858253	-1.315660	8.350380	-0.196625	0.061459	-0.693014	-0.408731	-0.022036	-0.584347	0.072773	-0.088438	0.028355	-0.993015
21249	2.324248	-1.680706	8.933403	-0.267770	0.027765	-0.619864	-0.408307	-0.027439	-0.583359	0.059969	-0.088762	0.032847	-0.993703
21250	1.785037	-1.458477	9.440520	-0.330912	0.052043	-0.512537	-0.408563	-0.028823	-0.583631	0.049132	-0.088542	0.038575	-0.994112
21251	1.757551	-1.251284	9.481595	-0.200582	0.057164	-0.444550	-0.411452	-0.032130	-0.584537	0.039895	-0.088094	0.042095	-0.994422
21252	1.687221	-0.957163	9.524037	-0.309953	0.060527	-0.395909	-0.411183	-0.033239	-0.584028	0.031399	-0.087555	0.047611	-0.994526
21253	1.915795	-0.737520	9.570255	0.006777	0.046540	-0.398964	-0.409463	-0.032001	-0.585875	0.023432	-0.087164	0.047049	-0.994806
21254	1.451477	-0.808311	8.833196	-0.044292	0.032746	-0.367522	-0.410733	-0.040995	-0.586470	0.015990	-0.086964	0.047308	-0.994959
21255	1.532540	-0.957687	8.958160	-0.059791	0.004576	-0.316687	-0.411118	-0.043070	-0.586353	0.009580	-0.087349	0.048179	-0.994966
21256	1.806497	-1.155901	9.335661	0.022167	-0.055174	-0.267092	-0.412661	-0.051510	-0.585366	0.004334	-0.088786	0.047266	-0.994919
21257	1.692647	-1.229667	10.092871	-0.065853	-0.044955	-0.211299	-0.413830	-0.056489	-0.583565	0.000057	-0.090044	0.048434	-0.994759
21258	2.554457	-0.587509	9.914966	-0.130252	-0.034714	-0.204806	-0.414218	-0.058426	-0.582923	-0.004243	-0.091019	0.050663	-0.994551
21259	1.780227	-0.102203	9.331178	-0.176551	-0.050051	-0.240101	-0.415149	-0.058422	-0.581861	-0.009294	-0.092423	0.053916	-0.994216
21260	1.988531	-0.030144	9.830120	-0.203366	-0.044935	-0.257960	-0.418997	-0.057571	-0.580223	-0.014775	-0.093642	0.057498	-0.993834
21261	1.981845	-0.309592	10.456659	0.049013	0.014543	-0.273598	-0.419511	-0.059783	-0.581154	-0.020148	-0.093864	0.056097	-0.993799
21262	1.984592	-0.583087	9.907916	0.165482	0.056713	-0.281452	-0.419334	-0.067401	-0.581363	-0.025519	-0.093204	0.052265	-0.993947
21263	2.198836	-1.004286	9.576763	0.070566	0.071512	-0.254036	-0.418481	-0.077375	-0.581868	-0.030525	-0.092276	0.050419	-0.993988
21264	2.003793	-1.258264	9.400077	-0.035229	0.044357	-0.210837	-0.416597	-0.082370	-0.582601	-0.034858	-0.091671	0.050713	-0.993886
21265	2.031358	-1.455711	9.399973	-0.048975	0.031942	-0.144062	-0.416054	-0.084450	-0.583023	-0.037855	-0.091350	0.051500	-0.993766
21266	2.040217	-1.581897	9.845481	-0.155786	0.036046	-0.081419	-0.415124	-0.084593	-0.583694	-0.039822	-0.090686	0.054431	-0.993593
21267	1.696949	-1.634402	9.891100	-0.277704	0.042983	-0.029321	-0.415276	-0.080438	-0.584960	-0.040963	-0.089837	0.060004	-0.993303
21268	1.684219	-2.066935	9.994390	-0.177829	0.045462	0.040060	-0.413726	-0.073522	-0.585438	-0.040563	-0.088827	0.063582	-0.993188
21269	1.461706	-2.113529	9.921269	0.052733	0.084804	0.115079	-0.412019	-0.070345	-0.586742	-0.038293	-0.087209	0.062877	-0.993466
21270	1.453934	-1.848960	9.897941	0.175097	0.090845	0.166276	-0.410812	-0.072428	-0.587829	-0.034818	-0.085415	0.059628	-0.993950
21271	1.534619	-1.360076	9.518318	0.258309	0.066402	0.172165	-0.408657	-0.077285	-0.590529	-0.031031	-0.084216	0.054971	-0.994446
21272	1.238005	-0.950322	9.042502	0.110906	0.052635	0.133334	-0.404407	-0.078969	-0.592051	-0.028274	-0.083178	0.052966	-0.994724
21273	1.545436	-1.192352	9.335091	0.111909	0.049068	0.098814	-0.404658	-0.081461	-0.591941	-0.026172	-0.082291	0.051103	-0.994953
21274	1.639901	-0.826375	9.698996	0.081420	0.045434	0.104786	-0.403187	-0.083130	-0.593552	-0.024024	-0.081410	0.049641	-0.995154
21275	1.716563	-0.231021	9.517713	-0.099114	0.034983	0.065645	-0.401079	-0.081063	-0.594218	-0.022916	-0.080734	0.051886	-0.995120
21276	1.337947	0.173959	9.631386	-0.154385	0.026410	0.017822	-0.400839	-0.076218	-0.594959	-0.022865	-0.080206	0.054984	-0.994998
21277	1.468903	0.250067	9.684007	-0.085177	0.021297	-0.053973	-0.400063	-0.073453	-0.594419	-0.024109	-0.079924	0.056659	-0.994897
21278	1.642820	0.256025	9.716222	-0.051780	0.033642	-0.115419	-0.398868	-0.074429	-0.594055	-0.026562	-0.079447	0.057499	-0.994825
21279	1.637374	0.173904	9.590347	0.018282	0.032075	-0.173083	-0.400057	-0.074422	-0.594691	-0.030032	-0.079143	0.056814	-0.994790
21280	1.615000	-0.253971	9.619268	0.045255	0.021673	-0.208253	-0.400017	-0.081069	-0.595020	-0.034179	-0.079061	0.055583	-0.994732
21281	1.564133	-0.609888	9.509865	-0.008571	0.000643	-0.182341	-0.399056	-0.087167	-0.594964	-0.037842	-0.079371	0.055390	-0.994585
21282	1.372490	-1.065744	9.395720	-0.037277	-0.004563	-0.166741	-0.399309	-0.088689	-0.595761	-0.041282	-0.079702	0.055884	-0.994394
21283	1.370358	-1.363954	9.404327	-0.101974	-0.032695	-0.116267	-0.400104	-0.088546	-0.595879	-0.043739	-0.080509	0.057701	-0.994121
21284	1.166654	-1.517902	10.454608	-0.139872	-0.015473	-0.070654	-0.399854	-0.087025	-0.594165	-0.045429	-0.080859	0.060397	-0.993856
21285	1.587804	-1.053677	10.744721	0.012130	0.049913	-0.034100	-0.400656	-0.084665	-0.595832	-0.046164	-0.080001	0.060013	-0.993915
21286	2.147873	-0.714099	9.955473	0.176193	0.080672	-0.073409	-0.400891	-0.089649	-0.596009	-0.047496	-0.078733	0.056332	-0.994169
21287	2.087078	-1.075401	8.846272	0.129717	0.073883	-0.057942	-0.397674	-0.095482	-0.598080	-0.048546	-0.077572	0.053542	-0.994364
21288	2.019422	-1.086399	9.010161	0.144793	0.060697	-0.036717	-0.395789	-0.100615	-0.598945	-0.049178	-0.076630	0.050560	-0.994562
21289	1.508022	-1.027892	9.534385	0.105197	0.059765	-0.000727	-0.394705	-0.103943	-0.600698	-0.049110	-0.075682	0.048375	-0.994746
21290	1.335076	-0.905662	9.736765	0.033447	0.075413	0.036769	-0.392450	-0.104648	-0.600739	-0.048460	-0.074264	0.047705	-0.994917
21291	1.581383	-0.564072	9.591959	0.080046	0.038678	0.015827	-0.392161	-0.107972	-0.602348	-0.048082	-0.073688	0.046058	-0.995056
21292	1.690860	-0.447389	9.486606	0.051433	-0.002436	0.003126	-0.393347	-0.109212	-0.601818	-0.048003	-0.073868	0.045055	-0.995093
21293	1.953134	-0.251247	9.799042	0.011989	-0.010484	0.009813	-0.393211	-0.109767	-0.601957	-0.047803	-0.074235	0.044767	-0.995088
21294	1.942398	-0.422379	10.441283	0.054968	0.024433	-0.005654	-0.392419	-0.110049	-0.600924	-0.047902	-0.073892	0.043654	-0.995158
21295	1.695013	-0.569840	10.355199	0.061383	0.073568	-0.023007	-0.392132	-0.112264	-0.603570	-0.048358	-0.072675	0.042232	-0.995287
21296	1.704656	-0.556924	9.884194	0.122276	0.105155	-0.011864	-0.391055	-0.114762	-0.604659	-0.048544	-0.070796	0.039691	-0.995518
21297	1.359524	-0.858275	9.564054	0.282518	0.112394	-0.021195	-0.388621	-0.122390	-0.607129	-0.048678	-0.069019	0.033834	-0.995852
21298	1.232493	-1.048627	9.130346	0.151868	0.081853	-0.015200	-0.386615	-0.125863	-0.607325	-0.048869	-0.067633	0.030721	-0.996039
21299	1.167042	-1.420951	9.124227	0.101558	0.040669	0.015950	-0.385271	-0.128778	-0.608291	-0.048458	-0.067071	0.028648	-0.996159
21300	1.195406	-1.516461	9.425714	0.099532	0.001150	0.047480	-0.385786	-0.131545	-0.607787	-0.047430	-0.067204	0.026740	-0.996252
21301	1.272480	-1.541397	9.333432	-0.052842	-0.020898	0.102658	-0.385514	-0.132931	-0.607805	-0.045458	-0.067662	0.028006	-0.996279
21302	1.408189	-1.479435	9.491599	-0.024429	-0.029812	0.144216	-0.386585	-0.130571	-0.608158	-0.042648	-0.068239	0.028727	-0.996343
21303	1.317700	-1.300797	9.472803	0.030847	-0.010639	0.194979	-0.386345	-0.126141	-0.608379	-0.038724	-0.068509	0.028511	-0.996491
21304	1.597415	-1.358198	9.505781	0.211369	-0.007288	0.242031	-0.386334	-0.127387	-0.609309	-0.033639	-0.068765	0.024647	-0.996761
21305	1.267292	-1.261623	9.569825	0.230864	-0.000301	0.284612	-0.387384	-0.130429	-0.606835	-0.027652	-0.068928	0.020620	-0.997025
21306	1.103516	-1.211294	9.879455	0.096387	-0.002224	0.334786	-0.387385	-0.129875	-0.607615	-0.020875	-0.068973	0.019171	-0.997216
21307	0.811550	-1.215250	10.987499	0.196402	0.048338	0.362195	-0.387133	-0.128076	-0.606815	-0.013400	-0.068050	0.015972	-0.997464
21308	1.229239	-0.855955	9.990609	0.181339	0.076404	0.367444	-0.383410	-0.131005	-0.607032	-0.005878	-0.066542	0.012842	-0.997684
21309	1.608859	-0.406039	8.641787	0.151971	0.017095	0.354687	-0.383941	-0.130170	-0.607932	0.001395	-0.066232	0.010534	-0.997748
21310	1.545081	-0.545021	8.650352	-0.016318	-0.049423	0.351448	-0.384363	-0.126291	-0.607101	0.008368	-0.067231	0.011331	-0.997638
21311	1.381084	-0.532514	9.175856	-0.059606	-0.053138	0.411078	-0.382816	-0.119930	-0.605752	0.016500	-0.068327	0.013330	-0.997437
21312	1.672091	-0.379084	9.751929	0.138897	-0.045456	0.426583	-0.384300	-0.116046	-0.604119	0.025184	-0.069159	0.011133	-0.997226
21313	1.852566	-0.134746	9.885369	0.065629	-0.017524	0.410282	-0.384317	-0.113554	-0.603178	0.033459	-0.069528	0.010632	-0.996962
21314	1.980365	0.172536	10.017584	-0.021815	0.023606	0.367519	-0.383558	-0.107326	-0.603389	0.040722	-0.069079	0.011598	-0.996712
21315	1.347990	0.211497	10.134045	0.002561	0.053620	0.325704	-0.383056	-0.103452	-0.602049	0.047200	-0.068090	0.012238	-0.996487
21316	1.131680	0.361623	9.909313	-0.076956	0.065991	0.311171	-0.379095	-0.100426	-0.604174	0.053247	-0.066858	0.014261	-0.996239
21317	0.900390	0.431223	10.056314	-0.010648	0.087088	0.292426	-0.377792	-0.096833	-0.604420	0.059024	-0.065177	0.015087	-0.996012
21318	1.112979	0.448318	9.896050	-0.168067	0.073045	0.280597	-0.374519	-0.089926	-0.605318	0.064332	-0.063922	0.018889	-0.995700
21319	1.089427	0.539185	9.661763	-0.212815	0.057327	0.285532	-0.372444	-0.082459	-0.605537	0.069709	-0.063055	0.023617	-0.995292
21320	1.376390	0.820771	9.662525	-0.041099	0.001283	0.286552	-0.370642	-0.074716	-0.603654	0.075307	-0.063038	0.024801	-0.994857
21321	1.340756	0.896263	9.875201	0.175516	-0.016124	0.256366	-0.371179	-0.071942	-0.605975	0.080616	-0.063080	0.021542	-0.994514
21322	1.125172	0.801853	9.914431	0.175724	-0.010710	0.210611	-0.370905	-0.074714	-0.604174	0.084935	-0.063005	0.018299	-0.994224
21323	1.383149	0.403363	10.042214	0.032845	0.026037	0.154028	-0.370501	-0.074299	-0.606926	0.088003	-0.062484	0.017735	-0.994000
21324	1.274384	0.059543	9.808472	-0.074315	0.047178	0.118925	-0.369987	-0.071394	-0.607167	0.090139	-0.061721	0.019449	-0.993824
21325	1.359844	-0.145639	9.786148	0.027856	0.066515	0.086188	-0.368544	-0.068216	-0.608859	0.091834	-0.060431	0.018944	-0.993758
21326	1.347165	-0.559981	9.545959	-0.082066	0.063107	0.060627	-0.367223	-0.068362	-0.607702	0.092820	-0.059391	0.020768	-0.993693
21327	1.045272	-0.901731	9.496566	-0.270811	0.057064	0.048677	-0.365800	-0.062138	-0.608579	0.093416	-0.058862	0.026165	-0.993541
21328	1.168901	-1.174371	9.535626	-0.084871	-0.005960	0.063809	-0.364514	-0.056329	-0.607362	0.094496	-0.059192	0.027918	-0.993372
21329	0.698965	-1.390847	9.909721	-0.045564	-0.041741	0.055243	-0.366764	-0.055763	-0.608370	0.095541	-0.060190	0.028721	-0.993189
21330	0.678144	-1.624174	10.637856	-0.153122	-0.008736	0.085362	-0.366522	-0.051609	-0.608594	0.096941	-0.060692	0.031853	-0.992927
21331	1.119416	-1.381715	10.821900	-0.124524	0.000709	0.091686	-0.367620	-0.045927	-0.606687	0.098593	-0.060952	0.034415	-0.992663
21332	1.516660	-1.154567	9.032943	-0.221678	-0.003357	0.059208	-0.366187	-0.041087	-0.608232	0.099430	-0.061501	0.038882	-0.992381
21333	1.815283	-1.258810	8.740758	-0.285308	-0.024453	0.083236	-0.367424	-0.034296	-0.606312	0.100731	-0.062631	0.044605	-0.991938
21334	1.344101	-1.648543	9.086434	0.061688	-0.048826	0.099829	-0.367970	-0.030692	-0.607316	0.102784	-0.063473	0.043408	-0.991727
21335	1.147984	-1.382515	9.059940	0.013139	-0.010434	0.164935	-0.367181	-0.030974	-0.605497	0.106067	-0.063668	0.043386	-0.991370
21336	1.012397	-0.769385	9.431075	0.040001	-0.001707	0.156508	-0.368516	-0.029167	-0.605197	0.109173	-0.063568	0.042788	-0.991065
21337	0.649458	-0.198544	9.551328	-0.002683	-0.020748	0.092907	-0.368245	-0.029306	-0.606774	0.111014	-0.064034	0.042929	-0.990824
21338	0.493585	0.293161	9.491030	-0.082997	-0.059094	0.039462	-0.368128	-0.028339	-0.603885	0.111656	-0.065440	0.044494	-0.990591
21339	0.330579	0.456066	9.648128	0.101642	-0.088586	-0.043813	-0.371313	-0.028323	-0.601348	0.110981	-0.067067	0.042139	-0.990661
21340	0.164065	0.106384	10.496353	-0.013723	-0.058926	-0.072784	-0.372751	-0.030807	-0.602399	0.109193	-0.068399	0.042204	-0.990766
21341	0.150470	0.198604	11.516580	0.116135	0.003978	-0.108618	-0.375266	-0.031625	-0.601190	0.107176	-0.068113	0.039595	-0.991114
21342	0.885317	-0.350393	10.835777	0.313238	0.081015	-0.128369	-0.375741	-0.040207	-0.602578	0.104872	-0.066021	0.033388	-0.991730
21343	1.957310	-1.025068	10.030451	0.225609	0.078222	-0.123292	-0.375156	-0.048795	-0.604375	0.102648	-0.064045	0.028738	-0.992238
21344	2.374372	-2.099674	8.913733	0.248605	0.024830	-0.055788	-0.375242	-0.055024	-0.607448	0.101679	-0.063158	0.023790	-0.992525
21345	1.138943	-1.943139	8.185940	0.296715	-0.020267	-0.002311	-0.376108	-0.065267	-0.607929	0.101997	-0.062997	0.017799	-0.992628
21346	0.820649	-1.886959	8.441690	0.028664	-0.045041	0.099725	-0.374634	-0.068598	-0.607592	0.103691	-0.063879	0.017282	-0.992406
21347	1.164284	-1.154180	9.833921	0.071953	-0.120839	0.164988	-0.376627	-0.068312	-0.605725	0.107084	-0.066111	0.015845	-0.991923
21348	1.839597	-0.600923	9.997889	0.030729	-0.166591	0.164429	-0.380095	-0.065525	-0.602764	0.110319	-0.069384	0.015100	-0.991356
21349	2.045030	-0.245899	10.209295	-0.305794	-0.137109	0.192049	-0.382912	-0.060249	-0.600442	0.113725	-0.072805	0.021147	-0.990615
21350	2.346979	-0.570483	10.234202	-0.114405	-0.102207	0.218085	-0.386162	-0.049154	-0.597794	0.117820	-0.075083	0.023501	-0.989914
21351	1.662282	-1.076413	9.792065	0.284557	-0.023170	0.270736	-0.387722	-0.054131	-0.597558	0.123599	-0.074875	0.018248	-0.989335
21352	1.540152	-0.590112	9.623260	0.256472	-0.016317	0.357051	-0.387446	-0.055794	-0.598233	0.130967	-0.074518	0.013667	-0.988488
21353	1.224814	-0.439535	9.293637	0.373969	-0.029991	0.299833	-0.386903	-0.058013	-0.598264	0.137439	-0.074178	0.006671	-0.987706
21354	1.007957	-0.720699	9.609527	0.024883	-0.066856	0.309493	-0.387164	-0.059397	-0.597226	0.143511	-0.075475	0.006454	-0.986745
21355	0.813310	-1.275925	10.027823	0.013242	-0.072098	0.295226	-0.387974	-0.057454	-0.595885	0.149353	-0.076915	0.006516	-0.985766
21356	0.913236	-0.473275	10.050611	-0.069896	-0.063397	0.285974	-0.390399	-0.051349	-0.593692	0.154820	-0.078422	0.008142	-0.984792
21357	0.864978	-0.122480	9.805104	-0.087326	-0.038639	0.199673	-0.389639	-0.045399	-0.593644	0.158610	-0.079464	0.010134	-0.984086
21358	0.785369	-0.125345	10.238374	-0.218646	-0.001885	0.153042	-0.390203	-0.039719	-0.593055	0.161196	-0.080250	0.014672	-0.983545
21359	0.914282	-0.328800	10.105138	-0.117400	0.010444	0.128194	-0.387339	-0.033227	-0.590153	0.163516	-0.080372	0.017281	-0.983110
21360	0.732429	-0.437553	10.259274	0.040147	0.029796	0.112699	-0.387731	-0.033640	-0.590675	0.165717	-0.079702	0.016766	-0.982804
21361	1.049696	-0.312140	10.392570	-0.179996	0.066324	0.128777	-0.386444	-0.026030	-0.592976	0.167928	-0.078887	0.020775	-0.982418
21362	0.848765	-0.712909	10.178196	-0.143966	0.084922	0.085032	-0.383157	-0.022170	-0.592988	0.169282	-0.077753	0.024017	-0.982202
21363	1.033736	-1.161639	9.421575	-0.077867	0.066592	0.122326	-0.382237	-0.020652	-0.593772	0.171525	-0.076558	0.026030	-0.981856
21364	1.392502	-0.956430	9.012258	0.058116	0.038589	0.130208	-0.380265	-0.017061	-0.595731	0.174103	-0.075620	0.025214	-0.981496
21365	1.668183	-0.892134	8.717402	0.090289	0.012308	0.139096	-0.378007	-0.019012	-0.594737	0.176957	-0.074934	0.023771	-0.981074
21366	1.895754	-0.812044	8.745200	0.115148	-0.017587	0.172600	-0.377983	-0.022058	-0.596863	0.180458	-0.074876	0.021702	-0.980488
21367	1.943557	-0.893054	9.118789	0.031791	-0.038736	0.187738	-0.378248	-0.023581	-0.594255	0.184194	-0.075441	0.021297	-0.979759
21368	2.004811	-0.786117	9.636225	-0.110637	-0.072184	0.200670	-0.378147	-0.018874	-0.592769	0.187913	-0.077263	0.023496	-0.978860
21369	1.942928	-0.332494	9.947207	0.038035	-0.045879	0.170231	-0.378309	-0.014166	-0.592196	0.191314	-0.077985	0.022892	-0.978158
21370	1.968407	-0.156176	10.251845	0.132961	-0.027506	0.149863	-0.378312	-0.014859	-0.589976	0.194374	-0.078032	0.020415	-0.977606
21371	1.632271	0.122305	10.007993	0.131412	-0.007146	0.111317	-0.378562	-0.018182	-0.588827	0.196741	-0.077678	0.017975	-0.977208
21372	1.342734	0.162431	9.806662	0.083169	-0.021873	0.096913	-0.378812	-0.019703	-0.590541	0.198505	-0.077827	0.016423	-0.976867
21373	1.161178	-0.248774	10.161610	0.152982	-0.020954	0.079765	-0.377744	-0.021509	-0.590313	0.200288	-0.077641	0.013415	-0.976564
21374	1.110163	0.023215	10.881394	0.068842	0.043609	0.088252	-0.377337	-0.022896	-0.590857	0.201908	-0.076575	0.012385	-0.976328
21375	1.223015	0.622303	10.440273	0.043188	0.090984	0.053088	-0.375068	-0.024568	-0.593527	0.202964	-0.074608	0.011867	-0.976267
21376	1.089839	0.596896	9.657617	0.239559	0.094909	-0.017670	-0.373863	-0.025127	-0.596563	0.202868	-0.071873	0.007542	-0.976536
21377	1.240515	0.074397	9.073489	0.024985	0.070510	-0.047659	-0.372244	-0.029289	-0.598594	0.201935	-0.070380	0.007095	-0.976841
21378	1.163608	-0.887076	9.084729	0.065988	0.022401	-0.033609	-0.371974	-0.029983	-0.598867	0.201253	-0.069768	0.005845	-0.977034
21379	1.023138	-1.284979	9.175099	0.042541	0.007475	-0.002153	-0.372483	-0.032471	-0.600848	0.201246	-0.069435	0.004931	-0.977064
21380	1.311456	-0.820023	9.365424	0.010328	-0.010149	-0.009497	-0.372754	-0.031917	-0.599922	0.200856	-0.069679	0.004678	-0.977128
21381	1.263940	-0.717965	9.583315	-0.096999	-0.029414	-0.029704	-0.373820	-0.030249	-0.600413	0.200122	-0.070643	0.006342	-0.977200
21382	1.323520	-0.829019	9.600752	-0.189132	-0.003212	-0.028560	-0.374385	-0.024707	-0.599301	0.199040	-0.071551	0.009992	-0.977325
21383	1.515170	-0.714268	9.859986	0.004904	-0.019933	-0.013147	-0.373333	-0.023466	-0.599567	0.198776	-0.071937	0.009754	-0.977353
21384	1.525276	-0.647423	9.721270	0.031809	0.001982	-0.016383	-0.374118	-0.025401	-0.599050	0.198218	-0.071860	0.009125	-0.977478
21385	1.512496	-0.406950	9.671269	-0.042455	0.005462	-0.012451	-0.374919	-0.024566	-0.598244	0.197894	-0.071956	0.009919	-0.977528
21386	1.252630	-0.279559	9.766306	-0.002142	0.005557	-0.025273	-0.373864	-0.024018	-0.598255	0.197043	-0.071945	0.009961	-0.977701
21387	1.316488	-0.130809	9.805920	0.033776	0.007353	-0.053192	-0.374915	-0.024566	-0.599423	0.196031	-0.071705	0.009195	-0.977929
21388	1.325500	-0.222195	9.833632	-0.030629	0.003842	-0.058983	-0.373458	-0.025405	-0.598275	0.194485	-0.071845	0.009738	-0.978222
21389	1.216603	-0.587375	9.693378	-0.012652	0.000456	-0.076526	-0.375175	-0.025395	-0.599427	0.192950	-0.071923	0.009820	-0.978520
21390	1.389472	-0.723714	9.596586	-0.000178	0.017888	-0.057945	-0.375437	-0.026502	-0.598386	0.191477	-0.071669	0.009822	-0.978828
21391	1.374044	-0.857999	9.691312	0.022150	0.014370	-0.053414	-0.374507	-0.026645	-0.599188	0.190442	-0.071348	0.009338	-0.979058
21392	1.529212	-0.768118	9.590063	-0.098729	0.029122	-0.026071	-0.375709	-0.025393	-0.598109	0.189456	-0.071242	0.011357	-0.979235
21393	1.367011	-0.829021	9.710934	-0.045144	0.010755	-0.013376	-0.373850	-0.025541	-0.599580	0.189111	-0.071258	0.012260	-0.979290
21394	1.301685	-0.847664	9.740124	-0.061369	-0.005035	0.007611	-0.375186	-0.024427	-0.597977	0.188916	-0.071671	0.013461	-0.979282
21395	1.316929	-0.741963	9.736401	-0.195566	0.005421	0.008451	-0.374944	-0.020412	-0.598071	0.188784	-0.072357	0.017342	-0.979196
21396	1.292935	-0.722356	9.794515	-0.061462	-0.012087	0.025236	-0.374708	-0.015567	-0.597634	0.189023	-0.072902	0.018538	-0.979087
21397	1.385997	-0.535922	9.646844	0.081643	-0.005091	0.043941	-0.375239	-0.015287	-0.597754	0.189990	-0.072736	0.017002	-0.978940
21398	1.243777	-0.501083	9.665296	0.085261	-0.017274	0.031636	-0.375094	-0.018196	-0.596476	0.190540	-0.072824	0.015316	-0.978855
21399	1.246457	-0.467143	9.759396	0.022619	-0.012066	0.032965	-0.375357	-0.018888	-0.595824	0.191207	-0.073016	0.014885	-0.978717
21400	1.242210	-0.385357	9.750759	0.054865	-0.005044	0.027956	-0.375618	-0.019302	-0.596217	0.191619	-0.072981	0.013837	-0.978654
21401	1.402501	-0.256803	9.724417	0.062133	-0.017273	0.001509	-0.376133	-0.021930	-0.596104	0.191727	-0.073129	0.012548	-0.978639
21402	1.478894	-0.382251	9.796821	0.060434	0.000232	-0.016114	-0.376655	-0.023451	-0.595718	0.191203	-0.072981	0.011353	-0.978768
21403	1.502385	-0.473853	9.790758	0.097951	-0.008537	-0.005324	-0.376390	-0.023313	-0.596114	0.191226	-0.072834	0.009378	-0.978795
21404	1.637553	-0.477757	9.645342	0.114082	0.003704	-0.003438	-0.375831	-0.028856	-0.595392	0.190968	-0.072410	0.007168	-0.978895
21405	1.477731	-0.541319	9.689252	0.126604	0.000250	-0.005088	-0.375816	-0.031348	-0.595679	0.191034	-0.071998	0.004670	-0.978928
21406	1.405751	-0.475870	9.671398	0.056821	0.012497	-0.001992	-0.375267	-0.034259	-0.596502	0.190688	-0.071623	0.003619	-0.979028
21407	1.376975	-0.449053	9.715216	0.031790	0.019498	-0.005660	-0.375792	-0.034117	-0.597933	0.190604	-0.071201	0.003058	-0.979077
21408	1.348273	-0.414757	9.845642	0.069343	0.012487	-0.005399	-0.374733	-0.034261	-0.597689	0.190304	-0.070779	0.001749	-0.979169
21409	1.464628	-0.348700	9.720421	0.039857	0.005488	-0.012707	-0.374989	-0.036060	-0.597310	0.190094	-0.070606	0.000971	-0.979223
21410	1.551518	-0.349835	9.570646	-0.028072	0.000256	-0.025581	-0.374723	-0.036616	-0.596796	0.189222	-0.070795	0.001498	-0.979378
21411	1.517104	-0.440426	9.747754	-0.023674	-0.013785	-0.018562	-0.375245	-0.037166	-0.597972	0.188808	-0.071256	0.001888	-0.979424
21412	1.493541	-0.358474	9.744093	0.029905	-0.003327	0.008325	-0.375378	-0.037443	-0.597187	0.188722	-0.071295	0.001311	-0.979438
21413	1.625231	-0.181214	9.841131	0.053171	0.005366	0.008520	-0.375768	-0.038410	-0.597714	0.188946	-0.071102	0.000301	-0.979410
21414	1.489758	-0.216161	9.865932	0.024609	0.005431	-0.007515	-0.375890	-0.040209	-0.597730	0.188542	-0.070990	-0.000162	-0.979496
21415	1.274141	-0.308768	9.708102	-0.104248	0.014222	0.002201	-0.373777	-0.038974	-0.598405	0.188419	-0.071217	0.001935	-0.979501
21416	1.174921	-0.337003	9.660565	-0.027352	0.003760	0.011560	-0.373645	-0.039807	-0.596975	0.188304	-0.071333	0.002512	-0.979514
21417	1.109172	-0.413474	9.655447	0.015585	-0.008453	0.010071	-0.375103	-0.039106	-0.597469	0.188507	-0.071535	0.002196	-0.979461
21418	1.155607	-0.341192	9.814503	-0.054188	0.003739	0.006079	-0.373149	-0.034132	-0.596795	0.188329	-0.071753	0.003284	-0.979476
21419	1.165345	-0.331529	9.852984	-0.049679	0.022112	0.002652	-0.374746	-0.032323	-0.597276	0.188291	-0.071586	0.004355	-0.979491
21420	1.184812	-0.307892	9.766565	-0.032654	0.017764	-0.001645	-0.374750	-0.031492	-0.597530	0.187984	-0.071447	0.005064	-0.979557
21421	1.236167	-0.216979	9.738326	0.008499	0.002020	-0.004042	-0.374199	-0.035927	-0.596273	0.187900	-0.071443	0.004903	-0.979574
21422	1.441506	-0.202101	9.621362	0.019348	-0.003209	-0.026948	-0.373140	-0.035101	-0.597852	0.187125	-0.071522	0.004482	-0.979719
21423	1.532843	-0.262832	9.658330	0.019352	-0.013730	-0.032314	-0.374448	-0.037447	-0.598379	0.186503	-0.071799	0.003998	-0.979819
21424	1.641574	-0.251840	9.597433	0.026568	0.000269	-0.039289	-0.374714	-0.037585	-0.597591	0.185381	-0.071784	0.003439	-0.980035
21425	1.624487	-0.278099	9.618910	0.028363	0.001150	-0.041036	-0.375501	-0.039104	-0.597332	0.184599	-0.071757	0.002811	-0.980187
21426	1.565802	-0.383181	9.714344	0.010480	0.017771	-0.041993	-0.373914	-0.039113	-0.596833	0.183317	-0.071458	0.002634	-0.980450
21427	1.618991	-0.374005	9.704377	0.007757	0.014238	-0.034109	-0.375237	-0.038413	-0.598115	0.182640	-0.071267	0.002470	-0.980590
21428	1.498419	-0.349141	9.662442	0.021141	0.018635	-0.023379	-0.374705	-0.040078	-0.596045	0.181795	-0.070912	0.002110	-0.980774
21429	1.445481	-0.324511	9.716057	-0.028046	0.018641	-0.029886	-0.374695	-0.041324	-0.596974	0.181149	-0.070772	0.002672	-0.980902
21430	1.436235	-0.266725	9.711994	-0.005674	0.010780	-0.032380	-0.373896	-0.041189	-0.598556	0.180103	-0.070669	0.002794	-0.981102
21431	1.295838	-0.315948	9.775128	-0.039604	0.021333	-0.046657	-0.373902	-0.040358	-0.598155	0.179112	-0.070517	0.003568	-0.981292
21432	1.370219	-0.383777	9.807355	-0.084400	0.028261	-0.032897	-0.373909	-0.039251	-0.598013	0.177973	-0.070352	0.005295	-0.981503
21433	1.280831	-0.385821	9.697545	-0.048602	0.044057	-0.027263	-0.372459	-0.038289	-0.598025	0.177346	-0.069781	0.006358	-0.981651
21434	1.285448	-0.414795	9.673138	-0.062896	0.033574	-0.034461	-0.371006	-0.037327	-0.598693	0.176225	-0.069435	0.007679	-0.981868
21435	1.371927	-0.482424	9.801399	-0.036099	0.031767	-0.029028	-0.371142	-0.036773	-0.598685	0.175582	-0.069061	0.008455	-0.982003
21436	1.221688	-0.553571	9.749002	-0.096903	0.043191	-0.032923	-0.370082	-0.036501	-0.599484	0.174473	-0.068643	0.010477	-0.982211
21437	1.187923	-0.546223	9.706117	-0.152426	0.043167	-0.020979	-0.369836	-0.033179	-0.599455	0.173825	-0.068442	0.013600	-0.982301
21438	1.013827	-0.576321	9.644784	-0.073745	0.045844	-0.006249	-0.368392	-0.030832	-0.599977	0.173310	-0.067883	0.015209	-0.982407
21439	1.062872	-0.475342	9.756079	0.051397	0.026545	0.012220	-0.367198	-0.030700	-0.601042	0.173596	-0.067273	0.014319	-0.982412
21440	1.209398	-0.250048	9.867962	0.064725	0.005449	0.024576	-0.366656	-0.033473	-0.600030	0.173841	-0.067018	0.013112	-0.982403
21441	1.320256	-0.279897	9.828207	0.021008	0.010722	-0.000434	-0.367969	-0.034573	-0.601331	0.173840	-0.066825	0.012727	-0.982421
21442	1.202612	-0.519739	9.751959	-0.023604	0.023069	-0.023637	-0.366387	-0.034028	-0.600302	0.172957	-0.066543	0.013256	-0.982590
21443	1.245389	-0.611882	9.618342	-0.032546	0.043190	-0.015728	-0.365852	-0.034862	-0.600711	0.172576	-0.065901	0.014023	-0.982689
21444	1.250523	-0.570884	9.666838	-0.018269	0.030048	-0.012141	-0.365858	-0.032645	-0.602522	0.171947	-0.065460	0.014484	-0.982822
21445	1.284106	-0.606786	9.810341	-0.020109	0.033490	-0.004232	-0.365592	-0.033478	-0.601487	0.171811	-0.064967	0.014994	-0.982871
21446	1.284578	-0.539557	9.772655	-0.048750	0.038726	0.000880	-0.363221	-0.030721	-0.602936	0.171454	-0.064456	0.016096	-0.982949
21447	1.328909	-0.419563	9.797686	0.069269	0.024703	0.015798	-0.362426	-0.031556	-0.601778	0.171829	-0.063830	0.014839	-0.982945
21448	1.328867	-0.420077	9.629441	0.080082	0.024771	0.003545	-0.361088	-0.033779	-0.602344	0.171673	-0.063150	0.013365	-0.983037
21449	1.229680	-0.443516	9.577152	0.046157	0.021340	-0.012550	-0.361344	-0.035162	-0.602616	0.171461	-0.062685	0.012509	-0.983115
21450	1.174659	-0.373118	9.648135	0.005027	0.022221	-0.019866	-0.361611	-0.034607	-0.602868	0.170660	-0.062319	0.012478	-0.983278
21451	1.184302	-0.379975	9.789775	0.051619	0.026616	-0.037142	-0.362119	-0.038204	-0.603027	0.169969	-0.061737	0.011495	-0.983447
21452	1.169218	-0.461772	9.745704	0.043590	0.035383	-0.038942	-0.362105	-0.039865	-0.604223	0.168752	-0.060984	0.010731	-0.983712
21453	1.236690	-0.481557	9.740087	-0.028026	0.011718	-0.037811	-0.360919	-0.038764	-0.604622	0.167953	-0.060968	0.011268	-0.983843
21454	1.221831	-0.534256	9.773257	-0.009302	0.017811	-0.022680	-0.359860	-0.039463	-0.603336	0.167124	-0.060738	0.011496	-0.983996
21455	1.261001	-0.457789	9.708906	-0.005799	0.010774	-0.005933	-0.360922	-0.038764	-0.603837	0.166980	-0.060666	0.011635	-0.984023
21456	1.246596	-0.450071	9.836500	0.020979	0.010733	0.004840	-0.361180	-0.039871	-0.603844	0.166774	-0.060468	0.011275	-0.984075
21457	1.145103	-0.456802	9.736355	0.003187	0.012575	-0.014638	-0.360376	-0.040982	-0.604915	0.166469	-0.060335	0.011234	-0.984135
21458	1.135572	-0.439801	9.765473	-0.016640	-0.003246	0.011601	-0.360257	-0.038767	-0.604633	0.166396	-0.060537	0.011573	-0.984131
21459	1.048575	-0.448742	9.766122	0.008429	0.003790	0.010071	-0.361184	-0.039178	-0.603837	0.166586	-0.060549	0.011432	-0.984100
21460	1.034241	-0.426997	9.761688	0.013777	0.000288	0.013631	-0.360517	-0.039458	-0.604897	0.166564	-0.060579	0.011188	-0.984104
21461	1.029680	-0.388563	9.733329	0.026264	0.003773	0.024319	-0.360779	-0.040843	-0.603336	0.167056	-0.060520	0.010713	-0.984030
21462	0.971670	-0.397599	9.776987	0.011968	-0.001456	0.017161	-0.361969	-0.040836	-0.603579	0.167048	-0.060590	0.010507	-0.984029
21463	1.024849	-0.388540	9.728563	0.044248	-0.001420	0.003284	-0.361293	-0.043609	-0.603094	0.167149	-0.060566	0.009636	-0.984022
21464	1.087617	-0.393592	9.809680	0.053182	-0.003203	0.003321	-0.360364	-0.044168	-0.603113	0.166906	-0.060535	0.008596	-0.984075
21465	1.213060	-0.409204	9.743526	-0.002202	0.008168	-0.011179	-0.360221	-0.045554	-0.603784	0.166664	-0.060481	0.008655	-0.984119
21466	1.241734	-0.452630	9.774024	-0.007636	-0.001497	-0.000698	-0.361820	-0.043606	-0.603871	0.166310	-0.060621	0.008811	-0.984169
21467	1.241827	-0.438323	9.733330	-0.023726	0.005507	-0.000786	-0.360771	-0.042227	-0.603350	0.166248	-0.060696	0.009302	-0.984170
21468	1.273229	-0.436230	9.711452	-0.038047	0.005495	0.000863	-0.361171	-0.042226	-0.602558	0.165930	-0.060800	0.010079	-0.984210
21469	1.232490	-0.394814	9.779575	-0.038063	0.010733	0.004426	-0.361714	-0.039730	-0.602787	0.165951	-0.060826	0.010876	-0.984196
21470	1.167160	-0.411302	9.727074	-0.012896	0.021319	-0.016483	-0.361187	-0.039456	-0.602530	0.165349	-0.060538	0.011187	-0.984312
21471	1.068059	-0.422715	9.674923	-0.039862	0.000299	0.006184	-0.360116	-0.040291	-0.604650	0.165405	-0.060773	0.011987	-0.984278
21472	1.044277	-0.374172	9.757402	-0.030901	0.005548	0.002758	-0.359594	-0.039603	-0.603603	0.165105	-0.060850	0.012627	-0.984316
21473	1.090152	-0.374575	9.742581	-0.017446	0.006433	-0.004203	-0.359998	-0.037938	-0.604497	0.164982	-0.060885	0.012989	-0.984330
21474	1.068630	-0.345498	9.757522	-0.021064	0.007289	0.004597	-0.358409	-0.037808	-0.604782	0.164702	-0.060893	0.013445	-0.984370
21475	1.176923	-0.399131	9.799232	0.015657	0.005534	-0.005760	-0.359070	-0.038359	-0.603992	0.164589	-0.060834	0.013143	-0.984397
21476	1.251598	-0.423865	9.767059	0.021057	0.017776	-0.008347	-0.361708	-0.039313	-0.605009	0.164052	-0.060500	0.012792	-0.984511
21477	1.260736	-0.496148	9.749326	-0.023689	0.000274	-0.011397	-0.359316	-0.041681	-0.604021	0.163781	-0.060685	0.013240	-0.984539
21478	1.212131	-0.539079	9.744444	-0.029056	0.001164	-0.011427	-0.359331	-0.038773	-0.604516	0.163207	-0.060844	0.013813	-0.984617
21479	1.130098	-0.528852	9.733253	-0.030814	0.017818	-0.013114	-0.360127	-0.038214	-0.604891	0.162889	-0.060709	0.014462	-0.984669
21480	1.106311	-0.480375	9.794101	-0.016520	0.012561	-0.011251	-0.358675	-0.037945	-0.604256	0.162348	-0.060602	0.014824	-0.984759
21481	1.092130	-0.436997	9.785108	-0.029044	0.012563	-0.011329	-0.359614	-0.036002	-0.603698	0.162069	-0.060560	0.015421	-0.984799
21482	1.072736	-0.446570	9.751517	0.001347	-0.003172	-0.008517	-0.359094	-0.035175	-0.602388	0.161619	-0.060705	0.015383	-0.984864
21483	1.130515	-0.471076	9.750737	-0.016552	0.002051	-0.006007	-0.359226	-0.035590	-0.601997	0.161463	-0.060824	0.015704	-0.984877
21484	1.121199	-0.422925	9.741757	-0.005791	0.007315	-0.009421	-0.360148	-0.035861	-0.602772	0.160920	-0.060785	0.015843	-0.984967
21485	1.149758	-0.480921	9.726424	0.017414	0.011659	0.004842	-0.359096	-0.034759	-0.602646	0.161015	-0.060601	0.015536	-0.984967
21486	1.134952	-0.528589	9.831754	-0.020191	0.002008	0.004526	-0.359090	-0.034758	-0.604348	0.160760	-0.060708	0.015956	-0.984996
21487	1.175901	-0.538913	9.706305	-0.007549	0.017816	-0.012960	-0.360554	-0.033643	-0.603922	0.160472	-0.060492	0.016141	-0.985053
21488	1.158648	-0.586958	9.681867	-0.023705	0.010801	-0.003414	-0.358704	-0.033930	-0.602382	0.160064	-0.060439	0.016649	-0.985114
21489	1.110744	-0.533534	9.726155	-0.009379	0.012564	-0.005923	-0.360032	-0.032122	-0.604046	0.159914	-0.060330	0.016866	-0.985141
21490	1.113188	-0.528808	9.704558	-0.005754	-0.003147	-0.020051	-0.360287	-0.034337	-0.603409	0.159186	-0.060500	0.016956	-0.985247
21491	1.110400	-0.583837	9.792875	-0.046942	0.001188	-0.015061	-0.358437	-0.033793	-0.603432	0.158815	-0.060737	0.017868	-0.985276
21492	1.095916	-0.581473	9.742557	-0.049638	-0.006677	-0.013341	-0.359769	-0.032124	-0.603657	0.158201	-0.061114	0.018819	-0.985334
21493	1.216075	-0.659671	9.646887	-0.030829	0.003812	-0.012335	-0.360311	-0.030182	-0.603368	0.157902	-0.061250	0.019430	-0.985362
21494	1.105234	-0.629616	9.753940	-0.013879	0.000309	-0.005137	-0.360042	-0.031153	-0.602858	0.157508	-0.061373	0.019707	-0.985412
21495	1.138911	-0.649012	9.789477	-0.041659	0.016003	0.007920	-0.359666	-0.028109	-0.601916	0.157590	-0.061294	0.020599	-0.985385
21496	1.172792	-0.637376	9.748461	-0.016634	0.003750	0.011575	-0.359779	-0.030185	-0.604162	0.157541	-0.061350	0.020961	-0.985382
21497	1.197031	-0.625465	9.772423	-0.017498	0.010750	0.006302	-0.360708	-0.030457	-0.602841	0.157622	-0.061303	0.021360	-0.985363
21498	1.175198	-0.639697	9.782061	-0.013032	0.012502	0.008107	-0.359007	-0.026866	-0.603093	0.157557	-0.061178	0.021670	-0.985375
21499	1.133856	-0.678065	9.714681	-0.023691	0.010813	-0.007832	-0.360062	-0.027414	-0.603344	0.157353	-0.061157	0.022177	-0.985397
21500	1.143711	-0.649395	9.676471	-0.005871	0.010781	0.009925	-0.358617	-0.026038	-0.602566	0.157325	-0.061042	0.022343	-0.985405
21501	1.085546	-0.677893	9.647804	-0.020153	0.003822	0.000996	-0.359823	-0.023539	-0.602261	0.157302	-0.061143	0.022771	-0.985393
21502	1.129279	-0.642015	9.693504	-0.048770	0.005550	-0.002738	-0.359689	-0.023262	-0.603308	0.156975	-0.061272	0.023752	-0.985414
