# Supplementary material for: Identification of Haptic Based Guiding Using Hard Reins
Source: PLoS One. 2015 Jul 22;10(7):e0132020. doi: 10.1371/journal.pone.0132020 (PMC4511788; doi:10.1371/journal.pone.0132020)
Supplement: S9 File — (ZIP) [file pone.0132020.s009.zip › Exp2_MotionData2/Subject10/path2/T4/gc4.txt]

// Start Time: 0
// Sample rate: 25.0Hz
// Scenario: 4.9
// Firmware Version: 2.6.1
Counter	Acc_X	Acc_Y	Acc_Z	Gyr_X	Gyr_Y	Gyr_Z	Mag_X	Mag_Y	Mag_Z	Quat_w	Quat_x	Quat_y	Quat_z
20919	9.488700	1.645122	-1.997622	-0.007365	0.039847	0.001404	-0.613404	-0.420351	0.116652	0.498810	0.573902	-0.521628	0.386948
20920	9.479342	1.683721	-1.977697	0.010788	0.033618	-0.003134	-0.613704	-0.420508	0.114103	0.499033	0.573722	-0.521292	0.387381
20921	9.486677	1.654217	-1.951594	0.013094	0.010316	0.017092	-0.613981	-0.421326	0.113348	0.498830	0.573533	-0.521404	0.387771
20922	9.515423	1.605531	-1.952986	-0.012024	-0.003463	0.002382	-0.613711	-0.420466	0.113258	0.498891	0.573348	-0.521685	0.387588
20923	9.522662	1.581072	-1.941339	-0.000410	-0.018604	-0.006749	-0.613739	-0.418451	0.113101	0.498726	0.573495	-0.521917	0.387270
20924	9.532526	1.609878	-1.924612	-0.044586	-0.004930	-0.017861	-0.614568	-0.419596	0.113320	0.499299	0.573211	-0.522230	0.386531
20925	9.461194	1.711151	-1.843989	0.016356	-0.030310	-0.027791	-0.613429	-0.419675	0.114576	0.498985	0.573833	-0.522205	0.386046
20926	9.411040	1.636874	-2.064820	0.026921	-0.006399	-0.012240	-0.612840	-0.421420	0.114885	0.498677	0.574217	-0.522041	0.386095
20927	9.431005	1.776996	-2.035668	0.021242	0.013444	-0.020512	-0.613123	-0.421544	0.114597	0.498707	0.574476	-0.521625	0.386233
20928	9.362686	1.708228	-2.115686	0.048751	0.041030	-0.021449	-0.613550	-0.421116	0.114769	0.498716	0.574803	-0.520717	0.386959
20929	9.434916	1.763917	-2.147010	0.062012	0.104800	-0.010490	-0.612291	-0.420808	0.113929	0.499147	0.574660	-0.519189	0.388665
20930	9.440294	1.650712	-2.027177	0.056965	0.122344	0.004139	-0.612860	-0.421832	0.111611	0.499698	0.574176	-0.517686	0.390671
20931	9.438870	1.692906	-1.918153	0.094101	0.167276	0.020667	-0.615419	-0.422472	0.107923	0.500156	0.573535	-0.515633	0.393731
20932	9.468579	1.730339	-1.832063	0.118297	0.169958	0.036324	-0.614071	-0.418952	0.105869	0.500240	0.572932	-0.513543	0.397217
20933	9.475687	1.632939	-1.806394	0.140749	0.178062	0.053775	-0.617338	-0.417704	0.104849	0.499997	0.572312	-0.511374	0.401197
20934	9.515536	1.630402	-1.638819	0.162410	0.180484	0.042816	-0.618797	-0.415808	0.101732	0.499613	0.571976	-0.508880	0.405304
20935	9.591981	1.533458	-1.683372	0.147154	0.159760	0.020797	-0.620529	-0.412903	0.101506	0.499356	0.571879	-0.506443	0.408795
20936	9.626407	1.512500	-1.585763	0.176886	0.130852	0.041095	-0.622521	-0.412505	0.099855	0.498294	0.572089	-0.504284	0.412449
20937	9.573653	1.473398	-1.535735	0.172348	0.088173	0.046643	-0.622850	-0.408648	0.100241	0.496798	0.572548	-0.502632	0.415622
20938	9.650087	1.435009	-1.606477	0.106215	0.079958	0.002492	-0.625238	-0.409864	0.099481	0.496346	0.572841	-0.501119	0.417581
20939	9.653218	1.426413	-1.510032	0.123758	0.040631	0.012684	-0.625388	-0.408746	0.100118	0.495201	0.573543	-0.499946	0.419378
20940	9.621867	1.404730	-1.504170	0.107923	0.006122	0.005358	-0.622976	-0.408865	0.101782	0.493953	0.574445	-0.499168	0.420541
20941	9.636044	1.400242	-1.538546	0.085858	-0.008373	0.002586	-0.626658	-0.406075	0.104534	0.492834	0.575278	-0.498679	0.421296
20942	9.640545	1.361740	-1.563120	0.068776	-0.042106	-0.017586	-0.625508	-0.406747	0.106176	0.491745	0.576425	-0.498439	0.421284
20943	9.649501	1.416524	-1.674209	0.019452	-0.057870	-0.013062	-0.624224	-0.406720	0.108143	0.491024	0.577174	-0.498816	0.420652
20944	9.592001	1.421231	-1.633380	-0.023135	-0.090897	-0.028701	-0.624917	-0.406513	0.109999	0.490599	0.577937	-0.499699	0.419050
20945	9.573238	1.483880	-1.593623	-0.025093	-0.098046	-0.032357	-0.624316	-0.408062	0.112156	0.490151	0.578775	-0.500618	0.417316
20946	9.591937	1.435976	-1.647774	-0.048985	-0.105114	-0.036068	-0.622025	-0.409493	0.114305	0.489936	0.579476	-0.501760	0.415220
20947	9.567462	1.500223	-1.723735	-0.074967	-0.132000	-0.047084	-0.620027	-0.410056	0.116370	0.489840	0.580246	-0.503250	0.412444
20948	9.487466	1.586984	-1.821627	-0.054910	-0.109697	-0.051674	-0.620414	-0.411453	0.118687	0.489771	0.581073	-0.504300	0.410073
20949	9.533186	1.594089	-1.832952	-0.047480	-0.095142	-0.048919	-0.618546	-0.412477	0.121430	0.489736	0.581822	-0.505172	0.407974
20950	9.489740	1.614033	-1.850521	-0.020570	-0.088680	-0.035120	-0.616426	-0.413196	0.120800	0.489348	0.582627	-0.505936	0.406341
20951	9.499296	1.623865	-1.865307	-0.016930	-0.086792	-0.036031	-0.617506	-0.415849	0.122622	0.488933	0.583473	-0.506622	0.404768
20952	9.522902	1.585530	-1.912333	-0.008842	-0.071641	-0.043382	-0.616509	-0.415518	0.124329	0.488641	0.584339	-0.507019	0.403373
20953	9.460043	1.591215	-1.941347	0.010132	-0.073232	-0.017664	-0.615210	-0.415445	0.128276	0.487897	0.585150	-0.507565	0.402410
20954	9.474173	1.533152	-1.959162	0.013589	-0.061645	-0.026859	-0.613656	-0.415754	0.128242	0.487301	0.585992	-0.507865	0.401527
20955	9.483282	1.577911	-2.046167	0.011865	-0.076687	-0.021326	-0.612635	-0.416758	0.130853	0.486527	0.586882	-0.508388	0.400503
20956	9.434200	1.650537	-2.191201	0.036393	-0.015459	0.000642	-0.612051	-0.416619	0.133681	0.485895	0.587314	-0.508354	0.400679
20957	9.445009	1.597203	-2.018040	-0.002522	-0.071675	-0.012191	-0.614292	-0.417205	0.134655	0.485265	0.587932	-0.509049	0.399653
20958	9.444579	1.636980	-2.090228	0.007204	-0.017439	0.004262	-0.613447	-0.416014	0.136416	0.484943	0.588039	-0.509333	0.399525
20959	9.483245	1.651145	-2.081920	-0.018941	-0.014315	-0.015969	-0.612486	-0.414021	0.136390	0.485119	0.588078	-0.509557	0.398967
20960	9.473710	1.636398	-2.062336	0.017380	0.004291	0.040958	-0.612611	-0.415571	0.135871	0.484609	0.587731	-0.509987	0.399549
20961	9.459018	1.666178	-2.105071	0.017359	-0.003072	0.040970	-0.612042	-0.414682	0.138039	0.484019	0.587453	-0.510480	0.400044
20962	9.541648	1.630225	-1.999699	0.038074	-0.000753	0.063044	-0.614191	-0.413131	0.136321	0.483038	0.587118	-0.511052	0.400990
20963	9.443805	1.472483	-2.120257	0.056006	-0.022147	0.050215	-0.615021	-0.412814	0.138891	0.481723	0.587269	-0.511526	0.401745
20964	9.484529	1.628709	-2.217380	0.039156	-0.013842	0.035520	-0.615491	-0.408024	0.140748	0.480798	0.587350	-0.511867	0.402301
20965	9.433820	1.463402	-2.161006	0.049367	-0.005129	0.074027	-0.616608	-0.408871	0.140847	0.479540	0.587056	-0.512509	0.403412
20966	9.510655	1.404798	-2.171508	0.003308	0.000388	0.061089	-0.620019	-0.405487	0.143069	0.478980	0.586407	-0.513310	0.404004
20967	9.493866	1.426732	-2.170737	-0.005354	-0.016439	0.081286	-0.619190	-0.404736	0.142119	0.478184	0.585602	-0.514587	0.404489
20968	9.464570	1.254433	-2.146610	-0.049776	0.003403	0.059111	-0.621481	-0.402115	0.142022	0.478297	0.584430	-0.515772	0.404541
20969	9.554024	1.260601	-2.111268	-0.080797	-0.000391	0.062749	-0.622499	-0.399800	0.141894	0.478693	0.582958	-0.517288	0.404261
20970	9.496652	1.326058	-2.079710	-0.077285	-0.014928	0.059108	-0.623661	-0.398528	0.139724	0.478933	0.581666	-0.518866	0.403813
20971	9.513765	1.327948	-2.048937	-0.086552	-0.022047	0.055436	-0.623675	-0.398711	0.137594	0.479227	0.580382	-0.520546	0.403149
20972	9.510955	1.292081	-2.085297	-0.076384	-0.037823	0.026111	-0.625664	-0.397932	0.136956	0.479494	0.579606	-0.521967	0.402110
20973	9.498734	1.307101	-2.113728	-0.080138	-0.045934	0.023363	-0.625806	-0.397528	0.137547	0.479718	0.578904	-0.523448	0.400927
20974	9.486298	1.346891	-2.180636	-0.069189	-0.047749	0.022471	-0.625233	-0.398115	0.137646	0.479806	0.578334	-0.524834	0.399832
20975	9.452456	1.357072	-2.198628	-0.031169	-0.044178	0.006934	-0.625673	-0.396156	0.138762	0.479611	0.578258	-0.525713	0.399021
20976	9.463948	1.360397	-2.271500	-0.009263	-0.019104	0.002350	-0.624228	-0.399165	0.138277	0.479471	0.578235	-0.526120	0.398685
20977	9.447934	1.322438	-2.145544	0.040566	-0.003567	0.017098	-0.625805	-0.396740	0.139009	0.478792	0.578416	-0.526154	0.399193
20978	9.444786	1.292041	-2.227750	-0.051166	-0.045311	0.011472	-0.625362	-0.396728	0.141548	0.478773	0.578125	-0.527230	0.398217
20979	9.461766	1.372211	-2.247186	-0.012753	0.010146	0.005969	-0.625655	-0.396661	0.140284	0.478943	0.577804	-0.527429	0.398215
20980	9.485341	1.285151	-2.277621	-0.006934	0.000167	0.018832	-0.625094	-0.396384	0.140296	0.478849	0.577474	-0.527824	0.398282
20981	9.471761	1.327620	-2.182633	-0.008835	0.015109	0.015141	-0.626516	-0.396429	0.138753	0.478953	0.577055	-0.528050	0.398465
20982	9.497988	1.274263	-2.196039	-0.007296	0.030604	0.002270	-0.626245	-0.396235	0.137632	0.479323	0.576645	-0.527975	0.398713
20983	9.490628	1.296493	-2.222189	-0.001919	0.025283	-0.001380	-0.626390	-0.396607	0.136480	0.479585	0.576385	-0.527858	0.398929
20984	9.510059	1.293648	-2.201195	0.003835	0.033929	0.007798	-0.626416	-0.394735	0.136315	0.479808	0.576009	-0.527712	0.399397
20985	9.473547	1.304302	-2.252901	-0.007383	0.015984	0.000456	-0.626561	-0.395106	0.135163	0.480019	0.575752	-0.527750	0.399463
20986	9.510565	1.400079	-2.181197	0.021864	0.030737	-0.001319	-0.628119	-0.393981	0.136096	0.480072	0.575673	-0.527383	0.399998
20987	9.534708	1.292511	-2.129661	0.051843	0.034646	0.024414	-0.629264	-0.393867	0.134136	0.479608	0.575583	-0.527042	0.401133
20988	9.543848	1.222584	-2.164275	0.026493	0.020262	0.035388	-0.628844	-0.392928	0.135321	0.479207	0.575237	-0.527167	0.401942
20989	9.558868	1.189792	-2.078094	-0.016149	-0.007067	0.016997	-0.629818	-0.394050	0.135119	0.479144	0.574905	-0.527686	0.401811
20990	9.588594	1.266218	-2.006244	0.034711	-0.013821	0.004283	-0.632099	-0.392287	0.134968	0.478549	0.575227	-0.527728	0.402006
20991	9.573529	1.184456	-2.049692	0.039447	-0.028771	-0.023230	-0.629520	-0.394681	0.136207	0.477944	0.576023	-0.527542	0.401830
20992	9.517516	1.171250	-2.120147	0.048699	-0.047542	-0.017693	-0.629674	-0.393012	0.137301	0.477002	0.576987	-0.527532	0.401579
20993	9.559326	1.242649	-2.041535	0.042731	-0.076112	-0.032317	-0.630073	-0.394075	0.138651	0.475932	0.578285	-0.527663	0.400807
20994	9.393688	1.251804	-2.274411	0.034746	-0.059963	-0.025060	-0.628367	-0.393382	0.141503	0.475078	0.579290	-0.527797	0.400193
20995	9.494415	1.251923	-2.336148	0.031861	-0.013298	-0.035213	-0.628073	-0.392925	0.143789	0.474816	0.580011	-0.527384	0.400003
20996	9.412348	1.225918	-2.342910	0.021495	-0.031325	-0.010453	-0.628047	-0.394668	0.144245	0.474291	0.580517	-0.527509	0.399728
20997	9.460537	1.206073	-2.335180	0.021973	-0.007387	0.005116	-0.628062	-0.393252	0.144616	0.473880	0.580673	-0.527589	0.399884
20998	9.518512	1.163949	-2.298975	-0.027039	0.004145	-0.016095	-0.627336	-0.394448	0.145382	0.474333	0.580500	-0.527692	0.399460
20999	9.520932	1.242640	-2.020775	0.014620	0.017637	0.002339	-0.628035	-0.394737	0.145653	0.474296	0.580412	-0.527560	0.399808
21000	9.433049	1.181828	-2.141073	-0.038954	-0.035657	-0.012395	-0.628318	-0.394991	0.145075	0.474451	0.580387	-0.528199	0.398815
21001	9.480769	1.314019	-2.257938	-0.028121	0.043350	-0.025318	-0.628885	-0.395499	0.143918	0.475404	0.579978	-0.527841	0.398748
21002	9.485551	1.331125	-2.270083	-0.001397	-0.003467	-0.013259	-0.628317	-0.396058	0.143454	0.475467	0.580065	-0.527861	0.398521
21003	9.365340	1.397352	-2.262740	0.006724	-0.005138	-0.016926	-0.626190	-0.396289	0.144550	0.475438	0.580287	-0.527782	0.398336
21004	9.490272	1.319067	-2.277584	0.004768	0.006322	-0.023357	-0.627471	-0.396336	0.143005	0.475618	0.580456	-0.527548	0.398186
21005	9.494619	1.290590	-2.326242	0.018293	0.017651	0.002338	-0.626332	-0.397211	0.142940	0.475541	0.580404	-0.527384	0.398570
21006	9.461027	1.285700	-2.305694	0.013993	0.011478	0.013343	-0.627178	-0.396668	0.143829	0.475359	0.580253	-0.527431	0.398945
21007	9.431970	1.252008	-2.309658	0.007174	-0.000525	-0.001344	-0.626890	-0.397237	0.143650	0.475247	0.580280	-0.527487	0.398965
21008	9.446421	1.329964	-2.343506	0.002110	0.035559	0.011449	-0.627190	-0.395803	0.143742	0.475476	0.579839	-0.527381	0.399472
21009	9.489997	1.292720	-2.301900	-0.006891	0.035263	0.016942	-0.628751	-0.395459	0.143072	0.475757	0.579256	-0.527422	0.399930
21010	9.442509	1.308900	-2.217893	-0.014286	0.028012	0.015099	-0.629218	-0.394137	0.139628	0.476092	0.578648	-0.527597	0.400181
21011	9.478545	1.279565	-2.219432	-0.010564	0.040842	0.016007	-0.630076	-0.393524	0.139109	0.476482	0.577994	-0.527601	0.400654
21012	9.558431	1.244215	-2.157433	0.002285	0.046283	0.016954	-0.630652	-0.392386	0.139468	0.476768	0.577422	-0.527442	0.401350
21013	9.529875	1.287693	-2.129512	-0.002624	0.030143	0.040829	-0.631492	-0.393870	0.137830	0.476757	0.576666	-0.527768	0.402020
21014	9.539567	1.231434	-2.098840	-0.013726	0.017503	0.037151	-0.631814	-0.391509	0.136568	0.476787	0.575923	-0.528282	0.402375
21015	9.505696	1.205080	-2.104991	-0.026247	-0.019934	0.016988	-0.632675	-0.390353	0.136649	0.476712	0.575593	-0.528999	0.401993
21016	9.483445	1.191587	-2.171880	-0.021570	-0.020164	0.020658	-0.632661	-0.391496	0.136577	0.476561	0.575259	-0.529735	0.401680
21017	9.500320	1.240234	-2.191518	-0.011454	-0.016615	0.022519	-0.633791	-0.391466	0.136307	0.476306	0.574985	-0.530365	0.401546
21018	9.442296	1.250737	-2.220680	0.007845	-0.020581	0.026221	-0.633529	-0.388701	0.138314	0.475756	0.574888	-0.530918	0.401604
21019	9.393653	1.173818	-2.245933	0.026758	-0.012745	0.048243	-0.633959	-0.387994	0.138644	0.474895	0.574674	-0.531498	0.402162
21020	9.434811	1.134164	-2.204252	0.060141	-0.010138	0.064824	-0.634972	-0.385311	0.139810	0.473555	0.574564	-0.531990	0.403249
21021	9.469630	1.043546	-2.336580	0.018555	0.007664	0.046352	-0.637260	-0.384030	0.137793	0.473015	0.574126	-0.532422	0.403934
21022	9.605873	1.006168	-2.153513	0.011663	0.018044	0.027082	-0.636686	-0.383571	0.139935	0.472829	0.573738	-0.532594	0.404477
21023	9.639973	1.039438	-2.120755	-0.032806	0.022194	0.005899	-0.636424	-0.382662	0.138860	0.473361	0.573123	-0.532839	0.404404
21024	9.510444	1.161271	-2.095793	-0.088341	0.026510	-0.018081	-0.637816	-0.385267	0.136874	0.474780	0.572193	-0.533226	0.403545
21025	9.452913	1.280663	-2.107356	-0.066988	0.006461	-0.038187	-0.637540	-0.386032	0.134846	0.475896	0.571850	-0.533385	0.402507
21026	9.503008	1.222657	-2.148255	-0.026943	-0.007246	-0.010560	-0.635849	-0.385513	0.135427	0.476186	0.571699	-0.533676	0.401991
21027	9.522718	1.185179	-2.076772	-0.004400	-0.006783	0.011505	-0.636137	-0.385209	0.135167	0.476048	0.571526	-0.534022	0.401941
21028	9.534426	1.151544	-2.106415	0.039163	-0.004248	-0.002181	-0.636262	-0.385834	0.136259	0.475551	0.571886	-0.533853	0.402242
21029	9.523996	1.026169	-2.155151	0.036730	0.004368	0.007869	-0.635846	-0.385799	0.135409	0.475091	0.572052	-0.533720	0.402726
21030	9.552857	1.079718	-2.184867	-0.010970	-0.004471	0.004134	-0.637236	-0.387221	0.135616	0.475129	0.571850	-0.534050	0.402531
21031	9.490296	1.123906	-2.191901	-0.012876	-0.009662	-0.032571	-0.637272	-0.385688	0.133594	0.475412	0.572088	-0.533987	0.401942
21032	9.495396	1.174600	-2.177269	0.021306	0.008917	-0.021513	-0.636678	-0.386399	0.136227	0.475412	0.572382	-0.533612	0.402021
21033	9.548310	1.171958	-2.188927	0.034133	0.015335	-0.021487	-0.636111	-0.386687	0.136063	0.475336	0.572748	-0.533058	0.402324
21034	9.514760	1.157238	-2.158782	0.035846	0.008173	-0.025152	-0.635537	-0.387682	0.135713	0.475204	0.573206	-0.532551	0.402499
21035	9.509653	1.138263	-2.187701	0.026538	0.001164	-0.030670	-0.636367	-0.387365	0.138283	0.475139	0.573711	-0.532087	0.402471
21036	9.529108	1.125621	-2.159525	0.033882	-0.008172	-0.028802	-0.634511	-0.389380	0.137857	0.474862	0.574349	-0.531677	0.402428
21037	9.528983	1.133157	-2.178795	0.024834	-0.006520	-0.025151	-0.633945	-0.388872	0.139013	0.474690	0.574839	-0.531363	0.402347
21038	9.512515	1.127699	-2.125075	0.043322	-0.016280	-0.016844	-0.633682	-0.387569	0.138668	0.474143	0.575477	-0.531121	0.402400
21039	9.502584	1.157546	-2.175233	0.036292	-0.016910	-0.005845	-0.633801	-0.388494	0.140024	0.473574	0.575952	-0.531033	0.402506
21040	9.513850	1.075904	-2.241404	0.028961	-0.018667	-0.006787	-0.632971	-0.386819	0.140686	0.473075	0.576379	-0.531029	0.402486
21041	9.475917	1.123870	-2.181702	0.028881	-0.025936	-0.008610	-0.635354	-0.387267	0.141811	0.472516	0.576884	-0.531056	0.402384
21042	9.509105	1.153856	-2.264873	-0.017059	-0.008669	-0.017893	-0.634611	-0.389219	0.143377	0.472731	0.576930	-0.531182	0.401900
21043	9.518527	1.078558	-2.260885	-0.004336	-0.008488	-0.021549	-0.634174	-0.390104	0.143741	0.472843	0.577117	-0.531162	0.401525
21044	9.442114	1.241299	-2.240059	0.008750	-0.003672	-0.010509	-0.634197	-0.389041	0.142536	0.472781	0.577251	-0.531158	0.401410
21045	9.482575	1.178474	-2.278213	0.050914	0.003470	-0.008606	-0.633172	-0.390603	0.144830	0.472278	0.577728	-0.530731	0.401881
21046	9.513511	1.159425	-2.320557	0.036137	0.003851	-0.014139	-0.632894	-0.390579	0.144264	0.471986	0.578130	-0.530360	0.402136
21047	9.504075	1.168894	-2.298403	0.021409	0.007791	-0.017844	-0.631731	-0.393054	0.144663	0.471942	0.578392	-0.530022	0.402255
21048	9.482998	1.192371	-2.229829	0.021560	-0.014806	-0.009548	-0.632034	-0.390940	0.145505	0.471586	0.578754	-0.530001	0.402180
21049	9.509095	1.173386	-2.274407	0.025337	-0.000241	-0.006810	-0.631346	-0.389392	0.145877	0.471323	0.579001	-0.529835	0.402352
21050	9.482408	1.178768	-2.299944	0.029553	-0.010770	0.015231	-0.631322	-0.391652	0.145171	0.470737	0.579117	-0.530026	0.402619
21051	9.518736	1.163558	-2.270001	0.021611	0.001776	-0.009572	-0.633047	-0.388387	0.146380	0.470561	0.579342	-0.529839	0.402748
21052	9.479947	1.134974	-2.288060	-0.000724	-0.027145	0.013356	-0.632456	-0.389615	0.147851	0.470138	0.579362	-0.530365	0.402521
21053	9.480075	1.139628	-2.273542	0.001762	0.004911	0.000465	-0.631752	-0.389884	0.147263	0.470143	0.579268	-0.530425	0.402571
21054	9.489645	1.159191	-2.290681	0.010992	-0.000854	0.004167	-0.632768	-0.387582	0.147416	0.469958	0.579258	-0.530532	0.402661
21055	9.470322	1.149651	-2.292436	-0.002182	-0.011104	-0.008694	-0.632752	-0.388338	0.148216	0.469912	0.579353	-0.530668	0.402398
21056	9.489949	1.183048	-2.261551	0.002265	-0.001583	-0.014195	-0.632469	-0.388744	0.147623	0.469964	0.579467	-0.530633	0.402220
21057	9.485092	1.188027	-2.268583	-0.002561	-0.004707	-0.023376	-0.631350	-0.388970	0.146045	0.470111	0.579663	-0.530541	0.401888
21058	9.484911	1.195661	-2.295097	0.012218	-0.006916	-0.017838	-0.632017	-0.390507	0.148356	0.470015	0.579957	-0.530428	0.401724
21059	9.489909	1.187996	-2.268764	0.006969	-0.007447	-0.008671	-0.630328	-0.390512	0.147916	0.469905	0.580108	-0.530454	0.401599
21060	9.494791	1.173219	-2.254550	-0.004230	0.000496	-0.017882	-0.631198	-0.388770	0.147751	0.470089	0.580176	-0.530417	0.401335
21061	9.499473	1.166109	-2.269264	-0.004836	-0.009240	-0.039890	-0.630565	-0.393422	0.148867	0.470349	0.580561	-0.530192	0.400772
21062	9.489618	1.156799	-2.293111	-0.002965	-0.031559	-0.036185	-0.630849	-0.393675	0.148289	0.470323	0.581092	-0.530232	0.399977
21063	9.450758	1.303945	-2.394563	-0.023714	0.012260	-0.028942	-0.630292	-0.393241	0.148028	0.470942	0.581012	-0.530082	0.399565
21064	9.450941	1.218260	-2.334742	-0.026792	-0.016598	-0.039008	-0.629287	-0.394026	0.149099	0.471352	0.581257	-0.530108	0.398690
21065	9.475332	1.285867	-2.325551	-0.008054	0.016597	-0.025244	-0.629166	-0.394176	0.146264	0.471805	0.581251	-0.529834	0.398527
21066	9.432094	1.283498	-2.307041	-0.000768	0.004597	-0.025220	-0.627735	-0.395110	0.147322	0.472050	0.581395	-0.529645	0.398277
21067	9.482826	1.236572	-2.270597	0.012299	0.008623	-0.016020	-0.629146	-0.394559	0.148217	0.472110	0.581547	-0.529390	0.398324
21068	9.494442	1.237244	-2.326583	0.016614	0.000877	-0.025174	-0.627736	-0.394444	0.148352	0.472098	0.581903	-0.529077	0.398232
21069	9.489739	1.193172	-2.292878	0.014168	-0.007193	-0.013245	-0.628012	-0.395270	0.147738	0.471945	0.582168	-0.528990	0.398143
21070	9.482486	1.263996	-2.325961	-0.001921	-0.008015	0.001415	-0.628435	-0.394733	0.148623	0.471854	0.582125	-0.529233	0.397990
21071	9.470135	1.262172	-2.364159	0.021837	-0.010792	0.000544	-0.627175	-0.395227	0.146603	0.471463	0.582345	-0.529280	0.398069
21072	9.479950	1.276430	-2.347525	0.012610	-0.002260	-0.003153	-0.628290	-0.394892	0.148894	0.471301	0.582441	-0.529301	0.398093
21073	9.479754	1.257259	-2.364551	0.022055	0.007241	0.006940	-0.627449	-0.394476	0.148912	0.471047	0.582452	-0.529251	0.398445
21074	9.469940	1.203976	-2.364531	0.009838	0.010799	-0.005946	-0.627304	-0.394104	0.150064	0.471061	0.582470	-0.529114	0.398585
21075	9.480083	1.232293	-2.311585	-0.009164	0.010362	0.002284	-0.629842	-0.394467	0.149501	0.471239	0.582211	-0.529229	0.398599
21076	9.470284	1.244839	-2.337707	-0.003251	0.024204	0.016954	-0.630123	-0.395531	0.147883	0.471389	0.581723	-0.529372	0.398944
21077	9.466127	1.280297	-2.267272	-0.007577	0.014578	-0.006889	-0.629432	-0.394262	0.148097	0.471668	0.581542	-0.529327	0.398937
21078	9.451475	1.231961	-2.271870	-0.005100	0.011485	-0.016984	-0.629596	-0.393333	0.146744	0.471965	0.581512	-0.529195	0.398806
21079	9.480439	1.265816	-2.279979	-0.010837	0.017403	0.007782	-0.628178	-0.394327	0.146104	0.472196	0.581121	-0.529319	0.398937
21080	9.465999	1.241500	-2.267520	0.003378	0.022020	-0.008721	-0.627625	-0.394137	0.144980	0.472439	0.581000	-0.529114	0.399097
21081	9.475767	1.236326	-2.248596	-0.002503	0.021068	-0.023411	-0.629298	-0.395283	0.145490	0.472861	0.580989	-0.528774	0.399065
21082	9.485344	1.241243	-2.258584	-0.000509	0.018842	-0.016977	-0.628457	-0.395003	0.145358	0.473171	0.580957	-0.528520	0.399081
21083	9.485766	1.255139	-2.210200	-0.008202	0.016916	-0.030749	-0.628596	-0.396204	0.143589	0.473675	0.581000	-0.528178	0.398872
21084	9.471228	1.274894	-2.228851	0.009591	0.035378	-0.016981	-0.629301	-0.395928	0.144037	0.474052	0.580918	-0.527701	0.399174
21085	9.528813	1.211502	-2.233833	0.009099	0.038376	-0.036254	-0.628868	-0.396527	0.144419	0.474626	0.581011	-0.526953	0.399346
21086	9.477153	1.297315	-2.096076	0.061174	0.034397	-0.003106	-0.630011	-0.396685	0.142160	0.474288	0.581271	-0.526243	0.400305
21087	9.538871	1.298504	-2.216734	0.015364	0.046051	-0.041742	-0.628311	-0.397555	0.141807	0.474916	0.581415	-0.525306	0.400581
21088	9.568067	1.170983	-2.126870	0.002201	0.054323	-0.056474	-0.629440	-0.398061	0.140797	0.475886	0.581533	-0.524236	0.400659
21089	9.452811	1.261329	-2.112309	-0.031126	0.031169	-0.068440	-0.627447	-0.400186	0.139657	0.477111	0.581629	-0.523501	0.400024
21090	9.474112	1.220389	-2.144773	-0.060307	0.018101	-0.063892	-0.626032	-0.401031	0.138884	0.478482	0.581521	-0.523184	0.398957
21091	9.506328	1.394217	-2.103782	-0.102790	0.006104	-0.076764	-0.624593	-0.405460	0.135204	0.480342	0.581212	-0.523160	0.397200
21092	9.542910	1.393196	-2.047186	-0.089546	0.006927	-0.060214	-0.624841	-0.408573	0.134447	0.481914	0.580854	-0.523237	0.395715
21093	9.424584	1.296912	-2.038558	-0.104331	0.001749	-0.065782	-0.622025	-0.408717	0.133564	0.483654	0.580440	-0.523388	0.393996
21094	9.521569	1.382987	-1.998145	-0.161802	0.018408	-0.095246	-0.621880	-0.410466	0.131193	0.486441	0.579668	-0.523491	0.391559
21095	9.502631	1.443505	-1.980134	-0.164994	0.006221	-0.075957	-0.620165	-0.413540	0.129007	0.489004	0.578718	-0.523945	0.389156
21096	9.437998	1.650532	-2.012599	-0.172274	0.022752	-0.075061	-0.617903	-0.417055	0.123963	0.491793	0.577573	-0.524316	0.386835
21097	9.489470	1.668163	-1.908129	-0.161001	0.036850	-0.064950	-0.619027	-0.418649	0.121756	0.494539	0.576292	-0.524547	0.384927
21098	9.459629	1.635840	-2.013504	-0.139199	0.056613	-0.073213	-0.617765	-0.421149	0.116785	0.497273	0.575180	-0.524336	0.383353
21099	9.406863	1.660175	-1.992048	-0.141105	0.066951	-0.076910	-0.617346	-0.423249	0.112695	0.500187	0.573975	-0.523965	0.381872
21100	9.455658	1.731951	-1.945096	-0.149785	0.084415	-0.060415	-0.614519	-0.425712	0.109407	0.503219	0.572404	-0.523683	0.380633
21101	9.378443	1.783900	-1.980517	-0.141574	0.111987	-0.029255	-0.616099	-0.427114	0.103402	0.506234	0.570338	-0.523395	0.380131
21102	9.398670	1.828442	-1.877118	-0.137269	0.106990	-0.038399	-0.614984	-0.428380	0.099639	0.509182	0.568470	-0.523034	0.379488
21103	9.404018	1.829922	-1.809676	-0.103226	0.108289	-0.030990	-0.614575	-0.430424	0.094423	0.511725	0.566827	-0.522459	0.379317
21104	9.496007	1.845610	-1.762289	-0.054874	0.110099	-0.001512	-0.614901	-0.429770	0.089947	0.513485	0.565375	-0.521857	0.379934
21105	9.464498	1.821763	-1.775759	-0.040049	0.124454	0.003988	-0.616316	-0.431312	0.086756	0.515210	0.563883	-0.521024	0.380958
21106	9.438341	1.845728	-1.740808	-0.045124	0.086894	-0.045511	-0.615057	-0.432064	0.084155	0.516941	0.563168	-0.520076	0.380966
21107	9.366267	1.904398	-1.737730	-0.013575	0.130215	-0.032679	-0.615239	-0.431031	0.080690	0.518700	0.562285	-0.518560	0.381944
21108	9.457613	1.845602	-1.741530	-0.080059	0.115165	-0.054796	-0.614530	-0.433714	0.076702	0.521184	0.561077	-0.517480	0.381804
21109	9.463672	1.970225	-1.634664	-0.070709	0.127583	-0.047432	-0.614683	-0.435362	0.072363	0.523661	0.559769	-0.516253	0.381997
21110	9.421722	2.016819	-1.470955	-0.062414	0.105341	-0.076739	-0.613142	-0.436520	0.069168	0.526003	0.559038	-0.514885	0.381695
21111	9.615657	2.037813	-1.330728	-0.074946	0.047343	-0.060103	-0.612601	-0.437988	0.063845	0.527795	0.558420	-0.514379	0.380807
21112	9.626839	2.049000	-1.447015	-0.073128	-0.015579	-0.054493	-0.610342	-0.438831	0.062782	0.528846	0.558252	-0.514624	0.379261
21113	9.705412	1.918386	-1.513607	-0.099090	-0.033590	0.002368	-0.610897	-0.439272	0.063184	0.529596	0.557347	-0.515849	0.377879
21114	9.548959	1.924067	-1.493227	-0.100919	-0.037758	0.072074	-0.611614	-0.439192	0.061783	0.529757	0.555755	-0.517932	0.377148
21115	9.507506	1.808140	-1.506925	-0.100467	-0.038747	0.088564	-0.612774	-0.436602	0.061956	0.529806	0.553975	-0.520179	0.376604
21116	9.694695	1.954486	-1.667560	-0.169957	-0.029337	0.089392	-0.614047	-0.436297	0.061987	0.530671	0.551407	-0.522865	0.375434
21117	9.526705	1.988626	-1.593423	-0.121569	-0.028898	0.016968	-0.614944	-0.434002	0.059314	0.531581	0.550070	-0.524367	0.374010
21118	9.525127	2.114014	-1.539406	-0.206197	-0.016341	-0.035497	-0.615534	-0.433576	0.056662	0.533915	0.548296	-0.525813	0.371250
21119	9.615294	2.311613	-1.493181	-0.257461	-0.043958	-0.032746	-0.614693	-0.435281	0.053158	0.536517	0.546131	-0.527920	0.367683
21120	9.572159	2.199311	-1.415005	-0.257594	-0.083682	0.000324	-0.613701	-0.436915	0.051069	0.538408	0.543906	-0.530825	0.364018
21121	9.355330	2.283699	-1.444993	-0.290890	-0.108055	0.024120	-0.614164	-0.435885	0.047748	0.540252	0.541217	-0.534442	0.359978
21122	9.366920	2.372219	-1.541468	-0.329935	-0.160464	0.040658	-0.613887	-0.435854	0.047041	0.541771	0.538290	-0.539094	0.355114
21123	9.556600	2.284265	-1.592613	-0.347158	-0.181061	0.048024	-0.614902	-0.435680	0.043812	0.543217	0.535209	-0.544099	0.349892
21124	9.420300	2.360766	-1.799577	-0.351331	-0.176403	0.062666	-0.616607	-0.436245	0.041251	0.544576	0.531851	-0.549249	0.344813
21125	9.343419	2.434082	-1.801055	-0.386602	-0.164296	0.077254	-0.618491	-0.433269	0.039619	0.546351	0.527845	-0.554578	0.339593
21126	9.161665	2.506135	-1.653692	-0.390981	-0.151650	0.049674	-0.620655	-0.432165	0.035329	0.548412	0.523957	-0.559514	0.334152
21127	9.252252	2.546224	-1.796915	-0.460995	-0.115120	0.027479	-0.620109	-0.433123	0.031309	0.551774	0.519288	-0.564181	0.328001
21128	9.050534	2.658636	-1.754822	-0.469999	-0.141230	0.001787	-0.621856	-0.432120	0.026021	0.554994	0.514908	-0.568928	0.321204
21129	9.076744	2.630379	-1.470962	-0.567852	-0.170293	-0.062578	-0.620197	-0.432482	0.021180	0.559308	0.510332	-0.573828	0.312182
21130	9.216903	2.716496	-1.456318	-0.727762	-0.144114	-0.092249	-0.618670	-0.436337	0.011602	0.565565	0.504017	-0.579090	0.301263
21131	9.775695	2.581270	-1.432204	-0.790931	-0.092521	-0.134561	-0.618014	-0.438980	0.000978	0.573261	0.497074	-0.583498	0.289515
21132	9.609401	2.733711	-1.499870	-0.615838	-0.133511	-0.150684	-0.616645	-0.441676	-0.008808	0.578621	0.492421	-0.587159	0.279219
21133	9.327338	2.648135	-1.480218	-0.464014	-0.104056	-0.189966	-0.613846	-0.444639	-0.016506	0.583069	0.489786	-0.589070	0.270437
21134	9.339602	2.261634	-1.599138	-0.419842	-0.073837	-0.220274	-0.609735	-0.449598	-0.021940	0.587449	0.487777	-0.590128	0.262157
21135	9.115593	2.485691	-1.371909	-0.312665	-0.029902	-0.113701	-0.606171	-0.455175	-0.026278	0.590801	0.485527	-0.591014	0.256750
21136	9.549497	2.445069	-1.644439	-0.422608	-0.027190	-0.121180	-0.605352	-0.457543	-0.033778	0.595155	0.482003	-0.592413	0.250023
21137	9.700375	2.426111	-1.756485	-0.378531	-0.013225	-0.047683	-0.604822	-0.459608	-0.041540	0.598931	0.478038	-0.594012	0.244767
21138	9.638035	2.547959	-1.767852	-0.321731	0.035962	0.020256	-0.603759	-0.458585	-0.048125	0.602295	0.473671	-0.595445	0.241500
21139	9.527752	2.322694	-1.910124	-0.387488	0.076306	0.087897	-0.607523	-0.456107	-0.056551	0.606476	0.467488	-0.597251	0.238605
21140	9.307453	2.102323	-1.637622	-0.295403	0.124010	0.209044	-0.609938	-0.449585	-0.066008	0.609677	0.460713	-0.599200	0.238739
21141	9.549395	1.762332	-1.368693	-0.277505	0.106435	0.194431	-0.615985	-0.444663	-0.073835	0.612594	0.454377	-0.601062	0.238734
21142	9.903043	1.833994	-1.473239	-0.247494	-0.013126	0.130537	-0.616938	-0.439657	-0.079163	0.614025	0.449738	-0.603690	0.237208
21143	9.488665	1.970925	-1.519652	-0.127052	-0.062890	0.124359	-0.619705	-0.435264	-0.083100	0.613824	0.446852	-0.606257	0.236636
21144	9.402498	2.070520	-1.486794	-0.129820	-0.074003	0.125287	-0.623404	-0.432636	-0.082901	0.613462	0.443989	-0.609005	0.235906
21145	9.290359	1.897965	-1.580344	-0.134330	-0.061115	0.125201	-0.626292	-0.427692	-0.083412	0.613308	0.440973	-0.611589	0.235278
21146	9.528089	1.942303	-1.395709	-0.097911	0.014255	0.250008	-0.631155	-0.422854	-0.084052	0.613129	0.436551	-0.614175	0.237246
21147	9.543097	1.950993	-1.328581	-0.058516	0.015638	0.286793	-0.635084	-0.414531	-0.085896	0.612444	0.432090	-0.616856	0.240208
21148	9.402800	1.733414	-1.305429	-0.038766	0.018316	0.271162	-0.640536	-0.408214	-0.087285	0.611662	0.428081	-0.619257	0.243179
21149	9.607183	2.060232	-1.190169	-0.117838	0.084170	0.251736	-0.643647	-0.399874	-0.092667	0.612456	0.422960	-0.621051	0.245558
21150	9.736799	1.694349	-1.100783	0.001789	0.091850	0.240917	-0.648264	-0.393902	-0.096064	0.612360	0.419435	-0.622054	0.249275
21151	9.697709	1.412637	-1.050433	-0.114617	0.013113	0.238926	-0.652989	-0.387849	-0.095217	0.612259	0.414827	-0.624568	0.250942
21152	9.656492	0.923133	-0.875755	-0.146755	0.091155	0.258841	-0.657387	-0.378332	-0.100796	0.613269	0.409240	-0.626427	0.253006
21153	9.607152	1.274934	-0.861954	-0.225048	0.042655	0.211099	-0.661016	-0.373041	-0.105233	0.614537	0.403428	-0.628869	0.253208
21154	9.370421	1.566107	-0.749753	-0.193649	0.051409	0.154257	-0.664503	-0.367222	-0.108791	0.615920	0.398751	-0.630557	0.253057
21155	9.440905	1.842601	-0.789234	-0.091796	0.091321	0.128760	-0.666006	-0.362820	-0.113305	0.617129	0.395345	-0.631020	0.254300
21156	9.889284	1.878133	-0.781616	0.013484	0.098986	0.027208	-0.665519	-0.358932	-0.116739	0.618096	0.394569	-0.630048	0.255563
21157	9.422091	1.951681	-0.775742	0.060911	-0.009805	-0.035930	-0.667178	-0.361221	-0.116301	0.617667	0.395644	-0.629662	0.255887
21158	9.504030	2.029130	-0.807287	0.040063	0.043107	0.035546	-0.666745	-0.361949	-0.116209	0.617674	0.395380	-0.629307	0.257151
21159	10.206084	2.219570	-1.090754	0.086612	0.000786	0.035883	-0.668185	-0.359899	-0.116633	0.616814	0.395826	-0.629214	0.258750
21160	10.180085	2.310873	-1.374211	0.098771	-0.120277	-0.080432	-0.666980	-0.363541	-0.112917	0.614895	0.398583	-0.629650	0.258023
21161	9.403183	2.062006	-1.395088	0.039056	-0.061213	0.041181	-0.668318	-0.365797	-0.107395	0.613597	0.398717	-0.630608	0.258567
21162	9.440166	1.774243	-1.475642	0.066157	-0.013587	0.090665	-0.668617	-0.364371	-0.107161	0.612389	0.398368	-0.631254	0.260386
21163	9.488944	1.953364	-1.476298	0.021446	-0.048744	0.064982	-0.670772	-0.360133	-0.105181	0.611250	0.397938	-0.632341	0.261080
21164	9.580621	1.654289	-1.645928	-0.052430	-0.069467	0.107962	-0.673882	-0.359515	-0.105113	0.610187	0.396198	-0.634426	0.261157
21165	9.453488	1.727349	-1.602050	-0.176737	-0.121284	0.117881	-0.676479	-0.354100	-0.103620	0.609397	0.393064	-0.637850	0.259389
21166	9.550334	1.940493	-1.633267	-0.280781	-0.097507	0.125954	-0.677545	-0.348720	-0.104827	0.609659	0.388435	-0.641577	0.256541
21167	9.403942	1.989268	-1.576750	-0.346464	-0.138334	0.102929	-0.680851	-0.344729	-0.106242	0.609993	0.383500	-0.645918	0.252243
21168	9.385838	2.106185	-1.785456	-0.403920	-0.173327	0.044157	-0.683162	-0.341461	-0.107852	0.610573	0.378750	-0.650494	0.246185
21169	9.190200	2.209039	-1.576986	-0.422048	-0.151563	0.049573	-0.684057	-0.338649	-0.109363	0.611489	0.373621	-0.654866	0.240082
21170	9.061490	2.278221	-1.424378	-0.528066	-0.151158	-0.014878	-0.686951	-0.334996	-0.112779	0.613458	0.367944	-0.659209	0.231796
21171	9.342599	2.305170	-1.231817	-0.582399	-0.077320	-0.138902	-0.686171	-0.334091	-0.119793	0.617295	0.362923	-0.661866	0.221739
21172	9.818777	1.952214	-1.203617	-0.623896	-0.081587	-0.187560	-0.685495	-0.335791	-0.126262	0.621488	0.357920	-0.664326	0.210516
21173	9.345684	1.898420	-1.282893	-0.520233	-0.103687	-0.209460	-0.682723	-0.335679	-0.132355	0.624656	0.354614	-0.666329	0.200148
21174	10.461989	1.171677	-1.206190	-0.720050	0.006567	-0.239261	-0.680787	-0.337874	-0.140844	0.630701	0.348626	-0.667457	0.187553
21175	9.848780	1.353639	-1.430863	-0.486746	-0.003763	-0.202198	-0.678553	-0.341617	-0.149998	0.634747	0.345118	-0.667954	0.178401
21176	9.737219	0.994708	-1.371060	-0.535839	0.056667	-0.163935	-0.675547	-0.340437	-0.160406	0.639717	0.340152	-0.668079	0.169496
21177	9.878555	1.000717	-1.170993	-0.612574	0.037246	-0.019038	-0.673955	-0.339215	-0.171221	0.644368	0.332321	-0.669582	0.161282
21178	9.845235	1.195349	-1.199879	-0.537409	0.006788	0.025225	-0.674641	-0.334524	-0.178973	0.647879	0.324898	-0.671454	0.154415
21179	9.464842	1.443796	-1.261328	-0.416509	-0.038480	0.036500	-0.675609	-0.328762	-0.185101	0.649893	0.318999	-0.673546	0.149043
21180	9.584965	1.402111	-1.290247	-0.368235	-0.071642	0.066028	-0.677390	-0.324512	-0.189339	0.651031	0.313394	-0.676078	0.144436
21181	9.492754	1.347789	-1.349954	-0.258599	-0.040132	0.056985	-0.680580	-0.319712	-0.192681	0.651882	0.309229	-0.677804	0.141455
21182	9.516655	1.296742	-1.353596	-0.170133	-0.022363	0.079148	-0.682086	-0.313834	-0.195125	0.652370	0.305868	-0.679159	0.140002
21183	9.629596	1.433751	-1.141951	-0.126446	-0.003531	0.070081	-0.682957	-0.312215	-0.195721	0.652833	0.303119	-0.680106	0.139227
21184	9.558307	1.598362	-1.082656	-0.062548	-0.041027	0.000544	-0.683558	-0.309606	-0.196118	0.652616	0.302293	-0.680909	0.138111
21185	9.796878	1.538113	-1.055739	-0.081259	-0.064047	-0.013176	-0.683298	-0.308955	-0.197775	0.652205	0.301419	-0.682012	0.136511
21186	9.618145	1.549862	-1.114196	-0.084851	-0.084592	-0.008602	-0.685545	-0.307515	-0.194273	0.651548	0.300544	-0.683382	0.134708
21187	9.638979	1.380472	-1.152311	-0.139923	-0.089511	-0.016067	-0.687231	-0.307130	-0.192820	0.651137	0.298996	-0.684955	0.132133
21188	9.702024	1.520799	-1.161000	-0.146933	-0.072121	0.063758	-0.687551	-0.304518	-0.193360	0.650818	0.296286	-0.686746	0.130499
21189	9.632821	1.451140	-1.354519	-0.153345	0.018725	0.053474	-0.688828	-0.303397	-0.192431	0.651767	0.293307	-0.687352	0.129301
21190	9.485938	1.428282	-1.020672	-0.159108	-0.006890	0.081005	-0.689457	-0.300091	-0.195326	0.652354	0.290026	-0.688408	0.128112
21191	9.590324	1.611564	-0.999227	-0.141090	0.026982	0.068194	-0.691494	-0.295725	-0.196022	0.653294	0.286964	-0.688945	0.127332
21192	9.737527	1.563810	-0.951903	-0.136346	0.002969	0.007708	-0.690676	-0.295306	-0.198970	0.654057	0.284957	-0.689380	0.125554
21193	9.603743	1.696886	-0.859076	-0.037976	0.047804	0.022505	-0.690418	-0.293445	-0.198998	0.654811	0.283806	-0.689108	0.125724
21194	9.675245	1.495314	-0.875141	-0.029712	0.012821	-0.008639	-0.689583	-0.292335	-0.198513	0.655140	0.283394	-0.689050	0.125258
21195	9.753637	1.475453	-0.701874	0.007445	0.026241	0.011619	-0.690453	-0.291654	-0.200439	0.655375	0.283025	-0.688878	0.125805
21196	9.638839	1.601584	-0.643618	0.049200	0.039742	-0.001170	-0.690460	-0.292143	-0.202165	0.655608	0.283475	-0.688311	0.126677
21197	9.514578	1.790889	-0.589428	0.069497	0.024379	0.008076	-0.689167	-0.294421	-0.202885	0.655490	0.283963	-0.687973	0.128028
21198	9.994265	1.742627	-0.858889	0.116450	0.035092	-0.017452	-0.689736	-0.294249	-0.203292	0.655316	0.285530	-0.687198	0.129586
21199	9.454823	1.794662	-0.838376	0.241226	0.070614	0.027586	-0.687716	-0.296534	-0.201194	0.654799	0.287871	-0.685902	0.133818
21200	9.175293	1.650320	-0.778139	0.197723	0.117725	0.072303	-0.688555	-0.297358	-0.201661	0.655036	0.289043	-0.684324	0.138140
21201	9.926815	1.889407	-0.918212	0.158535	0.110432	0.044912	-0.689962	-0.298948	-0.203866	0.655477	0.289942	-0.682794	0.141689
21202	9.860633	2.099142	-1.151084	0.244097	0.098173	0.030431	-0.691355	-0.299425	-0.202470	0.655269	0.292337	-0.681068	0.145974
21203	9.442194	1.763379	-1.210088	0.262949	0.124677	0.046791	-0.690778	-0.301100	-0.203569	0.655252	0.294534	-0.679031	0.151035
21204	9.586181	1.799978	-1.302191	0.185697	0.136970	0.030139	-0.689800	-0.301060	-0.204706	0.655881	0.296034	-0.676933	0.154742
21205	9.884838	2.120054	-1.456201	0.203943	0.080044	-0.033850	-0.688632	-0.305017	-0.206235	0.655812	0.298694	-0.675158	0.157654
21206	9.856097	2.012638	-1.388193	0.173949	0.033608	-0.056796	-0.690578	-0.307009	-0.205917	0.655363	0.301527	-0.673913	0.159442
21207	9.691585	1.858850	-1.407198	0.131492	-0.015413	-0.066956	-0.689669	-0.311100	-0.204628	0.654513	0.303996	-0.673415	0.160348
21208	9.585911	1.927277	-1.390723	0.058000	-0.033086	-0.076259	-0.690320	-0.313658	-0.201956	0.653920	0.305783	-0.673285	0.159914
21209	9.544077	1.985865	-1.217279	0.023529	-0.107804	-0.056931	-0.688598	-0.314917	-0.200215	0.652433	0.307013	-0.674403	0.158915
21210	9.461302	2.124509	-1.384777	-0.109531	-0.103031	-0.037930	-0.690819	-0.316151	-0.197728	0.651795	0.306315	-0.675948	0.156293
21211	9.416793	1.943878	-1.454338	-0.183448	-0.092269	0.001322	-0.690798	-0.318397	-0.198716	0.651577	0.304024	-0.677869	0.153333
21212	9.321955	2.107701	-1.324120	-0.222996	-0.096633	0.029707	-0.691976	-0.314642	-0.198894	0.651485	0.300902	-0.680072	0.150091
21213	9.233277	2.097738	-1.258066	-0.226322	-0.063357	0.073672	-0.692726	-0.311588	-0.199544	0.651663	0.296988	-0.682155	0.147639
21214	9.323705	2.148541	-1.116189	-0.277834	-0.073933	0.099313	-0.696187	-0.306057	-0.200154	0.651961	0.292116	-0.684603	0.144684
21215	9.582237	2.086958	-1.000656	-0.301628	-0.078426	0.099324	-0.698691	-0.299702	-0.203265	0.652257	0.286908	-0.687201	0.141420
21216	9.526617	2.253548	-1.096523	-0.342701	-0.127644	0.108511	-0.701895	-0.292568	-0.204483	0.652105	0.281183	-0.690526	0.137367
21217	9.579767	2.226103	-1.067289	-0.401556	-0.154766	0.134140	-0.704239	-0.286060	-0.204902	0.651742	0.274389	-0.694501	0.132704
21218	9.467407	2.268564	-1.280201	-0.421626	-0.138366	0.168918	-0.707020	-0.279068	-0.206275	0.651616	0.266790	-0.698403	0.128267
21219	9.445520	2.251993	-1.298815	-0.475131	-0.144824	0.187167	-0.710553	-0.268078	-0.207109	0.651521	0.258246	-0.702591	0.123269
21220	9.496057	2.427359	-1.381687	-0.450925	-0.125494	0.201902	-0.714648	-0.257623	-0.208535	0.651516	0.249702	-0.706430	0.118879
21221	9.457920	2.470801	-1.346161	-0.442375	-0.109383	0.178036	-0.717044	-0.248030	-0.210456	0.651634	0.241610	-0.709877	0.114336
21222	9.251142	2.364162	-1.242505	-0.441515	-0.107661	0.210090	-0.720882	-0.236374	-0.213081	0.651689	0.232954	-0.713360	0.110229
21223	9.148333	2.563482	-1.222868	-0.442595	-0.099757	0.169713	-0.724002	-0.224933	-0.214456	0.651836	0.224951	-0.716496	0.105550
21224	9.217789	2.622263	-1.302377	-0.450104	-0.156281	0.099158	-0.727214	-0.215766	-0.213287	0.651345	0.217810	-0.719989	0.099619
21225	9.483305	2.350626	-1.439681	-0.493793	-0.161819	0.071563	-0.730135	-0.208514	-0.214078	0.650903	0.210674	-0.723445	0.092575
21226	9.158035	2.255309	-1.394322	-0.551525	-0.163341	0.067696	-0.731966	-0.197869	-0.214243	0.650653	0.202659	-0.726910	0.084744
21227	9.442346	2.016768	-1.297814	-0.596475	-0.125564	0.023531	-0.734326	-0.189545	-0.213701	0.651077	0.194794	-0.729676	0.075676
21228	9.845185	1.883229	-1.497325	-0.566953	-0.114485	-0.038764	-0.734827	-0.182855	-0.212572	0.651587	0.188004	-0.731900	0.066420
21229	9.738055	1.402993	-1.436063	-0.474779	-0.037976	-0.092027	-0.735453	-0.179176	-0.214314	0.652831	0.183246	-0.732718	0.057937
21230	10.429860	0.762877	-1.446784	-0.586433	0.037820	-0.105167	-0.735386	-0.175825	-0.218342	0.655567	0.176937	-0.732539	0.048077
21231	10.322257	0.888338	-1.702811	-0.565977	0.034239	-0.092286	-0.734527	-0.169396	-0.224023	0.658040	0.170825	-0.732336	0.038552
21232	9.674071	0.649684	-1.288823	-0.740588	0.063709	-0.056141	-0.734095	-0.162403	-0.229382	0.661432	0.161673	-0.731870	0.027134
21233	9.690337	0.732863	-1.711594	-0.683698	0.049857	0.020155	-0.734802	-0.154936	-0.235265	0.664219	0.152250	-0.731661	0.017464
21234	9.572073	0.415204	-1.291368	-0.572724	0.049093	-0.004467	-0.734513	-0.147798	-0.240613	0.666597	0.144509	-0.731220	0.009120
21235	9.953486	0.967396	-1.437297	-0.500532	0.039537	0.030729	-0.735352	-0.139187	-0.243457	0.668498	0.137283	-0.730930	0.002291
21236	10.077611	0.697843	-1.475098	-0.441675	0.015148	-0.026026	-0.737445	-0.132898	-0.248271	0.669865	0.131585	-0.730716	-0.004519
21237	9.599058	1.305088	-1.296237	-0.404023	-0.028869	0.091569	-0.737544	-0.126226	-0.249831	0.670400	0.124705	-0.731387	-0.009266
21238	9.396750	1.072196	-1.183910	-0.413379	-0.017763	0.012541	-0.737082	-0.119140	-0.251229	0.671107	0.118825	-0.731617	-0.015213
21239	9.261320	1.557605	-1.141864	-0.354721	-0.078568	0.025651	-0.740819	-0.114170	-0.252013	0.670694	0.113524	-0.732716	-0.020220
21240	9.546820	0.948017	-1.045404	-0.369869	-0.031043	0.032851	-0.741572	-0.109110	-0.249712	0.671031	0.107923	-0.733096	-0.025289
21241	9.601796	1.271030	-0.929412	-0.286612	-0.015174	0.102794	-0.742131	-0.099301	-0.250789	0.671373	0.102393	-0.733474	-0.028088
21242	9.502316	1.541215	-1.131660	-0.185524	-0.036923	0.123229	-0.745319	-0.091863	-0.249446	0.671231	0.097926	-0.734169	-0.029252
21243	9.880923	1.311203	-0.997560	-0.129739	0.002195	0.082952	-0.744098	-0.087621	-0.248628	0.671468	0.094789	-0.734335	-0.029970
21244	9.622226	1.707894	-0.965975	-0.059403	-0.018547	0.118000	-0.745303	-0.082389	-0.249702	0.671333	0.092107	-0.734826	-0.029308
21245	9.325150	1.227598	-1.160895	-0.015687	0.002069	0.139922	-0.747616	-0.076721	-0.247631	0.671374	0.089658	-0.735158	-0.027581
21246	9.401707	1.258644	-0.624909	-0.083020	0.006655	0.189372	-0.749401	-0.069928	-0.248179	0.671676	0.085623	-0.735412	-0.026262
21247	10.062129	1.421954	-0.672697	-0.096735	0.110716	0.145307	-0.748386	-0.062524	-0.250410	0.673455	0.082052	-0.734219	-0.025461
21248	9.761521	1.455422	-0.298918	0.009236	0.067556	0.214352	-0.747230	-0.055122	-0.252642	0.674489	0.078920	-0.733714	-0.022344
21249	9.428555	1.809747	-0.503962	0.000198	0.129740	0.283032	-0.748766	-0.046814	-0.254934	0.676437	0.074644	-0.732481	-0.018251
21250	9.392291	1.025538	0.122716	-0.082147	0.130934	0.141443	-0.748367	-0.036847	-0.259542	0.678477	0.071354	-0.730941	-0.017373
21251	9.248013	1.289444	0.050122	-0.067038	0.107925	0.093806	-0.748303	-0.032422	-0.262091	0.680139	0.068926	-0.729641	-0.016860
21252	9.797677	1.255830	0.096979	-0.090009	0.088180	0.057207	-0.749260	-0.026199	-0.265931	0.681520	0.066731	-0.728545	-0.017312
21253	9.117972	1.557152	-0.672738	-0.096285	0.034777	-0.036437	-0.748440	-0.024067	-0.265805	0.682113	0.065791	-0.728030	-0.019116
21254	10.284877	1.516091	-0.576549	0.057578	0.135568	-0.109450	-0.748195	-0.022001	-0.267091	0.683918	0.068023	-0.726115	-0.019661
21255	10.533362	1.891190	-1.008516	-0.009420	-0.036615	-0.445035	-0.749215	-0.030302	-0.267035	0.683165	0.074192	-0.726024	-0.025910
21256	10.116599	1.234746	-1.026196	0.055419	-0.017820	-0.316680	-0.749650	-0.039267	-0.265330	0.682598	0.079317	-0.725876	-0.029546
21257	9.919804	1.160223	-1.512075	0.054829	0.155939	-0.219767	-0.748998	-0.046681	-0.266365	0.684585	0.083190	-0.723486	-0.031466
21258	9.878510	1.161767	-1.244820	0.260451	0.179201	-0.125810	-0.748979	-0.050102	-0.269686	0.686606	0.088519	-0.721031	-0.029162
21259	10.085667	1.370184	-1.342996	0.273505	0.082727	-0.175102	-0.747953	-0.055117	-0.272975	0.687127	0.094677	-0.719820	-0.027421
21260	9.844583	1.674531	-1.486585	0.267367	-0.045980	-0.116191	-0.748840	-0.061516	-0.270824	0.685841	0.099846	-0.720426	-0.025280
21261	9.915627	1.652487	-1.327550	0.194559	-0.045717	-0.101635	-0.751339	-0.064100	-0.269973	0.684640	0.103791	-0.721058	-0.023906
21262	9.645310	1.381991	-1.268480	0.138664	-0.026530	-0.004615	-0.752424	-0.066324	-0.268124	0.683923	0.105601	-0.721535	-0.022042
21263	9.338479	1.432585	-1.082762	0.164039	-0.010373	0.123816	-0.753960	-0.065860	-0.265396	0.683363	0.105880	-0.722138	-0.017936
21264	9.481319	1.330407	-0.953505	-0.005346	-0.024142	0.084988	-0.755693	-0.062017	-0.264292	0.683013	0.104435	-0.722704	-0.016915
21265	9.935753	1.500328	-0.843788	-0.084588	-0.136522	0.075969	-0.757566	-0.056852	-0.260844	0.681119	0.101954	-0.724832	-0.017308
21266	9.845914	1.511229	-1.246154	-0.190000	-0.188677	0.107014	-0.762299	-0.048372	-0.256879	0.678754	0.097609	-0.727602	-0.019004
21267	9.576855	1.370237	-1.080006	-0.261627	-0.165906	0.128782	-0.765181	-0.040546	-0.251843	0.676753	0.091936	-0.730137	-0.021306
21268	9.647104	1.456221	-1.379174	-0.329055	-0.160914	0.172706	-0.767760	-0.033250	-0.244865	0.675015	0.084755	-0.732524	-0.024078
21269	9.565677	1.509582	-1.337134	-0.428782	-0.136364	0.135761	-0.772929	-0.024157	-0.241564	0.673631	0.076733	-0.734514	-0.028683
21270	9.366088	1.558375	-1.614375	-0.405591	-0.057717	0.174174	-0.774025	-0.013431	-0.237776	0.673434	0.068539	-0.735350	-0.032391
21271	8.989333	1.541927	-1.095562	-0.442404	-0.039809	0.027192	-0.776421	-0.001717	-0.236174	0.673282	0.061993	-0.735774	-0.038526
21272	9.292866	1.693581	-1.171142	-0.435216	0.020619	-0.121448	-0.776574	0.000346	-0.234349	0.673959	0.057795	-0.735032	-0.046549
21273	9.848537	1.813950	-1.036549	-0.415622	0.084788	-0.147057	-0.777864	0.001809	-0.234528	0.675354	0.054293	-0.733470	-0.054505
21274	9.862917	1.443258	-0.889745	-0.354192	0.106116	-0.214926	-0.778147	-0.000036	-0.237748	0.676992	0.052638	-0.731440	-0.062495
21275	9.346388	1.243541	-0.915209	-0.186644	0.098171	-0.106460	-0.778691	-0.002531	-0.239311	0.678321	0.051645	-0.729924	-0.066516
21276	9.290493	1.133247	-0.619152	-0.253551	0.097163	-0.180017	-0.778695	-0.002511	-0.239733	0.679704	0.050823	-0.728116	-0.072565
21277	10.040287	0.994877	-0.822007	-0.362881	0.137048	-0.099411	-0.778428	-0.004016	-0.244209	0.681747	0.047361	-0.725769	-0.078982
21278	9.704145	1.104901	-0.712101	-0.244345	0.056967	0.033027	-0.779637	0.002039	-0.244525	0.682806	0.043502	-0.724676	-0.082029
21279	9.880085	1.199395	-0.437871	-0.275595	0.053833	-0.005504	-0.779141	0.006402	-0.245953	0.683657	0.039703	-0.723637	-0.085944
21280	10.013889	1.376035	-0.659115	-0.175803	-0.046605	0.007749	-0.781433	0.010886	-0.243108	0.683089	0.036969	-0.724019	-0.088423
21281	9.928017	1.364683	-0.851629	-0.068409	-0.062293	-0.012230	-0.784285	0.013759	-0.242336	0.682064	0.035879	-0.724907	-0.089500
21282	9.802923	1.174964	-0.744323	-0.072725	-0.097835	-0.034259	-0.785930	0.012713	-0.238007	0.680593	0.035072	-0.726130	-0.091095
21283	9.523744	1.422683	-0.804731	0.015928	-0.047302	-0.006662	-0.788302	0.013664	-0.233264	0.679731	0.035060	-0.726970	-0.090841
21284	9.708292	1.187208	-0.523313	-0.018677	-0.029918	-0.003076	-0.788441	0.013387	-0.233421	0.679261	0.034660	-0.727385	-0.091178
21285	9.647625	1.144478	-0.559970	-0.007222	-0.055096	0.017151	-0.790418	0.014757	-0.231480	0.678353	0.033947	-0.728299	-0.090916
21286	9.621017	1.213135	-0.602006	0.003695	-0.019817	0.011615	-0.790140	0.015840	-0.230285	0.678041	0.033656	-0.728627	-0.090720
21287	9.743780	1.139323	-0.587755	0.013397	-0.035862	0.033697	-0.792414	0.017562	-0.229591	0.677435	0.032995	-0.729323	-0.089897
21288	9.714839	1.095670	-0.572464	-0.006837	-0.004072	0.026253	-0.792293	0.019935	-0.228314	0.677385	0.032376	-0.729428	-0.089646
21289	9.705846	0.984854	-0.442416	-0.015342	0.016726	0.048208	-0.794565	0.020324	-0.229681	0.677601	0.031180	-0.729360	-0.088984
21290	9.678190	1.146267	-0.348542	0.036725	-0.005765	0.083238	-0.794884	0.023724	-0.228759	0.677599	0.030319	-0.729599	-0.087325
21291	9.687152	1.225430	-0.469134	0.077022	-0.000918	0.015419	-0.796049	0.026607	-0.228709	0.677455	0.030805	-0.729898	-0.085756
21292	10.068638	1.214382	-0.386741	0.076876	-0.001553	0.011867	-0.796541	0.025582	-0.230770	0.677362	0.031536	-0.730103	-0.084476
21293	9.941166	1.349009	-0.412497	0.112788	-0.069638	-0.006313	-0.796540	0.026635	-0.228867	0.676165	0.032697	-0.731362	-0.082712
21294	9.625278	1.385777	-0.455999	0.108936	-0.085009	-0.011866	-0.798926	0.026868	-0.226993	0.674785	0.034068	-0.732727	-0.081337
21295	9.407393	1.220799	-0.516559	0.117217	-0.042733	0.019203	-0.800319	0.025989	-0.226187	0.674024	0.034954	-0.733625	-0.079140
21296	9.611703	1.208050	-0.577423	0.129657	-0.056691	0.006444	-0.801176	0.027390	-0.225244	0.673066	0.036383	-0.734642	-0.077193
21297	9.699155	1.468936	-0.907496	0.106079	-0.073742	0.016571	-0.802583	0.027785	-0.224075	0.671850	0.037107	-0.735924	-0.075213
21298	9.626272	1.555556	-1.000936	0.124566	-0.007461	0.015547	-0.803917	0.027606	-0.223204	0.671625	0.038406	-0.736267	-0.073179
21299	9.772182	1.558844	-1.141637	0.069732	0.029677	0.013574	-0.804104	0.029204	-0.226492	0.671943	0.038850	-0.736099	-0.071707
21300	9.654514	1.580920	-1.098445	0.075909	0.044733	0.038316	-0.804262	0.029303	-0.228462	0.672553	0.039236	-0.735682	-0.070042
21301	9.497921	1.412999	-1.332814	-0.003539	0.080116	0.004084	-0.803730	0.030276	-0.230949	0.673643	0.038913	-0.734729	-0.069745
21302	9.451210	1.718060	-1.271107	-0.083649	0.094144	0.019546	-0.803250	0.034206	-0.235228	0.675073	0.037496	-0.733403	-0.070641
21303	9.829309	2.040826	-1.126138	-0.076257	0.064692	-0.041728	-0.801882	0.035358	-0.238700	0.675910	0.036872	-0.732525	-0.072073
21304	9.751354	2.050463	-1.258314	-0.003167	0.048361	-0.111283	-0.803226	0.033451	-0.242929	0.676415	0.038394	-0.731829	-0.073591
21305	9.708570	2.032664	-1.174705	-0.026317	0.020538	-0.153502	-0.803763	0.030914	-0.243648	0.676383	0.040052	-0.731536	-0.075870
21306	9.730657	1.994547	-1.417326	-0.045438	-0.012157	-0.113123	-0.804274	0.026898	-0.243470	0.676025	0.040939	-0.731586	-0.078078
21307	9.683271	2.176399	-1.390213	-0.081168	-0.078903	-0.072692	-0.805944	0.026527	-0.241217	0.674678	0.040549	-0.732624	-0.080175
21308	9.539557	2.266152	-1.316620	0.025242	-0.033427	-0.100099	-0.805481	0.023504	-0.241127	0.673963	0.042168	-0.733079	-0.081186
21309	9.609554	2.138623	-1.247606	0.058358	0.045536	-0.067131	-0.808419	0.020222	-0.243424	0.674312	0.043812	-0.732671	-0.081091
21310	9.327695	1.889278	-1.132410	0.129125	0.062898	-0.023077	-0.807015	0.019711	-0.245164	0.675039	0.045859	-0.732056	-0.079458
21311	9.257509	1.724457	-1.101874	0.017229	0.021297	-0.030612	-0.806708	0.017175	-0.246173	0.675119	0.046383	-0.731944	-0.079504
21312	9.308402	1.804079	-1.098428	-0.096082	0.002793	-0.023438	-0.807880	0.020365	-0.246528	0.675169	0.045299	-0.731777	-0.081227
21313	9.552361	2.054992	-1.130070	-0.168594	0.069989	-0.003406	-0.807616	0.021390	-0.247032	0.676160	0.043010	-0.730732	-0.083596
21314	9.514773	1.970647	-0.969794	-0.139507	0.146244	-0.018169	-0.807242	0.023265	-0.250309	0.678340	0.041499	-0.728546	-0.085757
21315	8.908749	1.752637	-1.030677	-0.044803	0.263594	-0.047707	-0.806464	0.023912	-0.257905	0.681945	0.041874	-0.725030	-0.086767
21316	8.805933	1.448456	-0.178572	-0.120771	0.315825	-0.088358	-0.803990	0.023459	-0.266999	0.686415	0.041919	-0.720468	-0.089458
21317	9.925987	0.746183	0.059987	-0.120991	0.316667	-0.238704	-0.800628	0.019303	-0.276898	0.690474	0.044066	-0.715855	-0.094108
21318	10.041711	1.369640	-0.196315	0.143308	0.209291	-0.193852	-0.797088	0.013605	-0.284634	0.692925	0.049077	-0.713096	-0.094548
21319	10.820245	1.286391	0.174993	0.086298	0.181009	-0.270824	-0.796315	0.004184	-0.291588	0.694761	0.054240	-0.710636	-0.096751
21320	10.666074	1.377643	0.142706	0.131588	-0.025593	-0.266755	-0.793977	-0.004011	-0.294806	0.693688	0.059674	-0.710993	-0.098614
21321	10.069724	1.645541	0.190910	0.160817	0.044148	-0.204500	-0.794673	-0.016280	-0.295849	0.693601	0.064625	-0.710600	-0.098935
21322	9.342794	1.439557	0.381004	0.194292	0.055228	-0.116554	-0.794033	-0.023619	-0.298432	0.693860	0.068952	-0.710109	-0.097718
21323	9.287123	1.311799	0.713171	0.217174	0.132658	-0.089129	-0.789635	-0.027944	-0.302277	0.695186	0.073176	-0.708693	-0.095478
21324	9.441371	1.327729	0.709922	0.326462	0.121950	-0.037478	-0.787212	-0.033429	-0.308152	0.696311	0.078343	-0.707599	-0.091192
21325	9.273050	1.645368	0.621669	0.429837	0.182657	-0.041948	-0.784806	-0.038280	-0.315260	0.698078	0.084902	-0.705851	-0.085168
21326	9.504519	2.223963	0.394563	0.610628	0.245604	-0.024121	-0.779407	-0.047340	-0.325202	0.700371	0.094045	-0.703413	-0.076463
21327	10.139618	2.579833	0.107430	0.588701	0.319573	0.005271	-0.774845	-0.056299	-0.334000	0.703684	0.102355	-0.699876	-0.067279
21328	9.835431	3.010479	0.162677	0.520020	0.278530	0.078615	-0.769618	-0.062791	-0.343638	0.706538	0.108808	-0.696824	-0.058321
21329	9.918242	3.144261	-0.090756	0.429754	0.244594	0.128075	-0.767102	-0.065478	-0.351036	0.709101	0.113081	-0.694195	-0.049816
21330	10.113612	2.961387	-0.299738	0.283126	0.294401	0.180935	-0.763788	-0.065372	-0.360103	0.712664	0.114742	-0.690743	-0.042653
21331	9.581005	2.755527	-0.220775	0.493011	0.305102	0.159156	-0.757674	-0.065456	-0.372034	0.715792	0.119571	-0.687221	-0.032740
21332	9.322495	2.919508	-0.376705	0.428572	0.245847	0.012278	-0.754546	-0.071748	-0.379238	0.718082	0.125561	-0.684041	-0.026089
21333	9.255859	2.635603	-0.149011	0.362663	0.153331	0.053533	-0.750288	-0.078192	-0.386604	0.719214	0.129913	-0.682245	-0.019887
21334	9.098112	2.390573	0.120992	0.214512	0.111437	-0.010070	-0.749974	-0.081830	-0.388530	0.720129	0.133048	-0.680757	-0.016819
21335	9.256500	2.658872	-0.076419	0.111636	-0.014918	-0.046698	-0.749129	-0.082632	-0.390001	0.719538	0.135123	-0.680993	-0.015958
21336	9.487494	2.611480	-0.099860	0.106891	-0.032251	-0.017275	-0.749642	-0.086898	-0.390545	0.718766	0.136754	-0.681508	-0.014844
21337	9.567595	2.745799	-0.391835	0.112187	-0.106794	-0.017114	-0.749865	-0.090422	-0.388785	0.716902	0.138444	-0.683150	-0.013834
21338	9.793059	2.631392	-0.478308	0.136387	-0.144729	0.001373	-0.752790	-0.090857	-0.384829	0.714504	0.140207	-0.685327	-0.012358
21339	9.633658	2.559983	-0.494551	0.166055	-0.203125	0.021663	-0.755867	-0.089902	-0.379936	0.711132	0.142139	-0.688463	-0.010349
21340	9.396954	2.513851	-0.546386	0.124785	-0.210421	0.052730	-0.759453	-0.092181	-0.373262	0.707844	0.143010	-0.691688	-0.008487
21341	9.362853	2.446438	-0.564874	0.095641	-0.238396	0.060039	-0.763596	-0.093432	-0.363976	0.704134	0.143426	-0.695396	-0.007028
21342	9.281446	2.348546	-0.456188	0.047281	-0.262423	0.032425	-0.769469	-0.092056	-0.355075	0.700305	0.143471	-0.699246	-0.006675
21343	10.067698	2.048399	-0.550351	-0.063700	-0.079866	0.035708	-0.771868	-0.088831	-0.349906	0.699225	0.142010	-0.700617	-0.007334
21344	9.033187	1.857058	-0.566050	0.254999	-0.037255	0.043342	-0.771567	-0.089476	-0.348536	0.697937	0.144830	-0.701354	-0.003270
21345	9.214938	1.810761	-0.104549	0.121662	-0.099996	-0.009991	-0.774080	-0.089060	-0.344530	0.696030	0.146594	-0.702885	-0.002025
21346	10.003777	1.990770	-0.379253	-0.028792	-0.144519	-0.055897	-0.776001	-0.090667	-0.340374	0.694039	0.146841	-0.704794	-0.003641
21347	9.746223	1.837768	-0.588011	0.013198	-0.072789	0.035739	-0.779925	-0.090760	-0.337234	0.692828	0.146436	-0.706071	-0.003194
21348	9.340330	1.725433	-0.677428	0.076135	0.024944	0.121847	-0.779966	-0.087472	-0.337028	0.692923	0.145642	-0.706149	-0.000366
21349	9.709900	1.770044	-0.582263	0.171683	0.107147	0.129335	-0.778317	-0.085120	-0.338734	0.693779	0.146102	-0.705201	0.004155
21350	9.668906	1.780143	-0.590326	0.195777	0.045675	0.078088	-0.778896	-0.084627	-0.339828	0.693799	0.147582	-0.704838	0.008124
21351	9.530180	1.696396	-0.421432	0.138985	0.003569	0.044973	-0.780328	-0.083420	-0.340586	0.693278	0.148774	-0.705065	0.010720
21352	9.601199	1.771277	-0.616837	0.151826	0.055567	0.006398	-0.780878	-0.084556	-0.340652	0.693566	0.150647	-0.704344	0.013106
21353	9.568272	1.594496	-0.438014	0.109415	0.036988	-0.004697	-0.780711	-0.087498	-0.342109	0.693607	0.152111	-0.703957	0.014705
21354	9.573361	1.867155	-0.518552	0.102363	0.059491	0.004473	-0.778439	-0.089342	-0.343235	0.694090	0.153322	-0.703180	0.016382
21355	9.660680	1.719203	-0.382686	0.061133	0.034066	-0.030435	-0.778711	-0.090590	-0.344016	0.694243	0.154474	-0.702764	0.016939
21356	9.579876	1.959276	-0.339451	0.043038	-0.003487	-0.017541	-0.778147	-0.091523	-0.345634	0.694027	0.155191	-0.702811	0.017280
21357	9.608219	1.913733	-0.393948	0.053423	0.007116	-0.041398	-0.777836	-0.093421	-0.345049	0.693831	0.156402	-0.702731	0.017490
21358	9.622573	1.962592	-0.427983	0.068371	-0.002891	-0.028496	-0.778665	-0.094436	-0.344540	0.693546	0.157624	-0.702725	0.018037
21359	9.676307	1.924371	-0.319130	0.044293	-0.011427	-0.038614	-0.778636	-0.096064	-0.343511	0.693119	0.158677	-0.702908	0.018096
21360	9.631176	1.866776	-0.520717	0.040550	-0.024131	-0.041380	-0.778029	-0.098443	-0.341970	0.692626	0.159702	-0.703164	0.018006
21361	9.660891	2.113951	-0.522632	0.011575	0.002982	-0.031339	-0.779285	-0.100228	-0.343200	0.692502	0.160199	-0.703180	0.017748
21362	9.614759	1.888057	-0.471655	0.004846	-0.033469	-0.006565	-0.779720	-0.099220	-0.343133	0.691979	0.160241	-0.703689	0.017607
21363	9.617740	2.177281	-0.520606	-0.008180	-0.027464	-0.013894	-0.779838	-0.100016	-0.341486	0.691483	0.160235	-0.704187	0.017209
21364	9.597163	1.985252	-0.296450	0.045931	-0.018662	-0.010161	-0.779531	-0.100832	-0.339562	0.691037	0.160892	-0.704465	0.017646
21365	9.554165	2.013489	-0.570021	0.000002	-0.079390	0.022866	-0.780515	-0.100172	-0.338099	0.689773	0.160502	-0.705790	0.017699
21366	9.602567	2.051807	-0.559504	0.053041	-0.011896	0.015538	-0.780209	-0.100314	-0.335285	0.689389	0.160890	-0.706053	0.018614
21367	9.525449	2.115782	-0.587603	0.080945	-0.019524	0.033949	-0.781507	-0.098538	-0.336009	0.688703	0.161447	-0.706554	0.020146
21368	9.588657	1.860709	-0.408055	0.108234	-0.055816	-0.038451	-0.782173	-0.100347	-0.333997	0.687538	0.163373	-0.707221	0.020953
21369	9.534951	1.918394	-0.521613	0.082961	-0.010428	0.004547	-0.782528	-0.104189	-0.331549	0.686986	0.164363	-0.707492	0.022140
21370	9.602471	1.871488	-0.495458	0.100049	0.023547	-0.010147	-0.783799	-0.104694	-0.332557	0.686953	0.165742	-0.707158	0.023482
21371	9.615243	1.909162	-0.418395	0.070524	0.006573	-0.017507	-0.783210	-0.106166	-0.331948	0.686696	0.166862	-0.707119	0.024248
21372	9.568684	1.886454	-0.508590	0.034686	0.035763	-0.026816	-0.781491	-0.108336	-0.332100	0.687059	0.167571	-0.706591	0.024478
21373	9.670795	1.840251	-0.372613	0.007994	0.030652	-0.032346	-0.782622	-0.108306	-0.332370	0.687364	0.168024	-0.706195	0.024242
21374	9.605156	2.027086	-0.525945	0.014311	0.019469	0.000729	-0.781779	-0.108032	-0.332361	0.687552	0.168070	-0.705992	0.024505
21375	9.679724	1.875571	-0.478997	-0.023360	-0.009425	-0.037844	-0.780950	-0.107146	-0.333162	0.687403	0.168188	-0.706139	0.023616
21376	9.578127	2.008677	-0.585441	-0.000881	-0.008857	-0.017618	-0.781179	-0.110900	-0.332546	0.687250	0.168299	-0.706272	0.023318
21377	9.622177	2.046211	-0.514380	0.021173	-0.005456	-0.013892	-0.782315	-0.110577	-0.332939	0.686997	0.168692	-0.706421	0.023396
21378	9.544555	1.964729	-0.545824	0.045036	-0.018646	-0.010186	-0.781711	-0.112405	-0.330940	0.686547	0.169333	-0.706691	0.023815
21379	9.581760	1.844867	-0.668770	0.016940	-0.017019	-0.035951	-0.781699	-0.113140	-0.330562	0.686157	0.169982	-0.706925	0.023494
21380	9.611033	2.005009	-0.690560	0.016610	-0.011180	0.020961	-0.782002	-0.110890	-0.329571	0.685893	0.169787	-0.707212	0.023963
21381	9.630856	1.984407	-0.611726	0.027885	0.010333	0.030128	-0.782290	-0.110987	-0.330422	0.685821	0.169641	-0.707288	0.024794
21382	9.723230	1.918934	-0.480341	0.000847	-0.020132	0.048489	-0.783139	-0.110559	-0.330104	0.685469	0.168846	-0.707798	0.025389
21383	9.595994	2.084856	-0.488994	0.011701	-0.014620	0.078781	-0.781606	-0.108221	-0.328560	0.685078	0.167802	-0.708381	0.026571
21384	9.700647	1.887187	-0.271974	0.048270	-0.018129	0.043069	-0.782319	-0.106707	-0.327046	0.684596	0.167730	-0.708818	0.027769
21385	9.588605	1.946165	-0.450974	0.011715	-0.081293	0.085287	-0.784478	-0.103244	-0.326809	0.683262	0.166627	-0.710323	0.028816
21386	9.585215	1.803998	-0.516992	0.015208	-0.021387	0.037457	-0.785044	-0.101631	-0.324442	0.682846	0.166180	-0.710801	0.029455
21387	9.654740	1.911439	-0.608264	-0.013796	-0.062658	0.052178	-0.786173	-0.100553	-0.322669	0.681880	0.165186	-0.711947	0.029748
21388	9.577849	1.948187	-0.595487	0.045135	-0.045198	0.065101	-0.786744	-0.099844	-0.322336	0.681007	0.164768	-0.712820	0.031112
21389	9.610289	1.764853	-0.684852	0.037448	-0.040553	0.049454	-0.787305	-0.097598	-0.318235	0.680188	0.164500	-0.713617	0.032167
21390	9.571008	1.768836	-0.779975	0.016844	-0.030140	0.030117	-0.789725	-0.095445	-0.317512	0.679643	0.164182	-0.714186	0.032697
21391	9.580407	1.664310	-0.766515	0.031829	-0.045328	-0.024899	-0.789156	-0.095216	-0.316514	0.678820	0.164901	-0.714804	0.032647
21392	9.658147	1.938267	-0.801453	0.021306	0.006900	0.057640	-0.789167	-0.093692	-0.315430	0.678770	0.164225	-0.714957	0.033736
21393	9.701313	1.733448	-0.741601	0.057734	0.007229	0.050348	-0.789310	-0.094213	-0.316450	0.678563	0.164189	-0.715089	0.035247
21394	9.690186	1.761189	-0.634723	0.073495	0.001331	0.024701	-0.787906	-0.094193	-0.317310	0.678282	0.164697	-0.715170	0.036617
21395	9.821076	1.685076	-0.814028	0.028998	-0.008236	0.002618	-0.789186	-0.092521	-0.315922	0.677984	0.164963	-0.715370	0.037019
21396	9.687466	1.575708	-0.906363	-0.028359	-0.054759	-0.017657	-0.789881	-0.091777	-0.313326	0.677266	0.164733	-0.716147	0.036170
21397	9.614973	2.084563	-0.837532	-0.027686	-0.063887	0.011793	-0.792129	-0.091798	-0.312175	0.676348	0.164147	-0.717172	0.035692
21398	9.549994	1.584209	-0.925321	0.065024	-0.047804	-0.015680	-0.790838	-0.091275	-0.308623	0.675418	0.165148	-0.717791	0.036233
21399	9.535188	1.782477	-1.053910	-0.042145	-0.091896	0.019075	-0.793060	-0.092245	-0.305695	0.674134	0.164284	-0.719229	0.035551
21400	9.808986	1.489436	-1.046736	-0.081465	-0.049282	0.048304	-0.794487	-0.090801	-0.305450	0.673615	0.162391	-0.720179	0.034848
21401	9.558799	1.549013	-1.017667	-0.037640	-0.050220	0.045594	-0.795096	-0.086286	-0.303750	0.672889	0.161168	-0.721137	0.034734
21402	9.578739	1.737959	-1.012350	-0.085529	-0.039238	0.033591	-0.795680	-0.085106	-0.304235	0.672533	0.159422	-0.721901	0.033804
21403	9.621992	1.693962	-1.009424	-0.061654	-0.007999	0.033590	-0.795285	-0.081764	-0.302335	0.672496	0.158023	-0.722266	0.033312
21404	9.516428	1.710978	-0.957056	-0.101635	-0.021504	0.045443	-0.796141	-0.081166	-0.302572	0.672433	0.155878	-0.722834	0.032366
21405	9.502328	1.693381	-0.903503	-0.051814	0.018141	0.057401	-0.795921	-0.076567	-0.302852	0.672726	0.154254	-0.722907	0.032412
21406	9.501211	1.431924	-0.936567	-0.049757	-0.025096	0.103308	-0.797075	-0.074277	-0.302415	0.672405	0.151969	-0.723663	0.032983
21407	9.628754	1.397172	-0.943978	-0.048406	0.064712	0.110530	-0.797540	-0.071111	-0.302496	0.673322	0.149582	-0.723264	0.033941
21408	9.829520	1.406614	-0.849976	-0.091643	0.103150	0.132455	-0.796786	-0.066076	-0.306003	0.674951	0.146224	-0.722397	0.034687
21409	9.677217	1.562889	-0.669348	-0.090397	0.123279	0.040666	-0.795754	-0.061024	-0.309936	0.676879	0.144234	-0.721011	0.034268
21410	9.547968	1.498869	-0.529666	-0.038166	0.168480	0.004875	-0.793658	-0.061734	-0.313673	0.679368	0.143391	-0.718836	0.034246
21411	9.744743	1.337927	-0.567059	-0.026827	0.158693	-0.016176	-0.792774	-0.058631	-0.321682	0.681658	0.143049	-0.716741	0.034078
21412	9.841238	1.288276	-0.532344	-0.037275	0.133266	0.040748	-0.790848	-0.057711	-0.326447	0.683603	0.141721	-0.715133	0.034453
21413	9.807399	1.366744	-0.578876	-0.035704	0.074557	0.037179	-0.789903	-0.055355	-0.328004	0.684673	0.140541	-0.714332	0.034652
21414	9.716459	1.468731	-0.540994	-0.010165	0.089409	0.033533	-0.788099	-0.054815	-0.330813	0.685912	0.139717	-0.713278	0.035193
21415	9.774956	1.374478	-0.415777	-0.057374	0.077627	0.048142	-0.786202	-0.051206	-0.334844	0.687078	0.138079	-0.712472	0.035243
21416	9.779436	1.340891	-0.445149	-0.093314	0.028120	0.077508	-0.785685	-0.048286	-0.336080	0.687637	0.135527	-0.712433	0.035029
21417	9.808136	1.363014	-0.482310	-0.126008	0.027681	0.086629	-0.786322	-0.043218	-0.336887	0.688245	0.132428	-0.712454	0.034493
21418	9.767993	1.403330	-0.393589	-0.141170	-0.000770	0.070129	-0.785654	-0.040226	-0.336707	0.688514	0.129340	-0.712814	0.033418
21419	9.702739	1.328521	-0.386806	-0.111749	-0.023402	0.077537	-0.786986	-0.035067	-0.336231	0.688355	0.126601	-0.713486	0.032823
21420	9.654222	1.334307	-0.430847	-0.132695	-0.058536	0.050014	-0.787573	-0.033071	-0.335818	0.687776	0.123949	-0.714571	0.031440
21421	9.689532	1.284291	-0.517035	-0.135868	-0.060294	0.033491	-0.788456	-0.029661	-0.334890	0.687168	0.121532	-0.715641	0.029797
21422	9.656777	1.291891	-0.704167	-0.169651	-0.057529	0.035244	-0.789896	-0.025496	-0.331649	0.686688	0.118576	-0.716682	0.027681
21423	9.686102	1.259265	-0.637843	-0.162477	-0.020181	0.026025	-0.791342	-0.021290	-0.329253	0.686703	0.115880	-0.717184	0.025645
21424	9.657109	1.188874	-0.617894	-0.135409	-0.019397	0.011378	-0.790675	-0.018427	-0.329363	0.686686	0.113713	-0.717611	0.023782
21425	9.725715	1.152265	-0.456447	-0.097386	0.014721	-0.006939	-0.791261	-0.016696	-0.329391	0.687059	0.112362	-0.717514	0.022308
21426	9.648300	1.082613	-0.466083	-0.134172	-0.043997	-0.008782	-0.791269	-0.016389	-0.329795	0.686686	0.110511	-0.718223	0.020132
21427	9.727809	1.147921	-0.495201	-0.108291	-0.001858	-0.037216	-0.791850	-0.014693	-0.329119	0.686853	0.109447	-0.718281	0.018053
21428	9.628839	1.200143	-0.539468	-0.074557	-0.016539	-0.039894	-0.791858	-0.013182	-0.327753	0.686749	0.108842	-0.718514	0.016361
21429	9.639320	1.205919	-0.433542	-0.079968	0.016612	-0.039951	-0.792133	-0.014280	-0.328666	0.687118	0.108198	-0.718294	0.014693
21430	9.696109	1.134165	-0.537583	-0.049331	0.006529	-0.057311	-0.791572	-0.014669	-0.329685	0.687290	0.108183	-0.718161	0.013175
21431	9.691258	1.051328	-0.506541	-0.041221	0.008152	-0.131636	-0.792688	-0.015388	-0.329295	0.687475	0.109382	-0.717842	0.010795
21432	9.689744	0.985685	-0.673579	-0.119909	0.055908	-0.172256	-0.790087	-0.020430	-0.329635	0.688527	0.110034	-0.716782	0.006792
21433	9.662047	0.988636	-0.517935	-0.239163	0.040268	-0.182557	-0.789202	-0.024248	-0.331012	0.689589	0.109208	-0.715919	0.000961
21434	9.738686	1.393785	-0.750044	-0.270433	0.099517	-0.123911	-0.787678	-0.024105	-0.334409	0.691550	0.107097	-0.714332	-0.004431
21435	9.625339	1.957074	-0.379813	-0.260505	0.126639	-0.023839	-0.786442	-0.023930	-0.338366	0.693846	0.103713	-0.712569	-0.008199
21436	9.705333	1.892267	-0.291440	-0.141123	0.178579	0.057068	-0.784006	-0.018859	-0.343158	0.696643	0.100814	-0.710242	-0.009078
21437	9.587208	2.386547	-0.196843	0.066928	0.222573	0.173995	-0.782410	-0.016066	-0.350911	0.699633	0.099216	-0.707560	-0.005276
21438	9.750866	1.575991	0.120255	0.115017	0.223341	0.189598	-0.777179	-0.009028	-0.355749	0.702529	0.097996	-0.704875	-0.000595
21439	9.701008	1.286567	0.028445	0.064490	0.115430	0.086841	-0.775860	-0.005599	-0.361763	0.703980	0.097580	-0.703482	0.001740
21440	9.900666	1.054049	0.082265	-0.004720	0.086021	-0.003163	-0.775195	-0.004844	-0.365678	0.705156	0.097374	-0.702332	0.001742
21441	9.860425	1.362826	0.044720	0.010123	0.054140	-0.025063	-0.774189	-0.007091	-0.366959	0.705854	0.097759	-0.701577	0.001625
21442	9.781612	1.449955	0.098960	0.101443	0.052336	-0.030389	-0.772911	-0.009144	-0.369360	0.706347	0.099438	-0.700842	0.002670
21443	9.783607	1.494566	0.026712	0.172576	0.021159	-0.035700	-0.772467	-0.010601	-0.369031	0.706257	0.102272	-0.700514	0.004610
21444	9.759256	1.495180	-0.006189	0.197912	-0.028077	-0.075952	-0.771998	-0.014454	-0.369559	0.705418	0.105936	-0.700803	0.006181
21445	9.770516	1.784955	0.079820	0.228615	-0.055366	-0.051938	-0.772210	-0.019366	-0.368733	0.704117	0.109806	-0.701490	0.008505
21446	9.725418	1.461454	-0.005144	0.157103	-0.093378	-0.090621	-0.773514	-0.025802	-0.365732	0.702431	0.113110	-0.702648	0.009157
21447	9.681191	1.404717	-0.090816	0.103119	-0.072802	-0.093534	-0.774004	-0.029670	-0.362720	0.701151	0.115795	-0.703489	0.009097
21448	9.642727	1.507270	-0.122526	0.045438	-0.096855	-0.057815	-0.775487	-0.033230	-0.359820	0.699650	0.117060	-0.704778	0.008623
21449	9.588627	1.441256	-0.234460	0.026296	-0.079536	-0.023039	-0.776849	-0.034818	-0.356233	0.698433	0.117674	-0.705884	0.008455
21450	9.655758	1.373082	-0.249492	-0.016912	-0.036511	-0.001167	-0.778684	-0.034253	-0.355473	0.697916	0.117253	-0.706470	0.008030
21451	9.578732	1.402750	-0.251249	-0.011819	-0.003457	0.015294	-0.778821	-0.033742	-0.354168	0.697856	0.116774	-0.706609	0.008045
21452	9.795576	1.469550	-0.283078	-0.014487	0.046420	0.013432	-0.777849	-0.032871	-0.354689	0.698502	0.116167	-0.706071	0.008053
21453	9.604169	1.390478	-0.073536	-0.017940	0.053301	0.020706	-0.777023	-0.031705	-0.355330	0.699257	0.115512	-0.705428	0.008195
21454	9.647494	1.312208	-0.046681	-0.050866	0.090447	0.016910	-0.775924	-0.030754	-0.357542	0.700605	0.114329	-0.704287	0.007829
21455	9.758564	1.428101	-0.066987	-0.096242	0.069371	0.033414	-0.774842	-0.028910	-0.360404	0.701765	0.112387	-0.703452	0.007089
21456	9.744294	1.432752	-0.044684	-0.083339	0.059849	0.038041	-0.776601	-0.025451	-0.363138	0.702746	0.110436	-0.702788	0.006472
21457	9.788009	1.470873	-0.017085	-0.058396	0.055729	0.013339	-0.774940	-0.024630	-0.365787	0.703628	0.109308	-0.702086	0.005952
21458	9.779274	1.605944	0.042093	-0.034317	0.031072	-0.006739	-0.774421	-0.021587	-0.366590	0.704099	0.108651	-0.701721	0.005303
21459	9.769713	1.566850	0.068766	0.006983	-0.004529	0.001649	-0.773559	-0.022220	-0.365649	0.703996	0.108620	-0.701828	0.005398
21460	9.846211	1.586886	-0.018505	0.048878	-0.031976	-0.002796	-0.773702	-0.021681	-0.364908	0.703400	0.109062	-0.702353	0.005812
21461	9.696177	1.530518	-0.076064	0.059901	-0.056187	0.000890	-0.774934	-0.024528	-0.364933	0.702456	0.109798	-0.703177	0.006522
21462	9.680630	1.427650	-0.172772	0.056312	-0.056280	0.002695	-0.774921	-0.023544	-0.361622	0.701499	0.110261	-0.704054	0.007056
21463	9.685043	1.362475	-0.197516	0.009843	-0.052839	0.009011	-0.776718	-0.024927	-0.359148	0.700706	0.110177	-0.704855	0.007185
21464	9.664933	1.251875	-0.257872	-0.001668	-0.035100	0.020864	-0.777287	-0.023830	-0.357944	0.700170	0.109583	-0.705479	0.007221
21465	9.674733	1.295426	-0.255539	-0.036100	-0.016316	0.031787	-0.778396	-0.024455	-0.356559	0.699986	0.108521	-0.705828	0.007109
21466	9.646604	1.416204	-0.205390	-0.014147	-0.028468	0.033700	-0.779426	-0.021008	-0.356334	0.699568	0.107570	-0.706387	0.007164
21467	9.660780	1.411717	-0.239766	-0.009059	0.040037	0.011580	-0.779856	-0.020967	-0.357034	0.700121	0.107165	-0.705899	0.007271
21468	9.731533	1.375549	-0.112213	-0.009088	0.029912	0.011610	-0.779181	-0.018547	-0.356889	0.700520	0.106571	-0.705594	0.007196
21469	9.753687	1.472139	-0.093088	0.014843	0.016520	0.019040	-0.778342	-0.018777	-0.358324	0.700691	0.106400	-0.705445	0.007693
21470	9.724721	1.421211	-0.077844	0.036603	0.013201	0.011733	-0.779331	-0.018490	-0.358014	0.700756	0.106424	-0.705370	0.008207
21471	9.723936	1.371367	-0.157850	0.047140	0.025314	-0.006629	-0.778201	-0.019575	-0.359647	0.700987	0.107067	-0.705036	0.008817
21472	9.738632	1.370847	-0.127002	0.065528	0.004679	-0.001050	-0.776083	-0.019886	-0.359828	0.700872	0.107655	-0.705051	0.009517
21473	9.806295	1.445640	-0.133876	0.060879	-0.004619	0.032016	-0.777635	-0.019726	-0.359662	0.700643	0.107953	-0.705215	0.010797
21474	9.699293	1.211518	-0.160386	0.048252	-0.041972	0.041163	-0.777903	-0.019540	-0.357529	0.699898	0.107705	-0.705978	0.011738
21475	9.693770	1.168882	-0.232921	0.018088	-0.032442	0.006210	-0.779010	-0.019912	-0.355422	0.699372	0.107766	-0.706485	0.012001
21476	9.671727	1.296486	-0.332714	-0.046390	-0.036844	-0.009494	-0.781310	-0.017773	-0.357386	0.698913	0.106901	-0.707088	0.010901
21477	9.681305	1.374572	-0.373626	-0.067098	-0.007915	0.000526	-0.779882	-0.018163	-0.355728	0.698911	0.105846	-0.707263	0.009931
21478	9.766707	1.357480	-0.229588	-0.055279	0.021840	-0.004983	-0.780149	-0.017848	-0.353304	0.699297	0.104841	-0.707045	0.008953
21479	9.776661	1.317836	-0.172248	-0.041670	0.014649	-0.008618	-0.777926	-0.016226	-0.354920	0.699560	0.104267	-0.706878	0.008264
21480	9.743338	1.371012	-0.141670	-0.036930	0.007746	-0.001255	-0.778225	-0.015064	-0.355127	0.699706	0.103415	-0.706867	0.007515
21481	9.781732	1.371020	-0.162429	-0.022917	-0.009391	-0.023214	-0.778775	-0.015669	-0.354312	0.699592	0.103314	-0.707001	0.006834
21482	9.723717	1.361994	-0.182057	-0.017452	-0.038066	-0.021337	-0.780041	-0.014875	-0.352554	0.699052	0.103009	-0.707588	0.005970
21483	9.771232	1.348206	-0.263635	-0.022798	-0.023521	-0.017695	-0.781169	-0.015389	-0.353423	0.698736	0.102835	-0.707930	0.005338
21484	9.685266	1.384037	-0.178060	-0.019117	-0.047711	-0.013989	-0.782275	-0.016700	-0.352647	0.698059	0.102415	-0.708664	0.004546
21485	9.699070	1.358248	-0.251209	-0.017068	-0.050960	-0.005725	-0.782274	-0.015510	-0.350595	0.697340	0.102155	-0.709411	0.004106
21486	9.669990	1.295327	-0.245700	-0.004471	-0.051434	-0.013975	-0.782247	-0.015934	-0.347796	0.696578	0.101903	-0.710199	0.003480
21487	9.666486	1.424766	-0.131199	0.029167	-0.032815	0.011778	-0.782232	-0.016548	-0.346987	0.696022	0.102036	-0.710722	0.003977
21488	9.737078	1.422346	-0.348831	-0.037577	-0.010205	-0.024166	-0.783647	-0.015574	-0.345923	0.695914	0.101406	-0.710924	0.002766
21489	9.731005	1.352084	-0.170317	0.005287	0.019372	0.002473	-0.782258	-0.014675	-0.347152	0.696150	0.101336	-0.710702	0.002898
21490	9.666302	1.420210	-0.152961	0.015910	0.018248	-0.010353	-0.781388	-0.016152	-0.346546	0.696336	0.101185	-0.710543	0.002631
21491	9.709530	1.425036	-0.173870	0.043541	0.032580	-0.004807	-0.781965	-0.016068	-0.348090	0.696686	0.101753	-0.710116	0.003229
21492	9.709271	1.381585	-0.188636	0.047532	0.026283	0.008049	-0.783925	-0.017454	-0.348440	0.696921	0.101609	-0.709904	0.003514
21493	9.728236	1.289315	-0.189947	0.047657	0.031592	0.011700	-0.781549	-0.016563	-0.349820	0.697249	0.101998	-0.709521	0.004401
21494	9.723908	1.278733	-0.122221	0.049177	0.007267	0.002566	-0.781250	-0.018126	-0.350203	0.697213	0.101790	-0.709586	0.004430
21495	9.719012	1.322804	-0.150736	0.029028	0.010145	0.001609	-0.780706	-0.017221	-0.351282	0.697279	0.102060	-0.709480	0.004871
21496	9.718633	1.299078	-0.189524	0.047202	0.006685	-0.002943	-0.781557	-0.016385	-0.350515	0.697243	0.101493	-0.709600	0.004391
21497	9.699065	1.368013	-0.255976	0.026426	0.002642	-0.026829	-0.780687	-0.017992	-0.350200	0.697211	0.102130	-0.709540	0.004384
21498	9.788709	1.386044	-0.201239	0.034790	0.017142	-0.023141	-0.781525	-0.018429	-0.349795	0.697348	0.101627	-0.709483	0.003420
21499	9.737733	1.416322	-0.261938	0.041314	-0.010936	-0.015751	-0.780962	-0.019355	-0.351554	0.697092	0.102318	-0.709634	0.003749
21500	9.723359	1.406522	-0.246971	0.053140	-0.018232	-0.017555	-0.781501	-0.019226	-0.348150	0.696689	0.101875	-0.710097	0.002936
21501	9.708258	1.397994	-0.326172	0.079659	-0.025670	-0.017499	-0.781472	-0.021786	-0.348593	0.696143	0.103127	-0.710448	0.003753
21502	9.679049	1.403588	-0.366106	0.072516	-0.033452	-0.010167	-0.782157	-0.022689	-0.347512	0.695481	0.102985	-0.711118	0.003425
