# Supplementary material for: Identification of Haptic Based Guiding Using Hard Reins
Source: PLoS One. 2015 Jul 22;10(7):e0132020. doi: 10.1371/journal.pone.0132020 (PMC4511788; doi:10.1371/journal.pone.0132020)
Supplement: S9 File — (ZIP) [file pone.0132020.s009.zip › Exp2_MotionData2/Subject10/path2/T4/gh4.txt]

// Start Time: 0
// Sample rate: 25.0Hz
// Scenario: 4.9
// Firmware Version: 2.6.1
Counter	Acc_X	Acc_Y	Acc_Z	Gyr_X	Gyr_Y	Gyr_Z	Mag_X	Mag_Y	Mag_Z	Quat_w	Quat_x	Quat_y	Quat_z
20919	1.134626	-9.465839	-2.006197	-0.017721	0.007262	-0.017926	-0.268518	0.792417	0.363243	0.255683	-0.394628	0.674396	-0.569285
20920	1.096211	-9.499572	-1.997426	-0.021338	-0.001851	-0.003164	-0.268123	0.792416	0.363501	0.255576	-0.394794	0.674562	-0.569021
20921	1.002034	-9.471117	-2.065124	-0.003929	-0.009137	0.002468	-0.267987	0.792676	0.362455	0.255847	-0.394893	0.674490	-0.568916
20922	1.019432	-9.581809	-2.078517	-0.031881	-0.021956	0.004199	-0.267987	0.792270	0.362716	0.256007	-0.395237	0.674735	-0.568315
20923	0.973646	-9.586722	-2.081414	-0.010819	-0.010991	-0.003096	-0.266545	0.792546	0.364665	0.256187	-0.395466	0.674684	-0.568134
20924	0.884589	-9.620787	-2.140339	-0.010925	-0.009150	0.006128	-0.266537	0.791853	0.363619	0.256376	-0.395549	0.674761	-0.567900
20925	0.896390	-9.567891	-2.158692	-0.031797	-0.014694	-0.010583	-0.266545	0.792276	0.364926	0.256361	-0.396026	0.674872	-0.567442
20926	0.944511	-9.548676	-2.196384	-0.017802	-0.008276	-0.012366	-0.265751	0.791723	0.365180	0.256277	-0.396386	0.674883	-0.567215
20927	0.888689	-9.469285	-2.166984	0.010205	-0.009178	-0.015921	-0.265219	0.791032	0.364914	0.256463	-0.396656	0.674505	-0.567392
20928	0.980706	-9.553276	-2.155299	-0.029176	-0.001887	-0.011510	-0.265746	0.791171	0.364527	0.256211	-0.396989	0.674686	-0.567058
20929	1.047822	-9.471419	-2.179932	-0.014435	-0.007315	-0.001276	-0.265748	0.791446	0.364788	0.256341	-0.397166	0.674713	-0.566843
20930	1.086277	-9.447394	-2.212845	-0.007366	0.001814	-0.011406	-0.266551	0.791204	0.366885	0.256214	-0.397346	0.674665	-0.566832
20931	1.134199	-9.384768	-2.221122	0.022284	0.012839	-0.004813	-0.266805	0.790105	0.365841	0.256316	-0.397158	0.674351	-0.567290
20932	1.098527	-9.488258	-2.208503	0.017016	0.014672	0.002544	-0.266804	0.790642	0.365058	0.256362	-0.396872	0.674207	-0.567641
20933	1.048044	-9.519642	-2.209414	0.015234	0.005537	0.008086	-0.267737	0.793108	0.364936	0.256648	-0.396632	0.674038	-0.567880
20934	1.004421	-9.471573	-2.199544	0.022211	0.017415	0.006253	-0.265358	0.792673	0.365047	0.256747	-0.396245	0.673873	-0.568301
20935	0.961534	-9.577352	-2.148614	0.027498	0.018332	0.009973	-0.266013	0.792670	0.364007	0.256980	-0.395771	0.673646	-0.568795
20936	0.951330	-9.471473	-2.142325	0.016757	0.014629	0.009959	-0.266745	0.792029	0.363334	0.257103	-0.395380	0.673566	-0.569105
20937	0.941650	-9.461703	-2.094265	0.027374	0.012783	-0.000138	-0.266742	0.792564	0.362289	0.257297	-0.395105	0.673233	-0.569603
20938	0.927307	-9.485614	-2.041920	0.036125	0.031067	0.000801	-0.266087	0.794465	0.362023	0.257261	-0.394566	0.672935	-0.570346
20939	0.973484	-9.562453	-2.023362	-0.021502	0.005404	-0.004983	-0.267667	0.794202	0.361252	0.257115	-0.394689	0.673080	-0.570153
20940	1.024357	-9.615436	-2.066842	-0.021499	0.018208	-0.004998	-0.267671	0.794210	0.362036	0.256722	-0.394660	0.673333	-0.570052
20941	1.050645	-9.567356	-2.094730	-0.025093	0.007263	0.002383	-0.267668	0.793391	0.362036	0.256606	-0.394682	0.673586	-0.569791
20942	1.057567	-9.502440	-2.112960	-0.043550	0.027355	0.003179	-0.268462	0.793130	0.362303	0.256008	-0.394551	0.674201	-0.569423
20943	1.048070	-9.519156	-2.067769	0.027598	0.031107	-0.001122	-0.268252	0.792681	0.362588	0.255944	-0.394079	0.673946	-0.570080
20944	1.000067	-9.562344	-2.004005	0.018833	0.031099	0.004371	-0.267592	0.794028	0.361668	0.255814	-0.393585	0.673870	-0.570570
20945	0.980917	-9.593861	-2.062242	-0.045813	0.012722	-0.007001	-0.268117	0.793758	0.361281	0.255354	-0.393775	0.674309	-0.570125
20946	0.980802	-9.575054	-2.191614	-0.012556	0.012755	-0.012370	-0.268256	0.793501	0.362719	0.255028	-0.393870	0.674369	-0.570135
20947	0.985722	-9.594163	-2.153425	0.004963	0.021911	-0.012295	-0.268915	0.792964	0.362855	0.254784	-0.393768	0.674236	-0.570471
20948	1.004688	-9.526816	-2.171509	0.006677	0.018262	-0.012283	-0.269570	0.793231	0.361553	0.254536	-0.393701	0.674105	-0.570783
20949	0.994771	-9.481059	-2.156458	-0.026819	0.012714	-0.008715	-0.269786	0.794506	0.361922	0.254206	-0.393818	0.674319	-0.570597
20950	1.067268	-9.517056	-2.170690	-0.037378	0.010907	-0.000455	-0.270440	0.792332	0.362188	0.253842	-0.393895	0.674748	-0.570198
20951	1.076603	-9.452109	-2.181695	0.004676	0.012763	-0.008553	-0.271104	0.793429	0.361933	0.253758	-0.393852	0.674605	-0.570434
20952	0.999644	-9.490576	-2.127738	0.055351	0.024712	0.002758	-0.271100	0.793151	0.361410	0.253979	-0.393263	0.674068	-0.571377
20953	1.043533	-9.596525	-2.176828	0.009820	0.031082	0.008062	-0.268986	0.793670	0.361131	0.253878	-0.392760	0.674092	-0.571740
20954	1.077105	-9.557958	-2.175973	-0.021606	0.021890	-0.001312	-0.270309	0.794095	0.361142	0.253485	-0.392649	0.674387	-0.571642
20955	1.062574	-9.543484	-2.156701	-0.022506	0.010928	0.002390	-0.271097	0.793009	0.360887	0.253334	-0.392619	0.674634	-0.571438
20956	1.076995	-9.533830	-2.156431	-0.011127	0.008201	0.002452	-0.269773	0.793531	0.359962	0.253244	-0.392552	0.674774	-0.571358
20957	0.999908	-9.545869	-2.114107	-0.039192	0.005433	0.009695	-0.269781	0.793548	0.361661	0.253119	-0.392571	0.675242	-0.570848
20958	1.009198	-9.471273	-2.117776	0.016866	-0.001833	0.002603	-0.269116	0.792989	0.361132	0.253391	-0.392480	0.675010	-0.571064
20959	1.053040	-9.567647	-2.181135	0.029086	0.010085	0.008191	-0.269651	0.794633	0.361137	0.253720	-0.392122	0.674710	-0.571518
20960	1.019634	-9.639771	-2.144048	0.023888	-0.007290	0.010040	-0.269114	0.793797	0.360087	0.254204	-0.391954	0.674429	-0.571750
20961	0.973534	-9.577236	-2.124396	0.020415	0.001820	0.002620	-0.269773	0.792854	0.360484	0.254514	-0.391809	0.674143	-0.572049
20962	1.009654	-9.567505	-2.114320	0.016826	0.001844	0.011831	-0.267787	0.793501	0.359292	0.254844	-0.391555	0.674000	-0.572244
20963	1.002348	-9.553181	-2.142995	0.051099	0.000015	-0.003682	-0.269650	0.796393	0.359701	0.255346	-0.391358	0.673305	-0.572973
20964	0.994963	-9.516758	-2.041726	0.067825	0.001833	-0.011910	-0.269380	0.796649	0.358392	0.255803	-0.391162	0.672390	-0.573976
20965	0.937543	-9.613337	-2.106033	0.065854	-0.012730	0.014870	-0.268447	0.796623	0.356816	0.256806	-0.390785	0.671605	-0.574704
20966	0.985872	-9.634771	-2.069873	0.033687	-0.025601	-0.002805	-0.268045	0.797420	0.355114	0.257466	-0.390954	0.671012	-0.574986
20967	1.004776	-9.555484	-2.114197	-0.021272	-0.045816	-0.025205	-0.266989	0.797682	0.355236	0.257770	-0.391944	0.670746	-0.574486
20968	1.023924	-9.524000	-2.065563	-0.024730	-0.042176	-0.029844	-0.266861	0.797147	0.356411	0.257886	-0.392968	0.670525	-0.573992
20969	1.110634	-9.504477	-2.035673	-0.078939	-0.058683	-0.032859	-0.267538	0.797186	0.359553	0.257816	-0.394507	0.670793	-0.572654
20970	1.088997	-9.519073	-2.069688	-0.080894	-0.038535	-0.015365	-0.267936	0.795976	0.360863	0.257594	-0.395569	0.671353	-0.571363
20971	1.047945	-9.504669	-2.055466	-0.016178	-0.022013	-0.012297	-0.267541	0.795025	0.361774	0.257759	-0.396087	0.671250	-0.571050
20972	1.023656	-9.466161	-2.038348	-0.007428	-0.020184	-0.014104	-0.269520	0.792873	0.362704	0.257889	-0.396546	0.671073	-0.570882
20973	0.980466	-9.509495	-2.020153	-0.016169	-0.001926	-0.015099	-0.267148	0.794215	0.363077	0.257754	-0.396871	0.671049	-0.570745
20974	0.990381	-9.567265	-2.032874	-0.010958	0.002667	-0.008616	-0.266476	0.792287	0.362156	0.257625	-0.397029	0.671064	-0.570676
20975	0.975627	-9.509841	-2.118630	0.046769	0.012779	-0.012033	-0.268196	0.792853	0.362170	0.257830	-0.396820	0.670422	-0.571483
20976	0.961282	-9.533784	-2.075888	0.064146	0.021970	0.002807	-0.267929	0.795014	0.360209	0.258163	-0.396211	0.669771	-0.572517
20977	0.944340	-9.519332	-2.061440	0.072026	0.016492	0.002854	-0.268726	0.795708	0.360477	0.258692	-0.395625	0.668977	-0.573610
20978	0.975989	-9.584252	-2.066856	0.057251	0.006412	-0.002739	-0.267522	0.796612	0.356808	0.259118	-0.395307	0.668276	-0.574454
20979	0.966425	-9.601107	-2.064781	0.037987	-0.001829	-0.000054	-0.267652	0.797152	0.356025	0.259592	-0.395145	0.667756	-0.574956
20980	1.009806	-9.601332	-2.155604	-0.010876	-0.009226	-0.017822	-0.267652	0.797422	0.355764	0.259511	-0.395558	0.667639	-0.574844
20981	1.031420	-9.581931	-2.123922	-0.005390	-0.020242	-0.039928	-0.268038	0.795511	0.355244	0.259427	-0.396367	0.667212	-0.574821
20982	1.082254	-9.625157	-2.128855	-0.072090	-0.014773	-0.019966	-0.268847	0.795822	0.358126	0.258910	-0.397188	0.667752	-0.573859
20983	1.115309	-9.481021	-2.215349	-0.031982	-0.020185	-0.014222	-0.268586	0.795419	0.359038	0.258904	-0.397794	0.667838	-0.573341
20984	1.028556	-9.485639	-2.108194	-0.052903	-0.020243	-0.019870	-0.269375	0.794337	0.359175	0.258605	-0.398569	0.668134	-0.572593
20985	1.076139	-9.350778	-2.101057	-0.089674	-0.037649	-0.023725	-0.268728	0.793814	0.362175	0.258262	-0.399801	0.668716	-0.571209
20986	1.215949	-9.345765	-2.123688	-0.070371	-0.041271	-0.027308	-0.269915	0.791928	0.363229	0.258013	-0.400997	0.669044	-0.570098
20987	1.211609	-9.446753	-2.101139	-0.021532	-0.021972	-0.004937	-0.269658	0.791261	0.365056	0.258211	-0.401449	0.669074	-0.569654
20988	1.102097	-9.740451	-2.082274	-0.014466	-0.033839	0.006202	-0.269528	0.790451	0.366101	0.258694	-0.401824	0.669069	-0.569176
20989	1.062965	-9.625229	-2.138638	0.006526	-0.007340	-0.004814	-0.269532	0.791272	0.366362	0.258924	-0.401962	0.668854	-0.569227
20990	1.028324	-9.432358	-2.006621	-0.026947	0.010923	0.007897	-0.267952	0.792620	0.366481	0.258734	-0.401877	0.669232	-0.568929
20991	1.018588	-9.413144	-2.011244	0.019379	0.036568	0.009936	-0.269008	0.793171	0.365706	0.258650	-0.401249	0.669213	-0.569433
20992	1.101175	-9.548169	-2.142002	0.083350	0.049439	0.004714	-0.270850	0.793989	0.363630	0.258785	-0.400186	0.668513	-0.570939
20993	1.058306	-9.653620	-1.995041	0.058968	0.049388	0.002747	-0.270717	0.794527	0.362976	0.258766	-0.399301	0.668047	-0.572113
20994	1.155039	-9.716019	-2.004616	0.057369	0.042063	-0.007395	-0.271369	0.795330	0.360629	0.258665	-0.398633	0.667495	-0.573266
20995	1.221443	-9.485093	-2.060774	0.071178	0.034801	-0.000861	-0.270970	0.796135	0.359711	0.258890	-0.397900	0.666779	-0.574507
20996	1.110297	-9.432200	-2.008255	0.055363	0.034774	0.002743	-0.271493	0.797212	0.357625	0.258984	-0.397187	0.666292	-0.575522
20997	1.086169	-9.427354	-1.984406	0.032723	0.016442	-0.006574	-0.272671	0.798016	0.354890	0.259079	-0.396940	0.665875	-0.576131
20998	1.033305	-9.466043	-2.009448	-0.010968	0.005406	-0.012316	-0.272543	0.797482	0.356196	0.258852	-0.397096	0.665887	-0.576111
20999	1.106389	-9.624648	-1.994186	-0.047682	0.012696	-0.007888	-0.273867	0.797772	0.356337	0.258344	-0.397326	0.666368	-0.575625
21000	1.082443	-9.660921	-2.033329	-0.038808	-0.001944	-0.017971	-0.272947	0.797908	0.357376	0.257929	-0.397787	0.666617	-0.575204
21001	1.087169	-9.641745	-2.057022	-0.059999	-0.000095	-0.001469	-0.272811	0.795324	0.358419	0.257568	-0.398141	0.667225	-0.574415
21002	1.115711	-9.557313	-2.009959	-0.024980	0.001764	-0.004990	-0.274406	0.795631	0.360000	0.257361	-0.398311	0.667439	-0.574142
21003	1.129784	-9.475579	-2.039890	0.015269	0.012767	-0.010344	-0.273608	0.795613	0.359079	0.257323	-0.398249	0.667177	-0.574506
21004	1.117276	-9.379323	-2.029054	0.041393	0.007334	-0.000979	-0.272818	0.796287	0.359203	0.257632	-0.397977	0.666678	-0.575135
21005	1.038409	-9.528849	-2.084702	0.057239	-0.007286	-0.002717	-0.272548	0.797491	0.357111	0.258283	-0.397828	0.665892	-0.575856
21006	1.077621	-9.663550	-2.095828	0.010125	-0.011007	-0.010325	-0.272546	0.797487	0.356719	0.258467	-0.398039	0.665591	-0.575976
21007	1.063008	-9.632267	-2.085922	-0.036296	-0.012884	-0.008714	-0.272286	0.798983	0.356456	0.258381	-0.398517	0.665809	-0.575432
21008	1.106276	-9.603181	-2.049101	-0.052929	-0.009242	-0.008804	-0.272545	0.796808	0.356980	0.258050	-0.399006	0.666259	-0.574720
21009	1.120345	-9.518910	-2.040586	0.004825	-0.001874	-0.012218	-0.273212	0.795474	0.359337	0.258104	-0.399192	0.666034	-0.574828
21010	1.158834	-9.499501	-2.015948	0.018814	-0.001850	-0.010301	-0.272680	0.796137	0.358026	0.258243	-0.399260	0.665676	-0.575133
21011	1.207265	-9.542583	-1.977690	-0.043269	-0.001919	-0.012458	-0.272677	0.795996	0.357503	0.257907	-0.399699	0.665999	-0.574604
21012	1.178110	-9.497072	-2.020535	-0.018815	-0.009200	-0.010480	-0.273738	0.796422	0.358035	0.257821	-0.400026	0.666048	-0.574358
21013	1.183373	-9.590954	-2.036206	0.006516	-0.001836	-0.001129	-0.272560	0.796837	0.359855	0.258009	-0.400058	0.665889	-0.574436
21014	1.154585	-9.619755	-1.998469	0.022330	0.001820	-0.004746	-0.272816	0.797094	0.358027	0.258187	-0.399987	0.665557	-0.574790
21015	1.130455	-9.614925	-1.979421	0.004830	-0.001860	-0.004831	-0.272812	0.797086	0.357243	0.258320	-0.400076	0.665385	-0.574867
21016	1.185314	-9.489724	-1.986756	-0.018643	-0.009243	-0.027091	-0.272560	0.797380	0.359594	0.258062	-0.400644	0.665287	-0.574702
21017	1.126926	-9.379172	-1.990551	-0.015401	-0.001887	-0.008636	-0.274402	0.796572	0.358563	0.257987	-0.400890	0.665316	-0.574530
21018	1.144231	-9.470673	-2.020481	0.009897	-0.001824	0.004418	-0.274137	0.796297	0.358691	0.258198	-0.400778	0.665197	-0.574651
21019	1.100914	-9.490191	-2.073973	0.029179	-0.004556	0.000828	-0.274144	0.797259	0.359345	0.258625	-0.400698	0.664777	-0.575000
21020	1.062404	-9.504771	-2.093743	0.011652	0.009129	0.000718	-0.272823	0.797516	0.359204	0.258685	-0.400528	0.664648	-0.575241
21021	1.048136	-9.548226	-2.128094	0.034385	0.021953	0.002661	-0.273608	0.797916	0.357381	0.258825	-0.400091	0.664325	-0.575855
21022	1.164036	-9.581433	-2.055459	-0.009284	0.021907	-0.001247	-0.273340	0.796956	0.357248	0.258511	-0.399892	0.664497	-0.575936
21023	1.270709	-9.701135	-1.940911	0.004953	0.020072	-0.012238	-0.273345	0.798322	0.357379	0.258264	-0.399829	0.664382	-0.576223
21024	1.318754	-9.662390	-1.896707	-0.012428	0.021852	-0.025250	-0.274400	0.797922	0.357126	0.257654	-0.399970	0.664395	-0.576383
21025	1.291488	-9.503536	-1.865926	-0.056376	0.003555	-0.012533	-0.274800	0.797391	0.358174	0.257126	-0.400420	0.664891	-0.575734
21026	1.177108	-9.282707	-1.955121	-0.042647	0.001763	-0.001400	-0.274663	0.796026	0.358303	0.256797	-0.400609	0.665352	-0.575217
21027	1.119306	-9.297393	-1.994277	0.007978	0.003674	0.011773	-0.275331	0.797132	0.358963	0.257062	-0.400403	0.665303	-0.575299
21028	1.043229	-9.528872	-2.094260	0.051818	0.016507	0.011062	-0.275988	0.796997	0.358314	0.257434	-0.399768	0.664853	-0.576094
21029	1.048813	-9.692722	-2.166124	0.020291	0.016497	0.019217	-0.274799	0.797797	0.357782	0.257717	-0.399251	0.664793	-0.576395
21030	1.078022	-9.750339	-2.145054	0.018710	0.031083	0.004424	-0.274010	0.798878	0.357646	0.257581	-0.398738	0.664727	-0.576887
21031	1.091908	-9.624957	-2.075948	0.003108	0.047459	-0.017836	-0.275581	0.797106	0.356090	0.256890	-0.398444	0.664734	-0.577390
21032	1.158546	-9.436784	-1.969458	-0.001338	0.042894	-0.016013	-0.276118	0.799162	0.356356	0.256190	-0.398157	0.664803	-0.577819
21033	1.177766	-9.422307	-1.969076	-0.005723	0.031016	-0.014171	-0.276914	0.799718	0.356494	0.255688	-0.398049	0.664856	-0.578054
21034	1.245870	-9.547203	-1.943785	0.016056	0.017391	0.007195	-0.276376	0.798338	0.355574	0.255732	-0.397657	0.664779	-0.578393
21035	1.272519	-9.576172	-1.987154	0.010042	0.016449	-0.003906	-0.276116	0.799564	0.355572	0.255663	-0.397503	0.664654	-0.578673
21036	1.236237	-9.552248	-2.006362	-0.025198	0.012805	0.017146	-0.277039	0.799028	0.355579	0.255537	-0.397222	0.665123	-0.578384
21037	1.166000	-9.485016	-2.006075	-0.019965	0.005485	0.015332	-0.276907	0.798350	0.356101	0.255595	-0.397094	0.665443	-0.578078
21038	1.178517	-9.581124	-1.973697	-0.007608	0.020105	0.009839	-0.277299	0.798616	0.355059	0.255415	-0.396722	0.665695	-0.578123
21039	1.140189	-9.634180	-1.986802	-0.004168	0.020125	0.018164	-0.277299	0.797803	0.355581	0.255437	-0.396305	0.665929	-0.578129
21040	1.135646	-9.691832	-1.956445	-0.018831	0.018232	0.000560	-0.276114	0.798070	0.356356	0.255117	-0.396171	0.666205	-0.578043
21041	1.140503	-9.701644	-2.014153	-0.033636	0.018198	-0.008743	-0.276106	0.798461	0.354526	0.254622	-0.396285	0.666556	-0.577779
21042	1.115513	-9.513862	-1.968540	-0.063538	0.001729	-0.001496	-0.276905	0.797804	0.356101	0.254122	-0.396571	0.667264	-0.576986
21043	1.138982	-9.373900	-1.863130	-0.004006	-0.007357	-0.004880	-0.276906	0.796994	0.357015	0.254250	-0.396776	0.667170	-0.576897
21044	1.163327	-9.427075	-1.947672	-0.009275	-0.007349	-0.003056	-0.276121	0.796999	0.358446	0.254307	-0.396939	0.667176	-0.576753
21045	1.180431	-9.475173	-1.950587	-0.015428	-0.007340	0.002453	-0.276918	0.797829	0.358584	0.254427	-0.397103	0.667271	-0.576477
21046	1.135128	-9.586280	-2.048594	-0.007552	-0.019204	0.006208	-0.275067	0.796994	0.359091	0.254748	-0.397253	0.667280	-0.576221
21047	1.137671	-9.615239	-2.075384	0.022103	-0.016399	0.017430	-0.274016	0.797806	0.359606	0.255461	-0.397130	0.667016	-0.576296
21048	1.086722	-9.547968	-2.074916	0.015174	-0.009135	0.004458	-0.272687	0.797776	0.358157	0.255819	-0.397085	0.666792	-0.576427
21049	1.096280	-9.528601	-2.045748	-0.007573	-0.001854	0.002485	-0.274406	0.796715	0.359216	0.255931	-0.397145	0.666828	-0.576294
21050	1.125667	-9.624790	-2.046822	0.019563	0.005502	0.007231	-0.273743	0.795891	0.359472	0.256155	-0.396864	0.666655	-0.576589
21051	1.120996	-9.658634	-2.090552	0.003081	0.010930	-0.008548	-0.274405	0.798339	0.357910	0.256055	-0.396870	0.666548	-0.576753
21052	1.130242	-9.574398	-2.089285	0.003041	0.020981	-0.010413	-0.275455	0.798065	0.356612	0.255726	-0.396717	0.666512	-0.577045
21053	1.124953	-9.470514	-1.963043	0.003131	0.005415	-0.018701	-0.274137	0.797516	0.357777	0.255582	-0.396922	0.666296	-0.577218
21054	1.088677	-9.446476	-1.948640	-0.014543	-0.007361	-0.001239	-0.274400	0.797923	0.357257	0.255620	-0.397092	0.666375	-0.576993
21055	1.163883	-9.547615	-2.016575	-0.037439	-0.009153	0.017115	-0.275591	0.797126	0.358050	0.255763	-0.397194	0.666837	-0.576325
21056	1.163574	-9.480077	-1.967618	-0.022412	0.001781	-0.001288	-0.273874	0.796160	0.358950	0.255601	-0.397280	0.667063	-0.576075
21057	1.173467	-9.533010	-1.973069	-0.007541	-0.010982	0.004347	-0.273604	0.795334	0.358556	0.255856	-0.397421	0.667067	-0.575860
21058	1.139534	-9.497150	-2.020896	-0.019760	-0.000053	-0.004963	-0.274271	0.796438	0.358954	0.255685	-0.397550	0.667233	-0.575655
21059	1.091258	-9.485200	-2.016378	0.013488	0.001804	-0.004800	-0.273610	0.795345	0.359601	0.255832	-0.397558	0.666988	-0.575869
21060	1.101425	-9.595882	-2.022637	0.043267	0.005502	-0.000957	-0.272952	0.796428	0.359466	0.256169	-0.397287	0.666464	-0.576513
21061	1.140162	-9.632078	-2.075597	-0.032025	-0.005529	0.002374	-0.272689	0.797238	0.358941	0.256136	-0.397516	0.666763	-0.576023
21062	1.139860	-9.567012	-2.045880	-0.033663	-0.000086	-0.012413	-0.273750	0.797530	0.359604	0.255770	-0.397817	0.667029	-0.575670
21063	1.086709	-9.542958	-2.017230	-0.021379	-0.001919	-0.016043	-0.274012	0.797528	0.359083	0.255562	-0.398195	0.667078	-0.575444
21064	1.115427	-9.499769	-2.069171	-0.047837	0.001756	-0.000494	-0.272973	0.797958	0.362342	0.255221	-0.398417	0.667593	-0.574844
21065	1.105699	-9.480408	-2.030580	-0.003965	-0.001881	-0.010419	-0.273097	0.797674	0.361036	0.255217	-0.398630	0.667488	-0.574820
21066	1.124934	-9.470876	-2.068677	0.019662	-0.010989	-0.010285	-0.274417	0.796602	0.361569	0.255452	-0.398763	0.667097	-0.575078
21067	1.153854	-9.471030	-2.130826	0.002896	-0.005487	0.000698	-0.274147	0.796316	0.360521	0.255677	-0.398835	0.666984	-0.575058
21068	1.168943	-9.600788	-2.089293	-0.032042	-0.007351	0.002376	-0.273092	0.797256	0.360252	0.255597	-0.399022	0.667307	-0.574590
21069	1.173459	-9.535778	-2.078737	-0.026768	-0.000050	-0.004071	-0.273628	0.796193	0.362477	0.255457	-0.399248	0.667525	-0.574241
21070	1.108423	-9.547875	-2.060308	0.002911	0.018267	0.002509	-0.273897	0.796882	0.362872	0.255326	-0.398971	0.667571	-0.574438
21071	1.120334	-9.516504	-2.040552	-0.011967	0.010026	0.002445	-0.274150	0.796052	0.361436	0.255246	-0.398918	0.667723	-0.574335
21072	1.088871	-9.490001	-2.011666	-0.019796	-0.005535	-0.001265	-0.273617	0.795766	0.360778	0.255191	-0.399061	0.667890	-0.574066
21073	1.082038	-9.576819	-2.065762	0.015275	-0.001849	-0.004780	-0.272301	0.796167	0.361421	0.255407	-0.399099	0.667610	-0.574268
21074	1.101504	-9.615345	-2.085326	-0.028494	-0.000060	-0.003156	-0.273224	0.796039	0.361167	0.255208	-0.399273	0.667875	-0.573927
21075	1.139699	-9.533341	-2.050210	-0.079223	-0.009265	-0.008939	-0.274283	0.795920	0.361698	0.254722	-0.399933	0.668609	-0.572829
21076	1.178343	-9.547701	-2.050051	-0.105451	-0.009293	-0.010915	-0.273632	0.793763	0.365090	0.253929	-0.400693	0.669653	-0.571428
21077	1.182761	-9.468828	-2.207346	-0.172932	-0.023977	-0.011236	-0.272976	0.791191	0.367958	0.252858	-0.402025	0.671357	-0.568963
21078	1.120120	-9.478597	-2.212869	-0.161607	0.001621	-0.009375	-0.274043	0.788106	0.372148	0.251469	-0.402903	0.673107	-0.566886
21079	1.159001	-9.543519	-2.223020	-0.091601	0.001718	-0.003478	-0.272993	0.786483	0.374752	0.250793	-0.403421	0.674068	-0.565674
21080	1.129349	-9.394672	-2.302831	-0.117123	-0.023883	0.001962	-0.273128	0.786219	0.375537	0.250236	-0.404210	0.675267	-0.563924
21081	1.081433	-9.462422	-2.385850	-0.084711	-0.000101	-0.003445	-0.272071	0.782958	0.378141	0.249640	-0.404711	0.676138	-0.562784
21082	1.119915	-9.443144	-2.399625	-0.046219	0.007260	-0.003261	-0.271677	0.780791	0.380228	0.249204	-0.404896	0.676629	-0.562255
21083	1.149019	-9.479162	-2.395057	-0.005834	0.002714	-0.012276	-0.271688	0.782166	0.381274	0.249109	-0.405090	0.676553	-0.562247
21084	1.143981	-9.433438	-2.389662	0.020356	0.009150	-0.008464	-0.272212	0.782434	0.380102	0.249118	-0.404981	0.676269	-0.562664
21085	1.168314	-9.478975	-2.351663	-0.000749	0.005508	0.006204	-0.271950	0.783249	0.380100	0.249234	-0.404868	0.676299	-0.562657
21086	1.153660	-9.438001	-2.322417	0.029074	0.016481	-0.002894	-0.272473	0.782430	0.379451	0.249276	-0.404555	0.676000	-0.563224
21087	1.134222	-9.404189	-2.274111	0.067570	0.012867	-0.000851	-0.273268	0.785424	0.377760	0.249767	-0.404113	0.675237	-0.564238
21088	1.185409	-9.519387	-2.217633	0.069457	0.005549	-0.004514	-0.272071	0.784312	0.377096	0.250276	-0.403758	0.674403	-0.565263
21089	1.308864	-9.619870	-2.121864	0.136083	0.007460	-0.004171	-0.271273	0.786596	0.374346	0.251352	-0.403075	0.672799	-0.567182
21090	1.314760	-9.845977	-2.105775	0.170669	-0.014515	-0.033484	-0.272584	0.788758	0.370699	0.252621	-0.402830	0.670470	-0.569543
21091	1.319154	-9.757070	-2.142898	0.296017	0.007491	-0.060574	-0.274953	0.794185	0.364839	0.254333	-0.402083	0.666560	-0.573883
21092	1.135520	-9.662761	-1.898422	0.391505	0.013018	-0.067496	-0.276777	0.798353	0.356623	0.256626	-0.400857	0.661507	-0.579539
21093	1.399432	-9.898037	-1.899259	0.494245	0.036876	-0.087295	-0.276361	0.804405	0.348127	0.259197	-0.399055	0.655151	-0.586813
21094	1.214624	-9.555922	-1.660922	0.669325	0.064401	-0.104935	-0.279624	0.811678	0.334827	0.262590	-0.396253	0.646634	-0.596569
21095	1.443322	-9.467620	-1.302252	0.835668	0.079229	-0.098578	-0.282215	0.822848	0.316295	0.267091	-0.392166	0.636117	-0.608460
21096	1.514466	-9.196304	-0.808050	1.239466	0.097860	-0.124265	-0.287147	0.836680	0.288374	0.274156	-0.385935	0.620265	-0.625431
21097	1.326569	-9.209396	-0.305850	1.540506	0.094531	-0.098752	-0.291248	0.852190	0.251821	0.283615	-0.377378	0.600355	-0.645540
21098	1.733904	-9.163676	0.161919	1.545017	0.100060	-0.093193	-0.292705	0.865907	0.216423	0.292995	-0.368451	0.579824	-0.664982
21099	1.497351	-9.590425	0.749088	1.993368	0.078600	-0.065043	-0.295040	0.880760	0.170838	0.305762	-0.356229	0.552724	-0.688554
21100	1.630565	-9.175957	1.555561	2.198365	0.075113	-0.073253	-0.296654	0.893048	0.115314	0.319575	-0.342427	0.521699	-0.713054
21101	1.564040	-9.338408	2.637757	2.051327	0.033870	-0.020413	-0.300595	0.900114	0.053665	0.332786	-0.328803	0.491949	-0.734253
21102	1.732956	-8.835627	3.215340	2.174198	0.036639	-0.058582	-0.301508	0.902019	-0.002131	0.345723	-0.314185	0.459312	-0.755510
21103	1.372792	-8.607492	3.997791	2.527606	0.026043	-0.021740	-0.300149	0.899109	-0.059124	0.360655	-0.296168	0.420440	-0.778102
21104	1.311942	-7.940582	4.858809	2.311786	0.000276	0.025153	-0.299258	0.888905	-0.122650	0.374513	-0.279082	0.384072	-0.796456
21105	1.505196	-7.985540	5.671402	2.082425	-0.025490	0.066484	-0.299054	0.874696	-0.178070	0.387127	-0.263174	0.350568	-0.811156
21106	1.888833	-7.474366	7.170557	2.178109	-0.038211	0.072498	-0.301586	0.853398	-0.235824	0.399756	-0.246258	0.314906	-0.824856
21107	1.461573	-6.859500	7.098372	2.150343	-0.041888	0.094467	-0.300565	0.828836	-0.288380	0.411847	-0.228965	0.279051	-0.836712
21108	1.588613	-6.179621	7.421178	2.022930	-0.043785	0.119634	-0.295630	0.804601	-0.331167	0.423097	-0.212262	0.245068	-0.846094
21109	1.620076	-5.667139	8.100842	1.850352	-0.010177	0.126059	-0.291734	0.776549	-0.374730	0.432882	-0.196041	0.213785	-0.853509
21110	1.655006	-4.891896	8.220071	1.555784	0.028816	0.128161	-0.290918	0.748883	-0.410558	0.440892	-0.181506	0.187773	-0.858726
21111	1.584418	-4.224160	8.624886	1.531348	0.061572	0.092876	-0.289306	0.717409	-0.444042	0.447635	-0.166539	0.161975	-0.863512
21112	1.565360	-3.751643	8.905009	1.526885	0.073409	0.083580	-0.286925	0.688140	-0.474656	0.453760	-0.151322	0.136361	-0.867530
21113	1.515195	-3.329785	9.164927	1.443610	0.097960	0.077557	-0.281146	0.660532	-0.499154	0.459034	-0.136274	0.112063	-0.870723
21114	1.319074	-2.636533	9.364872	1.377103	0.121518	0.038379	-0.279568	0.628177	-0.525319	0.463047	-0.121445	0.089150	-0.873436
21115	1.242327	-2.202780	9.600702	1.161730	0.132194	0.024324	-0.276440	0.599125	-0.547052	0.465942	-0.108316	0.069772	-0.875384
21116	1.482866	-2.081785	9.662260	0.708429	0.182862	0.003495	-0.274678	0.573292	-0.562500	0.467259	-0.098559	0.058957	-0.876629
21117	1.217526	-2.048125	9.809096	0.301023	0.156660	-0.043763	-0.271154	0.561970	-0.571420	0.466896	-0.093069	0.054711	-0.877697
21118	1.236063	-1.899756	9.561682	0.227491	0.176659	-0.063551	-0.267146	0.556285	-0.575768	0.466033	-0.087975	0.052129	-0.878838
21119	1.043649	-1.990974	9.736255	0.219066	0.162843	-0.085727	-0.263674	0.551029	-0.578804	0.464740	-0.083189	0.049320	-0.880150
21120	1.047932	-1.880575	9.651420	0.238554	0.121675	-0.113256	-0.261377	0.543318	-0.583008	0.463048	-0.079004	0.045943	-0.881609
21121	0.700210	-1.760441	9.803501	0.154584	0.077640	-0.119171	-0.263327	0.537857	-0.585348	0.461123	-0.076342	0.043451	-0.882977
21122	0.779523	-1.707311	9.814590	0.017655	0.039224	-0.077352	-0.263038	0.533471	-0.586920	0.459779	-0.075618	0.043264	-0.883750
21123	0.897264	-1.622838	9.821674	0.007116	0.000860	-0.071808	-0.263159	0.533314	-0.589010	0.458529	-0.075631	0.042764	-0.884422
21124	0.964664	-1.606384	9.668893	0.180175	-0.048215	-0.045011	-0.264730	0.531135	-0.590306	0.458079	-0.074934	0.038948	-0.884891
21125	1.260838	-1.534256	9.480617	0.263999	-0.031586	-0.033527	-0.264422	0.522784	-0.592534	0.457905	-0.073146	0.033675	-0.885346
21126	1.274243	-1.302624	9.661638	0.153303	-0.027970	0.000964	-0.267577	0.520349	-0.593947	0.458196	-0.072302	0.030587	-0.885378
21127	1.561823	-1.457092	9.354873	0.032602	0.006655	-0.012600	-0.269015	0.517761	-0.595112	0.458015	-0.071971	0.029794	-0.885525
21128	1.349163	-1.346277	9.517686	-0.060226	0.036667	-0.014977	-0.267681	0.516366	-0.596561	0.457672	-0.071947	0.031056	-0.885661
21129	1.049646	-1.231548	9.468487	-0.005833	0.074085	-0.044309	-0.267821	0.517466	-0.595906	0.456829	-0.070809	0.031521	-0.886171
21130	0.933092	-1.042949	9.806135	-0.073817	0.079380	-0.074212	-0.265044	0.517839	-0.596451	0.455395	-0.070189	0.033330	-0.886892
21131	0.870239	-0.999074	10.007819	-0.038718	0.107706	-0.082391	-0.264665	0.519493	-0.594363	0.453805	-0.068770	0.034626	-0.887768
21132	0.760644	-1.257640	10.449691	-0.010372	0.103106	-0.085929	-0.263606	0.520291	-0.595286	0.452229	-0.067158	0.035509	-0.888660
21133	0.577390	-1.268867	10.087726	0.085881	0.094043	-0.096504	-0.261990	0.515743	-0.597784	0.450565	-0.064847	0.034463	-0.889718
21134	0.674309	-1.374923	9.976712	0.035386	0.039128	-0.114200	-0.262641	0.513293	-0.597911	0.448587	-0.063976	0.033919	-0.890801
21135	0.586496	-1.184639	9.383200	0.040335	-0.001041	-0.112272	-0.264481	0.511803	-0.598811	0.446645	-0.063769	0.032827	-0.891832
21136	0.710882	-0.982791	9.233550	0.074958	-0.015528	-0.086237	-0.266321	0.511399	-0.600365	0.445253	-0.063499	0.031122	-0.892608
21137	1.087852	-1.154571	9.441115	0.012910	-0.035628	-0.071733	-0.267369	0.508683	-0.600227	0.444016	-0.064131	0.030264	-0.893208
21138	1.100431	-1.259992	9.564588	-0.003677	-0.042948	-0.064419	-0.270271	0.507351	-0.600204	0.442924	-0.065037	0.029747	-0.893702
21139	1.138377	-1.119779	9.734955	0.020739	-0.050214	-0.055062	-0.272122	0.506561	-0.599405	0.442000	-0.065866	0.028644	-0.894135
21140	1.179104	-1.072164	9.563155	0.069562	-0.064731	-0.041871	-0.273563	0.503573	-0.599656	0.441421	-0.066499	0.026654	-0.894436
21141	1.096202	-0.880187	9.461846	0.063627	-0.060947	0.011610	-0.276060	0.501949	-0.601074	0.441745	-0.067115	0.024769	-0.894284
21142	1.352358	-1.004785	9.464890	0.044286	-0.086467	0.033717	-0.276319	0.499231	-0.600159	0.442487	-0.068321	0.023140	-0.893869
21143	1.295161	-1.133851	9.750625	-0.020417	-0.119433	0.048207	-0.278177	0.500894	-0.599751	0.443371	-0.070729	0.022287	-0.893266
21144	0.972081	-1.129428	9.824492	0.011333	-0.099190	0.109234	-0.280567	0.502704	-0.598947	0.445419	-0.072418	0.021241	-0.892136
21145	1.150867	-1.198043	10.060462	-0.030183	-0.057065	0.156957	-0.279778	0.502973	-0.598430	0.448195	-0.073751	0.021286	-0.890634
21146	1.298512	-1.331039	9.781499	-0.019374	-0.029687	0.120992	-0.280854	0.505732	-0.596721	0.450368	-0.074468	0.021425	-0.889474
21147	1.134542	-0.837364	9.297159	0.012082	-0.038878	0.079610	-0.280990	0.506825	-0.596720	0.451816	-0.075136	0.020771	-0.888699
21148	1.236328	-0.937349	9.551176	0.050721	-0.068067	0.087240	-0.281123	0.506558	-0.596327	0.453510	-0.075917	0.019266	-0.887803
21149	1.333572	-1.100201	9.717846	0.112117	-0.066163	0.091249	-0.281907	0.504381	-0.596583	0.455320	-0.076165	0.016605	-0.886909
21150	1.160034	-1.104789	9.884207	0.075165	-0.060699	0.114118	-0.281896	0.503953	-0.598413	0.457515	-0.076584	0.014773	-0.885775
21151	1.372585	-1.186220	9.870645	-0.033303	-0.055306	0.112649	-0.281903	0.503289	-0.596583	0.459471	-0.077965	0.014834	-0.884640
21152	1.357362	-1.027556	9.839119	0.021824	-0.051611	0.103686	-0.283091	0.504384	-0.597619	0.461388	-0.078711	0.014016	-0.883589
21153	1.487143	-0.940702	9.831946	-0.028142	-0.049808	0.107123	-0.282978	0.507129	-0.595919	0.463245	-0.079957	0.014024	-0.882504
21154	1.352671	-1.061778	9.684954	-0.152534	-0.029830	0.113847	-0.281808	0.510811	-0.594881	0.465054	-0.081928	0.016502	-0.881329
21155	1.183814	-1.042820	9.698048	-0.101657	-0.008821	0.097453	-0.280243	0.514898	-0.593847	0.466603	-0.083130	0.018181	-0.880364
21156	1.174050	-1.018893	9.664682	-0.049204	0.021397	0.097671	-0.280403	0.519560	-0.591883	0.468273	-0.083241	0.019288	-0.879443
21157	1.148568	-1.227382	9.925592	-0.079492	0.026784	0.082749	-0.278556	0.519817	-0.591375	0.469585	-0.083606	0.020894	-0.878672
21158	0.990713	-0.997623	9.658468	-0.043397	-0.002530	0.040510	-0.278312	0.523511	-0.590199	0.470266	-0.084104	0.021580	-0.878243
21159	1.145693	-1.131303	9.878901	0.009364	-0.042685	0.039003	-0.276738	0.524465	-0.588643	0.470989	-0.084857	0.020904	-0.877799
21160	1.107397	-1.191618	9.853690	0.019890	-0.044506	0.039061	-0.277262	0.523514	-0.588770	0.471774	-0.085497	0.020081	-0.877335
21161	1.088740	-1.316056	10.063028	-0.041075	-0.057426	0.024009	-0.278579	0.524198	-0.590066	0.472155	-0.086977	0.020141	-0.876983
21162	1.015783	-1.196993	9.742330	-0.035732	-0.053824	-0.005507	-0.280965	0.525052	-0.589262	0.472062	-0.088324	0.020129	-0.876899
21163	1.012025	-0.923628	9.472454	-0.014684	-0.035581	-0.037740	-0.282290	0.525209	-0.588729	0.471400	-0.089175	0.019834	-0.877176
21164	1.205900	-1.121967	9.759561	-0.035430	-0.017333	-0.042474	-0.283360	0.525652	-0.586629	0.470649	-0.089893	0.020094	-0.877500
21165	1.058565	-1.072227	9.614843	0.043451	-0.020964	-0.062379	-0.284545	0.524980	-0.586881	0.469655	-0.089934	0.018878	-0.878055
21166	1.098341	-1.322073	9.705337	0.024744	-0.028394	-0.099366	-0.285457	0.523070	-0.587920	0.468022	-0.090301	0.017875	-0.878909
21167	1.074074	-1.288394	9.717586	-0.087785	-0.045071	-0.138674	-0.288626	0.522557	-0.588156	0.465458	-0.092008	0.018625	-0.880077
21168	1.083620	-1.269256	9.679532	-0.183091	-0.043376	-0.152080	-0.290497	0.524517	-0.585395	0.462519	-0.094596	0.021041	-0.881297
21169	1.194221	-1.211875	9.508523	-0.133970	-0.026896	-0.173080	-0.293819	0.526081	-0.582885	0.459245	-0.096412	0.022720	-0.882770
21170	1.218223	-1.171914	9.922219	-0.065459	0.011498	-0.188487	-0.296331	0.526382	-0.582995	0.455851	-0.096960	0.023495	-0.884447
21171	1.389306	-1.152426	9.892881	-0.067245	0.080969	-0.194135	-0.299648	0.527801	-0.581268	0.452270	-0.096249	0.024940	-0.886322
21172	1.797001	-1.204744	9.835936	0.204581	0.077564	-0.236110	-0.301075	0.523700	-0.583611	0.448497	-0.093205	0.021438	-0.888653
21173	1.858685	-1.003351	9.589668	0.136555	0.035378	-0.276078	-0.301566	0.516317	-0.585440	0.443840	-0.091507	0.018684	-0.891226
21174	1.985035	-0.715597	9.229984	0.007995	0.035413	-0.226898	-0.304452	0.511703	-0.586072	0.439854	-0.090956	0.018319	-0.893264
21175	1.812569	-1.435529	9.885659	0.082151	0.015308	-0.224625	-0.305219	0.507597	-0.588028	0.435993	-0.090109	0.016429	-0.895277
21176	1.435268	-1.186143	9.856827	0.052482	0.018807	-0.254340	-0.308630	0.500814	-0.587873	0.431584	-0.089465	0.015074	-0.897499
21177	1.390094	-0.810880	9.856868	-0.208559	0.038616	-0.259404	-0.311797	0.500570	-0.588501	0.426547	-0.090712	0.018539	-0.899714
21178	1.401385	-1.157189	9.900129	0.031629	0.022390	-0.271066	-0.313793	0.502379	-0.587308	0.421781	-0.090208	0.017548	-0.902029
21179	1.195803	-0.518157	9.729525	0.143270	0.027975	-0.276084	-0.315073	0.494999	-0.589784	0.417056	-0.088639	0.014546	-0.904431
21180	1.287069	-0.451207	9.553667	0.044455	0.002491	-0.202711	-0.318490	0.490394	-0.590151	0.413518	-0.088352	0.013285	-0.906102
21181	1.380821	-0.890386	9.831659	0.168602	-0.042937	-0.144771	-0.322692	0.485783	-0.591949	0.411214	-0.087811	0.009452	-0.907250
21182	1.332149	-0.804666	9.597143	-0.042082	-0.068616	-0.094119	-0.323350	0.484161	-0.591160	0.409496	-0.089491	0.009368	-0.907864
21183	1.457866	-0.884375	9.433954	-0.107294	-0.064891	-0.050146	-0.326264	0.484613	-0.590221	0.408419	-0.091591	0.010533	-0.908127
21184	1.405223	-0.958204	9.686897	0.087213	-0.086648	-0.052820	-0.328387	0.485466	-0.589158	0.407692	-0.092535	0.008027	-0.908383
21185	1.491336	-0.821508	9.504767	0.097527	-0.071062	-0.049102	-0.329692	0.481657	-0.589411	0.407006	-0.093068	0.005429	-0.908656
21186	1.578657	-0.916250	9.893160	0.097753	-0.057380	-0.052810	-0.333658	0.479807	-0.587811	0.406285	-0.093391	0.002970	-0.908956
21187	1.644188	-0.502617	9.791543	0.023952	-0.044642	-0.053220	-0.333909	0.477075	-0.588333	0.405379	-0.094038	0.001912	-0.909297
21188	1.712331	-0.632004	9.910398	0.065844	0.006630	-0.034621	-0.334562	0.475306	-0.588590	0.404922	-0.093456	0.000586	-0.909562
21189	1.633462	-0.260949	10.106917	0.195064	0.019589	-0.017398	-0.335324	0.471056	-0.591330	0.404980	-0.091538	-0.003014	-0.909727
21190	1.603790	-0.112472	9.919071	0.154329	0.019638	0.014690	-0.333445	0.465829	-0.593308	0.405568	-0.090002	-0.005752	-0.909605
21191	1.684154	-0.293753	9.631601	0.294298	0.005225	0.025589	-0.331835	0.462377	-0.595414	0.406566	-0.087533	-0.011221	-0.909349
21192	1.557960	-0.630994	9.592084	0.359383	-0.031310	0.014912	-0.331531	0.453897	-0.596858	0.407489	-0.085252	-0.018101	-0.909042
21193	1.636031	-0.836269	9.325862	0.247571	-0.060693	-0.002205	-0.331755	0.445963	-0.598951	0.407853	-0.084354	-0.023278	-0.908845
21194	1.509812	-0.653322	9.423276	0.203708	-0.060759	-0.000596	-0.334631	0.441329	-0.601543	0.408194	-0.083866	-0.027594	-0.908616
21195	1.589105	-0.595347	9.444035	0.144095	-0.042521	0.004611	-0.335658	0.435863	-0.603367	0.408505	-0.083487	-0.030695	-0.908412
21196	1.652732	-0.287452	9.381728	0.042421	-0.022526	-0.003329	-0.334332	0.433672	-0.602595	0.408549	-0.083617	-0.031773	-0.908342
21197	1.704175	0.054664	9.483033	0.106966	-0.016948	0.004356	-0.335778	0.431777	-0.602715	0.408806	-0.083076	-0.033988	-0.908196
21198	1.825177	-0.036134	9.598121	0.201461	-0.031417	0.021477	-0.336288	0.428494	-0.604019	0.409557	-0.082083	-0.037986	-0.907790
21199	1.728333	0.045137	9.497529	0.181643	-0.040459	0.070297	-0.336533	0.424667	-0.604803	0.411106	-0.081409	-0.041643	-0.906990
21200	1.763024	-0.146781	9.644001	0.222048	-0.086099	0.078888	-0.337305	0.420435	-0.605844	0.412873	-0.081279	-0.046367	-0.905969
21201	1.876885	-0.267322	9.508937	0.192150	-0.109817	0.099088	-0.338589	0.413331	-0.607928	0.414883	-0.081810	-0.050715	-0.904769
21202	1.995727	-0.421540	9.373446	0.139677	-0.106194	0.098831	-0.340163	0.410617	-0.608178	0.416844	-0.082740	-0.054081	-0.903588
21203	2.050838	0.155670	9.266826	0.043066	-0.126382	0.098348	-0.341235	0.412149	-0.606339	0.418563	-0.084827	-0.055853	-0.902491
21204	2.336911	-0.188778	8.990990	0.134283	-0.118933	0.091446	-0.344272	0.410688	-0.605792	0.420391	-0.086016	-0.059239	-0.901312
21205	2.286216	0.338394	9.089135	0.076331	-0.097097	0.080016	-0.346244	0.409607	-0.606953	0.421856	-0.087306	-0.061400	-0.900358
21206	2.158512	-0.160066	9.750734	0.039755	-0.071546	0.109335	-0.347185	0.410733	-0.604592	0.423897	-0.088457	-0.062652	-0.899200
21207	2.129988	-0.236294	9.991865	0.099312	-0.000217	0.109526	-0.346918	0.410453	-0.604987	0.426053	-0.087854	-0.064316	-0.898123
21208	2.098948	0.195630	9.666344	-0.041107	-0.001257	0.109721	-0.344277	0.410427	-0.604616	0.428061	-0.088430	-0.063521	-0.897168
21209	2.181223	0.128110	9.574940	0.011878	-0.024140	0.066656	-0.344019	0.413012	-0.605140	0.429260	-0.088949	-0.063882	-0.896517
21210	2.121139	0.599805	9.638610	0.190378	-0.071507	0.054687	-0.344278	0.411513	-0.605138	0.430629	-0.088724	-0.067941	-0.895584
21211	1.920765	0.162913	10.053127	0.099889	-0.068062	0.036697	-0.345714	0.408514	-0.606435	0.431383	-0.089226	-0.070305	-0.894988
21212	1.838618	0.196155	9.971205	0.066582	-0.057144	0.033739	-0.346374	0.407978	-0.606168	0.432149	-0.089780	-0.072057	-0.894424
21213	2.102576	0.440448	9.487361	0.036523	-0.073540	0.037308	-0.347293	0.405133	-0.605117	0.432791	-0.090915	-0.073315	-0.893897
21214	2.165711	0.354707	9.707608	0.151262	-0.082543	0.045290	-0.347407	0.402796	-0.606947	0.433878	-0.091205	-0.076779	-0.893049
21215	2.595278	0.263761	9.599912	0.257573	-0.093408	0.012643	-0.350296	0.399270	-0.607970	0.434440	-0.090749	-0.082196	-0.892340
21216	2.485070	0.122064	9.740935	0.155451	-0.069839	-0.008213	-0.350798	0.393535	-0.608753	0.434576	-0.090688	-0.085718	-0.891949
21217	2.326128	0.075392	9.553946	0.128651	-0.082772	-0.047092	-0.352901	0.390557	-0.608737	0.433845	-0.091074	-0.088816	-0.891962
21218	2.281536	-0.182188	9.542716	0.126898	-0.051912	-0.126506	-0.355388	0.385255	-0.609504	0.431818	-0.090732	-0.091885	-0.892669
21219	2.291659	0.219080	9.375591	-0.083925	-0.037611	-0.170989	-0.357496	0.383234	-0.609226	0.428567	-0.091935	-0.090973	-0.894205
21220	2.288446	-0.107023	9.707079	-0.086551	-0.010383	-0.232867	-0.358690	0.384069	-0.608955	0.424296	-0.092499	-0.090063	-0.896273
21221	2.085458	-0.011381	9.648910	-0.194708	-0.001513	-0.283277	-0.361342	0.384659	-0.607626	0.418878	-0.093793	-0.087003	-0.898985
21222	1.891433	0.223445	9.477546	-0.285032	-0.016482	-0.376017	-0.365455	0.386905	-0.606024	0.411591	-0.095884	-0.082837	-0.902517
21223	1.822496	0.513473	9.192892	-0.268962	-0.039442	-0.433133	-0.369309	0.389431	-0.603508	0.403207	-0.098198	-0.079000	-0.906389
21224	1.559674	0.031131	9.721419	-0.066162	-0.067898	-0.535419	-0.374843	0.385126	-0.603596	0.393300	-0.099177	-0.079514	-0.910580
21225	1.694522	0.064959	9.684742	-0.256120	-0.057347	-0.626837	-0.379857	0.381376	-0.602120	0.381294	-0.101313	-0.076346	-0.915708
21226	1.937626	0.651829	9.479184	-0.243974	-0.039070	-0.656353	-0.388582	0.378230	-0.599045	0.368729	-0.102948	-0.073615	-0.920881
21227	2.095585	0.400448	9.755608	-0.072091	-0.011490	-0.665662	-0.394509	0.371756	-0.598085	0.356317	-0.102774	-0.073541	-0.925779
21228	2.357832	0.503312	9.428208	-0.105316	-0.020647	-0.683342	-0.400558	0.363639	-0.597778	0.343432	-0.102966	-0.073249	-0.930638
21229	2.304245	0.608223	9.179512	-0.231395	-0.015323	-0.696913	-0.407285	0.357189	-0.595375	0.329969	-0.103894	-0.070290	-0.935620
21230	2.387255	0.394697	9.311728	-0.129450	-0.014359	-0.720382	-0.414521	0.348537	-0.595320	0.316211	-0.104071	-0.069563	-0.940394
21231	2.354772	0.143407	9.725615	-0.222670	-0.030070	-0.733744	-0.420824	0.338777	-0.595796	0.301915	-0.105115	-0.066889	-0.945158
21232	2.083161	0.453745	9.165679	-0.379649	-0.032092	-0.745630	-0.427820	0.333694	-0.593390	0.286978	-0.107083	-0.061573	-0.949940
21233	1.777433	-0.129482	9.769213	-0.382496	-0.001166	-0.764140	-0.432450	0.330233	-0.589956	0.271649	-0.108442	-0.055719	-0.954643
21234	1.123498	-0.018171	9.630234	-0.592673	0.075242	-0.783810	-0.436545	0.327025	-0.587833	0.255469	-0.109416	-0.045790	-0.959514
21235	1.260780	-0.972777	10.434348	-0.533640	0.144581	-0.835258	-0.438275	0.327476	-0.585728	0.238414	-0.108633	-0.036327	-0.964385
21236	1.340205	-1.467025	10.096867	-0.400706	0.118790	-0.982177	-0.443662	0.320839	-0.586733	0.218668	-0.107605	-0.030259	-0.969376
21237	1.727752	0.154738	9.182175	-0.795579	0.085561	-1.000790	-0.447221	0.316662	-0.585399	0.197603	-0.108829	-0.016246	-0.974087
21238	1.729110	-0.121039	9.451994	-0.809874	0.100281	-0.947348	-0.449086	0.317525	-0.583162	0.177391	-0.109829	-0.002230	-0.977990
21239	1.650411	0.734538	9.909781	-0.680161	0.113510	-0.819402	-0.451995	0.316476	-0.582094	0.159898	-0.109997	0.009985	-0.980935
21240	1.687809	0.456486	9.493318	-0.944322	0.145638	-0.663877	-0.454147	0.323349	-0.579721	0.144761	-0.110360	0.027416	-0.982911
21241	1.789466	-0.106290	10.211370	-0.611713	0.170778	-0.604990	-0.455512	0.332119	-0.577745	0.131461	-0.109113	0.038825	-0.984533
21242	1.806508	-0.147695	10.054906	-0.454584	0.193906	-0.567309	-0.454317	0.331553	-0.578409	0.119182	-0.107019	0.046952	-0.985971
21243	1.639859	-0.603391	9.876513	-0.209096	0.191355	-0.590040	-0.453107	0.326892	-0.579074	0.106962	-0.104301	0.050427	-0.987491
21244	1.798052	-1.397215	10.543839	0.092442	0.171392	-0.647510	-0.451992	0.316336	-0.582486	0.094239	-0.101465	0.047523	-0.989225
21245	1.242518	-1.205076	10.061219	-0.097706	0.202166	-0.667004	-0.451525	0.302375	-0.585894	0.080694	-0.098267	0.048643	-0.990690
21246	1.698662	-1.826027	9.744682	-0.074563	0.220518	-0.679784	-0.448960	0.290590	-0.587750	0.066898	-0.094774	0.049050	-0.992037
21247	1.903977	-1.392114	9.863114	0.098977	0.143887	-0.710179	-0.447556	0.274427	-0.591950	0.052898	-0.092480	0.046123	-0.993238
21248	1.670906	-1.092851	8.856862	-0.234398	0.085143	-0.684102	-0.448174	0.265816	-0.593910	0.038832	-0.091765	0.049516	-0.993790
21249	2.190170	-0.753321	9.336999	-0.219150	0.054287	-0.623068	-0.448280	0.259671	-0.594434	0.026037	-0.091502	0.052946	-0.994055
21250	1.717125	-0.663974	9.002547	-0.335959	0.061694	-0.518480	-0.447999	0.255977	-0.594961	0.015091	-0.091102	0.058625	-0.994000
21251	1.712936	-0.767376	9.726054	-0.187590	0.065653	-0.441138	-0.447712	0.251053	-0.595750	0.005946	-0.090412	0.061707	-0.993973
21252	1.665428	-0.927021	9.507313	-0.345578	0.061945	-0.396702	-0.448231	0.249413	-0.596531	-0.002597	-0.089817	0.067785	-0.993645
21253	1.860069	-1.286510	9.811372	-0.007276	0.051327	-0.404180	-0.445180	0.246376	-0.596557	-0.010668	-0.089394	0.067316	-0.993662
21254	1.411887	-0.364421	8.826251	-0.092638	0.055013	-0.364061	-0.446332	0.238052	-0.597727	-0.018087	-0.088882	0.068416	-0.993525
21255	1.529109	-0.642640	9.721287	-0.064567	0.015819	-0.314014	-0.444996	0.233946	-0.597348	-0.024425	-0.089016	0.069183	-0.993324
21256	1.829184	-0.877876	9.711185	0.043719	-0.043300	-0.263515	-0.447075	0.224416	-0.597336	-0.029461	-0.090375	0.067791	-0.993161
21257	1.704683	-1.055663	9.861172	-0.049214	-0.041531	-0.234454	-0.447051	0.217867	-0.597077	-0.034116	-0.091534	0.068385	-0.992865
21258	2.549045	-1.156865	10.030878	-0.128959	-0.037774	-0.203449	-0.447319	0.217742	-0.596291	-0.038271	-0.092589	0.070524	-0.992466
21259	1.756162	-0.739071	9.534802	-0.178982	-0.050791	-0.240644	-0.448900	0.216395	-0.596279	-0.043275	-0.093865	0.073654	-0.991913
21260	1.981364	-0.440597	9.437863	-0.198229	-0.039852	-0.261066	-0.450763	0.216713	-0.593911	-0.048669	-0.094986	0.077052	-0.991298
21261	1.963309	-0.689953	9.705471	0.031382	0.035279	-0.274778	-0.449689	0.212063	-0.593661	-0.054084	-0.094815	0.075793	-0.991131
21262	1.978595	-0.873632	9.458171	0.148757	0.084742	-0.288091	-0.449118	0.202490	-0.594977	-0.059469	-0.093855	0.072122	-0.991188
21263	2.207583	-0.848007	9.782354	0.070678	0.080179	-0.256174	-0.448023	0.194818	-0.596557	-0.064508	-0.092808	0.070029	-0.991121
21264	2.031433	-0.822338	9.651436	-0.037345	0.064585	-0.226248	-0.445494	0.190690	-0.597102	-0.068915	-0.091925	0.070178	-0.990896
21265	2.080150	-0.925559	9.693654	-0.065974	0.037328	-0.151590	-0.444552	0.187666	-0.598157	-0.072074	-0.091409	0.071014	-0.990660
21266	2.083679	-1.166535	9.584679	-0.159352	0.026446	-0.080047	-0.443871	0.185451	-0.600516	-0.073742	-0.090900	0.073900	-0.990373
21267	1.754237	-1.339661	9.809638	-0.274352	0.046476	-0.034523	-0.442971	0.190908	-0.599737	-0.074974	-0.089728	0.079062	-0.989988
21268	1.747460	-1.441138	9.690519	-0.197105	0.043085	0.034174	-0.441674	0.196225	-0.598830	-0.074436	-0.088661	0.082872	-0.989813
21269	1.509425	-1.581344	9.638318	0.057716	0.070947	0.112942	-0.439028	0.199438	-0.601986	-0.072194	-0.087243	0.081691	-0.990204
21270	1.514870	-1.705857	9.811871	0.165780	0.078518	0.174393	-0.436633	0.196806	-0.603183	-0.068353	-0.085772	0.078514	-0.990862
21271	1.563846	-1.872346	9.646748	0.246381	0.063995	0.172990	-0.435029	0.193500	-0.604374	-0.064577	-0.084637	0.073733	-0.991579
21272	1.273525	-1.679556	9.200221	0.078449	0.052729	0.129688	-0.433956	0.190071	-0.604907	-0.061815	-0.083623	0.072251	-0.991951
21273	1.595982	-1.543729	9.329969	0.110264	0.049073	0.100327	-0.431827	0.187986	-0.606232	-0.059685	-0.082694	0.070090	-0.992314
21274	1.676785	-1.277338	9.785783	0.103389	0.043541	0.091057	-0.429822	0.183314	-0.607165	-0.057654	-0.081946	0.068061	-0.992637
21275	1.723287	-0.916499	9.736063	-0.092684	0.023188	0.071622	-0.429434	0.186440	-0.607951	-0.056392	-0.081337	0.069898	-0.992632
21276	1.327690	-0.884310	9.528767	-0.160560	0.019278	0.016819	-0.426811	0.190108	-0.606663	-0.056203	-0.080872	0.073012	-0.992457
21277	1.481318	-0.736859	9.637897	-0.082974	0.022883	-0.042784	-0.426278	0.191719	-0.608758	-0.057197	-0.080430	0.074432	-0.992330
21278	1.630503	-0.671367	9.705026	-0.057868	0.033739	-0.104506	-0.425484	0.190759	-0.608373	-0.059246	-0.079975	0.075293	-0.992182
21279	1.630729	-0.730011	9.442534	-0.000301	0.044593	-0.180825	-0.425733	0.188565	-0.609679	-0.062882	-0.079409	0.074777	-0.992043
21280	1.606042	-0.594171	9.777900	0.034084	0.040897	-0.200961	-0.423860	0.182673	-0.609827	-0.066692	-0.079067	0.073649	-0.991905
21281	1.557907	-0.618881	9.616261	0.000768	0.015284	-0.197397	-0.424109	0.178717	-0.609958	-0.070614	-0.079103	0.073070	-0.991674
21282	1.397666	-0.890952	9.656561	-0.050127	0.004306	-0.168098	-0.423173	0.176789	-0.610620	-0.073891	-0.079316	0.073715	-0.991370
21283	1.413471	-1.167069	9.818480	-0.106390	-0.032196	-0.116633	-0.423698	0.175704	-0.610485	-0.076310	-0.080003	0.075440	-0.991002
21284	1.213178	-1.134213	9.692239	-0.131378	-0.023005	-0.078020	-0.423434	0.176378	-0.611010	-0.077935	-0.080497	0.077882	-0.990647
21285	1.634171	-1.435627	9.960814	0.008568	0.063175	-0.046038	-0.422914	0.177609	-0.610229	-0.078916	-0.079349	0.077293	-0.990708
21286	2.168985	-1.350796	9.830157	0.164626	0.077979	-0.076631	-0.423415	0.174040	-0.612841	-0.080175	-0.078304	0.073713	-0.990963
21287	2.123555	-0.962017	8.858121	0.079847	0.076172	-0.059532	-0.419421	0.168382	-0.614444	-0.081329	-0.077070	0.071670	-0.991115
21288	2.073406	-1.052634	9.125255	0.118346	0.064350	-0.041784	-0.418744	0.164278	-0.614713	-0.081940	-0.076170	0.069081	-0.991318
21289	1.553783	-0.778702	9.321100	0.093392	0.076193	-0.012432	-0.417922	0.159200	-0.616551	-0.082138	-0.074913	0.066830	-0.991552
21290	1.371868	-1.037250	9.810310	0.037202	0.079842	0.035268	-0.415536	0.157532	-0.616833	-0.081374	-0.073466	0.065941	-0.991783
21291	1.591627	-1.100788	10.099549	0.065612	0.039624	0.017024	-0.414211	0.156698	-0.616844	-0.080981	-0.072842	0.064343	-0.991966
21292	1.717399	-0.685013	9.885695	0.042743	0.008528	0.002177	-0.414196	0.153958	-0.617891	-0.080783	-0.072860	0.063413	-0.992040
21293	1.953442	-0.641766	9.730061	0.002515	-0.018902	-0.003512	-0.413274	0.153684	-0.616983	-0.080817	-0.073347	0.063105	-0.992021
21294	1.966277	-0.802628	9.823951	0.046455	0.026808	-0.014428	-0.414847	0.152321	-0.618540	-0.080977	-0.073029	0.062048	-0.992099
21295	1.708111	-0.762203	9.834111	0.039315	0.067898	-0.010848	-0.414038	0.149435	-0.619593	-0.081213	-0.071885	0.060846	-0.992237
21296	1.713662	-0.931884	9.464483	0.084827	0.109077	-0.019898	-0.411917	0.148721	-0.620394	-0.081534	-0.070001	0.058887	-0.992464
21297	1.386297	-1.027431	9.858596	0.272261	0.111042	-0.015273	-0.408704	0.141289	-0.622907	-0.081579	-0.068389	0.052991	-0.992905
21298	1.261420	-1.146796	9.502861	0.127664	0.085331	-0.003039	-0.406308	0.136756	-0.623059	-0.081475	-0.067025	0.050242	-0.993149
21299	1.225437	-1.180120	9.629292	0.098736	0.039630	0.013496	-0.405354	0.132760	-0.625813	-0.081106	-0.066504	0.047979	-0.993326
21300	1.252284	-1.249929	9.604557	0.094858	0.006846	0.059676	-0.406402	0.130316	-0.625675	-0.079710	-0.066584	0.046092	-0.993523
21301	1.320853	-1.476123	9.558812	-0.050702	-0.008737	0.099585	-0.406525	0.127591	-0.625414	-0.077780	-0.066695	0.047044	-0.993624
21302	1.439827	-1.151765	9.353215	-0.037355	-0.024109	0.143966	-0.407600	0.132244	-0.625403	-0.074819	-0.067102	0.047942	-0.993781
21303	1.356946	-0.967245	9.182182	0.028485	-0.023902	0.195971	-0.407605	0.133337	-0.625272	-0.070849	-0.067547	0.047501	-0.994063
21304	1.623175	-1.167598	9.541955	0.196364	-0.001664	0.240179	-0.409453	0.132542	-0.624996	-0.065567	-0.067754	0.043841	-0.994579
21305	1.279641	-0.917881	9.590264	0.209721	-0.010709	0.290994	-0.408777	0.129523	-0.625787	-0.059470	-0.068106	0.039928	-0.995103
21306	1.053949	-1.110284	9.746303	0.067671	-0.001675	0.329020	-0.409051	0.128461	-0.623171	-0.052604	-0.068079	0.038948	-0.995531
21307	0.772493	-1.203841	10.695423	0.213044	0.045958	0.353661	-0.410240	0.129559	-0.623945	-0.045290	-0.067190	0.035024	-0.996096
21308	1.232764	-1.186199	9.958164	0.173220	0.066189	0.371911	-0.408391	0.130217	-0.624222	-0.037492	-0.065885	0.031929	-0.996611
21309	1.503752	-0.893300	9.611906	0.123255	0.005856	0.360677	-0.408121	0.128848	-0.624355	-0.030126	-0.065710	0.029863	-0.996937
21310	1.509417	-0.584758	9.068937	-0.019589	-0.045471	0.346181	-0.409463	0.133237	-0.623689	-0.023024	-0.066515	0.030651	-0.997049
21311	1.324422	-0.206863	9.216550	-0.078958	-0.063699	0.404024	-0.408695	0.139509	-0.623431	-0.015016	-0.067595	0.032700	-0.997064
21312	1.627823	-0.624029	9.477603	0.127834	-0.051539	0.418002	-0.410957	0.142682	-0.622627	-0.005994	-0.068511	0.030624	-0.997162
21313	1.765700	-0.714841	9.578444	0.038663	-0.026959	0.413829	-0.412554	0.143670	-0.621176	0.002346	-0.068922	0.030337	-0.997158
21314	1.910861	-0.820389	9.587920	-0.036179	0.007604	0.372800	-0.412316	0.149137	-0.620130	0.011022	-0.068695	0.031408	-0.997082
21315	1.291323	-0.315160	9.932517	0.009538	0.040326	0.324938	-0.411795	0.152669	-0.621178	0.017505	-0.067824	0.031582	-0.997044
21316	1.072853	-0.018553	9.548134	-0.099298	0.056644	0.318806	-0.409300	0.155381	-0.620151	0.024240	-0.066654	0.033900	-0.996905
21317	0.890895	-0.277905	9.802068	-0.025354	0.082205	0.295148	-0.407856	0.160259	-0.621990	0.030050	-0.064941	0.034707	-0.996833
21318	1.076857	0.188810	10.376904	-0.193291	0.039949	0.285112	-0.406558	0.166387	-0.621867	0.035609	-0.064175	0.038867	-0.996545
21319	1.051894	0.348251	9.874770	-0.201510	0.032683	0.292462	-0.404210	0.175090	-0.622405	0.041164	-0.063534	0.043067	-0.996200
21320	1.322310	0.282705	10.250876	-0.046408	0.001809	0.300687	-0.404238	0.182189	-0.622271	0.047164	-0.063386	0.044292	-0.995890
21321	1.294303	0.069455	9.825109	0.174540	-0.012650	0.261236	-0.406887	0.184669	-0.622902	0.052605	-0.063339	0.040839	-0.995768
21322	1.101824	-0.017755	9.764474	0.154016	-0.005513	0.211282	-0.407411	0.182499	-0.622114	0.057058	-0.063221	0.037950	-0.995644
21323	1.349722	-0.435969	9.751319	0.021784	0.019810	0.150615	-0.407150	0.183585	-0.622377	0.060074	-0.062788	0.037396	-0.995515
21324	1.243795	-0.475175	9.605742	-0.073254	0.043347	0.104875	-0.406898	0.186317	-0.621855	0.062075	-0.062041	0.038955	-0.995379
21325	1.366712	-0.975421	9.599873	0.020959	0.061665	0.075820	-0.407830	0.190134	-0.623414	0.063567	-0.060839	0.038381	-0.995382
21326	1.371392	-0.941396	9.696420	-0.069844	0.060591	0.054133	-0.406765	0.190377	-0.625122	0.064555	-0.059787	0.039830	-0.995325
21327	1.044737	-1.206987	9.617626	-0.279757	0.049331	0.046628	-0.406782	0.196371	-0.626295	0.065115	-0.059247	0.045222	-0.995090
21328	1.214320	-1.348545	10.339820	-0.079776	-0.002569	0.049572	-0.404961	0.202368	-0.625000	0.066058	-0.059464	0.046781	-0.994943
21329	0.742365	-1.487631	10.047787	-0.050953	-0.050102	0.053475	-0.408005	0.204851	-0.625889	0.067118	-0.060585	0.047540	-0.994769
21330	0.714623	-1.737819	10.077627	-0.153609	-0.039159	0.091710	-0.409477	0.209509	-0.625745	0.068845	-0.061589	0.050570	-0.994439
21331	1.173959	-1.978030	10.630695	-0.132238	-0.002561	0.089939	-0.411349	0.215398	-0.625857	0.070488	-0.061821	0.053124	-0.994177
21332	1.552093	-1.443003	9.258953	-0.215738	-0.000768	0.047065	-0.410574	0.220706	-0.626384	0.071218	-0.062197	0.057385	-0.993864
21333	1.840929	-1.351903	8.994054	-0.313242	-0.031816	0.074316	-0.412841	0.227953	-0.627669	0.072355	-0.063329	0.063500	-0.993339
21334	1.382503	-1.291105	8.745761	0.070556	-0.056952	0.107659	-0.413390	0.230980	-0.625834	0.074750	-0.064331	0.062064	-0.993188
21335	1.175542	-1.368153	8.850779	0.000977	-0.000296	0.149667	-0.414181	0.228547	-0.624391	0.077739	-0.064305	0.062091	-0.992958
21336	1.017017	-1.472499	9.387981	0.034520	-0.020435	0.148015	-0.415238	0.231266	-0.626603	0.080848	-0.064582	0.061475	-0.992730
21337	0.663028	-1.031053	9.923815	0.015776	-0.030745	0.087906	-0.416566	0.231024	-0.625024	0.082668	-0.065187	0.061082	-0.992565
21338	0.488129	-0.759914	9.805952	-0.090673	-0.059340	0.034788	-0.417104	0.232403	-0.624235	0.083403	-0.066581	0.062740	-0.992308
21339	0.333236	-0.635087	9.811059	0.100897	-0.081296	-0.047281	-0.420409	0.230547	-0.622510	0.082718	-0.068147	0.060355	-0.992407
21340	0.170823	-0.442294	9.994697	0.017160	-0.065067	-0.085586	-0.422643	0.226890	-0.622232	0.081180	-0.069620	0.059703	-0.992471
21341	0.159856	-0.662916	10.217161	0.059452	0.011683	-0.103018	-0.424763	0.226112	-0.620647	0.079222	-0.069387	0.058166	-0.992737
21342	0.898216	-0.786383	10.270334	0.294451	0.088725	-0.136983	-0.424204	0.219950	-0.621961	0.076857	-0.067422	0.052183	-0.993390
21343	1.989315	-1.065624	10.300608	0.196483	0.099793	-0.115291	-0.421789	0.212400	-0.623553	0.074741	-0.065243	0.048028	-0.993907
21344	2.424438	-1.323549	9.909745	0.231212	0.034224	-0.072527	-0.420690	0.206346	-0.627224	0.073611	-0.064392	0.043303	-0.994264
21345	1.223025	-1.222074	8.620407	0.310376	-0.007617	0.003580	-0.421848	0.198441	-0.627479	0.074099	-0.064129	0.036905	-0.994502
21346	0.903318	-0.896402	9.054109	0.043380	-0.051618	0.094552	-0.423678	0.192598	-0.626944	0.076109	-0.065127	0.036002	-0.994319
21347	1.199277	-1.223181	10.420659	0.071538	-0.126417	0.163115	-0.426069	0.194410	-0.625879	0.079549	-0.067453	0.034408	-0.993951
21348	1.834593	-0.976857	10.314813	0.022552	-0.159291	0.153703	-0.429786	0.195298	-0.623234	0.082794	-0.070583	0.033827	-0.993488
21349	2.042155	-0.025413	9.792348	-0.300526	-0.159493	0.179722	-0.434722	0.204522	-0.620838	0.086056	-0.074213	0.039573	-0.992734
21350	2.343513	-0.545706	9.449371	-0.115175	-0.107959	0.215692	-0.437807	0.213993	-0.618979	0.090300	-0.076488	0.041907	-0.992088
21351	1.671931	-0.278610	9.141967	0.275044	-0.030677	0.278424	-0.439390	0.213599	-0.619228	0.096275	-0.076501	0.036570	-0.991736
21352	1.501203	-0.859224	9.727592	0.237306	-0.012362	0.339130	-0.441238	0.213887	-0.619866	0.103415	-0.076143	0.032269	-0.991194
21353	1.187572	-1.331920	9.588399	0.363974	-0.039791	0.297374	-0.441874	0.209646	-0.621562	0.109894	-0.076116	0.025204	-0.990704
21354	1.004491	-0.840206	9.948883	0.020786	-0.080436	0.291972	-0.444258	0.209413	-0.620236	0.115784	-0.077618	0.024971	-0.989922
21355	0.791746	-1.740809	9.862247	0.012500	-0.084145	0.290126	-0.445612	0.216807	-0.619437	0.121599	-0.079202	0.024820	-0.989103
21356	0.890646	-1.245256	9.774094	-0.073470	-0.067793	0.276726	-0.449598	0.221230	-0.618357	0.127048	-0.080685	0.026455	-0.988256
21357	0.849101	-1.143170	9.395835	-0.062384	-0.058824	0.195551	-0.450676	0.227786	-0.619130	0.130860	-0.081952	0.027744	-0.987618
21358	0.777946	-0.865235	9.797578	-0.235334	-0.009810	0.150280	-0.450978	0.234636	-0.616903	0.133516	-0.082779	0.032519	-0.987048
21359	0.913869	-1.057499	9.784146	-0.121250	0.006732	0.130543	-0.449945	0.241309	-0.617169	0.135908	-0.082885	0.035057	-0.986626
21360	0.738484	-0.667118	10.059258	0.036366	0.034223	0.107274	-0.450081	0.242266	-0.617168	0.138122	-0.082137	0.034517	-0.986400
21361	1.028816	-0.883271	10.006122	-0.194717	0.059630	0.117162	-0.448381	0.248649	-0.618355	0.140095	-0.081369	0.038620	-0.986033
21362	0.841388	-1.018563	9.954462	-0.164604	0.078741	0.082215	-0.447605	0.254093	-0.619012	0.141430	-0.080313	0.042128	-0.985785
21363	1.072753	-1.009292	9.716686	-0.098481	0.057024	0.119510	-0.445502	0.257342	-0.619289	0.143606	-0.079286	0.044332	-0.985457
21364	1.410940	-1.164085	9.285554	0.057252	0.049060	0.124952	-0.443393	0.260173	-0.620350	0.146160	-0.078143	0.043450	-0.985212
21365	1.677989	-1.053729	9.035126	0.070991	-0.001992	0.146335	-0.443525	0.260445	-0.620610	0.149181	-0.077794	0.042186	-0.984842
21366	1.907199	-1.092061	8.950304	0.109472	-0.034788	0.155821	-0.440739	0.257412	-0.620503	0.152494	-0.078120	0.040075	-0.984397
21367	1.944179	-0.728951	9.570309	0.062914	-0.048526	0.177732	-0.442594	0.257442	-0.619574	0.156151	-0.078740	0.038864	-0.983822
21368	2.008878	-1.152118	9.622593	-0.105884	-0.075175	0.193553	-0.443806	0.262377	-0.618777	0.159902	-0.080498	0.040922	-0.982994
21369	1.916162	-0.916175	9.718662	0.059681	-0.051318	0.166652	-0.443163	0.264708	-0.616952	0.163336	-0.081226	0.039744	-0.982418
21370	1.937143	-0.761946	9.776237	0.109718	-0.044006	0.144737	-0.444885	0.264600	-0.616154	0.166471	-0.081715	0.037582	-0.981936
21371	1.653437	-0.415695	9.874471	0.113347	-0.009410	0.107757	-0.444887	0.265416	-0.616415	0.168795	-0.081510	0.035353	-0.981639
21372	1.335216	-0.421035	9.905035	0.088062	-0.005864	0.094691	-0.445675	0.264333	-0.616409	0.170862	-0.081358	0.033662	-0.981353
21373	1.155527	-0.659483	9.938424	0.140066	-0.007728	0.070966	-0.445537	0.262423	-0.616150	0.172501	-0.081029	0.030828	-0.981187
21374	1.088756	-0.292821	10.250227	0.066240	0.039726	0.085261	-0.445655	0.260635	-0.617718	0.174297	-0.080065	0.029708	-0.980983
21375	1.204970	-0.406582	9.985644	0.029871	0.090776	0.036098	-0.442738	0.261667	-0.620355	0.175011	-0.078171	0.029289	-0.981021
21376	1.064548	-0.286851	9.899590	0.236033	0.094494	-0.022862	-0.440865	0.258349	-0.622462	0.174918	-0.075600	0.024857	-0.981362
21377	1.233840	-0.415549	9.457644	0.014868	0.070459	-0.057152	-0.439793	0.256140	-0.623779	0.173793	-0.074187	0.024493	-0.981678
21378	1.192376	-0.822087	9.509171	0.055392	0.026628	-0.053169	-0.439250	0.254074	-0.624960	0.172853	-0.073594	0.023325	-0.981917
21379	1.049441	-1.198716	9.219277	0.046280	0.006628	-0.005178	-0.437649	0.253754	-0.627849	0.172828	-0.073297	0.022235	-0.981969
21380	1.334793	-1.360218	9.670999	0.027362	-0.009844	-0.008003	-0.438183	0.253771	-0.626799	0.172760	-0.073496	0.021556	-0.981981
21381	1.276064	-1.182720	9.543304	-0.121312	-0.022867	-0.035509	-0.440044	0.256388	-0.626521	0.171909	-0.074382	0.023665	-0.982015
21382	1.337381	-0.888659	9.658431	-0.193148	-0.021127	-0.041427	-0.440459	0.260223	-0.625601	0.170866	-0.075577	0.027228	-0.982014
21383	1.540151	-0.935996	9.770090	0.022932	-0.013506	-0.020032	-0.440066	0.261850	-0.626257	0.170532	-0.075791	0.026574	-0.982074
21384	1.544781	-0.910767	9.405588	0.049983	0.006635	-0.029151	-0.440608	0.261882	-0.623639	0.170101	-0.075603	0.025473	-0.982192
21385	1.534178	-0.695616	9.706187	-0.032492	0.012054	-0.011134	-0.440598	0.261322	-0.625077	0.169844	-0.075518	0.026012	-0.982229
21386	1.259885	-0.814059	9.706767	-0.007760	0.004681	-0.029460	-0.440861	0.261321	-0.625467	0.169311	-0.075565	0.026040	-0.982317
21387	1.326328	-0.574542	10.051640	0.046669	-0.006275	-0.043947	-0.441116	0.260223	-0.626380	0.168538	-0.075583	0.024909	-0.982477
21388	1.320309	-0.839945	9.841405	-0.021368	0.004580	-0.062751	-0.439270	0.258854	-0.624697	0.167331	-0.075694	0.025153	-0.982669
21389	1.216285	-0.778645	9.534010	-0.005609	-0.002745	-0.078352	-0.440463	0.258876	-0.623903	0.165802	-0.075832	0.025019	-0.982921
21390	1.409659	-0.884235	9.503125	0.006596	0.026564	-0.070017	-0.440853	0.257783	-0.624423	0.164489	-0.075421	0.024775	-0.983179
21391	1.397791	-0.920048	9.591336	0.008142	0.028450	-0.044171	-0.439514	0.256379	-0.626787	0.163636	-0.074893	0.024541	-0.983368
21392	1.553700	-0.748825	9.614398	-0.119897	0.026552	-0.026361	-0.438998	0.258294	-0.625745	0.162995	-0.074874	0.026850	-0.983415
21393	1.367585	-1.147657	9.892745	-0.049602	0.008311	-0.020431	-0.439528	0.259659	-0.626393	0.162533	-0.074933	0.027737	-0.983463
21394	1.351674	-0.849950	9.711922	-0.088548	0.008336	-0.000337	-0.438479	0.259933	-0.625095	0.162465	-0.075156	0.029409	-0.983408
21395	1.348838	-0.758380	9.753991	-0.192090	-0.002686	0.023146	-0.439554	0.264315	-0.624823	0.162652	-0.075869	0.033128	-0.983204
21396	1.328031	-0.948653	9.710317	-0.067716	0.001103	0.023779	-0.437469	0.269903	-0.623269	0.163111	-0.076152	0.034401	-0.983063
21397	1.413221	-0.601344	9.903234	0.061571	-0.013332	0.041052	-0.439305	0.267863	-0.624562	0.164041	-0.076236	0.033115	-0.982946
21398	1.241311	-0.965754	9.685261	0.096771	-0.016985	0.032944	-0.439174	0.266510	-0.623256	0.164919	-0.076329	0.031110	-0.982857
21399	1.240072	-0.706065	9.636078	0.028412	-0.013418	0.024274	-0.438908	0.265149	-0.622606	0.165468	-0.076528	0.030449	-0.982770
21400	1.249838	-0.729960	9.679046	0.058268	-0.007922	0.017034	-0.440498	0.265175	-0.621809	0.165969	-0.076579	0.029206	-0.982719
21401	1.423939	-0.835301	9.732007	0.067312	-0.017078	-0.001352	-0.440470	0.260786	-0.623902	0.166074	-0.076734	0.027726	-0.982732
21402	1.480979	-0.662004	9.715765	0.048022	0.004823	-0.010719	-0.441263	0.259441	-0.622851	0.165996	-0.076584	0.026686	-0.982786
21403	1.519839	-0.719461	9.777739	0.091754	-0.000586	-0.000334	-0.439549	0.258481	-0.621427	0.166148	-0.076343	0.024773	-0.982829
21404	1.640584	-0.767949	9.600537	0.121595	0.008585	-0.012185	-0.439803	0.256431	-0.621949	0.166177	-0.075875	0.022295	-0.982920
21405	1.481520	-0.782839	9.560433	0.128568	0.012228	-0.012160	-0.440316	0.253833	-0.622992	0.166144	-0.075282	0.019688	-0.983027
21406	1.442708	-0.729718	9.637637	0.055044	0.021272	-0.014398	-0.440291	0.248093	-0.623779	0.166005	-0.074784	0.018558	-0.983110
21407	1.387574	-0.797204	9.636176	0.014780	0.017572	-0.010903	-0.439239	0.247551	-0.622219	0.165823	-0.074470	0.018219	-0.983171
21408	1.358202	-0.690256	9.968692	0.060335	0.012119	-0.007906	-0.438701	0.247390	-0.624053	0.165860	-0.074133	0.016962	-0.983213
21409	1.471654	-0.726777	9.777186	0.030601	0.019409	-0.015442	-0.437631	0.244644	-0.624455	0.165613	-0.073735	0.016320	-0.983295
21410	1.567789	-0.666788	9.673296	-0.032475	-0.006221	-0.012951	-0.438432	0.245211	-0.623272	0.165408	-0.074067	0.016820	-0.983296
21411	1.538055	-0.493272	9.771479	-0.014931	-0.008064	-0.023022	-0.439495	0.245640	-0.622479	0.164953	-0.074378	0.016970	-0.983347
21412	1.491798	-0.402233	9.683499	0.035504	0.004846	0.000281	-0.438688	0.243571	-0.623794	0.165114	-0.074264	0.016189	-0.983341
21413	1.639500	-0.531550	9.776690	0.060107	0.014030	0.002248	-0.438027	0.243698	-0.623930	0.165259	-0.073896	0.014964	-0.983364
21414	1.475899	-0.603985	9.798153	0.033146	0.013936	-0.012658	-0.438285	0.242876	-0.624581	0.165180	-0.073614	0.014238	-0.983409
21415	1.277445	-0.450856	9.661612	-0.088780	0.022948	-0.004074	-0.437760	0.242606	-0.623671	0.164979	-0.073564	0.015961	-0.983420
21416	1.203465	-0.604405	9.834015	-0.023935	0.004738	0.005514	-0.440938	0.244824	-0.623906	0.165148	-0.073646	0.016357	-0.983379
21417	1.116957	-0.672545	9.659405	0.004094	0.002926	0.000123	-0.439610	0.243982	-0.624701	0.165173	-0.073666	0.016203	-0.983376
21418	1.162864	-0.691570	9.697977	-0.054652	0.006554	0.012743	-0.439097	0.245091	-0.622352	0.165447	-0.073812	0.017219	-0.983302
21419	1.180108	-0.768469	9.716265	-0.057930	0.013815	-0.005739	-0.439103	0.246322	-0.622090	0.165262	-0.073812	0.018328	-0.983313
21420	1.195803	-0.507678	9.979340	-0.039535	0.009238	-0.011191	-0.438836	0.247263	-0.623268	0.165085	-0.073864	0.019020	-0.983326
21421	1.239651	-0.614408	9.702177	0.002352	0.008419	-0.001738	-0.438311	0.246179	-0.621835	0.165070	-0.073757	0.018928	-0.983338
21422	1.451807	-0.611548	9.711399	0.021830	-0.002543	-0.020073	-0.438300	0.246428	-0.624188	0.164809	-0.073841	0.018362	-0.983386
21423	1.538445	-0.580273	9.659832	-0.006063	-0.000767	-0.034980	-0.439102	0.245913	-0.622090	0.164131	-0.073967	0.018354	-0.983490
21424	1.644389	-0.556473	9.521916	0.020198	-0.000726	-0.040380	-0.439623	0.245092	-0.622871	0.163483	-0.074029	0.017794	-0.983604
21425	1.642239	-0.609217	9.578773	0.033400	0.010241	-0.044020	-0.438823	0.242902	-0.622617	0.162680	-0.073835	0.017027	-0.983765
21426	1.600869	-0.527424	9.598739	0.007935	0.012044	-0.040466	-0.437898	0.241130	-0.621318	0.162032	-0.073685	0.016749	-0.983888
21427	1.620398	-0.575246	9.675071	0.002591	0.015728	-0.025730	-0.438811	0.239626	-0.622618	0.161541	-0.073496	0.016628	-0.983985
21428	1.509700	-0.618749	9.683030	0.014917	0.012968	-0.031203	-0.438281	0.238805	-0.622231	0.161105	-0.073303	0.016227	-0.984078
21429	1.446702	-0.556618	9.594490	-0.029724	0.011985	-0.038816	-0.438673	0.238800	-0.623142	0.160310	-0.073304	0.016712	-0.984199
21430	1.447379	-0.695874	9.681367	-0.011349	0.017508	-0.027651	-0.438404	0.237569	-0.623145	0.159931	-0.073105	0.016846	-0.984273
21431	1.307428	-0.672094	9.680394	-0.039268	0.022908	-0.040727	-0.437608	0.237283	-0.623544	0.159081	-0.072923	0.017561	-0.984412
21432	1.393906	-0.601893	9.754206	-0.100421	0.028300	-0.053967	-0.436550	0.237675	-0.624075	0.158071	-0.072806	0.019443	-0.984548
21433	1.297629	-0.640973	9.639928	-0.046496	0.031174	-0.022320	-0.435771	0.240267	-0.623296	0.157569	-0.072476	0.020354	-0.984634
21434	1.311972	-0.614434	9.652437	-0.079599	0.042974	-0.040965	-0.434848	0.241346	-0.623564	0.156911	-0.072000	0.021886	-0.984741
21435	1.385444	-0.844330	9.928374	-0.032076	0.028390	-0.040691	-0.435246	0.241895	-0.623692	0.156070	-0.071688	0.022484	-0.984885
21436	1.235484	-0.759323	9.544063	-0.095296	0.035635	-0.042874	-0.433401	0.243509	-0.623967	0.155352	-0.071407	0.024300	-0.984975
21437	1.211209	-0.720545	9.640407	-0.155041	0.064857	-0.022922	-0.432358	0.246506	-0.623321	0.154666	-0.070744	0.027464	-0.985048
21438	1.018287	-0.708657	9.710792	-0.079868	0.057623	-0.011464	-0.431441	0.248948	-0.623719	0.154587	-0.069968	0.029089	-0.985069
21439	1.118791	-0.536659	9.992618	0.060143	0.030379	-0.001492	-0.431562	0.247575	-0.624764	0.154643	-0.069286	0.027926	-0.985142
21440	1.222550	-0.555782	9.969312	0.054729	0.020386	0.017883	-0.429838	0.246187	-0.625040	0.155241	-0.068808	0.026833	-0.985112
21441	1.347145	-0.912570	9.696597	0.016473	0.013030	0.003882	-0.431022	0.245650	-0.625554	0.155351	-0.068600	0.026482	-0.985119
21442	1.211513	-0.788197	9.557838	-0.034145	0.030251	-0.027789	-0.430763	0.245928	-0.624771	0.154924	-0.068228	0.027107	-0.985195
21443	1.274793	-0.910524	9.633533	-0.047252	0.037569	-0.020476	-0.429440	0.246315	-0.625435	0.154455	-0.067750	0.028064	-0.985275
21444	1.274179	-0.777969	9.697804	-0.013112	0.037589	-0.025848	-0.428910	0.245766	-0.625179	0.154132	-0.067168	0.028298	-0.985358
21445	1.326910	-0.710324	9.747258	-0.018661	0.034008	0.003661	-0.427729	0.247123	-0.624665	0.154179	-0.066665	0.028709	-0.985373
21446	1.307394	-0.662248	9.745350	-0.085227	0.044900	0.003304	-0.427859	0.248203	-0.625970	0.154334	-0.066145	0.030426	-0.985332
21447	1.351373	-0.782240	9.811296	0.061815	0.026815	0.017003	-0.426799	0.246831	-0.625457	0.154753	-0.065534	0.029239	-0.985344
21448	1.337075	-0.823659	9.668942	0.086464	0.019497	0.000531	-0.424415	0.245576	-0.625476	0.155134	-0.064987	0.027488	-0.985370
21449	1.231094	-0.850769	9.542739	0.021754	0.021218	-0.010876	-0.425853	0.243934	-0.627426	0.154954	-0.064636	0.027042	-0.985434
21450	1.201762	-0.764040	9.591695	0.002507	0.030316	-0.016531	-0.426250	0.243398	-0.626900	0.154904	-0.064145	0.026956	-0.985476
21451	1.207022	-0.850111	9.748980	0.055289	0.041285	-0.033813	-0.424137	0.242023	-0.625611	0.154304	-0.063309	0.025887	-0.985653
21452	1.196436	-0.650375	9.763686	0.034252	0.030278	-0.040373	-0.424649	0.239828	-0.627307	0.153903	-0.062734	0.025140	-0.985772
21453	1.259473	-0.716989	9.948190	-0.016490	0.028413	-0.031394	-0.424117	0.238462	-0.626789	0.153266	-0.062375	0.025447	-0.985886
21454	1.254202	-0.631115	9.733287	-0.013078	0.011978	-0.033199	-0.424911	0.239421	-0.627305	0.152876	-0.062301	0.025592	-0.985948
21455	1.283126	-0.631205	9.690344	-0.022006	0.004708	-0.015697	-0.423340	0.240651	-0.625357	0.152553	-0.062426	0.025947	-0.985980
21456	1.251933	-0.657293	9.819322	0.011151	0.019391	-0.000787	-0.424123	0.239285	-0.626396	0.152818	-0.062115	0.025677	-0.985966
21457	1.162627	-0.638371	9.775542	-0.006367	0.006564	-0.001782	-0.423592	0.239682	-0.627054	0.152789	-0.062151	0.025742	-0.985967
21458	1.172505	-0.686361	9.808570	-0.022215	-0.002556	0.012920	-0.423196	0.240084	-0.627318	0.153262	-0.062367	0.026082	-0.985871
21459	1.052057	-0.710905	9.737483	0.014742	0.001068	-0.009973	-0.423460	0.238596	-0.626271	0.153100	-0.062447	0.025704	-0.985901
21460	1.056641	-0.660348	9.743036	0.014526	0.001119	0.009404	-0.424258	0.239158	-0.625611	0.153538	-0.062479	0.025327	-0.985840
21461	1.057055	-0.744278	9.825886	0.026784	0.002057	0.016851	-0.424251	0.238603	-0.626526	0.153919	-0.062481	0.024749	-0.985795
21462	0.994110	-0.696872	9.653116	0.023214	0.001137	0.014063	-0.423715	0.238040	-0.627577	0.154462	-0.062483	0.024207	-0.985724
21463	1.061800	-0.729995	9.778117	0.050574	0.001127	-0.001485	-0.424383	0.238197	-0.626264	0.154513	-0.062429	0.023139	-0.985745
21464	1.107649	-0.739609	9.754404	0.028687	0.006595	-0.001602	-0.424640	0.236560	-0.626524	0.154770	-0.062315	0.022484	-0.985727
21465	1.220658	-0.679653	9.631465	-0.015964	-0.008060	-0.005494	-0.425167	0.236155	-0.626651	0.154663	-0.062650	0.022700	-0.985717
21466	1.269076	-0.715139	9.780260	0.000729	0.006577	-0.005430	-0.425956	0.235887	-0.627037	0.154804	-0.062624	0.022592	-0.985699
21467	1.259213	-0.672110	9.703951	-0.011581	0.008396	-0.005497	-0.424779	0.235761	-0.624694	0.154695	-0.062631	0.022774	-0.985712
21468	1.297735	-0.662555	9.661232	-0.044162	0.006588	0.012800	-0.424909	0.236844	-0.625738	0.155162	-0.062736	0.023573	-0.985613
21469	1.237566	-0.681663	9.737224	-0.036228	0.015712	0.009133	-0.424250	0.238735	-0.626918	0.155306	-0.062676	0.024281	-0.985577
21470	1.206545	-0.749034	9.755195	-0.013399	0.019377	0.005553	-0.423580	0.237491	-0.627709	0.155647	-0.062437	0.024505	-0.985533
21471	1.095372	-0.691411	9.783772	-0.039621	0.012917	-0.001038	-0.424388	0.239833	-0.626525	0.155588	-0.062446	0.025262	-0.985523
21472	1.078516	-0.698910	9.711491	-0.034407	0.001965	0.001775	-0.424393	0.240791	-0.626263	0.155867	-0.062619	0.025839	-0.985452
21473	1.109723	-0.669956	9.716990	-0.015094	0.006542	-0.005518	-0.424263	0.241065	-0.626002	0.155754	-0.062675	0.026086	-0.985460
21474	1.085439	-0.628738	9.822969	-0.025639	0.013842	-0.000972	-0.424001	0.242148	-0.626527	0.155976	-0.062587	0.026524	-0.985419
21475	1.196694	-0.705775	9.746107	0.013036	0.001080	-0.012745	-0.424007	0.241618	-0.624959	0.155758	-0.062665	0.026186	-0.985458
21476	1.245109	-0.746550	9.755589	0.002485	0.006577	-0.005420	-0.424257	0.239969	-0.626395	0.155875	-0.062634	0.026046	-0.985445
21477	1.278993	-0.772852	9.784345	-0.032511	0.002890	-0.003744	-0.425048	0.239974	-0.626781	0.155776	-0.062822	0.026623	-0.985433
21478	1.230660	-0.756746	9.596869	-0.041337	0.008366	-0.005643	-0.424260	0.240922	-0.626656	0.155828	-0.062892	0.027352	-0.985400
21479	1.156043	-0.778159	9.711102	-0.036099	0.012022	-0.000088	-0.423602	0.241326	-0.626400	0.155792	-0.062912	0.028036	-0.985386
21480	1.134182	-0.739326	9.821874	-0.029070	0.004707	-0.000045	-0.422812	0.243220	-0.627189	0.156004	-0.063015	0.028517	-0.985332
21481	1.105236	-0.739663	9.739977	-0.018510	0.004697	-0.009221	-0.422816	0.244042	-0.626928	0.155814	-0.063126	0.028818	-0.985346
21482	1.105241	-0.739557	9.771187	-0.001007	0.009286	-0.008217	-0.424668	0.244336	-0.626913	0.155881	-0.063055	0.028750	-0.985342
21483	1.129026	-0.672258	9.736342	-0.018700	0.004742	0.006465	-0.424407	0.244204	-0.626131	0.155999	-0.063152	0.029070	-0.985308
21484	1.155844	-0.737352	9.682865	-0.008138	0.010232	0.001900	-0.424406	0.243390	-0.625608	0.156224	-0.063078	0.029161	-0.985274
21485	1.158503	-0.787713	9.730197	0.018250	0.001099	-0.005333	-0.423480	0.243512	-0.626008	0.156159	-0.063139	0.028726	-0.985293
21486	1.163362	-0.792253	9.806999	-0.021966	0.010182	-0.008320	-0.422815	0.243902	-0.627189	0.156204	-0.063116	0.029074	-0.985277
21487	1.195115	-0.884036	9.685976	-0.015818	0.022989	-0.011070	-0.423347	0.244457	-0.626923	0.155970	-0.062858	0.029376	-0.985322
21488	1.180196	-0.787784	9.696790	-0.025574	0.004724	-0.000945	-0.423352	0.245552	-0.626661	0.156147	-0.062949	0.029788	-0.985276
21489	1.144312	-0.845458	9.738857	-0.018336	0.002845	-0.020285	-0.423883	0.246916	-0.627310	0.155741	-0.063102	0.030067	-0.985322
21490	1.139792	-0.907922	9.769148	-0.000768	-0.009934	-0.020174	-0.423097	0.247193	-0.626009	0.155597	-0.063417	0.029919	-0.985329
21491	1.127526	-0.864742	9.738430	-0.051556	-0.000857	-0.023216	-0.424546	0.247199	-0.627043	0.155093	-0.063747	0.030845	-0.985358
21492	1.120178	-0.840727	9.729095	-0.067314	0.008258	-0.026080	-0.424553	0.248026	-0.626258	0.154673	-0.063912	0.032061	-0.985375
21493	1.223875	-0.845281	9.744404	-0.035953	0.013833	-0.009314	-0.424029	0.248299	-0.625609	0.154453	-0.063896	0.032744	-0.985388
21494	1.127756	-0.918064	9.624854	-0.027271	0.001059	-0.001866	-0.423766	0.249113	-0.625872	0.154584	-0.064065	0.033178	-0.985342
21495	1.156283	-0.826053	9.777652	-0.046516	0.012909	-0.003832	-0.424023	0.248559	-0.626916	0.154459	-0.064094	0.034074	-0.985329
21496	1.207064	-0.859802	9.729639	-0.022922	0.006562	0.001838	-0.423905	0.249941	-0.625086	0.154646	-0.064138	0.034446	-0.985284
21497	1.216999	-0.922434	9.702446	-0.025615	0.008413	0.011055	-0.423509	0.250343	-0.625351	0.154844	-0.064185	0.034934	-0.985233
21498	1.178383	-0.912788	9.731029	-0.015027	0.013877	0.001869	-0.423646	0.251845	-0.625480	0.155047	-0.064061	0.035172	-0.985200
21499	1.147058	-0.917754	9.704260	-0.026433	0.005643	0.004592	-0.423381	0.251974	-0.625874	0.155118	-0.064171	0.035661	-0.985164
21500	1.197984	-0.980230	9.699058	-0.013226	0.017532	-0.000892	-0.424186	0.254040	-0.624952	0.155266	-0.063971	0.035872	-0.985146
21501	1.106289	-0.966158	9.645585	-0.022864	0.016591	-0.003712	-0.423657	0.254304	-0.625217	0.155171	-0.063860	0.036318	-0.985152
21502	1.154562	-0.975530	9.691516	-0.039430	0.001949	-0.005617	-0.423131	0.255116	-0.625352	0.155193	-0.064052	0.036991	-0.985111
