# Supplementary material for: Identification of Haptic Based Guiding Using Hard Reins
Source: PLoS One. 2015 Jul 22;10(7):e0132020. doi: 10.1371/journal.pone.0132020 (PMC4511788; doi:10.1371/journal.pone.0132020)
Supplement: S9 File — (ZIP) [file pone.0132020.s009.zip › Exp2_MotionData2/Subject10/path2/T4/sync4.txt]

// Start Time: 0
// Sample rate: 25.0Hz
// Scenario: 4.9
// Firmware Version: 2.6.1
Counter	Acc_X	Acc_Y	Acc_Z	Gyr_X	Gyr_Y	Gyr_Z	Mag_X	Mag_Y	Mag_Z	Quat_w	Quat_x	Quat_y	Quat_z
20919	0.886042	1.989846	9.593572	0.033680	0.009138	-0.002123	-0.022324	0.128264	-1.199342	0.917042	0.110608	-0.000243	0.383144
20920	0.828169	1.966942	9.541416	0.046745	-0.003611	-0.021599	-0.024199	0.127023	-1.198817	0.917121	0.111490	0.000045	0.382700
20921	0.801842	2.075709	9.566268	0.032423	-0.000998	-0.024279	-0.023662	0.126348	-1.194631	0.917208	0.112074	0.000322	0.382321
20922	0.773381	2.050920	9.606504	0.033937	-0.006562	-0.014578	-0.023121	0.124916	-1.194412	0.917261	0.112744	0.000442	0.381995
20923	0.779465	1.987913	9.599945	0.036277	-0.007817	-0.034911	-0.022314	0.124336	-1.194576	0.917420	0.113449	0.000650	0.381406
20924	0.779058	1.997608	9.532456	0.031007	-0.016600	-0.041171	-0.023118	0.123754	-1.193090	0.917683	0.114140	0.000622	0.380566
20925	0.799090	1.983418	9.646318	0.035237	-0.021282	-0.065949	-0.024459	0.123656	-1.193621	0.918078	0.114922	0.000646	0.379375
20926	0.711072	2.015804	9.607265	0.081532	-0.017826	-0.046313	-0.022851	0.124326	-1.193618	0.918264	0.116551	0.000989	0.378426
20927	0.671770	2.005355	9.375041	0.017468	0.001870	-0.002169	-0.023111	0.121518	-1.194250	0.918216	0.116823	0.001162	0.378459
20928	0.696916	1.976691	9.481948	-0.067398	0.014250	0.043609	-0.024053	0.122322	-1.191358	0.918052	0.115475	0.000761	0.379270
20929	0.760108	1.965699	9.469527	-0.107339	0.041098	0.094919	-0.024060	0.124276	-1.190207	0.917552	0.113150	0.000486	0.381176
20930	0.829066	1.915974	9.503312	-0.157783	0.051261	0.098348	-0.024336	0.127140	-1.191471	0.917157	0.109861	-0.000047	0.383085
20931	0.833412	1.959763	9.621071	-0.129042	0.072710	0.103875	-0.023809	0.130912	-1.196113	0.916615	0.106891	0.000071	0.385216
20932	0.757162	1.875828	9.503816	-0.130921	0.083221	0.109264	-0.022474	0.133159	-1.196736	0.916052	0.103846	0.000307	0.387383
20933	0.735921	1.860886	9.589938	-0.153321	0.084069	0.139261	-0.020198	0.134771	-1.195351	0.915257	0.100340	0.000373	0.390175
20934	0.723536	1.870369	9.565413	-0.167630	0.081426	0.169261	-0.019674	0.139018	-1.196035	0.914261	0.096633	0.000171	0.393432
20935	0.749182	1.817439	9.677334	-0.153119	0.064894	0.195717	-0.022899	0.140989	-1.198517	0.912978	0.093283	-0.000222	0.397201
20936	0.796359	1.764891	9.703250	-0.106651	0.061388	0.173729	-0.021560	0.142001	-1.200811	0.911787	0.090844	-0.000316	0.400489
20937	0.755364	1.754436	9.702071	-0.058549	0.041801	0.155198	-0.021299	0.144529	-1.200324	0.910617	0.089412	-0.000303	0.403462
20938	0.764147	1.783716	9.598608	-0.044689	0.025476	0.172818	-0.021835	0.144582	-1.202083	0.909300	0.088389	-0.000553	0.406646
20939	0.867363	1.732195	9.724934	-0.015435	0.024390	0.155198	-0.023174	0.143624	-1.202099	0.908030	0.087897	-0.000512	0.409579
20940	0.853778	1.678538	9.688813	0.032502	0.015215	0.111092	-0.022900	0.141642	-1.202302	0.907064	0.088359	-0.000208	0.411616
20941	0.814940	1.668113	9.603446	0.026201	0.014210	0.077481	-0.024509	0.141060	-1.199991	0.906347	0.088718	0.000119	0.413116
20942	0.748322	1.635366	9.789414	0.057717	0.001169	0.040377	-0.026512	0.137682	-1.198717	0.905912	0.089752	0.000501	0.413844
20943	0.721563	1.729535	9.585673	0.060370	-0.010430	0.006723	-0.026643	0.136708	-1.199291	0.905716	0.090941	0.000790	0.414015
20944	0.760387	1.739958	9.666225	0.051499	-0.001521	0.003205	-0.026236	0.134959	-1.197449	0.905604	0.091884	0.001138	0.414050
20945	0.801233	1.633883	9.651428	0.061568	-0.005764	-0.037463	-0.026230	0.133005	-1.198600	0.905767	0.093059	0.001598	0.413428
20946	0.834540	1.678193	9.733963	0.095615	-0.018990	-0.101989	-0.024346	0.131235	-1.197320	0.906445	0.094942	0.002187	0.411508
20947	0.639200	1.747474	9.710595	0.124405	0.005132	-0.097284	-0.024338	0.128371	-1.195781	0.906972	0.097164	0.003474	0.409815
20948	0.677113	1.782143	9.656130	0.127784	-0.012749	-0.092091	-0.023798	0.126568	-1.191768	0.907491	0.099578	0.004420	0.408074
20949	0.618737	1.766500	9.490764	0.098542	-0.031133	-0.078138	-0.022984	0.123375	-1.189026	0.907901	0.101623	0.004803	0.406652
20950	0.573451	1.862791	9.572902	0.057446	-0.006294	-0.017987	-0.022984	0.123397	-1.189976	0.907948	0.102714	0.005143	0.406267
20951	0.659241	1.825514	9.643218	0.046783	-0.016869	-0.025179	-0.024845	0.117989	-1.192848	0.908027	0.103702	0.005261	0.405839
20952	0.704550	1.855463	9.598645	0.046374	-0.013708	-0.009257	-0.024845	0.117842	-1.192581	0.908022	0.104653	0.005358	0.405604
20953	0.732625	1.904523	9.589507	0.062247	-0.022725	0.001336	-0.025520	0.118885	-1.188054	0.907852	0.105970	0.005440	0.405642
20954	0.702882	1.916107	9.453701	0.008112	-0.003845	0.010137	-0.025243	0.115741	-1.186935	0.907771	0.106148	0.005364	0.405777
20955	0.775477	1.944143	9.595338	0.006205	0.001373	0.014564	-0.026051	0.116906	-1.187568	0.907609	0.106254	0.005399	0.406112
20956	0.791537	1.871609	9.618043	0.013706	-0.000057	0.003085	-0.026858	0.117527	-1.189169	0.907577	0.106502	0.005450	0.406117
20957	0.732789	1.894815	9.579957	0.009334	-0.008836	-0.003161	-0.027930	0.117269	-1.189165	0.907554	0.106742	0.005360	0.406108
20958	0.785007	1.939452	9.513820	-0.018147	0.004599	-0.016434	-0.027258	0.117172	-1.191759	0.907750	0.106372	0.005279	0.405767
20959	0.752275	1.897601	9.628678	-0.011170	0.003572	-0.008456	-0.027396	0.118324	-1.192536	0.907811	0.106138	0.005255	0.405692
20960	0.775825	1.919869	9.552201	-0.016267	-0.003276	-0.020897	-0.027261	0.117866	-1.191193	0.908043	0.105866	0.005055	0.405246
20961	0.693347	1.937802	9.641010	-0.007826	-0.016114	-0.002372	-0.027803	0.119851	-1.190850	0.908050	0.105851	0.004689	0.405239
20962	0.714677	1.955178	9.598204	0.006937	-0.019195	-0.016495	-0.028335	0.118314	-1.191166	0.908200	0.106130	0.004378	0.404833
20963	0.629214	1.878380	9.678007	0.002540	-0.028827	0.011740	-0.027401	0.120168	-1.192748	0.908072	0.106404	0.003839	0.405053
20964	0.745486	1.972718	9.488283	0.021659	-0.034609	0.036493	-0.030615	0.117983	-1.192917	0.907762	0.107078	0.003254	0.405577
20965	0.840600	1.938027	9.457763	-0.073842	-0.028423	0.041518	-0.030349	0.118816	-1.192485	0.907553	0.105968	0.002038	0.406343
20966	0.960488	1.918379	9.692685	-0.046216	-0.031121	0.016802	-0.031964	0.120429	-1.193366	0.907545	0.105380	0.001008	0.406516
20967	0.970954	1.855435	9.539417	-0.039707	-0.038910	-0.025659	-0.033311	0.122027	-1.193842	0.907806	0.104977	0.000010	0.406039
20968	0.970106	1.903976	9.577541	-0.036832	-0.039656	-0.066325	-0.033178	0.122932	-1.196398	0.908467	0.104627	-0.000928	0.404647
20969	1.005447	1.841505	9.629649	-0.012118	-0.040000	-0.115765	-0.033184	0.125093	-1.198095	0.909394	0.104739	-0.001544	0.402529
20970	0.917713	1.871476	9.665247	0.020829	-0.042759	-0.136880	-0.033185	0.125375	-1.198086	0.910516	0.105463	-0.001931	0.399794
20971	0.864026	1.877380	9.581880	0.033788	-0.036973	-0.148201	-0.031592	0.124190	-1.196329	0.911591	0.106386	-0.002056	0.397088
20972	0.810178	1.905535	9.592051	0.026509	-0.033568	-0.144655	-0.031057	0.125041	-1.196988	0.912754	0.107138	-0.002217	0.394203
20973	0.771397	1.904831	9.586051	0.026321	-0.045203	-0.105822	-0.031465	0.126766	-1.197743	0.913497	0.107984	-0.002638	0.392245
20974	0.780813	1.919568	9.591043	0.015973	-0.024456	-0.085391	-0.032003	0.127356	-1.198262	0.914201	0.108468	-0.002841	0.390464
20975	0.795187	1.929540	9.601038	0.018877	-0.021531	-0.058844	-0.031464	0.126794	-1.198966	0.914588	0.108986	-0.002984	0.389412
20976	0.828777	1.935393	9.534451	0.034113	-0.006407	-0.020771	-0.031450	0.128451	-1.198278	0.914741	0.109657	-0.002856	0.388864
20977	0.896611	1.936624	9.534117	-0.003780	-0.001495	-0.016453	-0.032250	0.126450	-1.196567	0.914848	0.109600	-0.002900	0.388630
20978	0.868486	1.897278	9.588917	-0.013144	-0.008992	-0.004147	-0.032656	0.127725	-1.196249	0.914966	0.109426	-0.003221	0.388397
20979	0.896894	1.922063	9.531828	-0.015947	0.009479	0.003030	-0.031981	0.126321	-1.197389	0.914949	0.109058	-0.003203	0.388542
20980	0.912197	1.898075	9.621547	0.002272	0.017810	-0.003937	-0.030238	0.127001	-1.197932	0.915041	0.108957	-0.002916	0.388354
20981	0.926035	1.917736	9.523126	-0.022566	0.012617	-0.018195	-0.030774	0.126865	-1.197658	0.915203	0.108445	-0.002849	0.388118
20982	0.834881	1.886962	9.626479	-0.018212	0.012518	-0.012859	-0.031048	0.128580	-1.198143	0.915410	0.108011	-0.002798	0.387751
20983	0.849470	1.882370	9.612518	-0.013060	0.009676	-0.004023	-0.030647	0.128955	-1.196368	0.915440	0.107690	-0.002741	0.387768
20984	0.878961	1.858627	9.591937	-0.022267	0.004980	0.002986	-0.028907	0.130501	-1.197698	0.915540	0.107240	-0.002895	0.387657
20985	0.868253	1.902124	9.545543	-0.018678	0.002342	0.002982	-0.029852	0.132489	-1.197079	0.915528	0.106871	-0.003033	0.387786
20986	0.824996	1.896493	9.626104	-0.033613	0.009692	0.024208	-0.030120	0.132400	-1.199118	0.915484	0.106175	-0.003233	0.388079
20987	0.890072	1.917096	9.642389	0.022306	0.017365	0.020881	-0.030789	0.131693	-1.198453	0.915246	0.106439	-0.002815	0.388571
20988	0.848605	1.906617	9.491946	-0.027233	0.014290	0.056082	-0.030384	0.130927	-1.196308	0.914938	0.105822	-0.002949	0.389463
20989	0.946574	1.879280	9.644408	-0.036869	0.002911	0.009983	-0.029983	0.131502	-1.197109	0.914908	0.105119	-0.003235	0.389721
20990	0.966201	1.879645	9.722040	0.067096	-0.003792	-0.042785	-0.028510	0.132452	-1.196824	0.915197	0.106374	-0.002764	0.388704
20991	0.747147	1.904786	9.585136	0.081430	0.010402	-0.037295	-0.028498	0.128839	-1.199660	0.915283	0.107781	-0.001891	0.388119
20992	0.723462	1.894658	9.695220	0.104546	0.012113	-0.026599	-0.028759	0.126122	-1.198113	0.915350	0.109598	-0.000872	0.387456
20993	0.774028	2.012086	9.565894	0.131877	-0.009430	-0.008983	-0.028214	0.123295	-1.198755	0.915098	0.112076	-0.000027	0.387342
20994	0.783868	2.002553	9.551825	0.091968	0.013903	0.040549	-0.026059	0.120646	-1.196419	0.914665	0.113648	0.000776	0.387907
20995	0.812649	2.000636	9.444396	0.042487	-0.006814	0.070316	-0.028739	0.119306	-1.196974	0.913993	0.114469	0.000799	0.389247
20996	0.928615	2.034310	9.541583	0.000448	0.010800	0.063195	-0.029270	0.116972	-1.193373	0.913569	0.114391	0.000787	0.390263
20997	0.948707	2.000689	9.552082	0.007032	0.011118	0.052605	-0.030340	0.115747	-1.194352	0.913113	0.114424	0.000895	0.391320
20998	1.044338	2.060683	9.516048	-0.033133	0.012815	0.006496	-0.030879	0.116588	-1.193503	0.913227	0.113716	0.000782	0.391259
20999	0.972177	2.064250	9.711202	0.052643	0.017294	-0.037400	-0.031014	0.116736	-1.193632	0.913369	0.114536	0.001556	0.390686
21000	0.845593	2.061932	9.519569	0.048910	0.015340	-0.032087	-0.030469	0.114339	-1.194532	0.913630	0.115307	0.002209	0.389847
21001	0.792356	2.056109	9.508350	0.023327	0.012993	-0.018025	-0.030336	0.114255	-1.191002	0.913686	0.115625	0.002632	0.389618
21002	0.848402	2.057137	9.611167	0.030897	0.013414	-0.032158	-0.029261	0.113696	-1.192392	0.913987	0.116082	0.003109	0.388771
21003	0.756084	2.167116	9.467884	0.038404	0.005000	0.022643	-0.027783	0.112878	-1.189037	0.913692	0.116741	0.003411	0.389266
21004	0.799507	2.065952	9.532568	0.011090	-0.002600	0.033111	-0.029124	0.112309	-1.187544	0.913523	0.116964	0.003290	0.389596
21005	0.847938	2.076547	9.586934	0.013050	0.002886	0.027836	-0.029119	0.110908	-1.188133	0.913246	0.117173	0.003344	0.390181
21006	0.876099	2.111037	9.512913	-0.000233	-0.003171	0.052504	-0.028984	0.110995	-1.192074	0.912962	0.117195	0.003076	0.390841
21007	0.922887	2.073044	9.507414	-0.011797	0.001231	0.014471	-0.030463	0.111871	-1.191757	0.912847	0.116962	0.002932	0.391181
21008	0.880039	2.043141	9.564098	-0.024182	-0.008412	0.004655	-0.031532	0.110830	-1.194633	0.913001	0.116585	0.002490	0.390935
21009	0.913241	2.072870	9.521563	-0.027327	-0.012445	-0.013069	-0.028584	0.112189	-1.195167	0.913138	0.116173	0.002035	0.390741
21010	0.884181	2.072343	9.525489	-0.048877	0.008665	-0.011228	-0.030728	0.111418	-1.196390	0.913495	0.115210	0.001744	0.390193
21011	0.850316	2.076589	9.572563	-0.034391	-0.007953	-0.017471	-0.030467	0.113325	-1.193477	0.913681	0.114633	0.001325	0.389929
21012	0.864889	2.071996	9.553787	-0.043141	-0.010452	-0.027242	-0.030875	0.115197	-1.194499	0.914162	0.113923	0.000764	0.389010
21013	0.876207	2.115901	9.577875	-0.020354	-0.009050	-0.004180	-0.029536	0.116673	-1.198545	0.914211	0.113614	0.000404	0.388986
21014	0.877270	2.052796	9.515796	-0.040382	-0.020063	0.002763	-0.030611	0.117097	-1.197432	0.914466	0.113028	-0.000384	0.388556
21015	0.875427	2.038207	9.607325	-0.041519	-0.038928	-0.025653	-0.031555	0.118704	-1.198728	0.914728	0.112565	-0.001406	0.388071
21016	0.875478	2.033351	9.592919	-0.013691	-0.044073	-0.023830	-0.033300	0.118873	-1.198158	0.915134	0.112653	-0.002367	0.387082
21017	0.871184	2.004141	9.583379	-0.000560	-0.031912	-0.007795	-0.033302	0.119721	-1.198131	0.915164	0.112884	-0.002982	0.386940
21018	0.889002	2.067571	9.487157	-0.008379	-0.034324	0.015147	-0.033971	0.118863	-1.197063	0.915258	0.112990	-0.003813	0.386681
21019	0.917465	2.097218	9.478178	-0.019911	-0.013849	0.046177	-0.035316	0.119868	-1.196336	0.914914	0.112729	-0.004365	0.387565
21020	1.034137	2.079914	9.477075	0.015549	-0.001645	0.068444	-0.035048	0.119871	-1.196746	0.914544	0.113013	-0.004533	0.388352
21021	1.093094	1.920764	9.489714	0.001994	0.027348	0.042058	-0.036913	0.115416	-1.197956	0.914183	0.112840	-0.004161	0.389256
21022	1.032836	1.803159	9.618743	-0.036944	0.039918	-0.048145	-0.036379	0.116399	-1.198202	0.914863	0.111851	-0.003720	0.387944
21023	0.851188	1.809186	9.690326	-0.060913	-0.014105	-0.170450	-0.033733	0.121788	-1.194343	0.916285	0.110851	-0.004122	0.384860
21024	0.578211	1.894059	9.739083	-0.022655	-0.036389	-0.191636	-0.033339	0.124921	-1.195606	0.918061	0.110723	-0.004661	0.380634
21025	0.617224	2.081663	9.464437	0.007453	-0.014310	-0.067639	-0.031322	0.123756	-1.196211	0.918530	0.110958	-0.004749	0.379432
21026	0.743230	2.083950	9.473102	-0.042097	0.001386	0.071963	-0.031062	0.127268	-1.201539	0.918235	0.110161	-0.005295	0.380370
21027	0.993874	1.938005	9.640774	-0.023340	0.013003	0.112711	-0.031329	0.126690	-1.200739	0.917399	0.109608	-0.005509	0.382536
21028	1.088702	1.794065	9.596624	0.001999	0.023858	0.042120	-0.033071	0.125885	-1.200880	0.917219	0.109451	-0.005236	0.383018
21029	0.958016	1.908616	9.615651	-0.022093	-0.006407	-0.039542	-0.032510	0.124634	-1.203419	0.917541	0.109083	-0.005473	0.382348
21030	0.862151	1.967560	9.561712	-0.012190	0.004292	-0.037655	-0.031711	0.126569	-1.202278	0.918041	0.108824	-0.005504	0.381220
21031	0.839233	1.906458	9.592765	0.006577	0.015888	0.003153	-0.032790	0.128130	-1.201400	0.917976	0.108807	-0.005201	0.381385
21032	0.860092	1.829151	9.569915	0.002494	0.017172	0.021713	-0.032251	0.127389	-1.200478	0.917970	0.108713	-0.005007	0.381427
21033	0.806052	1.871871	9.611265	-0.019274	0.016834	0.027840	-0.030909	0.127678	-1.202116	0.917774	0.108206	-0.004935	0.382044
21034	0.859116	1.882543	9.598370	-0.008574	0.015951	0.031393	-0.031176	0.127138	-1.202946	0.917703	0.107917	-0.004864	0.382297
21035	0.900296	1.878432	9.565963	-0.001723	0.021883	0.045590	-0.031982	0.127426	-1.202383	0.917333	0.107690	-0.004603	0.383252
21036	0.927739	1.840089	9.571909	-0.020652	0.025238	0.047315	-0.032790	0.127967	-1.200453	0.917159	0.107107	-0.004486	0.383831
21037	0.952056	1.842963	9.615964	-0.016117	0.023545	0.045544	-0.031982	0.127395	-1.201025	0.916819	0.106602	-0.004309	0.384787
21038	0.947609	1.821032	9.603956	0.005679	0.004432	0.034883	-0.031310	0.127285	-1.203075	0.916714	0.106663	-0.004353	0.385020
21039	0.919856	1.868680	9.554771	-0.021066	0.013335	0.027870	-0.032404	0.127371	-1.204647	0.916517	0.106147	-0.004368	0.385629
21040	0.928621	1.805729	9.630140	-0.033471	0.004562	0.018933	-0.032402	0.126793	-1.204122	0.916623	0.105490	-0.004678	0.385554
21041	0.928634	1.800871	9.603697	-0.022505	-0.011130	0.010027	-0.032405	0.127597	-1.202192	0.916565	0.105136	-0.005119	0.385785
21042	0.947367	1.830340	9.582384	-0.020231	0.010576	-0.003977	-0.032407	0.128471	-1.203252	0.916855	0.104676	-0.005177	0.385219
21043	0.932742	1.839789	9.615566	-0.020383	0.019289	0.003153	-0.031608	0.130231	-1.200621	0.916847	0.104129	-0.005032	0.385388
21044	0.900121	1.764331	9.557189	-0.022087	0.001600	-0.004108	-0.032392	0.129308	-1.197696	0.917151	0.103705	-0.005271	0.384775
21045	0.865262	1.824397	9.642327	-0.011240	0.014137	-0.003990	-0.032126	0.130125	-1.196585	0.917178	0.103364	-0.005136	0.384803
21046	0.865162	1.819533	9.579772	-0.019074	0.008167	0.018935	-0.031051	0.130266	-1.203798	0.917323	0.102942	-0.005285	0.384568
21047	0.909320	1.796061	9.600563	-0.037003	0.002774	0.015299	-0.031861	0.131679	-1.202927	0.917254	0.102215	-0.005597	0.384924
21048	0.894910	1.790945	9.609788	-0.033411	0.001025	0.015302	-0.030656	0.132936	-1.203444	0.917465	0.101584	-0.005981	0.384581
21049	0.948274	1.791916	9.630676	-0.015506	0.001981	0.018888	-0.031055	0.131532	-1.203485	0.917323	0.101260	-0.006151	0.385003
21050	0.909493	1.791211	9.624677	0.013542	0.005107	0.010167	-0.031056	0.132107	-1.203874	0.917513	0.101459	-0.006097	0.384499
21051	0.909304	1.796060	9.595748	0.013385	-0.009206	0.013612	-0.032937	0.132367	-1.200989	0.917351	0.101755	-0.006241	0.384805
21052	0.914671	1.767024	9.576874	-0.016342	-0.005943	0.015308	-0.032133	0.132933	-1.201796	0.917601	0.101489	-0.006641	0.384271
21053	0.934288	1.762530	9.620840	0.005174	-0.001461	-0.014660	-0.031997	0.132691	-1.203708	0.917674	0.101579	-0.006651	0.384073
21054	0.882616	1.800433	9.614154	0.010668	-0.001331	-0.018168	-0.033200	0.131019	-1.203612	0.918155	0.101776	-0.006698	0.382868
21055	0.832405	1.760677	9.579211	0.010169	0.001735	0.001313	-0.032533	0.132304	-1.204802	0.918096	0.101932	-0.006642	0.382970
21056	0.836530	1.804453	9.627152	0.002814	-0.000234	0.006578	-0.031861	0.131833	-1.203466	0.918405	0.101973	-0.006780	0.382213
21057	0.871219	1.766241	9.626098	0.008136	0.003281	0.010148	-0.031187	0.130822	-1.203235	0.918283	0.102078	-0.006727	0.382480
21058	0.873553	1.763851	9.582857	-0.005952	0.008758	-0.000470	-0.032796	0.130413	-1.202277	0.918625	0.101891	-0.006742	0.381708
21059	0.899799	1.786177	9.593123	0.001775	0.010254	0.013703	-0.031995	0.131833	-1.203328	0.918489	0.101825	-0.006616	0.382054
21060	0.910039	1.764122	9.622662	-0.000612	0.012341	0.003178	-0.033357	0.131741	-1.202999	0.918824	0.101709	-0.006540	0.381281
21061	0.876441	1.753806	9.662632	0.028711	0.004220	-0.017993	-0.032551	0.131735	-1.203552	0.918875	0.102187	-0.006256	0.381036
21062	0.914874	1.766639	9.634828	0.036530	0.000433	-0.041871	-0.032007	0.129005	-1.202287	0.919500	0.102849	-0.006032	0.379347
21063	0.899293	1.800330	9.518547	0.003859	-0.004530	-0.032276	-0.032278	0.129502	-1.199005	0.919708	0.102940	-0.006071	0.378818
21064	0.850649	1.828592	9.642018	0.012504	0.023553	-0.014381	-0.031741	0.129508	-1.199827	0.920191	0.102983	-0.005666	0.377639
21065	0.873369	1.775592	9.594970	0.013062	0.009071	-0.003864	-0.031341	0.130457	-1.198441	0.920166	0.103136	-0.005442	0.377661
21066	0.889938	1.785596	9.532815	-0.012512	-0.002117	0.008358	-0.031602	0.128437	-1.202582	0.920527	0.102910	-0.005747	0.376837
21067	0.894934	1.800267	9.672478	-0.022256	0.008582	0.003971	-0.031202	0.129134	-1.202565	0.920516	0.102416	-0.005816	0.376998
21068	0.890515	1.773480	9.638843	0.015262	0.008633	0.014701	-0.030266	0.130869	-1.205103	0.920828	0.102619	-0.005741	0.376180
21069	0.894624	1.805110	9.605029	0.010438	0.005583	-0.007437	-0.032547	0.130340	-1.204413	0.920835	0.102751	-0.005598	0.376130
21070	0.870564	1.790103	9.565887	-0.000562	0.001757	-0.000417	-0.031067	0.129197	-1.205419	0.921289	0.102716	-0.005737	0.375024
21071	0.850660	1.818875	9.584318	-0.004172	-0.000052	-0.000437	-0.031871	0.128562	-1.201624	0.921273	0.102621	-0.005821	0.375088
21072	0.904622	1.790726	9.610258	0.010431	0.009118	-0.006532	-0.029859	0.128811	-1.202183	0.921782	0.102733	-0.005738	0.373806
21073	0.879750	1.819404	9.590021	0.028311	0.009156	-0.002051	-0.029058	0.130122	-1.198479	0.921712	0.103170	-0.005408	0.373864
21074	0.860770	1.799639	9.594402	0.003114	0.008944	-0.002126	-0.030935	0.129348	-1.199841	0.922234	0.103148	-0.005402	0.372580
21075	0.968272	1.765182	9.650921	0.018052	0.004268	-0.023351	-0.029590	0.128485	-1.200565	0.922343	0.103434	-0.005199	0.372233
21076	0.719937	1.797073	9.493810	-0.008946	0.011089	-0.021567	-0.030126	0.128378	-1.201514	0.923046	0.103177	-0.005206	0.370559
21077	0.777587	1.861262	9.735820	-0.033194	0.015444	0.010191	-0.033119	0.141926	-1.203217	0.923013	0.102428	-0.005239	0.370849
21078	0.939720	1.728243	9.585327	0.021566	0.014830	-0.017958	-0.032446	0.141167	-1.201617	0.923655	0.102706	-0.004967	0.369173
21079	0.744276	1.807235	9.590770	-0.007399	0.009110	-0.012742	-0.031107	0.142276	-1.202005	0.923738	0.102480	-0.004879	0.369029
21080	0.908483	1.839348	9.605196	0.017861	0.013822	-0.014438	-0.028689	0.141652	-1.201918	0.924327	0.102698	-0.004652	0.367494
21081	0.834006	1.804008	9.588734	0.017397	0.024888	0.005099	-0.028154	0.142193	-1.201362	0.924229	0.102815	-0.004129	0.367714
21082	0.772897	1.832032	9.601090	0.010464	0.016221	-0.006459	-0.027345	0.141050	-1.201681	0.924766	0.102880	-0.003927	0.366344
21083	0.835541	1.847732	9.583636	0.002605	0.016436	0.018258	-0.027204	0.138973	-1.203789	0.924601	0.102786	-0.003694	0.366789
21084	0.956819	1.840221	9.568156	-0.005701	0.018786	-0.007418	-0.027743	0.139846	-1.204298	0.925221	0.102533	-0.003573	0.365295
21085	0.795919	1.895569	9.618168	0.009851	0.001492	0.013770	-0.029491	0.140722	-1.203706	0.925072	0.102689	-0.003557	0.365627
21086	0.549295	1.861959	9.589188	-0.010741	-0.006417	0.110076	-0.027306	0.127858	-1.200204	0.924747	0.102519	-0.004154	0.366491
21087	0.687826	1.801327	9.329099	-0.005082	-0.018645	0.031311	-0.030257	0.127055	-1.199244	0.924499	0.102542	-0.004644	0.367103
21088	0.864670	1.746316	9.724916	0.010529	-0.035936	-0.018306	-0.030253	0.125780	-1.199149	0.925010	0.102991	-0.005351	0.365678
21089	1.152220	1.601060	10.071852	0.204145	-0.009409	-0.052957	-0.032926	0.121497	-1.194769	0.924942	0.106815	-0.003981	0.364771
21090	0.714731	1.767815	9.195371	0.171714	-0.008158	-0.116595	-0.032640	0.115192	-1.191577	0.925868	0.110051	-0.002813	0.361454
21091	0.820539	1.866878	9.558959	-0.136069	-0.024644	0.014027	-0.032643	0.116888	-1.197641	0.926036	0.107675	-0.004339	0.361724
21092	1.099266	1.789428	9.842524	0.034143	-0.013478	-0.090638	-0.033979	0.115093	-1.198227	0.926964	0.108404	-0.004298	0.359120
21093	0.733543	1.826439	9.383272	-0.010547	-0.017183	-0.101321	-0.033297	0.111389	-1.197811	0.927687	0.108302	-0.004534	0.357277
21094	0.842510	1.869712	9.627014	-0.074612	-0.009821	-0.060839	-0.035313	0.112145	-1.197899	0.928549	0.106984	-0.005244	0.355421
21095	0.852913	1.726681	9.715075	-0.021649	0.003726	-0.087107	-0.035855	0.113992	-1.197697	0.929190	0.106518	-0.005206	0.353883
21096	0.832437	1.750565	9.521686	-0.052439	0.010354	-0.078312	-0.036531	0.115048	-1.193712	0.930071	0.105470	-0.005328	0.351874
21097	0.845095	1.741096	9.632879	-0.093339	0.006941	-0.097917	-0.036944	0.118463	-1.194141	0.930931	0.103641	-0.005715	0.350132
21098	0.740189	1.782894	9.677489	-0.065160	0.018889	-0.140168	-0.035608	0.120365	-1.192055	0.932220	0.102303	-0.005626	0.347086
21099	0.799471	1.713560	9.593170	-0.047890	0.022780	-0.111807	-0.034809	0.122618	-1.192400	0.933072	0.101204	-0.005369	0.345117
21100	0.865138	1.697756	9.566418	-0.085866	0.015995	-0.173868	-0.033743	0.125163	-1.193418	0.934592	0.099501	-0.005400	0.341480
21101	0.754101	1.797701	9.571885	-0.089729	0.026340	-0.162301	-0.032545	0.129219	-1.198739	0.935853	0.097603	-0.005264	0.338563
21102	0.786955	1.725466	9.542144	-0.069750	0.027608	-0.134827	-0.032018	0.132508	-1.200814	0.937055	0.096116	-0.005044	0.335654
21103	0.736808	1.675995	9.466353	-0.195747	0.022159	-0.101647	-0.028944	0.137483	-1.204905	0.938085	0.092251	-0.005815	0.333845
21104	0.684969	1.670246	9.898112	-0.062292	0.057198	-0.106307	-0.025734	0.141223	-1.204685	0.939057	0.090705	-0.005045	0.331539
21105	0.523593	1.684272	9.536780	-0.050184	0.067422	-0.084943	-0.024936	0.143765	-1.205292	0.939694	0.089268	-0.004016	0.330136
21106	0.619884	1.732154	9.633257	-0.112702	0.048822	-0.072906	-0.022268	0.148854	-1.201624	0.940526	0.086825	-0.003795	0.328418
21107	0.520945	1.599275	9.696218	-0.111977	0.087608	-0.059369	-0.020934	0.151540	-1.202912	0.941090	0.084097	-0.002832	0.327519
21108	0.506462	1.579580	9.590004	-0.083927	0.081827	-0.031905	-0.018255	0.153163	-1.202347	0.941579	0.081977	-0.001864	0.326658
21109	0.519250	1.657489	9.527220	-0.106116	0.097031	-0.007127	-0.015041	0.155936	-1.203111	0.941777	0.079303	-0.000764	0.326752
21110	0.647578	1.548152	9.565684	-0.127353	0.050328	0.004860	-0.013576	0.159590	-1.203554	0.942108	0.076569	-0.000736	0.326448
21111	0.805997	1.643288	9.680562	-0.104892	-0.005314	-0.037903	-0.012246	0.163838	-1.205064	0.942490	0.074607	-0.001518	0.325798
21112	0.706421	1.554102	9.817800	-0.089834	-0.078890	-0.041841	-0.013194	0.167008	-1.206582	0.943241	0.073419	-0.003648	0.323873
21113	0.946724	1.417664	9.840647	0.008365	-0.053218	-0.075011	-0.014409	0.169661	-1.210017	0.943683	0.073924	-0.004559	0.322455
21114	1.039281	1.361058	9.629669	-0.015487	-0.059377	-0.193605	-0.014270	0.168279	-1.211559	0.945483	0.074015	-0.005660	0.317098
21115	0.550584	1.352213	9.845835	-0.031602	-0.017904	-0.223346	-0.013885	0.174220	-1.211915	0.946909	0.073560	-0.005953	0.312917
21116	0.170944	1.612319	9.459098	0.011540	-0.014938	-0.185979	-0.012408	0.173872	-1.210584	0.948781	0.073872	-0.006106	0.307116
21117	0.171196	1.403582	9.754365	-0.081934	0.028668	-0.183339	-0.011213	0.177945	-1.210466	0.949999	0.072170	-0.005848	0.303741
21118	0.249190	1.628339	9.779136	-0.029443	0.049818	-0.157428	-0.007730	0.180275	-1.210704	0.952108	0.071299	-0.005158	0.297288
21119	0.765232	1.535758	9.906404	-0.099436	0.014891	-0.205724	-0.005862	0.184199	-1.211006	0.953440	0.069361	-0.005218	0.293452
21120	0.754670	1.375371	10.152830	0.061881	-0.021760	-0.322148	-0.003723	0.186865	-1.212169	0.961543	0.070559	-0.006475	0.265358
21121	0.356895	1.766204	9.454015	0.146269	-0.071109	-0.456491	-0.002923	0.188690	-1.212391	0.963682	0.073848	-0.006466	0.256558
21122	0.190155	1.838418	9.296696	0.054330	-0.087867	-0.386123	-0.000918	0.191626	-1.212864	0.968336	0.075293	-0.008214	0.237885
21123	0.325312	1.678258	9.641475	-0.003774	-0.092331	-0.368683	-0.001870	0.195584	-1.211773	0.970031	0.075782	-0.009486	0.230668
21124	0.103096	1.642668	9.654181	-0.000138	-0.072918	-0.433920	-0.001341	0.198597	-1.214129	0.972439	0.076163	-0.010441	0.220121
21125	-0.099608	1.816187	9.492588	-0.030814	-0.060876	-0.428593	0.001596	0.203933	-1.215351	0.974303	0.075993	-0.011090	0.211745
21126	0.125949	1.713484	9.663978	-0.065724	-0.038780	-0.398552	0.003456	0.210739	-1.217872	0.976162	0.074945	-0.011599	0.203363
21127	-0.084564	1.665946	9.470110	-0.071770	-0.057387	-0.511799	0.005047	0.217544	-1.220118	0.978267	0.073973	-0.012190	0.193322
21128	-0.135170	1.898081	9.493286	-0.090530	-0.045842	-0.481725	0.006775	0.223059	-1.221727	0.980241	0.072479	-0.012778	0.183608
21129	0.287248	1.813464	9.186723	-0.018689	-0.091519	-0.550832	0.008364	0.230590	-1.224766	0.982188	0.072693	-0.013756	0.172723
21130	-0.166927	1.290594	9.412641	-0.215471	-0.092107	-0.595540	0.009948	0.239956	-1.227609	0.984468	0.068923	-0.015489	0.160728
21131	-0.608253	1.064270	10.975149	-0.270645	0.009234	-0.469457	0.009635	0.254995	-1.229158	0.986283	0.063774	-0.015387	0.151465
21132	-0.600326	1.103222	10.662155	0.105790	0.041147	-0.337224	0.013376	0.260869	-1.229964	0.987163	0.065825	-0.013865	0.144862
21133	-0.001878	1.279024	9.417793	0.053395	0.083956	-0.252352	0.018600	0.263803	-1.227483	0.987823	0.066750	-0.011535	0.140061
21134	0.349537	0.746524	9.889973	-0.051691	0.120545	-0.220687	0.022617	0.267422	-1.228908	0.988526	0.065429	-0.009042	0.135845
21135	0.509114	1.230071	9.756415	0.131560	0.108309	-0.345782	0.025291	0.270568	-1.226934	0.989275	0.067816	-0.005920	0.129230
21136	0.956527	0.937101	9.141655	0.080426	0.058472	-0.325115	0.030801	0.268026	-1.226537	0.989994	0.069281	-0.004154	0.122864
21137	0.732743	0.962243	9.808629	-0.169310	0.000903	-0.455310	0.033867	0.275204	-1.227972	0.991294	0.065958	-0.003801	0.113894
21138	0.987739	1.076125	9.926329	-0.049934	-0.047923	-0.452659	0.034648	0.283366	-1.226902	0.992352	0.065096	-0.004309	0.104796
21139	1.147846	0.751253	9.457057	-0.187510	-0.102137	-0.464941	0.032338	0.292953	-1.229285	0.993505	0.061600	-0.006070	0.095483
21140	0.898395	0.877827	9.544737	-0.270339	-0.073602	-0.425187	0.033508	0.305873	-1.232416	0.994601	0.056404	-0.007569	0.086779
21141	0.625665	1.023444	10.055236	-0.157091	-0.053064	-0.282322	0.031732	0.316795	-1.238025	0.995235	0.053376	-0.008565	0.081150
21142	0.581355	1.085777	10.231543	-0.009561	-0.065818	-0.147558	0.029705	0.321839	-1.240013	0.995486	0.053301	-0.009780	0.077920
21143	0.756244	1.006371	9.854755	0.032196	-0.077448	-0.094483	0.029838	0.322097	-1.239055	0.995576	0.054048	-0.011186	0.076036
21144	0.907784	1.016372	9.556016	0.071830	-0.053971	-0.023508	0.029036	0.320975	-1.238674	0.995544	0.055546	-0.012179	0.075225
21145	1.243760	0.816120	9.541358	0.052338	-0.018424	-0.028712	0.026622	0.320505	-1.240428	0.995519	0.056587	-0.012505	0.074723
21146	0.926681	0.713289	9.787572	0.108198	0.022602	-0.159050	0.027439	0.316356	-1.239212	0.995658	0.058727	-0.011769	0.071264
21147	0.515538	0.902457	9.720568	0.041646	-0.013252	-0.099286	0.027174	0.315366	-1.238969	0.995741	0.059543	-0.011954	0.069360
21148	0.743002	0.705112	9.897545	0.180589	-0.002990	-0.178398	0.029860	0.314902	-1.239967	0.995781	0.063167	-0.011607	0.065541
21149	0.531520	1.002231	9.272556	-0.028099	-0.022414	-0.184432	0.030935	0.314614	-1.240805	0.996044	0.062603	-0.011975	0.061914
21150	0.770362	1.072203	10.136340	-0.051879	-0.070665	-0.181355	0.030654	0.318886	-1.241751	0.996321	0.061682	-0.013269	0.057997
21151	0.870362	0.857919	9.751051	0.075954	-0.077616	-0.216366	0.029039	0.320368	-1.243044	0.996445	0.063253	-0.014610	0.053693
21152	0.487305	0.826666	9.510842	-0.011500	-0.023774	-0.267481	0.032253	0.322858	-1.243817	0.996733	0.063108	-0.014805	0.048176
21153	0.263651	0.667274	9.820532	-0.054368	-0.032683	-0.281769	0.032110	0.325871	-1.245486	0.997049	0.062018	-0.015301	0.042584
21154	0.250983	0.798123	9.706015	-0.025734	-0.037910	-0.276409	0.031287	0.332301	-1.247444	0.997293	0.061602	-0.015779	0.036910
21155	-0.144775	0.705971	9.663271	-0.010137	-0.047340	-0.322300	0.032741	0.339653	-1.248719	0.997512	0.061386	-0.016458	0.030501
21156	-0.640973	1.073269	9.881184	-0.052241	-0.056155	-0.196861	0.030983	0.344048	-1.247333	0.997672	0.060424	-0.017411	0.026384
21157	-0.419415	0.941288	9.369012	-0.207515	-0.127825	-0.156286	0.029754	0.351047	-1.248996	0.997950	0.056247	-0.019941	0.023117
21158	-0.071465	1.467184	10.059381	-0.082407	-0.029093	-0.041330	0.029337	0.356531	-1.253300	0.998051	0.054612	-0.020554	0.022134
21159	0.031529	1.804085	10.267025	0.149789	-0.040472	-0.112327	0.030283	0.354254	-1.253657	0.997917	0.057556	-0.021198	0.019985
21160	0.296305	1.976367	10.013866	-0.080432	-0.148474	-0.137669	0.029475	0.355447	-1.255512	0.997996	0.056045	-0.024080	0.016848
21161	0.723127	1.709786	9.951944	0.047090	-0.026089	0.063235	0.028125	0.358035	-1.255957	0.997908	0.056913	-0.024683	0.018178
21162	0.323885	1.741344	9.587996	0.168115	-0.018597	0.016017	0.029215	0.352632	-1.255872	0.997703	0.060240	-0.025067	0.018224
21163	0.529617	2.283952	9.094320	0.052182	-0.080449	0.032883	0.026401	0.350815	-1.253995	0.997582	0.061318	-0.026714	0.018882
21164	0.885483	2.023430	9.624766	-0.062211	-0.048734	0.007009	0.026267	0.350984	-1.255075	0.997636	0.060061	-0.027779	0.018524
21165	0.703148	1.952163	9.761737	0.069950	-0.080774	-0.162485	0.023310	0.352654	-1.257026	0.997552	0.061663	-0.029208	0.015297
21166	0.487060	2.030738	9.366944	0.047057	-0.080763	-0.315449	0.021968	0.352697	-1.257553	0.997525	0.062780	-0.030472	0.008595
21167	0.189468	2.151590	9.523001	0.031591	-0.122819	-0.418263	0.018873	0.355347	-1.258927	0.997434	0.063835	-0.032408	0.000185
21168	-0.041275	2.259046	9.274384	0.054333	-0.144626	-0.464251	0.016979	0.360366	-1.259966	0.997224	0.065192	-0.034745	-0.009378
21169	-0.056512	2.164088	9.221673	0.023773	-0.075808	-0.453289	0.015092	0.363265	-1.261074	0.997001	0.066183	-0.035634	-0.018436
21170	-0.112902	1.988300	9.440329	0.016521	-0.065289	-0.449694	0.013332	0.368300	-1.262931	0.996724	0.066784	-0.036385	-0.027523
21171	-0.231098	1.636608	9.696931	0.000830	-0.047253	-0.465507	0.010629	0.374918	-1.264997	0.996378	0.067356	-0.036608	-0.036805
21172	-0.582104	1.336556	10.232463	-0.258468	0.045086	-0.513393	0.011001	0.385129	-1.266439	0.996315	0.062589	-0.034862	-0.047167
21173	-0.325474	1.758709	9.746074	-0.099232	0.011016	-0.483115	0.012581	0.395604	-1.268294	0.995936	0.061204	-0.033765	-0.056791
21174	0.830442	0.762580	10.321064	-0.238332	0.295174	-0.009861	0.017396	0.401142	-1.267899	0.996388	0.056776	-0.027637	-0.056775
21175	1.749703	0.089802	10.140104	-0.127222	0.003114	-0.312138	0.020593	0.408958	-1.266460	0.996156	0.054579	-0.026957	-0.062997
21176	2.147124	0.686830	9.295629	-0.111372	-0.068438	-0.648588	0.017202	0.420920	-1.266442	0.995332	0.052597	-0.027507	-0.076102
21177	1.331410	0.723067	9.848063	-0.250845	0.019964	-0.533365	0.014609	0.435436	-1.267574	0.994727	0.048040	-0.026143	-0.086760
21178	1.139057	0.556949	10.050438	-0.179560	-0.063320	-0.521253	0.012301	0.444461	-1.270111	0.993886	0.044602	-0.026628	-0.097430
21179	1.191941	0.742353	9.549953	-0.069760	-0.081900	-0.523687	0.009855	0.454406	-1.269489	0.992831	0.043411	-0.027680	-0.107870
21180	0.920398	0.771428	9.700279	-0.081181	-0.034560	-0.357158	0.007152	0.460732	-1.271157	0.992053	0.041891	-0.027924	-0.115309
21181	0.687140	0.917703	9.667945	-0.136277	-0.037611	-0.181373	0.005520	0.467857	-1.271724	0.991722	0.039267	-0.028258	-0.118939
21182	0.839860	0.653425	9.544634	-0.043254	0.059282	-0.040796	0.005778	0.471244	-1.271617	0.991655	0.038542	-0.026989	-0.120028
21183	0.764941	0.550125	9.726066	-0.055654	0.084987	-0.077785	0.006847	0.472611	-1.270634	0.991560	0.037725	-0.025188	-0.121458
21184	0.849703	0.692477	9.838326	-0.030842	0.014874	-0.110010	0.008586	0.474563	-1.271135	0.991278	0.037175	-0.024778	-0.123985
21185	0.789370	0.681673	9.851000	0.036309	0.009908	-0.030251	0.008181	0.475439	-1.271917	0.991186	0.037959	-0.024754	-0.124482
21186	0.924141	0.829760	9.719213	0.070701	-0.019715	-0.042742	0.008182	0.475285	-1.271379	0.990970	0.039302	-0.025334	-0.125665
21187	1.049686	0.608698	9.705475	0.082375	-0.006365	-0.039102	0.005771	0.473820	-1.272893	0.990808	0.040948	-0.025781	-0.126323
21188	1.018000	0.506170	9.767864	0.032109	0.019730	-0.140752	0.004693	0.474608	-1.269184	0.990396	0.041677	-0.025399	-0.129356
21189	0.745481	0.588638	9.946645	0.015318	0.015286	-0.254827	0.005901	0.474584	-1.269335	0.989727	0.042127	-0.025095	-0.134300
21190	0.527173	0.555516	9.677805	0.096056	0.047549	-0.238398	0.006835	0.476385	-1.268608	0.988983	0.044247	-0.024253	-0.139165
21191	0.245448	0.574673	9.611240	0.040610	0.054460	-0.249958	0.007375	0.475408	-1.269734	0.988274	0.045276	-0.023231	-0.143958
21192	0.176333	0.680262	9.880342	0.000399	0.041294	-0.162641	0.008309	0.477319	-1.267643	0.987783	0.045450	-0.022312	-0.147383
21193	0.384650	0.664607	9.747233	0.040275	0.045645	-0.036990	0.008446	0.476323	-1.267541	0.987668	0.046331	-0.021647	-0.147974
21194	0.384938	0.518949	9.685752	0.009982	0.024517	0.015832	0.009384	0.476694	-1.266180	0.987680	0.046566	-0.021250	-0.147879
21195	0.375081	0.208068	9.971851	-0.044476	0.027182	0.033368	0.010050	0.478068	-1.265056	0.987845	0.045642	-0.020760	-0.147133
21196	0.244035	0.322204	9.870678	0.001134	-0.023335	-0.065803	0.009915	0.478381	-1.266268	0.987612	0.045597	-0.021204	-0.148639
21197	0.148932	0.689456	9.703703	0.047365	-0.042949	-0.048092	0.009381	0.478032	-1.268992	0.987422	0.046286	-0.022279	-0.149528
21198	0.031923	0.386328	9.875721	-0.010631	-0.043605	0.102049	0.010457	0.477294	-1.268757	0.987691	0.045873	-0.023242	-0.147723
21199	0.262379	0.220555	9.664984	-0.007267	-0.079216	0.105330	0.009252	0.476194	-1.268914	0.987986	0.045264	-0.024987	-0.145639
21200	0.262500	0.783736	9.424829	0.011511	-0.017294	0.052722	0.008453	0.474268	-1.270463	0.988103	0.045389	-0.025447	-0.144723
21201	-0.043590	1.030713	9.988905	-0.100020	-0.008234	0.151491	0.008181	0.475411	-1.270695	0.988638	0.043137	-0.025538	-0.141709
21202	0.162205	1.187404	10.145696	-0.111162	-0.052866	0.155536	0.007369	0.477679	-1.270068	0.989121	0.040683	-0.026439	-0.138873
21203	0.473447	1.064340	9.693982	-0.035515	-0.001691	0.197600	0.008850	0.476448	-1.273388	0.989704	0.039723	-0.026608	-0.134906
21204	0.301742	1.192332	9.851441	-0.113625	0.043760	0.130484	0.011535	0.476393	-1.273693	0.990140	0.037495	-0.025576	-0.132522
21205	0.281163	1.878984	9.975621	-0.080911	-0.001657	0.109051	0.012330	0.479746	-1.272642	0.990497	0.035749	-0.025545	-0.130328
21206	0.422289	1.738322	10.031565	0.006207	0.035376	0.223581	0.014487	0.476115	-1.270746	0.991040	0.035819	-0.025062	-0.126211
21207	0.611841	1.440719	9.849454	-0.000842	0.042521	0.220043	0.017310	0.474951	-1.272176	0.991615	0.035781	-0.024457	-0.121741
21208	0.673433	1.631188	9.835464	0.096288	0.060838	0.124079	0.018927	0.472941	-1.272531	0.991827	0.037747	-0.023618	-0.119566
21209	0.683526	1.587659	9.686852	0.109458	0.008291	0.060134	0.020145	0.469677	-1.273331	0.991894	0.039955	-0.023871	-0.118237
21210	0.683800	1.548805	9.528275	0.092124	-0.012611	-0.035529	0.020022	0.465876	-1.273996	0.991700	0.041742	-0.024352	-0.119144
21211	0.512179	1.523841	9.513568	0.084429	-0.015135	-0.152229	0.020567	0.463183	-1.274361	0.991256	0.043549	-0.024856	-0.122056
21212	0.412163	1.434632	9.511171	0.051807	-0.022819	-0.212472	0.019089	0.463921	-1.274184	0.990652	0.044600	-0.025288	-0.126410
21213	0.340750	1.358072	9.437340	0.046045	-0.019785	-0.265495	0.017207	0.465003	-1.276303	0.989917	0.045725	-0.025688	-0.131585
21214	0.277270	1.381196	9.435218	0.000131	-0.033522	-0.301077	0.014650	0.467333	-1.276606	0.989074	0.045768	-0.026113	-0.137683
21215	0.240664	1.315015	9.704206	-0.025037	-0.065558	-0.308429	0.012626	0.471058	-1.276598	0.988194	0.045408	-0.027174	-0.143778
21216	0.248792	1.402563	9.761569	-0.019745	-0.148039	-0.386746	0.008051	0.474863	-1.277509	0.986974	0.044775	-0.029726	-0.151638
21217	0.111038	1.480157	9.607507	0.005491	-0.152241	-0.388431	0.003477	0.478398	-1.278973	0.985666	0.044838	-0.032494	-0.159359
21218	0.097452	1.193456	9.633325	-0.016180	-0.140113	-0.383103	-0.002976	0.481603	-1.276483	0.984327	0.044294	-0.034893	-0.167097
21219	0.046391	1.323621	9.635591	-0.040779	-0.151323	-0.441595	-0.008092	0.486998	-1.278288	0.982740	0.043497	-0.037402	-0.175874
21220	-0.133316	1.587398	9.652158	-0.059026	-0.156184	-0.467294	-0.015090	0.493444	-1.280854	0.980975	0.042108	-0.039888	-0.185265
21221	-0.251760	1.701779	9.705435	-0.011983	-0.125460	-0.471350	-0.022353	0.499223	-1.284933	0.979094	0.042038	-0.041907	-0.194553
21222	-0.205177	1.518103	9.481968	0.002730	-0.084245	-0.407384	-0.026657	0.502026	-1.285608	0.977401	0.042077	-0.043254	-0.202598
21223	-0.318193	1.615598	9.612571	-0.023552	-0.124625	-0.509376	-0.031508	0.508188	-1.284129	0.975198	0.041852	-0.045101	-0.212608
21224	-0.398752	2.223445	9.432190	0.052843	-0.167495	-0.547429	-0.039034	0.511624	-1.284474	0.972615	0.042635	-0.048160	-0.223343
21225	-0.463533	2.115487	9.724702	0.018302	-0.088199	-0.386116	-0.046564	0.516000	-1.282613	0.970762	0.043359	-0.049495	-0.230851
21226	-0.085457	1.631973	9.739952	0.062600	-0.037122	-0.350351	-0.053284	0.519376	-1.287320	0.969036	0.044722	-0.050228	-0.237583
21227	0.153118	1.529454	9.430289	0.056170	0.015647	-0.436714	-0.057850	0.520335	-1.287508	0.966890	0.046740	-0.049626	-0.245918
21228	-0.113235	1.413045	10.304049	-0.058234	0.002189	-0.470711	-0.061488	0.524770	-1.285962	0.964600	0.046063	-0.048882	-0.255022
21229	0.488736	0.831600	9.994707	0.077590	-0.004447	-0.298917	-0.067133	0.527264	-1.284184	0.962985	0.048227	-0.048876	-0.260664
21230	1.440070	0.579437	10.348376	-0.175337	0.043901	-0.324362	-0.068757	0.531370	-1.282673	0.961490	0.045368	-0.046830	-0.266993
21231	1.520601	0.398806	10.150001	-0.257179	-0.066128	-0.648901	-0.076311	0.544027	-1.284079	0.958113	0.040973	-0.045974	-0.279690
21232	1.670700	0.590843	9.777626	-0.144386	0.034291	-0.608153	-0.082646	0.552924	-1.283174	0.954795	0.038927	-0.044035	-0.291397
21233	1.746680	0.752418	9.533199	-0.154118	-0.020477	-0.589986	-0.088310	0.561791	-1.281598	0.951402	0.036610	-0.042982	-0.302732
21234	1.636977	0.531936	9.471314	-0.123805	-0.031917	-0.513015	-0.095045	0.569572	-1.280996	0.948309	0.034472	-0.042488	-0.312596
21235	1.699859	0.571941	9.682374	-0.280786	-0.037994	-0.500305	-0.101645	0.577373	-1.281346	0.945298	0.029491	-0.041097	-0.322262
21236	1.435459	0.586649	10.468543	-0.168158	-0.088273	-0.549744	-0.110544	0.590536	-1.278778	0.941713	0.026163	-0.041380	-0.332837
21237	1.292228	0.688332	9.500479	-0.114712	-0.057445	-0.521038	-0.117138	0.596046	-1.277979	0.938223	0.024166	-0.041464	-0.342688
21238	1.085606	0.968617	9.540168	-0.055472	-0.067714	-0.517349	-0.124403	0.602049	-1.279468	0.934584	0.023058	-0.042127	-0.352485
21239	1.064214	0.793419	9.333810	0.023946	-0.089678	-0.393452	-0.132871	0.605736	-1.277482	0.931714	0.023313	-0.043867	-0.359780
21240	1.080267	0.512134	9.569928	-0.073722	-0.009377	-0.294225	-0.137443	0.608702	-1.278829	0.929588	0.022097	-0.043398	-0.365369
21241	1.100507	0.381433	9.780967	-0.087831	-0.016296	-0.306695	-0.142279	0.610227	-1.278723	0.927375	0.020678	-0.043021	-0.371077
21242	0.590994	0.508117	9.634383	0.021722	0.026631	-0.424433	-0.145240	0.612858	-1.279419	0.924179	0.021610	-0.042536	-0.378969
21243	0.449744	0.607558	10.045753	-0.035412	0.108376	-0.226038	-0.147398	0.616093	-1.276434	0.922585	0.022024	-0.040246	-0.383056
21244	0.580813	0.415687	9.663655	0.039933	0.004278	-0.233552	-0.149283	0.618097	-1.275532	0.920732	0.022947	-0.040396	-0.387420
21245	0.540953	0.793642	9.406818	0.056249	0.070136	-0.158818	-0.151562	0.617018	-1.275540	0.919552	0.024699	-0.039542	-0.390194
21246	0.642173	0.576993	9.392302	0.021896	0.093707	-0.080989	-0.150075	0.613625	-1.277162	0.918938	0.025862	-0.037975	-0.391716
21247	0.513591	0.069781	9.981959	-0.151198	0.073182	-0.208935	-0.150092	0.619246	-1.275485	0.917450	0.023823	-0.035402	-0.395557
21248	0.312962	0.318633	10.185763	-0.066700	0.032776	-0.415775	-0.153595	0.623900	-1.277469	0.914120	0.023117	-0.034100	-0.403346
21249	0.046902	0.347747	9.770553	0.078492	0.029839	-0.392285	-0.157757	0.624275	-1.277273	0.910940	0.025047	-0.034037	-0.410369
21250	-0.329871	0.136975	9.618553	0.116590	0.068496	-0.361764	-0.160303	0.622951	-1.278645	0.907847	0.027942	-0.033593	-0.417019
21251	-0.325074	0.127343	9.541740	-0.017685	0.035322	-0.360628	-0.166077	0.623586	-1.275838	0.904882	0.028124	-0.032564	-0.423482
21252	-0.367995	0.721343	9.680377	-0.056358	-0.065856	-0.380865	-0.171589	0.626219	-1.274057	0.901557	0.026759	-0.033090	-0.430562
21253	-0.687759	0.450917	9.552242	0.052538	-0.032082	-0.272365	-0.179100	0.624584	-1.275382	0.899183	0.027596	-0.033874	-0.435385
21254	-0.606599	1.025323	9.718906	0.123215	0.054833	-0.310533	-0.180703	0.622054	-1.274493	0.896399	0.030466	-0.033813	-0.440906
21255	-0.195078	1.382427	10.287324	-0.060848	-0.022853	-0.106619	-0.185802	0.621662	-1.276894	0.895511	0.029283	-0.033487	-0.442811
21256	0.585041	0.736322	10.725372	-0.050697	-0.044224	0.115909	-0.193053	0.622626	-1.274603	0.896513	0.027874	-0.033922	-0.440836
21257	0.799803	0.817843	10.177679	-0.023627	0.014364	0.057098	-0.195206	0.624396	-1.275608	0.897073	0.027556	-0.033383	-0.439758
21258	0.846612	1.357601	9.992092	0.018000	0.120347	0.100314	-0.196014	0.625897	-1.278541	0.897981	0.028837	-0.031462	-0.437960
21259	0.912029	1.960830	9.960662	0.073528	0.071135	0.168209	-0.196009	0.624229	-1.279819	0.899480	0.030731	-0.030893	-0.434783
21260	0.942160	1.859385	9.651815	0.131221	0.031998	0.260089	-0.197611	0.621485	-1.281928	0.901624	0.033175	-0.031644	-0.430084
21261	0.936373	1.694223	9.845465	0.126368	0.028929	0.238839	-0.196525	0.617514	-1.282613	0.903626	0.035646	-0.032414	-0.425604
21262	1.201800	1.242634	9.693324	0.141610	0.029924	0.275989	-0.195304	0.613541	-1.283300	0.905842	0.038247	-0.033303	-0.420568
21263	1.141248	1.299755	9.298652	0.146103	-0.024351	0.098860	-0.197575	0.609572	-1.280682	0.906565	0.040704	-0.035168	-0.418624
21264	0.548386	1.619151	9.302121	0.116686	-0.020989	-0.012488	-0.201855	0.604753	-1.282148	0.906321	0.042620	-0.036543	-0.418845
21265	0.774441	1.754376	9.599316	0.093856	-0.088660	0.020540	-0.206140	0.601621	-1.283150	0.906367	0.043673	-0.039115	-0.418404
21266	0.658775	1.509538	9.797416	-0.033347	-0.124707	-0.075539	-0.212045	0.601888	-1.288783	0.905651	0.042052	-0.041057	-0.419932
21267	0.872408	1.520717	9.982024	0.053172	-0.110655	-0.145956	-0.218751	0.600348	-1.288891	0.904303	0.042321	-0.043575	-0.422547
21268	0.780276	1.448595	9.515141	0.103851	-0.125289	-0.292613	-0.225591	0.598873	-1.291714	0.901607	0.043362	-0.046496	-0.427857
21269	0.367104	1.499354	9.465970	0.021922	-0.067883	-0.449779	-0.234177	0.597367	-1.291391	0.897659	0.043723	-0.047714	-0.435913
21270	0.030996	1.575789	9.423784	0.028930	0.015965	-0.495121	-0.240608	0.593568	-1.291982	0.893288	0.044820	-0.047270	-0.444740
21271	-0.581329	1.176266	9.465782	0.041607	0.136467	-0.475595	-0.245166	0.591678	-1.291310	0.889126	0.047389	-0.044916	-0.452981
21272	-0.543783	1.213344	9.310183	0.015154	0.078525	-0.370849	-0.247574	0.589342	-1.291901	0.885796	0.048670	-0.043330	-0.459476
21273	-0.612022	1.316550	9.841721	-0.245504	0.108878	-0.176977	-0.249732	0.592442	-1.289193	0.884507	0.045667	-0.039045	-0.462641
21274	-0.001691	0.847040	10.583761	-0.276075	0.169792	0.371314	-0.246934	0.599170	-1.289280	0.888284	0.042031	-0.033849	-0.456113
21275	1.338093	0.919773	9.370149	-0.015922	0.030703	-0.025096	-0.248956	0.602339	-1.289698	0.888114	0.042195	-0.033230	-0.456474
21276	1.151005	1.693143	8.735093	-0.030951	0.053709	-0.098350	-0.255400	0.603115	-1.292317	0.887270	0.042170	-0.031935	-0.458207
21277	0.850347	0.580847	10.103986	-0.294854	0.092368	0.117748	-0.257560	0.606953	-1.290944	0.888665	0.037825	-0.027840	-0.456146
21278	1.273611	0.253514	10.066485	-0.177260	-0.067729	-0.270213	-0.261335	0.612242	-1.289505	0.886269	0.034176	-0.027245	-0.461103
21279	0.849978	0.944968	9.985680	-0.061737	-0.047194	-0.414642	-0.270200	0.614374	-1.287158	0.882461	0.032928	-0.027417	-0.468429
21280	0.244237	1.186451	10.023043	-0.007524	-0.098487	-0.229021	-0.278788	0.613587	-1.287355	0.880246	0.031967	-0.028956	-0.472553
21281	0.463617	1.078732	9.741717	0.016958	-0.068592	-0.027220	-0.284959	0.612738	-1.287310	0.879967	0.031698	-0.030505	-0.472993
21282	0.649225	0.543187	9.876631	-0.001086	-0.042124	0.047134	-0.287910	0.612309	-1.290281	0.880377	0.031220	-0.031289	-0.472211
21283	0.646795	0.630513	9.659245	0.025069	-0.029580	-0.019892	-0.291933	0.611339	-1.293256	0.880185	0.031422	-0.032240	-0.472490
21284	0.693803	0.713911	9.722647	0.018819	0.013861	0.019251	-0.294344	0.609848	-1.293684	0.880349	0.031840	-0.032210	-0.472160
21285	0.636838	0.421572	9.790507	0.010729	0.003994	-0.016178	-0.297025	0.608647	-1.294100	0.880224	0.032066	-0.032444	-0.472361
21286	0.633092	0.593854	9.692802	0.036658	0.011032	-0.076173	-0.298237	0.609928	-1.293228	0.879466	0.032833	-0.032571	-0.473710
21287	0.496868	0.637519	9.808655	0.059169	0.044981	-0.003365	-0.299304	0.607983	-1.293687	0.879457	0.034261	-0.032553	-0.473627
21288	0.579506	0.371974	9.740977	0.032631	0.036422	0.046000	-0.298767	0.607342	-1.290994	0.879865	0.035117	-0.032278	-0.472824
21289	0.671983	0.363950	9.811278	0.008550	0.086843	0.012630	-0.297962	0.607607	-1.290995	0.880069	0.035989	-0.031052	-0.472460
21290	0.386238	0.353910	9.821843	0.007179	0.077412	-0.038648	-0.296349	0.607029	-1.292120	0.879707	0.036838	-0.029756	-0.473153
21291	0.300781	0.512585	9.856540	0.053018	0.051190	-0.041313	-0.296887	0.607676	-1.295084	0.879344	0.038154	-0.029524	-0.473736
21292	0.340948	0.353114	10.056371	0.044155	0.044279	0.019609	-0.294741	0.608223	-1.296451	0.879469	0.039305	-0.029207	-0.473431
21293	0.223964	0.496640	9.989109	0.044228	-0.044190	0.001383	-0.296616	0.606837	-1.295795	0.879461	0.039502	-0.030584	-0.473343
21294	0.151295	0.587551	9.808056	0.124647	-0.058230	0.021012	-0.298220	0.604951	-1.298284	0.879457	0.041095	-0.032834	-0.473062
21295	0.088740	0.630075	9.454357	0.147513	-0.025757	0.081429	-0.301704	0.603369	-1.299790	0.880126	0.043216	-0.034907	-0.471479
21296	0.109894	0.800402	9.554826	0.032338	-0.031059	0.112847	-0.303042	0.601860	-1.300503	0.881049	0.043375	-0.035888	-0.469662
21297	0.318361	0.945003	9.714196	-0.022305	-0.044467	0.133752	-0.303851	0.603157	-1.300724	0.882331	0.042287	-0.036722	-0.467285
21298	0.389512	0.897739	9.690256	-0.004500	-0.024188	0.110938	-0.305203	0.605956	-1.298034	0.883264	0.041861	-0.037232	-0.465516
21299	0.367449	1.047861	9.791959	-0.015685	-0.007181	-0.041053	-0.307218	0.606573	-1.298263	0.882931	0.041364	-0.037321	-0.466187
21300	0.261091	1.521743	9.804378	0.004282	-0.004288	-0.115231	-0.310313	0.609016	-1.296788	0.881764	0.041447	-0.037373	-0.468379
21301	0.159297	1.495602	9.637758	-0.014873	0.072254	-0.125383	-0.312463	0.610560	-1.300248	0.880691	0.041812	-0.036000	-0.470467
21302	0.082970	1.438385	9.664734	-0.075023	0.093956	-0.160778	-0.312741	0.613554	-1.300964	0.879219	0.041453	-0.033535	-0.473425
21303	-0.072750	1.765750	10.004130	-0.124968	0.097534	-0.178580	-0.311541	0.616395	-1.302654	0.877725	0.040206	-0.030629	-0.476492
21304	-0.024733	1.710816	10.280445	-0.017973	0.079829	-0.144778	-0.312622	0.618995	-1.303917	0.876334	0.040705	-0.028969	-0.479106
21305	0.171560	1.986209	9.713872	0.185768	0.019878	-0.167550	-0.311806	0.615744	-1.304847	0.874614	0.044218	-0.030417	-0.481841
21306	-0.121262	1.922604	9.447790	0.133242	0.036889	-0.083545	-0.312875	0.614110	-1.306519	0.873667	0.046921	-0.031010	-0.483263
21307	-0.214528	1.765563	9.619434	0.007292	-0.008075	0.109409	-0.313142	0.614166	-1.308689	0.874743	0.046934	-0.031476	-0.481281
21308	0.011808	1.609457	9.699776	-0.025027	-0.008149	0.173800	-0.314354	0.615318	-1.308366	0.876402	0.046276	-0.031568	-0.478312
21309	0.180216	1.437732	9.756792	-0.001681	-0.031222	0.036662	-0.315302	0.618513	-1.310971	0.876765	0.045979	-0.032289	-0.477626
21310	0.064165	1.620092	9.462984	0.039106	-0.010330	-0.003719	-0.317452	0.619416	-1.311189	0.876668	0.046536	-0.032866	-0.477711
21311	0.045860	1.537202	9.282504	0.052819	-0.007438	-0.044314	-0.318129	0.621448	-1.312747	0.876219	0.047507	-0.033618	-0.478386
21312	0.131218	1.480468	9.092971	-0.014567	-0.001772	-0.080748	-0.319606	0.621777	-1.313263	0.875448	0.047257	-0.033459	-0.479832
21313	-0.267290	1.249952	9.607262	-0.121609	0.059346	-0.072651	-0.320006	0.621497	-1.319114	0.874930	0.045852	-0.031329	-0.481054
21314	-0.751325	0.571207	10.136754	-0.342834	0.140095	0.036919	-0.316539	0.628722	-1.316881	0.875652	0.041145	-0.025638	-0.480503
21315	-0.653814	0.456393	9.591759	-0.124289	0.188509	-0.048729	-0.314679	0.635210	-1.317917	0.875405	0.040905	-0.021176	-0.481190
21316	-0.064985	1.394314	8.582077	-0.027732	0.334144	0.136250	-0.311460	0.635837	-1.317662	0.876829	0.043546	-0.015197	-0.478586
21317	-0.255034	-0.240309	10.211066	-0.363051	0.396804	0.436257	-0.298870	0.644713	-1.316435	0.881390	0.040919	-0.005204	-0.470585
21318	0.211247	0.195409	10.198015	-0.328339	0.112470	0.298278	-0.295676	0.654018	-1.318211	0.884395	0.036131	-0.000403	-0.465339
21319	0.519616	0.113657	10.631772	-0.116006	0.156546	0.171844	-0.291269	0.661287	-1.318843	0.886103	0.035541	0.003234	-0.462112
21320	0.465812	0.637053	10.715240	-0.205370	0.049401	0.195621	-0.289418	0.670565	-1.318157	0.887979	0.032346	0.005841	-0.458708
21321	0.489646	-0.382155	10.287948	0.065261	0.058580	0.311505	-0.285689	0.680354	-1.316933	0.890807	0.034016	0.005953	-0.453067
21322	0.747189	-0.758684	9.648733	0.219047	0.042733	0.213728	-0.281391	0.679809	-1.322167	0.892499	0.038306	0.004554	-0.449396
21323	-0.046360	-0.877505	9.334001	0.045608	0.041296	0.138215	-0.274808	0.677805	-1.321629	0.893740	0.039323	0.004640	-0.446834
21324	-0.397910	-0.718786	9.526631	-0.035941	0.054367	0.228285	-0.268521	0.684883	-1.322017	0.895719	0.039163	0.005723	-0.442855
21325	-0.444985	-1.251270	9.673639	0.090341	0.080673	0.357954	-0.260622	0.691624	-1.321620	0.898827	0.041257	0.005999	-0.436317
21326	-0.662839	-0.769696	9.730723	-0.004086	0.049752	0.281455	-0.249911	0.700624	-1.323901	0.901192	0.041628	0.006664	-0.431366
21327	-0.756285	0.779864	9.884673	-0.087886	0.002186	0.307363	-0.238941	0.712374	-1.322970	0.903939	0.039803	0.007155	-0.425745
21328	-0.549162	0.861317	9.986705	-0.122390	0.020769	0.659186	-0.227425	0.721265	-1.321321	0.909490	0.037836	0.008015	-0.413924
21329	-0.392817	1.330285	10.272020	-0.087297	-0.087248	0.402162	-0.214038	0.732174	-1.317046	0.912905	0.035334	0.006792	-0.406584
21330	-1.095642	1.608868	10.498705	-0.308811	0.033698	0.359942	-0.202660	0.742307	-1.313860	0.915912	0.029996	0.009633	-0.400141
21331	-1.324384	1.454234	10.762465	-0.125817	0.143675	0.469128	-0.184842	0.752543	-1.309386	0.919699	0.028783	0.012968	-0.391352
21332	-0.664106	1.602051	9.734456	0.219223	0.085525	0.278750	-0.168463	0.751672	-1.312597	0.921539	0.033539	0.012625	-0.386629
21333	-0.693678	1.887902	9.083841	0.078097	0.144646	0.284001	-0.157447	0.748639	-1.314863	0.923657	0.036124	0.014464	-0.381240
21334	-0.637461	1.791851	9.394420	0.101445	0.159820	0.254096	-0.144026	0.749033	-1.314735	0.925310	0.039274	0.016418	-0.376815
21335	-0.245496	1.303709	9.174220	0.209171	0.068392	0.249368	-0.133410	0.745045	-1.318115	0.927011	0.043766	0.015853	-0.372133
21336	-0.431066	1.429042	9.528667	0.001963	-0.048932	0.033164	-0.129239	0.742219	-1.322470	0.927194	0.043430	0.014866	-0.371759
21337	-0.704273	1.686298	9.826471	0.045999	-0.067138	0.065054	-0.127629	0.742311	-1.321942	0.927683	0.043885	0.013149	-0.370548
21338	-0.653167	1.677516	9.837734	0.174810	-0.086037	0.226229	-0.124538	0.741125	-1.322696	0.929168	0.046528	0.010025	-0.366581
21339	-0.432304	1.751904	9.641742	0.142929	-0.131749	0.266457	-0.124921	0.735137	-1.326420	0.931018	0.048414	0.006190	-0.361694
21340	-0.277376	1.781433	9.771451	0.211040	-0.159742	0.271757	-0.125716	0.731972	-1.329504	0.932751	0.051197	0.001395	-0.356864
21341	-0.036472	1.807621	9.477739	0.297202	-0.170801	0.245388	-0.128367	0.721370	-1.333351	0.934189	0.055715	-0.004285	-0.352376
21342	-0.510076	1.201802	9.166869	0.269550	-0.182688	0.067661	-0.132908	0.714502	-1.337735	0.934318	0.059432	-0.009705	-0.351316
21343	-0.818949	0.642865	10.663733	-0.289940	0.028128	0.124776	-0.132777	0.715664	-1.339194	0.935545	0.054361	-0.007381	-0.348922
21344	-0.312501	0.569464	10.176713	-0.003612	-0.059533	0.172757	-0.131192	0.724073	-1.337310	0.936722	0.053827	-0.008690	-0.345803
21345	0.079432	1.688248	8.589106	0.223373	-0.059047	0.302453	-0.131446	0.719796	-1.341796	0.938552	0.057718	-0.011763	-0.340073
21346	0.190245	1.175731	9.742226	-0.211775	-0.093770	0.480304	-0.130111	0.721996	-1.340381	0.941973	0.052963	-0.012668	-0.331242
21347	0.696392	0.456711	10.451657	-0.107887	-0.164546	0.215738	-0.130669	0.728955	-1.340965	0.943478	0.049900	-0.015409	-0.327296
21348	0.497104	0.618097	9.760664	0.199498	-0.060245	-0.086700	-0.131600	0.726325	-1.342535	0.942665	0.053270	-0.017798	-0.328981
21349	-0.232843	1.216586	9.560426	0.097402	-0.021842	-0.166201	-0.134138	0.722456	-1.343990	0.941472	0.055115	-0.018803	-0.332022
21350	-0.497748	1.410867	9.786741	0.033259	-0.007178	0.081278	-0.133729	0.720508	-1.345825	0.941952	0.055636	-0.019281	-0.330544
21351	-0.084019	1.054215	9.614363	0.047721	0.018887	0.219335	-0.131044	0.720468	-1.346809	0.943365	0.056677	-0.019594	-0.326292
21352	0.276988	0.958821	9.746524	-0.003781	0.028874	0.194405	-0.127282	0.719282	-1.348251	0.944618	0.056690	-0.019279	-0.322662
21353	0.150066	1.009929	9.785574	-0.001531	0.029092	0.042376	-0.123660	0.719712	-1.345968	0.944924	0.056907	-0.018885	-0.321751
21354	0.106260	1.247030	9.690965	-0.011195	0.030947	-0.000076	-0.120972	0.718498	-1.345087	0.944925	0.056867	-0.018262	-0.321791
21355	0.038497	1.243373	9.698543	0.006403	0.030718	0.015022	-0.118559	0.719614	-1.346847	0.945045	0.057253	-0.017859	-0.321392
21356	0.089635	1.125359	9.797292	-0.000050	0.053600	0.058459	-0.117081	0.719021	-1.347155	0.945415	0.057549	-0.016947	-0.320299
21357	0.021533	1.138690	9.804730	0.030933	0.034735	0.040768	-0.114528	0.718117	-1.347350	0.945672	0.058404	-0.016655	-0.319400
21358	-0.037748	1.181302	9.720743	0.043828	0.026253	0.028391	-0.111972	0.716366	-1.347572	0.945785	0.059364	-0.016507	-0.318895
21359	-0.126847	1.286508	9.799062	0.059867	0.013852	0.031911	-0.109550	0.714651	-1.349288	0.945942	0.060634	-0.016780	-0.318177
21360	0.052880	1.246058	9.665262	0.035276	0.010667	0.008793	-0.108469	0.711916	-1.348301	0.945933	0.061339	-0.016849	-0.318064
21361	-0.005630	1.278994	9.764322	0.008253	0.019170	-0.056650	-0.109272	0.711080	-1.348047	0.945589	0.061691	-0.016586	-0.319031
21362	-0.178222	1.411798	9.671363	-0.033203	0.015210	-0.055003	-0.108736	0.711639	-1.348307	0.945258	0.061152	-0.016055	-0.320141
21363	-0.052771	1.452924	9.749527	-0.001344	0.001774	-0.003743	-0.108069	0.713254	-1.351526	0.945256	0.061204	-0.016122	-0.320132
21364	-0.165256	1.266389	9.788406	-0.012306	0.014847	0.038773	-0.107800	0.712946	-1.350723	0.945499	0.061027	-0.015846	-0.319463
21365	-0.003753	1.196497	9.837220	0.044447	-0.012107	-0.001922	-0.108604	0.712861	-1.352348	0.945449	0.061851	-0.016466	-0.319422
21366	-0.318308	1.249022	9.562373	0.009027	-0.006502	0.045816	-0.109169	0.721724	-1.349607	0.945696	0.061938	-0.016740	-0.318658
21367	-0.524256	1.284152	9.801328	-0.054023	0.032091	0.189124	-0.107296	0.723641	-1.348752	0.946991	0.061123	-0.016109	-0.314980
21368	-0.214800	1.080995	9.812357	-0.003781	0.028843	0.194506	-0.105283	0.723702	-1.347277	0.948187	0.061143	-0.015814	-0.311372
21369	0.042663	1.119616	9.468508	-0.089157	0.020210	0.155233	-0.102203	0.725909	-1.347922	0.949283	0.059582	-0.015147	-0.308354
21370	-0.257719	1.053518	9.861799	-0.085944	0.042902	0.173129	-0.097384	0.730160	-1.346889	0.950420	0.058135	-0.014047	-0.305162
21371	0.062235	1.032607	9.744191	-0.035422	0.041581	0.100718	-0.094691	0.727280	-1.347421	0.951106	0.057726	-0.013233	-0.303133
21372	-0.106431	0.995568	9.821141	0.020942	0.023871	0.008874	-0.091739	0.727781	-1.347576	0.951100	0.058240	-0.012955	-0.303067
21373	-0.191865	1.134810	9.740438	-0.000644	0.015727	0.007001	-0.090133	0.729349	-1.349719	0.951168	0.058351	-0.012730	-0.302842
21374	-0.046548	1.147163	9.788134	0.032381	0.021029	-0.015881	-0.091205	0.728655	-1.349185	0.950989	0.059072	-0.012548	-0.303269
21375	-0.374854	1.082943	9.792987	0.060223	0.026543	0.021448	-0.090929	0.726546	-1.350072	0.951075	0.060398	-0.012494	-0.302741
21376	-0.129773	1.179633	9.732375	0.031790	0.024893	0.007146	-0.091186	0.722224	-1.346402	0.951031	0.061125	-0.012264	-0.302742
21377	-0.129611	1.184500	9.814190	0.078871	0.011395	-0.006056	-0.089568	0.719959	-1.347990	0.950921	0.062716	-0.012576	-0.302750
21378	-0.186720	1.353382	9.681172	0.056125	0.022529	0.039041	-0.086448	0.708682	-1.346759	0.951040	0.063884	-0.012579	-0.302133
21379	-0.237686	1.442254	9.452656	0.022097	0.015299	0.031828	-0.086710	0.706580	-1.347368	0.951228	0.064420	-0.012518	-0.301429
21380	0.054543	1.163550	9.670750	-0.036951	0.031921	-0.012512	-0.086444	0.707237	-1.345446	0.951153	0.063886	-0.011715	-0.301811
21381	-0.014512	1.249709	9.836489	-0.021315	0.018108	-0.095648	-0.084017	0.703814	-1.346673	0.950626	0.063632	-0.011184	-0.303538
21382	-0.194775	1.287701	9.784932	-0.003224	0.021867	-0.098180	-0.085365	0.705516	-1.345514	0.949984	0.063699	-0.010667	-0.305547
21383	-0.308501	1.273496	9.752663	0.020016	-0.009083	-0.097394	-0.086446	0.707944	-1.345423	0.949381	0.064066	-0.010896	-0.307331
21384	-0.259262	1.237978	9.771292	0.012513	-0.003226	-0.085013	-0.086446	0.707928	-1.344744	0.948779	0.064276	-0.010969	-0.309139
21385	-0.218162	1.129487	9.821517	0.038751	-0.023289	-0.127501	-0.088322	0.707161	-1.346378	0.947955	0.064909	-0.011539	-0.311506
21386	-0.329291	1.217281	9.721154	0.078061	-0.025010	-0.116756	-0.090321	0.702425	-1.347596	0.947048	0.066232	-0.012394	-0.313943
21387	-0.309602	1.190927	9.649739	0.017726	-0.026391	-0.081593	-0.091927	0.700900	-1.347354	0.946526	0.066433	-0.012937	-0.315447
21388	-0.224568	1.309000	9.694789	0.002287	-0.054128	-0.115438	-0.094079	0.702388	-1.348369	0.945700	0.066136	-0.013871	-0.317940
21389	-0.252588	1.264800	9.752036	-0.023349	-0.088387	-0.105122	-0.096229	0.703129	-1.347640	0.945057	0.065169	-0.015289	-0.319979
21390	-0.350876	1.418360	9.528802	-0.129605	-0.159242	-0.081134	-0.102140	0.704973	-1.348055	0.944571	0.061695	-0.017410	-0.321987
21391	0.650240	0.387850	9.983753	-0.187547	-0.123223	-0.332352	-0.109665	0.707630	-1.345298	0.942615	0.057444	-0.018162	-0.328402
21392	-0.447718	1.166639	10.271570	0.161075	-0.047303	-0.265149	-0.119594	0.706406	-1.343590	0.940545	0.060233	-0.019857	-0.333697
21393	-0.451178	1.193180	9.344471	0.058002	-0.038692	-0.074434	-0.123332	0.699696	-1.343356	0.939986	0.061077	-0.020896	-0.335051
21394	-0.280365	1.157453	9.487196	-0.130532	-0.113147	-0.003931	-0.127226	0.700012	-1.340853	0.939943	0.057831	-0.022195	-0.335663
21395	-0.093522	1.112351	10.042124	-0.201189	-0.160135	0.003451	-0.133685	0.704571	-1.335735	0.940141	0.052951	-0.023858	-0.335801
21396	0.246607	1.312731	10.036607	0.044290	-0.083028	-0.009514	-0.142270	0.703052	-1.334868	0.939847	0.053192	-0.025758	-0.336444
21397	0.102134	1.222687	9.765647	0.132339	-0.047056	0.003411	-0.143868	0.699397	-1.340406	0.939727	0.055345	-0.027544	-0.336292
21398	0.249905	1.443836	9.607227	0.106755	-0.111356	0.006418	-0.147761	0.699144	-1.337786	0.939445	0.056558	-0.030415	-0.336628
21399	0.358430	1.436071	9.389149	0.044975	-0.098260	0.031044	-0.151245	0.697546	-1.338613	0.939565	0.056719	-0.032621	-0.336059
21400	0.286368	1.250326	9.954043	-0.008492	-0.087667	-0.055685	-0.154596	0.696259	-1.340791	0.939025	0.055967	-0.034197	-0.337537
21401	-0.079977	1.243661	9.788787	0.091462	-0.045267	-0.083307	-0.156864	0.692132	-1.343617	0.938350	0.057433	-0.035584	-0.339020
21402	0.075383	1.399368	9.318151	-0.042239	-0.041462	0.004677	-0.159141	0.690475	-1.343100	0.938276	0.056313	-0.036131	-0.339354
21403	0.214296	1.198025	9.824642	-0.021158	-0.034634	0.024202	-0.162373	0.693926	-1.342271	0.938463	0.055666	-0.036669	-0.338886
21404	0.230538	1.322104	9.612366	0.044868	-0.029412	-0.020649	-0.162373	0.693800	-1.342955	0.938112	0.056279	-0.037555	-0.339659
21405	0.268081	1.393193	9.670755	0.000967	0.017493	0.081170	-0.164116	0.693290	-1.343631	0.938698	0.056364	-0.037329	-0.338048
21406	0.420499	1.058532	9.774248	0.067006	0.020970	0.035405	-0.161295	0.692309	-1.340704	0.938734	0.057692	-0.037482	-0.337706
21407	0.271621	1.177174	9.426954	0.068526	0.024121	-0.020231	-0.160482	0.689780	-1.342291	0.938560	0.059151	-0.037473	-0.337939
21408	-0.011419	0.817628	9.620783	-0.114601	0.116821	-0.021023	-0.160761	0.692768	-1.336616	0.938465	0.057758	-0.034540	-0.338755
21409	-0.206172	0.702482	10.152493	-0.226127	0.100038	-0.027634	-0.157565	0.700832	-1.333674	0.938623	0.054173	-0.031067	-0.339245
21410	0.049931	0.728968	10.068677	-0.067143	0.071838	-0.054778	-0.155430	0.704704	-1.331942	0.938098	0.053383	-0.029275	-0.340977
21411	0.243433	1.171834	9.676484	-0.066301	-0.005167	-0.032333	-0.155573	0.708213	-1.336722	0.937972	0.052070	-0.028849	-0.341563
21412	0.190354	1.161161	9.684565	-0.032896	0.033328	0.004277	-0.153830	0.708714	-1.335638	0.937757	0.051626	-0.028077	-0.342283
21413	0.129117	1.099378	9.856474	-0.049264	0.033926	0.010430	-0.152355	0.709119	-1.336322	0.937926	0.050876	-0.027079	-0.342015
21414	0.289823	1.061025	9.852066	-0.015144	0.039411	-0.019520	-0.148332	0.710407	-1.334832	0.937526	0.050821	-0.026290	-0.343179
21415	0.430786	1.017442	9.702656	-0.011170	0.022027	-0.070037	-0.150749	0.710917	-1.336147	0.937095	0.050737	-0.025709	-0.344410
21416	0.277633	1.167606	9.735339	-0.037240	-0.026910	-0.113725	-0.151285	0.710148	-1.332902	0.936026	0.049861	-0.025914	-0.347416
21417	0.172881	1.088031	9.829016	-0.002265	-0.010854	-0.140011	-0.152360	0.710443	-1.332336	0.935074	0.049754	-0.025951	-0.349981
21418	-0.117817	1.077899	9.805727	-0.000451	-0.040954	-0.145438	-0.155452	0.711918	-1.331845	0.933715	0.049482	-0.026641	-0.353579
21419	-0.162385	1.120784	9.777556	0.002970	-0.040988	-0.071156	-0.157330	0.711697	-1.332646	0.933214	0.049234	-0.027330	-0.354881
21420	-0.054788	1.076614	9.802856	0.020423	-0.046649	-0.051710	-0.158944	0.712997	-1.332177	0.932472	0.049257	-0.028368	-0.356743
21421	0.098292	1.164349	9.715417	0.053782	-0.054216	-0.021630	-0.163234	0.711282	-1.333270	0.932261	0.049841	-0.029707	-0.357104
21422	0.179984	1.073579	9.684907	0.032410	-0.047105	-0.028738	-0.164037	0.710757	-1.334229	0.931660	0.050069	-0.030863	-0.358538
21423	0.069020	1.163811	9.651934	-0.006871	-0.040067	-0.039404	-0.164706	0.709742	-1.332487	0.931388	0.049636	-0.031485	-0.359252
21424	0.110536	1.038337	9.726373	-0.022115	-0.008217	-0.002122	-0.166988	0.709960	-1.333541	0.931062	0.049109	-0.031549	-0.360162
21425	0.265275	1.060568	9.750212	-0.047127	-0.028599	-0.012975	-0.167399	0.712477	-1.331823	0.931024	0.047989	-0.031692	-0.360397
21426	0.315014	0.993496	9.728171	-0.015420	-0.013977	-0.018095	-0.168879	0.713648	-1.332040	0.930549	0.047552	-0.031898	-0.361662
21427	0.169073	1.019979	9.728308	-0.047414	-0.007740	-0.065864	-0.169554	0.715068	-1.331578	0.930141	0.046606	-0.031600	-0.362861
21428	0.171587	0.893789	9.726930	-0.038808	0.029143	-0.044379	-0.169426	0.716671	-1.327585	0.929506	0.046063	-0.030808	-0.364621
21429	0.108865	0.873226	9.689051	-0.060596	0.058874	-0.031864	-0.168356	0.717623	-1.327023	0.929393	0.045327	-0.029199	-0.365132
21430	0.033819	0.774778	9.860813	-0.062353	0.069526	-0.031785	-0.166753	0.720247	-1.325869	0.928866	0.044636	-0.027497	-0.366688
21431	0.173886	0.782163	9.749507	-0.072429	0.093130	-0.054680	-0.164879	0.721920	-1.326653	0.928607	0.043931	-0.025136	-0.367596
21432	0.400732	0.820259	9.683964	-0.106843	0.099634	-0.113145	-0.162877	0.725543	-1.326287	0.927499	0.042683	-0.022475	-0.370701
21433	0.449033	0.825989	9.666144	-0.151558	0.148106	-0.182828	-0.161148	0.731073	-1.328576	0.926355	0.040962	-0.018417	-0.373964
21434	0.388286	0.722934	9.732461	-0.130508	0.148549	-0.229600	-0.157805	0.734858	-1.324278	0.924346	0.039695	-0.014572	-0.379206
21435	0.089158	0.649530	9.709392	-0.184304	0.149082	-0.270363	-0.156212	0.740417	-1.321533	0.922492	0.037392	-0.010188	-0.384065
21436	-0.403865	0.611474	9.906387	-0.190861	0.102727	-0.268807	-0.155963	0.746218	-1.315638	0.920146	0.034680	-0.006689	-0.389980
21437	-0.453419	0.435796	9.988039	-0.121656	0.068850	-0.169774	-0.156515	0.750682	-1.312360	0.918937	0.032896	-0.004317	-0.393006
21438	-0.625624	0.549186	9.895238	-0.129784	0.039578	-0.139892	-0.158536	0.753220	-1.309943	0.917507	0.030805	-0.002534	-0.396518
21439	-0.741568	0.668474	10.003921	-0.025667	0.029792	0.003610	-0.155326	0.756618	-1.307152	0.917582	0.030487	-0.001718	-0.396371
21440	-0.474768	0.503361	9.794293	-0.012032	0.023882	0.031859	-0.153176	0.755715	-1.306934	0.917488	0.030428	-0.001256	-0.396595
21441	-0.310737	0.554898	9.875971	-0.059320	0.042533	0.053008	-0.152105	0.756551	-1.307463	0.917974	0.029600	0.000039	-0.395535
21442	-0.229341	0.609785	9.904534	0.005792	0.041614	0.040808	-0.148077	0.756032	-1.307391	0.917958	0.030011	0.000684	-0.395540
21443	-0.474292	0.726712	9.821510	-0.018363	0.029181	0.067226	-0.146735	0.755788	-1.304288	0.918528	0.029846	0.001400	-0.394224
21444	-0.313962	0.710202	9.836184	0.027559	0.012890	0.130885	-0.144992	0.756618	-1.305233	0.919212	0.030434	0.001291	-0.392583
21445	-0.357496	0.694839	9.767561	0.036279	0.002902	0.106106	-0.143110	0.755752	-1.306370	0.920049	0.031083	0.001067	-0.390567
21446	-0.381619	0.694405	9.800526	0.033721	-0.009275	0.166142	-0.142434	0.754520	-1.308866	0.921008	0.031610	0.000479	-0.388260
21447	-0.267916	0.575082	9.749548	0.063093	-0.035890	0.174002	-0.141353	0.752102	-1.309364	0.922341	0.032461	-0.000712	-0.385011
21448	-0.106503	0.485751	9.646849	0.025179	-0.046161	0.109250	-0.139741	0.751782	-1.309393	0.922855	0.032542	-0.001879	-0.383765
21449	-0.033236	0.472525	9.740673	-0.008020	-0.032222	0.073854	-0.139741	0.751662	-1.310349	0.923453	0.032097	-0.002403	-0.382359
21450	-0.147186	0.353933	9.745293	-0.007650	-0.012524	-0.003788	-0.140815	0.751976	-1.310598	0.923095	0.031833	-0.002626	-0.383243
21451	-0.311890	0.350946	9.757112	-0.021924	0.040575	0.000963	-0.139879	0.753086	-1.310573	0.923147	0.031678	-0.001649	-0.383137
21452	-0.336173	0.369937	9.862142	-0.015406	0.023967	-0.044208	-0.140955	0.753632	-1.308640	0.922503	0.031552	-0.001111	-0.384698
21453	-0.252470	0.293765	9.793068	-0.060212	0.053863	-0.045939	-0.140023	0.756001	-1.308030	0.922216	0.030782	0.000443	-0.385449
21454	-0.205776	0.384435	9.803446	-0.031167	0.068510	-0.052842	-0.139759	0.757384	-1.306901	0.921532	0.030712	0.001931	-0.387081
21455	-0.176284	0.372838	9.859805	-0.037711	0.026575	-0.084965	-0.137618	0.759295	-1.306048	0.920924	0.030133	0.002828	-0.388565
21456	-0.323033	0.433289	9.818737	-0.050064	0.007210	-0.097474	-0.140037	0.760488	-1.306253	0.919916	0.029240	0.003363	-0.391008
21457	-0.488078	0.454576	9.876100	-0.042511	0.006760	-0.077085	-0.140045	0.763002	-1.304812	0.919366	0.028421	0.003933	-0.392356
21458	-0.509015	0.534308	9.889299	-0.032157	-0.003246	-0.028491	-0.139647	0.763882	-1.300438	0.918909	0.027781	0.004100	-0.393470
21459	-0.364623	0.583051	9.874104	0.015638	-0.012425	-0.000143	-0.138839	0.763003	-1.299932	0.918929	0.027900	0.003820	-0.393417
21460	-0.332128	0.537519	9.899518	0.018605	-0.037770	0.019148	-0.139911	0.762499	-1.301567	0.918822	0.027923	0.002927	-0.393671
21461	-0.261540	0.509660	9.820047	0.047392	-0.041083	0.019205	-0.140981	0.761895	-1.304973	0.918978	0.028408	0.001854	-0.393280
21462	-0.195612	0.586099	9.691503	0.052723	-0.067662	0.017269	-0.142450	0.759550	-1.306119	0.918823	0.028820	0.000143	-0.393615
21463	-0.052313	0.457614	9.745014	0.022883	-0.045954	-0.007468	-0.143394	0.761318	-1.308227	0.918781	0.028814	-0.000824	-0.393715
21464	-0.202302	0.445183	9.752542	0.005598	-0.034829	-0.032172	-0.144196	0.760268	-1.310971	0.918244	0.028616	-0.001534	-0.394978
21465	-0.244722	0.381293	9.730057	0.010872	-0.001270	-0.021319	-0.146346	0.761122	-1.309014	0.918099	0.028737	-0.001577	-0.395306
21466	-0.301867	0.353568	9.877762	0.003783	0.004091	-0.024833	-0.147149	0.760107	-1.307134	0.917632	0.028813	-0.001561	-0.396383
21467	-0.195769	0.362764	9.765400	0.023477	0.011241	-0.019442	-0.147147	0.759375	-1.306070	0.917494	0.029255	-0.001473	-0.396669
21468	-0.270238	0.453663	9.781687	-0.020158	0.008701	-0.003669	-0.146743	0.759171	-1.309889	0.917232	0.028928	-0.001193	-0.397300
21469	-0.291674	0.448428	9.867730	-0.006128	-0.003911	0.007790	-0.147284	0.760289	-1.308758	0.917327	0.028706	-0.001160	-0.397096
21470	-0.214365	0.459541	9.860390	-0.027642	-0.011089	0.003239	-0.145133	0.759426	-1.310307	0.917143	0.028085	-0.001186	-0.397566
21471	-0.256855	0.517028	9.815321	-0.008037	-0.033240	0.006703	-0.145136	0.760067	-1.307431	0.917230	0.027596	-0.001676	-0.397399
21472	-0.150426	0.528670	9.823314	-0.009007	-0.027105	0.010251	-0.146746	0.759950	-1.306872	0.917088	0.027189	-0.002147	-0.397752
21473	-0.175777	0.576757	9.774028	0.024064	-0.013816	-0.012541	-0.147151	0.760836	-1.308063	0.917004	0.027449	-0.002532	-0.397924
21474	-0.227839	0.522411	9.828207	0.021253	-0.017486	-0.009025	-0.146067	0.757415	-1.308050	0.916688	0.027673	-0.003057	-0.398633
21475	-0.218113	0.512871	9.778026	0.031721	-0.018594	0.003377	-0.147006	0.757144	-1.307640	0.916726	0.028039	-0.003600	-0.398516
21476	-0.163044	0.543000	9.755415	0.030075	-0.005182	-0.000091	-0.147672	0.755815	-1.310666	0.916468	0.028521	-0.003976	-0.399070
21477	-0.126619	0.538805	9.751750	0.005130	0.009010	-0.007159	-0.149017	0.756700	-1.310894	0.916439	0.028622	-0.003800	-0.399132
21478	-0.166624	0.608485	9.802957	0.007230	0.004000	-0.019557	-0.147402	0.755234	-1.310280	0.916035	0.028760	-0.003815	-0.400048
21479	-0.208751	0.547040	9.888788	0.017744	0.009136	-0.007988	-0.148742	0.754400	-1.309612	0.915991	0.029099	-0.003739	-0.400124
21480	-0.198377	0.510812	9.874937	0.038088	-0.011439	-0.031927	-0.147127	0.753254	-1.310619	0.915472	0.029679	-0.004277	-0.401263
21481	-0.230320	0.653461	9.870473	0.052346	-0.014985	-0.027483	-0.147936	0.754429	-1.311660	0.915248	0.030465	-0.004910	-0.401707
21482	-0.185844	0.598425	9.792813	0.066350	-0.025863	-0.014253	-0.149270	0.751952	-1.313356	0.914843	0.031443	-0.005951	-0.402541
21483	-0.176986	0.634996	9.759108	0.058899	-0.019076	-0.003627	-0.149794	0.747736	-1.314030	0.914804	0.032316	-0.006729	-0.402548
21484	-0.225031	0.619562	9.796267	0.051991	-0.011784	-0.013316	-0.151941	0.747810	-1.315090	0.914416	0.033144	-0.007399	-0.403348
21485	-0.195869	0.610378	9.763529	0.059477	-0.017601	0.008767	-0.151933	0.745290	-1.316259	0.914474	0.034039	-0.008161	-0.403127
21486	-0.181596	0.615486	9.710969	0.045894	-0.026649	0.010432	-0.152996	0.741651	-1.316908	0.914293	0.034630	-0.009070	-0.403470
21487	-0.190952	0.608040	9.770919	0.037097	-0.012367	0.005193	-0.152595	0.742208	-1.316895	0.914336	0.035158	-0.009551	-0.403313
21488	-0.199690	0.566617	9.811887	0.018600	-0.023605	0.021863	-0.154607	0.741710	-1.317839	0.914272	0.035271	-0.010193	-0.403434
21489	-0.244858	0.526958	9.839687	0.012036	0.016815	0.038909	-0.153797	0.740407	-1.317347	0.914611	0.035562	-0.009954	-0.402645
21490	-0.248567	0.585149	9.800618	0.009390	-0.002634	0.033471	-0.152989	0.739405	-1.317661	0.914683	0.035675	-0.010144	-0.402467
21491	-0.138159	0.635703	9.779552	0.009217	-0.008982	0.038709	-0.152175	0.736713	-1.318301	0.915016	0.035705	-0.010350	-0.401701
21492	-0.084459	0.617257	9.783747	0.043887	-0.008251	0.021130	-0.151370	0.737011	-1.319796	0.914973	0.036406	-0.010910	-0.401721
21493	-0.199239	0.658869	9.770281	0.009924	0.001411	0.014036	-0.150700	0.737433	-1.320334	0.915109	0.036534	-0.010913	-0.401399
21494	-0.182337	0.664033	9.782797	0.005305	0.011888	0.020273	-0.149090	0.737229	-1.319272	0.915101	0.036691	-0.010794	-0.401407
21495	-0.170946	0.703083	9.799703	0.016918	0.009255	0.022940	-0.148013	0.736052	-1.318371	0.915305	0.037009	-0.010714	-0.400915
21496	-0.134971	0.713440	9.745362	-0.015095	0.004915	0.007776	-0.149223	0.736774	-1.317790	0.915215	0.036739	-0.010549	-0.401150
21497	-0.154057	0.693670	9.716039	-0.069644	-0.009339	0.026085	-0.147747	0.737020	-1.317663	0.915502	0.035324	-0.010118	-0.400631
21498	-0.158986	0.725158	9.888972	-0.016626	-0.012489	0.027995	-0.146408	0.737831	-1.317380	0.915583	0.034884	-0.010271	-0.400481
21499	-0.114405	0.810941	9.966725	0.026749	0.029663	0.028385	-0.145601	0.737543	-1.317943	0.915828	0.035552	-0.009902	-0.399872
21500	-0.132216	0.810589	9.696568	0.001971	-0.008197	0.040453	-0.145599	0.736820	-1.317286	0.915982	0.035484	-0.010136	-0.399520
21501	-0.171955	0.766191	9.878635	-0.022616	-0.027303	0.013737	-0.145328	0.735812	-1.316778	0.916131	0.034804	-0.010408	-0.399229
21502	-0.150089	0.754443	9.821621	0.079868	-0.004417	0.022159	-0.145322	0.733873	-1.318609	0.916088	0.036196	-0.011182	-0.399184
