# Supplementary material for: Identification of Haptic Based Guiding Using Hard Reins
Source: PLoS One. 2015 Jul 22;10(7):e0132020. doi: 10.1371/journal.pone.0132020 (PMC4511788; doi:10.1371/journal.pone.0132020)
Supplement: S9 File — (ZIP) [file pone.0132020.s009.zip › Exp2_MotionData2/Subject10/path2/T5/fc5.txt]

// Start Time: 0
// Sample rate: 25.0Hz
// Scenario: 4.9
// Firmware Version: 2.6.1
Counter	Acc_X	Acc_Y	Acc_Z	Gyr_X	Gyr_Y	Gyr_Z	Mag_X	Mag_Y	Mag_Z	Quat_w	Quat_x	Quat_y	Quat_z
24181	9.907937	1.224444	3.155733	-0.559169	-0.068110	-0.126803	-0.790883	0.095691	0.047444	-0.742062	-0.185275	0.568090	-0.303796
24182	9.733858	0.968812	3.071824	-0.540738	-0.044961	-0.109102	-0.791432	0.090867	0.049943	-0.744459	-0.180998	0.571277	-0.294385
24183	9.054204	0.841408	2.885668	-0.560062	0.032250	-0.078101	-0.791284	0.089016	0.052327	-0.748265	-0.177032	0.572993	-0.283616
24184	8.722249	1.046243	2.840329	-0.550967	0.032113	-0.070957	-0.792260	0.085482	0.050600	-0.751184	-0.171661	0.575068	-0.274867
24185	8.987634	1.233749	2.944208	-0.582096	-0.013912	-0.042656	-0.791974	0.084340	0.053131	-0.754165	-0.167130	0.577499	-0.264193
24186	9.268285	1.469012	2.970205	-0.542250	-0.024873	-0.042036	-0.792534	0.082785	0.052412	-0.756070	-0.161818	0.580328	-0.255721
24187	9.380524	1.520658	2.838986	-0.546966	-0.082960	0.009610	-0.789981	0.083060	0.052961	-0.757709	-0.157494	0.583584	-0.245972
24188	9.423027	1.244779	2.827509	-0.545882	-0.087910	0.057397	-0.788998	0.084602	0.057212	-0.758238	-0.151243	0.587555	-0.238705
24189	9.505190	1.098721	2.744451	-0.563652	-0.052164	0.099435	-0.788306	0.088566	0.057814	-0.759707	-0.145391	0.590525	-0.230188
24190	9.312313	1.099771	2.718116	-0.544846	0.022958	0.148695	-0.786774	0.095224	0.057306	-0.760966	-0.137520	0.592937	-0.224598
24191	9.153647	1.265116	2.716483	-0.533716	0.075344	0.127261	-0.786240	0.103449	0.054561	-0.763597	-0.131156	0.593750	-0.217207
24192	9.153946	1.293965	2.691996	-0.566563	0.074071	0.086196	-0.785982	0.109832	0.052363	-0.765651	-0.123431	0.595172	-0.210508
24193	10.150276	0.751810	2.803039	-0.561806	-0.015494	0.035622	-0.783303	0.114081	0.051114	-0.767516	-0.118053	0.597096	-0.201142
24194	10.236056	0.432155	2.791993	-0.529126	-0.011799	0.008535	-0.782327	0.118479	0.048608	-0.768626	-0.112152	0.599345	-0.193446
24195	9.256521	-0.155913	2.461555	-0.559951	-0.040731	0.021361	-0.782342	0.122311	0.046668	-0.770074	-0.106978	0.601449	-0.183851
24196	9.038685	-0.873972	2.194394	-0.538475	-0.137525	0.050382	-0.779974	0.126875	0.049421	-0.769382	-0.100863	0.605615	-0.176377
24197	9.165963	-0.735596	2.033189	-0.531253	-0.160316	0.078966	-0.778860	0.131109	0.053842	-0.768933	-0.095746	0.609433	-0.167827
24198	9.810384	-1.251667	2.096082	-0.549414	-0.167392	0.079745	-0.777324	0.136340	0.056573	-0.767635	-0.089176	0.614003	-0.160573
24199	10.048191	-0.901208	2.720148	-0.544998	-0.083882	0.209389	-0.775368	0.143276	0.057621	-0.767553	-0.081881	0.616780	-0.154080
24200	9.504911	-0.781229	2.806531	-0.547638	-0.075035	0.221589	-0.773991	0.153339	0.056301	-0.766777	-0.073271	0.620030	-0.149158
24201	9.311508	-0.650786	2.599930	-0.570654	-0.106100	0.180804	-0.770628	0.162818	0.058780	-0.766387	-0.065917	0.623020	-0.141958
24202	9.138446	-0.970276	2.354825	-0.546655	-0.058461	0.178074	-0.768955	0.169326	0.061098	-0.765791	-0.057793	0.625802	-0.136371
24203	9.244930	-1.092395	2.259385	-0.551957	-0.020269	0.143287	-0.768838	0.174851	0.061439	-0.766387	-0.050868	0.627229	-0.129020
24204	9.235172	-1.237707	2.203023	-0.557194	0.023233	0.117286	-0.767575	0.178249	0.061606	-0.766838	-0.043107	0.628578	-0.122436
24205	10.381968	-1.294194	2.441354	-0.544756	-0.008213	0.115187	-0.767025	0.181928	0.063055	-0.767488	-0.036530	0.629633	-0.114852
24206	9.497780	-0.613517	2.563017	-0.544641	0.041517	0.086475	-0.765320	0.181929	0.061344	-0.768082	-0.029297	0.630507	-0.107944
24207	9.519316	0.221411	2.367598	-0.558001	0.024778	-0.042615	-0.766743	0.182639	0.061929	-0.769343	-0.024385	0.630832	-0.097816
24208	9.268494	-0.077771	2.199700	-0.552663	0.037170	-0.124097	-0.764888	0.180367	0.062032	-0.770153	-0.019680	0.631516	-0.087546
24209	9.450194	-0.353892	2.289533	-0.543065	0.068763	-0.035718	-0.766441	0.178674	0.060894	-0.771771	-0.014783	0.630956	-0.077749
24210	9.415638	-0.071838	2.523250	-0.544847	0.084022	-0.028737	-0.766577	0.177689	0.058905	-0.772830	-0.008903	0.630782	-0.069051
24211	9.467150	-0.211492	2.660065	-0.546990	0.042775	-0.049754	-0.768977	0.175005	0.058047	-0.773968	-0.004120	0.630456	-0.059013
24212	9.342724	-0.148631	2.553185	-0.570877	0.005150	-0.063959	-0.767384	0.172113	0.057965	-0.773905	0.001627	0.631368	-0.049421
24213	9.285715	-0.253254	2.385273	-0.530991	-0.016685	-0.061606	-0.769081	0.170409	0.060365	-0.774124	0.005989	0.631776	-0.039433
24214	9.632936	-0.410333	2.352730	-0.547619	-0.057903	-0.073880	-0.768787	0.167853	0.061750	-0.773096	0.011206	0.633481	-0.029979
24215	9.462600	-0.131292	2.354677	-0.547607	-0.052555	-0.068604	-0.769336	0.162740	0.065943	-0.772680	0.015754	0.634294	-0.019715
24216	9.434813	-0.025396	2.254456	-0.542301	-0.050347	-0.115429	-0.771588	0.157921	0.068031	-0.771582	0.020374	0.635730	-0.009683
24217	9.798530	-0.080437	2.322245	-0.556968	-0.075571	-0.103881	-0.771005	0.153655	0.072365	-0.770687	0.024655	0.636736	0.001205
24218	9.669129	0.133051	2.303138	-0.540466	-0.054128	-0.091443	-0.772149	0.150298	0.074643	-0.769351	0.029553	0.638051	0.010842
24219	9.617583	0.224248	2.147532	-0.553364	-0.090175	-0.083402	-0.772280	0.147025	0.078853	-0.768075	0.034080	0.639097	0.021333
24220	9.211061	0.565590	1.825286	-0.567879	-0.071818	-0.115556	-0.772686	0.141625	0.083467	-0.766292	0.039094	0.640519	0.031675
24221	9.528344	0.676637	1.736628	-0.532858	-0.109356	-0.161718	-0.772945	0.135093	0.087502	-0.764523	0.042348	0.641760	0.043085
24222	9.727848	0.908773	1.953673	-0.543643	-0.085999	-0.146004	-0.771364	0.129114	0.094499	-0.762357	0.046605	0.643251	0.053562
24223	9.852276	1.025222	2.147945	-0.553437	-0.028002	-0.176521	-0.772191	0.123015	0.096704	-0.761375	0.049914	0.643056	0.065541
24224	9.307063	1.021100	2.114872	-0.553065	0.013104	-0.148562	-0.773571	0.118868	0.096201	-0.760270	0.054164	0.642838	0.076254
24225	8.956786	1.041009	1.854136	-0.557489	0.000094	-0.106128	-0.772837	0.113195	0.097125	-0.759530	0.058415	0.641944	0.087229
24226	9.372412	1.040412	1.790757	-0.545564	-0.002083	-0.065193	-0.773532	0.109509	0.098223	-0.758186	0.063641	0.641704	0.096537
24227	10.638487	0.657021	2.051908	-0.556691	-0.027021	-0.077358	-0.775934	0.106962	0.099063	-0.756949	0.068318	0.641026	0.106991
24228	10.107151	-0.203346	2.303872	-0.552259	0.046114	-0.009869	-0.774227	0.105677	0.100733	-0.756160	0.074241	0.639805	0.115588
24229	9.302894	-0.725766	1.810577	-0.574755	0.080276	0.199100	-0.773564	0.112100	0.098297	-0.756727	0.082539	0.636902	0.122097
24230	9.144963	0.173543	2.066569	-0.546260	0.040905	0.155513	-0.772733	0.116920	0.097493	-0.756102	0.090494	0.635389	0.128069
24231	9.316868	0.401852	2.416602	-0.541168	0.036102	0.088418	-0.773040	0.122594	0.096141	-0.755735	0.096994	0.633286	0.135668
24232	9.334070	-0.149298	2.422730	-0.559473	0.043201	0.008475	-0.771903	0.122597	0.094152	-0.754571	0.103263	0.631841	0.144000
24233	9.685699	-0.672135	2.268604	-0.538924	-0.051862	0.051775	-0.771639	0.126844	0.095609	-0.752859	0.109550	0.630994	0.151818
24234	9.802608	-0.661605	2.137838	-0.548387	0.001764	0.106213	-0.770091	0.130245	0.094501	-0.751329	0.116982	0.629859	0.158422
24235	9.672061	-0.490907	2.247268	-0.541505	0.104609	0.086190	-0.770534	0.134358	0.093699	-0.751538	0.123287	0.626452	0.165977
24236	9.707141	-0.209004	2.526807	-0.540819	0.150770	-0.036135	-0.771243	0.134796	0.090598	-0.751275	0.128321	0.623311	0.174938
24237	9.428066	-0.249658	2.701624	-0.545031	0.086344	-0.087169	-0.772783	0.130558	0.087453	-0.750502	0.132595	0.620440	0.184984
24238	9.574132	-0.513414	2.414390	-0.563190	0.042685	-0.030486	-0.772785	0.130984	0.087316	-0.748690	0.138396	0.618667	0.193809
24239	9.278563	-0.451511	1.967039	-0.556454	0.071124	0.007426	-0.771647	0.130847	0.084901	-0.747877	0.144092	0.615588	0.202408
24240	9.273170	-0.215863	2.152905	-0.535660	0.078435	-0.014471	-0.773059	0.129439	0.083341	-0.746477	0.149516	0.613206	0.210703
24241	9.578141	-0.209265	2.355410	-0.548972	0.010405	-0.053080	-0.775744	0.126896	0.082770	-0.744520	0.154631	0.611113	0.219818
24242	9.860643	0.021592	2.451533	-0.556380	0.010689	-0.076086	-0.775309	0.124770	0.082461	-0.741795	0.159869	0.609695	0.229028
24243	9.490396	0.139133	2.322641	-0.552461	0.061204	-0.088790	-0.775302	0.123501	0.080467	-0.740104	0.164372	0.606805	0.238780
24244	9.060939	0.073836	2.270782	-0.554311	0.073261	-0.131442	-0.776002	0.121808	0.078758	-0.737702	0.168585	0.604494	0.248922
24245	9.500480	-0.104185	2.460668	-0.554801	0.000384	-0.138019	-0.775974	0.115143	0.079819	-0.734835	0.172835	0.602501	0.259110
24246	9.718957	-0.073115	2.624352	-0.543875	-0.006244	-0.105963	-0.776944	0.109907	0.078357	-0.731452	0.177563	0.601168	0.268414
24247	9.557418	-0.234660	2.524878	-0.542059	-0.014383	-0.105940	-0.777780	0.106077	0.080020	-0.728440	0.182099	0.599202	0.277799
24248	9.507304	-0.203288	2.466598	-0.560551	-0.081181	-0.082749	-0.777342	0.102955	0.080833	-0.724048	0.187728	0.598634	0.286620
24249	9.360158	-0.022549	2.232792	-0.540673	-0.090110	-0.101920	-0.777617	0.100395	0.083920	-0.719973	0.192724	0.597634	0.295517
24250	9.448503	0.230269	2.167023	-0.539812	-0.099214	-0.089415	-0.779022	0.096561	0.087002	-0.715228	0.198038	0.597318	0.304042
24251	9.050920	0.916380	2.101902	-0.536138	-0.090432	-0.068185	-0.778724	0.092151	0.092045	-0.711182	0.203360	0.596096	0.312304
24252	9.140917	1.483015	1.974632	-0.532268	-0.140080	-0.154432	-0.776717	0.086890	0.095935	-0.705397	0.208007	0.596525	0.321414
24253	10.089969	1.308851	2.134795	-0.546604	-0.084670	-0.185739	-0.778262	0.082490	0.098871	-0.700419	0.211988	0.595507	0.331429
24254	10.154775	0.937337	2.312844	-0.549128	0.055282	-0.120323	-0.778100	0.077809	0.099952	-0.696930	0.215945	0.592772	0.340996
24255	9.347511	0.526366	2.260514	-0.538998	0.141419	0.000247	-0.778949	0.077678	0.097411	-0.695741	0.220492	0.587708	0.349179
24256	9.768179	0.561930	2.187059	-0.552041	0.039795	0.091930	-0.780369	0.078976	0.091778	-0.693370	0.227075	0.584105	0.355664
24257	9.983279	0.538039	2.448022	-0.544912	0.045519	0.054852	-0.779259	0.084639	0.092677	-0.691250	0.233006	0.579992	0.362617
24258	9.482829	0.537506	2.245710	-0.561016	0.093571	0.024198	-0.779123	0.086924	0.087325	-0.688828	0.238492	0.575767	0.370312
24259	9.043715	0.363180	2.141917	-0.555478	0.083345	0.049873	-0.779698	0.089201	0.084808	-0.686904	0.244219	0.570968	0.377512
24260	9.399836	0.293928	2.248539	-0.556580	0.052712	0.054530	-0.780422	0.093181	0.081744	-0.684110	0.250252	0.567065	0.384452
24261	9.663422	0.276831	2.485196	-0.550233	0.052606	0.065261	-0.779720	0.095169	0.080062	-0.681826	0.256298	0.562550	0.391104
24262	9.597217	0.241722	2.601670	-0.539263	0.068807	0.059959	-0.780017	0.098575	0.078686	-0.679199	0.261984	0.558418	0.397772
24263	9.257095	0.234017	2.573212	-0.544869	0.054619	0.033372	-0.779310	0.099575	0.075862	-0.676569	0.267564	0.553977	0.404689
24264	9.358571	0.172684	2.530264	-0.559840	-0.008191	0.014136	-0.779748	0.102698	0.074766	-0.672469	0.273589	0.550847	0.411707
24265	9.523171	0.149441	2.457807	-0.556261	-0.011679	0.001848	-0.778190	0.103258	0.075609	-0.668633	0.279488	0.547278	0.418692
24266	9.552547	0.134376	2.397523	-0.552545	-0.007307	0.015141	-0.780593	0.101284	0.074192	-0.664443	0.285362	0.544070	0.425525
24267	9.492164	0.265705	2.466218	-0.547046	0.006185	0.014239	-0.781450	0.102706	0.073507	-0.660804	0.291096	0.540175	0.432217
24268	9.373860	0.305272	2.490099	-0.581644	0.008381	-0.012738	-0.781170	0.103555	0.073514	-0.656226	0.296860	0.536550	0.439723
24269	9.444301	0.352953	2.455642	-0.565503	-0.027773	-0.006997	-0.780037	0.104122	0.072945	-0.651768	0.302866	0.532962	0.446567
24270	9.548308	0.352116	2.426514	-0.563545	-0.011664	0.005334	-0.781454	0.103557	0.073374	-0.647087	0.308695	0.529527	0.453417
24271	9.514894	0.352024	2.378229	-0.559892	-0.008047	0.001811	-0.780040	0.104686	0.073658	-0.642789	0.314504	0.525584	0.460077
24272	9.483775	0.448985	2.391688	-0.553586	-0.007981	-0.008725	-0.779758	0.104967	0.074225	-0.637934	0.319957	0.522164	0.466918
24273	9.553958	0.409600	2.348536	-0.556308	-0.002441	-0.021165	-0.779758	0.104823	0.074930	-0.633342	0.325379	0.518239	0.473746
24274	9.513670	0.540168	2.315718	-0.534363	0.017173	-0.009518	-0.780468	0.104824	0.075219	-0.628725	0.330276	0.514573	0.480455
24275	9.549890	0.583563	2.334517	-0.527046	0.031632	-0.017471	-0.781176	0.104974	0.073246	-0.624556	0.334994	0.510394	0.487039
24276	9.538444	0.425077	2.488542	-0.557893	0.031669	-0.007247	-0.781734	0.102707	0.073509	-0.619821	0.340002	0.506194	0.493951
24277	9.382754	0.155523	2.515924	-0.559408	0.052933	0.029692	-0.781026	0.103565	0.070684	-0.615966	0.345341	0.501024	0.500300
24278	9.427961	0.473823	2.442232	-0.559494	0.031089	0.056418	-0.781467	0.107111	0.069876	-0.611711	0.350948	0.496269	0.506322
24279	9.490525	0.488126	2.473403	-0.559563	0.016599	0.065366	-0.781051	0.109951	0.067922	-0.607697	0.356950	0.491213	0.511860
24280	9.523946	0.386393	2.472078	-0.548609	0.038428	0.037045	-0.781063	0.112789	0.066821	-0.603259	0.362087	0.486518	0.517950
24281	9.427859	0.461785	2.449616	-0.548653	0.033031	0.035300	-0.782349	0.115351	0.064453	-0.599029	0.367433	0.481510	0.523742
24282	9.364653	0.372851	2.465192	-0.534228	0.016797	0.028466	-0.780652	0.116766	0.064030	-0.594271	0.372469	0.477190	0.529527
24283	9.514352	0.318524	2.431767	-0.545233	0.006183	0.014273	-0.780938	0.117333	0.064039	-0.589444	0.377794	0.472620	0.535217
24284	9.494223	0.232038	2.495589	-0.552459	0.004278	0.028337	-0.781511	0.118468	0.064055	-0.584305	0.383101	0.468158	0.540970
24285	9.482156	0.232114	2.495604	-0.545160	0.011482	0.024837	-0.781519	0.120456	0.062945	-0.579502	0.388404	0.463372	0.546449
24286	9.475120	0.256236	2.480845	-0.545175	0.017018	0.010651	-0.779245	0.120171	0.061792	-0.574220	0.393245	0.458881	0.552321
24287	9.436390	0.256571	2.495392	-0.530737	0.004378	0.005581	-0.781524	0.121590	0.062957	-0.569117	0.398215	0.454412	0.557709
24288	9.474690	0.212948	2.515160	-0.552552	0.011861	-0.013296	-0.780956	0.121587	0.063376	-0.563339	0.402898	0.449996	0.563761
24289	9.465167	0.227448	2.505345	-0.552598	-0.000841	-0.003487	-0.779536	0.121586	0.062517	-0.557778	0.408019	0.445335	0.569281
24290	9.446425	0.326506	2.480099	-0.534450	0.004593	-0.015683	-0.780675	0.122728	0.061123	-0.551929	0.412475	0.441134	0.575013
24291	9.501408	0.236887	2.505191	-0.547226	-0.002488	-0.022868	-0.782086	0.120460	0.062100	-0.546040	0.417304	0.436637	0.580557
24292	9.527433	0.198356	2.553916	-0.554461	-0.000716	-0.015888	-0.779674	0.120739	0.061660	-0.539854	0.421950	0.432172	0.586296
24293	9.315919	0.271711	2.476052	-0.523556	0.003663	-0.020007	-0.779388	0.120026	0.062782	-0.534118	0.426396	0.427788	0.591525
24294	9.490427	0.413053	2.450076	-0.559997	-0.016980	-0.006982	-0.780242	0.120881	0.062090	-0.527733	0.431279	0.423262	0.596947
24295	9.557776	0.323115	2.436491	-0.556234	0.002846	-0.008826	-0.779819	0.121158	0.063646	-0.521706	0.436090	0.418340	0.602196
24296	9.518619	0.280161	2.485353	-0.557920	0.013481	0.010535	-0.778542	0.121443	0.062224	-0.515686	0.440637	0.413274	0.607545
24297	9.455345	0.203402	2.515292	-0.541644	0.004461	0.001910	-0.779685	0.123432	0.061689	-0.509802	0.445281	0.408346	0.612438
24298	9.431544	0.261466	2.500177	-0.556207	0.004595	-0.005335	-0.780252	0.123004	0.062820	-0.503416	0.449693	0.403446	0.617722
24299	9.443723	0.295240	2.502200	-0.547131	0.007306	-0.010546	-0.780534	0.122726	0.061405	-0.497227	0.454163	0.398464	0.622678
24300	9.480207	0.294783	2.465909	-0.560062	-0.018595	-0.028222	-0.779113	0.122441	0.060825	-0.490222	0.458620	0.393867	0.627869
24301	9.509058	0.284994	2.475646	-0.561786	-0.004184	-0.026557	-0.780248	0.122443	0.061258	-0.483479	0.463149	0.388893	0.632853
24302	9.427278	0.309527	2.451316	-0.559851	0.017471	-0.031988	-0.780390	0.122444	0.060835	-0.476594	0.467015	0.383895	0.638263
24303	9.456408	0.333451	2.441344	-0.561736	0.003005	-0.024834	-0.778544	0.122443	0.059830	-0.469803	0.471362	0.378763	0.643150
24304	9.475621	0.347952	2.460489	-0.546322	-0.002505	-0.021077	-0.779667	0.119610	0.060234	-0.462923	0.475333	0.373943	0.648018
24305	9.463405	0.319057	2.465661	-0.539929	0.011122	-0.037016	-0.777684	0.120455	0.060510	-0.456121	0.479176	0.369069	0.652788
24306	9.499964	0.323388	2.422066	-0.556292	-0.004320	-0.014102	-0.780234	0.119326	0.060801	-0.449121	0.483209	0.363986	0.657506
24307	9.470924	0.362422	2.450667	-0.554502	-0.004284	-0.019391	-0.779667	0.119035	0.062774	-0.442179	0.487411	0.358830	0.661928
24308	9.461141	0.333497	2.453420	-0.556386	-0.015073	-0.021122	-0.780234	0.118897	0.061928	-0.434905	0.491428	0.353831	0.666453
24309	9.528784	0.354837	2.455508	-0.547216	0.000209	-0.021092	-0.779096	0.118614	0.061209	-0.427930	0.495384	0.348688	0.670737
24310	9.475883	0.357437	2.431384	-0.538090	0.011053	-0.029908	-0.779097	0.118754	0.061776	-0.420805	0.498724	0.343720	0.675318
24311	9.466528	0.366951	2.397459	-0.539994	-0.009757	-0.019186	-0.779381	0.119042	0.060508	-0.413754	0.502659	0.338679	0.679293
24312	9.505404	0.414982	2.387205	-0.559889	0.001076	-0.010624	-0.779378	0.118192	0.060499	-0.406509	0.506337	0.333236	0.683613
24313	9.548204	0.364322	2.445710	-0.552616	0.004679	-0.014100	-0.778668	0.118044	0.061624	-0.399391	0.510102	0.327797	0.687627
24314	9.471264	0.333055	2.392998	-0.561603	0.011825	-0.003651	-0.776681	0.118328	0.060197	-0.392202	0.513578	0.322101	0.691857
24315	9.478894	0.405422	2.377681	-0.528938	0.000748	0.009196	-0.779244	0.120178	0.059671	-0.385525	0.517252	0.316727	0.695345
24316	9.466922	0.381177	2.353803	-0.537896	0.018794	0.010745	-0.779528	0.120321	0.059533	-0.378738	0.520429	0.311094	0.699237
24317	9.447369	0.396044	2.392327	-0.548796	0.014241	0.021258	-0.777550	0.122300	0.059680	-0.372016	0.524035	0.305164	0.702757
24318	9.510009	0.376344	2.397296	-0.547068	0.007152	0.008062	-0.779961	0.122167	0.058566	-0.364941	0.527320	0.299457	0.706454
24319	9.500446	0.419968	2.406488	-0.563360	0.009796	0.022897	-0.779680	0.122733	0.058852	-0.357968	0.530986	0.293287	0.709856
24320	9.500262	0.352237	2.397578	-0.541521	0.016946	0.017792	-0.779258	0.123868	0.058012	-0.351068	0.534039	0.287426	0.713400
24321	9.463694	0.345490	2.441200	-0.545276	0.002622	0.008980	-0.779407	0.125716	0.056618	-0.343959	0.537481	0.281662	0.716570
24322	9.447051	0.362361	2.416869	-0.552603	-0.004503	0.003630	-0.779407	0.125285	0.058311	-0.336539	0.540723	0.275886	0.719894
24323	9.490759	0.352176	2.378260	-0.540021	-0.018828	-0.012049	-0.777847	0.125563	0.058726	-0.328979	0.544202	0.270524	0.722796
24324	9.494948	0.342966	2.455685	-0.567170	-0.004350	-0.005382	-0.778697	0.125139	0.059011	-0.321195	0.547365	0.264578	0.726102
24325	9.466225	0.267802	2.388900	-0.561901	-0.027636	-0.023767	-0.779268	0.125561	0.060435	-0.313097	0.550926	0.259032	0.728940
24326	9.567992	0.351689	2.378162	-0.561851	-0.016808	-0.023801	-0.778407	0.123577	0.059841	-0.304959	0.554010	0.253388	0.732029
24327	9.495663	0.322992	2.354414	-0.532751	-0.015186	-0.019950	-0.778404	0.122580	0.061245	-0.297223	0.557101	0.248103	0.734671
24328	9.491225	0.395434	2.339112	-0.545361	-0.003531	-0.006890	-0.778975	0.123287	0.062247	-0.289514	0.559851	0.242381	0.737563
24329	9.589808	0.356325	2.368415	-0.532611	0.010061	-0.020965	-0.779826	0.123007	0.061827	-0.281815	0.562444	0.236923	0.740341
24330	9.493582	0.410011	2.353445	-0.545305	0.006380	-0.006949	-0.778968	0.121876	0.060252	-0.274092	0.564925	0.231095	0.743188
24331	9.515071	0.373699	2.365904	-0.559903	0.001141	-0.017704	-0.779109	0.121302	0.062510	-0.266019	0.567690	0.225206	0.745817
24332	9.500459	0.373897	2.382837	-0.536177	0.015377	-0.010440	-0.778406	0.123004	0.061533	-0.258328	0.569849	0.219459	0.748583
24333	9.505277	0.361752	2.378133	-0.537946	0.020760	-0.006956	-0.778830	0.122581	0.061249	-0.250686	0.572124	0.213634	0.751127
24334	9.505199	0.395755	2.404336	-0.557925	0.015321	0.007001	-0.779534	0.121452	0.060393	-0.242953	0.574346	0.207317	0.753738
24335	9.509972	0.381224	2.404491	-0.554191	0.031521	0.006944	-0.778970	0.122445	0.059692	-0.235315	0.576468	0.200999	0.756248
24336	9.476209	0.393536	2.406816	-0.543412	0.015304	0.000972	-0.778543	0.122445	0.059265	-0.227605	0.578472	0.194927	0.758663
24337	9.480839	0.400939	2.435725	-0.552472	0.024430	-0.007151	-0.779679	0.123023	0.056734	-0.219684	0.580503	0.188798	0.760993
24338	9.480430	0.333391	2.455812	-0.538075	0.008260	-0.020163	-0.778540	0.122024	0.057987	-0.211639	0.582386	0.183043	0.763237
24339	9.504694	0.376771	2.460128	-0.556187	0.021005	-0.024866	-0.778257	0.122020	0.058975	-0.203335	0.584279	0.177045	0.765459
24340	9.478407	0.391272	2.433420	-0.530776	0.024615	-0.038747	-0.778963	0.121173	0.058547	-0.195105	0.585691	0.171513	0.767778
24341	9.514482	0.323267	2.417215	-0.552645	0.007538	-0.031821	-0.779379	0.119194	0.057398	-0.186639	0.587613	0.165669	0.769695
24342	9.480392	0.333421	2.460644	-0.564436	0.004774	-0.019565	-0.779662	0.118623	0.058809	-0.178197	0.589391	0.159436	0.771651
24343	9.519174	0.400924	2.471922	-0.559892	0.006545	-0.017738	-0.779663	0.119052	0.057540	-0.169811	0.591257	0.153286	0.773358
24344	9.473840	0.439577	2.423221	-0.545274	0.024573	-0.026526	-0.779378	0.118910	0.057536	-0.161507	0.592507	0.147330	0.775335
24345	9.452156	0.434834	2.416053	-0.541563	0.028012	-0.010585	-0.780087	0.118625	0.058529	-0.153471	0.593862	0.141280	0.777055
24346	9.514737	0.468518	2.454258	-0.559801	0.024599	-0.021377	-0.779363	0.115797	0.055948	-0.145038	0.595041	0.135008	0.778886
24347	9.475654	0.425503	2.493454	-0.543394	0.033523	-0.021256	-0.780502	0.116941	0.053847	-0.136789	0.596148	0.129017	0.780545
24348	9.451333	0.387017	2.498749	-0.550664	0.028083	-0.014240	-0.781775	0.115950	0.054271	-0.128554	0.597131	0.122764	0.782200
24349	9.422314	0.401792	2.513123	-0.549839	0.020964	-0.024807	-0.781201	0.114244	0.055521	-0.120106	0.598304	0.116723	0.783571
24350	9.470565	0.416049	2.522565	-0.550628	0.031625	-0.007178	-0.780069	0.115383	0.053261	-0.111961	0.599113	0.110353	0.785080
24351	9.446570	0.413663	2.503292	-0.549806	0.024539	-0.021283	-0.780063	0.114252	0.052401	-0.103548	0.600099	0.104239	0.786316
24352	9.480407	0.406138	2.493664	-0.538051	0.013643	-0.017534	-0.781767	0.114540	0.052134	-0.095328	0.601010	0.098208	0.787435
24353	9.460791	0.384692	2.522928	-0.548853	0.031743	-0.021318	-0.780201	0.113260	0.052533	-0.086913	0.601741	0.092077	0.788591
24354	9.431726	0.377685	2.532711	-0.545205	0.026186	-0.007094	-0.779065	0.112969	0.053935	-0.078776	0.602356	0.085764	0.789687
24355	9.465158	0.372913	2.576217	-0.556214	0.017360	-0.021319	-0.780766	0.112696	0.051824	-0.070226	0.603186	0.079520	0.790513
24356	9.431190	0.375695	2.600397	-0.520842	0.008160	-0.019087	-0.782465	0.111850	0.051828	-0.062147	0.603902	0.073748	0.791203
24357	9.443436	0.392445	2.585694	-0.548936	0.013614	-0.009713	-0.782893	0.112133	0.052259	-0.053845	0.604656	0.067468	0.791795
24358	9.446206	0.387291	2.537418	-0.541676	0.015456	-0.017599	-0.780901	0.111567	0.050540	-0.045535	0.605157	0.061326	0.792433
24359	9.414399	0.373293	2.585947	-0.527096	0.018904	-0.008614	-0.782607	0.112138	0.050559	-0.037509	0.605670	0.055358	0.792901
24360	9.411780	0.349232	2.600718	-0.543472	0.017226	-0.014107	-0.779764	0.111570	0.048834	-0.029225	0.606021	0.049133	0.793392
24361	9.469686	0.363429	2.610148	-0.548041	0.009983	-0.007026	-0.782037	0.111857	0.049420	-0.020955	0.606554	0.042806	0.793613
24362	9.440965	0.411901	2.602396	-0.571568	0.024494	-0.005620	-0.781754	0.112141	0.048997	-0.012464	0.606674	0.036021	0.794036
24363	9.411851	0.426752	2.628851	-0.554316	0.024408	-0.005423	-0.781752	0.111718	0.048568	-0.004149	0.606838	0.029561	0.794265
24364	9.411609	0.402706	2.648452	-0.537899	0.035140	-0.005301	-0.781611	0.112002	0.048287	0.003925	0.606648	0.023301	0.794619
24365	9.478925	0.402494	2.682195	-0.550670	0.026173	-0.002729	-0.781750	0.111149	0.049128	0.012153	0.606642	0.016858	0.794703
24366	9.411534	0.383372	2.648668	-0.559712	0.038952	-0.017083	-0.780616	0.112007	0.046016	0.020677	0.606252	0.010393	0.794936
24367	9.377948	0.436755	2.648117	-0.548853	0.027998	-0.007157	-0.781748	0.111444	0.045595	0.028949	0.606072	0.004029	0.794872
24368	9.440625	0.436420	2.657703	-0.565313	0.013715	-0.012558	-0.781748	0.111589	0.044465	0.037467	0.605943	-0.002593	0.794621
24369	9.392371	0.470651	2.671884	-0.578008	0.019193	-0.014515	-0.782460	0.112159	0.044193	0.046207	0.605735	-0.009333	0.794269
24370	9.401848	0.453764	2.686559	-0.552566	0.024542	-0.021328	-0.782029	0.111023	0.044461	0.054702	0.605305	-0.015634	0.793958
24371	9.416508	0.455952	2.664767	-0.545373	0.010062	-0.017612	-0.781321	0.111450	0.043611	0.063084	0.605128	-0.021823	0.793325
24372	9.397012	0.451377	2.686592	-0.567200	0.001073	-0.008972	-0.781457	0.109888	0.044444	0.071539	0.604910	-0.028529	0.792561
24373	9.455049	0.470316	2.681470	-0.554377	0.017205	-0.005368	-0.781320	0.111307	0.043751	0.079828	0.604459	-0.034989	0.791854
24374	9.377685	0.446666	2.686671	-0.539965	0.002814	-0.016630	-0.781315	0.110031	0.043879	0.088058	0.604125	-0.041162	0.790939
24375	9.396902	0.402981	2.677467	-0.559988	-0.002455	-0.021256	-0.782022	0.109753	0.042750	0.096635	0.603844	-0.047542	0.789794
24376	9.421344	0.463187	2.667096	-0.552696	0.001088	-0.017641	-0.781880	0.109468	0.043312	0.105013	0.603379	-0.053896	0.788670
24377	9.417050	0.474905	2.604141	-0.558181	-0.007926	-0.014108	-0.782452	0.110316	0.044457	0.113429	0.603037	-0.060331	0.787300
24378	9.386659	0.367156	2.735877	-0.541933	-0.025151	-0.012069	-0.781600	0.109741	0.046283	0.121535	0.602869	-0.066627	0.785709
24379	9.411215	0.393329	2.694471	-0.569122	-0.018765	-0.006223	-0.780743	0.108462	0.046687	0.129920	0.602513	-0.073340	0.784041
24380	9.518062	0.498800	2.661736	-0.541687	0.014467	-0.006954	-0.781877	0.108182	0.046551	0.137973	0.601586	-0.079577	0.782768
24381	9.394919	0.417192	2.628980	-0.545326	0.013631	-0.014103	-0.780883	0.108038	0.046542	0.146215	0.600657	-0.085719	0.781335
24382	9.438154	0.451027	2.672042	-0.570777	0.008271	-0.005510	-0.781868	0.106343	0.045400	0.154552	0.599606	-0.092426	0.779772
24383	9.435947	0.455724	2.647827	-0.535266	0.020700	-0.003401	-0.780740	0.108185	0.044845	0.162489	0.598442	-0.098496	0.778308
24384	9.443097	0.407266	2.636276	-0.541652	0.024495	-0.021196	-0.782441	0.107907	0.044148	0.170717	0.597128	-0.104490	0.776772
24385	9.392408	0.470620	2.667052	-0.564332	0.026320	-0.012629	-0.782156	0.107912	0.042449	0.179121	0.595660	-0.110859	0.775122
24386	9.424231	0.547638	2.646817	-0.548849	0.026109	0.003494	-0.782581	0.107915	0.041886	0.187017	0.594111	-0.117229	0.773507
24387	9.431395	0.567048	2.665923	-0.541602	0.029776	-0.007057	-0.783006	0.107920	0.040758	0.195037	0.592526	-0.123268	0.771802
24388	9.382900	0.538443	2.680807	-0.542514	0.036208	-0.021275	-0.783006	0.107922	0.040051	0.203224	0.590777	-0.129181	0.770062
24389	9.382489	0.509685	2.719792	-0.550869	0.010165	-0.026526	-0.783001	0.106932	0.039475	0.211564	0.589370	-0.135180	0.767861
24390	9.373550	0.637653	2.689378	-0.558190	0.004815	-0.028332	-0.782718	0.107070	0.040464	0.219916	0.587924	-0.141350	0.765508
24391	9.397323	0.591734	2.714024	-0.556377	0.006657	-0.033633	-0.783279	0.105658	0.039180	0.228378	0.586427	-0.147324	0.763049
24392	9.368155	0.572689	2.731191	-0.538211	0.010233	-0.040528	-0.784123	0.103960	0.039169	0.236647	0.584890	-0.152987	0.760590
24393	9.404525	0.611114	2.728297	-0.549138	0.003019	-0.033522	-0.784123	0.103962	0.038603	0.244965	0.583340	-0.158828	0.757945
24394	9.382617	0.582311	2.738314	-0.559959	0.013855	-0.031070	-0.783265	0.102397	0.039712	0.253302	0.581483	-0.164878	0.755335
24395	9.396892	0.587236	2.767238	-0.567324	0.001317	-0.035500	-0.783400	0.100984	0.038566	0.261801	0.579731	-0.170939	0.752431
24396	9.355992	0.582539	2.748013	-0.545601	-0.013223	-0.033396	-0.784114	0.101833	0.039430	0.269855	0.578229	-0.176846	0.749370
24397	9.433470	0.586703	2.718865	-0.547338	-0.004259	-0.026376	-0.784676	0.100418	0.039136	0.277912	0.576496	-0.182695	0.746351
24398	9.431027	0.598863	2.728398	-0.545497	-0.000680	-0.024607	-0.785382	0.099280	0.040827	0.285817	0.574646	-0.188594	0.743319
24399	9.339351	0.589713	2.718957	-0.527343	-0.004390	-0.023506	-0.782824	0.098710	0.039952	0.293542	0.572887	-0.194137	0.740233
24400	9.397320	0.630525	2.732923	-0.531035	-0.009730	-0.027924	-0.783248	0.098283	0.041083	0.301235	0.571144	-0.199794	0.736976
24401	9.416968	0.596187	2.672867	-0.556359	0.002960	-0.022987	-0.784521	0.097009	0.041362	0.309253	0.568973	-0.205681	0.733709
24402	9.402617	0.625264	2.670145	-0.568171	-0.004312	-0.009810	-0.784519	0.096728	0.040793	0.317055	0.566721	-0.212014	0.730311
24403	9.404582	0.591673	2.711598	-0.535567	-0.009708	-0.027979	-0.784519	0.096438	0.042629	0.324788	0.564756	-0.217571	0.726792
24404	9.399869	0.567368	2.685294	-0.545552	-0.006910	-0.033424	-0.784369	0.094884	0.041197	0.332595	0.562659	-0.223274	0.723148
24405	9.397509	0.620675	2.704035	-0.554622	-0.007847	-0.024672	-0.784510	0.094026	0.043594	0.340432	0.560397	-0.229083	0.719432
24406	9.366571	0.647183	2.660283	-0.552787	-0.000568	-0.033543	-0.784366	0.093456	0.044294	0.348275	0.558034	-0.234795	0.715664
24407	9.368455	0.572445	2.692529	-0.567402	-0.013084	-0.037186	-0.783222	0.091325	0.045111	0.356329	0.555680	-0.240630	0.711581
24408	9.404339	0.572476	2.733562	-0.543794	-0.014111	-0.035129	-0.783645	0.090472	0.046237	0.363950	0.553453	-0.246237	0.707530
24409	9.358839	0.567627	2.685346	-0.564821	-0.038349	-0.034349	-0.783495	0.088340	0.047911	0.371726	0.551322	-0.252193	0.703038
24410	9.383012	0.567444	2.680483	-0.542988	-0.033045	-0.034121	-0.784202	0.087343	0.049886	0.379146	0.549239	-0.257881	0.698629
24411	9.402469	0.596293	2.675302	-0.553011	-0.032921	-0.042193	-0.784482	0.086495	0.049455	0.386842	0.547027	-0.263487	0.694039
24412	9.450742	0.557198	2.656341	-0.549366	-0.028364	-0.049250	-0.784757	0.083933	0.052825	0.394479	0.544783	-0.269002	0.689374
24413	9.397306	0.548110	2.695179	-0.544015	-0.036378	-0.063306	-0.784043	0.082654	0.053654	0.402256	0.542667	-0.274224	0.684473
24414	9.368515	0.504516	2.652206	-0.558517	-0.040021	-0.051962	-0.783466	0.080094	0.055886	0.409874	0.540394	-0.279864	0.679451
24415	9.446196	0.566698	2.624827	-0.547576	-0.025540	-0.063399	-0.784317	0.079811	0.056456	0.417651	0.537971	-0.284987	0.674491
24416	9.402864	0.552334	2.603296	-0.578355	-0.016500	-0.051439	-0.785158	0.076972	0.058412	0.425508	0.535077	-0.290635	0.669453
24417	9.441315	0.518286	2.608458	-0.554735	-0.018444	-0.047609	-0.784574	0.072997	0.060063	0.433081	0.532275	-0.295906	0.664503
24418	9.450932	0.508558	2.608553	-0.552855	-0.011293	-0.042322	-0.784157	0.074691	0.061634	0.440472	0.529348	-0.301195	0.659589
24419	9.446050	0.494087	2.608721	-0.549139	-0.006034	-0.028160	-0.786276	0.072285	0.062191	0.447694	0.526185	-0.306431	0.654828
24420	9.412445	0.532939	2.603500	-0.550927	-0.000622	-0.028215	-0.784419	0.069300	0.063559	0.454842	0.522929	-0.311681	0.650014
24421	9.426981	0.557046	2.608044	-0.556359	0.001176	-0.024746	-0.785556	0.069875	0.061877	0.462031	0.519462	-0.316921	0.645172
24422	9.455719	0.552197	2.634642	-0.554568	0.003060	-0.034463	-0.784702	0.069591	0.061584	0.469216	0.516046	-0.322049	0.640170
24423	9.422358	0.610245	2.607457	-0.558119	0.013832	-0.028377	-0.785553	0.069165	0.062435	0.476439	0.512299	-0.327089	0.635271
24424	9.414968	0.600715	2.622072	-0.549047	0.011985	-0.028263	-0.785831	0.067746	0.062988	0.483436	0.508664	-0.332053	0.630311
24425	9.414891	0.610474	2.636462	-0.561841	0.004919	-0.037215	-0.785540	0.066045	0.062968	0.490634	0.504930	-0.337066	0.625068
24426	9.437026	0.619699	2.588000	-0.556419	-0.000508	-0.037110	-0.785818	0.064914	0.062392	0.497621	0.501322	-0.342079	0.619703
24427	9.432048	0.629549	2.612062	-0.554614	0.001332	-0.042409	-0.784681	0.064199	0.063366	0.504664	0.497622	-0.346914	0.614278
24428	9.413104	0.656042	2.577960	-0.567317	0.003195	-0.042568	-0.785099	0.062498	0.063776	0.511735	0.493778	-0.351889	0.608675
24429	9.396294	0.658505	2.568289	-0.556398	0.003093	-0.037134	-0.784243	0.061075	0.065027	0.518617	0.489885	-0.356707	0.603166
24430	9.453659	0.600411	2.612358	-0.548295	-0.009573	-0.035190	-0.783670	0.059939	0.065435	0.525200	0.486224	-0.361574	0.597508
24431	9.456033	0.639217	2.636087	-0.525494	-0.002634	-0.017269	-0.785227	0.059096	0.064307	0.531381	0.482471	-0.366203	0.592243
24432	9.412531	0.663781	2.655203	-0.557170	0.019169	-0.021319	-0.786785	0.058534	0.063889	0.537977	0.478168	-0.370926	0.586814
24433	9.412252	0.625219	2.672549	-0.525352	0.020784	-0.017424	-0.786214	0.057683	0.063592	0.544213	0.474039	-0.375233	0.581653
24434	9.451110	0.673265	2.664711	-0.559929	0.011938	-0.016875	-0.786921	0.057405	0.062463	0.550609	0.469649	-0.380026	0.576055
24435	9.436888	0.741027	2.663974	-0.539859	0.026235	-0.014068	-0.785783	0.056837	0.062165	0.556864	0.465175	-0.384397	0.570748
24436	9.412447	0.656576	2.662533	-0.556295	0.008264	-0.011512	-0.785071	0.056123	0.063001	0.563011	0.460721	-0.389156	0.565077
24437	9.383794	0.658931	2.623881	-0.559946	0.004683	-0.012421	-0.786490	0.056128	0.062729	0.569137	0.456153	-0.393934	0.559307
24438	9.432383	0.687461	2.596916	-0.538098	0.009944	-0.006875	-0.784791	0.057260	0.061879	0.574953	0.451748	-0.398426	0.553723
24439	9.451487	0.643867	2.602210	-0.545248	0.024331	0.000028	-0.786631	0.055846	0.062445	0.580830	0.446937	-0.402850	0.548266
24440	9.456203	0.624533	2.607252	-0.541598	0.016944	0.017807	-0.787059	0.056413	0.062454	0.586340	0.442121	-0.407439	0.542889
24441	9.366977	0.620186	2.595337	-0.553367	0.024230	0.014068	-0.785650	0.059250	0.060775	0.592002	0.437013	-0.412001	0.537409
24442	9.427612	0.672899	2.582586	-0.556064	0.027817	0.018458	-0.785646	0.058401	0.060484	0.597594	0.431810	-0.416537	0.531901
24443	9.417509	0.644233	2.626416	-0.532393	0.040370	0.012457	-0.784372	0.059250	0.059775	0.603092	0.426708	-0.420590	0.526597
24444	9.378366	0.664299	2.703573	-0.552411	0.033186	0.019335	-0.785224	0.059539	0.058795	0.608560	0.421390	-0.424941	0.521066
24445	9.383176	0.649737	2.698896	-0.543411	0.027882	0.003549	-0.784656	0.059538	0.058649	0.614007	0.416279	-0.429104	0.515341
24446	9.412155	0.683481	2.712980	-0.576147	0.024455	0.001427	-0.784943	0.060536	0.057247	0.619650	0.410820	-0.433562	0.509201
24447	9.392460	0.562702	2.704688	-0.556272	0.017378	-0.023970	-0.786079	0.060681	0.056975	0.625249	0.405809	-0.437670	0.502819
24448	9.358646	0.650209	2.749671	-0.536282	0.015374	-0.012222	-0.785083	0.059825	0.057948	0.630487	0.400964	-0.441625	0.496670
24449	9.378160	0.649920	2.723066	-0.539965	0.017374	-0.031734	-0.785362	0.058979	0.056810	0.635891	0.396145	-0.445417	0.490220
24450	9.373108	0.669528	2.761518	-0.545423	0.013730	-0.024699	-0.786210	0.058129	0.057373	0.641175	0.391224	-0.449288	0.483713
24451	9.406674	0.630708	2.771573	-0.552715	0.012014	-0.030080	-0.785917	0.055860	0.057488	0.646471	0.386198	-0.453190	0.477016
24452	9.394739	0.616131	2.747586	-0.549135	0.001167	-0.028205	-0.786194	0.054445	0.057051	0.651561	0.381295	-0.457131	0.470227
24453	9.377845	0.601691	2.740520	-0.547215	0.017374	-0.028287	-0.785629	0.055154	0.056489	0.656698	0.376193	-0.460828	0.463534
24454	9.363362	0.616328	2.747626	-0.563394	0.038961	-0.016226	-0.785201	0.054586	0.056762	0.661984	0.370555	-0.464394	0.456951
24455	9.372101	0.563678	2.840029	-0.556992	0.042450	-0.007335	-0.785058	0.054590	0.055347	0.667081	0.364818	-0.467907	0.450527
24456	9.376983	0.587846	2.844586	-0.552432	0.035953	0.011339	-0.787040	0.053606	0.054220	0.671859	0.359012	-0.471511	0.444289
24457	9.347741	0.544617	2.859607	-0.548664	0.052984	0.018344	-0.785906	0.054460	0.052240	0.676616	0.352976	-0.474894	0.438262
24458	9.391185	0.539495	2.857190	-0.570404	0.056593	0.029576	-0.786623	0.056161	0.052688	0.681407	0.346494	-0.478405	0.432151
24459	9.347258	0.467433	2.884634	-0.534111	0.045550	0.035356	-0.787908	0.058153	0.051305	0.685695	0.340486	-0.481786	0.426349
24460	9.356653	0.399702	2.885378	-0.544942	0.047273	0.049367	-0.785785	0.059857	0.048760	0.689909	0.334168	-0.485239	0.420596
24461	9.325278	0.385353	2.878330	-0.544902	0.045339	0.063525	-0.785793	0.061841	0.048922	0.693886	0.327673	-0.488812	0.414990
24462	9.298935	0.399899	2.858871	-0.534029	0.030708	0.081432	-0.784671	0.064959	0.047956	0.697458	0.321265	-0.492518	0.409594
24463	9.320004	0.337261	2.912705	-0.553975	0.027036	0.098908	-0.785392	0.067943	0.046154	0.700878	0.314385	-0.496554	0.404187
24464	9.312016	0.265184	2.973933	-0.553978	0.023378	0.104225	-0.785408	0.071771	0.045629	0.704177	0.307469	-0.500571	0.398782
24465	9.316711	0.289505	3.002654	-0.543079	0.017808	0.116774	-0.784717	0.076164	0.045104	0.707148	0.300573	-0.504659	0.393594
24466	9.265560	0.246566	3.041866	-0.559471	0.012503	0.113058	-0.783453	0.079568	0.043433	0.710155	0.293514	-0.508824	0.388108
24467	9.234173	0.287987	3.063194	-0.546902	-0.000922	0.096478	-0.784042	0.084818	0.042078	0.712974	0.286858	-0.512982	0.382401
24468	9.272632	0.246658	3.063604	-0.541454	-0.003672	0.099215	-0.781359	0.087783	0.043362	0.715673	0.280261	-0.517052	0.376727
24469	9.292115	0.149422	2.994584	-0.548885	-0.028767	0.088661	-0.781940	0.090760	0.043681	0.718132	0.273813	-0.521471	0.370650
24470	9.357572	0.146351	2.955866	-0.541685	-0.026766	0.063978	-0.781533	0.094436	0.045979	0.720710	0.267698	-0.525574	0.364263
24471	9.389709	0.118867	2.844970	-0.548967	-0.022959	0.046185	-0.781689	0.097119	0.048838	0.723392	0.261601	-0.529571	0.357523
24472	9.312438	-0.038195	2.774331	-0.531094	-0.055123	0.005866	-0.780552	0.096979	0.047696	0.725883	0.256401	-0.533595	0.350184
24473	9.325980	-0.185405	2.824286	-0.547507	-0.051174	-0.024447	-0.780979	0.096828	0.050809	0.728600	0.251223	-0.537512	0.342212
24474	9.339014	-0.455841	2.880450	-0.543801	-0.043062	-0.028026	-0.779992	0.097666	0.053640	0.731363	0.246062	-0.541158	0.334229
24475	9.544899	-0.758822	2.951218	-0.542628	-0.029961	0.017908	-0.780844	0.097809	0.053931	0.733837	0.240277	-0.544827	0.326977
24476	9.696253	-0.676786	3.080592	-0.559591	-0.010628	0.082205	-0.779430	0.098794	0.055061	0.736142	0.233420	-0.548519	0.320525
24477	9.462095	-0.401329	3.217989	-0.553961	0.034478	0.070474	-0.777882	0.101911	0.054234	0.738878	0.226408	-0.551449	0.314171
24478	9.211540	-0.300719	3.207536	-0.570479	0.033147	0.024250	-0.777900	0.106163	0.054279	0.741919	0.219697	-0.554182	0.306874
24479	9.008449	-0.500369	3.156872	-0.552590	-0.002719	-0.007232	-0.778176	0.104034	0.055390	0.744566	0.213725	-0.557174	0.299165
24480	8.951070	-0.544086	3.065609	-0.554551	-0.020574	-0.024851	-0.778177	0.104174	0.055674	0.747070	0.208075	-0.560269	0.291014
24481	9.145953	-0.636943	3.100216	-0.582033	-0.038107	-0.062193	-0.778597	0.102468	0.057640	0.749598	0.202415	-0.563591	0.281951
24482	9.350636	-0.652402	3.153278	-0.540333	-0.030771	-0.095329	-0.777304	0.098635	0.058721	0.752151	0.197781	-0.566335	0.272793
24483	9.403291	-0.759045	3.159231	-0.542923	-0.001772	-0.112349	-0.777287	0.093943	0.063480	0.755031	0.192997	-0.568543	0.263514
24484	9.316799	-0.802456	3.087335	-0.545489	0.032670	-0.134727	-0.778124	0.090544	0.063168	0.758349	0.188346	-0.570065	0.253886
24485	9.249447	-0.821609	3.048975	-0.571790	0.058363	-0.173246	-0.776679	0.085163	0.060978	0.762140	0.183423	-0.571128	0.243542
24486	9.047377	-0.685112	3.028390	-0.545156	0.123347	-0.201665	-0.777204	0.075531	0.059891	0.766611	0.179043	-0.570864	0.233165
24487	9.126894	-0.561870	3.104237	-0.523068	0.173669	-0.197264	-0.779158	0.069036	0.053897	0.771440	0.174506	-0.569675	0.223380
24488	9.581430	-0.556154	3.316218	-0.548045	0.264047	-0.210412	-0.779695	0.063390	0.047618	0.777331	0.169484	-0.567057	0.213258
24489	10.040041	-0.334094	3.728767	-0.542540	0.292900	-0.210423	-0.779514	0.055905	0.039616	0.783398	0.164184	-0.563876	0.203406
24490	9.423396	-0.069368	3.697640	-0.556047	0.320030	-0.221454	-0.781031	0.048009	0.028512	0.789717	0.158869	-0.560184	0.193136
24491	8.868525	0.053203	3.414282	-0.546481	0.242448	-0.220950	-0.782277	0.042659	0.018564	0.795006	0.153745	-0.557580	0.182849
24492	9.139362	0.133501	3.386442	-0.561806	0.129241	-0.243367	-0.781814	0.035022	0.013670	0.799017	0.149236	-0.556676	0.171500
24493	8.985768	0.279223	3.343940	-0.532883	0.100139	-0.229591	-0.781633	0.026668	0.011176	0.802456	0.144888	-0.556090	0.160734
24494	8.866055	0.487691	3.320025	-0.545790	0.067671	-0.219808	-0.782167	0.019596	0.007428	0.805408	0.140533	-0.556017	0.149711
24495	8.659669	0.846837	3.340459	-0.546114	0.037253	-0.244392	-0.782134	0.012515	0.005656	0.807986	0.136305	-0.556280	0.138321
24496	8.686123	1.138140	3.182515	-0.544207	-0.088811	-0.250623	-0.780384	0.001599	0.005668	0.809032	0.132714	-0.558473	0.126345
24497	9.219403	1.311843	3.281357	-0.547402	-0.138929	-0.278534	-0.782349	-0.004508	0.010853	0.809469	0.129314	-0.561318	0.113843
24498	9.736691	1.188677	3.431863	-0.558008	-0.114050	-0.229188	-0.779763	-0.012464	0.014992	0.809952	0.125281	-0.563817	0.101946
24499	9.609262	1.040725	3.607674	-0.561086	-0.045956	-0.189002	-0.779163	-0.019981	0.016464	0.811010	0.120434	-0.565235	0.090928
24500	9.231827	0.782025	3.601400	-0.538841	-0.023359	-0.115566	-0.778579	-0.023954	0.017408	0.812017	0.115214	-0.566344	0.081288
24501	8.848274	0.871556	3.617830	-0.560509	-0.032822	-0.059212	-0.777295	-0.025948	0.019640	0.812793	0.108851	-0.567696	0.072391
24502	8.610399	0.930379	3.508749	-0.550065	-0.119543	-0.041785	-0.778847	-0.028504	0.022171	0.812419	0.102724	-0.570420	0.063593
24503	8.824213	0.995765	3.357909	-0.547010	-0.204041	-0.060633	-0.776572	-0.029937	0.025250	0.811017	0.096811	-0.574383	0.054441
24504	9.187237	1.026616	3.245919	-0.560040	-0.262624	-0.046188	-0.776570	-0.031947	0.033150	0.808810	0.090714	-0.579274	0.045150
24505	9.511423	0.994859	3.132263	-0.557789	-0.206039	-0.023441	-0.775583	-0.031686	0.039368	0.807139	0.084192	-0.583190	0.036447
24506	9.429321	1.058441	3.167911	-0.544518	-0.123380	-0.006111	-0.774592	-0.032707	0.047129	0.806272	0.077744	-0.585735	0.028215
24507	9.140110	1.040537	3.105668	-0.572285	-0.069316	0.003789	-0.774592	-0.033140	0.049671	0.806002	0.070571	-0.587351	0.019989
24508	8.903412	1.071258	3.141890	-0.560200	-0.029855	0.014257	-0.774175	-0.031443	0.050393	0.806057	0.063566	-0.588292	0.012034
24509	9.100703	1.065665	3.219017	-0.536535	-0.024638	0.025154	-0.773044	-0.030456	0.051243	0.806081	0.056699	-0.589064	0.004620
24510	9.418864	1.144004	3.311961	-0.561794	-0.003081	0.049567	-0.771355	-0.027203	0.051830	0.806271	0.049234	-0.589487	-0.002757
24511	9.529616	1.136252	3.343314	-0.541431	0.054401	0.060088	-0.774207	-0.024075	0.050754	0.807069	0.041884	-0.588892	-0.009598
24512	9.456812	0.880057	3.271359	-0.542956	0.068406	0.104171	-0.772241	-0.018686	0.048532	0.807924	0.034074	-0.588089	-0.015805
24513	9.369584	0.614209	3.187448	-0.551829	0.059775	0.164228	-0.772688	-0.014011	0.049292	0.808656	0.025324	-0.587358	-0.021080
24514	9.495354	0.555018	3.125110	-0.541875	0.044312	0.176845	-0.771166	-0.004654	0.047116	0.809086	0.016660	-0.586873	-0.026111
24515	9.508555	0.743116	3.069830	-0.566489	0.035463	0.173103	-0.772887	-0.000395	0.046043	0.809367	0.007557	-0.586414	-0.031422
24516	9.197927	0.814800	3.011449	-0.546486	0.071038	0.111142	-0.770503	0.006690	0.044826	0.809902	-0.000397	-0.585361	-0.037563
24517	8.932490	0.692791	2.945504	-0.530421	0.048917	0.054782	-0.772362	0.009815	0.043883	0.810086	-0.007505	-0.584582	-0.044368
24518	9.005182	0.619374	2.873730	-0.536360	-0.011944	0.014402	-0.770108	0.013776	0.044331	0.809409	-0.014236	-0.584771	-0.051943
24519	9.159660	0.434144	2.783763	-0.532875	-0.037086	0.004878	-0.770254	0.014339	0.045753	0.808368	-0.020869	-0.585284	-0.059564
24520	9.352650	0.270575	2.717668	-0.547686	-0.070970	-0.024258	-0.769118	0.014047	0.047438	0.806779	-0.027393	-0.586304	-0.067863
24521	9.540751	0.199210	2.703713	-0.556743	-0.068211	-0.023466	-0.769972	0.013752	0.051685	0.805134	-0.034115	-0.587188	-0.076189
24522	9.472219	0.237253	2.534224	-0.553065	-0.045383	-0.058950	-0.769399	0.012041	0.054209	0.803599	-0.040276	-0.587675	-0.085113
24523	9.335962	0.207960	2.351078	-0.534732	-0.017429	-0.072200	-0.767554	0.011749	0.055606	0.802286	-0.045986	-0.587700	-0.093977
24524	9.045716	-0.075776	2.294220	-0.539982	0.003260	-0.070712	-0.766833	0.009195	0.055998	0.801126	-0.051706	-0.587301	-0.102963
24525	9.216783	-0.593470	2.394013	-0.552624	-0.016876	-0.030079	-0.766263	0.008629	0.055421	0.799689	-0.058225	-0.587126	-0.111311
24526	9.835806	-0.586662	2.559848	-0.541680	-0.070261	0.096115	-0.765987	0.009750	0.058826	0.797850	-0.066080	-0.587582	-0.117543
24527	10.242877	-0.404323	2.753006	-0.541470	-0.041687	0.129656	-0.767004	0.014704	0.061432	0.796312	-0.074380	-0.587533	-0.123127
24528	9.918610	-0.260982	2.930663	-0.552105	0.024371	0.098991	-0.766038	0.020791	0.062903	0.795404	-0.082202	-0.586335	-0.129561
24529	9.150930	-0.192970	2.984095	-0.548488	0.034416	0.072282	-0.764770	0.023202	0.061363	0.794438	-0.089754	-0.585027	-0.136219
24530	8.683923	-0.210404	2.818175	-0.530839	-0.033792	0.028586	-0.766338	0.024334	0.063226	0.792535	-0.096550	-0.584813	-0.143385
24531	9.108301	-0.333968	2.811736	-0.547709	-0.090864	-0.022499	-0.766055	0.024617	0.062944	0.789670	-0.103324	-0.585546	-0.151267
24532	9.459548	-0.415273	2.918500	-0.544143	-0.099873	-0.020576	-0.764349	0.023182	0.067159	0.786649	-0.109922	-0.586307	-0.159203
24533	9.533653	-0.543651	2.948832	-0.544177	-0.116233	-0.004555	-0.763498	0.022026	0.073363	0.783367	-0.116929	-0.587273	-0.166655
24534	9.383265	-0.461620	2.774128	-0.542595	-0.137535	-0.041573	-0.763494	0.020311	0.077589	0.779649	-0.123352	-0.588545	-0.174776
24535	9.365841	-0.283631	2.617508	-0.539072	-0.131749	-0.084003	-0.761783	0.017743	0.081650	0.775733	-0.129382	-0.589824	-0.183319
24536	9.402141	-0.485154	2.508549	-0.546071	-0.059024	-0.151777	-0.762055	0.014330	0.085435	0.772333	-0.134242	-0.589996	-0.193352
24537	9.282785	-0.582918	2.601627	-0.540191	0.011221	-0.153951	-0.762035	0.009795	0.085387	0.769639	-0.138919	-0.589089	-0.203302
24538	9.274971	-0.398159	2.763899	-0.567456	0.025896	-0.168500	-0.761019	0.004405	0.086030	0.766903	-0.143538	-0.587753	-0.214016
24539	9.456864	-0.446554	2.938185	-0.557430	0.047678	-0.189725	-0.762543	-0.003807	0.084682	0.764230	-0.147889	-0.586147	-0.224750
24540	9.493328	-0.250626	2.998779	-0.546363	0.088285	-0.201315	-0.761243	-0.008910	0.084052	0.761921	-0.151479	-0.583877	-0.235834
24541	9.410589	-0.043492	3.185066	-0.527108	0.152566	-0.246601	-0.760061	-0.018819	0.079836	0.760085	-0.154182	-0.580800	-0.247325
24542	9.347743	-0.028474	3.204315	-0.528166	0.160294	-0.304174	-0.761146	-0.029000	0.073655	0.757932	-0.155903	-0.577655	-0.259900
24543	10.021964	0.206123	3.519775	-0.554319	0.074201	-0.325914	-0.761952	-0.038764	0.069881	0.754460	-0.158461	-0.575656	-0.272580
24544	9.511431	-0.004914	3.271496	-0.548084	0.034403	-0.318639	-0.761333	-0.050240	0.068623	0.750442	-0.160923	-0.574153	-0.285111
24545	9.345609	0.114826	2.927236	-0.553632	0.005499	-0.307913	-0.759869	-0.060447	0.068504	0.746016	-0.164022	-0.572923	-0.297181
24546	9.271077	0.437973	2.735241	-0.536880	-0.039041	-0.371102	-0.758397	-0.072351	0.067235	0.740601	-0.166084	-0.572552	-0.310017
24547	9.330173	0.625751	2.675070	-0.543216	-0.018963	-0.394261	-0.757214	-0.083266	0.067111	0.735114	-0.168126	-0.571825	-0.323045
24548	9.020488	0.747578	2.519468	-0.564485	0.053917	-0.375536	-0.757030	-0.093048	0.068138	0.730338	-0.169882	-0.569692	-0.336449
24549	9.010942	1.264405	2.443634	-0.562722	0.021817	-0.311556	-0.754857	-0.102970	0.067168	0.725496	-0.172832	-0.567749	-0.348491
24550	9.078974	1.539980	2.517796	-0.555360	0.032369	-0.284950	-0.751984	-0.111347	0.069603	0.720846	-0.175564	-0.565477	-0.360269
24551	9.027514	1.766868	2.416255	-0.562587	0.019427	-0.244238	-0.752526	-0.116867	0.068134	0.716190	-0.179214	-0.563165	-0.371214
24552	8.937572	2.231470	2.411191	-0.554697	0.076128	-0.141835	-0.751944	-0.120847	0.071058	0.712855	-0.183171	-0.559589	-0.380980
24553	8.937858	2.650641	2.575669	-0.559975	0.082761	-0.074659	-0.750815	-0.119434	0.071771	0.709970	-0.188116	-0.555652	-0.389622
24554	9.325108	2.787457	2.812859	-0.549044	0.078793	-0.035497	-0.749819	-0.119573	0.070206	0.707321	-0.193120	-0.551550	-0.397736
24555	9.493436	2.682173	3.152121	-0.556824	0.101447	0.053626	-0.750826	-0.116452	0.069823	0.705484	-0.199182	-0.546775	-0.404545
24556	9.394536	2.420449	3.329163	-0.555720	0.088100	0.130622	-0.750698	-0.112902	0.067596	0.704080	-0.205999	-0.541714	-0.410344
24557	9.147870	2.201784	3.286020	-0.551714	0.094496	0.213709	-0.753573	-0.104821	0.068835	0.703333	-0.213693	-0.536316	-0.414758
24558	8.892023	2.077343	3.227338	-0.556122	0.066747	0.291611	-0.752758	-0.096176	0.068071	0.702860	-0.222393	-0.530752	-0.418129
24559	8.815970	2.105963	3.089379	-0.558988	0.001242	0.362745	-0.753390	-0.081722	0.068936	0.702154	-0.232461	-0.525837	-0.420045
24560	9.049614	1.913827	2.748065	-0.548937	-0.013382	0.384223	-0.754441	-0.068971	0.070918	0.701452	-0.242664	-0.520902	-0.421592
24561	9.168283	1.842926	2.352388	-0.571063	0.045814	0.427867	-0.756945	-0.048565	0.073274	0.701480	-0.253118	-0.514845	-0.422838
24562	9.823157	1.772215	2.526290	-0.557815	0.106540	0.487921	-0.757883	-0.029010	0.074620	0.702620	-0.263464	-0.507466	-0.423544
24563	9.676187	1.464572	2.655579	-0.520662	0.215027	0.522999	-0.759377	-0.010996	0.070719	0.705185	-0.272652	-0.498854	-0.423696
24564	9.646986	1.243858	2.890067	-0.534889	0.253624	0.543781	-0.758049	0.011705	0.062037	0.708148	-0.281915	-0.489117	-0.424047
24565	8.794785	1.171832	2.882346	-0.549362	0.253558	0.546968	-0.757150	0.034685	0.055059	0.710862	-0.291292	-0.479438	-0.424221
24566	8.541237	0.470007	2.871185	-0.549736	0.159597	0.569515	-0.756832	0.061216	0.046001	0.712785	-0.301697	-0.470570	-0.423650
24567	8.766134	-0.225590	2.791652	-0.561068	0.053054	0.600960	-0.755646	0.083482	0.040285	0.713697	-0.313345	-0.463164	-0.421819
24568	9.573718	-0.717675	2.989385	-0.553839	0.020249	0.645571	-0.752752	0.104035	0.036943	0.714683	-0.325534	-0.455611	-0.419136
24569	10.222528	-0.797048	3.318048	-0.568365	0.042165	0.627680	-0.750293	0.127005	0.031791	0.715351	-0.337524	-0.447963	-0.416749
24570	10.105776	-0.451334	3.599496	-0.551767	0.102506	0.620434	-0.746122	0.149281	0.021102	0.716591	-0.348621	-0.439227	-0.414777
24571	9.493887	-0.244764	3.549679	-0.555230	0.163375	0.559768	-0.743374	0.172268	0.010432	0.717562	-0.358650	-0.430266	-0.413940
24572	8.689267	-0.289389	3.333767	-0.551792	0.149352	0.504887	-0.738622	0.191571	-0.001567	0.717996	-0.368216	-0.421512	-0.413795
24573	8.530470	-0.611220	3.115252	-0.545228	0.054370	0.441789	-0.735832	0.204780	-0.012341	0.716899	-0.377840	-0.414938	-0.413665
24574	8.656912	-0.760655	2.923429	-0.521813	0.038474	0.396176	-0.732331	0.217699	-0.021709	0.715547	-0.386850	-0.408734	-0.413855
24575	8.980260	-0.898400	2.866537	-0.552815	0.059187	0.317889	-0.728401	0.229336	-0.029397	0.713203	-0.395406	-0.402912	-0.415521
24576	9.501184	-0.770449	2.980405	-0.549765	0.044175	0.190746	-0.725583	0.235302	-0.035438	0.709821	-0.403006	-0.397916	-0.418811
24577	10.498745	-0.222672	3.456260	-0.552867	0.074092	0.086391	-0.723315	0.237300	-0.041376	0.705485	-0.409442	-0.393702	-0.423846
24578	10.141922	0.116726	3.259628	-0.557387	0.132641	-0.011352	-0.725025	0.239873	-0.046710	0.700891	-0.414708	-0.388951	-0.430682
24579	9.194832	-0.319680	2.864624	-0.540544	0.186539	-0.015256	-0.723732	0.237912	-0.054662	0.696493	-0.419046	-0.384073	-0.437933
24580	9.156345	-0.304996	2.854846	-0.544869	0.206120	0.012876	-0.723153	0.237091	-0.063728	0.692629	-0.423578	-0.378112	-0.444835
24581	9.109568	0.030593	3.133896	-0.585069	0.206680	-0.028270	-0.722290	0.236123	-0.071666	0.687705	-0.428090	-0.372634	-0.452707
24582	9.023027	0.181165	3.161330	-0.548303	0.139937	-0.039815	-0.723980	0.234305	-0.077896	0.682679	-0.432758	-0.367910	-0.459687
24583	9.243708	0.241961	3.056445	-0.544983	0.083094	-0.028754	-0.722270	0.233753	-0.083573	0.677000	-0.437657	-0.364464	-0.466147
24584	8.973957	0.175325	2.951223	-0.572081	0.101205	-0.028356	-0.722693	0.233477	-0.085411	0.671431	-0.442977	-0.359864	-0.472704
24585	8.651539	0.448074	2.953444	-0.555980	0.049478	0.001312	-0.722821	0.230937	-0.088690	0.665528	-0.448386	-0.356474	-0.478486
24586	9.206526	0.725897	3.104258	-0.545397	-0.021342	0.063938	-0.722533	0.230521	-0.091526	0.660054	-0.455070	-0.352857	-0.482424
24587	9.938449	0.931219	3.434466	-0.538316	-0.019275	0.040283	-0.723523	0.230682	-0.096609	0.654032	-0.460993	-0.350206	-0.486912
24588	9.916273	0.713060	3.697915	-0.554187	0.052740	0.052879	-0.720679	0.230691	-0.101582	0.648757	-0.466891	-0.345557	-0.491648
24589	9.019975	0.845957	3.562306	-0.568343	0.084762	0.094820	-0.718968	0.230143	-0.108390	0.643580	-0.472360	-0.340729	-0.496573
24590	8.494645	0.887394	3.475552	-0.563232	0.010565	0.120892	-0.719111	0.231726	-0.115445	0.638473	-0.479158	-0.335815	-0.499989
24591	8.685477	1.002426	3.510261	-0.560266	-0.082959	0.102976	-0.719957	0.231315	-0.119120	0.632188	-0.486040	-0.333116	-0.503128
24592	8.914984	1.102623	3.530584	-0.549891	-0.167737	0.110754	-0.718256	0.231880	-0.119976	0.625778	-0.494276	-0.330616	-0.504762
24593	9.157482	1.095322	3.380517	-0.560789	-0.184102	0.136437	-0.716274	0.233582	-0.121813	0.619000	-0.502185	-0.328837	-0.506474
24594	9.243552	1.078947	3.167931	-0.549599	-0.157357	0.163853	-0.716281	0.234709	-0.119538	0.613053	-0.510542	-0.325599	-0.507443
24595	9.448564	1.060797	3.177525	-0.553847	-0.128819	0.200822	-0.714595	0.238960	-0.120638	0.607204	-0.518017	-0.322542	-0.508850
24596	9.256172	1.105090	3.109626	-0.554101	-0.046314	0.240975	-0.713191	0.242934	-0.123436	0.602578	-0.525682	-0.317032	-0.509950
24597	9.122058	1.369341	3.102023	-0.535873	-0.010028	0.203818	-0.710931	0.246199	-0.126531	0.597578	-0.531547	-0.312694	-0.512426
24598	9.018341	1.377216	3.097241	-0.541860	0.069598	0.167853	-0.709528	0.250601	-0.130315	0.592947	-0.537307	-0.306622	-0.515460
24599	8.991027	1.300427	3.158547	-0.551566	0.114670	0.169214	-0.706134	0.254869	-0.137510	0.588089	-0.541651	-0.301009	-0.519768
24600	9.256096	1.162856	3.456960	-0.556596	0.177586	0.190022	-0.703026	0.259703	-0.144556	0.584070	-0.546479	-0.293199	-0.523695
24601	10.484740	0.935845	3.950818	-0.544224	0.127028	0.208369	-0.703033	0.262848	-0.152585	0.579684	-0.550610	-0.287087	-0.527614
24602	9.832650	0.649391	3.867893	-0.562052	0.174893	0.195315	-0.697806	0.269512	-0.157365	0.575522	-0.555431	-0.279126	-0.531375
24603	8.717922	0.538320	3.150502	-0.555240	0.058313	0.218903	-0.695124	0.274058	-0.162430	0.570660	-0.560264	-0.273549	-0.534435
24604	8.437593	0.506913	2.870912	-0.555754	-0.044568	0.235405	-0.693732	0.280291	-0.162659	0.565669	-0.567448	-0.267655	-0.535147
24605	9.230673	0.364516	2.929436	-0.552639	-0.088936	0.168622	-0.691200	0.285094	-0.159799	0.559385	-0.573383	-0.264338	-0.537071
24606	9.505181	0.166930	2.916775	-0.546970	-0.044588	0.146332	-0.687814	0.289328	-0.156952	0.553425	-0.579868	-0.259489	-0.538646
24607	9.582787	0.057047	2.816403	-0.552293	-0.010919	0.113338	-0.685843	0.293009	-0.157211	0.546847	-0.584501	-0.255927	-0.542050
24608	9.093915	0.076230	2.686352	-0.542829	0.044846	0.113014	-0.685566	0.295142	-0.159737	0.540935	-0.589678	-0.250463	-0.544920
24609	9.139386	-0.054657	2.673252	-0.545257	-0.056014	0.109176	-0.683875	0.298549	-0.162543	0.534072	-0.594543	-0.247478	-0.547760
24610	9.269744	-0.186412	2.606886	-0.545496	-0.082757	0.079272	-0.682469	0.301379	-0.162242	0.527022	-0.600850	-0.243698	-0.549399
24611	9.076919	-0.432683	2.455235	-0.560177	-0.080276	0.009135	-0.681760	0.301372	-0.160550	0.518649	-0.605482	-0.241960	-0.553036
24612	9.177510	-0.616937	2.466823	-0.571249	-0.090677	-0.029858	-0.681909	0.302498	-0.158132	0.509935	-0.611471	-0.239220	-0.555737
24613	9.575195	-0.794029	2.763082	-0.553076	-0.108257	0.014739	-0.683188	0.301777	-0.153462	0.501470	-0.616178	-0.237697	-0.558885
24614	9.878664	-0.637849	2.920423	-0.552726	-0.062633	0.054346	-0.681343	0.301770	-0.152628	0.493944	-0.621918	-0.233778	-0.560879
24615	9.791068	-0.074289	3.281562	-0.538278	-0.018900	-0.006757	-0.681918	0.303185	-0.151760	0.485759	-0.625175	-0.231742	-0.565234
24616	9.086657	-0.167096	3.191713	-0.545737	-0.029254	-0.062664	-0.685028	0.300358	-0.151765	0.477061	-0.629785	-0.228961	-0.568648
24617	9.081994	-0.409628	3.054267	-0.557983	-0.110282	-0.063220	-0.684323	0.300337	-0.145830	0.467498	-0.633784	-0.228199	-0.572440
24618	9.078008	-0.356947	2.971523	-0.567892	-0.112274	-0.036774	-0.685458	0.299766	-0.143847	0.458326	-0.639504	-0.225551	-0.574543
24619	9.103108	-0.336065	2.857680	-0.548027	-0.119327	-0.063025	-0.684888	0.297902	-0.137647	0.448766	-0.643295	-0.224892	-0.578104
24620	9.107847	-0.423298	2.827233	-0.566332	-0.129804	-0.090607	-0.686023	0.296608	-0.131145	0.438803	-0.648787	-0.223029	-0.580332
24621	9.176094	-0.455782	2.726010	-0.549984	-0.115158	-0.123223	-0.689719	0.296451	-0.124046	0.428455	-0.652048	-0.222981	-0.584413
24622	9.476028	-0.749117	2.501730	-0.557147	-0.089526	-0.160584	-0.692548	0.292318	-0.115014	0.417860	-0.656493	-0.221701	-0.587588
24623	9.418821	-0.826912	2.372182	-0.542145	-0.010170	-0.176835	-0.693240	0.287343	-0.109969	0.407370	-0.657985	-0.221430	-0.593359
24624	9.743446	-0.621924	2.625611	-0.552486	0.107240	-0.198828	-0.695785	0.284363	-0.107010	0.397146	-0.659698	-0.218998	-0.599260
24625	10.654927	-0.355952	3.172389	-0.563209	0.166903	-0.204433	-0.696751	0.278564	-0.109893	0.386763	-0.658847	-0.217276	-0.607557
24626	10.399873	0.243828	3.359358	-0.537879	0.159400	-0.186382	-0.699697	0.271497	-0.113622	0.377004	-0.659664	-0.214349	-0.613812
24627	9.953083	0.242503	3.084488	-0.566553	0.219057	-0.197778	-0.701378	0.266978	-0.117051	0.366808	-0.657915	-0.211983	-0.622626
24628	8.975824	0.319265	2.780458	-0.537117	0.250994	-0.169497	-0.703486	0.263173	-0.122167	0.357559	-0.657450	-0.208069	-0.629776
24629	8.549379	0.459532	2.750465	-0.539282	0.204278	-0.187881	-0.702762	0.260633	-0.125877	0.347712	-0.655452	-0.205880	-0.638038
24630	8.797733	0.562405	2.831146	-0.549250	0.060091	-0.175551	-0.704440	0.254971	-0.126772	0.337350	-0.657266	-0.203139	-0.642597
24631	9.141463	0.828523	2.830133	-0.553275	-0.001219	-0.162733	-0.705837	0.249871	-0.126532	0.326722	-0.657849	-0.201735	-0.647912
24632	8.847147	1.019842	2.593990	-0.548255	-0.066906	-0.176449	-0.708375	0.245044	-0.121895	0.315765	-0.661104	-0.199776	-0.650633
24633	9.029743	1.264695	2.508851	-0.545225	-0.156938	-0.181096	-0.710488	0.239926	-0.115709	0.304273	-0.663365	-0.199600	-0.653853
24634	9.496182	1.365016	2.787423	-0.566308	-0.173891	-0.182912	-0.711894	0.235512	-0.108389	0.292476	-0.667893	-0.198071	-0.655091
24635	9.605079	1.172101	2.968253	-0.556148	-0.145093	-0.184751	-0.714996	0.229835	-0.103899	0.280734	-0.669806	-0.197606	-0.658407
24636	9.546152	1.284797	3.150729	-0.570464	-0.127432	-0.139032	-0.717258	0.226704	-0.098256	0.269558	-0.673708	-0.195073	-0.659850
24637	9.084340	1.402795	3.002623	-0.546911	-0.143840	-0.135189	-0.718664	0.222438	-0.092773	0.258527	-0.675512	-0.193926	-0.662752
24638	9.074678	1.208918	2.910555	-0.551642	-0.201808	-0.099525	-0.720791	0.220433	-0.084998	0.247771	-0.680255	-0.191410	-0.662740
24639	9.278100	1.051929	2.747712	-0.556271	-0.239878	-0.069239	-0.721780	0.217713	-0.076108	0.237063	-0.683416	-0.189599	-0.663925
24640	9.433118	1.091720	2.696313	-0.539650	-0.226034	-0.012473	-0.722645	0.218816	-0.066329	0.227473	-0.688565	-0.186094	-0.662951
24641	9.241411	1.133032	2.539035	-0.550916	-0.177019	0.050761	-0.722648	0.217942	-0.058983	0.218630	-0.691126	-0.182296	-0.664315
24642	9.285566	1.161271	2.461333	-0.549668	-0.129375	0.062884	-0.722665	0.220759	-0.053720	0.210217	-0.695154	-0.177120	-0.664227
24643	9.284141	1.272002	2.387603	-0.568400	-0.088090	0.090738	-0.721393	0.221743	-0.052305	0.201967	-0.696585	-0.172046	-0.666617
24644	9.465718	1.289798	2.324332	-0.561742	-0.052274	0.114523	-0.719997	0.226838	-0.051131	0.194315	-0.699665	-0.165611	-0.667296
24645	9.364261	1.198386	2.291657	-0.551707	0.060554	0.183803	-0.719728	0.230525	-0.052225	0.188034	-0.699196	-0.158780	-0.671235
24646	10.233771	0.873853	2.675925	-0.560503	0.081749	0.243843	-0.716624	0.236207	-0.058414	0.182554	-0.700747	-0.149980	-0.673151
24647	10.816501	0.116353	3.106489	-0.552962	0.127783	0.233035	-0.713533	0.244438	-0.063726	0.177186	-0.699350	-0.142105	-0.677732
24648	9.506068	0.083783	2.763044	-0.562736	0.244930	0.318639	-0.710308	0.254796	-0.070007	0.173147	-0.698741	-0.131594	-0.681516
24649	9.123405	0.165797	2.351833	-0.552709	0.102690	0.298351	-0.706789	0.262889	-0.077022	0.168698	-0.697690	-0.122793	-0.685341
24650	8.984792	0.107381	2.147267	-0.559728	0.024036	0.231493	-0.703697	0.270832	-0.081206	0.162930	-0.699700	-0.114252	-0.686164
24651	9.226307	-0.083367	2.035496	-0.551946	-0.011438	0.168139	-0.700592	0.275799	-0.085421	0.156481	-0.699769	-0.107572	-0.688670
24652	9.407529	-0.237406	1.935478	-0.544828	-0.031106	0.149787	-0.699190	0.280196	-0.087366	0.149666	-0.702161	-0.100514	-0.688816
24653	9.239625	-0.397671	2.034153	-0.564851	-0.022642	0.117595	-0.698068	0.283454	-0.087765	0.142362	-0.702201	-0.094301	-0.691197
24654	9.213432	-0.827372	2.092146	-0.545217	-0.075684	0.092432	-0.696384	0.287557	-0.086886	0.134658	-0.704956	-0.088128	-0.690752
24655	9.472637	-1.244810	2.079542	-0.540070	-0.156237	0.131912	-0.695544	0.289816	-0.084889	0.127746	-0.706677	-0.082313	-0.691023
24656	10.066053	-1.287085	2.100969	-0.549257	-0.185215	0.160406	-0.692160	0.294331	-0.081190	0.120724	-0.710924	-0.075378	-0.688717
24657	10.047852	-0.657546	2.260707	-0.540286	-0.171541	0.140149	-0.692182	0.298856	-0.078313	0.113978	-0.712751	-0.069394	-0.688607
24658	9.503732	-0.485496	2.170104	-0.543954	-0.125650	0.043314	-0.691913	0.301969	-0.077151	0.105494	-0.715846	-0.064028	-0.687267
24659	9.221055	-0.628936	2.138252	-0.561412	-0.128614	-0.022410	-0.691343	0.301112	-0.075467	0.096317	-0.716777	-0.059886	-0.688017
24660	9.203087	-0.880084	2.155578	-0.560401	-0.097660	-0.059780	-0.691764	0.299545	-0.072510	0.086202	-0.719227	-0.055676	-0.687154
24661	9.536610	-0.940736	2.068814	-0.547590	-0.072260	-0.080953	-0.692752	0.297984	-0.071387	0.076549	-0.719138	-0.052352	-0.688651
24662	9.529562	-0.908852	1.749487	-0.543655	-0.001505	-0.134402	-0.694444	0.294573	-0.067166	0.065742	-0.719985	-0.049253	-0.689111
24663	9.900347	-0.910464	1.865002	-0.561883	0.055496	-0.246359	-0.697837	0.290599	-0.062938	0.053795	-0.717818	-0.047808	-0.692501
24664	10.079799	-0.784271	2.126754	-0.548646	0.163763	-0.268060	-0.699075	0.281100	-0.061048	0.041220	-0.716037	-0.046321	-0.695303
24665	9.882231	-0.660141	2.451863	-0.539030	0.272900	-0.289890	-0.701030	0.274025	-0.062946	0.029259	-0.710531	-0.045470	-0.701586
24666	9.902444	-0.413719	2.453919	-0.551871	0.259459	-0.289922	-0.706098	0.265119	-0.065971	0.016416	-0.707127	-0.044110	-0.705518
24667	9.662257	0.149290	2.573616	-0.530051	0.308481	-0.343028	-0.707753	0.255080	-0.071863	0.003897	-0.700770	-0.043985	-0.712019
24668	9.209463	0.386534	2.564325	-0.556860	0.243838	-0.358930	-0.710842	0.248156	-0.075873	-0.010003	-0.697228	-0.043453	-0.715462
24669	9.356805	0.484907	2.596861	-0.517543	0.151012	-0.373782	-0.713344	0.236549	-0.078380	-0.022917	-0.692802	-0.043779	-0.719433
24670	9.240179	0.712206	2.495403	-0.542642	0.049141	-0.353978	-0.718127	0.226497	-0.077883	-0.036709	-0.691776	-0.043257	-0.719880
24671	9.186958	0.887190	2.595015	-0.537565	0.000548	-0.363345	-0.721199	0.214738	-0.076710	-0.049874	-0.689273	-0.042932	-0.721506
24672	8.769320	1.014017	2.357340	-0.551461	-0.049886	-0.362370	-0.724275	0.203110	-0.072565	-0.063975	-0.689396	-0.042257	-0.720316
24673	8.995860	1.379404	2.265965	-0.543881	-0.137258	-0.363417	-0.724522	0.193022	-0.064465	-0.077342	-0.688650	-0.041550	-0.719759
24674	9.585507	1.501150	2.229985	-0.565032	-0.170370	-0.368631	-0.729171	0.183657	-0.057879	-0.091791	-0.690205	-0.040549	-0.716622
24675	9.963331	1.594205	2.416929	-0.540340	-0.132597	-0.369378	-0.730409	0.173579	-0.052177	-0.105170	-0.689170	-0.039864	-0.715818
24676	9.812179	1.484861	2.558510	-0.550495	-0.044832	-0.309048	-0.734474	0.160817	-0.047187	-0.118425	-0.688731	-0.038451	-0.714246
24677	9.328177	1.287738	2.629020	-0.535280	-0.005505	-0.190698	-0.735436	0.153450	-0.047116	-0.129022	-0.685832	-0.035532	-0.715350
24678	8.971605	1.386448	2.594565	-0.546235	-0.048384	-0.130466	-0.735846	0.149622	-0.046446	-0.139623	-0.685395	-0.031664	-0.713959
24679	9.050547	1.685185	2.518630	-0.558203	-0.099273	-0.073618	-0.737259	0.147631	-0.043202	-0.148861	-0.683718	-0.026461	-0.713911
24680	9.274490	1.958613	2.406535	-0.543015	-0.126189	-0.089112	-0.738097	0.143797	-0.040407	-0.158825	-0.684269	-0.021816	-0.711389
24681	9.429648	2.005563	2.340558	-0.553793	-0.122793	-0.058256	-0.736952	0.141380	-0.038886	-0.167748	-0.682831	-0.016316	-0.710870
24682	9.374326	1.986366	2.307015	-0.542803	-0.110245	-0.057332	-0.738080	0.138962	-0.035366	-0.177199	-0.683014	-0.011262	-0.708495
24683	9.271483	1.957165	2.172153	-0.537251	-0.112307	-0.032503	-0.738081	0.138525	-0.031976	-0.185469	-0.681388	-0.005604	-0.708012
24684	9.406266	1.966315	2.225034	-0.531678	-0.105369	-0.004146	-0.738936	0.138658	-0.028715	-0.193960	-0.681408	0.000023	-0.705736
24685	9.415866	1.922661	2.211009	-0.565753	-0.055088	0.032298	-0.737808	0.140210	-0.027293	-0.201634	-0.678773	0.006814	-0.706091
24686	9.362662	1.964294	2.244447	-0.550774	-0.003277	0.072842	-0.737535	0.142617	-0.026845	-0.209247	-0.677135	0.013374	-0.705354
24687	9.318498	1.948184	2.329264	-0.530135	0.066250	0.143412	-0.735559	0.145596	-0.029234	-0.214827	-0.672816	0.020727	-0.707629
24688	9.321830	1.847548	2.472957	-0.529787	0.101910	0.183871	-0.736994	0.149720	-0.032291	-0.220561	-0.669618	0.028062	-0.708645
24689	9.293874	1.958430	2.396845	-0.558574	0.112268	0.248946	-0.733052	0.158375	-0.038171	-0.224976	-0.664364	0.037081	-0.711781
24690	9.609794	1.696765	2.614413	-0.526705	0.100913	0.294526	-0.732231	0.166326	-0.043186	-0.229030	-0.660986	0.045860	-0.713120
24691	10.167060	1.259036	2.749044	-0.540386	0.064603	0.336219	-0.731711	0.178245	-0.047874	-0.231801	-0.656303	0.056030	-0.715818
24692	9.302855	1.165694	2.412930	-0.541898	0.140925	0.255942	-0.728628	0.188745	-0.054152	-0.236587	-0.652188	0.064336	-0.717313
24693	8.958735	0.936735	2.171877	-0.567781	0.021561	0.312901	-0.724541	0.195398	-0.054539	-0.239850	-0.647909	0.074825	-0.719087
24694	9.274096	0.588729	2.110093	-0.551698	-0.036242	0.323198	-0.723450	0.205455	-0.053875	-0.243479	-0.646056	0.084984	-0.718406
24695	9.657652	0.426466	2.058227	-0.562848	-0.046406	0.262150	-0.720651	0.214229	-0.051824	-0.247132	-0.642784	0.095094	-0.718826
24696	9.700798	0.225218	2.000002	-0.548242	-0.053893	0.285353	-0.717852	0.223147	-0.050904	-0.251151	-0.641122	0.104789	-0.717569
24697	9.498319	0.136587	1.923934	-0.537424	-0.055482	0.253593	-0.713915	0.231494	-0.049149	-0.254406	-0.638069	0.114487	-0.717661
24698	9.582799	0.024531	1.869491	-0.556805	-0.081962	0.203995	-0.712529	0.238423	-0.045692	-0.259562	-0.636816	0.123394	-0.715449
24699	9.377370	-0.027283	1.880010	-0.543117	-0.071193	0.198732	-0.711996	0.246067	-0.043352	-0.263480	-0.634040	0.132565	-0.714842
24700	9.537361	-0.091887	1.759691	-0.561480	-0.092468	0.172139	-0.709752	0.251723	-0.041047	-0.269045	-0.632869	0.141174	-0.712153
24701	9.671906	-0.184363	1.794375	-0.567824	-0.073216	0.140114	-0.709484	0.254686	-0.037340	-0.273951	-0.630108	0.149973	-0.710931
24702	9.536446	-0.154174	1.847382	-0.550290	-0.020045	0.127581	-0.706388	0.260626	-0.035888	-0.280147	-0.627972	0.157445	-0.708787
24703	9.782129	-0.143200	1.917010	-0.537743	-0.022427	0.088867	-0.706547	0.264164	-0.034293	-0.285419	-0.624772	0.164904	-0.707815
24704	9.819063	-0.239048	2.087187	-0.549451	0.003881	0.074401	-0.705143	0.267416	-0.032855	-0.292368	-0.622359	0.171541	-0.705524
24705	9.751214	-0.274767	2.104592	-0.555750	0.032153	0.038749	-0.703159	0.268119	-0.032581	-0.298637	-0.618404	0.178325	-0.704694
24706	9.626009	-0.254824	2.075538	-0.551989	0.052862	0.036875	-0.702598	0.269821	-0.033416	-0.306246	-0.615296	0.184222	-0.702628
24707	9.580699	-0.308315	1.979535	-0.550359	0.025949	0.022893	-0.701756	0.272232	-0.034528	-0.312530	-0.611467	0.190785	-0.701452
24708	9.572690	-0.331888	2.066804	-0.561265	0.014991	0.044056	-0.701907	0.274357	-0.034363	-0.319936	-0.608687	0.197107	-0.698777
24709	9.696021	-0.269828	2.065946	-0.545142	0.002687	0.003660	-0.701907	0.274069	-0.032952	-0.326222	-0.605246	0.203514	-0.697021
24710	9.539698	-0.172319	2.040902	-0.548703	0.013470	0.007072	-0.701339	0.274213	-0.034087	-0.333910	-0.602599	0.209190	-0.693987
24711	9.539717	-0.177183	2.036123	-0.537890	0.013659	-0.019342	-0.702474	0.274077	-0.034786	-0.340375	-0.599103	0.215142	-0.692051
24712	9.505677	-0.222828	2.046344	-0.548787	0.010053	-0.014153	-0.701905	0.273792	-0.034794	-0.348265	-0.596477	0.220556	-0.688681
24713	9.678929	-0.262288	2.094883	-0.539845	-0.004268	-0.027202	-0.701058	0.274637	-0.033660	-0.354683	-0.593202	0.226556	-0.686282
24714	9.664544	-0.148333	2.137128	-0.559632	0.024539	-0.014331	-0.702753	0.273086	-0.034936	-0.362689	-0.590186	0.231977	-0.682879
24715	9.510548	-0.171984	2.065103	-0.552363	0.030039	-0.030235	-0.700907	0.272942	-0.035659	-0.369357	-0.586313	0.237854	-0.680616
24716	9.472164	-0.140414	2.050303	-0.545103	0.028183	-0.028372	-0.702609	0.273094	-0.037625	-0.377313	-0.583303	0.242847	-0.677065
24717	9.573541	-0.119241	2.059597	-0.552536	0.010340	-0.042481	-0.702884	0.271255	-0.038208	-0.383959	-0.579701	0.248712	-0.674288
24718	9.608956	-0.128527	2.156313	-0.543320	0.028211	-0.030981	-0.702596	0.270548	-0.039066	-0.391844	-0.576605	0.253606	-0.670573
24719	9.495240	-0.156676	2.178529	-0.557719	0.053565	-0.039295	-0.705149	0.269987	-0.038910	-0.398633	-0.572306	0.259217	-0.668105
24720	9.514678	-0.127811	2.175764	-0.548920	0.015813	-0.053106	-0.704288	0.268148	-0.040634	-0.406718	-0.569331	0.263992	-0.663890
24721	9.625083	-0.142555	2.248276	-0.542525	0.021150	-0.047739	-0.703434	0.267291	-0.039235	-0.413190	-0.565569	0.269533	-0.660877
24722	9.615182	-0.098656	2.300963	-0.539776	0.024692	-0.042420	-0.704563	0.266022	-0.040371	-0.420982	-0.562385	0.274189	-0.656748
24723	9.528608	-0.006240	2.304880	-0.559793	0.021176	-0.042638	-0.705408	0.264609	-0.040945	-0.427498	-0.558384	0.279980	-0.653501
24724	9.484138	0.026863	2.142664	-0.552668	-0.007720	-0.038836	-0.705402	0.263768	-0.043783	-0.435108	-0.555385	0.285073	-0.648816
24725	9.524734	0.075443	2.221812	-0.547100	0.007446	-0.024699	-0.705820	0.261781	-0.042669	-0.441087	-0.551513	0.290970	-0.645455
24726	9.606253	0.031728	2.270521	-0.557030	0.019229	-0.026648	-0.705822	0.262637	-0.044216	-0.448639	-0.547949	0.295966	-0.640998
24727	9.567446	0.070915	2.313633	-0.572421	0.026457	-0.021570	-0.707093	0.261223	-0.044504	-0.454884	-0.543521	0.302008	-0.637540
24728	9.541233	0.090203	2.279622	-0.559665	0.024465	-0.007255	-0.705532	0.261794	-0.046773	-0.462141	-0.539641	0.307145	-0.633147
24729	9.529061	0.102485	2.298833	-0.543310	0.028021	-0.010626	-0.706100	0.261941	-0.047899	-0.467858	-0.535327	0.312871	-0.629798
24730	9.538404	0.129344	2.351685	-0.545186	0.017162	-0.004386	-0.704113	0.262222	-0.048478	-0.474773	-0.531553	0.317868	-0.625301
24731	9.514427	0.151187	2.341807	-0.561480	0.029908	-0.010849	-0.705949	0.260247	-0.049898	-0.480624	-0.526981	0.323746	-0.621676
24732	9.504468	0.071494	2.342710	-0.563252	0.040821	-0.021565	-0.706515	0.259965	-0.050180	-0.487986	-0.522747	0.328500	-0.617003
24733	9.542933	0.105314	2.378528	-0.546897	0.038865	-0.012505	-0.705379	0.259966	-0.051320	-0.493681	-0.518144	0.334035	-0.613374
24734	9.521248	0.119967	2.380810	-0.571447	0.040879	-0.023423	-0.706371	0.259685	-0.051174	-0.501036	-0.513737	0.338805	-0.608480
24735	9.513840	0.095905	2.390755	-0.548820	0.028170	-0.024854	-0.706079	0.258273	-0.053030	-0.506746	-0.509259	0.344281	-0.604429
24736	9.446540	0.125196	2.368769	-0.550696	0.017345	-0.023049	-0.706784	0.257430	-0.054731	-0.513608	-0.505242	0.348973	-0.599296
24737	9.509346	0.163545	2.380340	-0.557033	0.028293	-0.033789	-0.706221	0.258274	-0.053312	-0.519426	-0.500673	0.354387	-0.594923
24738	9.500161	0.168074	2.322305	-0.556221	0.019417	-0.048763	-0.707925	0.258420	-0.053155	-0.526544	-0.496655	0.358796	-0.589365
24739	9.514549	0.158361	2.329644	-0.545249	0.020998	-0.030065	-0.707493	0.257001	-0.053174	-0.532058	-0.492204	0.364110	-0.584871
24740	9.514503	0.151126	2.332141	-0.538078	0.011149	-0.040538	-0.707493	0.256571	-0.051481	-0.538719	-0.488321	0.368405	-0.579312
24741	9.444367	0.173501	2.360984	-0.548934	0.013807	-0.030963	-0.707912	0.255302	-0.053188	-0.544139	-0.483855	0.373754	-0.574547
24742	9.432374	0.192911	2.360783	-0.539008	0.002939	-0.029895	-0.709181	0.253463	-0.053481	-0.550506	-0.479887	0.378182	-0.568885
24743	9.499525	0.129801	2.385563	-0.554429	0.004803	-0.028313	-0.708332	0.254026	-0.052633	-0.555789	-0.475378	0.383638	-0.563859
24744	9.538372	0.199675	2.389564	-0.543453	0.015506	-0.021157	-0.710324	0.254879	-0.052325	-0.562073	-0.471061	0.387985	-0.558250
24745	9.499755	0.219314	2.399063	-0.545127	0.031599	-0.007127	-0.708613	0.253318	-0.052638	-0.567146	-0.466125	0.393156	-0.553626
24746	9.431940	0.236902	2.437621	-0.532532	0.010775	-0.003327	-0.708040	0.252184	-0.053220	-0.572970	-0.461759	0.397530	-0.548137
24747	9.501897	0.207398	2.428191	-0.546141	0.009898	0.001839	-0.709180	0.253322	-0.053482	-0.577696	-0.456913	0.402959	-0.543251
24748	9.475205	0.239197	2.461703	-0.539840	-0.004664	0.014384	-0.709037	0.253181	-0.053768	-0.583149	-0.452406	0.407678	-0.537647
24749	9.508928	0.251159	2.476023	-0.556172	-0.002812	0.017727	-0.709037	0.253183	-0.054616	-0.587601	-0.447387	0.413416	-0.532594
24750	9.463251	0.219786	2.437770	-0.538894	-0.004750	0.023238	-0.708618	0.254596	-0.053473	-0.592826	-0.442737	0.418128	-0.526982
24751	9.443881	0.154502	2.414360	-0.543371	0.004293	0.021349	-0.708050	0.254309	-0.052915	-0.597091	-0.437698	0.423588	-0.521992
24752	9.504481	0.168455	2.387541	-0.536255	-0.019142	0.019823	-0.706781	0.256721	-0.054455	-0.602082	-0.433180	0.428335	-0.516122
24753	9.588284	0.105436	2.443712	-0.538864	0.002540	0.015242	-0.707207	0.256433	-0.052899	-0.606262	-0.428205	0.433623	-0.510938
24754	9.475183	0.125272	2.409811	-0.545227	0.002591	0.011610	-0.706929	0.258138	-0.054298	-0.611475	-0.423348	0.438046	-0.504967
24755	9.451385	0.144545	2.375797	-0.552525	-0.006441	0.017772	-0.705790	0.256998	-0.053470	-0.615568	-0.418210	0.443507	-0.499477
24756	9.528507	0.124755	2.380747	-0.530795	-0.011846	0.007457	-0.706363	0.258708	-0.055711	-0.620443	-0.413636	0.447842	-0.493349
24757	9.463641	0.124922	2.342168	-0.552691	-0.026115	0.001969	-0.707223	0.260264	-0.054273	-0.624414	-0.408769	0.453316	-0.487360
24758	9.540668	0.119754	2.366288	-0.547105	-0.008203	0.011669	-0.706090	0.261114	-0.054839	-0.629284	-0.403845	0.457709	-0.481055
24759	9.533140	0.064274	2.376583	-0.552624	-0.013465	-0.001642	-0.706797	0.260549	-0.054981	-0.633293	-0.398824	0.462891	-0.474987
24760	9.624730	0.119556	2.419341	-0.567039	0.008223	-0.000151	-0.705947	0.260541	-0.053290	-0.638448	-0.393522	0.467072	-0.468368
24761	9.509147	0.042492	2.347860	-0.546865	0.028739	0.010545	-0.705376	0.259978	-0.054715	-0.642577	-0.387996	0.471652	-0.462708
24762	9.533356	0.071372	2.352338	-0.585878	0.033370	0.017146	-0.706228	0.260121	-0.054707	-0.647805	-0.381976	0.475720	-0.456217
24763	9.511730	0.027793	2.319022	-0.533978	0.054799	0.011420	-0.704813	0.261542	-0.056825	-0.651961	-0.376308	0.479747	-0.450758
24764	9.480409	0.052189	2.323625	-0.541259	0.053029	0.011342	-0.704818	0.262964	-0.058224	-0.656948	-0.370669	0.483011	-0.444662
24765	9.340484	-0.019706	2.281117	-0.548747	0.013411	0.010578	-0.705663	0.261982	-0.060491	-0.660710	-0.365126	0.487604	-0.438620
24766	9.397920	0.009418	2.358044	-0.534460	-0.022676	0.009209	-0.705244	0.263398	-0.060479	-0.664793	-0.360200	0.491694	-0.431907
24767	9.559190	-0.061551	2.380369	-0.545310	-0.013583	0.007280	-0.703686	0.264099	-0.059353	-0.668181	-0.354912	0.496478	-0.425537
24768	9.522977	-0.049193	2.387529	-0.554354	-0.011822	0.016003	-0.704259	0.264947	-0.058349	-0.672313	-0.349493	0.500541	-0.418698
24769	9.520621	-0.068619	2.370833	-0.549024	-0.020665	-0.005113	-0.705397	0.265659	-0.058333	-0.675638	-0.344277	0.505250	-0.411957
24770	9.510984	-0.049178	2.377879	-0.538065	-0.015392	0.003829	-0.704260	0.265086	-0.057499	-0.679578	-0.339164	0.509035	-0.404999
24771	9.566448	-0.042217	2.387393	-0.539938	-0.020734	-0.001456	-0.704548	0.265935	-0.056922	-0.682690	-0.333974	0.513579	-0.398286
24772	9.559235	-0.015525	2.396771	-0.564375	-0.002550	-0.007160	-0.705681	0.265373	-0.057485	-0.686879	-0.328450	0.517218	-0.390901
24773	9.532742	-0.010555	2.391918	-0.539795	0.008174	-0.010481	-0.705122	0.267498	-0.057608	-0.690236	-0.323066	0.521184	-0.384147
24774	9.513470	0.008932	2.396559	-0.548836	0.020918	-0.020398	-0.703974	0.264950	-0.059483	-0.694517	-0.317649	0.524181	-0.376801
24775	9.508578	-0.022502	2.389667	-0.538105	-0.004306	-0.026315	-0.704974	0.266370	-0.059601	-0.697730	-0.312488	0.528085	-0.369663
24776	9.518631	0.057115	2.376682	-0.547098	0.004623	-0.012308	-0.703400	0.263531	-0.059361	-0.701618	-0.307074	0.531232	-0.362257
24777	9.480203	0.047508	2.347843	-0.552556	0.015682	-0.037217	-0.706246	0.264951	-0.058192	-0.705081	-0.301626	0.534768	-0.354831
24778	9.523310	0.042660	2.388920	-0.543516	0.002916	-0.024642	-0.704822	0.263957	-0.058355	-0.708863	-0.296345	0.537724	-0.347197
24779	9.523626	0.081191	2.366741	-0.552623	0.004852	-0.034485	-0.703823	0.262823	-0.059224	-0.712057	-0.290890	0.541297	-0.339641
24780	9.581475	0.090585	2.381058	-0.547115	0.011984	-0.028260	-0.706372	0.261412	-0.059218	-0.715825	-0.285477	0.544010	-0.331889
24781	9.538022	0.088442	2.381140	-0.557060	0.019235	-0.028430	-0.707504	0.260850	-0.059923	-0.719022	-0.279742	0.547307	-0.324355
24782	9.492697	0.134360	2.334774	-0.554312	0.024658	-0.031971	-0.708070	0.260570	-0.060628	-0.722831	-0.274128	0.549746	-0.316463
24783	9.504662	0.131944	2.346868	-0.545246	0.019161	-0.026522	-0.706924	0.258301	-0.060944	-0.725810	-0.268493	0.552843	-0.308993
24784	9.528787	0.148770	2.356314	-0.541516	0.028028	-0.012372	-0.707068	0.258297	-0.059529	-0.729305	-0.262776	0.555139	-0.301470
24785	9.453835	0.144500	2.370961	-0.565144	0.031832	-0.023304	-0.707066	0.258448	-0.062356	-0.732369	-0.256690	0.558055	-0.293804
24786	9.504353	0.129771	2.385556	-0.530577	0.031527	-0.006966	-0.706633	0.257033	-0.063223	-0.735657	-0.251003	0.560146	-0.286431
24787	9.533172	0.170918	2.423723	-0.539655	0.040680	-0.017735	-0.706921	0.258314	-0.064905	-0.738520	-0.245132	0.562678	-0.279091
24788	9.499081	0.190770	2.471878	-0.548678	0.049688	-0.013479	-0.706211	0.258313	-0.064910	-0.741983	-0.239102	0.564454	-0.271445
24789	9.460944	0.168805	2.399678	-0.535189	0.028053	-0.019388	-0.706640	0.259024	-0.065465	-0.744554	-0.233342	0.567008	-0.263993
24790	9.470411	0.149501	2.414380	-0.570582	0.024473	-0.003858	-0.705775	0.256191	-0.066351	-0.747620	-0.226967	0.569196	-0.256058
24791	9.465979	0.144363	2.361280	-0.559759	0.019162	-0.019621	-0.707767	0.257330	-0.066606	-0.750055	-0.220847	0.571873	-0.248204
24792	9.509337	0.161128	2.380367	-0.536231	0.000954	-0.010378	-0.707622	0.256477	-0.065909	-0.752564	-0.215135	0.574084	-0.240398
24793	9.451273	0.125242	2.380845	-0.552533	0.004579	-0.005299	-0.707481	0.257193	-0.068165	-0.754582	-0.208993	0.576867	-0.232706
24794	9.455930	0.159290	2.419123	-0.574361	0.002898	-0.007310	-0.708057	0.258604	-0.066024	-0.757091	-0.202621	0.579116	-0.224458
24795	9.508662	0.156828	2.464994	-0.548925	-0.000920	0.003635	-0.708333	0.256619	-0.065477	-0.758839	-0.196415	0.581858	-0.216852
24796	9.551857	0.086452	2.463305	-0.542681	-0.011598	-0.013919	-0.707762	0.256341	-0.067465	-0.760910	-0.190626	0.584035	-0.208760
24797	9.537333	0.154458	2.501230	-0.550728	0.008198	-0.007054	-0.705627	0.254917	-0.066931	-0.762673	-0.184441	0.586459	-0.200942
24798	9.479709	0.164276	2.467366	-0.552524	0.017324	-0.019525	-0.708328	0.255918	-0.067606	-0.764973	-0.178414	0.588089	-0.192709
24799	9.472260	0.188734	2.505767	-0.537922	0.026198	-0.012332	-0.708750	0.255212	-0.068176	-0.766775	-0.172381	0.590023	-0.184968
24800	9.455438	0.222721	2.512660	-0.539792	0.026335	-0.026508	-0.706900	0.254504	-0.069613	-0.768995	-0.166564	0.591318	-0.176765
24801	9.477386	0.217552	2.481274	-0.554281	0.031798	-0.024937	-0.708456	0.253952	-0.073001	-0.770819	-0.160379	0.593035	-0.168602
24802	9.491772	0.232084	2.500424	-0.545258	0.026406	-0.030987	-0.709309	0.253952	-0.072429	-0.772902	-0.154499	0.594207	-0.160223
24803	9.489096	0.232313	2.534257	-0.554467	0.012121	-0.040740	-0.708880	0.253387	-0.073287	-0.774388	-0.148533	0.596027	-0.151702
24804	9.414352	0.213328	2.515236	-0.523580	0.010147	-0.038614	-0.709160	0.252537	-0.073293	-0.776066	-0.143104	0.597232	-0.143375
24805	9.421725	0.198629	2.491225	-0.559928	0.003966	-0.033692	-0.709721	0.251267	-0.074434	-0.777295	-0.136963	0.599061	-0.134830
24806	9.518231	0.159260	2.477036	-0.538150	-0.002467	-0.029844	-0.710569	0.250275	-0.073872	-0.778669	-0.131213	0.600401	-0.126397
24807	9.547656	0.279917	2.475651	-0.527126	0.017247	-0.022738	-0.711134	0.249711	-0.074298	-0.779786	-0.125392	0.601821	-0.118410
24808	9.446409	0.282882	2.461254	-0.554331	0.024590	-0.024890	-0.710991	0.249571	-0.075008	-0.781345	-0.119240	0.602663	-0.109900
24809	9.424189	0.300393	2.533584	-0.543503	0.008203	-0.012283	-0.708999	0.248861	-0.076162	-0.782219	-0.113035	0.604143	-0.101823
