# Supplementary material for: Identification of Haptic Based Guiding Using Hard Reins
Source: PLoS One. 2015 Jul 22;10(7):e0132020. doi: 10.1371/journal.pone.0132020 (PMC4511788; doi:10.1371/journal.pone.0132020)
Supplement: S9 File — (ZIP) [file pone.0132020.s009.zip › Exp2_MotionData2/Subject10/path2/T5/fh5.txt]

// Start Time: 0
// Sample rate: 25.0Hz
// Scenario: 4.9
// Firmware Version: 2.6.1
Counter	Acc_X	Acc_Y	Acc_Z	Gyr_X	Gyr_Y	Gyr_Z	Mag_X	Mag_Y	Mag_Z	Quat_w	Quat_x	Quat_y	Quat_z
24181	1.598286	-1.222669	10.444869	0.023477	0.015113	0.011780	0.128965	-0.191357	-0.699610	0.951718	-0.027371	-0.100824	0.288649
24182	1.757620	-1.211159	9.895645	-0.043628	0.057974	0.039610	0.129231	-0.190803	-0.700657	0.951558	-0.028591	-0.100039	0.289331
24183	1.616574	-1.331955	9.361912	0.058328	0.045861	0.059725	0.130948	-0.190952	-0.699112	0.951318	-0.027904	-0.099004	0.290540
24184	1.567696	-1.397980	8.883292	0.181617	-0.013571	0.095666	0.131240	-0.196220	-0.698383	0.950815	-0.024537	-0.098239	0.292743
24185	1.635416	-1.386196	8.976577	0.070468	-0.064454	0.122850	0.129425	-0.203138	-0.698162	0.949979	-0.023126	-0.099204	0.295234
24186	1.799568	-1.410006	9.474800	0.150787	-0.101384	0.143503	0.125337	-0.205610	-0.698911	0.948976	-0.019925	-0.100259	0.298321
24187	1.830022	-0.870994	9.627344	0.134617	-0.113711	0.153131	0.121812	-0.214181	-0.699466	0.947858	-0.017069	-0.101766	0.301527
24188	1.840490	-0.425606	9.788597	0.066923	-0.101371	0.087560	0.117849	-0.215961	-0.699293	0.947125	-0.015343	-0.103340	0.303381
24189	2.163918	-0.104001	9.597230	0.223012	-0.087205	0.009416	0.113639	-0.222174	-0.697194	0.946928	-0.010622	-0.103842	0.304026
24190	2.152142	-0.065158	9.684301	0.112558	-0.078247	-0.098849	0.111293	-0.227426	-0.699307	0.947356	-0.007781	-0.104746	0.302463
24191	2.003969	0.156728	9.503067	-0.130610	-0.044920	-0.126842	0.111560	-0.227982	-0.699055	0.947989	-0.009662	-0.106605	0.299765
24192	2.077401	0.282401	9.886024	-0.014275	-0.036217	-0.138304	0.109683	-0.223537	-0.699768	0.948693	-0.009387	-0.107490	0.297220
24193	1.932667	0.285312	10.468936	-0.016164	0.028391	-0.113380	0.111525	-0.222162	-0.698472	0.949415	-0.009482	-0.107237	0.294994
24194	2.179017	-0.421699	11.184447	-0.043090	0.108537	-0.090654	0.113221	-0.219763	-0.697958	0.950144	-0.010719	-0.105534	0.293213
24195	2.178400	-0.499474	10.919182	0.180647	0.197854	-0.069324	0.119061	-0.222011	-0.698331	0.950988	-0.008137	-0.100880	0.292195
24196	1.720963	-0.277424	10.002767	0.180879	0.203482	-0.092010	0.123062	-0.227298	-0.697920	0.951938	-0.005679	-0.096053	0.290784
24197	1.644544	-1.499513	9.739419	0.136027	0.204383	-0.066119	0.128904	-0.231210	-0.696083	0.952715	-0.004013	-0.091518	0.289728
24198	1.514927	-2.730881	9.452389	0.103392	0.175419	0.019686	0.132895	-0.234695	-0.695916	0.952908	-0.003073	-0.087660	0.290297
24199	1.601015	-2.140635	8.410540	0.088665	0.131594	0.129684	0.136618	-0.238318	-0.694175	0.952373	-0.002385	-0.084801	0.292896
24200	1.667273	-1.634145	8.204353	0.061386	0.031768	0.200631	0.138641	-0.242544	-0.693322	0.951231	-0.001720	-0.083912	0.296841
24201	1.662359	-0.974699	8.322536	-0.083584	-0.045265	0.183569	0.139717	-0.244904	-0.694410	0.950040	-0.003414	-0.085468	0.300178
24202	1.589253	-0.409625	8.868032	-0.201712	-0.097848	0.161495	0.134652	-0.239473	-0.694017	0.948861	-0.006913	-0.088612	0.302923
24203	1.863171	0.054311	9.474263	-0.162237	-0.118951	0.117647	0.130938	-0.236957	-0.696556	0.947891	-0.009503	-0.092041	0.304863
24204	1.805522	0.084803	9.859660	-0.033126	-0.099582	0.053466	0.127480	-0.234583	-0.696218	0.947354	-0.009598	-0.094207	0.305863
24205	1.926182	0.080770	9.635054	-0.184964	-0.068009	0.010146	0.124815	-0.231658	-0.696148	0.947110	-0.012661	-0.096820	0.305693
24206	1.684757	-0.616782	10.585681	-0.088363	-0.045313	-0.006782	0.119758	-0.226087	-0.698374	0.947009	-0.014017	-0.098307	0.305471
24207	1.782692	-0.421088	10.332323	-0.153623	0.003666	0.003510	0.119468	-0.221651	-0.698457	0.946939	-0.016888	-0.099348	0.305207
24208	1.768057	-0.090341	9.908442	-0.038040	0.016079	-0.014908	0.120783	-0.219996	-0.698591	0.947018	-0.017648	-0.099368	0.304914
24209	1.857579	-0.051540	9.453867	0.008762	-0.016953	-0.072852	0.122107	-0.219587	-0.699132	0.947426	-0.017105	-0.099818	0.303526
24210	1.643293	-0.984660	9.735803	0.030198	-0.006424	-0.074553	0.121835	-0.218616	-0.698725	0.947849	-0.016318	-0.099868	0.302228
24211	1.781591	-1.222269	9.469903	-0.037929	-0.022241	-0.045231	0.120776	-0.218748	-0.698710	0.948060	-0.016706	-0.100687	0.301273
24212	1.918597	-0.973264	9.445147	-0.016503	-0.022304	-0.032728	0.119981	-0.218328	-0.699349	0.948171	-0.016788	-0.101308	0.300710
24213	1.876327	-1.137101	9.246546	-0.024619	-0.019669	-0.013409	0.119978	-0.217774	-0.699343	0.948196	-0.017016	-0.101997	0.300384
24214	1.835928	-1.052024	9.435341	0.011896	-0.052117	0.009676	0.119034	-0.214997	-0.699039	0.948011	-0.016471	-0.102998	0.300658
24215	1.627942	-1.100438	9.590398	-0.043681	-0.043402	0.030499	0.117043	-0.214155	-0.699000	0.947715	-0.017025	-0.104232	0.301133
24216	1.801296	-0.836984	9.664034	-0.029501	-0.040915	0.060572	0.114663	-0.214419	-0.699753	0.947215	-0.017433	-0.105252	0.302327
24217	1.994443	-0.849810	9.895352	-0.038410	-0.050606	0.042782	0.113866	-0.213860	-0.699998	0.946828	-0.017863	-0.106582	0.303047
24218	2.302702	-0.969798	9.985047	-0.014984	-0.036625	0.007638	0.111203	-0.210935	-0.700845	0.946672	-0.017914	-0.107451	0.303225
24219	1.677202	-0.979270	10.011966	0.026313	-0.073087	-0.034304	0.110150	-0.212177	-0.700579	0.946724	-0.016817	-0.108838	0.302631
24220	1.808827	-0.794026	9.573133	-0.070228	-0.088785	-0.045630	0.108557	-0.211475	-0.700548	0.946749	-0.017480	-0.111046	0.301711
24221	1.561386	-0.618522	9.702264	0.196498	-0.079872	-0.066457	0.105133	-0.214782	-0.700791	0.947027	-0.013040	-0.111520	0.300887
24222	1.638258	-1.013470	9.740321	0.236811	-0.036132	-0.067872	0.104380	-0.221428	-0.701632	0.947366	-0.008153	-0.110882	0.300227
24223	1.723106	-1.316137	10.087010	0.125826	0.019712	-0.054475	0.103742	-0.226691	-0.699840	0.947750	-0.005712	-0.109862	0.299446
24224	1.925791	-1.323915	9.633327	0.148272	0.063485	-0.046275	0.104427	-0.231130	-0.699240	0.948121	-0.003141	-0.107862	0.299037
24225	2.254824	-1.219924	9.083702	0.237766	0.054758	-0.037789	0.107105	-0.237103	-0.697636	0.948461	0.001136	-0.105522	0.298806
24226	2.375714	-1.201399	9.157378	0.126699	0.016147	-0.024674	0.108999	-0.243903	-0.697995	0.948595	0.003527	-0.104543	0.298706
24227	2.296719	-1.458936	9.686256	-0.047156	-0.015568	0.010913	0.108605	-0.244178	-0.698516	0.948488	0.002671	-0.105279	0.298797
24228	2.035191	-1.236723	10.109264	-0.211165	0.003490	0.066296	0.108187	-0.240989	-0.697823	0.948078	-0.001469	-0.106563	0.299650
24229	2.056820	-0.201377	8.943301	-0.171733	-0.038302	0.078118	0.106444	-0.236129	-0.699582	0.947503	-0.004697	-0.108477	0.300748
24230	1.628489	-0.332343	9.070470	-0.038395	-0.097602	0.051658	0.104446	-0.233762	-0.700314	0.946952	-0.004924	-0.110638	0.301690
24231	1.664436	-0.734234	9.880301	-0.046698	-0.087358	0.085008	0.100725	-0.231386	-0.700496	0.946227	-0.005496	-0.112698	0.303188
24232	2.373096	-0.235160	9.714088	-0.068939	-0.035034	0.079641	0.098459	-0.229156	-0.700177	0.945622	-0.006737	-0.113856	0.304615
24233	2.263628	-0.008331	9.674379	0.133379	-0.022651	0.061855	0.097288	-0.232475	-0.700455	0.945199	-0.004185	-0.113594	0.306069
24234	1.871844	-0.415324	9.298145	0.147854	-0.011890	0.038251	0.096917	-0.236907	-0.700755	0.944900	-0.001369	-0.112996	0.307235
24235	2.249180	-0.668170	9.378506	0.146014	-0.006785	0.046901	0.094961	-0.242717	-0.699866	0.944589	0.001371	-0.112353	0.308427
24236	2.042103	-0.584767	9.381251	0.214941	-0.003194	0.041327	0.095639	-0.246324	-0.698471	0.944263	0.005395	-0.111172	0.309806
24237	2.349373	-0.185897	10.032112	0.065592	0.007097	0.012934	0.094472	-0.251584	-0.696933	0.944184	0.006624	-0.110758	0.310171
24238	2.581290	0.500384	10.090878	-0.100431	0.054376	-0.058529	0.097128	-0.251597	-0.699201	0.944633	0.004555	-0.110431	0.308956
24239	2.347430	0.235713	9.464960	-0.014093	0.068787	-0.136241	0.099085	-0.246758	-0.698659	0.945619	0.004304	-0.109333	0.306321
24240	2.147116	-1.086713	9.110197	0.136156	0.032221	-0.130194	0.100167	-0.251476	-0.697412	0.946446	0.006993	-0.107963	0.304195
24241	2.064341	-1.523327	9.274132	0.060519	0.012731	-0.037480	0.104009	-0.251220	-0.697992	0.946684	0.008221	-0.107497	0.303590
24242	2.351190	-0.941460	9.936886	-0.009629	0.038558	0.034377	0.103471	-0.250941	-0.696146	0.946537	0.007756	-0.106915	0.304263
24243	2.315913	-0.137520	10.035360	-0.050790	0.047260	0.039568	0.103748	-0.252743	-0.696824	0.946395	0.006501	-0.106495	0.304882
24244	1.950842	0.157093	9.486706	-0.154359	0.047524	0.008155	0.104263	-0.249420	-0.698109	0.946436	0.003300	-0.106623	0.304761
24245	1.763248	-0.418080	9.693213	-0.132848	0.007370	-0.020978	0.105558	-0.244161	-0.698338	0.946579	0.000887	-0.107429	0.304050
24246	1.775201	-0.774020	9.737086	-0.216972	0.002092	-0.021687	0.104729	-0.237505	-0.699308	0.946688	-0.003160	-0.108793	0.303210
24247	1.869958	-0.688595	9.597852	-0.306463	0.014291	-0.009967	0.106136	-0.227812	-0.701067	0.946738	-0.008939	-0.110502	0.302319
24248	1.837470	-0.842225	9.615593	-0.215180	0.017835	-0.014598	0.107687	-0.221170	-0.700894	0.946793	-0.013062	-0.111554	0.301608
24249	1.982138	-0.872295	9.589965	-0.129317	0.024799	-0.005184	0.107670	-0.216873	-0.703340	0.946839	-0.015567	-0.111980	0.301187
24250	1.886358	-0.751924	9.380673	0.032789	0.042468	-0.028554	0.107252	-0.212990	-0.703689	0.947091	-0.015111	-0.111074	0.300754
24251	1.844026	-0.597282	9.502988	0.226058	0.005789	-0.043097	0.109119	-0.216882	-0.700873	0.947419	-0.010673	-0.109719	0.300407
24252	2.033522	-0.437635	9.493575	0.134089	-0.002941	-0.086119	0.109821	-0.224230	-0.700170	0.947924	-0.007897	-0.109073	0.299133
24253	1.928763	-0.579858	9.911040	-0.035678	0.047820	-0.134763	0.110481	-0.224234	-0.699787	0.948825	-0.008452	-0.108494	0.296462
24254	1.594296	-1.093850	10.085871	-0.159165	0.091587	-0.126701	0.112044	-0.219809	-0.699505	0.949704	-0.011710	-0.107808	0.293772
24255	1.793631	-1.561777	9.381776	-0.170853	0.126590	-0.087147	0.116780	-0.214292	-0.699522	0.950438	-0.015448	-0.106509	0.291693
24256	1.812641	-1.581041	8.636328	-0.138035	0.109068	-0.008540	0.121517	-0.207666	-0.701625	0.950630	-0.018658	-0.105331	0.291306
24257	1.950430	-2.592881	9.243589	-0.798069	0.097981	0.100900	0.123555	-0.192988	-0.702558	0.949817	-0.034638	-0.108178	0.291453
24258	2.782787	-2.702420	9.367337	-1.582362	0.109491	0.211265	0.127075	-0.159613	-0.703590	0.947192	-0.065722	-0.115213	0.291949
24259	2.346829	-2.523144	8.676166	-1.794505	0.099117	0.248636	0.127566	-0.105852	-0.705027	0.942961	-0.100886	-0.123593	0.292185
24260	1.713961	-3.234027	8.988302	-1.947001	0.023839	0.300160	0.130263	-0.047533	-0.701080	0.936602	-0.138359	-0.133900	0.292754
24261	1.616986	-3.959909	8.908689	-1.635754	-0.028539	0.309170	0.130810	0.016340	-0.697176	0.929625	-0.169695	-0.143270	0.294066
24262	1.796677	-4.162924	9.049011	-1.707440	-0.088139	0.310096	0.132081	0.066211	-0.688050	0.921195	-0.201672	-0.153888	0.295036
24263	1.356204	-4.968253	8.856085	-1.841526	-0.091427	0.282644	0.130470	0.108891	-0.676331	0.911122	-0.235900	-0.165365	0.294725
24264	1.603865	-5.097166	8.232381	-2.159766	-0.133312	0.223691	0.128490	0.165979	-0.658172	0.898306	-0.274927	-0.179391	0.292026
24265	1.536716	-5.703137	8.113032	-2.162270	-0.148028	0.179460	0.127388	0.228048	-0.634212	0.883933	-0.313363	-0.193675	0.288021
24266	1.229970	-6.375349	7.745032	-1.907898	-0.148531	0.126642	0.125195	0.293169	-0.606273	0.870026	-0.346459	-0.206419	0.283569
24267	1.127912	-6.767467	6.679089	-1.532771	-0.128873	0.108273	0.122868	0.337785	-0.581943	0.857783	-0.372752	-0.216626	0.279889
24268	1.463108	-7.151828	6.118989	-1.391422	-0.121853	0.127667	0.120220	0.369517	-0.558261	0.845821	-0.396320	-0.225544	0.276854
24269	1.550622	-7.739951	5.938425	-1.417329	-0.113077	0.122961	0.121147	0.400397	-0.533200	0.832989	-0.420118	-0.234347	0.273335
24270	1.611939	-8.253168	5.016288	-1.460159	-0.114642	0.119016	0.120193	0.435166	-0.506630	0.819161	-0.444166	-0.243212	0.269331
24271	1.613858	-8.983323	4.577663	-1.398163	-0.107410	0.071770	0.121900	0.466317	-0.477779	0.805429	-0.466738	-0.251883	0.264567
24272	1.600813	-8.770231	4.224518	-1.348119	-0.123992	0.091516	0.121900	0.494983	-0.448926	0.791428	-0.488064	-0.260135	0.260318
24273	1.854917	-9.009952	3.563433	-1.534065	-0.151035	0.065280	0.118055	0.522975	-0.417531	0.774863	-0.511731	-0.269872	0.254728
24274	1.442204	-9.977414	3.120850	-1.745172	-0.093142	0.077985	0.117093	0.551779	-0.378834	0.755615	-0.538373	-0.279319	0.247349
24275	1.723409	-9.783938	1.822796	-2.058270	-0.061615	0.111048	0.119008	0.581532	-0.331129	0.731807	-0.569410	-0.289121	0.237994
24276	1.781504	-9.051952	0.653031	-2.299392	-0.052567	0.049562	0.123257	0.613206	-0.272433	0.704311	-0.602446	-0.300025	0.225810
24277	1.662381	-8.825005	0.627827	-1.766764	-0.036518	-0.001048	0.124796	0.635058	-0.217724	0.682221	-0.626878	-0.308489	0.215482
24278	1.297503	-9.188500	0.386453	-0.967592	-0.009828	-0.026808	0.120085	0.648641	-0.180301	0.669995	-0.639741	-0.313130	0.209256
24279	1.367345	-9.550042	0.319204	-0.234865	0.035808	-0.000249	0.120003	0.654315	-0.166090	0.667063	-0.643115	-0.313765	0.207318
24280	1.470154	-10.018662	-0.071619	-0.019357	0.065574	0.043608	0.120789	0.654309	-0.163612	0.667017	-0.643905	-0.312473	0.206967
24281	1.502821	-9.827724	-0.473482	-0.027401	0.048132	0.048811	0.124255	0.652907	-0.167742	0.666622	-0.644857	-0.311444	0.206827
24282	1.724427	-9.899757	-0.654076	-0.038971	-0.002589	0.024674	0.124793	0.651241	-0.167242	0.665972	-0.645502	-0.311393	0.206987
24283	1.773997	-9.722126	-0.645251	-0.197989	-0.014768	-0.032021	0.122891	0.654988	-0.159575	0.663302	-0.647961	-0.312965	0.205500
24284	1.756952	-9.741287	-0.662148	-0.223751	-0.024289	-0.075419	0.121000	0.657489	-0.153232	0.660524	-0.650334	-0.315249	0.203450
24285	1.337080	-9.701635	-0.564336	-0.151317	-0.035551	-0.072156	0.118596	0.658053	-0.148472	0.658468	-0.651819	-0.317419	0.201984
24286	1.380234	-9.745269	-0.565210	-0.154884	-0.034682	-0.074845	0.117793	0.658750	-0.147142	0.656497	-0.653223	-0.319545	0.200506
24287	1.206471	-9.729588	-0.599582	-0.144149	-0.018011	-0.068482	0.115128	0.658761	-0.142384	0.654615	-0.654693	-0.321386	0.198916
24288	1.347932	-9.533484	-0.608162	-0.199685	0.037856	-0.036964	0.112433	0.663068	-0.136141	0.652355	-0.657199	-0.322235	0.196691
24289	1.807663	-9.407044	-0.562606	0.011537	0.093761	-0.035336	0.112958	0.662232	-0.133536	0.653104	-0.657269	-0.321560	0.195069
24290	1.737860	-9.718637	-0.382926	0.288033	0.141068	-0.033196	0.111905	0.663348	-0.137047	0.657884	-0.653817	-0.319088	0.194666
24291	1.310390	-9.401317	0.042608	0.560977	0.244397	-0.023600	0.111980	0.658506	-0.150856	0.666708	-0.647245	-0.314090	0.194734
24292	1.236149	-8.973007	-0.091226	0.900768	0.258399	0.032791	0.115134	0.651989	-0.171019	0.679716	-0.636321	-0.306725	0.197485
24293	1.045612	-9.952875	-0.091234	0.485347	0.312448	0.101191	0.117202	0.647414	-0.186952	0.687253	-0.631599	-0.299349	0.197879
24294	2.069668	-9.931715	0.001117	-0.060546	0.331169	0.126935	0.124908	0.645573	-0.191150	0.687921	-0.634466	-0.293507	0.195121
24295	1.610069	-10.034594	-0.205198	-0.242894	0.285912	0.079743	0.130437	0.647063	-0.183881	0.686069	-0.639442	-0.289613	0.191173
24296	1.417043	-10.009324	-0.299380	-0.309745	0.261612	0.019314	0.133588	0.646486	-0.175024	0.683500	-0.644769	-0.287023	0.186330
24297	1.052106	-9.708696	-0.453804	-0.406442	0.224948	0.029225	0.135788	0.648962	-0.164287	0.679271	-0.651396	-0.285181	0.181511
24298	1.148411	-9.743625	-0.618470	-0.448671	0.172380	0.056892	0.137175	0.652549	-0.150251	0.674143	-0.658397	-0.283785	0.177511
24299	1.414592	-9.664160	-0.696763	-0.452385	0.109285	0.070673	0.140297	0.655019	-0.138087	0.668363	-0.665368	-0.283080	0.174478
24300	1.453730	-9.592467	-0.749151	-0.407588	0.107574	0.058661	0.142627	0.656939	-0.125654	0.663292	-0.671486	-0.282343	0.171558
24301	1.448626	-9.635297	-0.610201	-0.291298	0.086589	0.054135	0.145096	0.658859	-0.115320	0.659506	-0.676050	-0.281569	0.169490
24302	1.249668	-9.768323	-0.571559	-0.253739	0.072655	0.052628	0.148238	0.661471	-0.109052	0.656270	-0.679917	-0.280824	0.167812
24303	1.355791	-9.783813	-0.647159	-0.276126	0.084862	0.062168	0.149392	0.663400	-0.101187	0.652621	-0.684259	-0.279885	0.165952
24304	1.351664	-9.683013	-0.730084	-0.259094	0.060411	0.050772	0.151214	0.663939	-0.092823	0.649208	-0.688103	-0.279326	0.164378
24305	1.385252	-9.712273	-0.773972	-0.368216	0.020176	0.032193	0.152636	0.664758	-0.084319	0.643996	-0.693189	-0.279918	0.162491
24306	1.327289	-9.711951	-0.816730	-0.344911	-0.018246	0.012856	0.153538	0.663084	-0.074259	0.639028	-0.697616	-0.281157	0.161018
24307	1.427786	-9.838111	-0.915185	-0.316259	-0.039224	0.004124	0.153094	0.666130	-0.065835	0.634260	-0.701594	-0.282700	0.159874
24308	1.372063	-9.525081	-0.944753	-0.199010	-0.048779	-0.004668	0.153068	0.665710	-0.057583	0.631175	-0.703920	-0.284082	0.159414
24309	1.358437	-9.737102	-1.096086	-0.094335	-0.060089	-0.003101	0.151716	0.667516	-0.052827	0.629433	-0.704930	-0.285264	0.159726
24310	1.347175	-9.621747	-1.157152	-0.051363	-0.051312	-0.003609	0.151724	0.666268	-0.052839	0.628400	-0.705380	-0.286188	0.160152
24311	1.492267	-9.593959	-1.138857	-0.022732	-0.053100	-0.004326	0.152785	0.667095	-0.054682	0.627734	-0.705478	-0.287067	0.160757
24312	1.419471	-9.641629	-1.182038	0.063235	-0.023281	-0.010628	0.151989	0.668070	-0.055970	0.628498	-0.704537	-0.287370	0.161358
24313	1.445981	-9.646853	-1.249623	0.118700	0.001214	0.000432	0.152656	0.667651	-0.056640	0.630142	-0.703039	-0.287041	0.162067
24314	1.336756	-9.723139	-1.304837	0.105351	0.027522	-0.006601	0.150682	0.667387	-0.059758	0.631775	-0.701752	-0.286502	0.162238
24315	1.202128	-9.635809	-1.406019	0.045417	0.037182	-0.003418	0.150553	0.667388	-0.060804	0.632610	-0.701263	-0.286004	0.161976
24316	1.154741	-9.508027	-1.428175	0.083032	0.048591	-0.006586	0.151094	0.666555	-0.062655	0.634047	-0.700323	-0.285270	0.161722
24317	1.144695	-9.558770	-1.529616	0.083085	0.080116	-0.006477	0.150847	0.665172	-0.065548	0.635655	-0.699480	-0.284141	0.161042
24318	1.279069	-9.673344	-1.685912	0.005199	0.062572	0.001643	0.150440	0.666144	-0.064484	0.636051	-0.699614	-0.283368	0.160257
24319	1.223135	-9.728244	-1.690867	-0.087012	0.041553	0.007069	0.150690	0.668359	-0.063810	0.634996	-0.700898	-0.283087	0.159324
24320	1.255443	-9.603146	-1.600781	-0.165782	0.020503	0.006433	0.152406	0.667100	-0.059918	0.632736	-0.703090	-0.283328	0.158222
24321	1.156619	-9.578253	-1.578011	-0.144392	-0.019732	0.012645	0.151999	0.666407	-0.055987	0.630493	-0.704937	-0.283921	0.157897
24322	1.211982	-9.602769	-1.588384	-0.144390	-0.054719	0.001923	0.151716	0.667516	-0.052827	0.628110	-0.706581	-0.285103	0.157915
24323	1.235945	-9.631542	-1.497592	-0.112154	-0.073954	-0.012025	0.150372	0.668906	-0.049254	0.626082	-0.707698	-0.286616	0.158231
24324	1.288530	-9.708763	-1.446058	-0.084423	-0.089709	-0.017200	0.149569	0.668909	-0.046883	0.624398	-0.708361	-0.288309	0.158840
24325	1.274392	-9.660472	-1.421346	-0.099605	-0.073086	-0.018999	0.149950	0.670292	-0.044516	0.622578	-0.709263	-0.289861	0.159130
24326	1.241050	-9.597481	-1.357845	-0.034246	-0.063429	-0.027278	0.149025	0.668633	-0.042422	0.621786	-0.709323	-0.291197	0.159523
24327	1.347177	-9.615133	-1.354157	0.032863	-0.049450	-0.024130	0.147176	0.668366	-0.043314	0.622014	-0.708602	-0.292098	0.160189
24328	1.264915	-9.636233	-1.384934	0.057993	-0.031886	-0.035318	0.146257	0.667957	-0.045139	0.622736	-0.707565	-0.292861	0.160573
24329	1.313136	-9.644077	-1.467157	0.047297	-0.009136	-0.035328	0.144930	0.668796	-0.045765	0.623452	-0.706715	-0.293365	0.160618
24330	1.419723	-9.599048	-1.414684	0.104511	-0.003939	-0.024342	0.143885	0.668526	-0.049290	0.624960	-0.705252	-0.293465	0.161007
24331	1.405630	-9.541422	-1.483599	0.106284	0.003060	-0.016356	0.142838	0.668257	-0.052422	0.626525	-0.703803	-0.293357	0.161460
24332	1.408458	-9.483715	-1.482960	0.131334	0.010058	-0.013493	0.142447	0.669369	-0.056205	0.628452	-0.702107	-0.293035	0.161939
24333	1.390853	-9.579953	-1.536790	0.116977	0.010923	-0.003034	0.143117	0.668951	-0.057792	0.630166	-0.700618	-0.292604	0.162507
24334	1.419549	-9.618723	-1.556711	0.097210	0.013494	0.016201	0.144068	0.666869	-0.061235	0.631539	-0.699545	-0.291893	0.163076
24335	1.336792	-9.709523	-1.571461	0.034595	0.006519	0.010439	0.143801	0.668396	-0.063050	0.632021	-0.699159	-0.291597	0.163391
24336	1.390939	-9.567927	-1.536652	0.012998	0.009922	0.038503	0.143812	0.667288	-0.064371	0.632107	-0.699240	-0.290956	0.163857
24337	1.213584	-9.718062	-1.532041	0.027358	-0.013604	0.020922	0.145140	0.667559	-0.065962	0.632329	-0.698946	-0.290792	0.164544
24338	1.366095	-9.668449	-1.436650	0.009436	0.001182	0.028737	0.145392	0.668249	-0.063338	0.632356	-0.699006	-0.290360	0.164944
24339	1.559836	-9.590603	-1.442233	-0.005863	0.001074	0.048850	0.147911	0.668236	-0.064293	0.632107	-0.699341	-0.289735	0.165579
24340	1.333007	-9.569424	-1.387157	0.095320	0.009943	0.032949	0.146998	0.666856	-0.065997	0.633365	-0.698356	-0.288874	0.166429
24341	1.163326	-9.659500	-1.386729	0.101709	0.013559	0.005725	0.147005	0.667967	-0.069655	0.634831	-0.697119	-0.288333	0.166969
24342	1.057414	-9.615081	-1.289167	0.068613	0.021439	0.003789	0.147028	0.665197	-0.071911	0.635874	-0.696334	-0.287829	0.167143
24343	1.030669	-9.643456	-1.197932	0.074008	0.020575	-0.004987	0.147559	0.665194	-0.072312	0.637027	-0.695408	-0.287429	0.167301
24344	1.105544	-9.643792	-1.116866	0.086555	0.014435	-0.013753	0.148772	0.663804	-0.075882	0.638346	-0.694287	-0.287149	0.167406
24345	1.366235	-9.660161	-1.085655	0.090032	0.025670	0.010903	0.147843	0.665196	-0.077689	0.639701	-0.693254	-0.286403	0.167792
24346	1.371326	-9.626276	-1.003593	0.170586	0.022194	0.001788	0.147076	0.662847	-0.081632	0.642169	-0.691163	-0.285532	0.168475
24347	1.442206	-9.843446	-1.049963	0.141936	0.022169	0.005920	0.147086	0.663542	-0.085819	0.644238	-0.689407	-0.284723	0.169137
24348	1.346197	-9.760993	-1.074624	0.063272	0.029210	-0.006918	0.148157	0.663538	-0.088980	0.645286	-0.688660	-0.284241	0.168998
24349	1.192726	-9.610653	-1.069168	0.048106	0.024022	-0.017544	0.148691	0.663536	-0.090299	0.646146	-0.687983	-0.284047	0.168796
24350	1.134725	-9.615178	-1.123999	0.040144	0.041579	-0.030738	0.147640	0.662711	-0.091339	0.647030	-0.687450	-0.283784	0.168022
24351	1.288462	-9.727153	-1.167471	-0.015408	0.036242	-0.014489	0.147105	0.663545	-0.091323	0.647066	-0.687659	-0.283601	0.167334
24352	1.337484	-9.628652	-1.080238	0.011377	0.030944	-0.005497	0.146840	0.662992	-0.090407	0.647403	-0.687596	-0.283247	0.166889
24353	1.409206	-9.727980	-1.130067	-0.006590	0.027394	0.010179	0.146309	0.662856	-0.089876	0.647424	-0.687803	-0.282814	0.166688
24354	1.530577	-9.642131	-1.062831	-0.008373	0.018605	0.004827	0.146579	0.662994	-0.091320	0.647374	-0.687994	-0.282588	0.166476
24355	1.501321	-9.682631	-1.010169	-0.001252	0.015092	0.010152	0.147631	0.663957	-0.090803	0.647401	-0.688089	-0.282304	0.166463
24356	1.442801	-9.761551	-1.010572	-0.017299	0.017761	-0.002290	0.147099	0.663960	-0.090270	0.647262	-0.688378	-0.282155	0.166063
24357	1.491189	-9.747600	-1.044477	-0.044073	0.046633	-0.007678	0.146557	0.665625	-0.089459	0.646937	-0.689028	-0.281856	0.165137
24358	1.346327	-9.741847	-1.105650	-0.079771	0.072953	-0.018371	0.146545	0.666456	-0.087485	0.646287	-0.690196	-0.281467	0.163460
24359	1.281801	-9.645348	-1.176087	-0.058269	0.104478	-0.012773	0.147069	0.665620	-0.084356	0.646100	-0.691190	-0.280536	0.161589
24360	1.241624	-9.524626	-1.128687	-0.051079	0.088759	-0.025078	0.146790	0.666728	-0.082244	0.645964	-0.692016	-0.279886	0.159717
24361	1.250970	-9.568032	-1.141284	-0.015351	0.079119	-0.014290	0.146795	0.665065	-0.080688	0.646224	-0.692363	-0.279160	0.158420
24362	1.520690	-9.671183	-1.149603	-0.015438	0.080748	0.004999	0.145329	0.666736	-0.080912	0.646422	-0.692843	-0.278142	0.157303
24363	1.533170	-9.618017	-1.036139	0.018547	0.062366	-0.000102	0.146528	0.665066	-0.080291	0.647014	-0.692773	-0.277334	0.156602
24364	1.423115	-9.809791	-1.104690	0.006121	0.062462	-0.021345	0.147451	0.665337	-0.079385	0.647515	-0.692813	-0.276734	0.155410
24365	1.390470	-9.650487	-1.006440	-0.058313	0.069423	-0.018224	0.145456	0.665763	-0.077647	0.647137	-0.693655	-0.276323	0.153951
24366	1.380349	-9.713131	-1.067158	-0.049396	0.044941	-0.017375	0.145598	0.663961	-0.077405	0.646729	-0.694331	-0.276188	0.152859
24367	1.378923	-9.575918	-1.034324	-0.072759	0.044875	0.004511	0.147173	0.665614	-0.076233	0.645945	-0.695405	-0.275820	0.151956
24368	1.386733	-9.498832	-0.975823	-0.001260	0.008115	0.010198	0.146641	0.665478	-0.075178	0.645943	-0.695543	-0.275513	0.151889
24369	1.424030	-9.684484	-1.026348	0.009460	-0.023365	0.004827	0.146759	0.667001	-0.073592	0.645931	-0.695342	-0.275770	0.152394
24370	1.583678	-9.647196	-1.010472	0.009394	-0.042686	0.013528	0.146777	0.665200	-0.075707	0.645808	-0.695245	-0.275942	0.153043
24371	1.428734	-9.703616	-0.978540	0.066744	-0.037337	-0.005386	0.146777	0.665201	-0.075969	0.646553	-0.694197	-0.276347	0.153924
24372	1.549402	-9.711946	-1.034955	0.062350	-0.012841	-0.014178	0.146519	0.665342	-0.078061	0.647428	-0.693377	-0.276296	0.154035
24373	1.313474	-9.611428	-1.014940	0.090147	0.023984	-0.016394	0.146392	0.665343	-0.079631	0.648870	-0.692147	-0.275986	0.154051
24374	1.120142	-9.629401	-1.092792	0.048062	0.055502	0.001974	0.145871	0.665070	-0.081592	0.649839	-0.691749	-0.275017	0.153483
24375	1.608823	-9.503497	-1.148436	-0.033452	0.065786	0.027732	0.146405	0.664513	-0.081998	0.649658	-0.692498	-0.273933	0.152812
24376	1.849033	-9.680983	-1.157356	-0.060409	0.077898	0.055669	0.148516	0.663945	-0.078629	0.649098	-0.693901	-0.272179	0.151958
24377	1.404485	-9.713452	-1.110632	0.013109	0.100852	0.028216	0.149314	0.663942	-0.079690	0.649746	-0.694150	-0.270500	0.151047
24378	1.002970	-9.802009	-1.204323	0.049144	0.122982	-0.017157	0.150374	0.663659	-0.079447	0.651155	-0.693846	-0.268881	0.149258
24379	1.196138	-9.803594	-1.230042	-0.045576	0.174556	-0.028293	0.150631	0.664072	-0.077874	0.651535	-0.694776	-0.267187	0.146287
24380	1.385402	-9.673118	-1.340733	-0.131458	0.192857	-0.021831	0.150616	0.663931	-0.073157	0.650784	-0.696948	-0.265352	0.142590
24381	1.514608	-9.503274	-1.315861	-0.122508	0.230413	-0.011060	0.149283	0.664491	-0.071559	0.650303	-0.699115	-0.262911	0.138643
24382	1.468555	-9.526989	-1.322946	-0.052782	0.268887	0.014269	0.150056	0.664761	-0.066064	0.650907	-0.700609	-0.259407	0.134816
24383	1.458293	-9.608919	-1.398306	-0.052740	0.344122	0.028628	0.152424	0.665716	-0.062815	0.651830	-0.702349	-0.254726	0.130146
24384	1.101408	-9.538703	-1.370385	-0.018758	0.393185	0.046798	0.155718	0.666389	-0.059320	0.653412	-0.703845	-0.248996	0.125126
24385	1.308592	-9.607631	-1.358545	-0.055433	0.413230	0.050051	0.157159	0.666794	-0.055275	0.654499	-0.705835	-0.243081	0.119749
24386	1.707136	-9.596096	-1.289748	-0.093952	0.399954	0.054010	0.160085	0.663590	-0.053517	0.654939	-0.708250	-0.237380	0.114404
24387	1.610006	-9.672205	-1.256137	-0.070668	0.387756	0.044455	0.161517	0.663995	-0.047245	0.655611	-0.710263	-0.231895	0.109208
24388	1.105895	-9.595607	-1.089877	0.009810	0.391370	0.052268	0.165082	0.664112	-0.044284	0.657412	-0.711216	-0.226019	0.104382
24389	1.636841	-9.642742	-0.991652	-0.002712	0.356226	0.037779	0.167723	0.664096	-0.041966	0.658848	-0.712157	-0.220863	0.099855
24390	1.195812	-9.851478	-1.158487	-0.069042	0.337070	0.061993	0.169970	0.663667	-0.039907	0.659191	-0.713993	-0.215735	0.095605
24391	1.314139	-9.519890	-0.968228	-0.115668	0.293214	0.067690	0.171278	0.663796	-0.035471	0.658622	-0.716365	-0.211177	0.091878
24392	1.453108	-9.670300	-1.033646	-0.128208	0.254704	0.060339	0.174320	0.662253	-0.031863	0.657716	-0.718760	-0.207261	0.088528
24393	1.211895	-9.634562	-0.973471	-0.094253	0.211032	0.056101	0.176282	0.663347	-0.026509	0.657097	-0.720603	-0.203896	0.085916
24394	1.148135	-9.768940	-1.032148	-0.141694	0.191804	0.055679	0.179172	0.663605	-0.019998	0.655719	-0.723028	-0.200815	0.083290
24395	1.182378	-9.706786	-1.070184	-0.165717	0.185740	0.025525	0.179425	0.663463	-0.016334	0.653994	-0.725604	-0.198325	0.080362
24396	1.158258	-9.699690	-1.170838	-0.147758	0.212905	0.022240	0.180734	0.662760	-0.010858	0.652627	-0.727955	-0.195520	0.077021
24397	1.163968	-9.577032	-1.159864	-0.090335	0.237479	-0.005426	0.180446	0.663867	-0.005994	0.652222	-0.729467	-0.192667	0.073241
24398	0.912423	-9.632851	-1.177563	-0.041918	0.248115	-0.024356	0.180702	0.663309	-0.002465	0.652574	-0.730278	-0.189887	0.069165
24399	1.033417	-9.595503	-1.240666	-0.037477	0.253318	-0.013758	0.180431	0.663032	-0.000236	0.652985	-0.731054	-0.186845	0.065269
24400	1.068189	-9.458846	-1.297077	-0.067055	0.244534	-0.002532	0.180414	0.662752	0.004872	0.652893	-0.732231	-0.183829	0.061445
24401	2.032766	-9.646839	-1.321982	0.011757	0.223336	-0.026153	0.180152	0.662754	0.004221	0.653900	-0.732245	-0.181299	0.057993
24402	1.675985	-9.894603	-1.451537	-0.057976	0.202493	-0.042539	0.177760	0.663598	0.005052	0.653805	-0.733072	-0.179425	0.054322
24403	1.260832	-9.534890	-1.290000	-0.070475	0.176358	-0.058391	0.177482	0.663597	0.008988	0.653451	-0.733968	-0.178070	0.050837
24404	1.329381	-9.405434	-1.255455	-0.011547	0.169286	-0.033309	0.174952	0.664025	0.012307	0.653894	-0.734173	-0.176404	0.047904
24405	1.933372	-9.366731	-1.216960	0.032901	0.118252	0.014239	0.176266	0.665264	0.013216	0.654771	-0.733897	-0.174642	0.046579
24406	1.956000	-9.578624	-1.234012	0.047032	0.059579	0.036990	0.176540	0.664293	0.012154	0.655615	-0.733471	-0.173318	0.046378
24407	1.752067	-9.730942	-1.224390	-0.040599	0.029042	0.015123	0.176138	0.664711	0.012689	0.655104	-0.734069	-0.172790	0.046102
24408	1.539555	-9.731729	-1.236986	-0.067448	-0.005880	0.006934	0.178125	0.664145	0.013439	0.654065	-0.734973	-0.172888	0.046085
24409	1.510954	-9.680831	-1.183278	-0.081684	-0.017210	-0.015222	0.177849	0.664700	0.015808	0.652823	-0.735953	-0.173447	0.045950
24410	1.815216	-9.678665	-1.272402	-0.131728	-0.028635	-0.029816	0.178774	0.663862	0.017882	0.650789	-0.737545	-0.174427	0.045554
24411	1.912590	-9.568839	-1.291207	-0.130001	-0.037440	-0.017505	0.176508	0.664149	0.021588	0.648766	-0.739114	-0.175336	0.045501
24412	1.738877	-9.548156	-1.263033	-0.006511	-0.011121	-0.013811	0.175709	0.663737	0.023431	0.648626	-0.739155	-0.175692	0.045453
24413	1.395725	-9.579477	-1.368586	0.005951	0.007329	0.008475	0.175845	0.663182	0.023292	0.648750	-0.739083	-0.175512	0.045552
24414	1.598970	-9.523354	-1.374502	0.041739	0.029136	0.015815	0.177168	0.664007	0.022494	0.649435	-0.738631	-0.174895	0.045491
24415	1.723539	-9.659396	-1.497312	0.013138	0.049241	0.017379	0.176647	0.663179	0.021183	0.649805	-0.738532	-0.174036	0.045106
24416	1.694796	-9.625591	-1.527920	-0.035106	0.062393	0.006517	0.176909	0.663454	0.021706	0.649476	-0.739066	-0.173232	0.044198
24417	1.757566	-9.628422	-1.506863	-0.000985	0.078182	-0.016107	0.177437	0.662896	0.023003	0.649763	-0.739059	-0.172511	0.042892
24418	1.694580	-9.654564	-1.564303	-0.047518	0.097430	-0.007550	0.175697	0.664706	0.025275	0.649383	-0.739744	-0.171416	0.041194
24419	1.676650	-9.461878	-1.523478	-0.016210	0.092181	-0.007297	0.175433	0.664707	0.025017	0.649478	-0.739975	-0.170401	0.039735
24420	1.550421	-9.552425	-1.566691	-0.009948	0.079987	-0.009919	0.176227	0.664010	0.026309	0.649591	-0.740142	-0.169547	0.038404
24421	1.541190	-9.494449	-1.508263	-0.045872	0.057166	0.011779	0.174634	0.664434	0.026861	0.649106	-0.740796	-0.168726	0.037613
24422	1.545829	-9.523158	-1.446144	0.006011	0.062411	0.013930	0.176209	0.666087	0.028033	0.649375	-0.740820	-0.167738	0.036907
24423	1.504550	-9.556371	-1.400504	0.052506	0.057168	0.017779	0.176340	0.665531	0.029598	0.650343	-0.740213	-0.166750	0.036529
24424	1.491973	-9.626079	-1.418021	0.057878	0.062426	0.018709	0.177419	0.663587	0.027204	0.651375	-0.739582	-0.165621	0.036031
24425	1.526412	-9.541779	-1.292371	0.079322	0.059762	0.021503	0.178735	0.665797	0.025764	0.652745	-0.738633	-0.164519	0.035757
24426	1.637491	-9.551387	-1.005028	0.267353	0.065055	-0.015040	0.176374	0.664705	0.020941	0.656891	-0.735139	-0.163723	0.035487
24427	1.646317	-9.673586	-0.828656	0.441940	0.074754	-0.042842	0.175874	0.665545	0.010997	0.663670	-0.729172	-0.163101	0.035336
24428	1.603173	-9.636404	-0.577899	0.655890	0.101074	-0.065845	0.175263	0.665695	-0.003931	0.673533	-0.720266	-0.162281	0.035143
24429	1.620632	-9.896312	-0.578635	0.519976	0.134311	-0.076467	0.173069	0.665162	-0.019628	0.681522	-0.713006	-0.161243	0.033931
24430	1.627764	-9.578500	-0.457274	0.407210	0.141230	-0.069273	0.170863	0.664627	-0.031656	0.687784	-0.707301	-0.160103	0.032339
24431	1.648854	-9.669922	-0.410439	0.358878	0.140324	-0.067892	0.167458	0.665485	-0.044307	0.693384	-0.702153	-0.158939	0.030637
24432	1.686111	-9.530231	-0.255334	0.385719	0.130675	-0.073886	0.165120	0.663702	-0.054379	0.699217	-0.696625	-0.158006	0.029058
24433	1.801257	-9.636976	-0.259959	0.289049	0.115734	-0.070295	0.165400	0.663980	-0.059360	0.703683	-0.692353	-0.157239	0.027441
24434	1.897181	-9.396831	-0.140257	0.407084	0.130542	-0.052621	0.163846	0.662608	-0.067213	0.709714	-0.686510	-0.155957	0.026198
24435	1.902307	-9.694929	-0.076433	0.503668	0.111305	-0.051170	0.163103	0.661234	-0.079795	0.717004	-0.679169	-0.154859	0.025571
24436	2.071763	-9.642735	0.119786	0.491173	0.128726	-0.058291	0.161319	0.658204	-0.094868	0.724046	-0.671977	-0.153625	0.024554
24437	1.994157	-9.694531	0.288101	0.611186	0.165543	-0.078423	0.159254	0.657670	-0.109650	0.732775	-0.662867	-0.152033	0.023115
24438	1.943037	-9.423820	0.589679	0.663964	0.205735	-0.070779	0.158927	0.654493	-0.124747	0.742145	-0.652959	-0.149695	0.021391
24439	2.145725	-9.457904	0.972087	0.813474	0.247677	-0.089000	0.157951	0.651739	-0.144023	0.753458	-0.640588	-0.146886	0.019301
24440	2.007757	-9.181144	1.457146	1.022893	0.277449	-0.103139	0.157804	0.644825	-0.166629	0.767226	-0.624845	-0.143654	0.017204
24441	2.058929	-9.131981	1.933148	1.380836	0.301092	-0.119847	0.155471	0.633634	-0.201038	0.785097	-0.603123	-0.140081	0.015587
24442	2.043050	-9.011805	2.650889	1.722613	0.287958	-0.140300	0.153982	0.618008	-0.242057	0.806214	-0.575423	-0.136710	0.014762
24443	2.105108	-9.133081	3.264237	1.902428	0.296632	-0.149589	0.154640	0.598492	-0.284851	0.828376	-0.543953	-0.133073	0.014143
24444	2.092059	-8.952984	3.920153	2.123234	0.268513	-0.132195	0.155238	0.571083	-0.335585	0.851428	-0.508038	-0.129425	0.014697
24445	2.033055	-8.791004	4.826214	2.017339	0.236723	-0.096042	0.155867	0.537021	-0.384026	0.871876	-0.473038	-0.125759	0.015876
24446	1.870881	-8.191148	5.507470	1.899151	0.208596	-0.101254	0.153878	0.498541	-0.434176	0.889733	-0.439408	-0.122501	0.016983
24447	1.845807	-7.651592	5.696551	1.641403	0.169983	-0.100515	0.154080	0.463089	-0.471748	0.904142	-0.409705	-0.119814	0.017723
24448	1.708391	-7.315409	6.737480	1.741374	0.119048	-0.089310	0.159542	0.429406	-0.501521	0.918153	-0.377815	-0.117801	0.019337
24449	1.756189	-6.714082	6.861749	1.802162	0.080514	-0.088901	0.159627	0.388826	-0.535211	0.931415	-0.344224	-0.116280	0.021341
24450	1.750037	-6.245365	7.530538	1.640977	0.054059	-0.083039	0.159447	0.346167	-0.565249	0.942350	-0.313317	-0.115183	0.023275
24451	1.966568	-5.692855	7.852274	1.377765	0.037164	-0.058543	0.155267	0.303247	-0.587366	0.950760	-0.287018	-0.114213	0.025111
24452	1.873596	-5.200170	8.272131	1.336464	0.006426	-0.044737	0.154210	0.268901	-0.607611	0.958114	-0.261413	-0.113735	0.027310
24453	1.988327	-4.693256	8.368299	1.298873	0.029080	-0.035169	0.157236	0.237580	-0.626315	0.964688	-0.236260	-0.112658	0.029430
24454	2.031084	-4.123005	8.542727	1.120902	0.043008	-0.050414	0.157485	0.202946	-0.640686	0.969855	-0.214493	-0.111473	0.030797
24455	2.136194	-3.950171	8.697627	1.091395	0.035081	-0.060351	0.157424	0.173854	-0.651065	0.974439	-0.193033	-0.110404	0.031893
24456	2.354806	-3.436869	8.788166	1.120044	0.044623	-0.060951	0.155554	0.137290	-0.662408	0.978643	-0.171058	-0.109121	0.033020
24457	2.324775	-2.916385	9.020331	1.304407	0.051651	-0.072689	0.155259	0.102379	-0.672318	0.982944	-0.145207	-0.107539	0.034233
24458	2.410672	-2.392144	9.203472	1.447584	0.053380	-0.078612	0.158957	0.064676	-0.683233	0.986891	-0.116571	-0.105773	0.035636
24459	2.272408	-2.169484	10.086880	1.392163	0.116251	-0.094582	0.160157	0.020748	-0.689192	0.990067	-0.088778	-0.102765	0.036396
24460	2.334078	-1.626272	9.333110	0.971912	0.174064	-0.114068	0.164080	-0.014606	-0.692356	0.992028	-0.069413	-0.098885	0.035831
24461	2.524056	-1.403670	9.461411	0.424496	0.208893	-0.141737	0.167151	-0.040949	-0.694107	0.993082	-0.060697	-0.094765	0.033525
24462	2.209500	-1.490339	9.419868	0.001330	0.222892	-0.146455	0.172853	-0.043475	-0.692122	0.993581	-0.060544	-0.090604	0.030362
24463	2.160525	-1.590467	9.587379	0.032488	0.207073	-0.121622	0.180769	-0.038808	-0.691148	0.994053	-0.059666	-0.086781	0.027710
24464	1.856009	-1.628659	9.692915	-0.014234	0.165064	-0.093836	0.185803	-0.039668	-0.690054	0.994359	-0.059881	-0.083708	0.025621
24465	1.392959	-1.550044	9.837213	0.295150	0.116193	-0.068696	0.188738	-0.044396	-0.688573	0.994916	-0.053844	-0.081486	0.024571
24466	1.215947	-1.308710	9.649240	0.466769	0.060264	-0.041106	0.189062	-0.054651	-0.688549	0.995485	-0.044521	-0.080188	0.024446
24467	1.209077	-0.914589	9.519238	0.219705	0.035663	-0.016475	0.190709	-0.064914	-0.688152	0.995730	-0.040038	-0.079515	0.024405
24468	1.372123	-1.079201	9.590446	0.046006	0.011018	-0.000291	0.191540	-0.071015	-0.688618	0.995776	-0.039130	-0.079363	0.024485
24469	1.364111	-0.848304	9.566731	0.069096	-0.017046	0.031548	0.191825	-0.073787	-0.689961	0.995781	-0.037709	-0.079762	0.025206
24470	1.706957	-0.862433	9.753482	0.029667	-0.052191	0.029261	0.190507	-0.074750	-0.690081	0.995697	-0.037142	-0.080854	0.025888
24471	1.787681	-0.723047	9.920225	0.069059	-0.059215	0.018068	0.185989	-0.072370	-0.689596	0.995635	-0.035683	-0.082113	0.026371
24472	1.906609	-0.639716	9.944191	-0.006821	-0.053942	-0.018613	0.185477	-0.074583	-0.691183	0.995543	-0.035763	-0.083293	0.026035
24473	1.979584	-0.554738	9.603251	-0.218671	-0.031134	-0.046506	0.184674	-0.073471	-0.690635	0.995340	-0.039935	-0.084210	0.024731
24474	2.038505	-0.761634	9.739763	-0.057602	-0.015374	-0.050626	0.183321	-0.068198	-0.691086	0.995284	-0.040993	-0.084674	0.023648
24475	1.708247	-0.677664	9.613793	0.146395	-0.020455	-0.047276	0.183596	-0.069862	-0.691107	0.995377	-0.037898	-0.085215	0.022934
24476	1.587483	-0.672687	9.360128	0.065884	-0.016898	-0.042520	0.183338	-0.071524	-0.690333	0.995409	-0.036510	-0.085642	0.022215
24477	1.710690	-1.014140	9.706040	-0.045143	0.002191	-0.031038	0.182412	-0.071380	-0.690842	0.995383	-0.037274	-0.085803	0.021482
24478	1.635187	-0.768070	9.752783	-0.098935	0.021364	-0.001329	0.182156	-0.073041	-0.690724	0.995336	-0.039254	-0.085511	0.021286
24479	1.611293	-0.725285	9.525155	-0.202765	0.019605	0.013790	0.183450	-0.068338	-0.689648	0.995187	-0.043241	-0.085351	0.021163
24480	1.688717	-0.706449	9.589597	-0.013295	0.002026	0.053858	0.183428	-0.064458	-0.689740	0.995148	-0.043603	-0.085358	0.022214
24481	1.668701	-0.800425	9.482938	0.003714	-0.017176	0.048615	0.182620	-0.062237	-0.689575	0.995091	-0.043519	-0.085812	0.023168
24482	1.768667	-1.005516	9.527786	-0.099261	-0.005909	0.067218	0.182076	-0.060017	-0.689151	0.994952	-0.045611	-0.086006	0.024344
24483	2.044066	-1.001743	9.890774	-0.051207	-0.029773	0.107925	0.181548	-0.060846	-0.688234	0.994788	-0.046725	-0.086695	0.026395
24484	1.605279	-0.895555	9.674665	0.057226	-0.041740	0.073584	0.181036	-0.062643	-0.690603	0.994720	-0.045695	-0.087516	0.028006
24485	1.805676	-0.553994	9.402873	-0.007887	-0.031190	0.041441	0.180654	-0.065274	-0.690623	0.994625	-0.045820	-0.088272	0.028809
24486	2.002778	-0.680696	9.373278	-0.157989	-0.006687	0.001580	0.179160	-0.059724	-0.688973	0.994454	-0.048965	-0.088583	0.028573
24487	1.723418	-0.579442	9.523461	0.176678	-0.013517	-0.011766	0.179170	-0.061386	-0.689252	0.994594	-0.045319	-0.088941	0.028626
24488	1.790417	-0.668656	9.622802	0.137409	0.011850	-0.029624	0.177218	-0.067612	-0.688760	0.994744	-0.042543	-0.088742	0.028271
24489	1.751758	-0.690614	10.209319	0.046998	0.038834	-0.028429	0.178830	-0.070945	-0.689735	0.994859	-0.041464	-0.088141	0.027716
24490	1.709850	-0.482499	10.514906	-0.073627	0.070325	-0.062630	0.181327	-0.068188	-0.688828	0.994945	-0.042862	-0.086923	0.026282
24491	1.785211	-0.047892	9.675649	-0.023132	0.054889	-0.127439	0.182643	-0.067087	-0.688313	0.995077	-0.042978	-0.086118	0.023616
24492	1.609494	-0.645313	9.715961	-0.049755	0.035823	-0.185930	0.183823	-0.064876	-0.688571	0.995169	-0.043670	-0.085676	0.019795
24493	1.564626	-1.183308	9.859176	-0.020220	0.036718	-0.194623	0.183803	-0.061135	-0.688926	0.995277	-0.043609	-0.085276	0.015815
24494	1.401264	-1.383497	9.262233	-0.044414	0.025468	-0.174551	0.185633	-0.056988	-0.688913	0.995322	-0.044209	-0.085023	0.012237
24495	1.586154	-1.524955	9.095578	-0.116136	0.011360	-0.143484	0.185474	-0.052831	-0.688083	0.995260	-0.046180	-0.085095	0.009139
24496	1.566353	-1.598763	9.291982	-0.137839	-0.030756	-0.111205	0.183324	-0.047137	-0.688518	0.995086	-0.048734	-0.085924	0.006722
24497	1.814093	-1.405272	9.486746	-0.159562	-0.024003	-0.058508	0.180785	-0.043799	-0.687528	0.994882	-0.051749	-0.086625	0.005277
24498	1.838611	-1.370209	10.003675	-0.088081	0.012606	-0.040242	0.181017	-0.037980	-0.687605	0.994807	-0.053438	-0.086515	0.004319
24499	2.017825	-1.301503	10.118283	-0.012928	0.038784	-0.034355	0.182592	-0.036743	-0.685782	0.994851	-0.053601	-0.085936	0.003543
24500	2.124997	-1.157128	9.623912	0.160810	0.047694	-0.052434	0.184201	-0.039661	-0.686622	0.995095	-0.050320	-0.085121	0.002733
24501	2.046597	-1.297628	9.099026	0.030296	0.043452	-0.065731	0.182636	-0.043532	-0.687161	0.995187	-0.049585	-0.084506	0.001402
24502	1.671791	-1.367032	9.043779	-0.003691	0.018212	-0.074782	0.182906	-0.044642	-0.686652	0.995208	-0.049537	-0.084308	-0.000086
24503	1.761700	-1.290588	9.101564	-0.112919	-0.015117	-0.070424	0.183677	-0.040628	-0.686624	0.995050	-0.051672	-0.084872	-0.001692
24504	1.850579	-1.030387	9.469110	-0.127298	-0.009996	-0.063443	0.183122	-0.036330	-0.686310	0.994887	-0.054103	-0.085222	-0.003140
24505	1.701678	-0.927153	9.812869	-0.064737	-0.012649	-0.057651	0.182972	-0.033835	-0.685497	0.994773	-0.055297	-0.085728	-0.004412
24506	1.644438	-0.830197	9.910615	0.044594	0.019822	-0.088424	0.182561	-0.030506	-0.687030	0.994839	-0.054262	-0.085524	-0.006107
24507	1.953290	-0.852944	9.551981	0.082352	0.032129	-0.114629	0.182030	-0.031613	-0.684936	0.994948	-0.052411	-0.085217	-0.008312
24508	1.647333	-1.079941	9.263599	0.120051	0.046330	-0.130112	0.183519	-0.037164	-0.685014	0.995117	-0.049798	-0.084541	-0.010725
24509	1.691076	-1.376364	9.187712	0.065376	0.013047	-0.118367	0.183534	-0.039242	-0.685952	0.995158	-0.048301	-0.084610	-0.013011
24510	1.363232	-1.638006	9.312510	0.014185	0.011271	-0.081695	0.183005	-0.039516	-0.685685	0.995160	-0.047883	-0.084559	-0.014593
24511	1.619583	-1.589095	9.443049	-0.032614	-0.009963	-0.031075	0.183794	-0.039106	-0.684645	0.995084	-0.048540	-0.084957	-0.015278
24512	1.645069	-1.410497	9.706857	-0.002393	-0.024100	0.002602	0.182463	-0.038267	-0.684092	0.995034	-0.048603	-0.085525	-0.015158
24513	1.544546	-1.280262	9.565016	0.017135	-0.036370	0.038006	0.181269	-0.037568	-0.684591	0.994981	-0.048422	-0.086384	-0.014354
24514	1.915930	-1.348259	9.512960	-0.127891	-0.036549	0.056210	0.180733	-0.036872	-0.684052	0.994799	-0.051076	-0.087112	-0.013356
24515	1.495207	-1.439727	9.991418	0.007925	-0.022562	0.087308	0.180584	-0.034378	-0.683500	0.994769	-0.051188	-0.087634	-0.011595
24516	1.727914	-1.312040	9.865900	-0.065565	-0.003462	0.123809	0.179670	-0.036590	-0.683508	0.994713	-0.052711	-0.087653	-0.009173
24517	1.762066	-0.918577	9.624979	-0.054841	0.010538	0.139874	0.179659	-0.035482	-0.682187	0.994675	-0.054159	-0.087441	-0.006510
24518	1.468537	-1.099632	9.447577	0.049916	0.003726	0.125688	0.180995	-0.037152	-0.682617	0.994740	-0.053386	-0.087330	-0.003853
24519	1.506630	-1.181183	9.619357	0.084651	-0.013868	0.150519	0.181274	-0.040895	-0.680693	0.994794	-0.052082	-0.087587	-0.000707
24520	1.292877	-1.352962	9.532703	0.086363	-0.031314	0.163717	0.181830	-0.044916	-0.681396	0.994816	-0.050647	-0.088135	0.002856
24521	1.351907	-1.208558	9.711708	-0.019344	-0.041950	0.184945	0.180017	-0.050725	-0.683785	0.994689	-0.051486	-0.088884	0.006538
24522	1.410466	-1.131368	9.933206	0.000262	-0.059525	0.191186	0.180274	-0.050173	-0.682473	0.994540	-0.051799	-0.089971	0.010615
24523	1.396907	-0.996988	9.795468	-0.048019	-0.062123	0.187334	0.178023	-0.050577	-0.681788	0.994317	-0.053204	-0.091092	0.014316
24524	1.610321	-0.857873	9.425098	-0.096202	-0.073447	0.165766	0.177759	-0.050575	-0.682046	0.994011	-0.055372	-0.092511	0.017842
24525	1.643462	-0.943077	9.176280	-0.207940	-0.110117	0.138362	0.176145	-0.046409	-0.681980	0.993500	-0.059831	-0.094683	0.020326
24526	1.592592	-1.310002	9.400826	-0.196404	-0.147769	0.140008	0.171616	-0.041396	-0.682516	0.992891	-0.063889	-0.097654	0.023455
24527	1.667675	-1.638029	10.081384	-0.160766	-0.099859	0.166772	0.168011	-0.036388	-0.682543	0.992387	-0.067478	-0.099543	0.026581
24528	1.825302	-1.215221	10.313210	-0.055176	-0.063194	0.171232	0.166950	-0.035828	-0.683045	0.992070	-0.068854	-0.100705	0.030246
24529	2.137681	-0.760286	10.433515	0.009285	-0.028304	0.171825	0.167222	-0.037076	-0.682800	0.991907	-0.069073	-0.101062	0.033711
24530	2.139742	-0.436590	9.319624	0.111635	-0.017449	0.130404	0.166452	-0.040951	-0.683482	0.991915	-0.067093	-0.101256	0.036746
24531	1.904881	-0.849577	8.956388	0.152934	-0.057451	0.095308	0.167150	-0.048161	-0.682123	0.991920	-0.064229	-0.102208	0.039013
24532	1.581445	-1.530047	9.778134	-0.024520	-0.080392	0.127356	0.164638	-0.048147	-0.683133	0.991596	-0.064879	-0.103770	0.041947
24533	1.652787	-1.356485	10.084749	0.125546	-0.106783	0.167133	0.163186	-0.048970	-0.683250	0.991383	-0.062668	-0.105588	0.045653
24534	1.791800	-1.154168	9.742186	0.027975	-0.094587	0.191146	0.160299	-0.053111	-0.684164	0.991017	-0.062417	-0.107296	0.049765
24535	1.720320	-1.012376	9.520914	-0.005138	-0.073566	0.206016	0.159378	-0.054492	-0.683640	0.990638	-0.062890	-0.108506	0.053921
24536	1.643681	-0.922844	9.500974	0.075332	-0.066556	0.221649	0.158737	-0.058091	-0.683797	0.990321	-0.061796	-0.109559	0.058665
24537	2.143973	-1.196571	9.358918	0.180715	-0.031770	0.276972	0.158504	-0.062245	-0.686063	0.990130	-0.058768	-0.109629	0.064576
24538	1.593098	-1.233585	9.221443	0.239500	-0.045700	0.335668	0.156037	-0.071655	-0.684677	0.989827	-0.054690	-0.109921	0.071889
24539	1.954581	-1.343971	9.440574	0.191774	-0.025020	0.402228	0.157413	-0.079282	-0.686871	0.989367	-0.051727	-0.109681	0.080289
24540	1.819976	-1.265138	9.707019	0.167475	0.006376	0.435700	0.157458	-0.087736	-0.685907	0.988793	-0.049364	-0.108925	0.089371
24541	2.379892	-1.312566	9.783359	0.203047	0.023588	0.486068	0.156717	-0.096599	-0.686509	0.988123	-0.046439	-0.107602	0.099388
24542	1.961838	-0.998273	9.242598	0.138633	0.056992	0.511476	0.157699	-0.106443	-0.686228	0.987277	-0.044894	-0.105815	0.109869
24543	2.298891	-1.171216	10.179846	0.095508	0.086386	0.532259	0.160377	-0.111307	-0.686449	0.986319	-0.044306	-0.103422	0.120484
24544	1.947135	-1.066659	10.438846	0.145508	0.133623	0.562875	0.163600	-0.119639	-0.685663	0.985280	-0.042908	-0.100021	0.131823
24545	2.163809	-1.131120	9.575808	0.193956	0.157379	0.564136	0.166565	-0.128801	-0.685145	0.984200	-0.040603	-0.095937	0.143168
24546	2.610342	-1.493402	9.440408	0.152629	0.152809	0.601503	0.170595	-0.140325	-0.682569	0.982795	-0.039174	-0.092088	0.155239
24547	1.870189	-1.005017	9.949919	0.061955	0.142260	0.654867	0.174609	-0.147691	-0.682179	0.980981	-0.039585	-0.088644	0.168082
24548	2.626650	-0.573792	9.741655	0.111172	0.142074	0.661258	0.178484	-0.155058	-0.679953	0.978992	-0.039038	-0.085041	0.181160
24549	1.915960	0.008116	9.446838	0.152207	0.076676	0.681045	0.178136	-0.163924	-0.679249	0.976676	-0.037406	-0.082563	0.194650
24550	1.615777	-0.091039	9.292066	0.037673	0.006804	0.665932	0.180169	-0.171834	-0.679621	0.974025	-0.037781	-0.081867	0.207714
24551	1.400543	-0.146047	9.632174	0.230872	0.002466	0.669133	0.175735	-0.183587	-0.679933	0.971330	-0.034233	-0.080457	0.221074
24552	1.061036	0.000079	9.357985	0.300489	-0.030695	0.705786	0.175020	-0.197578	-0.679799	0.968243	-0.029379	-0.079320	0.235267
24553	1.416529	-0.258340	9.133235	0.255759	-0.046506	0.704367	0.170835	-0.207255	-0.678915	0.964902	-0.025116	-0.078689	0.249281
24554	1.713870	-0.575815	9.898520	0.222446	-0.083536	0.716155	0.165337	-0.219143	-0.677901	0.961197	-0.021516	-0.078911	0.263459
24555	1.904643	-0.922740	10.200524	0.179624	-0.074828	0.680493	0.161042	-0.231035	-0.679789	0.957478	-0.018527	-0.079227	0.276795
24556	1.798121	-0.964791	10.335552	0.109323	-0.051903	0.599017	0.153798	-0.238755	-0.678707	0.954043	-0.017076	-0.079475	0.288434
24557	1.185747	-0.821033	10.164635	0.170402	-0.077796	0.544953	0.148532	-0.245656	-0.676337	0.950773	-0.014041	-0.079916	0.299076
24558	1.653900	-0.856818	9.881387	0.299641	-0.089891	0.461117	0.145417	-0.256308	-0.676920	0.947892	-0.008523	-0.079785	0.308321
24559	0.880238	-0.974496	9.540615	0.212114	-0.094800	0.434242	0.140307	-0.266257	-0.676155	0.945054	-0.004439	-0.080320	0.316861
24560	1.171087	-0.823005	9.482164	0.067140	-0.072200	0.449073	0.136773	-0.273443	-0.676435	0.942052	-0.003412	-0.081302	0.325448
24561	0.774155	-0.945331	9.368818	0.317419	-0.073872	0.505620	0.131538	-0.284777	-0.675681	0.938596	0.002356	-0.080686	0.335444
24562	0.532366	-0.986883	9.322358	0.424577	-0.082617	0.550493	0.126189	-0.300546	-0.672743	0.934648	0.010015	-0.079492	0.346430
24563	0.476085	-1.107469	9.859826	0.331321	-0.028595	0.595811	0.120397	-0.307998	-0.670501	0.930325	0.015511	-0.077886	0.358034
24564	0.620326	-0.865223	10.003169	0.420598	0.009730	0.647711	0.114644	-0.322518	-0.667938	0.925447	0.022283	-0.074969	0.370717
24565	0.605327	-0.250413	9.657063	0.292467	0.034119	0.708685	0.109938	-0.336074	-0.663414	0.920014	0.026380	-0.072463	0.384224
24566	0.966472	-0.056653	9.442269	0.243239	0.013906	0.713476	0.104599	-0.352535	-0.662187	0.914283	0.029745	-0.070787	0.397732
24567	1.105353	0.128681	9.051443	0.320282	-0.067329	0.680263	0.098437	-0.365667	-0.658554	0.908494	0.035173	-0.069827	0.410518
24568	1.287133	-0.100271	8.580976	0.082299	-0.058618	0.690806	0.089053	-0.370328	-0.656361	0.902566	0.036215	-0.070775	0.423148
24569	1.624091	0.053666	9.440267	0.193098	-0.095619	0.689628	0.081668	-0.376385	-0.655261	0.896372	0.039535	-0.071329	0.435736
24570	1.879152	0.245834	10.007485	0.047217	-0.078355	0.688578	0.072424	-0.381878	-0.653864	0.890112	0.040113	-0.072938	0.448076
24571	2.279796	0.878832	10.376627	0.012605	-0.024198	0.635652	0.061185	-0.384310	-0.655028	0.884309	0.039683	-0.073745	0.459330
24572	2.356377	1.464407	10.142356	0.170501	0.005786	0.561233	0.056303	-0.388441	-0.653422	0.878955	0.041850	-0.072596	0.469484
24573	2.066728	1.498790	9.635724	0.312394	0.052596	0.473544	0.051975	-0.396871	-0.651475	0.874278	0.046337	-0.069107	0.478241
24574	2.077203	1.286022	9.301514	0.423698	0.046742	0.401157	0.049371	-0.407945	-0.646042	0.870054	0.052776	-0.064684	0.485836
24575	1.771399	0.735056	9.256959	0.355727	0.018872	0.384680	0.045978	-0.419153	-0.642170	0.865926	0.058526	-0.061284	0.492941
24576	1.799532	0.610397	9.464382	0.177627	-0.017960	0.377923	0.042197	-0.430634	-0.640130	0.861941	0.061351	-0.060362	0.499650
24577	1.343892	0.343175	10.585238	0.027325	0.002967	0.348764	0.037566	-0.432273	-0.638635	0.858414	0.061603	-0.060446	0.505645
24578	1.090680	0.703546	11.375085	-0.087975	0.080765	0.325427	0.035705	-0.430461	-0.639768	0.855310	0.058918	-0.060427	0.511196
24579	1.173050	1.454467	10.166872	-0.024710	0.148567	0.243459	0.033843	-0.429342	-0.639204	0.853030	0.056920	-0.058345	0.515456
24580	1.388958	1.281874	9.336246	0.157512	0.119257	0.126523	0.036248	-0.432681	-0.639798	0.851680	0.058268	-0.054908	0.517911
24581	1.192955	0.204267	9.609152	0.204990	0.101863	0.094916	0.039175	-0.436439	-0.637652	0.850573	0.060844	-0.051064	0.519823
24582	1.217863	-0.374636	9.924340	0.065274	0.089476	0.109582	0.039591	-0.440183	-0.636648	0.849446	0.060950	-0.049074	0.521842
24583	1.402228	-0.242774	9.467614	0.047330	0.054480	0.123404	0.039870	-0.443650	-0.635114	0.848164	0.061238	-0.047742	0.524012
24584	1.517280	-0.011663	9.041469	-0.053695	-0.004941	0.101327	0.038537	-0.441841	-0.635600	0.847163	0.060321	-0.048589	0.525658
24585	1.679536	0.045517	9.276261	-0.083095	-0.052184	0.053316	0.035607	-0.438776	-0.635918	0.846661	0.059556	-0.050392	0.526383
24586	1.235206	0.037657	9.505927	-0.149215	-0.073045	0.021164	0.034803	-0.435722	-0.638365	0.846537	0.057817	-0.053301	0.526489
24587	1.263947	-0.011537	10.009834	-0.192098	-0.031134	0.005112	0.032398	-0.430164	-0.641418	0.846678	0.054989	-0.055844	0.526302
24588	1.259490	0.021576	10.601497	-0.062423	0.011627	0.015019	0.033572	-0.426984	-0.641404	0.846598	0.053833	-0.056397	0.526491
24589	1.191386	0.308988	10.028566	0.107755	0.066947	0.009502	0.033047	-0.428228	-0.640884	0.846468	0.055013	-0.054116	0.526817
24590	1.701547	0.427268	9.107414	0.101745	0.072305	-0.018829	0.035313	-0.431290	-0.639901	0.846626	0.056034	-0.051876	0.526681
24591	1.327757	0.165162	8.963420	0.017710	0.029613	-0.044207	0.038760	-0.431585	-0.640481	0.847114	0.056141	-0.051133	0.525957
24592	1.243901	-0.092712	9.369761	-0.145290	-0.002893	-0.031450	0.038090	-0.429502	-0.641760	0.847594	0.053782	-0.052751	0.525271
24593	1.342223	0.138433	9.698437	-0.003975	-0.012585	-0.030445	0.038216	-0.428672	-0.641099	0.847916	0.053922	-0.052979	0.524713
24594	1.404405	0.401581	9.388480	-0.009265	-0.023893	-0.041056	0.039541	-0.429511	-0.640079	0.848321	0.054100	-0.053513	0.523986
24595	1.527402	0.372416	9.603393	-0.104058	-0.041448	-0.063006	0.038599	-0.425903	-0.641732	0.849058	0.052884	-0.055250	0.522735
24596	1.633442	0.333953	9.880833	0.060554	-0.036237	-0.065358	0.039258	-0.424520	-0.643170	0.849626	0.054403	-0.055239	0.521656
24597	1.604522	0.356822	9.419888	0.051901	0.026943	-0.098654	0.038196	-0.425347	-0.640934	0.850636	0.055167	-0.054158	0.520040
24598	1.586244	0.496976	9.585090	0.098462	0.043564	-0.105273	0.040728	-0.428270	-0.640609	0.851646	0.056544	-0.052351	0.518421
24599	1.624499	0.443744	9.579340	0.084199	0.053196	-0.114176	0.043386	-0.431057	-0.638580	0.852796	0.057612	-0.050479	0.516597
24600	1.822107	0.389066	9.507307	0.026856	0.015496	-0.105988	0.044587	-0.433004	-0.638225	0.853855	0.058057	-0.049890	0.514851
24601	1.673348	-0.179578	10.374497	-0.018044	0.002217	-0.101167	0.046697	-0.431353	-0.638240	0.854925	0.057879	-0.049990	0.513083
24602	1.242582	-0.665153	10.944648	-0.099688	0.064217	-0.052174	0.047478	-0.428863	-0.638490	0.855609	0.055608	-0.049928	0.512200
24603	1.520679	0.103487	9.737354	-0.111227	0.071330	-0.032747	0.050514	-0.426246	-0.639820	0.856142	0.053004	-0.049899	0.511587
24604	1.536359	0.302321	8.727661	-0.111043	0.032216	-0.055739	0.052889	-0.425151	-0.639059	0.856810	0.050872	-0.050497	0.510625
24605	1.557194	-0.181697	9.385262	-0.043287	-0.027437	-0.040601	0.052077	-0.421543	-0.640190	0.857245	0.050445	-0.051483	0.509839
24606	1.102146	-0.358269	10.262007	0.027873	-0.017132	0.029649	0.051152	-0.420983	-0.641612	0.856807	0.051114	-0.051591	0.510498
24607	0.956728	0.248447	10.082770	0.070618	-0.013678	0.083896	0.051821	-0.423205	-0.639810	0.855868	0.052329	-0.051290	0.511978
24608	1.436435	0.820569	9.623751	0.011694	-0.029456	0.066650	0.049447	-0.425686	-0.638750	0.855054	0.052810	-0.051812	0.513234
24609	1.346686	0.768030	9.518169	0.002867	-0.045092	0.038350	0.048385	-0.425681	-0.637947	0.854617	0.053268	-0.052679	0.513827
24610	1.186349	0.625742	9.772681	0.020737	-0.011860	0.045663	0.045354	-0.427326	-0.639490	0.854016	0.053744	-0.052785	0.514765
24611	0.983766	0.665504	9.673942	0.131613	0.017935	0.073085	0.045237	-0.431623	-0.636910	0.853146	0.055722	-0.051255	0.516149
24612	1.048104	0.885956	9.565364	0.179847	0.021394	0.096388	0.044731	-0.436470	-0.635772	0.851919	0.058514	-0.049213	0.518063
24613	1.300222	1.019022	9.675276	0.024056	-0.013773	0.107411	0.042882	-0.438956	-0.633147	0.850774	0.058976	-0.049347	0.519876
24614	1.102039	0.978864	10.195665	-0.033311	-0.040966	0.107815	0.039575	-0.439631	-0.633104	0.849622	0.058770	-0.050591	0.521660
24615	1.010175	0.960722	10.321227	-0.085183	-0.015602	0.106669	0.037849	-0.438513	-0.633590	0.848605	0.057404	-0.051853	0.523341
24616	1.151991	1.213846	10.082571	-0.031254	-0.013726	0.061262	0.035728	-0.436282	-0.636681	0.847979	0.056994	-0.052559	0.524330
24617	1.284615	1.206189	9.490095	0.024556	-0.016111	0.002594	0.035730	-0.437530	-0.635252	0.847923	0.057641	-0.052525	0.524352
24618	1.213782	0.767887	9.132362	0.123204	0.014723	-0.031002	0.035067	-0.437943	-0.634329	0.848117	0.059648	-0.051023	0.523963
24619	1.474572	0.431295	9.058947	0.050629	-0.009887	-0.015904	0.035086	-0.441130	-0.634623	0.848229	0.060699	-0.050588	0.523703
24620	1.516720	0.239279	9.299122	-0.016606	-0.017009	0.002909	0.033362	-0.440705	-0.634592	0.848196	0.060633	-0.051130	0.523711
24621	1.701058	0.344466	9.558311	-0.063179	-0.031131	0.002478	0.033355	-0.439735	-0.634189	0.848229	0.059951	-0.052294	0.523621
24622	1.442432	0.308239	9.637035	0.019188	-0.036264	-0.012732	0.033223	-0.440844	-0.632495	0.848295	0.060710	-0.052769	0.523379
24623	1.389545	0.344469	9.551385	-0.141817	-0.013522	-0.013798	0.032277	-0.436958	-0.633490	0.848608	0.058514	-0.054444	0.522949
24624	1.570542	0.324221	9.684183	-0.188314	-0.027581	-0.028348	0.032272	-0.433769	-0.637128	0.849079	0.055678	-0.056924	0.522230
24625	1.593893	0.204557	9.939773	-0.233002	-0.019740	-0.044544	0.031712	-0.427252	-0.639413	0.849785	0.052025	-0.059632	0.521155
24626	1.491128	-0.035026	11.560219	-0.231303	0.021108	-0.058536	0.028772	-0.421692	-0.641016	0.850635	0.047985	-0.061698	0.519914
24627	1.340334	0.516779	10.714647	-0.238205	0.112326	-0.061604	0.032571	-0.413121	-0.643217	0.851645	0.042871	-0.062180	0.518649
24628	1.685587	0.885456	9.454106	-0.040906	0.106568	-0.127156	0.036799	-0.409262	-0.646650	0.853124	0.041266	-0.060757	0.516513
24629	1.769112	0.421782	9.058700	0.123833	0.067370	-0.154406	0.038648	-0.409828	-0.644325	0.854704	0.042951	-0.058185	0.514054
24630	1.114534	0.052534	9.343706	0.095160	0.032526	-0.165200	0.042382	-0.414837	-0.643383	0.856346	0.044475	-0.056586	0.511363
24631	0.987423	-0.171723	9.621022	-0.139443	0.046361	-0.129865	0.046875	-0.413060	-0.643434	0.857857	0.041810	-0.057079	0.508994
24632	1.027654	0.058186	9.397396	-0.186035	0.018349	-0.116167	0.049227	-0.406837	-0.644718	0.859202	0.038602	-0.058638	0.506797
24633	0.990371	0.246214	9.438334	-0.137680	-0.023589	-0.137066	0.048153	-0.403644	-0.645587	0.860678	0.036673	-0.060294	0.504235
24634	0.869161	0.168902	9.803813	-0.159226	-0.030643	-0.133711	0.048656	-0.397548	-0.648024	0.862092	0.034441	-0.062406	0.501714
24635	1.028495	0.149662	10.210800	-0.044677	0.004269	-0.139860	0.049170	-0.394225	-0.649047	0.863544	0.033827	-0.062620	0.499226
24636	1.196189	-0.036958	10.175963	0.082398	0.013020	-0.142515	0.049445	-0.395195	-0.650371	0.864918	0.035336	-0.061554	0.496869
24637	1.382369	-0.332656	9.913790	0.079627	0.025210	-0.114404	0.051972	-0.397843	-0.648995	0.866042	0.036612	-0.060184	0.494983
24638	1.395427	-0.517050	9.426064	0.080450	0.025247	-0.086231	0.053294	-0.398821	-0.646928	0.866861	0.037897	-0.058966	0.493599
24639	1.509523	-0.763922	9.215547	0.040928	0.007675	-0.053179	0.054362	-0.400767	-0.646046	0.867377	0.038565	-0.058362	0.492711
24640	1.540436	-0.831470	9.228924	-0.004018	-0.009942	-0.013060	0.053571	-0.401456	-0.645910	0.867484	0.038647	-0.058641	0.492483
24641	1.548853	-0.676725	9.514235	0.042259	-0.022349	0.031314	0.053049	-0.402700	-0.646176	0.867127	0.039497	-0.058651	0.493042
24642	1.648491	-0.240728	9.191522	0.026187	-0.036321	0.031213	0.051865	-0.404218	-0.645911	0.866733	0.040312	-0.059125	0.493613
24643	1.777475	-0.106530	9.357789	-0.116987	-0.045178	0.028360	0.050396	-0.402548	-0.645217	0.866499	0.038637	-0.061134	0.493912
24644	1.862257	-0.086356	9.878833	-0.072433	-0.054981	0.051526	0.048278	-0.402258	-0.645837	0.865919	0.037906	-0.062916	0.494761
24645	1.656404	0.170032	9.821068	0.050141	-0.054016	0.056063	0.045622	-0.401136	-0.645655	0.865263	0.039196	-0.063466	0.495737
24646	1.305469	0.407541	9.511977	0.033072	-0.055664	0.080767	0.043518	-0.403618	-0.645778	0.864303	0.040263	-0.064239	0.497226
24647	1.326578	-0.055583	10.710588	0.068595	-0.006995	0.118083	0.040606	-0.404157	-0.645346	0.863069	0.041327	-0.063825	0.499331
24648	1.554169	0.024728	10.810493	0.261936	0.053346	0.116132	0.040638	-0.411225	-0.642796	0.861716	0.045208	-0.060459	0.501743
24649	1.649819	0.624707	9.042834	0.168414	0.054629	0.075054	0.040396	-0.416490	-0.640879	0.860879	0.047453	-0.057949	0.503267
24650	1.074059	0.482279	8.978868	0.017297	-0.009886	0.036856	0.040679	-0.419956	-0.640394	0.860440	0.047850	-0.058054	0.503968
24651	1.057698	0.196115	9.744817	-0.117021	-0.034560	0.030430	0.039751	-0.420368	-0.639205	0.860212	0.046126	-0.059889	0.504302
24652	1.313404	0.153745	9.912767	-0.142940	-0.015414	0.024934	0.036421	-0.415914	-0.641206	0.860033	0.043834	-0.061694	0.504595
24653	1.399462	0.030494	9.941852	-0.140199	-0.003168	0.014373	0.037329	-0.411762	-0.642620	0.860014	0.041407	-0.063203	0.504646
24654	1.325747	-0.131573	9.455132	-0.072146	-0.025758	0.008618	0.036789	-0.409402	-0.643637	0.859930	0.040455	-0.064458	0.504706
24655	1.252140	-0.290119	9.333773	-0.066890	-0.043258	0.030615	0.035198	-0.408701	-0.644130	0.859628	0.039653	-0.065930	0.505094
24656	1.110461	-0.524016	9.567842	-0.183494	-0.050419	0.084361	0.034117	-0.403983	-0.645770	0.858824	0.036937	-0.068794	0.506284
24657	1.327845	-0.538120	10.229151	-0.176531	-0.055925	0.107220	0.029860	-0.399801	-0.647236	0.857793	0.034235	-0.071644	0.507824
24658	1.355420	-0.057440	10.176757	-0.210545	-0.012238	0.127488	0.028115	-0.395219	-0.648081	0.856595	0.030606	-0.074156	0.509715
24659	1.363614	0.422613	9.869760	-0.170979	0.000144	0.098845	0.026910	-0.390915	-0.651427	0.855695	0.027458	-0.075960	0.511138
24660	1.204114	0.415675	9.553803	-0.154697	0.010826	0.071740	0.026759	-0.387172	-0.652305	0.855046	0.024632	-0.077472	0.512141
24661	1.094902	0.000549	9.598042	-0.206626	0.004712	0.073930	0.025668	-0.380237	-0.654709	0.854401	0.020886	-0.079515	0.513069
24662	1.120765	-0.100385	9.692795	-0.114599	-0.004967	0.096564	0.024328	-0.375794	-0.657527	0.853439	0.018865	-0.080894	0.514531
24663	1.401662	0.001509	9.907852	-0.033173	-0.013803	0.087364	0.023788	-0.374821	-0.656330	0.852542	0.018267	-0.081452	0.515949
24664	1.419774	0.154419	10.404560	-0.121671	-0.013869	0.056774	0.021403	-0.372867	-0.659157	0.851969	0.016283	-0.083043	0.516709
24665	1.189979	0.439845	10.342528	-0.161636	0.017819	0.003856	0.023494	-0.367335	-0.660182	0.852024	0.013345	-0.084323	0.516495
24666	0.997833	0.590010	10.192093	-0.085271	0.032939	-0.055360	0.023752	-0.366228	-0.659913	0.852670	0.011684	-0.084705	0.515405
24667	1.298279	0.395083	10.139192	-0.137759	0.053118	-0.115718	0.024798	-0.363323	-0.661079	0.854001	0.009037	-0.085057	0.513192
24668	1.526671	0.253741	10.121175	-0.051702	0.070653	-0.146847	0.028333	-0.356415	-0.660671	0.855632	0.007718	-0.084433	0.510593
24669	2.255484	-0.802626	9.473042	0.063014	0.067199	-0.178166	0.030991	-0.357953	-0.660727	0.857570	0.008505	-0.082498	0.507638
24670	2.262861	-1.465895	9.684065	0.053905	0.086337	-0.146583	0.034310	-0.359218	-0.660921	0.859183	0.008833	-0.080523	0.505215
24671	2.179997	-1.566779	9.517784	0.048318	0.124747	-0.083033	0.039345	-0.361048	-0.658788	0.860224	0.008612	-0.077839	0.503866
24672	1.719653	-1.101729	9.402124	0.083178	0.145861	-0.063081	0.042667	-0.362313	-0.659769	0.861063	0.008710	-0.074559	0.502927
24673	0.724422	-0.468915	9.297815	0.044792	0.116454	-0.084184	0.046513	-0.363443	-0.659445	0.862085	0.008492	-0.072055	0.501543
24674	0.573227	-0.683428	9.553821	-0.032146	0.095466	-0.100686	0.049291	-0.363458	-0.658571	0.863230	0.007163	-0.070793	0.499771
24675	0.601376	-0.821080	10.232165	-0.155734	0.072535	-0.101721	0.053239	-0.359323	-0.658196	0.864379	0.003905	-0.071017	0.497786
24676	0.634333	-0.604642	10.304070	-0.080524	0.074304	-0.113470	0.055478	-0.355731	-0.660685	0.865614	0.001972	-0.070604	0.495705
24677	0.821025	-0.478263	9.633354	-0.027649	0.047298	-0.121129	0.057188	-0.353801	-0.660429	0.866894	0.001190	-0.069964	0.493556
24678	0.717470	-0.762587	9.205572	0.043095	0.019470	-0.132187	0.058512	-0.353670	-0.660448	0.868220	0.001967	-0.069277	0.491315
24679	0.830196	-1.208380	9.225912	0.064337	0.000972	-0.089928	0.059841	-0.355063	-0.659565	0.869115	0.003157	-0.068529	0.489829
24680	0.828729	-1.412869	9.209152	0.053378	-0.020122	-0.047829	0.060646	-0.356869	-0.659595	0.869550	0.004384	-0.068433	0.489060
24681	1.239949	-1.323830	9.485426	0.068368	-0.016898	-0.005524	0.059469	-0.359911	-0.658690	0.869587	0.005655	-0.067983	0.489046
24682	1.671370	-1.114402	9.854239	0.051332	-0.013610	-0.005731	0.059345	-0.362128	-0.657662	0.869615	0.006725	-0.067796	0.489008
24683	1.221346	-0.894736	9.750091	-0.046155	0.005760	-0.004427	0.059475	-0.361297	-0.658180	0.869681	0.005771	-0.068103	0.488859
24684	1.219383	-0.821161	9.421683	-0.075661	0.014553	0.003344	0.059061	-0.357969	-0.658927	0.869673	0.004345	-0.068669	0.488810
24685	1.419526	-0.867790	9.628519	0.033449	0.029335	0.012049	0.059591	-0.358527	-0.658154	0.869600	0.004519	-0.067809	0.489058
24686	1.142304	-0.798469	9.566815	-0.004238	0.005748	0.031173	0.061055	-0.359643	-0.658188	0.869299	0.004383	-0.067833	0.489590
24687	1.433928	-0.536536	9.444736	-0.045457	-0.010109	0.044882	0.059991	-0.358251	-0.659206	0.868857	0.003533	-0.068449	0.490296
24688	1.696365	-0.312088	9.574837	0.044041	-0.041652	0.027761	0.059334	-0.358801	-0.659856	0.868518	0.004706	-0.068822	0.490833
24689	1.657503	-0.336499	9.358583	0.065672	-0.032777	0.001527	0.056951	-0.359343	-0.659170	0.868457	0.006114	-0.068766	0.490933
24690	1.490963	-0.662333	9.353870	0.031634	-0.008264	0.015450	0.056961	-0.361560	-0.658537	0.868280	0.006761	-0.068680	0.491251
24691	1.177975	-1.227875	10.030239	0.007250	0.003863	0.047002	0.056169	-0.362943	-0.656967	0.867827	0.006718	-0.068585	0.492065
24692	1.294500	-1.153170	10.373783	0.009685	0.015889	0.096382	0.055386	-0.364878	-0.656974	0.866885	0.006635	-0.068306	0.493761
24693	1.408312	-0.415038	9.782834	0.045610	0.007257	0.084406	0.055264	-0.366263	-0.657903	0.866058	0.007169	-0.067789	0.495274
24694	1.126585	-0.289034	9.368517	0.011885	-0.015205	0.029566	0.054353	-0.369168	-0.657656	0.865731	0.007524	-0.068018	0.495810
24695	0.761542	-0.694046	9.708297	-0.024044	-0.027459	0.045140	0.053694	-0.369996	-0.657130	0.865254	0.007245	-0.068772	0.496542
24696	0.884043	-0.792918	9.936832	-0.029508	-0.027576	0.059136	0.052487	-0.367357	-0.657086	0.864625	0.006965	-0.069630	0.497521
24697	1.185686	-0.484957	9.947384	-0.029589	-0.027718	0.078493	0.049844	-0.368035	-0.657576	0.863813	0.006538	-0.070438	0.498821
24698	1.078752	-0.234742	9.696420	-0.015110	-0.029318	0.050484	0.050631	-0.366376	-0.658227	0.863263	0.006536	-0.071181	0.499667
24699	1.130233	-0.470326	9.871120	-0.032888	-0.038039	0.015890	0.049562	-0.364985	-0.657673	0.863060	0.006257	-0.072180	0.499878
24700	0.894027	-0.401731	9.676867	0.078989	-0.055383	0.008801	0.048246	-0.366918	-0.657148	0.862875	0.008199	-0.072427	0.500134
24701	1.092855	-0.287851	9.669250	0.096022	-0.044929	0.005402	0.045612	-0.370230	-0.655830	0.862746	0.010235	-0.072235	0.500346
24702	1.373339	-0.245875	9.953321	0.255307	-0.079975	-0.017438	0.043792	-0.376872	-0.654558	0.862734	0.015504	-0.071134	0.500389
24703	1.350151	-0.102283	9.657146	0.090813	-0.050174	-0.029941	0.043148	-0.381581	-0.652105	0.862942	0.017577	-0.071072	0.499970
24704	1.550921	-0.401237	9.940389	-0.100770	-0.020645	-0.006685	0.043005	-0.379640	-0.652346	0.863007	0.016092	-0.072513	0.499703
24705	1.536227	-0.429986	9.940185	-0.045233	-0.001356	-0.015024	0.041935	-0.377278	-0.653092	0.863178	0.015320	-0.072986	0.499362
24706	1.304215	-0.448207	9.682406	0.094317	0.023257	0.005540	0.042887	-0.381717	-0.653020	0.863119	0.016746	-0.071723	0.499602
24707	1.227475	-0.373085	9.669512	-0.052439	0.014485	0.008002	0.042227	-0.381020	-0.654576	0.863086	0.015657	-0.071999	0.499654
24708	1.130650	-0.408158	9.751660	-0.013093	0.024994	0.013634	0.042875	-0.379778	-0.652608	0.862983	0.015200	-0.071781	0.499877
24709	1.098021	-0.246471	9.842728	0.014486	0.014419	0.043797	0.044480	-0.382558	-0.652660	0.862571	0.015214	-0.071386	0.500643
24710	1.389168	-0.058409	9.945725	0.018956	-0.003176	0.037547	0.043404	-0.379781	-0.652485	0.862181	0.015557	-0.071341	0.501311
24711	1.304358	-0.094282	9.797032	0.014632	-0.003052	0.008458	0.043148	-0.380887	-0.653278	0.862098	0.015824	-0.071230	0.501460
24712	1.341924	-0.241538	9.718105	-0.043507	-0.010048	0.003564	0.043153	-0.381441	-0.653808	0.862057	0.015207	-0.071919	0.501453
24713	1.371581	-0.480254	9.599740	-0.050592	0.010989	-0.004397	0.041945	-0.379357	-0.652458	0.862142	0.014234	-0.072219	0.501291
24714	1.225856	-0.603575	9.801468	-0.023810	0.005736	0.001080	0.042876	-0.379084	-0.654042	0.862141	0.013802	-0.072438	0.501273
24715	1.487727	-0.449687	9.666386	-0.138342	0.024877	0.012607	0.043519	-0.375484	-0.654540	0.862096	0.011151	-0.073388	0.501279
24716	1.388353	-0.501740	9.695486	0.080014	0.028481	0.003656	0.042180	-0.372012	-0.656058	0.862078	0.012277	-0.072175	0.501460
24717	1.164158	-0.451569	9.798941	0.232067	-0.016049	-0.000609	0.043802	-0.379367	-0.653273	0.862005	0.016443	-0.070111	0.501759
24718	1.230657	-0.267156	9.709157	0.062081	0.002262	0.005288	0.043018	-0.381996	-0.652108	0.861929	0.017521	-0.069530	0.501933
24719	1.358881	-0.232226	9.660384	0.039748	0.002243	-0.001074	0.042500	-0.383933	-0.652119	0.861940	0.018197	-0.069078	0.501953
24720	1.411481	-0.304872	9.635060	0.012124	0.004033	-0.025090	0.045417	-0.384225	-0.652822	0.862189	0.018438	-0.068956	0.501533
24721	1.511693	-0.478416	9.771600	-0.048723	-0.003025	-0.030915	0.044106	-0.386713	-0.652433	0.862523	0.017688	-0.069484	0.500913
24722	1.511277	-0.536178	9.758922	-0.099596	0.000527	-0.057719	0.044225	-0.383664	-0.653715	0.863126	0.016083	-0.070531	0.499781
24723	1.343548	-0.352176	9.724030	-0.085368	-0.011707	-0.039948	0.044463	-0.378538	-0.654454	0.863544	0.014801	-0.071581	0.498948
24724	1.528412	-0.165938	9.746206	-0.057569	-0.004735	-0.051193	0.045250	-0.377434	-0.654062	0.864058	0.013966	-0.072300	0.497977
24725	1.445691	-0.249713	9.669047	0.012269	-0.005528	-0.060370	0.044716	-0.376045	-0.655088	0.864656	0.014360	-0.072270	0.496931
24726	1.408694	-0.357695	9.658511	-0.056690	0.011924	-0.041435	0.046307	-0.375776	-0.656027	0.865093	0.013359	-0.072694	0.496136
24727	1.526874	-0.377877	9.652452	-0.048704	0.016231	-0.025539	0.045237	-0.373830	-0.656253	0.865391	0.012444	-0.072910	0.495608
24728	1.444494	-0.417991	9.695964	0.067592	0.015397	-0.022917	0.046177	-0.375497	-0.657071	0.865614	0.013532	-0.072047	0.495316
24729	1.401230	-0.386662	9.605368	0.030031	0.021541	-0.022266	0.047230	-0.374811	-0.656556	0.865866	0.013929	-0.071396	0.494960
24730	1.502450	-0.420585	9.781958	0.026342	0.018806	-0.003839	0.046437	-0.374806	-0.657068	0.865914	0.014243	-0.070888	0.494939
24731	1.406130	-0.381449	9.749591	0.080043	0.023233	-0.005157	0.047267	-0.382711	-0.654014	0.865982	0.015471	-0.069725	0.494949
24732	1.280404	-0.400017	9.649518	0.028140	0.021518	-0.001099	0.047806	-0.383960	-0.654559	0.866001	0.015786	-0.069152	0.494985
24733	1.357663	-0.405145	9.742526	0.031675	0.012716	0.003274	0.048718	-0.382581	-0.652462	0.865984	0.016267	-0.068654	0.495069
24734	1.314548	-0.356642	9.762683	0.097865	0.011857	0.007301	0.049656	-0.384942	-0.651976	0.865887	0.017872	-0.067561	0.495334
24735	1.420996	-0.328662	9.745262	0.038825	0.017939	0.006867	0.049393	-0.385911	-0.650802	0.865837	0.018423	-0.066906	0.495491
24736	1.459574	-0.338438	9.792886	0.046015	0.022311	-0.000129	0.049124	-0.384107	-0.652484	0.865841	0.019037	-0.066142	0.495563
24737	1.454748	-0.336157	9.740078	0.093443	0.017965	-0.001559	0.049133	-0.386602	-0.650936	0.865850	0.020550	-0.064953	0.495644
24738	1.408965	-0.319270	9.639724	0.021843	0.014465	0.004976	0.049810	-0.389239	-0.650842	0.865797	0.020816	-0.064566	0.495776
24739	1.488693	-0.317165	9.744811	0.017381	0.021426	0.001418	0.051134	-0.389246	-0.650862	0.865809	0.020976	-0.064083	0.495810
24740	1.382665	-0.285139	9.722059	0.082709	0.047715	0.007315	0.051411	-0.391742	-0.650105	0.865748	0.021964	-0.062518	0.496075
24741	1.330451	-0.155091	9.642288	0.058553	0.068717	0.016071	0.054069	-0.393697	-0.649640	0.865653	0.022352	-0.060818	0.496434
24742	1.301668	-0.126163	9.589994	0.103303	0.073997	0.016432	0.054613	-0.397026	-0.648109	0.865515	0.023425	-0.058596	0.496892
24743	1.248735	-0.101482	9.660434	0.122057	0.068742	0.020975	0.056606	-0.398700	-0.647370	0.865332	0.024911	-0.056269	0.497406
24744	1.149682	-0.110115	9.730888	0.153353	0.082749	0.027448	0.058352	-0.403699	-0.646005	0.865057	0.026749	-0.053403	0.498106
24745	1.123772	-0.018538	9.722551	0.119353	0.067007	0.023645	0.060480	-0.406761	-0.643578	0.864832	0.028200	-0.051130	0.498654
24746	1.022319	-0.022577	9.716170	0.097892	0.067039	0.020875	0.061412	-0.408013	-0.642818	0.864622	0.029241	-0.049083	0.499164
24747	0.950108	0.011524	9.671520	0.065700	0.060071	0.016239	0.063809	-0.411214	-0.641314	0.864486	0.029831	-0.047454	0.499522
24748	1.044589	0.047467	9.868199	0.131921	0.063535	0.009660	0.065281	-0.414964	-0.639670	0.864355	0.031506	-0.045121	0.499862
24749	1.004128	0.131810	9.816643	0.056740	0.070514	0.018861	0.065955	-0.418017	-0.638008	0.864200	0.031831	-0.043398	0.500261
24750	1.100757	0.140337	9.705349	-0.082833	0.063472	0.018674	0.069387	-0.415819	-0.638431	0.864107	0.029786	-0.043219	0.500563
24751	1.197038	0.091947	9.857781	0.003950	0.045955	0.010389	0.069253	-0.415541	-0.638426	0.864048	0.029457	-0.042451	0.500751
24752	1.119443	0.051266	9.728198	0.055018	0.039052	-0.003344	0.070189	-0.417209	-0.638064	0.864065	0.030057	-0.041300	0.500781
24753	1.116453	-0.028176	9.698469	-0.054203	0.047742	0.013500	0.071114	-0.416937	-0.638075	0.864008	0.028701	-0.041095	0.500976
24754	1.158075	0.044336	9.920059	-0.004105	0.051202	0.010350	0.072697	-0.415144	-0.639130	0.863931	0.028147	-0.040335	0.501202
24755	1.042352	0.078196	9.685911	0.003189	0.053091	-0.012453	0.075343	-0.415159	-0.638384	0.864103	0.027753	-0.039455	0.500997
24756	0.950207	0.021512	9.791805	-0.023686	0.056577	-0.007336	0.075872	-0.415716	-0.637349	0.864212	0.026821	-0.038788	0.500913
24757	0.916111	-0.021283	9.868518	-0.032651	0.056565	-0.005639	0.077860	-0.415450	-0.638163	0.864336	0.025760	-0.038213	0.500799
24758	1.013278	0.059666	9.844576	-0.041613	0.047784	-0.003986	0.078125	-0.415312	-0.638297	0.864407	0.024604	-0.037879	0.500759
24759	0.901701	-0.011446	9.902403	-0.023745	0.028565	-0.005670	0.079959	-0.411858	-0.638290	0.864504	0.023977	-0.037702	0.500636
24760	0.723148	0.013535	9.750411	-0.109626	0.021627	-0.006259	0.080225	-0.411305	-0.639468	0.864612	0.021908	-0.038501	0.500484
24761	0.766888	0.049493	9.822550	-0.088258	0.015434	0.013253	0.080485	-0.409365	-0.641419	0.864535	0.020276	-0.039197	0.500631
24762	0.849445	0.113704	9.793735	-0.032754	0.005824	0.004800	0.080744	-0.407426	-0.642845	0.864485	0.019685	-0.039505	0.500717
24763	0.839789	0.113809	9.803433	-0.016731	0.011034	0.024324	0.080331	-0.404930	-0.642551	0.864264	0.019333	-0.039561	0.501108
24764	0.935782	0.031173	9.768006	-0.067681	0.015397	0.015112	0.080065	-0.403819	-0.644109	0.864131	0.018035	-0.040057	0.501346
24765	0.974122	-0.012240	9.827263	0.011918	0.014509	0.020073	0.080056	-0.402711	-0.643312	0.863944	0.018153	-0.039767	0.501687
24766	0.940123	-0.034100	9.671082	0.011920	0.011046	0.022713	0.080602	-0.406317	-0.642045	0.863699	0.018269	-0.039543	0.502123
24767	0.934863	-0.098585	9.807381	0.008276	0.005749	0.031464	0.079668	-0.405204	-0.641758	0.863391	0.018406	-0.039451	0.502654
24768	0.910679	-0.105435	9.865193	0.038726	0.016264	0.026442	0.079804	-0.405759	-0.641897	0.863101	0.018929	-0.038868	0.503177
24769	0.848381	-0.035376	9.806451	0.040550	0.011060	0.019421	0.081534	-0.407570	-0.641417	0.862906	0.019578	-0.038356	0.503527
24770	0.812271	-0.020588	9.830967	-0.014921	0.007555	0.017255	0.079949	-0.407976	-0.641790	0.862719	0.019270	-0.038461	0.503850
24771	0.781095	0.008631	9.867622	-0.007752	-0.004675	0.010228	0.079678	-0.407005	-0.641776	0.862623	0.019250	-0.038699	0.503998
24772	0.822266	0.027353	9.802590	0.003026	-0.022142	-0.002100	0.080215	-0.407839	-0.642317	0.862607	0.019566	-0.039128	0.503980
24773	0.906112	-0.069268	9.882473	-0.042579	-0.027420	-0.012191	0.079546	-0.406172	-0.643207	0.862731	0.019192	-0.040101	0.503705
24774	0.915427	-0.113049	9.747296	-0.084565	0.000601	-0.015048	0.079539	-0.405341	-0.642675	0.862891	0.017777	-0.041014	0.503410
24775	0.915565	-0.093800	9.749920	-0.064920	-0.009907	-0.009652	0.078192	-0.401454	-0.642353	0.863009	0.016839	-0.041914	0.503165
24776	0.862186	-0.131640	9.824452	-0.052375	-0.006391	-0.014828	0.079121	-0.400349	-0.644977	0.863148	0.016050	-0.042625	0.502893
24777	0.847705	-0.127047	9.716475	-0.063107	-0.001125	-0.011355	0.078595	-0.400068	-0.646408	0.863287	0.015053	-0.043352	0.502622
24778	0.888677	-0.141483	9.819304	-0.041763	-0.009956	0.011662	0.079774	-0.398274	-0.645622	0.863151	0.014461	-0.044025	0.502815
24779	0.843006	-0.112247	9.824841	-0.020236	0.000581	0.003065	0.079108	-0.397577	-0.645605	0.863133	0.014175	-0.044294	0.502830
24780	0.973567	-0.089259	9.809558	-0.045280	0.011035	0.004648	0.077911	-0.395907	-0.647142	0.863083	0.013318	-0.044638	0.502909
24781	0.992725	-0.113316	9.857184	-0.014848	0.000544	-0.002229	0.078436	-0.395633	-0.646099	0.863117	0.013138	-0.044855	0.502837
24782	0.953753	-0.156631	9.751272	-0.016596	0.028574	-0.000373	0.078701	-0.395357	-0.646625	0.863127	0.012604	-0.044607	0.502854
24783	0.972616	-0.219406	9.721546	-0.048776	0.001476	-0.014822	0.079222	-0.393836	-0.646618	0.863296	0.011843	-0.045149	0.502535
24784	0.899696	-0.286156	9.731022	-0.038060	0.005862	-0.009433	0.079754	-0.393839	-0.647150	0.863380	0.011175	-0.045507	0.502374
24785	0.861290	-0.254527	9.750944	-0.027325	0.005871	-0.009337	0.080281	-0.392178	-0.649107	0.863491	0.010733	-0.045759	0.502169
24786	0.800726	-0.280600	9.722325	-0.005824	0.012909	-0.012666	0.078150	-0.391058	-0.647622	0.863602	0.010554	-0.045671	0.501990
24787	0.817589	-0.290001	9.837437	0.018266	0.000617	-0.004614	0.079739	-0.391067	-0.647646	0.863652	0.010941	-0.045553	0.501907
24788	0.907360	-0.228399	9.760461	-0.054224	0.011065	0.004576	0.079474	-0.391343	-0.647121	0.863601	0.009928	-0.045986	0.501976
24789	0.996381	-0.274739	9.778387	-0.047004	0.000579	-0.013070	0.081328	-0.390244	-0.648710	0.863748	0.009199	-0.046526	0.501687
24790	1.005477	-0.354128	9.796623	-0.031781	-0.004659	-0.018284	0.079995	-0.388573	-0.649198	0.863905	0.008753	-0.047001	0.501380
24791	0.952061	-0.392402	9.729348	-0.077409	-0.002894	-0.016838	0.080653	-0.387191	-0.650242	0.864090	0.007535	-0.047912	0.500996
24792	0.869858	-0.408398	9.794766	-0.070290	-0.001149	-0.009711	0.079449	-0.384273	-0.651636	0.864160	0.006382	-0.048713	0.500813
24793	0.845970	-0.369923	9.730522	-0.107863	0.007603	-0.006412	0.081422	-0.381790	-0.651642	0.864250	0.004517	-0.049748	0.500577
24794	0.727493	-0.390681	9.719289	-0.075616	-0.001076	-0.016750	0.079283	-0.378037	-0.652096	0.864387	0.003278	-0.050601	0.500264
24795	0.753764	-0.436140	9.865149	-0.117724	0.000605	-0.008260	0.079805	-0.376238	-0.653003	0.864482	0.001307	-0.051844	0.499981
24796	0.802067	-0.434209	9.833509	-0.104246	0.002377	-0.019624	0.081110	-0.371255	-0.655725	0.864655	-0.000459	-0.052924	0.499570
24797	0.854688	-0.504413	9.820230	-0.081024	-0.013388	-0.015136	0.080035	-0.368200	-0.656203	0.864797	-0.001652	-0.054037	0.499203
24798	0.892992	-0.548266	9.735276	-0.075679	-0.008150	-0.006285	0.080295	-0.367093	-0.656720	0.864816	-0.002832	-0.055014	0.499057
24799	0.945583	-0.623214	9.743574	-0.064968	-0.009923	-0.001839	0.080290	-0.365984	-0.657102	0.864825	-0.003797	-0.055908	0.498936
24800	0.998117	-0.707659	9.792623	-0.030924	-0.008162	-0.013073	0.080149	-0.363766	-0.658257	0.864913	-0.004195	-0.056438	0.498721
24801	1.007351	-0.765592	9.748615	-0.075647	0.004080	-0.011606	0.079738	-0.361824	-0.657445	0.865032	-0.005477	-0.057204	0.498416
24802	0.954108	-0.782013	9.748885	-0.075616	-0.002884	-0.020430	0.079198	-0.359326	-0.658723	0.865179	-0.006691	-0.058091	0.498042
24803	0.959011	-0.774563	9.837855	-0.052467	0.007542	0.005328	0.079191	-0.357108	-0.660404	0.865132	-0.007632	-0.058567	0.498054
24804	0.959658	-0.681061	9.740384	-0.061399	0.011056	0.006178	0.080761	-0.353791	-0.660264	0.865040	-0.008771	-0.059067	0.498137
24805	1.039663	-0.636058	9.716177	-0.064990	0.011028	0.009662	0.080756	-0.353237	-0.659603	0.864949	-0.009962	-0.059611	0.498207
24806	1.061352	-0.643341	9.749555	0.025337	-0.002970	0.013786	0.080499	-0.353235	-0.661958	0.864768	-0.009469	-0.059488	0.498545
24807	0.930677	-0.680893	9.721409	0.040604	0.025961	0.010509	0.079830	-0.352122	-0.661937	0.864706	-0.008975	-0.058723	0.498752
24808	0.892175	-0.659208	9.635468	-0.011233	0.023377	-0.000434	0.079964	-0.352816	-0.661290	0.864688	-0.009360	-0.058512	0.498803
24809	0.901874	-0.656599	9.726744	0.028120	0.015494	-0.001943	0.079702	-0.353647	-0.660770	0.864735	-0.008961	-0.058052	0.498781
