# Supplementary material for: Identification of Haptic Based Guiding Using Hard Reins
Source: PLoS One. 2015 Jul 22;10(7):e0132020. doi: 10.1371/journal.pone.0132020 (PMC4511788; doi:10.1371/journal.pone.0132020)
Supplement: S9 File — (ZIP) [file pone.0132020.s009.zip › Exp2_MotionData2/Subject10/path2/T5/gc5.txt]

// Start Time: 0
// Sample rate: 25.0Hz
// Scenario: 4.9
// Firmware Version: 2.6.1
Counter	Acc_X	Acc_Y	Acc_Z	Gyr_X	Gyr_Y	Gyr_Z	Mag_X	Mag_Y	Mag_Z	Quat_w	Quat_x	Quat_y	Quat_z
24181	9.383655	2.209858	1.515404	0.030556	0.011669	-0.027498	-0.732896	-0.021385	0.119521	-0.076015	0.607474	0.218740	0.759835
24182	9.306949	2.268234	1.542808	0.012767	-0.028150	-0.038487	-0.733305	-0.020931	0.122099	-0.075469	0.607796	0.219331	0.759462
24183	9.360953	2.266124	1.671211	0.009842	0.005370	-0.013756	-0.732750	-0.020755	0.121256	-0.075463	0.607765	0.219464	0.759449
24184	9.476250	2.187901	1.656727	-0.005273	-0.034199	-0.028391	-0.734283	-0.021510	0.122496	-0.074824	0.608250	0.219667	0.759065
24185	9.418880	2.377744	1.635956	0.087292	0.016738	0.008429	-0.733452	-0.020500	0.122127	-0.076149	0.608025	0.220685	0.758818
24186	9.389541	2.271371	1.626697	0.045204	0.009492	0.008334	-0.733178	-0.020190	0.121578	-0.076874	0.607932	0.221142	0.758687
24187	9.476017	2.444402	1.518310	0.080445	0.030531	0.024930	-0.733168	-0.020776	0.121824	-0.078425	0.607578	0.221836	0.758609
24188	9.341866	2.343976	1.662770	0.130795	0.041389	0.024969	-0.733186	-0.018951	0.122646	-0.080582	0.606936	0.223337	0.758456
24189	9.370836	2.385139	1.652293	0.227783	0.044563	0.060034	-0.733372	-0.016031	0.121699	-0.084512	0.606275	0.225815	0.757823
24190	9.404532	2.387408	1.646217	0.252031	0.056636	0.041719	-0.733433	-0.012759	0.119359	-0.088462	0.605254	0.228918	0.757257
24191	9.369678	2.150582	1.602498	0.188382	0.015909	-0.044641	-0.735130	-0.012849	0.118804	-0.090196	0.604590	0.232107	0.756612
24192	9.336111	2.170039	1.615957	0.130901	-0.003524	-0.071336	-0.734567	-0.013245	0.117925	-0.090690	0.604159	0.234844	0.756053
24193	9.400756	2.180062	1.558049	0.090012	0.016150	-0.028307	-0.734416	-0.013438	0.118901	-0.091489	0.603737	0.236334	0.755829
24194	9.470358	1.989814	1.602515	0.057825	0.013698	-0.000854	-0.735831	-0.013927	0.117612	-0.092244	0.603505	0.237081	0.755689
24195	9.518173	2.026719	1.538165	-0.022334	0.030331	0.079725	-0.735019	-0.011480	0.117191	-0.093403	0.603588	0.235523	0.755967
24196	9.432369	2.145191	1.609780	-0.055679	0.043818	0.132861	-0.734342	-0.008799	0.117918	-0.094950	0.603738	0.232881	0.756473
24197	9.399272	2.119924	1.702641	-0.098429	-0.005508	0.112661	-0.734835	-0.003879	0.117241	-0.095527	0.604651	0.229829	0.756604
24198	9.512758	2.294324	1.658471	-0.083690	-0.011145	0.083389	-0.735003	-0.001731	0.117377	-0.095732	0.605446	0.227464	0.756658
24199	9.481376	2.021479	1.766563	-0.099702	-0.081815	0.002675	-0.734998	-0.001759	0.117940	-0.094282	0.607002	0.225863	0.756072
24200	9.365412	2.405744	1.565673	-0.077829	-0.041045	-0.002821	-0.734425	-0.001816	0.118921	-0.093115	0.607841	0.224686	0.755894
24201	9.456880	2.271125	1.609684	0.084274	-0.005023	0.034140	-0.734999	-0.000159	0.120444	-0.094712	0.608026	0.225350	0.755349
24202	9.418194	2.239920	1.606097	0.114423	-0.019621	-0.000660	-0.735968	-0.001589	0.120647	-0.096010	0.608186	0.227010	0.754559
24203	9.340738	2.214242	1.572594	0.144104	-0.009087	-0.055695	-0.734561	-0.000916	0.121100	-0.096956	0.607902	0.229680	0.753858
24204	9.390756	2.183203	1.510134	0.113573	-0.028353	-0.101599	-0.733999	-0.000910	0.120812	-0.096681	0.607724	0.232571	0.753150
24205	9.320607	2.367091	1.398013	0.131232	0.007754	-0.059402	-0.735235	-0.002950	0.121827	-0.097486	0.607187	0.235063	0.752706
24206	9.374803	2.208551	1.617177	0.150006	0.019596	-0.042876	-0.734366	-0.005081	0.121120	-0.098758	0.606481	0.237690	0.752284
24207	9.400250	2.258995	1.459548	0.106511	0.048442	-0.030152	-0.734357	-0.005926	0.120785	-0.099895	0.605507	0.239370	0.752386
24208	9.423120	2.339699	1.577577	0.117851	0.054951	-0.016354	-0.735070	-0.006010	0.119796	-0.101344	0.604450	0.241119	0.752483
24209	9.399654	2.414374	1.627251	0.074058	0.004757	-0.006257	-0.733677	-0.004593	0.119730	-0.102233	0.604303	0.242110	0.752162
24210	9.418700	2.290254	1.649885	0.014777	0.001273	-0.068778	-0.733680	-0.005103	0.118426	-0.101390	0.604007	0.243051	0.752212
24211	9.379734	2.444904	1.531576	0.009242	0.004856	-0.035749	-0.735061	-0.006855	0.119461	-0.101051	0.603843	0.243425	0.752268
24212	9.443358	2.381783	1.683376	-0.004913	-0.014716	-0.015550	-0.734220	-0.006567	0.119188	-0.100691	0.604085	0.243458	0.752111
24213	9.481917	2.386380	1.681964	-0.025511	-0.027476	-0.032077	-0.734484	-0.008396	0.118510	-0.099830	0.604489	0.243328	0.751943
24214	9.491730	2.405520	1.696215	-0.015723	-0.051180	-0.005404	-0.733765	-0.007686	0.121376	-0.099315	0.605349	0.243148	0.751377
24215	9.565783	2.489729	1.887233	-0.022648	-0.114153	0.016741	-0.733600	-0.008358	0.123312	-0.098800	0.607274	0.242639	0.750055
24216	9.783868	2.686068	1.960068	0.013179	-0.219980	-0.000371	-0.732593	-0.007422	0.127320	-0.097893	0.610625	0.243164	0.747278
24217	9.862950	2.553884	1.649482	0.148010	-0.290760	-0.085343	-0.731940	-0.008740	0.136423	-0.097068	0.614323	0.246792	0.743154
24218	9.951577	2.730469	1.816403	0.145181	-0.451987	-0.036405	-0.729170	-0.008225	0.148448	-0.096081	0.620636	0.250154	0.736887
24219	9.899879	2.575967	1.430852	0.210500	-0.558643	0.020733	-0.726813	-0.006841	0.163359	-0.096253	0.628579	0.253864	0.728819
24220	9.509688	2.479504	0.874761	0.346269	-0.597681	0.175093	-0.723928	-0.001269	0.180507	-0.100115	0.637533	0.257724	0.719101
24221	9.237479	2.300118	0.651885	0.353120	-0.630355	0.228281	-0.719377	0.007893	0.199984	-0.104692	0.647047	0.260938	0.708718
24222	9.011606	2.097892	-0.420707	0.484783	-0.538100	0.281493	-0.712454	0.018505	0.218398	-0.112128	0.655134	0.265150	0.698515
24223	9.102401	2.025428	-0.489794	0.556735	-0.441926	0.224596	-0.709557	0.030798	0.230168	-0.120245	0.661251	0.270776	0.689180
24224	8.932099	2.480678	-0.891089	0.725073	-0.344854	0.147718	-0.705271	0.044664	0.241599	-0.129980	0.665056	0.279502	0.680209
24225	8.991772	1.829355	-0.999017	0.487336	-0.259577	-0.067694	-0.703734	0.050706	0.249598	-0.134097	0.666996	0.287552	0.674128
24226	9.897687	1.608527	-0.923224	0.312804	-0.206355	-0.239540	-0.698902	0.051113	0.254385	-0.133841	0.667622	0.295403	0.670153
24227	9.695021	2.044544	-1.139858	0.168463	-0.195845	-0.161824	-0.697955	0.046272	0.259164	-0.132781	0.668939	0.300201	0.666910
24228	9.701917	1.823806	-0.779232	0.093775	-0.176866	-0.013377	-0.697044	0.045626	0.266185	-0.132781	0.671052	0.301990	0.663973
24229	9.965031	1.726702	-0.369411	0.011258	-0.207347	0.225136	-0.695080	0.050442	0.272689	-0.134709	0.675231	0.299499	0.660467
24230	9.859282	1.859353	-0.079564	0.051582	-0.313971	0.343760	-0.691482	0.060371	0.279779	-0.138046	0.681356	0.296263	0.654924
24231	9.402331	1.619980	-0.793512	-0.003482	-0.394335	0.272964	-0.686991	0.067886	0.288973	-0.139293	0.688209	0.293387	0.648760
24232	9.354058	1.603387	-0.796646	-0.074377	-0.421688	0.085670	-0.681326	0.073011	0.299703	-0.136888	0.694449	0.292302	0.643088
24233	9.264689	2.137849	-1.359873	0.027183	-0.387083	0.118898	-0.675761	0.075902	0.312133	-0.136583	0.700112	0.291870	0.637181
24234	9.134074	1.772424	-1.888777	0.126485	-0.454948	0.141115	-0.671654	0.081337	0.322897	-0.137473	0.706438	0.292627	0.629615
24235	9.207813	2.291323	-1.921969	0.194147	-0.494523	0.215736	-0.664835	0.085504	0.335253	-0.140056	0.713441	0.293212	0.620817
24236	9.561193	1.840837	-2.150684	0.201247	-0.378935	0.192622	-0.655413	0.094606	0.345630	-0.143069	0.718764	0.293902	0.613621
24237	9.409717	1.465042	-2.258581	0.267419	-0.386256	0.064202	-0.650060	0.101494	0.355625	-0.145437	0.723184	0.297214	0.606232
24238	9.247150	1.874374	-1.955144	0.393774	-0.287094	0.061580	-0.646848	0.107886	0.361791	-0.150143	0.725934	0.301813	0.599488
24239	9.375623	1.253714	-2.215205	0.414543	-0.304128	-0.054968	-0.641810	0.114973	0.367842	-0.153663	0.728059	0.308345	0.592657
24240	9.434474	1.628889	-2.553128	0.399501	-0.211014	-0.009202	-0.637589	0.120831	0.375804	-0.158039	0.729330	0.313745	0.587082
24241	9.318416	1.049236	-2.668510	0.378731	-0.157451	-0.042487	-0.635102	0.124827	0.375464	-0.162071	0.729788	0.319169	0.582472
24242	9.354034	0.824834	-2.951501	0.192293	-0.126710	-0.178740	-0.633119	0.126620	0.379234	-0.161959	0.729572	0.324322	0.579921
24243	9.402236	1.129353	-3.079339	0.036026	-0.088234	-0.105643	-0.633514	0.126589	0.382912	-0.160695	0.729901	0.326432	0.578674
24244	9.311169	0.951079	-2.939413	-0.134465	-0.072390	-0.085860	-0.631067	0.124289	0.385149	-0.157238	0.730692	0.326258	0.578725
24245	9.054212	1.145808	-3.218392	-0.299304	0.004559	-0.134052	-0.630682	0.117054	0.386248	-0.151355	0.730813	0.324592	0.581071
24246	9.358795	1.010265	-3.037428	-0.366194	-0.008331	-0.068046	-0.632533	0.107333	0.386082	-0.145125	0.731641	0.321243	0.583475
24247	9.336664	1.450896	-2.970925	-0.432425	0.017014	-0.150727	-0.632669	0.097461	0.388436	-0.137168	0.731831	0.318195	0.586822
24248	9.306856	1.875286	-2.954966	-0.440581	0.031317	-0.112163	-0.633551	0.089687	0.389231	-0.129570	0.732011	0.314461	0.590326
24249	9.571240	3.274185	-2.704523	-0.351262	0.119200	0.047829	-0.634996	0.081125	0.388710	-0.125719	0.731919	0.309185	0.594049
24250	9.135353	3.223831	-2.338305	-0.167433	0.166506	0.387522	-0.635624	0.084685	0.386534	-0.128868	0.732812	0.300980	0.596482
24251	9.117801	1.980579	-2.210486	-0.224402	0.216179	0.297202	-0.638979	0.089870	0.381376	-0.130361	0.732680	0.293299	0.600135
24252	9.145617	1.777421	-2.265992	-0.324160	0.217279	0.190537	-0.641284	0.090705	0.376784	-0.129148	0.732087	0.285936	0.604657
24253	9.543940	1.479979	-2.357708	-0.352918	0.220957	0.069391	-0.644159	0.092107	0.372516	-0.126020	0.730800	0.279992	0.609635
24254	9.598948	1.446846	-2.087031	-0.347491	0.227017	-0.002164	-0.646095	0.086988	0.369245	-0.122165	0.728950	0.275102	0.614839
24255	9.124258	1.392319	-1.750790	-0.280903	0.236565	-0.044361	-0.650627	0.084350	0.363043	-0.118777	0.726559	0.271618	0.619861
24256	8.977021	1.331056	-1.446163	-0.182832	0.344842	-0.013178	-0.655125	0.078332	0.355498	-0.117810	0.722704	0.268610	0.625834
24257	9.244713	1.027025	-0.979891	-0.065649	0.312873	-0.007370	-0.661659	0.076536	0.347388	-0.118434	0.718969	0.267032	0.630675
24258	10.150751	1.371829	-1.127470	0.060133	0.332427	-0.060122	-0.663035	0.078894	0.337792	-0.120300	0.714375	0.267758	0.635218
24259	10.321003	1.225739	-1.173437	0.207587	0.252091	-0.046848	-0.667913	0.079417	0.328680	-0.124039	0.710473	0.270299	0.637794
24260	9.624680	0.942737	-1.042960	0.247875	0.181416	-0.039513	-0.669656	0.080788	0.324682	-0.128021	0.707399	0.273461	0.639075
24261	9.402998	0.690636	-0.934863	0.255451	0.300781	0.026289	-0.674815	0.081839	0.316596	-0.133678	0.703083	0.275380	0.641850
24262	9.658523	0.674021	-0.915541	0.428011	0.378274	0.109139	-0.679238	0.089095	0.304648	-0.143154	0.697721	0.278201	0.644435
24263	9.887979	1.134872	-1.041892	0.538891	0.381603	0.048913	-0.681969	0.097537	0.294314	-0.153515	0.691528	0.283119	0.646580
24264	9.918681	1.233980	-0.853987	0.607473	0.422573	-0.024395	-0.687254	0.104631	0.280102	-0.163961	0.684073	0.289877	0.648947
24265	9.860325	1.713349	-1.124044	0.597290	0.443780	-0.132664	-0.693060	0.106965	0.263618	-0.173062	0.675563	0.297731	0.651936
24266	8.928964	1.844706	-1.025554	0.526805	0.446788	-0.167856	-0.698006	0.109476	0.249117	-0.180621	0.666938	0.305188	0.655309
24267	9.471765	2.011187	-0.706601	0.569918	0.527172	-0.204445	-0.704889	0.108337	0.233557	-0.188803	0.656694	0.313246	0.659533
24268	9.891662	2.207145	-0.711364	0.673830	0.462940	-0.211355	-0.708405	0.108334	0.217188	-0.197725	0.646721	0.323015	0.662056
24269	9.808596	1.951859	-0.439388	0.747102	0.406547	-0.134098	-0.714739	0.108741	0.202144	-0.208250	0.637479	0.332816	0.662937
24270	9.892254	1.698796	-0.420012	0.684825	0.330113	-0.130450	-0.716693	0.109720	0.188649	-0.217413	0.629404	0.342047	0.663012
24271	9.858831	1.874095	-0.453851	0.535368	0.205808	-0.060786	-0.719684	0.114986	0.175856	-0.224773	0.623955	0.348836	0.662171
24272	9.632654	1.758046	-0.361607	0.391337	0.094537	-0.134362	-0.722832	0.115276	0.170955	-0.228525	0.620079	0.355170	0.661160
24273	9.643424	1.791905	-0.540535	0.255031	0.043305	-0.163907	-0.721408	0.112797	0.168383	-0.229851	0.617241	0.360224	0.660622
24274	9.623643	2.181402	-0.459960	0.214053	-0.011081	-0.114288	-0.723098	0.110671	0.165438	-0.230893	0.615671	0.364420	0.659420
24275	9.568439	2.251463	-0.771452	0.152682	-0.003068	-0.152969	-0.723615	0.107749	0.166674	-0.230733	0.613973	0.368209	0.658955
24276	9.397074	2.397742	-0.558774	0.083312	-0.020032	-0.143908	-0.723676	0.101312	0.166273	-0.229701	0.612889	0.371074	0.658717
24277	9.404835	2.113835	-0.370091	0.141906	0.022343	-0.147571	-0.723635	0.099613	0.168711	-0.229644	0.610934	0.374546	0.658588
24278	9.491551	2.484684	-0.221157	0.109505	0.047024	-0.127402	-0.724167	0.095052	0.165320	-0.229646	0.608953	0.377238	0.658885
24279	9.381897	2.776066	-0.191001	0.158736	0.067088	-0.064917	-0.725613	0.095540	0.161688	-0.231192	0.606929	0.379730	0.658781
24280	9.454174	2.795088	-0.200827	0.209229	0.100109	-0.096050	-0.727295	0.092842	0.158708	-0.233229	0.603998	0.383109	0.658801
24281	9.522826	2.777910	-0.041669	0.283100	0.081454	-0.033464	-0.727329	0.093036	0.154761	-0.236769	0.601409	0.386797	0.657750
24282	9.628988	2.445217	0.116445	0.333935	-0.012163	-0.040582	-0.727375	0.095294	0.152640	-0.240184	0.599738	0.391676	0.655146
24283	10.168373	2.476214	0.052996	0.273999	-0.101551	-0.049610	-0.727805	0.096403	0.153562	-0.241963	0.599415	0.396278	0.652012
24284	9.993834	2.576825	-0.123397	0.381333	-0.176855	0.003912	-0.724980	0.098211	0.156759	-0.245210	0.599960	0.402000	0.646774
24285	9.576875	2.340224	-0.343648	0.470887	-0.308348	0.011499	-0.723590	0.103092	0.162141	-0.248452	0.601752	0.409377	0.639200
24286	9.100533	2.106743	-0.764559	0.524806	-0.412230	0.051986	-0.723422	0.107183	0.172293	-0.252081	0.604849	0.417443	0.629567
24287	9.048989	1.683681	-1.016600	0.470261	-0.380675	0.127898	-0.717903	0.111801	0.181720	-0.256120	0.608366	0.423642	0.620340
24288	9.788865	1.267832	-1.138769	0.287314	-0.263104	0.252234	-0.715136	0.120318	0.188590	-0.260503	0.612362	0.425398	0.613342
24289	10.031824	1.682150	-1.058197	0.098171	-0.377795	0.240245	-0.712386	0.131851	0.198334	-0.261387	0.618588	0.425528	0.606590
24290	9.375982	2.146038	-1.306010	0.070157	-0.218314	0.204992	-0.708879	0.138299	0.206198	-0.262880	0.622690	0.424914	0.602162
24291	9.268803	1.892712	-1.347132	0.209368	-0.160231	0.134450	-0.705956	0.144335	0.210931	-0.265690	0.624736	0.426523	0.597655
24292	9.555116	1.215167	-1.427475	0.216986	-0.227298	0.148284	-0.701771	0.150673	0.214964	-0.268225	0.627639	0.428397	0.592115
24293	9.490195	1.381233	-1.479521	0.152175	-0.209605	0.256415	-0.699577	0.158846	0.220261	-0.271333	0.631577	0.428007	0.586770
24294	9.490408	1.892373	-1.978617	0.032572	-0.183280	0.160781	-0.698336	0.165233	0.227153	-0.272049	0.635013	0.427279	0.583250
24295	9.576643	1.712170	-1.968524	0.139409	-0.038887	0.034122	-0.697234	0.168560	0.229189	-0.273828	0.635096	0.428613	0.581346
24296	9.442046	1.332038	-1.763068	0.231474	0.017920	0.048806	-0.694192	0.172072	0.226834	-0.277478	0.634122	0.430516	0.579268
24297	9.413535	1.248608	-1.675588	0.306854	0.010825	-0.006108	-0.694810	0.175577	0.225787	-0.281336	0.632333	0.434008	0.576752
24298	9.514509	1.536099	-1.827250	0.282681	0.042295	-0.022656	-0.695424	0.177462	0.222658	-0.285004	0.630139	0.437246	0.574903
24299	9.477863	1.405525	-1.836393	0.297149	0.069025	-0.101612	-0.696585	0.177932	0.219305	-0.288123	0.626857	0.441474	0.573704
24300	9.485228	1.502798	-1.860189	0.280801	0.182181	-0.177049	-0.697746	0.176537	0.213007	-0.291205	0.621659	0.445792	0.574464
24301	9.538671	1.467523	-1.789953	0.257304	0.237165	-0.171669	-0.700747	0.174667	0.205283	-0.294479	0.615998	0.449427	0.576059
24302	9.509556	1.537047	-1.534785	0.277745	0.275197	-0.162501	-0.703764	0.173826	0.197058	-0.298485	0.609802	0.452932	0.577842
24303	9.600007	1.543910	-1.371455	0.248902	0.277986	-0.146019	-0.706623	0.171415	0.188592	-0.302288	0.603871	0.455852	0.579793
24304	9.635683	1.667105	-1.173916	0.208863	0.260868	-0.135025	-0.710184	0.167933	0.178793	-0.305613	0.598429	0.458259	0.581792
24305	9.687226	1.582174	-1.016975	0.222023	0.198918	-0.115629	-0.711196	0.165304	0.171285	-0.308699	0.593789	0.460928	0.582808
24306	9.612679	1.621462	-1.013931	0.186334	0.148793	-0.076172	-0.713810	0.165629	0.162564	-0.311402	0.590277	0.463037	0.583265
24307	9.684412	1.629241	-1.089028	0.106085	0.100535	-0.096424	-0.716197	0.163201	0.160172	-0.312425	0.587646	0.464704	0.584049
24308	9.645979	1.651252	-1.082616	0.067336	0.067814	-0.070760	-0.716772	0.161679	0.156265	-0.313017	0.585868	0.465840	0.584612
24309	9.641115	1.705022	-1.111069	0.034631	0.047005	-0.059772	-0.716624	0.160043	0.154464	-0.313133	0.584642	0.466565	0.585199
24310	9.622731	1.847496	-1.056312	0.010564	0.054629	-0.001085	-0.718165	0.158003	0.152654	-0.313748	0.584023	0.466300	0.585700
24311	9.642336	1.722397	-0.961242	-0.022678	0.025805	-0.010293	-0.717918	0.160201	0.151658	-0.313579	0.583861	0.465903	0.586267
24312	9.680696	1.790758	-1.015371	-0.062826	-0.005800	-0.002962	-0.717643	0.160769	0.151691	-0.312757	0.584387	0.465183	0.586753
24313	9.591924	1.651691	-0.906677	-0.072388	-0.028920	-0.016747	-0.718340	0.160330	0.152095	-0.311427	0.585113	0.464614	0.587188
24314	9.660653	1.582479	-1.025642	-0.179131	-0.089691	-0.104028	-0.717417	0.157621	0.157290	-0.307264	0.586408	0.464218	0.588401
24315	9.544504	1.725608	-1.148385	-0.202251	-0.083335	-0.148133	-0.716475	0.151079	0.158710	-0.302360	0.587341	0.463978	0.590198
24316	9.636083	1.685916	-1.130330	-0.229591	-0.097435	-0.281198	-0.719139	0.141700	0.163522	-0.295423	0.587351	0.465084	0.592824
24317	9.564911	1.913738	-1.082704	-0.258506	-0.133957	-0.331639	-0.718670	0.130925	0.169490	-0.287193	0.587453	0.466578	0.595588
24318	9.667476	1.978258	-1.245541	-0.324082	-0.146000	-0.388609	-0.719339	0.119813	0.173892	-0.277370	0.587493	0.468029	0.599055
24319	9.564894	2.279618	-1.239740	-0.321583	-0.219448	-0.423327	-0.719520	0.105673	0.181353	-0.266448	0.588001	0.470221	0.601791
24320	9.291680	2.776511	-1.257684	-0.259815	-0.198902	-0.369998	-0.718737	0.092712	0.187888	-0.257046	0.588370	0.472412	0.603801
24321	9.285121	3.004657	-1.268028	-0.237770	-0.208499	-0.364398	-0.717894	0.075826	0.195450	-0.247853	0.588729	0.474770	0.605442
24322	9.210574	3.224427	-1.341103	-0.174298	-0.198637	-0.316558	-0.717277	0.065408	0.202852	-0.240058	0.589074	0.477278	0.606275
24323	9.156296	3.234333	-1.508093	-0.116953	-0.137635	-0.230307	-0.715614	0.059432	0.207129	-0.234541	0.589178	0.479128	0.606873
24324	9.185107	3.295287	-1.547421	-0.041363	-0.109015	-0.142103	-0.714933	0.053178	0.211539	-0.231280	0.589421	0.480743	0.606612
24325	9.117379	3.291337	-1.578730	0.031527	-0.051067	-0.020950	-0.714591	0.050704	0.215058	-0.230866	0.589772	0.481520	0.605812
24326	9.117195	3.213611	-1.569568	0.047569	-0.022985	0.063441	-0.715321	0.052044	0.214300	-0.231978	0.590527	0.481394	0.604752
24327	9.187136	3.237401	-1.572029	0.090310	0.021508	0.118528	-0.712950	0.053902	0.213687	-0.234636	0.591064	0.480901	0.603592
24328	9.194353	3.144688	-1.534255	0.135978	0.037811	0.182808	-0.714289	0.059230	0.213750	-0.238809	0.591811	0.480134	0.601831
24329	9.227139	2.975380	-1.584895	0.117310	0.086719	0.197352	-0.714815	0.065405	0.210889	-0.243352	0.592172	0.478711	0.600789
24330	9.178267	2.835447	-1.612965	0.150202	0.114331	0.226700	-0.714800	0.073440	0.207997	-0.248961	0.592303	0.477221	0.599546
24331	9.259799	2.723367	-1.616745	0.155737	0.162421	0.222963	-0.714827	0.083173	0.202667	-0.254972	0.591776	0.475553	0.598865
24332	9.303115	2.574384	-1.561365	0.101853	0.194113	0.187926	-0.716763	0.088430	0.198489	-0.260293	0.590781	0.473513	0.599175
24333	9.270284	2.482797	-1.406143	0.095620	0.196719	0.159447	-0.716179	0.094040	0.192189	-0.265143	0.589510	0.471669	0.599754
24334	9.304930	2.505356	-1.298595	0.089166	0.212778	0.121803	-0.718707	0.100391	0.186388	-0.269694	0.587690	0.470142	0.600710
24335	9.328445	2.496445	-1.369582	0.044195	0.252363	0.077609	-0.720483	0.103413	0.180938	-0.273464	0.585225	0.468320	0.602831
24336	9.196894	2.571277	-1.274801	0.049399	0.280695	0.064715	-0.721581	0.105263	0.169893	-0.277495	0.582221	0.466602	0.605225
24337	9.064679	2.730873	-0.991035	0.035532	0.282972	0.026152	-0.722794	0.106963	0.161951	-0.280802	0.578914	0.465087	0.608032
24338	9.647194	2.840716	-0.809203	0.003885	0.232479	0.011643	-0.723298	0.109163	0.155306	-0.283190	0.576229	0.463667	0.610554
24339	9.996967	2.719844	-1.021142	-0.000652	0.120817	0.126560	-0.726447	0.109194	0.149824	-0.285780	0.576001	0.461457	0.611237
24340	9.642902	2.353108	-1.155221	0.068310	0.088206	0.175234	-0.725696	0.115309	0.147795	-0.289574	0.576199	0.459754	0.610547
24341	9.504778	2.460988	-0.989930	-0.007409	0.036189	0.154976	-0.725760	0.118868	0.145473	-0.291640	0.577301	0.457619	0.610127
24342	9.437791	2.594764	-0.984137	-0.078224	-0.038551	0.114591	-0.724130	0.124524	0.146659	-0.291870	0.579302	0.455587	0.609641
24343	9.254497	2.593899	-1.003858	-0.115012	-0.115407	0.045782	-0.722996	0.125412	0.148683	-0.289952	0.581870	0.454293	0.609075
24344	9.417601	2.752593	-1.168345	-0.130655	-0.133441	0.010053	-0.722405	0.126312	0.153542	-0.287383	0.584403	0.453336	0.608581
24345	9.619911	2.558659	-1.099880	-0.155471	-0.153601	0.041249	-0.720260	0.126917	0.158084	-0.284561	0.587608	0.451825	0.607944
24346	9.459475	2.284184	-1.163303	-0.154617	-0.159166	0.072373	-0.720199	0.125896	0.164241	-0.282188	0.591159	0.449939	0.607005
24347	9.514093	2.320023	-0.971873	-0.182623	-0.106009	0.046566	-0.718501	0.127048	0.166559	-0.279522	0.593963	0.447754	0.607118
24348	9.686620	2.127812	-1.015811	-0.140897	-0.070022	0.028243	-0.719338	0.128196	0.169750	-0.277574	0.595934	0.446046	0.607337
24349	9.319841	1.894710	-0.981874	-0.084032	-0.053859	0.030962	-0.717504	0.131094	0.174439	-0.276359	0.597402	0.444935	0.607264
24350	9.233544	1.753072	-0.863627	-0.103743	-0.038076	0.044623	-0.716938	0.131473	0.175305	-0.275328	0.598921	0.443295	0.607436
24351	9.465012	1.931679	-0.921844	-0.155293	0.018577	-0.006873	-0.716371	0.131322	0.175290	-0.273452	0.599558	0.441354	0.609066
24352	9.524165	2.011884	-0.785851	-0.129098	0.024556	0.015221	-0.717211	0.130762	0.175264	-0.272322	0.600177	0.439416	0.610362
24353	9.682813	1.952906	-0.811493	-0.130218	0.034344	0.006052	-0.717090	0.131674	0.174188	-0.271051	0.600584	0.437520	0.611887
24354	10.024158	2.025105	-0.949393	-0.193359	0.055661	-0.100461	-0.717629	0.129407	0.173769	-0.268009	0.600140	0.436015	0.614731
24355	9.648873	1.675455	-0.720244	-0.222191	-0.065670	-0.072931	-0.716999	0.125567	0.175785	-0.263805	0.601562	0.434444	0.616270
24356	9.553294	1.757650	-0.650915	-0.154919	-0.043166	-0.021456	-0.718076	0.122094	0.176710	-0.261328	0.602794	0.432979	0.617152
24357	9.917544	1.795179	-0.927581	0.004549	-0.073762	-0.008172	-0.718055	0.121840	0.178956	-0.260599	0.603678	0.433437	0.616274
24358	9.536633	1.737217	-0.925791	-0.005734	-0.149877	0.094604	-0.717613	0.122390	0.182238	-0.260420	0.606446	0.432960	0.613963
24359	9.515564	1.780191	-0.864336	-0.078187	-0.105057	0.118253	-0.714225	0.125129	0.186761	-0.259985	0.609235	0.431013	0.612755
24360	9.259368	2.056515	-1.080008	-0.044269	-0.154986	0.057821	-0.713090	0.127336	0.191130	-0.258832	0.611939	0.430520	0.610892
24361	9.581941	2.162791	-0.857077	0.094850	-0.066646	0.052542	-0.712279	0.131247	0.193063	-0.260034	0.612780	0.431281	0.609000
24362	9.849691	2.001201	-1.063798	0.146665	-0.222888	-0.014982	-0.710985	0.132423	0.197932	-0.259735	0.614674	0.434352	0.605022
24363	9.654675	1.960146	-1.334553	0.147073	-0.236313	-0.068237	-0.708951	0.132060	0.204677	-0.258638	0.616236	0.438089	0.601197
24364	9.177424	2.217416	-1.459957	0.100694	-0.186748	-0.096001	-0.707511	0.132669	0.209368	-0.257094	0.617194	0.441391	0.598455
24365	9.408511	2.079618	-1.433265	0.030363	-0.129081	-0.132905	-0.706724	0.129002	0.213656	-0.254707	0.617475	0.443959	0.597286
24366	9.413440	2.191586	-1.466536	0.011603	-0.102502	-0.083416	-0.704944	0.125558	0.218938	-0.252933	0.617992	0.445577	0.596299
24367	9.473526	2.206067	-1.492844	0.012124	-0.051805	-0.068800	-0.706027	0.123713	0.221803	-0.251769	0.618002	0.446736	0.595913
24368	9.442302	2.245135	-1.496252	0.030512	-0.033561	-0.066958	-0.705169	0.122841	0.221740	-0.251048	0.617736	0.448036	0.595518
24369	9.552278	2.128799	-1.559095	0.011715	0.008445	-0.090916	-0.704715	0.121198	0.222906	-0.250155	0.616828	0.449156	0.595990
24370	9.612931	2.484425	-1.346482	0.019762	-0.003563	-0.059604	-0.704840	0.119647	0.222386	-0.249651	0.616327	0.450078	0.596025
24371	9.383271	2.179348	-1.622494	0.079942	0.019559	-0.002744	-0.705395	0.119199	0.222929	-0.250749	0.615734	0.450866	0.595581
24372	9.393966	2.059003	-2.056050	0.033403	0.016296	-0.068927	-0.704972	0.118533	0.221752	-0.250481	0.614841	0.451965	0.595783
24373	8.412766	2.309971	-2.529802	-0.042984	0.325440	-0.220243	-0.708342	0.114363	0.217140	-0.250215	0.609254	0.452438	0.601250
24374	7.533162	2.810359	-2.128906	0.070880	0.408255	-0.104636	-0.713200	0.111985	0.205725	-0.253508	0.603108	0.452446	0.606042
24375	10.259326	3.786107	-1.821112	-0.170747	0.382564	-0.100621	-0.715496	0.108253	0.194767	-0.253589	0.598491	0.449598	0.612669
24376	10.585505	3.127945	-1.740982	-0.277469	0.063947	0.077654	-0.716629	0.103378	0.186272	-0.251819	0.599872	0.444900	0.615471
24377	9.392498	2.950724	-2.001872	-0.074979	-0.129521	0.314792	-0.714699	0.109722	0.190892	-0.253520	0.604726	0.440832	0.612946
24378	8.811945	2.436774	-2.070469	-0.242624	-0.074759	0.297644	-0.712930	0.117384	0.195031	-0.253558	0.609574	0.434548	0.612613
24379	8.748696	2.511432	-2.178729	-0.510992	-0.141594	0.257766	-0.712695	0.123094	0.198497	-0.249092	0.616213	0.425854	0.613908
24380	8.817245	3.314617	-2.069775	-0.730586	-0.220591	0.234677	-0.707160	0.126159	0.207402	-0.241050	0.624576	0.414960	0.616123
24381	8.979263	3.419795	-2.041331	-0.814319	-0.326901	0.262265	-0.703575	0.129502	0.220020	-0.231149	0.634709	0.403230	0.617349
24382	8.918055	3.903075	-2.060046	-0.788646	-0.408763	0.275358	-0.698982	0.132978	0.235465	-0.221184	0.645609	0.391729	0.617101
24383	8.729221	3.742528	-2.104756	-0.723155	-0.471049	0.266340	-0.695170	0.130641	0.249706	-0.211119	0.656694	0.381520	0.615324
24384	8.980762	3.958632	-2.076522	-0.835655	-0.469453	0.199227	-0.687419	0.131513	0.267503	-0.198952	0.667489	0.370434	0.614537
24385	9.454045	3.577277	-2.099124	-0.921070	-0.350608	0.172301	-0.683030	0.128697	0.282556	-0.185775	0.676671	0.358320	0.615801
24386	11.264092	2.834543	-1.739287	-0.929992	-0.038027	0.076644	-0.678617	0.122027	0.294258	-0.173806	0.681118	0.345808	0.621519
24387	11.117798	1.870282	-1.551695	-0.566338	-0.049009	-0.082474	-0.678487	0.114637	0.298602	-0.164371	0.683125	0.340204	0.624967
24388	9.572186	0.981230	-0.992436	-0.199358	0.010061	-0.155730	-0.678109	0.108369	0.300469	-0.159746	0.682678	0.339698	0.626927
24389	10.389366	0.315714	-0.983857	-0.236008	0.186777	-0.352375	-0.679587	0.100926	0.297614	-0.153106	0.678706	0.341032	0.632150
24390	9.275266	0.407970	-1.127583	-0.051815	0.120266	-0.298926	-0.683298	0.091500	0.294939	-0.149421	0.675382	0.343956	0.635001
24391	9.570123	0.582403	-1.089163	-0.133515	0.344174	-0.158041	-0.689192	0.083951	0.286888	-0.147797	0.670354	0.343379	0.640994
24392	9.723650	0.809350	-1.274586	-0.184050	0.314552	-0.058928	-0.692170	0.080758	0.279788	-0.146714	0.666532	0.340768	0.646596
24393	9.415337	0.596681	-1.167823	-0.096350	0.307302	0.212757	-0.694207	0.080869	0.272320	-0.150171	0.664346	0.335737	0.650671
24394	9.672897	0.571626	-0.882930	-0.088871	0.274077	0.291798	-0.697771	0.089377	0.263836	-0.154618	0.663069	0.329778	0.653972
24395	9.600555	0.201501	-0.732877	-0.090900	0.199589	0.290005	-0.700185	0.097743	0.257878	-0.158498	0.662729	0.324012	0.656266
24396	10.016694	0.715144	-0.735430	-0.250355	0.112113	0.222111	-0.699741	0.104008	0.252892	-0.159158	0.663394	0.317672	0.658530
24397	9.964172	0.936609	-0.765838	-0.225040	0.020540	0.290232	-0.699806	0.108901	0.252633	-0.160154	0.665773	0.310631	0.659246
24398	9.704621	1.229917	-0.800113	-0.111954	-0.131505	0.224620	-0.696462	0.114019	0.255466	-0.160936	0.669272	0.306624	0.657386
24399	9.359553	1.140521	-0.824024	0.004803	-0.197362	0.148702	-0.695357	0.118387	0.259688	-0.161801	0.672869	0.305155	0.654177
24400	9.810065	1.064332	-0.805136	0.228884	-0.271632	0.119066	-0.691421	0.124005	0.266789	-0.164815	0.676455	0.307368	0.648667
24401	10.926277	1.588969	-1.271001	0.216104	-0.280294	0.053309	-0.689203	0.131106	0.273433	-0.166778	0.679808	0.310180	0.643300
24402	9.404726	1.731504	-1.152781	0.198425	-0.263037	0.145613	-0.684964	0.134744	0.279842	-0.169724	0.683492	0.311547	0.637943
24403	8.589840	1.674581	-1.180649	0.275542	-0.020476	0.131422	-0.681930	0.140951	0.281049	-0.175101	0.683739	0.313153	0.635433
24404	9.567843	1.551155	-1.172135	0.166518	0.101899	-0.060564	-0.682256	0.143070	0.278923	-0.177258	0.681552	0.315669	0.635941
24405	10.101402	1.437606	-1.303941	0.007362	-0.053512	0.023886	-0.683107	0.142573	0.277627	-0.177389	0.682471	0.315448	0.635027
24406	9.770188	1.564474	-1.186862	-0.078841	0.007331	0.149280	-0.681747	0.148429	0.280667	-0.178272	0.683668	0.312317	0.635039
24407	9.367251	1.607937	-0.961362	-0.097449	0.004431	0.104212	-0.681218	0.150487	0.279518	-0.178351	0.684714	0.309461	0.635289
24408	9.594171	1.796538	-0.678761	-0.183865	-0.045673	-0.008648	-0.680916	0.149970	0.281179	-0.175473	0.685957	0.307357	0.635771
24409	9.191474	1.853535	-0.738209	-0.254346	-0.195499	0.005136	-0.678584	0.147117	0.285928	-0.170895	0.689438	0.304562	0.634596
24410	9.698902	1.797374	-1.156107	-0.427219	-0.181448	-0.065788	-0.677634	0.143589	0.293193	-0.163115	0.692822	0.300634	0.634831
24411	9.759691	1.683117	-1.347533	-0.465429	-0.154362	0.007489	-0.675199	0.134704	0.300956	-0.155867	0.696391	0.294946	0.635414
24412	9.415379	1.555815	-1.258191	-0.328928	-0.055653	0.073569	-0.674025	0.132967	0.303806	-0.151915	0.698608	0.289851	0.636282
24413	9.298435	1.508330	-1.092290	-0.301766	-0.029003	0.025837	-0.672671	0.129278	0.308370	-0.147897	0.700103	0.285568	0.637521
24414	9.549666	1.615218	-1.057510	-0.289596	-0.025735	0.002073	-0.672765	0.126614	0.310043	-0.143748	0.701353	0.281861	0.638745
24415	9.771078	1.758038	-1.154232	-0.217503	-0.051225	-0.036214	-0.672156	0.124226	0.311726	-0.139983	0.702484	0.279570	0.639345
24416	9.665797	1.859923	-1.101321	-0.185331	-0.044536	0.004207	-0.672373	0.120399	0.313751	-0.137208	0.703656	0.277203	0.639688
24417	9.659038	1.682866	-1.276137	-0.150057	-0.065849	-0.010408	-0.671356	0.119156	0.315361	-0.134630	0.704903	0.275448	0.639621
24418	9.672966	1.615398	-1.315745	-0.108851	-0.056759	-0.010352	-0.669607	0.116689	0.318300	-0.132668	0.705932	0.274285	0.639396
24419	9.643521	1.572626	-1.365648	-0.044914	-0.047644	0.019106	-0.668015	0.115777	0.321763	-0.132049	0.706817	0.273405	0.638923
24420	9.613777	1.569402	-1.470838	-0.029151	-0.053701	0.027394	-0.668026	0.116901	0.322258	-0.131708	0.707799	0.272713	0.638202
24421	9.458716	1.445137	-1.526237	-0.000756	-0.020504	0.024587	-0.668316	0.117484	0.322156	-0.131932	0.708252	0.272248	0.637851
24422	9.575020	1.550517	-1.488836	0.011135	0.003526	0.022781	-0.667619	0.118849	0.323366	-0.132418	0.708370	0.271988	0.637731
24423	9.598743	1.463195	-1.499954	0.025997	0.009496	0.030131	-0.666624	0.119194	0.324792	-0.133255	0.708401	0.271706	0.637642
24424	9.579443	1.482883	-1.511182	0.000011	0.014816	0.050257	-0.666356	0.120335	0.324860	-0.133986	0.708557	0.270875	0.637669
24425	9.516805	1.475987	-1.506468	0.018374	0.005554	0.019096	-0.664411	0.121819	0.323238	-0.134553	0.708600	0.270664	0.637592
24426	9.458019	1.404894	-1.598937	-0.023434	0.049538	0.024421	-0.666119	0.122717	0.323027	-0.134824	0.708229	0.269822	0.638303
24427	9.617452	1.515951	-1.285332	0.014824	0.086340	0.085061	-0.668705	0.124611	0.320342	-0.136618	0.707604	0.268412	0.639208
24428	9.663601	1.449136	-1.210198	-0.047294	0.008537	0.096076	-0.666866	0.125222	0.321919	-0.137232	0.708211	0.266344	0.639270
24429	9.648097	1.314484	-1.287791	-0.023976	0.061444	0.072152	-0.668627	0.129352	0.320214	-0.138178	0.707931	0.264682	0.640066
24430	9.691287	1.173037	-1.251681	-0.014276	0.010637	0.028196	-0.668929	0.130535	0.319584	-0.138413	0.708051	0.264002	0.640163
24431	9.604381	1.242219	-1.301121	-0.010656	-0.004345	0.063085	-0.667827	0.131739	0.318093	-0.139091	0.708525	0.262813	0.639981
24432	9.615783	1.223753	-1.376547	-0.025148	-0.013652	0.034624	-0.667565	0.133180	0.317898	-0.139118	0.709023	0.261961	0.639773
24433	9.651547	1.365626	-1.485657	-0.006748	0.002721	0.037415	-0.667414	0.133517	0.319756	-0.139560	0.709261	0.261166	0.639737
24434	9.576418	1.264468	-1.498000	-0.003472	-0.001035	0.022712	-0.666005	0.133782	0.319759	-0.139800	0.709477	0.260716	0.639629
24435	9.631621	1.203483	-1.500462	-0.020118	-0.014229	-0.017671	-0.667567	0.135051	0.320702	-0.139259	0.709687	0.260580	0.639570
24436	9.569439	1.473835	-1.554345	-0.006968	-0.002375	0.030080	-0.665448	0.134876	0.320670	-0.139546	0.709964	0.259996	0.639438
24437	9.525333	1.251034	-1.554148	0.040227	0.007662	0.013592	-0.665465	0.136702	0.321492	-0.140369	0.709892	0.260133	0.639281
24438	9.767404	1.359593	-1.458628	0.026338	0.022679	0.041143	-0.665194	0.136631	0.319929	-0.141401	0.709812	0.259748	0.639299
24439	9.656842	1.379392	-1.430209	0.065448	0.055241	0.064087	-0.665494	0.138195	0.320313	-0.143469	0.709321	0.259361	0.639540
24440	9.526992	1.399350	-1.403483	0.069922	0.065600	0.059466	-0.666659	0.140148	0.318890	-0.145572	0.708661	0.259144	0.639885
24441	9.560555	1.350632	-1.405056	0.126210	0.079189	0.076070	-0.666451	0.143493	0.314997	-0.148767	0.707740	0.259300	0.640106
24442	9.700590	1.241848	-1.324045	0.199643	0.102547	0.082615	-0.667123	0.148903	0.310251	-0.153213	0.706318	0.260324	0.640212
24443	9.705741	1.172942	-1.252222	0.231664	0.109865	0.081740	-0.667054	0.153168	0.308113	-0.158123	0.704687	0.261649	0.640276
24444	9.690704	0.998448	-1.252798	0.213008	0.096178	0.033979	-0.667162	0.158841	0.303661	-0.162088	0.703019	0.263530	0.640347
24445	9.747999	0.977029	-1.313052	0.173264	0.121109	0.050385	-0.668492	0.161330	0.300153	-0.165829	0.701237	0.264499	0.640942
24446	9.703160	0.885456	-1.152550	0.194465	0.109767	0.022897	-0.670440	0.166786	0.294857	-0.169460	0.699366	0.266248	0.641313
24447	9.691527	0.918960	-1.113249	0.100397	0.085787	-0.002936	-0.671464	0.167009	0.290638	-0.171311	0.697980	0.267135	0.641962
24448	9.776537	0.980605	-1.053223	0.129119	0.101751	-0.024896	-0.673342	0.168613	0.287787	-0.173358	0.696166	0.268725	0.642719
24449	9.731722	0.896306	-0.892675	0.158025	0.070993	-0.035821	-0.674945	0.170786	0.284969	-0.175511	0.694578	0.270853	0.642959
24450	9.717401	1.003486	-0.920426	0.163314	0.064915	-0.042210	-0.674541	0.170890	0.282709	-0.177602	0.693011	0.273236	0.643067
24451	9.712254	0.972386	-0.949422	0.148598	0.079042	-0.046856	-0.676384	0.169238	0.278947	-0.179524	0.691273	0.275358	0.643499
24452	9.762534	0.936008	-0.975695	0.154971	0.064305	-0.046816	-0.678120	0.170704	0.275944	-0.181428	0.689704	0.277690	0.643646
24453	9.725104	1.056263	-0.881723	0.167961	0.046906	-0.002704	-0.677170	0.172102	0.273477	-0.184006	0.688536	0.279560	0.643355
24454	9.711308	0.869162	-1.027356	0.153249	0.060175	-0.008299	-0.677077	0.174507	0.271223	-0.186352	0.687227	0.281344	0.643302
24455	9.721333	0.895250	-0.988913	0.163758	0.081137	0.041245	-0.677702	0.177121	0.267857	-0.189630	0.685867	0.282418	0.643325
24456	9.740661	0.912098	-0.989526	0.126825	0.064412	0.030196	-0.680015	0.179992	0.265655	-0.192128	0.684804	0.283312	0.643323
24457	9.756176	1.061364	-0.916668	0.124493	0.068267	0.011864	-0.680044	0.180689	0.263154	-0.194412	0.683580	0.284328	0.643491
24458	9.689023	1.134454	-0.906434	0.164902	0.057571	0.019299	-0.679111	0.183654	0.260926	-0.197246	0.682384	0.285880	0.643209
24459	9.756846	1.172385	-0.877322	0.175233	0.091408	-0.008240	-0.680566	0.184986	0.257630	-0.200082	0.680531	0.287734	0.643470
24460	9.656039	1.216304	-0.844280	0.230690	0.088073	0.013881	-0.681479	0.187769	0.253853	-0.203913	0.678627	0.290080	0.643225
24461	9.752537	1.088601	-0.776256	0.245030	0.079490	0.002914	-0.682386	0.190251	0.250341	-0.207755	0.676676	0.292724	0.642853
24462	9.757155	1.040138	-0.781576	0.255755	0.091161	-0.008102	-0.684702	0.191680	0.245362	-0.211651	0.674465	0.295663	0.642560
24463	9.773740	1.001491	-0.801772	0.237310	0.087864	-0.013641	-0.684627	0.194720	0.241875	-0.215209	0.672305	0.298385	0.642384
24464	9.723989	1.005236	-0.693606	0.208025	0.087931	-0.013705	-0.684694	0.198163	0.238980	-0.218363	0.670273	0.300789	0.642323
24465	9.703846	0.958106	-0.784948	0.133732	0.047864	-0.017472	-0.685309	0.199123	0.234238	-0.220230	0.669029	0.302399	0.642226
24466	9.697509	1.078547	-0.721123	0.101582	0.081532	-0.024908	-0.685896	0.199528	0.232006	-0.221776	0.667461	0.303608	0.642755
24467	9.757769	0.987845	-0.680490	0.036476	0.060083	-0.063540	-0.687881	0.198811	0.229718	-0.221817	0.666202	0.304531	0.643610
24468	9.662403	1.274543	-0.670223	0.019075	0.051722	-0.061698	-0.688442	0.197737	0.228384	-0.221605	0.665155	0.305301	0.644400
24469	9.834943	1.092065	-0.716513	-0.078309	0.054176	-0.113270	-0.688830	0.194616	0.227768	-0.219430	0.664170	0.305439	0.646092
24470	9.693981	1.153690	-0.896832	-0.205897	0.075658	-0.097064	-0.689335	0.189501	0.226887	-0.215916	0.663576	0.303665	0.648718
24471	9.732501	0.646166	-0.686603	-0.317797	0.111016	-0.113925	-0.690392	0.184584	0.228004	-0.210888	0.662867	0.300447	0.652584
24472	9.413889	0.767782	-0.185967	-0.376515	0.205862	0.010565	-0.691498	0.181277	0.225546	-0.207276	0.661888	0.294440	0.657454
24473	10.132343	1.246332	0.278212	-0.301416	0.162966	-0.012824	-0.694024	0.177912	0.221824	-0.204089	0.660954	0.289826	0.661429
24474	10.261866	1.583044	0.058170	-0.061820	0.045991	-0.037783	-0.696282	0.177143	0.220667	-0.203046	0.660462	0.289238	0.662498
24475	9.810272	1.282401	-0.250577	0.019977	-0.042279	0.017412	-0.695387	0.174199	0.221888	-0.203305	0.661081	0.289312	0.661769
24476	9.563598	0.861306	-0.186125	0.107872	0.049554	0.077875	-0.695571	0.176308	0.219901	-0.206044	0.660523	0.289414	0.661433
24477	9.833917	0.890342	-0.142905	0.204135	0.069017	0.118471	-0.695514	0.180772	0.216644	-0.210727	0.659483	0.290117	0.660688
24478	9.553558	0.967631	0.027506	0.305551	0.048731	0.081954	-0.694335	0.186595	0.214593	-0.216116	0.658103	0.292771	0.659151
24479	9.513844	0.877929	0.226476	0.291119	0.041294	0.021360	-0.694695	0.191697	0.213077	-0.220500	0.656437	0.295990	0.657921
24480	9.522327	0.835981	0.095449	0.295891	0.058688	-0.008030	-0.693905	0.194406	0.210269	-0.224617	0.654392	0.299633	0.656916
24481	9.403109	0.912669	0.226013	0.269471	0.097114	0.027633	-0.695830	0.197872	0.204566	-0.229127	0.652072	0.302206	0.656486
24482	10.323520	1.233130	0.077737	0.247799	0.107710	-0.099717	-0.696588	0.199780	0.201016	-0.231691	0.649002	0.306170	0.656792
24483	9.877517	1.670119	-0.443802	0.233667	0.001141	-0.103287	-0.699412	0.198102	0.198110	-0.233394	0.647270	0.310426	0.655899
24484	9.229856	0.995038	-0.397412	0.154197	0.108578	-0.113043	-0.696583	0.196834	0.196731	-0.234570	0.644513	0.313309	0.656823
24485	9.718225	1.400960	-0.362305	0.325326	0.259807	-0.123785	-0.700285	0.194415	0.188697	-0.238767	0.638788	0.317816	0.658737
24486	9.914759	1.506971	-0.233696	0.384617	0.237782	-0.127239	-0.704037	0.194942	0.179150	-0.243497	0.633078	0.323267	0.659863
24487	9.966773	1.709020	-0.137705	0.339645	0.162436	-0.158356	-0.706061	0.194052	0.171619	-0.246738	0.628251	0.328843	0.660518
24488	9.949425	1.572717	-0.451958	0.382381	0.092006	-0.059098	-0.706832	0.195104	0.165047	-0.251355	0.624836	0.334085	0.659384
24489	9.894602	1.239676	-0.543867	0.361943	0.038752	0.001436	-0.708162	0.197592	0.161538	-0.256119	0.622532	0.338548	0.657452
24490	9.947060	1.347588	-0.661069	0.297684	-0.001730	0.066549	-0.708783	0.200846	0.159768	-0.260680	0.621566	0.341550	0.655015
24491	9.852458	1.017642	-0.601710	0.240975	-0.078383	0.072910	-0.707130	0.203717	0.159225	-0.264050	0.621884	0.344130	0.652007
24492	9.735751	1.294131	-0.542402	0.181733	-0.129567	0.053629	-0.706458	0.207221	0.160710	-0.266118	0.623069	0.346437	0.648805
24493	9.712090	1.332564	-0.502619	0.104387	-0.157881	0.037927	-0.704492	0.209908	0.163829	-0.266758	0.624892	0.348098	0.645893
24494	9.581718	1.460749	-0.588696	0.045613	-0.153551	0.029537	-0.702924	0.212053	0.169321	-0.266644	0.626926	0.349062	0.643444
24495	9.573030	1.576226	-0.515154	0.019907	-0.182540	-0.039265	-0.702324	0.211837	0.173544	-0.265033	0.628968	0.350743	0.641199
24496	9.611317	1.678861	-0.593212	-0.031357	-0.203199	-0.107210	-0.701407	0.210891	0.180829	-0.261839	0.631072	0.352691	0.639373
24497	9.659257	1.708230	-0.638292	-0.085253	-0.215038	-0.137562	-0.701319	0.206928	0.185529	-0.257380	0.633367	0.354441	0.637944
24498	9.658749	1.645706	-0.677328	-0.083256	-0.226927	-0.061392	-0.699411	0.205810	0.193077	-0.253930	0.636340	0.355244	0.635919
24499	9.740070	1.616920	-0.743360	-0.101675	-0.174696	-0.071594	-0.700177	0.203365	0.199295	-0.250363	0.638642	0.355741	0.634747
24500	9.787133	1.338073	-0.771093	-0.112137	-0.142384	-0.057022	-0.697819	0.199435	0.205531	-0.247183	0.640696	0.355672	0.633961
24501	9.608378	1.371809	-0.841483	-0.083950	-0.146025	-0.028552	-0.697482	0.197785	0.209808	-0.244585	0.642836	0.355687	0.632793
24502	9.367268	1.466447	-0.899483	-0.168348	-0.095111	-0.076552	-0.694872	0.195759	0.215171	-0.240767	0.644406	0.354921	0.633090
24503	9.447124	1.506756	-0.873221	-0.176917	-0.072105	-0.091261	-0.696509	0.193723	0.219160	-0.236692	0.645598	0.354198	0.633817
24504	9.946319	1.597663	-0.862311	-0.164682	-0.046690	-0.115009	-0.695996	0.188951	0.222675	-0.232769	0.646242	0.353730	0.634874
24505	9.622512	1.303982	-0.854532	-0.032725	-0.050748	-0.038706	-0.697080	0.186710	0.224807	-0.231375	0.646845	0.354043	0.634596
24506	9.448581	1.198655	-0.865622	0.012334	-0.011370	-0.069018	-0.697312	0.183633	0.226173	-0.230569	0.646536	0.355058	0.634636
24507	9.738494	1.380656	-0.846292	0.078166	0.020011	-0.072514	-0.698436	0.183623	0.226748	-0.230693	0.645489	0.356875	0.634638
24508	9.782821	1.251176	-0.979230	0.131939	-0.016855	-0.043004	-0.696466	0.184029	0.226614	-0.231725	0.644876	0.359101	0.633629
24509	9.742112	1.358334	-0.991502	0.188492	-0.007843	0.019496	-0.697915	0.186388	0.225785	-0.234248	0.644328	0.361243	0.632039
24510	9.698151	1.145036	-0.976755	0.223374	-0.011859	0.023196	-0.697374	0.188642	0.226486	-0.237330	0.643682	0.363741	0.630111
24511	9.846068	1.039257	-1.123075	0.205959	-0.019250	0.056217	-0.696593	0.192862	0.225046	-0.240468	0.643452	0.365657	0.628044
24512	9.774153	1.078136	-1.091146	0.210169	-0.000169	0.075455	-0.697513	0.198210	0.224541	-0.244136	0.643067	0.367269	0.626080
24513	9.820308	0.979602	-1.001726	0.183398	0.000683	0.031354	-0.696862	0.201567	0.223189	-0.246829	0.642500	0.369097	0.624529
24514	9.656809	1.067938	-0.992620	0.195900	0.038311	0.016616	-0.695223	0.203990	0.220073	-0.249881	0.641233	0.371114	0.623421
24515	9.634930	0.890382	-0.942234	0.138358	0.022776	-0.013784	-0.697924	0.205462	0.220190	-0.251608	0.640269	0.372826	0.622695
24516	9.760189	1.067618	-1.023059	0.208240	0.068783	0.030377	-0.696424	0.207737	0.217207	-0.255252	0.638621	0.374700	0.621779
24517	9.692215	0.849466	-0.995369	0.256821	0.074036	0.032248	-0.699893	0.212104	0.214120	-0.259458	0.636746	0.377011	0.620564
24518	9.926906	0.929072	-0.907007	0.217952	0.058490	0.017584	-0.698674	0.213581	0.209959	-0.263142	0.634951	0.379372	0.619411
24519	9.778716	1.046843	-1.110844	0.321860	0.110471	0.067233	-0.699737	0.217483	0.206819	-0.268881	0.632514	0.381817	0.617936
24520	9.712566	0.852329	-0.858428	0.319492	0.030185	0.054472	-0.697994	0.221446	0.201535	-0.274030	0.630786	0.385051	0.615429
24521	9.712710	0.788663	-0.812955	0.369627	0.050831	0.045352	-0.699792	0.226450	0.196634	-0.279640	0.628600	0.388625	0.612890
24522	9.597723	0.807808	-0.733650	0.447964	0.056453	0.101448	-0.699061	0.233084	0.192799	-0.287051	0.626185	0.392554	0.609422
24523	9.698436	0.803078	-0.795419	0.533222	0.024784	0.042042	-0.698064	0.240744	0.188461	-0.294441	0.623251	0.398233	0.605205
24524	9.742682	0.747587	-0.659752	0.598088	0.030558	0.003626	-0.698719	0.244062	0.182453	-0.302199	0.619410	0.405194	0.600687
24525	9.872747	0.746766	-0.667037	0.625295	0.031049	-0.005469	-0.699943	0.247811	0.176619	-0.310147	0.615296	0.412410	0.595934
24526	9.661726	0.484812	-0.733318	0.686924	0.034088	-0.029303	-0.699654	0.253767	0.169211	-0.318508	0.610417	0.420654	0.590757
24527	9.569375	0.548484	-0.550703	0.781198	0.024579	-0.060305	-0.700759	0.257115	0.159816	-0.327563	0.604697	0.430248	0.584749
24528	9.742923	0.566680	-0.552244	0.890363	0.097495	-0.021629	-0.701447	0.262084	0.152356	-0.338847	0.597546	0.440142	0.578270
24529	9.934505	0.743007	-0.780484	0.932324	0.127328	-0.028871	-0.702876	0.266210	0.138911	-0.350794	0.589519	0.450150	0.571642
24530	9.547639	0.226097	-0.730738	1.308606	0.013649	0.439839	-0.702361	0.273684	0.126789	-0.371209	0.584032	0.459580	0.556683
24531	9.683273	0.472709	-0.746280	1.057958	0.212298	0.145479	-0.700249	0.285941	0.110284	-0.387143	0.575134	0.467784	0.548196
24532	9.730926	0.556241	-0.851384	1.014174	0.264003	0.145332	-0.700411	0.296063	0.088294	-0.402762	0.565730	0.475020	0.540452
24533	9.692234	0.405533	-0.805025	1.170928	0.310387	0.255641	-0.698125	0.304810	0.070153	-0.421689	0.555317	0.481951	0.530589
24534	9.475805	0.435564	-0.760503	1.062474	0.315891	0.167291	-0.697585	0.315208	0.048174	-0.438171	0.544599	0.488519	0.522271
24535	9.771561	0.224823	-0.753614	1.052579	0.339461	0.066332	-0.694153	0.320792	0.026855	-0.453621	0.532462	0.495520	0.514949
24536	10.275976	1.010107	-0.984752	1.005539	0.238222	-0.037967	-0.695148	0.318616	0.004246	-0.466177	0.520513	0.503962	0.507708
24537	10.060229	0.721873	-0.717690	0.803513	0.108999	-0.054759	-0.696679	0.318800	-0.010717	-0.475076	0.511408	0.511467	0.501164
24538	10.241816	0.801335	-0.951018	0.542225	0.042344	-0.034930	-0.695721	0.315910	-0.019391	-0.480660	0.505555	0.516787	0.496298
24539	9.724538	0.637066	-1.087335	0.524386	0.021884	-0.016726	-0.697750	0.315979	-0.026013	-0.486015	0.500217	0.521817	0.491201
24540	9.732890	0.263642	-1.094913	0.482011	0.063035	-0.103188	-0.697230	0.314900	-0.033438	-0.490446	0.493915	0.526915	0.487720
24541	9.753097	0.296028	-0.989176	0.254817	0.012929	-0.178779	-0.697402	0.305509	-0.035014	-0.491343	0.489538	0.530950	0.486855
24542	9.504168	0.600420	-0.591405	0.165348	0.046273	-0.241394	-0.701598	0.300560	-0.038111	-0.491099	0.484977	0.534446	0.487839
24543	9.728506	0.898414	-0.687225	0.103858	0.106772	-0.357129	-0.704743	0.290194	-0.042264	-0.489729	0.479223	0.537796	0.491209
24544	9.587032	1.215949	-0.421407	0.064894	0.087105	-0.303924	-0.708613	0.280745	-0.047343	-0.488381	0.474448	0.540549	0.494154
24545	9.660510	1.184092	-0.255279	-0.004595	0.074659	-0.370089	-0.711900	0.271980	-0.048990	-0.485441	0.469867	0.543220	0.498481
24546	9.609223	1.449736	-0.145347	0.000761	0.038491	-0.335117	-0.716262	0.259729	-0.049432	-0.482539	0.465894	0.545992	0.501988
24547	9.704617	1.285621	0.106056	-0.089033	0.076408	-0.240841	-0.718708	0.251782	-0.050471	-0.480085	0.463456	0.546546	0.505979
24548	10.261496	1.595886	0.005126	-0.135433	-0.029769	-0.184618	-0.719368	0.247807	-0.051137	-0.476638	0.463124	0.547150	0.508880
24549	9.826951	1.746701	-0.161216	-0.149515	-0.102314	-0.017607	-0.720279	0.244322	-0.047104	-0.473912	0.465483	0.546715	0.509741
24550	9.625299	1.485828	0.047525	-0.138685	-0.092765	-0.025023	-0.720103	0.243983	-0.043168	-0.471336	0.467577	0.546374	0.510577
24551	9.178379	1.359934	0.266319	-0.245329	-0.141403	-0.039948	-0.720301	0.242964	-0.034038	-0.467049	0.470958	0.545508	0.512332
24552	9.339128	1.824102	0.289904	-0.353367	-0.072488	-0.047495	-0.721400	0.243339	-0.029621	-0.462408	0.474591	0.542952	0.515893
24553	9.897312	0.893475	-0.048636	-0.488721	-0.124544	-0.185355	-0.722335	0.242375	-0.024299	-0.454456	0.478408	0.540716	0.521749
24554	10.035325	1.134567	-0.375900	-0.571341	-0.072619	-0.062584	-0.723059	0.237162	-0.017265	-0.447503	0.483764	0.535932	0.527721
24555	10.472295	1.256197	-0.632998	-0.396598	0.034196	-0.038448	-0.721302	0.235973	-0.011134	-0.443595	0.486587	0.531717	0.532667
24556	10.262220	1.287026	-1.011418	-0.545979	-0.074232	-0.003751	-0.723220	0.234867	-0.005529	-0.437405	0.492270	0.526514	0.537709
24557	9.879230	1.389478	-1.035074	-0.521724	-0.055103	0.012713	-0.722896	0.234885	-0.000158	-0.431767	0.497615	0.521170	0.542530
24558	9.770278	1.203346	-1.022551	-0.579719	-0.124259	-0.029553	-0.722823	0.234197	0.008000	-0.424344	0.503731	0.516168	0.547501
24559	9.563620	1.223320	-0.956721	-0.567921	-0.181987	0.042093	-0.722737	0.233956	0.018731	-0.417128	0.511045	0.510985	0.551119
24560	9.769481	1.194985	-1.121611	-0.446331	-0.167233	0.036837	-0.721531	0.233495	0.027740	-0.411245	0.517062	0.507023	0.553581
24561	9.563983	1.315366	-0.948888	-0.316195	-0.168676	0.115985	-0.720897	0.233085	0.035910	-0.407477	0.522811	0.503659	0.554038
24562	9.640164	0.857913	-0.875008	-0.342883	-0.175293	0.073678	-0.719457	0.236347	0.045008	-0.402947	0.528356	0.500479	0.554973
24563	9.458293	1.047240	-0.792092	-0.247463	-0.174888	0.154604	-0.717043	0.239548	0.052114	-0.400230	0.533960	0.497457	0.554291
24564	9.510102	0.797754	-0.841551	-0.291489	-0.146406	0.111315	-0.717009	0.241477	0.059587	-0.396976	0.539026	0.494246	0.554601
24565	9.582296	1.193208	-0.711236	-0.188967	-0.093482	0.145467	-0.715177	0.244920	0.064875	-0.395567	0.543133	0.491275	0.554241
24566	9.896435	0.822921	-0.751969	-0.126607	-0.150366	0.016308	-0.712450	0.244882	0.070644	-0.393050	0.545912	0.490995	0.553548
24567	9.448263	1.272380	-0.937594	0.035968	-0.130060	0.006469	-0.711980	0.244605	0.076137	-0.392180	0.547272	0.492300	0.551660
24568	9.632759	0.537003	-0.451698	0.001647	-0.122968	-0.049648	-0.711247	0.243646	0.077909	-0.390792	0.547902	0.494136	0.550377
24569	9.762173	1.088538	-0.776617	0.087696	-0.059932	0.017513	-0.710213	0.243095	0.082955	-0.391313	0.548189	0.495318	0.548656
24570	9.743841	0.740681	-0.507665	0.087497	-0.040205	0.041285	-0.710489	0.241738	0.081459	-0.392564	0.548230	0.496339	0.546796
24571	9.579733	0.595939	-0.478317	0.039930	0.011782	0.035544	-0.709962	0.245136	0.082232	-0.393491	0.548277	0.496212	0.546197
24572	9.466516	0.780277	-0.240994	0.079411	0.070892	-0.032361	-0.710259	0.244958	0.080102	-0.394751	0.546611	0.496878	0.546352
24573	9.757027	0.870992	-0.106339	0.064010	0.065251	-0.059826	-0.709526	0.241739	0.078197	-0.395454	0.544918	0.497610	0.546868
24574	10.095775	1.119821	-0.032843	0.085490	0.070370	-0.145925	-0.711206	0.239558	0.076380	-0.395477	0.542120	0.499526	0.547885
24575	10.287429	1.525291	-0.348964	0.069586	-0.022621	-0.252147	-0.711251	0.231834	0.075898	-0.393259	0.539392	0.503075	0.548926
24576	9.479293	1.674031	-0.525503	0.123937	-0.073607	-0.266800	-0.714380	0.222037	0.074749	-0.390908	0.536636	0.507833	0.548925
24577	9.058629	1.381175	-0.888496	0.116352	-0.019605	-0.215670	-0.715265	0.214685	0.075712	-0.389600	0.533837	0.511459	0.549217
24578	9.647818	1.736919	-1.502421	0.116277	0.027040	-0.222915	-0.717025	0.210159	0.077850	-0.388640	0.530465	0.514836	0.550009
24579	9.518020	2.020196	-1.580261	0.250311	0.088469	-0.209889	-0.718638	0.202017	0.074670	-0.389873	0.525476	0.519033	0.549981
24580	9.618734	2.066682	-1.663436	0.286212	0.092445	-0.340094	-0.719859	0.195641	0.070465	-0.390076	0.518779	0.524967	0.550563
24581	10.193265	2.973011	-1.915731	0.159200	0.163172	-0.406250	-0.721860	0.182786	0.064024	-0.388890	0.511563	0.529599	0.553708
24582	9.924728	2.735981	-1.641530	0.266941	0.181382	-0.347435	-0.724579	0.171073	0.057945	-0.389668	0.503881	0.534627	0.555370
24583	9.316181	2.535254	-1.723946	0.270780	0.196233	-0.274215	-0.727208	0.163234	0.051824	-0.391336	0.496759	0.538849	0.556532
24584	9.713231	2.760901	-1.580317	0.208905	0.150684	-0.324600	-0.727967	0.153180	0.046395	-0.391389	0.490050	0.543144	0.558265
24585	9.598603	3.084294	-1.583584	0.297523	0.118239	-0.185793	-0.729466	0.145590	0.040703	-0.393368	0.484493	0.547385	0.557582
24586	9.151016	2.691275	-1.337521	0.256129	0.105445	-0.125450	-0.729896	0.142984	0.035453	-0.395577	0.480041	0.550559	0.556744
24587	8.984356	2.764549	-1.108586	0.179287	0.079393	-0.087037	-0.731595	0.140778	0.031231	-0.397041	0.476901	0.552821	0.556159
24588	8.950724	2.893874	-1.149964	0.104974	0.033742	-0.089849	-0.730981	0.136239	0.029951	-0.397391	0.474820	0.554517	0.556001
24589	9.044473	3.004043	-0.916034	0.003651	-0.009358	-0.041300	-0.731532	0.135369	0.030326	-0.396680	0.474556	0.555108	0.556145
24590	9.230378	3.138683	-0.926940	-0.006498	-0.044960	0.063404	-0.730120	0.135878	0.031193	-0.396799	0.475935	0.554730	0.555258
24591	9.244102	2.795968	-0.876547	-0.015894	-0.093062	0.160673	-0.730131	0.138200	0.033601	-0.397197	0.478982	0.553855	0.553223
24592	9.343689	3.052418	-0.883430	-0.148075	-0.070151	0.246695	-0.729656	0.146809	0.036397	-0.397698	0.483783	0.550340	0.552192
24593	9.308389	3.099977	-0.794842	-0.251187	-0.061026	0.221707	-0.727887	0.152872	0.038032	-0.396815	0.488974	0.546003	0.552560
24594	9.170737	2.925865	-0.759428	-0.221813	-0.043935	0.257464	-0.726950	0.159524	0.042539	-0.396975	0.494144	0.541307	0.552466
24595	8.926380	3.064126	-0.633445	-0.190445	-0.021387	0.231770	-0.724067	0.167123	0.044684	-0.397177	0.498459	0.537194	0.552460
24596	8.918394	2.741114	-0.594189	-0.210582	0.001436	0.158234	-0.721883	0.174160	0.046800	-0.396808	0.501933	0.533207	0.553441
24597	9.111273	3.037806	-0.396568	-0.300725	0.029049	0.070025	-0.721347	0.176972	0.047819	-0.394614	0.504772	0.529065	0.556395
24598	8.949027	2.967851	-0.159070	-0.278347	0.013566	0.018669	-0.721220	0.178516	0.048480	-0.392122	0.507131	0.525599	0.559289
24599	9.669979	2.600299	-0.256062	-0.377069	0.012971	-0.119064	-0.722323	0.177448	0.050120	-0.386834	0.508678	0.522599	0.564355
24600	9.826572	2.476624	-0.518766	-0.387217	-0.061968	-0.219892	-0.723342	0.171248	0.053984	-0.379723	0.510178	0.520858	0.569418
24601	9.794929	2.230383	-0.765567	-0.288251	-0.058780	-0.216089	-0.724095	0.165140	0.055872	-0.373445	0.510767	0.520334	0.573505
24602	9.758160	1.892031	-1.012777	-0.312975	-0.015102	-0.051116	-0.725420	0.160674	0.059565	-0.369471	0.512857	0.517301	0.576947
24603	9.587775	1.535239	-1.081196	-0.283692	0.028493	0.080903	-0.724569	0.161967	0.062183	-0.367545	0.515470	0.513090	0.579604
24604	10.532917	1.361742	-0.938928	-0.451499	0.109521	0.091642	-0.725026	0.163889	0.061176	-0.365035	0.518558	0.506013	0.584635
24605	10.622317	1.548490	-0.986948	-0.223314	0.086949	0.213293	-0.725663	0.169363	0.060959	-0.365876	0.521366	0.500637	0.586238
24606	10.008875	1.675435	-0.907622	-0.148843	-0.005842	0.064827	-0.723484	0.175632	0.061189	-0.365000	0.523290	0.498186	0.587157
24607	9.428256	1.796418	-0.943091	-0.264208	-0.053190	-0.002415	-0.726001	0.175797	0.064475	-0.361469	0.525878	0.495579	0.589232
24608	9.324255	1.661241	-0.935252	-0.217288	-0.018922	0.037950	-0.723428	0.175177	0.067523	-0.359417	0.528162	0.492680	0.590873
24609	9.378768	1.648485	-0.736889	-0.013023	-0.044408	0.085202	-0.722592	0.176819	0.068890	-0.359654	0.529703	0.492028	0.589892
24610	9.446983	1.646705	-0.640417	0.067450	-0.093653	0.089126	-0.722354	0.181052	0.070284	-0.360474	0.531316	0.492480	0.587559
24611	9.518052	1.494673	-0.733438	0.140517	-0.077760	0.081890	-0.724342	0.182872	0.071831	-0.361980	0.532119	0.493892	0.584715
24612	9.879768	1.328240	-0.629692	0.106007	-0.087808	0.160806	-0.721282	0.188669	0.075557	-0.364094	0.534081	0.493980	0.581530
24613	9.802192	1.210092	-0.639639	0.019389	-0.095815	0.206491	-0.720354	0.193785	0.076292	-0.365592	0.537204	0.492746	0.578754
24614	9.618618	1.356055	-0.757427	-0.065765	-0.101231	0.239346	-0.719292	0.201192	0.079998	-0.366629	0.541325	0.490076	0.576521
24615	9.556029	1.251512	-0.705043	-0.156760	-0.096088	0.187747	-0.716522	0.207171	0.083032	-0.366003	0.545540	0.486974	0.575573
24616	9.380902	1.453830	-0.689928	-0.154961	-0.073406	0.254693	-0.714323	0.213852	0.086539	-0.366499	0.550106	0.482869	0.574369
24617	9.316500	1.314115	-0.545917	-0.162437	-0.053588	0.246355	-0.712137	0.221406	0.089819	-0.366880	0.554406	0.478707	0.573474
24618	9.546188	1.316027	-0.448213	-0.141196	0.002206	0.283065	-0.709380	0.228523	0.093065	-0.368549	0.558232	0.473852	0.572724
24619	9.606668	1.268842	-0.397642	-0.093761	0.034382	0.343673	-0.706111	0.238324	0.094071	-0.371629	0.561890	0.468693	0.571401
24620	9.622614	1.322235	-0.228806	-0.081895	0.040545	0.239100	-0.703682	0.246368	0.093137	-0.373792	0.564384	0.464692	0.570799
24621	9.370772	1.352999	-0.400348	-0.115089	0.058294	0.158205	-0.701798	0.252718	0.091819	-0.374717	0.566147	0.461165	0.571307
24622	9.415147	1.302161	-0.250164	-0.041109	0.160211	0.143511	-0.701001	0.256181	0.091179	-0.377340	0.566058	0.457794	0.572379
24623	9.894847	1.216217	0.117813	-0.003046	0.144926	0.028098	-0.699800	0.259490	0.087698	-0.378840	0.564760	0.456349	0.573822
24624	9.736907	1.588587	0.101993	0.108662	0.133544	-0.034034	-0.700684	0.259452	0.082896	-0.380870	0.562206	0.456895	0.574551
24625	10.118134	1.298299	-0.332035	0.157324	0.148539	-0.100924	-0.702565	0.259212	0.076678	-0.382720	0.558437	0.458706	0.575554
24626	9.926782	1.237281	-0.743156	0.193323	0.142660	-0.158717	-0.703547	0.254416	0.069458	-0.384332	0.553966	0.461535	0.576538
24627	9.766821	0.722952	-0.643907	0.309173	0.309666	-0.156123	-0.706681	0.252499	0.062723	-0.388687	0.546630	0.464438	0.578286
24628	10.984780	1.204463	-1.022070	0.111901	0.144279	-0.332998	-0.708499	0.246584	0.055159	-0.387365	0.541101	0.468169	0.581357
24629	10.274549	1.436990	-1.349069	0.075799	0.099593	-0.309269	-0.713058	0.238247	0.053974	-0.385386	0.536549	0.471644	0.584077
24630	9.610001	1.021276	-1.104702	0.060200	0.195419	-0.080267	-0.713740	0.233206	0.048716	-0.386911	0.533159	0.471627	0.586181
24631	9.615725	1.034292	-0.993719	0.086672	0.167025	0.024441	-0.716185	0.232179	0.041181	-0.389564	0.530889	0.471124	0.586889
24632	9.921937	0.959314	-0.628844	-0.012549	0.061682	-0.118660	-0.717493	0.232678	0.037266	-0.388599	0.529260	0.471688	0.588545
24633	9.412996	1.501044	-0.611109	-0.112234	0.000692	-0.142636	-0.718445	0.230491	0.038269	-0.385604	0.528924	0.471910	0.590636
24634	9.471891	1.576824	-0.506537	-0.130051	-0.031863	-0.120568	-0.720483	0.225812	0.040683	-0.382480	0.529280	0.471823	0.592414
24635	9.758113	1.595912	-0.273152	-0.080048	-0.094482	-0.090934	-0.720860	0.223956	0.043540	-0.379525	0.530303	0.472604	0.592777
24636	9.660474	1.735370	-0.493232	-0.120560	-0.134541	-0.096459	-0.719635	0.219404	0.048193	-0.375808	0.532016	0.473146	0.593179
24637	9.655539	1.616095	-0.457592	-0.199668	-0.142996	-0.043401	-0.720698	0.217440	0.053453	-0.371668	0.534951	0.472358	0.593775
24638	9.354014	1.836527	-0.280626	-0.200769	-0.115187	-0.016862	-0.720669	0.218199	0.058450	-0.368207	0.537763	0.470935	0.594520
24639	9.571568	1.906969	-0.223085	-0.230790	-0.126370	-0.043451	-0.720614	0.217880	0.064934	-0.363864	0.540695	0.469635	0.595563
24640	9.472004	1.997492	-0.049687	-0.218644	-0.112255	-0.034275	-0.719701	0.216152	0.070615	-0.360011	0.543412	0.468140	0.596608
24641	9.390789	2.182187	-0.035784	-0.243042	-0.096281	-0.023324	-0.721922	0.216101	0.075299	-0.356032	0.546211	0.466233	0.597931
24642	9.535494	2.219971	-0.036118	-0.203400	-0.087588	-0.047079	-0.721583	0.214308	0.079567	-0.352406	0.548379	0.464860	0.599163
24643	9.755805	2.050084	-0.142084	-0.245222	-0.074960	-0.039824	-0.721838	0.214016	0.082662	-0.348381	0.550736	0.462932	0.600845
24644	9.910396	1.814200	0.005187	-0.180744	-0.011235	-0.030624	-0.722071	0.212940	0.087122	-0.345895	0.551959	0.461097	0.602568
24645	9.443520	1.649925	-0.157169	-0.102181	-0.001957	-0.037045	-0.724037	0.212642	0.087971	-0.344155	0.552446	0.460327	0.603705
24646	9.257419	1.883916	-0.327430	-0.081761	0.026880	-0.027882	-0.724176	0.212365	0.087813	-0.343142	0.552542	0.459387	0.604909
24647	10.025813	1.424655	-0.482350	-0.232001	0.006339	-0.106048	-0.722993	0.209913	0.090618	-0.339209	0.553178	0.457737	0.607790
24648	10.256083	1.390724	-0.604711	-0.193758	0.035939	-0.047255	-0.725507	0.208601	0.091833	-0.336797	0.553733	0.455580	0.610241
24649	9.727381	1.482222	-0.458737	-0.029464	0.043115	0.008012	-0.724517	0.208041	0.091223	-0.336836	0.553594	0.454864	0.610879
24650	9.693409	1.453606	-0.476976	-0.105677	-0.031536	-0.064519	-0.726070	0.208596	0.092120	-0.334571	0.554217	0.454423	0.611887
24651	9.875401	1.395776	-0.600103	-0.128703	-0.091725	-0.134177	-0.727958	0.204928	0.097283	-0.330552	0.555107	0.454958	0.612866
24652	9.758548	1.345015	-0.731331	-0.105528	-0.114891	-0.086419	-0.727894	0.202165	0.100927	-0.327255	0.556536	0.455304	0.613082
24653	9.739579	1.447050	-0.734787	-0.093995	-0.129179	-0.063422	-0.727406	0.200056	0.105740	-0.324150	0.558304	0.455705	0.612827
24654	9.605884	1.494604	-0.594210	-0.091686	-0.124791	-0.045090	-0.726380	0.199826	0.110099	-0.321416	0.560127	0.455814	0.612522
24655	9.677930	1.528665	-0.640161	-0.120958	-0.141366	-0.043265	-0.727177	0.198751	0.114706	-0.318149	0.562399	0.455716	0.612219
24656	9.740573	1.508725	-0.632972	-0.132773	-0.134293	-0.006586	-0.726946	0.195303	0.120568	-0.315330	0.564936	0.454938	0.611920
24657	9.584383	1.599308	-0.614463	-0.115516	-0.123230	0.022774	-0.727365	0.197806	0.125254	-0.313102	0.567546	0.454023	0.611328
24658	9.611053	1.498835	-0.550897	-0.119063	-0.072014	0.090577	-0.725793	0.198468	0.128815	-0.312184	0.570102	0.451910	0.610985
24659	9.476452	1.533341	-0.521483	-0.070123	-0.019727	0.137362	-0.723565	0.201799	0.130416	-0.312818	0.572193	0.449575	0.610427
24660	9.564207	1.516330	-0.384778	-0.062564	0.009333	0.143775	-0.722208	0.206343	0.130970	-0.313922	0.573871	0.447028	0.610157
24661	9.709122	1.617160	-0.384709	-0.015753	0.020174	0.114535	-0.722563	0.210485	0.128546	-0.315267	0.574917	0.445347	0.609707
24662	9.517797	1.484285	-0.141703	0.064138	0.037515	0.158650	-0.721616	0.214027	0.129182	-0.318255	0.575574	0.443990	0.608524
24663	9.692356	1.500030	-0.322043	0.003624	0.056594	0.151197	-0.720992	0.218611	0.126211	-0.320600	0.576367	0.441870	0.608085
24664	9.674794	1.684288	-0.489269	0.015304	0.151689	0.099705	-0.719779	0.221579	0.123839	-0.323312	0.575410	0.439857	0.609015
24665	9.377388	1.576650	-0.263870	0.079448	0.136361	0.105283	-0.719745	0.226712	0.118645	-0.326671	0.574317	0.438665	0.609114
24666	9.319505	1.618610	-0.288003	0.112377	0.173299	0.101612	-0.718027	0.230685	0.110251	-0.330707	0.572462	0.437661	0.609404
24667	10.085725	1.754749	-0.354418	0.064769	0.214836	0.027319	-0.718959	0.232918	0.103047	-0.333622	0.569802	0.436650	0.611031
24668	9.950449	2.053847	-0.523739	0.085727	0.074753	-0.064160	-0.719543	0.232378	0.099625	-0.334456	0.567861	0.437859	0.611517
24669	9.665360	2.003507	-0.597948	0.095609	0.048248	-0.068760	-0.719695	0.231911	0.097476	-0.335068	0.566178	0.439441	0.611607
24670	9.668342	1.904931	-0.482758	0.068919	-0.015208	-0.068723	-0.720256	0.230572	0.095701	-0.334861	0.565406	0.441092	0.611247
24671	9.897199	1.927809	-0.500830	0.097120	-0.042875	-0.037372	-0.722490	0.229134	0.096481	-0.335056	0.565096	0.442956	0.610077
24672	9.862168	1.818119	-0.621009	0.098942	-0.080269	0.034233	-0.722355	0.229166	0.095775	-0.335865	0.565824	0.444239	0.608021
24673	9.562771	1.704208	-0.649203	0.054153	-0.145074	0.041503	-0.721252	0.232888	0.098542	-0.335616	0.567741	0.445378	0.605533
24674	9.628540	1.638416	-0.840499	-0.040041	-0.157763	0.043172	-0.719112	0.233786	0.102961	-0.334260	0.570412	0.445385	0.603765
24675	9.648323	1.622761	-0.768876	-0.097636	-0.144016	0.077910	-0.718952	0.235000	0.107419	-0.332717	0.573651	0.444261	0.602375
24676	9.628492	1.658010	-0.854863	-0.107967	-0.138032	0.101736	-0.717387	0.238622	0.114984	-0.331455	0.577042	0.442632	0.601029
24677	9.796885	1.642682	-0.885415	-0.094887	-0.160435	0.044941	-0.715816	0.239692	0.118995	-0.329384	0.580153	0.442025	0.599619
24678	9.614294	1.779608	-0.872863	-0.058685	-0.190305	0.034032	-0.713105	0.241078	0.124994	-0.327407	0.583228	0.442100	0.597660
24679	9.351743	1.732507	-0.839196	-0.039928	-0.203991	-0.016442	-0.711934	0.241349	0.130798	-0.324831	0.585932	0.443147	0.595642
24680	9.551975	1.638008	-0.770005	-0.077877	-0.215581	-0.066933	-0.712440	0.240222	0.136388	-0.321187	0.588516	0.444322	0.594193
24681	9.696151	1.781594	-0.883157	-0.142592	-0.189778	-0.094576	-0.711923	0.237014	0.143111	-0.316581	0.590986	0.444957	0.593738
24682	9.629346	1.546083	-1.007800	-0.100306	-0.184709	-0.089054	-0.711250	0.232924	0.150202	-0.312669	0.593126	0.445904	0.592966
24683	9.216528	1.513750	-1.091607	-0.055426	-0.188935	-0.052356	-0.711189	0.232305	0.156950	-0.309590	0.595388	0.447047	0.591453
24684	9.543818	1.480470	-1.133049	-0.155517	-0.151806	-0.036029	-0.709968	0.228971	0.163093	-0.305928	0.597928	0.446492	0.591215
24685	9.673090	1.517621	-1.258416	-0.148180	-0.153169	0.033755	-0.709087	0.230486	0.169967	-0.303074	0.601089	0.445266	0.590404
24686	9.773334	1.372250	-1.321084	-0.119582	-0.116158	0.107153	-0.706814	0.231961	0.174279	-0.301842	0.604243	0.443186	0.589380
24687	9.754884	1.607521	-1.314029	-0.112492	-0.115746	0.099861	-0.704405	0.233734	0.178326	-0.300524	0.607317	0.441340	0.588277
24688	9.673535	1.594890	-1.233774	-0.125079	-0.112829	0.004387	-0.704531	0.235504	0.183246	-0.298036	0.609539	0.440411	0.587942
24689	9.627604	1.580837	-1.246641	-0.062198	-0.149292	-0.035819	-0.703487	0.233836	0.187657	-0.295434	0.611491	0.440992	0.586791
24690	9.499405	1.514301	-1.280928	-0.026819	-0.160042	-0.011916	-0.703995	0.232450	0.192665	-0.293529	0.613526	0.441685	0.585099
24691	9.628398	1.422674	-1.387800	-0.069267	-0.140488	-0.028537	-0.701699	0.232732	0.197893	-0.291002	0.615464	0.442030	0.584065
24692	9.651921	1.584481	-1.530138	-0.079226	-0.147902	-0.057879	-0.700090	0.230790	0.201857	-0.288017	0.617243	0.442594	0.583239
24693	9.624336	1.557287	-1.657304	-0.117543	-0.110957	-0.058027	-0.700162	0.228533	0.206948	-0.284805	0.618840	0.442556	0.583153
24694	9.507059	1.673801	-1.603849	-0.067320	-0.086177	-0.028611	-0.698851	0.227618	0.210555	-0.282849	0.620079	0.442533	0.582806
24695	9.439969	1.641904	-1.541161	-0.048936	-0.056099	0.006226	-0.698245	0.225910	0.212988	-0.281718	0.621204	0.442181	0.582423
24696	9.493513	1.721087	-1.506415	-0.032366	-0.046002	-0.024929	-0.699649	0.225489	0.213258	-0.280594	0.621806	0.442292	0.582239
24697	9.516661	1.742090	-1.637580	-0.072172	-0.081129	-0.004759	-0.699344	0.225353	0.215933	-0.278821	0.623248	0.441943	0.581814
24698	9.559615	1.698615	-1.673286	-0.054088	-0.017696	-0.019506	-0.697776	0.226437	0.219662	-0.277738	0.623688	0.441572	0.582142
24699	9.521221	1.698607	-1.652527	-0.017669	-0.037795	-0.023998	-0.697191	0.226045	0.221612	-0.276804	0.624147	0.441852	0.581882
24700	9.574940	1.745777	-1.581764	0.036295	-0.026619	-0.059674	-0.697442	0.224004	0.222335	-0.276302	0.623833	0.443084	0.581521
24701	9.423209	1.541157	-1.794817	0.029158	-0.041317	-0.122134	-0.698272	0.222859	0.222554	-0.274781	0.623201	0.445147	0.581343
24702	9.509414	1.587835	-1.884694	0.006239	-0.013043	-0.023102	-0.698107	0.220595	0.221845	-0.274450	0.623217	0.445498	0.581214
24703	9.573169	1.709852	-1.794494	0.005813	-0.006070	0.030143	-0.698836	0.222329	0.221819	-0.274724	0.623660	0.445195	0.580841
24704	9.456856	1.697170	-1.872354	-0.002746	-0.018066	-0.015764	-0.697685	0.222718	0.225226	-0.274320	0.623850	0.445376	0.580689
24705	9.568003	1.549517	-1.771192	0.025520	0.010608	0.011776	-0.697425	0.223642	0.223867	-0.274779	0.623831	0.445437	0.580446
24706	9.542392	1.545700	-1.654315	0.080205	-0.028940	0.008273	-0.697578	0.224775	0.224223	-0.275593	0.623903	0.446342	0.579286
24707	9.456877	1.489819	-1.781918	0.021384	-0.044798	-0.001024	-0.697729	0.226296	0.225450	-0.275365	0.624436	0.446811	0.578457
24708	9.519616	1.555074	-1.798331	-0.019303	-0.058522	-0.015739	-0.696840	0.224046	0.227139	-0.274395	0.625182	0.447025	0.577947
24709	9.552818	1.594793	-1.883856	-0.077048	-0.078252	-0.052512	-0.696980	0.225368	0.229486	-0.272046	0.626182	0.447177	0.577858
24710	9.629498	1.736462	-1.999328	-0.089998	-0.041274	0.008001	-0.696795	0.223252	0.231614	-0.270618	0.627322	0.446180	0.578063
24711	9.456784	1.580223	-1.832050	-0.114915	-0.068315	-0.032437	-0.694641	0.221951	0.234058	-0.268115	0.628587	0.445582	0.578316
24712	9.353764	1.506066	-2.033997	-0.165301	-0.037694	-0.142735	-0.695681	0.217467	0.238029	-0.264023	0.628734	0.445581	0.580037
24713	9.403615	1.736968	-1.918413	-0.242504	-0.132645	-0.214252	-0.695444	0.211997	0.241220	-0.257229	0.629777	0.446104	0.581554
24714	9.333273	1.806562	-2.007117	-0.262420	-0.068255	-0.212565	-0.696709	0.203068	0.245199	-0.250814	0.630110	0.445990	0.584078
24715	9.397210	3.233802	-2.135470	-0.201427	0.091268	0.044468	-0.697343	0.199607	0.248665	-0.249515	0.630585	0.442582	0.586708
24716	9.472153	2.921336	-1.662044	0.044140	0.066398	0.233988	-0.695671	0.200244	0.246851	-0.253373	0.631754	0.439723	0.585945
24717	9.311442	1.991249	-1.483352	0.166537	0.086648	0.289064	-0.695832	0.210734	0.243690	-0.259519	0.632548	0.437546	0.584026
24718	9.535859	1.259169	-1.443377	0.180409	0.074222	0.188106	-0.693016	0.220314	0.240586	-0.264620	0.632484	0.436799	0.582364
24719	9.746950	1.005693	-1.460170	0.160618	0.031908	0.065184	-0.694952	0.226633	0.238171	-0.267617	0.631955	0.437622	0.580949
24720	9.765262	1.319438	-1.717266	0.138903	0.002182	0.009265	-0.694560	0.227739	0.235974	-0.269478	0.631365	0.439027	0.579669
24721	9.597693	1.547957	-1.670862	0.192602	0.009724	0.034135	-0.692603	0.228616	0.235020	-0.272331	0.630637	0.440711	0.577846
24722	9.594370	1.515428	-1.774815	0.244234	0.008709	0.048909	-0.690968	0.231857	0.232803	-0.276026	0.629733	0.442783	0.575491
24723	9.591734	1.520718	-1.806084	0.206327	0.020622	0.067167	-0.692729	0.236122	0.231249	-0.279524	0.629074	0.444128	0.573482
24724	9.441841	1.478736	-1.851477	0.126497	-0.001056	0.094532	-0.691792	0.240120	0.231348	-0.282166	0.629317	0.444316	0.571774
24725	9.572421	1.418479	-1.767380	0.076263	-0.004562	0.063263	-0.690576	0.243339	0.229700	-0.283758	0.629630	0.444348	0.570616
24726	9.417306	1.328455	-1.844293	0.058132	-0.021539	0.070544	-0.690898	0.245961	0.229018	-0.285083	0.630271	0.444171	0.569384
24727	9.523192	1.284048	-1.843711	0.044216	-0.002291	0.026458	-0.691193	0.247899	0.230556	-0.285876	0.630411	0.444282	0.568745
24728	9.561798	1.291294	-1.859490	-0.011576	0.003298	0.028217	-0.689417	0.249087	0.230406	-0.286058	0.630790	0.443701	0.568686
24729	9.494137	1.284788	-1.881157	-0.042152	-0.005012	0.014390	-0.690114	0.249042	0.231542	-0.285604	0.631349	0.442992	0.568847
24730	9.590689	1.342353	-1.884393	-0.055230	0.012097	0.037307	-0.689410	0.249045	0.231252	-0.285418	0.631956	0.441750	0.569233
24731	9.498417	1.305888	-1.649293	-0.000625	0.015082	0.061247	-0.689706	0.250188	0.231468	-0.286204	0.632458	0.440802	0.569014
24732	9.538022	1.205538	-1.781865	-0.086963	-0.003269	0.049167	-0.689314	0.252492	0.231184	-0.285617	0.633522	0.439139	0.569412
24733	9.591629	1.399244	-1.787438	-0.080203	0.044227	0.024374	-0.687879	0.250610	0.231053	-0.285234	0.633818	0.437580	0.570474
24734	9.601135	1.321067	-1.752181	-0.066821	0.028201	0.045488	-0.686593	0.252415	0.230653	-0.285135	0.634371	0.436008	0.571112
24735	9.579083	1.282836	-1.783007	-0.035949	0.037914	0.035427	-0.688009	0.252593	0.230395	-0.285384	0.634578	0.434845	0.571644
24736	9.630328	1.310623	-1.712277	-0.052642	0.010674	0.029951	-0.688281	0.252276	0.231085	-0.285135	0.635113	0.433731	0.572020
24737	9.570001	1.257541	-1.700705	-0.029185	0.027806	0.050134	-0.688318	0.255145	0.231123	-0.285552	0.635519	0.432512	0.572284
24738	9.569494	1.263305	-1.768282	-0.006678	0.016540	0.037349	-0.688047	0.255870	0.230883	-0.286025	0.635785	0.431799	0.572291
24739	9.596477	1.228139	-1.692225	0.007079	0.013856	0.004350	-0.685657	0.256420	0.230612	-0.286261	0.635745	0.431654	0.572326
24740	9.611239	1.264380	-1.687600	0.012258	0.027387	-0.006631	-0.687533	0.256500	0.230852	-0.286564	0.635398	0.431655	0.572559
24741	9.567301	1.282748	-1.767963	-0.004033	-0.017411	0.004410	-0.687397	0.255600	0.228673	-0.286390	0.635779	0.431560	0.572295
24742	9.543437	1.277632	-1.735703	0.009947	-0.017830	-0.020342	-0.688518	0.254901	0.228640	-0.286124	0.635839	0.431975	0.572048
24743	9.538674	1.243422	-1.714008	0.007570	-0.033254	-0.039597	-0.688484	0.253774	0.231115	-0.285458	0.635952	0.432662	0.571736
24744	9.567322	1.277833	-1.763165	0.005840	-0.013093	-0.037787	-0.687774	0.253477	0.231089	-0.284977	0.635833	0.433220	0.571686
24745	9.533491	1.302629	-1.785893	0.020205	-0.023642	-0.046922	-0.688016	0.251122	0.232359	-0.284471	0.635699	0.434088	0.571428
24746	9.579137	1.287620	-1.778146	0.014294	-0.037367	-0.063452	-0.689226	0.249646	0.232344	-0.283595	0.635583	0.435210	0.571140
24747	9.571200	1.288908	-1.869630	-0.012611	-0.008855	-0.046120	-0.688927	0.249150	0.233582	-0.282810	0.635472	0.435607	0.571350
24748	9.490611	1.379827	-1.735587	0.035231	-0.008758	-0.035015	-0.688771	0.248398	0.234241	-0.282773	0.635157	0.436442	0.571080
24749	9.514154	1.373308	-1.804143	-0.057662	-0.056220	-0.083750	-0.688158	0.245982	0.236488	-0.280572	0.635508	0.437069	0.571296
24750	9.590554	1.403271	-1.908255	-0.009483	0.007127	-0.067222	-0.689990	0.245458	0.236048	-0.279744	0.634977	0.437720	0.571795
24751	9.487621	1.441834	-1.836521	-0.039866	-0.027805	-0.036042	-0.690509	0.242284	0.236562	-0.278560	0.635317	0.437782	0.571947
24752	9.538125	1.405065	-1.833819	-0.012964	-0.015520	-0.058026	-0.689498	0.241341	0.237907	-0.277590	0.635146	0.438399	0.572137
24753	9.532786	1.440154	-1.915517	-0.041964	-0.040127	-0.045195	-0.690184	0.240173	0.238548	-0.276167	0.635556	0.438619	0.572200
24754	9.480573	1.512300	-1.843045	-0.048146	-0.038600	-0.070899	-0.689577	0.237928	0.240240	-0.274405	0.635724	0.439129	0.572471
24755	9.516537	1.517239	-1.868512	-0.055439	-0.047884	-0.069055	-0.690656	0.235660	0.242936	-0.272467	0.636082	0.439538	0.572684
24756	9.553651	1.568945	-1.765697	-0.055593	-0.064239	-0.072679	-0.690612	0.233811	0.245507	-0.270362	0.636564	0.440122	0.572699
24757	9.591927	1.656966	-1.839019	-0.035746	-0.041654	-0.050634	-0.689968	0.228833	0.247311	-0.268939	0.636896	0.440484	0.572721
24758	9.533419	1.663435	-1.928577	-0.009404	-0.041299	-0.057939	-0.688975	0.229056	0.248305	-0.267790	0.636992	0.441281	0.572538
24759	9.494884	1.627087	-1.910465	-0.009178	-0.030697	-0.050628	-0.689656	0.228254	0.250241	-0.266801	0.637052	0.441888	0.572466
24760	9.514028	1.605235	-1.918570	-0.002366	-0.028131	-0.001070	-0.688929	0.227860	0.252189	-0.266509	0.637460	0.441970	0.572084
24761	9.501857	1.595778	-1.930254	0.003525	-0.014236	0.012679	-0.689360	0.227377	0.250466	-0.266554	0.637822	0.441825	0.571772
24762	9.504376	1.634592	-1.932510	-0.000226	-0.019585	0.009934	-0.688500	0.227023	0.251567	-0.266501	0.638209	0.441757	0.571416
24763	9.533396	1.561037	-1.888181	0.017493	-0.042603	0.024682	-0.688494	0.227921	0.253744	-0.266612	0.638924	0.441767	0.570558
24764	9.537869	1.508242	-1.929646	-0.021787	-0.042700	0.028299	-0.688400	0.229060	0.255027	-0.266292	0.639848	0.441346	0.569997
24765	9.485591	1.487821	-1.826373	-0.010990	-0.048123	0.056762	-0.686830	0.228538	0.256393	-0.266363	0.641056	0.440643	0.569151
24766	9.519247	1.568207	-1.870587	-0.056251	-0.108141	0.046695	-0.686134	0.230843	0.258935	-0.265252	0.643052	0.439962	0.567943
24767	9.494330	1.601519	-1.990212	-0.026222	-0.062687	0.070535	-0.685004	0.233085	0.262600	-0.265154	0.644618	0.438979	0.566973
24768	9.532214	1.504860	-2.035738	0.006613	-0.052319	0.065067	-0.683317	0.234959	0.264823	-0.265541	0.645809	0.438467	0.565831
24769	9.507525	1.510945	-2.114486	0.024225	-0.062348	0.109155	-0.681919	0.237145	0.266643	-0.266533	0.647435	0.437550	0.564214
24770	9.555612	1.510792	-2.128363	0.032357	-0.040114	0.137590	-0.679164	0.242153	0.266082	-0.268193	0.648965	0.436342	0.562603
24771	9.628789	1.308051	-2.238703	0.043751	-0.053939	0.153212	-0.678915	0.246188	0.268594	-0.270005	0.650765	0.435021	0.560677
24772	9.529892	1.269902	-2.235253	0.067440	-0.055653	0.149563	-0.675882	0.252942	0.270402	-0.272108	0.652376	0.434118	0.558485
24773	9.389744	1.232543	-2.268903	0.054759	-0.096235	0.089004	-0.674086	0.256465	0.271171	-0.272972	0.654019	0.433979	0.556244
24774	9.408689	1.213474	-2.303553	0.053894	-0.057220	0.052237	-0.672517	0.256882	0.273869	-0.273799	0.654862	0.434204	0.554668
24775	9.437335	1.179598	-2.324169	0.031958	-0.048634	0.017313	-0.671136	0.259695	0.274598	-0.273977	0.655474	0.434489	0.553633
24776	9.461149	1.096995	-2.325598	0.001063	-0.062664	-0.008426	-0.670711	0.259682	0.274734	-0.273423	0.656112	0.434989	0.552758
24777	9.470531	1.155622	-2.364323	0.008513	-0.047139	-0.006622	-0.670524	0.259579	0.275489	-0.273042	0.656628	0.435318	0.552074
24778	9.393495	1.148722	-2.351825	0.004754	-0.047847	-0.010317	-0.669096	0.259863	0.278039	-0.272630	0.657073	0.435787	0.551377
24779	9.462845	1.141838	-2.417266	-0.007350	-0.041031	0.015353	-0.668788	0.259046	0.279964	-0.272337	0.657800	0.435618	0.550790
24780	9.508161	1.117942	-2.467427	0.016824	-0.044722	0.030092	-0.668950	0.260894	0.280364	-0.272570	0.658484	0.435688	0.549800
24781	9.489610	1.131443	-2.379687	0.021884	-0.028984	0.012644	-0.667948	0.260667	0.281754	-0.272737	0.658895	0.435809	0.549129
24782	9.412095	1.093673	-2.415683	0.032338	-0.018567	-0.008481	-0.667672	0.260963	0.281487	-0.272981	0.658867	0.436419	0.548556
24783	9.399457	1.154297	-2.226298	0.088883	0.014825	-0.015720	-0.666855	0.261498	0.283297	-0.274104	0.658180	0.437407	0.548034
24784	9.422138	1.137090	-2.401173	0.009476	-0.046215	-0.037802	-0.668694	0.260880	0.281861	-0.273525	0.658288	0.438354	0.547436
24785	9.453302	1.181054	-2.440700	0.017206	0.000992	-0.026839	-0.668423	0.261605	0.281621	-0.273461	0.658047	0.438778	0.547418
24786	9.460258	1.200993	-2.484309	0.035900	0.003753	-0.012122	-0.668694	0.261016	0.282011	-0.273949	0.657687	0.439403	0.547105
24787	9.518253	1.175908	-2.452825	0.047361	0.010978	0.005332	-0.667006	0.261556	0.282170	-0.274720	0.657454	0.439679	0.546778
24788	9.469929	1.132577	-2.451300	0.058270	0.019440	0.001652	-0.667730	0.262072	0.280654	-0.275785	0.656923	0.440275	0.546400
24789	9.532434	1.178438	-2.470356	0.041421	0.033427	-0.015848	-0.666982	0.261974	0.281120	-0.276444	0.656289	0.440640	0.546535
24790	9.469896	1.156732	-2.446419	0.063335	0.035298	-0.017660	-0.668412	0.262236	0.279170	-0.277492	0.655393	0.441442	0.546431
24791	9.383597	1.149243	-2.385269	0.042595	0.025596	-0.039726	-0.669841	0.262225	0.276921	-0.277835	0.654625	0.442175	0.546584
24792	9.378986	1.200131	-2.379934	0.052095	0.036081	-0.061738	-0.670147	0.261701	0.273073	-0.278357	0.653312	0.443541	0.546783
24793	9.451314	1.194676	-2.373012	0.038233	0.038304	-0.067259	-0.670988	0.261679	0.273787	-0.278453	0.652182	0.444514	0.547293
24794	9.445931	1.205452	-2.450036	-0.002480	0.006851	-0.047103	-0.672247	0.259506	0.271683	-0.278126	0.651648	0.445209	0.547530
24795	9.406033	1.262705	-2.356273	-0.008270	0.043291	-0.025115	-0.672251	0.257506	0.272774	-0.278120	0.651095	0.445096	0.548283
24796	9.480524	1.262542	-2.383215	-0.002590	0.041014	-0.017744	-0.673254	0.257604	0.271093	-0.278385	0.650474	0.445178	0.548818
24797	9.475900	1.320769	-2.382662	-0.009584	0.056952	-0.006764	-0.673966	0.257384	0.269954	-0.278682	0.649940	0.444737	0.549658
24798	9.500455	1.358822	-2.339854	0.019702	0.064232	-0.006705	-0.675234	0.256987	0.269659	-0.279537	0.649059	0.444757	0.550248
24799	9.556070	1.387360	-2.327255	0.076038	0.103832	-0.024992	-0.675976	0.257471	0.265877	-0.281156	0.647363	0.445232	0.551036
24800	9.409945	1.274693	-2.167933	0.123654	0.099855	-0.023104	-0.677279	0.258209	0.262966	-0.283479	0.645365	0.446388	0.551254
24801	9.438188	1.187861	-2.217865	0.116216	0.085374	-0.026776	-0.678430	0.257418	0.258967	-0.285430	0.643618	0.447425	0.551449
24802	9.484016	1.182581	-2.209952	0.113413	0.077906	0.006273	-0.678185	0.258561	0.256066	-0.287764	0.642156	0.448230	0.551287
24803	9.462383	1.163128	-2.194777	0.038557	0.028673	0.017209	-0.677805	0.260404	0.253491	-0.288693	0.641867	0.448164	0.551191
24804	9.571126	1.191091	-2.167260	0.057166	0.075154	0.024541	-0.677970	0.261607	0.252436	-0.290515	0.640890	0.448166	0.551369
24805	9.515603	1.128246	-2.153515	0.051274	0.039041	0.012637	-0.679267	0.261248	0.248466	-0.291651	0.640370	0.448237	0.551317
24806	9.434416	1.220209	-2.096739	0.067950	0.042163	0.020922	-0.680870	0.265006	0.248433	-0.293327	0.639615	0.448655	0.550964
24807	9.524838	1.109371	-2.197463	0.064205	0.018373	0.019115	-0.680293	0.263601	0.247633	-0.294512	0.639302	0.448904	0.550491
24808	9.535216	1.151911	-2.120278	0.044395	0.013982	0.031942	-0.680889	0.266050	0.247650	-0.295707	0.639131	0.449032	0.549945
24809	9.592597	1.088877	-2.151821	0.033370	0.010454	0.030092	-0.680653	0.268303	0.245526	-0.296548	0.639184	0.448847	0.549581
