# Supplementary material for: Identification of Haptic Based Guiding Using Hard Reins
Source: PLoS One. 2015 Jul 22;10(7):e0132020. doi: 10.1371/journal.pone.0132020 (PMC4511788; doi:10.1371/journal.pone.0132020)
Supplement: S9 File — (ZIP) [file pone.0132020.s009.zip › Exp2_MotionData2/Subject10/path2/T5/gh5.txt]

// Start Time: 0
// Sample rate: 25.0Hz
// Scenario: 4.9
// Firmware Version: 2.6.1
Counter	Acc_X	Acc_Y	Acc_Z	Gyr_X	Gyr_Y	Gyr_Z	Mag_X	Mag_Y	Mag_Z	Quat_w	Quat_x	Quat_y	Quat_z
24181	1.656947	-1.180661	9.907231	-0.001166	0.021195	0.005729	0.060961	0.125179	-0.697022	0.970039	-0.036786	-0.098044	0.219223
24182	1.790970	-0.973717	9.834564	-0.020774	0.048669	0.024964	0.060961	0.124636	-0.696761	0.970028	-0.037368	-0.097257	0.219523
24183	1.668438	-1.070723	9.683219	0.034812	0.041521	0.068634	0.062675	0.125303	-0.696382	0.969802	-0.036976	-0.096509	0.220913
24184	1.598909	-1.157866	9.570917	0.179971	-0.005796	0.089749	0.062158	0.121492	-0.695726	0.969549	-0.033552	-0.095843	0.222851
24185	1.671755	-1.273785	9.404325	0.071161	-0.066120	0.126218	0.061263	0.114938	-0.696768	0.968873	-0.032095	-0.096976	0.225500
24186	1.821443	-1.306274	9.666939	0.160566	-0.087944	0.130400	0.059294	0.111001	-0.696754	0.968226	-0.028755	-0.097957	0.228287
24187	1.837307	-1.092096	9.667690	0.115785	-0.111736	0.135737	0.055362	0.104340	-0.698294	0.967414	-0.026253	-0.099766	0.231229
24188	1.837031	-1.544542	9.639736	0.049181	-0.104648	0.078192	0.052193	0.102064	-0.697354	0.966875	-0.024884	-0.101609	0.232829
24189	2.151150	-1.191102	9.381151	0.219514	-0.093630	-0.002179	0.049044	0.096090	-0.697593	0.966758	-0.020206	-0.102663	0.233305
24190	2.162025	-0.940758	9.406370	0.110955	-0.083037	-0.104275	0.046161	0.090109	-0.698095	0.967116	-0.017369	-0.103880	0.231503
24191	2.021656	0.195052	9.524220	-0.109205	-0.054091	-0.123955	0.044817	0.094505	-0.697036	0.967500	-0.018935	-0.105741	0.228918
24192	2.169803	0.489939	9.829821	0.015226	-0.033895	-0.143672	0.041121	0.095889	-0.699359	0.968100	-0.018096	-0.106469	0.226094
24193	1.924842	0.271659	9.466774	-0.053376	0.035527	-0.123818	0.042434	0.096976	-0.698323	0.968686	-0.018891	-0.106314	0.223581
24194	2.196999	-0.138476	10.395019	-0.051394	0.128781	-0.098091	0.045861	0.099668	-0.698350	0.969380	-0.020166	-0.104174	0.221458
24195	2.215658	-0.521563	10.233777	0.132318	0.187530	-0.078773	0.049571	0.096900	-0.697858	0.970138	-0.018087	-0.100224	0.220137
24196	1.756017	-0.723835	9.751319	0.155000	0.209435	-0.086077	0.054613	0.090031	-0.696333	0.970977	-0.015737	-0.095598	0.218672
24197	1.667747	-0.921259	9.766931	0.112815	0.213098	-0.058604	0.060160	0.088217	-0.694025	0.971643	-0.014198	-0.091211	0.217690
24198	1.551482	-1.326464	9.548904	0.067550	0.189482	0.021513	0.066639	0.086786	-0.693163	0.971910	-0.013659	-0.087317	0.218128
24199	1.621975	-1.462261	9.199561	0.088315	0.129517	0.138932	0.069295	0.082397	-0.692141	0.971524	-0.012645	-0.084607	0.220960
24200	1.682269	-1.456547	9.428267	0.102118	0.016310	0.183475	0.070893	0.079375	-0.692155	0.970765	-0.010953	-0.083881	0.224633
24201	1.676903	-1.356728	9.069518	-0.081740	-0.046029	0.176179	0.069312	0.078297	-0.692535	0.969844	-0.012586	-0.085351	0.227945
24202	1.569161	-0.995091	9.342459	-0.188430	-0.117493	0.163727	0.066130	0.082418	-0.693684	0.968839	-0.015892	-0.088535	0.230781
24203	1.833246	-0.758911	9.300223	-0.173978	-0.119405	0.106583	0.062549	0.087088	-0.694961	0.968041	-0.018870	-0.091872	0.232595
24204	1.799806	-0.813336	9.587227	-0.034928	-0.110304	0.042669	0.058435	0.090417	-0.694403	0.967630	-0.019021	-0.094241	0.233344
24205	1.913500	-0.387565	9.488630	-0.190631	-0.094092	0.003078	0.056192	0.092060	-0.696476	0.967328	-0.022225	-0.097206	0.233097
24206	1.693431	-0.732568	10.048294	-0.095633	-0.046582	-0.012202	0.052998	0.096881	-0.695925	0.967252	-0.023742	-0.098646	0.232654
24207	1.779788	-0.651551	9.766958	-0.162522	-0.002708	0.004929	0.051930	0.101793	-0.697483	0.967115	-0.026814	-0.099691	0.232446
24208	1.760531	-0.645776	10.059740	-0.039444	0.011909	-0.040619	0.053252	0.101100	-0.696971	0.967310	-0.027460	-0.099753	0.231529
24209	1.859343	-0.656778	9.599581	-0.006032	0.000952	-0.069956	0.052716	0.101661	-0.696051	0.967608	-0.027344	-0.100027	0.230179
24210	1.677905	-1.032098	9.715057	0.017123	-0.002762	-0.086435	0.054306	0.101908	-0.696848	0.968015	-0.026738	-0.100135	0.228483
24211	1.805089	-0.906840	9.681992	-0.027038	-0.013665	-0.051572	0.053642	0.103683	-0.697627	0.968185	-0.026999	-0.100766	0.227453
24212	1.921901	-1.148254	9.379613	-0.026371	-0.006257	-0.027565	0.052455	0.104098	-0.698401	0.968289	-0.027336	-0.101110	0.226815
24213	1.887339	-0.977473	9.384087	-0.008230	-0.015339	-0.011780	0.053635	0.104917	-0.697103	0.968283	-0.027312	-0.101671	0.226595
24214	1.848796	-0.974307	9.628638	0.004858	-0.037242	0.004005	0.050723	0.104957	-0.696426	0.968197	-0.026968	-0.102456	0.226648
24215	1.626490	-0.876634	9.471890	-0.044539	-0.031772	0.027730	0.049940	0.104675	-0.698250	0.967958	-0.027651	-0.103466	0.227127
24216	1.820067	-1.007247	9.863173	-0.016635	-0.044445	0.064816	0.049138	0.107411	-0.698634	0.967571	-0.027818	-0.104453	0.228305
24217	1.999449	-1.208753	9.936441	-0.055602	-0.050019	0.038802	0.048080	0.106745	-0.698103	0.967233	-0.028661	-0.105855	0.228984
24218	2.307736	-1.650935	9.916312	-0.074254	-0.052826	0.005521	0.045694	0.109090	-0.698475	0.967053	-0.029776	-0.107302	0.228929
24219	1.665487	-1.458901	10.148399	0.058045	-0.070289	-0.033463	0.044103	0.108180	-0.698593	0.967062	-0.028209	-0.108619	0.228469
24220	1.791421	-1.092513	9.564150	-0.077879	-0.083202	-0.047981	0.041593	0.109289	-0.699880	0.967053	-0.029139	-0.110698	0.227387
24221	1.554653	-0.994796	9.428873	0.191849	-0.082085	-0.074316	0.040668	0.107130	-0.698304	0.967287	-0.024844	-0.111635	0.226443
24222	1.641140	-0.937536	9.236030	0.226616	-0.034472	-0.064981	0.038051	0.100192	-0.698547	0.967613	-0.020071	-0.111394	0.225643
24223	1.758333	-1.245134	9.280822	0.097152	0.012022	-0.059230	0.037543	0.094599	-0.698546	0.967920	-0.018085	-0.110906	0.224732
24224	1.965932	-1.302850	9.169119	0.117862	0.065154	-0.034277	0.038473	0.092140	-0.697508	0.968262	-0.015932	-0.109216	0.224248
24225	2.284427	-1.324900	9.579774	0.232033	0.068072	-0.033735	0.042064	0.086629	-0.695841	0.968598	-0.011675	-0.107041	0.224105
24226	2.414396	-1.273844	9.658525	0.130486	0.019560	-0.024943	0.042895	0.079228	-0.697682	0.968777	-0.009090	-0.106172	0.223865
24227	2.336360	-1.073151	9.991902	-0.034238	-0.016241	-0.003589	0.042106	0.078009	-0.697545	0.968723	-0.009702	-0.106842	0.223756
24228	2.053609	-0.939499	9.837495	-0.201404	-0.002567	0.064744	0.041954	0.081301	-0.696235	0.968373	-0.013637	-0.107870	0.224570
24229	2.044308	-0.506758	9.737848	-0.175346	-0.028128	0.060281	0.040354	0.087580	-0.698180	0.967958	-0.017061	-0.109382	0.225394
24230	1.619594	-0.438772	9.461163	-0.065025	-0.104850	0.048021	0.037174	0.090611	-0.699068	0.967483	-0.017860	-0.111777	0.226194
24231	1.702655	-0.672320	9.367437	-0.061704	-0.093794	0.075724	0.034923	0.093355	-0.700356	0.966879	-0.018803	-0.114007	0.227582
24232	2.353345	-0.613321	9.355132	-0.070558	-0.055298	0.084871	0.031622	0.095010	-0.702421	0.966336	-0.020018	-0.115454	0.229050
24233	2.247172	-0.589030	9.484118	0.139802	-0.024098	0.054503	0.031229	0.091754	-0.700719	0.966056	-0.017305	-0.115429	0.230460
24234	1.880399	-0.537820	9.193334	0.160824	-0.020502	0.034286	0.030315	0.086322	-0.698884	0.965903	-0.014093	-0.115160	0.231455
24235	2.248248	-0.825578	9.264750	0.140768	0.001487	0.047099	0.029940	0.081269	-0.699406	0.965698	-0.011449	-0.114633	0.232712
24236	2.065236	-0.868915	9.363262	0.239752	-0.013066	0.045771	0.030092	0.074453	-0.698103	0.965501	-0.006773	-0.113846	0.234098
24237	2.342436	-0.843356	9.639884	0.070272	0.023260	0.019021	0.030103	0.071179	-0.697843	0.965447	-0.005536	-0.113237	0.234646
24238	2.559969	-0.445675	9.709909	-0.105893	0.052124	-0.068679	0.029975	0.071308	-0.698757	0.965868	-0.007577	-0.112823	0.233049
24239	2.329133	-0.583855	9.542571	-0.023115	0.075813	-0.123670	0.033125	0.075112	-0.697081	0.966582	-0.008046	-0.111672	0.230617
24240	2.194281	-0.617733	9.564844	0.113585	0.033877	-0.132146	0.034980	0.073455	-0.696836	0.967281	-0.005621	-0.110603	0.228260
24241	2.131085	-0.527885	9.138197	0.051214	0.019444	-0.040152	0.036048	0.071798	-0.697499	0.967486	-0.004570	-0.110189	0.227615
24242	2.377873	-0.684021	9.774486	0.022827	0.037861	0.031671	0.037239	0.070967	-0.697247	0.967425	-0.004279	-0.109439	0.228242
24243	2.309642	-0.524831	9.927323	-0.061288	0.045985	0.034912	0.037504	0.070287	-0.696727	0.967332	-0.005685	-0.109028	0.228798
24244	1.935429	-0.439721	9.694683	-0.166353	0.041144	0.001187	0.039202	0.072750	-0.696477	0.967387	-0.009000	-0.109082	0.228436
24245	1.799200	-0.676883	10.078993	-0.125491	0.000849	-0.028074	0.039983	0.077374	-0.697527	0.967467	-0.011301	-0.109821	0.227637
24246	1.790070	-0.806108	9.587359	-0.234265	0.000795	-0.015693	0.039039	0.084741	-0.699347	0.967477	-0.015712	-0.110963	0.226779
24247	1.898782	-0.854210	9.530084	-0.332309	0.009850	-0.014350	0.040855	0.094549	-0.699750	0.967416	-0.022093	-0.112443	0.225776
24248	1.868036	-0.979314	9.552049	-0.234238	0.009959	-0.010158	0.039903	0.100982	-0.699347	0.967372	-0.026557	-0.113400	0.225005
24249	1.988536	-0.980007	9.279488	-0.148580	0.008273	-0.006022	0.041202	0.108061	-0.700139	0.967313	-0.029396	-0.114063	0.224568
24250	1.912123	-1.114102	9.521640	0.046266	0.028541	-0.027255	0.041880	0.107467	-0.701190	0.967534	-0.028480	-0.113407	0.224068
24251	1.854425	-1.139923	9.744000	0.219838	0.005821	-0.041111	0.041214	0.106129	-0.699225	0.967827	-0.024105	-0.112469	0.223789
24252	2.032712	-1.128837	9.364115	0.127391	0.013877	-0.089571	0.041504	0.099299	-0.699230	0.968320	-0.021412	-0.111761	0.222277
24253	1.945815	-1.109960	9.305952	-0.035002	0.040981	-0.140275	0.042699	0.098193	-0.699240	0.968995	-0.021920	-0.111323	0.219487
24254	1.628761	-0.845209	9.513164	-0.173671	0.106622	-0.122649	0.046120	0.102250	-0.699266	0.969687	-0.025392	-0.110160	0.216626
24255	1.815457	-1.076635	9.276395	-0.200404	0.145145	-0.072986	0.048732	0.109060	-0.697977	0.970191	-0.029713	-0.108370	0.214717
24256	1.854220	-1.114958	9.305028	-0.172824	0.099618	-0.019245	0.052415	0.114612	-0.698396	0.970389	-0.033368	-0.107278	0.213831
24257	2.045800	-0.845533	9.176157	-0.800903	0.057252	0.104994	0.055281	0.128079	-0.700243	0.969383	-0.049334	-0.109633	0.214108
24258	2.838275	-2.210145	9.318057	-1.616853	0.084129	0.207972	0.057663	0.162323	-0.700247	0.966558	-0.081358	-0.114751	0.214426
24259	2.375530	-2.257760	9.032192	-1.852025	0.047397	0.258507	0.058642	0.215851	-0.698661	0.961845	-0.117859	-0.121459	0.214967
24260	1.728482	-3.078894	9.218693	-1.975395	-0.033154	0.309702	0.059718	0.273511	-0.693414	0.955016	-0.156253	-0.129841	0.216034
24261	1.634474	-4.088519	9.549350	-1.627003	-0.084047	0.294974	0.059440	0.337213	-0.686322	0.947885	-0.187640	-0.137651	0.217616
24262	1.803381	-4.648148	9.038938	-1.749295	-0.138974	0.290788	0.059327	0.386211	-0.674793	0.939088	-0.220772	-0.146792	0.218693
24263	1.426717	-5.584118	8.551885	-1.836313	-0.153860	0.251686	0.056841	0.428671	-0.660623	0.928735	-0.255201	-0.156651	0.218596
24264	1.678286	-5.756744	8.585421	-2.176268	-0.201813	0.215909	0.054808	0.485700	-0.641488	0.915170	-0.295041	-0.168735	0.216664
24265	1.610207	-6.693606	7.664193	-2.204523	-0.198266	0.168746	0.052064	0.545002	-0.614367	0.899811	-0.334836	-0.180881	0.213323
24266	1.345316	-6.790359	6.966571	-1.943378	-0.212727	0.116566	0.050340	0.607621	-0.582154	0.884860	-0.368955	-0.192148	0.209701
24267	1.248757	-6.803283	6.058036	-1.561939	-0.161132	0.096276	0.047398	0.649717	-0.555171	0.871809	-0.396163	-0.200842	0.206560
24268	1.626351	-7.125810	5.807367	-1.425430	-0.157215	0.113607	0.044774	0.680452	-0.530288	0.859066	-0.420564	-0.208563	0.204044
24269	1.743451	-7.484965	4.144562	-1.562449	-0.115188	0.114735	0.043735	0.711582	-0.505157	0.844472	-0.447276	-0.215950	0.200444
24270	1.763555	-8.633997	5.156119	-1.475393	-0.135348	0.091257	0.043191	0.743990	-0.474536	0.829965	-0.471753	-0.223316	0.196819
24271	1.792071	-9.091659	4.290527	-1.417441	-0.142597	0.067600	0.044773	0.775542	-0.445240	0.815259	-0.494905	-0.230626	0.192962
24272	1.751882	-8.755244	4.184440	-1.302237	-0.175327	0.082984	0.045326	0.800272	-0.416463	0.800972	-0.515584	-0.237681	0.190063
24273	2.036335	-9.291861	3.300924	-1.531338	-0.191984	0.061593	0.042299	0.824790	-0.385564	0.783561	-0.539494	-0.245920	0.185748
24274	1.646001	-9.392824	2.148346	-1.719149	-0.162907	0.065215	0.040414	0.850744	-0.346435	0.763522	-0.565731	-0.254084	0.180067
24275	1.919607	-9.656005	1.722290	-2.010275	-0.150227	0.118200	0.040477	0.877560	-0.300913	0.738848	-0.596102	-0.262167	0.173304
24276	1.955106	-9.576734	0.256925	-2.256295	-0.145950	0.063434	0.044979	0.901726	-0.242351	0.710250	-0.628550	-0.271188	0.164091
24277	1.840091	-9.247319	-0.445324	-1.763405	-0.100746	0.003092	0.044366	0.921801	-0.188980	0.686901	-0.653015	-0.278318	0.155815
24278	1.499375	-9.099955	-0.777729	-0.954786	-0.032296	-0.011393	0.038847	0.933429	-0.152575	0.674180	-0.665779	-0.281897	0.150842
24279	1.552784	-9.171550	-0.636596	-0.284497	0.034291	0.012206	0.039559	0.935750	-0.138325	0.670322	-0.669924	-0.282243	0.149024
24280	1.680727	-9.709869	-0.520518	-0.013059	0.061154	0.036641	0.041668	0.937095	-0.137949	0.670400	-0.670424	-0.281028	0.148724
24281	1.739256	-9.843991	-0.373011	-0.063775	0.050152	0.046560	0.043549	0.933763	-0.141235	0.669491	-0.671820	-0.280030	0.148402
24282	1.921816	-10.214495	-0.467729	-0.165790	0.005248	0.031373	0.044590	0.934327	-0.138366	0.667213	-0.674161	-0.280090	0.147928
24283	1.977466	-10.273569	-0.888155	-0.260744	-0.029684	-0.022572	0.043873	0.937426	-0.129728	0.663405	-0.677534	-0.281670	0.146644
24284	1.962563	-10.187492	-1.038329	-0.311166	-0.013400	-0.070846	0.042760	0.939715	-0.120694	0.659325	-0.681146	-0.283773	0.144234
24285	1.530580	-9.586445	-0.928301	-0.206323	-0.034400	-0.083250	0.040345	0.941709	-0.115312	0.656370	-0.683401	-0.286063	0.142514
24286	1.552251	-9.586926	-1.081749	-0.209886	-0.027992	-0.083276	0.038868	0.941770	-0.110854	0.653589	-0.685529	-0.288222	0.140707
24287	1.423735	-9.443748	-1.354616	-0.194615	-0.000488	-0.057408	0.036582	0.942411	-0.104034	0.650885	-0.687854	-0.289660	0.138936
24288	1.557490	-9.189435	-1.647483	-0.210866	0.034324	-0.035399	0.033374	0.944820	-0.099038	0.648293	-0.690420	-0.290341	0.136887
24289	1.963786	-9.442886	-1.416782	-0.001503	0.089438	-0.030707	0.032567	0.944178	-0.095893	0.648674	-0.690632	-0.289712	0.135338
24290	1.916381	-9.632032	-1.818388	0.256561	0.159202	-0.028573	0.032852	0.945490	-0.100864	0.653225	-0.687495	-0.287397	0.134357
24291	1.470058	-9.070564	-2.016335	0.550905	0.273737	-0.022687	0.034380	0.941669	-0.112387	0.662154	-0.681010	-0.282744	0.133544
24292	1.385982	-7.534454	-0.267094	0.839672	0.298797	0.050624	0.035441	0.937189	-0.135675	0.675056	-0.670806	-0.275865	0.134972
24293	1.232303	-8.674344	0.001163	0.546672	0.273875	0.102752	0.039889	0.934398	-0.150098	0.683382	-0.664815	-0.269386	0.135796
24294	2.246960	-10.157361	-0.835997	-0.100985	0.299994	0.154927	0.043349	0.933232	-0.153527	0.683237	-0.667764	-0.263555	0.133480
24295	1.787403	-10.839370	-0.180065	-0.279145	0.284871	0.083916	0.048731	0.934604	-0.146769	0.680579	-0.672889	-0.259378	0.129442
24296	1.591995	-10.310852	-0.308914	-0.322629	0.247187	0.022811	0.053059	0.933675	-0.139220	0.677459	-0.677953	-0.256596	0.124852
24297	1.240638	-9.433647	-0.405519	-0.405639	0.193204	0.046414	0.055376	0.936892	-0.129167	0.672635	-0.684261	-0.254431	0.120889
24298	1.346704	-9.431158	-0.442905	-0.472278	0.154807	0.062753	0.056091	0.938121	-0.114787	0.666796	-0.691211	-0.252683	0.117311
24299	1.619933	-9.609718	-0.750145	-0.460902	0.100066	0.072147	0.059067	0.939030	-0.102518	0.660573	-0.698030	-0.251488	0.114680
24300	1.641644	-9.630395	-1.179951	-0.407717	0.078248	0.081686	0.061250	0.941301	-0.091549	0.655087	-0.703920	-0.250303	0.112719
24301	1.636903	-9.639372	-0.988068	-0.300563	0.075534	0.052698	0.063181	0.942196	-0.081887	0.650953	-0.708373	-0.249309	0.110965
24302	1.463033	-9.587304	-1.140203	-0.263948	0.072831	0.057495	0.064720	0.943492	-0.073529	0.647463	-0.712186	-0.248189	0.109471
24303	1.565257	-9.783867	-0.983561	-0.288286	0.072807	0.058306	0.067058	0.944361	-0.065963	0.643452	-0.716430	-0.247097	0.107889
24304	1.565494	-9.826587	-0.811310	-0.299420	0.048986	0.045366	0.068466	0.945250	-0.057473	0.639319	-0.720540	-0.246520	0.106399
24305	1.590006	-9.913294	-0.850708	-0.391139	0.016875	0.033882	0.070278	0.945848	-0.050295	0.633594	-0.725757	-0.246682	0.104799
24306	1.517201	-9.822817	-1.087785	-0.364785	-0.016955	0.013760	0.071290	0.946198	-0.041541	0.628195	-0.730332	-0.247521	0.103532
24307	1.623008	-9.775390	-1.352606	-0.361345	-0.049819	0.012910	0.070713	0.945215	-0.031337	0.622587	-0.734817	-0.248730	0.102779
24308	1.569022	-9.578393	-1.410364	-0.221098	-0.052494	-0.020534	0.070666	0.945987	-0.022574	0.619137	-0.737293	-0.250202	0.102309
24309	1.559383	-9.583561	-1.508954	-0.112622	-0.060585	-0.016279	0.070640	0.947528	-0.018780	0.617201	-0.738454	-0.251443	0.102590
24310	1.544137	-9.430562	-1.790229	-0.051636	-0.044028	-0.008617	0.069850	0.946446	-0.018644	0.616259	-0.738897	-0.252286	0.102992
24311	1.694419	-9.598629	-1.771978	-0.032375	-0.040305	0.002563	0.070895	0.946731	-0.016298	0.615591	-0.739182	-0.252831	0.103608
24312	1.607473	-9.580680	-2.101429	0.044659	-0.016494	-0.015542	0.070375	0.947262	-0.018386	0.616224	-0.738459	-0.253238	0.104004
24313	1.636648	-9.613826	-1.957680	0.116619	0.012869	-0.011571	0.069589	0.946240	-0.018532	0.618063	-0.736935	-0.253028	0.104410
24314	1.525101	-9.484615	-2.103349	0.098806	0.031162	0.003068	0.069596	0.948122	-0.021407	0.619694	-0.735734	-0.252455	0.104604
24315	1.404705	-9.513421	-2.013652	0.042870	0.036545	-0.002765	0.068818	0.947832	-0.024016	0.620544	-0.735212	-0.251971	0.104400
24316	1.350900	-9.362808	-2.266512	0.079466	0.058521	-0.007235	0.068580	0.945885	-0.027807	0.622045	-0.734248	-0.251255	0.103971
24317	1.331627	-9.359948	-2.122612	0.065458	0.078606	-0.004570	0.069383	0.945315	-0.029252	0.623426	-0.733531	-0.250223	0.103247
24318	1.466989	-9.429143	-2.031094	-0.011563	0.073073	0.004285	0.069113	0.947089	-0.029641	0.623637	-0.733787	-0.249341	0.102288
24319	1.428871	-9.532177	-1.886356	-0.112356	0.060133	0.011219	0.069095	0.946244	-0.025961	0.622280	-0.735323	-0.248668	0.101148
24320	1.443604	-9.582145	-1.730876	-0.179551	0.005202	0.006351	0.068547	0.947372	-0.023079	0.619673	-0.737533	-0.248946	0.100381
24321	1.356629	-9.546391	-1.779199	-0.130449	-0.021283	-0.003516	0.070118	0.947115	-0.019692	0.617680	-0.739035	-0.249526	0.100175
24322	1.409840	-9.585013	-1.846463	-0.161858	-0.056048	-0.009154	0.069707	0.946334	-0.016289	0.615047	-0.740810	-0.250752	0.100207
24323	1.426786	-9.599417	-1.846507	-0.114418	-0.071568	-0.023655	0.071266	0.947862	-0.011985	0.613086	-0.741890	-0.252205	0.100587
24324	1.462672	-9.544312	-1.936625	-0.098704	-0.086161	-0.023553	0.068881	0.946542	-0.010135	0.611256	-0.742743	-0.253885	0.101204
24325	1.482400	-9.643430	-2.084271	-0.119686	-0.075214	-0.027360	0.069121	0.948621	-0.006867	0.609210	-0.743839	-0.255440	0.101570
24326	1.433800	-9.566833	-2.172475	-0.035712	-0.067820	-0.030643	0.065675	0.948540	-0.005270	0.608417	-0.743916	-0.256872	0.102151
24327	1.549665	-9.595456	-2.166994	0.023947	-0.038530	-0.045146	0.065682	0.948255	-0.006447	0.608736	-0.743235	-0.257948	0.102493
24328	1.462461	-9.508975	-2.156992	0.051885	-0.011098	-0.046901	0.063964	0.948408	-0.006695	0.609569	-0.742276	-0.258747	0.102479
24329	1.485993	-9.386177	-2.145448	0.050873	0.005370	-0.041399	0.063313	0.947989	-0.008390	0.610511	-0.741370	-0.259172	0.102358
24330	1.602064	-9.450220	-1.943606	0.106031	0.005460	-0.030040	0.062393	0.949072	-0.010343	0.612194	-0.739867	-0.259406	0.102584
24331	1.589398	-9.330723	-2.172513	0.113690	0.014639	-0.024482	0.062415	0.949030	-0.014528	0.614083	-0.738287	-0.259335	0.102855
24332	1.605874	-9.238661	-1.998220	0.119579	0.022011	0.000449	0.061517	0.947900	-0.019230	0.615982	-0.736799	-0.258891	0.103284
24333	1.591946	-9.354353	-2.047986	0.126604	0.017456	0.003266	0.061656	0.947479	-0.020146	0.618014	-0.735198	-0.258348	0.103917
24334	1.601780	-9.392685	-2.005219	0.086352	0.017417	0.005833	0.062992	0.947708	-0.023034	0.619384	-0.734134	-0.257939	0.104302
24335	1.529755	-9.460468	-2.083664	0.030241	-0.001813	0.017577	0.062207	0.948242	-0.025120	0.619864	-0.733754	-0.257623	0.104896
24336	1.597409	-9.489025	-2.030618	-0.001267	0.001823	0.021107	0.063004	0.947684	-0.025388	0.619832	-0.733817	-0.257377	0.105256
24337	1.400424	-9.643637	-2.097043	0.042601	0.007310	0.013938	0.064199	0.947390	-0.026183	0.620544	-0.733287	-0.256974	0.105738
24338	1.558397	-9.397733	-2.048907	0.023065	0.005531	0.032294	0.065124	0.947652	-0.026190	0.620865	-0.733114	-0.256457	0.106301
24339	1.761208	-9.454794	-1.966192	0.000439	0.012826	0.026640	0.065130	0.946828	-0.026713	0.620957	-0.733184	-0.255894	0.106635
24340	1.530664	-9.652989	-2.093558	0.084526	0.009230	0.025228	0.066458	0.947615	-0.028424	0.622211	-0.732218	-0.255307	0.107372
24341	1.366818	-9.669745	-1.972888	0.098687	0.027454	0.010498	0.065952	0.948118	-0.033258	0.623846	-0.731015	-0.254584	0.107798
24342	1.265461	-9.642923	-1.810212	0.074339	0.027368	-0.002553	0.065705	0.946458	-0.035611	0.625099	-0.730068	-0.254198	0.107872
24343	1.212030	-9.556013	-1.694260	0.086706	0.021853	-0.014487	0.066369	0.946989	-0.036401	0.626583	-0.728868	-0.253921	0.108023
24344	1.312793	-9.449894	-1.679828	0.076032	0.016408	-0.000691	0.066119	0.947233	-0.039537	0.627799	-0.727884	-0.253631	0.108280
24345	1.558767	-9.458890	-1.639248	0.099691	0.020127	0.001279	0.066660	0.946120	-0.040981	0.629430	-0.726589	-0.253112	0.108723
24346	1.559572	-9.627185	-1.600789	0.155808	0.027495	0.001559	0.066427	0.944706	-0.046080	0.631850	-0.724629	-0.252472	0.109249
24347	1.642162	-9.751683	-1.467327	0.132285	0.027474	0.003294	0.065647	0.945636	-0.049473	0.633988	-0.722930	-0.251756	0.109771
24348	1.550195	-9.685069	-1.635298	0.044610	0.027387	0.006537	0.066461	0.944908	-0.053011	0.634779	-0.722393	-0.251290	0.109805
24349	1.386158	-9.668737	-1.689415	0.030810	0.027287	-0.019381	0.066987	0.944908	-0.052492	0.635492	-0.721865	-0.251125	0.109532
24350	1.322654	-9.492956	-1.613121	0.030692	0.045558	-0.017576	0.065412	0.945309	-0.055095	0.636225	-0.721423	-0.250804	0.108925
24351	1.482178	-9.576860	-1.615210	-0.027008	0.041861	-0.017852	0.065811	0.944488	-0.054837	0.636169	-0.721672	-0.250553	0.108176
24352	1.520041	-9.425117	-1.591122	0.007819	0.031885	-0.004746	0.064217	0.945740	-0.054300	0.636475	-0.721554	-0.250271	0.107814
24353	1.606908	-9.436701	-1.511252	-0.009740	0.009971	0.008123	0.065939	0.945444	-0.054707	0.636451	-0.721644	-0.250017	0.107938
24354	1.718229	-9.525614	-1.542668	-0.006230	0.014571	0.011834	0.065137	0.944928	-0.052608	0.636432	-0.721751	-0.249745	0.107965
24355	1.685577	-9.756515	-1.498198	-0.000764	0.014546	0.004488	0.066200	0.944499	-0.053271	0.636573	-0.721715	-0.249472	0.108014
24356	1.646671	-9.694663	-1.682545	-0.018313	0.020914	-0.002996	0.065933	0.945998	-0.053922	0.636442	-0.721914	-0.249364	0.107704
24357	1.658350	-9.623110	-1.873486	-0.067483	0.041902	-0.001433	0.066720	0.945595	-0.052359	0.635758	-0.722761	-0.248980	0.106940
24358	1.540712	-9.734461	-2.000981	-0.081500	0.080253	-0.005252	0.065517	0.947259	-0.051171	0.635012	-0.723877	-0.248287	0.105432
24359	1.481929	-9.531766	-1.797030	-0.067425	0.103973	-0.019998	0.065237	0.946887	-0.047769	0.634659	-0.724769	-0.247386	0.103532
24360	1.435754	-9.439174	-1.431261	-0.060414	0.102139	-0.012588	0.064564	0.947189	-0.045671	0.634336	-0.725620	-0.246469	0.101713
24361	1.432604	-9.295857	-1.736566	-0.022069	0.082099	-0.012366	0.065484	0.946919	-0.044371	0.634512	-0.725924	-0.245636	0.100455
24362	1.713367	-9.515908	-1.516170	-0.023686	0.078491	-0.001275	0.066274	0.947188	-0.043854	0.634580	-0.726313	-0.244778	0.099302
24363	1.718969	-9.679398	-1.482401	0.005339	0.078510	-0.004812	0.065480	0.947875	-0.044371	0.635127	-0.726288	-0.243828	0.098320
24364	1.601390	-9.800120	-1.535606	-0.011104	0.071127	-0.019648	0.066010	0.947325	-0.044114	0.635375	-0.726410	-0.243306	0.097104
24365	1.593019	-9.554274	-1.407401	-0.070667	0.076525	-0.025509	0.064685	0.947616	-0.043841	0.634854	-0.727235	-0.242826	0.095520
24366	1.578320	-9.506277	-1.435673	-0.077818	0.049137	-0.010739	0.063878	0.947110	-0.040696	0.634005	-0.728201	-0.242583	0.094414
24367	1.577704	-9.371135	-1.318551	-0.077881	0.030866	-0.005182	0.064934	0.945474	-0.039267	0.633127	-0.729116	-0.242396	0.093721
24368	1.592531	-9.442923	-1.211390	-0.004324	0.012680	0.002605	0.064394	0.946723	-0.037954	0.633146	-0.729146	-0.242278	0.093667
24369	1.607314	-9.515532	-1.344307	0.007933	-0.023843	0.006421	0.064923	0.947124	-0.038220	0.633250	-0.728912	-0.242448	0.094339
24370	1.781368	-9.616529	-1.428122	0.015902	-0.031126	0.002793	0.065716	0.947658	-0.038488	0.633351	-0.728605	-0.242841	0.095023
24371	1.620853	-9.843951	-1.699284	0.062318	-0.031086	0.001191	0.064145	0.946153	-0.040568	0.634228	-0.727636	-0.243076	0.095995
24372	1.738131	-9.671254	-1.926231	0.071170	-0.005528	-0.029261	0.063895	0.945856	-0.043182	0.635317	-0.726519	-0.243505	0.096168
24373	1.493260	-9.388141	-2.020573	0.086615	0.029206	-0.024644	0.065090	0.945427	-0.043715	0.636870	-0.725240	-0.243308	0.096048
24374	1.328883	-9.291731	-1.876715	0.057474	0.058438	-0.004546	0.063909	0.945965	-0.045928	0.638021	-0.724537	-0.242586	0.095537
24375	1.789942	-8.890657	-1.660329	-0.033105	0.065792	0.028204	0.065099	0.946901	-0.046591	0.637899	-0.725118	-0.241390	0.094974
24376	2.036141	-9.468462	-1.901400	-0.080470	0.078669	0.063055	0.066420	0.946752	-0.046340	0.637013	-0.726531	-0.239707	0.094377
24377	1.583737	-10.167703	-2.066672	0.011127	0.091420	0.032139	0.068662	0.946197	-0.044659	0.637629	-0.726624	-0.238054	0.093690
24378	1.185343	-10.048401	-2.128734	0.042940	0.130575	-0.017617	0.069190	0.945243	-0.043879	0.638931	-0.726175	-0.236631	0.091887
24379	1.388593	-9.691851	-2.117035	-0.081445	0.155121	-0.029370	0.067598	0.946086	-0.043342	0.638586	-0.727288	-0.235217	0.089067
24380	1.563160	-9.393584	-2.245659	-0.160664	0.195338	-0.009536	0.067579	0.945309	-0.039158	0.637203	-0.729571	-0.233224	0.085471
24381	1.692205	-9.150277	-2.236241	-0.166151	0.217312	-0.000375	0.067419	0.946450	-0.034448	0.635808	-0.732003	-0.230747	0.081703
24382	1.633677	-9.024014	-2.571110	-0.077374	0.269582	0.023984	0.070576	0.946447	-0.031204	0.635897	-0.733466	-0.227168	0.077826
24383	1.610649	-9.260513	-2.761894	-0.065453	0.349189	0.053467	0.068838	0.946503	-0.027659	0.636406	-0.735058	-0.222061	0.073255
24384	1.205678	-9.259894	-2.345548	-0.048128	0.404011	0.075599	0.073054	0.946486	-0.024555	0.637389	-0.736516	-0.215943	0.068179
24385	1.424211	-9.565817	-1.870067	-0.052961	0.424085	0.068178	0.077005	0.946473	-0.021448	0.638290	-0.738044	-0.209614	0.062755
24386	1.814265	-9.443928	-1.634252	-0.089552	0.397564	0.060657	0.077259	0.946491	-0.019358	0.638568	-0.739859	-0.203824	0.057401
24387	1.737653	-9.564953	-1.799910	-0.089623	0.394840	0.068049	0.078701	0.944736	-0.015708	0.638724	-0.741715	-0.197893	0.052236
24388	1.202820	-9.636956	-1.436209	0.010213	0.383896	0.075933	0.081848	0.946787	-0.011940	0.640329	-0.742209	-0.191918	0.047663
24389	1.752037	-9.519296	-1.122147	0.012198	0.361999	0.066760	0.083172	0.945955	-0.011690	0.641814	-0.742624	-0.186285	0.043379
24390	1.342596	-9.616882	-1.276179	-0.063173	0.339951	0.073786	0.085553	0.943351	-0.009880	0.642097	-0.743931	-0.180953	0.039158
24391	1.455170	-9.447200	-0.975066	-0.112170	0.277770	0.082855	0.088701	0.945399	-0.006373	0.641379	-0.745846	-0.176235	0.035888
24392	1.603024	-9.620823	-1.172976	-0.094491	0.252207	0.072849	0.091334	0.945121	-0.003910	0.640832	-0.747430	-0.172059	0.032846
24393	1.391432	-9.741447	-1.143033	-0.078635	0.207409	0.073919	0.093829	0.944313	-0.000007	0.640364	-0.748772	-0.168332	0.030639
24394	1.319747	-9.886689	-1.356998	-0.129214	0.197256	0.055227	0.095673	0.942409	0.002854	0.639089	-0.750672	-0.165134	0.028073
24395	1.363160	-9.899422	-1.587235	-0.167619	0.182572	0.038449	0.096706	0.942175	0.007946	0.637211	-0.752977	-0.162289	0.025506
24396	1.328364	-9.701597	-2.117734	-0.146764	0.228272	0.016329	0.096425	0.941397	0.011740	0.635762	-0.754954	-0.159284	0.021915
24397	1.352432	-9.681379	-1.848351	-0.104600	0.231942	0.010074	0.097716	0.943342	0.016439	0.634968	-0.756359	-0.156193	0.018458
24398	1.077519	-9.659473	-1.615344	-0.055469	0.239229	0.001991	0.097559	0.943798	0.020887	0.634907	-0.757099	-0.153215	0.014801
24399	1.223149	-9.363976	-1.833102	-0.053907	0.250226	-0.003562	0.096884	0.944647	0.022985	0.634916	-0.757788	-0.150057	0.011078
24400	1.225600	-9.363223	-1.614608	-0.109898	0.235545	0.003558	0.097136	0.942771	0.026905	0.633989	-0.759187	-0.147106	0.007333
24401	2.206921	-9.886244	-1.742421	-0.020101	0.224783	-0.010672	0.095545	0.941172	0.029010	0.634415	-0.759380	-0.144373	0.003995
24402	1.870041	-10.021263	-1.627425	-0.082710	0.204469	-0.042344	0.095531	0.940926	0.031756	0.633788	-0.760267	-0.142500	0.000222
24403	1.428775	-9.502531	-1.660278	-0.098772	0.182458	-0.044279	0.093782	0.943717	0.035695	0.632889	-0.761324	-0.140811	-0.003123
24404	1.502534	-8.774868	-1.406916	-0.005565	0.155193	-0.025342	0.093120	0.943591	0.035962	0.633279	-0.761262	-0.139304	-0.005714
24405	2.110394	-8.825830	-1.183497	0.035350	0.118870	0.021089	0.093110	0.944153	0.037531	0.634257	-0.760777	-0.137439	-0.006902
24406	2.137571	-9.475582	-1.228367	0.023291	0.069558	0.043287	0.092987	0.942915	0.036485	0.634850	-0.760542	-0.135973	-0.007239
24407	1.931992	-9.851535	-1.283572	-0.060312	0.028253	0.021712	0.093513	0.942916	0.037135	0.634146	-0.761259	-0.135240	-0.007320
24408	1.733762	-9.751826	-1.562501	-0.078624	0.001666	-0.000498	0.094697	0.942373	0.038825	0.632995	-0.762206	-0.135290	-0.007453
24409	1.688091	-9.780761	-1.553730	-0.096848	-0.018499	-0.012558	0.095608	0.942932	0.041172	0.631615	-0.763285	-0.135662	-0.007352
24410	1.986187	-9.602572	-1.687687	-0.154545	-0.036827	-0.029429	0.094405	0.941616	0.044712	0.629191	-0.765111	-0.136628	-0.007471
24411	2.098336	-9.372760	-2.096332	-0.130405	-0.027588	-0.020094	0.094117	0.941395	0.049553	0.627265	-0.766583	-0.137237	-0.007439
24412	1.949172	-9.440469	-2.108277	-0.011281	0.003566	-0.030616	0.092784	0.941160	0.051787	0.627140	-0.766593	-0.137732	-0.007799
24413	1.576879	-9.229424	-2.094388	-0.008149	0.014537	-0.010338	0.093444	0.942645	0.050867	0.627196	-0.766553	-0.137685	-0.007959
24414	1.774667	-9.248372	-2.121615	0.037125	0.023822	0.015726	0.092395	0.940335	0.050874	0.627876	-0.766080	-0.137225	-0.007915
24415	1.935217	-9.556645	-2.299689	-0.011818	0.050308	0.017307	0.092791	0.940875	0.050610	0.627968	-0.766164	-0.136311	-0.008294
24416	1.887421	-9.643112	-2.226927	-0.041459	0.067608	0.009748	0.093448	0.941554	0.050997	0.627560	-0.766652	-0.135383	-0.009208
24417	1.935269	-9.566147	-2.263812	-0.001180	0.086832	0.000692	0.093974	0.942501	0.050732	0.627899	-0.766555	-0.134275	-0.010337
24418	1.886603	-9.469824	-2.212501	-0.041402	0.093153	-0.008758	0.093700	0.941846	0.053218	0.627555	-0.766983	-0.133307	-0.011874
24419	1.847724	-9.397000	-2.002985	-0.015956	0.084017	-0.010468	0.093301	0.942261	0.053222	0.627648	-0.767042	-0.132407	-0.013148
24420	1.731428	-9.276907	-1.997584	-0.008245	0.082205	-0.001208	0.091579	0.941067	0.054805	0.627781	-0.767073	-0.131469	-0.014333
24421	1.716889	-9.257359	-1.901419	-0.024056	0.058445	0.009821	0.093164	0.941866	0.054531	0.627686	-0.767291	-0.130575	-0.014980
24422	1.721823	-9.284063	-1.973768	-0.001355	0.065797	0.013619	0.093954	0.941592	0.055309	0.627884	-0.767277	-0.129618	-0.015710
24423	1.683824	-9.406916	-1.992650	0.047644	0.067691	0.021252	0.093552	0.942284	0.055835	0.628914	-0.766620	-0.128453	-0.016166
24424	1.694086	-9.536774	-1.977571	0.058353	0.067668	0.008392	0.094624	0.942244	0.053080	0.630028	-0.765838	-0.127567	-0.016837
24425	1.713414	-9.541219	-1.881426	0.082712	0.060431	0.028830	0.094895	0.941959	0.052163	0.631576	-0.764755	-0.126385	-0.016992
24426	1.830551	-9.839389	-1.894118	0.268812	0.080654	-0.009924	0.093860	0.941382	0.047986	0.635921	-0.761249	-0.125677	-0.017566
24427	1.820835	-9.814573	-1.668198	0.454725	0.093559	-0.039462	0.091799	0.942926	0.036234	0.643161	-0.755203	-0.125234	-0.018153
24428	1.786741	-9.737184	-1.532993	0.637022	0.137539	-0.068146	0.091328	0.944172	0.023814	0.653089	-0.746679	-0.124776	-0.019414
24429	1.800989	-9.678370	-1.229551	0.525054	0.161154	-0.070601	0.089296	0.945387	0.006569	0.661389	-0.739432	-0.123911	-0.021237
24430	1.824368	-9.513877	-0.986959	0.383242	0.159164	-0.069481	0.089083	0.945423	-0.003630	0.667440	-0.734050	-0.123062	-0.023459
24431	1.834376	-9.588245	-0.927892	0.364011	0.168285	-0.066820	0.084121	0.945627	-0.016013	0.673272	-0.728815	-0.121951	-0.025731
24432	1.866945	-9.330088	-0.741516	0.381489	0.155497	-0.069494	0.083647	0.945389	-0.026602	0.679194	-0.723356	-0.121135	-0.027903
24433	1.973372	-9.396779	-0.604620	0.282530	0.146296	-0.053363	0.083808	0.946008	-0.032750	0.683718	-0.719181	-0.120064	-0.029870
24434	2.079687	-9.452498	-0.777258	0.404205	0.137313	-0.054570	0.081469	0.946090	-0.040839	0.689845	-0.713368	-0.119277	-0.031527
24435	2.104362	-9.570207	-0.735466	0.491818	0.137408	-0.054120	0.081274	0.944872	-0.053523	0.697230	-0.706228	-0.118455	-0.032882
24436	2.254634	-9.738455	-0.770033	0.497254	0.155686	-0.065181	0.079512	0.943495	-0.070118	0.704580	-0.698951	-0.117597	-0.034717
24437	2.171939	-9.584491	-0.730235	0.608160	0.194213	-0.051770	0.077997	0.942694	-0.083576	0.713527	-0.689989	-0.116007	-0.036563
24438	2.127661	-9.386268	-0.434986	0.661631	0.234425	-0.065419	0.077421	0.940093	-0.098350	0.723119	-0.680110	-0.114099	-0.039116
24439	2.292177	-9.490544	-0.065210	0.814095	0.281196	-0.065635	0.077275	0.936609	-0.119013	0.734730	-0.667811	-0.111570	-0.041875
24440	2.131893	-9.219169	0.580479	1.021792	0.307806	-0.086801	0.077416	0.930773	-0.142295	0.748855	-0.652149	-0.109091	-0.044909
24441	2.184894	-9.183148	1.232059	1.390563	0.342878	-0.094224	0.075768	0.923208	-0.176549	0.767389	-0.630494	-0.106421	-0.047600
24442	2.155200	-8.993165	1.923438	1.714770	0.354093	-0.114767	0.074579	0.908331	-0.217609	0.789201	-0.603179	-0.104042	-0.050117
24443	2.188586	-8.879478	2.782383	1.879718	0.362406	-0.128726	0.076448	0.892033	-0.260788	0.811958	-0.572387	-0.101720	-0.052447
24444	2.216437	-8.611508	3.729864	2.116138	0.337966	-0.112747	0.077862	0.865427	-0.310899	0.836008	-0.536898	-0.099686	-0.053795
24445	2.172773	-8.511783	4.772744	2.018243	0.286663	-0.087342	0.079551	0.834867	-0.360098	0.857508	-0.502146	-0.097959	-0.054158
24446	2.021543	-8.110008	5.549983	1.946626	0.228011	-0.091340	0.077846	0.797210	-0.412543	0.876754	-0.467921	-0.097068	-0.054135
24447	1.912283	-8.425142	6.336763	1.581291	0.190965	-0.096822	0.078947	0.764063	-0.448138	0.891438	-0.439433	-0.096308	-0.054418
24448	1.849975	-7.471207	6.697658	1.720948	0.178303	-0.096149	0.083585	0.733921	-0.479575	0.906276	-0.408070	-0.095869	-0.054330
24449	1.847031	-6.840064	6.915341	1.832613	0.116319	-0.077063	0.085100	0.695041	-0.514392	0.920827	-0.374151	-0.096316	-0.053026
24450	1.863065	-6.125634	7.554486	1.646850	0.077720	-0.068756	0.084359	0.654439	-0.546314	0.932734	-0.343359	-0.097184	-0.051645
24451	2.049907	-5.865120	7.636705	1.419125	0.064719	-0.062513	0.081465	0.613800	-0.570895	0.942234	-0.316364	-0.097825	-0.050390
24452	1.984413	-5.255127	8.038359	1.352230	0.059180	-0.044422	0.080510	0.580004	-0.591827	0.950523	-0.290565	-0.098417	-0.048906
24453	2.089142	-4.968590	8.038554	1.313584	0.048190	-0.044611	0.083903	0.546868	-0.610178	0.957944	-0.265139	-0.099005	-0.047360
24454	2.120971	-4.548789	8.352024	1.141098	0.057109	-0.052904	0.083846	0.513794	-0.626147	0.963813	-0.242990	-0.099348	-0.046377
24455	2.213517	-4.230609	8.465381	1.082379	0.060697	-0.058758	0.084547	0.483763	-0.637544	0.968967	-0.221662	-0.099451	-0.045587
24456	2.411664	-3.811252	8.552334	1.143411	0.065377	-0.052932	0.083813	0.450185	-0.650108	0.973866	-0.199221	-0.099540	-0.044592
24457	2.380689	-3.383317	8.466822	1.323595	0.077422	-0.068671	0.083473	0.413897	-0.660192	0.978928	-0.172931	-0.099491	-0.043552
24458	2.428851	-2.858429	8.541852	1.448572	0.093996	-0.077317	0.087374	0.376594	-0.671357	0.983642	-0.144207	-0.099244	-0.042477
24459	2.308789	-2.438919	8.858702	1.440754	0.157858	-0.105171	0.088899	0.335243	-0.680281	0.987626	-0.115225	-0.097701	-0.042107
24460	2.354788	-1.961775	9.045874	1.021320	0.197592	-0.114764	0.094619	0.298524	-0.685575	0.990049	-0.094572	-0.095012	-0.042809
24461	2.597509	-1.797956	8.964013	0.485740	0.217098	-0.139653	0.097105	0.271450	-0.686131	0.991209	-0.084259	-0.091510	-0.045058
24462	2.247326	-1.652516	9.481328	0.043746	0.212881	-0.137298	0.103194	0.268386	-0.685135	0.991533	-0.082879	-0.087672	-0.048039
24463	2.188497	-1.440188	9.687814	0.069984	0.198265	-0.138080	0.109134	0.268610	-0.683352	0.991857	-0.080826	-0.084186	-0.050988
24464	1.900028	-1.602966	10.100554	0.008531	0.165333	-0.094050	0.112695	0.269672	-0.682334	0.992042	-0.080263	-0.081177	-0.053105
24465	1.429713	-1.559963	10.284020	0.317377	0.118114	-0.073977	0.116543	0.264723	-0.681191	0.992647	-0.073493	-0.079426	-0.054247
24466	1.251488	-1.101652	10.019910	0.501456	0.074523	-0.043471	0.117918	0.250235	-0.680816	0.993399	-0.063318	-0.078662	-0.054420
24467	1.255503	-0.941264	9.777329	0.215716	0.045050	-0.019036	0.119670	0.241204	-0.680573	0.993718	-0.058719	-0.078133	-0.054512
24468	1.405148	-0.966707	9.989628	0.049387	0.008363	-0.001359	0.120101	0.235305	-0.682802	0.993783	-0.057659	-0.078135	-0.054462
24469	1.390159	-0.858654	9.933388	0.056095	-0.024462	0.024561	0.120110	0.233118	-0.682934	0.993842	-0.056372	-0.078746	-0.053852
24470	1.719377	-1.137079	9.942158	0.061617	-0.053668	0.020969	0.118929	0.230809	-0.683057	0.993843	-0.055171	-0.079968	-0.053272
24471	1.825368	-1.117632	9.938619	0.060733	-0.053651	0.021891	0.115622	0.231934	-0.683552	0.993850	-0.053829	-0.081175	-0.052676
24472	1.932935	-1.440655	9.699826	-0.021931	-0.050159	-0.018195	0.114573	0.230843	-0.684591	0.993720	-0.054222	-0.082281	-0.053017
24473	2.016835	-0.837243	9.497814	-0.225108	-0.037630	-0.050646	0.114833	0.231526	-0.684200	0.993351	-0.058441	-0.082969	-0.054351
24474	2.055402	-0.834725	9.507812	-0.067477	-0.022853	-0.059098	0.114413	0.236863	-0.683671	0.993163	-0.059642	-0.083531	-0.055606
24475	1.722554	-0.806408	9.538712	0.154642	-0.009826	-0.043241	0.113899	0.233993	-0.684453	0.993278	-0.056292	-0.084090	-0.056196
24476	1.628170	-0.745154	9.212199	0.061686	-0.002606	-0.043726	0.111785	0.232117	-0.683260	0.993287	-0.054930	-0.084373	-0.056957
24477	1.761454	-0.870970	9.634196	-0.029234	0.000969	-0.031265	0.111245	0.234042	-0.682600	0.993221	-0.055236	-0.084498	-0.057631
24478	1.674075	-0.748494	9.615893	-0.094358	0.011921	-0.005780	0.112316	0.232784	-0.684179	0.993123	-0.057021	-0.084271	-0.057913
24479	1.640236	-0.734437	9.524549	-0.201412	0.016431	0.015819	0.111893	0.237313	-0.682473	0.992933	-0.060800	-0.083832	-0.057959
24480	1.723728	-0.530953	9.876279	-0.023136	0.004820	0.049953	0.112419	0.238804	-0.683000	0.992965	-0.061271	-0.083761	-0.057007
24481	1.699516	-1.037848	9.420018	0.006739	-0.013399	0.052008	0.112679	0.240843	-0.683655	0.993013	-0.060999	-0.084111	-0.055950
24482	1.818321	-0.661644	9.599252	-0.089871	-0.020753	0.072741	0.113735	0.241377	-0.683663	0.992942	-0.062863	-0.084447	-0.054626
24483	2.085846	-1.136363	9.938386	-0.070301	-0.042623	0.086746	0.111743	0.241959	-0.682339	0.992876	-0.064204	-0.085263	-0.052975
24484	1.628760	-1.359507	9.683722	0.092493	-0.038845	0.085715	0.111493	0.240036	-0.683777	0.993010	-0.062488	-0.086134	-0.051060
24485	1.825622	-1.201956	9.202834	0.015609	-0.027999	0.044708	0.110052	0.236502	-0.683767	0.993027	-0.062050	-0.086804	-0.050115
24486	2.023271	-1.192055	9.168807	-0.095954	-0.012680	-0.005710	0.109898	0.242238	-0.683894	0.992873	-0.063892	-0.087079	-0.050375
24487	1.751785	-0.874085	9.432406	0.219049	-0.005995	-0.006000	0.109385	0.238419	-0.684022	0.993126	-0.059306	-0.087592	-0.050111
24488	1.824076	-0.864191	9.469230	0.175550	-0.002445	-0.032065	0.109804	0.232134	-0.683767	0.993285	-0.055698	-0.087966	-0.050434
24489	1.780801	-0.880309	9.706265	0.068875	0.039436	-0.040056	0.111008	0.228705	-0.683909	0.993387	-0.053985	-0.087463	-0.051160
24490	1.747818	-1.028331	10.063982	-0.093523	0.070237	-0.064920	0.111269	0.229792	-0.684172	0.993334	-0.055590	-0.086155	-0.052683
24491	1.776716	-1.015814	10.189261	-0.060522	0.060984	-0.121959	0.112051	0.232517	-0.683915	0.993238	-0.056288	-0.085172	-0.055282
24492	1.622236	-0.993246	9.842441	-0.083682	0.033389	-0.182948	0.112314	0.232246	-0.683395	0.992985	-0.057534	-0.084734	-0.059089
24493	1.590272	-1.378884	9.668687	-0.046739	0.035250	-0.186435	0.113206	0.238672	-0.681699	0.992763	-0.057890	-0.084335	-0.062911
24494	1.439721	-1.158241	9.545541	-0.041797	0.033451	-0.173502	0.115319	0.240009	-0.682108	0.992541	-0.058319	-0.083932	-0.066465
24495	1.623695	-1.322151	9.352906	-0.133020	0.004213	-0.146215	0.115434	0.244650	-0.682237	0.992192	-0.060514	-0.083968	-0.069590
24496	1.646346	-1.006297	9.530396	-0.108951	-0.019433	-0.109157	0.113956	0.248373	-0.680393	0.991865	-0.062455	-0.084447	-0.071914
24497	1.873547	-1.134041	9.333870	-0.181048	-0.030340	-0.072572	0.112481	0.253717	-0.680247	0.991477	-0.065778	-0.085010	-0.073616
24498	1.908389	-1.354565	9.559165	-0.083166	-0.002745	-0.038886	0.112856	0.258364	-0.679464	0.991299	-0.067301	-0.085106	-0.074527
24499	2.053380	-1.421408	9.629200	-0.035882	0.039365	-0.037780	0.112984	0.261082	-0.680641	0.991260	-0.067720	-0.084468	-0.075385
24500	2.154644	-1.421170	9.639751	0.135775	0.065127	-0.048945	0.113517	0.257814	-0.679077	0.991469	-0.064784	-0.083561	-0.076220
24501	2.094883	-1.542638	9.335006	0.002763	0.055835	-0.056980	0.114453	0.255072	-0.679086	0.991473	-0.064405	-0.082704	-0.077414
24502	1.725464	-1.430324	9.323530	-0.016313	0.026451	-0.082892	0.113784	0.256180	-0.678295	0.991360	-0.064487	-0.082374	-0.079127
24503	1.831218	-1.360330	9.325500	-0.109241	0.008124	-0.068567	0.115627	0.257802	-0.677917	0.991115	-0.066406	-0.082304	-0.080671
24504	1.899925	-1.094749	9.550727	-0.116308	-0.013811	-0.064890	0.114816	0.262453	-0.678039	0.990823	-0.068565	-0.082589	-0.082146
24505	1.753323	-1.198891	9.437468	-0.070804	0.008154	-0.066539	0.114677	0.264095	-0.677907	0.990622	-0.069726	-0.082585	-0.083587
24506	1.666516	-1.191421	9.561597	0.034467	0.031949	-0.090043	0.115191	0.267100	-0.677255	0.990563	-0.068780	-0.082247	-0.085383
24507	1.994745	-1.268332	9.395535	0.080298	0.041118	-0.121185	0.114138	0.263580	-0.675418	0.990522	-0.066805	-0.081925	-0.087702
24508	1.687841	-1.114567	9.507658	0.057479	0.033729	-0.122233	0.115860	0.263282	-0.675955	0.990429	-0.065345	-0.081633	-0.090095
24509	1.739700	-1.384840	9.247480	0.041739	0.019127	-0.115811	0.116788	0.261777	-0.675178	0.990295	-0.064192	-0.081668	-0.092339
24510	1.396073	-1.107996	9.488222	0.057104	0.001796	-0.084358	0.116792	0.259600	-0.674395	0.990205	-0.062860	-0.081960	-0.093942
24511	1.683805	-1.277978	9.570147	-0.043851	-0.024659	-0.034974	0.116797	0.259996	-0.675702	0.990036	-0.063623	-0.082581	-0.094665
24512	1.695518	-1.195288	9.821085	-0.008230	-0.019072	-0.003430	0.115728	0.260573	-0.673863	0.989979	-0.063757	-0.083060	-0.094752
24513	1.565124	-1.162636	9.594664	0.005364	-0.044565	0.029898	0.114798	0.260999	-0.673332	0.989961	-0.063697	-0.084073	-0.094081
24514	1.984836	-1.210455	9.439466	-0.138408	-0.039106	0.053178	0.113999	0.263729	-0.674370	0.989806	-0.066542	-0.084631	-0.093245
24515	1.569675	-1.102208	9.672375	0.034501	-0.027931	0.090928	0.113461	0.264567	-0.673058	0.989965	-0.065981	-0.085285	-0.091335
24516	1.791739	-1.167763	9.371044	-0.063957	0.012311	0.123606	0.113205	0.261842	-0.672795	0.990115	-0.067377	-0.084873	-0.089047
24517	1.794286	-1.178310	9.803040	-0.090073	0.015912	0.125310	0.115048	0.263465	-0.672287	0.990233	-0.069264	-0.084384	-0.086724
24518	1.490219	-1.129182	9.570427	0.056735	0.003279	0.137136	0.115705	0.262516	-0.670854	0.990542	-0.068307	-0.084339	-0.083957
24519	1.555808	-1.224618	9.768956	0.069116	-0.012243	0.139996	0.114788	0.260883	-0.671239	0.990841	-0.067110	-0.084641	-0.081032
24520	1.295232	-1.181528	9.855953	0.084615	-0.020432	0.164992	0.115462	0.257325	-0.671246	0.991172	-0.065685	-0.085073	-0.077626
24521	1.406440	-1.243734	9.894529	-0.020400	-0.058897	0.173756	0.114150	0.253796	-0.670584	0.991307	-0.066391	-0.086079	-0.074117
24522	1.455052	-1.325349	9.922646	0.018095	-0.053348	0.181331	0.112445	0.251890	-0.671878	0.991494	-0.066361	-0.087034	-0.070439
24523	1.425867	-1.272537	9.903909	-0.072947	-0.060766	0.179032	0.113762	0.251750	-0.670712	0.991536	-0.068124	-0.087966	-0.066908
24524	1.628296	-1.260795	9.701906	-0.107810	-0.080914	0.160438	0.111502	0.253425	-0.669647	0.991446	-0.070589	-0.089318	-0.063824
24525	1.676495	-1.263719	9.522265	-0.217938	-0.110307	0.141472	0.109112	0.256590	-0.670018	0.991109	-0.075223	-0.091083	-0.061222
24526	1.638562	-1.398430	9.553631	-0.222995	-0.141415	0.134116	0.106710	0.263301	-0.670781	0.990656	-0.079996	-0.093521	-0.058773
24527	1.739794	-1.398784	9.391325	-0.160222	-0.112031	0.151007	0.104053	0.266881	-0.670888	0.990360	-0.083503	-0.095355	-0.055868
24528	1.860104	-1.340167	9.575721	-0.060830	-0.049676	0.188329	0.102326	0.268814	-0.670743	0.990360	-0.085059	-0.096065	-0.052190
24529	2.213112	-1.524972	10.210200	0.129749	-0.027605	0.159743	0.102194	0.268137	-0.670349	0.990690	-0.082731	-0.096525	-0.048699
24530	2.103922	-0.889248	9.718759	-0.023764	-0.024144	0.136781	0.102343	0.263358	-0.670091	0.990728	-0.083424	-0.096863	-0.046006
24531	1.814293	-0.874690	8.515926	0.095194	-0.029555	0.096787	0.102100	0.258439	-0.670615	0.990920	-0.081618	-0.097437	-0.043831
24532	1.675790	-1.093560	10.028786	0.041317	-0.056172	0.127921	0.100393	0.256130	-0.671256	0.990981	-0.081031	-0.098487	-0.041128
24533	1.752839	-1.092706	9.530177	0.105680	-0.086143	0.155989	0.098549	0.254782	-0.671634	0.991112	-0.079148	-0.100071	-0.037665
24534	1.776156	-0.942503	9.112385	0.005470	-0.064241	0.172058	0.096977	0.251517	-0.672146	0.991109	-0.079365	-0.101185	-0.034144
24535	1.723169	-0.920609	9.916421	-0.090758	-0.071663	0.195565	0.095797	0.249476	-0.672660	0.990957	-0.081406	-0.102262	-0.030317
24536	1.624811	-0.542889	9.258217	0.010828	-0.075074	0.232986	0.095153	0.245791	-0.673180	0.990945	-0.081643	-0.103486	-0.025543
24537	2.198797	-0.583087	9.130974	0.244137	-0.044462	0.274753	0.094119	0.241146	-0.674481	0.991383	-0.077128	-0.104073	-0.019507
24538	1.615469	-0.605355	9.290863	0.226074	-0.030729	0.329991	0.094806	0.232414	-0.672922	0.991758	-0.073272	-0.104368	-0.012437
24539	1.950471	-1.085761	9.335265	0.159251	-0.037912	0.394302	0.094056	0.224609	-0.675796	0.991993	-0.070643	-0.104601	-0.004219
24540	1.812284	-0.922154	9.413091	0.156939	0.000560	0.438515	0.094483	0.217090	-0.676065	0.992203	-0.068372	-0.104088	0.004822
24541	2.330292	-0.841339	9.524689	0.179233	0.011752	0.490308	0.095445	0.206435	-0.675293	0.992390	-0.065506	-0.103198	0.014913
24542	1.820361	-1.100166	9.420273	0.051207	0.031712	0.515464	0.096793	0.200135	-0.675568	0.992308	-0.065484	-0.101980	0.025222
24543	2.206055	-1.084883	9.443292	0.084553	0.071993	0.506355	0.097597	0.196715	-0.675184	0.992274	-0.064537	-0.099888	0.035351
24544	1.842175	-0.593038	9.946133	0.136279	0.149797	0.563672	0.101478	0.187364	-0.677181	0.992273	-0.062983	-0.096190	0.046628
24545	2.063196	-1.465325	9.446225	0.161099	0.161761	0.563836	0.104925	0.181343	-0.674465	0.992204	-0.060667	-0.092173	0.057921
24546	2.494596	-0.910279	9.674097	0.160651	0.150009	0.593372	0.110512	0.172132	-0.674253	0.991903	-0.058662	-0.088388	0.069818
24547	1.713513	-0.915619	9.974017	0.063769	0.127087	0.659331	0.112392	0.164599	-0.674272	0.991206	-0.058363	-0.085092	0.082853
24548	2.469607	-0.712000	9.974327	0.146071	0.130933	0.654224	0.117034	0.157471	-0.671697	0.990417	-0.056710	-0.081585	0.095924
24549	1.723094	0.145461	10.665977	0.122939	0.054034	0.670759	0.119198	0.146508	-0.673028	0.989281	-0.055024	-0.079642	0.109330
24550	1.421769	-0.427266	9.413987	0.019495	0.010099	0.674026	0.117366	0.141883	-0.673277	0.987749	-0.055643	-0.078751	0.122692
24551	1.241906	-0.103773	9.832161	0.250499	-0.011619	0.680739	0.116605	0.133151	-0.673274	0.986254	-0.051231	-0.077724	0.136522
24552	0.853074	0.032350	9.758421	0.264123	-0.042657	0.708522	0.114544	0.118428	-0.673003	0.984404	-0.046912	-0.077207	0.150951
24553	1.219046	-0.381637	9.506361	0.281764	-0.064487	0.716066	0.113669	0.106410	-0.673917	0.982309	-0.041715	-0.077043	0.165511
24554	1.476637	-0.775378	10.312267	0.215766	-0.088335	0.721325	0.108161	0.096081	-0.675185	0.979845	-0.038199	-0.077549	0.180084
24555	1.737550	-1.934641	9.599849	0.171080	-0.088420	0.678721	0.105028	0.085193	-0.675034	0.977308	-0.035062	-0.078268	0.193685
24556	1.751961	-1.891094	10.364006	0.102126	-0.070486	0.593427	0.098204	0.073239	-0.676292	0.974891	-0.033625	-0.078922	0.205495
24557	1.090307	-1.678818	10.202364	0.156827	-0.099922	0.527267	0.093730	0.066469	-0.675605	0.972615	-0.030550	-0.080007	0.216067
24558	1.596995	-1.772853	9.850475	0.311423	-0.087009	0.468994	0.091525	0.057328	-0.677160	0.970569	-0.024768	-0.080153	0.225740
24559	0.817813	-1.183281	9.621008	0.203725	-0.085510	0.420399	0.085884	0.045648	-0.677120	0.968589	-0.020729	-0.080818	0.234253
24560	1.119541	-0.760192	9.332076	0.064015	-0.074568	0.441819	0.081404	0.039972	-0.676171	0.966376	-0.019754	-0.081865	0.242952
24561	0.689004	-0.467337	9.380178	0.296181	-0.077908	0.490959	0.077474	0.030456	-0.676274	0.963913	-0.014095	-0.081830	0.252936
24562	0.444037	-0.675229	9.240539	0.416566	-0.086827	0.537729	0.072240	0.014683	-0.675324	0.961068	-0.006405	-0.081324	0.263996
24563	0.376496	-0.670750	9.182355	0.318018	-0.033825	0.579599	0.066859	0.002195	-0.673847	0.957907	-0.000736	-0.080242	0.275634
24564	0.476073	-0.288228	9.812823	0.431070	0.014895	0.652060	0.061214	-0.011106	-0.671977	0.954215	0.006496	-0.077646	0.288795
24565	0.399921	0.004752	9.691387	0.295484	0.024947	0.708561	0.057815	-0.026326	-0.668295	0.950011	0.011198	-0.075496	0.302744
24566	0.751917	-0.489145	10.002233	0.257531	-0.004343	0.699219	0.051504	-0.038253	-0.666418	0.945595	0.015165	-0.074250	0.316396
24567	0.904765	-0.186053	9.890277	0.294388	-0.059159	0.677334	0.044941	-0.051559	-0.666110	0.941029	0.020379	-0.073615	0.329589
24568	1.059664	-0.363210	8.655295	0.069996	-0.077574	0.676255	0.036483	-0.055269	-0.664343	0.936328	0.021317	-0.074961	0.342368
24569	1.440016	-0.190014	9.827999	0.194671	-0.106701	0.680616	0.029233	-0.064042	-0.662196	0.931329	0.024929	-0.075823	0.355324
24570	1.651817	-0.133593	9.317024	0.036861	-0.093999	0.684423	0.021060	-0.069015	-0.663440	0.926202	0.025352	-0.077722	0.368057
24571	2.085540	-0.053680	9.917559	0.005923	-0.030147	0.640797	0.010761	-0.074350	-0.662313	0.921357	0.024951	-0.078502	0.379890
24572	2.175150	0.354181	9.520803	0.160386	0.000934	0.558459	0.003235	-0.078625	-0.661338	0.916958	0.027132	-0.077612	0.390421
24573	1.924039	0.435847	9.625235	0.297705	0.053822	0.469537	0.001665	-0.084874	-0.659890	0.913151	0.031751	-0.074523	0.399492
24574	1.981321	0.550805	9.435328	0.412924	0.050141	0.400908	-0.002282	-0.095171	-0.656201	0.909685	0.038404	-0.070628	0.407443
24575	1.692280	0.508280	9.832946	0.379199	0.018898	0.376777	-0.005955	-0.108200	-0.652254	0.906287	0.044960	-0.067464	0.414813
24576	1.771150	0.142470	9.763733	0.137909	-0.019756	0.370099	-0.009378	-0.118086	-0.647784	0.903022	0.047237	-0.067077	0.421687
24577	1.295004	-0.113094	9.890141	0.078756	-0.011742	0.344861	-0.014791	-0.120618	-0.647611	0.899990	0.048609	-0.066944	0.427989
24578	1.039337	-0.073583	10.334833	-0.106514	0.082043	0.313305	-0.017442	-0.119084	-0.647458	0.897485	0.045684	-0.066749	0.433564
24579	1.130035	0.108440	10.035749	-0.027222	0.129491	0.234263	-0.017984	-0.115663	-0.647452	0.895630	0.044026	-0.064842	0.437839
24580	1.341935	0.156237	9.817535	0.150491	0.114860	0.136444	-0.017575	-0.118810	-0.647588	0.894428	0.045654	-0.061652	0.440583
24581	1.202443	0.068131	9.464500	0.205105	0.100191	0.093370	-0.015448	-0.123735	-0.646038	0.893522	0.048568	-0.058100	0.442587
24582	1.228467	-0.304577	10.222928	0.077610	0.081771	0.114913	-0.014651	-0.127547	-0.643954	0.892506	0.049214	-0.056128	0.444815
24583	1.393210	-0.477953	10.087597	0.056662	0.037927	0.121351	-0.014525	-0.128350	-0.642124	0.891401	0.049928	-0.055049	0.447080
24584	1.461999	-0.765536	9.680893	-0.056727	0.001194	0.086708	-0.014784	-0.127680	-0.643691	0.890669	0.048927	-0.055686	0.448569
24585	1.673247	-0.562295	9.887371	-0.077355	-0.050074	0.053455	-0.016643	-0.125475	-0.643806	0.890196	0.048046	-0.057357	0.449392
24586	1.228729	-0.393994	9.405450	-0.145660	-0.066698	0.025428	-0.017973	-0.122192	-0.644840	0.890013	0.046139	-0.059942	0.449617
24587	1.256449	-0.131107	9.570240	-0.191140	-0.044855	0.010384	-0.020628	-0.117126	-0.646516	0.890024	0.043190	-0.062510	0.449538
24588	1.289878	-0.055929	9.722849	-0.063320	0.004614	0.003567	-0.021032	-0.113854	-0.647557	0.890038	0.042133	-0.063064	0.449533
24589	1.207954	-0.068257	9.683500	0.087129	0.085191	0.002357	-0.020364	-0.114960	-0.648086	0.890037	0.042955	-0.060803	0.449768
24590	1.721742	-0.133337	9.351290	0.099655	0.070608	-0.026140	-0.018908	-0.118503	-0.645746	0.890255	0.044242	-0.058691	0.449493
24591	1.323495	-0.037482	9.468950	-0.006993	0.039312	-0.042342	-0.017047	-0.120034	-0.646415	0.890676	0.043842	-0.058073	0.448778
24592	1.251525	-0.109453	9.572899	-0.155732	-0.010204	-0.035636	-0.015210	-0.116366	-0.646298	0.891104	0.041317	-0.059686	0.447956
24593	1.347833	-0.069822	9.848029	0.000215	-0.002743	-0.041320	-0.014675	-0.117198	-0.646956	0.891458	0.041401	-0.059760	0.447232
24594	1.405205	0.025853	9.648251	-0.013882	-0.031978	-0.040423	-0.016791	-0.118257	-0.646024	0.891776	0.041605	-0.060485	0.446482
24595	1.544992	0.030423	9.495977	-0.088928	-0.032099	-0.068483	-0.018375	-0.114992	-0.649018	0.892407	0.040392	-0.061866	0.445141
24596	1.617651	-0.036608	9.553331	0.049552	-0.010045	-0.082576	-0.017861	-0.113478	-0.647321	0.893079	0.041584	-0.061603	0.443719
24597	1.587620	0.162761	8.768428	0.022932	0.026516	-0.091998	-0.017597	-0.114428	-0.646408	0.893892	0.041883	-0.060941	0.442141
24598	1.592301	0.225637	9.561574	0.095079	0.057573	-0.107382	-0.016142	-0.117293	-0.644460	0.894812	0.043321	-0.059046	0.440395
24599	1.631131	0.175464	9.642856	0.065441	0.046560	-0.112127	-0.012302	-0.121142	-0.642662	0.895779	0.044237	-0.057644	0.438519
24600	1.823831	0.235360	10.159237	0.058599	0.019140	-0.106583	-0.010842	-0.123067	-0.642282	0.896669	0.045358	-0.056759	0.436698
24601	1.704803	-0.087382	10.134394	-0.035813	-0.001074	-0.100559	-0.010975	-0.122251	-0.642804	0.897560	0.044863	-0.057132	0.434868
24602	1.275927	-0.145834	10.177585	-0.106399	0.062881	-0.052116	-0.010844	-0.121165	-0.643328	0.898159	0.042581	-0.056947	0.433882
24603	1.555899	-0.207830	10.179328	-0.125834	0.072100	-0.028220	-0.007148	-0.118211	-0.644141	0.898573	0.039722	-0.056860	0.433309
24604	1.530986	-0.073632	9.331141	-0.101425	0.026429	-0.052018	-0.006896	-0.114938	-0.644272	0.899121	0.037845	-0.057289	0.432282
24605	1.587873	0.149187	9.723705	-0.023532	-0.030137	-0.040475	-0.006902	-0.114248	-0.643618	0.899435	0.037729	-0.058162	0.431522
24606	1.129593	0.202315	10.046664	0.053719	-0.017174	0.028167	-0.006098	-0.114142	-0.645717	0.899123	0.038925	-0.058095	0.432073
24607	0.973427	0.599316	10.134798	0.075788	-0.007911	0.076228	-0.007413	-0.117666	-0.644531	0.898378	0.040276	-0.057765	0.433541
24608	1.423094	0.334972	9.969642	-0.002758	-0.037184	0.070370	-0.009791	-0.118998	-0.643858	0.897706	0.040584	-0.058579	0.434794
24609	1.330997	0.414873	9.465762	-0.028910	-0.048242	0.036107	-0.012168	-0.119519	-0.644101	0.897342	0.040468	-0.059840	0.435383
24610	1.199972	0.577148	9.149927	-0.002872	-0.028107	0.033429	-0.013233	-0.120308	-0.642262	0.897000	0.040737	-0.060462	0.435976
24611	0.986651	0.832780	9.444404	0.125328	0.015945	0.069979	-0.013614	-0.123046	-0.643306	0.896290	0.042818	-0.059220	0.437406
24612	1.050800	1.048280	9.803324	0.180442	0.019660	0.074855	-0.015595	-0.128856	-0.639369	0.895478	0.045908	-0.057418	0.438994
24613	1.284904	1.008685	10.049821	0.020932	-0.005992	0.112856	-0.015056	-0.131592	-0.639244	0.894447	0.046307	-0.057484	0.441039
24614	1.088608	0.725535	10.389713	-0.048748	-0.042693	0.108871	-0.018756	-0.132369	-0.639215	0.893462	0.045803	-0.058843	0.442906
24615	1.014136	0.657074	10.114383	-0.082097	-0.029926	0.108686	-0.020876	-0.130438	-0.639720	0.892528	0.044583	-0.060205	0.444727
24616	1.133611	0.368008	9.948197	-0.048359	-0.017168	0.070096	-0.022591	-0.129479	-0.641275	0.891909	0.043905	-0.061068	0.445917
24617	1.268695	0.327630	9.319918	-0.002370	-0.016312	0.002048	-0.024847	-0.127811	-0.640994	0.891866	0.044114	-0.061367	0.445941
24618	1.224216	0.548281	9.137746	0.106229	0.008419	-0.026983	-0.023788	-0.130400	-0.639173	0.892006	0.046083	-0.060310	0.445606
24619	1.475268	0.494324	9.396203	0.055595	-0.002577	-0.023522	-0.024040	-0.133675	-0.639172	0.892154	0.047252	-0.059818	0.445253
24620	1.514943	0.266140	9.489400	-0.016116	-0.013598	-0.011859	-0.024572	-0.133935	-0.638514	0.892241	0.047217	-0.060258	0.445022
24621	1.708538	0.128021	9.796556	-0.068526	-0.037378	0.001767	-0.024570	-0.133667	-0.639037	0.892236	0.046449	-0.061534	0.444939
24622	1.458188	0.030091	9.449550	-0.007214	-0.037361	-0.012690	-0.026430	-0.132137	-0.638368	0.892294	0.046784	-0.062317	0.444679
24623	1.404883	0.087922	9.505078	-0.124479	-0.021067	-0.019775	-0.026699	-0.129007	-0.639803	0.892549	0.044883	-0.063787	0.444155
24624	1.559670	0.003006	9.913445	-0.202914	-0.026676	-0.032156	-0.026695	-0.127118	-0.642025	0.892957	0.041655	-0.066101	0.443309
24625	1.593837	-0.091359	9.739593	-0.225466	-0.037703	-0.052549	-0.027373	-0.119487	-0.644501	0.893542	0.038126	-0.068747	0.442044
24626	1.522054	-0.172914	10.558807	-0.207634	0.016153	-0.058087	-0.028180	-0.114029	-0.645799	0.894212	0.034468	-0.070314	0.440741
24627	1.343277	-0.117225	10.060982	-0.251683	0.110231	-0.065843	-0.025812	-0.108338	-0.647647	0.895098	0.029163	-0.070528	0.439290
24628	1.660418	0.103599	9.718942	-0.064895	0.115847	-0.123042	-0.021987	-0.104432	-0.648722	0.896360	0.027272	-0.069017	0.437072
24629	1.762074	0.014264	9.569797	0.120243	0.072106	-0.161711	-0.018548	-0.105693	-0.647966	0.897789	0.029118	-0.066613	0.434384
24630	1.129508	0.192854	9.391149	0.092015	0.055547	-0.161860	-0.015766	-0.108717	-0.646813	0.899197	0.030618	-0.064788	0.431637
24631	0.990437	0.044528	9.721463	-0.126978	0.037994	-0.124182	-0.010349	-0.107685	-0.646726	0.900382	0.028262	-0.065131	0.429268
24632	1.044442	-0.149480	9.949710	-0.186283	0.026036	-0.124455	-0.010078	-0.104447	-0.650388	0.901567	0.024961	-0.066257	0.426807
24633	1.015264	-0.101759	9.849278	-0.120439	-0.032429	-0.143414	-0.007854	-0.098733	-0.650011	0.902796	0.023335	-0.067785	0.424052
24634	0.889042	0.068032	9.617618	-0.167160	-0.032444	-0.129818	-0.008774	-0.096565	-0.652749	0.903911	0.020882	-0.069795	0.421470
24635	1.034883	-0.176740	9.723576	-0.060095	-0.001276	-0.142228	-0.007471	-0.091390	-0.652757	0.905125	0.020076	-0.070227	0.418823
24636	1.212795	-0.054795	10.099050	0.039857	0.023483	-0.152839	-0.005887	-0.091944	-0.651724	0.906409	0.020929	-0.069474	0.416123
24637	1.420911	-0.233783	9.704773	0.058730	0.023654	-0.115806	-0.005084	-0.093464	-0.652516	0.907374	0.022030	-0.068468	0.414125
24638	1.435621	-0.297293	9.418340	0.054897	0.023739	-0.089055	-0.001645	-0.095944	-0.650845	0.908106	0.023065	-0.067612	0.412601
24639	1.532641	-0.411948	9.607290	0.040723	0.008272	-0.054948	-0.002173	-0.096753	-0.650448	0.908546	0.023876	-0.067079	0.411672
24640	1.567250	-0.605420	9.300014	-0.015683	-0.015420	-0.012730	-0.002172	-0.096214	-0.651102	0.908625	0.023849	-0.067551	0.411423
24641	1.581096	-0.459835	9.647882	0.076857	-0.015264	0.017260	-0.000977	-0.098540	-0.650197	0.908417	0.025395	-0.067211	0.411845
24642	1.657719	-0.359579	9.369125	0.025826	-0.039011	0.031806	-0.002688	-0.101384	-0.649792	0.908074	0.026256	-0.067792	0.412452
24643	1.791960	-0.187841	9.555238	-0.119492	-0.046469	0.032922	-0.003612	-0.099885	-0.651092	0.907789	0.024475	-0.069676	0.412875
24644	1.882462	0.061244	9.869262	-0.068924	-0.056421	0.053485	-0.005202	-0.097829	-0.652124	0.907286	0.023729	-0.071364	0.413734
24645	1.670207	0.074891	9.761843	0.048167	-0.049887	0.066058	-0.008112	-0.098336	-0.651578	0.906632	0.025002	-0.071955	0.414989
24646	1.320540	0.588216	9.501705	0.007300	-0.049909	0.084274	-0.009952	-0.100234	-0.652218	0.905838	0.025542	-0.072909	0.416521
24647	1.342614	0.011799	9.796311	0.084553	-0.009599	0.100317	-0.012727	-0.101834	-0.651542	0.904931	0.027113	-0.072463	0.418465
24648	1.575341	-0.231098	10.400044	0.240447	0.065552	0.121308	-0.010867	-0.107700	-0.648814	0.903851	0.030854	-0.069397	0.421052
24649	1.613632	-0.204938	9.584542	0.118271	0.045208	0.054282	-0.012306	-0.112729	-0.648020	0.903370	0.032635	-0.067658	0.422233
24650	1.076458	0.208309	9.719762	0.028168	-0.002558	0.029862	-0.011895	-0.117779	-0.647241	0.903069	0.033242	-0.067553	0.422844
24651	1.077426	0.001178	9.659249	-0.124805	-0.017371	0.019892	-0.011904	-0.115861	-0.646717	0.902949	0.031198	-0.068951	0.423031
24652	1.343336	-0.142331	9.755745	-0.157834	-0.013746	0.010506	-0.011513	-0.112738	-0.648026	0.902919	0.028565	-0.070608	0.423008
24653	1.410978	-0.165862	9.871279	-0.136789	-0.007319	0.012451	-0.013238	-0.108097	-0.650233	0.902870	0.026219	-0.071918	0.423044
24654	1.362650	-0.152286	9.647756	-0.084305	-0.013664	0.007189	-0.012712	-0.104844	-0.652067	0.902819	0.024917	-0.072949	0.423054
24655	1.289989	-0.080049	9.705707	-0.082825	-0.050158	0.036779	-0.014173	-0.104409	-0.651139	0.902467	0.023870	-0.074579	0.423582
24656	1.143398	-0.186605	9.590013	-0.182950	-0.059330	0.072280	-0.015102	-0.100596	-0.653353	0.901829	0.021078	-0.077301	0.424600
24657	1.363732	-0.362513	10.088941	-0.148053	-0.061017	0.115846	-0.018278	-0.096761	-0.655811	0.900799	0.018813	-0.079697	0.426445
24658	1.358478	-0.286789	9.720251	-0.206220	-0.017142	0.132096	-0.020006	-0.091166	-0.658148	0.899695	0.015148	-0.081880	0.428504
24659	1.343515	-0.178268	9.800856	-0.168326	-0.002564	0.100881	-0.021081	-0.085969	-0.658660	0.898865	0.012047	-0.083375	0.430053
24660	1.207582	0.005974	9.578909	-0.167407	-0.002627	0.075956	-0.021480	-0.082435	-0.660748	0.898226	0.009049	-0.084946	0.431153
24661	1.111078	0.020298	9.602216	-0.217264	-0.002709	0.071084	-0.022414	-0.077258	-0.663092	0.897636	0.005142	-0.086824	0.432070
24662	1.145734	-0.161816	9.801641	-0.125387	-0.009876	0.093718	-0.022681	-0.073726	-0.665180	0.896803	0.002929	-0.088160	0.433547
24663	1.422106	-0.473337	10.013511	-0.014767	-0.019797	0.090625	-0.023888	-0.070425	-0.664254	0.895982	0.002783	-0.088569	0.435159
24664	1.441632	-0.513358	10.260400	-0.114933	-0.002661	0.049484	-0.025605	-0.069867	-0.665024	0.895535	0.000774	-0.089685	0.435858
24665	1.180449	-0.358531	9.952848	-0.159357	0.015433	0.001226	-0.025875	-0.065787	-0.666982	0.895553	-0.002101	-0.090697	0.435607
24666	0.982926	-0.392256	10.056161	-0.085163	0.028104	-0.064873	-0.024557	-0.062812	-0.668429	0.896150	-0.003639	-0.091004	0.434304
24667	1.290429	-0.171345	9.745242	-0.144425	0.064536	-0.116907	-0.023379	-0.059277	-0.668699	0.897273	-0.006442	-0.090976	0.431953
24668	1.537571	-0.415149	10.075421	-0.063343	0.081009	-0.146037	-0.020353	-0.054537	-0.669244	0.898655	-0.007898	-0.090154	0.429219
24669	2.287268	-0.920865	9.513569	0.052641	0.072070	-0.173062	-0.017178	-0.055118	-0.669140	0.900277	-0.007098	-0.088327	0.426203
24670	2.302306	-1.056799	9.156505	0.036576	0.101380	-0.151028	-0.014269	-0.055287	-0.669032	0.901731	-0.006922	-0.086277	0.423545
24671	2.227545	-1.057345	9.040566	0.042831	0.122578	-0.082736	-0.010022	-0.058211	-0.669853	0.902644	-0.006872	-0.083677	0.422120
24672	1.755800	-1.218613	9.297976	0.084814	0.149071	-0.069658	-0.005137	-0.060691	-0.666493	0.903474	-0.006368	-0.080346	0.420996
24673	0.734510	-0.899259	9.698635	0.048028	0.121416	-0.079090	-0.001825	-0.062640	-0.666390	0.904335	-0.006248	-0.077723	0.419640
24674	0.595456	-1.052496	10.000072	-0.037372	0.100212	-0.097026	0.002925	-0.060911	-0.665643	0.905286	-0.007501	-0.076304	0.417826
24675	0.641233	-1.037277	10.202370	-0.157925	0.077188	-0.111446	0.006100	-0.059458	-0.666976	0.906303	-0.010736	-0.076173	0.415568
24676	0.646103	-1.041611	10.339192	-0.080782	0.069938	-0.116583	0.005821	-0.054005	-0.668279	0.907346	-0.012490	-0.075670	0.413330
24677	0.835053	-0.739620	9.884263	-0.054665	0.048061	-0.131185	0.009520	-0.052955	-0.668308	0.908486	-0.013606	-0.075187	0.410870
24678	0.734337	-0.873686	9.437319	0.030995	0.031729	-0.127026	0.012555	-0.051485	-0.668071	0.909574	-0.012999	-0.074458	0.408610
24679	0.859800	-0.890046	9.505480	0.053702	-0.002924	-0.112086	0.012425	-0.053115	-0.667417	0.910498	-0.011775	-0.073992	0.406668
24680	0.865126	-1.006340	9.268633	0.044283	-0.022851	-0.043800	0.012562	-0.054617	-0.667157	0.910820	-0.010604	-0.074127	0.405956
24681	1.309690	-1.197365	9.438149	0.065231	-0.016311	-0.015993	0.013634	-0.057232	-0.667951	0.910939	-0.009227	-0.073800	0.405782
24682	1.710675	-1.344723	9.737508	0.051380	-0.019010	-0.006811	0.013629	-0.059120	-0.665598	0.910964	-0.008013	-0.073799	0.405751
24683	1.270684	-1.100718	9.578380	-0.064318	0.004546	-0.019458	0.012841	-0.059121	-0.666638	0.911115	-0.009179	-0.074177	0.405319
24684	1.252770	-0.894911	9.261810	-0.082126	0.008222	-0.013101	0.012563	-0.056787	-0.665719	0.911205	-0.010609	-0.074764	0.404973
24685	1.455499	-0.922086	9.640226	0.022882	0.013874	0.007731	0.014283	-0.056673	-0.665995	0.911163	-0.010302	-0.074278	0.405165
24686	1.196483	-0.701088	9.684120	-0.029897	0.026602	0.018497	0.013232	-0.057488	-0.666771	0.911035	-0.010977	-0.074101	0.405467
24687	1.456826	-0.688301	9.753948	-0.056295	-0.009890	0.042424	0.014028	-0.056418	-0.668085	0.910658	-0.011956	-0.074691	0.406177
24688	1.693712	-0.815254	9.783187	0.045568	-0.040869	0.024545	0.013888	-0.056267	-0.666776	0.910399	-0.010718	-0.075128	0.406713
24689	1.663430	-0.555089	9.186386	0.057663	-0.035385	0.002441	0.010996	-0.059249	-0.667800	0.910330	-0.009327	-0.075297	0.406868
24690	1.523958	-0.634973	9.126348	0.018113	-0.017129	0.016978	0.010462	-0.059232	-0.666750	0.910157	-0.008770	-0.075528	0.407226
24691	1.225799	-0.777667	9.788949	0.027686	0.012112	0.048347	0.011523	-0.061148	-0.665974	0.909779	-0.008369	-0.075079	0.408162
24692	1.314060	-1.069604	10.208196	0.002945	0.019517	0.104520	0.009681	-0.062908	-0.666483	0.908939	-0.008518	-0.074751	0.410085
24693	1.429868	-1.088809	10.153792	0.043520	0.012194	0.074287	0.010073	-0.062903	-0.665571	0.908346	-0.007884	-0.074176	0.411514
24694	1.134381	-0.826486	9.638570	0.005065	-0.012629	0.033506	0.010606	-0.064814	-0.664922	0.908041	-0.007625	-0.074427	0.412146
24695	0.805722	-0.663345	9.690605	-0.023008	-0.034648	0.031530	0.008488	-0.064651	-0.664644	0.907718	-0.007758	-0.075243	0.412707
24696	0.914765	-0.773344	9.826918	-0.006505	-0.035474	0.057464	0.007299	-0.065725	-0.664111	0.907175	-0.007556	-0.076000	0.413765
24697	1.211370	-0.771758	10.117788	-0.026624	-0.019909	0.068421	0.005584	-0.064764	-0.665536	0.906566	-0.007938	-0.076560	0.414986
24698	1.071724	-0.826070	9.796434	-0.001952	-0.039136	0.043658	0.005319	-0.064761	-0.665534	0.906131	-0.007602	-0.077347	0.415795
24699	1.136835	-0.823056	9.936323	-0.038337	-0.041086	0.011177	0.004534	-0.065038	-0.666835	0.905962	-0.007940	-0.078389	0.415963
24700	0.911870	-0.682873	9.547282	0.066535	-0.037341	0.002462	0.002684	-0.067189	-0.665513	0.905879	-0.006313	-0.078579	0.416135
24701	1.114475	-0.691415	9.745908	0.107036	-0.044626	-0.010236	0.002160	-0.068141	-0.665771	0.905900	-0.003956	-0.078462	0.416141
24702	1.393555	-0.552694	10.043340	0.267472	-0.067319	-0.026000	0.000592	-0.074532	-0.664715	0.906007	0.001604	-0.077524	0.416100
24703	1.363344	-0.306916	9.460742	0.077260	-0.046493	-0.038076	0.000077	-0.080110	-0.663275	0.906243	0.003500	-0.077686	0.415543
24704	1.585600	-0.392451	9.648869	-0.120611	-0.019233	-0.022498	-0.000855	-0.078190	-0.663528	0.906392	0.001623	-0.079103	0.414963
24705	1.579449	-0.623659	9.587953	-0.059298	0.016482	-0.020385	-0.000856	-0.076289	-0.664573	0.906583	0.000509	-0.079275	0.414516
24706	1.315901	-0.465347	9.597316	0.090951	0.034017	-0.003057	-0.001641	-0.078738	-0.664568	0.906646	0.001995	-0.077972	0.414621
24707	1.253444	-0.508334	9.728167	-0.050792	0.021054	-0.000988	-0.000852	-0.078196	-0.664051	0.906683	0.000974	-0.077985	0.414539
24708	1.141984	-0.390588	9.747983	-0.005519	0.034837	0.014898	0.000472	-0.077265	-0.665108	0.906602	0.000675	-0.077467	0.414815
24709	1.112525	-0.266936	10.039924	-0.002208	0.012948	0.040779	0.000336	-0.077663	-0.664061	0.906280	0.000549	-0.077206	0.415565
24710	1.403010	-0.511695	10.065609	0.026067	0.002944	0.033578	0.001531	-0.077551	-0.665116	0.905993	0.001059	-0.077004	0.416227
24711	1.301405	-0.450217	9.808652	-0.014089	-0.008124	0.009392	-0.001508	-0.077792	-0.665353	0.905900	0.000950	-0.077222	0.416389
24712	1.364773	-0.602339	9.615056	-0.057697	-0.000877	-0.005594	-0.001118	-0.077513	-0.664310	0.905932	0.000035	-0.077786	0.416216
24713	1.384313	-0.663079	9.431935	-0.047201	0.008280	-0.009240	-0.002174	-0.076961	-0.664955	0.906019	-0.000780	-0.077990	0.415989
24714	1.249184	-0.618307	9.937843	-0.027923	0.013759	0.002833	-0.001901	-0.076439	-0.667050	0.906003	-0.001291	-0.078041	0.416013
24715	1.514784	-0.725723	9.331447	-0.155876	0.013707	0.004976	-0.001135	-0.072598	-0.664569	0.905971	-0.004143	-0.079056	0.415872
24716	1.394580	-0.777112	9.852949	0.073690	0.010240	0.003367	0.000731	-0.072514	-0.667592	0.905953	-0.002784	-0.078325	0.416061
24717	1.195999	-0.589671	9.899338	0.232050	0.004892	0.000469	0.000340	-0.077806	-0.664715	0.905956	0.001473	-0.076270	0.416442
24718	1.238973	-0.508454	9.701623	0.063096	0.004705	-0.009616	0.000357	-0.082043	-0.664978	0.906028	0.002706	-0.075727	0.416380
24719	1.369570	-0.600185	9.538310	0.028108	0.012000	-0.012561	0.001010	-0.081898	-0.663414	0.906145	0.003230	-0.075241	0.416208
24720	1.423071	-0.688385	9.748831	0.026690	0.011938	-0.032868	0.000880	-0.082036	-0.663675	0.906422	0.003778	-0.074869	0.415667
24721	1.519764	-0.738458	9.825852	-0.071245	0.002694	-0.035190	-0.000576	-0.082966	-0.662748	0.906718	0.002606	-0.075391	0.414935
24722	1.512998	-0.839747	9.761951	-0.090349	-0.006492	-0.046342	0.001530	-0.079175	-0.663679	0.907083	0.001205	-0.076324	0.413972
24723	1.373897	-0.483708	9.823262	-0.078204	-0.001038	-0.055541	0.000732	-0.076310	-0.664848	0.907536	-0.000032	-0.076980	0.412859
24724	1.537668	-0.452638	9.666782	-0.058204	-0.019233	-0.045254	0.001525	-0.073743	-0.666684	0.907868	-0.000746	-0.077878	0.411960
24725	1.462790	-0.429154	9.541578	0.007441	0.006402	-0.055115	0.001249	-0.072227	-0.665635	0.908325	-0.000471	-0.077701	0.410984
24726	1.445529	-0.344708	9.619423	-0.061074	0.017341	-0.034258	0.001786	-0.073332	-0.666294	0.908619	-0.001556	-0.077957	0.410282
24727	1.547696	-0.537107	9.586470	-0.053948	0.011877	-0.035123	0.003631	-0.070765	-0.666961	0.908917	-0.002453	-0.078192	0.409572
24728	1.460691	-0.488805	9.689564	0.072102	0.006513	-0.034483	0.003494	-0.070619	-0.666175	0.909202	-0.001029	-0.077554	0.409068
24729	1.412481	-0.493961	9.617022	0.015897	0.015626	-0.020016	0.004565	-0.073369	-0.666839	0.909384	-0.000698	-0.077151	0.408740
24730	1.533473	-0.584957	9.674490	0.015888	0.019317	-0.010785	0.003238	-0.073886	-0.665390	0.909488	-0.000437	-0.076739	0.408586
24731	1.427136	-0.527052	9.782340	0.077151	0.028499	-0.011420	0.004566	-0.074725	-0.665924	0.909618	0.000897	-0.075610	0.408507
24732	1.301806	-0.537005	9.759424	0.035068	0.019313	-0.005162	0.005362	-0.076637	-0.665016	0.909676	0.001498	-0.075041	0.408479
24733	1.379032	-0.556427	9.663846	0.031492	0.022997	0.000356	0.006554	-0.077603	-0.664634	0.909700	0.002030	-0.074385	0.408545
24734	1.330910	-0.570403	9.826447	0.099042	0.015719	-0.007600	0.004973	-0.079766	-0.664230	0.909767	0.003828	-0.073358	0.408568
24735	1.441806	-0.575599	9.649759	0.038557	0.026656	-0.005148	0.006038	-0.080876	-0.664762	0.909837	0.004463	-0.072584	0.408544
24736	1.470850	-0.594396	9.764998	0.033355	0.017511	-0.003313	0.006299	-0.082499	-0.662934	0.909874	0.005045	-0.072061	0.408548
24737	1.443948	-0.517771	9.672196	0.099871	0.030360	-0.012229	0.006836	-0.085232	-0.662417	0.909997	0.006776	-0.070728	0.408482
24738	1.421507	-0.364072	9.599722	0.013980	0.028442	-0.012668	0.006967	-0.086045	-0.661633	0.910125	0.006929	-0.070163	0.408290
24739	1.508942	-0.498595	9.613055	0.025248	0.030344	0.007699	0.008688	-0.086611	-0.661648	0.910092	0.007279	-0.069454	0.408480
24740	1.397223	-0.330713	9.518341	0.092444	0.048699	0.011691	0.008822	-0.087429	-0.661388	0.910037	0.008660	-0.067883	0.408838
24741	1.353866	-0.340508	9.493792	0.046854	0.057797	0.016983	0.010683	-0.091263	-0.660358	0.909958	0.009173	-0.066506	0.409230
24742	1.310291	-0.301998	9.522734	0.094155	0.074274	0.009810	0.011746	-0.092371	-0.660629	0.909944	0.010379	-0.064454	0.409562
24743	1.232849	-0.239493	9.551695	0.116857	0.063328	0.013627	0.012665	-0.093995	-0.658152	0.909876	0.012129	-0.062404	0.409981
24744	1.173041	-0.335634	9.617007	0.141409	0.077965	0.014653	0.015848	-0.100283	-0.655173	0.909802	0.014158	-0.059898	0.410454
24745	1.136534	-0.255677	9.800239	0.111618	0.081583	0.019104	0.016785	-0.102756	-0.655574	0.909697	0.015650	-0.057558	0.410966
24746	1.025764	-0.287412	9.731541	0.099395	0.076062	0.014434	0.017722	-0.107670	-0.654276	0.909618	0.016931	-0.055430	0.411384
24747	0.943240	-0.172146	9.713182	0.060899	0.063195	0.005944	0.018650	-0.109582	-0.653238	0.909607	0.017653	-0.053830	0.411589
24748	1.054090	-0.152015	9.906552	0.138910	0.063274	0.002649	0.021955	-0.113007	-0.650520	0.909589	0.019771	-0.051605	0.411817
24749	1.015183	-0.084948	9.839911	0.045990	0.063191	0.009557	0.023011	-0.114371	-0.649222	0.909547	0.020212	-0.050126	0.412071
24750	1.111366	-0.037171	9.683035	-0.096889	0.074971	0.020816	0.024592	-0.112750	-0.649234	0.909475	0.017925	-0.049637	0.412396
24751	1.198981	-0.194541	10.051349	0.001654	0.064942	-0.005426	0.025919	-0.113317	-0.649768	0.909573	0.017560	-0.048494	0.412330
24752	1.126531	-0.178600	9.830034	0.031197	0.043083	0.009522	0.025389	-0.113445	-0.649502	0.909512	0.017877	-0.047525	0.412564
24753	1.130618	-0.029963	9.668912	-0.056418	0.055778	0.001671	0.027503	-0.113872	-0.648866	0.909561	0.016525	-0.047039	0.412569
24754	1.194704	-0.315305	9.919978	-0.014135	0.048500	0.001910	0.028030	-0.112247	-0.649654	0.909583	0.015981	-0.046343	0.412621
24755	1.054291	-0.205871	9.636924	-0.007192	0.051218	-0.010987	0.030408	-0.112813	-0.648889	0.909713	0.015567	-0.045543	0.412439
24756	0.958110	-0.253607	9.805804	-0.040320	0.050227	-0.016694	0.032001	-0.112842	-0.649948	0.909896	0.014548	-0.045025	0.412129
24757	0.948227	-0.200485	9.866474	-0.021178	0.048443	-0.005524	0.032254	-0.111195	-0.648903	0.909981	0.013890	-0.044397	0.412033
24758	1.015924	-0.228237	10.154797	-0.054368	0.038360	0.001707	0.034767	-0.110955	-0.649315	0.910004	0.012696	-0.044216	0.412039
24759	0.914711	-0.248480	9.923104	-0.024525	0.019165	-0.012878	0.035152	-0.109852	-0.647879	0.910123	0.012218	-0.044150	0.411798
24760	0.749735	-0.034954	9.838135	-0.103477	0.023633	-0.013301	0.036613	-0.108254	-0.650245	0.910266	0.010265	-0.044637	0.411483
24761	0.788551	-0.085374	9.847393	-0.079162	0.004537	0.012697	0.035290	-0.105798	-0.651933	0.910171	0.008892	-0.045283	0.411654
24762	0.850876	-0.008191	9.865862	-0.052172	0.010088	0.023898	0.036347	-0.105538	-0.652072	0.909980	0.007952	-0.045601	0.412060
24763	0.837056	-0.148051	9.784549	-0.045953	0.016480	0.018390	0.035547	-0.103211	-0.652457	0.909842	0.007087	-0.045751	0.412365
24764	0.938232	-0.133738	9.689668	-0.070443	0.006412	0.014594	0.035807	-0.101307	-0.652981	0.909726	0.005853	-0.046286	0.412580
24765	0.986920	-0.229643	9.760797	0.015380	0.010172	0.018720	0.035269	-0.098843	-0.652976	0.909570	0.006163	-0.046048	0.412946
24766	0.953115	-0.220193	9.729405	0.038017	0.017529	0.028051	0.036337	-0.102671	-0.652201	0.909339	0.006798	-0.045487	0.413507
24767	0.950851	-0.248867	9.788999	-0.009107	0.013791	0.017667	0.036342	-0.102138	-0.653509	0.909197	0.006638	-0.045391	0.413831
24768	0.910313	-0.345330	9.748857	0.043356	0.019348	0.026233	0.035544	-0.102528	-0.652456	0.908980	0.007357	-0.044752	0.414365
24769	0.852336	-0.316129	9.878361	0.026009	0.006486	0.014163	0.036746	-0.105275	-0.652598	0.908855	0.007893	-0.044500	0.414657
24770	0.828167	-0.301559	9.931154	-0.010697	0.004599	0.009363	0.036079	-0.104985	-0.651677	0.908770	0.007766	-0.044575	0.414837
24771	0.808848	-0.294330	9.945479	-0.016743	-0.002741	0.001959	0.035280	-0.103610	-0.651670	0.908744	0.007604	-0.044840	0.414868
24772	0.856915	-0.263034	9.922360	0.001686	-0.013693	-0.003467	0.035283	-0.104022	-0.651932	0.908750	0.007866	-0.045143	0.414818
24773	0.900522	-0.311432	9.816459	-0.036864	-0.011887	-0.000891	0.035146	-0.103469	-0.651407	0.908743	0.007413	-0.045742	0.414776
24774	0.902702	-0.268608	9.673040	-0.057886	-0.010087	-0.007461	0.035018	-0.101306	-0.653759	0.908794	0.006565	-0.046473	0.414598
24775	0.941562	-0.326066	9.735014	-0.061322	-0.000956	-0.009335	0.034617	-0.098447	-0.655063	0.908868	0.005583	-0.047078	0.414382
24776	0.881200	-0.306872	9.753925	-0.071761	-0.002824	-0.016771	0.033164	-0.098841	-0.655182	0.908995	0.004433	-0.047791	0.414034
24777	0.856836	-0.254042	9.737635	-0.061558	-0.002747	0.010041	0.034079	-0.096933	-0.654534	0.908905	0.003443	-0.048430	0.414168
24778	0.915012	-0.316183	9.826131	-0.036780	-0.007337	-0.009203	0.034471	-0.096250	-0.654014	0.908968	0.002958	-0.048936	0.413974
24779	0.852287	-0.311801	9.736782	-0.026529	0.000949	0.011138	0.034346	-0.094365	-0.656889	0.908868	0.002574	-0.049217	0.414162
24780	0.970562	-0.340445	9.735084	-0.050922	0.004571	0.001786	0.033416	-0.092991	-0.657143	0.908849	0.001723	-0.049624	0.414159
24781	1.007062	-0.407450	9.820909	-0.026278	0.011889	-0.005480	0.033815	-0.092728	-0.657669	0.908898	0.001272	-0.049708	0.414044
24782	0.978040	-0.390846	9.768056	-0.022747	0.006395	-0.010992	0.033934	-0.091348	-0.656100	0.908985	0.000931	-0.049848	0.413836
24783	0.978462	-0.479859	9.771612	-0.071735	0.002691	-0.008462	0.034859	-0.089595	-0.657284	0.909048	-0.000268	-0.050480	0.413622
24784	0.934968	-0.460796	9.742665	-0.041947	0.009101	-0.014783	0.033268	-0.087943	-0.657793	0.909167	-0.000977	-0.050730	0.413329
24785	0.865195	-0.492267	9.727169	-0.026233	0.001811	-0.009156	0.033667	-0.087409	-0.658581	0.909234	-0.001345	-0.051003	0.413148
24786	0.814106	-0.393550	9.776090	-0.008719	0.004548	-0.014616	0.034983	-0.086327	-0.658068	0.909353	-0.001412	-0.051061	0.412878
24787	0.828961	-0.475283	9.789486	0.017492	-0.001792	-0.003395	0.035521	-0.086622	-0.659642	0.909370	-0.000964	-0.051031	0.412846
24788	0.925330	-0.460700	9.776186	-0.061249	0.011831	-0.009349	0.034850	-0.086868	-0.657675	0.909442	-0.002051	-0.051391	0.412637
24789	1.012445	-0.525279	9.838511	-0.055885	0.006351	-0.012999	0.035779	-0.085935	-0.658989	0.909543	-0.002996	-0.051823	0.412355
24790	1.022557	-0.623881	9.846826	-0.023307	0.000870	-0.025741	0.035647	-0.084714	-0.659903	0.909746	-0.003286	-0.052070	0.411874
24791	0.983735	-0.576180	9.746304	-0.082007	0.005373	-0.027894	0.033923	-0.083330	-0.660019	0.909964	-0.004687	-0.052744	0.411293
24792	0.901806	-0.585987	9.740601	-0.075064	-0.010149	-0.020454	0.035107	-0.081161	-0.660290	0.910099	-0.005833	-0.053616	0.410865
24793	0.868186	-0.614979	9.725476	-0.111880	0.001699	-0.016044	0.035629	-0.077901	-0.661469	0.910207	-0.007765	-0.054600	0.410465
24794	0.761865	-0.562002	9.799647	-0.082219	-0.010144	-0.005731	0.036016	-0.074091	-0.662386	0.910227	-0.009060	-0.055529	0.410269
24795	0.766979	-0.624644	9.772409	-0.117080	0.005319	-0.020694	0.034027	-0.071618	-0.663154	0.910369	-0.011116	-0.056479	0.409773
24796	0.846663	-0.648398	9.816031	-0.124081	0.006243	-0.017036	0.033751	-0.066441	-0.664718	0.910472	-0.013293	-0.057455	0.409344
24797	0.892697	-0.696479	9.801383	-0.078564	-0.002830	-0.013095	0.034542	-0.064818	-0.665378	0.910545	-0.014590	-0.058232	0.409029
24798	0.931367	-0.720841	9.690971	-0.071662	0.001779	-0.005681	0.035736	-0.063621	-0.667218	0.910564	-0.015790	-0.058856	0.408851
24799	0.980199	-0.845472	9.804912	-0.057539	-0.006432	-0.004667	0.035457	-0.060064	-0.666952	0.910566	-0.016685	-0.059526	0.408714
24800	1.019383	-0.975453	9.767444	-0.039965	-0.002752	-0.005498	0.033602	-0.057595	-0.667982	0.910589	-0.017271	-0.059973	0.408575
24801	1.053351	-1.023764	9.692662	-0.088748	0.000798	-0.029741	0.034939	-0.059538	-0.669563	0.910789	-0.018773	-0.060785	0.407940
24802	0.990086	-0.903777	9.636139	-0.089076	-0.000972	-0.005753	0.034922	-0.054354	-0.670084	0.910792	-0.020268	-0.061600	0.407741
24803	0.989736	-0.823879	9.781297	-0.061139	0.006379	0.001755	0.034382	-0.054190	-0.667987	0.910749	-0.021349	-0.062076	0.407710
24804	0.984790	-0.802644	9.661514	-0.076913	0.019151	-0.003882	0.033852	-0.051334	-0.669812	0.910753	-0.022787	-0.062426	0.407569
24805	1.069036	-0.768408	9.773211	-0.054196	-0.001814	0.006418	0.034372	-0.049155	-0.669816	0.910662	-0.023669	-0.062994	0.407634
24806	1.093982	-0.949162	9.672482	0.022014	0.010157	0.005873	0.033318	-0.049285	-0.670330	0.910630	-0.023245	-0.062695	0.407776
24807	0.946740	-0.918614	9.544301	0.028027	0.035742	0.005858	0.034382	-0.050394	-0.670732	0.910629	-0.022932	-0.061915	0.407916
24808	0.922339	-0.850771	9.696267	-0.026205	0.033836	0.003735	0.033846	-0.049290	-0.670204	0.910613	-0.023576	-0.061580	0.407967
24809	0.934757	-0.922523	9.815410	0.029094	0.021080	-0.001500	0.035700	-0.049587	-0.670480	0.910654	-0.023112	-0.061059	0.407980
