# Supplementary material for: Identification of Haptic Based Guiding Using Hard Reins
Source: PLoS One. 2015 Jul 22;10(7):e0132020. doi: 10.1371/journal.pone.0132020 (PMC4511788; doi:10.1371/journal.pone.0132020)
Supplement: S9 File — (ZIP) [file pone.0132020.s009.zip › Exp2_MotionData2/Subject10/path2/T5/sync5.txt]

// Start Time: 0
// Sample rate: 25.0Hz
// Scenario: 4.9
// Firmware Version: 2.6.1
Counter	Acc_X	Acc_Y	Acc_Z	Gyr_X	Gyr_Y	Gyr_Z	Mag_X	Mag_Y	Mag_Z	Quat_w	Quat_x	Quat_y	Quat_z
24181	-0.861999	-0.723514	9.878842	0.041963	-0.018231	-0.037707	-0.437709	0.277080	-1.208818	-0.003510	-0.033412	-0.034004	0.998857
24182	-0.586335	-0.849627	9.652341	0.048714	-0.032759	-0.022800	-0.438381	0.277064	-1.207451	-0.003158	-0.032722	-0.033055	0.998913
24183	-0.718239	-0.691809	9.555626	-0.004970	0.004250	-0.028011	-0.438643	0.274992	-1.209419	-0.002688	-0.032897	-0.033220	0.998903
24184	-0.686557	-0.761594	9.937473	-0.012880	-0.002582	0.030256	-0.439851	0.275066	-1.211443	-0.003411	-0.032842	-0.033469	0.998894
24185	-0.562869	-0.902589	9.841228	0.043795	-0.014527	0.029455	-0.439449	0.275318	-1.210488	-0.004069	-0.032673	-0.032632	0.998925
24186	-0.699115	-0.664749	9.642671	0.001670	-0.015570	0.056747	-0.439448	0.274401	-1.207524	-0.005324	-0.032376	-0.032572	0.998931
24187	-0.589293	-0.796255	9.820356	-0.015689	-0.020310	0.099075	-0.441336	0.277141	-1.207822	-0.007415	-0.032126	-0.032882	0.998915
24188	-0.721180	-0.759817	9.729372	-0.016399	-0.022761	0.125609	-0.442279	0.277659	-1.204801	-0.010060	-0.031728	-0.033137	0.998896
24189	-0.486651	-0.842948	9.794971	0.009608	-0.021667	0.162780	-0.443083	0.277115	-1.204945	-0.013407	-0.031489	-0.032910	0.998872
24190	-0.628725	-0.748408	9.915075	0.014129	-0.060611	0.121017	-0.444432	0.279120	-1.204592	-0.015968	-0.030338	-0.032546	0.998882
24191	-1.180872	-0.763279	9.956018	-0.004092	-0.129960	0.185175	-0.448467	0.281227	-1.205974	-0.019842	-0.027962	-0.032551	0.998882
24192	-0.571594	-0.519220	9.501050	0.015850	-0.103748	0.319652	-0.452236	0.283697	-1.204898	-0.026392	-0.026079	-0.032025	0.998798
24193	-0.035016	-0.897879	9.717769	-0.034418	-0.061620	0.254235	-0.454530	0.286717	-1.198515	-0.031615	-0.025069	-0.032627	0.998653
24194	-0.008522	-0.613344	9.928275	-0.038053	-0.035404	0.056335	-0.457481	0.285213	-1.197849	-0.032889	-0.024351	-0.033347	0.998606
24195	0.116938	-0.611085	9.763599	0.036167	-0.000965	-0.088225	-0.457219	0.287609	-1.197638	-0.031195	-0.024322	-0.032740	0.998681
24196	-0.261619	-0.722352	9.675789	0.002136	0.025201	-0.224222	-0.456813	0.287134	-1.202012	-0.026839	-0.024655	-0.032834	0.998796
24197	-0.581168	-0.718425	9.815204	-0.008281	0.016600	-0.240157	-0.455065	0.286553	-1.203140	-0.022119	-0.024840	-0.033203	0.998895
24198	-0.736779	-0.672682	9.944890	0.036528	0.006285	-0.167558	-0.454648	0.282400	-1.207632	-0.018883	-0.024846	-0.032571	0.998982
24199	-0.822526	-0.766500	9.827417	0.055993	-0.024816	-0.126119	-0.452625	0.279191	-1.205583	-0.016437	-0.024325	-0.031586	0.999070
24200	-0.639034	-0.753475	9.688515	0.030254	0.002075	0.000358	-0.453699	0.279228	-1.206113	-0.016557	-0.024352	-0.030994	0.999086
24201	-0.467688	-0.808608	9.877141	0.046518	0.009384	-0.001352	-0.454501	0.277436	-1.201264	-0.016586	-0.024591	-0.030159	0.999105
24202	-0.902497	-0.649001	9.804819	0.056832	-0.015801	0.012755	-0.453155	0.276428	-1.201857	-0.016948	-0.024278	-0.029024	0.999140
24203	-0.840120	-0.638173	9.671844	0.038880	-0.032523	0.143424	-0.454229	0.276167	-1.201716	-0.019900	-0.023789	-0.028259	0.999119
24204	-0.582302	-0.672328	9.747417	0.016078	-0.036455	0.187475	-0.455441	0.277313	-1.201121	-0.023774	-0.023149	-0.027845	0.999061
24205	-0.510029	-0.654026	9.725425	-0.010502	-0.016809	0.175124	-0.457459	0.278510	-1.201875	-0.027373	-0.022971	-0.028063	0.998967
24206	-0.483871	-0.634134	9.692375	-0.013311	0.006917	0.149623	-0.458270	0.280066	-1.200999	-0.030476	-0.023162	-0.028275	0.998867
24207	-0.503651	-0.595638	9.811842	-0.023757	0.008937	0.136342	-0.459087	0.283923	-1.201681	-0.033291	-0.023466	-0.028790	0.998755
24208	-0.504164	-0.692753	9.802929	-0.030060	0.007936	0.102725	-0.458285	0.285159	-1.200834	-0.035467	-0.023639	-0.029359	0.998660
24209	-0.652316	-0.559497	9.778119	-0.006458	0.017168	0.096697	-0.459630	0.285759	-1.200935	-0.037477	-0.024101	-0.029553	0.998570
24210	-0.699086	-0.638025	9.820607	-0.001878	-0.003033	0.124001	-0.458694	0.287142	-1.200493	-0.040068	-0.024088	-0.029539	0.998470
24211	-0.450015	-0.737897	9.780859	-0.007189	-0.015377	0.118551	-0.459633	0.286617	-1.201315	-0.042533	-0.023913	-0.029717	0.998367
24212	-0.419149	-0.584397	9.780648	0.001847	-0.013591	0.049620	-0.460310	0.288628	-1.201923	-0.043643	-0.023648	-0.029655	0.998327
24213	-0.613490	-0.544215	9.889930	0.010497	-0.016502	0.062044	-0.461122	0.290599	-1.200625	-0.044972	-0.023429	-0.029500	0.998278
24214	-0.317718	-0.786461	9.924907	0.044810	-0.048017	0.018574	-0.463808	0.290378	-1.200601	-0.045470	-0.022497	-0.028565	0.998304
24215	-0.558392	-0.392704	9.876034	0.075568	-0.045009	-0.021056	-0.463529	0.286923	-1.198403	-0.045126	-0.021711	-0.027120	0.998377
24216	-0.758098	-0.527379	10.251270	0.126721	-0.095944	0.042472	-0.465000	0.284869	-1.199949	-0.046091	-0.019908	-0.024496	0.998438
24217	-0.797254	-0.241615	10.401978	0.284680	-0.177161	0.144995	-0.470487	0.277995	-1.197114	-0.049044	-0.016782	-0.018671	0.998481
24218	-0.119269	-0.020572	10.069654	0.394124	-0.215262	0.286397	-0.475976	0.271664	-1.193309	-0.054833	-0.012951	-0.010504	0.998356
24219	0.155280	-0.173383	10.088862	0.484832	-0.259859	0.251862	-0.484276	0.262411	-1.188885	-0.059871	-0.008392	-0.000535	0.998171
24220	0.131377	0.022799	9.898882	0.593765	-0.275790	0.214088	-0.491091	0.249943	-1.181590	-0.064187	-0.003574	0.011673	0.997863
24221	0.225077	0.602226	9.464077	0.598112	-0.298077	0.182098	-0.502729	0.233594	-1.173003	-0.067785	0.001632	0.023961	0.997411
24222	0.463250	0.388104	9.855758	0.549051	-0.279503	0.134270	-0.511015	0.218717	-1.164136	-0.070497	0.006552	0.035274	0.996867
24223	-0.144409	0.042101	10.179145	0.671375	-0.307339	-0.137681	-0.517954	0.202829	-1.155726	-0.067697	0.011627	0.049036	0.996432
24224	-1.360287	0.976436	9.415009	0.714939	-0.264264	-0.142327	-0.524204	0.181098	-1.146287	-0.064921	0.015809	0.063655	0.995733
24225	-1.976155	1.581782	8.546592	0.492504	0.004654	0.553714	-0.530475	0.166625	-1.138519	-0.076172	0.015617	0.073221	0.994280
24226	-0.476717	1.244924	9.249925	0.018144	0.113999	1.079505	-0.533174	0.170481	-1.137275	-0.097875	0.014932	0.073041	0.992402
24227	1.648193	1.273856	10.022653	0.004768	0.093742	0.965685	-0.540465	0.183712	-1.138938	-0.117230	0.014331	0.072600	0.990344
24228	2.850704	1.310200	9.618751	0.092981	0.065283	0.351972	-0.543043	0.192774	-1.142561	-0.124426	0.013362	0.074174	0.989362
24229	2.204235	1.485370	9.388158	0.011310	-0.016834	-0.311728	-0.542636	0.191353	-1.142748	-0.118314	0.013240	0.074497	0.990089
24230	1.189556	1.416040	9.968988	-0.014838	-0.078649	-0.591363	-0.539127	0.185441	-1.141619	-0.106675	0.013975	0.074531	0.991398
24231	0.355554	1.274729	10.517391	0.239727	-0.184819	-0.706883	-0.538269	0.167762	-1.137031	-0.092522	0.016135	0.079835	0.992374
24232	0.175096	1.674342	9.620556	0.452797	-0.134457	-0.586497	-0.537143	0.149749	-1.130552	-0.081036	0.017047	0.089240	0.992562
24233	0.040640	1.832110	9.482841	0.454073	-0.100154	-0.391750	-0.534817	0.134822	-1.123987	-0.073310	0.017632	0.098520	0.992274
24234	-0.130852	1.503742	9.894105	0.435599	-0.143132	-0.314242	-0.535038	0.118588	-1.119611	-0.067144	0.019235	0.107468	0.991752
24235	-0.036191	2.068643	9.671279	0.418756	-0.187898	-0.163443	-0.536081	0.107107	-1.111807	-0.063732	0.022037	0.116040	0.990953
24236	0.014800	2.161802	9.522891	0.483835	-0.093041	-0.022075	-0.538062	0.095082	-1.104010	-0.063457	0.023236	0.125740	0.989759
24237	-0.215208	2.060545	9.723621	0.401869	-0.113066	0.111970	-0.542340	0.087310	-1.094143	-0.065642	0.025185	0.133719	0.988522
24238	0.049082	2.152719	9.576971	0.486794	-0.075470	0.275089	-0.548494	0.078678	-1.088092	-0.071255	0.026801	0.143282	0.986750
24239	0.202828	2.679856	9.406796	0.495703	-0.043366	0.418492	-0.554379	0.069593	-1.081107	-0.079711	0.028050	0.152809	0.984636
24240	0.759829	2.636512	9.000537	0.451362	-0.009376	0.467968	-0.561353	0.065601	-1.072855	-0.089264	0.028975	0.161423	0.982413
24241	0.804852	2.836412	9.171327	0.235914	0.010487	0.382526	-0.565911	0.062204	-1.068286	-0.097007	0.029493	0.165724	0.980946
24242	1.029516	3.010433	9.273199	0.224454	0.016795	0.340035	-0.570484	0.063940	-1.065319	-0.103981	0.029887	0.169877	0.979508
24243	1.529624	3.160276	8.955213	0.115503	0.027980	0.175218	-0.572234	0.065065	-1.063222	-0.107642	0.029644	0.171893	0.978768
24244	1.418661	3.381606	8.983839	-0.021969	0.018023	0.063344	-0.571172	0.069284	-1.063098	-0.109067	0.029587	0.171376	0.978703
24245	1.522839	2.958623	8.602657	-0.767737	-0.032412	-0.597069	-0.564740	0.074650	-1.068986	-0.096869	0.029844	0.156675	0.982435
24246	0.948090	3.557672	9.969494	0.185535	0.050190	-0.087789	-0.563954	0.081771	-1.071622	-0.095578	0.028248	0.160263	0.982030
24247	1.435279	2.881797	8.785910	-0.056333	0.036904	0.006797	-0.562868	0.077779	-1.071491	-0.095874	0.027678	0.159034	0.982217
24248	1.125695	3.058310	9.333564	-0.326068	-0.077279	-0.429698	-0.560590	0.079896	-1.073490	-0.087167	0.028479	0.152995	0.983963
24249	0.100572	2.721710	9.523705	-0.232541	-0.115710	-0.500143	-0.559514	0.079358	-1.075833	-0.076909	0.029638	0.148840	0.985420
24250	0.265728	2.438233	9.379255	-0.297893	-0.198447	-0.628206	-0.557366	0.079919	-1.077745	-0.063925	0.032159	0.143621	0.987042
24251	-0.555782	2.772885	9.216713	-0.359168	-0.190142	-0.555680	-0.551720	0.078419	-1.079764	-0.052242	0.034712	0.137046	0.988577
24252	-0.253331	2.712852	9.447916	-0.352249	-0.122485	-0.196358	-0.553348	0.084479	-1.083086	-0.047900	0.036993	0.130328	0.989622
24253	0.256608	2.442945	9.590779	-0.284681	-0.034007	-0.082522	-0.552560	0.089868	-1.078159	-0.046030	0.037601	0.124711	0.990411
24254	0.579574	2.040962	9.553170	-0.362189	0.043037	-0.131834	-0.551777	0.097872	-1.082263	-0.043361	0.036785	0.117578	0.991434
24255	0.800505	1.700279	9.824913	-0.177212	0.164632	-0.095154	-0.548034	0.104431	-1.088081	-0.041797	0.033326	0.113880	0.992055
24256	0.773679	1.267624	9.341085	-0.102829	0.193222	-0.076137	-0.543742	0.107413	-1.098919	-0.040773	0.029435	0.111713	0.992467
24257	0.632040	0.835366	9.340000	-0.315474	0.142523	-0.040832	-0.538783	0.111662	-1.104010	-0.040164	0.026661	0.105169	0.993285
24258	0.590334	1.322626	9.956120	-0.480043	0.053854	0.037626	-0.535989	0.120792	-1.109869	-0.040864	0.026088	0.095551	0.994243
24259	0.685769	1.445771	10.256620	-0.306061	0.033143	0.359811	-0.535362	0.136181	-1.114821	-0.047995	0.026263	0.089019	0.994526
24260	1.027456	1.019813	9.856270	-0.107412	-0.014594	0.632377	-0.541573	0.147425	-1.117378	-0.060585	0.027812	0.086543	0.994015
24261	1.469433	0.423311	9.438618	-0.106071	0.061304	0.799895	-0.548733	0.161465	-1.117385	-0.076605	0.028054	0.083620	0.993153
24262	1.009960	0.300909	9.750422	-0.318558	0.133454	0.613249	-0.552269	0.176662	-1.122158	-0.088912	0.026947	0.076723	0.992715
24263	0.714550	0.931609	9.982140	-0.281896	0.226054	0.332852	-0.549350	0.189496	-1.129124	-0.095794	0.023441	0.070202	0.992646
24264	0.712657	0.654821	9.936024	-0.097286	0.319144	0.514392	-0.544810	0.198850	-1.134181	-0.106492	0.018044	0.067400	0.991862
24265	0.017284	0.535396	10.009469	-0.230193	0.191262	0.245437	-0.541616	0.209088	-1.139329	-0.111614	0.015030	0.061958	0.991704
24266	-0.352862	1.383138	9.435636	-0.075007	0.333814	0.357405	-0.535203	0.220974	-1.145550	-0.119179	0.009050	0.059603	0.991041
24267	-0.663778	1.661528	9.438437	-0.077902	0.450050	0.688842	-0.527704	0.229028	-1.152452	-0.133411	0.001020	0.056524	0.989447
24268	0.005373	1.700409	9.761994	-0.277153	0.332747	1.051551	-0.521432	0.243369	-1.160632	-0.154628	-0.003604	0.050107	0.986695
24269	0.501076	1.243366	10.353584	-0.443166	0.272712	1.123037	-0.519082	0.266828	-1.167384	-0.177115	-0.006603	0.040316	0.983342
24270	0.801013	1.518276	10.370344	-0.230387	0.219805	0.963270	-0.516593	0.288278	-1.173114	-0.196300	-0.009300	0.035118	0.979871
24271	0.789179	1.675808	9.921041	0.004856	0.139478	0.768119	-0.516507	0.304472	-1.175585	-0.211500	-0.011575	0.034628	0.976696
24272	0.587126	1.451210	9.752840	0.116512	0.115212	0.492538	-0.514647	0.311706	-1.178094	-0.221253	-0.013946	0.036521	0.974433
24273	0.323724	1.244906	9.459848	0.149397	0.117327	0.273477	-0.511690	0.310959	-1.179377	-0.226699	-0.016722	0.038882	0.973045
24274	-0.231787	1.419343	9.631660	0.130355	0.082220	0.103560	-0.511151	0.310686	-1.180344	-0.228832	-0.018802	0.041074	0.972417
24275	-0.374929	1.542978	9.597446	0.175211	0.092249	0.144460	-0.508726	0.308100	-1.181136	-0.231725	-0.021327	0.044061	0.971549
24276	-0.350904	0.960796	9.689238	0.057237	0.094913	0.283808	-0.504958	0.305750	-1.181256	-0.237388	-0.023154	0.044847	0.970103
24277	-0.425178	0.920608	9.706520	0.002091	0.112750	0.262549	-0.502820	0.309411	-1.182523	-0.242654	-0.025172	0.044421	0.968768
24278	-0.476274	1.041054	9.636640	0.043179	0.130404	0.209754	-0.501613	0.310417	-1.184410	-0.246898	-0.027690	0.044725	0.967613
24279	-0.633792	1.169292	9.683798	0.041664	0.121800	0.197345	-0.498931	0.312125	-1.187515	-0.250874	-0.030152	0.044996	0.966503
24280	-0.710939	0.934861	9.866152	0.036074	0.066792	0.262420	-0.496519	0.313783	-1.188170	-0.256070	-0.031355	0.045511	0.965077
24281	-0.462966	1.104415	9.646199	0.026418	0.009458	0.276996	-0.496793	0.315776	-1.188374	-0.261478	-0.031508	0.046103	0.963593
24282	-0.594606	1.403062	9.755455	0.013064	-0.035492	0.364204	-0.498956	0.320358	-1.188473	-0.268534	-0.030523	0.046765	0.961650
24283	-0.617680	1.295878	10.212936	-0.057436	-0.081268	0.501605	-0.500312	0.324256	-1.184250	-0.278199	-0.028287	0.046379	0.958986
24284	-0.293129	1.219251	10.430499	-0.027020	-0.140345	0.564903	-0.503831	0.333120	-1.184466	-0.288978	-0.024887	0.046954	0.955860
24285	0.171890	1.378135	9.803238	0.276763	-0.212429	0.636027	-0.510557	0.336311	-1.181019	-0.300840	-0.021914	0.053788	0.951904
24286	0.280092	1.443148	9.175364	0.372719	-0.301341	0.668458	-0.520356	0.334517	-1.179330	-0.313124	-0.017666	0.062978	0.947457
24287	0.528092	1.602987	8.902525	0.342886	-0.296399	0.674530	-0.529350	0.332341	-1.174126	-0.325439	-0.013403	0.071607	0.942752
24288	1.118247	1.264179	9.452791	0.178320	-0.210824	0.683274	-0.538487	0.333317	-1.170450	-0.338013	-0.009574	0.076513	0.937977
24289	1.547847	0.470921	10.011188	-0.047440	-0.297247	0.291175	-0.545216	0.337329	-1.165752	-0.343093	-0.003187	0.077716	0.936075
24290	0.218663	0.126415	10.565185	-0.114269	-0.152218	-0.349656	-0.552342	0.339718	-1.163959	-0.336416	-0.000064	0.076593	0.938594
24291	-0.092281	2.048261	10.199311	0.287618	-0.127176	-0.433993	-0.554741	0.333193	-1.161013	-0.328131	-0.000255	0.082825	0.940994
24292	0.812223	2.642291	8.744524	0.433728	-0.221001	0.282665	-0.558872	0.322016	-1.157108	-0.333190	0.001557	0.092430	0.938317
24293	1.066436	1.360295	9.002724	-0.037855	-0.223796	0.486265	-0.566391	0.320648	-1.151623	-0.341956	0.006949	0.093222	0.935055
24294	0.846746	1.118514	10.047375	-0.159414	-0.160879	0.058426	-0.570980	0.327905	-1.148613	-0.342803	0.011193	0.091328	0.934890
24295	0.632217	1.221463	10.300000	0.191894	-0.050037	-0.204951	-0.573118	0.323808	-1.146816	-0.338994	0.010488	0.095290	0.935892
24296	0.203775	1.441805	9.558194	0.287881	0.028295	-0.177523	-0.574710	0.317281	-1.144560	-0.335906	0.007699	0.100517	0.936485
24297	0.084633	2.002805	9.143477	0.052055	0.029292	0.060458	-0.572278	0.312428	-1.145289	-0.337178	0.006923	0.101259	0.935954
24298	0.295588	1.589136	9.632118	-0.124189	0.043515	0.360542	-0.571211	0.314636	-1.143870	-0.344062	0.007714	0.098583	0.933725
24299	0.564881	1.132805	9.906218	-0.129355	0.044541	0.318050	-0.571237	0.323419	-1.144130	-0.350134	0.008385	0.095742	0.931756
24300	0.681858	1.324269	9.785592	-0.056552	0.092670	0.194784	-0.570447	0.329153	-1.148035	-0.354004	0.007464	0.094001	0.930478
24301	0.750154	1.509983	9.562411	-0.047171	0.164859	0.227085	-0.568059	0.339409	-1.153173	-0.358601	0.005146	0.091836	0.928948
24302	0.768519	1.447203	9.609186	-0.069926	0.182085	0.205904	-0.563911	0.344887	-1.155493	-0.362824	0.002679	0.089204	0.927574
24303	0.784603	1.374670	9.639114	-0.101981	0.163543	0.189770	-0.558805	0.344726	-1.159776	-0.366700	0.000725	0.086022	0.926354
24304	0.650787	1.411090	9.704544	-0.109829	0.158341	0.145534	-0.555464	0.350556	-1.164252	-0.369729	-0.001116	0.082819	0.925441
24305	0.643988	1.512930	9.730047	-0.051352	0.150022	0.178372	-0.551452	0.356578	-1.165465	-0.373351	-0.003210	0.080671	0.924171
24306	0.741377	1.475845	9.637025	-0.037176	0.083536	0.175321	-0.548246	0.362336	-1.166677	-0.376801	-0.004158	0.079367	0.922879
24307	0.684790	1.399564	9.655122	-0.074501	0.061520	0.153861	-0.547720	0.365976	-1.165477	-0.379818	-0.004465	0.077458	0.921802
24308	0.695170	1.370625	9.689361	-0.083003	0.053005	0.099849	-0.545442	0.367930	-1.166528	-0.381815	-0.004621	0.075532	0.921136
24309	0.708516	1.319894	9.757556	-0.064252	0.044071	0.036194	-0.544105	0.369917	-1.168113	-0.382630	-0.004848	0.073938	0.920926
24310	0.649266	1.241127	9.684114	-0.055032	0.035376	-0.040729	-0.543302	0.371203	-1.169441	-0.382016	-0.005103	0.072647	0.921282
24311	0.512280	1.311475	9.727525	-0.074193	0.020752	-0.067379	-0.544251	0.374199	-1.169469	-0.380889	-0.004966	0.071039	0.921874
24312	0.564649	1.370696	9.800903	-0.040354	-0.009381	-0.059525	-0.543853	0.375601	-1.169292	-0.379869	-0.004536	0.070358	0.922349
24313	0.517959	1.263021	9.684734	-0.019351	-0.022277	-0.106380	-0.543440	0.372652	-1.170753	-0.377954	-0.004072	0.070092	0.923158
24314	0.493294	1.296568	9.760756	0.002823	-0.022491	-0.162007	-0.542899	0.371540	-1.172156	-0.375028	-0.003872	0.070298	0.924336
24315	0.448345	1.358868	9.734835	0.011155	-0.006327	-0.201653	-0.542895	0.369974	-1.171798	-0.371365	-0.004065	0.070473	0.925799
24316	0.361281	1.362152	9.813985	0.067265	-0.007390	-0.247439	-0.545035	0.366543	-1.168211	-0.366871	-0.004744	0.071749	0.927488
24317	0.367832	1.498202	9.678352	0.073195	-0.015707	-0.268695	-0.544208	0.359735	-1.168440	-0.361930	-0.005328	0.073142	0.929316
24318	0.308427	1.366066	9.985657	0.118008	0.011851	-0.324948	-0.543519	0.353916	-1.168501	-0.356007	-0.006846	0.075210	0.931427
24319	0.256527	1.510763	9.814464	0.165405	0.031276	-0.411306	-0.542687	0.345136	-1.169202	-0.348433	-0.009186	0.077955	0.934041
24320	0.295659	1.472617	9.685960	0.234759	0.052317	-0.375594	-0.541848	0.334341	-1.168473	-0.341572	-0.012354	0.081899	0.936199
24321	0.144855	1.474719	9.527251	0.205395	0.056937	-0.285444	-0.540204	0.323565	-1.169385	-0.336338	-0.015258	0.085225	0.937753
24322	0.008659	1.494093	9.498853	0.072652	0.008632	-0.175630	-0.536962	0.317235	-1.168267	-0.333150	-0.016176	0.086472	0.938761
24323	0.226306	1.553902	9.726549	0.048839	-0.004088	-0.028200	-0.536557	0.316349	-1.167076	-0.332674	-0.016448	0.087336	0.938845
24324	0.220327	1.573189	9.490308	-0.013335	-0.049693	0.068568	-0.538301	0.315515	-1.165994	-0.333977	-0.015272	0.087435	0.938393
24325	0.333664	1.487857	9.537761	-0.116385	-0.070340	0.149426	-0.540729	0.319147	-1.167617	-0.336768	-0.012884	0.085688	0.937592
24326	0.358985	1.439768	9.577416	-0.232267	-0.119751	0.166423	-0.543706	0.326584	-1.167886	-0.339820	-0.008753	0.082177	0.936853
24327	0.378018	1.250784	9.805710	-0.214288	-0.080655	0.173800	-0.544540	0.335930	-1.167166	-0.343053	-0.005464	0.078645	0.936002
24328	0.456941	1.227971	10.094769	0.048576	-0.011168	0.114929	-0.545079	0.336335	-1.165786	-0.345270	-0.005373	0.079639	0.935103
24329	0.246147	1.267789	9.596917	0.047714	0.000252	0.083229	-0.545078	0.336185	-1.165382	-0.346899	-0.005540	0.080428	0.934431
24330	0.451337	1.422020	9.546682	-0.048787	-0.022911	0.052669	-0.544275	0.337031	-1.166045	-0.347943	-0.004654	0.079677	0.934112
24331	0.307647	1.477689	9.676661	-0.016361	0.011916	0.057440	-0.545358	0.340214	-1.167970	-0.349113	-0.004640	0.079185	0.933717
24332	0.156322	1.387534	9.537889	-0.124004	0.040626	0.117444	-0.544020	0.341925	-1.169835	-0.351461	-0.004312	0.076592	0.933054
24333	0.330457	1.305742	9.673843	-0.152281	0.058599	0.100635	-0.543370	0.348917	-1.166759	-0.353516	-0.004162	0.073230	0.932548
24334	0.348424	1.264805	9.732478	-0.127134	0.081679	0.038972	-0.541232	0.352905	-1.169921	-0.354449	-0.004695	0.070281	0.932418
24335	0.091554	1.129043	9.650993	-0.140553	0.132894	0.011915	-0.536948	0.357641	-1.170906	-0.354945	-0.006151	0.066592	0.932492
24336	0.064860	1.118840	9.575626	-0.108067	0.148181	-0.055951	-0.533472	0.363006	-1.173766	-0.354191	-0.008188	0.063514	0.932978
24337	-0.110556	1.375390	9.370912	-0.090333	0.119737	-0.050740	-0.530521	0.364730	-1.177826	-0.353484	-0.009861	0.060845	0.933408
24338	0.241526	1.770241	9.773529	-0.172480	0.054549	0.113804	-0.527979	0.368224	-1.178423	-0.355780	-0.009487	0.057258	0.932766
24339	0.590079	1.890731	10.394763	-0.245270	-0.055430	0.223286	-0.525852	0.375540	-1.178620	-0.359995	-0.006468	0.053050	0.931422
24340	0.650160	1.522804	10.211616	-0.146234	-0.100789	0.113687	-0.530447	0.384800	-1.176498	-0.362097	-0.003384	0.051063	0.930735
24341	0.412439	1.455319	9.718561	0.030869	-0.026494	-0.134526	-0.531791	0.385123	-1.176880	-0.359637	-0.003260	0.051797	0.931648
24342	-0.130939	1.474586	9.682483	0.081084	-0.011507	-0.293288	-0.532851	0.380350	-1.177566	-0.354255	-0.003901	0.053367	0.933617
24343	-0.192492	1.745349	9.553373	0.124844	-0.065402	-0.256358	-0.532834	0.374487	-1.175035	-0.349454	-0.003890	0.056149	0.935261
24344	0.091611	1.942273	9.435428	0.171871	-0.099967	-0.136265	-0.536709	0.367745	-1.173439	-0.346882	-0.003342	0.060048	0.935979
24345	0.181171	1.397723	9.796153	-0.006879	-0.105306	0.018732	-0.538316	0.365764	-1.171852	-0.347176	-0.001374	0.060695	0.935833
24346	0.305267	1.030993	9.937535	0.025891	-0.131350	-0.067103	-0.541269	0.364911	-1.168716	-0.345852	0.000856	0.062085	0.936232
24347	0.126746	1.197662	9.716553	0.026122	-0.078256	-0.201105	-0.544884	0.361133	-1.167027	-0.342055	0.001810	0.063151	0.937554
24348	-0.051940	0.990547	10.150754	-0.015109	0.017281	-0.123670	-0.546497	0.361836	-1.171339	-0.339851	0.001466	0.062750	0.938382
24349	0.578668	0.865975	9.516269	0.110200	0.026755	0.040220	-0.545147	0.359834	-1.171828	-0.340711	0.000183	0.064643	0.937943
24350	0.571933	0.686188	9.317616	-0.002122	0.024896	-0.067104	-0.545413	0.358844	-1.171584	-0.339575	-0.000323	0.064429	0.938370
24351	0.162662	0.839016	9.614441	-0.039098	0.025239	-0.166158	-0.545945	0.356829	-1.169603	-0.336558	-0.000815	0.063500	0.939519
24352	0.347672	1.056014	9.709957	-0.058915	0.044678	-0.095422	-0.543526	0.356349	-1.169646	-0.334912	-0.001346	0.062086	0.940201
24353	0.600320	1.026612	9.713118	-0.037382	0.015604	-0.098247	-0.543795	0.356327	-1.168419	-0.333156	-0.001567	0.061248	0.940879
24354	0.613690	1.126415	9.972760	-0.058655	-0.016998	-0.117101	-0.543531	0.358018	-1.168368	-0.331028	-0.000967	0.060249	0.941695
24355	0.533524	0.787532	10.073962	-0.058055	-0.053637	-0.145595	-0.545410	0.357194	-1.167556	-0.328295	0.000218	0.059470	0.942701
24356	0.592198	0.706020	9.720101	0.116302	-0.048774	-0.067219	-0.546474	0.353829	-1.167925	-0.327071	0.000326	0.061979	0.942965
24357	0.874459	1.133546	9.708687	0.015757	-0.111202	-0.021157	-0.550229	0.351922	-1.167398	-0.326609	0.002290	0.062963	0.943057
24358	1.181177	0.852673	9.895949	0.077251	-0.071324	0.042000	-0.551436	0.351519	-1.167125	-0.327422	0.003216	0.064879	0.942643
24359	0.532622	0.753475	9.573480	0.093542	-0.053810	-0.159252	-0.552497	0.346690	-1.165364	-0.324432	0.003445	0.066951	0.943530
24360	0.132425	0.921023	9.766959	0.067550	-0.063941	-0.334370	-0.554363	0.342043	-1.164540	-0.318164	0.003796	0.068657	0.945539
24361	0.015262	1.448117	9.764201	0.195314	0.011916	-0.050575	-0.553675	0.336180	-1.162697	-0.317312	0.002265	0.072211	0.945565
24362	0.411877	1.278118	9.955793	0.085644	-0.098196	0.194950	-0.554608	0.333621	-1.161272	-0.320962	0.003893	0.074439	0.944154
24363	0.453071	1.155056	9.943542	0.096221	-0.172788	0.122892	-0.557429	0.333432	-1.156348	-0.323106	0.006726	0.077278	0.943178
24364	0.238859	1.384179	9.559706	0.207836	-0.095844	0.068968	-0.561176	0.328368	-1.154019	-0.324391	0.007330	0.081802	0.942351
24365	0.414963	1.275685	9.382977	0.189036	-0.013641	0.046419	-0.563720	0.325560	-1.152447	-0.325344	0.006425	0.085360	0.941713
24366	0.515951	1.233847	9.631932	0.053514	-0.001180	0.000076	-0.565194	0.324770	-1.153544	-0.325452	0.006133	0.086370	0.941586
24367	0.506774	1.355079	9.794431	0.046920	0.001117	-0.022923	-0.564250	0.323635	-1.154408	-0.325103	0.005753	0.087145	0.941637
24368	0.350888	1.395949	9.806190	0.104685	0.038929	-0.022468	-0.562489	0.318854	-1.157576	-0.324859	0.004334	0.088860	0.941569
24369	0.445928	1.460771	9.613628	0.078580	0.034325	0.010997	-0.562485	0.317754	-1.158973	-0.325208	0.003172	0.089997	0.941345
24370	0.577937	1.424338	9.743132	-0.019239	0.022325	0.031800	-0.563559	0.317489	-1.158696	-0.325937	0.002969	0.089483	0.941142
24371	0.332314	1.347054	9.755436	-0.016950	0.047452	-0.049310	-0.560603	0.317089	-1.156567	-0.325167	0.002070	0.088721	0.941483
24372	-0.148173	0.949955	10.119220	-0.295595	0.047057	-0.129640	-0.561958	0.320813	-1.157111	-0.322875	0.002912	0.082848	0.942804
24373	-0.047896	0.776900	9.314761	-0.244589	0.011675	-0.156225	-0.558485	0.327228	-1.156400	-0.320004	0.003956	0.077967	0.944194
24374	0.153292	1.933465	7.424911	-0.092028	0.061054	-0.196145	-0.558219	0.328395	-1.158134	-0.316475	0.003120	0.075848	0.945559
24375	0.937998	5.052748	8.547245	-0.652366	0.121292	0.129265	-0.553549	0.338825	-1.160844	-0.319103	0.005061	0.062711	0.945629
24376	0.903759	2.867592	11.523621	-0.841350	-0.055308	0.735815	-0.554314	0.370396	-1.166345	-0.332828	0.012432	0.047060	0.941730
24377	2.414293	1.479689	11.402309	-0.293964	-0.161100	0.170773	-0.557066	0.391917	-1.163713	-0.335882	0.017549	0.042642	0.940775
24378	1.830581	1.896157	9.546916	0.193303	-0.110369	-0.674167	-0.559877	0.388505	-1.160253	-0.323286	0.017779	0.047247	0.944954
24379	0.267012	2.467286	8.435426	0.274644	-0.061416	-1.012739	-0.564117	0.369323	-1.159055	-0.304187	0.016168	0.053390	0.950978
24380	-0.020471	2.588336	8.724192	0.048429	-0.088503	-1.073688	-0.564597	0.350042	-1.157360	-0.283757	0.016436	0.055178	0.957166
24381	-0.242806	2.676633	9.482214	0.001860	-0.165486	-0.996501	-0.568028	0.329047	-1.152012	-0.264507	0.018367	0.056769	0.962536
24382	-0.318636	3.117111	9.741364	0.113499	-0.234134	-0.842768	-0.571747	0.314911	-1.149161	-0.248127	0.021345	0.060486	0.966602
24383	-0.772923	2.919507	9.685582	0.296795	-0.230215	-0.796086	-0.575072	0.303706	-1.144858	-0.232597	0.023117	0.068092	0.969911
24384	-0.858998	2.990780	9.740177	0.482824	-0.103342	-0.865403	-0.577560	0.281831	-1.139142	-0.215952	0.021724	0.078315	0.973016
24385	-0.963869	1.959587	9.922876	0.539756	0.093991	-0.736593	-0.575879	0.258194	-1.134892	-0.201997	0.016041	0.089134	0.975190
24386	-1.093649	0.913508	11.332631	0.110454	0.250602	-0.743972	-0.570436	0.234368	-1.132325	-0.188035	0.009414	0.090494	0.977939
24387	-1.518553	0.493203	12.266412	-0.397692	0.268952	-0.653415	-0.560757	0.231820	-1.135921	-0.175678	0.003991	0.082061	0.981013
24388	0.186014	0.242305	10.168516	0.341950	0.260742	-0.138696	-0.550814	0.230869	-1.141510	-0.173494	-0.002521	0.087852	0.980905
24389	1.388988	-1.347863	9.610798	0.423927	0.220706	0.395104	-0.546753	0.220588	-1.141754	-0.181636	-0.008020	0.095487	0.978686
24390	1.294151	-0.349481	8.911877	-0.076116	-0.051761	0.131869	-0.550246	0.220642	-1.140623	-0.184215	-0.006443	0.094198	0.978340
24391	1.918602	1.137834	8.837972	-0.087100	-0.032409	0.138834	-0.552534	0.222100	-1.140141	-0.186933	-0.005487	0.092625	0.977981
24392	2.513716	1.022447	9.300042	-0.189984	0.010193	0.324304	-0.554705	0.229521	-1.140556	-0.193398	-0.004340	0.088896	0.977075
24393	2.854361	0.237233	9.369380	-0.123462	0.004209	0.158223	-0.559290	0.235844	-1.140026	-0.196577	-0.003731	0.086437	0.976664
24394	2.202294	0.621110	9.452394	-0.196306	-0.065133	-0.227782	-0.560108	0.239842	-1.140704	-0.192140	-0.002048	0.082832	0.977863
24395	1.662038	1.002171	9.620706	-0.154831	-0.036713	-0.428941	-0.559572	0.240396	-1.140692	-0.183771	-0.001384	0.079852	0.979719
24396	1.071270	1.219649	9.644267	-0.215181	-0.039908	-0.393668	-0.557821	0.238658	-1.140769	-0.176160	-0.000413	0.075759	0.981442
24397	1.018909	1.230878	10.018109	-0.246697	-0.031977	-0.257566	-0.558231	0.241129	-1.143133	-0.171141	0.000811	0.070947	0.982689
24398	0.646240	1.447457	10.029111	-0.092728	-0.034951	-0.193375	-0.556223	0.243365	-1.143900	-0.167486	0.001566	0.069238	0.983439
24399	0.843105	1.227641	9.584245	0.171787	0.006651	0.156024	-0.556890	0.241947	-1.143122	-0.170656	0.001222	0.072519	0.982658
24400	0.688709	0.969953	9.716258	0.110624	-0.071753	0.141227	-0.557825	0.239972	-1.142495	-0.173546	0.002482	0.074925	0.981968
24401	0.500228	1.330775	10.636957	-0.043321	-0.171323	0.088835	-0.562801	0.241973	-1.138290	-0.175121	0.006294	0.074576	0.981698
24402	0.567428	-0.576110	10.658220	0.078298	-0.114574	0.064005	-0.565227	0.244525	-1.136003	-0.176393	0.008391	0.076497	0.981307
24403	-0.319881	0.601976	8.804615	0.236201	0.000355	-0.434079	-0.566279	0.236363	-1.130948	-0.167998	0.007042	0.081004	0.982428
24404	-0.046593	2.937447	8.797789	0.096326	0.079093	-0.140656	-0.563290	0.224972	-1.131079	-0.165539	0.004963	0.082641	0.982722
24405	0.430237	2.188814	10.012074	-0.326138	-0.054766	0.455581	-0.563319	0.234931	-1.133206	-0.174448	0.007998	0.076253	0.981677
24406	0.922225	0.833490	10.658473	-0.385438	-0.014749	0.256666	-0.566314	0.248532	-1.136813	-0.179498	0.010055	0.068683	0.981306
24407	0.488358	0.878972	10.163363	0.090441	0.002918	-0.440046	-0.566319	0.250418	-1.138793	-0.170968	0.009214	0.070387	0.982716
24408	-0.047748	1.621715	9.327650	0.288608	-0.006384	-0.716978	-0.562397	0.241052	-1.135604	-0.157147	0.007362	0.076196	0.984604
24409	-0.292007	2.141606	8.940698	0.333150	-0.112478	-0.583096	-0.560736	0.224382	-1.132625	-0.145616	0.007740	0.083088	0.985816
24410	0.208968	1.645804	9.422008	0.186559	-0.200774	-0.333143	-0.560696	0.210503	-1.126271	-0.138972	0.010622	0.087390	0.986376
24411	0.191294	0.892964	9.812308	-0.097611	-0.183337	-0.236648	-0.563076	0.197462	-1.123128	-0.134047	0.014182	0.085898	0.987143
24412	0.089890	1.376659	9.921096	0.029149	-0.111135	-0.523999	-0.564143	0.194742	-1.120755	-0.123679	0.015424	0.086905	0.988389
24413	-0.025423	1.461889	9.247694	0.224897	0.030952	-0.379217	-0.563459	0.190753	-1.120347	-0.116386	0.013650	0.091248	0.988909
24414	-0.165151	1.197184	9.375395	0.011991	0.042214	-0.188813	-0.562099	0.185095	-1.121907	-0.112897	0.012469	0.091427	0.989313
24415	-0.035003	1.554031	9.865373	-0.037442	-0.035135	-0.240794	-0.560215	0.183883	-1.120335	-0.108139	0.012827	0.090658	0.989910
24416	0.087879	1.483442	9.958745	0.062194	0.019746	-0.052732	-0.555353	0.174677	-1.118921	-0.107278	0.012236	0.091848	0.989902
24417	0.233312	1.209312	9.767880	0.007044	-0.033151	-0.017897	-0.556158	0.174391	-1.117968	-0.106945	0.012847	0.091869	0.989928
24418	0.182200	1.596812	9.845235	-0.020479	-0.040038	-0.000352	-0.561170	0.188542	-1.118813	-0.106998	0.013712	0.091538	0.989942
24419	0.548477	1.681128	9.711403	0.043939	-0.027481	-0.017832	-0.562243	0.187960	-1.117051	-0.106687	0.014128	0.092275	0.989901
24420	0.669377	1.673597	9.575549	-0.003236	-0.007921	-0.033791	-0.561437	0.187649	-1.116662	-0.106131	0.014260	0.092226	0.989963
24421	0.449818	1.858961	9.524081	-0.019513	-0.016889	0.035100	-0.560901	0.188237	-1.118146	-0.106870	0.014708	0.091682	0.989928
24422	0.590820	1.740155	9.678555	0.004384	-0.010789	0.084693	-0.561847	0.190223	-1.117390	-0.108657	0.015097	0.091756	0.989721
24423	0.583439	1.744876	9.673479	0.033449	-0.035088	0.070485	-0.563458	0.189647	-1.115349	-0.110080	0.015864	0.092299	0.989501
24424	0.214174	1.903248	9.627251	-0.013832	-0.063244	0.185163	-0.564642	0.181131	-1.113162	-0.113735	0.017519	0.092093	0.989079
24425	0.887293	1.546449	9.474868	-0.198170	-0.136495	0.065520	-0.568814	0.184030	-1.111931	-0.114791	0.020809	0.088294	0.989239
24426	1.531051	0.883267	9.600733	-0.270470	-0.078733	-0.351740	-0.571781	0.188065	-1.112038	-0.107699	0.022396	0.083255	0.990438
24427	0.368069	1.522507	9.906867	-0.012461	-0.036966	-0.300933	-0.570157	0.184083	-1.112866	-0.101755	0.022701	0.083034	0.991078
24428	0.463255	1.548469	9.514800	-0.096002	-0.016818	-0.065914	-0.570284	0.181869	-1.114977	-0.100503	0.023150	0.081183	0.991349
24429	0.627668	1.371840	9.810050	-0.113876	-0.038068	-0.074983	-0.569478	0.181888	-1.116618	-0.098988	0.024056	0.078851	0.991668
24430	0.491955	1.374235	9.827533	-0.008068	-0.018070	-0.056812	-0.571355	0.180935	-1.116355	-0.097951	0.024370	0.078742	0.991772
24431	0.721526	1.485186	9.549684	-0.027303	-0.022915	-0.010980	-0.570672	0.176600	-1.113238	-0.097770	0.024903	0.078070	0.991830
24432	0.745379	1.412811	9.738729	-0.029042	-0.011402	-0.045397	-0.571611	0.176333	-1.112963	-0.096955	0.025146	0.077526	0.991946
24433	0.614738	1.512393	9.673786	-0.019496	-0.011660	-0.032082	-0.573096	0.178087	-1.107719	-0.096377	0.025410	0.077006	0.992036
24434	0.670199	1.406585	9.683508	-0.032296	-0.015496	-0.025082	-0.573098	0.178593	-1.105118	-0.095965	0.025771	0.076396	0.992114
24435	0.668459	1.489089	9.653945	-0.034050	-0.004842	-0.025021	-0.574308	0.179092	-1.107129	-0.095530	0.025941	0.075580	0.992214
24436	0.674044	1.455206	9.673631	-0.035801	0.016435	-0.023123	-0.575514	0.178635	-1.110667	-0.095203	0.025677	0.074838	0.992309
24437	0.592068	1.434298	9.676086	-0.012921	0.016140	-0.003584	-0.575511	0.177651	-1.110971	-0.095235	0.025421	0.074401	0.992345
24438	0.304098	1.516455	9.565525	-0.067075	0.026345	0.139594	-0.574173	0.179108	-1.107946	-0.098130	0.025264	0.072935	0.992176
24439	0.691823	1.324459	9.872559	-0.076462	0.022205	0.017451	-0.573918	0.183682	-1.110114	-0.098554	0.025032	0.071223	0.992264
24440	0.354474	1.412976	9.514892	-0.082505	-0.007659	0.071249	-0.575133	0.186004	-1.111385	-0.100041	0.025478	0.069553	0.992222
24441	0.825610	1.166656	9.798414	-0.153334	-0.013265	0.059398	-0.575548	0.189978	-1.111388	-0.101207	0.026161	0.066368	0.992304
24442	0.708634	1.215524	9.902783	-0.036262	0.007269	0.059917	-0.576094	0.192820	-1.111290	-0.102509	0.026199	0.065590	0.992222
24443	0.504670	1.209378	9.742505	-0.005915	0.021422	0.072529	-0.576772	0.195460	-1.114598	-0.104057	0.025909	0.065256	0.992090
24444	0.669593	1.202660	9.737988	-0.056750	-0.013036	0.082722	-0.577316	0.197591	-1.114386	-0.105777	0.026423	0.064102	0.991970
24445	0.767437	1.165599	9.789415	-0.027292	0.009079	0.061717	-0.577584	0.197763	-1.115466	-0.107083	0.026412	0.063380	0.991876
24446	0.683642	1.217474	9.675718	-0.018877	-0.015415	0.012097	-0.577185	0.198550	-1.113132	-0.107419	0.026803	0.063020	0.991852
24447	0.591816	1.201240	9.658579	-0.024093	0.007772	0.043193	-0.577996	0.200272	-1.113339	-0.108357	0.026787	0.062384	0.991791
24448	0.556426	1.045240	9.745332	-0.050269	0.025235	0.083019	-0.577327	0.201090	-1.112640	-0.110134	0.026528	0.061275	0.991671
24449	0.563909	0.924002	9.813880	-0.010800	0.028102	0.088467	-0.577606	0.204947	-1.113873	-0.112001	0.026128	0.060825	0.991501
24450	0.616073	0.963778	9.699632	-0.025445	0.033998	0.132652	-0.578416	0.205934	-1.112879	-0.114783	0.025701	0.060163	0.991234
24451	0.689416	0.950556	9.817531	0.010517	0.007726	0.129042	-0.578555	0.207996	-1.116212	-0.117440	0.025707	0.060153	0.990923
24452	0.792413	1.100488	9.612535	0.035492	0.009498	0.137949	-0.578155	0.208842	-1.116462	-0.120330	0.025630	0.060752	0.990542
24453	0.874432	1.123828	9.638949	0.009801	0.015920	0.157340	-0.579103	0.212236	-1.121511	-0.123556	0.025524	0.060702	0.990150
24454	0.877819	0.973390	9.760551	-0.015118	-0.003611	0.075804	-0.578841	0.214173	-1.119819	-0.125176	0.025754	0.060362	0.989962
24455	0.692079	1.047701	9.739847	0.008545	0.044624	0.074457	-0.578037	0.215028	-1.120889	-0.126794	0.024991	0.060256	0.989782
24456	0.556213	1.045229	9.677922	-0.023798	0.044386	0.072617	-0.578445	0.216556	-1.119202	-0.128400	0.024289	0.059625	0.989630
24457	0.498859	1.134015	9.728452	-0.029030	0.045440	0.100022	-0.578050	0.218952	-1.119129	-0.130504	0.023627	0.058765	0.989423
24458	0.348783	1.017203	9.816204	-0.040292	0.041365	0.116793	-0.576843	0.219817	-1.121020	-0.132967	0.023081	0.057793	0.989165
24459	0.405465	1.076485	9.721206	-0.027444	0.042640	0.141583	-0.576586	0.223926	-1.121434	-0.135887	0.022499	0.056952	0.988830
24460	0.469246	1.043659	9.757113	-0.031891	0.027663	0.170635	-0.576867	0.227905	-1.121847	-0.139402	0.022262	0.056158	0.988392
24461	0.441484	0.987327	9.819274	-0.026556	0.018794	0.171486	-0.577681	0.231105	-1.124727	-0.142883	0.022173	0.055388	0.987940
24462	0.517271	1.063950	9.743989	-0.004714	0.010354	0.160873	-0.578224	0.232824	-1.125073	-0.146190	0.022189	0.055182	0.987467
24463	0.522138	1.059181	9.720101	-0.022120	0.005443	0.137801	-0.579035	0.234522	-1.124192	-0.148989	0.022308	0.054562	0.987080
24464	0.508488	1.015236	9.724829	-0.010601	0.007972	0.111335	-0.579312	0.237360	-1.124233	-0.151313	0.022333	0.054268	0.986742
24465	0.396922	1.018066	9.716569	-0.011523	-0.008002	0.109487	-0.580395	0.240202	-1.123585	-0.153541	0.022645	0.053916	0.986410
24466	0.576746	0.999484	9.751115	-0.013841	-0.000568	0.096226	-0.580795	0.239393	-1.124967	-0.155552	0.022832	0.053590	0.986109
24467	0.465820	1.082431	9.684496	-0.028185	-0.013149	0.024513	-0.582010	0.241094	-1.123809	-0.156090	0.023200	0.052973	0.986048
24468	0.486207	1.150772	9.665348	-0.032593	-0.012265	-0.012633	-0.581474	0.241496	-1.123394	-0.155940	0.023559	0.052364	0.986096
24469	0.603221	1.128628	9.741324	-0.111384	-0.034774	-0.099691	-0.582553	0.242886	-1.121160	-0.153965	0.024478	0.050251	0.986494
24470	0.690750	1.079212	9.518100	-0.124431	-0.029330	-0.216407	-0.582549	0.241490	-1.122021	-0.149734	0.025250	0.047981	0.987239
24471	0.893034	0.636186	9.378399	-0.284013	0.026422	-0.296141	-0.581486	0.245624	-1.124349	-0.143846	0.025300	0.042376	0.988369
24472	0.888092	-0.055753	9.580864	-0.362257	0.150454	-0.376903	-0.578539	0.248583	-1.126737	-0.136455	0.023076	0.034959	0.989760
24473	0.124796	0.134450	10.822228	-0.262423	0.074225	-0.424688	-0.571832	0.251777	-1.130793	-0.128056	0.022032	0.029640	0.991079
24474	-0.170310	0.675283	10.582808	0.125271	-0.043511	-0.134199	-0.572359	0.248413	-1.131712	-0.125561	0.022521	0.032282	0.991305
24475	0.692950	0.688380	9.280389	0.136576	-0.092143	0.111140	-0.575570	0.243885	-1.128556	-0.127848	0.024064	0.035066	0.990882
24476	1.240037	0.040456	9.588531	-0.007058	-0.024813	0.109252	-0.575303	0.244423	-1.127589	-0.130111	0.024679	0.034926	0.990577
24477	0.545111	0.195396	10.001752	0.084789	-0.021671	-0.095410	-0.575837	0.243288	-1.126939	-0.128332	0.024841	0.036574	0.990745
24478	0.212384	0.293706	9.634524	0.110075	0.010540	-0.024321	-0.578110	0.239913	-1.125661	-0.128039	0.024360	0.038728	0.990713
24479	0.388235	0.231356	9.669278	0.112141	0.033837	-0.030391	-0.577030	0.237877	-1.124379	-0.127602	0.023383	0.040716	0.990714
24480	0.518263	0.034653	9.694011	0.113080	0.016123	-0.068538	-0.577020	0.234475	-1.124217	-0.126428	0.022747	0.042936	0.990785
24481	0.022587	0.103346	9.726426	0.090100	0.036535	-0.147941	-0.575120	0.228252	-1.126346	-0.123653	0.021660	0.044486	0.991091
24482	0.064973	0.495020	10.273629	0.131431	0.014768	-0.151526	-0.574566	0.222562	-1.125720	-0.120829	0.020937	0.047108	0.991334
24483	-0.575348	1.007685	9.518302	0.052606	-0.065888	0.024665	-0.574693	0.219488	-1.121192	-0.121360	0.022075	0.048085	0.991197
24484	0.242045	0.197094	9.207669	-0.165616	0.066028	0.369477	-0.577662	0.224415	-1.123175	-0.128762	0.021553	0.044464	0.990444
24485	-0.261751	0.540035	9.935875	-0.168291	0.170430	0.317171	-0.575272	0.233747	-1.125078	-0.135201	0.018792	0.040311	0.989820
24486	-0.053426	1.070635	10.186213	-0.126490	0.210606	0.577405	-0.574895	0.242917	-1.130228	-0.146826	0.015460	0.037005	0.988349
24487	0.658469	1.144272	10.450639	-0.042671	0.129344	0.658317	-0.573988	0.254608	-1.134758	-0.159987	0.013400	0.035376	0.986394
24488	1.225626	1.523491	9.791147	0.183506	0.009142	0.491926	-0.575614	0.259329	-1.135267	-0.169829	0.013010	0.038822	0.984623
24489	1.080420	1.884921	9.071413	0.057610	-0.056563	0.444288	-0.577638	0.262453	-1.133645	-0.178621	0.014212	0.039939	0.983004
24490	1.179319	1.546934	9.856953	-0.016617	-0.061277	0.322880	-0.582756	0.267103	-1.133707	-0.185006	0.015763	0.039728	0.981807
24491	0.496664	1.413184	10.029594	0.125969	-0.003216	0.251356	-0.586515	0.266592	-1.132319	-0.190055	0.015524	0.042110	0.980747
24492	0.459639	1.504718	9.628160	0.202083	-0.005781	0.164952	-0.585705	0.264983	-1.130884	-0.193465	0.015037	0.046034	0.979911
24493	0.414039	1.336369	9.473967	0.119801	-0.004149	0.214234	-0.588258	0.265143	-1.129081	-0.197770	0.014810	0.048362	0.978943
24494	0.182571	1.300626	9.626013	0.107050	-0.028467	0.114186	-0.589592	0.262209	-1.129432	-0.200128	0.015084	0.050527	0.978350
24495	-0.071283	1.385837	9.593507	0.063929	-0.029611	0.145039	-0.590133	0.263482	-1.128840	-0.203028	0.015478	0.051908	0.977674
24496	-0.074668	1.560568	9.625786	0.077477	-0.090470	0.165903	-0.595238	0.263548	-1.126602	-0.206315	0.017135	0.053729	0.976859
24497	0.409285	1.596052	9.609076	0.058749	-0.137186	0.252077	-0.599131	0.262733	-1.124134	-0.211179	0.019737	0.055453	0.975674
24498	0.750465	1.029334	9.693632	0.018679	-0.145356	0.066189	-0.603842	0.265742	-1.120988	-0.212429	0.022599	0.056396	0.975286
24499	0.522022	0.998525	10.067203	-0.058862	-0.130301	0.005968	-0.606798	0.265741	-1.117961	-0.212440	0.025298	0.055891	0.975246
24500	0.620232	1.068289	10.141908	0.063052	-0.071484	-0.101158	-0.610015	0.263212	-1.115556	-0.210536	0.026341	0.057466	0.975540
24501	0.673683	1.224572	9.636843	0.128988	-0.043352	-0.137908	-0.611883	0.258973	-1.114039	-0.207930	0.026384	0.060334	0.975925
24502	0.656414	1.056711	9.247602	0.061578	-0.021808	-0.169789	-0.612676	0.254402	-1.111456	-0.204750	0.026378	0.061706	0.976511
24503	0.387665	0.920742	9.240380	-0.066808	-0.042943	-0.150812	-0.613608	0.251705	-1.110172	-0.201783	0.027195	0.060741	0.977167
24504	0.391669	0.877225	10.232626	-0.167394	0.021441	0.052600	-0.614423	0.254534	-1.109255	-0.202846	0.027547	0.057344	0.977142
24505	0.859292	0.487560	10.033262	0.046987	0.019877	0.046108	-0.613891	0.256517	-1.109877	-0.203866	0.026913	0.058203	0.976897
24506	0.770315	0.937398	9.259219	-0.013221	0.030077	0.079599	-0.616034	0.254630	-1.111818	-0.205554	0.026502	0.057769	0.976580
24507	0.990640	0.912323	9.798176	-0.066365	0.004142	0.176455	-0.617387	0.258047	-1.111283	-0.209040	0.026811	0.056405	0.975911
24508	1.474653	0.726912	9.939607	0.070021	-0.048266	0.114559	-0.618601	0.259633	-1.111354	-0.211368	0.027620	0.057902	0.975299
24509	1.200336	0.945243	9.640669	0.049353	-0.082923	0.141738	-0.620750	0.259636	-1.109288	-0.214137	0.029158	0.059175	0.974573
24510	1.291590	0.874076	9.692151	0.037188	-0.087821	0.192042	-0.624788	0.262224	-1.106980	-0.217919	0.030967	0.060154	0.973619
24511	1.376162	0.744505	9.560917	0.023103	-0.062041	0.151485	-0.628010	0.261387	-1.104249	-0.220884	0.032269	0.060810	0.972868
24512	1.112568	0.882982	9.850285	-0.066724	-0.095330	0.172254	-0.631514	0.265409	-1.103261	-0.224193	0.034658	0.059811	0.972090
24513	1.126192	0.657442	9.669452	-0.076936	-0.077090	0.221858	-0.634477	0.267687	-1.100840	-0.228436	0.036800	0.058520	0.971101
24514	1.253835	0.708317	9.735574	-0.042858	-0.069812	0.227284	-0.637983	0.272435	-1.100646	-0.232840	0.038649	0.057828	0.970025
24515	1.465291	0.653875	9.583594	-0.056409	-0.053099	0.266207	-0.640419	0.278253	-1.098797	-0.237976	0.040315	0.056774	0.968772
24516	1.420256	0.521994	9.838378	-0.088264	-0.035146	0.248550	-0.643393	0.284552	-1.098830	-0.242785	0.041729	0.055020	0.967619
24517	1.372082	0.739599	9.772669	0.006654	0.007705	0.273879	-0.646361	0.289307	-1.099458	-0.248177	0.041944	0.054867	0.966250
24518	1.594249	0.539712	9.790624	-0.034084	-0.005243	0.280700	-0.646911	0.293588	-1.100402	-0.253662	0.042553	0.053989	0.964847
24519	1.444773	0.643830	9.929687	0.038308	-0.019260	0.296776	-0.648268	0.298004	-1.100243	-0.259479	0.043178	0.054547	0.963240
24520	1.366464	0.535577	9.774035	0.048677	-0.003663	0.316384	-0.650159	0.301544	-1.098338	-0.265708	0.043372	0.055220	0.961493
24521	1.235242	0.523465	9.587148	0.106459	0.021857	0.382184	-0.652861	0.307018	-1.099762	-0.273249	0.042950	0.056775	0.959305
24522	1.119875	0.477676	9.603210	0.099418	0.064534	0.451420	-0.653812	0.310781	-1.102350	-0.282122	0.041714	0.057929	0.956719
24523	1.011914	0.558266	9.693173	0.148672	0.103837	0.568542	-0.653018	0.315053	-1.104262	-0.293309	0.039685	0.059642	0.953330
24524	1.304042	0.485878	9.647317	0.157719	0.089137	0.699260	-0.651836	0.324142	-1.106703	-0.306871	0.037927	0.061554	0.949001
24525	1.525741	0.346699	9.900712	0.135504	0.082166	0.686720	-0.651056	0.332942	-1.108469	-0.320165	0.036546	0.062998	0.944558
24526	1.190858	0.343033	9.741212	0.233030	0.057626	0.704628	-0.650947	0.341637	-1.111182	-0.333721	0.034886	0.066499	0.939676
24527	1.163398	0.211409	9.423603	0.212052	0.090067	0.823255	-0.650027	0.348594	-1.113008	-0.349501	0.033051	0.069158	0.933795
24528	1.392411	0.205891	9.767690	0.224485	0.130899	0.903065	-0.648174	0.357957	-1.115721	-0.366657	0.030319	0.071817	0.927085
24529	1.282819	0.291337	10.139216	0.272922	0.070989	0.897540	-0.644441	0.367729	-1.119666	-0.383593	0.028495	0.075606	0.919961
24530	1.386247	0.448496	9.349213	0.266554	0.054936	0.932770	-0.645011	0.378839	-1.122021	-0.400958	0.026883	0.079535	0.912241
24531	1.631293	0.651990	9.184281	0.134428	0.039781	0.889765	-0.641819	0.389397	-1.122669	-0.417358	0.026732	0.080962	0.904734
24532	1.758741	0.270776	9.528087	-0.000331	0.022738	0.742456	-0.638369	0.403564	-1.126605	-0.430826	0.027561	0.080355	0.898428
24533	1.068046	0.918582	9.790875	-0.020581	-0.000297	0.551402	-0.638404	0.415674	-1.129886	-0.440796	0.028890	0.079437	0.893619
24534	0.507694	1.005478	9.411933	0.045977	0.095084	0.706180	-0.634937	0.424144	-1.132374	-0.453593	0.027943	0.078999	0.887261
24535	0.335223	1.055776	9.603657	-0.062885	0.187159	0.720604	-0.626245	0.437321	-1.135451	-0.466684	0.026521	0.075508	0.880796
24536	0.141209	2.033095	10.365470	-0.084635	0.151700	0.817541	-0.619715	0.454514	-1.138644	-0.481237	0.025908	0.072154	0.873232
24537	1.122864	1.900392	10.329193	0.067403	0.191335	0.994879	-0.609289	0.471806	-1.143921	-0.498906	0.023453	0.070743	0.863446
24538	1.343977	1.729602	10.197645	0.243782	0.119111	0.848174	-0.601384	0.478534	-1.148966	-0.513772	0.020200	0.073352	0.854547
24539	1.770308	1.409468	8.874702	0.098576	-0.012853	0.705373	-0.596169	0.486701	-1.152300	-0.525875	0.020546	0.074731	0.847023
24540	0.965359	2.103773	9.321402	-0.097990	-0.007244	0.482142	-0.591765	0.495918	-1.151237	-0.533974	0.022460	0.072944	0.842049
24541	0.793819	1.365104	9.427629	-0.005058	0.119574	0.598241	-0.586426	0.507495	-1.155279	-0.544255	0.021427	0.071211	0.835617
24542	0.734984	0.815411	9.579222	-0.073682	0.089337	0.467020	-0.578663	0.516729	-1.158336	-0.552123	0.021442	0.068802	0.830642
24543	0.480182	0.956446	9.599226	-0.087198	0.095445	0.502430	-0.574660	0.525288	-1.159059	-0.560606	0.021531	0.065968	0.825170
24544	0.567832	0.907037	9.414521	-0.124973	0.102219	0.503226	-0.568516	0.536939	-1.160930	-0.568957	0.021948	0.062538	0.819692
24545	0.423344	1.033113	9.736525	-0.170595	0.110137	0.527023	-0.561295	0.547248	-1.160954	-0.577693	0.022718	0.058135	0.813864
24546	1.179668	0.452096	9.956699	-0.084831	0.044815	0.539103	-0.555283	0.558200	-1.163118	-0.586449	0.023633	0.055987	0.807703
24547	1.033150	0.451827	9.605558	-0.058296	0.017578	0.282670	-0.550470	0.565613	-1.164023	-0.591068	0.024339	0.054586	0.804404
24548	1.048254	0.792052	10.397854	-0.016763	-0.030489	0.300138	-0.547672	0.573040	-1.163544	-0.595861	0.025392	0.054530	0.800831
24549	1.220635	0.435827	9.779942	0.057665	-0.069447	0.102964	-0.547943	0.573738	-1.162838	-0.597532	0.025925	0.056122	0.799459
24550	0.146736	0.654220	9.543128	0.057446	-0.022942	0.053101	-0.547405	0.573606	-1.163801	-0.598409	0.025702	0.057288	0.798726
24551	0.509215	-0.072377	9.222715	-0.002086	-0.004912	0.130786	-0.547673	0.572983	-1.161097	-0.600561	0.025920	0.057096	0.797117
24552	0.227697	0.495475	9.619028	-0.151745	-0.029599	-0.000656	-0.546875	0.575800	-1.161287	-0.600467	0.028250	0.055033	0.797253
24553	0.638868	0.172863	10.385148	-0.063854	0.017087	0.084695	-0.543934	0.580590	-1.163207	-0.601872	0.028774	0.053573	0.796274
24554	1.767578	-0.306763	10.211564	-0.007229	0.000145	-0.286773	-0.543796	0.579307	-1.162978	-0.597336	0.028587	0.053621	0.799686
24555	2.250789	0.796899	10.569528	-0.008789	-0.228969	-1.015118	-0.552637	0.571082	-1.159604	-0.580798	0.031270	0.056629	0.811473
24556	1.827273	1.456700	9.559758	-0.012179	-0.195502	-0.609916	-0.565221	0.556813	-1.154340	-0.570696	0.033924	0.059080	0.818330
24557	1.414970	1.191866	9.327635	-0.365168	-0.151494	-0.390498	-0.571000	0.557537	-1.149215	-0.563915	0.040121	0.055017	0.823021
24558	1.623478	0.710214	10.146510	-0.204043	-0.120669	-0.286404	-0.577586	0.558515	-1.142032	-0.558929	0.044128	0.053245	0.826327
24559	1.709105	0.667987	9.367094	-0.025061	-0.176824	-0.256142	-0.582412	0.555350	-1.141126	-0.554545	0.047084	0.054993	0.828999
24560	2.106153	0.340191	9.466006	-0.253591	-0.177781	-0.258709	-0.589665	0.554973	-1.135883	-0.549843	0.052594	0.052998	0.831924
24561	2.006294	0.537479	9.788841	-0.159115	-0.108080	-0.348137	-0.593435	0.557813	-1.132482	-0.543820	0.055837	0.051902	0.835732
24562	1.681820	0.492728	9.596270	0.039770	0.002480	-0.293683	-0.596111	0.554152	-1.130664	-0.538989	0.055093	0.052862	0.838845
24563	2.028807	0.081457	9.431883	0.009356	0.039461	-0.360787	-0.597966	0.545871	-1.131863	-0.533042	0.054037	0.053008	0.842696
24564	1.720631	0.007911	9.613154	0.047067	0.035097	-0.459647	-0.600635	0.539972	-1.131206	-0.525394	0.052490	0.053916	0.847525
24565	1.159069	0.211348	9.587165	0.033007	0.082226	-0.430100	-0.601145	0.531244	-1.132843	-0.518276	0.050378	0.054066	0.852014
24566	0.668907	0.319032	10.076837	0.115409	0.116523	-0.207626	-0.599781	0.524319	-1.134715	-0.515002	0.047008	0.055027	0.854129
24567	1.102117	0.122901	9.412761	0.259671	0.129776	-0.010895	-0.595996	0.516813	-1.138404	-0.515266	0.042171	0.058107	0.854018
24568	1.619760	-0.047334	9.555108	0.132916	0.173099	-0.042952	-0.594642	0.513425	-1.140162	-0.514847	0.037833	0.058623	0.854438
24569	1.314864	0.209342	9.791764	0.157218	0.128114	-0.085549	-0.589920	0.506583	-1.142887	-0.513724	0.034019	0.060007	0.855178
24570	1.299521	-0.145389	9.598981	0.183445	0.171737	-0.115223	-0.586541	0.500096	-1.147354	-0.512105	0.029096	0.061454	0.856228
24571	1.058467	-0.086644	9.615212	0.099735	0.207142	-0.209806	-0.579268	0.493507	-1.151325	-0.508893	0.024390	0.061069	0.858315
24572	0.736185	-0.077919	9.687104	0.115576	0.176717	-0.269115	-0.574675	0.485266	-1.154638	-0.504583	0.019887	0.061382	0.860949
24573	0.522803	-0.159451	9.905046	0.095810	0.193504	-0.200067	-0.571572	0.480718	-1.156998	-0.501486	0.015466	0.060998	0.862874
24574	0.687318	-0.098171	10.200912	0.159352	0.122049	-0.200370	-0.566448	0.474424	-1.159302	-0.498276	0.011553	0.062584	0.864680
24575	0.158061	0.661769	10.106719	0.076050	-0.069518	-0.249511	-0.566957	0.465086	-1.159054	-0.493968	0.011797	0.064438	0.867009
24576	0.267826	0.860309	9.282897	0.124438	-0.118510	0.021727	-0.567753	0.461398	-1.157940	-0.494283	0.012686	0.067761	0.866563
24577	0.817962	0.683328	8.927988	0.003092	-0.099806	0.087668	-0.569360	0.459851	-1.156747	-0.495751	0.014600	0.068558	0.865631
24578	0.407161	1.207588	9.551760	-0.229689	-0.083718	0.076485	-0.573125	0.460519	-1.151239	-0.496938	0.018468	0.065387	0.865122
24579	0.589143	1.138105	9.947845	-0.142715	-0.033607	0.130077	-0.573549	0.467448	-1.150466	-0.499171	0.020696	0.062989	0.863963
24580	0.228891	1.476301	10.054603	-0.189906	0.001716	0.015287	-0.571546	0.471492	-1.149814	-0.499408	0.022618	0.059682	0.864013
24581	0.045260	1.997377	10.454271	-0.283584	0.035078	0.360007	-0.572916	0.480627	-1.151680	-0.505599	0.025247	0.054080	0.860702
24582	1.041863	1.447456	10.980087	-0.211215	0.087800	0.556628	-0.566511	0.494368	-1.152399	-0.515161	0.026508	0.049268	0.855265
24583	1.416625	1.832866	10.064289	0.198430	0.138852	0.358361	-0.560611	0.497823	-1.154669	-0.521586	0.022398	0.050934	0.851382
24584	0.931068	1.918679	9.572102	0.124328	0.176762	0.344341	-0.552684	0.497308	-1.158723	-0.527691	0.018478	0.051049	0.847700
24585	1.189948	1.619954	9.847099	0.001923	0.164244	0.342058	-0.547324	0.501774	-1.161363	-0.533710	0.015960	0.049200	0.844084
24586	1.116061	1.642865	9.618376	0.128471	0.223904	0.129794	-0.539806	0.503051	-1.162906	-0.536156	0.010974	0.048936	0.842628
24587	0.719150	1.553081	9.226524	0.164294	0.215006	0.068948	-0.533481	0.499656	-1.169348	-0.537619	0.005584	0.049431	0.841719
24588	0.339801	1.575301	8.964359	0.080301	0.124395	-0.036128	-0.529844	0.496419	-1.173848	-0.537150	0.002628	0.049450	0.842032
24589	0.418156	1.537882	8.981489	-0.012250	0.094703	0.054436	-0.527829	0.496382	-1.174281	-0.538220	0.001117	0.048311	0.841418
24590	0.600624	1.456278	9.454715	-0.023216	0.025354	-0.020353	-0.525148	0.498037	-1.175075	-0.537921	0.000956	0.047649	0.841647
24591	0.958842	1.217576	9.332702	-0.028450	-0.075772	-0.246522	-0.526757	0.496852	-1.171149	-0.533752	0.002207	0.048118	0.844268
24592	0.067362	1.395660	9.814342	-0.073114	-0.079457	-0.294249	-0.531047	0.494256	-1.170911	-0.528741	0.004081	0.047745	0.847430
24593	0.220111	0.893478	9.731341	-0.043267	-0.088831	-0.300415	-0.534001	0.493541	-1.167634	-0.523610	0.005631	0.048098	0.850581
24594	-0.363800	1.023696	9.840025	-0.044206	-0.120053	-0.405703	-0.538826	0.489926	-1.165654	-0.516631	0.007780	0.048648	0.854790
24595	-0.776867	1.249204	9.394747	0.077416	-0.068357	-0.298809	-0.542840	0.484913	-1.165225	-0.511516	0.007657	0.050807	0.857736
24596	-0.919856	1.105792	9.256634	-0.049101	0.007967	-0.265082	-0.545244	0.480121	-1.163720	-0.507022	0.007787	0.049923	0.860451
24597	-0.830343	1.170573	9.615168	-0.031458	0.017676	-0.183660	-0.547922	0.477633	-1.163633	-0.503928	0.007330	0.049264	0.862308
24598	-0.487185	0.601447	9.543330	-0.073821	-0.012905	-0.219402	-0.546719	0.478929	-1.159659	-0.500179	0.008114	0.048152	0.864544
24599	-0.777166	0.943431	10.436984	-0.156360	-0.018593	-0.232930	-0.549674	0.478658	-1.157185	-0.496160	0.009427	0.045644	0.866979
24600	-0.346834	0.994936	10.425729	-0.037709	-0.036845	-0.028549	-0.552099	0.481278	-1.157888	-0.495688	0.010448	0.045361	0.867252
24601	1.223005	0.746649	10.191720	-0.011446	-0.009813	-0.030391	-0.552907	0.482830	-1.162998	-0.495209	0.010361	0.045240	0.867533
24602	1.991714	0.306597	9.852725	0.027550	0.039844	-0.369580	-0.554509	0.479151	-1.161466	-0.488891	0.009096	0.045398	0.871116
24603	1.318965	0.670621	9.400840	0.069986	0.056697	-0.607013	-0.555427	0.471628	-1.159658	-0.478405	0.006619	0.046174	0.876900
24604	1.354642	0.690763	10.080632	-0.196037	0.121634	-0.374943	-0.556756	0.466997	-1.160064	-0.471963	0.006048	0.041619	0.880614
24605	1.691117	-0.135636	11.637844	-0.055659	0.088239	-0.484420	-0.554074	0.468353	-1.160187	-0.463542	0.004447	0.039873	0.885166
24606	0.952324	1.307283	9.370341	0.354385	-0.114414	-0.638104	-0.557508	0.449526	-1.162933	-0.452220	0.002710	0.047258	0.890649
24607	1.013932	0.766958	8.581910	-0.284274	-0.186451	-0.389461	-0.563934	0.442399	-1.160503	-0.445134	0.008102	0.043951	0.894348
24608	0.274008	0.666291	10.013952	-0.260664	-0.160781	-0.125635	-0.570396	0.447640	-1.160259	-0.442755	0.013221	0.040737	0.895619
24609	0.732674	0.728002	9.830167	0.101063	-0.051938	0.199670	-0.572820	0.449358	-1.158678	-0.446379	0.013291	0.043002	0.893712
24610	1.269709	0.701281	9.346137	0.079191	-0.051435	0.244588	-0.574168	0.451077	-1.158199	-0.450775	0.013747	0.044808	0.891406
24611	1.593046	0.845572	9.807537	0.054356	-0.049457	0.229405	-0.576331	0.455424	-1.154223	-0.454896	0.014272	0.046249	0.889228
24612	1.959474	0.716285	9.906419	0.169661	-0.096582	-0.053518	-0.577131	0.453296	-1.153194	-0.453959	0.014431	0.050157	0.889493
24613	1.558107	0.655585	9.822342	0.188683	-0.078031	-0.222990	-0.581270	0.445023	-1.152461	-0.450026	0.013881	0.054412	0.891248
24614	1.022189	0.990551	9.538569	0.203010	-0.048038	-0.281876	-0.582045	0.434862	-1.153053	-0.445073	0.012636	0.058537	0.893490
24615	0.879563	0.822866	9.362134	0.114781	-0.004586	-0.272107	-0.585111	0.426985	-1.152183	-0.440293	0.011391	0.060829	0.895719
24616	0.885632	0.551105	9.566581	0.078712	0.000361	-0.268647	-0.586570	0.420898	-1.150730	-0.435558	0.010399	0.062293	0.897942
24617	0.899938	0.541640	9.432284	0.098576	0.047336	-0.363764	-0.587082	0.412589	-1.152081	-0.429162	0.008270	0.063831	0.900931
24618	0.823870	0.496583	9.618057	0.090460	0.042728	-0.431879	-0.585314	0.405136	-1.149894	-0.421533	0.006205	0.065161	0.904448
24619	0.459391	0.572527	9.798881	0.023495	0.037281	-0.486865	-0.585828	0.397053	-1.148789	-0.412830	0.004739	0.065392	0.908445
24620	-0.146645	0.600386	9.929323	0.047289	0.024581	-0.469945	-0.586342	0.389275	-1.148626	-0.404422	0.003319	0.066088	0.912176
24621	-0.586430	0.704025	9.462479	0.045251	-0.024264	-0.366723	-0.588061	0.380899	-1.152006	-0.397764	0.002902	0.067123	0.915025
24622	-0.671017	0.503380	9.037717	-0.066399	0.095511	-0.071871	-0.586311	0.379426	-1.151258	-0.396640	0.001621	0.065149	0.915658
24623	-0.353305	0.538391	10.096772	-0.231470	0.033085	0.096858	-0.584847	0.383762	-1.150455	-0.398517	0.002920	0.060554	0.915155
24624	-0.096537	0.771235	9.992161	-0.059538	-0.077890	0.041811	-0.584861	0.388289	-1.150308	-0.399246	0.004905	0.060080	0.914860
24625	-0.229621	0.868343	9.905497	-0.119806	-0.047133	0.215126	-0.587827	0.392182	-1.150420	-0.403181	0.006890	0.058114	0.913247
24626	0.443872	0.890281	9.962109	-0.253217	-0.055258	0.355958	-0.587867	0.405506	-1.151077	-0.409621	0.010390	0.053880	0.910604
24627	0.827250	1.130303	10.087611	-0.248725	0.034193	0.336997	-0.587637	0.418247	-1.151348	-0.415802	0.012080	0.048883	0.908060
24628	1.264389	2.213776	11.077425	-0.161570	0.014578	0.299849	-0.586451	0.426223	-1.154641	-0.421256	0.013486	0.045750	0.905687
24629	1.370989	1.652451	10.589034	-0.042923	-0.069725	0.225431	-0.585669	0.434121	-1.154123	-0.425330	0.015251	0.045489	0.903766
24630	1.856094	1.199877	9.389257	0.057637	0.091714	0.131239	-0.583403	0.440035	-1.155046	-0.427856	0.013256	0.045706	0.902593
24631	1.135612	1.686870	9.180521	-0.194268	0.179600	-0.058922	-0.576294	0.443632	-1.158551	-0.426969	0.011600	0.040754	0.903273
24632	0.509572	1.694992	9.758250	-0.229855	0.115533	0.217397	-0.573633	0.452102	-1.160213	-0.430949	0.011687	0.035560	0.901600
24633	1.203445	1.285172	9.703196	0.131392	0.110704	0.034476	-0.572432	0.454772	-1.160548	-0.431746	0.008565	0.037113	0.901191
24634	0.899155	1.041698	9.274423	0.170816	0.127453	-0.055382	-0.569462	0.449661	-1.162925	-0.430919	0.004785	0.039097	0.901530
24635	0.421295	1.227265	9.547230	0.068889	0.067115	-0.024170	-0.570527	0.446888	-1.164363	-0.430611	0.002950	0.039945	0.901649
24636	0.646625	1.372170	9.675822	0.151696	0.012976	-0.034925	-0.570525	0.446215	-1.165881	-0.430055	0.001415	0.042569	0.901798
24637	0.300043	1.205627	9.387200	0.136768	0.033540	-0.009996	-0.570509	0.441279	-1.166721	-0.429973	-0.000391	0.044962	0.901721
24638	0.311319	0.810163	9.691439	0.040970	0.049967	-0.059693	-0.569155	0.437577	-1.167129	-0.428996	-0.001665	0.045269	0.902170
24639	0.333209	1.031461	9.579706	-0.029204	-0.026838	-0.141751	-0.570357	0.435196	-1.167056	-0.426481	-0.001078	0.045177	0.903367
24640	0.182488	0.883117	10.031174	-0.030033	-0.059461	-0.117180	-0.572780	0.437078	-1.166422	-0.424376	0.000180	0.045137	0.904360
24641	0.195876	0.390510	9.623658	0.015989	-0.090277	-0.294021	-0.577061	0.431499	-1.165736	-0.419037	0.001385	0.046372	0.906783
24642	-0.288134	0.758034	9.866017	0.023163	-0.084927	-0.292995	-0.582958	0.427070	-1.164178	-0.413712	0.002493	0.047509	0.909164
24643	-0.235039	0.674049	10.031974	0.000920	-0.024503	-0.191021	-0.584419	0.421373	-1.161216	-0.410280	0.002685	0.047871	0.910698
24644	-0.145403	0.578587	10.184696	-0.135888	0.079805	-0.105047	-0.582810	0.422225	-1.162976	-0.408494	0.002279	0.044744	0.911661
24645	0.283492	0.409119	9.857305	0.031591	0.010574	-0.051999	-0.582680	0.423624	-1.162388	-0.407625	0.001706	0.045326	0.912022
24646	0.459142	0.968154	9.150740	0.133238	0.047504	-0.144317	-0.584680	0.418882	-1.163471	-0.405106	-0.000344	0.047371	0.913041
24647	0.526277	1.318998	9.602719	-0.004214	0.053105	0.014382	-0.584940	0.416342	-1.163550	-0.405488	-0.001336	0.046978	0.912892
24648	1.048050	0.277367	10.151375	-0.258360	0.027868	0.158328	-0.583884	0.422787	-1.167843	-0.408445	0.000434	0.042036	0.911814
24649	1.286072	0.485600	10.094520	-0.077097	-0.060023	-0.107833	-0.586180	0.427090	-1.167949	-0.406497	0.002059	0.041230	0.912719
24650	0.735931	1.412647	9.815472	0.114133	-0.105940	-0.200267	-0.590739	0.424327	-1.166353	-0.402834	0.002932	0.044179	0.914201
24651	0.879141	1.123908	9.595762	0.084091	-0.112360	0.048894	-0.594762	0.421421	-1.159053	-0.403702	0.004360	0.046773	0.913684
24652	1.300082	0.830545	9.803474	0.012332	-0.121558	0.037916	-0.599330	0.421752	-1.156540	-0.404336	0.006552	0.047973	0.913328
24653	1.340620	0.867697	9.828511	0.064197	-0.128609	-0.018559	-0.604018	0.417609	-1.156347	-0.403951	0.008423	0.050367	0.913354
24654	1.077519	0.777932	9.599646	0.022029	-0.092757	-0.117411	-0.605756	0.414776	-1.154514	-0.401781	0.009855	0.051535	0.914232
24655	1.013517	0.975853	9.769511	0.110725	-0.049034	-0.129229	-0.609371	0.410873	-1.153509	-0.399457	0.009814	0.054169	0.915097
24656	0.942753	0.624985	9.702583	0.063020	-0.026405	-0.090302	-0.610976	0.408332	-1.152212	-0.397858	0.009729	0.055548	0.915712
24657	1.049831	0.830838	9.608026	0.054712	-0.028477	-0.116894	-0.611908	0.405792	-1.151603	-0.395767	0.009794	0.056982	0.916529
24658	1.083546	0.610545	9.682940	0.041499	0.027499	-0.083866	-0.612436	0.402189	-1.148312	-0.394330	0.008900	0.057538	0.917123
24659	0.935545	0.498617	9.691279	0.059582	0.054055	-0.217099	-0.613499	0.398551	-1.149098	-0.390492	0.007324	0.058404	0.918723
24660	0.719492	0.635497	9.676394	0.058115	0.086208	-0.223928	-0.610669	0.395550	-1.150724	-0.386573	0.005057	0.058827	0.920367
24661	0.576014	0.564938	9.843440	0.030082	0.046895	-0.226005	-0.609981	0.390671	-1.154700	-0.382544	0.003836	0.059169	0.922033
24662	0.503996	0.505351	9.685207	0.044072	0.045777	-0.176438	-0.608494	0.387396	-1.155367	-0.379446	0.002478	0.059641	0.923286
24663	0.305591	0.608565	9.673525	-0.038608	0.069132	-0.142913	-0.608215	0.384356	-1.158870	-0.376965	0.001461	0.058497	0.924377
24664	0.333077	0.584799	9.785282	-0.044552	0.076505	-0.155270	-0.606603	0.384026	-1.158491	-0.374181	0.000239	0.057097	0.925596
24665	0.205703	0.626167	9.619775	-0.059140	0.120448	-0.139975	-0.603917	0.384600	-1.161497	-0.371804	-0.001579	0.055147	0.926670
24666	-0.110967	1.161758	9.425470	-0.051046	0.147056	-0.135306	-0.601502	0.385720	-1.163394	-0.369431	-0.004035	0.053099	0.927731
24667	-0.195014	1.094751	10.015585	-0.177894	0.119624	-0.075755	-0.596945	0.389064	-1.165652	-0.368241	-0.004929	0.048943	0.928428
24668	0.063873	1.512165	10.212962	-0.175977	0.018893	-0.099459	-0.595344	0.392073	-1.162716	-0.366377	-0.004042	0.045523	0.929343
24669	-0.128115	1.615466	9.931862	0.050911	0.056478	0.039454	-0.596019	0.393202	-1.161856	-0.367234	-0.005369	0.046125	0.928969
24670	0.101589	1.476375	9.651089	0.059092	0.077129	0.142127	-0.595890	0.395069	-1.163157	-0.369944	-0.007069	0.046669	0.927854
24671	0.370816	1.391471	9.948863	-0.093449	-0.011172	0.209979	-0.595234	0.400831	-1.168149	-0.373915	-0.005924	0.045147	0.926344
24672	0.610943	1.517218	10.037130	0.028483	-0.054855	0.185268	-0.595517	0.405801	-1.168529	-0.377331	-0.004919	0.046103	0.924917
24673	0.697655	1.717809	9.600156	0.137870	-0.063240	0.166091	-0.596719	0.403575	-1.168995	-0.380402	-0.004574	0.049306	0.923494
24674	0.866393	1.512091	9.546704	0.170574	-0.106117	0.113731	-0.599671	0.402505	-1.168723	-0.382448	-0.003766	0.053271	0.922432
24675	0.781661	1.389174	9.566696	0.149626	-0.084670	-0.041772	-0.601676	0.399099	-1.166361	-0.381648	-0.003309	0.056880	0.922550
24676	0.300149	1.370740	9.696495	0.086941	-0.088801	-0.256723	-0.605289	0.393911	-1.158731	-0.376891	-0.002593	0.059141	0.924364
24677	-0.027316	1.648843	9.828784	0.080456	-0.038512	-0.207740	-0.607692	0.388833	-1.157099	-0.373069	-0.002676	0.061121	0.925784
24678	0.045237	1.647726	9.773245	0.154936	-0.002408	-0.024286	-0.607407	0.383627	-1.158767	-0.372691	-0.003784	0.064002	0.925738
24679	0.187268	1.310423	9.640527	0.163663	-0.016718	0.018072	-0.607667	0.380653	-1.158452	-0.373060	-0.004638	0.067372	0.925346
24680	0.266627	1.549746	9.422094	0.205476	-0.048790	-0.036837	-0.610069	0.375596	-1.157771	-0.372375	-0.005284	0.071532	0.925306
24681	0.269756	1.443022	9.738348	0.050475	-0.064320	0.035068	-0.611671	0.372398	-1.158672	-0.372996	-0.004399	0.073160	0.924934
24682	0.623312	1.362061	9.903873	0.068829	-0.077022	0.052648	-0.612749	0.373234	-1.157000	-0.373929	-0.003376	0.075009	0.924413
24683	0.767072	1.583084	9.242212	0.257749	-0.117197	0.015827	-0.616225	0.367395	-1.151978	-0.374091	-0.003081	0.080867	0.923854
24684	0.912723	1.571161	9.241957	0.134869	-0.090338	0.038568	-0.618356	0.361163	-1.149706	-0.374730	-0.002323	0.084033	0.923315
24685	0.926956	1.420960	9.729795	-0.023803	-0.125639	-0.025818	-0.624002	0.362638	-1.146599	-0.374111	0.000188	0.084752	0.923503
24686	0.749725	1.330360	9.826145	0.003732	-0.098472	-0.108621	-0.627757	0.360706	-1.144985	-0.372019	0.001830	0.085554	0.924272
24687	0.493851	1.282022	9.845138	-0.049248	-0.060925	-0.207506	-0.632886	0.369022	-1.144384	-0.368143	0.003023	0.085291	0.925844
24688	0.145143	1.513602	9.863984	-0.049642	-0.094948	-0.198817	-0.633021	0.369012	-1.143839	-0.364402	0.004840	0.085078	0.927335
24689	0.511147	1.610050	9.720423	-0.000519	-0.090058	0.052366	-0.635837	0.367323	-1.141412	-0.365288	0.006634	0.085885	0.926901
24690	0.916120	1.449875	9.551106	0.016164	-0.070763	0.105508	-0.638528	0.369110	-1.142547	-0.367201	0.008045	0.086683	0.926059
24691	0.865433	1.470825	9.749197	0.037322	-0.048066	0.057985	-0.641350	0.369084	-1.138569	-0.368266	0.008801	0.087874	0.925517
24692	0.844541	1.424321	9.746499	0.077766	-0.067417	-0.044559	-0.642822	0.367112	-1.137527	-0.367421	0.009434	0.089814	0.925660
24693	0.749144	1.573091	9.641344	0.015440	-0.044366	-0.099403	-0.644303	0.368379	-1.135700	-0.365572	0.010002	0.090588	0.926310
24694	0.831790	1.555166	9.605499	0.022742	-0.022907	-0.065664	-0.644698	0.365527	-1.134427	-0.364414	0.010176	0.091185	0.926706
24695	0.835955	1.584370	9.574112	0.028413	-0.005736	-0.039015	-0.645499	0.363851	-1.134608	-0.363755	0.010043	0.091897	0.926896
24696	0.932359	1.615253	9.598503	0.053145	-0.033444	-0.060356	-0.645493	0.361830	-1.132905	-0.362677	0.010201	0.093133	0.927193
24697	0.801861	1.608038	9.671585	0.078221	-0.026376	-0.122090	-0.647097	0.359019	-1.132161	-0.360448	0.009934	0.094929	0.927883
24698	0.735064	1.786462	9.600785	0.074040	-0.018983	-0.099061	-0.649101	0.355019	-1.128593	-0.358684	0.009599	0.096454	0.928413
24699	0.757950	1.748045	9.698069	0.060162	-0.052922	0.010298	-0.651108	0.352500	-1.127835	-0.358853	0.010201	0.098073	0.928171
24700	1.157337	1.944598	9.246647	0.016920	-0.096753	-0.029102	-0.650134	0.341101	-1.125630	-0.358205	0.011855	0.099083	0.928295
24701	1.662544	0.613845	10.396384	-0.015866	-0.138763	0.078300	-0.653094	0.342889	-1.126490	-0.359451	0.014771	0.099863	0.927688
24702	1.354506	1.613217	9.727022	0.330789	-0.143248	-0.772852	-0.656397	0.324185	-1.122431	-0.345040	0.013532	0.107240	0.932343
24703	0.085365	2.158152	8.822162	0.069594	0.011960	-0.059832	-0.656766	0.312475	-1.117635	-0.344039	0.012751	0.108569	0.932570
24704	1.135914	1.847134	9.521152	-0.189225	-0.029253	0.119211	-0.658651	0.313895	-1.115934	-0.346200	0.014898	0.105204	0.932124
24705	1.377250	1.725325	9.962787	0.022258	0.015685	-0.042568	-0.659998	0.315014	-1.113978	-0.345519	0.014430	0.105617	0.932338
24706	1.012625	1.927419	9.360291	0.028204	0.000335	0.003411	-0.661583	0.305833	-1.113304	-0.345664	0.014273	0.106134	0.932227
24707	1.112630	1.919540	9.512671	-0.055187	-0.004433	0.024311	-0.663737	0.307719	-1.113082	-0.346165	0.014860	0.105228	0.932135
24708	1.209879	1.809652	9.682586	0.030834	0.001165	-0.028449	-0.664150	0.311380	-1.117992	-0.345747	0.014599	0.105798	0.932230
24709	0.971949	2.043221	9.490569	0.047441	-0.003654	-0.044294	-0.664150	0.311383	-1.118128	-0.345000	0.014319	0.106824	0.932394
24710	0.996218	1.808188	9.550861	-0.031999	0.003361	-0.067481	-0.663742	0.309664	-1.117644	-0.343840	0.014368	0.106218	0.932891
24711	0.892998	1.881573	9.561584	-0.041396	0.000202	-0.086961	-0.664138	0.307225	-1.115814	-0.342279	0.014533	0.105565	0.933536
24712	0.941763	1.678575	9.906444	-0.038996	0.011425	-0.108110	-0.665613	0.306425	-1.116503	-0.340363	0.014394	0.104785	0.934327
24713	1.184507	1.823728	9.412086	-0.156527	-0.064333	-0.032980	-0.666027	0.309927	-1.114480	-0.339638	0.016667	0.102393	0.934817
24714	1.357975	1.659389	9.582344	-0.053350	-0.001150	-0.179045	-0.664952	0.309915	-1.115037	-0.336380	0.016717	0.101457	0.936096
24715	0.771441	1.544361	9.613358	-0.092331	0.016743	-0.198369	-0.664679	0.308488	-1.114814	-0.332741	0.016701	0.099755	0.937578
24716	0.083498	1.667441	9.731111	-0.047578	-0.085691	-0.138543	-0.665637	0.307907	-1.116664	-0.330082	0.018380	0.099474	0.938516
24717	0.477270	1.601753	9.681101	-0.027616	-0.006077	0.173142	-0.666451	0.310159	-1.115221	-0.333381	0.019055	0.098971	0.937389
24718	1.102068	1.409188	9.846164	0.128280	-0.009725	0.231824	-0.667666	0.311969	-1.112699	-0.337828	0.018877	0.101345	0.935545
24719	1.179853	1.580492	9.466909	0.054056	-0.020500	0.246536	-0.669142	0.311425	-1.112155	-0.342490	0.019442	0.102427	0.933719
24720	1.143137	1.757067	9.700363	0.057659	-0.008929	0.247501	-0.670907	0.317401	-1.111669	-0.347175	0.019759	0.103461	0.931866
24721	1.301676	1.563292	9.562254	0.044253	0.000612	0.144943	-0.670779	0.319719	-1.114045	-0.349969	0.019799	0.104246	0.930732
24722	1.108527	1.666615	9.680725	0.058239	0.017947	0.095625	-0.670376	0.319992	-1.114040	-0.351906	0.019292	0.105161	0.929909
24723	1.105097	1.707816	9.622535	0.072741	-0.001315	0.088475	-0.669574	0.320927	-1.112387	-0.353652	0.019051	0.106503	0.929099
24724	1.105823	1.659269	9.545891	0.068738	-0.013294	0.068055	-0.671184	0.320420	-1.113337	-0.355026	0.018991	0.107844	0.928421
24725	1.028735	1.869066	9.484167	0.045469	-0.021283	0.095348	-0.671317	0.319835	-1.112401	-0.356842	0.019329	0.108812	0.927604
24726	1.293730	1.723771	9.599145	0.050881	-0.007082	0.096204	-0.671828	0.318523	-1.113046	-0.358714	0.019343	0.109764	0.926770
24727	1.264479	1.730522	9.588567	0.053033	-0.026324	0.012106	-0.673308	0.319411	-1.113272	-0.358978	0.019549	0.110936	0.926524
24728	1.217896	1.863185	9.489846	0.024701	-0.038530	-0.007503	-0.673445	0.319776	-1.110538	-0.358914	0.020098	0.111670	0.926449
24729	1.282810	1.772116	9.516598	0.016098	-0.034692	-0.021662	-0.674515	0.318371	-1.109890	-0.358519	0.020656	0.112230	0.926522
24730	1.352061	1.700543	9.504819	0.004204	-0.025286	-0.046405	-0.675452	0.317556	-1.110450	-0.357745	0.021020	0.112504	0.926779
24731	1.199108	1.848288	9.585672	-0.003614	-0.011862	-0.088754	-0.675047	0.316365	-1.108316	-0.356150	0.021152	0.112558	0.927384
24732	1.017323	1.732927	9.614837	0.032651	-0.012950	-0.030174	-0.675732	0.313334	-1.108478	-0.355727	0.021120	0.113264	0.927461
24733	1.123968	1.730005	9.598873	0.007522	-0.017569	-0.067436	-0.674926	0.313491	-1.109979	-0.354519	0.021320	0.113539	0.927885
24734	1.115975	1.870650	9.491647	-0.010467	-0.016774	-0.033894	-0.675995	0.311660	-1.109345	-0.354051	0.021651	0.113476	0.928064
24735	1.199929	1.813925	9.624644	-0.026571	-0.009723	-0.036571	-0.677073	0.312685	-1.109708	-0.353418	0.022015	0.113044	0.928349
24736	1.134695	1.798172	9.589059	0.032014	-0.015409	-0.074423	-0.677065	0.309805	-1.107624	-0.352232	0.021927	0.113777	0.928712
24737	1.054177	1.820984	9.562344	-0.000442	-0.009494	-0.037338	-0.677067	0.310340	-1.106246	-0.351596	0.022095	0.113820	0.928944
24738	1.064536	1.796902	9.620618	0.007067	-0.003775	-0.014295	-0.676524	0.308491	-1.106448	-0.351585	0.022098	0.113982	0.928928
24739	1.103184	1.795170	9.568857	0.019763	-0.014204	-0.019633	-0.676525	0.308620	-1.105899	-0.351276	0.022245	0.114414	0.928988
24740	1.139305	1.924487	9.544917	0.010241	-0.024496	-0.002060	-0.678401	0.307389	-1.105917	-0.351492	0.022633	0.114777	0.928853
24741	1.150567	1.844579	9.536236	0.008930	0.008749	0.019367	-0.678140	0.309622	-1.104759	-0.351956	0.022516	0.114825	0.928674
24742	1.106460	1.870880	9.553772	0.002330	-0.000483	0.028056	-0.676908	0.309533	-1.104842	-0.352847	0.022574	0.114860	0.928330
24743	1.173696	1.896372	9.517126	0.004742	-0.001610	0.038650	-0.675296	0.309515	-1.105678	-0.353643	0.022718	0.114892	0.928020
24744	1.198501	1.872549	9.546954	-0.015465	0.003105	0.020930	-0.676107	0.311388	-1.106288	-0.354406	0.022820	0.114575	0.927765
24745	1.179582	1.852787	9.570596	0.006413	0.002661	0.010391	-0.676104	0.310231	-1.105237	-0.354687	0.022806	0.114616	0.927653
24746	1.211759	1.926190	9.479553	-0.003993	0.005591	-0.003776	-0.675971	0.310835	-1.106988	-0.355001	0.022724	0.114506	0.927549
24747	1.241553	1.902067	9.548223	-0.022408	0.008647	0.013057	-0.677072	0.312047	-1.106599	-0.355331	0.022811	0.113972	0.927486
24748	1.230796	1.833898	9.548408	-0.003680	0.018326	-0.012455	-0.676401	0.312170	-1.106466	-0.355483	0.022474	0.113779	0.927460
24749	1.100799	1.909221	9.534222	0.003196	0.009223	-0.001857	-0.674790	0.312724	-1.107556	-0.355550	0.022332	0.113721	0.927445
24750	1.199404	1.833332	9.581151	-0.013091	0.010784	0.001618	-0.676134	0.313044	-1.107802	-0.356061	0.022219	0.113405	0.927290
24751	1.209032	1.823787	9.499671	-0.006790	0.021401	-0.030121	-0.674519	0.311831	-1.105955	-0.355627	0.021859	0.113084	0.927504
24752	1.083269	1.940464	9.552706	-0.019416	-0.005234	-0.000250	-0.674794	0.313985	-1.106971	-0.356166	0.022073	0.112767	0.927330
24753	1.199741	1.818774	9.595715	0.015840	0.009380	-0.003604	-0.673443	0.311703	-1.107605	-0.356207	0.021831	0.112940	0.927300
24754	1.149866	1.871264	9.483053	-0.010977	0.016393	-0.008936	-0.673583	0.313426	-1.108500	-0.356644	0.021563	0.112629	0.927176
24755	1.113067	1.788068	9.583657	-0.000370	0.005681	-0.003658	-0.673045	0.312945	-1.106617	-0.356668	0.021503	0.112524	0.927181
24756	1.064802	1.777482	9.582256	0.001431	0.005693	-0.003641	-0.673980	0.311275	-1.106932	-0.356958	0.021385	0.112512	0.927073
24757	1.047035	1.709195	9.664073	-0.027865	0.010300	0.015751	-0.672504	0.312115	-1.108011	-0.357341	0.021473	0.111843	0.927005
24758	1.107705	1.705441	9.665963	-0.006020	0.002749	0.005149	-0.672777	0.313747	-1.110948	-0.358488	0.021398	0.111727	0.926577
24759	1.189591	1.833150	9.542335	-0.024228	-0.012643	0.010277	-0.673313	0.313470	-1.110679	-0.358719	0.021874	0.111286	0.926530
24760	1.264279	1.737403	9.564608	-0.019932	-0.004879	-0.014427	-0.672773	0.312643	-1.112209	-0.359095	0.022044	0.110967	0.926418
24761	1.088739	1.787623	9.551620	-0.003077	-0.005915	-0.039098	-0.673582	0.313115	-1.107285	-0.358436	0.022136	0.110888	0.926681
24762	1.085071	1.736582	9.602445	-0.014815	-0.005110	-0.003765	-0.673317	0.314259	-1.108068	-0.359053	0.022291	0.110662	0.926465
24763	1.161377	1.794195	9.575294	-0.015038	-0.017749	0.001359	-0.673160	0.313703	-1.105295	-0.359112	0.022776	0.110424	0.926459
24764	1.271066	1.767057	9.602938	0.002612	-0.010831	0.015580	-0.673163	0.314823	-1.104715	-0.359854	0.022982	0.110548	0.926151
24765	1.307230	1.772566	9.577525	0.021378	-0.028553	-0.016309	-0.673700	0.314527	-1.103630	-0.359580	0.023373	0.111073	0.926185
24766	1.249475	1.752097	9.578315	0.041838	-0.018038	-0.039150	-0.674495	0.311524	-1.107663	-0.359572	0.023277	0.112007	0.926078
24767	1.212871	1.765999	9.586716	0.026111	-0.038983	-0.060544	-0.674495	0.311213	-1.106449	-0.358457	0.023731	0.112712	0.926413
24768	1.167602	1.725939	9.576171	0.026555	-0.029678	-0.074535	-0.676394	0.309548	-1.103285	-0.357667	0.023891	0.113461	0.926623
24769	1.123963	1.841668	9.535441	0.011594	-0.023241	-0.052433	-0.675717	0.307699	-1.103625	-0.356730	0.024171	0.113775	0.926939
24770	1.141167	1.841989	9.613000	0.017012	-0.023170	-0.053306	-0.675441	0.305410	-1.102886	-0.356129	0.024352	0.114285	0.927102
24771	1.043555	1.862057	9.528006	-0.013521	0.010259	-0.049629	-0.676520	0.306554	-1.102292	-0.355306	0.024188	0.113889	0.927471
24772	1.068433	1.840667	9.596334	-0.039745	0.002901	-0.012633	-0.675844	0.305429	-1.103289	-0.355265	0.024410	0.113135	0.927573
24773	1.213681	1.843695	9.566896	-0.039632	-0.019160	-0.021726	-0.675695	0.307905	-1.103004	-0.354880	0.025035	0.112448	0.927787
24774	1.163925	1.784528	9.553780	-0.029839	-0.011271	-0.049922	-0.675961	0.307185	-1.102208	-0.354159	0.025362	0.111998	0.928108
24775	1.140600	1.866648	9.593368	-0.025329	-0.019132	-0.018131	-0.677843	0.307499	-1.101632	-0.353847	0.025888	0.111574	0.928264
24776	1.211658	1.814521	9.509280	0.003082	-0.012174	-0.002095	-0.677838	0.305789	-1.101143	-0.353924	0.026118	0.111714	0.928211
24777	1.132048	1.910176	9.462784	0.009550	0.013757	0.029933	-0.679316	0.306105	-1.101115	-0.354595	0.025890	0.111684	0.927965
24778	1.248374	1.795766	9.505733	-0.005928	0.014407	0.070534	-0.677708	0.307536	-1.103401	-0.356055	0.025855	0.111430	0.927437
24779	1.413911	1.764787	9.542342	0.030687	0.023216	0.014972	-0.676904	0.308235	-1.103796	-0.356480	0.025275	0.111735	0.927253
24780	1.199901	1.794886	9.499438	-0.015591	0.026828	-0.003669	-0.676906	0.308819	-1.104593	-0.356622	0.024909	0.111252	0.927266
24781	1.163797	1.702009	9.759016	-0.027492	0.037180	0.005207	-0.676642	0.310209	-1.103735	-0.356868	0.024461	0.110378	0.927288
24782	1.204610	1.700308	9.625474	-0.010387	0.016906	-0.032006	-0.675566	0.310231	-1.105788	-0.356443	0.024182	0.110076	0.927495
24783	1.136627	1.822879	9.593575	0.007663	-0.002373	-0.037367	-0.674620	0.307742	-1.103158	-0.355828	0.024123	0.110154	0.927723
24784	1.209625	1.804384	9.564832	0.046290	-0.002899	-0.000052	-0.674913	0.308388	-1.103612	-0.355998	0.023875	0.111030	0.927560
24785	1.163776	1.900647	9.468815	0.029757	0.016122	0.015940	-0.675988	0.308567	-1.104138	-0.356423	0.023432	0.111366	0.927368
24786	1.258285	1.795557	9.568799	-0.005020	0.024160	0.038850	-0.674103	0.307429	-1.105830	-0.357298	0.023141	0.111077	0.927073
24787	1.179038	1.866939	9.483981	-0.015461	0.030537	-0.007098	-0.673834	0.307442	-1.106649	-0.357307	0.022704	0.110486	0.927151
24788	1.143155	1.754639	9.690753	-0.036333	0.024899	-0.001888	-0.671960	0.309475	-1.104564	-0.357427	0.022531	0.109631	0.927211
24789	1.055381	1.767603	9.606114	-0.003061	0.029513	-0.033560	-0.672764	0.308631	-1.104038	-0.356947	0.021963	0.109284	0.927450
24790	0.954194	1.741493	9.632093	-0.052814	0.033329	0.010535	-0.670620	0.310588	-1.105088	-0.357288	0.021780	0.108056	0.927467
24791	1.134454	1.701071	9.666818	-0.022215	-0.001808	0.004179	-0.671691	0.309845	-1.108638	-0.357431	0.022007	0.107554	0.927465
24792	1.146884	1.786249	9.536563	0.017701	-0.010037	-0.009013	-0.672231	0.310405	-1.107797	-0.357354	0.022082	0.107953	0.927446
24793	1.170957	1.803686	9.594945	-0.000343	-0.019074	-0.009135	-0.671556	0.309421	-1.108789	-0.357222	0.022445	0.107990	0.927484
24794	1.193051	1.886609	9.440932	0.013825	-0.029800	-0.002091	-0.670751	0.309836	-1.109193	-0.357271	0.022924	0.108456	0.927399
24795	1.082728	1.840919	9.519738	0.018993	0.002780	0.012304	-0.671824	0.309122	-1.107843	-0.357592	0.022788	0.108696	0.927251
24796	1.075920	1.823806	9.558175	0.026930	0.008064	0.053031	-0.672097	0.310537	-1.107522	-0.358698	0.022597	0.109108	0.926780
24797	1.085085	1.724437	9.530318	0.028714	0.013367	0.054842	-0.672631	0.309417	-1.107552	-0.359834	0.022283	0.109431	0.926309
24798	0.824277	1.693011	9.628472	-0.025078	0.024704	0.116687	-0.672640	0.312361	-1.106232	-0.362090	0.022302	0.108730	0.925511
24799	1.015473	1.616390	9.827499	0.005346	0.018739	0.189195	-0.672108	0.314357	-1.107398	-0.365710	0.022335	0.108502	0.924113
24800	1.309292	1.786770	9.548765	0.043034	-0.004160	0.121912	-0.671851	0.318341	-1.108497	-0.368043	0.022400	0.109267	0.923094
24801	1.298318	1.956494	9.448450	0.031240	-0.023875	0.088152	-0.672790	0.318127	-1.110534	-0.369709	0.022818	0.109888	0.922344
24802	1.279896	1.927041	9.568470	0.045665	-0.006017	0.090082	-0.672925	0.318127	-1.110397	-0.371447	0.022828	0.110728	0.921545
24803	1.252011	1.858556	9.515171	0.077830	-0.001548	0.099946	-0.673737	0.320111	-1.109643	-0.373397	0.022517	0.112048	0.920605
24804	1.198406	1.867290	9.479758	0.014624	-0.012071	0.072287	-0.673729	0.317570	-1.109997	-0.374767	0.022832	0.112369	0.920001
24805	1.336440	1.772704	9.614701	0.022832	-0.033130	0.064191	-0.674677	0.320120	-1.109087	-0.375961	0.023437	0.112931	0.919430
24806	1.259876	1.950948	9.519530	0.062948	-0.048254	0.042130	-0.675624	0.322411	-1.109274	-0.376784	0.023978	0.114427	0.918894
24807	1.323420	1.925398	9.526487	0.059236	-0.062548	0.043782	-0.676158	0.321009	-1.109313	-0.377549	0.024805	0.115898	0.918373
24808	1.380773	1.957993	9.475041	0.052363	-0.037514	0.035951	-0.678166	0.318288	-1.105976	-0.378230	0.025219	0.117120	0.917927
24809	1.278968	1.965861	9.520003	0.034626	-0.047163	0.024362	-0.679104	0.317565	-1.104355	-0.378660	0.025905	0.118040	0.917612
