# Supplementary material for: Identification of Haptic Based Guiding Using Hard Reins
Source: PLoS One. 2015 Jul 22;10(7):e0132020. doi: 10.1371/journal.pone.0132020 (PMC4511788; doi:10.1371/journal.pone.0132020)
Supplement: S9 File — (ZIP) [file pone.0132020.s009.zip › Exp2_MotionData2/Subject10/path2/T6/fc6.txt]

// Start Time: 0
// Sample rate: 25.0Hz
// Scenario: 4.9
// Firmware Version: 2.6.1
Counter	Acc_X	Acc_Y	Acc_Z	Gyr_X	Gyr_Y	Gyr_Z	Mag_X	Mag_Y	Mag_Z	Quat_w	Quat_x	Quat_y	Quat_z
29175	9.462152	0.441721	2.677036	-0.545456	-0.009717	-0.012226	-0.780481	-0.081117	0.077006	-0.134904	0.588528	0.117395	0.788450
29176	9.401685	0.369475	2.658591	-0.552658	-0.003409	-0.009716	-0.779911	-0.081114	0.075869	-0.126702	0.590030	0.111051	0.789607
29177	9.377941	0.412947	2.629139	-0.550003	-0.000485	-0.035355	-0.780331	-0.082961	0.076985	-0.118103	0.591265	0.105060	0.790835
29178	9.445606	0.395481	2.609911	-0.554551	-0.004092	-0.031835	-0.780339	-0.081261	0.077711	-0.109501	0.592599	0.098923	0.791865
29179	9.445560	0.393095	2.614771	-0.529147	-0.007801	-0.033285	-0.781034	-0.084375	0.075985	-0.101138	0.593784	0.093235	0.792779
29180	9.450123	0.412673	2.658044	-0.543558	0.013891	-0.033585	-0.780608	-0.084667	0.078244	-0.092649	0.594674	0.087234	0.793832
29181	9.440375	0.403112	2.665413	-0.556266	0.011183	-0.026644	-0.780605	-0.085230	0.076822	-0.084080	0.595497	0.080981	0.794831
29182	9.404227	0.417842	2.665298	-0.545457	-0.000537	-0.031759	-0.781883	-0.085370	0.077255	-0.075555	0.596491	0.074934	0.795534
29183	9.421550	0.475571	2.638048	-0.561792	0.000407	-0.027520	-0.779461	-0.086792	0.076513	-0.066867	0.597359	0.068608	0.796231
29184	9.412477	0.489706	2.570240	-0.556302	0.003046	-0.023046	-0.780597	-0.087074	0.076802	-0.058340	0.598189	0.062262	0.796800
29185	9.426867	0.446051	2.561041	-0.539988	-0.004240	-0.022812	-0.779458	-0.087647	0.077637	-0.049963	0.598983	0.056222	0.797221
29186	9.479815	0.445838	2.580305	-0.565444	-0.004065	-0.028409	-0.779457	-0.088076	0.078765	-0.041221	0.599792	0.049789	0.797541
29187	9.465408	0.445868	2.570658	-0.558179	-0.002258	-0.032761	-0.778598	-0.089497	0.078602	-0.032455	0.600432	0.043568	0.797829
29188	9.441272	0.465416	2.580138	-0.552656	0.004832	-0.023012	-0.779308	-0.089634	0.077898	-0.023952	0.600954	0.037256	0.798056
29189	9.438772	0.492169	2.604008	-0.542668	0.006603	-0.024673	-0.780155	-0.091054	0.078739	-0.015498	0.601320	0.031175	0.798249
29190	9.411690	0.470951	2.662278	-0.530913	-0.004320	-0.019172	-0.779305	-0.090490	0.079305	-0.007309	0.601851	0.025159	0.798178
29191	9.414236	0.451433	2.635911	-0.546345	-0.009748	-0.008704	-0.778449	-0.090910	0.076886	0.000950	0.602361	0.018829	0.798001
29192	9.440990	0.460796	2.614022	-0.524536	-0.009872	-0.005787	-0.780157	-0.090630	0.079310	0.008852	0.602862	0.012750	0.797695
29193	9.450514	0.455993	2.628562	-0.545444	-0.009732	-0.010455	-0.780298	-0.090769	0.078460	0.017129	0.603245	0.006455	0.797346
29194	9.438588	0.443832	2.604548	-0.561786	-0.013323	-0.003550	-0.779441	-0.091622	0.078303	0.025442	0.603661	-0.000249	0.796835
29195	9.453248	0.431474	2.575668	-0.545419	-0.011597	-0.003366	-0.778734	-0.090915	0.078729	0.033605	0.603946	-0.006628	0.796289
29196	9.431692	0.475114	2.575210	-0.541764	-0.007110	-0.003350	-0.779302	-0.091343	0.079721	0.041666	0.604141	-0.013012	0.795681
29197	9.438933	0.465370	2.570476	-0.553493	0.006478	-0.005339	-0.778305	-0.091482	0.078295	0.049958	0.604004	-0.019474	0.795176
29198	9.402617	0.475388	2.589745	-0.563426	0.013680	-0.000199	-0.780014	-0.090913	0.079023	0.058227	0.603713	-0.026219	0.794640
29199	9.455696	0.479917	2.594456	-0.542617	0.003724	-0.005191	-0.779165	-0.090066	0.079591	0.066374	0.603501	-0.032504	0.793929
29200	9.445816	0.489859	2.628190	-0.561654	0.011938	-0.007235	-0.780018	-0.089919	0.078750	0.074720	0.603107	-0.039130	0.793188
29201	9.489620	0.426260	2.551512	-0.543484	0.010071	-0.008776	-0.780878	-0.088215	0.078775	0.082927	0.602667	-0.045366	0.792374
29202	9.368267	0.427569	2.638655	-0.545312	0.008236	-0.006161	-0.780302	-0.089632	0.077906	0.091038	0.602223	-0.051743	0.791431
29203	9.431301	0.431794	2.604692	-0.554540	-0.021540	0.004544	-0.778170	-0.090068	0.079442	0.099119	0.602119	-0.058358	0.790078
29204	9.455894	0.462786	2.560816	-0.552582	0.002807	0.001775	-0.779877	-0.089780	0.079458	0.107168	0.601607	-0.064939	0.788902
29205	9.426603	0.465660	2.604321	-0.559915	-0.007991	0.003517	-0.778602	-0.089077	0.080447	0.115326	0.601145	-0.071583	0.787528
29206	9.424228	0.455947	2.594766	-0.554521	-0.014268	-0.002575	-0.779881	-0.088932	0.080317	0.123418	0.600770	-0.078166	0.785960
29207	9.436146	0.446295	2.609357	-0.559919	-0.009809	0.005297	-0.779597	-0.088790	0.080033	0.131524	0.600198	-0.084812	0.784392
29208	9.392442	0.398293	2.619617	-0.546299	-0.007098	-0.003423	-0.779740	-0.088648	0.080319	0.139514	0.599601	-0.091220	0.782748
29209	9.436183	0.455962	2.609249	-0.547379	-0.027711	-0.013907	-0.780592	-0.088933	0.081172	0.147711	0.599241	-0.097466	0.780764
29210	9.460422	0.462999	2.599472	-0.564561	-0.013178	-0.017730	-0.779880	-0.089217	0.080880	0.156102	0.598578	-0.103982	0.778797
29211	9.441160	0.455810	2.589912	-0.540001	-0.004223	-0.024579	-0.779449	-0.090354	0.081148	0.164395	0.597762	-0.109886	0.776904
29212	9.470535	0.464989	2.541439	-0.553586	-0.002415	-0.017663	-0.778600	-0.089790	0.081572	0.172641	0.596828	-0.116174	0.774916
29213	9.456110	0.469884	2.536571	-0.543545	-0.000766	-0.006057	-0.778883	-0.089931	0.081573	0.180663	0.595774	-0.122314	0.772951
29214	9.456035	0.469945	2.546236	-0.556262	0.003871	-0.014197	-0.778455	-0.090789	0.083260	0.188863	0.594592	-0.128636	0.770872
29215	9.446472	0.503872	2.550704	-0.545413	-0.000637	-0.019348	-0.779593	-0.090358	0.082424	0.197077	0.593432	-0.134615	0.768686
29216	9.443608	0.504253	2.608700	-0.541670	0.017338	-0.016764	-0.778452	-0.091065	0.080991	0.205137	0.591974	-0.140599	0.766627
29217	9.431673	0.489675	2.584713	-0.558088	0.006628	-0.019547	-0.777591	-0.093056	0.081813	0.213483	0.590517	-0.146706	0.764325
29218	9.433862	0.475297	2.606620	-0.554405	0.011967	-0.014231	-0.778448	-0.092063	0.082255	0.221594	0.588948	-0.152905	0.762008
29219	9.445930	0.470372	2.604242	-0.530926	-0.011586	-0.012041	-0.779019	-0.091206	0.081136	0.229405	0.587732	-0.158731	0.759440
29220	9.424134	0.451174	2.604486	-0.543516	0.006458	-0.008767	-0.779011	-0.093193	0.081115	0.237241	0.586150	-0.164817	0.756954
29221	9.426714	0.494661	2.603997	-0.552785	-0.016825	-0.019342	-0.777875	-0.092912	0.081392	0.245352	0.584805	-0.170877	0.754060
29222	9.441063	0.509223	2.627980	-0.556202	0.013731	-0.008950	-0.779577	-0.093761	0.081680	0.253314	0.582922	-0.177076	0.751450
29223	9.431375	0.451128	2.604476	-0.554527	-0.011508	-0.008784	-0.777590	-0.093198	0.081812	0.261249	0.581314	-0.183221	0.748500
29224	9.527953	0.469885	2.608971	-0.563514	0.008417	-0.014298	-0.777593	-0.092630	0.081534	0.269302	0.579361	-0.189451	0.745604
29225	9.417343	0.460552	2.551226	-0.534431	0.006433	-0.010428	-0.778158	-0.093193	0.080683	0.277037	0.577466	-0.195141	0.742767
29226	9.424488	0.489675	2.577473	-0.552691	-0.003326	-0.017654	-0.778442	-0.093339	0.081958	0.284907	0.575629	-0.201193	0.739595
29227	9.451309	0.501409	2.548308	-0.532704	0.004821	-0.031617	-0.779288	-0.094607	0.080111	0.292873	0.573728	-0.206576	0.736470
29228	9.436769	0.550035	2.579200	-0.553552	0.013930	-0.031915	-0.777729	-0.093760	0.080108	0.300970	0.571558	-0.212332	0.733248
29229	9.405384	0.528420	2.569817	-0.518121	0.011922	-0.027958	-0.778292	-0.095037	0.080665	0.308685	0.569501	-0.217454	0.730134
29230	9.465835	0.537646	2.559967	-0.538038	0.017335	-0.017595	-0.778859	-0.095175	0.079818	0.316346	0.567189	-0.223078	0.726951
29231	9.421979	0.528558	2.608458	-0.534389	0.026416	-0.028236	-0.778710	-0.096305	0.078248	0.324250	0.564701	-0.228297	0.723778
29232	9.402819	0.557651	2.603326	-0.542539	0.028208	-0.023034	-0.778561	-0.097721	0.077240	0.332021	0.562103	-0.233807	0.720511
29233	9.431445	0.533498	2.634972	-0.538059	0.015526	-0.017595	-0.778418	-0.098006	0.077802	0.339694	0.559575	-0.239219	0.717118
29234	9.421940	0.557681	2.627465	-0.543475	0.028278	-0.030120	-0.777849	-0.098004	0.076807	0.347506	0.556882	-0.244611	0.713644
29235	9.422015	0.538225	2.608350	-0.539879	0.019219	-0.026485	-0.778698	-0.098853	0.076521	0.355271	0.554206	-0.249873	0.710072
29236	9.455617	0.547862	2.637196	-0.532634	0.010065	-0.013953	-0.778125	-0.099702	0.075517	0.362566	0.551648	-0.255366	0.706412
29237	9.417111	0.567410	2.632196	-0.518068	0.028221	-0.036899	-0.777838	-0.100125	0.074519	0.370209	0.548940	-0.260085	0.702827
29238	9.450845	0.581789	2.646490	-0.543430	0.028137	-0.014187	-0.776987	-0.099988	0.075363	0.377643	0.545928	-0.265541	0.699168
29239	9.445664	0.528771	2.666420	-0.543478	0.028279	-0.030121	-0.778402	-0.101259	0.074653	0.385389	0.542877	-0.270637	0.695353
29240	9.378514	0.553091	2.622741	-0.560594	0.040808	-0.012714	-0.778966	-0.101966	0.074225	0.392975	0.539426	-0.276191	0.691599
29241	9.308049	0.597554	2.704502	-0.536342	0.001071	-0.015737	-0.779824	-0.100542	0.073397	0.400206	0.536607	-0.281501	0.687492
29242	9.431629	0.586683	2.636795	-0.558115	-0.000691	-0.007107	-0.779256	-0.100685	0.073391	0.407370	0.533595	-0.287344	0.683198
29243	9.441488	0.620397	2.626739	-0.547113	0.011793	0.001798	-0.779535	-0.101533	0.072535	0.414450	0.530328	-0.292843	0.679136
29244	9.385622	0.582246	2.653821	-0.548925	0.009958	0.005309	-0.780109	-0.100685	0.073964	0.421317	0.527056	-0.298543	0.674964
29245	9.431275	0.548182	2.663807	-0.559740	0.024446	0.003329	-0.779545	-0.099550	0.073405	0.428493	0.523387	-0.304059	0.670827
29246	9.407008	0.548441	2.680752	-0.534330	0.018883	0.007193	-0.780673	-0.101100	0.071132	0.435143	0.519993	-0.309445	0.666710
29247	9.344337	0.599681	2.694763	-0.541559	0.020617	0.017706	-0.778974	-0.099832	0.072548	0.441822	0.516330	-0.314835	0.662628
29248	9.392116	0.529472	2.724481	-0.561533	0.026201	0.008591	-0.781112	-0.097976	0.070602	0.448686	0.512481	-0.320468	0.658289
29249	9.353769	0.551314	2.700124	-0.546137	0.010679	0.023017	-0.781110	-0.098545	0.070879	0.455183	0.508761	-0.325995	0.653987
29250	9.373125	0.543881	2.690514	-0.557156	-0.000843	0.007924	-0.779409	-0.097268	0.069747	0.461736	0.505199	-0.331737	0.649249
29251	9.423774	0.514499	2.681108	-0.541633	0.004374	0.021350	-0.782250	-0.097689	0.070331	0.468070	0.501505	-0.337177	0.644760
29252	9.430997	0.499922	2.676428	-0.547124	-0.004642	0.024879	-0.780699	-0.095144	0.071903	0.474176	0.497862	-0.342926	0.640072
29253	9.392641	0.529045	2.656822	-0.535273	0.006175	0.017871	-0.781408	-0.095568	0.071763	0.480406	0.494128	-0.348164	0.635476
29254	9.387700	0.548563	2.680777	-0.545301	0.000808	0.018672	-0.782271	-0.093011	0.071372	0.486510	0.490369	-0.353705	0.630665
29255	9.435562	0.490407	2.705527	-0.547144	-0.000017	0.011579	-0.780990	-0.093582	0.071497	0.492791	0.486542	-0.359019	0.625731
29256	9.435843	0.495027	2.671643	-0.554381	0.004532	0.010584	-0.781697	-0.094145	0.070789	0.499007	0.482598	-0.364482	0.620680
29257	9.423608	0.470996	2.681594	-0.537989	0.002512	0.025821	-0.780564	-0.093296	0.070506	0.504934	0.478624	-0.369721	0.615846
29258	9.431186	0.470676	2.638090	-0.537997	0.002555	0.021401	-0.781134	-0.093012	0.070938	0.510738	0.474690	-0.375029	0.610876
29259	9.404375	0.451662	2.662503	-0.549799	0.002591	0.023023	-0.780574	-0.091024	0.070105	0.516706	0.470518	-0.380310	0.605798
29260	9.430711	0.415303	2.672540	-0.559770	0.003508	0.026440	-0.781720	-0.089039	0.071268	0.522552	0.466209	-0.385840	0.600597
29261	9.440334	0.456480	2.696233	-0.559794	0.006294	0.017582	-0.781718	-0.089322	0.070840	0.528592	0.461829	-0.391071	0.595287
29262	9.442842	0.441842	2.677061	-0.556158	0.011779	0.006975	-0.781723	-0.088330	0.071275	0.534585	0.457506	-0.396205	0.589855
29263	9.392047	0.422858	2.682173	-0.543481	0.004504	0.007155	-0.781441	-0.087905	0.071278	0.540468	0.453303	-0.401082	0.584417
29264	9.435648	0.463670	2.681660	-0.563416	0.011782	0.010430	-0.783427	-0.088467	0.071004	0.546368	0.448773	-0.406243	0.578836
29265	9.430570	0.417842	2.691844	-0.541578	0.018915	0.007095	-0.783149	-0.086903	0.069886	0.552235	0.444329	-0.410855	0.573417
29266	9.391598	0.394131	2.725992	-0.543430	0.019013	-0.003555	-0.783156	-0.085345	0.070469	0.558056	0.439951	-0.415493	0.567786
29267	9.415790	0.398782	2.721075	-0.552534	0.008119	0.010565	-0.782869	-0.085623	0.068481	0.563774	0.435383	-0.420292	0.562099
29268	9.396350	0.403859	2.740377	-0.556144	0.017224	0.001616	-0.783728	-0.084345	0.068926	0.569511	0.430745	-0.425049	0.556282
29269	9.420765	0.437420	2.720637	-0.548840	0.017082	0.014098	-0.782175	-0.082081	0.069504	0.575111	0.425993	-0.429641	0.550623
29270	9.396397	0.406245	2.735517	-0.541662	0.011797	-0.003488	-0.782449	-0.084635	0.069904	0.580608	0.421533	-0.434166	0.544706
29271	9.393684	0.377411	2.760008	-0.548968	0.002780	0.000900	-0.783015	-0.084915	0.069198	0.586109	0.416957	-0.438718	0.538655
29272	9.367351	0.384677	2.735796	-0.548988	0.002842	-0.006181	-0.783011	-0.085621	0.068057	0.591492	0.412441	-0.443311	0.532452
29273	9.396162	0.404011	2.764541	-0.545350	0.005539	-0.007033	-0.782734	-0.084205	0.068778	0.596947	0.407857	-0.447628	0.526247
29274	9.410832	0.374674	2.726184	-0.550025	-0.015111	-0.012268	-0.783018	-0.084204	0.068497	0.602112	0.403481	-0.452299	0.519701
29275	9.381888	0.379691	2.726166	-0.556267	0.002919	-0.010687	-0.782734	-0.084205	0.068778	0.607541	0.398739	-0.456630	0.513216
29276	9.396238	0.374857	2.740700	-0.547181	0.004695	-0.012360	-0.783585	-0.084487	0.068782	0.612728	0.394102	-0.460933	0.506742
29277	9.391823	0.403645	2.701720	-0.552688	-0.009773	-0.003484	-0.782305	-0.084919	0.069758	0.617805	0.389377	-0.465337	0.500164
29278	9.430122	0.379417	2.730938	-0.554458	0.000181	-0.007101	-0.782164	-0.084778	0.069900	0.622819	0.384563	-0.469707	0.493542
29279	9.406212	0.379386	2.701972	-0.534432	0.010059	-0.014008	-0.781878	-0.085061	0.069470	0.627910	0.379882	-0.473500	0.487049
29280	9.420981	0.425123	2.686943	-0.548940	0.006383	0.001778	-0.783873	-0.083923	0.070206	0.632718	0.374905	-0.477703	0.480535
29281	9.430287	0.432617	2.735177	-0.547219	0.002948	-0.017643	-0.782158	-0.086199	0.070735	0.637738	0.370089	-0.481581	0.473713
29282	9.396441	0.452271	2.751919	-0.552483	0.024432	-0.000149	-0.784581	-0.084489	0.070206	0.642628	0.364831	-0.485466	0.467173
29283	9.401025	0.433044	2.773876	-0.545155	0.031556	0.005199	-0.784013	-0.084203	0.069071	0.647558	0.359470	-0.489019	0.460771
29284	9.352533	0.355949	2.765135	-0.542571	0.011810	-0.005285	-0.784153	-0.084486	0.068786	0.652160	0.354427	-0.492835	0.454073
29285	9.362520	0.438045	2.761789	-0.545348	0.006437	-0.007041	-0.783016	-0.084774	0.069341	0.656821	0.349337	-0.496520	0.447233
29286	9.437359	0.447255	2.764003	-0.552636	0.004695	-0.008868	-0.784862	-0.084764	0.067656	0.661314	0.344185	-0.500387	0.440243
29287	9.374328	0.404240	2.779067	-0.558098	0.008428	-0.021359	-0.784293	-0.084763	0.066944	0.666067	0.338976	-0.503945	0.433000
29288	9.357693	0.442924	2.764158	-0.563493	0.010128	-0.007276	-0.783150	-0.086187	0.067628	0.670525	0.333536	-0.507731	0.425864
29289	9.395952	0.457517	2.817108	-0.547181	0.007374	-0.009715	-0.784007	-0.085191	0.067645	0.674946	0.328288	-0.511171	0.418782
29290	9.391409	0.418528	2.761968	-0.568978	0.002933	-0.005523	-0.783724	-0.084763	0.066514	0.679199	0.322740	-0.514994	0.411472
29291	9.371859	0.380057	2.774507	-0.545323	0.006387	-0.001739	-0.783436	-0.085617	0.067069	0.683385	0.317371	-0.518369	0.404418
29292	9.357182	0.363337	2.791629	-0.550823	-0.000781	-0.003534	-0.783148	-0.086468	0.066917	0.687313	0.312007	-0.521991	0.397211
29293	9.374027	0.394786	2.813004	-0.547219	-0.008068	0.003636	-0.783295	-0.085331	0.066505	0.691174	0.306602	-0.525497	0.390035
29294	9.381454	0.413983	2.798280	-0.525410	-0.004534	0.000336	-0.782730	-0.084768	0.067356	0.694729	0.301511	-0.528886	0.383043
29295	9.345037	0.407114	2.822571	-0.543644	-0.015265	0.000179	-0.783857	-0.087035	0.067341	0.698378	0.296180	-0.532326	0.375733
29296	9.374232	0.418863	2.798236	-0.547309	-0.015154	-0.009587	-0.783576	-0.086470	0.067911	0.701880	0.290909	-0.535858	0.368230
29297	9.410722	0.345673	2.726508	-0.561869	-0.018612	-0.017696	-0.783863	-0.085617	0.067639	0.705580	0.285471	-0.539254	0.360373
29298	9.422805	0.398919	2.750062	-0.552637	0.002890	-0.008866	-0.782869	-0.086054	0.070176	0.709145	0.279921	-0.542453	0.352847
29299	9.393676	0.355599	2.750585	-0.552683	-0.007959	-0.005273	-0.783300	-0.084918	0.070191	0.712662	0.274334	-0.545580	0.345248
29300	9.357300	0.419000	2.803090	-0.556288	-0.003489	-0.000036	-0.784297	-0.084202	0.068790	0.715960	0.268619	-0.548823	0.337696
29301	9.401155	0.447484	2.764049	-0.525495	-0.015293	-0.004897	-0.783583	-0.085058	0.069767	0.719096	0.263406	-0.551751	0.330286
29302	9.377079	0.403950	2.735568	-0.552749	-0.015118	-0.010534	-0.783586	-0.084636	0.071046	0.722162	0.257877	-0.554960	0.322492
29303	9.415510	0.365068	2.740784	-0.545469	-0.011514	-0.014007	-0.783444	-0.084636	0.070761	0.725353	0.252396	-0.557795	0.314680
29304	9.434798	0.389206	2.754988	-0.556364	-0.011491	-0.010589	-0.781460	-0.083938	0.073019	0.728317	0.246734	-0.560850	0.306795
29305	9.410729	0.377183	2.740655	-0.523639	-0.003461	-0.019108	-0.782019	-0.085780	0.072437	0.731368	0.241522	-0.563285	0.299128
29306	9.401196	0.394116	2.733229	-0.554499	-0.004295	-0.010617	-0.784584	-0.084069	0.071768	0.734247	0.235787	-0.566099	0.291236
29307	9.413360	0.364870	2.706958	-0.542727	-0.009724	-0.013985	-0.782594	-0.084073	0.071469	0.737133	0.230221	-0.568642	0.283337
29308	9.432872	0.403372	2.699252	-0.541798	-0.002468	-0.019317	-0.781884	-0.084220	0.072594	0.739863	0.224709	-0.571190	0.275410
29309	9.449758	0.405697	2.701620	-0.532654	0.010145	-0.023707	-0.782444	-0.086351	0.073851	0.742829	0.219242	-0.573215	0.267512
29310	9.411103	0.405971	2.706502	-0.556296	0.012160	-0.035504	-0.783015	-0.085635	0.072305	0.745715	0.213572	-0.575428	0.259189
29311	9.387201	0.418055	2.682234	-0.553616	-0.000549	-0.026551	-0.784145	-0.086906	0.071451	0.748502	0.207829	-0.577580	0.250905
29312	9.401699	0.451890	2.696336	-0.547244	0.003027	-0.026491	-0.784282	-0.088327	0.072287	0.751029	0.202190	-0.579791	0.242728
29313	9.392390	0.473489	2.662276	-0.564524	0.005009	-0.037319	-0.783579	-0.086483	0.071734	0.753807	0.196333	-0.581735	0.234122
29314	9.372808	0.510198	2.715056	-0.545448	0.010369	-0.042438	-0.783153	-0.086775	0.073852	0.756319	0.190822	-0.583633	0.225700
29315	9.392606	0.490285	2.642756	-0.560004	-0.000449	-0.033691	-0.782291	-0.088905	0.073964	0.758827	0.184968	-0.585512	0.217127
29316	9.436119	0.586927	2.680284	-0.563642	-0.002307	-0.024856	-0.782432	-0.089043	0.072973	0.761006	0.178990	-0.587615	0.208664
29317	9.397728	0.577290	2.646611	-0.542744	0.001258	-0.031718	-0.782568	-0.090750	0.074230	0.763289	0.173330	-0.589267	0.200276
29318	9.424108	0.582109	2.670687	-0.559924	0.012106	-0.026673	-0.781719	-0.089755	0.073243	0.765460	0.167327	-0.590992	0.191836
29319	9.445961	0.581865	2.653745	-0.550864	0.002976	-0.017659	-0.782564	-0.091456	0.073231	0.767566	0.161332	-0.592565	0.183527
29320	9.431105	0.577412	2.699729	-0.563453	0.020988	-0.010846	-0.782280	-0.091171	0.072666	0.769619	0.155019	-0.594082	0.175276
29321	9.397445	0.601763	2.694669	-0.542508	0.029895	-0.010659	-0.781997	-0.090884	0.071675	0.771824	0.148938	-0.595100	0.167217
29322	9.368369	0.611735	2.713929	-0.563460	0.018238	-0.006415	-0.781856	-0.090602	0.072102	0.773657	0.142541	-0.596540	0.158989
29323	9.363394	0.582794	2.719092	-0.563530	0.004698	-0.003684	-0.781430	-0.090603	0.072099	0.775429	0.136103	-0.597899	0.150675
29324	9.416361	0.577717	2.733577	-0.538035	0.017228	-0.006991	-0.781280	-0.091873	0.069960	0.777009	0.130080	-0.599142	0.142705
29325	9.411358	0.541526	2.738820	-0.545331	0.014605	-0.012374	-0.782277	-0.091447	0.070539	0.778708	0.123968	-0.600137	0.134468
29326	9.377426	0.549127	2.760530	-0.568991	0.004747	-0.006405	-0.781429	-0.090454	0.069976	0.780047	0.117456	-0.601529	0.126072
29327	9.353535	0.549081	2.729147	-0.546245	0.006382	0.000040	-0.783984	-0.090728	0.068861	0.781447	0.111175	-0.602549	0.117968
29328	9.382179	0.544308	2.767827	-0.538145	-0.000799	-0.006895	-0.781849	-0.091585	0.068835	0.782477	0.105138	-0.603819	0.109901
29329	9.391794	0.563673	2.782097	-0.549828	0.011728	0.008819	-0.782131	-0.092153	0.069397	0.783766	0.098660	-0.604647	0.101876
29330	9.382443	0.515002	2.719823	-0.548992	0.002810	-0.001738	-0.782703	-0.091302	0.069694	0.784683	0.092356	-0.605768	0.093744
29331	9.314393	0.540053	2.792130	-0.543610	-0.007153	0.000142	-0.781565	-0.091588	0.069682	0.785583	0.086096	-0.606729	0.085602
29332	9.368262	0.514849	2.681179	-0.558184	-0.016985	0.000045	-0.781709	-0.091304	0.069686	0.786102	0.079635	-0.608048	0.077329
29333	9.375641	0.551056	2.680765	-0.538163	-0.009870	0.000241	-0.782137	-0.091020	0.069976	0.786790	0.073447	-0.608912	0.069231
29334	9.373331	0.548562	2.666296	-0.534582	-0.018897	0.000339	-0.781148	-0.089893	0.071538	0.787082	0.067332	-0.610097	0.061229
29335	9.440722	0.577382	2.704549	-0.556396	-0.016951	-0.003451	-0.782717	-0.088757	0.072270	0.787547	0.060899	-0.610959	0.052823
29336	9.414209	0.587217	2.704475	-0.552723	-0.000592	-0.021206	-0.782994	-0.090028	0.070843	0.787938	0.054723	-0.611718	0.044269
29337	9.385082	0.505106	2.686098	-0.553644	-0.004174	-0.023864	-0.780726	-0.089331	0.073098	0.788400	0.048555	-0.612211	0.035579
29338	9.392600	0.577564	2.685279	-0.563707	-0.011290	-0.028350	-0.781717	-0.090037	0.072532	0.788497	0.042282	-0.613000	0.026754
29339	9.406940	0.580012	2.704565	-0.539953	0.002869	-0.012234	-0.781011	-0.089335	0.074516	0.788850	0.036176	-0.613243	0.018411
29340	9.436007	0.587019	2.694782	-0.554511	0.003007	-0.019475	-0.781721	-0.089330	0.073389	0.788933	0.029917	-0.613672	0.009843
29341	9.392879	0.611278	2.665570	-0.527301	-0.008003	-0.012016	-0.783137	-0.090462	0.073530	0.788977	0.024005	-0.613951	0.001647
29342	9.407547	0.635278	2.653200	-0.549032	0.004735	-0.014111	-0.783128	-0.092305	0.073085	0.788906	0.017762	-0.614220	-0.006765
29343	9.421597	0.625840	2.704034	-0.528213	-0.000683	-0.023566	-0.782565	-0.091460	0.074647	0.788874	0.011975	-0.614251	-0.015155
29344	9.416797	0.667063	2.720496	-0.549025	0.004670	-0.007031	-0.782269	-0.093725	0.072922	0.788636	0.005635	-0.614387	-0.023458
29345	9.347336	0.703436	2.669436	-0.556345	-0.009796	0.001812	-0.781995	-0.091599	0.073225	0.788337	-0.000909	-0.614420	-0.031794
29346	9.346395	0.738141	2.806792	-0.554537	0.001132	-0.012391	-0.781428	-0.091462	0.074214	0.787876	-0.007280	-0.614474	-0.040252
29347	9.393339	0.780607	2.687845	-0.536356	-0.009948	0.009142	-0.781712	-0.091462	0.074641	0.787416	-0.013592	-0.614383	-0.048227
29348	9.455291	0.679041	2.742060	-0.561766	-0.009874	0.014149	-0.781147	-0.090898	0.075067	0.786668	-0.020411	-0.614462	-0.056340
29349	9.383224	0.625885	2.672670	-0.543469	-0.000187	0.028440	-0.781866	-0.088910	0.075094	0.786179	-0.027054	-0.614070	-0.064095
29350	9.392954	0.620915	2.660630	-0.543486	-0.010209	0.040888	-0.781724	-0.088623	0.073963	0.785300	-0.033914	-0.614031	-0.071549
29351	9.479676	0.576864	2.661005	-0.552405	0.014137	0.044185	-0.781721	-0.089477	0.074803	0.784839	-0.040860	-0.613263	-0.079165
29352	9.392860	0.620991	2.672712	-0.554158	0.017612	0.058284	-0.782300	-0.087062	0.074267	0.784156	-0.048056	-0.612627	-0.086478
29353	9.382814	0.577732	2.702206	-0.525120	0.005643	0.071074	-0.782451	-0.084789	0.073584	0.783501	-0.054903	-0.611886	-0.093316
29354	9.405937	0.425671	2.759453	-0.532445	0.004040	0.052403	-0.781613	-0.081674	0.074885	0.782505	-0.061707	-0.611386	-0.100428
29355	9.383190	0.577427	2.653878	-0.537679	0.019952	0.089418	-0.782761	-0.079406	0.076051	0.781899	-0.068932	-0.610250	-0.107133
29356	9.439422	0.345704	2.760300	-0.532454	0.004097	0.046206	-0.783053	-0.077127	0.073528	0.780733	-0.075653	-0.609643	-0.114316
29357	9.372935	0.425244	2.658007	-0.542403	0.003130	0.058482	-0.782202	-0.076559	0.072961	0.779697	-0.082595	-0.608675	-0.121517
29358	9.464396	0.427296	2.691693	-0.546945	0.007715	0.053111	-0.782355	-0.074291	0.073411	0.778410	-0.089604	-0.607843	-0.128749
29359	9.487362	0.238999	2.751761	-0.532361	0.018546	0.042577	-0.782785	-0.073151	0.072294	0.777382	-0.096140	-0.606562	-0.136075
29360	9.342810	0.249396	2.722840	-0.550603	0.010605	0.031770	-0.783789	-0.071021	0.072324	0.775907	-0.102926	-0.605587	-0.143661
29361	9.376896	0.326521	2.721934	-0.572366	0.016991	0.035031	-0.783934	-0.070024	0.071203	0.774597	-0.109976	-0.604099	-0.151556
29362	9.405452	0.219998	2.723084	-0.552361	0.016879	0.037027	-0.783235	-0.067472	0.071224	0.773041	-0.116815	-0.602877	-0.159061
29363	9.443896	0.273230	2.770769	-0.552351	0.018637	0.042337	-0.783803	-0.067469	0.070946	0.771652	-0.123613	-0.601272	-0.166569
29364	9.356999	0.271361	2.770906	-0.546849	0.031295	0.033459	-0.783527	-0.065335	0.068984	0.770107	-0.130254	-0.599727	-0.174060
29365	9.364214	0.239820	2.759166	-0.537771	0.032201	0.028250	-0.783819	-0.063348	0.068724	0.768712	-0.136585	-0.597867	-0.181609
29366	9.393064	0.239729	2.773628	-0.563213	0.031424	0.027962	-0.783959	-0.063914	0.068436	0.766942	-0.143385	-0.596146	-0.189342
29367	9.390855	0.273519	2.763587	-0.568644	0.032305	0.033206	-0.784118	-0.059941	0.068337	0.765316	-0.150216	-0.594021	-0.197144
29368	9.448452	0.261298	2.799895	-0.545061	0.027692	0.033518	-0.785263	-0.057949	0.067518	0.763407	-0.156793	-0.592280	-0.204523
29369	9.370764	0.182152	2.820214	-0.543270	0.018612	0.038876	-0.784700	-0.056529	0.066679	0.761559	-0.163322	-0.590315	-0.211854
29370	9.356488	0.196623	2.800740	-0.546976	-0.001321	0.053109	-0.785272	-0.055677	0.066692	0.759227	-0.170248	-0.588821	-0.218814
29371	9.388259	0.181558	2.742868	-0.566925	-0.001285	0.059960	-0.785283	-0.053412	0.068132	0.756996	-0.177431	-0.586859	-0.225992
29372	9.467682	0.161843	2.762314	-0.541427	0.005745	0.067305	-0.784304	-0.049867	0.068162	0.754671	-0.184376	-0.585108	-0.232650
29373	9.371215	0.172089	2.757496	-0.549732	-0.014016	0.063772	-0.784594	-0.048593	0.069169	0.752212	-0.191362	-0.583275	-0.239474
29374	9.395226	0.036275	2.708232	-0.556053	-0.019505	0.076107	-0.784896	-0.044910	0.070909	0.749424	-0.198711	-0.581679	-0.246023
29375	9.296236	-0.006710	2.691929	-0.552534	-0.039341	0.074476	-0.783774	-0.041796	0.072349	0.746554	-0.205947	-0.580046	-0.252564
29376	9.402618	0.026410	2.684167	-0.546084	-0.024974	0.078028	-0.784644	-0.037966	0.073246	0.743595	-0.213155	-0.578450	-0.258895
29377	9.448088	-0.080234	2.682880	-0.549816	-0.041133	0.073656	-0.784659	-0.034849	0.074412	0.740560	-0.220308	-0.576736	-0.265351
29378	9.496524	-0.017641	2.691783	-0.539742	-0.022196	0.067482	-0.783538	-0.031738	0.076560	0.737452	-0.227241	-0.575059	-0.271722
29379	9.462533	-0.109389	2.673520	-0.543350	-0.008461	0.044337	-0.784537	-0.030456	0.075732	0.734515	-0.233738	-0.572907	-0.278626
29380	9.397144	-0.147586	2.683700	-0.546991	-0.014825	0.051392	-0.783554	-0.027763	0.075753	0.731223	-0.240507	-0.571033	-0.285290
29381	9.428616	-0.162406	2.664491	-0.548800	-0.024900	0.070900	-0.783857	-0.023938	0.077778	0.728076	-0.247431	-0.568839	-0.291728
29382	9.351627	-0.196060	2.616639	-0.545184	-0.028498	0.067409	-0.783163	-0.020108	0.077246	0.724576	-0.254389	-0.566980	-0.298009
29383	9.474675	-0.090130	2.673289	-0.546972	-0.023139	0.075353	-0.784167	-0.018269	0.079681	0.721340	-0.261271	-0.564625	-0.304311
29384	9.568317	-0.109723	2.726546	-0.555976	-0.001343	0.061858	-0.786033	-0.014297	0.081012	0.717907	-0.268106	-0.562218	-0.310869
29385	9.408766	-0.215180	2.708604	-0.515958	0.007534	0.053380	-0.785465	-0.014013	0.080444	0.714910	-0.274047	-0.559607	-0.317242
29386	9.476495	-0.206030	2.693912	-0.559648	-0.004831	0.049422	-0.785202	-0.009477	0.081623	0.711195	-0.280763	-0.557175	-0.323929
29387	9.440237	-0.239698	2.684670	-0.546980	-0.010238	0.042515	-0.784777	-0.009195	0.081764	0.707621	-0.287077	-0.554558	-0.330642
29388	9.396975	-0.290482	2.636964	-0.530661	-0.014770	0.036528	-0.785782	-0.007210	0.082926	0.703730	-0.293247	-0.552413	-0.337062
29389	9.341614	-0.309650	2.608254	-0.571647	-0.024323	0.017517	-0.784654	-0.005086	0.083223	0.699546	-0.299663	-0.549847	-0.344246
29390	9.321827	-0.306715	2.671077	-0.546283	-0.038945	0.026744	-0.782673	-0.003678	0.084921	0.695083	-0.306049	-0.547873	-0.350755
29391	9.277166	-0.349090	2.806936	-0.548902	-0.022783	0.032785	-0.784956	-0.001689	0.085810	0.691019	-0.312230	-0.545215	-0.357415
29392	9.184465	-0.507716	2.857161	-0.543583	-0.044395	0.026746	-0.783683	-0.000273	0.085815	0.686368	-0.318556	-0.543218	-0.363779
29393	9.357454	-0.665752	2.882859	-0.548424	-0.113124	0.058972	-0.783841	0.002693	0.089954	0.681391	-0.325602	-0.541494	-0.369425
29394	9.568645	-0.804301	2.971117	-0.548987	-0.068248	0.079943	-0.783291	0.006372	0.092254	0.676687	-0.332681	-0.539328	-0.374890
29395	9.606170	-0.740625	3.141931	-0.548923	-0.063035	0.101151	-0.783599	0.011473	0.094293	0.672448	-0.339747	-0.536490	-0.380215
29396	9.500196	-0.391035	3.280747	-0.554542	-0.046263	0.042612	-0.783612	0.014021	0.096019	0.667516	-0.346266	-0.534128	-0.386303
29397	9.136983	-0.312161	3.159526	-0.534788	-0.051204	-0.022648	-0.783046	0.014300	0.097009	0.662443	-0.351628	-0.531935	-0.393157
29398	9.043988	-0.453100	2.946151	-0.556676	-0.058026	-0.054736	-0.782196	0.014432	0.099410	0.656467	-0.357152	-0.530267	-0.400388
29399	9.186850	-0.643469	2.795843	-0.548502	-0.065242	-0.056353	-0.780206	0.014142	0.099958	0.650757	-0.362361	-0.528233	-0.407651
29400	9.334373	-0.591304	2.782981	-0.545718	-0.037948	-0.084759	-0.780052	0.011011	0.102756	0.644674	-0.367178	-0.526482	-0.415202
29401	9.370597	-0.610943	2.771069	-0.560224	-0.006791	-0.134655	-0.780028	0.005334	0.103545	0.638714	-0.371144	-0.524005	-0.423929
29402	9.328931	-0.648957	2.834379	-0.552705	0.062091	-0.184546	-0.780718	0.000799	0.102512	0.632623	-0.374069	-0.521510	-0.433460
29403	9.343405	-0.513280	2.900508	-0.549196	0.084314	-0.251857	-0.779833	-0.006003	0.099742	0.626534	-0.375791	-0.518649	-0.444117
29404	9.429934	-0.469898	2.967571	-0.549057	0.124192	-0.276850	-0.779219	-0.015926	0.096801	0.620111	-0.377051	-0.515928	-0.455098
29405	9.874265	-0.341977	2.999381	-0.547533	0.113928	-0.331511	-0.777746	-0.026979	0.091858	0.613428	-0.377548	-0.513089	-0.466800
29406	10.181375	0.064844	3.429406	-0.553351	0.089858	-0.352568	-0.780525	-0.040580	0.088338	0.605696	-0.378266	-0.511126	-0.478327
29407	9.459425	0.388177	3.001453	-0.561450	0.104417	-0.370531	-0.779040	-0.054329	0.083791	0.598216	-0.378468	-0.508329	-0.490409
29408	9.141871	0.426187	2.576144	-0.564611	0.035276	-0.396722	-0.776284	-0.066811	0.081089	0.589166	-0.379264	-0.507026	-0.501964
29409	9.146457	0.234832	2.515443	-0.555296	0.027375	-0.325814	-0.776238	-0.076732	0.078152	0.581158	-0.380473	-0.504647	-0.512667
29410	9.204830	0.268043	2.473913	-0.553552	-0.016402	-0.267121	-0.775621	-0.087796	0.077039	0.572761	-0.382845	-0.502877	-0.522005
29411	9.370204	0.515696	2.432263	-0.561071	-0.074385	-0.224322	-0.773871	-0.097728	0.076070	0.564538	-0.386104	-0.500658	-0.530625
29412	9.395170	0.590022	2.361321	-0.559114	-0.054620	-0.218210	-0.770148	-0.104548	0.076536	0.556044	-0.389313	-0.498733	-0.538996
29413	9.385971	0.497589	2.258454	-0.558025	-0.049534	-0.183737	-0.769695	-0.110651	0.077176	0.548356	-0.392597	-0.495796	-0.547137
29414	9.453997	0.569530	2.235811	-0.578610	-0.034718	-0.116812	-0.769540	-0.114062	0.078837	0.540848	-0.396704	-0.492496	-0.554578
29415	9.502817	0.801514	2.276654	-0.549313	-0.009037	-0.081204	-0.767253	-0.116903	0.078506	0.534606	-0.400395	-0.488281	-0.561660
29416	9.339974	1.068184	2.240065	-0.547238	0.032295	-0.070815	-0.768657	-0.120871	0.077909	0.528383	-0.403774	-0.484120	-0.568688
29417	9.243505	1.274801	2.329716	-0.545713	-0.009181	-0.068771	-0.767941	-0.121861	0.076760	0.522175	-0.407479	-0.479741	-0.575449
29418	9.345344	1.426513	2.342386	-0.553128	-0.024380	-0.075801	-0.767233	-0.121730	0.079305	0.515176	-0.411430	-0.476034	-0.581988
29419	9.712204	1.433897	2.346646	-0.542344	-0.049769	-0.058635	-0.766943	-0.123295	0.080560	0.508590	-0.415586	-0.471939	-0.588132
29420	9.888671	1.381172	2.595901	-0.553729	0.014073	-0.037912	-0.766091	-0.123442	0.081402	0.502271	-0.419355	-0.467411	-0.594468
29421	9.486684	1.147201	2.654631	-0.545276	0.054559	-0.042600	-0.764661	-0.125288	0.081088	0.496709	-0.422377	-0.461989	-0.601203
29422	9.139165	1.207548	2.678588	-0.571475	0.053341	0.001269	-0.765515	-0.124569	0.078553	0.490965	-0.426126	-0.456412	-0.607502
29423	8.994939	1.273441	2.634548	-0.556244	0.011697	0.014068	-0.765805	-0.123290	0.078286	0.485485	-0.430210	-0.450697	-0.613267
29424	9.207205	1.366754	2.696052	-0.534710	-0.026221	0.014606	-0.766378	-0.122443	0.079999	0.479389	-0.434605	-0.446131	-0.618281
29425	9.375978	1.467652	2.767197	-0.558512	-0.060485	0.032275	-0.765824	-0.119326	0.080877	0.473355	-0.439669	-0.440836	-0.623129
29426	9.361557	1.404662	2.729254	-0.542032	-0.049883	0.046547	-0.764417	-0.116929	0.084289	0.467280	-0.444622	-0.436034	-0.627562
29427	9.236201	1.424727	2.719532	-0.540163	-0.055537	0.071351	-0.765998	-0.113389	0.087313	0.461835	-0.449701	-0.430493	-0.631786
29428	9.049314	1.315229	2.800750	-0.552591	-0.026949	0.101052	-0.764452	-0.109996	0.089744	0.456454	-0.454845	-0.424767	-0.635876
29429	9.148383	1.290269	2.774314	-0.568958	-0.045120	0.127529	-0.766041	-0.104325	0.091940	0.451450	-0.460441	-0.418169	-0.639782
29430	9.124383	1.384860	2.802289	-0.541682	-0.041711	0.134910	-0.765781	-0.099224	0.093691	0.446381	-0.465868	-0.412320	-0.643198
29431	9.432243	1.313480	2.906585	-0.557647	0.015923	0.149457	-0.766806	-0.092417	0.095187	0.442164	-0.470651	-0.405038	-0.647242
29432	9.426514	1.190604	2.963544	-0.544501	0.080668	0.155386	-0.765137	-0.084193	0.095544	0.438243	-0.474599	-0.397789	-0.651508
29433	9.388449	1.212217	2.902940	-0.544948	0.120651	0.217058	-0.767159	-0.076522	0.093659	0.435769	-0.478343	-0.389030	-0.655705
29434	10.186728	1.081132	3.229567	-0.540749	0.067420	0.231719	-0.767765	-0.067578	0.092484	0.432693	-0.482942	-0.381133	-0.659000
29435	9.862885	0.666535	3.084802	-0.558253	0.155704	0.236168	-0.768944	-0.057496	0.090334	0.430502	-0.486375	-0.371632	-0.663323
29436	9.402636	0.795382	2.740832	-0.543812	0.123018	0.252399	-0.770119	-0.047833	0.086480	0.428005	-0.490319	-0.362926	-0.666845
29437	9.222014	0.762262	2.673780	-0.551424	0.098393	0.187845	-0.770155	-0.039314	0.084446	0.424701	-0.494004	-0.354420	-0.670802
29438	9.095323	0.650553	2.462541	-0.559105	0.053907	0.128728	-0.771463	-0.032355	0.083114	0.419815	-0.498013	-0.347237	-0.674659
29439	9.312154	0.247063	2.319345	-0.553907	0.016328	0.098941	-0.771204	-0.026396	0.082609	0.414609	-0.502116	-0.340222	-0.678401
29440	9.413571	0.066985	2.226974	-0.559462	-0.003394	0.091922	-0.772079	-0.021286	0.082386	0.408740	-0.506546	-0.333807	-0.681848
29441	9.350629	-0.060954	2.189822	-0.527645	0.005613	0.074519	-0.771242	-0.017885	0.082982	0.403296	-0.510351	-0.327437	-0.685331
29442	9.268534	-0.266476	2.095564	-0.566720	-0.010513	0.082968	-0.770981	-0.012783	0.084450	0.397102	-0.514773	-0.320998	-0.688679
29443	9.463059	-0.325102	2.192619	-0.552226	-0.021490	0.095618	-0.769861	-0.009242	0.085470	0.391432	-0.519222	-0.314237	-0.691697
29444	9.657349	-0.504752	2.262027	-0.544804	-0.020080	0.136403	-0.769888	-0.003432	0.087372	0.386059	-0.523835	-0.307556	-0.694237
29445	9.858940	-0.461460	2.430432	-0.530252	0.001687	0.115247	-0.769341	0.001530	0.087987	0.380952	-0.527850	-0.300661	-0.697031
29446	9.771030	-0.157042	2.707470	-0.541222	0.016332	0.094690	-0.769649	0.007066	0.087198	0.375183	-0.531574	-0.294128	-0.700111
29447	9.351806	-0.031351	2.672797	-0.546999	-0.004769	0.035413	-0.769809	0.011037	0.087807	0.368663	-0.535243	-0.287846	-0.703383
29448	9.313323	-0.084551	2.629945	-0.547325	-0.040475	-0.001539	-0.767685	0.012589	0.088798	0.361073	-0.539141	-0.282615	-0.706458
29449	9.190196	-0.122536	2.616034	-0.545741	-0.058148	-0.042135	-0.768255	0.012298	0.091349	0.353080	-0.543004	-0.277524	-0.709550
29450	9.352233	-0.283827	2.496790	-0.552985	-0.061717	-0.040410	-0.769101	0.010880	0.091907	0.344678	-0.546903	-0.272721	-0.712543
29451	9.510777	-0.274524	2.597969	-0.545834	-0.068815	-0.054408	-0.767098	0.007177	0.094684	0.336368	-0.550743	-0.267781	-0.715424
29452	9.333696	-0.323121	2.378844	-0.558565	-0.081415	-0.050973	-0.767376	0.005183	0.097214	0.327567	-0.554776	-0.263083	-0.718130
29453	9.364752	-0.509253	2.020815	-0.549360	-0.065054	-0.070428	-0.767519	0.004891	0.100044	0.318926	-0.558397	-0.258191	-0.720984
29454	9.611395	-0.360872	2.033328	-0.560027	-0.001577	-0.106260	-0.765231	0.001479	0.100556	0.309647	-0.560866	-0.253512	-0.724762
29455	9.426187	-0.421302	2.232407	-0.545033	0.102369	-0.154548	-0.764499	-0.003199	0.098802	0.300608	-0.561497	-0.248516	-0.729791
29456	9.428642	-0.455770	2.520356	-0.544599	0.177090	-0.149712	-0.764897	-0.008426	0.092519	0.291689	-0.560908	-0.243389	-0.735569
29457	9.612967	-0.317522	2.781969	-0.546212	0.222165	-0.149965	-0.766007	-0.013369	0.086529	0.283215	-0.559672	-0.237533	-0.741711
29458	10.512346	0.254503	3.170693	-0.553902	0.180806	-0.142485	-0.765413	-0.017887	0.079538	0.274237	-0.558964	-0.232089	-0.747320
29459	9.949066	0.727169	3.204837	-0.544768	0.229882	-0.199353	-0.764950	-0.025246	0.073792	0.264971	-0.557207	-0.226720	-0.753597
29460	9.293015	0.633981	3.102844	-0.542323	0.194075	-0.234631	-0.765345	-0.031041	0.067504	0.254720	-0.555651	-0.222327	-0.759566
29461	8.899583	0.379502	2.982967	-0.563332	0.159845	-0.230350	-0.768570	-0.039379	0.060078	0.244366	-0.554725	-0.217326	-0.765071
29462	8.754605	0.307819	2.969462	-0.527847	-0.002870	-0.190935	-0.768389	-0.047885	0.058004	0.234004	-0.556134	-0.213574	-0.768338
29463	9.067383	0.571370	2.912938	-0.544685	-0.089478	-0.163960	-0.765534	-0.051158	0.058938	0.223722	-0.559067	-0.209268	-0.770454
29464	9.310366	0.665499	2.749655	-0.552331	-0.150655	-0.165374	-0.765511	-0.057414	0.063261	0.212790	-0.562819	-0.205476	-0.771839
29465	9.442867	0.655162	2.776175	-0.565076	-0.157852	-0.158377	-0.765208	-0.062392	0.066888	0.202006	-0.566763	-0.201057	-0.773013
29466	9.374549	0.581514	2.525768	-0.563114	-0.161772	-0.124725	-0.762920	-0.067102	0.073759	0.191473	-0.570730	-0.196624	-0.773915
29467	9.482029	0.768898	2.451037	-0.533835	-0.133218	-0.106816	-0.760357	-0.069252	0.078389	0.181874	-0.574233	-0.191971	-0.774807
29468	9.512391	0.898491	2.333556	-0.540919	-0.097035	-0.117708	-0.761058	-0.072099	0.081904	0.171905	-0.576991	-0.187512	-0.776124
29469	9.329150	1.018285	2.366296	-0.538917	-0.074714	-0.098383	-0.759202	-0.074668	0.085403	0.162540	-0.579506	-0.182454	-0.777473
29470	8.915457	1.288833	2.310667	-0.560311	-0.017177	-0.077803	-0.759199	-0.075809	0.086948	0.153218	-0.581093	-0.176923	-0.779457
29471	8.922728	1.849259	2.265738	-0.546282	-0.082944	-0.082467	-0.757774	-0.077238	0.089188	0.143919	-0.583684	-0.171589	-0.780485
29472	9.516494	2.267321	2.463267	-0.557739	-0.125599	-0.132598	-0.757489	-0.078248	0.094131	0.133355	-0.586617	-0.167020	-0.781154
29473	10.055360	2.071406	2.597641	-0.555688	-0.104248	-0.098126	-0.756058	-0.081528	0.098191	0.123543	-0.589351	-0.161810	-0.781806
29474	9.913660	1.707609	2.642972	-0.547812	-0.058190	-0.018777	-0.755912	-0.082382	0.099031	0.115060	-0.591428	-0.155844	-0.782743
29475	9.330215	1.582286	2.500160	-0.539938	-0.029544	0.088937	-0.754368	-0.078706	0.101606	0.108546	-0.593407	-0.148493	-0.783604
29476	8.985283	1.574597	2.469292	-0.566900	-0.029270	0.167282	-0.755249	-0.072469	0.103803	0.102816	-0.595515	-0.139926	-0.784354
29477	9.113742	1.631535	2.427403	-0.543226	-0.038704	0.203923	-0.755292	-0.063113	0.106026	0.097989	-0.597848	-0.131186	-0.784708
29478	9.364843	1.683213	2.440990	-0.555927	-0.057034	0.248176	-0.754627	-0.053336	0.109098	0.093563	-0.600458	-0.121852	-0.784760
29479	9.488801	1.623550	2.301331	-0.551976	-0.017520	0.262158	-0.755810	-0.043125	0.111056	0.089537	-0.602488	-0.112258	-0.785105
29480	9.563887	1.574376	2.243782	-0.533417	0.014346	0.316154	-0.757432	-0.029502	0.111213	0.086596	-0.603958	-0.102304	-0.785665
29481	9.661345	1.521634	2.410981	-0.543760	0.086101	0.357176	-0.758217	-0.012765	0.112670	0.084322	-0.604411	-0.091537	-0.786892
29482	9.543836	1.439339	2.274314	-0.569520	0.143361	0.413111	-0.758013	0.006258	0.108905	0.082701	-0.603948	-0.079599	-0.788715
29483	9.852137	1.270151	2.585107	-0.528723	0.128640	0.427860	-0.756665	0.023858	0.105257	0.081739	-0.603664	-0.068172	-0.790102
29484	9.773644	0.536613	2.704559	-0.543834	0.194007	0.375857	-0.757595	0.042893	0.098668	0.079883	-0.602143	-0.056987	-0.792336
29485	9.259372	0.176357	2.554609	-0.546029	0.200111	0.490652	-0.756962	0.062069	0.090936	0.079770	-0.600640	-0.044413	-0.794289
29486	8.953342	-0.224548	2.298507	-0.550085	0.098967	0.514125	-0.755498	0.086352	0.082685	0.079923	-0.600601	-0.031602	-0.794917
29487	9.044720	-0.540013	2.190744	-0.554251	-0.007474	0.530637	-0.754452	0.108071	0.078091	0.080160	-0.602251	-0.018733	-0.794051
29488	9.596004	-0.944780	2.180025	-0.541545	-0.038482	0.570846	-0.753546	0.129510	0.072363	0.081210	-0.604202	-0.005586	-0.792662
29489	9.903073	-1.119762	2.336225	-0.550522	-0.035068	0.599062	-0.748243	0.152926	0.066338	0.082540	-0.606100	0.008024	-0.791054
29490	9.687590	-1.088766	2.437662	-0.555617	0.008812	0.627881	-0.743798	0.178488	0.055529	0.084283	-0.607091	0.022160	-0.789839
29491	9.439611	-0.915574	2.440894	-0.552105	0.008137	0.598704	-0.737369	0.204893	0.045561	0.085536	-0.608077	0.035845	-0.788442
29492	9.466038	-0.583510	2.615977	-0.552306	0.046029	0.495006	-0.731759	0.224215	0.033260	0.085165	-0.608335	0.048366	-0.787614
29493	9.313725	-0.659920	2.612200	-0.541290	0.097908	0.429312	-0.728970	0.239294	0.019096	0.083735	-0.607825	0.059911	-0.787368
29494	9.232940	-0.927593	2.629795	-0.540429	0.121952	0.358352	-0.723904	0.253231	0.005043	0.081252	-0.606847	0.070697	-0.787488
29495	9.117034	-0.793480	2.700949	-0.561454	0.133320	0.306717	-0.721950	0.264342	-0.009865	0.077543	-0.605806	0.081059	-0.787665
29496	9.285544	-0.830554	2.739802	-0.554526	0.141541	0.193542	-0.717142	0.272322	-0.023979	0.072245	-0.604652	0.090081	-0.788075
29497	9.686453	-0.707703	3.076210	-0.531638	0.088248	0.102217	-0.717156	0.277750	-0.035108	0.065691	-0.604478	0.097343	-0.787919
29498	9.453890	-0.290505	3.076698	-0.526842	0.058698	-0.020505	-0.715302	0.277626	-0.041637	0.057497	-0.604870	0.103203	-0.787513
29499	9.408443	0.163276	2.931535	-0.545535	0.058282	-0.161322	-0.715570	0.275669	-0.050435	0.046592	-0.605562	0.107328	-0.787150
29500	9.280065	0.123721	2.661496	-0.541916	0.071274	-0.205610	-0.717807	0.268316	-0.056159	0.035265	-0.606000	0.111166	-0.786868
29501	9.620637	-0.274279	2.747645	-0.524943	0.131903	-0.142076	-0.722023	0.259416	-0.064433	0.024669	-0.605291	0.115129	-0.787248
29502	9.628820	-0.137382	3.002259	-0.575265	0.168953	-0.029651	-0.720872	0.257308	-0.071262	0.015476	-0.603640	0.121657	-0.787768
29503	9.468851	0.159937	3.231142	-0.559068	0.163567	-0.041819	-0.720153	0.257050	-0.079624	0.005902	-0.602037	0.127259	-0.788240
29504	9.261845	0.061394	3.111692	-0.515468	0.154292	-0.037763	-0.720282	0.255368	-0.085588	-0.002659	-0.600475	0.132711	-0.788550
29505	9.069436	-0.114913	2.939927	-0.553612	0.110640	0.023930	-0.719278	0.253816	-0.089011	-0.011047	-0.599361	0.138903	-0.788258
29506	9.139489	-0.016006	2.979810	-0.537468	0.074421	0.036751	-0.719280	0.255109	-0.093812	-0.018486	-0.598725	0.145583	-0.787396
29507	9.032879	0.271547	2.860750	-0.555858	0.047579	0.026106	-0.719562	0.255259	-0.096074	-0.026746	-0.598444	0.151738	-0.786209
29508	8.874009	0.546155	2.937644	-0.543389	-0.004170	0.061954	-0.719278	0.255692	-0.098337	-0.033624	-0.598834	0.158824	-0.784247
29509	8.870241	0.882305	2.962896	-0.538282	-0.058371	0.076542	-0.717441	0.257813	-0.097480	-0.040632	-0.599921	0.165230	-0.781756
29510	9.671040	1.139488	3.152277	-0.566372	-0.144990	0.016778	-0.716733	0.258088	-0.095641	-0.048028	-0.602511	0.172209	-0.777829
29511	10.305148	1.021598	3.491059	-0.546510	-0.113718	-0.057393	-0.717577	0.255528	-0.092971	-0.057148	-0.604740	0.176999	-0.774400
29512	9.666742	0.822969	3.552127	-0.540431	-0.053127	0.004072	-0.718717	0.255808	-0.090977	-0.064747	-0.605815	0.183289	-0.771493
29513	8.964260	0.714044	3.206301	-0.545841	-0.101556	0.073167	-0.717297	0.256087	-0.090560	-0.071957	-0.607194	0.189494	-0.768264
29514	8.525498	0.730949	3.148703	-0.546982	-0.134792	0.057349	-0.718446	0.258640	-0.089675	-0.078497	-0.609183	0.196606	-0.764251
29515	8.709729	0.840660	3.098902	-0.561715	-0.163509	0.055638	-0.718168	0.259480	-0.086553	-0.086000	-0.611364	0.202795	-0.760074
29516	8.921925	1.123605	2.950468	-0.554647	-0.168537	0.015145	-0.717028	0.258050	-0.083745	-0.093126	-0.613871	0.209521	-0.755375
29517	9.130162	1.299204	2.638912	-0.556979	-0.100811	0.004166	-0.716462	0.258759	-0.084025	-0.101703	-0.615129	0.214737	-0.751772
29518	10.065895	1.221161	2.696528	-0.534701	-0.048168	0.060899	-0.718303	0.257777	-0.086287	-0.108386	-0.615512	0.221451	-0.748570
29519	10.401963	1.084756	2.866758	-0.562463	0.087618	0.205748	-0.715471	0.261051	-0.091372	-0.114917	-0.612874	0.228671	-0.747589
29520	9.896626	0.941267	2.603217	-0.556332	0.181181	0.211329	-0.712365	0.266883	-0.098273	-0.120615	-0.608967	0.237005	-0.747288
29521	9.232416	0.385346	2.706971	-0.559958	0.181351	0.182765	-0.709537	0.272015	-0.107729	-0.127917	-0.604860	0.243550	-0.747305
29522	9.374785	0.277803	2.659650	-0.530224	0.137959	0.185166	-0.707566	0.277423	-0.114201	-0.133445	-0.601642	0.251233	-0.746393
29523	9.614453	0.367831	2.609994	-0.540572	0.085841	0.179236	-0.703741	0.281550	-0.120984	-0.140107	-0.598861	0.257576	-0.745245
29524	9.412261	0.009866	2.367773	-0.540799	0.059241	0.128896	-0.701618	0.284257	-0.125787	-0.146169	-0.596946	0.264908	-0.743044
29525	9.044947	-0.244430	2.303439	-0.551937	0.014273	0.120091	-0.699629	0.285547	-0.131311	-0.153470	-0.595346	0.270835	-0.740715
29526	9.081923	-0.437286	2.421536	-0.526730	-0.042006	0.152556	-0.699201	0.286274	-0.136688	-0.158440	-0.594717	0.278497	-0.737325
29527	9.565150	-0.690931	2.544547	-0.544925	-0.085768	0.223443	-0.697942	0.291246	-0.139761	-0.163569	-0.593885	0.285795	-0.734076
29528	9.976092	-0.488448	2.870386	-0.534131	-0.071110	0.196150	-0.693559	0.296488	-0.140731	-0.167787	-0.593293	0.294127	-0.730302
29529	9.664147	-0.129148	2.808797	-0.552871	-0.115375	0.117455	-0.694003	0.300747	-0.141249	-0.174392	-0.593313	0.300287	-0.726220
29530	9.220525	-0.327949	2.652117	-0.549437	-0.131182	0.064406	-0.691310	0.301724	-0.138144	-0.180320	-0.594186	0.307428	-0.721052
29531	9.007853	-0.527602	2.591800	-0.549777	-0.174113	0.026560	-0.692454	0.302565	-0.134445	-0.187844	-0.595424	0.312592	-0.715871
29532	9.089063	-0.740768	2.598904	-0.544438	-0.181081	-0.002539	-0.693170	0.302976	-0.129620	-0.194327	-0.597292	0.318985	-0.709738
29533	9.287724	-1.048089	2.355581	-0.549787	-0.170094	-0.016811	-0.695017	0.301829	-0.124662	-0.202468	-0.598533	0.323551	-0.704329
29534	9.521216	-0.866757	2.213085	-0.545937	-0.126736	-0.026685	-0.697293	0.301246	-0.118136	-0.209616	-0.599621	0.329394	-0.698581
29535	9.614796	-0.660358	2.072914	-0.547291	-0.018078	-0.083048	-0.696013	0.300526	-0.115888	-0.219618	-0.598970	0.332437	-0.694613
29536	9.755123	-0.557272	2.078825	-0.549460	0.105873	-0.136872	-0.696572	0.298113	-0.115343	-0.229831	-0.597365	0.335938	-0.690998
29537	9.815754	-0.374120	2.439181	-0.571682	0.222579	-0.178523	-0.697413	0.295564	-0.115930	-0.243004	-0.593657	0.336997	-0.689168
29538	10.245433	-0.116012	3.175186	-0.541213	0.219442	-0.241755	-0.699233	0.290191	-0.120079	-0.255248	-0.591020	0.338517	-0.686258
29539	10.082989	0.058210	3.042966	-0.555844	0.199618	-0.234732	-0.700773	0.285236	-0.122101	-0.268793	-0.587762	0.338649	-0.683815
29540	9.583814	0.490592	2.884150	-0.547111	0.178447	-0.292925	-0.702591	0.278571	-0.121591	-0.281433	-0.585774	0.339757	-0.679875
29541	9.228032	0.186222	2.554541	-0.546929	0.165404	-0.250477	-0.704407	0.271482	-0.121935	-0.294782	-0.582826	0.339633	-0.676806
29542	9.239661	0.102130	2.260646	-0.555933	0.134260	-0.188460	-0.706660	0.266662	-0.121402	-0.305708	-0.580452	0.342237	-0.672676
29543	9.046651	0.112984	2.255950	-0.530481	0.094689	-0.112763	-0.708369	0.266940	-0.118412	-0.316422	-0.577372	0.343847	-0.669543
29544	9.110099	0.570219	2.386089	-0.556200	0.044047	-0.076418	-0.708079	0.264798	-0.114189	-0.325141	-0.575262	0.348237	-0.664897
29545	8.976171	0.705834	2.292926	-0.554517	-0.024315	0.008942	-0.708368	0.265069	-0.110219	-0.333613	-0.572578	0.352273	-0.660879
29546	9.429427	0.771253	2.388251	-0.536556	-0.071546	0.047578	-0.706969	0.269017	-0.103957	-0.339575	-0.571120	0.358521	-0.655724
29547	10.026523	0.826855	2.604320	-0.554758	-0.058660	0.034135	-0.707125	0.271563	-0.101664	-0.347416	-0.568543	0.363015	-0.651368
29548	9.972603	0.759976	2.677634	-0.545302	0.028214	-0.014081	-0.706978	0.270137	-0.099414	-0.354927	-0.566034	0.367922	-0.646735
29549	9.130566	0.437287	2.793523	-0.549495	0.060328	0.010223	-0.706688	0.269004	-0.100278	-0.363813	-0.561933	0.371175	-0.643507
29550	8.769153	0.572403	2.778000	-0.560067	0.001455	-0.053289	-0.707252	0.268014	-0.100850	-0.371705	-0.559807	0.375963	-0.638047
29551	8.935887	0.692407	2.810269	-0.544235	-0.090709	-0.029489	-0.706956	0.265606	-0.102011	-0.379831	-0.557778	0.379750	-0.632774
29552	9.541867	0.862994	2.870384	-0.542514	-0.097881	-0.025743	-0.709652	0.264041	-0.098891	-0.386339	-0.556695	0.385290	-0.626407
29553	9.440705	0.858616	2.841570	-0.573412	-0.099507	-0.030538	-0.707092	0.263035	-0.096656	-0.394662	-0.554369	0.389430	-0.620694
29554	9.311287	0.941122	2.763493	-0.560557	-0.090784	-0.006568	-0.709789	0.262329	-0.095934	-0.401090	-0.552757	0.395276	-0.614283
29555	9.335464	0.863357	2.720831	-0.547412	-0.058989	0.057082	-0.708086	0.262607	-0.095378	-0.408279	-0.549264	0.399677	-0.609815
29556	9.243114	1.112212	2.611850	-0.554384	-0.019501	0.078007	-0.707091	0.263182	-0.098212	-0.414074	-0.546022	0.405730	-0.604802
29557	9.182650	1.158755	2.650076	-0.544853	0.039656	0.106055	-0.706382	0.263465	-0.098498	-0.421353	-0.540803	0.409759	-0.601741
29558	9.296671	0.938985	2.778054	-0.549954	0.084586	0.123392	-0.705839	0.268802	-0.103257	-0.427303	-0.535843	0.415310	-0.598165
29559	9.266244	0.802172	2.900448	-0.542271	0.154862	0.117712	-0.702997	0.269807	-0.108651	-0.435259	-0.529008	0.418379	-0.596372
29560	10.594090	0.528279	3.341538	-0.566073	0.120578	0.149707	-0.702015	0.274658	-0.117247	-0.441254	-0.523123	0.424016	-0.593168
29561	9.888625	0.220557	3.283087	-0.541539	0.220701	0.212892	-0.698198	0.280630	-0.123871	-0.448496	-0.514534	0.427399	-0.592821
29562	9.076631	0.232319	2.800734	-0.558102	0.162958	0.221758	-0.694237	0.286177	-0.130642	-0.453783	-0.507467	0.433232	-0.590651
29563	9.034995	-0.096723	2.722281	-0.537361	0.028480	0.134325	-0.692972	0.290789	-0.133857	-0.460085	-0.501722	0.437445	-0.587570
29564	9.473319	0.107820	2.632417	-0.555689	-0.004006	0.156547	-0.688589	0.295742	-0.133273	-0.464562	-0.497089	0.444024	-0.583034
29565	9.346173	-0.064607	2.760171	-0.543123	-0.001816	0.104432	-0.687753	0.299715	-0.133804	-0.470858	-0.491792	0.448251	-0.579228
29566	9.050986	-0.353072	2.715455	-0.548793	-0.050520	0.108109	-0.688623	0.303543	-0.132624	-0.475307	-0.488075	0.454627	-0.573743
29567	9.293641	-0.433228	2.510619	-0.547210	-0.108384	0.133302	-0.684097	0.307782	-0.130491	-0.480190	-0.483582	0.460165	-0.569047
29568	9.446392	-0.435231	2.730342	-0.549143	-0.113658	0.120947	-0.683113	0.310047	-0.129908	-0.483809	-0.480356	0.467188	-0.562959
29569	9.510581	-0.463462	2.532415	-0.558269	-0.111558	0.094307	-0.682988	0.313584	-0.126898	-0.489051	-0.476033	0.472472	-0.557666
29570	9.401202	-0.357429	2.371886	-0.543746	-0.097825	0.062544	-0.681865	0.316270	-0.125038	-0.493308	-0.473115	0.478634	-0.551107
29571	9.478556	-0.479229	2.298229	-0.549493	-0.119801	0.005999	-0.682870	0.317963	-0.121472	-0.499204	-0.469692	0.483037	-0.544849
29572	9.435082	-0.619542	2.234607	-0.553861	-0.097264	0.005786	-0.683717	0.316257	-0.119642	-0.504071	-0.467094	0.488674	-0.537526
29573	9.432993	-0.692519	2.158095	-0.560206	-0.099953	0.007491	-0.682734	0.318229	-0.116089	-0.510069	-0.463208	0.492980	-0.531262
29574	9.207694	-0.811639	2.208057	-0.561928	-0.102013	0.033074	-0.681602	0.318786	-0.113827	-0.514549	-0.460189	0.498907	-0.523983
29575	9.568599	-1.065133	2.232152	-0.556587	-0.149285	0.080353	-0.683879	0.319351	-0.111537	-0.519069	-0.456008	0.504320	-0.517963
29576	9.937464	-0.815000	2.405274	-0.565417	-0.109809	0.108415	-0.682186	0.321609	-0.109119	-0.522594	-0.452167	0.510949	-0.511245
29577	9.819528	-0.644818	2.444613	-0.565376	-0.080696	0.076386	-0.681916	0.324439	-0.106967	-0.527757	-0.447113	0.515651	-0.505635
29578	9.478337	-0.590570	2.272891	-0.547177	-0.046915	0.014412	-0.681923	0.325135	-0.103137	-0.532591	-0.443680	0.520491	-0.498582
29579	9.323597	-0.729984	2.240822	-0.547235	-0.038442	-0.028152	-0.681924	0.325274	-0.102286	-0.538915	-0.439357	0.523580	-0.492341
29580	9.387929	-0.904269	2.264430	-0.547199	-0.029320	-0.040602	-0.681068	0.324419	-0.101452	-0.544354	-0.436211	0.527646	-0.484755
29581	9.624225	-0.769809	2.359274	-0.556332	-0.036567	-0.028219	-0.682492	0.324700	-0.099738	-0.550610	-0.431642	0.530748	-0.478352
29582	9.553112	-0.879976	2.450011	-0.554405	-0.003899	-0.056738	-0.684764	0.323847	-0.097747	-0.556400	-0.428236	0.534361	-0.470628
29583	9.459060	-0.898839	2.431015	-0.547160	0.001638	-0.076170	-0.684898	0.322001	-0.097058	-0.563265	-0.423779	0.536478	-0.464042
29584	9.392313	-0.829264	2.667149	-0.550911	-0.012822	-0.070833	-0.684178	0.319728	-0.096521	-0.568924	-0.420530	0.539929	-0.456023
29585	9.257437	-0.848036	2.621624	-0.549089	0.000009	-0.097458	-0.686442	0.317463	-0.096385	-0.575812	-0.416157	0.541829	-0.449083
29586	9.286408	-0.840953	2.623923	-0.549198	-0.013437	-0.104447	-0.686280	0.312636	-0.095446	-0.581610	-0.413178	0.544879	-0.440592
29587	9.378336	-0.785944	2.623186	-0.550931	0.025713	-0.147144	-0.688398	0.309660	-0.094895	-0.589054	-0.408954	0.546005	-0.433186
29588	9.305026	-0.745965	2.758164	-0.572539	0.085672	-0.192014	-0.689946	0.306260	-0.095343	-0.596724	-0.405665	0.547249	-0.424116
29589	9.434456	-0.716962	2.888160	-0.548797	0.134611	-0.234475	-0.691057	0.300592	-0.096669	-0.605886	-0.401312	0.546253	-0.416483
29590	9.429535	-0.559274	2.975819	-0.548686	0.185503	-0.282542	-0.694709	0.291246	-0.099288	-0.615014	-0.398308	0.545208	-0.407256
29591	10.268847	0.010486	3.328401	-0.543204	0.092203	-0.317062	-0.697937	0.283040	-0.103597	-0.624129	-0.395057	0.543900	-0.398204
29592	9.596446	0.026534	2.898978	-0.557200	0.155124	-0.300919	-0.700305	0.272553	-0.105388	-0.632917	-0.392242	0.542963	-0.388269
29593	9.179278	0.109341	2.579630	-0.574809	0.121475	-0.360249	-0.702822	0.263918	-0.109283	-0.642671	-0.388627	0.541075	-0.378393
29594	9.032035	0.491378	2.454736	-0.556846	0.055892	-0.290610	-0.705764	0.254854	-0.112046	-0.650064	-0.386295	0.541298	-0.367681
29595	9.622326	0.898676	2.473566	-0.557079	-0.007767	-0.215740	-0.708718	0.248052	-0.112095	-0.656949	-0.382153	0.541955	-0.358694
29596	9.941854	1.211066	2.503484	-0.544449	-0.022387	-0.194167	-0.712944	0.239261	-0.110597	-0.662486	-0.379380	0.543708	-0.348661
29597	9.305536	1.187803	2.378952	-0.544417	-0.024211	-0.197831	-0.713925	0.233788	-0.107954	-0.668753	-0.375222	0.544546	-0.339776
29598	8.934671	1.056140	2.209344	-0.548046	-0.051556	-0.165943	-0.714335	0.229381	-0.105307	-0.673615	-0.372173	0.546793	-0.329770
29599	9.143693	1.351840	2.164683	-0.548439	-0.118367	-0.145992	-0.716871	0.223699	-0.101664	-0.678316	-0.367933	0.549238	-0.320702
29600	9.741226	1.472543	2.355859	-0.557315	-0.073223	-0.144476	-0.718705	0.220006	-0.099139	-0.682678	-0.364562	0.551862	-0.310636
29601	9.557666	1.774422	2.517061	-0.553443	-0.017298	-0.155396	-0.719677	0.214902	-0.099752	-0.688378	-0.359634	0.552809	-0.301995
29602	9.242910	1.255977	2.395191	-0.553429	-0.039056	-0.146541	-0.721639	0.208376	-0.098956	-0.692909	-0.356013	0.554798	-0.292116
29603	9.381189	1.765980	2.551205	-0.572367	-0.061637	-0.029755	-0.721479	0.206179	-0.096577	-0.697307	-0.349604	0.557276	-0.284575
29604	9.262984	1.546064	2.437824	-0.557298	-0.099023	-0.089552	-0.722753	0.204615	-0.094601	-0.700670	-0.345547	0.560412	-0.274949
29605	9.634988	1.883347	2.249905	-0.533108	-0.140408	-0.101271	-0.725300	0.201489	-0.091499	-0.704113	-0.340856	0.563190	-0.266195
29606	9.472733	1.722860	1.932930	-0.553573	-0.126599	-0.025555	-0.727859	0.200622	-0.084691	-0.706618	-0.336188	0.566998	-0.257259
29607	9.484974	1.320206	1.717503	-0.554109	-0.088874	-0.013447	-0.725586	0.200039	-0.081600	-0.710100	-0.329891	0.569691	-0.249765
29608	9.750499	1.391234	1.747769	-0.545788	-0.082026	0.025594	-0.727018	0.201444	-0.076476	-0.712629	-0.324439	0.573052	-0.241889
29609	9.592853	1.200845	2.064255	-0.539937	-0.017268	0.030501	-0.725892	0.203707	-0.075328	-0.716412	-0.317441	0.574879	-0.235582
29610	9.574687	1.233979	1.933417	-0.552748	-0.048046	0.053547	-0.726604	0.203990	-0.074753	-0.719079	-0.311325	0.577861	-0.228206
29611	9.462497	1.126533	2.031427	-0.554484	-0.029943	0.042759	-0.724061	0.207100	-0.073041	-0.722547	-0.303986	0.579947	-0.221766
29612	9.315098	1.457787	1.902268	-0.550801	-0.015511	0.039193	-0.722367	0.209362	-0.071898	-0.725479	-0.297846	0.582251	-0.214363
29613	9.520830	1.213112	2.020717	-0.547466	-0.032991	-0.020811	-0.724790	0.210206	-0.068047	-0.728939	-0.291312	0.583898	-0.206999
29614	10.039737	0.920874	2.192441	-0.553078	-0.043475	-0.049060	-0.723792	0.209061	-0.065659	-0.731761	-0.286213	0.585979	-0.198080
29615	9.707143	0.624395	1.988373	-0.545514	-0.049604	0.021741	-0.724936	0.209757	-0.060828	-0.734641	-0.279208	0.588027	-0.191234
29616	9.200804	0.435657	1.831666	-0.554345	-0.061095	0.094128	-0.724951	0.212871	-0.058813	-0.736535	-0.272411	0.591064	-0.184262
29617	9.290682	0.369169	1.725960	-0.557216	-0.091751	0.099606	-0.725399	0.216827	-0.053387	-0.738467	-0.264417	0.594141	-0.178178
29618	9.737812	0.312513	1.619666	-0.545600	-0.089371	0.036122	-0.722714	0.219360	-0.049133	-0.740014	-0.258480	0.597140	-0.170266
29619	10.026827	0.347549	1.715550	-0.552525	-0.040861	0.058803	-0.723289	0.220347	-0.046852	-0.742454	-0.250812	0.599162	-0.163894
29620	9.836602	0.144267	1.870315	-0.559341	0.032148	0.054664	-0.721884	0.223745	-0.045836	-0.745292	-0.243988	0.600385	-0.156676
29621	9.543287	-0.034679	1.947617	-0.553573	0.070674	0.070332	-0.721318	0.224313	-0.046260	-0.748826	-0.235737	0.600734	-0.151017
29622	9.482920	-0.022154	1.957224	-0.544596	0.070914	0.038577	-0.719909	0.227292	-0.047372	-0.751937	-0.229149	0.601146	-0.143893
29623	9.651722	0.081146	2.025925	-0.571006	0.082147	0.008166	-0.720343	0.230002	-0.051305	-0.755659	-0.221282	0.601006	-0.137137
29624	9.678013	0.166040	2.099855	-0.535658	0.086696	-0.014437	-0.718637	0.230002	-0.052451	-0.758895	-0.215367	0.600800	-0.129362
29625	9.549794	0.259299	2.181165	-0.541168	0.089589	-0.032239	-0.719916	0.228523	-0.056408	-0.762473	-0.208353	0.600208	-0.122369
29626	9.448331	0.264864	2.195738	-0.559513	0.073663	-0.056262	-0.720903	0.227112	-0.058115	-0.765580	-0.202556	0.599964	-0.113588
29627	9.500379	0.265383	2.330989	-0.568875	0.043260	-0.076527	-0.721884	0.223851	-0.058425	-0.768602	-0.195695	0.599875	-0.105376
29628	9.428309	0.265565	2.287585	-0.539835	0.030388	-0.063736	-0.722442	0.221441	-0.058588	-0.770938	-0.190334	0.600093	-0.096518
29629	9.529785	0.361812	2.320207	-0.560162	-0.010770	-0.083152	-0.723006	0.220448	-0.058310	-0.773070	-0.183736	0.600703	-0.088086
29630	9.337254	0.527434	2.328283	-0.562078	-0.025217	-0.080450	-0.723422	0.218325	-0.059746	-0.774660	-0.178290	0.601629	-0.078472
29631	9.337527	0.658125	2.355822	-0.555083	-0.066717	-0.077444	-0.723830	0.213922	-0.058090	-0.775868	-0.171749	0.603022	-0.069969
29632	9.417432	0.764084	2.373865	-0.558110	-0.104403	-0.091373	-0.724964	0.212350	-0.054132	-0.776300	-0.166569	0.604996	-0.059939
29633	9.474310	0.815959	2.223385	-0.558089	-0.122730	-0.055849	-0.723966	0.210773	-0.049907	-0.776590	-0.159762	0.607231	-0.051527
29634	9.409150	1.144127	2.069984	-0.546363	-0.126282	-0.066270	-0.725095	0.208066	-0.045678	-0.776481	-0.154446	0.609479	-0.041946
29635	9.421790	1.413164	1.815644	-0.540917	-0.124452	-0.069707	-0.727087	0.207483	-0.039720	-0.776477	-0.148076	0.611585	-0.033494
29636	9.860434	1.503026	1.939714	-0.539687	-0.061305	-0.073524	-0.726510	0.204630	-0.035505	-0.776950	-0.142872	0.612663	-0.024068
29637	9.940606	1.402222	2.134055	-0.561635	0.065839	-0.074567	-0.727074	0.203925	-0.036641	-0.779117	-0.136133	0.611714	-0.015807
29638	9.639591	1.206723	2.262300	-0.539241	0.127330	-0.017274	-0.728491	0.203369	-0.039044	-0.781693	-0.130132	0.609886	-0.007787
29639	9.405078	1.271554	2.344053	-0.544468	0.144084	0.022327	-0.726492	0.202388	-0.044169	-0.784540	-0.122432	0.607870	-0.001427
29640	9.402847	1.358697	2.362416	-0.549626	0.179910	0.048596	-0.725924	0.203543	-0.050393	-0.787592	-0.115431	0.605263	0.005561
29641	9.522813	1.339120	2.444636	-0.575126	0.162779	0.064344	-0.728200	0.205848	-0.059415	-0.790526	-0.106720	0.602946	0.011620
29642	9.540754	1.199411	2.554898	-0.544219	0.160708	0.075324	-0.725210	0.208067	-0.064243	-0.793149	-0.099451	0.600578	0.018168
29643	9.616801	0.957456	2.591328	-0.544460	0.117475	0.073801	-0.724218	0.209785	-0.069755	-0.795266	-0.091074	0.598907	0.023818
29644	9.272396	0.939643	2.488076	-0.559139	0.081355	0.086168	-0.723096	0.213908	-0.073118	-0.796792	-0.083382	0.597694	0.030523
29645	9.099262	0.862638	2.368341	-0.538670	0.016543	0.067304	-0.723245	0.215613	-0.073949	-0.797484	-0.075111	0.597539	0.036392
29646	9.347699	0.691497	2.307088	-0.554243	0.002419	0.046009	-0.722264	0.218443	-0.072511	-0.797854	-0.067910	0.597410	0.043801
29647	9.472124	0.565520	2.385657	-0.566803	0.029548	0.042162	-0.720996	0.220707	-0.071647	-0.798515	-0.059495	0.596906	0.050382
29648	9.500360	0.473803	2.434973	-0.559713	-0.001138	0.044195	-0.720433	0.221837	-0.070365	-0.798664	-0.052206	0.596708	0.057877
29649	9.473173	0.479338	2.519527	-0.519677	0.009428	0.049897	-0.720439	0.223114	-0.070493	-0.798838	-0.044422	0.596503	0.063784
29650	9.490195	0.537311	2.530940	-0.548918	-0.008304	0.033751	-0.718887	0.225807	-0.070902	-0.798704	-0.037411	0.596312	0.071311
29651	9.415487	0.547389	2.521261	-0.547059	-0.004765	0.039045	-0.720600	0.227656	-0.071152	-0.798523	-0.029299	0.596206	0.077721
29652	9.444886	0.474123	2.430211	-0.567134	-0.019001	0.030052	-0.719889	0.227657	-0.071724	-0.798085	-0.022018	0.596040	0.085514
29653	9.548576	0.458998	2.435074	-0.535241	0.000729	0.025016	-0.718619	0.229063	-0.068746	-0.797737	-0.014276	0.595777	0.091991
29654	9.589588	0.453906	2.435076	-0.565027	0.026007	0.035135	-0.720044	0.230351	-0.071270	-0.797660	-0.007046	0.594777	0.099645
29655	9.499430	0.343646	2.492007	-0.553968	0.040192	0.052835	-0.717773	0.231345	-0.073259	-0.797636	0.001249	0.593772	0.105876
29656	9.335153	0.427234	2.551708	-0.552274	0.025798	0.047610	-0.716929	0.233474	-0.073951	-0.797399	0.008426	0.592688	0.113158
29657	9.465542	0.411819	2.537206	-0.541452	0.007653	0.057604	-0.717220	0.235325	-0.075770	-0.796804	0.016639	0.592140	0.119149
29658	9.527569	0.305343	2.579392	-0.554198	0.020643	0.022871	-0.716516	0.237316	-0.077737	-0.796268	0.023560	0.591030	0.126827
29659	9.471920	0.092465	2.494847	-0.552286	0.025996	0.026365	-0.715950	0.238028	-0.078867	-0.795612	0.031525	0.590088	0.133430
29660	9.521314	0.144583	2.375789	-0.543212	0.026013	0.021185	-0.715387	0.239737	-0.081261	-0.794963	0.038230	0.588810	0.140983
29661	9.550852	0.245754	2.350455	-0.568609	0.035169	0.019083	-0.715804	0.238617	-0.085659	-0.794175	0.046329	0.587599	0.147875
29662	9.600102	0.506481	2.349896	-0.526576	0.056167	0.068144	-0.714243	0.239904	-0.089906	-0.793860	0.053223	0.585737	0.154486
29663	9.545392	0.593455	2.288585	-0.539117	0.074978	0.086462	-0.712691	0.242889	-0.092577	-0.793568	0.061488	0.583843	0.159988
29664	9.506303	0.480139	2.294735	-0.546332	0.088655	0.071232	-0.711695	0.243470	-0.097393	-0.793452	0.068618	0.581297	0.166791
29665	9.434456	0.520962	2.550547	-0.551959	0.068901	0.066833	-0.709863	0.246101	-0.101199	-0.792811	0.076839	0.579404	0.172736
29666	9.597764	0.603494	2.385082	-0.526365	0.095869	0.063480	-0.708729	0.248110	-0.108694	-0.792612	0.083519	0.576716	0.179415
29667	9.708294	0.700168	2.495016	-0.548854	0.113608	0.107370	-0.707029	0.250392	-0.113498	-0.792439	0.091948	0.573981	0.184746
29668	9.286847	0.471289	2.575464	-0.555264	0.126657	0.055786	-0.705045	0.252243	-0.116610	-0.792338	0.098869	0.570613	0.191902
29669	9.241242	0.793808	2.697586	-0.555476	0.099566	0.063054	-0.701929	0.255369	-0.120284	-0.791630	0.106887	0.568066	0.197983
29670	9.202614	0.730551	2.978662	-0.543181	0.067569	0.006748	-0.700516	0.258217	-0.124231	-0.790508	0.113266	0.565675	0.205619
29671	9.229365	0.478089	2.831618	-0.544989	0.060400	0.003212	-0.697681	0.259770	-0.123954	-0.788951	0.120524	0.563823	0.212449
29672	9.292764	0.226985	2.938247	-0.559957	0.007660	-0.035587	-0.699247	0.259909	-0.121957	-0.786755	0.126915	0.562295	0.220758
29673	9.264752	0.318519	2.859934	-0.554610	-0.000327	-0.051389	-0.698251	0.259766	-0.122108	-0.784058	0.133906	0.561391	0.228393
29674	9.390882	0.225096	2.735147	-0.543880	-0.014473	-0.084774	-0.699954	0.259056	-0.120969	-0.781242	0.139557	0.560292	0.237186
29675	9.623432	0.470226	2.744183	-0.549200	0.003417	-0.063636	-0.699377	0.256783	-0.120431	-0.778344	0.146234	0.559287	0.244937
29676	9.363502	0.599763	2.711670	-0.538056	0.041133	-0.058464	-0.701925	0.254373	-0.119303	-0.776108	0.151782	0.557159	0.253362
29677	9.255566	0.504873	2.889281	-0.536404	0.017708	-0.061882	-0.701637	0.253379	-0.119316	-0.773225	0.158130	0.555892	0.260964
29678	9.273956	0.166092	2.844707	-0.541950	0.000750	-0.077804	-0.702347	0.253668	-0.120582	-0.770248	0.163690	0.554314	0.269553
29679	9.589884	0.523579	2.738800	-0.547271	-0.000584	-0.021126	-0.702487	0.252813	-0.119174	-0.767159	0.170682	0.553037	0.276560
29680	9.308683	0.766827	2.702630	-0.563412	0.026324	-0.002042	-0.702335	0.250831	-0.120896	-0.764625	0.177226	0.550583	0.284251
29681	9.229700	0.424396	2.764536	-0.561815	0.010506	-0.051520	-0.702759	0.251901	-0.122013	-0.761241	0.183958	0.549064	0.291891
29682	9.437333	0.558795	2.820755	-0.574437	0.012058	-0.014465	-0.703042	0.251615	-0.121164	-0.758258	0.190564	0.546682	0.299782
29683	9.478455	0.611797	2.834608	-0.545380	0.011918	-0.013225	-0.702331	0.251616	-0.122019	-0.754985	0.197367	0.544995	0.306635
29684	9.256317	0.550238	2.816260	-0.545269	0.024471	-0.009815	-0.703041	0.251619	-0.122297	-0.752104	0.203458	0.542469	0.314122
29685	9.303986	0.589213	2.912422	-0.554465	0.010103	-0.009824	-0.703326	0.251905	-0.122858	-0.748621	0.210354	0.540634	0.320988
29686	9.415876	0.510229	2.763329	-0.552729	-0.006985	-0.012333	-0.702045	0.251334	-0.122733	-0.745182	0.216678	0.538432	0.328398
29687	9.411460	0.660321	2.781010	-0.549017	0.004652	-0.003507	-0.702477	0.251120	-0.122308	-0.741526	0.223498	0.536587	0.335056
29688	9.404395	0.529310	2.695486	-0.561786	0.003117	-0.026661	-0.702040	0.248850	-0.122760	-0.737888	0.229682	0.534126	0.342749
29689	9.377441	0.561323	2.762828	-0.567164	0.013894	-0.020603	-0.701763	0.249977	-0.120484	-0.733955	0.236424	0.531992	0.349856
29690	9.420331	0.568772	2.837600	-0.547133	0.024621	-0.021313	-0.701472	0.248702	-0.121208	-0.730478	0.242243	0.529177	0.357340
29691	9.343484	0.532580	2.770444	-0.537991	0.024465	-0.009722	-0.701764	0.250550	-0.121894	-0.726705	0.248497	0.526936	0.363989
29692	9.342505	0.433978	2.848875	-0.547215	0.008405	-0.023017	-0.702044	0.249415	-0.121763	-0.722882	0.254359	0.524258	0.371344
29693	9.381453	0.544984	2.859667	-0.538092	0.017364	-0.021174	-0.701338	0.250260	-0.120485	-0.718790	0.260445	0.522072	0.378087
29694	9.337421	0.480279	2.903945	-0.528901	0.026192	-0.006986	-0.702611	0.248842	-0.119923	-0.715214	0.266017	0.519087	0.385036
29695	9.376417	0.583973	2.905153	-0.548924	0.020858	-0.003628	-0.702051	0.251116	-0.121320	-0.711082	0.272312	0.516569	0.391618
29696	9.309289	0.569487	2.840158	-0.528943	0.018970	-0.005164	-0.702181	0.248710	-0.123185	-0.707295	0.277900	0.513577	0.398428
29697	9.376292	0.477405	2.870094	-0.530799	0.011782	-0.006026	-0.703329	0.250403	-0.119334	-0.703002	0.283881	0.511240	0.404763
29698	9.354958	0.496536	2.831226	-0.568998	0.002921	-0.004639	-0.701478	0.251185	-0.120756	-0.698676	0.290102	0.508045	0.411805
29699	9.449051	0.447484	2.812315	-0.564451	-0.000751	0.001643	-0.699633	0.252034	-0.121611	-0.693968	0.296630	0.505457	0.418249
29700	9.299127	0.492296	2.870013	-0.547162	-0.000964	0.014203	-0.701338	0.251751	-0.120468	-0.689728	0.302699	0.502276	0.424697
29701	9.342581	0.475044	2.860481	-0.547056	0.020744	0.005232	-0.699632	0.251461	-0.119918	-0.685219	0.308730	0.499407	0.430992
29702	9.342139	0.497222	2.927897	-0.538168	0.000122	-0.010461	-0.699632	0.251464	-0.120768	-0.680686	0.314352	0.496336	0.437607
29703	9.371430	0.484650	2.879668	-0.543581	0.002823	-0.006996	-0.700352	0.253302	-0.118477	-0.675773	0.320254	0.493708	0.443870
29704	9.391029	0.491565	2.845733	-0.552545	0.024542	-0.012535	-0.700625	0.250895	-0.119492	-0.671224	0.325761	0.490091	0.450721
29705	9.323660	0.428789	2.788527	-0.543430	0.029961	-0.019558	-0.699777	0.252030	-0.120336	-0.666323	0.331185	0.487072	0.457264
29706	9.357298	0.457791	2.821989	-0.543459	0.028179	-0.021308	-0.700337	0.250330	-0.120633	-0.661643	0.336374	0.483443	0.464073
29707	9.424072	0.433776	2.913996	-0.568936	0.024724	-0.024233	-0.700620	0.250049	-0.121200	-0.656336	0.342025	0.480176	0.470821
29708	9.283896	0.468753	2.954875	-0.545203	0.046242	-0.026767	-0.699200	0.250616	-0.122196	-0.651618	0.346934	0.476228	0.477743
29709	9.177073	0.271137	2.940307	-0.559915	0.024902	-0.052509	-0.700328	0.248490	-0.121927	-0.645965	0.352077	0.473115	0.484699
29710	9.472550	0.530362	2.932204	-0.541693	0.020928	-0.014148	-0.701331	0.249276	-0.123328	-0.641010	0.357218	0.469335	0.491148
29711	9.361826	0.530819	2.893683	-0.548821	0.040756	-0.012605	-0.701473	0.249279	-0.123893	-0.635836	0.362319	0.465736	0.497522
29712	9.318234	0.492423	2.894170	-0.543419	0.032631	-0.014275	-0.702467	0.249140	-0.124170	-0.630840	0.367285	0.461692	0.503969
29713	9.364294	0.574398	2.907692	-0.548799	0.035175	0.006897	-0.700903	0.249138	-0.124607	-0.625681	0.372502	0.457915	0.509980
29714	9.198247	0.436385	3.088279	-0.561561	0.038993	-0.013682	-0.702045	0.250564	-0.126141	-0.620474	0.377553	0.453506	0.516525
29715	9.278879	0.502878	2.995582	-0.559873	0.019169	-0.014386	-0.700192	0.250918	-0.127000	-0.614744	0.382754	0.449857	0.522702
29716	9.316719	0.319018	3.007249	-0.552666	0.013870	-0.030209	-0.700758	0.249921	-0.125165	-0.609065	0.387716	0.445876	0.529066
29717	9.331511	0.459285	3.034662	-0.552737	0.004835	-0.026596	-0.701040	0.249642	-0.126440	-0.603008	0.392748	0.442454	0.535131
29718	9.376276	0.647034	2.955178	-0.534503	0.008190	-0.006904	-0.700043	0.249214	-0.126594	-0.597535	0.397666	0.438458	0.540896
29719	9.187241	0.641580	3.052153	-0.539933	0.013612	-0.008815	-0.700327	0.249070	-0.125744	-0.591729	0.402480	0.434827	0.546619
29720	9.254999	0.628887	3.023206	-0.550015	-0.000731	-0.010600	-0.700611	0.249074	-0.126591	-0.585890	0.407559	0.430704	0.552379
29721	9.327610	0.601683	2.982350	-0.538284	-0.011508	-0.017470	-0.700186	0.248005	-0.125758	-0.579669	0.412429	0.427357	0.557899
29722	9.312381	0.401164	2.982191	-0.570904	-0.009657	-0.007276	-0.700475	0.248567	-0.124050	-0.573489	0.417780	0.422982	0.563609
29723	9.239768	0.396939	3.006501	-0.531023	-0.016952	-0.019166	-0.701328	0.248276	-0.121355	-0.567152	0.422497	0.419686	0.568945
29724	9.317367	0.417975	2.969914	-0.552901	-0.028533	-0.021100	-0.700906	0.249126	-0.121066	-0.560681	0.427640	0.415750	0.574381
29725	9.365659	0.531596	3.021745	-0.556478	-0.022330	-0.007004	-0.700195	0.248836	-0.119659	-0.554111	0.432680	0.412015	0.579649
29726	9.245097	0.464381	2.974326	-0.563743	-0.025914	-0.007098	-0.701903	0.249407	-0.119639	-0.547603	0.437929	0.407709	0.584912
29727	9.350733	0.435076	3.032509	-0.556409	-0.009658	-0.014174	-0.703325	0.249696	-0.120192	-0.540943	0.442632	0.403788	0.590265
29728	9.361215	0.400402	2.909638	-0.552827	-0.018624	-0.020266	-0.703180	0.248554	-0.118222	-0.534314	0.447467	0.399553	0.595516
29729	9.400567	0.494109	2.860209	-0.527288	-0.004392	-0.012071	-0.703181	0.248981	-0.118501	-0.527875	0.451689	0.395803	0.600554
29730	9.354137	0.502137	2.937511	-0.554516	0.000219	-0.010660	-0.704317	0.248557	-0.118213	-0.521381	0.456291	0.391172	0.605759
29731	9.308654	0.521517	2.898691	-0.535398	0.008265	-0.014030	-0.702322	0.247563	-0.119372	-0.514847	0.460309	0.387115	0.610892
29732	9.274621	0.497683	2.918334	-0.547279	0.004857	-0.030082	-0.702321	0.247131	-0.117677	-0.508109	0.464526	0.382616	0.616155
29733	9.383475	0.501649	2.889146	-0.565466	-0.002314	-0.023149	-0.702320	0.246848	-0.117822	-0.501005	0.468783	0.378282	0.621402
29734	9.345119	0.530773	2.869540	-0.534580	0.003022	-0.031671	-0.702889	0.246704	-0.116827	-0.494239	0.472776	0.373890	0.626432
29735	9.293476	0.546416	2.999928	-0.529172	0.001208	-0.034265	-0.704015	0.244297	-0.117411	-0.487270	0.476415	0.369981	0.631435
29736	9.337018	0.492729	2.961804	-0.545447	0.010284	-0.032738	-0.702317	0.245993	-0.116839	-0.480339	0.480310	0.365310	0.636495
29737	9.249923	0.503142	2.993219	-0.554703	-0.013036	-0.040683	-0.703166	0.245288	-0.117407	-0.472851	0.484202	0.361177	0.641492
29738	9.385839	0.542888	2.915265	-0.556310	0.006573	-0.014246	-0.703587	0.243866	-0.116144	-0.465918	0.488266	0.356142	0.646281
29739	9.351277	0.434634	2.962433	-0.531003	-0.002343	-0.038688	-0.703591	0.244574	-0.115711	-0.458673	0.491690	0.352099	0.651066
29740	9.418908	0.526291	2.999985	-0.549977	0.010243	-0.024810	-0.704722	0.243158	-0.116001	-0.451593	0.495458	0.347134	0.655807
29741	9.396455	0.512475	3.087164	-0.538001	0.046332	-0.037287	-0.704714	0.241457	-0.116585	-0.444554	0.498192	0.342452	0.660987
29742	9.149398	0.493397	2.879885	-0.549003	0.024787	-0.042634	-0.705843	0.240047	-0.118291	-0.437256	0.501526	0.337463	0.665882
29743	9.354798	0.646973	2.923793	-0.545446	0.013872	-0.031840	-0.703707	0.240542	-0.118586	-0.429911	0.504664	0.332826	0.670610
29744	9.251131	0.599047	2.885802	-0.567272	0.006756	-0.032077	-0.704549	0.238275	-0.118886	-0.422351	0.508350	0.327565	0.675204
29745	9.415086	0.569056	2.893166	-0.539733	0.040655	-0.007164	-0.704269	0.239412	-0.119443	-0.415489	0.511115	0.322443	0.679824
29746	9.344284	0.589549	3.006610	-0.545234	0.031595	-0.000113	-0.706114	0.239137	-0.120847	-0.408661	0.514375	0.316869	0.684111
29747	9.254335	0.435481	3.015699	-0.559819	0.024536	-0.010894	-0.705974	0.239130	-0.118866	-0.401366	0.517376	0.311559	0.688592
29748	9.273433	0.513109	3.080054	-0.570781	0.018285	-0.010974	-0.705691	0.239557	-0.119430	-0.393953	0.520839	0.305781	0.692839
29749	9.311759	0.445307	3.083194	-0.545437	0.007467	-0.021237	-0.705983	0.239768	-0.119709	-0.386487	0.523766	0.300824	0.696995
29750	9.360861	0.514633	3.009859	-0.554522	0.010273	-0.026646	-0.705692	0.238349	-0.120010	-0.378892	0.526996	0.295426	0.701028
29751	9.235244	0.515516	3.024516	-0.574477	0.019444	-0.035808	-0.705265	0.238061	-0.118883	-0.370914	0.529758	0.290040	0.705447
29752	9.227974	0.518008	3.029331	-0.531034	-0.002325	-0.042245	-0.706403	0.238348	-0.119154	-0.363194	0.532779	0.285161	0.709169
29753	9.279366	0.623785	2.989417	-0.547385	-0.002267	-0.038872	-0.705838	0.238624	-0.117173	-0.355263	0.535496	0.280271	0.713078
29754	9.224835	0.416792	3.073962	-0.529327	0.000734	-0.082953	-0.706972	0.238059	-0.117170	-0.346922	0.538116	0.275766	0.716958
29755	9.272992	0.450521	3.104937	-0.542155	-0.017251	-0.079441	-0.708663	0.234511	-0.115778	-0.338325	0.540649	0.271401	0.720816
29756	9.351249	0.604360	3.047535	-0.569361	0.003796	-0.099312	-0.710781	0.230963	-0.114099	-0.329251	0.543279	0.266411	0.724891
29757	9.298395	0.589950	3.009102	-0.542046	0.016339	-0.106158	-0.711195	0.228125	-0.113842	-0.320381	0.545042	0.262030	0.729127
29758	9.269901	0.594600	2.951091	-0.540149	0.029876	-0.109760	-0.710334	0.225991	-0.112880	-0.311534	0.546910	0.257339	0.733221
29759	9.317947	0.584781	2.975302	-0.545696	0.010921	-0.102624	-0.712024	0.222593	-0.113753	-0.302585	0.548658	0.252816	0.737226
29760	9.332491	0.640398	2.993994	-0.545656	0.012614	-0.090240	-0.713438	0.220747	-0.112345	-0.293805	0.550778	0.247872	0.740865
29761	9.255376	0.706246	3.010278	-0.568248	0.021532	-0.069335	-0.713710	0.217768	-0.112374	-0.285091	0.552530	0.242508	0.744730
29762	9.254780	0.634001	3.052166	-0.538386	-0.002114	-0.060890	-0.715406	0.215787	-0.113090	-0.276691	0.554844	0.237370	0.747827
29763	9.308068	0.737757	3.077519	-0.562008	-0.009368	-0.042522	-0.714131	0.216491	-0.112243	-0.268243	0.557012	0.231901	0.751002
29764	9.313184	0.778705	3.060139	-0.561057	0.006993	-0.058528	-0.714975	0.214504	-0.111549	-0.259607	0.559196	0.226293	0.754119
29765	9.264682	0.876170	3.136446	-0.567433	-0.000334	-0.042635	-0.716960	0.213084	-0.109849	-0.251087	0.561114	0.220625	0.757252
29766	9.054312	0.824477	3.161469	-0.557590	-0.007295	-0.077913	-0.717244	0.212511	-0.107870	-0.242073	0.563278	0.215303	0.760107
29767	9.085252	0.572503	3.096577	-0.549927	-0.071758	-0.126990	-0.717236	0.210230	-0.104778	-0.232115	0.565682	0.211123	0.762597
29768	9.211279	0.639169	3.061833	-0.564641	-0.102351	-0.121631	-0.720498	0.207668	-0.100247	-0.221890	0.568985	0.206578	0.764425
29769	9.050954	0.874224	2.996594	-0.546609	-0.125951	-0.112428	-0.720487	0.204536	-0.096881	-0.211915	0.572110	0.202454	0.766025
29770	9.163994	0.612004	2.922040	-0.551332	-0.165599	-0.108708	-0.723608	0.201967	-0.090368	-0.201725	0.576220	0.198178	0.766814
29771	9.374160	1.064356	2.805549	-0.543299	-0.203850	-0.062271	-0.725166	0.199107	-0.082738	-0.192195	0.580573	0.193777	0.767103
29772	9.479389	0.766280	2.786986	-0.536952	-0.220210	-0.049728	-0.726443	0.197099	-0.075101	-0.182809	0.585540	0.189201	0.766764
29773	9.210336	0.946357	2.710424	-0.560654	-0.160089	0.085832	-0.727442	0.196793	-0.067873	-0.175471	0.589700	0.182578	0.766896
29774	9.292745	1.205438	2.480268	-0.529348	-0.077108	0.062749	-0.726043	0.200891	-0.063592	-0.168392	0.592739	0.176245	0.767621
29775	9.655543	1.165690	2.673549	-0.542357	-0.032349	-0.093315	-0.725616	0.200457	-0.061617	-0.158937	0.594114	0.171546	0.769636
29776	9.953513	1.460637	2.984009	-0.549207	0.046895	-0.081413	-0.727457	0.199045	-0.062184	-0.149805	0.594666	0.166169	0.772216
29777	9.566203	1.391268	3.096462	-0.545672	0.145405	-0.023684	-0.727586	0.196786	-0.065606	-0.141945	0.593390	0.160010	0.775975
29778	9.333316	0.969436	3.045901	-0.551400	0.193368	0.050165	-0.726878	0.198362	-0.070835	-0.135276	0.591971	0.152563	0.779740
29779	9.314077	1.219206	3.156717	-0.547714	0.196717	0.076749	-0.724187	0.201783	-0.077336	-0.129095	0.590072	0.144991	0.783662
29780	9.505907	1.027487	3.226263	-0.553069	0.225845	0.048211	-0.725180	0.202661	-0.084542	-0.122442	0.588009	0.137418	0.787636
29781	9.541611	1.035417	2.984472	-0.562319	0.160499	0.106910	-0.724329	0.205247	-0.094860	-0.116451	0.586656	0.129308	0.790919
29782	9.143164	0.924155	2.957249	-0.551577	0.106885	0.146195	-0.720933	0.209510	-0.099091	-0.111021	0.586596	0.120858	0.793078
29783	9.073797	0.700963	2.771324	-0.562397	0.100457	0.162007	-0.720369	0.213288	-0.102033	-0.105729	0.586214	0.112204	0.795352
29784	9.025492	0.647960	2.750232	-0.538699	0.122138	0.142673	-0.720954	0.217985	-0.106227	-0.100407	0.585755	0.103942	0.797500
29785	9.294401	0.514063	2.867360	-0.555157	0.120678	0.115983	-0.715571	0.222382	-0.109905	-0.094498	0.584828	0.095864	0.799910
29786	9.505377	0.540543	3.062521	-0.540670	0.148116	0.065596	-0.716432	0.225235	-0.113974	-0.087955	0.583683	0.088400	0.802348
29787	9.246685	0.697686	3.194023	-0.524002	0.179100	0.114217	-0.714732	0.227810	-0.121465	-0.082477	0.581640	0.080711	0.805219
29788	9.123274	0.560536	3.169137	-0.545974	0.150426	0.106133	-0.711471	0.230514	-0.126560	-0.076517	0.580418	0.072659	0.807453
29789	9.007068	0.694893	3.278954	-0.535513	0.110244	0.059605	-0.711047	0.231947	-0.131080	-0.069902	0.579310	0.065512	0.809457
29790	9.287282	0.736569	3.268448	-0.542449	0.044057	0.013992	-0.711049	0.232949	-0.133760	-0.062338	0.579555	0.058722	0.810421
29791	9.219443	0.669324	3.269289	-0.556996	0.054268	-0.012803	-0.709341	0.232812	-0.136465	-0.054204	0.579177	0.052139	0.811725
29792	9.137047	0.483442	3.223143	-0.537797	0.065841	-0.009149	-0.709636	0.235224	-0.136154	-0.046334	0.578911	0.045652	0.812792
29793	9.173712	0.327204	3.398828	-0.555886	0.082186	-0.014790	-0.709634	0.235089	-0.138279	-0.038199	0.577956	0.039063	0.814237
29794	9.089819	0.314750	3.626253	-0.555780	0.086399	0.016993	-0.708926	0.234596	-0.141269	-0.030557	0.577264	0.031951	0.815360
29795	9.099437	0.295324	3.621624	-0.545021	0.042770	0.053657	-0.708356	0.234887	-0.143820	-0.023639	0.576866	0.024754	0.816122
29796	8.964798	0.373331	3.591935	-0.532532	0.002090	0.061114	-0.708648	0.236880	-0.145496	-0.016936	0.577444	0.017549	0.816066
29797	9.022720	0.421455	3.615486	-0.547476	-0.070032	0.074669	-0.708937	0.238015	-0.145198	-0.010284	0.578779	0.010110	0.815357
29798	9.105270	0.401146	3.543106	-0.540493	-0.111387	0.062637	-0.707658	0.238013	-0.145633	-0.003480	0.581095	0.002784	0.813823
29799	9.173747	0.467872	3.460107	-0.550407	-0.100546	0.066020	-0.708662	0.239422	-0.141786	0.003362	0.582805	-0.004589	0.812592
29800	9.217666	0.365390	3.350031	-0.558622	-0.107629	0.057122	-0.709382	0.241120	-0.139922	0.010463	0.584933	-0.012150	0.810923
29801	9.184403	0.326386	3.263516	-0.540243	-0.086256	0.074890	-0.706834	0.242950	-0.137373	0.017051	0.586290	-0.019451	0.809688
29802	9.299808	0.267834	3.293013	-0.556503	-0.073586	0.078176	-0.706554	0.243942	-0.137081	0.023790	0.587732	-0.027214	0.808248
29803	9.208560	0.292276	3.244532	-0.523833	-0.069985	0.060830	-0.707270	0.244790	-0.135650	0.030422	0.588729	-0.034067	0.807039
29804	9.272208	0.378428	3.170989	-0.545656	-0.082642	0.078372	-0.706849	0.246211	-0.136489	0.037017	0.590196	-0.041660	0.805334
29805	9.215009	0.470328	3.121709	-0.554987	-0.091094	0.021701	-0.707425	0.247626	-0.134769	0.044639	0.591431	-0.048542	0.803654
29806	9.297205	0.401819	3.071616	-0.545865	-0.082031	0.012031	-0.707853	0.247332	-0.131370	0.052294	0.592816	-0.055346	0.801730
29807	9.355237	0.512887	3.111380	-0.543247	-0.087311	-0.002036	-0.708567	0.247753	-0.129519	0.060171	0.593901	-0.061725	0.799907
29808	9.331334	0.377087	3.016266	-0.540184	-0.049673	0.018098	-0.706872	0.249439	-0.125690	0.067688	0.594634	-0.068462	0.798211
29809	9.254440	0.338509	2.953969	-0.540077	-0.048089	0.041072	-0.707302	0.249572	-0.122569	0.074890	0.594919	-0.075226	0.796746
29810	9.314668	0.318824	2.958942	-0.553658	-0.016990	-0.002615	-0.708299	0.249710	-0.120861	0.082928	0.595020	-0.081870	0.795218
29811	9.370049	0.313732	2.973424	-0.558398	-0.036582	-0.024656	-0.707446	0.249563	-0.120019	0.091407	0.595067	-0.088098	0.793586
29812	9.355118	0.304492	3.026711	-0.532803	-0.004192	-0.033409	-0.707719	0.246867	-0.119762	0.099690	0.594920	-0.094003	0.792020
29813	9.394313	0.366811	2.982465	-0.545475	0.007655	-0.040689	-0.709008	0.248854	-0.118881	0.108344	0.594185	-0.099717	0.790735
29814	9.322237	0.483366	2.995760	-0.535452	0.014794	-0.038847	-0.707582	0.247858	-0.119186	0.116756	0.593613	-0.105543	0.789210
29815	9.269084	0.454653	2.988902	-0.557204	0.017530	-0.032055	-0.708007	0.247717	-0.119184	0.125427	0.592542	-0.111480	0.787867
29816	9.312250	0.396422	2.996744	-0.552531	0.028161	-0.014372	-0.709004	0.248146	-0.119314	0.133657	0.591531	-0.117812	0.786351
29817	9.254621	0.469276	2.993591	-0.539751	0.038892	-0.012522	-0.708721	0.248572	-0.119736	0.141851	0.589992	-0.123606	0.785181
29818	9.322446	0.439558	2.947918	-0.563540	0.008364	-0.010831	-0.708293	0.248002	-0.119179	0.150072	0.589118	-0.130188	0.783243
29819	9.288567	0.514998	2.995452	-0.545504	-0.004242	-0.021158	-0.707160	0.248851	-0.119179	0.158347	0.588131	-0.136049	0.781357
29820	9.274450	0.531763	2.956619	-0.574474	0.014882	-0.028690	-0.707723	0.247572	-0.118338	0.166957	0.587029	-0.142541	0.779233
29821	9.331869	0.379077	2.948580	-0.543628	0.003907	-0.026500	-0.708570	0.246298	-0.118628	0.175294	0.585801	-0.148239	0.777260
29822	9.292772	0.391832	3.016153	-0.539964	0.002854	-0.012306	-0.709707	0.246445	-0.119326	0.183170	0.584820	-0.154398	0.774981
29823	9.346155	0.347628	2.958578	-0.545382	0.002838	-0.007053	-0.708710	0.246018	-0.119622	0.191197	0.583414	-0.160309	0.772899
29824	9.312358	0.464214	3.015319	-0.545338	0.015466	-0.008894	-0.708714	0.247158	-0.121026	0.199080	0.582079	-0.166513	0.770600
29825	9.341227	0.468957	3.029727	-0.550774	0.013613	-0.000094	-0.709274	0.244881	-0.118779	0.207071	0.580329	-0.172495	0.768496
29826	9.336511	0.497989	3.029409	-0.556215	0.009939	0.010483	-0.710559	0.246882	-0.122147	0.214717	0.578840	-0.179080	0.766010
29827	9.283768	0.522279	2.995377	-0.559953	0.002922	-0.008986	-0.708992	0.246028	-0.122452	0.222882	0.577113	-0.185089	0.763548
29828	9.307837	0.524604	3.004985	-0.563589	0.002942	-0.009024	-0.707851	0.245319	-0.123460	0.230835	0.575635	-0.191554	0.760702
29829	9.319917	0.478456	2.981318	-0.559929	0.006545	-0.010775	-0.708565	0.245886	-0.122740	0.239006	0.573722	-0.197465	0.758107
29830	9.342009	0.584690	2.984936	-0.569052	-0.000677	-0.003742	-0.708424	0.245882	-0.121608	0.246870	0.572114	-0.204051	0.755052
29831	9.302963	0.531946	3.014576	-0.556258	0.010050	-0.001905	-0.708983	0.244043	-0.123040	0.254843	0.569994	-0.209926	0.752392
29832	9.307718	0.473790	2.995886	-0.525455	-0.000838	-0.009445	-0.707281	0.244747	-0.122479	0.262236	0.568502	-0.215751	0.749326
29833	9.273648	0.454836	3.022725	-0.561733	0.010174	-0.013486	-0.707995	0.245889	-0.124161	0.270404	0.566266	-0.221512	0.746429
29834	9.321996	0.435075	3.003549	-0.547230	-0.000790	-0.003510	-0.708279	0.245459	-0.122605	0.277895	0.564506	-0.227690	0.743145
29835	9.305004	0.474049	3.034552	-0.545417	-0.002651	0.001831	-0.708847	0.245750	-0.124297	0.285546	0.562348	-0.233389	0.740107
29836	9.273535	0.469474	3.044311	-0.540009	-0.000734	-0.014049	-0.708856	0.247736	-0.124135	0.293049	0.560553	-0.239295	0.736641
29837	9.278100	0.450262	3.068685	-0.550032	-0.011596	-0.003487	-0.708141	0.246307	-0.121748	0.300739	0.558389	-0.244991	0.733305
29838	9.283133	0.474308	3.053910	-0.550064	-0.009679	-0.015879	-0.708140	0.246310	-0.122597	0.308272	0.556552	-0.251029	0.729523
29839	9.345960	0.473852	3.044165	-0.549310	-0.022080	-0.038781	-0.708286	0.246731	-0.121034	0.316362	0.554584	-0.256320	0.725708
29840	9.307755	0.483457	2.995778	-0.554672	-0.018613	-0.021177	-0.708279	0.245459	-0.122747	0.323907	0.552742	-0.262367	0.721612
29841	9.332228	0.492729	2.956977	-0.540040	-0.004279	-0.019316	-0.708272	0.243611	-0.121633	0.331645	0.550344	-0.267559	0.718015
29842	9.317690	0.492866	2.964245	-0.560010	0.004937	-0.031995	-0.710262	0.243758	-0.121899	0.339453	0.548056	-0.273355	0.713922
29843	9.325127	0.514480	2.949495	-0.554517	0.010287	-0.028420	-0.709980	0.244326	-0.122179	0.347494	0.545266	-0.278490	0.710194
29844	9.320027	0.517156	2.985720	-0.556317	0.012064	-0.024916	-0.709120	0.242331	-0.120224	0.355118	0.542732	-0.284203	0.706090
29845	9.303490	0.512124	2.937467	-0.547210	0.013814	-0.023937	-0.710541	0.242336	-0.120779	0.362965	0.539785	-0.289190	0.702323
29846	9.295564	0.515150	3.026856	-0.542709	0.012026	-0.028302	-0.709967	0.241490	-0.122775	0.370407	0.537243	-0.294617	0.698119
29847	9.317615	0.497775	2.976273	-0.554448	0.011925	-0.010741	-0.709113	0.241204	-0.122502	0.378063	0.534059	-0.299792	0.694243
29848	9.312916	0.560735	2.990076	-0.561784	0.007537	-0.019640	-0.711242	0.240642	-0.122916	0.385474	0.531261	-0.305549	0.689790
29849	9.318172	0.603993	2.955755	-0.558120	0.013847	-0.021397	-0.709819	0.240213	-0.122649	0.393251	0.527957	-0.310573	0.685682
29850	9.303297	0.589858	2.999430	-0.552634	0.017372	-0.016054	-0.709247	0.239217	-0.122380	0.400485	0.524946	-0.316101	0.681266
29851	9.317985	0.594448	2.975194	-0.549013	0.017398	-0.020430	-0.711239	0.240078	-0.123772	0.408092	0.521532	-0.320910	0.677113
29852	9.288806	0.592382	3.001838	-0.530900	0.002786	-0.008635	-0.710381	0.238942	-0.124357	0.414815	0.518728	-0.326275	0.672603
29853	9.288571	0.604694	3.037949	-0.549046	0.006460	-0.007101	-0.709529	0.239079	-0.123513	0.422091	0.515253	-0.331240	0.668307
29854	9.283894	0.614301	3.023349	-0.539931	0.017325	-0.017676	-0.709812	0.238797	-0.123797	0.429032	0.512124	-0.336446	0.663674
29855	9.341633	0.584995	3.033264	-0.552721	-0.000725	-0.007091	-0.709531	0.239363	-0.123510	0.436211	0.508589	-0.341448	0.659144
29856	9.312427	0.575678	3.059989	-0.543570	0.014608	-0.014164	-0.711655	0.238099	-0.125772	0.443029	0.505328	-0.346692	0.654349
29857	9.295588	0.585436	3.057487	-0.552648	0.017385	-0.017828	-0.712087	0.239377	-0.125755	0.450380	0.501505	-0.351349	0.649772
29858	9.278435	0.503325	3.051176	-0.541776	0.004618	-0.007020	-0.710525	0.239799	-0.125763	0.456917	0.498225	-0.356662	0.644819
29859	9.316922	0.474095	3.053868	-0.547184	0.010037	-0.005344	-0.712519	0.240655	-0.125739	0.463901	0.494340	-0.361367	0.640186
29860	9.350611	0.437599	3.049397	-0.561670	0.008162	0.010424	-0.710947	0.238952	-0.126902	0.470333	0.490590	-0.367001	0.635152
29861	9.274054	0.585421	3.033350	-0.541503	0.031328	0.028215	-0.710523	0.239951	-0.128878	0.476889	0.486129	-0.371691	0.630953
29862	9.266735	0.619469	3.059562	-0.541527	0.024039	0.037107	-0.709106	0.241086	-0.129727	0.482798	0.482062	-0.377109	0.626347
29863	9.264564	0.658077	3.047051	-0.546987	0.024083	0.035279	-0.709536	0.242082	-0.130421	0.489167	0.477483	-0.381930	0.621977
29864	9.254777	0.672792	3.071065	-0.547005	0.025948	0.028189	-0.709253	0.242655	-0.132117	0.495151	0.473302	-0.387238	0.617136
29865	9.264418	0.580617	3.028584	-0.549761	0.025188	0.013999	-0.707262	0.242512	-0.133267	0.501716	0.468742	-0.391801	0.612417
29866	9.278234	0.559247	3.103716	-0.574360	0.009906	0.022648	-0.707834	0.243221	-0.132547	0.507788	0.464417	-0.397472	0.607029
29867	9.312139	0.525001	3.072638	-0.552557	0.009822	0.021139	-0.708690	0.244075	-0.132956	0.514061	0.459854	-0.402209	0.602083
29868	9.312165	0.551647	3.082007	-0.557914	0.027900	0.017429	-0.706416	0.244217	-0.134530	0.520071	0.455412	-0.407363	0.596810
29869	9.220302	0.528103	3.089642	-0.559729	0.024245	0.022716	-0.707552	0.244511	-0.136784	0.526393	0.450483	-0.411968	0.591825
29870	9.292667	0.581014	3.120370	-0.556985	0.024145	0.033385	-0.708412	0.245929	-0.135913	0.532056	0.445861	-0.417209	0.586567
29871	9.311816	0.597993	3.149153	-0.552429	0.042386	0.006791	-0.706559	0.245367	-0.138766	0.538537	0.440830	-0.421306	0.581506
29872	9.273005	0.528088	3.140319	-0.559748	0.031602	0.006756	-0.706700	0.245083	-0.138768	0.544477	0.436207	-0.426175	0.575885
29873	9.244172	0.576653	3.147065	-0.564399	0.020907	-0.003849	-0.704858	0.246501	-0.139617	0.550883	0.431284	-0.430460	0.570287
29874	9.268196	0.547499	3.147359	-0.553556	0.011863	-0.005434	-0.706136	0.246795	-0.141870	0.556614	0.426956	-0.435277	0.564291
29875	9.297047	0.542559	3.159458	-0.538136	0.013674	-0.014107	-0.706133	0.245799	-0.141031	0.562727	0.422399	-0.439166	0.558615
29876	9.301689	0.503890	3.164716	-0.565312	0.020947	-0.007397	-0.704997	0.245937	-0.140613	0.568533	0.417752	-0.443902	0.552453
29877	9.244079	0.557333	3.149698	-0.536295	0.015430	-0.010566	-0.705425	0.246508	-0.141312	0.574484	0.413074	-0.447693	0.546725
29878	9.201215	0.591077	3.091382	-0.552633	0.017325	-0.012540	-0.704571	0.246368	-0.142453	0.580080	0.408559	-0.452193	0.540471
29879	9.263854	0.600470	3.110525	-0.570898	0.010340	-0.026852	-0.705862	0.248776	-0.140435	0.586317	0.403593	-0.456193	0.534072
29880	9.244507	0.620018	3.124832	-0.538210	0.012032	-0.031790	-0.705710	0.246936	-0.141872	0.591821	0.399381	-0.460345	0.527565
29881	9.237129	0.564416	3.115796	-0.561882	0.003164	-0.035559	-0.704574	0.246930	-0.140889	0.597876	0.394583	-0.464165	0.520959
29882	9.191188	0.542954	3.116097	-0.563756	-0.011322	-0.027542	-0.707125	0.244944	-0.139332	0.603184	0.390175	-0.468796	0.513967
29883	9.224820	0.506504	3.118876	-0.545697	-0.025757	-0.034317	-0.705278	0.244795	-0.138357	0.608689	0.385769	-0.472709	0.507175
29884	9.287618	0.537588	3.128111	-0.571061	-0.022176	-0.017811	-0.707695	0.244797	-0.137205	0.613710	0.381194	-0.477512	0.500033
29885	9.273027	0.474735	3.111916	-0.543804	-0.021377	-0.021046	-0.707987	0.246209	-0.135063	0.618967	0.376554	-0.481358	0.493337
29886	9.282810	0.527905	3.120976	-0.552750	-0.003416	-0.009753	-0.706557	0.244507	-0.136367	0.623808	0.371848	-0.485702	0.486504
29887	9.244361	0.542558	3.106364	-0.541851	-0.002546	-0.012290	-0.707412	0.244789	-0.135224	0.629009	0.366882	-0.489265	0.479964
29888	9.253865	0.542619	3.125683	-0.547293	-0.003469	-0.007039	-0.705995	0.245636	-0.134802	0.633644	0.362131	-0.493474	0.473118
29889	9.272884	0.525763	3.154845	-0.552811	-0.015171	-0.005262	-0.707414	0.244927	-0.134090	0.638595	0.356997	-0.497251	0.466359
29890	9.277609	0.518543	3.164585	-0.567205	0.002837	0.003305	-0.706840	0.243647	-0.133541	0.643195	0.351746	-0.501532	0.459391
29891	9.272808	0.535521	3.169235	-0.545493	-0.008031	-0.001681	-0.707129	0.245072	-0.135082	0.647988	0.346523	-0.505073	0.452697
29892	9.263352	0.518451	3.135607	-0.556455	-0.021526	0.001810	-0.707416	0.245352	-0.133661	0.652135	0.341562	-0.509450	0.445551
29893	9.256262	0.508677	3.111560	-0.552749	-0.011649	0.003560	-0.707842	0.245066	-0.132669	0.656751	0.336151	-0.513033	0.438722
29894	9.292400	0.506078	3.118790	-0.556340	-0.007171	0.008805	-0.708417	0.246629	-0.133073	0.660835	0.330911	-0.517159	0.431673
29895	9.258676	0.513511	3.113919	-0.536352	-0.000867	-0.001621	-0.706987	0.244784	-0.133953	0.665354	0.325605	-0.520318	0.424917
29896	9.258657	0.513526	3.116335	-0.556334	-0.004440	0.005244	-0.708278	0.247337	-0.132783	0.669350	0.320299	-0.524272	0.417752
29897	9.282400	0.479752	3.150512	-0.545457	-0.002601	-0.004372	-0.706715	0.247332	-0.132229	0.673789	0.314847	-0.527407	0.410758
29898	9.272748	0.441022	3.131625	-0.534505	0.002726	-0.001629	-0.706855	0.246909	-0.132940	0.677633	0.309772	-0.530931	0.403691
29899	9.258454	0.445809	3.109842	-0.560770	0.009979	0.006864	-0.707720	0.249606	-0.132763	0.682062	0.303822	-0.533979	0.396674
29900	9.263844	0.455019	3.042069	-0.534534	-0.003570	-0.002471	-0.707435	0.249176	-0.131637	0.685699	0.298735	-0.537477	0.389478
29901	9.277781	0.469917	3.119213	-0.542660	0.004537	0.001808	-0.707854	0.247474	-0.131369	0.689852	0.293065	-0.540315	0.382461
29902	9.291908	0.411929	3.136757	-0.552702	-0.008086	0.007956	-0.706007	0.248042	-0.132935	0.693318	0.287581	-0.543967	0.375111
29903	9.301619	0.416671	3.131858	-0.559911	0.000952	0.008703	-0.706441	0.249315	-0.131360	0.697329	0.281562	-0.546909	0.367895
29904	9.272992	0.440823	3.100212	-0.552638	0.004568	0.003457	-0.706300	0.249454	-0.130652	0.700809	0.275964	-0.550242	0.360478
29905	9.255940	0.399844	3.100692	-0.558130	-0.003518	0.003434	-0.706025	0.251581	-0.130348	0.704641	0.269996	-0.553086	0.353099
29906	9.285061	0.426201	3.093109	-0.547177	-0.000976	0.015941	-0.706160	0.250164	-0.130929	0.707787	0.264311	-0.556408	0.345814
29907	9.287174	0.436127	3.136493	-0.530866	0.000860	0.003735	-0.707442	0.250446	-0.129499	0.711367	0.258638	-0.558887	0.338686
29908	9.262984	0.402383	3.127236	-0.549919	0.002741	0.004376	-0.705880	0.251014	-0.130497	0.714497	0.252956	-0.561998	0.331158
29909	9.263208	0.407049	3.100602	-0.548208	-0.008874	-0.007031	-0.707871	0.251158	-0.129913	0.717976	0.247165	-0.564562	0.323558
29910	9.273012	0.426261	3.090708	-0.565473	-0.011525	-0.003673	-0.706450	0.251009	-0.128651	0.720914	0.241382	-0.567815	0.315600
29911	9.277859	0.406820	3.078836	-0.556340	-0.008028	0.003489	-0.706165	0.251155	-0.130210	0.724213	0.235296	-0.570346	0.307988
29912	9.292377	0.406698	3.073985	-0.531905	-0.018891	-0.003233	-0.706035	0.253708	-0.129901	0.726743	0.229979	-0.573377	0.300320
29913	9.302350	0.425774	3.042344	-0.556335	0.001131	-0.012482	-0.704749	0.251998	-0.128512	0.730085	0.223972	-0.575577	0.292444
29914	9.297391	0.435609	3.063989	-0.527301	-0.004430	-0.010339	-0.707596	0.252852	-0.127348	0.732647	0.218662	-0.578222	0.284736
29915	9.302369	0.416061	3.035202	-0.561855	-0.007804	-0.017800	-0.706031	0.252567	-0.128213	0.735778	0.212638	-0.580434	0.276610
29916	9.319189	0.411166	3.042484	-0.535504	-0.007961	-0.013950	-0.705887	0.251709	-0.126382	0.738196	0.207218	-0.583041	0.268683
29917	9.311834	0.435548	3.068804	-0.538140	0.000031	0.000125	-0.707018	0.250580	-0.127377	0.741061	0.201245	-0.584957	0.261065
29918	9.297814	0.418295	3.001352	-0.557275	-0.002419	-0.017779	-0.707166	0.251711	-0.125805	0.743489	0.195468	-0.587460	0.252797
29919	9.273350	0.416289	3.042488	-0.563680	-0.016938	-0.003617	-0.706030	0.251994	-0.126378	0.746110	0.189201	-0.589615	0.244697
29920	9.321605	0.377209	3.025944	-0.556414	-0.014200	-0.010621	-0.706312	0.251425	-0.125815	0.748188	0.183362	-0.592186	0.236448
29921	9.355617	0.430151	3.022891	-0.532747	-0.002562	-0.013940	-0.708308	0.252274	-0.123808	0.750747	0.177569	-0.593810	0.228556
29922	9.283493	0.401285	2.972562	-0.549989	-0.002487	-0.014158	-0.705606	0.251983	-0.123549	0.752792	0.171766	-0.596035	0.220326
29923	9.297712	0.391710	3.001649	-0.549084	-0.002492	-0.014147	-0.706891	0.253261	-0.122959	0.755244	0.165690	-0.597604	0.212185
29924	9.331464	0.410923	3.015888	-0.541763	0.004637	-0.008789	-0.708023	0.251841	-0.121832	0.757157	0.159874	-0.599575	0.204115
29925	9.326433	0.357783	3.016488	-0.547213	0.012014	-0.024829	-0.708590	0.251704	-0.122962	0.759653	0.153855	-0.600754	0.195834
29926	9.333691	0.391664	3.030600	-0.539989	-0.004414	-0.005177	-0.706603	0.252267	-0.122830	0.761274	0.148016	-0.602738	0.187776
29927	9.331334	0.377087	3.016266	-0.559973	-0.004303	-0.007182	-0.706745	0.252269	-0.123253	0.763374	0.141619	-0.604135	0.179515
29928	9.283251	0.377239	2.992163	-0.554470	-0.004463	0.007029	-0.707604	0.253689	-0.123090	0.764823	0.135374	-0.606078	0.171433
29929	9.341280	0.369517	2.975256	-0.558146	-0.011646	0.007042	-0.707308	0.251134	-0.122978	0.766603	0.128824	-0.607487	0.163351
29930	9.321877	0.389110	2.996812	-0.545380	0.002795	-0.002631	-0.707032	0.252689	-0.121547	0.767979	0.122777	-0.609132	0.155217
29931	9.331765	0.391283	2.967776	-0.554506	-0.004359	-0.003575	-0.704763	0.253966	-0.122968	0.769701	0.116358	-0.610256	0.146999
29932	9.312232	0.372192	2.987348	-0.539873	0.013620	-0.007060	-0.706462	0.252550	-0.122686	0.771040	0.110387	-0.611579	0.138861
29933	9.331484	0.386663	3.001660	-0.552649	0.000088	0.001725	-0.705189	0.253967	-0.123106	0.772627	0.103889	-0.612507	0.130727
29934	9.350737	0.381738	3.006522	-0.554480	0.006550	-0.014257	-0.705325	0.252549	-0.123120	0.773759	0.097772	-0.613832	0.122257
29935	9.312271	0.357615	2.975428	-0.532696	0.003763	-0.016648	-0.705462	0.251269	-0.122283	0.775227	0.091774	-0.614483	0.114062
29936	9.293242	0.376904	2.948656	-0.549089	-0.007028	-0.010581	-0.706608	0.253545	-0.123099	0.776004	0.085699	-0.615879	0.105670
29937	9.341742	0.327928	2.895974	-0.547343	-0.015043	-0.021121	-0.707320	0.253687	-0.122526	0.777103	0.079549	-0.616718	0.097167
29938	9.373394	0.429328	2.909299	-0.559861	0.011909	-0.005491	-0.705470	0.253258	-0.123111	0.777948	0.073183	-0.617712	0.088732
29939	9.331877	0.400890	2.958003	-0.543591	0.002878	-0.012337	-0.704616	0.252973	-0.123121	0.779069	0.066929	-0.618146	0.080418
29940	9.319192	0.372375	3.023585	-0.557947	0.031758	-0.010922	-0.705474	0.254397	-0.124232	0.779991	0.060608	-0.618682	0.071934
29941	9.292583	0.416229	3.052129	-0.539798	0.031685	-0.012480	-0.706035	0.252697	-0.124529	0.781291	0.054353	-0.618526	0.063684
29942	9.335675	0.348360	3.064912	-0.537972	0.028009	-0.005359	-0.706598	0.251852	-0.125950	0.781966	0.048260	-0.618965	0.055519
29943	9.306449	0.358454	3.103503	-0.545338	0.009972	-0.000033	-0.705899	0.254115	-0.124232	0.782822	0.041775	-0.619033	0.047360
29944	9.310979	0.319876	3.123260	-0.545212	0.024289	0.010491	-0.706328	0.254972	-0.125778	0.783273	0.035363	-0.619423	0.039342
29945	9.286880	0.319998	3.118458	-0.545190	0.031559	0.003365	-0.705616	0.254688	-0.126069	0.784224	0.028807	-0.619020	0.031246
29946	9.274982	0.305390	3.089638	-0.548907	0.009839	0.015837	-0.704768	0.256110	-0.127619	0.784329	0.022266	-0.619510	0.023257
29947	9.287219	0.300328	3.065513	-0.530819	-0.003761	0.016135	-0.705059	0.257815	-0.128024	0.784661	0.015788	-0.619530	0.015516
29948	9.301970	0.341231	3.050537	-0.536118	0.018746	0.021251	-0.703205	0.256248	-0.127630	0.784706	0.009370	-0.619749	0.007772
29949	9.292139	0.324466	3.065237	-0.563445	0.015423	0.004139	-0.703775	0.256821	-0.128752	0.785117	0.002520	-0.619342	-0.000558
29950	9.303832	0.305299	3.104100	-0.567074	0.017249	0.003199	-0.705200	0.257677	-0.129299	0.784975	-0.004168	-0.619449	-0.008966
29951	9.267479	0.305649	3.123477	-0.559854	0.011836	-0.000230	-0.704915	0.257390	-0.128454	0.785161	-0.010910	-0.618954	-0.017320
29952	9.284319	0.281344	3.118892	-0.537973	0.024346	-0.000050	-0.704923	0.258947	-0.127446	0.784934	-0.017103	-0.618822	-0.025412
29953	9.233299	0.243147	3.143552	-0.539904	-0.000977	0.010682	-0.703646	0.259799	-0.128439	0.784803	-0.023674	-0.618395	-0.033337
29954	9.264882	0.237933	3.114570	-0.534511	-0.009993	0.009038	-0.704214	0.259516	-0.128154	0.783994	-0.029946	-0.618675	-0.041220
29955	9.296462	0.271509	3.104486	-0.547129	0.009944	0.003471	-0.703215	0.258375	-0.127041	0.783822	-0.036526	-0.617943	-0.049349
29956	9.243373	0.274261	3.104527	-0.545385	-0.002693	0.004444	-0.703784	0.258664	-0.128308	0.782925	-0.042906	-0.617972	-0.057426
29957	9.301138	0.300694	3.137986	-0.552680	0.002891	-0.010701	-0.704212	0.258658	-0.126180	0.782474	-0.049395	-0.617220	-0.065832
29958	9.301223	0.293352	3.123569	-0.554452	0.015610	-0.021416	-0.704359	0.260227	-0.128429	0.781590	-0.055571	-0.616839	-0.074424
29959	9.233541	0.267193	3.123951	-0.547249	0.002937	-0.019502	-0.703789	0.259653	-0.127023	0.780958	-0.061856	-0.615961	-0.082888
29960	9.284112	0.286361	3.147835	-0.549073	-0.003468	-0.007087	-0.703931	0.259798	-0.127870	0.779693	-0.068148	-0.615733	-0.091146
29961	9.300914	0.281482	3.157533	-0.554560	-0.000593	-0.023090	-0.703642	0.258806	-0.128449	0.778827	-0.074492	-0.614762	-0.099735
29962	9.291576	0.315225	3.133004	-0.558176	-0.002457	-0.014271	-0.703215	0.258665	-0.129021	0.777373	-0.080826	-0.614372	-0.108192
29963	9.291409	0.300816	3.147664	-0.538166	0.002869	-0.015842	-0.703781	0.257953	-0.128032	0.776415	-0.086977	-0.613232	-0.116455
29964	9.262426	0.305863	3.152480	-0.540055	-0.000593	-0.030887	-0.704633	0.257956	-0.128167	0.774805	-0.092811	-0.612747	-0.124920
29965	9.238722	0.320211	3.104020	-0.540066	-0.007874	-0.022881	-0.703494	0.257242	-0.127759	0.773529	-0.098909	-0.611643	-0.133276
29966	9.294160	0.305375	3.106528	-0.550148	-0.017650	-0.031776	-0.704339	0.255684	-0.128052	0.771516	-0.104919	-0.611265	-0.141812
29967	9.286935	0.344197	3.123020	-0.552752	-0.004252	-0.017732	-0.705196	0.256539	-0.128319	0.770102	-0.111238	-0.609919	-0.150227
29968	9.243981	0.310132	3.043712	-0.536443	-0.013327	-0.019264	-0.705759	0.254973	-0.126490	0.768036	-0.117162	-0.609354	-0.158373
29969	9.273110	0.338905	3.036103	-0.542890	-0.024055	-0.024572	-0.705326	0.253266	-0.125520	0.766211	-0.123279	-0.608222	-0.166698
29970	9.283067	0.319205	2.987978	-0.542064	-0.040291	-0.022691	-0.706190	0.255677	-0.124355	0.763626	-0.129316	-0.607929	-0.174860
29971	9.312560	0.379199	2.948605	-0.561941	-0.024003	-0.019469	-0.706053	0.256380	-0.122649	0.761596	-0.135753	-0.606581	-0.183306
29972	9.288679	0.367023	2.910108	-0.552781	-0.016905	-0.012333	-0.705906	0.255530	-0.123226	0.759131	-0.141974	-0.605729	-0.191455
29973	9.331859	0.386358	2.953332	-0.556396	-0.011469	-0.013284	-0.706470	0.254249	-0.121677	0.757115	-0.148318	-0.604057	-0.199736
29974	9.365592	0.400737	2.967626	-0.563582	0.001159	-0.010784	-0.706755	0.254249	-0.121250	0.754670	-0.154623	-0.602746	-0.207995
29975	9.350945	0.347628	2.963405	-0.568038	0.017459	-0.018023	-0.707047	0.255952	-0.121371	0.752769	-0.160929	-0.600462	-0.216533
29976	9.312439	0.376874	2.963130	-0.545281	0.019037	-0.005386	-0.706467	0.253541	-0.121968	0.750449	-0.166920	-0.598805	-0.224493
29977	9.302925	0.379245	2.946200	-0.552539	0.019055	-0.003702	-0.705329	0.253399	-0.122686	0.748508	-0.173115	-0.596381	-0.232588
29978	9.346061	0.362251	2.977747	-0.560664	0.029941	-0.007398	-0.704770	0.255524	-0.122243	0.746089	-0.179231	-0.594365	-0.240744
29979	9.350513	0.343130	3.016619	-0.568819	0.031748	-0.003969	-0.706759	0.255389	-0.122796	0.744068	-0.185562	-0.591535	-0.249031
29980	9.343197	0.352935	3.031019	-0.537940	0.031599	-0.003608	-0.705908	0.255956	-0.123363	0.741603	-0.191343	-0.589460	-0.256807
29981	9.307051	0.348268	3.021453	-0.549771	0.024396	0.001598	-0.705059	0.257095	-0.125057	0.739429	-0.197447	-0.586677	-0.264706
29982	9.297211	0.309690	3.026730	-0.552505	0.024446	-0.002864	-0.705618	0.254823	-0.124227	0.736667	-0.203454	-0.584503	-0.272552
29983	9.316312	0.324283	3.060373	-0.556102	0.031673	-0.002947	-0.704910	0.255678	-0.125640	0.734363	-0.209511	-0.581463	-0.280565
29984	9.316349	0.324253	3.055541	-0.552603	0.008206	-0.000107	-0.704908	0.255540	-0.126774	0.731264	-0.215604	-0.579385	-0.288237
29985	9.272738	0.290722	3.060806	-0.547099	0.013539	0.004334	-0.704622	0.254969	-0.126074	0.728667	-0.221663	-0.576499	-0.295902
29986	9.287052	0.276221	3.075448	-0.546290	0.002812	-0.005321	-0.704771	0.256388	-0.125917	0.725343	-0.227597	-0.574434	-0.303484
29987	9.320840	0.305101	3.089580	-0.561621	0.015391	0.006817	-0.704772	0.256959	-0.127044	0.722558	-0.233829	-0.571290	-0.311226
29988	9.272317	0.274094	3.106907	-0.530831	0.006339	-0.005167	-0.704490	0.257238	-0.125768	0.719190	-0.239478	-0.569147	-0.318571
29989	9.284142	0.274216	3.138304	-0.548994	0.008236	-0.006275	-0.704350	0.257665	-0.126190	0.716145	-0.245366	-0.566115	-0.326259
29990	9.300857	0.296074	3.171870	-0.541735	0.002701	0.004464	-0.704631	0.257246	-0.127891	0.712596	-0.251261	-0.563786	-0.333498
29991	9.245047	0.257877	3.191703	-0.545335	0.011791	-0.003613	-0.704057	0.255967	-0.127768	0.709474	-0.257043	-0.560585	-0.341058
29992	9.254908	0.252799	3.162748	-0.538113	0.004567	-0.005250	-0.703207	0.256672	-0.127201	0.705748	-0.262718	-0.558182	-0.348326
29993	9.267171	0.274383	3.147991	-0.560838	-0.000776	-0.000169	-0.704628	0.256390	-0.126626	0.702277	-0.268783	-0.554903	-0.355872
29994	9.264954	0.286360	3.128528	-0.556384	-0.013378	-0.003576	-0.704493	0.257949	-0.126044	0.698112	-0.274810	-0.552493	-0.363140
29995	9.258015	0.271616	3.082788	-0.556369	-0.011560	-0.005358	-0.703362	0.259654	-0.127734	0.694351	-0.280766	-0.549295	-0.370572
29996	9.301570	0.285797	3.075322	-0.530945	-0.011659	-0.006818	-0.706198	0.257956	-0.127163	0.690170	-0.286337	-0.546945	-0.377528
29997	9.301437	0.305299	3.101686	-0.552614	0.011886	-0.008984	-0.705348	0.258664	-0.127163	0.686509	-0.291957	-0.543346	-0.385022
29998	9.281568	0.281634	3.162390	-0.545408	0.002836	-0.008854	-0.703924	0.258092	-0.127038	0.682242	-0.297543	-0.540580	-0.392159
29999	9.225990	0.284462	3.172099	-0.569039	0.002983	-0.013566	-0.704067	0.258381	-0.128450	0.678198	-0.303334	-0.536871	-0.399756
30000	9.223416	0.296729	3.198548	-0.550038	-0.004253	-0.020377	-0.704774	0.257529	-0.127746	0.673584	-0.308855	-0.534113	-0.406961
30001	9.281718	0.281512	3.143059	-0.545618	-0.024063	-0.022845	-0.704201	0.256391	-0.127196	0.669169	-0.314374	-0.530885	-0.414177
30002	9.315600	0.305467	3.142747	-0.529233	-0.022415	-0.013807	-0.703067	0.256953	-0.126490	0.664400	-0.319773	-0.528383	-0.420867
30003	9.272288	0.281390	3.114075	-0.551022	-0.022316	-0.014073	-0.704915	0.256670	-0.125346	0.659900	-0.325370	-0.524911	-0.427943
30004	9.262859	0.281268	3.085090	-0.542821	-0.015083	-0.021099	-0.704625	0.255824	-0.127057	0.654916	-0.330748	-0.522131	-0.434822
30005	9.311242	0.309965	3.084705	-0.532889	-0.016813	-0.033344	-0.704065	0.257232	-0.124355	0.650284	-0.335785	-0.518751	-0.441902
30006	9.335323	0.275916	3.075387	-0.561882	-0.015023	-0.016885	-0.706186	0.254683	-0.124224	0.645068	-0.341386	-0.515655	-0.448824
30007	9.292122	0.290539	3.051116	-0.553736	-0.014977	-0.026526	-0.704617	0.253400	-0.123683	0.640229	-0.346673	-0.511902	-0.455939
30008	9.311729	0.319266	3.026604	-0.571023	-0.020312	-0.024918	-0.704626	0.255244	-0.123380	0.634675	-0.352283	-0.508723	-0.462910
30009	9.313994	0.290280	3.031757	-0.547252	0.001149	-0.019467	-0.705760	0.254391	-0.122106	0.629963	-0.357332	-0.504659	-0.469873
30010	9.321440	0.314311	3.016980	-0.549094	0.001224	-0.026561	-0.706895	0.254112	-0.122808	0.624623	-0.362374	-0.501305	-0.476680
30011	9.306938	0.338662	3.031227	-0.554583	-0.004157	-0.026593	-0.706891	0.253261	-0.122817	0.619597	-0.367413	-0.497174	-0.483658
30012	9.321755	0.367389	3.001888	-0.538141	0.013837	-0.031811	-0.707610	0.254965	-0.122793	0.614274	-0.372071	-0.493696	-0.490402
30013	9.331352	0.391619	3.020937	-0.547261	0.006634	-0.027446	-0.707598	0.252124	-0.121974	0.609262	-0.376825	-0.489399	-0.497284
30014	9.302201	0.401652	3.049863	-0.532721	0.012022	-0.033507	-0.706744	0.252125	-0.122830	0.603813	-0.381344	-0.485903	-0.503870
30015	9.304644	0.389491	3.040329	-0.552694	0.012102	-0.031973	-0.707304	0.250143	-0.123696	0.598632	-0.385981	-0.481410	-0.510787
30016	9.301967	0.409115	3.083611	-0.539082	0.017538	-0.042463	-0.707165	0.250994	-0.123689	0.592965	-0.390358	-0.477746	-0.517467
30017	9.297094	0.377666	3.074302	-0.554571	0.006767	-0.039044	-0.707870	0.249577	-0.123698	0.587511	-0.394916	-0.473241	-0.524324
30018	9.306952	0.421078	3.068972	-0.545531	-0.004166	-0.030017	-0.707584	0.249291	-0.123420	0.581586	-0.399634	-0.469560	-0.530627
30019	9.275932	0.425835	3.025462	-0.534673	-0.014163	-0.026293	-0.707585	0.249289	-0.122853	0.576094	-0.404214	-0.465306	-0.536858
30020	9.312126	0.428038	3.027806	-0.567321	-0.000407	-0.035598	-0.708142	0.246449	-0.121746	0.569838	-0.409006	-0.461288	-0.543334
30021	9.312070	0.418386	3.030330	-0.554523	0.002974	-0.017778	-0.708718	0.248439	-0.122287	0.564305	-0.413620	-0.456453	-0.549663
30022	9.304821	0.401469	3.023279	-0.552797	-0.007767	-0.026542	-0.707859	0.246731	-0.121320	0.558070	-0.418324	-0.452495	-0.555708
30023	9.273799	0.449866	3.001032	-0.569063	0.003066	-0.020605	-0.709568	0.247298	-0.119885	0.552252	-0.422980	-0.447422	-0.562067
30024	9.297841	0.430394	3.003633	-0.560019	-0.004192	-0.019568	-0.709282	0.246730	-0.120034	0.545940	-0.427699	-0.443178	-0.567993
30025	9.331107	0.406363	3.059438	-0.540070	-0.011542	-0.013980	-0.709992	0.246733	-0.120595	0.540185	-0.432168	-0.438440	-0.573760
30026	9.307281	0.398991	3.016054	-0.561772	0.002976	-0.014327	-0.710415	0.246024	-0.120458	0.533859	-0.436778	-0.433953	-0.579573
30027	9.350621	0.415772	3.037557	-0.547301	-0.000604	-0.023857	-0.710837	0.244743	-0.118769	0.527901	-0.441022	-0.429010	-0.585466
30028	9.295174	0.447586	3.044526	-0.552642	0.019262	-0.026703	-0.707995	0.245025	-0.120204	0.521531	-0.445144	-0.424466	-0.591338
30029	9.280627	0.440458	3.049458	-0.543616	0.002886	-0.014116	-0.708846	0.244743	-0.120201	0.515632	-0.449299	-0.419352	-0.596991
30030	9.331124	0.440290	3.073558	-0.541774	0.011957	-0.021218	-0.708849	0.245310	-0.120195	0.509248	-0.453349	-0.414872	-0.602513
30031	9.266651	0.454684	2.991321	-0.542733	-0.004357	-0.010521	-0.709699	0.245033	-0.121607	0.503227	-0.457518	-0.409726	-0.607918
30032	9.278435	0.498476	3.048814	-0.549076	0.002915	-0.014173	-0.709411	0.244181	-0.121618	0.496677	-0.461716	-0.405096	-0.613211
30033	9.273675	0.476633	3.029732	-0.554556	-0.006118	-0.008877	-0.709697	0.244464	-0.121188	0.490438	-0.465939	-0.399727	-0.618537
30034	9.331664	0.512581	3.038919	-0.565482	-0.002349	-0.020512	-0.709976	0.243332	-0.121765	0.483505	-0.470215	-0.394914	-0.623830
30035	9.293101	0.551570	3.050618	-0.569060	0.012153	-0.028608	-0.711117	0.244183	-0.120897	0.476909	-0.474088	-0.389292	-0.629484
30036	9.298058	0.580526	3.047872	-0.559954	0.017533	-0.030299	-0.710396	0.241914	-0.121776	0.469950	-0.477880	-0.384355	-0.634862
30037	9.327470	0.599373	2.999291	-0.552679	0.021157	-0.035533	-0.710960	0.241066	-0.122347	0.463372	-0.481322	-0.378845	-0.640385
30038	9.283427	0.571042	3.062496	-0.532833	-0.000571	-0.035183	-0.709682	0.241347	-0.122638	0.456370	-0.484954	-0.374380	-0.645279
30039	9.273869	0.527387	3.029165	-0.548252	0.004971	-0.042481	-0.710529	0.239785	-0.121514	0.449512	-0.488404	-0.369073	-0.650527
30040	9.288258	0.512825	3.034141	-0.560058	0.003195	-0.039068	-0.711244	0.240492	-0.120368	0.442124	-0.492102	-0.364173	-0.655546
30041	9.246945	0.518161	3.072802	-0.539046	0.019234	-0.030969	-0.711941	0.237659	-0.121384	0.435503	-0.495260	-0.358677	-0.660610
30042	9.273596	0.544579	3.072471	-0.540008	0.013877	-0.035362	-0.712224	0.237520	-0.122092	0.428342	-0.498565	-0.353826	-0.665404
30043	9.266194	0.561725	3.101288	-0.530879	0.013687	-0.019331	-0.710947	0.237654	-0.120684	0.421818	-0.501703	-0.348306	-0.670109
30044	9.268497	0.547255	3.108696	-0.545388	0.015526	-0.015975	-0.712217	0.235673	-0.121261	0.414785	-0.505067	-0.343098	-0.674644
30045	9.258676	0.518359	3.116282	-0.549033	0.010086	-0.010683	-0.711363	0.235675	-0.122401	0.408074	-0.508358	-0.337213	-0.679216
30046	9.256075	0.499132	3.130999	-0.564427	0.011864	-0.000262	-0.711364	0.235671	-0.121410	0.400945	-0.511927	-0.331542	-0.683560
30047	9.297067	0.527997	3.149954	-0.550779	0.017210	-0.000124	-0.712500	0.235533	-0.121827	0.394313	-0.515094	-0.325405	-0.687973
30048	9.253944	0.484372	3.087669	-0.552598	0.011776	0.003416	-0.712507	0.237092	-0.121102	0.387270	-0.518485	-0.319782	-0.692051
30049	9.186119	0.509240	3.130980	-0.557183	-0.002772	0.019362	-0.711511	0.236950	-0.121678	0.380621	-0.521991	-0.313451	-0.695989
30050	9.297518	0.508235	3.082511	-0.545378	-0.000963	0.014206	-0.711656	0.237660	-0.121811	0.373639	-0.525465	-0.307847	-0.699651
30051	9.287880	0.551921	3.101369	-0.552634	0.006344	0.007002	-0.711378	0.239222	-0.122505	0.366832	-0.528620	-0.301588	-0.703591
30052	9.195982	0.475070	3.087850	-0.567074	0.009859	0.022707	-0.709960	0.240072	-0.123074	0.359729	-0.532041	-0.295440	-0.707278
30053	9.241968	0.518314	3.092139	-0.541741	0.000831	0.012458	-0.711659	0.238658	-0.123359	0.352995	-0.535115	-0.289268	-0.710894
30054	9.297133	0.506123	3.130866	-0.563540	-0.000910	0.017529	-0.710672	0.240357	-0.122782	0.345717	-0.538519	-0.283234	-0.714322
30055	9.261072	0.474720	3.097433	-0.561753	-0.000811	0.005155	-0.709247	0.239503	-0.123085	0.338570	-0.541597	-0.276820	-0.717923
30056	9.237029	0.503889	3.099556	-0.545515	-0.009755	-0.010525	-0.709957	0.239073	-0.121385	0.330961	-0.544732	-0.271344	-0.721182
30057	9.258984	0.539928	3.087042	-0.547448	-0.024093	-0.017527	-0.710101	0.239502	-0.122229	0.323434	-0.547804	-0.265494	-0.724441
30058	9.324460	0.531992	3.043545	-0.547339	-0.004214	-0.022941	-0.709963	0.240495	-0.122078	0.315585	-0.550687	-0.260034	-0.727690
30059	9.326948	0.541614	3.038601	-0.557382	-0.009523	-0.028332	-0.711520	0.238793	-0.121375	0.307789	-0.553432	-0.254023	-0.731061
30060	9.283356	0.512916	3.043813	-0.556437	0.001374	-0.039016	-0.710677	0.241062	-0.121358	0.299564	-0.556087	-0.248514	-0.734350
30061	9.263844	0.459868	3.044431	-0.563834	-0.023863	-0.034535	-0.711798	0.237087	-0.119975	0.291457	-0.558923	-0.242518	-0.737457
30062	9.292685	0.457360	3.058920	-0.556551	-0.022117	-0.031802	-0.712795	0.237655	-0.119678	0.283153	-0.561833	-0.237008	-0.740267
30063	9.316518	0.486545	3.111726	-0.545521	-0.000576	-0.028261	-0.713360	0.236659	-0.118409	0.275383	-0.564119	-0.231039	-0.743340
30064	9.302628	0.493430	3.039172	-0.554666	-0.009493	-0.033619	-0.713221	0.236939	-0.117274	0.267073	-0.566701	-0.225450	-0.746120
30065	9.285357	0.484143	3.082796	-0.559970	0.002942	-0.011649	-0.714075	0.237224	-0.117123	0.259336	-0.568958	-0.219020	-0.749041
30066	9.272958	0.397214	3.083783	-0.514662	-0.007022	-0.029649	-0.713506	0.236936	-0.116281	0.251496	-0.571195	-0.213921	-0.751481
30067	9.272802	0.474918	3.140913	-0.563502	0.017314	-0.005592	-0.714357	0.236653	-0.115852	0.243811	-0.573147	-0.207259	-0.754389
30068	9.234503	0.499147	3.111695	-0.549027	0.007331	-0.005365	-0.711936	0.235660	-0.117581	0.235955	-0.575327	-0.201246	-0.756852
30069	9.265747	0.518451	3.138020	-0.554431	0.017288	-0.007251	-0.714496	0.236235	-0.117980	0.228289	-0.577095	-0.194708	-0.759562
30070	9.263276	0.537908	3.154722	-0.541708	0.015361	-0.000012	-0.713645	0.236802	-0.118547	0.220584	-0.579019	-0.188662	-0.761896
30071	9.253643	0.494313	3.131056	-0.569005	0.015650	-0.018032	-0.712212	0.234535	-0.120565	0.212524	-0.580703	-0.182005	-0.764521
30072	9.254016	0.542497	3.106352	-0.549143	-0.007941	-0.009686	-0.712783	0.235107	-0.121263	0.204456	-0.582855	-0.176013	-0.766484
30073	9.268721	0.571316	3.091512	-0.568199	-0.010654	0.001616	-0.712355	0.234677	-0.120279	0.196555	-0.584869	-0.169225	-0.768542
30074	9.269001	0.585634	3.062353	-0.527346	-0.009866	-0.006755	-0.712212	0.234104	-0.118870	0.188738	-0.586854	-0.163502	-0.770225
30075	9.254241	0.542314	3.077355	-0.552784	-0.011550	-0.007051	-0.712642	0.234954	-0.118291	0.180833	-0.588660	-0.157036	-0.772087
30076	9.295281	0.534774	3.072551	-0.542859	-0.022405	-0.006861	-0.714352	0.236097	-0.119399	0.172758	-0.590775	-0.151087	-0.773506
30077	9.254428	0.542162	3.053191	-0.545623	-0.024109	-0.016620	-0.714354	0.236234	-0.117698	0.164705	-0.592589	-0.144871	-0.775063
30078	9.273831	0.527417	3.033998	-0.550226	-0.044059	0.000260	-0.713790	0.236793	-0.115572	0.156556	-0.594958	-0.138760	-0.776054
30079	9.331721	0.497989	3.024583	-0.546593	-0.033066	-0.020988	-0.714357	0.236079	-0.113734	0.148356	-0.596772	-0.132596	-0.777349
30080	9.336852	0.439528	2.957565	-0.535834	-0.057411	-0.024254	-0.712651	0.235356	-0.111064	0.139934	-0.599110	-0.127007	-0.778046
30081	9.288597	0.478608	2.974109	-0.562228	-0.059913	-0.033400	-0.713788	0.235069	-0.109216	0.131246	-0.601218	-0.120809	-0.778920
30082	9.342094	0.390674	2.880774	-0.564177	-0.086943	-0.031483	-0.715776	0.234070	-0.106237	0.122272	-0.603938	-0.114912	-0.779168
30083	9.371003	0.356594	2.871449	-0.550512	-0.083434	-0.027804	-0.714927	0.234197	-0.102135	0.113725	-0.606254	-0.108870	-0.779532
30084	9.337515	0.337168	2.823380	-0.543184	-0.076280	-0.026000	-0.716637	0.234761	-0.099991	0.105091	-0.608632	-0.103183	-0.779664
30085	9.376206	0.336864	2.813666	-0.547881	-0.083155	-0.059621	-0.717483	0.232337	-0.095761	0.096058	-0.610734	-0.097547	-0.779911
30086	9.415124	0.326678	2.770229	-0.549617	-0.076013	-0.050830	-0.715497	0.232461	-0.091810	0.086936	-0.612929	-0.092035	-0.779929
30087	9.405369	0.290457	2.765814	-0.553292	-0.085024	-0.049055	-0.716913	0.230752	-0.088984	0.077981	-0.614948	-0.086166	-0.779957
30088	9.395895	0.249157	2.722790	-0.554185	-0.088690	-0.041971	-0.719042	0.229469	-0.085723	0.068902	-0.617220	-0.080472	-0.779625
30089	9.391179	0.278189	2.722472	-0.555110	-0.081324	-0.058832	-0.719609	0.228322	-0.081623	0.059765	-0.619023	-0.074668	-0.779527
30090	9.398348	0.229716	2.708504	-0.560610	-0.084798	-0.070380	-0.718897	0.227316	-0.078382	0.050158	-0.621050	-0.069199	-0.779097
30091	9.376793	0.249111	2.696234	-0.528988	-0.104643	-0.084043	-0.720455	0.225032	-0.073295	0.040916	-0.623003	-0.064115	-0.778513
30092	9.348045	0.270938	2.679113	-0.531911	-0.137067	-0.083881	-0.721589	0.223313	-0.067356	0.031376	-0.625649	-0.059288	-0.777215
30093	9.338662	0.278052	2.647631	-0.539221	-0.147892	-0.078591	-0.721015	0.221026	-0.062852	0.022037	-0.628137	-0.053988	-0.775915
30094	9.300344	0.302295	2.620830	-0.554951	-0.186418	-0.094466	-0.722712	0.217889	-0.057065	0.011986	-0.631391	-0.048944	-0.773826
30095	9.339252	0.299391	2.582145	-0.543514	-0.244984	-0.099271	-0.724697	0.215024	-0.047590	0.002181	-0.635190	-0.043846	-0.771107
30096	9.356789	0.388463	2.542463	-0.541935	-0.275506	-0.111433	-0.725827	0.211591	-0.038411	-0.008051	-0.639618	-0.039218	-0.767650
30097	9.322283	0.557015	2.405302	-0.556997	-0.341778	-0.146566	-0.727096	0.207014	-0.026694	-0.018823	-0.644657	-0.034493	-0.763461
30098	9.465631	0.720201	2.362208	-0.544342	-0.341717	-0.156982	-0.728651	0.202579	-0.014690	-0.029826	-0.649844	-0.030385	-0.758874
30099	9.394198	1.001565	2.061929	-0.566517	-0.369866	-0.218957	-0.729626	0.195874	-0.003139	-0.041831	-0.655008	-0.026439	-0.753999
30100	9.605334	1.402218	1.796188	-0.551872	-0.358366	-0.197518	-0.729898	0.190005	0.012522	-0.053539	-0.660157	-0.022720	-0.748872
30101	9.872375	1.544745	1.666164	-0.555348	-0.312050	-0.231381	-0.729298	0.180603	0.023182	-0.065557	-0.664201	-0.019186	-0.744427
30102	9.853486	1.418460	1.551604	-0.536855	-0.250632	-0.258095	-0.731412	0.174615	0.033192	-0.077897	-0.667479	-0.016614	-0.740356
30103	9.757318	1.433311	1.510486	-0.545238	-0.188368	-0.166589	-0.734231	0.167642	0.040930	-0.088766	-0.669487	-0.012548	-0.737394
30104	9.599236	1.530302	1.400871	-0.540360	-0.141662	-0.154449	-0.734074	0.162360	0.050504	-0.099557	-0.670977	-0.008713	-0.734712
30105	9.660570	1.538811	1.277450	-0.548241	-0.113971	-0.122845	-0.734623	0.156954	0.054983	-0.109789	-0.671711	-0.004160	-0.732621
30106	9.746259	1.619718	1.160439	-0.564322	-0.089871	-0.087762	-0.734604	0.151545	0.060308	-0.119886	-0.672221	0.000817	-0.730579
30107	9.774940	1.614915	1.194286	-0.532245	-0.041352	-0.089450	-0.735156	0.146703	0.065927	-0.129389	-0.671778	0.005413	-0.729344
30108	9.726171	1.475014	1.191079	-0.542053	-0.023425	-0.075549	-0.734714	0.141855	0.072529	-0.138978	-0.671210	0.010067	-0.728053
30109	9.629822	1.388191	1.124514	-0.554446	0.017956	-0.063591	-0.734838	0.137020	0.075878	-0.148375	-0.669696	0.015181	-0.727504
30110	9.706648	1.291061	1.130328	-0.539715	0.028373	-0.027209	-0.735112	0.133888	0.079105	-0.157207	-0.668218	0.020303	-0.726882
30111	9.698554	1.136644	1.165894	-0.544839	0.056867	0.011457	-0.737085	0.129770	0.081484	-0.165345	-0.666007	0.026182	-0.726919
30112	9.668856	1.042876	1.215311	-0.552155	0.046057	0.014071	-0.735653	0.126636	0.083989	-0.173716	-0.664075	0.031984	-0.726501
30113	9.732727	0.885936	1.306389	-0.537558	0.054995	0.014176	-0.735648	0.124635	0.088359	-0.181648	-0.661789	0.037827	-0.726367
30114	9.647529	0.741597	1.329862	-0.561092	0.053096	0.035106	-0.735918	0.121372	0.088326	-0.189799	-0.659567	0.044011	-0.725955
30115	9.722349	0.750823	1.334493	-0.548247	0.041684	0.095498	-0.737062	0.122501	0.090897	-0.196599	-0.657242	0.051169	-0.725785
30116	9.739101	0.624768	1.292379	-0.537269	0.059811	0.077812	-0.735494	0.120930	0.093134	-0.203784	-0.654848	0.057538	-0.725490
30117	9.829507	0.552523	1.425974	-0.555378	0.057873	0.102385	-0.736490	0.121501	0.092581	-0.210503	-0.652133	0.064865	-0.725399
30118	9.632278	0.312730	1.532825	-0.557082	0.071360	0.102206	-0.736782	0.122917	0.093873	-0.217568	-0.649330	0.071784	-0.725177
30119	9.380732	0.183835	1.539434	-0.540723	0.055728	0.124541	-0.737076	0.124901	0.094605	-0.223669	-0.646556	0.079240	-0.725023
30120	9.634714	-0.027187	1.676775	-0.544829	-0.030884	0.141851	-0.735954	0.128158	0.095905	-0.229795	-0.645102	0.086941	-0.723519
30121	9.386810	0.046069	1.932443	-0.561104	-0.016507	0.150366	-0.735971	0.131843	0.097360	-0.235565	-0.643115	0.095388	-0.722367
30122	9.261291	-0.183439	1.824011	-0.547082	-0.102978	0.138626	-0.733997	0.134953	0.099361	-0.241578	-0.642569	0.103406	-0.719759
30123	9.804333	-0.308550	2.076001	-0.564609	-0.149865	0.157369	-0.731041	0.140607	0.104071	-0.246909	-0.642333	0.112660	-0.716765
30124	10.015595	-0.546554	2.107373	-0.554279	-0.103120	0.165176	-0.731066	0.145991	0.106394	-0.252583	-0.641559	0.121097	-0.714100
30125	9.860815	-0.656845	2.094311	-0.524944	-0.091119	0.214940	-0.730108	0.153640	0.109867	-0.256583	-0.640399	0.130268	-0.712098
30126	9.850950	-0.574186	2.161065	-0.541291	-0.070962	0.186322	-0.728717	0.160590	0.109646	-0.261813	-0.639057	0.138603	-0.709823
30127	9.590941	-0.568227	2.079185	-0.548552	-0.039758	0.124072	-0.727037	0.166257	0.111109	-0.267427	-0.637156	0.146702	-0.707808
30128	9.562428	-0.529619	2.040127	-0.542020	-0.001786	0.106224	-0.724353	0.169798	0.111408	-0.273946	-0.634932	0.153632	-0.705842
30129	9.559829	-0.577940	2.040670	-0.550004	0.041723	0.081086	-0.725504	0.173210	0.110037	-0.280324	-0.631873	0.160777	-0.704490
30130	9.629806	-0.622006	2.021736	-0.563456	0.068824	0.080772	-0.725228	0.175486	0.108359	-0.287636	-0.628487	0.167267	-0.703059
30131	9.626008	-0.688747	2.167478	-0.544361	0.088788	0.054317	-0.726087	0.177485	0.105271	-0.294365	-0.624758	0.173742	-0.702026
30132	9.488365	-0.775099	2.134794	-0.546051	0.121479	0.024866	-0.725515	0.177205	0.103564	-0.302362	-0.620799	0.178949	-0.700831
30133	9.410870	-0.793794	2.159272	-0.534413	0.112724	-0.010349	-0.725085	0.176211	0.103409	-0.309847	-0.616894	0.184351	-0.699608
30134	9.502775	-0.843013	2.111368	-0.538314	0.098860	-0.067796	-0.727913	0.173385	0.101843	-0.318897	-0.613510	0.188408	-0.697433
30135	9.528838	-0.862180	2.164711	-0.543093	0.090356	-0.120878	-0.728596	0.166858	0.102205	-0.327830	-0.610146	0.192722	-0.695059
30136	9.526750	-0.973948	2.069299	-0.538683	0.084372	-0.158839	-0.730409	0.158915	0.102701	-0.338019	-0.607168	0.195723	-0.691941
30137	9.469322	-0.990958	1.997069	-0.552718	0.044380	-0.212731	-0.732356	0.148695	0.104875	-0.348017	-0.604597	0.199371	-0.688184
30138	9.416615	-1.085489	1.901533	-0.547468	0.037655	-0.269263	-0.734165	0.139327	0.107056	-0.359552	-0.602478	0.201420	-0.683500
30139	9.610280	-1.072632	1.833467	-0.540293	0.034236	-0.290345	-0.736672	0.126833	0.110768	-0.370245	-0.600293	0.204039	-0.678922
30140	9.605553	-1.184202	1.767056	-0.542204	0.029086	-0.317772	-0.737464	0.113073	0.110346	-0.382221	-0.598338	0.205433	-0.673570
30141	9.774186	-1.075916	1.859867	-0.536116	-0.019762	-0.297010	-0.739109	0.098449	0.114028	-0.392529	-0.596784	0.208336	-0.668107
30142	9.356064	-0.883239	1.715700	-0.553305	-0.021711	-0.276022	-0.740758	0.085107	0.116308	-0.403738	-0.595066	0.210698	-0.662192
30143	9.443544	-0.748506	1.704413	-0.564613	-0.088379	-0.268632	-0.741152	0.077296	0.118495	-0.413513	-0.593931	0.214867	-0.655808
30144	9.534568	-0.357728	1.670932	-0.550352	-0.113495	-0.285048	-0.740819	0.065220	0.122755	-0.424274	-0.593305	0.217759	-0.648508
30145	9.648284	0.009827	1.811670	-0.547144	-0.143712	-0.329878	-0.741059	0.054713	0.124771	-0.434198	-0.593150	0.221396	-0.640803
30146	9.555306	0.203431	1.756470	-0.541972	-0.155853	-0.384582	-0.740995	0.038513	0.131964	-0.445787	-0.593371	0.223276	-0.631928
30147	9.357439	0.517859	1.591318	-0.547452	-0.164954	-0.372198	-0.739804	0.025586	0.135217	-0.455948	-0.593489	0.226527	-0.623352
30148	9.814276	0.973110	1.414051	-0.554651	-0.156040	-0.349176	-0.739181	0.012232	0.139462	-0.467051	-0.593211	0.228890	-0.614470
30149	10.092955	1.297256	1.736294	-0.559428	-0.040880	-0.325086	-0.738557	-0.001261	0.142997	-0.477134	-0.591310	0.231607	-0.607498
30150	9.891856	1.466904	1.606593	-0.551071	0.006209	-0.357138	-0.739630	-0.015732	0.142852	-0.488853	-0.588909	0.232221	-0.600235
30151	9.983416	1.563425	1.673056	-0.553123	0.077596	-0.278840	-0.739286	-0.028775	0.139030	-0.498681	-0.585269	0.234181	-0.594927
30152	9.629945	1.462288	1.764070	-0.556985	0.152702	-0.219280	-0.739238	-0.038691	0.134109	-0.509338	-0.580233	0.234962	-0.590506
30153	9.278419	1.456543	1.651027	-0.541198	0.159066	-0.138700	-0.739348	-0.045346	0.129932	-0.517601	-0.574959	0.237548	-0.587438
30154	9.432986	1.668828	1.740280	-0.544672	0.164013	-0.083869	-0.740457	-0.050287	0.122807	-0.526438	-0.569133	0.239576	-0.584426
30155	9.509092	1.708047	1.904065	-0.548068	0.202680	-0.073518	-0.742426	-0.053952	0.116835	-0.534099	-0.562865	0.242492	-0.582339
30156	9.444027	1.477587	2.090381	-0.545947	0.213748	-0.006380	-0.744110	-0.057187	0.109449	-0.542160	-0.555942	0.244831	-0.580558
30157	9.380634	1.359711	2.115947	-0.580401	0.189959	0.049951	-0.745960	-0.055601	0.103249	-0.548555	-0.548760	0.249615	-0.579346
30158	9.481184	1.420346	2.250462	-0.542489	0.133539	0.093225	-0.745816	-0.054873	0.097448	-0.554905	-0.542198	0.253842	-0.577638
30159	9.606309	1.507139	2.341154	-0.533479	0.128121	0.091627	-0.747108	-0.051312	0.094380	-0.559877	-0.535949	0.259191	-0.576296
30160	9.406432	1.537130	2.297590	-0.534202	0.147781	0.107386	-0.749103	-0.048730	0.087341	-0.565940	-0.529143	0.263268	-0.574813
30161	9.270208	1.556295	2.133233	-0.534038	0.149235	0.144516	-0.750836	-0.041332	0.082901	-0.570309	-0.522292	0.268917	-0.574145
30162	9.236206	1.658502	2.209467	-0.541431	0.131215	0.148082	-0.750995	-0.037354	0.081528	-0.575778	-0.515282	0.273650	-0.572782
30163	9.153971	1.603402	2.205359	-0.553345	0.118759	0.135610	-0.750725	-0.033370	0.078027	-0.580171	-0.508541	0.279736	-0.571432
30164	9.520412	1.708100	2.310028	-0.542955	0.059552	0.106986	-0.751740	-0.028252	0.075823	-0.585613	-0.502467	0.284846	-0.568724
30165	9.533072	1.251292	2.324775	-0.533970	0.048962	0.076137	-0.753590	-0.027392	0.074713	-0.589977	-0.497030	0.290880	-0.565931
30166	9.492853	0.901310	2.362567	-0.560539	-0.001468	0.084927	-0.752184	-0.023989	0.074455	-0.595376	-0.491476	0.296631	-0.562129
30167	9.567629	0.444624	2.459392	-0.546749	-0.012842	0.138189	-0.754761	-0.020018	0.076783	-0.598670	-0.486152	0.304120	-0.559251
30168	9.357921	0.171300	2.602882	-0.546787	-0.005369	0.104442	-0.753784	-0.015759	0.075404	-0.603569	-0.480606	0.309899	-0.555594
30169	9.233060	0.064898	2.468910	-0.536050	-0.059832	0.142024	-0.752954	-0.011086	0.077713	-0.606291	-0.475820	0.317839	-0.552255
30170	9.507839	0.075582	2.521587	-0.539732	-0.080780	0.172242	-0.752562	-0.003864	0.081894	-0.609778	-0.470687	0.325038	-0.548612
30171	9.729436	-0.073335	2.508453	-0.559766	-0.072233	0.136597	-0.753449	0.003799	0.082407	-0.612553	-0.465705	0.333302	-0.544800
30172	10.084854	-0.287474	2.636028	-0.548343	-0.015061	0.187727	-0.755616	0.011461	0.084204	-0.616263	-0.459556	0.339864	-0.541776
30173	9.913963	-0.449685	2.807225	-0.534109	0.061970	0.226281	-0.752525	0.019827	0.083844	-0.618586	-0.452729	0.346998	-0.540353
30174	9.504583	-0.396940	2.712939	-0.529356	0.061390	0.282884	-0.755133	0.031618	0.081581	-0.621488	-0.445247	0.353213	-0.539210
30175	9.287860	-0.379003	2.657448	-0.556529	0.070491	0.284241	-0.755173	0.041708	0.077014	-0.623314	-0.437539	0.360963	-0.538280
30176	9.196639	-0.495194	2.538040	-0.548135	0.082781	0.314313	-0.753520	0.054342	0.074302	-0.626061	-0.429275	0.367315	-0.537447
30177	9.177943	-0.393749	2.507934	-0.547317	0.090326	0.277132	-0.753289	0.067125	0.070469	-0.627885	-0.421420	0.374605	-0.536504
30178	9.419079	-0.462972	2.503551	-0.558436	0.087347	0.216906	-0.752327	0.075220	0.067856	-0.631660	-0.413615	0.380106	-0.534273
30179	9.611956	-0.444626	2.539336	-0.543809	0.132800	0.167298	-0.754201	0.082191	0.063837	-0.634822	-0.406100	0.385847	-0.532170
30180	9.411517	-0.433574	2.558814	-0.561945	0.176762	0.095120	-0.752935	0.086180	0.057921	-0.640473	-0.398152	0.389179	-0.528969
30181	9.308285	-0.387305	2.510104	-0.563892	0.193624	0.024209	-0.753510	0.089328	0.050593	-0.645658	-0.390780	0.393141	-0.525221
30182	9.341964	-0.411671	2.512748	-0.541543	0.163361	-0.027533	-0.754919	0.087506	0.044778	-0.652191	-0.384114	0.395378	-0.520365
30183	9.433747	-0.453518	2.484094	-0.555504	0.133230	-0.074383	-0.756193	0.087240	0.040112	-0.657724	-0.378208	0.399197	-0.514781
30184	9.404934	-0.443760	2.469524	-0.531989	0.135231	-0.108625	-0.755749	0.084133	0.035543	-0.664652	-0.372531	0.400992	-0.508589
30185	9.539532	-0.468399	2.530032	-0.544962	0.115821	-0.145791	-0.757008	0.080172	0.032678	-0.670543	-0.367468	0.404317	-0.501864
30186	9.394443	-0.406654	2.594784	-0.528728	0.119668	-0.182804	-0.758401	0.074511	0.029089	-0.677906	-0.362517	0.405637	-0.494453
30187	9.399873	-0.298080	2.569400	-0.549056	0.065711	-0.182694	-0.760782	0.066864	0.026194	-0.683621	-0.358144	0.409310	-0.486683
30188	9.669831	0.088400	2.801546	-0.537104	-0.036957	-0.188907	-0.761899	0.062470	0.025590	-0.689645	-0.354585	0.412694	-0.477852
30189	9.235939	0.323428	2.843002	-0.537423	-0.085669	-0.186903	-0.762861	0.054806	0.026791	-0.693904	-0.351834	0.418169	-0.468875
30190	8.802768	0.431806	2.731211	-0.557718	-0.158001	-0.153149	-0.761703	0.049114	0.030546	-0.698535	-0.348754	0.423553	-0.459372
30191	9.463622	0.946817	3.038729	-0.554980	-0.214546	-0.267586	-0.764799	0.040726	0.037563	-0.702373	-0.347602	0.430247	-0.448032
30192	9.628440	1.226438	3.083719	-0.548362	-0.145799	-0.297941	-0.764479	0.031052	0.045107	-0.708123	-0.345688	0.434201	-0.436498
30193	9.642608	1.144175	3.084618	-0.543499	-0.141173	-0.214765	-0.765022	0.024514	0.048725	-0.711838	-0.343529	0.439911	-0.426323
30194	9.711338	1.188875	2.958367	-0.536684	-0.080116	-0.193803	-0.766424	0.019541	0.051516	-0.716954	-0.340225	0.443404	-0.416673
30195	9.389124	1.323275	2.867886	-0.528555	-0.001910	-0.082768	-0.766401	0.014146	0.052308	-0.720533	-0.335905	0.447727	-0.409318
30196	9.183337	1.361927	2.657491	-0.533955	0.009058	-0.098849	-0.765244	0.009748	0.051403	-0.725460	-0.330992	0.450455	-0.401550
30197	9.158737	1.280029	2.677771	-0.539886	0.055578	-0.060297	-0.766655	0.007195	0.051954	-0.729328	-0.325821	0.454044	-0.394671
30198	9.234694	1.309672	2.856162	-0.574102	0.107955	-0.055700	-0.767509	0.007913	0.049985	-0.734902	-0.319086	0.455830	-0.387713
30199	9.268137	1.474595	2.979937	-0.552312	0.115081	-0.057236	-0.769193	0.003671	0.046554	-0.739243	-0.313209	0.458523	-0.381020
30200	9.155352	1.552359	2.933306	-0.554022	0.140437	-0.071577	-0.768754	0.001699	0.041998	-0.744935	-0.306604	0.459462	-0.374112
30201	9.181491	1.499189	2.960446	-0.574191	0.115402	-0.082278	-0.769444	-0.001972	0.036866	-0.749468	-0.300602	0.462008	-0.366721
30202	9.070902	1.446201	2.879023	-0.543325	0.105283	-0.076572	-0.770709	-0.004943	0.035145	-0.754633	-0.294405	0.463248	-0.359523
30203	9.160894	1.345680	2.742282	-0.534356	0.065350	-0.047901	-0.771125	-0.006778	0.032579	-0.758077	-0.289025	0.466321	-0.352602
30204	9.313520	1.351529	2.671932	-0.554408	0.042765	-0.028500	-0.770114	-0.010037	0.030554	-0.762219	-0.282607	0.468758	-0.345574
30205	9.369374	1.273323	2.590568	-0.532411	0.049521	0.010645	-0.769976	-0.009186	0.030562	-0.764962	-0.276816	0.472273	-0.339359
30206	9.434469	1.214786	2.571802	-0.537740	0.049247	0.044208	-0.772397	-0.007470	0.028191	-0.768420	-0.269877	0.474804	-0.333554
30207	9.286751	1.264600	2.658439	-0.553923	0.063464	0.072211	-0.771270	-0.004911	0.026085	-0.770868	-0.263072	0.478476	-0.328049
30208	9.222203	1.283903	2.588230	-0.543055	0.052531	0.079475	-0.771842	-0.003915	0.025392	-0.774002	-0.255650	0.481085	-0.322678
30209	9.164105	1.342592	2.638401	-0.545707	0.052297	0.105978	-0.771146	-0.000367	0.024857	-0.775952	-0.248717	0.484937	-0.317607
30210	9.269593	1.274617	2.697015	-0.537559	0.030344	0.138950	-0.771028	0.005457	0.022935	-0.778318	-0.240907	0.488057	-0.313026
30211	9.147572	1.150405	2.809726	-0.539361	0.016564	0.166391	-0.771334	0.010569	0.022141	-0.779385	-0.233705	0.492607	-0.308675
30212	9.077346	0.957090	2.746730	-0.563439	-0.083635	0.198536	-0.771922	0.015111	0.022194	-0.780228	-0.225570	0.497846	-0.304157
30213	9.250441	0.743207	2.731970	-0.540256	-0.161252	0.202831	-0.771397	0.024032	0.027383	-0.779171	-0.219061	0.505217	-0.299434
30214	9.421409	0.432134	2.633718	-0.546218	-0.245761	0.187357	-0.772134	0.028693	0.034236	-0.778195	-0.212241	0.512707	-0.294105
30215	9.204685	0.268245	2.490844	-0.556758	-0.203503	0.199300	-0.769759	0.036609	0.041950	-0.776627	-0.205719	0.520672	-0.288845
30216	9.767381	-0.131216	2.567045	-0.548130	-0.292865	0.218588	-0.769227	0.043249	0.050372	-0.774777	-0.198765	0.528892	-0.283700
30217	9.832585	-0.260626	2.810057	-0.556890	-0.251632	0.245641	-0.766581	0.053997	0.059388	-0.772246	-0.191960	0.537626	-0.278829
30218	9.619396	-0.290156	2.897667	-0.545231	-0.161271	0.306211	-0.766632	0.064623	0.064316	-0.771090	-0.183326	0.543984	-0.275487
30219	9.631013	-0.117739	3.038303	-0.523530	-0.151164	0.273689	-0.765828	0.075398	0.066406	-0.769196	-0.176106	0.550920	-0.271682
30220	9.641345	-0.271561	3.187415	-0.568952	-0.106969	0.191475	-0.763170	0.084320	0.069879	-0.769166	-0.168034	0.556029	-0.266421
30221	9.553034	-0.366352	3.014600	-0.544942	-0.076892	0.239319	-0.763372	0.098228	0.069319	-0.768234	-0.160395	0.561639	-0.262015
30222	9.485794	-0.128140	2.775211	-0.555683	-0.068093	0.269245	-0.762704	0.108018	0.069276	-0.768011	-0.151420	0.566206	-0.258151
30223	9.433450	-0.029020	2.725844	-0.544481	-0.002117	0.240667	-0.762034	0.117816	0.066541	-0.767790	-0.143359	0.570509	-0.253900
30224	9.354856	0.118031	2.970795	-0.541465	0.076597	0.201286	-0.760083	0.127760	0.061957	-0.769360	-0.134608	0.572459	-0.249513
30225	9.237037	0.057807	2.884629	-0.540641	0.080554	0.160550	-0.759268	0.137137	0.057801	-0.770377	-0.127095	0.575083	-0.244222
30226	9.369244	-0.029867	2.912013	-0.564225	0.097089	0.138956	-0.759007	0.143397	0.052766	-0.772400	-0.118588	0.576544	-0.238606
30227	9.392613	-0.097279	2.977980	-0.555243	0.106480	0.092110	-0.759596	0.149091	0.047732	-0.773978	-0.111512	0.578503	-0.232073
30228	9.190065	-0.144642	2.930449	-0.546312	0.077581	0.092347	-0.759745	0.151228	0.045206	-0.775799	-0.103892	0.579945	-0.225845
30229	9.345108	-0.192145	2.834110	-0.552030	0.056422	0.046439	-0.759330	0.154069	0.044100	-0.776889	-0.097627	0.582399	-0.218456
30230	9.259266	-0.282148	2.656405	-0.554002	0.040488	0.015531	-0.760033	0.152946	0.040694	-0.778482	-0.090932	0.584169	-0.210817
30231	9.524415	-0.196267	2.742088	-0.546954	0.035482	-0.028526	-0.757192	0.152935	0.042088	-0.779517	-0.085719	0.586616	-0.202208
30232	9.543771	-0.194003	2.737203	-0.574622	-0.007213	-0.074585	-0.759170	0.150384	0.042502	-0.780785	-0.079939	0.588912	-0.192787
30233	9.221821	-0.418618	2.440490	-0.536418	-0.032048	-0.042219	-0.759312	0.149952	0.044481	-0.780928	-0.075324	0.592163	-0.183906
30234	9.276983	-0.272747	2.245465	-0.532621	-0.015072	-0.026316	-0.759591	0.148677	0.044045	-0.781684	-0.069653	0.594355	-0.175671
30235	9.585680	-0.189649	2.316621	-0.553334	0.033026	-0.049784	-0.760017	0.148966	0.042918	-0.782508	-0.064643	0.596474	-0.166497
30236	9.723856	-0.033904	2.624015	-0.537796	0.075535	-0.074599	-0.760146	0.145990	0.041896	-0.784348	-0.059149	0.597064	-0.157523
30237	9.584199	0.102473	2.646845	-0.555741	0.117087	-0.078615	-0.761280	0.146004	0.038365	-0.786133	-0.054196	0.597646	-0.147910
30238	9.274435	0.148732	2.774820	-0.552161	0.122629	-0.099902	-0.761970	0.141756	0.036201	-0.788445	-0.048627	0.597362	-0.138382
30239	9.346847	0.075542	2.739292	-0.552450	0.090491	-0.131548	-0.761387	0.138925	0.033758	-0.789907	-0.044454	0.598091	-0.127894
30240	9.427709	0.046907	2.879663	-0.537548	0.125997	-0.080277	-0.763644	0.135534	0.030908	-0.792011	-0.038874	0.597571	-0.118815
30241	9.412724	-0.025323	2.909487	-0.544922	0.106188	-0.078486	-0.764768	0.132989	0.028907	-0.793376	-0.034154	0.597878	-0.109228
30242	9.331202	0.076579	2.889127	-0.542939	0.120349	-0.052013	-0.765890	0.130452	0.024640	-0.795175	-0.028165	0.597330	-0.100498
30243	9.331502	0.081184	2.852827	-0.548411	0.114954	-0.050272	-0.765457	0.129465	0.022218	-0.796448	-0.023045	0.597333	-0.091284
30244	9.370378	0.134064	2.844935	-0.553019	0.096819	-0.034276	-0.765448	0.128060	0.018238	-0.797763	-0.016729	0.597042	-0.082680
30245	9.333533	0.202695	2.960212	-0.552120	0.108666	-0.050266	-0.763737	0.127210	0.016374	-0.798820	-0.011580	0.596965	-0.073382
30246	9.285225	0.193332	2.960382	-0.559500	0.091608	-0.053797	-0.767703	0.124818	0.013122	-0.799926	-0.005401	0.596611	-0.064368
30247	9.287301	0.183894	2.999149	-0.548646	0.091668	-0.066058	-0.767263	0.122416	0.009694	-0.800659	-0.000539	0.596607	-0.054825
30248	9.321032	0.241913	3.034704	-0.539708	0.075492	-0.074688	-0.768114	0.122139	0.008423	-0.801416	0.005051	0.596338	-0.045697
30249	9.275472	0.271052	3.010275	-0.552480	0.083031	-0.104966	-0.768665	0.118742	0.006267	-0.801935	0.009480	0.596282	-0.035457
30250	9.330851	0.299902	3.041294	-0.538110	0.065062	-0.117059	-0.768647	0.115060	0.003820	-0.802419	0.014527	0.596032	-0.025660
30251	9.349488	0.222747	3.090461	-0.558044	0.076023	-0.123560	-0.768634	0.112224	0.003365	-0.802705	0.018798	0.595890	-0.015037
30252	9.329690	0.262056	3.172211	-0.559920	0.068812	-0.122656	-0.770317	0.107121	0.002900	-0.803031	0.024123	0.595429	-0.004883
30253	9.122568	0.369674	3.166454	-0.545503	0.058023	-0.134834	-0.771287	0.101738	0.000868	-0.802944	0.028038	0.595367	0.005775
30254	9.103747	0.364551	3.101290	-0.560292	0.015771	-0.137403	-0.770840	0.097200	-0.000175	-0.802436	0.033187	0.595596	0.016143
30255	9.311072	0.324649	3.113540	-0.549447	0.003972	-0.130975	-0.771397	0.094646	0.000086	-0.801534	0.037207	0.596190	0.026761
30256	9.515586	0.185688	3.129317	-0.545713	0.016554	-0.127446	-0.772508	0.088834	-0.000817	-0.800850	0.042226	0.596241	0.036793
30257	9.407768	0.423313	3.141308	-0.547270	0.046895	-0.094912	-0.773628	0.084860	-0.000000	-0.800324	0.046607	0.595916	0.046840
30258	9.219913	0.426596	3.090775	-0.550070	0.045303	-0.118855	-0.773193	0.083163	-0.001863	-0.799790	0.051764	0.595341	0.056802
30259	9.072984	0.470921	3.073562	-0.553773	0.025347	-0.103761	-0.773606	0.080185	-0.002174	-0.798834	0.056157	0.595161	0.067038
30260	9.263409	0.513556	3.125995	-0.533024	-0.006466	-0.081165	-0.773161	0.075928	-0.002506	-0.797563	0.061540	0.595241	0.076124
30261	9.437838	0.589509	3.079000	-0.527661	-0.010843	-0.095182	-0.775706	0.072668	-0.001671	-0.796064	0.065656	0.595483	0.085861
30262	9.365396	0.526961	3.053213	-0.562030	0.003615	-0.083309	-0.775127	0.070251	-0.000709	-0.794695	0.071441	0.595205	0.095324
30263	9.113406	0.726189	2.964331	-0.546396	0.024961	-0.062933	-0.774413	0.069543	-0.001856	-0.793501	0.076161	0.594618	0.104806
30264	9.287160	0.778446	2.992514	-0.543745	0.003129	-0.038841	-0.775258	0.067844	-0.002292	-0.792066	0.082172	0.594169	0.113320
30265	9.289270	0.836861	3.059522	-0.545299	0.047253	-0.035587	-0.775958	0.065720	-0.003158	-0.791052	0.087122	0.593018	0.122379
30266	9.221128	0.818349	3.122650	-0.552606	0.033633	-0.021454	-0.775389	0.065864	-0.004294	-0.789839	0.093393	0.591894	0.130746
30267	9.264294	0.789211	3.144666	-0.540141	-0.000549	-0.033479	-0.775809	0.064162	-0.004026	-0.788132	0.098387	0.591337	0.139602
30268	9.177781	0.774907	3.089361	-0.532954	-0.014992	-0.035093	-0.776370	0.062746	-0.004603	-0.786181	0.104296	0.590922	0.147831
30269	9.225868	0.706871	3.080390	-0.545873	-0.041828	-0.049232	-0.777507	0.062174	-0.002617	-0.783787	0.109296	0.590861	0.156893
30270	9.296200	0.701306	3.034444	-0.554979	-0.050857	-0.041305	-0.775802	0.062168	-0.001781	-0.781179	0.115561	0.590811	0.165371
30271	9.299025	0.734898	2.997817	-0.553315	-0.071513	-0.049114	-0.776933	0.060463	-0.000374	-0.778264	0.120761	0.591016	0.174420
30272	9.231111	0.667714	3.008324	-0.551352	-0.054495	-0.040372	-0.777788	0.060600	0.001617	-0.775449	0.126963	0.590884	0.182796
30273	9.236181	0.672334	2.979267	-0.528728	-0.072685	-0.032916	-0.776788	0.059029	0.004001	-0.772492	0.131968	0.590983	0.191260
30274	9.293430	0.701611	3.080358	-0.535999	-0.075446	-0.022357	-0.777212	0.058027	0.006826	-0.769372	0.138195	0.591045	0.199083
30275	9.361108	0.618678	3.028029	-0.555045	-0.068961	-0.031461	-0.777502	0.058586	0.009667	-0.766252	0.143594	0.590810	0.207804
30276	9.376146	0.729653	3.009855	-0.560455	-0.061752	-0.028012	-0.777778	0.056739	0.010499	-0.763034	0.150044	0.590433	0.215996
30277	9.304500	0.717370	2.906177	-0.553167	-0.059958	-0.031487	-0.776075	0.056729	0.012469	-0.759875	0.155359	0.589894	0.224673
30278	9.275885	0.709997	2.857966	-0.564003	-0.047230	-0.038774	-0.776502	0.056581	0.014595	-0.756597	0.161637	0.589165	0.233065
30279	9.382642	0.747661	2.804239	-0.556646	-0.043838	-0.017448	-0.777915	0.054454	0.015150	-0.753532	0.167081	0.588149	0.241566
30280	9.368122	0.767179	2.818540	-0.542019	-0.025857	-0.020927	-0.777208	0.055160	0.015719	-0.750495	0.173099	0.587002	0.249445
30281	9.353065	0.665916	2.843856	-0.545513	-0.002373	-0.026437	-0.775639	0.053734	0.016541	-0.747769	0.178049	0.585286	0.258034
30282	9.391901	0.762467	2.862059	-0.538087	0.019095	-0.012309	-0.777345	0.053879	0.016839	-0.745163	0.183846	0.583319	0.265841
30283	9.362695	0.762848	2.893508	-0.554332	0.031694	-0.002852	-0.778339	0.053597	0.016986	-0.742789	0.189003	0.580805	0.274240
30284	9.232794	0.763319	2.838097	-0.536034	0.040434	0.015861	-0.776911	0.051888	0.018090	-0.740443	0.194946	0.578297	0.281626
30285	9.247576	0.762984	2.799416	-0.552451	0.032471	0.008646	-0.776348	0.053741	0.014989	-0.738011	0.200184	0.575588	0.289766
30286	9.545806	0.771649	2.939080	-0.574176	0.047874	0.013661	-0.777482	0.053612	0.011880	-0.735434	0.206579	0.572626	0.297591
30287	9.340650	0.831129	2.967689	-0.546699	0.081893	0.020814	-0.777771	0.055038	0.010198	-0.733524	0.211552	0.569022	0.305616
30288	9.178906	0.783690	2.949102	-0.537682	0.071066	0.015640	-0.777347	0.055891	0.009354	-0.731224	0.217254	0.565800	0.313021
30289	9.159185	0.774449	2.997563	-0.543324	0.043198	0.011315	-0.777633	0.056464	0.007804	-0.728700	0.222281	0.562678	0.320906
30290	9.206812	0.728607	3.058424	-0.538062	0.018944	0.000911	-0.777350	0.057034	0.006817	-0.725572	0.228109	0.560156	0.328234
30291	9.152618	0.798191	2.922394	-0.552597	0.019055	-0.003679	-0.778485	0.056757	0.005690	-0.722501	0.233228	0.557250	0.336257
30292	9.395597	0.860329	3.054285	-0.543979	-0.038431	-0.024405	-0.778629	0.057325	0.005555	-0.718388	0.239199	0.555508	0.343676
30293	9.422674	0.811246	2.962968	-0.569337	-0.025627	-0.031854	-0.777627	0.055188	0.007508	-0.714402	0.244508	0.553119	0.352003
30294	9.316444	0.744062	2.934861	-0.556339	0.004730	-0.009801	-0.777627	0.055332	0.006943	-0.710653	0.250465	0.550467	0.359479
30295	9.226526	0.691791	2.988729	-0.538116	0.024635	-0.030085	-0.777343	0.055330	0.007365	-0.707240	0.254963	0.547432	0.367592
30296	9.138339	0.770972	3.193369	-0.552630	0.031849	-0.025009	-0.778476	0.054340	0.007222	-0.703549	0.260449	0.544368	0.375298
30297	9.084556	1.046291	3.103373	-0.539230	0.003017	-0.030839	-0.777617	0.053062	0.006918	-0.699754	0.265072	0.541490	0.383236
30298	9.232308	1.364946	3.189031	-0.549647	-0.030750	-0.074033	-0.777889	0.050223	0.007174	-0.694872	0.270405	0.539455	0.391180
30299	9.308214	1.402381	3.067685	-0.531778	-0.068453	-0.096567	-0.778733	0.047951	0.008431	-0.689686	0.274701	0.537843	0.399496
30300	9.551705	1.347735	3.077635	-0.544410	-0.081431	-0.047053	-0.777593	0.046516	0.012514	-0.684348	0.280588	0.536264	0.406644
30301	9.530191	1.170728	2.966062	-0.562383	-0.061593	-0.040330	-0.778159	0.045372	0.015481	-0.679360	0.285798	0.533864	0.414462
30302	9.449976	0.929259	2.922950	-0.569039	-0.024637	0.058399	-0.777310	0.046078	0.015907	-0.675209	0.292618	0.530575	0.420665
30303	9.213872	0.884343	2.846437	-0.559482	0.024459	0.100622	-0.777747	0.048346	0.016926	-0.672185	0.298533	0.526093	0.426932
30304	8.900705	0.963415	2.807310	-0.548542	0.041687	0.079361	-0.777911	0.053169	0.017544	-0.668894	0.304681	0.521844	0.432931
30305	8.998181	1.039626	2.724166	-0.537574	0.041459	0.100755	-0.776505	0.056859	0.016439	-0.666055	0.310113	0.517209	0.438970
30306	9.752609	1.089024	2.879680	-0.527149	-0.005020	0.064161	-0.777933	0.058854	0.014772	-0.662153	0.316171	0.513758	0.444570
30307	9.769129	1.094071	2.930349	-0.570162	0.086083	0.074600	-0.774537	0.062542	0.012801	-0.659200	0.321315	0.508308	0.451481
30308	9.461332	0.905518	3.002945	-0.551835	0.121321	0.048853	-0.775963	0.064116	0.009997	-0.656163	0.326353	0.502952	0.458239
30309	9.248311	0.737665	3.002687	-0.548197	0.119526	0.042649	-0.775117	0.066249	0.007746	-0.653263	0.330529	0.497350	0.465448
30310	9.090601	0.639930	3.061986	-0.560063	0.097765	0.061174	-0.774841	0.068959	0.003524	-0.649916	0.335945	0.492028	0.471867
30311	9.249917	0.595271	3.038105	-0.539351	0.056962	0.081157	-0.774849	0.071382	0.000150	-0.646688	0.340928	0.486956	0.477950
30312	9.216291	0.668080	3.051837	-0.544877	0.052578	0.070505	-0.774291	0.074083	-0.001525	-0.642958	0.346600	0.482197	0.483694
30313	9.240517	0.745433	3.077523	-0.543244	0.027379	0.067154	-0.774450	0.078201	-0.002330	-0.639156	0.351735	0.477469	0.489680
30314	9.197099	0.777202	3.089310	-0.532614	-0.001267	0.040910	-0.774456	0.079909	-0.003870	-0.634584	0.357423	0.473625	0.495208
30315	9.154025	0.706870	3.007990	-0.548976	-0.008417	0.042518	-0.772050	0.081885	-0.002594	-0.630028	0.362694	0.469379	0.501200
30316	9.182356	0.590833	3.033412	-0.553548	-0.015606	0.042498	-0.773627	0.085298	-0.003678	-0.625062	0.368734	0.465394	0.506697
30317	9.081197	0.370688	2.900678	-0.530774	-0.026735	0.064022	-0.771793	0.088417	-0.003943	-0.620558	0.374115	0.461310	0.511996
30318	9.281560	0.092543	3.072672	-0.567291	-0.059007	0.065559	-0.771091	0.089823	-0.000534	-0.615195	0.380907	0.457451	0.516898
30319	9.471897	-0.124153	3.012006	-0.581732	-0.062735	0.088428	-0.770828	0.094214	0.001493	-0.610101	0.387469	0.452997	0.521957
30320	9.355381	-0.144701	3.087304	-0.545074	-0.034513	0.134654	-0.769992	0.097756	0.002515	-0.605720	0.394280	0.448433	0.525885
30321	9.601558	-0.025031	3.146052	-0.544915	-0.002047	0.134520	-0.768309	0.103148	0.001284	-0.601822	0.400126	0.443167	0.530389
30322	9.494968	0.109295	3.260690	-0.530204	0.059582	0.085648	-0.768037	0.105841	0.002160	-0.597764	0.405252	0.437925	0.535416
30323	9.144629	0.063318	3.285837	-0.544574	0.101350	0.052413	-0.766775	0.110245	-0.000353	-0.593798	0.409202	0.431986	0.541615
30324	8.951917	-0.044862	3.185808	-0.550117	0.092560	0.028469	-0.769621	0.111393	-0.002018	-0.589134	0.413634	0.426506	0.547651
30325	9.945054	-0.171332	3.287385	-0.529258	-0.029549	-0.016356	-0.768196	0.110538	-0.002038	-0.583308	0.418184	0.422747	0.553316
30326	9.289538	-0.286775	3.105893	-0.548885	0.026501	-0.035648	-0.767903	0.108552	-0.002344	-0.577260	0.422686	0.418500	0.559433
30327	9.391999	0.145653	3.173426	-0.539111	0.019514	-0.061957	-0.768755	0.107980	-0.000361	-0.571135	0.426361	0.414347	0.565983
30328	9.127402	0.243573	3.105025	-0.566971	0.082950	-0.091019	-0.768597	0.104720	-0.001671	-0.564647	0.429871	0.409618	0.573234
30329	8.948380	0.036548	3.059244	-0.534527	0.049703	-0.120574	-0.768591	0.103011	0.000152	-0.558007	0.432593	0.405572	0.580519
30330	9.347062	0.006529	3.298283	-0.545597	0.027220	-0.115191	-0.768857	0.099188	-0.002153	-0.550835	0.436202	0.401814	0.587243
30331	9.242957	0.055932	3.363117	-0.574883	-0.003239	-0.120672	-0.770826	0.094366	-0.001621	-0.543280	0.439896	0.397769	0.594237
30332	9.173972	0.142829	3.275244	-0.551324	-0.028838	-0.091930	-0.770816	0.091807	0.000051	-0.535750	0.444308	0.394246	0.600110
30333	9.272049	0.208855	3.110052	-0.555148	-0.050230	-0.113038	-0.770806	0.088960	0.002570	-0.527947	0.448319	0.390774	0.606283
30334	9.257867	0.228098	3.080857	-0.551733	-0.073464	-0.135855	-0.770788	0.084556	0.004223	-0.519399	0.452818	0.388006	0.612071
30335	9.335945	0.222076	2.969659	-0.546211	-0.066301	-0.132276	-0.771201	0.080714	0.007585	-0.511176	0.456686	0.384885	0.618062
30336	9.355587	0.299262	2.963938	-0.542341	-0.028520	-0.127140	-0.771039	0.075596	0.010362	-0.503036	0.460486	0.381587	0.623938
30337	9.306808	0.324222	3.041054	-0.549462	-0.010610	-0.112305	-0.771166	0.072049	0.010609	-0.495325	0.463755	0.377580	0.630093
30338	9.234027	0.310437	3.082387	-0.560248	-0.010883	-0.077948	-0.771301	0.070343	0.011442	-0.487651	0.467775	0.373325	0.635619
30339	9.195543	0.262085	3.041897	-0.574691	-0.020183	-0.039147	-0.773287	0.069497	0.011165	-0.480439	0.471866	0.368313	0.640988
30340	9.363967	0.280842	3.118791	-0.560102	-0.025946	-0.005292	-0.770865	0.068214	0.011416	-0.473469	0.476507	0.363431	0.645512
30341	9.301438	0.290752	3.094599	-0.539903	-0.002808	0.015138	-0.772716	0.068641	0.012285	-0.467306	0.480348	0.358103	0.650118
30342	9.310802	0.293352	3.133222	-0.558146	-0.013525	0.014107	-0.771581	0.068917	0.013695	-0.460596	0.484849	0.352860	0.654418
30343	9.253127	0.329878	3.118392	-0.560850	-0.009913	0.014046	-0.771307	0.071329	0.013577	-0.454067	0.488876	0.347259	0.658965
30344	9.311840	0.348268	3.026280	-0.552798	-0.031564	0.014292	-0.772724	0.070195	0.014426	-0.447189	0.493463	0.342166	0.662902
30345	9.265885	0.397122	3.062044	-0.530998	-0.031705	0.018082	-0.770739	0.071038	0.015411	-0.440757	0.497443	0.337049	0.666844
30346	9.324020	0.338403	3.007041	-0.541883	-0.029813	0.014411	-0.772447	0.071611	0.015005	-0.433911	0.501809	0.332010	0.670581
30347	9.335903	0.299688	3.012291	-0.542779	-0.018836	-0.003362	-0.772451	0.072460	0.015722	-0.427067	0.505487	0.326774	0.674771
30348	9.276292	0.362510	2.948839	-0.552797	-0.017793	-0.014102	-0.772451	0.072315	0.016712	-0.419717	0.509490	0.321696	0.678800
30349	9.375361	0.347247	2.927128	-0.562015	-0.028356	-0.035357	-0.771595	0.071173	0.018110	-0.412083	0.513153	0.316539	0.683128
30350	9.370420	0.391009	2.962895	-0.541950	-0.016803	-0.028114	-0.771308	0.070316	0.019798	-0.404569	0.516849	0.311669	0.687061
30351	9.399511	0.434360	2.967205	-0.561823	0.017784	-0.055971	-0.771156	0.068477	0.017795	-0.396841	0.519640	0.306288	0.691867
30352	9.321325	0.343496	3.045653	-0.538118	0.035748	-0.063797	-0.772284	0.066640	0.016226	-0.389113	0.522246	0.301344	0.696449
30353	9.263920	0.440412	3.025316	-0.538159	0.024837	-0.053113	-0.773420	0.066501	0.016375	-0.381624	0.524658	0.296136	0.701000
30354	9.307325	0.459564	3.039543	-0.563540	0.039460	-0.062336	-0.771702	0.063661	0.015624	-0.373584	0.527299	0.290724	0.705600
30355	9.331636	0.495633	3.034275	-0.539928	0.034767	-0.053174	-0.773116	0.062250	0.014345	-0.366044	0.529471	0.285354	0.710102
30356	9.314733	0.493323	3.034323	-0.541723	0.042962	-0.062096	-0.773678	0.061264	0.012498	-0.358174	0.531783	0.280152	0.714446
30357	9.302440	0.493582	3.063336	-0.571612	0.053850	-0.055439	-0.772533	0.059705	0.011198	-0.350284	0.533781	0.274156	0.719178
30358	9.278413	0.551829	3.077217	-0.538048	0.046449	-0.051461	-0.774233	0.058432	0.011056	-0.342546	0.535958	0.268801	0.723296
30359	9.285168	0.532784	3.130584	-0.550830	0.035680	-0.049778	-0.772807	0.057583	0.009336	-0.334776	0.537983	0.263112	0.727510
30360	9.309084	0.583721	3.183148	-0.554347	0.053655	-0.042844	-0.772229	0.055597	0.008886	-0.326951	0.540091	0.257317	0.731569
30361	9.314351	0.600303	3.134625	-0.568950	0.048435	-0.055362	-0.774211	0.054188	0.007045	-0.318887	0.541899	0.251283	0.735876
30362	9.284581	0.615688	3.245654	-0.530796	0.048181	-0.047847	-0.775057	0.053062	0.005057	-0.311144	0.543788	0.245862	0.739619
30363	9.256144	0.615444	3.178031	-0.568086	0.039364	-0.050000	-0.774480	0.051076	0.004323	-0.303045	0.545623	0.239786	0.743614
30364	9.188729	0.669070	3.182356	-0.563470	0.057437	-0.058911	-0.773337	0.050084	0.003171	-0.294756	0.547397	0.233887	0.747511
30365	9.130551	0.652670	3.206783	-0.532794	0.018458	-0.049482	-0.775322	0.049242	0.001620	-0.286878	0.549212	0.228404	0.750932
30366	9.200628	0.673980	3.206451	-0.538278	0.013989	-0.049501	-0.774460	0.046825	0.002579	-0.278740	0.551410	0.222979	0.754011
30367	9.195801	0.683708	3.211182	-0.560099	0.003152	-0.035536	-0.775026	0.046402	0.002295	-0.270633	0.553551	0.216975	0.757140
30368	9.186240	0.678844	3.196750	-0.552881	-0.007736	-0.030963	-0.775166	0.045976	0.002292	-0.262458	0.556117	0.211191	0.759768
30369	9.205629	0.748963	3.220107	-0.547492	-0.018626	-0.024629	-0.775733	0.045407	0.003140	-0.254497	0.558443	0.205334	0.762371
30370	9.229439	0.712711	3.244645	-0.545542	0.001155	-0.021190	-0.774729	0.043277	0.002968	-0.246533	0.560754	0.199460	0.764848
30371	9.227139	0.693239	3.220700	-0.561866	0.000268	-0.014300	-0.775013	0.043132	0.004102	-0.238583	0.562781	0.193136	0.767499
30372	9.200422	0.659601	3.225944	-0.554643	-0.009714	-0.010626	-0.776147	0.042858	0.001984	-0.230585	0.565221	0.187009	0.769665
30373	9.181197	0.681475	3.225726	-0.552766	-0.004399	-0.001791	-0.775584	0.043703	0.003404	-0.222855	0.567197	0.180672	0.771998
30374	9.181317	0.712893	3.225375	-0.569198	-0.016933	-0.001902	-0.774732	0.043698	0.004247	-0.214753	0.569720	0.174208	0.773920
30375	9.195986	0.722347	3.205917	-0.556488	-0.028881	0.017787	-0.774737	0.044832	0.004826	-0.207140	0.572033	0.167668	0.775731
30376	9.259078	0.682886	3.143443	-0.538316	-0.022524	0.003817	-0.776155	0.043983	0.005111	-0.199414	0.574408	0.161602	0.777286
30377	9.186765	0.688115	3.133816	-0.571021	-0.029680	0.014080	-0.775304	0.044119	0.006239	-0.191524	0.576652	0.154857	0.778980
30378	9.218818	0.667973	3.037336	-0.556513	-0.038785	0.017853	-0.774747	0.046235	0.009515	-0.183716	0.579273	0.148372	0.780178
30379	9.351982	0.727404	3.012329	-0.549235	-0.037031	0.021502	-0.773750	0.045664	0.009784	-0.176117	0.581448	0.141889	0.781517
30380	9.274982	0.734974	2.985765	-0.538208	-0.015435	0.017946	-0.773760	0.047934	0.009950	-0.168554	0.583515	0.135572	0.782764
