# Supplementary material for: Identification of Haptic Based Guiding Using Hard Reins
Source: PLoS One. 2015 Jul 22;10(7):e0132020. doi: 10.1371/journal.pone.0132020 (PMC4511788; doi:10.1371/journal.pone.0132020)
Supplement: S9 File — (ZIP) [file pone.0132020.s009.zip › Exp2_MotionData2/Subject10/path2/T6/fh6.txt]

// Start Time: 0
// Sample rate: 25.0Hz
// Scenario: 4.9
// Firmware Version: 2.6.1
Counter	Acc_X	Acc_Y	Acc_Z	Gyr_X	Gyr_Y	Gyr_Z	Mag_X	Mag_Y	Mag_Z	Quat_w	Quat_x	Quat_y	Quat_z
29175	1.462430	-9.709867	0.100386	-0.022773	0.029173	-0.019797	0.196113	0.658360	-0.022596	0.712223	-0.691677	-0.119369	0.008556
29176	1.582972	-9.739498	0.156688	-0.012092	0.017738	-0.012755	0.195302	0.660166	-0.020992	0.712083	-0.691832	-0.119330	0.008105
29177	1.534235	-9.801598	0.175622	-0.060429	-0.003259	-0.014944	0.194771	0.659475	-0.019418	0.711253	-0.692633	-0.119654	0.007848
29178	1.486892	-9.668887	0.191977	-0.066769	-0.007664	0.000896	0.194238	0.660171	-0.019796	0.710293	-0.693591	-0.119812	0.007829
29179	1.472378	-9.671282	0.158427	-0.056841	0.002885	-0.013969	0.194497	0.660585	-0.018747	0.709526	-0.694340	-0.120031	0.007515
29180	1.564315	-9.647875	0.181937	-0.048947	0.002774	0.020430	0.193830	0.660310	-0.016903	0.708833	-0.695093	-0.119759	0.007663
29181	1.573788	-9.672164	0.128700	-0.026533	0.023794	0.018020	0.194238	0.657257	-0.014842	0.708534	-0.695490	-0.119233	0.007584
29182	1.559255	-9.676993	0.085508	-0.039068	0.028169	0.022354	0.194232	0.656978	-0.012747	0.708037	-0.696111	-0.118566	0.007423
29183	1.658321	-9.668199	0.067930	-0.015811	0.031643	0.025152	0.195021	0.657944	-0.012487	0.707903	-0.696373	-0.117831	0.007357
29184	1.754798	-9.683481	0.035678	-0.037370	0.014957	0.039883	0.197145	0.656962	-0.012004	0.707395	-0.697006	-0.117117	0.007645
29185	1.494246	-9.650041	0.081572	-0.042811	0.006243	0.052233	0.198727	0.657784	-0.010971	0.706819	-0.697707	-0.116374	0.008246
29186	1.308024	-9.689460	0.087533	-0.019489	0.009831	0.040127	0.199253	0.657781	-0.009799	0.706547	-0.698086	-0.115723	0.008647
29187	1.312250	-9.771496	0.014450	-0.046344	0.027317	0.049671	0.201233	0.658324	-0.008382	0.705970	-0.698833	-0.114708	0.008921
29188	1.481657	-9.719903	0.013581	-0.046366	0.013265	0.050461	0.202828	0.656651	-0.007111	0.705327	-0.699614	-0.113871	0.009361
29189	1.505031	-9.826099	-0.045524	-0.108938	0.004540	0.035847	0.203082	0.656925	-0.004359	0.703820	-0.701205	-0.113384	0.009614
29190	1.358607	-9.702353	-0.066872	-0.130409	0.001080	0.035748	0.203602	0.657059	-0.001611	0.701968	-0.703127	-0.112944	0.009831
29191	1.579382	-9.557499	-0.115181	-0.142983	0.006237	0.049738	0.204129	0.654974	0.002556	0.699974	-0.705219	-0.112247	0.010174
29192	1.495731	-9.773351	-0.124151	-0.161727	0.001041	0.037227	0.205713	0.653854	0.006192	0.697668	-0.707570	-0.111788	0.010340
29193	1.451759	-9.836288	-0.367243	-0.252951	-0.012029	0.031234	0.207936	0.655502	0.012076	0.694059	-0.711134	-0.111631	0.010432
29194	1.231079	-9.630002	-0.329319	-0.239541	-0.014601	0.033192	0.208711	0.655494	0.018096	0.690589	-0.714530	-0.111459	0.010589
29195	1.240179	-9.704948	-0.431204	-0.191143	-0.007536	0.019456	0.209758	0.654237	0.023837	0.687844	-0.717183	-0.111384	0.010599
29196	1.270106	-9.575028	-0.343444	-0.108852	-0.018045	0.020033	0.211057	0.655336	0.029467	0.686221	-0.718730	-0.111397	0.010898
29197	1.249687	-9.726613	-0.412307	-0.028263	-0.002231	0.011843	0.210261	0.654924	0.030655	0.685825	-0.719117	-0.111319	0.011095
29198	1.308225	-9.647488	-0.344606	0.034403	0.003021	0.004385	0.209731	0.654233	0.031705	0.686309	-0.718664	-0.111249	0.011208
29199	1.418364	-9.778320	-0.373499	0.084558	0.020524	-0.001413	0.210531	0.654507	0.029729	0.687594	-0.717471	-0.111023	0.011146
29200	1.391531	-9.816545	-0.356883	0.072015	0.022267	0.002026	0.211076	0.654506	0.025524	0.688659	-0.716495	-0.110731	0.011050
29201	1.327197	-9.695758	-0.350132	0.089931	0.018800	-0.003099	0.210694	0.653678	0.022375	0.690017	-0.715216	-0.110552	0.011000
29202	1.349013	-9.681732	-0.427069	0.073724	0.006506	0.017884	0.210824	0.655343	0.020422	0.691065	-0.714245	-0.110249	0.011352
29203	1.298161	-9.700643	-0.448479	0.050477	-0.004840	0.011518	0.211086	0.655341	0.021205	0.691798	-0.713536	-0.110196	0.011754
29204	1.283639	-9.705333	-0.446004	0.055824	-0.005721	0.015963	0.211895	0.654228	0.019215	0.692562	-0.712804	-0.110086	0.012207
29205	1.326970	-9.724871	-0.432182	0.058541	-0.009214	0.007141	0.211372	0.654094	0.017254	0.693398	-0.711974	-0.110153	0.012629
29206	1.326284	-9.818844	-0.488535	0.014759	0.001309	-0.001970	0.212171	0.654506	0.015410	0.693595	-0.711771	-0.110218	0.012650
29207	1.321882	-9.758712	-0.499823	-0.054977	0.001318	-0.013038	0.212173	0.653674	0.016189	0.692835	-0.712478	-0.110457	0.012391
29208	1.341842	-9.669803	-0.477342	-0.080051	0.003037	-0.007916	0.211900	0.654507	0.017250	0.691687	-0.713575	-0.110604	0.012093
29209	1.377782	-9.710836	-0.432459	-0.069373	-0.005750	0.000922	0.212420	0.653947	0.021040	0.690697	-0.714511	-0.110748	0.012094
29210	1.336729	-9.710545	-0.441715	-0.081042	-0.011005	0.007880	0.212537	0.655332	0.023150	0.689496	-0.715653	-0.110850	0.012200
29211	1.404622	-9.672516	-0.417829	-0.053321	0.000337	0.014278	0.212394	0.655608	0.025777	0.688743	-0.716396	-0.110716	0.012330
29212	1.336595	-9.729742	-0.427514	-0.033638	0.002987	0.015321	0.211609	0.653671	0.026032	0.688248	-0.716901	-0.110512	0.012448
29213	1.346316	-9.720284	-0.456330	-0.030929	0.013495	0.013616	0.213990	0.653935	0.026916	0.687845	-0.717335	-0.110203	0.012429
29214	1.254756	-9.690800	-0.486446	-0.019367	-0.000498	0.026020	0.213714	0.654768	0.028634	0.687544	-0.717666	-0.109887	0.012774
29215	1.259168	-9.748614	-0.503973	-0.001441	0.004772	0.020870	0.213994	0.652270	0.028604	0.687543	-0.717709	-0.109584	0.013048
29216	1.253982	-9.796828	-0.552551	-0.026483	-0.003088	0.017127	0.215050	0.653097	0.028334	0.687136	-0.718116	-0.109440	0.013299
29217	1.245323	-9.657234	-0.546065	-0.027343	0.003048	0.011887	0.215979	0.652814	0.028317	0.686759	-0.718496	-0.109295	0.013419
29218	1.254361	-9.743913	-0.551946	-0.015708	-0.005690	0.008395	0.216101	0.653645	0.029897	0.686503	-0.718736	-0.109304	0.013606
29219	1.249559	-9.739153	-0.580691	-0.023770	-0.003068	0.011874	0.215574	0.653370	0.029640	0.686163	-0.719066	-0.109241	0.013823
29220	1.332036	-9.686894	-0.585609	-0.035405	-0.007470	0.011759	0.215835	0.653091	0.031207	0.685618	-0.719582	-0.109233	0.014040
29221	1.303060	-9.686668	-0.585356	-0.038989	-0.002219	0.014404	0.215572	0.652260	0.031990	0.685058	-0.720128	-0.109129	0.014243
29222	1.391517	-9.807938	-0.688459	-0.105213	-0.000502	0.020047	0.215559	0.652396	0.035401	0.683519	-0.721619	-0.108922	0.014317
29223	1.298411	-9.658076	-0.685932	-0.148214	-0.018007	0.027659	0.217010	0.651554	0.038911	0.681335	-0.723680	-0.108878	0.014685
29224	1.249177	-9.787713	-0.730260	-0.123111	-0.020573	0.016367	0.217007	0.650860	0.041002	0.679486	-0.725392	-0.109004	0.014963
29225	1.196908	-9.667124	-0.757264	-0.124021	-0.024937	0.019910	0.217531	0.650856	0.042567	0.677629	-0.727095	-0.109157	0.015379
29226	1.182176	-9.700713	-0.767137	-0.064086	-0.026669	0.022101	0.220298	0.650700	0.047507	0.676616	-0.728012	-0.109247	0.015937
29227	1.162647	-9.729484	-0.786526	-0.065850	-0.026647	0.016801	0.220166	0.649590	0.049071	0.675598	-0.728915	-0.109447	0.016466
29228	1.143202	-9.748457	-0.748122	-0.010406	-0.031893	0.020712	0.221492	0.649722	0.048790	0.675354	-0.729098	-0.109622	0.017210
29229	1.175051	-9.686034	-0.704417	0.055909	-0.014351	0.001876	0.220690	0.650696	0.049074	0.676145	-0.728323	-0.109829	0.017629
29230	1.049803	-9.641684	-0.678792	0.149069	-0.001998	-0.018503	0.219652	0.650151	0.043708	0.678300	-0.726269	-0.110118	0.017760
29231	1.094544	-9.800817	-0.690621	0.156229	-0.003749	-0.020265	0.219651	0.651538	0.041493	0.680577	-0.724079	-0.110461	0.017953
29232	1.161822	-9.844920	-0.783040	0.027379	0.003202	-0.014157	0.219135	0.650989	0.038348	0.680970	-0.723683	-0.110663	0.017803
29233	1.365669	-9.706827	-0.725528	-0.004756	-0.007333	-0.034730	0.219648	0.653897	0.038632	0.680906	-0.723649	-0.111324	0.017492
29234	1.124007	-9.729239	-0.805418	-0.017166	-0.002821	-0.056764	0.218057	0.653906	0.038656	0.680655	-0.723761	-0.112237	0.016747
29235	1.107490	-9.676105	-0.775823	-0.002808	0.019063	-0.060089	0.216327	0.654469	0.039999	0.680683	-0.723656	-0.112900	0.015719
29236	1.069595	-9.242164	-0.549390	0.130227	0.017169	-0.002637	0.213302	0.651992	0.037398	0.682589	-0.721888	-0.112704	0.015749
29237	1.273031	-9.835390	-0.529125	0.249268	0.022425	-0.014269	0.213841	0.653100	0.032942	0.686244	-0.718433	-0.112571	0.015869
29238	1.494547	-9.595881	-0.297552	0.251770	-0.031986	0.004915	0.214267	0.653380	0.024415	0.689763	-0.714976	-0.112907	0.016988
29239	0.952107	-9.803735	-0.434661	0.188246	0.007530	0.018817	0.215082	0.653657	0.018111	0.692474	-0.712397	-0.112514	0.017644
29240	1.063077	-9.491037	-0.148417	0.137800	-0.000613	0.085413	0.216424	0.652126	0.015715	0.694387	-0.710682	-0.111311	0.019176
29241	1.179768	-9.390161	0.101694	0.309459	-0.024316	0.100657	0.219362	0.652669	0.008464	0.698701	-0.706552	-0.110135	0.021693
29242	1.442947	-9.729296	-0.010227	0.351514	0.004501	0.109734	0.222711	0.653073	-0.002467	0.703596	-0.701870	-0.108427	0.023971
29243	1.290155	-10.152063	-0.215659	0.066068	0.060458	0.135136	0.225917	0.650562	-0.005688	0.704610	-0.701225	-0.105695	0.025240
29244	1.132004	-9.977903	-0.298816	-0.148690	0.084925	0.150487	0.230571	0.647069	-0.004613	0.702605	-0.703678	-0.102532	0.025898
29245	1.156653	-9.573685	-0.193437	-0.129006	0.051669	0.140009	0.235847	0.648146	0.000956	0.700834	-0.705772	-0.099955	0.026942
29246	0.906501	-9.769306	-0.304086	-0.008960	0.053624	0.109206	0.237306	0.646890	0.002494	0.700740	-0.706149	-0.097716	0.027721
29247	0.863244	-9.740088	-0.298570	0.091341	0.039718	0.085233	0.241549	0.646311	0.002949	0.702069	-0.705035	-0.095956	0.028605
29248	0.920542	-9.831956	-0.304927	0.069934	0.042357	0.070952	0.242622	0.644226	0.002518	0.703081	-0.704218	-0.094362	0.029153
29249	0.809229	-9.864716	-0.289923	-0.015853	0.032803	0.043884	0.243685	0.643943	0.002368	0.702897	-0.704530	-0.093343	0.029351
29250	0.855604	-9.797552	-0.231868	-0.090996	0.022273	0.036247	0.245537	0.643794	0.003518	0.701620	-0.705893	-0.092626	0.029404
29251	0.878234	-9.674820	-0.153742	-0.094499	0.017918	0.016837	0.244744	0.642827	0.004570	0.700308	-0.707250	-0.092245	0.029283
29252	0.732601	-9.781643	-0.062383	-0.003184	0.022374	0.003439	0.246331	0.642262	0.006376	0.700289	-0.707320	-0.091930	0.029028
29253	0.978764	-9.802782	-0.055136	0.084561	0.041593	-0.004742	0.246455	0.643093	0.007300	0.701566	-0.706137	-0.091418	0.028600
29254	0.897022	-9.751674	-0.068264	0.065703	0.059064	0.016368	0.247929	0.641839	0.004905	0.702579	-0.705284	-0.090362	0.028131
29255	0.866254	-9.666995	0.014692	0.116584	0.046770	0.036985	0.247804	0.641563	0.003068	0.704290	-0.703722	-0.089172	0.028270
29256	0.849065	-9.705479	-0.028864	0.120008	0.050201	0.073149	0.249407	0.642112	-0.001409	0.706012	-0.702192	-0.087421	0.028834
29257	0.862756	-9.816292	-0.049484	0.033986	0.036124	0.097118	0.252064	0.641265	-0.001982	0.706499	-0.701887	-0.085584	0.029823
29258	0.858132	-9.769839	-0.601701	-0.096752	-0.007605	0.123346	0.254444	0.640835	0.000206	0.705039	-0.703463	-0.084061	0.031523
29259	0.565746	-9.814013	-0.061315	-0.091488	-0.046122	0.119787	0.258951	0.639423	0.002222	0.703589	-0.704918	-0.083141	0.033772
29260	0.607783	-9.674962	-0.103341	-0.042439	-0.080304	0.147354	0.262133	0.638712	0.002953	0.702742	-0.705709	-0.082252	0.036909
29261	0.469508	-9.765093	-0.040695	-0.002153	-0.096860	0.135273	0.265997	0.635086	0.002858	0.702443	-0.705882	-0.081758	0.040245
29262	0.544504	-9.750792	0.107836	0.033452	-0.118850	0.165389	0.270251	0.633816	0.001207	0.702571	-0.705588	-0.081098	0.044306
29263	0.600586	-10.006759	-0.078253	-0.007558	-0.081167	0.147538	0.275562	0.633233	-0.000716	0.702196	-0.705849	-0.080218	0.047580
29264	0.446765	-9.908966	0.046774	0.043698	-0.063510	0.093407	0.277432	0.631005	-0.001291	0.702609	-0.705327	-0.079789	0.049871
29265	0.305017	-10.143694	0.009247	0.073535	-0.010824	0.040059	0.279031	0.630997	-0.003676	0.703590	-0.704334	-0.079355	0.050776
29266	0.162182	-9.849774	-0.200048	-0.003308	0.031242	0.037116	0.280363	0.629742	-0.003709	0.703544	-0.704475	-0.078444	0.050873
29267	0.191881	-9.748981	-0.199145	-0.028107	0.045345	-0.014110	0.281149	0.631124	-0.003444	0.703228	-0.704888	-0.078077	0.050073
29268	0.224577	-9.898891	-0.371795	-0.053105	0.041889	-0.023153	0.279167	0.630026	-0.003163	0.702557	-0.705643	-0.077921	0.049100
29269	0.369675	-9.866646	-0.468814	-0.148016	0.013818	-0.013407	0.278627	0.629750	-0.000010	0.700482	-0.707718	-0.078105	0.048569
29270	0.370152	-9.799365	-0.489676	-0.167757	-0.026436	-0.011921	0.279538	0.630019	0.004437	0.698064	-0.710026	-0.078840	0.048521
29271	0.452667	-9.742245	-0.477714	-0.151707	-0.031735	-0.001262	0.278199	0.630024	0.008391	0.695830	-0.712124	-0.079495	0.048794
29272	0.534487	-9.785814	-0.358748	-0.124942	-0.052792	0.005870	0.279246	0.629739	0.012568	0.693951	-0.713827	-0.080268	0.049405
29273	0.408349	-9.862086	-0.452271	-0.160717	-0.056239	0.003859	0.278702	0.630711	0.014947	0.691527	-0.716023	-0.081205	0.050076
29274	0.336681	-9.759890	-0.250992	-0.158943	-0.054510	0.003035	0.279617	0.630704	0.018736	0.689147	-0.718175	-0.082088	0.050631
29275	0.332244	-9.711160	-0.058118	0.068312	-0.036993	0.004761	0.280017	0.629730	0.019769	0.690039	-0.717213	-0.082510	0.051418
29276	0.368873	-9.990587	-0.100102	0.076420	-0.017722	-0.002226	0.278575	0.629602	0.015462	0.691099	-0.716142	-0.082728	0.051765
29277	0.389090	-9.865607	-0.079612	0.011063	0.003211	0.013253	0.278437	0.630435	0.015473	0.691238	-0.716013	-0.082530	0.052000
29278	0.462877	-9.680720	0.003594	0.104148	0.013706	0.007815	0.279778	0.628765	0.013862	0.692732	-0.714604	-0.082153	0.052092
29279	0.387928	-10.024676	-0.187182	0.022775	0.024262	0.003692	0.280577	0.629594	0.011235	0.693092	-0.714310	-0.081789	0.051911
29280	0.373938	-9.952626	-0.258336	-0.145421	0.022487	0.002480	0.280571	0.629315	0.013593	0.691034	-0.716352	-0.081651	0.051420
29281	0.345668	-9.851584	-0.324227	-0.198265	0.032078	0.019784	0.280549	0.629173	0.020148	0.688221	-0.719140	-0.081176	0.050988
29282	0.413901	-9.761104	-0.451158	-0.157037	0.048735	0.013096	0.281330	0.628611	0.025114	0.686014	-0.721373	-0.080517	0.050230
29283	0.383542	-9.614367	-0.523716	0.034442	0.035689	0.010960	0.281310	0.630273	0.028016	0.686557	-0.720943	-0.079885	0.049996
29284	0.390401	-9.665213	-0.615690	0.190086	0.026105	0.019099	0.281711	0.631382	0.025136	0.689306	-0.718390	-0.079083	0.050186
29285	0.408434	-9.845683	-0.593886	0.198955	0.008576	0.029631	0.282402	0.629440	0.020385	0.692138	-0.715691	-0.078393	0.050856
29286	0.432904	-9.804601	-0.468646	0.175719	0.006809	0.019761	0.282949	0.629995	0.014350	0.694629	-0.713296	-0.077876	0.051322
29287	0.341130	-9.808473	-0.395796	0.100589	0.005070	0.011302	0.283100	0.629442	0.010147	0.696050	-0.711918	-0.077600	0.051629
29288	0.302446	-9.817550	-0.316253	0.041551	0.010308	0.007374	0.284293	0.629574	0.009867	0.696641	-0.711366	-0.077340	0.051655
29289	0.330112	-9.998397	-0.393077	-0.101591	0.008537	0.004518	0.282170	0.629447	0.010685	0.695190	-0.712797	-0.077320	0.051505
29290	0.282871	-9.851270	-0.381364	-0.167877	-0.012497	0.015458	0.283213	0.629993	0.014871	0.692747	-0.715143	-0.077483	0.051650
29291	0.305494	-9.726426	-0.399352	-0.139164	0.003283	0.003408	0.283209	0.628050	0.019048	0.690740	-0.717081	-0.077591	0.051501
29292	0.288500	-9.736179	-0.485841	-0.117693	0.003306	0.006213	0.283729	0.628184	0.021926	0.689041	-0.718725	-0.077592	0.051349
29293	0.399957	-9.684104	-0.476590	-0.055031	0.003303	-0.000403	0.283716	0.629014	0.024164	0.688237	-0.719491	-0.077669	0.051274
29294	0.379986	-9.775352	-0.477467	-0.031748	-0.000169	-0.006427	0.284772	0.628453	0.026240	0.687780	-0.719928	-0.077781	0.051103
29295	0.379119	-9.895687	-0.502878	-0.071151	-0.000190	0.001193	0.283452	0.627489	0.026513	0.686736	-0.720914	-0.077903	0.051072
29296	0.399271	-9.780284	-0.468076	-0.072954	0.020773	0.010084	0.282120	0.627912	0.027717	0.685696	-0.721958	-0.077571	0.050800
29297	0.348634	-9.765838	-0.592452	-0.042469	0.021722	-0.000244	0.283167	0.628459	0.030592	0.685098	-0.722568	-0.077387	0.050473
29298	0.338500	-9.833035	-0.569103	-0.040733	0.020822	0.010329	0.283691	0.629010	0.031376	0.684525	-0.723174	-0.076969	0.050208
29299	0.365363	-9.790051	-0.602489	-0.030820	0.022606	-0.003690	0.284747	0.629004	0.032671	0.684099	-0.723619	-0.076812	0.049837
29300	0.390124	-9.703718	-0.623341	-0.027281	0.006840	0.001576	0.283684	0.628731	0.033996	0.683708	-0.724014	-0.076684	0.049661
29301	0.341397	-9.761309	-0.702896	-0.019211	-0.001865	-0.002797	0.283955	0.627760	0.033720	0.683408	-0.724280	-0.076841	0.049671
29302	0.370130	-9.797438	-0.645877	-0.003186	0.005078	0.014951	0.285276	0.627335	0.035794	0.683353	-0.724369	-0.076472	0.049697
29303	0.297104	-9.876450	-0.713452	-0.048816	-0.000147	0.014606	0.283679	0.628731	0.035176	0.682607	-0.725069	-0.076384	0.049874
29304	0.248876	-9.864295	-0.794613	-0.137395	-0.007140	0.014835	0.284999	0.628306	0.037512	0.680580	-0.726967	-0.076392	0.049941
29305	0.321882	-9.785518	-0.803951	-0.166033	-0.003676	0.018158	0.285252	0.627609	0.042222	0.678110	-0.729263	-0.076415	0.050038
29306	0.302549	-9.785558	-0.866274	-0.158795	-0.002743	0.002361	0.285233	0.628577	0.045904	0.675781	-0.731429	-0.076506	0.049784
29307	0.292549	-9.829151	-0.989264	-0.178470	-0.007093	0.002198	0.284953	0.628576	0.050366	0.673119	-0.733853	-0.076819	0.049694
29308	0.321359	-9.851165	-1.035432	-0.259027	-0.012379	0.008629	0.285201	0.627878	0.056388	0.669277	-0.737344	-0.077064	0.049531
29309	0.375313	-9.733885	-1.087424	-0.269706	-0.012363	-0.002014	0.284661	0.624826	0.064233	0.665235	-0.740951	-0.077601	0.049317
29310	0.331626	-9.762599	-1.149867	-0.259885	-0.024590	0.000666	0.285693	0.625926	0.070523	0.661334	-0.744393	-0.078084	0.049194
29311	0.365833	-9.705284	-1.197572	-0.233976	-0.007120	0.015900	0.286740	0.624253	0.077046	0.657778	-0.747520	-0.078248	0.049188
29312	0.360566	-9.763267	-1.294331	-0.262557	-0.014079	0.005085	0.288576	0.624517	0.082266	0.653813	-0.750975	-0.078529	0.048969
29313	0.322080	-9.739191	-1.385053	-0.237481	-0.004418	0.005321	0.288029	0.622713	0.089993	0.650189	-0.754098	-0.078817	0.048773
29314	0.294319	-9.570473	-1.342015	-0.173103	-0.010547	0.012859	0.287491	0.621326	0.094708	0.647548	-0.756380	-0.078757	0.048671
29315	0.197068	-9.661226	-1.378271	-0.073759	-0.012217	0.006539	0.288006	0.622431	0.097334	0.646373	-0.757349	-0.078963	0.048870
29316	0.225318	-9.760324	-1.463775	-0.044219	0.004418	0.010312	0.288939	0.620762	0.098352	0.645703	-0.757968	-0.078614	0.048706
29317	0.303236	-9.671796	-1.417764	-0.019144	0.015771	0.007886	0.289720	0.621588	0.101233	0.645403	-0.758254	-0.078383	0.048587
29318	0.264288	-9.714825	-1.429940	0.027416	0.021062	0.002080	0.288793	0.621871	0.100463	0.645854	-0.757953	-0.077849	0.048156
29319	0.259245	-9.743745	-1.461473	0.016708	0.015835	-0.005070	0.288529	0.622288	0.099554	0.646117	-0.757751	-0.077778	0.047927
29320	0.269354	-9.681240	-1.446421	0.034564	0.005320	0.000318	0.288265	0.622290	0.099033	0.646647	-0.757330	-0.077557	0.047799
29321	0.235575	-9.676269	-1.479721	0.055207	0.021112	-0.008274	0.288267	0.622290	0.098640	0.647507	-0.756626	-0.077427	0.047511
29322	0.283886	-9.672041	-1.547385	0.031052	0.004490	-0.012047	0.288542	0.621458	0.097185	0.647994	-0.756229	-0.077402	0.047224
29323	0.332091	-9.686674	-1.490287	0.045282	-0.003442	0.002989	0.288145	0.621460	0.096798	0.648654	-0.755647	-0.077431	0.047436
29324	0.326876	-9.739640	-1.519692	0.048891	0.008823	0.000408	0.287351	0.622575	0.094854	0.649405	-0.755040	-0.077150	0.047277
29325	0.298056	-9.715551	-1.581656	0.005985	0.014096	-0.005158	0.287620	0.622574	0.093670	0.649505	-0.754972	-0.077112	0.047055
29326	0.269293	-9.686374	-1.552231	0.002329	0.003566	0.008009	0.287881	0.622850	0.094455	0.649537	-0.754979	-0.076812	0.046988
29327	0.249624	-9.734416	-1.581455	-0.026264	0.008835	0.001648	0.286816	0.623132	0.095130	0.649133	-0.755337	-0.076769	0.046885
29328	0.254963	-9.662384	-1.609514	-0.069127	0.007119	-0.016280	0.288274	0.622430	0.096412	0.648114	-0.756237	-0.076856	0.046339
29329	0.177519	-9.685854	-1.616326	-0.056693	0.003601	0.003202	0.287083	0.621466	0.097338	0.647235	-0.756989	-0.076883	0.046293
29330	0.292999	-9.744627	-1.663664	-0.087059	0.023708	-0.002279	0.288263	0.622429	0.099559	0.645952	-0.758151	-0.076590	0.045677
29331	0.279394	-9.619588	-1.710178	-0.131827	0.028058	0.008015	0.287464	0.622016	0.101272	0.643959	-0.759902	-0.076296	0.045206
29332	0.245379	-9.648230	-1.724634	-0.110367	0.017577	0.008138	0.286114	0.622991	0.106941	0.642298	-0.761370	-0.075925	0.044767
29333	0.327401	-9.658588	-1.756706	-0.095107	0.015839	-0.002357	0.288375	0.621037	0.107805	0.640845	-0.762616	-0.075913	0.044405
29334	0.318433	-9.562282	-1.748311	-0.110388	0.015797	0.013415	0.286232	0.621600	0.113350	0.639172	-0.764087	-0.075445	0.044030
29335	0.249866	-9.694143	-1.782883	-0.079929	0.001864	0.001244	0.286626	0.620209	0.116740	0.637921	-0.765126	-0.075542	0.043950
29336	0.278426	-9.752132	-1.795814	-0.065683	0.007074	0.018089	0.287558	0.619372	0.116849	0.636908	-0.766017	-0.075111	0.043867
29337	0.238352	-9.616979	-1.748249	-0.079995	0.008821	0.017149	0.288606	0.619642	0.119982	0.635652	-0.767082	-0.074874	0.043885
29338	0.182892	-9.604621	-1.781276	-0.017335	0.015868	0.014126	0.288079	0.618119	0.121418	0.635397	-0.767360	-0.074315	0.043662
29339	0.211825	-9.609760	-1.815233	0.004151	0.010631	0.010730	0.288600	0.619086	0.122600	0.635441	-0.767344	-0.074076	0.043702
29340	0.241083	-9.571430	-1.791010	0.066828	0.000166	-0.002951	0.288608	0.618671	0.120759	0.636468	-0.766511	-0.073920	0.043640
29341	0.264441	-9.682231	-1.782872	0.084693	0.005397	0.004217	0.288632	0.615899	0.118633	0.637747	-0.765453	-0.073777	0.043797
29342	0.289034	-9.624283	-1.647825	0.181377	0.010668	-0.009156	0.288372	0.617566	0.114458	0.640542	-0.763152	-0.073477	0.043658
29343	0.298603	-9.640821	-1.525522	0.267319	0.024685	-0.019062	0.288245	0.619927	0.108976	0.644649	-0.759714	-0.073282	0.043489
29344	0.331820	-9.729491	-1.334553	0.427577	0.039610	-0.042545	0.286542	0.622161	0.099583	0.651218	-0.754170	-0.072870	0.042806
29345	0.462622	-9.675036	-1.284583	0.430304	0.045706	-0.051344	0.286698	0.624662	0.088459	0.657786	-0.748499	-0.072748	0.042127
29346	0.255368	-9.626714	-0.955371	0.631695	0.059800	-0.072671	0.283020	0.627463	0.074512	0.667334	-0.740092	-0.072400	0.041078
29347	0.269285	-10.045239	-0.921848	0.663081	0.058100	-0.091925	0.282007	0.630808	0.055416	0.677247	-0.731082	-0.072499	0.040005
29348	0.543559	-9.858899	-0.638466	0.557491	0.070179	-0.092701	0.278206	0.631668	0.041845	0.685521	-0.723413	-0.072462	0.038519
29349	0.364150	-9.962906	-0.498714	0.648810	0.112238	-0.097141	0.275328	0.634189	0.026834	0.695087	-0.714388	-0.071891	0.036554
29350	0.732257	-9.818765	-0.404095	0.534218	0.101554	-0.087524	0.274852	0.633923	0.011759	0.702878	-0.706875	-0.071348	0.034640
29351	0.709864	-8.906232	-0.157873	0.697277	0.057934	-0.149750	0.268546	0.634799	-0.005445	0.712848	-0.696819	-0.072243	0.032744
29352	0.311086	-9.977139	0.217806	1.133839	0.024884	-0.160894	0.264917	0.636637	-0.031991	0.728595	-0.680281	-0.073272	0.031594
29353	0.805648	-9.044127	0.613623	0.954851	0.021085	-0.158654	0.260771	0.636676	-0.059333	0.741578	-0.666013	-0.074590	0.030424
29354	0.381191	-10.328903	0.989468	1.423675	-0.013663	-0.182823	0.255590	0.632978	-0.087877	0.760316	-0.644377	-0.076214	0.029821
29355	1.199128	-9.429317	1.504687	1.233685	-0.033452	-0.130601	0.252843	0.626776	-0.125925	0.776000	-0.625197	-0.077736	0.030167
29356	1.206756	-9.065939	2.369232	1.618534	-0.063159	-0.186008	0.244428	0.618945	-0.170459	0.795816	-0.599431	-0.080128	0.030643
29357	0.804419	-9.965447	2.939187	2.169272	-0.107758	-0.127599	0.238225	0.601402	-0.224826	0.820954	-0.564080	-0.082064	0.033369
29358	0.864684	-9.665492	3.648728	1.780735	-0.112482	-0.097817	0.237692	0.582852	-0.269587	0.840378	-0.534273	-0.083824	0.035916
29359	0.719769	-9.004330	3.970028	1.454141	-0.068885	-0.086650	0.233167	0.563766	-0.308785	0.855500	-0.509405	-0.084915	0.037643
29360	1.353856	-8.824896	4.485764	1.328611	-0.016861	-0.025860	0.231678	0.543551	-0.342795	0.868705	-0.486440	-0.084560	0.039712
29361	0.799436	-8.379854	5.452234	1.399188	-0.007273	-0.023312	0.227325	0.517254	-0.381281	0.881980	-0.461884	-0.083858	0.041748
29362	1.123727	-7.962136	6.016644	1.748278	-0.050140	-0.080867	0.224964	0.489281	-0.418240	0.897549	-0.430602	-0.084091	0.043770
29363	0.898822	-7.675999	6.199729	1.883504	-0.046514	-0.109706	0.225661	0.457685	-0.452265	0.913144	-0.396250	-0.084242	0.045356
29364	0.800889	-7.202441	6.643445	1.551304	-0.020555	-0.055522	0.223863	0.421388	-0.485120	0.924997	-0.367631	-0.083706	0.047133
29365	1.159828	-6.319351	6.886039	1.411561	-0.020845	-0.021227	0.222549	0.391186	-0.514511	0.934995	-0.341289	-0.082953	0.049256
29366	1.459553	-6.300440	7.542214	1.679905	0.001737	-0.015766	0.217084	0.347144	-0.547125	0.945932	-0.309671	-0.081442	0.051800
29367	1.365481	-5.966057	8.104468	1.907871	0.012126	0.015977	0.217461	0.299186	-0.576195	0.957060	-0.273375	-0.079164	0.055102
29368	1.371515	-5.128512	8.284691	1.613439	-0.000282	0.026288	0.221467	0.260770	-0.597488	0.965339	-0.242407	-0.077306	0.058173
29369	1.579898	-4.355546	8.313411	1.506228	0.018918	0.000998	0.222570	0.219181	-0.617458	0.972231	-0.213204	-0.075256	0.060395
29370	1.197534	-4.157757	9.092893	1.618857	-0.014344	-0.005213	0.222086	0.175102	-0.634018	0.978595	-0.181605	-0.073662	0.062811
29371	1.182936	-3.166129	9.267854	1.765598	0.002260	-0.000355	0.217716	0.116626	-0.652762	0.984401	-0.146898	-0.071460	0.065345
29372	1.290027	-2.377666	9.386554	2.016060	-0.037125	0.003216	0.215968	0.060074	-0.666149	0.989452	-0.107073	-0.069585	0.068395
29373	1.345301	-1.430169	10.252596	2.341881	0.011826	-0.031083	0.220053	0.001825	-0.677676	0.993437	-0.060541	-0.066245	0.070918
29374	1.102548	-0.248186	9.955832	2.188217	0.022474	-0.063566	0.217948	-0.066931	-0.682525	0.995247	-0.016996	-0.062800	0.072458
29375	1.290957	0.446678	9.563225	1.533399	0.039831	-0.071706	0.218524	-0.121563	-0.681767	0.995448	0.013691	-0.059874	0.072881
29376	1.162463	0.699166	9.999856	0.876719	0.062381	-0.087784	0.219576	-0.165937	-0.682356	0.995249	0.031155	-0.057408	0.072198
29377	1.038248	0.892230	9.892590	0.348768	0.076245	-0.066830	0.221784	-0.181895	-0.681107	0.995182	0.038217	-0.055424	0.071283
29378	1.127692	0.910317	9.743012	-0.059162	0.095402	-0.072397	0.224406	-0.178722	-0.678099	0.995428	0.036982	-0.053640	0.069837
29379	0.853387	0.708227	9.815159	0.019372	0.056922	-0.041964	0.226783	-0.177348	-0.678122	0.995525	0.037490	-0.052518	0.069033
29380	0.881140	0.541605	9.671200	-0.080992	0.042843	-0.009302	0.227576	-0.177214	-0.677477	0.995639	0.035826	-0.051856	0.068781
29381	1.011659	0.559687	9.624617	-0.118619	0.042776	0.002726	0.229139	-0.171815	-0.678627	0.995755	0.033548	-0.051231	0.068713
29382	1.094232	-0.062701	10.025333	-0.050817	0.039131	0.030362	0.229917	-0.168630	-0.679000	0.995783	0.032449	-0.050629	0.069275
29383	1.376962	0.311804	9.724366	-0.095584	0.042551	0.048551	0.231764	-0.168086	-0.677581	0.995813	0.030556	-0.050027	0.070144
29384	1.365017	-0.014564	9.939430	-0.095643	0.018895	0.046635	0.231220	-0.165032	-0.678591	0.995819	0.028576	-0.049900	0.070979
29385	1.475801	-0.058515	10.007668	-0.103627	0.059983	0.041395	0.234128	-0.163106	-0.679665	0.995870	0.026472	-0.048992	0.071707
29386	1.635996	0.062274	9.800980	-0.142890	0.053011	0.022560	0.234098	-0.159503	-0.677006	0.995957	0.023526	-0.048240	0.072038
29387	1.586728	-0.083150	10.100163	-0.290474	0.055593	0.003849	0.234063	-0.152569	-0.678248	0.996117	0.017718	-0.047717	0.071831
29388	1.446549	-0.090181	9.803265	-0.245578	0.061894	-0.021308	0.237726	-0.144826	-0.677440	0.996277	0.012755	-0.046916	0.071190
29389	1.360217	-0.000999	9.644004	-0.284871	0.058470	-0.033896	0.238746	-0.137898	-0.677517	0.996428	0.007073	-0.046347	0.070231
29390	1.108337	-0.096022	9.390320	-0.311522	0.028947	-0.078193	0.239607	-0.126812	-0.676633	0.996584	0.000895	-0.046283	0.068385
29391	0.924064	-0.213585	9.803950	-0.233764	0.011433	-0.076787	0.239559	-0.117937	-0.677462	0.996685	-0.003672	-0.046577	0.066608
29392	0.849989	-0.093706	9.488713	-0.134315	0.013342	-0.096268	0.239257	-0.111280	-0.677784	0.996806	-0.006280	-0.046585	0.064559
29393	0.682628	-0.198116	9.527411	-0.111059	0.008145	-0.097852	0.239512	-0.109618	-0.677640	0.996915	-0.008378	-0.046766	0.062475
29394	0.682047	-0.275451	9.406356	-0.116531	-0.007628	-0.076814	0.238158	-0.104480	-0.677962	0.996976	-0.010621	-0.047165	0.060845
29395	0.942796	-0.291115	9.668304	-0.077218	-0.023499	-0.076672	0.238009	-0.101290	-0.678452	0.997021	-0.012028	-0.047921	0.059222
29396	0.874565	-0.385965	9.939391	-0.175758	-0.037595	-0.062466	0.237584	-0.097406	-0.676834	0.997005	-0.015430	-0.048982	0.057830
29397	1.165277	-0.253708	9.883124	-0.199067	-0.028962	-0.047684	0.235435	-0.090738	-0.679619	0.996955	-0.019288	-0.049982	0.056665
29398	1.297442	-0.009203	9.947285	0.005028	-0.016672	-0.065529	0.235140	-0.087272	-0.676827	0.997009	-0.019106	-0.050423	0.055369
29399	1.161848	-0.047797	9.565864	-0.005522	-0.019978	-0.097298	0.233291	-0.087538	-0.678112	0.997085	-0.019042	-0.051056	0.053402
29400	1.241141	-0.440500	9.558261	-0.025196	-0.018240	-0.101064	0.232747	-0.085039	-0.678473	0.997158	-0.019424	-0.051574	0.051370
29401	1.298152	-0.577568	9.714821	0.069543	-0.034042	-0.088143	0.232483	-0.085454	-0.677948	0.997229	-0.017864	-0.052425	0.049667
29402	1.444487	-0.372174	9.610168	0.033624	-0.043770	-0.058480	0.230904	-0.086831	-0.678987	0.997247	-0.017091	-0.053373	0.048552
29403	1.352389	-0.423901	9.764188	-0.046084	-0.063936	-0.052071	0.229177	-0.086406	-0.678301	0.997201	-0.017846	-0.054944	0.047454
29404	1.280461	-0.355620	9.885766	-0.149144	-0.072792	-0.021099	0.226903	-0.082234	-0.679273	0.997078	-0.020731	-0.056633	0.046894
29405	1.362130	-0.418586	9.954038	-0.186770	-0.064989	-0.010810	0.224764	-0.078339	-0.680382	0.996917	-0.024334	-0.058351	0.046461
29406	1.249612	-0.639473	10.584574	-0.128801	-0.018782	0.025883	0.221566	-0.075271	-0.680303	0.996800	-0.026918	-0.058920	0.046833
29407	1.088442	-0.217080	10.653311	-0.024191	0.056428	0.064941	0.222085	-0.073611	-0.679901	0.996781	-0.027472	-0.058012	0.048037
29408	1.181629	0.360374	9.378111	0.078186	0.091769	0.030686	0.224602	-0.073902	-0.679155	0.996893	-0.026040	-0.056179	0.048679
29409	1.257523	-0.165054	9.219998	0.016731	0.086669	-0.031589	0.227920	-0.074891	-0.678954	0.997020	-0.025660	-0.054683	0.047990
29410	1.278899	-0.563455	9.561329	0.144640	0.095384	-0.032483	0.229519	-0.077119	-0.677689	0.997219	-0.022835	-0.052747	0.047442
29411	1.172348	-0.603660	9.513717	0.203661	0.111161	-0.019634	0.233811	-0.086571	-0.677062	0.997428	-0.018769	-0.050587	0.047182
29412	1.131190	-0.283217	9.585052	0.183949	0.077907	-0.023347	0.234895	-0.091153	-0.676075	0.997586	-0.015153	-0.048956	0.046866
29413	0.881070	-0.141646	9.622487	0.023036	0.053516	-0.061514	0.236229	-0.093518	-0.674807	0.997693	-0.014587	-0.048122	0.045614
29414	0.869035	-0.136689	9.639472	-0.232865	0.042951	-0.063412	0.237917	-0.087149	-0.675294	0.997708	-0.019216	-0.047584	0.044104
29415	0.752566	-0.217303	9.723670	-0.073451	0.025609	-0.104593	0.237890	-0.082157	-0.675768	0.997786	-0.020499	-0.047397	0.041906
29416	0.666654	-0.415895	9.847107	-0.016233	0.002881	-0.106038	0.238535	-0.079388	-0.675226	0.997865	-0.020730	-0.047485	0.039763
29417	0.770142	-0.458214	9.643839	0.000004	0.011698	-0.127071	0.238527	-0.078557	-0.674431	0.997968	-0.020517	-0.047501	0.037193
29418	0.742348	-0.637694	9.872746	-0.066266	0.011629	-0.121420	0.238383	-0.075782	-0.675712	0.998034	-0.021737	-0.047456	0.034695
29419	0.794110	-0.832522	10.004651	0.010591	0.030811	-0.100581	0.237564	-0.072728	-0.673834	0.998129	-0.021373	-0.047056	0.032657
29420	0.649190	-0.840643	10.125980	0.051607	0.063125	-0.063117	0.238237	-0.073563	-0.675426	0.998246	-0.020329	-0.045877	0.031411
29421	0.871344	-0.835767	9.927037	0.115932	0.063932	-0.036272	0.239435	-0.074401	-0.675715	0.998365	-0.017971	-0.044705	0.030743
29422	0.919414	-0.854231	9.517825	0.124847	0.049975	-0.022168	0.240777	-0.077182	-0.675763	0.998461	-0.015494	-0.043726	0.030389
29423	0.921309	-0.917667	9.228666	0.105071	0.020237	-0.003041	0.242657	-0.082045	-0.674922	0.998504	-0.013394	-0.043426	0.030391
29424	1.019903	-0.980493	9.385720	0.028907	-0.016615	0.005917	0.241483	-0.085366	-0.674937	0.998490	-0.012816	-0.043827	0.030553
29425	0.856194	-0.920557	9.690656	-0.075932	-0.027215	0.028961	0.241872	-0.083704	-0.675189	0.998420	-0.014375	-0.044582	0.031050
29426	1.292879	-0.644407	9.867918	-0.084984	-0.040549	0.044629	0.240527	-0.080925	-0.673961	0.998325	-0.016091	-0.045520	0.031885
29427	1.217357	-0.398570	9.837748	-0.002710	-0.065887	0.048736	0.238410	-0.081190	-0.674587	0.998222	-0.016192	-0.047020	0.032854
29428	1.018865	-0.455643	9.545585	-0.104538	-0.079713	0.014513	0.236421	-0.079514	-0.677031	0.998096	-0.018245	-0.048763	0.033079
29429	1.133497	-0.630138	9.407996	-0.122409	-0.090206	0.008991	0.234542	-0.075344	-0.676961	0.997942	-0.020693	-0.050848	0.033149
29430	0.852222	-0.793710	9.473435	0.000963	-0.076157	0.032901	0.230825	-0.073660	-0.677936	0.997837	-0.020662	-0.052442	0.033839
29431	1.046633	-0.615497	9.255094	-0.054585	-0.072743	0.057164	0.229513	-0.075593	-0.678460	0.997685	-0.021835	-0.054107	0.034932
29432	1.020070	-0.624087	9.524409	0.025824	-0.097296	0.068236	0.225938	-0.075989	-0.678672	0.997535	-0.021329	-0.056089	0.036375
29433	1.167378	-0.625100	9.568792	0.018563	-0.093029	0.091063	0.224747	-0.077232	-0.677355	0.997356	-0.021076	-0.058091	0.038233
29434	1.424621	-0.794556	9.869862	-0.085197	-0.108021	0.070748	0.222098	-0.076523	-0.678750	0.997130	-0.022778	-0.060369	0.039597
29435	1.183841	-1.059619	10.671641	-0.131784	-0.061762	0.074101	0.220363	-0.073601	-0.680268	0.996917	-0.025556	-0.061872	0.040925
29436	1.417866	-0.727064	9.899537	-0.267675	-0.020612	0.085611	0.217825	-0.070260	-0.679803	0.996663	-0.030985	-0.062546	0.042320
29437	1.452170	-0.653193	9.760691	-0.255974	-0.036304	0.069786	0.216983	-0.062491	-0.679188	0.996369	-0.036253	-0.063654	0.043393
29438	1.057186	-0.851477	9.982936	-0.151415	-0.031005	0.091789	0.215756	-0.056384	-0.679502	0.996128	-0.039363	-0.064425	0.045048
29439	0.890186	-0.896593	9.748321	-0.092355	-0.006418	0.103810	0.216793	-0.053062	-0.678173	0.995934	-0.041442	-0.064738	0.046985
29440	0.932927	-0.989177	9.470491	-0.062041	-0.004684	0.134852	0.215723	-0.051948	-0.677359	0.995739	-0.042850	-0.064867	0.049597
29441	1.109786	-1.245567	9.454000	-0.172277	0.002145	0.176264	0.216244	-0.050564	-0.677091	0.995391	-0.046637	-0.065009	0.052867
29442	1.090115	-1.295823	9.487241	-0.114431	-0.022481	0.236511	0.217562	-0.048352	-0.678662	0.994985	-0.049200	-0.065446	0.057456
29443	1.124569	-1.202563	9.396685	-0.227331	-0.044455	0.269104	0.217144	-0.046410	-0.676014	0.994352	-0.054163	-0.066480	0.062542
29444	1.101402	-1.076273	9.734818	-0.254391	-0.059486	0.304124	0.217251	-0.041974	-0.675972	0.993578	-0.059551	-0.067739	0.068327
29445	1.074676	-1.104421	9.900563	-0.181171	-0.087539	0.323941	0.214715	-0.038355	-0.676684	0.992755	-0.063593	-0.069474	0.074609
29446	1.223493	-0.898231	10.062680	-0.111392	-0.070112	0.328031	0.212980	-0.036404	-0.676375	0.991995	-0.066154	-0.070704	0.081064
29447	1.200695	-0.714744	10.228421	-0.046904	-0.059590	0.312719	0.212460	-0.037510	-0.677559	0.991308	-0.067501	-0.071666	0.087266
29448	1.443829	-0.474600	9.935864	-0.035980	-0.043787	0.285522	0.212063	-0.038202	-0.676379	0.990673	-0.068544	-0.072301	0.092954
29449	1.300748	-0.557816	9.888073	0.145837	-0.055832	0.241891	0.212497	-0.043749	-0.677884	0.990320	-0.065896	-0.072918	0.098016
29450	1.161405	-0.788288	9.675122	0.249635	-0.080203	0.237271	0.210029	-0.052332	-0.678063	0.990033	-0.061136	-0.073793	0.103204
29451	1.114222	-0.968477	9.622986	0.517012	-0.121276	0.258435	0.206402	-0.065899	-0.679454	0.989881	-0.050986	-0.074903	0.109206
29452	0.938965	-0.825196	9.623742	0.516965	-0.111636	0.272651	0.203874	-0.086544	-0.680670	0.989565	-0.040908	-0.075791	0.115516
29453	1.147636	-0.674031	9.248742	0.252160	-0.113447	0.275097	0.200638	-0.098449	-0.683100	0.988932	-0.036013	-0.077298	0.121412
29454	1.029216	-0.700675	9.672463	0.060682	-0.108282	0.265810	0.196317	-0.107021	-0.683906	0.988130	-0.034950	-0.079191	0.126909
29455	1.451925	-1.017137	9.516165	-0.084388	-0.104978	0.296299	0.193139	-0.107419	-0.684124	0.987132	-0.036763	-0.081330	0.132682
29456	1.571524	-0.831233	9.262505	0.101573	-0.085769	0.341789	0.189185	-0.111141	-0.684101	0.986120	-0.035077	-0.082591	0.139697
29457	1.444562	-1.022919	9.179680	0.037115	-0.101490	0.346551	0.187642	-0.118758	-0.684940	0.984983	-0.034581	-0.084312	0.146641
29458	1.400308	-1.172725	10.418515	-0.116893	-0.052790	0.350847	0.185775	-0.116391	-0.685544	0.983739	-0.037307	-0.085541	0.153456
29459	1.682669	-0.870784	10.770453	-0.190248	0.037989	0.366471	0.185234	-0.115279	-0.684213	0.982503	-0.041741	-0.085160	0.160288
29460	1.328058	-0.447912	9.716053	-0.045026	0.083884	0.351170	0.186027	-0.115006	-0.684223	0.981444	-0.043481	-0.083451	0.167072
29461	1.339909	-0.787520	8.808352	-0.078767	0.087647	0.318281	0.188691	-0.116406	-0.685720	0.980439	-0.045768	-0.081764	0.173089
29462	1.031642	-1.356603	9.126530	0.001432	0.040344	0.364485	0.191082	-0.117668	-0.685375	0.979204	-0.046463	-0.080723	0.180236
29463	1.021143	-1.485316	9.483253	0.045751	0.015612	0.438705	0.191231	-0.121829	-0.683190	0.977655	-0.046276	-0.079872	0.188864
29464	0.823463	-1.103492	9.563856	0.065117	-0.000251	0.504131	0.188743	-0.126807	-0.683595	0.975735	-0.045788	-0.079254	0.198905
29465	1.200197	-0.769114	9.751919	0.095248	0.009951	0.567783	0.190506	-0.133194	-0.684472	0.973521	-0.044798	-0.078161	0.210099
29466	1.410139	-0.453173	9.777774	0.213272	0.020359	0.589829	0.188720	-0.145524	-0.684043	0.971171	-0.041634	-0.076424	0.221928
29467	1.975286	-0.445275	9.869126	0.356488	0.037736	0.579311	0.187991	-0.157584	-0.682972	0.968872	-0.035630	-0.073648	0.233652
29468	1.912360	-0.466298	9.912689	0.356553	0.046527	0.566139	0.190455	-0.171462	-0.682886	0.966457	-0.029755	-0.070759	0.245091
29469	2.081515	-0.789707	9.984422	0.220599	0.042091	0.550915	0.190263	-0.184495	-0.682226	0.963884	-0.026309	-0.068616	0.255984
29470	2.015737	-0.853364	9.450693	0.107847	0.032535	0.565938	0.188443	-0.191834	-0.680173	0.961019	-0.025155	-0.067222	0.267006
29471	1.758085	-1.082778	9.282038	-0.031645	-0.013693	0.536591	0.186901	-0.199174	-0.681928	0.958065	-0.026247	-0.067530	0.277240
29472	1.477303	-1.198630	10.008968	-0.213385	-0.035680	0.533469	0.183453	-0.197767	-0.683566	0.954879	-0.030839	-0.069199	0.287171
29473	0.978379	-1.082565	10.509716	-0.044199	-0.033775	0.503150	0.181469	-0.198588	-0.683282	0.951868	-0.032039	-0.069940	0.296697
29474	0.673542	-0.816382	10.255836	-0.037759	0.010155	0.485884	0.178295	-0.199680	-0.683506	0.948927	-0.033478	-0.069742	0.305865
29475	0.901326	-1.022223	9.595364	-0.017046	-0.012466	0.466471	0.176054	-0.201609	-0.683754	0.946007	-0.034234	-0.069893	0.314664
29476	0.620903	-1.393663	9.331537	-0.054846	-0.038690	0.512817	0.173307	-0.207139	-0.684685	0.942632	-0.035722	-0.070701	0.324299
29477	0.069775	-1.468860	9.292166	0.038038	-0.078804	0.539054	0.170940	-0.210593	-0.684290	0.939000	-0.035165	-0.071634	0.334532
29478	-0.012523	-1.492593	9.186852	0.054772	-0.101630	0.593748	0.166317	-0.213202	-0.684508	0.934848	-0.034283	-0.072838	0.345802
29479	0.388720	-1.444691	9.356988	0.202019	-0.167511	0.654387	0.158676	-0.220508	-0.685251	0.930128	-0.030261	-0.074148	0.358396
29480	0.748267	-1.150967	9.578380	0.328776	-0.179143	0.711611	0.151331	-0.234472	-0.684229	0.924818	-0.023885	-0.074769	0.372224
29481	1.174432	-0.999402	9.888893	0.427135	-0.153966	0.724651	0.141617	-0.251197	-0.683199	0.919268	-0.015889	-0.074100	0.386268
29482	1.386894	-1.010230	10.035949	0.389506	-0.130477	0.738492	0.134822	-0.268214	-0.682478	0.913308	-0.008777	-0.073329	0.400517
29483	1.635110	-0.747287	10.132968	0.427334	-0.039498	0.709114	0.127885	-0.283844	-0.681610	0.907525	-0.001657	-0.070534	0.414029
29484	1.420532	-0.715244	10.625490	0.419380	0.032239	0.695277	0.123199	-0.301014	-0.677776	0.901688	0.004739	-0.066526	0.427212
29485	1.575539	-0.290520	9.903196	0.502843	0.058671	0.669602	0.119438	-0.317495	-0.673949	0.895876	0.012465	-0.061280	0.439881
29486	1.657578	-0.280928	9.316158	0.474560	0.065901	0.611255	0.115571	-0.337857	-0.671471	0.890345	0.019669	-0.056151	0.451383
29487	1.429461	-0.094503	9.132802	0.225937	0.039749	0.584787	0.112173	-0.349210	-0.666549	0.884956	0.022745	-0.053713	0.462007
29488	1.301287	-0.126617	9.316200	0.125807	0.046770	0.563843	0.109170	-0.357930	-0.665017	0.879674	0.023966	-0.052056	0.472111
29489	1.282003	-0.126054	9.450966	-0.079980	0.025716	0.553459	0.104941	-0.360125	-0.664712	0.874463	0.021813	-0.052721	0.481725
29490	1.275885	0.028232	9.548930	0.019332	0.009984	0.547988	0.099905	-0.360375	-0.664113	0.869135	0.021511	-0.052675	0.491292
29491	1.268804	0.056615	9.373866	-0.005646	0.018787	0.539038	0.094753	-0.362565	-0.665368	0.863814	0.020751	-0.052739	0.500612
29492	1.437069	-0.059388	9.623442	-0.126454	0.002923	0.530971	0.089719	-0.362537	-0.665816	0.858504	0.018013	-0.054250	0.509611
29493	1.231401	-0.128764	10.008969	-0.148048	-0.002386	0.544933	0.085859	-0.359327	-0.666249	0.852951	0.015010	-0.056110	0.518750
29494	1.210829	0.032645	10.039845	-0.048731	-0.035588	0.535001	0.080037	-0.359987	-0.667872	0.847333	0.013985	-0.057458	0.527760
29495	1.103513	-0.104694	9.688289	-0.140683	-0.052033	0.493749	0.074067	-0.358152	-0.668943	0.842062	0.011708	-0.060066	0.535899
29496	1.014953	-0.339052	9.907475	-0.104717	-0.058051	0.445499	0.068596	-0.350911	-0.670099	0.837215	0.010071	-0.062345	0.543216
29497	0.895982	-0.438280	10.190967	-0.002603	-0.052723	0.413669	0.062505	-0.351571	-0.670275	0.832633	0.010204	-0.063426	0.550086
29498	0.729441	-0.431695	10.346300	0.087940	-0.006240	0.384585	0.057488	-0.355981	-0.668538	0.828352	0.011291	-0.062716	0.556572
29499	0.866594	-0.156753	10.151196	0.114340	0.047318	0.307448	0.056184	-0.359163	-0.669336	0.824954	0.012387	-0.060779	0.561785
29500	0.779679	-0.144928	9.863667	0.011081	0.049380	0.199235	0.056197	-0.361936	-0.668577	0.822771	0.011816	-0.059965	0.565077
29501	0.986491	-0.249130	9.351155	0.108092	0.056616	0.131165	0.054875	-0.363039	-0.667519	0.821337	0.012916	-0.057872	0.567353
29502	0.986270	-0.956176	9.386291	0.077755	0.033934	0.100757	0.055693	-0.367203	-0.667311	0.820211	0.013735	-0.056534	0.569095
29503	0.787364	-1.088557	9.636442	0.013326	0.046179	0.098596	0.055829	-0.368452	-0.666276	0.819144	0.013385	-0.055699	0.570720
29504	1.000910	-0.595676	9.327819	-0.136065	0.032132	0.099262	0.055953	-0.366234	-0.667305	0.818074	0.010723	-0.056828	0.572199
29505	0.879045	-0.416599	9.371788	-0.235218	0.007730	0.056228	0.056452	-0.360135	-0.668563	0.817488	0.006782	-0.059454	0.572828
29506	0.614624	-0.587475	9.451419	-0.177909	-0.005276	0.039018	0.054977	-0.355550	-0.671249	0.817041	0.003933	-0.061659	0.573260
29507	0.713963	-0.546832	9.624077	0.019008	0.011374	0.022864	0.054963	-0.352638	-0.671875	0.816800	0.004129	-0.061285	0.573642
29508	1.060089	-0.768694	9.532016	-0.081103	0.013066	0.002608	0.055354	-0.351115	-0.672653	0.816781	0.002696	-0.062078	0.573592
29509	1.249869	-0.913862	9.737808	-0.050735	0.014714	0.008031	0.056134	-0.348207	-0.673029	0.816717	0.001726	-0.062468	0.573645
29510	1.024439	-1.041202	9.995458	0.070850	0.018226	0.023064	0.055738	-0.349037	-0.672113	0.816459	0.002691	-0.061434	0.574119
29511	0.893730	-1.098917	10.452576	-0.059772	0.047896	0.016950	0.055092	-0.352362	-0.671481	0.816332	0.001154	-0.061397	0.574310
29512	1.010214	-1.015919	10.361195	0.002854	0.077616	0.029834	0.058127	-0.350438	-0.670852	0.816054	0.000320	-0.060174	0.574835
29513	1.084451	-0.739917	9.565784	0.133715	0.083103	0.004425	0.059995	-0.351139	-0.673510	0.816103	0.001543	-0.057349	0.575052
29514	1.252999	-0.786605	8.886023	0.064954	0.025498	-0.023647	0.059615	-0.355714	-0.670928	0.816379	0.002384	-0.056260	0.574765
29515	1.188701	-0.993398	8.742396	-0.045146	-0.007737	-0.020183	0.059868	-0.353914	-0.670389	0.816607	0.001761	-0.057011	0.574368
29516	0.908835	-0.970752	9.141640	-0.023922	-0.044562	0.013402	0.061066	-0.354058	-0.671720	0.816409	0.001910	-0.058090	0.574542
29517	0.829409	-0.595039	9.098576	-0.045432	-0.065554	0.018558	0.060133	-0.354054	-0.670132	0.816123	0.001892	-0.059794	0.574774
29518	1.103747	-0.746924	9.683306	-0.133260	-0.051824	0.037227	0.058261	-0.350854	-0.670727	0.815636	0.000312	-0.062248	0.575207
29519	0.986181	-1.012150	10.745996	-0.052867	-0.020507	0.044934	0.057449	-0.347106	-0.671858	0.815094	-0.000385	-0.063307	0.575859
29520	1.084861	-0.717370	10.647589	0.074282	0.040760	0.046115	0.057587	-0.348355	-0.671348	0.814617	0.000342	-0.061862	0.576691
29521	1.101436	-0.397854	9.776267	0.006504	0.046217	0.024572	0.057464	-0.349740	-0.672015	0.814393	-0.000114	-0.061143	0.577084
29522	0.960641	-0.839224	9.810862	0.090677	0.020093	-0.001393	0.056683	-0.352509	-0.671507	0.814420	0.001178	-0.059845	0.577181
29523	0.680133	-1.235851	9.962543	0.017142	0.001697	0.023559	0.057222	-0.353760	-0.671921	0.814151	0.001385	-0.059729	0.577571
29524	1.076055	-0.920763	10.183866	-0.026020	-0.001207	0.065470	0.057621	-0.354178	-0.671669	0.813397	0.000941	-0.060126	0.578592
29525	1.166232	-0.788356	9.665466	-0.088584	-0.030872	0.056988	0.055615	-0.352505	-0.669261	0.812702	-0.000236	-0.061776	0.579396
29526	0.924971	-0.748805	9.398817	0.015226	-0.069197	0.048880	0.053637	-0.352770	-0.671594	0.812049	0.000798	-0.062800	0.580199
29527	0.720188	-1.012470	9.176435	-0.067121	-0.092743	0.053494	0.050458	-0.353030	-0.671548	0.811311	0.000678	-0.065204	0.580967
29528	0.651274	-1.207849	9.607404	-0.174662	-0.072788	0.084476	0.047659	-0.349131	-0.673434	0.810230	-0.001375	-0.068490	0.582095
29529	0.767558	-1.177792	10.294130	-0.081857	-0.041549	0.129280	0.045932	-0.347179	-0.675355	0.808660	-0.002471	-0.070219	0.584065
29530	0.643354	-0.643400	10.113878	-0.088869	0.011033	0.120758	0.043264	-0.344670	-0.674502	0.807258	-0.004161	-0.071148	0.585880
29531	0.670278	-0.582115	9.773062	-0.031389	0.000709	0.079737	0.041659	-0.342720	-0.673409	0.806322	-0.004864	-0.071565	0.587112
29532	0.735113	-0.958963	9.407653	-0.031352	-0.025457	0.071623	0.040868	-0.342438	-0.675230	0.805441	-0.005128	-0.072411	0.588213
29533	0.959110	-1.029124	9.058818	-0.068982	-0.072722	0.078153	0.038603	-0.341456	-0.673350	0.804407	-0.005581	-0.074446	0.589369
29534	1.178446	-1.097192	9.383011	-0.140743	-0.120162	0.094995	0.035013	-0.338385	-0.674839	0.803088	-0.006524	-0.078102	0.590683
29535	1.296730	-0.783713	9.943193	-0.158711	-0.092351	0.105555	0.030626	-0.335171	-0.676313	0.801668	-0.008216	-0.081511	0.592128
29536	1.314285	-0.360049	10.096926	-0.143295	-0.057307	0.068863	0.027691	-0.329885	-0.679363	0.800728	-0.009900	-0.084190	0.593000
29537	1.351283	-0.258651	10.314082	-0.156446	-0.022242	0.014267	0.025007	-0.323908	-0.679656	0.800489	-0.012177	-0.086438	0.592956
29538	1.177924	-0.533134	10.567187	-0.124916	0.025116	-0.027638	0.025919	-0.321140	-0.679642	0.800792	-0.014375	-0.087600	0.592328
29539	0.896193	-0.761537	10.667936	-0.066582	0.083006	-0.053402	0.027366	-0.318651	-0.680689	0.801556	-0.016316	-0.087074	0.591321
29540	0.952860	-0.929134	10.278566	-0.036024	0.114609	-0.064563	0.031317	-0.314930	-0.679663	0.802497	-0.018089	-0.085759	0.590183
29541	1.062735	-1.076367	9.605366	0.068703	0.104239	-0.059480	0.033580	-0.316606	-0.679976	0.803409	-0.018091	-0.083280	0.589298
29542	0.914316	-1.220616	9.249278	-0.032439	0.085057	-0.047927	0.036897	-0.316068	-0.681857	0.804094	-0.019488	-0.082388	0.588443
29543	0.918469	-1.316717	9.296206	-0.037947	0.051751	-0.028724	0.039542	-0.315806	-0.680714	0.804510	-0.020645	-0.081997	0.587890
29544	0.863069	-1.297040	9.296910	0.028205	0.027272	-0.023023	0.039014	-0.315525	-0.682015	0.804823	-0.020427	-0.081311	0.587564
29545	0.718900	-1.197218	9.323337	-0.012984	0.027280	-0.016211	0.039277	-0.315805	-0.680973	0.805060	-0.020927	-0.081008	0.587263
29546	0.583418	-1.245429	9.730133	0.004927	0.018530	-0.033713	0.038736	-0.314554	-0.679903	0.805470	-0.020962	-0.080742	0.586737
29547	0.693400	-1.413306	10.171890	0.083529	0.006148	-0.020926	0.039805	-0.315530	-0.680585	0.805767	-0.019673	-0.079629	0.586525
29548	0.724878	-1.403710	10.243833	0.105046	0.021895	-0.027771	0.039158	-0.318994	-0.679429	0.806163	-0.018147	-0.078130	0.586232
29549	0.848622	-1.303011	9.667096	0.090886	0.046500	-0.038363	0.041292	-0.320669	-0.680527	0.806724	-0.017201	-0.076281	0.585732
29550	0.852100	-1.475393	9.150747	0.057026	0.015166	-0.065183	0.041291	-0.322612	-0.677006	0.807526	-0.016313	-0.075466	0.584757
29551	0.884078	-1.728457	9.065845	0.071318	0.001179	-0.063426	0.041839	-0.325110	-0.678220	0.808296	-0.015143	-0.074605	0.583834
29552	0.660895	-1.877596	9.279963	0.069317	-0.009385	-0.026438	0.041848	-0.327468	-0.676932	0.808609	-0.013828	-0.074031	0.583506
29553	0.743642	-1.800103	9.662287	-0.040010	0.000908	0.003626	0.041046	-0.326077	-0.677168	0.808559	-0.014605	-0.074467	0.583501
29554	0.885439	-1.555996	9.620608	-0.043635	-0.021894	0.009693	0.040508	-0.324826	-0.676885	0.808401	-0.015024	-0.075403	0.583590
29555	0.978098	-1.427184	9.505924	-0.005979	-0.030602	-0.005924	0.039718	-0.325792	-0.676883	0.808422	-0.014886	-0.075968	0.583491
29556	1.015965	-1.533434	9.465921	0.078112	-0.058568	-0.010732	0.038401	-0.327449	-0.676355	0.808481	-0.012878	-0.076082	0.583441
29557	1.093413	-1.507728	9.417480	0.022607	-0.058616	-0.002342	0.036288	-0.329102	-0.675815	0.808423	-0.011968	-0.076785	0.583449
29558	1.163818	-1.453161	9.350203	-0.066809	-0.055125	-0.011801	0.033899	-0.328256	-0.676294	0.808459	-0.012342	-0.078534	0.583159
29559	1.253611	-1.395694	9.494295	-0.041738	-0.058656	-0.020461	0.032570	-0.327140	-0.677050	0.808591	-0.012445	-0.080016	0.582772
29560	1.378248	-1.539698	9.914570	0.020803	-0.034297	-0.005894	0.030179	-0.326572	-0.676221	0.808610	-0.011655	-0.080405	0.582708
29561	1.711823	-1.516108	10.613769	0.201343	0.014414	0.032496	0.028876	-0.331003	-0.675196	0.808291	-0.008755	-0.077890	0.583543
29562	2.118030	-0.746887	9.922110	0.238206	0.040708	0.024098	0.030778	-0.340026	-0.673741	0.808106	-0.005371	-0.074522	0.584279
29563	1.697792	-0.746798	9.666164	0.155206	0.046201	-0.013364	0.031333	-0.345438	-0.671968	0.808342	-0.003457	-0.072074	0.584275
29564	1.044786	-0.892683	9.847977	0.139971	0.053347	-0.011524	0.034269	-0.350308	-0.669963	0.808560	-0.001756	-0.069652	0.584274
29565	0.903261	-0.761539	9.898774	0.157878	0.095359	-0.002362	0.035084	-0.354611	-0.668445	0.808721	-0.000386	-0.066364	0.584437
29566	0.895638	-0.477586	9.921332	0.133689	0.074341	-0.000792	0.036441	-0.360165	-0.668521	0.808825	0.000954	-0.063674	0.584592
29567	0.747852	-0.535099	9.614305	0.061307	0.058720	-0.017198	0.038180	-0.364057	-0.666750	0.809100	0.001216	-0.062085	0.584380
29568	0.601367	-0.759882	9.670668	-0.066814	0.027159	0.009068	0.039765	-0.362957	-0.666895	0.809030	-0.000148	-0.062502	0.584435
29569	0.514682	-0.725499	9.681424	-0.024875	0.018391	0.031404	0.039366	-0.362261	-0.667668	0.808689	-0.000888	-0.062550	0.584901
29570	0.133028	-0.748281	9.910379	0.070753	0.006198	0.045379	0.040297	-0.364070	-0.665603	0.808168	0.000172	-0.061696	0.585711
29571	0.182130	-0.635627	9.906444	0.008025	0.004365	0.066953	0.038306	-0.362949	-0.666479	0.807394	0.000052	-0.061537	0.586795
29572	0.273123	-0.742271	9.873188	-0.034917	0.006086	0.066598	0.036712	-0.362386	-0.666580	0.806621	-0.000620	-0.061923	0.587816
29573	0.354957	-0.772489	9.639001	-0.081462	-0.012286	0.071453	0.037908	-0.362392	-0.667385	0.805769	-0.002021	-0.063049	0.588861
29574	0.759839	-0.873048	9.249800	-0.131632	-0.042994	0.086704	0.034173	-0.358212	-0.667418	0.804688	-0.003700	-0.065363	0.590078
29575	0.919052	-0.898156	9.310627	-0.054772	-0.071053	0.095920	0.032851	-0.356816	-0.670400	0.803460	-0.004012	-0.067121	0.591549
29576	0.923256	-0.993640	9.559451	-0.142636	-0.068582	0.128746	0.029395	-0.355134	-0.670330	0.801831	-0.005620	-0.069974	0.593413
29577	1.048934	-0.997626	10.149568	-0.092604	-0.060860	0.130850	0.026456	-0.350264	-0.671548	0.800181	-0.006706	-0.072013	0.595382
29578	1.172724	-0.574933	10.256707	-0.051377	-0.029401	0.124262	0.025258	-0.349564	-0.671261	0.798653	-0.007311	-0.073153	0.597284
29579	1.108650	-0.407062	9.929919	-0.088715	-0.002993	0.088899	0.022202	-0.347190	-0.672764	0.797576	-0.008924	-0.074219	0.598568
29580	1.166698	-0.725599	9.738287	0.047416	-0.015109	0.059809	0.021677	-0.347741	-0.673417	0.796848	-0.008029	-0.073956	0.599583
29581	0.981023	-1.018307	9.505794	-0.054518	-0.002764	0.053825	0.022076	-0.348298	-0.672905	0.796194	-0.009030	-0.074620	0.600355
29582	1.105628	-1.160509	9.729007	-0.092220	-0.006400	0.072852	0.019553	-0.346897	-0.673770	0.795292	-0.010484	-0.075890	0.601366
29583	1.184545	-0.932469	9.779016	0.033045	-0.025639	0.066667	0.018218	-0.346198	-0.672038	0.794462	-0.009825	-0.075871	0.602476
29584	1.335101	-0.813569	9.716596	-0.050903	-0.016875	0.036989	0.016752	-0.344110	-0.673044	0.793982	-0.010439	-0.076819	0.602978
29585	1.425919	-0.944302	9.671046	-0.161724	-0.013358	0.010587	0.016075	-0.341332	-0.673531	0.793801	-0.012905	-0.078981	0.602890
29586	1.471173	-1.026924	9.511079	-0.104367	-0.002789	-0.003082	0.016183	-0.335925	-0.675576	0.793805	-0.014476	-0.080359	0.602666
29587	1.405291	-1.122579	9.524968	0.054939	0.000795	-0.012482	0.016708	-0.335651	-0.674533	0.793977	-0.013607	-0.079714	0.602546
29588	1.024065	-1.076483	9.468701	-0.088133	0.025401	-0.022122	0.016176	-0.335370	-0.674522	0.794255	-0.015230	-0.080453	0.602042
29589	0.946607	-1.104514	9.543554	-0.114113	0.004404	-0.023253	0.016430	-0.332321	-0.676200	0.794510	-0.017070	-0.081787	0.601476
29590	0.680805	-1.131056	9.624856	0.033630	-0.011170	-0.054763	0.017230	-0.332602	-0.677133	0.795161	-0.016265	-0.081653	0.600656
29591	0.540403	-1.195699	10.151678	-0.011132	-0.016476	-0.065665	0.017224	-0.332325	-0.676081	0.795923	-0.016167	-0.082065	0.599591
29592	0.454830	-1.011647	10.342001	-0.116592	0.018523	-0.085634	0.017206	-0.329552	-0.675266	0.796938	-0.018057	-0.083271	0.598022
29593	0.958730	-0.765003	9.693963	-0.060884	-0.001511	-0.124158	0.018915	-0.326094	-0.676962	0.798402	-0.018833	-0.084033	0.595935
29594	0.868774	-1.172248	9.218983	-0.109095	-0.039834	-0.147605	0.017316	-0.324699	-0.676793	0.800045	-0.019805	-0.086099	0.593399
29595	0.986643	-1.574750	9.251793	-0.175390	-0.039922	-0.132346	0.019146	-0.319717	-0.677951	0.801475	-0.021949	-0.088840	0.590985
29596	0.682323	-1.938561	9.848693	-0.077200	-0.021641	-0.094551	0.017540	-0.316380	-0.678943	0.802517	-0.022717	-0.090215	0.589331
29597	0.624097	-1.635366	9.742123	-0.003840	0.018619	-0.076165	0.020312	-0.314593	-0.678705	0.803449	-0.022941	-0.089952	0.588092
29598	0.901937	-1.268156	9.402658	0.012404	-0.005830	-0.102571	0.019110	-0.313061	-0.678540	0.804649	-0.022443	-0.090021	0.586457
29599	0.698267	-1.382138	9.364650	0.033924	-0.035460	-0.120988	0.020976	-0.314735	-0.678847	0.806021	-0.021353	-0.090191	0.584586
29600	0.826632	-1.675731	9.643773	0.098297	-0.040783	-0.121524	0.018865	-0.316665	-0.678441	0.807406	-0.019027	-0.089826	0.582808
29601	0.965234	-1.892079	10.039062	0.046364	-0.029542	-0.121956	0.018611	-0.318882	-0.677804	0.808792	-0.017835	-0.089752	0.580933
29602	1.589726	-1.672279	9.572336	-0.001872	-0.030509	-0.125968	0.019399	-0.318055	-0.677283	0.810198	-0.017240	-0.090387	0.578889
29603	1.544563	-1.894609	9.115919	-0.005472	-0.037429	-0.111942	0.017805	-0.318047	-0.676210	0.811422	-0.016811	-0.091081	0.577076
29604	1.271831	-2.223344	9.465395	-0.088839	-0.042740	-0.090533	0.015941	-0.316095	-0.676686	0.812355	-0.017549	-0.092906	0.575448
29605	1.307735	-1.938975	9.735137	-0.085558	-0.030711	-0.026980	0.018054	-0.314165	-0.677748	0.812572	-0.018682	-0.094410	0.574860
29606	1.456067	-1.456765	9.703349	-0.045404	-0.027312	0.001577	0.016195	-0.312768	-0.679148	0.812486	-0.019065	-0.095451	0.574798
29607	1.206285	-1.278145	10.058461	0.136306	-0.021087	-0.022526	0.015678	-0.315538	-0.678250	0.812750	-0.016699	-0.094248	0.574697
29608	1.343254	-1.027388	9.819818	0.001303	0.004274	-0.029571	0.015548	-0.316092	-0.678254	0.813098	-0.016626	-0.094250	0.574206
29609	1.023366	-1.186001	9.835175	0.078281	0.000909	-0.038652	0.015031	-0.319002	-0.677095	0.813567	-0.015412	-0.093351	0.573722
29610	1.136249	-0.923336	9.495933	-0.005759	-0.020056	-0.048125	0.015297	-0.319142	-0.677100	0.814079	-0.015141	-0.093834	0.572923
29611	1.110017	-1.216403	9.552876	-0.081899	0.001746	-0.025744	0.015562	-0.318450	-0.678146	0.814351	-0.016557	-0.094744	0.572348
29612	1.228272	-1.231298	9.703100	-0.032774	0.004282	-0.010438	0.015548	-0.316092	-0.678254	0.814468	-0.017076	-0.095129	0.572103
29613	1.239142	-1.408521	9.982172	0.164059	0.005166	-0.016977	0.016751	-0.318873	-0.676464	0.814723	-0.014537	-0.093161	0.572132
29614	1.155028	-1.687092	9.912398	0.031626	0.034022	-0.005531	0.015980	-0.322751	-0.677147	0.814859	-0.014356	-0.092323	0.572080
29615	1.154600	-1.745001	9.851650	0.040431	0.030464	0.026232	0.017838	-0.323593	-0.676265	0.814625	-0.014223	-0.091348	0.572572
29616	1.107115	-1.611825	9.233502	0.065540	0.013114	0.026407	0.018913	-0.326927	-0.675266	0.814366	-0.013310	-0.090452	0.573105
29617	1.117425	-1.511747	8.950958	-0.063334	-0.043737	0.025286	0.018252	-0.327062	-0.675257	0.813977	-0.014030	-0.091883	0.573413
29618	1.169539	-1.664974	9.316474	-0.124226	-0.081442	0.014076	0.015312	-0.322193	-0.676344	0.813629	-0.015100	-0.094704	0.573421
29619	1.489077	-1.569914	9.754640	-0.047418	-0.072910	0.035729	0.012656	-0.320236	-0.677989	0.813060	-0.015253	-0.096436	0.573934
29620	1.758485	-1.388376	10.028395	-0.032253	-0.035456	0.050024	0.012113	-0.317737	-0.678349	0.812408	-0.015423	-0.097444	0.574682
29621	1.570245	-1.026847	9.789024	0.072573	0.002323	0.038724	0.008927	-0.316472	-0.678812	0.811985	-0.014464	-0.096586	0.575449
29622	1.507912	-0.952821	9.453932	0.103085	0.008564	0.030198	0.008693	-0.322155	-0.678603	0.811682	-0.012902	-0.095327	0.576124
29623	1.392985	-1.156055	9.558338	0.008327	-0.001011	0.004791	0.008829	-0.323682	-0.677047	0.811625	-0.012858	-0.095275	0.576213
29624	1.487471	-1.117853	9.706975	-0.052512	0.000671	0.000805	0.008823	-0.322434	-0.677297	0.811603	-0.013675	-0.095945	0.576114
29625	1.434502	-1.097990	9.774957	-0.056011	0.012958	-0.015018	0.009874	-0.320776	-0.677296	0.811784	-0.014777	-0.096416	0.575754
29626	1.519265	-1.060490	9.668905	-0.016587	0.018234	-0.022658	0.009070	-0.319524	-0.677009	0.812074	-0.015167	-0.096393	0.575338
29627	1.395447	-1.155501	9.745791	0.058548	0.033134	-0.015872	0.009208	-0.320357	-0.677020	0.812338	-0.014618	-0.095219	0.575175
29628	1.318025	-1.174315	9.688560	0.007540	0.032273	-0.012702	0.009616	-0.321606	-0.677956	0.812546	-0.014798	-0.094688	0.574964
29629	1.221362	-1.183254	9.665257	0.018282	0.028814	-0.014371	0.013993	-0.321629	-0.679203	0.812772	-0.014848	-0.094041	0.574750
29630	1.308536	-1.145817	9.544764	0.026370	0.025328	-0.019627	0.011855	-0.320372	-0.676011	0.813053	-0.014629	-0.093408	0.574461
29631	1.540672	-1.104146	9.605729	0.046141	0.006064	-0.046050	0.011742	-0.324393	-0.675000	0.813608	-0.013888	-0.092826	0.573788
29632	1.404460	-1.240289	9.571691	-0.066679	-0.006202	-0.031042	0.012146	-0.324671	-0.676583	0.813931	-0.014799	-0.093776	0.573153
29633	1.486559	-1.240932	9.570975	-0.082834	0.004236	-0.017048	0.013582	-0.320519	-0.676957	0.814110	-0.016178	-0.094704	0.572708
29634	1.544865	-1.195362	9.676747	0.080104	-0.000951	-0.042325	0.012529	-0.321900	-0.676823	0.814616	-0.014738	-0.093892	0.572161
29635	1.313410	-1.140927	9.583233	0.047033	0.011379	-0.043320	0.013864	-0.323849	-0.676470	0.815149	-0.014020	-0.093227	0.571528
29636	1.428275	-1.295013	9.828025	-0.013784	0.040166	-0.048136	0.015453	-0.323303	-0.676882	0.815767	-0.014570	-0.092819	0.570698
29637	1.343039	-1.404141	10.106304	0.110629	0.056823	-0.061271	0.016775	-0.323588	-0.675593	0.816603	-0.013298	-0.090697	0.569874
29638	1.234703	-1.346644	9.754595	0.155328	0.067389	-0.039707	0.019182	-0.327622	-0.675146	0.817213	-0.011413	-0.087912	0.569477
29639	1.291834	-1.449308	9.363564	0.065808	0.043777	-0.026375	0.019454	-0.329843	-0.673599	0.817606	-0.010797	-0.086508	0.569140
29640	1.449972	-1.617045	9.187222	0.109521	0.006109	-0.005123	0.021851	-0.332630	-0.672220	0.817696	-0.009022	-0.085238	0.569233
29641	1.478436	-1.695969	9.407187	0.097730	-0.008005	0.019383	0.021342	-0.336787	-0.671336	0.817478	-0.007387	-0.084336	0.569705
29642	1.485871	-1.676137	9.618853	-0.027731	-0.008175	0.057237	0.021613	-0.337898	-0.671351	0.816806	-0.007800	-0.084853	0.570585
29643	1.525695	-1.517048	9.831841	0.014289	0.004013	0.062890	0.021341	-0.336926	-0.670944	0.816095	-0.007751	-0.084721	0.571622
29644	1.509844	-1.367989	9.768799	0.031250	0.023243	0.079862	0.019224	-0.337191	-0.671439	0.815224	-0.007598	-0.084048	0.572964
29645	1.321855	-1.309472	9.547574	-0.018774	0.021608	0.068110	0.019626	-0.338581	-0.670410	0.814473	-0.008299	-0.084021	0.574025
29646	1.210459	-1.352030	9.504784	-0.081389	0.011147	0.062354	0.019357	-0.336359	-0.673006	0.813761	-0.009813	-0.084839	0.574890
29647	1.072818	-1.355381	9.630912	-0.072561	-0.006378	0.080016	0.018942	-0.332752	-0.673751	0.812810	-0.011104	-0.085880	0.576056
29648	1.141656	-1.182895	9.579425	-0.081519	-0.023017	0.079907	0.018278	-0.332332	-0.674261	0.811831	-0.012257	-0.087251	0.577207
29649	1.285058	-1.054053	9.603703	-0.043110	-0.022214	0.094271	0.017735	-0.330804	-0.672926	0.810687	-0.012907	-0.088200	0.578654
29650	1.343012	-1.058876	9.747355	-0.017225	-0.031021	0.101455	0.013893	-0.330506	-0.673914	0.809452	-0.012961	-0.088952	0.580265
29651	1.404094	-0.960631	9.781606	-0.018950	-0.029266	0.087351	0.012419	-0.327725	-0.673601	0.808377	-0.013106	-0.089736	0.581638
29652	1.455030	-0.925324	9.658997	-0.002725	-0.016956	0.068123	0.012169	-0.329386	-0.675188	0.807553	-0.013030	-0.090099	0.582727
29653	1.464228	-0.992489	9.742266	0.052921	-0.002875	0.031552	0.010444	-0.329655	-0.674246	0.807192	-0.012194	-0.089636	0.583317
29654	1.343421	-0.999010	9.661515	0.047687	0.015603	0.009589	0.010991	-0.332292	-0.674674	0.807116	-0.011578	-0.088900	0.583546
29655	1.275613	-1.025026	9.632960	0.033401	0.020011	0.005110	0.013121	-0.333828	-0.674853	0.807099	-0.011264	-0.088296	0.583667
29656	1.304285	-1.066289	9.584169	0.060321	0.018309	-0.011458	0.011270	-0.335344	-0.673660	0.807275	-0.010438	-0.087375	0.583579
29657	1.248747	-1.065855	9.584654	0.067457	0.011321	-0.008771	0.010617	-0.337976	-0.672103	0.807411	-0.009441	-0.086514	0.583536
29658	1.257346	-1.221551	9.818327	0.042345	0.014749	-0.001932	0.011945	-0.338538	-0.671866	0.807463	-0.008880	-0.085857	0.583569
29659	1.284353	-1.159245	9.811600	0.019014	0.012950	0.012876	0.011022	-0.339226	-0.672121	0.807339	-0.008724	-0.085530	0.583791
29660	1.304027	-1.106752	9.723106	0.078093	0.021729	0.012464	0.011698	-0.342003	-0.671504	0.807239	-0.007692	-0.084340	0.584117
29661	1.342321	-1.150731	9.597291	0.039632	0.019111	0.012157	0.012768	-0.343395	-0.671927	0.807136	-0.007269	-0.083676	0.584360
29662	1.327813	-1.150852	9.520505	0.033267	0.007706	0.033223	0.013570	-0.345341	-0.670647	0.806764	-0.006832	-0.083233	0.584943
29663	1.410298	-1.098506	9.544430	0.021679	-0.009792	0.018081	0.013041	-0.345477	-0.670903	0.806539	-0.006367	-0.083253	0.585255
29664	1.420849	-0.980123	9.742782	0.013678	0.014679	0.009316	0.014366	-0.345484	-0.670661	0.806454	-0.006288	-0.082930	0.585418
29665	1.279231	-0.861092	9.764600	0.025363	0.016493	-0.001981	0.013841	-0.346591	-0.670402	0.806509	-0.006025	-0.082485	0.585408
29666	1.189462	-0.922658	9.853594	0.056682	0.032257	-0.000802	0.012784	-0.346862	-0.670913	0.806570	-0.005440	-0.081376	0.585486
29667	1.199309	-0.891899	9.712059	0.046019	0.025314	-0.014997	0.014383	-0.348396	-0.670821	0.806793	-0.004922	-0.080541	0.585298
29668	1.278312	-0.990843	9.806377	0.057587	0.021753	-0.005279	0.014250	-0.349506	-0.668864	0.806890	-0.004193	-0.079591	0.585301
29669	1.213449	-0.942360	9.764233	0.101411	0.034020	0.003927	0.015063	-0.352005	-0.669688	0.806907	-0.002911	-0.077963	0.585503
29670	1.218489	-0.911292	9.711671	0.060307	0.032294	-0.006947	0.016407	-0.356451	-0.667917	0.807035	-0.002259	-0.076811	0.585482
29671	1.232705	-0.952044	9.792797	0.033437	0.013021	-0.008989	0.016804	-0.356730	-0.667139	0.807164	-0.001807	-0.076318	0.585370
29672	1.010414	-0.967378	9.717628	0.083482	0.015703	0.007312	0.017214	-0.358535	-0.667687	0.807100	-0.000609	-0.075161	0.585611
29673	1.043904	-1.008811	9.625532	0.078069	0.004317	0.016026	0.018276	-0.359651	-0.666403	0.806922	0.000614	-0.074277	0.585969
29674	1.149823	-1.057541	9.691355	0.045801	-0.002756	0.024534	0.016555	-0.360474	-0.665599	0.806626	0.001395	-0.073860	0.586428
29675	1.309741	-0.981850	9.681231	0.024295	0.000672	0.033169	0.015901	-0.362134	-0.665343	0.806239	0.001761	-0.073671	0.586982
29676	1.394404	-0.963129	9.726381	0.042226	-0.001086	0.023578	0.015917	-0.365462	-0.664590	0.805954	0.002466	-0.073268	0.587421
29677	1.421608	-0.872078	9.681528	-0.027560	0.005888	0.026630	0.016714	-0.366021	-0.664214	0.805653	0.001952	-0.073617	0.587792
29678	1.339216	-0.914524	9.749047	-0.004289	0.004165	0.022402	0.015780	-0.363936	-0.665752	0.805393	0.001847	-0.073676	0.588142
29679	1.155768	-0.899083	9.611408	-0.007779	0.021771	0.011928	0.016446	-0.364494	-0.665768	0.805287	0.001485	-0.073540	0.588305
29680	1.182496	-0.875304	9.589820	-0.016729	0.011269	0.010060	0.016705	-0.363386	-0.665761	0.805182	0.001114	-0.073631	0.588438
29681	1.329881	-0.866593	9.667962	-0.025682	0.007712	0.008175	0.016706	-0.363108	-0.666545	0.805099	0.000638	-0.073935	0.588513
29682	1.267414	-0.822742	9.690636	-0.048885	0.018243	-0.002503	0.016434	-0.361998	-0.666530	0.805150	-0.000314	-0.074292	0.588399
29683	1.107994	-0.830903	9.761618	0.019034	0.020005	0.013904	0.016048	-0.363798	-0.666673	0.805018	-0.000221	-0.073870	0.588633
29684	1.170927	-0.807591	9.679626	0.018996	-0.005379	0.017325	0.017375	-0.364082	-0.666827	0.804803	0.000168	-0.073807	0.588935
29685	1.253434	-0.750581	9.655535	0.033345	-0.013250	0.008576	0.017900	-0.363531	-0.666305	0.804684	0.000896	-0.073751	0.589104
29686	1.185724	-0.768809	9.814536	0.042281	-0.006261	0.008680	0.016320	-0.365741	-0.665516	0.804565	0.001684	-0.073428	0.589305
29687	1.292209	-0.735997	9.804381	0.047657	0.004206	0.010494	0.015797	-0.366570	-0.666303	0.804449	0.002440	-0.072920	0.589525
29688	1.311893	-0.681195	9.684669	0.053092	0.018242	0.003543	0.016339	-0.369485	-0.664767	0.804422	0.003121	-0.072076	0.589662
29689	1.224541	-0.740550	9.715985	0.015592	0.020044	-0.014334	0.015667	-0.369206	-0.662656	0.804622	0.003218	-0.071691	0.589436
29690	1.205023	-0.769196	9.737455	0.032561	0.018287	-0.008930	0.018990	-0.370749	-0.662853	0.804745	0.003586	-0.071086	0.589338
29691	1.161616	-0.759367	9.694681	0.051321	0.022668	0.000051	0.018205	-0.371992	-0.663903	0.804776	0.004207	-0.070237	0.589394
29692	1.142235	-0.768778	9.713967	0.042393	0.014809	-0.007089	0.019138	-0.372829	-0.664056	0.804866	0.004771	-0.069573	0.589345
29693	1.088962	-0.787751	9.666140	0.014616	0.021799	0.005084	0.019668	-0.374081	-0.661717	0.804839	0.004800	-0.069167	0.589430
29694	1.171049	-0.788540	9.617353	0.051390	0.013095	-0.015852	0.018743	-0.374908	-0.661317	0.805026	0.005542	-0.068424	0.589255
29695	1.219379	-0.784086	9.624198	0.026299	0.002560	-0.010799	0.019012	-0.376019	-0.660546	0.805157	0.006005	-0.068192	0.589098
29696	1.212421	-0.745420	9.665562	0.033385	0.006018	0.005135	0.020212	-0.377135	-0.660837	0.805094	0.006511	-0.067777	0.589226
29697	1.326233	-0.700675	9.643463	0.014619	0.007742	0.001455	0.018890	-0.377682	-0.660954	0.805088	0.006713	-0.067606	0.589251
29698	1.263482	-0.702001	9.836265	0.065572	0.004224	0.005353	0.019820	-0.378242	-0.660580	0.805013	0.007759	-0.066840	0.589429
29699	1.244763	-0.615526	9.750896	0.100447	0.004238	0.012681	0.019298	-0.380458	-0.659283	0.804855	0.009373	-0.065719	0.589747
29700	1.230149	-0.630116	9.661927	0.058405	0.015617	0.015944	0.018512	-0.381840	-0.659678	0.804664	0.010155	-0.064856	0.590090
29701	1.153189	-0.586217	9.663096	0.090625	0.016526	0.014452	0.019327	-0.385866	-0.658551	0.804498	0.011465	-0.063653	0.590423
29702	1.144192	-0.494639	9.697875	0.065510	0.030472	0.031964	0.019334	-0.387530	-0.657912	0.804133	0.012166	-0.062471	0.591032
29703	1.192900	-0.439476	9.770192	0.114723	0.033958	0.030568	0.020401	-0.389756	-0.656114	0.803788	0.013641	-0.060703	0.591654
29704	1.195462	-0.417951	9.736770	0.088824	0.047969	0.025147	0.020412	-0.392391	-0.654961	0.803511	0.014517	-0.058961	0.592185
29705	1.236714	-0.391653	9.789592	0.155077	0.032250	0.009704	0.021753	-0.396142	-0.653445	0.803389	0.016693	-0.056738	0.592510
29706	1.184005	-0.331297	9.728251	0.139919	0.046285	0.004386	0.021784	-0.401411	-0.653367	0.803324	0.018434	-0.054411	0.592765
29707	1.155134	-0.316624	9.733476	0.069258	0.074265	0.007509	0.023123	-0.404470	-0.652500	0.803293	0.018740	-0.052529	0.592967
29708	1.174657	-0.287927	9.728830	0.090720	0.083003	0.012984	0.025770	-0.404901	-0.650577	0.803177	0.019246	-0.050198	0.593310
29709	1.146055	-0.234829	9.715266	0.112247	0.091789	0.004381	0.026842	-0.407681	-0.649572	0.803175	0.020044	-0.047527	0.593506
29710	0.991624	-0.216923	9.671140	0.108745	0.114612	-0.004323	0.030577	-0.412416	-0.648758	0.803269	0.020481	-0.044466	0.593601
29711	0.967516	-0.214072	9.755501	0.065773	0.126824	0.002464	0.034015	-0.412436	-0.646582	0.803328	0.020117	-0.041781	0.593729
29712	0.886179	-0.111924	9.916004	0.096193	0.128578	-0.000791	0.036147	-0.415221	-0.645331	0.803383	0.020183	-0.038646	0.593864
29713	0.866859	-0.107418	9.767209	0.033631	0.128624	-0.011811	0.040405	-0.418156	-0.645294	0.803613	0.019291	-0.036303	0.593731
29714	0.733496	-0.187790	9.887608	0.042603	0.118170	-0.024099	0.043722	-0.419978	-0.643395	0.803948	0.018636	-0.033962	0.593437
29715	0.634754	-0.148715	9.828823	0.060401	0.105920	-0.004589	0.044913	-0.420678	-0.641978	0.804056	0.018429	-0.031661	0.593423
29716	0.509075	-0.162304	9.784086	0.090772	0.088458	0.002655	0.049576	-0.424308	-0.643134	0.804034	0.018883	-0.029236	0.593564
29717	0.629480	-0.206785	9.703222	0.008486	0.090178	-0.001507	0.051035	-0.425149	-0.642116	0.804108	0.018011	-0.027799	0.593560
29718	0.598282	-0.177845	9.648544	0.004869	0.091923	0.009064	0.053284	-0.424329	-0.642273	0.804034	0.017039	-0.026340	0.593756
29719	0.714576	-0.121320	9.552053	-0.048845	0.130344	0.029938	0.056455	-0.422960	-0.641783	0.803769	0.014747	-0.024951	0.594236
29720	0.645065	-0.053029	9.683225	0.024634	0.184631	0.018366	0.060570	-0.423814	-0.642248	0.803619	0.012985	-0.021770	0.594604
29721	0.606384	-0.062069	9.774785	-0.012935	0.200363	0.018157	0.064665	-0.422173	-0.641114	0.803496	0.010447	-0.018829	0.594920
29722	0.483297	-0.055957	9.886476	0.074742	0.207398	0.018857	0.069843	-0.424143	-0.640688	0.803316	0.009219	-0.014685	0.595301
29723	0.384263	-0.047574	9.974018	0.063961	0.179498	0.013465	0.074757	-0.426485	-0.639585	0.803201	0.008167	-0.011164	0.595548
29724	0.365509	0.036291	9.821323	0.029109	0.158551	0.002587	0.079792	-0.427068	-0.637832	0.803192	0.006791	-0.008345	0.595623
29725	0.298166	0.070824	9.930456	0.003147	0.132308	-0.004722	0.084292	-0.427372	-0.635542	0.803278	0.005334	-0.006305	0.595547
29726	0.192257	0.119679	9.905494	0.055141	0.123663	-0.028123	0.086958	-0.429882	-0.635608	0.803608	0.004795	-0.003733	0.595128
29727	0.187500	0.129382	9.920068	0.033639	0.118395	-0.023890	0.089618	-0.431006	-0.636578	0.803906	0.004002	-0.001549	0.594741
29728	0.066380	0.077323	9.891672	0.039015	0.104452	-0.029162	0.093058	-0.431026	-0.634663	0.804237	0.003432	0.000523	0.594298
29729	0.032640	0.087179	9.882463	0.087283	0.071224	-0.028037	0.095189	-0.433534	-0.633278	0.804573	0.004062	0.002590	0.593834
29730	0.028054	0.106331	9.882656	0.101599	0.064143	-0.025354	0.097839	-0.435532	-0.631655	0.804850	0.004978	0.004756	0.593438
29731	0.095926	0.139710	9.959364	0.047899	0.048349	-0.028462	0.099562	-0.436513	-0.630249	0.805189	0.005248	0.005986	0.592964
29732	-0.001029	0.089882	9.935594	0.039804	0.036117	-0.022377	0.099962	-0.436792	-0.630520	0.805433	0.005501	0.006967	0.592621
29733	0.109549	0.023675	9.804092	-0.013006	0.022966	-0.018448	0.103547	-0.438754	-0.629152	0.805661	0.005091	0.007060	0.592312
29734	0.075385	-0.028726	9.885502	0.028133	0.039580	-0.011922	0.104609	-0.438898	-0.629563	0.805795	0.005117	0.007958	0.592119
29735	0.060922	-0.023920	9.847226	-0.020233	0.027310	-0.003501	0.103284	-0.438752	-0.629672	0.805846	0.004536	0.008024	0.592053
29736	0.078244	0.035947	9.804503	-0.045320	0.025536	0.005129	0.103419	-0.439030	-0.630070	0.805775	0.003548	0.007824	0.592160
29737	-0.083104	0.097410	9.828233	-0.042621	0.025586	0.001685	0.105256	-0.436545	-0.629025	0.805766	0.002625	0.007593	0.592180
29738	-0.073106	0.145373	9.807067	0.000341	0.022981	-0.001529	0.106187	-0.435855	-0.630999	0.805785	0.002402	0.007893	0.592151
29739	-0.048727	0.176555	9.840863	-0.002383	0.025569	0.007271	0.106979	-0.435444	-0.630876	0.805707	0.002131	0.008140	0.592255
29740	-0.101448	0.232365	9.865994	0.001219	0.029090	0.002931	0.105517	-0.435159	-0.630064	0.805660	0.001850	0.008548	0.592313
29741	-0.086807	0.251684	9.928580	0.033514	0.030002	-0.017099	0.106066	-0.438073	-0.630495	0.805868	0.002105	0.009298	0.592018
29742	-0.120961	0.222774	9.784403	0.003106	0.011762	-0.026146	0.106998	-0.438039	-0.629437	0.806168	0.002055	0.009451	0.591607
29743	-0.068057	0.188949	9.870082	-0.059518	0.015219	-0.029259	0.108707	-0.434719	-0.630741	0.806526	0.000985	0.008865	0.591132
29744	-0.063803	0.118241	9.568801	-0.043329	0.043293	-0.031692	0.107916	-0.434714	-0.632041	0.806882	-0.000188	0.008977	0.590644
29745	-0.102912	0.044708	9.806234	-0.054125	0.039740	-0.026505	0.110555	-0.433203	-0.631279	0.807200	-0.001460	0.008849	0.590210
29746	-0.136935	0.011578	9.897478	-0.035376	0.018736	-0.026442	0.111070	-0.430294	-0.631520	0.807506	-0.002213	0.008658	0.589791
29747	-0.257278	0.069984	9.812664	0.012031	0.012668	-0.022544	0.111075	-0.431681	-0.630747	0.807783	-0.002102	0.008878	0.589410
29748	-0.247571	0.074895	9.870319	-0.038102	0.013502	-0.017623	0.110941	-0.431403	-0.630873	0.807973	-0.002837	0.008571	0.589150
29749	-0.291287	0.026841	9.817201	0.019172	0.015203	-0.013715	0.112781	-0.430901	-0.629870	0.808145	-0.002646	0.008925	0.588909
29750	-0.237919	0.062342	9.764273	-0.004123	0.015172	-0.005081	0.113047	-0.430069	-0.631701	0.808200	-0.002849	0.009046	0.588831
29751	-0.088147	0.068497	9.799103	-0.049824	0.019447	0.010418	0.114642	-0.430910	-0.631472	0.808083	-0.003819	0.008659	0.588992
29752	-0.136350	0.078767	9.888564	-0.000654	0.004575	0.012500	0.112772	-0.428404	-0.631418	0.807926	-0.003838	0.008651	0.589208
29753	-0.242794	0.055238	9.788267	-0.021224	0.013364	0.015936	0.113962	-0.428689	-0.630259	0.807747	-0.004274	0.008505	0.589453
29754	-0.146512	0.011232	9.801352	-0.095466	0.011578	0.010063	0.115014	-0.426475	-0.631695	0.807615	-0.005907	0.007493	0.589632
29755	-0.165623	0.035861	9.941199	0.029728	-0.000681	0.017988	0.114744	-0.425642	-0.631421	0.807419	-0.005353	0.007722	0.589903
29756	-0.174781	0.107896	9.877213	0.069186	0.018622	0.006028	0.114497	-0.428413	-0.632231	0.807342	-0.004411	0.008764	0.590002
29757	-0.095118	0.107015	9.792396	0.026270	0.015119	0.000393	0.113973	-0.429242	-0.632494	0.807350	-0.004097	0.009208	0.589987
29758	-0.030310	0.053465	9.750362	0.024437	0.015084	0.010924	0.114906	-0.431189	-0.630692	0.807208	-0.003835	0.009665	0.590175
29759	-0.126670	0.083341	9.835657	0.053119	0.025625	0.000631	0.115183	-0.433132	-0.630978	0.807212	-0.003205	0.010591	0.590158
29760	-0.154946	0.184308	9.745731	0.067489	0.020430	-0.009826	0.115977	-0.434246	-0.628903	0.807316	-0.002316	0.011641	0.590000
29761	-0.106832	0.157590	9.783464	0.029095	0.016944	-0.029525	0.117039	-0.435085	-0.628141	0.807674	-0.001972	0.012142	0.589501
29762	-0.145364	0.170125	9.851237	0.051538	0.025733	-0.045178	0.116125	-0.437020	-0.628670	0.808179	-0.001411	0.013088	0.588790
29763	-0.241543	0.228547	9.833511	0.083750	-0.002208	-0.052934	0.118120	-0.438557	-0.628323	0.808816	0.000039	0.013924	0.587897
29764	-0.248335	0.291192	9.851114	0.117830	-0.016151	-0.074751	0.118385	-0.439668	-0.626502	0.809687	0.002157	0.014973	0.586666
29765	-0.212305	0.262251	9.917767	0.122345	-0.002158	-0.081735	0.119060	-0.443001	-0.624447	0.810651	0.004224	0.016269	0.585289
29766	-0.183420	0.252132	9.828474	0.101789	0.006598	-0.081862	0.119870	-0.446334	-0.623182	0.811570	0.005812	0.017500	0.583964
29767	-0.202718	0.256902	9.766206	0.058794	-0.000419	-0.071618	0.120798	-0.447449	-0.621633	0.812411	0.006829	0.018080	0.582765
29768	-0.353142	0.161570	9.670270	0.026558	-0.016119	-0.068358	0.121460	-0.448008	-0.620469	0.813189	0.007465	0.018062	0.581671
29769	-0.319612	0.122822	9.669536	-0.005790	-0.023202	-0.040439	0.120658	-0.447172	-0.619924	0.813681	0.007691	0.017522	0.580996
29770	-0.208147	0.177185	9.640357	0.033518	-0.035494	-0.029645	0.120660	-0.447727	-0.619536	0.814012	0.008680	0.017263	0.580526
29771	-0.117960	0.294343	9.640926	-0.035477	-0.042589	-0.009029	0.119607	-0.447720	-0.621487	0.814150	0.008654	0.016055	0.580368
29772	-0.139196	0.351060	10.043137	-0.041714	-0.040884	-0.024920	0.118804	-0.445774	-0.622635	0.814439	0.008484	0.014835	0.579998
29773	0.035439	0.462357	9.915526	-0.027384	-0.025169	-0.019499	0.118538	-0.445217	-0.623150	0.814689	0.008392	0.014004	0.579668
29774	0.108479	0.552528	9.699623	0.080043	-0.042590	-0.031114	0.117735	-0.444104	-0.622602	0.815033	0.010224	0.014168	0.579152
29775	0.040196	0.448269	10.040302	0.083711	-0.016338	-0.053030	0.117087	-0.448261	-0.620011	0.815644	0.011849	0.014771	0.578244
29776	0.128923	0.356627	10.187497	0.083695	0.008091	-0.046822	0.116170	-0.449781	-0.620537	0.816134	0.013148	0.015808	0.577497
29777	0.169558	0.302949	10.042322	0.169638	0.034382	-0.046120	0.117777	-0.452979	-0.620069	0.816617	0.015600	0.018215	0.576681
29778	0.299475	0.250024	9.583939	0.196517	0.032691	-0.042446	0.119388	-0.458258	-0.617392	0.817023	0.018458	0.020954	0.575928
29779	0.126633	0.056482	9.563977	0.241221	0.023127	-0.038617	0.121534	-0.464927	-0.613820	0.817371	0.022209	0.023976	0.575184
29780	-0.050383	-0.056577	9.895880	0.142518	0.015966	0.011768	0.121815	-0.469229	-0.611113	0.817164	0.024403	0.025796	0.575311
29781	-0.056712	0.068787	9.974286	0.045735	0.042954	0.051720	0.122761	-0.473533	-0.609335	0.816537	0.024744	0.026834	0.576139
29782	-0.105942	0.280405	9.832937	0.033163	0.056945	0.071126	0.123568	-0.475617	-0.609237	0.815675	0.024709	0.028036	0.577302
29783	-0.129602	0.356783	9.579255	0.076056	0.046479	0.087290	0.123435	-0.476033	-0.608452	0.814615	0.025505	0.029458	0.578691
29784	-0.249977	0.410408	9.504000	0.025836	0.004480	0.102682	0.124766	-0.477427	-0.607962	0.813422	0.025977	0.029703	0.580334
29785	-0.410727	0.551603	9.646410	-0.040382	0.000982	0.100499	0.121847	-0.477412	-0.606868	0.812290	0.025391	0.029035	0.581978
29786	-0.525415	0.712240	9.971308	-0.068229	-0.013092	0.112641	0.120120	-0.475738	-0.608530	0.811026	0.024542	0.027896	0.583830
29787	-0.434569	0.923055	9.924879	-0.042173	-0.020050	0.089031	0.118138	-0.476003	-0.609682	0.810032	0.024153	0.026895	0.585271
29788	-0.163853	0.963764	9.769191	-0.052820	-0.025310	0.072123	0.117328	-0.474059	-0.608470	0.809234	0.023675	0.025757	0.586444
29789	-0.096966	0.857801	9.897182	0.004499	-0.034045	0.053078	0.114953	-0.474738	-0.610539	0.808641	0.024198	0.025102	0.587268
29790	-0.174847	0.767535	10.069863	-0.025003	0.001810	0.052994	0.113886	-0.473762	-0.609989	0.808033	0.023842	0.024738	0.588134
29791	-0.193740	0.821160	10.253304	0.029573	0.011418	0.051677	0.112574	-0.476250	-0.609862	0.807420	0.024237	0.025123	0.588943
29792	-0.202794	0.923015	9.716183	0.083333	0.023792	0.053911	0.113111	-0.478473	-0.608188	0.806735	0.025372	0.026388	0.589778
29793	-0.206593	0.732719	9.615486	0.038642	0.002840	0.039376	0.112603	-0.481103	-0.610173	0.806264	0.026012	0.026757	0.590377
29794	-0.388886	0.591511	9.339106	0.052845	-0.011015	0.062416	0.110630	-0.482309	-0.609473	0.805505	0.027070	0.027097	0.591349
29795	-0.257966	0.656189	9.586275	-0.026021	-0.028668	0.079369	0.109706	-0.482859	-0.609726	0.804611	0.027048	0.026184	0.592608
29796	-0.092753	0.794592	9.646527	0.027607	-0.035738	0.088524	0.107320	-0.484234	-0.607605	0.803567	0.028005	0.025814	0.593994
29797	0.129700	0.831661	9.750786	-0.004560	-0.058540	0.069640	0.106261	-0.484228	-0.607851	0.802786	0.028689	0.024677	0.595065
29798	0.168200	0.807747	9.894385	0.033111	-0.034031	0.052361	0.103744	-0.484630	-0.607686	0.802164	0.029695	0.024421	0.595864
29799	0.143792	0.774027	9.817298	-0.007123	-0.016520	0.053014	0.102164	-0.486286	-0.607941	0.801559	0.029843	0.023927	0.596691
29800	0.110309	0.807542	9.721767	0.033229	-0.025275	0.038271	0.100698	-0.486447	-0.607554	0.801094	0.030739	0.023822	0.597274
29801	0.139304	0.811935	9.659078	-0.045477	-0.025280	0.033285	0.098991	-0.488378	-0.608858	0.800749	0.030378	0.022736	0.597797
29802	0.032947	0.789463	9.904888	-0.043627	-0.013011	0.016623	0.098183	-0.485878	-0.609215	0.800580	0.029886	0.021923	0.598078
29803	0.052661	0.846832	9.838081	-0.052533	-0.005121	0.012188	0.099637	-0.485192	-0.609361	0.800481	0.029167	0.021090	0.598277
29804	0.091303	0.846618	9.866587	-0.048010	-0.012979	-0.001919	0.099355	-0.482556	-0.608937	0.800543	0.028596	0.020235	0.598251
29805	0.052394	0.808451	9.871291	-0.011394	-0.019987	0.010663	0.099889	-0.482836	-0.609473	0.800443	0.028721	0.019659	0.598398
29806	0.109605	0.702358	9.932067	-0.000655	-0.004267	0.012520	0.098562	-0.481442	-0.611274	0.800297	0.028810	0.019502	0.598594
29807	0.113836	0.618188	9.947886	-0.004201	0.011487	0.009008	0.098285	-0.480054	-0.610076	0.800200	0.028674	0.019513	0.598730
29808	-0.033850	0.568485	9.835628	0.058447	0.015946	0.009517	0.098823	-0.481999	-0.609186	0.800048	0.029466	0.020389	0.598866
29809	-0.158974	0.636301	9.669246	-0.000604	0.004623	0.010864	0.098049	-0.485322	-0.609732	0.799929	0.029458	0.020340	0.599026
29810	-0.204457	0.689780	9.737550	-0.027541	-0.005050	0.027398	0.097241	-0.482821	-0.610219	0.799615	0.029133	0.019840	0.599478
29811	-0.193992	0.796130	9.933361	-0.014171	-0.026968	0.027430	0.097504	-0.482684	-0.609959	0.799319	0.029283	0.019129	0.599889
29812	-0.087341	0.852929	9.901849	-0.023919	-0.023453	0.008847	0.095388	-0.482811	-0.610846	0.799231	0.029229	0.018388	0.600031
29813	-0.000809	0.799114	9.828381	-0.016662	-0.014668	-0.008727	0.095370	-0.480038	-0.610425	0.799364	0.029179	0.017875	0.599871
29814	0.008507	0.750948	9.832553	0.023573	-0.015548	-0.003163	0.095504	-0.480316	-0.610167	0.799394	0.029786	0.017838	0.599803
29815	0.090388	0.725695	9.648894	-0.014853	-0.015530	-0.008755	0.095506	-0.480732	-0.610172	0.799527	0.029777	0.017336	0.599641
29816	0.167627	0.715925	9.797130	0.028098	-0.015561	-0.013758	0.094723	-0.481975	-0.611483	0.799668	0.030452	0.017359	0.599419
29817	0.143448	0.713532	9.739628	0.022699	-0.013814	-0.004971	0.094459	-0.482806	-0.610439	0.799731	0.031031	0.017330	0.599305
29818	0.189556	0.742300	9.826085	0.026246	-0.018228	-0.001446	0.093669	-0.482940	-0.611739	0.799728	0.031712	0.017281	0.599276
29819	0.102370	0.721514	9.843490	0.024514	-0.004969	-0.015443	0.094210	-0.484160	-0.611077	0.799912	0.032214	0.017420	0.598999
29820	0.080536	0.707260	9.845918	-0.030996	0.002873	-0.005242	0.094737	-0.483747	-0.610819	0.799987	0.031726	0.017025	0.598937
29821	0.037280	0.740877	9.716891	0.040685	-0.004019	-0.025870	0.095003	-0.484165	-0.610565	0.800285	0.032469	0.017383	0.598488
29822	0.003981	0.810989	9.749229	0.014736	-0.004024	-0.026035	0.094870	-0.484442	-0.610041	0.800572	0.032787	0.017440	0.598085
29823	-0.024887	0.823514	9.838550	-0.013015	-0.007542	-0.026241	0.094198	-0.482913	-0.609753	0.800910	0.032711	0.017109	0.597645
29824	0.044362	0.712501	9.894359	0.053188	-0.021542	-0.031141	0.093933	-0.483328	-0.609097	0.801231	0.033853	0.017348	0.597145
29825	0.094411	0.625030	9.734294	0.072929	-0.016250	-0.038057	0.093930	-0.483328	-0.608310	0.801654	0.035247	0.017914	0.596479
29826	0.147052	0.557268	9.733060	-0.011276	0.001150	-0.011321	0.094071	-0.484993	-0.607936	0.801776	0.035092	0.017734	0.596330
29827	0.147013	0.548014	9.853127	0.040534	-0.004143	0.002251	0.094475	-0.485827	-0.608344	0.801736	0.035828	0.018072	0.596330
29828	0.152455	0.634477	9.825233	0.107598	0.001100	0.014230	0.094211	-0.486936	-0.606777	0.801483	0.037589	0.019290	0.596523
29829	0.172175	0.691927	9.784864	0.020809	-0.005920	0.013579	0.093300	-0.489150	-0.607965	0.801322	0.038030	0.019352	0.596709
29830	0.191335	0.667892	9.839702	-0.029285	-0.005067	0.009680	0.093297	-0.489566	-0.606395	0.801220	0.037668	0.018841	0.596886
29831	0.196469	0.711090	9.820927	0.000281	0.008078	0.005545	0.092372	-0.489839	-0.606778	0.801165	0.037607	0.018883	0.596962
29832	0.196932	0.778202	9.744784	-0.041702	-0.009376	-0.012432	0.092887	-0.487484	-0.606368	0.801343	0.037089	0.018171	0.596778
29833	0.206925	0.821715	9.841336	-0.068514	0.015096	-0.014297	0.092760	-0.487760	-0.607550	0.801572	0.035838	0.017516	0.596566
29834	0.144006	0.802979	9.846470	-0.056047	0.001097	-0.005431	0.094208	-0.485132	-0.608857	0.801674	0.034968	0.016796	0.596502
29835	0.071452	0.788996	9.808480	-0.038118	0.015137	-0.007873	0.093808	-0.484020	-0.610152	0.801803	0.034206	0.016503	0.596380
29836	0.076032	0.755182	9.774404	-0.011307	0.016881	0.000252	0.093823	-0.486933	-0.609656	0.801787	0.033866	0.016566	0.596420
29837	0.057097	0.808293	9.789598	-0.005969	0.018617	0.007363	0.094096	-0.487766	-0.610456	0.801711	0.033582	0.016708	0.596534
29838	0.013645	0.808780	9.838048	-0.016717	0.011619	0.006390	0.095005	-0.485275	-0.609133	0.801638	0.033222	0.016618	0.596655
29839	0.025718	0.808678	9.835539	-0.016671	0.013389	-0.003300	0.094873	-0.485413	-0.609264	0.801698	0.032824	0.016564	0.596598
29840	0.071880	0.846898	9.866825	0.033430	0.001140	-0.006510	0.094075	-0.485132	-0.608724	0.801733	0.033387	0.016913	0.596509
29841	0.086347	0.846521	9.780171	0.093458	0.004704	-0.021042	0.094332	-0.484024	-0.608323	0.801933	0.034857	0.018051	0.596123
29842	0.035180	0.784249	9.736635	0.017474	0.011737	-0.033022	0.096070	-0.486391	-0.608636	0.802300	0.035028	0.018398	0.595609
29843	0.051316	0.675983	9.768900	-0.003963	0.020488	-0.040224	0.097662	-0.487510	-0.607360	0.802788	0.034735	0.018644	0.594959
29844	0.060680	0.634989	9.758734	-0.011146	0.006482	-0.038576	0.097662	-0.487787	-0.606838	0.803227	0.034508	0.018571	0.594383
29845	0.024403	0.625799	9.807010	-0.041647	-0.007553	-0.026504	0.097129	-0.485841	-0.609171	0.803588	0.033939	0.017910	0.593947
29846	0.118517	0.617758	9.777264	-0.041630	0.002925	-0.026496	0.098175	-0.483351	-0.609162	0.803918	0.033268	0.017407	0.593554
29847	0.113842	0.639443	9.777554	-0.025582	0.008147	-0.012255	0.098570	-0.482521	-0.609685	0.804092	0.032773	0.017176	0.593352
29848	0.104174	0.635017	9.878531	-0.029237	0.001974	0.000032	0.098971	-0.483078	-0.609827	0.804099	0.032322	0.016788	0.593378
29849	0.162345	0.667957	9.787077	-0.052459	-0.000639	-0.007205	0.098563	-0.481134	-0.610064	0.804233	0.031500	0.016090	0.593260
29850	0.167423	0.701681	9.816262	-0.028316	0.008972	-0.001702	0.098958	-0.480303	-0.610849	0.804258	0.030981	0.015826	0.593261
29851	0.121824	0.740583	9.836330	-0.007808	0.011573	0.014339	0.098559	-0.479746	-0.611362	0.804103	0.030743	0.015839	0.593483
29852	0.085542	0.733533	9.798107	-0.029219	0.006370	0.000076	0.098817	-0.478361	-0.611352	0.804107	0.030241	0.015522	0.593512
29853	0.066336	0.750403	9.760012	-0.020315	0.006360	0.010724	0.099077	-0.477530	-0.611348	0.804004	0.029867	0.015309	0.593675
29854	0.056491	0.721866	9.841486	0.014674	0.008159	-0.011929	0.099865	-0.476425	-0.611217	0.804128	0.030046	0.015548	0.593492
29855	0.090344	0.728773	9.826853	-0.011254	0.011652	-0.014757	0.100000	-0.476703	-0.611353	0.804321	0.029749	0.015546	0.593246
29856	0.037065	0.707527	9.822261	0.015599	0.008184	-0.018087	0.099874	-0.477812	-0.611363	0.804497	0.029940	0.015801	0.592991
29857	0.041516	0.654573	9.821613	-0.012960	0.011711	-0.033274	0.101725	-0.476712	-0.611904	0.804910	0.029608	0.015794	0.592447
29858	0.051016	0.618217	9.797012	0.008408	-0.000668	-0.008545	0.101310	-0.476050	-0.610082	0.804995	0.029791	0.015815	0.592322
29859	0.077409	0.596200	9.743655	0.013757	0.004571	-0.001449	0.102908	-0.476751	-0.611294	0.805017	0.029981	0.015991	0.592277
29860	0.084861	0.625021	9.748730	-0.003232	0.006317	-0.003326	0.101318	-0.477020	-0.610879	0.805036	0.029896	0.015984	0.592256
29861	0.092249	0.644280	9.772922	0.038815	-0.019038	-0.010159	0.101186	-0.477019	-0.611139	0.805153	0.030766	0.016081	0.592050
29862	0.201108	0.672190	9.738655	-0.016651	-0.009458	-0.007911	0.099727	-0.477011	-0.610592	0.805233	0.030650	0.015664	0.591958
29863	0.232488	0.667413	9.829660	-0.011285	-0.011229	-0.010535	0.101456	-0.477714	-0.611150	0.805382	0.030628	0.015287	0.591767
29864	0.196604	0.711313	9.936226	0.021869	-0.000709	-0.020811	0.101445	-0.476605	-0.610090	0.805609	0.031025	0.015473	0.591433
29865	0.153057	0.704071	9.816346	0.008526	0.004604	-0.033212	0.100125	-0.477152	-0.610469	0.806008	0.031133	0.015597	0.590879
29866	0.142852	0.629429	9.765104	-0.023708	0.006345	-0.026402	0.100795	-0.477432	-0.612317	0.806299	0.030710	0.015363	0.590510
29867	0.012243	0.599277	9.797129	0.010249	0.015110	-0.015516	0.101191	-0.476880	-0.612580	0.806485	0.030724	0.015666	0.590248
29868	-0.002298	0.592160	9.792366	0.010232	0.019478	-0.010211	0.102511	-0.476610	-0.611548	0.806581	0.030698	0.016034	0.590108
29869	0.051234	0.649419	9.775738	0.029917	0.006354	-0.013643	0.103044	-0.477445	-0.611172	0.806736	0.031127	0.016430	0.589863
29870	0.017566	0.668918	9.773849	-0.005919	0.011576	-0.001535	0.103303	-0.476615	-0.610643	0.806738	0.030937	0.016475	0.589868
29871	-0.033392	0.645744	9.889455	0.004798	0.018653	-0.003141	0.103321	-0.477830	-0.611546	0.806781	0.030813	0.016771	0.589808
29872	0.063595	0.702538	9.831589	0.020894	0.011636	-0.001303	0.102786	-0.477273	-0.611270	0.806755	0.031055	0.017133	0.589820
29873	0.109473	0.702164	9.826382	0.033445	0.005519	-0.008297	0.103313	-0.477554	-0.609707	0.806845	0.031547	0.017559	0.589659
29874	0.051243	0.664119	9.821640	0.026270	0.004652	-0.004818	0.103182	-0.478664	-0.608405	0.806867	0.031957	0.017873	0.589597
29875	0.108910	0.625049	9.777431	-0.034586	-0.004999	-0.003558	0.103587	-0.478942	-0.609988	0.806947	0.031476	0.017322	0.589530
29876	0.108785	0.605969	9.830089	0.002962	-0.000640	0.002894	0.102513	-0.476579	-0.609948	0.806898	0.031575	0.017272	0.589594
29877	0.082469	0.625319	9.840084	0.008339	0.011522	0.009113	0.102505	-0.476889	-0.609322	0.806796	0.031593	0.017482	0.589726
29878	0.099398	0.629887	9.803939	-0.005930	0.025533	0.003769	0.102381	-0.477719	-0.610377	0.806729	0.031240	0.017749	0.589828
29879	0.063146	0.625397	9.816217	0.010126	0.008033	0.009120	0.103174	-0.477585	-0.610126	0.806627	0.031326	0.017922	0.589958
29880	0.034246	0.635333	9.845423	-0.009523	0.006301	0.000168	0.103701	-0.476756	-0.610650	0.806627	0.031141	0.017837	0.589970
29881	-0.026001	0.654841	9.778871	-0.034605	0.018547	0.012390	0.103443	-0.477864	-0.610788	0.806511	0.030377	0.017653	0.590174
29882	-0.001682	0.678705	9.778934	0.011853	0.016768	0.026818	0.103177	-0.477724	-0.610652	0.806168	0.030423	0.017974	0.590630
29883	-0.045204	0.671755	9.755196	0.014635	-0.002401	0.000346	0.102512	-0.477581	-0.610378	0.806171	0.030693	0.018045	0.590610
29884	-0.035950	0.630847	9.730679	-0.039972	0.001160	0.003520	0.103309	-0.476028	-0.611135	0.806148	0.030079	0.017515	0.590689
29885	0.017107	0.618640	9.806991	-0.011448	-0.005034	0.023071	0.102647	-0.475746	-0.611778	0.805900	0.029962	0.017224	0.591042
29886	0.043892	0.649700	9.807117	0.008270	-0.004146	0.016167	0.103444	-0.476028	-0.611924	0.805704	0.030193	0.017172	0.591300
29887	0.159955	0.672662	9.746293	-0.035546	-0.009416	0.010513	0.101197	-0.477403	-0.611510	0.805619	0.029739	0.016530	0.591456
29888	0.152594	0.653734	9.830259	-0.024819	-0.008554	0.010590	0.101062	-0.475737	-0.613327	0.805494	0.029486	0.016019	0.591653
29889	0.167183	0.668022	9.820684	0.010944	-0.007687	0.017021	0.100391	-0.475179	-0.612000	0.805304	0.029768	0.015947	0.591900
29890	0.143015	0.665762	9.806446	0.002948	0.006340	0.009090	0.101052	-0.475183	-0.611354	0.805187	0.029787	0.016005	0.592055
29891	0.104216	0.644307	9.770482	-0.004288	0.004566	0.026663	0.099473	-0.476005	-0.613568	0.804888	0.029685	0.015941	0.592470
29892	0.104470	0.678135	9.821342	0.013582	-0.005943	0.027642	0.099468	-0.475451	-0.613038	0.804542	0.030026	0.015917	0.592922
29893	0.080363	0.683208	9.845642	0.026123	-0.007677	0.023329	0.099335	-0.475450	-0.612773	0.804267	0.030561	0.016019	0.593266
29894	0.133270	0.653811	9.806393	-0.013179	-0.004165	0.010697	0.096426	-0.476544	-0.613002	0.804127	0.030444	0.015717	0.593470
29895	0.089824	0.656571	9.811606	0.014560	-0.016386	0.006463	0.097476	-0.475718	-0.611436	0.804061	0.030892	0.015551	0.593540
29896	0.114023	0.663598	9.811478	0.024382	-0.004160	0.014504	0.096961	-0.477379	-0.613019	0.803872	0.031381	0.015691	0.593767
29897	0.109019	0.639554	9.801631	-0.006049	-0.012913	0.014247	0.096955	-0.476269	-0.613008	0.803725	0.031459	0.015332	0.593971
29898	0.099460	0.654017	9.787459	0.026130	-0.007670	0.023318	0.095369	-0.477370	-0.612732	0.803423	0.032020	0.015431	0.594347
29899	0.113947	0.653889	9.782526	0.017175	0.004562	0.028580	0.095368	-0.477648	-0.611948	0.803086	0.032267	0.015619	0.594784
29900	0.171861	0.648581	9.767545	0.015385	-0.009444	0.024973	0.095649	-0.479868	-0.612761	0.802777	0.032678	0.015561	0.595180
29901	0.157480	0.663170	9.782257	0.022584	-0.007671	0.016228	0.095368	-0.478481	-0.610382	0.802586	0.033154	0.015622	0.595409
29902	0.176966	0.687027	9.767942	0.010057	-0.004181	0.017911	0.093649	-0.479165	-0.610494	0.802355	0.033414	0.015590	0.595707
29903	0.186605	0.667727	9.815639	0.001161	-0.000760	0.010756	0.094031	-0.476980	-0.611292	0.802241	0.033465	0.015508	0.595860
29904	0.177119	0.691870	9.820806	0.011877	-0.004264	0.014354	0.094307	-0.478367	-0.612359	0.802063	0.033754	0.015498	0.596083
29905	0.172416	0.711003	9.772997	0.010203	0.011542	-0.004980	0.094033	-0.477535	-0.611035	0.802127	0.033801	0.015729	0.595989
29906	0.191364	0.658054	9.810680	-0.023841	-0.005987	-0.001785	0.092720	-0.479746	-0.610906	0.802145	0.033532	0.015278	0.595992
29907	0.133490	0.668246	9.849751	0.015515	-0.007721	-0.000604	0.093648	-0.478918	-0.612354	0.802158	0.033894	0.015259	0.595954
29908	0.191535	0.684291	9.738876	-0.009426	0.008068	-0.017483	0.093383	-0.479611	-0.611308	0.802364	0.033685	0.015215	0.595689
29909	0.121437	0.687565	9.802076	0.015497	-0.000634	0.002118	0.092334	-0.480267	-0.611666	0.802343	0.033963	0.015307	0.595700
29910	0.138401	0.696965	9.773196	-0.000637	-0.001528	0.009044	0.092859	-0.478882	-0.612447	0.802228	0.034017	0.015196	0.595854
29911	0.128892	0.716430	9.821571	0.029755	0.011576	0.018131	0.093382	-0.478470	-0.611139	0.802003	0.034383	0.015644	0.596125
29912	0.119294	0.726023	9.788116	0.040559	0.004626	0.002329	0.092194	-0.479712	-0.610609	0.801935	0.035023	0.016127	0.596166
29913	0.114455	0.723744	9.816973	0.011959	0.006380	-0.004922	0.093387	-0.479302	-0.611279	0.801998	0.035156	0.016298	0.596069
29914	0.133790	0.726013	9.821639	0.015620	0.002920	-0.024299	0.094448	-0.480140	-0.609991	0.802276	0.035408	0.016475	0.595675
29915	0.133884	0.740327	9.783347	0.031697	0.008161	-0.015348	0.094456	-0.482083	-0.608962	0.802448	0.035833	0.016918	0.595405
29916	0.109357	0.687586	9.778146	-0.004111	-0.000593	-0.013882	0.092098	-0.485813	-0.611062	0.802585	0.035812	0.016798	0.595224
29917	0.133403	0.672995	9.787384	0.001301	-0.008446	-0.026217	0.092768	-0.486509	-0.611866	0.802914	0.035939	0.016620	0.594778
29918	0.131098	0.687518	9.811605	0.019161	-0.002342	-0.017250	0.094071	-0.483050	-0.611195	0.803110	0.036313	0.016749	0.594488
29919	0.196244	0.682007	9.748490	0.007499	-0.012863	-0.012106	0.093405	-0.483325	-0.609614	0.803267	0.036595	0.016561	0.594263
29920	0.169669	0.677654	9.830387	-0.011308	-0.012881	-0.010475	0.093011	-0.483738	-0.610137	0.803394	0.036606	0.016155	0.594102
29921	0.169782	0.692203	9.869009	0.022589	-0.007685	0.012703	0.092208	-0.482208	-0.610371	0.803244	0.037074	0.016209	0.594275
29922	0.206495	0.763783	9.773377	0.017260	0.005451	0.010955	0.093006	-0.482490	-0.610649	0.803100	0.037334	0.016421	0.594447
29923	0.259469	0.741794	9.796701	0.002972	0.004569	0.003778	0.092744	-0.483876	-0.609216	0.803066	0.037342	0.016442	0.594491
29924	0.228016	0.732506	9.825707	0.008321	0.004565	0.007348	0.092215	-0.483595	-0.610254	0.802963	0.037468	0.016536	0.594620
29925	0.237932	0.768495	9.821229	0.019100	0.011582	0.000407	0.094062	-0.483329	-0.608181	0.802955	0.037653	0.016860	0.594610
29926	0.182496	0.783346	9.817071	0.011896	0.012447	0.010952	0.092489	-0.485955	-0.608839	0.802806	0.037743	0.017120	0.594798
29927	0.177624	0.778471	9.783409	0.008362	0.012475	0.002116	0.093149	-0.485404	-0.608975	0.802785	0.037747	0.017330	0.594821
29928	0.110010	0.778970	9.774384	0.017345	0.002899	-0.008407	0.092349	-0.484845	-0.608564	0.802866	0.038032	0.017516	0.594687
29929	0.109630	0.726040	9.768971	-0.004933	0.016932	-0.024390	0.093408	-0.484435	-0.608707	0.803169	0.037756	0.017662	0.594291
29930	0.095077	0.714377	9.850680	-0.013965	0.015130	-0.008601	0.093801	-0.483743	-0.608706	0.803275	0.037393	0.017672	0.594171
29931	0.105065	0.762230	9.793462	0.017343	0.015138	-0.004840	0.094061	-0.482635	-0.609092	0.803329	0.037499	0.018042	0.594080
29932	0.092734	0.726253	9.795558	-0.004188	0.015108	0.007335	0.094067	-0.483467	-0.609363	0.803237	0.037298	0.018156	0.594213
29933	0.116637	0.690155	9.850216	-0.013147	0.011588	0.007242	0.093936	-0.484438	-0.608190	0.803172	0.036955	0.018098	0.594324
29934	0.085491	0.726317	9.798025	0.007438	0.008114	0.006516	0.094729	-0.483610	-0.608981	0.803087	0.037024	0.018238	0.594431
29935	0.109714	0.735837	9.826767	-0.021272	0.008055	0.023043	0.094197	-0.482774	-0.609752	0.802842	0.036595	0.018016	0.594795
29936	0.114535	0.735697	9.793076	-0.013154	0.006346	0.008996	0.093927	-0.482496	-0.608695	0.802741	0.036355	0.017881	0.594950
29937	0.114603	0.745318	9.793185	-0.000662	0.004582	0.016132	0.094590	-0.482777	-0.608446	0.802564	0.036295	0.017854	0.595194
29938	0.095401	0.760047	9.841589	-0.004245	0.011572	0.017901	0.093539	-0.483603	-0.609619	0.802349	0.036139	0.017903	0.595491
29939	0.134038	0.761959	9.778788	-0.041816	0.004569	0.015830	0.093533	-0.482493	-0.609739	0.802204	0.035418	0.017387	0.595744
29940	0.119620	0.771716	9.786235	-0.023946	-0.000682	0.019472	0.093267	-0.481381	-0.611429	0.801992	0.035092	0.017004	0.596061
29941	0.102808	0.783926	9.803345	0.026195	0.004598	0.012814	0.092873	-0.482211	-0.611169	0.801835	0.035462	0.017304	0.596242
29942	0.095373	0.759709	9.731027	-0.002402	0.011616	0.009106	0.093267	-0.481659	-0.610907	0.801724	0.035332	0.017381	0.596396
29943	0.131398	0.730695	9.773644	-0.031932	0.006344	0.007091	0.092746	-0.483181	-0.611045	0.801676	0.034748	0.017021	0.596506
29944	0.095601	0.788822	9.813077	0.028035	0.013368	0.004051	0.092473	-0.481932	-0.610766	0.801599	0.035083	0.017494	0.596575
29945	0.115067	0.810245	9.789121	0.028051	0.004630	-0.001269	0.093138	-0.483046	-0.609607	0.801608	0.035480	0.017830	0.596529
29946	0.167784	0.752191	9.816840	-0.018474	0.001977	-0.003408	0.092090	-0.484287	-0.611177	0.801656	0.035203	0.017571	0.596490
29947	0.148442	0.749849	9.788138	0.017362	0.005519	-0.011940	0.092629	-0.486232	-0.610549	0.801799	0.035417	0.017800	0.596277
29948	0.182319	0.759235	9.797567	0.033438	-0.000624	-0.007448	0.091688	-0.484008	-0.610381	0.801861	0.036001	0.018121	0.596150
29949	0.191737	0.725486	9.797098	0.004784	-0.002394	-0.003267	0.091951	-0.484704	-0.608556	0.801912	0.036115	0.018063	0.596076
29950	0.128999	0.730905	9.836157	0.003863	0.005474	0.003824	0.093150	-0.484710	-0.610411	0.801865	0.036157	0.018120	0.596136
29951	0.121777	0.735625	9.788205	0.033394	-0.000627	0.002259	0.091822	-0.483870	-0.610907	0.801829	0.036708	0.018427	0.596140
29952	0.116668	0.697121	9.768579	0.004772	0.004622	0.002063	0.093157	-0.486513	-0.609380	0.801798	0.036774	0.018484	0.596177
29953	0.147987	0.687225	9.758581	-0.043545	0.001103	0.001687	0.091818	-0.484009	-0.609596	0.801824	0.036068	0.017899	0.596202
29954	0.128892	0.716430	9.821571	0.019037	-0.011152	0.007396	0.093011	-0.483599	-0.610398	0.801730	0.036553	0.017869	0.596300
29955	0.196804	0.759085	9.785424	0.011878	-0.004175	0.010883	0.091824	-0.484841	-0.609867	0.801608	0.036803	0.017852	0.596449
29956	0.225539	0.725177	9.782383	-0.018544	0.001056	0.012427	0.090886	-0.482478	-0.610879	0.801470	0.036541	0.017566	0.596659
29957	0.220751	0.730114	9.811322	-0.018513	0.015059	0.008955	0.090877	-0.481369	-0.610343	0.801386	0.036076	0.017491	0.596802
29958	0.201720	0.768881	9.855194	0.013705	0.006325	0.003884	0.091942	-0.482068	-0.610497	0.801331	0.036266	0.017680	0.596859
29959	0.211465	0.783031	9.787976	0.020833	0.008068	0.012755	0.090894	-0.484003	-0.610894	0.801176	0.036521	0.017957	0.597044
29960	0.189280	0.720599	9.765819	-0.014894	0.016845	0.001947	0.091677	-0.482066	-0.610493	0.801156	0.036126	0.017974	0.597093
29961	0.172454	0.730448	9.797322	0.015509	0.001106	0.000356	0.090353	-0.482614	-0.609954	0.801155	0.036376	0.018082	0.597076
29962	0.163110	0.773876	9.817129	0.011964	0.015111	-0.003133	0.091154	-0.483451	-0.610237	0.801176	0.036430	0.018397	0.597036
29963	0.167727	0.744902	9.792722	-0.014016	0.006346	0.001926	0.090618	-0.482199	-0.610609	0.801176	0.036146	0.018234	0.597058
29964	0.148416	0.745141	9.821733	0.007523	0.004638	-0.013779	0.091687	-0.482759	-0.612074	0.801334	0.036250	0.018335	0.596836
29965	0.177585	0.773609	9.766529	0.026237	0.002855	0.003973	0.091161	-0.484699	-0.610249	0.801282	0.036655	0.018594	0.596874
29966	0.172384	0.720812	9.792405	-0.004204	-0.000662	0.006372	0.090627	-0.483308	-0.611276	0.801207	0.036642	0.018455	0.596979
29967	0.206303	0.720521	9.825690	-0.013128	0.000990	0.005376	0.089826	-0.483751	-0.610377	0.801167	0.036439	0.018210	0.597053
29968	0.177700	0.773589	9.802512	0.033377	0.001002	0.011022	0.090490	-0.483755	-0.610912	0.801012	0.037010	0.018543	0.597216
29969	0.211431	0.765830	9.710801	0.009277	-0.000719	0.000256	0.090495	-0.484031	-0.611964	0.801017	0.037188	0.018539	0.597198
29970	0.128885	0.701751	9.782880	-0.010466	0.004506	0.012478	0.089960	-0.484029	-0.610513	0.800874	0.037015	0.018404	0.597405
29971	0.148588	0.754604	9.812159	0.021745	0.001881	0.010945	0.090230	-0.484585	-0.610916	0.800741	0.037363	0.018582	0.597556
29972	0.148964	0.809682	9.733476	0.044170	-0.005944	-0.001243	0.090237	-0.485972	-0.610668	0.800727	0.038185	0.018943	0.597511
29973	0.153232	0.744942	9.768813	-0.036380	-0.002394	-0.000907	0.088910	-0.485380	-0.609828	0.800781	0.037649	0.018367	0.597490
29974	0.138842	0.755029	9.884418	0.004706	-0.005056	0.010842	0.089430	-0.483997	-0.609035	0.800651	0.037832	0.018261	0.597656
29975	0.158674	0.829205	9.808190	0.038799	-0.015488	-0.010085	0.089704	-0.485107	-0.609838	0.800763	0.038653	0.018383	0.597451
29976	0.220984	0.763684	9.778058	-0.034552	-0.012013	-0.012400	0.088656	-0.486765	-0.610494	0.800940	0.038282	0.017714	0.597257
29977	0.206390	0.749337	9.768405	-0.018479	-0.012019	-0.005232	0.089175	-0.485104	-0.610092	0.801035	0.038147	0.017200	0.597153
29978	0.225958	0.782977	9.807078	0.019023	-0.012061	0.010902	0.088383	-0.485793	-0.609824	0.800898	0.038643	0.017152	0.597306
29979	0.283988	0.792247	9.840332	-0.013090	-0.002424	-0.008699	0.088113	-0.485098	-0.609682	0.801027	0.038482	0.016856	0.597152
29980	0.254723	0.751629	9.854538	-0.031918	-0.005938	-0.001799	0.088649	-0.485239	-0.611003	0.801078	0.038085	0.016307	0.597125
29981	0.211570	0.797485	9.795352	0.024461	0.002846	0.000429	0.087849	-0.484819	-0.610462	0.801067	0.038468	0.016535	0.597108
29982	0.206683	0.790226	9.768872	0.003039	0.008993	-0.008516	0.086803	-0.487865	-0.609427	0.801158	0.038450	0.016649	0.596985
29983	0.153274	0.749841	9.797710	-0.053336	0.006364	-0.008929	0.088517	-0.485516	-0.610742	0.801317	0.037541	0.016013	0.596846
29984	0.141481	0.788478	9.817484	0.008323	0.004591	0.007386	0.088117	-0.485375	-0.610472	0.801226	0.037666	0.016107	0.596958
29985	0.134605	0.841318	9.774889	0.045988	0.008150	-0.009055	0.087591	-0.486621	-0.609427	0.801311	0.038326	0.016690	0.596786
29986	0.148508	0.759433	9.776231	-0.056026	-0.000631	-0.008970	0.087718	-0.484957	-0.610724	0.801459	0.037476	0.015945	0.596661
29987	0.133863	0.735678	9.836170	-0.032740	-0.000616	-0.015851	0.087446	-0.483430	-0.611098	0.801687	0.036974	0.015456	0.596399
29988	0.144024	0.807583	9.779226	0.017339	-0.007608	-0.010212	0.089163	-0.483024	-0.610202	0.801803	0.037384	0.015475	0.596217
29989	0.201353	0.720497	9.763309	-0.059595	-0.005885	-0.012563	0.088240	-0.482879	-0.611760	0.802013	0.036514	0.014582	0.596011
29990	0.147827	0.663319	9.806376	-0.038154	0.011603	-0.001766	0.088762	-0.481356	-0.612016	0.802057	0.035807	0.014241	0.596003
29991	0.191735	0.725457	9.787484	0.022684	0.001112	-0.003123	0.089556	-0.481361	-0.611503	0.802092	0.036175	0.014435	0.595930
29992	0.196461	0.710987	9.787277	0.000289	-0.001532	0.001987	0.087441	-0.482598	-0.611221	0.802065	0.036242	0.014339	0.595964
29993	0.217995	0.682057	9.820407	-0.028322	0.011577	0.000050	0.089147	-0.479834	-0.610695	0.802095	0.035667	0.014090	0.595964
29994	0.206198	0.720650	9.825760	-0.000577	0.011590	-0.001499	0.087566	-0.480795	-0.611861	0.802110	0.035563	0.014197	0.595947
29995	0.225640	0.739579	9.772934	-0.004131	0.013352	-0.005044	0.088092	-0.479688	-0.612513	0.802184	0.035356	0.014268	0.595859
29996	0.167359	0.692119	9.835381	-0.023896	-0.002424	0.006217	0.087818	-0.478439	-0.612234	0.802129	0.035048	0.013866	0.595960
29997	0.104797	0.721635	9.889135	0.017261	-0.009399	0.002990	0.087563	-0.479407	-0.613289	0.802098	0.035455	0.013825	0.595979
29998	-0.010761	0.775075	9.765767	0.050393	-0.022442	-0.002935	0.085309	-0.479673	-0.612864	0.802099	0.036574	0.013995	0.595906
29999	-0.025489	0.741530	9.770316	0.051295	-0.037298	-0.009153	0.085050	-0.481614	-0.611175	0.802195	0.037847	0.013935	0.595698
30000	0.298124	0.743926	9.806006	0.033427	-0.040886	-0.017324	0.085055	-0.482446	-0.611445	0.802389	0.038909	0.013617	0.595376
30001	0.293161	0.724780	9.825057	-0.009549	-0.068019	-0.019501	0.083487	-0.485487	-0.612763	0.802661	0.039573	0.012343	0.594993
30002	0.333584	0.637782	9.794867	-0.082798	-0.065359	-0.044727	0.081619	-0.482980	-0.613497	0.803266	0.039054	0.010271	0.594249
30003	0.485600	0.622087	9.769340	-0.057798	-0.054927	-0.029576	0.081741	-0.480901	-0.614003	0.803687	0.038786	0.008631	0.593724
30004	0.533881	0.621548	9.716041	-0.045219	-0.053154	-0.039184	0.079078	-0.478528	-0.614201	0.804193	0.038728	0.007196	0.593061
30005	0.436844	0.555353	9.845903	-0.033479	-0.035596	-0.061932	0.078812	-0.477555	-0.615761	0.804971	0.038622	0.006170	0.592024
30006	0.465324	0.487603	9.787196	-0.102409	-0.019891	-0.048300	0.079325	-0.473535	-0.617302	0.805623	0.037246	0.004601	0.591239
30007	0.455767	0.499896	9.849910	-0.116679	-0.028622	-0.062531	0.080372	-0.470628	-0.618339	0.806461	0.035716	0.002692	0.590201
30008	0.252143	0.395263	9.723081	-0.181108	-0.016321	-0.054101	0.080758	-0.466884	-0.621193	0.807226	0.033029	0.000256	0.589318
30009	0.212902	0.306946	9.844979	-0.242097	-0.025161	-0.028152	0.078877	-0.461048	-0.623467	0.807720	0.029417	-0.003095	0.588823
30010	0.234005	0.220077	9.807747	-0.313873	-0.044517	0.010003	0.079363	-0.452313	-0.625223	0.807771	0.024914	-0.007590	0.588921
30011	0.289888	0.267755	9.810216	-0.328280	-0.051581	0.028370	0.077739	-0.443009	-0.631139	0.807586	0.020204	-0.012407	0.589274
30012	0.376330	0.199669	9.789460	-0.271063	-0.034122	0.043791	0.075843	-0.434677	-0.633388	0.807161	0.016261	-0.016245	0.589883
30013	0.496454	0.112253	9.825873	-0.195907	-0.034140	0.042521	0.074494	-0.428565	-0.636585	0.806715	0.013481	-0.019223	0.590473
30014	0.540551	0.198649	9.874556	-0.124223	-0.016602	0.023725	0.073679	-0.424122	-0.638365	0.806463	0.011708	-0.021039	0.590795
30015	0.544600	0.092508	9.784372	-0.116986	-0.005176	0.011462	0.072215	-0.421894	-0.640419	0.806359	0.009888	-0.022607	0.590911
30016	0.570654	0.020253	9.819369	-0.081134	-0.000773	-0.002383	0.071531	-0.417591	-0.641153	0.806398	0.008634	-0.023653	0.590837
30017	0.500056	-0.060815	9.871922	-0.034716	-0.032278	0.010181	0.071800	-0.417592	-0.642468	0.806277	0.008470	-0.024686	0.590962
30018	0.495094	-0.079961	9.890972	-0.084957	-0.037609	0.037990	0.070855	-0.413980	-0.643467	0.805825	0.007570	-0.026378	0.591517
30019	0.518543	-0.176477	9.851205	-0.172099	-0.072788	0.105933	0.068447	-0.409806	-0.644045	0.804561	0.005625	-0.029701	0.593101
30020	0.499273	-0.173546	9.973981	0.007488	-0.092120	0.152996	0.064204	-0.408395	-0.645802	0.802689	0.006792	-0.031187	0.595543
30021	0.601691	-0.032614	9.914631	0.179202	-0.086017	0.173655	0.059455	-0.412668	-0.645510	0.800540	0.010616	-0.030549	0.598406
30022	0.694289	0.091065	9.694138	0.147125	-0.064096	0.157642	0.056562	-0.417646	-0.643679	0.798578	0.013688	-0.029922	0.600992
30023	0.737285	0.023547	9.748269	0.167024	-0.036018	0.116446	0.052343	-0.422339	-0.642481	0.797112	0.016766	-0.028613	0.602920
30024	0.664518	-0.019379	9.683511	0.183368	-0.023616	0.069041	0.050778	-0.427879	-0.640677	0.796189	0.019981	-0.026875	0.604121
30025	0.821419	-0.032244	9.809391	0.147708	-0.020126	0.037900	0.050533	-0.432177	-0.639273	0.795666	0.022609	-0.025522	0.604775
30026	0.828961	0.008655	9.831428	0.176560	-0.008644	-0.007663	0.048704	-0.438132	-0.637337	0.795660	0.025573	-0.023593	0.604744
30027	0.785488	0.008892	9.798157	0.208118	-0.009367	-0.060292	0.048188	-0.442569	-0.633963	0.796279	0.029083	-0.021298	0.603855
30028	0.683336	-0.091482	9.749816	0.172431	-0.002289	-0.079901	0.050056	-0.447019	-0.630233	0.797131	0.031937	-0.019279	0.602653
30029	0.557481	-0.129174	9.687979	0.073174	0.004757	-0.089379	0.051272	-0.451047	-0.630160	0.798171	0.033117	-0.018372	0.601240
30030	0.542631	-0.181770	9.754798	-0.004702	0.008211	-0.082892	0.052463	-0.451054	-0.629654	0.799168	0.033020	-0.018316	0.599920
30031	0.458598	-0.118169	9.888444	-0.018243	0.001154	-0.061833	0.053523	-0.450782	-0.629929	0.799932	0.032744	-0.018583	0.598908
30032	0.394679	0.060381	9.907873	0.017490	-0.042574	-0.061676	0.054323	-0.451480	-0.629949	0.800646	0.033601	-0.019088	0.597890
30033	0.186051	0.268508	9.791893	0.187610	-0.077370	-0.093939	0.051682	-0.453130	-0.630187	0.801617	0.037547	-0.018108	0.596383
30034	0.203488	0.345138	9.725327	0.189518	-0.086050	-0.120380	0.050639	-0.457563	-0.627855	0.802869	0.041700	-0.017209	0.594446
30035	0.784064	0.485124	9.789225	-0.009150	-0.096798	-0.116727	0.050658	-0.460614	-0.628410	0.804240	0.042715	-0.018849	0.592468
30036	1.273469	0.707628	9.862066	-0.094971	-0.070712	-0.126172	0.049324	-0.460053	-0.626810	0.805779	0.042117	-0.021077	0.590340
30037	1.344499	0.512038	9.794312	-0.044742	-0.039162	-0.143375	0.048654	-0.457829	-0.628483	0.807499	0.041927	-0.022214	0.587957
30038	1.197309	0.197439	9.580462	-0.144977	-0.007640	-0.124621	0.050747	-0.452570	-0.628987	0.809073	0.039775	-0.024011	0.585869
30039	1.031848	0.020882	9.627928	-0.181792	0.015063	-0.091310	0.052056	-0.448694	-0.630673	0.810296	0.036713	-0.025945	0.584294
30040	0.936821	0.233858	9.813859	-0.041524	0.021984	-0.047899	0.054687	-0.444408	-0.632113	0.810900	0.035852	-0.026113	0.583502
30041	0.852867	0.311604	9.853932	0.058656	0.039499	-0.036491	0.055746	-0.444692	-0.631345	0.811311	0.036378	-0.024884	0.582951
30042	0.821959	0.381396	9.787704	-0.039697	0.026408	-0.053091	0.056946	-0.445808	-0.631375	0.811969	0.035496	-0.024954	0.582086
30043	0.884946	0.407554	9.849952	-0.011023	0.013294	-0.067925	0.057733	-0.443731	-0.632415	0.812781	0.035221	-0.024939	0.580968
30044	0.967962	0.532248	9.937193	0.067896	-0.025104	-0.121241	0.058926	-0.444015	-0.631912	0.814126	0.036721	-0.024547	0.579007
30045	1.087279	0.338385	9.770500	-0.128707	-0.037280	-0.173898	0.059055	-0.444294	-0.630605	0.816215	0.035185	-0.026644	0.576061
30046	0.888076	0.171655	9.799144	-0.260197	-0.043358	-0.185427	0.060356	-0.436809	-0.635796	0.818484	0.031579	-0.030293	0.572860
30047	0.770619	-0.041740	9.720793	-0.267220	-0.035368	-0.211891	0.061917	-0.429466	-0.639551	0.821046	0.027774	-0.033928	0.569176
30048	0.783625	-0.246534	9.641416	-0.280553	-0.021323	-0.226080	0.063475	-0.421984	-0.642385	0.823732	0.023606	-0.037420	0.565251
30049	0.874634	-0.355179	9.740326	-0.226948	-0.044121	-0.218774	0.065297	-0.414920	-0.644441	0.826267	0.020548	-0.040741	0.561427
30050	0.816453	-0.390437	9.860595	-0.085658	-0.051117	-0.207188	0.065667	-0.408819	-0.646616	0.828576	0.019917	-0.042538	0.557903
30051	0.598864	-0.422726	9.758753	-0.153696	-0.066815	-0.200630	0.066843	-0.403831	-0.649994	0.830812	0.018282	-0.045405	0.554397
30052	0.646396	-0.522395	9.536080	-0.287791	-0.059774	-0.218354	0.067069	-0.396343	-0.651234	0.833258	0.014403	-0.049584	0.550469
30053	0.476647	-0.626455	9.682959	-0.282556	-0.063308	-0.194511	0.068901	-0.390110	-0.654610	0.835401	0.010545	-0.053803	0.546900
30054	0.481766	-0.583448	9.601691	-0.196612	-0.044014	-0.197330	0.068069	-0.382893	-0.656099	0.837536	0.007995	-0.056724	0.543372
30055	0.247510	-0.586389	9.615696	-0.214555	-0.003756	-0.175216	0.069366	-0.377353	-0.656982	0.839460	0.004567	-0.059167	0.540171
30056	0.729966	-0.664106	9.814933	-0.239660	-0.014450	-0.172960	0.071307	-0.367377	-0.659929	0.841316	0.000945	-0.062060	0.536968
30057	1.277814	-0.711410	9.900993	-0.026525	-0.009221	-0.215622	0.070757	-0.362379	-0.662625	0.843615	0.000790	-0.062575	0.533289
30058	1.844126	-0.542228	10.037452	0.091969	0.017053	-0.296751	0.074214	-0.364756	-0.661652	0.846778	0.002572	-0.061378	0.528387
30059	1.688661	-0.662052	9.785053	-0.117004	0.055759	-0.365956	0.077645	-0.361724	-0.662199	0.850695	0.000417	-0.061770	0.522018
30060	1.416522	-0.895731	9.758277	-0.086468	0.048923	-0.393921	0.083186	-0.357178	-0.662238	0.854834	-0.001038	-0.061914	0.515194
30061	1.171131	-0.768584	9.809925	0.062076	0.026299	-0.405158	0.089283	-0.357350	-0.662070	0.859013	0.000226	-0.060969	0.508310
30062	1.201555	-0.562356	9.682247	0.042351	0.027150	-0.391164	0.091675	-0.357917	-0.662637	0.862990	0.001193	-0.060148	0.501627
30063	1.897215	-0.543055	9.902391	-0.046942	0.031355	-0.436068	0.097612	-0.354206	-0.660985	0.867369	0.000594	-0.060230	0.494008
30064	1.465682	-0.793355	10.326243	-0.060898	-0.024352	-0.544686	0.102368	-0.349932	-0.663376	0.872666	0.000471	-0.061324	0.484452
30065	0.708322	-0.649681	9.757603	0.020750	-0.079872	-0.594249	0.104479	-0.347724	-0.664435	0.878260	0.002333	-0.062672	0.474053
30066	0.827834	-0.478002	9.571076	0.085061	-0.097412	-0.569168	0.106859	-0.347599	-0.662896	0.883463	0.005499	-0.063626	0.464128
30067	0.497576	-0.398402	9.589262	-0.036769	-0.090434	-0.534669	0.109373	-0.345809	-0.664491	0.888261	0.006350	-0.065641	0.454580
30068	0.937028	-0.406504	9.633446	-0.045050	-0.071453	-0.480163	0.110541	-0.341378	-0.664595	0.892486	0.006864	-0.067337	0.445967
30069	0.648102	-0.288653	9.680556	0.003149	-0.071426	-0.455029	0.112655	-0.340002	-0.665007	0.896410	0.008142	-0.068631	0.437805
30070	0.743914	-0.395460	9.606398	-0.132983	-0.059304	-0.420779	0.115421	-0.336689	-0.665541	0.899985	0.006888	-0.070869	0.430066
30071	0.632941	-0.380159	9.607532	-0.183184	-0.033103	-0.391935	0.114976	-0.327255	-0.667277	0.903301	0.004384	-0.073064	0.422717
30072	0.796471	-0.477418	9.681912	-0.111769	-0.052461	-0.364239	0.117601	-0.322276	-0.668316	0.906272	0.003373	-0.075004	0.415974
30073	0.796332	-0.496675	9.676886	0.013341	-0.056002	-0.331622	0.118781	-0.318815	-0.670136	0.908927	0.004514	-0.075936	0.409958
30074	0.724967	-0.342488	9.575926	-0.084291	-0.057801	-0.304969	0.120351	-0.315356	-0.670125	0.911313	0.003950	-0.077732	0.404290
30075	1.216667	-0.475837	9.697533	-0.130023	-0.063269	-0.288757	0.119529	-0.309943	-0.671370	0.913544	0.002471	-0.079943	0.398799
30076	1.398882	-0.662183	9.789956	-0.004875	-0.086089	-0.273924	0.120182	-0.307449	-0.672667	0.915559	0.003538	-0.081622	0.393798
30077	1.650037	-0.657233	9.689304	-0.131063	-0.049474	-0.253635	0.120301	-0.304398	-0.673688	0.917471	0.001872	-0.083579	0.388918
30078	2.100360	-0.496948	9.766576	-0.139291	-0.044468	-0.215010	0.120410	-0.299961	-0.674170	0.919041	0.000053	-0.085553	0.384765
30079	2.105998	-0.386147	9.832694	-0.163569	-0.044552	-0.189614	0.120507	-0.292610	-0.676197	0.920412	-0.002317	-0.087698	0.380980
30080	2.457940	-0.466497	9.624440	0.002060	0.004442	-0.192753	0.121015	-0.289007	-0.675906	0.921864	-0.001945	-0.087693	0.377456
30081	2.101176	-0.718426	9.706340	0.073616	-0.004194	-0.193971	0.121426	-0.290951	-0.676456	0.923313	-0.000211	-0.087328	0.373988
30082	1.895130	-0.825335	9.615557	0.003879	-0.021597	-0.208599	0.123283	-0.291516	-0.675834	0.924807	0.000417	-0.087782	0.370171
30083	1.263302	-0.707192	9.670436	-0.001429	-0.012651	-0.219847	0.125247	-0.287644	-0.675432	0.926400	0.000867	-0.088132	0.366081
30084	1.342646	-0.755876	9.683612	-0.015644	-0.003882	-0.240220	0.125514	-0.287368	-0.676221	0.928123	0.001058	-0.088397	0.361624
30085	1.843915	-0.562366	9.744001	-0.008461	-0.000531	-0.245555	0.127355	-0.284882	-0.676224	0.929884	0.001333	-0.088568	0.357029
30086	1.704433	-0.484060	9.825419	-0.019145	-0.021466	-0.265038	0.128140	-0.282666	-0.677001	0.931708	0.001627	-0.089180	0.352086
30087	1.491806	-0.497203	9.704527	-0.060198	-0.009101	-0.281090	0.130120	-0.280596	-0.678059	0.933654	0.001071	-0.089865	0.346717
30088	1.472342	-0.516397	9.670826	-0.162175	-0.021347	-0.288924	0.131422	-0.276721	-0.677647	0.935578	-0.001261	-0.091464	0.341068
30089	1.366163	-0.505967	9.664652	-0.188182	-0.007363	-0.271406	0.132316	-0.270068	-0.678906	0.937388	-0.004236	-0.092978	0.335621
30090	1.680311	-0.479178	9.787229	-0.160486	0.016121	-0.258874	0.134931	-0.263148	-0.679926	0.939099	-0.006843	-0.093858	0.330510
30091	1.592839	-0.550986	9.679003	-0.085452	0.011749	-0.230132	0.135429	-0.257048	-0.680791	0.940617	-0.008082	-0.094316	0.326004
30092	1.704965	-0.407320	9.751790	-0.046339	0.011580	-0.175221	0.137530	-0.254009	-0.680137	0.941740	-0.008670	-0.094513	0.322674
30093	1.511996	-0.372561	9.614454	0.107377	0.002861	-0.134411	0.137936	-0.255537	-0.680027	0.942625	-0.006378	-0.093864	0.320323
30094	1.339914	-0.462428	9.677396	0.051714	-0.016444	-0.100489	0.137951	-0.257339	-0.681226	0.943191	-0.005074	-0.093941	0.318654
30095	1.395516	-0.453307	9.655390	0.108814	-0.041009	-0.071098	0.137560	-0.259002	-0.680581	0.943576	-0.002588	-0.094083	0.317501
30096	1.379723	-0.635948	9.667847	-0.014748	-0.055070	-0.057102	0.134775	-0.259264	-0.679754	0.943756	-0.002367	-0.095304	0.316602
30097	1.634713	-0.772682	9.652058	-0.059508	-0.060408	-0.054027	0.133172	-0.257314	-0.679185	0.943980	-0.002979	-0.096867	0.315453
30098	1.549187	-0.913886	9.665593	-0.023806	-0.055170	-0.034366	0.132890	-0.253845	-0.680196	0.944037	-0.002979	-0.098146	0.314885
30099	1.885295	-0.851556	9.668217	-0.072234	-0.027361	-0.001222	0.131555	-0.252174	-0.680159	0.943987	-0.004161	-0.099160	0.314705
30100	2.000973	-0.885967	9.722102	0.001027	-0.009950	0.025767	0.130229	-0.251611	-0.680920	0.943759	-0.004097	-0.099425	0.315305
30101	2.282626	-0.671694	9.719731	-0.027609	0.017931	0.036192	0.128639	-0.251047	-0.682202	0.943563	-0.004791	-0.099320	0.315914
30102	1.982301	-0.794527	9.687263	0.061867	0.033792	0.040493	0.129167	-0.251328	-0.680901	0.943343	-0.003887	-0.098373	0.316879
30103	1.681406	-0.983564	9.240644	0.119113	0.019969	0.051495	0.128920	-0.254239	-0.681320	0.943060	-0.001867	-0.097306	0.318066
30104	1.648293	-0.889246	9.323731	0.084898	-0.016881	0.086387	0.128541	-0.257565	-0.681347	0.942444	-0.000297	-0.097166	0.319934
30105	1.467441	-0.521625	9.521794	-0.018817	-0.048336	0.057445	0.127220	-0.258390	-0.681335	0.941981	-0.000465	-0.098256	0.320964
30106	1.332097	-0.209397	9.812562	-0.066905	-0.034254	0.005254	0.124961	-0.257962	-0.680247	0.941826	-0.001480	-0.099416	0.321059
30107	1.555991	-0.309358	9.944074	-0.043559	-0.044780	-0.020258	0.124297	-0.256848	-0.681669	0.941867	-0.001967	-0.100572	0.320576
30108	1.590321	-0.237370	9.975850	-0.064981	-0.040404	-0.030969	0.122022	-0.253091	-0.681728	0.941929	-0.002834	-0.101836	0.319986
30109	1.526185	-0.420236	9.791639	0.071988	-0.030659	-0.040523	0.119635	-0.253079	-0.681429	0.942133	-0.001177	-0.101966	0.319354
30110	1.701514	-0.884072	9.578097	0.115752	-0.039436	-0.022756	0.119380	-0.255158	-0.680921	0.942158	0.001334	-0.102054	0.319252
30111	1.747479	-1.204832	9.415385	0.083361	-0.029025	0.022791	0.119662	-0.258071	-0.680955	0.941953	0.003032	-0.102080	0.319836
30112	1.761938	-1.544295	9.348867	0.084772	-0.054561	0.098417	0.116760	-0.260830	-0.680413	0.941175	0.004806	-0.102655	0.321914
30113	1.911624	-1.217747	9.543607	0.105914	-0.069674	0.163740	0.114133	-0.265114	-0.680154	0.939961	0.006843	-0.103320	0.325194
30114	1.972578	-0.799614	9.571922	0.020841	-0.071518	0.180804	0.109903	-0.267449	-0.679850	0.938607	0.007353	-0.104637	0.328655
30115	2.075753	-0.559443	9.718000	0.032499	-0.066314	0.173873	0.107790	-0.268130	-0.680874	0.937315	0.007965	-0.105720	0.331965
30116	2.055521	-0.684599	9.639826	0.017378	-0.064502	0.156128	0.103564	-0.270187	-0.681879	0.936116	0.008415	-0.106922	0.334939
30117	2.037085	-0.563936	9.723089	0.016557	-0.048736	0.142990	0.101850	-0.272119	-0.681348	0.935047	0.008677	-0.107778	0.337632
30118	1.742620	-0.549105	9.889235	-0.019197	-0.022435	0.138507	0.100783	-0.270587	-0.682103	0.934048	0.008198	-0.108435	0.340191
30119	1.852355	-0.057346	9.735314	0.004229	-0.013625	0.112345	0.098660	-0.270299	-0.681806	0.933254	0.008072	-0.108692	0.342285
30120	2.079248	-0.071178	9.723584	0.079624	-0.014421	0.059951	0.097344	-0.272511	-0.680890	0.932777	0.009555	-0.108509	0.343601
30121	2.171295	-0.039835	9.982722	0.024343	-0.006533	0.012848	0.097361	-0.275284	-0.681049	0.932674	0.010016	-0.108475	0.343877
30122	2.160026	0.088615	9.484380	-0.036255	0.005890	-0.022755	0.095760	-0.273334	-0.681529	0.932820	0.009380	-0.108694	0.343429
30123	1.948348	-0.135614	9.555732	-0.046934	-0.035994	-0.051166	0.096012	-0.270978	-0.681641	0.933107	0.008891	-0.109684	0.342347
30124	1.917077	-0.455343	9.533097	-0.070149	-0.023712	-0.059276	0.095064	-0.267922	-0.680809	0.933442	0.007906	-0.110679	0.341136
30125	2.114253	-0.570174	9.453166	0.067603	-0.028982	-0.051323	0.095341	-0.269032	-0.682398	0.933722	0.009511	-0.110757	0.340303
30126	2.170996	-0.739053	9.431507	0.010302	-0.022031	-0.041193	0.093337	-0.266942	-0.681298	0.933918	0.009977	-0.111174	0.339614
30127	2.222796	-0.931227	9.645161	0.015607	0.002379	-0.027026	0.094400	-0.267086	-0.681840	0.934108	0.010328	-0.111037	0.339126
30128	2.383931	-0.682637	9.545684	0.054962	0.015459	-0.016114	0.092555	-0.269156	-0.681570	0.934200	0.011320	-0.110455	0.339031
30129	2.257381	-0.814413	9.391439	0.044322	0.016445	-0.033797	0.093346	-0.268606	-0.681183	0.934457	0.012120	-0.109879	0.338483
30130	2.223961	-0.756761	9.281833	0.017529	0.007743	-0.043692	0.093338	-0.267358	-0.681040	0.934731	0.012524	-0.109688	0.337772
30131	2.063772	-0.873077	9.378016	-0.043311	-0.001854	-0.050316	0.093621	-0.269439	-0.682507	0.935076	0.011827	-0.110055	0.336720
30132	2.215596	-0.582847	9.500215	-0.059470	-0.007205	-0.041630	0.093342	-0.267496	-0.681959	0.935309	0.010891	-0.110663	0.335905
30133	2.218636	-0.494018	9.453140	-0.066629	-0.026440	-0.045259	0.093193	-0.264444	-0.682057	0.935566	0.009916	-0.111657	0.334888
30134	2.497676	-0.312871	9.623461	-0.088118	-0.037933	-0.049032	0.091052	-0.260132	-0.683556	0.935783	0.008667	-0.113031	0.333855
30135	2.337445	-0.431901	9.618668	-0.096997	-0.015115	-0.057802	0.091177	-0.258191	-0.684588	0.936147	0.007101	-0.114028	0.332531
30136	2.491191	-0.211361	9.766487	-0.020062	-0.006430	-0.055452	0.089434	-0.254020	-0.685831	0.936445	0.006936	-0.114357	0.331581
30137	2.523917	-0.024093	9.737113	-0.075364	0.018989	-0.083931	0.090076	-0.250279	-0.685804	0.937050	0.005655	-0.114578	0.329814
30138	2.464861	-0.175398	9.661376	-0.080570	0.028723	-0.115668	0.092185	-0.248350	-0.685685	0.937812	0.004266	-0.114641	0.327641
30139	2.463150	-0.409206	9.495268	-0.139544	0.027031	-0.130246	0.091232	-0.243351	-0.686801	0.938729	0.001867	-0.115139	0.324850
30140	2.256947	-0.205364	9.557074	-0.116238	0.016612	-0.143229	0.092530	-0.238921	-0.686121	0.939628	-0.000049	-0.115660	0.322058
30141	2.253649	0.006526	9.622028	-0.137526	0.046416	-0.175837	0.095282	-0.232139	-0.688456	0.940858	-0.002385	-0.115771	0.318400
30142	2.084987	0.056233	9.715385	-0.117740	0.041261	-0.202087	0.095643	-0.226595	-0.686964	0.942191	-0.004364	-0.115838	0.314386
30143	2.310787	-0.100448	9.394381	-0.101453	0.067577	-0.226639	0.097884	-0.224388	-0.687107	0.943754	-0.005986	-0.115309	0.309834
30144	1.883370	-0.784102	9.697849	-0.058622	0.046645	-0.219371	0.098922	-0.219678	-0.688388	0.945177	-0.006847	-0.114903	0.305600
30145	1.772460	-0.759254	9.675058	0.002065	0.036998	-0.187203	0.101158	-0.217194	-0.687610	0.946403	-0.006429	-0.114284	0.302024
30146	1.935238	-0.627658	9.862636	-0.012365	0.025489	-0.169752	0.102076	-0.215258	-0.687867	0.947459	-0.006404	-0.113983	0.298811
30147	1.989986	-0.390924	9.547629	0.007407	0.040428	-0.174802	0.103647	-0.212632	-0.686553	0.948596	-0.005923	-0.113248	0.295474
30148	2.009560	-1.026435	9.429596	-0.046437	0.015879	-0.147219	0.103384	-0.212630	-0.687336	0.949470	-0.006539	-0.113324	0.292612
30149	1.785761	-1.264325	9.722012	0.005206	-0.007815	-0.108145	0.103108	-0.210549	-0.687442	0.950088	-0.006008	-0.113505	0.290540
30150	2.013562	-1.150723	9.697318	-0.045188	0.021684	-0.034432	0.103109	-0.210548	-0.687705	0.950303	-0.006887	-0.113445	0.289840
30151	2.105425	-1.136995	9.701490	0.064603	0.011058	0.020056	0.101769	-0.209294	-0.685573	0.950222	-0.005663	-0.112910	0.290339
30152	2.052130	-1.156233	9.567136	0.128859	0.018022	0.061979	0.100595	-0.212477	-0.685849	0.949885	-0.003431	-0.111897	0.291866
30153	2.184763	-0.831374	9.165948	0.038491	0.031998	0.079030	0.101260	-0.212619	-0.686254	0.949497	-0.002980	-0.111122	0.293426
30154	2.213982	-0.802297	9.310237	0.011683	-0.002123	0.057557	0.101257	-0.212342	-0.685858	0.949112	-0.002841	-0.111176	0.294651
30155	2.224967	-0.623745	9.521295	0.076192	0.004020	0.035168	0.101271	-0.214839	-0.685883	0.948915	-0.001413	-0.110725	0.295462
30156	2.215377	-0.614056	9.519085	0.011860	0.026785	0.022450	0.101291	-0.217889	-0.686570	0.948776	-0.001354	-0.110231	0.296094
30157	2.085618	-0.517487	9.305005	-0.065011	0.030368	0.013154	0.102335	-0.216648	-0.683950	0.948761	-0.002706	-0.110124	0.296172
30158	1.777415	-1.072609	9.469522	-0.014184	0.035622	0.045241	0.101402	-0.214423	-0.686012	0.948497	-0.003241	-0.109615	0.297200
30159	1.793000	-1.601253	9.679621	0.015042	0.014470	0.096368	0.101925	-0.213317	-0.685747	0.947952	-0.003220	-0.109323	0.299040
30160	1.810488	-1.865202	9.931200	0.010165	0.010729	0.175560	0.102457	-0.214152	-0.684976	0.946865	-0.003438	-0.109133	0.302530
30161	1.846426	-1.558455	9.653214	0.064444	-0.017370	0.242880	0.101404	-0.214701	-0.686015	0.945345	-0.002688	-0.109133	0.307255
30162	1.465886	-1.411779	9.453891	0.037486	-0.021673	0.273658	0.097708	-0.216899	-0.687030	0.943580	-0.002417	-0.109381	0.312548
30163	1.722408	-1.345436	9.779308	0.053353	-0.042027	0.311520	0.095727	-0.219385	-0.684926	0.941519	-0.001930	-0.109885	0.318533
30164	1.885341	-0.846598	9.716342	0.005924	-0.040349	0.318284	0.092817	-0.220201	-0.685414	0.939369	-0.002236	-0.110677	0.324548
30165	1.838627	-0.633780	9.973957	0.024819	-0.024582	0.293858	0.093619	-0.221176	-0.685567	0.937388	-0.002359	-0.111011	0.330113
30166	1.753969	-0.311231	9.836593	0.137819	-0.017385	0.243694	0.088614	-0.227390	-0.684504	0.935716	-0.000176	-0.110498	0.335000
30167	1.946442	-0.400337	9.504635	0.120909	-0.015599	0.232934	0.087320	-0.231820	-0.686365	0.934108	0.001609	-0.110007	0.339613
30168	2.177641	-0.493022	9.674623	0.094206	-0.013876	0.197407	0.085088	-0.236246	-0.685063	0.932706	0.003057	-0.109716	0.343530
30169	2.290089	-0.294946	9.450006	0.080912	-0.015568	0.176167	0.085095	-0.237216	-0.685597	0.931449	0.004253	-0.109499	0.346978
30170	2.382628	-0.182970	9.335130	0.054304	-0.015468	0.128388	0.082993	-0.240533	-0.685467	0.930491	0.005121	-0.109504	0.349528
30171	2.369264	-0.372038	9.611871	0.147434	-0.015434	0.102591	0.082759	-0.245802	-0.685647	0.929718	0.007756	-0.108828	0.351739
30172	2.389508	-0.576962	9.508395	0.033046	0.007356	0.080647	0.081177	-0.248013	-0.684334	0.929112	0.008181	-0.108553	0.353413
30173	2.263759	-0.604578	9.595687	0.022338	0.031875	0.078925	0.081697	-0.246213	-0.684455	0.928616	0.008220	-0.107892	0.354913
30174	2.165811	-0.791652	9.522278	0.006365	0.070457	0.062199	0.082764	-0.247050	-0.684873	0.928285	0.007739	-0.106632	0.356170
30175	2.046302	-0.613306	9.333084	0.078756	0.046009	0.079457	0.084233	-0.249000	-0.684915	0.927799	0.008721	-0.105315	0.357800
30176	2.023187	-0.457834	8.988975	-0.011522	0.016355	0.061115	0.085686	-0.248315	-0.684668	0.927341	0.008301	-0.105187	0.359035
30177	2.070318	-0.628257	9.224549	0.072579	-0.016894	0.044811	0.083299	-0.247747	-0.685150	0.926966	0.009698	-0.105084	0.359995
30178	1.958762	-0.696905	9.301633	-0.038396	-0.041398	0.041287	0.081981	-0.249681	-0.684100	0.926421	0.009271	-0.106215	0.361078
30179	1.862811	-0.620338	9.711927	-0.095726	-0.025744	0.049773	0.081977	-0.248016	-0.685658	0.926018	0.007593	-0.107487	0.361772
30180	1.985009	-0.425614	9.989508	-0.002639	-0.029281	0.034575	0.080640	-0.246623	-0.684836	0.925584	0.007742	-0.108135	0.362686
30181	1.821385	-0.336099	9.741991	-0.057840	-0.009838	-0.012386	0.080093	-0.243014	-0.685841	0.925659	0.006799	-0.108812	0.362310
30182	1.744527	-0.277783	9.738518	-0.095239	0.018247	-0.043363	0.079553	-0.241346	-0.685817	0.925892	0.005062	-0.109240	0.361615
30183	1.716879	-0.426921	9.664938	-0.037854	0.016600	-0.069406	0.079273	-0.237877	-0.687220	0.926434	0.004434	-0.109251	0.360228
30184	1.696280	-0.609245	9.768771	-0.055741	0.014847	-0.075744	0.080592	-0.236219	-0.688273	0.926947	0.003504	-0.109454	0.358855
30185	1.761802	-0.568469	9.898460	-0.049489	0.014803	-0.076594	0.082698	-0.233735	-0.688018	0.927535	0.002687	-0.109557	0.357308
30186	1.794757	-0.345482	9.751726	-0.037786	0.014848	-0.087044	0.082147	-0.230682	-0.687061	0.928157	0.002104	-0.109631	0.355671
30187	2.008830	-0.458319	9.580340	-0.032214	0.021916	-0.125833	0.082925	-0.227357	-0.687696	0.929104	0.001683	-0.109464	0.353244
30188	2.217090	-0.391202	10.035971	-0.028532	0.027086	-0.159331	0.085169	-0.225705	-0.687714	0.930260	0.001341	-0.109240	0.350258
30189	2.020213	-0.235408	10.140405	-0.005082	0.036845	-0.199569	0.086482	-0.224188	-0.686538	0.931738	0.001511	-0.108595	0.346509
30190	1.972505	-0.122502	9.185543	-0.054850	0.059016	-0.240327	0.088593	-0.222119	-0.687205	0.933502	0.000630	-0.107951	0.341937
30191	1.851851	-0.794197	9.462468	-0.054924	0.041505	-0.240498	0.090969	-0.219357	-0.689050	0.935233	-0.000063	-0.107556	0.337300
30192	1.955498	-1.169189	9.803358	-0.098124	0.034299	-0.198658	0.092808	-0.215899	-0.689831	0.936617	-0.001674	-0.107660	0.333399
30193	2.106332	-1.011775	9.750991	-0.058863	0.042957	-0.170155	0.094493	-0.209252	-0.689790	0.937841	-0.002629	-0.107272	0.330059
30194	2.078742	-0.805844	9.378659	0.014451	0.043005	-0.146652	0.096613	-0.209403	-0.689299	0.938881	-0.002301	-0.106462	0.327356
30195	2.288580	-1.182350	9.495095	0.057190	0.041094	-0.106837	0.099521	-0.208309	-0.688939	0.939670	-0.001216	-0.105365	0.325448
30196	2.128551	-1.268169	9.339266	0.118697	0.034069	-0.054392	0.097941	-0.210242	-0.688803	0.940068	0.000936	-0.104038	0.324727
30197	2.279902	-1.038599	9.287724	0.094336	0.015552	-0.012338	0.099546	-0.212747	-0.688853	0.940175	0.002658	-0.103209	0.324671
30198	2.243664	-0.710507	9.512925	0.113997	0.007643	-0.013912	0.099171	-0.216351	-0.689145	0.940216	0.004819	-0.102408	0.324782
30199	2.267965	-0.691256	9.577830	-0.032699	0.016351	-0.022004	0.100897	-0.217470	-0.688265	0.940391	0.004168	-0.102412	0.324283
30200	2.220067	-0.637750	9.648559	-0.041604	0.011126	-0.034400	0.100230	-0.215801	-0.689812	0.940577	0.003424	-0.102554	0.323707
30201	2.152309	-0.649981	9.408658	-0.025515	0.004183	-0.026355	0.101013	-0.213864	-0.689542	0.940751	0.003000	-0.102759	0.323139
30202	2.243246	-0.768292	9.493037	-0.056929	0.026822	-0.001001	0.101269	-0.211369	-0.690832	0.940773	0.001791	-0.102707	0.323100
30203	2.015230	-0.915237	9.625504	-0.031104	0.028566	0.022139	0.103643	-0.210967	-0.688110	0.940681	0.000993	-0.102509	0.323434
30204	1.923347	-0.929222	9.537209	0.027826	0.014569	0.047218	0.103512	-0.209717	-0.690588	0.940377	0.001354	-0.102140	0.324432
30205	1.673591	-1.071701	9.501674	0.047290	0.011046	0.094977	0.102994	-0.212488	-0.689558	0.939771	0.001965	-0.101764	0.326297
30206	1.651151	-1.172368	9.560797	0.057830	-0.003042	0.131996	0.104073	-0.215267	-0.690389	0.938870	0.002832	-0.101533	0.328948
30207	1.607568	-1.184450	9.431248	0.129213	0.010899	0.182807	0.103030	-0.219145	-0.689101	0.937663	0.004756	-0.100616	0.332628
30208	1.892060	-1.246943	9.384812	0.108520	0.014257	0.209888	0.102389	-0.222609	-0.689650	0.936260	0.006300	-0.099730	0.336796
30209	2.207759	-1.005860	9.584346	0.195202	-0.001643	0.224510	0.101488	-0.228152	-0.687987	0.934692	0.009428	-0.098621	0.341373
30210	1.940179	-0.608777	9.757058	0.056295	-0.029736	0.263207	0.100848	-0.232448	-0.687364	0.932802	0.010188	-0.098925	0.346395
30211	2.160363	-0.208963	9.706880	0.120866	-0.020091	0.236413	0.099154	-0.236459	-0.689214	0.931076	0.012041	-0.098662	0.351025
30212	2.291070	-0.171030	9.860008	0.145248	-0.012162	0.185476	0.096940	-0.243659	-0.688728	0.929691	0.014492	-0.097996	0.354770
30213	2.839550	-0.127199	9.860587	0.040072	0.005344	0.101787	0.096023	-0.246706	-0.686777	0.928953	0.014973	-0.097824	0.356726
30214	2.855003	-0.331615	9.910979	0.088630	0.029084	0.052834	0.097096	-0.248653	-0.687206	0.928594	0.016335	-0.096750	0.357891
30215	2.695892	-0.287706	9.706161	-0.066865	0.075557	0.030783	0.098687	-0.248384	-0.687752	0.928524	0.014502	-0.096066	0.358336
30216	2.333451	-0.307518	9.382191	-0.145550	0.066973	0.025884	0.099199	-0.245891	-0.686686	0.928495	0.011295	-0.095956	0.358556
30217	2.246515	-0.322293	9.834620	-0.090970	0.066948	0.013078	0.101981	-0.244380	-0.688549	0.928531	0.009134	-0.095617	0.358615
30218	2.444564	-0.314516	9.736862	-0.035471	0.084420	0.015252	0.103156	-0.241752	-0.687754	0.928582	0.007866	-0.094390	0.358837
30219	2.377895	-0.181757	9.719736	-0.020172	0.080990	-0.003987	0.105805	-0.240934	-0.688704	0.928748	0.006989	-0.093305	0.358710
30220	2.299603	-0.329719	9.901372	0.004964	0.098528	-0.023137	0.108705	-0.239009	-0.687155	0.929091	0.006442	-0.091519	0.358290
30221	2.148918	-0.458975	9.723331	0.005052	0.114387	-0.033630	0.112161	-0.240414	-0.687747	0.929521	0.005871	-0.089644	0.357659
30222	1.886322	-0.694139	9.234993	-0.071805	0.102327	-0.044766	0.114541	-0.239456	-0.687642	0.930025	0.003909	-0.088334	0.356700
30223	1.907364	-0.786142	9.091950	-0.077231	0.095319	-0.030755	0.117574	-0.236977	-0.687270	0.930398	0.001930	-0.087415	0.355969
30224	1.893605	-1.034922	9.505005	-0.059381	0.084759	-0.036887	0.120209	-0.233385	-0.688586	0.930806	0.000311	-0.086343	0.355168
30225	1.714594	-1.081372	9.590137	-0.125744	0.088201	-0.004712	0.121784	-0.230898	-0.688061	0.930970	-0.002596	-0.085913	0.354835
30226	1.508353	-0.886784	9.772008	-0.057789	0.063741	-0.005970	0.124551	-0.228417	-0.687554	0.931114	-0.004090	-0.085221	0.354609
30227	1.334783	-0.846792	9.822035	-0.109747	0.072480	0.009603	0.126131	-0.226484	-0.687558	0.931140	-0.006632	-0.084950	0.354568
30228	1.283337	-0.610780	9.786736	-0.118675	0.067254	0.006059	0.128233	-0.223167	-0.687689	0.931188	-0.009305	-0.084623	0.354459
30229	1.298004	-0.582369	9.676378	-0.081013	0.053328	-0.013099	0.129022	-0.222062	-0.687821	0.931340	-0.011135	-0.084480	0.354042
30230	1.347539	-0.746359	9.662048	-0.120401	0.039310	-0.013485	0.131117	-0.217080	-0.688459	0.931468	-0.013609	-0.084688	0.353568
30231	1.263932	-0.624870	9.849232	-0.039973	0.018289	-0.002355	0.130309	-0.214024	-0.689990	0.931492	-0.014441	-0.084881	0.353426
30232	1.278906	-0.557592	9.864297	-0.054281	0.030522	-0.000644	0.131888	-0.212785	-0.688690	0.931528	-0.015642	-0.084781	0.353304
30233	1.435457	-0.268648	9.577855	-0.032704	0.042810	-0.010116	0.132946	-0.211959	-0.689354	0.931652	-0.016471	-0.084444	0.353020
30234	1.489256	-0.168617	9.391072	0.032776	0.025434	-0.045822	0.134533	-0.211552	-0.688849	0.932024	-0.015938	-0.083839	0.352205
30235	1.436556	-0.116942	9.637272	0.168106	0.015946	-0.104768	0.134801	-0.212802	-0.687685	0.932829	-0.012623	-0.082598	0.350498
30236	1.544962	-0.499422	9.901125	0.144973	0.055295	-0.131346	0.136693	-0.218914	-0.688037	0.933865	-0.010065	-0.080668	0.348265
30237	1.739757	-0.279210	10.046184	0.229275	0.077194	-0.171203	0.139359	-0.222813	-0.686018	0.935206	-0.005897	-0.077867	0.345385
30238	1.316264	-0.057904	9.759161	0.294759	0.083578	-0.196959	0.142183	-0.229623	-0.686391	0.936703	-0.000631	-0.074374	0.342133
30239	1.138699	0.102064	9.704850	0.290456	0.071479	-0.235718	0.143684	-0.238231	-0.684402	0.938396	0.004850	-0.071224	0.338107
30240	1.247482	-0.212148	9.483989	0.090931	0.060943	-0.234659	0.147277	-0.240747	-0.684481	0.940043	0.006501	-0.069526	0.333831
30241	1.329889	-0.506337	9.451054	0.122985	0.033755	-0.209054	0.149794	-0.241594	-0.682430	0.941455	0.009047	-0.068212	0.330042
30242	1.331451	-0.617731	9.209414	0.096862	0.015334	-0.169676	0.149934	-0.244092	-0.680489	0.942567	0.011023	-0.067337	0.326975
30243	1.330925	-0.694405	9.304675	0.092954	-0.008456	-0.107246	0.151783	-0.243131	-0.680246	0.943227	0.013107	-0.067042	0.325047
30244	1.508970	-0.791440	9.489492	-0.097000	-0.016593	-0.055867	0.151120	-0.242573	-0.681017	0.943587	0.011481	-0.068055	0.323851
30245	1.374388	-0.707928	9.712731	-0.132973	-0.021940	-0.022611	0.150303	-0.239240	-0.680447	0.943725	0.009234	-0.069516	0.323212
30246	1.616576	-0.608856	9.692553	-0.243951	0.008546	-0.005738	0.151858	-0.232314	-0.681451	0.943803	0.004603	-0.071014	0.322756
30247	1.330361	-0.784703	9.664159	-0.412089	0.011255	-0.021002	0.150492	-0.223429	-0.684489	0.943954	-0.003156	-0.073658	0.321740
30248	1.448068	-1.202350	9.463662	-0.970426	0.060065	0.001425	0.152230	-0.202636	-0.685095	0.943784	-0.021839	-0.078840	0.320280
30249	1.038324	-1.769167	9.477505	-1.367746	0.091541	0.019798	0.153089	-0.165750	-0.688282	0.942839	-0.048255	-0.086037	0.318314
30250	1.387716	-2.201146	9.113813	-2.150784	0.154174	0.077577	0.158332	-0.108920	-0.688976	0.939653	-0.089821	-0.096745	0.315634
30251	0.711126	-2.947721	9.442743	-1.953242	0.129817	0.100120	0.161900	-0.040157	-0.685197	0.935022	-0.127502	-0.106574	0.313239
30252	1.835381	-3.741015	8.525033	-2.220136	0.094465	0.168061	0.166292	0.021528	-0.678091	0.927587	-0.169782	-0.118255	0.311081
30253	0.760643	-4.461364	9.335985	-1.649418	0.045808	0.154579	0.168212	0.072545	-0.666594	0.920585	-0.201020	-0.127288	0.309696
30254	0.693934	-4.637344	8.250583	-1.785419	-0.010005	0.167492	0.171741	0.119947	-0.654371	0.911753	-0.234087	-0.137854	0.308069
30255	1.071683	-5.501719	8.141248	-2.420928	-0.031358	0.213603	0.172764	0.182056	-0.631996	0.897891	-0.278426	-0.152367	0.305049
30256	0.656199	-6.515192	7.592404	-2.589222	-0.061816	0.232463	0.173971	0.253036	-0.600878	0.880669	-0.324796	-0.167835	0.301267
30257	0.414200	-7.235086	6.742606	-2.489163	-0.152584	0.258362	0.176644	0.320260	-0.565885	0.861242	-0.368298	-0.183789	0.298061
30258	1.432613	-7.309485	6.247467	-2.423007	-0.267360	0.249307	0.176063	0.375158	-0.527556	0.839907	-0.408847	-0.200839	0.295066
30259	0.923575	-8.253206	6.245816	-2.307124	-0.205706	0.160455	0.173905	0.425902	-0.486489	0.818267	-0.446701	-0.216542	0.289840
30260	1.020322	-8.553700	5.760837	-2.308371	-0.107443	0.081417	0.173608	0.472750	-0.440243	0.795841	-0.483672	-0.230784	0.281848
30261	1.251038	-8.672028	4.623058	-2.203238	-0.000404	0.044612	0.176887	0.515692	-0.386878	0.773417	-0.518535	-0.242708	0.272104
30262	1.172312	-8.501649	3.505691	-2.038321	0.083911	0.038272	0.179290	0.550873	-0.335674	0.751835	-0.550233	-0.251964	0.261728
30263	1.237815	-8.775953	2.853041	-1.390162	0.136826	-0.011507	0.177549	0.576238	-0.296179	0.736911	-0.571625	-0.257375	0.252913
30264	1.092644	-9.469515	2.209406	-0.824493	0.104013	-0.050765	0.177910	0.588978	-0.268645	0.728157	-0.583945	-0.260624	0.246720
30265	1.033682	-9.602114	1.958432	-0.776290	0.128509	-0.012438	0.179368	0.598387	-0.246015	0.719655	-0.595782	-0.262859	0.240927
30266	1.262757	-9.968772	1.411464	-0.538370	0.102326	0.010217	0.182987	0.603072	-0.227268	0.713665	-0.604027	-0.263910	0.237036
30267	0.878296	-10.355073	0.742181	-0.398822	0.065847	0.022609	0.185319	0.605132	-0.215085	0.708972	-0.610179	-0.264749	0.234410
30268	0.923087	-10.157026	0.335486	-0.452428	0.036185	0.008929	0.181390	0.613468	-0.204318	0.703548	-0.616769	-0.266308	0.231724
30269	0.849208	-9.999633	-0.296577	-0.658058	-0.014392	-0.022644	0.182369	0.618168	-0.188810	0.695256	-0.625885	-0.269997	0.228009
30270	0.680623	-9.931434	-0.448159	-0.817183	-0.038777	-0.055546	0.180669	0.625239	-0.169040	0.684954	-0.636669	-0.274991	0.223315
30271	0.853848	-10.012953	-0.707759	-1.055088	-0.080773	-0.082168	0.181354	0.630075	-0.145131	0.671089	-0.650310	-0.281976	0.217314
30272	1.229464	-9.826124	-0.792973	-1.090925	-0.080910	-0.068403	0.178296	0.637286	-0.116158	0.656558	-0.664039	-0.288693	0.211284
30273	0.981845	-9.670339	-0.820290	-0.981761	-0.066816	-0.063925	0.174177	0.645058	-0.088212	0.643052	-0.676300	-0.294699	0.205561
30274	0.997163	-9.882977	-1.099263	-0.996170	-0.075568	-0.039431	0.172336	0.649490	-0.061384	0.629141	-0.688415	-0.300306	0.200206
30275	1.156096	-9.601048	-1.313703	-0.946145	-0.052012	-0.007245	0.170775	0.651147	-0.034587	0.615491	-0.700084	-0.304975	0.195049
30276	0.977506	-9.911119	-1.700279	-1.040999	-0.021321	0.013322	0.175185	0.651384	-0.007109	0.600574	-0.712727	-0.309109	0.189165
30277	1.184895	-9.607810	-1.878840	-1.019548	-0.021371	0.024937	0.175346	0.651920	0.022011	0.585473	-0.725016	-0.312972	0.183364
30278	1.301832	-9.460032	-2.022356	-0.836144	-0.000362	0.039565	0.173794	0.653024	0.047097	0.573091	-0.734935	-0.315486	0.178621
30279	1.059237	-9.268970	-2.299270	-0.591791	0.038329	0.039842	0.175593	0.651477	0.066203	0.564266	-0.742142	-0.316714	0.174703
30280	1.049084	-9.329803	-2.554647	-0.417418	0.046236	0.071097	0.176212	0.650356	0.080610	0.558064	-0.747424	-0.316643	0.172217
30281	1.019334	-9.426823	-2.894392	-0.362687	0.042020	0.045042	0.179793	0.644090	0.090330	0.552580	-0.751948	-0.316892	0.169731
30282	1.023650	-9.166568	-2.725599	-0.305394	0.052509	0.038497	0.180561	0.642832	0.100142	0.548148	-0.755718	-0.316821	0.167477
30283	0.783381	-8.991971	-2.875339	-0.029599	0.054531	-0.003433	0.180261	0.645187	0.106466	0.547932	-0.756246	-0.316513	0.166381
30284	0.649549	-9.130745	-2.976725	0.135093	0.049419	-0.016336	0.179335	0.645748	0.104912	0.550310	-0.754811	-0.315823	0.166357
30285	0.717541	-9.073944	-3.106444	0.188912	0.060868	-0.038819	0.178292	0.645479	0.100203	0.553561	-0.752718	-0.315231	0.166178
30286	0.638826	-9.266582	-3.377166	0.131692	0.042581	-0.047242	0.177241	0.646736	0.095641	0.555936	-0.751088	-0.315089	0.165892
30287	0.671361	-9.444805	-3.369882	0.092204	0.000534	-0.034511	0.175921	0.648410	0.091087	0.557320	-0.749889	-0.315405	0.166078
30288	0.826976	-9.301186	-3.201332	-0.062601	0.003906	-0.033886	0.174857	0.647998	0.092936	0.556487	-0.750372	-0.316135	0.165295
30289	0.764230	-8.963449	-3.035877	0.006380	0.007450	-0.054434	0.172603	0.647733	0.093623	0.556693	-0.750023	-0.316948	0.164628
30290	0.770394	-9.112785	-3.088119	0.119185	0.009276	-0.068617	0.170746	0.648992	0.091959	0.558733	-0.748278	-0.317535	0.164526
30291	0.905183	-9.176210	-3.034732	0.132652	0.023248	-0.076453	0.170083	0.650523	0.089361	0.561004	-0.746422	-0.318072	0.164190
30292	0.908594	-9.373559	-3.063469	0.126359	0.025863	-0.069481	0.168499	0.652198	0.084680	0.563250	-0.744633	-0.318458	0.163874
30293	0.940936	-9.580477	-3.001234	0.088634	0.009153	-0.045197	0.164798	0.652498	0.081198	0.564672	-0.743412	-0.318816	0.163831
30294	1.116227	-9.384336	-2.911563	0.049286	0.016077	-0.048998	0.164274	0.651669	0.080673	0.565637	-0.742584	-0.319257	0.163399
30295	0.881195	-9.156523	-2.950178	0.043921	0.028386	-0.043587	0.163347	0.652507	0.079122	0.566514	-0.741934	-0.319512	0.162812
30296	0.853744	-8.944510	-2.906645	0.097628	0.023161	-0.050213	0.161769	0.651685	0.076908	0.568243	-0.740570	-0.319730	0.162567
30297	1.022715	-8.953115	-2.929833	0.116422	0.021373	-0.051016	0.159790	0.651420	0.074706	0.570167	-0.739025	-0.319929	0.162474
30298	1.128669	-9.331646	-2.954327	0.144231	0.024901	-0.067652	0.158590	0.654479	0.071607	0.572645	-0.737015	-0.320228	0.162299
30299	1.230804	-9.568291	-2.996384	0.111908	-0.006661	-0.052219	0.157002	0.655876	0.068497	0.574319	-0.735412	-0.320774	0.162577
30300	1.491851	-9.536423	-2.921360	0.192333	-0.013774	-0.034108	0.155957	0.655468	0.064837	0.577137	-0.732924	-0.320859	0.163663
30301	1.156409	-9.500622	-3.081488	0.253985	-0.038164	-0.017775	0.154256	0.656592	0.056742	0.580561	-0.729783	-0.320792	0.165702
30302	1.046691	-8.961973	-3.406024	0.137778	-0.036327	-0.029039	0.153734	0.658123	0.051781	0.582402	-0.727862	-0.321238	0.166823
30303	0.965295	-8.875914	-3.000553	0.034859	-0.026788	-0.031483	0.153627	0.656185	0.047567	0.582702	-0.727232	-0.321962	0.167130
30304	1.137820	-9.062566	-3.033029	-0.122585	-0.038222	-0.041573	0.151228	0.657306	0.049451	0.580779	-0.728250	-0.323481	0.166458
30305	1.321179	-9.092277	-2.842677	-0.217407	-0.036569	-0.051135	0.150414	0.657724	0.054189	0.577384	-0.730393	-0.325446	0.165043
30306	1.185831	-9.453695	-2.605320	-0.158371	-0.024305	-0.052461	0.149328	0.658142	0.060767	0.575051	-0.731784	-0.327072	0.163806
30307	1.277883	-9.737145	-3.034784	-0.005575	-0.034816	-0.000354	0.148393	0.658423	0.062358	0.574592	-0.731805	-0.327564	0.164338
30308	1.407889	-9.804359	-2.659337	0.046886	-0.063043	0.052735	0.149857	0.658278	0.060892	0.574660	-0.731392	-0.327420	0.166218
30309	1.445684	-9.572495	-3.036742	0.016482	-0.030653	0.070298	0.150663	0.656887	0.060079	0.574326	-0.731625	-0.326757	0.167642
30310	1.127806	-9.119511	-2.802867	0.034427	-0.024457	0.057417	0.152796	0.656044	0.058202	0.574445	-0.731510	-0.326141	0.168930
30311	1.392218	-8.948745	-2.918550	0.095351	-0.038454	0.039264	0.155456	0.656170	0.055277	0.575315	-0.730605	-0.325758	0.170620
30312	1.590919	-9.182025	-3.187326	0.077638	-0.097833	-0.012290	0.155074	0.656036	0.050953	0.575821	-0.729283	-0.326856	0.172460
30313	2.063540	-9.277171	-3.206918	0.034479	-0.113826	0.029473	0.156797	0.657415	0.048711	0.575328	-0.728752	-0.327718	0.174700
30314	1.723210	-9.605201	-2.799168	0.011341	-0.125959	-0.014772	0.156400	0.657556	0.048456	0.574686	-0.728069	-0.329401	0.176486
30315	1.470331	-9.852911	-2.646013	-0.137063	-0.111887	-0.043097	0.156395	0.658388	0.048333	0.571971	-0.729013	-0.331905	0.176716
30316	1.133777	-9.647535	-2.414824	-0.133366	-0.104772	-0.071984	0.153752	0.655350	0.051229	0.569549	-0.729671	-0.334683	0.176581
30317	1.084142	-9.163328	-2.298270	-0.122640	-0.104793	-0.070033	0.151895	0.654666	0.052693	0.567198	-0.730258	-0.337424	0.176506
30318	1.287615	-9.071507	-2.428756	-0.117264	-0.055865	-0.053114	0.150928	0.657857	0.058642	0.565262	-0.731017	-0.339303	0.175972
30319	1.109460	-8.999946	-2.291803	0.111912	-0.062705	-0.085769	0.149863	0.660083	0.056319	0.566696	-0.728959	-0.340956	0.176702
30320	1.082105	-9.440621	-2.527365	0.052998	-0.060844	-0.111822	0.146162	0.660244	0.052967	0.567415	-0.727366	-0.343142	0.176726
30321	1.063493	-9.344054	-2.458797	-0.005199	-0.041651	-0.098935	0.142583	0.661235	0.051326	0.567345	-0.726598	-0.345142	0.176217
30322	1.090659	-9.599061	-2.404281	0.136890	-0.074937	-0.073409	0.139545	0.661254	0.048225	0.569040	-0.724258	-0.346629	0.177459
30323	1.229272	-9.802116	-2.381374	0.109870	-0.080320	-0.037581	0.137960	0.662096	0.045241	0.570176	-0.722442	-0.347749	0.179020
30324	1.376509	-9.473768	-2.390886	-0.015427	-0.034956	-0.014515	0.137164	0.662656	0.044472	0.569731	-0.722383	-0.348461	0.179290
30325	1.310988	-9.177717	-2.492668	0.034851	-0.008596	-0.040406	0.136645	0.661689	0.042896	0.570307	-0.721643	-0.349064	0.179266
30326	1.199084	-9.957155	-2.817919	0.034769	-0.005037	-0.016721	0.135848	0.663358	0.040826	0.570804	-0.721105	-0.349281	0.179423
30327	1.342996	-10.097447	-2.707812	-0.134360	0.019334	-0.008247	0.136898	0.663351	0.043827	0.569024	-0.722614	-0.349698	0.178194
30328	1.433032	-9.660682	-2.804512	-0.085281	0.014882	0.024763	0.135160	0.663636	0.047398	0.567777	-0.723804	-0.349516	0.177697
30329	1.421160	-8.621369	-2.761215	0.031043	0.017506	0.028478	0.137682	0.662790	0.047875	0.568243	-0.723677	-0.348835	0.178062
30330	1.297015	-8.418670	-2.863565	0.193972	-0.010340	0.004973	0.138889	0.662230	0.044704	0.570932	-0.721469	-0.348210	0.179637
30331	1.282391	-9.111400	-2.902649	0.247708	-0.045243	-0.019571	0.136784	0.663355	0.038451	0.574237	-0.718306	-0.348160	0.181861
30332	1.429420	-9.826742	-2.844845	0.041863	-0.061095	-0.017795	0.136937	0.663080	0.032938	0.574448	-0.717470	-0.349011	0.182861
30333	1.617210	-9.579421	-2.504736	-0.072779	-0.057801	0.000754	0.136674	0.662249	0.033589	0.572986	-0.718066	-0.349979	0.183257
30334	1.419015	-9.602144	-2.575391	-0.015471	-0.068186	-0.010265	0.136138	0.662806	0.034390	0.572296	-0.717917	-0.351003	0.184039
30335	1.261067	-9.407942	-2.396343	0.064920	-0.079587	0.012392	0.136138	0.663222	0.033869	0.572624	-0.716925	-0.351540	0.185851
30336	1.348102	-9.394154	-2.384919	0.079059	-0.078828	0.051246	0.138662	0.662515	0.033299	0.572989	-0.716092	-0.351428	0.188134
30337	1.344162	-9.273501	-2.268132	0.180969	-0.063128	0.073216	0.139859	0.664314	0.029233	0.574875	-0.714235	-0.350458	0.191222
30338	1.314123	-9.415757	-2.456977	0.211676	-0.012217	0.029550	0.139902	0.661823	0.020813	0.577672	-0.711959	-0.349386	0.193233
30339	1.010546	-9.319535	-2.441234	0.086596	0.014159	-0.002877	0.140828	0.663483	0.018717	0.579033	-0.710938	-0.348964	0.193683
30340	0.978108	-9.131368	-2.342653	0.034752	0.014160	-0.015546	0.140037	0.664182	0.016376	0.579672	-0.710500	-0.348877	0.193531
30341	1.000234	-9.410851	-2.439792	0.000800	0.015941	-0.024660	0.138991	0.662524	0.015063	0.579904	-0.710331	-0.349067	0.193117
30342	1.097785	-9.281321	-2.306955	0.034775	0.031624	-0.017312	0.137404	0.662256	0.014429	0.580678	-0.709960	-0.348777	0.192677
30343	1.110898	-9.469432	-2.436613	0.079463	0.042124	-0.001127	0.139388	0.663216	0.014015	0.582116	-0.709142	-0.348019	0.192720
30344	1.343501	-9.356205	-2.571912	0.029318	0.043787	0.012569	0.138858	0.664191	0.012197	0.582796	-0.709114	-0.347131	0.192372
30345	1.452874	-9.592979	-2.638067	0.023227	0.039488	-0.026342	0.138059	0.664333	0.013259	0.583504	-0.708769	-0.346985	0.191757
30346	1.198253	-9.407840	-2.523183	-0.015329	0.007134	-0.019579	0.138079	0.661699	0.011659	0.583404	-0.708870	-0.347207	0.191289
30347	1.498332	-9.323139	-2.375785	-0.008310	-0.012283	0.001473	0.138470	0.661557	0.013750	0.583195	-0.708890	-0.347395	0.191508
30348	1.602619	-9.598124	-2.365425	0.065961	-0.040263	-0.010511	0.137677	0.662256	0.012195	0.583886	-0.707929	-0.347716	0.192371
30349	1.611596	-9.694321	-2.337767	0.034743	-0.029732	-0.030109	0.137947	0.662394	0.010356	0.584296	-0.707151	-0.348399	0.192754
30350	1.404181	-9.658935	-2.306730	-0.031514	-0.009608	-0.014589	0.137414	0.662674	0.010892	0.583826	-0.707401	-0.348829	0.192485
30351	1.193539	-9.402007	-2.201013	-0.019078	0.000005	0.006798	0.136879	0.664064	0.009865	0.583543	-0.707620	-0.348846	0.192506
30352	1.184627	-9.300618	-2.103633	0.081049	-0.005273	0.021629	0.138214	0.662671	0.009306	0.584566	-0.706840	-0.348244	0.193355
30353	1.192709	-9.517496	-2.214351	0.115096	-0.017460	0.009452	0.137028	0.662401	0.007747	0.586052	-0.705436	-0.347902	0.194596
30354	1.283785	-9.609959	-2.329162	0.023837	-0.031479	0.006930	0.137832	0.662675	0.004983	0.586143	-0.705125	-0.348021	0.195232
30355	1.347954	-9.417912	-2.289053	-0.028042	-0.021023	0.006609	0.138753	0.662947	0.006546	0.585594	-0.705363	-0.348319	0.195492
30356	1.366951	-9.461483	-2.330576	0.006003	-0.019240	-0.001962	0.138107	0.661149	0.004570	0.585553	-0.705248	-0.348488	0.195726
30357	1.337982	-9.461168	-2.301481	0.032826	-0.030606	-0.001799	0.138895	0.662115	0.004962	0.585827	-0.704676	-0.348781	0.196442
30358	1.289871	-9.436613	-2.259925	0.052544	-0.006967	-0.003314	0.139167	0.662253	0.002729	0.586540	-0.704066	-0.348618	0.196791
30359	1.291795	-9.504082	-2.294366	0.034611	-0.001739	0.007135	0.137834	0.663509	0.003024	0.587004	-0.703649	-0.348440	0.197217
30360	1.231359	-9.513230	-2.293949	0.002400	0.033245	0.017617	0.138375	0.662119	0.002084	0.587199	-0.703915	-0.347741	0.196922
30361	1.251399	-9.412361	-2.292963	-0.011916	0.042850	0.021087	0.138515	0.661842	0.000374	0.587258	-0.704319	-0.347026	0.196561
30362	1.202675	-9.469914	-2.360501	-0.017297	0.046366	0.026352	0.138377	0.661842	0.002081	0.587229	-0.704923	-0.346134	0.196054
30363	1.144706	-9.474059	-2.290348	-0.013760	0.033236	0.029870	0.140361	0.662108	0.002710	0.587155	-0.705375	-0.345413	0.195922
30364	1.204931	-9.493824	-2.307919	-0.015531	0.030607	0.025420	0.141160	0.660716	0.003995	0.587060	-0.705916	-0.344656	0.195591
30365	1.154211	-9.493574	-2.355547	-0.029799	0.035022	0.017417	0.140360	0.661136	0.004798	0.586814	-0.706481	-0.344150	0.195179
30366	1.188689	-9.402220	-2.282691	-0.044116	0.017506	0.011088	0.141947	0.661266	0.005562	0.586271	-0.707190	-0.343892	0.194695
30367	1.241257	-9.479654	-2.300859	-0.067327	0.022763	0.001214	0.142207	0.661541	0.006610	0.585471	-0.708036	-0.343905	0.194008
30368	1.328724	-9.407906	-2.211861	-0.051219	0.008738	-0.005782	0.141801	0.661403	0.009107	0.584838	-0.708690	-0.343987	0.193379
30369	1.222264	-9.436032	-2.242511	-0.011880	0.039373	0.010503	0.142854	0.661535	0.010929	0.584905	-0.709009	-0.343459	0.192945
30370	1.251310	-9.424432	-2.307521	-0.051230	0.045493	0.010234	0.141783	0.662788	0.012007	0.584469	-0.709929	-0.342854	0.191959
30371	1.319045	-9.408079	-2.293497	-0.051267	0.036708	0.015471	0.140194	0.662520	0.012028	0.583940	-0.710729	-0.342438	0.191348
30372	1.319450	-9.350456	-2.326486	-0.040516	0.043716	0.015587	0.140983	0.661959	0.014896	0.583624	-0.711555	-0.341727	0.190515
30373	1.348365	-9.358017	-2.365278	0.006142	0.056035	-0.008710	0.143371	0.661530	0.014856	0.584135	-0.711590	-0.341214	0.189735
30374	1.338183	-9.427987	-2.462132	-0.031540	0.042001	0.012103	0.143108	0.661254	0.014857	0.583969	-0.712318	-0.340454	0.188879
30375	1.319168	-9.384629	-2.490311	-0.058419	0.031491	0.018053	0.142569	0.661394	0.016965	0.583286	-0.713198	-0.340094	0.188314
30376	1.192917	-9.479835	-2.483106	-0.051211	0.014070	0.001318	0.143629	0.661249	0.017472	0.582678	-0.713957	-0.339924	0.187628
30377	1.156877	-9.455403	-2.451269	-0.097762	-0.003438	0.000931	0.143087	0.661528	0.020368	0.581255	-0.715047	-0.340360	0.187097
30378	1.174721	-9.325505	-2.401861	-0.079815	-0.003423	-0.011255	0.142286	0.661115	0.022737	0.580169	-0.715997	-0.340652	0.186300
30379	1.188469	-9.426852	-2.472845	-0.018945	-0.003382	-0.016121	0.141752	0.661673	0.022882	0.579935	-0.716055	-0.341034	0.186110
30380	1.193623	-9.383412	-2.412304	-0.008235	-0.024390	-0.017875	0.141882	0.661949	0.023145	0.579771	-0.716080	-0.341335	0.185974
