# Supplementary material for: Identification of Haptic Based Guiding Using Hard Reins
Source: PLoS One. 2015 Jul 22;10(7):e0132020. doi: 10.1371/journal.pone.0132020 (PMC4511788; doi:10.1371/journal.pone.0132020)
Supplement: S9 File — (ZIP) [file pone.0132020.s009.zip › Exp2_MotionData2/Subject10/path2/T6/gc6.txt]

// Start Time: 0
// Sample rate: 25.0Hz
// Scenario: 4.9
// Firmware Version: 2.6.1
Counter	Acc_X	Acc_Y	Acc_Z	Gyr_X	Gyr_Y	Gyr_Z	Mag_X	Mag_Y	Mag_Z	Quat_w	Quat_x	Quat_y	Quat_z
29175	9.527603	0.353126	-2.218968	0.246584	-0.040269	0.005803	-0.596936	0.142756	0.425875	-0.118651	0.767299	0.193618	0.599739
29176	9.514975	0.373058	-2.612094	0.123021	-0.101023	0.043268	-0.595423	0.145898	0.425774	-0.120657	0.768451	0.194570	0.597552
29177	9.496380	0.581755	-2.612453	0.116617	-0.104569	0.010259	-0.592040	0.148293	0.428581	-0.122083	0.769514	0.195989	0.595426
29178	9.677507	0.540072	-2.853803	0.062087	-0.049547	0.017430	-0.591463	0.148344	0.430278	-0.123038	0.770090	0.196478	0.594323
29179	9.517467	0.440511	-2.940257	-0.037918	-0.013190	-0.032427	-0.591197	0.150563	0.431829	-0.121930	0.770280	0.196495	0.594299
29180	9.345697	0.607005	-2.787817	-0.026871	-0.009805	-0.028746	-0.590176	0.149304	0.433723	-0.121128	0.770417	0.196547	0.594269
29181	9.375606	0.636773	-2.672796	-0.056418	0.055473	-0.010541	-0.591721	0.147679	0.432220	-0.120256	0.769923	0.195847	0.595316
29182	9.452982	0.460831	-2.254123	0.033853	0.039612	-0.089250	-0.593437	0.147018	0.428656	-0.119861	0.769087	0.197432	0.595952
29183	9.448709	0.287821	-2.730947	-0.143709	-0.005394	-0.159305	-0.590966	0.143003	0.430646	-0.115646	0.768929	0.198115	0.596762
29184	9.467319	0.811480	-2.728229	-0.113983	-0.064080	-0.133370	-0.591984	0.135985	0.433473	-0.112036	0.769493	0.198852	0.596479
29185	9.377874	0.988221	-2.839676	-0.011765	0.059370	-0.015912	-0.588874	0.134610	0.431233	-0.111800	0.768820	0.198770	0.597416
29186	9.438833	0.567030	-2.569333	-0.020931	0.116433	-0.093145	-0.593425	0.134041	0.426712	-0.110819	0.767170	0.199594	0.599442
29187	9.483024	0.770172	-2.550338	-0.019970	0.124386	-0.056409	-0.597646	0.131338	0.424601	-0.110236	0.765569	0.199887	0.601496
29188	9.583611	0.536396	-2.531468	-0.068801	0.147623	-0.073074	-0.600333	0.129791	0.421841	-0.108884	0.763717	0.199752	0.604136
29189	9.458634	1.269772	-2.179011	-0.024225	0.058381	0.000668	-0.602024	0.128597	0.420366	-0.108655	0.763136	0.199269	0.605070
29190	9.521352	0.966098	-2.352422	0.021933	0.101917	0.009822	-0.604159	0.128713	0.418695	-0.109502	0.761963	0.199059	0.606463
29191	9.469728	0.656048	-2.352512	0.024218	0.116214	-0.045314	-0.604862	0.127374	0.416920	-0.109685	0.760386	0.199735	0.608184
29192	9.543345	0.936139	-2.300298	-0.076297	0.067996	-0.034358	-0.606503	0.124424	0.419016	-0.108364	0.759659	0.199072	0.609546
29193	9.489423	0.850301	-2.380969	0.050133	0.048312	0.042968	-0.607686	0.126204	0.415316	-0.109739	0.759200	0.198876	0.609935
29194	9.531396	0.784833	-2.223541	-0.002182	0.062013	0.000639	-0.608025	0.129191	0.413100	-0.109955	0.758519	0.198605	0.610831
29195	9.433026	0.882344	-2.209565	0.044752	0.077653	0.044744	-0.608164	0.127851	0.411178	-0.111386	0.757717	0.198253	0.611682
29196	9.644819	0.754470	-2.189333	0.040157	0.046523	0.011778	-0.609894	0.129141	0.408868	-0.112311	0.757175	0.198356	0.612150
29197	9.530236	0.821688	-2.078327	0.130390	0.025937	0.105569	-0.607672	0.132524	0.409483	-0.115581	0.757045	0.198243	0.611738
29198	9.595834	0.468391	-2.170042	0.062266	0.045768	0.085171	-0.609583	0.136694	0.407073	-0.117736	0.756748	0.197505	0.611934
29199	9.506992	0.586220	-1.868844	0.073640	-0.014136	0.038502	-0.609756	0.139275	0.407236	-0.119181	0.756960	0.197795	0.611298
29200	9.550628	0.570144	-2.138702	-0.006634	-0.034718	0.048470	-0.608811	0.142439	0.406859	-0.119530	0.757661	0.196965	0.610629
29201	9.534934	0.626066	-2.321329	-0.038210	-0.002055	0.027252	-0.606813	0.141501	0.407772	-0.119193	0.757947	0.196027	0.610642
29202	9.541793	0.560808	-2.341336	-0.022508	-0.011457	-0.001157	-0.607114	0.142141	0.406541	-0.118785	0.758206	0.195696	0.610506
29203	9.513953	0.678641	-2.252568	-0.009285	-0.010649	0.015400	-0.606248	0.142691	0.409681	-0.118708	0.758483	0.195311	0.610300
29204	9.586097	0.651559	-2.260273	0.018495	0.003360	0.026454	-0.607826	0.144046	0.408932	-0.119316	0.758571	0.195027	0.610162
29205	9.571436	0.561771	-2.248233	-0.012248	-0.026766	0.008072	-0.607666	0.142870	0.409423	-0.119042	0.759024	0.194754	0.609740
29206	9.552410	0.629761	-2.244663	0.003603	-0.020105	0.019111	-0.607959	0.144394	0.410654	-0.119243	0.759405	0.194455	0.609322
29207	9.586058	0.561382	-2.227043	-0.018494	-0.040071	0.015426	-0.607681	0.144820	0.410678	-0.118913	0.760062	0.194025	0.608703
29208	9.513814	0.659373	-2.262350	-0.013423	-0.055851	0.001697	-0.603969	0.142819	0.412216	-0.118502	0.760850	0.193865	0.607849
29209	9.575890	0.581889	-2.303825	0.009308	-0.069439	-0.002826	-0.603715	0.145508	0.412948	-0.118258	0.761726	0.194121	0.606718
29210	9.510689	0.546008	-2.306452	-0.001169	-0.080518	-0.017530	-0.603539	0.144637	0.416006	-0.117709	0.762705	0.194466	0.605482
29211	9.512247	0.515774	-2.403327	-0.005402	-0.062508	-0.041432	-0.599815	0.142171	0.418222	-0.116803	0.763378	0.195111	0.604601
29212	9.526468	0.569744	-2.456649	0.005978	-0.037518	-0.028593	-0.599539	0.143006	0.418696	-0.116392	0.763776	0.195607	0.604018
29213	9.512314	0.603461	-2.431744	0.009775	-0.037861	-0.023076	-0.599246	0.142673	0.419522	-0.116037	0.764187	0.196096	0.603407
29214	9.498092	0.661687	-2.426002	0.024621	-0.029137	-0.015714	-0.598971	0.144175	0.421029	-0.116101	0.764489	0.196603	0.602847
29215	9.503240	0.636689	-2.373216	0.041758	-0.014958	0.008152	-0.598399	0.144125	0.421870	-0.116701	0.764671	0.196947	0.602388
29216	9.502887	0.632426	-2.416710	0.065859	-0.016654	0.020129	-0.598115	0.143848	0.421567	-0.117872	0.764867	0.197367	0.601774
29217	9.472161	0.607208	-2.328767	0.124121	-0.008996	0.043161	-0.598158	0.147286	0.421782	-0.120176	0.764916	0.198151	0.600997
29218	9.488181	0.523207	-2.402379	0.027330	-0.053316	0.019173	-0.596063	0.148994	0.421444	-0.120605	0.765636	0.198216	0.599972
29219	9.487352	0.578316	-2.532426	0.047109	-0.000716	0.000781	-0.596063	0.149525	0.422327	-0.121257	0.765600	0.198700	0.599726
29220	9.492377	0.555971	-2.496527	0.065342	0.011413	-0.002874	-0.596772	0.149815	0.422493	-0.122256	0.765363	0.199398	0.599595
29221	9.468916	0.564784	-2.418296	0.061485	0.012769	-0.010226	-0.596386	0.151359	0.420180	-0.123050	0.765085	0.200189	0.599523
29222	9.521407	0.497030	-2.456933	0.053414	-0.013462	-0.001942	-0.597230	0.152148	0.421936	-0.123780	0.765176	0.200794	0.599054
29223	9.520915	0.439356	-2.495939	0.037400	-0.036422	-0.017547	-0.595687	0.152460	0.420950	-0.123925	0.765517	0.201525	0.598343
29224	9.501202	0.464644	-2.562671	0.006295	-0.036327	-0.017610	-0.594823	0.152084	0.422475	-0.123655	0.765934	0.201862	0.597751
29225	9.438514	0.499297	-2.581841	0.000977	-0.040211	-0.045150	-0.595949	0.152475	0.423643	-0.122899	0.766300	0.202588	0.597192
29226	9.443230	0.553102	-2.617899	-0.005457	-0.030872	-0.047004	-0.594364	0.150282	0.423915	-0.122121	0.766560	0.203222	0.596802
29227	9.460088	0.562756	-2.623297	-0.001620	-0.009056	-0.042438	-0.595619	0.149407	0.424580	-0.121483	0.766572	0.203799	0.596720
29228	9.472085	0.582271	-2.638112	-0.030400	0.004728	-0.025077	-0.593612	0.148148	0.426181	-0.120726	0.766557	0.203710	0.596924
29229	9.450570	0.587002	-2.617952	-0.028124	0.027780	-0.010431	-0.594742	0.147893	0.425893	-0.120214	0.766325	0.203390	0.597433
29230	9.487150	0.607936	-2.570874	-0.031312	0.024861	0.007932	-0.594895	0.148496	0.425366	-0.119923	0.766204	0.202740	0.597868
29231	9.470690	0.604904	-2.517137	-0.042149	0.024558	0.013414	-0.596154	0.146579	0.423842	-0.119468	0.766141	0.201894	0.598326
29232	9.458688	0.595153	-2.507089	-0.044147	0.015681	0.007915	-0.595851	0.145394	0.424473	-0.118938	0.766160	0.201106	0.598673
29233	9.467807	0.620383	-2.584562	-0.036898	0.006571	0.006112	-0.595729	0.146702	0.424129	-0.118404	0.766269	0.200478	0.598849
29234	9.492304	0.607317	-2.527591	-0.044287	0.017858	0.002414	-0.595139	0.144688	0.423997	-0.117818	0.766238	0.199771	0.599241
29235	9.458694	0.619532	-2.516593	-0.064416	-0.019134	0.006099	-0.595687	0.143932	0.424946	-0.116759	0.766719	0.198873	0.599132
29236	9.477501	0.654366	-2.591950	-0.055524	0.003655	-0.005840	-0.594807	0.142008	0.425808	-0.115842	0.766850	0.198189	0.599368
29237	9.457934	0.684276	-2.641749	-0.042186	0.030201	0.011576	-0.595952	0.142769	0.425300	-0.115381	0.766710	0.197361	0.599910
29238	9.443932	0.639679	-2.564219	-0.037279	-0.007402	-0.006714	-0.596076	0.142143	0.426395	-0.114692	0.766926	0.196937	0.599905
29239	9.467867	0.649546	-2.589205	0.009599	0.029941	-0.002088	-0.596065	0.141815	0.427223	-0.114858	0.766617	0.196943	0.600267
29240	9.506999	0.628752	-2.506261	0.006444	0.031797	-0.017688	-0.598036	0.140202	0.425584	-0.114858	0.766220	0.197116	0.600716
29241	9.425609	0.643023	-2.442737	0.061667	0.049371	-0.006611	-0.597220	0.142502	0.425296	-0.115845	0.765538	0.197771	0.601181
29242	9.471413	0.742664	-2.482448	0.081785	0.034715	-0.039556	-0.598782	0.142036	0.423583	-0.116750	0.764842	0.199180	0.601426
29243	9.557948	0.579010	-2.440857	0.091581	0.035351	-0.050555	-0.599657	0.142869	0.421520	-0.117609	0.764080	0.200899	0.601656
29244	9.511930	0.477303	-2.427722	0.069387	0.013746	-0.057931	-0.600358	0.143376	0.423116	-0.118019	0.763586	0.202489	0.601669
29245	9.493149	0.613156	-2.421302	0.056162	-0.007551	-0.070750	-0.600360	0.142328	0.421068	-0.117928	0.763336	0.204185	0.601431
29246	9.476434	0.691058	-2.434662	0.048688	-0.007203	-0.076262	-0.601474	0.141314	0.421582	-0.117717	0.763065	0.205855	0.601248
29247	9.516954	0.696422	-2.494115	0.039137	-0.013655	-0.090944	-0.601168	0.139850	0.422053	-0.117097	0.762841	0.207667	0.601030
29248	9.468946	0.725706	-2.482467	-0.002581	-0.029198	-0.075407	-0.601283	0.138234	0.422803	-0.116022	0.762953	0.208757	0.600718
29249	9.464415	0.749627	-2.455571	0.026477	-0.008434	-0.085473	-0.601253	0.137135	0.424715	-0.115297	0.762714	0.210320	0.600615
29250	9.435945	0.897831	-2.460786	-0.028897	0.020543	-0.105796	-0.600815	0.134920	0.422874	-0.113664	0.762157	0.211443	0.601240
29251	9.479279	0.878082	-2.457705	0.020023	-0.004848	-0.052434	-0.599927	0.132416	0.423841	-0.113248	0.762026	0.212418	0.601141
29252	9.455186	0.866051	-2.452051	0.027865	-0.009758	-0.032231	-0.601217	0.133336	0.423062	-0.113234	0.762012	0.213167	0.600895
29253	9.474072	0.817819	-2.482058	0.055205	-0.016980	-0.035841	-0.600225	0.133308	0.423334	-0.113503	0.762016	0.214338	0.600423
29254	9.488338	0.822933	-2.509129	0.057132	-0.017198	-0.032164	-0.600634	0.132161	0.423407	-0.113903	0.762025	0.215453	0.599937
29255	9.459383	0.859789	-2.529545	0.071819	0.003010	-0.032168	-0.598391	0.134629	0.425097	-0.114557	0.761764	0.216719	0.599687
29256	9.440750	0.905139	-2.465749	0.091746	0.005218	-0.039468	-0.602777	0.134185	0.423838	-0.115495	0.761388	0.218312	0.599407
29257	9.473786	0.867099	-2.539698	0.094254	-0.009245	-0.012832	-0.601110	0.136192	0.423381	-0.116668	0.761303	0.219580	0.598825
29258	9.488437	0.847149	-2.506559	0.101458	-0.007153	-0.017408	-0.601280	0.138881	0.424259	-0.117965	0.761143	0.220982	0.598258
29259	9.449450	0.838420	-2.558299	0.090792	0.018109	-0.008305	-0.601293	0.139755	0.424030	-0.119262	0.760754	0.222072	0.598092
29260	9.449161	0.785269	-2.573128	0.039351	0.009491	-0.015742	-0.602003	0.139520	0.423173	-0.119704	0.760547	0.222662	0.598047
29261	9.482613	0.736746	-2.589188	0.089424	0.039346	0.006329	-0.601777	0.142370	0.420660	-0.121253	0.759971	0.223458	0.598171
29262	9.482972	0.743434	-2.545679	0.053450	0.049362	-0.005683	-0.600673	0.143834	0.419750	-0.122212	0.759294	0.223972	0.598643
29263	9.449496	0.784682	-2.529665	0.076799	0.058378	0.011782	-0.602381	0.144194	0.418798	-0.123724	0.758542	0.224484	0.599094
29264	9.511761	0.684917	-2.537475	0.042794	0.048690	0.006222	-0.602271	0.145708	0.417193	-0.124658	0.757951	0.224687	0.599572
29265	9.507004	0.692158	-2.532419	0.033081	0.053479	0.019042	-0.603688	0.144953	0.415461	-0.125578	0.757398	0.224571	0.600122
29266	9.449674	0.691688	-2.467475	0.006185	0.043027	0.041017	-0.604027	0.148206	0.413686	-0.126354	0.757119	0.223826	0.600590
29267	9.454410	0.706434	-2.484464	-0.010945	0.050129	0.015284	-0.605999	0.147929	0.414112	-0.126550	0.756699	0.223244	0.601293
29268	9.507763	0.739611	-2.454842	0.022477	0.052631	0.033715	-0.605451	0.148685	0.413163	-0.127523	0.756230	0.222775	0.601851
29269	9.493198	0.774045	-2.483058	0.011302	0.053100	0.026353	-0.604634	0.149915	0.411251	-0.128202	0.755768	0.222285	0.602468
29270	9.445074	0.757191	-2.466876	0.040714	0.058254	0.030977	-0.607496	0.152292	0.410577	-0.129448	0.755168	0.222069	0.603034
29271	9.495509	0.710787	-2.469064	0.087486	0.061590	0.034737	-0.608376	0.153813	0.409124	-0.131414	0.754443	0.222349	0.603413
29272	9.522015	0.622796	-2.431981	0.073503	0.078912	0.022746	-0.607851	0.155369	0.406527	-0.133142	0.753468	0.222591	0.604162
29273	9.527517	0.558152	-2.316664	0.056767	0.049926	0.015413	-0.608856	0.156408	0.406177	-0.134364	0.752875	0.222817	0.604547
29274	9.537656	0.596234	-2.268485	0.043757	0.050398	0.008056	-0.610602	0.158319	0.402916	-0.135345	0.752253	0.223004	0.605034
29275	9.566462	0.576710	-2.274520	0.016261	0.048753	0.006173	-0.610348	0.159544	0.401291	-0.135846	0.751740	0.222877	0.605606
29276	9.522925	0.591936	-2.301779	0.004997	0.032754	-0.003007	-0.611764	0.159708	0.401315	-0.136032	0.751385	0.222809	0.606030
29277	9.551946	0.625694	-2.302644	-0.002413	0.036682	-0.006686	-0.612603	0.158208	0.399955	-0.136044	0.751011	0.222681	0.606537
29278	9.511325	0.596114	-2.245761	-0.019371	0.013534	0.011657	-0.611056	0.158499	0.399392	-0.135953	0.751022	0.222147	0.606740
29279	9.576384	0.600537	-2.248165	0.001111	0.022159	-0.010324	-0.612617	0.158823	0.399145	-0.135912	0.750799	0.222153	0.607024
29280	9.543371	0.701949	-2.197959	-0.000129	0.031892	0.011691	-0.614030	0.158844	0.399159	-0.136196	0.750533	0.221805	0.607416
29281	9.509121	0.707967	-2.266689	-0.042664	0.025633	-0.004907	-0.613748	0.158710	0.398865	-0.135575	0.750409	0.221191	0.607931
29282	9.606256	0.608415	-2.128456	0.010376	0.032956	-0.006641	-0.612899	0.156961	0.396200	-0.135796	0.750021	0.221241	0.608343
29283	9.529173	0.621110	-2.130321	-0.026448	0.011336	-0.013116	-0.613030	0.156771	0.397180	-0.135260	0.749988	0.220982	0.608597
29284	9.534293	0.649818	-2.103755	-0.017281	0.011253	-0.012174	-0.613869	0.156067	0.397144	-0.134905	0.749912	0.220841	0.608820
29285	9.560230	0.672577	-2.186704	-0.009148	0.008698	-0.015817	-0.614425	0.155489	0.397396	-0.134584	0.749851	0.220840	0.608967
29286	9.552898	0.641102	-2.186635	-0.025225	0.001602	-0.035113	-0.614678	0.152929	0.396955	-0.133786	0.749813	0.220969	0.609142
29287	9.541016	0.633580	-2.162084	-0.038046	-0.012229	-0.034202	-0.614924	0.151662	0.399426	-0.132718	0.750001	0.220946	0.609153
29288	9.529585	0.727706	-2.122395	-0.049319	-0.025466	-0.043364	-0.615357	0.152385	0.399476	-0.131349	0.750315	0.220991	0.609047
29289	9.571795	0.663582	-2.245167	-0.034580	-0.012710	-0.041526	-0.614455	0.148204	0.399489	-0.130241	0.750465	0.221120	0.609053
29290	9.547747	0.766106	-2.282247	-0.052959	-0.001390	-0.045239	-0.614723	0.147723	0.400593	-0.128891	0.750488	0.221073	0.609330
29291	9.490191	0.805055	-2.262932	-0.042830	-0.001596	-0.042472	-0.614989	0.147099	0.401689	-0.127693	0.750518	0.221089	0.609538
29292	9.514364	0.824263	-2.261296	-0.001357	0.013337	-0.032313	-0.614971	0.145666	0.401599	-0.127342	0.750284	0.221441	0.609772
29293	9.529135	0.806542	-2.213653	0.011516	0.001111	-0.028596	-0.615928	0.143369	0.401890	-0.127138	0.750203	0.221907	0.609744
29294	9.519416	0.804310	-2.222967	0.004541	-0.016312	-0.013904	-0.614247	0.144360	0.401652	-0.126967	0.750397	0.222128	0.609461
29295	9.524090	0.794775	-2.237697	0.015449	-0.006918	-0.017569	-0.615373	0.144485	0.402379	-0.126921	0.750454	0.222497	0.609266
29296	9.542975	0.746543	-2.267704	0.011860	-0.002407	-0.015752	-0.615645	0.143630	0.402328	-0.126899	0.750451	0.222801	0.609163
29297	9.541176	0.794273	-2.209353	0.004993	-0.010847	0.002609	-0.614533	0.144249	0.401082	-0.126926	0.750672	0.222748	0.608905
29298	9.504663	0.804927	-2.261059	0.012036	-0.014874	-0.007473	-0.613957	0.144579	0.402937	-0.126955	0.750856	0.222965	0.608592
29299	9.553166	0.755266	-2.200393	0.010176	-0.018493	-0.008384	-0.614214	0.143103	0.403838	-0.126893	0.751107	0.223159	0.608224
29300	9.527925	0.747682	-2.344429	-0.028329	-0.034833	-0.010279	-0.612509	0.142763	0.404367	-0.126189	0.751625	0.222973	0.607799
29301	9.514342	0.868204	-2.282748	-0.032296	0.004710	-0.025012	-0.612220	0.142724	0.405069	-0.125388	0.751628	0.222842	0.608009
29302	9.576570	0.768505	-2.295387	-0.004839	0.002800	-0.024959	-0.611921	0.141028	0.404394	-0.125029	0.751562	0.223070	0.608081
29303	9.475639	0.815077	-2.279231	-0.001203	-0.002756	-0.024957	-0.611638	0.141555	0.405274	-0.124664	0.751578	0.223335	0.608039
29304	9.533307	0.849103	-2.314983	0.020839	0.011816	-0.023085	-0.611346	0.140433	0.404635	-0.124754	0.751346	0.223824	0.608127
29305	9.562485	0.811855	-2.265592	0.019015	-0.005780	-0.021223	-0.613307	0.139562	0.405448	-0.124725	0.751365	0.224286	0.607939
29306	9.533448	0.790319	-2.271893	0.016986	-0.027547	-0.026708	-0.613320	0.140701	0.405661	-0.124541	0.751604	0.224886	0.607460
29307	9.504554	0.912437	-2.320742	0.013347	-0.032249	-0.024860	-0.612179	0.140621	0.406919	-0.124263	0.751942	0.225400	0.606908
29308	9.490060	0.917480	-2.327413	0.013550	-0.029005	-0.017527	-0.611181	0.140026	0.407014	-0.124127	0.752248	0.225818	0.606400
29309	9.521302	0.805208	-2.290666	0.037979	-0.030492	0.006369	-0.610178	0.139669	0.408114	-0.124606	0.752644	0.226156	0.605685
29310	9.532729	0.811089	-2.373182	0.002813	-0.036871	-0.008369	-0.610759	0.141362	0.408934	-0.124387	0.753111	0.226331	0.605084
29311	9.518958	0.824623	-2.290451	-0.005460	-0.055095	-0.042305	-0.609024	0.138982	0.410042	-0.123514	0.753690	0.226934	0.604315
29312	9.492411	0.922444	-2.337131	0.013291	-0.034902	-0.026693	-0.609855	0.138366	0.411144	-0.123235	0.754026	0.227500	0.603740
29313	9.501160	0.870274	-2.429588	0.036906	-0.031764	-0.034002	-0.608855	0.138289	0.412404	-0.123205	0.754254	0.228433	0.603108
29314	9.496611	0.928372	-2.419377	0.035854	-0.009460	-0.006503	-0.608155	0.139117	0.412873	-0.123627	0.754317	0.228906	0.602764
29315	9.485218	1.000479	-2.365339	0.032421	-0.010002	0.002678	-0.608730	0.139181	0.411750	-0.124067	0.754460	0.229181	0.602390
29316	9.494183	0.855250	-2.390776	0.026714	-0.018698	-0.005601	-0.607740	0.139425	0.412322	-0.124320	0.754660	0.229553	0.601946
29317	9.513495	0.957490	-2.429480	0.047075	-0.008192	0.002701	-0.607174	0.139811	0.413049	-0.124989	0.754743	0.230000	0.601532
29318	9.462683	0.885043	-2.425637	0.042064	0.003720	0.019165	-0.607160	0.139067	0.413568	-0.125865	0.754752	0.230115	0.601295
29319	9.459628	0.798384	-2.471982	0.020686	-0.019497	0.008133	-0.606926	0.142535	0.413076	-0.126149	0.755062	0.230190	0.600816
29320	9.532264	0.885075	-2.464472	0.021632	-0.012175	0.009071	-0.608339	0.142155	0.412499	-0.126539	0.755260	0.230273	0.600454
29321	9.469964	0.850754	-2.404393	0.010976	0.009335	0.019092	-0.609060	0.142378	0.411104	-0.126940	0.755298	0.229994	0.600429
29322	9.450154	0.846945	-2.471311	-0.022505	0.021791	-0.003022	-0.607780	0.142317	0.411938	-0.126666	0.755147	0.229632	0.600815
29323	9.490993	0.812728	-2.473062	-0.012131	0.026639	0.008004	-0.607494	0.142558	0.412799	-0.126664	0.754985	0.229199	0.601184
29324	9.450735	0.841051	-2.394075	-0.026714	0.014480	0.011664	-0.607491	0.141611	0.411608	-0.126468	0.755000	0.228581	0.601441
29325	9.508357	0.816619	-2.410882	-0.012513	0.021931	-0.005746	-0.609037	0.141980	0.413344	-0.126274	0.754832	0.228362	0.601776
29326	9.508427	0.809181	-2.398856	-0.022412	0.019736	0.000660	-0.609480	0.141832	0.410650	-0.126041	0.754719	0.227957	0.602120
29327	9.493824	0.826609	-2.424767	-0.000460	-0.000692	0.002570	-0.609744	0.140799	0.411295	-0.126027	0.754831	0.227814	0.602037
29328	9.475102	0.845285	-2.361142	-0.000805	-0.018460	-0.008412	-0.608760	0.141214	0.411312	-0.125832	0.755084	0.227897	0.601729
29329	9.517807	0.816882	-2.435389	-0.009891	0.001836	-0.008460	-0.607063	0.141447	0.411876	-0.125555	0.755138	0.227800	0.601756
29330	9.474468	0.846395	-2.443238	0.019540	-0.011583	-0.001046	-0.608730	0.139841	0.412924	-0.125783	0.755292	0.227993	0.601442
29331	9.474630	0.855866	-2.426274	0.000979	-0.018350	-0.010245	-0.606732	0.139040	0.413987	-0.125555	0.755553	0.228105	0.601118
29332	9.454651	0.818206	-2.500653	-0.032197	-0.039908	-0.017629	-0.607882	0.140231	0.413507	-0.124684	0.756097	0.228013	0.600650
29333	9.464907	0.992668	-2.495068	-0.013244	-0.039646	0.008132	-0.605593	0.139240	0.415405	-0.124360	0.756734	0.227733	0.600021
29334	9.473378	0.789765	-2.559511	-0.007762	0.000259	0.002539	-0.604618	0.139969	0.414875	-0.124274	0.756830	0.227516	0.600001
29335	9.416838	0.885474	-2.433582	-0.003158	-0.013576	-0.028620	-0.604755	0.139684	0.414858	-0.123780	0.756962	0.227848	0.599810
29336	9.440722	0.885675	-2.461044	0.015267	-0.002793	-0.024927	-0.606698	0.136849	0.414699	-0.123698	0.756913	0.228329	0.599707
29337	9.503344	0.836506	-2.444382	0.033919	0.000082	-0.012042	-0.606691	0.136808	0.415546	-0.124027	0.756863	0.228821	0.599513
29338	9.449986	0.847238	-2.493043	0.041176	0.013162	-0.015731	-0.605861	0.138759	0.416509	-0.124523	0.756599	0.229438	0.599509
29339	9.433074	0.871826	-2.509159	0.027848	0.019922	-0.035955	-0.606417	0.137649	0.415879	-0.124563	0.756217	0.230170	0.599702
29340	9.474502	0.890238	-2.457447	0.014969	-0.004894	-0.035926	-0.606712	0.137593	0.414180	-0.124340	0.756139	0.230826	0.599594
29341	9.556202	0.890060	-2.487074	0.016963	0.019758	-0.032274	-0.607840	0.137726	0.414765	-0.124260	0.755802	0.231372	0.599825
29342	9.474998	0.830834	-2.368479	0.038287	0.037764	-0.057978	-0.608377	0.135845	0.415219	-0.124315	0.755054	0.232526	0.600309
29343	9.500784	0.802639	-2.449339	-0.063154	-0.013795	-0.083787	-0.607670	0.135303	0.414329	-0.122255	0.755075	0.232966	0.600535
29344	9.507685	0.929990	-2.545387	-0.078032	0.038633	-0.097644	-0.608751	0.131309	0.414089	-0.120095	0.754408	0.233338	0.601663
29345	9.481732	0.992622	-2.500529	-0.054768	0.054310	-0.083854	-0.611255	0.127923	0.413618	-0.118477	0.753584	0.233713	0.602870
29346	9.447472	1.194459	-2.343339	-0.073021	0.028010	-0.043443	-0.611187	0.121949	0.412394	-0.116975	0.753287	0.233326	0.603685
29347	9.552938	1.131272	-2.388759	-0.078067	0.034488	-0.027853	-0.612861	0.120787	0.413187	-0.115582	0.753010	0.232625	0.604567
29348	9.504290	0.990946	-2.387854	-0.044971	0.022951	-0.021381	-0.611867	0.120342	0.413149	-0.114757	0.752803	0.232269	0.605119
29349	9.426142	0.859162	-2.465503	-0.100871	0.018951	-0.060064	-0.613545	0.117607	0.410871	-0.112565	0.752614	0.231806	0.605942
29350	9.452208	1.282375	-2.391253	-0.101983	0.021815	-0.030629	-0.612087	0.115204	0.412547	-0.110765	0.752502	0.230901	0.606759
29351	9.483479	1.335908	-2.421060	-0.060841	0.047470	0.000623	-0.613515	0.115574	0.411310	-0.110031	0.752152	0.229954	0.607685
29352	9.418570	1.219028	-2.351760	-0.059767	0.041770	-0.027843	-0.613761	0.113238	0.412157	-0.108986	0.751714	0.229469	0.608598
29353	9.447402	1.184825	-2.348230	-0.071424	0.028321	-0.017750	-0.615298	0.111829	0.412083	-0.107778	0.751532	0.228713	0.609322
29354	9.481957	1.275834	-2.281295	-0.066524	0.029387	-0.004871	-0.615009	0.110196	0.410138	-0.106855	0.751361	0.227826	0.610027
29355	9.491529	1.273444	-2.288915	-0.055496	0.010726	-0.001148	-0.616670	0.107630	0.410277	-0.106003	0.751431	0.227056	0.610378
29356	9.433120	1.213887	-2.337844	-0.045259	0.019797	-0.030529	-0.615832	0.108204	0.410021	-0.105041	0.751213	0.226832	0.610895
29357	9.486753	1.302672	-2.295792	-0.038011	0.007869	-0.031386	-0.615812	0.106097	0.409040	-0.104065	0.751141	0.226738	0.611185
29358	9.472166	1.251779	-2.290747	0.009809	-0.003002	-0.021193	-0.614678	0.106324	0.409893	-0.103938	0.751130	0.227092	0.611090
29359	9.474677	1.271097	-2.285884	0.005706	0.014671	-0.039577	-0.616374	0.105553	0.408587	-0.103547	0.750845	0.227643	0.611301
29360	9.501272	1.153682	-2.224841	-0.028480	0.007939	-0.017623	-0.614946	0.104917	0.409382	-0.102940	0.750794	0.227453	0.611536
29361	9.559484	1.328219	-2.250036	-0.012119	0.032169	-0.023094	-0.616348	0.103807	0.409043	-0.102564	0.750405	0.227501	0.612059
29362	9.573485	1.282574	-2.289505	0.016310	0.035665	-0.021215	-0.617736	0.101952	0.409224	-0.102705	0.749908	0.227849	0.612515
29363	9.427431	1.303925	-2.177621	0.047309	0.033682	0.010021	-0.617616	0.103274	0.408597	-0.103632	0.749527	0.228125	0.612723
29364	9.423020	1.347147	-2.143357	0.006339	0.001844	0.021011	-0.616514	0.104881	0.407697	-0.103993	0.749654	0.227795	0.612628
29365	9.497495	1.307990	-2.156060	0.091685	0.071413	0.023828	-0.618783	0.105495	0.407615	-0.105924	0.748775	0.228331	0.613173
29366	9.482692	1.259914	-2.179975	0.121022	0.082318	0.024774	-0.620259	0.107342	0.402649	-0.108410	0.747689	0.229173	0.613749
29367	9.491978	1.087295	-2.152461	0.101841	0.069604	-0.008302	-0.619469	0.110850	0.401162	-0.110092	0.746653	0.230313	0.614284
29368	9.473410	1.242286	-2.126601	0.093544	0.054893	-0.008272	-0.621032	0.110793	0.399900	-0.111638	0.745803	0.231373	0.614640
29369	9.502420	1.205332	-2.098941	0.107213	0.035751	-0.043082	-0.620490	0.112115	0.399128	-0.112814	0.745001	0.233171	0.614718
29370	9.511607	1.245078	-2.173906	0.120527	0.056089	-0.060516	-0.623370	0.114589	0.396479	-0.114133	0.743821	0.235345	0.615075
29371	9.531541	1.190136	-2.066312	0.118640	0.043254	-0.061418	-0.623657	0.114090	0.395035	-0.115287	0.742804	0.237536	0.615246
29372	9.459014	1.366668	-2.171147	0.114000	0.078347	-0.032111	-0.625242	0.115349	0.393289	-0.116953	0.741493	0.239142	0.615891
29373	9.559907	1.320161	-2.192132	0.155765	0.101212	-0.046733	-0.627101	0.115237	0.390327	-0.119105	0.739733	0.241439	0.616698
29374	9.535791	1.278901	-2.177006	0.174560	0.103743	-0.028360	-0.628279	0.116860	0.386901	-0.121831	0.737968	0.243666	0.617404
29375	9.517191	1.277852	-2.089359	0.202603	0.130069	-0.008163	-0.628504	0.121333	0.383644	-0.125284	0.735902	0.245896	0.618294
29376	9.541320	1.053236	-1.990274	0.173638	0.105852	-0.064182	-0.632227	0.123260	0.380686	-0.127565	0.733908	0.248633	0.619103
29377	9.589918	0.998529	-1.915152	0.131051	0.088602	-0.081667	-0.633535	0.124019	0.377349	-0.128860	0.732149	0.251146	0.619902
29378	9.571182	1.007474	-1.849174	0.065696	0.052842	-0.127617	-0.635240	0.122636	0.373881	-0.128512	0.730750	0.253614	0.620621
29379	9.583033	1.134564	-1.928500	-0.011471	0.048211	-0.138750	-0.637474	0.120255	0.373329	-0.126821	0.729557	0.255285	0.621686
29380	9.547149	1.192900	-1.919531	-0.073351	0.030022	-0.124158	-0.636727	0.117352	0.373707	-0.124369	0.728801	0.256030	0.622760
29381	9.514486	1.393699	-1.866275	-0.087219	0.031017	-0.093879	-0.639609	0.110256	0.372865	-0.122044	0.728231	0.256142	0.623839
29382	9.519143	1.435412	-1.904825	-0.097940	0.047135	-0.085661	-0.639288	0.107107	0.372524	-0.119789	0.727514	0.255962	0.625186
29383	9.567055	1.411174	-1.930930	-0.065977	0.078681	-0.091149	-0.639680	0.103868	0.371334	-0.118049	0.726302	0.256181	0.626834
29384	9.554622	1.544320	-1.726694	-0.101033	0.032829	-0.061755	-0.640919	0.100512	0.369862	-0.115981	0.725881	0.255650	0.627924
29385	9.481869	1.579786	-1.801039	-0.050499	0.119442	-0.096676	-0.642883	0.098326	0.368187	-0.114601	0.724081	0.256050	0.630089
29386	9.492641	1.763098	-1.732612	-0.026724	0.108212	-0.094741	-0.643984	0.093654	0.364224	-0.113576	0.722362	0.256749	0.631960
29387	9.488482	1.713197	-1.626500	-0.005864	0.131700	-0.103919	-0.646516	0.091497	0.362132	-0.112803	0.720251	0.257790	0.634081
29388	9.527567	1.897364	-1.636423	-0.012282	0.154854	-0.105765	-0.647504	0.088978	0.358162	-0.112086	0.717837	0.258719	0.636562
29389	9.585413	1.872540	-1.624255	-0.003212	0.160579	-0.109418	-0.651329	0.087232	0.353984	-0.111417	0.715304	0.259810	0.639082
29390	9.364280	1.785328	-1.515102	-0.022816	0.192745	-0.093051	-0.654838	0.082229	0.348750	-0.110902	0.712475	0.260326	0.642114
29391	9.302654	1.818120	-1.396639	-0.051372	0.213376	-0.067452	-0.658103	0.080100	0.343410	-0.110351	0.709565	0.260078	0.645523
29392	9.298758	1.655566	-1.209143	-0.083896	0.255148	-0.056593	-0.660944	0.076902	0.336301	-0.109759	0.706224	0.259141	0.649651
29393	9.329584	1.398360	-0.854477	-0.095263	0.327866	-0.009960	-0.663831	0.077830	0.330017	-0.109936	0.702173	0.257229	0.654752
29394	9.799426	1.537262	-0.610268	-0.096631	0.290210	-0.056564	-0.667799	0.073961	0.322310	-0.109345	0.698351	0.256035	0.659390
29395	9.917530	1.805347	-0.410034	-0.043662	0.205382	-0.118643	-0.671507	0.072617	0.315750	-0.108200	0.695173	0.256555	0.662727
29396	10.172438	1.906887	-0.520357	0.051661	0.094054	-0.169594	-0.674295	0.066859	0.311028	-0.107181	0.693005	0.259323	0.664084
29397	9.958952	1.954797	-0.724625	0.078167	0.026708	-0.060289	-0.675122	0.064090	0.309164	-0.107589	0.692210	0.261020	0.664182
29398	9.573060	1.753245	-0.682522	0.088604	-0.018859	-0.008011	-0.674675	0.063155	0.310517	-0.108613	0.692304	0.262252	0.663432
29399	9.544500	1.655265	-0.595134	0.080071	0.027936	0.010229	-0.674996	0.065105	0.308944	-0.110007	0.691848	0.262978	0.663391
29400	9.594578	1.605287	-0.331626	0.087935	0.017383	0.032294	-0.675425	0.066072	0.309857	-0.111756	0.691665	0.263574	0.663052
29401	9.507958	1.659333	-0.337697	0.086159	0.041308	0.032242	-0.674476	0.068548	0.308871	-0.113618	0.691116	0.264021	0.663131
29402	9.555503	1.457688	-0.335958	0.056563	0.065346	0.016524	-0.676509	0.071288	0.306372	-0.114981	0.690278	0.264314	0.663651
29403	9.559161	1.640852	-0.252774	0.110609	0.054552	0.056137	-0.676389	0.072337	0.305446	-0.117591	0.689603	0.264701	0.663742
29404	9.793152	1.780223	-0.279940	0.162362	0.110657	0.070903	-0.676475	0.075896	0.300290	-0.121355	0.688200	0.265518	0.664194
29405	9.946925	1.872596	-0.376878	0.197894	0.114830	0.030639	-0.678482	0.077148	0.298831	-0.125153	0.686344	0.267254	0.664713
29406	9.728483	2.047609	-0.652598	0.350956	0.190787	-0.000409	-0.680320	0.084907	0.293530	-0.130978	0.682986	0.271340	0.665394
29407	9.336965	2.154819	-0.844991	0.302217	0.240714	-0.049290	-0.682949	0.087830	0.287510	-0.135790	0.678697	0.275226	0.667220
29408	9.113438	2.072473	-0.735716	0.286158	0.297416	-0.074247	-0.686678	0.087006	0.279142	-0.140310	0.673603	0.279134	0.669818
29409	9.450562	2.212635	-0.515522	0.263817	0.311288	-0.088889	-0.687896	0.088327	0.270177	-0.144421	0.668167	0.282834	0.672830
29410	10.279808	2.633052	-0.654907	0.410284	0.270211	-0.113980	-0.692935	0.089202	0.259805	-0.149889	0.662753	0.288986	0.674373
29411	9.893876	2.509618	-0.650940	0.484187	0.249814	-0.085464	-0.697119	0.090425	0.250862	-0.156568	0.657397	0.295769	0.675157
29412	9.574887	2.008583	-0.555319	0.578492	0.178423	0.025710	-0.701062	0.095469	0.243006	-0.165560	0.653368	0.302563	0.673910
29413	9.653998	1.969032	-0.901538	0.613152	0.070327	0.031456	-0.700471	0.101711	0.238578	-0.174374	0.650547	0.310064	0.671001
29414	9.657732	1.902606	-1.013224	0.421281	0.018015	-0.023904	-0.701129	0.106512	0.234638	-0.179639	0.648752	0.315864	0.668641
29415	9.773729	1.876816	-0.959758	0.344589	-0.021411	0.054944	-0.699782	0.111790	0.234955	-0.184657	0.648172	0.319751	0.665984
29416	9.528046	1.668617	-0.857722	0.323263	-0.038529	0.079618	-0.699846	0.116279	0.234246	-0.189654	0.648076	0.323068	0.663066
29417	9.433145	1.808161	-0.725241	0.242731	-0.054082	0.081328	-0.698226	0.123339	0.236229	-0.193473	0.648445	0.325363	0.660474
29418	9.529587	1.882993	-0.750100	0.210611	-0.058176	0.043684	-0.698974	0.126781	0.236593	-0.196403	0.648764	0.327716	0.658129
29419	9.569183	1.956507	-0.647234	0.148689	-0.101787	-0.009562	-0.699568	0.129476	0.237476	-0.197472	0.649514	0.330136	0.655855
29420	9.653107	2.063954	-0.746293	0.078967	-0.097436	-0.017013	-0.698970	0.128878	0.240688	-0.197630	0.650455	0.331690	0.654089
29421	9.550508	2.101929	-0.631095	0.118416	-0.068232	-0.015160	-0.695849	0.129566	0.243249	-0.198437	0.650838	0.333660	0.652459
29422	9.372007	2.054732	-0.634389	0.074886	-0.068781	-0.035478	-0.695843	0.130859	0.246161	-0.198482	0.651292	0.335280	0.651161
29423	9.431818	2.089887	-0.394845	0.049103	-0.031346	-0.044738	-0.695709	0.131961	0.247078	-0.198238	0.651259	0.336589	0.650593
29424	9.441967	2.254779	-0.398981	-0.014894	-0.054959	-0.109025	-0.696368	0.128772	0.247876	-0.196249	0.651388	0.337942	0.650366
29425	9.643742	2.293490	-0.498064	-0.108994	0.016596	-0.145979	-0.695466	0.124728	0.248039	-0.192937	0.650649	0.338330	0.651892
29426	10.009276	2.136094	-0.527254	-0.081655	0.032217	-0.083501	-0.697693	0.121638	0.247301	-0.190995	0.650070	0.338133	0.653143
29427	9.607159	1.696273	-0.611703	0.017210	0.023107	-0.013723	-0.698525	0.121022	0.248403	-0.191101	0.649646	0.338410	0.653391
29428	9.278343	1.610268	-0.715911	0.010476	0.073647	0.002609	-0.698234	0.119246	0.246448	-0.191757	0.648754	0.338134	0.654226
29429	9.594670	1.597128	-0.626375	-0.001452	0.119403	-0.037790	-0.699243	0.119638	0.244642	-0.191973	0.646981	0.338095	0.655937
29430	9.866820	1.575944	-0.636691	0.057262	0.104118	-0.030254	-0.700397	0.119794	0.241832	-0.193013	0.645281	0.338744	0.656971
29431	9.796594	1.489238	-0.644292	0.149564	0.076092	0.002974	-0.702860	0.121772	0.237450	-0.195441	0.643769	0.340305	0.656930
29432	9.745627	1.499987	-0.695458	0.134797	0.063460	-0.000716	-0.705006	0.122488	0.235250	-0.197597	0.642491	0.341749	0.656787
29433	9.821496	1.404054	-0.814865	0.075037	0.038658	-0.044840	-0.704169	0.122272	0.233530	-0.198200	0.641441	0.343071	0.656942
29434	9.466146	1.545794	-0.708862	0.079538	0.019924	-0.009985	-0.703872	0.122055	0.234929	-0.199223	0.640885	0.344077	0.656649
29435	9.487667	1.702705	-0.486417	0.062955	0.015000	-0.081543	-0.704758	0.123482	0.232479	-0.199038	0.639943	0.345791	0.656723
29436	9.826727	1.608855	-0.538357	0.074911	-0.012627	-0.111697	-0.705564	0.120990	0.233746	-0.198457	0.639117	0.348185	0.656439
29437	9.865040	1.769981	-0.637775	0.187303	-0.072145	-0.075565	-0.705818	0.119104	0.234197	-0.199346	0.638862	0.351783	0.654496
29438	9.806608	1.690272	-0.991190	0.280759	-0.088377	-0.069889	-0.706080	0.118589	0.236007	-0.201401	0.638482	0.356621	0.651614
29439	9.604497	1.561907	-0.897510	0.371341	-0.082424	-0.035834	-0.704829	0.121215	0.237717	-0.205083	0.637875	0.362123	0.648015
29440	9.543351	1.513373	-0.682974	0.419046	-0.075505	-0.031179	-0.705292	0.124904	0.238801	-0.209498	0.636960	0.368194	0.644070
29441	9.610964	1.876062	-0.818407	0.457828	-0.074218	-0.085171	-0.705884	0.126128	0.237468	-0.213691	0.635436	0.375343	0.640058
29442	9.619347	1.590388	-0.859231	0.510768	-0.051556	-0.128277	-0.706180	0.127536	0.238125	-0.218192	0.632974	0.383684	0.636021
29443	9.605398	1.584719	-0.791112	0.571520	-0.054229	-0.148343	-0.706500	0.130283	0.237876	-0.223141	0.630087	0.392897	0.631531
29444	9.477603	1.527230	-0.777046	0.650189	-0.035508	-0.219828	-0.707082	0.131050	0.237080	-0.228333	0.625888	0.404002	0.626826
29445	9.629291	1.643443	-0.842349	0.704299	-0.002826	-0.183020	-0.707381	0.130089	0.233342	-0.234864	0.621263	0.414927	0.621857
29446	9.661071	1.427794	-0.692766	0.764188	0.051223	-0.104103	-0.709442	0.134180	0.229654	-0.243473	0.616181	0.425377	0.616520
29447	9.701671	1.535460	-0.785372	0.866702	0.119626	-0.004889	-0.710698	0.139443	0.222352	-0.255164	0.610448	0.435280	0.610554
29448	9.600288	1.351116	-0.729641	0.941478	0.141779	0.052060	-0.710730	0.148159	0.214546	-0.268463	0.604359	0.445255	0.603677
29449	9.920267	1.755297	-0.656845	0.995447	0.207949	-0.056074	-0.714128	0.154109	0.205608	-0.281733	0.595969	0.456520	0.597526
29450	9.914600	1.995837	-0.867630	1.109859	0.211380	-0.087939	-0.716280	0.159663	0.192670	-0.295744	0.586344	0.469440	0.590222
29451	9.498238	2.011844	-1.117660	1.033611	0.299112	-0.074562	-0.718484	0.168178	0.177936	-0.309841	0.575946	0.480417	0.584367
29452	9.726985	2.043994	-1.464177	0.962572	0.376516	-0.071109	-0.722350	0.172798	0.161134	-0.323628	0.564885	0.489977	0.579735
29453	8.878902	2.301668	-1.244786	0.941173	0.305030	-0.109713	-0.725879	0.175508	0.148032	-0.336007	0.554153	0.499862	0.574588
29454	9.352842	2.194777	-1.299440	0.780600	0.391706	-0.102739	-0.727721	0.175979	0.130243	-0.347321	0.543407	0.507194	0.571692
29455	9.937984	2.728619	-1.269532	0.857104	0.380173	-0.111527	-0.730411	0.177799	0.114528	-0.359218	0.531961	0.515310	0.567834
29456	9.580610	2.376341	-1.214985	0.793632	0.271173	-0.150151	-0.732075	0.176602	0.098473	-0.368688	0.521662	0.523843	0.563495
29457	9.261580	2.346110	-1.324026	0.634153	0.271842	-0.092736	-0.733719	0.175546	0.085400	-0.377106	0.512988	0.529769	0.560339
29458	9.313694	2.249747	-1.399069	0.481896	0.143582	-0.095587	-0.736891	0.175164	0.076630	-0.382486	0.506796	0.535004	0.557345
29459	9.321155	2.376119	-1.422679	0.448955	0.085819	-0.020296	-0.736651	0.175008	0.070956	-0.387716	0.502267	0.539436	0.553546
29460	9.275863	2.204851	-1.286833	0.371025	0.097335	0.006109	-0.737704	0.176188	0.064811	-0.392576	0.498434	0.542697	0.550388
29461	9.436744	2.385190	-1.436605	0.371416	0.131657	0.018044	-0.736492	0.177851	0.059808	-0.397869	0.494360	0.545487	0.547497
29462	9.494069	2.127811	-1.082931	0.319909	0.058352	0.014371	-0.737946	0.177577	0.054142	-0.401849	0.491388	0.548363	0.544384
29463	9.452606	2.022336	-0.792207	0.189267	0.078857	-0.015297	-0.738714	0.179802	0.050042	-0.404371	0.488950	0.549876	0.543184
29464	9.221733	2.028049	-0.735225	0.108813	0.047415	-0.009946	-0.738012	0.179288	0.048588	-0.405876	0.487512	0.550761	0.542457
29465	9.278584	2.259985	-0.339695	-0.017868	0.049443	-0.162451	-0.738982	0.176133	0.045852	-0.404451	0.485431	0.551683	0.544447
29466	9.572801	2.467249	-0.397658	-0.125257	0.008598	-0.274442	-0.740290	0.168766	0.047102	-0.400344	0.483401	0.552878	0.548065
29467	9.497501	2.508530	-0.182007	-0.157438	-0.022650	-0.103788	-0.741893	0.162406	0.048418	-0.397405	0.483839	0.552260	0.550435
29468	9.370822	2.234454	0.067325	-0.173008	-0.003333	-0.072718	-0.741278	0.159851	0.050517	-0.394878	0.484555	0.551033	0.552848
29469	9.326368	2.578790	0.092972	-0.254395	-0.027594	-0.032416	-0.740703	0.158595	0.049583	-0.391737	0.486558	0.548647	0.555689
29470	9.305306	2.138147	0.049823	-0.396883	-0.069721	-0.091432	-0.740627	0.155759	0.054643	-0.386067	0.489534	0.545604	0.560023
29471	9.102840	2.398206	-0.066516	-0.449028	-0.003210	-0.062282	-0.742815	0.152441	0.058561	-0.380933	0.492371	0.541065	0.565428
29472	9.507911	2.526625	-0.090489	-0.552444	0.047448	-0.102828	-0.743184	0.149471	0.060644	-0.374799	0.495018	0.535375	0.572588
29473	9.843011	2.586722	-0.406984	-0.545949	0.165684	-0.077238	-0.742404	0.143322	0.059827	-0.370277	0.496377	0.528476	0.580705
29474	10.235633	2.546955	-0.721450	-0.601977	0.227012	0.010712	-0.742523	0.140011	0.057073	-0.366773	0.498390	0.519590	0.589161
29475	10.756557	2.876662	-0.806417	-0.623952	0.290120	0.005230	-0.743284	0.140600	0.051171	-0.363606	0.499591	0.509885	0.598512
29476	10.356144	2.699715	-0.782933	-0.536315	0.122136	-0.055007	-0.741856	0.137308	0.047554	-0.358802	0.501550	0.503036	0.605527
29477	9.683725	2.733939	-0.810704	-0.494273	-0.066963	-0.037333	-0.742937	0.134908	0.049963	-0.352690	0.505562	0.497782	0.610107
29478	9.522175	2.386480	-0.676490	-0.552962	-0.131685	0.031384	-0.743142	0.131941	0.054875	-0.346143	0.511458	0.491554	0.613979
29479	9.550428	2.426459	-0.778737	-0.524022	-0.136974	0.088349	-0.742260	0.133055	0.061164	-0.340476	0.517682	0.485056	0.617092
29480	9.160455	2.040725	-0.563765	-0.390287	-0.151143	0.163730	-0.741823	0.135764	0.067275	-0.336974	0.523878	0.479493	0.618132
29481	9.229818	2.017424	-0.310467	-0.354401	-0.107516	0.202288	-0.741968	0.140303	0.074355	-0.334694	0.529611	0.473624	0.619010
29482	9.129764	1.972221	-0.142765	-0.422901	-0.038884	0.165317	-0.738299	0.144001	0.079789	-0.331871	0.534576	0.466812	0.621432
29483	9.718485	1.859420	0.001152	-0.326876	-0.036888	0.128914	-0.737620	0.147338	0.081832	-0.329612	0.538493	0.461518	0.623204
29484	9.689410	2.264780	-0.190774	-0.253061	-0.077500	0.158541	-0.736635	0.150007	0.085670	-0.328158	0.542670	0.457112	0.623594
29485	9.522982	1.775993	-0.004158	-0.202597	-0.099493	0.060381	-0.735214	0.151531	0.089290	-0.325788	0.545890	0.454489	0.623944
29486	9.565011	1.986035	0.043950	-0.169956	-0.097144	0.050394	-0.736313	0.151368	0.092971	-0.323698	0.548749	0.452404	0.624039
29487	9.468482	1.586966	0.194720	-0.073459	-0.103686	0.031240	-0.734311	0.151730	0.096655	-0.322345	0.550900	0.451711	0.623346
29488	9.484089	1.775097	0.262997	-0.098596	-0.056612	0.045834	-0.731760	0.153115	0.099832	-0.321326	0.552749	0.450285	0.623266
29489	9.275680	1.486617	0.544279	0.045578	-0.069180	0.032287	-0.732461	0.153356	0.100986	-0.321633	0.553700	0.450812	0.621882
29490	9.331426	1.441758	0.604705	0.004457	-0.030049	-0.004552	-0.731582	0.153033	0.104355	-0.321347	0.554111	0.451042	0.621497
29491	9.564197	1.588820	0.727396	0.026387	-0.048600	-0.002565	-0.732976	0.150948	0.103388	-0.321226	0.554598	0.451546	0.620759
29492	9.808376	1.785016	0.436928	0.162680	-0.002796	0.027068	-0.732420	0.152057	0.104018	-0.323328	0.553938	0.453209	0.619042
29493	10.005438	2.096746	0.235935	0.187229	-0.059310	-0.075473	-0.729863	0.151016	0.103929	-0.323996	0.552836	0.456565	0.617209
29494	9.863155	2.409460	-0.220483	0.170045	-0.079462	-0.169061	-0.732058	0.146942	0.105677	-0.323047	0.551274	0.460970	0.615828
29495	9.871662	2.577225	-0.437104	0.114844	-0.088286	-0.110406	-0.731846	0.143077	0.108264	-0.322187	0.550658	0.464009	0.614546
29496	9.509248	2.785662	-0.958434	0.219513	-0.103638	-0.198327	-0.729232	0.137050	0.107295	-0.321187	0.548776	0.469479	0.612595
29497	9.075136	2.671620	-1.266621	0.271781	-0.033086	0.005240	-0.729467	0.134652	0.109412	-0.323927	0.547549	0.472841	0.609658
29498	9.716385	2.788563	-1.282594	0.315380	0.116199	-0.090181	-0.731330	0.135098	0.106768	-0.327351	0.543340	0.476833	0.608485
29499	9.556566	3.059343	-1.497078	0.581030	0.215021	-0.154965	-0.733448	0.131928	0.101777	-0.333764	0.535486	0.484074	0.606241
29500	9.167491	2.757401	-1.201881	0.510738	0.173436	-0.042301	-0.732484	0.130070	0.095424	-0.340353	0.529657	0.489453	0.603373
29501	9.833472	2.746233	-1.081930	0.365887	0.150591	-0.051574	-0.733166	0.133014	0.085422	-0.345000	0.524930	0.493345	0.601693
29502	9.766971	2.784037	-0.972914	0.384837	0.132764	-0.093722	-0.733761	0.131868	0.079694	-0.349210	0.519836	0.497972	0.599872
29503	9.285972	2.649218	-0.793965	0.346983	0.090729	-0.068160	-0.734464	0.128534	0.074679	-0.352801	0.515742	0.502193	0.597782
29504	9.011130	2.456280	-0.729388	0.248146	0.024401	-0.063750	-0.733217	0.128661	0.071703	-0.354829	0.513163	0.505578	0.595945
29505	8.987453	2.894740	-0.860912	0.203114	-0.037884	-0.097625	-0.734463	0.126668	0.071731	-0.355249	0.511295	0.509283	0.594144
29506	9.242545	2.815470	-0.870969	0.116124	-0.089012	-0.130703	-0.735535	0.123157	0.073362	-0.353960	0.510307	0.512565	0.592939
29507	9.301061	2.867524	-0.805184	-0.018965	-0.113416	-0.116222	-0.735770	0.120758	0.075479	-0.351089	0.510705	0.514364	0.592745
29508	9.030684	2.756339	-0.510767	-0.052304	-0.072609	0.002863	-0.734018	0.118683	0.079154	-0.349823	0.512079	0.514157	0.592487
29509	9.370839	2.687400	-0.432148	-0.139804	-0.052637	0.012820	-0.734313	0.120350	0.080394	-0.347862	0.513915	0.512774	0.593251
29510	9.285013	2.979083	-0.436699	-0.136887	-0.134428	-0.005366	-0.733548	0.118010	0.083921	-0.344993	0.516518	0.512071	0.593272
29511	9.376513	3.022456	-0.463993	-0.149819	-0.134096	-0.009953	-0.733341	0.116427	0.089765	-0.341803	0.519125	0.511359	0.593457
29512	9.281468	3.225667	-0.376987	-0.120146	-0.116668	0.004774	-0.732187	0.117606	0.094641	-0.339396	0.521495	0.510608	0.593407
29513	9.257149	3.089641	-0.347978	-0.079947	-0.070328	-0.002589	-0.732321	0.118227	0.096663	-0.337654	0.522911	0.510208	0.593500
29514	9.268135	2.999411	-0.136412	-0.070945	-0.001941	0.054203	-0.730898	0.119213	0.099542	-0.337513	0.524084	0.508740	0.593806
29515	9.328823	3.076252	-0.111610	-0.067337	0.011111	0.051463	-0.731633	0.120719	0.098369	-0.337372	0.524970	0.507363	0.594280
29516	8.816839	2.950816	0.107207	-0.061172	0.076112	0.070513	-0.731519	0.122334	0.097620	-0.338318	0.525310	0.505310	0.595192
29517	8.749432	2.717036	0.214486	-0.177323	0.121068	0.031626	-0.732435	0.125270	0.093707	-0.337900	0.525393	0.502069	0.598090
29518	9.319960	2.535263	-0.093066	-0.211882	0.225615	0.026890	-0.730634	0.126384	0.090928	-0.338232	0.524505	0.497646	0.602364
29519	9.429229	2.437238	-0.254800	-0.242077	0.185989	0.029650	-0.730945	0.126684	0.087836	-0.337755	0.524189	0.493167	0.606576
29520	9.712304	2.435005	-0.417578	-0.220910	0.234329	-0.040065	-0.730131	0.125674	0.081820	-0.337238	0.522550	0.489241	0.611437
29521	10.080636	2.450084	-0.469903	-0.176429	0.194540	-0.083876	-0.732703	0.123481	0.074629	-0.336134	0.520542	0.486654	0.615806
29522	10.327703	2.255186	-0.533555	-0.046088	0.121091	-0.061462	-0.733584	0.123287	0.070096	-0.336059	0.518877	0.485839	0.617893
29523	10.368121	2.207073	-0.583690	-0.076297	0.001085	-0.085187	-0.733287	0.121476	0.068847	-0.334102	0.518582	0.485781	0.619246
29524	10.206073	2.306823	-0.702586	-0.057988	-0.028667	-0.081456	-0.735509	0.119953	0.071321	-0.332197	0.518648	0.486026	0.620022
29525	9.902954	2.342239	-0.652371	-0.059863	-0.097180	-0.075905	-0.734594	0.117426	0.075684	-0.329571	0.519571	0.486727	0.620101
29526	9.397182	2.435603	-0.657002	-0.081143	-0.124508	-0.081504	-0.734525	0.114366	0.079455	-0.326486	0.520970	0.487313	0.620099
29527	9.423764	2.213331	-0.553163	-0.104426	-0.155791	0.043263	-0.735061	0.113806	0.082257	-0.324298	0.524081	0.486593	0.619191
29528	9.454926	2.076812	-0.516570	-0.125591	-0.181974	0.144182	-0.734213	0.117778	0.088867	-0.322976	0.528659	0.484628	0.617529
29529	9.369801	2.420927	-0.453171	-0.016282	-0.181794	0.197655	-0.732401	0.122943	0.094269	-0.323370	0.533009	0.483511	0.614452
29530	9.456108	2.430841	-0.514306	0.082405	-0.213773	0.127264	-0.729743	0.128906	0.100704	-0.323724	0.536440	0.484470	0.610511
29531	9.406095	2.297780	-0.692051	0.122895	-0.132353	0.195993	-0.728666	0.136374	0.106257	-0.326039	0.539251	0.484724	0.606588
29532	9.574561	2.248177	-0.698675	0.135061	-0.130884	0.171268	-0.726478	0.143943	0.109399	-0.328282	0.541726	0.485289	0.602709
29533	9.723252	2.126411	-0.738847	0.147105	-0.125407	0.141014	-0.725918	0.145958	0.112068	-0.330248	0.543742	0.486356	0.598948
29534	9.376002	1.987849	-0.712270	0.104982	-0.145609	0.140865	-0.724269	0.152184	0.116405	-0.331638	0.546271	0.486967	0.595371
29535	9.489455	2.221527	-0.475854	0.210467	-0.052406	0.178614	-0.723048	0.157510	0.118708	-0.335447	0.547338	0.487859	0.591515
29536	9.435268	1.882492	-0.483285	0.239372	-0.018217	0.159278	-0.722593	0.166110	0.118959	-0.339747	0.547608	0.488989	0.587867
29537	9.422999	1.736623	-0.449960	0.221682	-0.019075	0.112423	-0.720680	0.170447	0.117797	-0.343218	0.547525	0.490471	0.584685
29538	9.580564	1.748513	-0.335000	0.343774	0.042817	0.087828	-0.719910	0.175007	0.115385	-0.348400	0.545625	0.493154	0.581128
29539	9.647999	1.743221	-0.337556	0.271369	-0.004600	0.052909	-0.719949	0.177095	0.113818	-0.351855	0.544401	0.495722	0.578001
29540	9.670393	1.594811	-0.493954	0.236740	0.038099	0.017880	-0.720869	0.180978	0.111097	-0.354995	0.542578	0.497925	0.575898
29541	9.590778	1.287545	-0.686220	0.089652	0.040049	0.023020	-0.717800	0.182898	0.109064	-0.356578	0.541812	0.498372	0.575253
29542	9.816722	1.316203	-0.771780	-0.063892	0.085671	0.162171	-0.718979	0.185189	0.106671	-0.358588	0.543004	0.495204	0.575617
29543	9.701807	1.688878	-0.832687	-0.122678	0.056185	0.227287	-0.718351	0.190813	0.106026	-0.360382	0.545591	0.490855	0.575775
29544	9.304420	1.854734	-0.874716	-0.057556	0.102421	0.126345	-0.715881	0.195190	0.103870	-0.362199	0.546172	0.488012	0.576501
29545	9.715891	2.033332	-1.026624	-0.029382	0.140088	0.081494	-0.715944	0.198214	0.100804	-0.364129	0.545672	0.485719	0.577693
29546	9.933950	2.468744	-1.058511	0.071798	0.104135	-0.030075	-0.715849	0.198749	0.095741	-0.365561	0.543762	0.486055	0.578306
29547	9.871362	2.131813	-1.217791	0.198834	0.126630	-0.073982	-0.717151	0.198676	0.091785	-0.368014	0.540228	0.488209	0.578249
29548	9.497713	1.759104	-1.078225	0.249849	0.126760	-0.049248	-0.716907	0.198234	0.086093	-0.371357	0.536548	0.490624	0.577494
29549	9.512463	2.021905	-1.151944	0.238551	0.048023	-0.086720	-0.718883	0.196520	0.083598	-0.373284	0.533484	0.493946	0.576256
29550	9.636750	1.930114	-1.244149	0.206168	0.046952	-0.066586	-0.719624	0.197392	0.080687	-0.375157	0.530857	0.496612	0.575174
29551	9.470685	1.921178	-1.213841	0.131422	-0.045667	-0.116170	-0.720302	0.194314	0.079227	-0.374645	0.529371	0.499717	0.574187
29552	9.603703	1.695003	-1.056036	0.088967	-0.041785	0.006693	-0.720852	0.193967	0.080626	-0.375224	0.529367	0.500915	0.572767
29553	9.459840	1.943548	-1.068359	-0.011011	-0.072719	0.035919	-0.719563	0.193987	0.082738	-0.374666	0.530783	0.500984	0.571761
29554	9.561748	1.936729	-0.975594	-0.111783	-0.123046	0.035826	-0.720138	0.196040	0.084995	-0.372633	0.533499	0.500180	0.571265
29555	9.436697	2.081074	-1.003794	-0.178965	-0.139827	0.057739	-0.719264	0.197604	0.090889	-0.369843	0.537142	0.498596	0.571049
29556	9.428130	2.159754	-0.899094	-0.228455	-0.146948	0.055834	-0.717399	0.199276	0.097204	-0.366531	0.541175	0.496398	0.571290
29557	9.418488	2.264706	-0.943943	-0.195320	-0.140113	0.063242	-0.718390	0.202751	0.102810	-0.363591	0.544959	0.494555	0.571172
29558	9.294424	2.300008	-0.798974	-0.178085	-0.143900	-0.045009	-0.715333	0.199004	0.107925	-0.359684	0.547563	0.493983	0.571649
29559	9.101433	2.343212	-0.844616	-0.256978	-0.036737	-0.063723	-0.716427	0.198806	0.112312	-0.355604	0.549305	0.492062	0.574181
29560	9.566047	2.021889	-0.458281	-0.332982	0.115842	-0.117273	-0.718063	0.195297	0.114089	-0.351704	0.549291	0.488618	0.579514
29561	9.569012	1.991633	-0.374046	-0.249747	0.093613	-0.150110	-0.719290	0.190802	0.112404	-0.347968	0.548578	0.486757	0.583993
29562	9.891510	1.716200	-0.619792	-0.250136	0.181765	-0.175926	-0.721092	0.186371	0.109596	-0.344907	0.546585	0.484418	0.589596
29563	9.580840	1.590576	-0.852959	-0.133164	0.149838	-0.109678	-0.724171	0.182920	0.107711	-0.343460	0.544765	0.483049	0.593237
29564	9.551579	1.496261	-0.857310	-0.145848	0.173697	-0.107928	-0.724857	0.179094	0.103939	-0.342243	0.542773	0.481222	0.597237
29565	10.111444	1.410389	-0.716969	-0.272472	0.186141	-0.123680	-0.726415	0.175412	0.097495	-0.339465	0.541326	0.478052	0.602658
29566	9.536893	1.485246	-0.571803	-0.140770	0.162789	-0.017974	-0.728381	0.173513	0.095838	-0.339259	0.540257	0.475368	0.605847
29567	9.776557	1.352358	-0.373898	-0.222329	0.181906	-0.025467	-0.728434	0.173819	0.089630	-0.338170	0.539440	0.471716	0.610024
29568	9.828121	1.874709	-0.471457	-0.195734	0.105824	-0.047220	-0.731102	0.171630	0.088244	-0.336463	0.539134	0.469047	0.613288
29569	9.758456	1.782141	-0.404237	-0.168561	0.038043	-0.085626	-0.729657	0.168901	0.087776	-0.333857	0.539134	0.467645	0.615778
29570	9.782100	1.816910	-0.477359	-0.139277	0.000696	-0.046962	-0.729650	0.168730	0.088332	-0.331769	0.539726	0.466358	0.617362
29571	9.826127	1.791072	-0.382554	-0.075994	-0.022710	0.065151	-0.732461	0.168280	0.089605	-0.331459	0.541269	0.464860	0.617307
29572	9.667233	1.669990	-0.312182	-0.022249	-0.044796	0.092766	-0.731060	0.170726	0.092009	-0.331931	0.542944	0.463805	0.616376
29573	9.585468	1.762966	-0.330258	-0.020737	-0.049684	0.081763	-0.730800	0.173245	0.093297	-0.332182	0.544613	0.462974	0.615392
29574	9.629929	1.653442	-0.144225	-0.000060	-0.045430	0.101980	-0.728398	0.174673	0.095628	-0.333000	0.546227	0.462091	0.614181
29575	9.673422	1.613903	-0.112292	-0.021980	-0.032471	0.101921	-0.728601	0.179947	0.096526	-0.333656	0.547878	0.460890	0.613256
29576	9.599237	1.633041	-0.053836	-0.009203	-0.041735	0.101949	-0.727081	0.183449	0.097863	-0.334410	0.549498	0.459870	0.612161
29577	9.616016	1.686734	-0.087931	-0.035454	-0.003190	0.074321	-0.726266	0.186417	0.098607	-0.334858	0.550621	0.458594	0.611865
29578	9.626120	1.573659	0.019652	-0.029288	-0.058009	0.035869	-0.723591	0.188427	0.100689	-0.334433	0.551962	0.458163	0.611211
29579	9.585764	1.572883	0.098453	0.022446	-0.068583	0.056167	-0.723858	0.188607	0.102968	-0.334711	0.553323	0.458212	0.609790
29580	9.670824	1.829561	0.082452	0.061960	-0.041158	0.026899	-0.724735	0.190912	0.103121	-0.335345	0.553757	0.458885	0.608540
29581	9.724157	1.755456	0.154855	0.165651	-0.052122	0.005099	-0.723622	0.192198	0.102907	-0.336744	0.553471	0.461115	0.606338
29582	9.799956	1.869398	-0.062217	0.164031	-0.095655	-0.051696	-0.723307	0.190807	0.104799	-0.337052	0.553141	0.464264	0.604060
29583	9.630921	1.883412	-0.113776	0.181579	-0.053724	-0.015062	-0.722354	0.193262	0.104236	-0.338365	0.552559	0.466902	0.601823
29584	9.529419	1.882205	-0.151052	0.195402	-0.056069	0.023483	-0.722483	0.193194	0.105648	-0.340289	0.552219	0.469321	0.599162
29585	9.640811	1.914611	-0.094619	0.194546	-0.052705	0.060211	-0.721525	0.195622	0.105650	-0.342652	0.552212	0.471255	0.596297
29586	9.603684	1.840294	-0.499521	0.186145	-0.072348	0.019819	-0.720715	0.197820	0.104505	-0.344282	0.552061	0.473715	0.593541
29587	9.530168	2.096609	-0.765637	0.187158	-0.048739	0.056504	-0.718479	0.199130	0.103434	-0.346537	0.552006	0.475565	0.590796
29588	10.044730	1.907101	-0.829596	0.177454	-0.015778	0.030821	-0.718786	0.201801	0.104736	-0.348707	0.551350	0.477375	0.588667
29589	9.837063	2.187374	-1.003581	0.230002	-0.061169	0.017228	-0.717953	0.203070	0.104949	-0.350827	0.550750	0.480248	0.585625
29590	9.575965	2.034608	-1.047953	0.188396	-0.060060	-0.000374	-0.717415	0.204413	0.103754	-0.352314	0.550225	0.482821	0.583104
29591	9.598071	1.811092	-1.209661	0.180869	-0.085590	0.027142	-0.717030	0.207027	0.103065	-0.353745	0.550339	0.485180	0.580165
29592	9.740997	1.664186	-1.360895	0.110166	-0.070076	0.049003	-0.714909	0.208847	0.106272	-0.354832	0.550953	0.486352	0.577933
29593	9.648941	1.577883	-1.387001	0.029472	-0.071259	0.041471	-0.715494	0.211365	0.107851	-0.354887	0.552119	0.486701	0.576491
29594	9.616047	1.664452	-1.315156	-0.047342	-0.069313	0.043163	-0.715354	0.212167	0.109032	-0.354173	0.553780	0.486109	0.575836
29595	9.541894	1.732316	-1.273292	-0.077269	-0.108552	0.022977	-0.714219	0.214247	0.113115	-0.352459	0.555956	0.485703	0.575133
29596	9.308182	1.816848	-1.305064	-0.107898	-0.122363	0.008219	-0.713046	0.213721	0.117601	-0.350146	0.558311	0.485165	0.574719
29597	9.386949	1.856626	-1.418864	-0.064377	-0.038016	-0.049617	-0.713275	0.211553	0.120865	-0.348405	0.558878	0.485229	0.575170
29598	9.578211	1.961027	-1.348040	-0.047320	-0.081790	-0.056793	-0.712395	0.211353	0.124666	-0.346406	0.559710	0.485819	0.575072
29599	9.443160	1.849977	-1.314728	-0.018242	-0.094185	-0.098055	-0.712504	0.210105	0.126712	-0.344063	0.560128	0.487354	0.574772
29600	9.327911	1.942749	-1.300151	-0.050836	-0.124553	-0.081563	-0.713265	0.206423	0.131726	-0.341319	0.561224	0.488469	0.574393
29601	9.709663	1.965099	-1.179013	-0.093401	-0.064026	-0.105508	-0.713244	0.205637	0.133093	-0.338328	0.561724	0.489019	0.575205
29602	9.625717	2.030862	-1.156121	-0.022608	-0.059721	-0.057669	-0.714596	0.202511	0.135741	-0.336804	0.562111	0.489740	0.575107
29603	9.279937	1.667098	-1.155223	0.019887	-0.051474	-0.044890	-0.714016	0.202814	0.138161	-0.335903	0.562288	0.490823	0.574538
29604	9.607541	1.862538	-1.253159	-0.042303	-0.005423	0.021082	-0.712170	0.203004	0.139571	-0.335593	0.562955	0.490065	0.574714
29605	9.598266	1.813190	-1.185500	-0.060887	-0.029226	0.081636	-0.713750	0.205298	0.140154	-0.335455	0.564657	0.488643	0.574335
29606	9.564990	1.734576	-1.092978	-0.083964	-0.019652	0.107250	-0.712038	0.205713	0.142853	-0.335522	0.566604	0.486526	0.574175
29607	9.800150	1.783417	-1.241554	-0.129581	0.008054	0.109007	-0.712087	0.209452	0.142805	-0.335282	0.568596	0.483743	0.574697
29608	9.620208	1.812591	-1.152507	-0.064993	0.017668	0.129272	-0.709872	0.213537	0.143747	-0.336176	0.570189	0.481335	0.574619
29609	9.578653	1.565132	-1.123580	-0.057123	-0.020152	0.083420	-0.709311	0.214087	0.144059	-0.336192	0.571762	0.479856	0.574284
29610	9.602345	1.614451	-1.196610	-0.051916	-0.034341	0.074288	-0.708762	0.216301	0.145608	-0.336099	0.573328	0.478570	0.573850
29611	9.667542	1.513756	-1.136901	-0.017453	-0.042989	0.063358	-0.707674	0.220914	0.147868	-0.336121	0.574701	0.477921	0.573004
29612	9.640533	1.507504	-1.198735	0.003746	-0.037625	0.034019	-0.708104	0.222685	0.149965	-0.336171	0.575543	0.477755	0.572268
29613	9.625839	1.503141	-1.227200	0.012894	-0.020051	0.032169	-0.707238	0.222432	0.151922	-0.336406	0.576149	0.477653	0.571603
29614	9.626346	1.441279	-1.135833	0.012874	-0.063319	0.001033	-0.705999	0.225127	0.152221	-0.335939	0.576906	0.478144	0.570704
29615	9.640329	1.468837	-1.208642	-0.010023	-0.073368	0.001010	-0.707104	0.224596	0.154604	-0.335049	0.577976	0.478490	0.569853
29616	9.731325	1.439922	-1.270206	-0.044636	-0.093012	0.008328	-0.705259	0.225058	0.156314	-0.333716	0.579523	0.478438	0.569108
29617	9.620861	1.488819	-1.241601	-0.019837	-0.073193	0.045032	-0.704988	0.227248	0.158431	-0.333218	0.581074	0.478153	0.568056
29618	9.581716	1.499881	-1.322192	-0.077248	-0.077943	0.019226	-0.703407	0.226670	0.160927	-0.331771	0.582765	0.477501	0.567720
29619	9.655822	1.451612	-1.378419	-0.040137	-0.070836	0.037645	-0.703392	0.228181	0.165268	-0.330977	0.584349	0.477047	0.566935
29620	9.523940	1.512384	-1.319950	0.001672	-0.077811	0.028545	-0.701262	0.228883	0.167840	-0.330554	0.585602	0.477175	0.565781
29621	9.585542	1.360121	-1.390880	0.001941	-0.059817	0.035844	-0.701677	0.229638	0.170156	-0.330338	0.586762	0.477140	0.564735
29622	9.585636	1.377030	-1.385943	0.046101	-0.073262	0.012097	-0.701115	0.230978	0.171933	-0.330293	0.587508	0.477932	0.563314
29623	9.662396	1.413681	-1.446547	0.067650	-0.065187	0.030499	-0.700142	0.232784	0.172886	-0.330739	0.588239	0.478728	0.561610
29624	9.628572	1.316516	-1.416929	0.058325	-0.072154	0.024046	-0.699007	0.233801	0.175204	-0.330981	0.589001	0.479507	0.560003
29625	9.517645	1.339393	-1.436786	0.047246	-0.071923	0.020333	-0.699294	0.234896	0.176408	-0.331013	0.589840	0.480229	0.558480
29626	9.637284	1.242457	-1.504696	0.042943	-0.040961	0.026706	-0.699319	0.235437	0.174177	-0.331405	0.590373	0.480600	0.557364
29627	9.586825	1.337685	-1.526343	0.025750	-0.056192	0.035876	-0.699616	0.237786	0.176167	-0.331512	0.591325	0.480786	0.556129
29628	9.548324	1.328107	-1.515304	0.047145	-0.048512	0.013874	-0.696336	0.237168	0.178928	-0.331733	0.591794	0.481397	0.554969
29629	9.632268	1.396495	-1.595294	0.050934	-0.062689	0.020355	-0.696088	0.240287	0.179687	-0.331903	0.592497	0.482085	0.553518
29630	9.516369	1.226991	-1.553416	0.061628	-0.058358	0.008388	-0.695656	0.240498	0.181111	-0.332143	0.592918	0.482990	0.552132
29631	9.573863	1.254003	-1.608531	0.036558	-0.066482	-0.039347	-0.695356	0.240131	0.182643	-0.331451	0.593178	0.484243	0.551170
29632	9.641499	1.331287	-1.620219	-0.011059	-0.079215	-0.039392	-0.694912	0.239741	0.184596	-0.330098	0.593845	0.485049	0.550554
29633	9.593283	1.421910	-1.661304	-0.022434	-0.084297	0.015652	-0.694032	0.239411	0.188106	-0.329140	0.595219	0.485112	0.549590
29634	9.579969	1.351038	-1.794121	-0.053137	-0.073737	-0.005548	-0.695414	0.238318	0.190315	-0.327709	0.596428	0.485014	0.549220
29635	9.557788	1.161813	-1.777617	0.000191	-0.032054	0.033909	-0.693999	0.239618	0.192648	-0.327731	0.597254	0.484756	0.548535
29636	9.514873	1.273510	-1.765622	-0.051237	-0.100038	0.033927	-0.690589	0.240260	0.196053	-0.326498	0.599120	0.484377	0.547571
29637	9.533489	1.279409	-1.853238	-0.042693	-0.054226	0.006345	-0.690848	0.239328	0.197554	-0.325491	0.600200	0.484119	0.547215
29638	9.591376	1.322807	-1.864782	-0.075114	-0.038407	-0.010240	-0.691136	0.240688	0.199199	-0.324088	0.601109	0.483609	0.547502
29639	9.557989	1.390729	-1.848597	-0.076089	-0.056824	-0.010208	-0.689699	0.239738	0.200541	-0.322473	0.602269	0.483197	0.547543
29640	9.582287	1.531669	-1.882404	-0.089369	-0.044639	-0.028577	-0.687962	0.238141	0.203256	-0.320632	0.603158	0.482786	0.548009
29641	9.529106	1.488435	-1.885528	-0.046762	-0.051497	-0.008315	-0.689915	0.237760	0.205799	-0.319438	0.604082	0.482636	0.547820
29642	9.523790	1.440557	-1.929121	-0.021327	-0.031691	-0.017483	-0.689909	0.237459	0.206063	-0.318666	0.604495	0.482755	0.547709
29643	9.514245	1.501437	-1.942860	-0.045037	-0.054964	-0.011980	-0.689867	0.236017	0.209087	-0.317415	0.605406	0.482690	0.547486
29644	9.494889	1.521224	-1.961331	-0.012775	-0.033173	-0.039480	-0.688869	0.235688	0.209623	-0.316488	0.605569	0.483175	0.547415
29645	9.495033	1.474629	-1.922992	0.018784	-0.010205	-0.024781	-0.689844	0.235088	0.210444	-0.316301	0.605458	0.483680	0.547201
29646	9.617743	1.361888	-1.899330	0.029286	0.008993	0.023850	-0.688721	0.235515	0.210177	-0.316983	0.605505	0.483590	0.546832
29647	9.526990	1.205013	-1.727873	0.090412	0.051148	0.116536	-0.687644	0.238330	0.208078	-0.319810	0.605630	0.482768	0.545774
29648	9.553197	1.302911	-1.807927	0.079207	0.060945	0.107343	-0.687701	0.241852	0.206600	-0.322510	0.605591	0.481880	0.545013
29649	9.644849	1.285043	-1.789732	0.048515	0.038325	0.055952	-0.687193	0.244833	0.204234	-0.324045	0.605528	0.481405	0.544592
29650	9.601315	1.351483	-1.838396	0.044566	0.004706	0.048658	-0.687485	0.245955	0.204873	-0.325148	0.605749	0.481216	0.543854
29651	9.504952	1.283828	-1.806247	0.036599	0.005257	0.023835	-0.688647	0.247747	0.203864	-0.325871	0.605809	0.481212	0.543359
29652	9.576702	1.279385	-1.874178	0.028335	0.003744	-0.011951	-0.687818	0.248376	0.202480	-0.326118	0.605554	0.481596	0.543154
29653	9.557508	1.308643	-1.875685	0.043006	-0.028798	-0.007282	-0.685974	0.248314	0.203166	-0.326252	0.605638	0.482260	0.542390
29654	9.572094	1.342463	-1.873595	0.039246	0.000138	-0.013750	-0.687127	0.250316	0.203727	-0.326571	0.605339	0.482801	0.542051
29655	9.503836	1.280904	-1.948740	0.017054	-0.002021	-0.022993	-0.687129	0.249798	0.202562	-0.326478	0.605148	0.483198	0.541967
29656	9.561917	1.270303	-1.912333	0.031269	0.003529	-0.039478	-0.686001	0.248998	0.200944	-0.326462	0.604606	0.483952	0.541908
29657	9.547422	1.241201	-1.904734	0.016741	-0.011489	-0.033985	-0.687390	0.247818	0.202016	-0.326156	0.604411	0.484539	0.541785
29658	9.535171	1.207496	-1.916573	0.018789	-0.004567	-0.026660	-0.687238	0.248414	0.204458	-0.326037	0.604174	0.485041	0.541672
29659	9.518424	1.236672	-1.913341	0.006430	-0.016671	-0.008312	-0.687351	0.245865	0.203734	-0.325837	0.604351	0.485238	0.541420
29660	9.638993	1.182013	-1.879558	0.019849	0.009730	0.011877	-0.688342	0.246684	0.204927	-0.326297	0.604316	0.485203	0.541212
29661	9.571428	1.221677	-1.908174	0.026753	0.001364	-0.002787	-0.688085	0.249087	0.205641	-0.326581	0.604218	0.485431	0.540946
29662	9.494157	1.200555	-1.919915	0.021069	-0.018560	-0.008292	-0.687506	0.246741	0.203507	-0.326579	0.604271	0.485855	0.540507
29663	9.551344	1.281762	-2.037469	0.021012	-0.001748	-0.011967	-0.687367	0.247815	0.204988	-0.326665	0.604155	0.486151	0.540318
29664	9.556526	1.334751	-2.013162	0.001926	0.012820	-0.008347	-0.687935	0.247838	0.204712	-0.326725	0.604003	0.486152	0.540451
29665	9.542199	1.305356	-1.983832	0.021650	0.003272	0.011887	-0.685395	0.248358	0.205003	-0.327124	0.604060	0.486136	0.540161
29666	9.544981	1.304688	-1.935630	0.056801	0.003213	0.026639	-0.685945	0.247480	0.205520	-0.328123	0.604000	0.486360	0.539420
29667	9.551925	1.219770	-1.936443	0.057050	0.000827	0.035806	-0.686270	0.250118	0.204556	-0.329184	0.604081	0.486451	0.538600
29668	9.553933	1.200943	-1.980121	0.043822	0.005534	0.019252	-0.686722	0.251483	0.203230	-0.329996	0.603982	0.486639	0.538043
29669	9.594696	1.188811	-2.001048	0.071806	0.023705	0.037636	-0.685490	0.253954	0.202240	-0.331477	0.603736	0.486713	0.537342
29670	9.551716	1.134770	-1.927328	0.084358	0.033283	0.061486	-0.687238	0.256676	0.200021	-0.333500	0.603480	0.486640	0.536443
29671	9.590012	1.071536	-1.934003	0.063439	0.058101	0.063238	-0.685275	0.257534	0.199490	-0.335491	0.603164	0.486079	0.536065
29672	9.602226	1.032137	-1.896069	0.033563	0.031767	0.043033	-0.684763	0.260494	0.197547	-0.336681	0.603085	0.485686	0.535764
29673	9.610532	1.091177	-1.782466	0.000916	0.018203	0.055852	-0.684509	0.262380	0.197096	-0.337454	0.603541	0.484806	0.535562
29674	9.576108	1.090181	-1.870559	-0.073649	0.028949	0.002459	-0.685352	0.262099	0.197228	-0.336913	0.603796	0.483801	0.536523
29675	9.643427	1.038751	-1.868580	-0.012352	0.044541	0.000725	-0.685355	0.262515	0.197537	-0.337192	0.603521	0.483264	0.537140
29676	9.525631	1.090317	-1.854177	-0.016620	0.016959	0.015425	-0.684946	0.262994	0.196431	-0.337369	0.603640	0.482802	0.537312
29677	9.561296	1.061634	-1.904008	-0.004926	0.030370	0.006252	-0.684527	0.263281	0.196303	-0.337659	0.603520	0.482373	0.537649
29678	9.616626	1.083356	-1.925259	-0.004674	0.018910	-0.017571	-0.684679	0.263877	0.195917	-0.337651	0.603213	0.482430	0.537948
29679	9.600518	1.118730	-1.842299	0.010417	0.028921	-0.001036	-0.685473	0.259593	0.195657	-0.338033	0.602934	0.482264	0.538169
29680	9.563078	1.168273	-1.719800	0.020116	0.025954	-0.013854	-0.683117	0.262218	0.194100	-0.338434	0.602417	0.482497	0.538287
29681	9.574266	1.147741	-1.821804	0.033763	0.011305	-0.015644	-0.684962	0.262560	0.193573	-0.338770	0.602024	0.482878	0.538173
29682	9.603176	1.069499	-1.789578	0.048753	0.012341	-0.002776	-0.685815	0.262335	0.192576	-0.339541	0.601533	0.483419	0.537751
29683	9.610211	1.101786	-1.847493	0.019079	-0.009926	-0.013772	-0.686707	0.262551	0.192666	-0.339515	0.601485	0.483762	0.537513
29684	9.571909	1.084543	-1.807525	0.013509	-0.003258	-0.017474	-0.684996	0.261645	0.193017	-0.339548	0.601261	0.484202	0.537346
29685	9.615469	1.098546	-1.789738	0.002091	-0.015409	0.001805	-0.685573	0.262915	0.193669	-0.339434	0.601536	0.484211	0.537102
29686	9.590899	1.089788	-1.846849	-0.004284	-0.006184	0.001769	-0.686709	0.263090	0.193407	-0.339485	0.601603	0.484308	0.536908
29687	9.576280	1.085294	-1.865656	-0.002083	-0.004247	0.015529	-0.685140	0.261791	0.193028	-0.339576	0.601919	0.484031	0.536747
29688	9.576253	1.082902	-1.868086	0.010496	0.000865	0.006369	-0.684865	0.262898	0.193802	-0.339895	0.601878	0.484153	0.536480
29689	9.580335	1.025331	-1.919450	0.002096	0.006962	-0.002875	-0.684674	0.262521	0.194275	-0.339947	0.601868	0.484066	0.536536
29690	9.551641	1.044658	-1.898926	0.004903	-0.004319	0.000817	-0.683847	0.264227	0.194374	-0.340107	0.601850	0.484251	0.536287
29691	9.532386	1.139876	-1.936234	-0.023074	0.017097	0.013584	-0.684420	0.264012	0.193092	-0.340129	0.602063	0.483629	0.536596
29692	9.522544	1.123227	-1.955298	-0.046801	-0.014233	-0.015780	-0.682714	0.264993	0.195968	-0.339377	0.602357	0.483509	0.536851
29693	9.556871	1.095124	-1.867391	-0.039010	-0.019030	0.002600	-0.683249	0.263629	0.197587	-0.338736	0.602958	0.483095	0.536953
29694	9.498640	1.105986	-1.923115	-0.075657	-0.029921	0.001616	-0.683527	0.263871	0.198595	-0.337690	0.603766	0.482582	0.537165
29695	9.546918	1.061888	-1.913020	-0.082950	-0.031895	0.004393	-0.682676	0.262599	0.202116	-0.336412	0.604818	0.481761	0.537521
29696	9.609670	1.085661	-1.910381	-0.124428	-0.040542	0.028201	-0.682269	0.264284	0.202784	-0.334970	0.606308	0.480486	0.537885
29697	9.675205	1.159981	-1.880946	-0.054229	-0.021901	0.052193	-0.681252	0.263578	0.205137	-0.334646	0.607514	0.479323	0.537762
29698	9.594000	1.139781	-1.779005	0.011030	-0.012418	0.028430	-0.680157	0.266297	0.205014	-0.335086	0.607822	0.479276	0.537182
29699	9.513536	1.007848	-1.844490	0.061638	0.034048	0.033918	-0.679170	0.266166	0.204430	-0.336511	0.607471	0.479203	0.536753
29700	9.575583	0.842612	-1.852719	0.037359	0.018421	0.050398	-0.679356	0.268156	0.202007	-0.337898	0.607394	0.479074	0.536084
29701	9.657286	0.927794	-1.918022	-0.012698	-0.005879	0.028347	-0.679933	0.269958	0.203542	-0.337982	0.607918	0.478536	0.535917
29702	9.618788	0.930406	-1.911735	-0.016383	0.003439	0.026482	-0.678810	0.271447	0.205040	-0.338286	0.608162	0.478188	0.535759
29703	9.590256	0.925061	-1.859977	-0.003511	0.029169	0.026461	-0.678536	0.271362	0.203758	-0.338798	0.608231	0.477532	0.535942
29704	9.667423	0.875634	-1.831783	-0.014449	0.023580	0.028293	-0.678259	0.271788	0.203782	-0.339418	0.608191	0.477139	0.535946
29705	9.597981	0.933897	-1.799820	-0.009048	-0.005913	0.028346	-0.677440	0.273938	0.203625	-0.339551	0.608690	0.476635	0.535744
29706	9.638180	0.820313	-1.850374	-0.007623	-0.001242	0.011813	-0.678014	0.274261	0.203085	-0.339944	0.608620	0.476801	0.535426
29707	9.614169	0.866673	-1.858836	-0.000696	-0.018916	-0.000989	-0.677976	0.272444	0.204953	-0.339744	0.608922	0.476829	0.535184
29708	9.609296	0.939973	-1.896824	0.035610	0.003838	-0.013790	-0.677993	0.273741	0.204892	-0.340264	0.608414	0.477538	0.534799
29709	9.542478	0.905162	-1.797932	0.108483	0.022830	-0.027460	-0.676169	0.274328	0.204062	-0.341508	0.607271	0.478770	0.534203
29710	9.604848	0.983261	-1.867389	0.082263	-0.029435	-0.044837	-0.678434	0.274641	0.204245	-0.341979	0.606466	0.480622	0.533153
29711	9.556649	1.056779	-1.898925	0.143908	0.036457	-0.072348	-0.679702	0.273046	0.202034	-0.343300	0.604496	0.482678	0.532684
29712	9.618926	0.988701	-1.918606	0.189842	0.017835	-0.132787	-0.680857	0.272139	0.197457	-0.344668	0.601504	0.486504	0.531705
29713	9.554388	1.022390	-1.865247	0.228537	0.041149	-0.124497	-0.681120	0.270431	0.197211	-0.346487	0.598373	0.490039	0.530809
29714	9.595433	1.094839	-1.866420	0.225944	0.022600	-0.152929	-0.682617	0.266576	0.192952	-0.347905	0.595029	0.494205	0.529777
29715	9.614496	1.082882	-1.888950	0.220623	0.011138	-0.145579	-0.683769	0.266718	0.190424	-0.349089	0.592030	0.498091	0.528719
29716	9.580645	1.112593	-1.916477	0.200271	0.019104	-0.154810	-0.686847	0.262995	0.188239	-0.350187	0.588793	0.502065	0.527847
29717	9.561553	1.161184	-1.913030	0.175135	0.001404	-0.134640	-0.687830	0.261245	0.186157	-0.350833	0.586296	0.505387	0.527028
29718	9.564148	1.216940	-1.912764	0.146850	0.012198	-0.098000	-0.689239	0.259645	0.184089	-0.351822	0.584052	0.508160	0.526192
29719	9.599877	1.207656	-1.962471	0.133444	0.016891	-0.052150	-0.689657	0.258288	0.182592	-0.352995	0.582505	0.509956	0.525383
29720	9.542176	1.242273	-1.979302	0.066644	0.013288	-0.050415	-0.690963	0.257521	0.182339	-0.353491	0.581351	0.511242	0.525078
29721	9.503815	1.251964	-1.958480	0.066476	0.006241	-0.055916	-0.692238	0.257023	0.181187	-0.353730	0.580346	0.512451	0.524850
29722	9.537538	1.256626	-1.962126	0.034989	0.024585	-0.037647	-0.691945	0.255628	0.180247	-0.354154	0.579378	0.513226	0.524875
29723	9.544921	1.297768	-1.959718	0.055733	0.005736	-0.046743	-0.691791	0.254623	0.180183	-0.354356	0.578547	0.514219	0.524684
29724	9.561452	1.271408	-1.991910	0.081928	0.004587	-0.059538	-0.693789	0.254498	0.177504	-0.354922	0.577194	0.515917	0.524125
29725	9.518194	1.325170	-1.999604	0.107744	0.009591	-0.052156	-0.692628	0.252448	0.177931	-0.355702	0.575894	0.517490	0.523475
29726	9.479833	1.329689	-1.957186	0.121352	0.004341	-0.057665	-0.694856	0.252350	0.176466	-0.356654	0.574356	0.519485	0.522541
29727	9.539450	1.315724	-2.031972	0.137294	0.001600	-0.042940	-0.694858	0.251961	0.175593	-0.357780	0.573018	0.521312	0.521419
29728	9.547311	1.258469	-1.926357	0.113837	0.034259	-0.033866	-0.695312	0.252537	0.172802	-0.359261	0.571399	0.522800	0.520687
29729	9.561774	1.294943	-1.941153	0.121925	0.013974	-0.002612	-0.695037	0.252976	0.172544	-0.360756	0.570456	0.523911	0.519570
29730	9.561996	1.316506	-1.921696	0.082199	0.044585	-0.020168	-0.696464	0.253210	0.171157	-0.362047	0.569171	0.524748	0.519236
29731	9.591151	1.176859	-1.831908	0.130154	0.036203	-0.005394	-0.696076	0.254345	0.168393	-0.363837	0.567902	0.525808	0.518301
29732	9.533706	1.259810	-1.836355	0.103369	0.027448	-0.011822	-0.696999	0.255258	0.165973	-0.365333	0.566662	0.526954	0.517441
29733	9.581558	1.133238	-1.826892	0.103578	0.007576	-0.002624	-0.697013	0.256534	0.166336	-0.366549	0.565905	0.527907	0.516437
29734	9.600774	1.206379	-1.865782	0.067676	-0.009420	-0.009075	-0.697423	0.255129	0.165827	-0.367186	0.565426	0.528818	0.515576
29735	9.552425	1.246015	-1.902364	0.083558	-0.002816	0.002869	-0.696882	0.256063	0.164181	-0.368122	0.564979	0.529574	0.514622
29736	9.609940	1.251041	-1.945546	0.085255	0.001204	-0.002628	-0.697481	0.257860	0.162884	-0.369175	0.564283	0.530558	0.513617
29737	9.528236	1.239029	-1.911167	0.092234	0.011187	-0.016413	-0.696190	0.256136	0.162480	-0.370158	0.563420	0.531514	0.512868
29738	9.614540	1.202610	-1.953280	0.072025	0.022588	-0.021047	-0.696946	0.259225	0.161265	-0.371044	0.562460	0.532349	0.512416
29739	9.580527	1.217968	-1.995387	0.055461	-0.014191	-0.021027	-0.696218	0.258026	0.162032	-0.371293	0.562079	0.533167	0.511803
29740	9.503387	1.247833	-2.011632	0.038772	-0.004404	-0.030263	-0.695107	0.257861	0.159180	-0.371451	0.561512	0.533995	0.511447
29741	9.488961	1.267392	-2.015796	0.042665	0.011718	-0.022941	-0.696929	0.257267	0.160151	-0.371810	0.560941	0.534512	0.511272
29742	9.556626	1.286087	-1.998881	0.037238	0.008820	-0.020175	-0.696652	0.257298	0.159442	-0.372168	0.560385	0.535082	0.511025
29743	9.523056	1.293354	-1.980669	0.056910	0.012551	-0.037583	-0.697088	0.258035	0.159210	-0.372543	0.559542	0.535904	0.510815
29744	9.566091	1.290910	-2.004144	0.045997	0.018117	-0.037636	-0.697591	0.256285	0.158620	-0.372924	0.558632	0.536694	0.510703
29745	9.532797	1.285498	-1.944962	0.057064	0.016013	-0.033947	-0.697298	0.254890	0.157680	-0.373373	0.557790	0.537450	0.510500
29746	9.528319	1.275178	-1.896551	0.064197	0.020104	-0.041282	-0.697878	0.255520	0.156735	-0.373946	0.556676	0.538456	0.510236
29747	9.614804	1.304295	-1.943075	0.057086	0.025235	-0.033941	-0.697318	0.254477	0.154399	-0.374494	0.555737	0.539141	0.510135
29748	9.494409	1.309869	-1.933705	0.082040	0.030116	-0.024749	-0.698300	0.253388	0.153491	-0.375537	0.554566	0.540065	0.509665
29749	9.497254	1.294456	-1.871109	0.000704	-0.006682	-0.052377	-0.698992	0.252382	0.153718	-0.374926	0.554174	0.540616	0.509957
29750	9.581704	1.323225	-1.888463	-0.005219	0.029200	-0.035874	-0.699608	0.252484	0.153081	-0.374878	0.553545	0.540779	0.510502
29751	9.518853	1.348407	-1.924596	-0.023813	0.009537	-0.045066	-0.699896	0.252387	0.152228	-0.374245	0.553250	0.540876	0.511183
29752	9.509348	1.348242	-1.907333	-0.028773	0.008349	-0.024889	-0.699150	0.249755	0.152906	-0.373817	0.553134	0.540827	0.511673
29753	9.567111	1.304052	-1.897704	-0.052227	0.021584	-0.013939	-0.700141	0.250309	0.153658	-0.373319	0.553265	0.540197	0.512561
29754	9.562296	1.316273	-1.902275	-0.073574	-0.004736	0.011754	-0.700005	0.250607	0.153392	-0.372633	0.554008	0.539384	0.513113
29755	9.524202	1.366958	-1.864287	-0.067801	-0.012837	0.023708	-0.699422	0.250228	0.155062	-0.371976	0.555013	0.538431	0.513505
29756	9.557849	1.337606	-1.863321	-0.088449	-0.018991	0.004411	-0.700552	0.251301	0.156981	-0.370868	0.555959	0.537623	0.514129
29757	9.548056	1.391604	-1.906082	-0.053226	0.009497	0.019121	-0.699265	0.250136	0.156895	-0.370565	0.556573	0.536702	0.514645
29758	9.495032	1.406631	-1.913664	-0.056050	-0.001443	0.017289	-0.698849	0.251105	0.157518	-0.370143	0.557228	0.535959	0.515014
29759	9.514172	1.355518	-1.909881	-0.040509	0.000410	0.016394	-0.697437	0.252426	0.159428	-0.369854	0.557811	0.535266	0.515310
29760	9.533500	1.372365	-1.910495	-0.016725	0.000343	0.016448	-0.697284	0.251557	0.159514	-0.369862	0.558167	0.534902	0.515297
29761	9.542992	1.362798	-1.925405	-0.009432	-0.001462	0.015548	-0.699129	0.252158	0.159569	-0.369889	0.558530	0.534554	0.515246
29762	9.533513	1.308927	-1.881922	-0.015158	-0.019428	0.008215	-0.698123	0.251514	0.160652	-0.369636	0.558971	0.534465	0.515042
29763	9.523616	1.309447	-1.915366	0.009382	-0.026538	0.002765	-0.697017	0.253237	0.160324	-0.369474	0.559317	0.534638	0.514603
29764	9.533375	1.323803	-1.905975	-0.008177	-0.037205	-0.002752	-0.696159	0.254232	0.163210	-0.368987	0.559780	0.534864	0.514213
29765	9.556973	1.300114	-1.960154	-0.009806	-0.019105	0.002720	-0.696713	0.253244	0.163012	-0.368689	0.560191	0.534785	0.514061
29766	9.552053	1.280812	-1.964927	-0.007944	-0.026585	0.004567	-0.695289	0.253160	0.164267	-0.368398	0.560616	0.534859	0.513730
29767	9.540062	1.285675	-1.959615	0.001244	-0.010964	0.004558	-0.696433	0.253519	0.163168	-0.368331	0.560882	0.534812	0.513536
29768	9.518287	1.325007	-1.987531	-0.051960	-0.026241	0.000809	-0.695268	0.252640	0.166075	-0.367505	0.561593	0.534467	0.513710
29769	9.593390	1.294505	-1.922904	-0.029469	-0.008056	0.019189	-0.695425	0.254061	0.166449	-0.367274	0.562212	0.533918	0.513769
29770	9.526372	1.323458	-1.876730	-0.053334	0.002342	0.015447	-0.694563	0.254237	0.168434	-0.366869	0.562814	0.533162	0.514184
29771	9.554912	1.314157	-1.921337	-0.031174	-0.014830	0.024697	-0.693861	0.255052	0.169186	-0.366605	0.563571	0.532581	0.514145
29772	9.590539	1.285540	-1.975997	-0.040329	-0.011054	0.023757	-0.693736	0.256073	0.168824	-0.366304	0.564286	0.531981	0.514197
29773	9.551974	1.290707	-1.979352	-0.016253	-0.021046	0.035740	-0.693304	0.256550	0.170690	-0.366256	0.565115	0.531474	0.513847
29774	9.542092	1.261933	-1.998494	-0.031036	-0.003996	0.028336	-0.693472	0.258701	0.170827	-0.366164	0.565754	0.530847	0.513856
29775	9.518238	1.310458	-1.987624	-0.009322	-0.000759	0.019201	-0.692749	0.258463	0.172504	-0.366238	0.566147	0.530448	0.513782
29776	9.551712	1.257020	-1.998886	0.027169	-0.007086	0.015610	-0.692196	0.258661	0.171237	-0.366638	0.566259	0.530582	0.513234
29777	9.527270	1.252916	-2.041478	0.010393	0.003853	0.002706	-0.691913	0.259051	0.171966	-0.366814	0.566287	0.530540	0.513122
29778	9.546862	1.247352	-1.998768	0.025292	0.011550	0.011904	-0.692923	0.260384	0.171493	-0.367353	0.566181	0.530561	0.512831
29779	9.554135	1.227710	-1.984675	0.021651	0.018005	0.011885	-0.692068	0.260731	0.172922	-0.367901	0.566078	0.530426	0.512692
29780	9.556747	1.232218	-1.960588	0.007231	0.009215	0.021049	-0.692772	0.260326	0.172621	-0.368287	0.566244	0.530155	0.512511
29781	9.547202	1.237000	-1.950538	0.016897	0.015634	0.005457	-0.693635	0.260558	0.171086	-0.368689	0.566131	0.530062	0.512443
29782	9.527455	1.218446	-2.003062	0.012194	0.010397	0.000860	-0.690836	0.262937	0.171491	-0.368953	0.566018	0.530080	0.512360
29783	9.566212	1.203187	-1.970793	0.004924	0.010314	0.002688	-0.690841	0.263102	0.171077	-0.369135	0.566019	0.529934	0.512378
29784	9.551715	1.213112	-1.979849	-0.007828	0.013923	0.004490	-0.691697	0.263687	0.171122	-0.369246	0.566056	0.529679	0.512521
29785	9.551710	1.222876	-1.984616	-0.017291	0.005399	-0.006524	-0.691567	0.264021	0.170150	-0.369029	0.566174	0.529447	0.512787
29786	9.573953	1.272971	-1.934395	-0.007707	0.018254	0.009088	-0.691995	0.264313	0.170173	-0.369240	0.566209	0.529114	0.512939
29787	9.547067	1.246993	-1.972207	-0.033952	0.026245	-0.015762	-0.690547	0.262762	0.172044	-0.368959	0.566138	0.528663	0.513686
29788	9.590487	1.202703	-1.947549	-0.011949	0.023315	-0.013876	-0.689994	0.262299	0.169603	-0.368925	0.565923	0.528494	0.514120
29789	9.509001	1.261045	-1.915135	-0.011852	0.027682	-0.010220	-0.690848	0.263273	0.170521	-0.368966	0.565731	0.528195	0.514609
29790	9.559354	1.246490	-1.941268	0.017810	0.024893	0.004531	-0.690162	0.264579	0.170030	-0.369470	0.565480	0.528107	0.514614
29791	9.590492	1.192938	-1.942782	-0.000923	0.022253	-0.012019	-0.690430	0.261973	0.167604	-0.369558	0.565245	0.527981	0.514938
29792	9.576238	1.168294	-1.906177	0.015869	0.015910	0.000863	-0.692415	0.262037	0.166919	-0.369930	0.565038	0.528007	0.514872
29793	9.562337	1.199129	-1.847484	0.005094	0.004341	0.010041	-0.691848	0.262417	0.167787	-0.370126	0.565175	0.527824	0.514767
29794	9.545076	1.192618	-1.895191	-0.000806	0.012706	-0.006507	-0.691694	0.261548	0.167873	-0.370173	0.565074	0.527755	0.514915
29795	9.576198	1.229340	-1.937179	0.005814	-0.015576	0.004574	-0.691267	0.262849	0.170499	-0.370110	0.565354	0.527790	0.514617
29796	9.542267	1.246992	-1.969612	-0.001859	-0.011057	-0.009218	-0.691277	0.261978	0.167754	-0.369884	0.565459	0.527936	0.514515
29797	9.561161	1.201185	-1.999604	-0.012059	-0.001433	-0.015681	-0.691411	0.262341	0.169194	-0.369558	0.565514	0.527913	0.514713
29798	9.527977	1.217532	-1.935453	0.026731	-0.007956	-0.000916	-0.690712	0.262903	0.169223	-0.369761	0.565476	0.528222	0.514291
29799	9.539948	1.217583	-1.945562	0.016946	-0.010190	-0.024786	-0.691138	0.263053	0.169236	-0.369575	0.565309	0.528666	0.514151
29800	9.537564	1.259018	-1.959696	0.021025	0.003658	-0.010113	-0.690981	0.261632	0.168862	-0.369752	0.565086	0.528946	0.513981
29801	9.532753	1.227330	-1.945229	0.050541	0.010443	-0.001814	-0.692695	0.262559	0.168087	-0.370399	0.564702	0.529324	0.513548
29802	9.561512	1.227402	-1.965629	0.037271	-0.008838	-0.017402	-0.690980	0.261891	0.169445	-0.370541	0.564421	0.529933	0.513127
29803	9.535201	1.261393	-1.954761	0.038950	-0.008522	-0.022905	-0.692710	0.263841	0.168309	-0.370638	0.564093	0.530571	0.512758
29804	9.532647	1.234833	-1.962085	0.056812	-0.027957	-0.037525	-0.692685	0.262898	0.169949	-0.370604	0.563633	0.531764	0.512052
29805	9.560307	1.270974	-2.139216	0.046082	0.008596	-0.032092	-0.693108	0.262366	0.169212	-0.370865	0.562981	0.532453	0.511864
29806	9.537462	1.183586	-1.940860	0.025732	-0.039024	-0.035740	-0.692661	0.261165	0.170124	-0.370380	0.562882	0.533388	0.511350
29807	9.547041	1.278745	-1.988908	0.007755	-0.005445	-0.026636	-0.692367	0.260560	0.170649	-0.370117	0.562715	0.533727	0.511371
29808	9.544183	1.301498	-2.056287	0.006189	-0.006954	-0.016542	-0.692223	0.259747	0.169606	-0.369957	0.562629	0.534016	0.511279
29809	9.523006	1.261733	-1.973627	0.013518	0.005956	-0.017475	-0.692353	0.258889	0.169553	-0.369972	0.562401	0.534228	0.511299
29810	9.575759	1.266692	-2.009385	-0.026613	-0.003445	-0.012022	-0.692783	0.259326	0.169585	-0.369526	0.562572	0.534103	0.511564
29811	9.546653	1.308692	-2.051502	-0.022591	0.006826	0.000815	-0.692640	0.259180	0.169574	-0.369330	0.562797	0.533734	0.511843
29812	9.546788	1.281627	-2.022697	-0.029596	0.014476	0.011797	-0.692244	0.261466	0.169714	-0.369284	0.563061	0.533177	0.512166
29813	9.517878	1.269627	-2.016863	-0.014940	0.002349	0.013672	-0.692519	0.260230	0.168648	-0.369257	0.563413	0.532775	0.512216
29814	9.542134	1.252103	-1.988898	-0.011256	0.030069	0.011803	-0.692643	0.260264	0.170917	-0.369566	0.563401	0.532270	0.512532
29815	9.583068	1.251867	-1.992846	-0.025579	0.020150	0.024645	-0.692653	0.260585	0.170229	-0.369721	0.563766	0.531504	0.512814
29816	9.535169	1.251694	-1.954823	-0.011132	-0.005411	0.020117	-0.692953	0.261354	0.169289	-0.369770	0.564172	0.531203	0.512644
29817	9.523050	1.229949	-1.954512	-0.018357	0.020331	0.020973	-0.692415	0.262705	0.167952	-0.369970	0.564442	0.530550	0.512878
29818	9.554317	1.237149	-1.965296	-0.026636	0.002871	0.020993	-0.690446	0.264325	0.169451	-0.369923	0.564905	0.529999	0.512972
29819	9.546979	1.198366	-1.962859	-0.019621	0.011667	0.043006	-0.691155	0.264881	0.170059	-0.370243	0.565507	0.529147	0.512958
29820	9.532101	1.245545	-2.036876	-0.020449	0.011685	0.011809	-0.691299	0.264897	0.169778	-0.370266	0.565735	0.528700	0.513151
29821	9.527921	1.200558	-1.935561	-0.002632	0.019902	0.027424	-0.691318	0.266071	0.169285	-0.370703	0.565961	0.528138	0.513165
29822	9.551816	1.198301	-1.960625	0.007434	0.010619	0.028381	-0.689645	0.267247	0.168210	-0.371211	0.566156	0.527809	0.512920
29823	9.575468	1.123299	-1.986153	0.003759	0.018110	0.026518	-0.689360	0.267624	0.169222	-0.371692	0.566345	0.527336	0.512851
29824	9.571651	1.153287	-1.869870	0.051720	0.022609	0.041294	-0.690089	0.268564	0.167872	-0.372940	0.566243	0.527203	0.512192
29825	9.563498	1.179346	-1.999833	-0.029455	0.026226	0.015436	-0.689954	0.269530	0.168639	-0.373016	0.566479	0.526455	0.512647
29826	9.590640	1.158533	-1.909195	0.036394	0.018663	0.015582	-0.689665	0.268026	0.166985	-0.373790	0.566256	0.526490	0.512293
29827	9.513574	1.137051	-1.894375	-0.000862	0.025806	-0.010215	-0.690238	0.268076	0.166144	-0.373922	0.566011	0.526327	0.512634
29828	9.537428	1.105599	-1.912381	0.025051	0.025082	0.000848	-0.690418	0.270297	0.164869	-0.374502	0.565633	0.526385	0.512569
29829	9.599944	1.115149	-1.933981	-0.008055	0.015394	-0.004692	-0.690412	0.269996	0.165133	-0.374499	0.565608	0.526164	0.512825
29830	9.551609	1.091346	-1.941990	0.008764	0.018255	0.008167	-0.690691	0.269183	0.164235	-0.374885	0.565512	0.526008	0.512809
29831	9.518032	1.091306	-1.921411	-0.018981	0.006959	-0.001969	-0.690431	0.271170	0.164640	-0.374698	0.565686	0.525708	0.513062
29832	9.523888	1.177264	-1.824448	-0.015264	0.008619	0.000807	-0.691845	0.272125	0.166130	-0.374631	0.565795	0.525457	0.513248
29833	9.573931	1.114474	-1.870209	-0.022652	0.014396	-0.002888	-0.690701	0.270703	0.165463	-0.374471	0.565909	0.525073	0.513632
29834	9.576188	1.136673	-1.899135	-0.046753	-0.003343	-0.012997	-0.690836	0.270268	0.165579	-0.373798	0.566213	0.524764	0.514103
29835	9.557143	1.148598	-1.874189	-0.045169	0.006452	-0.023104	-0.690547	0.270495	0.166723	-0.373090	0.566363	0.524437	0.514784
29836	9.574043	1.148422	-1.869992	-0.033942	0.008639	-0.013906	-0.691633	0.267462	0.167393	-0.372658	0.566459	0.524156	0.515277
29837	9.583871	1.138268	-1.841439	-0.053934	-0.013834	-0.006567	-0.690674	0.269746	0.167385	-0.371809	0.567056	0.523701	0.515697
29838	9.562148	1.148240	-1.850224	-0.043258	-0.017818	-0.017554	-0.690209	0.267643	0.169090	-0.370970	0.567439	0.523579	0.516003
29839	9.571777	1.179896	-1.864871	-0.037598	-0.025632	-0.010183	-0.690350	0.267911	0.169533	-0.370145	0.567996	0.523420	0.516144
29840	9.580981	1.241564	-1.946940	-0.022607	-0.019064	0.002691	-0.689336	0.268016	0.172928	-0.369715	0.568472	0.523266	0.516084
29841	9.576617	1.192021	-1.867388	-0.008515	-0.024361	-0.017466	-0.690741	0.267457	0.173048	-0.369156	0.568723	0.523481	0.515990
29842	9.561663	1.149088	-1.913003	-0.010198	-0.008922	-0.013836	-0.690190	0.267798	0.171789	-0.368850	0.568780	0.523621	0.516004
29843	9.532362	1.188989	-1.979282	-0.020520	0.041696	-0.028620	-0.688629	0.267876	0.172629	-0.368731	0.568322	0.523351	0.516867
29844	9.590866	1.192285	-1.894490	0.002045	0.028422	-0.038632	-0.690315	0.267171	0.172884	-0.368643	0.567699	0.523563	0.517399
29845	9.528762	1.250305	-1.848310	-0.012309	0.030557	-0.027655	-0.691583	0.266638	0.172438	-0.368510	0.567304	0.523449	0.518042
29846	9.562423	1.230685	-1.849697	0.002671	0.020496	-0.013842	-0.691159	0.265304	0.170227	-0.368648	0.566972	0.523493	0.518263
29847	9.617543	1.189360	-1.871351	0.001018	0.010871	-0.006484	-0.691007	0.265505	0.171937	-0.368680	0.566903	0.523421	0.518388
29848	9.571988	1.186844	-1.840678	-0.000640	0.021585	-0.001009	-0.690731	0.265406	0.170937	-0.368889	0.566755	0.523238	0.518586
29849	9.561887	1.148697	-1.884028	-0.041344	-0.023563	-0.013872	-0.690164	0.266187	0.172396	-0.368004	0.567280	0.523063	0.518818
29850	9.552666	1.250473	-1.873358	-0.002611	-0.029966	-0.000925	-0.690715	0.265315	0.172772	-0.367671	0.567663	0.523258	0.518438
29851	9.590847	1.192318	-1.896904	0.001107	-0.048598	0.002780	-0.689884	0.267525	0.174318	-0.367178	0.568308	0.523518	0.517817
29852	9.561644	1.188147	-1.932072	-0.016531	-0.054448	-0.006429	-0.689570	0.266809	0.177102	-0.366357	0.569004	0.523794	0.517356
29853	9.537485	1.212815	-1.950332	-0.002282	-0.038090	0.011923	-0.688727	0.266960	0.176678	-0.366030	0.569660	0.523837	0.516821
29854	9.568701	1.227420	-1.970728	0.009268	-0.029934	-0.001823	-0.688576	0.266903	0.177806	-0.365828	0.569939	0.524171	0.516319
29855	9.542206	1.183685	-1.950698	0.032401	-0.034291	0.008310	-0.689429	0.268006	0.179016	-0.365897	0.570265	0.524585	0.515489
29856	9.556376	1.193844	-1.992226	0.031813	-0.018136	-0.015570	-0.687856	0.267081	0.179793	-0.365910	0.570135	0.525195	0.515001
29857	9.556648	1.168976	-1.946504	0.030908	-0.032977	-0.013716	-0.688286	0.267388	0.179533	-0.365749	0.570226	0.525834	0.514362
29858	9.570666	1.184279	-2.009731	0.030324	-0.018890	-0.002725	-0.688550	0.266484	0.180470	-0.365880	0.570238	0.526300	0.513778
29859	9.531984	1.126237	-2.001417	0.014067	-0.024865	0.005493	-0.687998	0.267615	0.180677	-0.365811	0.570571	0.526486	0.513267
29860	9.556307	1.218354	-2.011388	0.026804	-0.019209	0.002777	-0.687146	0.268378	0.182416	-0.365940	0.570685	0.526839	0.512686
29861	9.543980	1.150635	-2.018615	-0.019340	-0.018149	-0.012928	-0.689131	0.268443	0.181731	-0.365372	0.570999	0.526843	0.512738
29862	9.570343	1.177526	-2.048412	-0.002604	0.010835	-0.005592	-0.687693	0.266422	0.181449	-0.365414	0.570912	0.526790	0.512858
29863	9.505546	1.228744	-2.035992	-0.009449	-0.005779	-0.020265	-0.686848	0.267357	0.182632	-0.365013	0.570950	0.526890	0.513000
29864	9.512638	1.199664	-2.041278	0.016033	-0.006675	0.009145	-0.687121	0.267040	0.183323	-0.365213	0.571084	0.526963	0.512632
29865	9.531819	1.194818	-2.051689	-0.000784	0.008060	-0.005590	-0.687979	0.267108	0.182202	-0.365207	0.571072	0.526883	0.512734
29866	9.531702	1.204779	-2.070944	0.009840	-0.006912	-0.017472	-0.687399	0.266219	0.182566	-0.365079	0.570954	0.527219	0.512609
29867	9.531931	1.194622	-2.037201	-0.000816	0.005352	-0.006502	-0.687536	0.265928	0.182691	-0.365034	0.570960	0.527169	0.512686
29868	9.531764	1.155890	-2.042279	0.011781	-0.003456	-0.013811	-0.687980	0.268042	0.183677	-0.364991	0.570844	0.527445	0.512563
29869	9.536392	1.200093	-2.085643	0.017431	0.003571	-0.008299	-0.687684	0.266769	0.183169	-0.365117	0.570717	0.527616	0.512438
29870	9.536568	1.185152	-2.056761	0.006921	0.006247	0.009109	-0.687680	0.267007	0.184175	-0.365349	0.570786	0.527502	0.512314
29871	9.536460	1.175584	-2.066481	0.011601	-0.006753	-0.020226	-0.688525	0.266072	0.182992	-0.365178	0.570682	0.527824	0.512220
29872	9.522144	1.160803	-2.041887	-0.004362	0.000485	-0.001922	-0.688689	0.267535	0.182519	-0.365135	0.570747	0.527793	0.512210
29873	9.539019	1.175307	-2.047255	-0.005368	0.003471	-0.005593	-0.686426	0.267364	0.182345	-0.365029	0.570817	0.527699	0.512304
29874	9.546352	1.184828	-2.037805	-0.000655	0.010551	-0.001003	-0.688394	0.266262	0.182012	-0.365125	0.570781	0.527602	0.512376
29875	9.527048	1.175255	-2.037145	-0.000509	0.010220	0.004497	-0.687973	0.266542	0.182025	-0.365250	0.570853	0.527392	0.512422
29876	9.563169	1.182358	-2.043281	-0.000801	0.000700	-0.005573	-0.686561	0.267325	0.183193	-0.365180	0.570885	0.527402	0.512427
29877	9.546688	1.184241	-1.994342	-0.000803	0.010874	-0.006508	-0.687276	0.268052	0.183246	-0.365196	0.570836	0.527309	0.512565
29878	9.531866	1.175223	-2.037326	0.001253	0.002959	0.002678	-0.685995	0.267316	0.183188	-0.365264	0.570911	0.527236	0.512509
29879	9.541327	1.151075	-2.049914	0.014375	-0.008887	0.015566	-0.687712	0.268257	0.182130	-0.365472	0.571187	0.527191	0.512099
29880	9.546565	1.169822	-2.004093	0.031438	0.001028	0.002743	-0.686293	0.267677	0.181797	-0.365875	0.571051	0.527451	0.511695
29881	9.538805	1.156169	-2.066695	-0.005057	0.002993	-0.028535	-0.686851	0.267371	0.182350	-0.365536	0.570883	0.527623	0.511948
29882	9.536675	1.155695	-2.030386	0.024779	0.022932	-0.009238	-0.686564	0.266814	0.181887	-0.365956	0.570461	0.527774	0.511963
29883	9.541893	1.213501	-2.003634	0.017022	0.008174	-0.023900	-0.688137	0.268400	0.182285	-0.365971	0.570126	0.528081	0.512008
29884	9.536857	1.165133	-2.011007	0.046601	0.000013	-0.011910	-0.687008	0.267865	0.181108	-0.366377	0.569743	0.528661	0.511546
29885	9.570468	1.169990	-2.029141	0.027235	-0.003277	-0.017440	-0.687557	0.267245	0.182207	-0.366455	0.569518	0.529080	0.511306
29886	9.555940	1.170216	-2.038259	0.057658	-0.007596	-0.008201	-0.687013	0.268029	0.180693	-0.366939	0.569175	0.529782	0.510614
29887	9.553944	1.164631	-1.982663	0.049160	-0.014397	-0.017383	-0.687014	0.268166	0.180844	-0.367151	0.568902	0.530504	0.510015
29888	9.541139	1.156284	-2.076444	0.020828	-0.006022	-0.017458	-0.686438	0.268231	0.182258	-0.367126	0.568726	0.530910	0.509807
29889	9.550733	1.166050	-2.086401	0.048445	0.003700	-0.011911	-0.686147	0.267381	0.181919	-0.367578	0.568332	0.531429	0.509380
29890	9.538703	1.136835	-2.071649	0.046165	-0.002682	-0.028429	-0.687568	0.267444	0.181087	-0.367774	0.567809	0.532203	0.509015
29891	9.550519	1.146913	-2.105842	0.013289	-0.017527	-0.024796	-0.688537	0.266012	0.181290	-0.367470	0.567754	0.532665	0.508812
29892	9.524179	1.200466	-2.106923	0.030340	-0.014287	-0.002743	-0.687553	0.266025	0.180715	-0.367624	0.567737	0.533071	0.508294
29893	9.536017	1.166602	-2.119664	0.021107	-0.011276	-0.006439	-0.688683	0.266172	0.181018	-0.367662	0.567757	0.533358	0.507943
29894	9.502340	1.181372	-2.118309	0.006447	-0.000083	-0.008326	-0.688240	0.265257	0.181947	-0.367630	0.567721	0.533471	0.507887
29895	9.521693	1.205495	-2.118875	-0.004428	0.003418	-0.004674	-0.685702	0.264463	0.179750	-0.367552	0.567799	0.533371	0.507962
29896	9.487792	1.220657	-2.146495	-0.015514	-0.000018	-0.008367	-0.687656	0.264081	0.182293	-0.367274	0.567920	0.533264	0.508140
29897	9.514187	1.223104	-2.161959	-0.012881	0.009285	0.020992	-0.686406	0.266313	0.183270	-0.367421	0.568275	0.532745	0.508181
29898	9.497870	1.229575	-2.093672	-0.000528	0.004696	0.004507	-0.686559	0.266916	0.182743	-0.367495	0.568375	0.532610	0.508158
29899	9.511856	1.235178	-2.156962	0.026791	0.010475	-0.000953	-0.685857	0.266933	0.182171	-0.367881	0.568191	0.532736	0.507951
29900	9.506662	1.167575	-2.176533	0.016302	0.016836	0.016438	-0.686398	0.265338	0.182643	-0.368392	0.568177	0.532541	0.507802
29901	9.536983	1.174670	-1.998872	0.056838	0.027154	0.026607	-0.687008	0.267334	0.180225	-0.369576	0.567895	0.532536	0.507261
29902	9.482796	1.223439	-2.170445	0.012853	0.020263	-0.010180	-0.686440	0.266378	0.179027	-0.369830	0.567570	0.532601	0.507372
29903	9.541064	1.156414	-2.086102	0.043217	0.047577	-0.006490	-0.687445	0.267280	0.178527	-0.370739	0.566829	0.532683	0.507451
29904	9.500347	1.170906	-2.060330	0.018782	0.024089	-0.028528	-0.688283	0.266304	0.178191	-0.370900	0.566241	0.532971	0.507688
29905	9.543439	1.151581	-2.088638	0.020221	0.036816	-0.010188	-0.688714	0.265821	0.176465	-0.371395	0.565739	0.532941	0.507916
29906	9.541009	1.173584	-2.100482	-0.011947	0.018717	-0.013890	-0.689151	0.266565	0.176091	-0.371310	0.565578	0.532802	0.508303
29907	9.545928	1.175814	-2.088573	-0.016771	0.016514	-0.023069	-0.690274	0.265872	0.175917	-0.371038	0.565421	0.532694	0.508790
29908	9.502426	1.195856	-2.113386	-0.054545	-0.000382	-0.031381	-0.689692	0.265501	0.177446	-0.370081	0.565592	0.532451	0.509550
29909	9.474588	1.291735	-2.015100	-0.060013	0.006930	-0.030473	-0.689534	0.263541	0.176331	-0.369139	0.565772	0.532058	0.510443
29910	9.541785	1.316129	-2.060933	-0.063662	-0.007880	-0.028604	-0.689795	0.262229	0.176817	-0.368046	0.566095	0.531766	0.511179
29911	9.493735	1.299144	-2.035092	-0.081520	-0.006979	-0.012137	-0.688923	0.261280	0.178307	-0.366895	0.566766	0.531048	0.512008
29912	9.498947	1.349643	-2.005971	-0.077710	-0.001795	-0.006622	-0.689187	0.260376	0.179244	-0.365920	0.567371	0.530305	0.512806
29913	9.513550	1.349287	-1.987195	-0.043197	-0.005033	-0.015721	-0.689594	0.259351	0.179750	-0.365184	0.567699	0.530005	0.513277
29914	9.522927	1.344799	-2.018977	-0.029922	-0.013522	0.002670	-0.689030	0.260678	0.181810	-0.364723	0.568170	0.529732	0.513365
29915	9.532249	1.301382	-2.041348	-0.018841	-0.014690	0.006358	-0.690851	0.258749	0.180716	-0.364385	0.568652	0.529503	0.513308
29916	9.498572	1.316152	-2.039993	-0.002345	-0.002777	0.006366	-0.689713	0.258826	0.181701	-0.364407	0.568832	0.529413	0.513186
29917	9.513222	1.262058	-1.992583	0.005206	-0.008870	0.015562	-0.690576	0.260517	0.182664	-0.364499	0.569174	0.529284	0.512874
29918	9.541665	1.257801	-2.051647	0.007524	-0.009955	0.033924	-0.688460	0.261575	0.183843	-0.364820	0.569667	0.529012	0.512379
29919	9.565550	1.184832	-2.048185	-0.003183	-0.021621	0.044926	-0.687369	0.264451	0.183446	-0.364983	0.570511	0.528554	0.511796
29920	9.530427	1.182619	-2.225634	-0.002998	0.007631	0.048536	-0.688488	0.263997	0.184278	-0.365532	0.571042	0.527892	0.511495
29921	9.469019	1.156497	-2.054421	-0.043742	-0.065275	0.037550	-0.687784	0.264402	0.184580	-0.364693	0.572552	0.527422	0.510891
29922	9.526456	1.166535	-2.109645	-0.019720	-0.019341	0.007256	-0.684680	0.265589	0.185757	-0.364350	0.573036	0.527266	0.510754
29923	9.526048	1.145298	-2.153248	-0.029511	-0.019907	0.017326	-0.685270	0.267862	0.186471	-0.363945	0.573764	0.526841	0.510664
29924	9.502388	1.161778	-2.103945	-0.011285	-0.026306	0.015535	-0.686103	0.268050	0.188756	-0.363697	0.574358	0.526711	0.510306
29925	9.533298	1.152526	-2.153472	0.006054	-0.007716	0.011873	-0.684411	0.268584	0.189057	-0.363772	0.574646	0.526623	0.510020
29926	9.542813	1.116089	-2.154065	0.019365	-0.018850	-0.002768	-0.684696	0.268602	0.188777	-0.363771	0.574744	0.526965	0.509556
29927	9.531062	1.125411	-2.119748	0.037827	-0.010030	0.002759	-0.684413	0.268863	0.189216	-0.364095	0.574730	0.527321	0.508973
29928	9.511792	1.103583	-2.109507	0.048803	-0.011909	0.002776	-0.684423	0.270118	0.190002	-0.364547	0.574615	0.527833	0.508248
29929	9.545056	1.094413	-2.166368	0.041475	0.001122	0.000910	-0.683146	0.270071	0.190554	-0.365012	0.574441	0.528164	0.507766
29930	9.554617	1.133507	-2.193041	0.016999	-0.000958	-0.024819	-0.684133	0.269009	0.189081	-0.364940	0.574148	0.528597	0.507699
29931	9.516051	1.138674	-2.196396	0.020605	-0.002708	-0.026652	-0.685256	0.267649	0.187874	-0.364845	0.573874	0.529061	0.507594
29932	9.525756	1.114102	-2.177595	0.020619	0.020417	-0.028526	-0.686377	0.267611	0.189015	-0.364998	0.573303	0.529411	0.507763
29933	9.520945	1.138512	-2.186918	0.019132	0.003899	-0.013818	-0.684554	0.268198	0.188184	-0.365086	0.573110	0.529665	0.507654
29934	9.516072	1.116688	-2.184463	0.013722	0.014852	-0.012016	-0.684837	0.268073	0.187896	-0.365270	0.572819	0.529797	0.507712
29935	9.506838	1.152634	-2.147650	0.016126	0.017444	-0.024856	-0.684830	0.267629	0.188151	-0.365355	0.572393	0.530047	0.507869
29936	9.520907	1.138578	-2.191748	0.004262	0.008171	-0.023030	-0.685687	0.267827	0.187323	-0.365246	0.572124	0.530257	0.508032
29937	9.520863	1.153290	-2.203727	-0.015703	0.015269	-0.017573	-0.686938	0.266529	0.187820	-0.365017	0.572032	0.530117	0.508447
29938	9.501988	1.177110	-2.161803	-0.004653	-0.001615	-0.012935	-0.687349	0.266057	0.188785	-0.364797	0.572044	0.530181	0.508524
29939	9.511518	1.167478	-2.171884	-0.017266	0.007250	-0.006551	-0.685645	0.265458	0.188731	-0.364576	0.572161	0.529958	0.508783
29940	9.511122	1.138902	-2.210704	-0.022811	0.001855	-0.008394	-0.685643	0.265444	0.189014	-0.364234	0.572314	0.529765	0.509057
29941	9.530998	1.196254	-2.157932	0.009772	-0.001391	0.013712	-0.685959	0.267108	0.187422	-0.364438	0.572539	0.529648	0.508780
29942	9.477572	1.214424	-2.218619	-0.024561	0.036839	-0.008449	-0.688198	0.265811	0.188212	-0.364451	0.572343	0.529188	0.509470
29943	9.530711	1.155293	-2.177512	-0.015459	0.035086	-0.010260	-0.686654	0.266381	0.187808	-0.364505	0.572126	0.528825	0.510051
29944	9.478236	1.210825	-2.131708	-0.008335	0.020647	-0.015729	-0.686641	0.265910	0.188628	-0.364444	0.571914	0.528715	0.510446
29945	9.516933	1.200546	-2.109067	0.013695	0.029685	-0.013858	-0.687480	0.263741	0.186234	-0.364737	0.571501	0.528730	0.510683
29946	9.543427	1.175993	-2.100556	-0.001709	0.010886	-0.006516	-0.687513	0.266327	0.186255	-0.364760	0.571421	0.528672	0.510818
29947	9.524113	1.203021	-2.116566	0.013840	0.010838	-0.006485	-0.686797	0.265730	0.186494	-0.364931	0.571277	0.528741	0.510784
29948	9.492978	1.229737	-2.103150	0.008032	0.002296	-0.017496	-0.685816	0.266295	0.186378	-0.364849	0.571109	0.528958	0.510806
29949	9.526508	1.193274	-2.114304	0.004350	0.019049	-0.020282	-0.686107	0.267145	0.186718	-0.364857	0.570805	0.529029	0.511067
29950	9.526344	1.166731	-2.124133	0.032177	0.014413	-0.005543	-0.687253	0.267252	0.184895	-0.365310	0.570455	0.529276	0.510878
29951	9.533779	1.161442	-2.095459	0.002712	0.007515	-0.012011	-0.687790	0.265234	0.185198	-0.365262	0.570369	0.529319	0.510964
29952	9.526649	1.190588	-2.095003	-0.000875	0.018463	-0.010197	-0.688056	0.264078	0.185412	-0.365321	0.570182	0.529239	0.511213
29953	9.526953	1.180301	-2.051602	0.001253	0.021481	0.000813	-0.689087	0.265794	0.182980	-0.365537	0.570100	0.529018	0.511380
29954	9.546257	1.189874	-2.052261	0.008619	0.039876	0.000803	-0.688239	0.266980	0.184887	-0.366046	0.569738	0.528755	0.511691
29955	9.531840	1.189903	-2.046891	0.006644	0.021684	-0.002845	-0.687953	0.266424	0.184425	-0.366288	0.569575	0.528628	0.511830
29956	9.526999	1.160706	-2.037238	0.021348	0.027053	-0.000995	-0.689665	0.265879	0.181434	-0.366800	0.569219	0.528624	0.511864
29957	9.550936	1.170574	-2.062224	0.030507	0.012194	0.000888	-0.689398	0.266231	0.180037	-0.367253	0.569018	0.528767	0.511615
29958	9.526810	1.204941	-2.080422	0.010651	0.006073	0.011870	-0.688114	0.265877	0.180994	-0.367540	0.569104	0.528646	0.511438
29959	9.541593	1.179880	-2.027997	0.006654	0.006845	-0.000985	-0.688681	0.266560	0.181892	-0.367645	0.569112	0.528606	0.511394
29960	9.550860	1.170704	-2.071882	-0.000863	0.003626	-0.008336	-0.687846	0.267421	0.181654	-0.367569	0.569094	0.528616	0.511459
29961	9.550621	1.166246	-2.100889	-0.008088	0.010852	-0.005610	-0.688967	0.266449	0.181321	-0.367501	0.569123	0.528449	0.511649
29962	9.560703	1.131256	-2.029029	0.007043	0.004134	0.013698	-0.688280	0.267353	0.180238	-0.367752	0.569268	0.528292	0.511470
29963	9.570118	1.199872	-2.086906	-0.048257	0.045958	-0.005735	-0.689141	0.268103	0.179869	-0.367597	0.569231	0.527456	0.512484
29964	9.570288	1.121526	-2.031866	-0.021976	0.046245	0.019080	-0.688711	0.267796	0.180129	-0.368005	0.569225	0.526618	0.513058
29965	9.506082	1.164392	-1.939811	-0.014728	0.024107	0.019125	-0.687307	0.268893	0.180750	-0.368257	0.569426	0.526001	0.513286
29966	9.537486	1.173789	-1.933678	-0.017858	0.041445	0.037451	-0.687913	0.269670	0.176840	-0.368863	0.569618	0.525046	0.513617
29967	9.604570	1.125208	-1.963074	-0.016400	0.044169	0.022774	-0.686656	0.271069	0.177199	-0.369345	0.569663	0.524220	0.514065
29968	9.583055	1.129939	-1.942915	-0.007306	0.023882	0.022821	-0.688218	0.271795	0.177543	-0.369721	0.569817	0.523652	0.514202
29969	9.546259	1.111821	-2.018953	-0.019708	0.012119	0.004451	-0.687930	0.271361	0.177513	-0.369640	0.570024	0.523237	0.514453
29970	9.544044	1.170034	-2.018491	-0.009006	0.018036	0.028328	-0.687104	0.272809	0.177029	-0.369999	0.570302	0.522638	0.514496
29971	9.594598	1.091715	-1.991906	0.018561	0.041789	0.030178	-0.686808	0.271400	0.176372	-0.370927	0.570189	0.522105	0.514494
29972	9.590019	1.096204	-1.962719	-0.001224	0.009791	0.011840	-0.688816	0.273456	0.176095	-0.371117	0.570324	0.521833	0.514484
29973	9.561377	1.052029	-1.908795	0.003315	0.013558	0.009996	-0.688399	0.272960	0.174361	-0.371369	0.570404	0.521582	0.514467
29974	9.571015	1.047083	-1.906772	0.020360	0.020542	0.031123	-0.687144	0.274367	0.174578	-0.372116	0.570468	0.521233	0.514211
29975	9.599883	1.051841	-1.915067	0.018301	0.034963	0.021010	-0.688019	0.275868	0.173548	-0.372877	0.570331	0.520849	0.514201
29976	9.571156	1.027325	-1.880335	0.020612	0.017406	0.006352	-0.687728	0.275549	0.174092	-0.373334	0.570170	0.520803	0.514093
29977	9.571100	0.988397	-1.870925	0.017817	0.014760	0.004509	-0.687745	0.276178	0.172999	-0.373711	0.570073	0.520751	0.513980
29978	9.580615	1.008059	-1.895308	0.012848	0.012889	-0.010174	-0.686926	0.277667	0.171668	-0.373871	0.569836	0.520856	0.514019
29979	9.556842	1.007662	-1.853357	0.021494	0.013770	0.005436	-0.687470	0.275956	0.171566	-0.374291	0.569731	0.520838	0.513849
29980	9.590322	0.978604	-1.874123	0.021225	0.010696	-0.004651	-0.686370	0.278375	0.171707	-0.374572	0.569520	0.520973	0.513741
29981	9.592470	0.940018	-1.891364	0.025094	-0.004589	0.004551	-0.686507	0.277021	0.170066	-0.374835	0.569568	0.521136	0.513330
29982	9.566354	1.032206	-1.880124	0.016889	0.012001	0.004518	-0.687231	0.278730	0.170605	-0.375179	0.569468	0.521118	0.513209
29983	9.565738	1.016211	-1.952670	-0.046872	-0.010433	-0.017598	-0.687227	0.278307	0.170437	-0.374333	0.569885	0.520839	0.513647
29984	9.604815	0.973561	-1.867451	0.002604	0.017039	-0.017541	-0.686364	0.276746	0.169764	-0.374340	0.569609	0.520887	0.513898
29985	9.551782	1.008118	-1.884567	-0.017955	0.002312	-0.032245	-0.688349	0.277076	0.169521	-0.373808	0.569526	0.520975	0.514288
29986	9.556632	1.017786	-1.884685	-0.006253	-0.005626	-0.038630	-0.688319	0.276106	0.171725	-0.373256	0.569335	0.521336	0.514535
29987	9.611719	1.022859	-1.930192	-0.023285	0.006621	-0.026743	-0.688901	0.276743	0.170638	-0.372765	0.569305	0.521273	0.514988
29988	9.570872	1.071723	-1.935592	-0.012213	-0.010318	-0.021189	-0.688469	0.276422	0.171180	-0.372281	0.569383	0.521415	0.515108
29989	9.555785	1.033901	-2.000493	-0.021400	-0.010179	-0.023054	-0.688857	0.273161	0.170413	-0.371673	0.569551	0.521456	0.515320
29990	9.561400	1.115401	-1.932537	-0.008427	-0.006000	-0.016596	-0.689710	0.274135	0.171332	-0.371322	0.569606	0.521550	0.515416
29991	9.565974	1.064578	-1.942702	0.013207	-0.011798	-0.028481	-0.688840	0.272798	0.171948	-0.371035	0.569478	0.522022	0.515288
29992	9.560861	1.077322	-1.985907	-0.008835	-0.026351	-0.030336	-0.688841	0.272669	0.171657	-0.370325	0.569602	0.522418	0.515260
29993	9.561196	1.076734	-1.942444	0.011414	-0.015586	-0.026642	-0.688391	0.271719	0.173292	-0.369996	0.569546	0.522878	0.515091
29994	9.582910	1.086291	-1.943194	0.005992	-0.017570	-0.023890	-0.688654	0.270543	0.173929	-0.369607	0.569543	0.523282	0.514964
29995	9.705832	1.104884	-1.947670	0.002485	0.050647	-0.024893	-0.690621	0.269706	0.174037	-0.369888	0.568889	0.523139	0.515629
29996	9.762508	1.459076	-1.626216	-0.011583	-0.019308	0.006470	-0.691049	0.269338	0.172885	-0.369599	0.569345	0.523036	0.515438
29997	9.487955	1.690021	-1.703817	0.116251	-0.068247	0.141657	-0.690377	0.272581	0.173931	-0.371640	0.570799	0.523047	0.512342
29998	9.465555	1.112695	-1.861336	0.109207	-0.064919	0.147955	-0.687726	0.275406	0.174083	-0.373702	0.572296	0.522907	0.509306
29999	9.439599	0.677095	-1.916347	0.015241	-0.128353	0.057870	-0.685501	0.279967	0.177037	-0.373100	0.574225	0.523279	0.507190
30000	9.376177	0.568450	-2.279426	-0.107661	-0.199915	-0.017540	-0.684344	0.281923	0.183661	-0.369573	0.576963	0.523829	0.506096
30001	9.505830	0.362796	-2.563400	-0.270070	-0.131462	-0.355650	-0.683085	0.276645	0.191248	-0.361447	0.576689	0.526067	0.509940
30002	9.487735	0.321840	-2.393904	-0.517539	-0.103545	-0.721378	-0.687866	0.257394	0.198583	-0.346949	0.573912	0.529714	0.519282
30003	9.332857	1.342509	-2.289668	-0.605431	0.027037	-0.730795	-0.694427	0.232515	0.204027	-0.332631	0.570152	0.531445	0.530895
30004	9.284710	1.804423	-2.168911	-0.613867	0.044286	-0.633506	-0.700145	0.207256	0.208164	-0.319296	0.567054	0.531708	0.542020
30005	9.257293	2.026395	-2.069818	-0.595213	0.078090	-0.552742	-0.704492	0.184884	0.211619	-0.307338	0.564220	0.530869	0.552609
30006	9.179414	2.365548	-2.001891	-0.655548	0.086775	-0.618898	-0.708677	0.158534	0.211142	-0.293949	0.560737	0.529920	0.564227
30007	9.223135	2.936046	-1.888692	-0.603967	0.134078	-0.503150	-0.714884	0.135654	0.210902	-0.282873	0.557532	0.527811	0.574941
30008	9.271059	2.951489	-1.619846	-0.590532	0.061972	-0.436922	-0.714272	0.121530	0.211569	-0.271869	0.555594	0.525415	0.584244
30009	9.209089	3.473369	-1.442625	-0.432920	0.032075	-0.282334	-0.715480	0.106806	0.213349	-0.264070	0.554726	0.523210	0.590591
30010	9.217489	3.695658	-1.385933	-0.251822	0.017962	-0.177314	-0.715930	0.098170	0.213804	-0.259345	0.554085	0.522025	0.594323
30011	9.091146	3.722752	-1.530793	-0.104888	0.026675	-0.191750	-0.718934	0.088830	0.211832	-0.256156	0.552440	0.522683	0.596655
30012	9.070905	3.909941	-1.734134	0.009729	0.087360	-0.118197	-0.720858	0.083758	0.210401	-0.255757	0.550208	0.523591	0.598090
30013	9.104518	3.763576	-1.688035	0.131128	0.090532	0.008645	-0.721014	0.084906	0.210474	-0.258209	0.548671	0.524535	0.597621
30014	9.005176	3.609130	-1.692574	0.227176	0.123012	0.107831	-0.719977	0.088892	0.205050	-0.263259	0.547259	0.525351	0.595995
30015	9.113719	3.481348	-1.625001	0.283132	0.108958	0.218077	-0.720959	0.096060	0.199845	-0.270045	0.546874	0.525695	0.593000
30016	9.253647	3.328850	-1.539438	0.356830	0.097546	0.376070	-0.722819	0.107400	0.197741	-0.279404	0.547819	0.525189	0.588221
30017	9.204798	2.993752	-1.481824	0.322465	0.131383	0.489664	-0.720807	0.123431	0.192495	-0.290007	0.549705	0.522791	0.583447
30018	9.253170	2.944318	-1.438061	0.318323	0.155728	0.607070	-0.718820	0.141210	0.186793	-0.302172	0.552441	0.518809	0.578220
30019	9.396647	2.647668	-1.455022	0.352685	0.141218	0.695230	-0.716484	0.164195	0.180281	-0.315483	0.555949	0.514235	0.571798
30020	9.505990	2.200734	-1.459610	0.351531	0.072981	0.759516	-0.712726	0.188310	0.176657	-0.328768	0.560732	0.509217	0.564083
30021	9.446376	1.887186	-1.556046	0.408902	0.202535	0.838264	-0.706694	0.218984	0.167476	-0.344761	0.564326	0.502951	0.556521
30022	9.625339	1.353089	-1.247373	0.394675	0.116801	0.825488	-0.702017	0.246552	0.160520	-0.359508	0.568610	0.497085	0.548036
30023	9.624814	0.880839	-1.115163	0.422582	0.167659	0.835480	-0.693903	0.271019	0.154187	-0.375036	0.572072	0.490854	0.539577
30024	9.671268	0.498178	-1.177368	0.330301	0.144367	0.736183	-0.686947	0.295527	0.144469	-0.388106	0.575292	0.484790	0.532345
30025	9.713783	0.289616	-1.199641	0.223090	0.128618	0.557045	-0.680768	0.316449	0.137791	-0.397801	0.577690	0.479643	0.527230
30026	9.789560	0.042623	-1.266889	0.162733	0.078769	0.423015	-0.672944	0.331506	0.132995	-0.404863	0.579700	0.475774	0.523137
30027	9.744666	-0.039776	-1.427587	0.206259	0.057772	0.340523	-0.669029	0.343946	0.130055	-0.411340	0.580796	0.473417	0.518990
30028	9.671188	-0.339626	-1.453364	0.132913	0.064621	0.228357	-0.666624	0.351363	0.124550	-0.415838	0.581293	0.471550	0.516544
30029	9.789622	-1.120496	-1.697190	0.002832	-0.010576	-0.017799	-0.664548	0.353850	0.122986	-0.415586	0.581384	0.471781	0.516434
30030	9.818984	-1.307523	-1.871009	-0.238608	-0.097731	-0.491631	-0.668216	0.345197	0.127719	-0.406761	0.579812	0.475758	0.521553
30031	9.575294	-0.235609	-1.743793	-0.536196	-0.032263	-0.743603	-0.677226	0.324611	0.134303	-0.392423	0.577543	0.478871	0.532101
30032	10.429348	1.759960	-0.907630	-0.444560	0.267087	-0.546993	-0.686794	0.301594	0.137910	-0.383951	0.573002	0.478240	0.543633
30033	9.777436	1.312087	-0.262967	-0.293949	-0.031785	-0.392268	-0.690009	0.288783	0.139404	-0.375995	0.571995	0.479668	0.548969
30034	9.775218	0.484263	-0.198231	-0.354127	-0.393419	-0.733282	-0.694622	0.269369	0.149984	-0.360043	0.571955	0.486990	0.553242
30035	9.442267	0.890858	-1.043052	-0.610822	-0.531450	-1.016209	-0.700024	0.240702	0.170754	-0.336547	0.572306	0.495404	0.560158
30036	9.445675	1.542073	-1.500297	-0.638854	-0.445792	-0.906196	-0.703439	0.209300	0.188076	-0.314553	0.572567	0.501409	0.567285
30037	9.297037	2.332036	-1.735970	-0.543424	-0.335239	-0.695053	-0.707180	0.180149	0.203561	-0.297046	0.572879	0.505117	0.573088
30038	9.134078	2.565767	-1.718690	-0.428323	-0.269478	-0.568304	-0.709855	0.154680	0.216859	-0.282840	0.572821	0.508181	0.577607
30039	9.144119	2.833287	-1.780125	-0.294169	-0.166535	-0.416762	-0.709598	0.140698	0.226458	-0.272952	0.572296	0.510373	0.580942
30040	9.058744	2.977158	-1.974066	-0.129294	-0.053503	-0.281738	-0.710531	0.126808	0.228713	-0.267619	0.570850	0.512298	0.583148
30041	9.105019	2.958905	-1.903450	-0.059433	-0.006728	-0.204590	-0.709914	0.121984	0.227272	-0.264477	0.569301	0.513884	0.584698
30042	9.182544	2.977145	-1.857920	0.091798	0.110101	-0.101691	-0.709865	0.117714	0.226438	-0.265439	0.566589	0.515453	0.585514
30043	9.239644	2.970699	-1.949472	0.117408	0.126322	-0.034675	-0.711406	0.115794	0.225058	-0.267654	0.564284	0.516464	0.585841
30044	9.126304	3.132625	-2.028720	0.208387	0.202655	0.008506	-0.713438	0.116130	0.218869	-0.272167	0.560987	0.517636	0.585894
30045	9.096358	3.296285	-1.920251	0.352372	0.327083	0.045315	-0.716091	0.119192	0.210024	-0.280001	0.555840	0.519383	0.585563
30046	8.178755	3.358699	-1.571510	0.469795	0.367294	-0.083162	-0.719672	0.123659	0.193348	-0.288026	0.548112	0.523644	0.585159
30047	8.525960	3.881625	-1.146293	0.411565	0.384058	-0.206998	-0.723171	0.123798	0.179940	-0.294064	0.539181	0.528433	0.586148
30048	10.416614	3.849724	-1.569874	0.210648	0.290362	-0.255473	-0.726247	0.117001	0.173031	-0.296378	0.531930	0.531859	0.588504
30049	9.758807	3.321922	-1.650166	0.311818	0.111682	-0.012985	-0.728126	0.115678	0.165462	-0.300663	0.528756	0.534956	0.586379
30050	8.520112	3.062590	-1.552390	0.285917	0.065106	0.256492	-0.728365	0.121291	0.162417	-0.307366	0.529110	0.535124	0.582418
30051	9.000475	3.000963	-1.730180	0.087460	-0.023695	0.197612	-0.726221	0.129118	0.160338	-0.310263	0.531102	0.534168	0.579942
30052	9.154732	3.260782	-1.835707	-0.131749	-0.137655	0.050628	-0.725677	0.133220	0.164413	-0.307963	0.534160	0.532889	0.579535
30053	8.683220	3.492012	-1.831059	-0.443469	-0.247977	-0.031535	-0.724613	0.131446	0.170946	-0.300099	0.539541	0.529585	0.581701
30054	8.639504	3.566087	-1.906237	-0.730862	-0.304493	0.003780	-0.722368	0.129363	0.183395	-0.288978	0.547549	0.522736	0.586028
30055	8.589056	4.127827	-1.813730	-0.829587	-0.306667	0.044967	-0.719475	0.122267	0.198215	-0.277025	0.556440	0.514241	0.590921
30056	8.465201	4.540810	-1.801574	-0.770278	-0.293474	0.005648	-0.717421	0.114339	0.212707	-0.265439	0.564272	0.506551	0.595437
30057	8.238277	4.718745	-1.929612	-0.827393	-0.255879	0.056836	-0.716587	0.110404	0.222363	-0.253939	0.572286	0.497412	0.600488
30058	8.156376	4.894884	-2.000281	-0.776560	-0.146334	0.100813	-0.715062	0.108537	0.233559	-0.244750	0.579026	0.487530	0.605921
30059	8.193155	5.011272	-1.657895	-0.867969	-0.227639	0.078781	-0.711538	0.104267	0.243310	-0.233117	0.586751	0.477258	0.611232
30060	8.575911	5.131866	-1.449196	-0.858690	-0.189282	0.115552	-0.711679	0.099997	0.254230	-0.222587	0.594186	0.466126	0.616543
30061	8.758736	4.755507	-1.330464	-0.842173	-0.189309	0.115566	-0.710890	0.089648	0.265751	-0.211875	0.601253	0.455297	0.621537
30062	10.727307	3.892380	-1.298600	-0.728786	0.047004	0.291877	-0.710011	0.091322	0.272360	-0.207118	0.606445	0.442381	0.627395
30063	10.997250	2.386578	-1.275033	-0.472814	0.160126	0.126842	-0.709444	0.093425	0.276167	-0.204084	0.607481	0.434352	0.632973
30064	9.800117	2.110597	-1.403563	-0.411674	0.301200	0.209003	-0.713567	0.093360	0.272946	-0.204311	0.607232	0.425252	0.639287
30065	9.923636	0.478689	-0.942966	-0.609669	0.254511	0.259845	-0.716300	0.095531	0.270560	-0.202152	0.608647	0.413295	0.646429
30066	9.977758	1.349543	-1.168786	-0.295953	0.266741	0.225720	-0.721326	0.096855	0.262762	-0.203647	0.608338	0.405532	0.651151
30067	9.348080	1.092567	-0.844973	-0.214198	0.319534	0.198096	-0.723541	0.100624	0.256931	-0.206047	0.606699	0.399047	0.655913
30068	9.617016	0.858174	-0.868637	-0.318619	0.247110	0.198945	-0.724868	0.102694	0.253251	-0.206738	0.606437	0.391324	0.660575
30069	9.559849	0.681809	-0.708224	-0.224174	0.279559	0.376133	-0.726658	0.107513	0.249322	-0.211075	0.606689	0.382604	0.664070
30070	9.607579	0.906669	-0.863136	-0.118002	0.230962	0.383802	-0.727128	0.117376	0.241732	-0.216482	0.607134	0.375292	0.666093
30071	9.485035	1.014922	-0.553493	-0.087654	0.184712	0.292178	-0.729247	0.126455	0.238922	-0.220646	0.607376	0.369714	0.667624
30072	9.909726	1.264556	-0.584657	-0.053329	0.151284	0.141950	-0.731748	0.131313	0.234437	-0.223001	0.606735	0.366514	0.669186
30073	9.623577	1.261328	-0.194740	0.040011	0.053480	0.015612	-0.729394	0.133557	0.231864	-0.224072	0.606124	0.366544	0.669366
30074	9.579137	1.615397	-0.171446	0.132485	-0.084722	-0.172958	-0.729365	0.131790	0.232745	-0.222732	0.605489	0.370701	0.668097
30075	9.722303	1.675387	-0.379312	0.160020	-0.224637	-0.328633	-0.729518	0.124401	0.236956	-0.218606	0.605500	0.377717	0.665516
30076	9.159691	1.598450	-0.494042	0.410381	-0.204580	-0.308131	-0.727535	0.115820	0.241355	-0.217904	0.604167	0.387688	0.661210
30077	10.185843	2.435748	-0.898949	0.326959	-0.156585	-0.177721	-0.725606	0.112607	0.247648	-0.218292	0.603612	0.394736	0.657407
30078	9.366368	2.870045	-0.483819	0.335490	-0.024573	-0.141308	-0.725011	0.110300	0.247640	-0.220266	0.601445	0.400854	0.655029
30079	9.281425	3.606522	-0.562799	0.137400	0.100093	-0.029848	-0.726415	0.107738	0.244661	-0.222311	0.599470	0.402501	0.655139
30080	10.820980	3.077618	-0.993398	-0.165520	0.061091	-0.034726	-0.726438	0.108537	0.243013	-0.220347	0.599225	0.400382	0.657320
30081	9.665672	3.312714	-0.917257	-0.015374	-0.001284	0.012249	-0.728412	0.105481	0.238592	-0.220275	0.599596	0.399992	0.657244
30082	8.733683	2.847599	-0.646298	-0.074519	0.011370	0.263254	-0.727057	0.110719	0.239757	-0.222915	0.601976	0.395706	0.656773
30083	8.603186	2.887115	-0.090423	-0.316601	-0.086937	0.115204	-0.725253	0.113542	0.240200	-0.219865	0.605601	0.390505	0.657581
30084	9.261109	3.219589	0.087627	-0.592110	-0.290853	-0.109607	-0.723552	0.108420	0.250340	-0.208952	0.611218	0.385202	0.659068
30085	9.438753	3.277365	-0.334108	-0.925402	-0.343327	-0.185380	-0.720582	0.093972	0.262716	-0.192431	0.618203	0.376610	0.662541
30086	9.309081	2.756626	-0.675657	-0.971861	-0.307510	-0.150786	-0.719330	0.081003	0.274777	-0.176051	0.624847	0.366607	0.666462
30087	9.444942	2.390651	-0.402924	-0.888499	-0.196503	-0.055395	-0.713414	0.066384	0.283857	-0.162661	0.630221	0.356066	0.670507
30088	9.596008	1.966490	-0.319550	-0.708131	-0.070116	-0.099323	-0.713175	0.052636	0.291631	-0.151871	0.632790	0.347909	0.674886
30089	9.609157	2.355403	-0.032475	-0.635812	0.035157	-0.139647	-0.712896	0.042004	0.291529	-0.142117	0.633354	0.340909	0.680035
30090	9.649818	1.815941	-0.153457	-0.689177	0.028379	-0.084770	-0.713018	0.029645	0.291606	-0.132404	0.634380	0.332393	0.685234
30091	9.683079	1.648241	-0.143717	-0.580525	0.049776	0.076881	-0.714232	0.023615	0.288975	-0.126403	0.635843	0.323216	0.689389
30092	9.715685	1.689004	-0.306510	-0.472757	0.025412	0.141369	-0.714469	0.018968	0.287129	-0.122489	0.637661	0.314715	0.692343
30093	9.740563	2.099660	-0.379644	-0.379461	0.006979	0.075587	-0.714018	0.017875	0.288755	-0.118758	0.639106	0.308351	0.694521
30094	9.575077	2.042691	-0.564653	-0.296935	0.003060	0.013307	-0.715648	0.013260	0.289615	-0.115155	0.639930	0.303936	0.696314
30095	9.643609	2.006212	-0.412860	-0.302108	-0.079141	0.033629	-0.712768	0.011318	0.293147	-0.111315	0.642094	0.299339	0.696936
30096	9.672479	1.932917	-0.387847	-0.203544	-0.032984	0.088797	-0.711661	0.011705	0.290753	-0.109735	0.643620	0.295325	0.697492
30097	9.483338	1.907730	-0.219098	-0.152389	-0.021923	0.085168	-0.712791	0.012247	0.291789	-0.108896	0.644948	0.291993	0.697799
30098	9.560151	1.971119	-0.284361	-0.124665	0.039428	0.089738	-0.711653	0.012059	0.292333	-0.108761	0.645278	0.288899	0.698802
30099	9.552669	1.849663	-0.265549	-0.125368	0.015119	0.064980	-0.712211	0.010963	0.291420	-0.108223	0.645914	0.286100	0.699450
30100	9.528980	2.014972	-0.282910	-0.074938	0.026489	0.103620	-0.711958	0.013523	0.291861	-0.108848	0.646383	0.283545	0.699959
30101	9.779108	1.914040	-0.302584	-0.070965	0.015175	0.046794	-0.712313	0.017399	0.289134	-0.108772	0.646804	0.281726	0.700317
30102	9.727200	2.027116	-0.208116	0.013176	-0.042498	0.052566	-0.712612	0.018829	0.289368	-0.109435	0.647752	0.281215	0.699542
30103	9.590090	2.032540	-0.178798	0.079353	-0.066153	-0.002350	-0.712625	0.020499	0.290464	-0.110169	0.648710	0.282302	0.698100
30104	9.509829	2.163668	-0.329534	0.119016	-0.084405	-0.022431	-0.710042	0.019441	0.293629	-0.110916	0.649584	0.284331	0.696344
30105	9.618411	2.216304	-0.333252	0.206218	-0.083453	-0.011219	-0.708901	0.020159	0.296212	-0.113079	0.650445	0.287331	0.693956
30106	9.772325	2.271848	-0.396618	0.276271	-0.127618	0.047755	-0.707566	0.028301	0.299682	-0.116593	0.651941	0.290719	0.690551
30107	9.778110	2.137738	-0.525731	0.293935	-0.065043	0.016467	-0.707323	0.031319	0.299585	-0.120393	0.652471	0.294508	0.687788
30108	9.321019	2.286003	-0.490761	0.101936	-0.079734	0.023381	-0.705073	0.033215	0.301240	-0.121566	0.653546	0.295689	0.686052
30109	9.637794	2.022620	-0.547805	0.142155	-0.011922	0.151836	-0.705838	0.038478	0.302568	-0.125557	0.654493	0.295477	0.684520
30110	9.579926	1.906018	-0.502922	0.185846	-0.009681	0.142711	-0.704094	0.045505	0.302283	-0.129876	0.655084	0.296067	0.682892
30111	9.551283	1.974039	-0.496576	0.163110	-0.024557	0.115168	-0.703619	0.051338	0.300378	-0.133569	0.655912	0.296636	0.681136
30112	9.725640	2.161551	-0.465641	0.150404	0.006706	0.117000	-0.702576	0.058212	0.300515	-0.137165	0.656197	0.297024	0.679977
30113	9.538771	2.013960	-0.573144	0.100472	0.017340	0.094794	-0.702201	0.061945	0.300462	-0.140003	0.656485	0.296887	0.679179
30114	9.797554	2.071455	-0.476165	0.214426	0.049207	0.111552	-0.703136	0.067513	0.298554	-0.144614	0.655960	0.298087	0.678194
30115	9.500563	2.409425	-0.385558	0.314398	0.072011	0.155748	-0.702410	0.075649	0.296508	-0.151395	0.655218	0.299889	0.676635
30116	9.390050	2.185237	-0.247617	0.374067	0.125315	0.122689	-0.703956	0.083084	0.291891	-0.158692	0.653194	0.302848	0.675601
30117	9.395228	2.079696	-0.156710	0.351940	0.115801	0.082274	-0.705504	0.090526	0.287133	-0.165208	0.651211	0.305954	0.674553
30118	9.399903	2.233573	-0.240424	0.314290	0.111995	0.008824	-0.705044	0.095782	0.282361	-0.170091	0.648793	0.309600	0.674006
30119	9.375323	2.244345	-0.307069	0.210587	0.065094	-0.033517	-0.707085	0.098299	0.278574	-0.172866	0.647193	0.312466	0.673515
30120	9.711076	2.122815	-0.462934	0.107170	0.072833	-0.002485	-0.707404	0.099574	0.276108	-0.174664	0.645917	0.313587	0.673755
30121	9.701248	2.132969	-0.491486	0.118542	0.105753	0.078230	-0.708582	0.100666	0.271799	-0.177991	0.644771	0.313632	0.673962
30122	9.559343	2.167654	-0.471460	0.102988	0.071488	0.081900	-0.709490	0.103949	0.269606	-0.180860	0.644045	0.313606	0.673904
30123	9.547585	2.264793	-0.475218	0.033248	0.092720	0.037699	-0.710832	0.106763	0.265406	-0.182437	0.643114	0.313080	0.674613
30124	9.530492	2.038477	-0.408420	0.013062	0.096669	0.033944	-0.711433	0.107906	0.262793	-0.183658	0.642066	0.312366	0.675609
30125	9.546705	1.978528	-0.467389	-0.070590	0.066156	0.055843	-0.711731	0.108267	0.261402	-0.183965	0.641983	0.310313	0.676550
30126	9.584671	1.867091	-0.496106	-0.057058	0.066387	0.082468	-0.711935	0.110763	0.257455	-0.184751	0.641898	0.308137	0.677411
30127	9.575536	1.910182	-0.449589	-0.037369	0.016859	0.140399	-0.711554	0.113663	0.256783	-0.186310	0.642878	0.305638	0.677187
30128	9.724558	1.943933	-0.512914	-0.075652	-0.034745	0.081719	-0.712311	0.116623	0.255277	-0.186223	0.644221	0.303591	0.676855
30129	9.764110	2.088259	-0.445818	-0.068057	-0.136885	0.034218	-0.708317	0.116089	0.259028	-0.184993	0.646741	0.302630	0.675218
30130	9.645040	1.924302	-0.814424	-0.144357	-0.239433	0.028662	-0.708861	0.117301	0.263781	-0.182052	0.650764	0.301091	0.672836
30131	9.552510	1.943704	-0.946105	-0.157324	-0.267951	0.059858	-0.705112	0.116024	0.271028	-0.179184	0.655508	0.299082	0.669890
30132	9.863423	1.617006	-0.800439	-0.231343	-0.285169	0.028562	-0.700822	0.117004	0.278977	-0.174813	0.660401	0.296520	0.667373
30133	10.152208	1.962641	-0.685794	-0.180716	-0.235872	0.003015	-0.697050	0.113994	0.286398	-0.171045	0.664406	0.294814	0.665127
30134	9.603160	1.868335	-0.598241	-0.004549	-0.270152	-0.112335	-0.694988	0.112156	0.293909	-0.167883	0.667432	0.297062	0.661895
30135	9.487624	1.717708	-0.517606	-0.153347	-0.302723	-0.270445	-0.692868	0.104929	0.299949	-0.160425	0.670529	0.299579	0.659475
30136	9.557512	1.809884	-0.555851	-0.201501	-0.285033	-0.224658	-0.689251	0.092944	0.308792	-0.153034	0.673655	0.300734	0.657517
30137	9.435579	1.750535	-0.406747	-0.108626	-0.236623	-0.176873	-0.687540	0.085238	0.315939	-0.147796	0.676211	0.302330	0.655356
30138	9.545174	1.727550	-0.558342	-0.091763	-0.196325	-0.235613	-0.685001	0.078830	0.322734	-0.142263	0.677705	0.304783	0.653899
30139	9.499251	1.879334	-0.640178	-0.058127	-0.144335	-0.213596	-0.682771	0.071789	0.324962	-0.137789	0.678621	0.307233	0.652760
30140	9.630868	1.733659	-0.696776	-0.100541	-0.119720	-0.160496	-0.682683	0.067289	0.328785	-0.133579	0.679555	0.308321	0.652150
30141	9.485775	1.945332	-0.851809	-0.057895	-0.051219	-0.076107	-0.682033	0.061208	0.329531	-0.131489	0.680070	0.308628	0.651893
30142	9.601319	1.895945	-0.846790	-0.061107	-0.050327	-0.059581	-0.679456	0.059653	0.331108	-0.129555	0.680606	0.308667	0.651703
30143	9.768841	2.057752	-1.064566	-0.088813	-0.054248	-0.068747	-0.679553	0.057804	0.333683	-0.127133	0.681273	0.308462	0.651579
30144	9.599947	1.900785	-1.025456	-0.139301	-0.045590	-0.042312	-0.679361	0.053790	0.333430	-0.124388	0.682044	0.307232	0.651884
30145	9.301519	1.797366	-0.932842	-0.178358	-0.004207	0.067574	-0.679198	0.052730	0.334495	-0.122845	0.683105	0.303853	0.652649
30146	9.441590	1.878764	-0.927887	-0.180889	0.050674	0.105147	-0.679776	0.053210	0.333681	-0.122039	0.683606	0.299821	0.654138
30147	9.601726	1.792796	-0.750858	-0.169338	0.045663	0.127226	-0.680092	0.054471	0.331498	-0.121715	0.684324	0.295592	0.655372
30148	9.576006	1.874534	-0.684144	-0.130414	0.057337	0.145645	-0.680958	0.054984	0.330122	-0.122164	0.684830	0.291640	0.656529
30149	9.772429	1.576945	-1.019525	-0.278042	0.005676	0.031643	-0.680250	0.055497	0.331139	-0.118875	0.685749	0.287358	0.658060
30150	9.773639	1.830248	-1.281210	-0.259962	0.022766	0.022510	-0.680493	0.052881	0.331827	-0.115724	0.686271	0.283464	0.659764
30151	9.535785	1.791676	-1.173530	-0.236369	0.024916	0.015156	-0.680752	0.050089	0.330239	-0.112901	0.686714	0.279890	0.661316
30152	9.583814	1.701379	-1.156590	-0.241659	0.021741	0.022487	-0.680588	0.048361	0.330270	-0.109988	0.687173	0.276225	0.662869
30153	9.627316	1.720363	-1.148431	-0.171400	0.000868	-0.016785	-0.679849	0.045506	0.329660	-0.107507	0.687596	0.273984	0.663767
30154	9.578541	1.643671	-1.190587	-0.137250	0.020699	-0.042467	-0.679240	0.042590	0.330321	-0.105158	0.687464	0.272591	0.664853
30155	9.630001	1.724740	-1.114686	-0.051345	0.031311	0.022859	-0.680078	0.041083	0.329102	-0.105032	0.687442	0.271322	0.665415
30156	9.598741	1.595579	-1.051556	-0.000358	0.005806	0.015632	-0.680957	0.042203	0.327057	-0.105256	0.687533	0.270981	0.665424
30157	9.525620	1.565835	-1.145636	0.117731	0.006955	0.052540	-0.681506	0.039988	0.325508	-0.107733	0.687644	0.271590	0.664664
30158	9.566213	1.356441	-1.105040	0.136165	-0.032658	0.129691	-0.679457	0.045687	0.325845	-0.111139	0.688568	0.271574	0.663152
30159	10.197444	1.454603	-1.161824	0.179468	-0.014613	0.105126	-0.680376	0.051424	0.326354	-0.115070	0.689105	0.272296	0.661625
30160	9.987328	1.657593	-0.998049	0.220378	-0.041449	-0.003950	-0.679575	0.054877	0.325996	-0.117817	0.689202	0.275250	0.659816
30161	9.284599	1.836600	-0.956108	0.117670	-0.026012	-0.013475	-0.678730	0.056745	0.328654	-0.119267	0.689366	0.276805	0.658732
30162	9.605495	2.243377	-1.076571	0.184811	0.026033	0.100487	-0.678523	0.060633	0.325497	-0.123269	0.689217	0.277681	0.657783
30163	10.043868	1.884514	-0.950374	0.295514	0.066841	0.060306	-0.678727	0.064587	0.324048	-0.128644	0.688099	0.280331	0.656799
30164	9.317772	2.111197	-0.834783	0.371814	0.130135	0.104278	-0.679690	0.070846	0.319776	-0.135842	0.686081	0.283328	0.656175
30165	9.168887	2.118668	-0.771194	0.302163	0.158132	0.131595	-0.679976	0.078863	0.314617	-0.142728	0.684067	0.284829	0.656166
30166	9.449701	2.258336	-0.664840	0.224214	0.149932	0.057221	-0.682525	0.086389	0.308458	-0.147386	0.681862	0.286451	0.656725
30167	9.486658	2.282812	-0.881044	0.235455	0.199369	0.061757	-0.684635	0.091966	0.300899	-0.152640	0.679032	0.287911	0.657818
30168	9.530518	2.088972	-0.736601	0.157525	0.150216	0.024963	-0.686394	0.094615	0.297259	-0.155959	0.676799	0.289079	0.658827
30169	9.669458	2.157714	-0.871787	0.091795	0.129761	0.032246	-0.687003	0.095937	0.293949	-0.158444	0.675121	0.289270	0.659871
30170	9.748648	2.008950	-0.851564	0.064193	0.111311	0.096445	-0.688767	0.098218	0.289012	-0.161215	0.674092	0.288356	0.660652
30171	9.620982	1.878062	-0.789670	0.062917	0.160071	0.111915	-0.690420	0.102000	0.282752	-0.164514	0.672545	0.287001	0.662003
30172	9.409357	1.876374	-0.733456	0.066328	0.157280	0.033887	-0.690062	0.104767	0.278957	-0.166746	0.670524	0.286802	0.663580
30173	9.511223	1.913530	-0.664558	0.057754	0.154573	-0.012891	-0.690519	0.105234	0.275451	-0.168266	0.668331	0.287084	0.665284
30174	9.521646	1.868187	-0.544468	0.037473	0.164440	-0.054239	-0.693227	0.103274	0.269408	-0.168978	0.665791	0.287650	0.667403
30175	9.546732	1.924822	-0.441170	0.046020	0.159965	-0.041350	-0.695934	0.102377	0.265130	-0.169973	0.663381	0.288148	0.669332
30176	9.743331	1.749557	-0.495560	0.035166	0.120937	-0.033956	-0.698255	0.103549	0.259562	-0.170674	0.661534	0.288558	0.670804
30177	9.651334	1.804614	-0.573888	-0.022984	0.109070	-0.017548	-0.697704	0.102561	0.256097	-0.170767	0.660169	0.287996	0.672364
30178	9.627528	1.833544	-0.548654	-0.007695	0.090867	0.009121	-0.698708	0.101467	0.252357	-0.171303	0.659114	0.287360	0.673534
30179	9.708686	1.744070	-0.610245	-0.018321	0.042011	0.026613	-0.698736	0.102955	0.251318	-0.171652	0.658891	0.286519	0.674022
30180	9.496242	1.777963	-0.674544	-0.029433	0.010816	0.024763	-0.698446	0.102378	0.251279	-0.171653	0.659078	0.285657	0.674205
30181	9.587920	1.762487	-0.653918	-0.063370	-0.001619	-0.011968	-0.700138	0.101313	0.250095	-0.170622	0.659382	0.284884	0.674496
30182	9.626959	1.741856	-0.583047	-0.025472	-0.041716	0.041397	-0.698998	0.100845	0.250480	-0.170599	0.660357	0.284035	0.673906
30183	9.606726	1.690006	-0.684080	-0.069748	-0.037026	0.026605	-0.699273	0.101203	0.252062	-0.169789	0.661384	0.282800	0.673622
30184	9.938580	1.703485	-0.778531	-0.107814	-0.067051	0.008300	-0.697419	0.101214	0.254169	-0.168088	0.662787	0.281363	0.673272
30185	9.724852	1.712793	-0.997535	-0.090111	-0.060413	0.019282	-0.696257	0.099688	0.255620	-0.166761	0.664163	0.280043	0.672796
30186	9.669186	1.665510	-0.698654	-0.187005	-0.115950	0.028347	-0.693393	0.098905	0.258942	-0.163999	0.666588	0.277432	0.672159
30187	10.289896	1.956206	-0.640260	-0.209281	-0.086926	-0.054137	-0.693887	0.095309	0.262119	-0.159931	0.668289	0.275582	0.672210
30188	9.814816	1.828506	-0.632987	-0.106988	-0.158212	-0.053950	-0.691993	0.092829	0.265202	-0.156895	0.670543	0.275266	0.670809
30189	9.228585	1.693044	-0.351071	-0.172251	-0.176722	-0.098235	-0.689642	0.088819	0.270026	-0.152217	0.673052	0.274789	0.669569
30190	9.644130	1.768715	-0.245342	-0.283667	-0.157428	-0.230506	-0.689080	0.080840	0.274335	-0.144436	0.674821	0.274461	0.669646
30191	9.579656	1.731562	-0.153799	-0.213410	-0.132947	-0.274469	-0.688033	0.069305	0.280682	-0.137075	0.675822	0.275643	0.669698
30192	9.316799	1.767917	-0.194457	-0.184948	-0.066858	-0.242457	-0.688602	0.060409	0.283529	-0.130947	0.675961	0.276514	0.670425
30193	9.623019	1.515961	-0.374223	-0.186877	0.008154	-0.186589	-0.686377	0.053130	0.284751	-0.125908	0.675417	0.276446	0.671965
30194	9.801651	1.562930	-0.354027	-0.098840	0.065361	-0.114889	-0.688872	0.048625	0.283643	-0.123381	0.674233	0.276397	0.673640
30195	9.665938	1.838402	-0.569383	-0.041800	0.064197	-0.067053	-0.689119	0.044701	0.281701	-0.122234	0.673212	0.276499	0.674827
30196	9.647672	1.914818	-0.471581	-0.067033	0.078805	-0.157036	-0.689386	0.041161	0.277801	-0.119641	0.671524	0.277410	0.676598
30197	9.725896	1.895250	-0.320041	-0.089435	0.059489	-0.171712	-0.689879	0.034635	0.276264	-0.116424	0.670083	0.278268	0.678234
30198	9.553315	2.009508	-0.250038	-0.009163	0.095885	-0.045005	-0.691829	0.031576	0.274817	-0.116216	0.668637	0.278415	0.679635
30199	9.499681	1.830481	-0.254030	0.008686	0.078160	-0.026632	-0.692247	0.029687	0.272437	-0.116400	0.667508	0.278597	0.680638
30200	9.444377	1.850178	-0.247003	-0.000841	0.062139	-0.004612	-0.693242	0.028272	0.269385	-0.116665	0.666722	0.278396	0.681444
30201	9.639705	1.875376	-0.239650	0.014028	0.048644	0.005580	-0.693973	0.028551	0.266861	-0.117211	0.666156	0.278271	0.681955
30202	9.781865	1.906097	-0.254429	0.007215	0.019767	0.027671	-0.693576	0.029502	0.264934	-0.117791	0.666108	0.277851	0.682074
30203	9.812444	1.965720	-0.375959	0.043901	-0.013444	-0.034587	-0.692297	0.029312	0.265477	-0.117856	0.666093	0.278799	0.681690
30204	9.519489	1.977517	-0.558168	0.002267	-0.094928	-0.009832	-0.693995	0.030407	0.267119	-0.117219	0.667410	0.279082	0.680395
30205	9.305197	2.044591	-0.564209	0.017945	-0.073600	-0.075937	-0.692253	0.028523	0.269816	-0.116043	0.668047	0.280367	0.679442
30206	9.354071	2.072329	-0.488560	0.083860	-0.099843	-0.071161	-0.691069	0.024481	0.269835	-0.115629	0.668892	0.282581	0.677762
30207	9.236992	1.931717	-0.610705	0.184772	-0.094945	-0.096717	-0.689916	0.024597	0.272946	-0.116285	0.669304	0.286448	0.675616
30208	9.886513	2.185130	-0.860402	0.258776	-0.067239	-0.067994	-0.688332	0.023746	0.275143	-0.118435	0.669297	0.290900	0.673344
30209	10.836621	2.525987	-0.917868	0.238079	0.019001	-0.027534	-0.686795	0.025687	0.276099	-0.121393	0.668423	0.294280	0.672216
30210	9.103028	2.690852	-0.185277	0.188283	0.036706	-0.144524	-0.688921	0.024949	0.274233	-0.122174	0.666700	0.298547	0.671904
30211	9.171117	2.757587	-0.134246	-0.080563	0.059788	0.099935	-0.690191	0.023763	0.272471	-0.122814	0.666781	0.295850	0.672899
30212	9.517033	2.586290	-0.201441	0.120951	0.150981	0.168129	-0.691985	0.029536	0.269594	-0.127571	0.665525	0.294754	0.673737
30213	9.518893	2.519621	0.066177	0.309843	0.169204	-0.024225	-0.693345	0.032719	0.263718	-0.132372	0.662369	0.298681	0.674192
30214	9.288503	2.529369	0.183555	0.162317	0.138379	0.004853	-0.693679	0.034351	0.259859	-0.135411	0.660182	0.300338	0.674997
30215	9.529571	2.376272	0.260499	0.192789	0.207272	0.146140	-0.694882	0.036250	0.253759	-0.141181	0.657775	0.300308	0.676177
30216	9.428815	2.390832	0.312673	0.125056	0.132206	0.048846	-0.697158	0.044625	0.247792	-0.144300	0.655999	0.300905	0.676978
30217	9.528806	2.304440	0.192425	0.034933	0.122490	0.031256	-0.698161	0.043790	0.244635	-0.145928	0.654454	0.300474	0.678315
30218	9.600488	2.285481	0.121986	0.076882	0.107471	0.096520	-0.699354	0.046294	0.240839	-0.148892	0.653432	0.299846	0.678933
30219	9.614945	2.241478	0.140483	0.098545	0.088848	0.052545	-0.699113	0.048392	0.238986	-0.151436	0.652260	0.300089	0.679390
30220	9.648272	2.256589	0.081363	0.090012	0.066414	0.043396	-0.700289	0.050397	0.236574	-0.153613	0.651423	0.300463	0.679539
30221	9.553444	2.241667	-0.021471	0.108680	0.056272	0.058103	-0.700363	0.054418	0.233711	-0.156162	0.650677	0.300870	0.679493
30222	9.608968	2.175245	0.019499	0.097577	-0.006864	-0.009716	-0.700958	0.055527	0.231804	-0.157306	0.650471	0.302294	0.678793
30223	9.531814	2.234404	-0.011047	0.049582	0.011793	-0.027281	-0.701127	0.056752	0.230325	-0.157652	0.649989	0.303149	0.678794
30224	9.641611	2.142773	-0.107540	0.101134	0.023040	-0.017099	-0.700555	0.056572	0.230875	-0.158895	0.649330	0.304597	0.678486
30225	9.574331	2.172183	-0.095170	0.079323	0.007004	-0.009785	-0.701678	0.056677	0.232025	-0.159832	0.648919	0.305645	0.678188
30226	9.612472	2.158001	-0.142584	0.077485	0.001497	-0.009775	-0.701533	0.055857	0.231122	-0.160718	0.648676	0.306728	0.677722
30227	9.592481	2.105727	-0.212227	0.084319	-0.002955	-0.028122	-0.701116	0.056955	0.232037	-0.161406	0.648268	0.308116	0.677320
30228	9.577538	2.077409	-0.262579	0.073801	0.003462	-0.011646	-0.701981	0.058523	0.232568	-0.162242	0.647990	0.309176	0.676902
30229	9.654636	2.091518	-0.270201	0.061140	0.004109	-0.006147	-0.701856	0.059020	0.231182	-0.162968	0.647697	0.309944	0.676657
30230	9.610107	2.006041	-0.382622	0.065082	0.011840	0.002996	-0.700595	0.059861	0.231222	-0.163939	0.647424	0.310667	0.676352
30231	9.576669	1.935027	-0.314200	0.054694	-0.006131	0.026845	-0.700584	0.059532	0.232051	-0.164965	0.647499	0.310953	0.675899
30232	9.629447	1.981405	-0.364182	0.029157	-0.011782	0.030492	-0.702865	0.061537	0.232907	-0.165689	0.647836	0.310905	0.675421
30233	9.595852	2.054568	-0.376942	0.055711	0.001024	0.030528	-0.701488	0.063857	0.232048	-0.166821	0.647838	0.311135	0.675034
30234	9.706570	2.058887	-0.395548	0.071189	-0.009937	0.028765	-0.701505	0.064486	0.230954	-0.168093	0.647990	0.311686	0.674319
30235	9.544111	2.150278	-0.253607	0.128175	0.016979	0.037075	-0.701361	0.065001	0.232118	-0.170346	0.647573	0.312758	0.673657
30236	9.573159	2.203501	-0.259177	0.178971	0.028918	0.019737	-0.702123	0.067988	0.230047	-0.173116	0.646778	0.314727	0.672797
30237	9.625184	1.990222	-0.296331	0.136911	0.031354	-0.050111	-0.702704	0.068619	0.229101	-0.174390	0.645578	0.316996	0.672555
30238	9.492768	1.947052	-0.262674	0.107014	0.053192	-0.075931	-0.701443	0.068662	0.227817	-0.175105	0.644086	0.319155	0.672779
30239	9.440865	1.857001	-0.391758	0.092436	0.067967	-0.076014	-0.703703	0.068022	0.226949	-0.175689	0.642379	0.321026	0.673369
30240	9.538441	1.883510	-0.250303	0.166799	0.109318	-0.000663	-0.703850	0.066730	0.224038	-0.178519	0.640403	0.322799	0.673659
30241	9.730527	1.951643	-0.368156	0.058433	0.060398	0.023111	-0.704324	0.068622	0.220763	-0.179955	0.639553	0.322958	0.674007
30242	9.706758	1.980508	-0.338093	0.095627	0.066109	0.080064	-0.704234	0.071440	0.218956	-0.182707	0.638911	0.322915	0.673897
30243	9.586126	1.864545	-0.307767	0.062223	0.064279	0.096473	-0.705837	0.074003	0.217008	-0.185206	0.638469	0.322170	0.673991
30244	9.627619	1.829186	-0.225006	-0.050355	0.067711	0.059551	-0.706174	0.077243	0.215515	-0.185828	0.638202	0.320414	0.674908
30245	9.597403	1.900636	-0.112297	-0.023082	0.045737	0.055978	-0.704221	0.078429	0.214155	-0.186575	0.638061	0.319100	0.675458
30246	9.558222	1.833711	-0.164409	-0.019270	0.028024	0.028465	-0.707046	0.077926	0.213584	-0.186903	0.638021	0.318291	0.675787
30247	9.534862	1.939910	-0.114533	-0.022278	0.046170	0.017433	-0.705637	0.077932	0.213005	-0.187141	0.637625	0.317478	0.676477
30248	9.635766	1.925089	-0.147389	-0.039170	0.036524	-0.066983	-0.705944	0.079275	0.212101	-0.185999	0.636926	0.317604	0.677390
30249	9.549810	2.065778	-0.104609	-0.047630	0.055716	-0.111068	-0.706759	0.075244	0.209591	-0.184229	0.635676	0.318054	0.678835
30250	9.587878	1.900504	-0.097448	-0.058096	0.043964	-0.160637	-0.708410	0.071947	0.209967	-0.181618	0.634344	0.319080	0.680302
30251	9.608215	2.152171	-0.067582	-0.044646	0.044243	-0.134872	-0.707775	0.066350	0.209610	-0.179484	0.633078	0.319912	0.681656
30252	9.561897	1.909528	-0.033614	-0.029106	0.011160	-0.167871	-0.708025	0.063510	0.209010	-0.176922	0.632031	0.321530	0.682535
30253	9.599478	2.275054	-0.003651	-0.100087	0.028918	-0.153287	-0.708517	0.057243	0.208056	-0.173734	0.631039	0.321886	0.684102
30254	9.499126	2.208419	0.134937	-0.032624	0.025090	-0.092618	-0.708628	0.054148	0.206731	-0.172236	0.630293	0.322446	0.684904
30255	9.572230	2.345509	0.181407	-0.069352	0.001382	-0.094446	-0.709021	0.052114	0.207315	-0.170062	0.629936	0.322570	0.685718
30256	9.465794	2.315269	0.141711	-0.084336	-0.021874	-0.105479	-0.709807	0.047780	0.208042	-0.167428	0.629922	0.322737	0.686299
30257	9.624757	2.299644	0.138080	-0.119642	-0.026064	-0.125696	-0.710836	0.040823	0.209599	-0.164012	0.629896	0.322650	0.687189
30258	9.512664	2.473342	-0.095732	-0.035500	0.017749	-0.061374	-0.708853	0.040507	0.209560	-0.162840	0.629460	0.322787	0.687803
30259	9.383420	2.394674	0.051104	-0.047840	-0.019930	-0.109089	-0.709631	0.036124	0.211275	-0.160589	0.629215	0.323457	0.688240
30260	9.620797	2.629881	0.108979	0.019109	-0.006139	-0.033646	-0.707632	0.035983	0.213513	-0.160322	0.629112	0.324065	0.688110
30261	9.591326	2.674958	0.018586	0.122300	0.026898	0.025226	-0.707641	0.035766	0.212083	-0.162355	0.628541	0.325243	0.687600
30262	9.558202	2.518030	0.163732	0.154522	0.002703	-0.034344	-0.710493	0.037283	0.211356	-0.163850	0.627862	0.327703	0.686697
30263	9.469470	2.683766	0.148807	0.191903	-0.009227	-0.036997	-0.709108	0.039023	0.210602	-0.165656	0.627137	0.330735	0.685471
30264	9.399343	2.660302	0.127122	0.276124	-0.009596	-0.035017	-0.708831	0.039850	0.211218	-0.168576	0.626202	0.334896	0.683592
30265	9.488596	2.752189	0.100228	0.267117	0.011408	-0.031364	-0.709839	0.041563	0.211760	-0.171523	0.624946	0.338810	0.682077
30266	9.312375	2.812518	0.034746	0.381950	-0.012482	0.023922	-0.710457	0.045066	0.210852	-0.176532	0.624043	0.343661	0.679194
30267	9.590070	2.506426	-0.071840	0.339634	0.032305	-0.060642	-0.708792	0.046952	0.209963	-0.180113	0.621991	0.348830	0.677498
30268	9.437216	2.768538	-0.006442	0.314260	0.015529	0.021012	-0.710091	0.049386	0.210553	-0.184403	0.620879	0.352667	0.675374
30269	9.342409	2.473093	0.012086	0.319042	0.017181	-0.007496	-0.709884	0.054336	0.209161	-0.188323	0.619420	0.356925	0.673393
30270	9.220897	2.798373	0.052568	0.267878	-0.010748	-0.000182	-0.709043	0.055162	0.209630	-0.191554	0.618642	0.360477	0.671302
30271	9.447629	2.725653	0.111249	0.211913	0.015549	0.025399	-0.709658	0.058651	0.209005	-0.194561	0.617804	0.362877	0.669914
30272	9.514565	2.728550	0.041130	0.175676	0.038959	0.036314	-0.711423	0.062792	0.207157	-0.197493	0.616954	0.364537	0.668938
30273	9.302730	2.776012	0.049362	0.221950	0.059786	0.054684	-0.711045	0.065312	0.205471	-0.201324	0.615665	0.366529	0.667894
30274	9.300627	2.640667	-0.164007	0.213211	0.098302	-0.004149	-0.713352	0.068798	0.205428	-0.204600	0.613556	0.368933	0.667515
30275	9.433352	2.487496	-0.384951	0.200779	0.153187	0.003077	-0.712868	0.071388	0.199355	-0.208151	0.610703	0.370892	0.667947
30276	9.584820	2.052196	-0.555293	0.101229	0.260525	0.030194	-0.715762	0.072085	0.191923	-0.211711	0.607116	0.370693	0.670206
30277	9.726805	2.291221	-0.370634	0.071347	0.263316	0.077922	-0.717536	0.075220	0.187180	-0.215496	0.603868	0.369530	0.672572
30278	9.591722	2.058274	-0.289805	0.134444	0.294493	0.107292	-0.719636	0.079671	0.179126	-0.220723	0.600208	0.368671	0.674621
30279	9.934742	1.698280	-0.029611	0.081731	0.233295	0.055926	-0.721297	0.082834	0.170844	-0.224120	0.597137	0.368004	0.676588
30280	9.863633	2.057699	-0.029440	0.132055	0.162622	0.065357	-0.721243	0.086133	0.165104	-0.227776	0.594917	0.368193	0.677219
30281	9.835505	2.139453	0.037364	0.129850	0.065476	0.026980	-0.721610	0.089682	0.160232	-0.230119	0.593679	0.369264	0.676930
30282	9.756192	2.144530	0.062103	0.156584	-0.020072	0.008801	-0.723044	0.090353	0.158731	-0.231957	0.593385	0.371294	0.675448
30283	9.714849	1.960118	0.091433	0.220024	-0.098924	0.062231	-0.722513	0.094531	0.161253	-0.234628	0.594211	0.373911	0.672349
30284	9.651836	1.824606	0.102568	0.233402	-0.197960	0.023841	-0.722223	0.096611	0.165628	-0.236242	0.596040	0.377609	0.668085
30285	9.470517	1.821362	-0.281985	0.251288	-0.222455	0.078917	-0.718833	0.100164	0.171198	-0.238573	0.598476	0.380989	0.663141
30286	9.859836	1.718003	-0.374516	0.175714	-0.221760	0.056813	-0.717978	0.103700	0.177924	-0.239740	0.601096	0.383615	0.658823
30287	9.647253	1.564333	-0.377229	0.177495	-0.273010	0.128396	-0.715450	0.109072	0.184749	-0.241446	0.604899	0.385619	0.653528
30288	9.662994	1.708326	-0.273012	0.189673	-0.242987	0.102711	-0.713623	0.113753	0.191254	-0.243235	0.608016	0.387972	0.648562
30289	9.568404	1.905183	-0.434862	0.180382	-0.274671	0.032096	-0.710774	0.115977	0.197737	-0.243696	0.611028	0.391150	0.643629
30290	9.506146	1.650599	-0.586371	0.189522	-0.268090	0.029290	-0.708330	0.118361	0.206925	-0.244298	0.613858	0.394465	0.638666
30291	9.711131	0.651713	-1.073990	0.385535	-0.257423	0.306627	-0.705101	0.124023	0.213478	-0.250914	0.617756	0.396738	0.630887
30292	9.582305	1.147923	-1.116663	0.194855	-0.203250	0.116283	-0.703435	0.128429	0.216853	-0.253152	0.620358	0.398682	0.626197
30293	9.779880	1.439243	-1.242928	0.147086	-0.228616	0.112648	-0.701194	0.133964	0.223408	-0.254584	0.623495	0.400150	0.621548
30294	9.308014	1.671092	-1.284158	0.236104	-0.192631	0.120956	-0.697256	0.138539	0.228470	-0.257471	0.625741	0.402467	0.616585
30295	9.422879	1.378991	-1.263787	0.198794	-0.166713	0.089621	-0.696151	0.142394	0.231533	-0.259737	0.627625	0.404528	0.612356
30296	9.695383	1.469384	-1.275805	0.202449	-0.146306	0.087836	-0.694783	0.148482	0.235865	-0.262158	0.629163	0.406583	0.608373
30297	9.301996	1.665905	-1.436144	0.232006	-0.132322	0.097905	-0.692009	0.153800	0.237870	-0.265202	0.630488	0.408745	0.604219
30298	9.195311	1.797076	-1.576230	0.186616	-0.032580	0.032503	-0.691178	0.155479	0.238534	-0.267664	0.630252	0.410680	0.602063
30299	9.710917	1.895308	-1.937875	0.078634	-0.024193	-0.039173	-0.690788	0.158195	0.238700	-0.267971	0.629954	0.412160	0.601227
30300	9.947870	1.945211	-2.166224	-0.103766	-0.031337	-0.017443	-0.690189	0.155866	0.239115	-0.266193	0.630832	0.411233	0.601731
30301	9.772372	1.910913	-2.408682	0.019465	0.106301	0.061437	-0.689630	0.156029	0.238553	-0.268002	0.630128	0.410070	0.602458
30302	9.335727	1.842367	-2.131923	0.019236	0.151546	-0.020399	-0.689669	0.156653	0.234629	-0.269216	0.628134	0.409656	0.604278
30303	9.130652	1.932737	-1.891775	0.055560	0.187527	-0.102072	-0.692488	0.153990	0.231232	-0.270133	0.624918	0.410575	0.606576
30304	9.191515	1.887324	-1.792896	-0.056199	0.194168	-0.177533	-0.696749	0.151379	0.224314	-0.268851	0.621501	0.410976	0.610373
30305	9.290260	2.003788	-1.848971	-0.114274	0.130290	-0.152731	-0.697262	0.145639	0.221411	-0.266526	0.619467	0.410784	0.613581
30306	9.425854	1.872427	-1.709967	-0.171795	0.133305	-0.045479	-0.700055	0.139369	0.215381	-0.264913	0.618471	0.408440	0.616841
30307	9.445856	1.866146	-1.614136	-0.258743	-0.002427	0.105057	-0.700466	0.138236	0.215173	-0.262859	0.620936	0.403984	0.618176
30308	9.236017	1.630707	-1.849374	-0.353339	-0.116916	0.238928	-0.698040	0.139928	0.220919	-0.260450	0.626248	0.397159	0.618259
30309	9.245512	1.698504	-2.206784	-0.502695	-0.251299	0.277392	-0.694782	0.144095	0.228653	-0.255414	0.634366	0.388801	0.617395
30310	9.454215	1.737690	-2.344771	-0.592374	-0.262028	0.277282	-0.690212	0.146944	0.239406	-0.249241	0.642821	0.379180	0.617157
30311	10.000648	1.974517	-2.209070	-0.562307	-0.295163	0.277559	-0.684756	0.147970	0.251878	-0.242982	0.651565	0.370192	0.615938
30312	11.141201	1.962268	-1.176901	-0.266575	-0.243762	0.283842	-0.680758	0.151401	0.262673	-0.241168	0.658037	0.364285	0.613288
30313	10.758476	0.877126	-0.353218	-0.321565	-0.324892	0.145988	-0.676748	0.152500	0.271199	-0.236177	0.664831	0.360025	0.610412
30314	10.671453	0.908167	-0.091301	-0.607261	-0.270280	0.200392	-0.672702	0.152198	0.281902	-0.228561	0.672473	0.351097	0.610140
30315	9.778854	1.180339	-0.024743	-0.888447	-0.423129	-0.036797	-0.666269	0.144620	0.296657	-0.213024	0.681478	0.342622	0.610590
30316	9.217272	1.178971	-0.349168	-0.930505	-0.312988	-0.185838	-0.663962	0.129530	0.313530	-0.195870	0.687945	0.334964	0.613324
30317	9.613520	1.256571	-0.556722	-0.692840	-0.232973	-0.132188	-0.662276	0.114109	0.322742	-0.183039	0.692681	0.329129	0.615112
30318	9.831022	1.697157	-0.972622	-0.525148	-0.225522	-0.155621	-0.659046	0.100320	0.333317	-0.172328	0.696398	0.325522	0.615930
30319	9.312788	1.776015	-1.334378	-0.342839	-0.167194	-0.186669	-0.656745	0.089939	0.339158	-0.164070	0.698500	0.324420	0.616385
30320	9.027904	1.622196	-1.648406	-0.221512	-0.040967	-0.179392	-0.655762	0.081967	0.343180	-0.158474	0.698646	0.324220	0.617788
30321	9.186644	1.502762	-1.326611	-0.186663	0.060178	-0.117065	-0.656424	0.077735	0.341789	-0.154731	0.697820	0.323300	0.620147
30322	9.486335	1.208850	-1.088521	-0.197367	0.094672	-0.076742	-0.657486	0.070039	0.337919	-0.151623	0.696837	0.321533	0.622933
30323	9.500682	1.401625	-1.184422	-0.157305	0.081776	-0.047249	-0.659109	0.065254	0.339334	-0.149327	0.696066	0.319891	0.625190
30324	9.678375	1.442919	-1.282588	-0.182962	0.068315	-0.082102	-0.659934	0.062212	0.337169	-0.146184	0.695308	0.318451	0.627508
30325	9.595819	1.349474	-1.323589	-0.134034	-0.011513	-0.058057	-0.659600	0.058455	0.337497	-0.143509	0.695546	0.317490	0.628348
30326	9.864777	1.217480	-1.387649	-0.071853	-0.015212	-0.059730	-0.660142	0.054605	0.334147	-0.141822	0.695560	0.317554	0.628683
30327	9.690230	1.440053	-1.616391	-0.024320	-0.107285	-0.154926	-0.659782	0.051097	0.338171	-0.138877	0.696066	0.319559	0.627764
30328	9.268336	2.236742	-1.667884	-0.026824	-0.024819	-0.149520	-0.657435	0.045916	0.340515	-0.136456	0.695576	0.321275	0.627962
30329	9.618760	2.899020	-1.507585	0.072670	0.042691	0.012253	-0.658854	0.045441	0.338941	-0.137897	0.694988	0.321770	0.628045
30330	9.881877	2.487280	-0.964541	0.184756	0.023257	-0.037957	-0.659428	0.047092	0.340607	-0.140112	0.694027	0.324441	0.627242
30331	9.282024	1.944224	-1.022945	0.115734	-0.130930	-0.075691	-0.658290	0.046100	0.339968	-0.139926	0.694898	0.327169	0.624899
30332	8.816647	2.025421	-1.405986	0.115130	0.106619	0.015584	-0.657166	0.046792	0.340142	-0.142398	0.693430	0.327986	0.625542
30333	9.189128	1.658032	-1.692850	0.067735	0.238132	0.006118	-0.660051	0.048231	0.335163	-0.144987	0.690338	0.327922	0.628394
30334	9.435454	1.832322	-1.077723	0.074016	0.299989	-0.105810	-0.664466	0.046094	0.327426	-0.146626	0.685733	0.329334	0.632306
30335	9.805637	2.553917	-1.190730	0.025614	0.210625	-0.193650	-0.665895	0.042752	0.319868	-0.145931	0.681743	0.331541	0.635618
30336	10.047932	3.282279	-1.018710	0.028703	-0.007294	-0.119710	-0.670104	0.037846	0.315778	-0.144751	0.681037	0.333474	0.635634
30337	9.835642	2.919422	-1.515563	0.065332	-0.061129	0.056499	-0.668126	0.039417	0.318264	-0.145938	0.682022	0.333584	0.634247
30338	9.425953	2.340546	-1.895329	0.027747	-0.093415	0.259980	-0.666024	0.042017	0.320248	-0.148962	0.684944	0.330545	0.631983
30339	9.122066	2.455353	-1.977421	-0.076041	-0.023033	0.272461	-0.664826	0.049207	0.322668	-0.151177	0.687285	0.325809	0.631375
30340	8.997932	2.554191	-1.868267	-0.101051	-0.073073	0.232111	-0.663328	0.054831	0.324705	-0.152225	0.690103	0.321458	0.630278
30341	9.085551	2.552056	-1.755613	-0.124836	-0.038828	0.090726	-0.662818	0.060326	0.326743	-0.151330	0.691589	0.318674	0.630278
30342	9.076826	2.521258	-1.625049	-0.055480	-0.041945	0.015622	-0.662554	0.061755	0.326830	-0.150487	0.692467	0.317795	0.629961
30343	9.771332	2.383742	-1.502158	-0.060108	-0.030314	-0.022809	-0.661914	0.057596	0.329395	-0.149086	0.692916	0.317388	0.630005
30344	9.460647	1.770339	-1.530770	0.043539	-0.077597	0.023175	-0.660506	0.058801	0.330732	-0.149468	0.693999	0.317740	0.628543
30345	8.783929	1.783496	-1.792823	0.172806	-0.073336	0.067309	-0.659681	0.061714	0.332605	-0.152160	0.694865	0.319137	0.626228
30346	9.677079	1.628112	-1.527714	0.050970	-0.012453	0.089176	-0.657749	0.065947	0.333560	-0.153887	0.695522	0.318469	0.625416
30347	10.088199	1.470742	-1.582764	-0.054853	-0.126144	0.041500	-0.656906	0.068088	0.336517	-0.152773	0.697570	0.317517	0.623890
30348	9.538663	1.738940	-1.401039	-0.149347	-0.150747	0.070646	-0.654055	0.069105	0.341226	-0.150601	0.700433	0.315030	0.622470
30349	9.407617	1.946354	-1.607352	-0.190071	-0.106512	0.118209	-0.655155	0.068410	0.344025	-0.148675	0.703101	0.311245	0.621829
30350	9.482905	1.631922	-1.708838	-0.054805	-0.067568	0.107361	-0.651502	0.071409	0.346160	-0.148802	0.704855	0.309152	0.620856
30351	9.607834	1.490230	-1.697525	-0.082799	-0.080995	0.087145	-0.650631	0.071530	0.349274	-0.148165	0.706678	0.307045	0.619981
30352	9.612462	1.607603	-1.771814	-0.141153	-0.056283	0.092515	-0.649906	0.071681	0.351825	-0.146950	0.708444	0.304047	0.619732
30353	9.516373	1.700445	-1.772446	-0.143305	-0.043564	0.079639	-0.648940	0.073794	0.352372	-0.145595	0.709919	0.301174	0.619767
30354	9.463489	1.734741	-1.770245	-0.148433	-0.036554	0.023640	-0.647787	0.073781	0.355192	-0.143548	0.711025	0.299007	0.620026
30355	9.488811	1.702479	-1.909086	-0.114400	-0.018496	0.028261	-0.647910	0.072616	0.355545	-0.142112	0.711784	0.297146	0.620380
30356	9.549176	1.682326	-1.884905	-0.114292	0.003500	0.030072	-0.646447	0.069251	0.356312	-0.140858	0.712328	0.295181	0.620980
30357	9.521296	1.788035	-1.796214	-0.090928	0.017287	0.013593	-0.646883	0.069327	0.354905	-0.139783	0.712483	0.293719	0.621738
30358	9.452148	1.889684	-1.744655	-0.075313	0.030003	0.015442	-0.647461	0.070073	0.354532	-0.139066	0.712491	0.292380	0.622520
30359	9.444303	1.749351	-1.764601	-0.086984	0.007572	-0.009345	-0.646000	0.067913	0.357073	-0.137698	0.712615	0.291323	0.623178
30360	9.472857	1.710755	-1.794907	-0.082839	0.019879	-0.061660	-0.647131	0.067004	0.355470	-0.135848	0.712317	0.291010	0.624069
30361	9.493107	1.840625	-1.724767	-0.081255	0.037044	-0.071749	-0.648212	0.063670	0.356404	-0.133951	0.711687	0.290833	0.625279
30362	9.493035	1.779775	-1.708253	-0.080482	0.026264	-0.076328	-0.649020	0.059734	0.354891	-0.131986	0.711213	0.290736	0.626282
30363	9.483138	1.836393	-1.765486	-0.070558	0.030248	-0.081815	-0.648566	0.057163	0.354443	-0.130072	0.710573	0.290852	0.627353
30364	9.526710	1.899155	-1.766706	-0.068380	0.036853	-0.068955	-0.649955	0.054647	0.353449	-0.128434	0.709969	0.290774	0.628410
30365	9.483727	1.849996	-1.695369	-0.055810	0.075309	-0.081853	-0.651623	0.052251	0.353032	-0.126988	0.708719	0.290959	0.630028
30366	9.541814	1.902801	-1.685120	-0.084074	0.059426	-0.076356	-0.651877	0.047967	0.349651	-0.125164	0.707820	0.290724	0.631509
30367	9.450562	1.922408	-1.652593	-0.038477	0.076969	-0.048783	-0.651847	0.045402	0.349207	-0.124388	0.706691	0.290655	0.632958
30368	9.420948	1.806759	-1.693303	-0.159145	0.031776	-0.041633	-0.653265	0.044783	0.347625	-0.121782	0.706521	0.289044	0.634390
30369	9.508115	1.888342	-1.674292	-0.204650	0.035064	-0.032518	-0.651502	0.039586	0.347565	-0.118622	0.706415	0.286735	0.636152
30370	9.491261	1.868923	-1.664126	-0.204112	0.054222	-0.014203	-0.652888	0.036525	0.345971	-0.115850	0.706205	0.284100	0.638076
30371	9.456230	1.862352	-1.517928	-0.213614	0.071673	-0.028935	-0.654816	0.031473	0.344116	-0.112818	0.705651	0.281524	0.640369
30372	9.514055	1.988784	-1.572407	-0.155699	0.071786	-0.017779	-0.656218	0.029565	0.342453	-0.110783	0.705060	0.279511	0.642255
30373	9.447064	2.037201	-1.530938	-0.100103	0.060018	-0.024080	-0.655916	0.027324	0.341177	-0.109346	0.704414	0.278343	0.643715
30374	9.577343	1.948205	-1.473587	-0.041868	0.055050	-0.035871	-0.658752	0.027416	0.340219	-0.108590	0.703677	0.278084	0.644761
30375	9.658589	1.997601	-1.582586	-0.016395	0.036807	-0.039440	-0.657905	0.026347	0.338303	-0.108008	0.703062	0.278257	0.645454
30376	9.550929	2.001889	-1.484327	0.032667	-0.016330	-0.046620	-0.658751	0.026346	0.338594	-0.107766	0.703022	0.279267	0.645102
30377	9.562747	1.933913	-1.485212	0.034990	-0.035946	-0.026406	-0.657453	0.024852	0.339338	-0.107673	0.703312	0.280073	0.644452
30378	9.562243	1.934795	-1.550406	0.006405	-0.070742	0.002955	-0.656310	0.025032	0.341179	-0.107391	0.704307	0.280158	0.643374
30379	9.528876	1.963657	-1.515153	0.039585	-0.067712	0.012189	-0.655165	0.024931	0.342860	-0.107688	0.705215	0.280543	0.642161
30380	9.504340	1.998742	-1.586472	0.065287	-0.053164	0.014049	-0.654627	0.028536	0.345346	-0.108482	0.705914	0.281196	0.640973
