# Supplementary material for: Identification of Haptic Based Guiding Using Hard Reins
Source: PLoS One. 2015 Jul 22;10(7):e0132020. doi: 10.1371/journal.pone.0132020 (PMC4511788; doi:10.1371/journal.pone.0132020)
Supplement: S9 File — (ZIP) [file pone.0132020.s009.zip › Exp2_MotionData2/Subject10/path2/T6/gh6.txt]

// Start Time: 0
// Sample rate: 25.0Hz
// Scenario: 4.9
// Firmware Version: 2.6.1
Counter	Acc_X	Acc_Y	Acc_Z	Gyr_X	Gyr_Y	Gyr_Z	Mag_X	Mag_Y	Mag_Z	Quat_w	Quat_x	Quat_y	Quat_z
29175	1.670684	-9.636582	-0.197690	-0.039024	0.020680	-0.017806	0.113612	0.937052	-0.007709	0.695470	-0.711307	-0.097600	-0.028936
29176	1.811210	-9.777971	-0.111938	-0.023068	0.019777	-0.025096	0.111099	0.936266	-0.007166	0.695210	-0.711519	-0.097740	-0.029513
29177	1.743169	-9.664966	-0.096584	-0.058129	-0.007684	-0.023393	0.110173	0.936006	-0.006897	0.694437	-0.712197	-0.098223	-0.029765
29178	1.687353	-9.593302	-0.216133	-0.079217	-0.000399	-0.025361	0.110561	0.937103	-0.006114	0.693336	-0.713197	-0.098617	-0.030166
29179	1.682068	-9.502450	-0.382956	-0.057541	0.008798	-0.016962	0.110277	0.937416	-0.002448	0.692605	-0.713868	-0.098776	-0.030557
29180	1.771051	-9.454080	-0.362241	-0.051645	0.019838	0.004278	0.110807	0.936595	-0.001930	0.691953	-0.714531	-0.098480	-0.030786
29181	1.771351	-9.516576	-0.343910	-0.036009	0.018067	0.020975	0.110532	0.936890	-0.000096	0.691569	-0.714973	-0.097982	-0.030743
29182	1.764202	-9.535955	-0.377858	-0.026559	0.014470	0.039487	0.111581	0.936353	0.001989	0.691286	-0.715360	-0.097271	-0.030360
29183	1.858602	-9.615270	-0.406897	-0.025477	0.029062	0.021020	0.112232	0.938400	0.002508	0.691072	-0.715650	-0.096630	-0.030457
29184	1.964256	-9.520949	-0.327766	-0.051921	0.023607	0.039351	0.112504	0.937840	0.001459	0.690443	-0.716380	-0.095784	-0.030249
29185	1.684896	-9.588938	-0.345732	-0.046654	0.010777	0.039390	0.114877	0.937288	0.003533	0.689901	-0.717005	-0.095124	-0.029877
29186	1.516056	-9.580098	-0.476820	-0.034630	0.019952	0.054198	0.116193	0.936201	0.005615	0.689518	-0.717525	-0.094120	-0.029385
29187	1.511916	-9.724498	-0.483685	-0.045038	0.027243	0.051372	0.117512	0.935923	0.006651	0.689034	-0.718142	-0.093053	-0.029067
29188	1.671584	-9.834534	-0.387711	-0.051867	0.017185	0.046749	0.118837	0.934820	0.007163	0.688393	-0.718884	-0.092188	-0.028666
29189	1.714930	-9.819705	-0.298274	-0.120088	0.014364	0.044562	0.119752	0.934559	0.009379	0.686802	-0.720522	-0.091351	-0.028395
29190	1.564423	-9.613926	-0.546463	-0.152541	-0.009468	0.031501	0.119470	0.934326	0.013045	0.684646	-0.722628	-0.091016	-0.028001
29191	1.747462	-9.575343	-0.628237	-0.214895	0.016125	0.045918	0.121561	0.934080	0.018130	0.681673	-0.725554	-0.090083	-0.027912
29192	1.708037	-9.905029	-0.618825	-0.221589	0.016987	0.032977	0.122994	0.932481	0.023744	0.678546	-0.728569	-0.089326	-0.028003
29193	1.639976	-9.787179	-0.593800	-0.295033	-0.026082	0.023434	0.123227	0.932269	0.030153	0.674288	-0.732530	-0.089245	-0.027749
29194	1.424853	-9.687783	-0.954516	-0.237520	-0.035148	0.029267	0.124914	0.931771	0.036811	0.670801	-0.735748	-0.089236	-0.027155
29195	1.449099	-9.713989	-0.892239	-0.229510	-0.022373	0.018215	0.125279	0.931152	0.043611	0.667474	-0.738781	-0.089207	-0.026898
29196	1.467886	-9.610713	-0.957834	-0.113051	-0.020441	0.005878	0.126180	0.931733	0.048053	0.665815	-0.740262	-0.089404	-0.026616
29197	1.456187	-9.693115	-1.124746	-0.025499	-0.009383	0.000772	0.126035	0.931895	0.050409	0.665508	-0.740526	-0.089564	-0.026413
29198	1.506762	-9.678354	-1.059249	0.047954	0.007170	0.008502	0.126174	0.931473	0.049361	0.666283	-0.739852	-0.089436	-0.026220
29199	1.608599	-9.793106	-0.901463	0.091918	0.019994	0.000407	0.126712	0.932807	0.046741	0.667767	-0.738532	-0.089270	-0.026245
29200	1.593738	-9.706248	-0.823562	0.076259	0.019940	-0.011676	0.127125	0.931956	0.044120	0.668969	-0.737434	-0.089286	-0.026459
29201	1.530330	-9.552245	-0.783583	0.079429	0.019999	0.014171	0.126745	0.931929	0.040983	0.670278	-0.736295	-0.088910	-0.026323
29202	1.554395	-9.542555	-0.778421	0.050603	0.001683	0.010362	0.125829	0.931377	0.039420	0.671078	-0.735586	-0.088831	-0.026018
29203	1.504101	-9.617562	-0.871168	0.042790	-0.005653	0.004799	0.126633	0.930262	0.038105	0.671797	-0.734930	-0.088917	-0.025694
29204	1.487469	-9.673244	-0.960929	0.051507	-0.001977	0.007609	0.126896	0.931483	0.037580	0.672601	-0.734204	-0.088926	-0.025372
29205	1.526717	-9.817744	-1.022607	0.048102	-0.007464	0.004841	0.127565	0.931596	0.036005	0.673390	-0.733480	-0.089037	-0.025010
29206	1.531399	-9.788926	-1.041364	-0.002603	-0.002057	-0.004654	0.127707	0.929676	0.035479	0.673392	-0.733460	-0.089202	-0.024946
29207	1.526292	-9.726177	-0.982916	-0.055113	0.008839	-0.008632	0.126905	0.930786	0.036271	0.672683	-0.734098	-0.089239	-0.025187
29208	1.562050	-9.639430	-0.966961	-0.077899	0.001508	-0.008739	0.127159	0.931754	0.037709	0.671584	-0.735080	-0.089381	-0.025361
29209	1.573700	-9.552683	-0.936827	-0.067400	0.005167	-0.012387	0.126355	0.932054	0.039416	0.670681	-0.735878	-0.089518	-0.025623
29210	1.544652	-9.531348	-1.013621	-0.090378	-0.012170	0.007825	0.125944	0.932358	0.042037	0.669379	-0.737062	-0.089593	-0.025397
29211	1.612267	-9.552786	-0.989284	-0.048402	-0.002048	0.013563	0.127130	0.931541	0.043597	0.668752	-0.737655	-0.089457	-0.025174
29212	1.552255	-9.608218	-0.981019	-0.030142	0.014445	0.026551	0.125797	0.931033	0.045962	0.668393	-0.738051	-0.088926	-0.024984
29213	1.552454	-9.649025	-0.952781	-0.050122	0.007081	0.015388	0.128442	0.930733	0.046202	0.667757	-0.738664	-0.088641	-0.024875
29214	1.467853	-9.606081	-1.010585	-0.032742	0.012592	0.021923	0.129499	0.930995	0.046325	0.667353	-0.739086	-0.088207	-0.024721
29215	1.473219	-9.721611	-1.024158	-0.006342	-0.002018	0.015625	0.128437	0.929795	0.048034	0.667347	-0.739120	-0.088059	-0.024394
29216	1.449175	-9.736155	-1.041391	-0.023817	0.001607	0.011839	0.130557	0.930170	0.046970	0.667051	-0.739410	-0.087923	-0.024199
29217	1.449161	-9.736409	-1.115816	-0.025663	0.005282	0.018285	0.131205	0.930731	0.049189	0.666772	-0.739704	-0.087626	-0.023973
29218	1.448898	-9.678471	-1.059790	-0.004487	-0.001140	0.000864	0.130551	0.929232	0.048801	0.666751	-0.739718	-0.087696	-0.023851
29219	1.451029	-9.620849	-1.097373	-0.032682	0.008919	0.013624	0.131337	0.929103	0.050496	0.666371	-0.740097	-0.087415	-0.023751
29220	1.540112	-9.591555	-1.026511	-0.062281	-0.002105	0.000572	0.130810	0.929106	0.050107	0.665493	-0.740881	-0.087479	-0.023716
29221	1.501448	-9.577565	-1.134706	-0.036147	-0.002055	0.008086	0.130539	0.929663	0.050895	0.665037	-0.741302	-0.087427	-0.023537
29222	1.578666	-9.586657	-1.023682	-0.123675	-0.002134	0.013183	0.130792	0.929683	0.053117	0.663252	-0.742920	-0.087277	-0.023439
29223	1.494282	-9.592033	-1.139778	-0.155316	-0.024079	0.024129	0.132764	0.928193	0.056633	0.660991	-0.744954	-0.087224	-0.022932
29224	1.446339	-9.655054	-1.246739	-0.137734	-0.035046	0.016855	0.132354	0.926868	0.060299	0.658931	-0.746770	-0.087449	-0.022319
29225	1.400171	-9.583289	-1.342190	-0.151971	-0.044157	0.033405	0.133254	0.929349	0.063433	0.656674	-0.748774	-0.087522	-0.021382
29226	1.372023	-9.746774	-1.287130	-0.069468	-0.036799	0.020897	0.133122	0.926639	0.065526	0.655625	-0.749690	-0.087738	-0.020569
29227	1.356997	-9.631567	-1.362476	-0.074807	-0.027665	0.019005	0.134693	0.927466	0.067999	0.654541	-0.750642	-0.087840	-0.019928
29228	1.353029	-9.814663	-1.427498	-0.004563	-0.026710	0.004602	0.134301	0.925291	0.068656	0.654475	-0.750673	-0.088189	-0.019369
29229	1.376574	-9.694221	-1.401583	0.056685	-0.009288	-0.000657	0.135892	0.926623	0.067074	0.655387	-0.749861	-0.088393	-0.019026
29230	1.232159	-9.744929	-1.370032	0.167101	-0.007392	-0.011179	0.134314	0.926079	0.065516	0.657920	-0.747603	-0.088784	-0.018668
29231	1.313807	-9.674909	-1.346682	0.141653	0.012703	-0.009494	0.134872	0.925746	0.060278	0.660131	-0.745644	-0.088857	-0.018609
29232	1.362322	-9.732159	-1.229399	0.034227	0.005234	-0.024789	0.134221	0.926816	0.057275	0.660689	-0.745098	-0.089244	-0.018846
29233	1.566059	-9.986694	-1.197458	0.002990	-0.013075	-0.032283	0.133032	0.928048	0.056107	0.660775	-0.744934	-0.089945	-0.018952
29234	1.318442	-9.652208	-1.747233	-0.034135	0.014288	-0.041761	0.132224	0.929712	0.057685	0.660323	-0.745256	-0.090439	-0.019672
29235	1.337429	-9.558269	-1.025535	0.030125	0.012445	-0.056212	0.131953	0.929999	0.058734	0.660844	-0.744686	-0.091166	-0.020419
29236	1.301694	-7.130470	-1.704818	0.111280	0.034645	-0.019031	0.129066	0.927275	0.056270	0.662602	-0.743117	-0.091103	-0.020884
29237	1.456803	-9.812548	-0.869543	0.240861	0.024665	-0.013618	0.129343	0.929958	0.051690	0.666275	-0.739823	-0.091126	-0.020872
29238	1.693786	-9.435396	-0.482734	0.240720	-0.001791	0.000252	0.129244	0.929894	0.045280	0.669872	-0.736562	-0.091304	-0.020311
29239	1.152224	-9.158081	-1.396157	0.201443	0.005520	0.020322	0.130601	0.931167	0.037550	0.672915	-0.733831	-0.091060	-0.019633
29240	1.270520	-9.147017	-0.341000	0.155806	0.001891	0.073616	0.132204	0.933018	0.033220	0.675276	-0.731815	-0.090085	-0.018285
29241	1.383976	-9.186118	-0.582958	0.316609	-0.014293	0.096614	0.135153	0.931011	0.027177	0.679979	-0.727629	-0.089022	-0.016079
29242	1.636651	-9.605230	-0.860155	0.328909	0.018691	0.104042	0.137315	0.931167	0.018001	0.684862	-0.723270	-0.087414	-0.014263
29243	1.504263	-9.664299	-1.169506	0.056986	0.058720	0.146903	0.139857	0.929186	0.014055	0.685887	-0.722664	-0.084557	-0.012893
29244	1.334382	-9.917931	-0.656103	-0.138915	0.060304	0.160674	0.144876	0.927244	0.016892	0.684063	-0.724767	-0.081452	-0.011686
29245	1.354313	-10.049914	-0.564142	-0.133245	0.045606	0.131199	0.148302	0.926420	0.020265	0.682292	-0.726726	-0.078953	-0.010664
29246	1.102834	-9.907024	-0.850165	-0.012372	0.039253	0.102275	0.150944	0.925042	0.022075	0.682242	-0.726995	-0.077002	-0.009756
29247	1.061485	-9.827439	-0.772613	0.096315	0.046626	0.084350	0.153602	0.923902	0.020483	0.683785	-0.725741	-0.075210	-0.009022
29248	1.132488	-10.053221	-0.698296	0.075588	0.039266	0.073195	0.156252	0.923728	0.019676	0.684999	-0.724759	-0.073687	-0.008385
29249	1.004544	-10.019824	-0.708624	-0.025731	0.032676	0.047767	0.157708	0.923302	0.019795	0.684737	-0.725121	-0.072592	-0.008126
29250	1.057103	-9.916118	-0.668268	-0.104216	0.023375	0.015079	0.159149	0.924400	0.021877	0.683308	-0.726513	-0.072118	-0.008300
29251	1.082908	-9.761836	-0.598644	-0.093758	0.014248	0.015139	0.158629	0.922625	0.021357	0.682022	-0.727757	-0.071737	-0.008318
29252	0.957581	-9.784830	-0.917026	-0.011567	0.030780	0.009992	0.159545	0.922091	0.023705	0.681948	-0.727872	-0.071251	-0.008536
29253	1.174458	-9.755073	-0.784948	0.075974	0.052837	0.012253	0.159146	0.921829	0.024362	0.683179	-0.726794	-0.070415	-0.008913
29254	1.086783	-9.562159	-0.610212	0.068851	0.049170	0.019591	0.160210	0.922484	0.022784	0.684299	-0.725821	-0.069530	-0.009174
29255	1.066324	-9.311704	-0.534869	0.119409	0.045591	0.029990	0.161286	0.920538	0.020681	0.686149	-0.724167	-0.068545	-0.009147
29256	1.049167	-9.243641	-0.322815	0.113739	0.056650	0.075160	0.161829	0.922946	0.016229	0.687933	-0.722645	-0.066768	-0.008684
29257	1.062571	-9.519585	-0.108099	0.040258	0.021883	0.098848	0.164763	0.920698	0.013326	0.688620	-0.722156	-0.065100	-0.007478
29258	1.010194	-9.667023	-0.271501	-0.145512	-0.015720	0.125659	0.167788	0.920155	0.017095	0.686560	-0.724268	-0.063558	-0.005604
29259	0.773731	-9.629042	-0.285179	-0.111318	-0.060512	0.120353	0.170561	0.918506	0.019296	0.684949	-0.725883	-0.062685	-0.003105
29260	0.807912	-9.715269	-0.190042	-0.051073	-0.073179	0.146524	0.175061	0.916011	0.020829	0.684169	-0.726715	-0.061629	0.000001
29261	0.677716	-9.726052	-0.453082	0.005037	-0.100577	0.130237	0.179039	0.913506	0.020795	0.684193	-0.726724	-0.061158	0.003371
29262	0.783571	-9.675126	-0.398565	0.008344	-0.115128	0.152426	0.182494	0.912351	0.018543	0.684207	-0.726731	-0.060586	0.007238
29263	0.810436	-10.275706	-0.838860	-0.005243	-0.100561	0.125606	0.185546	0.911621	0.017340	0.684064	-0.726858	-0.060186	0.010527
29264	0.649716	-10.449330	-0.857199	0.037102	-0.055839	0.093453	0.188724	0.912122	0.016399	0.684564	-0.726396	-0.059652	0.012760
29265	0.536681	-10.522862	-1.185778	0.065612	-0.011188	0.027083	0.189404	0.909907	0.014299	0.685560	-0.725460	-0.059441	0.013490
29266	0.355907	-10.017342	-1.012327	-0.030092	0.034372	0.026494	0.191653	0.909339	0.014673	0.685206	-0.725859	-0.058665	0.013420
29267	0.409145	-10.044991	-0.685726	-0.039322	0.032452	0.000609	0.190857	0.909625	0.015072	0.684728	-0.726349	-0.058259	0.013042
29268	0.415100	-9.775529	-0.696295	-0.070834	0.026902	-0.014321	0.190974	0.911551	0.016511	0.683782	-0.727254	-0.058199	0.012483
29269	0.569537	-9.798935	-0.594354	-0.153107	0.006744	-0.005472	0.191232	0.910205	0.018733	0.681616	-0.729284	-0.058259	0.012267
29270	0.576059	-9.649833	-0.621010	-0.172283	-0.015244	-0.020308	0.190024	0.909847	0.022536	0.679135	-0.731546	-0.058899	0.012134
29271	0.671907	-9.535002	-0.870575	-0.165513	-0.031625	-0.009173	0.189603	0.909492	0.027511	0.676729	-0.733716	-0.059539	0.012410
29272	0.706852	-9.779801	-0.708036	-0.140809	-0.042571	-0.007173	0.189852	0.909247	0.030649	0.674660	-0.735546	-0.060341	0.012885
29273	0.619950	-9.766246	-0.915115	-0.181198	-0.046259	-0.003682	0.189568	0.910511	0.033661	0.671990	-0.737913	-0.061105	0.013425
29274	0.532716	-9.677703	-1.005913	-0.165765	-0.037051	0.018525	0.189550	0.910275	0.037325	0.669538	-0.740094	-0.061475	0.014148
29275	0.542908	-9.790529	-0.935380	0.054141	-0.029536	0.006711	0.188759	0.908787	0.037985	0.670356	-0.739313	-0.061793	0.014873
29276	0.567253	-9.833226	-0.770105	0.086661	-0.009422	-0.000537	0.188774	0.909435	0.034452	0.671674	-0.738094	-0.061971	0.015213
29277	0.620009	-9.775624	-0.843226	0.002422	0.001504	0.013786	0.190891	0.910224	0.033781	0.671768	-0.738017	-0.061784	0.015509
29278	0.668383	-9.801453	-0.684692	0.104070	0.023529	0.007807	0.190895	0.910758	0.032604	0.673378	-0.736582	-0.061389	0.015496
29279	0.591843	-9.928975	-0.639181	0.000832	0.027061	0.010050	0.189988	0.909239	0.029994	0.673490	-0.736522	-0.060916	0.015361
29280	0.596223	-9.842949	-0.815584	-0.163845	0.034207	0.009203	0.189177	0.910368	0.032618	0.671161	-0.738692	-0.060461	0.014902
29281	0.549799	-9.718345	-0.939105	-0.207832	0.043325	0.018189	0.190475	0.908774	0.038625	0.668203	-0.741439	-0.059712	0.014381
29282	0.607649	-9.718491	-1.015389	-0.162311	0.036073	0.016588	0.190843	0.909640	0.043594	0.665880	-0.743581	-0.059113	0.013988
29283	0.576119	-9.680153	-1.043953	0.030253	0.050892	0.012000	0.192155	0.908968	0.046200	0.666459	-0.743136	-0.058290	0.013550
29284	0.604709	-9.607907	-1.042673	0.191291	0.049241	0.010970	0.193500	0.907962	0.042787	0.669401	-0.740555	-0.057474	0.013277
29285	0.614879	-9.718525	-1.029726	0.190412	0.034640	0.020223	0.193526	0.908181	0.037422	0.672322	-0.737962	-0.056706	0.013372
29286	0.634464	-9.775801	-0.903110	0.184433	0.024559	0.014673	0.193158	0.908128	0.031799	0.675113	-0.735448	-0.056177	0.013515
29287	0.547622	-9.763740	-0.843735	0.100518	0.010717	0.005036	0.193442	0.909309	0.027219	0.676672	-0.734027	-0.055979	0.013653
29288	0.502000	-9.802233	-0.815893	0.030535	0.027986	0.000963	0.193972	0.909978	0.026430	0.677200	-0.733569	-0.055654	0.013395
29289	0.524363	-9.939056	-0.733579	-0.102312	0.001317	-0.005200	0.194097	0.909448	0.028260	0.675773	-0.734876	-0.055787	0.013307
29290	0.489981	-9.812063	-0.868957	-0.162019	-0.006948	0.001888	0.193282	0.910041	0.031930	0.673429	-0.737008	-0.055981	0.013367
29291	0.508809	-9.718477	-0.953893	-0.141088	0.003134	0.000130	0.193000	0.908180	0.036772	0.671421	-0.738837	-0.056020	0.013283
29292	0.518302	-9.687243	-0.972572	-0.116679	-0.007780	0.009498	0.194430	0.909027	0.041079	0.669733	-0.740357	-0.056090	0.013500
29293	0.590501	-9.660743	-1.005136	-0.057076	-0.002245	-0.001281	0.194562	0.906992	0.042647	0.668955	-0.741051	-0.056202	0.013568
29294	0.569163	-9.737835	-1.020821	-0.039518	-0.002234	-0.003035	0.195614	0.908079	0.043162	0.668417	-0.741523	-0.056366	0.013626
29295	0.581576	-9.814933	-1.057796	-0.071043	0.019674	-0.001378	0.195076	0.908644	0.044475	0.667454	-0.742408	-0.056192	0.013348
29296	0.605201	-9.713945	-1.092170	-0.062427	0.017882	0.006048	0.194808	0.907026	0.046308	0.666595	-0.743199	-0.055962	0.013206
29297	0.562149	-9.786139	-1.069577	-0.043102	0.027024	0.002442	0.193743	0.906781	0.047887	0.666051	-0.743717	-0.055629	0.012898
29298	0.557173	-9.752354	-1.037941	-0.023772	0.019712	-0.004834	0.194396	0.907195	0.049059	0.665771	-0.743981	-0.055521	0.012622
29299	0.569102	-9.728505	-1.107115	-0.032711	0.016094	0.010815	0.194130	0.907338	0.049323	0.665367	-0.744366	-0.055208	0.012598
29300	0.597813	-9.680191	-1.067758	-0.043106	0.008745	-0.000302	0.194909	0.907629	0.051933	0.664785	-0.744888	-0.055183	0.012524
29301	0.551890	-9.658841	-1.130305	-0.030080	0.008774	0.006222	0.194392	0.906526	0.050367	0.664413	-0.745231	-0.055037	0.012547
29302	0.576406	-9.742879	-1.092844	-0.020423	0.006965	0.009970	0.194913	0.905724	0.052718	0.664164	-0.745462	-0.054881	0.012664
29303	0.519007	-9.844304	-1.166823	-0.046643	-0.005863	0.009860	0.194643	0.906415	0.053243	0.663528	-0.746024	-0.054880	0.012934
29304	0.472612	-9.727017	-1.319254	-0.137816	-0.000471	0.010307	0.194105	0.906437	0.054818	0.661516	-0.747807	-0.054862	0.013051
29305	0.542805	-9.784617	-1.317006	-0.169337	-0.009619	0.016628	0.195938	0.904827	0.059774	0.659029	-0.749997	-0.054841	0.013333
29306	0.504415	-9.825741	-1.358753	-0.172657	-0.007845	-0.001849	0.195916	0.905684	0.063438	0.656478	-0.752211	-0.055114	0.013363
29307	0.503848	-9.710619	-1.467574	-0.193761	-0.013342	-0.001952	0.195359	0.906831	0.068153	0.653604	-0.754685	-0.055425	0.013428
29308	0.528136	-9.749152	-1.491895	-0.253306	-0.024356	0.003304	0.195346	0.904144	0.072731	0.649795	-0.757929	-0.055877	0.013702
29309	0.587985	-9.662719	-1.581350	-0.284839	-0.029870	-0.001462	0.196240	0.903790	0.079265	0.645493	-0.761552	-0.056422	0.013918
29310	0.527322	-9.586277	-1.708080	-0.260586	-0.018837	0.013405	0.195549	0.902092	0.086204	0.641541	-0.764861	-0.056656	0.014235
29311	0.556322	-9.600680	-1.715213	-0.243023	-0.035271	0.010753	0.196839	0.900516	0.093912	0.637830	-0.767918	-0.057071	0.014735
29312	0.578350	-9.678292	-1.908150	-0.260442	-0.024339	-0.002266	0.196947	0.899206	0.099667	0.633845	-0.771166	-0.057614	0.014933
29313	0.537028	-9.611297	-1.994021	-0.239642	-0.018799	0.010748	0.197316	0.898578	0.105552	0.630172	-0.774151	-0.057818	0.015177
29314	0.512431	-9.505225	-1.920742	-0.202031	-0.011458	0.009074	0.198481	0.898615	0.110514	0.627074	-0.776643	-0.058019	0.015397
29315	0.387603	-9.623631	-1.995588	-0.083800	-0.002217	0.004123	0.197939	0.898511	0.113135	0.625826	-0.777644	-0.058067	0.015484
29316	0.406766	-9.602363	-2.119946	-0.047098	0.001491	0.004304	0.199263	0.897274	0.113909	0.625145	-0.778186	-0.058108	0.015603
29317	0.498515	-9.625927	-2.028195	-0.040093	0.001519	0.009881	0.198597	0.897019	0.114961	0.624580	-0.778644	-0.058004	0.015756
29318	0.464971	-9.669192	-1.995505	0.026665	0.012495	-0.011947	0.197663	0.897452	0.116146	0.625066	-0.778250	-0.058118	0.015571
29319	0.445381	-9.606785	-2.028422	0.022922	0.014369	0.007408	0.198457	0.898799	0.115224	0.625503	-0.777917	-0.057871	0.015569
29320	0.471822	-9.587284	-1.970286	0.022099	0.019840	0.002781	0.198325	0.899072	0.114964	0.625921	-0.777598	-0.057667	0.015449
29321	0.430832	-9.587424	-1.987475	0.054488	0.008903	0.002960	0.197149	0.896886	0.113664	0.626847	-0.776859	-0.057546	0.015514
29322	0.490584	-9.476608	-1.982962	0.016043	0.013408	-0.010165	0.197674	0.898243	0.113399	0.627167	-0.776600	-0.057617	0.015319
29323	0.537149	-9.635228	-1.955944	0.044137	0.014360	-0.008169	0.197820	0.897810	0.111173	0.627945	-0.775975	-0.057605	0.015145
29324	0.520238	-9.633283	-2.080910	0.038901	0.005207	-0.013718	0.197025	0.898090	0.111049	0.628611	-0.775421	-0.057825	0.015058
29325	0.512798	-9.587415	-2.032323	-0.009343	0.001521	-0.003808	0.196502	0.898085	0.109876	0.628542	-0.775469	-0.057926	0.015074
29326	0.469729	-9.659919	-2.100961	-0.001546	-0.012154	0.007330	0.197290	0.898901	0.110393	0.628554	-0.775442	-0.058057	0.015480
29327	0.469610	-9.635956	-2.129434	-0.022421	0.014280	-0.012199	0.197557	0.898892	0.109867	0.628297	-0.775650	-0.058130	0.015178
29328	0.464194	-9.510875	-2.137333	-0.083845	0.006012	-0.003274	0.197815	0.898089	0.111827	0.627055	-0.776649	-0.058231	0.015080
29329	0.387125	-9.530428	-2.181538	-0.057690	0.005142	0.006087	0.197145	0.898657	0.113141	0.626229	-0.777321	-0.058143	0.015112
29330	0.503202	-9.607489	-2.267960	-0.078684	0.014281	0.005976	0.198463	0.898379	0.114177	0.625072	-0.778264	-0.058007	0.015016
29331	0.493262	-9.544947	-2.267176	-0.129525	0.016061	0.009404	0.197383	0.897078	0.119419	0.623131	-0.779841	-0.057754	0.014835
29332	0.440292	-9.559409	-2.243866	-0.117062	0.030632	-0.012707	0.196320	0.895201	0.121782	0.621395	-0.781240	-0.057719	0.014209
29333	0.536621	-9.535119	-2.233024	-0.104950	0.016078	0.003992	0.198031	0.894793	0.123861	0.619831	-0.782498	-0.057542	0.013987
29334	0.521882	-9.477383	-2.227550	-0.120801	0.023385	0.009434	0.198276	0.895371	0.127261	0.618015	-0.783957	-0.057266	0.013755
29335	0.459290	-9.499321	-2.274055	-0.083931	0.014252	-0.001441	0.197470	0.895133	0.129884	0.616776	-0.784942	-0.057191	0.013518
29336	0.502971	-9.559430	-2.286494	-0.071840	0.019804	0.017998	0.196673	0.893792	0.131460	0.615718	-0.785801	-0.056804	0.013498
29337	0.459365	-9.516255	-2.300699	-0.085810	0.001494	0.013337	0.198258	0.892964	0.132493	0.614430	-0.786817	-0.056654	0.013642
29338	0.401634	-9.545313	-2.320851	-0.019325	0.018015	0.015493	0.197850	0.891906	0.135505	0.614194	-0.787025	-0.056300	0.013666
29339	0.411297	-9.550188	-2.344836	0.001769	0.016190	0.006375	0.199579	0.891056	0.134444	0.614305	-0.786958	-0.056052	0.013597
29340	0.459612	-9.569258	-2.320646	0.061364	0.019902	0.001136	0.198516	0.892297	0.134323	0.615345	-0.786159	-0.055871	0.013500
29341	0.450115	-9.597955	-2.263521	0.084194	0.019912	-0.002439	0.199846	0.893218	0.132350	0.616761	-0.785064	-0.055693	0.013358
29342	0.508086	-9.622031	-2.301728	0.182323	0.020007	-0.011168	0.197742	0.895386	0.128181	0.619698	-0.782753	-0.055657	0.013232
29343	0.517666	-9.602253	-2.152519	0.285702	0.023753	-0.016190	0.198688	0.896013	0.123725	0.624263	-0.779124	-0.055593	0.013081
29344	0.537951	-9.808805	-2.054399	0.436530	0.040325	-0.030208	0.197667	0.898664	0.114446	0.631146	-0.773573	-0.055486	0.012648
29345	0.668518	-9.882756	-1.943786	0.426369	0.061273	-0.057971	0.196134	0.900609	0.102422	0.637877	-0.768045	-0.055559	0.011537
29346	0.460310	-9.692386	-1.739002	0.664615	0.086103	-0.082664	0.191700	0.901754	0.088983	0.648193	-0.759377	-0.055608	0.009976
29347	0.475955	-9.926959	-1.389246	0.705163	0.068756	-0.082424	0.191246	0.906358	0.070803	0.659007	-0.750007	-0.055879	0.008748
29348	0.755454	-9.887812	-1.362082	0.584378	0.080544	-0.083045	0.189853	0.908692	0.056816	0.667881	-0.742125	-0.055991	0.007170
29349	0.572616	-9.964540	-1.177611	0.701695	0.115366	-0.080665	0.185827	0.911845	0.039841	0.678439	-0.732531	-0.055603	0.005261
29350	0.935155	-10.120042	-0.422596	0.584884	0.117042	-0.088629	0.184311	0.912942	0.024939	0.687147	-0.724406	-0.055284	0.003062
29351	0.869997	-9.600670	-0.487940	0.685788	0.084119	-0.141622	0.180293	0.913774	0.008095	0.697192	-0.714678	-0.056206	0.000737
29352	0.546759	-9.541520	0.110042	1.201736	0.044331	-0.159274	0.175667	0.914644	-0.019212	0.714258	-0.697488	-0.057844	-0.000728
29353	0.999383	-9.395508	0.327574	1.000497	0.024056	-0.160254	0.173283	0.914822	-0.044836	0.728170	-0.682778	-0.059815	-0.002115
29354	0.574674	-9.309034	0.531281	1.453235	0.017108	-0.181045	0.169207	0.914832	-0.075549	0.747750	-0.661065	-0.062063	-0.003246
29355	1.366067	-9.380312	1.742808	1.288768	-0.014896	-0.127358	0.164929	0.909024	-0.114375	0.764587	-0.641315	-0.064117	-0.003280
29356	1.405037	-9.451419	2.035057	1.600368	-0.024806	-0.197749	0.157224	0.901059	-0.154089	0.784701	-0.616217	-0.067126	-0.003913
29357	1.012587	-9.546803	2.514993	2.176004	-0.051549	-0.141281	0.154251	0.886606	-0.208760	0.810746	-0.581207	-0.069878	-0.002509
29358	1.076985	-9.363297	3.368008	1.783822	-0.064750	-0.113730	0.152161	0.868699	-0.252581	0.830888	-0.551720	-0.072314	-0.001118
29359	0.871652	-8.779799	3.139009	1.434673	-0.033071	-0.084203	0.149783	0.850708	-0.291558	0.846385	-0.527421	-0.073887	-0.000011
29360	1.528599	-8.471965	4.119332	1.334485	-0.001000	-0.020158	0.149218	0.832499	-0.322962	0.860184	-0.504564	-0.074129	0.001621
29361	1.011485	-8.756028	3.675998	1.341242	0.053824	-0.009135	0.145811	0.807951	-0.362981	0.873531	-0.481205	-0.073330	0.002968
29362	1.252728	-8.713558	5.400131	1.803032	-0.004424	-0.075014	0.142394	0.782069	-0.399861	0.890328	-0.449246	-0.073993	0.004272
29363	1.031100	-7.716406	5.824965	1.900923	0.008354	-0.105055	0.145054	0.753556	-0.433258	0.906811	-0.414838	-0.074671	0.005196
29364	0.932108	-6.651780	6.208678	1.577944	-0.004712	-0.063355	0.142723	0.717162	-0.468058	0.919466	-0.385875	-0.075112	0.006349
29365	1.275774	-6.399406	6.633143	1.376308	0.006151	-0.027481	0.142440	0.687935	-0.494366	0.929787	-0.360268	-0.075101	0.007920
29366	1.593576	-6.281457	7.165912	1.687251	-0.000819	-0.029587	0.137753	0.645823	-0.529804	0.941429	-0.328595	-0.075090	0.009885
29367	1.519778	-5.942367	7.861375	1.922406	0.017749	0.005695	0.138078	0.600703	-0.559788	0.953416	-0.292061	-0.074397	0.012798
29368	1.477764	-5.210533	7.993681	1.662709	0.019350	0.029257	0.141644	0.562454	-0.582207	0.962630	-0.260193	-0.073470	0.015677
29369	1.641154	-5.073967	8.431644	1.519526	0.035565	-0.000109	0.142679	0.523051	-0.600027	0.970163	-0.230705	-0.072411	0.017746
29370	1.319523	-4.352069	8.635623	1.629558	0.013680	-0.007874	0.142413	0.479955	-0.619670	0.977194	-0.198903	-0.071655	0.019858
29371	1.281616	-3.465973	8.844553	1.756947	0.043045	-0.012858	0.139811	0.425407	-0.639430	0.983657	-0.164317	-0.070261	0.021966
29372	1.345822	-2.752329	9.224866	1.975529	0.043276	-0.012711	0.141158	0.370854	-0.655296	0.989446	-0.125282	-0.068630	0.024325
29373	1.414230	-1.919333	9.323612	2.382390	0.066510	-0.041181	0.142746	0.316073	-0.666455	0.994400	-0.077856	-0.066328	0.026603
29374	1.104898	-0.729826	9.759929	2.178046	0.072587	-0.057067	0.144619	0.249584	-0.673043	0.996967	-0.034394	-0.063860	0.028200
29375	1.274478	0.106922	9.489967	1.528194	0.081025	-0.077937	0.145890	0.196537	-0.675171	0.997689	-0.003663	-0.061547	0.028540
29376	1.165981	0.629942	9.813180	0.897917	0.094889	-0.095027	0.145673	0.151978	-0.677283	0.997754	0.014393	-0.059248	0.027756
29377	1.030526	0.723611	9.842037	0.347905	0.094334	-0.070135	0.148231	0.136809	-0.674694	0.997765	0.021596	-0.057280	0.026802
29378	1.097961	0.748565	10.063879	-0.045979	0.084779	-0.062887	0.151924	0.138958	-0.674200	0.997905	0.020783	-0.055695	0.025530
29379	0.852646	0.625860	10.208711	0.011661	0.046480	-0.034854	0.154554	0.140045	-0.671865	0.997958	0.021269	-0.054860	0.024874
29380	0.881534	0.611982	9.651829	-0.084056	0.051931	-0.024265	0.155339	0.142766	-0.672132	0.998053	0.019669	-0.053965	0.024314
29381	1.020085	0.379233	9.760288	-0.121756	0.048308	0.001407	0.156257	0.145212	-0.672400	0.998139	0.017453	-0.053163	0.024238
29382	1.110930	0.043380	10.001295	-0.069306	0.035657	0.039547	0.156641	0.149031	-0.672663	0.998174	0.016088	-0.052609	0.024961
29383	1.391177	-0.084192	9.824471	-0.090272	0.033858	0.039463	0.158222	0.149839	-0.672021	0.998207	0.014445	-0.052110	0.025672
29384	1.372882	-0.285664	10.023131	-0.091699	0.030145	0.025625	0.157940	0.151910	-0.670186	0.998243	0.012649	-0.051673	0.026090
29385	1.479553	-0.418523	9.808603	-0.109413	0.043002	0.045832	0.160314	0.154203	-0.670466	0.998278	0.010578	-0.051034	0.026910
29386	1.638877	-0.453794	9.956037	-0.149288	0.052029	0.014244	0.159914	0.157468	-0.672293	0.998345	0.007632	-0.050188	0.027039
29387	1.589219	-0.660947	9.919059	-0.301373	0.071923	-0.001315	0.161329	0.165124	-0.670208	0.998434	0.001721	-0.049112	0.026725
29388	1.460720	-0.506968	9.989638	-0.243407	0.057277	-0.026853	0.163413	0.173574	-0.669959	0.998496	-0.003067	-0.048206	0.025928
29389	1.364185	-0.498467	9.717580	-0.294138	0.037088	-0.040000	0.163124	0.179591	-0.669692	0.998507	-0.008804	-0.047849	0.024845
29390	1.123819	-0.652837	9.746780	-0.323515	0.031453	-0.071521	0.165737	0.188440	-0.669971	0.998490	-0.015135	-0.047502	0.023078
29391	0.939487	-0.417020	9.858799	-0.250068	0.018702	-0.072995	0.165160	0.201423	-0.670222	0.998443	-0.019966	-0.047497	0.021380
29392	0.853814	-0.673816	9.398269	-0.151915	0.008736	-0.087234	0.165402	0.206754	-0.669698	0.998419	-0.022845	-0.047530	0.019449
29393	0.701186	-0.504537	9.735313	-0.106302	-0.001330	-0.094388	0.165779	0.209908	-0.668130	0.998394	-0.024784	-0.047856	0.017469
29394	0.688551	-0.389687	9.554355	-0.134588	-0.015928	-0.077901	0.164047	0.214020	-0.668768	0.998332	-0.027316	-0.048368	0.015756
29395	0.959601	-0.595353	9.765260	-0.081871	-0.024979	-0.073910	0.163105	0.217180	-0.668105	0.998276	-0.028778	-0.049134	0.014222
29396	0.886612	-0.450666	9.901046	-0.204466	-0.026956	-0.072694	0.163093	0.220865	-0.668496	0.998141	-0.032706	-0.049880	0.012551
29397	1.157603	-0.657450	9.785442	-0.206309	-0.028689	-0.052375	0.162014	0.226613	-0.668746	0.997974	-0.036668	-0.050739	0.011326
29398	1.321764	-0.697647	9.896842	-0.004675	-0.013895	-0.077211	0.159752	0.229784	-0.668464	0.997971	-0.036606	-0.051181	0.009752
29399	1.190579	-0.499064	9.643931	-0.013365	-0.008494	-0.106807	0.160547	0.229909	-0.668733	0.997963	-0.036657	-0.051647	0.007619
29400	1.244630	-0.718432	9.492517	-0.023829	-0.010308	-0.103152	0.159749	0.231960	-0.669510	0.997946	-0.036951	-0.052041	0.005515
29401	1.292339	-0.589064	10.003720	0.077683	-0.024805	-0.086013	0.158562	0.230610	-0.669239	0.997976	-0.035201	-0.052821	0.003902
29402	1.470121	-0.469599	9.654156	-0.001433	-0.037587	-0.067931	0.157376	0.229530	-0.669230	0.997936	-0.035081	-0.053728	0.002551
29403	1.359898	-0.603693	9.908118	-0.060980	-0.050433	-0.047910	0.157502	0.230624	-0.668969	0.997830	-0.036128	-0.055024	0.001567
29404	1.295486	-0.232768	10.056760	-0.161064	-0.066966	-0.031801	0.154062	0.232971	-0.670510	0.997631	-0.039231	-0.056497	0.000793
29405	1.388325	-0.508338	9.631243	-0.182392	-0.072346	0.002268	0.151795	0.236693	-0.669705	0.997389	-0.042735	-0.058205	0.000689
29406	1.267695	-0.483863	9.822514	-0.136329	-0.030203	0.034729	0.150058	0.241900	-0.670212	0.997230	-0.045421	-0.058889	0.001240
29407	1.113261	-0.460424	9.730176	-0.027312	0.057694	0.057289	0.150315	0.242861	-0.669429	0.997263	-0.045877	-0.057944	0.002299
29408	1.176920	-0.688306	9.194623	0.073526	0.094332	0.028230	0.152303	0.241746	-0.669445	0.997432	-0.044373	-0.056142	0.002854
29409	1.244607	-0.726727	9.177912	0.027735	0.095970	-0.031065	0.155356	0.239928	-0.670125	0.997557	-0.043627	-0.054516	0.002180
29410	1.302971	-0.822030	9.419588	0.152234	0.114354	-0.038765	0.156417	0.237064	-0.668434	0.997806	-0.040478	-0.052371	0.001469
29411	1.186516	-0.662976	9.559971	0.211492	0.103486	-0.015390	0.160142	0.230200	-0.667421	0.998067	-0.036079	-0.050583	0.001300
29412	1.166017	-0.902493	9.892515	0.174998	0.085138	-0.014616	0.162279	0.224440	-0.667179	0.998269	-0.032499	-0.048999	0.001121
29413	0.882634	-0.623464	10.033023	0.021154	0.062906	-0.047688	0.164003	0.221972	-0.666147	0.998337	-0.031874	-0.048038	0.000150
29414	0.873394	-0.720702	9.748293	-0.236014	0.046139	-0.069261	0.164780	0.225794	-0.665629	0.998216	-0.036445	-0.047271	-0.001490
29415	0.748904	-0.898260	9.965503	-0.067480	0.020624	-0.096976	0.164753	0.231813	-0.664841	0.998174	-0.037553	-0.047174	-0.003502
29416	0.710263	-0.891694	9.797187	0.016602	0.015209	-0.108539	0.165144	0.232634	-0.664320	0.998189	-0.037044	-0.047063	-0.005678
29417	0.796766	-0.836767	9.625916	-0.013054	0.009672	-0.127136	0.166596	0.233708	-0.664593	0.998165	-0.037049	-0.047187	-0.008228
29418	0.771817	-0.648211	9.897203	-0.091926	0.007761	-0.118317	0.166188	0.236990	-0.664719	0.998078	-0.038698	-0.047214	-0.010695
29419	0.818496	-0.844008	9.606812	-0.015045	0.028009	-0.105024	0.166705	0.239584	-0.664330	0.998063	-0.038760	-0.046941	-0.012819
29420	0.670508	-0.638823	9.886787	0.059638	0.059262	-0.051185	0.167499	0.237811	-0.663159	0.998147	-0.037434	-0.045923	-0.013847
29421	0.913051	-0.941364	9.930420	0.099914	0.060300	-0.030656	0.168834	0.236009	-0.664218	0.998262	-0.035267	-0.044961	-0.014402
29422	0.941623	-0.874712	9.703558	0.106727	0.059434	-0.023236	0.169109	0.232054	-0.663175	0.998378	-0.033026	-0.043932	-0.014830
29423	0.947058	-1.004655	9.696984	0.099541	0.017464	0.008178	0.170704	0.230258	-0.663320	0.998455	-0.030934	-0.043799	-0.014579
29424	1.063262	-1.110779	9.554940	0.022435	-0.009978	0.021684	0.169650	0.228092	-0.662527	0.998463	-0.030436	-0.044102	-0.014146
29425	0.905895	-0.960883	9.855659	-0.072168	-0.024722	0.031363	0.169384	0.229860	-0.663702	0.998399	-0.031836	-0.044752	-0.013556
29426	1.327134	-0.805260	10.087437	-0.077375	-0.035643	0.033205	0.168325	0.230008	-0.663693	0.998322	-0.033349	-0.045532	-0.012966
29427	1.257706	-0.908828	10.097340	-0.012572	-0.061160	0.039112	0.167271	0.229470	-0.664077	0.998259	-0.033590	-0.046944	-0.012144
29428	1.037898	-0.840928	9.676122	-0.096550	-0.074113	0.012859	0.165543	0.231539	-0.664062	0.998121	-0.035476	-0.048502	-0.011953
29429	1.158389	-0.836562	9.475651	-0.126342	-0.097876	0.012752	0.164205	0.236331	-0.664573	0.997925	-0.037985	-0.050643	-0.011740
29430	0.892596	-0.722273	9.277918	-0.033847	-0.090457	0.024270	0.161817	0.236779	-0.663506	0.997808	-0.038635	-0.052532	-0.011249
29431	1.075762	-0.707514	9.265429	-0.052478	-0.086728	0.050018	0.158110	0.238860	-0.664522	0.997675	-0.039705	-0.054433	-0.010226
29432	1.041985	-0.687051	9.639907	0.034175	-0.095769	0.064307	0.156272	0.236818	-0.665816	0.997605	-0.039041	-0.056410	-0.008857
29433	1.211851	-0.917642	9.657464	0.011455	-0.095744	0.076207	0.154426	0.235201	-0.665671	0.997505	-0.038869	-0.058481	-0.007234
29434	1.444472	-1.152065	9.925223	-0.080941	-0.110485	0.064705	0.151253	0.235369	-0.666169	0.997314	-0.040504	-0.060732	-0.005975
29435	1.223153	-1.258526	9.880853	-0.112560	-0.083110	0.073728	0.148868	0.238116	-0.667457	0.997113	-0.042831	-0.062539	-0.004558
29436	1.443746	-1.003256	9.816873	-0.261701	-0.024708	0.085800	0.147257	0.242111	-0.666003	0.996847	-0.048086	-0.063042	-0.003175
29437	1.476886	-0.875872	9.756551	-0.248455	-0.044836	0.067436	0.148284	0.249350	-0.665092	0.996528	-0.053110	-0.064087	-0.002085
29438	1.100864	-0.898419	9.714314	-0.174361	-0.026467	0.091765	0.145754	0.254157	-0.665462	0.996302	-0.056632	-0.064617	-0.000476
29439	0.912931	-0.930508	9.587275	-0.090595	-0.017203	0.112474	0.146266	0.256083	-0.663502	0.996162	-0.058552	-0.065037	0.001685
29440	0.982640	-0.895029	9.367560	-0.076868	-0.013458	0.131000	0.146658	0.257172	-0.663505	0.996043	-0.060181	-0.065261	0.004181
29441	1.158729	-0.903542	9.589947	-0.185820	-0.000642	0.182115	0.146784	0.258810	-0.663505	0.995781	-0.064071	-0.065256	0.007585
29442	1.106013	-0.968256	9.694177	-0.119608	-0.029724	0.224948	0.146905	0.261814	-0.663505	0.995540	-0.066668	-0.065683	0.011919
29443	1.130832	-1.125187	9.524160	-0.224956	-0.060801	0.263235	0.146623	0.265379	-0.662585	0.995066	-0.071410	-0.066764	0.016964
29444	1.192394	-0.873687	9.857155	-0.213009	-0.082649	0.296539	0.146203	0.270174	-0.661794	0.994522	-0.075941	-0.068160	0.022669
29445	1.042123	-1.220811	9.757257	-0.243766	-0.077154	0.322228	0.145129	0.274014	-0.661522	0.993864	-0.081091	-0.069463	0.028883
29446	1.193664	-1.143275	9.826979	-0.123812	-0.078841	0.319148	0.141414	0.276111	-0.660968	0.993344	-0.083873	-0.070686	0.035156
29447	1.167252	-1.157010	10.047401	-0.043159	-0.067820	0.313999	0.141561	0.274318	-0.662540	0.992936	-0.084985	-0.071667	0.041467
29448	1.405581	-1.084702	9.945010	-0.047300	-0.050496	0.282580	0.141158	0.274471	-0.661359	0.992532	-0.086209	-0.072330	0.047081
29449	1.292657	-1.166612	9.981218	0.118439	-0.058625	0.257590	0.140908	0.270513	-0.661228	0.992398	-0.083986	-0.073062	0.052485
29450	1.164697	-1.128272	10.009370	0.239497	-0.089651	0.232403	0.139629	0.261761	-0.663446	0.992400	-0.079398	-0.074301	0.057590
29451	1.140941	-1.179311	10.577393	0.561854	-0.114928	0.235915	0.137840	0.246742	-0.664485	0.992781	-0.068230	-0.075654	0.063303
29452	0.980690	-0.959714	10.154058	0.654085	-0.143987	0.265948	0.134628	0.225978	-0.667739	0.993012	-0.055377	-0.077417	0.069760
29453	1.097773	-1.266787	9.649101	0.341592	-0.135142	0.264377	0.132427	0.214111	-0.668250	0.992777	-0.048572	-0.079397	0.075703
29454	1.058745	-1.173178	9.604437	0.178820	-0.160930	0.256204	0.129413	0.208530	-0.669668	0.992278	-0.045103	-0.082174	0.081223
29455	1.448009	-0.903721	9.369382	-0.225220	-0.115527	0.282702	0.128622	0.208125	-0.670054	0.991403	-0.049617	-0.084629	0.086582
29456	1.548238	-0.687112	9.327743	-0.012283	-0.084076	0.331716	0.125344	0.203495	-0.672254	0.990646	-0.050192	-0.086088	0.093224
29457	1.394844	-0.879922	9.323606	-0.052423	-0.111563	0.331559	0.121799	0.198329	-0.673667	0.989765	-0.051345	-0.088113	0.099829
29458	1.382087	-1.230373	9.577845	-0.099734	-0.056738	0.358012	0.121004	0.198341	-0.673398	0.988815	-0.053751	-0.089166	0.106799
29459	1.633122	-1.276808	9.925234	-0.195902	0.012621	0.355580	0.120601	0.199170	-0.672872	0.987842	-0.058046	-0.088995	0.113483
29460	1.243403	-0.966065	9.551450	-0.076279	0.046515	0.345033	0.121518	0.200941	-0.672355	0.987024	-0.060186	-0.087946	0.120108
29461	1.221286	-0.879632	9.509243	-0.197777	0.047236	0.320416	0.123906	0.200765	-0.673552	0.986084	-0.064504	-0.087120	0.126046
29462	0.994210	-0.794074	9.330673	-0.039041	0.020093	0.368319	0.126030	0.198149	-0.673178	0.985109	-0.065878	-0.086443	0.133221
29463	0.989130	-0.736039	9.417865	0.066298	-0.007058	0.430724	0.126838	0.195130	-0.673578	0.984018	-0.064993	-0.085817	0.141847
29464	0.739794	-0.519570	9.538608	0.066199	-0.020579	0.521167	0.126594	0.190210	-0.673971	0.982532	-0.064434	-0.085449	0.152245
29465	1.080261	-0.629717	9.497028	0.072715	-0.012150	0.578425	0.126354	0.184469	-0.674495	0.980801	-0.063593	-0.084656	0.163762
29466	1.288362	-0.782820	9.636063	0.204110	0.020918	0.580899	0.127838	0.174090	-0.672418	0.979114	-0.060546	-0.082927	0.175477
29467	1.849630	-0.670472	9.796520	0.351258	0.035761	0.576098	0.127765	0.160278	-0.673732	0.977512	-0.054332	-0.080245	0.187297
29468	1.793386	-1.006968	9.935316	0.344580	0.048497	0.564983	0.128346	0.147692	-0.674659	0.975756	-0.048586	-0.077478	0.198841
29469	1.983480	-0.919302	10.130374	0.224039	0.044672	0.544075	0.128129	0.133769	-0.673617	0.973829	-0.044795	-0.075185	0.209758
29470	1.897883	-1.179925	9.957872	0.090918	0.018979	0.561910	0.127235	0.126395	-0.674267	0.971512	-0.043850	-0.074017	0.220825
29471	1.662785	-1.435938	9.812848	-0.038268	-0.028777	0.537339	0.126614	0.117642	-0.675836	0.969019	-0.044837	-0.074325	0.231228
29472	1.368976	-1.503628	9.890779	-0.234192	-0.065615	0.529935	0.123037	0.118779	-0.675545	0.966189	-0.049758	-0.076289	0.241212
29473	0.886878	-1.523639	9.948417	-0.046855	-0.039915	0.522520	0.122244	0.119194	-0.675931	0.963521	-0.050878	-0.076819	0.251274
29474	0.589824	-1.418348	9.951922	-0.048375	-0.008979	0.485531	0.120669	0.116745	-0.676704	0.960966	-0.052409	-0.076824	0.260568
29475	0.826967	-1.090602	9.963533	-0.032709	-0.029039	0.481943	0.118830	0.114164	-0.677214	0.958346	-0.053248	-0.077063	0.269812
29476	0.547814	-1.212333	9.709551	-0.080197	-0.071100	0.503915	0.115668	0.112141	-0.678236	0.955375	-0.055073	-0.078402	0.279425
29477	-0.021233	-1.203948	9.677949	0.036629	-0.099276	0.546982	0.112255	0.107516	-0.680042	0.952163	-0.054310	-0.079441	0.290044
29478	-0.141286	-1.310132	9.656135	0.037962	-0.132979	0.597801	0.107502	0.104296	-0.679482	0.948447	-0.053658	-0.081180	0.301627
29479	0.229068	-1.104335	9.813720	0.191606	-0.185652	0.645730	0.102256	0.095317	-0.681667	0.944385	-0.049597	-0.082718	0.314379
29480	0.551544	-0.997028	9.342901	0.316078	-0.198094	0.698998	0.093580	0.083101	-0.683434	0.939850	-0.043427	-0.083848	0.328278
29481	0.966654	-1.061724	9.883619	0.444701	-0.159474	0.728212	0.083455	0.065467	-0.682183	0.935067	-0.034878	-0.083126	0.342818
29482	1.178894	-1.091386	9.529884	0.389435	-0.133889	0.727906	0.077038	0.047781	-0.681878	0.929983	-0.027775	-0.082517	0.357142
29483	1.419576	-1.514596	9.468578	0.406321	-0.058923	0.716832	0.072194	0.032820	-0.680668	0.924879	-0.020635	-0.080171	0.371141
29484	1.246281	-1.043740	10.054529	0.436184	0.021405	0.689135	0.065905	0.015685	-0.679840	0.919843	-0.013717	-0.076316	0.384547
29485	1.395684	-1.037074	9.806347	0.492277	0.058012	0.669068	0.064619	0.001795	-0.676696	0.914801	-0.005800	-0.071157	0.397545
29486	1.504727	-1.160180	9.627988	0.499860	0.054246	0.611905	0.059654	-0.018611	-0.673525	0.909944	0.002157	-0.066182	0.409410
29487	1.268415	-0.661604	9.210256	0.233772	0.032825	0.566263	0.055986	-0.031116	-0.671277	0.905273	0.005695	-0.063616	0.420001
29488	1.138609	-0.730563	9.524966	0.072075	0.031666	0.556211	0.052427	-0.037883	-0.668896	0.900563	0.006142	-0.062565	0.430155
29489	1.209529	-0.421541	9.786835	-0.098687	0.013206	0.559051	0.049005	-0.041404	-0.669655	0.895724	0.003837	-0.063183	0.440081
29490	1.146492	-0.365389	9.357313	0.016797	0.000528	0.546735	0.043191	-0.042165	-0.670393	0.890845	0.003559	-0.063129	0.449885
29491	1.160645	-0.295250	9.454456	0.006421	-0.001348	0.533761	0.038693	-0.042927	-0.669703	0.885989	0.003304	-0.063079	0.459384
29492	1.324890	-0.333886	10.022007	-0.166542	-0.018026	0.525529	0.033141	-0.042601	-0.670704	0.881082	-0.000026	-0.065022	0.468472
29493	1.098383	-0.363383	9.971465	-0.133339	-0.023493	0.529391	0.028643	-0.042415	-0.670930	0.876040	-0.002541	-0.066635	0.477607
29494	1.094707	-0.593388	10.261087	-0.069959	-0.036272	0.518664	0.024415	-0.041563	-0.672465	0.870973	-0.003991	-0.067968	0.486591
29495	0.993509	-0.618592	9.986113	-0.157267	-0.074819	0.490596	0.017534	-0.040940	-0.672671	0.866038	-0.006370	-0.070708	0.494912
29496	0.923146	-1.027188	10.157375	-0.089934	-0.092270	0.439297	0.009329	-0.035146	-0.676396	0.861498	-0.007515	-0.073195	0.502402
29497	0.806915	-0.942556	9.643732	0.081638	-0.072942	0.410601	0.005358	-0.035368	-0.675710	0.857247	-0.005707	-0.073507	0.509599
29498	0.692760	-1.280031	9.529903	0.158979	-0.010791	0.384145	0.000868	-0.038587	-0.674890	0.853291	-0.003314	-0.072081	0.516418
29499	0.847441	-1.335522	10.099529	0.079309	0.052900	0.314428	-0.002959	-0.042223	-0.673944	0.850104	-0.002747	-0.070275	0.521897
29500	0.765170	-1.267894	10.222144	0.010338	0.048877	0.207022	-0.001894	-0.044553	-0.673431	0.847990	-0.003250	-0.069378	0.525441
29501	0.992041	-1.341603	9.644665	0.110730	0.059829	0.129086	-0.001366	-0.045506	-0.672520	0.846713	-0.002017	-0.067137	0.527793
29502	1.013443	-1.284261	9.513632	0.045355	0.041408	0.095559	-0.001632	-0.047535	-0.670818	0.845748	-0.001691	-0.066006	0.529482
29503	0.832017	-1.154419	9.592981	-0.003727	0.034929	0.096229	-0.001226	-0.049455	-0.671084	0.844765	-0.002129	-0.065414	0.531120
29504	1.044673	-1.254888	9.641571	-0.126961	0.026575	0.088248	-0.002024	-0.047270	-0.671992	0.843840	-0.004549	-0.066362	0.532456
29505	0.913498	-1.048248	9.633642	-0.250989	-0.001088	0.050731	-0.002305	-0.041537	-0.672903	0.843255	-0.008749	-0.069026	0.532991
29506	0.647851	-0.973149	9.233704	-0.167040	0.000786	0.036378	-0.003242	-0.035539	-0.675247	0.842824	-0.011502	-0.070839	0.533383
29507	0.735174	-1.073115	9.501992	0.022462	0.013706	0.007790	-0.003120	-0.032537	-0.675509	0.842755	-0.011211	-0.070334	0.533565
29508	1.086659	-0.966924	9.391530	-0.096555	0.013615	-0.001109	-0.004310	-0.032932	-0.675368	0.842752	-0.012859	-0.071187	0.533420
29509	1.302052	-1.121506	9.797087	-0.047271	0.015494	-0.001774	-0.003928	-0.029111	-0.675370	0.842768	-0.013747	-0.071418	0.533340
29510	1.070520	-1.110280	9.696655	0.074148	0.011992	0.017296	-0.004318	-0.030203	-0.675760	0.842613	-0.012528	-0.070472	0.533741
29511	0.915065	-1.362035	10.046973	-0.054399	0.050205	0.024894	-0.005107	-0.032645	-0.674969	0.842391	-0.013960	-0.070198	0.534093
29512	1.030739	-1.349720	10.062630	0.001619	0.067645	0.024232	-0.001936	-0.031859	-0.674733	0.842215	-0.014566	-0.069085	0.534498
29513	1.102984	-1.340688	9.847370	0.123449	0.077793	-0.001003	-0.000876	-0.032146	-0.674873	0.842351	-0.013279	-0.066471	0.534649
29514	1.290542	-1.250153	9.475884	0.054474	0.039313	-0.030818	0.000988	-0.036665	-0.673843	0.842739	-0.012618	-0.065286	0.534199
29515	1.235047	-0.746128	9.139139	-0.030048	-0.010070	-0.016426	0.000457	-0.036791	-0.673315	0.842878	-0.012945	-0.065826	0.533906
29516	0.896050	-0.943723	9.250837	-0.012577	-0.037483	0.002158	0.001255	-0.036809	-0.674238	0.842799	-0.012638	-0.066643	0.533937
29517	0.837482	-0.794621	9.261984	-0.056704	-0.061221	0.033340	-0.002052	-0.035552	-0.675257	0.842330	-0.012932	-0.068314	0.534458
29518	1.125237	-0.969433	9.339040	-0.140414	-0.072284	0.018185	-0.003795	-0.030604	-0.674325	0.841990	-0.014428	-0.071080	0.534596
29519	1.029665	-1.123609	10.044185	-0.063387	-0.022845	0.046181	-0.006843	-0.027983	-0.675215	0.841427	-0.015263	-0.072179	0.535310
29520	1.109415	-1.161849	10.073201	0.076599	0.043126	0.048638	-0.004716	-0.031146	-0.674841	0.840983	-0.014383	-0.070669	0.536234
29521	1.115848	-0.988233	10.178926	0.007686	0.041143	0.018750	-0.004715	-0.032775	-0.673795	0.840825	-0.014665	-0.069943	0.536569
29522	0.993338	-1.095276	9.907405	0.092800	0.017414	-0.004773	-0.005112	-0.035211	-0.671961	0.840914	-0.013161	-0.068707	0.536628
29523	0.730001	-0.974912	10.077084	0.020686	-0.006390	0.029027	-0.004043	-0.037007	-0.672756	0.840582	-0.012734	-0.068630	0.537167
29524	1.116819	-1.184821	10.387437	-0.023041	-0.010000	0.053751	-0.004835	-0.037137	-0.673011	0.839979	-0.012965	-0.069083	0.538048
29525	1.183402	-1.002953	10.056915	-0.090700	-0.031039	0.060822	-0.007218	-0.036700	-0.672992	0.839239	-0.014186	-0.070619	0.538971
29526	0.962053	-1.109973	9.849291	0.001408	-0.081270	0.042907	-0.009606	-0.035575	-0.672448	0.838648	-0.013224	-0.072006	0.539731
29527	0.760747	-0.886509	9.173554	-0.077918	-0.083122	0.058187	-0.012507	-0.036646	-0.673603	0.837860	-0.013670	-0.074272	0.540636
29528	0.684252	-1.015796	9.406294	-0.162095	-0.097785	0.090085	-0.013975	-0.031180	-0.675159	0.836683	-0.015340	-0.077688	0.541933
29529	0.791591	-1.274978	9.542900	-0.060709	-0.046417	0.120067	-0.017549	-0.029371	-0.675914	0.835270	-0.016010	-0.079115	0.543883
29530	0.659085	-1.283860	9.836822	-0.092087	0.004662	0.109669	-0.019402	-0.028672	-0.676422	0.834027	-0.017647	-0.080053	0.545600
29531	0.704208	-1.128964	10.074682	-0.040964	-0.006344	0.075789	-0.019678	-0.025119	-0.676680	0.833156	-0.018372	-0.080580	0.546827
29532	0.759902	-1.192457	9.769425	-0.047847	-0.042003	0.061052	-0.021785	-0.025928	-0.677971	0.832392	-0.018685	-0.081831	0.547794
29533	0.995593	-1.072013	9.672485	-0.062142	-0.072069	0.086871	-0.022060	-0.023735	-0.677575	0.831280	-0.019065	-0.083664	0.549191
29534	1.193347	-1.086363	9.582905	-0.147989	-0.119620	0.099440	-0.026961	-0.021226	-0.678189	0.829915	-0.020255	-0.087289	0.550647
29535	1.314568	-1.235963	9.389883	-0.146212	-0.112280	0.098529	-0.030279	-0.018185	-0.678422	0.828550	-0.021594	-0.090714	0.552096
29536	1.319376	-1.220481	9.692631	-0.142292	-0.068524	0.060639	-0.035843	-0.013225	-0.680599	0.827665	-0.023180	-0.093443	0.552903
29537	1.367093	-1.106699	9.867521	-0.166286	-0.026659	0.003227	-0.036238	-0.011055	-0.682557	0.827481	-0.025599	-0.095713	0.552683
29538	1.178887	-1.081038	9.741289	-0.124845	0.026259	-0.042797	-0.035726	-0.007093	-0.682036	0.827925	-0.027750	-0.096728	0.551737
29539	0.919086	-1.191035	10.092622	-0.078264	0.081055	-0.052806	-0.033089	-0.003715	-0.682841	0.828605	-0.029779	-0.096245	0.550694
29540	1.001343	-1.256314	9.953235	-0.053711	0.119463	-0.062885	-0.031378	-0.001683	-0.682592	0.829479	-0.031741	-0.094942	0.549493
29541	1.078813	-1.326160	9.888160	0.044389	0.114092	-0.066064	-0.026216	-0.001747	-0.683158	0.830436	-0.032065	-0.092552	0.548437
29542	0.974348	-1.173562	9.541226	-0.034748	0.092126	-0.049826	-0.024098	-0.002452	-0.682913	0.831118	-0.033437	-0.091484	0.547499
29543	0.972836	-1.361039	9.601001	-0.038294	0.070232	-0.029498	-0.021987	-0.001379	-0.682537	0.831534	-0.034712	-0.090692	0.546920
29544	0.905815	-1.467312	9.522063	0.029966	0.026456	-0.019853	-0.021191	-0.002207	-0.682413	0.831808	-0.034344	-0.089987	0.546643
29545	0.759109	-1.549832	9.399502	-0.012055	0.019084	-0.020054	-0.020921	-0.002220	-0.683462	0.832043	-0.034649	-0.089744	0.546305
29546	0.631374	-1.546567	9.724848	0.019614	0.004445	-0.023572	-0.020931	-0.002200	-0.681500	0.832310	-0.034206	-0.089521	0.545963
29547	0.757308	-1.653657	9.998199	0.084619	0.015461	-0.030636	-0.021720	-0.003287	-0.681756	0.832719	-0.032864	-0.088271	0.545625
29548	0.777224	-1.788548	9.943678	0.086433	0.031912	-0.033413	-0.018671	-0.005910	-0.680996	0.833185	-0.031591	-0.086868	0.545215
29549	0.892306	-1.664209	9.648811	0.056493	0.037405	-0.032648	-0.019725	-0.007805	-0.680465	0.833630	-0.030975	-0.085559	0.544777
29550	0.928771	-1.737094	9.422466	0.036461	0.013613	-0.043780	-0.018665	-0.009990	-0.679167	0.834137	-0.030317	-0.085012	0.544122
29551	0.936697	-1.894371	9.161061	0.058478	0.000827	-0.056558	-0.017068	-0.013009	-0.678658	0.834775	-0.029255	-0.084322	0.543309
29552	0.714062	-1.713761	9.334365	0.060709	-0.008263	-0.021482	-0.016533	-0.014655	-0.678663	0.835020	-0.027993	-0.083862	0.543070
29553	0.813863	-1.902701	9.611125	-0.045219	-0.006499	0.001984	-0.017720	-0.014784	-0.679307	0.834946	-0.028716	-0.084391	0.543064
29554	0.926948	-1.843950	9.838668	-0.033812	-0.021094	0.007600	-0.018783	-0.014220	-0.678775	0.834794	-0.028941	-0.085156	0.543167
29555	1.042600	-1.834683	9.667028	-0.008399	-0.044813	0.002234	-0.019583	-0.014198	-0.677460	0.834670	-0.028655	-0.085937	0.543250
29556	1.061717	-1.806410	9.480351	0.065204	-0.042930	-0.014006	-0.021422	-0.015289	-0.679278	0.834771	-0.026953	-0.086003	0.543170
29557	1.131325	-1.741366	9.462708	0.033694	-0.056665	-0.015991	-0.020626	-0.017742	-0.677846	0.834845	-0.025818	-0.086553	0.543025
29558	1.201710	-1.847756	9.269818	-0.061648	-0.054024	-0.023851	-0.023933	-0.017841	-0.677819	0.834963	-0.026096	-0.088187	0.542567
29559	1.292455	-1.654383	9.475034	-0.027489	-0.059478	-0.027369	-0.024202	-0.016473	-0.677947	0.835117	-0.025940	-0.089479	0.542125
29560	1.440978	-1.457263	9.335145	0.022939	-0.034670	-0.010542	-0.024987	-0.016483	-0.679773	0.835171	-0.025040	-0.089865	0.542022
29561	1.745043	-1.485466	10.057790	0.145475	0.006653	0.017706	-0.026441	-0.018367	-0.678584	0.835037	-0.022768	-0.088183	0.542604
29562	2.161100	-1.276349	9.752519	0.231823	0.048894	0.025471	-0.025755	-0.028187	-0.676108	0.834924	-0.019348	-0.084888	0.543434
29563	1.707473	-1.200151	9.782963	0.168249	0.055961	-0.017337	-0.024413	-0.033934	-0.675468	0.835245	-0.017125	-0.082190	0.543431
29564	1.077168	-0.995506	9.482266	0.139939	0.070481	-0.019380	-0.021755	-0.038870	-0.674183	0.835602	-0.015398	-0.079549	0.543327
29565	0.922205	-0.845745	9.742193	0.155426	0.092454	0.004644	-0.019094	-0.043677	-0.673684	0.835721	-0.013808	-0.076357	0.543644
29566	0.903359	-0.916081	10.293187	0.129475	0.075919	-0.000080	-0.018023	-0.048053	-0.672909	0.835855	-0.012345	-0.073730	0.543836
29567	0.762902	-0.807468	9.770052	0.054063	0.048411	-0.010576	-0.016414	-0.054622	-0.672140	0.836037	-0.011945	-0.072358	0.543750
29568	0.641717	-0.662435	10.035029	-0.079018	0.022659	-0.003842	-0.014846	-0.051077	-0.671105	0.836078	-0.013383	-0.072889	0.543582
29569	0.526729	-0.834775	9.661835	-0.042571	0.013638	0.024052	-0.013916	-0.050011	-0.672682	0.835810	-0.014274	-0.073106	0.543943
29570	0.155579	-0.856393	9.888532	0.062336	-0.000889	0.044893	-0.012982	-0.052749	-0.672167	0.835326	-0.013165	-0.072480	0.544797
29571	0.208631	-0.853469	10.009102	-0.002566	0.011876	0.061157	-0.014306	-0.051512	-0.672941	0.834663	-0.013447	-0.072227	0.545839
29572	0.310408	-0.961512	10.018139	-0.061937	0.004495	0.054417	-0.013774	-0.051657	-0.673207	0.834044	-0.014485	-0.072864	0.546673
29573	0.396979	-0.918402	9.909121	-0.097202	-0.010089	0.076413	-0.013245	-0.051663	-0.673211	0.833152	-0.016150	-0.073967	0.547837
29574	0.778147	-0.981443	9.546891	-0.128851	-0.035602	0.088312	-0.015635	-0.046738	-0.675283	0.832072	-0.017914	-0.075993	0.549145
29575	0.951764	-0.980632	9.682961	-0.077979	-0.077567	0.090485	-0.019214	-0.044514	-0.675515	0.830918	-0.018533	-0.077998	0.550589
29576	0.942416	-1.058924	9.309670	-0.151024	-0.075717	0.120576	-0.022525	-0.041755	-0.676664	0.829394	-0.020273	-0.080923	0.552401
29577	1.097000	-1.090040	9.970863	-0.080029	-0.073790	0.139390	-0.023847	-0.039030	-0.678876	0.827685	-0.021034	-0.082866	0.554642
29578	1.179360	-1.182198	9.711066	-0.055517	-0.026235	0.129299	-0.027956	-0.038426	-0.677796	0.826165	-0.021752	-0.083910	0.556720
29579	1.135512	-1.083318	9.803269	-0.091958	-0.000796	0.090306	-0.028224	-0.036111	-0.678840	0.825104	-0.023419	-0.084804	0.558089
29580	1.198788	-1.210968	9.730049	0.039725	-0.017171	0.058707	-0.028754	-0.036375	-0.678574	0.824423	-0.022548	-0.084664	0.559152
29581	1.020203	-1.185706	9.481467	-0.053066	-0.002693	0.044366	-0.030074	-0.036366	-0.679086	0.823886	-0.023461	-0.085184	0.559825
29582	1.138998	-1.306780	9.891394	-0.089760	-0.015496	0.062663	-0.030350	-0.033086	-0.679344	0.823099	-0.024748	-0.086462	0.560732
29583	1.223598	-1.354964	9.824288	0.036323	-0.023571	0.061475	-0.032597	-0.034013	-0.678934	0.822375	-0.023975	-0.086323	0.561848
29584	1.387785	-1.407800	9.757861	-0.054485	-0.022780	0.040720	-0.033114	-0.034166	-0.681154	0.821835	-0.024561	-0.087338	0.562456
29585	1.459574	-1.307775	9.414236	-0.173385	-0.028437	0.008750	-0.033931	-0.029095	-0.680491	0.821584	-0.027069	-0.089687	0.562337
29586	1.513522	-1.500248	9.388034	-0.103082	-0.010126	-0.011214	-0.033805	-0.025557	-0.681799	0.821620	-0.028504	-0.091065	0.561992
29587	1.409507	-1.442869	9.332773	0.053454	0.004591	-0.023331	-0.034493	-0.025684	-0.681658	0.821907	-0.027579	-0.090366	0.561731
29588	1.050202	-1.429101	9.346417	-0.085797	0.017184	-0.022224	-0.034755	-0.026635	-0.681395	0.822122	-0.029018	-0.091106	0.561225
29589	0.982797	-1.432522	9.792268	-0.111753	0.004285	-0.035264	-0.032647	-0.021486	-0.683372	0.822445	-0.030785	-0.092271	0.560466
29590	0.718409	-1.603621	9.869023	0.030219	-0.017554	-0.040051	-0.032256	-0.022293	-0.681675	0.822868	-0.029893	-0.092293	0.559890
29591	0.569009	-1.623337	9.819339	-0.006356	-0.014013	-0.062396	-0.035684	-0.024720	-0.682302	0.823523	-0.029699	-0.092568	0.558891
29592	0.491602	-1.557522	10.112423	-0.123536	0.020532	-0.072281	-0.031985	-0.022308	-0.682855	0.824277	-0.031705	-0.093701	0.557479
29593	0.974376	-1.662228	10.180155	-0.091139	0.005903	-0.127485	-0.031573	-0.018768	-0.683515	0.825634	-0.033029	-0.094614	0.555235
29594	0.886523	-1.467417	9.502676	-0.135014	-0.013359	-0.151678	-0.030398	-0.014955	-0.683391	0.827183	-0.034699	-0.096482	0.552499
29595	1.021834	-1.545458	9.118736	-0.185735	-0.043551	-0.161104	-0.031199	-0.011407	-0.684692	0.828727	-0.036976	-0.099277	0.549535
29596	0.742798	-1.670227	9.383257	-0.077653	-0.021415	-0.103379	-0.031475	-0.005142	-0.687042	0.829746	-0.037699	-0.100610	0.547702
29597	0.676203	-1.862812	9.394339	0.000907	0.017113	-0.075347	-0.028561	-0.005997	-0.687196	0.830591	-0.037741	-0.100267	0.546480
29598	0.927097	-1.883074	9.655669	0.017041	0.026222	-0.101113	-0.030688	-0.004596	-0.686132	0.831745	-0.037418	-0.099771	0.544836
29599	0.738999	-1.873731	9.682853	0.019896	-0.025031	-0.119485	-0.030152	-0.005971	-0.686399	0.832994	-0.036620	-0.099945	0.542946
29600	0.864747	-1.952866	9.687718	0.103259	-0.035925	-0.132881	-0.029094	-0.008424	-0.684577	0.834422	-0.034121	-0.099568	0.540982
29601	1.023724	-1.918677	9.742496	0.040122	-0.021321	-0.121222	-0.030132	-0.013062	-0.685094	0.835700	-0.033045	-0.099456	0.539094
29602	1.602721	-1.994654	9.703623	-0.000975	-0.021266	-0.115866	-0.030140	-0.013317	-0.683262	0.836889	-0.032479	-0.099948	0.537190
29603	1.554768	-2.065732	9.351679	-0.017620	-0.043215	-0.121448	-0.029743	-0.011425	-0.684834	0.838074	-0.032133	-0.100860	0.535188
29604	1.312501	-1.823502	9.261590	-0.095132	-0.043250	-0.092328	-0.028691	-0.009253	-0.685103	0.838897	-0.032957	-0.102713	0.533494
29605	1.350166	-1.620447	9.514460	-0.088751	-0.035787	-0.031408	-0.031603	-0.008132	-0.685603	0.839079	-0.034062	-0.104216	0.532847
29606	1.505065	-1.739978	9.651068	-0.041522	-0.028371	-0.014558	-0.030811	-0.005698	-0.687178	0.839131	-0.034305	-0.105195	0.532557
29607	1.253736	-1.609982	9.816192	0.128261	-0.006308	-0.018364	-0.031332	-0.009504	-0.685867	0.839379	-0.032099	-0.103887	0.532560
29608	1.383700	-1.561644	9.803679	-0.004744	0.006343	-0.026438	-0.032390	-0.009901	-0.685728	0.839654	-0.032069	-0.103899	0.532125
29609	1.059581	-1.346114	9.693245	0.075799	0.000858	-0.047270	-0.031330	-0.009915	-0.685998	0.840189	-0.030749	-0.103041	0.531526
29610	1.170217	-1.295934	9.526935	0.003888	-0.001004	-0.041167	-0.031582	-0.013599	-0.685736	0.840611	-0.030467	-0.103093	0.530864
29611	1.140778	-1.192854	9.432078	-0.103951	0.013521	-0.035280	-0.032115	-0.011958	-0.686255	0.840933	-0.032311	-0.103911	0.530086
29612	1.265341	-1.518850	9.721551	-0.022336	0.013626	-0.025621	-0.029745	-0.009114	-0.686011	0.841203	-0.032656	-0.103986	0.529620
29613	1.272929	-1.596007	9.670126	0.140487	0.004674	-0.022932	-0.030005	-0.010340	-0.686009	0.841529	-0.030314	-0.102353	0.529560
29614	1.196081	-1.658569	9.714144	0.016023	0.023764	-0.004212	-0.029996	-0.013206	-0.685618	0.841617	-0.030166	-0.101838	0.529529
29615	1.215937	-1.768378	9.957658	0.036942	0.035710	0.018951	-0.029730	-0.013619	-0.685620	0.841495	-0.029988	-0.100751	0.529939
29616	1.149326	-1.966515	9.752601	0.037031	0.015596	0.015301	-0.028531	-0.017039	-0.684716	0.841371	-0.029439	-0.100138	0.530283
29617	1.153363	-1.808319	9.572405	-0.076710	-0.057655	0.003758	-0.030649	-0.016606	-0.684829	0.841153	-0.030174	-0.101839	0.530265
29618	1.234885	-1.722326	9.341507	-0.146030	-0.090579	0.012689	-0.031323	-0.013183	-0.684822	0.840725	-0.031574	-0.104955	0.530254
29619	1.523985	-1.668254	9.505809	-0.043685	-0.082179	0.025198	-0.034897	-0.010563	-0.686493	0.840238	-0.031534	-0.106715	0.530676
29620	1.798382	-1.574102	9.437670	-0.028176	-0.044605	0.040915	-0.035826	-0.008511	-0.687270	0.839675	-0.031500	-0.107789	0.531353
29621	1.600199	-1.470869	9.485282	0.085547	-0.000656	0.035872	-0.036614	-0.010549	-0.687002	0.839327	-0.030150	-0.106818	0.532176
29622	1.517988	-1.423091	9.432370	0.097910	-0.002520	0.019320	-0.037793	-0.013948	-0.686733	0.839156	-0.028399	-0.105858	0.532733
29623	1.426676	-1.480402	9.613165	-0.005129	0.001867	0.002177	-0.038188	-0.016116	-0.685422	0.839118	-0.028509	-0.105835	0.532792
29624	1.523303	-1.518624	9.637538	-0.044465	-0.006390	0.001996	-0.037661	-0.014356	-0.686342	0.839041	-0.029070	-0.106466	0.532757
29625	1.484537	-1.477714	9.661757	-0.043609	0.015531	-0.000806	-0.036882	-0.011624	-0.685562	0.839041	-0.029951	-0.106631	0.532675
29626	1.542263	-1.453995	9.528190	-0.004858	0.004553	-0.029200	-0.037669	-0.010543	-0.687648	0.839343	-0.029897	-0.106675	0.532193
29627	1.428338	-1.326792	9.500103	0.053714	0.030180	-0.034491	-0.036874	-0.012994	-0.685955	0.839791	-0.029209	-0.105581	0.531743
29628	1.339637	-1.427492	9.656307	0.007338	0.042917	-0.027363	-0.035946	-0.013553	-0.686093	0.840160	-0.029362	-0.104849	0.531296
29629	1.272141	-1.430018	9.660443	0.016052	0.041098	-0.023627	-0.035415	-0.013156	-0.686752	0.840493	-0.029438	-0.103960	0.530940
29630	1.340012	-1.504294	9.712850	0.009059	0.017357	-0.014391	-0.032765	-0.013870	-0.686904	0.840672	-0.029319	-0.103632	0.530727
29631	1.566835	-1.542204	9.752846	0.042663	0.010041	-0.041886	-0.034354	-0.016834	-0.684538	0.841149	-0.028570	-0.102997	0.530136
29632	1.425801	-1.297709	9.562904	-0.074820	0.001679	-0.044329	-0.034615	-0.015210	-0.686367	0.841561	-0.029634	-0.103839	0.529258
29633	1.523147	-1.497978	9.342543	-0.090621	-0.001029	-0.035160	-0.034368	-0.011925	-0.685451	0.841863	-0.031009	-0.104807	0.528507
29634	1.581615	-1.614887	9.598321	0.088089	0.011950	-0.034270	-0.033448	-0.010838	-0.685066	0.842289	-0.029459	-0.103747	0.528126
29635	1.349353	-1.452323	9.425585	0.035484	0.022813	-0.045642	-0.032775	-0.014937	-0.684288	0.842826	-0.028932	-0.102992	0.527446
29636	1.479966	-1.535900	9.536062	-0.000253	0.042871	-0.053230	-0.031725	-0.013305	-0.683903	0.843460	-0.029158	-0.102355	0.526544
29637	1.407925	-1.585624	9.813171	0.110887	0.055789	-0.039770	-0.030653	-0.015242	-0.685090	0.844042	-0.027715	-0.100253	0.526094
29638	1.265272	-1.499189	9.841860	0.121214	0.074083	-0.029604	-0.029057	-0.019345	-0.683666	0.844550	-0.026267	-0.097795	0.525815
29639	1.349666	-1.509317	9.645650	0.044116	0.050275	-0.025337	-0.026802	-0.021551	-0.683162	0.844924	-0.025924	-0.096479	0.525474
29640	1.494940	-1.644233	9.510676	0.105269	0.019349	-0.004662	-0.026143	-0.023724	-0.681075	0.845049	-0.024218	-0.095100	0.525606
29641	1.552679	-1.620268	9.449133	0.097953	0.001155	0.026709	-0.024798	-0.028666	-0.681873	0.844802	-0.022549	-0.094042	0.526268
29642	1.533334	-1.605656	9.511576	-0.015971	0.004716	0.040891	-0.025862	-0.028914	-0.680556	0.844357	-0.022824	-0.094164	0.526947
29643	1.567269	-1.638864	9.631460	0.004884	0.005705	0.063146	-0.026517	-0.029189	-0.681467	0.843688	-0.022845	-0.094013	0.528044
29644	1.564810	-1.629293	9.617167	0.029283	0.012154	0.072488	-0.027316	-0.028900	-0.680806	0.842942	-0.022494	-0.093518	0.529336
29645	1.350046	-1.591277	9.601292	-0.026771	0.041294	0.066611	-0.027042	-0.030276	-0.681463	0.842284	-0.023437	-0.093115	0.530414
29646	1.219804	-1.576708	9.715513	-0.077545	0.011982	0.072853	-0.027318	-0.028353	-0.680806	0.841479	-0.024884	-0.093753	0.531511
29647	1.111022	-1.514185	9.768189	-0.079307	-0.008143	0.073790	-0.027850	-0.026170	-0.681716	0.840620	-0.026212	-0.094733	0.532632
29648	1.184813	-1.314432	9.738070	-0.084763	-0.022728	0.084853	-0.028782	-0.023301	-0.682754	0.839611	-0.027434	-0.096024	0.533929
29649	1.324310	-1.244583	9.677935	-0.023698	-0.024420	0.101780	-0.030368	-0.022744	-0.683526	0.838445	-0.027698	-0.096661	0.535630
29650	1.367731	-1.249291	9.683075	-0.020192	-0.027150	0.102727	-0.032486	-0.022447	-0.683509	0.837263	-0.027822	-0.097326	0.537350
29651	1.431129	-1.403491	9.585477	-0.025284	-0.029909	0.092564	-0.033282	-0.021618	-0.683502	0.836177	-0.028019	-0.098080	0.538890
29652	1.484777	-1.536096	9.476088	-0.011029	-0.024453	0.070488	-0.035931	-0.020769	-0.683611	0.835346	-0.027956	-0.098618	0.540083
29653	1.470240	-1.519126	9.521803	0.047005	-0.000707	0.041211	-0.035529	-0.022139	-0.683484	0.834908	-0.027151	-0.098143	0.540887
29654	1.368635	-1.447160	9.517062	0.036641	0.017491	0.018974	-0.035785	-0.025272	-0.682829	0.834740	-0.026643	-0.097494	0.541289
29655	1.320312	-1.420378	9.637021	0.021202	0.015555	-0.010639	-0.036051	-0.024182	-0.683481	0.834880	-0.026338	-0.097056	0.541167
29656	1.358692	-1.379444	9.623549	0.050824	0.027502	-0.000356	-0.036042	-0.026912	-0.683220	0.834947	-0.025663	-0.096097	0.541267
29657	1.291211	-1.384294	9.651660	0.064969	0.013766	-0.012263	-0.034192	-0.027606	-0.682189	0.835123	-0.024599	-0.095215	0.541202
29658	1.293424	-1.340846	9.690701	0.049129	0.015594	-0.004966	-0.033925	-0.029920	-0.681015	0.835216	-0.023816	-0.094475	0.541223
29659	1.324267	-1.234908	9.692474	0.017358	0.021100	0.015165	-0.032998	-0.030204	-0.681022	0.835084	-0.023670	-0.093970	0.541520
29660	1.368407	-1.391176	9.705098	0.063013	0.015660	0.011722	-0.033912	-0.032928	-0.681278	0.834999	-0.022687	-0.093070	0.541849
29661	1.368057	-1.321773	9.595637	0.018271	0.033899	0.011465	-0.034699	-0.035103	-0.681011	0.834930	-0.022652	-0.092348	0.542079
29662	1.360838	-1.336115	9.619498	0.020684	0.011948	0.018935	-0.035516	-0.035913	-0.680869	0.834737	-0.022348	-0.091966	0.542454
29663	1.445378	-1.372350	9.528553	0.009983	0.001041	0.040130	-0.033662	-0.036209	-0.681015	0.834293	-0.022142	-0.091878	0.543161
29664	1.459867	-1.374497	9.595877	0.022531	0.011946	0.011567	-0.033931	-0.036740	-0.679705	0.834184	-0.021794	-0.091478	0.543409
29665	1.305107	-1.273320	9.720687	0.001526	0.001835	0.009618	-0.033402	-0.037016	-0.679447	0.834068	-0.021675	-0.091488	0.543590
29666	1.218138	-1.237451	9.705975	0.068249	0.015541	-0.015911	-0.034447	-0.038660	-0.681010	0.834282	-0.020553	-0.090543	0.543464
29667	1.232228	-1.158017	9.707220	0.055893	0.033818	-0.012314	-0.032728	-0.040305	-0.679585	0.834484	-0.019831	-0.089431	0.543364
29668	1.312056	-1.198560	9.774493	0.040251	0.021085	0.002357	-0.031242	-0.042092	-0.679210	0.834498	-0.019270	-0.088691	0.543485
29669	1.264293	-1.297493	9.719845	0.087563	0.035746	-0.001114	-0.030970	-0.044687	-0.678821	0.834591	-0.018058	-0.087198	0.543625
29670	1.275786	-1.177026	9.760053	0.059558	0.021084	-0.004931	-0.030830	-0.047823	-0.678039	0.834685	-0.017161	-0.086250	0.543662
29671	1.270854	-1.152892	9.784351	0.021044	0.032002	-0.006990	-0.029907	-0.047692	-0.677523	0.834808	-0.017004	-0.085545	0.543588
29672	1.048718	-1.086056	9.756808	0.074229	0.023843	0.008047	-0.028845	-0.050287	-0.676224	0.834771	-0.015915	-0.084387	0.543859
29673	1.077499	-1.052154	9.803165	0.071648	0.004644	0.006216	-0.029766	-0.052457	-0.675695	0.834720	-0.014641	-0.083571	0.544100
29674	1.174422	-1.158178	9.701755	0.029410	-0.007193	0.033718	-0.029500	-0.054225	-0.674651	0.834333	-0.014005	-0.083411	0.544735
29675	1.348585	-1.278106	9.711301	0.032985	-0.008076	0.035595	-0.028963	-0.054246	-0.676094	0.833926	-0.013290	-0.083223	0.545403
29676	1.410797	-1.182092	9.607598	0.053161	-0.002587	0.021845	-0.030017	-0.057768	-0.674256	0.833681	-0.012288	-0.082731	0.545877
29677	1.439746	-1.186944	9.578992	-0.040665	0.006495	0.037046	-0.032142	-0.056100	-0.673845	0.833261	-0.012958	-0.083119	0.546442
29678	1.362948	-1.261669	9.584430	0.012113	0.013791	0.013308	-0.030295	-0.054755	-0.673860	0.833127	-0.012806	-0.082802	0.546699
29679	1.164782	-1.163372	9.595962	-0.005329	0.019190	-0.001568	-0.031346	-0.055979	-0.674506	0.833159	-0.012966	-0.082608	0.546676
29680	1.222546	-1.138930	9.673665	-0.014177	0.011905	0.011319	-0.029889	-0.055727	-0.674910	0.833034	-0.013228	-0.082611	0.546859
29681	1.362429	-1.148288	9.670038	-0.026340	-0.000897	0.005746	-0.029632	-0.053817	-0.674911	0.832947	-0.013529	-0.082984	0.546928
29682	1.299126	-1.018512	9.661665	-0.050852	0.008185	-0.003630	-0.030424	-0.053812	-0.675297	0.832969	-0.014336	-0.083455	0.546802
29683	1.139974	-1.008831	9.770746	0.032997	0.004642	0.017096	-0.030291	-0.054222	-0.675168	0.832784	-0.013724	-0.083080	0.547157
29684	1.193141	-1.037836	9.701217	0.027791	0.009204	0.011530	-0.030562	-0.054342	-0.673857	0.832665	-0.013257	-0.082668	0.547412
29685	1.282441	-1.056873	9.711386	0.038441	-0.000853	0.000529	-0.030549	-0.056129	-0.674905	0.832652	-0.012463	-0.082328	0.547501
29686	1.217125	-1.008708	9.761866	0.043686	-0.008172	0.000561	-0.031873	-0.056927	-0.674240	0.832625	-0.011523	-0.082035	0.547606
29687	1.313787	-1.071342	9.675588	0.043475	0.009182	0.002427	-0.030309	-0.057765	-0.673724	0.832608	-0.010754	-0.081473	0.547732
29688	1.347099	-0.980001	9.629166	0.040024	0.019208	-0.010529	-0.029774	-0.059275	-0.673729	0.832750	-0.010158	-0.080767	0.547632
29689	1.253145	-0.994513	9.661695	0.025933	0.015546	-0.000446	-0.030040	-0.060356	-0.672811	0.832770	-0.009741	-0.080294	0.547678
29690	1.245908	-0.994594	9.642421	0.036614	0.019165	-0.019779	-0.030042	-0.060080	-0.672550	0.833007	-0.009185	-0.079627	0.547425
29691	1.178309	-0.970233	9.769367	0.047107	0.019167	-0.016039	-0.028310	-0.063107	-0.672696	0.833206	-0.008429	-0.078864	0.547244
29692	1.178595	-1.032983	9.713274	0.055745	0.021040	-0.003074	-0.027903	-0.065573	-0.672831	0.833267	-0.007602	-0.077954	0.547295
29693	1.096499	-0.997265	9.660072	0.004227	0.015532	-0.001525	-0.028679	-0.064864	-0.671915	0.833293	-0.007551	-0.077714	0.547290
29694	1.193315	-1.073856	9.722319	0.045479	0.015577	-0.005001	-0.028274	-0.066514	-0.672442	0.833361	-0.006832	-0.077007	0.547296
29695	1.255725	-1.018657	9.644453	0.026209	0.006425	-0.007853	-0.027228	-0.066636	-0.669834	0.833445	-0.006310	-0.076683	0.547220
29696	1.221545	-0.927166	9.681428	0.043604	-0.002680	0.000549	-0.028932	-0.068953	-0.671261	0.833422	-0.005430	-0.076300	0.547318
29697	1.358859	-0.902817	9.685452	0.015611	0.001874	-0.001441	-0.027220	-0.067600	-0.670620	0.833426	-0.005041	-0.076172	0.547333
29698	1.293705	-0.888290	9.749866	0.059331	0.001008	0.004315	-0.028137	-0.069914	-0.670744	0.833374	-0.003946	-0.075555	0.547507
29699	1.259787	-0.860009	9.596302	0.094089	0.012063	0.021085	-0.028270	-0.071809	-0.669174	0.833151	-0.002391	-0.074399	0.548013
29700	1.245143	-0.821456	9.620713	0.074051	0.026627	0.008038	-0.027337	-0.074681	-0.668398	0.833089	-0.001337	-0.073193	0.548274
29701	1.158209	-0.792790	9.610701	0.095809	0.015701	0.019235	-0.028253	-0.077809	-0.667999	0.832885	0.000211	-0.071958	0.548748
29702	1.177116	-0.710824	9.645637	0.064182	0.026653	0.026437	-0.027982	-0.079724	-0.667872	0.832610	0.001074	-0.070859	0.549308
29703	1.215876	-0.743957	9.784773	0.106288	0.026690	0.024806	-0.026663	-0.080951	-0.666182	0.832355	0.002669	-0.069323	0.549885
29704	1.217637	-0.614690	9.589746	0.072846	0.041297	0.026456	-0.027053	-0.084486	-0.664872	0.832096	0.003515	-0.067885	0.550450
29705	1.234874	-0.681258	9.814638	0.141290	0.045913	0.021260	-0.025988	-0.086952	-0.664359	0.831894	0.005489	-0.065645	0.551010
29706	1.215290	-0.629214	9.565515	0.121970	0.055942	0.013763	-0.023856	-0.093787	-0.662286	0.831781	0.007009	-0.063421	0.551425
29707	1.171627	-0.576644	9.484221	0.067599	0.071424	0.015306	-0.022929	-0.096511	-0.660463	0.831676	0.007485	-0.061571	0.551787
29708	1.161857	-0.547575	9.546955	0.088683	0.079646	0.007091	-0.021201	-0.098445	-0.660608	0.831650	0.008198	-0.059318	0.552062
29709	1.147407	-0.552557	9.505939	0.120267	0.103414	-0.004783	-0.019608	-0.102137	-0.659053	0.831786	0.009223	-0.056356	0.552151
29710	0.978196	-0.461617	9.460022	0.111410	0.116179	-0.004858	-0.016963	-0.104334	-0.657244	0.831901	0.009926	-0.053241	0.552274
29711	0.987410	-0.359616	9.730415	0.057111	0.117949	0.002240	-0.012984	-0.106569	-0.657539	0.831973	0.009731	-0.050733	0.552406
29712	0.913169	-0.480229	9.675338	0.128838	0.125267	-0.008439	-0.009563	-0.110696	-0.654810	0.832143	0.010625	-0.047272	0.552441
29713	0.881394	-0.383608	9.803633	0.043031	0.132474	-0.007970	-0.006654	-0.112354	-0.653264	0.832329	0.010039	-0.044674	0.552387
29714	0.755941	-0.359167	9.987657	0.041375	0.125118	-0.012589	-0.004806	-0.112229	-0.652363	0.832520	0.009484	-0.042181	0.552305
29715	0.620770	-0.325670	10.010872	0.043077	0.114141	-0.008879	-0.001227	-0.115132	-0.651608	0.832691	0.009091	-0.039877	0.552226
29716	0.529100	-0.316346	9.976538	0.083353	0.095891	-0.010496	0.001288	-0.117061	-0.650321	0.832846	0.009554	-0.037407	0.552157
29717	0.632582	-0.288288	9.677812	-0.006245	0.093142	0.010287	0.002877	-0.118437	-0.649549	0.832789	0.008547	-0.035991	0.552353
29718	0.610889	-0.289389	9.377387	-0.002733	0.105093	0.014863	0.004486	-0.119936	-0.649182	0.832660	0.007456	-0.034322	0.552670
29719	0.712066	-0.285538	9.037489	-0.073065	0.128860	0.031090	0.007910	-0.117639	-0.647900	0.832400	0.004925	-0.033056	0.553167
29720	0.649530	-0.309046	9.235831	0.034641	0.176471	0.028790	0.011352	-0.118495	-0.647667	0.832162	0.003656	-0.029787	0.553720
29721	0.582055	-0.303310	9.544970	-0.006481	0.209307	0.033138	0.015319	-0.117724	-0.647960	0.831902	0.001344	-0.026450	0.554290
29722	0.470944	-0.244512	9.916862	0.083008	0.209332	0.021582	0.020480	-0.119956	-0.646695	0.831733	0.000518	-0.022096	0.554736
29723	0.389612	-0.363608	10.317746	0.067572	0.183661	0.013236	0.025370	-0.122306	-0.643988	0.831650	-0.000270	-0.018364	0.554996
29724	0.360215	-0.287385	10.100203	0.029032	0.152460	-0.011791	0.029594	-0.123057	-0.643879	0.831810	-0.001350	-0.015555	0.554841
29725	0.283047	-0.287837	10.013052	0.011515	0.135982	-0.012779	0.033694	-0.124728	-0.642343	0.831983	-0.002535	-0.013241	0.554638
29726	0.215186	-0.210752	10.078318	0.055405	0.130496	-0.027322	0.036337	-0.125428	-0.641056	0.832289	-0.002927	-0.010506	0.554234
29727	0.171421	-0.133898	10.062182	0.045801	0.118584	-0.033818	0.039510	-0.125052	-0.640820	0.832681	-0.003343	-0.008102	0.553684
29728	0.084136	-0.027969	10.130073	0.028316	0.103000	-0.038506	0.043216	-0.127538	-0.639280	0.833110	-0.003880	-0.006125	0.553060
29729	0.050455	-0.042392	10.153563	0.092121	0.071113	-0.023368	0.046128	-0.129199	-0.638127	0.833375	-0.002995	-0.003995	0.552686
29730	0.050073	0.034287	10.061008	0.102547	0.064738	-0.022385	0.049829	-0.131677	-0.635672	0.833638	-0.001874	-0.001833	0.552305
29731	0.089128	-0.066689	10.062357	0.051866	0.038184	-0.021672	0.048509	-0.133567	-0.634877	0.833873	-0.001291	-0.000696	0.551955
29732	0.036204	-0.090776	10.085532	0.036182	0.037229	-0.027288	0.050639	-0.136193	-0.635419	0.834153	-0.000973	0.000274	0.551532
29733	0.132088	0.019497	9.910323	-0.006053	0.035412	-0.016424	0.051028	-0.135367	-0.634375	0.834327	-0.001323	0.000721	0.551268
29734	0.099191	-0.160981	9.924290	0.028943	0.028163	-0.003308	0.052876	-0.134973	-0.633866	0.834358	-0.001025	0.001460	0.551220
29735	0.059994	-0.033857	9.829679	-0.034270	0.035427	0.003737	0.052351	-0.135789	-0.634124	0.834308	-0.001845	0.001590	0.551293
29736	0.094281	-0.149542	9.753956	-0.057026	0.022630	0.009187	0.053666	-0.134703	-0.633349	0.834188	-0.002921	0.001289	0.551472
29737	-0.052781	-0.135137	9.839087	-0.059522	0.028132	0.014656	0.054076	-0.133884	-0.635198	0.834014	-0.004086	0.001014	0.551727
29738	-0.084534	-0.045948	9.904860	-0.016634	0.020855	0.013032	0.055523	-0.132799	-0.634425	0.833862	-0.004468	0.001130	0.551954
29739	-0.024027	-0.096489	9.866305	0.000988	0.017206	0.003903	0.054729	-0.131707	-0.635334	0.833812	-0.004504	0.001341	0.552029
29740	-0.094127	-0.055486	9.935845	-0.005934	0.020816	-0.005372	0.056578	-0.131856	-0.634564	0.833863	-0.004708	0.001572	0.551949
29741	-0.074609	-0.106150	9.884903	0.036341	0.023545	-0.030999	0.055133	-0.134301	-0.634684	0.834201	-0.004228	0.002278	0.551440
29742	-0.103839	-0.046308	9.811049	-0.016334	0.026254	-0.022044	0.056585	-0.135260	-0.633388	0.834423	-0.004666	0.002484	0.551100
29743	-0.071332	-0.289010	9.884769	-0.089643	0.022501	-0.027012	0.056847	-0.133495	-0.634174	0.834703	-0.006283	0.001782	0.550662
29744	-0.046393	0.032418	9.579823	-0.061809	0.018879	-0.037951	0.057501	-0.130775	-0.634701	0.835102	-0.007399	0.001362	0.550044
29745	-0.084051	-0.152159	9.804947	-0.051160	0.026185	-0.035135	0.058821	-0.129971	-0.634712	0.835473	-0.008412	0.001146	0.549466
29746	-0.130315	-0.045515	10.058083	-0.024958	0.022557	-0.025778	0.060144	-0.127817	-0.636422	0.835747	-0.008952	0.001194	0.549040
29747	-0.267278	-0.154969	9.793594	0.006494	0.026245	-0.025621	0.061337	-0.128920	-0.636040	0.836023	-0.009005	0.001621	0.548618
29748	-0.248341	-0.072444	9.991785	-0.077562	0.015194	-0.018652	0.062392	-0.127840	-0.636179	0.836205	-0.010344	0.000971	0.548319
29749	-0.284823	-0.010358	9.874681	0.032701	0.004341	-0.022694	0.061588	-0.127268	-0.634602	0.836454	-0.009719	0.001330	0.547949
29750	-0.219712	-0.017831	9.762353	-0.009530	0.002533	-0.003520	0.060268	-0.128208	-0.634461	0.836476	-0.009781	0.001217	0.547915
29751	-0.084353	-0.087092	9.834665	-0.048028	0.011658	0.001816	0.062128	-0.128651	-0.635654	0.836440	-0.010583	0.000824	0.547956
29752	-0.122593	-0.154216	9.929394	-0.026973	0.013500	0.003766	0.062920	-0.127302	-0.636445	0.836389	-0.011057	0.000705	0.548024
29753	-0.229081	-0.078171	9.713406	-0.042861	0.011656	0.003683	0.063173	-0.126333	-0.634876	0.836333	-0.011772	0.000373	0.548095
29754	-0.122902	-0.086661	9.983153	-0.112925	0.007961	0.019947	0.063568	-0.124165	-0.636187	0.836078	-0.013623	-0.000777	0.548441
29755	-0.161553	-0.086955	9.910891	0.041055	0.008057	0.006000	0.062372	-0.123355	-0.636555	0.836017	-0.012889	-0.000245	0.548552
29756	-0.149452	-0.096555	9.910869	0.083021	0.022737	0.009882	0.061843	-0.125248	-0.635112	0.835918	-0.011625	0.000999	0.548731
29757	-0.069414	-0.197505	9.895796	0.021719	0.030928	0.017874	0.062376	-0.127161	-0.634463	0.835720	-0.011462	0.001704	0.549034
29758	-0.036137	-0.101599	9.777418	0.010325	0.019033	0.011372	0.062506	-0.126615	-0.634463	0.835587	-0.011373	0.002088	0.549236
29759	-0.117737	-0.178583	9.828391	0.051609	0.017210	0.002355	0.063971	-0.129770	-0.633953	0.835566	-0.010555	0.002885	0.549281
29760	-0.156118	-0.219534	9.837062	0.067510	0.019015	-0.010487	0.064627	-0.129767	-0.632912	0.835689	-0.009512	0.003893	0.549106
29761	-0.093519	-0.202712	9.794669	0.032684	0.015282	-0.030960	0.064763	-0.132080	-0.631736	0.836028	-0.008995	0.004439	0.548595
29762	-0.141992	-0.144665	9.910264	0.055536	0.029888	-0.041947	0.065037	-0.133188	-0.632917	0.836483	-0.008273	0.005491	0.547903
29763	-0.238518	-0.125520	9.936039	0.085516	0.004263	-0.062064	0.066224	-0.134413	-0.631095	0.837169	-0.006759	0.006428	0.546865
29764	-0.248213	-0.116005	9.909675	0.118845	0.008847	-0.071132	0.067019	-0.136594	-0.629663	0.837955	-0.004751	0.007816	0.545662
29765	-0.195583	-0.026703	9.959432	0.099554	0.002438	-0.069377	0.067814	-0.138641	-0.628492	0.838713	-0.002989	0.008876	0.544493
29766	-0.179306	0.095687	9.855670	0.099614	0.000580	-0.085990	0.067292	-0.141768	-0.627443	0.839644	-0.001214	0.009915	0.543045
29767	-0.200943	0.081075	9.816853	0.059274	-0.003102	-0.078805	0.068889	-0.144246	-0.627457	0.840495	-0.000070	0.010446	0.541719
29768	-0.355614	0.155110	9.744427	0.004856	-0.009557	-0.071696	0.068883	-0.144913	-0.625887	0.841267	0.000225	0.010287	0.540522
29769	-0.297924	0.196502	9.853577	-0.005823	-0.023220	-0.049581	0.069810	-0.144246	-0.626417	0.841801	0.000494	0.009785	0.539699
29770	-0.225566	0.186678	9.753285	0.032420	-0.028578	-0.023533	0.069938	-0.143969	-0.625895	0.842059	0.001468	0.009603	0.539297
29771	-0.112438	0.225276	9.716472	-0.036019	-0.043214	-0.007242	0.068877	-0.143951	-0.625363	0.842140	0.001456	0.008441	0.539190
29772	-0.119346	0.165869	9.938838	-0.044653	-0.032279	-0.009149	0.067297	-0.142727	-0.627705	0.842237	0.001175	0.007365	0.539056
29773	0.056620	0.173362	9.916578	-0.027137	-0.034060	-0.009051	0.066762	-0.142981	-0.626392	0.842333	0.001221	0.006450	0.538917
29774	0.098005	0.081367	9.728421	0.071181	-0.041320	-0.038066	0.067022	-0.141891	-0.626394	0.842745	0.002986	0.006470	0.538266
29775	0.061483	0.155805	9.705117	0.095705	-0.024869	-0.047201	0.065178	-0.145414	-0.625464	0.843242	0.005006	0.007025	0.537465
29776	0.126502	0.175433	9.778020	0.087019	0.011660	-0.056529	0.065704	-0.145141	-0.624945	0.843829	0.006464	0.008111	0.536512
29777	0.177078	0.187599	9.788265	0.158709	0.037350	-0.050668	0.067039	-0.149792	-0.623911	0.844334	0.008889	0.010380	0.535644
29778	0.309512	0.221324	9.722755	0.197124	0.042917	-0.044017	0.070491	-0.155957	-0.621586	0.844752	0.011873	0.013172	0.534864
29779	0.135997	0.201461	9.644035	0.228508	0.033818	-0.033697	0.070360	-0.159484	-0.619100	0.845032	0.015527	0.016107	0.534247
29780	-0.018556	0.259375	9.782645	0.156283	0.033824	0.012071	0.071159	-0.165064	-0.615969	0.844832	0.017935	0.018292	0.534418
29781	-0.043093	0.350861	9.812508	0.027957	0.063955	0.057514	0.072226	-0.170112	-0.613886	0.844175	0.017903	0.019556	0.535412
29782	-0.076380	0.254774	9.878068	0.015534	0.055771	0.083307	0.073015	-0.170383	-0.612845	0.843243	0.017725	0.020582	0.536847
29783	-0.124701	0.273746	9.825068	0.074980	0.043052	0.089163	0.072222	-0.172004	-0.611793	0.842231	0.018708	0.021980	0.538343
29784	-0.250191	0.297472	9.800222	0.027588	0.013771	0.101883	0.071029	-0.172121	-0.611260	0.841107	0.019194	0.022419	0.540064
29785	-0.424297	0.408005	9.857764	-0.039011	0.011847	0.103382	0.070771	-0.172673	-0.612043	0.839992	0.018580	0.022065	0.541832
29786	-0.520754	0.423217	10.140358	-0.071309	-0.019287	0.106950	0.070113	-0.174166	-0.611777	0.838856	0.017763	0.020878	0.543663
29787	-0.453722	0.519208	10.027097	-0.049268	-0.027530	0.083079	0.067205	-0.172104	-0.613846	0.837975	0.017375	0.019777	0.545073
29788	-0.162261	0.569737	9.857677	-0.045856	-0.044821	0.088671	0.066014	-0.171955	-0.613967	0.837032	0.017255	0.018445	0.546571
29789	-0.111649	0.572082	9.810168	-0.001841	-0.023816	0.059331	0.064825	-0.171673	-0.614481	0.836386	0.017616	0.017936	0.547564
29790	-0.169911	0.656207	9.818007	-0.035035	-0.002878	0.044358	0.063643	-0.173034	-0.615257	0.835903	0.017202	0.017439	0.548331
29791	-0.193624	0.582395	10.059219	0.035055	0.016379	0.048374	0.061794	-0.173833	-0.615243	0.835348	0.017739	0.018020	0.549140
29792	-0.220301	0.608235	9.891285	0.097961	0.015552	0.052386	0.062322	-0.174922	-0.614200	0.834721	0.019349	0.019287	0.549994
29793	-0.227360	0.566937	9.780209	0.033320	0.011794	0.037301	0.062325	-0.177098	-0.613155	0.834288	0.019903	0.019785	0.550615
29794	-0.386791	0.626409	9.673924	0.026087	-0.006465	0.053897	0.061400	-0.177903	-0.612755	0.833676	0.020556	0.019893	0.551512
29795	-0.270890	0.595822	9.809015	-0.023024	-0.024739	0.073984	0.059684	-0.178978	-0.612872	0.832873	0.020580	0.019159	0.552749
29796	-0.097131	0.559998	9.786128	0.010283	-0.035643	0.074179	0.056639	-0.177854	-0.613240	0.832049	0.021299	0.018599	0.553981
29797	0.124783	0.538765	9.780700	-0.007119	-0.046611	0.068580	0.056375	-0.180024	-0.611930	0.831303	0.021835	0.017673	0.555110
29798	0.144101	0.528892	9.696717	0.021061	-0.042967	0.048415	0.053067	-0.178629	-0.612819	0.830760	0.022804	0.017122	0.555900
29799	0.139342	0.519586	9.792569	-0.021018	-0.017412	0.055545	0.051348	-0.178883	-0.612805	0.830151	0.022788	0.016521	0.556828
29800	0.091444	0.452171	9.807981	0.033485	-0.015585	0.035516	0.052010	-0.180249	-0.612026	0.829735	0.023655	0.016570	0.557410
29801	0.129638	0.528912	9.710987	-0.057536	-0.024829	0.027685	0.050436	-0.182157	-0.613322	0.829454	0.023110	0.015441	0.557883
29802	0.021431	0.471239	9.795592	-0.034579	-0.027606	0.013037	0.048056	-0.180777	-0.614611	0.829313	0.022974	0.014543	0.558122
29803	0.076595	0.531408	9.768143	-0.062539	-0.010290	0.001793	0.048314	-0.179546	-0.614220	0.829317	0.022176	0.013609	0.558172
29804	0.088425	0.582226	9.845788	-0.034555	-0.002946	0.003766	0.048847	-0.179016	-0.615271	0.829283	0.021763	0.013124	0.558251
29805	0.052332	0.567798	9.869256	-0.015187	-0.010267	-0.005354	0.047255	-0.177634	-0.615519	0.829344	0.021754	0.012722	0.558169
29806	0.115090	0.548313	9.763938	-0.022057	0.011630	-0.023876	0.048054	-0.177246	-0.616834	0.829605	0.021378	0.012630	0.557799
29807	0.115102	0.548527	9.826359	-0.029315	0.031789	0.001896	0.048315	-0.176835	-0.616443	0.829580	0.020674	0.012762	0.557859
29808	-0.034091	0.490779	9.912982	0.068624	0.028250	0.017160	0.048579	-0.176972	-0.616184	0.829340	0.021628	0.013941	0.558151
29809	-0.161747	0.461490	9.865767	0.003760	0.017219	0.026075	0.048444	-0.178051	-0.614875	0.829035	0.021635	0.014197	0.558597
29810	-0.217368	0.500140	9.942611	-0.038239	-0.008426	0.027742	0.047659	-0.177516	-0.616962	0.828730	0.021228	0.013569	0.559081
29811	-0.202764	0.473947	10.014400	-0.008396	-0.012061	0.024209	0.047397	-0.179011	-0.616437	0.828460	0.021348	0.013218	0.559485
29812	-0.104284	0.548379	9.910733	-0.030913	-0.026761	-0.005414	0.045535	-0.176259	-0.616682	0.828528	0.021259	0.012382	0.559406
29813	0.008904	0.572391	9.830503	-0.022262	-0.013006	0.000150	0.045934	-0.176946	-0.616555	0.828533	0.021153	0.011876	0.559415
29814	0.013950	0.524194	9.805868	0.018256	-0.013934	-0.023636	0.045538	-0.176129	-0.617337	0.828783	0.021732	0.011811	0.559023
29815	0.110006	0.601010	9.697411	-0.022233	-0.006607	-0.009084	0.044083	-0.176114	-0.617456	0.828889	0.021559	0.011415	0.558881
29816	0.148909	0.533878	9.744845	0.007627	-0.010238	-0.012615	0.043685	-0.176379	-0.617060	0.829014	0.021922	0.011288	0.558684
29817	0.148568	0.606065	9.745855	0.025001	-0.008366	-0.003304	0.044354	-0.178298	-0.616935	0.829034	0.022563	0.011385	0.558627
29818	0.187918	0.447759	9.868837	0.025273	-0.013888	-0.016207	0.043823	-0.178290	-0.616669	0.829196	0.023259	0.011396	0.558357
29819	0.105546	0.529208	9.811595	0.021677	-0.013894	-0.014386	0.045147	-0.178986	-0.616419	0.829342	0.023907	0.011364	0.558114
29820	0.086488	0.481077	9.820344	-0.022060	0.000672	-0.016474	0.044620	-0.179526	-0.616415	0.829526	0.023655	0.011088	0.557857
29821	0.052923	0.442657	9.862704	0.035715	-0.006575	-0.012479	0.045007	-0.178290	-0.615370	0.829642	0.024451	0.011332	0.557646
29822	-0.010202	0.533836	9.824984	0.013949	-0.012135	-0.031045	0.043827	-0.179654	-0.616408	0.829972	0.024936	0.011253	0.557133
29823	-0.027031	0.524226	9.839095	-0.013144	-0.009436	-0.034878	0.044345	-0.178959	-0.614711	0.830362	0.024943	0.010923	0.556559
29824	0.038030	0.534163	9.892657	0.072694	-0.010259	-0.038132	0.044348	-0.179238	-0.615235	0.830743	0.026381	0.011531	0.555911
29825	0.105145	0.608137	9.673458	0.056716	-0.010221	-0.027137	0.044622	-0.182242	-0.614715	0.831009	0.027558	0.011964	0.555447
29826	0.148562	0.605950	9.712244	-0.015092	-0.002974	-0.022896	0.044356	-0.182779	-0.614059	0.831259	0.027460	0.011710	0.555083
29827	0.143844	0.589565	9.848809	0.045957	-0.002845	0.006021	0.043561	-0.183311	-0.613529	0.831159	0.028388	0.012125	0.555177
29828	0.158681	0.510098	9.821425	0.102024	0.001785	0.004457	0.044091	-0.184539	-0.612749	0.831041	0.030190	0.013235	0.555234
29829	0.173372	0.461954	9.806483	0.019630	0.011783	0.016948	0.042371	-0.186148	-0.611558	0.830829	0.030516	0.013587	0.555524
29830	0.197569	0.445290	9.844886	-0.024897	0.000748	0.009358	0.043824	-0.184802	-0.611961	0.830728	0.030222	0.013268	0.555698
29831	0.211955	0.462147	9.840455	-0.009929	0.008965	-0.001654	0.043833	-0.185906	-0.613009	0.830743	0.030078	0.013247	0.555686
29832	0.202204	0.481081	9.754206	-0.052125	0.004391	0.012905	0.042507	-0.184800	-0.613259	0.830613	0.029292	0.012684	0.555935
29833	0.201891	0.548571	9.788758	-0.069364	0.002468	-0.016715	0.042768	-0.183711	-0.613392	0.830830	0.028227	0.011895	0.555682
29834	0.143530	0.654394	9.808904	-0.064201	0.026228	-0.016734	0.044626	-0.182657	-0.615238	0.831036	0.026990	0.011578	0.555442
29835	0.061642	0.634896	9.783859	-0.041478	0.018940	-0.012918	0.044089	-0.180465	-0.615233	0.831190	0.026211	0.011374	0.555255
29836	0.068652	0.683125	9.811008	-0.016283	0.026321	0.003808	0.043293	-0.179638	-0.615488	0.831133	0.025774	0.011579	0.555355
29837	0.051984	0.639853	9.831852	-0.004055	0.013554	0.011274	0.045146	-0.181152	-0.614457	0.830999	0.025685	0.011694	0.555557
29838	0.013368	0.649515	9.865236	-0.017071	0.011676	0.000134	0.045141	-0.179516	-0.614849	0.830996	0.025398	0.011649	0.555576
29839	0.018448	0.596719	9.902954	-0.001303	0.008044	0.003914	0.045142	-0.178840	-0.615503	0.830943	0.025414	0.011713	0.555653
29840	0.076674	0.519804	9.892817	0.040815	0.019046	-0.003267	0.045136	-0.179235	-0.614063	0.830943	0.026006	0.012435	0.555610
29841	0.067251	0.471528	9.853641	0.089969	0.005364	-0.014069	0.044878	-0.181687	-0.613539	0.831043	0.027561	0.013478	0.555362
29842	0.018906	0.492660	9.728650	0.004403	0.015251	-0.044052	0.046203	-0.183738	-0.612242	0.831513	0.027578	0.013755	0.554650
29843	0.043313	0.432783	9.795258	-0.009557	0.013410	-0.042271	0.046198	-0.182780	-0.612111	0.831976	0.027373	0.013841	0.553963
29844	0.043067	0.485819	9.824807	-0.023661	0.006105	-0.033105	0.047792	-0.182268	-0.613694	0.832345	0.027028	0.013649	0.553430
29845	0.030880	0.514751	9.849106	-0.023685	0.004279	-0.031259	0.049111	-0.181868	-0.613181	0.832696	0.026686	0.013421	0.552924
29846	0.115171	0.534106	9.830958	-0.051788	0.000629	-0.022164	0.048052	-0.180226	-0.614218	0.832958	0.025936	0.012821	0.552579
29847	0.134383	0.548434	9.788127	-0.025573	-0.010293	-0.018322	0.048050	-0.178459	-0.615133	0.833169	0.025728	0.012318	0.552282
29848	0.105323	0.577415	9.836275	-0.018681	-0.002956	-0.008150	0.047775	-0.178165	-0.613430	0.833260	0.025573	0.012017	0.552158
29849	0.158449	0.558141	9.798090	-0.067675	0.002477	-0.011172	0.050155	-0.175746	-0.614757	0.833410	0.024529	0.011256	0.551996
29850	0.156199	0.524482	9.807199	-0.024779	0.000700	-0.009104	0.049369	-0.176023	-0.616059	0.833516	0.024231	0.010949	0.551855
29851	0.124808	0.533994	9.792636	-0.017027	0.002561	0.002005	0.048835	-0.175196	-0.615923	0.833494	0.024037	0.010739	0.551900
29852	0.105670	0.502707	9.801621	-0.043349	0.009858	0.009244	0.048050	-0.175204	-0.617618	0.833397	0.023333	0.010371	0.552085
29853	0.086333	0.514847	9.844824	-0.022200	0.017149	-0.005428	0.048969	-0.173572	-0.617363	0.833456	0.022892	0.010351	0.552014
29854	0.050263	0.495606	9.868224	0.002311	-0.001100	-0.001585	0.049225	-0.172745	-0.616318	0.833467	0.023067	0.010309	0.551991
29855	0.076825	0.485952	9.844330	-0.021133	0.006139	-0.022016	0.049762	-0.173308	-0.617370	0.833711	0.022761	0.010126	0.551638
29856	0.028534	0.500243	9.829675	0.000710	0.007990	-0.020065	0.050289	-0.173853	-0.616589	0.833921	0.022806	0.010227	0.551317
29857	0.057487	0.495456	9.820275	-0.020111	0.006097	-0.038624	0.050294	-0.173862	-0.617505	0.834347	0.022513	0.010066	0.550687
29858	0.052543	0.521973	9.837406	0.002423	0.004349	-0.016360	0.050151	-0.171535	-0.617241	0.834517	0.022628	0.010122	0.550425
29859	0.086328	0.514756	9.818415	-0.001075	0.002524	-0.016373	0.050810	-0.172621	-0.615807	0.834690	0.022698	0.010103	0.550160
29860	0.115224	0.524629	9.874039	-0.002895	-0.013901	-0.005282	0.051741	-0.174133	-0.615685	0.834745	0.022927	0.009791	0.550073
29861	0.105934	0.447413	9.815252	0.042681	-0.002896	-0.010601	0.050160	-0.174129	-0.616981	0.834834	0.023790	0.010159	0.549893
29862	0.216937	0.425866	9.782376	-0.022041	-0.017576	-0.012746	0.048837	-0.173979	-0.617232	0.834974	0.023738	0.009579	0.549693
29863	0.240765	0.486128	9.800249	-0.015031	-0.013919	-0.016410	0.050814	-0.173442	-0.615939	0.835156	0.023763	0.009123	0.549423
29864	0.197749	0.406741	9.829943	0.018325	0.007110	-0.023655	0.049776	-0.176455	-0.617764	0.835397	0.024112	0.009404	0.549038
29865	0.158610	0.524486	9.807222	-0.000979	0.004337	-0.026524	0.051075	-0.173711	-0.615156	0.835679	0.024171	0.009408	0.548605
29866	0.120211	0.485810	9.777514	-0.037772	0.026229	-0.025821	0.052933	-0.172929	-0.616872	0.835974	0.023372	0.009394	0.548190
29867	0.009039	0.543483	9.820497	0.014642	0.006188	-0.015380	0.052665	-0.172105	-0.616738	0.836127	0.023673	0.009598	0.547941
29868	0.009111	0.529112	9.839501	0.016371	0.013507	-0.012614	0.053469	-0.174168	-0.617138	0.836246	0.023921	0.009959	0.547742
29869	0.033408	0.490743	9.863196	0.016373	0.009862	-0.008914	0.053729	-0.173077	-0.617140	0.836326	0.024209	0.010246	0.547602
29870	0.033283	0.514608	9.805914	-0.013378	0.004340	-0.012748	0.052671	-0.174151	-0.616347	0.836460	0.024060	0.010128	0.547406
29871	-0.019497	0.461777	9.867098	0.004106	0.000710	-0.005271	0.052666	-0.172784	-0.616346	0.836508	0.024239	0.010130	0.547324
29872	0.062500	0.457131	9.867798	0.019837	0.015366	-0.003365	0.053461	-0.174696	-0.615306	0.836525	0.024527	0.010555	0.547277
29873	0.086337	0.514929	9.868832	0.010992	0.008068	0.003983	0.053326	-0.174145	-0.615043	0.836467	0.024739	0.010753	0.547353
29874	0.048052	0.452207	9.843588	0.011031	0.008059	0.002139	0.053865	-0.175799	-0.615834	0.836429	0.024961	0.010957	0.547398
29875	0.124988	0.495453	9.780094	-0.039842	-0.002926	0.010206	0.052808	-0.175654	-0.616218	0.836330	0.024443	0.010409	0.547582
29876	0.108005	0.519637	9.825888	0.003142	0.008968	-0.000672	0.053327	-0.174826	-0.614782	0.836325	0.024522	0.010544	0.547584
29877	0.079093	0.514717	9.811145	0.016278	0.006235	-0.001524	0.053333	-0.175380	-0.615567	0.836325	0.024840	0.010770	0.547565
29878	0.115400	0.485998	9.835088	-0.024072	0.011706	0.009340	0.053723	-0.174286	-0.615047	0.836225	0.024437	0.010647	0.547739
29879	0.062385	0.481176	9.863333	0.013552	0.013570	0.011371	0.053461	-0.174288	-0.615568	0.836083	0.024630	0.010960	0.547940
29880	0.033511	0.466483	9.805242	-0.015551	0.015417	0.031525	0.053192	-0.174141	-0.614780	0.835732	0.024333	0.010981	0.548487
29881	-0.019488	0.456702	9.790205	-0.043431	0.022654	0.016605	0.053724	-0.175373	-0.614393	0.835559	0.023469	0.010822	0.548792
29882	-0.009870	0.466724	9.900867	0.003005	0.015387	0.016850	0.054263	-0.175399	-0.616360	0.835361	0.023479	0.011054	0.549089
29883	-0.028959	0.423258	9.866469	0.007437	0.008070	0.013194	0.055312	-0.173900	-0.615583	0.835204	0.023618	0.011214	0.549318
29884	-0.024326	0.461636	9.828640	-0.030938	-0.013940	-0.001734	0.054519	-0.173486	-0.616100	0.835236	0.023379	0.010592	0.549293
29885	0.018970	0.483380	9.829350	-0.003943	-0.002906	0.010384	0.053985	-0.173199	-0.615310	0.835118	0.023443	0.010449	0.549472
29886	0.052715	0.485912	9.846504	0.019640	-0.006516	0.016970	0.053198	-0.173881	-0.616089	0.834914	0.023971	0.010498	0.549758
29887	0.149041	0.507533	9.780488	-0.025859	-0.010212	0.013057	0.051613	-0.173190	-0.617123	0.834779	0.023752	0.009990	0.549982
29888	0.139621	0.461935	9.820572	-0.022384	-0.015678	0.020468	0.051612	-0.172917	-0.617123	0.834558	0.023680	0.009422	0.550330
29889	0.158701	0.505220	9.802152	0.002158	-0.008353	0.013197	0.051353	-0.172383	-0.618691	0.834407	0.023912	0.009250	0.550552
29890	0.134456	0.534095	9.816734	-0.013588	-0.012035	0.011274	0.051350	-0.173326	-0.617382	0.834284	0.023945	0.008844	0.550744
29891	0.091114	0.519340	9.748904	-0.003190	-0.002867	0.018696	0.049757	-0.171941	-0.617369	0.834073	0.024032	0.008702	0.551062
29892	0.105692	0.500514	9.864009	0.014344	-0.010157	0.022487	0.050553	-0.171956	-0.617899	0.833813	0.024512	0.008630	0.551434
29893	0.081826	0.452636	9.949539	0.026832	-0.008373	0.004090	0.050690	-0.173186	-0.617770	0.833750	0.025156	0.008735	0.551500
29894	0.134709	0.481208	9.830399	-0.010036	-0.010210	0.009446	0.048705	-0.173435	-0.617623	0.833641	0.025228	0.008400	0.551666
29895	0.096107	0.485868	9.808498	0.007509	-0.010209	0.003996	0.048308	-0.171532	-0.619058	0.833588	0.025569	0.008262	0.551732
29896	0.120378	0.452263	9.817856	0.020595	-0.013829	0.011454	0.047389	-0.173433	-0.618921	0.833445	0.026192	0.008203	0.551921
29897	0.115369	0.490662	9.791940	-0.003030	-0.009295	0.006711	0.047513	-0.172741	-0.617875	0.833367	0.026346	0.007963	0.552034
29898	0.120190	0.490655	9.787184	0.014331	-0.002842	0.020632	0.046593	-0.174641	-0.617606	0.833122	0.026744	0.008013	0.552384
29899	0.115323	0.500287	9.792075	0.010887	0.006273	0.013217	0.046453	-0.173541	-0.617081	0.832963	0.026957	0.008184	0.552611
29900	0.158926	0.457063	9.791876	0.024891	0.000820	0.016992	0.044603	-0.174744	-0.616543	0.832749	0.027491	0.008415	0.552903
29901	0.144434	0.461772	9.770200	0.019636	0.008121	0.015107	0.044485	-0.176806	-0.617852	0.832563	0.027826	0.008711	0.553162
29902	0.185636	0.416112	9.762742	0.000488	0.008085	0.006708	0.043684	-0.175428	-0.617583	0.832476	0.027871	0.008798	0.553289
29903	0.192613	0.471585	9.797195	0.000410	0.006272	0.013168	0.044480	-0.176661	-0.617067	0.832323	0.027904	0.008847	0.553518
29904	0.173476	0.442934	9.873436	0.002317	0.001668	0.002110	0.044615	-0.177074	-0.617199	0.832289	0.028050	0.008850	0.553561
29905	0.170940	0.466794	9.816131	-0.002941	-0.006564	0.000250	0.044222	-0.177078	-0.617981	0.832283	0.028163	0.008652	0.553568
29906	0.194724	0.534069	9.774084	-0.029192	0.011672	-0.008219	0.042890	-0.176367	-0.616792	0.832375	0.027672	0.008479	0.553457
29907	0.124931	0.510112	9.845118	0.018085	0.006232	-0.005205	0.043160	-0.177059	-0.617318	0.832415	0.027994	0.008730	0.553377
29908	0.197092	0.543748	9.788646	0.002213	0.009907	0.003017	0.044347	-0.175979	-0.617327	0.832372	0.028047	0.008868	0.553436
29909	0.134618	0.500441	9.825867	0.000563	0.004392	-0.003444	0.043287	-0.176642	-0.616533	0.832403	0.028098	0.008893	0.553387
29910	0.146449	0.546052	9.788206	-0.009969	-0.002925	-0.003488	0.044211	-0.175158	-0.617325	0.832439	0.028089	0.008686	0.553337
29911	0.144292	0.495796	9.869104	0.012665	0.011757	0.013218	0.043156	-0.176236	-0.617056	0.832277	0.028261	0.008959	0.553567
29912	0.124899	0.514744	9.792367	0.035544	-0.002875	-0.001411	0.043428	-0.178426	-0.617059	0.832260	0.029010	0.009256	0.553548
29913	0.108118	0.495559	9.820749	0.014511	0.004418	0.002163	0.044611	-0.177746	-0.616021	0.832221	0.029289	0.009434	0.553590
29914	0.125028	0.490961	9.873658	0.018079	0.013546	-0.003370	0.043151	-0.177177	-0.615486	0.832236	0.029565	0.009812	0.553546
29915	0.144337	0.486155	9.864168	0.030454	0.011705	-0.015301	0.044224	-0.179660	-0.616542	0.832379	0.030020	0.010298	0.553298
29916	0.105667	0.505277	9.849671	-0.001064	0.008921	-0.016382	0.045270	-0.178289	-0.614980	0.832552	0.030026	0.010394	0.553035
29917	0.124751	0.546025	9.792805	0.000629	-0.006597	-0.012658	0.044350	-0.178834	-0.615889	0.832687	0.030184	0.010244	0.552825
29918	0.124778	0.543914	9.879199	0.014728	0.001619	-0.019983	0.043946	-0.177865	-0.615100	0.832889	0.030533	0.010397	0.552500
29919	0.182418	0.589602	9.837166	-0.003756	-0.001112	-0.012689	0.043948	-0.178956	-0.614839	0.833026	0.030557	0.010289	0.552294
29920	0.172668	0.611156	9.813371	-0.015256	-0.008407	-0.001663	0.043956	-0.179513	-0.615886	0.833045	0.030520	0.009931	0.552273
29921	0.163159	0.582246	9.808075	0.009204	-0.002884	0.003991	0.045009	-0.179244	-0.615109	0.832990	0.030785	0.009927	0.552341
29922	0.211171	0.625590	9.789926	0.009124	-0.002861	0.009528	0.043955	-0.180733	-0.614840	0.832871	0.031096	0.009924	0.552504
29923	0.240393	0.562971	9.755711	0.010867	0.009032	0.011369	0.043822	-0.181408	-0.614184	0.832731	0.031263	0.010128	0.552702
29924	0.216352	0.548501	9.760084	0.003900	0.015409	0.007632	0.043682	-0.180034	-0.613659	0.832631	0.031284	0.010374	0.552846
29925	0.240584	0.524636	9.803188	0.028572	0.011747	-0.005156	0.043692	-0.180868	-0.614968	0.832661	0.031713	0.010824	0.552768
29926	0.194620	0.558312	9.827238	-0.001312	0.011735	0.005763	0.043962	-0.182781	-0.614710	0.832585	0.031688	0.010952	0.552881
29927	0.158541	0.538907	9.802623	0.011075	0.019018	-0.008952	0.043963	-0.183055	-0.614710	0.832667	0.031742	0.011331	0.552747
29928	0.117460	0.560637	9.848157	0.004005	0.015365	-0.001602	0.045016	-0.182241	-0.614195	0.832671	0.031763	0.011582	0.552736
29929	0.105315	0.577267	9.793061	-0.020412	0.004345	-0.012784	0.044489	-0.181697	-0.614975	0.832818	0.031450	0.011372	0.552536
29930	0.090837	0.582247	9.850612	-0.022254	0.004365	-0.001720	0.044749	-0.181962	-0.613931	0.832840	0.031156	0.011150	0.552524
29931	0.107737	0.577469	9.850703	0.014528	0.006231	-0.003381	0.045538	-0.180741	-0.613936	0.832861	0.031402	0.011354	0.552474
29932	0.088354	0.596614	9.831585	-0.027463	0.008000	-0.008213	0.044495	-0.183066	-0.615238	0.832957	0.030980	0.011140	0.552358
29933	0.110118	0.584775	9.874834	-0.008340	0.011716	0.007568	0.046074	-0.181573	-0.614465	0.832870	0.030785	0.011178	0.552498
29934	0.105207	0.601428	9.822207	0.000466	0.004399	0.000241	0.044752	-0.181697	-0.614716	0.832858	0.030869	0.011207	0.552512
29935	0.114909	0.589449	9.831733	-0.020684	0.011725	0.014889	0.045936	-0.180069	-0.614594	0.832698	0.030469	0.011106	0.552777
29936	0.124498	0.601524	9.839193	-0.017249	0.011747	0.021367	0.044223	-0.181420	-0.614973	0.832460	0.030182	0.011048	0.553153
29937	0.124535	0.591743	9.793444	-0.001451	0.004444	0.016845	0.045282	-0.180891	-0.615505	0.832268	0.030184	0.011040	0.553441
29938	0.105464	0.548622	9.859879	-0.022403	0.011719	0.014882	0.045144	-0.180064	-0.614980	0.832107	0.029810	0.010928	0.553706
29939	0.129477	0.567806	9.826763	-0.038218	0.000755	0.020357	0.044354	-0.180604	-0.615235	0.831898	0.029239	0.010449	0.554059
29940	0.126994	0.582181	9.810137	-0.024090	0.006218	0.005653	0.044083	-0.178961	-0.615232	0.831838	0.028896	0.010233	0.554171
29941	0.105383	0.562830	9.792859	0.014391	0.004439	0.009542	0.043562	-0.178159	-0.617583	0.831718	0.029159	0.010406	0.554335
29942	0.105399	0.557886	9.754379	0.000327	-0.001043	0.015018	0.043821	-0.179777	-0.615100	0.831542	0.029304	0.010334	0.554592
29943	0.124605	0.577339	9.802845	-0.041689	0.008050	0.014790	0.043560	-0.178967	-0.616406	0.831395	0.028595	0.009944	0.554856
29944	0.088618	0.541320	9.845216	0.017080	0.006254	0.005861	0.044613	-0.177613	-0.616414	0.831312	0.028936	0.010185	0.554959
29945	0.144098	0.534066	9.802420	0.014548	0.006237	-0.004300	0.044080	-0.178006	-0.615363	0.831345	0.029177	0.010401	0.554893
29946	0.163209	0.572703	9.831948	-0.027508	-0.002936	0.000114	0.042899	-0.179370	-0.616401	0.831348	0.028878	0.009997	0.554911
29947	0.148670	0.587029	9.808006	0.014519	0.000757	-0.003371	0.043028	-0.179363	-0.615617	0.831372	0.029183	0.010120	0.554858
29948	0.182558	0.558157	9.788713	0.025051	0.002597	-0.005164	0.043164	-0.180323	-0.615749	0.831405	0.029695	0.010395	0.554776
29949	0.182471	0.577489	9.812990	0.002280	0.011710	-0.005294	0.043954	-0.180865	-0.614447	0.831454	0.029677	0.010563	0.554699
29950	0.129580	0.546166	9.831263	-0.015232	0.023565	-0.004479	0.043434	-0.181963	-0.615490	0.831497	0.029286	0.010739	0.554653
29951	0.117450	0.563076	9.857794	0.035495	0.004441	0.002266	0.044095	-0.181156	-0.616019	0.831445	0.029902	0.011151	0.554690
29952	0.105450	0.550979	9.845509	-0.006361	-0.012092	-0.011764	0.042903	-0.182497	-0.614832	0.831572	0.030053	0.010837	0.554497
29953	0.163277	0.558266	9.831746	-0.024913	0.013522	0.001948	0.043697	-0.180743	-0.616146	0.831557	0.029563	0.010729	0.554548
29954	0.124604	0.577322	9.798043	0.012645	-0.002871	0.009545	0.043958	-0.181416	-0.614840	0.831437	0.029932	0.010766	0.554708
29955	0.197081	0.546171	9.793482	0.005637	0.006276	0.011345	0.042905	-0.181551	-0.615878	0.831301	0.030033	0.010870	0.554905
29956	0.225914	0.567935	9.808460	-0.034500	0.004374	-0.001776	0.042100	-0.179621	-0.615086	0.831329	0.029536	0.010511	0.554896
29957	0.211343	0.586893	9.731768	-0.034618	0.008052	0.005601	0.042102	-0.178541	-0.616394	0.831280	0.028952	0.010197	0.555006
29958	0.213820	0.577667	9.846894	0.010986	0.004429	0.002145	0.043425	-0.178284	-0.616535	0.831241	0.029211	0.010341	0.555047
29959	0.211589	0.539113	9.831929	0.013596	0.015404	0.003989	0.041838	-0.179217	-0.615999	0.831180	0.029350	0.010681	0.555126
29960	0.201937	0.538954	9.791025	-0.016944	0.012602	-0.007236	0.042105	-0.178818	-0.616787	0.831255	0.029052	0.010657	0.555028
29961	0.148694	0.582233	9.812741	0.003954	0.009898	0.002098	0.042634	-0.178823	-0.616660	0.831222	0.029094	0.010798	0.555075
29962	0.165702	0.558533	9.908595	0.004057	0.011707	-0.003440	0.043424	-0.179637	-0.615227	0.831246	0.029156	0.010990	0.555030
29963	0.158434	0.563101	9.841372	-0.006448	0.004383	-0.005328	0.042898	-0.180723	-0.615093	0.831302	0.029085	0.010926	0.554952
29964	0.148629	0.596736	9.832150	0.014439	0.009913	0.003996	0.041703	-0.179887	-0.614821	0.831235	0.029342	0.011199	0.555033
29965	0.182370	0.599178	9.822896	0.028466	0.005360	0.002230	0.042369	-0.179768	-0.615873	0.831186	0.029846	0.011534	0.555073
29966	0.163174	0.582525	9.889702	-0.003943	-0.008374	0.009470	0.042377	-0.180733	-0.616659	0.831077	0.030001	0.011296	0.555233
29967	0.187148	0.606209	9.765423	-0.006562	-0.001071	0.002063	0.042905	-0.181280	-0.616140	0.831052	0.029996	0.011133	0.555274
29968	0.163141	0.587140	9.832150	0.020566	0.000787	0.005888	0.041575	-0.180302	-0.615474	0.830964	0.030456	0.011321	0.555376
29969	0.204181	0.572506	9.750705	0.005746	-0.002892	-0.001561	0.041568	-0.180559	-0.613904	0.830972	0.030677	0.011265	0.555354
29970	0.143887	0.577263	9.769414	-0.028488	0.000740	0.007486	0.042109	-0.180045	-0.616526	0.830897	0.030322	0.010907	0.555492
29971	0.139154	0.560590	9.821951	0.012631	0.017238	0.010438	0.041591	-0.182505	-0.617046	0.830763	0.030435	0.011255	0.555679
29972	0.153541	0.577463	9.822322	0.042331	0.008150	0.017062	0.039469	-0.183555	-0.615197	0.830531	0.031177	0.011801	0.555973
29973	0.153632	0.558213	9.822053	-0.036206	-0.001132	-0.005470	0.041319	-0.182893	-0.615212	0.830608	0.030678	0.011310	0.555897
29974	0.139132	0.568031	9.886874	0.000648	-0.002945	-0.012665	0.040256	-0.181787	-0.615203	0.830741	0.030844	0.011227	0.555691
29975	0.163241	0.568071	9.884699	0.033761	-0.012916	0.004131	0.040259	-0.182878	-0.614941	0.830670	0.031639	0.011311	0.555750
29976	0.216198	0.582295	9.791766	-0.013476	-0.006575	-0.003499	0.041321	-0.182354	-0.615997	0.830712	0.031613	0.011005	0.555696
29977	0.211138	0.630205	9.732373	-0.034474	-0.010263	-0.009139	0.040255	-0.181785	-0.614941	0.830830	0.031244	0.010381	0.555551
29978	0.235327	0.616013	9.790016	0.035378	0.000829	0.010580	0.039464	-0.181918	-0.615458	0.830679	0.031951	0.010732	0.555730
29979	0.288467	0.597010	9.831058	-0.017027	0.001669	0.002009	0.040386	-0.180835	-0.615465	0.830660	0.031747	0.010488	0.555776
29980	0.261948	0.596998	9.842813	-0.048563	0.008032	0.003684	0.040648	-0.180018	-0.615467	0.830640	0.030977	0.010030	0.555857
29981	0.206382	0.618336	9.782577	0.044205	0.000814	0.002317	0.039333	-0.180563	-0.616765	0.830578	0.031803	0.010451	0.555895
29982	0.206558	0.582350	9.813283	0.010011	0.006278	0.010443	0.039473	-0.182207	-0.617029	0.830444	0.032027	0.010610	0.556080
29983	0.163002	0.615982	9.822950	-0.053836	0.001616	0.003663	0.039990	-0.180289	-0.615985	0.830429	0.031216	0.009953	0.556160
29984	0.129431	0.577431	9.826898	0.021493	0.009906	-0.000582	0.039464	-0.180562	-0.616504	0.830411	0.031588	0.010308	0.556160
29985	0.124795	0.538995	9.847921	0.042565	0.016312	-0.005098	0.040261	-0.181661	-0.616250	0.830429	0.032207	0.010976	0.556084
29986	0.148881	0.543832	9.841012	-0.062358	0.011603	-0.016696	0.039465	-0.181920	-0.615720	0.830641	0.031164	0.010437	0.555837
29987	0.134353	0.558355	9.874690	-0.037864	-0.002987	-0.012860	0.038665	-0.180135	-0.615712	0.830801	0.030656	0.009895	0.555637
29988	0.134346	0.558223	9.836277	0.025227	0.001631	-0.021776	0.039732	-0.181655	-0.616245	0.831018	0.031178	0.010167	0.555278
29989	0.211433	0.570246	9.789152	-0.053477	0.004278	-0.031405	0.040653	-0.179757	-0.616644	0.831391	0.030325	0.009585	0.554776
29990	0.148609	0.598978	9.784167	-0.053684	-0.009388	-0.011085	0.040119	-0.177571	-0.617293	0.831540	0.029660	0.008790	0.554603
29991	0.182418	0.586966	9.769910	0.007516	-0.006555	-0.003394	0.040391	-0.178946	-0.617820	0.831567	0.029948	0.008689	0.554548
29992	0.168071	0.562989	9.803049	-0.017000	0.004385	-0.001689	0.038539	-0.179468	-0.617543	0.831583	0.029741	0.008525	0.554538
29993	0.221385	0.505314	9.793136	-0.025646	0.004365	-0.009111	0.039991	-0.177714	-0.618078	0.831692	0.029356	0.008242	0.554400
29994	0.202112	0.502934	9.812127	-0.006468	0.013540	-0.001646	0.038134	-0.176329	-0.618324	0.831702	0.029223	0.008347	0.554390
29995	0.211719	0.512743	9.860369	-0.018672	-0.001103	-0.003531	0.039329	-0.176892	-0.618595	0.831745	0.029014	0.008044	0.554341
29996	0.187417	0.564104	10.117735	-0.023757	-0.010293	-0.012778	0.039200	-0.177439	-0.618856	0.831893	0.028856	0.007567	0.554134
29997	0.105296	0.592624	10.062153	-0.001255	-0.016617	0.009491	0.038673	-0.176625	-0.620029	0.831784	0.029111	0.007197	0.554289
29998	-0.010148	0.521756	9.810410	0.041713	-0.024830	-0.004120	0.037604	-0.177270	-0.617404	0.831799	0.030205	0.007199	0.554208
29999	-0.029433	0.519162	9.766981	0.040901	-0.037642	-0.010565	0.037610	-0.178232	-0.617928	0.831890	0.031379	0.006970	0.554009
30000	0.298439	0.535067	10.005531	0.018289	-0.044952	-0.012505	0.037085	-0.180812	-0.616878	0.832014	0.032305	0.006383	0.553777
30001	0.303791	0.429753	10.164950	-0.023516	-0.066962	-0.019139	0.033915	-0.181601	-0.617376	0.832242	0.032729	0.004953	0.553424
30002	0.347419	0.360783	9.672251	-0.097944	-0.061549	-0.031511	0.033646	-0.177791	-0.619335	0.832648	0.031902	0.002815	0.552875
30003	0.477665	0.346296	9.582037	-0.095432	-0.050530	-0.022280	0.031799	-0.176154	-0.621675	0.832949	0.030945	0.000853	0.552483
30004	0.549914	0.365881	9.638202	-0.055020	-0.024931	-0.038726	0.031268	-0.174786	-0.622193	0.833400	0.030428	-0.000196	0.551832
30005	0.427616	0.231377	9.779215	-0.033751	-0.028631	-0.053378	0.031135	-0.173970	-0.622715	0.834000	0.030257	-0.001106	0.550933
30006	0.482590	0.329906	9.711490	-0.115304	-0.025032	-0.046416	0.031128	-0.171379	-0.623237	0.834568	0.028735	-0.002816	0.550147
30007	0.454455	0.164031	9.771318	-0.136948	-0.017791	-0.060373	0.031122	-0.167434	-0.625068	0.835298	0.026721	-0.004688	0.549128
30008	0.253072	0.433240	9.806824	-0.173855	-0.023345	-0.061496	0.031913	-0.164453	-0.626643	0.836049	0.024203	-0.007005	0.548076
30009	0.216638	0.501477	10.081119	-0.252893	-0.041646	-0.026806	0.031899	-0.157101	-0.629388	0.836439	0.020508	-0.010551	0.547575
30010	0.245625	0.486852	10.009164	-0.307476	-0.047100	0.004307	0.030573	-0.152470	-0.632385	0.836482	0.016003	-0.014758	0.547562
30011	0.292314	0.293855	9.834044	-0.330412	-0.054359	0.028211	0.026450	-0.139632	-0.637842	0.836234	0.011143	-0.019370	0.547917
30012	0.401824	0.072093	9.654305	-0.253518	-0.052370	0.048918	0.026572	-0.131474	-0.641765	0.835715	0.007582	-0.023085	0.548626
30013	0.506165	-0.069739	9.631683	-0.202654	-0.034944	0.045468	0.024710	-0.126145	-0.643972	0.835213	0.004644	-0.025973	0.549294
30014	0.552933	-0.269092	9.708547	-0.118218	-0.021217	0.017275	0.024701	-0.121244	-0.645802	0.835011	0.003018	-0.027677	0.549528
30015	0.545793	-0.288324	9.717813	-0.118225	-0.012077	0.018185	0.022577	-0.117815	-0.646961	0.834798	0.001256	-0.029257	0.549777
30016	0.576854	-0.220204	9.918315	-0.075956	-0.010268	-0.003758	0.022849	-0.117155	-0.648925	0.834823	0.000228	-0.030313	0.549684
30017	0.525083	0.025531	10.038912	-0.038483	-0.015704	0.003808	0.023907	-0.115130	-0.650242	0.834760	-0.000140	-0.031073	0.549736
30018	0.536011	0.271632	10.229718	-0.112422	-0.039458	0.042218	0.022310	-0.112789	-0.650228	0.834259	-0.001484	-0.033017	0.550381
30019	0.549891	0.391660	10.140306	-0.182140	-0.066810	0.093585	0.018731	-0.110023	-0.650983	0.833161	-0.003706	-0.036191	0.551832
30020	0.503166	0.073793	10.092198	-0.003858	-0.097574	0.142540	0.016209	-0.106995	-0.651746	0.831501	-0.002673	-0.037898	0.554222
30021	0.581588	-0.211358	9.688017	0.160396	-0.088138	0.174757	0.010130	-0.109790	-0.651175	0.829484	0.001001	-0.037621	0.557261
30022	0.700720	-0.430900	9.448382	0.151952	-0.066257	0.145166	0.006043	-0.115877	-0.649574	0.827786	0.004276	-0.037078	0.559801
30023	0.728441	-0.683418	9.469107	0.175168	-0.037076	0.110182	0.003937	-0.120486	-0.648250	0.826491	0.007664	-0.035795	0.561759
30024	0.670549	-0.673565	9.569532	0.180869	-0.015269	0.064028	0.001694	-0.125084	-0.646010	0.825709	0.010904	-0.034073	0.562960
30025	0.824871	-0.670305	9.729464	0.130614	-0.017253	0.019482	0.001038	-0.128480	-0.644697	0.825434	0.013377	-0.032961	0.563377
30026	0.839057	-0.610046	9.752048	0.186860	0.006499	-0.008882	0.001312	-0.134333	-0.642085	0.825468	0.016520	-0.030794	0.563366
30027	0.785715	-0.547657	9.733219	0.194273	0.008210	-0.055920	0.001058	-0.140321	-0.639861	0.826018	0.019785	-0.028538	0.562572
30028	0.727245	-0.422921	9.655201	0.168101	0.013613	-0.076372	0.000933	-0.144809	-0.637899	0.826797	0.022578	-0.026440	0.561424
30029	0.586955	-0.332120	9.551935	0.054174	0.011657	-0.073263	0.002927	-0.147833	-0.637393	0.827587	0.023477	-0.025701	0.560257
30030	0.558148	-0.340300	9.990876	-0.005055	0.011523	-0.086489	0.003842	-0.147822	-0.635307	0.828551	0.023434	-0.025575	0.558838
30031	0.477537	-0.113865	10.113335	-0.022707	-0.001290	-0.079191	0.004654	-0.149766	-0.637408	0.829433	0.023183	-0.025905	0.557524
30032	0.417301	-0.113247	10.328842	0.031607	-0.037793	-0.071481	0.004120	-0.148936	-0.637011	0.830182	0.024291	-0.026195	0.556347
30033	0.206065	-0.326722	9.944569	0.172672	-0.059621	-0.087338	0.004526	-0.151807	-0.636623	0.831021	0.027903	-0.025296	0.554965
30034	0.204819	-0.064542	9.919426	0.182528	-0.090767	-0.122323	0.004262	-0.155060	-0.634267	0.832211	0.032131	-0.024760	0.552974
30035	0.771985	0.318772	9.805261	-0.011933	-0.096376	-0.126986	0.003079	-0.157911	-0.633735	0.833561	0.033084	-0.026477	0.550800
30036	1.268001	0.449022	9.610060	-0.095966	-0.075387	-0.138503	0.002942	-0.156814	-0.633602	0.835092	0.032512	-0.028749	0.548396
30037	1.326967	0.205206	9.343116	-0.064420	-0.039695	-0.142073	0.003471	-0.153158	-0.636353	0.836652	0.032013	-0.030118	0.545969
30038	1.229379	0.448074	9.355214	-0.140022	-0.008678	-0.127753	0.004257	-0.149353	-0.637535	0.838114	0.029965	-0.031761	0.543745
30039	1.041545	0.404751	9.460883	-0.189503	0.018772	-0.080062	0.005306	-0.143650	-0.640028	0.839088	0.026727	-0.033563	0.542301
30040	0.931110	0.313821	9.672238	-0.042564	0.026268	-0.057183	0.005830	-0.142290	-0.640031	0.839736	0.025890	-0.033604	0.541336
30041	0.854764	0.150666	9.851689	0.050136	0.035539	-0.034575	0.007684	-0.142449	-0.640177	0.840092	0.026476	-0.032548	0.540818
30042	0.830833	0.117291	9.956628	-0.033763	0.034502	-0.042382	0.009799	-0.142877	-0.639540	0.840580	0.025686	-0.032363	0.540110
30043	0.899573	-0.137156	10.092940	-0.012181	0.009757	-0.077291	0.011249	-0.140440	-0.640205	0.841412	0.025528	-0.032394	0.538819
30044	0.958149	-0.280871	10.249916	0.051459	-0.014056	-0.122146	0.010991	-0.141536	-0.640727	0.842678	0.026748	-0.032066	0.536795
30045	1.097844	-0.262324	9.963398	-0.130333	-0.027100	-0.159032	0.013105	-0.139654	-0.641529	0.844415	0.025037	-0.033957	0.534025
30046	0.873879	-0.320790	9.883666	-0.278845	-0.043817	-0.189296	0.013890	-0.133948	-0.643888	0.846517	0.021048	-0.037632	0.530613
30047	0.775636	-0.461537	9.592693	-0.275086	-0.051195	-0.218791	0.014146	-0.125796	-0.648335	0.848879	0.017170	-0.041452	0.526680
30048	0.785088	-0.417959	9.665413	-0.290838	-0.021979	-0.222610	0.016373	-0.117367	-0.650182	0.851272	0.012771	-0.044865	0.522647
30049	0.862365	-0.436412	9.853128	-0.239934	-0.031988	-0.226027	0.018474	-0.108409	-0.653859	0.853632	0.009282	-0.047986	0.518578
30050	0.824413	-0.561006	10.028677	-0.098157	-0.041864	-0.208679	0.018997	-0.105010	-0.655039	0.855755	0.008363	-0.049734	0.514917
30051	0.607526	-0.590935	9.846182	-0.148907	-0.043790	-0.218167	0.018724	-0.099429	-0.657521	0.857955	0.006522	-0.052098	0.511035
30052	0.651468	-0.719503	9.515895	-0.284756	-0.053012	-0.204062	0.020294	-0.091952	-0.659624	0.859990	0.002512	-0.055946	0.507228
30053	0.490176	-0.759750	9.801908	-0.299535	-0.060380	-0.202288	0.020934	-0.084186	-0.661196	0.861950	-0.001791	-0.060113	0.503414
30054	0.520784	-0.634645	9.076541	-0.140751	-0.043654	-0.184894	0.021197	-0.077676	-0.665775	0.863734	-0.003435	-0.062345	0.500064
30055	0.254590	-0.409981	9.492525	-0.212665	-0.020922	-0.174245	0.022907	-0.073063	-0.667226	0.865407	-0.006688	-0.064912	0.496802
30056	0.749674	-1.084382	9.708550	-0.257699	-0.023658	-0.170727	0.023804	-0.063115	-0.668930	0.867012	-0.010572	-0.067961	0.493517
30057	1.283189	-1.740490	9.622705	-0.053794	0.000280	-0.217669	0.025913	-0.057832	-0.671170	0.869123	-0.011248	-0.068612	0.489685
30058	1.832906	-1.744479	9.543756	0.073042	0.031373	-0.298267	0.027496	-0.059333	-0.669220	0.872076	-0.009757	-0.067475	0.484598
30059	1.657711	-1.397651	9.746241	-0.120594	0.056495	-0.386064	0.031992	-0.057480	-0.670041	0.875820	-0.011926	-0.067867	0.477694
30060	1.357261	-1.082924	9.781461	-0.115504	0.056450	-0.389757	0.037273	-0.052090	-0.671652	0.879553	-0.013841	-0.068132	0.470695
30061	1.116159	-1.075568	9.961765	0.036807	0.040130	-0.384358	0.042038	-0.050249	-0.673521	0.883187	-0.013083	-0.067334	0.463978
30062	1.153400	-0.796638	9.886803	0.059574	0.027330	-0.401769	0.046271	-0.052193	-0.671724	0.886929	-0.011625	-0.066463	0.456952
30063	1.813359	-1.676018	9.873426	-0.069151	0.025379	-0.428191	0.051816	-0.048434	-0.672160	0.890802	-0.012548	-0.066923	0.449260
30064	1.367582	-2.184819	11.216114	-0.058558	-0.009787	-0.536992	0.056570	-0.043857	-0.673767	0.895538	-0.012667	-0.067818	0.439605
30065	0.565612	-0.893263	10.117629	0.016077	-0.053726	-0.590155	0.059471	-0.040343	-0.674312	0.900570	-0.011179	-0.068965	0.429061
30066	0.702124	-0.211402	9.605118	0.072352	-0.087383	-0.578765	0.062378	-0.040098	-0.673812	0.905359	-0.008212	-0.070109	0.418740
30067	0.380398	0.009060	9.528385	-0.023642	-0.087423	-0.538666	0.065029	-0.039594	-0.675142	0.909668	-0.007200	-0.072115	0.408964
30068	0.860714	-0.100624	9.540933	-0.057206	-0.079973	-0.496371	0.066869	-0.034164	-0.676594	0.913548	-0.006757	-0.074174	0.399853
30069	0.575981	-0.053206	9.500529	0.008819	-0.060643	-0.455472	0.067652	-0.031847	-0.676338	0.917045	-0.005456	-0.075377	0.391558
30070	0.673223	-0.226588	9.402978	-0.117466	-0.040582	-0.426597	0.069757	-0.028049	-0.676746	0.920266	-0.006537	-0.077156	0.383556
30071	0.562585	-0.279404	9.502033	-0.202733	-0.025974	-0.386447	0.072379	-0.018942	-0.678726	0.923113	-0.009486	-0.079303	0.376142
30072	0.756418	-0.465501	9.851731	-0.109823	-0.040457	-0.371175	0.072368	-0.013088	-0.680947	0.925785	-0.010510	-0.081017	0.369117
30073	0.774644	-0.244368	9.773380	-0.079692	-0.045802	-0.334107	0.075797	-0.009306	-0.681497	0.928126	-0.011109	-0.082552	0.362827
30074	0.707136	-0.244488	9.777550	-0.067723	-0.054863	-0.304503	0.074463	-0.007914	-0.680439	0.930204	-0.011357	-0.084203	0.357073
30075	1.193188	-0.551843	9.679347	-0.150043	-0.054819	-0.280890	0.075241	-0.000838	-0.682535	0.932055	-0.013273	-0.086360	0.351625
30076	1.395686	-0.541456	9.784613	-0.046747	-0.061981	-0.274812	0.074708	0.002159	-0.684100	0.933847	-0.013127	-0.087991	0.346431
30077	1.653464	-0.515878	9.374460	-0.125827	-0.050993	-0.259527	0.074424	0.006811	-0.683834	0.935497	-0.014631	-0.089889	0.341395
30078	2.095989	-0.265793	9.775810	-0.143639	-0.053619	-0.221774	0.072965	0.011176	-0.686306	0.936855	-0.016448	-0.092014	0.336994
30079	2.082167	-0.421414	9.307766	-0.151873	-0.027033	-0.197849	0.072942	0.017730	-0.686827	0.938067	-0.018652	-0.093644	0.333035
30080	2.454876	-0.713756	9.443983	0.001601	0.011537	-0.206333	0.075308	0.021669	-0.686582	0.939463	-0.018211	-0.093570	0.329124
30081	2.089203	-0.872380	9.709622	0.083893	0.013413	-0.193008	0.075717	0.019606	-0.687372	0.940769	-0.016234	-0.092909	0.325667
30082	1.902204	-1.088655	9.899299	0.028241	0.000465	-0.211727	0.075581	0.020294	-0.687109	0.942149	-0.015209	-0.092862	0.321714
30083	1.255706	-1.033600	9.488321	0.014190	0.003985	-0.233976	0.077029	0.021511	-0.686727	0.943644	-0.014421	-0.092841	0.317347
30084	1.346566	-0.869495	9.577896	-0.011987	0.015810	-0.248899	0.077815	0.023689	-0.686733	0.945240	-0.014184	-0.092768	0.312593
30085	1.833064	-0.747394	9.819416	-0.021614	0.005825	-0.239693	0.079934	0.025425	-0.688319	0.946720	-0.014072	-0.092932	0.308037
30086	1.684353	-0.908750	9.863778	-0.032605	-0.001601	-0.269268	0.079654	0.028035	-0.687269	0.948354	-0.014078	-0.093318	0.302850
30087	1.462546	-0.916942	9.707950	-0.067549	-0.003526	-0.284215	0.081630	0.032098	-0.688723	0.950022	-0.014705	-0.093942	0.297350
30088	1.465902	-0.611719	9.601830	-0.169245	0.001844	-0.290289	0.082937	0.034828	-0.687554	0.951681	-0.017286	-0.095078	0.291487
30089	1.368914	-0.499068	9.530485	-0.199236	0.005493	-0.277534	0.083979	0.041630	-0.689392	0.953209	-0.020469	-0.096283	0.285839
30090	1.672914	-0.536378	9.700847	-0.176373	0.001898	-0.275556	0.084741	0.050366	-0.689525	0.954706	-0.023216	-0.097447	0.280181
30091	1.584551	-0.209651	9.603776	-0.084237	0.016725	-0.234523	0.087106	0.055526	-0.690196	0.955995	-0.024309	-0.097755	0.275549
30092	1.714043	-0.049665	9.873704	-0.055032	0.018737	-0.175319	0.087367	0.057565	-0.690982	0.956989	-0.025033	-0.097866	0.271969
30093	1.516862	-0.158173	9.920756	0.145223	0.002540	-0.147519	0.087499	0.057700	-0.690983	0.957858	-0.021767	-0.097133	0.269444
30094	1.343955	-0.300212	9.998774	0.060010	-0.019411	-0.104541	0.087634	0.055522	-0.689938	0.958422	-0.020218	-0.097310	0.267488
30095	1.402619	-0.473721	9.886456	0.110582	-0.044856	-0.074701	0.086720	0.052797	-0.690194	0.958774	-0.017479	-0.097615	0.266305
30096	1.403368	-0.637805	9.749723	0.000275	-0.054091	-0.067852	0.084871	0.052540	-0.690702	0.959031	-0.016957	-0.098759	0.264989
30097	1.659615	-0.781728	9.730891	-0.046971	-0.059566	-0.058837	0.083280	0.052970	-0.690428	0.959207	-0.017196	-0.100165	0.263804
30098	1.596774	-0.758556	9.507366	-0.028184	-0.041170	-0.023701	0.082481	0.054617	-0.690682	0.959240	-0.017377	-0.101196	0.263278
30099	1.910279	-0.777493	9.416400	-0.110496	-0.032060	-0.020427	0.079434	0.057101	-0.691703	0.959242	-0.019059	-0.102396	0.262689
30100	2.016332	-0.764771	9.556808	-0.005893	-0.002576	0.026204	0.080219	0.058737	-0.691185	0.959099	-0.019118	-0.102551	0.263146
30101	2.305557	-0.747655	9.468521	-0.025226	-0.006186	0.033506	0.078909	0.057370	-0.692746	0.958899	-0.019399	-0.102807	0.263755
30102	2.021264	-0.786286	9.594963	0.044741	0.023100	0.039342	0.078898	0.058069	-0.691175	0.958758	-0.018649	-0.102198	0.264557
30103	1.718054	-0.909667	9.575998	0.098884	0.014017	0.056237	0.079304	0.056148	-0.691441	0.958521	-0.016705	-0.101406	0.265847
30104	1.679554	-0.921415	9.681104	0.074316	-0.020715	0.070930	0.078526	0.051514	-0.691175	0.958127	-0.015219	-0.101469	0.267328
30105	1.492122	-1.056749	9.617439	-0.018285	-0.046462	0.058504	0.076413	0.050851	-0.691551	0.957711	-0.015228	-0.102451	0.268442
30106	1.346828	-0.922227	9.637176	-0.075686	-0.039354	0.011122	0.075345	0.052374	-0.690756	0.957549	-0.016394	-0.103691	0.268476
30107	1.587330	-0.781020	9.979897	-0.043823	-0.043033	-0.016399	0.075072	0.054564	-0.690753	0.957532	-0.016774	-0.104745	0.268102
30108	1.598060	-0.504575	9.897450	-0.070098	-0.032129	-0.035019	0.073345	0.056767	-0.691000	0.957627	-0.017774	-0.105832	0.267271
30109	1.547955	-0.628430	9.592759	0.077860	-0.041112	-0.041632	0.071758	0.056375	-0.690987	0.957791	-0.015771	-0.106187	0.266670
30110	1.731313	-0.651974	9.637353	0.111895	-0.020912	-0.028562	0.071241	0.052968	-0.690723	0.957927	-0.013358	-0.106084	0.266352
30111	1.774710	-0.659779	9.440792	0.076192	-0.024422	0.035869	0.068348	0.048216	-0.690832	0.957705	-0.011636	-0.106099	0.267223
30112	1.789780	-0.782007	9.573657	0.081002	-0.038899	0.094986	0.066504	0.046186	-0.690949	0.957124	-0.009980	-0.106474	0.269217
30113	1.940144	-0.959035	9.786238	0.096342	-0.078006	0.162508	0.064534	0.042788	-0.691327	0.956095	-0.007868	-0.107378	0.272563
30114	1.995546	-0.965123	9.380955	0.026003	-0.075260	0.179689	0.060564	0.040664	-0.689595	0.954944	-0.007248	-0.108731	0.276056
30115	2.070153	-0.920338	9.768788	0.033245	-0.057025	0.165851	0.058192	0.038908	-0.690231	0.953902	-0.006484	-0.109585	0.279319
30116	2.053243	-0.920996	9.586170	0.009546	-0.058868	0.165735	0.055282	0.037176	-0.689161	0.952837	-0.006237	-0.110716	0.282498
30117	2.022074	-0.959715	9.539722	0.001815	-0.053435	0.149999	0.052117	0.036648	-0.690837	0.951864	-0.006075	-0.111685	0.285384
30118	1.751034	-0.743355	9.641056	0.008865	-0.038895	0.131533	0.049736	0.036268	-0.690556	0.951019	-0.005880	-0.112442	0.287898
30119	1.840746	-0.851603	9.597163	0.006445	-0.015167	0.113035	0.047751	0.036019	-0.690409	0.950331	-0.005779	-0.112648	0.290083
30120	2.074016	-0.715634	9.819710	0.086560	-0.011516	0.069136	0.046702	0.033436	-0.690271	0.949905	-0.004123	-0.112439	0.291583
30121	2.155582	-0.631448	9.764035	-0.028514	-0.002624	0.014088	0.045661	0.030835	-0.691834	0.949813	-0.004532	-0.112625	0.291805
30122	2.176999	-0.573827	9.714629	-0.054396	-0.002755	-0.029420	0.046048	0.031935	-0.690790	0.949964	-0.005383	-0.113080	0.291122
30123	1.943012	-0.552955	9.621512	-0.047000	-0.021168	-0.074585	0.044321	0.033866	-0.690906	0.950343	-0.005825	-0.113735	0.289618
30124	1.947532	-0.493119	9.526366	-0.062996	-0.021132	-0.057132	0.044183	0.036186	-0.691427	0.950610	-0.006670	-0.114590	0.288384
30125	2.141135	-0.646842	9.492408	0.061446	-0.020981	-0.062024	0.044047	0.036329	-0.690903	0.950925	-0.005070	-0.114614	0.287366
30126	2.194831	-0.794271	9.269979	0.028980	-0.024627	-0.052942	0.041410	0.036341	-0.692713	0.951169	-0.004157	-0.115004	0.286417
30127	2.277195	-0.870628	9.408916	0.022743	0.001003	-0.034550	0.041799	0.037166	-0.691800	0.951368	-0.003489	-0.114844	0.285829
30128	2.422364	-0.978698	9.384748	0.055910	0.008412	-0.018694	0.042337	0.034838	-0.691675	0.951494	-0.002333	-0.114449	0.285579
30129	2.292260	-0.995592	9.445714	0.047363	0.022948	-0.039991	0.042339	0.032935	-0.690629	0.951770	-0.001328	-0.113755	0.284943
30130	2.229622	-1.007914	9.396943	0.012342	0.015592	-0.040158	0.039829	0.031871	-0.690609	0.952032	-0.000993	-0.113472	0.284180
30131	2.089520	-0.950258	9.451660	-0.034895	0.006366	-0.045006	0.042338	0.032394	-0.690105	0.952292	-0.001473	-0.113573	0.283264
30132	2.248001	-0.815343	9.409418	-0.062929	-0.010094	-0.047891	0.041539	0.034855	-0.690883	0.952547	-0.002413	-0.114207	0.282144
30133	2.247167	-0.631895	9.580031	-0.073489	-0.010111	-0.046110	0.041006	0.036903	-0.691663	0.952769	-0.003534	-0.114852	0.281118
30134	2.497926	-0.636357	9.536696	-0.085646	-0.017415	-0.053533	0.040599	0.039911	-0.691920	0.953036	-0.004855	-0.115752	0.279822
30135	2.353052	-0.593493	9.490333	-0.082185	-0.017433	-0.055368	0.040446	0.043616	-0.690608	0.953284	-0.006065	-0.116605	0.278597
30136	2.492777	-0.563908	9.616887	-0.034800	-0.002770	-0.064378	0.038996	0.045656	-0.693213	0.953651	-0.006476	-0.116942	0.277187
30137	2.506519	-0.420278	9.393366	-0.097766	0.026362	-0.090586	0.039116	0.048934	-0.693212	0.954186	-0.008117	-0.117068	0.275243
30138	2.455168	-0.765896	9.676121	-0.083075	0.028069	-0.131110	0.040566	0.049471	-0.692570	0.954968	-0.009460	-0.117094	0.272464
30139	2.449790	-0.655835	9.497562	-0.144444	0.019786	-0.133258	0.042401	0.054910	-0.693236	0.955692	-0.011846	-0.117620	0.269590
30140	2.252534	-0.747401	9.573660	-0.130199	0.030681	-0.153510	0.042781	0.058736	-0.692845	0.956566	-0.014050	-0.117855	0.266259
30141	2.251291	-0.487799	9.498067	-0.138807	0.029685	-0.185865	0.044489	0.065252	-0.695211	0.957564	-0.016241	-0.118173	0.262379
30142	2.048510	-0.430138	9.590610	-0.124642	0.064336	-0.208931	0.046058	0.068798	-0.694176	0.958768	-0.018381	-0.117745	0.257998
30143	2.270205	-0.410933	9.448907	-0.103416	0.047890	-0.232784	0.047227	0.073711	-0.693528	0.960021	-0.019844	-0.117535	0.253281
30144	1.885461	-0.607446	9.903491	-0.038502	0.047893	-0.223237	0.048542	0.078323	-0.695369	0.961241	-0.020209	-0.116983	0.248842
30145	1.779583	-0.656180	9.786587	0.024217	0.035234	-0.193368	0.050129	0.077764	-0.694859	0.962282	-0.019237	-0.116326	0.245177
30146	1.962385	-0.561786	9.842432	-0.025927	0.026129	-0.167765	0.050118	0.078870	-0.693549	0.963145	-0.019379	-0.116101	0.241863
30147	2.006016	-0.617600	9.678810	0.004730	0.026169	-0.172218	0.052097	0.080488	-0.693565	0.964031	-0.018771	-0.115689	0.238555
30148	2.054455	-0.665791	9.630572	-0.039132	0.000578	-0.157629	0.054608	0.082500	-0.694500	0.964759	-0.019069	-0.116010	0.235411
30149	1.828212	-0.747963	9.656116	0.007630	-0.001096	-0.102944	0.052743	0.084987	-0.693830	0.965240	-0.018432	-0.116070	0.233452
30150	2.063263	-0.498067	9.419346	0.001588	0.022860	-0.045793	0.051954	0.084443	-0.694478	0.965499	-0.018307	-0.115726	0.232560
30151	2.142107	-0.843414	9.705721	0.053797	0.009358	0.019112	0.053534	0.085797	-0.693967	0.965449	-0.017103	-0.115323	0.233059
30152	2.091838	-0.938904	9.252584	0.142527	0.034259	0.060138	0.052752	0.080221	-0.692131	0.965284	-0.014554	-0.114064	0.234531
30153	2.236686	-0.974393	9.344665	0.046343	0.026851	0.057823	0.051961	0.081038	-0.693302	0.965082	-0.013681	-0.113358	0.235755
30154	2.239994	-1.156653	9.519789	0.001126	0.009393	0.046553	0.052095	0.079406	-0.692387	0.964877	-0.013715	-0.113247	0.236642
30155	2.239393	-1.036950	9.343812	0.064168	0.003042	0.032112	0.051559	0.079426	-0.691074	0.964741	-0.012355	-0.112940	0.237418
30156	2.252717	-0.796363	9.328105	0.020384	0.023070	0.017082	0.051313	0.076272	-0.692383	0.964712	-0.012016	-0.112482	0.237768
30157	2.107361	-0.652528	9.256745	-0.084802	0.030257	0.018372	0.051829	0.078056	-0.691077	0.964662	-0.013631	-0.112372	0.237936
30158	1.819021	-0.849520	9.515367	-0.026845	0.017461	0.018681	0.051433	0.079686	-0.692513	0.964603	-0.014181	-0.112246	0.238204
30159	1.858016	-0.930646	9.692243	0.005765	0.023169	0.096364	0.052480	0.080239	-0.690689	0.964188	-0.014208	-0.111806	0.240083
30160	1.867172	-0.814027	10.015656	0.054167	0.009671	0.166760	0.052222	0.078058	-0.690426	0.963417	-0.013490	-0.111399	0.243386
30161	1.881236	-1.242640	9.913748	0.051901	-0.023033	0.244345	0.049312	0.079311	-0.691449	0.962170	-0.012758	-0.111572	0.248229
30162	1.459105	-1.210660	9.660585	0.035640	-0.036709	0.281185	0.047338	0.076193	-0.691173	0.960685	-0.012424	-0.112114	0.253694
30163	1.724921	-1.334985	9.738145	0.056642	-0.044842	0.296085	0.045214	0.074602	-0.688670	0.959071	-0.011657	-0.112638	0.259538
30164	1.870888	-1.103920	9.675529	0.019592	-0.038419	0.310649	0.042183	0.072035	-0.689170	0.957356	-0.011687	-0.113284	0.265518
30165	1.819635	-0.966358	9.825822	0.029214	-0.026553	0.306978	0.039158	0.069592	-0.690979	0.955647	-0.011588	-0.113576	0.271486
30166	1.747669	-1.046123	9.761614	0.125066	-0.025653	0.263165	0.035867	0.064849	-0.690692	0.954167	-0.009559	-0.113409	0.276789
30167	1.956389	-0.834633	9.567272	0.104226	-0.016578	0.227975	0.034290	0.061182	-0.690158	0.952869	-0.007914	-0.113104	0.281401
30168	2.178778	-0.954373	9.603678	0.076653	-0.020320	0.194631	0.032572	0.059300	-0.689098	0.951728	-0.006681	-0.113111	0.285265
30169	2.303345	-0.785847	9.559191	0.060954	-0.011216	0.177923	0.030994	0.056314	-0.688825	0.950680	-0.005780	-0.112969	0.288813
30170	2.368351	-0.774333	9.370305	0.056084	-0.024106	0.133623	0.028879	0.054706	-0.688023	0.949854	-0.004778	-0.113170	0.291458
30171	2.380873	-0.872956	9.371440	0.133528	-0.024114	0.097105	0.026515	0.050628	-0.688529	0.949228	-0.002237	-0.112883	0.293629
30172	2.426288	-0.796423	9.209690	0.031156	0.012303	0.078072	0.026515	0.049544	-0.687614	0.948805	-0.001799	-0.112545	0.295128
30173	2.305892	-0.825213	9.304191	0.028592	0.035110	0.072482	0.026256	0.046958	-0.686828	0.948440	-0.001543	-0.111776	0.296589
30174	2.185823	-0.918593	9.508219	0.037400	0.067078	0.074321	0.026240	0.049295	-0.685518	0.948174	-0.001309	-0.110362	0.297968
30175	2.074399	-0.805379	9.609595	0.068845	0.045170	0.080040	0.027316	0.046672	-0.686967	0.947779	-0.000377	-0.109170	0.299659
30176	2.060198	-0.873802	9.310819	-0.007955	0.002086	0.054806	0.026780	0.047234	-0.686047	0.947491	-0.000574	-0.109260	0.300538
30177	2.088949	-0.824748	9.566247	0.057042	-0.013428	0.041311	0.026509	0.046843	-0.684474	0.947195	0.000559	-0.109258	0.301470
30178	1.982961	-0.854593	9.343976	-0.021789	-0.031793	0.040941	0.025060	0.046303	-0.685379	0.946935	0.000326	-0.110073	0.301989
30179	1.905998	-0.882638	9.630946	-0.082935	-0.026414	0.038772	0.023065	0.049737	-0.685885	0.946623	-0.001125	-0.111160	0.302567
30180	2.012038	-0.867526	9.766586	-0.002248	-0.009901	0.026236	0.022534	0.050153	-0.685880	0.946490	-0.001085	-0.111441	0.302879
30181	1.828478	-0.811083	9.491987	-0.061602	0.008217	-0.009169	0.021468	0.051264	-0.685347	0.946544	-0.002248	-0.111737	0.302595
30182	1.770358	-0.753122	9.588284	-0.072686	0.015422	-0.040621	0.021193	0.054408	-0.685606	0.946852	-0.003540	-0.111967	0.301532
30183	1.751339	-0.805753	9.688198	-0.027788	0.019064	-0.060702	0.021849	0.057259	-0.686656	0.947242	-0.004021	-0.111837	0.300348
30184	1.720243	-0.858819	9.667957	-0.067891	0.020807	-0.075673	0.022368	0.059445	-0.686136	0.947758	-0.005173	-0.111937	0.298661
30185	1.775411	-0.793312	9.794227	-0.062588	0.022631	-0.079343	0.022630	0.061345	-0.687184	0.948260	-0.006303	-0.111929	0.297045
30186	1.814226	-0.849021	9.664171	-0.044905	0.015306	-0.097694	0.022885	0.064209	-0.687447	0.948875	-0.006932	-0.111999	0.295032
30187	2.024290	-0.916201	9.597970	-0.039304	0.026230	-0.130894	0.022870	0.066546	-0.686137	0.949683	-0.007533	-0.111786	0.292487
30188	2.219559	-0.900515	9.849684	-0.038932	0.031654	-0.158584	0.025511	0.067611	-0.685896	0.950677	-0.008008	-0.111517	0.289332
30189	2.021751	-0.881936	9.768876	-0.007128	0.049846	-0.197220	0.025237	0.069532	-0.685501	0.951906	-0.007986	-0.110684	0.285587
30190	1.952680	-0.568195	9.381320	-0.073644	0.058846	-0.232654	0.026809	0.072800	-0.684857	0.953347	-0.009114	-0.110102	0.280935
30191	1.862132	-0.784086	9.627118	-0.059325	0.040526	-0.241778	0.029193	0.075753	-0.687493	0.954758	-0.009926	-0.109744	0.276215
30192	2.006941	-0.815059	9.632836	-0.096436	0.044259	-0.203203	0.030757	0.080123	-0.686064	0.955956	-0.011472	-0.109554	0.272056
30193	2.132355	-0.819273	9.734776	-0.051280	0.042600	-0.160515	0.032465	0.083925	-0.686468	0.956892	-0.012315	-0.109101	0.268894
30194	2.107586	-0.698082	9.304123	0.021051	0.055523	-0.152787	0.033380	0.085836	-0.685690	0.957845	-0.011786	-0.108046	0.265934
30195	2.322371	-0.727845	9.622600	0.065281	0.048418	-0.093481	0.034311	0.084596	-0.685698	0.958444	-0.010556	-0.106858	0.264300
30196	2.156688	-0.877910	9.460504	0.096506	0.033894	-0.061919	0.036960	0.084153	-0.685981	0.958879	-0.008665	-0.105796	0.263219
30197	2.330391	-0.901687	9.442586	0.076961	0.012054	-0.026907	0.035641	0.082804	-0.685709	0.959040	-0.007163	-0.105255	0.262891
30198	2.291978	-0.930147	9.585869	0.097820	0.008461	-0.004648	0.037628	0.079792	-0.684026	0.959112	-0.005233	-0.104664	0.262911
30199	2.311222	-0.928310	9.408424	-0.028078	0.008284	-0.026509	0.036579	0.078835	-0.685195	0.959245	-0.005736	-0.104777	0.262371
30200	2.257559	-0.785505	9.686005	-0.049093	0.006414	-0.023856	0.035774	0.082666	-0.685711	0.959390	-0.006571	-0.104999	0.261729
30201	2.199158	-0.690908	9.237859	-0.028405	0.022932	-0.016395	0.035512	0.082256	-0.685970	0.959498	-0.007173	-0.104852	0.261379
30202	2.295318	-0.622616	9.450974	-0.049551	0.031181	0.001941	0.038159	0.082360	-0.686254	0.959559	-0.008201	-0.104597	0.261226
30203	2.069252	-0.732906	9.696988	-0.037466	0.021168	0.033389	0.038138	0.087150	-0.685597	0.959398	-0.009062	-0.104538	0.261811
30204	1.967460	-0.622540	9.663977	0.016534	0.008473	0.053977	0.037083	0.086882	-0.686243	0.959155	-0.008814	-0.104363	0.262780
30205	1.722200	-0.767788	9.549219	0.045897	-0.013346	0.098458	0.037617	0.085918	-0.686378	0.958592	-0.008028	-0.104507	0.264792
30206	1.693350	-0.784641	9.563117	0.042010	0.014156	0.135311	0.036954	0.085250	-0.685588	0.957927	-0.007492	-0.104076	0.267372
30207	1.643142	-0.878972	9.448493	0.121359	-0.000296	0.168963	0.036573	0.081155	-0.685587	0.957011	-0.005490	-0.103536	0.270887
30208	1.940269	-0.998611	9.471195	0.123590	-0.001950	0.220676	0.035120	0.079266	-0.684791	0.955828	-0.003480	-0.102963	0.275281
30209	2.219483	-0.891465	9.681763	0.186533	0.000007	0.233915	0.033554	0.073274	-0.684519	0.954512	-0.000383	-0.102060	0.280161
30210	1.928857	-0.607392	9.894294	0.068889	-0.023868	0.261016	0.032773	0.069188	-0.683991	0.952991	0.000629	-0.102210	0.285239
30211	2.175661	-0.802571	9.668196	0.125251	-0.023831	0.231790	0.030533	0.066347	-0.683713	0.951580	0.002690	-0.102098	0.289937
30212	2.307230	-1.090900	9.710993	0.145206	-0.023929	0.180228	0.028964	0.060358	-0.683048	0.950466	0.005323	-0.101804	0.293635
30213	2.842448	-1.092922	9.511902	0.040923	0.003260	0.098466	0.029369	0.059389	-0.683837	0.949858	0.005871	-0.101708	0.295620
30214	2.865419	-0.847036	9.633199	0.092004	0.041583	0.052509	0.028051	0.056680	-0.682912	0.949611	0.007367	-0.100462	0.296802
30215	2.714872	-0.631525	9.416354	-0.056784	0.074248	0.024004	0.029649	0.056099	-0.684496	0.949588	0.005798	-0.099647	0.297184
30216	2.347432	-0.425099	9.483039	-0.146175	0.056729	0.023553	0.033466	0.059894	-0.683347	0.949565	0.002740	-0.099523	0.297345
30217	2.275497	-0.501654	9.654143	-0.095283	0.063149	0.020108	0.034383	0.064108	-0.684530	0.949536	0.000533	-0.099166	0.297567
30218	2.453763	-0.467409	9.713903	-0.037458	0.081499	0.014840	0.035435	0.065601	-0.684407	0.949600	-0.000591	-0.097924	0.297776
30219	2.377043	-0.564241	9.586994	-0.047842	0.085107	0.001865	0.037279	0.065460	-0.682721	0.949715	-0.001968	-0.096894	0.297741
30220	2.290800	-0.677164	9.685433	0.017163	0.099738	-0.014440	0.039394	0.065982	-0.682738	0.949983	-0.002105	-0.094980	0.297501
30221	2.165605	-0.713396	9.717366	-0.007066	0.106931	-0.042264	0.042180	0.065123	-0.683546	0.950396	-0.002745	-0.093314	0.296703
30222	1.924862	-0.806716	9.305695	-0.079817	0.114147	-0.046335	0.045750	0.066172	-0.683836	0.950865	-0.004749	-0.091702	0.295674
30223	1.944114	-0.802111	9.233918	-0.071995	0.094071	-0.040726	0.047586	0.068898	-0.682541	0.951230	-0.006555	-0.090677	0.294781
30224	1.935562	-1.017427	9.600524	-0.061333	0.084940	-0.029577	0.050354	0.072685	-0.683347	0.951539	-0.008066	-0.089508	0.294102
30225	1.756851	-0.955225	9.599729	-0.110609	0.081259	-0.008604	0.052597	0.074707	-0.683495	0.951675	-0.010605	-0.088955	0.293750
30226	1.543503	-0.710564	9.500340	-0.045276	0.079514	0.003708	0.052847	0.077852	-0.683103	0.951774	-0.011837	-0.087789	0.293732
30227	1.366126	-0.916759	9.817484	-0.086157	0.072096	-0.000180	0.056282	0.078774	-0.682607	0.951843	-0.013878	-0.087244	0.293584
30228	1.322294	-0.820187	9.938463	-0.126425	0.071121	-0.001313	0.058653	0.082294	-0.683279	0.951927	-0.016597	-0.086715	0.293326
30229	1.319783	-0.801106	9.890694	-0.089700	0.042845	0.003531	0.060093	0.085565	-0.682504	0.951915	-0.018542	-0.086715	0.293247
30230	1.377655	-0.806081	9.809541	-0.110626	0.033674	-0.005787	0.061014	0.088412	-0.683688	0.951956	-0.020732	-0.086807	0.292940
30231	1.303137	-0.854439	9.784161	-0.038875	0.030096	-0.001726	0.060210	0.090746	-0.683549	0.951971	-0.021623	-0.086729	0.292851
30232	1.321830	-0.734581	9.641974	-0.045953	0.026438	-0.005452	0.060868	0.092645	-0.684208	0.952021	-0.022540	-0.086579	0.292662
30233	1.437151	-0.647674	9.658674	-0.054537	0.034617	-0.026734	0.061524	0.093463	-0.683690	0.952184	-0.023694	-0.086497	0.292066
30234	1.510149	-0.794809	9.510850	0.008824	0.022750	-0.055916	0.064566	0.094245	-0.683976	0.952547	-0.023460	-0.086120	0.291009
30235	1.436003	-0.922638	9.465153	0.154624	0.027351	-0.102248	0.063249	0.091535	-0.683181	0.953229	-0.020448	-0.084984	0.289335
30236	1.558735	-0.874306	9.454973	0.149736	0.048280	-0.143833	0.066178	0.087396	-0.683730	0.954189	-0.017526	-0.083338	0.286828
30237	1.751802	-0.901854	9.730066	0.232297	0.084886	-0.162847	0.067389	0.081919	-0.683481	0.955303	-0.013255	-0.080686	0.284096
30238	1.305623	-0.358598	9.834351	0.290170	0.095740	-0.206914	0.071634	0.076153	-0.681293	0.956678	-0.007819	-0.077345	0.280578
30239	1.113116	-0.430550	10.013996	0.283589	0.071849	-0.238295	0.073635	0.069316	-0.679480	0.958121	-0.002358	-0.074630	0.276460
30240	1.232733	-0.248731	9.638355	0.078462	0.051593	-0.228228	0.077484	0.064639	-0.678205	0.959446	-0.000697	-0.073302	0.272195
30241	1.317250	-0.277534	9.609932	0.106446	0.040684	-0.222527	0.078812	0.064072	-0.678739	0.960685	0.001531	-0.072145	0.268098
30242	1.362479	-0.162575	9.427114	0.100548	0.023476	-0.167158	0.079344	0.061075	-0.677175	0.961601	0.003678	-0.071235	0.265021
30243	1.382186	-0.246368	9.538955	0.072151	0.000721	-0.115581	0.081199	0.059694	-0.676536	0.962185	0.005319	-0.071027	0.262919
30244	1.539542	-0.378114	9.620198	-0.089232	-0.013943	-0.068374	0.080657	0.063115	-0.676661	0.962528	0.003872	-0.071844	0.261464
30245	1.388795	-0.621516	9.596172	-0.134996	-0.024888	-0.030744	0.079992	0.065029	-0.677309	0.962639	0.001525	-0.073228	0.260695
30246	1.644980	-0.753482	9.555901	-0.231329	0.007058	-0.021112	0.079710	0.069949	-0.677566	0.962750	-0.002835	-0.074384	0.259945
30247	1.365615	-0.821545	9.516328	-0.446650	-0.001443	-0.022197	0.079288	0.079226	-0.679652	0.962777	-0.011342	-0.076944	0.258864
30248	1.487308	-1.077578	9.158572	-0.990386	0.038252	-0.009301	0.080139	0.101880	-0.681743	0.962465	-0.030490	-0.081408	0.257109
30249	1.084389	-1.530932	9.100439	-1.425572	0.063384	0.020764	0.082654	0.138460	-0.683317	0.961176	-0.058256	-0.087682	0.255067
30250	1.472052	-1.929356	9.165689	-2.187503	0.087446	0.087042	0.084565	0.193369	-0.683830	0.957415	-0.100710	-0.097052	0.252578
30251	0.791168	-2.738889	9.248807	-1.994720	0.061092	0.110220	0.087460	0.262248	-0.680158	0.952167	-0.139336	-0.105851	0.250518
30252	1.916291	-3.083986	8.999996	-2.222635	0.041067	0.170072	0.090086	0.323136	-0.669682	0.944274	-0.181952	-0.115697	0.248707
30253	0.868779	-4.859848	9.570283	-1.657717	-0.007910	0.163818	0.090885	0.375586	-0.657756	0.936848	-0.213513	-0.123627	0.247881
30254	0.808929	-4.488552	8.417804	-1.810760	-0.055479	0.179722	0.092109	0.419703	-0.645183	0.927477	-0.247352	-0.132868	0.246881
30255	1.178940	-5.244050	8.211404	-2.449762	-0.076114	0.222716	0.091499	0.479795	-0.622380	0.912903	-0.292692	-0.145273	0.244613
30256	0.740464	-6.348191	7.843726	-2.757514	-0.129477	0.236047	0.092904	0.551460	-0.588072	0.893865	-0.342473	-0.159580	0.241356
30257	0.512201	-7.032743	7.623135	-2.426405	-0.224152	0.252664	0.093534	0.615502	-0.551668	0.874203	-0.385157	-0.173484	0.239429
30258	1.513307	-7.677525	7.059275	-2.532731	-0.260686	0.237492	0.091146	0.670576	-0.513673	0.851547	-0.428364	-0.188171	0.236566
30259	1.051026	-8.922707	4.864878	-2.264180	-0.273338	0.150343	0.090345	0.719123	-0.470590	0.829467	-0.465765	-0.202162	0.232761
30260	1.226220	-9.290543	4.148351	-2.304060	-0.158303	0.091854	0.088616	0.763478	-0.424100	0.806086	-0.502999	-0.214501	0.226288
30261	1.460642	-8.942419	3.084718	-2.234320	-0.041236	0.048654	0.090436	0.803771	-0.369919	0.782315	-0.538594	-0.224701	0.217735
30262	1.374086	-9.027165	2.276092	-2.111986	0.042983	0.032542	0.090836	0.838449	-0.318608	0.758954	-0.571382	-0.232735	0.208197
30263	1.405016	-9.461198	1.987013	-1.474135	0.091082	-0.021496	0.088824	0.861968	-0.278798	0.742159	-0.593879	-0.237783	0.199919
30264	1.293639	-9.339254	2.530237	-0.850608	0.084352	-0.037725	0.089551	0.875101	-0.249485	0.732518	-0.606498	-0.240405	0.194379
30265	1.356557	-9.418624	1.799904	-0.795100	0.114700	-0.011635	0.090067	0.882841	-0.226715	0.723274	-0.618509	-0.242068	0.189007
30266	1.488770	-9.873008	1.129776	-0.639452	0.088482	0.010456	0.094700	0.888742	-0.205550	0.715712	-0.628020	-0.243113	0.185050
30267	1.121851	-10.313683	0.536805	-0.482048	0.064004	0.027917	0.095147	0.892695	-0.192466	0.709724	-0.635317	-0.243765	0.182325
30268	1.177170	-10.297762	0.235058	-0.536154	0.031926	0.003702	0.093334	0.899409	-0.179231	0.703032	-0.642954	-0.245264	0.179449
30269	1.090690	-10.383692	-0.215882	-0.707560	-0.017652	-0.019232	0.092161	0.904530	-0.160636	0.693709	-0.652761	-0.248421	0.175948
30270	0.897157	-10.254860	-0.424740	-0.831486	-0.056311	-0.069648	0.090718	0.909664	-0.140993	0.682744	-0.663590	-0.253060	0.171666
30271	1.102829	-9.919088	-0.862237	-1.081901	-0.091299	-0.091169	0.090579	0.914551	-0.117303	0.667903	-0.677537	-0.259311	0.166154
30272	1.449137	-9.756709	-1.425689	-1.096292	-0.111287	-0.075509	0.089088	0.920323	-0.088630	0.652583	-0.691185	-0.265455	0.161036
30273	1.211084	-9.376559	-1.292942	-0.998436	-0.072850	-0.081563	0.084824	0.926522	-0.061504	0.638324	-0.703529	-0.270843	0.155673
30274	1.230083	-9.334785	-1.753110	-1.058423	-0.083771	-0.052313	0.082425	0.930504	-0.035179	0.623021	-0.716272	-0.275935	0.150528
30275	1.384075	-9.277463	-1.966930	-0.951238	-0.067069	-0.014875	0.080839	0.931458	-0.010171	0.608742	-0.727829	-0.279943	0.146049
30276	1.223152	-9.423461	-2.349788	-1.043476	-0.052485	0.008636	0.084149	0.928150	0.017805	0.593127	-0.740207	-0.283492	0.141159
30277	1.426847	-9.173867	-2.656474	-1.005428	-0.045017	0.031889	0.085067	0.927602	0.045802	0.577561	-0.752147	-0.286476	0.136492
30278	1.537260	-9.078108	-2.862960	-0.839340	-0.015540	0.039147	0.083757	0.927443	0.069237	0.564682	-0.761861	-0.288365	0.132467
30279	1.314588	-8.906055	-3.081087	-0.601721	0.045074	0.058700	0.085397	0.925411	0.086366	0.555373	-0.769152	-0.288673	0.128971
30280	1.279863	-9.214438	-3.176963	-0.345958	0.038031	0.056330	0.086941	0.922089	0.097475	0.550137	-0.773345	-0.288314	0.127129
30281	1.253402	-9.239573	-3.475247	-0.346112	0.038063	0.061870	0.089551	0.918470	0.107398	0.544654	-0.777662	-0.287941	0.125232
30282	1.273516	-9.404791	-3.251712	-0.304498	0.045324	0.030697	0.092425	0.916067	0.116273	0.540117	-0.781202	-0.287770	0.123224
30283	1.007575	-9.253982	-3.324100	-0.054798	0.056431	-0.008680	0.090274	0.917922	0.121656	0.539472	-0.781929	-0.287546	0.121959
30284	0.900337	-9.019108	-3.533066	0.121956	0.047450	-0.023473	0.088035	0.917791	0.119711	0.541733	-0.780540	-0.287144	0.121782
30285	0.949495	-9.221471	-3.633874	0.169504	0.052943	-0.044454	0.087648	0.919267	0.116574	0.544673	-0.778608	-0.286948	0.121495
30286	0.861576	-8.980736	-3.547294	0.116965	0.038228	-0.052097	0.086615	0.920857	0.110433	0.546864	-0.777073	-0.287101	0.121121
30287	0.900834	-9.125048	-3.553753	0.074865	0.021784	-0.032895	0.086365	0.919747	0.108472	0.548127	-0.776149	-0.287274	0.120925
30288	1.074431	-9.129870	-3.657830	-0.084505	0.005210	-0.026285	0.084239	0.920466	0.109667	0.546933	-0.776884	-0.287873	0.120189
30289	0.989535	-9.021729	-3.647503	-0.028337	0.013427	-0.049095	0.083961	0.919681	0.112809	0.546587	-0.776973	-0.288628	0.119368
30290	1.006095	-8.954278	-3.634399	0.087338	0.023563	-0.066985	0.081847	0.921734	0.110734	0.548264	-0.775634	-0.289246	0.118892
30291	1.156035	-9.052804	-3.684796	0.113601	0.034593	-0.063166	0.080535	0.921591	0.108650	0.550277	-0.774133	-0.289638	0.118420
30292	1.151308	-9.066758	-3.540995	0.124219	0.034579	-0.068651	0.077109	0.921059	0.106192	0.552586	-0.772395	-0.290069	0.117966
30293	1.204660	-9.123711	-3.339638	0.071661	0.019935	-0.051357	0.076844	0.923912	0.104232	0.553844	-0.771373	-0.290527	0.117618
30294	1.330450	-9.220413	-3.546279	0.029448	0.020884	-0.032180	0.074605	0.924594	0.101633	0.554519	-0.770856	-0.290769	0.117230
30295	1.112286	-8.975655	-3.614502	0.031241	0.025371	-0.056192	0.074078	0.925273	0.100591	0.555196	-0.770265	-0.291330	0.116519
30296	1.091516	-8.652429	-3.367694	0.074045	0.034537	-0.057855	0.071959	0.924623	0.101524	0.556696	-0.769132	-0.291709	0.115893
30297	1.242390	-8.950893	-3.485705	0.087229	0.030945	-0.048532	0.071438	0.925562	0.099173	0.558246	-0.767972	-0.291950	0.115518
30298	1.383551	-9.224444	-3.348984	0.113961	0.030915	-0.074220	0.070129	0.927176	0.095128	0.560371	-0.766282	-0.292526	0.114997
30299	1.455063	-9.051034	-3.341083	0.112037	0.014503	-0.063136	0.068290	0.926493	0.093048	0.562243	-0.764706	-0.293112	0.114859
30300	1.720130	-9.021754	-3.376610	0.174839	-0.010910	-0.036928	0.067493	0.928814	0.092009	0.564958	-0.762441	-0.293440	0.115751
30301	1.388102	-9.171892	-3.463438	0.236011	-0.009032	-0.025551	0.066211	0.929018	0.083644	0.568484	-0.759613	-0.293425	0.117115
30302	1.208731	-8.975369	-3.587191	0.148329	-0.027421	-0.025982	0.066237	0.930323	0.077625	0.570658	-0.757652	-0.293830	0.118223
30303	1.199093	-8.970034	-3.428761	0.029375	-0.023918	-0.030284	0.065845	0.930183	0.076843	0.570942	-0.757114	-0.294531	0.118555
30304	1.357581	-8.834980	-3.430189	-0.129713	-0.038756	-0.056908	0.063458	0.931033	0.077124	0.568904	-0.758111	-0.296190	0.117845
30305	1.550665	-8.877935	-3.438592	-0.239968	-0.029710	-0.057470	0.062364	0.930574	0.084592	0.565112	-0.760463	-0.298004	0.116358
30306	1.391074	-8.776932	-3.361843	-0.198888	-0.034257	-0.055422	0.060359	0.929009	0.089711	0.562029	-0.762241	-0.299742	0.115185
30307	1.566795	-8.719007	-3.412205	-0.000777	-0.042089	0.002818	0.059161	0.929036	0.091030	0.561647	-0.762212	-0.300217	0.115992
30308	1.663751	-9.334582	-3.352715	0.027154	-0.040113	0.049134	0.061941	0.928594	0.091007	0.561729	-0.762056	-0.299901	0.117436
30309	1.685073	-9.273504	-3.798187	0.002356	-0.038252	0.058238	0.062609	0.928845	0.089562	0.561288	-0.762330	-0.299485	0.118818
30310	1.382506	-9.010881	-3.518848	0.026842	-0.025510	0.050931	0.065128	0.928129	0.089149	0.561446	-0.762219	-0.298977	0.120058
30311	1.635063	-9.371974	-3.012611	0.073981	-0.029204	0.017973	0.066202	0.928766	0.085738	0.562259	-0.761457	-0.298898	0.121279
30312	1.848722	-8.679543	-3.293788	0.092395	-0.093204	-0.024310	0.067277	0.929534	0.081804	0.563189	-0.759990	-0.300136	0.123095
30313	2.312954	-8.983978	-3.932306	0.018455	-0.103121	0.017824	0.067154	0.928705	0.080757	0.562704	-0.759664	-0.301053	0.125063
30314	1.977670	-9.934509	-3.065316	0.030097	-0.118852	-0.013448	0.067688	0.930044	0.078660	0.562500	-0.758891	-0.302565	0.127017
30315	1.728585	-9.791903	-3.435346	-0.139587	-0.110005	-0.053095	0.065959	0.930624	0.079983	0.559772	-0.759866	-0.305036	0.127323
30316	1.386167	-9.762192	-2.991599	-0.140156	-0.110139	-0.073421	0.067008	0.930361	0.082199	0.557175	-0.760647	-0.307786	0.127438
30317	1.306023	-8.621938	-3.019566	-0.131993	-0.097348	-0.081764	0.063952	0.930420	0.084579	0.554721	-0.761357	-0.310512	0.127288
30318	1.528891	-8.863665	-3.474605	-0.122653	-0.082584	-0.054950	0.062614	0.930057	0.087731	0.552499	-0.762108	-0.312622	0.127294
30319	1.331127	-9.333456	-2.830055	0.110121	-0.055093	-0.092567	0.061289	0.931160	0.087218	0.554035	-0.760151	-0.314414	0.127903
30320	1.327895	-9.175964	-3.211985	0.058544	-0.058850	-0.122359	0.058400	0.930743	0.083316	0.554886	-0.758525	-0.316820	0.127928
30321	1.304890	-8.896614	-3.129059	0.002123	-0.042401	-0.096844	0.056541	0.933082	0.082808	0.554880	-0.757752	-0.318797	0.127629
30322	1.354759	-9.227115	-2.705908	0.126604	-0.060524	-0.077715	0.052711	0.932841	0.081662	0.556627	-0.755639	-0.320368	0.128611
30323	1.470232	-9.194983	-3.227728	0.091997	-0.073227	-0.048329	0.052458	0.932414	0.079700	0.557679	-0.754072	-0.321704	0.129905
30324	1.639323	-9.269860	-3.409652	-0.014174	-0.029387	-0.028618	0.050612	0.933778	0.077361	0.557369	-0.753913	-0.322550	0.130061
30325	1.556619	-9.113432	-3.353014	0.022776	-0.002019	-0.058941	0.050483	0.932688	0.077492	0.557863	-0.753230	-0.323430	0.129719
30326	1.470928	-9.354847	-3.537251	0.036502	-0.001920	-0.024714	0.050095	0.933489	0.075271	0.558483	-0.752602	-0.323777	0.129829
30327	1.621272	-9.532244	-3.432706	-0.142283	0.019921	0.010353	0.048757	0.933668	0.077899	0.556451	-0.754264	-0.323791	0.128868
30328	1.696519	-9.127710	-3.387919	-0.097147	0.010894	0.029959	0.049268	0.933292	0.081821	0.554995	-0.755509	-0.323520	0.128532
30329	1.635934	-8.547515	-3.260312	0.032063	0.022004	0.034256	0.050987	0.933410	0.081937	0.555547	-0.755386	-0.322703	0.128927
30330	1.530433	-8.665141	-3.118906	0.196349	0.012891	-0.014734	0.049805	0.933812	0.079853	0.558649	-0.753083	-0.322319	0.129955
30331	1.546538	-9.011618	-3.126016	0.246665	-0.027316	-0.032858	0.048385	0.932810	0.073714	0.562288	-0.749983	-0.322498	0.131730
30332	1.682812	-9.281163	-3.222151	0.050645	-0.045760	-0.022727	0.047743	0.932644	0.070055	0.562830	-0.749089	-0.323270	0.132609
30333	1.880516	-9.280747	-3.215499	-0.092997	-0.051340	-0.010518	0.049060	0.935352	0.069129	0.561160	-0.749872	-0.324280	0.132793
30334	1.693167	-9.427611	-3.132883	-0.017595	-0.065920	-0.011961	0.049571	0.936469	0.072005	0.560517	-0.749758	-0.325298	0.133658
30335	1.511716	-8.774972	-2.858947	0.057236	-0.067660	0.004991	0.048007	0.934405	0.068876	0.560963	-0.748900	-0.325852	0.135239
30336	1.603407	-8.794390	-2.961593	0.070853	-0.074837	0.043838	0.050649	0.935198	0.069117	0.561433	-0.748128	-0.325896	0.137438
30337	1.590263	-9.089228	-3.330754	0.160753	-0.052718	0.070119	0.050932	0.934750	0.065712	0.563343	-0.746560	-0.325020	0.140196
30338	1.564130	-9.686475	-3.469012	0.186797	-0.011678	0.025918	0.052290	0.935210	0.058634	0.565995	-0.744527	-0.324291	0.142001
30339	1.263822	-9.392665	-3.218023	0.092343	0.014608	0.003220	0.052831	0.935317	0.056274	0.567493	-0.743477	-0.323836	0.142562
30340	1.228535	-9.057330	-2.939971	0.031224	0.010804	-0.021099	0.053366	0.935978	0.054700	0.568104	-0.742958	-0.323990	0.142487
30341	1.272389	-9.161343	-3.125873	0.006722	0.016274	-0.023069	0.052188	0.933253	0.054185	0.568408	-0.742716	-0.324142	0.142184
30342	1.367450	-8.872655	-3.195358	0.038952	0.029119	-0.026626	0.052580	0.934614	0.054051	0.569268	-0.742125	-0.324147	0.141823
30343	1.382407	-8.973441	-3.124612	0.072846	0.043854	0.004905	0.051790	0.935293	0.052749	0.570641	-0.741397	-0.323381	0.141860
30344	1.606152	-9.387349	-3.269969	0.015200	0.063948	0.010150	0.051139	0.934736	0.051053	0.571267	-0.741410	-0.322512	0.141250
30345	1.725873	-9.713725	-3.088577	0.017583	0.051063	-0.025792	0.051939	0.934174	0.050392	0.571950	-0.741134	-0.322279	0.140465
30346	1.468584	-8.822453	-2.646355	-0.021190	0.019875	-0.032459	0.049956	0.934465	0.049885	0.571871	-0.741163	-0.322647	0.139787
30347	1.768841	-9.096274	-2.681002	-0.030020	-0.023882	-0.001032	0.050878	0.935547	0.049878	0.571309	-0.741370	-0.323037	0.140086
30348	1.848286	-9.587547	-2.850398	0.073719	-0.043912	-0.021674	0.050213	0.935562	0.050538	0.572195	-0.740204	-0.323705	0.141089
30349	1.900905	-9.511550	-3.172933	0.035024	-0.044829	-0.019097	0.050366	0.935654	0.046349	0.572519	-0.739482	-0.324427	0.141898
30350	1.679957	-9.184705	-3.158407	-0.033582	-0.012921	-0.010290	0.049300	0.935546	0.047928	0.571983	-0.739701	-0.324881	0.141881
30351	1.459576	-8.967733	-2.907750	-0.030396	0.007202	0.013668	0.048903	0.934872	0.048454	0.571578	-0.740092	-0.324710	0.141868
30352	1.436796	-9.236237	-2.606842	0.088072	-0.007327	0.011531	0.050229	0.935665	0.047266	0.572816	-0.739077	-0.324428	0.142806
30353	1.471056	-9.344572	-2.644052	0.123228	-0.016443	0.003424	0.049841	0.936058	0.045176	0.574571	-0.737561	-0.324230	0.144034
30354	1.553205	-9.388293	-2.811946	0.012047	-0.031162	0.003814	0.049853	0.935493	0.043343	0.574551	-0.737295	-0.324556	0.144744
30355	1.600873	-9.275424	-2.903545	-0.035265	-0.031210	-0.001043	0.050508	0.936040	0.044123	0.573886	-0.737523	-0.325049	0.145110
30356	1.615474	-9.309533	-3.035924	0.004997	-0.023852	-0.004538	0.051178	0.934390	0.043855	0.573833	-0.737304	-0.325435	0.145570
30357	1.595955	-9.261514	-3.054639	0.022494	-0.016532	-0.008155	0.052373	0.935180	0.042276	0.574129	-0.736869	-0.325700	0.146008
30358	1.547476	-9.203599	-2.977457	0.043430	-0.011023	-0.002526	0.051314	0.936279	0.041630	0.574719	-0.736259	-0.325796	0.146553
30359	1.566820	-9.223467	-3.169610	0.031157	0.001761	-0.008141	0.049598	0.936291	0.040859	0.575253	-0.735783	-0.325829	0.146774
30360	1.503996	-9.192115	-3.112140	-0.000492	0.021848	0.002737	0.051461	0.935300	0.039535	0.575395	-0.735808	-0.325597	0.146608
30361	1.522586	-9.040122	-3.004205	-0.016471	0.051111	0.017370	0.049609	0.935455	0.039288	0.575462	-0.736199	-0.324829	0.146083
30362	1.472689	-9.194125	-2.978022	-0.021715	0.043805	0.026589	0.050658	0.936547	0.040327	0.575363	-0.736685	-0.324059	0.145733
30363	1.393358	-9.237072	-2.825721	-0.024252	0.043775	0.024727	0.050915	0.935880	0.042288	0.575242	-0.737193	-0.323287	0.145355
30364	1.473099	-9.275493	-2.849523	-0.017256	0.038321	0.028468	0.053292	0.935728	0.043446	0.575169	-0.737626	-0.322531	0.145130
30365	1.422952	-9.376542	-2.817798	-0.037158	0.019972	0.013632	0.052766	0.934507	0.043712	0.574738	-0.738139	-0.322230	0.144898
30366	1.470724	-9.280064	-2.777588	-0.052019	0.007157	0.009881	0.054087	0.935580	0.043178	0.574001	-0.738756	-0.322217	0.144703
30367	1.499790	-9.314169	-2.917035	-0.077327	0.010770	-0.001323	0.053549	0.935875	0.044753	0.572963	-0.739603	-0.322356	0.144179
30368	1.591141	-9.261375	-3.011469	-0.051043	0.019936	-0.010431	0.053666	0.934954	0.048416	0.572381	-0.740115	-0.322488	0.143564
30369	1.498853	-9.116932	-2.935884	-0.019681	0.036421	-0.003848	0.053938	0.934394	0.047366	0.572367	-0.740359	-0.322206	0.143000
30370	1.518132	-9.114446	-2.923665	-0.046124	0.036443	0.015399	0.053532	0.934147	0.049463	0.571889	-0.741025	-0.321756	0.142471
30371	1.580853	-9.126761	-3.043287	-0.054860	0.041921	0.009813	0.053135	0.932386	0.050643	0.571346	-0.741774	-0.321311	0.141752
30372	1.561728	-9.160421	-3.024732	-0.040846	0.052899	0.009868	0.052860	0.932817	0.052347	0.571066	-0.742390	-0.320740	0.140950
30373	1.614857	-9.174407	-2.923604	0.004733	0.043809	0.010114	0.055109	0.932794	0.052591	0.571420	-0.742462	-0.320102	0.140584
30374	1.614638	-9.133977	-3.062278	-0.026872	0.045618	0.011797	0.054847	0.932655	0.052069	0.571295	-0.742909	-0.319544	0.140001
30375	1.576867	-9.297095	-2.894470	-0.056492	0.038258	0.013509	0.055632	0.933750	0.053110	0.570695	-0.743684	-0.319092	0.139361
30376	1.451877	-9.376632	-2.860742	-0.061557	0.009871	0.002451	0.054566	0.933234	0.054951	0.569849	-0.744363	-0.319185	0.138985
30377	1.441625	-9.251815	-2.943111	-0.084306	0.001601	-0.007809	0.056401	0.933790	0.057946	0.568666	-0.745210	-0.319539	0.138477
30378	1.429382	-9.213462	-2.978698	-0.082528	-0.013030	-0.012394	0.055330	0.933555	0.060572	0.567401	-0.745968	-0.320166	0.138137
30379	1.446296	-9.223217	-3.026690	-0.017653	-0.016637	-0.023133	0.052951	0.933576	0.059937	0.567138	-0.745905	-0.320767	0.138159
30380	1.443499	-9.141377	-3.015966	-0.002879	-0.009295	-0.017536	0.052943	0.934405	0.060853	0.567098	-0.745733	-0.321214	0.138219
