# Supplementary material for: Identification of Haptic Based Guiding Using Hard Reins
Source: PLoS One. 2015 Jul 22;10(7):e0132020. doi: 10.1371/journal.pone.0132020 (PMC4511788; doi:10.1371/journal.pone.0132020)
Supplement: S9 File — (ZIP) [file pone.0132020.s009.zip › Exp2_MotionData2/Subject10/path2/T6/sync6.txt]

// Start Time: 0
// Sample rate: 25.0Hz
// Scenario: 4.9
// Firmware Version: 2.6.1
Counter	Acc_X	Acc_Y	Acc_Z	Gyr_X	Gyr_Y	Gyr_Z	Mag_X	Mag_Y	Mag_Z	Quat_w	Quat_x	Quat_y	Quat_z
29175	1.571941	2.110799	9.566930	0.101632	-0.020266	0.083264	-0.608592	0.081441	-1.028337	0.161181	0.101422	0.099409	0.976654
29176	1.645321	2.282039	9.327161	0.130138	-0.013221	0.095758	-0.610193	0.077501	-1.027901	0.158769	0.102294	0.101711	0.976721
29177	1.601581	2.286100	9.316158	0.092611	-0.006208	0.086854	-0.611000	0.077479	-1.026122	0.156825	0.102888	0.103262	0.976809
29178	1.802886	2.381990	9.201248	0.000582	0.024687	0.100863	-0.612616	0.078501	-1.025798	0.154497	0.102620	0.103142	0.977221
29179	1.763886	2.170092	9.326829	-0.064860	0.007494	0.054590	-0.612625	0.081477	-1.025837	0.153477	0.102400	0.101725	0.977554
29180	1.760225	2.240433	9.379147	-0.063015	-0.004941	-0.017097	-0.612493	0.082330	-1.026084	0.153637	0.102273	0.100512	0.977667
29181	1.903681	2.216331	9.374102	-0.025433	0.018097	-0.072560	-0.613033	0.083091	-1.027823	0.154999	0.101722	0.100158	0.977546
29182	1.526391	2.192502	9.473438	-0.021029	-0.013018	-0.108027	-0.611149	0.082642	-1.028677	0.156830	0.101696	0.099929	0.977280
29183	1.618414	2.184453	9.399290	0.017484	-0.003073	-0.065425	-0.610473	0.081336	-1.028046	0.158008	0.101702	0.100332	0.977049
29184	1.601902	2.164735	9.418190	-0.029305	-0.012312	-0.067395	-0.609392	0.079314	-1.027443	0.159081	0.101717	0.099858	0.976921
29185	1.774266	2.129006	9.284126	-0.032005	-0.002650	-0.099201	-0.608850	0.078206	-1.029119	0.161017	0.101495	0.099359	0.976678
29186	1.549425	2.226889	9.310190	-0.109743	0.014960	-0.083374	-0.608854	0.079345	-1.029355	0.162508	0.100686	0.097433	0.976709
29187	1.675044	2.034979	9.503262	-0.094247	0.038360	-0.053141	-0.606841	0.081083	-1.032999	0.163588	0.099551	0.095754	0.976811
29188	1.486250	2.026701	9.528825	-0.088026	0.021451	-0.086784	-0.605236	0.083799	-1.035653	0.165087	0.098681	0.094277	0.976791
29189	1.532060	2.139189	9.396981	-0.085866	0.030761	-0.031032	-0.601739	0.083495	-1.038291	0.165732	0.097755	0.092692	0.976926
29190	1.344758	1.951304	9.527459	-0.117924	-0.025868	-0.053551	-0.599595	0.085906	-1.040552	0.166763	0.097778	0.090402	0.976963
29191	1.340812	2.043493	9.627748	-0.047605	-0.017960	0.010368	-0.597715	0.086867	-1.041088	0.166616	0.097988	0.089320	0.977067
29192	1.649523	2.192293	9.323153	0.012927	0.027091	0.043491	-0.593689	0.089382	-1.043641	0.165399	0.097587	0.089574	0.977291
29193	1.487417	1.958742	9.469192	-0.063053	0.018115	0.056498	-0.587254	0.094747	-1.043134	0.164314	0.097126	0.088226	0.977642
29194	1.595658	1.892742	9.559673	-0.000756	0.032170	0.085051	-0.580573	0.108186	-1.042777	0.162273	0.096649	0.088150	0.978037
29195	1.219877	1.329856	8.266896	-0.471586	-0.016381	0.086937	-0.582391	0.130896	-1.036574	0.161434	0.095582	0.078619	0.979093
29196	1.877279	2.169952	11.463167	-0.360945	-0.078300	0.404900	-0.594712	0.160721	-1.039550	0.154016	0.096592	0.070515	0.980804
29197	2.652055	1.183625	9.592628	0.551877	0.107532	-0.038477	-0.594681	0.150725	-1.042325	0.153466	0.096148	0.081637	0.980071
29198	1.031011	1.870261	8.666263	0.099017	0.038585	-0.142542	-0.592757	0.136655	-1.042394	0.155668	0.095467	0.083970	0.979593
29199	1.760787	1.886034	9.620159	-0.183911	-0.029978	0.091114	-0.595582	0.137647	-1.045733	0.154207	0.095652	0.080006	0.980138
29200	1.647597	1.728612	9.620280	0.076194	0.010944	-0.036853	-0.597055	0.135988	-1.046042	0.154465	0.095622	0.081600	0.979969
29201	1.510923	1.859626	9.379184	-0.101538	-0.020144	0.008393	-0.593790	0.123184	-1.047039	0.154452	0.095733	0.079439	0.980137
29202	1.636037	1.842515	9.749060	0.090156	0.011561	-0.020897	-0.595929	0.119121	-1.046873	0.154416	0.095764	0.081274	0.979990
29203	1.376569	1.893589	9.259254	0.052869	0.019728	0.030381	-0.599974	0.123288	-1.045330	0.153613	0.095601	0.082228	0.980052
29204	1.720367	1.725077	9.617725	-0.008110	0.001659	-0.049570	-0.598086	0.121429	-1.046501	0.154278	0.095469	0.082167	0.979966
29205	1.440449	1.868056	9.372143	-0.052529	-0.001652	-0.003697	-0.599167	0.123295	-1.046428	0.154379	0.095344	0.081052	0.980055
29206	1.764065	1.730731	9.676799	-0.049364	-0.018021	-0.058677	-0.596463	0.118026	-1.047992	0.155373	0.095460	0.080135	0.979962
29207	1.474372	1.778871	9.573662	0.026393	0.005749	-0.059991	-0.595920	0.116446	-1.047641	0.156415	0.095344	0.080692	0.979761
29208	1.437574	1.795193	9.536300	0.015244	0.008974	0.021338	-0.597955	0.122968	-1.051900	0.155635	0.095258	0.080977	0.979871
29209	1.576833	1.737028	9.521754	0.048738	0.001423	-0.021069	-0.598085	0.121385	-1.050724	0.155879	0.095353	0.081882	0.979747
29210	1.504836	1.704164	9.539051	0.011780	-0.003322	0.014165	-0.597273	0.119818	-1.051193	0.155306	0.095488	0.082070	0.979809
29211	1.631934	1.767158	9.508774	0.040558	0.016282	-0.049303	-0.597527	0.114356	-1.047554	0.156093	0.095218	0.082909	0.979640
29212	1.503815	1.852214	9.383836	-0.007106	0.020374	-0.015804	-0.595915	0.114590	-1.047020	0.156119	0.094782	0.082857	0.979683
29213	1.592537	1.790714	9.461649	-0.053922	0.032370	-0.013240	-0.595656	0.118190	-1.049766	0.156352	0.093961	0.081827	0.979811
29214	1.542901	1.746128	9.578419	-0.041156	0.013159	-0.023038	-0.595123	0.119587	-1.049455	0.156586	0.093548	0.081098	0.979874
29215	1.535231	1.762981	9.558798	0.009005	0.018672	-0.013119	-0.595661	0.119901	-1.050256	0.156721	0.093191	0.081254	0.979873
29216	1.500612	1.793909	9.535836	0.007956	0.033518	-0.038659	-0.593239	0.119298	-1.051120	0.157143	0.092508	0.081580	0.979843
29217	1.471932	1.773968	9.537515	0.010120	0.018873	-0.021057	-0.593770	0.117039	-1.050915	0.157432	0.092134	0.081772	0.979816
29218	1.425519	1.782830	9.478249	-0.007582	0.009305	0.000055	-0.592971	0.119613	-1.052747	0.157172	0.091940	0.081645	0.979887
29219	1.494910	1.842362	9.571405	-0.015951	0.013484	0.044240	-0.593509	0.119773	-1.053008	0.156238	0.091694	0.081191	0.980097
29220	1.525406	1.760368	9.500741	0.004448	-0.002567	0.053040	-0.594316	0.120081	-1.053261	0.154946	0.091857	0.081164	0.980289
29221	1.480308	1.832378	9.489185	-0.007032	0.004621	0.045985	-0.594193	0.123420	-1.050703	0.153976	0.091815	0.080855	0.980471
29222	1.568507	1.795143	9.554762	-0.005261	-0.000690	0.045937	-0.593515	0.121422	-1.050776	0.152837	0.091900	0.080657	0.980658
29223	1.542513	1.765543	9.578260	0.029989	-0.007391	0.005343	-0.594593	0.122447	-1.051139	0.152615	0.092144	0.081111	0.980632
29224	1.561086	1.795003	9.506390	0.046929	-0.000371	-0.021085	-0.594595	0.123152	-1.050980	0.152675	0.092272	0.082062	0.980532
29225	1.504261	1.847379	9.494621	0.045215	-0.002079	-0.024627	-0.594856	0.120471	-1.051200	0.153004	0.092411	0.082889	0.980398
29226	1.491928	1.852006	9.455691	0.025230	-0.002423	-0.017616	-0.595121	0.119042	-1.050426	0.153051	0.092518	0.083400	0.980337
29227	1.557737	1.838638	9.489106	-0.008295	-0.000251	-0.008881	-0.594854	0.119757	-1.050950	0.153167	0.092485	0.083157	0.980343
29228	1.577292	1.829282	9.482555	-0.012175	0.011800	-0.030037	-0.594585	0.119383	-1.047289	0.153502	0.092179	0.083001	0.980332
29229	1.519188	1.820941	9.449540	-0.011831	0.013882	-0.042386	-0.593640	0.118254	-1.048426	0.154257	0.091805	0.082794	0.980266
29230	1.586157	1.873142	9.496941	-0.051764	0.003512	-0.031987	-0.593241	0.119654	-1.048113	0.154716	0.091536	0.081840	0.980299
29231	1.528500	1.852678	9.529027	-0.027770	0.010458	-0.053072	-0.591361	0.120523	-1.050830	0.155716	0.091167	0.081332	0.980217
29232	1.490272	1.820422	9.499210	-0.029545	0.014884	-0.053039	-0.591357	0.119409	-1.051683	0.156522	0.090709	0.080888	0.980168
29233	1.482837	1.832427	9.522964	-0.018627	0.000038	-0.060172	-0.591226	0.119891	-1.048129	0.157661	0.090562	0.080542	0.980028
29234	1.475359	1.842002	9.517848	-0.033420	-0.003992	-0.046098	-0.590554	0.120357	-1.050573	0.158363	0.090472	0.079951	0.979971
29235	1.441198	1.851091	9.502287	-0.036027	0.005806	-0.047804	-0.588939	0.119772	-1.051428	0.159282	0.090176	0.079265	0.979905
29236	1.471095	1.812793	9.517938	-0.040081	-0.000843	-0.031951	-0.588934	0.118105	-1.052843	0.159722	0.090026	0.078527	0.979907
29237	1.510378	1.789230	9.528950	-0.046082	-0.007696	-0.044399	-0.588801	0.118668	-1.052827	0.160614	0.089970	0.077598	0.979840
29238	1.418545	1.777855	9.540661	-0.010769	-0.001898	-0.051303	-0.587865	0.120207	-1.052924	0.161364	0.089904	0.077466	0.979734
29239	1.375166	1.772217	9.582704	0.007442	0.002931	-0.024684	-0.587189	0.118898	-1.052157	0.161757	0.089836	0.077589	0.979665
29240	1.413135	1.792313	9.453724	-0.001005	-0.002781	-0.012376	-0.588128	0.118212	-1.052168	0.161737	0.089880	0.077575	0.979666
29241	1.359834	1.801063	9.514611	-0.033082	0.005270	0.010571	-0.589335	0.117723	-1.054349	0.161509	0.089685	0.076855	0.979778
29242	1.360611	1.786528	9.668812	0.041094	0.002769	0.029350	-0.587997	0.119687	-1.054845	0.160581	0.089820	0.077609	0.979859
29243	1.344675	1.837206	9.547576	0.052929	0.005641	0.024989	-0.588261	0.117982	-1.054353	0.159917	0.089908	0.078556	0.979884
29244	1.368674	1.840063	9.490516	0.023485	0.012761	0.050577	-0.589736	0.116871	-1.053827	0.158586	0.089824	0.078960	0.980075
29245	1.454255	1.800345	9.478998	-0.000799	0.019710	0.085007	-0.589204	0.118866	-1.054858	0.156821	0.089557	0.078796	0.980397
29246	1.510904	1.774682	9.603702	0.015375	0.027752	0.053268	-0.589205	0.119130	-1.054032	0.155419	0.089155	0.079083	0.980634
29247	1.490794	1.803444	9.557129	0.056308	0.024952	0.036586	-0.590549	0.119158	-1.053880	0.154492	0.088890	0.080143	0.980718
29248	1.447629	1.771095	9.498274	0.032931	0.012371	0.033792	-0.590014	0.119979	-1.053178	0.153444	0.088812	0.080762	0.980839
29249	1.456685	1.807677	9.527163	0.045826	0.016300	0.023244	-0.588392	0.117136	-1.054379	0.152811	0.088662	0.081613	0.980881
29250	1.470095	1.861326	9.507912	0.035546	0.016696	0.003760	-0.588129	0.119127	-1.054998	0.152336	0.088457	0.082351	0.980911
29251	1.443749	1.846283	9.512031	0.029508	0.010741	0.026696	-0.589191	0.114602	-1.054315	0.151673	0.088375	0.082862	0.980979
29252	1.446842	1.819640	9.555658	0.033287	0.003858	0.018706	-0.588925	0.115430	-1.053611	0.150933	0.088439	0.083489	0.981034
29253	1.443726	1.846282	9.504808	0.049629	-0.001187	0.012537	-0.590402	0.114756	-1.053615	0.150531	0.088628	0.084383	0.981002
29254	1.411271	1.889387	9.477007	0.022521	-0.005060	0.015970	-0.589596	0.115002	-1.052800	0.149864	0.088829	0.084779	0.981052
29255	1.456658	1.817393	9.580050	0.034722	0.001766	0.031956	-0.589599	0.115851	-1.052772	0.149102	0.088947	0.085353	0.981107
29256	1.426507	1.865394	9.545059	0.046050	0.004117	0.012562	-0.590673	0.115291	-1.051961	0.148443	0.089031	0.086244	0.981122
29257	1.435431	1.897111	9.501763	0.071061	0.009464	0.020629	-0.589862	0.113536	-1.050393	0.147826	0.089085	0.087574	0.981092
29258	1.420174	1.933249	9.503429	0.050709	0.017636	0.042721	-0.589993	0.112516	-1.049063	0.146549	0.088970	0.088542	0.981207
29259	1.396397	1.903681	9.461999	0.012817	-0.004909	0.042466	-0.589723	0.112123	-1.050713	0.145633	0.089171	0.088648	0.981316
29260	1.468850	1.924423	9.512212	0.012843	0.002209	0.042493	-0.591476	0.113994	-1.050223	0.144457	0.089247	0.088827	0.981467
29261	1.512575	1.920361	9.518398	0.003823	0.008316	0.044263	-0.591612	0.114259	-1.049260	0.143496	0.089169	0.088790	0.981618
29262	1.472269	1.866216	9.459795	0.004698	0.002038	0.010643	-0.591749	0.115099	-1.048687	0.142962	0.089168	0.088866	0.981689
29263	1.527139	1.910909	9.465957	-0.018445	-0.003223	-0.000086	-0.591884	0.115375	-1.048267	0.142932	0.089177	0.088433	0.981732
29264	1.512466	1.934931	9.576060	0.004027	-0.016381	-0.035464	-0.592017	0.114793	-1.047468	0.143331	0.089454	0.088526	0.981640
29265	1.526563	1.935172	9.436869	-0.007234	0.004332	-0.014148	-0.590401	0.113910	-1.047651	0.143543	0.089327	0.088361	0.981636
29266	1.507054	1.944531	9.457865	-0.032056	-0.011463	-0.031121	-0.592951	0.112895	-1.050242	0.143898	0.089410	0.087753	0.981631
29267	1.473844	1.914801	9.497993	-0.017366	-0.003989	-0.040745	-0.592552	0.114013	-1.049938	0.144665	0.089374	0.087412	0.981552
29268	1.453485	1.967843	9.525856	-0.012065	-0.004032	-0.037191	-0.590938	0.113803	-1.048602	0.145066	0.089356	0.087231	0.981510
29269	1.452644	1.996950	9.443763	-0.000258	-0.002900	-0.007087	-0.591206	0.113526	-1.048608	0.145140	0.089407	0.087176	0.981499
29270	1.373982	1.942122	9.513982	-0.006596	0.008569	0.030116	-0.590938	0.113800	-1.048466	0.144173	0.089274	0.087019	0.981668
29271	1.366531	1.954127	9.532921	0.030790	0.012045	0.046170	-0.590670	0.114086	-1.048868	0.143121	0.089207	0.087526	0.981783
29272	1.438392	1.967550	9.349664	-0.021173	0.012754	0.071638	-0.590269	0.114829	-1.050755	0.141351	0.089022	0.087021	0.982101
29273	1.467936	1.970531	9.514243	-0.071439	0.016951	0.100671	-0.592692	0.116331	-1.052040	0.139401	0.088664	0.085441	0.982551
29274	1.546848	1.906420	9.538814	-0.034874	0.017788	0.079558	-0.592697	0.118049	-1.052801	0.137482	0.088355	0.084668	0.982916
29275	1.567217	1.850949	9.498934	-0.016682	0.008322	0.037117	-0.592431	0.118905	-1.053321	0.136697	0.088217	0.084252	0.983073
29276	1.527867	1.886655	9.543195	0.003182	0.004072	0.000027	-0.592840	0.120865	-1.051891	0.136230	0.088141	0.084335	0.983138
29277	1.469507	1.895305	9.536525	0.028049	0.004801	-0.021096	-0.591361	0.120850	-1.052726	0.136517	0.088099	0.084895	0.983054
29278	1.432911	1.889774	9.424707	0.000484	0.019029	-0.030805	-0.591763	0.120101	-1.050567	0.136605	0.087667	0.085023	0.983069
29279	1.415754	1.913749	9.515477	-0.010796	0.013186	-0.014080	-0.591225	0.119800	-1.050311	0.136808	0.087365	0.084834	0.983084
29280	1.441014	1.865657	9.535873	-0.005333	0.016833	-0.015811	-0.591226	0.120089	-1.050574	0.136608	0.086984	0.084815	0.983147
29281	1.411503	1.879682	9.489123	0.003516	0.014106	-0.010490	-0.591226	0.120435	-1.053286	0.136714	0.086708	0.084904	0.983149
29282	1.402619	1.845538	9.530033	-0.008574	0.021612	0.005436	-0.589880	0.120127	-1.053584	0.136089	0.086261	0.084798	0.983284
29283	1.383413	1.830620	9.493446	-0.007280	0.014013	-0.010516	-0.589614	0.120810	-1.052748	0.136215	0.085954	0.084674	0.983305
29284	1.353908	1.859221	9.540471	-0.007912	0.010772	0.012452	-0.589343	0.120417	-1.054398	0.135481	0.085735	0.084537	0.983437
29285	1.420274	1.811872	9.535643	0.009871	0.010670	-0.013144	-0.588534	0.119555	-1.054707	0.135635	0.085534	0.084745	0.983415
29286	1.384980	1.879205	9.529238	0.006304	0.013327	-0.014017	-0.589206	0.119558	-1.054155	0.135387	0.085257	0.084941	0.983456
29287	1.392479	1.864773	9.510318	-0.011179	0.016365	0.000976	-0.590417	0.120032	-1.055078	0.135289	0.084910	0.084727	0.983518
29288	1.418039	1.806980	9.564499	0.007157	0.002669	-0.014088	-0.588403	0.120719	-1.056169	0.135049	0.084845	0.084912	0.983541
29289	1.411872	1.869984	9.544576	0.013272	0.005154	-0.040576	-0.588808	0.121301	-1.056418	0.135746	0.084714	0.085218	0.983430
29290	1.373559	1.845011	9.533959	0.002011	0.006397	-0.022912	-0.587191	0.120138	-1.056747	0.135673	0.084545	0.085327	0.983445
29291	1.375958	1.840196	9.495553	0.006640	0.013634	-0.026387	-0.586775	0.115868	-1.056345	0.136088	0.084253	0.085500	0.983398
29292	1.358970	1.849603	9.547921	0.008815	0.002548	-0.008767	-0.586909	0.115896	-1.057432	0.135756	0.084205	0.085706	0.983430
29293	1.352799	1.902890	9.465482	-0.007703	0.014503	0.005404	-0.586781	0.117523	-1.054385	0.135569	0.083910	0.085548	0.983495
29294	1.357915	1.893275	9.489784	-0.035554	0.008171	0.036217	-0.584897	0.117222	-1.055506	0.134411	0.083707	0.084821	0.983734
29295	1.422225	1.838614	9.554759	-0.033498	-0.002190	0.024651	-0.587327	0.120685	-1.055774	0.133916	0.083705	0.084079	0.983865
29296	1.412992	1.816598	9.561864	0.001788	-0.000889	-0.015895	-0.587332	0.122434	-1.057896	0.133678	0.083688	0.084154	0.983893
29297	1.377957	1.864510	9.514688	-0.010635	0.006247	-0.021186	-0.586253	0.121249	-1.056722	0.134032	0.083505	0.083961	0.983876
29298	1.383221	1.845186	9.524626	-0.007059	0.000944	-0.021209	-0.584774	0.121102	-1.057969	0.133932	0.083421	0.083875	0.983905
29299	1.373574	1.845012	9.538774	0.003052	0.006537	-0.028212	-0.585849	0.121003	-1.058777	0.134401	0.083259	0.083965	0.983847
29300	1.320852	1.814924	9.537383	-0.022093	-0.003369	-0.031878	-0.585574	0.119138	-1.058023	0.134534	0.083201	0.083589	0.983865
29301	1.347319	1.829973	9.571784	0.002001	0.004618	-0.022918	-0.585045	0.121661	-1.057403	0.134904	0.083079	0.083644	0.983820
29302	1.327608	1.836892	9.513352	-0.007365	0.000653	-0.009706	-0.585308	0.120123	-1.057995	0.134557	0.083018	0.083533	0.983882
29303	1.306548	1.809813	9.580315	-0.003877	0.012975	-0.003424	-0.584502	0.120601	-1.061120	0.134540	0.082745	0.083463	0.983914
29304	1.286877	1.814305	9.519494	0.016467	0.017237	0.010818	-0.584501	0.120151	-1.060046	0.133743	0.082457	0.083829	0.984015
29305	1.325576	1.815005	9.499011	-0.038685	0.001489	0.017609	-0.584504	0.121171	-1.061238	0.133389	0.082349	0.083009	0.984142
29306	1.384067	1.811220	9.577868	-0.026108	0.008669	0.019448	-0.583700	0.121675	-1.059325	0.132534	0.082133	0.082498	0.984318
29307	1.360853	1.762247	9.591969	0.013395	0.009742	-0.010473	-0.584916	0.123961	-1.058964	0.132633	0.081956	0.082769	0.984297
29308	1.335808	1.795775	9.547616	0.010680	-0.015088	-0.014171	-0.584375	0.122335	-1.056572	0.132389	0.082247	0.082977	0.984288
29309	1.334421	1.856435	9.491748	0.014077	0.002457	-0.003440	-0.584106	0.122348	-1.057392	0.132361	0.082226	0.083233	0.984272
29310	1.289169	1.828918	9.570007	0.044828	-0.004223	-0.010450	-0.583831	0.120359	-1.057460	0.131975	0.082400	0.084135	0.984233
29311	1.295993	1.838744	9.490703	0.020844	-0.004973	0.011572	-0.583288	0.118956	-1.058601	0.131653	0.082564	0.084481	0.984232
29312	1.328503	1.812646	9.643557	0.044445	0.006052	0.005518	-0.584231	0.119544	-1.058571	0.130943	0.082561	0.085376	0.984250
29313	1.257311	1.842903	9.547259	0.089405	-0.003357	0.005615	-0.583288	0.118676	-1.058746	0.130623	0.082858	0.087085	0.984118
29314	1.270182	1.896524	9.357074	0.023355	0.009027	0.021401	-0.583955	0.116989	-1.058657	0.129662	0.082770	0.087543	0.984212
29315	1.315303	1.856097	9.575419	-0.041874	-0.000751	0.035265	-0.582348	0.119205	-1.058059	0.128971	0.082722	0.086627	0.984388
29316	1.301361	1.834001	9.625711	0.032874	0.001697	0.033750	-0.584360	0.117556	-1.058225	0.127803	0.082827	0.087229	0.984478
29317	1.319342	1.882865	9.488679	0.036780	-0.005078	0.021339	-0.584627	0.116961	-1.056743	0.127264	0.083038	0.087872	0.984473
29318	1.323391	1.926638	9.512546	0.007938	-0.014207	0.021187	-0.584631	0.118597	-1.060094	0.126406	0.083370	0.087965	0.984547
29319	1.363205	1.985617	9.445918	-0.008453	-0.004783	0.030027	-0.585978	0.119458	-1.059234	0.125771	0.083476	0.087708	0.984642
29320	1.373329	1.859575	9.553101	-0.028556	0.000967	0.042378	-0.586247	0.119612	-1.059498	0.124546	0.083456	0.087084	0.984855
29321	1.405784	1.816470	9.580902	-0.025748	-0.005156	0.003442	-0.586253	0.121129	-1.057679	0.124463	0.083481	0.086526	0.984913
29322	1.449650	1.909505	9.478033	-0.001007	-0.011622	-0.014214	-0.585984	0.121101	-1.056730	0.124309	0.083678	0.086510	0.984917
29323	1.449382	1.924066	9.485137	-0.034628	-0.010432	-0.001935	-0.586117	0.120657	-1.055789	0.124356	0.083782	0.085776	0.984966
29324	1.359748	1.796200	9.456871	-0.028974	-0.008396	-0.010720	-0.586393	0.122910	-1.054896	0.124158	0.083851	0.085212	0.985034
29325	1.363565	1.869112	9.591246	-0.029476	-0.012389	0.006928	-0.586124	0.122935	-1.056260	0.124025	0.084020	0.084560	0.985093
29326	1.393452	1.825956	9.573230	-0.022258	-0.008771	0.006969	-0.586124	0.123111	-1.057752	0.123479	0.084145	0.084096	0.985191
29327	1.434066	1.850966	9.545401	-0.004236	-0.013908	0.005215	-0.587871	0.123013	-1.057871	0.123339	0.084405	0.083941	0.985199
29328	1.339616	1.837107	9.480017	-0.024657	0.003036	0.031805	-0.587473	0.124869	-1.058905	0.122269	0.084332	0.083419	0.985383
29329	1.462391	1.781088	9.631052	-0.004245	0.016189	0.010707	-0.587208	0.125971	-1.057783	0.121971	0.084008	0.083327	0.985455
29330	1.325243	1.839281	9.546964	0.035089	0.009177	0.019656	-0.587747	0.126279	-1.058312	0.121015	0.083938	0.084020	0.985520
29331	1.306417	1.804948	9.508128	-0.016932	0.044414	0.086915	-0.591549	0.139146	-1.059485	0.119188	0.083149	0.083620	0.985844
29332	1.303005	1.749061	9.609551	0.005457	0.022320	0.053249	-0.590204	0.139124	-1.059910	0.117587	0.082803	0.083704	0.986058
29333	1.516069	1.755352	9.582340	0.007621	0.064194	-0.020785	-0.589407	0.142542	-1.061442	0.117809	0.081503	0.084007	0.986114
29334	1.188737	1.875644	9.528056	0.017079	0.037333	0.025113	-0.586987	0.142191	-1.060937	0.116751	0.080844	0.084400	0.986261
29335	1.231119	1.927386	9.461562	-0.013682	0.024638	0.096536	-0.587799	0.144069	-1.061684	0.114761	0.080463	0.084009	0.986559
29336	1.524231	1.828327	9.557967	-0.005371	0.016911	0.053130	-0.587533	0.145233	-1.063284	0.113247	0.080203	0.083862	0.986767
29337	1.397094	1.772619	9.621890	0.053274	0.020135	0.014464	-0.587797	0.143527	-1.062791	0.112775	0.079935	0.084912	0.986753
29338	1.324894	1.851409	9.513160	0.054012	0.004876	-0.015675	-0.588478	0.146183	-1.060519	0.112482	0.079924	0.086025	0.986691
29339	1.333007	1.926810	9.488767	0.036910	-0.017346	0.014183	-0.589278	0.144077	-1.060577	0.112106	0.080359	0.086673	0.986642
29340	1.318117	1.941104	9.468944	0.005867	-0.014373	0.098980	-0.589001	0.141205	-1.059176	0.109717	0.080823	0.086604	0.986879
29341	1.389605	1.942360	9.090776	-0.041286	-0.024085	0.043950	-0.589236	0.129868	-1.058859	0.108891	0.081274	0.085657	0.987016
29342	1.425701	1.770693	9.459087	-0.099228	-0.063923	-0.018382	-0.591392	0.131925	-1.059856	0.109134	0.082290	0.083591	0.987082
29343	1.323404	1.941215	9.608727	-0.102902	-0.053489	-0.081968	-0.592878	0.134369	-1.059896	0.110944	0.082974	0.081571	0.986992
29344	1.753956	1.143142	10.436810	0.076297	-0.072233	-0.124043	-0.593955	0.134649	-1.058649	0.112841	0.084356	0.083139	0.986529
29345	1.404992	1.658607	9.100612	0.332944	0.026284	-0.210929	-0.591894	0.119365	-1.055355	0.116324	0.084232	0.090080	0.985525
29346	1.178958	2.035631	8.977688	-0.197433	-0.010952	-0.037746	-0.591066	0.112386	-1.054637	0.117019	0.083921	0.086229	0.985814
29347	1.639545	1.704229	9.986125	-0.089018	-0.011307	-0.056085	-0.592414	0.113880	-1.056616	0.118224	0.083837	0.084501	0.985827
29348	1.222702	1.851969	9.389655	0.005203	-0.001168	-0.075959	-0.593475	0.108565	-1.052418	0.119266	0.083740	0.084735	0.985689
29349	1.323906	1.902372	9.522374	-0.094428	-0.001577	0.014759	-0.594148	0.108886	-1.053353	0.119067	0.083560	0.082811	0.985892
29350	1.578170	1.800176	9.576686	0.032509	0.017204	-0.017487	-0.593884	0.110585	-1.053573	0.118858	0.083264	0.083532	0.985882
29351	1.339495	1.837100	9.441497	-0.035192	-0.010198	-0.047879	-0.595497	0.110333	-1.053290	0.119808	0.083297	0.082861	0.985820
29352	1.387485	1.874395	9.524536	-0.042515	-0.014786	-0.044409	-0.597113	0.111521	-1.054050	0.120291	0.083407	0.082072	0.985818
29353	1.403468	1.796997	9.491908	-0.024045	-0.000036	-0.059286	-0.596973	0.109539	-1.054252	0.121431	0.083248	0.081668	0.985725
29354	1.287011	1.816741	9.577255	-0.036743	-0.005547	-0.056686	-0.596710	0.111515	-1.054191	0.122136	0.083171	0.081035	0.985697
29355	1.262526	1.833293	9.602859	-0.013482	-0.014331	-0.053129	-0.596704	0.109829	-1.054790	0.123161	0.083321	0.080800	0.985576
29356	1.256904	1.852599	9.479769	-0.005483	-0.008118	-0.014161	-0.596700	0.108554	-1.054832	0.123026	0.083443	0.080702	0.985591
29357	1.245298	1.745600	9.732985	-0.073223	-0.000769	0.097069	-0.597520	0.112823	-1.054820	0.121170	0.083411	0.079075	0.985955
29358	1.424427	1.724553	9.531614	0.044868	-0.017463	-0.014096	-0.597251	0.112475	-1.052247	0.120977	0.083841	0.079946	0.985872
29359	1.221444	1.798542	9.421314	-0.045674	0.003432	0.044148	-0.598322	0.111105	-1.053232	0.120111	0.083706	0.078965	0.986069
29360	1.414772	1.719520	9.512098	-0.052799	-0.031896	0.068612	-0.599407	0.114531	-1.053245	0.118525	0.084321	0.077733	0.986306
29361	1.417468	1.612772	9.691126	-0.005568	-0.004636	-0.010633	-0.600756	0.116022	-1.055087	0.118685	0.084355	0.077610	0.986293
29362	1.433974	1.732009	9.531852	0.053919	-0.000518	-0.013077	-0.600218	0.115978	-1.053733	0.118440	0.084474	0.078700	0.986226
29363	1.496874	1.711283	9.365428	-0.007683	-0.015586	-0.000115	-0.600208	0.112410	-1.052623	0.118413	0.084740	0.078494	0.986223
29364	1.431513	1.617869	9.566339	-0.004962	-0.028869	-0.037309	-0.600082	0.115258	-1.053350	0.118806	0.085242	0.078394	0.986141
29365	1.339645	1.611350	9.597271	-0.003462	-0.022056	-0.024864	-0.599807	0.113269	-1.053417	0.119270	0.085603	0.078290	0.986062
29366	1.377257	1.663008	9.554705	0.006589	-0.010268	0.005292	-0.600748	0.113266	-1.052317	0.118806	0.085835	0.078388	0.986090
29367	1.264074	1.745920	9.540977	0.018053	0.004707	0.050534	-0.601416	0.111548	-1.050867	0.117705	0.085829	0.078643	0.986202
29368	1.349053	1.626087	9.599855	-0.009631	0.003847	0.076065	-0.601424	0.114257	-1.051596	0.115885	0.085857	0.078330	0.986440
29369	1.322734	1.727568	9.581431	0.022859	0.014830	0.074471	-0.603441	0.114435	-1.051158	0.114287	0.085691	0.078660	0.986614
29370	1.398760	1.675534	9.536012	-0.000726	-0.001476	0.078700	-0.602104	0.117286	-1.053260	0.112421	0.085851	0.078505	0.986827
29371	1.450386	1.644916	9.573936	0.008367	0.014628	0.077936	-0.602371	0.116430	-1.052740	0.110780	0.085658	0.078539	0.987027
29372	1.396069	1.690052	9.543041	0.005399	0.008100	0.053142	-0.603451	0.118148	-1.052400	0.109408	0.085604	0.078568	0.987182
29373	1.398342	1.694947	9.526223	-0.007342	0.002550	0.057486	-0.604130	0.120133	-1.051783	0.108216	0.085580	0.078301	0.987337
29374	1.367016	1.689526	9.549376	-0.029587	0.010617	0.083113	-0.603058	0.121216	-1.050671	0.106324	0.085448	0.077592	0.987610
29375	1.369597	1.684719	9.568749	-0.022325	0.014279	0.081390	-0.604406	0.122694	-1.051969	0.104667	0.085192	0.077015	0.987854
29376	1.279444	1.697642	9.498481	-0.036109	0.011284	0.125553	-0.605082	0.124134	-1.052323	0.101969	0.085100	0.076103	0.988215
29377	1.450779	1.627932	9.590927	-0.051585	0.034965	0.169823	-0.606845	0.129303	-1.053497	0.098581	0.084503	0.074840	0.988706
29378	1.640101	1.607086	9.548749	-0.023424	0.031862	0.125647	-0.608062	0.131722	-1.052724	0.095821	0.084028	0.074220	0.989065
29379	1.702905	1.610649	9.504910	-0.027699	0.030212	0.083175	-0.607266	0.134966	-1.052900	0.094111	0.083461	0.073565	0.989326
29380	1.597642	1.543194	9.514226	-0.035022	0.024605	0.019488	-0.606189	0.134828	-1.054143	0.093448	0.082949	0.072881	0.989482
29381	1.608298	1.499693	9.543768	-0.063822	0.026027	-0.047785	-0.606730	0.136027	-1.056413	0.094393	0.082218	0.071716	0.989539
29382	1.468235	1.487450	9.626225	-0.073402	0.014675	-0.095598	-0.604719	0.138148	-1.058274	0.096051	0.081661	0.070446	0.989517
29383	1.361983	1.466099	9.613496	-0.077993	0.003917	-0.093889	-0.603912	0.138038	-1.060465	0.097962	0.081274	0.069029	0.989461
29384	1.170790	1.336396	9.647124	-0.093124	0.017256	-0.063746	-0.603912	0.138359	-1.062089	0.099057	0.080674	0.067318	0.989519
29385	1.092885	1.359262	9.680670	-0.075077	0.037864	-0.028179	-0.601769	0.140868	-1.062441	0.099616	0.079688	0.065910	0.989637
29386	1.140044	1.398943	9.515715	-0.095070	0.043758	0.014224	-0.601372	0.143159	-1.063870	0.099179	0.078667	0.064083	0.989883
29387	1.054318	1.324559	9.528089	-0.127295	0.058739	0.044299	-0.602051	0.145464	-1.064877	0.098359	0.077239	0.061568	0.990237
29388	1.054635	1.339152	9.720572	-0.127490	0.070970	0.053212	-0.599375	0.149974	-1.066532	0.097209	0.075667	0.059088	0.990623
29389	1.072754	1.152548	9.674390	-0.154763	0.074900	0.064650	-0.597368	0.153389	-1.069168	0.096006	0.073869	0.056025	0.991054
29390	0.983114	1.104765	9.383125	-0.217514	0.112629	0.062955	-0.595636	0.158965	-1.073093	0.094778	0.071310	0.051821	0.991588
29391	1.047238	1.052523	9.404745	-0.309660	0.176940	0.019745	-0.591355	0.166509	-1.078890	0.094575	0.067129	0.045940	0.992189
29392	1.187380	0.715201	9.440478	-0.285574	0.259219	0.008837	-0.585465	0.175321	-1.086027	0.094383	0.061474	0.040733	0.992801
29393	1.315716	0.372817	9.543291	-0.284421	0.311534	-0.092511	-0.578761	0.181837	-1.092703	0.096240	0.054581	0.035711	0.993219
29394	0.947138	0.482723	10.176304	-0.200731	0.261645	-0.203900	-0.572051	0.186405	-1.100940	0.100153	0.048873	0.032432	0.993242
29395	0.764500	0.649344	10.186294	-0.050709	0.168191	-0.041324	-0.564926	0.186628	-1.105509	0.100841	0.045305	0.031712	0.993365
29396	1.170921	0.710143	10.335523	0.031828	0.033251	-0.056169	-0.562371	0.186227	-1.102965	0.101732	0.044694	0.032445	0.993278
29397	1.073867	0.630640	9.798726	0.091032	-0.013414	-0.055361	-0.561020	0.183956	-1.104144	0.102685	0.045040	0.034182	0.993106
29398	1.019415	0.420859	9.649385	0.046365	-0.046218	-0.038889	-0.562758	0.180705	-1.102731	0.103257	0.046048	0.035028	0.992971
29399	1.027977	0.248662	9.737610	0.101965	-0.036249	-0.063402	-0.563827	0.178473	-1.103199	0.104371	0.046882	0.036911	0.992747
29400	0.741121	0.046817	9.720700	0.056002	-0.033247	-0.093514	-0.563822	0.176422	-1.100270	0.106017	0.047611	0.038025	0.992496
29401	0.624490	0.306886	9.734418	0.127793	-0.023089	-0.084368	-0.563001	0.171700	-1.099070	0.107510	0.048212	0.040424	0.992211
29402	0.864874	0.136441	9.567348	0.089856	0.004788	-0.073742	-0.564059	0.165592	-1.097349	0.108731	0.048272	0.042271	0.991998
29403	0.925223	0.059874	9.774398	0.010679	0.012907	-0.141143	-0.562039	0.164549	-1.097134	0.111430	0.047859	0.042422	0.991712
29404	0.690083	0.220711	10.006697	0.071608	0.007764	-0.200179	-0.560416	0.161252	-1.097124	0.115187	0.047717	0.044032	0.991220
29405	0.251997	0.057384	9.927081	0.014261	0.050057	-0.133677	-0.558521	0.156848	-1.098514	0.117699	0.046549	0.044282	0.990969
29406	-0.246533	0.728060	9.791172	-0.008810	0.016722	-0.017179	-0.557180	0.157956	-1.098766	0.117918	0.046206	0.044143	0.990965
29407	0.051755	0.505213	9.209815	-0.110934	0.106097	0.252674	-0.556780	0.159278	-1.101179	0.112840	0.043907	0.041683	0.991767
29408	-0.280315	0.902195	9.403656	-0.303786	0.107842	0.295452	-0.554516	0.166314	-1.101386	0.107058	0.041352	0.035619	0.992754
29409	0.097458	0.860541	9.810358	-0.222021	0.181602	0.649721	-0.556706	0.180088	-1.106634	0.094127	0.037516	0.030812	0.994376
29410	0.461525	1.100299	10.724862	-0.259008	0.035218	0.590208	-0.558361	0.194223	-1.109698	0.082461	0.036713	0.025263	0.995597
29411	0.672707	1.181800	10.576662	-0.042416	0.051149	0.739468	-0.561362	0.209419	-1.114345	0.067660	0.035778	0.023768	0.996783
29412	0.939980	1.067641	10.070565	0.164126	0.127529	0.669836	-0.563536	0.217299	-1.115971	0.054016	0.033797	0.026712	0.997610
29413	1.186603	1.691072	9.221251	0.208904	-0.005322	0.520541	-0.564619	0.219209	-1.111675	0.043417	0.034235	0.030413	0.998007
29414	1.020948	1.523009	9.424461	0.001573	-0.032120	0.562194	-0.569736	0.222441	-1.111511	0.032103	0.035242	0.030012	0.998412
29415	1.151458	1.141870	9.970574	0.062732	-0.021139	0.463413	-0.572718	0.230413	-1.110129	0.022745	0.035858	0.030879	0.998621
29416	1.121574	1.112148	9.529348	0.188494	0.020169	0.345624	-0.574995	0.227794	-1.111004	0.015565	0.035777	0.034387	0.998647
29417	0.714173	1.095025	9.346058	0.113138	-0.024667	0.262092	-0.577281	0.228286	-1.111642	0.010197	0.036391	0.036447	0.998621
29418	0.454386	0.939841	9.753309	0.023032	-0.023856	0.198214	-0.580383	0.231771	-1.112174	0.006103	0.037041	0.036742	0.998619
29419	0.464981	1.042012	9.916559	0.114761	-0.034580	0.232018	-0.582539	0.233199	-1.110469	0.001342	0.037808	0.038875	0.998528
29420	0.387850	0.982323	9.673914	0.116345	-0.044592	0.205462	-0.585766	0.233235	-1.108796	-0.002947	0.038886	0.041026	0.998397
29421	0.253202	0.926470	9.660574	0.047725	0.018349	0.225131	-0.586567	0.231535	-1.108024	-0.007560	0.038569	0.041833	0.998351
29422	0.498814	0.760991	9.645287	0.075720	0.019516	0.188048	-0.586305	0.233512	-1.107963	-0.011509	0.038351	0.043181	0.998265
29423	0.293336	0.844649	9.573354	0.036014	-0.014685	0.118790	-0.587646	0.232881	-1.110011	-0.013960	0.038588	0.043840	0.998195
29424	0.197352	0.818646	9.712634	-0.010902	-0.050597	0.116664	-0.589404	0.236005	-1.108527	-0.016351	0.039730	0.043531	0.998128
29425	0.405598	0.827280	9.709331	-0.059966	-0.017780	0.139660	-0.592632	0.236633	-1.107925	-0.019140	0.040048	0.042254	0.998120
29426	0.671623	0.502039	10.543241	-0.145605	0.042587	0.187453	-0.593190	0.243416	-1.106609	-0.022905	0.039439	0.039164	0.998191
29427	0.830088	0.470856	9.874298	0.093071	0.075541	0.086726	-0.592659	0.245383	-1.106416	-0.024834	0.037784	0.040916	0.998139
29428	0.796740	0.547842	9.010885	0.013596	0.090365	0.034436	-0.591309	0.243521	-1.106900	-0.025718	0.036028	0.041101	0.998174
29429	0.809333	0.606390	9.530804	-0.170549	0.092007	0.121375	-0.591318	0.246994	-1.110056	-0.028162	0.034225	0.037546	0.998312
29430	1.303999	0.353266	10.313412	-0.108797	0.105641	0.168395	-0.589585	0.252092	-1.111681	-0.031634	0.032330	0.035182	0.998357
29431	1.639771	0.572937	9.816527	0.102419	0.038725	-0.001185	-0.588644	0.252112	-1.113462	-0.031776	0.031409	0.037171	0.998310
29432	1.428697	0.787567	9.567702	-0.073572	-0.029906	-0.163035	-0.589175	0.249821	-1.111896	-0.028588	0.031957	0.035808	0.998438
29433	1.148280	0.588322	10.070945	-0.065415	-0.066018	-0.138428	-0.590121	0.251598	-1.114278	-0.025808	0.033187	0.034597	0.998517
29434	1.134637	0.461782	9.556321	0.000297	-0.068324	-0.239002	-0.591320	0.248036	-1.112201	-0.021149	0.034410	0.034782	0.998578
29435	0.949035	0.774006	9.548270	-0.051840	-0.096927	-0.179203	-0.593060	0.245209	-1.110774	-0.017542	0.036249	0.033878	0.998614
29436	1.165667	0.656590	9.868752	-0.002062	-0.095162	-0.088910	-0.596009	0.242100	-1.108117	-0.015868	0.038114	0.033920	0.998571
29437	1.225253	0.613993	10.049041	0.061426	-0.120607	-0.044685	-0.601106	0.238498	-1.106540	-0.015017	0.040514	0.035185	0.998446
29438	0.805250	0.737440	9.833008	0.173904	-0.084935	0.131920	-0.601779	0.238155	-1.103275	-0.017938	0.042272	0.038563	0.998200
29439	1.163588	0.457445	9.487432	0.140784	-0.000699	0.309996	-0.605543	0.238188	-1.100915	-0.024322	0.042528	0.041069	0.997954
29440	0.984996	0.575609	9.704937	0.111228	0.012529	0.340076	-0.606622	0.239339	-1.100593	-0.031407	0.042525	0.042980	0.997676
29441	0.759481	0.595803	9.794155	0.176735	-0.001890	0.513515	-0.609989	0.241725	-1.102383	-0.041877	0.042945	0.046010	0.997138
29442	0.995257	0.449575	9.855454	0.194296	0.022871	0.669280	-0.611885	0.245975	-1.100453	-0.055583	0.042962	0.049273	0.996312
29443	1.082537	0.431726	9.752347	0.257404	0.034230	0.734956	-0.616199	0.250365	-1.102167	-0.070554	0.042778	0.053634	0.995146
29444	1.081950	0.426837	9.535710	0.270964	0.072606	0.841339	-0.618096	0.255691	-1.103878	-0.087755	0.041871	0.058182	0.993560
29445	1.596111	0.173988	9.587098	0.215262	0.082885	0.839358	-0.619999	0.262993	-1.105254	-0.104779	0.040917	0.061461	0.991751
29446	1.785026	0.201707	9.722680	0.213509	0.098773	0.772219	-0.621631	0.268791	-1.103141	-0.120511	0.039481	0.064835	0.989805
29447	1.554652	0.100431	9.807852	0.230057	0.115045	0.694628	-0.623531	0.275133	-1.105909	-0.134669	0.037704	0.068347	0.987811
29448	1.234470	0.084890	9.624818	0.261491	0.138220	0.702023	-0.621398	0.280864	-1.104659	-0.149028	0.035253	0.072590	0.985535
29449	0.827000	0.145501	9.910360	0.194449	0.074332	0.673194	-0.621144	0.286304	-1.107346	-0.162621	0.034350	0.075430	0.983201
29450	0.888502	0.549580	9.682914	0.146393	-0.051839	0.833114	-0.624120	0.292626	-1.108196	-0.179094	0.036176	0.077881	0.980077
29451	1.343505	0.407287	9.351301	-0.038930	-0.075464	0.826991	-0.627922	0.305512	-1.110185	-0.195232	0.039255	0.076437	0.976986
29452	0.457021	0.978765	10.066044	-0.102503	-0.049330	0.682123	-0.632134	0.320833	-1.112908	-0.208467	0.041690	0.074072	0.974329
29453	0.309951	2.150986	9.275133	-0.075503	-0.047754	0.986344	-0.634869	0.336044	-1.112384	-0.227604	0.044490	0.071648	0.970095
29454	1.418372	0.821368	9.581574	-0.142415	0.158594	1.034999	-0.632508	0.356214	-1.116933	-0.247797	0.043568	0.067214	0.965495
29455	0.498897	1.853595	11.201783	-0.097333	0.089919	0.879224	-0.628940	0.376739	-1.119715	-0.264859	0.043552	0.063819	0.961187
29456	1.174998	1.717683	10.318417	0.306763	0.188183	0.999465	-0.624812	0.390516	-1.125309	-0.284591	0.039608	0.067822	0.955426
29457	2.073397	1.886769	8.847379	0.374943	0.159433	0.532531	-0.618095	0.392171	-1.130099	-0.295338	0.035221	0.073444	0.951914
29458	1.050633	2.329430	8.571923	-0.049764	0.092102	0.518605	-0.615559	0.398908	-1.136038	-0.305380	0.034554	0.071574	0.948908
29459	1.244810	1.531963	9.763470	-0.069183	0.101330	0.571609	-0.611428	0.411360	-1.139496	-0.316382	0.033928	0.069114	0.945502
29460	0.945615	1.395394	9.322006	0.097423	0.103378	0.400715	-0.608220	0.417400	-1.140428	-0.324241	0.031942	0.070019	0.942839
29461	0.632223	1.564503	9.385739	-0.028405	0.093823	0.527627	-0.603128	0.422669	-1.140589	-0.334358	0.031123	0.068440	0.939442
29462	0.864549	1.160921	9.797931	-0.060868	0.082016	0.527406	-0.600203	0.433865	-1.143665	-0.344387	0.030743	0.066407	0.935972
29463	0.844671	1.179978	9.763475	0.032015	0.136030	0.496220	-0.596466	0.442561	-1.143564	-0.353929	0.028644	0.065677	0.932524
29464	0.679639	0.630714	9.290726	0.058190	0.159865	0.331202	-0.590029	0.448146	-1.146454	-0.360413	0.025719	0.065431	0.930140
29465	-0.172105	1.064381	9.391309	-0.095642	0.094016	0.350799	-0.586011	0.453226	-1.149604	-0.367072	0.025083	0.062686	0.927739
29466	0.307099	0.915322	9.773047	-0.126016	0.023534	0.531381	-0.583891	0.463547	-1.150793	-0.376935	0.026271	0.059898	0.923927
29467	1.234317	0.143185	9.944543	-0.153283	0.076012	0.415641	-0.580300	0.476531	-1.152185	-0.384683	0.026486	0.056139	0.920959
29468	1.156425	0.369947	9.735823	-0.027295	0.046315	0.005646	-0.576824	0.482492	-1.149990	-0.384901	0.025882	0.055270	0.920938
29469	0.435062	0.541338	9.558326	-0.044674	-0.027799	-0.097280	-0.578168	0.482369	-1.149434	-0.383127	0.026606	0.054558	0.921699
29470	0.131064	-0.022541	9.500290	-0.052434	-0.024907	-0.074209	-0.579252	0.485194	-1.147968	-0.381786	0.027418	0.053816	0.922275
29471	-0.384222	0.002062	9.185787	-0.124728	-0.002952	-0.125452	-0.578442	0.484385	-1.150591	-0.379474	0.028220	0.051375	0.923344
29472	0.428239	-0.094748	10.285101	-0.436103	0.115220	0.026189	-0.576857	0.493397	-1.149773	-0.379883	0.029461	0.042424	0.923591
29473	1.677698	-0.426442	10.906104	-0.136083	0.080485	-0.332304	-0.575119	0.496812	-1.152134	-0.373802	0.028698	0.039209	0.926235
29474	1.522923	0.337834	10.469498	-0.239532	0.107128	-0.869966	-0.574303	0.493657	-1.151292	-0.357664	0.027848	0.034458	0.932799
29475	0.934564	1.240003	10.979053	-0.386217	0.027217	-0.853176	-0.577784	0.488879	-1.149500	-0.341570	0.029513	0.027289	0.938996
29476	0.805524	1.749806	10.176843	-0.214072	-0.055719	-0.605598	-0.580470	0.487783	-1.148415	-0.330110	0.031719	0.023997	0.943104
29477	1.139853	1.165887	9.517467	-0.117745	-0.042022	-0.263987	-0.582350	0.486926	-1.146242	-0.325106	0.033154	0.022087	0.944838
29478	1.382081	0.466284	9.660172	-0.133278	-0.022175	-0.352344	-0.583825	0.485617	-1.143271	-0.318443	0.034313	0.019937	0.947111
29479	1.242686	0.631248	9.539101	-0.127606	-0.037717	-0.297587	-0.588126	0.485127	-1.142284	-0.312771	0.035749	0.017879	0.948987
29480	1.355823	0.402659	9.385416	-0.162099	-0.011846	-0.348817	-0.587845	0.481122	-1.140919	-0.306134	0.036891	0.015118	0.951153
29481	1.211444	0.220388	9.329400	-0.098856	0.041062	-0.381835	-0.587307	0.480826	-1.140935	-0.298874	0.036661	0.013217	0.953497
29482	1.278808	-0.176478	9.734072	-0.153384	0.063876	-0.459667	-0.588778	0.478610	-1.141670	-0.290145	0.036265	0.010240	0.956241
29483	0.899706	-0.057074	10.164477	0.032845	0.057271	-0.560726	-0.588221	0.472468	-1.146232	-0.279512	0.034949	0.010893	0.959444
29484	0.778839	-0.141854	9.728096	0.089310	0.023000	-0.522713	-0.588867	0.464136	-1.146767	-0.269728	0.033920	0.012836	0.962253
29485	0.505209	-0.023003	9.786206	0.061299	0.005989	-0.420302	-0.589915	0.455109	-1.147455	-0.261748	0.033447	0.014212	0.964452
29486	0.513797	-0.217063	9.744603	0.129950	0.035327	-0.289049	-0.590018	0.444316	-1.146306	-0.256419	0.032030	0.016718	0.965890
29487	0.651366	-0.328678	9.624488	0.150489	0.025768	-0.182979	-0.587843	0.436338	-1.146589	-0.253063	0.030778	0.019524	0.966763
29488	0.672277	-0.658464	9.557806	0.105404	0.048302	-0.175008	-0.587164	0.433730	-1.144775	-0.249901	0.029270	0.021416	0.967592
29489	0.607839	-0.591663	9.528845	0.075597	0.060341	-0.168824	-0.584729	0.429210	-1.147809	-0.246781	0.027744	0.022529	0.968412
29490	0.404940	-0.624475	9.537309	0.138679	0.072491	-0.135792	-0.582563	0.424041	-1.147049	-0.244375	0.025622	0.024922	0.969022
29491	0.444209	-0.851933	9.790588	0.169875	0.114256	-0.016081	-0.577705	0.417732	-1.148671	-0.244286	0.022663	0.027440	0.969050
29492	0.416682	-0.502811	10.186719	0.206160	0.065199	-0.104707	-0.575532	0.410962	-1.152184	-0.242484	0.020364	0.031154	0.969441
29493	0.231415	0.372611	10.005919	0.210997	-0.066176	-0.040102	-0.574571	0.404276	-1.152003	-0.241830	0.020681	0.035324	0.969455
29494	0.415341	0.303064	9.482485	0.090922	-0.153286	0.061492	-0.577786	0.400323	-1.149370	-0.243048	0.023286	0.037793	0.968998
29495	-0.197811	0.991151	9.997709	-0.181306	-0.222289	0.097422	-0.579941	0.401442	-1.146585	-0.244761	0.028592	0.035064	0.968527
29496	0.561863	1.048627	9.938741	0.025853	-0.240209	0.391304	-0.586274	0.406074	-1.144455	-0.252264	0.033421	0.036505	0.966392
29497	0.394949	0.933860	9.313404	-0.078573	-0.111219	0.315827	-0.589113	0.411154	-1.140717	-0.258309	0.036208	0.035130	0.964744
29498	-0.734734	1.515551	10.593541	-0.097563	0.057329	0.683048	-0.586996	0.422130	-1.139570	-0.271507	0.036113	0.032442	0.961211
29499	1.488817	1.021772	10.131085	0.180921	0.053909	0.633934	-0.583386	0.429060	-1.142656	-0.283911	0.034457	0.035022	0.957591
29500	1.153835	1.666224	9.432274	0.034062	0.118383	0.348392	-0.580172	0.432976	-1.143656	-0.290765	0.032270	0.034751	0.955619
29501	0.451145	1.653551	10.166694	-0.008147	0.168737	0.453925	-0.573470	0.439706	-1.147329	-0.299610	0.029339	0.033274	0.953030
29502	0.972654	1.196944	10.489461	0.110435	0.138495	0.388578	-0.566766	0.446045	-1.152513	-0.307248	0.026326	0.034311	0.950646
29503	1.044048	1.363222	9.590072	0.214113	0.121496	0.211977	-0.563804	0.444788	-1.156264	-0.311536	0.022785	0.037548	0.949219
29504	0.273558	1.494830	8.953982	0.182127	0.170958	0.139878	-0.559759	0.441077	-1.159155	-0.314497	0.018540	0.039868	0.948240
29505	0.136468	1.574889	9.026205	0.134557	0.119435	0.193353	-0.555454	0.440481	-1.162220	-0.318369	0.015481	0.041685	0.946923
29506	0.367978	1.426174	9.255902	0.015295	0.104808	0.241460	-0.550348	0.440899	-1.160905	-0.323116	0.013631	0.041224	0.945363
29507	0.749240	1.173355	9.433205	-0.054235	0.079043	0.110156	-0.546595	0.444667	-1.162189	-0.325311	0.012474	0.039792	0.944687
29508	0.844150	0.689565	9.569761	-0.035106	0.095130	-0.030254	-0.545123	0.446917	-1.162950	-0.324900	0.010912	0.038511	0.944901
29509	0.255194	0.742031	9.893126	-0.033341	-0.013231	-0.250958	-0.543644	0.446906	-1.163921	-0.320201	0.011092	0.038154	0.946516
29510	-0.311016	1.003612	9.531942	0.025467	-0.075319	-0.238672	-0.546859	0.442660	-1.160889	-0.315740	0.012202	0.039164	0.947959
29511	-0.192520	0.670762	9.648825	-0.031238	-0.026013	-0.094444	-0.550348	0.440729	-1.159685	-0.313984	0.012678	0.038880	0.948547
29512	-0.545483	0.521137	9.749857	-0.047028	0.004355	-0.070348	-0.550753	0.441299	-1.159389	-0.312730	0.012867	0.037970	0.948995
29513	-0.307011	0.362821	9.820959	-0.046256	0.015044	0.037533	-0.550356	0.443064	-1.156477	-0.313506	0.012709	0.037064	0.948778
29514	-0.179135	0.068999	10.084681	-0.062590	0.009382	-0.026230	-0.549553	0.444185	-1.156723	-0.313084	0.012935	0.035816	0.948962
29515	-0.461271	0.287170	9.612177	0.033365	-0.000080	-0.115218	-0.550094	0.445323	-1.156407	-0.310969	0.012420	0.036497	0.949638
29516	-0.876841	0.153345	9.174343	-0.087928	0.109714	-0.067932	-0.548748	0.444789	-1.159164	-0.309819	0.010864	0.034153	0.950120
29517	-0.349873	-0.011876	9.230278	-0.222608	0.103710	-0.013690	-0.547149	0.449597	-1.160388	-0.309644	0.009991	0.029236	0.950351
29518	-0.263618	-0.325820	10.000812	-0.321284	0.058866	-0.102719	-0.545957	0.456004	-1.162918	-0.307730	0.010832	0.022777	0.951139
29519	-0.363150	0.065663	10.119982	-0.281513	0.108962	-0.101387	-0.545439	0.462542	-1.164347	-0.305855	0.010154	0.016667	0.951878
29520	0.454615	0.522347	10.257182	-0.211561	0.143184	-0.020699	-0.542500	0.468902	-1.166626	-0.305536	0.008745	0.011760	0.952068
29521	1.290404	0.314183	10.366249	-0.100942	0.063288	-0.201393	-0.540233	0.474907	-1.165097	-0.301768	0.007873	0.009415	0.953302
29522	0.733015	0.789589	10.311855	-0.098378	-0.025476	-0.279648	-0.541170	0.473359	-1.164591	-0.296498	0.008929	0.007729	0.954961
29523	0.771032	0.751467	10.597369	0.007261	-0.019657	-0.190885	-0.541697	0.469778	-1.162386	-0.292921	0.009034	0.008010	0.956060
29524	0.932689	0.244559	10.235433	0.039847	-0.033264	-0.097164	-0.544646	0.466709	-1.161498	-0.291152	0.009450	0.008977	0.956588
29525	0.662759	0.608630	9.945157	0.028084	-0.078707	-0.169935	-0.546788	0.463618	-1.160484	-0.287963	0.010610	0.010033	0.957530
29526	0.721782	0.755323	9.608841	0.053980	-0.089105	-0.028478	-0.551491	0.463461	-1.161251	-0.287505	0.012029	0.011578	0.957634
29527	1.352566	0.198677	9.367597	0.059226	-0.046710	-0.014155	-0.553769	0.460971	-1.161577	-0.287308	0.012486	0.013056	0.957668
29528	1.045610	0.113048	9.859539	0.002097	-0.031128	-0.232543	-0.556049	0.458105	-1.151703	-0.282946	0.013038	0.013325	0.958955
29529	0.627277	0.124918	10.234184	0.276274	-0.001720	-0.249978	-0.557772	0.449930	-1.151811	-0.278286	0.011391	0.018772	0.960247
29530	0.408405	0.278656	9.434310	0.028820	-0.096648	-0.164661	-0.563529	0.442073	-1.149411	-0.275209	0.013053	0.019892	0.961090
29531	0.888454	0.248594	10.067942	0.345687	-0.039861	-0.193482	-0.563374	0.435994	-1.156282	-0.271626	0.011817	0.026880	0.961955
29532	0.480175	0.469329	9.574697	0.160537	-0.092502	-0.143030	-0.566577	0.428432	-1.156898	-0.269012	0.012675	0.030497	0.962571
29533	0.469008	0.396363	10.181541	0.191176	-0.119441	-0.049403	-0.568580	0.423768	-1.155391	-0.268103	0.013903	0.034899	0.962657
29534	0.540011	0.154831	9.651125	0.226963	-0.092834	-0.034968	-0.573131	0.417340	-1.154729	-0.267571	0.014476	0.039768	0.962608
29535	0.235518	0.212410	9.525796	0.152495	-0.065894	-0.072093	-0.574990	0.409537	-1.152372	-0.266243	0.014864	0.043105	0.962827
29536	-0.196834	0.170599	9.727092	0.077802	-0.047790	0.032201	-0.577400	0.405965	-1.148647	-0.266964	0.015427	0.044839	0.962539
29537	-0.003356	0.174099	9.619861	0.134101	0.004819	0.225404	-0.579011	0.405463	-1.149870	-0.271415	0.014783	0.047294	0.961186
29538	0.080252	0.374694	9.734056	0.144001	0.019152	0.260860	-0.577262	0.405064	-1.152763	-0.276587	0.013910	0.049872	0.959593
29539	0.582022	0.344940	9.573946	0.126706	-0.007546	0.364852	-0.576055	0.406201	-1.154102	-0.283679	0.013679	0.052175	0.957401
29540	0.833887	0.495182	9.696092	0.026127	-0.077414	0.208427	-0.574987	0.408696	-1.152808	-0.287693	0.015261	0.053048	0.956131
29541	1.538123	0.619599	9.389374	-0.015068	-0.092740	0.096653	-0.576336	0.409782	-1.149353	-0.289510	0.017239	0.053191	0.955540
29542	1.567221	0.462390	9.935500	-0.116477	-0.089229	-0.151198	-0.578089	0.411552	-1.150637	-0.286604	0.019487	0.051526	0.956464
29543	0.790539	0.780895	10.053699	-0.044443	-0.086344	-0.388616	-0.579300	0.411590	-1.144903	-0.279130	0.021051	0.051243	0.958654
29544	0.125714	0.846451	9.459867	0.005784	-0.049735	-0.272253	-0.580639	0.409629	-1.144542	-0.274017	0.021720	0.051738	0.960087
29545	-0.232611	0.975914	9.626034	-0.163280	-0.053647	-0.244448	-0.583597	0.409826	-1.143956	-0.269265	0.023398	0.048917	0.961538
29546	-0.652349	1.594701	10.321042	-0.282979	-0.017604	0.198381	-0.585500	0.416822	-1.144389	-0.273019	0.025484	0.043466	0.960688
29547	0.514693	0.848779	10.622471	-0.193175	0.038160	0.349965	-0.584867	0.429864	-1.145336	-0.279740	0.026050	0.039299	0.958917
29548	0.756700	1.382333	10.045716	0.140447	0.064464	0.263594	-0.582870	0.436866	-1.149898	-0.285013	0.024265	0.041484	0.957318
29549	0.861575	1.194776	9.070583	0.138865	0.093614	0.162114	-0.579639	0.435568	-1.152157	-0.288328	0.021757	0.043521	0.956295
29550	-0.087023	2.206955	9.784910	-0.026380	0.051461	0.442613	-0.578578	0.440511	-1.152554	-0.296902	0.021340	0.042517	0.953722
29551	1.255222	1.551528	9.347181	-0.009802	0.025323	0.357369	-0.574158	0.445796	-1.152707	-0.303794	0.021140	0.042108	0.951572
29552	1.458383	1.545568	9.943246	0.076129	0.015526	0.101134	-0.573500	0.450306	-1.152296	-0.305864	0.020497	0.043412	0.950864
29553	1.157882	1.452658	9.364198	0.169142	-0.004892	-0.013552	-0.573626	0.447603	-1.151701	-0.305734	0.019501	0.046821	0.950765
29554	0.768950	1.382477	9.321497	0.115241	-0.035611	-0.157049	-0.575224	0.442568	-1.152935	-0.302875	0.019356	0.049283	0.951558
29555	0.463328	1.342991	9.760172	0.058040	-0.048108	-0.174931	-0.576556	0.438297	-1.150743	-0.299581	0.019695	0.050938	0.952507
29556	0.253719	1.368297	9.546521	0.153432	-0.030526	-0.170933	-0.578412	0.429880	-1.152491	-0.296460	0.019213	0.054103	0.953318
29557	-0.234085	1.038998	9.558108	0.050987	-0.046360	-0.178308	-0.580811	0.423158	-1.153498	-0.293088	0.019500	0.055607	0.954268
29558	-0.192212	1.141729	9.652503	0.077420	-0.020190	-0.220509	-0.582829	0.423632	-1.153595	-0.288988	0.019217	0.057280	0.955424
29559	-0.158837	0.875260	9.328146	0.093317	0.080649	-0.122554	-0.582278	0.419394	-1.154692	-0.286831	0.016841	0.058805	0.956026
29560	-0.213627	0.335409	10.055132	-0.095417	0.204934	-0.178915	-0.578781	0.419084	-1.157057	-0.283705	0.013291	0.055856	0.957191
29561	-0.064966	0.221614	10.363871	-0.256815	0.090953	-0.154547	-0.575295	0.421823	-1.156465	-0.280835	0.012649	0.050540	0.958341
29562	0.571806	0.694389	10.081342	-0.263095	0.111498	-0.051151	-0.574236	0.427487	-1.157383	-0.279980	0.011969	0.044874	0.958882
29563	0.757455	0.904051	9.565482	-0.059599	0.143386	-0.048578	-0.571424	0.431308	-1.160016	-0.279226	0.009346	0.043012	0.959216
29564	0.967999	0.769477	9.385191	-0.050892	0.148494	-0.036177	-0.567926	0.430686	-1.161166	-0.278739	0.006781	0.041205	0.959459
29565	1.204316	0.186336	9.926446	-0.369651	0.168814	0.040712	-0.564319	0.438324	-1.164229	-0.279668	0.005537	0.033230	0.959505
29566	1.337440	0.081942	9.979465	-0.296836	0.065411	-0.210826	-0.563943	0.447729	-1.166925	-0.275715	0.005832	0.027182	0.960837
29567	0.778080	0.401936	9.853964	-0.117260	0.062740	-0.330402	-0.565021	0.448616	-1.167428	-0.269451	0.005060	0.024679	0.962685
29568	0.481111	0.702424	9.808881	-0.180295	0.000300	-0.272596	-0.564624	0.450928	-1.169809	-0.264301	0.005919	0.021225	0.964188
29569	0.694049	0.745148	9.971567	-0.066862	-0.023143	-0.076177	-0.565304	0.453659	-1.170802	-0.262886	0.006675	0.020152	0.964593
29570	0.934833	0.545572	9.746955	-0.108038	-0.056724	0.045442	-0.567457	0.454064	-1.167768	-0.263840	0.008384	0.018352	0.964356
29571	1.103152	0.393274	9.897707	-0.082404	-0.031298	0.033274	-0.571097	0.457156	-1.162996	-0.264528	0.009477	0.017030	0.964181
29572	0.756589	0.285034	9.984179	0.023389	-0.010715	-0.116478	-0.571634	0.456891	-1.163270	-0.262424	0.009548	0.017552	0.964746
29573	0.591359	0.267443	9.738513	0.122418	-0.005517	-0.149686	-0.571494	0.455013	-1.161835	-0.259628	0.009029	0.020083	0.965458
29574	0.583771	0.160489	9.729458	0.120383	0.034964	-0.133514	-0.572153	0.450500	-1.162109	-0.257280	0.007701	0.022242	0.966050
29575	0.396880	0.059997	9.775034	0.062797	0.024733	-0.135484	-0.571598	0.444979	-1.162839	-0.254755	0.006926	0.023440	0.966697
29576	0.347219	0.117357	9.761041	0.057573	0.022194	-0.142580	-0.572118	0.439057	-1.163570	-0.252206	0.006163	0.024451	0.967345
29577	0.336572	0.058911	9.857447	0.068091	0.060094	-0.125505	-0.570227	0.436169	-1.163141	-0.249888	0.004691	0.025543	0.967926
29578	0.178571	0.075460	9.813956	0.109590	0.024222	-0.135294	-0.570765	0.436210	-1.164358	-0.247556	0.003629	0.027548	0.968475
29579	0.162789	-0.109329	9.788385	0.081572	0.035423	-0.094631	-0.569544	0.432526	-1.165581	-0.245823	0.002584	0.028980	0.968878
29580	-0.109216	-0.085136	9.763005	0.098178	0.030602	-0.110463	-0.568729	0.429663	-1.165139	-0.243969	0.001468	0.030729	0.969295
29581	-0.177223	0.190397	9.922535	0.106384	0.023925	0.018595	-0.568973	0.421445	-1.164857	-0.244421	0.000576	0.032647	0.969119
29582	-0.111840	0.070201	9.913411	0.058643	-0.041922	0.076364	-0.568166	0.421599	-1.166223	-0.246065	0.001177	0.033979	0.968657
29583	0.098620	0.069151	9.782662	0.093353	-0.035733	0.125978	-0.569376	0.421246	-1.161999	-0.248557	0.001568	0.035887	0.967951
29584	0.110062	0.338821	9.737648	0.075294	-0.045718	0.092250	-0.570191	0.423795	-1.161090	-0.250506	0.002171	0.037561	0.967384
29585	0.114385	0.603509	9.709304	0.027137	-0.041222	0.109798	-0.571402	0.424389	-1.161057	-0.252674	0.002981	0.038200	0.966792
29586	0.039717	0.713833	9.785621	0.041484	-0.048331	0.042617	-0.573286	0.425152	-1.161555	-0.253638	0.003765	0.039235	0.966496
29587	0.151487	0.934343	9.734426	0.090152	-0.019510	0.044690	-0.575026	0.422461	-1.159852	-0.254567	0.003772	0.040994	0.966178
29588	0.059246	0.986107	10.015265	0.043590	0.003462	0.106588	-0.573420	0.424551	-1.159939	-0.256804	0.003597	0.041802	0.965552
29589	0.140887	1.293488	10.181555	-0.009993	-0.045254	0.081319	-0.572882	0.424495	-1.158041	-0.258409	0.004622	0.041783	0.965121
29590	0.384377	1.433823	9.891871	0.176208	-0.015281	0.191668	-0.575172	0.425957	-1.157694	-0.262281	0.004192	0.045237	0.963921
29591	0.600455	1.364881	9.576447	0.198427	-0.051611	0.230368	-0.574361	0.424579	-1.160199	-0.266760	0.004390	0.049312	0.962491
29592	0.843949	1.439708	9.641129	0.042535	-0.081562	0.130613	-0.576507	0.422886	-1.158323	-0.269384	0.005887	0.050547	0.961687
29593	0.865520	1.364866	9.859012	0.055971	-0.026762	0.040822	-0.578800	0.425465	-1.157259	-0.270222	0.006203	0.051810	0.961383
29594	0.479850	1.474375	9.682654	0.131590	-0.017616	-0.160368	-0.579193	0.422082	-1.157636	-0.267390	0.005686	0.054447	0.962032
29595	0.237548	1.450543	9.550220	0.124966	0.033286	-0.172382	-0.578639	0.416677	-1.157273	-0.264193	0.004239	0.056774	0.962788
29596	0.162323	1.322934	9.481469	0.089501	0.041534	-0.122909	-0.578620	0.410120	-1.155579	-0.262086	0.002850	0.058280	0.963279
29597	0.064176	1.396418	9.564566	0.022267	0.036843	-0.100147	-0.578479	0.408156	-1.156598	-0.260270	0.001933	0.058617	0.963753
29598	0.091608	1.513466	9.781180	0.007906	0.045853	0.034229	-0.576864	0.407581	-1.157861	-0.261149	0.001075	0.058521	0.963522
29599	0.281060	1.485339	9.734246	0.066142	0.018721	0.073099	-0.576325	0.406839	-1.156938	-0.262650	0.000463	0.059812	0.963036
29600	0.241991	1.324370	9.392426	0.182296	0.006374	0.036276	-0.576717	0.403186	-1.157868	-0.263513	-0.000547	0.063280	0.962578
29601	0.071908	1.282480	9.758245	0.149263	0.039061	-0.002488	-0.577113	0.400612	-1.156449	-0.263580	-0.002091	0.066065	0.962370
29602	0.168959	1.085210	10.080474	0.035891	-0.008658	0.055180	-0.575766	0.400065	-1.158661	-0.264783	-0.002014	0.066796	0.961990
29603	0.595690	1.221552	9.464239	0.173745	-0.051573	0.076471	-0.576696	0.396600	-1.161077	-0.266246	-0.001832	0.070518	0.961321
29604	0.685652	1.436808	9.381121	0.063446	-0.048527	0.095568	-0.579379	0.394629	-1.158931	-0.268169	-0.001075	0.071992	0.960678
29605	0.633516	1.076615	9.781848	-0.014916	-0.100740	-0.012853	-0.580185	0.394333	-1.157570	-0.267847	0.000954	0.072344	0.960741
29606	0.604968	1.282439	9.716829	-0.015208	-0.087058	-0.134770	-0.585019	0.392585	-1.156753	-0.265315	0.002538	0.072513	0.961428
29607	0.443298	1.160575	9.939073	-0.039790	-0.084924	-0.157785	-0.587444	0.394144	-1.154359	-0.262225	0.004196	0.072290	0.962286
29608	0.383895	1.215328	9.893505	0.028668	-0.112627	-0.164808	-0.589451	0.390751	-1.152675	-0.259119	0.005996	0.073438	0.963031
29609	0.240175	1.351079	9.753263	0.084417	-0.115656	-0.095665	-0.593602	0.385429	-1.151165	-0.257185	0.007677	0.075743	0.963359
29610	0.413073	1.395462	9.527134	0.011173	-0.115551	0.019002	-0.596966	0.385966	-1.146479	-0.257581	0.009898	0.076542	0.963170
29611	0.464877	1.381858	9.728631	-0.035824	-0.085070	0.065006	-0.598848	0.386031	-1.147408	-0.258764	0.011844	0.076339	0.962846
29612	0.610878	1.243714	9.808780	-0.033813	-0.068078	0.026193	-0.600741	0.389425	-1.145233	-0.259349	0.013394	0.076026	0.962693
29613	0.501803	1.333963	9.607354	0.021414	-0.039836	0.053095	-0.601679	0.388452	-1.145118	-0.260386	0.014152	0.076681	0.962351
29614	0.630531	1.443116	9.617702	0.000416	-0.032249	0.099017	-0.603435	0.391013	-1.143789	-0.262427	0.014947	0.076821	0.961773
29615	0.808664	1.271566	9.684646	-0.007895	-0.028022	0.141420	-0.604507	0.389898	-1.143540	-0.265170	0.015771	0.076820	0.961007
29616	0.821429	1.116428	9.676579	-0.044652	-0.039772	0.100565	-0.609126	0.406166	-1.143913	-0.267245	0.016948	0.076134	0.960467
29617	0.740810	1.173245	9.832557	-0.093075	-0.046204	0.092427	-0.610216	0.411294	-1.144006	-0.268988	0.018509	0.074591	0.960073
29618	0.718635	1.163113	9.653813	-0.054863	-0.026822	0.148378	-0.612649	0.415610	-1.144383	-0.271977	0.019564	0.073619	0.959284
29619	0.810750	1.179362	9.762439	-0.076675	-0.009477	0.159006	-0.613205	0.421871	-1.144991	-0.275053	0.020436	0.072155	0.958500
29620	0.795910	1.203375	9.819577	0.027506	-0.041656	0.093706	-0.612676	0.424382	-1.143826	-0.277027	0.021240	0.072867	0.957860
29621	0.816123	1.145467	9.714713	0.051865	-0.029066	0.060268	-0.614144	0.420678	-1.141478	-0.278232	0.021638	0.074006	0.957414
29622	0.841406	1.090089	9.696649	0.030845	-0.048187	0.035323	-0.614818	0.421248	-1.140907	-0.279081	0.022462	0.074843	0.957083
29623	0.835143	1.170093	9.753628	0.065705	-0.045502	0.010692	-0.615897	0.422053	-1.137873	-0.279318	0.023027	0.076348	0.956882
29624	0.901809	1.214990	9.659043	0.053093	-0.038537	0.012451	-0.618583	0.421079	-1.135967	-0.279791	0.023504	0.077569	0.956633
29625	0.965142	1.201575	9.675532	0.052105	-0.042162	0.015063	-0.618852	0.421095	-1.136371	-0.280110	0.024094	0.078786	0.956426
29626	1.017359	1.260789	9.700761	0.089185	-0.036359	0.009013	-0.619371	0.415053	-1.138059	-0.280550	0.024320	0.080687	0.956133
29627	0.957073	1.361652	9.666855	0.103757	-0.028998	0.003811	-0.620846	0.413923	-1.136716	-0.280699	0.024357	0.082822	0.955906
29628	0.690455	1.359239	9.644247	0.058265	0.005549	0.028703	-0.619333	0.402201	-1.133709	-0.281522	0.023991	0.083885	0.955580
29629	1.114105	1.291690	9.833490	-0.016341	-0.051761	-0.086923	-0.621210	0.400236	-1.132661	-0.279839	0.024984	0.083887	0.956049
29630	0.860331	1.573514	9.534701	-0.119004	-0.090009	-0.158164	-0.623089	0.399399	-1.131305	-0.276895	0.027121	0.082190	0.956994
29631	1.118355	0.524754	10.937130	0.278903	-0.109369	-0.100506	-0.627364	0.390395	-1.129776	-0.275013	0.027568	0.088134	0.956995
29632	0.811263	1.320122	9.279935	0.439462	0.020445	-0.155679	-0.623945	0.371059	-1.130306	-0.272665	0.024489	0.096512	0.956943
29633	0.744314	1.719439	9.022102	-0.136296	-0.056475	0.025032	-0.627833	0.367303	-1.129429	-0.273042	0.026415	0.094145	0.957020
29634	1.329145	1.475257	10.016844	-0.034910	-0.017764	0.006890	-0.628639	0.366988	-1.127251	-0.273339	0.026979	0.093565	0.956976
29635	1.147108	1.525304	9.481277	0.084701	0.001531	-0.086273	-0.632388	0.361924	-1.125056	-0.271811	0.026395	0.095168	0.957270
29636	1.025285	1.566797	9.539814	-0.060193	-0.021768	-0.056794	-0.633733	0.361908	-1.122998	-0.270942	0.027044	0.094160	0.957598
29637	1.031249	1.547509	9.771242	0.013081	-0.000475	-0.101523	-0.634265	0.360246	-1.124135	-0.269079	0.026862	0.094408	0.958103
29638	0.889804	1.559487	9.569414	0.036345	-0.012828	-0.097957	-0.635607	0.359289	-1.124287	-0.267540	0.026735	0.095224	0.958457
29639	0.836782	1.563392	9.688122	-0.016167	-0.024177	-0.088461	-0.635868	0.356718	-1.123141	-0.265864	0.027178	0.095024	0.958931
29640	0.797127	1.606369	9.681766	0.036036	-0.021964	-0.088276	-0.635331	0.356690	-1.122468	-0.264468	0.027250	0.095877	0.959230
29641	0.762993	1.605743	9.613319	0.017136	-0.035360	-0.056585	-0.635851	0.350737	-1.121837	-0.263399	0.027774	0.096351	0.959461
29642	0.817292	1.563035	9.653824	0.004595	-0.022126	-0.056550	-0.636923	0.349597	-1.120500	-0.262525	0.028082	0.096582	0.959669
29643	0.827448	1.543801	9.678353	0.022099	-0.026860	-0.038846	-0.638009	0.352838	-1.118612	-0.261814	0.028438	0.097087	0.959801
29644	0.860126	1.592937	9.592323	0.024970	-0.011578	-0.008688	-0.638407	0.351296	-1.118930	-0.261901	0.028529	0.097627	0.959720
29645	1.028983	1.625128	9.544302	-0.020547	0.008819	0.014249	-0.637870	0.351114	-1.117716	-0.262254	0.028522	0.097092	0.959678
29646	1.247594	1.376634	9.663621	0.013909	0.022748	0.074523	-0.638675	0.350899	-1.119893	-0.263953	0.028178	0.097191	0.959213
29647	0.943345	1.312845	9.616249	0.011283	-0.012812	-0.035268	-0.636795	0.351715	-1.120297	-0.263333	0.028334	0.097389	0.959358
29648	1.082384	1.514436	9.638253	-0.069645	-0.018607	0.028055	-0.637877	0.353543	-1.118591	-0.264026	0.029131	0.096130	0.959271
29649	0.717476	1.736033	9.837224	0.053078	0.018138	0.021669	-0.637205	0.353656	-1.118050	-0.264582	0.028573	0.096930	0.959054
29650	0.880069	1.556879	9.540247	-0.000819	0.010779	0.085085	-0.638281	0.354298	-1.120196	-0.266436	0.028557	0.096802	0.958554
29651	0.866718	1.631902	9.623527	-0.006223	-0.007072	0.014225	-0.639088	0.354285	-1.118825	-0.266766	0.028771	0.096600	0.958476
29652	0.827656	1.655476	9.682332	-0.001652	-0.001599	0.046108	-0.638553	0.355109	-1.118260	-0.267833	0.028923	0.096544	0.958180
29653	1.019871	1.610407	9.635611	0.023725	-0.003867	0.039061	-0.638557	0.356236	-1.117951	-0.268662	0.028956	0.096884	0.957912
29654	0.840938	1.701831	9.576469	0.009803	0.001753	0.022293	-0.638557	0.356252	-1.118631	-0.269286	0.028936	0.097043	0.957721
29655	0.956188	1.643237	9.631001	0.026561	0.014923	0.071030	-0.637888	0.357218	-1.118199	-0.270763	0.028646	0.097320	0.957285
29656	1.038766	1.625309	9.573488	0.021889	-0.002148	0.040831	-0.638292	0.357538	-1.119410	-0.271733	0.028672	0.097720	0.956969
29657	0.981505	1.585431	9.608142	-0.001712	0.015168	0.051490	-0.638292	0.357988	-1.120485	-0.272820	0.028492	0.097465	0.956691
29658	1.122459	1.570999	9.639056	0.021546	-0.004228	0.053176	-0.638698	0.358724	-1.121273	-0.274015	0.028584	0.097863	0.956306
29659	1.251436	1.415538	9.591227	0.011441	-0.019609	0.024735	-0.639507	0.359595	-1.121372	-0.274530	0.028960	0.098060	0.956127
29660	1.124437	1.486077	9.728827	0.000501	-0.035866	-0.040804	-0.639772	0.358469	-1.121405	-0.273865	0.029586	0.098283	0.956275
29661	1.024403	1.625054	9.628417	0.011296	-0.021625	-0.038008	-0.640578	0.358038	-1.120320	-0.273177	0.029881	0.098520	0.956439
29662	0.990786	1.605020	9.601057	0.003902	-0.028956	-0.031881	-0.639906	0.358142	-1.119372	-0.272700	0.030374	0.098765	0.956534
29663	1.014831	1.620026	9.635384	0.007704	-0.014566	-0.037088	-0.640305	0.356411	-1.117653	-0.272041	0.030552	0.098892	0.956703
29664	0.916436	1.671634	9.501981	-0.005784	-0.004896	-0.001682	-0.641373	0.353868	-1.116905	-0.272157	0.030700	0.098802	0.956675
29665	0.980810	1.626693	9.648733	-0.042436	0.008372	0.024794	-0.641112	0.356430	-1.117643	-0.272696	0.030825	0.097807	0.956619
29666	1.030355	1.576614	9.672297	0.009226	-0.004964	0.042543	-0.641650	0.356706	-1.116810	-0.273667	0.030979	0.097977	0.956320
29667	1.003722	1.566414	9.616189	0.003845	0.008279	0.044387	-0.641521	0.358427	-1.117846	-0.274608	0.030889	0.097851	0.956066
29668	1.020789	1.566727	9.650412	0.012533	0.002757	0.054983	-0.642328	0.358550	-1.116198	-0.275826	0.030902	0.098034	0.955696
29669	1.127329	1.563800	9.600743	0.016102	-0.014943	0.053091	-0.642336	0.360784	-1.114764	-0.276895	0.031206	0.098263	0.955353
29670	1.165841	1.574208	9.582588	-0.004944	-0.007524	0.033614	-0.642338	0.361822	-1.116773	-0.277680	0.031469	0.098182	0.955125
29671	1.077185	1.650287	9.617810	0.001525	0.010394	0.030228	-0.642334	0.360576	-1.118039	-0.278352	0.031328	0.098009	0.954952
29672	1.106312	1.645959	9.604293	-0.011982	-0.002120	0.028331	-0.643949	0.361142	-1.116368	-0.279027	0.031518	0.097766	0.954773
29673	1.136208	1.607661	9.619944	-0.011516	-0.003455	0.010637	-0.642472	0.362036	-1.119760	-0.279290	0.031677	0.097437	0.954725
29674	1.136199	1.602802	9.586278	0.003815	-0.006008	-0.024693	-0.643545	0.361217	-1.120046	-0.278970	0.031749	0.097552	0.954804
29675	1.070985	1.601625	9.649282	-0.017636	-0.004282	-0.030041	-0.644216	0.360931	-1.119231	-0.278451	0.031879	0.097138	0.954994
29676	1.059603	1.560146	9.620358	0.006089	-0.016181	-0.044183	-0.643542	0.360040	-1.118178	-0.277737	0.032095	0.097365	0.955171
29677	0.993124	1.612347	9.620332	0.013279	-0.017902	-0.044159	-0.643809	0.359455	-1.117105	-0.276940	0.032282	0.097625	0.955370
29678	0.990796	1.609879	9.634723	0.007098	-0.013364	-0.014090	-0.644079	0.359414	-1.115060	-0.276806	0.032497	0.097836	0.955380
29679	1.002844	1.614954	9.644683	-0.008635	-0.005042	0.003592	-0.644345	0.358769	-1.117529	-0.276932	0.032645	0.097575	0.955365
29680	1.028686	1.644547	9.573034	-0.004617	-0.008112	0.021261	-0.644886	0.359754	-1.116674	-0.277466	0.032895	0.097510	0.955208
29681	1.082761	1.611544	9.603830	0.003944	-0.000473	0.039008	-0.644617	0.359729	-1.115861	-0.278286	0.032951	0.097443	0.954974
29682	1.097126	1.628804	9.657101	0.009586	-0.008162	0.028362	-0.644892	0.361742	-1.116882	-0.278968	0.033136	0.097645	0.954748
29683	1.118738	1.626761	9.580747	0.020671	0.001928	0.019618	-0.644891	0.361233	-1.113222	-0.279432	0.033015	0.097900	0.954591
29684	1.150161	1.627328	9.557633	0.004598	-0.012254	0.012397	-0.643548	0.361485	-1.113229	-0.279798	0.033275	0.098040	0.954460
29685	1.140952	1.617460	9.648902	0.002981	-0.017403	0.004403	-0.644890	0.360670	-1.113376	-0.279923	0.033594	0.098079	0.954408
29686	1.145444	1.627247	9.598413	0.017566	-0.002948	0.000121	-0.646772	0.360719	-1.113625	-0.280079	0.033579	0.098423	0.954328
29687	1.136178	1.607659	9.610313	0.003750	-0.009608	-0.022949	-0.647178	0.361744	-1.114676	-0.279697	0.033692	0.098454	0.954432
29688	1.092090	1.635994	9.642448	-0.003002	0.001374	-0.037921	-0.645964	0.360260	-1.112968	-0.279130	0.033635	0.098407	0.954605
29689	1.154883	1.641985	9.610628	-0.003246	0.004690	-0.028189	-0.645694	0.360125	-1.113521	-0.278672	0.033503	0.098230	0.954762
29690	1.222134	1.667479	9.578797	-0.009835	-0.006305	-0.053050	-0.646766	0.358708	-1.112465	-0.277795	0.033600	0.098105	0.955027
29691	1.136413	1.709619	9.561405	-0.019715	-0.011742	-0.088461	-0.646491	0.356906	-1.114433	-0.276141	0.033758	0.097754	0.955537
29692	1.094922	1.718573	9.526362	0.010144	-0.008639	-0.060047	-0.646355	0.356138	-1.112008	-0.275151	0.033775	0.098029	0.955793
29693	1.192767	1.669365	9.500849	-0.011838	-0.010946	-0.046005	-0.646087	0.356462	-1.114043	-0.274314	0.033958	0.097803	0.956051
29694	1.086321	1.657722	9.488041	-0.017518	0.000191	-0.067145	-0.645679	0.355185	-1.114362	-0.273195	0.033944	0.097506	0.956402
29695	1.061655	1.679123	9.487123	-0.026736	0.023867	-0.021046	-0.647693	0.354209	-1.113008	-0.272892	0.033587	0.096793	0.956573
29696	0.982684	1.507756	9.490807	-0.084077	0.030688	-0.029114	-0.646622	0.355606	-1.113248	-0.272490	0.033430	0.095029	0.956870
29697	0.725250	1.359900	9.922149	-0.116906	0.051375	0.057607	-0.645554	0.358309	-1.114807	-0.273682	0.033172	0.092370	0.956799
29698	1.115109	1.252874	9.906033	-0.023096	0.032912	0.046209	-0.643815	0.360947	-1.114197	-0.274749	0.032783	0.091709	0.956571
29699	1.315552	1.465243	9.486898	-0.018942	-0.012691	-0.049593	-0.643415	0.362218	-1.114433	-0.273837	0.033031	0.091339	0.956859
29700	1.087006	1.631035	9.536409	-0.052831	-0.005612	-0.060220	-0.644756	0.360805	-1.113237	-0.272792	0.033345	0.090391	0.957237
29701	0.946065	1.439144	9.740559	-0.025539	0.016236	0.000156	-0.643951	0.361702	-1.116077	-0.272879	0.033162	0.089707	0.957283
29702	1.020480	1.343382	9.676161	-0.021815	0.000442	-0.007016	-0.643683	0.361979	-1.116071	-0.272880	0.033288	0.089283	0.957318
29703	1.057674	1.414453	9.623805	-0.028809	0.004117	-0.014097	-0.641401	0.362886	-1.114707	-0.272671	0.033329	0.088607	0.957439
29704	1.051722	1.475039	9.656868	-0.037249	0.013476	0.000079	-0.642882	0.363776	-1.114933	-0.272816	0.033302	0.087812	0.957471
29705	1.106288	1.412911	9.659011	-0.014513	0.003264	-0.010533	-0.643286	0.363946	-1.115740	-0.272683	0.033290	0.087413	0.957546
29706	0.985604	1.391302	9.679543	-0.018090	0.012983	-0.009571	-0.641945	0.365044	-1.115584	-0.272659	0.033151	0.086995	0.957596
29707	0.918835	1.343971	9.725997	0.001702	0.016679	-0.008586	-0.642084	0.366775	-1.116752	-0.272597	0.032792	0.086827	0.957641
29708	0.917471	1.404632	9.677352	0.024359	0.009100	0.017958	-0.641273	0.365850	-1.120468	-0.273118	0.032544	0.087224	0.957465
29709	0.821150	1.373752	9.679443	0.014513	0.029472	0.053443	-0.642611	0.363628	-1.121069	-0.274274	0.031966	0.087187	0.957157
29710	0.762549	1.406683	9.749616	0.034970	0.028591	0.095947	-0.639124	0.366379	-1.121020	-0.276310	0.031424	0.087629	0.956549
29711	0.766406	1.445588	9.682036	0.032321	0.027781	0.127760	-0.640205	0.368047	-1.118503	-0.278893	0.030893	0.087889	0.955793
29712	0.824144	1.461198	9.645173	0.038135	0.044256	0.182684	-0.638598	0.370023	-1.119819	-0.282598	0.030186	0.088249	0.954693
29713	0.839674	1.412928	9.653236	0.009939	0.050827	0.195013	-0.637401	0.374564	-1.121320	-0.286484	0.029447	0.087908	0.953589
29714	0.918746	1.462918	9.681766	0.033990	0.044615	0.202985	-0.635112	0.373395	-1.122066	-0.290556	0.028790	0.088171	0.952352
29715	0.993087	1.498251	9.654893	0.044828	0.048289	0.202141	-0.633245	0.378486	-1.123557	-0.294583	0.027907	0.088507	0.951109
29716	1.095870	1.441849	9.612735	0.020121	0.030832	0.180715	-0.632986	0.381768	-1.124815	-0.298196	0.027553	0.088598	0.949984
29717	1.085195	1.495066	9.638485	0.024631	0.024634	0.145326	-0.631645	0.383068	-1.127240	-0.301082	0.027146	0.088726	0.949073
29718	1.143382	1.491265	9.621041	0.024547	0.028047	0.115277	-0.630845	0.384985	-1.125145	-0.303443	0.026702	0.088952	0.948313
29719	1.050231	1.540552	9.598553	0.022614	0.030502	0.087015	-0.630850	0.386665	-1.124273	-0.305228	0.026100	0.089046	0.947748
29720	1.016021	1.552068	9.582973	0.010039	0.025104	0.085180	-0.629780	0.388657	-1.125719	-0.307007	0.025746	0.089030	0.947184
29721	1.089031	1.538828	9.594942	0.007320	0.000282	0.081461	-0.627897	0.388667	-1.128056	-0.308623	0.025806	0.089033	0.946657
29722	1.021331	1.532746	9.607354	0.006799	0.000624	0.067331	-0.628439	0.390117	-1.128956	-0.310019	0.025902	0.089115	0.946190
29723	0.914986	1.525966	9.657102	0.015743	0.009495	0.070974	-0.627232	0.391071	-1.128530	-0.311455	0.025716	0.089231	0.945712
29724	0.935043	1.497202	9.686822	0.005139	0.000737	0.062040	-0.628312	0.392210	-1.127664	-0.312747	0.025812	0.089284	0.945278
29725	0.963108	1.541404	9.644018	0.020968	0.002299	0.076238	-0.627510	0.393900	-1.128027	-0.314271	0.025735	0.089544	0.944750
29726	1.001469	1.551803	9.577713	0.028250	0.014828	0.075450	-0.627783	0.395369	-1.130019	-0.315856	0.025443	0.089938	0.944192
29727	0.929570	1.518945	9.626307	0.011460	0.014137	0.097511	-0.627518	0.397093	-1.131328	-0.317795	0.025241	0.089938	0.943547
29728	0.998784	1.459515	9.679433	0.004023	0.035109	0.109985	-0.625903	0.396556	-1.134224	-0.320044	0.024782	0.089728	0.942819
29729	0.935900	1.453519	9.682364	0.014595	0.026129	0.117047	-0.625103	0.398951	-1.134428	-0.322371	0.024367	0.089699	0.942039
29730	1.022102	1.491488	9.590837	-0.001963	0.039824	0.132978	-0.624301	0.400678	-1.136424	-0.325052	0.023900	0.089333	0.941164
29731	1.086592	1.431978	9.682336	-0.003461	0.034790	0.120550	-0.623237	0.403825	-1.132658	-0.327448	0.023452	0.088908	0.940384
29732	1.014326	1.401529	9.629794	0.015893	0.030880	0.069327	-0.621895	0.404682	-1.134280	-0.328922	0.022922	0.088965	0.939878
29733	0.980340	1.410627	9.669607	-0.006191	0.007230	0.083258	-0.621900	0.406362	-1.133408	-0.330565	0.022949	0.088685	0.939327
29734	1.015204	1.372423	9.723926	0.014456	0.002882	0.050577	-0.620828	0.407458	-1.132841	-0.331636	0.022920	0.088907	0.938929
29735	0.924073	1.441168	9.696537	0.029202	0.001549	0.037371	-0.620830	0.408043	-1.133639	-0.332423	0.022741	0.089347	0.938613
29736	0.954628	1.487847	9.689900	0.029940	-0.011922	0.007220	-0.620692	0.407209	-1.134484	-0.332664	0.022810	0.089978	0.938466
29737	0.959050	1.492771	9.586486	0.034874	-0.012321	0.024916	-0.622162	0.404430	-1.135374	-0.333194	0.022831	0.090624	0.938215
29738	0.966453	1.507486	9.721410	0.046000	-0.031387	0.008910	-0.620956	0.405324	-1.132364	-0.333439	0.023160	0.091685	0.938017
29739	0.952274	1.594612	9.619211	0.051529	-0.024144	0.005439	-0.622833	0.403675	-1.132667	-0.333589	0.023255	0.092735	0.937858
29740	1.010109	1.605368	9.582389	0.035229	-0.015519	0.010736	-0.623372	0.403800	-1.131431	-0.333892	0.023362	0.093487	0.937673
29741	0.961637	1.609347	9.607351	0.053579	0.000008	0.000293	-0.623368	0.403004	-1.133772	-0.333990	0.022979	0.094423	0.937554
29742	0.874791	1.588349	9.602437	0.027639	0.001751	0.028534	-0.623636	0.402438	-1.133515	-0.334655	0.022847	0.094909	0.937271
29743	0.918311	1.603712	9.666246	0.012599	-0.008696	0.050510	-0.625253	0.404397	-1.136973	-0.335658	0.022989	0.095111	0.936888
29744	0.994788	1.643932	9.579220	0.028938	-0.004001	0.046155	-0.623097	0.402642	-1.136783	-0.336640	0.022989	0.095652	0.936481
29745	0.995459	1.609957	9.577090	0.019996	-0.002255	0.044371	-0.623370	0.403768	-1.136198	-0.337542	0.022949	0.095956	0.936126
29746	1.020080	1.600700	9.640505	0.026958	-0.001523	0.053232	-0.623369	0.403146	-1.133768	-0.338656	0.022929	0.096440	0.935674
29747	0.985450	1.634058	9.629561	0.016542	0.004939	0.039986	-0.623369	0.403451	-1.134711	-0.339488	0.022768	0.096634	0.935356
29748	1.010000	1.619938	9.640050	0.015563	0.003089	0.042618	-0.623240	0.404817	-1.132626	-0.340408	0.022719	0.096878	0.934998
29749	1.067664	1.640403	9.610371	0.048181	0.010652	0.035683	-0.623642	0.404700	-1.133306	-0.341184	0.022230	0.097630	0.934649
29750	1.036058	1.634967	9.544445	-0.004373	0.003621	0.014264	-0.623102	0.403986	-1.133607	-0.341565	0.022251	0.097510	0.934521
29751	1.092641	1.606871	9.633056	-0.011682	0.001700	0.017752	-0.623107	0.405704	-1.134369	-0.341962	0.022307	0.097214	0.934406
29752	1.101009	1.665281	9.582319	0.013263	-0.011658	-0.008781	-0.623912	0.405143	-1.133833	-0.341895	0.022448	0.097539	0.934393
29753	1.108067	1.563455	9.638671	-0.010229	-0.000487	-0.037072	-0.623108	0.405666	-1.132736	-0.341263	0.022435	0.097313	0.934648
29754	1.116552	1.619441	9.609622	-0.006264	-0.002770	-0.051223	-0.623371	0.403819	-1.132248	-0.340416	0.022461	0.097231	0.934965
29755	1.029814	1.591161	9.592730	-0.018201	-0.013778	-0.077833	-0.624575	0.401742	-1.133118	-0.338992	0.022675	0.096964	0.935504
29756	0.990944	1.600169	9.620357	-0.018503	-0.017600	-0.067242	-0.625517	0.402034	-1.132553	-0.337812	0.023030	0.096761	0.935943
29757	1.034903	1.591262	9.669918	-0.017922	-0.014341	-0.054852	-0.625647	0.400602	-1.131781	-0.336816	0.023298	0.096492	0.936323
29758	0.995393	1.614812	9.586680	-0.002791	-0.010838	-0.047700	-0.625783	0.401508	-1.134065	-0.336027	0.023458	0.096528	0.936599
29759	0.989607	1.663261	9.595766	-0.021407	-0.011562	-0.024778	-0.626055	0.402191	-1.132678	-0.335597	0.023752	0.096162	0.936783
29760	1.019595	1.624968	9.640306	-0.005064	0.000221	-0.028194	-0.626860	0.401637	-1.132414	-0.335188	0.023758	0.096073	0.936939
29761	0.961517	1.614199	9.600089	-0.008283	0.009443	-0.006913	-0.627939	0.402606	-1.130327	-0.335139	0.023603	0.095804	0.936988
29762	1.029581	1.608154	9.626296	-0.011420	0.001939	0.008043	-0.626056	0.402597	-1.131848	-0.335409	0.023689	0.095567	0.936913
29763	1.044106	1.605988	9.607500	-0.009302	0.025267	0.000240	-0.626328	0.403283	-1.130597	-0.335524	0.023259	0.095172	0.936923
29764	1.049631	1.572101	9.607925	-0.007296	0.018391	-0.008639	-0.625789	0.402827	-1.129801	-0.335511	0.022978	0.094909	0.936961
29765	1.054349	1.577041	9.598404	-0.026088	0.010364	-0.014054	-0.627134	0.403283	-1.129770	-0.335323	0.022916	0.094307	0.937091
29766	1.030596	1.559621	9.641137	-0.024996	0.011436	-0.021112	-0.625793	0.404410	-1.130839	-0.335060	0.022860	0.093765	0.937241
29767	1.021356	1.537606	9.645835	-0.006515	0.019118	-0.037799	-0.625524	0.404274	-1.131391	-0.334452	0.022461	0.093482	0.937496
29768	1.030498	1.552328	9.564157	-0.022663	0.003089	-0.042374	-0.624717	0.403919	-1.129097	-0.333779	0.022505	0.093049	0.937778
29769	1.024176	1.523095	9.679732	-0.038686	0.022602	-0.045835	-0.625120	0.403793	-1.129369	-0.333011	0.022244	0.092143	0.938146
29770	0.978550	1.490700	9.608766	-0.023918	-0.001734	-0.063613	-0.624043	0.403486	-1.129391	-0.331931	0.022349	0.091727	0.938567
29771	0.967903	1.546347	9.658572	-0.038134	0.003635	-0.069813	-0.625656	0.403585	-1.132093	-0.330678	0.022396	0.090967	0.939082
29772	0.969667	1.468703	9.726616	-0.010229	0.000336	-0.070630	-0.625247	0.401883	-1.132425	-0.329477	0.022358	0.090798	0.939522
29773	0.883136	1.539952	9.636761	-0.007366	-0.007416	-0.044130	-0.625785	0.401694	-1.129837	-0.328699	0.022454	0.090675	0.939804
29774	0.933769	1.545721	9.590125	-0.026428	-0.002414	-0.037095	-0.625924	0.403107	-1.129518	-0.328116	0.022636	0.090204	0.940048
29775	0.921205	1.458106	9.662620	-0.003582	0.000808	-0.015780	-0.626862	0.401990	-1.129271	-0.327888	0.022602	0.090085	0.940140
29776	0.900494	1.525705	9.671103	0.004996	0.002264	0.000171	-0.624972	0.399398	-1.129377	-0.328018	0.022557	0.090157	0.940089
29777	0.920562	1.487224	9.643122	-0.023688	0.005667	-0.003436	-0.626181	0.399290	-1.129638	-0.328021	0.022584	0.089621	0.940138
29778	0.934818	1.506907	9.677113	-0.013444	0.008786	0.017829	-0.625791	0.403673	-1.129637	-0.328493	0.022568	0.089296	0.940005
29779	0.954380	1.497551	9.672969	0.013956	0.004077	0.001968	-0.625247	0.401698	-1.130525	-0.328611	0.022387	0.089476	0.939951
29780	0.905836	1.491808	9.613748	0.001283	-0.003190	0.003662	-0.625116	0.402550	-1.130771	-0.328800	0.022475	0.089513	0.939879
29781	0.945048	1.482818	9.694459	0.002944	0.009099	0.010809	-0.624851	0.404114	-1.131268	-0.329089	0.022285	0.089449	0.939789
29782	0.978213	1.512546	9.639885	0.024763	-0.004678	0.000173	-0.625792	0.403988	-1.130989	-0.329223	0.022240	0.089938	0.939696
29783	0.969200	1.478395	9.639866	-0.018367	0.009183	0.000129	-0.625656	0.403714	-1.131544	-0.329302	0.022173	0.089479	0.939714
29784	0.992811	1.512813	9.659590	-0.011630	0.002568	-0.017580	-0.624850	0.404001	-1.132497	-0.329098	0.022199	0.089245	0.939807
29785	1.012603	1.488893	9.636304	0.001871	0.002682	-0.017540	-0.625384	0.402569	-1.131312	-0.328842	0.022093	0.089219	0.939901
29786	0.935048	1.492343	9.657971	-0.012300	-0.009625	-0.028256	-0.626060	0.403686	-1.129906	-0.328416	0.022334	0.089057	0.940060
29787	0.939676	1.497278	9.619559	-0.007347	-0.004688	-0.010528	-0.628347	0.404009	-1.129324	-0.328275	0.022439	0.088904	0.940121
29788	0.934354	1.526317	9.652879	-0.005818	0.009243	0.001943	-0.625796	0.404916	-1.128235	-0.328455	0.022336	0.088726	0.940078
29789	0.944864	1.477950	9.605421	-0.005214	-0.004364	-0.022896	-0.626329	0.403522	-1.128683	-0.328083	0.022399	0.088619	0.940216
29790	0.968824	1.500239	9.658948	-0.018166	-0.008331	-0.010592	-0.626331	0.404381	-1.129063	-0.327991	0.022686	0.088330	0.940269
29791	0.984795	1.432558	9.684022	0.010116	-0.006855	-0.024641	-0.627133	0.402719	-1.129925	-0.327588	0.022694	0.088528	0.940390
29792	0.927779	1.492211	9.657749	-0.008803	-0.011462	-0.024719	-0.626860	0.401593	-1.130509	-0.327229	0.022953	0.088442	0.940517
29793	0.992608	1.517661	9.625845	-0.000126	0.000711	-0.010483	-0.627405	0.404066	-1.132738	-0.327101	0.022911	0.088394	0.940567
29794	0.969139	1.478392	9.620606	0.002102	0.001121	-0.026380	-0.626997	0.402464	-1.131296	-0.326746	0.022858	0.088432	0.940688
29795	0.935397	1.480215	9.691775	-0.003720	0.002456	-0.010471	-0.626058	0.403336	-1.133185	-0.326619	0.022807	0.088306	0.940745
29796	0.934942	1.492338	9.624266	0.002331	-0.011894	-0.003470	-0.627267	0.402722	-1.129923	-0.326669	0.023038	0.088422	0.940711
29797	0.983125	1.507779	9.630443	-0.009504	0.000281	0.003633	-0.627676	0.404701	-1.129310	-0.326801	0.023091	0.088198	0.940685
29798	0.963795	1.507430	9.646703	0.017300	-0.000559	0.010788	-0.627805	0.402694	-1.128147	-0.327143	0.023037	0.088515	0.940538
29799	0.920705	1.482372	9.657606	0.016967	0.008864	0.025002	-0.627803	0.401826	-1.127359	-0.327705	0.022792	0.088724	0.940329
29800	0.993814	1.461850	9.655190	0.009881	0.002718	0.019621	-0.627810	0.404104	-1.127829	-0.328219	0.022740	0.088876	0.940136
29801	0.934212	1.531168	9.638394	0.006151	0.005219	0.024941	-0.627809	0.404154	-1.130007	-0.328767	0.022634	0.088907	0.939944
29802	0.915935	1.482288	9.681533	0.001999	0.008214	0.046170	-0.627538	0.403588	-1.130300	-0.329779	0.022579	0.088863	0.939596
29803	0.978488	1.497984	9.635189	0.020313	-0.005503	0.031981	-0.627000	0.403236	-1.127867	-0.330446	0.022593	0.089227	0.939326
29804	0.968169	1.526927	9.620210	0.016556	0.001402	0.039087	-0.626732	0.403377	-1.128138	-0.331322	0.022556	0.089504	0.938992
29805	0.998060	1.493487	9.664711	0.027558	0.005228	0.032067	-0.627814	0.405674	-1.128323	-0.332014	0.022323	0.089936	0.938712
29806	0.985196	1.522380	9.611137	0.020211	-0.007369	0.035503	-0.627807	0.403292	-1.129490	-0.332808	0.022420	0.090342	0.938389
29807	0.992393	1.532225	9.649801	0.004081	0.008499	0.035551	-0.627810	0.404585	-1.130265	-0.333560	0.022289	0.090311	0.938128
29808	1.071675	1.443840	9.638457	0.020628	-0.019368	0.017730	-0.627544	0.405617	-1.132277	-0.334011	0.022575	0.090814	0.937912
29809	0.991501	1.566189	9.582113	0.003040	-0.012059	0.003590	-0.627542	0.405013	-1.130663	-0.334126	0.022783	0.090917	0.937857
29810	1.070758	1.499666	9.700597	-0.005431	-0.018709	-0.017715	-0.628077	0.404223	-1.132725	-0.333898	0.023167	0.090942	0.937926
29811	1.031472	1.513511	9.627069	0.024470	-0.016510	-0.024670	-0.628889	0.405591	-1.129811	-0.333485	0.023268	0.091490	0.938017
29812	1.020765	1.561868	9.611931	-0.012327	-0.025578	-0.030147	-0.629692	0.404156	-1.128214	-0.333017	0.023803	0.091438	0.938175
29813	1.060123	1.538309	9.647019	0.003366	-0.011744	-0.008800	-0.629963	0.404861	-1.127780	-0.332900	0.023987	0.091554	0.938200
29814	1.026320	1.527983	9.621986	0.014184	-0.018725	-0.010570	-0.632113	0.404605	-1.126810	-0.332825	0.024252	0.091944	0.938182
29815	1.040492	1.547662	9.629495	0.000043	-0.018601	-0.020343	-0.631576	0.404888	-1.127352	-0.332478	0.024567	0.092051	0.938287
29816	1.015534	1.578764	9.597199	0.003211	-0.015436	-0.003510	-0.631845	0.404879	-1.126668	-0.332545	0.024855	0.092210	0.938239
29817	1.074973	1.519155	9.623547	0.001316	-0.015536	0.000008	-0.632521	0.406008	-1.125806	-0.332585	0.025142	0.092312	0.938207
29818	1.070154	1.521498	9.647453	0.008988	-0.004410	-0.015809	-0.633052	0.403925	-1.127093	-0.332440	0.025163	0.092512	0.938239
29819	1.065520	1.509275	9.637774	0.015663	-0.021661	0.000900	-0.633047	0.402223	-1.127012	-0.332493	0.025474	0.092923	0.938171
29820	1.091635	1.534023	9.621538	0.010322	-0.013681	0.000044	-0.633322	0.404494	-1.126935	-0.332641	0.025688	0.093202	0.938085
29821	1.094611	1.509803	9.643477	0.012071	-0.014599	0.001812	-0.634665	0.403632	-1.125041	-0.332722	0.025894	0.093498	0.938021
29822	1.127530	1.554093	9.603230	0.005356	-0.011549	-0.015879	-0.635198	0.402222	-1.124808	-0.332561	0.026072	0.093678	0.938055
29823	1.103489	1.548805	9.631419	-0.004639	-0.011721	-0.012371	-0.635466	0.401753	-1.122642	-0.332373	0.026313	0.093651	0.938118
29824	1.098778	1.543866	9.643349	0.010588	-0.016971	-0.010587	-0.636408	0.401922	-1.122898	-0.332316	0.026567	0.093962	0.938100
29825	1.069168	1.557886	9.565301	0.010384	-0.021597	-0.003537	-0.636138	0.401617	-1.122230	-0.332283	0.026910	0.094278	0.938070
29826	1.060190	1.533454	9.637428	-0.010004	-0.005488	0.021257	-0.635067	0.402685	-1.120438	-0.332839	0.027144	0.094110	0.937883
29827	1.101370	1.529343	9.605021	-0.007864	-0.008696	0.007974	-0.636137	0.401174	-1.121427	-0.333037	0.027388	0.093990	0.937818
29828	1.122424	1.568568	9.612594	0.000478	-0.012771	0.031838	-0.636413	0.403251	-1.119042	-0.333771	0.027710	0.094060	0.937540
29829	1.197961	1.550519	9.627084	0.015254	-0.001667	0.019562	-0.635869	0.401269	-1.119657	-0.334212	0.027693	0.094324	0.937357
29830	1.168734	1.549983	9.578045	-0.003956	0.002249	-0.001683	-0.636010	0.403248	-1.119319	-0.334358	0.027699	0.094230	0.937314
29831	1.147154	1.537453	9.572663	-0.019964	0.002288	-0.008800	-0.638292	0.402834	-1.123663	-0.334255	0.027793	0.093824	0.937389
29832	1.195386	1.550467	9.578859	-0.026945	0.009520	-0.015860	-0.636544	0.402794	-1.123685	-0.334136	0.027790	0.093258	0.937488
29833	1.176698	1.521000	9.614617	-0.032132	0.014985	-0.022909	-0.636008	0.403191	-1.122997	-0.333786	0.027706	0.092550	0.937685
29834	1.123322	1.522458	9.605747	-0.050082	0.004250	-0.026559	-0.637092	0.406060	-1.123437	-0.333458	0.027935	0.091592	0.937889
29835	1.138724	1.486328	9.649823	-0.043437	-0.003285	-0.007139	-0.636689	0.406050	-1.123442	-0.333363	0.028300	0.090785	0.937990
29836	1.114403	1.485883	9.620193	-0.010398	0.002892	-0.029976	-0.636286	0.406340	-1.124118	-0.332996	0.028283	0.090582	0.938141
29837	1.124074	1.490917	9.644525	-0.031943	0.004534	-0.031804	-0.636822	0.405468	-1.122642	-0.332458	0.028381	0.089954	0.938389
29838	1.090459	1.475741	9.648422	-0.019248	0.010038	-0.034374	-0.636284	0.405613	-1.123324	-0.332012	0.028282	0.089540	0.938590
29839	1.063403	1.494671	9.642634	-0.017566	0.009941	-0.029943	-0.636019	0.406734	-1.123019	-0.331527	0.028184	0.089145	0.938802
29840	1.075988	1.470622	9.638388	-0.005061	-0.000666	-0.028205	-0.636018	0.406479	-1.124253	-0.331204	0.028201	0.089066	0.938923
29841	1.064467	1.443711	9.657495	-0.000940	-0.000982	-0.014046	-0.637359	0.405484	-1.122771	-0.331007	0.028225	0.089045	0.938993
29842	1.090510	1.470886	9.634016	0.003481	0.002525	-0.010480	-0.636689	0.406198	-1.123709	-0.331018	0.028158	0.089095	0.938987
29843	1.071557	1.441405	9.585511	-0.011614	0.003518	0.016008	-0.637087	0.404203	-1.122816	-0.331387	0.028221	0.088828	0.938880
29844	1.100911	1.437088	9.644219	-0.023411	0.019271	0.022253	-0.636959	0.406469	-1.122880	-0.332006	0.028079	0.088243	0.938721
29845	1.072393	1.402580	9.605088	-0.025508	0.000326	-0.003505	-0.636827	0.407347	-1.124215	-0.331996	0.028260	0.087745	0.938766
29846	1.101868	1.393411	9.671059	-0.041884	0.008886	0.004448	-0.634272	0.406992	-1.123712	-0.332270	0.028402	0.086892	0.938744
29847	1.097121	1.393329	9.702209	-0.018063	0.004168	-0.012305	-0.635890	0.408769	-1.125405	-0.332106	0.028448	0.086512	0.938835
29848	1.077486	1.392964	9.622169	-0.019817	0.002415	-0.014084	-0.636161	0.409449	-1.123882	-0.332038	0.028533	0.086128	0.938892
29849	1.048670	1.385162	9.657452	-0.034384	-0.003173	-0.008855	-0.635087	0.409843	-1.123610	-0.331917	0.028830	0.085487	0.938985
29850	1.034803	1.358211	9.700561	-0.009305	0.002240	-0.003434	-0.636029	0.409987	-1.122777	-0.332047	0.028867	0.085294	0.938955
29851	1.077973	1.373555	9.653625	0.010251	0.011033	0.007284	-0.635622	0.408851	-1.123091	-0.332278	0.028628	0.085386	0.938872
29852	1.063235	1.375710	9.605010	-0.007776	0.003767	0.007185	-0.636703	0.410864	-1.123286	-0.332613	0.028644	0.085206	0.938770
29853	1.054409	1.343998	9.679605	-0.005170	0.009904	0.011654	-0.634957	0.411259	-1.123702	-0.332915	0.028536	0.085012	0.938683
29854	1.039476	1.363148	9.676595	0.004891	0.009251	0.005496	-0.633610	0.410064	-1.122394	-0.333236	0.028362	0.085034	0.938573
29855	1.046929	1.348714	9.643229	0.003156	-0.008412	0.000073	-0.635761	0.410428	-1.123719	-0.333294	0.028521	0.085123	0.938539
29856	1.056085	1.378013	9.657734	-0.009698	-0.001669	0.010681	-0.636299	0.410591	-1.124116	-0.333676	0.028659	0.084941	0.938416
29857	1.059268	1.339228	9.653309	0.008966	0.009723	-0.012173	-0.635763	0.411000	-1.123973	-0.333539	0.028417	0.085024	0.938464
29858	1.053616	1.377967	9.643214	0.014064	-0.004677	-0.003408	-0.634822	0.411256	-1.123703	-0.333688	0.028427	0.085317	0.938385
29859	1.065820	1.373333	9.641216	-0.019004	0.004112	-0.010531	-0.634825	0.412071	-1.122179	-0.333556	0.028479	0.084911	0.938467
29860	1.078243	1.363852	9.677778	-0.000984	0.009599	-0.010442	-0.635899	0.411387	-1.122189	-0.333566	0.028312	0.084829	0.938475
29861	1.072975	1.373459	9.605326	0.003461	-0.003701	-0.010511	-0.635222	0.410006	-1.124420	-0.333434	0.028362	0.084898	0.938515
29862	1.044286	1.368093	9.695963	0.003092	-0.000498	0.003658	-0.635089	0.410418	-1.124000	-0.333709	0.028379	0.084953	0.938412
29863	1.113242	1.301362	9.621550	-0.005304	0.006181	-0.017554	-0.635629	0.410944	-1.121662	-0.333457	0.028292	0.084793	0.938518
29864	1.065313	1.397599	9.633796	-0.013448	-0.002778	-0.017631	-0.636298	0.410132	-1.122633	-0.333310	0.028427	0.084564	0.938587
29865	1.054799	1.329443	9.711020	0.014070	-0.002897	-0.003397	-0.635358	0.410529	-1.122359	-0.333319	0.028405	0.084820	0.938561
29866	1.046169	1.387543	9.647728	0.021239	-0.009951	-0.003418	-0.636028	0.409726	-1.123739	-0.333467	0.028466	0.085283	0.938465
29867	1.065843	1.373334	9.648439	0.006679	-0.004024	0.003643	-0.635357	0.410113	-1.122781	-0.333602	0.028525	0.085404	0.938404
29868	1.039027	1.382559	9.657176	0.010456	-0.001173	-0.002510	-0.634144	0.409421	-1.124724	-0.333777	0.028494	0.085605	0.938324
29869	1.067863	1.392791	9.643539	-0.001248	-0.007471	-0.003478	-0.637101	0.409351	-1.124828	-0.333768	0.028657	0.085605	0.938323
29870	1.078103	1.366274	9.648869	0.001703	0.016688	-0.008620	-0.635354	0.409311	-1.124849	-0.333837	0.028341	0.085526	0.938315
29871	1.073576	1.354056	9.672894	0.002981	0.016218	0.010832	-0.634818	0.409824	-1.123069	-0.334140	0.028056	0.085438	0.938224
29872	1.092577	1.368963	9.644478	0.003280	-0.001208	-0.003428	-0.635763	0.411280	-1.123828	-0.334287	0.028073	0.085505	0.938165
29873	1.077794	1.383263	9.658360	-0.003952	0.002243	-0.001658	-0.634954	0.410450	-1.125498	-0.334328	0.028077	0.085387	0.938161
29874	1.102172	1.373993	9.644734	-0.010929	0.009472	-0.008711	-0.634550	0.410167	-1.125921	-0.334386	0.027980	0.085120	0.938167
29875	1.067863	1.392791	9.643539	-0.007330	-0.001124	-0.010529	-0.634414	0.409575	-1.124988	-0.334252	0.028056	0.084968	0.938227
29876	1.092317	1.383526	9.653989	0.006831	-0.001222	-0.001650	-0.634417	0.410350	-1.121695	-0.334440	0.028052	0.085101	0.938148
29877	1.029496	1.375104	9.661754	0.003257	0.004078	-0.001613	-0.634685	0.410085	-1.122245	-0.334488	0.027975	0.085108	0.938132
29878	1.073061	1.378322	9.663067	0.021112	0.004099	0.003738	-0.634681	0.408327	-1.119715	-0.334782	0.027785	0.085470	0.938000
29879	1.058008	1.402324	9.652795	0.005032	0.014697	0.001106	-0.634415	0.409324	-1.120230	-0.334901	0.027502	0.085439	0.937969
29880	1.034474	1.372769	9.688405	0.024901	0.004304	-0.003314	-0.633337	0.408727	-1.119990	-0.335092	0.027268	0.085875	0.937867
29881	1.033320	1.416436	9.598970	0.013626	0.023240	0.017991	-0.634137	0.406820	-1.122493	-0.335546	0.026794	0.085939	0.937713
29882	1.041220	1.397167	9.676392	0.012587	0.014257	0.021464	-0.634139	0.407251	-1.122752	-0.336176	0.026503	0.086063	0.937484
29883	1.033717	1.401881	9.632794	0.010291	-0.001329	0.003678	-0.633200	0.407953	-1.123421	-0.336318	0.026487	0.086237	0.937418
29884	1.023683	1.421121	9.646785	-0.004866	0.003157	0.032834	-0.632662	0.408069	-1.122879	-0.337159	0.026538	0.086103	0.937127
29885	1.044265	1.372950	9.719998	0.038812	0.006630	0.015308	-0.632930	0.407972	-1.124513	-0.337547	0.026199	0.086750	0.936936
29886	0.994287	1.435153	9.636147	0.031549	-0.003237	0.016116	-0.633200	0.408242	-1.123684	-0.338085	0.026095	0.087351	0.936689
29887	1.057217	1.441151	9.647663	0.016793	-0.003684	0.029314	-0.631854	0.407645	-1.123719	-0.338706	0.026122	0.087649	0.936437
29888	1.042600	1.443313	9.637568	0.038290	-0.000058	0.033828	-0.633064	0.407833	-1.124516	-0.339577	0.025944	0.088345	0.936061
29889	1.016103	1.440408	9.670480	0.030806	0.010240	0.046253	-0.632528	0.408104	-1.124513	-0.340546	0.025643	0.088802	0.935673
29890	1.032413	1.469833	9.649093	0.048968	-0.010702	0.036447	-0.632256	0.406934	-1.123192	-0.341448	0.025596	0.089768	0.935254
29891	1.098983	1.524442	9.585727	0.023538	-0.004929	0.046114	-0.632522	0.406763	-1.127825	-0.342382	0.025629	0.090195	0.934870
29892	1.128609	1.503135	9.622906	0.029499	-0.005241	0.024906	-0.633061	0.407040	-1.126992	-0.343080	0.025589	0.090766	0.934560
29893	1.114382	1.490741	9.644228	0.046155	-0.008220	0.007261	-0.632384	0.405105	-1.123659	-0.343294	0.025462	0.091662	0.934398
29894	1.123004	1.534588	9.581573	0.024803	-0.006403	-0.001638	-0.632118	0.405785	-1.122687	-0.343515	0.025426	0.092167	0.934268
29895	1.108970	1.519775	9.648658	0.021751	-0.009459	-0.022883	-0.633188	0.404130	-1.123545	-0.343150	0.025436	0.092633	0.934355
29896	1.093250	1.568035	9.580407	0.039894	-0.009178	-0.028125	-0.633180	0.401631	-1.125804	-0.342886	0.025298	0.093453	0.934375
29897	1.049906	1.557540	9.603230	0.011002	0.001114	-0.022836	-0.633043	0.400779	-1.125833	-0.342536	0.025183	0.093648	0.934487
29898	1.021585	1.530330	9.672377	0.007170	-0.018607	-0.017664	-0.633316	0.402528	-1.127680	-0.342458	0.025462	0.093916	0.934481
29899	1.044254	1.596279	9.593134	0.017774	-0.009847	-0.008740	-0.633850	0.401118	-1.127447	-0.342353	0.025528	0.094305	0.934478
29900	1.061947	1.562615	9.610783	0.015675	-0.003058	0.003671	-0.632776	0.401339	-1.125818	-0.342680	0.025502	0.094614	0.934328
29901	1.068630	1.601585	9.670876	0.023765	0.006748	0.005523	-0.633853	0.401590	-1.123347	-0.342876	0.025241	0.094994	0.934224
29902	1.077590	1.616298	9.531417	0.023584	-0.004056	0.010758	-0.633310	0.400168	-1.123671	-0.343323	0.025194	0.095454	0.934014
29903	1.072645	1.635639	9.622596	0.006222	0.001762	0.021348	-0.633846	0.399476	-1.123824	-0.343796	0.025175	0.095536	0.933832
29904	1.068222	1.606422	9.572127	0.002579	0.002516	-0.010482	-0.632773	0.400162	-1.123950	-0.343858	0.025107	0.095569	0.933808
29905	1.101969	1.619175	9.594732	-0.004196	0.012649	0.009003	-0.633312	0.400936	-1.126234	-0.344116	0.024932	0.095391	0.933736
29906	1.107210	1.599849	9.597446	0.000019	0.002629	-0.015803	-0.632238	0.401459	-1.125412	-0.344092	0.024869	0.095378	0.933748
29907	1.075262	1.625976	9.622749	-0.012117	0.001186	-0.033526	-0.632775	0.401182	-1.125143	-0.343530	0.024881	0.095154	0.933977
29908	1.086970	1.635892	9.555630	-0.020852	0.006665	-0.042361	-0.632373	0.401773	-1.126626	-0.343016	0.024834	0.094738	0.934210
29909	1.111962	1.602361	9.583130	-0.031384	0.003285	-0.053029	-0.631834	0.401201	-1.126923	-0.342083	0.024903	0.094153	0.934609
29910	1.096589	1.645781	9.594367	-0.026144	0.010265	-0.045894	-0.631835	0.401953	-1.128805	-0.341521	0.024817	0.093614	0.934871
29911	1.039236	1.601040	9.568871	-0.046213	0.011608	-0.035324	-0.631699	0.400889	-1.125846	-0.340926	0.024864	0.092691	0.935179
29912	1.049752	1.572108	9.646445	-0.025568	-0.009509	-0.037166	-0.632911	0.401792	-1.126891	-0.340459	0.025164	0.092293	0.935380
29913	1.030775	1.549914	9.636401	-0.014901	-0.007775	-0.031811	-0.631839	0.402387	-1.123072	-0.339909	0.025364	0.092086	0.935595
29914	1.033246	1.547531	9.636496	-0.023485	-0.010951	-0.014178	-0.632647	0.402805	-1.121960	-0.339889	0.025718	0.091726	0.935628
29915	1.055292	1.538222	9.651686	-0.011302	-0.019198	-0.000052	-0.631843	0.403781	-1.122074	-0.339914	0.026164	0.091647	0.935615
29916	1.099366	1.509886	9.614736	-0.011566	-0.015905	0.010570	-0.632778	0.402195	-1.126063	-0.340350	0.026575	0.091531	0.935456
29917	1.148373	1.484072	9.621249	0.005610	-0.018395	-0.026533	-0.633452	0.402776	-1.126036	-0.339891	0.026846	0.091778	0.935591
29918	1.084898	1.514485	9.667217	-0.007602	-0.027092	-0.038996	-0.634256	0.401565	-1.121845	-0.339402	0.027346	0.091839	0.935748
29919	1.075906	1.475477	9.643163	-0.014196	-0.009719	-0.024756	-0.633991	0.402679	-1.121267	-0.338981	0.027592	0.091653	0.935912
29920	1.129369	1.471594	9.664091	-0.008555	-0.018295	-0.035414	-0.635059	0.400476	-1.122960	-0.338573	0.027941	0.091635	0.936051
29921	1.138378	1.496027	9.601594	0.011137	-0.011150	-0.030004	-0.636678	0.402479	-1.122196	-0.338065	0.028034	0.091934	0.936202
29922	1.055745	1.509094	9.610995	-0.016160	-0.004579	-0.017653	-0.638152	0.400827	-1.122777	-0.338004	0.028211	0.091671	0.936244
29923	1.072142	1.422001	9.648265	-0.035824	-0.017013	-0.024868	-0.635331	0.401630	-1.123600	-0.337555	0.028739	0.091123	0.936444
29924	1.031814	1.494094	9.612782	-0.018211	-0.008372	-0.008837	-0.638023	0.402825	-1.123530	-0.337658	0.029016	0.090842	0.936426
29925	1.105588	1.451743	9.682770	-0.025825	-0.005268	0.007056	-0.636815	0.403200	-1.122579	-0.337833	0.029312	0.090381	0.936398
29926	1.091005	1.451477	9.667880	-0.007573	-0.011965	-0.003535	-0.636139	0.401907	-1.122493	-0.338005	0.029597	0.090320	0.936333
29927	1.075927	1.470619	9.619127	-0.008276	-0.000285	-0.008763	-0.636940	0.399937	-1.122275	-0.337903	0.029650	0.090161	0.936383
29928	1.081252	1.451298	9.648324	-0.020327	0.005487	0.005380	-0.636818	0.403990	-1.119966	-0.338256	0.029712	0.089738	0.936294
29929	1.095312	1.475830	9.650977	-0.008992	0.008790	0.019578	-0.636550	0.404267	-1.119961	-0.338700	0.029649	0.089487	0.936160
29930	1.132394	1.437659	9.640367	0.008227	0.003733	0.014289	-0.636951	0.403587	-1.120795	-0.339214	0.029568	0.089604	0.935965
29931	1.122096	1.461745	9.601353	-0.011759	0.003389	0.021299	-0.635747	0.405702	-1.121557	-0.339680	0.029628	0.089336	0.935820
29932	1.139030	1.471768	9.654757	-0.004667	0.001586	0.024841	-0.636690	0.406277	-1.120983	-0.340400	0.029692	0.089221	0.935567
29933	1.173199	1.455392	9.627042	0.001903	0.003661	0.015143	-0.637362	0.406642	-1.123823	-0.340758	0.029646	0.089213	0.935439
29934	1.207221	1.448725	9.613692	-0.018362	-0.010271	-0.003582	-0.636289	0.407344	-1.124630	-0.340942	0.029972	0.088940	0.935388
29935	1.167999	1.472290	9.621940	-0.010989	0.002343	-0.007891	-0.637366	0.407799	-1.124875	-0.340859	0.030001	0.088718	0.935438
29936	1.158338	1.472116	9.631274	-0.005401	-0.002747	-0.015861	-0.638169	0.406352	-1.122734	-0.340811	0.030078	0.088642	0.935460
29937	1.173307	1.448110	9.615064	-0.014641	-0.025180	-0.010731	-0.637631	0.406346	-1.123012	-0.340624	0.030644	0.088544	0.935519
29938	1.148988	1.452524	9.616692	-0.007341	-0.002896	-0.010560	-0.636967	0.408823	-1.120489	-0.340748	0.030740	0.088433	0.935481
29939	1.180114	1.472510	9.622311	-0.005243	0.000942	-0.021146	-0.637235	0.408558	-1.121039	-0.340418	0.030736	0.088342	0.935610
29940	1.177921	1.457903	9.603095	-0.021771	0.000497	-0.008822	-0.637231	0.407105	-1.119452	-0.340524	0.030874	0.087935	0.935605
29941	1.144907	1.423324	9.674562	-0.011315	-0.000669	-0.030007	-0.637367	0.407897	-1.122965	-0.340022	0.030927	0.087749	0.935804
29942	1.124122	1.476344	9.567603	-0.010859	0.004227	-0.012288	-0.638037	0.407179	-1.121891	-0.340107	0.030912	0.087524	0.935795
29943	1.134445	1.457118	9.645098	-0.018465	0.009106	0.003629	-0.637501	0.407891	-1.122555	-0.340246	0.030887	0.087120	0.935782
29944	1.111293	1.393573	9.587091	-0.003388	0.000995	-0.022888	-0.636290	0.407605	-1.123668	-0.340140	0.030863	0.087064	0.935827
29945	1.100751	1.444368	9.639345	-0.016655	0.010897	0.003655	-0.636826	0.407375	-1.125440	-0.340285	0.030791	0.086682	0.935812
29946	1.082545	1.393063	9.689727	0.010366	0.016457	0.003780	-0.636967	0.409011	-1.122525	-0.340674	0.030434	0.086760	0.935675
29947	1.053019	1.407087	9.638162	0.006218	0.008826	0.023175	-0.636967	0.409030	-1.123342	-0.341194	0.030275	0.086806	0.935486
29948	1.096759	1.403027	9.649164	-0.005381	0.005285	0.018686	-0.636969	0.409562	-1.121827	-0.341811	0.030262	0.086656	0.935275
29949	1.115970	1.408228	9.625641	-0.010297	0.001317	0.033670	-0.635895	0.410075	-1.120597	-0.342504	0.030373	0.086437	0.935039
29950	1.130896	1.389078	9.626244	-0.000792	0.008947	0.016065	-0.635087	0.409824	-1.122793	-0.343087	0.030256	0.086349	0.934837
29951	1.104692	1.369183	9.644848	-0.004230	0.013492	0.010785	-0.636167	0.411283	-1.123551	-0.343376	0.030058	0.086174	0.934753
29952	1.092031	1.393228	9.625020	-0.024134	0.010570	0.014242	-0.635099	0.413782	-1.122393	-0.343923	0.030067	0.085640	0.934601
29953	1.112170	1.359609	9.649964	-0.004564	0.022919	0.024988	-0.634693	0.412822	-1.124199	-0.344494	0.029720	0.085383	0.934425
29954	1.112621	1.337769	9.654958	-0.004794	0.014683	-0.001587	-0.634156	0.413260	-1.125280	-0.344738	0.029494	0.085191	0.934360
29955	1.103009	1.335168	9.664311	0.001346	-0.004889	0.000961	-0.634158	0.413955	-1.124713	-0.344815	0.029585	0.085248	0.934323
29956	1.096714	1.403024	9.634719	0.006145	0.004281	-0.008691	-0.633081	0.413213	-1.124341	-0.344945	0.029464	0.085337	0.934271
29957	1.077662	1.385685	9.631858	-0.008544	0.002116	0.001863	-0.633615	0.412250	-1.125047	-0.345046	0.029493	0.085162	0.934249
29958	1.077876	1.378408	9.653584	-0.005672	0.009384	-0.003386	-0.632682	0.414450	-1.123080	-0.345262	0.029368	0.084991	0.934188
29959	1.024829	1.365308	9.656870	-0.009072	0.016617	-0.009527	-0.633482	0.412477	-1.122726	-0.345174	0.029108	0.084711	0.934254
29960	1.087560	1.378584	9.651473	-0.004197	-0.010380	0.005331	-0.633486	0.413622	-1.123234	-0.345490	0.029359	0.084698	0.934131
29961	1.116731	1.369399	9.621143	-0.007470	0.009370	-0.003399	-0.632681	0.414510	-1.125666	-0.345505	0.029235	0.084495	0.934148
29962	1.040065	1.334028	9.679239	-0.008197	0.005979	-0.010479	-0.632413	0.414768	-1.124843	-0.345581	0.029179	0.084305	0.934139
29963	1.063500	1.363577	9.612331	-0.019590	-0.000033	-0.022935	-0.632681	0.414485	-1.124577	-0.345208	0.029279	0.083950	0.934305
29964	1.054604	1.327003	9.634000	-0.042043	0.008726	0.010649	-0.632686	0.415876	-1.123443	-0.345625	0.029444	0.083095	0.934222
29965	1.085175	1.252302	9.633095	-0.035883	0.009479	-0.017621	-0.633223	0.415919	-1.124797	-0.345358	0.029489	0.082363	0.934385
29966	1.069967	1.298159	9.711722	-0.032505	-0.006624	-0.012410	-0.634029	0.415790	-1.124519	-0.345314	0.029838	0.081805	0.934439
29967	1.068238	1.264141	9.716741	0.002131	-0.013898	-0.030027	-0.633493	0.416526	-1.126272	-0.344799	0.030037	0.081949	0.934610
29968	1.034854	1.353355	9.686155	-0.003665	-0.017854	-0.015921	-0.631883	0.417323	-1.125584	-0.344761	0.030385	0.082012	0.934607
29969	1.064262	1.329607	9.639091	0.019923	-0.019201	0.010662	-0.632013	0.415920	-1.126036	-0.345008	0.030623	0.082501	0.934465
29970	1.074148	1.320076	9.639466	0.008277	-0.007741	0.010697	-0.634835	0.415707	-1.126283	-0.345416	0.030750	0.082699	0.934293
29971	1.094026	1.301019	9.673923	0.006163	-0.014242	0.021253	-0.634565	0.415094	-1.124535	-0.345860	0.031008	0.082891	0.934103
29972	1.060135	1.300405	9.682516	0.002571	-0.012497	0.021261	-0.634696	0.413965	-1.124570	-0.346449	0.031281	0.083008	0.933865
29973	1.067328	1.300533	9.658663	-0.001191	0.003255	0.030189	-0.634975	0.417356	-1.123913	-0.347084	0.031274	0.082933	0.933636
29974	1.106483	1.281823	9.660006	-0.000923	-0.000034	0.019552	-0.634703	0.416217	-1.123953	-0.347666	0.031336	0.082900	0.933421
29975	1.080264	1.261927	9.673795	0.004429	-0.010659	0.019507	-0.635242	0.416510	-1.123801	-0.348082	0.031532	0.083029	0.933247
29976	1.084947	1.271724	9.683494	0.000489	-0.002151	0.033693	-0.635783	0.417941	-1.123884	-0.348916	0.031647	0.083028	0.932932
29977	1.109085	1.272159	9.655344	0.005736	-0.004904	0.038992	-0.636459	0.419089	-1.123839	-0.349707	0.031758	0.083126	0.932624
29978	1.152989	1.258390	9.656796	0.002593	-0.008046	0.021271	-0.635381	0.418360	-1.124012	-0.350296	0.031948	0.083214	0.932388
29979	1.152213	1.297218	9.656479	0.004391	-0.018655	0.019439	-0.635923	0.419678	-1.125324	-0.350698	0.032296	0.083394	0.932209
29980	1.171484	1.302423	9.652216	0.006676	-0.004906	0.003617	-0.636322	0.418240	-1.124004	-0.350972	0.032368	0.083547	0.932090
29981	1.157222	1.287597	9.647076	-0.004149	-0.000597	0.005382	-0.635386	0.419763	-1.123422	-0.351136	0.032418	0.083450	0.932035
29982	1.161838	1.302249	9.666365	0.010574	-0.011679	-0.008790	-0.636727	0.418661	-1.123441	-0.351181	0.032567	0.083732	0.931987
29983	1.185279	1.326940	9.570606	0.008677	-0.002937	-0.003439	-0.636054	0.418655	-1.123858	-0.351186	0.032557	0.083899	0.931971
29984	1.152835	1.272958	9.700012	-0.023898	0.010795	0.005394	-0.636596	0.419803	-1.123951	-0.351510	0.032554	0.083371	0.931896
29985	1.171811	1.283005	9.633114	0.003844	-0.002453	-0.024666	-0.636058	0.419797	-1.124230	-0.351117	0.032535	0.083456	0.932037
29986	1.175448	1.341333	9.618342	-0.021996	-0.008571	-0.001803	-0.635520	0.419791	-1.124508	-0.351292	0.032866	0.083105	0.931991
29987	1.191138	1.297533	9.701173	-0.010460	0.004652	-0.026359	-0.636747	0.420424	-1.122369	-0.350869	0.032815	0.082877	0.932172
29988	1.112548	1.339798	9.640667	0.000232	0.001092	-0.022795	-0.636744	0.419750	-1.123889	-0.350674	0.032776	0.082886	0.932246
29989	1.132565	1.306172	9.627091	-0.015372	-0.004635	-0.012274	-0.637145	0.418916	-1.124184	-0.350495	0.032953	0.082624	0.932331
29990	1.142537	1.301504	9.685207	-0.003453	-0.006981	-0.021096	-0.637416	0.419476	-1.123618	-0.350313	0.033093	0.082620	0.932395
29991	1.190537	1.316936	9.633604	0.007195	0.000936	-0.013950	-0.637149	0.420030	-1.123331	-0.350127	0.033006	0.082743	0.932457
29992	1.142497	1.296644	9.641912	-0.009097	0.000709	-0.010455	-0.638762	0.420073	-1.123583	-0.350155	0.033060	0.082572	0.932459
29993	1.151545	1.328764	9.644183	-0.012799	0.004082	-0.006992	-0.636333	0.421739	-1.122121	-0.350091	0.033065	0.082298	0.932508
29994	1.176606	1.287949	9.647668	0.001704	0.006070	-0.010474	-0.636466	0.421188	-1.122682	-0.350155	0.032942	0.082292	0.932488
29995	1.152207	1.302076	9.685329	-0.012849	-0.006586	-0.007061	-0.635393	0.422327	-1.124019	-0.350072	0.033147	0.082092	0.932530
29996	1.225760	1.279148	9.808124	-0.004301	-0.026392	0.006082	-0.638076	0.420382	-1.122962	-0.350365	0.033700	0.082189	0.932391
29997	1.047889	1.188514	9.702243	0.082051	-0.054067	0.003569	-0.638615	0.420529	-1.122678	-0.350465	0.034143	0.084080	0.932169
29998	0.975673	1.179931	9.803605	0.127968	-0.079334	-0.001739	-0.640490	0.418298	-1.122320	-0.350682	0.034736	0.087022	0.931795
29999	0.916840	1.424033	9.600153	0.172917	-0.086039	0.032846	-0.642630	0.414795	-1.121864	-0.351329	0.035171	0.090798	0.931175
30000	1.188662	1.399830	9.567753	0.109865	-0.083059	0.035261	-0.643963	0.410965	-1.120338	-0.352138	0.036029	0.093400	0.930579
30001	1.324733	1.378020	9.540799	0.049495	-0.091753	-0.064913	-0.646639	0.406439	-1.118002	-0.350860	0.037258	0.094986	0.930853
30002	1.439249	1.462634	9.500343	-0.058750	-0.096636	-0.191735	-0.649188	0.404434	-1.114497	-0.347302	0.039122	0.094710	0.932138
30003	1.636754	1.509905	9.409757	-0.152075	-0.033631	-0.326047	-0.651880	0.405106	-1.110223	-0.341100	0.040193	0.092342	0.934617
30004	1.557146	1.362798	9.365092	-0.223944	0.046264	-0.417681	-0.651204	0.403958	-1.110268	-0.333523	0.040093	0.088175	0.937753
30005	1.123666	1.287001	9.761600	-0.179545	0.097317	-0.454258	-0.651736	0.402007	-1.111142	-0.325085	0.038672	0.084495	0.941108
30006	0.965466	1.405487	9.531974	-0.189183	0.102867	-0.394984	-0.649037	0.399264	-1.117798	-0.317970	0.037311	0.080568	0.943934
30007	0.958382	1.276695	9.544765	-0.245291	0.150013	-0.307328	-0.645275	0.400034	-1.118089	-0.312285	0.035535	0.075184	0.946342
30008	1.157135	1.297310	9.680701	-0.235689	0.164954	-0.260394	-0.642725	0.401444	-1.120388	-0.307628	0.033517	0.069871	0.948346
30009	1.274094	1.029970	9.724825	-0.166479	0.192012	-0.252062	-0.637619	0.402224	-1.122465	-0.303066	0.030548	0.065680	0.950212
30010	0.993801	1.017621	9.913713	-0.080484	0.116222	-0.250452	-0.633583	0.401502	-1.125940	-0.298694	0.028516	0.063595	0.951801
30011	0.658067	0.967836	9.961561	0.000586	0.056018	-0.162100	-0.634386	0.400397	-1.126375	-0.295748	0.027236	0.063336	0.952775
30012	0.688200	1.016922	9.836937	0.044011	0.017847	-0.041979	-0.633307	0.399734	-1.129405	-0.295271	0.026601	0.064088	0.952890
30013	0.630976	1.170827	9.569388	0.021251	0.010570	0.102985	-0.632780	0.398789	-1.128428	-0.297328	0.026389	0.064349	0.952239
30014	0.864766	1.136242	9.706818	0.010191	0.025477	0.216155	-0.630905	0.400857	-1.127838	-0.301639	0.026148	0.064270	0.950894
30015	1.165720	1.110141	9.677733	0.042380	0.022036	0.223242	-0.630508	0.403155	-1.129539	-0.306002	0.025753	0.064810	0.949473
30016	1.337564	1.008877	9.731917	0.028736	0.022633	0.194878	-0.629316	0.409195	-1.128404	-0.309968	0.025422	0.065111	0.948174
30017	1.372007	0.992515	9.790873	0.061660	-0.024508	0.099190	-0.629858	0.410494	-1.128900	-0.311918	0.025663	0.066376	0.947440
30018	1.223528	0.909713	9.832680	0.110312	-0.047187	0.025854	-0.629180	0.408606	-1.127607	-0.312934	0.025903	0.068750	0.946929
30019	1.059273	1.081890	9.563774	0.109936	-0.100836	-0.037305	-0.633054	0.404645	-1.127614	-0.312216	0.027120	0.071476	0.946930
30020	0.919200	1.292975	9.519366	0.024073	-0.089454	0.012030	-0.634119	0.401058	-1.124586	-0.312958	0.028672	0.072492	0.946562
30021	0.702050	1.046302	9.803438	0.070427	-0.113385	0.024451	-0.637344	0.400396	-1.123345	-0.313367	0.030450	0.074510	0.946215
30022	0.790347	1.217825	9.684489	0.077757	-0.125589	0.017299	-0.640301	0.400134	-1.121276	-0.314107	0.032360	0.076765	0.945725
30023	0.946486	1.405156	9.658980	0.070684	-0.084786	0.019265	-0.642041	0.397125	-1.118085	-0.314457	0.033573	0.078613	0.945415
30024	0.890304	1.311494	9.691835	0.081927	-0.075391	0.005311	-0.643806	0.397799	-1.117435	-0.314931	0.034494	0.080637	0.945054
30025	0.893570	1.374661	9.590353	0.058879	-0.082347	-0.008952	-0.644876	0.395514	-1.115590	-0.314738	0.035673	0.082265	0.944934
30026	0.969407	1.259539	9.853537	0.051531	-0.092207	0.028075	-0.648361	0.392047	-1.115389	-0.315459	0.037151	0.083799	0.944502
30027	1.162765	1.389272	9.738127	0.138078	-0.102887	-0.013319	-0.650504	0.389214	-1.113276	-0.315204	0.038201	0.087052	0.944251
30028	1.196654	1.460253	9.406425	0.086291	-0.064015	-0.021192	-0.652516	0.387548	-1.112762	-0.315114	0.038837	0.089103	0.944063
30029	1.185671	1.802374	9.624978	-0.023579	-0.033097	-0.014283	-0.653594	0.388096	-1.110825	-0.314834	0.039579	0.088881	0.944147
30030	1.568419	1.785025	9.458714	-0.006233	0.063737	-0.040210	-0.653054	0.387202	-1.109498	-0.314453	0.038360	0.088392	0.944370
30031	1.498128	1.715729	9.018953	-0.301831	0.154340	-0.210272	-0.651172	0.387826	-1.113858	-0.310579	0.036979	0.081919	0.946289
30032	0.912955	1.588625	9.406380	-0.469830	0.169837	-0.320201	-0.647151	0.392007	-1.114860	-0.304581	0.036184	0.072197	0.949057
30033	-0.239162	1.412446	10.306381	-0.330054	0.131673	-0.169475	-0.642604	0.400500	-1.118996	-0.301371	0.035398	0.065285	0.950610
30034	-0.088797	0.978636	10.670375	-0.042498	-0.053693	0.015793	-0.642189	0.402008	-1.120785	-0.301721	0.036723	0.064783	0.950484
30035	1.423632	0.831195	9.774244	0.167882	-0.130090	-0.055951	-0.645678	0.400078	-1.119581	-0.300674	0.038036	0.068809	0.950481
30036	1.772205	0.997678	9.157790	0.092752	-0.068443	-0.129239	-0.648350	0.393778	-1.114035	-0.298389	0.038625	0.071076	0.951010
30037	1.593874	0.746852	9.428641	-0.066820	-0.016099	-0.143507	-0.648878	0.390694	-1.114945	-0.295650	0.039100	0.070023	0.951924
30038	1.463705	0.749371	9.667764	-0.032794	-0.008880	-0.136259	-0.651298	0.390737	-1.114371	-0.293256	0.039293	0.069554	0.952691
30039	1.513198	0.691604	9.621743	0.045759	0.026639	-0.104769	-0.652245	0.386865	-1.114149	-0.291402	0.038378	0.070345	0.953239
30040	1.495294	0.616021	9.614542	0.056796	0.031371	-0.112654	-0.650622	0.384031	-1.115758	-0.289722	0.037301	0.071333	0.953720
30041	1.260502	0.740438	9.726763	0.035832	0.048599	-0.133783	-0.649008	0.383732	-1.116740	-0.287338	0.036009	0.071803	0.954455
30042	1.080173	0.785715	9.701629	0.022717	0.069244	-0.110668	-0.647113	0.379743	-1.117709	-0.285811	0.034401	0.071922	0.954964
30043	0.823057	0.815049	9.818697	-0.022504	0.082812	-0.100062	-0.645763	0.377361	-1.114124	-0.284077	0.032836	0.071028	0.955603
30044	0.368802	0.877214	9.881321	-0.023909	0.136358	-0.037742	-0.643206	0.377104	-1.117840	-0.283769	0.030333	0.069816	0.955867
30045	-0.457105	0.367389	9.902981	-0.097732	0.206494	0.043932	-0.636881	0.380347	-1.120731	-0.284909	0.026972	0.066626	0.955856
30046	-1.081532	0.783221	8.965912	-0.079595	0.194688	0.309279	-0.632057	0.385859	-1.124966	-0.291118	0.024147	0.063817	0.954251
30047	-0.250340	2.480649	8.916024	-0.272540	0.214903	0.794796	-0.625643	0.399017	-1.130607	-0.306450	0.022507	0.056871	0.949920
30048	2.232933	1.766088	11.019744	-0.233238	0.097025	0.981023	-0.620058	0.419330	-1.132329	-0.325040	0.023240	0.051383	0.944017
30049	2.614170	1.134547	11.098798	0.174715	0.012054	0.315103	-0.619548	0.428995	-1.134201	-0.331143	0.022166	0.054440	0.941748
30050	1.643165	1.869279	9.106331	0.391444	0.038480	-0.108175	-0.620059	0.419940	-1.134216	-0.329539	0.018752	0.061599	0.941944
30051	0.669037	2.337121	9.041613	0.154340	-0.006047	-0.404290	-0.618424	0.412848	-1.135554	-0.322026	0.017326	0.064783	0.944353
30052	0.021533	2.548761	9.482344	0.186112	-0.086038	-0.395739	-0.623234	0.402979	-1.132821	-0.314696	0.017262	0.068981	0.946525
30053	0.564203	2.141019	9.140981	0.074401	-0.097823	-0.459912	-0.626010	0.386812	-1.129363	-0.305925	0.017934	0.071319	0.949211
30054	0.329207	2.403811	9.295482	0.049639	-0.125433	-0.718281	-0.631622	0.375410	-1.126943	-0.292232	0.019014	0.073272	0.953347
30055	-0.022678	2.314497	9.348117	-0.008228	-0.139488	-0.743146	-0.634283	0.361124	-1.122139	-0.277875	0.020493	0.074419	0.957511
30056	0.022314	2.014294	9.419167	-0.043323	-0.178953	-0.884960	-0.641370	0.347894	-1.118943	-0.260721	0.022869	0.074926	0.962231
30057	-0.706932	2.214673	9.231580	-0.086556	-0.114952	-0.972938	-0.644823	0.333274	-1.114473	-0.241785	0.023843	0.074521	0.967170
30058	-1.408976	2.774851	9.186551	-0.085492	-0.123411	-0.811954	-0.649075	0.315992	-1.110488	-0.225920	0.025461	0.073831	0.971010
30059	-1.209020	2.710503	9.166693	-0.094451	-0.133634	-0.545096	-0.652540	0.305819	-1.108325	-0.215109	0.027293	0.073151	0.973464
30060	-1.013184	2.155720	9.347806	-0.156491	-0.093114	-0.370892	-0.658437	0.299229	-1.105473	-0.207742	0.029268	0.070694	0.975187
30061	-0.058040	1.034562	10.016287	-0.230292	0.056946	-0.277515	-0.660579	0.295830	-1.103379	-0.202304	0.028256	0.066382	0.976662
30062	0.694855	-0.507730	11.514662	-0.732918	0.227385	-0.435504	-0.658432	0.297709	-1.107157	-0.193729	0.026229	0.051371	0.979358
30063	0.028846	0.162575	13.597955	-0.280532	0.195556	-1.077830	-0.649697	0.299985	-1.116310	-0.172678	0.021903	0.045776	0.983670
30064	1.398666	0.004856	8.922888	0.505444	0.167972	-0.845864	-0.645308	0.271553	-1.116873	-0.156476	0.016104	0.055487	0.985990
30065	0.596451	-0.150527	8.706858	-0.125502	0.308236	0.094788	-0.637471	0.259342	-1.123761	-0.158697	0.010121	0.052045	0.985903
30066	2.084350	-1.036267	9.190106	-0.627360	-0.043514	0.560108	-0.633223	0.278104	-1.130422	-0.169613	0.013582	0.039682	0.984618
30067	3.269677	-0.335031	9.076755	-0.801523	-0.091930	0.735781	-0.639233	0.309785	-1.133957	-0.183839	0.018483	0.023959	0.982491
30068	3.856794	-0.591323	9.951295	-0.565104	-0.092290	-0.100843	-0.643452	0.326938	-1.136076	-0.181657	0.022353	0.013219	0.983019
30069	2.194896	-0.446734	9.547738	-0.260705	-0.042437	-0.435150	-0.644261	0.327812	-1.136311	-0.173042	0.024005	0.008378	0.984586
30070	1.377864	-0.116869	9.240931	-0.402601	0.038222	-0.296106	-0.642923	0.330032	-1.135574	-0.167137	0.024622	0.000448	0.985626
30071	1.536305	-0.201333	9.761591	-0.304173	0.095454	-0.131036	-0.639988	0.337659	-1.137404	-0.164478	0.023814	-0.005861	0.986076
30072	0.952039	-0.134211	10.128321	-0.186359	0.052924	-0.169721	-0.637035	0.339318	-1.138611	-0.161201	0.023429	-0.009641	0.986596
30073	0.512008	-0.088804	9.984481	-0.034917	0.035327	0.088890	-0.635428	0.341686	-1.138417	-0.163008	0.022902	-0.010528	0.986303
30074	0.277228	0.251655	9.931376	0.140232	-0.010177	0.262467	-0.634896	0.343546	-1.139725	-0.168462	0.022617	-0.007858	0.985417
30075	0.485075	0.143745	9.832647	0.256331	-0.073235	0.623093	-0.636243	0.344448	-1.140633	-0.180929	0.023162	-0.002849	0.983219
30076	1.494113	-1.012937	9.691792	0.442656	-0.120588	0.446388	-0.638527	0.343585	-1.137774	-0.190199	0.023929	0.006078	0.981435
30077	1.172465	-0.712911	9.503926	0.380315	-0.121172	0.016589	-0.639709	0.334074	-1.135889	-0.190763	0.024997	0.013939	0.981219
30078	0.687508	-0.517831	9.126478	-0.252602	-0.184170	0.116862	-0.642945	0.336893	-1.131947	-0.193216	0.029632	0.009622	0.980661
30079	0.214559	1.282315	10.412765	-0.409587	-0.127873	-0.270498	-0.646999	0.343166	-1.129517	-0.187710	0.033787	0.002207	0.981641
30080	0.544176	1.635607	11.879034	-0.042207	0.129733	0.370485	-0.642181	0.351049	-1.132042	-0.195168	0.031441	0.000633	0.980265
30081	2.509734	-0.052504	10.430680	0.284320	0.187242	-0.114694	-0.640035	0.353039	-1.134454	-0.193170	0.026817	0.005596	0.980783
30082	0.513064	0.940444	9.148639	0.306008	0.274627	-0.842120	-0.631912	0.334808	-1.138680	-0.177709	0.020168	0.010992	0.983815
30083	-1.165418	1.808177	8.830595	0.357334	0.199976	-0.686498	-0.624460	0.315809	-1.139655	-0.164443	0.014891	0.017724	0.986115
30084	-0.646117	1.458342	9.128417	-0.010207	-0.040540	-0.648629	-0.620925	0.302669	-1.138760	-0.151851	0.015517	0.017838	0.988121
30085	-0.074962	1.065837	10.227373	-0.091169	-0.039288	-0.652547	-0.619025	0.296628	-1.136798	-0.138973	0.016351	0.016550	0.990023
30086	0.267944	-0.947742	10.156796	0.177826	0.117339	-0.854029	-0.613858	0.277527	-1.137205	-0.122338	0.013273	0.020010	0.992198
30087	-0.960145	-0.431131	9.797448	0.111325	0.186236	-0.574171	-0.606019	0.264049	-1.138277	-0.111114	0.009045	0.022009	0.993523
30088	-0.000663	-1.142008	9.827441	-0.092524	0.224866	-0.549991	-0.598078	0.261909	-1.145658	-0.100468	0.004564	0.019756	0.994734
30089	0.975745	-0.604833	9.290047	-0.034459	0.080669	-0.593391	-0.591875	0.256150	-1.147959	-0.088761	0.002797	0.018953	0.995869
30090	1.374236	-0.651006	9.321882	-0.407886	-0.056114	-0.653873	-0.587835	0.254418	-1.150651	-0.076011	0.004414	0.010952	0.997037
30091	1.302789	-0.836721	10.081796	-0.370723	-0.011079	-0.556214	-0.582603	0.258313	-1.152765	-0.064956	0.005175	0.003545	0.997868
30092	0.452030	-0.482769	9.995070	-0.146651	0.013645	-0.585319	-0.580979	0.255994	-1.154412	-0.053871	0.005076	0.000650	0.998535
30093	0.397791	-0.211870	9.880627	-0.136170	-0.022431	-0.309680	-0.578426	0.256348	-1.153885	-0.047748	0.005786	-0.002118	0.998840
30094	0.717530	0.007542	9.676942	-0.086730	-0.094480	-0.219001	-0.579231	0.255967	-1.154978	-0.043821	0.007791	-0.003746	0.999002
30095	1.153522	-0.477364	9.602503	-0.118618	-0.058650	-0.096058	-0.578564	0.257157	-1.151951	-0.041965	0.009247	-0.006159	0.999057
30096	1.108809	-0.864139	9.883294	-0.177907	-0.056393	-0.099747	-0.578969	0.258254	-1.156132	-0.040153	0.010561	-0.009661	0.999091
30097	0.741988	-0.475504	9.760948	-0.071364	-0.063225	-0.180644	-0.580190	0.261156	-1.155561	-0.036616	0.012137	-0.011139	0.999194
30098	0.648217	-0.397097	9.726185	-0.081755	-0.039711	-0.056737	-0.580466	0.263101	-1.153588	-0.035663	0.013028	-0.012743	0.999198
30099	1.068321	-0.661356	9.851806	-0.095433	-0.046209	-0.085196	-0.581956	0.266974	-1.154126	-0.034022	0.014297	-0.014749	0.999210
30100	0.834924	-0.155799	9.744537	-0.010963	-0.015622	-0.143052	-0.582622	0.264868	-1.154323	-0.031323	0.014683	-0.014931	0.999290
30101	0.622951	-0.305278	9.979889	-0.000800	0.039801	-0.008238	-0.580465	0.262965	-1.153865	-0.031221	0.014168	-0.015109	0.999298
30102	0.800210	-0.438006	10.015218	0.084308	0.026942	0.037885	-0.578313	0.262626	-1.153629	-0.032139	0.013590	-0.013466	0.999300
30103	0.641568	-0.280674	9.891205	0.156510	-0.012061	0.057342	-0.578718	0.263224	-1.154558	-0.033406	0.014013	-0.010482	0.999289
30104	0.546726	-0.170742	9.716548	0.189853	-0.038157	0.152781	-0.581125	0.259047	-1.155346	-0.036670	0.014640	-0.006719	0.999198
30105	0.776523	-0.030627	9.693655	0.181899	-0.059149	0.244510	-0.582332	0.257564	-1.151294	-0.041694	0.015968	-0.003238	0.998998
30106	1.031986	-0.390100	10.036413	0.185292	-0.076099	0.248783	-0.587031	0.255048	-1.148052	-0.046856	0.017341	0.000434	0.998751
30107	0.592167	0.230647	9.758245	0.059691	-0.181655	-0.020968	-0.590654	0.252223	-1.144832	-0.046534	0.021248	0.001682	0.998689
30108	0.884613	0.116978	9.551421	0.045136	-0.104636	0.167733	-0.595097	0.253933	-1.140775	-0.050022	0.023325	0.002595	0.998472
30109	0.970481	-0.255290	9.831296	0.085241	-0.030446	0.094061	-0.596174	0.253898	-1.138176	-0.052017	0.024208	0.004161	0.998344
30110	0.828239	0.186382	9.789897	0.079062	-0.007519	-0.008351	-0.596706	0.252076	-1.138501	-0.052007	0.024300	0.005736	0.998335
30111	0.575913	0.198796	9.782060	0.089576	0.022383	0.007842	-0.597244	0.252242	-1.139034	-0.052289	0.024115	0.007391	0.998313
30112	0.480353	0.034428	9.948877	0.080657	0.027798	0.073294	-0.597505	0.249696	-1.138978	-0.053913	0.023511	0.008922	0.998229
30113	0.609681	-0.014209	9.919511	0.088568	0.028527	0.046775	-0.596162	0.250251	-1.139792	-0.054974	0.023198	0.010525	0.998163
30114	0.436235	0.074908	10.048325	0.107749	0.029890	0.069862	-0.595080	0.248256	-1.140414	-0.056545	0.022522	0.012596	0.998066
30115	0.121521	0.008473	9.740664	0.080546	0.018788	0.076857	-0.595352	0.249112	-1.140383	-0.058202	0.022390	0.014026	0.997955
30116	-0.234024	0.091842	9.729123	0.012885	0.019085	0.184580	-0.596154	0.247381	-1.138251	-0.062011	0.022071	0.014164	0.997731
30117	-0.059357	0.328066	9.739923	0.016692	0.024758	0.244697	-0.595491	0.250531	-1.140336	-0.066989	0.021880	0.014234	0.997412
30118	0.247348	0.503566	9.735975	0.012779	-0.028750	0.178846	-0.595908	0.255380	-1.141264	-0.070681	0.022513	0.014435	0.997140
30119	0.257498	0.697944	9.573531	0.011270	-0.035685	0.099223	-0.598330	0.255996	-1.140943	-0.072735	0.023464	0.014573	0.996969
30120	0.547069	0.581860	9.975682	-0.122994	0.013599	0.146789	-0.599422	0.261569	-1.141840	-0.075738	0.023440	0.012018	0.996780
30121	0.596470	0.330308	10.215011	0.032615	0.056184	-0.011591	-0.598359	0.265651	-1.141720	-0.075615	0.022489	0.012518	0.996805
30122	0.114191	0.622535	9.764693	0.073628	0.061310	-0.062601	-0.595121	0.261908	-1.142424	-0.074584	0.021165	0.013909	0.996893
30123	0.121341	0.714891	9.542745	0.003461	0.051988	0.002541	-0.594445	0.261087	-1.144365	-0.074729	0.020309	0.013865	0.996901
30124	0.255205	0.576525	9.615301	-0.070374	0.037177	0.001305	-0.592436	0.263763	-1.145664	-0.074914	0.019698	0.012393	0.996918
30125	0.355956	0.777438	9.787795	-0.083718	0.030995	-0.040363	-0.592579	0.266305	-1.145171	-0.074161	0.019363	0.010696	0.997001
30126	0.670190	0.686027	9.713873	-0.013794	0.076442	-0.055830	-0.589351	0.266260	-1.146436	-0.073257	0.017871	0.010317	0.997100
30127	0.784393	0.797346	9.743017	-0.031935	0.051178	-0.190459	-0.586526	0.265956	-1.148386	-0.069534	0.017041	0.009722	0.997387
30128	0.591471	1.267256	9.947801	0.045246	-0.007709	-0.227707	-0.584104	0.265151	-1.146669	-0.065216	0.017112	0.010700	0.997667
30129	0.669973	1.195835	9.796682	0.130217	-0.093418	-0.256290	-0.585163	0.259171	-1.144399	-0.060202	0.018941	0.013640	0.997913
30130	0.784731	1.256169	9.679384	0.156421	-0.173711	-0.308023	-0.587966	0.252061	-1.140511	-0.054251	0.022159	0.017075	0.998135
30131	0.859292	1.393461	9.598788	0.160240	-0.155763	-0.313221	-0.588745	0.242701	-1.139442	-0.048088	0.025192	0.020792	0.998309
30132	0.229355	0.750909	10.205386	0.118300	-0.068127	-0.277278	-0.591415	0.236180	-1.136626	-0.042735	0.026347	0.023345	0.998466
30133	-0.678130	0.161577	10.750104	0.197644	-0.017707	-0.205769	-0.590325	0.231006	-1.134627	-0.038795	0.026570	0.027612	0.998512
30134	-0.079023	0.866671	9.985615	0.371156	-0.082520	-0.041344	-0.590839	0.223054	-1.133380	-0.038315	0.027929	0.035096	0.998259
30135	0.358328	0.767679	8.942982	0.259535	-0.086982	0.028937	-0.594582	0.215383	-1.128818	-0.039049	0.029586	0.040532	0.997976
30136	0.386541	0.064246	9.594309	-0.081020	-0.130004	0.034674	-0.596734	0.215366	-1.125933	-0.039758	0.032296	0.038982	0.997926
30137	0.283943	-0.020075	10.340465	0.078315	-0.087794	0.072583	-0.599968	0.217401	-1.124876	-0.041262	0.034116	0.040698	0.997736
30138	0.239876	0.134419	9.642239	0.242998	-0.075023	0.043143	-0.601836	0.212390	-1.120795	-0.042496	0.035466	0.045569	0.997427
30139	0.718804	0.259607	9.367117	0.066327	-0.070385	0.155677	-0.604663	0.213405	-1.118958	-0.045657	0.037014	0.046916	0.997168
30140	1.059890	-0.110430	9.895536	-0.001109	-0.060321	0.086499	-0.607898	0.215714	-1.117484	-0.047621	0.038316	0.046876	0.997029
30141	0.804307	0.273329	9.668141	0.085932	-0.050268	-0.003294	-0.608560	0.212469	-1.117445	-0.047651	0.039305	0.048645	0.996904
30142	0.740546	0.541632	9.591942	0.001839	-0.039776	0.046907	-0.611253	0.213478	-1.115474	-0.048870	0.040158	0.048676	0.996810
30143	0.961143	0.715607	9.939235	-0.045021	-0.061411	0.043905	-0.611261	0.216653	-1.117959	-0.049726	0.041541	0.047785	0.996754
30144	1.315074	0.406395	9.548004	-0.034691	-0.045954	-0.001991	-0.613152	0.219214	-1.116492	-0.049916	0.042507	0.047133	0.996735
30145	1.127512	0.529197	9.257260	-0.117571	-0.013337	-0.127539	-0.613156	0.220649	-1.117262	-0.047341	0.042871	0.044863	0.996949
30146	1.032943	0.469258	9.630348	-0.165113	0.042150	-0.158261	-0.611548	0.222601	-1.117490	-0.044317	0.042065	0.041655	0.997262
30147	1.151937	0.354903	9.750413	-0.171001	0.036246	-0.208734	-0.608867	0.225120	-1.118802	-0.040120	0.041435	0.038312	0.997600
30148	1.105994	0.485172	9.839498	-0.151613	0.024373	-0.297155	-0.607123	0.226622	-1.118093	-0.034304	0.040864	0.035501	0.997944
30149	0.880525	0.651042	10.096128	-0.118923	0.010767	-0.311248	-0.604698	0.224876	-1.118586	-0.028083	0.040632	0.033292	0.998224
30150	0.676770	0.569599	9.527184	-0.005154	0.039596	-0.216933	-0.604019	0.222916	-1.120292	-0.024000	0.039721	0.033331	0.998366
30151	1.147400	0.558727	9.601892	-0.181673	0.048666	-0.211344	-0.601334	0.224503	-1.124222	-0.019749	0.038823	0.029765	0.998607
30152	0.937686	0.438434	9.969493	-0.149802	0.076784	-0.187152	-0.596229	0.226133	-1.126272	-0.016135	0.037260	0.026874	0.998814
30153	0.955829	0.472731	9.791652	-0.040628	0.082533	-0.094830	-0.593675	0.226694	-1.128599	-0.014335	0.035709	0.026022	0.998921
30154	1.381325	0.291102	9.844596	-0.062801	0.062265	-0.144625	-0.591530	0.229137	-1.132222	-0.011625	0.034431	0.024839	0.999031
30155	1.273335	0.337681	9.710938	-0.023358	0.055457	-0.072025	-0.589375	0.227945	-1.131877	-0.010279	0.033472	0.024314	0.999091
30156	1.289765	0.236013	9.666470	-0.069037	0.001318	-0.055716	-0.588037	0.230199	-1.132637	-0.009273	0.033457	0.022957	0.999133
30157	1.259650	0.298593	9.734885	-0.006534	-0.029484	0.024737	-0.589106	0.227939	-1.131881	-0.009832	0.034279	0.022711	0.999106
30158	1.396493	0.247672	9.768356	0.080158	0.015015	0.088918	-0.588439	0.228947	-1.127089	-0.011804	0.034028	0.024233	0.999057
30159	1.141752	0.102303	10.300869	0.188761	-0.010050	0.060857	-0.588976	0.228349	-1.125195	-0.013228	0.034468	0.027842	0.998930
30160	0.707081	0.541040	9.735356	-0.005818	-0.182111	-0.096361	-0.591248	0.223517	-1.122329	-0.011327	0.038079	0.027825	0.998823
30161	0.439422	0.341966	9.675684	0.016614	-0.104846	0.021855	-0.595685	0.223965	-1.124986	-0.011803	0.040413	0.028040	0.998720
30162	0.154385	0.346539	10.003923	0.086667	-0.026267	0.175577	-0.597563	0.222592	-1.125009	-0.015496	0.041040	0.029619	0.998598
30163	0.864996	0.262371	10.397089	0.054873	-0.000986	0.223218	-0.596228	0.225340	-1.122620	-0.020084	0.041369	0.030389	0.998480
30164	0.795873	0.212487	9.682785	0.146144	-0.026826	0.004121	-0.597031	0.224210	-1.121966	-0.020411	0.041873	0.033300	0.998359
30165	-0.107050	0.827247	9.303788	0.045367	-0.005655	-0.025936	-0.597154	0.220244	-1.121957	-0.020012	0.042100	0.034088	0.998331
30166	0.027258	0.926809	9.485298	-0.018345	0.012872	0.138384	-0.594871	0.221164	-1.121137	-0.022915	0.041969	0.033585	0.998291
30167	0.269376	0.642360	9.913743	-0.077906	0.013929	0.076266	-0.594882	0.224699	-1.120750	-0.024464	0.041867	0.031835	0.998316
30168	0.508921	1.280328	9.983685	0.053255	0.028055	0.018338	-0.594618	0.226574	-1.122463	-0.025085	0.041315	0.032856	0.998291
30169	0.683847	1.045531	9.403446	0.021739	0.029439	-0.012709	-0.593670	0.224293	-1.122820	-0.024948	0.040775	0.033211	0.998305
30170	0.632100	0.583411	10.050499	-0.156544	0.049909	-0.074124	-0.593409	0.226984	-1.123008	-0.023578	0.039830	0.030108	0.998474
30171	0.043149	0.832484	10.083507	-0.058577	0.055838	-0.101951	-0.588976	0.228349	-1.125195	-0.021608	0.038707	0.028927	0.998598
30172	-0.079147	0.798645	9.516702	0.079894	0.142022	0.054674	-0.585607	0.226352	-1.128023	-0.023138	0.035887	0.030409	0.998625
30173	0.214529	0.672893	9.622954	-0.038020	0.136669	0.087804	-0.581984	0.229009	-1.130159	-0.025024	0.033201	0.029475	0.998700
30174	0.301150	0.723030	9.740785	-0.050373	0.110256	0.073427	-0.578902	0.232350	-1.130631	-0.026869	0.031086	0.028356	0.998753
30175	0.399824	0.749091	9.685842	-0.044048	0.114817	0.107049	-0.576351	0.233799	-1.134564	-0.029121	0.028830	0.027315	0.998787
30176	0.715204	0.873781	9.805314	-0.019933	0.075006	0.072314	-0.574206	0.236345	-1.136549	-0.030977	0.027401	0.026823	0.998784
30177	0.500662	0.920857	9.702084	-0.070064	0.044599	-0.010210	-0.573005	0.239477	-1.138369	-0.030834	0.026507	0.025402	0.998850
30178	0.637097	0.894208	9.759432	-0.036890	0.039467	-0.006633	-0.571802	0.241539	-1.136818	-0.031151	0.025755	0.024637	0.998879
30179	0.762577	0.925619	9.784712	-0.010983	0.010255	-0.038595	-0.570730	0.242956	-1.137874	-0.030454	0.025513	0.024466	0.998911
30180	0.297842	1.087085	9.458691	-0.006951	-0.008017	-0.090756	-0.569923	0.242802	-1.138161	-0.029087	0.025650	0.024371	0.998950
30181	0.581457	0.990290	9.631821	-0.073106	-0.016769	0.025616	-0.570462	0.243264	-1.139229	-0.029627	0.026012	0.022985	0.998958
30182	0.927841	0.894626	9.734650	-0.021849	-0.056339	-0.081524	-0.569657	0.243812	-1.139221	-0.028301	0.027133	0.022615	0.998975
30183	0.579832	1.065513	9.592687	-0.015243	-0.062284	-0.127441	-0.571810	0.244425	-1.139040	-0.025791	0.028319	0.022532	0.999012
30184	0.687558	1.074794	9.995533	-0.067749	-0.040830	-0.113357	-0.571532	0.241599	-1.139679	-0.023739	0.029140	0.021252	0.999067
30185	1.016019	0.901117	10.069512	-0.006494	-0.066016	-0.187655	-0.571805	0.242707	-1.138278	-0.020029	0.030393	0.021418	0.999108
30186	0.406135	0.933716	9.780933	0.047145	-0.043172	-0.303900	-0.572736	0.238927	-1.133214	-0.014225	0.031128	0.022550	0.999160
30187	-0.166814	0.787486	10.847736	-0.033603	-0.005973	-0.038585	-0.570444	0.236603	-1.133044	-0.013501	0.031208	0.022081	0.999178
30188	0.636343	0.510671	10.166728	0.233891	-0.025835	-0.149416	-0.570972	0.233490	-1.132730	-0.010892	0.031616	0.026843	0.999080
30189	-0.084516	0.992707	9.043243	0.159071	-0.006409	-0.172347	-0.569875	0.226051	-1.130805	-0.007614	0.031560	0.030320	0.999013
30190	-0.219064	0.082411	9.801872	-0.075401	-0.049227	0.040640	-0.569331	0.223751	-1.129932	-0.008553	0.032602	0.028782	0.999017
30191	-0.155650	-0.377658	10.091350	-0.005858	-0.026225	0.069294	-0.572295	0.225952	-1.130235	-0.009988	0.033051	0.028743	0.998990
30192	0.017912	-0.063837	9.475635	0.111954	0.021745	0.183096	-0.573103	0.226395	-1.130211	-0.014000	0.032719	0.030842	0.998890
30193	0.880614	-0.436614	9.391779	-0.101832	0.046201	0.273470	-0.573251	0.231289	-1.133319	-0.019497	0.031872	0.028664	0.998891
30194	1.146822	-0.198664	10.004791	-0.179675	0.013040	0.079318	-0.571392	0.239242	-1.135944	-0.021289	0.031747	0.025009	0.998956
30195	0.317945	0.412628	10.027702	-0.049895	0.029265	0.041085	-0.570054	0.241493	-1.136568	-0.022167	0.031098	0.023986	0.998983
30196	0.273970	0.358373	9.574191	-0.013876	0.061727	0.250071	-0.571003	0.244064	-1.136473	-0.027516	0.030011	0.023516	0.998894
30197	1.175301	-0.101078	9.663093	-0.179313	0.019039	0.303911	-0.571431	0.252479	-1.138375	-0.033564	0.029784	0.019728	0.998798
30198	1.111168	-0.002680	9.929999	-0.144967	-0.000254	0.125315	-0.570780	0.259547	-1.138290	-0.036333	0.029956	0.016749	0.998750
30199	0.806482	-0.083497	9.637198	-0.050868	0.044269	0.081768	-0.570384	0.262266	-1.139841	-0.038027	0.029084	0.015610	0.998731
30200	0.826504	0.106207	9.501573	-0.092852	0.008796	0.063719	-0.570260	0.265700	-1.141366	-0.039662	0.029020	0.013705	0.998698
30201	1.075224	-0.039758	9.825663	-0.131375	0.012112	-0.010699	-0.569338	0.272338	-1.141298	-0.039453	0.028861	0.011020	0.998744
30202	0.882570	0.301497	10.069942	0.000014	0.021985	-0.077392	-0.567322	0.272442	-1.141726	-0.038481	0.028425	0.011045	0.998794
30203	0.807420	0.173891	10.025267	0.060524	-0.017113	-0.057980	-0.566243	0.271294	-1.142185	-0.037431	0.028713	0.012250	0.998812
30204	0.539703	0.149557	9.516518	0.083546	-0.025361	-0.077338	-0.566499	0.267055	-1.142455	-0.036586	0.029155	0.013982	0.998807
30205	0.003100	0.329181	9.570913	0.041090	0.000982	0.135870	-0.567301	0.265642	-1.141811	-0.039402	0.029126	0.014674	0.998691
30206	0.378811	0.207336	9.585771	0.110265	0.015130	0.379221	-0.566768	0.267174	-1.141223	-0.047595	0.028865	0.016640	0.998311
30207	1.144978	0.204254	9.664674	0.134539	-0.027939	0.405374	-0.567051	0.271533	-1.139444	-0.055833	0.029430	0.019067	0.997824
30208	0.934744	0.346132	9.989358	0.302925	-0.039750	0.365191	-0.570271	0.268847	-1.136497	-0.064021	0.030032	0.024945	0.997185
30209	0.937887	-0.442727	10.604451	0.062806	-0.104935	0.043118	-0.570269	0.267954	-1.134619	-0.064945	0.032094	0.026221	0.997028
30210	0.435969	0.434098	9.164537	-0.310429	-0.227748	-0.154112	-0.576326	0.270167	-1.132297	-0.062083	0.036974	0.020426	0.997177
30211	-0.629683	-0.031887	9.520516	-0.167963	0.018482	0.217701	-0.577280	0.274301	-1.132425	-0.066387	0.036871	0.016792	0.996971
30212	-0.183069	-0.630580	10.554617	-0.167506	0.061608	0.273577	-0.577305	0.283163	-1.135679	-0.071995	0.035979	0.013158	0.996669
30213	-0.080599	0.585039	10.009356	0.080556	0.017229	0.175878	-0.576385	0.290273	-1.137639	-0.075642	0.035466	0.014491	0.996399
30214	0.369205	-0.339095	9.230911	-0.086384	0.094326	0.344665	-0.575318	0.293408	-1.139456	-0.082720	0.033839	0.012371	0.995921
30215	0.188242	-0.371423	10.048896	-0.153160	0.084379	0.077422	-0.571308	0.301315	-1.142244	-0.084260	0.032308	0.008968	0.995880
30216	0.046324	0.356675	9.617771	-0.018481	0.051677	0.151025	-0.571579	0.301837	-1.140044	-0.087443	0.031362	0.008402	0.995640
30217	0.340273	-0.281312	9.643641	-0.140848	0.029416	0.146924	-0.570249	0.306640	-1.140722	-0.090366	0.030897	0.005293	0.995415
30218	0.057134	-0.111613	10.081429	-0.087490	0.047625	0.004031	-0.569055	0.311991	-1.140426	-0.090552	0.030133	0.003450	0.995430
30219	0.111415	0.049573	9.870037	-0.020428	0.053199	0.089135	-0.566907	0.313100	-1.141505	-0.092401	0.028935	0.002732	0.995298
30220	0.208212	-0.176862	9.927676	-0.046673	0.035970	0.057987	-0.565031	0.315647	-1.143215	-0.093671	0.028334	0.001690	0.995199
30221	0.122919	-0.042469	9.861455	0.005798	0.051656	0.016715	-0.564494	0.316273	-1.146333	-0.094091	0.027093	0.001536	0.995194
30222	0.021019	0.062483	9.722728	-0.043746	0.026499	0.081842	-0.564230	0.317985	-1.147098	-0.095828	0.026676	0.000557	0.995040
30223	0.409608	-0.187773	9.933939	-0.044557	0.016043	0.109983	-0.562897	0.321315	-1.145372	-0.098076	0.026229	-0.000578	0.994833
30224	0.443994	-0.099761	9.866926	0.002918	0.001914	0.014551	-0.563706	0.322489	-1.146278	-0.098496	0.026210	-0.000544	0.994792
30225	0.278637	0.033175	9.764557	-0.018423	-0.006789	0.071043	-0.562902	0.323002	-1.144772	-0.099983	0.026167	-0.001084	0.994644
30226	0.426065	-0.172915	9.866928	-0.004996	-0.011213	0.039203	-0.564515	0.323417	-1.148826	-0.100883	0.026424	-0.001195	0.994547
30227	0.317582	-0.082635	9.853289	0.019167	0.001254	0.046452	-0.563448	0.326206	-1.147931	-0.101901	0.026148	-0.000987	0.994450
30228	0.423685	-0.075868	9.726500	0.017359	-0.008457	0.079074	-0.564116	0.324842	-1.149602	-0.103608	0.026305	-0.000680	0.994270
30229	0.429842	-0.124298	9.835382	-0.025655	-0.013951	0.070946	-0.565729	0.324882	-1.149718	-0.105088	0.026430	-0.001340	0.994111
30230	0.593131	-0.053364	9.803748	0.018154	-0.003211	0.083491	-0.566816	0.328772	-1.151350	-0.106882	0.026478	-0.001030	0.993919
30231	0.594158	-0.111613	9.760888	-0.024469	-0.003045	0.062144	-0.565741	0.328499	-1.146740	-0.108187	0.026404	-0.001676	0.993778
30232	0.477132	-0.079752	9.742613	-0.001621	0.001000	0.049889	-0.566950	0.328262	-1.147551	-0.109298	0.026411	-0.001750	0.993657
30233	0.515863	-0.054757	9.885643	-0.010642	-0.011471	0.048000	-0.566822	0.330216	-1.146400	-0.110329	0.026485	-0.002086	0.993540
30234	0.495085	-0.108544	9.873375	0.005238	-0.009868	0.060444	-0.567097	0.332511	-1.147276	-0.111663	0.026692	-0.002006	0.993385
30235	0.292949	-0.170468	9.939857	0.035625	-0.009824	0.068542	-0.566286	0.330796	-1.147477	-0.113127	0.026631	-0.001435	0.993223
30236	0.174483	-0.211478	9.772836	0.032604	-0.018090	0.113599	-0.568308	0.332504	-1.145764	-0.115522	0.026938	-0.000820	0.992939
30237	-0.005239	-0.171027	9.909045	0.005739	-0.062350	0.168079	-0.569789	0.333101	-1.145591	-0.118946	0.027963	-0.000780	0.992507
30238	-0.014845	-0.185774	9.843864	0.040460	-0.045435	0.286767	-0.571681	0.336037	-1.141932	-0.124767	0.028789	-0.000043	0.991768
30239	0.607319	-0.104133	9.371254	0.014146	0.001134	0.337246	-0.571960	0.339165	-1.142100	-0.131544	0.028526	-0.000086	0.990900
30240	1.122031	-0.080180	9.810553	-0.048882	0.062527	0.279852	-0.571441	0.345686	-1.142713	-0.137163	0.027440	-0.001392	0.990167
30241	1.208422	-0.027626	9.870583	0.040219	0.040899	0.106691	-0.571721	0.349723	-1.145439	-0.139378	0.026373	-0.000875	0.989888
30242	1.100762	0.009253	9.780337	-0.019735	0.023717	-0.010282	-0.572257	0.349191	-1.146403	-0.139293	0.025984	-0.001339	0.989909
30243	0.663529	0.059583	9.785798	-0.001892	0.012019	-0.107455	-0.569969	0.348094	-1.144150	-0.137244	0.025648	-0.001443	0.990204
30244	0.478662	0.056203	9.551458	-0.012999	0.032017	-0.057807	-0.570100	0.347115	-1.144589	-0.136234	0.025077	-0.001771	0.990358
30245	0.557969	-0.209354	9.962728	-0.075888	0.006831	-0.067023	-0.568221	0.347903	-1.143768	-0.134948	0.025055	-0.003342	0.990530
30246	0.536101	-0.127240	9.696635	0.019259	0.014354	-0.123250	-0.569025	0.347213	-1.143781	-0.132663	0.024752	-0.002950	0.990848
30247	0.114730	-0.130021	9.784831	-0.080575	0.014481	-0.091645	-0.568482	0.345504	-1.143979	-0.130886	0.024583	-0.004621	0.991082
30248	0.146910	-0.134272	9.971212	-0.023410	0.004065	-0.010208	-0.567412	0.347859	-1.148818	-0.130806	0.024591	-0.005103	0.991090
30249	0.230670	-0.118212	9.735339	-0.004732	0.008484	0.033185	-0.568487	0.347587	-1.148270	-0.131542	0.024315	-0.005314	0.990998
30250	0.403638	-0.270433	9.823644	-0.024996	0.014148	0.085285	-0.569571	0.350482	-1.149798	-0.133344	0.024117	-0.005901	0.990759
30251	0.487613	-0.103828	9.839408	-0.001317	0.038474	0.044821	-0.567699	0.353671	-1.148627	-0.134308	0.023243	-0.006126	0.990648
30252	0.436396	-0.211575	9.824205	0.015653	0.019841	0.012945	-0.566886	0.351837	-1.149785	-0.134703	0.022832	-0.005888	0.990606
30253	0.536816	-0.166071	9.677691	-0.002736	0.017446	-0.040194	-0.566752	0.351758	-1.146520	-0.133983	0.022401	-0.006043	0.990712
30254	0.417561	-0.238620	9.828646	-0.036177	0.029374	-0.066719	-0.565812	0.352051	-1.147884	-0.132779	0.021949	-0.006821	0.990879
30255	0.271693	-0.212133	9.852857	0.026767	0.028960	-0.064726	-0.565673	0.350635	-1.148068	-0.131585	0.021218	-0.006412	0.991057
30256	0.290291	-0.189958	9.742525	-0.020150	0.010742	-0.063223	-0.562981	0.350086	-1.151522	-0.130460	0.021091	-0.006826	0.991206
30257	0.313259	-0.233229	9.835033	-0.030902	0.022212	-0.063189	-0.564460	0.349808	-1.150288	-0.129272	0.020645	-0.007543	0.991366
30258	0.478493	-0.244790	9.897966	0.011462	0.029678	-0.098409	-0.563516	0.349594	-1.154255	-0.127460	0.020067	-0.007364	0.991613
30259	0.388087	-0.122645	9.670392	0.039557	0.010491	-0.176223	-0.561489	0.346004	-1.154259	-0.124059	0.019699	-0.006605	0.992057
30260	0.505509	-0.161774	9.768175	-0.046471	0.023458	-0.154334	-0.562832	0.345758	-1.154524	-0.121124	0.019395	-0.007537	0.992419
30261	0.443827	-0.308523	10.029784	0.023137	0.039337	-0.197321	-0.562553	0.342168	-1.152736	-0.117290	0.018519	-0.007166	0.992899
30262	0.028916	-0.194692	9.830832	0.055265	-0.003185	-0.193864	-0.560926	0.337577	-1.151951	-0.113615	0.018505	-0.006001	0.993334
30263	-0.133321	-0.192775	9.888428	0.011660	-0.013515	-0.079103	-0.559846	0.335645	-1.149166	-0.112130	0.018662	-0.005783	0.993501
30264	0.004304	-0.287382	9.893365	0.095262	-0.014556	-0.008147	-0.560652	0.335686	-1.150108	-0.112148	0.018764	-0.003867	0.993507
30265	0.012840	-0.248398	9.772968	0.073940	-0.030317	0.046497	-0.560373	0.332281	-1.150222	-0.113182	0.019083	-0.002430	0.993388
30266	0.010536	-0.233860	9.902781	0.054875	-0.024367	0.087140	-0.562516	0.329473	-1.149198	-0.115054	0.019463	-0.001331	0.993168
30267	-0.153379	-0.042628	9.857792	0.093830	-0.029953	0.110242	-0.564397	0.328949	-1.149193	-0.117361	0.019699	0.000472	0.992894
30268	0.028270	-0.175291	9.748817	0.039987	-0.000944	0.177417	-0.563995	0.329327	-1.147551	-0.121013	0.019651	0.001185	0.992456
30269	0.040463	-0.043969	9.834863	0.099417	-0.019094	0.104982	-0.564264	0.329223	-1.148913	-0.123215	0.019633	0.003071	0.992181
30270	-0.063628	0.012366	9.462928	0.088896	-0.015425	0.096161	-0.563857	0.327911	-1.147735	-0.125270	0.019752	0.004823	0.991914
30271	0.122289	-0.030356	9.738572	-0.013286	0.000958	0.082639	-0.563582	0.326413	-1.150647	-0.126984	0.019598	0.004431	0.991701
30272	0.061743	-0.293569	10.391077	0.030205	0.034284	0.008734	-0.560903	0.329917	-1.151654	-0.127280	0.018868	0.004926	0.991675
30273	-0.370606	-0.099987	9.779340	0.180402	0.044119	-0.051632	-0.558347	0.328927	-1.148175	-0.126407	0.017324	0.008298	0.991793
30274	-0.346812	0.104325	9.395769	0.072493	0.044316	0.047044	-0.559285	0.327989	-1.149556	-0.127480	0.016295	0.009595	0.991661
30275	0.386801	0.069119	9.707423	-0.003843	0.062665	0.144003	-0.559839	0.333537	-1.149915	-0.130425	0.014874	0.009198	0.991304
30276	1.019397	-0.293256	9.731977	-0.066380	0.094258	-0.002872	-0.558766	0.334403	-1.151670	-0.130466	0.013203	0.007625	0.991336
30277	0.845571	0.193997	9.954067	-0.114855	0.054834	-0.150905	-0.558775	0.337713	-1.153878	-0.127531	0.012242	0.005129	0.991746
30278	0.667920	0.103374	9.918004	-0.117125	0.024363	-0.070612	-0.558376	0.339608	-1.156545	-0.126212	0.012076	0.002748	0.991926
30279	0.614017	-0.310273	10.189087	-0.061767	0.020044	-0.020935	-0.560799	0.340497	-1.155807	-0.125862	0.011723	0.001359	0.991978
30280	0.165679	0.504537	9.974191	-0.059527	-0.028071	0.054864	-0.561884	0.343530	-1.157195	-0.127045	0.012457	0.000224	0.991819
30281	0.593859	0.296244	9.940756	0.051837	-0.048254	0.262759	-0.563774	0.345723	-1.152062	-0.132347	0.013187	0.001232	0.991115
30282	0.984323	0.235323	9.640250	0.075890	-0.058068	0.237057	-0.566732	0.345634	-1.151350	-0.137177	0.014169	0.002815	0.990441
30283	0.707779	0.477915	9.557714	0.030287	-0.069545	0.325301	-0.568896	0.349469	-1.149566	-0.143701	0.015433	0.003476	0.989495
30284	0.894435	0.168175	9.914837	0.121832	-0.037106	0.339904	-0.570379	0.350598	-1.147878	-0.150588	0.015866	0.005876	0.988452
30285	1.094877	0.324753	9.910178	0.297213	-0.084557	0.234011	-0.573873	0.350077	-1.146356	-0.155371	0.016677	0.011920	0.987643
30286	1.144144	0.335310	9.461447	0.243404	-0.084980	0.160460	-0.573451	0.343853	-1.147243	-0.158822	0.017661	0.016928	0.987004
30287	0.878400	-0.021486	9.778561	0.064193	-0.055680	0.136281	-0.577213	0.343064	-1.146135	-0.161592	0.018662	0.018314	0.986511
30288	0.534527	0.261199	10.117339	0.206741	-0.058721	0.020066	-0.578681	0.338771	-1.142852	-0.162305	0.019182	0.022567	0.986296
30289	0.389046	0.350786	9.895543	0.243424	-0.123938	0.152409	-0.581221	0.333964	-1.140798	-0.165422	0.020966	0.027699	0.985611
30290	1.039375	0.173220	9.796475	0.277460	-0.130740	0.224834	-0.584299	0.328865	-1.137795	-0.170190	0.022769	0.033498	0.984579
30291	1.234120	0.356388	9.690334	0.293772	-0.091635	0.159665	-0.588590	0.324979	-1.137053	-0.173480	0.023790	0.039497	0.983757
30292	1.280892	0.660675	9.540221	0.317987	-0.055257	0.135200	-0.590455	0.318728	-1.134510	-0.176732	0.023890	0.045877	0.982899
30293	1.109865	0.499784	9.622849	0.145982	-0.039279	0.041093	-0.591914	0.312566	-1.136191	-0.177653	0.024339	0.048839	0.982579
30294	0.983174	0.560623	9.796642	0.164328	-0.074206	0.021499	-0.592044	0.310693	-1.134752	-0.178605	0.025240	0.052320	0.982205
30295	0.999988	0.871624	9.412052	0.307537	-0.060464	0.053855	-0.594038	0.302891	-1.132393	-0.179834	0.025563	0.058515	0.981622
30296	0.865738	0.699269	9.556078	0.159849	-0.088147	0.187628	-0.595777	0.299400	-1.126766	-0.183950	0.026944	0.061871	0.980616
30297	0.796510	0.668896	9.698620	0.185715	-0.174278	0.012123	-0.599668	0.296465	-1.124636	-0.184154	0.029878	0.066086	0.980218
30298	0.431632	1.694012	9.612285	0.135678	-0.176326	-0.138300	-0.601538	0.291898	-1.121357	-0.181787	0.032653	0.069478	0.980337
30299	0.763390	2.746307	9.267876	-0.011515	-0.159214	-0.016758	-0.606229	0.286845	-1.118742	-0.181308	0.035936	0.069863	0.980283
30300	1.246070	1.779254	10.185497	-0.295144	-0.066775	0.104859	-0.607853	0.290231	-1.116434	-0.184291	0.038417	0.064274	0.980015
30301	0.783923	1.431035	10.527814	-0.288238	0.013064	-0.173869	-0.610970	0.298264	-1.117500	-0.180750	0.039130	0.058756	0.980992
30302	0.256099	1.547626	9.894469	-0.005698	0.216202	-0.168021	-0.605192	0.299893	-1.120238	-0.179441	0.034643	0.058039	0.981444
30303	0.263415	1.703070	9.356695	0.096043	0.317255	-0.049468	-0.600751	0.298693	-1.121827	-0.178974	0.028079	0.058903	0.981687
30304	0.535322	2.013866	9.165297	-0.010232	0.229662	0.005267	-0.592417	0.299726	-1.125841	-0.179881	0.023615	0.057875	0.981700
30305	1.624604	2.082186	9.174136	-0.029985	0.178506	0.128407	-0.587580	0.301110	-1.129258	-0.182666	0.020449	0.056752	0.981323
30306	2.299334	2.281362	9.205377	-0.085657	0.083964	-0.164276	-0.581928	0.299960	-1.134264	-0.179754	0.018948	0.054822	0.982000
30307	2.594948	2.332884	9.510157	0.108053	-0.009139	-0.358836	-0.580031	0.295102	-1.134443	-0.172808	0.018547	0.057405	0.983106
30308	2.103640	2.357913	9.116945	0.287102	-0.198780	-0.827934	-0.582018	0.285018	-1.131478	-0.156577	0.020532	0.064024	0.985375
30309	1.052176	2.783062	8.852777	0.220684	-0.325293	-1.058593	-0.584372	0.262267	-1.125785	-0.135428	0.025128	0.070227	0.987976
30310	0.721584	2.580418	8.796015	0.047374	-0.225096	-0.784348	-0.588353	0.244368	-1.119917	-0.119748	0.028370	0.072145	0.989773
30311	0.659634	2.152105	9.495461	-0.156043	-0.016825	-0.646607	-0.586160	0.230107	-1.118225	-0.106895	0.028345	0.069943	0.991402
30312	-0.245632	1.198826	11.511441	-0.339838	0.195005	-0.503301	-0.579972	0.229461	-1.121042	-0.097088	0.024529	0.063054	0.992974
30313	1.487504	0.429220	12.104854	0.242818	0.120956	-0.397105	-0.572851	0.231346	-1.123925	-0.089543	0.021332	0.068237	0.993414
30314	-0.333086	0.517361	10.211554	0.337414	-0.135560	-1.215782	-0.566331	0.209015	-1.120774	-0.065488	0.021779	0.075665	0.994742
30315	-1.316231	0.407223	9.780195	-0.067883	-0.285391	-0.620143	-0.567637	0.195636	-1.116970	-0.052753	0.026662	0.075252	0.995411
30316	0.137123	-0.751080	9.881681	-0.047982	-0.161529	-0.297756	-0.568428	0.190214	-1.114548	-0.046724	0.029503	0.074611	0.995681
30317	0.269344	0.105816	9.583177	0.104722	-0.181104	-0.460131	-0.567601	0.183206	-1.112606	-0.037421	0.032352	0.077274	0.995782
30318	-0.127412	0.933733	9.668268	-0.028466	-0.212754	-0.197244	-0.570009	0.178453	-1.106875	-0.033455	0.036317	0.076985	0.995809
30319	0.060311	0.378773	9.581924	-0.063002	-0.186505	0.023819	-0.572440	0.182005	-1.104825	-0.033664	0.040082	0.075902	0.995740
30320	0.479563	0.386303	8.853288	-0.080787	-0.088114	0.102117	-0.577559	0.185059	-1.103032	-0.035787	0.042060	0.074262	0.995709
30321	1.130360	0.383588	9.239188	-0.298147	-0.009667	0.165439	-0.575150	0.189012	-1.104839	-0.038888	0.042689	0.068176	0.996001
30322	1.289976	0.282181	10.024815	-0.129361	0.088519	-0.006733	-0.575439	0.196212	-1.109505	-0.039037	0.041034	0.065526	0.996242
30323	0.732699	0.473532	9.746282	-0.186755	0.065144	-0.017550	-0.570885	0.202430	-1.113307	-0.038696	0.039852	0.061681	0.996549
30324	1.025609	0.872136	9.853370	-0.074234	0.047635	0.010898	-0.569952	0.205445	-1.115944	-0.039212	0.038989	0.060147	0.996657
30325	1.560525	0.318561	9.204734	-0.158225	0.127011	-0.063200	-0.567145	0.210947	-1.117706	-0.038061	0.036539	0.056818	0.996989
30326	1.100571	1.252296	10.666467	-0.030168	0.057874	0.044645	-0.564463	0.213796	-1.121050	-0.039327	0.035473	0.056131	0.997018
30327	1.164068	0.942599	9.630801	0.061679	-0.024528	0.099242	-0.562850	0.213898	-1.120929	-0.041404	0.036087	0.057190	0.996851
30328	1.092061	0.625673	9.385439	0.144968	0.094056	-0.065910	-0.563117	0.212721	-1.118785	-0.040715	0.034024	0.060044	0.996785
30329	0.263482	0.693232	9.903549	0.132454	0.091973	-0.239076	-0.559743	0.208682	-1.119091	-0.036231	0.031853	0.062622	0.996871
30330	-0.152411	0.777944	9.976810	0.053047	-0.060297	-0.257894	-0.555825	0.202367	-1.119614	-0.031372	0.032707	0.063878	0.996928
30331	0.288038	0.382906	9.579252	-0.008918	-0.154965	0.025908	-0.556893	0.199664	-1.118055	-0.031767	0.035847	0.063586	0.996826
30332	0.456567	0.264546	9.243482	0.061083	-0.006633	0.127838	-0.559176	0.198690	-1.116561	-0.034530	0.036125	0.064703	0.996652
30333	0.185002	0.604322	9.049630	-0.131358	0.088257	0.071311	-0.556499	0.202783	-1.118503	-0.036053	0.034534	0.061729	0.996844
30334	0.172641	1.070264	9.613856	-0.395299	0.154211	0.191110	-0.555726	0.214650	-1.123848	-0.039907	0.032005	0.053587	0.997252
30335	0.718509	1.779418	10.434109	-0.216498	0.085622	0.152163	-0.553330	0.223180	-1.127414	-0.042975	0.030596	0.048895	0.997410
30336	0.944968	1.732551	10.475114	0.019987	0.033493	0.184349	-0.553473	0.226072	-1.129770	-0.046863	0.030114	0.049138	0.997237
30337	1.567856	1.673414	10.109509	0.118170	0.011294	0.110127	-0.552800	0.226044	-1.129234	-0.049221	0.029894	0.051281	0.997023
30338	1.140282	1.420422	9.722758	0.171197	0.037610	-0.218302	-0.552794	0.223586	-1.127134	-0.045358	0.028765	0.054779	0.997053
30339	-0.535672	1.732228	8.994931	0.043541	0.073543	-0.281754	-0.552232	0.215467	-1.125906	-0.039921	0.026935	0.055658	0.997288
30340	-0.348542	1.211330	9.702719	-0.052189	0.132786	-0.192419	-0.546583	0.215120	-1.128843	-0.036500	0.024130	0.054603	0.997549
30341	-0.400739	1.375447	9.560256	0.028389	0.108280	-0.180822	-0.540920	0.209902	-1.129487	-0.033096	0.021667	0.055114	0.997696
30342	-0.274537	1.368027	9.568999	0.099848	0.067992	0.034832	-0.537287	0.209022	-1.131873	-0.034129	0.020303	0.057033	0.997582
30343	0.217740	1.750839	9.776209	0.046103	-0.000766	0.281636	-0.536345	0.208859	-1.131889	-0.039835	0.020492	0.057815	0.997322
30344	0.543020	0.848870	10.380376	-0.064317	0.034481	0.581170	-0.539325	0.216354	-1.134336	-0.051604	0.020550	0.056249	0.996870
30345	1.062540	1.110649	9.241251	0.356195	-0.031346	0.259281	-0.543089	0.216081	-1.131032	-0.056954	0.021018	0.063246	0.996150
30346	1.017656	1.396282	9.112539	0.216288	-0.003955	0.110493	-0.545212	0.206148	-1.128332	-0.059518	0.021006	0.067501	0.995721
30347	1.120165	1.000095	9.905859	-0.102096	-0.172925	0.004067	-0.548175	0.207589	-1.126344	-0.059396	0.024549	0.065644	0.995771
30348	0.671524	0.436045	10.091337	-0.121745	-0.178746	-0.271747	-0.551272	0.208856	-1.122862	-0.054032	0.027909	0.063556	0.996124
30349	0.146430	1.026159	10.244096	0.012169	-0.070823	-0.348348	-0.550596	0.207383	-1.121147	-0.047082	0.028826	0.063995	0.996422
30350	0.643140	1.743949	9.368040	0.187956	-0.099573	-0.059889	-0.552054	0.200280	-1.118908	-0.046217	0.030567	0.067861	0.996155
30351	0.922660	1.122708	9.535372	0.051287	-0.102162	0.070470	-0.557700	0.199799	-1.116951	-0.047588	0.032629	0.068881	0.995955
30352	0.719064	0.910257	9.723310	-0.101960	-0.101415	-0.156281	-0.558778	0.200371	-1.116103	-0.044597	0.034543	0.067040	0.996154
30353	0.546982	1.091675	10.099420	-0.006244	-0.061437	-0.229967	-0.557833	0.199028	-1.114115	-0.040003	0.035439	0.067051	0.996317
30354	0.557565	1.227773	9.706329	0.101082	-0.055037	-0.236660	-0.558628	0.195053	-1.113008	-0.035611	0.036149	0.069268	0.996307
30355	0.580441	1.267011	9.523781	0.052349	-0.020174	-0.225099	-0.557534	0.188636	-1.112411	-0.031209	0.036167	0.070408	0.996374
30356	0.472023	1.158258	9.807742	-0.042487	-0.027419	-0.180333	-0.554971	0.185856	-1.111169	-0.027799	0.036503	0.069698	0.996512
30357	0.398087	1.215176	9.778563	-0.047698	-0.043229	-0.190161	-0.555640	0.184732	-1.110926	-0.023987	0.037070	0.068818	0.996652
30358	0.443472	1.347077	9.634523	-0.018256	-0.033429	-0.144930	-0.555772	0.184061	-1.112444	-0.021260	0.037565	0.068566	0.996712
30359	0.460468	1.235722	9.708104	-0.037750	0.000438	-0.082890	-0.555228	0.181774	-1.112116	-0.019652	0.037384	0.067784	0.996806
30360	0.460641	1.230872	9.732219	-0.077508	-0.024830	-0.081409	-0.555106	0.185856	-1.111032	-0.018127	0.037820	0.066296	0.996918
30361	0.478835	1.279747	9.662597	-0.120742	-0.023458	-0.079771	-0.554970	0.185462	-1.112544	-0.016486	0.038134	0.063867	0.997093
30362	0.604988	1.282043	9.717004	-0.071271	0.034547	-0.035070	-0.554167	0.187030	-1.113729	-0.015942	0.037447	0.062446	0.997218
30363	0.664408	1.212715	9.676020	-0.064145	0.038077	-0.031498	-0.553362	0.187421	-1.113044	-0.015386	0.036574	0.061093	0.997343
30364	0.661601	1.241802	9.738303	-0.062699	0.046515	-0.084487	-0.553100	0.189696	-1.113655	-0.013882	0.035585	0.059876	0.997475
30365	0.629811	1.243645	9.660280	-0.035418	0.055017	-0.059584	-0.550410	0.189669	-1.115185	-0.012806	0.034331	0.059120	0.997578
30366	0.746385	1.233623	9.673563	-0.070424	0.044195	-0.065093	-0.549067	0.190252	-1.117225	-0.011684	0.033413	0.057734	0.997704
30367	0.842242	1.283913	9.647238	-0.052952	0.042978	-0.045618	-0.546915	0.190240	-1.118885	-0.010860	0.032436	0.056635	0.997809
30368	0.854601	1.150617	9.648623	-0.070019	0.040095	-0.114646	-0.546646	0.190740	-1.122413	-0.008761	0.031544	0.055290	0.997934
30369	0.772154	1.153977	9.655696	-0.088139	0.055707	-0.141107	-0.543152	0.191226	-1.122438	-0.006024	0.030232	0.053555	0.998089
30370	0.726184	1.041480	9.736982	-0.098896	0.067055	-0.208246	-0.539658	0.192053	-1.124904	-0.002089	0.028703	0.051684	0.998249
30371	0.693823	0.968067	9.770245	-0.074148	0.057883	-0.260378	-0.538985	0.191760	-1.125193	0.003018	0.027237	0.050295	0.998358
30372	0.445336	1.041249	9.827065	-0.083646	0.057329	-0.241796	-0.535891	0.191453	-1.127282	0.007607	0.025864	0.048746	0.998447
30373	0.434118	1.104155	9.741990	-0.058237	0.047322	-0.116239	-0.532394	0.191071	-1.126518	0.009838	0.024750	0.047604	0.998511
30374	0.562442	0.999674	9.809306	-0.084507	0.053311	-0.007567	-0.531995	0.192688	-1.129467	0.009766	0.023682	0.045917	0.998617
30375	0.624855	1.044515	9.902360	-0.083489	0.012776	0.014262	-0.531196	0.195380	-1.130206	0.009434	0.023391	0.044208	0.998704
30376	0.739640	1.107278	9.809117	0.037893	-0.001300	0.049890	-0.531199	0.196336	-1.128677	0.008168	0.023487	0.044928	0.998681
30377	0.801506	0.911756	9.745087	0.102357	-0.014357	0.060613	-0.532274	0.195933	-1.128542	0.006846	0.023841	0.046916	0.998591
30378	0.694356	0.929227	9.693521	0.066237	-0.031660	0.028586	-0.531997	0.193236	-1.128632	0.005947	0.024524	0.048210	0.998518
30379	0.614977	1.034612	9.781767	0.073078	-0.029324	0.008300	-0.534011	0.192291	-1.128639	0.005698	0.025138	0.049640	0.998434
30380	0.572018	0.994986	9.742231	0.105924	-0.031247	0.025200	-0.532931	0.190813	-1.127065	0.004782	0.025810	0.051730	0.998316
