# Supplementary material for: Identification of Haptic Based Guiding Using Hard Reins
Source: PLoS One. 2015 Jul 22;10(7):e0132020. doi: 10.1371/journal.pone.0132020 (PMC4511788; doi:10.1371/journal.pone.0132020)
Supplement: S9 File — (ZIP) [file pone.0132020.s009.zip › Exp2_MotionData2/Subject10/path2/T7/fc7.txt]

// Start Time: 0
// Sample rate: 25.0Hz
// Scenario: 4.9
// Firmware Version: 2.6.1
Counter	Acc_X	Acc_Y	Acc_Z	Gyr_X	Gyr_Y	Gyr_Z	Mag_X	Mag_Y	Mag_Z	Quat_w	Quat_x	Quat_y	Quat_z
33283	9.495569	0.483760	2.430088	-0.542562	0.006490	-0.005220	-0.778890	-0.042738	0.103740	-0.795943	0.037132	0.598382	0.083872
33284	9.490799	0.474047	2.418120	-0.549846	0.001086	-0.001735	-0.777747	-0.043871	0.102302	-0.795000	0.043697	0.598011	0.091921
33285	9.495213	0.488898	2.478362	-0.553515	-0.000667	-0.005306	-0.779460	-0.042449	0.102614	-0.793830	0.049999	0.597730	0.100263
33286	9.500808	0.502790	2.386371	-0.558091	-0.000512	-0.019507	-0.778882	-0.044436	0.102305	-0.792650	0.056474	0.597250	0.108672
33287	9.476147	0.503369	2.454061	-0.543621	-0.015099	-0.008641	-0.779449	-0.044863	0.102872	-0.791138	0.062602	0.597088	0.116904
33288	9.539371	0.468650	2.377034	-0.554518	-0.011338	-0.019395	-0.778597	-0.044436	0.101878	-0.789657	0.069029	0.596652	0.125233
33289	9.582964	0.477951	2.362372	-0.548945	0.015784	-0.031871	-0.778317	-0.043874	0.103440	-0.788275	0.074878	0.595890	0.133904
33290	9.553855	0.420069	2.353391	-0.548840	0.026518	-0.023987	-0.780301	-0.045001	0.102452	-0.787069	0.081047	0.594740	0.142264
33291	9.505579	0.497956	2.391251	-0.556872	0.044436	-0.009153	-0.780577	-0.046845	0.102151	-0.785903	0.087199	0.593337	0.150677
33292	9.457061	0.542099	2.443988	-0.545103	0.050858	-0.028524	-0.779158	-0.045560	0.098895	-0.784804	0.093166	0.591691	0.159072
33293	9.432721	0.508476	2.454062	-0.556015	0.048202	-0.028645	-0.779440	-0.045983	0.098184	-0.783452	0.099044	0.590131	0.167747
33294	9.447049	0.556996	2.496999	-0.545162	0.039078	-0.021378	-0.779716	-0.047682	0.097176	-0.782065	0.105112	0.588523	0.175973
33295	9.442072	0.557148	2.516336	-0.536110	0.036363	-0.024796	-0.780005	-0.046542	0.096057	-0.780457	0.110743	0.587078	0.184288
33296	9.446732	0.533011	2.526266	-0.543436	0.020074	-0.013284	-0.779714	-0.047530	0.094061	-0.778715	0.116924	0.585625	0.192289
33297	9.437183	0.491772	2.492907	-0.547089	0.021096	-0.024839	-0.780850	-0.047954	0.094349	-0.776735	0.122762	0.584253	0.200652
33298	9.461373	0.520667	2.499802	-0.523467	0.017286	-0.013915	-0.780559	-0.049518	0.094755	-0.774845	0.128609	0.582797	0.208382
33299	9.463569	0.566892	2.550030	-0.548955	0.013852	-0.019496	-0.780417	-0.049375	0.094330	-0.772632	0.134545	0.581390	0.216617
33300	9.478521	0.532477	2.473065	-0.548905	0.021095	-0.023076	-0.779988	-0.050087	0.094603	-0.770518	0.140633	0.579665	0.224751
33301	9.451466	0.528208	2.535979	-0.538065	0.002857	-0.005154	-0.779703	-0.049942	0.093468	-0.768106	0.146593	0.578310	0.232553
33302	9.446975	0.547359	2.501940	-0.570732	0.001100	0.006863	-0.780557	-0.050374	0.096163	-0.765664	0.153420	0.576577	0.240374
33303	9.451672	0.532889	2.511761	-0.534430	0.004675	-0.008659	-0.781268	-0.050229	0.095745	-0.763102	0.159248	0.575103	0.248137
33304	9.439811	0.527948	2.482833	-0.532654	-0.009863	0.003834	-0.779559	-0.050801	0.095725	-0.760478	0.165477	0.573603	0.255480
33305	9.461419	0.547298	2.506754	-0.558044	-0.004381	0.008817	-0.780704	-0.049385	0.097450	-0.757662	0.171880	0.571972	0.263162
33306	9.476014	0.527720	2.482788	-0.532602	-0.003592	0.008227	-0.780995	-0.047674	0.095486	-0.754976	0.178090	0.570242	0.270406
33307	9.422692	0.489447	2.492952	-0.549818	0.002797	0.007086	-0.780423	-0.048386	0.095758	-0.752099	0.184278	0.568432	0.277983
33308	9.466361	0.508385	2.473350	-0.538036	-0.002682	0.009923	-0.779719	-0.046972	0.097042	-0.749258	0.190546	0.566532	0.285211
33309	9.500264	0.498383	2.454084	-0.547158	-0.007099	0.005427	-0.780290	-0.046402	0.096769	-0.746109	0.196696	0.564774	0.292681
33310	9.454491	0.501028	2.444449	-0.532573	0.002769	0.001990	-0.779862	-0.046975	0.097894	-0.743151	0.202720	0.562737	0.299929
33311	9.478578	0.522734	2.461091	-0.545327	0.006582	-0.014099	-0.780999	-0.046971	0.097619	-0.739889	0.208504	0.560748	0.307656
33312	9.473245	0.508629	2.519253	-0.549852	0.012030	-0.016845	-0.781567	-0.047108	0.096489	-0.736694	0.214470	0.558424	0.315353
33313	9.456256	0.508812	2.531356	-0.524371	0.014521	-0.006836	-0.779431	-0.047680	0.096182	-0.733500	0.219934	0.556300	0.322704
33314	9.423133	0.501210	2.442073	-0.561653	0.012108	-0.019645	-0.781708	-0.047106	0.095923	-0.730077	0.225993	0.553788	0.330505
33315	9.456472	0.501363	2.500024	-0.549950	-0.002347	-0.021185	-0.780149	-0.046260	0.096486	-0.726331	0.231741	0.551690	0.338199
33316	9.471087	0.481770	2.473641	-0.541722	-0.000678	-0.010481	-0.780986	-0.049518	0.095042	-0.722759	0.237642	0.549331	0.345516
33317	9.495173	0.518022	2.497369	-0.559956	-0.004095	-0.021281	-0.780699	-0.050517	0.096587	-0.718783	0.243498	0.547070	0.353233
33318	9.447399	0.520347	2.434577	-0.558036	0.001137	-0.003604	-0.780555	-0.050513	0.095169	-0.715043	0.249641	0.544413	0.360564
33319	9.461542	0.520530	2.478054	-0.530757	0.011900	-0.012197	-0.781979	-0.050083	0.094902	-0.711291	0.255014	0.541973	0.367829
33320	9.495379	0.513006	2.468426	-0.561644	0.010233	-0.010772	-0.781404	-0.051791	0.096013	-0.707425	0.261007	0.539072	0.375269
33321	9.461617	0.520469	2.468388	-0.543441	0.015540	-0.009713	-0.779847	-0.049945	0.094745	-0.703511	0.266509	0.536362	0.382572
33322	9.480711	0.513250	2.492609	-0.543478	0.010136	-0.009679	-0.779418	-0.050518	0.095727	-0.699594	0.272199	0.533474	0.389719
33323	9.451738	0.511015	2.492673	-0.545208	0.026399	-0.014228	-0.781127	-0.049802	0.095181	-0.695601	0.277537	0.530511	0.397078
33324	9.456425	0.523221	2.516696	-0.552470	0.013578	0.012306	-0.779706	-0.049662	0.094888	-0.691698	0.283499	0.527263	0.403950
33325	9.461233	0.508660	2.512019	-0.545308	0.002845	0.000070	-0.780277	-0.049094	0.095182	-0.687418	0.289122	0.524437	0.410890
33326	9.415432	0.513752	2.507190	-0.553464	0.004665	0.001725	-0.782833	-0.049797	0.094912	-0.683181	0.294994	0.521249	0.417782
33327	9.418144	0.532888	2.477974	-0.549066	-0.013278	-0.008725	-0.781984	-0.048948	0.095056	-0.678488	0.300651	0.518552	0.424696
33328	9.466173	0.513387	2.499876	-0.552756	-0.024100	-0.005157	-0.781986	-0.048524	0.095768	-0.673750	0.306615	0.515686	0.431412
33329	9.475684	0.549807	2.535706	-0.534525	-0.004243	-0.018330	-0.781985	-0.048808	0.095765	-0.669008	0.311832	0.512942	0.438269
33330	9.490289	0.532645	2.511712	-0.556348	-0.004057	-0.027431	-0.781420	-0.047957	0.095487	-0.664113	0.317372	0.509796	0.445351
33331	9.461361	0.566740	2.523453	-0.559961	-0.004114	-0.019513	-0.780852	-0.048106	0.097181	-0.659055	0.322843	0.506720	0.452387
33332	9.495154	0.518038	2.499786	-0.545409	-0.004205	-0.016687	-0.781695	-0.050663	0.098294	-0.654177	0.328275	0.503489	0.459116
33333	9.495505	0.605028	2.496398	-0.563511	0.008499	-0.016965	-0.780136	-0.049243	0.097022	-0.649096	0.333629	0.500085	0.466135
33334	9.423521	0.597868	2.438577	-0.538013	0.017389	-0.017619	-0.781269	-0.050376	0.097160	-0.644333	0.338682	0.496537	0.472843
33335	9.466712	0.600225	2.472325	-0.552580	0.010206	-0.012430	-0.780987	-0.049810	0.097589	-0.639240	0.343848	0.493074	0.479602
33336	9.483682	0.600057	2.462638	-0.548906	0.021075	-0.020412	-0.780699	-0.050376	0.096731	-0.634272	0.348902	0.489287	0.486379
33337	9.473693	0.547055	2.480158	-0.552511	0.017364	-0.007171	-0.780697	-0.050943	0.096441	-0.629162	0.353973	0.485589	0.493013
33338	9.447309	0.610120	2.489156	-0.545260	0.015510	-0.005304	-0.781840	-0.049520	0.096182	-0.624175	0.359104	0.481695	0.499419
33339	9.476216	0.600286	2.491644	-0.537921	0.031768	-0.013275	-0.780698	-0.050658	0.096161	-0.619111	0.363712	0.477905	0.505986
33340	9.456495	0.591045	2.540104	-0.541673	0.014687	-0.015875	-0.781832	-0.051218	0.094747	-0.613906	0.368629	0.474028	0.512377
33341	9.434820	0.598417	2.537634	-0.547090	0.019199	-0.014200	-0.782411	-0.048660	0.094212	-0.608513	0.373387	0.470206	0.518845
33342	9.432360	0.591197	2.540135	-0.556091	0.030014	-0.009950	-0.781408	-0.050364	0.093619	-0.603274	0.378294	0.465844	0.525303
33343	9.447008	0.615213	2.530181	-0.514388	0.015369	-0.005828	-0.780978	-0.050787	0.092336	-0.598053	0.382696	0.462251	0.531226
33344	9.471031	0.615152	2.544649	-0.548864	0.024578	-0.009822	-0.780261	-0.052065	0.092033	-0.592692	0.387490	0.457929	0.537465
33345	9.441808	0.586455	2.564341	-0.528908	0.018147	-0.006905	-0.781544	-0.050919	0.089930	-0.587253	0.391947	0.454064	0.543449
33346	9.422668	0.591289	2.544980	-0.552550	0.017422	-0.014257	-0.782394	-0.051626	0.089504	-0.581624	0.396735	0.449722	0.549605
33347	9.404054	0.595695	2.457960	-0.545312	0.006512	-0.007027	-0.782116	-0.050206	0.089234	-0.575825	0.401427	0.445720	0.555531
33348	9.393723	0.596305	2.544962	-0.549009	-0.002501	-0.005252	-0.780977	-0.050492	0.089222	-0.570019	0.406386	0.441477	0.561273
33349	9.490174	0.571528	2.545110	-0.530899	-0.007919	-0.012068	-0.781265	-0.049929	0.090930	-0.564030	0.410944	0.437750	0.566896
33350	9.509593	0.610106	2.549486	-0.552511	0.019138	-0.003631	-0.780983	-0.049361	0.090651	-0.558280	0.415619	0.433112	0.572711
33351	9.398944	0.610501	2.501299	-0.556158	0.018299	-0.009882	-0.781121	-0.049922	0.088662	-0.552214	0.420093	0.428693	0.578622
33352	9.427579	0.598463	2.537643	-0.552533	0.019209	-0.012496	-0.782254	-0.050767	0.087245	-0.546241	0.424597	0.424031	0.584411
33353	9.490322	0.595650	2.537591	-0.547007	0.028135	-0.005397	-0.782543	-0.049776	0.088250	-0.540267	0.428799	0.419480	0.590153
33354	9.417839	0.625261	2.561523	-0.557051	0.020975	-0.006367	-0.781121	-0.049487	0.085975	-0.534222	0.433287	0.414597	0.595800
33355	9.432189	0.625277	2.578419	-0.532538	0.019049	-0.005182	-0.780978	-0.049343	0.085125	-0.528184	0.437349	0.410226	0.601217
33356	9.413069	0.615548	2.549555	-0.561611	0.024721	-0.019715	-0.780833	-0.050053	0.085116	-0.521853	0.441632	0.405272	0.606947
33357	9.403191	0.596396	2.569114	-0.543478	0.021060	-0.023024	-0.781113	-0.050901	0.084259	-0.515407	0.445543	0.400819	0.612529
33358	9.424949	0.615625	2.573704	-0.532650	0.010199	-0.022824	-0.780407	-0.049911	0.084831	-0.509064	0.449579	0.396305	0.617799
33359	9.427344	0.601078	2.569030	-0.534451	0.010175	-0.019308	-0.781392	-0.051891	0.083259	-0.502549	0.453464	0.391957	0.623045
33360	9.422580	0.647120	2.583022	-0.542647	0.008413	-0.019388	-0.779689	-0.051331	0.084527	-0.496036	0.457553	0.387221	0.628214
33361	9.446577	0.620413	2.588121	-0.547212	0.006675	-0.023853	-0.780824	-0.051608	0.083116	-0.489213	0.461473	0.382707	0.633442
33362	9.422403	0.625444	2.595346	-0.558058	0.010239	-0.014275	-0.780823	-0.052179	0.083960	-0.482528	0.465626	0.377623	0.638560
33363	9.412786	0.644870	2.599976	-0.559924	0.006708	-0.021352	-0.779966	-0.052888	0.083237	-0.475510	0.469583	0.372839	0.643719
33364	9.398340	0.659478	2.602248	-0.541754	0.006604	-0.019371	-0.779967	-0.052605	0.083382	-0.468778	0.473481	0.367960	0.648590
33365	9.413160	0.654263	2.556372	-0.552653	0.010344	-0.028363	-0.780818	-0.053170	0.083241	-0.461657	0.477161	0.363220	0.653653
33366	9.425103	0.695502	2.592144	-0.545450	0.003119	-0.029998	-0.778824	-0.053885	0.083359	-0.454623	0.480956	0.358342	0.658476
33367	9.417556	0.644886	2.607219	-0.570862	-0.004132	-0.012567	-0.779103	-0.055162	0.083348	-0.447326	0.484992	0.353261	0.663241
33368	9.461036	0.683372	2.621230	-0.552708	0.000373	-0.021215	-0.779535	-0.053881	0.082657	-0.440213	0.488842	0.348146	0.667862
33369	9.418097	0.697781	2.563130	-0.538126	0.004774	-0.017537	-0.780381	-0.055728	0.083777	-0.433132	0.492320	0.343392	0.672383
33370	9.398677	0.688297	2.572928	-0.572692	-0.002256	-0.019673	-0.779531	-0.054733	0.082789	-0.425725	0.496278	0.337934	0.676955
33371	9.463469	0.678493	2.616448	-0.542619	0.011974	-0.014091	-0.780801	-0.057003	0.083200	-0.418599	0.499609	0.332950	0.681403
33372	9.413043	0.727088	2.606307	-0.552570	0.017391	-0.010706	-0.780373	-0.057288	0.083336	-0.411547	0.503076	0.327428	0.685810
33373	9.424908	0.673842	2.606886	-0.552628	0.004745	-0.007095	-0.780663	-0.056008	0.082643	-0.404279	0.506523	0.322224	0.690047
33374	9.403484	0.702828	2.582425	-0.552605	0.007431	-0.005341	-0.780095	-0.055725	0.082642	-0.397144	0.510047	0.316655	0.694160
33375	9.437050	0.683403	2.601930	-0.536280	0.006503	-0.010449	-0.778674	-0.055443	0.082350	-0.389919	0.513206	0.311629	0.698190
33376	9.434533	0.685926	2.616404	-0.563493	0.012022	-0.009033	-0.780668	-0.054584	0.081525	-0.382560	0.516613	0.305837	0.702298
33377	9.444516	0.683174	2.572924	-0.567148	0.010288	-0.014369	-0.780954	-0.054589	0.083085	-0.374901	0.519816	0.300321	0.706434
33378	9.437097	0.685789	2.597070	-0.561653	0.013792	-0.006367	-0.780949	-0.055437	0.081943	-0.367515	0.523079	0.294436	0.710372
33379	9.413007	0.702874	2.599328	-0.559850	0.019308	-0.019652	-0.780380	-0.055291	0.080523	-0.359823	0.525947	0.288945	0.714435
33380	9.405654	0.698162	2.611473	-0.548998	0.012055	-0.020368	-0.781089	-0.055718	0.081374	-0.352277	0.528940	0.283328	0.718226
33381	9.412876	0.693283	2.611518	-0.553485	0.015592	-0.010710	-0.781090	-0.055144	0.079397	-0.344678	0.531745	0.277797	0.721993
33382	9.402875	0.686353	2.652690	-0.567071	0.024696	-0.014469	-0.780088	-0.056563	0.078523	-0.337013	0.534593	0.271702	0.725817
33383	9.395645	0.674268	2.645585	-0.559874	0.015699	-0.019640	-0.779526	-0.055003	0.078536	-0.329142	0.537266	0.266107	0.729519
33384	9.398058	0.674253	2.645582	-0.527135	0.019099	-0.013969	-0.779803	-0.056418	0.077389	-0.321802	0.539813	0.260560	0.732908
33385	9.417384	0.698361	2.654953	-0.554390	0.024726	-0.024047	-0.778096	-0.056993	0.078503	-0.313902	0.542172	0.254976	0.736548
33386	9.417178	0.698528	2.681534	-0.538104	0.017480	-0.028236	-0.781075	-0.058405	0.078228	-0.306145	0.544625	0.249365	0.739916
33387	9.378673	0.713227	2.674171	-0.558063	0.017507	-0.021399	-0.781498	-0.058968	0.077092	-0.298139	0.546999	0.243685	0.743319
33388	9.414739	0.647653	2.660356	-0.552735	-0.000472	-0.028303	-0.780640	-0.060105	0.076790	-0.290065	0.549684	0.237908	0.746398
33389	9.412387	0.713075	2.683794	-0.554549	-0.000510	-0.023010	-0.781925	-0.059256	0.078509	-0.281919	0.552169	0.232348	0.749430
33390	9.373996	0.703438	2.650121	-0.545383	0.006570	-0.014107	-0.779360	-0.059965	0.076498	-0.274103	0.554648	0.226426	0.752306
33391	9.417214	0.713045	2.683788	-0.538126	0.006540	-0.014014	-0.779926	-0.060961	0.077626	-0.266245	0.556855	0.220922	0.755129
33392	9.424474	0.708135	2.679000	-0.530898	0.004784	-0.022764	-0.779501	-0.060679	0.077767	-0.258380	0.559126	0.215265	0.757812
33393	9.388605	0.766275	2.663900	-0.547223	0.002946	-0.010557	-0.779211	-0.061957	0.077893	-0.250402	0.561326	0.209557	0.760459
33394	9.412554	0.756578	2.683308	-0.541828	0.001233	-0.022866	-0.779346	-0.063661	0.078159	-0.242328	0.563589	0.203695	0.762990
33395	9.398128	0.771170	2.683165	-0.549042	0.012110	-0.026557	-0.781334	-0.063936	0.076755	-0.234067	0.565464	0.198050	0.765662
33396	9.402937	0.761457	2.680850	-0.547257	0.006696	-0.026503	-0.778775	-0.063801	0.077020	-0.225854	0.567524	0.192078	0.768123
33397	9.398052	0.771231	2.692831	-0.558158	0.003079	-0.019531	-0.781333	-0.064367	0.078167	-0.217510	0.569475	0.186213	0.770527
33398	9.369184	0.776186	2.683148	-0.539908	0.024750	-0.034495	-0.779908	-0.065223	0.078431	-0.209257	0.571070	0.180310	0.773032
33399	9.403234	0.800004	2.661087	-0.541866	-0.000503	-0.029928	-0.779338	-0.065506	0.077998	-0.200879	0.572838	0.174786	0.775212
33400	9.374365	0.809809	2.653767	-0.559936	0.012146	-0.024914	-0.779048	-0.066498	0.077277	-0.192464	0.574608	0.168484	0.777430
33401	9.379200	0.831591	2.663183	-0.571847	-0.002188	-0.027616	-0.778476	-0.067062	0.075566	-0.183725	0.576395	0.162435	0.779505
33402	9.398436	0.792739	2.653925	-0.552762	-0.004120	-0.022958	-0.779757	-0.067209	0.077983	-0.175329	0.578258	0.156247	0.781322
33403	9.398642	0.811966	2.636795	-0.549147	-0.002253	-0.031770	-0.780178	-0.068486	0.078256	-0.166743	0.579817	0.150566	0.783159
33404	9.384056	0.819415	2.653647	-0.540147	-0.009410	-0.042239	-0.778183	-0.069772	0.079219	-0.158141	0.581526	0.144783	0.784766
33405	9.412945	0.799898	2.653826	-0.556421	-0.002202	-0.033624	-0.777898	-0.069340	0.077096	-0.149402	0.582967	0.138977	0.786457
33406	9.393691	0.833916	2.663138	-0.561050	-0.018447	-0.028271	-0.779030	-0.070757	0.077232	-0.140746	0.584779	0.132716	0.787788
33407	9.369630	0.843705	2.658228	-0.545556	-0.004011	-0.038797	-0.779170	-0.071037	0.076096	-0.132010	0.586069	0.127120	0.789264
33408	9.357450	0.819628	2.660930	-0.531058	-0.016802	-0.027055	-0.778743	-0.071471	0.078355	-0.123713	0.587639	0.121288	0.790358
33409	9.405819	0.765910	2.622800	-0.557397	-0.025801	-0.014033	-0.779163	-0.073176	0.079191	-0.115145	0.589231	0.115242	0.791370
33410	9.418088	0.848097	2.636365	-0.550933	-0.007840	-0.010517	-0.778314	-0.072330	0.080185	-0.106878	0.590614	0.108861	0.792403
33411	9.394365	0.852763	2.585598	-0.550995	-0.022305	-0.005123	-0.778031	-0.072333	0.081033	-0.098509	0.592024	0.102777	0.793246
33412	9.423176	0.881796	2.619066	-0.535477	-0.007043	-0.006796	-0.778313	-0.073047	0.082303	-0.090474	0.593237	0.096583	0.794075
33413	9.425758	0.886492	2.599678	-0.550896	-0.006107	-0.002557	-0.779452	-0.072471	0.080759	-0.082156	0.594266	0.090420	0.794936
33414	9.360329	0.896814	2.638315	-0.547210	0.004703	-0.005248	-0.778030	-0.072620	0.081880	-0.074031	0.595183	0.083995	0.795752
33415	9.360144	0.858175	2.643580	-0.530882	-0.002633	0.000291	-0.778603	-0.071767	0.081893	-0.065983	0.596001	0.078096	0.796448
33416	9.418256	0.867356	2.624067	-0.538169	-0.004368	-0.002424	-0.778168	-0.073471	0.081589	-0.057987	0.596926	0.071780	0.796972
33417	9.418330	0.886690	2.623852	-0.542667	0.004688	-0.005184	-0.778173	-0.072334	0.081317	-0.049704	0.597509	0.065737	0.797616
33418	9.394156	0.896571	2.633440	-0.545436	-0.002517	-0.004291	-0.778459	-0.072051	0.081748	-0.041602	0.598277	0.059322	0.798006
33419	9.374643	0.862918	2.643508	-0.534594	-0.015228	0.000328	-0.777320	-0.072480	0.081876	-0.033466	0.599050	0.053351	0.798231
33420	9.406186	0.906223	2.642982	-0.552767	-0.004146	-0.019403	-0.777326	-0.071205	0.082740	-0.025032	0.599701	0.046995	0.798451
33421	9.408582	0.881978	2.633583	-0.542707	0.001131	-0.010473	-0.778176	-0.071766	0.081323	-0.016631	0.600075	0.041007	0.798719
33422	9.425516	0.862446	2.619279	-0.540052	-0.004173	-0.022793	-0.778171	-0.072903	0.081595	-0.008292	0.600586	0.034883	0.798756
33423	9.375131	0.872219	2.585406	-0.541907	-0.011377	-0.022778	-0.777172	-0.074045	0.082708	0.000311	0.601019	0.029053	0.798707
33424	9.394775	0.900916	2.556061	-0.545489	-0.007832	-0.013986	-0.777462	-0.073056	0.084421	0.008570	0.601460	0.022735	0.798533
33425	9.455244	0.929523	2.553244	-0.538173	-0.000682	-0.010390	-0.776883	-0.075183	0.083261	0.016930	0.601601	0.016817	0.798440
33426	9.447664	0.944389	2.603836	-0.559952	0.008494	-0.017780	-0.776882	-0.075613	0.084531	0.025416	0.601642	0.010310	0.798295
33427	9.447798	0.910340	2.570384	-0.561692	0.021148	-0.021419	-0.778442	-0.076459	0.083826	0.034229	0.601287	0.004160	0.798289
33428	9.317650	0.964348	2.572372	-0.549034	0.012064	-0.021235	-0.776740	-0.075471	0.084390	0.042620	0.601137	-0.002125	0.798006
33429	9.404408	0.934813	2.575002	-0.542738	0.006718	-0.029961	-0.777584	-0.077596	0.083666	0.051340	0.600892	-0.007875	0.797641
33430	9.462388	0.968344	2.584217	-0.559972	0.004885	-0.016866	-0.778583	-0.076886	0.084390	0.059781	0.600707	-0.014395	0.797101
33431	9.358849	0.973649	2.555297	-0.556278	0.012041	-0.014232	-0.777876	-0.075606	0.083122	0.068408	0.600226	-0.020535	0.796635
33432	9.390139	1.000189	2.579125	-0.552655	0.007450	-0.006191	-0.779018	-0.074611	0.083709	0.076570	0.599866	-0.027056	0.795968
33433	9.428926	0.975564	2.545516	-0.561740	0.010273	-0.014270	-0.776310	-0.076180	0.083813	0.085253	0.599272	-0.033273	0.795298
33434	9.385527	1.017015	2.559611	-0.538011	0.017155	0.008962	-0.777455	-0.074471	0.083131	0.092990	0.598637	-0.039724	0.794612
33435	9.428503	0.997727	2.610516	-0.539956	-0.002655	0.009064	-0.776883	-0.075038	0.082554	0.101018	0.598143	-0.045884	0.793672
33436	9.399615	0.993000	2.598525	-0.545404	0.002870	-0.001655	-0.778026	-0.073613	0.081586	0.108979	0.597602	-0.052343	0.792626
33437	9.413611	0.954514	2.642433	-0.548975	0.011871	0.000898	-0.778304	-0.075175	0.081997	0.117243	0.596738	-0.058501	0.791667
33438	9.384781	0.940043	2.618468	-0.548990	0.002770	0.010678	-0.778454	-0.073187	0.081877	0.125025	0.596045	-0.065155	0.790477
33439	9.403988	0.918185	2.621103	-0.545365	-0.000882	0.014282	-0.778882	-0.073046	0.082449	0.132997	0.595247	-0.071429	0.789235
33440	9.389488	0.898896	2.614088	-0.552659	-0.008090	0.017775	-0.779032	-0.071053	0.080913	0.140666	0.594575	-0.078239	0.787764
33441	9.406431	0.881780	2.599757	-0.557198	-0.002564	0.007074	-0.778180	-0.070916	0.081616	0.148865	0.593654	-0.084599	0.786293
33442	9.365494	0.896509	2.594814	-0.527201	-0.000941	0.010947	-0.778181	-0.070778	0.083034	0.156320	0.592826	-0.090891	0.784768
33443	9.394541	0.888985	2.580360	-0.532792	-0.017008	-0.002283	-0.779039	-0.070070	0.084182	0.164322	0.592099	-0.096781	0.782975
33444	9.437639	0.872022	2.616740	-0.559932	-0.008026	0.015042	-0.777625	-0.068085	0.083767	0.172053	0.591140	-0.103635	0.781160
33445	9.433506	0.886035	2.534426	-0.545446	-0.017094	0.014387	-0.778623	-0.067659	0.084488	0.179910	0.590216	-0.109900	0.779230
33446	9.379716	0.838445	2.600276	-0.547314	-0.022454	0.009070	-0.776484	-0.069085	0.085022	0.187519	0.589407	-0.116517	0.777084
33447	9.408960	0.823487	2.556906	-0.554481	-0.015336	0.023103	-0.778758	-0.069217	0.083622	0.195315	0.588274	-0.122994	0.775022
33448	9.433133	0.842700	2.561492	-0.554411	-0.004545	0.025698	-0.778203	-0.066529	0.086055	0.202748	0.586991	-0.129821	0.772969
33449	9.387409	0.799242	2.523374	-0.520021	-0.026315	0.023567	-0.777919	-0.066534	0.087186	0.210062	0.586043	-0.135791	0.770706
33450	9.433191	0.803863	2.535344	-0.554389	-0.010072	0.038998	-0.776222	-0.064263	0.086063	0.217237	0.584682	-0.142768	0.768487
33451	9.438077	0.764995	2.509189	-0.563349	0.000654	0.052979	-0.779362	-0.061702	0.086682	0.224636	0.582933	-0.149607	0.766384
33452	9.433197	0.711734	2.490458	-0.557875	0.000594	0.056575	-0.778662	-0.059437	0.088117	0.231561	0.581214	-0.156763	0.764196
33453	9.433045	0.740949	2.523963	-0.548791	0.000518	0.060223	-0.778241	-0.058304	0.088551	0.238631	0.579389	-0.163434	0.762006
33454	9.428068	0.731404	2.538576	-0.561515	0.004262	0.051202	-0.777824	-0.055744	0.086874	0.245643	0.577486	-0.170534	0.759662
33455	9.418190	0.712252	2.558135	-0.536114	-0.004937	0.058627	-0.778834	-0.052624	0.088332	0.252524	0.575691	-0.176987	0.757289
33456	9.425561	0.726646	2.548298	-0.554327	-0.008387	0.051362	-0.779268	-0.051064	0.089202	0.259353	0.573892	-0.184005	0.754669
33457	9.432487	0.663824	2.558656	-0.532504	-0.001205	0.042719	-0.779841	-0.050211	0.089216	0.266398	0.572002	-0.190164	0.752119
33458	9.437448	0.629745	2.525198	-0.530805	-0.017351	0.033990	-0.778144	-0.048230	0.089932	0.273132	0.570406	-0.196642	0.749245
33459	9.456627	0.586089	2.520827	-0.552625	-0.022668	0.035536	-0.777582	-0.046671	0.090369	0.280378	0.568642	-0.203099	0.746181
33460	9.461343	0.566755	2.525869	-0.545306	-0.015511	0.037345	-0.779153	-0.045538	0.092094	0.287178	0.566805	-0.209780	0.743137
33461	9.399051	0.540108	2.453754	-0.538083	-0.022711	0.032153	-0.778021	-0.044119	0.091675	0.294247	0.565020	-0.215946	0.739958
33462	9.427705	0.532904	2.490044	-0.547186	-0.023543	0.029401	-0.778165	-0.043836	0.091962	0.301094	0.563203	-0.222569	0.736619
33463	9.480453	0.435881	2.488640	-0.563582	-0.029713	0.023053	-0.778451	-0.043700	0.093950	0.308487	0.561289	-0.229011	0.733038
33464	9.521743	0.488746	2.480745	-0.538096	-0.015339	0.015317	-0.777606	-0.042143	0.094668	0.315410	0.559349	-0.235242	0.729593
33465	9.471171	0.474428	2.459223	-0.539899	-0.008024	0.003739	-0.779032	-0.041002	0.094266	0.322852	0.557234	-0.240943	0.726088
33466	9.471237	0.471950	2.449585	-0.541749	-0.006084	-0.010449	-0.778465	-0.040865	0.095255	0.330167	0.555139	-0.246832	0.722416
33467	9.510255	0.507745	2.415301	-0.556170	0.010170	-0.006280	-0.778041	-0.040156	0.095117	0.337952	0.552581	-0.252490	0.718812
33468	9.495464	0.515362	2.458734	-0.541729	0.008497	-0.028221	-0.778034	-0.041858	0.094816	0.345523	0.550243	-0.258034	0.715028
33469	9.466511	0.508263	2.454019	-0.539863	0.011107	-0.019375	-0.778039	-0.040723	0.094828	0.353245	0.547727	-0.263256	0.711273
33470	9.471470	0.503277	2.434736	-0.548962	0.013952	-0.030113	-0.778315	-0.042424	0.094245	0.360873	0.545148	-0.268788	0.707345
33471	9.466539	0.510665	2.451576	-0.556178	0.026663	-0.037354	-0.778308	-0.043553	0.092250	0.369029	0.542269	-0.273880	0.703386
33472	9.461945	0.546871	2.439095	-0.538112	0.017681	-0.049468	-0.778450	-0.043839	0.093098	0.376750	0.539696	-0.278963	0.699262
33473	9.471485	0.566298	2.463031	-0.553481	0.024867	-0.039073	-0.779022	-0.042986	0.092970	0.384804	0.536747	-0.283953	0.695125
33474	9.481399	0.624210	2.457538	-0.549832	0.021121	-0.024843	-0.776739	-0.044835	0.092649	0.392242	0.533775	-0.289378	0.691008
33475	9.457235	0.617112	2.457649	-0.557989	0.026611	-0.030286	-0.777873	-0.045398	0.091802	0.400142	0.530596	-0.294450	0.686771
33476	9.464373	0.609877	2.467387	-0.548986	0.012128	-0.027438	-0.778148	-0.047667	0.091496	0.407465	0.527645	-0.299843	0.682391
33477	9.442989	0.590344	2.414469	-0.558050	0.017648	-0.035544	-0.778004	-0.047663	0.090220	0.415288	0.524501	-0.304871	0.677856
33478	9.452416	0.629257	2.462353	-0.572565	0.024958	-0.039292	-0.777003	-0.049088	0.090906	0.423002	0.521127	-0.310284	0.673216
33479	9.481419	0.599950	2.443309	-0.561724	0.012263	-0.035546	-0.777709	-0.049788	0.088637	0.430726	0.517901	-0.315343	0.668440
33480	9.515243	0.662742	2.469145	-0.535368	0.014806	-0.030816	-0.776570	-0.050216	0.088340	0.437780	0.514805	-0.320360	0.663847
33481	9.440478	0.658320	2.459629	-0.556163	0.030222	-0.032054	-0.776283	-0.050786	0.088898	0.445413	0.511252	-0.325159	0.659167
33482	9.418399	0.668444	2.510293	-0.556102	0.031858	-0.014377	-0.777844	-0.051348	0.088196	0.452473	0.507524	-0.330396	0.654619
33483	9.471550	0.731099	2.533688	-0.524326	0.029880	-0.010436	-0.776994	-0.050639	0.087772	0.459394	0.504011	-0.334934	0.650191
33484	9.405896	0.731906	2.596597	-0.545259	0.026398	-0.014215	-0.776847	-0.051633	0.087760	0.466210	0.500338	-0.340011	0.645525
33485	9.403381	0.695639	2.592172	-0.570670	0.017315	0.006770	-0.777416	-0.051487	0.087058	0.473188	0.496333	-0.345366	0.640678
33486	9.403316	0.688419	2.597086	-0.549880	0.013829	-0.016852	-0.775993	-0.051487	0.086055	0.479893	0.492686	-0.350521	0.635687
33487	9.427545	0.702737	2.592060	-0.556170	0.013669	0.004314	-0.777133	-0.050915	0.085503	0.486627	0.488767	-0.355624	0.630739
33488	9.470812	0.685637	2.606693	-0.543542	0.004691	-0.005208	-0.777136	-0.050351	0.086784	0.492951	0.485108	-0.360827	0.625679
33489	9.316430	0.645327	2.575934	-0.554404	-0.002661	0.014137	-0.776569	-0.050067	0.086358	0.499319	0.481232	-0.366088	0.620545
33490	9.413615	0.733896	2.536151	-0.545332	-0.004522	0.017826	-0.777418	-0.050630	0.085508	0.505201	0.477397	-0.371551	0.615479
33491	9.395929	0.620702	2.583352	-0.532713	-0.018950	0.011849	-0.777700	-0.051342	0.086353	0.511161	0.473859	-0.376614	0.610192
33492	9.509233	0.654036	2.616660	-0.559847	0.000991	0.014089	-0.777136	-0.050350	0.086359	0.517163	0.469732	-0.382081	0.604904
33493	9.451312	0.586516	2.583659	-0.545213	0.014428	0.014159	-0.776846	-0.051629	0.086485	0.523353	0.465544	-0.386901	0.599732
33494	9.301380	0.580423	2.617760	-0.545301	0.004578	0.005339	-0.777426	-0.049073	0.086800	0.529238	0.461488	-0.391991	0.594372
33495	9.472697	0.576956	2.622402	-0.532672	-0.009902	0.008264	-0.777420	-0.050491	0.086360	0.535081	0.457669	-0.396786	0.588887
33496	9.479881	0.572107	2.627280	-0.553321	0.024347	0.017544	-0.777140	-0.049067	0.084814	0.540944	0.453099	-0.401787	0.583650
33497	9.404785	0.470981	2.614010	-0.549622	0.038853	0.004201	-0.777425	-0.048491	0.082555	0.547258	0.448461	-0.406143	0.578307
33498	9.469297	0.437161	2.681964	-0.548790	0.024381	0.010497	-0.777142	-0.048495	0.083687	0.553045	0.443894	-0.410940	0.572912
33499	9.323477	0.322524	2.755935	-0.531526	0.019712	0.016872	-0.778847	-0.048489	0.082850	0.558774	0.439472	-0.415331	0.567571
33500	9.402629	0.567760	2.627432	-0.563379	0.000758	0.039671	-0.778287	-0.046214	0.081453	0.564045	0.434671	-0.420727	0.562052
33501	9.639421	0.585451	2.602752	-0.561538	-0.015801	0.079654	-0.777434	-0.046504	0.082718	0.568910	0.429698	-0.426320	0.556733
33502	9.508909	0.421563	2.546758	-0.543236	0.027806	0.028247	-0.776574	-0.047924	0.082271	0.574241	0.424834	-0.430997	0.551366
33503	9.344681	0.473595	2.585063	-0.519835	0.017250	-0.013906	-0.776860	-0.047639	0.081993	0.579944	0.420685	-0.434873	0.545505
33504	9.488365	0.383900	2.687366	-0.545198	0.028160	-0.010718	-0.775731	-0.045653	0.081722	0.585607	0.416039	-0.439143	0.539564
33505	9.425276	0.355476	2.716766	-0.546981	0.039068	-0.021440	-0.777150	-0.046216	0.081160	0.591681	0.411311	-0.442910	0.533449
33506	9.353464	0.452423	2.686782	-0.559779	0.024669	-0.017079	-0.776146	-0.047916	0.079576	0.597373	0.406490	-0.447228	0.527161
33507	9.445010	0.466529	2.715501	-0.552535	0.024677	-0.020513	-0.777989	-0.049048	0.079578	0.603219	0.401748	-0.451135	0.520771
33508	9.392306	0.451997	2.657736	-0.532516	0.020852	-0.006996	-0.775859	-0.048485	0.079567	0.608420	0.397112	-0.455196	0.514707
33509	9.377598	0.491062	2.705651	-0.554275	0.017141	0.015773	-0.775293	-0.047487	0.077873	0.613704	0.392010	-0.459406	0.508568
33510	9.464235	0.444656	2.715719	-0.559702	0.024447	0.008598	-0.775862	-0.047342	0.077312	0.618862	0.386776	-0.463728	0.502364
33511	9.444677	0.379523	2.716472	-0.557693	0.042260	0.029731	-0.778420	-0.047621	0.077613	0.624126	0.381161	-0.467672	0.496453
33512	9.345572	0.356024	2.724117	-0.532333	0.018523	0.049612	-0.777715	-0.045914	0.076209	0.628476	0.375860	-0.472013	0.490868
33513	9.468988	0.425291	2.715929	-0.532228	0.028290	0.067281	-0.778578	-0.043927	0.076803	0.632916	0.370273	-0.476072	0.485459
33514	9.396275	0.384783	2.735811	-0.544856	0.042772	0.065254	-0.778879	-0.039373	0.073736	0.637313	0.364353	-0.480253	0.480038
33515	9.345220	0.288430	2.736954	-0.559360	0.029059	0.093454	-0.778609	-0.036397	0.075183	0.641576	0.358086	-0.484660	0.474614
33516	9.405656	0.239484	2.701171	-0.560337	0.016464	0.092643	-0.776490	-0.032846	0.072936	0.645434	0.351878	-0.489425	0.469105
33517	9.434020	0.205847	2.761922	-0.572040	0.032705	0.095943	-0.778924	-0.028721	0.072149	0.649658	0.345313	-0.493820	0.463515
33518	9.399819	0.167604	2.796227	-0.546693	0.023656	0.086551	-0.777523	-0.024327	0.073176	0.653410	0.339198	-0.498219	0.458016
33519	9.303371	0.163288	2.781905	-0.548564	0.016494	0.081246	-0.778527	-0.021761	0.070802	0.657309	0.333159	-0.502403	0.452262
33520	9.260133	0.163394	2.755379	-0.554308	-0.011977	0.044191	-0.778402	-0.018074	0.071832	0.661005	0.327620	-0.506954	0.445798
33521	9.429141	0.123492	2.729016	-0.561619	-0.022783	0.049510	-0.779411	-0.015240	0.074137	0.664740	0.322010	-0.511455	0.439140
33522	9.378999	0.147614	2.670817	-0.569049	-0.036941	0.024736	-0.780267	-0.014957	0.074997	0.668301	0.316621	-0.516228	0.432010
33523	9.400347	0.128386	2.709668	-0.545391	-0.017023	0.001890	-0.778843	-0.015243	0.074700	0.672260	0.311601	-0.520095	0.424821
33524	9.419687	0.077328	2.681213	-0.563629	-0.029532	-0.000017	-0.777714	-0.013692	0.076832	0.675926	0.306399	-0.524450	0.417369
33525	9.487598	0.183303	2.689606	-0.552728	-0.011311	-0.026513	-0.777714	-0.014123	0.078528	0.680078	0.301463	-0.528010	0.409657
33526	9.425077	0.219875	2.677199	-0.532649	0.008474	-0.033485	-0.779124	-0.016385	0.076815	0.684084	0.296649	-0.531272	0.402218
33527	9.429492	0.225029	2.732716	-0.539925	0.008507	-0.033571	-0.778842	-0.016104	0.077241	0.688280	0.291735	-0.534297	0.394574
33528	9.386064	0.273777	2.753979	-0.535388	0.010300	-0.035302	-0.778704	-0.015110	0.077109	0.692190	0.286821	-0.537432	0.387006
33529	9.323348	0.288689	2.756313	-0.553396	0.024602	-0.014380	-0.778415	-0.015817	0.076107	0.696343	0.281327	-0.540325	0.379487
33530	9.460794	0.363078	2.808463	-0.557198	-0.000623	-0.010696	-0.779838	-0.015529	0.075838	0.699916	0.275861	-0.543802	0.371883
33531	9.414186	0.363977	2.905177	-0.561464	0.048067	-0.013713	-0.779553	-0.015670	0.075267	0.704216	0.270014	-0.546297	0.364324
33532	9.341544	0.371898	2.939018	-0.541417	0.046859	0.008630	-0.779557	-0.014531	0.074429	0.707925	0.264142	-0.548977	0.357346
33533	9.355573	0.425510	3.022980	-0.545162	0.033379	0.006905	-0.778288	-0.011977	0.073738	0.711684	0.258346	-0.551538	0.350099
33534	9.208547	0.499004	3.032022	-0.556949	0.027846	0.025357	-0.779997	-0.011117	0.072627	0.714998	0.252143	-0.554566	0.343013
33535	9.293244	0.541929	3.024180	-0.527075	0.014224	0.023160	-0.777444	-0.009703	0.072338	0.718206	0.246508	-0.557228	0.336023
33536	9.273504	0.547250	3.082145	-0.545350	0.002666	0.015049	-0.780290	-0.009131	0.073217	0.721103	0.240701	-0.560369	0.328724
33537	9.259794	0.503076	2.961828	-0.558142	-0.026305	0.037191	-0.780159	-0.006719	0.073525	0.723782	0.234681	-0.563754	0.321317
33538	9.307935	0.493181	2.973957	-0.538280	-0.060882	0.065067	-0.779593	-0.006443	0.075649	0.725456	0.228773	-0.567887	0.314453
33539	9.361694	0.424428	2.856242	-0.549217	-0.066139	0.055248	-0.778473	-0.003048	0.078226	0.727385	0.222889	-0.571744	0.307148
33540	9.365073	0.440598	2.740062	-0.546364	-0.043550	0.047190	-0.779488	0.001209	0.079696	0.729255	0.216910	-0.575475	0.299944
33541	9.077741	0.367350	2.719516	-0.532428	-0.012367	0.074518	-0.777654	0.004324	0.080565	0.731471	0.210682	-0.578402	0.293281
33542	8.696023	-0.389235	2.713971	-0.537757	-0.039849	0.118681	-0.775977	0.010849	0.081046	0.732777	0.203930	-0.582217	0.287183
33543	9.483623	-1.074597	2.906640	-0.552613	-0.159632	0.227233	-0.775722	0.016942	0.084367	0.732331	0.196399	-0.587923	0.281896
33544	10.039951	-0.694089	3.244798	-0.552528	-0.163844	0.301716	-0.774928	0.029416	0.089310	0.731038	0.187953	-0.594237	0.277739
33545	10.037140	0.128576	3.380614	-0.547303	-0.128840	0.217620	-0.773267	0.039340	0.091953	0.730827	0.180387	-0.599272	0.272442
33546	9.098731	0.263084	3.073467	-0.545510	-0.032504	0.015192	-0.772736	0.047275	0.096000	0.732481	0.174703	-0.602444	0.264597
33547	8.756104	-0.166368	2.853979	-0.534758	-0.076762	0.016359	-0.772179	0.049827	0.096447	0.733810	0.169400	-0.605772	0.256646
33548	8.995958	-0.452740	2.910018	-0.558406	-0.091130	0.025027	-0.771612	0.049965	0.097436	0.734591	0.163674	-0.609770	0.248532
33549	9.246777	-0.371739	2.974025	-0.556543	-0.056517	-0.014029	-0.769772	0.051228	0.100411	0.736244	0.158263	-0.612656	0.239896
33550	9.107496	-0.259911	2.936716	-0.558505	-0.030486	-0.102688	-0.769333	0.048386	0.100944	0.738212	0.153758	-0.615208	0.230042
33551	9.257364	-0.290131	2.893355	-0.556994	-0.029623	-0.196419	-0.768470	0.045681	0.102751	0.740881	0.150390	-0.616951	0.218747
33552	9.344435	-0.198702	2.913967	-0.542362	0.021291	-0.253149	-0.768424	0.035176	0.102639	0.743904	0.147700	-0.618028	0.206961
33553	9.662493	-0.069364	3.045008	-0.549030	0.136834	-0.269784	-0.768961	0.028084	0.101435	0.748704	0.144582	-0.616822	0.195111
33554	10.761612	0.303085	3.413945	-0.571365	0.092279	-0.297825	-0.768912	0.018167	0.095379	0.752613	0.141649	-0.616622	0.182445
33555	11.030524	0.904237	3.573618	-0.566155	0.090759	-0.325939	-0.768859	0.006391	0.093270	0.756855	0.139088	-0.615755	0.169323
33556	9.710252	0.576578	2.800913	-0.572766	0.137133	-0.285883	-0.769654	-0.005797	0.087621	0.761002	0.135773	-0.614679	0.156884
33557	8.817820	0.441598	2.349303	-0.560017	0.076788	-0.205924	-0.770470	-0.013592	0.084570	0.764398	0.131801	-0.614114	0.145562
33558	8.501548	0.295784	2.290940	-0.523889	0.026875	-0.189352	-0.769870	-0.020544	0.082933	0.766524	0.128332	-0.614643	0.134852
33559	8.893805	0.568669	2.260787	-0.553486	-0.064152	-0.164253	-0.769705	-0.025653	0.082169	0.767834	0.124286	-0.616154	0.123849
33560	9.745618	0.684657	2.340515	-0.550866	-0.071286	-0.162224	-0.767969	-0.032474	0.083075	0.768538	0.120291	-0.618161	0.112939
33561	9.752273	0.872239	2.195837	-0.582381	-0.037085	-0.140654	-0.767089	-0.039155	0.085123	0.769970	0.115409	-0.619216	0.101969
33562	9.312333	0.893002	1.981121	-0.567914	-0.079021	-0.098727	-0.765087	-0.041857	0.085221	0.770269	0.110335	-0.621359	0.091783
33563	8.957495	0.963635	1.710154	-0.543625	-0.151681	-0.050276	-0.765644	-0.045277	0.089440	0.769793	0.105120	-0.624163	0.082397
33564	9.214822	1.164455	1.615740	-0.557594	-0.213001	-0.032288	-0.765360	-0.046433	0.095376	0.768080	0.099579	-0.628331	0.073053
33565	9.817449	1.255822	1.758906	-0.553969	-0.209433	-0.022408	-0.763659	-0.046601	0.102163	0.766638	0.093939	-0.631957	0.063811
33566	10.210390	1.148998	2.078557	-0.548165	-0.125340	-0.055537	-0.760524	-0.048890	0.105231	0.765841	0.088693	-0.634558	0.054379
33567	9.921083	0.997352	2.273961	-0.545633	-0.021993	-0.033229	-0.758528	-0.050607	0.108031	0.766583	0.083072	-0.635128	0.045398
33568	9.363470	1.078511	2.322132	-0.534484	0.006528	-0.012149	-0.758677	-0.049333	0.109038	0.767220	0.077322	-0.635628	0.037027
33569	9.040032	1.095112	2.332046	-0.567360	-0.016666	-0.024840	-0.759095	-0.051032	0.108173	0.767889	0.071234	-0.635999	0.027896
33570	8.885227	1.076965	2.366287	-0.557021	-0.119627	-0.004660	-0.758108	-0.049910	0.111578	0.766778	0.065095	-0.638316	0.019167
33571	9.234012	1.042257	2.192216	-0.547290	-0.168330	0.001136	-0.757690	-0.048646	0.115272	0.765294	0.059039	-0.640882	0.010471
33572	9.495936	1.320813	2.164592	-0.557350	-0.170025	-0.000650	-0.755429	-0.046539	0.120519	0.763350	0.052843	-0.643818	0.001733
33573	9.555146	1.493956	2.082834	-0.567909	-0.123298	0.020209	-0.754305	-0.044576	0.127049	0.762280	0.046220	-0.645558	-0.006906
33574	9.476891	1.478302	2.206357	-0.556678	-0.076675	0.037723	-0.754607	-0.041177	0.129496	0.761358	0.039526	-0.646953	-0.014954
33575	9.425668	1.486810	1.969509	-0.542722	-0.042726	0.062449	-0.754195	-0.038348	0.132356	0.761147	0.032760	-0.647358	-0.022569
33576	9.619539	1.514046	1.881950	-0.552164	0.014480	0.120421	-0.752940	-0.032673	0.132407	0.761274	0.025089	-0.647285	-0.029228
33577	9.613272	1.284935	1.957012	-0.536774	0.123882	0.167665	-0.754106	-0.025850	0.130504	0.763111	0.017149	-0.645087	-0.035080
33578	9.928526	1.074721	2.285170	-0.552253	0.233268	0.235836	-0.752869	-0.015338	0.127630	0.765974	0.008117	-0.641583	-0.039876
33579	10.580372	0.756768	2.730074	-0.559810	0.177216	0.266241	-0.752912	-0.004532	0.122360	0.768403	-0.001418	-0.638417	-0.044473
33580	9.900548	1.010114	2.747489	-0.542816	0.288852	0.258569	-0.755225	0.006010	0.112854	0.771797	-0.010544	-0.633906	-0.048797
33581	9.313471	0.784450	2.402810	-0.541558	0.171538	0.271557	-0.757404	0.017673	0.107610	0.773978	-0.019870	-0.630673	-0.053046
33582	9.078189	0.634620	2.170392	-0.554492	0.144883	0.234358	-0.757021	0.028620	0.102622	0.775331	-0.029014	-0.628231	-0.057839
33583	9.233647	0.275986	2.181436	-0.551957	0.097893	0.248816	-0.757766	0.037150	0.099176	0.776374	-0.038293	-0.625995	-0.062506
33584	9.452106	0.011304	2.205847	-0.549321	0.087228	0.232998	-0.755811	0.045527	0.097548	0.776832	-0.047402	-0.624315	-0.067202
33585	9.465805	-0.247555	2.182135	-0.540343	0.067435	0.224349	-0.754715	0.055469	0.095236	0.777296	-0.056247	-0.622463	-0.072030
33586	9.451399	-0.409955	2.094554	-0.545956	0.042366	0.209379	-0.756180	0.065698	0.093797	0.777001	-0.065065	-0.621377	-0.076985
33587	9.309101	-0.397019	2.087351	-0.539089	-0.004213	0.174333	-0.755635	0.071378	0.092719	0.776329	-0.073391	-0.620590	-0.082434
33588	9.517011	-0.495580	1.996344	-0.546933	-0.039155	0.060372	-0.752953	0.075626	0.094302	0.774620	-0.080492	-0.620855	-0.089582
33589	9.524624	-0.609872	1.893698	-0.552781	-0.072753	-0.006731	-0.752817	0.076469	0.096860	0.772587	-0.086916	-0.621273	-0.097848
33590	9.659698	-0.899150	1.766252	-0.553747	-0.083407	-0.022604	-0.753398	0.079019	0.098592	0.769992	-0.093159	-0.622206	-0.106269
33591	9.876789	-0.929506	1.768716	-0.553482	-0.058469	0.011788	-0.751410	0.079008	0.100560	0.767981	-0.099821	-0.622252	-0.114210
33592	9.934169	-0.590021	2.001673	-0.548649	-0.004573	0.028365	-0.751996	0.082981	0.101457	0.766316	-0.106426	-0.621748	-0.121910
33593	9.513483	-0.373443	2.197976	-0.568203	0.061953	0.048892	-0.750013	0.084827	0.099902	0.765680	-0.113493	-0.619710	-0.129662
33594	9.078904	-0.593631	2.109186	-0.532015	0.035739	0.033440	-0.750590	0.087248	0.098232	0.764403	-0.119792	-0.618493	-0.137130
33595	9.183480	-0.786930	2.224781	-0.528475	-0.011637	0.089495	-0.750181	0.091365	0.097705	0.762900	-0.126957	-0.617465	-0.143537
33596	9.520439	-0.754356	2.361710	-0.560080	-0.001997	0.139557	-0.749641	0.097894	0.097628	0.761229	-0.135077	-0.616361	-0.149611
33597	9.571831	-0.763001	2.576810	-0.546430	0.006929	0.141431	-0.751640	0.100034	0.095966	0.759906	-0.143102	-0.614739	-0.155438
33598	9.428241	-0.792653	2.715076	-0.546623	-0.010920	0.120267	-0.747549	0.107261	0.097002	0.757945	-0.150782	-0.613740	-0.161577
33599	9.367252	-0.745682	2.820962	-0.541366	-0.024228	0.093860	-0.746428	0.110948	0.097316	0.755960	-0.158231	-0.612608	-0.167923
33600	9.251902	-0.801118	2.729906	-0.543397	-0.033643	0.039020	-0.747154	0.114930	0.095522	0.753306	-0.164913	-0.612094	-0.175144
33601	9.284483	-0.712594	2.617713	-0.559828	-0.029660	0.006980	-0.746173	0.118195	0.094840	0.750748	-0.171575	-0.611117	-0.182963
33602	9.305576	-0.552214	2.775388	-0.548935	0.004980	-0.042628	-0.744757	0.119755	0.094278	0.748087	-0.177168	-0.610147	-0.191569
33603	9.310257	-0.620008	2.761638	-0.552353	0.073148	-0.106788	-0.746309	0.117351	0.092707	0.746219	-0.181905	-0.607897	-0.201317
33604	9.338293	-0.655802	2.863496	-0.562450	0.094521	-0.173389	-0.747149	0.114950	0.089571	0.743896	-0.185719	-0.605849	-0.212307
33605	9.187720	-0.608039	3.005740	-0.557685	0.150596	-0.202017	-0.747688	0.108718	0.085825	0.742360	-0.189017	-0.602579	-0.223769
33606	9.253333	-0.655354	3.235753	-0.548410	0.214062	-0.250957	-0.750211	0.102080	0.077273	0.740958	-0.191111	-0.598920	-0.236119
33607	10.116060	-0.368801	3.545551	-0.548977	0.147564	-0.258319	-0.753585	0.094872	0.070138	0.738943	-0.193581	-0.595711	-0.248229
33608	10.472967	0.111633	3.815198	-0.560151	0.138884	-0.283044	-0.751569	0.090201	0.064547	0.736183	-0.195765	-0.593029	-0.260822
33609	9.656482	0.118302	3.286993	-0.548982	0.136510	-0.234385	-0.753529	0.084119	0.059114	0.733930	-0.198502	-0.589660	-0.272478
33610	8.989765	0.029375	2.696823	-0.550640	0.068609	-0.104950	-0.755508	0.082437	0.054152	0.731107	-0.202977	-0.587172	-0.281979
33611	8.835320	0.200991	2.156224	-0.572500	0.018685	-0.051805	-0.754070	0.079895	0.049155	0.728172	-0.208819	-0.584520	-0.290682
33612	8.975300	0.855640	1.851495	-0.546968	0.026421	-0.017810	-0.754358	0.081329	0.045063	0.725191	-0.214456	-0.582176	-0.298625
33613	9.022430	1.342086	1.611598	-0.537660	0.049498	0.019395	-0.754073	0.081616	0.043789	0.722984	-0.220372	-0.578894	-0.305962
33614	9.771218	1.475082	1.601862	-0.534261	-0.004886	0.064171	-0.753665	0.086454	0.040152	0.720042	-0.226930	-0.576602	-0.312365
33615	10.395925	1.432204	1.944655	-0.562881	0.059845	0.100700	-0.754394	0.091291	0.037517	0.718148	-0.233999	-0.572589	-0.318825
33616	10.193141	1.268185	2.181162	-0.544615	0.196196	0.152196	-0.754409	0.095854	0.031331	0.717872	-0.240399	-0.566815	-0.324943
33617	9.735316	0.954823	2.243269	-0.530537	0.202311	0.257458	-0.753302	0.104109	0.024325	0.718584	-0.247794	-0.560121	-0.329394
33618	9.049862	0.978540	2.253588	-0.545268	0.195575	0.204111	-0.752911	0.113929	0.016490	0.718464	-0.254750	-0.553980	-0.334691
33619	8.980890	1.052828	2.467924	-0.543491	0.153400	0.282224	-0.750239	0.122471	0.007208	0.718552	-0.262828	-0.547663	-0.338629
33620	9.131089	1.014588	2.688056	-0.554750	0.110374	0.264680	-0.749986	0.131010	0.000495	0.717681	-0.271108	-0.542249	-0.342637
33621	9.299273	1.103844	2.829411	-0.546006	0.059854	0.269555	-0.747758	0.142950	-0.005915	0.716475	-0.279606	-0.537215	-0.346244
33622	9.311714	1.309534	2.880262	-0.567944	0.029084	0.296937	-0.745520	0.152618	-0.011923	0.714711	-0.288920	-0.532571	-0.349403
33623	9.258308	1.121021	2.829274	-0.559015	-0.012578	0.314958	-0.742139	0.160860	-0.016680	0.712793	-0.298459	-0.528117	-0.352052
33624	9.204628	1.126677	2.906612	-0.563874	-0.085014	0.356025	-0.740911	0.173360	-0.019958	0.710082	-0.309069	-0.524648	-0.353560
33625	9.335485	1.130278	2.841150	-0.543072	-0.094001	0.344854	-0.737533	0.181306	-0.021176	0.707425	-0.319122	-0.521174	-0.355089
33626	9.403620	1.102733	2.756787	-0.539267	-0.079778	0.365172	-0.734452	0.192953	-0.025470	0.704809	-0.329360	-0.517611	-0.356152
33627	9.206820	1.158836	2.640430	-0.553526	-0.028208	0.346968	-0.731235	0.206307	-0.030739	0.702596	-0.338958	-0.513021	-0.358156
33628	9.262896	1.158028	2.567867	-0.547862	0.003277	0.350394	-0.728140	0.214979	-0.036622	0.700506	-0.348490	-0.508195	-0.359978
33629	9.357832	1.151930	2.461480	-0.551252	0.050321	0.332397	-0.725335	0.225505	-0.044893	0.698822	-0.357180	-0.502532	-0.362675
33630	9.741663	1.059272	2.718155	-0.545342	0.122236	0.350656	-0.721250	0.236322	-0.056288	0.697788	-0.365731	-0.495931	-0.365219
33631	10.254686	0.569128	2.930761	-0.543718	0.099036	0.328734	-0.717301	0.246435	-0.069249	0.696449	-0.373762	-0.489578	-0.368203
33632	9.035581	0.221121	2.484382	-0.566471	0.181414	0.380767	-0.711937	0.257821	-0.082065	0.695887	-0.382369	-0.481643	-0.370885
33633	8.470855	-0.604480	2.081122	-0.554853	0.065141	0.469879	-0.709831	0.266231	-0.093895	0.695003	-0.392041	-0.474499	-0.371652
33634	9.554561	-0.963331	2.219003	-0.533378	-0.122052	0.448448	-0.704618	0.278160	-0.098911	0.692104	-0.402980	-0.470374	-0.370605
33635	9.972808	-1.030044	2.407679	-0.558941	-0.094153	0.370198	-0.700677	0.288677	-0.105207	0.688727	-0.412830	-0.466109	-0.371441
33636	10.458694	-0.825706	2.718899	-0.526069	-0.049206	0.370417	-0.694732	0.295780	-0.110988	0.685818	-0.422288	-0.461535	-0.371903
33637	9.716641	-0.380866	2.760842	-0.553241	0.033873	0.256258	-0.690494	0.304035	-0.120569	0.682664	-0.429903	-0.456428	-0.375270
33638	9.298054	-0.122355	2.707770	-0.546354	0.017392	0.178542	-0.689646	0.306756	-0.128341	0.678623	-0.437289	-0.452317	-0.379022
33639	9.002994	-0.200010	2.747696	-0.532064	-0.005820	0.143394	-0.686383	0.309896	-0.135843	0.674315	-0.443732	-0.448808	-0.383371
33640	9.065413	-0.440144	2.675380	-0.548756	-0.043148	0.095643	-0.683972	0.311888	-0.138675	0.668945	-0.450779	-0.446133	-0.387654
33641	9.334341	-0.702545	2.728696	-0.543283	-0.051401	0.110815	-0.684692	0.313879	-0.139215	0.663759	-0.457286	-0.443354	-0.392110
33642	9.348640	-0.799462	2.705593	-0.546782	-0.039793	0.123964	-0.683137	0.316437	-0.141184	0.658526	-0.464440	-0.440297	-0.395951
33643	9.295747	-0.765353	2.695617	-0.552202	-0.030697	0.116762	-0.680881	0.320399	-0.138893	0.653370	-0.470812	-0.437029	-0.400561
33644	9.206381	-0.791405	2.691194	-0.556847	-0.012055	0.049339	-0.679466	0.321959	-0.139596	0.647558	-0.477129	-0.434132	-0.405643
33645	9.087823	-0.758905	2.744154	-0.546004	0.019156	-0.021519	-0.680605	0.321810	-0.136754	0.641664	-0.481661	-0.431475	-0.412432
33646	8.905087	-0.763162	2.652617	-0.545493	-0.001701	-0.108113	-0.681169	0.320388	-0.135490	0.634622	-0.486283	-0.429938	-0.419449
33647	9.321885	-0.803976	2.729844	-0.568408	0.004454	-0.173806	-0.682585	0.318537	-0.132948	0.626978	-0.489739	-0.428628	-0.428174
33648	9.619331	-0.843160	2.947373	-0.560693	0.116698	-0.232746	-0.684128	0.313856	-0.132702	0.619571	-0.492334	-0.426560	-0.437933
33649	9.481409	-0.648062	3.085540	-0.561187	0.223519	-0.290034	-0.687080	0.306487	-0.134457	0.612682	-0.492589	-0.423543	-0.450098
33650	10.224463	-0.364469	3.574357	-0.539218	0.168292	-0.361813	-0.689885	0.298271	-0.137922	0.604556	-0.493203	-0.422119	-0.461604
33651	10.286286	0.254575	3.680943	-0.547824	0.121574	-0.368617	-0.695090	0.285506	-0.137591	0.596005	-0.493273	-0.421021	-0.473498
33652	9.576804	0.274465	3.055784	-0.560449	0.110682	-0.359964	-0.699598	0.276296	-0.139495	0.586961	-0.494494	-0.419887	-0.484404
33653	9.243677	0.204358	2.718696	-0.543271	0.039552	-0.278001	-0.700847	0.268912	-0.138146	0.578412	-0.495827	-0.418714	-0.494240
33654	9.199939	0.365355	2.523634	-0.540612	0.030587	-0.283202	-0.703372	0.260965	-0.137218	0.569434	-0.498069	-0.417790	-0.503115
33655	9.163989	0.630107	2.308071	-0.568034	-0.023778	-0.233612	-0.706765	0.255562	-0.132148	0.560356	-0.500503	-0.416501	-0.511884
33656	9.186552	0.692320	2.230017	-0.571826	-0.048047	-0.237029	-0.710727	0.249584	-0.124528	0.550693	-0.504121	-0.415540	-0.519544
33657	8.993070	0.861617	2.051979	-0.555570	-0.056099	-0.252723	-0.714262	0.243894	-0.118609	0.541072	-0.506414	-0.414797	-0.527948
33658	9.205849	1.000576	2.069475	-0.568644	-0.106422	-0.256929	-0.716097	0.238898	-0.109012	0.530570	-0.510279	-0.414546	-0.535035
33659	9.640044	1.051373	2.126324	-0.547255	-0.145755	-0.296154	-0.719198	0.231356	-0.101416	0.519615	-0.512891	-0.415154	-0.542761
33660	9.989408	1.102992	2.229192	-0.534381	-0.129825	-0.266835	-0.722302	0.224385	-0.094522	0.508984	-0.516386	-0.415459	-0.549249
33661	10.073291	0.957480	2.235537	-0.542887	-0.078173	-0.195598	-0.725398	0.215855	-0.088637	0.499549	-0.518866	-0.414236	-0.556450
33662	9.662250	1.004302	2.351559	-0.545670	0.003716	-0.090060	-0.726239	0.212870	-0.086820	0.491725	-0.522317	-0.411106	-0.562479
33663	9.005150	1.016210	2.434468	-0.560869	0.036056	-0.080842	-0.726516	0.211025	-0.086837	0.484205	-0.524498	-0.407226	-0.569750
33664	8.759937	1.252134	2.422497	-0.543898	0.003689	-0.099042	-0.728215	0.209899	-0.088536	0.476187	-0.527741	-0.404095	-0.575711
33665	8.977860	1.424745	2.415446	-0.557082	-0.060991	-0.109347	-0.728767	0.206068	-0.088714	0.467476	-0.530610	-0.401367	-0.582085
33666	9.297466	1.707982	2.421524	-0.555368	-0.080072	-0.086993	-0.729324	0.202939	-0.086334	0.458690	-0.534895	-0.398653	-0.586997
33667	9.572388	1.716128	2.454896	-0.548032	-0.071154	-0.077175	-0.730171	0.201665	-0.086907	0.450247	-0.537898	-0.395677	-0.592776
33668	9.475002	1.693179	2.551945	-0.553228	-0.049875	-0.038470	-0.729870	0.197254	-0.084122	0.442193	-0.542063	-0.392081	-0.597415
33669	9.319620	1.593073	2.620933	-0.556682	-0.045765	0.003879	-0.731012	0.197963	-0.082972	0.434723	-0.545328	-0.387789	-0.602704
33670	9.184743	1.574301	2.575409	-0.541917	-0.040943	0.058842	-0.730863	0.196545	-0.083555	0.427943	-0.549929	-0.383094	-0.606367
33671	9.183682	1.434552	2.644633	-0.554368	-0.030594	0.115228	-0.729607	0.202368	-0.085204	0.421886	-0.553707	-0.377380	-0.610742
33672	9.231927	1.412450	2.637566	-0.543182	-0.020426	0.180767	-0.728057	0.205629	-0.085182	0.416657	-0.558885	-0.371060	-0.613481
33673	9.263744	1.409470	2.579559	-0.570065	0.011710	0.228035	-0.728226	0.211878	-0.085823	0.412054	-0.562980	-0.363455	-0.617386
33674	9.290215	1.462701	2.615178	-0.558495	0.088566	0.291402	-0.723985	0.218127	-0.089899	0.408737	-0.567630	-0.354714	-0.620410
33675	9.224195	1.461381	2.724026	-0.546914	0.177288	0.336091	-0.720886	0.226380	-0.097771	0.406848	-0.570096	-0.344732	-0.625000
33676	9.116343	1.502664	2.646380	-0.531848	0.238991	0.378337	-0.715523	0.238338	-0.111573	0.405883	-0.573117	-0.334012	-0.628675
33677	11.127666	1.184842	3.321452	-0.548412	0.075223	0.386565	-0.711291	0.248016	-0.122273	0.403859	-0.577037	-0.324183	-0.631531
33678	10.565439	0.715056	3.387861	-0.554595	0.226349	0.405733	-0.706629	0.256695	-0.131287	0.402771	-0.580414	-0.312875	-0.634826
33679	9.541241	0.335259	2.692671	-0.543786	0.142748	0.466303	-0.700414	0.267927	-0.141135	0.402199	-0.583759	-0.301541	-0.637600
33680	8.489760	0.305329	2.259434	-0.553797	0.121078	0.464352	-0.694919	0.280710	-0.146995	0.401109	-0.588657	-0.290314	-0.638993
33681	8.573361	0.164895	2.304387	-0.569363	0.014081	0.349821	-0.689134	0.292076	-0.153722	0.397914	-0.593009	-0.280984	-0.641134
33682	9.248029	-0.214218	2.269050	-0.538893	0.000582	0.240656	-0.685607	0.298600	-0.154530	0.393356	-0.597900	-0.273478	-0.642648
33683	9.722394	-0.369049	2.337807	-0.539080	-0.030020	0.242685	-0.683926	0.304850	-0.156745	0.388845	-0.601865	-0.266094	-0.644789
33684	9.672748	-0.165929	2.301775	-0.547898	0.022364	0.233431	-0.681109	0.311381	-0.159248	0.384131	-0.606383	-0.258329	-0.646536
33685	9.335892	-0.038581	2.228308	-0.571817	0.001305	0.180154	-0.677297	0.317618	-0.159213	0.378516	-0.609760	-0.250986	-0.649557
33686	9.270728	-0.411520	2.048899	-0.530529	-0.029366	0.062231	-0.676751	0.322151	-0.156477	0.371465	-0.613826	-0.245862	-0.651754
33687	9.470390	-0.611039	2.038776	-0.530780	-0.056990	0.030566	-0.676908	0.324692	-0.152056	0.364053	-0.616806	-0.241257	-0.654837
33688	9.681207	-0.902016	2.102155	-0.552452	-0.057149	0.060394	-0.675504	0.328515	-0.150185	0.356507	-0.621261	-0.236010	-0.656686
33689	9.706806	-1.022629	2.166297	-0.544707	-0.014505	0.122134	-0.672967	0.332465	-0.144495	0.350280	-0.624119	-0.229709	-0.659555
33690	9.596280	-0.986446	2.429445	-0.539037	0.045186	0.091726	-0.672284	0.338420	-0.142737	0.343726	-0.627160	-0.223472	-0.662256
33691	9.406455	-0.986411	2.630272	-0.544538	0.052583	0.070336	-0.672444	0.341527	-0.137885	0.337095	-0.628777	-0.217274	-0.666182
33692	9.216801	-0.848326	2.875473	-0.556620	0.042221	0.024225	-0.669621	0.345192	-0.131918	0.329352	-0.631554	-0.211613	-0.669243
33693	8.841035	-1.004144	2.703723	-0.561721	-0.016541	-0.055180	-0.668650	0.349858	-0.127200	0.320504	-0.633531	-0.207137	-0.673060
33694	9.101907	-1.005955	2.676812	-0.540649	-0.125486	-0.070133	-0.670215	0.348703	-0.120257	0.310932	-0.637916	-0.203905	-0.674394
33695	9.828932	-1.406621	2.726225	-0.562687	-0.151153	-0.101985	-0.672486	0.345548	-0.109078	0.300848	-0.641365	-0.200765	-0.676635
33696	9.603159	-1.323658	2.624106	-0.553384	-0.148119	-0.046194	-0.675194	0.345098	-0.099710	0.291274	-0.646068	-0.197125	-0.677419
33697	9.296084	-1.085639	2.498617	-0.546223	-0.140574	-0.089530	-0.675480	0.344368	-0.093481	0.281584	-0.649176	-0.193885	-0.679478
33698	9.198416	-0.959996	2.393434	-0.532001	-0.167272	-0.133430	-0.678172	0.340946	-0.087120	0.270962	-0.653514	-0.191706	-0.680255
33699	9.321756	-1.053099	2.316978	-0.553736	-0.154444	-0.144362	-0.679296	0.336528	-0.081206	0.260338	-0.656475	-0.189055	-0.682292
33700	9.644444	-1.088486	2.394271	-0.547162	-0.112947	-0.149790	-0.682411	0.332829	-0.076403	0.249434	-0.659918	-0.186529	-0.683739
33701	9.603882	-0.749201	2.496867	-0.560528	-0.045070	-0.175988	-0.685521	0.328000	-0.073596	0.238669	-0.661123	-0.183540	-0.687217
33702	9.558007	-0.620408	2.560738	-0.542323	-0.002290	-0.233535	-0.687202	0.322037	-0.071945	0.227025	-0.662536	-0.181574	-0.690316
33703	9.201188	-0.521498	2.557695	-0.562316	0.020695	-0.278202	-0.690310	0.317215	-0.071122	0.215030	-0.662262	-0.179489	-0.694949
33704	9.322752	-0.428430	2.488830	-0.542501	0.007315	-0.300849	-0.692557	0.310110	-0.067495	0.202419	-0.663092	-0.178287	-0.698247
33705	9.249277	-0.461047	2.610120	-0.540675	0.029221	-0.334603	-0.696066	0.299034	-0.064184	0.189912	-0.662176	-0.177091	-0.702919
33706	9.311505	-0.465864	2.675337	-0.554918	0.081600	-0.340390	-0.700566	0.287257	-0.062572	0.176778	-0.661636	-0.175864	-0.707149
33707	9.758711	-0.173476	2.727056	-0.564040	0.097184	-0.358159	-0.704369	0.278311	-0.059095	0.163834	-0.659513	-0.174251	-0.712628
33708	11.121157	0.129231	3.031173	-0.568375	-0.006490	-0.330731	-0.706331	0.270631	-0.053493	0.150288	-0.660055	-0.172898	-0.715435
33709	10.145635	0.519738	2.653555	-0.548205	0.027735	-0.349414	-0.711409	0.260115	-0.046479	0.137392	-0.658652	-0.171501	-0.719645
33710	9.193390	0.083615	2.299631	-0.544851	-0.098513	-0.252407	-0.713941	0.252720	-0.040586	0.124919	-0.660485	-0.169611	-0.720685
33711	8.777453	0.133426	2.115974	-0.566183	-0.195165	-0.218517	-0.717183	0.244754	-0.033560	0.112899	-0.662589	-0.166695	-0.721417
33712	8.819268	0.319682	1.794855	-0.537027	-0.330398	-0.220836	-0.719862	0.237627	-0.022845	0.100173	-0.667639	-0.164972	-0.719032
33713	9.209315	0.435314	1.353231	-0.548378	-0.462691	-0.124500	-0.720424	0.232892	-0.007305	0.088848	-0.673667	-0.161523	-0.715674
33714	9.761261	0.415956	1.132802	-0.543159	-0.491282	-0.145374	-0.721837	0.227443	0.010077	0.076568	-0.681018	-0.158940	-0.710697
33715	9.812683	0.752497	0.889739	-0.559119	-0.448315	-0.103296	-0.721688	0.223137	0.024342	0.065445	-0.686700	-0.154934	-0.707217
33716	9.333192	1.155362	0.668396	-0.544151	-0.356195	-0.139109	-0.720977	0.220251	0.037909	0.053647	-0.691892	-0.151991	-0.703780
33717	9.148417	1.575552	0.422299	-0.555271	-0.384906	-0.146112	-0.720823	0.215241	0.050324	0.042148	-0.696343	-0.148474	-0.700918
33718	9.847393	1.921022	0.712327	-0.559631	-0.347183	-0.121451	-0.721107	0.212790	0.061919	0.030397	-0.701226	-0.144997	-0.697377
33719	10.680552	1.631257	0.823190	-0.547210	-0.275561	-0.068539	-0.721674	0.210197	0.073515	0.020401	-0.704176	-0.140372	-0.695713
33720	10.451989	1.304350	0.882725	-0.550861	-0.179855	0.005048	-0.718831	0.209034	0.079998	0.011011	-0.706880	-0.135102	-0.694224
33721	9.999826	0.997552	0.840840	-0.554569	-0.130675	0.139923	-0.716566	0.210147	0.085093	0.004247	-0.708246	-0.127318	-0.694378
33722	9.443605	1.004849	0.674761	-0.539749	-0.101225	0.156618	-0.715738	0.215243	0.088825	-0.002663	-0.710113	-0.120007	-0.693780
33723	9.378251	1.439847	0.597497	-0.552360	-0.116252	0.231803	-0.713212	0.222470	0.090865	-0.008047	-0.711379	-0.110905	-0.693956
33724	9.531522	1.658514	0.546521	-0.554337	-0.097542	0.160071	-0.710263	0.230404	0.093476	-0.015097	-0.713065	-0.103315	-0.693280
33725	9.933365	1.227859	0.497625	-0.530368	-0.078269	0.211572	-0.709443	0.237494	0.095245	-0.020343	-0.713638	-0.094784	-0.693775
33726	10.032644	0.719809	0.522494	-0.551532	0.004570	0.226693	-0.705927	0.246720	0.093331	-0.026217	-0.713898	-0.086295	-0.694417
33727	10.247952	0.414529	0.622275	-0.536224	0.020774	0.419624	-0.700725	0.261203	0.088626	-0.028397	-0.713326	-0.074706	-0.696260
33728	10.090284	-0.061916	0.804211	-0.550788	0.043018	0.353751	-0.697081	0.274416	0.082644	-0.032416	-0.713115	-0.064409	-0.697329
33729	9.157997	-0.329463	0.757698	-0.544948	0.084188	0.367498	-0.694992	0.286367	0.073402	-0.035254	-0.711414	-0.053425	-0.699852
33730	9.284970	-0.556910	0.460414	-0.552010	-0.029046	0.341583	-0.690792	0.302415	0.068154	-0.039508	-0.712030	-0.043209	-0.699703
33731	9.428275	-1.060858	0.412682	-0.552147	-0.078827	0.366624	-0.685149	0.313926	0.060580	-0.042498	-0.712461	-0.031959	-0.699694
33732	9.897885	-1.372820	0.086885	-0.533976	-0.053904	0.297753	-0.680375	0.328407	0.056728	-0.047110	-0.713250	-0.022589	-0.698959
33733	9.945431	-1.631939	0.055881	-0.553018	-0.006144	0.206982	-0.677131	0.335661	0.050261	-0.052152	-0.712471	-0.013605	-0.699629
33734	10.393939	-1.280480	0.278514	-0.552020	0.004352	0.247749	-0.673751	0.343898	0.046779	-0.057676	-0.712255	-0.004742	-0.699531
33735	10.643515	-1.116041	0.542165	-0.548088	0.129743	0.132081	-0.669794	0.350869	0.039453	-0.063557	-0.709473	0.003006	-0.701854
33736	10.183145	-1.257153	0.703848	-0.543920	0.212517	0.135040	-0.670380	0.356433	0.031582	-0.070516	-0.706196	0.009911	-0.704427
33737	9.797778	-1.321306	0.879072	-0.547578	0.248270	0.063027	-0.668688	0.360994	0.024957	-0.077265	-0.701636	0.016585	-0.708140
33738	9.461065	-1.512141	0.944482	-0.550531	0.204061	0.065821	-0.668687	0.361578	0.020004	-0.085264	-0.698328	0.022635	-0.710321
33739	9.486660	-1.545473	1.051148	-0.543581	0.199359	-0.015459	-0.668124	0.363287	0.018034	-0.092939	-0.694376	0.028302	-0.713024
33740	9.552296	-1.560812	0.983568	-0.544017	0.141964	-0.043406	-0.669535	0.360877	0.017878	-0.102343	-0.691865	0.032859	-0.713981
33741	9.731531	-1.450932	0.955520	-0.556154	0.104416	-0.066265	-0.670088	0.357621	0.015722	-0.110741	-0.689163	0.038247	-0.715072
33742	9.888555	-1.473855	0.926567	-0.548130	0.121306	-0.142324	-0.672638	0.355063	0.018266	-0.121575	-0.686861	0.041541	-0.715343
33743	9.731787	-1.329923	0.980751	-0.560702	0.164857	-0.171063	-0.674889	0.349530	0.018650	-0.131461	-0.683245	0.045467	-0.716817
33744	9.446142	-1.341987	1.082763	-0.558927	0.174994	-0.201247	-0.678422	0.344425	0.019757	-0.143296	-0.680017	0.047979	-0.717454
33745	9.310396	-1.425511	1.117709	-0.537301	0.141485	-0.195520	-0.682232	0.338194	0.017879	-0.153063	-0.676689	0.051364	-0.718349
33746	9.164068	-1.348212	1.349030	-0.560090	0.145336	-0.213534	-0.683622	0.330959	0.017247	-0.165018	-0.673709	0.053812	-0.718324
33747	9.391806	-1.350344	1.237588	-0.537846	0.078763	-0.232276	-0.685876	0.325849	0.018628	-0.175118	-0.671192	0.056974	-0.718045
33748	9.708242	-1.284667	1.236432	-0.558004	0.060992	-0.244714	-0.688973	0.318469	0.020416	-0.187349	-0.669276	0.059249	-0.716561
33749	9.841343	-1.256700	1.204526	-0.556130	0.067244	-0.237621	-0.690644	0.310525	0.019920	-0.197603	-0.666745	0.062695	-0.715873
33750	9.744782	-1.275472	1.197615	-0.534032	0.105725	-0.221697	-0.694877	0.303153	0.019876	-0.209183	-0.664072	0.064752	-0.714883
33751	10.148891	-0.937508	1.536453	-0.543391	0.074163	-0.208233	-0.698819	0.294076	0.020094	-0.218700	-0.661341	0.068439	-0.714223
33752	10.167922	-0.685273	1.693105	-0.549047	0.070914	-0.243636	-0.702480	0.286137	0.019614	-0.230686	-0.658963	0.070561	-0.712441
33753	9.638115	-0.600455	1.581706	-0.563550	0.066334	-0.234139	-0.702746	0.282313	0.017025	-0.240694	-0.656167	0.074265	-0.711334
33754	9.350012	-0.219248	1.568171	-0.541997	0.035611	-0.237246	-0.706831	0.274100	0.013853	-0.252374	-0.654142	0.076529	-0.708907
33755	9.153567	0.195369	1.578306	-0.544174	-0.002043	-0.257375	-0.708222	0.267579	0.012095	-0.262251	-0.652330	0.080001	-0.706605
33756	9.487956	0.458875	1.536253	-0.544542	-0.067078	-0.232990	-0.711593	0.258219	0.011597	-0.273666	-0.651562	0.082872	-0.702642
33757	9.892508	0.597684	1.722653	-0.561287	-0.073388	-0.317981	-0.715964	0.249279	0.013663	-0.284399	-0.650647	0.086158	-0.698822
33758	9.686630	0.903086	1.651857	-0.536461	-0.050605	-0.261213	-0.716210	0.240333	0.014845	-0.296045	-0.649551	0.088431	-0.694709
33759	9.092286	1.228290	1.264792	-0.549901	-0.029008	-0.256257	-0.718740	0.233522	0.015643	-0.305759	-0.647854	0.092073	-0.691606
33760	9.373537	1.526105	1.244176	-0.528263	-0.089239	-0.177689	-0.720269	0.225291	0.015994	-0.315982	-0.647021	0.095535	-0.687308
33761	9.838575	1.603327	1.692170	-0.558974	-0.060492	-0.148063	-0.720966	0.221592	0.018936	-0.324197	-0.645404	0.100850	-0.684236
33762	9.848938	1.990583	1.786913	-0.536557	0.043777	-0.131586	-0.723931	0.217348	0.016364	-0.334077	-0.642466	0.104144	-0.681751
33763	9.885283	1.696417	1.937556	-0.554379	0.050293	-0.047831	-0.723783	0.216216	0.015359	-0.341047	-0.639057	0.109933	-0.680594
33764	9.363377	1.608047	1.968240	-0.549469	0.057525	0.038757	-0.724631	0.215803	0.011960	-0.348727	-0.635357	0.115478	-0.679246
33765	9.268109	1.617317	1.808771	-0.541118	0.061655	0.075088	-0.722790	0.218802	0.005459	-0.353843	-0.631525	0.122555	-0.678934
33766	9.236732	2.081042	1.721476	-0.544470	0.055262	0.187495	-0.721807	0.222509	-0.000177	-0.359364	-0.627423	0.129915	-0.678469
33767	9.246171	2.331340	1.559177	-0.534518	0.057130	0.177025	-0.720409	0.229484	-0.006916	-0.362986	-0.623378	0.138177	-0.678637
33768	9.576092	2.126212	1.556192	-0.545315	0.025839	0.258519	-0.718303	0.236305	-0.010544	-0.367398	-0.619360	0.146629	-0.678168
33769	9.845881	1.897051	1.514890	-0.527109	0.025760	0.260530	-0.715209	0.244972	-0.015011	-0.369665	-0.615493	0.156015	-0.678362
33770	9.897171	1.374529	1.496488	-0.537655	0.045216	0.304463	-0.713544	0.255205	-0.019875	-0.373341	-0.611011	0.164760	-0.678333
33771	9.933677	0.900832	1.540390	-0.565085	0.100325	0.399290	-0.708754	0.266426	-0.025179	-0.374339	-0.605313	0.175779	-0.680124
33772	9.412735	0.561494	1.636703	-0.552132	0.138179	0.382246	-0.703409	0.280626	-0.030172	-0.377354	-0.599060	0.184943	-0.681562
33773	9.316133	-0.134110	1.620430	-0.563235	0.115258	0.328186	-0.700609	0.291277	-0.033482	-0.379224	-0.593313	0.194957	-0.682760
33774	9.189195	-0.655811	1.553926	-0.538162	0.046741	0.316425	-0.696382	0.301510	-0.040067	-0.382527	-0.588525	0.203798	-0.682479
33775	9.366818	-1.051306	1.490438	-0.545806	-0.047273	0.355826	-0.691584	0.311031	-0.046380	-0.383008	-0.584922	0.215139	-0.681825
33776	9.750888	-1.434601	1.267047	-0.553708	-0.146001	0.322764	-0.687649	0.322249	-0.049977	-0.385502	-0.582497	0.225697	-0.679077
33777	10.366373	-1.225160	1.365380	-0.575663	-0.167588	0.338711	-0.682859	0.332749	-0.052029	-0.385843	-0.580289	0.238149	-0.676517
33778	10.679260	-0.564105	1.485661	-0.540992	-0.064063	0.237775	-0.680187	0.339703	-0.053393	-0.389628	-0.577128	0.246855	-0.673926
33779	9.726830	-0.823579	1.550246	-0.552525	0.035161	0.117374	-0.677503	0.344536	-0.057189	-0.393553	-0.573362	0.254817	-0.671893
33780	9.072807	-0.795256	1.555638	-0.540374	0.045139	0.194288	-0.674960	0.349229	-0.061410	-0.398384	-0.568840	0.262109	-0.670082
33781	9.181652	-1.051164	1.713007	-0.548222	-0.043897	0.180570	-0.671428	0.354765	-0.063930	-0.400917	-0.565774	0.271330	-0.667492
33782	9.342358	-1.116347	1.500863	-0.559650	-0.126550	0.163286	-0.670450	0.358737	-0.063613	-0.405381	-0.563459	0.279845	-0.663224
33783	9.734273	-1.085618	1.398501	-0.536373	-0.169665	0.142681	-0.666917	0.362689	-0.059206	-0.407489	-0.562303	0.289433	-0.658784
33784	9.875334	-1.007370	1.298360	-0.547002	-0.117203	0.128124	-0.667506	0.366941	-0.056889	-0.412245	-0.560065	0.297238	-0.654240
33785	9.734313	-1.014866	1.117391	-0.526837	-0.070072	0.085586	-0.665537	0.371184	-0.053459	-0.415483	-0.557960	0.305176	-0.650324
33786	9.827711	-1.029412	1.204425	-0.544652	-0.008687	0.082360	-0.664264	0.372453	-0.051756	-0.421383	-0.554507	0.311477	-0.646483
33787	9.807143	-0.984628	1.387610	-0.555609	0.006071	0.049403	-0.664132	0.374293	-0.050320	-0.425807	-0.551337	0.318687	-0.642771
33788	9.830808	-0.950457	1.464527	-0.559105	0.042306	0.029683	-0.662437	0.377275	-0.051719	-0.432784	-0.547343	0.324094	-0.638810
33789	9.598428	-1.033776	1.821000	-0.555386	0.062066	0.029530	-0.661867	0.376991	-0.052293	-0.437774	-0.543497	0.330528	-0.635386
33790	9.472967	-1.350130	1.353472	-0.551972	-0.012116	0.060059	-0.662448	0.379544	-0.051128	-0.443837	-0.539959	0.336587	-0.631001
33791	9.609435	-1.432048	1.146380	-0.552091	-0.068455	0.115278	-0.661604	0.381382	-0.049415	-0.446758	-0.537149	0.344993	-0.626784
33792	9.485945	-1.248646	0.975340	-0.549925	-0.022692	0.134491	-0.657500	0.385916	-0.049683	-0.451706	-0.533170	0.351848	-0.622812
33793	9.636221	-1.143912	1.254290	-0.546192	0.041884	0.066937	-0.656938	0.387622	-0.050944	-0.455865	-0.529308	0.358600	-0.619214
33794	10.052861	-1.039137	1.421721	-0.551634	0.076581	0.024288	-0.657233	0.390181	-0.051907	-0.462814	-0.524771	0.363334	-0.615147
33795	9.838950	-1.089901	1.591732	-0.546153	0.089232	0.013600	-0.654678	0.391168	-0.051492	-0.467932	-0.520623	0.369007	-0.611412
33796	9.467090	-1.043780	1.635213	-0.548026	0.115004	-0.050346	-0.657235	0.390173	-0.049498	-0.475944	-0.516106	0.372485	-0.606932
33797	9.162565	-1.317899	1.556517	-0.551904	0.070033	-0.061709	-0.657802	0.389170	-0.046104	-0.481854	-0.512588	0.377540	-0.602108
33798	9.301039	-1.429072	1.697733	-0.549016	-0.070876	-0.022763	-0.657805	0.389014	-0.041854	-0.488042	-0.509998	0.383014	-0.595833
33799	9.521282	-1.418830	1.624827	-0.549432	-0.128332	-0.041827	-0.657671	0.389271	-0.034060	-0.492116	-0.508627	0.390060	-0.589045
33800	9.340657	-1.637665	0.849382	-0.535519	-0.234340	-0.082620	-0.659794	0.385561	-0.026572	-0.497486	-0.508464	0.396269	-0.580468
33801	9.903848	-1.285030	0.603038	-0.570034	-0.270841	-0.003894	-0.660228	0.385675	-0.018066	-0.500077	-0.508164	0.405219	-0.572267
33802	10.313380	-1.209409	0.739389	-0.560202	-0.155771	0.023909	-0.659659	0.384954	-0.014961	-0.504967	-0.505893	0.411890	-0.565180
33803	9.733905	-0.972842	0.880101	-0.544971	0.005146	-0.051305	-0.660233	0.386232	-0.014801	-0.509989	-0.503011	0.417176	-0.559335
33804	9.373073	-1.119900	0.964388	-0.554078	0.001606	-0.059449	-0.659656	0.384244	-0.014826	-0.516940	-0.499614	0.421248	-0.552910
33805	9.351358	-1.265229	0.893543	-0.546568	0.004662	-0.003667	-0.660507	0.383965	-0.015673	-0.521381	-0.496221	0.426928	-0.547411
33806	9.668666	-1.455293	0.967735	-0.552165	-0.024181	0.003559	-0.660504	0.383109	-0.014548	-0.527286	-0.492505	0.431785	-0.541267
33807	9.380289	-1.352662	0.855815	-0.560837	0.053530	-0.020061	-0.659369	0.383388	-0.013704	-0.532394	-0.488476	0.436845	-0.535830
33808	9.576264	-1.317917	0.811667	-0.551835	0.064711	-0.062440	-0.661494	0.381833	-0.014271	-0.539661	-0.484286	0.440017	-0.529734
33809	10.036789	-1.206501	0.925801	-0.552090	0.048823	-0.092320	-0.662624	0.380134	-0.014847	-0.545329	-0.480929	0.444231	-0.523433
