# Supplementary material for: Identification of Haptic Based Guiding Using Hard Reins
Source: PLoS One. 2015 Jul 22;10(7):e0132020. doi: 10.1371/journal.pone.0132020 (PMC4511788; doi:10.1371/journal.pone.0132020)
Supplement: S9 File — (ZIP) [file pone.0132020.s009.zip › Exp2_MotionData2/Subject10/path2/T7/fh7.txt]

// Start Time: 0
// Sample rate: 25.0Hz
// Scenario: 4.9
// Firmware Version: 2.6.1
Counter	Acc_X	Acc_Y	Acc_Z	Gyr_X	Gyr_Y	Gyr_Z	Mag_X	Mag_Y	Mag_Z	Quat_w	Quat_x	Quat_y	Quat_z
33283	-0.105751	-9.388308	-2.643852	0.018529	0.022424	0.015532	0.306174	0.602290	0.156383	0.597826	-0.792975	-0.093696	0.070822
33284	-0.156903	-9.450388	-2.624897	0.063311	0.025097	0.005296	0.308307	0.600614	0.155809	0.598858	-0.792266	-0.093247	0.070630
33285	-0.096460	-9.441159	-2.598875	0.070538	0.039977	-0.006070	0.306719	0.600901	0.154656	0.600055	-0.791455	-0.092802	0.070155
33286	-0.062337	-9.398041	-2.569832	0.105480	0.021634	-0.022626	0.304997	0.602855	0.151028	0.601783	-0.790177	-0.092789	0.069770
33287	-0.044677	-9.629154	-2.591869	0.124199	-0.002001	-0.014696	0.304212	0.603416	0.146848	0.603759	-0.788638	-0.092908	0.069956
33288	0.094629	-9.735950	-2.551037	-0.019098	-0.008276	0.012369	0.305262	0.604380	0.148416	0.603413	-0.788883	-0.092867	0.070225
33289	0.076199	-9.615212	-2.443738	-0.069206	-0.016174	0.008479	0.305001	0.602855	0.149848	0.602283	-0.789694	-0.093066	0.070550
33290	0.067607	-9.468211	-2.374677	-0.028073	-0.024058	0.010544	0.305528	0.603130	0.150367	0.601769	-0.790022	-0.093245	0.071021
33291	0.029197	-9.436625	-2.369175	0.073929	-0.025768	0.009536	0.303667	0.604805	0.148838	0.602888	-0.789089	-0.093342	0.071774
33292	0.004338	-9.532926	-2.461399	0.079375	-0.009964	-0.000951	0.305403	0.604381	0.145921	0.604114	-0.788121	-0.093363	0.072072
33293	-0.038680	-9.470064	-2.465112	0.045374	-0.001219	0.002383	0.304742	0.605218	0.143972	0.604840	-0.787549	-0.093318	0.072296
33294	-0.082426	-9.508282	-2.489208	0.041778	-0.006457	0.004988	0.304880	0.604524	0.143700	0.605471	-0.787051	-0.093244	0.072530
33295	-0.034243	-9.523186	-2.521040	0.043574	-0.013457	0.002315	0.304884	0.604941	0.141868	0.606145	-0.786482	-0.093350	0.072944
33296	-0.099644	-9.551510	-2.511188	0.005998	-0.004704	0.003849	0.305958	0.603133	0.141046	0.606217	-0.786416	-0.093330	0.073074
33297	-0.058261	-9.508257	-2.419717	-0.002050	0.000516	0.002041	0.304624	0.604666	0.140820	0.606198	-0.786420	-0.093335	0.073182
33298	-0.048360	-9.474637	-2.412205	-0.005643	-0.013487	0.001087	0.305692	0.603273	0.141052	0.606076	-0.786479	-0.093473	0.073387
33299	-0.077725	-9.527444	-2.451014	0.000617	-0.006477	0.004681	0.305948	0.604658	0.141455	0.606084	-0.786444	-0.093517	0.073643
33300	-0.087250	-9.510377	-2.400263	-0.009187	-0.006465	-0.005078	0.305698	0.602163	0.141172	0.605929	-0.786546	-0.093658	0.073647
33301	-0.043240	-9.436015	-2.354123	0.034623	-0.002119	0.002308	0.306483	0.605350	0.138830	0.606486	-0.786098	-0.093636	0.073871
33302	-0.101542	-9.483726	-2.373396	0.061489	-0.002953	-0.002778	0.307678	0.605205	0.138548	0.607447	-0.785353	-0.093582	0.073969
33303	-0.054040	-9.594745	-2.375082	0.034619	0.001387	0.004054	0.306751	0.605905	0.137126	0.608010	-0.784910	-0.093488	0.074161
33304	-0.044028	-9.546597	-2.336159	0.022138	0.014513	-0.003033	0.307287	0.605070	0.136847	0.608386	-0.784669	-0.093274	0.073900
33305	-0.043721	-9.503347	-2.350086	0.034684	0.021522	-0.004669	0.305428	0.605635	0.136619	0.609003	-0.784236	-0.093072	0.073670
33306	-0.024403	-9.503484	-2.345447	0.034663	0.011887	-0.002948	0.305840	0.603969	0.135284	0.609571	-0.783841	-0.092847	0.073457
33307	0.019428	-9.453262	-2.328424	0.075823	0.018003	-0.001748	0.305701	0.605635	0.134516	0.610822	-0.782904	-0.092584	0.073391
33308	-0.043756	-9.508158	-2.350141	0.106319	0.011078	-0.020047	0.307163	0.606877	0.131357	0.612538	-0.781602	-0.092496	0.073084
33309	-0.034169	-9.522283	-2.225406	0.154666	0.018082	-0.028490	0.306104	0.608410	0.128240	0.615055	-0.779641	-0.092533	0.072835
33310	0.017462	-9.731896	-2.209034	0.153686	0.016277	-0.011820	0.304661	0.607865	0.124846	0.617499	-0.777770	-0.092165	0.072619
33311	-0.004330	-9.739030	-2.237770	0.065069	0.016245	-0.002767	0.304537	0.608423	0.121443	0.618574	-0.776948	-0.091954	0.072546
33312	-0.020467	-9.632972	-2.205166	0.002466	0.024983	-0.006691	0.303872	0.608704	0.121718	0.618664	-0.776954	-0.091696	0.072041
33313	-0.024616	-9.539019	-2.167998	-0.011935	0.003942	0.005484	0.304929	0.609114	0.121968	0.618505	-0.777082	-0.091621	0.072120
33314	0.033559	-9.508219	-2.172953	0.000624	0.003946	-0.001485	0.303606	0.608289	0.122505	0.618524	-0.777095	-0.091501	0.071967
33315	-0.015401	-9.599387	-2.221648	-0.002054	0.017963	0.002068	0.303346	0.607458	0.122501	0.618547	-0.777116	-0.091292	0.071802
33316	-0.009945	-9.512748	-2.191857	-0.035188	0.014432	0.007117	0.303858	0.608979	0.125132	0.618018	-0.777605	-0.090944	0.071515
33317	0.023086	-9.621248	-2.193390	-0.002970	0.010942	0.003782	0.304654	0.609530	0.124076	0.618010	-0.777632	-0.090798	0.071477
33318	0.028401	-9.556095	-2.110969	0.001545	0.018818	-0.004958	0.304649	0.610363	0.124215	0.618073	-0.777645	-0.090567	0.071068
33319	0.037727	-9.601944	-2.135611	0.023877	0.014435	0.002226	0.303590	0.610369	0.123707	0.618493	-0.777341	-0.090366	0.071004
33320	0.090368	-9.667506	-2.204116	0.013112	0.005671	0.007375	0.305581	0.609942	0.123672	0.618699	-0.777220	-0.090047	0.070938
33321	0.018247	-9.623528	-2.164533	-0.041456	0.009173	0.005258	0.304781	0.610362	0.124476	0.618089	-0.777722	-0.089959	0.070871
33322	0.000128	-9.459482	-2.051932	-0.031674	0.002134	0.014152	0.303984	0.609811	0.125663	0.617581	-0.778160	-0.089653	0.070873
33323	-0.044054	-9.557904	-2.100751	0.025630	0.007440	0.007533	0.304120	0.609949	0.124613	0.618011	-0.777831	-0.089455	0.070983
33324	-0.078231	-9.608267	-2.139491	0.015778	-0.003044	0.007425	0.304660	0.608698	0.123674	0.618241	-0.777662	-0.089262	0.071077
33325	-0.051519	-9.589079	-2.089028	-0.013715	0.007442	0.001955	0.304656	0.608836	0.124725	0.618069	-0.777808	-0.089204	0.071050
33326	-0.039097	-9.541017	-2.071758	0.039974	0.007452	0.000590	0.305056	0.609390	0.123150	0.618702	-0.777340	-0.088969	0.070952
33327	-0.061002	-9.564899	-2.071844	0.068591	0.021449	0.007900	0.305182	0.610499	0.123290	0.619829	-0.776495	-0.088527	0.070930
33328	-0.048972	-9.569921	-2.110461	0.075801	0.021480	-0.002625	0.304391	0.610921	0.121207	0.621046	-0.775594	-0.088123	0.070641
33329	-0.030177	-9.642303	-2.135489	0.069529	0.019726	-0.000934	0.304125	0.612588	0.118736	0.622193	-0.774716	-0.087837	0.070538
33330	-0.040224	-9.695261	-2.174467	0.025705	0.035472	0.000559	0.304399	0.611477	0.118064	0.622647	-0.774456	-0.087324	0.070018
33331	0.023076	-9.623566	-2.164575	-0.022639	0.024930	0.003688	0.303881	0.608983	0.118572	0.622364	-0.774743	-0.087032	0.069729
33332	-0.019523	-9.502912	-2.145996	-0.047668	0.023193	-0.001751	0.304930	0.609670	0.120662	0.621665	-0.775378	-0.086780	0.069218
33333	-0.015405	-9.603823	-2.099123	-0.008336	0.021431	0.003794	0.305194	0.609251	0.121703	0.621594	-0.775483	-0.086511	0.069009
33334	0.032863	-9.608916	-2.068353	-0.012821	0.018782	0.004617	0.304390	0.610643	0.121992	0.621417	-0.775688	-0.086177	0.068715
33335	0.037833	-9.589667	-2.053754	-0.003028	0.003891	0.010804	0.305460	0.609389	0.121438	0.621390	-0.775714	-0.086012	0.068871
33336	0.032970	-9.594440	-2.053767	0.012228	0.014412	0.003905	0.303873	0.607871	0.122759	0.621597	-0.775602	-0.085693	0.068665
33337	0.027935	-9.623251	-2.049248	0.018419	0.009132	0.018025	0.305338	0.607170	0.121943	0.621903	-0.775380	-0.085323	0.068864
33338	0.018510	-9.589590	-2.077621	-0.004799	0.018773	0.011733	0.306251	0.609800	0.121955	0.621840	-0.775495	-0.084882	0.068683
33339	-0.005739	-9.603810	-2.070365	-0.012879	-0.004845	0.010711	0.307179	0.609240	0.122722	0.621647	-0.775630	-0.084844	0.068952
33340	0.003915	-9.603952	-2.092081	-0.013720	-0.002194	0.000138	0.306519	0.609105	0.122206	0.621426	-0.775808	-0.084852	0.068935
33341	-0.029649	-9.570000	-2.086594	-0.010182	-0.003080	0.008990	0.305590	0.609943	0.121179	0.621280	-0.775909	-0.084815	0.069159
33342	-0.039164	-9.550609	-2.062254	0.002320	-0.001342	0.014380	0.305986	0.609524	0.122219	0.621289	-0.775912	-0.084578	0.069339
33343	-0.072971	-9.550359	-2.066767	0.014901	-0.008295	0.000358	0.305189	0.609945	0.122104	0.621536	-0.775678	-0.084705	0.069580
33344	-0.051627	-9.603561	-2.106018	0.013147	0.003965	-0.003151	0.305722	0.609942	0.121177	0.621745	-0.775523	-0.084665	0.069484
33345	-0.031992	-9.560330	-2.076849	-0.022669	0.021418	0.007227	0.306253	0.608551	0.123386	0.621450	-0.775810	-0.084368	0.069286
33346	-0.020119	-9.589214	-2.053249	0.018511	0.005696	-0.003113	0.305206	0.608559	0.119466	0.621743	-0.775589	-0.084320	0.069189
33347	-0.005815	-9.613527	-2.101721	0.016731	0.014448	-0.001341	0.305201	0.608836	0.120518	0.622060	-0.775361	-0.084189	0.069058
33348	-0.020163	-9.594142	-2.091760	-0.009263	0.021414	0.010840	0.304137	0.609258	0.120801	0.621931	-0.775533	-0.083746	0.068826
33349	-0.000392	-9.531676	-2.064775	0.022996	0.011818	-0.003052	0.304143	0.607870	0.121181	0.622342	-0.775221	-0.083667	0.068723
33350	-0.011193	-9.690428	-2.092945	0.030068	0.002169	0.012797	0.304149	0.607177	0.120780	0.622789	-0.774881	-0.083370	0.068873
33351	0.018242	-9.627986	-2.049218	0.016679	0.010909	0.007447	0.304266	0.609951	0.120544	0.623086	-0.774663	-0.083150	0.068901
33352	-0.019914	-9.560366	-2.057726	0.014869	0.008285	0.011855	0.303612	0.608845	0.120018	0.623306	-0.774516	-0.082838	0.068939
33353	-0.029228	-9.512185	-2.057091	0.043499	0.003921	0.011180	0.303469	0.610371	0.120429	0.624000	-0.773961	-0.082611	0.069165
33354	-0.044784	-9.661204	-2.061074	0.030929	0.021393	0.025224	0.305874	0.608556	0.118144	0.624473	-0.773653	-0.081898	0.069187
33355	-0.063989	-9.644312	-2.091959	0.016660	0.010930	0.012756	0.304802	0.610921	0.117397	0.624759	-0.773446	-0.081597	0.069279
33356	-0.042114	-9.622974	-2.137568	-0.010114	0.026697	0.003805	0.304284	0.608843	0.117253	0.624633	-0.773621	-0.081221	0.068898
33357	-0.000815	-9.589527	-2.106295	-0.036946	0.017933	-0.001716	0.302944	0.609403	0.120296	0.624116	-0.774073	-0.081133	0.068610
33358	-0.041582	-9.550633	-2.076654	-0.041486	0.005662	0.008800	0.305063	0.609947	0.120138	0.623465	-0.774622	-0.080954	0.068541
33359	-0.006053	-9.647157	-2.087684	-0.028073	-0.005711	0.007065	0.304261	0.609950	0.121987	0.623033	-0.774946	-0.081015	0.068740
33360	-0.015264	-9.584544	-2.086885	-0.024440	0.016178	0.001899	0.302277	0.608851	0.122400	0.622673	-0.775285	-0.080787	0.068448
33361	-0.025305	-9.637428	-2.101827	-0.029813	0.021427	0.004515	0.303597	0.609398	0.123303	0.622260	-0.775663	-0.080552	0.068189
33362	-0.036888	-9.569884	-2.067302	-0.044124	0.017925	0.001771	0.304125	0.609256	0.124081	0.621596	-0.776248	-0.080340	0.067843
33363	-0.072945	-9.545651	-2.100361	-0.015461	0.014466	-0.005066	0.303737	0.607316	0.124592	0.621407	-0.776423	-0.080321	0.067597
33364	-0.088047	-9.632053	-2.077189	-0.002930	-0.008259	-0.013882	0.304535	0.606756	0.124706	0.621362	-0.776435	-0.080612	0.067522
33365	-0.073159	-9.576801	-2.062262	-0.024434	-0.001293	-0.005195	0.303998	0.607730	0.125248	0.621010	-0.776698	-0.080802	0.067506
33366	-0.092624	-9.598209	-2.033499	-0.006529	0.003965	-0.006807	0.302684	0.605101	0.126029	0.620918	-0.776782	-0.080851	0.067336
33367	-0.058683	-9.579262	-2.043188	0.002476	0.016230	-0.015515	0.302956	0.604268	0.125492	0.621029	-0.776715	-0.080946	0.066965
33368	-0.097118	-9.550170	-2.066556	0.004303	0.018012	-0.022527	0.302800	0.608153	0.125664	0.621147	-0.776655	-0.081074	0.066418
33369	-0.051695	-9.615368	-2.034049	0.020310	0.017950	-0.002171	0.302006	0.608157	0.125414	0.621522	-0.776388	-0.080914	0.066219
33370	0.013511	-9.613575	-2.068239	0.016706	0.010927	0.002165	0.302800	0.608985	0.124361	0.621787	-0.776203	-0.080738	0.066114
33371	-0.053434	-9.519300	-2.085806	0.039991	0.009215	-0.002038	0.301739	0.609547	0.123596	0.622453	-0.775680	-0.080659	0.066083
33372	-0.025104	-9.608639	-2.125532	0.027473	0.003970	-0.004818	0.302536	0.609681	0.122798	0.622883	-0.775340	-0.080660	0.066015
33373	0.013667	-9.589714	-2.130456	0.000598	0.008306	0.003806	0.301352	0.608023	0.122930	0.622927	-0.775317	-0.080555	0.066005
33374	-0.024407	-9.512326	-2.090783	0.014928	0.009195	0.000416	0.301087	0.608580	0.122022	0.623164	-0.775149	-0.080428	0.065902
33375	0.013598	-9.601535	-2.063295	0.034528	-0.013590	0.011020	0.302677	0.609404	0.120956	0.623687	-0.774686	-0.080440	0.066374
33376	0.022790	-9.664381	-2.141007	0.015800	0.005684	0.004771	0.300559	0.609139	0.120461	0.623926	-0.774509	-0.080286	0.066380
33377	0.013810	-9.570413	-2.111008	-0.010116	0.014432	0.000229	0.300299	0.609419	0.118631	0.623814	-0.774625	-0.080178	0.066208
33378	0.013817	-9.570325	-2.082166	-0.008376	0.003910	0.007253	0.300950	0.609968	0.121119	0.623673	-0.774752	-0.080033	0.066227
33379	-0.030190	-9.644650	-2.116289	-0.016365	0.007459	-0.005130	0.302148	0.609546	0.120310	0.623459	-0.774929	-0.080104	0.066084
33380	-0.005496	-9.570115	-2.062769	-0.026259	0.008286	0.005381	0.300954	0.608997	0.121634	0.623050	-0.775282	-0.079958	0.065985
33381	-0.022258	-9.550712	-2.052788	-0.010178	-0.012705	0.004550	0.301742	0.609686	0.122416	0.622886	-0.775371	-0.080123	0.066285
33382	-0.083290	-9.641756	-2.091763	-0.002980	-0.004786	-0.001537	0.302805	0.609264	0.122527	0.622827	-0.775406	-0.080206	0.066330
33383	-0.039506	-9.598691	-2.055594	-0.029867	-0.006584	0.007068	0.301621	0.607884	0.122138	0.622364	-0.775752	-0.080281	0.066537
33384	-0.058689	-9.579328	-2.064819	-0.022698	-0.011817	0.003586	0.301613	0.609965	0.121109	0.621978	-0.776027	-0.080433	0.066752
33385	-0.025245	-9.627917	-2.137770	-0.036967	-0.006548	-0.003567	0.301882	0.607743	0.123707	0.621418	-0.776444	-0.080681	0.066815
33386	-0.015165	-9.570171	-2.105948	-0.030686	-0.003049	-0.007025	0.302681	0.606767	0.124209	0.620939	-0.776817	-0.080861	0.066719
33387	-0.058311	-9.526427	-2.069021	0.034643	0.010972	-0.006477	0.301342	0.608716	0.124774	0.621524	-0.776362	-0.080842	0.066589
33388	-0.049073	-9.582125	-2.168283	0.014927	0.014461	0.003954	0.301486	0.607606	0.123449	0.621765	-0.776207	-0.080592	0.066446
33389	-0.063983	-9.642039	-2.135195	-0.006511	0.015350	-0.005019	0.302016	0.606770	0.124875	0.621715	-0.776273	-0.080549	0.066201
33390	-0.034442	-9.565129	-2.079286	-0.022630	0.014445	-0.003372	0.302813	0.606627	0.124468	0.621383	-0.776574	-0.080459	0.065904
33391	-0.082750	-9.564920	-2.134146	-0.002977	0.003963	0.002036	0.302285	0.606631	0.123952	0.621359	-0.776592	-0.080442	0.065931
33392	-0.022414	-9.570173	-2.125113	-0.008299	0.021454	-0.003246	0.302031	0.604274	0.124457	0.621260	-0.776723	-0.080249	0.065554
33393	-0.015310	-9.589501	-2.135011	-0.031580	0.007449	-0.003472	0.302411	0.607184	0.124874	0.620804	-0.777093	-0.080313	0.065412
33394	-0.068161	-9.550632	-2.143722	-0.029836	0.007441	0.007139	0.303480	0.605513	0.125365	0.620334	-0.777489	-0.080166	0.065351
33395	-0.101893	-9.540688	-2.124089	0.005881	0.003923	0.021497	0.303472	0.606484	0.125900	0.620421	-0.777429	-0.079833	0.065637
33396	-0.092450	-9.569743	-2.162959	0.026562	0.017975	0.004067	0.304140	0.605787	0.125620	0.620849	-0.777134	-0.079522	0.065458
33397	-0.073259	-9.586804	-2.187356	-0.008300	0.021479	-0.001470	0.303467	0.607733	0.125388	0.620772	-0.777238	-0.079345	0.065167
33398	-0.077757	-9.541008	-2.167563	-0.013762	0.021426	0.018767	0.305988	0.606470	0.126911	0.620559	-0.777472	-0.078816	0.065053
33399	-0.041637	-9.555694	-2.158429	0.007792	0.025833	0.002184	0.304659	0.606477	0.127718	0.620733	-0.777388	-0.078507	0.064766
33400	-0.020394	-9.623299	-2.188231	0.004219	0.035454	0.003936	0.304917	0.607168	0.128640	0.620841	-0.777394	-0.078005	0.064273
33401	-0.010772	-9.628215	-2.197985	-0.008367	0.018805	0.012592	0.303341	0.605097	0.127725	0.620737	-0.777519	-0.077644	0.064197
33402	0.006206	-9.618652	-2.173987	-0.038791	0.030154	0.015932	0.305324	0.605640	0.128618	0.620150	-0.778068	-0.077091	0.063881
33403	0.004284	-9.551154	-2.129932	-0.015512	0.021416	0.009034	0.305315	0.606888	0.128893	0.619944	-0.778279	-0.076764	0.063705
33404	-0.034796	-9.613359	-2.120696	-0.001234	-0.004819	0.009042	0.305051	0.605779	0.130592	0.619898	-0.778308	-0.076687	0.063893
33405	-0.022695	-9.608716	-2.144782	-0.006588	0.003931	0.009032	0.304782	0.606891	0.129688	0.619804	-0.778386	-0.076566	0.064002
33406	-0.087711	-9.584059	-2.112692	-0.010157	0.007446	0.007281	0.305324	0.604391	0.130442	0.619639	-0.778537	-0.076390	0.063974
33407	-0.102098	-9.569535	-2.119612	-0.002117	0.009195	0.010878	0.306130	0.603833	0.128588	0.619623	-0.778567	-0.076168	0.064034
33408	-0.063223	-9.536179	-2.124370	0.011318	0.007446	0.007440	0.305594	0.603835	0.130170	0.619791	-0.778451	-0.075965	0.064043
33409	-0.097235	-9.564777	-2.124406	0.011352	0.021464	0.003971	0.306250	0.605218	0.129912	0.620013	-0.778318	-0.075680	0.063849
33410	-0.051456	-9.579524	-2.110550	-0.008294	0.015343	-0.006786	0.304784	0.605780	0.130989	0.619906	-0.778434	-0.075629	0.063531
33411	0.004085	-9.579929	-2.101420	0.011374	0.016197	-0.003132	0.305583	0.605221	0.130971	0.620132	-0.778282	-0.075521	0.063328
33412	0.008756	-9.599459	-2.183402	-0.005657	0.021434	0.007334	0.304526	0.604395	0.131373	0.620057	-0.778394	-0.075170	0.063094
33413	0.018420	-9.599461	-2.159451	0.009555	0.024930	0.007454	0.304253	0.605783	0.131129	0.620253	-0.778292	-0.074794	0.062879
33414	-0.039568	-9.603832	-2.163808	-0.012780	0.024959	0.000258	0.305587	0.604667	0.130703	0.620081	-0.778485	-0.074526	0.062499
33415	-0.039126	-9.541362	-2.184724	-0.008322	0.040692	0.009173	0.305329	0.603975	0.129782	0.620019	-0.778627	-0.073952	0.062031
33416	-0.072889	-9.536192	-2.153129	-0.006542	0.017958	0.003827	0.304791	0.605226	0.130065	0.619928	-0.778739	-0.073712	0.061817
33417	-0.059058	-9.627741	-2.166318	0.005961	0.025820	0.010973	0.304662	0.603978	0.131104	0.620064	-0.778687	-0.073276	0.061626
33418	-0.049091	-9.584544	-2.173117	-0.019088	0.025812	0.010796	0.305186	0.604668	0.131759	0.619782	-0.778975	-0.072832	0.061347
33419	-0.068023	-9.531389	-2.143502	-0.008359	0.016192	0.009093	0.306908	0.604103	0.132908	0.619682	-0.779086	-0.072562	0.061262
33420	-0.100023	-9.615401	-2.168226	-0.001183	0.023214	0.007402	0.305717	0.603555	0.133445	0.619679	-0.779144	-0.072180	0.061006
33421	-0.097749	-9.634706	-2.182888	0.016724	0.031971	0.007560	0.304660	0.603839	0.131890	0.619995	-0.778961	-0.071706	0.060695
33422	-0.083080	-9.608464	-2.216361	-0.001143	0.024986	0.000356	0.304796	0.602450	0.133186	0.620003	-0.779009	-0.071421	0.060332
33423	-0.058448	-9.541269	-2.203784	-0.006510	0.019727	-0.001458	0.306646	0.602994	0.133950	0.619948	-0.779088	-0.071267	0.060066
33424	-0.063041	-9.507610	-2.220181	0.027498	0.021492	-0.002076	0.305055	0.603420	0.133192	0.620400	-0.778773	-0.071025	0.059765
33425	-0.030243	-9.647496	-2.260528	-0.011950	0.007451	0.011647	0.306655	0.601052	0.134456	0.620224	-0.778925	-0.070826	0.059844
33426	-0.006234	-9.666927	-2.260959	-0.065660	0.010914	0.018306	0.306636	0.603548	0.135793	0.619185	-0.779782	-0.070503	0.059824
33427	-0.039255	-9.558309	-2.220970	-0.047703	0.014449	0.005263	0.305703	0.603830	0.136859	0.618466	-0.780377	-0.070362	0.059661
33428	-0.038210	-9.411648	-2.238520	-0.033423	0.007437	0.012421	0.307566	0.602294	0.137471	0.617931	-0.780821	-0.070135	0.059667
33429	-0.062567	-9.440366	-2.253061	0.018509	0.000486	0.002202	0.308629	0.602149	0.137060	0.618228	-0.780578	-0.070136	0.059776
33430	-0.102236	-9.584393	-2.259181	0.025723	0.014523	-0.006523	0.307297	0.603405	0.136699	0.618649	-0.780273	-0.070040	0.059516
33431	-0.102400	-9.608343	-2.225807	0.007732	-0.006520	0.007362	0.307836	0.601738	0.136937	0.618760	-0.780163	-0.070059	0.059785
33432	-0.101739	-9.516855	-2.195920	-0.028033	-0.003027	0.002726	0.305712	0.602165	0.136974	0.618306	-0.780514	-0.070102	0.059839
33433	-0.087314	-9.526530	-2.176928	0.014883	-0.005662	0.008310	0.305851	0.600638	0.137743	0.618530	-0.780317	-0.070085	0.060118
33434	-0.126466	-9.598386	-2.177416	0.034639	0.002264	-0.005619	0.306904	0.602575	0.136697	0.619072	-0.779889	-0.070112	0.060069
33435	-0.126617	-9.617789	-2.230514	0.013108	0.014479	0.011889	0.306107	0.603135	0.136190	0.619291	-0.779742	-0.069790	0.060079
33436	-0.097246	-9.564910	-2.167669	0.005942	0.003960	0.009156	0.307175	0.601742	0.136422	0.619370	-0.779691	-0.069608	0.060153
33437	-0.063916	-9.628049	-2.279242	-0.002981	0.037206	0.016240	0.306906	0.601743	0.137476	0.619364	-0.779778	-0.068956	0.059840
33438	-0.063447	-9.560856	-2.328946	-0.060148	0.047737	0.000015	0.307038	0.602575	0.136433	0.618481	-0.780582	-0.068469	0.059039
33439	-0.038309	-9.423836	-2.291535	-0.035193	0.063416	0.025827	0.307309	0.600075	0.138765	0.617990	-0.781113	-0.067384	0.058387
33440	-0.072489	-9.474228	-2.339889	-0.026238	0.056445	0.023225	0.308089	0.601457	0.140866	0.617622	-0.781541	-0.066344	0.057750
33441	0.007549	-9.426643	-2.306384	0.001455	0.044159	0.028654	0.307306	0.599797	0.140074	0.617670	-0.781602	-0.065413	0.057478
33442	-0.041115	-9.479078	-2.272919	-0.029877	0.035409	0.028397	0.308627	0.599511	0.141888	0.617209	-0.782055	-0.064555	0.057229
33443	-0.179236	-9.549755	-2.140350	0.063198	0.026726	0.016732	0.308768	0.599789	0.139133	0.618214	-0.781316	-0.063954	0.057163
33444	-0.209247	-9.693865	-2.148958	0.029218	0.030238	0.012952	0.309693	0.600200	0.139123	0.618686	-0.781010	-0.063354	0.056896
33445	-0.233257	-9.674441	-2.150931	0.005966	0.049481	0.016388	0.310106	0.597979	0.138439	0.618828	-0.780999	-0.062536	0.056405
33446	-0.075120	-9.511981	-2.107165	-0.042329	0.035431	0.007158	0.309825	0.599922	0.139906	0.618194	-0.781575	-0.062055	0.055906
33447	-0.139902	-9.453723	-2.098726	0.023911	0.028485	-0.001165	0.309686	0.600338	0.140962	0.618613	-0.781293	-0.061752	0.055548
33448	-0.087579	-9.564882	-2.134104	0.031015	0.023206	0.009405	0.309823	0.599366	0.141475	0.619108	-0.780952	-0.061289	0.055345
33449	-0.009983	-9.521995	-2.069387	0.034604	0.005691	0.000540	0.310224	0.600059	0.139376	0.619668	-0.780510	-0.061232	0.055374
33450	-0.063456	-9.569750	-2.091106	0.052542	-0.004754	-0.011697	0.309957	0.600338	0.139383	0.620486	-0.779843	-0.061438	0.055387
33451	-0.063807	-9.617935	-2.118095	0.052529	0.014481	-0.002825	0.310228	0.600892	0.136761	0.621342	-0.779181	-0.061306	0.055257
33452	-0.083394	-9.656195	-2.094332	0.061537	0.009272	-0.018642	0.308380	0.600210	0.135602	0.622323	-0.778406	-0.061447	0.054983
33453	-0.151001	-9.655615	-2.076917	0.020346	-0.006478	-0.016335	0.307971	0.602293	0.135366	0.622668	-0.778101	-0.061821	0.054973
33454	-0.087836	-9.603146	-2.062438	0.012294	-0.003004	-0.015509	0.309032	0.602565	0.134697	0.622863	-0.777928	-0.062119	0.054868
33455	-0.068393	-9.586402	-2.043186	0.022162	-0.011741	-0.024283	0.307974	0.602571	0.133926	0.623240	-0.777583	-0.062680	0.054844
33456	-0.092833	-9.627102	-2.043443	0.056138	-0.022228	-0.022312	0.305200	0.602032	0.131995	0.624099	-0.776833	-0.063280	0.055011
33457	-0.049375	-9.627516	-2.067857	0.040081	-0.018719	-0.031241	0.305867	0.603140	0.129110	0.624754	-0.776245	-0.064016	0.055030
33458	-0.041792	-9.581733	-2.021731	0.072265	-0.009991	-0.023919	0.304933	0.603561	0.129915	0.625879	-0.775302	-0.064465	0.055004
33459	-0.054170	-9.622667	-2.067760	0.068671	-0.013486	-0.020437	0.305331	0.604808	0.127823	0.626970	-0.774373	-0.064937	0.055113
33460	-0.024921	-9.584447	-2.079590	0.048137	-0.023969	-0.032962	0.305861	0.605361	0.127164	0.627710	-0.773703	-0.065728	0.055158
33461	-0.039691	-9.622898	-2.106343	0.027557	-0.015222	-0.029558	0.305603	0.605225	0.125068	0.628167	-0.773277	-0.066408	0.055124
33462	-0.102612	-9.643863	-2.043551	0.022128	-0.023988	-0.020804	0.302157	0.605521	0.124336	0.628489	-0.772948	-0.067046	0.055293
33463	-0.036992	-9.584331	-2.072274	0.000661	-0.024007	-0.020968	0.304411	0.606342	0.123129	0.628505	-0.772863	-0.067732	0.055469
33464	-0.022813	-9.627724	-2.068089	-0.006496	-0.010022	-0.017458	0.303084	0.606488	0.123151	0.628400	-0.772913	-0.068169	0.055421
33465	0.013137	-9.666432	-2.049616	-0.008310	-0.013545	-0.013978	0.303214	0.607597	0.122111	0.628279	-0.772965	-0.068626	0.055510
33466	0.027663	-9.661691	-2.035267	-0.009213	-0.006561	-0.010439	0.303486	0.605931	0.122877	0.628130	-0.773063	-0.068909	0.055489
33467	-0.025602	-9.680561	-2.049445	-0.026228	-0.016173	-0.009704	0.301889	0.606494	0.123694	0.627721	-0.773343	-0.069353	0.055647
33468	0.095691	-9.604457	-2.023178	-0.033471	-0.022381	0.006942	0.301483	0.607883	0.123845	0.627155	-0.773751	-0.069595	0.056057
33469	0.052332	-9.589656	-2.013020	0.002326	-0.015362	0.007244	0.303074	0.606625	0.125645	0.627170	-0.773698	-0.069738	0.056450
33470	-0.010866	-9.646928	-2.025151	0.018458	-0.018819	0.000307	0.302815	0.606628	0.124075	0.627420	-0.773450	-0.069965	0.056782
33471	0.018103	-9.647243	-2.054245	-0.001255	-0.034582	0.002742	0.302689	0.606629	0.122109	0.627356	-0.773414	-0.070423	0.057410
33472	-0.051841	-9.636912	-2.000647	-0.005723	-0.034568	0.000088	0.303349	0.607320	0.121712	0.627208	-0.773449	-0.070896	0.057964
33473	-0.064150	-9.670418	-1.976892	0.018401	-0.041573	0.004640	0.302955	0.606906	0.121320	0.627436	-0.773159	-0.071388	0.058755
33474	-0.059068	-9.636650	-1.933285	0.032868	-0.029259	-0.026046	0.303224	0.606766	0.120659	0.627923	-0.772679	-0.072141	0.058944
33475	-0.077865	-9.568682	-1.778521	0.127738	-0.040605	-0.039479	0.301632	0.608580	0.117684	0.629896	-0.770946	-0.073171	0.059328
33476	-0.025700	-9.703717	-1.756489	0.165329	-0.041478	-0.043657	0.300849	0.609419	0.112719	0.632422	-0.768748	-0.074206	0.059686
33477	-0.006349	-9.699073	-1.761409	0.124138	-0.034516	-0.034244	0.298478	0.609851	0.107644	0.634336	-0.767057	-0.075079	0.060038
33478	0.008681	-9.626720	-1.659762	0.167154	-0.027495	-0.049758	0.298885	0.610267	0.104231	0.636904	-0.764826	-0.076033	0.060110
33479	0.078498	-9.656160	-1.670317	0.210097	-0.009142	-0.043238	0.298370	0.611106	0.098475	0.640172	-0.762037	-0.076616	0.060088
33480	0.095421	-9.656043	-1.588744	0.252212	-0.004743	-0.057901	0.296671	0.610702	0.092200	0.644058	-0.758705	-0.077300	0.059836
33481	0.135138	-9.511443	-1.395148	0.364038	-0.010012	-0.060617	0.294960	0.612797	0.085162	0.649647	-0.753856	-0.077972	0.059835
33482	0.105050	-9.671854	-1.228492	0.535942	0.015440	-0.083972	0.291009	0.615322	0.073441	0.657802	-0.746740	-0.078432	0.059369
33483	0.132428	-9.902324	-1.015067	0.673749	0.014580	-0.095367	0.290644	0.618523	0.058654	0.667971	-0.737634	-0.078917	0.059014
33484	0.207799	-9.841749	-0.678538	0.606682	0.042488	-0.104584	0.288304	0.620210	0.042571	0.677048	-0.729362	-0.079222	0.057976
33485	0.154652	-9.513592	-0.474820	0.739153	0.060012	-0.114051	0.285965	0.622869	0.024398	0.688020	-0.719111	-0.079266	0.056787
33486	0.212467	-9.546463	-0.064706	1.030057	0.103793	-0.138241	0.280224	0.622916	-0.002145	0.702990	-0.704684	-0.078703	0.055052
33487	0.443358	-9.682434	0.107190	1.130149	0.093178	-0.120908	0.276076	0.623649	-0.030541	0.719055	-0.688470	-0.077892	0.053866
33488	0.765037	-8.619832	0.751143	1.271653	0.128040	-0.152248	0.275120	0.621311	-0.056787	0.736674	-0.669864	-0.076813	0.051906
33489	0.404039	-9.804626	0.949736	1.923043	0.112602	-0.174130	0.270117	0.617202	-0.098207	0.762267	-0.640834	-0.075505	0.050795
33490	0.787643	-9.540743	1.699337	2.107222	0.065134	-0.177443	0.265327	0.607690	-0.153852	0.788837	-0.607966	-0.074648	0.050420
33491	0.635828	-10.524248	2.184450	1.867055	0.064877	-0.113273	0.260446	0.591243	-0.209958	0.811214	-0.577942	-0.073153	0.050625
33492	0.689070	-9.862767	3.114521	1.304070	0.025103	-0.103322	0.255764	0.575756	-0.248741	0.826133	-0.556468	-0.072699	0.050616
33493	0.578118	-9.186783	3.649606	1.027448	0.006522	-0.086741	0.256185	0.565228	-0.276008	0.837512	-0.539205	-0.072590	0.050617
33494	0.801649	-9.004863	3.930973	1.179554	0.009948	-0.092706	0.253307	0.551666	-0.302861	0.850093	-0.519180	-0.072292	0.050684
33495	0.864351	-8.354665	4.341688	1.473060	-0.025029	-0.117905	0.251128	0.533941	-0.333440	0.865115	-0.493671	-0.072518	0.051060
33496	0.596819	-8.302583	4.959878	1.981172	-0.040695	-0.117706	0.244530	0.506259	-0.372709	0.884031	-0.458823	-0.072381	0.052266
33497	1.014074	-7.732582	6.005929	2.553380	-0.094389	-0.066179	0.239765	0.466922	-0.424192	0.906233	-0.412877	-0.071998	0.055594
33498	0.869612	-7.011008	6.419252	3.081885	-0.125037	-0.019960	0.239094	0.411477	-0.482718	0.929748	-0.356177	-0.070954	0.060600
33499	0.754730	-6.546659	6.954341	3.331263	-0.147894	0.017139	0.238678	0.334808	-0.541592	0.951149	-0.293355	-0.069495	0.066553
33500	0.868690	-5.833080	7.771525	2.620267	-0.054127	0.153377	0.235572	0.257591	-0.587967	0.964901	-0.243314	-0.066152	0.073402
33501	0.617868	-5.131814	8.351370	1.326057	-0.002267	0.250079	0.234417	0.196025	-0.611653	0.970635	-0.217923	-0.063108	0.079961
33502	0.851882	-4.165329	8.802698	0.665630	-0.004417	0.267405	0.236725	0.169802	-0.621919	0.972987	-0.205304	-0.061073	0.086124
33503	1.022983	-3.899901	9.515696	0.930532	-0.037704	0.226025	0.243103	0.148272	-0.628528	0.976198	-0.187314	-0.059368	0.091789
33504	0.892216	-2.611086	9.829670	1.859672	-0.072267	0.125464	0.241666	0.105842	-0.640736	0.982162	-0.150919	-0.056944	0.096640
33505	0.827810	-1.513679	10.645596	2.323752	-0.022998	-0.009974	0.242357	0.041626	-0.657129	0.988113	-0.104967	-0.052963	0.099042
33506	0.703723	-0.597129	9.585265	2.041588	0.012361	-0.090960	0.236131	-0.023945	-0.664379	0.991759	-0.064495	-0.048916	0.099307
33507	0.805178	0.071758	9.914143	1.877191	0.031575	-0.142216	0.237785	-0.078048	-0.669272	0.993794	-0.026959	-0.044777	0.098192
33508	0.973277	1.279003	10.272670	1.665520	0.068299	-0.218337	0.242333	-0.129671	-0.671955	0.994617	0.006202	-0.040332	0.095245
33509	0.848401	1.384979	10.000972	0.970817	0.103420	-0.311324	0.245172	-0.164643	-0.667887	0.994958	0.025842	-0.036430	0.089801
33510	0.931067	1.461496	10.063628	0.255317	0.084103	-0.381826	0.248273	-0.174093	-0.667241	0.995528	0.031047	-0.034186	0.082414
33511	0.888102	0.860170	9.953737	0.296694	0.082526	-0.430983	0.250661	-0.176605	-0.663367	0.996044	0.037411	-0.031838	0.074052
33512	0.677949	0.528483	9.497484	0.310851	0.058979	-0.392188	0.252801	-0.181056	-0.661476	0.996378	0.043760	-0.029995	0.066457
33513	0.791588	0.210157	9.516878	0.181821	0.048328	-0.356257	0.255468	-0.182596	-0.663500	0.996676	0.047800	-0.028539	0.059476
33514	0.614386	-0.259537	9.635583	0.097222	0.013998	-0.263640	0.256535	-0.183711	-0.663396	0.996888	0.049867	-0.027979	0.054269
33515	0.759214	-0.270108	9.694298	-0.008777	0.013702	-0.172819	0.258384	-0.182889	-0.662629	0.997075	0.049971	-0.027618	0.050801
33516	0.866147	-0.511571	9.661757	-0.012800	-0.009281	-0.082252	0.256362	-0.178163	-0.660977	0.997164	0.049765	-0.027821	0.049126
33517	1.046484	-0.621107	9.697398	-0.065136	-0.021819	0.009767	0.255958	-0.176218	-0.662263	0.997199	0.048594	-0.028443	0.049233
33518	1.153719	-0.467184	9.179097	-0.059970	-0.051611	0.060815	0.256752	-0.175529	-0.663187	0.997164	0.047410	-0.029677	0.050351
33519	0.880289	-0.201040	8.992240	-0.147886	-0.091877	0.106871	0.252774	-0.174674	-0.664167	0.997128	0.044536	-0.031913	0.052278
33520	0.728301	0.121063	10.110052	-0.153395	-0.095578	0.107786	0.250629	-0.170084	-0.665138	0.997080	0.041503	-0.034161	0.054247
33521	0.926306	0.804114	9.810959	-0.162139	-0.086767	0.077881	0.247196	-0.172007	-0.666023	0.997057	0.038337	-0.036293	0.055589
33522	0.951558	0.946922	10.168094	-0.129802	-0.071019	0.045584	0.245059	-0.167971	-0.668181	0.997046	0.035791	-0.037974	0.056364
33523	1.025559	1.158567	10.350148	-0.047338	-0.036874	0.019010	0.243716	-0.165468	-0.667086	0.997023	0.034918	-0.038947	0.056652
33524	1.354748	1.279800	9.932904	-0.035520	0.005157	0.002441	0.242118	-0.163239	-0.668745	0.997046	0.034198	-0.038973	0.056670
33525	1.110362	1.214112	9.852540	0.053129	0.014921	-0.008271	0.241865	-0.166290	-0.667328	0.997021	0.035322	-0.038804	0.056526
33526	1.145098	1.002548	9.974788	-0.170575	0.046306	0.000730	0.242888	-0.159776	-0.667279	0.997168	0.031864	-0.038161	0.056432
33527	0.957146	1.065898	9.760827	-0.052511	0.032411	0.012188	0.245265	-0.157708	-0.668082	0.997203	0.030867	-0.037788	0.056624
33528	0.963557	0.945916	9.869951	-0.206201	0.050823	-0.031190	0.245388	-0.155489	-0.668980	0.997392	0.026717	-0.037075	0.055868
33529	1.009101	0.897570	9.907457	-0.268709	0.053475	-0.058977	0.247718	-0.146764	-0.667092	0.997617	0.021456	-0.036491	0.054486
33530	0.973303	0.618884	9.923790	-0.154079	0.036089	-0.089092	0.247292	-0.141213	-0.668079	0.997797	0.018403	-0.035988	0.052598
33531	0.724673	0.293815	9.960652	-0.118320	0.032663	-0.086193	0.248972	-0.134010	-0.667508	0.997943	0.016187	-0.035643	0.050772
33532	0.767713	0.244401	9.642458	-0.077177	0.044944	-0.070885	0.249887	-0.131795	-0.667500	0.998067	0.014647	-0.034889	0.049303
33533	0.780917	0.063982	9.669110	0.028327	0.039685	-0.057840	0.251074	-0.129859	-0.668811	0.998135	0.015322	-0.034266	0.048148
33534	0.653632	-0.177760	9.734726	0.067516	0.039638	-0.021439	0.252149	-0.132917	-0.668071	0.998158	0.016641	-0.033491	0.047767
33535	0.766609	-0.246377	9.607983	0.026090	0.039476	0.040776	0.253075	-0.132923	-0.667298	0.998129	0.017173	-0.032904	0.048581
33536	0.904212	-0.252264	9.606728	0.031309	0.026245	0.069802	0.252690	-0.136250	-0.665619	0.998064	0.017722	-0.032461	0.049997
33537	0.826966	-0.253565	9.770814	0.066784	0.019970	0.132621	0.253238	-0.139305	-0.665527	0.997910	0.018989	-0.032269	0.052665
33538	1.004326	-0.094586	9.511539	-0.065785	0.033829	0.177510	0.252841	-0.139164	-0.665913	0.997760	0.017521	-0.031817	0.056173
33539	0.920489	-0.004446	9.671926	-0.055213	0.007514	0.202205	0.254164	-0.139033	-0.665407	0.997542	0.016299	-0.032047	0.060145
33540	0.716581	0.186939	9.598976	0.000261	0.011091	0.206249	0.255763	-0.140984	-0.664664	0.997290	0.016155	-0.031979	0.064257
33541	0.927468	0.302727	9.459087	-0.044458	0.019787	0.209442	0.253790	-0.143609	-0.664660	0.997032	0.015124	-0.031962	0.068382
33542	1.088699	0.572259	9.129119	0.037946	0.004110	0.195901	0.254474	-0.146802	-0.665489	0.996745	0.015747	-0.031975	0.072310
33543	1.074364	0.600582	8.915661	0.018405	-0.023767	0.162188	0.253421	-0.149433	-0.663401	0.996477	0.016081	-0.032753	0.075516
33544	0.297656	0.019920	9.759298	-0.074768	-0.044719	0.156243	0.251708	-0.150255	-0.665088	0.996227	0.014553	-0.033895	0.078559
33545	0.379536	-0.033898	10.459781	-0.173297	0.011033	0.176823	0.252096	-0.149148	-0.663902	0.995988	0.010981	-0.034242	0.081938
33546	0.592017	0.642302	10.316708	-0.232145	0.046910	0.150167	0.251937	-0.144431	-0.664378	0.995807	0.006175	-0.033808	0.084777
33547	1.070605	1.060243	9.774204	-0.156648	0.016430	0.083591	0.251916	-0.139853	-0.665775	0.995684	0.003035	-0.033996	0.086307
33548	0.960709	0.559946	9.495406	0.007440	-0.039216	-0.005357	0.251498	-0.137355	-0.664038	0.995664	0.003253	-0.034852	0.086191
33549	0.707534	-0.063297	9.548108	-0.106083	-0.039980	-0.034436	0.250692	-0.135686	-0.663747	0.995693	0.001312	-0.036072	0.085397
33550	0.716233	-0.198015	9.563308	-0.125835	-0.026905	-0.016940	0.249613	-0.131795	-0.665003	0.995700	-0.001137	-0.036910	0.084960
33551	0.823094	-0.118907	9.748362	-0.061496	-0.016498	-0.000593	0.249336	-0.130130	-0.664195	0.995680	-0.002263	-0.037584	0.084872
33552	1.002224	-0.060027	9.795562	-0.134907	-0.005234	0.011207	0.246667	-0.127064	-0.664255	0.995645	-0.004951	-0.038005	0.084986
33553	0.939584	-0.044634	9.950100	-0.027495	0.008802	0.001485	0.247582	-0.124849	-0.664378	0.995640	-0.005440	-0.038126	0.084962
33554	0.801971	-0.391045	10.370312	0.011858	0.005297	-0.009735	0.249169	-0.124303	-0.664135	0.995659	-0.005207	-0.038090	0.084766
33555	0.438163	-0.658046	11.798031	-0.016871	0.061977	-0.012359	0.249439	-0.124582	-0.664929	0.995719	-0.005591	-0.037112	0.084472
33556	0.490235	-0.085468	10.395742	-0.275868	0.127031	-0.056175	0.252853	-0.119469	-0.664012	0.995855	-0.011258	-0.035143	0.083129
33557	1.181919	0.100148	9.146921	-0.177168	0.067720	-0.099871	0.254664	-0.112405	-0.662526	0.996015	-0.014767	-0.034339	0.080970
33558	1.094619	-0.608041	8.586739	-0.146618	0.002347	-0.136119	0.256075	-0.104368	-0.662336	0.996184	-0.017599	-0.034658	0.078145
33559	0.830191	-1.133378	9.164615	-0.111139	-0.021404	-0.093691	0.255661	-0.101036	-0.663083	0.996266	-0.019689	-0.035545	0.076179
33560	0.333710	-1.021363	9.920063	-0.129621	-0.012938	0.018268	0.254438	-0.096036	-0.662753	0.996172	-0.022267	-0.036082	0.076450
33561	0.360255	-0.700332	10.356147	-0.021613	0.000867	0.068499	0.254166	-0.095064	-0.662476	0.996051	-0.022751	-0.036288	0.077771
33562	0.768901	-0.276430	10.011397	0.018602	-0.007972	0.088117	0.253908	-0.097283	-0.660789	0.995912	-0.022433	-0.036466	0.079542
33563	0.908898	-0.273810	9.652105	0.029575	-0.002589	0.047649	0.253916	-0.098253	-0.661455	0.995841	-0.021861	-0.036673	0.080486
33564	0.836101	-0.321487	9.606520	-0.081332	-0.027051	0.032667	0.254838	-0.097704	-0.660676	0.995728	-0.023463	-0.037417	0.081086
33565	0.468553	-0.401727	9.959672	-0.013245	-0.033051	0.001506	0.253638	-0.095755	-0.661950	0.995689	-0.023651	-0.038309	0.081094
33566	0.294062	-0.495901	10.181212	0.033240	-0.016425	0.008982	0.252193	-0.097688	-0.662604	0.995674	-0.022971	-0.038667	0.081304
33567	0.290614	-0.299000	10.063334	0.054694	-0.009422	0.019782	0.250212	-0.098787	-0.663109	0.995655	-0.021852	-0.038926	0.081720
33568	0.457412	-0.258537	9.562442	0.008274	-0.014602	0.008820	0.251279	-0.099486	-0.663657	0.995629	-0.021671	-0.039288	0.081908
33569	0.439691	-0.369369	9.455568	0.124571	-0.054777	0.003339	0.249435	-0.101973	-0.663129	0.995628	-0.019065	-0.040317	0.082073
33570	0.500046	-0.702409	9.246925	-0.109861	-0.079305	0.002341	0.249165	-0.101139	-0.662986	0.995510	-0.021125	-0.042165	0.082066
33571	0.485826	-0.996313	9.061007	-0.020533	-0.109045	0.029268	0.246777	-0.099599	-0.665033	0.995355	-0.021374	-0.044482	0.082656
33572	0.405381	-1.110341	9.322366	-0.008380	-0.116241	0.101581	0.242027	-0.102763	-0.666566	0.995070	-0.021439	-0.046856	0.084740
33573	0.602643	-1.221929	9.516464	-0.044453	-0.119977	0.156732	0.238570	-0.101774	-0.665323	0.994660	-0.022313	-0.049354	0.087851
33574	0.957736	-1.214307	9.768253	-0.019723	-0.122027	0.220238	0.237001	-0.103566	-0.668728	0.994123	-0.022706	-0.051807	0.092301
33575	1.091150	-1.128933	9.710402	-0.043139	-0.097663	0.263312	0.233289	-0.104101	-0.667758	0.993494	-0.023746	-0.053820	0.097519
33576	1.344550	-1.141434	9.414850	-0.082624	-0.096015	0.297324	0.229847	-0.104637	-0.668367	0.992741	-0.025517	-0.055837	0.103420
33577	1.371361	-1.112265	9.583196	-0.066764	-0.111910	0.342315	0.225363	-0.106691	-0.671730	0.991838	-0.027115	-0.058163	0.110181
33578	1.444064	-1.074510	9.530127	-0.134158	-0.126082	0.403442	0.222828	-0.104736	-0.670491	0.990683	-0.029964	-0.060828	0.118108
33579	1.187590	-1.175400	10.492560	0.038141	-0.126298	0.461127	0.220737	-0.108746	-0.672336	0.989405	-0.029615	-0.063116	0.127347
33580	1.222210	-0.727946	10.603158	0.050613	-0.044171	0.496840	0.217866	-0.116359	-0.672893	0.988055	-0.029122	-0.063653	0.137283
33581	1.589552	-0.328774	9.931611	-0.083446	-0.028411	0.488857	0.214439	-0.119947	-0.672876	0.986568	-0.031432	-0.064316	0.146830
33582	1.598859	-0.363874	9.488893	0.095561	-0.044007	0.483056	0.214201	-0.124939	-0.672398	0.985097	-0.030031	-0.064687	0.156517
33583	1.477018	-0.521309	9.608306	0.116112	-0.068475	0.477832	0.212251	-0.131448	-0.672827	0.983523	-0.028229	-0.065563	0.166096
33584	0.945178	-0.607979	9.799368	0.074033	-0.070119	0.477657	0.210310	-0.139204	-0.673661	0.981831	-0.027157	-0.066513	0.175631
33585	1.193926	-0.596331	9.523362	0.031133	-0.049154	0.480878	0.207026	-0.144735	-0.673273	0.980038	-0.027081	-0.067268	0.185115
33586	0.883424	-0.465431	9.849608	0.181279	-0.049162	0.510283	0.204430	-0.154430	-0.673199	0.978113	-0.024021	-0.067370	0.195394
33587	1.059744	-0.459639	9.833734	-0.090796	-0.030088	0.532990	0.203136	-0.160249	-0.672581	0.975882	-0.026443	-0.068188	0.205682
33588	1.022970	-0.208338	10.115740	0.059443	0.004850	0.553654	0.202884	-0.163161	-0.671688	0.973572	-0.026044	-0.067641	0.216573
33589	0.687507	-0.185956	10.287133	0.130976	0.041641	0.570271	0.202661	-0.170651	-0.671235	0.971158	-0.024447	-0.066053	0.227799
33590	0.823172	-0.111368	9.854199	0.073767	0.066159	0.577857	0.201913	-0.179108	-0.670914	0.968568	-0.024062	-0.064233	0.239106
33591	0.488079	-0.364217	9.690748	0.181095	0.073292	0.591936	0.201566	-0.188400	-0.670083	0.965846	-0.021632	-0.061703	0.250733
33592	0.990222	-0.391479	9.921640	0.225691	0.066056	0.614102	0.202817	-0.199227	-0.668898	0.962850	-0.018344	-0.059113	0.262849
33593	0.456225	-0.103054	10.064157	0.101095	0.052041	0.658299	0.201285	-0.210038	-0.668064	0.959407	-0.017387	-0.057345	0.275585
33594	1.015968	0.186370	9.389689	0.157707	0.066099	0.628709	0.201327	-0.218640	-0.665789	0.955980	-0.015427	-0.055072	0.287804
33595	1.245582	0.211378	9.500958	0.236474	0.046815	0.613285	0.200330	-0.230009	-0.665363	0.952499	-0.011724	-0.052637	0.299730
33596	0.996572	0.165800	9.692455	0.202614	0.043427	0.576079	0.197755	-0.243588	-0.664934	0.949061	-0.008711	-0.050543	0.310890
33597	1.298727	0.202451	9.863318	0.126701	0.066098	0.547323	0.195413	-0.252593	-0.662627	0.945694	-0.007090	-0.048425	0.321352
33598	1.116443	0.368193	10.111948	0.428346	0.033026	0.505426	0.195594	-0.262166	-0.660757	0.942457	0.000329	-0.045058	0.331278
33599	1.000563	0.378192	9.940015	0.283713	0.038454	0.442751	0.194349	-0.277002	-0.659575	0.939511	0.005257	-0.042479	0.339835
33600	0.559600	0.179075	9.773289	0.215900	0.045687	0.407131	0.191079	-0.286001	-0.657253	0.936719	0.008678	-0.040280	0.347649
33601	0.688943	0.033520	9.698396	0.385965	0.016015	0.385286	0.190503	-0.301811	-0.656352	0.933936	0.015726	-0.037373	0.355133
33602	0.319469	-0.300703	9.579971	0.180049	0.049256	0.424485	0.188429	-0.312205	-0.652489	0.930862	0.018444	-0.035390	0.363186
33603	0.541298	-0.013477	9.684709	0.188791	0.043817	0.466815	0.186871	-0.318856	-0.651220	0.927391	0.021515	-0.033374	0.371980
33604	0.481639	0.083441	9.763247	0.385488	0.047296	0.498257	0.184026	-0.332157	-0.649603	0.923479	0.028002	-0.029925	0.381453
33605	0.530143	0.114162	9.707903	0.186930	0.043776	0.482691	0.182097	-0.344077	-0.647200	0.919675	0.031014	-0.027953	0.390455
33606	0.533773	-0.043194	9.386404	0.183430	0.045616	0.473834	0.178561	-0.352103	-0.646308	0.915840	0.033791	-0.026057	0.399270
33607	0.662988	-0.221042	9.762989	0.029413	0.033181	0.485801	0.173285	-0.356790	-0.646406	0.911921	0.033948	-0.025549	0.408160
33608	0.216825	0.161151	10.903258	0.000609	0.078503	0.507971	0.171057	-0.362605	-0.644331	0.907765	0.033085	-0.024538	0.417452
33609	0.506186	0.783691	10.713240	0.093785	0.137973	0.507148	0.170289	-0.367039	-0.644757	0.903493	0.033509	-0.021566	0.426746
33610	0.793974	0.553182	9.217967	0.273131	0.126130	0.455441	0.167945	-0.376183	-0.641926	0.899429	0.037199	-0.017342	0.435136
33611	0.916171	0.105017	8.488321	0.006373	0.059626	0.481341	0.166918	-0.383392	-0.639621	0.895221	0.036751	-0.016582	0.443795
33612	1.056924	0.187103	8.947109	0.122541	-0.006983	0.481911	0.161110	-0.387799	-0.639576	0.890811	0.038876	-0.016054	0.452422
33613	1.020486	0.473244	9.611663	-0.095947	-0.013348	0.501499	0.157544	-0.391109	-0.638112	0.886304	0.037251	-0.017602	0.461267
33614	1.108542	0.946039	10.279692	0.020502	-0.006392	0.458370	0.151198	-0.393293	-0.639480	0.882026	0.037543	-0.017948	0.469359
33615	0.575348	0.995264	10.859282	-0.054543	0.040057	0.431713	0.145644	-0.395204	-0.640464	0.878002	0.036208	-0.018127	0.476941
33616	0.464865	1.086784	10.616137	0.140747	0.094510	0.402550	0.141946	-0.398513	-0.639129	0.874066	0.037664	-0.015496	0.484097
33617	0.371439	0.878381	9.871880	0.096328	0.134152	0.363600	0.141446	-0.405031	-0.637087	0.870494	0.038113	-0.012511	0.490542
33618	0.529912	0.760822	9.587957	0.146458	0.114067	0.359422	0.141469	-0.410165	-0.635040	0.866864	0.039488	-0.009442	0.496888
33619	0.423374	0.729563	9.319330	0.133797	0.059854	0.380313	0.139771	-0.416816	-0.631407	0.862969	0.041323	-0.007387	0.503511
33620	0.116105	0.971408	9.752577	0.212554	0.028427	0.356232	0.136091	-0.423177	-0.630234	0.859190	0.044686	-0.005129	0.509677
33621	0.283004	0.663110	10.040813	0.052533	0.040614	0.319744	0.132412	-0.428705	-0.630626	0.855877	0.045314	-0.004172	0.515174
33622	0.331468	0.682371	10.170403	0.120602	0.058122	0.306191	0.130310	-0.432578	-0.629846	0.852607	0.046790	-0.002290	0.520449
33623	0.474476	0.432277	9.767321	0.182365	0.045936	0.306512	0.127553	-0.438528	-0.627764	0.849234	0.049555	0.000109	0.525685
33624	0.517074	0.313801	9.674259	0.203786	0.017939	0.311819	0.125479	-0.448644	-0.624423	0.845740	0.052865	0.002169	0.530965
33625	0.501506	0.160243	9.759152	0.031981	-0.026712	0.298921	0.120848	-0.451256	-0.622804	0.842528	0.053805	0.001716	0.535956
33626	0.356725	0.175771	9.748563	-0.129863	-0.017041	0.279319	0.117017	-0.453176	-0.623552	0.839665	0.051846	-0.000341	0.540625
33627	0.381291	0.237774	9.636102	-0.091340	-0.003008	0.276134	0.113164	-0.450657	-0.625305	0.836772	0.050393	-0.001708	0.545225
33628	0.130138	0.235045	9.676693	0.002556	0.004054	0.288373	0.109313	-0.450082	-0.624584	0.833622	0.050421	-0.001980	0.550025
33629	0.369467	0.271644	9.670241	-0.059254	0.017919	0.309057	0.105215	-0.452001	-0.624803	0.830281	0.049225	-0.002690	0.555161
33630	0.259966	0.148097	9.890883	-0.151598	0.016053	0.342745	0.102297	-0.450319	-0.627103	0.826609	0.046550	-0.004520	0.560830
33631	0.311245	0.216120	10.242126	0.087089	0.012444	0.377947	0.095533	-0.450005	-0.626997	0.822281	0.047771	-0.003738	0.567061
33632	0.466456	0.315299	10.035232	-0.090115	0.056947	0.407636	0.092901	-0.453042	-0.627512	0.817733	0.045652	-0.004289	0.573768
33633	0.886500	1.014991	8.664878	-0.127395	-0.003183	0.365778	0.087601	-0.453290	-0.628090	0.813643	0.043540	-0.006192	0.579699
33634	0.790121	0.703443	8.791914	-0.198749	-0.071269	0.290956	0.082277	-0.448682	-0.629799	0.810423	0.041137	-0.009985	0.584314
33635	0.333939	0.348429	10.305942	-0.146830	-0.076567	0.240239	0.078817	-0.445472	-0.631420	0.807721	0.039572	-0.013193	0.588087
33636	0.232312	0.978566	10.816385	-0.227086	-0.001318	0.192491	0.073226	-0.439059	-0.635338	0.805620	0.035911	-0.016112	0.591124
33637	0.429622	1.549944	10.965459	-0.200533	0.049618	0.073084	0.072146	-0.435030	-0.636593	0.804923	0.032070	-0.017732	0.592246
33638	0.414562	1.492599	10.265526	-0.233085	0.069241	-0.024002	0.072123	-0.429341	-0.639291	0.805363	0.027551	-0.019437	0.591822
33639	0.709312	0.842745	10.092076	-0.013619	0.071141	-0.079008	0.074498	-0.426579	-0.640611	0.806346	0.026571	-0.018367	0.590561
33640	0.164070	0.258275	9.494004	-0.014417	0.053969	-0.092236	0.079003	-0.426049	-0.640675	0.807470	0.025779	-0.017693	0.589079
33641	0.115394	-0.113537	8.913321	-0.254348	0.022464	-0.056257	0.080836	-0.420787	-0.642618	0.808276	0.021448	-0.020242	0.588064
33642	0.410067	-0.453870	9.276998	-0.064072	-0.024986	-0.015556	0.080284	-0.415789	-0.644659	0.808480	0.020757	-0.021468	0.587765
33643	0.179171	-0.337731	9.698525	-0.070724	-0.084645	0.041539	0.077631	-0.415080	-0.645529	0.807998	0.020572	-0.023641	0.588352
33644	0.346041	0.031627	9.778243	-0.249718	-0.106649	0.045466	0.073504	-0.410895	-0.647655	0.807492	0.017814	-0.028395	0.588926
33645	0.496306	0.103069	9.926782	-0.167337	-0.126772	0.021287	0.070034	-0.404771	-0.650952	0.807236	0.016571	-0.032368	0.589107
33646	0.781666	0.167511	9.703943	-0.109908	-0.103989	-0.002071	0.067364	-0.401983	-0.650359	0.807227	0.016068	-0.035416	0.588958
33647	0.741045	-0.102280	9.470460	-0.197337	-0.072349	-0.044047	0.065219	-0.397254	-0.651328	0.807765	0.013759	-0.038844	0.588063
33648	0.592498	-0.287620	9.834935	-0.181449	-0.058471	-0.003348	0.062406	-0.390718	-0.653844	0.807791	0.011563	-0.041997	0.587857
33649	0.755874	-0.063109	9.732759	-0.065149	-0.030508	0.012580	0.061206	-0.388769	-0.655118	0.807646	0.010854	-0.043206	0.587983
33650	0.732663	0.056054	10.099653	-0.118876	-0.004364	0.020236	0.062386	-0.386278	-0.655374	0.807431	0.009013	-0.044755	0.588193
33651	0.316665	-0.082797	11.613418	-0.092138	0.084679	0.026985	0.061316	-0.383497	-0.657429	0.807218	0.006506	-0.044394	0.588546
33652	0.088525	0.475297	10.266256	-0.057694	0.128885	-0.017331	0.065556	-0.381855	-0.659313	0.807543	0.004118	-0.043065	0.588220
33653	0.839414	0.151392	9.299479	0.051689	0.114099	-0.046818	0.067533	-0.380757	-0.657758	0.808201	0.003681	-0.040493	0.587501
33654	0.729041	-0.420579	9.178490	0.105313	0.069557	-0.046669	0.071796	-0.384942	-0.656684	0.808801	0.004648	-0.038203	0.586822
33655	0.769581	-0.506152	9.614584	-0.124035	0.058777	0.002689	0.073632	-0.382179	-0.655504	0.808838	0.001981	-0.038611	0.586759
33656	0.405343	-0.126725	10.059518	-0.004138	0.046598	-0.011284	0.076028	-0.383578	-0.656079	0.809013	0.001420	-0.037981	0.586561
33657	0.250053	0.114338	9.837705	-0.109600	0.043203	-0.030469	0.077338	-0.380256	-0.657116	0.809420	-0.000798	-0.038447	0.585970
33658	0.142178	-0.111042	9.797589	-0.137979	0.046868	-0.085308	0.079059	-0.378877	-0.658702	0.810453	-0.003471	-0.039382	0.584468
33659	0.008665	-0.554199	10.053219	-0.001945	0.053932	-0.100208	0.079436	-0.375829	-0.657628	0.811681	-0.004034	-0.038392	0.582824
33660	0.348902	-0.929468	10.120475	-0.096876	0.059009	-0.083438	0.082741	-0.373765	-0.658445	0.812693	-0.006186	-0.038646	0.581376
33661	0.395203	-1.208803	10.133688	-0.063070	0.055413	-0.043624	0.085253	-0.371142	-0.660819	0.813248	-0.007842	-0.038357	0.580599
33662	0.649084	-1.147395	9.625075	-0.040002	0.025589	0.004848	0.086169	-0.369483	-0.660029	0.813211	-0.008750	-0.038481	0.580629
33663	0.763081	-1.065267	9.242887	-0.083030	0.004571	0.027360	0.086808	-0.365048	-0.660519	0.812893	-0.010212	-0.039283	0.580998
33664	0.816905	-0.967126	9.224324	-0.053594	0.011511	0.050514	0.084549	-0.363231	-0.661910	0.812307	-0.011213	-0.039785	0.581763
33665	0.631253	-0.935927	9.514698	0.002659	0.000985	0.065041	0.084018	-0.362951	-0.662292	0.811561	-0.011274	-0.039675	0.582810
33666	0.643701	-0.894133	9.841941	-0.149469	0.034105	0.071099	0.084137	-0.360038	-0.663052	0.810724	-0.014110	-0.040924	0.583825
33667	0.412697	-0.785886	10.042262	0.054479	0.041163	0.079747	0.083995	-0.358789	-0.662513	0.809850	-0.013816	-0.039564	0.585139
33668	0.547394	-0.859219	10.001801	0.063466	0.050773	0.074506	0.083613	-0.362534	-0.660708	0.809035	-0.013397	-0.038054	0.586374
33669	0.557682	-0.763805	9.767271	-0.011823	0.025357	0.102965	0.084548	-0.363370	-0.661518	0.807851	-0.014006	-0.037736	0.588011
33670	0.128431	-0.665745	9.276991	0.160913	0.002892	0.099016	0.083508	-0.367527	-0.660362	0.806735	-0.011470	-0.035845	0.589714
33671	0.159770	-0.666622	9.070014	0.095619	-0.035566	0.088703	0.081137	-0.371954	-0.657615	0.805692	-0.009626	-0.035244	0.591207
33672	0.278180	-0.657663	9.155620	-0.007388	-0.067178	0.101901	0.079421	-0.373332	-0.657341	0.804439	-0.008977	-0.036470	0.592846
33673	0.201614	-0.565056	9.354428	0.165306	-0.086372	0.089029	0.077176	-0.375262	-0.656932	0.803354	-0.005421	-0.035853	0.594397
33674	0.331913	-0.578206	9.319505	0.126004	-0.103868	0.070133	0.073497	-0.381345	-0.656150	0.802461	-0.002167	-0.036091	0.595608
33675	0.356139	-0.570841	9.429938	0.042866	-0.128359	0.043876	0.068994	-0.382431	-0.655698	0.801855	-0.000051	-0.037608	0.596334
33676	0.365428	-0.619330	9.328356	-0.047437	-0.147573	0.026396	0.065276	-0.381856	-0.654980	0.801430	0.000974	-0.040615	0.596707
33677	0.421788	-0.867535	10.108541	-0.024259	-0.156478	0.019399	0.060775	-0.382524	-0.655968	0.801078	0.002347	-0.043384	0.596981
33678	0.312448	-1.358861	11.978527	0.014872	-0.060637	0.045476	0.057847	-0.381538	-0.654208	0.800484	0.003315	-0.044256	0.597708
33679	0.277274	-0.157561	10.661131	-0.020552	0.006162	0.028121	0.055471	-0.383051	-0.654711	0.800166	0.002766	-0.044356	0.598130
33680	0.591636	-0.053518	9.304069	-0.173990	-0.012775	-0.040078	0.055189	-0.379303	-0.656244	0.800640	0.000216	-0.046714	0.597322
33681	0.825107	-0.493565	9.152787	-0.044950	-0.052891	-0.094072	0.054920	-0.377914	-0.657275	0.801722	0.000115	-0.048051	0.595762
33682	0.985863	-0.993467	9.693640	0.076548	-0.068804	-0.075783	0.053593	-0.378185	-0.656471	0.802560	0.002281	-0.048317	0.594608
33683	0.935939	-1.245673	10.467485	0.067419	-0.019153	-0.044001	0.053074	-0.380262	-0.656352	0.803069	0.003520	-0.047809	0.593955
33684	1.142526	-1.378973	9.877728	0.122745	-0.007817	0.007475	0.053758	-0.384289	-0.655616	0.802965	0.005622	-0.046552	0.594178
33685	0.962883	-1.516558	10.048342	0.083191	-0.009640	0.042449	0.052183	-0.387610	-0.654838	0.802448	0.006891	-0.045759	0.594925
33686	1.281155	-0.890646	9.461543	-0.031300	-0.004432	0.055777	0.051532	-0.390243	-0.653805	0.801786	0.006435	-0.046285	0.595781
33687	0.889443	-0.968703	9.680336	-0.000900	-0.009597	0.052552	0.050336	-0.390375	-0.653001	0.801156	0.006344	-0.046528	0.596611
33688	0.479566	-0.870111	9.413416	-0.070768	-0.007752	0.078634	0.048742	-0.388979	-0.654406	0.800221	0.005275	-0.047581	0.597791
33689	0.631763	-0.529230	9.581860	-0.038651	0.004370	0.100080	0.049001	-0.387593	-0.654920	0.799035	0.004352	-0.048049	0.599345
33690	0.759956	-0.173252	9.906909	0.038395	0.007843	0.072484	0.047689	-0.390638	-0.653881	0.798175	0.004847	-0.047545	0.600527
33691	0.646931	0.218422	10.277712	-0.113618	0.028801	0.050410	0.046360	-0.389243	-0.655159	0.797611	0.002515	-0.048495	0.601214
33692	0.379377	0.607037	10.827669	-0.117009	0.036751	-0.001428	0.046871	-0.385639	-0.655656	0.797669	0.000254	-0.049391	0.601070
33693	0.437994	0.724467	10.049795	-0.005715	0.011698	-0.063247	0.049259	-0.385235	-0.656737	0.798450	0.000011	-0.049252	0.600044
33694	0.502064	0.246083	9.514982	-0.190728	0.011824	-0.094660	0.049895	-0.380661	-0.656570	0.799594	-0.003038	-0.051427	0.598328
33695	0.344841	-0.480070	9.981470	-0.030700	-0.005687	-0.088381	0.051334	-0.376090	-0.658514	0.800653	-0.003430	-0.051841	0.596872
33696	-0.099537	-0.488481	10.030873	0.013929	0.015377	-0.059651	0.052429	-0.381506	-0.659372	0.801385	-0.003284	-0.051508	0.595918
33697	0.034355	-0.318237	9.411585	-0.220448	0.004891	-0.054340	0.052662	-0.375820	-0.659581	0.802027	-0.006903	-0.053964	0.594805
33698	-0.267861	-0.705603	9.390512	-0.130995	-0.039586	-0.064411	0.053041	-0.371521	-0.661250	0.802733	-0.008419	-0.056241	0.593621
33699	0.016350	-0.804454	9.252329	-0.134626	-0.072025	-0.059370	0.051438	-0.368460	-0.662769	0.803341	-0.009782	-0.058870	0.592521
33700	0.078181	-0.941684	9.367987	-0.122206	-0.072108	-0.039944	0.048768	-0.364838	-0.663611	0.803706	-0.010799	-0.061559	0.591735
33701	-0.023054	-0.914514	9.342734	-0.013378	-0.082708	0.030460	0.046356	-0.359275	-0.665486	0.803251	-0.010231	-0.062875	0.592225
33702	0.201892	-0.544103	9.914671	0.251192	-0.086436	0.075547	0.043983	-0.363148	-0.662865	0.802293	-0.005222	-0.061347	0.593747
33703	0.405245	-0.149881	10.352473	0.283374	-0.084829	0.072273	0.041656	-0.374233	-0.661497	0.801362	0.000091	-0.059130	0.595250
33704	1.230241	0.082548	9.807251	-0.294221	-0.067457	0.004494	0.040051	-0.371449	-0.662232	0.801220	-0.003781	-0.063788	0.594949
33705	1.651718	-0.413618	9.874820	-0.119554	-0.118142	-0.058091	0.037368	-0.365331	-0.663179	0.801762	-0.004303	-0.066930	0.593868
33706	2.157523	-0.580287	9.361411	-0.116709	-0.126869	-0.082949	0.034987	-0.365317	-0.664717	0.802566	-0.004512	-0.070433	0.592374
33707	1.880865	-0.781595	9.683546	0.010372	-0.133775	-0.101399	0.031537	-0.364326	-0.665704	0.803590	-0.002637	-0.072356	0.590763
33708	1.643178	-0.952770	10.520030	0.033714	-0.033223	-0.113183	0.029924	-0.361406	-0.664076	0.804881	-0.001493	-0.072573	0.588980
33709	1.200591	-0.735179	11.329103	-0.168379	0.095319	-0.121961	0.034678	-0.358380	-0.663725	0.806457	-0.005151	-0.072931	0.586755
33710	1.364583	-0.712632	9.681583	-0.142957	0.137682	-0.145422	0.036781	-0.352841	-0.667638	0.808342	-0.008815	-0.072478	0.584169
33711	1.050633	-1.353542	8.520864	0.114617	0.083766	-0.108505	0.042635	-0.357035	-0.666457	0.809758	-0.007780	-0.069735	0.582553
33712	0.403647	-1.329060	8.584410	-0.138093	0.025964	-0.039864	0.043947	-0.355656	-0.664889	0.810237	-0.010219	-0.071005	0.581695
33713	0.428576	-1.245077	9.368686	-0.063206	-0.049478	-0.023738	0.044198	-0.351911	-0.666954	0.810440	-0.010677	-0.072467	0.581224
33714	0.598353	-1.162638	10.017100	0.003807	-0.067143	-0.026006	0.042606	-0.351486	-0.667319	0.810649	-0.009753	-0.073593	0.580808
33715	0.753832	-1.040445	10.257509	-0.152736	-0.044518	-0.033260	0.041524	-0.347596	-0.667657	0.810946	-0.011725	-0.076001	0.580045
33716	0.854221	-0.831115	9.749518	0.004800	-0.051398	-0.033875	0.035964	-0.348397	-0.668761	0.811262	-0.010955	-0.076863	0.579505
33717	0.852485	-0.724035	9.366212	-0.010229	-0.049506	-0.062144	0.037021	-0.347848	-0.668510	0.811915	-0.010506	-0.077696	0.578487
33718	1.139167	-1.159026	9.430840	-0.242019	-0.026943	-0.048067	0.036999	-0.343964	-0.668733	0.812371	-0.014006	-0.081018	0.577316
33719	1.141055	-1.598883	10.324657	0.228308	-0.021845	-0.006841	0.035011	-0.343953	-0.668834	0.812480	-0.010096	-0.078651	0.577572
33720	1.546204	-1.665467	10.034386	-0.004463	0.025163	0.045255	0.035565	-0.349506	-0.666667	0.811997	-0.010486	-0.078361	0.578282
33721	1.501992	-1.753273	9.524226	0.178921	0.046270	0.073110	0.035569	-0.349506	-0.667586	0.811262	-0.008299	-0.075483	0.579730
33722	1.264352	-1.536568	8.992799	0.097424	0.016621	0.097208	0.035593	-0.354500	-0.666324	0.810177	-0.007014	-0.074144	0.581436
33723	0.993578	-1.245554	9.080198	0.084808	-0.034086	0.101478	0.034560	-0.359349	-0.666225	0.808961	-0.005475	-0.073678	0.583201
33724	1.047373	-1.167533	9.561321	0.007738	-0.039506	0.114103	0.033769	-0.360455	-0.665831	0.807574	-0.005013	-0.074290	0.585047
33725	1.066246	-1.247751	10.120240	0.039835	-0.039641	0.123114	0.030869	-0.363352	-0.665684	0.806081	-0.004179	-0.074441	0.587090
33726	1.648939	-1.487744	10.208591	0.118478	-0.001371	0.150916	0.027686	-0.365001	-0.662766	0.804312	-0.002432	-0.073135	0.589684
33727	1.839671	-1.130817	9.429928	0.027193	0.019626	0.185606	0.027443	-0.368744	-0.662800	0.802151	-0.002567	-0.072527	0.592695
33728	1.636873	-1.126590	9.508636	0.063707	0.035334	0.225642	0.027842	-0.369441	-0.662157	0.799527	-0.002246	-0.071267	0.596383
33729	0.723454	-0.530771	9.311865	0.225640	0.040895	0.239579	0.026285	-0.377063	-0.659323	0.796725	0.000476	-0.067954	0.600510
33730	0.139870	-0.428975	9.649746	0.028699	-0.022048	0.234580	0.024710	-0.379551	-0.659586	0.793873	0.000925	-0.068037	0.604264
33731	0.396803	-0.298337	9.764398	0.050151	-0.053627	0.227519	0.021004	-0.380085	-0.660453	0.791048	0.001989	-0.068274	0.607929
33732	0.390992	-0.441997	9.964685	0.068124	-0.065846	0.200258	0.017179	-0.384920	-0.658344	0.788518	0.003641	-0.068569	0.611166
33733	1.100497	-0.503100	9.883354	-0.114189	-0.027507	0.166241	0.014778	-0.382410	-0.658283	0.786460	0.001880	-0.070372	0.613616
33734	1.531061	-0.413925	10.253200	0.122093	-0.036332	0.137852	0.012664	-0.383508	-0.658524	0.784712	0.004099	-0.069523	0.615935
33735	1.769676	-0.487013	10.557942	-0.051285	0.026567	0.103238	0.011609	-0.384612	-0.658125	0.783490	0.002806	-0.069728	0.617474
33736	1.365484	-0.602861	10.185159	0.147522	0.082849	0.090898	0.013608	-0.386287	-0.658566	0.782474	0.004015	-0.066687	0.619089
33737	0.961969	-0.952866	9.538088	-0.006275	0.086579	0.086330	0.013612	-0.387953	-0.656746	0.781529	0.002720	-0.065406	0.620425
33738	0.446010	-0.831671	9.313202	0.018646	0.048226	0.111230	0.016139	-0.388660	-0.657972	0.780214	0.002315	-0.064500	0.622174
33739	0.293484	-0.568807	9.935227	0.031097	0.014908	0.102475	0.015075	-0.388654	-0.656907	0.778966	0.002445	-0.063841	0.623803
33740	0.362815	-0.328841	9.927774	0.013281	-0.009565	0.079374	0.013629	-0.391005	-0.656646	0.777968	0.002718	-0.063901	0.625040
33741	0.395943	-0.425183	9.969643	-0.233564	0.006147	0.059978	0.013752	-0.387258	-0.660021	0.777242	-0.001121	-0.066642	0.625661
33742	0.766461	-0.620116	10.093991	0.061668	-0.002653	0.059300	0.012681	-0.385588	-0.659988	0.776503	-0.000160	-0.065983	0.626649
33743	0.968396	-0.735851	9.730400	-0.090309	0.021852	0.047631	0.013601	-0.384345	-0.659727	0.775946	-0.001944	-0.066684	0.627262
33744	1.279992	-0.719502	9.578886	-0.049099	0.014826	0.038126	0.012672	-0.383784	-0.660232	0.775491	-0.002895	-0.067142	0.627772
33745	1.250613	-0.770285	9.415121	-0.025780	0.012272	0.029477	0.013059	-0.380595	-0.662568	0.775148	-0.003507	-0.067205	0.628186
33746	1.103989	-0.673114	9.355014	-0.029293	-0.002510	0.012721	0.013732	-0.383235	-0.661161	0.774988	-0.003898	-0.067684	0.628329
33747	1.143451	-0.557957	9.358400	-0.243078	-0.006052	-0.000293	0.013962	-0.376300	-0.662539	0.774968	-0.007584	-0.070775	0.627979
33748	0.877036	-0.686368	9.948069	0.033416	0.008019	-0.017572	0.013165	-0.375046	-0.664088	0.775210	-0.007094	-0.070307	0.627739
33749	1.059450	-0.502742	9.895730	-0.213491	0.023660	-0.019331	0.013410	-0.371719	-0.663796	0.775461	-0.010650	-0.072559	0.627121
33750	1.027137	-0.634484	9.993035	-0.189195	0.013244	-0.056220	0.014175	-0.364647	-0.666755	0.776144	-0.013620	-0.074811	0.625954
33751	0.996623	-0.852790	10.103751	-0.125604	0.006299	-0.076968	0.014946	-0.359102	-0.668941	0.777093	-0.015491	-0.076240	0.624559
33752	0.947725	-0.938810	10.165673	-0.155862	0.064092	-0.098131	0.015721	-0.354944	-0.669830	0.778365	-0.018515	-0.077294	0.622760
33753	0.943898	-0.792625	9.979918	-0.128919	0.102648	-0.103047	0.020207	-0.350946	-0.670252	0.779768	-0.021585	-0.077267	0.620907
33754	0.793770	-0.838255	9.620172	-0.101916	0.088847	-0.132816	0.024958	-0.346671	-0.671069	0.781510	-0.024025	-0.077278	0.618622
33755	0.783171	-0.972579	9.714856	-0.062476	0.064405	-0.159079	0.027604	-0.345298	-0.671620	0.783558	-0.025486	-0.077038	0.615998
33756	0.733582	-1.154839	9.766065	-0.087514	0.059172	-0.166353	0.029707	-0.341981	-0.671882	0.785650	-0.027283	-0.077348	0.613210
33757	0.510729	-1.253849	9.855777	-0.015876	0.055780	-0.183422	0.034742	-0.341453	-0.671953	0.787986	-0.027876	-0.076673	0.610264
33758	0.741529	-1.399706	9.941036	0.015447	0.085446	-0.179663	0.037116	-0.339247	-0.671967	0.790316	-0.028353	-0.075312	0.607391
33759	0.819532	-1.286004	9.566731	-0.037296	0.074991	-0.181839	0.041884	-0.337885	-0.672945	0.792625	-0.029527	-0.074595	0.604409
33760	1.022907	-1.193174	8.979602	-0.080180	0.040061	-0.189357	0.043988	-0.334290	-0.673859	0.794923	-0.030953	-0.075115	0.601247
33761	0.924411	-1.813751	9.511690	0.005681	0.031293	-0.202970	0.046909	-0.334583	-0.674694	0.797420	-0.030883	-0.074612	0.597998
33762	0.943089	-2.248522	9.751682	-0.051801	0.058243	-0.155808	0.047687	-0.332369	-0.673372	0.799335	-0.032127	-0.074474	0.595387
33763	1.275673	-2.324829	9.243211	0.098424	0.086197	-0.114183	0.049814	-0.332935	-0.673935	0.800890	-0.031385	-0.071983	0.593641
33764	0.808050	-2.199113	9.046801	0.115147	0.067859	-0.052275	0.053401	-0.334758	-0.673220	0.801680	-0.030226	-0.069637	0.592913
33765	0.894020	-1.986632	8.745667	0.160612	0.043315	-0.013237	0.056341	-0.339769	-0.671478	0.801995	-0.028154	-0.067067	0.592886
33766	1.089728	-1.982339	9.075705	0.231967	-0.002355	0.013488	0.056371	-0.345595	-0.670488	0.801958	-0.024378	-0.064421	0.593396
33767	1.006084	-1.533269	9.413265	0.186101	-0.042749	0.046601	0.055996	-0.351143	-0.667913	0.801438	-0.020962	-0.062934	0.594388
33768	0.921770	-1.175804	9.682483	0.127847	-0.028851	0.066586	0.053892	-0.355433	-0.665694	0.800664	-0.018609	-0.061924	0.595615
33769	0.656716	-1.109794	10.142184	0.236932	-0.011363	0.075458	0.052462	-0.361251	-0.664156	0.799833	-0.014788	-0.059318	0.597101
33770	0.772361	-1.148994	10.203225	0.201192	0.025335	0.073524	0.052359	-0.366800	-0.663685	0.799041	-0.011914	-0.056563	0.598491
33771	0.732894	-1.262017	10.110935	0.224303	0.037532	0.112499	0.052402	-0.375817	-0.661152	0.797785	-0.008933	-0.053320	0.600513
33772	0.772108	-1.165254	9.604581	0.172333	0.041037	0.144755	0.051651	-0.383442	-0.661216	0.796116	-0.006784	-0.050644	0.602983
33773	0.794041	-0.793231	9.399569	0.046984	0.033976	0.169444	0.052192	-0.387192	-0.657982	0.794114	-0.006648	-0.049593	0.605706
33774	0.614947	-0.514872	9.514874	0.118584	-0.009686	0.150530	0.050350	-0.390234	-0.657066	0.792297	-0.004751	-0.048364	0.608197
33775	0.354570	-0.122722	9.665835	-0.017388	-0.027154	0.137295	0.047715	-0.393271	-0.656925	0.790603	-0.004850	-0.049052	0.610342
33776	0.335138	-0.137142	9.620173	0.046219	-0.056812	0.112101	0.045329	-0.392703	-0.657802	0.789186	-0.003489	-0.049449	0.612150
33777	0.202391	-0.476558	9.980336	0.031971	-0.070774	0.081068	0.042418	-0.395046	-0.655681	0.788132	-0.002223	-0.050195	0.613452
33778	0.563416	-0.669402	10.763336	-0.132777	-0.036993	0.093923	0.041480	-0.392127	-0.657606	0.786939	-0.003910	-0.052476	0.614783
33779	0.962592	-0.229957	10.757734	-0.085214	0.026793	0.083897	0.040271	-0.389069	-0.658213	0.785935	-0.005680	-0.053112	0.615998
33780	0.846670	-0.202898	9.872171	-0.029446	0.039365	0.047399	0.040931	-0.388379	-0.658478	0.785394	-0.006631	-0.052925	0.616694
33781	0.699522	-0.497217	9.211512	-0.009700	0.023813	0.045723	0.040123	-0.385183	-0.660271	0.784863	-0.007115	-0.052677	0.617385
33782	0.547994	-0.750914	9.238744	0.153914	-0.009384	0.060887	0.040933	-0.388517	-0.658742	0.784127	-0.004600	-0.050988	0.618486
33783	0.751114	-0.727067	9.689115	0.000744	-0.027128	0.080789	0.038829	-0.391974	-0.657958	0.783108	-0.004327	-0.051411	0.619742
33784	0.872564	-0.640255	10.071213	-0.013496	-0.032433	0.052441	0.037366	-0.390856	-0.658711	0.782428	-0.004143	-0.052155	0.620539
33785	0.828872	-0.669035	9.987139	-0.006203	-0.009601	0.031438	0.037495	-0.390302	-0.658445	0.782037	-0.004135	-0.052399	0.621012
33786	0.750024	-0.885256	9.869967	-0.045548	-0.006055	0.029384	0.032735	-0.392495	-0.658395	0.781663	-0.004755	-0.053131	0.621416
33787	0.733814	-1.125667	9.867343	-0.065250	0.002687	0.034515	0.032856	-0.389582	-0.659942	0.781238	-0.005839	-0.053925	0.621872
33788	0.855835	-0.941885	9.712179	-0.018827	0.004376	0.063061	0.034041	-0.388479	-0.659424	0.780464	-0.006208	-0.054157	0.622820
33789	0.959064	-0.690076	9.731008	-0.107424	0.006051	0.068610	0.032971	-0.386809	-0.659653	0.779608	-0.008020	-0.055434	0.623758
33790	0.797229	-0.359199	9.760242	-0.033122	0.018365	0.064905	0.032430	-0.384308	-0.660670	0.778817	-0.008790	-0.055624	0.624718
33791	0.768835	-0.272839	9.612467	0.029575	-0.006039	0.047680	0.031909	-0.385415	-0.661460	0.778229	-0.008267	-0.055372	0.625481
33792	0.783418	-0.260823	9.646127	-0.083072	-0.011280	0.025689	0.030846	-0.385132	-0.661310	0.777884	-0.009399	-0.056656	0.625778
33793	0.922619	-0.716676	9.591616	-0.046338	-0.005142	0.015271	0.029640	-0.381795	-0.662964	0.777688	-0.010012	-0.057346	0.625949
33794	1.016304	-1.137014	10.023403	0.056422	-0.000890	0.031773	0.029386	-0.383180	-0.664023	0.777304	-0.009111	-0.056721	0.626496
33795	0.912038	-1.198576	10.076470	-0.067095	0.027059	0.047734	0.029779	-0.383461	-0.662195	0.776733	-0.010489	-0.057185	0.627141
33796	0.836304	-0.977262	9.892200	-0.013391	0.042865	0.054423	0.030699	-0.381523	-0.662977	0.776101	-0.011249	-0.056749	0.627949
33797	0.659556	-0.688776	9.392317	0.076214	0.030832	0.037532	0.029910	-0.382490	-0.663237	0.775689	-0.010436	-0.055359	0.628596
33798	0.364798	-0.712635	9.490724	-0.075030	-0.000631	0.032873	0.029649	-0.384015	-0.661936	0.775261	-0.011580	-0.056379	0.629013
33799	0.331150	-0.703862	9.914122	-0.024059	-0.002434	0.027072	0.030963	-0.381803	-0.662328	0.774922	-0.011906	-0.056744	0.629393
33800	0.351555	-0.550254	9.858029	0.071693	-0.030383	0.018002	0.029917	-0.383738	-0.663249	0.774684	-0.010385	-0.056381	0.629744
33801	0.704500	-0.495448	9.802738	-0.063262	-0.028689	-0.013028	0.029514	-0.383043	-0.662974	0.774812	-0.010938	-0.057637	0.629463
33802	0.863489	-0.899620	10.181272	-0.054269	-0.005145	-0.028877	0.028579	-0.381234	-0.663991	0.775162	-0.011632	-0.058479	0.628943
33803	1.198932	-0.917853	9.793615	-0.038121	0.036811	-0.015486	0.029114	-0.382347	-0.663486	0.775400	-0.012603	-0.058422	0.628636
33804	1.017523	-0.942127	9.258932	-0.023785	0.023843	-0.009199	0.030429	-0.379579	-0.664790	0.775542	-0.013212	-0.058427	0.628448
33805	0.927604	-1.023081	9.299636	-0.006889	0.005454	0.006728	0.029495	-0.378742	-0.664505	0.775472	-0.013320	-0.058479	0.628527
33806	0.928767	-0.868411	9.541749	-0.004325	-0.023503	0.019004	0.030562	-0.379857	-0.664532	0.775209	-0.013066	-0.058966	0.628811
33807	0.910132	-0.776508	9.658332	-0.054377	-0.035745	0.000993	0.029357	-0.377631	-0.664754	0.775149	-0.013372	-0.060264	0.628755
33808	0.853599	-0.906750	9.397750	0.002970	-0.035627	-0.010928	0.028158	-0.376792	-0.664465	0.775247	-0.012816	-0.060855	0.628589
33809	0.900848	-1.405969	9.872293	-0.024079	-0.053297	0.013356	0.027372	-0.377897	-0.665514	0.775016	-0.012451	-0.062055	0.628763
