# Supplementary material for: Identification of Haptic Based Guiding Using Hard Reins
Source: PLoS One. 2015 Jul 22;10(7):e0132020. doi: 10.1371/journal.pone.0132020 (PMC4511788; doi:10.1371/journal.pone.0132020)
Supplement: S9 File — (ZIP) [file pone.0132020.s009.zip › Exp2_MotionData2/Subject10/path2/T7/gc7.txt]

// Start Time: 0
// Sample rate: 25.0Hz
// Scenario: 4.9
// Firmware Version: 2.6.1
Counter	Acc_X	Acc_Y	Acc_Z	Gyr_X	Gyr_Y	Gyr_Z	Mag_X	Mag_Y	Mag_Z	Quat_w	Quat_x	Quat_y	Quat_z
33283	9.490136	2.062400	-1.619122	0.159033	-0.016673	0.030760	-0.628166	-0.011265	0.398610	-0.030547	0.741768	0.197092	0.640314
33284	9.501278	2.005364	-1.711700	0.138754	-0.006040	0.023353	-0.627812	-0.006874	0.396898	-0.032880	0.741914	0.198421	0.639618
33285	9.463359	2.024037	-1.637695	0.131060	-0.016316	0.010506	-0.627275	-0.003526	0.398803	-0.034837	0.742108	0.199861	0.638841
33286	9.492583	1.950122	-1.566804	0.130815	-0.019455	0.001331	-0.628610	0.001107	0.398539	-0.036731	0.742329	0.201438	0.637983
33287	9.411962	1.928222	-1.699201	0.094062	-0.009708	-0.006123	-0.628035	-0.000020	0.397896	-0.037958	0.742388	0.202639	0.637461
33288	9.527625	1.937163	-1.703468	0.137928	-0.009705	-0.007845	-0.626918	0.001778	0.398990	-0.039861	0.742439	0.204411	0.636719
33289	9.498464	1.923163	-1.729040	0.135885	-0.018473	-0.015186	-0.629489	0.003823	0.399142	-0.041564	0.742531	0.206279	0.635900
33290	9.483740	1.904218	-1.755183	0.128600	-0.044448	-0.011495	-0.627527	0.005758	0.400095	-0.043150	0.743002	0.208028	0.634673
33291	9.462083	1.967733	-1.778115	0.095719	-0.048198	-0.008796	-0.627676	0.007396	0.401899	-0.044219	0.743523	0.209310	0.633567
33292	9.508033	1.981753	-1.762833	0.103127	-0.041011	-0.006027	-0.625426	0.008768	0.402529	-0.045507	0.743989	0.210645	0.632486
33293	9.478235	1.934718	-1.856231	0.070191	-0.055695	-0.005168	-0.624299	0.009705	0.403569	-0.046211	0.744635	0.211553	0.631370
33294	9.423054	2.024932	-1.863241	0.060032	-0.077716	-0.006067	-0.624441	0.010512	0.404754	-0.046704	0.745598	0.212378	0.629919
33295	9.429556	1.965177	-1.931509	0.070002	-0.044159	-0.013453	-0.624011	0.011397	0.407072	-0.047350	0.746059	0.213395	0.628980
33296	9.419381	1.961304	-1.998788	0.043792	-0.050135	-0.035521	-0.621861	0.009740	0.407939	-0.047337	0.746563	0.214418	0.628035
33297	9.361572	1.986063	-2.006127	0.047534	-0.026274	-0.034643	-0.620025	0.010925	0.409553	-0.047457	0.746729	0.215451	0.627475
33298	9.419331	2.024808	-2.032189	0.040274	-0.002302	-0.034677	-0.620167	0.010928	0.409555	-0.047615	0.746634	0.216381	0.627256
33299	9.422059	2.019355	-1.988848	0.055122	0.004580	-0.027318	-0.620752	0.012642	0.409951	-0.048072	0.746436	0.217371	0.627114
33300	9.385545	1.995865	-2.026284	0.064146	0.001139	-0.031896	-0.620470	0.013176	0.410690	-0.048638	0.746285	0.218556	0.626839
33301	9.433726	2.029693	-2.042358	0.037163	0.005948	-0.049374	-0.621028	0.012346	0.410219	-0.048555	0.745989	0.219649	0.626815
33302	9.414638	2.017304	-2.012739	0.066986	0.001838	-0.028210	-0.621170	0.012750	0.410812	-0.049207	0.745842	0.220809	0.626531
33303	9.392989	2.083244	-2.035654	0.071333	-0.007867	-0.035522	-0.619762	0.013029	0.410533	-0.049745	0.745745	0.222137	0.626135
33304	9.399227	2.084926	-2.163900	0.094172	0.029002	-0.006176	-0.620202	0.013924	0.410026	-0.051198	0.745326	0.223278	0.626111
33305	9.381350	2.036271	-1.963060	0.064040	-0.035693	-0.031829	-0.618930	0.014838	0.411488	-0.051546	0.745598	0.224490	0.625325
33306	9.402824	2.075514	-2.007086	0.054768	-0.016862	-0.038290	-0.620060	0.014985	0.411791	-0.051807	0.745645	0.225666	0.624823
33307	9.371379	2.127164	-2.044222	0.054869	-0.022661	-0.033693	-0.618360	0.015736	0.413522	-0.052051	0.745752	0.226779	0.624273
33308	9.333097	2.126960	-2.008974	0.078005	-0.013158	-0.024494	-0.619612	0.014839	0.414611	-0.052840	0.745791	0.228025	0.623705
33309	9.375484	2.025941	-2.093346	0.051406	-0.028606	-0.026367	-0.618788	0.015497	0.412661	-0.053094	0.746006	0.228992	0.623072
33310	9.385131	2.096591	-2.122232	0.029354	-0.043157	-0.028209	-0.619037	0.014775	0.415734	-0.052978	0.746450	0.229724	0.622281
33311	9.351202	2.148387	-2.168936	0.050013	-0.042577	-0.007983	-0.617370	0.016123	0.414103	-0.053373	0.746923	0.230416	0.621423
33312	9.288497	2.105019	-2.157212	0.052467	-0.025264	-0.020873	-0.616803	0.017170	0.416005	-0.053778	0.747151	0.231308	0.620782
33313	9.355648	2.109981	-2.200755	0.049890	-0.018200	-0.015369	-0.617071	0.016553	0.416960	-0.054188	0.747286	0.232084	0.620293
33314	9.345980	2.173515	-2.231381	0.033695	-0.003966	-0.006240	-0.615967	0.018025	0.415908	-0.054589	0.747338	0.232498	0.620042
33315	9.343307	2.105700	-2.236554	0.043033	-0.009953	0.001116	-0.615391	0.018492	0.417915	-0.055135	0.747455	0.232937	0.619686
33316	9.322102	2.068425	-2.158707	0.033873	0.023423	-0.002634	-0.615378	0.017618	0.418144	-0.055705	0.747186	0.233260	0.619839
33317	9.341237	2.117318	-2.197752	0.028587	0.028534	0.004699	-0.616535	0.019110	0.417398	-0.056257	0.746858	0.233426	0.620121
33318	9.367800	2.046301	-2.160561	0.012148	0.017427	0.006515	-0.615975	0.019402	0.417128	-0.056594	0.746727	0.233357	0.620275
33319	9.360722	2.046087	-2.140973	0.000900	0.007875	-0.002668	-0.616556	0.019896	0.416031	-0.056546	0.746652	0.233311	0.620386
33320	9.370238	2.060867	-2.162972	-0.007837	0.017160	0.011985	-0.617407	0.020189	0.416199	-0.056652	0.746572	0.232913	0.620622
33321	9.375223	2.026398	-2.127151	-0.005128	0.002419	0.012010	-0.616543	0.019022	0.416260	-0.056672	0.746640	0.232579	0.620664
33322	9.360943	2.050578	-2.114381	-0.008010	0.007354	0.006493	-0.618527	0.018814	0.415274	-0.056657	0.746657	0.232267	0.620761
33323	9.366991	2.031321	-1.948062	-0.000760	0.021345	0.002818	-0.618821	0.019944	0.415773	-0.056719	0.746439	0.232100	0.621080
33324	9.360339	2.066270	-2.198800	-0.059526	-0.018694	-0.001825	-0.616551	0.019603	0.416154	-0.055713	0.746798	0.231306	0.621036
33325	9.354069	2.128058	-2.101541	-0.028462	0.036824	-0.008264	-0.616804	0.016912	0.415422	-0.055292	0.746367	0.230945	0.621726
33326	9.404382	2.045281	-2.103963	0.006445	0.029959	-0.002682	-0.617956	0.017442	0.413766	-0.055482	0.746045	0.230924	0.622104
33327	9.361485	2.083776	-2.058628	0.006225	0.023939	-0.010015	-0.617954	0.017299	0.413757	-0.055498	0.745725	0.231035	0.622444
33328	9.385348	2.071820	-2.083754	0.020932	0.030238	-0.008159	-0.619073	0.016715	0.414298	-0.055836	0.745358	0.231274	0.622765
33329	9.419113	2.049579	-2.070668	0.017003	0.018831	-0.017320	-0.617700	0.018259	0.411690	-0.055899	0.745055	0.231632	0.622988
33330	9.385324	2.064545	-2.083800	0.013718	0.014281	-0.002643	-0.619269	0.019422	0.411920	-0.056131	0.744918	0.231726	0.623097
33331	9.347036	2.074106	-2.053319	0.004368	0.012893	-0.010006	-0.620806	0.018544	0.412729	-0.056069	0.744736	0.231824	0.623283
33332	9.385506	2.073983	-2.064421	0.028293	0.019003	-0.005373	-0.621943	0.018855	0.412618	-0.056501	0.744513	0.232128	0.623398
33333	9.390331	2.059305	-2.057451	0.019062	0.014591	-0.008137	-0.619393	0.018529	0.412573	-0.056689	0.744302	0.232379	0.623540
33334	9.375661	2.045144	-2.078734	0.011872	0.025441	-0.004505	-0.619696	0.019449	0.411501	-0.056917	0.744020	0.232457	0.623826
33335	9.375743	2.047438	-2.069060	0.018999	0.008253	-0.009968	-0.618826	0.017717	0.411384	-0.057053	0.743880	0.232742	0.623874
33336	9.366241	2.076535	-2.063684	0.020445	0.011881	-0.024649	-0.620278	0.020877	0.411879	-0.057097	0.743662	0.233245	0.623941
33337	9.395172	2.049476	-2.050449	0.030215	0.009748	-0.035636	-0.620846	0.020770	0.411311	-0.057087	0.743371	0.234049	0.623989
33338	9.371240	2.107896	-2.054004	0.013497	0.007347	-0.009968	-0.620703	0.021020	0.412034	-0.057188	0.743287	0.234251	0.624004
33339	9.395314	2.063862	-2.038283	0.005643	0.004889	-0.030168	-0.621105	0.019041	0.411489	-0.056858	0.743108	0.234672	0.624089
33340	9.390276	2.076475	-2.071830	0.001864	-0.004086	-0.033831	-0.620370	0.017139	0.411929	-0.056430	0.743070	0.235091	0.624016
33341	9.376069	2.122479	-2.058921	-0.012700	-0.028310	-0.028310	-0.621489	0.015750	0.411286	-0.055695	0.743335	0.235292	0.623690
33342	9.361460	2.098455	-2.068193	-0.016211	-0.010107	-0.024683	-0.620328	0.013570	0.411422	-0.055086	0.743433	0.235359	0.623602
33343	9.366021	2.089116	-2.097411	-0.030903	-0.013633	-0.026543	-0.620211	0.015172	0.410954	-0.054173	0.743543	0.235289	0.623577
33344	9.340774	2.203494	-2.293794	-0.043368	0.007860	-0.015584	-0.619921	0.014465	0.410624	-0.053364	0.743487	0.234869	0.623872
33345	9.318178	2.122988	-2.066415	-0.032171	-0.009371	-0.005452	-0.620188	0.013309	0.410837	-0.052712	0.743646	0.234468	0.623889
33346	9.349809	2.239307	-2.076501	-0.034917	0.005430	-0.006373	-0.618205	0.013796	0.411982	-0.052128	0.743655	0.234013	0.624098
33347	9.361554	2.205606	-2.101316	-0.046538	-0.004392	0.004627	-0.619887	0.012539	0.411778	-0.051408	0.743813	0.233279	0.624244
33348	9.362246	2.165373	-1.995321	-0.007709	0.001977	0.019371	-0.620316	0.012042	0.410334	-0.051533	0.743956	0.232785	0.624248
33349	9.380946	2.151611	-2.063745	-0.002783	-0.002298	-0.001717	-0.618921	0.014121	0.411443	-0.051395	0.744011	0.232689	0.624229
33350	9.395144	2.142208	-2.093323	-0.002272	-0.003438	0.017556	-0.619772	0.013221	0.409553	-0.051555	0.744208	0.232296	0.624128
33351	9.390709	2.122057	-2.035316	0.010574	0.011247	0.017555	-0.619487	0.013203	0.409833	-0.051921	0.744169	0.232065	0.624229
33352	9.356849	2.093246	-2.039069	0.013400	0.003650	0.021230	-0.619502	0.013689	0.408730	-0.052391	0.744279	0.231802	0.624157
33353	9.371106	2.113007	-2.073290	0.021611	0.013868	0.019400	-0.619652	0.015205	0.410101	-0.052958	0.744204	0.231677	0.624244
33354	9.400071	2.073693	-2.050475	0.011284	0.041362	0.006491	-0.620807	0.016022	0.408464	-0.053389	0.743775	0.231570	0.624758
33355	9.400200	2.078347	-2.035956	0.003445	0.025673	0.023018	-0.621108	0.017330	0.408265	-0.053788	0.743589	0.231150	0.625102
33356	9.371436	2.088040	-2.020324	0.017565	0.014746	0.004707	-0.620838	0.017396	0.406850	-0.054166	0.743477	0.231176	0.625192
33357	9.414828	2.063311	-2.007615	0.017701	0.028344	0.008362	-0.623954	0.017471	0.406318	-0.054608	0.743173	0.231147	0.625526
33358	9.385976	2.102429	-2.015943	0.017537	0.023143	0.002864	-0.622689	0.018032	0.406200	-0.055001	0.742948	0.231190	0.625744
33359	9.376426	2.043806	-1.979735	0.032649	0.016479	0.021245	-0.621588	0.020049	0.405749	-0.055773	0.742834	0.231169	0.625818
33360	9.424377	2.014620	-1.998627	0.010930	0.012327	0.030390	-0.622729	0.020653	0.405514	-0.056363	0.742878	0.230733	0.625874
33361	9.422374	2.023683	-1.950183	0.019012	0.008714	0.059777	-0.621901	0.021427	0.404138	-0.057382	0.743052	0.229974	0.625854
33362	9.424681	2.004333	-1.955226	0.037115	0.025777	0.050606	-0.621917	0.023248	0.405102	-0.058673	0.742990	0.229546	0.625965
33363	9.448614	1.945913	-1.951671	0.035879	0.007797	0.074485	-0.622093	0.025708	0.404833	-0.060126	0.743220	0.228777	0.625836
33364	9.399308	1.979906	-2.109030	0.040059	0.038111	0.090951	-0.623131	0.029191	0.404495	-0.062024	0.743179	0.227772	0.626065
33365	9.385046	1.913812	-2.055786	-0.003689	0.012367	0.030335	-0.622037	0.031522	0.403497	-0.062357	0.743198	0.227160	0.626232
33366	9.486584	1.863737	-1.992275	0.033173	0.038535	0.037721	-0.624181	0.033016	0.403045	-0.063489	0.742915	0.226861	0.626563
33367	9.394855	1.864663	-2.012994	0.022327	0.015099	0.045057	-0.623632	0.034699	0.403711	-0.064408	0.742934	0.226350	0.626631
33368	9.409653	1.849334	-1.962921	0.058788	0.038441	0.037753	-0.624797	0.035306	0.400503	-0.065918	0.742617	0.226368	0.626844
33369	9.447683	1.813394	-2.015304	0.035402	0.023961	0.019380	-0.624405	0.037348	0.399777	-0.066752	0.742390	0.226389	0.627016
33370	9.449790	1.767567	-2.035006	0.056467	0.029425	0.019404	-0.624703	0.038772	0.400152	-0.067958	0.742104	0.226664	0.627126
33371	9.419548	1.797598	-1.908072	0.036188	0.014034	0.015721	-0.625869	0.040851	0.399160	-0.068715	0.741984	0.226760	0.627151
33372	9.392557	1.757169	-1.953221	0.043204	0.024901	0.002858	-0.627299	0.041760	0.398664	-0.069499	0.741694	0.227122	0.627276
33373	9.466879	1.762182	-2.004278	0.057330	0.013080	-0.015432	-0.625891	0.042708	0.399419	-0.070177	0.741416	0.227945	0.627231
33374	9.464334	1.772191	-2.025857	0.028189	-0.009364	-0.008112	-0.626332	0.043343	0.398329	-0.070443	0.741527	0.228328	0.626930
33375	9.447898	1.776433	-1.972073	0.018625	0.000843	-0.024664	-0.625037	0.042394	0.399674	-0.070377	0.741415	0.228818	0.626891
33376	9.459725	1.801125	-2.011003	0.014888	0.008444	-0.028349	-0.625020	0.040436	0.398560	-0.070269	0.741231	0.229304	0.626944
33377	9.462481	1.815136	-1.972367	0.000240	0.006643	-0.028370	-0.625296	0.040004	0.398677	-0.069911	0.741056	0.229610	0.627079
33378	9.442940	1.796223	-1.998330	0.002243	0.015515	-0.022883	-0.625323	0.041751	0.398220	-0.069724	0.740822	0.229855	0.627286
33379	9.438174	1.840065	-2.009943	0.003971	-0.002794	-0.024680	-0.625735	0.041157	0.398753	-0.069425	0.740779	0.230166	0.627257
33380	9.457726	1.822377	-1.967310	-0.003188	-0.016098	-0.017329	-0.625580	0.040281	0.398980	-0.069078	0.740976	0.230300	0.627013
33381	9.419065	1.888689	-2.008912	-0.008666	-0.008720	-0.017351	-0.624732	0.039736	0.398088	-0.068655	0.741059	0.230353	0.626942
33382	9.440877	1.849292	-1.976167	0.002220	-0.017794	-0.020068	-0.624861	0.039137	0.398618	-0.068347	0.741256	0.230599	0.626652
33383	9.477698	1.964926	-1.938142	0.004489	-0.000310	-0.004464	-0.625840	0.038422	0.398866	-0.068318	0.741274	0.230615	0.626628
33384	9.428415	1.898880	-2.050259	-0.017229	-0.026676	0.006521	-0.625271	0.038658	0.399726	-0.068013	0.741732	0.230234	0.626259
33385	9.453051	1.888011	-1.976370	0.012227	0.006159	0.010202	-0.624999	0.039248	0.399335	-0.068311	0.741727	0.230122	0.626274
33386	9.447943	1.834891	-1.991018	0.021563	0.000172	0.017560	-0.624464	0.041547	0.399190	-0.068846	0.741845	0.230030	0.626109
33387	9.443278	1.790753	-1.952483	0.021942	-0.005309	0.032244	-0.625872	0.041533	0.399911	-0.069514	0.742071	0.229726	0.625879
33388	9.423452	1.816238	-2.033703	0.002890	-0.024843	0.005625	-0.623739	0.041036	0.400568	-0.069502	0.742475	0.229605	0.625446
33389	9.456858	1.787310	-2.064128	0.017704	-0.025259	0.012079	-0.622039	0.041787	0.402299	-0.069764	0.742864	0.229574	0.624965
33390	9.438396	1.771386	-1.952427	0.024935	-0.019553	0.008411	-0.622051	0.042654	0.402211	-0.070142	0.743183	0.229684	0.624504
33391	9.420841	1.811730	-2.057790	0.004621	-0.017209	0.001026	-0.622326	0.042883	0.403503	-0.070110	0.743439	0.229641	0.624218
33392	9.418215	1.836517	-2.096179	0.021404	-0.007782	0.012057	-0.622739	0.042554	0.404478	-0.070533	0.743632	0.229633	0.623943
33393	9.442035	1.890489	-2.154691	0.037522	-0.009818	-0.000742	-0.620767	0.043370	0.404793	-0.070998	0.743743	0.230021	0.623615
33394	9.411096	1.880277	-2.100458	0.059129	0.005709	-0.015412	-0.619492	0.044005	0.406096	-0.071701	0.743588	0.230872	0.623405
33395	9.384742	1.833856	-2.061127	0.078350	0.007484	-0.015390	-0.620769	0.044181	0.405836	-0.072667	0.743356	0.231965	0.623164
33396	9.447247	1.811720	-2.070856	0.085980	-0.002266	-0.037371	-0.620649	0.045367	0.405059	-0.073461	0.743155	0.233492	0.622740
33397	9.408384	1.834481	-2.119980	0.085229	0.004772	-0.031885	-0.621798	0.045748	0.403536	-0.074309	0.742868	0.234919	0.622446
33398	9.403712	1.822062	-2.095731	0.088022	0.004651	-0.030047	-0.621655	0.046802	0.405442	-0.075255	0.742608	0.236350	0.622101
33399	9.426907	1.767373	-2.188745	0.073312	0.008608	-0.033759	-0.620525	0.046526	0.404847	-0.075921	0.742280	0.237650	0.621916
33400	9.413198	1.822260	-2.115409	0.063862	0.007210	-0.009910	-0.621820	0.048272	0.404827	-0.076771	0.742117	0.238477	0.621690
33401	9.432210	1.822591	-2.149935	0.049843	0.004230	-0.020940	-0.621119	0.048296	0.404114	-0.077226	0.741939	0.239302	0.621528
33402	9.419224	1.829872	-1.963406	0.055694	0.036682	-0.009965	-0.620560	0.048329	0.403261	-0.078093	0.741421	0.239979	0.621777
33403	9.400838	1.783868	-2.139352	-0.019152	-0.015294	0.000965	-0.620860	0.049228	0.402612	-0.077705	0.741697	0.239650	0.621624
33404	9.427958	1.863094	-2.093955	-0.000758	0.017742	0.001887	-0.621147	0.049519	0.402633	-0.077796	0.741556	0.239486	0.621843
33405	9.447030	1.797464	-2.092680	-0.008101	0.014139	0.000954	-0.621987	0.048952	0.402747	-0.077712	0.741449	0.239249	0.622073
33406	9.394878	1.820722	-1.991542	-0.000475	0.024490	0.011959	-0.621984	0.047609	0.400821	-0.077959	0.741274	0.238922	0.622375
33407	9.430322	1.787549	-2.067965	-0.004896	0.007739	-0.015551	-0.623688	0.048201	0.401016	-0.077688	0.741162	0.238978	0.622522
33408	9.456912	1.826238	-2.073538	-0.009670	0.004283	0.011985	-0.621413	0.047702	0.401671	-0.077705	0.741252	0.238569	0.622569
33409	9.449692	1.850665	-2.082771	-0.012616	0.002886	0.004643	-0.623101	0.047406	0.402377	-0.077546	0.741309	0.238239	0.622648
33410	9.418172	1.846347	-2.105775	-0.026414	-0.008016	0.002790	-0.622261	0.047442	0.401380	-0.077143	0.741533	0.237778	0.622606
33411	9.432935	1.826200	-2.058148	-0.004748	0.011094	-0.010043	-0.623403	0.048851	0.402329	-0.076955	0.741406	0.237752	0.622792
33412	9.456983	1.835872	-2.068647	-0.008021	0.010238	0.004640	-0.622816	0.047258	0.402365	-0.076933	0.741384	0.237463	0.622930
33413	9.423380	1.850512	-2.057632	-0.023882	0.005407	-0.006399	-0.623964	0.047502	0.400692	-0.076479	0.741374	0.237154	0.623116
33414	9.423232	1.772721	-2.043641	-0.021025	0.007020	-0.002738	-0.623927	0.046489	0.403744	-0.076157	0.741377	0.236818	0.623280
33415	9.452522	1.864545	-2.034476	-0.017384	0.005174	-0.002706	-0.623646	0.045967	0.402576	-0.075844	0.741376	0.236535	0.623426
33416	9.450069	1.840247	-2.029711	-0.008073	0.010342	0.002805	-0.622798	0.045423	0.401684	-0.075799	0.741344	0.236272	0.623569
33417	9.418796	1.830623	-2.018942	-0.008111	0.014126	0.000955	-0.622645	0.044159	0.401036	-0.075711	0.741234	0.236037	0.623799
33418	9.437843	1.830888	-2.048639	-0.008283	0.003413	-0.004530	-0.622663	0.046526	0.402601	-0.075540	0.741254	0.235893	0.623852
33419	9.442851	1.842720	-2.029425	-0.015692	0.007334	-0.008217	-0.621540	0.046292	0.401159	-0.075193	0.741197	0.235710	0.624031
33420	9.447656	1.850028	-2.034388	0.003267	0.009491	0.016593	-0.622377	0.045703	0.401697	-0.075483	0.741223	0.235385	0.624087
33421	9.442837	1.815915	-2.019937	0.008378	0.002926	0.002843	-0.621515	0.044414	0.401325	-0.075609	0.741237	0.235345	0.624071
33422	9.445223	1.842769	-2.034345	0.010345	0.019275	0.006496	-0.623522	0.046063	0.400597	-0.075926	0.741082	0.235244	0.624254
33423	9.458275	1.784829	-1.880617	0.058081	0.026160	0.012082	-0.622398	0.046489	0.400330	-0.077015	0.740771	0.235652	0.624336
33424	9.428159	1.816402	-2.048372	-0.043142	-0.024051	-0.005476	-0.622941	0.046100	0.402577	-0.076182	0.741184	0.235124	0.624147
33425	9.413999	1.825739	-2.013964	0.002640	0.010901	-0.007278	-0.622951	0.046292	0.401598	-0.076135	0.741057	0.235150	0.624293
33426	9.485884	1.811303	-2.060226	0.002318	0.015365	-0.020120	-0.623521	0.046192	0.400889	-0.075982	0.740838	0.235351	0.624496
33427	9.404556	1.810829	-1.982306	0.030000	0.005455	-0.009973	-0.622394	0.046734	0.401195	-0.076281	0.740725	0.235767	0.624437
33428	9.452327	1.772205	-2.020577	-0.008619	0.002335	-0.017381	-0.623647	0.045572	0.401843	-0.075936	0.740699	0.235807	0.624495
33429	9.457067	1.816212	-2.049454	-0.020135	0.002651	-0.037583	-0.622220	0.044547	0.401765	-0.075135	0.740567	0.236009	0.624671
33430	9.413761	1.889569	-2.071511	-0.012737	-0.000357	-0.033891	-0.622080	0.044286	0.401181	-0.074513	0.740502	0.236249	0.624733
33431	9.394397	1.850832	-2.066209	-0.015855	-0.008970	-0.012790	-0.622920	0.044516	0.402620	-0.074028	0.740627	0.236157	0.624677
33432	9.447364	1.874929	-2.082525	-0.014660	-0.000126	-0.037561	-0.622472	0.042245	0.401906	-0.073331	0.740544	0.236425	0.624756
33433	9.423388	1.796839	-2.033828	-0.024269	0.006506	-0.055959	-0.622774	0.043825	0.402008	-0.072256	0.740284	0.236844	0.625031
33434	9.452204	1.757786	-2.030329	-0.044895	0.002367	-0.109212	-0.622999	0.038309	0.400249	-0.070231	0.739870	0.237795	0.625391
33435	9.414093	1.786550	-1.985236	-0.091827	-0.037230	-0.184484	-0.623506	0.035183	0.402607	-0.066348	0.739632	0.239322	0.625514
33436	9.395358	1.756468	-1.902604	-0.143849	-0.053408	-0.281829	-0.621986	0.026575	0.401770	-0.060437	0.739195	0.241663	0.625730
33437	9.323325	1.951649	-1.951779	-0.241422	-0.097722	-0.368186	-0.621390	0.014404	0.403552	-0.051758	0.738950	0.244078	0.625860
33438	9.341536	1.987527	-2.104404	-0.342816	-0.104518	-0.465631	-0.618194	-0.000777	0.407245	-0.040349	0.738356	0.246664	0.626386
33439	9.352633	2.341005	-2.066282	-0.428996	-0.131543	-0.502396	-0.616654	-0.018963	0.411191	-0.027051	0.737856	0.248666	0.626898
33440	9.209880	2.826633	-2.036037	-0.420645	-0.150553	-0.493124	-0.612422	-0.038948	0.412873	-0.013908	0.737520	0.250628	0.626942
33441	9.119220	3.220813	-2.085634	-0.342742	-0.097734	-0.456309	-0.609585	-0.060216	0.414772	-0.002610	0.736552	0.252953	0.627295
33442	9.138334	3.274621	-2.129477	-0.257680	-0.070369	-0.424977	-0.606816	-0.076304	0.416570	0.006891	0.735332	0.255853	0.627518
33443	9.062214	3.463679	-2.081918	-0.167499	-0.087149	-0.333000	-0.604122	-0.086773	0.418155	0.014021	0.734723	0.258516	0.627021
33444	8.931911	3.489303	-2.115527	-0.140587	-0.073512	-0.285281	-0.600444	-0.096957	0.419465	0.020055	0.734181	0.260807	0.626543
33445	8.941692	3.532887	-2.115608	-0.136658	-0.061177	-0.276108	-0.599751	-0.105950	0.420879	0.025884	0.733484	0.263008	0.626225
33446	8.846617	3.794687	-2.057204	-0.064909	-0.087816	-0.187814	-0.597241	-0.114040	0.420914	0.029663	0.733622	0.264789	0.625145
33447	8.750168	3.936940	-2.125135	-0.019857	-0.008148	-0.152067	-0.595479	-0.118033	0.422630	0.031955	0.732946	0.266664	0.625028
33448	8.894247	3.775820	-2.121912	0.018047	0.009243	-0.105220	-0.593881	-0.121360	0.422548	0.032972	0.732347	0.268320	0.624969
33449	8.803309	3.872926	-2.081645	0.031803	0.007002	-0.068489	-0.593160	-0.122245	0.422769	0.033383	0.731954	0.269623	0.624846
33450	8.812546	3.815025	-2.108939	0.041445	0.024409	-0.051990	-0.593574	-0.123098	0.422720	0.033307	0.731462	0.270804	0.624915
33451	8.884547	3.902825	-2.183525	0.027959	0.040378	-0.009805	-0.594425	-0.123072	0.422446	0.032861	0.730966	0.271223	0.625338
33452	8.832064	3.826664	-2.083022	0.068440	0.044868	0.067322	-0.595306	-0.121808	0.420409	0.030789	0.730880	0.271008	0.625636
33453	8.818020	3.769943	-2.005570	0.087247	0.052919	0.085687	-0.595348	-0.119172	0.419442	0.028212	0.730777	0.270776	0.625979
33454	8.875094	3.687934	-2.068627	0.065679	0.028082	0.102198	-0.596245	-0.114356	0.421168	0.025834	0.731080	0.270005	0.626060
33455	8.850607	3.681470	-2.116064	0.076401	0.052291	0.159062	-0.598284	-0.109467	0.421777	0.022495	0.731364	0.268556	0.626481
33456	8.891264	3.547572	-2.099133	0.053233	0.024370	0.149873	-0.599360	-0.104166	0.419570	0.019718	0.731949	0.266929	0.626586
33457	8.903524	3.600775	-2.094414	0.053254	0.032429	0.184740	-0.600140	-0.098150	0.420238	0.016500	0.732591	0.264797	0.626834
33458	8.946464	3.440254	-2.082573	0.071077	0.046470	0.164549	-0.602461	-0.094456	0.418933	0.013162	0.732965	0.263177	0.627158
33459	8.980394	3.366503	-2.026350	0.053946	0.031366	0.140679	-0.602262	-0.088255	0.418470	0.010486	0.733370	0.261688	0.627358
33460	8.990122	3.371159	-2.017022	0.052163	0.031264	0.142514	-0.604858	-0.084606	0.418156	0.007778	0.733797	0.260149	0.627538
33461	9.052164	3.249831	-2.044288	0.053680	0.033877	0.129660	-0.605777	-0.079664	0.417342	0.005226	0.734099	0.258810	0.627765
33462	9.042019	3.187370	-2.082965	0.067703	-0.001790	0.109544	-0.607805	-0.076296	0.416722	0.002873	0.734759	0.257944	0.627364
33463	9.065931	3.133865	-2.084208	0.058067	-0.005271	0.091175	-0.606171	-0.071571	0.416577	0.000936	0.735346	0.257215	0.626981
33464	9.099395	3.173127	-2.135929	0.048784	-0.000302	0.085656	-0.606772	-0.067898	0.418088	-0.000847	0.735856	0.256461	0.626693
33465	9.055765	3.076319	-2.127682	0.066928	-0.008324	0.080173	-0.607081	-0.065083	0.419400	-0.002763	0.736420	0.256001	0.626212
33466	9.055609	3.108299	-2.161285	0.070785	0.049559	0.081928	-0.608805	-0.063309	0.418961	-0.005074	0.736280	0.255566	0.626539
33467	9.055587	3.022972	-2.128023	0.041592	0.030956	0.086475	-0.608275	-0.061514	0.417369	-0.006899	0.736382	0.254692	0.626758
33468	9.109503	3.050579	-2.042791	0.057659	0.057617	0.070916	-0.609628	-0.058125	0.416010	-0.008922	0.736079	0.254254	0.627267
33469	9.116252	2.963562	-2.067766	0.042630	0.051171	0.056202	-0.610530	-0.054343	0.415406	-0.010487	0.735767	0.253833	0.627778
33470	9.099712	2.914327	-2.004665	0.052247	0.062120	0.072710	-0.610296	-0.051008	0.414762	-0.012479	0.735410	0.253302	0.628375
33471	9.154388	2.885975	-2.089023	0.037164	0.036356	0.058045	-0.613188	-0.047543	0.412457	-0.013916	0.735291	0.252784	0.628692
33472	9.171258	2.798047	-2.051578	0.046062	0.048031	0.047023	-0.614343	-0.046323	0.411411	-0.015427	0.734976	0.252560	0.629115
33473	9.119029	2.826318	-1.962481	0.034884	0.059583	0.038721	-0.615220	-0.044555	0.410822	-0.016710	0.734466	0.252285	0.629788
33474	9.229075	2.775713	-2.044224	0.023708	0.055995	0.100196	-0.615244	-0.043353	0.409764	-0.018593	0.734324	0.250983	0.630420
33475	9.196392	2.908258	-1.964841	0.040904	0.046823	0.129624	-0.617567	-0.039249	0.408910	-0.021047	0.734422	0.249450	0.630837
33476	9.191334	2.903831	-1.993667	0.046654	0.061968	0.137866	-0.617764	-0.035600	0.407865	-0.023775	0.734372	0.247882	0.631417
33477	9.328511	2.727557	-1.941973	0.080993	0.059702	0.190241	-0.617429	-0.030299	0.405219	-0.027645	0.734572	0.245955	0.631780
33478	9.320488	2.533875	-1.962260	0.103562	0.056257	0.247146	-0.619238	-0.022312	0.404178	-0.032560	0.735076	0.243493	0.631913
33479	9.271531	2.301404	-1.961945	0.068948	0.048885	0.217678	-0.619906	-0.014534	0.404105	-0.036556	0.735523	0.240998	0.632131
33480	9.330153	2.474932	-1.914805	0.051271	0.017958	0.243396	-0.619687	-0.007630	0.403855	-0.040472	0.736489	0.237951	0.631922
33481	9.372238	2.232977	-1.978345	0.091382	0.021971	0.236095	-0.620509	0.000490	0.402672	-0.044903	0.737310	0.235473	0.631593
33482	9.309216	2.116994	-1.976744	0.048580	0.029297	0.207521	-0.621466	0.008047	0.401313	-0.048388	0.737929	0.232912	0.631562
33483	9.441995	2.218068	-1.988298	0.027123	0.030085	0.226793	-0.621250	0.013612	0.402085	-0.051792	0.738633	0.229742	0.631631
33484	9.390009	2.069624	-2.103266	0.032317	0.027095	0.214840	-0.622056	0.020844	0.401412	-0.055112	0.739302	0.226853	0.631611
33485	9.376244	1.961197	-1.968189	0.033840	0.018522	0.203829	-0.622382	0.023757	0.400748	-0.058270	0.740014	0.224112	0.631473
33486	9.429098	1.985490	-1.998994	0.002651	0.024369	0.200103	-0.621501	0.031551	0.399811	-0.060952	0.740658	0.221064	0.631538
33487	9.451945	1.963795	-1.840565	0.026396	0.057703	0.195514	-0.622290	0.038019	0.400082	-0.064061	0.740820	0.218301	0.632002
33488	9.447664	1.796354	-2.010583	0.014395	0.039558	0.191815	-0.621934	0.042267	0.398361	-0.066878	0.741198	0.215498	0.632229
33489	9.496502	1.711961	-1.892184	0.007643	0.053336	0.177100	-0.621293	0.046094	0.396329	-0.069452	0.741338	0.212771	0.632711
33490	9.496459	1.575450	-1.839931	-0.004754	0.062160	0.121986	-0.622052	0.050663	0.397189	-0.071198	0.741139	0.210727	0.633433
33491	9.540152	1.584343	-1.802858	0.012097	0.061243	0.136713	-0.624074	0.052797	0.395359	-0.073362	0.740985	0.208638	0.634058
33492	9.510544	1.419903	-1.822147	0.010568	0.055065	0.147697	-0.624449	0.058387	0.392879	-0.075636	0.740946	0.206421	0.634561
33493	9.593032	1.447616	-1.762248	-0.026406	0.061580	0.132958	-0.625902	0.060362	0.391176	-0.077184	0.740817	0.203892	0.635343
33494	9.616909	1.316123	-1.735012	-0.012115	0.070697	0.118274	-0.627655	0.063632	0.389556	-0.078808	0.740480	0.201791	0.636206
33495	9.608640	1.321111	-1.560752	-0.027337	0.019227	0.101815	-0.626409	0.065762	0.389677	-0.079781	0.740751	0.199770	0.636407
33496	9.617019	1.281783	-1.706253	-0.028268	0.028790	0.065085	-0.627138	0.066566	0.388176	-0.080314	0.740754	0.198311	0.636793
33497	9.604878	1.286908	-1.720259	0.019836	0.045970	0.083501	-0.626903	0.069232	0.386500	-0.081861	0.740530	0.197117	0.637228
33498	9.575746	1.197247	-1.710092	0.048671	0.020971	0.068895	-0.626511	0.071145	0.385483	-0.083553	0.740518	0.196595	0.637183
33499	9.618958	1.141125	-1.707243	0.038425	0.025357	0.026660	-0.626829	0.073211	0.384482	-0.084572	0.740299	0.196509	0.637330
33500	9.616889	1.096645	-1.644652	0.018718	0.027244	0.042211	-0.626843	0.074890	0.385437	-0.085510	0.740149	0.195995	0.637537
33501	9.612197	1.179383	-1.663261	-0.007482	0.022131	0.021076	-0.628277	0.075554	0.384076	-0.085769	0.740026	0.195408	0.637825
33502	9.592656	1.194614	-1.703495	0.011462	0.034006	-0.024788	-0.629704	0.076449	0.383862	-0.085779	0.739537	0.195790	0.638274
33503	9.616860	1.116207	-1.656601	0.013199	0.032377	-0.028458	-0.627731	0.076059	0.382403	-0.085754	0.739053	0.196181	0.638717
33504	9.661026	1.221834	-1.599591	-0.014044	0.033812	-0.020227	-0.629002	0.075805	0.382116	-0.085438	0.738629	0.196163	0.639255
33505	9.598780	1.343810	-1.618097	0.031045	0.056087	-0.010043	-0.629470	0.075382	0.379652	-0.086000	0.737882	0.196473	0.639947
33506	9.623466	1.342608	-1.541731	0.075753	0.048806	-0.013607	-0.631326	0.076039	0.378577	-0.087147	0.737138	0.197473	0.640342
33507	9.575116	1.348100	-1.564043	0.163209	0.070466	0.004871	-0.631493	0.077790	0.378122	-0.089899	0.736026	0.199234	0.640694
33508	9.618554	1.235488	-1.508429	0.218402	0.053201	-0.017023	-0.632562	0.082115	0.375286	-0.093118	0.734943	0.202099	0.640581
33509	9.632296	1.224444	-1.595974	0.231630	0.065419	-0.037205	-0.633012	0.083468	0.374242	-0.096312	0.733575	0.205358	0.640640
33510	9.595231	1.156255	-1.375219	0.297954	0.057889	-0.053593	-0.635028	0.084899	0.372084	-0.100229	0.732097	0.209744	0.640308
33511	9.675936	1.116356	-1.516183	0.208350	0.019418	-0.083062	-0.633981	0.089364	0.368670	-0.102303	0.731135	0.213453	0.639855
33512	9.645062	1.215785	-1.499887	0.192083	0.043760	-0.042749	-0.634285	0.090557	0.367898	-0.104768	0.730059	0.216368	0.639705
33513	9.652620	1.224915	-1.461461	0.180507	0.021054	-0.062918	-0.635846	0.090874	0.367791	-0.106695	0.729191	0.219416	0.639338
33514	9.695653	1.249597	-1.516051	0.155601	0.041766	-0.038213	-0.637039	0.094170	0.365458	-0.108668	0.728222	0.221788	0.639292
33515	9.654900	1.186101	-1.461799	0.071559	0.041728	-0.033807	-0.636034	0.093008	0.365376	-0.109470	0.727439	0.222970	0.639635
33516	9.691158	1.290525	-1.491461	0.020408	0.097237	-0.035806	-0.636758	0.092585	0.362523	-0.109740	0.726062	0.223441	0.640988
33517	9.638001	1.366762	-1.542118	0.003825	0.121599	-0.042301	-0.639905	0.093631	0.359785	-0.109798	0.724360	0.223707	0.642808
33518	9.532956	1.404819	-1.431658	0.002778	0.228834	0.011649	-0.641892	0.091971	0.356158	-0.111011	0.721530	0.222972	0.646030
33519	9.375712	1.373532	-1.186843	-0.007658	0.305556	-0.009630	-0.645927	0.093124	0.348619	-0.112131	0.717597	0.222206	0.650466
33520	9.380917	1.180141	-1.055444	-0.047339	0.359972	0.005777	-0.650506	0.092033	0.340093	-0.113129	0.713100	0.220602	0.655763
33521	9.353876	1.155112	-0.803381	-0.079478	0.410068	0.031324	-0.655399	0.092061	0.329375	-0.114213	0.708064	0.218048	0.661858
33522	9.525434	0.972592	-0.666055	-0.124025	0.507577	0.065961	-0.662969	0.090601	0.317597	-0.115538	0.701953	0.214200	0.669352
33523	9.595906	1.182179	-0.058611	-0.021007	0.417345	0.029673	-0.666743	0.090948	0.305895	-0.117442	0.696553	0.212387	0.675214
33524	10.402172	1.225214	0.104759	-0.024455	0.280797	-0.086457	-0.670775	0.090491	0.295988	-0.117132	0.692514	0.212501	0.679373
33525	10.223612	1.643973	-0.103231	0.167701	0.137633	-0.103263	-0.672499	0.089607	0.291132	-0.118655	0.689824	0.215739	0.680824
33526	9.927471	1.401044	-0.277320	0.295454	0.053070	-0.143363	-0.677349	0.090046	0.286672	-0.121008	0.687844	0.221508	0.680560
33527	9.668378	1.087991	-0.305904	0.297657	0.042586	-0.060871	-0.677061	0.088950	0.285467	-0.124483	0.686280	0.226140	0.679989
33528	9.642803	0.954839	-0.129482	0.384174	0.083327	0.023628	-0.676838	0.092082	0.283111	-0.130443	0.684358	0.230715	0.679271
33529	9.797393	0.909201	-0.063095	0.390434	0.044775	0.021895	-0.677642	0.097578	0.279780	-0.136331	0.682825	0.235426	0.678040
33530	9.771527	0.874121	0.034265	0.429960	0.014584	0.032105	-0.676858	0.102194	0.279211	-0.142697	0.681663	0.240664	0.676057
33531	9.759831	0.883345	0.075827	0.432312	0.030052	0.050437	-0.678961	0.109314	0.275427	-0.149481	0.680244	0.245533	0.674268
33532	9.659159	0.917271	0.130539	0.472542	0.024385	0.050510	-0.679063	0.115230	0.272115	-0.156699	0.678804	0.251031	0.672052
33533	9.675157	0.941305	0.318509	0.545135	0.053246	0.025844	-0.678590	0.121210	0.270218	-0.164795	0.676457	0.257611	0.669989
33534	9.703009	0.799059	0.241658	0.553082	0.010629	-0.016301	-0.677989	0.128465	0.268683	-0.172095	0.674454	0.265088	0.667251
33535	9.635791	0.886606	0.256706	0.615943	-0.014113	0.009522	-0.678311	0.132618	0.265463	-0.180553	0.672492	0.272972	0.663808
33536	9.740115	0.598592	0.159137	0.646476	0.023135	0.016835	-0.678716	0.141040	0.263870	-0.189571	0.669977	0.281118	0.660429
33537	10.004388	0.888350	-0.066255	0.703387	0.045503	0.057383	-0.679844	0.149038	0.259424	-0.200123	0.666924	0.289184	0.656914
33538	9.922407	0.751754	-0.324956	0.858398	0.049585	0.105344	-0.679157	0.157938	0.253601	-0.213199	0.663440	0.298712	0.652047
33539	9.650103	1.334183	-0.571852	0.723776	0.110001	-0.006931	-0.680158	0.165882	0.247309	-0.223469	0.658766	0.307498	0.649256
33540	9.292337	0.977706	-0.565627	0.682182	0.174299	-0.065978	-0.681733	0.173085	0.238709	-0.232636	0.653079	0.316319	0.647543
33541	9.773408	1.307526	-0.818190	0.656303	0.250970	-0.082514	-0.683564	0.177611	0.229095	-0.241803	0.646157	0.324477	0.647091
33542	10.506250	1.287195	-0.773264	0.739959	0.342370	-0.041963	-0.687970	0.181810	0.215236	-0.252996	0.637890	0.332801	0.646787
33543	9.817440	1.418264	-0.780466	0.783208	0.296818	0.007613	-0.689982	0.188299	0.203763	-0.265093	0.630034	0.341100	0.645317
33544	9.350051	1.070190	-0.620324	0.819821	0.346641	0.001943	-0.693564	0.193429	0.188254	-0.277754	0.621231	0.349671	0.643937
33545	9.827582	1.549701	-0.461139	0.801950	0.222190	-0.070191	-0.696011	0.199851	0.175365	-0.288364	0.613337	0.359435	0.641460
33546	9.824525	1.580121	-0.557447	0.755778	0.137898	-0.043536	-0.696760	0.206771	0.163482	-0.298022	0.606928	0.368742	0.637849
33547	10.000445	1.022370	-0.649678	0.640577	0.093761	-0.038210	-0.696776	0.210137	0.154546	-0.305982	0.601601	0.376670	0.634485
33548	9.587324	0.998554	-0.465296	0.603485	0.051836	0.016750	-0.699397	0.213000	0.149791	-0.313809	0.597440	0.383697	0.630370
33549	9.670694	1.049112	-0.301413	0.630793	0.042768	0.013179	-0.699483	0.215628	0.143156	-0.321808	0.593033	0.391090	0.625939
33550	9.605425	1.304273	-0.125805	0.638036	-0.019983	-0.016035	-0.700443	0.221339	0.138423	-0.328978	0.589112	0.399284	0.620720
33551	9.764090	1.474538	-0.246575	0.642688	-0.105648	-0.107587	-0.700213	0.224436	0.136773	-0.334316	0.585326	0.409108	0.615027
33552	9.743801	1.439858	-0.361988	0.649707	-0.166789	-0.147863	-0.702772	0.224019	0.134363	-0.338691	0.581878	0.419829	0.608645
33553	9.684600	1.452417	-0.543272	0.642264	-0.090735	-0.125994	-0.701077	0.223073	0.132587	-0.343792	0.577573	0.429631	0.603020
33554	9.689672	1.337307	-0.462084	0.571844	-0.116073	-0.192172	-0.701080	0.222297	0.130838	-0.347037	0.573460	0.439436	0.598000
33555	9.795484	1.405226	-0.518740	0.529881	-0.086571	-0.190433	-0.703747	0.219956	0.129584	-0.349995	0.569163	0.448480	0.593652
33556	9.463276	1.443584	-0.491573	0.488754	-0.043829	-0.227351	-0.704848	0.216473	0.127676	-0.352424	0.564305	0.457077	0.590286
33557	9.728683	1.645992	-0.533997	0.481614	0.009080	-0.155787	-0.707380	0.213237	0.124097	-0.356018	0.559408	0.464391	0.587073
33558	9.615490	1.708338	-0.241909	0.514037	-0.033001	-0.100607	-0.709253	0.213992	0.121046	-0.360240	0.555286	0.471689	0.582575
33559	9.510467	1.960991	-0.219425	0.499565	0.009152	-0.097013	-0.709843	0.214139	0.118227	-0.364655	0.550680	0.478455	0.578669
33560	9.847175	1.647547	-0.171257	0.503615	0.019539	-0.085070	-0.711565	0.212982	0.113071	-0.369361	0.546057	0.484982	0.574619
33561	9.739165	1.539571	-0.380488	0.529971	0.024841	0.010353	-0.711373	0.216431	0.107193	-0.375427	0.541962	0.490699	0.569690
33562	9.717312	1.227140	-0.579782	0.490099	0.083510	0.016541	-0.712017	0.219550	0.102436	-0.381703	0.537585	0.495384	0.565597
33563	9.423360	1.190139	-0.559367	0.377455	0.099069	-0.024148	-0.713645	0.221852	0.097070	-0.386407	0.533370	0.499085	0.563134
33564	9.854569	1.445848	-0.684941	0.326830	0.161289	-0.075596	-0.715529	0.222008	0.091572	-0.390616	0.528379	0.502245	0.562125
33565	10.000471	1.266228	-0.749542	0.325125	0.150007	-0.070993	-0.716178	0.223567	0.083459	-0.394701	0.523478	0.505410	0.561020
33566	10.016813	1.222832	-0.779535	0.361313	0.149099	-0.088391	-0.718284	0.221212	0.075355	-0.398963	0.518162	0.509133	0.559571
33567	10.241810	1.126999	-0.624318	0.328659	0.211152	-0.015110	-0.719199	0.222146	0.068340	-0.404297	0.513076	0.511208	0.558537
33568	9.960963	1.058797	-0.454835	0.484848	0.130403	0.018289	-0.720983	0.224935	0.061875	-0.410763	0.507984	0.515293	0.554707
33569	9.600288	0.917846	-0.604105	0.452381	0.095179	0.038361	-0.720956	0.228388	0.053025	-0.416720	0.503671	0.519050	0.550679
33570	9.411064	0.946462	-0.468819	0.474114	0.089977	0.031038	-0.721430	0.230282	0.049749	-0.422726	0.499151	0.523125	0.546343
33571	9.635471	0.901120	-0.100685	0.532750	0.037941	0.005597	-0.719564	0.233707	0.040880	-0.428469	0.494358	0.528458	0.541070
33572	9.789502	1.115288	-0.235374	0.566571	0.037374	0.076415	-0.721537	0.236937	0.035469	-0.435243	0.489993	0.533425	0.534722
33573	9.684151	0.811739	-0.330034	0.671707	0.013968	0.108696	-0.721604	0.238390	0.029327	-0.443102	0.485213	0.539279	0.526695
33574	9.577383	0.643052	-0.353712	0.593387	0.037000	0.049729	-0.720298	0.242989	0.023085	-0.449725	0.480191	0.544627	0.520139
33575	9.337035	0.624156	-0.265134	0.532602	0.071356	0.031150	-0.720932	0.244594	0.016958	-0.455941	0.475083	0.549086	0.514703
33576	9.575023	0.721711	-0.070494	0.601561	0.159465	0.001857	-0.722148	0.245099	0.007084	-0.463363	0.468066	0.553713	0.509520
33577	9.488896	0.721235	0.010021	0.583653	0.162304	0.016482	-0.721122	0.247691	-0.002114	-0.470808	0.461264	0.557831	0.504381
33578	10.244990	1.292460	-0.304395	0.665553	0.275168	-0.008978	-0.720635	0.245218	-0.016300	-0.479849	0.452202	0.561931	0.499492
33579	9.624467	1.694115	-0.631238	0.562118	0.219129	-0.038534	-0.721138	0.243823	-0.028708	-0.487014	0.444261	0.565633	0.495489
33580	9.284295	1.219175	-0.481511	0.395051	0.288025	-0.138218	-0.722585	0.239247	-0.040457	-0.492361	0.436099	0.567899	0.494863
33581	9.864805	1.852732	-0.470105	0.378733	0.310308	-0.200446	-0.724311	0.233857	-0.053104	-0.497199	0.427106	0.570209	0.495212
33582	10.280679	2.313198	-0.485071	0.397040	0.113857	-0.177907	-0.723461	0.226925	-0.064456	-0.500089	0.420104	0.574472	0.493362
33583	10.051311	2.197845	-0.803342	0.457888	0.104859	-0.091601	-0.726561	0.222247	-0.070669	-0.504200	0.413522	0.578622	0.489876
33584	9.562201	1.437104	-0.782763	0.466011	0.143474	-0.000124	-0.724876	0.218971	-0.077691	-0.509662	0.407527	0.581675	0.485614
33585	9.401519	1.322268	-0.634986	0.475800	0.107700	0.027430	-0.725783	0.219189	-0.084753	-0.515001	0.402057	0.584909	0.480630
33586	9.646640	1.588234	-0.524058	0.389607	0.105559	0.021862	-0.725524	0.217197	-0.091114	-0.519538	0.397399	0.587338	0.476643
33587	9.558405	1.323832	-0.293007	0.284692	0.027633	0.005209	-0.724973	0.215418	-0.096048	-0.522121	0.394368	0.589691	0.473421
33588	9.724954	1.612411	-0.379482	0.137405	-0.018073	-0.023369	-0.724418	0.214804	-0.098358	-0.522751	0.392945	0.591337	0.471854
33589	9.740286	1.580833	-0.563842	0.077081	0.038099	0.041564	-0.723559	0.213406	-0.099446	-0.524138	0.392413	0.591332	0.470763
33590	9.533212	1.524161	-0.208630	0.017487	0.040084	0.071681	-0.724177	0.216904	-0.100212	-0.525398	0.392827	0.590481	0.470082
33591	9.314166	1.230854	0.256600	-0.173502	-0.049321	0.019066	-0.724184	0.219073	-0.097526	-0.523571	0.395476	0.589204	0.471499
33592	9.756001	1.760380	0.142076	-0.330376	-0.077563	0.007976	-0.724884	0.219839	-0.095346	-0.520088	0.399870	0.586797	0.474639
33593	9.415622	1.970088	0.595800	-0.409627	-0.209225	-0.067235	-0.724137	0.220791	-0.088635	-0.513645	0.405421	0.585576	0.478439
33594	9.433525	1.874794	0.459239	-0.639345	-0.256229	-0.101575	-0.726571	0.218451	-0.078274	-0.504419	0.413330	0.582827	0.484801
33595	9.325830	2.029683	0.179244	-0.715609	-0.194145	-0.120182	-0.728168	0.218022	-0.066102	-0.494973	0.421065	0.578741	0.492712
33596	9.586913	2.031260	0.285436	-0.747210	-0.127866	-0.179930	-0.728991	0.213872	-0.051619	-0.485338	0.427719	0.574045	0.501972
33597	10.187498	1.849730	0.124106	-0.872500	-0.114192	-0.215885	-0.732128	0.210451	-0.042453	-0.474280	0.434845	0.568097	0.513062
33598	10.243309	2.035785	-0.214943	-0.761237	-0.089613	-0.231273	-0.732427	0.205078	-0.035419	-0.464185	0.440427	0.563031	0.523022
33599	10.167988	1.824525	-0.515445	-0.614164	-0.036344	-0.143045	-0.733024	0.200188	-0.029344	-0.456793	0.444926	0.558110	0.530937
33600	9.837404	1.683753	-0.513661	-0.645183	-0.096247	-0.203666	-0.735604	0.196678	-0.021464	-0.447749	0.449653	0.553850	0.539058
33601	10.205159	1.885211	-0.719344	-0.717341	-0.087181	-0.165175	-0.736128	0.188044	-0.012366	-0.438457	0.455218	0.548279	0.547652
33602	9.962094	1.701015	-0.600340	-0.642765	-0.158155	-0.106272	-0.736581	0.184338	-0.004093	-0.429646	0.461504	0.543493	0.554107
33603	9.508861	1.792390	-0.664922	-0.455278	-0.167654	-0.003209	-0.737921	0.183525	0.004087	-0.423516	0.467318	0.539854	0.557499
33604	9.433773	1.681401	-0.667668	-0.502268	-0.241547	-0.043592	-0.738246	0.181625	0.013605	-0.415685	0.473885	0.536622	0.560960
33605	9.193243	1.726237	-0.629394	-0.428083	-0.218796	0.095944	-0.735333	0.180829	0.023019	-0.410282	0.481024	0.532669	0.562626
33606	9.333904	1.489530	-0.413969	-0.369716	-0.152034	0.116136	-0.738276	0.184436	0.032483	-0.406379	0.487109	0.528565	0.564093
33607	9.401984	1.683110	-0.417669	-0.358122	-0.147946	0.140057	-0.734444	0.187498	0.039155	-0.402846	0.493281	0.524303	0.565239
33608	9.397763	1.755268	-0.371145	-0.232553	-0.097441	0.213640	-0.733452	0.191191	0.045610	-0.401920	0.498603	0.520284	0.564943
33609	9.694166	1.377545	-0.210775	-0.139682	-0.116720	0.162475	-0.734062	0.197040	0.049666	-0.401108	0.502861	0.517965	0.563876
33610	9.769260	1.698280	-0.296036	-0.059179	-0.107034	0.197552	-0.730536	0.200505	0.054100	-0.401617	0.506693	0.516114	0.561776
33611	9.543164	1.304031	-0.075168	0.031520	-0.129793	0.203162	-0.728911	0.207550	0.056509	-0.402852	0.510119	0.515379	0.558457
33612	9.581836	1.162092	-0.000243	0.014957	-0.082476	0.228734	-0.726853	0.213736	0.058719	-0.404702	0.513372	0.513829	0.555559
33613	9.709682	1.082908	0.050017	-0.013349	-0.046359	0.226802	-0.723638	0.218033	0.060940	-0.406607	0.516443	0.511629	0.553347
33614	9.495362	0.889052	0.150974	-0.057146	0.009985	0.224715	-0.721169	0.224827	0.062334	-0.408581	0.519208	0.508531	0.552161
33615	9.241475	0.756454	0.405989	-0.077590	0.097306	0.273097	-0.718444	0.231770	0.060618	-0.411809	0.521647	0.503907	0.551702
33616	8.990875	0.997236	0.305816	-0.103400	0.072417	0.165712	-0.717818	0.237154	0.059107	-0.413264	0.523482	0.500379	0.552088
33617	10.005497	1.112451	0.582641	-0.152174	0.145982	0.079499	-0.715042	0.239415	0.056105	-0.414066	0.524007	0.496502	0.554483
33618	10.268426	1.516757	0.135817	-0.078512	0.103704	-0.000925	-0.715761	0.239230	0.054259	-0.414238	0.523615	0.494720	0.556315
33619	9.794722	1.676210	-0.111136	0.018935	0.074188	-0.083355	-0.714337	0.237558	0.052724	-0.414298	0.521878	0.495038	0.557619
33620	9.516375	1.777206	-0.621822	0.034507	-0.008579	-0.178681	-0.716567	0.234207	0.051402	-0.412556	0.520034	0.497295	0.558623
33621	9.957570	1.719366	-0.880253	0.084821	-0.000914	-0.215219	-0.717603	0.226755	0.051228	-0.411046	0.517273	0.500363	0.559560
33622	10.335223	1.752008	-0.981123	0.152273	0.034315	-0.159085	-0.718545	0.220773	0.047462	-0.411160	0.514158	0.503366	0.559653
33623	10.390618	1.939470	-1.064100	0.247789	0.084606	-0.080027	-0.718968	0.220370	0.047016	-0.413653	0.510447	0.506170	0.558684
33624	10.126745	2.185597	-1.013978	0.262863	-0.008330	-0.190891	-0.721332	0.216448	0.045660	-0.414085	0.506546	0.511051	0.557469
33625	9.707314	2.052227	-0.975007	0.372557	-0.004383	-0.264203	-0.721102	0.208487	0.043742	-0.414812	0.500880	0.517842	0.555778
33626	9.510932	1.880091	-1.055743	0.421626	0.018059	-0.210999	-0.722902	0.202171	0.038263	-0.416839	0.495094	0.524413	0.553280
33627	9.349789	1.846258	-0.982415	0.398978	0.002233	-0.099144	-0.724230	0.197681	0.035411	-0.419638	0.490792	0.529746	0.549906
33628	9.474285	1.839468	-1.083736	0.282401	-0.041155	-0.075422	-0.724944	0.197468	0.034129	-0.421116	0.488187	0.533873	0.547096
33629	9.391347	1.873519	-1.227759	0.149877	-0.050528	-0.035310	-0.725621	0.195171	0.034275	-0.421565	0.487218	0.536278	0.545259
33630	9.455448	1.587613	-0.920418	0.047834	-0.051575	0.048886	-0.726896	0.195470	0.034448	-0.421991	0.488019	0.536705	0.543791
33631	9.460961	1.761976	-0.904994	-0.056618	-0.051397	0.112943	-0.723829	0.199402	0.035373	-0.422018	0.490397	0.535424	0.542892
33632	9.431202	1.520433	-0.601099	-0.129426	-0.127561	0.065171	-0.723557	0.203318	0.040432	-0.420068	0.493686	0.534401	0.542433
33633	9.540777	2.117966	-0.726797	-0.200023	-0.171493	0.034058	-0.723699	0.202948	0.046112	-0.416522	0.497710	0.533337	0.542536
33634	9.511706	2.181855	-0.773603	-0.210973	-0.136139	-0.002721	-0.724657	0.203702	0.051552	-0.412914	0.501027	0.532148	0.543408
33635	9.337317	2.229221	-0.597685	-0.158939	-0.097241	-0.010047	-0.723887	0.202266	0.057122	-0.410058	0.503398	0.531340	0.544170
33636	9.158431	2.271182	-0.378155	-0.137471	-0.014818	-0.035854	-0.723832	0.200351	0.060968	-0.408097	0.504427	0.530263	0.545739
33637	9.184216	2.419277	-0.223560	-0.046506	0.064221	-0.131196	-0.725242	0.199812	0.060665	-0.406751	0.502796	0.530575	0.547942
33638	9.863669	2.429929	0.069949	-0.076890	0.150445	-0.215649	-0.726191	0.195467	0.058701	-0.405178	0.499601	0.530608	0.551983
33639	10.252274	2.166166	-0.356944	0.094510	0.166593	-0.276789	-0.728542	0.188278	0.053598	-0.404706	0.494108	0.533071	0.554893
33640	9.524467	1.696916	-0.786904	0.269324	0.200138	-0.107920	-0.729799	0.183680	0.048080	-0.408268	0.488669	0.535431	0.554827
33641	9.740438	1.648860	-0.573066	0.265349	0.202088	-0.016127	-0.732399	0.181639	0.037776	-0.412725	0.484150	0.536884	0.554086
33642	10.615329	1.397796	-0.757186	0.127005	0.137020	-0.088635	-0.733852	0.180820	0.031505	-0.414419	0.480749	0.537959	0.554741
33643	10.216297	1.605551	-1.028356	0.131905	0.085114	0.102251	-0.732487	0.182686	0.028209	-0.417633	0.479909	0.537740	0.553269
33644	9.926813	1.469131	-1.011172	-0.056199	-0.024442	0.125829	-0.732832	0.186774	0.027051	-0.418200	0.482121	0.536057	0.552549
33645	9.653363	1.542046	-0.879694	-0.214527	-0.082601	0.026471	-0.731713	0.189621	0.030194	-0.415433	0.485231	0.534129	0.553780
33646	9.773765	1.599878	-0.915222	-0.189786	-0.106109	0.065130	-0.732534	0.191199	0.036393	-0.413152	0.488796	0.532214	0.554195
33647	9.444524	1.448760	-1.046410	-0.141772	-0.090490	0.217414	-0.731286	0.196377	0.041806	-0.413103	0.493420	0.529273	0.552948
33648	9.276771	1.228821	-0.833834	-0.138571	-0.067261	0.197130	-0.729786	0.202133	0.044136	-0.413176	0.497511	0.526287	0.552079
33649	9.485522	1.385676	-0.705349	-0.156893	-0.077876	0.129287	-0.728681	0.205725	0.046758	-0.412120	0.501180	0.523918	0.551801
33650	9.688907	1.411816	-0.592008	-0.145073	-0.118270	0.096394	-0.725847	0.208047	0.051269	-0.410467	0.504804	0.522266	0.551297
33651	9.626027	1.529730	-0.671016	-0.036952	-0.143074	0.105824	-0.725070	0.215364	0.054270	-0.409669	0.507947	0.521968	0.549282
33652	9.568652	1.414704	-0.563337	0.119162	-0.096202	0.192278	-0.724258	0.219821	0.056950	-0.411963	0.510145	0.522051	0.545437
33653	9.695039	1.209485	-0.337511	0.090890	-0.152134	0.096885	-0.722293	0.223869	0.061718	-0.412271	0.512222	0.523298	0.542053
33654	9.698390	1.051044	-0.459446	0.064664	-0.143613	0.140834	-0.720745	0.227882	0.067338	-0.412928	0.514835	0.523676	0.538701
33655	9.764273	0.743589	-0.533964	0.061603	-0.085766	0.190246	-0.718810	0.232901	0.069901	-0.414646	0.517400	0.523058	0.535514
33656	9.583248	0.894848	-0.325719	-0.108649	-0.112359	0.087179	-0.717446	0.238489	0.072788	-0.413267	0.520517	0.521878	0.534710
33657	9.699633	1.080576	-0.311952	-0.175870	-0.116560	0.037563	-0.715161	0.239393	0.077073	-0.410573	0.523758	0.520519	0.534946
33658	9.584249	1.363827	-0.395165	-0.150291	-0.079605	0.033902	-0.715823	0.239010	0.082156	-0.408525	0.526292	0.519167	0.535340
33659	9.549281	1.149149	-0.462892	-0.081624	-0.051853	-0.002757	-0.713558	0.240427	0.084773	-0.407063	0.527625	0.518687	0.535608
33660	9.701152	1.201631	-0.477891	-0.047984	0.015008	0.017431	-0.713806	0.238900	0.086664	-0.406883	0.528143	0.517818	0.536074
33661	9.930253	1.392380	-0.535942	-0.013547	0.012159	-0.028296	-0.716070	0.237871	0.084921	-0.406537	0.527957	0.517805	0.536532
33662	9.702774	1.393236	-0.660283	0.026051	0.050120	0.012040	-0.715503	0.237856	0.085056	-0.407453	0.527432	0.517508	0.536640
33663	9.422603	1.176830	-0.651216	-0.023361	0.070452	0.043011	-0.713418	0.239634	0.083306	-0.408375	0.527431	0.516157	0.537241
33664	9.497098	1.391295	-0.768549	0.027443	0.113419	0.092639	-0.712920	0.242681	0.079666	-0.410819	0.527046	0.514503	0.537343
33665	9.562130	1.522595	-0.828098	0.087520	0.119897	0.012034	-0.714812	0.244078	0.075238	-0.413075	0.525273	0.514263	0.537579
33666	9.687371	1.536453	-0.842354	0.130396	0.131400	-0.028245	-0.712850	0.243628	0.072074	-0.415468	0.522604	0.514818	0.537805
33667	9.805833	1.524508	-1.098077	0.142525	0.123731	-0.053885	-0.713170	0.243051	0.066374	-0.417607	0.519641	0.515830	0.538049
33668	10.409360	1.735393	-1.046807	0.127017	0.088755	-0.082134	-0.714886	0.241722	0.061774	-0.418942	0.516883	0.517258	0.538296
33669	9.946760	1.828799	-1.077208	0.172661	0.057231	-0.082082	-0.716870	0.240444	0.059162	-0.420370	0.514076	0.519450	0.537761
33670	9.473948	1.384251	-0.953725	0.228405	0.094046	-0.055597	-0.716896	0.239792	0.054872	-0.423069	0.510678	0.521625	0.536776
33671	9.680939	1.597847	-1.076019	0.209745	0.056033	-0.064671	-0.717484	0.238604	0.049986	-0.425021	0.507735	0.524040	0.535672
33672	9.820690	1.611513	-1.083572	0.153416	-0.016890	-0.042610	-0.717630	0.237571	0.047656	-0.425924	0.506278	0.526206	0.534209
33673	9.733377	1.559453	-1.133788	0.014679	-0.017202	-0.030981	-0.716770	0.236691	0.047734	-0.425468	0.506127	0.526822	0.534108
33674	9.531171	1.414178	-1.045045	-0.026210	-0.001278	0.011974	-0.717781	0.238692	0.048294	-0.425293	0.506609	0.526376	0.534229
33675	9.527464	1.539095	-0.954717	-0.032511	-0.001769	0.051441	-0.717390	0.240475	0.046985	-0.425391	0.507566	0.525531	0.534075
33676	9.580966	1.684207	-0.953356	-0.037798	-0.018913	0.061587	-0.717667	0.241242	0.049019	-0.425442	0.508856	0.524607	0.533716
33677	9.546633	1.558661	-0.977046	-0.119566	-0.089876	0.020221	-0.715687	0.243339	0.052532	-0.423379	0.511161	0.523908	0.533840
33678	9.700942	1.698880	-1.025383	-0.105532	-0.070456	0.065234	-0.715944	0.243327	0.055792	-0.422231	0.513609	0.522652	0.533632
33679	9.523829	1.741935	-0.888039	-0.039370	-0.063988	0.076336	-0.715419	0.248340	0.058935	-0.421839	0.515533	0.522020	0.532704
33680	9.487853	1.576040	-0.795985	-0.006925	-0.035174	0.054299	-0.713157	0.249110	0.060095	-0.421951	0.516654	0.521623	0.531917
33681	9.603767	1.716251	-0.823562	-0.010699	-0.016397	0.048805	-0.714571	0.250727	0.062760	-0.422047	0.517530	0.521184	0.531419
33682	9.554806	1.816175	-0.654407	0.005382	-0.030262	0.002073	-0.714321	0.253569	0.063360	-0.421781	0.517950	0.521416	0.530994
33683	9.502767	1.727041	-0.491202	-0.049570	-0.034909	-0.103570	-0.714465	0.254253	0.064113	-0.419652	0.517741	0.522301	0.532013
33684	9.882963	1.659432	-0.532432	-0.138429	-0.020666	-0.213803	-0.715526	0.248808	0.064066	-0.415696	0.517003	0.523151	0.534994
33685	9.646586	1.656620	-0.559843	-0.122068	-0.030204	-0.147744	-0.718268	0.244887	0.068663	-0.412384	0.516860	0.523662	0.537190
33686	9.896036	1.644681	-0.704520	-0.139415	0.055273	-0.190075	-0.719873	0.237990	0.069097	-0.409446	0.515542	0.523606	0.540747
33687	9.548347	1.487371	-0.726360	-0.128499	0.091977	-0.127821	-0.720113	0.233490	0.067117	-0.407553	0.514320	0.522816	0.544095
33688	9.179570	1.407212	-0.703429	-0.146376	0.120653	-0.115149	-0.723779	0.231751	0.065626	-0.406025	0.513113	0.521358	0.547763
33689	9.755205	1.481685	-0.772782	-0.316087	0.096597	-0.164854	-0.723468	0.229187	0.065038	-0.401832	0.512954	0.518823	0.553383
33690	9.981894	1.440749	-0.733216	-0.253487	0.056696	-0.146272	-0.725814	0.224493	0.064766	-0.398168	0.512957	0.516992	0.557724
33691	10.122139	1.473063	-0.685108	-0.245129	0.084896	-0.109560	-0.728039	0.221516	0.064601	-0.395175	0.512894	0.514722	0.561994
33692	9.895478	1.421266	-0.681800	-0.252740	0.027200	-0.115046	-0.731215	0.216192	0.065715	-0.391539	0.513514	0.512776	0.565740
33693	9.737197	1.489357	-0.612633	-0.282467	-0.008812	-0.127914	-0.730463	0.214063	0.067841	-0.386977	0.514586	0.510967	0.569528
33694	9.809961	1.614845	-0.604874	-0.196003	-0.056447	-0.104693	-0.733500	0.211142	0.072646	-0.383163	0.515791	0.510180	0.571719
33695	9.664401	1.534653	-0.696574	-0.081996	-0.076982	-0.012728	-0.732475	0.210264	0.075556	-0.381278	0.517260	0.509969	0.571840
33696	9.613062	1.377760	-0.724664	-0.056879	-0.066835	0.001030	-0.731731	0.208709	0.077719	-0.379997	0.518587	0.509752	0.571685
33697	9.673597	1.481700	-0.731081	0.010584	-0.069004	0.096623	-0.730889	0.210864	0.080396	-0.380411	0.520385	0.509391	0.570094
33698	9.593835	1.233905	-0.657248	-0.004776	-0.075117	0.137837	-0.730080	0.215471	0.082943	-0.381143	0.522799	0.508406	0.568274
33699	9.697554	1.340312	-0.689419	0.079081	-0.053289	0.262796	-0.729604	0.222630	0.083387	-0.384328	0.525585	0.506939	0.564858
33700	9.514189	1.346884	-0.721167	0.109674	-0.054110	0.243548	-0.726596	0.230632	0.083435	-0.387657	0.527931	0.505965	0.561258
33701	9.744107	1.459914	-0.951258	0.115633	-0.032890	0.259187	-0.723046	0.241826	0.085660	-0.391371	0.530146	0.504755	0.557671
33702	9.667071	1.138379	-0.805541	0.222486	-0.066282	0.288745	-0.720066	0.251719	0.085260	-0.396247	0.532162	0.504617	0.552408
33703	9.536508	0.905922	-0.763525	0.271127	-0.050278	0.326369	-0.717485	0.259347	0.084296	-0.402148	0.533981	0.504492	0.546469
33704	9.651956	0.603043	-0.663534	0.324810	0.051345	0.441904	-0.713566	0.271781	0.081637	-0.410914	0.535353	0.502817	0.540114
33705	10.178267	0.573197	-0.523987	0.220156	0.043932	0.325295	-0.708822	0.284212	0.075853	-0.417164	0.536469	0.501291	0.535614
33706	10.139442	1.164185	-0.808546	0.012473	-0.078174	0.097607	-0.707649	0.291689	0.075460	-0.417549	0.538282	0.500985	0.533779
33707	9.618992	1.067786	-0.760724	0.036311	-0.118783	0.034276	-0.704811	0.293588	0.079802	-0.417059	0.539727	0.501955	0.531787
33708	9.497388	0.643766	-0.725123	-0.069819	-0.117933	-0.037600	-0.704504	0.293976	0.083507	-0.414698	0.541297	0.502545	0.531480
33709	9.599259	0.671157	-0.651457	0.009168	-0.056106	0.002858	-0.704495	0.294057	0.084787	-0.414216	0.541983	0.503029	0.530699
33710	9.978419	0.939509	-0.968245	-0.088905	-0.095651	-0.068722	-0.704019	0.291624	0.087322	-0.411543	0.543148	0.503572	0.531072
33711	9.688630	1.020698	-1.082485	-0.048948	-0.076639	-0.081575	-0.703117	0.289308	0.090285	-0.409320	0.543677	0.504524	0.531346
33712	9.643209	0.956972	-1.008736	-0.065891	-0.039621	-0.068840	-0.706196	0.288499	0.093098	-0.407450	0.544053	0.504841	0.532096
33713	9.655630	1.058672	-1.003707	-0.182436	-0.033451	-0.151639	-0.705711	0.285745	0.096321	-0.403454	0.544491	0.504774	0.534750
33714	9.771365	1.167490	-1.041143	-0.153292	-0.029958	-0.087315	-0.706499	0.282479	0.098674	-0.400526	0.545274	0.504270	0.536626
33715	9.727197	1.196015	-1.155251	-0.090209	-0.041364	-0.053232	-0.707302	0.279569	0.099633	-0.398493	0.546032	0.504174	0.537458
33716	9.724444	1.138095	-1.174850	-0.083126	-0.051942	-0.061470	-0.708648	0.275996	0.102539	-0.396380	0.546742	0.504308	0.538172
33717	9.543144	1.159886	-1.257302	-0.074739	-0.052550	-0.021118	-0.706921	0.275803	0.105910	-0.394739	0.547818	0.504116	0.538464
33718	9.732368	1.234389	-1.126207	-0.056846	-0.042445	-0.036640	-0.707312	0.274149	0.107511	-0.393270	0.548467	0.504181	0.538817
33719	9.678953	1.137905	-1.136917	0.011058	-0.072715	-0.026394	-0.706170	0.274077	0.108629	-0.392306	0.549027	0.505128	0.538062
33720	9.666358	1.102362	-1.192234	-0.016109	-0.080651	-0.015434	-0.704740	0.274360	0.111183	-0.391126	0.549976	0.505699	0.537416
33721	9.582071	1.066281	-1.169993	-0.035225	-0.078761	-0.046696	-0.705832	0.272157	0.112472	-0.389373	0.550755	0.506416	0.537216
33722	9.649808	1.128754	-1.162457	-0.049903	-0.075143	-0.013672	-0.705226	0.270849	0.115501	-0.387893	0.551922	0.506558	0.536955
33723	9.712616	1.225600	-1.183499	-0.097095	-0.051585	-0.035794	-0.705215	0.271052	0.117214	-0.385847	0.552994	0.506274	0.537593
33724	9.659086	1.190292	-1.234869	-0.096957	-0.038920	-0.032163	-0.706449	0.270044	0.120563	-0.384012	0.553944	0.505828	0.538348
33725	9.596570	1.197814	-1.220404	-0.064245	-0.014669	-0.008293	-0.705571	0.269332	0.123060	-0.382996	0.554639	0.505305	0.538848
33726	9.686036	1.274695	-1.213587	-0.080957	-0.036087	-0.049550	-0.705261	0.267307	0.123214	-0.381176	0.555256	0.505199	0.539601
33727	9.636714	1.350860	-1.080807	-0.040569	-0.023612	-0.044897	-0.704378	0.265763	0.125092	-0.379936	0.555488	0.505402	0.540046
33728	9.645470	1.120630	-1.097128	-0.087916	-0.058880	-0.068827	-0.705214	0.265570	0.126363	-0.377599	0.556204	0.505606	0.540758
33729	9.664517	1.323335	-1.212465	-0.104272	-0.022790	-0.101915	-0.705146	0.261588	0.128380	-0.375042	0.556324	0.505741	0.542285
33730	9.597121	1.379777	-1.226485	-0.077114	0.015507	-0.081742	-0.705666	0.258271	0.128744	-0.373432	0.556016	0.505637	0.543807
33731	9.686852	1.356194	-1.143035	-0.033681	0.014408	-0.065121	-0.707336	0.256808	0.129801	-0.372434	0.555567	0.505843	0.544758
33732	9.631119	1.449812	-1.222469	0.014037	0.036142	-0.061391	-0.708449	0.254989	0.129131	-0.372263	0.554559	0.506347	0.545433
33733	9.664889	1.361708	-1.180827	0.030718	0.020819	-0.052164	-0.708602	0.255054	0.127862	-0.372186	0.553688	0.507061	0.545707
33734	9.626048	1.396627	-1.232288	0.009848	0.013078	-0.044856	-0.708858	0.253044	0.127880	-0.371918	0.553126	0.507508	0.546044
33735	9.640617	1.464625	-1.246883	0.027241	0.001874	-0.042955	-0.709430	0.253087	0.127180	-0.371710	0.552580	0.508222	0.546075
33736	9.583976	1.389777	-1.061672	0.033600	0.003776	-0.044800	-0.709131	0.251125	0.126062	-0.371612	0.551941	0.508999	0.546064
33737	9.713672	1.496924	-1.162445	0.040759	-0.014175	-0.083252	-0.711539	0.251714	0.126547	-0.370953	0.551054	0.510419	0.546083
33738	9.617486	1.448471	-1.115684	0.024840	-0.028348	-0.061267	-0.710222	0.249044	0.127784	-0.370247	0.550663	0.511516	0.545929
33739	9.636566	1.514534	-1.169109	0.005282	-0.012908	-0.041130	-0.709914	0.247435	0.128247	-0.369672	0.550451	0.512070	0.546013
33740	9.660572	1.624279	-1.227264	0.034478	0.007543	-0.045671	-0.710173	0.245705	0.128425	-0.369608	0.549757	0.512833	0.546040
33741	9.645355	1.474488	-1.261489	0.029466	0.023203	-0.030137	-0.711468	0.246913	0.127663	-0.369789	0.549082	0.513262	0.546193
33742	9.616815	1.595987	-1.264460	0.020595	-0.012631	-0.015402	-0.710746	0.245224	0.126700	-0.369700	0.549017	0.513694	0.545913
33743	9.603305	1.609064	-1.147924	0.047420	-0.023385	-0.037351	-0.711032	0.245242	0.126421	-0.369520	0.548640	0.514742	0.545426
33744	9.602337	1.588807	-1.263966	0.053879	-0.009813	-0.002500	-0.711456	0.246312	0.128192	-0.369961	0.548434	0.515369	0.544742
33745	9.641085	1.424782	-1.169863	0.098280	-0.016560	0.015934	-0.710170	0.245419	0.128407	-0.370993	0.548153	0.516331	0.543411
33746	9.598087	1.478088	-1.143752	0.018847	-0.059110	-0.008010	-0.709907	0.246862	0.128211	-0.370484	0.548679	0.517007	0.542583
33747	9.587975	1.425326	-1.182366	0.045504	-0.014997	-0.008041	-0.710746	0.246819	0.129350	-0.370697	0.548522	0.517639	0.541993
33748	9.583265	1.469070	-1.186736	0.034961	-0.010194	-0.026415	-0.710624	0.248128	0.129006	-0.370670	0.548208	0.518327	0.541672
33749	9.645782	1.478620	-1.208336	0.079281	0.014705	-0.013507	-0.708764	0.247048	0.129912	-0.371507	0.547419	0.519159	0.541099
33750	9.570643	1.431135	-1.244484	0.059133	0.003705	-0.013555	-0.710904	0.247845	0.128991	-0.372025	0.546909	0.519862	0.540585
33751	9.549516	1.552259	-1.223580	0.068542	0.036379	-0.006232	-0.709928	0.246851	0.125519	-0.373049	0.546039	0.520332	0.540306
33752	9.467659	1.640516	-1.251345	0.106847	0.069832	-0.013555	-0.710944	0.247019	0.122422	-0.374781	0.544448	0.521061	0.540010
33753	9.561928	1.785686	-1.275664	0.114017	0.084945	-0.019944	-0.710965	0.247805	0.121055	-0.376652	0.542559	0.521806	0.539890
33754	10.031456	1.636656	-1.260378	0.097138	0.074963	-0.035480	-0.711421	0.247992	0.117387	-0.378082	0.540757	0.522616	0.539915
33755	9.861428	1.454842	-1.356657	0.119355	-0.023806	-0.016999	-0.710731	0.249415	0.117470	-0.378902	0.540027	0.524202	0.538531
33756	9.616118	1.499645	-1.313373	0.054770	-0.009929	0.030522	-0.710734	0.249163	0.116746	-0.379699	0.540148	0.524483	0.537575
33757	9.603806	1.363605	-1.289644	-0.021075	-0.050829	0.071705	-0.709903	0.250850	0.117269	-0.379673	0.541703	0.523800	0.536694
33758	9.595115	1.385727	-1.487248	-0.115104	-0.057240	0.044918	-0.709054	0.252432	0.119910	-0.378293	0.543763	0.522461	0.536889
33759	9.700809	1.390436	-1.532235	-0.231222	-0.003023	0.145561	-0.707792	0.254473	0.121867	-0.377268	0.547162	0.518344	0.538147
33760	9.624898	1.608397	-1.470002	-0.228410	-0.043820	0.119043	-0.705420	0.259144	0.125537	-0.375576	0.550687	0.514857	0.539082
33761	9.595821	1.608881	-1.490651	-0.201711	-0.060735	0.092505	-0.705667	0.258810	0.129486	-0.373678	0.553906	0.512054	0.539772
33762	9.412645	1.537074	-1.464944	-0.142691	-0.010847	0.070467	-0.704238	0.259898	0.133224	-0.372722	0.555919	0.509752	0.540542
33763	9.455599	1.450378	-1.172421	-0.127777	-0.057929	-0.052379	-0.702941	0.258812	0.134419	-0.370095	0.557060	0.509325	0.541573
33764	9.467028	1.783084	-1.392908	-0.248153	-0.119617	-0.030443	-0.702899	0.258964	0.140095	-0.365762	0.559978	0.507801	0.542938
33765	9.563667	1.708792	-1.329372	-0.273264	-0.037098	-0.054470	-0.701706	0.256861	0.144485	-0.361670	0.561908	0.505655	0.545680
33766	9.862368	1.623931	-1.307279	-0.280609	-0.024889	-0.057204	-0.705578	0.252950	0.149236	-0.357611	0.563732	0.503345	0.548602
33767	9.523958	1.359864	-1.330162	-0.151836	-0.000806	0.103466	-0.703854	0.251973	0.151000	-0.356969	0.565953	0.500459	0.549372
33768	9.327018	1.360115	-1.245498	-0.152341	-0.011267	0.154825	-0.703297	0.254938	0.154864	-0.356804	0.568821	0.497042	0.549620
33769	9.678905	1.286769	-1.205995	-0.170254	-0.011563	0.099803	-0.703059	0.258122	0.154353	-0.355798	0.571238	0.494053	0.550460
33770	9.769490	1.280526	-1.330200	-0.091333	0.008510	0.037544	-0.701345	0.258265	0.156754	-0.355233	0.572270	0.492498	0.551147
33771	9.532080	1.220985	-1.466641	-0.081580	0.001561	0.060447	-0.701098	0.262723	0.159581	-0.354936	0.573517	0.490830	0.551529
33772	9.674653	1.229035	-1.418779	-0.095787	0.034410	0.004429	-0.699985	0.263349	0.158193	-0.354205	0.573964	0.489419	0.552786
33773	9.667979	1.203724	-1.336566	-0.007959	0.007280	0.007394	-0.701246	0.262896	0.159027	-0.354226	0.574106	0.489127	0.552884
33774	9.692006	1.218311	-1.351863	-0.021278	0.026070	-0.013759	-0.701100	0.262866	0.159590	-0.354064	0.573942	0.488802	0.553445
33775	9.577348	1.229562	-1.226725	0.013137	0.045219	-0.028423	-0.701102	0.261817	0.157541	-0.354306	0.573165	0.488883	0.554024
33776	9.678504	1.289912	-1.259101	0.042017	0.062709	-0.044880	-0.703093	0.261112	0.154966	-0.354891	0.571834	0.489363	0.554601
33777	9.702673	1.279858	-1.245577	0.069222	0.063177	-0.053999	-0.705087	0.260952	0.152991	-0.355668	0.570208	0.490226	0.555015
33778	9.685021	1.217934	-1.320202	0.114024	0.099971	-0.024625	-0.705808	0.261442	0.152037	-0.357653	0.568152	0.490996	0.555167
33779	9.668631	1.095267	-1.206859	0.111641	0.123246	-0.013676	-0.705556	0.260685	0.146887	-0.359951	0.565949	0.491429	0.555549
33780	9.784517	1.069673	-1.167880	0.058637	0.073500	-0.041205	-0.707560	0.260854	0.144083	-0.360873	0.564401	0.491968	0.556048
33781	9.726252	1.139811	-0.943015	-0.023263	-0.008832	-0.015535	-0.706432	0.260462	0.142914	-0.360335	0.564618	0.491862	0.556270
33782	9.650663	1.463843	-1.194122	-0.057992	-0.001462	-0.013750	-0.706422	0.259070	0.141977	-0.359521	0.565001	0.491348	0.556862
33783	9.675531	1.472080	-1.098377	-0.106533	-0.034346	-0.046815	-0.707227	0.258035	0.145745	-0.357439	0.565790	0.490851	0.557839
33784	9.667851	1.336334	-1.098975	-0.038781	-0.016310	-0.012786	-0.706351	0.256663	0.147068	-0.356686	0.566225	0.490624	0.558079
33785	9.689500	1.382591	-1.123638	-0.022745	-0.052642	0.009337	-0.708329	0.257210	0.148254	-0.356001	0.567167	0.490551	0.557624
33786	9.628866	1.361749	-1.164986	0.002934	-0.039892	0.010266	-0.707040	0.256835	0.149635	-0.355755	0.567785	0.490706	0.557015
33787	9.654846	1.318581	-1.214550	-0.019205	-0.057903	0.004743	-0.707753	0.258339	0.151436	-0.355009	0.568715	0.490760	0.556495
33788	9.616043	1.353434	-1.261182	0.001088	-0.049086	0.010270	-0.708306	0.258141	0.152704	-0.354655	0.569443	0.490963	0.555797
33789	9.666365	1.216983	-1.239798	-0.004020	-0.040620	0.023082	-0.705045	0.258582	0.154401	-0.354457	0.570253	0.490851	0.555191
33790	9.696326	1.307634	-1.143706	-0.014351	-0.064322	0.050651	-0.706039	0.259947	0.156196	-0.354224	0.571657	0.490526	0.554183
33791	9.601967	1.343112	-1.207581	0.039603	-0.057249	0.083761	-0.705477	0.261289	0.157975	-0.355035	0.572933	0.490316	0.552529
33792	9.552136	1.253632	-1.380219	0.034345	-0.027635	0.019442	-0.704630	0.261822	0.158567	-0.355369	0.573278	0.490624	0.551683
33793	9.605083	1.282644	-1.401334	0.014157	-0.012615	0.015724	-0.704094	0.263848	0.158122	-0.355573	0.573575	0.490595	0.551268
33794	9.605803	1.256992	-1.297660	0.024823	-0.000846	0.002879	-0.702388	0.264169	0.159826	-0.355879	0.573528	0.490798	0.550939
33795	9.643857	1.194182	-1.335726	0.020142	0.012623	-0.037528	-0.702960	0.264083	0.158834	-0.355815	0.572982	0.491264	0.551133
33796	9.595603	1.267799	-1.374506	0.013174	0.020162	-0.024707	-0.704792	0.261942	0.156167	-0.355913	0.572494	0.491530	0.551339
33797	9.605696	1.286450	-1.324035	0.024421	0.050992	-0.017387	-0.705648	0.262262	0.155771	-0.356497	0.571693	0.491539	0.551785
33798	9.654094	1.295507	-1.301631	0.013202	0.033976	-0.024709	-0.705219	0.262228	0.156331	-0.356703	0.571076	0.491677	0.552168
33799	9.640149	1.284956	-1.231128	-0.012995	0.051803	-0.013781	-0.704948	0.262293	0.154916	-0.356908	0.570567	0.491223	0.552965
33800	9.687812	1.348959	-1.326699	0.006847	0.070710	0.008268	-0.705973	0.263308	0.152156	-0.357788	0.569892	0.490674	0.553578
33801	9.676351	1.355334	-1.253763	-0.015724	0.023983	-0.010052	-0.707091	0.262717	0.152838	-0.357728	0.569747	0.490347	0.554057
33802	9.654281	1.295180	-1.277485	0.011587	0.042749	-0.017385	-0.706539	0.262785	0.151278	-0.358092	0.569106	0.490330	0.554496
33803	9.664334	1.352923	-1.248498	0.029687	0.026450	-0.022817	-0.706824	0.262803	0.150999	-0.358431	0.568482	0.490633	0.554648
33804	9.654592	1.197076	-1.196008	0.050166	0.014517	-0.009020	-0.706256	0.262119	0.150100	-0.359048	0.567959	0.491151	0.554326
33805	9.674024	1.284473	-1.213074	0.020961	-0.000393	-0.004447	-0.706846	0.263194	0.148898	-0.359231	0.567877	0.491338	0.554125
33806	9.669345	1.303774	-1.203111	-0.002496	-0.002930	0.008359	-0.708541	0.262810	0.148465	-0.359293	0.568077	0.491223	0.553983
33807	9.703105	1.274225	-1.187657	-0.015525	0.004103	-0.000850	-0.706844	0.262655	0.148156	-0.359147	0.568242	0.490931	0.554166
33808	9.693954	1.234414	-1.107862	-0.028255	-0.003452	0.002801	-0.708401	0.263347	0.149206	-0.358836	0.568591	0.490582	0.554320
33809	9.650400	1.283816	-1.151806	-0.020739	0.018290	0.008284	-0.706252	0.261696	0.149932	-0.358875	0.568725	0.490023	0.554652
