# Supplementary material for: Identification of Haptic Based Guiding Using Hard Reins
Source: PLoS One. 2015 Jul 22;10(7):e0132020. doi: 10.1371/journal.pone.0132020 (PMC4511788; doi:10.1371/journal.pone.0132020)
Supplement: S9 File — (ZIP) [file pone.0132020.s009.zip › Exp2_MotionData2/Subject10/path2/T7/gh7.txt]

// Start Time: 0
// Sample rate: 25.0Hz
// Scenario: 4.9
// Firmware Version: 2.6.1
Counter	Acc_X	Acc_Y	Acc_Z	Gyr_X	Gyr_Y	Gyr_Z	Mag_X	Mag_Y	Mag_Z	Quat_w	Quat_x	Quat_y	Quat_z
33283	0.170876	-9.245511	-3.178051	0.032361	0.021677	0.010279	0.209692	0.874904	0.171900	0.577471	-0.815659	-0.034303	0.007193
33284	0.130789	-9.438290	-3.238745	0.056969	0.034485	0.006701	0.210361	0.874202	0.170847	0.578480	-0.814965	-0.033850	0.006855
33285	0.173966	-9.384723	-3.079146	0.057155	0.028960	-0.008059	0.209567	0.874891	0.170461	0.579627	-0.814160	-0.033676	0.006448
33286	0.212481	-9.364820	-2.910459	0.098452	0.019836	-0.017066	0.209048	0.876233	0.167455	0.581302	-0.812964	-0.033773	0.006101
33287	0.236640	-9.374347	-2.895963	0.113430	0.010697	-0.024358	0.207199	0.877873	0.165377	0.583357	-0.811480	-0.034066	0.005843
33288	0.381278	-9.366622	-2.832087	-0.033829	-0.009485	0.002619	0.209456	0.878106	0.163919	0.582858	-0.811831	-0.034202	0.006112
33289	0.372006	-9.446114	-2.852494	-0.081155	-0.019563	0.013473	0.208269	0.877160	0.163666	0.581734	-0.812630	-0.034260	0.006647
33290	0.354384	-9.292460	-2.941729	-0.025179	-0.009465	0.004505	0.208126	0.876777	0.166154	0.581375	-0.812880	-0.034363	0.006943
33291	0.318697	-9.393596	-2.943481	0.072991	-0.013041	-0.003295	0.208260	0.877044	0.165630	0.582765	-0.811871	-0.034600	0.007280
33292	0.308804	-9.340645	-2.933228	0.071073	-0.009353	0.010530	0.209460	0.878097	0.163002	0.583968	-0.811003	-0.034587	0.007709
33293	0.255918	-9.377109	-3.011055	0.025602	-0.013076	0.004769	0.209070	0.878902	0.161043	0.584584	-0.810550	-0.034702	0.008107
33294	0.212764	-9.427637	-2.985759	0.028328	-0.009445	-0.002605	0.210268	0.878875	0.159724	0.585095	-0.810170	-0.034911	0.008355
33295	0.241516	-9.389037	-2.972946	0.025748	-0.020423	-0.007217	0.208678	0.879981	0.159214	0.585708	-0.809706	-0.035304	0.008734
33296	0.178686	-9.360421	-3.011542	0.011667	-0.011298	-0.004537	0.208830	0.877771	0.157117	0.585947	-0.809519	-0.035569	0.008978
33297	0.229329	-9.360105	-2.948647	-0.007502	-0.000368	-0.012033	0.209490	0.877225	0.157897	0.586033	-0.809446	-0.035809	0.008956
33298	0.245910	-9.297508	-2.947614	-0.005758	-0.020469	-0.011995	0.209613	0.879006	0.158420	0.585984	-0.809456	-0.036304	0.009247
33299	0.212400	-9.350637	-2.984682	-0.007640	-0.007646	0.000897	0.210145	0.879130	0.157762	0.586056	-0.809396	-0.036419	0.009496
33300	0.212611	-9.393826	-2.949276	-0.019795	-0.013160	-0.004691	0.209214	0.879420	0.158424	0.585784	-0.809576	-0.036714	0.009746
33301	0.245792	-9.273528	-2.971286	0.008165	-0.002163	-0.008263	0.209755	0.877763	0.157372	0.586115	-0.809327	-0.036909	0.009812
33302	0.207553	-9.340636	-2.871755	0.050266	0.012482	-0.011763	0.210014	0.879670	0.156978	0.586997	-0.808686	-0.037003	0.009614
33303	0.241543	-9.393767	-2.949005	0.032682	0.021631	-0.004478	0.209489	0.879939	0.155935	0.587741	-0.808155	-0.036851	0.009360
33304	0.255983	-9.386372	-2.905554	0.029140	0.021640	0.001041	0.208438	0.879936	0.154504	0.588284	-0.807772	-0.036635	0.009149
33305	0.217514	-9.408008	-2.877408	0.043260	0.016141	-0.008109	0.209497	0.880195	0.154233	0.589193	-0.807113	-0.036603	0.008951
33306	0.260682	-9.359844	-2.890734	0.048387	0.021661	0.001137	0.209899	0.879909	0.153445	0.590046	-0.806502	-0.036380	0.008754
33307	0.294608	-9.393233	-2.823666	0.064310	0.027129	-0.011709	0.210305	0.880158	0.151478	0.591300	-0.805592	-0.036273	0.008350
33308	0.241622	-9.408008	-2.891587	0.101065	0.014371	-0.011504	0.210446	0.880683	0.149514	0.592996	-0.804344	-0.036331	0.008159
33309	0.231946	-9.398140	-2.814717	0.155425	0.016233	-0.018616	0.207942	0.881232	0.146916	0.595699	-0.802341	-0.036446	0.007918
33310	0.304843	-9.513124	-2.707619	0.151873	0.030891	-0.003884	0.209149	0.883358	0.142196	0.598213	-0.800484	-0.036176	0.007589
33311	0.266271	-9.513111	-2.681571	0.053800	0.023478	0.001167	0.208625	0.884710	0.140106	0.599280	-0.799700	-0.035903	0.007394
33312	0.256305	-9.445822	-2.699926	-0.005703	0.017002	-0.004665	0.206517	0.884445	0.138552	0.599259	-0.799721	-0.035836	0.007166
33313	0.248676	-9.358949	-2.621956	-0.014488	0.012422	-0.002862	0.208764	0.884425	0.139189	0.599223	-0.799752	-0.035768	0.007052
33314	0.294748	-9.416803	-2.679954	-0.010943	0.005120	-0.004674	0.208226	0.884718	0.140502	0.599109	-0.799834	-0.035844	0.007010
33315	0.280159	-9.392950	-2.732571	-0.009265	0.020665	-0.002845	0.209157	0.884429	0.139971	0.599158	-0.799807	-0.035676	0.006768
33316	0.285102	-9.416872	-2.694449	-0.039007	0.006928	-0.000204	0.208365	0.883076	0.140500	0.598595	-0.800229	-0.035664	0.006731
33317	0.309473	-9.474803	-2.762254	-0.012745	0.012448	-0.000075	0.208086	0.884464	0.142205	0.598578	-0.800247	-0.035551	0.006651
33318	0.304455	-9.428699	-2.646421	-0.005767	0.016113	0.003642	0.208628	0.882941	0.140891	0.598554	-0.800275	-0.035362	0.006536
33319	0.338396	-9.467041	-2.620234	0.017890	0.017971	0.004685	0.207035	0.884189	0.140904	0.599030	-0.799931	-0.035104	0.006445
33320	0.367613	-9.527146	-2.623205	0.003089	0.012466	0.000931	0.209148	0.884718	0.141542	0.599145	-0.799850	-0.035000	0.006362
33321	0.309207	-9.411666	-2.593323	-0.034747	0.006969	0.015506	0.209420	0.883750	0.140754	0.598771	-0.800141	-0.034710	0.006536
33322	0.285206	-9.435875	-2.622694	-0.014572	0.001497	0.011926	0.209143	0.884048	0.142850	0.598594	-0.800278	-0.034564	0.006748
33323	0.217838	-9.464805	-2.599722	0.022315	0.008806	0.000102	0.208349	0.884192	0.142726	0.599138	-0.799874	-0.034489	0.006751
33324	0.203374	-9.464801	-2.590254	0.017927	-0.002162	0.002865	0.208090	0.883914	0.141943	0.599480	-0.799615	-0.034527	0.006935
33325	0.232106	-9.423967	-2.627824	-0.012743	-0.000360	0.002706	0.209152	0.883082	0.141934	0.599456	-0.799631	-0.034523	0.007096
33326	0.232226	-9.450519	-2.652203	0.038018	0.008837	0.002951	0.209943	0.884706	0.141274	0.600126	-0.799133	-0.034424	0.007119
33327	0.212839	-9.431456	-2.695328	0.057347	0.014314	-0.008036	0.208885	0.884988	0.140890	0.601231	-0.798304	-0.034404	0.006968
33328	0.246599	-9.431289	-2.666203	0.062565	0.023471	-0.004331	0.208630	0.884702	0.139321	0.602302	-0.797505	-0.034241	0.006686
33329	0.249482	-9.532460	-2.701205	0.067766	0.027157	0.004924	0.208241	0.885910	0.136707	0.603573	-0.796562	-0.033857	0.006495
33330	0.232354	-9.479557	-2.700622	0.027523	0.021616	0.000111	0.209172	0.885755	0.135914	0.604083	-0.796186	-0.033651	0.006273
33331	0.292806	-9.512794	-2.604497	-0.023266	0.023411	0.008160	0.209177	0.885473	0.135128	0.603894	-0.796346	-0.033272	0.006120
33332	0.256234	-9.426193	-2.589219	-0.049543	0.028851	0.004321	0.208768	0.885772	0.137226	0.603180	-0.796905	-0.032922	0.005783
33333	0.268288	-9.426186	-2.593908	-0.006621	0.017014	0.002711	0.209690	0.885772	0.138266	0.603250	-0.796861	-0.032704	0.005677
33334	0.314314	-9.469184	-2.529263	-0.016235	0.019756	0.006353	0.208900	0.885231	0.137879	0.603060	-0.797017	-0.032427	0.005531
33335	0.309325	-9.435646	-2.569651	-0.014512	0.014277	0.006369	0.209691	0.884820	0.138658	0.603001	-0.797072	-0.032187	0.005505
33336	0.304577	-9.449994	-2.541088	-0.003884	0.016086	-0.004655	0.208898	0.884148	0.138926	0.603007	-0.797071	-0.032128	0.005292
33337	0.304669	-9.469219	-2.534155	0.015219	0.005186	0.013918	0.208897	0.884965	0.138664	0.603416	-0.796770	-0.031875	0.005519
33338	0.266195	-9.493582	-2.599674	-0.002318	0.003342	0.015678	0.209820	0.884282	0.139704	0.603436	-0.796762	-0.031645	0.005756
33339	0.285340	-9.462172	-2.572648	-0.012830	0.019778	0.013753	0.211008	0.885088	0.139694	0.603406	-0.796802	-0.031223	0.005730
33340	0.285453	-9.483630	-2.515331	-0.026787	0.008791	0.013699	0.210608	0.885913	0.139698	0.603040	-0.797089	-0.030963	0.005841
33341	0.266153	-9.483891	-2.580333	-0.014385	-0.000375	-0.002836	0.210085	0.884550	0.139440	0.602973	-0.797135	-0.031049	0.005934
33342	0.237118	-9.462301	-2.582702	-0.007496	0.005136	0.006417	0.210877	0.884409	0.139957	0.602913	-0.797184	-0.030946	0.006027
33343	0.217897	-9.479423	-2.652742	0.011034	0.001460	-0.010094	0.210077	0.885108	0.140618	0.603252	-0.796921	-0.031122	0.006021
33344	0.210460	-9.436109	-2.647402	0.017850	0.016127	0.004681	0.210090	0.883591	0.139308	0.603603	-0.796664	-0.030911	0.005933
33345	0.232258	-9.455167	-2.604254	-0.014463	0.009685	0.000837	0.210088	0.884001	0.139309	0.603535	-0.796719	-0.030815	0.005914
33346	0.249358	-9.503347	-2.631177	0.008168	0.017974	0.014786	0.209828	0.883182	0.139049	0.603732	-0.796585	-0.030423	0.005913
33347	0.266125	-9.479177	-2.609076	0.012688	0.023424	-0.000890	0.208378	0.885086	0.136443	0.604102	-0.796315	-0.030186	0.005670
33348	0.246668	-9.440470	-2.536694	-0.005808	0.016117	0.011945	0.208638	0.884278	0.138012	0.604075	-0.796348	-0.029863	0.005657
33349	0.265884	-9.426059	-2.555518	0.004797	-0.002169	0.002798	0.208646	0.883177	0.137226	0.604303	-0.796172	-0.029878	0.005859
33350	0.242132	-9.503222	-2.590431	0.027495	0.008840	0.010283	0.207845	0.883607	0.138279	0.604802	-0.795801	-0.029665	0.005961
33351	0.280707	-9.500558	-2.537219	0.006588	0.005144	0.002800	0.208643	0.884540	0.136834	0.605062	-0.795605	-0.029592	0.006047
33352	0.256345	-9.450305	-2.603961	0.009979	0.012473	0.007418	0.207845	0.884555	0.137495	0.605284	-0.795444	-0.029383	0.006046
33353	0.246649	-9.440831	-2.642329	0.031018	0.007003	0.002918	0.209571	0.884662	0.136434	0.605929	-0.794956	-0.029284	0.006117
33354	0.232442	-9.493633	-2.595189	0.032765	0.016147	0.006606	0.208513	0.885349	0.135657	0.606515	-0.794518	-0.029041	0.006061
33355	0.218145	-9.529789	-2.605432	0.004800	0.021588	0.002765	0.209035	0.886579	0.136177	0.606747	-0.794352	-0.028771	0.005883
33356	0.236960	-9.431210	-2.637483	-0.006654	0.016104	0.004558	0.207987	0.884128	0.135923	0.606707	-0.794391	-0.028565	0.005781
33357	0.294957	-9.454793	-2.531643	-0.044211	0.027020	0.000661	0.208253	0.884530	0.135397	0.606159	-0.794822	-0.028270	0.005460
33358	0.251559	-9.454881	-2.532049	-0.049551	0.014239	0.010804	0.207317	0.884966	0.136975	0.605435	-0.795384	-0.027994	0.005440
33359	0.266251	-9.508249	-2.667099	-0.039034	0.017908	0.007165	0.210101	0.882755	0.137737	0.604959	-0.795756	-0.027706	0.005344
33360	0.259084	-9.522751	-2.681773	-0.024960	0.014251	0.000782	0.207983	0.882101	0.138278	0.604627	-0.796014	-0.027586	0.005216
33361	0.251440	-9.430918	-2.560522	-0.033677	0.016049	-0.003885	0.208231	0.883760	0.140371	0.604233	-0.796317	-0.027498	0.005016
33362	0.237350	-9.510336	-2.556966	-0.044209	0.016053	0.003448	0.208102	0.883075	0.140110	0.603595	-0.796808	-0.027316	0.004881
33363	0.213000	-9.459870	-2.561287	-0.010051	0.008765	-0.000986	0.208359	0.883360	0.141548	0.603573	-0.796826	-0.027267	0.004847
33364	0.174773	-9.531987	-2.519443	-0.021348	0.013303	-0.004740	0.208624	0.883084	0.141545	0.603298	-0.797037	-0.027246	0.004669
33365	0.200833	-9.435800	-2.551460	-0.030244	0.019717	0.002585	0.208627	0.882264	0.141545	0.602962	-0.797300	-0.027008	0.004494
33366	0.189185	-9.522497	-2.567189	-0.012543	-0.001319	-0.010209	0.207301	0.882013	0.142341	0.602820	-0.797399	-0.027249	0.004489
33367	0.213060	-9.474472	-2.609505	0.003216	0.006917	-0.015681	0.207303	0.882282	0.141817	0.603013	-0.797247	-0.027453	0.004319
33368	0.188401	-9.359071	-2.622521	0.003126	0.014230	-0.014776	0.207163	0.882705	0.142997	0.603129	-0.797157	-0.027578	0.004018
33369	0.227538	-9.474213	-2.542147	0.022458	0.010601	-0.011898	0.206908	0.882009	0.141428	0.603630	-0.796775	-0.027673	0.003847
33370	0.285249	-9.442913	-2.569978	0.004886	0.017913	-0.008305	0.206374	0.883382	0.141433	0.603776	-0.796667	-0.027651	0.003567
33371	0.219823	-9.373247	-2.564810	0.015401	0.016074	-0.013792	0.205586	0.882971	0.140523	0.604166	-0.796370	-0.027712	0.003282
33372	0.246855	-9.481491	-2.570877	0.034570	0.005173	0.002940	0.205722	0.883369	0.139475	0.604777	-0.795907	-0.027662	0.003357
33373	0.285271	-9.450370	-2.639702	-0.007423	0.008777	-0.003738	0.206645	0.884588	0.139337	0.604797	-0.795893	-0.027653	0.003296
33374	0.277743	-9.385179	-2.569238	0.013577	0.005139	-0.003630	0.204665	0.883513	0.138960	0.605073	-0.795681	-0.027709	0.003281
33375	0.290246	-9.481543	-2.611284	0.031130	0.006073	-0.004460	0.205199	0.884584	0.137385	0.605703	-0.795200	-0.027743	0.003273
33376	0.285253	-9.448087	-2.675680	0.013609	0.012447	-0.008251	0.205203	0.883220	0.137646	0.605984	-0.794985	-0.027785	0.003086
33377	0.306952	-9.445423	-2.613023	-0.017116	0.003305	0.004528	0.205468	0.883216	0.137513	0.605840	-0.795098	-0.027714	0.003202
33378	0.314425	-9.493296	-2.544004	-0.003043	-0.002170	0.003687	0.205729	0.884577	0.137250	0.605847	-0.795090	-0.027745	0.003383
33379	0.251681	-9.484027	-2.611679	-0.012769	0.009708	0.008231	0.205989	0.884855	0.138033	0.605773	-0.795153	-0.027538	0.003443
33380	0.256349	-9.447619	-2.522300	-0.033740	-0.007685	0.008149	0.205989	0.883226	0.139080	0.605289	-0.795520	-0.027566	0.003748
33381	0.242131	-9.500628	-2.535179	-0.023221	0.005117	0.007262	0.205189	0.884604	0.139349	0.605046	-0.795708	-0.027431	0.003864
33382	0.198980	-9.556330	-2.615586	-0.016124	-0.008606	-0.000985	0.206779	0.884310	0.139074	0.604843	-0.795856	-0.027615	0.004084
33383	0.227466	-9.459857	-2.565953	-0.035459	-0.000391	0.002592	0.206121	0.882819	0.139602	0.604401	-0.796190	-0.027621	0.004226
33384	0.217772	-9.450334	-2.589917	-0.040676	0.003246	-0.002978	0.206782	0.883219	0.139335	0.603813	-0.796634	-0.027696	0.004220
33385	0.251793	-9.508130	-2.624020	-0.044961	-0.007734	-0.008516	0.206779	0.882276	0.140644	0.603216	-0.797076	-0.027968	0.004340
33386	0.266082	-9.474743	-2.719445	-0.033680	-0.000391	-0.004778	0.207572	0.881454	0.141422	0.602736	-0.797433	-0.028114	0.004374
33387	0.236869	-9.411960	-2.637214	0.025898	0.005130	-0.011873	0.204922	0.882576	0.141182	0.603273	-0.797022	-0.028279	0.004288
33388	0.227333	-9.436140	-2.666451	0.020561	0.001492	-0.002665	0.205985	0.882692	0.140388	0.603659	-0.796726	-0.028364	0.004347
33389	0.237254	-9.493804	-2.647961	-0.019685	0.005108	-0.001025	0.205456	0.883103	0.139869	0.603466	-0.796872	-0.028359	0.004368
33390	0.229750	-9.436036	-2.637619	-0.017964	0.019727	-0.002888	0.207039	0.883232	0.140904	0.603249	-0.797043	-0.028232	0.004113
33391	0.200794	-9.431299	-2.642624	-0.006497	0.008747	-0.011120	0.207314	0.881444	0.140115	0.603267	-0.797026	-0.028341	0.003963
33392	0.265700	-9.390228	-2.631839	-0.007570	0.019767	0.006393	0.206380	0.882556	0.140909	0.603214	-0.797076	-0.028065	0.003825
33393	0.261012	-9.416526	-2.579437	-0.028414	0.003261	-0.004762	0.206646	0.880922	0.141822	0.602879	-0.797327	-0.028142	0.003826
33394	0.212496	-9.359302	-2.703923	-0.018212	0.017949	0.015568	0.207174	0.881734	0.141556	0.602654	-0.797511	-0.027742	0.003822
33395	0.169250	-9.393208	-2.743213	-0.002380	-0.000330	0.010139	0.207297	0.880936	0.143911	0.602726	-0.797460	-0.027620	0.004078
33396	0.179190	-9.455758	-2.746398	0.037932	0.017984	0.006627	0.208500	0.880898	0.141545	0.603398	-0.796961	-0.027357	0.003996
33397	0.201072	-9.494206	-2.744332	-0.017183	0.028889	0.004488	0.208894	0.882529	0.141019	0.603245	-0.797091	-0.026973	0.003714
33398	0.207924	-9.412265	-2.709509	-0.013692	0.039850	0.000793	0.208622	0.881461	0.143246	0.603105	-0.797213	-0.026544	0.003186
33399	0.246712	-9.455367	-2.671341	-0.007603	0.032571	0.010067	0.209421	0.880900	0.142716	0.603104	-0.797233	-0.026025	0.002918
33400	0.246614	-9.436249	-2.709485	0.004620	0.030762	0.011054	0.208888	0.881320	0.143113	0.603250	-0.797138	-0.025542	0.002668
33401	0.280657	-9.493634	-2.623547	-0.016347	0.030744	0.013720	0.208102	0.878462	0.143511	0.603106	-0.797266	-0.024988	0.002467
33402	0.280638	-9.488756	-2.604273	-0.016258	0.021584	0.006351	0.207026	0.880951	0.145091	0.602915	-0.797420	-0.024692	0.002296
33403	0.275364	-9.392451	-2.583766	-0.016305	0.021583	0.006345	0.208353	0.881064	0.144295	0.602768	-0.797542	-0.024368	0.002149
33404	0.246720	-9.452600	-2.565672	0.001245	0.008804	0.007379	0.209149	0.879288	0.145204	0.602849	-0.797485	-0.024209	0.002202
33405	0.276036	-9.537023	-2.643404	-0.005704	0.012451	0.003652	0.208617	0.879979	0.145340	0.602869	-0.797475	-0.024039	0.002172
33406	0.191265	-9.455364	-2.638249	-0.005764	0.010614	0.004570	0.210204	0.879285	0.146112	0.602839	-0.797501	-0.023902	0.002159
33407	0.174429	-9.465106	-2.662549	0.002960	0.014283	0.006455	0.209151	0.879420	0.144812	0.602997	-0.797390	-0.023663	0.002140
33408	0.213048	-9.474702	-2.676728	0.018799	0.023423	-0.002706	0.210076	0.878870	0.145458	0.603366	-0.797117	-0.023487	0.001848
33409	0.193604	-9.440988	-2.657231	0.011756	0.016109	0.000959	0.209802	0.880520	0.146116	0.603662	-0.796897	-0.023313	0.001739
33410	0.237059	-9.452931	-2.656993	-0.012668	0.016070	-0.006546	0.209812	0.878465	0.145722	0.603526	-0.797002	-0.023288	0.001502
33411	0.270579	-9.404870	-2.694417	0.001146	0.023442	0.008278	0.209008	0.880527	0.145991	0.603654	-0.796916	-0.022910	0.001358
33412	0.275464	-9.416768	-2.658528	-0.009287	0.012452	0.004551	0.209407	0.881062	0.145203	0.603570	-0.796984	-0.022754	0.001316
33413	0.304512	-9.440731	-2.646589	0.015256	0.016133	0.002826	0.209933	0.880384	0.146376	0.603918	-0.796726	-0.022553	0.001224
33414	0.256378	-9.460176	-2.676120	-0.011059	0.027076	0.006367	0.209146	0.880109	0.145336	0.603812	-0.796817	-0.022190	0.000970
33415	0.236948	-9.431439	-2.704706	-0.023393	0.031643	0.010910	0.209803	0.880110	0.146116	0.603547	-0.797032	-0.021675	0.000710
33416	0.208186	-9.464972	-2.643027	-0.012728	0.027046	-0.001026	0.209939	0.877932	0.147161	0.603414	-0.797140	-0.021431	0.000366
33417	0.191235	-9.450684	-2.676594	0.008219	0.014288	0.004636	0.209660	0.880676	0.147949	0.603645	-0.796971	-0.021224	0.000322
33418	0.212730	-9.407310	-2.670984	-0.028620	0.016093	0.009982	0.209537	0.879302	0.147034	0.603254	-0.797274	-0.020938	0.000280
33419	0.208210	-9.469768	-2.638293	-0.005777	0.014277	0.006412	0.210587	0.879307	0.148727	0.603260	-0.797276	-0.020702	0.000253
33420	0.184037	-9.460520	-2.734416	0.001210	0.034380	0.000878	0.209796	0.878088	0.148994	0.603352	-0.797216	-0.020339	-0.000179
33421	0.169733	-9.494187	-2.720618	0.021387	0.023429	0.000076	0.209801	0.878350	0.147816	0.603791	-0.796889	-0.020092	-0.000415
33422	0.200919	-9.460396	-2.707849	-0.014616	0.027989	0.010037	0.210058	0.879041	0.148862	0.603628	-0.797023	-0.019661	-0.000639
33423	0.227419	-9.455488	-2.695529	-0.000573	0.016122	0.008282	0.210995	0.877245	0.148068	0.603712	-0.796967	-0.019371	-0.000668
33424	0.217315	-9.359357	-2.723084	0.015142	0.039889	0.002783	0.211258	0.877924	0.147935	0.604027	-0.796739	-0.018914	-0.001157
33425	0.275665	-9.460155	-2.680741	-0.030226	0.014244	-0.001092	0.210054	0.879456	0.149386	0.603634	-0.797039	-0.018796	-0.001282
33426	0.275881	-9.508492	-2.743834	-0.061888	0.007858	0.015372	0.211113	0.877544	0.150685	0.602709	-0.797746	-0.018524	-0.001138
33427	0.227152	-9.402864	-2.786020	-0.041008	0.016113	0.019150	0.212167	0.877542	0.151724	0.602139	-0.798186	-0.018063	-0.001055
33428	0.265510	-9.354496	-2.736970	-0.033928	0.008794	0.011813	0.210972	0.877699	0.152388	0.601660	-0.798553	-0.017838	-0.000957
33429	0.231895	-9.383390	-2.723285	0.001140	0.006988	0.008302	0.211366	0.877700	0.152908	0.601757	-0.798484	-0.017663	-0.000847
33430	0.174329	-9.446020	-2.710296	0.022261	0.006980	0.000103	0.211374	0.876600	0.152253	0.602174	-0.798170	-0.017647	-0.000842
33431	0.191326	-9.469934	-2.676863	0.008281	0.002397	0.000964	0.210716	0.877278	0.150950	0.602383	-0.798012	-0.017643	-0.000743
33432	0.174126	-9.402675	-2.700088	-0.039075	-0.007694	0.006273	0.211239	0.877420	0.152124	0.601815	-0.798439	-0.017707	-0.000449
33433	0.178923	-9.397885	-2.709578	0.008192	0.001494	0.004653	0.211762	0.878376	0.152643	0.602021	-0.798285	-0.017654	-0.000290
33434	0.154876	-9.412470	-2.738816	0.032767	0.001501	-0.002606	0.211768	0.877822	0.151858	0.602603	-0.797843	-0.017748	-0.000225
33435	0.169498	-9.446194	-2.758358	0.013405	0.009736	0.008361	0.211779	0.877122	0.150287	0.602893	-0.797630	-0.017535	-0.000150
33436	0.188636	-9.417543	-2.834599	0.006319	0.014316	0.012009	0.211253	0.876171	0.150291	0.603057	-0.797512	-0.017244	-0.000121
33437	0.220251	-9.480494	-2.967225	-0.005976	0.023460	0.013785	0.210714	0.877688	0.150950	0.603033	-0.797540	-0.016780	-0.000207
33438	0.217518	-9.413181	-2.983111	-0.056757	0.043498	0.007956	0.211371	0.877011	0.152384	0.602201	-0.798180	-0.016205	-0.000710
33439	0.254898	-9.157853	-2.923965	-0.044700	0.049933	0.015378	0.212026	0.878104	0.153034	0.601554	-0.798683	-0.015400	-0.001217
33440	0.187740	-9.224765	-2.750280	-0.030802	0.050890	0.035750	0.210963	0.875953	0.155398	0.601137	-0.799016	-0.014296	-0.001493
33441	0.274682	-9.253300	-2.701855	-0.002730	0.036307	0.035919	0.212161	0.874570	0.155125	0.601154	-0.799020	-0.013330	-0.001526
33442	0.227594	-9.488880	-2.609571	-0.035819	0.027114	0.035774	0.211623	0.874321	0.156962	0.600649	-0.799414	-0.012512	-0.001422
33443	0.083485	-9.609813	-2.708640	0.064262	0.017085	0.008611	0.213074	0.875264	0.157213	0.601734	-0.798602	-0.012215	-0.001460
33444	0.066591	-9.607539	-2.737574	0.029228	0.030752	0.007489	0.212952	0.876737	0.154073	0.602268	-0.798205	-0.011807	-0.001737
33445	0.044005	-9.417269	-2.670298	0.001069	0.047179	0.011924	0.214813	0.874801	0.153926	0.602351	-0.798151	-0.011088	-0.002224
33446	0.193834	-9.481204	-2.456135	-0.037241	0.027024	0.007153	0.213745	0.874830	0.155636	0.601823	-0.798554	-0.010726	-0.002463
33447	0.116101	-9.363881	-2.580051	0.027495	0.024332	-0.000828	0.213344	0.874843	0.156425	0.602329	-0.798175	-0.010488	-0.002734
33448	0.183806	-9.401981	-2.503131	0.041382	0.019828	0.017711	0.214146	0.874684	0.155109	0.603054	-0.797633	-0.010043	-0.002717
33449	0.280951	-9.550990	-2.509116	0.022402	0.017944	-0.000829	0.214805	0.876038	0.154581	0.603483	-0.797309	-0.009886	-0.002893
33450	0.217947	-9.488965	-2.628868	0.039878	0.001504	-0.004411	0.214546	0.874944	0.154321	0.604179	-0.796781	-0.010014	-0.002851
33451	0.208400	-9.508120	-2.595616	0.045215	0.008798	-0.011778	0.214035	0.874643	0.150922	0.604971	-0.796178	-0.010145	-0.003014
33452	0.189606	-9.608925	-2.510781	0.050566	-0.002173	-0.011731	0.213510	0.874367	0.150141	0.605834	-0.795517	-0.010437	-0.002998
33453	0.150693	-9.539337	-2.543778	0.019106	-0.000410	-0.022972	0.212974	0.876558	0.149884	0.606211	-0.795224	-0.010857	-0.003156
33454	0.194041	-9.527086	-2.504790	0.003221	-0.009524	-0.007349	0.212442	0.877383	0.149758	0.606319	-0.795138	-0.011164	-0.002981
33455	0.206069	-9.522332	-2.528618	0.017469	-0.002261	-0.034051	0.211118	0.877805	0.149507	0.606672	-0.794859	-0.011783	-0.003246
33456	0.198688	-9.493685	-2.590703	0.050672	-0.002216	-0.032038	0.211795	0.876818	0.147276	0.607533	-0.794190	-0.012397	-0.003477
33457	0.227337	-9.430835	-2.522335	0.041940	-0.009541	-0.033920	0.212197	0.877619	0.145833	0.608272	-0.793612	-0.013104	-0.003621
33458	0.227540	-9.474180	-2.532544	0.059349	-0.016801	-0.020897	0.210740	0.878586	0.145191	0.609266	-0.792839	-0.013718	-0.003484
33459	0.213009	-9.464946	-2.638180	0.041855	-0.019570	-0.026519	0.210481	0.878849	0.143884	0.609997	-0.792265	-0.014430	-0.003380
33460	0.246976	-9.508041	-2.595255	0.048829	-0.019543	-0.019098	0.209157	0.881037	0.142456	0.610822	-0.791619	-0.015050	-0.003177
33461	0.246912	-9.493522	-2.571045	0.015690	-0.015044	-0.032194	0.208773	0.880066	0.140626	0.611134	-0.791363	-0.015797	-0.003224
33462	0.179310	-9.474458	-2.585813	0.012103	-0.009558	-0.026686	0.208374	0.879938	0.141022	0.611379	-0.791161	-0.016415	-0.003282
33463	0.236988	-9.435931	-2.611142	0.010247	-0.002219	-0.019323	0.209044	0.880592	0.138923	0.611605	-0.790978	-0.016799	-0.003375
33464	0.261200	-9.454927	-2.551165	-0.005309	-0.016898	-0.034145	0.207850	0.880613	0.139587	0.611571	-0.790986	-0.017628	-0.003410
33465	0.285667	-9.532009	-2.590429	-0.022958	-0.007731	-0.017631	0.206923	0.881709	0.138810	0.611265	-0.791213	-0.018052	-0.003407
33466	0.314458	-9.500539	-2.551308	-0.012398	-0.009559	-0.023113	0.205863	0.881724	0.139080	0.611122	-0.791310	-0.018622	-0.003422
33467	0.251373	-9.416464	-2.555519	-0.030020	-0.018707	-0.015811	0.206126	0.881723	0.139340	0.610696	-0.791627	-0.019151	-0.003228
33468	0.371959	-9.420786	-2.482433	-0.051915	-0.016877	-0.010384	0.207441	0.881725	0.141031	0.609925	-0.792211	-0.019606	-0.002986
33469	0.324073	-9.493210	-2.524708	0.011981	-0.015893	-0.008214	0.206648	0.882275	0.140383	0.610165	-0.792017	-0.019986	-0.002732
33470	0.285342	-9.459511	-2.498189	0.011923	-0.016802	-0.003601	0.208238	0.881711	0.140501	0.610405	-0.791825	-0.020335	-0.002385
33471	0.314609	-9.529151	-2.474886	-0.014339	-0.024125	0.002741	0.207586	0.881563	0.138673	0.610226	-0.791956	-0.020642	-0.001879
33472	0.237580	-9.558419	-2.545635	-0.007283	-0.024142	-0.004607	0.207315	0.882392	0.139199	0.610159	-0.791997	-0.021102	-0.001430
33473	0.223664	-9.671254	-2.463324	0.013802	-0.027780	-0.002645	0.207591	0.881554	0.137757	0.610425	-0.791781	-0.021538	-0.000916
33474	0.214226	-9.714570	-2.459218	0.050693	-0.024114	-0.013536	0.206794	0.882111	0.137895	0.611274	-0.791109	-0.022130	-0.000560
33475	0.182498	-9.627532	-2.319053	0.120913	-0.022274	-0.033494	0.207602	0.882617	0.134747	0.613240	-0.789562	-0.022985	-0.000458
33476	0.261666	-9.540484	-2.240271	0.166456	-0.024054	-0.036955	0.205235	0.884513	0.130317	0.615910	-0.787452	-0.023941	-0.000343
33477	0.287990	-9.502218	-2.323513	0.115604	-0.024090	-0.033520	0.205260	0.884191	0.125604	0.617786	-0.785955	-0.024817	-0.000215
33478	0.286136	-9.622757	-2.390040	0.159542	-0.020419	-0.047140	0.202490	0.885970	0.122617	0.620337	-0.783908	-0.025887	-0.000285
33479	0.343759	-9.569538	-2.340742	0.198008	0.019840	-0.047932	0.202506	0.888921	0.117121	0.623511	-0.781367	-0.026445	-0.000983
33480	0.353731	-9.631473	-2.163866	0.259432	0.014400	-0.052225	0.201480	0.889412	0.110454	0.627619	-0.778045	-0.027161	-0.001613
33481	0.420929	-9.558575	-1.994169	0.366283	0.021815	-0.056313	0.199656	0.889647	0.104578	0.633377	-0.773339	-0.027829	-0.002359
33482	0.373613	-9.751286	-2.030923	0.534609	0.035651	-0.075778	0.199180	0.892803	0.091756	0.641680	-0.766430	-0.028625	-0.003482
33483	0.408370	-9.947214	-1.649236	0.668026	0.049445	-0.088960	0.196734	0.895681	0.076201	0.651948	-0.757676	-0.029454	-0.004897
33484	0.504348	-9.840423	-1.435582	0.629511	0.068598	-0.088266	0.194820	0.898276	0.060249	0.661519	-0.749299	-0.030006	-0.006633
33485	0.404720	-9.682287	-1.573534	0.730909	0.098853	-0.093347	0.191583	0.901700	0.043785	0.672502	-0.739424	-0.030249	-0.008809
33486	0.471366	-9.459914	-0.614320	1.042129	0.128309	-0.121368	0.188008	0.904468	0.016066	0.687868	-0.725100	-0.030533	-0.011638
33487	0.691173	-9.538334	-0.454923	1.158427	0.135828	-0.096785	0.184447	0.905037	-0.012832	0.704596	-0.708816	-0.030393	-0.014133
33488	0.973990	-9.160645	0.061960	1.248104	0.161419	-0.138837	0.183658	0.904777	-0.039528	0.722165	-0.690826	-0.030442	-0.017583
33489	0.658581	-9.741889	0.550207	1.940270	0.132796	-0.153735	0.179643	0.902218	-0.080858	0.748491	-0.662089	-0.031385	-0.020362
33490	0.999119	-9.324843	1.284242	2.094422	0.116517	-0.152945	0.175718	0.892429	-0.134235	0.775591	-0.629984	-0.032470	-0.022892
33491	0.898719	-9.976198	2.253650	1.926628	0.098080	-0.105759	0.172091	0.877143	-0.190234	0.799342	-0.599458	-0.033235	-0.024435
33492	0.924358	-9.762161	2.909878	1.305219	0.046214	-0.094077	0.168368	0.863948	-0.228824	0.814735	-0.578252	-0.034293	-0.025593
33493	0.850321	-9.390877	3.168867	1.028449	0.034938	-0.088102	0.170532	0.853533	-0.256071	0.826484	-0.561216	-0.035366	-0.026663
33494	0.979431	-9.154211	3.346241	1.177287	0.042397	-0.097520	0.167529	0.841830	-0.281445	0.839476	-0.541456	-0.036410	-0.027917
33495	1.035492	-8.737330	4.197653	1.481321	0.006082	-0.113488	0.166316	0.823731	-0.315476	0.855127	-0.516191	-0.038463	-0.028746
33496	0.748723	-8.256526	4.240131	1.909072	-0.008109	-0.111334	0.160232	0.799393	-0.350124	0.874154	-0.483050	-0.040828	-0.029151
33497	1.223365	-7.610065	5.842884	2.542804	-0.038443	-0.076731	0.157736	0.760891	-0.402871	0.897528	-0.437886	-0.043792	-0.027964
33498	1.000270	-6.810020	6.324958	3.105695	-0.068813	-0.018513	0.158892	0.709032	-0.461151	0.922897	-0.381364	-0.046879	-0.024990
33499	0.878803	-6.086737	6.816507	3.329157	-0.084957	0.023205	0.156286	0.637397	-0.519410	0.946165	-0.319137	-0.049953	-0.020707
33500	1.018089	-4.929792	7.318973	2.623659	-0.014125	0.144979	0.157860	0.565414	-0.566839	0.961644	-0.269200	-0.050399	-0.015233
33501	0.726748	-4.457383	8.427196	1.318534	0.030279	0.239772	0.155320	0.505562	-0.595119	0.968533	-0.243825	-0.049037	-0.009419
33502	0.872872	-4.736139	9.149657	0.648221	0.007652	0.267801	0.159437	0.480401	-0.605111	0.971669	-0.231434	-0.047805	-0.003588
33503	1.091946	-5.157720	9.577913	0.946834	-0.018675	0.212159	0.164956	0.464148	-0.611184	0.975893	-0.213041	-0.047370	0.001558
33504	1.007237	-4.588297	9.383451	1.961076	-0.035182	0.112082	0.165458	0.420670	-0.625345	0.983461	-0.174664	-0.047576	0.005731
33505	0.869807	-3.060749	9.360381	2.374523	0.028925	-0.015207	0.165252	0.358445	-0.642388	0.990683	-0.127644	-0.046861	0.007609
33506	0.698493	-1.506874	9.315759	2.045154	0.077735	-0.089018	0.164483	0.294665	-0.651573	0.995157	-0.086903	-0.045304	0.007563
33507	0.794414	-0.880527	9.479083	1.903593	0.086595	-0.143305	0.164720	0.241015	-0.658145	0.997842	-0.048663	-0.043627	0.006301
33508	0.893799	0.045229	9.946725	1.737642	0.101761	-0.216202	0.168383	0.189527	-0.663303	0.999031	-0.013725	-0.041671	0.003410
33509	0.752417	0.377516	10.098908	1.029290	0.114459	-0.301047	0.172079	0.154379	-0.661124	0.999191	0.007318	-0.039502	-0.001766
33510	0.838700	0.499047	10.406305	0.255344	0.107955	-0.368642	0.175823	0.142187	-0.659589	0.999178	0.012791	-0.037409	-0.008906
33511	0.780989	0.449417	9.999354	0.282992	0.093221	-0.432154	0.176341	0.140849	-0.656191	0.999035	0.019027	-0.035599	-0.017295
33512	0.596668	0.667111	9.736612	0.301676	0.069569	-0.395122	0.180070	0.134248	-0.655962	0.998777	0.025432	-0.034274	-0.024948
33513	0.732111	0.583691	9.890350	0.188480	0.059506	-0.353219	0.182854	0.132444	-0.655462	0.998503	0.029711	-0.033112	-0.031835
33514	0.598777	0.734802	9.828807	0.088660	0.011166	-0.266909	0.184177	0.131887	-0.654949	0.998265	0.031737	-0.032900	-0.037101
33515	0.754343	0.478452	10.061931	0.001367	0.018611	-0.177827	0.185766	0.132274	-0.655486	0.998128	0.032129	-0.032532	-0.040630
33516	0.878277	0.266409	9.901669	-0.009931	-0.003077	-0.086467	0.183090	0.136295	-0.652844	0.998054	0.032055	-0.032645	-0.042369
33517	1.077415	-0.036360	9.904081	-0.105983	-0.012992	-0.000163	0.183098	0.136823	-0.654676	0.998101	0.030128	-0.032956	-0.042443
33518	1.165127	-0.244320	9.551483	-0.062634	-0.044779	0.046268	0.184423	0.137891	-0.655734	0.998140	0.028879	-0.033939	-0.041593
33519	0.892229	-0.148589	9.559881	-0.141977	-0.097770	0.102229	0.180984	0.140096	-0.657799	0.998223	0.026048	-0.036001	-0.039699
33520	0.696791	-0.109794	9.760260	-0.120160	-0.101418	0.112485	0.177403	0.143272	-0.658685	0.998288	0.023557	-0.038103	-0.037607
33521	0.897903	0.194196	9.881633	-0.154141	-0.089620	0.084599	0.175938	0.145206	-0.658280	0.998339	0.020474	-0.039987	-0.036071
33522	0.906977	0.314510	9.878604	-0.122307	-0.083287	0.044138	0.174602	0.149180	-0.658790	0.998343	0.018006	-0.041694	-0.035339
33523	0.991839	0.715887	9.697772	-0.057579	-0.042132	0.014856	0.170767	0.150166	-0.660199	0.998328	0.016945	-0.042681	-0.035099
33524	1.319051	0.863478	9.746109	-0.029551	-0.006435	0.005718	0.170493	0.152222	-0.659934	0.998330	0.016415	-0.042905	-0.035028
33525	1.077145	1.031279	9.702991	0.044886	0.026463	-0.016122	0.170235	0.151126	-0.660456	0.998314	0.017503	-0.042611	-0.035299
33526	1.130939	0.880442	9.891032	-0.172228	0.042713	0.001218	0.170500	0.152344	-0.661374	0.998400	0.014164	-0.041751	-0.035412
33527	0.934280	0.658628	9.874083	-0.059218	0.033670	0.002731	0.172472	0.155197	-0.660865	0.998434	0.013183	-0.041259	-0.035395
33528	0.945180	0.386168	9.702314	-0.204256	0.048094	-0.017391	0.172847	0.159576	-0.659949	0.998501	0.009223	-0.040263	-0.035903
33529	0.975287	0.151532	10.025798	-0.294625	0.040557	-0.058436	0.174932	0.167351	-0.659177	0.998518	0.003593	-0.039458	-0.037298
33530	0.943770	0.190133	10.074059	-0.146339	0.035135	-0.094596	0.175699	0.173365	-0.658396	0.998475	0.000842	-0.038754	-0.039304
33531	0.734399	0.092178	9.696224	-0.117685	0.044329	-0.083389	0.174619	0.178845	-0.658384	0.998433	-0.001231	-0.038001	-0.041058
33532	0.762641	0.236479	9.660101	-0.079360	0.049887	-0.073980	0.177256	0.180463	-0.657620	0.998401	-0.002649	-0.037055	-0.042601
33533	0.763489	0.063756	9.811330	0.022239	0.033563	-0.062359	0.178838	0.183035	-0.658286	0.998365	-0.001947	-0.036631	-0.043828
33534	0.666579	0.159548	9.734947	0.070750	0.044679	-0.021531	0.179629	0.181812	-0.656722	0.998376	-0.000410	-0.035915	-0.044214
33535	0.767955	0.135682	9.733157	0.024649	0.041147	0.041003	0.180958	0.180022	-0.656472	0.998434	0.000276	-0.035334	-0.043374
33536	0.903592	0.000885	9.638906	0.027795	0.023009	0.085359	0.180965	0.179057	-0.657258	0.998518	0.000861	-0.035013	-0.041653
33537	0.845537	0.044335	9.713395	0.065951	0.016734	0.122473	0.179920	0.174024	-0.656073	0.998619	0.002288	-0.034964	-0.039158
33538	0.990118	0.058860	9.654931	-0.058183	0.030510	0.191968	0.180848	0.174145	-0.656604	0.998781	0.001086	-0.034431	-0.035366
33539	0.927869	-0.027366	9.806785	-0.046666	0.012218	0.190209	0.182442	0.173844	-0.657534	0.998908	0.000206	-0.034403	-0.031596
33540	0.699231	-0.130205	9.419098	0.002102	0.004991	0.205234	0.181380	0.173049	-0.656217	0.999029	0.000182	-0.034418	-0.027499
33541	0.910875	-0.013883	9.537938	-0.030318	0.006817	0.208760	0.182447	0.169492	-0.655311	0.999131	-0.000399	-0.034515	-0.023346
33542	1.066559	0.202847	9.499219	0.037218	-0.002283	0.184194	0.181666	0.167034	-0.655960	0.999205	0.000289	-0.034689	-0.019642
33543	1.033963	-0.047946	9.356157	0.004295	-0.038928	0.162870	0.181802	0.165940	-0.655831	0.999227	0.000412	-0.035742	-0.016384
33544	0.293631	-0.005111	9.647533	-0.055124	-0.050113	0.153323	0.179824	0.164049	-0.655815	0.999232	-0.000743	-0.036839	-0.013362
33545	0.359877	-0.240158	9.829707	-0.172394	-0.002692	0.165588	0.179807	0.167067	-0.654767	0.999252	-0.004156	-0.037077	-0.010176
33546	0.585647	-0.041115	10.206713	-0.219588	0.041115	0.157893	0.179536	0.169525	-0.655287	0.999278	-0.008580	-0.036309	-0.007190
33547	1.045236	-0.352688	10.297858	-0.167773	0.006306	0.082564	0.179781	0.175258	-0.655810	0.999252	-0.011844	-0.036375	-0.005659
33548	0.963550	-0.428663	9.940729	-0.012773	-0.035810	-0.018100	0.179116	0.175680	-0.655412	0.999217	-0.012016	-0.037205	-0.006029
33549	0.712032	-0.283851	9.513090	-0.117859	-0.050603	-0.038925	0.178046	0.179105	-0.655794	0.999136	-0.014212	-0.038445	-0.006877
33550	0.735452	-0.142196	9.409665	-0.130366	-0.041431	-0.026086	0.177765	0.183346	-0.655790	0.999056	-0.016729	-0.039373	-0.007494
33551	0.836921	-0.177411	9.606975	-0.063900	-0.028526	-0.011000	0.174591	0.183649	-0.656418	0.999003	-0.017858	-0.040167	-0.007749
33552	1.022588	-0.181914	9.589439	-0.126151	-0.002952	-0.002118	0.175104	0.187202	-0.655897	0.998949	-0.020304	-0.040318	-0.007896
33553	0.939707	-0.489196	9.843630	-0.017455	0.008120	0.006730	0.175232	0.188431	-0.655898	0.998943	-0.020514	-0.040389	-0.007773
33554	0.825126	-0.708914	10.391637	-0.005560	-0.002944	-0.012574	0.176294	0.187191	-0.655645	0.998933	-0.020542	-0.040563	-0.008033
33555	0.460280	-1.040615	10.705271	-0.001810	0.060935	-0.020038	0.176287	0.189105	-0.655644	0.998972	-0.020441	-0.039567	-0.008451
33556	0.479185	-0.966557	10.538438	-0.304696	0.122728	-0.036435	0.179971	0.193718	-0.654887	0.998914	-0.026405	-0.037188	-0.009479
33557	1.196694	-0.781649	10.014776	-0.228842	0.069762	-0.109776	0.182572	0.202733	-0.652548	0.998806	-0.030799	-0.036020	-0.011870
33558	1.123583	-0.654979	9.103609	-0.174735	0.011341	-0.127867	0.182154	0.206712	-0.651495	0.998665	-0.034121	-0.035941	-0.014569
33559	0.862163	-0.439060	9.070588	-0.124410	-0.025109	-0.094352	0.181871	0.212178	-0.652014	0.998524	-0.036461	-0.036702	-0.016519
33560	0.383915	-0.231002	9.678817	-0.127233	-0.008486	0.018165	0.182915	0.215995	-0.651890	0.998426	-0.038945	-0.036926	-0.016256
33561	0.379791	-0.354131	10.262819	-0.006699	-0.010086	0.074150	0.179872	0.215213	-0.651473	0.998434	-0.039022	-0.037265	-0.014762
33562	0.791310	-0.710132	10.055208	0.003843	-0.013625	0.088088	0.180538	0.213297	-0.650955	0.998450	-0.038942	-0.037580	-0.012997
33563	0.941721	-0.917719	9.775221	0.032140	0.004651	0.059613	0.181594	0.213562	-0.650571	0.998490	-0.038234	-0.037649	-0.011775
33564	0.866133	-0.739891	9.753002	-0.056934	-0.035737	0.031526	0.182120	0.214241	-0.650444	0.998424	-0.039330	-0.038436	-0.011171
33565	0.473092	-0.731077	9.744656	-0.009465	-0.024845	0.004047	0.180268	0.213990	-0.650299	0.998396	-0.039418	-0.039115	-0.011066
33566	0.323571	-0.711127	10.036424	0.032517	-0.008367	0.013453	0.180267	0.213449	-0.649775	0.998416	-0.038708	-0.039389	-0.010777
33567	0.285910	-0.393446	10.078939	0.069061	0.004474	0.017293	0.179482	0.211812	-0.650293	0.998475	-0.037217	-0.039447	-0.010365
33568	0.467568	-0.576578	9.895614	0.007947	-0.017510	0.009652	0.180675	0.212201	-0.651088	0.998467	-0.036996	-0.039901	-0.010165
33569	0.444144	-0.720935	9.912576	0.100985	-0.054004	-0.002735	0.179893	0.209609	-0.651476	0.998495	-0.034860	-0.041118	-0.010082
33570	0.521517	-0.784771	9.494683	-0.121441	-0.081619	-0.001039	0.177506	0.209645	-0.650540	0.998337	-0.037227	-0.042834	-0.010154
33571	0.486373	-0.501782	9.241451	-0.020391	-0.108840	0.026267	0.175785	0.211565	-0.651834	0.998232	-0.037550	-0.045077	-0.009547
33572	0.419431	-0.606553	9.601860	0.016884	-0.119658	0.083690	0.173023	0.208306	-0.652860	0.998146	-0.037239	-0.047516	-0.007785
33573	0.621890	-0.596905	9.491054	-0.016194	-0.119483	0.151825	0.169450	0.209837	-0.654140	0.998038	-0.037590	-0.049850	-0.004659
33574	0.994575	-0.889723	9.488024	-0.023696	-0.119259	0.223801	0.166283	0.208906	-0.655161	0.997907	-0.038224	-0.052168	-0.000145
33575	1.095946	-0.908440	9.584735	-0.029279	-0.111847	0.262527	0.163120	0.206202	-0.655792	0.997752	-0.038962	-0.054271	0.005171
33576	1.322524	-0.898570	9.524570	-0.068103	-0.109945	0.293714	0.161812	0.204830	-0.657745	0.997526	-0.040554	-0.056350	0.011029
33577	1.375267	-0.833347	9.569190	-0.045788	-0.128076	0.339999	0.158379	0.203090	-0.657980	0.997242	-0.041708	-0.058735	0.017884
33578	1.392218	-0.334872	9.677169	-0.128839	-0.146298	0.396801	0.156124	0.204887	-0.658484	0.996779	-0.044615	-0.061473	0.025751
33579	1.090056	-0.671743	9.849675	0.051893	-0.138679	0.465078	0.152702	0.201498	-0.659636	0.996366	-0.043938	-0.063896	0.035227
33580	1.144857	-1.044709	9.813746	0.050896	-0.056365	0.487116	0.151145	0.194807	-0.660674	0.995944	-0.043428	-0.064657	0.045036
33581	1.494573	-0.549931	10.054416	-0.073620	-0.043649	0.492912	0.149313	0.189631	-0.660923	0.995329	-0.045341	-0.065270	0.054813
33582	1.499607	-0.608837	9.712739	0.084017	-0.055375	0.477124	0.147739	0.185822	-0.660912	0.994759	-0.044149	-0.065948	0.064464
33583	1.408013	-0.608562	9.846327	0.106863	-0.080053	0.475427	0.147770	0.178571	-0.661570	0.994085	-0.042370	-0.067103	0.074147
33584	0.888189	-0.822226	9.586406	0.073547	-0.074665	0.476166	0.146346	0.170657	-0.661824	0.993290	-0.041352	-0.068174	0.083773
33585	1.099719	-0.700188	9.265999	0.066297	-0.056321	0.482567	0.143988	0.165208	-0.662593	0.992410	-0.040415	-0.068883	0.093509
33586	0.773768	-0.081494	9.547713	0.194428	-0.045208	0.508071	0.141907	0.156750	-0.663365	0.991492	-0.037086	-0.069104	0.103892
33587	0.943716	-0.326285	9.634692	-0.095310	-0.033582	0.525984	0.141664	0.150875	-0.663366	0.990227	-0.039404	-0.069642	0.114225
33588	0.907583	-0.325750	9.812013	0.053281	-0.006872	0.550687	0.140484	0.148290	-0.663488	0.988937	-0.039012	-0.069318	0.125210
33589	0.581156	-0.121369	9.960675	0.147603	0.031578	0.557541	0.141846	0.139244	-0.664420	0.987640	-0.036669	-0.067908	0.136426
33590	0.697019	-0.163158	9.634677	0.052792	0.064455	0.572710	0.142395	0.131602	-0.662595	0.986132	-0.036489	-0.066164	0.147764
33591	0.360489	-0.375392	9.686176	0.196322	0.070068	0.584499	0.141104	0.123957	-0.663112	0.984574	-0.033286	-0.063742	0.159507
33592	0.831976	-0.129945	10.121342	0.236487	0.053754	0.605033	0.141669	0.114111	-0.662859	0.982782	-0.029479	-0.061617	0.171682
33593	0.276579	0.051841	10.128310	0.074758	0.071903	0.653991	0.143422	0.103853	-0.661569	0.980594	-0.028703	-0.059483	0.184588
33594	0.814246	-0.488489	9.419948	0.143305	0.050128	0.639661	0.142128	0.094041	-0.660123	0.978284	-0.026742	-0.057692	0.197272
33595	1.077518	-0.055397	9.966233	0.253798	0.038322	0.619918	0.140181	0.084222	-0.660112	0.975940	-0.022255	-0.055532	0.209670
33596	0.855743	-0.591496	9.529322	0.180795	0.028077	0.578980	0.141945	0.070549	-0.658562	0.973546	-0.019389	-0.054055	0.221156
33597	1.170529	-0.353946	9.857284	0.128665	0.042570	0.539928	0.140661	0.061532	-0.659603	0.971201	-0.017265	-0.052387	0.231791
33598	0.986955	-0.261072	10.385024	0.430306	0.040902	0.498988	0.139113	0.048446	-0.657764	0.968988	-0.009520	-0.049511	0.241911
33599	0.901161	-0.499178	9.761507	0.264397	0.042445	0.446479	0.136638	0.035915	-0.656179	0.966869	-0.004654	-0.047274	0.250813
33600	0.480480	-0.238929	10.118933	0.228088	0.034879	0.394591	0.136281	0.024445	-0.655396	0.964896	-0.000691	-0.045504	0.258658
33601	0.629787	-0.220978	9.652444	0.357548	0.027747	0.387885	0.134734	0.011223	-0.653557	0.962865	0.006089	-0.043050	0.266461
33602	0.279690	0.394374	9.674612	0.229247	0.032165	0.400105	0.131599	-0.000762	-0.652752	0.960683	0.010089	-0.041342	0.274367
33603	0.463396	0.293493	9.619696	0.135798	0.047812	0.471606	0.130424	-0.007972	-0.650651	0.958058	0.012434	-0.039678	0.283541
33604	0.402844	-0.148625	9.833793	0.402187	0.048078	0.474817	0.128877	-0.021872	-0.648289	0.955221	0.019593	-0.036675	0.292957
33605	0.421993	-0.114504	9.949683	0.163983	0.053332	0.488367	0.125861	-0.032746	-0.645652	0.952278	0.022408	-0.034780	0.302414
33606	0.441433	-0.164019	9.531450	0.180527	0.036927	0.486638	0.121123	-0.040885	-0.644832	0.949219	0.025388	-0.033283	0.311818
33607	0.572215	-0.278492	9.754330	0.052040	0.014855	0.486953	0.117454	-0.047969	-0.646638	0.946115	0.026264	-0.032822	0.321091
33608	0.095239	0.154484	9.993619	0.023589	0.062312	0.504228	0.115345	-0.052440	-0.645052	0.942848	0.026085	-0.031835	0.330672
33609	0.358672	0.035894	10.342514	0.121851	0.117249	0.497269	0.112981	-0.057197	-0.645035	0.939513	0.027560	-0.028951	0.340172
33610	0.676240	0.159879	9.826268	0.253333	0.128336	0.454554	0.111406	-0.067109	-0.640315	0.936293	0.031291	-0.025143	0.348918
33611	0.810997	0.186711	9.150908	0.009636	0.056905	0.474669	0.108790	-0.073110	-0.641867	0.932954	0.031091	-0.024203	0.357832
33612	0.927116	0.115677	9.419872	0.153366	-0.008730	0.481041	0.102981	-0.078771	-0.640514	0.929356	0.033891	-0.023642	0.366865
33613	0.897659	0.242008	9.791076	-0.084830	-0.038210	0.502018	0.098497	-0.082820	-0.640479	0.925656	0.032598	-0.025247	0.376113
33614	0.997066	0.132113	9.963311	0.027646	-0.019892	0.469342	0.091625	-0.084391	-0.641341	0.922047	0.033133	-0.025786	0.384793
33615	0.471950	0.545536	10.141859	-0.061531	0.034659	0.428156	0.088989	-0.087909	-0.640797	0.918769	0.031743	-0.025847	0.392668
33616	0.351945	0.427156	10.071859	0.133058	0.095094	0.395826	0.083169	-0.091241	-0.638919	0.915581	0.033349	-0.023377	0.400065
33617	0.288120	0.654538	9.757563	0.097963	0.134315	0.373428	0.081602	-0.098728	-0.637601	0.912553	0.034121	-0.020301	0.407027
33618	0.443103	0.526112	10.107708	0.138466	0.118818	0.373665	0.083065	-0.102013	-0.636436	0.909425	0.035642	-0.017330	0.413976
33619	0.346023	0.650154	9.849268	0.136627	0.063982	0.371888	0.078586	-0.108380	-0.635749	0.906233	0.037693	-0.015208	0.420820
33620	0.019553	0.351431	9.933257	0.226273	0.043868	0.353916	0.075425	-0.115429	-0.633501	0.903055	0.041431	-0.012843	0.427328
33621	0.205268	0.326856	9.675371	0.067125	0.038202	0.331904	0.072259	-0.121655	-0.630991	0.900145	0.042420	-0.011746	0.433360
33622	0.270261	0.369570	10.166317	0.105991	0.061011	0.309911	0.069086	-0.123660	-0.630050	0.897354	0.043842	-0.010058	0.439013
33623	0.415226	0.304828	10.147556	0.170926	0.047369	0.300118	0.066852	-0.130857	-0.627941	0.894551	0.046586	-0.007867	0.444462
33624	0.478564	0.167865	10.165432	0.204340	0.012677	0.298504	0.064222	-0.137100	-0.626483	0.891676	0.050198	-0.006167	0.449840
33625	0.470117	-0.092636	9.984049	0.031169	-0.020411	0.295847	0.060519	-0.140999	-0.624230	0.888960	0.050998	-0.006473	0.455090
33626	0.320827	-0.144340	9.727457	-0.145601	-0.031605	0.283894	0.056030	-0.142190	-0.625372	0.886491	0.048777	-0.008713	0.460086
33627	0.343929	0.051616	9.319904	-0.103788	-0.018746	0.276699	0.052332	-0.139585	-0.628744	0.884025	0.047095	-0.010214	0.464949
33628	0.112007	0.162944	9.643394	0.016860	-0.011316	0.293892	0.046900	-0.139242	-0.627914	0.881249	0.047556	-0.010596	0.470135
33629	0.336989	0.512240	9.631187	-0.081506	0.001448	0.308132	0.044247	-0.139201	-0.626846	0.878410	0.046040	-0.011565	0.475544
33630	0.211672	0.513038	9.937317	-0.159616	-0.013217	0.340975	0.039493	-0.138897	-0.629163	0.875273	0.043401	-0.013689	0.481483
33631	0.270039	0.404694	9.883527	0.080713	0.007267	0.382776	0.034477	-0.141578	-0.629647	0.871492	0.044618	-0.013035	0.488201
33632	0.386688	0.217849	10.059646	-0.087421	0.034560	0.404966	0.031698	-0.143718	-0.628055	0.867580	0.042770	-0.013705	0.495266
33633	0.807034	0.024687	9.619133	-0.168458	-0.023093	0.374221	0.026670	-0.140815	-0.630500	0.863981	0.039927	-0.016030	0.501683
33634	0.735833	-0.221487	9.442166	-0.184159	-0.078154	0.293023	0.019517	-0.137195	-0.632011	0.861121	0.037555	-0.019519	0.506635
33635	0.311627	-0.240814	9.666001	-0.155686	-0.081051	0.250700	0.015020	-0.134029	-0.634853	0.858648	0.035510	-0.022635	0.510833
33636	0.205350	-0.181767	10.107564	-0.204117	-0.008182	0.193111	0.010383	-0.129084	-0.637693	0.856784	0.032122	-0.025053	0.514064
33637	0.363836	-0.031043	10.466459	-0.208361	0.035423	0.091498	0.011703	-0.124615	-0.640319	0.855983	0.028016	-0.026589	0.515559
33638	0.356626	0.458579	10.110755	-0.244530	0.074443	-0.015821	0.010897	-0.119155	-0.642012	0.856297	0.023193	-0.027881	0.515209
33639	0.690791	0.156279	10.172052	-0.023964	0.071819	-0.079276	0.013006	-0.114414	-0.643859	0.857159	0.021975	-0.026790	0.513884
33640	0.155740	0.109052	10.041560	0.011974	0.049827	-0.090151	0.015252	-0.115110	-0.642569	0.858097	0.021838	-0.025828	0.512372
33641	0.149887	0.296654	9.319129	-0.272269	0.003960	-0.057374	0.017889	-0.109423	-0.644943	0.858790	0.017040	-0.028425	0.511255
33642	0.419089	-0.018966	9.744537	-0.034149	-0.032236	-0.018252	0.016032	-0.104781	-0.647544	0.858961	0.016915	-0.029377	0.510918
33643	0.210227	-0.188574	10.225147	-0.058908	-0.081539	0.038912	0.014179	-0.105302	-0.647137	0.858530	0.016591	-0.031282	0.511539
33644	0.341003	-0.316268	10.099741	-0.251338	-0.112812	0.032462	0.011140	-0.102700	-0.649990	0.858185	0.013531	-0.035856	0.511907
33645	0.494866	-0.229932	9.927138	-0.164466	-0.130119	0.003400	0.008218	-0.097490	-0.651797	0.858090	0.011903	-0.039657	0.511828
33646	0.806543	-0.400393	9.152235	-0.137284	-0.105375	-0.020467	0.004243	-0.093910	-0.653595	0.858231	0.010763	-0.042921	0.511352
33647	0.755178	-0.241355	9.250013	-0.209938	-0.068935	-0.031054	0.002371	-0.087882	-0.654363	0.858520	0.007764	-0.046143	0.510641
33648	0.610096	-0.144757	9.437267	-0.184805	-0.065222	-0.006027	0.001174	-0.083109	-0.656838	0.858532	0.005383	-0.049205	0.510365
33649	0.792911	-0.055372	9.435427	-0.048417	-0.021157	0.001982	-0.000685	-0.079819	-0.657999	0.858489	0.004663	-0.049952	0.510372
33650	0.735199	-0.076193	9.713076	-0.108041	0.002558	0.020097	-0.001478	-0.078185	-0.659432	0.858281	0.002883	-0.051068	0.510624
33651	0.331560	-0.343947	10.454567	-0.083218	0.079229	0.016401	-0.000161	-0.076830	-0.659180	0.858191	0.000537	-0.050425	0.510848
33652	0.075750	-0.307097	10.121401	-0.098880	0.139429	-0.018849	0.002351	-0.073597	-0.661032	0.858508	-0.002444	-0.049097	0.510439
33653	0.823430	-0.379203	9.709649	0.032802	0.114024	-0.056867	0.005914	-0.072532	-0.659882	0.859193	-0.003075	-0.046652	0.509511
33654	0.754032	0.006980	9.397527	0.098905	0.077591	-0.043574	0.009365	-0.076933	-0.658603	0.859702	-0.002004	-0.044369	0.508861
33655	0.794655	-0.407758	9.819411	-0.118295	0.066492	0.009811	0.012001	-0.074905	-0.657838	0.859648	-0.004778	-0.044280	0.508942
33656	0.438476	-0.527231	10.270542	-0.005867	0.059168	-0.009002	0.013185	-0.074090	-0.657062	0.859780	-0.005352	-0.043379	0.508790
33657	0.270267	-0.663750	9.849338	-0.128281	0.051669	-0.031755	0.015442	-0.072773	-0.659436	0.860126	-0.008120	-0.043641	0.508147
33658	0.154753	-0.712355	9.775557	-0.120763	0.047874	-0.085240	0.014894	-0.069202	-0.658382	0.860999	-0.010488	-0.044114	0.506582
33659	0.000683	-0.755404	9.941564	-0.005008	0.051581	-0.100355	0.017936	-0.066250	-0.660369	0.862052	-0.011096	-0.043121	0.504860
33660	0.361871	-0.653349	10.023188	-0.117251	0.062528	-0.079705	0.021106	-0.066271	-0.658955	0.862871	-0.013560	-0.043300	0.503383
33661	0.440836	-1.022636	10.345239	-0.061306	0.062677	-0.037875	0.022548	-0.059614	-0.661320	0.863281	-0.015315	-0.042673	0.502682
33662	0.690722	-0.860115	9.879315	-0.051288	0.040899	-0.009173	0.023867	-0.059214	-0.660807	0.863383	-0.016483	-0.042542	0.502482
33663	0.807299	-1.058786	9.411884	-0.091953	0.026376	0.028501	0.024132	-0.057588	-0.661986	0.863078	-0.018456	-0.042863	0.502910
33664	0.840222	-0.885699	9.347400	-0.055460	0.004541	0.047171	0.023862	-0.054862	-0.663030	0.862577	-0.019379	-0.043381	0.503690
33665	0.667002	-0.968116	9.270205	0.004000	0.013736	0.052071	0.022547	-0.056085	-0.663805	0.862055	-0.019581	-0.042977	0.504610
33666	0.681370	-0.933258	9.604525	-0.146660	0.026396	0.071587	0.023598	-0.053232	-0.664336	0.861283	-0.022317	-0.044030	0.505723
33667	0.445416	-0.990483	9.894403	0.048592	0.037530	0.076240	0.023853	-0.052809	-0.662767	0.860553	-0.022011	-0.042767	0.507084
33668	0.565341	-0.852657	10.022291	0.075751	0.048523	0.070820	0.023859	-0.054720	-0.662506	0.859898	-0.021139	-0.041188	0.508362
33669	0.589839	-0.929164	10.151084	-0.029455	0.035678	0.098920	0.025183	-0.055821	-0.661732	0.858896	-0.022165	-0.040755	0.510045
33670	0.155759	-0.934501	9.546786	0.138364	0.015735	0.098868	0.023860	-0.058521	-0.659890	0.857947	-0.019908	-0.039084	0.511863
33671	0.169417	-0.766249	9.486856	0.087660	-0.024558	0.085747	0.022031	-0.066144	-0.658831	0.857071	-0.018303	-0.038489	0.513432
33672	0.289861	-0.752291	9.276915	-0.026216	-0.061191	0.091693	0.021245	-0.067644	-0.659349	0.856060	-0.018072	-0.039828	0.515023
33673	0.238242	-1.040062	9.589288	0.171916	-0.068329	0.089024	0.018467	-0.068565	-0.658935	0.855133	-0.014590	-0.039111	0.516726
33674	0.353771	-0.996417	9.619786	0.126768	-0.107744	0.056557	0.016626	-0.073722	-0.657351	0.854486	-0.011230	-0.039681	0.517835
33675	0.366469	-1.131043	9.646825	0.042993	-0.117931	0.040466	0.012130	-0.076934	-0.655615	0.853969	-0.009423	-0.041169	0.518606
33676	0.372760	-0.933882	9.601635	-0.046124	-0.145505	0.014208	0.007371	-0.078792	-0.655446	0.853677	-0.008591	-0.044184	0.518854
33677	0.443287	-1.053329	9.811878	-0.012629	-0.160115	0.007946	0.001824	-0.077937	-0.658281	0.853435	-0.007290	-0.046980	0.519027
33678	0.403119	-1.200447	10.438420	0.020406	-0.052186	0.048552	0.001025	-0.078054	-0.657227	0.852872	-0.006324	-0.047705	0.519897
33679	0.277392	-1.128768	10.363831	-0.028553	0.008926	0.026052	-0.000820	-0.078862	-0.658129	0.852593	-0.007103	-0.047775	0.520338
33680	0.604494	-0.980602	9.876822	-0.185611	-0.008706	-0.045767	0.000766	-0.077248	-0.658926	0.853017	-0.010012	-0.049915	0.519395
33681	0.854368	-0.813072	9.468585	-0.053968	-0.047011	-0.097640	0.000227	-0.073696	-0.659705	0.853956	-0.010521	-0.051241	0.517709
33682	1.028424	-0.908831	9.509678	0.065082	-0.055975	-0.087783	-0.000294	-0.074521	-0.660749	0.854808	-0.008618	-0.051595	0.516302
33683	0.975120	-0.835248	9.949538	0.083904	-0.008343	-0.037936	-0.000555	-0.076154	-0.660355	0.855189	-0.007217	-0.050849	0.515765
33684	1.193877	-1.210363	9.893504	0.111713	0.004616	0.002819	0.000507	-0.078341	-0.659186	0.855167	-0.005235	-0.049671	0.515941
33685	1.020254	-1.200793	9.978442	0.071175	-0.002696	0.032150	0.000650	-0.082705	-0.658011	0.854823	-0.004186	-0.048991	0.516585
33686	1.285152	-1.148519	9.631147	-0.038563	-0.015490	0.053775	-0.000396	-0.085432	-0.658528	0.854235	-0.004617	-0.049704	0.517484
33687	0.942263	-1.038540	9.624688	-0.002745	-0.008199	0.049312	0.000005	-0.086938	-0.658270	0.853698	-0.004792	-0.049916	0.518348
33688	0.516396	-0.732763	9.226488	-0.073360	0.004544	0.070135	-0.001462	-0.082830	-0.659172	0.852955	-0.006040	-0.050646	0.519487
33689	0.655930	-0.654356	9.557784	-0.029785	0.001008	0.099891	-0.002511	-0.082565	-0.661258	0.851894	-0.006822	-0.050966	0.521184
33690	0.757387	-0.687173	9.752727	0.041360	0.015667	0.083620	-0.003032	-0.084476	-0.661516	0.851030	-0.006244	-0.050310	0.522664
33691	0.650393	-0.473914	10.258863	-0.120151	0.029965	0.043998	-0.001712	-0.085296	-0.660088	0.850564	-0.008794	-0.051083	0.523310
33692	0.367770	-0.350895	10.512424	-0.105594	0.029778	-0.013168	-0.001713	-0.081767	-0.662573	0.850700	-0.010766	-0.051737	0.522989
33693	0.417291	-0.122743	10.357640	-0.026417	0.029737	-0.071839	-0.000131	-0.080688	-0.662193	0.851459	-0.011574	-0.051517	0.521756
33694	0.508561	-0.081940	9.571639	-0.203281	0.005795	-0.094836	0.000400	-0.077983	-0.664421	0.852387	-0.014877	-0.053614	0.519942
33695	0.346431	-0.446360	10.049953	-0.027787	-0.010541	-0.099454	0.002767	-0.072825	-0.665354	0.853386	-0.015228	-0.054078	0.518243
33696	-0.071072	-0.376067	9.739755	0.020643	0.013329	-0.063269	0.002784	-0.076521	-0.665879	0.854050	-0.014824	-0.053710	0.517198
33697	0.043812	-0.705361	9.774619	-0.229532	0.003940	-0.058041	0.003025	-0.069830	-0.666271	0.854565	-0.018825	-0.055952	0.515979
33698	-0.230373	-0.847892	9.767660	-0.138331	-0.023443	-0.066769	0.003284	-0.066838	-0.667450	0.855160	-0.020752	-0.057859	0.514707
33699	0.054584	-0.948782	9.651272	-0.152209	-0.058149	-0.070460	0.002361	-0.064120	-0.670059	0.855737	-0.022803	-0.060325	0.513377
33700	0.115816	-0.656326	9.295842	-0.112598	-0.083552	-0.029620	0.000361	-0.058643	-0.671349	0.855874	-0.023716	-0.062979	0.512788
33701	0.017944	-0.353286	9.313583	-0.013433	-0.089734	0.017017	-0.000699	-0.056050	-0.672910	0.855568	-0.023167	-0.064477	0.513137
33702	0.221449	-0.538838	9.817024	0.266354	-0.085622	0.081196	-0.002812	-0.061461	-0.669754	0.854721	-0.017714	-0.063224	0.514918
33703	0.410681	-0.767929	10.262105	0.289600	-0.059155	0.060059	-0.005695	-0.071660	-0.667772	0.854109	-0.012340	-0.061030	0.516354
33704	1.217906	-1.169908	10.451255	-0.306406	-0.075387	0.002664	-0.007953	-0.067820	-0.669061	0.853884	-0.016678	-0.065535	0.516052
33705	1.667765	-0.978207	9.958799	-0.128318	-0.116366	-0.056345	-0.010878	-0.063285	-0.669951	0.854256	-0.017678	-0.068711	0.514989
33706	2.156995	-0.949657	9.579657	-0.132447	-0.110878	-0.092345	-0.013256	-0.062045	-0.671633	0.854988	-0.018551	-0.072056	0.513282
33707	1.873561	-1.192219	9.175095	-0.009834	-0.119927	-0.102780	-0.014843	-0.060129	-0.673190	0.855851	-0.017370	-0.074170	0.511582
33708	1.675265	-1.064875	9.237448	0.056635	-0.034923	-0.115510	-0.016839	-0.058865	-0.672126	0.856985	-0.015751	-0.074282	0.509717
33709	1.212783	-1.123190	10.043745	-0.139308	0.086287	-0.116714	-0.014602	-0.055609	-0.672012	0.858239	-0.018855	-0.074216	0.507505
33710	1.375690	-0.917105	9.702457	-0.181445	0.150221	-0.135484	-0.009573	-0.051323	-0.675061	0.859743	-0.023173	-0.073585	0.504866
33711	1.091568	-1.010152	9.396014	0.096728	0.095708	-0.119227	-0.007329	-0.053102	-0.672724	0.861115	-0.022288	-0.070990	0.502937
33712	0.459455	-0.925133	9.295280	-0.128052	0.020601	-0.054752	-0.005339	-0.053134	-0.673656	0.861621	-0.024503	-0.072003	0.501820
33713	0.452207	-1.398893	10.075992	-0.049009	-0.046912	-0.016395	-0.003101	-0.048658	-0.674589	0.861681	-0.024862	-0.073260	0.501518
33714	0.628482	-1.469435	9.750154	-0.006085	-0.050495	-0.025387	-0.006546	-0.048611	-0.673775	0.861846	-0.024304	-0.074259	0.501115
33715	0.802012	-1.441449	10.093064	-0.145100	-0.041518	-0.029795	-0.007868	-0.045887	-0.676250	0.861995	-0.026378	-0.076386	0.500434
33716	0.875502	-1.192331	9.722737	-0.006879	-0.035892	-0.049412	-0.008539	-0.043961	-0.675720	0.862418	-0.025942	-0.077156	0.499610
33717	0.860926	-1.173455	9.622037	-0.033037	-0.054227	-0.062437	-0.009727	-0.044224	-0.676104	0.862926	-0.025906	-0.078393	0.498540
33718	1.173025	-0.909664	9.182122	-0.236483	-0.043378	-0.054251	-0.010270	-0.039445	-0.677144	0.863253	-0.029350	-0.081583	0.497270
33719	1.184578	-1.285123	9.849156	0.237957	-0.020872	-0.011264	-0.010534	-0.039986	-0.676880	0.863447	-0.025027	-0.079532	0.497501
33720	1.584882	-1.316959	9.453932	-0.012976	0.030237	0.033552	-0.011056	-0.043792	-0.675438	0.863142	-0.025486	-0.079178	0.498064
33721	1.562003	-1.571609	9.584585	0.172359	0.050631	0.074154	-0.011309	-0.046254	-0.675830	0.862550	-0.023129	-0.076539	0.499615
33722	1.282564	-1.630564	9.393896	0.098586	0.026814	0.095038	-0.009972	-0.051316	-0.674796	0.861670	-0.021722	-0.075103	0.501411
33723	1.025744	-1.361172	9.515312	0.070432	-0.022593	0.102330	-0.011160	-0.054564	-0.672955	0.860621	-0.020443	-0.074750	0.503314
33724	1.059322	-1.317249	9.674686	0.000346	-0.042750	0.114924	-0.013144	-0.055358	-0.672547	0.859384	-0.020059	-0.075491	0.505329
33725	1.089642	-1.095369	9.807719	0.021210	-0.042710	0.122402	-0.015522	-0.057104	-0.672136	0.858072	-0.019455	-0.075975	0.507506
33726	1.695434	-1.234315	9.633774	0.099755	-0.007725	0.150464	-0.018689	-0.061021	-0.671065	0.856550	-0.017772	-0.075091	0.510262
33727	1.886620	-0.891107	9.268265	-0.002494	0.023393	0.187732	-0.019339	-0.065106	-0.670276	0.854645	-0.018303	-0.074706	0.513484
33728	1.646264	-1.045273	9.357487	0.047999	0.032635	0.223964	-0.018670	-0.066078	-0.671067	0.852387	-0.018031	-0.073627	0.517388
33729	0.694584	-0.663295	9.735670	0.177319	0.034454	0.228247	-0.019453	-0.072331	-0.668446	0.850109	-0.015646	-0.071180	0.521540
33730	0.116071	-0.672496	10.195875	0.018037	-0.018808	0.243185	-0.021556	-0.077085	-0.667908	0.847524	-0.015368	-0.071288	0.525723
33731	0.411234	-0.899040	9.916973	0.028917	-0.034350	0.212834	-0.024728	-0.075971	-0.669452	0.845224	-0.014785	-0.071505	0.529400
33732	0.401240	-0.821789	9.997186	0.046542	-0.068176	0.203742	-0.027771	-0.079874	-0.666811	0.842960	-0.013446	-0.072156	0.532946
33733	1.087119	-1.076501	9.697529	-0.113268	-0.042718	0.173403	-0.029891	-0.077673	-0.667840	0.840998	-0.015122	-0.074022	0.535737
33734	1.545488	-1.120177	10.027687	0.117491	-0.031551	0.136732	-0.032268	-0.079964	-0.667299	0.839501	-0.012888	-0.073303	0.538237
33735	1.771150	-0.936262	9.499421	-0.048826	0.026745	0.101658	-0.033983	-0.081448	-0.667285	0.838416	-0.014083	-0.073376	0.539885
33736	1.414770	-1.017596	9.845454	0.166679	0.114598	0.085988	-0.033450	-0.082953	-0.666767	0.837677	-0.012529	-0.069680	0.541558
33737	0.989814	-0.888575	9.826492	-0.006775	0.085117	0.090670	-0.033043	-0.086234	-0.666379	0.836795	-0.013616	-0.068337	0.543064
33738	0.459650	-0.942428	9.866402	0.003608	0.052183	0.105521	-0.031325	-0.086925	-0.665215	0.835702	-0.014143	-0.067446	0.544842
33739	0.307616	-0.903446	10.095996	0.005450	0.016504	0.105575	-0.030397	-0.087753	-0.664961	0.834561	-0.014323	-0.067076	0.546629
33740	0.315904	-1.135137	9.886364	0.003988	0.000922	0.083456	-0.031851	-0.089098	-0.664427	0.833635	-0.014256	-0.067042	0.548047
33741	0.401153	-0.802457	10.021463	-0.249852	0.006102	0.069228	-0.033179	-0.084733	-0.666770	0.832790	-0.018555	-0.069620	0.548881
33742	0.758323	-0.873956	10.014191	0.035735	0.006425	0.054079	-0.033963	-0.084336	-0.668988	0.832202	-0.017982	-0.069150	0.549850
33743	0.980565	-0.980746	9.616254	-0.097247	0.022752	0.038633	-0.034108	-0.082816	-0.667547	0.831760	-0.019869	-0.069785	0.550373
33744	1.299097	-1.037753	9.647235	-0.044565	0.013695	0.031545	-0.032789	-0.079567	-0.669127	0.831399	-0.020682	-0.070084	0.550850
33745	1.275168	-1.084186	9.451905	-0.024335	0.011862	0.016888	-0.033319	-0.078475	-0.669907	0.831207	-0.021182	-0.070133	0.551114
33746	1.129929	-0.961719	9.464271	-0.027010	0.000867	0.015034	-0.033202	-0.078718	-0.666767	0.831016	-0.021538	-0.070459	0.551348
33747	1.173388	-0.981440	9.301153	-0.258085	-0.006690	0.010188	-0.033866	-0.073822	-0.669901	0.830760	-0.025686	-0.073412	0.551171
33748	0.913105	-0.979970	9.882112	0.022494	-0.002886	-0.019792	-0.033328	-0.073165	-0.671999	0.830970	-0.025128	-0.073270	0.550899
33749	1.096387	-0.994473	9.756382	-0.208430	0.005988	-0.039424	-0.034397	-0.071777	-0.671073	0.831289	-0.028500	-0.075489	0.549952
33750	1.031756	-1.080161	10.066667	-0.201090	0.018706	-0.059712	-0.033619	-0.062800	-0.674610	0.831837	-0.031836	-0.077472	0.548664
33751	1.020509	-1.264127	9.751891	-0.123790	0.004117	-0.086973	-0.033365	-0.058847	-0.675395	0.832704	-0.033691	-0.078822	0.547043
33752	0.977212	-1.299003	9.429306	-0.158934	0.068056	-0.092783	-0.030199	-0.055201	-0.676205	0.833698	-0.036813	-0.079538	0.545221
33753	0.962284	-1.176700	10.021451	-0.116665	0.099095	-0.107397	-0.028099	-0.049900	-0.676743	0.834926	-0.039540	-0.079242	0.543191
33754	0.811041	-1.327228	9.715442	-0.095373	0.093548	-0.140500	-0.024264	-0.046408	-0.678605	0.836505	-0.041803	-0.078877	0.540639
33755	0.799475	-1.417622	10.026155	-0.063552	0.064283	-0.151368	-0.020833	-0.043986	-0.678500	0.838176	-0.043191	-0.078614	0.537973
33756	0.751651	-1.515077	9.700250	-0.084475	0.055099	-0.166219	-0.017923	-0.041573	-0.679963	0.839959	-0.044816	-0.078793	0.535025
33757	0.520264	-1.535181	9.584975	-0.019715	0.060614	-0.171444	-0.014095	-0.037798	-0.680777	0.841857	-0.045402	-0.078130	0.532081
33758	0.771782	-1.687852	9.825251	0.003211	0.095383	-0.172290	-0.011191	-0.038224	-0.679100	0.843824	-0.045972	-0.076697	0.529117
33759	0.833633	-1.506913	9.929194	-0.056254	0.073366	-0.180871	-0.007363	-0.036619	-0.678344	0.845784	-0.047298	-0.076213	0.525931
33760	1.046368	-1.655679	9.223291	-0.105235	0.038626	-0.195807	-0.004720	-0.033656	-0.679673	0.847783	-0.049065	-0.076903	0.522439
33761	0.955178	-1.742144	9.322056	0.003525	0.035030	-0.210018	-0.001012	-0.032889	-0.680750	0.850018	-0.048924	-0.076494	0.518869
33762	0.996643	-1.843123	9.321027	-0.060036	0.066184	-0.153162	0.000569	-0.031808	-0.680239	0.851633	-0.050276	-0.076194	0.516128
33763	1.364357	-2.112546	9.126225	0.095456	0.092112	-0.111778	0.003348	-0.031431	-0.680392	0.853007	-0.049311	-0.073807	0.514296
33764	0.868617	-1.785056	9.488694	0.093106	0.081180	-0.060130	0.006256	-0.033085	-0.678453	0.853823	-0.048348	-0.071577	0.513347
33765	0.969918	-1.815558	8.953859	0.150394	0.043005	-0.022853	0.005739	-0.037444	-0.677535	0.854248	-0.046077	-0.069395	0.513148
33766	1.160109	-1.731333	9.549786	0.246560	0.017595	0.012739	0.008143	-0.044568	-0.676510	0.854346	-0.041941	-0.066605	0.513710
33767	1.050473	-1.485738	9.662639	0.185921	-0.031793	0.032795	0.006575	-0.051103	-0.675715	0.854103	-0.038360	-0.065313	0.514558
33768	0.943203	-1.246216	9.405723	0.147758	-0.035408	0.062127	0.006179	-0.056391	-0.671919	0.853511	-0.035431	-0.064403	0.515864
33769	0.677541	-1.134685	9.808123	0.224786	-0.000659	0.063365	0.004349	-0.062114	-0.672168	0.852993	-0.031539	-0.062154	0.517247
33770	0.798557	-1.230510	9.860723	0.201901	0.032275	0.080742	0.004364	-0.069198	-0.669816	0.852299	-0.028407	-0.059517	0.518880
33771	0.779059	-1.176840	10.086959	0.214012	0.043284	0.099239	0.003976	-0.075181	-0.667197	0.851420	-0.025197	-0.056607	0.520812
33772	0.806711	-0.923117	9.682658	0.171419	0.030559	0.130414	0.003600	-0.082001	-0.666150	0.850154	-0.022622	-0.054289	0.523238
33773	0.799258	-0.874851	9.728879	0.057274	0.032347	0.164900	0.004266	-0.085273	-0.664587	0.848472	-0.022027	-0.053173	0.526101
33774	0.634969	-0.797731	9.860465	0.122104	-0.009660	0.163436	0.003479	-0.088805	-0.663273	0.846772	-0.019905	-0.052033	0.529031
33775	0.352264	-0.668397	9.850038	-0.035283	-0.041006	0.138675	0.000058	-0.092332	-0.664556	0.845232	-0.020075	-0.053137	0.531372
33776	0.333006	-0.673117	9.888203	0.042298	-0.067562	0.087426	-0.002865	-0.090650	-0.663615	0.844225	-0.018611	-0.053846	0.532953
33777	0.213017	-0.783325	10.096797	0.005773	-0.071320	0.076171	-0.005767	-0.093619	-0.663200	0.843325	-0.017710	-0.055020	0.534287
33778	0.608586	-0.821387	9.994326	-0.147436	-0.050394	0.079072	-0.008415	-0.091283	-0.664879	0.842347	-0.019622	-0.057469	0.535503
33779	0.984700	-0.815469	10.098748	-0.099214	0.026451	0.069059	-0.008157	-0.088694	-0.665404	0.841586	-0.021522	-0.058118	0.536557
33780	0.868024	-0.623894	9.898688	-0.055577	0.052064	0.059077	-0.008150	-0.089115	-0.666451	0.840968	-0.022962	-0.057864	0.537492
33781	0.708846	-0.630425	9.488994	-0.014464	0.026497	0.048249	-0.006837	-0.084903	-0.667507	0.840463	-0.023390	-0.057605	0.538291
33782	0.564744	-0.740730	9.682959	0.133540	-0.000776	0.056421	-0.008013	-0.089396	-0.667107	0.839897	-0.021079	-0.056205	0.539415
33783	0.780008	-0.882034	9.750205	0.005737	-0.026438	0.073363	-0.009211	-0.089913	-0.665527	0.839068	-0.020619	-0.056605	0.540681
33784	0.874970	-1.076552	9.805979	-0.016752	-0.021008	0.059410	-0.010929	-0.089764	-0.666167	0.838374	-0.020617	-0.057164	0.541697
33785	0.841095	-1.047450	9.892496	0.004436	-0.011903	0.041041	-0.010401	-0.089494	-0.665909	0.837907	-0.020301	-0.057357	0.542410
33786	0.773711	-1.076699	9.821836	-0.056674	-0.002885	0.021337	-0.013570	-0.091644	-0.665885	0.837625	-0.021120	-0.058062	0.542740
33787	0.754242	-1.043445	9.706888	-0.055104	-0.002847	0.033341	-0.014894	-0.089457	-0.667313	0.837225	-0.021897	-0.058756	0.543251
33788	0.886264	-0.917914	9.750693	-0.013371	0.017380	0.055669	-0.013846	-0.087141	-0.666928	0.836617	-0.022252	-0.058636	0.544187
33789	0.975213	-0.864944	9.709054	-0.108120	0.004549	0.075514	-0.014644	-0.085089	-0.667706	0.835739	-0.024032	-0.059774	0.545335
33790	0.791247	-0.706076	9.834401	-0.055596	0.021001	0.066510	-0.015043	-0.083182	-0.668749	0.834986	-0.025145	-0.060047	0.546407
33791	0.772021	-0.715436	9.922915	0.028717	-0.019180	0.046694	-0.015960	-0.085361	-0.669004	0.834458	-0.024326	-0.060094	0.547245
33792	0.791070	-0.680593	9.546674	-0.079860	-0.010163	0.033213	-0.016758	-0.083988	-0.669259	0.834017	-0.025463	-0.061171	0.547746
33793	0.960472	-0.815116	9.512759	-0.044606	-0.008313	0.016790	-0.017158	-0.081399	-0.670563	0.833792	-0.025930	-0.061856	0.547990
33794	1.048801	-1.124129	9.864551	0.062332	0.004619	0.032092	-0.019417	-0.082306	-0.668189	0.833448	-0.024856	-0.061129	0.548644
33795	0.938378	-1.230556	9.766000	-0.069245	0.020985	0.059089	-0.018614	-0.082739	-0.669505	0.832781	-0.026103	-0.061591	0.549547
33796	0.885185	-1.196812	9.813991	-0.013187	0.055742	0.050086	-0.019410	-0.081642	-0.670021	0.832254	-0.026871	-0.060831	0.550392
33797	0.675064	-1.125451	9.695396	0.072683	0.026528	0.033944	-0.017556	-0.083022	-0.669252	0.831941	-0.025789	-0.059655	0.551044
33798	0.401689	-0.928633	9.712410	-0.083953	0.001604	0.018403	-0.017551	-0.084523	-0.668991	0.831667	-0.027100	-0.060594	0.551294
33799	0.353757	-0.980961	9.917688	-0.028765	-0.012049	0.026085	-0.018084	-0.081525	-0.670556	0.831340	-0.027286	-0.061158	0.551714
33800	0.363204	-0.937473	9.964000	0.069389	-0.012889	0.013660	-0.018606	-0.085333	-0.669244	0.831187	-0.025882	-0.060648	0.552068
33801	0.720364	-1.014401	9.776600	-0.065022	-0.024944	-0.022975	-0.019136	-0.083698	-0.670286	0.831368	-0.026474	-0.061838	0.551636
33802	0.898715	-1.004760	9.677570	-0.049262	0.004336	-0.029393	-0.019000	-0.083029	-0.671596	0.831649	-0.027180	-0.062374	0.551118
33803	1.231421	-1.004367	9.599058	-0.042545	0.037365	-0.003555	-0.019544	-0.080008	-0.670805	0.831703	-0.028089	-0.062288	0.551000
33804	1.043293	-0.995557	9.470189	-0.026846	0.030050	-0.004393	-0.017952	-0.081662	-0.670426	0.831744	-0.028736	-0.062136	0.550923
33805	0.951991	-1.057919	9.581295	-0.014673	0.009979	0.013233	-0.018486	-0.079748	-0.670944	0.831594	-0.028886	-0.062202	0.551133
33806	0.952146	-1.083829	9.744180	-0.023371	-0.017447	0.018768	-0.018746	-0.079754	-0.671858	0.831319	-0.028980	-0.062789	0.551476
33807	0.935261	-1.086622	9.640754	-0.047804	-0.021152	0.007576	-0.020073	-0.078375	-0.672109	0.831174	-0.029321	-0.063752	0.551567
33808	0.870379	-1.129861	9.699558	-0.002112	-0.037598	-0.004166	-0.019670	-0.078528	-0.673290	0.831138	-0.028810	-0.064452	0.551566
33809	0.935823	-1.201826	9.725568	-0.014596	-0.046667	0.026246	-0.021921	-0.078770	-0.672748	0.830772	-0.028339	-0.065470	0.552023
