# Supplementary material for: Identification of Haptic Based Guiding Using Hard Reins
Source: PLoS One. 2015 Jul 22;10(7):e0132020. doi: 10.1371/journal.pone.0132020 (PMC4511788; doi:10.1371/journal.pone.0132020)
Supplement: S9 File — (ZIP) [file pone.0132020.s009.zip › Exp2_MotionData2/Subject10/path2/T7/sync7.txt]

// Start Time: 0
// Sample rate: 25.0Hz
// Scenario: 4.9
// Firmware Version: 2.6.1
Counter	Acc_X	Acc_Y	Acc_Z	Gyr_X	Gyr_Y	Gyr_Z	Mag_X	Mag_Y	Mag_Z	Quat_w	Quat_x	Quat_y	Quat_z
33283	0.920005	1.507868	9.585687	0.026149	-0.006480	0.153368	-0.530974	0.075015	-1.065724	-0.008035	0.050700	0.086110	0.994962
33284	0.893870	1.614218	9.656301	-0.016843	0.014606	0.148947	-0.532318	0.074775	-1.066261	-0.011173	0.050690	0.085606	0.994976
33285	0.949321	1.510838	9.678041	-0.002260	0.023752	0.143738	-0.533139	0.079334	-1.066376	-0.014152	0.050474	0.085323	0.994973
33286	1.012982	1.478005	9.675427	0.001449	0.000870	0.135634	-0.535023	0.079988	-1.068240	-0.017020	0.050709	0.085199	0.994927
33287	1.015966	1.560592	9.607491	0.028039	0.020191	0.154404	-0.536511	0.082553	-1.067322	-0.020236	0.050571	0.085500	0.994848
33288	1.068225	1.617379	9.630333	-0.003258	0.022834	0.180831	-0.537451	0.081658	-1.064479	-0.024021	0.050450	0.085227	0.994794
33289	1.106926	1.615650	9.595424	0.020663	0.023517	0.161453	-0.539479	0.085118	-1.064888	-0.027376	0.050263	0.085372	0.994704
33290	1.118133	1.550314	9.661258	0.013667	0.027191	0.154381	-0.540562	0.087397	-1.064257	-0.030671	0.050001	0.085459	0.994614
33291	1.081751	1.542364	9.602427	0.009880	0.007394	0.090598	-0.541911	0.089203	-1.067453	-0.032578	0.050025	0.085466	0.994551
33292	1.110940	1.664280	9.638512	0.015837	-0.002651	0.067554	-0.543257	0.089511	-1.067154	-0.034099	0.050205	0.085701	0.994471
33293	1.020704	1.575250	9.665302	0.045010	-0.003841	0.053516	-0.544069	0.091267	-1.068723	-0.035284	0.050367	0.086453	0.994356
33294	1.042346	1.573208	9.598577	0.041216	-0.004995	0.026971	-0.543931	0.089800	-1.066728	-0.036024	0.050506	0.087235	0.994254
33295	1.029601	1.604536	9.597950	0.029121	-0.009003	0.041054	-0.545811	0.088999	-1.067005	-0.036937	0.050761	0.087686	0.994168
33296	1.053452	1.629249	9.632197	0.036482	-0.003473	0.035801	-0.544599	0.088046	-1.063780	-0.037842	0.050888	0.088363	0.994068
33297	1.047557	1.667975	9.545061	0.029944	0.015722	0.048282	-0.546749	0.087252	-1.064053	-0.038942	0.050663	0.088807	0.993997
33298	1.086788	1.649269	9.570479	0.015354	0.004803	0.053463	-0.547292	0.088955	-1.063583	-0.040195	0.050673	0.089040	0.993926
33299	1.086064	1.695387	9.632699	0.009560	0.003460	0.033983	-0.547564	0.089802	-1.063143	-0.040969	0.050685	0.089104	0.993888
33300	1.046718	1.721376	9.616852	0.028198	0.009516	0.011102	-0.547295	0.089780	-1.062466	-0.041406	0.050514	0.089631	0.993831
33301	1.032562	1.694410	9.568475	0.032629	0.002453	0.046439	-0.549306	0.087547	-1.061970	-0.042449	0.050548	0.090147	0.993739
33302	1.019777	1.733024	9.601493	0.009585	0.008790	0.034031	-0.549712	0.088271	-1.062214	-0.043316	0.050449	0.090282	0.993694
33303	1.007496	1.744941	9.625099	0.020099	0.008615	0.044673	-0.548233	0.088637	-1.061129	-0.044321	0.050363	0.090550	0.993630
33304	1.065668	1.741139	9.602840	0.030489	0.011868	0.060628	-0.549984	0.089256	-1.061634	-0.045752	0.050232	0.091070	0.993524
33305	1.041037	1.764972	9.628385	0.059268	0.008552	0.060701	-0.550920	0.087565	-1.061133	-0.047114	0.050140	0.092106	0.993369
33306	1.041699	1.726138	9.592588	0.027324	0.008699	0.043807	-0.549576	0.087849	-1.062502	-0.048203	0.050044	0.092583	0.993278
33307	1.060937	1.733770	9.593122	0.042053	0.003818	0.030556	-0.550116	0.088249	-1.060847	-0.048940	0.050006	0.093312	0.993175
33308	1.057812	1.881793	9.538948	0.049384	0.012857	0.027096	-0.550245	0.086740	-1.062938	-0.049733	0.049774	0.094240	0.993060
33309	1.049687	1.803962	9.544101	0.038099	-0.001857	0.042885	-0.551456	0.086560	-1.060069	-0.050699	0.049875	0.094892	0.992944
33310	1.050400	1.779706	9.616525	0.018217	0.001447	0.046379	-0.551723	0.086142	-1.060079	-0.051821	0.049937	0.095193	0.992854
33311	1.121961	1.834411	9.599050	0.052869	-0.001376	0.028771	-0.552264	0.087341	-1.062350	-0.052523	0.049988	0.096154	0.992722
33312	1.039904	1.803781	9.514915	0.043776	-0.003326	0.032287	-0.552931	0.085187	-1.060505	-0.053391	0.050090	0.096982	0.992590
33313	1.102398	1.831621	9.526251	0.014841	-0.007229	0.036577	-0.552798	0.085275	-1.058323	-0.054198	0.050313	0.097189	0.992515
33314	1.102714	1.821920	9.564851	-0.002995	-0.012536	0.029414	-0.554414	0.086014	-1.058008	-0.054941	0.050643	0.097101	0.992466
33315	1.102150	1.848613	9.555003	-0.000824	0.001990	0.018020	-0.553343	0.087504	-1.056065	-0.055382	0.050665	0.097008	0.992449
33316	1.113065	1.785691	9.543777	0.004752	-0.001344	0.010944	-0.554418	0.087598	-1.059047	-0.055795	0.050728	0.097081	0.992416
33317	1.112178	1.834230	9.569863	0.006469	0.002140	0.014505	-0.554554	0.088187	-1.059844	-0.056174	0.050734	0.097137	0.992389
33318	1.102702	1.819490	9.545610	-0.009720	-0.006843	0.012632	-0.554959	0.087614	-1.053045	-0.056588	0.050926	0.096926	0.992376
33319	1.135522	1.756969	9.566348	-0.023456	-0.016968	-0.014003	-0.554153	0.088162	-1.053036	-0.056334	0.051293	0.096437	0.992419
33320	1.079340	1.792373	9.651019	-0.003986	0.005914	0.002126	-0.554151	0.087614	-1.053872	-0.056573	0.051204	0.096337	0.992420
33321	1.108232	1.780745	9.517185	0.021995	0.010385	-0.026057	-0.554152	0.088256	-1.057121	-0.056179	0.050953	0.096731	0.992417
33322	1.040286	1.789225	9.543923	-0.031766	-0.000474	-0.036890	-0.552941	0.088077	-1.056732	-0.055611	0.050946	0.096126	0.992508
33323	1.044360	1.837859	9.606272	-0.027500	0.016228	0.008314	-0.553753	0.089831	-1.058165	-0.055859	0.050696	0.095498	0.992567
33324	1.047009	1.706815	9.616971	-0.016150	0.005370	0.019778	-0.552677	0.089803	-1.058042	-0.056434	0.050665	0.095139	0.992571
33325	1.074813	1.760721	9.552420	-0.029266	-0.004124	0.003756	-0.552949	0.090958	-1.058683	-0.056552	0.050811	0.094500	0.992618
33326	1.050670	1.770003	9.640679	-0.024759	0.008374	0.039216	-0.554031	0.092809	-1.057929	-0.057508	0.050767	0.093946	0.992618
33327	1.045475	1.769897	9.529784	-0.019037	-0.005455	0.025004	-0.553625	0.092431	-1.060398	-0.058055	0.050964	0.093492	0.992619
33328	1.071223	1.707254	9.612896	-0.019284	0.008486	0.036580	-0.554435	0.093498	-1.062807	-0.058962	0.050907	0.093049	0.992610
33329	1.130469	1.657352	9.639163	-0.011684	-0.001699	0.019730	-0.553494	0.093753	-1.062537	-0.059419	0.051013	0.092737	0.992606
33330	1.046748	1.721377	9.626482	-0.015063	0.005555	0.012709	-0.554305	0.094899	-1.062218	-0.059850	0.050965	0.092406	0.992614
33331	1.144057	1.689147	9.538234	-0.000862	0.012571	0.021621	-0.553767	0.095032	-1.062356	-0.060382	0.050777	0.092290	0.992602
33332	1.059512	1.687621	9.617499	-0.025836	0.005486	0.011790	-0.554302	0.093747	-1.061438	-0.060775	0.050743	0.091745	0.992630
33333	1.057246	1.682727	9.636724	-0.008035	0.008995	0.019825	-0.553907	0.096854	-1.061342	-0.061257	0.050629	0.091491	0.992630
33334	1.125780	1.640267	9.581373	-0.005354	0.014310	0.021623	-0.553908	0.097150	-1.061877	-0.061894	0.050412	0.091332	0.992616
33335	1.071020	1.712102	9.579151	0.001913	0.009122	0.018086	-0.555789	0.096331	-1.061337	-0.062352	0.050281	0.091276	0.992599
33336	1.041748	1.723711	9.592608	-0.011961	0.009543	0.032196	-0.554986	0.097581	-1.061033	-0.063176	0.050187	0.090981	0.992579
33337	1.105806	1.676324	9.623819	0.000932	0.001961	0.019798	-0.556062	0.097779	-1.062377	-0.063653	0.050202	0.090915	0.992554
33338	1.085812	1.702662	9.598934	0.004899	-0.000324	0.005654	-0.554311	0.097254	-1.065957	-0.063955	0.050233	0.090994	0.992525
33339	1.036647	1.733327	9.573121	0.002924	0.012771	0.014583	-0.554584	0.098689	-1.066452	-0.064350	0.050020	0.090962	0.992513
33340	1.114980	1.695907	9.583029	-0.004166	0.005736	0.009195	-0.554855	0.099243	-1.065614	-0.064729	0.049948	0.090850	0.992503
33341	1.105622	1.683602	9.611723	0.003087	-0.003005	0.005628	-0.555127	0.100185	-1.063127	-0.064918	0.050034	0.090851	0.992486
33342	1.124916	1.688808	9.614683	-0.003632	-0.000845	-0.012066	-0.554719	0.098611	-1.062910	-0.064859	0.050055	0.090779	0.992495
33343	1.120061	1.683861	9.580869	0.001731	0.000933	-0.010267	-0.553648	0.100453	-1.063953	-0.064739	0.050038	0.090765	0.992505
33344	1.140411	1.638106	9.596282	-0.010119	-0.000243	-0.038606	-0.554726	0.100909	-1.064198	-0.064163	0.050006	0.090591	0.992560
33345	1.110384	1.683686	9.585388	0.011841	-0.003267	-0.052696	-0.554181	0.098784	-1.064819	-0.063203	0.049986	0.090825	0.992601
33346	1.040006	1.687263	9.578386	-0.011791	0.006936	-0.042081	-0.553373	0.098495	-1.065383	-0.062561	0.049807	0.090612	0.992671
33347	1.021630	1.638378	9.590228	-0.017343	-0.006535	-0.038642	-0.553104	0.098322	-1.064301	-0.061845	0.049912	0.090255	0.992743
33348	1.027974	1.694335	9.650183	-0.009285	-0.004672	-0.003247	-0.552436	0.099723	-1.064264	-0.061956	0.050031	0.090067	0.992747
33349	1.087016	1.649281	9.642705	0.001593	-0.018670	-0.008618	-0.552434	0.099311	-1.064822	-0.061834	0.050405	0.090071	0.992735
33350	1.047958	1.663138	9.641402	0.006655	-0.010091	0.005606	-0.553780	0.099625	-1.064796	-0.062126	0.050627	0.090198	0.992694
33351	1.033298	1.662867	9.602438	0.017922	-0.011339	-0.012044	-0.554857	0.099895	-1.063140	-0.061964	0.050826	0.090520	0.992665
33352	1.081697	1.663744	9.584658	0.009049	-0.014835	-0.017409	-0.554048	0.099033	-1.063450	-0.061794	0.051098	0.090723	0.992643
33353	1.091340	1.666346	9.584934	0.003791	-0.014747	-0.022731	-0.554186	0.100302	-1.062998	-0.061400	0.051363	0.090779	0.992649
33354	1.052712	1.663221	9.612659	0.001037	-0.006801	0.014450	-0.553105	0.098413	-1.062118	-0.061864	0.051543	0.090780	0.992610
33355	1.076927	1.663660	9.608585	-0.000504	-0.011884	0.003799	-0.554451	0.098901	-1.063449	-0.061997	0.051801	0.090719	0.992594
33356	1.095098	1.724681	9.608683	0.017491	-0.011731	0.003849	-0.554187	0.100909	-1.064750	-0.062270	0.052039	0.091065	0.992533
33357	1.115985	1.649803	9.609888	-0.005027	-0.011941	0.004660	-0.555262	0.100040	-1.062858	-0.062415	0.052305	0.090914	0.992524
33358	1.120928	1.645037	9.610076	0.001469	-0.015245	-0.003298	-0.555124	0.099011	-1.061394	-0.062504	0.052621	0.090952	0.992498
33359	1.139598	1.676933	9.583928	0.001674	-0.011512	-0.010351	-0.556339	0.100159	-1.060798	-0.062360	0.052844	0.090948	0.992495
33360	1.178151	1.684913	9.563385	-0.013481	-0.012336	0.017878	-0.556745	0.101003	-1.060084	-0.062870	0.053158	0.090665	0.992472
33361	1.188919	1.636559	9.597782	-0.020614	-0.018530	0.014279	-0.556476	0.101031	-1.061585	-0.063178	0.053597	0.090201	0.992472
33362	1.208223	1.646624	9.634409	-0.018058	-0.027542	-0.015835	-0.559705	0.101407	-1.062353	-0.062982	0.054159	0.089881	0.992482
33363	1.208552	1.632065	9.646565	0.014253	-0.030892	-0.013103	-0.557289	0.102684	-1.058661	-0.062763	0.054754	0.090153	0.992439
33364	1.135426	1.640440	9.567225	0.003972	-0.037595	-0.033494	-0.559167	0.101191	-1.059641	-0.062230	0.055455	0.090303	0.992420
33365	1.125472	1.649968	9.545181	-0.005719	-0.029465	-0.006064	-0.559034	0.101739	-1.058944	-0.062131	0.056057	0.090167	0.992405
33366	1.157405	1.635987	9.592005	-0.036856	-0.023136	0.015089	-0.560513	0.101495	-1.059207	-0.062530	0.056610	0.089435	0.992415
33367	1.189144	1.626854	9.607491	-0.014011	-0.025223	0.035475	-0.560921	0.102934	-1.059700	-0.063254	0.057210	0.089081	0.992366
33368	1.192825	1.673037	9.530223	-0.015673	-0.016261	0.031990	-0.562942	0.103944	-1.058418	-0.064027	0.057630	0.088742	0.992323
33369	1.305640	1.619257	9.611124	-0.012300	-0.023510	0.039002	-0.563081	0.105345	-1.057553	-0.064827	0.058203	0.088418	0.992266
33370	1.251753	1.647411	9.609259	-0.011574	-0.019295	0.012519	-0.563081	0.105502	-1.058229	-0.065215	0.058644	0.088186	0.992235
33371	1.251346	1.657107	9.541768	-0.002850	-0.007973	0.024998	-0.564695	0.105401	-1.058350	-0.065775	0.058871	0.088049	0.992197
33372	1.246321	1.666727	9.546356	0.013022	0.008679	0.040184	-0.563890	0.106040	-1.056159	-0.066791	0.058773	0.088236	0.992118
33373	1.252963	1.695978	9.531896	-0.005379	0.008153	0.055150	-0.565506	0.106883	-1.060336	-0.067973	0.058737	0.087998	0.992061
33374	1.265878	1.662229	9.571063	-0.014268	0.022348	0.053442	-0.565775	0.106883	-1.060061	-0.069244	0.058428	0.087609	0.992026
33375	1.332032	1.634303	9.621449	0.004941	0.008640	0.039255	-0.565780	0.108725	-1.060001	-0.070124	0.058344	0.087598	0.991970
33376	1.300315	1.638579	9.581927	0.013493	0.003812	0.021577	-0.564709	0.110258	-1.059964	-0.070784	0.058306	0.087824	0.991906
33377	1.290156	1.660242	9.571823	-0.021937	0.004040	0.000251	-0.565510	0.108306	-1.060563	-0.070851	0.058285	0.087335	0.991945
33378	1.301159	1.599754	9.603912	-0.010710	0.020464	-0.012871	-0.565380	0.110003	-1.060509	-0.070819	0.057892	0.087097	0.991992
33379	1.262675	1.584490	9.600439	0.013091	0.010409	-0.029649	-0.564574	0.109969	-1.059839	-0.070345	0.057646	0.087328	0.992019
33380	1.213349	1.622433	9.569751	-0.003705	0.013251	-0.006687	-0.564572	0.109704	-1.060665	-0.070441	0.057395	0.087233	0.992035
33381	1.247724	1.598780	9.561356	-0.019808	0.013206	-0.010280	-0.564705	0.109125	-1.060001	-0.070318	0.057173	0.086787	0.992096
33382	1.216169	1.607922	9.603649	-0.022874	0.016385	0.003881	-0.564843	0.110306	-1.061868	-0.070601	0.056907	0.086294	0.992134
33383	1.274194	1.618688	9.627015	-0.001943	0.006160	-0.006741	-0.563095	0.110873	-1.063642	-0.070556	0.056807	0.086210	0.992151
33384	1.256768	1.632932	9.571005	-0.000391	0.013020	0.003921	-0.563769	0.111178	-1.063897	-0.070873	0.056574	0.086168	0.992145
33385	1.252871	1.589166	9.595288	-0.012927	0.011202	0.001220	-0.562964	0.111843	-1.062794	-0.070982	0.056406	0.085853	0.992174
33386	1.189486	1.607437	9.593205	0.008459	0.000556	0.007421	-0.563763	0.108996	-1.061515	-0.071344	0.056415	0.086000	0.992135
33387	1.203290	1.636814	9.545261	0.004649	0.016264	0.018115	-0.563763	0.108965	-1.060153	-0.071817	0.056149	0.086011	0.992115
33388	1.263154	1.565080	9.629488	0.004522	-0.000666	0.019762	-0.564040	0.111698	-1.061560	-0.072439	0.056207	0.086069	0.992061
33389	1.234145	1.559697	9.619009	-0.007512	-0.001134	-0.001490	-0.563902	0.110552	-1.061190	-0.072480	0.056272	0.085884	0.992071
33390	1.185484	1.568524	9.615042	0.008991	-0.006915	-0.013842	-0.564845	0.110866	-1.061578	-0.072421	0.056391	0.086077	0.992051
33391	1.209682	1.564104	9.574893	-0.013272	0.002852	-0.020926	-0.563104	0.113672	-1.062052	-0.072076	0.056350	0.085793	0.992103
33392	1.155901	1.592263	9.606732	-0.005809	0.013835	0.004816	-0.562967	0.112973	-1.062621	-0.072416	0.056110	0.085642	0.992105
33393	1.106757	1.630217	9.633826	-0.007765	0.016330	0.011023	-0.563634	0.110804	-1.060095	-0.072733	0.055842	0.085414	0.992117
33394	1.090008	1.617773	9.623776	0.022370	0.028546	0.030650	-0.562560	0.111673	-1.061987	-0.073627	0.055314	0.085771	0.992050
33395	1.065227	1.634310	9.555487	0.021216	0.032773	0.074884	-0.562557	0.110546	-1.062296	-0.075271	0.054777	0.086027	0.991934
33396	1.135764	1.630741	9.613047	0.000216	0.018219	0.117144	-0.562833	0.112939	-1.061262	-0.077834	0.054636	0.085864	0.991758
33397	1.234288	1.554846	9.633493	0.000213	0.022648	0.118037	-0.563510	0.114405	-1.062705	-0.080293	0.054405	0.085670	0.991592
33398	1.247869	1.598787	9.607099	0.035546	0.029307	0.076635	-0.564592	0.116370	-1.060721	-0.082120	0.053916	0.086234	0.991420
33399	1.271439	1.623486	9.552267	0.018275	0.011296	0.079997	-0.565669	0.116690	-1.061243	-0.083824	0.053822	0.086462	0.991262
33400	1.274774	1.584709	9.595994	-0.001478	0.022630	0.046412	-0.563927	0.118621	-1.060656	-0.085009	0.053474	0.086335	0.991191
33401	1.247182	1.632762	9.604414	0.017417	0.023618	0.012887	-0.565805	0.117446	-1.063125	-0.085403	0.053027	0.086599	0.991158
33402	1.199490	1.588195	9.569584	-0.011529	0.020573	0.018094	-0.566209	0.117445	-1.062711	-0.086009	0.052688	0.086306	0.991150
33403	1.175351	1.587760	9.597734	-0.014914	0.011005	0.008302	-0.564732	0.118107	-1.062162	-0.086256	0.052539	0.085957	0.991166
33404	1.165195	1.606994	9.573205	-0.020132	0.004045	0.000286	-0.564461	0.117553	-1.063001	-0.086476	0.052512	0.085541	0.991185
33405	1.195972	1.532302	9.637302	-0.020397	0.013541	0.011834	-0.565006	0.119807	-1.061831	-0.086792	0.052330	0.085074	0.991207
33406	1.179830	1.602404	9.573689	-0.012269	0.015349	-0.022606	-0.563393	0.120529	-1.064007	-0.086604	0.052025	0.084819	0.991261
33407	1.136599	1.587057	9.601365	-0.016162	0.002649	-0.013849	-0.563121	0.119556	-1.065132	-0.086396	0.052008	0.084486	0.991309
33408	1.149933	1.533896	9.650321	-0.017821	0.002768	-0.019160	-0.563390	0.119757	-1.067438	-0.086239	0.051968	0.084138	0.991354
33409	1.147128	1.548408	9.621238	-0.012176	0.004811	-0.027969	-0.564064	0.120346	-1.067684	-0.085759	0.051877	0.083893	0.991421
33410	1.118200	1.538171	9.605984	-0.010192	0.003222	-0.035039	-0.564467	0.120364	-1.068087	-0.085306	0.051788	0.083713	0.991480
33411	1.118470	1.528468	9.630138	-0.012357	-0.004213	-0.022716	-0.563658	0.119140	-1.065002	-0.084915	0.051883	0.083475	0.991529
33412	1.137787	1.533675	9.640321	-0.012539	-0.002610	-0.015638	-0.562581	0.119128	-1.065560	-0.084823	0.051947	0.083237	0.991553
33413	1.132917	1.528727	9.601692	-0.021488	-0.002643	-0.017433	-0.561909	0.118949	-1.064620	-0.084530	0.052034	0.082809	0.991610
33414	1.152787	1.509670	9.633740	0.000242	-0.004106	-0.022683	-0.562180	0.119676	-1.065139	-0.084319	0.052094	0.082835	0.991622
33415	1.113951	1.508963	9.610888	-0.015931	-0.009535	-0.024527	-0.561647	0.121339	-1.064001	-0.083880	0.052295	0.082536	0.991674
33416	1.138092	1.514256	9.613997	-0.022570	-0.001048	-0.010354	-0.562990	0.121014	-1.066993	-0.083898	0.052353	0.082092	0.991706
33417	1.123658	1.509139	9.615999	-0.024677	0.004792	-0.031538	-0.562183	0.120983	-1.066459	-0.083334	0.052272	0.081602	0.991799
33418	1.133945	1.482624	9.635774	-0.014139	-0.000672	-0.022701	-0.561103	0.119381	-1.065706	-0.083116	0.052288	0.081337	0.991838
33419	1.140680	1.509450	9.635778	-0.010730	-0.000817	-0.015621	-0.562182	0.120558	-1.066473	-0.082872	0.052320	0.081117	0.991874
33420	1.104267	1.508787	9.613000	-0.010641	-0.002510	-0.019159	-0.561375	0.120341	-1.064036	-0.082753	0.052371	0.080922	0.991898
33421	1.129292	1.472829	9.635705	-0.011051	0.000650	-0.003231	-0.561918	0.122079	-1.065064	-0.082757	0.052392	0.080680	0.991916
33422	1.131144	1.499565	9.623524	-0.014581	-0.004625	-0.006814	-0.560838	0.120971	-1.067292	-0.082888	0.052510	0.080399	0.991922
33423	1.094963	1.489197	9.612863	-0.013394	-0.005187	0.016181	-0.561647	0.121886	-1.069297	-0.083265	0.052680	0.080101	0.991905
33424	1.144215	1.456108	9.650733	-0.011450	-0.004147	0.010879	-0.562051	0.122034	-1.069151	-0.083759	0.052811	0.079863	0.991876
33425	1.153316	1.480546	9.617126	-0.021992	-0.010195	0.000196	-0.562992	0.121930	-1.069825	-0.083802	0.053069	0.079419	0.991894
33426	1.148770	1.470756	9.650762	-0.001201	-0.009933	-0.003273	-0.563128	0.121810	-1.064513	-0.084017	0.053276	0.079409	0.991865
33427	1.167114	1.514781	9.598032	0.003300	0.000729	-0.001427	-0.563402	0.123699	-1.066220	-0.084072	0.053272	0.079454	0.991857
33428	1.183149	1.444674	9.627941	-0.003923	-0.015288	-0.003321	-0.561920	0.122645	-1.065046	-0.084316	0.053586	0.079402	0.991824
33429	1.183225	1.444678	9.652016	-0.012750	-0.008119	-0.008608	-0.562726	0.122349	-1.063683	-0.084197	0.053775	0.079150	0.991844
33430	1.178752	1.425175	9.647211	0.009165	-0.011185	-0.020934	-0.563265	0.122664	-1.064484	-0.084124	0.053956	0.079370	0.991823
33431	1.133902	1.480192	9.606903	0.022176	-0.003618	-0.034982	-0.562992	0.121555	-1.065886	-0.083527	0.053954	0.079832	0.991836
33432	1.093423	1.443043	9.601127	-0.021357	-0.000758	-0.021828	-0.561916	0.121688	-1.066575	-0.083439	0.053977	0.079431	0.991875
33433	1.109315	1.499168	9.615635	-0.012149	-0.000482	-0.029761	-0.561783	0.121767	-1.063986	-0.082913	0.053973	0.079202	0.991937
33434	1.066193	1.481397	9.662591	-0.015671	0.006642	-0.031485	-0.561252	0.124166	-1.064050	-0.082677	0.053822	0.078913	0.991988
33435	1.113744	1.523527	9.637253	-0.009319	-0.001273	-0.068659	-0.560978	0.122495	-1.065606	-0.081380	0.053761	0.078786	0.992109
33436	1.059425	1.575952	9.652041	0.008686	0.011277	-0.066744	-0.561511	0.121140	-1.067824	-0.080485	0.053422	0.079011	0.992182
33437	1.147846	1.519294	9.664811	0.023188	0.013270	-0.070240	-0.559892	0.119551	-1.068167	-0.079214	0.053013	0.079514	0.992266
33438	1.088818	1.540056	9.523220	-0.038332	-0.012457	-0.129815	-0.558415	0.120021	-1.065444	-0.077036	0.053114	0.078913	0.992480
33439	1.076337	1.471880	9.744823	-0.033465	-0.007581	-0.109435	-0.558950	0.119199	-1.066146	-0.074892	0.053141	0.078368	0.992686
33440	1.192627	1.471561	9.729136	0.056664	0.034031	-0.107143	-0.557735	0.117594	-1.065394	-0.073376	0.052208	0.079559	0.992754
33441	1.246557	1.426404	9.637246	0.092509	0.042931	-0.167099	-0.556381	0.114569	-1.064691	-0.070299	0.050959	0.081497	0.992884
33442	1.168827	1.441992	9.680482	0.103319	0.026988	-0.237878	-0.553674	0.109111	-1.064354	-0.066362	0.049872	0.083762	0.993022
33443	1.069229	1.571275	9.657192	0.121914	0.034774	-0.258970	-0.550966	0.103266	-1.065665	-0.061475	0.048594	0.086379	0.993176
33444	1.058749	1.595351	9.560396	0.127717	0.037064	-0.205889	-0.546103	0.096323	-1.064584	-0.058273	0.047319	0.089081	0.993192
33445	1.099609	1.617945	9.595182	0.137507	0.054812	-0.165088	-0.544475	0.091437	-1.063399	-0.055298	0.045790	0.091887	0.993178
33446	1.109427	1.734651	9.604232	0.143916	0.058570	-0.134992	-0.541367	0.086524	-1.062504	-0.053633	0.044183	0.094817	0.993067
33447	0.987563	1.759137	9.542532	0.156852	0.036064	-0.083792	-0.541084	0.081651	-1.060485	-0.052253	0.043160	0.097948	0.992881
33448	0.882465	1.800926	9.526956	0.082729	0.028156	-0.005370	-0.539729	0.078194	-1.059523	-0.052978	0.042472	0.099575	0.992711
33449	0.903294	1.849856	9.524818	0.044322	0.023733	0.016577	-0.539457	0.077187	-1.059150	-0.053470	0.042007	0.100394	0.992621
33450	0.860912	1.798114	9.591312	0.004100	0.010424	0.037593	-0.539862	0.077769	-1.059399	-0.054834	0.041850	0.100437	0.992549
33451	1.035246	1.798845	9.543696	-0.036897	-0.016097	0.017808	-0.540263	0.076768	-1.058609	-0.055203	0.042269	0.099677	0.992588
33452	0.995688	1.836968	9.537380	-0.055267	-0.014826	0.031911	-0.540541	0.079756	-1.058782	-0.056278	0.042675	0.098571	0.992621
33453	1.034714	1.837685	9.620420	-0.034210	0.002567	0.055064	-0.541486	0.081241	-1.060766	-0.057426	0.042801	0.097809	0.992625
33454	1.123291	1.751884	9.498607	-0.041101	-0.036167	0.037100	-0.541491	0.083096	-1.061251	-0.058600	0.043624	0.097006	0.992599
33455	1.067097	1.784859	9.564037	-0.051937	-0.032747	0.038865	-0.543920	0.085556	-1.061007	-0.059344	0.044452	0.095943	0.992621
33456	0.987065	1.788262	9.568778	-0.076796	-0.041501	0.024603	-0.544461	0.086416	-1.060837	-0.060195	0.045404	0.094447	0.992671
33457	1.010242	1.849380	9.619581	-0.064470	-0.016852	0.038936	-0.545143	0.089696	-1.060995	-0.060959	0.045931	0.093118	0.992725
33458	1.007696	1.730376	9.596328	-0.027929	-0.012511	0.019635	-0.545685	0.090965	-1.060130	-0.061878	0.046234	0.092566	0.992706
33459	0.894623	1.689483	9.602796	-0.041297	-0.027511	0.046046	-0.545688	0.091827	-1.060647	-0.062784	0.046953	0.091701	0.992696
33460	0.987795	1.768866	9.677275	-0.023648	-0.018814	0.060276	-0.546499	0.093288	-1.061680	-0.064473	0.047454	0.091203	0.992609
33461	0.992215	1.768932	9.542602	-0.014094	-0.002298	0.042733	-0.548652	0.093775	-1.062184	-0.065384	0.047628	0.090853	0.992574
33462	1.064162	1.578463	9.632909	-0.017882	-0.002500	0.049782	-0.548656	0.095037	-1.061598	-0.066909	0.047779	0.090459	0.992501
33463	1.252098	1.676581	9.902740	0.055556	-0.007691	-0.073844	-0.547445	0.094534	-1.059449	-0.065563	0.047763	0.091603	0.992486
33464	0.758576	1.696718	9.545606	0.084438	0.013799	-0.071732	-0.549352	0.102518	-1.059440	-0.065082	0.047207	0.093348	0.992382
33465	1.099090	1.727153	9.353612	0.078145	0.012934	-0.038233	-0.548132	0.099219	-1.059016	-0.064501	0.046809	0.094879	0.992293
33466	1.359037	1.833843	9.457077	0.040004	0.015771	-0.093212	-0.546644	0.096820	-1.061019	-0.063376	0.046243	0.095749	0.992309
33467	0.865027	1.824886	9.528646	-0.019358	-0.006758	-0.030665	-0.544357	0.096441	-1.059151	-0.062818	0.046382	0.095369	0.992375
33468	0.830133	1.875234	9.541640	-0.065958	-0.016385	0.162746	-0.545842	0.098499	-1.060838	-0.066523	0.047085	0.093934	0.992237
33469	1.183996	1.757849	9.572643	-0.039303	-0.018222	0.175121	-0.549079	0.101444	-1.062340	-0.070007	0.047865	0.092984	0.992049
33470	0.983797	1.720237	9.639003	-0.021108	-0.014467	0.100984	-0.548778	0.090623	-1.060650	-0.072343	0.048372	0.092485	0.991904
33471	0.955039	1.695432	9.585346	-0.069742	-0.048666	0.029010	-0.552285	0.093786	-1.059008	-0.072841	0.049521	0.091112	0.991938
33472	0.964727	1.914080	9.429927	-0.126993	-0.082468	0.010041	-0.552828	0.095501	-1.059082	-0.073301	0.051350	0.088708	0.992029
33473	1.585528	1.211647	9.709452	-0.167364	-0.077286	0.039893	-0.556203	0.099404	-1.058916	-0.073864	0.053242	0.085421	0.992176
33474	1.517692	1.521201	10.138349	0.413306	0.039621	-0.353614	-0.554426	0.089777	-1.055161	-0.068114	0.051204	0.093952	0.991923
33475	0.622247	1.956338	8.692092	0.149583	0.007510	-0.083905	-0.551431	0.077437	-1.051780	-0.066697	0.050731	0.096965	0.991754
33476	1.143857	1.703712	9.567005	-0.214806	-0.042007	0.070108	-0.552917	0.079967	-1.055496	-0.068181	0.051988	0.092686	0.991997
33477	1.319356	1.709362	9.919001	0.061657	0.010830	-0.029519	-0.553585	0.078399	-1.054449	-0.067762	0.051679	0.093889	0.991929
33478	1.024365	1.827758	9.350560	0.044423	0.017624	0.012096	-0.553714	0.076576	-1.055188	-0.068685	0.051273	0.094743	0.991805
33479	1.078099	1.838465	9.549527	-0.049024	-0.017420	0.067259	-0.554521	0.076591	-1.055042	-0.070016	0.051852	0.093697	0.991781
33480	1.340789	1.811687	9.678156	0.021837	0.008611	0.046370	-0.555864	0.075750	-1.054100	-0.071530	0.051723	0.094077	0.991644
33481	1.219057	1.821604	9.566016	0.037917	0.003198	-0.017239	-0.556667	0.073993	-1.050877	-0.071315	0.051622	0.094819	0.991594
33482	1.120804	1.887795	9.569724	0.024559	-0.008244	0.009187	-0.558820	0.074165	-1.050029	-0.072252	0.051735	0.095325	0.991472
33483	1.159027	1.917622	9.582708	0.053883	0.004888	-0.008329	-0.557875	0.073143	-1.049664	-0.072232	0.051592	0.096382	0.991379
33484	1.082198	1.986619	9.481131	0.047399	0.010795	-0.033933	-0.558273	0.070976	-1.047550	-0.072577	0.051190	0.097368	0.991278
33485	1.085072	1.964822	9.486197	0.007045	0.004445	-0.006694	-0.556524	0.070987	-1.049750	-0.072539	0.051120	0.097508	0.991270
33486	1.167629	1.959039	9.498405	0.015196	-0.003452	-0.043868	-0.557595	0.069144	-1.048707	-0.072714	0.051018	0.097891	0.991225
33487	1.091200	2.023198	9.493167	-0.015363	0.005177	-0.043894	-0.557321	0.067740	-1.049573	-0.071917	0.050893	0.097637	0.991315
33488	1.056934	1.930333	9.567443	0.004608	0.001962	-0.050915	-0.556514	0.067860	-1.049442	-0.072040	0.050676	0.097812	0.991300
33489	1.002642	1.973042	9.529345	-0.010121	-0.014408	-0.041330	-0.555443	0.069369	-1.048316	-0.071259	0.050928	0.097695	0.991355
33490	1.119891	1.926616	9.526072	-0.003355	-0.011203	-0.024515	-0.556511	0.066727	-1.049479	-0.071834	0.051039	0.097703	0.991307
33491	1.159737	1.864214	9.469990	-0.031682	-0.023405	-0.044136	-0.555842	0.067986	-1.049446	-0.070958	0.051495	0.097179	0.991398
33492	1.117856	1.793064	9.572755	-0.072287	-0.046029	-0.077994	-0.557457	0.068146	-1.048605	-0.070264	0.052299	0.095922	0.991527
33493	1.142604	1.786243	9.691525	-0.022640	-0.037440	-0.048617	-0.557463	0.070001	-1.049089	-0.069281	0.053011	0.095597	0.991590
33494	1.092038	1.862991	9.513660	-0.011246	-0.017335	-0.067006	-0.556789	0.069557	-1.048975	-0.069122	0.053164	0.095511	0.991601
33495	1.010374	1.827523	9.523458	-0.035351	-0.018199	-0.040545	-0.556788	0.069397	-1.048163	-0.068321	0.053520	0.094901	0.991696
33496	1.132469	1.800619	9.642959	-0.026668	-0.024542	0.003617	-0.557864	0.069305	-1.049244	-0.069270	0.053997	0.094431	0.991649
33497	1.209199	1.719471	9.636296	-0.016348	-0.025836	-0.012286	-0.558405	0.069991	-1.047716	-0.069036	0.054532	0.094175	0.991661
33498	1.054515	1.806478	9.553859	0.014672	-0.021660	-0.027159	-0.556790	0.069806	-1.047469	-0.069573	0.054824	0.094563	0.991570
33499	1.214418	1.806951	9.539504	-0.011355	-0.001385	0.007334	-0.557063	0.070902	-1.045522	-0.069779	0.054899	0.094353	0.991572
33500	1.182170	1.728685	9.577622	-0.004098	0.000496	0.005610	-0.558272	0.070388	-1.046615	-0.070877	0.054850	0.094296	0.991502
33501	1.143979	1.703718	9.605526	-0.013058	0.003996	0.004729	-0.557326	0.069289	-1.049114	-0.071040	0.054815	0.094041	0.991516
33502	1.162301	1.752601	9.576832	-0.004249	-0.012040	0.009069	-0.558404	0.069868	-1.048538	-0.072149	0.055025	0.093994	0.991429
33503	1.223218	1.734284	9.564396	-0.009648	-0.001458	0.010875	-0.558542	0.070951	-1.046185	-0.072427	0.055105	0.093805	0.991422
33504	1.171672	1.767336	9.567379	-0.018150	0.009552	-0.005869	-0.558141	0.071798	-1.046435	-0.073290	0.054877	0.093470	0.991403
33505	1.071512	1.687835	9.581757	-0.024129	0.005413	0.015329	-0.557876	0.072932	-1.046673	-0.073654	0.054845	0.092975	0.991425
33506	1.115025	1.703197	9.643158	-0.022878	0.010237	0.036570	-0.558145	0.073272	-1.048839	-0.075216	0.054703	0.092490	0.991360
33507	1.018051	1.696577	9.592086	0.014719	0.001501	0.042843	-0.559225	0.074411	-1.047972	-0.076160	0.054733	0.092738	0.991264
33508	0.950130	1.709917	9.657306	0.011323	0.003539	0.102976	-0.558956	0.074531	-1.047290	-0.078897	0.054811	0.092859	0.991034
33509	1.032553	1.701697	9.611751	0.021186	0.015153	0.140196	-0.558689	0.075129	-1.048909	-0.081801	0.054724	0.093101	0.990781
33510	1.068411	1.721766	9.581405	0.020723	0.037740	0.161549	-0.560576	0.076573	-1.048159	-0.085596	0.054234	0.093278	0.990470
33511	1.070662	1.731518	9.588622	0.012041	0.043379	0.218138	-0.561929	0.079145	-1.047651	-0.090083	0.053739	0.093204	0.990106
33512	1.246937	1.647325	9.618740	0.012850	0.029984	0.185308	-0.563550	0.081159	-1.047294	-0.094246	0.053466	0.093205	0.989733
33513	1.227289	1.651818	9.565143	0.006412	0.030627	0.157006	-0.565300	0.082118	-1.050241	-0.097491	0.053124	0.093101	0.989447
33514	1.168666	1.677460	9.582409	-0.023266	0.009980	0.118777	-0.565312	0.085931	-1.049572	-0.100288	0.053189	0.092497	0.989221
33515	1.168454	1.461407	9.685139	-0.071714	-0.010654	0.109659	-0.565857	0.088676	-1.051248	-0.102437	0.053731	0.090966	0.989113
33516	0.967863	1.421344	9.611881	-0.079924	0.015653	0.085095	-0.567475	0.089535	-1.049975	-0.104389	0.053748	0.089257	0.989064
33517	0.803964	1.250860	9.588879	-0.151959	0.023838	0.088501	-0.566680	0.094116	-1.052697	-0.106094	0.053714	0.086063	0.989167
33518	0.863841	1.154833	9.524036	-0.269340	0.080916	0.113245	-0.567780	0.101949	-1.053112	-0.108368	0.052901	0.080428	0.989439
33519	0.985279	1.130325	9.450914	-0.271704	0.103288	0.070921	-0.565109	0.109103	-1.058634	-0.109726	0.051507	0.074682	0.989813
33520	1.113468	1.227304	9.213387	-0.367071	0.134271	0.008024	-0.563654	0.117676	-1.063006	-0.109836	0.049691	0.067096	0.990437
33521	1.312294	0.997870	9.327140	-0.394787	0.203999	-0.088018	-0.558306	0.129422	-1.073589	-0.108049	0.046359	0.058840	0.991319
33522	0.845990	0.586437	9.489260	-0.449314	0.265536	-0.259191	-0.551869	0.136946	-1.080505	-0.102932	0.041784	0.049580	0.992573
33523	0.190542	0.603732	10.025102	-0.369765	0.294181	-0.133089	-0.541802	0.144343	-1.085561	-0.100349	0.036504	0.041641	0.993410
33524	0.523126	0.459339	10.821178	-0.197446	0.176978	0.064649	-0.535501	0.152151	-1.092331	-0.101753	0.033463	0.037300	0.993547
33525	0.344986	0.786199	10.199384	-0.042625	0.050877	0.110340	-0.533358	0.155272	-1.094571	-0.104036	0.032528	0.036165	0.993383
33526	0.639830	0.738080	9.631042	-0.008923	0.039589	0.398535	-0.535249	0.158233	-1.098132	-0.112086	0.032072	0.035631	0.992541
33527	1.061417	0.245627	9.551403	-0.048467	0.020928	0.529065	-0.537557	0.165332	-1.096240	-0.122647	0.032066	0.034169	0.991343
33528	1.136721	-0.083136	9.830626	-0.065573	0.011000	0.493575	-0.541614	0.172883	-1.099900	-0.132480	0.032371	0.032509	0.990123
33529	1.185753	0.281920	10.012333	0.075074	0.015894	0.416218	-0.543644	0.177082	-1.101648	-0.140860	0.032095	0.033546	0.988940
33530	0.960641	0.224397	9.738647	0.127787	0.030929	0.400624	-0.546612	0.180118	-1.101242	-0.148992	0.031417	0.035714	0.987694
33531	0.976653	-0.086047	9.777591	0.119576	0.066986	0.377852	-0.549039	0.181792	-1.097617	-0.156660	0.030001	0.037472	0.986485
33532	0.731300	-0.175464	9.799623	0.127625	0.056253	0.310675	-0.550390	0.183841	-1.099033	-0.163005	0.028751	0.039612	0.985410
33533	0.518652	0.027021	9.743423	0.147574	0.039886	0.403501	-0.550927	0.183589	-1.099853	-0.171154	0.027801	0.041943	0.983958
33534	0.791740	-0.031126	9.896681	0.164008	0.025333	0.459095	-0.554430	0.185335	-1.098257	-0.180380	0.027153	0.044813	0.982200
33535	0.854817	-0.059130	9.739946	0.232078	0.008772	0.468919	-0.557119	0.184811	-1.097425	-0.189804	0.026581	0.048821	0.980247
33536	0.976268	-0.100643	9.563439	0.212665	0.044369	0.461108	-0.560888	0.185417	-1.095317	-0.199075	0.025381	0.052561	0.978245
33537	0.822700	0.107805	9.833993	0.179251	0.025362	0.427305	-0.562498	0.184000	-1.093709	-0.207636	0.024664	0.055437	0.976323
33538	0.395086	0.393783	9.770567	0.099185	-0.027488	0.450670	-0.565059	0.185412	-1.090908	-0.216523	0.025318	0.057251	0.974268
33539	0.349300	0.456040	9.479815	-0.010770	-0.076287	0.516333	-0.571664	0.190081	-1.089999	-0.226572	0.027462	0.056766	0.971951
33540	0.416455	0.821382	9.262464	-0.100021	-0.061963	0.625746	-0.576405	0.200963	-1.089863	-0.238663	0.029859	0.054742	0.969098
33541	0.511428	0.881425	9.784902	-0.245077	-0.020618	0.738682	-0.581282	0.213072	-1.093638	-0.252873	0.032223	0.049312	0.965705
33542	1.329538	0.619635	10.861567	-0.184551	0.068840	0.776381	-0.585500	0.229562	-1.097415	-0.267843	0.032619	0.044880	0.961864
33543	0.789341	1.158443	10.513532	-0.102916	0.068919	0.584013	-0.587552	0.241159	-1.100285	-0.279143	0.032358	0.041844	0.958792
33544	0.593172	1.577171	9.368106	0.129770	0.177521	0.620854	-0.589185	0.248082	-1.103721	-0.291317	0.028776	0.042924	0.955230
33545	0.897927	1.398222	9.576207	0.083914	0.154353	0.715978	-0.588669	0.255477	-1.105259	-0.305227	0.025915	0.042991	0.950956
33546	1.101240	1.664104	9.635808	0.012271	-0.001799	0.606839	-0.588021	0.263575	-1.106639	-0.316802	0.026425	0.042907	0.947152
33547	0.903071	1.442053	9.946758	0.019405	0.035487	0.683176	-0.591812	0.271731	-1.106058	-0.329833	0.026174	0.042554	0.942716
33548	1.229796	0.816766	9.687070	0.145190	0.108804	0.638028	-0.593984	0.278442	-1.105952	-0.342031	0.023738	0.044224	0.938347
33549	0.703590	0.938301	9.597786	0.140682	0.097042	0.535498	-0.592652	0.283150	-1.108540	-0.352289	0.021400	0.045846	0.934523
33550	0.125527	1.219112	9.443118	0.141142	0.084304	0.617757	-0.592799	0.287583	-1.110030	-0.363972	0.019428	0.047612	0.929989
33551	0.029845	1.188265	9.647443	0.143227	0.054813	0.804133	-0.594571	0.295327	-1.112075	-0.379060	0.018045	0.049488	0.923872
33552	0.433040	0.894549	9.604257	0.128922	0.052404	0.969320	-0.597291	0.305661	-1.114842	-0.397005	0.017090	0.051105	0.916233
33553	0.599980	0.829633	9.869859	0.124162	0.038720	0.874580	-0.597184	0.314537	-1.112512	-0.413120	0.016191	0.052706	0.909006
33554	0.564712	0.887250	9.810566	0.171609	0.057419	0.853638	-0.598824	0.323075	-1.112216	-0.428701	0.014663	0.055059	0.901648
33555	0.292710	0.882292	9.602450	0.099460	0.038923	0.856894	-0.601001	0.331675	-1.114093	-0.444228	0.013939	0.056203	0.894041
33556	0.924436	0.670405	9.534366	0.020561	0.040341	0.845919	-0.602123	0.347055	-1.115898	-0.459345	0.014020	0.055962	0.886383
33557	0.972374	0.605749	9.724094	0.025018	0.007336	0.672430	-0.602688	0.356197	-1.118320	-0.471307	0.014330	0.056089	0.880067
33558	0.409376	0.651375	9.783505	-0.032174	-0.018537	0.619160	-0.603791	0.365170	-1.118971	-0.482145	0.015689	0.055510	0.874190
33559	0.577943	0.489372	9.951190	0.049766	-0.023878	0.683886	-0.605433	0.374564	-1.118920	-0.494114	0.016297	0.056312	0.867418
33560	0.800972	0.289528	10.241197	0.035092	-0.042918	0.622670	-0.607480	0.384257	-1.119127	-0.504849	0.017431	0.057132	0.861138
33561	1.000833	0.463081	10.159358	0.186650	-0.006088	0.480110	-0.610188	0.390288	-1.119717	-0.513219	0.016135	0.060136	0.855996
33562	0.510880	0.628915	9.550875	0.117238	0.085927	0.401030	-0.611001	0.392296	-1.119915	-0.520217	0.013979	0.061125	0.851729
33563	0.601691	0.441200	9.492488	0.071951	0.154322	0.424301	-0.608194	0.398232	-1.121936	-0.527701	0.011053	0.060497	0.847201
33564	0.942963	0.631926	9.785583	-0.002212	0.158741	0.437268	-0.605791	0.404760	-1.124614	-0.535286	0.008952	0.058682	0.842582
33565	1.442623	0.604573	9.738534	-0.028390	0.079430	0.257102	-0.603923	0.410198	-1.128684	-0.539769	0.008193	0.057189	0.839828
33566	1.421558	0.941641	9.802749	-0.143821	0.010046	0.219154	-0.605560	0.417917	-1.129777	-0.543430	0.009865	0.054625	0.837617
33567	1.749785	0.263070	10.448654	-0.147632	0.060381	0.268913	-0.605460	0.429717	-1.131304	-0.548033	0.010791	0.051350	0.834809
33568	1.297622	0.604384	9.868895	0.035556	-0.060076	0.095537	-0.607888	0.431923	-1.132294	-0.549549	0.011540	0.052578	0.833726
33569	0.999965	0.734869	9.300282	-0.019536	-0.035683	0.311309	-0.610584	0.433974	-1.132468	-0.554759	0.012744	0.052500	0.830256
33570	0.884275	0.368644	9.492078	-0.030279	0.033529	0.456743	-0.608457	0.442476	-1.134398	-0.562287	0.013042	0.051503	0.825234
33571	1.424199	0.310492	9.720929	0.101523	0.041596	0.644511	-0.608083	0.452416	-1.135443	-0.573017	0.011980	0.052464	0.817775
33572	1.567141	0.254865	10.120533	0.110939	-0.023563	0.515010	-0.605949	0.458675	-1.138535	-0.581325	0.011676	0.054419	0.811766
33573	0.985200	0.545273	9.566062	0.354167	0.023819	0.549800	-0.605554	0.461698	-1.140895	-0.590383	0.007910	0.059690	0.804874
33574	1.025150	0.312909	9.236834	0.189849	0.064404	0.577843	-0.601129	0.466797	-1.145141	-0.599663	0.005366	0.061888	0.797838
33575	1.244306	0.054725	9.466978	0.104142	0.104963	0.491151	-0.595900	0.472659	-1.146375	-0.607685	0.003233	0.062145	0.791737
33576	1.220852	0.054326	9.711806	0.173974	0.201463	0.352302	-0.589311	0.473427	-1.149425	-0.613452	-0.001591	0.062427	0.787259
33577	1.060991	0.138798	9.508864	0.111220	0.141552	0.164334	-0.582580	0.472561	-1.155527	-0.616284	-0.004744	0.062331	0.785039
33578	0.648804	0.121673	10.112614	0.029834	0.078238	-0.036052	-0.575864	0.475901	-1.159585	-0.615820	-0.006348	0.061834	0.785431
33579	-0.334589	0.968004	9.507927	-0.241446	-0.045941	-0.143591	-0.577482	0.477345	-1.159111	-0.613606	-0.002617	0.058428	0.787443
33580	-0.720399	1.325130	9.317659	-0.252513	0.140343	0.372175	-0.573744	0.486626	-1.159535	-0.619621	-0.001256	0.052747	0.783126
33581	0.377606	0.966432	10.155693	-0.245425	0.128166	0.439063	-0.564633	0.498629	-1.160479	-0.626679	0.000378	0.047147	0.777850
33582	0.559695	1.766063	10.704113	-0.164434	-0.095797	0.464320	-0.560774	0.512131	-1.159678	-0.633774	0.004403	0.045784	0.772150
33583	0.805962	1.700054	9.989978	0.017977	-0.088110	0.647027	-0.558784	0.520957	-1.157099	-0.643700	0.006212	0.047009	0.763808
33584	1.002095	1.137913	9.451373	0.005113	-0.012502	0.605028	-0.555315	0.530684	-1.158188	-0.652823	0.006945	0.047170	0.756008
33585	1.238096	1.076639	9.353157	0.004992	0.013845	0.546800	-0.549693	0.539641	-1.158781	-0.661130	0.007268	0.046935	0.748767
33586	0.454244	1.263919	9.443239	-0.010010	0.019981	0.435561	-0.547012	0.543017	-1.160338	-0.667537	0.007552	0.046456	0.743088
33587	0.500736	0.878768	9.452386	0.043230	0.053564	0.605691	-0.542460	0.549880	-1.161259	-0.676606	0.006784	0.046257	0.734859
33588	1.110598	0.974838	9.778512	-0.002889	-0.015264	0.498871	-0.534276	0.557575	-1.165057	-0.683767	0.007552	0.046352	0.728188
33589	1.250477	0.875406	9.699299	-0.033766	0.031704	0.315161	-0.531199	0.563228	-1.167362	-0.688427	0.007895	0.045391	0.723841
33590	0.879465	0.883238	9.685447	0.002446	0.031853	0.104946	-0.528924	0.566818	-1.165501	-0.689804	0.007542	0.044972	0.722559
33591	0.825016	0.442838	9.614880	-0.013437	0.026449	-0.041863	-0.527177	0.567200	-1.165373	-0.689279	0.007359	0.044447	0.723094
33592	0.334035	0.582062	10.046520	0.006856	-0.129261	-0.426395	-0.528648	0.564363	-1.163813	-0.682875	0.008796	0.046390	0.729008
33593	0.001612	1.105186	9.392029	-0.004573	-0.117391	-0.264501	-0.534416	0.558728	-1.159568	-0.678956	0.010329	0.047984	0.732537
33594	0.575038	0.105721	9.677156	-0.012528	-0.093457	-0.298943	-0.538316	0.558219	-1.158176	-0.674412	0.011621	0.049131	0.736627
33595	0.016643	0.163569	9.736617	-0.030755	-0.147404	-0.569755	-0.545558	0.550672	-1.155611	-0.665882	0.013644	0.050756	0.744204
33596	-0.245280	0.639477	9.619067	-0.130977	-0.110434	-0.517631	-0.554683	0.543606	-1.153553	-0.657988	0.016542	0.050416	0.751157
33597	0.050488	-0.175591	10.635731	-0.338878	0.053481	-0.456289	-0.558187	0.545459	-1.150454	-0.651098	0.019693	0.044659	0.757423
33598	0.508704	0.255185	11.103930	-0.044236	0.075149	-0.366948	-0.556710	0.546093	-1.148680	-0.645580	0.018837	0.043153	0.762240
33599	1.661591	0.552704	9.678241	0.078673	0.097678	-0.515175	-0.556688	0.538924	-1.151365	-0.637869	0.015861	0.043186	0.768769
33600	1.499661	0.942995	9.217753	-0.206540	-0.057998	-0.646111	-0.560437	0.533324	-1.150684	-0.627770	0.018862	0.040951	0.777092
33601	1.625188	0.532690	10.303173	-0.328929	-0.132253	-0.560366	-0.564741	0.532812	-1.148743	-0.618840	0.024598	0.037670	0.784228
33602	1.445083	0.087592	10.320263	-0.153697	-0.130177	-0.549137	-0.571730	0.530444	-1.143561	-0.610008	0.028161	0.037135	0.791023
33603	1.264146	0.555205	9.702134	-0.002534	-0.120073	-0.511432	-0.577096	0.525722	-1.142424	-0.601859	0.029749	0.038837	0.797103
33604	1.152812	0.829881	9.183890	0.086493	-0.090676	-0.232454	-0.581918	0.518712	-1.140960	-0.598082	0.030009	0.041440	0.799800
33605	2.072862	0.016315	9.124378	-0.073443	-0.026245	-0.230058	-0.585139	0.516214	-1.140049	-0.594393	0.031193	0.040753	0.802535
33606	1.413387	-0.097534	9.858484	0.005388	-0.029778	-0.420663	-0.586865	0.508562	-1.138506	-0.587492	0.031303	0.041446	0.807562
33607	1.140884	0.130529	9.429530	0.101340	-0.032827	-0.373464	-0.589126	0.500422	-1.139833	-0.581544	0.030434	0.043737	0.811768
33608	1.199636	0.112181	9.498877	0.040120	0.007478	-0.298266	-0.590863	0.496291	-1.137221	-0.576642	0.029624	0.044474	0.815247
33609	0.953858	0.117484	9.984791	0.155945	0.049002	-0.248086	-0.590434	0.487793	-1.138047	-0.572790	0.026917	0.046624	0.817932
33610	1.044118	0.046264	9.720887	0.257284	0.038933	-0.201871	-0.589331	0.479010	-1.139434	-0.569582	0.023184	0.050488	0.820055
33611	0.890651	0.043451	9.456210	0.134060	0.013296	-0.106901	-0.587961	0.470966	-1.142435	-0.567971	0.021455	0.052587	0.821087
33612	0.932485	-0.067433	9.723134	0.122082	0.070449	-0.120729	-0.587945	0.465730	-1.142878	-0.566065	0.018824	0.053838	0.822385
33613	0.955586	-0.227221	9.888745	0.219618	0.097211	-0.162690	-0.585101	0.459283	-1.142847	-0.563640	0.014710	0.056370	0.823963
33614	0.884748	-0.379060	9.521807	0.230086	0.092357	-0.251066	-0.583319	0.448655	-1.144847	-0.559669	0.010347	0.059191	0.826535
33615	0.781502	-0.589738	9.265054	0.147052	0.155806	-0.364929	-0.580465	0.438978	-1.146148	-0.553910	0.005875	0.059847	0.830402
33616	0.232942	-0.157844	9.430324	0.028874	0.106472	-0.532607	-0.576268	0.430297	-1.148930	-0.545206	0.003183	0.059204	0.836203
33617	-0.213984	0.125358	9.373547	0.002630	0.038402	-0.235103	-0.574489	0.420377	-1.150908	-0.541395	0.002395	0.058665	0.838716
33618	0.220242	-0.206515	10.472663	-0.172932	-0.066435	-0.152444	-0.573147	0.421300	-1.149258	-0.538794	0.005237	0.056488	0.840526
33619	0.175573	0.734545	9.949029	-0.122262	-0.239482	-0.328457	-0.578796	0.420800	-1.146483	-0.533052	0.010353	0.056815	0.844109
33620	-0.590501	1.827560	9.113235	-0.033559	-0.184591	0.068383	-0.585257	0.421990	-1.142418	-0.534038	0.013938	0.058199	0.843340
33621	0.208852	1.473138	9.804854	-0.261619	-0.080910	0.402336	-0.589578	0.427111	-1.138795	-0.540710	0.018618	0.054320	0.839247
33622	1.622185	0.770604	10.854965	-0.120912	-0.072174	0.389265	-0.589076	0.438827	-1.137059	-0.547129	0.021594	0.052920	0.835095
33623	0.538790	1.362699	10.745031	-0.080824	-0.022303	0.109673	-0.588146	0.442646	-1.137628	-0.548977	0.023013	0.051584	0.833927
33624	-0.452579	2.184652	10.530267	-0.033031	0.020321	0.485134	-0.587623	0.447441	-1.137070	-0.557066	0.023571	0.050580	0.828591
33625	0.610432	1.349388	10.323646	0.196670	0.103618	0.864579	-0.583609	0.454751	-1.138379	-0.571572	0.020486	0.052118	0.818639
33626	2.024656	1.039951	9.536453	0.292411	0.053108	0.641489	-0.578512	0.460137	-1.143442	-0.582177	0.016979	0.056026	0.810952
33627	1.557677	1.764568	8.989456	0.238242	0.009527	0.370598	-0.576895	0.459268	-1.144306	-0.588323	0.014452	0.059599	0.806297
33628	1.299294	1.854568	9.089177	0.110089	0.025710	0.319074	-0.576226	0.460695	-1.145358	-0.593451	0.013165	0.060975	0.802449
33629	1.586426	1.481098	9.394497	0.146335	0.050850	0.178725	-0.574343	0.460702	-1.147560	-0.596476	0.010825	0.062699	0.800105
33630	1.249745	1.433693	9.158237	0.044365	0.060926	0.022953	-0.572185	0.458971	-1.148458	-0.596803	0.009398	0.062675	0.799881
33631	0.895950	1.475856	9.440751	-0.040001	0.069174	-0.052336	-0.572456	0.459840	-1.148972	-0.596104	0.008693	0.061288	0.800518
33632	0.843843	1.198177	9.604944	0.034060	0.107216	-0.055378	-0.570572	0.459545	-1.150366	-0.595222	0.006551	0.060563	0.801249
33633	0.713826	1.055029	9.739250	0.047587	-0.008783	-0.178049	-0.570162	0.457772	-1.153835	-0.592420	0.005891	0.061530	0.803255
33634	0.041164	1.110789	9.672448	0.022396	-0.032068	-0.181667	-0.570819	0.452662	-1.152903	-0.589406	0.005960	0.062289	0.805410
33635	-0.370233	0.775550	9.284406	0.004367	0.059942	-0.027191	-0.571890	0.451006	-1.153761	-0.589102	0.004836	0.061683	0.805686
33636	-0.623977	0.525773	9.473495	-0.096094	0.158751	0.112872	-0.570552	0.453229	-1.153160	-0.591069	0.003589	0.058252	0.804507
33637	-0.686135	0.175102	9.830513	-0.104681	0.116787	0.224874	-0.565187	0.458571	-1.156592	-0.594868	0.003075	0.055097	0.801927
33638	-0.451377	0.587228	10.027193	-0.242572	0.123636	0.333154	-0.561043	0.467257	-1.156223	-0.600316	0.004381	0.049714	0.798204
33639	0.281937	0.027773	11.534409	-0.300647	0.133927	0.619306	-0.556251	0.483901	-1.157375	-0.610313	0.006308	0.043113	0.790961
33640	1.490353	0.187906	9.940541	0.301133	0.197412	0.273038	-0.551555	0.488273	-1.161104	-0.614815	-0.000220	0.045431	0.787362
33641	1.682401	1.994977	8.498049	0.000905	0.157923	0.185122	-0.545358	0.485540	-1.165625	-0.617927	-0.002655	0.043457	0.785029
33642	2.671417	0.202174	11.040706	-0.312932	0.027206	0.046949	-0.542025	0.495711	-1.167378	-0.618654	0.000862	0.038210	0.784734
33643	1.984137	0.791698	10.485560	0.155869	-0.135561	-0.619079	-0.546181	0.491134	-1.167614	-0.608848	0.000600	0.042381	0.792154
33644	0.415253	1.884608	8.693503	0.122446	-0.140358	-0.442056	-0.552059	0.477483	-1.166080	-0.601670	0.000995	0.046034	0.797416
33645	0.951789	1.073858	9.233655	-0.309854	-0.211820	-0.071769	-0.558660	0.480534	-1.162634	-0.600368	0.008034	0.043729	0.798487
33646	1.565256	1.065656	10.042139	-0.097481	-0.161177	-0.031149	-0.565804	0.484970	-1.157229	-0.599582	0.011793	0.044110	0.799010
33647	1.753656	0.554375	9.678646	0.016258	-0.099965	-0.166560	-0.569031	0.484248	-1.153399	-0.596892	0.013098	0.045752	0.800909
33648	1.255862	0.919167	9.378963	0.001199	-0.088570	-0.274291	-0.570101	0.482465	-1.154943	-0.592312	0.014292	0.046896	0.804216
33649	1.030413	0.851992	9.704759	0.037256	-0.041233	-0.234931	-0.573864	0.481135	-1.154943	-0.588558	0.014355	0.048224	0.806888
33650	0.913332	0.468771	10.115705	0.122042	-0.041065	-0.140920	-0.573860	0.479983	-1.154162	-0.586185	0.013486	0.050713	0.808476
33651	1.134732	-0.476456	9.785387	0.221030	-0.056245	-0.140708	-0.576532	0.473795	-1.153650	-0.583966	0.011751	0.055126	0.809819
33652	1.054448	1.090328	9.612221	0.265394	-0.118888	-0.468122	-0.578389	0.465369	-1.155264	-0.576217	0.010102	0.060917	0.814961
33653	0.735431	1.254451	9.398979	0.220907	-0.026260	0.407638	-0.578111	0.461896	-1.152518	-0.582909	0.008561	0.064894	0.809896
33654	1.703845	-0.072838	9.896099	0.143902	-0.058011	0.049856	-0.577973	0.460898	-1.152416	-0.583498	0.007941	0.067890	0.809233
33655	1.169301	0.250058	9.973551	0.239754	0.024216	-0.223280	-0.578491	0.454085	-1.151541	-0.580008	0.004580	0.071655	0.811441
33656	0.646519	0.859564	9.447375	0.254920	0.067382	-0.311262	-0.578185	0.442067	-1.153296	-0.574944	0.000133	0.075036	0.814744
33657	0.556254	0.542344	9.557734	0.108565	0.030311	-0.228824	-0.577353	0.433699	-1.153985	-0.571322	-0.001829	0.076549	0.817146
33658	0.500577	0.429670	9.633910	-0.008614	0.018527	-0.223948	-0.576535	0.430095	-1.152204	-0.567575	-0.002326	0.076188	0.819785
33659	0.757534	0.711113	9.894846	0.109948	0.008750	-0.218408	-0.577329	0.425570	-1.151932	-0.564066	-0.003926	0.077925	0.822035
33660	0.477184	0.351537	9.407495	0.038951	0.025911	-0.183070	-0.577580	0.419459	-1.151037	-0.561019	-0.005029	0.078259	0.824080
33661	0.390192	0.782133	9.907110	-0.096855	-0.018409	-0.162572	-0.577848	0.419339	-1.151719	-0.558389	-0.003776	0.076839	0.826004
33662	0.756579	0.987837	9.806067	-0.103397	-0.099053	-0.066831	-0.580547	0.421926	-1.150514	-0.557105	-0.001044	0.076232	0.826935
33663	0.652526	0.709179	9.631650	-0.057204	-0.014280	-0.028089	-0.581490	0.422495	-1.149667	-0.556693	-0.000096	0.075405	0.827289
33664	0.427635	0.904149	9.488468	-0.099046	-0.016162	-0.146654	-0.584188	0.425132	-1.150640	-0.554216	0.001095	0.073945	0.829081
33665	0.246072	1.294158	9.715870	-0.167042	0.024495	-0.088240	-0.582853	0.428489	-1.150002	-0.552855	0.002498	0.070839	0.830257
33666	0.321241	1.431482	9.827876	-0.078783	0.018452	0.042817	-0.582853	0.428461	-1.148777	-0.553554	0.003166	0.069323	0.829917
33667	0.492394	1.361762	9.862542	-0.083267	0.020320	0.109969	-0.582866	0.432730	-1.149456	-0.555471	0.003958	0.067640	0.828771
33668	0.551818	1.581356	10.113069	-0.174682	-0.016297	0.121797	-0.582617	0.438908	-1.147079	-0.557385	0.006377	0.064914	0.827688
33669	0.478191	1.451400	10.535475	-0.216448	0.061048	0.215885	-0.582376	0.448583	-1.148812	-0.561069	0.008083	0.060561	0.825511
33670	0.753256	1.415055	9.918292	0.067257	0.102657	0.284187	-0.578356	0.453594	-1.148833	-0.565761	0.006024	0.060470	0.822327
33671	1.063630	1.527420	9.142188	0.056104	0.067619	0.259119	-0.575945	0.457464	-1.153096	-0.570170	0.004608	0.060576	0.819278
33672	0.994841	1.764128	9.576421	-0.122419	0.033052	0.230043	-0.574883	0.462121	-1.153230	-0.573751	0.005794	0.058169	0.816941
33673	1.099152	1.549983	9.788265	-0.114714	0.020374	0.242344	-0.574372	0.471019	-1.152267	-0.577777	0.007076	0.056067	0.814236
33674	1.202548	1.204691	9.649605	-0.029830	0.037051	0.100375	-0.573441	0.474734	-1.154474	-0.579176	0.006985	0.055136	0.813306
33675	0.886081	1.135818	9.539307	0.030020	0.028865	-0.052361	-0.572498	0.474291	-1.154635	-0.578423	0.006136	0.055365	0.813833
33676	0.585457	1.499361	9.503264	0.016287	-0.009595	-0.084425	-0.572769	0.474993	-1.154064	-0.576868	0.006059	0.055749	0.814910
33677	0.679283	1.413669	9.509198	0.074746	-0.041731	0.012784	-0.575724	0.473317	-1.152176	-0.577100	0.005896	0.057541	0.814623
33678	0.479955	0.992520	9.730138	-0.012957	-0.045576	-0.006025	-0.575988	0.471802	-1.153857	-0.576824	0.006827	0.057854	0.814789
33679	0.370960	1.116784	9.769186	-0.037286	-0.044975	-0.038791	-0.578410	0.472292	-1.154222	-0.576195	0.007927	0.057853	0.815224
33680	0.286696	0.950163	9.661937	0.074383	-0.001395	0.034361	-0.577866	0.470142	-1.153753	-0.576677	0.007176	0.059074	0.814802
33681	0.034132	0.957706	9.548207	-0.010631	0.018611	-0.013460	-0.579489	0.472685	-1.151744	-0.576539	0.006926	0.058740	0.814926
33682	-0.057746	0.977909	9.745042	-0.067494	0.056112	0.032588	-0.580301	0.474552	-1.151947	-0.577066	0.006870	0.056986	0.814678
33683	0.027325	0.858080	9.832811	-0.014447	0.055688	0.068099	-0.578285	0.475230	-1.152629	-0.578296	0.006111	0.056112	0.813872
33684	-0.032903	0.859428	9.956133	-0.122146	0.058603	0.057182	-0.578564	0.478340	-1.151981	-0.579246	0.006673	0.053438	0.813372
33685	0.050817	0.688595	10.061098	-0.210984	0.114760	0.057249	-0.576694	0.482875	-1.153763	-0.580327	0.007181	0.048641	0.812898
33686	0.531219	0.682761	10.191435	-0.158528	0.134138	0.083951	-0.575108	0.492554	-1.157011	-0.581772	0.006959	0.044493	0.812104
33687	0.717263	0.292822	9.848620	-0.138620	0.141343	0.015085	-0.572569	0.498187	-1.157948	-0.582182	0.006169	0.040559	0.812023
33688	0.895484	0.844628	9.142179	0.015020	0.153520	-0.208957	-0.571627	0.498556	-1.162580	-0.578887	0.003367	0.039040	0.814466
33689	0.762820	0.648062	9.635495	-0.069213	0.183376	-0.150655	-0.569336	0.497414	-1.164551	-0.576628	0.000964	0.035791	0.816222
33690	1.012104	0.589498	9.922834	-0.157062	0.045732	-0.222597	-0.567726	0.498979	-1.166427	-0.572987	0.001904	0.032703	0.818910
33691	1.156107	0.434325	10.029531	-0.120811	0.028631	-0.201403	-0.570151	0.499816	-1.163374	-0.569761	0.002633	0.030429	0.821243
33692	0.912548	0.267264	10.129238	-0.030809	-0.072543	-0.286581	-0.572836	0.498174	-1.163259	-0.564947	0.004036	0.030763	0.824544
33693	0.766460	0.495206	9.822123	0.026507	-0.084743	-0.277609	-0.577266	0.495102	-1.160854	-0.560375	0.004940	0.032220	0.827597
33694	0.667126	0.588064	9.652270	-0.035399	-0.115718	-0.053423	-0.579145	0.493414	-1.159525	-0.559345	0.007253	0.032934	0.828248
33695	1.025852	0.361532	9.766094	-0.089963	-0.120000	0.101904	-0.585606	0.494636	-1.156821	-0.561003	0.010315	0.032830	0.827098
33696	1.291449	0.380896	9.571886	-0.011952	-0.100126	0.116367	-0.588843	0.497669	-1.156003	-0.562686	0.012222	0.033726	0.825892
33697	1.435897	0.208742	9.712426	-0.075244	-0.101854	0.093143	-0.592621	0.501254	-1.153935	-0.564200	0.014866	0.033698	0.824816
33698	1.367400	0.246345	9.748557	-0.036725	-0.074412	0.003276	-0.595323	0.504625	-1.149843	-0.563995	0.016552	0.033923	0.824915
33699	1.311028	0.167645	9.819640	0.002738	-0.038903	-0.052940	-0.596667	0.504514	-1.149831	-0.563160	0.017222	0.034538	0.825446
33700	1.111575	0.426198	9.691203	0.056816	-0.075676	-0.129884	-0.599621	0.502394	-1.147140	-0.560842	0.017781	0.036367	0.826933
33701	0.915715	0.539180	9.780633	0.110018	-0.028002	0.009424	-0.600954	0.498502	-1.149158	-0.561080	0.017126	0.038626	0.826683
33702	0.912581	0.359496	9.955218	0.109874	-0.033177	0.182674	-0.601762	0.498766	-1.147505	-0.563956	0.016624	0.040746	0.824632
33703	1.214044	0.277548	9.733987	0.225037	-0.061505	0.145665	-0.601083	0.496663	-1.149216	-0.566439	0.015347	0.045234	0.822718
33704	1.214649	0.228994	9.618821	0.276073	-0.014518	0.096622	-0.602817	0.491864	-1.148398	-0.567984	0.012587	0.049906	0.821429
33705	0.845131	0.309700	9.770569	0.065874	-0.024116	-0.055202	-0.602269	0.488442	-1.148106	-0.567134	0.012328	0.051399	0.821927
33706	0.550442	0.930728	10.170896	0.022855	-0.118423	-0.283119	-0.606835	0.485631	-1.144601	-0.562287	0.013765	0.053183	0.825116
33707	0.374703	1.194552	9.910746	0.343760	-0.067251	-0.157980	-0.609908	0.478899	-1.144647	-0.559752	0.010953	0.059769	0.826430
33708	0.628010	0.320284	9.388287	0.253790	-0.023480	0.054190	-0.609076	0.470829	-1.146008	-0.560571	0.008610	0.064210	0.825569
33709	0.778396	0.580360	9.535378	0.062044	-0.089991	-0.125469	-0.611216	0.466440	-1.144081	-0.558458	0.009351	0.066347	0.826822
33710	0.714363	1.443496	10.061321	0.057834	-0.031959	-0.027896	-0.613898	0.463633	-1.142642	-0.557828	0.009247	0.067662	0.827142
33711	0.942736	0.884396	9.774043	0.178812	0.001349	0.032794	-0.613073	0.457664	-1.142845	-0.558469	0.007375	0.070680	0.826476
33712	0.880115	1.062875	9.491528	0.183682	0.002330	-0.149292	-0.611975	0.450552	-1.142952	-0.555895	0.005125	0.073709	0.827962
33713	0.866833	1.256855	9.581134	0.069467	-0.041863	-0.126954	-0.613048	0.449437	-1.142703	-0.553803	0.004953	0.075419	0.829211
33714	0.919764	1.291813	9.678786	0.019954	-0.044880	-0.093549	-0.614793	0.448187	-1.142042	-0.552077	0.005386	0.076254	0.830281
33715	0.952747	1.365259	9.842941	0.061464	-0.057684	-0.100588	-0.616533	0.445258	-1.142389	-0.550390	0.005601	0.078007	0.831237
33716	0.886291	1.271786	9.697168	0.082634	-0.051731	-0.082780	-0.618262	0.438737	-1.140672	-0.548829	0.005474	0.079957	0.832084
33717	0.833272	1.348489	9.509601	0.084430	-0.034032	-0.079111	-0.619330	0.435903	-1.139661	-0.547532	0.005067	0.081825	0.832759
33718	1.024231	1.395667	9.647507	0.012010	-0.043745	0.001887	-0.619192	0.434606	-1.138888	-0.547385	0.005720	0.082501	0.832785
33719	0.963915	1.287774	9.819796	0.032236	-0.057341	-0.016688	-0.621214	0.435748	-1.137192	-0.547081	0.006372	0.083748	0.832855
33720	1.022315	1.485451	9.608253	0.106589	-0.022564	-0.031278	-0.622417	0.433354	-1.136710	-0.546427	0.005582	0.085771	0.833085
33721	0.913655	1.330528	9.524240	0.062321	-0.013329	0.011111	-0.622004	0.430086	-1.136821	-0.546661	0.005214	0.087034	0.832802
33722	1.136579	1.344292	9.595974	0.032389	-0.030641	-0.017436	-0.623347	0.429248	-1.136015	-0.546206	0.005394	0.087907	0.833008
33723	1.024659	1.381113	9.690961	0.003466	-0.035479	-0.047595	-0.624429	0.430882	-1.131998	-0.545416	0.005937	0.088435	0.833466
33724	1.052022	1.226242	9.702599	0.005745	-0.023567	-0.097020	-0.625232	0.429326	-1.131358	-0.543656	0.006149	0.088797	0.834575
33725	0.868907	1.402556	9.623429	0.040780	0.005818	-0.123210	-0.624681	0.424903	-1.130690	-0.541679	0.005457	0.089494	0.835790
33726	0.819795	1.425935	9.568786	-0.024120	-0.010660	-0.054550	-0.624947	0.424387	-1.132611	-0.540632	0.005853	0.089210	0.836495
33727	0.980648	1.394877	9.655805	-0.072233	0.001905	-0.003380	-0.624682	0.425464	-1.130399	-0.540636	0.006654	0.088036	0.836611
33728	0.905960	1.262436	9.726730	-0.005825	-0.013655	0.001170	-0.626574	0.428564	-1.133819	-0.540484	0.007005	0.088083	0.836701
33729	1.039264	1.255140	9.682731	-0.061273	-0.015561	-0.012306	-0.627653	0.429420	-1.132961	-0.540308	0.007960	0.087269	0.836892
33730	1.047962	1.298991	9.644150	-0.003068	0.004965	-0.031444	-0.626577	0.429663	-1.132285	-0.539636	0.007913	0.087165	0.837336
33731	0.949191	1.277783	9.699054	-0.027027	0.006012	-0.010274	-0.627923	0.429650	-1.130362	-0.539537	0.008138	0.086683	0.837448
33732	0.973365	1.273362	9.651683	-0.032748	-0.003188	0.000255	-0.629174	0.442986	-1.129507	-0.539372	0.008603	0.086165	0.837603
33733	0.978846	1.263766	9.791547	0.007008	0.039799	0.001534	-0.629443	0.443187	-1.131813	-0.539534	0.007910	0.085877	0.837535
33734	0.891739	1.225749	9.596577	0.006855	0.039575	-0.025849	-0.629310	0.443729	-1.130844	-0.538967	0.007192	0.085564	0.837939
33735	0.972532	1.321904	9.694623	-0.024065	0.053257	0.021858	-0.625953	0.445824	-1.132859	-0.539488	0.006638	0.084599	0.837706
33736	0.890888	1.276720	9.649127	0.000951	0.030373	0.092537	-0.626765	0.447105	-1.132263	-0.540868	0.006339	0.084271	0.836851
33737	1.002921	1.266627	9.758562	0.004406	0.010812	0.094164	-0.625426	0.449514	-1.133563	-0.542529	0.006308	0.084225	0.835780
33738	1.100408	1.224688	9.665578	0.042065	0.002038	0.030555	-0.624752	0.448749	-1.131824	-0.542837	0.005932	0.084898	0.835515
33739	0.948909	1.285057	9.655659	0.052313	-0.005479	0.050020	-0.622868	0.448417	-1.131585	-0.543736	0.005583	0.085832	0.834837
33740	1.034907	1.366742	9.775640	0.051396	-0.025894	0.012730	-0.625828	0.448632	-1.131816	-0.543702	0.005541	0.086967	0.834742
33741	0.937638	1.360106	9.630673	0.100528	-0.016050	0.062481	-0.626100	0.449649	-1.132597	-0.544794	0.004865	0.088817	0.833839
33742	0.893182	1.402998	9.638615	0.046311	0.008079	0.074850	-0.624180	0.437711	-1.133278	-0.545818	0.004427	0.089491	0.833099
33743	1.189996	1.359841	9.725083	0.058257	0.005623	-0.036588	-0.623902	0.434393	-1.131073	-0.545290	0.003673	0.090407	0.833350
33744	1.014205	1.407620	9.618221	0.064264	0.002672	-0.059535	-0.624708	0.433838	-1.130809	-0.544101	0.002885	0.091451	0.834016
33745	0.883456	1.519344	9.596515	0.033857	-0.010533	0.032254	-0.624701	0.431874	-1.131690	-0.544688	0.002787	0.092129	0.833558
33746	0.968989	1.249005	9.646918	0.010721	-0.002468	0.057863	-0.624703	0.432119	-1.130047	-0.545414	0.002887	0.092329	0.833061
33747	1.026655	1.274328	9.648497	0.027603	-0.001688	0.032269	-0.624434	0.432409	-1.130586	-0.546017	0.002713	0.092793	0.832615
33748	0.971530	1.239338	9.622995	0.002623	0.003607	0.025166	-0.626186	0.433287	-1.129992	-0.546201	0.002741	0.092793	0.832494
33749	0.915024	1.291731	9.712344	0.010857	0.025885	-0.010021	-0.625516	0.434109	-1.129428	-0.546152	0.002211	0.092664	0.832542
33750	0.841940	1.290391	9.584931	-0.005843	0.027034	0.009403	-0.623900	0.433505	-1.129467	-0.546137	0.001910	0.092269	0.832597
33751	0.724216	1.118320	9.592246	-0.035891	0.073305	-0.002740	-0.623630	0.433581	-1.133010	-0.546293	0.001107	0.090818	0.832655
33752	0.716608	1.249270	9.545286	-0.038540	0.075936	-0.038097	-0.622560	0.435848	-1.134039	-0.545585	0.000260	0.089346	0.833279
33753	0.684910	1.629840	9.587181	-0.065774	0.054267	-0.033910	-0.619206	0.438576	-1.132764	-0.545184	0.000029	0.087595	0.833728
33754	0.903855	1.769801	9.963569	-0.159744	0.052521	0.113362	-0.618007	0.442078	-1.132119	-0.546950	0.001157	0.084357	0.832903
33755	1.231185	1.438326	10.216845	-0.198612	0.025565	0.148367	-0.616010	0.449308	-1.134089	-0.549522	0.003173	0.080716	0.831565
33756	1.584367	1.507796	9.678294	-0.040521	-0.017984	-0.049517	-0.615479	0.451864	-1.134829	-0.548432	0.003902	0.080241	0.832327
33757	1.249728	1.739619	9.550725	-0.035160	-0.012903	-0.182013	-0.616284	0.451026	-1.134575	-0.545442	0.004250	0.079808	0.834329
33758	1.663371	0.955730	9.718586	-0.011678	-0.002320	-0.385272	-0.619637	0.447489	-1.131516	-0.538835	0.003857	0.079666	0.838627
33759	0.724317	1.453403	10.205991	0.534925	0.151598	-0.743104	-0.619293	0.422686	-1.132187	-0.526633	-0.005577	0.087052	0.845606
33760	-0.236469	1.991734	8.675102	0.218773	0.128616	-0.429285	-0.619488	0.398503	-1.134603	-0.519415	-0.010747	0.089347	0.849770
33761	0.327673	1.754419	9.300845	-0.182749	0.106261	-0.092213	-0.620545	0.392337	-1.136698	-0.518138	-0.010810	0.085112	0.850983
33762	0.554560	1.625061	9.722840	-0.022615	0.119892	-0.156217	-0.620808	0.390385	-1.137848	-0.515415	-0.012814	0.083455	0.852771
33763	0.312467	1.805135	9.410732	0.022253	0.056369	-0.161734	-0.619729	0.389337	-1.136532	-0.512808	-0.014281	0.083208	0.854342
33764	0.623971	1.577706	9.147574	-0.057792	-0.054874	-0.148604	-0.620532	0.387930	-1.136159	-0.510084	-0.012946	0.082742	0.856038
33765	0.160044	1.685853	9.508060	-0.177060	-0.065062	-0.065851	-0.623495	0.389103	-1.134861	-0.508956	-0.010153	0.080353	0.856974
33766	1.034950	0.789067	10.742920	-0.173160	-0.064294	0.123175	-0.626199	0.393708	-1.135089	-0.510822	-0.007034	0.078065	0.856106
33767	1.106032	1.222387	9.896870	0.174441	-0.096329	-0.260528	-0.629691	0.391779	-1.134020	-0.506244	-0.007558	0.081984	0.858451
33768	0.521551	1.779720	8.690334	0.009564	-0.098017	-0.251197	-0.631828	0.387083	-1.137281	-0.501709	-0.006337	0.083101	0.861012
33769	0.829864	1.227094	9.965392	-0.220524	-0.138298	-0.137321	-0.633450	0.389315	-1.134056	-0.499202	-0.001957	0.080664	0.862720
33770	0.726808	1.106309	10.336273	0.045186	-0.140427	-0.247877	-0.637754	0.389231	-1.132237	-0.494619	-0.000337	0.082832	0.865154
33771	0.323308	1.480011	9.254636	0.097889	-0.109318	-0.123642	-0.640949	0.377062	-1.123873	-0.492363	0.000385	0.085579	0.866173
33772	0.496655	1.342385	9.554685	-0.046086	-0.055377	0.019433	-0.642562	0.376809	-1.123590	-0.492461	0.001887	0.085322	0.866140
33773	0.747221	1.215868	9.818502	-0.034014	-0.011460	0.046218	-0.644863	0.381691	-1.123950	-0.493309	0.002495	0.084799	0.865707
33774	0.696941	1.282913	9.669608	-0.005412	-0.004333	0.055206	-0.644462	0.382532	-1.123928	-0.494123	0.002772	0.084742	0.865248
33775	0.659587	1.211834	9.671406	-0.075332	0.000746	0.113379	-0.644872	0.384525	-1.123858	-0.496149	0.003686	0.083363	0.864218
33776	0.911285	1.243115	9.755927	0.005762	0.036961	0.115575	-0.645690	0.388548	-1.125354	-0.498052	0.003239	0.083084	0.863152
33777	0.783854	1.405862	9.572648	-0.036947	0.016728	0.127714	-0.646369	0.390868	-1.126906	-0.500349	0.003522	0.082209	0.861905
33778	1.113204	1.081698	9.744083	-0.067601	0.019153	0.163818	-0.645441	0.394747	-1.123930	-0.503024	0.004195	0.080836	0.860473
33779	1.027167	1.259779	9.718433	-0.034211	0.007851	0.056889	-0.645047	0.398302	-1.124773	-0.504083	0.004504	0.080106	0.859921
33780	0.917307	1.408291	9.636909	-0.032550	0.028143	0.099480	-0.645051	0.399568	-1.124323	-0.505662	0.004564	0.079249	0.859072
33781	1.058495	1.376866	9.634256	-0.047960	0.035004	0.104750	-0.644661	0.404183	-1.128129	-0.507581	0.004628	0.078017	0.858052
33782	1.041242	1.177505	9.818186	-0.014172	-0.000606	0.046287	-0.645201	0.405200	-1.128635	-0.508179	0.004913	0.077772	0.857719
33783	0.984533	1.215312	9.751163	0.030107	-0.032884	0.000259	-0.643858	0.405755	-1.129451	-0.508205	0.005197	0.078584	0.857628
33784	0.915551	1.257748	9.664471	0.009421	-0.041910	-0.001616	-0.644400	0.407174	-1.128989	-0.507972	0.005871	0.079167	0.857708
33785	0.849315	1.183722	9.711143	0.014499	-0.039569	-0.022787	-0.645739	0.405061	-1.128225	-0.507590	0.006394	0.079781	0.857873
33786	0.877205	1.247349	9.735591	0.044086	-0.032279	0.016243	-0.647884	0.402362	-1.125834	-0.507632	0.006585	0.080858	0.857746
33787	0.878439	1.181823	9.712050	0.060498	-0.038147	0.007419	-0.647879	0.400823	-1.126702	-0.507775	0.006665	0.082239	0.857529
33788	1.004808	1.162265	9.696817	0.056989	-0.028346	0.005676	-0.648015	0.401254	-1.126823	-0.507670	0.006639	0.083498	0.857470
33789	0.990796	1.249401	9.647584	0.050353	-0.028767	-0.015565	-0.648818	0.399963	-1.125356	-0.507432	0.006630	0.084611	0.857502
33790	1.134129	1.227723	9.618444	0.028360	-0.032848	-0.001544	-0.650832	0.398592	-1.125377	-0.507154	0.006964	0.085426	0.857583
33791	0.911982	1.206712	9.746594	0.018661	-0.039004	-0.044003	-0.651365	0.396882	-1.124472	-0.506406	0.007410	0.086099	0.857954
33792	0.813963	1.241335	9.625367	0.047278	-0.044260	-0.037736	-0.652441	0.396592	-1.123107	-0.505527	0.007684	0.087359	0.858343
33793	0.812228	1.314123	9.535694	-0.008076	-0.007032	0.019794	-0.652709	0.396129	-1.121211	-0.505925	0.007955	0.087229	0.858119
33794	0.890931	1.291298	9.754939	-0.008155	0.000003	0.023353	-0.652711	0.396715	-1.122010	-0.506135	0.008140	0.087080	0.858009
33795	0.919290	1.306364	9.620887	-0.001263	0.003309	0.035769	-0.652442	0.396992	-1.122004	-0.506825	0.008188	0.086953	0.857613
33796	1.098070	1.217361	9.646303	-0.053478	0.019686	0.039210	-0.652318	0.400581	-1.124069	-0.507339	0.008521	0.085824	0.857420
33797	1.016973	1.279012	9.681867	-0.040121	0.032007	0.012823	-0.651379	0.401558	-1.124321	-0.507679	0.008438	0.084742	0.857327
33798	1.007869	1.244856	9.652957	-0.034347	0.030626	-0.001309	-0.650847	0.403560	-1.125625	-0.507519	0.008319	0.083837	0.857512
33799	1.017066	1.264441	9.619390	-0.062080	0.014611	-0.010341	-0.650850	0.404398	-1.125053	-0.507427	0.008722	0.082560	0.857686
33800	0.916212	1.238348	9.751300	-0.037669	0.020233	-0.013745	-0.650180	0.405236	-1.125170	-0.507033	0.008793	0.081705	0.858000
33801	0.910760	1.262522	9.712434	-0.022147	0.016193	0.011034	-0.650044	0.405107	-1.125857	-0.507317	0.008796	0.081090	0.857891
33802	0.910317	1.277074	9.664164	-0.018710	0.010756	0.016315	-0.649512	0.406750	-1.123902	-0.507413	0.008887	0.080652	0.857874
33803	0.915827	1.243187	9.659774	-0.028331	0.008328	0.039255	-0.650056	0.408435	-1.122615	-0.508167	0.009132	0.080007	0.857486
33804	0.974175	1.244252	9.724147	-0.020806	0.008703	0.026890	-0.648716	0.410246	-1.122572	-0.508435	0.009296	0.079550	0.857368
33805	0.994578	1.186354	9.679471	0.015671	0.020070	0.011162	-0.648984	0.410157	-1.124615	-0.508733	0.008850	0.079548	0.857196
33806	0.921583	1.199595	9.672317	-0.007202	0.010619	-0.010172	-0.648168	0.407654	-1.127567	-0.508361	0.008785	0.079313	0.857439
33807	0.944249	1.161167	9.699782	-0.003650	0.021231	-0.006561	-0.647498	0.408495	-1.127820	-0.508353	0.008488	0.078970	0.857478
33808	0.919923	1.051486	9.745602	-0.013543	0.022866	-0.040167	-0.646690	0.408549	-1.130962	-0.507512	0.008228	0.078507	0.858021
33809	0.835722	1.130063	9.672613	-0.011292	0.007358	-0.059692	-0.646425	0.409670	-1.130656	-0.506569	0.008163	0.078175	0.858609
