# Supplementary material for: Identification of Haptic Based Guiding Using Hard Reins
Source: PLoS One. 2015 Jul 22;10(7):e0132020. doi: 10.1371/journal.pone.0132020 (PMC4511788; doi:10.1371/journal.pone.0132020)
Supplement: S9 File — (ZIP) [file pone.0132020.s009.zip › Exp2_MotionData2/Subject10/path2/T8/fc8.txt]

// Start Time: 0
// Sample rate: 25.0Hz
// Scenario: 4.9
// Firmware Version: 2.6.1
Counter	Acc_X	Acc_Y	Acc_Z	Gyr_X	Gyr_Y	Gyr_Z	Mag_X	Mag_Y	Mag_Z	Quat_w	Quat_x	Quat_y	Quat_z
34956	9.359866	0.343572	3.050489	-0.547337	-0.007722	-0.028274	-0.588302	-0.277738	-0.409984	-0.256160	-0.587077	0.193978	-0.743031
34957	9.282498	0.378108	3.084039	-0.545464	0.006741	-0.035431	-0.586877	-0.278163	-0.411276	-0.264348	-0.584826	0.199494	-0.740474
34958	9.301639	0.363576	3.098675	-0.543616	0.013973	-0.038991	-0.585884	-0.278030	-0.409440	-0.272563	-0.583002	0.205030	-0.737415
34959	9.304210	0.409496	3.100575	-0.539916	0.018334	-0.024814	-0.586730	-0.279299	-0.411431	-0.280528	-0.580430	0.210476	-0.734919
34960	9.238565	0.388476	3.151645	-0.554468	0.017524	-0.028537	-0.585590	-0.279584	-0.412009	-0.288664	-0.578321	0.216235	-0.731752
34961	9.281953	0.402794	3.165927	-0.547260	0.008477	-0.027502	-0.584165	-0.280443	-0.410896	-0.296658	-0.575727	0.221761	-0.728941
34962	9.257685	0.417600	3.189960	-0.549140	-0.002354	-0.024808	-0.584448	-0.281013	-0.410049	-0.304520	-0.573793	0.227559	-0.725428
34963	9.272391	0.427023	3.165669	-0.549186	-0.013211	-0.019429	-0.583019	-0.282433	-0.410926	-0.312264	-0.571329	0.233280	-0.722256
34964	9.306331	0.426688	3.146295	-0.552780	-0.005965	-0.021277	-0.584155	-0.283002	-0.409789	-0.320028	-0.569281	0.239148	-0.718547
34965	9.306837	0.440823	3.088140	-0.565508	-0.009513	-0.020514	-0.583869	-0.283574	-0.408947	-0.327927	-0.566530	0.245011	-0.715176
34966	9.285357	0.469856	3.070928	-0.558233	-0.011407	-0.014225	-0.584155	-0.283002	-0.409789	-0.335547	-0.564359	0.251024	-0.711262
34967	9.319372	0.464611	3.039526	-0.549135	-0.007809	-0.017671	-0.584151	-0.283998	-0.409233	-0.343161	-0.561546	0.256615	-0.707853
34968	9.340961	0.493674	3.070588	-0.556275	0.017504	-0.023212	-0.584864	-0.283715	-0.408374	-0.350952	-0.558897	0.262250	-0.704054
34969	9.273553	0.455172	3.030027	-0.570825	0.010325	-0.019816	-0.584156	-0.283152	-0.407523	-0.358859	-0.555553	0.267939	-0.700564
34970	9.241875	0.475009	3.078179	-0.530817	0.011819	-0.006978	-0.583159	-0.283722	-0.407395	-0.366025	-0.552954	0.273385	-0.696798
34971	9.302120	0.469856	3.087822	-0.561753	0.006615	-0.012605	-0.584297	-0.283000	-0.410213	-0.373636	-0.549558	0.278990	-0.693215
34972	9.321605	0.505956	3.082560	-0.559858	0.014623	-0.002007	-0.582308	-0.282867	-0.409094	-0.380984	-0.546556	0.284819	-0.689207
34973	9.258843	0.503935	3.082666	-0.539868	0.019089	-0.008891	-0.583585	-0.283141	-0.411071	-0.388296	-0.543007	0.290005	-0.685760
34974	9.258918	0.503874	3.073001	-0.532642	0.006344	0.001888	-0.582452	-0.282007	-0.411351	-0.395159	-0.540185	0.295512	-0.681705
34975	9.282998	0.498919	3.077857	-0.545298	0.014484	0.005232	-0.584160	-0.282010	-0.409354	-0.402235	-0.536458	0.300896	-0.678145
34976	9.239360	0.438741	3.073754	-0.554452	0.002840	0.001642	-0.582451	-0.282293	-0.410787	-0.409224	-0.533396	0.306669	-0.673779
34977	9.273177	0.455477	3.078355	-0.543474	0.014473	0.005246	-0.584448	-0.280869	-0.410615	-0.416199	-0.529566	0.311963	-0.670088
34978	9.277800	0.431369	3.093117	-0.538999	0.010058	-0.007062	-0.583450	-0.281294	-0.411477	-0.423090	-0.526473	0.317318	-0.665680
34979	9.253439	0.431704	3.122144	-0.552518	0.015315	0.015742	-0.584877	-0.280154	-0.411879	-0.429941	-0.522371	0.322768	-0.661891
34980	9.262924	0.422083	3.139155	-0.545247	0.013430	0.021146	-0.582889	-0.279162	-0.412735	-0.436448	-0.518888	0.328414	-0.657581
34981	9.253778	0.416883	3.071562	-0.534399	0.011723	0.005361	-0.584307	-0.280151	-0.413159	-0.443134	-0.514947	0.333481	-0.653645
34982	9.275106	0.397671	3.112829	-0.528923	0.009782	0.017821	-0.584026	-0.279589	-0.411597	-0.449399	-0.511569	0.338849	-0.649246
34983	9.291655	0.400271	3.158692	-0.529000	0.002639	0.010789	-0.583611	-0.276892	-0.411571	-0.455809	-0.507653	0.343917	-0.645172
34984	9.258174	0.397808	3.117683	-0.570747	0.011009	0.003167	-0.582471	-0.277462	-0.411870	-0.462598	-0.503870	0.349599	-0.640233
34985	9.219254	0.427389	3.170569	-0.539816	0.020767	0.003462	-0.584890	-0.277316	-0.411282	-0.469244	-0.499565	0.354494	-0.636066
34986	9.282011	0.378504	3.146865	-0.570805	0.001084	0.004997	-0.584461	-0.277454	-0.412704	-0.475828	-0.495777	0.360215	-0.630903
34987	9.301317	0.407476	3.161016	-0.558059	0.010084	-0.000210	-0.584458	-0.278020	-0.413277	-0.482522	-0.491351	0.365329	-0.626324
34988	9.238726	0.381073	3.127562	-0.559763	0.024469	0.003206	-0.584327	-0.275753	-0.411979	-0.489075	-0.487272	0.370592	-0.621315
34989	9.234002	0.373746	3.110734	-0.549049	0.000203	-0.008906	-0.584321	-0.276886	-0.412841	-0.495607	-0.483011	0.375531	-0.616482
34990	9.255913	0.358910	3.079456	-0.554558	-0.011497	-0.007125	-0.584324	-0.275887	-0.414390	-0.501856	-0.479396	0.380906	-0.610926
34991	9.306092	0.344455	3.137547	-0.539968	-0.000751	-0.007015	-0.583470	-0.276319	-0.413125	-0.508162	-0.475121	0.385685	-0.606036
34992	9.253047	0.388384	3.151627	-0.552669	0.000157	-0.001867	-0.584889	-0.277025	-0.413263	-0.514302	-0.471234	0.390891	-0.600529
34993	9.349027	0.397931	3.228722	-0.552565	0.018153	0.001580	-0.584039	-0.276463	-0.412272	-0.520661	-0.466434	0.395628	-0.595676
34994	9.336923	0.378642	3.224120	-0.545104	0.042330	0.013899	-0.584322	-0.276599	-0.413689	-0.526757	-0.461894	0.400376	-0.590661
34995	9.252559	0.398479	3.219178	-0.557804	0.047836	0.008394	-0.583460	-0.278733	-0.413293	-0.533206	-0.456529	0.404843	-0.585981
34996	9.194446	0.398996	3.243416	-0.545134	0.044228	0.001474	-0.584028	-0.278586	-0.414279	-0.539344	-0.451965	0.409378	-0.580728
34997	9.233278	0.405851	3.219122	-0.570653	0.026271	0.008373	-0.583180	-0.277452	-0.414274	-0.545616	-0.446611	0.414136	-0.575615
34998	9.209188	0.418087	3.219018	-0.556201	0.020923	-0.005583	-0.582893	-0.278164	-0.413858	-0.551617	-0.442154	0.418905	-0.569858
34999	9.175494	0.384282	3.190441	-0.565385	0.001116	-0.002924	-0.582889	-0.278727	-0.415281	-0.557636	-0.437139	0.423686	-0.564307
35000	9.271661	0.403374	3.248097	-0.556221	0.013640	0.003318	-0.582613	-0.277317	-0.412718	-0.563346	-0.432590	0.428523	-0.558457
35001	9.235684	0.364628	3.200246	-0.545397	0.000093	0.000864	-0.584034	-0.277308	-0.414407	-0.569014	-0.427684	0.433036	-0.552982
35002	9.264241	0.410837	3.274606	-0.539907	0.009981	0.000875	-0.585451	-0.278440	-0.414408	-0.574454	-0.423288	0.437625	-0.547096
35003	9.218169	0.379784	3.287097	-0.537997	0.017052	0.014110	-0.584608	-0.276026	-0.415098	-0.579945	-0.418078	0.441884	-0.541861
35004	9.227541	0.399347	3.332780	-0.538038	0.017132	0.005265	-0.586315	-0.276024	-0.414517	-0.585259	-0.413498	0.446323	-0.535992
35005	9.184230	0.375270	3.304108	-0.567126	0.017355	-0.004819	-0.584889	-0.276446	-0.416800	-0.591076	-0.408026	0.450638	-0.530160
35006	9.150566	0.295377	3.249464	-0.542666	-0.004512	0.008857	-0.586893	-0.273894	-0.414207	-0.596063	-0.403498	0.455322	-0.524004
35007	9.247452	0.364795	3.238894	-0.536360	-0.004423	-0.002541	-0.586475	-0.271762	-0.415038	-0.601280	-0.398519	0.459495	-0.518178
35008	9.194018	0.316916	3.258832	-0.532766	-0.015317	0.003743	-0.584343	-0.271195	-0.416466	-0.606015	-0.394181	0.464075	-0.511861
35009	9.227902	0.316626	3.246707	-0.549142	-0.018822	0.001811	-0.587617	-0.270475	-0.416999	-0.611029	-0.389078	0.468494	-0.505742
35010	9.232975	0.287304	3.201113	-0.547409	-0.029561	-0.006950	-0.587199	-0.268779	-0.415001	-0.615719	-0.384721	0.473220	-0.498942
35011	9.254616	0.236322	3.187154	-0.534584	-0.014321	-0.005126	-0.585920	-0.268209	-0.416422	-0.620601	-0.379741	0.477288	-0.492795
35012	9.271464	0.233829	3.191992	-0.547212	-0.002594	-0.000035	-0.587198	-0.269062	-0.415287	-0.625340	-0.374969	0.481634	-0.486186
35013	9.238030	0.243451	3.150848	-0.552615	0.000069	0.006959	-0.589336	-0.267633	-0.416389	-0.630241	-0.369433	0.485695	-0.480016
35014	9.292830	0.238831	3.240239	-0.557175	-0.002650	0.011352	-0.589763	-0.267921	-0.414971	-0.634802	-0.364341	0.490124	-0.473351
35015	9.251296	0.176466	3.274822	-0.542570	0.002589	0.021204	-0.589628	-0.266217	-0.415238	-0.639382	-0.358694	0.494059	-0.467371
35016	9.232106	0.227402	3.283946	-0.559922	-0.004424	0.008661	-0.588920	-0.265653	-0.414387	-0.643824	-0.353529	0.498415	-0.460532
35017	9.218066	0.215013	3.221272	-0.552717	-0.009751	-0.003609	-0.588348	-0.266220	-0.415248	-0.648446	-0.348039	0.502321	-0.453940
35018	9.242053	0.195587	3.231123	-0.559977	-0.011565	0.001627	-0.588917	-0.266651	-0.413122	-0.652733	-0.342927	0.506613	-0.446861
35019	9.235319	0.200070	3.168252	-0.556469	-0.025868	-0.012396	-0.590628	-0.265368	-0.413662	-0.657148	-0.337550	0.510593	-0.439898
35020	9.245048	0.204797	3.160936	-0.552833	-0.033220	0.001849	-0.591479	-0.266076	-0.413379	-0.661015	-0.332641	0.514997	-0.432652
35021	9.286096	0.233616	3.172642	-0.552833	-0.024076	-0.012350	-0.591184	-0.268926	-0.410577	-0.665275	-0.327231	0.518812	-0.425633
35022	9.310222	0.245594	3.179726	-0.530957	-0.004243	-0.024594	-0.591329	-0.268071	-0.411559	-0.669376	-0.322564	0.522361	-0.418363
35023	9.333700	0.255673	3.268995	-0.572679	0.008571	-0.025159	-0.590612	-0.269636	-0.411014	-0.674066	-0.316677	0.525706	-0.411076
35024	9.252481	0.270051	3.167448	-0.538045	0.028278	-0.031078	-0.591469	-0.269071	-0.409584	-0.678454	-0.311642	0.528729	-0.403764
35025	9.196990	0.246141	3.153290	-0.520072	-0.011571	-0.018251	-0.590188	-0.269072	-0.410161	-0.682398	-0.306491	0.531848	-0.396905
35026	9.238068	0.248269	3.148378	-0.569110	-0.004035	-0.028593	-0.591186	-0.268501	-0.410289	-0.686464	-0.301197	0.535461	-0.389009
35027	9.286583	0.242918	3.114541	-0.556327	0.001236	-0.019619	-0.590897	-0.269351	-0.411151	-0.690626	-0.295404	0.538568	-0.381728
35028	9.329839	0.262192	3.148099	-0.547331	-0.011417	-0.019426	-0.590901	-0.268787	-0.410011	-0.694249	-0.290295	0.542053	-0.374065
35029	9.255057	0.233540	3.129187	-0.561728	0.012117	-0.025065	-0.591048	-0.267795	-0.409149	-0.698446	-0.284347	0.544896	-0.366618
35030	9.264971	0.281754	3.118969	-0.540039	-0.007853	-0.019372	-0.589761	-0.269359	-0.409459	-0.701907	-0.279243	0.548164	-0.358979
35031	9.306225	0.310406	3.104095	-0.550042	-0.002280	-0.031896	-0.589187	-0.270352	-0.410325	-0.705773	-0.273585	0.550964	-0.351390
35032	9.253016	0.291437	3.109211	-0.541750	0.010190	-0.021273	-0.590329	-0.269209	-0.411437	-0.709300	-0.268286	0.553864	-0.343731
35033	9.257907	0.308324	3.109016	-0.539965	0.001101	-0.013232	-0.589194	-0.268935	-0.409459	-0.712866	-0.262488	0.556528	-0.336451
35034	9.312904	0.291422	3.167128	-0.556263	0.011093	-0.013477	-0.588337	-0.269931	-0.409476	-0.716267	-0.256831	0.559439	-0.328675
35035	9.252659	0.286878	3.152760	-0.547171	0.010118	-0.010723	-0.590326	-0.270207	-0.410172	-0.719801	-0.250791	0.561913	-0.321318
35036	9.267288	0.325456	3.152310	-0.549942	0.004745	-0.012484	-0.589759	-0.269641	-0.410029	-0.722930	-0.245195	0.564759	-0.313527
35037	9.267420	0.320500	3.133033	-0.548997	0.011064	-0.014281	-0.590184	-0.270210	-0.409465	-0.726350	-0.239115	0.567088	-0.306023
35038	9.277130	0.325242	3.128134	-0.549091	0.003077	-0.027499	-0.588621	-0.269787	-0.409614	-0.729385	-0.233654	0.569762	-0.297951
35039	9.296402	0.315453	3.128217	-0.539981	0.002963	-0.019428	-0.588050	-0.270069	-0.410756	-0.732546	-0.227769	0.572003	-0.290361
35040	9.272508	0.359047	3.118097	-0.543551	0.010123	-0.012435	-0.587193	-0.271211	-0.409357	-0.735385	-0.222123	0.574491	-0.282544
35041	9.286735	0.380982	3.161331	-0.541771	0.014765	-0.028363	-0.586907	-0.271206	-0.411344	-0.738584	-0.216207	0.576405	-0.274784
35042	9.253537	0.349197	3.069901	-0.556370	-0.000500	-0.026677	-0.588890	-0.273046	-0.411631	-0.741271	-0.210540	0.578934	-0.266507
35043	9.253122	0.378626	3.137237	-0.545435	0.004804	-0.021273	-0.587469	-0.272909	-0.411074	-0.744171	-0.204504	0.580917	-0.258695
35044	9.291723	0.339606	3.120704	-0.536395	-0.002427	-0.022889	-0.586898	-0.273478	-0.411084	-0.746566	-0.199050	0.583263	-0.250644
35045	9.330513	0.428923	3.141405	-0.547197	0.013802	-0.017789	-0.586893	-0.274473	-0.410953	-0.749402	-0.192867	0.585005	-0.242835
35046	9.258024	0.397930	3.137014	-0.550840	0.015692	-0.026708	-0.586747	-0.275180	-0.411954	-0.751916	-0.187105	0.587014	-0.234580
35047	9.214841	0.417386	3.112690	-0.549057	0.002953	-0.014229	-0.585326	-0.274897	-0.412529	-0.754453	-0.180868	0.588808	-0.226699
35048	9.265461	0.409846	3.117539	-0.567213	0.003014	-0.010894	-0.586038	-0.274467	-0.413227	-0.756633	-0.174688	0.591012	-0.218393
35049	9.296351	0.371254	3.161427	-0.554533	-0.000618	-0.014263	-0.583762	-0.274759	-0.412540	-0.758978	-0.168350	0.592749	-0.210377
35050	9.284331	0.364018	3.151857	-0.548952	0.019159	-0.012552	-0.584046	-0.274612	-0.413670	-0.761120	-0.162356	0.594494	-0.202272
35051	9.262627	0.383536	3.158918	-0.557129	0.015528	-0.005551	-0.584466	-0.276605	-0.411987	-0.763464	-0.155775	0.595888	-0.194359
35052	9.223784	0.379113	3.185601	-0.530782	0.017207	-0.006148	-0.585461	-0.276314	-0.413393	-0.765331	-0.149953	0.597488	-0.186522
35053	9.264589	0.388735	3.219271	-0.558131	0.001099	-0.003707	-0.584468	-0.275892	-0.412688	-0.767336	-0.143359	0.598974	-0.178533
35054	9.233420	0.383916	3.190368	-0.534432	0.017265	-0.010611	-0.584036	-0.276884	-0.413552	-0.769067	-0.137502	0.600452	-0.170548
35055	9.257049	0.398723	3.262668	-0.554414	0.020982	-0.012634	-0.582474	-0.276464	-0.412993	-0.771168	-0.130975	0.601454	-0.162477
35056	9.227846	0.326370	3.258681	-0.546348	0.003866	-0.017757	-0.585316	-0.276880	-0.413967	-0.772624	-0.125030	0.603034	-0.154171
35057	9.184566	0.399240	3.272425	-0.539888	0.013599	-0.001818	-0.585314	-0.277593	-0.412983	-0.774404	-0.118598	0.603991	-0.146382
35058	9.203860	0.316702	3.234656	-0.556432	-0.013223	-0.016006	-0.584895	-0.275750	-0.412541	-0.775500	-0.112494	0.605744	-0.137913
35059	9.238154	0.359718	3.190632	-0.543649	-0.013462	0.004506	-0.586319	-0.275607	-0.411678	-0.776782	-0.105982	0.607007	-0.130077
35060	9.228631	0.369370	3.178454	-0.552702	-0.006171	-0.000068	-0.584891	-0.277033	-0.410854	-0.777738	-0.099697	0.608545	-0.121891
35061	9.293694	0.366618	3.190480	-0.542742	-0.011633	0.001864	-0.585607	-0.276037	-0.410980	-0.778884	-0.093209	0.609637	-0.113996
35062	9.257499	0.388659	3.199949	-0.547210	0.000998	0.001729	-0.585608	-0.275900	-0.409703	-0.779741	-0.086946	0.610925	-0.105896
35063	9.261739	0.323648	3.244167	-0.549034	-0.002633	0.005259	-0.586026	-0.277599	-0.410851	-0.780838	-0.080282	0.611759	-0.097966
35064	9.218432	0.369873	3.248542	-0.530747	0.018917	0.003568	-0.585597	-0.278599	-0.409306	-0.781717	-0.074198	0.612612	-0.090106
35065	9.218432	0.369873	3.248542	-0.536305	-0.004579	0.014263	-0.586027	-0.277456	-0.411133	-0.782598	-0.067612	0.613329	-0.082446
35066	9.242549	0.379434	3.255653	-0.534442	0.002607	0.016016	-0.586023	-0.278594	-0.410295	-0.783099	-0.061329	0.614341	-0.074698
35067	9.206738	0.398737	3.214404	-0.553559	0.002825	0.001634	-0.586306	-0.278877	-0.410579	-0.783953	-0.054608	0.614816	-0.066614
35068	9.262205	0.371756	3.207381	-0.547280	-0.009798	0.000024	-0.586306	-0.279024	-0.409163	-0.784172	-0.048320	0.615894	-0.058433
35069	9.264703	0.378946	3.200048	-0.552707	-0.002506	-0.006275	-0.586016	-0.280012	-0.410877	-0.784800	-0.041714	0.616302	-0.050207
35070	9.214354	0.408085	3.170791	-0.552768	-0.013330	-0.005330	-0.586866	-0.280576	-0.411726	-0.784813	-0.035393	0.617303	-0.041866
35071	9.238077	0.398570	3.219197	-0.547279	0.003007	-0.021288	-0.586014	-0.280584	-0.409749	-0.785348	-0.029054	0.617467	-0.033455
35072	9.272152	0.349639	3.159283	-0.560013	-0.000499	-0.024951	-0.585440	-0.282009	-0.408635	-0.785361	-0.022838	0.618122	-0.024721
35073	9.296375	0.446389	3.194420	-0.534596	-0.002466	-0.019318	-0.585586	-0.281154	-0.409333	-0.785652	-0.016678	0.618224	-0.016479
35074	9.245787	0.402992	3.161140	-0.525395	0.019188	-0.028204	-0.585018	-0.281159	-0.408487	-0.785725	-0.011030	0.618424	-0.008128
35075	9.238340	0.398356	3.185367	-0.547240	0.008414	-0.021319	-0.585017	-0.281158	-0.408629	-0.785993	-0.004695	0.618218	0.000309
35076	9.267320	0.427252	3.197089	-0.556220	0.024647	-0.017977	-0.584588	-0.281150	-0.411325	-0.785965	0.001569	0.618205	0.008878
35077	9.214140	0.381591	3.185587	-0.549956	0.008408	-0.019589	-0.583024	-0.281441	-0.410490	-0.786061	0.007965	0.617855	0.017327
35078	9.245691	0.427313	3.185034	-0.550707	0.020790	0.006878	-0.583600	-0.279881	-0.409477	-0.785819	0.014453	0.617764	0.025431
35079	9.257442	0.412949	3.219010	-0.554482	0.013857	-0.021433	-0.585157	-0.281005	-0.411886	-0.785805	0.020886	0.617187	0.033969
35080	9.252597	0.388750	3.209621	-0.541760	0.013795	-0.021288	-0.582457	-0.280729	-0.411479	-0.785292	0.026890	0.617087	0.042393
35081	9.271763	0.420261	3.243075	-0.565375	0.011126	-0.012695	-0.583308	-0.281007	-0.412468	-0.785073	0.033593	0.616392	0.050927
35082	9.228330	0.393858	3.228929	-0.545394	0.013801	-0.020451	-0.583310	-0.280292	-0.414161	-0.784382	0.039663	0.616155	0.059368
35083	9.226028	0.398631	3.216796	-0.545414	0.008363	-0.016879	-0.583589	-0.281569	-0.414314	-0.783968	0.045990	0.615381	0.067715
35084	9.229042	0.402977	3.141830	-0.549099	-0.002436	-0.015966	-0.581602	-0.280580	-0.414036	-0.782906	0.052191	0.615258	0.076098
35085	9.238132	0.427618	3.226122	-0.559913	0.017485	-0.021522	-0.582173	-0.280297	-0.413319	-0.782410	0.058653	0.614182	0.084700
35086	9.262328	0.359535	3.185768	-0.552688	0.000204	-0.007179	-0.583170	-0.279726	-0.413731	-0.781217	0.065011	0.613865	0.092968
35087	9.296282	0.441616	3.204139	-0.543612	0.003803	-0.010617	-0.581885	-0.281150	-0.413189	-0.780420	0.071354	0.612877	0.101172
35088	9.226477	0.422509	3.170614	-0.559984	0.000302	-0.014340	-0.582885	-0.280013	-0.413027	-0.779030	0.077729	0.612418	0.109615
35089	9.252491	0.430050	3.242992	-0.545370	0.013716	-0.010710	-0.582310	-0.281431	-0.413897	-0.778183	0.084051	0.611130	0.117844
35090	9.207016	0.461544	3.208869	-0.554451	0.013756	-0.010820	-0.581741	-0.281576	-0.413478	-0.776800	0.090341	0.610332	0.126155
35091	9.218975	0.393675	3.190278	-0.539931	0.006430	-0.005303	-0.582739	-0.281007	-0.412897	-0.775721	0.096635	0.609023	0.134203
35092	9.257550	0.475893	3.235224	-0.545416	0.008329	-0.012440	-0.583452	-0.280580	-0.412887	-0.774114	0.102765	0.608205	0.142388
35093	9.238132	0.432467	3.228485	-0.572631	0.017545	-0.021670	-0.581458	-0.281439	-0.412062	-0.772889	0.109301	0.606520	0.151090
35094	9.242790	0.427724	3.247864	-0.557102	0.028219	-0.014478	-0.582461	-0.279443	-0.413733	-0.771318	0.115510	0.605227	0.159452
35095	9.223669	0.427694	3.223724	-0.556279	0.017466	-0.021482	-0.580885	-0.282001	-0.414198	-0.769953	0.121763	0.603446	0.167926
35096	9.216354	0.418103	3.228674	-0.563521	0.017434	-0.014492	-0.581312	-0.281713	-0.415325	-0.768061	0.128084	0.602159	0.176299
35097	9.206717	0.432695	3.233357	-0.567269	0.003100	-0.021525	-0.579888	-0.281998	-0.415765	-0.766318	0.134519	0.600414	0.184838
35098	9.216390	0.452014	3.240378	-0.567247	0.010358	-0.026873	-0.580321	-0.280722	-0.414897	-0.764105	0.140748	0.599114	0.193381
35099	9.238073	0.471304	3.254633	-0.534608	-0.000640	-0.022879	-0.580031	-0.281567	-0.417176	-0.762232	0.146640	0.597407	0.201505
35100	9.213902	0.437544	3.242960	-0.549202	-0.018706	-0.010563	-0.578898	-0.280724	-0.415334	-0.759617	0.152878	0.596440	0.209451
35101	9.252423	0.461621	3.266805	-0.545575	-0.011398	-0.022940	-0.579741	-0.283281	-0.414362	-0.757419	0.158935	0.594717	0.217642
35102	9.223480	0.456940	3.262063	-0.547204	0.010085	-0.007174	-0.580031	-0.281856	-0.415762	-0.755004	0.165032	0.593178	0.225552
35103	9.264566	0.461484	3.257124	-0.553728	-0.004085	-0.030155	-0.579032	-0.282855	-0.415072	-0.752669	0.171051	0.591192	0.233931
35104	9.228550	0.480956	3.242456	-0.554657	-0.009522	-0.026598	-0.578175	-0.283709	-0.414946	-0.749740	0.177087	0.589845	0.242101
35105	9.243141	0.514715	3.244476	-0.547295	0.000244	-0.014180	-0.579314	-0.283133	-0.416490	-0.747389	0.183126	0.587627	0.250137
35106	9.223674	0.517391	3.266221	-0.527367	-0.002460	-0.024550	-0.579026	-0.283701	-0.416782	-0.744488	0.188712	0.586175	0.257921
35107	9.238165	0.510019	3.261451	-0.556493	-0.010397	-0.028379	-0.578172	-0.284275	-0.415661	-0.741748	0.194721	0.583981	0.266195
35108	9.233544	0.495335	3.227789	-0.558103	0.006473	-0.000194	-0.579313	-0.283419	-0.415926	-0.738801	0.200966	0.582012	0.273950
35109	9.238204	0.485744	3.244806	-0.545479	-0.000667	-0.014158	-0.578458	-0.283992	-0.415088	-0.736130	0.206873	0.579539	0.281869
35110	9.213919	0.471471	3.257080	-0.546302	0.010097	-0.008933	-0.579024	-0.284415	-0.415655	-0.733064	0.212782	0.577488	0.289567
35111	9.237942	0.476259	3.273911	-0.570882	0.004859	-0.014491	-0.578455	-0.284415	-0.415943	-0.730188	0.218971	0.574648	0.297751
35112	9.223216	0.476549	3.305342	-0.549048	0.008307	-0.008954	-0.578175	-0.283279	-0.416217	-0.726927	0.224889	0.572479	0.305403
35113	9.177920	0.486078	3.237633	-0.547353	-0.011493	-0.012356	-0.579316	-0.282711	-0.415493	-0.723822	0.230800	0.569868	0.313152
35114	9.230850	0.481032	3.256951	-0.546428	-0.004220	-0.019457	-0.577609	-0.282712	-0.416215	-0.720205	0.236592	0.567819	0.320798
35115	9.223737	0.391274	3.197548	-0.552807	-0.016894	-0.009733	-0.578748	-0.282427	-0.415778	-0.716876	0.242588	0.565103	0.328480
35116	9.286811	0.519107	3.217786	-0.545521	-0.013377	-0.002564	-0.579597	-0.283275	-0.416347	-0.713112	0.248572	0.562985	0.335753
35117	9.233490	0.471136	3.223226	-0.545450	0.001102	-0.010631	-0.579884	-0.283137	-0.415068	-0.709863	0.254270	0.559935	0.343387
35118	9.213976	0.456879	3.242744	-0.554498	0.000128	0.001647	-0.577467	-0.283002	-0.414661	-0.706082	0.260290	0.557417	0.350690
35119	9.233284	0.466455	3.247444	-0.549994	-0.000711	-0.007137	-0.580023	-0.283705	-0.414931	-0.702661	0.266041	0.554212	0.358244
35120	9.199479	0.398798	3.216829	-0.535523	-0.007898	-0.017553	-0.578886	-0.283564	-0.415222	-0.698604	0.271588	0.551920	0.365482
35121	9.235942	0.451694	3.208941	-0.543648	-0.008013	0.000060	-0.579459	-0.282855	-0.414643	-0.695043	0.277317	0.548695	0.372752
35122	9.248009	0.471014	3.218375	-0.549106	-0.002482	-0.010649	-0.579032	-0.282999	-0.414365	-0.690872	0.283039	0.546072	0.379988
35123	9.252911	0.480620	3.213428	-0.565469	0.001297	-0.021477	-0.578318	-0.283280	-0.415791	-0.686978	0.288695	0.542544	0.387767
35124	9.243444	0.461133	3.179826	-0.545433	0.007492	-0.019514	-0.578035	-0.283429	-0.413810	-0.682715	0.294136	0.539739	0.395051
35125	9.246100	0.499711	3.167310	-0.559950	0.014836	-0.026800	-0.577895	-0.282719	-0.414087	-0.678802	0.299482	0.535969	0.402834
35126	9.258018	0.480361	3.177176	-0.532778	0.005761	-0.033504	-0.577317	-0.284992	-0.414116	-0.674337	0.304559	0.533252	0.410068
35127	9.253005	0.465997	3.194259	-0.540043	0.008537	-0.038033	-0.575885	-0.286693	-0.415988	-0.670237	0.309495	0.529672	0.417663
35128	9.205353	0.470648	3.116941	-0.545375	0.021101	-0.030216	-0.575744	-0.286553	-0.415279	-0.665740	0.314589	0.526507	0.424987
35129	9.255399	0.485393	3.206122	-0.543538	0.026486	-0.028451	-0.575729	-0.289959	-0.415882	-0.661742	0.319454	0.522478	0.432509
35130	9.248495	0.499711	3.169723	-0.547228	0.014759	-0.024881	-0.575448	-0.288963	-0.416724	-0.657069	0.324621	0.519228	0.439641
35131	9.272852	0.557563	3.169045	-0.570874	0.021345	-0.042878	-0.573737	-0.289817	-0.417313	-0.652560	0.329665	0.515002	0.447503
35132	9.246509	0.572109	3.149585	-0.527281	0.024820	-0.051239	-0.573729	-0.291949	-0.416769	-0.647743	0.334145	0.511852	0.454735
35133	9.226902	0.543381	3.174098	-0.539891	0.043829	-0.055050	-0.572020	-0.292376	-0.417495	-0.643410	0.338380	0.507575	0.462483
35134	9.262917	0.553003	3.202941	-0.565381	0.034011	-0.051743	-0.571157	-0.294508	-0.417525	-0.638282	0.343196	0.503840	0.470062
35135	9.274815	0.567611	3.231761	-0.538001	0.057323	-0.053332	-0.570013	-0.295496	-0.420095	-0.633963	0.347220	0.499283	0.477751
35136	9.252770	0.621345	3.298854	-0.545276	0.060991	-0.056979	-0.568729	-0.296494	-0.419832	-0.629049	0.351401	0.495310	0.485266
35137	9.226425	0.664985	3.293569	-0.553467	0.057393	-0.053514	-0.565727	-0.299762	-0.421308	-0.624473	0.355537	0.490488	0.493000
35138	9.180293	0.701862	3.346383	-0.547137	0.053737	-0.051655	-0.565719	-0.301321	-0.422033	-0.619383	0.359791	0.486434	0.500297
35139	9.156183	0.748056	3.365232	-0.528087	0.046355	-0.042540	-0.562582	-0.302741	-0.424340	-0.614847	0.363744	0.481812	0.507456
35140	9.177802	0.750428	3.379676	-0.545272	0.059054	-0.042815	-0.563432	-0.303591	-0.424201	-0.609774	0.367932	0.477537	0.514548
35141	9.129537	0.811336	3.408060	-0.560723	0.053621	-0.032350	-0.563141	-0.304434	-0.427188	-0.605032	0.372222	0.472311	0.521833
35142	9.165775	0.840170	3.417356	-0.559888	0.040976	-0.028714	-0.560573	-0.306430	-0.426663	-0.599687	0.376833	0.467888	0.528634
35143	9.136288	0.840780	3.485052	-0.554532	0.015523	-0.007273	-0.559859	-0.307284	-0.426536	-0.594754	0.381591	0.462892	0.535151
35144	9.078720	0.806913	3.422677	-0.549083	0.010962	-0.004540	-0.559434	-0.306715	-0.427100	-0.589335	0.386539	0.458654	0.541210
35145	9.116746	0.809574	3.499926	-0.574562	0.001094	0.004073	-0.561002	-0.305716	-0.427502	-0.584101	0.391700	0.453426	0.547542
35146	9.068816	0.741719	3.423417	-0.552845	-0.015209	0.001759	-0.561716	-0.304713	-0.429612	-0.578353	0.396956	0.449301	0.553230
35147	9.136188	0.789950	3.473536	-0.560152	-0.018770	0.001713	-0.561429	-0.305282	-0.429620	-0.572890	0.402052	0.444385	0.559172
35148	9.121587	0.744076	3.466818	-0.562014	-0.031443	0.008837	-0.562145	-0.304000	-0.430310	-0.566876	0.407574	0.440184	0.564600
35149	9.111917	0.690814	3.443260	-0.561949	-0.029756	0.021205	-0.563855	-0.303285	-0.430714	-0.561389	0.412891	0.435122	0.570116
35150	9.186485	0.673577	3.467518	-0.556546	-0.038817	0.024874	-0.563853	-0.303567	-0.431284	-0.555414	0.418491	0.430834	0.575120
35151	9.149976	0.613445	3.477904	-0.545590	-0.039005	0.039142	-0.566428	-0.301167	-0.425144	-0.550065	0.423791	0.425826	0.580088
35152	9.150928	0.695099	3.394829	-0.552948	-0.044209	0.021410	-0.566999	-0.300739	-0.425418	-0.543914	0.429301	0.421573	0.584922
35153	9.131489	0.671083	3.399956	-0.540211	-0.043404	0.025085	-0.566860	-0.300462	-0.423290	-0.538292	0.434380	0.416717	0.589833
35154	9.146385	0.641563	3.332602	-0.571200	-0.062158	0.023071	-0.568720	-0.298047	-0.422542	-0.531736	0.440223	0.412332	0.594510
35155	9.216428	0.595019	3.304029	-0.549361	-0.049512	0.009104	-0.569718	-0.297477	-0.422528	-0.525671	0.445243	0.407500	0.599477
35156	9.237808	0.515157	3.309725	-0.532064	-0.044174	0.007498	-0.571145	-0.296050	-0.423635	-0.519311	0.450238	0.403436	0.604021
35157	9.160480	0.510871	3.319543	-0.549297	-0.042331	0.010807	-0.571297	-0.294354	-0.421065	-0.513210	0.455089	0.398437	0.608899
35158	9.228303	0.524794	3.295131	-0.563733	-0.022366	0.003455	-0.572151	-0.294354	-0.420350	-0.506578	0.460022	0.393711	0.613800
35159	9.199316	0.459539	3.266899	-0.543839	-0.040502	0.005556	-0.573154	-0.292648	-0.420324	-0.500364	0.464657	0.388730	0.618562
35160	9.219197	0.451679	3.189631	-0.538376	-0.040524	0.005627	-0.573023	-0.289662	-0.421711	-0.493744	0.469478	0.384393	0.622936
35161	9.194779	0.466607	3.232995	-0.552810	-0.013268	-0.012407	-0.573303	-0.290367	-0.423133	-0.487320	0.473627	0.379130	0.628058
35162	9.296268	0.359200	3.166394	-0.534774	-0.025749	-0.035110	-0.573592	-0.289514	-0.423122	-0.480235	0.477826	0.374989	0.632803
35163	9.238581	0.461194	3.184665	-0.543707	-0.002348	-0.028281	-0.573035	-0.286676	-0.422954	-0.473668	0.481527	0.369816	0.637971
35164	9.214315	0.417813	3.180349	-0.560922	-0.000532	-0.021427	-0.572467	-0.286248	-0.424088	-0.466592	0.485656	0.364884	0.642876
35165	9.242943	0.388811	3.209633	-0.538235	0.006745	-0.040667	-0.573038	-0.285675	-0.425211	-0.459876	0.488998	0.359746	0.648057
35166	9.155867	0.389512	3.233907	-0.549206	-0.007678	-0.035418	-0.572757	-0.284390	-0.427468	-0.452581	0.492905	0.355080	0.652788
35167	9.305829	0.344669	3.171377	-0.540163	-0.027718	-0.013930	-0.573037	-0.285526	-0.427194	-0.445846	0.496802	0.349899	0.657252
35168	9.303916	0.455797	3.160473	-0.543932	-0.036528	-0.033368	-0.572191	-0.283969	-0.426476	-0.438328	0.500952	0.345461	0.661492
35169	9.181421	0.504574	3.106928	-0.544029	-0.043585	-0.051034	-0.573611	-0.284248	-0.426893	-0.430850	0.504729	0.340679	0.665999
35170	9.301709	0.450796	3.131533	-0.545902	-0.050741	-0.054534	-0.573045	-0.283971	-0.425193	-0.422837	0.508830	0.336470	0.670141
35171	9.330725	0.503905	3.150234	-0.545943	-0.054324	-0.056270	-0.574034	-0.285389	-0.425201	-0.415094	0.512619	0.331743	0.674438
35172	9.200559	0.538532	3.145189	-0.549497	-0.043541	-0.052862	-0.575021	-0.287374	-0.425214	-0.407019	0.516551	0.327327	0.678504
35173	8.989135	0.640906	3.069416	-0.553122	-0.039889	-0.058261	-0.573885	-0.287095	-0.424369	-0.399168	0.520071	0.322342	0.682852
35174	9.141686	0.809247	3.086665	-0.555210	-0.068527	-0.075750	-0.574733	-0.288661	-0.422679	-0.390467	0.524125	0.318204	0.686713
35175	9.389758	0.970537	3.231943	-0.558878	-0.059388	-0.084631	-0.573868	-0.292083	-0.419037	-0.381960	0.527653	0.313518	0.690938
35176	9.327835	1.050261	3.163473	-0.562407	-0.054160	-0.063472	-0.576127	-0.296634	-0.415099	-0.373349	0.531516	0.308956	0.694729
35177	9.375561	1.079493	3.247662	-0.564119	-0.041663	-0.049405	-0.575266	-0.298918	-0.412153	-0.365277	0.534916	0.303640	0.698742
35178	9.365161	1.002581	3.306531	-0.558330	-0.000476	-0.024836	-0.575393	-0.302900	-0.410210	-0.357489	0.538113	0.298250	0.702626
35179	9.243656	1.008861	3.415369	-0.549046	0.006203	0.026512	-0.574959	-0.305039	-0.407685	-0.350843	0.541050	0.291931	0.706364
35180	9.200322	1.057533	3.424550	-0.552652	0.006120	0.037083	-0.576374	-0.307175	-0.404862	-0.343951	0.544369	0.285838	0.709688
35181	9.133049	1.108621	3.409570	-0.554453	0.002407	0.049463	-0.577937	-0.308030	-0.402875	-0.337470	0.547393	0.279179	0.713116
35182	9.065922	1.217774	3.403609	-0.545625	-0.040951	0.056910	-0.578071	-0.310022	-0.401477	-0.330604	0.551336	0.273224	0.715596
35183	9.062048	1.280063	3.311090	-0.553275	-0.098477	0.046570	-0.580627	-0.312022	-0.395951	-0.323454	0.555637	0.267260	0.717787
35184	9.024796	1.366473	3.177265	-0.557081	-0.119942	0.031628	-0.582621	-0.312316	-0.391545	-0.315600	0.560532	0.261875	0.719459
35185	9.112471	1.394379	3.089840	-0.547365	-0.157679	0.016961	-0.585467	-0.312751	-0.386850	-0.307686	0.565343	0.256685	0.720992
35186	9.031757	1.437438	2.937225	-0.542738	-0.156046	0.032924	-0.586604	-0.314333	-0.379772	-0.299754	0.570545	0.251654	0.722009
35187	9.153119	1.305208	2.786296	-0.546110	-0.134632	0.059308	-0.590303	-0.315196	-0.374083	-0.292490	0.575088	0.245847	0.723383
35188	9.264327	1.367392	2.792702	-0.518261	-0.069556	0.122958	-0.592590	-0.313216	-0.369934	-0.286509	0.579221	0.239570	0.724584
35189	9.280790	1.367636	2.848258	-0.522979	0.015467	0.187844	-0.597429	-0.312785	-0.368190	-0.282020	0.581952	0.231744	0.726699
35190	9.441673	1.376985	2.959100	-0.546179	0.054690	0.247516	-0.599295	-0.309381	-0.365589	-0.278059	0.584918	0.222857	0.728621
35191	10.635494	1.020597	3.215218	-0.555732	-0.028232	0.269332	-0.603438	-0.305690	-0.362399	-0.274112	0.588703	0.213839	0.729770
35192	10.014042	0.691374	2.895906	-0.538821	0.026316	0.297349	-0.605735	-0.301296	-0.358650	-0.270771	0.592130	0.204585	0.730896
35193	9.264013	0.635496	2.481886	-0.547427	0.057335	0.349995	-0.609451	-0.297604	-0.356172	-0.268391	0.594817	0.194254	0.732410
35194	8.564652	0.455194	2.320509	-0.533706	0.069976	0.330457	-0.613466	-0.289923	-0.357193	-0.265714	0.597580	0.184399	0.733683
35195	8.815937	0.145019	2.446878	-0.540597	0.025728	0.247498	-0.616054	-0.283676	-0.355406	-0.261733	0.600179	0.175544	0.735164
35196	9.443748	-0.136019	2.586918	-0.560953	-0.017076	0.215762	-0.617777	-0.279980	-0.355353	-0.256681	0.603818	0.167079	0.735937
35197	9.743329	-0.276336	2.481755	-0.553636	-0.016224	0.221198	-0.621494	-0.276435	-0.351318	-0.251956	0.606886	0.158542	0.736934
35198	9.570250	-0.338841	2.361856	-0.558766	0.040722	0.201289	-0.623649	-0.271752	-0.349126	-0.246848	0.609487	0.149955	0.738312
35199	9.352652	-0.465654	2.349063	-0.528124	0.022967	0.153041	-0.626231	-0.266634	-0.349193	-0.241506	0.611530	0.142403	0.739883
35200	9.428190	-0.515675	2.542845	-0.550123	0.023547	0.100586	-0.626526	-0.264218	-0.349732	-0.234920	0.613925	0.135226	0.741365
35201	9.389078	-0.713825	2.511277	-0.575890	-0.014715	0.059795	-0.628238	-0.262935	-0.349989	-0.227467	0.616373	0.128259	0.742895
35202	9.619914	-0.961864	2.504070	-0.544901	-0.023292	0.097380	-0.630231	-0.263229	-0.345583	-0.220727	0.619297	0.121382	0.743651
35203	9.613525	-0.897532	2.735349	-0.553813	-0.012862	0.143209	-0.630953	-0.261247	-0.343147	-0.214758	0.621697	0.113667	0.744615
35204	9.460462	-0.648471	2.984096	-0.548264	0.023262	0.128887	-0.632944	-0.261388	-0.342282	-0.208512	0.623896	0.106121	0.745664
35205	9.173020	-0.617384	3.027632	-0.537559	0.001722	0.110510	-0.633097	-0.259120	-0.340840	-0.202264	0.625797	0.098972	0.746774
35206	9.046997	-0.579806	3.111960	-0.526933	-0.003133	0.042522	-0.636089	-0.258124	-0.339388	-0.194905	0.628008	0.092911	0.747653
35207	9.090989	-0.815687	2.928459	-0.557153	-0.033282	0.005186	-0.634667	-0.258705	-0.336571	-0.186746	0.630159	0.086906	0.748648
35208	9.349385	-0.705912	2.963137	-0.527105	-0.022692	0.017923	-0.635947	-0.258846	-0.335854	-0.178946	0.632490	0.081207	0.749226
35209	9.221096	-0.796930	2.966741	-0.535208	0.010166	-0.026644	-0.635515	-0.260126	-0.335446	-0.170632	0.633710	0.075757	0.750704
35210	9.157778	-0.757286	3.058212	-0.559740	0.024899	-0.050034	-0.635654	-0.260545	-0.337575	-0.161443	0.635199	0.070239	0.752014
35211	9.040240	-0.679552	3.001921	-0.545432	0.033686	-0.133088	-0.635369	-0.260399	-0.338993	-0.151409	0.635784	0.065884	0.753998
35212	9.096739	-0.702523	2.864358	-0.547414	0.044301	-0.208355	-0.631365	-0.264656	-0.342754	-0.139983	0.636562	0.062480	0.755837
35213	9.416053	-0.722090	2.762654	-0.539215	0.067158	-0.244602	-0.628793	-0.266781	-0.345915	-0.128357	0.636288	0.059510	0.758367
35214	10.046868	-0.695733	2.974172	-0.528153	0.132511	-0.296061	-0.622805	-0.268758	-0.353353	-0.115917	0.635376	0.057256	0.761303
35215	10.435788	-0.129215	3.513470	-0.554767	0.135647	-0.324573	-0.618804	-0.271869	-0.359936	-0.102922	0.633767	0.054861	0.764681
35216	9.862056	0.245242	3.292569	-0.554673	0.153662	-0.329165	-0.612527	-0.274117	-0.371631	-0.089625	0.632322	0.052549	0.767707
35217	9.332861	0.116221	2.999898	-0.542328	0.098014	-0.365060	-0.607242	-0.278081	-0.378801	-0.076078	0.630966	0.050899	0.770391
35218	8.748455	0.135191	2.739481	-0.560611	0.060973	-0.350997	-0.601969	-0.279351	-0.385092	-0.062245	0.630683	0.048898	0.771993
35219	8.735908	0.262200	2.552006	-0.555778	-0.037176	-0.358276	-0.597693	-0.280192	-0.391229	-0.048467	0.631193	0.047102	0.772676
35220	9.083361	0.376459	2.620346	-0.561597	-0.083853	-0.369476	-0.594832	-0.283308	-0.395536	-0.034176	0.632876	0.045456	0.772162
35221	9.452366	0.471802	2.391632	-0.534360	-0.109525	-0.328207	-0.592821	-0.287569	-0.396731	-0.021042	0.634276	0.043641	0.771587
35222	9.472758	0.696263	2.360101	-0.554194	-0.108082	-0.277105	-0.590384	-0.292117	-0.397081	-0.008237	0.636169	0.040929	0.770419
35223	9.286717	0.962325	2.202721	-0.532218	-0.103205	-0.230873	-0.589376	-0.294960	-0.396836	0.003380	0.637357	0.037892	0.769629
35224	9.355391	1.188898	2.171102	-0.544966	-0.125120	-0.190150	-0.588367	-0.298522	-0.393905	0.014741	0.639380	0.034192	0.767989
35225	9.437532	1.425901	2.274675	-0.541301	-0.102468	-0.204358	-0.588357	-0.301368	-0.391809	0.026088	0.640403	0.030684	0.766983
35226	9.838083	1.544674	2.345310	-0.548603	-0.117990	-0.172407	-0.586634	-0.305209	-0.390871	0.037210	0.642136	0.026681	0.765222
35227	10.024083	1.346526	2.540597	-0.548164	-0.049582	-0.164857	-0.586056	-0.307484	-0.390333	0.048024	0.642192	0.022606	0.764704
35228	9.477166	1.128105	2.621096	-0.545642	0.025475	-0.106162	-0.584342	-0.308759	-0.392344	0.058010	0.641592	0.017906	0.764640
35229	9.115747	1.183223	2.567801	-0.574614	0.001538	-0.039185	-0.584337	-0.310182	-0.391509	0.067203	0.640719	0.011846	0.764737
35230	8.993986	1.517476	2.556984	-0.556501	-0.014108	-0.012320	-0.584330	-0.312177	-0.389263	0.075888	0.640592	0.005716	0.764101
35231	9.030088	1.643395	2.630443	-0.567510	-0.033082	0.000073	-0.583890	-0.315594	-0.387035	0.084397	0.640108	-0.000775	0.763635
35232	9.198194	1.647865	2.741330	-0.553274	-0.074532	-0.004784	-0.585305	-0.318017	-0.383081	0.092904	0.640767	-0.007058	0.762061
35233	9.164383	1.682036	2.760326	-0.544003	-0.047630	0.004002	-0.586293	-0.320440	-0.379555	0.101056	0.640391	-0.013242	0.761257
35234	9.159673	1.614090	2.712760	-0.531331	-0.065841	0.018409	-0.585719	-0.322442	-0.375896	0.108903	0.640817	-0.019479	0.759680
35235	9.274677	1.500104	2.767042	-0.556615	-0.079847	0.086323	-0.589709	-0.321454	-0.371319	0.115948	0.640727	-0.026960	0.758484
35236	9.244027	1.424557	2.637432	-0.556173	-0.048903	0.150707	-0.593698	-0.320316	-0.369008	0.122085	0.640645	-0.035228	0.757250
35237	9.338702	1.399276	2.555425	-0.553682	0.017998	0.224654	-0.597128	-0.316766	-0.366676	0.127040	0.638850	-0.044185	0.757482
35238	9.385726	1.239980	2.639302	-0.551256	0.085051	0.279988	-0.598274	-0.315351	-0.364526	0.131229	0.636511	-0.053695	0.758123
35239	9.460823	1.202440	2.895776	-0.535790	0.205074	0.349317	-0.600012	-0.308391	-0.363872	0.134226	0.631644	-0.063460	0.760909
35240	9.463080	1.199649	3.224455	-0.556949	0.291209	0.398064	-0.603436	-0.305396	-0.365656	0.136886	0.625851	-0.073996	0.764262
35241	10.660183	0.808122	3.662202	-0.540802	0.260494	0.411001	-0.602609	-0.298855	-0.368853	0.139029	0.619830	-0.084425	0.767694
35242	9.945661	0.686646	3.616183	-0.578839	0.267765	0.413890	-0.605901	-0.293587	-0.371039	0.141630	0.614108	-0.095536	0.770509
35243	9.191585	0.785323	3.176278	-0.542981	0.184777	0.398775	-0.607642	-0.285342	-0.372639	0.143801	0.609058	-0.106010	0.772742
35244	8.715342	0.583356	2.867434	-0.559747	0.160573	0.288924	-0.608521	-0.278510	-0.376953	0.147835	0.605128	-0.115581	0.773696
35245	8.736943	0.408765	2.799274	-0.547403	0.146981	0.191827	-0.610540	-0.270960	-0.383093	0.153144	0.600958	-0.123677	0.774661
35246	9.181103	-0.149738	2.833911	-0.546028	0.109917	0.108932	-0.611414	-0.265695	-0.385865	0.159634	0.598147	-0.130994	0.774324
35247	9.484655	-0.563340	2.707627	-0.560874	0.067102	0.071882	-0.609436	-0.261710	-0.390090	0.166697	0.595358	-0.138110	0.773749
35248	9.310610	-0.780217	2.637783	-0.555396	0.057959	0.080789	-0.610450	-0.257302	-0.391453	0.173557	0.593267	-0.145381	0.772513
35249	9.052979	-0.813034	2.541832	-0.553040	-0.012439	0.090043	-0.611311	-0.255598	-0.390720	0.179936	0.591574	-0.152883	0.770902
35250	9.229098	-0.872271	2.522925	-0.534359	-0.058139	0.055186	-0.611743	-0.254463	-0.390137	0.186555	0.591308	-0.159910	0.768102
35251	9.498384	-0.987078	2.601176	-0.549061	-0.091494	0.067640	-0.616723	-0.254749	-0.386133	0.192903	0.590811	-0.167389	0.765318
35252	9.830273	-0.806391	2.840370	-0.549778	-0.053723	0.079864	-0.619295	-0.252481	-0.382971	0.199300	0.590218	-0.174894	0.762453
35253	9.456964	-0.567572	3.162023	-0.566589	0.036491	0.070206	-0.619019	-0.250781	-0.382246	0.206191	0.587572	-0.182151	0.760963
35254	8.747597	-0.505094	3.162275	-0.554108	0.025135	0.015437	-0.619458	-0.247074	-0.386314	0.213844	0.585867	-0.188618	0.758587
35255	8.863754	-0.603047	3.076217	-0.538472	-0.059935	-0.048421	-0.620318	-0.245652	-0.386575	0.221792	0.585109	-0.194436	0.755414
35256	9.183821	-0.766739	3.118696	-0.546117	-0.104621	-0.080925	-0.621183	-0.242520	-0.388236	0.230261	0.585637	-0.200177	0.750958
35257	9.306396	-0.898009	3.122414	-0.535423	-0.124211	-0.110749	-0.620909	-0.240249	-0.388214	0.238786	0.585965	-0.205484	0.746594
35258	9.345415	-0.728876	3.151889	-0.551115	-0.140023	-0.146192	-0.622771	-0.237266	-0.387460	0.248082	0.587113	-0.210654	0.741201
35259	9.289040	-0.603705	3.012825	-0.562291	-0.157519	-0.197514	-0.623773	-0.235844	-0.387295	0.257992	0.587997	-0.215465	0.735713
35260	9.276444	-0.454837	2.842021	-0.559685	-0.142526	-0.261245	-0.624622	-0.236693	-0.387581	0.268993	0.589447	-0.219358	0.729436
35261	9.489781	-0.386637	2.753979	-0.565007	-0.084202	-0.327956	-0.622631	-0.235976	-0.390990	0.281069	0.589607	-0.222227	0.723864
35262	9.470052	-0.398295	2.802466	-0.553798	-0.010917	-0.368092	-0.619780	-0.236101	-0.398100	0.294028	0.589426	-0.223976	0.718303
35263	9.407917	-0.379006	2.732254	-0.555246	0.051319	-0.375575	-0.616517	-0.233251	-0.403623	0.307159	0.587662	-0.225307	0.713823
35264	9.763472	-0.336277	2.965707	-0.554060	0.118216	-0.397136	-0.608707	-0.228116	-0.416244	0.320991	0.585520	-0.225860	0.709309
35265	9.994729	-0.109489	3.132025	-0.554998	0.143784	-0.430852	-0.602894	-0.220979	-0.431662	0.335178	0.582424	-0.225904	0.705269
35266	9.874880	0.152427	3.151011	-0.557248	0.095393	-0.458882	-0.596667	-0.211145	-0.447197	0.349664	0.580591	-0.225849	0.699744
35267	9.739762	0.190089	2.853536	-0.548773	0.016528	-0.509616	-0.591574	-0.202743	-0.458203	0.364138	0.579394	-0.225696	0.693374
35268	9.295300	0.137904	2.564727	-0.559642	0.022151	-0.532862	-0.586763	-0.195194	-0.468791	0.379166	0.578600	-0.225219	0.686099
35269	8.936613	0.187898	2.467987	-0.544496	-0.050376	-0.495147	-0.584098	-0.184659	-0.478905	0.392872	0.577997	-0.225625	0.678723
35270	8.781590	0.487995	2.373016	-0.554875	-0.120800	-0.473593	-0.582563	-0.176403	-0.486199	0.406189	0.578621	-0.226765	0.669915
35271	8.793604	0.878760	2.257478	-0.560646	-0.165801	-0.473326	-0.580052	-0.164756	-0.489214	0.419040	0.579080	-0.228494	0.660956
35272	9.149364	1.050290	2.216423	-0.566526	-0.222357	-0.487105	-0.582924	-0.157781	-0.492519	0.431986	0.580717	-0.230361	0.650453
35273	9.609803	1.193293	2.356787	-0.548442	-0.237915	-0.463691	-0.582094	-0.151955	-0.494590	0.443990	0.581906	-0.232577	0.640442
35274	9.811980	1.187623	2.426660	-0.541181	-0.241629	-0.452931	-0.583541	-0.146562	-0.492679	0.455874	0.583550	-0.234566	0.629783
35275	10.017976	1.105163	2.589213	-0.544346	-0.202631	-0.378874	-0.585837	-0.141582	-0.494025	0.466670	0.583665	-0.237332	0.620667
35276	9.574852	1.150811	2.485385	-0.550897	-0.131241	-0.305159	-0.588698	-0.138030	-0.492973	0.477135	0.582891	-0.240050	0.612336
35277	9.295620	1.307132	2.464682	-0.565250	-0.122558	-0.264723	-0.588728	-0.131214	-0.493043	0.486938	0.581062	-0.243612	0.604907
35278	9.161163	1.472267	2.453353	-0.545233	-0.124642	-0.245020	-0.590740	-0.125949	-0.494955	0.496463	0.579776	-0.246825	0.597044
35279	9.156161	1.574262	2.524718	-0.547030	-0.111938	-0.253957	-0.591051	-0.120275	-0.493192	0.505794	0.577762	-0.250141	0.589739
35280	9.248143	1.672865	2.537994	-0.563290	-0.124975	-0.197419	-0.591064	-0.116863	-0.494573	0.514799	0.575876	-0.254051	0.582072
35281	9.360581	1.717079	2.377857	-0.545082	-0.121453	-0.195422	-0.594786	-0.111459	-0.494203	0.523191	0.573536	-0.258077	0.575085
35282	9.158404	1.708202	2.300897	-0.558338	-0.106785	-0.119628	-0.597370	-0.106062	-0.492992	0.531181	0.570923	-0.262562	0.568291
35283	9.270135	1.498435	2.109765	-0.540251	-0.043918	-0.006563	-0.597822	-0.100526	-0.492080	0.537595	0.566638	-0.267851	0.564065
35284	9.241206	1.399192	2.057747	-0.553990	0.032824	0.081252	-0.598419	-0.093561	-0.494127	0.543873	0.561300	-0.273025	0.560894
35285	9.595222	1.304985	2.423223	-0.558295	0.168824	0.190104	-0.596451	-0.087732	-0.497624	0.549271	0.553253	-0.278423	0.560975
35286	10.741694	0.971438	3.191459	-0.547146	0.188011	0.264582	-0.596200	-0.078623	-0.504475	0.554138	0.545116	-0.283820	0.561449
35287	10.304339	0.571680	3.372914	-0.530309	0.248964	0.281948	-0.593386	-0.070805	-0.508949	0.558476	0.535796	-0.289021	0.563466
35288	9.265820	0.327606	2.722142	-0.532114	0.176977	0.360004	-0.590140	-0.064409	-0.513301	0.561892	0.527270	-0.295339	0.564835
35289	8.992713	0.252528	2.423693	-0.552549	0.074964	0.390418	-0.588466	-0.056165	-0.517195	0.564019	0.518888	-0.303883	0.565945
35290	9.079816	0.268776	2.404063	-0.547345	0.066456	0.333935	-0.589348	-0.049633	-0.516694	0.567086	0.511470	-0.311278	0.565613
35291	9.348875	0.006268	2.440464	-0.546000	0.031185	0.251031	-0.587939	-0.045935	-0.519642	0.570247	0.504403	-0.318796	0.564593
35292	9.537230	-0.205915	2.326585	-0.538800	0.033308	0.213965	-0.587383	-0.043384	-0.518486	0.574248	0.498104	-0.325185	0.562483
35293	9.335093	-0.243916	2.230618	-0.542361	0.058837	0.180108	-0.588388	-0.040965	-0.519303	0.578159	0.491144	-0.331640	0.560825
35294	9.126514	-0.261180	2.351917	-0.551808	0.037840	0.112844	-0.588124	-0.035989	-0.521378	0.583328	0.485214	-0.337066	0.557389
35295	9.179395	-0.535287	2.248577	-0.548698	-0.033870	0.070838	-0.588992	-0.032294	-0.521899	0.587719	0.479869	-0.343602	0.553399
35296	9.713167	-0.944297	2.315258	-0.559626	-0.048262	0.078814	-0.588439	-0.029322	-0.519179	0.592632	0.474940	-0.349723	0.548555
35297	9.899679	-0.919821	2.551557	-0.559318	0.003904	0.090028	-0.591018	-0.024915	-0.519254	0.596979	0.468842	-0.356116	0.544964
35298	9.792919	-0.603531	2.775326	-0.532814	0.049817	0.079448	-0.590188	-0.019522	-0.518920	0.602194	0.463067	-0.360720	0.541122
35299	9.339209	-0.649189	2.747444	-0.548386	0.054856	0.022521	-0.589926	-0.013833	-0.522122	0.607368	0.456942	-0.365740	0.537161
35300	8.956715	-0.868889	2.789073	-0.532352	0.008073	0.000772	-0.589667	-0.008013	-0.521637	0.612998	0.452108	-0.370055	0.531875
35301	9.043927	-0.952128	2.707722	-0.559785	-0.011374	-0.025073	-0.589687	-0.003611	-0.521732	0.618132	0.446808	-0.375545	0.526537
35302	9.188876	-1.016183	2.659912	-0.559918	-0.029281	-0.035557	-0.590010	0.005047	-0.520504	0.623976	0.442211	-0.380209	0.520139
35303	9.270543	-1.011531	2.712915	-0.549090	-0.021835	-0.066423	-0.592446	0.009313	-0.520865	0.629186	0.437375	-0.385318	0.514158
35304	9.332639	-1.011394	2.797410	-0.554726	-0.014009	-0.131107	-0.593331	0.016124	-0.518944	0.635930	0.433324	-0.388813	0.506604
35305	9.351097	-1.071433	2.877801	-0.554723	0.011618	-0.175504	-0.593500	0.022515	-0.519158	0.642373	0.428815	-0.392559	0.499372
35306	9.345832	-1.112260	2.914512	-0.560054	0.055290	-0.220075	-0.593091	0.026635	-0.520252	0.650418	0.424588	-0.394353	0.491088
35307	9.171306	-1.125101	3.004302	-0.561888	0.069963	-0.250306	-0.592552	0.033450	-0.520468	0.657910	0.419864	-0.396717	0.483201
35308	9.209795	-1.197971	2.985731	-0.552972	0.066753	-0.297953	-0.591710	0.036581	-0.523134	0.666530	0.416111	-0.397520	0.473886
35309	9.431801	-1.274491	2.954873	-0.540213	0.084946	-0.320879	-0.589297	0.037855	-0.523706	0.674397	0.411947	-0.398817	0.465224
35310	9.432488	-1.001100	2.997735	-0.572441	0.180784	-0.340389	-0.587300	0.037441	-0.528829	0.684238	0.407068	-0.397778	0.455947
35311	10.500831	-0.699723	3.565665	-0.549174	0.172077	-0.372564	-0.585167	0.038304	-0.533513	0.693078	0.402226	-0.397480	0.447065
35312	10.541642	-0.151903	3.856732	-0.573271	0.147495	-0.429247	-0.583879	0.037319	-0.537219	0.703166	0.398179	-0.396030	0.436087
35313	9.333132	-0.139032	3.152573	-0.567716	0.143845	-0.439988	-0.579180	0.036322	-0.539675	0.712221	0.393704	-0.395627	0.425697
35314	8.816066	-0.241033	2.555098	-0.534982	0.085290	-0.363257	-0.579889	0.036475	-0.542361	0.720637	0.390048	-0.395089	0.415271
35315	8.755322	0.068046	2.445402	-0.538786	0.072880	-0.382655	-0.578323	0.036622	-0.544923	0.728106	0.386023	-0.395815	0.405190
35316	8.802767	0.612420	2.192775	-0.561956	0.000867	-0.373546	-0.578333	0.039036	-0.545181	0.735863	0.382608	-0.396498	0.393581
35317	9.436171	0.961534	2.226696	-0.544279	-0.067654	-0.367437	-0.580320	0.038047	-0.545175	0.741818	0.379449	-0.399351	0.382418
35318	9.496325	1.209066	2.059527	-0.557986	-0.069215	-0.384344	-0.582024	0.037193	-0.543470	0.748767	0.376597	-0.400797	0.369980
35319	9.954220	1.170364	2.129426	-0.541715	-0.087415	-0.367149	-0.585156	0.037767	-0.543015	0.754200	0.373583	-0.403833	0.358520
35320	9.773508	1.275025	2.449901	-0.548543	-0.030150	-0.323387	-0.586277	0.033502	-0.540641	0.760655	0.369979	-0.404921	0.347216
35321	9.541793	1.065101	2.660378	-0.558749	0.034857	-0.239065	-0.586247	0.026112	-0.538452	0.766012	0.364753	-0.407082	0.338327
35322	9.002727	1.001296	2.736725	-0.556294	0.076142	-0.131486	-0.585080	0.020158	-0.542209	0.771834	0.358646	-0.407893	0.330558
35323	8.720690	1.099765	2.738420	-0.554400	0.044729	-0.049929	-0.583067	0.015328	-0.542985	0.775764	0.351818	-0.411178	0.324573
35324	8.950911	1.356966	2.742491	-0.542923	-0.014987	-0.023694	-0.585316	0.009084	-0.542466	0.779852	0.345563	-0.413995	0.317844
35325	9.446064	1.574159	2.799818	-0.545910	-0.051012	-0.016304	-0.585835	-0.001986	-0.543429	0.782527	0.339182	-0.418888	0.311673
35326	9.492258	1.592991	2.765714	-0.569385	-0.049445	0.022349	-0.589497	-0.010502	-0.542073	0.786044	0.332287	-0.422634	0.305123
35327	9.331245	1.564353	2.662338	-0.554848	-0.084275	0.078434	-0.589599	-0.019878	-0.540471	0.787713	0.325158	-0.428676	0.300030
35328	9.285962	1.680543	2.644186	-0.558446	-0.089889	0.103202	-0.592275	-0.026557	-0.536836	0.790143	0.317933	-0.433435	0.294494
35329	9.434972	1.573442	2.674180	-0.556618	-0.102725	0.128088	-0.595385	-0.031243	-0.534593	0.791164	0.310448	-0.440023	0.289933
35330	9.264133	1.583793	2.611463	-0.549039	-0.074276	0.164241	-0.599073	-0.034228	-0.531052	0.793139	0.302693	-0.444771	0.285460
35331	9.266885	1.573806	2.563240	-0.539735	-0.052912	0.188106	-0.600482	-0.037640	-0.528668	0.793955	0.294652	-0.450763	0.282185
35332	9.337631	1.424390	2.704973	-0.552099	-0.013517	0.221324	-0.601050	-0.038212	-0.526969	0.795998	0.285939	-0.454813	0.278876
35333	9.337175	1.364152	2.734644	-0.544387	0.031042	0.270671	-0.601190	-0.038780	-0.526832	0.796954	0.276587	-0.459893	0.277239
35334	9.172799	1.367817	2.768655	-0.536530	0.106322	0.308305	-0.601183	-0.040485	-0.526708	0.799347	0.266606	-0.462344	0.276049
35335	9.321482	1.391896	2.903514	-0.545265	0.149312	0.342467	-0.599187	-0.041050	-0.528998	0.800813	0.255900	-0.465838	0.276060
35336	9.311428	1.484406	2.999157	-0.539286	0.233864	0.354408	-0.596324	-0.044736	-0.532602	0.803953	0.244682	-0.466398	0.276157
35337	9.922233	1.317508	3.208026	-0.551237	0.216876	0.352696	-0.593901	-0.045012	-0.536734	0.805811	0.233389	-0.468786	0.276472
35338	10.375216	0.846894	3.391496	-0.536015	0.174452	0.356697	-0.589915	-0.045438	-0.539463	0.808158	0.222469	-0.470179	0.276261
35339	9.338069	0.768506	2.953947	-0.541018	0.197310	0.409375	-0.587647	-0.042871	-0.544414	0.809258	0.210886	-0.472978	0.277345
35340	8.709591	0.613707	2.690695	-0.558599	0.121511	0.423654	-0.585386	-0.039179	-0.546235	0.810608	0.199204	-0.475524	0.277686
35341	8.738986	0.441046	2.552422	-0.559907	0.067780	0.388573	-0.584269	-0.033917	-0.549448	0.810441	0.188215	-0.480333	0.277562
35342	9.310071	0.312130	2.611094	-0.542254	0.028820	0.311268	-0.584282	-0.030648	-0.550406	0.811255	0.178341	-0.483739	0.275783
35343	9.443216	-0.038614	2.701826	-0.547910	0.027678	0.241301	-0.585853	-0.028937	-0.551509	0.811267	0.169197	-0.488503	0.273097
35344	9.404650	-0.423882	2.510437	-0.541625	0.000613	0.240608	-0.586436	-0.026103	-0.549349	0.812020	0.160140	-0.492012	0.270005
35345	9.332541	-0.380029	2.493128	-0.548879	-0.036041	0.311511	-0.587304	-0.022548	-0.550296	0.810836	0.150641	-0.497961	0.268118
35346	9.338662	-0.381111	2.326390	-0.551767	-0.044661	0.270846	-0.590167	-0.018862	-0.546550	0.810824	0.141342	-0.502254	0.265193
35347	9.597478	-0.679446	2.421201	-0.534780	-0.060414	0.212765	-0.591467	-0.014460	-0.545785	0.809679	0.133205	-0.508151	0.261648
35348	9.794426	-0.701728	2.534765	-0.544719	-0.027575	0.175324	-0.593911	-0.008923	-0.544006	0.810154	0.124875	-0.511760	0.257213
35349	9.721341	-0.661932	2.640747	-0.560855	0.017654	0.162458	-0.593374	-0.001254	-0.544780	0.809955	0.116450	-0.516305	0.252667
35350	9.483979	-0.548245	2.801705	-0.566355	0.056168	0.087806	-0.592123	0.005563	-0.546135	0.811617	0.108230	-0.518354	0.246723
35351	9.131618	-0.713318	2.719439	-0.563863	0.042242	0.027676	-0.592017	0.014086	-0.547463	0.812187	0.101060	-0.522098	0.239902
35352	9.096948	-1.061494	2.665374	-0.555979	0.010187	-0.019855	-0.591217	0.026297	-0.547907	0.813696	0.094342	-0.524502	0.232153
35353	9.178089	-1.223695	2.705740	-0.563251	0.006619	-0.019924	-0.591392	0.033823	-0.547968	0.813947	0.087867	-0.528600	0.224390
35354	9.211099	-1.354188	2.743401	-0.547031	-0.026050	-0.002737	-0.591715	0.042335	-0.545607	0.814800	0.081274	-0.531466	0.216885
35355	9.357111	-1.417161	2.869569	-0.538371	-0.087261	-0.011975	-0.593174	0.050283	-0.543528	0.813805	0.075539	-0.536865	0.209264
35356	9.350564	-1.092818	2.936038	-0.556700	-0.103382	-0.012053	-0.595475	0.056107	-0.542739	0.813705	0.069219	-0.540892	0.201317
35357	9.321743	-0.947291	2.987617	-0.535812	-0.083402	-0.040230	-0.597747	0.054541	-0.539762	0.812692	0.063845	-0.546024	0.193169
35358	9.187483	-0.937472	2.876525	-0.560347	-0.077713	-0.060035	-0.599182	0.057089	-0.536606	0.812872	0.057886	-0.549448	0.184376
35359	9.361108	-0.899655	2.914536	-0.553166	-0.086705	-0.063395	-0.601327	0.059072	-0.533450	0.811756	0.052529	-0.554501	0.175562
35360	9.366170	-0.916847	2.876056	-0.540443	-0.051947	-0.127153	-0.603462	0.059071	-0.531732	0.812237	0.047551	-0.557224	0.165868
35361	9.269629	-1.102914	2.786433	-0.571396	-0.048742	-0.168268	-0.606598	0.060780	-0.531123	0.811729	0.042963	-0.561423	0.155098
35362	9.298949	-1.117933	2.733397	-0.540488	-0.027856	-0.201644	-0.609024	0.062486	-0.529952	0.812495	0.038750	-0.563531	0.144162
35363	9.197615	-1.078533	2.747592	-0.567490	0.033868	-0.239510	-0.607194	0.066454	-0.529074	0.812911	0.034810	-0.566100	0.132268
35364	9.540175	-1.133894	2.742918	-0.540386	0.034163	-0.281595	-0.606914	0.067590	-0.529348	0.814347	0.031333	-0.566966	0.120031
35365	9.457755	-1.089447	2.810196	-0.542713	0.120981	-0.317555	-0.604931	0.069575	-0.529909	0.815692	0.028494	-0.567764	0.107139
35366	9.891592	-0.837139	3.009790	-0.542237	0.076160	-0.336624	-0.603354	0.067599	-0.534336	0.817447	0.025512	-0.567714	0.093968
35367	9.892813	-0.379931	3.072349	-0.550597	0.065500	-0.347217	-0.603477	0.063055	-0.534099	0.817963	0.023042	-0.569156	0.080413
35368	9.658083	-0.202926	2.925695	-0.554019	-0.048009	-0.348347	-0.604741	0.059654	-0.535259	0.818025	0.020217	-0.570930	0.066822
35369	9.231429	0.013143	2.648368	-0.561147	-0.015329	-0.375217	-0.605298	0.057101	-0.535849	0.817372	0.018095	-0.573419	0.052594
35370	9.368524	0.134360	2.458340	-0.548681	-0.051304	-0.385413	-0.608255	0.050005	-0.534767	0.817108	0.015791	-0.574986	0.038429
35371	9.258437	0.291880	2.413232	-0.561427	-0.069525	-0.357142	-0.609381	0.046877	-0.532523	0.815504	0.013572	-0.578076	0.024429
35372	9.529671	0.381557	2.339371	-0.547811	-0.082391	-0.332063	-0.612643	0.044606	-0.530537	0.814522	0.010703	-0.579928	0.011118
35373	9.404777	0.517615	2.325937	-0.557798	-0.086069	-0.319780	-0.615217	0.047446	-0.528928	0.812413	0.008179	-0.583021	-0.002270
35374	9.303875	0.537268	2.275105	-0.550542	-0.097053	-0.305489	-0.617214	0.048292	-0.525786	0.810955	0.004973	-0.584890	-0.015191
35375	9.275729	0.682247	2.239693	-0.543423	-0.123293	-0.296384	-0.619502	0.050559	-0.522626	0.808133	0.002452	-0.588326	-0.028058
35376	9.261037	0.745542	2.297004	-0.554434	-0.142227	-0.289317	-0.622910	0.048855	-0.520066	0.805859	-0.001007	-0.590701	-0.040766
35377	9.551080	0.723985	2.234026	-0.554448	-0.160469	-0.260837	-0.626749	0.047569	-0.514947	0.802353	-0.004109	-0.594459	-0.053202
35378	9.641069	0.824685	2.194117	-0.545368	-0.171517	-0.237629	-0.631007	0.045010	-0.511114	0.799497	-0.008042	-0.597093	-0.064960
35379	9.439976	0.911902	2.024254	-0.554315	-0.171802	-0.203253	-0.635838	0.043307	-0.507693	0.795670	-0.011806	-0.600767	-0.076477
35380	9.480282	1.058170	1.877575	-0.570562	-0.175658	-0.165346	-0.639533	0.041878	-0.502435	0.792601	-0.016994	-0.603209	-0.087369
35381	9.604160	1.095545	1.794829	-0.535874	-0.143288	-0.173951	-0.643509	0.039602	-0.498317	0.788933	-0.020733	-0.606227	-0.098205
35382	9.635643	1.192234	1.827539	-0.555672	-0.118104	-0.158397	-0.645064	0.036752	-0.494367	0.786346	-0.025642	-0.607587	-0.108812
35383	9.492952	1.190943	1.863993	-0.539108	-0.082145	-0.160224	-0.646332	0.033480	-0.491557	0.783243	-0.029441	-0.609415	-0.119491
35384	9.171654	1.506424	1.742491	-0.561672	-0.060514	-0.151794	-0.648035	0.032346	-0.490705	0.781153	-0.034372	-0.609671	-0.130075
35385	9.425787	1.753957	1.770804	-0.546534	-0.085519	-0.179690	-0.649732	0.029785	-0.487884	0.777758	-0.038009	-0.611334	-0.141135
35386	9.800150	1.952607	1.833333	-0.558370	-0.070835	-0.197512	-0.652008	0.029791	-0.488150	0.775200	-0.042329	-0.611606	-0.152354
35387	10.045701	1.873991	1.877379	-0.539325	-0.067170	-0.211428	-0.653990	0.026941	-0.483629	0.771736	-0.045356	-0.612806	-0.163812
35388	9.919018	1.635729	1.914040	-0.540533	-0.010121	-0.146388	-0.654419	0.027222	-0.482489	0.769890	-0.049800	-0.611963	-0.174041
35389	9.397928	1.524877	1.828978	-0.534651	0.003408	-0.058939	-0.654274	0.026943	-0.484052	0.767646	-0.054364	-0.611743	-0.183124
35390	9.191835	1.665599	1.706856	-0.538079	-0.004465	0.014475	-0.655561	0.028364	-0.483460	0.766278	-0.060698	-0.610509	-0.190821
35391	9.243541	1.853548	1.666024	-0.549812	-0.006501	0.048004	-0.654703	0.027225	-0.483195	0.764160	-0.066814	-0.610103	-0.198416
35392	9.474846	2.025017	1.489810	-0.557167	-0.028194	0.064052	-0.655982	0.026942	-0.482621	0.762516	-0.074117	-0.608963	-0.205523
35393	9.441142	2.160923	1.543918	-0.548830	-0.008605	0.085268	-0.656973	0.025806	-0.481917	0.760386	-0.080639	-0.608395	-0.212521
35394	9.502462	1.943500	1.623593	-0.531978	0.041291	0.137334	-0.656404	0.025660	-0.481214	0.759788	-0.088134	-0.606059	-0.218282
35395	9.473643	1.783082	1.838078	-0.555745	0.132734	0.197497	-0.653838	0.024958	-0.485210	0.759722	-0.095486	-0.602979	-0.223877
35396	9.503737	1.737864	1.981119	-0.554324	0.175248	0.276864	-0.652138	0.027236	-0.488459	0.761167	-0.104390	-0.598120	-0.227991
35397	9.651858	1.752702	2.183746	-0.554155	0.176513	0.337036	-0.648143	0.024969	-0.492625	0.762125	-0.113169	-0.593943	-0.231495
35398	9.564678	1.608027	2.151645	-0.546775	0.194564	0.328130	-0.643877	0.025824	-0.496618	0.763868	-0.122449	-0.588568	-0.234733
35399	9.544326	1.492628	2.230290	-0.561428	0.158326	0.356467	-0.641734	0.024412	-0.500618	0.764534	-0.131621	-0.584421	-0.237940
35400	9.518088	1.012045	2.269520	-0.538052	0.131563	0.312604	-0.640163	0.023281	-0.502910	0.765303	-0.140850	-0.579949	-0.241105
35401	9.327964	0.692312	2.355506	-0.539955	0.095252	0.339260	-0.638451	0.022718	-0.505905	0.765072	-0.149786	-0.576752	-0.244104
35402	9.143851	0.466134	2.334111	-0.547351	0.051768	0.365914	-0.634195	0.024548	-0.503935	0.764977	-0.160124	-0.573163	-0.246281
35403	9.215093	0.199948	2.356318	-0.547914	-0.021712	0.322106	-0.634202	0.025965	-0.503212	0.763147	-0.169568	-0.571614	-0.249219
35404	9.461136	0.033655	2.295015	-0.542653	-0.055935	0.320641	-0.634207	0.026954	-0.501784	0.761438	-0.179806	-0.569703	-0.251635
35405	9.508736	-0.344300	2.200090	-0.529877	-0.061456	0.326098	-0.635909	0.025676	-0.500367	0.759089	-0.189242	-0.568680	-0.254115
35406	9.675301	-0.519926	2.112415	-0.558679	-0.028946	0.334423	-0.638736	0.021417	-0.498689	0.757521	-0.199697	-0.566092	-0.256559
35407	9.868216	-0.649495	2.072521	-0.542178	-0.003714	0.327409	-0.638155	0.018287	-0.497026	0.755630	-0.209072	-0.563973	-0.259319
35408	10.164021	-0.609289	2.228753	-0.556482	0.063429	0.286194	-0.637581	0.017294	-0.497891	0.754690	-0.218421	-0.560064	-0.262797
35409	9.797479	-0.296921	2.336919	-0.533518	0.157713	0.206226	-0.636287	0.014461	-0.500624	0.753875	-0.225456	-0.555930	-0.267925
35410	9.519331	-0.360151	2.381495	-0.569040	0.189300	0.115317	-0.632865	0.013333	-0.505482	0.753214	-0.232369	-0.550686	-0.274622
35411	9.332814	-0.564501	2.369525	-0.539877	0.229289	0.058731	-0.626890	0.014191	-0.511472	0.752227	-0.237445	-0.545963	-0.282310
35412	9.157600	-0.702849	2.487298	-0.547075	0.245624	0.046103	-0.622773	0.016754	-0.516580	0.751733	-0.242891	-0.540182	-0.290008
35413	9.438512	-0.800404	2.630588	-0.544496	0.240486	0.017894	-0.618373	0.019886	-0.522250	0.750465	-0.247500	-0.535298	-0.298333
35414	9.610933	-0.727668	2.839785	-0.554509	0.264281	-0.015951	-0.614401	0.023302	-0.527631	0.749587	-0.252209	-0.529359	-0.307065
35415	9.391106	-0.481268	2.982323	-0.545734	0.222772	-0.015613	-0.608023	0.029268	-0.533004	0.747772	-0.256537	-0.524729	-0.315731
35416	9.146710	-0.267828	2.854607	-0.544377	0.180941	-0.074628	-0.604754	0.030987	-0.539814	0.745512	-0.260925	-0.520265	-0.324736
35417	9.083598	-0.528968	2.775443	-0.549097	0.147701	-0.084252	-0.600485	0.031277	-0.544663	0.742301	-0.265002	-0.516927	-0.333991
35418	9.110512	-0.512462	2.736558	-0.537572	0.082473	-0.050091	-0.599194	0.029296	-0.547671	0.739048	-0.270122	-0.513713	-0.341967
35419	9.392632	-0.436446	2.807829	-0.543064	0.077055	-0.042096	-0.597912	0.029157	-0.549383	0.735268	-0.274971	-0.511095	-0.350077
35420	9.494010	-0.257691	2.892694	-0.543164	0.060724	-0.027803	-0.595771	0.027306	-0.549419	0.731758	-0.280487	-0.507924	-0.357590
35421	9.291941	-0.169682	2.848484	-0.548792	0.046566	-0.055234	-0.596905	0.026743	-0.549983	0.727393	-0.285443	-0.505651	-0.365704
35422	9.352827	-0.066260	2.827916	-0.554233	0.057528	-0.067723	-0.595479	0.025890	-0.550570	0.723336	-0.290665	-0.502553	-0.373818
35423	9.465912	0.047256	2.927993	-0.554175	0.079263	-0.078439	-0.593337	0.024620	-0.554427	0.718939	-0.295146	-0.499762	-0.382430
35424	9.348637	0.010354	3.092888	-0.557694	0.106385	-0.089299	-0.590488	0.024052	-0.556440	0.715016	-0.299753	-0.495933	-0.391088
35425	9.203939	-0.066407	3.040774	-0.546889	0.086493	-0.089087	-0.587624	0.019791	-0.558208	0.710501	-0.303886	-0.493007	-0.399733
35426	9.215365	0.001920	3.155990	-0.541537	0.064666	-0.069423	-0.587899	0.018098	-0.561200	0.706254	-0.308709	-0.489656	-0.407605
35427	9.290339	-0.037465	3.117665	-0.561700	0.024982	-0.053479	-0.586750	0.015540	-0.561378	0.701186	-0.313816	-0.487116	-0.415423
35428	9.300297	0.061625	3.126212	-0.541834	0.008674	-0.053132	-0.584185	0.014398	-0.561410	0.696364	-0.319186	-0.484336	-0.422631
35429	9.187372	0.107986	3.082348	-0.561728	0.032346	-0.071218	-0.584735	0.010429	-0.563007	0.691070	-0.323969	-0.481667	-0.430655
35430	9.175318	0.190478	3.120108	-0.547385	0.003430	-0.069097	-0.583443	0.008160	-0.564883	0.685870	-0.329230	-0.478895	-0.438007
35431	9.339473	0.286391	3.162316	-0.554829	-0.016262	-0.076981	-0.584414	0.001906	-0.562107	0.679957	-0.334187	-0.476852	-0.445634
35432	9.257360	0.352406	3.200354	-0.553073	-0.023479	-0.077811	-0.585544	0.000205	-0.562116	0.674224	-0.339595	-0.474338	-0.452880
35433	9.224179	0.373944	3.132494	-0.549448	-0.032612	-0.066213	-0.583824	-0.002779	-0.562728	0.668146	-0.344625	-0.472351	-0.460107
35434	9.352264	0.416640	3.131846	-0.562014	-0.003663	-0.070930	-0.583533	-0.004484	-0.562465	0.662442	-0.349947	-0.469325	-0.467377
35435	9.361890	0.428725	3.141365	-0.560031	0.017849	-0.059535	-0.584375	-0.007038	-0.562486	0.656687	-0.354609	-0.466385	-0.474867
35436	9.253640	0.513968	3.135725	-0.556396	0.014130	-0.049750	-0.584794	-0.008740	-0.562784	0.651235	-0.359800	-0.462910	-0.481821
35437	9.244507	0.591185	3.105877	-0.561993	-0.001946	-0.062092	-0.584361	-0.010161	-0.562802	0.645119	-0.364545	-0.460097	-0.489121
35438	9.302956	0.619486	3.052319	-0.547559	-0.014555	-0.068905	-0.585066	-0.011581	-0.562245	0.639131	-0.369633	-0.457104	-0.495922
35439	9.356380	0.660100	3.030045	-0.569197	0.008919	-0.062208	-0.584782	-0.011295	-0.562953	0.632918	-0.374249	-0.453955	-0.503267
35440	9.303045	0.701841	3.080398	-0.570892	0.025043	-0.051719	-0.583658	-0.008460	-0.562223	0.627138	-0.379301	-0.449981	-0.510240
35441	9.293750	0.657972	3.013237	-0.560033	0.010494	-0.042660	-0.583941	-0.008745	-0.561798	0.621070	-0.383852	-0.446631	-0.517157
35442	9.311812	0.469765	3.082977	-0.541968	-0.013091	-0.035251	-0.584517	-0.006750	-0.563474	0.615197	-0.388991	-0.443194	-0.523257
35443	9.268555	0.479584	3.063593	-0.545421	0.014837	-0.033700	-0.585385	-0.003771	-0.562018	0.609249	-0.393294	-0.439753	-0.529861
35444	9.222645	0.407185	3.035463	-0.554491	0.013972	-0.033818	-0.584397	-0.001784	-0.562572	0.603401	-0.398224	-0.435737	-0.536151
35445	9.219613	0.398006	3.110483	-0.545403	0.004722	-0.012429	-0.584110	-0.002496	-0.562298	0.597480	-0.402725	-0.432127	-0.542306
35446	9.253572	0.383109	3.081605	-0.552694	-0.007982	0.001724	-0.584395	-0.002352	-0.562578	0.591710	-0.408087	-0.428008	-0.547862
35447	9.258307	0.383154	3.093681	-0.546282	-0.009999	0.022159	-0.585256	-0.000360	-0.563258	0.585925	-0.412963	-0.424169	-0.553385
35448	9.195571	0.398082	3.098432	-0.554527	-0.033594	0.044312	-0.583553	0.000202	-0.562557	0.580269	-0.418901	-0.419883	-0.558129
35449	9.287104	0.315224	3.082318	-0.563688	-0.044290	0.037202	-0.585555	0.002186	-0.559969	0.574109	-0.424392	-0.416012	-0.563226
35450	9.316088	0.281084	3.063328	-0.538200	-0.037209	0.038344	-0.586696	0.003328	-0.561082	0.568375	-0.430039	-0.411908	-0.567757
35451	9.241379	0.291162	3.053649	-0.570987	-0.055136	0.044250	-0.588833	0.003898	-0.560351	0.562038	-0.435696	-0.407902	-0.572624
35452	9.241865	0.324708	3.007360	-0.543736	-0.060758	0.054340	-0.589551	0.004740	-0.556793	0.556128	-0.441711	-0.403771	-0.576699
35453	9.331564	0.270487	2.930515	-0.558277	-0.062439	0.049773	-0.591546	0.005738	-0.556625	0.549799	-0.447256	-0.399836	-0.581218
35454	9.244600	0.266247	2.937928	-0.556473	-0.053255	0.028487	-0.593682	0.006308	-0.555752	0.543421	-0.453020	-0.395614	-0.585625
35455	9.315254	0.207085	2.824916	-0.538311	-0.058746	0.029630	-0.594965	0.006733	-0.554320	0.536966	-0.458045	-0.391946	-0.590119
35456	9.263909	0.270974	2.940266	-0.532872	-0.062488	0.041209	-0.596676	0.007298	-0.552316	0.530770	-0.463664	-0.387896	-0.594000
35457	9.299126	0.250207	2.747127	-0.540104	-0.057866	0.033148	-0.597389	0.007580	-0.551174	0.524250	-0.468629	-0.384069	-0.598364
35458	9.351937	0.351928	2.832916	-0.542061	-0.076794	0.035915	-0.599102	0.008426	-0.548317	0.517691	-0.474377	-0.380023	-0.602118
35459	9.414723	0.104222	2.709936	-0.542182	-0.083630	-0.004750	-0.601661	0.007857	-0.546035	0.510399	-0.479285	-0.376702	-0.606527
35460	9.467006	0.106975	2.816164	-0.531396	-0.083422	-0.032928	-0.602513	0.006999	-0.543770	0.502952	-0.484376	-0.373421	-0.610717
35461	9.517325	0.089982	2.854951	-0.562362	-0.081227	-0.059837	-0.603930	0.005723	-0.543206	0.494714	-0.488932	-0.370249	-0.615727
35462	9.489485	0.147437	2.738353	-0.553115	-0.067946	-0.038571	-0.605915	0.004160	-0.541647	0.486989	-0.493891	-0.366509	-0.620149
35463	9.420477	0.307084	2.688332	-0.571046	-0.045640	-0.005293	-0.607056	0.004297	-0.539086	0.479499	-0.498371	-0.362233	-0.624896
35464	9.526996	0.247968	2.618769	-0.547458	-0.052948	-0.004955	-0.609898	0.003446	-0.537514	0.472251	-0.503223	-0.357995	-0.628956
35465	9.508491	0.310470	2.545600	-0.532684	-0.017024	0.000313	-0.608776	0.007135	-0.537342	0.465325	-0.506907	-0.353779	-0.633529
35466	9.413820	0.253319	2.587446	-0.545426	-0.009561	-0.022911	-0.609481	0.005716	-0.537209	0.458083	-0.510956	-0.349259	-0.638046
35467	9.455209	0.238224	2.534395	-0.541729	0.001272	-0.026464	-0.611345	0.009270	-0.537299	0.450768	-0.514195	-0.344939	-0.642984
35468	9.352921	0.210516	2.638753	-0.547349	-0.020262	-0.035273	-0.610917	0.008410	-0.535185	0.443179	-0.518200	-0.340534	-0.647377
35469	9.460415	0.170004	2.452986	-0.536534	-0.035548	-0.042104	-0.611349	0.009688	-0.534743	0.435379	-0.521650	-0.336677	-0.651901
35470	9.430008	0.171360	2.639086	-0.545561	-0.014680	-0.054738	-0.611780	0.010253	-0.533600	0.427498	-0.525315	-0.332369	-0.656369
35471	9.565264	0.131640	2.607934	-0.543889	-0.032580	-0.066969	-0.612918	0.010543	-0.534580	0.419239	-0.528508	-0.328546	-0.661041
35472	9.454842	0.260341	2.592146	-0.546333	-0.007734	-0.024693	-0.613354	0.012527	-0.533139	0.411699	-0.532160	-0.323773	-0.665192
35473	9.496127	0.238056	2.548841	-0.528926	0.011046	-0.017520	-0.612348	0.010543	-0.535010	0.404463	-0.534862	-0.319171	-0.669674
35474	9.474367	0.238224	2.553702	-0.552402	0.028178	-0.007289	-0.613776	0.011537	-0.533996	0.397238	-0.538079	-0.313762	-0.673963
35475	9.387460	0.243636	2.558591	-0.542432	0.026350	-0.010717	-0.612496	0.011534	-0.534148	0.389978	-0.540617	-0.308694	-0.678497
35476	9.406563	0.219437	2.573334	-0.545236	0.006429	0.001757	-0.611224	0.013521	-0.534704	0.382739	-0.544011	-0.303382	-0.682292
35477	9.435318	0.243667	2.611690	-0.538018	-0.004495	0.010762	-0.611509	0.013520	-0.534276	0.375567	-0.546954	-0.298295	-0.686157
35478	9.434442	0.152254	2.680375	-0.547149	-0.007981	0.001816	-0.613789	0.014662	-0.534530	0.368144	-0.550444	-0.292997	-0.689662
35479	9.480956	0.156280	2.598105	-0.547142	-0.011624	0.007160	-0.614646	0.015660	-0.534938	0.360722	-0.553418	-0.287790	-0.693386
35480	9.381649	0.212949	2.670102	-0.524497	-0.015285	0.000354	-0.613507	0.015086	-0.534102	0.353414	-0.556722	-0.282810	-0.696547
35481	9.420735	0.207475	2.607281	-0.560081	-0.032967	-0.017637	-0.614930	0.015086	-0.533099	0.345325	-0.559825	-0.277765	-0.700138
35482	9.522565	0.208887	2.549131	-0.561827	-0.020298	-0.021250	-0.614930	0.014797	-0.531543	0.337197	-0.563214	-0.272476	-0.703452
