# Supplementary material for: Identification of Haptic Based Guiding Using Hard Reins
Source: PLoS One. 2015 Jul 22;10(7):e0132020. doi: 10.1371/journal.pone.0132020 (PMC4511788; doi:10.1371/journal.pone.0132020)
Supplement: S9 File — (ZIP) [file pone.0132020.s009.zip › Exp2_MotionData2/Subject10/path2/T8/fh8.txt]

// Start Time: 0
// Sample rate: 25.0Hz
// Scenario: 4.9
// Firmware Version: 2.6.1
Counter	Acc_X	Acc_Y	Acc_Z	Gyr_X	Gyr_Y	Gyr_Z	Mag_X	Mag_Y	Mag_Z	Quat_w	Quat_x	Quat_y	Quat_z
34956	0.969550	-9.740436	1.322988	-0.010581	-0.007483	-0.004612	-0.176894	0.616829	0.181011	0.408295	-0.411610	0.512770	-0.633197
34957	1.056891	-9.683412	1.315680	0.001967	-0.013615	-0.010726	-0.177830	0.617666	0.181821	0.408351	-0.411940	0.512535	-0.633138
34958	1.088479	-9.654912	1.277280	-0.032028	-0.003134	-0.007414	-0.177694	0.616416	0.182988	0.408039	-0.412375	0.512824	-0.632821
34959	1.095316	-9.712614	1.302995	-0.017796	-0.002303	0.010302	-0.175701	0.614183	0.185559	0.408078	-0.412511	0.513101	-0.632482
34960	1.090832	-9.664463	1.305991	-0.019528	0.013465	0.002427	-0.177697	0.615582	0.185079	0.407823	-0.412533	0.513449	-0.632350
34961	0.965363	-9.649137	1.278408	-0.032016	0.024014	-0.001990	-0.176898	0.615300	0.184539	0.407318	-0.412579	0.514018	-0.632184
34962	0.921814	-9.660810	1.283457	-0.012312	0.028414	-0.005345	-0.179286	0.615591	0.184578	0.406864	-0.412428	0.514336	-0.632316
34963	0.883234	-9.653247	1.298297	0.001897	0.021376	0.015894	-0.176375	0.615574	0.186371	0.406896	-0.412043	0.514603	-0.632329
34964	0.858816	-9.691490	1.314893	0.001917	0.020518	0.010604	-0.175982	0.616265	0.186503	0.406862	-0.411727	0.514796	-0.632399
34965	0.863441	-9.720369	1.321731	-0.005266	0.015256	0.014049	-0.177035	0.615578	0.185594	0.406880	-0.411491	0.515092	-0.632300
34966	0.931419	-9.670322	1.343351	-0.008827	0.029229	0.014063	-0.176648	0.614741	0.190041	0.406700	-0.411107	0.515527	-0.632312
34967	0.943139	-9.720824	1.376318	0.028804	0.004777	-0.006032	-0.176925	0.616962	0.189673	0.406854	-0.410930	0.515140	-0.632643
34968	0.960071	-9.716212	1.354593	0.010887	0.006508	0.000008	-0.175872	0.619594	0.187715	0.406897	-0.410822	0.515022	-0.632782
34969	0.979180	-9.745255	1.344481	-0.012395	0.015232	0.006908	-0.175471	0.620148	0.185878	0.406769	-0.410713	0.515346	-0.632671
34970	0.975165	-9.629905	1.300176	-0.019528	0.006504	0.000682	-0.175605	0.619732	0.186925	0.406565	-0.410841	0.515622	-0.632494
34971	0.946498	-9.586398	1.296117	0.014445	0.006506	0.007115	-0.176370	0.616686	0.183101	0.406751	-0.410622	0.515535	-0.632588
34972	0.933190	-9.759416	1.315873	0.023349	-0.005749	0.011510	-0.175571	0.616265	0.182691	0.407154	-0.410437	0.515263	-0.632669
34973	0.955477	-9.682574	1.330985	-0.017778	-0.007504	0.004163	-0.176518	0.618489	0.184434	0.407184	-0.410687	0.515444	-0.632340
34974	0.854506	-9.619259	1.327777	0.023371	-0.005720	0.007156	-0.175461	0.620010	0.183121	0.407541	-0.410554	0.515131	-0.632452
34975	0.885486	-9.677201	1.336458	0.026977	-0.007463	0.000105	-0.174131	0.619171	0.183355	0.407890	-0.410476	0.514715	-0.632617
34976	0.945781	-9.687338	1.321400	0.012674	-0.005727	-0.001775	-0.173727	0.619447	0.181252	0.408049	-0.410525	0.514461	-0.632689
34977	0.888034	-9.658036	1.317428	0.001906	-0.005729	0.005219	-0.175451	0.618901	0.181929	0.408240	-0.410576	0.514418	-0.632567
34978	0.941409	-9.624646	1.360614	0.034174	-0.000467	-0.006873	-0.174120	0.617784	0.182553	0.408454	-0.410432	0.513896	-0.632947
34979	0.926458	-9.687253	1.299937	0.016254	-0.000470	0.000039	-0.175171	0.616125	0.182422	0.408644	-0.410351	0.513671	-0.633059
34980	0.933780	-9.677579	1.336037	0.009096	0.008264	0.001780	-0.174261	0.618339	0.183873	0.408673	-0.410215	0.513607	-0.633181
34981	0.907330	-9.662836	1.370083	0.019841	0.003028	-0.002557	-0.175971	0.618628	0.179441	0.408825	-0.410085	0.513344	-0.633379
34982	0.924001	-9.694340	1.335928	0.032356	0.007398	0.001946	-0.174915	0.619455	0.179433	0.409050	-0.409762	0.512984	-0.633736
34983	0.921555	-9.696902	1.278237	0.027025	-0.000444	-0.006932	-0.174774	0.617650	0.180069	0.409241	-0.409663	0.512569	-0.634013
34984	0.940711	-9.720974	1.321057	0.005539	-0.005714	-0.007119	-0.174239	0.616953	0.180054	0.409274	-0.409825	0.512361	-0.634055
34985	0.935813	-9.730557	1.320989	-0.003414	0.008273	-0.001847	-0.175569	0.617099	0.180863	0.409190	-0.409812	0.512446	-0.634047
34986	0.979651	-9.678041	1.301987	-0.008777	0.003016	-0.003670	-0.175051	0.619316	0.180615	0.409057	-0.409943	0.512522	-0.633988
34987	0.969548	-9.740458	1.315778	0.011810	0.006526	-0.005279	-0.175570	0.617377	0.180603	0.409072	-0.409865	0.512373	-0.634149
34988	0.998969	-9.678192	1.301819	-0.026707	0.006485	0.005018	-0.176370	0.617936	0.180883	0.408862	-0.410007	0.512777	-0.633866
34989	0.972638	-9.644428	1.263979	-0.015888	0.003919	-0.012520	-0.176234	0.617797	0.180355	0.408582	-0.410265	0.512900	-0.633780
34990	0.983966	-9.750207	1.310734	-0.032070	0.006492	0.003206	-0.175843	0.617654	0.182447	0.408313	-0.410474	0.513353	-0.633451
34991	0.950409	-9.716180	1.340256	-0.041043	0.001234	0.006663	-0.175309	0.616819	0.182824	0.408096	-0.410776	0.513929	-0.632928
34992	0.931331	-9.682370	1.336003	-0.039248	0.003865	0.006698	-0.175848	0.617654	0.183759	0.407835	-0.411037	0.514482	-0.632477
34993	0.941190	-9.653656	1.312213	-0.030243	0.003023	-0.005572	-0.175317	0.617095	0.184533	0.407534	-0.411352	0.514835	-0.632179
34994	0.921296	-9.735181	1.345096	-0.006107	-0.002224	-0.003664	-0.175582	0.616819	0.185059	0.407479	-0.411529	0.514832	-0.632101
34995	0.926298	-9.711166	1.345329	0.015322	-0.005741	0.005294	-0.175047	0.616400	0.184522	0.407784	-0.411469	0.514626	-0.632112
34996	0.979721	-9.668405	1.306904	-0.001645	-0.003992	-0.000117	-0.175051	0.618483	0.182181	0.407827	-0.411594	0.514583	-0.632039
34997	0.931486	-9.658524	1.268979	-0.023048	0.003054	-0.012566	-0.175852	0.618209	0.184027	0.407499	-0.411919	0.514786	-0.631873
34998	0.941016	-9.677738	1.302324	0.003715	-0.003982	0.001695	-0.174930	0.618758	0.184937	0.407613	-0.411985	0.514687	-0.631837
34999	0.945906	-9.668258	1.268743	0.026951	-0.009233	0.007133	-0.174798	0.619590	0.183763	0.408073	-0.411854	0.514320	-0.631924
35000	0.955490	-9.678028	1.244513	0.009069	-0.002235	0.007024	-0.174124	0.618755	0.182038	0.408276	-0.411796	0.514214	-0.631916
35001	0.921545	-9.697021	1.239781	-0.017742	-0.003964	-0.000221	-0.174535	0.618477	0.186372	0.408221	-0.412040	0.514397	-0.631645
35002	0.916722	-9.699094	1.335937	-0.003410	-0.000467	-0.005392	-0.174129	0.616810	0.186743	0.408151	-0.412193	0.514358	-0.631622
35003	0.926718	-9.651159	1.305156	0.034173	-0.005700	-0.006892	-0.174271	0.619726	0.184674	0.408459	-0.412101	0.513815	-0.631925
35004	0.928869	-9.687324	1.283091	0.039524	-0.005705	-0.002454	-0.173732	0.619169	0.182955	0.408831	-0.411937	0.513216	-0.632277
35005	0.969576	-9.735735	1.286990	0.030635	0.000433	-0.013974	-0.175447	0.618902	0.180879	0.408957	-0.411869	0.512710	-0.632651
35006	1.010970	-9.687951	1.287182	-0.005159	0.001282	-0.012472	-0.174122	0.617783	0.183209	0.408763	-0.412085	0.512650	-0.632684
35007	0.951145	-9.610606	1.257343	-0.001591	-0.010945	-0.012456	-0.174663	0.619451	0.183365	0.408758	-0.412410	0.512471	-0.632620
35008	0.946097	-9.643977	1.343527	0.044028	-0.007451	-0.011237	-0.174381	0.618619	0.179941	0.409073	-0.412320	0.511729	-0.633076
35009	1.018057	-9.711869	1.349336	0.014459	0.000368	-0.000005	-0.175438	0.618070	0.179689	0.409241	-0.412243	0.511541	-0.633169
35010	0.955112	-9.733129	1.315986	-0.005252	0.013489	0.010488	-0.174384	0.618758	0.180468	0.409212	-0.412070	0.511772	-0.633114
35011	0.972737	-9.634439	1.384266	0.012743	0.015275	-0.012271	-0.175303	0.619875	0.176031	0.409059	-0.411943	0.511627	-0.633412
35012	0.946028	-9.653599	1.343417	0.026982	-0.000485	0.000998	-0.174911	0.620566	0.176557	0.409316	-0.411778	0.511258	-0.633651
35013	0.998965	-9.678236	1.287398	-0.014194	0.001237	0.006853	-0.174253	0.620284	0.178381	0.409327	-0.411854	0.511499	-0.633401
35014	0.960593	-9.643995	1.374647	-0.017758	-0.004005	-0.000225	-0.174650	0.620286	0.178125	0.409238	-0.412114	0.511656	-0.633162
35015	0.965572	-9.624644	1.422895	0.041293	0.006494	0.002007	-0.174122	0.620283	0.178904	0.409592	-0.411717	0.511194	-0.633564
35016	0.998487	-9.749924	1.440399	0.016242	0.008228	0.000914	-0.176362	0.620298	0.174871	0.409666	-0.411527	0.511035	-0.633768
35017	1.008626	-9.682681	1.431471	0.012701	0.013489	-0.005250	-0.175570	0.620293	0.175777	0.409621	-0.411349	0.510929	-0.633999
35018	0.960199	-9.701487	1.450900	0.019887	0.018764	-0.010455	-0.174380	0.620564	0.176418	0.409487	-0.411123	0.510707	-0.634411
35019	0.926591	-9.672462	1.417875	0.009111	0.003015	-0.005287	-0.173579	0.619171	0.177179	0.409521	-0.411105	0.510560	-0.634519
35020	0.982329	-9.644121	1.388879	0.014438	-0.012756	-0.000029	-0.175441	0.620847	0.175912	0.409786	-0.411209	0.510241	-0.634537
35021	0.950805	-9.663059	1.408160	0.009150	-0.007463	-0.016785	-0.174104	0.619592	0.174829	0.409782	-0.411440	0.509913	-0.634654
35022	1.013215	-9.716378	1.435850	0.032386	-0.014486	-0.014028	-0.174899	0.620013	0.173927	0.410038	-0.411564	0.509234	-0.634952
35023	1.047019	-9.716672	1.425941	0.010851	-0.014532	-0.000096	-0.175564	0.620433	0.173810	0.410331	-0.411701	0.508961	-0.634894
35024	1.057163	-9.649356	1.441049	0.025130	-0.011057	0.008842	-0.174762	0.619596	0.173527	0.410780	-0.411607	0.508592	-0.634960
35025	1.076507	-9.644793	1.409689	0.028735	-0.000551	0.007140	-0.174496	0.619873	0.172739	0.411166	-0.411348	0.508262	-0.635141
35026	1.059086	-9.716840	1.401801	-0.005207	-0.005768	-0.007234	-0.175828	0.620434	0.173552	0.411106	-0.411597	0.508191	-0.635077
35027	1.018282	-9.682786	1.421772	-0.023150	0.001205	0.005015	-0.174241	0.621258	0.173536	0.411018	-0.411766	0.508517	-0.634763
35028	0.972928	-9.610167	1.456647	0.005455	0.004702	0.011432	-0.173175	0.619865	0.174162	0.411184	-0.411611	0.508544	-0.634734
35029	0.979751	-9.668037	1.427081	0.005464	0.001214	0.008763	-0.173970	0.619591	0.174434	0.411381	-0.411505	0.508537	-0.634681
35030	0.924039	-9.691678	1.420080	-0.030343	-0.007531	0.010245	-0.173439	0.619450	0.174424	0.411354	-0.411806	0.508914	-0.634201
35031	0.951270	-9.600302	1.480982	0.003662	-0.007539	0.007858	-0.172909	0.620141	0.173636	0.411616	-0.411832	0.508850	-0.634065
35032	0.951090	-9.624451	1.449461	0.030509	-0.005775	0.008056	-0.172914	0.620557	0.174165	0.412047	-0.411634	0.508449	-0.634235
35033	0.965156	-9.682407	1.410218	-0.003486	0.006463	0.011362	-0.172512	0.620278	0.173500	0.412153	-0.411505	0.508621	-0.634112
35034	0.960644	-9.638979	1.442001	-0.027633	0.013453	0.010340	-0.172127	0.622079	0.174168	0.411939	-0.411520	0.509134	-0.633830
35035	0.999186	-9.653596	1.479955	-0.015930	0.016974	-0.005438	-0.170930	0.620962	0.175188	0.411624	-0.411530	0.509409	-0.633807
35036	1.037495	-9.697384	1.416632	0.001962	0.034464	0.001786	-0.172906	0.619308	0.174152	0.411327	-0.411119	0.509651	-0.634071
35037	1.011200	-9.658794	1.383654	0.001909	0.032700	0.014132	-0.172098	0.617362	0.173858	0.411244	-0.410586	0.509989	-0.634200
35038	0.979441	-9.709147	1.354507	-0.015954	0.048465	0.012296	-0.172253	0.620830	0.174551	0.410795	-0.410040	0.510657	-0.634306
35039	0.931544	-9.653434	1.360368	-0.017722	0.039743	0.005228	-0.172774	0.618752	0.175063	0.410364	-0.409671	0.511230	-0.634363
35040	0.887750	-9.698815	1.353014	0.012713	0.024035	-0.002534	-0.173054	0.621389	0.175094	0.410209	-0.409349	0.511212	-0.634684
35041	0.911496	-9.754392	1.330539	-0.005223	0.006520	0.001660	-0.172115	0.619442	0.175060	0.410176	-0.409333	0.511329	-0.634622
35042	0.902081	-9.720613	1.340622	-0.051758	-0.006613	-0.000479	-0.172521	0.620554	0.175602	0.409833	-0.409909	0.511895	-0.634015
35043	0.931707	-9.631691	1.391862	-0.023980	-0.014473	-0.012634	-0.172789	0.620832	0.176134	0.409681	-0.410459	0.511962	-0.633703
35044	0.921657	-9.686877	1.410542	-0.010663	-0.011023	0.010378	-0.172263	0.621107	0.176916	0.409859	-0.410643	0.512058	-0.633391
35045	0.981930	-9.699471	1.378632	-0.012352	0.001257	-0.007234	-0.172792	0.619165	0.179791	0.409710	-0.410842	0.512150	-0.633284
35046	0.984688	-9.651401	1.374354	-0.013307	-0.003148	0.005089	-0.171995	0.619717	0.178210	0.409718	-0.411002	0.512301	-0.633053
35047	0.960491	-9.658412	1.379289	-0.010560	0.009133	-0.005415	-0.173313	0.618614	0.177957	0.409526	-0.411069	0.512447	-0.633016
35048	0.931201	-9.701524	1.364625	-0.008807	0.004755	0.001632	-0.171056	0.617769	0.178439	0.409447	-0.411128	0.512577	-0.632923
35049	0.912128	-9.667655	1.379600	-0.005213	0.017007	0.001715	-0.172773	0.616947	0.177932	0.409310	-0.410977	0.512779	-0.632947
35050	0.866175	-9.676976	1.360662	0.009084	0.013520	0.005343	-0.172381	0.617499	0.178719	0.409332	-0.410737	0.512787	-0.633082
35051	0.914499	-9.672595	1.343471	-0.001682	0.008245	0.010519	-0.173980	0.619451	0.177713	0.409427	-0.410575	0.512946	-0.632995
35052	0.912109	-9.670083	1.372362	-0.008829	0.006496	0.006937	-0.173317	0.618058	0.179788	0.409395	-0.410555	0.513136	-0.632876
35053	0.911717	-9.725352	1.388554	0.009121	0.009152	-0.005271	-0.173057	0.619306	0.179272	0.409371	-0.410453	0.513037	-0.633037
35054	0.971974	-9.740344	1.359020	0.002011	0.006539	-0.015926	-0.172658	0.619026	0.179394	0.409143	-0.410583	0.512899	-0.633213
35055	0.926369	-9.701516	1.355053	0.016343	-0.000432	-0.021113	-0.173454	0.619030	0.179538	0.409076	-0.410706	0.512500	-0.633499
35056	0.931847	-9.612412	1.404099	0.028833	-0.012700	-0.017526	-0.174508	0.618065	0.179282	0.409240	-0.410872	0.511854	-0.633808
35057	0.999166	-9.653831	1.403042	0.040444	-0.014474	-0.013952	-0.175570	0.618904	0.178256	0.409606	-0.410902	0.511090	-0.634169
35058	1.040315	-9.639779	1.383621	0.016240	-0.010142	-0.001785	-0.175168	0.618903	0.176938	0.409839	-0.410977	0.510754	-0.634240
35059	1.091023	-9.640176	1.383179	0.026137	0.013482	-0.006930	-0.175165	0.618903	0.176151	0.409886	-0.410701	0.510454	-0.634630
35060	1.071263	-9.700303	1.334589	-0.016794	0.027484	-0.005435	-0.175695	0.618767	0.176158	0.409418	-0.410607	0.510815	-0.634702
35061	1.018454	-9.656541	1.352372	-0.019556	0.036199	0.013987	-0.176088	0.618076	0.175894	0.409119	-0.410207	0.511452	-0.634641
35062	0.921837	-9.658330	1.307520	-0.031188	0.030984	0.013913	-0.174629	0.617096	0.177437	0.408744	-0.409990	0.512182	-0.634434
35063	0.866644	-9.609791	1.308554	-0.037492	0.029226	0.022699	-0.175563	0.617655	0.178113	0.408481	-0.409733	0.513065	-0.634055
35064	0.897392	-9.699104	1.283227	-0.049079	0.013505	0.008432	-0.176089	0.616270	0.179157	0.408063	-0.409935	0.513837	-0.633569
35065	0.873267	-9.696451	1.302693	-0.042787	0.022269	0.004111	-0.173440	0.615978	0.180557	0.407593	-0.409999	0.514581	-0.633226
35066	0.883101	-9.672430	1.317306	-0.013251	0.022277	0.001684	-0.174640	0.617094	0.180717	0.407301	-0.409873	0.514909	-0.633229
35067	0.892656	-9.686952	1.312249	-0.028536	0.013489	0.015634	-0.175309	0.617236	0.182041	0.407187	-0.409811	0.515497	-0.632864
35068	0.902490	-9.662931	1.326861	-0.003447	0.006514	0.005219	-0.174643	0.616677	0.182288	0.407178	-0.409766	0.515603	-0.632812
35069	0.911776	-9.715849	1.350207	0.018039	0.001275	0.000056	-0.174112	0.617230	0.180973	0.407376	-0.409638	0.515375	-0.632954
35070	0.926226	-9.720817	1.335605	-0.006119	-0.012724	-0.003701	-0.174377	0.617092	0.181238	0.407431	-0.409950	0.515285	-0.632789
35071	0.955830	-9.634366	1.365185	0.003785	-0.000463	-0.014150	-0.173998	0.617365	0.186221	0.407350	-0.410106	0.515104	-0.632888
35072	1.003521	-9.718927	1.363801	0.034154	-0.007488	-0.005174	-0.174649	0.615981	0.185168	0.407666	-0.410042	0.514532	-0.633191
35073	0.940999	-9.682336	1.371972	0.034203	-0.000452	-0.013934	-0.173846	0.616812	0.181490	0.407836	-0.409948	0.513965	-0.633603
35074	1.027871	-9.690298	1.349499	0.041316	-0.005741	-0.005117	-0.174643	0.617649	0.180460	0.408189	-0.409799	0.513319	-0.633995
35075	0.989045	-9.716468	1.344727	0.014579	0.006560	-0.024646	-0.176231	0.617103	0.180479	0.407987	-0.409887	0.512967	-0.634352
35076	1.003871	-9.668565	1.316308	0.007423	0.022296	-0.019349	-0.176224	0.617659	0.177598	0.407593	-0.409804	0.512865	-0.634743
35077	1.088670	-9.630624	1.354468	0.005606	0.010009	-0.017663	-0.177030	0.619328	0.177889	0.407367	-0.409854	0.512709	-0.634981
35078	1.032841	-9.671057	1.361695	-0.013298	-0.003155	0.003308	-0.177029	0.618496	0.178799	0.407352	-0.410031	0.512847	-0.634766
35079	0.965080	-9.692109	1.383669	0.019822	-0.012739	-0.003519	-0.176505	0.618769	0.180238	0.407654	-0.410110	0.512440	-0.634848
35080	0.998865	-9.697022	1.436197	0.005522	-0.014501	-0.008929	-0.177828	0.619055	0.178817	0.407753	-0.410402	0.512147	-0.634833
35081	0.926666	-9.662767	1.442020	0.043965	-0.012739	-0.001564	-0.175687	0.617380	0.176275	0.408281	-0.410261	0.511448	-0.635148
35082	0.926720	-9.655530	1.449314	0.059246	-0.000458	-0.013743	-0.177419	0.618499	0.176575	0.408617	-0.409987	0.510545	-0.635835
35083	0.922335	-9.592992	1.438053	0.066431	-0.000441	-0.018964	-0.177944	0.618364	0.175401	0.408984	-0.409680	0.509517	-0.636621
35084	0.950800	-9.667502	1.528282	0.090633	0.013559	-0.027574	-0.177402	0.617807	0.173025	0.409259	-0.409111	0.508212	-0.637852
35085	1.047752	-9.615519	1.470360	0.082527	0.038865	-0.006411	-0.178187	0.617813	0.169888	0.409516	-0.408041	0.507399	-0.639019
35086	1.052509	-9.625221	1.455787	0.062896	0.041511	-0.017121	-0.178989	0.618650	0.170433	0.409409	-0.407232	0.506762	-0.640109
35087	0.984048	-9.744823	1.498265	0.039570	0.024002	-0.010310	-0.179256	0.619484	0.169396	0.409414	-0.406742	0.506344	-0.640747
35088	1.020935	-9.653560	1.547065	0.039627	0.027508	-0.022627	-0.179509	0.618932	0.166770	0.409188	-0.406358	0.505844	-0.641530
35089	0.972540	-9.665392	1.487260	0.012782	0.024900	-0.021056	-0.180840	0.620327	0.166017	0.408827	-0.406185	0.505691	-0.641990
35090	1.057170	-9.651467	1.537163	0.032477	0.020507	-0.026239	-0.181631	0.620333	0.164717	0.408565	-0.405984	0.505196	-0.642673
35091	1.138989	-9.690653	1.516778	-0.001559	0.002971	-0.023058	-0.184001	0.618960	0.162115	0.408281	-0.406233	0.505031	-0.642826
35092	1.158284	-9.693283	1.492547	-0.065980	0.016942	-0.018196	-0.183331	0.617291	0.162613	0.407354	-0.406797	0.505840	-0.642422
35093	1.139677	-9.596657	1.580343	-0.030282	0.006401	-0.002971	-0.182153	0.619643	0.163274	0.407055	-0.407037	0.506233	-0.642150
35094	1.014040	-9.605340	1.566907	0.014452	0.013446	0.000061	-0.183073	0.617844	0.163795	0.407057	-0.406810	0.506124	-0.642378
35095	0.970241	-9.650787	1.537920	-0.032127	0.001183	0.008493	-0.183082	0.619370	0.164073	0.406946	-0.407013	0.506593	-0.641949
35096	0.982832	-9.580909	1.610719	-0.008925	-0.005854	0.018338	-0.183471	0.616874	0.165498	0.407185	-0.407036	0.506778	-0.641637
35097	1.018655	-9.638728	1.672235	0.044810	-0.007579	0.004601	-0.181875	0.616588	0.164814	0.407742	-0.406760	0.506154	-0.641950
35098	1.076100	-9.706837	1.570011	-0.005187	0.001207	-0.014265	-0.181627	0.618944	0.165884	0.407529	-0.406999	0.506078	-0.641994
35099	1.081513	-9.625118	1.563694	-0.014170	-0.004063	-0.007285	-0.183087	0.617980	0.167602	0.407417	-0.407280	0.506142	-0.641837
35100	0.994715	-9.605276	1.538233	0.010955	0.000381	-0.021154	-0.182298	0.619641	0.166819	0.407252	-0.407464	0.505798	-0.642096
35101	0.953210	-9.667587	1.506629	0.034209	0.010020	-0.015662	-0.182954	0.620202	0.163948	0.407286	-0.407252	0.505291	-0.642608
35102	1.013494	-9.677850	1.450712	0.030613	0.034484	-0.003282	-0.183880	0.619929	0.163697	0.407163	-0.406655	0.505119	-0.643199
35103	1.081321	-9.649413	1.484102	0.010959	0.029222	-0.012271	-0.182811	0.618536	0.163798	0.406856	-0.406352	0.505099	-0.643600
35104	1.163074	-9.698182	1.475625	-0.006968	0.029180	-0.005387	-0.185471	0.619382	0.164635	0.406455	-0.406151	0.505349	-0.643784
35105	1.129413	-9.678595	1.502579	0.001125	0.022212	-0.016795	-0.184273	0.619099	0.163826	0.406076	-0.406069	0.505362	-0.644065
35106	1.047419	-9.663491	1.513074	-0.040998	0.029182	0.000574	-0.185336	0.619938	0.163063	0.405476	-0.406084	0.506098	-0.643856
35107	1.004223	-9.624756	1.485051	-0.044596	0.020443	0.003181	-0.185073	0.619519	0.164236	0.405002	-0.406193	0.506850	-0.643493
35108	1.057148	-9.653932	1.517907	-0.066020	0.006453	-0.012909	-0.184935	0.616881	0.167226	0.404255	-0.406841	0.507613	-0.642952
35109	1.011327	-9.644076	1.477557	-0.089339	0.008186	0.001042	-0.186267	0.617443	0.167776	0.403514	-0.407488	0.508825	-0.642049
35110	1.062242	-9.615618	1.475041	-0.108984	-0.005805	-0.011497	-0.186545	0.616886	0.172499	0.402555	-0.408621	0.510050	-0.640958
35111	1.061970	-9.654058	1.489022	-0.082126	-0.003167	-0.014825	-0.186004	0.614108	0.174038	0.401783	-0.409515	0.510944	-0.640160
35112	1.197103	-9.665001	1.401206	-0.112563	0.006409	-0.006241	-0.184953	0.613961	0.177169	0.400738	-0.410466	0.512349	-0.639081
35113	1.111007	-9.548780	1.432127	-0.049062	0.013425	0.001345	-0.186017	0.613411	0.179017	0.400270	-0.410717	0.513078	-0.638629
35114	0.932055	-9.585734	1.476508	0.077178	0.029287	-0.013493	-0.187343	0.613835	0.178254	0.400449	-0.409925	0.512184	-0.639742
35115	1.071024	-9.736154	1.408686	0.048639	0.038045	-0.030482	-0.187341	0.614669	0.176163	0.400127	-0.409399	0.511600	-0.640747
35116	1.147834	-9.799449	1.356823	-0.024764	0.015261	-0.028491	-0.188672	0.615508	0.176192	0.399424	-0.409757	0.511772	-0.640818
35117	1.197382	-9.622074	1.281524	-0.062353	0.020483	-0.021674	-0.188138	0.614395	0.177222	0.398481	-0.410257	0.512541	-0.640472
35118	1.108114	-9.607281	1.171906	-0.103488	0.013530	-0.025491	-0.189599	0.613153	0.179856	0.397187	-0.411233	0.513731	-0.639695
35119	1.114972	-9.662541	1.209667	-0.114386	-0.004050	0.003430	-0.189864	0.611766	0.182208	0.396385	-0.412202	0.515179	-0.638404
35120	1.182736	-9.641452	1.199711	-0.075029	0.008178	0.009913	-0.190402	0.611490	0.184576	0.395826	-0.412651	0.516252	-0.637592
35121	1.157860	-9.742357	1.174730	-0.080335	0.006474	-0.004243	-0.188811	0.610509	0.186510	0.395093	-0.413296	0.517282	-0.636794
35122	1.075164	-9.823626	1.131247	-0.166269	0.008212	0.005721	-0.190006	0.608987	0.189268	0.393725	-0.414507	0.519477	-0.635065
35123	1.042983	-9.599386	1.227838	-0.128665	-0.000521	-0.003676	-0.189224	0.609120	0.193194	0.392671	-0.415609	0.521067	-0.633694
35124	1.114773	-9.689116	1.170907	-0.055279	0.010865	-0.003139	-0.190020	0.607735	0.195554	0.392081	-0.416003	0.521793	-0.633203
35125	1.061524	-9.703397	1.084678	-0.055310	0.003883	0.003900	-0.190423	0.607181	0.197917	0.391687	-0.416390	0.522548	-0.632570
35126	1.145363	-9.795722	0.996369	-0.083984	-0.014517	0.009750	-0.189243	0.605089	0.205226	0.391288	-0.417195	0.523542	-0.631463
35127	1.132845	-9.853735	0.870830	-0.237842	-0.013642	0.005102	-0.188723	0.604113	0.209801	0.389562	-0.419217	0.526471	-0.628751
35128	1.143227	-9.750590	0.804630	-0.295042	-0.024114	-0.009432	-0.188317	0.601612	0.211738	0.387237	-0.421972	0.529874	-0.625477
35129	1.163155	-9.666455	0.839074	-0.220808	-0.030243	-0.005378	-0.189660	0.600505	0.218308	0.385677	-0.424161	0.532345	-0.622856
35130	1.119813	-9.647064	0.777181	-0.109003	-0.049446	-0.001090	-0.188738	0.598972	0.222740	0.385287	-0.425691	0.533279	-0.621253
35131	1.133011	-9.825357	0.712527	-0.110834	-0.035467	0.013007	-0.188867	0.594251	0.229387	0.384937	-0.426892	0.534485	-0.619607
35132	1.133659	-9.734038	0.687133	-0.099160	-0.024949	0.007862	-0.189136	0.594252	0.230572	0.384476	-0.427941	0.535557	-0.618243
35133	1.119063	-9.746216	0.600595	-0.083936	-0.016176	0.009771	-0.187821	0.594382	0.233571	0.384106	-0.428727	0.536543	-0.617071
35134	0.998275	-9.752508	0.594354	-0.087480	-0.026615	-0.000831	-0.187964	0.594242	0.236721	0.383657	-0.429799	0.537377	-0.615878
35135	1.056422	-9.724246	0.546109	-0.023085	-0.007386	0.012033	-0.188237	0.594242	0.239087	0.383746	-0.429980	0.537700	-0.615414
35136	1.029709	-9.743442	0.493242	-0.058894	-0.010013	0.017055	-0.188496	0.592995	0.239341	0.383579	-0.430432	0.538464	-0.614534
35137	1.075918	-9.700272	0.570251	-0.008740	-0.007377	0.005087	-0.188227	0.592716	0.238547	0.383709	-0.430574	0.538551	-0.614277
35138	1.119098	-9.739205	0.533379	-0.001545	0.024116	0.006996	-0.186646	0.593122	0.241020	0.383550	-0.430280	0.538781	-0.614381
35139	1.049675	-9.654467	0.537355	0.012685	0.006605	0.021173	-0.188506	0.594104	0.240140	0.383912	-0.429911	0.538848	-0.614354
35140	1.085381	-9.724678	0.478557	0.025294	0.017144	0.007181	-0.189302	0.593692	0.240935	0.384053	-0.429488	0.538701	-0.614691
35141	1.039991	-9.656884	0.508570	0.019965	0.036406	0.003714	-0.188491	0.593412	0.236983	0.383942	-0.428884	0.538758	-0.615131
35142	1.076087	-9.676248	0.560911	0.068290	0.043401	0.002313	-0.187429	0.593684	0.236445	0.384115	-0.427865	0.538237	-0.616189
35143	1.080330	-9.760279	0.622399	0.094270	0.022433	-0.013455	-0.188634	0.595772	0.236222	0.384579	-0.427045	0.537120	-0.617442
35144	1.104931	-9.700043	0.719017	0.161418	0.021575	-0.025302	-0.189154	0.596471	0.232169	0.385436	-0.425869	0.535041	-0.619520
35145	1.101189	-9.555029	0.937028	0.309147	0.017258	-0.053294	-0.191797	0.598154	0.226584	0.387283	-0.423867	0.530859	-0.623328
35146	1.183171	-9.579062	1.152355	0.510671	0.034853	-0.100260	-0.193637	0.602749	0.214324	0.389996	-0.420583	0.523851	-0.629757
35147	1.205353	-9.853479	1.139395	0.482133	0.073370	-0.110965	-0.196788	0.605411	0.200883	0.391931	-0.417070	0.517360	-0.636225
35148	1.270548	-9.521605	1.286855	0.455286	0.082053	-0.109322	-0.200209	0.608072	0.188759	0.393492	-0.413633	0.511243	-0.642420
35149	1.425144	-9.517747	1.369687	0.485764	0.085531	-0.123233	-0.204688	0.611296	0.174950	0.395091	-0.409984	0.504588	-0.649004
35150	1.387833	-9.338846	1.571552	0.657489	0.062786	-0.120258	-0.208362	0.613406	0.160069	0.398269	-0.405214	0.495489	-0.657019
35151	1.450297	-9.395904	1.950103	0.927741	0.075050	-0.136788	-0.211757	0.617044	0.138769	0.403227	-0.398160	0.482652	-0.667776
35152	1.479599	-9.361428	2.286731	1.065400	0.074960	-0.117290	-0.216459	0.621804	0.110414	0.409341	-0.389673	0.467954	-0.679422
35153	1.504332	-9.297391	2.840048	1.179874	0.071376	-0.121762	-0.218492	0.624468	0.080555	0.416142	-0.380114	0.451366	-0.691815
35154	1.474229	-9.468976	3.285378	1.153840	0.087012	-0.111357	-0.222759	0.625899	0.046781	0.422483	-0.370277	0.435130	-0.703609
35155	1.370654	-9.110655	3.785503	1.058037	0.101761	-0.103978	-0.225840	0.625794	0.017697	0.427919	-0.360757	0.420165	-0.714284
35156	1.471929	-8.802727	4.059760	1.027548	0.091146	-0.098044	-0.231831	0.624735	-0.011877	0.433074	-0.351473	0.405442	-0.724245
35157	1.404182	-8.497773	4.503684	1.235114	0.099010	-0.103479	-0.235418	0.621304	-0.042561	0.439366	-0.340095	0.387480	-0.735631
35158	1.493625	-8.156071	4.780834	1.478382	0.097198	-0.087577	-0.234748	0.617158	-0.075941	0.447195	-0.326283	0.365790	-0.748167
35159	1.581207	-8.091717	5.597993	1.701875	0.083021	-0.071932	-0.235742	0.608587	-0.119050	0.456394	-0.310176	0.340301	-0.761374
35160	1.708966	-7.800313	6.042478	1.857409	0.082874	-0.049640	-0.238691	0.595588	-0.164666	0.466276	-0.292169	0.312214	-0.774433
35161	1.590780	-7.458744	6.532922	1.962894	0.096796	-0.036390	-0.241833	0.576215	-0.220577	0.476242	-0.272390	0.282170	-0.787005
35162	1.573335	-6.875033	7.020475	1.947649	0.077453	-0.044388	-0.241396	0.553351	-0.270411	0.485338	-0.252752	0.251784	-0.798228
35163	1.486727	-6.502897	7.361985	1.862524	0.087821	-0.021084	-0.238856	0.529499	-0.313202	0.493653	-0.233221	0.222528	-0.807710
35164	1.535640	-5.751859	7.677840	1.760477	0.064952	-0.021779	-0.238826	0.502885	-0.354144	0.500905	-0.214832	0.194470	-0.815551
35165	1.583230	-5.188188	8.070867	1.658483	0.044727	-0.036602	-0.239586	0.473083	-0.391301	0.506992	-0.197533	0.167504	-0.822121
35166	1.660449	-4.537757	8.594422	1.576085	0.047165	-0.028284	-0.242182	0.439405	-0.427944	0.512315	-0.180857	0.141850	-0.827468
35167	1.814540	-3.936690	8.902839	1.474972	0.050522	-0.030701	-0.241896	0.408206	-0.458701	0.516772	-0.164945	0.117665	-0.831802
35168	1.810042	-3.226066	9.237918	1.264697	0.078369	-0.024944	-0.237553	0.382252	-0.482383	0.520159	-0.150659	0.097283	-0.835028
35169	1.928279	-2.906575	9.404006	1.203950	0.085327	-0.046484	-0.237587	0.355489	-0.504693	0.522679	-0.136795	0.077739	-0.837885
35170	1.839501	-2.487520	9.351907	1.069752	0.090565	-0.043805	-0.237357	0.327891	-0.525179	0.524582	-0.124212	0.060587	-0.840068
35171	1.780249	-2.004920	9.704064	0.991073	0.083528	-0.065443	-0.239151	0.302382	-0.539183	0.525716	-0.112518	0.044454	-0.842013
35172	1.739426	-1.297476	9.693323	0.892917	0.097620	-0.115295	-0.237223	0.277131	-0.556129	0.525582	-0.101650	0.030140	-0.844110
35173	1.690811	-0.994943	9.394385	0.664042	0.106442	-0.141521	-0.235625	0.260342	-0.568261	0.524400	-0.093006	0.019534	-0.846152
35174	1.570923	-0.882681	9.617828	0.488810	0.115208	-0.174435	-0.236298	0.244257	-0.577072	0.522257	-0.086073	0.012105	-0.848347
35175	1.484133	-0.864944	9.690885	0.585536	0.110925	-0.198390	-0.236184	0.228861	-0.584444	0.519799	-0.078177	0.002747	-0.850700
35176	1.394493	-0.909563	9.816125	0.710746	0.117061	-0.188628	-0.236036	0.208193	-0.592656	0.517610	-0.068879	-0.008462	-0.852798
35177	1.340320	-0.712470	9.631390	0.656986	0.118793	-0.165162	-0.235353	0.187246	-0.601798	0.515636	-0.060085	-0.018893	-0.854490
35178	1.374252	-0.698024	9.722593	0.461848	0.115175	-0.149864	-0.233777	0.171703	-0.609850	0.513616	-0.053375	-0.025815	-0.855969
35179	1.366518	-0.765403	9.693045	0.284491	0.118530	-0.104453	-0.231838	0.160319	-0.614979	0.512149	-0.048456	-0.029777	-0.857011
35180	1.348861	-0.866673	9.567053	0.139311	0.109653	-0.052686	-0.232066	0.155605	-0.617647	0.511400	-0.045198	-0.031130	-0.857588
35181	1.382539	-0.881663	9.470451	0.019233	0.083300	-0.017539	-0.229129	0.152259	-0.617988	0.511138	-0.043683	-0.030778	-0.857836
35182	1.441338	-0.770814	9.687530	-0.090261	0.062059	0.045030	-0.228878	0.154477	-0.617445	0.511799	-0.043649	-0.028592	-0.857519
35183	1.366118	-0.490553	9.902905	-0.018875	0.035729	0.075490	-0.225171	0.156400	-0.618925	0.513068	-0.043425	-0.027963	-0.856792
35184	1.136732	-0.488641	9.943361	0.031102	0.016501	0.097001	-0.226232	0.156267	-0.618779	0.514677	-0.042959	-0.028278	-0.855840
35185	1.050807	-0.339599	9.695857	0.018569	0.027043	0.109346	-0.225427	0.155431	-0.619850	0.516551	-0.042529	-0.028324	-0.854730
35186	1.074937	0.005603	9.377555	0.004252	0.046304	0.126124	-0.222248	0.156246	-0.620415	0.518607	-0.041848	-0.027845	-0.853534
35187	1.080097	0.053494	9.320378	-0.063818	0.018275	0.135229	-0.220673	0.158179	-0.618845	0.520843	-0.042439	-0.026555	-0.852184
35188	1.359596	-0.035111	9.374631	-0.106811	-0.016822	0.132923	-0.218560	0.159972	-0.619384	0.522890	-0.043990	-0.024831	-0.850902
35189	1.513180	-0.173125	9.467857	-0.035256	-0.048347	0.125323	-0.217771	0.160799	-0.618863	0.524937	-0.045434	-0.024743	-0.849567
35190	1.654524	0.001788	9.608048	-0.017341	-0.062390	0.113938	-0.219644	0.163584	-0.618544	0.526760	-0.046813	-0.025037	-0.848355
35191	1.553115	-0.353895	10.234540	0.071264	-0.034424	0.097005	-0.220461	0.166363	-0.617192	0.528423	-0.046914	-0.026650	-0.847265
35192	1.444812	-0.328915	11.048129	0.104390	0.077428	0.102958	-0.219909	0.163863	-0.619062	0.530253	-0.044633	-0.027542	-0.846216
35193	1.498266	0.090545	9.918060	0.139599	0.128452	0.082346	-0.214841	0.160369	-0.621667	0.531807	-0.041257	-0.028607	-0.845376
35194	1.332353	0.216757	9.079733	0.112044	0.074495	0.050322	-0.211367	0.156466	-0.622809	0.532755	-0.038913	-0.029707	-0.844852
35195	1.074130	-0.100830	9.179255	-0.016852	0.027286	0.043935	-0.210684	0.153966	-0.624288	0.533469	-0.038901	-0.029243	-0.844418
35196	0.800273	-0.601335	9.988231	-0.011733	0.021889	0.072113	-0.207647	0.156447	-0.624703	0.534654	-0.038777	-0.028795	-0.843690
35197	0.559709	-0.476440	10.102302	0.061520	0.032391	0.098334	-0.207901	0.155894	-0.627066	0.536351	-0.037861	-0.029503	-0.842629
35198	0.637037	-0.119774	9.735603	-0.081653	0.014877	0.108740	-0.206989	0.158248	-0.626401	0.538082	-0.038629	-0.027924	-0.841544
35199	0.600811	-0.123948	9.851233	-0.138863	-0.005228	0.087991	-0.205949	0.161294	-0.625337	0.539425	-0.040471	-0.025639	-0.840670
35200	0.702380	-0.109723	10.042797	-0.240953	-0.009733	0.101297	-0.205193	0.167671	-0.624366	0.540872	-0.043364	-0.021650	-0.839707
35201	0.605809	-0.104370	9.973991	-0.210437	-0.013135	0.081272	-0.204709	0.173771	-0.621295	0.542019	-0.046084	-0.018232	-0.838903
35202	0.380231	0.109917	9.468869	-0.140574	-0.044422	0.071217	-0.204613	0.179041	-0.619406	0.543008	-0.048458	-0.016328	-0.838169
35203	0.646575	-0.130102	9.528705	-0.179045	-0.068992	0.060143	-0.205043	0.184037	-0.618432	0.543794	-0.051732	-0.014052	-0.837505
35204	0.771852	-0.178492	9.755396	-0.027801	-0.065505	0.047106	-0.205874	0.188480	-0.615488	0.544449	-0.053224	-0.014288	-0.836982
35205	0.708922	0.139438	9.735559	0.018875	-0.053162	0.020259	-0.208251	0.186550	-0.615208	0.544771	-0.054043	-0.015198	-0.836703
35206	0.777622	0.294876	9.614178	-0.063240	-0.047842	-0.018196	-0.210647	0.188506	-0.615940	0.544063	-0.055610	-0.014703	-0.837070
35207	0.714557	0.250211	9.792064	-0.034484	-0.061766	-0.055040	-0.211985	0.190178	-0.615247	0.543063	-0.057099	-0.014913	-0.837615
35208	0.640705	0.055747	9.723168	0.123096	-0.065128	-0.078593	-0.214364	0.188248	-0.614311	0.541633	-0.056912	-0.017800	-0.838497
35209	0.780172	-0.024928	9.653741	0.075752	-0.058134	-0.092187	-0.219117	0.185084	-0.615189	0.540131	-0.057097	-0.019858	-0.839407
35210	0.847081	-0.121836	9.596770	0.074992	-0.059822	-0.121316	-0.219902	0.183145	-0.614934	0.537992	-0.057325	-0.021933	-0.840712
35211	1.034483	-0.255577	9.600826	0.058965	-0.076450	-0.144487	-0.224896	0.176515	-0.617023	0.535574	-0.057964	-0.023959	-0.842156
35212	1.232202	-0.302319	9.764421	0.033988	-0.058136	-0.160536	-0.227677	0.175419	-0.616204	0.532692	-0.058585	-0.025369	-0.843898
35213	1.319228	-0.293048	9.871932	0.087766	-0.032758	-0.176821	-0.230983	0.172662	-0.614344	0.529770	-0.058171	-0.027448	-0.845699
35214	1.677217	-0.209328	9.845771	0.053902	-0.016187	-0.200890	-0.233738	0.169349	-0.617222	0.526185	-0.057848	-0.028791	-0.847911
35215	1.626814	-0.535429	10.837487	-0.117908	0.039595	-0.209062	-0.236660	0.169642	-0.616387	0.522499	-0.058378	-0.026660	-0.850221
35216	1.648189	-0.255837	11.080863	-0.130403	0.134864	-0.192902	-0.236665	0.169641	-0.614944	0.519001	-0.057426	-0.023291	-0.852524
35217	1.595682	0.196480	10.199641	-0.045154	0.149137	-0.216774	-0.235060	0.168524	-0.617210	0.515293	-0.055344	-0.021287	-0.854960
35218	1.519747	0.074152	9.331243	-0.047740	0.134477	-0.219473	-0.234670	0.170048	-0.617463	0.511478	-0.053523	-0.019364	-0.857409
35219	1.241986	-0.270131	9.303243	0.059532	0.113567	-0.205535	-0.234245	0.166995	-0.620125	0.508032	-0.050995	-0.019526	-0.859605
35220	1.048755	-0.282471	9.494641	0.044155	0.096018	-0.179225	-0.232636	0.164211	-0.620702	0.504955	-0.048906	-0.019527	-0.861538
35221	0.826490	-0.299666	9.597306	-0.087382	0.069795	-0.187266	-0.233407	0.161442	-0.623080	0.501643	-0.048618	-0.017569	-0.863529
35222	1.053951	-0.247308	9.994920	-0.158964	0.032924	-0.208255	-0.234361	0.165054	-0.621586	0.497793	-0.049652	-0.014729	-0.865748
35223	0.876974	-0.337938	9.795918	-0.115949	0.026059	-0.220264	-0.236088	0.165757	-0.621946	0.493844	-0.050393	-0.012741	-0.867995
35224	1.108397	-0.383993	9.483346	-0.244797	0.046986	-0.204457	-0.237190	0.172145	-0.620816	0.489949	-0.052023	-0.008265	-0.870158
35225	0.693378	-0.683046	9.738255	-0.160058	0.053962	-0.153529	-0.236155	0.174634	-0.617395	0.487094	-0.052730	-0.005154	-0.871741
35226	0.622628	-0.796701	10.146146	-0.070041	0.064262	-0.084997	-0.238019	0.176032	-0.617615	0.485406	-0.052365	-0.003426	-0.872713
35227	0.486606	-0.573959	10.274860	-0.013910	0.069415	-0.033378	-0.237492	0.176861	-0.617877	0.484795	-0.051369	-0.002554	-0.873114
35228	0.539051	-0.320472	9.926417	0.086307	0.057232	-0.027361	-0.234567	0.176569	-0.619499	0.484339	-0.049612	-0.003568	-0.873465
35229	0.700689	-0.321330	9.271273	0.053217	-0.000428	-0.029607	-0.234409	0.172684	-0.620590	0.483857	-0.049169	-0.004536	-0.873753
35230	0.824584	-0.555607	9.272317	0.119460	-0.030152	-0.046941	-0.236259	0.171862	-0.621095	0.483023	-0.048617	-0.006991	-0.874229
35231	0.800135	-0.603009	9.440226	0.147954	-0.044221	-0.025642	-0.236486	0.165898	-0.622070	0.482694	-0.048026	-0.010022	-0.874414
35232	0.878846	-0.410430	9.691720	0.242879	-0.049465	-0.051394	-0.239092	0.158838	-0.623806	0.481775	-0.046620	-0.014820	-0.874928
35233	0.965579	-0.435456	9.594545	0.153636	-0.049380	-0.099656	-0.242113	0.154971	-0.625636	0.480140	-0.046048	-0.018059	-0.875796
35234	1.081790	-0.393113	9.579609	0.189588	-0.054566	-0.136448	-0.243545	0.150123	-0.625400	0.477664	-0.045220	-0.022054	-0.877101
35235	1.032751	-0.496220	9.559619	0.272889	-0.074587	-0.162355	-0.247602	0.141405	-0.626212	0.475003	-0.043936	-0.027668	-0.878451
35236	1.009435	-0.373936	9.373756	0.349038	-0.085853	-0.181190	-0.250972	0.129216	-0.628644	0.471859	-0.042115	-0.034800	-0.879980
35237	1.159936	-0.257903	9.159884	0.273839	-0.099026	-0.169466	-0.257548	0.120790	-0.630334	0.469010	-0.041257	-0.040645	-0.881292
35238	1.213461	-0.205132	9.248957	0.286261	-0.127961	-0.157151	-0.261601	0.111240	-0.631155	0.466251	-0.040784	-0.047050	-0.882459
35239	1.213845	-0.149958	9.201519	0.205715	-0.138481	-0.154240	-0.267786	0.102671	-0.630621	0.463542	-0.041285	-0.052025	-0.883582
35240	1.485255	-0.026156	9.476998	0.114204	-0.147501	-0.109181	-0.269747	0.097826	-0.630639	0.461491	-0.042801	-0.055533	-0.884370
35241	1.558970	0.129306	10.163135	0.244732	-0.166883	-0.110067	-0.276070	0.091063	-0.631398	0.459545	-0.043517	-0.061411	-0.884960
35242	1.399845	0.129136	11.274901	0.067518	-0.093630	-0.106665	-0.281607	0.085544	-0.631762	0.457544	-0.044505	-0.063591	-0.885793
35243	1.349231	0.850423	10.259759	-0.132810	-0.050650	-0.082230	-0.283353	0.087911	-0.629088	0.455888	-0.046655	-0.061675	-0.886671
35244	1.428247	1.119173	9.464220	0.123199	-0.067923	-0.089190	-0.286119	0.084735	-0.629471	0.454285	-0.046709	-0.064594	-0.887283
35245	1.358928	0.877154	9.587015	0.286072	-0.096707	-0.109286	-0.288854	0.076565	-0.630167	0.452464	-0.045821	-0.070579	-0.887804
35246	1.032052	0.748091	9.809470	0.216253	-0.103670	-0.111516	-0.291463	0.069365	-0.630723	0.450475	-0.045630	-0.075489	-0.888421
35247	1.146399	0.860823	9.997249	0.119720	-0.112454	-0.140464	-0.295797	0.062452	-0.631251	0.447899	-0.046453	-0.078670	-0.889404
35248	1.181686	0.732804	9.911351	0.191623	-0.107014	-0.208686	-0.300528	0.054292	-0.630080	0.444127	-0.046395	-0.083260	-0.890880
35249	1.350646	0.735036	9.498929	0.073817	-0.110378	-0.264231	-0.304461	0.046406	-0.630098	0.439282	-0.047370	-0.085690	-0.892998
35250	1.369436	0.664780	9.382593	0.054588	-0.120627	-0.364879	-0.309747	0.042410	-0.628614	0.432544	-0.048502	-0.088098	-0.895986
35251	1.574799	0.334341	9.607754	-0.082817	-0.120549	-0.457656	-0.316087	0.038144	-0.628954	0.424019	-0.050683	-0.087954	-0.899946
35252	1.482429	0.248572	9.641212	-0.340140	-0.067070	-0.522772	-0.321002	0.037475	-0.625211	0.414067	-0.053934	-0.082953	-0.904853
35253	1.579412	0.296539	9.842817	-0.155511	-0.048556	-0.591877	-0.325518	0.036804	-0.622131	0.403070	-0.055239	-0.080982	-0.909904
35254	1.344026	0.484928	9.496110	-0.285720	-0.029023	-0.668419	-0.329593	0.030306	-0.621478	0.390461	-0.057065	-0.076775	-0.915636
35255	1.300903	0.537728	9.348075	-0.505528	-0.024524	-0.728134	-0.333862	0.032963	-0.618631	0.376446	-0.060458	-0.068310	-0.921936
35256	1.231723	0.308381	9.682519	-0.152868	-0.040994	-0.773241	-0.338373	0.032710	-0.617515	0.361868	-0.061385	-0.066752	-0.927808
35257	1.154358	0.299041	9.577327	-0.195822	-0.047966	-0.770912	-0.344698	0.024697	-0.615661	0.347210	-0.062771	-0.064150	-0.933482
35258	1.223514	0.501758	9.973228	-0.136888	-0.039353	-0.751934	-0.348906	0.017643	-0.614093	0.332874	-0.063569	-0.062827	-0.938726
35259	1.105426	0.873060	9.961691	0.149565	-0.051421	-0.783263	-0.354917	0.002137	-0.614156	0.318249	-0.062647	-0.066703	-0.943580
35260	1.147187	0.978004	9.777472	-0.210024	-0.038342	-0.794635	-0.359899	-0.008241	-0.613396	0.302858	-0.063724	-0.063991	-0.948747
35261	1.482804	0.970670	9.808140	-0.152681	-0.051503	-0.817279	-0.363328	-0.013219	-0.610507	0.287043	-0.064664	-0.062191	-0.953707
35262	1.686929	0.806066	9.987148	0.044158	-0.053281	-0.822999	-0.367218	-0.028736	-0.610209	0.271261	-0.064480	-0.064412	-0.958181
35263	1.679105	0.739785	9.529798	-0.568184	-0.055301	-0.735828	-0.372246	-0.031068	-0.609631	0.256304	-0.067772	-0.054525	-0.962674
35264	1.736894	0.708798	9.769288	-0.307328	-0.064235	-0.655564	-0.375458	-0.027722	-0.606662	0.243132	-0.069948	-0.049835	-0.966183
35265	1.605546	0.553275	10.489670	-0.082114	-0.041637	-0.612435	-0.378199	-0.035477	-0.606172	0.231116	-0.070655	-0.049076	-0.969115
35266	1.099652	0.721064	10.582489	-0.347770	0.042402	-0.606833	-0.381105	-0.039347	-0.603149	0.218843	-0.070925	-0.043005	-0.972228
35267	0.901880	0.756199	10.555758	-0.282092	0.079391	-0.674884	-0.381753	-0.041007	-0.604861	0.205357	-0.070113	-0.037902	-0.975436
35268	1.005793	0.454692	9.758254	-0.212017	0.076157	-0.718519	-0.381324	-0.046837	-0.604007	0.191043	-0.069032	-0.034467	-0.978545
35269	1.361616	0.244178	9.469155	-0.140286	0.051717	-0.752594	-0.382209	-0.053769	-0.605113	0.176125	-0.068107	-0.032334	-0.981476
35270	1.478243	0.003065	9.575936	-0.038479	0.007884	-0.727424	-0.383354	-0.061392	-0.606483	0.161747	-0.067697	-0.032546	-0.983969
35271	1.099291	0.043061	9.103782	-0.437959	-0.011502	-0.625414	-0.383305	-0.070272	-0.605785	0.148813	-0.069009	-0.024565	-0.986149
35272	1.186150	0.021762	9.439271	-0.436812	-0.011908	-0.493270	-0.384663	-0.064854	-0.605448	0.138425	-0.070383	-0.016670	-0.987728
35273	1.253109	-0.085520	9.922957	-0.208280	-0.006956	-0.391186	-0.387729	-0.063451	-0.603157	0.130389	-0.071044	-0.012872	-0.988831
35274	1.615455	-0.073453	10.073792	-0.312344	0.044333	-0.319613	-0.386276	-0.062210	-0.603560	0.123598	-0.070984	-0.007037	-0.989765
35275	1.673057	-0.126484	10.183244	-0.251499	0.108150	-0.304870	-0.385354	-0.060550	-0.604476	0.117209	-0.069515	-0.001978	-0.990669
35276	1.449970	-0.245904	9.890574	0.020605	0.108390	-0.320460	-0.384142	-0.062636	-0.606615	0.110860	-0.067393	-0.002580	-0.991545
35277	1.208592	-0.212163	9.296988	0.149559	0.099896	-0.330914	-0.382491	-0.071523	-0.608828	0.104493	-0.065161	-0.005527	-0.992373
35278	1.158793	-0.077733	9.082652	0.095828	0.073668	-0.321661	-0.380848	-0.079717	-0.610247	0.098207	-0.063549	-0.007695	-0.993105
35279	1.378014	-0.156002	9.216857	0.024244	0.070067	-0.325805	-0.379468	-0.089159	-0.610231	0.091765	-0.062166	-0.008214	-0.993804
35280	1.567883	0.054275	9.246478	-0.213019	0.052367	-0.295891	-0.378932	-0.089438	-0.611423	0.085590	-0.061553	-0.004252	-0.994418
35281	1.571907	-0.069742	9.603132	-0.267728	0.048737	-0.278713	-0.376543	-0.089312	-0.612245	0.079708	-0.061149	0.001037	-0.994940
35282	1.491189	0.123372	9.622873	-0.151585	0.039950	-0.242589	-0.376559	-0.086399	-0.612479	0.074661	-0.060687	0.003822	-0.995353
35283	1.602486	0.164718	9.269080	-0.080893	0.013761	-0.242186	-0.376016	-0.088205	-0.612898	0.069727	-0.060707	0.005346	-0.995703
35284	1.426098	-0.189679	9.338632	-0.069236	0.034815	-0.245570	-0.374418	-0.089185	-0.613326	0.064715	-0.060224	0.006477	-0.996064
35285	1.813599	-0.366207	9.232313	0.055672	0.017086	-0.170856	-0.374917	-0.093759	-0.614676	0.061363	-0.060017	0.005365	-0.996295
35286	1.610796	-0.709835	9.609859	0.251329	-0.016224	-0.129034	-0.377521	-0.101930	-0.614981	0.059062	-0.060133	0.000185	-0.996441
35287	1.110613	-1.121533	10.566015	-0.122223	0.042920	-0.041618	-0.377768	-0.104842	-0.615531	0.058074	-0.059614	0.002854	-0.996527
35288	1.261167	-0.307085	9.853044	-0.132956	0.058694	-0.013305	-0.375004	-0.102222	-0.613972	0.057615	-0.058686	0.005559	-0.996597
35289	1.408498	0.055346	9.190183	0.010364	0.018638	-0.040559	-0.374458	-0.103611	-0.615963	0.056805	-0.058509	0.005544	-0.996654
35290	1.479345	-0.188581	9.833297	0.089006	-0.033960	-0.054360	-0.372859	-0.105563	-0.615088	0.055799	-0.059178	0.003670	-0.996680
35291	1.154050	-0.435417	10.088032	0.122107	-0.016400	-0.056657	-0.375750	-0.110126	-0.615089	0.054804	-0.059579	0.001368	-0.996717
35292	0.953033	-0.178954	10.066277	0.033435	-0.002428	-0.029823	-0.374938	-0.113321	-0.614478	0.054218	-0.059679	0.000666	-0.996744
35293	0.986851	-0.165896	9.703213	-0.038139	0.025578	-0.012619	-0.375452	-0.116787	-0.613586	0.053909	-0.059401	0.001652	-0.996776
35294	0.971538	-0.285605	9.846176	0.064629	0.020281	0.009235	-0.375445	-0.118036	-0.613467	0.054137	-0.059014	0.000400	-0.996788
35295	0.856203	-0.200903	9.720762	0.010016	0.015927	0.019450	-0.375440	-0.119008	-0.613214	0.054524	-0.058856	0.000456	-0.996776
35296	0.922759	-0.348219	9.696863	-0.145616	-0.002462	0.002339	-0.374264	-0.115684	-0.613855	0.054368	-0.059151	0.003363	-0.996762
35297	0.659447	-0.706261	9.925750	-0.043828	-0.028721	0.032946	-0.372167	-0.111811	-0.612930	0.054964	-0.059915	0.004484	-0.996679
35298	0.597561	-0.580697	9.927728	-0.104710	-0.014754	0.046696	-0.374296	-0.110829	-0.612494	0.055741	-0.060407	0.006614	-0.996594
35299	0.855580	-0.294120	9.911972	-0.213868	-0.012243	0.049416	-0.374710	-0.107774	-0.612851	0.056458	-0.060997	0.011172	-0.996477
35300	1.294746	0.002551	9.726528	-0.190625	-0.049955	0.049381	-0.375404	-0.103054	-0.611875	0.057190	-0.062284	0.014978	-0.996306
35301	1.403451	0.011013	9.624742	-0.004286	-0.065540	-0.003978	-0.376103	-0.098473	-0.609063	0.057114	-0.063719	0.015192	-0.996216
35302	1.034367	0.071042	9.436340	0.026308	-0.040826	-0.029092	-0.377142	-0.101936	-0.609607	0.056550	-0.064599	0.014587	-0.996201
35303	1.005471	0.083222	9.412695	-0.116724	-0.009310	-0.046751	-0.376752	-0.101245	-0.608687	0.055458	-0.065040	0.017006	-0.996195
35304	1.336772	0.134871	9.843052	-0.019917	0.015127	-0.090114	-0.377013	-0.102076	-0.608429	0.053597	-0.064879	0.017306	-0.996302
35305	1.492817	0.336415	10.077158	-0.139745	0.020289	-0.108603	-0.376223	-0.101248	-0.608170	0.051229	-0.064778	0.020075	-0.996382
35306	1.289112	0.213230	10.176042	-0.139690	0.018617	-0.124436	-0.377411	-0.102213	-0.608162	0.048519	-0.064687	0.022720	-0.996466
35307	1.201318	0.104580	9.817435	-0.025085	-0.004837	-0.139534	-0.375941	-0.104024	-0.608465	0.045690	-0.064983	0.023081	-0.996573
35308	1.378352	-0.112369	9.327915	-0.118166	-0.022337	-0.126264	-0.376086	-0.102359	-0.607659	0.042984	-0.065681	0.025257	-0.996594
35309	1.504249	-0.408783	9.465224	-0.080646	-0.035521	-0.122615	-0.377950	-0.100961	-0.607616	0.040434	-0.066646	0.026696	-0.996600
35310	1.317222	-0.563376	9.561199	-0.086238	-0.044337	-0.079488	-0.380073	-0.101505	-0.606540	0.038709	-0.067728	0.028279	-0.996551
35311	1.520004	-0.587561	10.035055	-0.170588	-0.007890	-0.028058	-0.380096	-0.098454	-0.604934	0.037905	-0.068165	0.031655	-0.996451
35312	1.210214	-0.729906	11.463744	-0.158305	0.067068	0.007582	-0.379847	-0.094431	-0.606997	0.037749	-0.067030	0.034877	-0.996426
35313	1.327399	0.140628	10.915140	-0.073989	0.138918	0.002443	-0.376537	-0.092922	-0.607951	0.037582	-0.064429	0.036439	-0.996548
35314	1.650939	0.188231	9.216057	-0.010950	0.106074	-0.050137	-0.374415	-0.092100	-0.609288	0.036438	-0.062446	0.036678	-0.996708
35315	1.544580	-0.485915	8.728532	0.087452	0.052004	-0.052354	-0.373188	-0.096823	-0.611190	0.035444	-0.061528	0.034843	-0.996867
35316	1.058456	-0.942475	9.208168	0.019202	0.053690	-0.012269	-0.370916	-0.098777	-0.613082	0.035114	-0.060538	0.034491	-0.996952
35317	1.021847	-0.680371	9.877255	-0.215475	0.057770	0.028381	-0.369070	-0.095178	-0.615961	0.035358	-0.059652	0.038810	-0.996838
35318	0.796486	-0.465648	10.302273	-0.036536	0.083168	0.027236	-0.369364	-0.091432	-0.613819	0.035721	-0.058084	0.039637	-0.996885
35319	0.652164	-0.385244	10.270794	0.090628	0.090299	0.006220	-0.367887	-0.092270	-0.617787	0.035857	-0.056313	0.037821	-0.997052
35320	0.598138	-0.509989	10.240985	0.144337	0.116582	0.008460	-0.364949	-0.095338	-0.618649	0.036013	-0.053964	0.035044	-0.997278
35321	0.805000	-0.611405	9.853481	0.104904	0.116538	0.032771	-0.360424	-0.097581	-0.619790	0.036678	-0.051612	0.032979	-0.997448
35322	0.982841	-0.710937	9.221097	0.121893	0.074611	0.039733	-0.358801	-0.100918	-0.623129	0.037437	-0.050093	0.030651	-0.997572
35323	1.027001	-0.934217	8.682178	0.067248	0.018675	0.051421	-0.358119	-0.103140	-0.625130	0.038498	-0.049719	0.029305	-0.997591
35324	1.027303	-1.232223	8.765273	-0.024223	-0.030425	0.078711	-0.360241	-0.103268	-0.624836	0.039929	-0.050383	0.029853	-0.997485
35325	1.069399	-1.446832	9.483479	-0.097921	-0.058707	0.122058	-0.360000	-0.098968	-0.624797	0.042282	-0.051653	0.031876	-0.997260
35326	1.134102	-1.197798	10.069824	-0.083790	-0.026560	0.157543	-0.362282	-0.094794	-0.623933	0.045278	-0.052238	0.033695	-0.997038
35327	1.245101	-0.869378	9.990925	-0.008671	-0.001234	0.177603	-0.361905	-0.091745	-0.622859	0.048793	-0.052257	0.034071	-0.996859
35328	1.220828	-0.883893	9.902040	0.048673	0.011086	0.165735	-0.361390	-0.089111	-0.622709	0.052080	-0.051962	0.033290	-0.996734
35329	1.094118	-1.037382	9.725916	0.098809	0.016429	0.164368	-0.360336	-0.088563	-0.621801	0.055431	-0.051539	0.031544	-0.996632
35330	1.020073	-0.921536	9.665397	0.073728	0.004193	0.169476	-0.360456	-0.090365	-0.622342	0.058823	-0.051353	0.030258	-0.996487
35331	1.112930	-0.759578	9.378043	-0.056820	-0.027266	0.150798	-0.360086	-0.084817	-0.623473	0.061769	-0.051997	0.031562	-0.996235
35332	1.069151	-0.811375	9.632591	-0.053175	-0.048239	0.122549	-0.362221	-0.082308	-0.623810	0.064134	-0.053033	0.032693	-0.995995
35333	0.899896	-0.839150	9.556822	0.011403	-0.062070	0.086007	-0.363429	-0.081887	-0.620375	0.065883	-0.054324	0.032535	-0.995816
35334	0.750494	-0.783708	9.215055	-0.052944	-0.065454	0.078540	-0.365426	-0.080072	-0.621245	0.067378	-0.055733	0.033592	-0.995603
35335	0.888958	-1.003947	9.124804	-0.095858	-0.075961	0.069293	-0.367713	-0.075344	-0.619457	0.068686	-0.057440	0.035547	-0.995349
35336	1.041715	-1.268404	9.555470	0.021225	-0.086588	0.080572	-0.369176	-0.076170	-0.616819	0.070328	-0.059164	0.035101	-0.995149
35337	1.007949	-1.267655	9.714398	-0.099654	-0.076188	0.099122	-0.371309	-0.074771	-0.616117	0.072222	-0.060860	0.037203	-0.994835
35338	0.884546	-1.672459	10.739488	-0.167810	-0.030922	0.116344	-0.371883	-0.068526	-0.613815	0.074313	-0.061718	0.040641	-0.994493
35339	1.013924	-1.128595	10.369685	-0.083655	0.005850	0.129507	-0.371104	-0.065478	-0.614190	0.076768	-0.061709	0.042615	-0.994225
35340	0.991504	-0.854873	9.368382	-0.154799	-0.023527	0.054068	-0.371660	-0.061452	-0.613354	0.077632	-0.062455	0.045725	-0.993973
35341	1.181767	-1.260716	9.280356	-0.139569	-0.072508	0.035359	-0.373544	-0.057419	-0.612235	0.078216	-0.064169	0.048575	-0.993683
35342	1.260427	-1.751149	9.562453	-0.043051	-0.107565	0.039330	-0.374887	-0.056026	-0.609577	0.079011	-0.066423	0.049315	-0.993435
35343	1.420169	-1.706160	9.737044	-0.135386	-0.089394	0.079214	-0.376760	-0.054352	-0.607432	0.080484	-0.068437	0.052157	-0.993035
35344	1.562708	-1.349828	9.427463	-0.110292	-0.081503	0.082987	-0.377313	-0.051159	-0.606211	0.082033	-0.070233	0.054331	-0.992666
35345	1.453894	-1.372788	9.507451	0.006864	-0.090222	0.090003	-0.379723	-0.048927	-0.603528	0.083919	-0.072037	0.054367	-0.992377
35346	1.490586	-1.314640	9.738535	0.014790	-0.095579	0.110304	-0.382911	-0.048633	-0.602426	0.086203	-0.073877	0.054072	-0.992062
35347	1.672422	-0.878091	9.804475	-0.067503	-0.092168	0.107107	-0.383582	-0.048631	-0.600054	0.088318	-0.075842	0.055585	-0.991644
35348	1.595790	-0.799461	10.152138	0.060555	-0.072871	0.079063	-0.383714	-0.049602	-0.598487	0.090025	-0.077180	0.054375	-0.991455
35349	1.635270	-0.688475	10.364577	0.064918	-0.024008	0.112762	-0.384890	-0.052926	-0.597978	0.092375	-0.077557	0.053339	-0.991265
35350	1.552002	-0.514548	10.396137	0.088165	0.024969	0.130792	-0.383561	-0.053627	-0.597743	0.095037	-0.076846	0.051841	-0.991148
35351	1.304457	-0.344675	10.256019	0.208258	0.046177	0.098372	-0.383129	-0.058623	-0.599374	0.097243	-0.075559	0.048001	-0.991227
35352	1.131460	-0.209869	9.850474	0.219087	0.014856	0.080802	-0.380582	-0.063909	-0.598415	0.099109	-0.074846	0.043810	-0.991290
35353	0.530310	-0.514289	9.448380	0.229886	-0.033830	0.062327	-0.380946	-0.068068	-0.601469	0.100700	-0.075086	0.039277	-0.991302
35354	0.562799	-0.693071	9.272996	0.242389	-0.049555	0.066725	-0.382761	-0.075550	-0.600860	0.102349	-0.075613	0.034474	-0.991271
35355	0.325944	-0.724570	9.380429	0.161031	-0.065229	0.044990	-0.383796	-0.080261	-0.600629	0.103512	-0.076557	0.031212	-0.991186
35356	-0.988569	-0.835245	9.164574	-0.043598	-0.028004	0.003477	-0.384848	-0.082199	-0.599845	0.103455	-0.077286	0.032026	-0.991110
35357	0.234123	-0.735585	9.477233	0.052864	-0.067819	0.020424	-0.385922	-0.080806	-0.598503	0.103971	-0.078391	0.030885	-0.991005
35358	1.278700	-0.566092	10.147943	0.224789	-0.103087	-0.037784	-0.387895	-0.084820	-0.596544	0.103589	-0.080076	0.026156	-0.991046
35359	1.535958	-0.372223	9.703314	0.013891	-0.084664	-0.076291	-0.390397	-0.089525	-0.593666	0.102126	-0.081648	0.025578	-0.991085
35360	1.915502	-0.658374	9.910656	-0.138191	-0.063841	-0.082788	-0.391992	-0.088961	-0.593374	0.100226	-0.083324	0.028053	-0.991073
35361	2.438477	-0.465372	9.860293	0.225014	-0.063923	-0.067921	-0.395692	-0.093105	-0.590472	0.099271	-0.084115	0.023331	-0.991224
35362	2.506177	-0.440662	9.461020	0.044468	-0.035856	-0.090290	-0.395654	-0.100320	-0.589495	0.097481	-0.084865	0.022230	-0.991363
35363	2.505018	-0.606272	9.574492	-0.288502	-0.006294	-0.057399	-0.397006	-0.095457	-0.589951	0.095834	-0.085592	0.027807	-0.991321
35364	1.818888	-0.649158	9.531850	0.126603	-0.002503	-0.043588	-0.396212	-0.095184	-0.589960	0.095078	-0.085508	0.025224	-0.991470
35365	1.107777	-0.807395	9.459255	-0.005833	0.015164	-0.033732	-0.397512	-0.099894	-0.589725	0.094372	-0.085245	0.025286	-0.991558
35366	0.325181	-0.834859	9.494534	-0.195669	0.025751	0.002161	-0.395940	-0.096573	-0.589453	0.093959	-0.085187	0.029225	-0.991494
35367	0.403062	-0.784112	10.556772	0.113528	0.020211	0.055466	-0.396739	-0.095736	-0.589958	0.095223	-0.084456	0.027100	-0.991497
35368	0.675964	-0.098961	10.348388	-0.035853	0.037608	0.061552	-0.396208	-0.096433	-0.588923	0.096302	-0.083831	0.027989	-0.991421
35369	1.693650	0.055768	10.055375	-0.066862	-0.027205	-0.016719	-0.395570	-0.091997	-0.589151	0.095853	-0.084391	0.029177	-0.991382
35370	1.924916	-0.346578	9.642570	0.112399	-0.016496	-0.073674	-0.397016	-0.093653	-0.590195	0.094534	-0.084632	0.026794	-0.991556
35371	2.296925	-0.658180	9.373800	-0.109390	-0.009566	-0.089534	-0.398727	-0.095308	-0.590973	0.092556	-0.085009	0.028720	-0.991656
35372	2.336551	-0.523465	9.480760	0.101821	0.004477	-0.099385	-0.400182	-0.096688	-0.589915	0.090654	-0.084874	0.026546	-0.991904
35373	2.541863	-0.524299	9.731341	0.114433	0.011423	-0.123127	-0.398580	-0.099056	-0.589044	0.088375	-0.084509	0.023999	-0.992206
35374	2.350628	-0.590058	9.763480	0.171822	0.034291	-0.145493	-0.398668	-0.105575	-0.590945	0.085596	-0.083679	0.020415	-0.992600
35375	2.006176	-0.795255	9.427608	-0.064289	0.057168	-0.152349	-0.398646	-0.109043	-0.591636	0.082415	-0.082770	0.021456	-0.992923
35376	1.866174	-0.793543	9.630727	0.195059	0.048441	-0.132829	-0.397677	-0.115429	-0.592895	0.079849	-0.081626	0.017460	-0.993306
35377	0.389181	-0.658037	9.274897	-0.041350	0.048754	-0.077677	-0.395659	-0.118769	-0.595584	0.078198	-0.080776	0.018180	-0.993494
35378	0.820221	-0.505981	9.758424	0.020941	0.029157	-0.021008	-0.395656	-0.119740	-0.594937	0.077634	-0.080256	0.017788	-0.993587
35379	1.182912	-0.441424	9.770457	0.105146	-0.002356	-0.052327	-0.395375	-0.122239	-0.595229	0.076741	-0.080144	0.015565	-0.993703
35380	1.549955	-0.439794	9.666364	-0.089789	0.011550	-0.071428	-0.394848	-0.121131	-0.596013	0.075049	-0.080160	0.017262	-0.993803
35381	1.644973	-0.657272	9.581326	-0.045939	0.015055	-0.071167	-0.396177	-0.120152	-0.596770	0.073533	-0.079952	0.018049	-0.993919
35382	1.712238	-0.714719	9.844465	0.020954	0.014906	-0.031946	-0.396175	-0.120013	-0.597688	0.072805	-0.079722	0.017612	-0.993999
35383	1.663440	-0.773169	9.483696	-0.066750	0.025434	-0.014913	-0.395903	-0.122097	-0.596007	0.072372	-0.079334	0.018942	-0.994037
35384	1.692445	-0.773043	9.598813	0.044106	0.018397	-0.000044	-0.396316	-0.118347	-0.598062	0.072318	-0.078990	0.018100	-0.994084
35385	1.570465	-0.940951	9.439307	-0.002595	0.018358	0.041918	-0.395769	-0.121958	-0.596795	0.073122	-0.078646	0.018265	-0.994049
35386	1.668487	-0.761779	10.075033	-0.061699	0.040922	0.043324	-0.395244	-0.120018	-0.598358	0.073757	-0.077993	0.019628	-0.994028
35387	1.328213	-0.397933	10.204729	0.025110	0.069004	0.045995	-0.394178	-0.120578	-0.598905	0.074665	-0.076596	0.019327	-0.994075
35388	0.966214	-0.353076	9.792570	-0.038396	0.072660	0.054484	-0.391790	-0.119758	-0.600639	0.075566	-0.075273	0.020289	-0.994089
35389	1.281602	-0.476739	9.485592	-0.064207	0.063937	0.029478	-0.390617	-0.116018	-0.600882	0.076011	-0.074095	0.021726	-0.994113
35390	1.416105	-0.228792	9.107536	-0.007814	0.025501	0.024482	-0.390079	-0.117548	-0.600643	0.076373	-0.073675	0.021963	-0.994111
35391	1.610562	-0.061011	9.410623	0.038823	0.008851	-0.012279	-0.388479	-0.118110	-0.602247	0.076163	-0.073469	0.021175	-0.994160
35392	1.679343	-0.243594	9.657889	0.054928	0.023668	-0.015696	-0.389011	-0.118663	-0.600932	0.075772	-0.073006	0.020105	-0.994246
35393	1.536033	-0.366920	9.864406	0.099610	0.011426	-0.013639	-0.387942	-0.119640	-0.601615	0.075620	-0.072675	0.018093	-0.994320
35394	1.332330	-0.485684	9.835956	0.118397	-0.002492	-0.017039	-0.388049	-0.123940	-0.601787	0.075270	-0.072636	0.015722	-0.994390
35395	1.228253	-0.846618	9.525062	0.079846	0.006288	0.009111	-0.388438	-0.125186	-0.602187	0.075545	-0.072425	0.014149	-0.994408
35396	1.388967	-1.338251	9.623775	0.133310	-0.013093	0.046288	-0.389600	-0.131007	-0.601834	0.076525	-0.072556	0.011554	-0.994357
35397	1.427676	-1.328874	9.642776	0.107977	-0.012385	0.107778	-0.388779	-0.135173	-0.602019	0.078812	-0.072659	0.009613	-0.994192
35398	1.410815	-0.991429	9.829464	0.172147	-0.008158	0.161201	-0.389043	-0.135588	-0.601626	0.082188	-0.072605	0.006416	-0.993948
35399	1.437357	-0.652860	9.708148	0.009190	-0.008262	0.191799	-0.388249	-0.135871	-0.600722	0.086000	-0.072781	0.006606	-0.993611
35400	1.337668	-0.418052	9.942439	-0.019441	-0.003036	0.188158	-0.387745	-0.131712	-0.600163	0.089643	-0.072936	0.007264	-0.993273
35401	1.363107	-0.231248	9.742477	0.005631	0.007489	0.193700	-0.387490	-0.130048	-0.600019	0.093484	-0.072796	0.007555	-0.992927
35402	1.409295	-0.179543	9.463873	-0.053281	0.000577	0.168576	-0.384079	-0.125352	-0.597138	0.096687	-0.072946	0.008861	-0.992599
35403	1.683437	-0.003602	9.492372	-0.056857	-0.010005	0.164940	-0.383303	-0.121887	-0.597246	0.099864	-0.073286	0.010294	-0.992245
35404	1.516562	-0.044998	9.688015	-0.081950	-0.022253	0.164750	-0.384251	-0.119247	-0.595893	0.102934	-0.073943	0.012120	-0.991862
35405	1.592728	0.137238	9.696664	-0.024659	-0.008262	0.163470	-0.383341	-0.116061	-0.595876	0.106124	-0.074189	0.012878	-0.991498
35406	1.558758	0.115745	9.660658	0.068534	-0.011646	0.132421	-0.383616	-0.115783	-0.593507	0.108740	-0.074326	0.011695	-0.991219
35407	1.514217	-0.035350	9.690550	0.099921	0.000654	0.118578	-0.384413	-0.115779	-0.593232	0.111219	-0.074145	0.009897	-0.990977
35408	1.498080	-0.270482	9.841807	0.056979	0.004133	0.112944	-0.383744	-0.117587	-0.591817	0.113375	-0.074000	0.008952	-0.990752
35409	1.394381	-0.600467	10.213846	-0.014600	0.032079	0.108954	-0.383229	-0.114260	-0.592973	0.115487	-0.073455	0.009486	-0.990544
35410	1.252228	-0.210417	9.979212	0.052465	0.033889	0.127201	-0.381640	-0.113713	-0.593122	0.117944	-0.072724	0.008717	-0.990315
35411	1.217112	-0.045185	9.649738	-0.069097	0.033973	0.110506	-0.380319	-0.112610	-0.593656	0.120006	-0.072256	0.010320	-0.990086
35412	1.267152	-0.134958	9.523294	-0.131634	0.039258	0.094177	-0.379278	-0.108592	-0.594420	0.121499	-0.071860	0.013164	-0.989899
35413	1.424903	-0.362313	9.514512	0.020487	0.028777	0.086343	-0.378893	-0.106097	-0.594925	0.123209	-0.071280	0.012935	-0.989733
35414	1.453618	-0.400848	9.571505	-0.006354	0.053237	0.091505	-0.378357	-0.106932	-0.595073	0.124795	-0.070303	0.013332	-0.989599
35415	1.550403	-0.386033	9.943376	-0.045756	0.086352	0.098353	-0.375192	-0.103619	-0.595482	0.126633	-0.068756	0.014569	-0.989457
35416	1.378215	-0.153556	10.017234	0.260306	0.107485	0.090183	-0.372787	-0.106268	-0.596464	0.128535	-0.066028	0.009823	-0.989456
35417	1.321585	0.047440	9.529729	0.044007	0.126862	0.060549	-0.369846	-0.108919	-0.598765	0.129743	-0.063470	0.009308	-0.989470
35418	1.109838	0.150403	9.624071	0.051275	0.119970	0.032462	-0.366661	-0.109214	-0.598948	0.130034	-0.061040	0.008665	-0.989591
35419	1.102656	-0.176813	9.574705	0.093424	0.123549	0.011570	-0.364793	-0.109777	-0.601475	0.130331	-0.058419	0.007079	-0.989723
35420	1.034323	-0.281667	9.720700	0.097846	0.130520	0.020435	-0.361589	-0.113124	-0.602214	0.130360	-0.055662	0.005528	-0.989888
35421	1.165514	-0.167595	9.603110	-0.096319	0.148801	0.031409	-0.359456	-0.113412	-0.605004	0.130834	-0.053035	0.007786	-0.989954
35422	0.857982	0.033736	10.158470	0.014630	0.111235	0.005768	-0.354555	-0.110801	-0.607677	0.130444	-0.050877	0.007815	-0.990119
35423	0.814652	0.062057	9.870754	-0.066548	0.120137	-0.037062	-0.352432	-0.110396	-0.608755	0.129599	-0.048733	0.009316	-0.990324
35424	0.693318	-0.027729	10.089483	-0.087992	0.128022	-0.047751	-0.348608	-0.105976	-0.609819	0.128224	-0.046518	0.011354	-0.990589
35425	0.817832	-0.160057	9.608601	0.026644	0.146510	-0.053952	-0.345414	-0.107381	-0.610801	0.127123	-0.043602	0.011048	-0.990867
35426	0.782901	-0.318407	9.650343	-0.030715	0.158695	-0.031438	-0.342492	-0.106007	-0.614505	0.126131	-0.040626	0.012041	-0.991108
35427	0.788820	-0.501468	9.580891	-0.118502	0.148140	-0.011005	-0.339049	-0.103805	-0.616635	0.125757	-0.038037	0.014664	-0.991223
35428	0.670522	-0.504663	9.807799	-0.175887	0.148062	0.009754	-0.334296	-0.099668	-0.617585	0.125403	-0.035622	0.018540	-0.991293
35429	0.915168	-0.391912	9.547412	-0.160700	0.146269	0.022150	-0.331534	-0.094132	-0.620065	0.125652	-0.033176	0.022024	-0.991275
35430	0.686348	-0.326016	10.062079	0.228558	0.125404	-0.008502	-0.326875	-0.095543	-0.623037	0.125177	-0.030199	0.017811	-0.991515
35431	0.617930	-0.427514	9.732229	0.083725	0.148229	-0.018280	-0.324725	-0.100827	-0.622466	0.124790	-0.027122	0.016422	-0.991676
35432	0.593797	-0.435940	10.061614	0.033661	0.163934	-0.031807	-0.322333	-0.099868	-0.625511	0.123583	-0.023876	0.016156	-0.991915
35433	0.521464	-0.412099	9.807746	0.137462	0.148287	-0.031956	-0.318986	-0.104047	-0.627703	0.122945	-0.020679	0.013700	-0.992103
35434	0.401027	-0.368014	9.758820	0.046246	0.151825	-0.039611	-0.314987	-0.106842	-0.629104	0.121522	-0.017643	0.013147	-0.992345
35435	0.392477	-0.550727	9.766407	-0.048631	0.102823	-0.047564	-0.312197	-0.106440	-0.631111	0.120513	-0.015814	0.014281	-0.992483
35436	0.322321	-0.564934	9.661097	-0.041550	0.089706	-0.031679	-0.308891	-0.104238	-0.632058	0.119132	-0.014219	0.015319	-0.992658
35437	0.244994	-0.575988	9.781810	0.064823	0.081819	-0.015053	-0.306094	-0.105779	-0.633166	0.118807	-0.012531	0.014182	-0.992737
35438	0.285265	-0.347791	9.784085	0.119260	0.074746	0.015313	-0.305549	-0.108140	-0.633460	0.118356	-0.010837	0.012001	-0.992840
35439	0.300289	-0.277712	9.928969	0.133442	0.046673	0.032944	-0.303800	-0.111756	-0.634835	0.119008	-0.009680	0.009432	-0.992801
35440	0.394369	-0.288364	9.831897	0.094103	0.058906	0.032674	-0.302718	-0.115369	-0.634887	0.118729	-0.008360	0.007715	-0.992862
35441	0.276805	-0.183821	9.896603	0.138755	0.072886	0.054253	-0.301378	-0.116069	-0.637539	0.119798	-0.006683	0.005109	-0.992763
35442	0.253921	-0.003583	9.785911	0.233591	0.062433	0.056715	-0.299486	-0.122461	-0.637369	0.119948	-0.004964	0.000631	-0.992768
35443	-0.002391	-0.045411	9.612188	0.033225	0.059012	0.048265	-0.296687	-0.124974	-0.637306	0.120888	-0.003819	0.000082	-0.992659
35444	0.081075	0.137451	9.844302	-0.006141	0.036204	0.035566	-0.296686	-0.124696	-0.638090	0.119998	-0.003201	0.000297	-0.992769
35445	-0.006653	0.034000	9.613138	-0.147504	0.034483	0.039827	-0.296034	-0.122340	-0.638733	0.120758	-0.002973	0.003270	-0.992672
35446	0.153262	0.100864	9.862487	-0.113581	0.011633	0.043477	-0.294605	-0.117354	-0.638574	0.119255	-0.003087	0.005561	-0.992843
35447	0.258610	-0.025085	9.845709	0.045741	0.006435	0.028701	-0.294078	-0.116802	-0.638314	0.119808	-0.002960	0.004619	-0.992782
35448	0.219818	-0.044259	9.768912	0.027959	0.009135	0.006561	-0.293816	-0.115832	-0.639095	0.116540	-0.002783	0.004095	-0.993174
35449	0.339972	-0.126924	9.786153	0.047621	0.020461	0.013741	-0.293020	-0.115558	-0.639498	0.116795	-0.002394	0.003146	-0.993148
35450	0.112998	-0.122868	9.747299	0.065440	0.017001	0.030671	-0.293263	-0.119164	-0.639924	0.113451	-0.001979	0.001895	-0.993540
35451	0.128020	-0.048411	9.750429	0.081591	0.032761	0.025569	-0.294320	-0.120546	-0.638872	0.113941	-0.001276	0.000303	-0.993487
35452	0.022664	0.077435	9.733558	0.043883	0.032713	0.055312	-0.291914	-0.123889	-0.638811	0.110541	-0.000613	-0.000491	-0.993871
35453	-0.044796	0.097382	9.792052	0.111932	0.040637	0.045285	-0.290332	-0.122510	-0.638428	0.111423	0.000313	-0.002676	-0.993769
35454	-0.102377	0.148463	9.831592	0.068871	0.046697	0.071456	-0.289778	-0.125842	-0.639650	0.106686	0.001283	-0.003949	-0.994284
35455	-0.048150	0.299814	9.909774	0.178957	0.043214	0.061684	-0.289776	-0.126675	-0.638871	0.107891	0.002400	-0.007476	-0.994132
35456	0.021613	0.265321	9.819848	0.219208	0.039716	0.065463	-0.288934	-0.133893	-0.640268	0.105928	0.003529	-0.011763	-0.994298
35457	0.187947	0.225474	9.798727	0.161975	0.023058	0.054354	-0.288918	-0.136946	-0.639774	0.106982	0.004190	-0.015000	-0.994139
35458	0.269331	0.123907	9.828102	0.074298	0.013395	0.048347	-0.288770	-0.139305	-0.640325	0.106210	0.004487	-0.016461	-0.994197
35459	0.042615	0.157450	9.993878	0.009916	0.019559	0.037398	-0.288762	-0.141248	-0.639426	0.106939	0.004741	-0.016665	-0.994115
35460	0.009303	0.227401	9.973339	-0.088383	0.015234	0.010256	-0.288107	-0.139864	-0.639553	0.106072	0.004749	-0.014882	-0.994236
35461	0.021504	0.242039	10.071944	-0.086522	0.036238	-0.001994	-0.287986	-0.137228	-0.640578	0.106031	0.005140	-0.013120	-0.994263
35462	-0.030083	0.130737	9.725012	-0.049772	0.025859	-0.010575	-0.285865	-0.136268	-0.641782	0.105191	0.005457	-0.012079	-0.994364
35463	-0.093283	0.073443	9.705670	-0.068557	0.016261	-0.014264	-0.283757	-0.134476	-0.640878	0.104899	0.005494	-0.010702	-0.994410
35464	-0.116386	0.213695	9.890145	0.046702	0.008315	0.014776	-0.285081	-0.135024	-0.640469	0.104516	0.005660	-0.011619	-0.994439
35465	-0.086859	0.290436	9.890773	-0.006973	0.005670	0.012620	-0.284550	-0.134472	-0.641522	0.104749	0.005614	-0.011492	-0.994416
35466	-0.105601	0.367849	9.987963	-0.011509	-0.009239	0.019602	-0.285599	-0.136408	-0.641919	0.104471	0.005307	-0.011289	-0.994450
35467	-0.062700	0.294779	9.799283	-0.024053	-0.009234	0.028298	-0.285340	-0.135577	-0.641390	0.105014	0.004929	-0.010861	-0.994399
35468	0.035743	0.214734	9.831161	-0.015136	-0.009278	0.033604	-0.285631	-0.131692	-0.640428	0.105173	0.004614	-0.010586	-0.994387
35469	-0.131030	0.194346	9.817945	0.006261	-0.007512	0.051436	-0.284823	-0.133083	-0.641635	0.106173	0.004330	-0.010757	-0.994280
35470	-0.111405	0.237460	9.808658	-0.013508	-0.012813	0.068899	-0.284562	-0.131696	-0.642675	0.106930	0.003939	-0.010525	-0.994203
35471	-0.135145	0.297494	9.715818	0.018685	0.001196	0.079780	-0.285104	-0.130862	-0.640690	0.108494	0.003857	-0.010929	-0.994030
35472	-0.120661	0.290745	9.905489	0.020530	0.016058	0.066619	-0.284297	-0.132531	-0.641375	0.109056	0.004111	-0.011311	-0.993963
35473	-0.077207	0.294664	9.724899	-0.035805	0.013450	0.063548	-0.285502	-0.130582	-0.641337	0.110305	0.004164	-0.010607	-0.993832
35474	0.029089	0.298827	9.784117	0.004536	0.036195	0.051555	-0.284710	-0.129615	-0.641865	0.110552	0.004788	-0.010626	-0.993802
35475	0.019594	0.320653	9.818098	-0.047364	0.033552	0.051174	-0.284191	-0.127953	-0.641331	0.111560	0.005212	-0.009654	-0.993697
35476	0.062782	0.281814	9.812472	-0.054460	0.032698	0.037000	-0.282881	-0.123936	-0.643148	0.111714	0.005642	-0.008507	-0.993688
35477	-0.114128	0.194199	9.812991	-0.027566	0.025791	0.023107	-0.282626	-0.121578	-0.644309	0.112161	0.005960	-0.007945	-0.993640
35478	-0.121778	0.138817	9.773965	-0.054432	0.016163	0.026393	-0.282356	-0.122829	-0.643539	0.112017	0.006064	-0.006835	-0.993664
35479	-0.269494	0.079971	9.817825	-0.120630	0.017064	0.022421	-0.281451	-0.119088	-0.642990	0.112459	0.006010	-0.004436	-0.993628
35480	-0.141625	0.060065	9.927052	-0.009598	0.022331	0.002056	-0.281065	-0.116453	-0.643888	0.111803	0.006343	-0.004201	-0.993701
35481	-0.156121	0.060090	9.898335	0.015495	0.008377	-0.010143	-0.281586	-0.117838	-0.644419	0.111580	0.006429	-0.004517	-0.993724
35482	0.030047	0.092243	9.875468	-0.049866	0.011781	0.001680	-0.280804	-0.115761	-0.643885	0.110972	0.006463	-0.003505	-0.993796
