# Supplementary material for: Identification of Haptic Based Guiding Using Hard Reins
Source: PLoS One. 2015 Jul 22;10(7):e0132020. doi: 10.1371/journal.pone.0132020 (PMC4511788; doi:10.1371/journal.pone.0132020)
Supplement: S9 File — (ZIP) [file pone.0132020.s009.zip › Exp2_MotionData2/Subject10/path2/T8/gc8.txt]

// Start Time: 0
// Sample rate: 25.0Hz
// Scenario: 4.9
// Firmware Version: 2.6.1
Counter	Acc_X	Acc_Y	Acc_Z	Gyr_X	Gyr_Y	Gyr_Z	Mag_X	Mag_Y	Mag_Z	Quat_w	Quat_x	Quat_y	Quat_z
34956	9.385441	2.020731	-2.069487	-0.003916	-0.044251	-0.039262	-0.590161	-0.439532	0.137196	0.498839	0.596281	-0.497527	0.384805
34957	9.394760	1.982196	-2.094243	0.005670	-0.047097	-0.022727	-0.589022	-0.438929	0.139206	0.498412	0.596828	-0.497848	0.384096
34958	9.375606	1.972362	-2.074266	-0.005874	-0.040237	-0.044788	-0.588988	-0.440453	0.140952	0.498400	0.597464	-0.497883	0.383075
34959	9.402170	2.025731	-2.089405	-0.001816	-0.015227	-0.031960	-0.587545	-0.441971	0.142118	0.498448	0.597783	-0.497834	0.382578
34960	9.337270	2.113714	-2.105728	0.024043	0.008187	-0.024606	-0.587243	-0.442618	0.143491	0.498405	0.598145	-0.497398	0.382635
34961	9.354731	2.146703	-2.043362	0.016764	-0.010425	-0.020909	-0.586839	-0.442241	0.141528	0.498197	0.598504	-0.497288	0.382488
34962	9.332667	2.167028	-2.100377	0.028042	0.011094	-0.011749	-0.588255	-0.443010	0.140076	0.498038	0.598754	-0.496948	0.382746
34963	9.385253	2.133254	-2.141213	0.038433	0.002949	0.001135	-0.586279	-0.441280	0.142291	0.497534	0.599011	-0.496802	0.383189
34964	9.363698	2.069762	-2.097341	0.033642	0.029386	-0.009941	-0.586249	-0.443452	0.142580	0.497474	0.599160	-0.496256	0.383741
34965	9.380313	2.006670	-2.103205	0.049632	0.028591	-0.028267	-0.587092	-0.444401	0.141678	0.497316	0.599623	-0.495415	0.384309
34966	9.376398	2.007560	-1.987107	0.066328	0.044665	-0.020917	-0.587968	-0.441706	0.142706	0.497099	0.600086	-0.494335	0.385258
34967	9.410110	2.036633	-2.002671	-0.001302	-0.010855	-0.012690	-0.586833	-0.442139	0.142384	0.497042	0.600188	-0.494464	0.385004
34968	9.410068	2.063535	-2.019403	0.004802	0.048855	0.004664	-0.587256	-0.443203	0.140763	0.497407	0.599754	-0.494122	0.385649
34969	9.424482	2.068388	-2.027157	-0.013539	0.013820	0.006523	-0.586414	-0.442383	0.141373	0.497594	0.599354	-0.494330	0.385762
34970	9.376527	2.029286	-1.979724	0.004901	0.011583	0.012053	-0.587687	-0.442364	0.141387	0.497532	0.599135	-0.494446	0.386034
34971	9.419532	1.961334	-1.998684	-0.011593	-0.003089	0.012042	-0.588273	-0.441971	0.139433	0.497486	0.598829	-0.494873	0.386021
34972	9.457952	1.946662	-2.009878	-0.041184	-0.013387	0.000995	-0.587567	-0.441709	0.139726	0.497814	0.598453	-0.495461	0.385427
34973	9.395494	2.044329	-2.026230	-0.018865	-0.018017	0.015729	-0.588284	-0.441111	0.139487	0.497678	0.598151	-0.496137	0.385201
34974	9.381434	2.073000	-1.986869	-0.033083	-0.018733	-0.002646	-0.587001	-0.440920	0.141045	0.497883	0.597933	-0.496671	0.384587
34975	9.400296	2.073592	-2.040712	-0.030129	-0.033087	0.006561	-0.588419	-0.441144	0.140195	0.497803	0.597726	-0.497472	0.383976
34976	9.423944	2.025426	-2.078143	-0.034157	-0.029434	-0.008138	-0.589265	-0.441418	0.140186	0.497957	0.597632	-0.498055	0.383167
34977	9.375336	2.026493	-2.131876	-0.023099	-0.018532	-0.006311	-0.589260	-0.440914	0.141634	0.498035	0.597511	-0.498503	0.382671
34978	9.366196	2.040322	-2.073471	-0.026470	-0.017342	0.004694	-0.587546	-0.442230	0.141535	0.498117	0.597273	-0.499058	0.382211
34979	9.380785	2.086332	-2.076132	0.004397	0.005320	-0.006282	-0.586714	-0.441614	0.140432	0.498105	0.597244	-0.499058	0.382272
34980	9.395313	2.069035	-2.059880	0.006332	0.007859	-0.002612	-0.587563	-0.441601	0.140441	0.498103	0.597213	-0.499024	0.382368
34981	9.390481	2.059334	-2.057347	0.017560	0.028563	0.004715	-0.588542	-0.442446	0.140398	0.498083	0.597028	-0.498822	0.382947
34982	9.381112	2.066248	-2.025549	0.039345	0.019615	-0.000733	-0.587427	-0.441439	0.140025	0.497789	0.597216	-0.498441	0.383530
34983	9.385985	2.049046	-2.011350	0.036962	0.011613	-0.020913	-0.589125	-0.441406	0.139902	0.497566	0.597609	-0.497950	0.383845
34984	9.392813	2.064331	-2.069479	0.033425	0.002098	-0.015397	-0.588268	-0.440807	0.142056	0.497281	0.598019	-0.497612	0.384014
34985	9.383387	2.037199	-2.030655	0.046577	0.003132	-0.002532	-0.588270	-0.440261	0.142657	0.496718	0.598389	-0.497351	0.384505
34986	9.409798	2.044495	-2.046088	0.026450	0.003198	-0.002565	-0.589397	-0.440537	0.142792	0.496428	0.598593	-0.497209	0.384745
34987	9.366260	2.025577	-2.059076	0.033193	-0.014044	-0.022724	-0.588697	-0.440241	0.142379	0.496011	0.599162	-0.496978	0.384696
34988	9.380152	2.104514	-2.165365	0.010005	0.040241	-0.005410	-0.588697	-0.439572	0.143413	0.496307	0.598946	-0.496561	0.385188
34989	9.380749	2.047371	-2.064307	-0.005341	-0.008130	-0.027390	-0.587266	-0.440489	0.144050	0.496446	0.599136	-0.496511	0.384777
34990	9.366394	2.054610	-2.054061	0.002396	0.013121	-0.013647	-0.587267	-0.440748	0.143467	0.496628	0.599135	-0.496323	0.384787
34991	9.347056	2.147534	-2.101043	-0.001264	0.007555	-0.012718	-0.588124	-0.441354	0.141454	0.496762	0.599100	-0.496261	0.384748
34992	9.375970	2.025383	-2.049779	0.011346	0.009849	-0.020968	-0.586419	-0.442485	0.140517	0.496861	0.599285	-0.495950	0.384734
34993	9.373392	2.064719	-2.088074	-0.001132	0.007286	-0.008137	-0.587966	-0.442251	0.142105	0.496956	0.599209	-0.495944	0.384738
34994	9.409573	2.066841	-2.084582	0.018841	0.003878	-0.013590	-0.587258	-0.442133	0.142389	0.496848	0.599442	-0.495721	0.384801
34995	9.385613	2.083843	-2.073914	0.014975	0.000637	-0.020935	-0.586270	-0.441602	0.142979	0.496782	0.599705	-0.495503	0.384757
34996	9.375977	2.049762	-2.059282	0.019121	-0.000468	-0.002581	-0.587109	-0.442708	0.142351	0.496544	0.599864	-0.495455	0.384879
34997	9.361271	2.030784	-2.083011	0.011792	0.012550	-0.004458	-0.586834	-0.442132	0.142243	0.496507	0.599840	-0.495341	0.385110
34998	9.385715	2.103177	-2.068960	0.000826	0.003271	-0.002612	-0.587671	-0.442857	0.142631	0.496525	0.599790	-0.495395	0.385096
34999	9.373409	2.103713	-2.102314	-0.019192	-0.011726	0.002875	-0.587099	-0.442764	0.143481	0.496564	0.599574	-0.495848	0.384798
35000	9.380983	2.117692	-2.063858	-0.000958	0.003166	-0.000778	-0.587112	-0.442292	0.142661	0.496588	0.599489	-0.495939	0.384784
35001	9.392627	2.064658	-2.093625	0.003562	0.012353	0.030406	-0.589229	-0.442956	0.142214	0.496381	0.599042	-0.496307	0.385273
35002	9.390558	2.054321	-2.045305	-0.007286	0.016711	0.034965	-0.590237	-0.441773	0.141873	0.496340	0.598433	-0.496740	0.385712
35003	9.385782	2.044523	-2.035528	-0.011261	0.016508	0.023027	-0.590138	-0.438600	0.141646	0.496409	0.597880	-0.497091	0.386029
35004	9.373670	2.069112	-2.054239	0.011090	0.009992	0.038681	-0.590567	-0.437639	0.142702	0.496051	0.597469	-0.497492	0.386608
35005	9.409600	2.030207	-2.065498	0.007302	0.004759	0.034095	-0.592412	-0.437577	0.142015	0.495697	0.597080	-0.497947	0.387077
35006	9.419044	2.006091	-2.080502	-0.007322	0.008488	0.034058	-0.592561	-0.436067	0.143528	0.495579	0.596544	-0.498450	0.387408
35007	9.392703	1.986474	-2.050658	-0.000060	0.004885	0.032235	-0.592571	-0.434812	0.144315	0.495328	0.596100	-0.498937	0.387785
35008	9.385812	1.985934	-2.006924	-0.004386	-0.007501	0.008389	-0.592435	-0.435052	0.143307	0.495214	0.595971	-0.499269	0.387700
35009	9.404466	1.991767	-2.089712	0.005103	0.009321	0.019394	-0.593695	-0.435641	0.143990	0.495046	0.595673	-0.499518	0.388053
35010	9.429528	1.911860	-1.931745	0.050439	0.029545	0.002013	-0.593156	-0.433628	0.143828	0.494698	0.595863	-0.498982	0.388893
35011	9.382749	1.879778	-2.046150	-0.027793	-0.014517	-0.011852	-0.594287	-0.433618	0.143981	0.494927	0.595735	-0.499350	0.388326
35012	9.373037	1.992169	-2.103027	0.004373	0.046155	-0.011871	-0.594159	-0.434076	0.141543	0.495402	0.595478	-0.498842	0.388766
35013	9.402081	2.055156	-2.113365	0.007798	0.015177	-0.017304	-0.592302	-0.434739	0.142758	0.495546	0.595528	-0.498574	0.388850
35014	9.385410	1.989077	-2.060030	0.011560	0.033461	-0.015504	-0.593441	-0.434278	0.142515	0.495836	0.595479	-0.498091	0.389176
35015	9.419110	1.947437	-2.047069	0.002277	0.035662	-0.021030	-0.594563	-0.435783	0.141298	0.496277	0.595353	-0.497618	0.389410
35016	9.409973	2.029555	-2.017206	-0.004434	0.032420	0.002832	-0.592611	-0.435243	0.138480	0.496606	0.594968	-0.497490	0.389743
35017	9.405140	1.985710	-2.000402	0.003393	0.038669	0.021181	-0.594303	-0.434986	0.139645	0.496736	0.594410	-0.497479	0.390441
35018	9.448573	1.899935	-1.956691	0.003532	-0.005142	0.030423	-0.596159	-0.433927	0.139163	0.496379	0.594124	-0.497988	0.390683
35019	9.419678	1.948883	-1.974615	0.002646	0.008666	0.030401	-0.595175	-0.434044	0.138296	0.496147	0.593700	-0.498390	0.391108
35020	9.414758	1.985680	-2.003177	-0.007300	-0.000836	0.035906	-0.596049	-0.431622	0.139023	0.495918	0.593217	-0.499006	0.391347
35021	9.424396	1.907563	-1.970230	-0.014976	-0.011100	0.023052	-0.596901	-0.431724	0.138458	0.495756	0.592847	-0.499654	0.391287
35022	9.424361	1.919818	-1.979811	-0.015222	0.007048	0.012013	-0.596638	-0.430152	0.138554	0.495886	0.592461	-0.499969	0.391302
35023	9.426727	1.912561	-1.982362	-0.018655	0.018591	0.019328	-0.598213	-0.429349	0.137344	0.496094	0.591859	-0.500306	0.391520
35024	9.453515	1.858224	-1.923330	-0.029939	0.011912	0.008304	-0.597066	-0.430786	0.136960	0.496476	0.591326	-0.500644	0.391409
35025	9.429511	1.872866	-1.917506	-0.044941	0.003508	-0.004560	-0.596518	-0.430294	0.135568	0.497031	0.590818	-0.501053	0.390948
35026	9.477497	1.848497	-1.933952	-0.052212	0.001590	-0.002730	-0.598767	-0.431537	0.135229	0.497658	0.590254	-0.501536	0.390381
35027	9.460631	1.892516	-1.952359	-0.057697	0.005287	-0.002744	-0.599212	-0.430614	0.134157	0.498367	0.589585	-0.502047	0.389832
35028	9.439445	1.928379	-1.903022	-0.059839	-0.018107	-0.011884	-0.598505	-0.431423	0.132825	0.498956	0.589188	-0.502678	0.388864
35029	9.432219	1.984815	-1.945753	-0.047660	0.003532	-0.035713	-0.597672	-0.431951	0.132839	0.499787	0.588963	-0.502735	0.388064
35030	9.415434	1.940886	-1.916426	-0.013733	-0.005999	-0.031971	-0.596515	-0.433709	0.133142	0.500109	0.589134	-0.502648	0.387501
35031	9.450698	1.893392	-2.009845	-0.031309	-0.029541	-0.037477	-0.596930	-0.435218	0.131776	0.500427	0.589346	-0.502887	0.386457
35032	9.420330	2.043156	-1.949760	-0.020247	0.012765	-0.037503	-0.594924	-0.436723	0.132513	0.501057	0.589361	-0.502597	0.385994
35033	9.425296	2.008720	-1.916352	0.003051	-0.008421	-0.053943	-0.594239	-0.435143	0.132322	0.501311	0.589919	-0.502163	0.385377
35034	9.396768	2.032636	-1.876481	0.012560	-0.016695	-0.039231	-0.593946	-0.435735	0.132566	0.501271	0.590507	-0.501895	0.384877
35035	9.454088	1.996246	-1.907958	0.012742	-0.024375	-0.033739	-0.594342	-0.435957	0.133068	0.501098	0.591079	-0.501781	0.384372
35036	9.429688	2.038410	-1.964744	0.017988	-0.023845	-0.042906	-0.591334	-0.438344	0.133881	0.500949	0.591813	-0.501498	0.383806
35037	9.419945	2.028904	-1.974103	0.026175	-0.023761	-0.044729	-0.591741	-0.439239	0.134679	0.500707	0.592625	-0.501143	0.383331
35038	9.409947	2.044234	-2.026771	0.005496	-0.015253	-0.031939	-0.590301	-0.440600	0.135572	0.500708	0.593057	-0.500999	0.382851
35039	9.390944	2.102427	-2.016019	0.030992	-0.002117	-0.037409	-0.590304	-0.440054	0.136173	0.500570	0.593678	-0.500476	0.382753
35040	9.414747	2.005209	-2.012712	0.007490	-0.010063	-0.026442	-0.590011	-0.440114	0.137299	0.500557	0.594035	-0.500329	0.382409
35041	9.395338	2.093381	-2.066968	-0.009605	-0.004911	-0.050332	-0.589713	-0.441668	0.136633	0.500970	0.594401	-0.499991	0.381741
35042	9.366815	2.124605	-2.029465	0.020426	0.008087	-0.022767	-0.589159	-0.440414	0.137272	0.500956	0.594711	-0.499607	0.381778
35043	9.400548	2.092664	-2.016442	0.016744	0.016498	-0.024620	-0.588276	-0.442885	0.137534	0.501075	0.594920	-0.499158	0.381885
35044	9.390970	2.087747	-2.006454	0.013439	0.003665	-0.009928	-0.587155	-0.442444	0.136984	0.501002	0.595066	-0.499024	0.381928
35045	9.400403	2.083161	-2.030992	0.010010	-0.002389	-0.000748	-0.587688	-0.443952	0.138595	0.500829	0.595114	-0.499099	0.381982
35046	9.381117	2.112581	-2.044572	0.015599	0.000136	0.002929	-0.588255	-0.444605	0.137426	0.500597	0.595179	-0.499137	0.382134
35047	9.376209	2.085939	-2.044562	0.005590	0.000976	0.004738	-0.587973	-0.444336	0.137724	0.500469	0.595103	-0.499278	0.382237
35048	9.380799	2.113136	-2.085620	0.017318	0.012430	-0.002594	-0.588689	-0.443077	0.138660	0.500381	0.595148	-0.499113	0.382498
35049	9.371655	2.097704	-2.015328	0.026857	0.014283	0.012100	-0.588133	-0.442628	0.138116	0.500075	0.595110	-0.499045	0.383043
35050	9.376042	2.103305	-2.073429	0.025890	0.020900	0.009335	-0.588136	-0.442082	0.138717	0.499878	0.595056	-0.498872	0.383610
35051	9.380741	2.044946	-2.064323	0.032283	-0.014267	0.012148	-0.587870	-0.441321	0.137770	0.499222	0.595293	-0.499048	0.383868
35052	9.429851	2.121051	-1.978704	0.041217	0.039869	-0.000741	-0.588858	-0.441054	0.138505	0.499109	0.595345	-0.498449	0.384712
35053	9.402544	2.171419	-2.102962	-0.016591	0.082821	0.022933	-0.588444	-0.441264	0.136787	0.499920	0.594240	-0.498158	0.385743
35054	9.387896	2.435949	-1.929187	0.059349	0.057738	0.131442	-0.591307	-0.437972	0.138013	0.498746	0.593018	-0.498803	0.388300
35055	9.300071	2.145761	-1.944703	0.084439	0.038132	0.181003	-0.594742	-0.435026	0.137664	0.496688	0.591686	-0.500038	0.391371
35056	9.420711	1.988539	-1.858450	0.096195	0.003062	0.213201	-0.600481	-0.427828	0.139303	0.493879	0.590419	-0.501896	0.394448
35057	9.419838	1.760797	-1.874395	0.084946	-0.049001	0.206800	-0.602819	-0.420982	0.141171	0.490722	0.589493	-0.504273	0.396736
35058	9.497238	1.446870	-2.014606	0.092934	-0.046966	0.126026	-0.603701	-0.417319	0.142967	0.488122	0.589444	-0.505603	0.398318
35059	9.518213	1.257719	-2.026286	0.045088	-0.097363	0.015877	-0.606281	-0.413629	0.144782	0.486443	0.590422	-0.506515	0.397766
35060	9.488742	1.302796	-2.116680	-0.027456	-0.116276	-0.096181	-0.604541	-0.414696	0.148382	0.486324	0.591993	-0.506850	0.395140
35061	9.445379	1.527474	-2.210215	-0.061452	-0.121251	-0.134753	-0.600786	-0.419192	0.150898	0.486840	0.593637	-0.507058	0.391759
35062	9.401661	1.752772	-2.349627	-0.071215	-0.095808	-0.159563	-0.598468	-0.421932	0.153254	0.487932	0.595250	-0.506772	0.388307
35063	9.378432	1.892887	-2.297119	-0.080239	-0.075754	-0.155923	-0.595421	-0.428270	0.152544	0.489280	0.596557	-0.506417	0.385053
35064	9.369194	1.989815	-2.286479	-0.063246	-0.048530	-0.103617	-0.591988	-0.430671	0.153494	0.490313	0.597300	-0.506264	0.382782
35065	9.359778	2.033395	-2.276181	-0.046110	-0.016056	-0.046740	-0.590524	-0.433902	0.154411	0.491014	0.597373	-0.506358	0.381645
35066	9.352910	2.028231	-2.246862	-0.047743	-0.005497	-0.038471	-0.589542	-0.435927	0.152634	0.491796	0.597276	-0.506438	0.380682
35067	9.335933	2.050492	-2.270237	-0.028428	-0.015263	0.001037	-0.589554	-0.435857	0.151221	0.491929	0.597033	-0.506957	0.380199
35068	9.378696	1.943937	-2.303933	-0.006863	0.007411	0.052418	-0.589858	-0.432939	0.153391	0.491661	0.596319	-0.507683	0.380698
35069	9.360352	2.008295	-2.211037	-0.003562	-0.012211	0.041454	-0.591858	-0.432532	0.151594	0.491220	0.595888	-0.508464	0.380900
35070	9.379862	1.978483	-2.168482	0.018585	0.003968	0.046978	-0.592138	-0.431751	0.153346	0.490654	0.595502	-0.508966	0.381561
35071	9.379803	2.022489	-2.194763	0.015001	-0.024194	0.087396	-0.592999	-0.430735	0.153418	0.489522	0.594876	-0.510266	0.382257
35072	9.371384	2.092623	-2.358357	0.063376	0.040656	0.109381	-0.594864	-0.427296	0.153025	0.488319	0.594006	-0.510806	0.384420
35073	9.426617	2.132268	-2.089624	0.070004	-0.038151	0.195799	-0.596866	-0.424619	0.154770	0.485554	0.592914	-0.513092	0.386557
35074	9.493888	1.502192	-2.159052	0.044959	-0.005790	0.210288	-0.601468	-0.417998	0.156079	0.483303	0.591173	-0.515411	0.388952
35075	9.551631	1.350720	-2.106642	-0.067036	-0.041168	0.129368	-0.605226	-0.412957	0.154164	0.482625	0.589437	-0.517991	0.389001
35076	9.350972	1.380108	-2.202814	-0.089802	-0.090241	0.103667	-0.606938	-0.410987	0.155579	0.481913	0.588134	-0.520903	0.387967
35077	9.368761	1.565502	-2.472810	-0.146786	-0.094100	0.094413	-0.606688	-0.408404	0.155597	0.481880	0.586388	-0.524192	0.386217
35078	9.424166	1.480069	-2.458421	-0.154490	-0.022901	0.074128	-0.607435	-0.407851	0.154706	0.482846	0.584236	-0.526592	0.385005
35079	9.405905	1.563793	-2.362987	-0.188502	-0.024556	0.103439	-0.609871	-0.406570	0.152826	0.483943	0.581438	-0.529622	0.383706
35080	9.348388	1.563650	-2.322188	-0.224885	-0.019604	0.145557	-0.611629	-0.404069	0.149315	0.485196	0.577800	-0.533343	0.382462
35081	9.473851	1.542972	-2.293197	-0.228645	-0.006585	0.174917	-0.615091	-0.401903	0.144383	0.486377	0.573684	-0.537303	0.381614
35082	9.498012	1.293911	-2.179779	-0.261976	-0.038875	0.162025	-0.618835	-0.398410	0.141803	0.487689	0.569616	-0.541650	0.379883
35083	9.517467	1.371511	-2.189663	-0.311075	-0.076476	0.177605	-0.619025	-0.395866	0.139839	0.488998	0.565145	-0.546902	0.377346
35084	9.465924	1.158878	-2.220524	-0.327399	-0.061870	0.180254	-0.623754	-0.393457	0.136209	0.490615	0.560360	-0.552117	0.374781
35085	9.497620	1.221426	-2.199561	-0.352845	-0.045316	0.150834	-0.624816	-0.391163	0.130836	0.492878	0.555470	-0.557013	0.371835
35086	9.511232	1.261826	-2.325415	-0.335788	-0.077950	0.141749	-0.627135	-0.388149	0.128780	0.494639	0.551079	-0.561955	0.368578
35087	9.477278	1.401472	-2.412609	-0.301047	-0.063211	0.139971	-0.629467	-0.385325	0.124728	0.496158	0.546896	-0.566461	0.365861
35088	9.523118	1.337636	-2.378507	-0.295802	-0.066359	0.130812	-0.630479	-0.384387	0.123521	0.497639	0.542886	-0.570818	0.363038
35089	9.549724	1.144592	-2.284139	-0.189363	-0.010846	0.136413	-0.633785	-0.381509	0.121608	0.498530	0.539430	-0.573905	0.362100
35090	9.423761	1.156386	-2.373557	-0.256472	0.069421	0.012252	-0.634264	-0.380658	0.116139	0.501964	0.536154	-0.575309	0.359986
35091	9.327403	0.868530	-2.557827	-0.294454	0.165811	-0.121100	-0.632865	-0.383240	0.109729	0.507835	0.533296	-0.574587	0.357140
35092	9.394330	1.123345	-2.425814	-0.409314	0.280792	-0.253577	-0.631459	-0.390126	0.097238	0.517171	0.529948	-0.572032	0.352801
35093	9.355144	1.251551	-2.561198	-0.404350	0.216698	-0.197485	-0.629060	-0.397436	0.084287	0.525238	0.526385	-0.570668	0.348399
35094	9.422158	1.248353	-1.998489	-0.311865	0.287208	-0.165270	-0.626565	-0.400496	0.072593	0.532896	0.522901	-0.568177	0.346081
35095	9.415906	1.632741	-1.725209	-0.281974	0.288103	-0.104581	-0.624901	-0.405378	0.060226	0.539760	0.518983	-0.566090	0.344756
35096	9.674297	1.742826	-1.391149	-0.215403	0.312407	-0.113580	-0.623516	-0.411471	0.046227	0.546267	0.515700	-0.563124	0.344292
35097	9.610021	1.849229	-1.334910	-0.190135	0.261195	-0.120784	-0.622288	-0.413755	0.036719	0.551939	0.513078	-0.560456	0.343516
35098	9.540279	1.908015	-1.341580	-0.143528	0.225952	-0.118807	-0.620786	-0.414658	0.028288	0.556719	0.511191	-0.557837	0.342879
35099	9.601034	1.965230	-1.300000	-0.122645	0.131775	-0.114922	-0.619647	-0.419367	0.021322	0.560185	0.510104	-0.556160	0.341574
35100	9.564463	1.980864	-1.361334	-0.070324	0.138429	-0.074464	-0.615975	-0.422442	0.015425	0.562916	0.509121	-0.554444	0.341339
35101	9.574275	2.000004	-1.347083	-0.034813	0.090332	-0.041279	-0.614573	-0.423450	0.012089	0.564514	0.508477	-0.553371	0.341403
35102	9.535975	2.033977	-1.328521	-0.015682	0.077257	-0.008191	-0.617121	-0.425266	0.008882	0.565552	0.507788	-0.552640	0.341894
35103	9.604407	2.063233	-1.198146	0.019816	0.045949	0.021283	-0.615715	-0.423012	0.008132	0.565675	0.507373	-0.552326	0.342811
35104	9.552703	1.948444	-1.291167	0.043703	0.001249	0.028709	-0.617404	-0.424365	0.006930	0.565017	0.507467	-0.552422	0.343604
35105	9.554506	1.873877	-1.337615	0.044843	-0.045315	0.006750	-0.616407	-0.423624	0.009092	0.563975	0.508124	-0.552820	0.343704
35106	9.540080	1.893436	-1.341779	0.049016	-0.076844	-0.005120	-0.616248	-0.423458	0.011510	0.562629	0.509188	-0.553414	0.343380
35107	9.559205	1.888689	-1.359434	0.068622	-0.082197	-0.024340	-0.615929	-0.423275	0.016477	0.561144	0.510708	-0.553746	0.343014
35108	9.534278	1.812262	-1.433882	0.083653	-0.117856	-0.075658	-0.615064	-0.422718	0.019479	0.559469	0.513218	-0.553837	0.341859
35109	9.527616	1.630448	-1.613456	-0.019742	-0.159699	-0.140947	-0.613733	-0.426756	0.023494	0.558811	0.515561	-0.554442	0.338408
35110	9.521935	1.675890	-1.743387	-0.016231	-0.145969	-0.217118	-0.609965	-0.431452	0.027132	0.558790	0.518696	-0.554054	0.334265
35111	9.427033	2.259340	-1.798838	-0.115786	-0.146458	-0.173194	-0.607054	-0.437156	0.028163	0.559461	0.520215	-0.554803	0.329505
35112	9.296162	3.131222	-1.643326	-0.038244	-0.006839	-0.017156	-0.605321	-0.439511	0.028708	0.559864	0.519951	-0.555067	0.328792
35113	9.571413	3.060711	-1.233777	0.060467	0.045506	0.182129	-0.606231	-0.434889	0.028581	0.558503	0.518243	-0.556168	0.331927
35114	9.344978	1.871250	-1.030159	0.036097	-0.049555	0.232458	-0.609969	-0.429304	0.030242	0.555996	0.516312	-0.558999	0.334381
35115	9.496264	1.616760	-1.300769	-0.069970	-0.111312	0.100201	-0.613960	-0.426281	0.031462	0.554771	0.515081	-0.561852	0.333531
35116	9.512245	1.774289	-1.481505	-0.106585	-0.164448	0.036008	-0.614837	-0.423715	0.032198	0.553748	0.514508	-0.564874	0.331002
35117	9.549713	1.653967	-1.570650	-0.061363	-0.131848	0.012173	-0.615670	-0.422995	0.035369	0.552776	0.514480	-0.566981	0.329062
35118	9.522510	1.757813	-1.704226	0.039402	-0.136147	0.017889	-0.615497	-0.423315	0.038890	0.550674	0.515533	-0.568523	0.328277
35119	9.442105	1.857484	-1.859994	0.044268	-0.100001	0.060043	-0.615457	-0.423811	0.043109	0.548650	0.515911	-0.570071	0.328387
35120	9.470326	1.887763	-1.962305	0.009201	-0.086230	0.047115	-0.616875	-0.421648	0.046376	0.547226	0.515970	-0.571553	0.328094
35121	9.377027	1.909191	-1.883794	0.002379	-0.075128	0.030553	-0.617180	-0.418321	0.048996	0.546104	0.516061	-0.572796	0.327653
35122	9.463432	1.818935	-1.890030	0.017325	-0.015411	0.001128	-0.617442	-0.419240	0.050217	0.545707	0.516266	-0.572975	0.327677
35123	9.497046	1.784766	-1.891509	0.031894	-0.006944	-0.002526	-0.617441	-0.418981	0.050800	0.545275	0.516610	-0.572939	0.327917
35124	9.487857	1.784046	-1.833198	0.064607	0.011964	-0.012586	-0.616997	-0.420162	0.051288	0.544794	0.517306	-0.572369	0.328615
35125	9.461452	1.784056	-1.820132	0.055383	-0.007294	-0.013496	-0.616593	-0.417657	0.052859	0.544187	0.518031	-0.572067	0.329002
35126	9.497146	1.769955	-1.872285	0.061907	-0.016606	-0.042827	-0.617008	-0.418238	0.053110	0.543606	0.519228	-0.571514	0.329040
35127	9.506597	1.804363	-1.911063	0.049642	-0.030760	-0.020800	-0.614707	-0.419818	0.055256	0.542836	0.520125	-0.571429	0.329039
35128	9.442687	1.748469	-2.049139	0.040210	0.003283	-0.035582	-0.615106	-0.421287	0.056018	0.542656	0.520876	-0.570871	0.329119
35129	9.468105	1.775256	-1.890489	-0.016530	-0.053966	-0.030080	-0.614210	-0.423835	0.057834	0.542366	0.521313	-0.571379	0.328020
35130	9.472892	1.872839	-1.935927	0.012961	-0.023073	-0.024551	-0.615091	-0.421773	0.057121	0.542098	0.521810	-0.571405	0.327630
35131	9.462714	1.839705	-1.991320	-0.023669	-0.039533	-0.024605	-0.613666	-0.422123	0.057936	0.542010	0.522012	-0.571859	0.326658
35132	9.434082	1.810143	-1.942131	0.013226	-0.018102	-0.015402	-0.611950	-0.422519	0.059595	0.541732	0.522379	-0.571920	0.326426
35133	9.462532	1.830266	-2.010699	0.011833	-0.019066	0.001121	-0.612510	-0.422545	0.060307	0.541338	0.522536	-0.572190	0.326355
35134	9.452634	1.796642	-2.029872	0.020920	-0.007828	-0.002558	-0.612231	-0.422658	0.059589	0.541016	0.522768	-0.572227	0.326453
35135	9.414936	1.892976	-1.960199	0.030107	-0.004295	-0.000700	-0.612357	-0.423407	0.060252	0.540611	0.523047	-0.572200	0.326725
35136	9.429325	1.873483	-1.960864	0.049813	-0.018209	-0.015321	-0.614456	-0.424176	0.061924	0.539949	0.523806	-0.572025	0.326909
35137	9.424070	1.888912	-2.023371	0.094059	0.015185	-0.006113	-0.612203	-0.423486	0.061804	0.539132	0.524710	-0.571310	0.328057
35138	9.424119	1.903461	-2.023278	0.097627	0.018154	-0.009779	-0.612623	-0.423105	0.062965	0.538347	0.525679	-0.570487	0.329224
35139	9.447763	1.882132	-2.072612	0.077116	-0.001267	-0.022633	-0.613034	-0.422910	0.064966	0.537625	0.526695	-0.569884	0.329824
35140	9.471999	1.869523	-2.049445	0.108931	0.028526	0.001242	-0.612308	-0.424095	0.065451	0.536762	0.527590	-0.568985	0.331349
35141	9.418590	1.836445	-2.086312	0.092320	0.045576	-0.006177	-0.612575	-0.424181	0.067291	0.536299	0.528270	-0.567948	0.332789
35142	9.485587	1.666065	-2.075435	0.065541	0.027972	-0.049340	-0.613999	-0.423580	0.067200	0.536221	0.529274	-0.566805	0.333269
35143	9.548652	1.772219	-2.067440	0.055788	0.016377	-0.070413	-0.611419	-0.424474	0.069954	0.536234	0.530481	-0.565647	0.333298
35144	9.328876	2.092385	-1.955680	0.061597	0.005773	0.014040	-0.612522	-0.427283	0.068938	0.535519	0.530873	-0.565436	0.334177
35145	9.465389	1.975808	-2.014688	0.073009	-0.013677	0.031537	-0.612266	-0.424734	0.069662	0.534331	0.531313	-0.565560	0.335169
35146	9.476291	1.694803	-2.043499	0.074987	-0.020397	0.036094	-0.613969	-0.423351	0.071324	0.533031	0.531768	-0.565776	0.336152
35147	9.432503	1.708027	-2.102163	0.034205	0.000361	0.013950	-0.613686	-0.422026	0.073530	0.532527	0.531895	-0.565825	0.336668
35148	9.417492	1.631049	-2.140752	-0.053882	-0.044855	-0.026541	-0.614380	-0.422760	0.074057	0.532737	0.531853	-0.566496	0.335269
35149	9.418918	1.979774	-2.104714	-0.056758	-0.037264	-0.030169	-0.613253	-0.422879	0.073189	0.533067	0.531764	-0.567088	0.333882
35150	9.352856	1.877105	-2.189872	-0.067842	-0.038805	-0.034811	-0.612240	-0.423824	0.074537	0.533548	0.531623	-0.567698	0.332298
35151	9.408587	1.861540	-2.143747	-0.097195	-0.021869	-0.039472	-0.610373	-0.427871	0.071431	0.534539	0.531105	-0.568293	0.330512
35152	9.418399	1.880390	-2.110283	-0.106056	-0.049251	-0.027542	-0.610482	-0.428631	0.071060	0.535256	0.530535	-0.569343	0.328455
35153	9.408366	1.890903	-2.165397	-0.117011	-0.031669	-0.028511	-0.609777	-0.428757	0.070479	0.536266	0.529741	-0.570284	0.326450
35154	9.366324	2.044976	-2.058952	-0.078656	-0.028008	-0.030258	-0.609635	-0.429564	0.069293	0.536945	0.529351	-0.570892	0.324900
35155	9.365753	1.958170	-2.095730	-0.056341	-0.026992	-0.017386	-0.609359	-0.429527	0.068443	0.537292	0.529048	-0.571498	0.323751
35156	9.443055	2.049973	-2.110100	-0.032136	-0.011347	-0.002650	-0.609357	-0.430072	0.067842	0.537489	0.528732	-0.571916	0.323203
35157	9.486487	1.947126	-2.059253	0.004713	-0.011998	0.006593	-0.609351	-0.430373	0.068106	0.537208	0.528713	-0.572217	0.323168
35158	9.372763	1.910013	-2.122767	0.002010	0.000775	0.008401	-0.609518	-0.430046	0.068594	0.537110	0.528561	-0.572398	0.323259
35159	9.365813	1.841283	-2.057736	0.005108	0.012938	0.020305	-0.610101	-0.429537	0.067215	0.537021	0.528226	-0.572574	0.323641
35160	9.459398	1.882771	-2.126185	-0.000696	0.022950	0.007457	-0.610375	-0.429718	0.068056	0.537212	0.527912	-0.572525	0.323925
35161	9.452514	1.850512	-2.068165	-0.009134	0.025070	0.034042	-0.610266	-0.428203	0.066450	0.537323	0.527187	-0.572808	0.324422
35162	9.385200	1.836079	-2.041586	0.003669	0.023175	0.034053	-0.612394	-0.427870	0.066207	0.537298	0.526611	-0.573009	0.325042
35163	9.452372	1.836126	-2.080331	0.001077	0.018444	0.005625	-0.612259	-0.427435	0.066092	0.537409	0.526361	-0.572998	0.325283
35164	9.457270	1.899369	-2.097011	-0.001145	0.029507	-0.009985	-0.613418	-0.426201	0.064763	0.537794	0.526196	-0.572699	0.325441
35165	9.443347	1.918047	-2.035980	0.035684	0.028845	-0.000734	-0.612001	-0.426898	0.063856	0.537703	0.526324	-0.572282	0.326118
35166	9.452755	1.889114	-2.053429	0.035806	0.054517	0.001057	-0.613419	-0.426460	0.064180	0.537910	0.526268	-0.571586	0.327083
35167	9.477688	1.916749	-1.957560	0.000581	0.059335	-0.016441	-0.613141	-0.427500	0.061845	0.538642	0.525996	-0.570902	0.327511
35168	9.428998	1.966737	-2.042372	-0.019500	0.040762	-0.012785	-0.613715	-0.426911	0.061746	0.539364	0.525592	-0.570571	0.327549
35169	9.497005	2.087278	-2.024806	-0.055407	0.085088	-0.059687	-0.614290	-0.428047	0.058704	0.541261	0.525042	-0.569516	0.327137
35170	9.497786	2.163960	-1.956700	-0.064205	0.098384	-0.081732	-0.613001	-0.430413	0.056701	0.543556	0.524562	-0.568123	0.326525
35171	9.326481	2.312568	-1.736757	-0.065372	0.109926	-0.090934	-0.611483	-0.430746	0.051281	0.546046	0.524094	-0.566518	0.325909
35172	9.269896	2.422990	-1.622806	-0.086872	0.114861	-0.142359	-0.610880	-0.434958	0.049027	0.549150	0.523933	-0.564447	0.324543
35173	9.231997	2.622115	-1.622506	-0.121445	0.125569	-0.135078	-0.608204	-0.437984	0.042435	0.552693	0.523240	-0.562541	0.322953
35174	9.227576	2.645840	-1.581122	-0.157998	0.144085	-0.135175	-0.606800	-0.440070	0.037615	0.556801	0.522006	-0.560660	0.321159
35175	9.189061	2.553360	-1.536805	-0.230367	0.138751	-0.104133	-0.605397	-0.443478	0.030444	0.561417	0.519650	-0.559590	0.318801
35176	9.090071	2.476347	-1.528774	-0.274537	0.198304	-0.051129	-0.603452	-0.446490	0.020884	0.566754	0.515820	-0.558656	0.317212
35177	9.232711	2.167204	-1.338050	-0.381285	0.238579	-0.011042	-0.603526	-0.447653	0.009475	0.573400	0.510028	-0.558321	0.315217
35178	9.239863	2.020947	-1.286129	-0.500780	0.271297	0.032695	-0.604211	-0.446955	-0.004504	0.581198	0.502216	-0.558675	0.312842
35179	9.441793	1.782017	-0.937740	-0.585262	0.251492	0.091302	-0.603939	-0.444878	-0.020531	0.589265	0.492704	-0.560373	0.309826
35180	9.824531	1.907527	-0.733837	-0.619180	0.233007	0.126245	-0.606804	-0.442211	-0.038758	0.597098	0.482446	-0.562753	0.306641
35181	10.039344	2.167054	-0.488963	-0.621017	0.088891	0.073351	-0.609946	-0.439309	-0.055835	0.603597	0.473525	-0.566247	0.301345
35182	10.068429	2.461677	-0.591998	-0.502426	-0.060345	0.007808	-0.609508	-0.435648	-0.066096	0.607583	0.467588	-0.570195	0.295097
35183	9.719351	2.394600	-0.830596	-0.380669	-0.135176	0.052113	-0.610438	-0.431446	-0.069367	0.609283	0.463049	-0.574630	0.290103
35184	9.371230	2.203897	-0.893701	-0.298790	-0.142215	0.103557	-0.612152	-0.431323	-0.071326	0.609764	0.458955	-0.579149	0.286593
35185	9.574257	2.201395	-0.814351	-0.167033	-0.139118	0.138724	-0.615460	-0.428438	-0.073381	0.608890	0.455999	-0.583146	0.285059
35186	9.631871	1.881856	-0.707475	-0.018522	-0.135728	0.183015	-0.620715	-0.423591	-0.067926	0.606392	0.454325	-0.586677	0.285811
35187	9.646776	1.837069	-0.631027	0.047978	-0.115545	0.273951	-0.623894	-0.417045	-0.065501	0.603034	0.452227	-0.590360	0.288645
35188	9.471661	1.717413	-0.477910	0.057414	-0.109778	0.284000	-0.629048	-0.410634	-0.062641	0.599534	0.450104	-0.594022	0.291725
35189	9.588368	1.626288	-0.615724	-0.101539	-0.118795	0.258018	-0.634771	-0.403266	-0.058582	0.597540	0.446374	-0.598420	0.292558
35190	9.507304	1.474133	-0.439765	-0.072793	-0.055363	0.335012	-0.638993	-0.394804	-0.059712	0.595515	0.441726	-0.602591	0.295169
35191	9.536726	1.414507	-0.349464	-0.103117	-0.004963	0.324778	-0.646322	-0.385266	-0.058335	0.594469	0.436451	-0.606170	0.297784
35192	9.520782	1.476424	-0.256674	-0.110272	0.017502	0.225640	-0.650966	-0.377343	-0.060061	0.594253	0.432212	-0.608688	0.299258
35193	9.424677	1.508318	-0.233547	-0.108528	-0.000021	0.086184	-0.650569	-0.375860	-0.061106	0.594730	0.429705	-0.610116	0.299013
35194	9.874552	1.582036	-0.361006	-0.119957	0.018233	-0.001847	-0.653440	-0.373712	-0.062928	0.595954	0.428106	-0.610706	0.297661
35195	10.071174	2.138442	-0.722231	-0.034067	-0.008756	-0.139148	-0.653119	-0.377130	-0.063712	0.597043	0.429284	-0.609836	0.295559
35196	9.621826	2.119221	-0.860146	0.000056	-0.012178	-0.301593	-0.646941	-0.383349	-0.062035	0.598628	0.432942	-0.607489	0.291826
35197	9.771402	1.740889	-1.298172	-0.035962	0.029704	-0.321961	-0.642714	-0.392910	-0.061966	0.601248	0.436085	-0.604558	0.287819
35198	9.467150	1.875846	-1.435677	-0.009345	0.002788	-0.211806	-0.638531	-0.398749	-0.061522	0.602539	0.438432	-0.602832	0.285162
35199	9.697440	1.863837	-1.565144	-0.030301	0.012005	-0.209982	-0.636193	-0.405065	-0.062507	0.604209	0.440383	-0.601041	0.282390
35200	9.884299	2.247357	-1.869159	-0.008619	0.099182	-0.158599	-0.632461	-0.409422	-0.062816	0.606331	0.441542	-0.598596	0.281225
35201	9.499623	2.197330	-1.734322	0.117528	0.185565	-0.101690	-0.632271	-0.415020	-0.066002	0.608123	0.443016	-0.594825	0.283032
35202	9.642327	2.278322	-1.700482	0.083012	0.155469	-0.088817	-0.628697	-0.418344	-0.066812	0.609695	0.444124	-0.591774	0.284305
35203	9.829153	2.496725	-1.628748	0.033820	0.097466	-0.039191	-0.630395	-0.419914	-0.069445	0.610792	0.444351	-0.590104	0.285067
35204	9.549976	2.229798	-1.470284	0.101397	0.130653	-0.013522	-0.629812	-0.422017	-0.070716	0.611468	0.444925	-0.587910	0.287246
35205	9.241510	1.905190	-1.335256	0.134758	0.149970	-0.000759	-0.630635	-0.423221	-0.069366	0.612035	0.445637	-0.585366	0.290117
35206	9.534017	2.230767	-1.353735	0.109139	0.090751	0.006744	-0.630944	-0.422532	-0.071587	0.612039	0.446299	-0.583776	0.292284
35207	9.695145	2.091164	-1.336516	0.002202	-0.026698	0.021417	-0.631510	-0.422523	-0.071581	0.611568	0.446168	-0.584370	0.292284
35208	9.254837	2.180238	-1.597255	-0.103163	-0.069837	0.054223	-0.633213	-0.421938	-0.071245	0.611308	0.444614	-0.586405	0.291118
35209	9.061198	2.046525	-1.651273	-0.235860	-0.167503	0.061393	-0.635207	-0.419970	-0.069685	0.611032	0.441936	-0.590469	0.287538
35210	9.308340	2.213153	-1.548315	-0.309189	-0.172553	0.057674	-0.636357	-0.419051	-0.070467	0.611329	0.438405	-0.594935	0.283073
35211	9.351934	2.417342	-1.606587	-0.351385	-0.187034	0.055821	-0.638972	-0.415691	-0.073632	0.611791	0.434470	-0.599798	0.277833
35212	9.282175	2.686595	-1.394486	-0.333762	-0.172758	0.031094	-0.642672	-0.414712	-0.074811	0.612392	0.430873	-0.604128	0.272679
35213	9.234448	2.822704	-1.391814	-0.367882	-0.171892	-0.013005	-0.642572	-0.412480	-0.076373	0.613477	0.427454	-0.608217	0.266460
35214	9.196795	2.718958	-1.231657	-0.434838	-0.154656	-0.021442	-0.643029	-0.412552	-0.080624	0.615365	0.423099	-0.612328	0.259555
35215	9.224074	3.010783	-0.945741	-0.498801	-0.087917	-0.057395	-0.645615	-0.412017	-0.084817	0.618729	0.418124	-0.615573	0.251829
35216	9.892927	2.544458	-0.884421	-0.563687	-0.070291	-0.162999	-0.643677	-0.413392	-0.092574	0.623318	0.413391	-0.617979	0.242249
35217	9.650064	2.412888	-1.071854	-0.510749	0.016705	-0.142930	-0.641327	-0.416299	-0.104399	0.628368	0.408713	-0.619107	0.234123
35218	9.700070	1.583625	-1.108118	-0.635662	0.078954	-0.069078	-0.641005	-0.414909	-0.115226	0.634777	0.401084	-0.620578	0.225993
35219	9.739548	1.469544	-0.941250	-0.688391	0.170543	0.003156	-0.640306	-0.413520	-0.132009	0.642293	0.391496	-0.621575	0.218710
35220	9.684664	1.347719	-0.510027	-0.757832	0.150806	0.043407	-0.641092	-0.406912	-0.149159	0.649798	0.380421	-0.623319	0.210987
35221	9.941008	1.136993	-0.303589	-0.758891	0.081332	0.113280	-0.643573	-0.400293	-0.166009	0.655988	0.368717	-0.626345	0.203517
35222	9.980662	1.253631	-0.521710	-0.684658	-0.002707	0.161294	-0.646080	-0.389805	-0.179640	0.660250	0.357575	-0.630401	0.196987
35223	9.404688	1.572435	-0.662347	-0.578321	-0.090748	0.179915	-0.648964	-0.380516	-0.189234	0.662432	0.347932	-0.635222	0.191364
35224	9.576995	1.634269	-0.842307	-0.480595	-0.134837	0.143516	-0.652789	-0.371634	-0.193175	0.663447	0.340119	-0.639918	0.186179
35225	9.668298	1.663355	-0.889011	-0.434934	-0.123226	0.070204	-0.656007	-0.366188	-0.197621	0.664472	0.333814	-0.643743	0.180669
35226	9.616412	1.620293	-0.725511	-0.363487	-0.112983	0.141885	-0.659783	-0.359985	-0.199747	0.664872	0.327449	-0.647579	0.177100
35227	9.629271	1.616353	-0.619734	-0.410888	-0.137332	0.151012	-0.663869	-0.351490	-0.201585	0.665146	0.320410	-0.651949	0.172864
35228	9.559779	1.660067	-0.587863	-0.404020	-0.142140	0.169378	-0.665812	-0.346336	-0.206345	0.665228	0.313201	-0.656386	0.168920
35229	9.565521	1.712077	-0.491118	-0.409869	-0.110077	0.187680	-0.672166	-0.337923	-0.208733	0.665612	0.305541	-0.660508	0.165331
35230	9.416118	1.693625	-0.483235	-0.441049	-0.126015	0.255509	-0.675142	-0.327588	-0.210324	0.665719	0.296595	-0.665257	0.162122
35231	9.569352	1.682745	-0.295794	-0.393992	-0.100207	0.268444	-0.681857	-0.314327	-0.214672	0.665750	0.287979	-0.669547	0.159849
35232	9.653167	1.768433	-0.399822	-0.342143	-0.110781	0.258498	-0.686672	-0.304366	-0.216836	0.665349	0.280173	-0.673677	0.158029
35233	9.628946	1.656622	-0.368243	-0.325038	-0.104837	0.281438	-0.691345	-0.294013	-0.218268	0.664780	0.272266	-0.677756	0.156797
35234	9.605565	1.582370	-0.244661	-0.384017	-0.120380	0.266653	-0.695046	-0.283167	-0.221237	0.664332	0.263790	-0.682073	0.154451
35235	9.787759	1.572971	-0.362650	-0.434770	-0.170398	0.151055	-0.699569	-0.272735	-0.221390	0.663753	0.256355	-0.686534	0.149614
35236	9.421211	1.663842	-0.435309	-0.483580	-0.155229	0.206839	-0.705606	-0.265714	-0.221885	0.663396	0.247442	-0.691143	0.144912
35237	9.502999	1.453754	-0.364856	-0.498805	-0.154506	0.148986	-0.709743	-0.252536	-0.222436	0.663221	0.239090	-0.695410	0.139206
35238	9.561495	1.455706	-0.900864	-0.363318	-0.005857	0.136163	-0.711260	-0.245807	-0.224267	0.664488	0.231992	-0.697306	0.135648
35239	9.470792	1.454838	-0.788778	-0.281119	0.133286	0.082865	-0.711408	-0.239626	-0.232948	0.667374	0.226636	-0.696740	0.133420
35240	10.498059	1.104152	-0.858470	-0.370261	0.214455	0.057036	-0.710153	-0.233130	-0.242614	0.671853	0.220017	-0.695240	0.129797
35241	10.275435	1.298273	-0.749841	-0.301760	0.219713	0.088346	-0.709755	-0.226314	-0.252678	0.675946	0.214058	-0.693514	0.127729
35242	9.932224	1.331769	-0.896213	-0.248851	0.166565	0.018723	-0.711282	-0.222980	-0.261523	0.679226	0.209836	-0.692063	0.125180
35243	10.071451	1.092692	-0.864330	-0.102335	0.186300	0.020805	-0.709841	-0.218476	-0.268765	0.682121	0.207598	-0.689955	0.124801
35244	10.263761	1.238488	-0.986517	-0.127424	0.063397	-0.015688	-0.708617	-0.216478	-0.271770	0.683521	0.205774	-0.689429	0.123056
35245	9.950156	1.143742	-0.989900	-0.195274	0.058338	-0.021403	-0.709964	-0.214036	-0.277130	0.685102	0.203171	-0.689122	0.120278
35246	9.716854	1.076334	-0.904317	-0.146608	0.020486	0.023653	-0.707185	-0.210596	-0.277792	0.685877	0.200660	-0.689370	0.118647
35247	9.433419	1.213338	-0.844513	-0.178620	-0.018245	-0.005748	-0.710497	-0.207417	-0.279970	0.686260	0.198255	-0.690136	0.115994
35248	9.662744	1.240283	-0.804603	-0.282059	-0.045342	-0.039800	-0.710824	-0.205826	-0.282984	0.686789	0.194910	-0.691325	0.111358
35249	9.591397	1.404996	-0.752550	-0.353051	-0.116427	-0.017790	-0.711722	-0.201805	-0.282582	0.686472	0.190498	-0.693750	0.105725
35250	9.314108	1.681110	-0.580954	-0.478326	-0.148092	0.024215	-0.714062	-0.195216	-0.281297	0.686108	0.183777	-0.696930	0.098843
35251	9.355202	1.871519	-0.334865	-0.464177	-0.150850	0.007779	-0.717264	-0.188532	-0.281697	0.685561	0.177551	-0.700033	0.091843
35252	9.298017	2.061038	-0.331490	-0.494239	-0.230131	-0.082057	-0.720432	-0.183249	-0.279919	0.684158	0.172208	-0.703839	0.082962
35253	9.394627	2.303873	-0.405986	-0.538511	-0.225527	-0.094937	-0.720347	-0.177599	-0.277865	0.682854	0.166535	-0.707545	0.073182
35254	9.423228	2.392023	-0.483778	-0.553281	-0.236300	-0.098600	-0.723231	-0.171925	-0.275357	0.681402	0.160581	-0.711274	0.063202
35255	9.214310	2.592237	-0.474660	-0.551914	-0.220982	-0.047250	-0.725672	-0.166894	-0.271617	0.679958	0.154039	-0.714864	0.053825
35256	9.108785	2.518258	-0.688594	-0.568390	-0.168076	-0.053832	-0.727600	-0.158374	-0.268797	0.679271	0.147124	-0.717615	0.044437
35257	9.239521	2.374804	-0.549486	-0.644181	-0.142918	-0.086126	-0.729678	-0.151398	-0.269616	0.679056	0.139800	-0.719878	0.033385
35258	9.182021	2.559995	-0.584777	-0.652950	-0.073938	-0.146797	-0.731600	-0.144911	-0.269332	0.679809	0.132956	-0.720908	0.021774
35259	9.954139	1.561167	-0.653983	-0.572093	-0.034199	-0.212766	-0.731835	-0.139709	-0.272689	0.680813	0.128342	-0.721052	0.010309
35260	10.021576	1.203293	-1.127452	-0.452341	0.041639	-0.192526	-0.728734	-0.139284	-0.273542	0.682538	0.124815	-0.720112	0.001265
35261	10.800914	0.731257	-1.420554	-0.477759	0.048232	-0.051195	-0.728815	-0.134959	-0.276671	0.684316	0.119080	-0.719368	-0.006384
35262	10.704754	0.594954	-1.333303	-0.397817	0.151721	0.124011	-0.729424	-0.124437	-0.282808	0.687392	0.111735	-0.717570	-0.010054
35263	10.062497	0.224348	-1.029082	-0.413893	0.171156	0.135683	-0.729192	-0.113751	-0.289651	0.690680	0.104126	-0.715490	-0.013868
35264	9.861723	0.193639	-0.804375	-0.421041	0.080371	0.082552	-0.729488	-0.104608	-0.294177	0.692660	0.097010	-0.714468	-0.018593
35265	10.100856	0.451929	-0.840621	-0.393965	0.044062	0.073582	-0.729363	-0.094121	-0.296922	0.693962	0.090456	-0.713931	-0.023177
35266	9.637359	0.706120	-0.744332	-0.328191	-0.048730	0.081143	-0.730751	-0.085456	-0.297216	0.693837	0.084572	-0.714645	-0.026840
35267	9.525990	0.698061	-0.807854	-0.227807	-0.066561	0.004263	-0.733679	-0.078332	-0.297876	0.693159	0.081220	-0.715559	-0.030170
35268	10.004652	0.760284	-0.636938	-0.178970	-0.026489	-0.020359	-0.734839	-0.074691	-0.295511	0.693009	0.078863	-0.715839	-0.033076
35269	9.974717	0.848317	-0.495144	-0.053811	-0.030866	0.078086	-0.736170	-0.069551	-0.294326	0.692594	0.076852	-0.716472	-0.032800
35270	9.816432	0.913295	-0.735185	0.057295	0.032927	0.052477	-0.736327	-0.068927	-0.295277	0.692967	0.076769	-0.716191	-0.031215
35271	9.496260	0.849829	-0.356463	0.134545	0.001592	0.140695	-0.739492	-0.064326	-0.294250	0.692756	0.076466	-0.716587	-0.027295
35272	9.586765	0.741284	-0.447515	0.136007	-0.008617	0.126950	-0.740963	-0.059989	-0.294247	0.692444	0.076374	-0.717029	-0.023620
35273	9.500774	0.730815	-0.345330	0.155195	-0.083883	0.168381	-0.741846	-0.055254	-0.290825	0.690968	0.075889	-0.718636	-0.019123
35274	9.657433	0.777761	-0.672150	0.143339	-0.097933	0.205116	-0.742172	-0.049947	-0.287513	0.689366	0.074736	-0.720404	-0.014393
35275	9.813251	0.661681	-0.417856	0.172608	-0.120218	0.207067	-0.746454	-0.044084	-0.282570	0.687315	0.073896	-0.722533	-0.009142
35276	9.946695	0.560910	-0.568436	0.165494	-0.089074	0.210681	-0.749037	-0.039848	-0.280154	0.685765	0.072964	-0.724146	-0.004000
35277	9.400634	0.607034	-0.465585	0.193266	-0.067831	0.221603	-0.749397	-0.032082	-0.277114	0.684400	0.072179	-0.725523	0.001847
35278	9.425061	0.777697	-0.185183	0.103505	-0.071737	0.012269	-0.750987	-0.028278	-0.275018	0.683160	0.073265	-0.726577	0.003389
35279	9.607618	1.079857	-0.388115	0.058354	-0.062840	-0.103364	-0.752374	-0.028553	-0.271904	0.682074	0.075352	-0.727385	0.002837
35280	9.748768	1.130101	-0.231225	0.155758	-0.054431	-0.156362	-0.754964	-0.034933	-0.270012	0.681002	0.079597	-0.727937	0.002859
35281	9.546906	1.408615	-0.277417	0.200965	0.006715	-0.181146	-0.755575	-0.041070	-0.267840	0.680707	0.084767	-0.727627	0.003416
35282	9.428288	1.121913	-0.535728	0.288457	0.032348	-0.198532	-0.754785	-0.047145	-0.267378	0.680639	0.091402	-0.726878	0.004918
35283	9.265419	1.296270	-0.791794	0.383551	0.177125	-0.145373	-0.755707	-0.053506	-0.269326	0.682431	0.098522	-0.724225	0.008915
35284	10.013026	1.173545	-0.354355	0.401259	0.231287	-0.172794	-0.752969	-0.060752	-0.274908	0.684944	0.106268	-0.720691	0.012766
35285	9.857798	1.634936	-0.678885	0.395152	0.248839	-0.126922	-0.752088	-0.067069	-0.281264	0.687630	0.113257	-0.716964	0.017317
35286	9.691975	1.263918	-0.774140	0.364408	0.327861	-0.123540	-0.750671	-0.073212	-0.291298	0.691472	0.119726	-0.712088	0.021516
35287	9.652128	1.149376	-0.891758	0.377626	0.363997	-0.112593	-0.748711	-0.077644	-0.301231	0.695690	0.126204	-0.706681	0.026273
35288	9.787228	1.231756	-0.596747	0.294558	0.300994	-0.132788	-0.745016	-0.083776	-0.309303	0.699202	0.131840	-0.702051	0.029295
35289	11.136007	1.730677	-0.895153	0.151127	0.160127	-0.213217	-0.742447	-0.089926	-0.316657	0.701081	0.136674	-0.699263	0.028920
35290	10.491572	1.815102	-1.063744	0.026480	0.034503	-0.139988	-0.741263	-0.094763	-0.318105	0.701528	0.138832	-0.698451	0.027394
35291	9.497580	0.819332	-0.793924	-0.006734	0.088624	0.046669	-0.741902	-0.091671	-0.322298	0.702651	0.137859	-0.697479	0.028269
35292	9.486002	1.102200	-0.542846	-0.050739	0.011015	0.053183	-0.744790	-0.087305	-0.322422	0.702872	0.136254	-0.697570	0.028319
35293	9.774723	1.274102	-0.673300	-0.276446	-0.104924	-0.028648	-0.745840	-0.082422	-0.321964	0.702045	0.132640	-0.699265	0.023850
35294	9.453104	1.676584	-0.677972	-0.369260	-0.235212	-0.063494	-0.749118	-0.078116	-0.317837	0.699695	0.128310	-0.702616	0.017154
35295	9.496235	1.618168	-0.684797	-0.456595	-0.186451	0.018839	-0.753830	-0.073009	-0.314921	0.698069	0.121547	-0.705560	0.010584
35296	9.626472	1.831683	-0.760742	-0.469672	-0.171223	0.042709	-0.757859	-0.064582	-0.309536	0.696706	0.114281	-0.708183	0.004126
35297	9.357715	2.217663	-0.467972	-0.310620	-0.189954	0.008195	-0.761044	-0.056140	-0.304725	0.694559	0.109713	-0.711021	-0.000564
35298	9.328344	2.238853	-0.225182	-0.273658	-0.230654	-0.145816	-0.766004	-0.051762	-0.298593	0.691814	0.107834	-0.713944	-0.007005
35299	9.680844	2.006981	-0.660180	-0.343292	-0.181584	-0.191883	-0.767917	-0.052395	-0.290962	0.689761	0.105691	-0.716125	-0.014956
35300	9.782696	1.780748	-0.481883	-0.395915	-0.145827	-0.248942	-0.774385	-0.052534	-0.286091	0.688358	0.103602	-0.717520	-0.024383
35301	10.036278	1.218076	-0.792146	-0.223830	-0.029034	-0.191951	-0.775903	-0.054860	-0.285089	0.688155	0.103144	-0.717556	-0.030289
35302	9.498269	1.335200	-0.923441	-0.077330	-0.008488	-0.050495	-0.778863	-0.052887	-0.280402	0.688118	0.102656	-0.717581	-0.032125
35303	9.535288	1.108347	-1.025341	-0.157509	-0.080906	-0.067085	-0.782422	-0.051379	-0.280698	0.687078	0.101258	-0.718620	-0.035437
35304	10.107200	0.760744	-1.085229	-0.304428	0.033344	0.002249	-0.783733	-0.046890	-0.277995	0.688120	0.096924	-0.717996	-0.039725
35305	9.739113	0.743472	-0.689921	-0.151058	0.054832	0.127232	-0.786402	-0.040025	-0.282216	0.689138	0.092865	-0.717544	-0.039941
35306	9.433465	1.296864	-0.563768	-0.185557	-0.036778	0.011725	-0.788885	-0.033687	-0.281653	0.688917	0.089969	-0.717977	-0.042521
35307	9.702492	1.162314	-0.618186	-0.220350	-0.088854	-0.054290	-0.790612	-0.030303	-0.279724	0.687828	0.087417	-0.719091	-0.046472
35308	9.785554	1.362193	-0.557185	-0.131043	-0.074420	0.070706	-0.792478	-0.026529	-0.276919	0.687006	0.084389	-0.720168	-0.047521
35309	9.640512	1.251825	-0.569389	-0.093993	-0.110740	0.090972	-0.795500	-0.021938	-0.275752	0.685500	0.081441	-0.721931	-0.047670
35310	9.587603	1.408115	-0.621949	-0.088139	-0.050087	0.030339	-0.797213	-0.018897	-0.272711	0.684905	0.079608	-0.722637	-0.048615
35311	9.655643	1.313961	-0.509161	-0.082122	-0.017940	0.046819	-0.800375	-0.014576	-0.271843	0.684673	0.077533	-0.723054	-0.049033
35312	9.820140	1.079978	-0.328427	-0.063268	-0.056225	0.070777	-0.802114	-0.011389	-0.271769	0.683983	0.075449	-0.723925	-0.049073
35313	9.775949	1.225614	-0.494912	-0.089446	-0.062305	0.050558	-0.803143	-0.007292	-0.269943	0.683127	0.073153	-0.724933	-0.049591
35314	9.633812	1.168023	-0.465817	-0.083436	-0.013511	0.065133	-0.803604	-0.005079	-0.270934	0.683073	0.070917	-0.725182	-0.049936
35315	9.785028	0.816769	-0.394049	-0.162240	-0.036519	-0.008413	-0.805512	0.000800	-0.269981	0.682635	0.068478	-0.725665	-0.052248
35316	9.679853	1.001395	-0.362341	-0.252478	-0.048424	0.040987	-0.806063	-0.000611	-0.270347	0.682268	0.064247	-0.726162	-0.055423
35317	9.680762	0.880292	-0.194077	-0.241972	-0.045541	0.022637	-0.806862	0.006583	-0.270172	0.681824	0.060229	-0.726686	-0.058451
35318	9.661022	0.976359	-0.294165	-0.214200	-0.011177	0.031820	-0.807188	0.010028	-0.269953	0.681906	0.056693	-0.726671	-0.061148
35319	9.647484	1.138268	-0.244293	-0.134293	-0.045313	0.013705	-0.807260	0.014169	-0.272244	0.681318	0.054250	-0.727276	-0.062711
35320	9.756831	1.069374	-0.408257	-0.070702	-0.071754	-0.070538	-0.807550	0.014747	-0.272205	0.680217	0.054083	-0.728137	-0.064783
35321	9.844014	1.268004	-0.436793	-0.053995	-0.100164	-0.057562	-0.806101	0.013991	-0.269007	0.678655	0.053687	-0.729495	-0.066193
35322	9.992647	1.539025	-0.650737	0.088832	-0.060081	-0.056359	-0.807498	0.012845	-0.268640	0.677563	0.055497	-0.730416	-0.065731
35323	9.697454	1.613950	-0.837282	0.219880	-0.036723	-0.084644	-0.806999	0.007089	-0.268722	0.676583	0.059299	-0.731228	-0.063443
35324	9.162951	1.626700	-0.783392	0.238768	0.039116	-0.000425	-0.806238	0.002511	-0.269441	0.676820	0.062448	-0.731044	-0.059914
35325	9.469480	1.755375	-0.774692	0.232773	0.056043	-0.020561	-0.803842	0.000539	-0.273981	0.677238	0.065616	-0.730654	-0.056472
35326	9.654252	1.796883	-0.892447	0.280375	0.158686	-0.029764	-0.803432	-0.003508	-0.282457	0.679098	0.069888	-0.728820	-0.052574
35327	9.648602	2.059346	-1.110338	0.387952	0.215176	-0.117696	-0.801681	-0.010222	-0.286863	0.681456	0.076768	-0.726238	-0.047994
35328	9.661398	2.306735	-1.118866	0.307209	0.201474	-0.193029	-0.798379	-0.017995	-0.293616	0.683659	0.083811	-0.723521	-0.045859
35329	9.741507	2.349045	-1.061197	0.319766	0.257558	-0.207749	-0.795757	-0.028842	-0.301973	0.686536	0.091135	-0.720051	-0.043459
35330	9.565519	2.414521	-0.788480	0.259702	0.208021	-0.224323	-0.790605	-0.038293	-0.310267	0.688800	0.097971	-0.717047	-0.042426
35331	9.740263	2.439705	-0.949445	0.142437	0.183086	-0.263012	-0.787387	-0.051450	-0.318633	0.690803	0.103609	-0.714257	-0.043505
35332	9.601822	2.203555	-0.989287	0.155718	0.176980	-0.176796	-0.785620	-0.060654	-0.325037	0.692803	0.108303	-0.711628	-0.043361
35333	9.361277	2.204515	-0.934389	0.066947	0.165913	-0.142135	-0.781911	-0.066338	-0.330530	0.694771	0.111166	-0.709231	-0.043892
35334	9.194339	2.324613	-0.760691	-0.023370	0.180087	-0.098302	-0.780515	-0.068641	-0.336781	0.697246	0.112256	-0.706544	-0.045195
35335	9.266718	2.505116	-0.515836	-0.058322	0.143466	-0.100093	-0.778264	-0.072321	-0.344544	0.699182	0.112782	-0.704427	-0.046991
35336	9.242459	2.681859	-0.301210	-0.072485	0.155283	-0.081757	-0.774844	-0.075968	-0.347497	0.701412	0.112930	-0.702058	-0.048810
35337	9.436307	2.512766	-0.092163	-0.091286	0.143556	-0.100105	-0.771488	-0.076321	-0.353078	0.703404	0.113018	-0.699885	-0.051098
35338	9.475530	2.682059	-0.078033	-0.109523	0.098762	-0.057823	-0.768974	-0.076301	-0.357211	0.704934	0.112248	-0.698309	-0.053227
35339	9.461552	2.588638	0.023333	-0.097620	0.062591	-0.054087	-0.768578	-0.076004	-0.360455	0.705842	0.111540	-0.697354	-0.055162
35340	9.631851	2.840707	0.124891	-0.070542	0.086424	-0.068671	-0.766067	-0.075302	-0.363836	0.707089	0.111457	-0.695961	-0.056930
35341	9.756995	2.808395	0.117584	-0.040355	0.041722	-0.029980	-0.767909	-0.076726	-0.366459	0.707605	0.111224	-0.695402	-0.057799
35342	9.443998	2.654049	0.217659	0.003576	0.006318	-0.026259	-0.769485	-0.075787	-0.367518	0.707617	0.111505	-0.695319	-0.058116
35343	9.278194	2.734899	0.243711	-0.027232	0.033449	-0.017209	-0.768648	-0.075198	-0.368056	0.708008	0.111291	-0.694908	-0.058662
35344	9.378428	2.768275	0.414099	0.001118	0.035210	-0.017124	-0.766125	-0.074170	-0.369291	0.708437	0.111442	-0.694434	-0.058821
35345	9.494206	2.733111	0.443357	-0.000238	-0.005432	-0.029887	-0.767969	-0.074646	-0.370721	0.708224	0.111760	-0.694560	-0.059281
35346	9.550130	2.707455	0.518395	-0.024873	0.017431	0.004907	-0.770542	-0.072198	-0.369976	0.708489	0.111210	-0.694356	-0.059535
35347	9.190402	2.535577	0.504157	-0.119862	-0.004890	0.011989	-0.770153	-0.070134	-0.371126	0.708612	0.109263	-0.694406	-0.061076
35348	9.096929	2.300530	0.358773	-0.201985	0.061633	0.011658	-0.770533	-0.064514	-0.374171	0.709879	0.106158	-0.693367	-0.063602
35349	9.418965	2.472929	0.173934	-0.295895	0.129564	0.051834	-0.772348	-0.058488	-0.379161	0.712272	0.101327	-0.691338	-0.066732
35350	9.558194	2.065558	0.277186	-0.325504	0.204624	0.029600	-0.768825	-0.050725	-0.386077	0.715740	0.096393	-0.688088	-0.070417
35351	10.317884	1.370595	0.340865	-0.321475	0.193048	0.040692	-0.766734	-0.043634	-0.396423	0.718980	0.091386	-0.685024	-0.073883
35352	10.101957	1.911939	0.234109	-0.142274	0.096771	0.118311	-0.765453	-0.035963	-0.400772	0.720695	0.087706	-0.683691	-0.073972
35353	9.949643	2.091941	0.093631	-0.154242	-0.045983	0.026750	-0.765217	-0.033037	-0.401867	0.720293	0.084914	-0.684273	-0.075753
35354	9.860219	2.070405	-0.241340	-0.120315	-0.134875	0.003067	-0.768626	-0.030782	-0.399850	0.718613	0.082785	-0.686092	-0.077594
35355	9.750875	2.031296	-0.341374	-0.022917	-0.108319	0.016027	-0.770595	-0.029492	-0.396208	0.717086	0.081924	-0.687765	-0.077821
35356	9.643673	2.002394	-0.480070	0.121992	-0.019208	0.089541	-0.772127	-0.029076	-0.392483	0.716720	0.082268	-0.688429	-0.074896
35357	9.430322	2.113481	-0.693596	0.379440	0.089235	0.266009	-0.772436	-0.028386	-0.394704	0.717562	0.084028	-0.688282	-0.065665
35358	9.490368	1.387245	-0.101523	0.406441	0.147252	0.309924	-0.770524	-0.024426	-0.396883	0.719234	0.085644	-0.687242	-0.055373
35359	9.674454	1.247706	0.079094	0.388516	0.174288	0.320880	-0.766077	-0.021635	-0.402419	0.721144	0.086826	-0.685846	-0.045036
35360	9.469553	1.379234	0.324337	0.346002	0.173381	0.306101	-0.765880	-0.017948	-0.407292	0.723123	0.087633	-0.684214	-0.035573
35361	9.325394	1.338734	0.706288	0.255186	0.160326	0.126073	-0.762113	-0.016628	-0.411921	0.724816	0.089506	-0.682449	-0.029879
35362	9.698097	1.669201	0.462613	0.230533	0.149003	0.164711	-0.759466	-0.016425	-0.416894	0.726481	0.090551	-0.680769	-0.024078
35363	9.789686	1.786270	0.725660	0.261231	0.067754	0.089708	-0.756668	-0.015619	-0.419563	0.726840	0.092959	-0.680222	-0.019006
35364	9.843250	1.559861	0.582079	0.270185	0.019632	0.016366	-0.755653	-0.018705	-0.421466	0.726559	0.096534	-0.680122	-0.015058
35365	9.526905	1.632245	0.775547	0.235450	0.004706	0.019940	-0.753598	-0.023284	-0.419647	0.726052	0.099491	-0.680307	-0.011472
35366	9.575845	1.300652	0.701504	0.116238	-0.010846	0.008675	-0.756721	-0.023577	-0.421478	0.725633	0.100922	-0.680571	-0.009789
35367	9.875853	1.515265	0.454961	0.074063	-0.003975	0.005005	-0.755001	-0.024533	-0.420137	0.725320	0.101728	-0.680800	-0.008626
35368	9.850718	1.719690	0.235005	0.068489	-0.030639	0.005059	-0.755258	-0.025875	-0.419085	0.724722	0.102512	-0.681330	-0.007685
35369	9.571857	1.896113	0.246584	0.049534	-0.047743	-0.017005	-0.755218	-0.027966	-0.417516	0.723850	0.103275	-0.682145	-0.007282
35370	9.660207	1.887823	0.455793	0.068391	-0.055150	-0.063728	-0.756590	-0.030588	-0.416392	0.722905	0.104991	-0.682885	-0.007389
35371	9.721493	1.899527	0.274827	0.089732	-0.072289	-0.085671	-0.756237	-0.034194	-0.413362	0.721596	0.107289	-0.683909	-0.007502
35372	9.582941	1.834981	0.458338	0.088450	-0.055982	-0.066466	-0.755935	-0.034841	-0.411988	0.720587	0.109328	-0.684651	-0.007378
35373	9.476070	1.888426	0.327413	0.040695	-0.069332	-0.072062	-0.759517	-0.040402	-0.408901	0.719422	0.110749	-0.685641	-0.007975
35374	9.712440	1.703446	0.433313	0.018961	-0.029863	-0.068472	-0.758062	-0.042248	-0.406905	0.718918	0.111820	-0.685986	-0.008771
35375	9.557520	1.739906	0.328230	-0.009345	0.006906	-0.035585	-0.758048	-0.043927	-0.407861	0.718917	0.112036	-0.685944	-0.009363
35376	9.526343	1.647183	0.386764	-0.085875	-0.023213	-0.021026	-0.759994	-0.045565	-0.406103	0.718745	0.110949	-0.686278	-0.010901
35377	9.621301	1.757002	0.466057	-0.112302	0.003238	0.015625	-0.760887	-0.042499	-0.406752	0.718936	0.108982	-0.686372	-0.012180
35378	9.620206	1.710136	0.345016	-0.126869	0.024467	0.015551	-0.760364	-0.039734	-0.407576	0.719508	0.106811	-0.686085	-0.013653
35379	9.765016	1.801399	0.335364	-0.113657	0.034634	0.030289	-0.758863	-0.036908	-0.409964	0.720130	0.104634	-0.685747	-0.014676
35380	9.734788	1.720970	0.200700	-0.022347	0.032965	0.023105	-0.759026	-0.034122	-0.408087	0.720595	0.103865	-0.685377	-0.014589
35381	9.615968	1.670130	0.436704	-0.031503	-0.018708	-0.006220	-0.759641	-0.032232	-0.411222	0.720300	0.103358	-0.685752	-0.015125
35382	9.706341	1.769135	0.240727	-0.001283	-0.007712	-0.006149	-0.759346	-0.032838	-0.410696	0.720155	0.103281	-0.685914	-0.015256
35383	9.668378	1.504956	0.428836	0.019232	-0.027139	0.009475	-0.759611	-0.034138	-0.410492	0.719645	0.103286	-0.686455	-0.014886
35384	9.644021	1.627532	0.343587	0.029643	-0.025913	-0.011599	-0.759206	-0.032567	-0.410397	0.719184	0.103723	-0.686877	-0.014709
35385	9.611132	1.687266	0.427334	0.004184	0.021913	-0.009884	-0.758470	-0.033938	-0.409073	0.719377	0.103792	-0.686664	-0.014724
35386	9.600698	1.476528	0.414273	-0.032635	0.026301	-0.020094	-0.759328	-0.033611	-0.409611	0.719758	0.103466	-0.686298	-0.015415
35387	9.645216	1.788857	0.429137	-0.028013	0.049950	0.015725	-0.758767	-0.034784	-0.412241	0.720415	0.102727	-0.685719	-0.015445
35388	9.660033	1.678370	0.522069	0.003734	0.074778	-0.031979	-0.758084	-0.033456	-0.413156	0.721381	0.103101	-0.684641	-0.015711
35389	9.640145	1.791770	0.395529	-0.011346	0.038769	-0.044787	-0.756819	-0.033426	-0.414158	0.721833	0.103431	-0.684097	-0.016413
35390	9.741715	1.824565	0.428177	0.011868	0.023115	-0.030006	-0.753582	-0.033371	-0.416312	0.722074	0.103876	-0.683770	-0.016648
35391	9.713371	1.779867	0.520736	0.043280	0.013268	-0.051962	-0.755821	-0.035610	-0.416856	0.722064	0.105091	-0.683592	-0.016764
35392	9.630822	1.835187	0.417900	0.054827	-0.010284	-0.028057	-0.756636	-0.037927	-0.416284	0.721758	0.106118	-0.683764	-0.016453
35393	9.601812	1.613604	0.499669	0.063742	-0.017146	-0.037245	-0.757191	-0.038376	-0.415740	0.721295	0.107417	-0.684058	-0.016142
35394	9.635393	1.772174	0.412487	0.040291	-0.012300	-0.024421	-0.755899	-0.039570	-0.415261	0.720991	0.108181	-0.684261	-0.015985
35395	9.621245	1.718073	0.475468	0.013500	-0.004440	-0.000639	-0.756438	-0.040778	-0.413914	0.720823	0.108258	-0.684430	-0.015806
35396	9.633317	1.849656	0.422732	0.019294	0.006866	0.010388	-0.756736	-0.040159	-0.414723	0.720838	0.108250	-0.684425	-0.015392
35397	9.655231	1.829592	0.460430	0.017738	0.018295	0.019545	-0.757033	-0.039805	-0.415973	0.720982	0.108123	-0.684306	-0.014820
35398	9.630506	1.835742	0.376851	0.047168	0.038247	0.023234	-0.756336	-0.038424	-0.415043	0.721369	0.108348	-0.683884	-0.013775
35399	9.693685	1.678279	0.511148	0.070042	0.018044	-0.009730	-0.756890	-0.039548	-0.415392	0.721389	0.109377	-0.683716	-0.012912
35400	9.616360	1.815785	0.425561	0.071007	-0.009682	-0.039043	-0.756880	-0.040940	-0.416329	0.721049	0.110782	-0.683855	-0.012546
35401	9.631028	1.722631	0.492040	0.077399	-0.002460	-0.006020	-0.757114	-0.043212	-0.413918	0.720773	0.111862	-0.683987	-0.011575
35402	9.654903	1.742362	0.455043	0.098385	0.016346	-0.044540	-0.752962	-0.046082	-0.412438	0.720725	0.113744	-0.683740	-0.010853
35403	9.616155	1.816144	0.399000	0.073444	0.002124	-0.051904	-0.754192	-0.048843	-0.411465	0.720508	0.115397	-0.683696	-0.010590
35404	9.630227	1.611838	0.435790	0.043474	0.007756	-0.114397	-0.753858	-0.052603	-0.411137	0.720447	0.117436	-0.683395	-0.011649
35405	9.612096	1.936799	0.445834	0.034598	0.013113	-0.033625	-0.753264	-0.054899	-0.411428	0.720475	0.118279	-0.683221	-0.011626
35406	9.701270	1.853214	0.483018	0.071795	0.016312	-0.011529	-0.753245	-0.056340	-0.411377	0.720484	0.119321	-0.683043	-0.010796
35407	9.582323	1.840940	0.376272	0.089410	-0.015534	-0.034415	-0.753225	-0.058320	-0.412068	0.719990	0.120958	-0.683287	-0.010105
35408	9.643105	1.827377	0.451207	0.098392	0.005188	-0.042675	-0.753194	-0.059830	-0.410604	0.719773	0.122800	-0.683197	-0.009391
35409	9.625032	1.858870	0.283001	0.078025	0.003965	-0.051893	-0.753716	-0.062336	-0.409197	0.719566	0.124514	-0.683109	-0.009059
35410	9.587029	1.858177	0.354468	0.049135	-0.013517	-0.035411	-0.754517	-0.065526	-0.408398	0.719213	0.125547	-0.683294	-0.008957
35411	9.602137	2.003281	0.376589	0.091037	0.021487	0.024285	-0.753233	-0.066938	-0.409349	0.719224	0.126412	-0.683143	-0.007309
35412	9.630523	1.947906	0.331687	0.051451	0.021984	0.048977	-0.753378	-0.066117	-0.408446	0.719361	0.126328	-0.683027	-0.005875
35413	9.639749	1.802220	0.340054	0.000660	-0.033954	0.001232	-0.751141	-0.064532	-0.409218	0.718839	0.126200	-0.683600	-0.005933
35414	9.660434	2.028890	0.425302	0.012314	-0.039308	0.028835	-0.753811	-0.064467	-0.406779	0.718233	0.125817	-0.684311	-0.005482
35415	9.547970	1.883723	0.278798	0.032071	-0.044028	0.014147	-0.755506	-0.062730	-0.403537	0.717495	0.125967	-0.685061	-0.004955
35416	9.673980	1.908432	0.358791	0.001248	-0.044573	0.025133	-0.757739	-0.065004	-0.403374	0.716844	0.125475	-0.685834	-0.004722
35417	9.594398	2.074955	0.280724	-0.018629	-0.074053	0.072863	-0.756650	-0.061048	-0.402287	0.715825	0.124097	-0.687151	-0.004132
35418	9.446345	1.902241	0.217500	0.020518	-0.059380	-0.006059	-0.758912	-0.059562	-0.399621	0.714917	0.124297	-0.688060	-0.004128
35419	9.630134	1.943709	0.283363	0.056202	-0.057843	0.028925	-0.759867	-0.060553	-0.396698	0.713928	0.124600	-0.689037	-0.003104
35420	9.634933	1.724199	0.373543	0.098231	-0.052235	0.025295	-0.760710	-0.060575	-0.395983	0.712923	0.125480	-0.689923	-0.001562
35421	9.637590	1.627946	0.136094	0.025014	-0.092613	0.027029	-0.761838	-0.058718	-0.392455	0.711531	0.125355	-0.691382	-0.001077
35422	9.647871	1.809683	0.141725	0.028347	-0.067867	0.013265	-0.763516	-0.058279	-0.389152	0.710480	0.125396	-0.692455	-0.000716
35423	9.810686	1.566447	0.109895	0.030238	-0.047301	-0.022555	-0.765039	-0.060046	-0.387831	0.709699	0.126026	-0.693141	-0.000744
35424	9.599715	1.761175	0.167365	0.048686	-0.053590	0.019687	-0.765589	-0.059862	-0.385547	0.708792	0.126268	-0.694025	0.000029
35425	9.651821	1.718485	0.068517	0.048275	-0.030384	0.001299	-0.766691	-0.061880	-0.385096	0.708200	0.126821	-0.694528	0.000634
35426	9.676230	1.825087	0.063468	0.050142	-0.028652	0.003158	-0.767814	-0.061387	-0.383070	0.707634	0.127309	-0.695015	0.001252
35427	9.690033	1.674911	0.042648	0.058214	-0.028465	0.030678	-0.768383	-0.060560	-0.382163	0.707042	0.127592	-0.695562	0.002417
35428	9.667991	1.690320	-0.009569	0.032652	-0.045178	0.034321	-0.768226	-0.059855	-0.379002	0.706287	0.127397	-0.696361	0.003188
35429	9.670630	1.787463	-0.021112	0.054813	-0.036471	0.041708	-0.769353	-0.059599	-0.377984	0.705590	0.127477	-0.697046	0.004442
35430	9.584641	1.755040	0.090592	0.038544	-0.051725	0.050855	-0.770191	-0.059383	-0.376262	0.704724	0.127135	-0.697976	0.005510
35431	9.657544	1.672290	-0.105917	0.019737	-0.046298	-0.039116	-0.770905	-0.058008	-0.374752	0.703986	0.127850	-0.698593	0.005110
35432	9.587908	1.706501	-0.088597	-0.025599	-0.036004	-0.024549	-0.770451	-0.058987	-0.372550	0.703510	0.127644	-0.699116	0.004249
35433	9.689146	1.678903	-0.073238	-0.042546	-0.016324	-0.044782	-0.772416	-0.059579	-0.371576	0.703349	0.127557	-0.699300	0.002976
35434	9.656280	1.841035	-0.029888	-0.022923	-0.019442	0.006666	-0.772413	-0.059198	-0.370560	0.703094	0.126951	-0.699668	0.002635
35435	9.593661	1.773125	0.003413	-0.040156	-0.036186	-0.020892	-0.773551	-0.058614	-0.370371	0.702648	0.126569	-0.700188	0.001677
35436	9.714585	1.903214	0.004570	-0.045065	-0.030089	0.001159	-0.772429	-0.057641	-0.370038	0.702299	0.125713	-0.700693	0.000906
35437	9.677777	1.870481	-0.066733	-0.009882	-0.041301	0.017746	-0.774125	-0.056832	-0.368412	0.701706	0.125221	-0.701376	0.000895
35438	9.666361	1.991412	-0.036531	0.010696	-0.047059	0.036166	-0.774413	-0.056131	-0.367940	0.700976	0.124644	-0.702207	0.001341
35439	9.544515	1.640987	-0.063245	0.120069	-0.020429	0.016064	-0.774109	-0.055463	-0.364075	0.700352	0.126001	-0.702582	0.003179
35440	9.610319	1.506841	-0.221175	-0.032642	-0.066136	-0.012619	-0.775529	-0.054875	-0.363883	0.699463	0.125484	-0.703562	0.002263
35441	9.692661	1.620175	-0.216269	-0.054471	-0.010816	-0.012713	-0.776672	-0.054400	-0.364409	0.699411	0.124793	-0.703739	0.001276
35442	9.736506	1.680022	-0.181286	-0.046353	-0.026551	0.019464	-0.777803	-0.053722	-0.363222	0.699111	0.123640	-0.704242	0.000726
35443	9.674414	1.657532	-0.099398	-0.025862	-0.016347	0.032319	-0.776981	-0.051584	-0.363096	0.698910	0.122711	-0.704604	0.000760
35444	9.688454	1.628894	-0.141174	-0.018775	-0.033418	0.025017	-0.777984	-0.049897	-0.361989	0.698442	0.121846	-0.705217	0.000641
35445	9.748554	1.579936	-0.138909	-0.065143	-0.052216	0.002939	-0.778809	-0.050692	-0.360188	0.697832	0.120777	-0.706005	-0.000372
35446	9.711840	1.620211	-0.229064	-0.029567	-0.039332	0.032347	-0.779945	-0.049324	-0.358391	0.697306	0.119664	-0.706714	-0.000547
35447	9.741773	1.657253	-0.113996	-0.031434	-0.048538	0.032374	-0.781109	-0.046324	-0.357625	0.696666	0.118647	-0.707516	-0.000662
35448	9.586544	1.860107	-0.329098	0.021802	-0.031538	0.037949	-0.781394	-0.044983	-0.355554	0.696126	0.118128	-0.708134	-0.000056
35449	9.673316	1.727746	-0.270402	0.036768	0.003842	0.046179	-0.782252	-0.044383	-0.355792	0.696063	0.117875	-0.708238	0.001102
35450	9.633300	1.691551	-0.443060	0.027846	0.003616	0.019532	-0.782255	-0.043305	-0.354307	0.696006	0.117698	-0.708322	0.001618
35451	9.701029	1.549160	-0.349900	0.027110	0.019920	0.024086	-0.782276	-0.043180	-0.356850	0.696189	0.117624	-0.708152	0.002368
35452	9.715543	1.466032	-0.307505	-0.018648	0.001586	0.024935	-0.783132	-0.042062	-0.355922	0.696212	0.116733	-0.708277	0.002306
35453	9.624403	1.519588	-0.274761	-0.068396	0.004317	0.011977	-0.783310	-0.040119	-0.357357	0.696398	0.115496	-0.708300	0.001503
35454	9.546963	1.369490	-0.253519	-0.175030	-0.042851	-0.072615	-0.783570	-0.040247	-0.354670	0.696149	0.113808	-0.708816	-0.002237
35455	9.585608	1.388571	-0.250009	-0.215937	-0.031070	-0.098394	-0.783881	-0.037689	-0.353940	0.696155	0.112068	-0.709058	-0.006740
35456	9.642925	1.418335	-0.329255	-0.234597	-0.040361	-0.111246	-0.785575	-0.037951	-0.353940	0.696039	0.110083	-0.709416	-0.011864
35457	9.624649	1.604524	-0.279047	-0.302191	-0.074319	-0.171855	-0.784700	-0.039180	-0.352608	0.695560	0.108161	-0.710034	-0.018701
35458	9.585059	1.628559	-0.422342	-0.287946	-0.056573	-0.223249	-0.786352	-0.041683	-0.350907	0.695230	0.107035	-0.710292	-0.026152
35459	9.701146	1.905052	-0.485270	-0.301251	-0.031597	-0.208564	-0.786178	-0.042670	-0.348420	0.695262	0.105656	-0.710164	-0.033391
35460	9.706609	1.811211	-0.362893	-0.224058	0.035506	-0.133290	-0.786289	-0.045508	-0.349164	0.696094	0.104208	-0.709305	-0.038466
35461	9.657784	1.969430	-0.200610	-0.201441	0.004212	-0.103813	-0.785285	-0.047461	-0.350713	0.696453	0.102741	-0.708922	-0.042750
35462	9.658277	2.010033	-0.154469	-0.222170	0.003332	-0.057047	-0.785572	-0.047034	-0.350541	0.696853	0.100212	-0.708635	-0.046800
35463	9.649072	2.133732	-0.150903	-0.228469	-0.045298	-0.012919	-0.784616	-0.044324	-0.350381	0.696617	0.097032	-0.709069	-0.050301
35464	9.675388	2.089976	-0.157003	-0.231727	-0.055644	0.037556	-0.786630	-0.040908	-0.349014	0.696257	0.092938	-0.709751	-0.053311
35465	9.714140	2.084482	-0.129502	-0.206151	-0.074357	0.072512	-0.787092	-0.036698	-0.346762	0.695626	0.088825	-0.710739	-0.055360
35466	9.715726	1.978587	-0.190640	-0.210741	-0.109660	0.109243	-0.791264	-0.030914	-0.346076	0.694499	0.083917	-0.712291	-0.057193
35467	9.717548	1.886916	-0.227539	-0.168344	-0.089152	0.118453	-0.792884	-0.023608	-0.342060	0.693612	0.079651	-0.713571	-0.058087
35468	9.708114	1.930529	-0.219655	-0.131096	-0.134278	0.147966	-0.792792	-0.018007	-0.339017	0.692012	0.075242	-0.715583	-0.058300
35469	9.609862	1.866857	-0.122190	-0.052691	-0.165404	0.140799	-0.795511	-0.011806	-0.332651	0.689857	0.072168	-0.718053	-0.057348
35470	9.678752	1.777854	-0.212306	-0.003788	-0.188429	0.123495	-0.799349	-0.007656	-0.328103	0.687228	0.069718	-0.720899	-0.056230
35471	9.585711	1.700587	-0.368755	0.053037	-0.185081	0.126315	-0.801879	-0.004790	-0.321239	0.684600	0.068280	-0.723704	-0.053980
35472	9.632638	1.543927	-0.465738	0.016882	-0.179902	0.072080	-0.802137	-0.002273	-0.313852	0.681981	0.066839	-0.726358	-0.053276
35473	9.534661	1.554706	-0.674570	0.054938	-0.145606	0.019771	-0.805941	-0.000581	-0.309033	0.679789	0.067003	-0.728459	-0.052391
35474	9.613924	1.500935	-0.685132	0.054890	-0.164694	-0.015058	-0.809170	-0.000017	-0.304857	0.677229	0.067325	-0.730815	-0.052330
35475	9.659190	1.540542	-0.768695	0.026707	-0.130519	-0.046351	-0.809945	-0.002297	-0.299182	0.675212	0.068079	-0.732580	-0.052726
35476	9.554015	1.539802	-0.658482	0.077402	-0.128581	-0.066462	-0.810715	-0.005934	-0.295151	0.673088	0.069577	-0.734380	-0.052897
35477	9.632129	1.658775	-0.890104	0.003390	-0.073897	-0.068499	-0.812934	-0.007358	-0.291818	0.671904	0.070399	-0.735316	-0.053853
35478	9.589025	1.663484	-0.857059	0.037006	-0.088302	-0.075759	-0.812432	-0.011007	-0.287942	0.670406	0.071514	-0.736512	-0.054698
35479	9.624846	1.749162	-0.935138	0.047870	-0.054740	-0.083112	-0.812956	-0.013636	-0.286968	0.669419	0.073169	-0.737212	-0.055167
35480	9.465780	1.801552	-0.960249	0.073189	-0.072712	-0.092237	-0.814020	-0.016408	-0.282881	0.668069	0.074987	-0.738212	-0.055711
35481	9.600592	1.817902	-0.984509	0.030985	-0.063025	-0.097809	-0.813072	-0.022583	-0.280442	0.666960	0.076628	-0.738975	-0.056641
35482	9.581189	1.818257	-1.000689	0.062495	-0.039026	-0.084944	-0.815037	-0.023973	-0.280794	0.666124	0.078238	-0.739519	-0.057185
