# Supplementary material for: Identification of Haptic Based Guiding Using Hard Reins
Source: PLoS One. 2015 Jul 22;10(7):e0132020. doi: 10.1371/journal.pone.0132020 (PMC4511788; doi:10.1371/journal.pone.0132020)
Supplement: S9 File — (ZIP) [file pone.0132020.s009.zip › Exp2_MotionData2/Subject10/path2/T8/gh8.txt]

// Start Time: 0
// Sample rate: 25.0Hz
// Scenario: 4.9
// Firmware Version: 2.6.1
Counter	Acc_X	Acc_Y	Acc_Z	Gyr_X	Gyr_Y	Gyr_Z	Mag_X	Mag_Y	Mag_Z	Quat_w	Quat_x	Quat_y	Quat_z
34956	1.183912	-9.677772	0.700051	-0.011118	0.003152	-0.012047	-0.242598	0.881473	0.205149	0.349412	-0.394581	0.553348	-0.644998
34957	1.270813	-9.701839	0.647709	-0.005864	-0.009616	-0.010150	-0.242334	0.880657	0.205932	0.349422	-0.394916	0.553213	-0.644904
34958	1.299364	-9.622490	0.615479	-0.035856	0.003196	0.006288	-0.241675	0.880927	0.206319	0.349288	-0.395096	0.553662	-0.644481
34959	1.309477	-9.721077	0.628595	-0.027001	-0.000460	0.002652	-0.242998	0.879856	0.206984	0.349189	-0.395323	0.553964	-0.644136
34960	1.314146	-9.692504	0.537813	-0.025336	0.014177	0.004483	-0.243006	0.879327	0.208816	0.348983	-0.395300	0.554346	-0.643933
34961	1.173782	-9.582133	0.528448	-0.029035	0.026975	0.014586	-0.243010	0.879743	0.209340	0.348713	-0.395059	0.554964	-0.643694
34962	1.140478	-9.670673	0.690142	-0.025324	0.023280	0.004460	-0.240096	0.880112	0.208531	0.348420	-0.394930	0.555400	-0.643556
34963	1.121569	-9.750052	0.708058	-0.028876	0.030606	0.013662	-0.241949	0.878776	0.209592	0.348103	-0.394648	0.556034	-0.643353
34964	1.097495	-9.757287	0.717334	0.016691	0.021503	0.010215	-0.242086	0.880688	0.209202	0.348219	-0.394172	0.555972	-0.643636
34965	1.063562	-9.718790	0.736763	-0.014835	0.019634	0.010055	-0.243409	0.880429	0.209212	0.348094	-0.393968	0.556321	-0.643527
34966	1.174734	-9.773851	0.753833	-0.025246	0.014144	0.006326	-0.241681	0.879039	0.208805	0.347915	-0.393924	0.556715	-0.643310
34967	1.160422	-9.807658	0.726818	0.005544	0.012312	-0.008280	-0.241426	0.880141	0.209982	0.347798	-0.393874	0.556604	-0.643500
34968	1.184244	-9.744900	0.771133	0.007982	0.026979	0.007396	-0.241156	0.881619	0.207755	0.347760	-0.393430	0.556661	-0.643742
34969	1.206103	-9.778535	0.773266	-0.012971	0.008677	0.006398	-0.240102	0.881616	0.208663	0.347728	-0.393390	0.556875	-0.643599
34970	1.208278	-9.730561	0.728346	-0.015556	-0.000479	-0.000986	-0.240101	0.880530	0.209317	0.347704	-0.393557	0.556978	-0.643421
34971	1.176288	-9.596056	0.677119	0.009615	-0.009557	0.012069	-0.240622	0.880654	0.207488	0.348125	-0.393532	0.556815	-0.643349
34972	1.169786	-9.750021	0.689303	0.016643	-0.002228	0.017637	-0.240884	0.881466	0.206444	0.348591	-0.393271	0.556652	-0.643398
34973	1.189235	-9.783636	0.698615	-0.011172	-0.007783	0.000895	-0.240882	0.880105	0.206967	0.348686	-0.393491	0.556680	-0.643188
34974	1.063553	-9.718962	0.686346	0.011512	-0.007770	0.002848	-0.239558	0.880360	0.206694	0.349003	-0.393519	0.556415	-0.643228
34975	1.116754	-9.749939	0.744025	0.030875	-0.005934	-0.003514	-0.239829	0.881461	0.207090	0.349354	-0.393468	0.555881	-0.643530
34976	1.155359	-9.757170	0.717876	0.013420	-0.011441	-0.008206	-0.241413	0.880657	0.206971	0.349575	-0.393644	0.555485	-0.643644
34977	1.135971	-9.738123	0.669948	-0.014745	0.001352	0.002705	-0.241676	0.882014	0.205665	0.349568	-0.393748	0.555638	-0.643452
34978	1.164666	-9.687501	0.680529	0.011527	0.003204	-0.000858	-0.240619	0.881734	0.206180	0.349713	-0.393673	0.555422	-0.643606
34979	1.140348	-9.644303	0.661702	0.019508	0.008657	-0.015595	-0.238890	0.881698	0.204595	0.349658	-0.393647	0.555043	-0.643979
34980	1.157715	-9.759710	0.674754	0.018361	0.005007	0.001063	-0.240423	0.882058	0.205464	0.349866	-0.393484	0.554763	-0.644207
34981	1.130883	-9.692241	0.718662	0.023704	0.006804	-0.010915	-0.240154	0.881639	0.204938	0.349926	-0.393399	0.554354	-0.644577
34982	1.145509	-9.725883	0.723128	0.019252	0.004999	-0.000781	-0.241738	0.882191	0.203642	0.350105	-0.393240	0.554056	-0.644834
34983	1.140957	-9.783708	0.703069	0.019295	0.004994	-0.002624	-0.239097	0.883124	0.204275	0.350259	-0.393117	0.553758	-0.645081
34984	1.155401	-9.778850	0.708073	-0.000714	0.001287	-0.014717	-0.241486	0.885063	0.204034	0.350158	-0.393313	0.553571	-0.645177
34985	1.155345	-9.769422	0.650588	0.006158	0.004981	-0.004535	-0.240547	0.882585	0.203370	0.350184	-0.393304	0.553431	-0.645289
34986	1.184151	-9.730939	0.632088	-0.018100	0.004972	-0.013928	-0.241802	0.882139	0.204357	0.349906	-0.393557	0.553507	-0.645220
34987	1.189030	-9.740324	0.699221	0.002813	0.003196	-0.000899	-0.241933	0.882137	0.203966	0.349971	-0.393555	0.553428	-0.645254
34988	1.222733	-9.730745	0.666060	-0.018134	0.015952	-0.010252	-0.240484	0.882813	0.204870	0.349628	-0.393635	0.553604	-0.645240
34989	1.202991	-9.634502	0.676829	-0.020039	-0.002298	0.002681	-0.241808	0.882286	0.205404	0.349618	-0.393826	0.553811	-0.644951
34990	1.208258	-9.725699	0.742818	-0.028721	0.001342	0.002635	-0.240883	0.883364	0.204874	0.349505	-0.394013	0.554131	-0.644623
34991	1.184248	-9.747454	0.727885	-0.035717	-0.000496	0.002603	-0.240622	0.881741	0.206834	0.349350	-0.394292	0.554551	-0.644175
34992	1.140524	-9.692271	0.704347	-0.053459	0.004929	0.002541	-0.239769	0.880843	0.207815	0.349009	-0.394613	0.555209	-0.643596
34993	1.155173	-9.730742	0.703944	-0.020962	-0.007847	-0.004655	-0.240696	0.880177	0.208476	0.348960	-0.394961	0.555330	-0.643305
34994	1.128736	-9.750160	0.669816	-0.004421	-0.012377	0.004665	-0.240038	0.879905	0.209387	0.349221	-0.395135	0.555255	-0.643121
34995	1.138271	-9.725996	0.694251	0.006127	0.006808	-0.002696	-0.241366	0.881829	0.208875	0.349251	-0.395083	0.555146	-0.643231
34996	1.186676	-9.764349	0.708569	0.002625	-0.009627	0.002853	-0.239779	0.882900	0.208339	0.349517	-0.395194	0.554984	-0.643158
34997	1.159745	-9.680398	0.647077	-0.025412	-0.002358	-0.002842	-0.240036	0.880987	0.208210	0.349398	-0.395481	0.555215	-0.642847
34998	1.155039	-9.692448	0.646760	-0.004134	0.005901	-0.012016	-0.239702	0.881742	0.208005	0.349244	-0.395604	0.555132	-0.642926
34999	1.179334	-9.730850	0.660852	0.029125	0.002293	-0.008148	-0.239693	0.881723	0.206172	0.349437	-0.395508	0.554653	-0.643294
35000	1.174669	-9.764580	0.650733	0.013281	-0.002266	0.002855	-0.239699	0.883093	0.206435	0.349705	-0.395451	0.554405	-0.643397
35001	1.136133	-9.774382	0.621428	-0.032142	0.003136	-0.008458	-0.240228	0.881877	0.207224	0.349401	-0.395776	0.554721	-0.643091
35002	1.140938	-9.769461	0.650350	-0.007657	-0.000485	-0.004638	-0.239830	0.881736	0.207221	0.349386	-0.395923	0.554696	-0.643029
35003	1.145587	-9.730770	0.703751	0.023898	-0.007774	-0.008160	-0.239433	0.882137	0.206825	0.349652	-0.395992	0.554218	-0.643255
35004	1.147813	-9.692331	0.685105	0.023887	0.006842	-0.011876	-0.239032	0.881989	0.206167	0.349719	-0.395911	0.553777	-0.643647
35005	1.193635	-9.706601	0.704642	0.030601	0.005024	0.001123	-0.239629	0.882727	0.204934	0.350017	-0.395664	0.553375	-0.643983
35006	1.222907	-9.778763	0.694300	-0.013096	-0.002336	-0.000927	-0.240168	0.883974	0.205986	0.350025	-0.395831	0.553438	-0.643822
35007	1.166902	-9.663474	0.666586	-0.004307	-0.009670	-0.011954	-0.240160	0.884229	0.204153	0.350041	-0.396163	0.553279	-0.643746
35008	1.173618	-9.552657	0.701813	0.058528	-0.000429	0.001265	-0.239362	0.883533	0.203885	0.350629	-0.395785	0.552447	-0.644373
35009	1.232367	-9.740276	0.685326	0.021994	0.002247	-0.011833	-0.240292	0.884230	0.204155	0.350721	-0.395777	0.552034	-0.644682
35010	1.184543	-9.824625	0.674093	-0.021821	0.014091	-0.004688	-0.238959	0.884604	0.202049	0.350434	-0.395840	0.552292	-0.644578
35011	1.198390	-9.692138	0.709691	0.009733	0.012274	-0.014683	-0.238827	0.883246	0.203095	0.350282	-0.395821	0.552086	-0.644849
35012	1.178747	-9.614996	0.763405	0.013100	0.012300	-0.003597	-0.240539	0.883791	0.201014	0.350300	-0.395645	0.551893	-0.645112
35013	1.222617	-9.716094	0.726386	-0.014909	-0.000502	0.002749	-0.240026	0.885309	0.202975	0.350319	-0.395771	0.552052	-0.644888
35014	1.174282	-9.692137	0.723870	-0.021936	0.003139	0.002704	-0.239626	0.884349	0.203102	0.350251	-0.395896	0.552292	-0.644643
35015	1.178747	-9.614996	0.763405	0.034089	0.005018	-0.000710	-0.240293	0.884910	0.203762	0.350553	-0.395644	0.551830	-0.645029
35016	1.247071	-9.785571	0.800061	0.000872	0.005005	0.006515	-0.239754	0.884749	0.201925	0.350688	-0.395539	0.551822	-0.645027
35017	1.218325	-9.826659	0.763206	0.006133	0.009576	0.005613	-0.241203	0.885023	0.200366	0.350800	-0.395354	0.551800	-0.645098
35018	1.179532	-9.778407	0.823538	0.020295	0.014108	-0.011862	-0.240016	0.885018	0.201272	0.350754	-0.395200	0.551458	-0.645509
35019	1.159840	-9.691714	0.855779	0.023687	0.012298	-0.004464	-0.240007	0.883645	0.200617	0.350847	-0.394965	0.551147	-0.645868
35020	1.213173	-9.754276	0.824190	0.002655	-0.001406	0.002839	-0.240132	0.883631	0.199178	0.351018	-0.394968	0.551043	-0.645862
35021	1.174565	-9.747087	0.838335	0.014941	-0.000494	-0.000793	-0.240927	0.884998	0.198269	0.351232	-0.394918	0.550782	-0.646000
35022	1.236936	-9.679519	0.859070	0.023767	-0.018773	-0.008105	-0.241321	0.884453	0.198010	0.351617	-0.395116	0.550198	-0.646167
35023	1.275617	-9.691695	0.796739	0.001125	-0.002293	-0.004591	-0.240591	0.885478	0.197935	0.351690	-0.395229	0.550068	-0.646168
35024	1.290112	-9.698983	0.767964	0.015041	-0.007734	0.004718	-0.239788	0.883280	0.197797	0.352062	-0.395214	0.549769	-0.646229
35025	1.285198	-9.679751	0.765787	0.016926	-0.002288	-0.010971	-0.241386	0.885760	0.197942	0.352174	-0.395289	0.549383	-0.646451
35026	1.283005	-9.725442	0.774728	-0.000660	-0.002281	0.000017	-0.240448	0.884099	0.196886	0.352292	-0.395359	0.549292	-0.646420
35027	1.236980	-9.679816	0.774938	-0.019985	-0.007780	0.004538	-0.238997	0.884497	0.197398	0.352371	-0.395597	0.549467	-0.646084
35028	1.188829	-9.691707	0.843942	-0.005988	0.005023	0.006433	-0.238471	0.884770	0.197918	0.352461	-0.395549	0.549541	-0.646001
35029	1.186646	-9.739820	0.848048	-0.011051	-0.007817	-0.008337	-0.240198	0.884668	0.199371	0.352446	-0.395863	0.549497	-0.645854
35030	1.155091	-9.696718	0.805146	-0.005928	-0.011444	0.000921	-0.239133	0.883692	0.198708	0.352634	-0.396078	0.549417	-0.645687
35031	1.174264	-9.672633	0.800861	-0.006073	0.006866	0.011966	-0.238081	0.884237	0.199747	0.352761	-0.395942	0.549574	-0.645567
35032	1.150105	-9.663115	0.783965	0.029017	0.005051	0.002916	-0.238874	0.885329	0.198707	0.353077	-0.395681	0.549172	-0.645897
35033	1.184024	-9.699264	0.747764	-0.018349	0.021480	0.011883	-0.237944	0.883954	0.198960	0.352947	-0.395444	0.549592	-0.645757
35034	1.184253	-9.749975	0.694240	-0.028742	-0.002309	0.004488	-0.237417	0.884226	0.199349	0.352906	-0.395667	0.549896	-0.645383
35035	1.213092	-9.730700	0.685176	-0.009467	0.017810	-0.000983	-0.238210	0.884232	0.199093	0.352719	-0.395558	0.550077	-0.645397
35036	1.251615	-9.730514	0.714451	-0.000957	0.032424	0.004616	-0.237232	0.884979	0.200464	0.352521	-0.395139	0.550267	-0.645601
35037	1.256220	-9.682182	0.772788	0.000791	0.045214	0.002757	-0.237484	0.884143	0.198633	0.352158	-0.394565	0.550538	-0.645919
35038	1.198542	-9.720716	0.795716	-0.027202	0.036038	0.004474	-0.237630	0.885527	0.200206	0.351706	-0.394280	0.551094	-0.645866
35039	1.160324	-9.795289	0.823122	-0.020073	0.030534	-0.002863	-0.237755	0.884428	0.199552	0.351268	-0.394103	0.551485	-0.645877
35040	1.128710	-9.737546	0.840441	-0.000826	0.028718	-0.004612	-0.237219	0.884683	0.198238	0.350987	-0.393828	0.551576	-0.646120
35041	1.121876	-9.821771	0.841597	0.000960	0.009534	-0.000878	-0.237751	0.884693	0.198635	0.350976	-0.393749	0.551564	-0.646185
35042	1.121658	-9.776085	0.832633	-0.055222	0.001286	0.013614	-0.237229	0.885652	0.199417	0.350803	-0.394006	0.552310	-0.645484
35043	1.174633	-9.764143	0.775678	-0.020006	0.008587	-0.010212	-0.237101	0.885116	0.200725	0.350519	-0.394187	0.552488	-0.645375
35044	1.140579	-9.701723	0.754630	-0.011350	-0.008751	-0.002762	-0.237508	0.885004	0.202692	0.350598	-0.394454	0.552464	-0.645191
35045	1.208241	-9.735381	0.723580	-0.029659	0.003102	-0.010252	-0.237765	0.884585	0.201516	0.350298	-0.394774	0.552728	-0.644931
35046	1.193368	-9.651356	0.676606	-0.007872	0.012273	-0.008314	-0.238825	0.882699	0.203095	0.350089	-0.394797	0.552769	-0.644996
35047	1.174189	-9.672920	0.714536	-0.013163	0.019587	-0.002815	-0.238295	0.883371	0.202567	0.349833	-0.394707	0.552996	-0.644995
35048	1.160094	-9.749834	0.746935	-0.014951	0.004984	0.008276	-0.238163	0.882962	0.202827	0.349869	-0.394695	0.553204	-0.644805
35049	1.135771	-9.706701	0.708902	-0.001856	0.014133	0.006480	-0.236851	0.884464	0.204127	0.349884	-0.394492	0.553321	-0.644820
35050	1.097205	-9.706599	0.761359	0.004328	0.009552	0.002825	-0.237237	0.882547	0.203343	0.349955	-0.394350	0.553267	-0.644914
35051	1.131296	-9.778800	0.736657	-0.011278	0.019561	-0.010185	-0.238697	0.883113	0.203617	0.349623	-0.394325	0.553414	-0.644983
35052	1.121538	-9.754757	0.736903	-0.014807	0.008595	-0.007419	-0.238295	0.882556	0.203090	0.349415	-0.394437	0.553524	-0.644934
35053	1.133854	-9.807473	0.793896	0.001004	0.019572	-0.009199	-0.238301	0.883111	0.203876	0.349196	-0.394312	0.553521	-0.645132
35054	1.213761	-9.879466	0.803234	0.005552	0.004938	-0.019299	-0.237896	0.882412	0.202825	0.349045	-0.394468	0.553243	-0.645357
35055	1.145572	-9.735179	0.819026	0.001134	-0.006050	-0.022083	-0.239368	0.884088	0.204671	0.348946	-0.394813	0.552955	-0.645446
35056	1.169156	-9.624501	0.803993	0.033378	0.004976	-0.015481	-0.240412	0.882849	0.202584	0.349054	-0.394724	0.552353	-0.645957
35057	1.214972	-9.629517	0.717926	0.032375	0.001360	-0.004402	-0.239612	0.884051	0.200745	0.349348	-0.394560	0.551852	-0.646327
35058	1.258358	-9.629667	0.648709	0.030735	-0.002319	-0.017323	-0.239747	0.884737	0.200746	0.349503	-0.394613	0.551211	-0.646757
35059	1.313807	-9.629629	0.627620	0.013144	0.006829	-0.010041	-0.240265	0.883634	0.199310	0.349506	-0.394580	0.550953	-0.646995
35060	1.270752	-9.701880	0.633407	-0.011509	0.036078	0.004557	-0.240275	0.884467	0.200489	0.349180	-0.394183	0.551305	-0.647114
35061	1.217524	-9.660924	0.679098	-0.027323	0.030580	0.010019	-0.240666	0.882830	0.200491	0.348858	-0.393908	0.551898	-0.646949
35062	1.159364	-9.595851	0.744287	-0.029103	0.038791	0.009991	-0.239746	0.883376	0.201400	0.348432	-0.393539	0.552539	-0.646857
35063	1.106424	-9.614994	0.805942	-0.050213	0.026912	0.024667	-0.240016	0.882848	0.202973	0.348163	-0.393305	0.553518	-0.646307
35064	1.107320	-9.807773	0.721623	-0.060590	0.030546	0.019081	-0.240024	0.882998	0.204283	0.347691	-0.393154	0.554582	-0.645739
35065	1.093145	-9.870455	0.694204	-0.040267	0.004942	0.005383	-0.239499	0.883003	0.205326	0.347497	-0.393345	0.555131	-0.645255
35066	1.102300	-9.764338	0.760596	-0.011335	0.019569	-0.004650	-0.239625	0.882991	0.204018	0.347231	-0.393261	0.555294	-0.645310
35067	1.111587	-9.689808	0.737721	-0.013284	0.015955	0.011032	-0.240296	0.883288	0.205594	0.347204	-0.393055	0.555616	-0.645173
35068	1.116560	-9.721022	0.754135	-0.011387	0.012270	-0.000949	-0.240033	0.882609	0.206377	0.347068	-0.393026	0.555756	-0.645143
35069	1.136118	-9.776171	0.799157	0.014926	0.001333	0.000127	-0.240296	0.882610	0.206118	0.347287	-0.392932	0.555525	-0.645282
35070	1.140884	-9.764121	0.801771	-0.013038	-0.002365	-0.004624	-0.239501	0.882056	0.206373	0.347255	-0.393145	0.555555	-0.645143
35071	1.160342	-9.802804	0.736592	0.009669	-0.005974	0.001038	-0.240022	0.881502	0.205068	0.347528	-0.393169	0.555346	-0.645161
35072	1.223135	-9.826871	0.698429	0.020229	-0.016014	-0.002581	-0.239633	0.881786	0.206505	0.347934	-0.393303	0.554869	-0.645272
35073	1.145074	-9.634495	0.710002	0.039426	-0.000484	-0.009903	-0.240157	0.883001	0.204415	0.348237	-0.393171	0.554227	-0.645739
35074	1.228087	-9.855876	0.657257	0.039496	-0.009597	-0.004337	-0.240149	0.881628	0.203890	0.348699	-0.393106	0.553532	-0.646126
35075	1.203509	-9.759896	0.593555	0.014987	0.014113	-0.015577	-0.239876	0.881880	0.202055	0.348572	-0.393022	0.553267	-0.646473
35076	1.236741	-9.649117	0.602621	-0.018386	0.023233	-0.011150	-0.241467	0.882717	0.201938	0.348124	-0.393009	0.553496	-0.646525
35077	1.308931	-9.609707	0.827112	0.000918	0.019601	-0.008280	-0.241332	0.881897	0.202067	0.347915	-0.392876	0.553506	-0.646711
35078	1.256282	-9.691495	0.863884	-0.021822	0.004955	-0.002834	-0.241861	0.882715	0.201286	0.347752	-0.393032	0.553717	-0.646523
35079	1.184303	-9.768879	0.792507	0.018530	0.012281	-0.011868	-0.242131	0.882730	0.202467	0.347715	-0.392910	0.553415	-0.646875
35080	1.213385	-9.797457	0.861998	0.019429	-0.013295	-0.006285	-0.243314	0.882184	0.201167	0.348033	-0.393053	0.552939	-0.647024
35081	1.170056	-9.814569	0.808538	0.041336	-0.002321	-0.011728	-0.242383	0.882573	0.200112	0.348341	-0.392957	0.552239	-0.647515
35082	1.126521	-9.788418	0.741279	0.030824	-0.002343	-0.015475	-0.243437	0.881896	0.199597	0.348513	-0.392985	0.551615	-0.647937
35083	1.135625	-9.672768	0.781397	0.071164	-0.000503	-0.028200	-0.242507	0.882422	0.198542	0.348824	-0.392837	0.550414	-0.648881
35084	1.183374	-9.581972	0.567054	0.102468	0.021504	-0.022538	-0.243164	0.884319	0.196192	0.349214	-0.392141	0.548962	-0.650319
35085	1.275378	-9.653153	0.806984	0.086776	0.037946	-0.017101	-0.244609	0.884041	0.194109	0.349364	-0.391262	0.547915	-0.651650
35086	1.271348	-9.813823	0.967940	0.062394	0.034256	-0.014445	-0.244334	0.886189	0.190441	0.349393	-0.390581	0.547140	-0.652694
35087	1.198878	-9.787763	0.890807	0.023880	0.030541	-0.019252	-0.245386	0.885102	0.189926	0.349102	-0.390260	0.546842	-0.653291
35088	1.218084	-9.768310	0.939273	0.039658	0.034209	-0.021024	-0.245247	0.885902	0.188092	0.348869	-0.389810	0.546309	-0.654129
35089	1.186410	-9.701228	0.872698	-0.000613	0.024101	-0.025831	-0.246030	0.885075	0.186527	0.348373	-0.389814	0.546237	-0.654451
35090	1.263487	-9.681526	0.960119	0.020357	0.026888	-0.019267	-0.244975	0.886698	0.185996	0.348095	-0.389578	0.545918	-0.655006
35091	1.347961	-9.700655	0.946235	-0.023441	0.023211	-0.013942	-0.247353	0.885631	0.186014	0.347583	-0.389625	0.546229	-0.654990
35092	1.366863	-9.618788	0.952361	-0.074213	0.008531	-0.016025	-0.247757	0.885105	0.187588	0.346796	-0.390239	0.547054	-0.654353
35093	1.361874	-9.580010	1.036883	-0.021714	0.015899	-0.013928	-0.247893	0.884979	0.188506	0.346374	-0.390372	0.547285	-0.654304
35094	1.241334	-9.585288	0.970865	0.004363	0.003162	0.002832	-0.247362	0.885512	0.187716	0.346517	-0.390314	0.547184	-0.654348
35095	1.195881	-9.657289	1.051054	-0.033278	-0.000530	0.010031	-0.247103	0.884570	0.189547	0.346501	-0.390476	0.547637	-0.653880
35096	1.193603	-9.686234	1.031422	-0.011398	-0.005984	0.011998	-0.247635	0.883088	0.191121	0.346736	-0.390542	0.547753	-0.653619
35097	1.242195	-9.768236	0.946701	0.044720	-0.011413	0.004914	-0.246041	0.883875	0.189538	0.347385	-0.390358	0.547070	-0.653956
35098	1.285653	-9.782759	0.896488	-0.018173	-0.009680	-0.009248	-0.246702	0.883338	0.189805	0.347334	-0.390756	0.547080	-0.653737
35099	1.275930	-9.768538	0.838980	-0.020036	0.004961	-0.002820	-0.246165	0.883045	0.188491	0.347195	-0.390894	0.547299	-0.653545
35100	1.208226	-9.730429	0.764461	0.016798	0.017755	-0.017423	-0.245910	0.884691	0.189275	0.347014	-0.390783	0.546977	-0.653977
35101	1.164538	-9.667831	0.800942	0.016759	0.027800	-0.017444	-0.248819	0.884175	0.189037	0.346723	-0.390527	0.546766	-0.654460
35102	1.246452	-9.653080	0.845126	0.027250	0.023260	-0.013690	-0.248820	0.884041	0.189299	0.346604	-0.390223	0.546379	-0.655028
35103	1.294665	-9.653131	0.802363	-0.004389	0.030575	-0.002785	-0.249345	0.884445	0.188125	0.346308	-0.389919	0.546583	-0.655196
35104	1.367420	-9.739329	0.883456	-0.007731	0.030556	-0.010179	-0.248545	0.884559	0.186809	0.345883	-0.389725	0.546730	-0.655412
35105	1.352921	-9.729504	0.950678	-0.000720	0.023250	-0.008288	-0.250929	0.884860	0.186829	0.345620	-0.389554	0.546791	-0.655602
35106	1.253434	-9.594905	0.966042	-0.041051	0.026843	-0.010354	-0.249476	0.885122	0.187341	0.344974	-0.389641	0.547348	-0.655426
35107	1.205559	-9.667124	0.983787	-0.053288	0.003072	-0.004840	-0.251201	0.884064	0.188925	0.344569	-0.390057	0.547984	-0.654860
35108	1.275993	-9.777834	0.934878	-0.076062	0.014041	0.000573	-0.250542	0.883248	0.190098	0.343926	-0.390427	0.548999	-0.654127
35109	1.254137	-9.744149	0.947150	-0.098767	0.002117	-0.005063	-0.249764	0.884355	0.192318	0.343175	-0.391167	0.550219	-0.653053
35110	1.258586	-9.667296	0.902656	-0.111019	-0.002475	-0.010659	-0.251888	0.882084	0.195214	0.342290	-0.392114	0.551486	-0.651880
35111	1.270532	-9.648367	0.802204	-0.088260	0.002115	-0.016087	-0.250830	0.880311	0.196776	0.341476	-0.392899	0.552477	-0.650994
35112	1.405347	-9.609972	0.693569	-0.097148	0.008552	-0.007831	-0.251898	0.878712	0.199664	0.340616	-0.393576	0.553655	-0.650035
35113	1.323379	-9.615246	0.606305	-0.055137	0.015892	-0.012246	-0.250726	0.879822	0.202666	0.339954	-0.393918	0.554337	-0.649593
35114	1.146059	-9.841316	0.740720	0.086701	0.034311	-0.002325	-0.251114	0.878453	0.202014	0.340338	-0.392957	0.553334	-0.650827
35115	1.291483	-9.994383	0.927184	0.059153	0.034211	-0.031986	-0.250845	0.879256	0.200572	0.340121	-0.392494	0.552500	-0.651928
35116	1.357846	-9.756373	0.830313	-0.026745	0.015853	-0.034246	-0.253359	0.880502	0.199284	0.339394	-0.392889	0.552602	-0.651982
35117	1.429391	-9.595453	0.703600	-0.077685	0.023141	-0.030828	-0.253753	0.877651	0.200857	0.338235	-0.393490	0.553481	-0.651477
35118	1.332145	-9.429978	0.599383	-0.123526	0.010343	-0.010747	-0.254288	0.877262	0.202301	0.337106	-0.394346	0.554992	-0.650257
35119	1.327806	-9.533571	0.564280	-0.123660	0.008562	0.007718	-0.253511	0.876337	0.206353	0.336242	-0.395019	0.556673	-0.648858
35120	1.401307	-9.778698	0.609541	-0.081493	0.001305	0.009803	-0.254310	0.875269	0.208061	0.335809	-0.395478	0.557735	-0.647890
35121	1.387323	-9.884947	0.507092	-0.083074	-0.002386	-0.004960	-0.252205	0.875271	0.210662	0.335219	-0.396161	0.558712	-0.646935
35122	1.297483	-9.750278	0.536950	-0.169787	-0.000671	-0.007258	-0.252484	0.874217	0.214199	0.333891	-0.397430	0.560760	-0.645070
35123	1.260813	-9.644560	0.514084	-0.120867	0.004869	-0.005179	-0.253290	0.872756	0.217609	0.332916	-0.398269	0.562268	-0.643741
35124	1.338209	-9.697473	0.475653	-0.067559	0.004969	0.006172	-0.254341	0.870716	0.217485	0.332493	-0.398616	0.563144	-0.642979
35125	1.265877	-9.692395	0.595084	-0.067573	-0.000520	0.011713	-0.253832	0.871022	0.221278	0.332221	-0.398975	0.564060	-0.642094
35126	1.367999	-9.875180	0.559864	-0.107606	-0.017028	0.000474	-0.255953	0.867524	0.224436	0.331655	-0.399935	0.565254	-0.640738
35127	1.350999	-9.856572	0.382315	-0.245901	-0.037290	-0.005732	-0.254250	0.866726	0.228611	0.330144	-0.402138	0.568059	-0.637651
35128	1.372347	-9.789762	0.205800	-0.305561	-0.033674	-0.002348	-0.253611	0.863506	0.235412	0.328127	-0.404635	0.571629	-0.633911
35129	1.376744	-9.698167	0.250338	-0.200517	-0.039052	-0.005504	-0.254437	0.861680	0.243142	0.326989	-0.406540	0.573819	-0.631296
35130	1.337594	-9.583270	0.097940	-0.102503	-0.037138	-0.016091	-0.254054	0.859261	0.247720	0.326478	-0.407898	0.574660	-0.629918
35131	1.332906	-9.617444	-0.041823	-0.108067	-0.024272	0.010628	-0.253928	0.856015	0.251384	0.326119	-0.408822	0.575903	-0.628368
35132	1.362337	-9.723293	-0.052636	-0.104376	-0.035262	-0.001327	-0.252609	0.854381	0.253467	0.325752	-0.409993	0.576896	-0.626883
35133	1.353298	-9.848190	0.017548	-0.084229	-0.029746	0.006154	-0.252353	0.854802	0.254905	0.325592	-0.410878	0.577762	-0.625588
35134	1.212982	-9.752618	-0.097654	-0.088689	-0.024287	0.002423	-0.253036	0.856343	0.257792	0.325269	-0.411760	0.578659	-0.624346
35135	1.275444	-9.709549	-0.204498	-0.041515	-0.024208	0.006355	-0.251981	0.854169	0.260270	0.325400	-0.412292	0.579030	-0.623581
35136	1.265630	-9.670846	-0.139228	-0.058181	-0.002296	0.007156	-0.251060	0.853763	0.261702	0.325140	-0.412652	0.579721	-0.622837
35137	1.294880	-9.740799	-0.207156	0.007565	-0.016854	0.001057	-0.250535	0.853223	0.263007	0.325526	-0.412833	0.579487	-0.622733
35138	1.318545	-9.649559	-0.277676	-0.004838	-0.001307	0.006505	-0.251721	0.853768	0.261446	0.325680	-0.412836	0.579518	-0.622622
35139	1.270505	-9.685561	-0.223413	0.014357	0.010605	0.014889	-0.250664	0.852946	0.262484	0.325975	-0.412472	0.579496	-0.622730
35140	1.302055	-9.728769	-0.211721	0.014465	0.028861	0.004713	-0.252519	0.854192	0.261976	0.325919	-0.411996	0.579466	-0.623101
35141	1.261067	-9.728868	-0.216907	0.026674	0.030706	0.008462	-0.251849	0.853761	0.260661	0.326003	-0.411376	0.579371	-0.623555
35142	1.285446	-9.778785	-0.051731	0.068843	0.038035	0.001282	-0.252507	0.855117	0.258834	0.326247	-0.410472	0.578693	-0.624653
35143	1.280979	-9.848106	0.084094	0.086516	0.039850	-0.006936	-0.252365	0.856590	0.255953	0.326526	-0.409520	0.577777	-0.625977
35144	1.310409	-9.953989	0.063678	0.162039	0.023442	-0.024056	-0.254746	0.858241	0.254272	0.327384	-0.408482	0.575621	-0.628190
35145	1.341925	-9.987358	0.137926	0.304220	0.045437	-0.060284	-0.253790	0.859530	0.247587	0.328702	-0.406633	0.571552	-0.632403
35146	1.373206	-9.977990	0.044722	0.511116	0.058373	-0.098016	-0.258374	0.862471	0.235843	0.331053	-0.403685	0.564552	-0.639315
35147	1.410992	-9.798864	0.335670	0.479761	0.102142	-0.118557	-0.261765	0.867294	0.222257	0.332357	-0.400551	0.558067	-0.646265
35148	1.477863	-9.650880	0.650460	0.456842	0.098504	-0.097449	-0.264771	0.872950	0.210370	0.333764	-0.397367	0.551917	-0.652755
35149	1.622251	-9.590218	0.715076	0.479711	0.109484	-0.109346	-0.267103	0.874778	0.199131	0.335033	-0.393958	0.545440	-0.659580
35150	1.587749	-9.420929	0.986006	0.668940	0.086786	-0.122208	-0.270476	0.878480	0.182925	0.337849	-0.389697	0.536079	-0.668292
35151	1.664957	-9.427597	1.101867	0.921008	0.093480	-0.114480	-0.275418	0.884604	0.160974	0.342537	-0.383426	0.523361	-0.679519
35152	1.655030	-9.351709	1.486949	1.080371	0.110082	-0.111861	-0.280330	0.889720	0.134046	0.348215	-0.375690	0.508339	-0.692239
35153	1.698162	-9.278005	1.906106	1.187400	0.111971	-0.124250	-0.281659	0.894776	0.105256	0.354269	-0.367076	0.491543	-0.705786
35154	1.674648	-9.376906	2.550285	1.171658	0.117456	-0.096655	-0.285754	0.898889	0.074656	0.360433	-0.358070	0.474860	-0.718597
35155	1.529131	-9.178416	2.981435	1.061291	0.133759	-0.088030	-0.288107	0.898596	0.042992	0.365507	-0.349297	0.459766	-0.730076
35156	1.665313	-8.892379	3.519672	1.026467	0.130018	-0.101136	-0.292710	0.898328	0.011346	0.370081	-0.340839	0.444802	-0.740959
35157	1.583749	-8.453257	3.918783	1.271296	0.131204	-0.085161	-0.296122	0.897777	-0.020047	0.376287	-0.330171	0.426126	-0.753533
35158	1.698384	-8.222056	3.913493	1.463642	0.139685	-0.074978	-0.296468	0.893893	-0.053038	0.383745	-0.317705	0.404271	-0.767052
35159	1.717170	-8.079473	4.787119	1.698403	0.147210	-0.068280	-0.297414	0.887452	-0.096238	0.392156	-0.302824	0.378590	-0.781781
35160	1.872915	-7.845882	5.456841	1.847284	0.132747	-0.060134	-0.298064	0.877416	-0.143107	0.401525	-0.286713	0.349925	-0.796320
35161	1.733626	-7.430463	5.994321	1.978179	0.138410	-0.024441	-0.301174	0.862960	-0.197290	0.411261	-0.268619	0.319012	-0.810518
35162	1.689129	-7.168213	6.717792	1.959991	0.134661	-0.031934	-0.300829	0.840839	-0.248362	0.420526	-0.250507	0.287736	-0.823172
35163	1.616754	-6.635458	7.051083	1.866038	0.125424	-0.019508	-0.298152	0.820555	-0.290942	0.428598	-0.232730	0.257651	-0.834120
35164	1.641049	-6.145344	7.523918	1.773160	0.112509	-0.018141	-0.297312	0.795917	-0.333510	0.436157	-0.215776	0.228593	-0.843180
35165	1.708209	-5.542016	8.008345	1.645301	0.090404	-0.024324	-0.297945	0.769567	-0.371353	0.442248	-0.199937	0.201270	-0.850842
35166	1.755864	-4.906132	8.173753	1.604737	0.086713	-0.022709	-0.298144	0.736080	-0.411298	0.447851	-0.184342	0.174414	-0.857337
35167	1.902776	-4.351532	8.434976	1.494329	0.099374	-0.032541	-0.297472	0.705681	-0.442476	0.452292	-0.169339	0.149324	-0.862820
35168	1.865821	-3.657132	8.874094	1.304960	0.102814	-0.026162	-0.294467	0.681052	-0.468173	0.455951	-0.155861	0.127467	-0.866930
35169	1.975555	-3.406470	8.933850	1.252543	0.126473	-0.050468	-0.294248	0.654566	-0.491360	0.458537	-0.142396	0.106512	-0.870702
35170	1.877088	-2.962635	9.313664	1.101748	0.126305	-0.038341	-0.292319	0.627809	-0.512335	0.460748	-0.130211	0.088224	-0.873483
35171	1.818025	-2.702287	9.489614	1.014346	0.100555	-0.057219	-0.291859	0.601639	-0.531072	0.462131	-0.119269	0.071049	-0.875878
35172	1.764686	-2.129688	9.501949	0.902394	0.122254	-0.102148	-0.291538	0.576026	-0.548892	0.462335	-0.108978	0.055993	-0.878200
35173	1.688617	-1.850846	9.466739	0.710060	0.129242	-0.145602	-0.288893	0.557694	-0.560705	0.461137	-0.100395	0.044158	-0.880524
35174	1.562076	-1.603166	9.495440	0.514158	0.130758	-0.177992	-0.289048	0.541875	-0.570399	0.459008	-0.093567	0.035822	-0.882765
35175	1.474316	-1.393506	9.641603	0.596586	0.125289	-0.199731	-0.289610	0.525673	-0.577995	0.456474	-0.086124	0.025822	-0.885182
35176	1.373967	-1.075975	9.676329	0.732921	0.138226	-0.197235	-0.289482	0.504795	-0.587432	0.454219	-0.077142	0.013642	-0.887439
35177	1.350255	-0.652701	9.629229	0.660566	0.138238	-0.164398	-0.288162	0.484309	-0.597402	0.452239	-0.068836	0.002667	-0.889232
35178	1.398421	-0.640523	9.644254	0.492176	0.133578	-0.130172	-0.285545	0.468881	-0.605941	0.450653	-0.062075	-0.005180	-0.890523
35179	1.379720	-0.763157	9.678370	0.282014	0.139780	-0.114630	-0.283892	0.457881	-0.610279	0.448964	-0.057155	-0.009332	-0.891671
35180	1.345512	-0.661703	9.813911	0.160626	0.110549	-0.051527	-0.281204	0.452615	-0.614231	0.448321	-0.053795	-0.011384	-0.892180
35181	1.408158	-0.651861	9.841042	0.044736	0.090424	-0.012397	-0.280388	0.448221	-0.615287	0.448165	-0.051923	-0.011617	-0.892366
35182	1.460662	-0.530867	10.011277	-0.094041	0.057503	0.040473	-0.279745	0.451508	-0.613982	0.448856	-0.051813	-0.009501	-0.892050
35183	1.379163	-0.626905	10.119601	0.001983	0.028440	0.079766	-0.276965	0.452696	-0.615051	0.450283	-0.051471	-0.009422	-0.891351
35184	1.183586	-0.575003	9.931251	0.041996	0.008403	0.095681	-0.276168	0.453225	-0.615843	0.452091	-0.051025	-0.010117	-0.890454
35185	1.054103	-0.237755	9.416223	0.002008	0.028536	0.113890	-0.276160	0.453210	-0.617414	0.454123	-0.050696	-0.009993	-0.889439
35186	1.064228	-0.338740	9.431705	0.008118	0.027649	0.122233	-0.273526	0.455107	-0.616125	0.456357	-0.050218	-0.009883	-0.888324
35187	1.101682	-0.089867	9.714025	-0.063761	0.015701	0.131103	-0.270743	0.456697	-0.617980	0.458620	-0.050721	-0.008693	-0.887141
35188	1.378240	-0.447734	9.742797	-0.112418	-0.019068	0.123555	-0.270373	0.460544	-0.615625	0.460738	-0.052175	-0.006869	-0.885975
35189	1.508538	-0.469111	9.748514	-0.045660	-0.053748	0.107340	-0.268942	0.464920	-0.613932	0.462578	-0.053762	-0.006667	-0.884922
35190	1.658471	-0.573033	9.527593	-0.036931	-0.061006	0.110178	-0.269998	0.465198	-0.614709	0.464519	-0.055260	-0.006580	-0.883813
35191	1.569847	-0.698486	9.481793	0.084014	-0.035332	0.095988	-0.269880	0.466582	-0.612876	0.466294	-0.055349	-0.008514	-0.882856
35192	1.448761	-0.572537	9.794519	0.117974	0.078010	0.102430	-0.270793	0.465480	-0.614702	0.468273	-0.052951	-0.009876	-0.881941
35193	1.509586	-0.679990	10.000040	0.124378	0.114520	0.083953	-0.265740	0.462529	-0.616970	0.469896	-0.050038	-0.011131	-0.881232
35194	1.344344	-0.416406	9.776529	0.091249	0.085145	0.048745	-0.262943	0.460564	-0.618827	0.470893	-0.047752	-0.012010	-0.880815
35195	1.066724	-0.352853	9.525158	-0.024356	0.039291	0.044528	-0.261075	0.459428	-0.620937	0.471655	-0.047564	-0.011388	-0.880426
35196	0.819823	-0.640822	9.893322	0.000301	0.026490	0.058516	-0.260030	0.461071	-0.619505	0.472719	-0.047169	-0.011208	-0.879879
35197	0.578125	-0.503168	10.181080	0.064744	0.022938	0.092975	-0.258968	0.461326	-0.620168	0.474416	-0.046421	-0.012227	-0.878991
35198	0.638551	-0.542137	10.008247	-0.101687	0.008181	0.103236	-0.257377	0.462525	-0.621490	0.476163	-0.047328	-0.010386	-0.878021
35199	0.621759	-0.556280	10.103920	-0.143622	-0.021120	0.103068	-0.257404	0.467463	-0.619916	0.477829	-0.049314	-0.008117	-0.877030
35200	0.708141	-0.469571	10.079535	-0.252116	-0.006629	0.091421	-0.256121	0.473227	-0.616258	0.479205	-0.051915	-0.003789	-0.876158
35201	0.593426	-0.686572	10.015403	-0.202911	-0.017581	0.082465	-0.255349	0.478690	-0.616000	0.480436	-0.054378	-0.000439	-0.875342
35202	0.398721	-0.312491	9.754757	-0.151456	-0.043146	0.071668	-0.256175	0.484461	-0.614027	0.481556	-0.056649	0.001755	-0.874581
35203	0.654524	-0.365208	9.669980	-0.176701	-0.072396	0.064215	-0.256351	0.490518	-0.610095	0.482484	-0.059784	0.004105	-0.873852
35204	0.767315	-0.764518	9.636623	-0.016974	-0.059469	0.042879	-0.256759	0.492174	-0.609043	0.483261	-0.061044	0.003757	-0.873338
35205	0.708758	-0.620433	9.587684	0.026905	-0.061307	0.020946	-0.259679	0.492628	-0.607972	0.483673	-0.062005	0.002618	-0.873046
35206	0.785259	-0.480551	9.638373	-0.065501	-0.054200	-0.023836	-0.259543	0.493841	-0.609544	0.483224	-0.063646	0.003086	-0.873175
35207	0.708175	-0.487277	9.827214	-0.033542	-0.043326	-0.064304	-0.260756	0.495662	-0.606653	0.482072	-0.064857	0.003072	-0.873722
35208	0.635218	-0.360336	9.698676	0.099586	-0.052370	-0.083927	-0.263919	0.493363	-0.607676	0.480796	-0.064877	0.000594	-0.874429
35209	0.788706	-0.696903	9.695388	0.078964	-0.052422	-0.102466	-0.267088	0.490397	-0.607128	0.479120	-0.065135	-0.001514	-0.875328
35210	0.858483	-0.658669	9.586022	0.074979	-0.057922	-0.128357	-0.269107	0.487010	-0.608835	0.477034	-0.065487	-0.003673	-0.876434
35211	1.037253	-0.730232	9.663508	0.044590	-0.053409	-0.145121	-0.272804	0.484187	-0.608283	0.474559	-0.066078	-0.005230	-0.877724
35212	1.221251	-0.898980	9.463602	0.033451	-0.052520	-0.165464	-0.277033	0.482459	-0.608250	0.471754	-0.066725	-0.006658	-0.879177
35213	1.336121	-0.710510	9.628164	0.090515	-0.025092	-0.189220	-0.279268	0.479606	-0.609018	0.468557	-0.066389	-0.008803	-0.880891
35214	1.673976	-0.782557	9.471862	0.066120	0.009635	-0.203222	-0.282030	0.475127	-0.608998	0.465123	-0.065625	-0.010270	-0.882751
35215	1.619759	-0.511268	10.029719	-0.103616	0.056907	-0.212483	-0.283615	0.473510	-0.608462	0.461256	-0.065670	-0.008262	-0.884795
35216	1.634918	-0.650184	10.207964	-0.124832	0.135534	-0.186865	-0.285737	0.474899	-0.608706	0.457846	-0.064455	-0.005169	-0.886677
35217	1.560838	-0.291689	10.236431	-0.047977	0.161103	-0.211414	-0.282108	0.474959	-0.609370	0.454057	-0.062162	-0.003205	-0.888796
35218	1.497378	-0.151770	9.676039	-0.067412	0.135504	-0.219782	-0.281312	0.474674	-0.609638	0.450126	-0.060415	-0.001170	-0.890918
35219	1.227743	-0.244377	9.489771	0.067259	0.122854	-0.209855	-0.280249	0.473298	-0.609385	0.446475	-0.057771	-0.001638	-0.892928
35220	1.035969	-0.470247	9.691273	0.048005	0.104559	-0.189619	-0.279692	0.470524	-0.612664	0.443203	-0.055533	-0.001901	-0.894698
35221	0.844132	-0.671093	10.174006	-0.093441	0.060462	-0.193040	-0.278610	0.466938	-0.614508	0.439653	-0.055421	-0.000019	-0.896456
35222	1.057211	-0.863189	10.166098	-0.152663	0.020182	-0.205257	-0.281272	0.470253	-0.614223	0.435852	-0.056466	0.002548	-0.898242
35223	0.891673	-0.542275	9.820953	-0.124853	0.034804	-0.219923	-0.281555	0.471786	-0.611601	0.431764	-0.057088	0.004747	-0.900166
35224	1.093530	-0.423434	9.274746	-0.265181	0.049348	-0.218802	-0.283168	0.475380	-0.609492	0.427566	-0.058577	0.009578	-0.902033
35225	0.706308	-0.103149	9.578111	-0.148701	0.071510	-0.149986	-0.282666	0.479226	-0.607137	0.424680	-0.058724	0.012576	-0.903349
35226	0.659783	-0.440818	10.072285	-0.079145	0.071754	-0.064720	-0.283723	0.479777	-0.607914	0.423464	-0.058184	0.014420	-0.903927
35227	0.510850	-0.551314	10.213387	-0.012762	0.071855	-0.040390	-0.282668	0.479773	-0.607137	0.422712	-0.057113	0.015091	-0.904337
35228	0.564593	-0.700493	10.182987	0.067780	0.064658	-0.032578	-0.280691	0.481939	-0.607021	0.422264	-0.055449	0.014255	-0.904663
35229	0.718764	-0.681736	9.949422	0.048564	0.013483	-0.038126	-0.279213	0.478487	-0.608737	0.421640	-0.054896	0.013334	-0.905002
35230	0.855075	-0.971575	9.548114	0.113529	-0.030298	-0.048780	-0.280128	0.477526	-0.610170	0.420972	-0.054569	0.010850	-0.905366
35231	0.815850	-0.837101	9.492017	0.141378	-0.039387	-0.041249	-0.281427	0.472743	-0.611471	0.420402	-0.054194	0.007815	-0.905684
35232	0.899517	-1.185052	9.718384	0.231149	-0.043006	-0.061075	-0.282724	0.468498	-0.613557	0.419629	-0.053106	0.003081	-0.906136
35233	0.971321	-1.082135	9.516439	0.161409	-0.043161	-0.102958	-0.284419	0.462088	-0.613939	0.417951	-0.052646	-0.000377	-0.906943
35234	1.077755	-1.148729	9.682146	0.163670	-0.037778	-0.144480	-0.287306	0.457593	-0.615620	0.415563	-0.052030	-0.003932	-0.908067
35235	1.038662	-1.043228	9.596836	0.261934	-0.052371	-0.175344	-0.288994	0.450900	-0.616918	0.412656	-0.050914	-0.009330	-0.909415
35236	1.013142	-0.744870	9.610385	0.349352	-0.079697	-0.176720	-0.292504	0.436971	-0.619253	0.409823	-0.049514	-0.016638	-0.910668
35237	1.146520	-0.408586	9.364274	0.264196	-0.087059	-0.177148	-0.296159	0.428770	-0.623155	0.406839	-0.049012	-0.022344	-0.911911
35238	1.209241	-0.413050	9.429616	0.279086	-0.110787	-0.171497	-0.300622	0.419519	-0.623646	0.403973	-0.048753	-0.028619	-0.913023
35239	1.207593	-0.071971	9.256733	0.198072	-0.119934	-0.146990	-0.304288	0.410660	-0.625061	0.401425	-0.049410	-0.033345	-0.913950
35240	1.480348	-0.112745	9.839675	0.107004	-0.140971	-0.113265	-0.308650	0.406761	-0.623456	0.399403	-0.051122	-0.036661	-0.914615
35241	1.548436	-0.227484	10.021153	0.257874	-0.169180	-0.127218	-0.314302	0.398335	-0.624855	0.397226	-0.052238	-0.042846	-0.915231
35242	1.385185	0.148729	10.365805	0.077175	-0.085293	-0.109834	-0.318773	0.391270	-0.625476	0.395251	-0.053162	-0.045166	-0.915921
35243	1.339222	0.676881	10.041488	-0.107274	-0.048869	-0.093313	-0.319715	0.392668	-0.623504	0.393400	-0.054993	-0.043682	-0.916681
35244	1.370062	0.785390	10.091311	0.122026	-0.065062	-0.091208	-0.322100	0.392292	-0.622830	0.391844	-0.055217	-0.046646	-0.917188
35245	1.311383	0.430121	9.668060	0.274561	-0.094166	-0.106983	-0.325500	0.383970	-0.624901	0.390108	-0.054856	-0.052553	-0.917630
35246	1.012338	0.459468	9.980171	0.189013	-0.090715	-0.124973	-0.327857	0.378790	-0.626063	0.387962	-0.054985	-0.056981	-0.918267
35247	1.168969	-0.036259	9.871450	0.112455	-0.109104	-0.144682	-0.329964	0.374722	-0.625131	0.385321	-0.056097	-0.060034	-0.919117
35248	1.174862	-0.254544	10.065301	0.179671	-0.089076	-0.197892	-0.334157	0.366678	-0.627588	0.381808	-0.056183	-0.064359	-0.920285
35249	1.282012	-0.498953	9.597138	0.041977	-0.098480	-0.261310	-0.337451	0.360444	-0.625863	0.376939	-0.057487	-0.066084	-0.922088
35250	1.288529	-0.865349	9.400005	0.056325	-0.113355	-0.370095	-0.342993	0.355180	-0.625427	0.370045	-0.058734	-0.068514	-0.924620
35251	1.471252	-0.759367	9.326375	-0.086316	-0.095457	-0.472361	-0.348273	0.351003	-0.625256	0.361095	-0.060660	-0.067984	-0.928067
35252	1.364960	-0.711062	9.441294	-0.338882	-0.061141	-0.517999	-0.353566	0.349565	-0.624690	0.350982	-0.063608	-0.062871	-0.932101
35253	1.414222	-0.929834	9.467493	-0.147270	-0.026382	-0.589056	-0.359269	0.348294	-0.621633	0.339798	-0.064582	-0.060768	-0.936309
35254	1.127325	-0.422602	9.498338	-0.281608	-0.013973	-0.669161	-0.363485	0.343010	-0.621601	0.326873	-0.066015	-0.056558	-0.941062
35255	1.073792	-0.316629	9.559341	-0.517434	-0.008902	-0.726667	-0.368133	0.344720	-0.619992	0.312500	-0.068926	-0.047478	-0.946223
35256	0.967961	-0.359236	9.826633	-0.145772	-0.025085	-0.766296	-0.375161	0.342653	-0.616008	0.297760	-0.069656	-0.046035	-0.950982
35257	0.890102	0.292080	9.652590	-0.184680	-0.015077	-0.772078	-0.381609	0.333286	-0.616615	0.282818	-0.070499	-0.043303	-0.955599
35258	0.947944	0.315364	10.095183	-0.125146	-0.030530	-0.755145	-0.385961	0.326790	-0.615011	0.268174	-0.071212	-0.042248	-0.959805
35259	0.823573	0.100742	10.028594	0.155254	-0.037606	-0.775857	-0.392251	0.310453	-0.615230	0.253489	-0.070587	-0.046139	-0.963656
35260	0.842804	0.607254	9.670973	-0.210659	-0.030759	-0.816502	-0.397759	0.298472	-0.616500	0.237414	-0.071572	-0.043484	-0.967792
35261	1.175816	0.550505	9.769313	-0.123086	-0.023296	-0.810518	-0.404354	0.289815	-0.614748	0.221547	-0.072026	-0.041993	-0.971579
35262	1.380923	1.048565	10.349578	0.069498	-0.026759	-0.815097	-0.408261	0.273179	-0.614855	0.205783	-0.071634	-0.044730	-0.974947
35263	1.436318	1.547274	9.800129	-0.588098	-0.047356	-0.749195	-0.413007	0.266680	-0.613903	0.190296	-0.074424	-0.034228	-0.978303
35264	1.524533	1.243968	9.710273	-0.319192	-0.055967	-0.661971	-0.416726	0.267832	-0.612302	0.176838	-0.076367	-0.029274	-0.980836
35265	1.454862	0.696414	10.057245	-0.074186	-0.024549	-0.613691	-0.420397	0.258170	-0.612015	0.164698	-0.076874	-0.028609	-0.982927
35266	0.919681	0.165429	9.891158	-0.371859	0.060994	-0.601481	-0.423036	0.253434	-0.610162	0.152349	-0.076645	-0.022114	-0.985102
35267	0.683691	-0.379069	10.524704	-0.300777	0.084595	-0.660213	-0.423543	0.249323	-0.611600	0.138943	-0.075686	-0.016683	-0.987263
35268	0.755484	-0.286845	10.010519	-0.228546	0.082718	-0.729980	-0.422462	0.243297	-0.611481	0.124228	-0.074534	-0.013136	-0.989363
35269	1.106355	-0.055981	9.769760	-0.167153	0.075471	-0.759185	-0.423488	0.235917	-0.612393	0.109003	-0.073319	-0.010500	-0.991278
35270	1.253503	0.450667	10.080728	-0.037996	0.033654	-0.728956	-0.424223	0.223054	-0.614356	0.094524	-0.072675	-0.010830	-0.992807
35271	0.935896	1.304339	9.412742	-0.456403	0.000581	-0.624014	-0.424731	0.215961	-0.613308	0.081495	-0.073442	-0.002478	-0.993961
35272	1.105449	1.146443	9.580157	-0.455753	-0.010043	-0.492931	-0.423954	0.218700	-0.612004	0.071053	-0.074457	0.005755	-0.994673
35273	1.194223	0.725263	9.498257	-0.237641	0.006895	-0.399539	-0.426204	0.219132	-0.612378	0.062778	-0.074748	0.009997	-0.995174
35274	1.575244	0.204269	9.609738	-0.315081	0.045426	-0.324274	-0.426334	0.219129	-0.612770	0.055889	-0.074407	0.015755	-0.995536
35275	1.623701	-0.353755	9.640776	-0.260829	0.102216	-0.296372	-0.424749	0.219661	-0.612521	0.049596	-0.072817	0.020691	-0.995897
35276	1.403654	-0.714023	9.960162	0.034670	0.118865	-0.320737	-0.422612	0.218243	-0.615157	0.043263	-0.070653	0.019567	-0.996370
35277	1.175244	-0.362653	9.410800	0.099970	0.113446	-0.327801	-0.418588	0.208187	-0.618075	0.036856	-0.068494	0.017279	-0.996821
35278	1.116793	-0.245422	9.248652	0.099831	0.104317	-0.325947	-0.417759	0.199833	-0.618609	0.030507	-0.066559	0.014837	-0.997206
35279	1.314653	-0.268280	9.485445	0.016763	0.078665	-0.318939	-0.415743	0.192558	-0.619152	0.024171	-0.065137	0.014183	-0.997483
35280	1.554407	0.013442	9.405210	-0.208537	0.058413	-0.297903	-0.414528	0.189105	-0.621258	0.017987	-0.064264	0.017902	-0.997610
35281	1.536927	0.156657	9.781563	-0.270047	0.063876	-0.268702	-0.411610	0.187705	-0.621283	0.012280	-0.063267	0.022984	-0.997656
35282	1.482217	0.002841	9.865320	-0.158059	0.032961	-0.247779	-0.411347	0.187163	-0.620500	0.007176	-0.062871	0.025752	-0.997664
35283	1.593567	-0.114389	9.293350	-0.091719	0.029448	-0.241884	-0.411079	0.187696	-0.621549	0.002242	-0.062529	0.027261	-0.997668
35284	1.419350	0.012413	9.183071	-0.091856	0.033088	-0.241902	-0.409874	0.185484	-0.622607	-0.002644	-0.062115	0.028713	-0.997652
35285	1.823546	0.214625	9.679421	0.028311	0.018821	-0.163748	-0.409329	0.182190	-0.623268	-0.005867	-0.061972	0.027868	-0.997671
35286	1.604582	-0.392532	9.570433	0.222627	0.004453	-0.133187	-0.411400	0.170182	-0.623387	-0.008185	-0.062094	0.023182	-0.997767
35287	1.165973	-0.421169	9.894833	-0.123032	0.040757	-0.050107	-0.410057	0.166057	-0.624186	-0.009337	-0.061431	0.025487	-0.997742
35288	1.283533	-0.805753	9.943351	-0.149362	0.062745	-0.020719	-0.408080	0.168630	-0.624331	-0.009909	-0.060273	0.028353	-0.997730
35289	1.411941	-0.435569	9.762487	0.008191	0.029999	-0.042031	-0.407949	0.169173	-0.624594	-0.010736	-0.059855	0.028060	-0.997755
35290	1.513590	-0.501458	10.137020	0.087374	-0.028457	-0.056303	-0.407264	0.162879	-0.624341	-0.011673	-0.060585	0.026178	-0.997751
35291	1.180779	-0.498608	9.757045	0.155375	-0.013761	-0.048607	-0.407124	0.160690	-0.624343	-0.012428	-0.061083	0.022946	-0.997792
35292	0.967681	-0.296386	9.911536	0.014174	0.013504	-0.032772	-0.407627	0.154946	-0.625127	-0.013005	-0.060944	0.022542	-0.997802
35293	1.005410	-0.128816	9.638160	-0.039433	0.011653	-0.030275	-0.407232	0.152774	-0.623167	-0.013644	-0.060860	0.023197	-0.997783
35294	0.982354	-0.339628	9.923071	0.035716	0.006316	0.006113	-0.405765	0.151244	-0.624096	-0.013409	-0.060853	0.022412	-0.997805
35295	0.871974	-0.455714	9.814781	-0.010570	0.004403	-0.003345	-0.405219	0.148084	-0.625018	-0.013472	-0.060889	0.022523	-0.997799
35296	0.940152	-0.594975	9.861479	-0.177756	0.004252	0.006892	-0.404449	0.153009	-0.623844	-0.013471	-0.060866	0.025999	-0.997716
35297	0.694600	-0.667068	10.031025	-0.062365	-0.021195	0.033349	-0.403924	0.153418	-0.623325	-0.012851	-0.061352	0.027208	-0.997663
35298	0.634918	-0.802777	9.783694	-0.109767	-0.002938	0.042317	-0.405517	0.154259	-0.623049	-0.012055	-0.061472	0.029372	-0.997604
35299	0.874870	-0.540921	10.226533	-0.207712	-0.021322	0.039995	-0.403013	0.156423	-0.622545	-0.011478	-0.061888	0.033498	-0.997455
35300	1.301431	-0.512169	9.942834	-0.216469	-0.059638	0.038182	-0.403557	0.161073	-0.623062	-0.010861	-0.063115	0.037798	-0.997231
35301	1.403392	-0.671778	9.648663	-0.002471	-0.059481	-0.005018	-0.405696	0.164665	-0.621734	-0.010897	-0.064379	0.037774	-0.997151
35302	1.037732	-0.356664	9.131120	0.021855	-0.054042	-0.028922	-0.404755	0.160555	-0.621482	-0.011282	-0.065597	0.037231	-0.997088
35303	1.016418	-0.443793	8.995260	-0.137275	-0.015885	-0.052854	-0.407669	0.160591	-0.621196	-0.012483	-0.065987	0.039802	-0.996948
35304	1.355968	-0.324920	9.785123	-0.005406	0.004273	-0.086366	-0.406609	0.158408	-0.619635	-0.014062	-0.066085	0.039711	-0.996924
35305	1.478534	-0.232536	9.991622	-0.150415	0.020498	-0.114815	-0.403689	0.157409	-0.620444	-0.016546	-0.065798	0.042413	-0.996794
35306	1.280732	-0.198115	10.321554	-0.136057	0.018563	-0.142439	-0.402366	0.158344	-0.621109	-0.019380	-0.065622	0.044846	-0.996648
35307	1.210569	-0.160907	9.985324	-0.034676	0.004072	-0.140058	-0.403814	0.156446	-0.621229	-0.022202	-0.065720	0.045162	-0.996568
35308	1.381400	-0.104273	9.560390	-0.134683	-0.023376	-0.131284	-0.403021	0.155489	-0.620320	-0.024718	-0.066367	0.047595	-0.996353
35309	1.529984	-0.421435	9.605342	-0.093413	-0.032433	-0.121812	-0.402220	0.154110	-0.620589	-0.027221	-0.067164	0.049081	-0.996162
35310	1.353022	-0.210335	9.529707	-0.096369	-0.028673	-0.086819	-0.403711	0.154922	-0.619154	-0.028833	-0.067889	0.050814	-0.995981
35311	1.541657	-0.330144	9.565797	-0.164243	-0.028575	-0.028085	-0.403704	0.153958	-0.619809	-0.029571	-0.068484	0.053791	-0.995762
35312	1.241580	-0.584064	10.070782	-0.135525	0.048236	0.008852	-0.405029	0.156824	-0.621761	-0.029512	-0.067550	0.056395	-0.995683
35313	1.321065	-0.543449	10.643456	-0.093463	0.152445	0.010744	-0.400680	0.161289	-0.621401	-0.029581	-0.064529	0.057876	-0.995797
35314	1.634205	-0.511625	9.917017	-0.038817	0.114070	-0.047966	-0.398676	0.160144	-0.624298	-0.030616	-0.062406	0.058441	-0.995868
35315	1.566581	-0.519169	9.157662	0.066919	0.070348	-0.052893	-0.396143	0.158180	-0.626413	-0.031654	-0.061216	0.056664	-0.996012
35316	1.088923	-0.457227	9.254902	0.013126	0.042894	-0.014384	-0.396255	0.156241	-0.629031	-0.031897	-0.060501	0.056282	-0.996070
35317	1.042302	-0.798176	9.485074	-0.206131	0.052773	0.036224	-0.394519	0.159270	-0.628897	-0.031471	-0.059378	0.060045	-0.995931
35318	0.830182	-0.787189	10.006599	-0.037778	0.074782	0.020416	-0.393328	0.160479	-0.629691	-0.031132	-0.057954	0.060699	-0.995986
35319	0.660906	-0.681738	9.982491	0.068925	0.099544	0.017215	-0.392257	0.160172	-0.631795	-0.030816	-0.056063	0.058910	-0.996211
35320	0.612803	-0.708452	9.938455	0.126578	0.114250	0.026713	-0.390646	0.157259	-0.634166	-0.030208	-0.053947	0.056272	-0.996499
35321	0.847020	-0.777415	10.040503	0.090737	0.130696	0.030209	-0.386665	0.155975	-0.634984	-0.029639	-0.051405	0.054028	-0.996775
35322	1.004314	-0.907725	9.838485	0.089981	0.092332	0.024742	-0.385194	0.154707	-0.637092	-0.029091	-0.049704	0.052130	-0.996978
35323	1.076712	-0.940372	9.396976	0.045075	0.023836	0.046779	-0.384251	0.151544	-0.637886	-0.028123	-0.049255	0.050886	-0.997093
35324	1.067221	-0.976830	9.295547	-0.010314	-0.039200	0.077977	-0.385308	0.151552	-0.638270	-0.026488	-0.050065	0.051116	-0.997085
35325	1.106391	-1.104463	9.241307	-0.098231	-0.060188	0.125563	-0.388498	0.154597	-0.638112	-0.024005	-0.051147	0.052880	-0.997001
35326	1.174202	-1.153659	9.591751	-0.072178	-0.024448	0.158865	-0.388117	0.159783	-0.638637	-0.020822	-0.051545	0.054418	-0.996970
35327	1.275857	-1.229928	9.745275	0.006543	0.006748	0.172142	-0.389987	0.164178	-0.638750	-0.017374	-0.051306	0.054138	-0.997063
35328	1.232283	-1.191384	9.783819	0.038138	0.015885	0.161209	-0.389724	0.166078	-0.639799	-0.014060	-0.050941	0.053460	-0.997171
35329	1.116335	-1.148585	9.701714	0.086154	0.017769	0.166981	-0.389735	0.166235	-0.637835	-0.010645	-0.050526	0.051606	-0.997332
35330	1.044533	-1.248841	9.978118	0.073164	0.004935	0.169703	-0.392233	0.164196	-0.639518	-0.007124	-0.050380	0.050239	-0.997440
35331	1.146187	-1.340845	9.752111	-0.078839	-0.039139	0.142248	-0.392903	0.167203	-0.640296	-0.004310	-0.051108	0.051695	-0.997345
35332	1.059750	-1.418103	9.726213	-0.078539	-0.057495	0.116438	-0.395043	0.171478	-0.639099	-0.001925	-0.052240	0.053307	-0.997209
35333	0.934522	-1.452322	9.642941	-0.001216	-0.055679	0.083600	-0.396231	0.171620	-0.639875	-0.000182	-0.053362	0.053197	-0.997157
35334	0.774113	-1.188516	9.481897	-0.078247	-0.086892	0.064783	-0.399026	0.172767	-0.637757	0.001214	-0.055139	0.054747	-0.996976
35335	0.928466	-1.213499	9.122884	-0.097419	-0.090567	0.046245	-0.401557	0.176897	-0.637734	0.002147	-0.056984	0.056538	-0.996771
35336	1.082886	-1.218902	9.563576	0.019752	-0.094024	0.078224	-0.404469	0.175302	-0.636533	0.003967	-0.058885	0.056146	-0.996677
35337	1.054844	-1.414466	9.385321	-0.081925	-0.078551	0.094307	-0.406205	0.176980	-0.634816	0.005859	-0.060438	0.057709	-0.996485
35338	0.930502	-1.604935	10.048881	-0.160809	-0.042047	0.134455	-0.407296	0.181939	-0.632318	0.008562	-0.061257	0.060985	-0.996220
35339	1.057670	-1.974463	10.272951	-0.058764	0.008257	0.107228	-0.407832	0.186028	-0.634144	0.010640	-0.061040	0.062163	-0.996141
35340	1.027415	-1.708537	9.952305	-0.171390	-0.031274	0.055026	-0.407585	0.188774	-0.632705	0.011881	-0.061758	0.065542	-0.995866
35341	1.220035	-1.643453	9.882872	-0.156032	-0.079696	0.027457	-0.411727	0.192738	-0.632685	0.012365	-0.063410	0.068571	-0.995552
35342	1.330834	-1.634770	9.543130	-0.040607	-0.110592	0.031789	-0.413068	0.193196	-0.629532	0.013440	-0.065709	0.069294	-0.995339
35343	1.456109	-1.615406	9.503759	-0.125184	-0.100474	0.084877	-0.415195	0.193509	-0.627944	0.015132	-0.067702	0.071800	-0.995004
35344	1.590806	-1.553023	9.373854	-0.109504	-0.094030	0.084950	-0.416410	0.197097	-0.625969	0.017078	-0.069610	0.073970	-0.994681
35345	1.489765	-1.590980	9.590841	0.003572	-0.094869	0.078136	-0.419598	0.197156	-0.623718	0.018805	-0.071478	0.073915	-0.994522
35346	1.513066	-1.417477	9.653509	0.030537	-0.088417	0.087484	-0.421314	0.195810	-0.623574	0.020971	-0.073219	0.073304	-0.994397
35347	1.719443	-1.204726	9.828868	-0.037871	-0.090271	0.098210	-0.424361	0.192867	-0.620671	0.023027	-0.075000	0.074087	-0.994161
35348	1.618008	-1.186088	9.701069	0.066970	-0.081076	0.091381	-0.426593	0.192807	-0.620242	0.025192	-0.076560	0.072769	-0.994087
35349	1.654086	-0.651299	9.862551	0.070041	-0.026202	0.104205	-0.427110	0.189803	-0.620502	0.027433	-0.077019	0.071400	-0.994091
35350	1.562909	-0.742748	9.910831	0.062896	0.017678	0.118868	-0.428429	0.187094	-0.619445	0.029939	-0.076573	0.070259	-0.994135
35351	1.332330	-0.920588	10.107843	0.227782	0.041514	0.097514	-0.427337	0.181319	-0.621551	0.032189	-0.075591	0.065732	-0.994449
35352	1.138867	-0.779929	10.542536	0.217602	0.019450	0.073482	-0.427568	0.174470	-0.623123	0.034010	-0.075075	0.061446	-0.994702
35353	0.555347	-0.803069	9.744536	0.196508	-0.017214	0.051270	-0.428476	0.168608	-0.622464	0.035365	-0.075286	0.057392	-0.994881
35354	0.594596	-0.952802	9.560349	0.215708	-0.042738	0.062493	-0.430312	0.163302	-0.621928	0.037039	-0.076019	0.053081	-0.995003
35355	0.332564	-1.637688	9.262616	0.130408	-0.059366	0.039964	-0.432146	0.157858	-0.621523	0.038116	-0.077058	0.050318	-0.995026
35356	-0.961091	-1.372189	8.848548	-0.069177	-0.031530	-0.009139	-0.434781	0.155286	-0.622026	0.037897	-0.077854	0.051575	-0.994908
35357	0.238174	-1.027066	9.863270	0.048384	-0.076049	0.002618	-0.437705	0.155340	-0.619908	0.038129	-0.079194	0.050401	-0.994854
35358	1.296491	-1.498057	10.130618	0.233107	-0.097755	-0.036960	-0.436759	0.149051	-0.618871	0.037919	-0.081105	0.045546	-0.994942
35359	1.544041	-0.850165	9.469822	0.029031	-0.076073	-0.086031	-0.439133	0.143361	-0.616367	0.036348	-0.082543	0.044632	-0.994924
35360	1.933492	-0.592951	9.875580	-0.159119	-0.064367	-0.087004	-0.441524	0.145304	-0.616216	0.034452	-0.084124	0.047526	-0.994725
35361	2.446247	-0.949290	9.510463	0.229417	-0.064702	-0.062845	-0.443897	0.140427	-0.614497	0.033672	-0.085237	0.042658	-0.994877
35362	2.521264	-0.507166	9.289298	0.022623	-0.024720	-0.078737	-0.444412	0.133076	-0.611878	0.032214	-0.085889	0.041975	-0.994899
35363	2.531189	-0.564740	9.334196	-0.299614	-0.012239	-0.063773	-0.445358	0.138281	-0.611998	0.030460	-0.086384	0.047642	-0.994656
35364	1.847711	-0.830827	9.319283	0.127394	0.000969	-0.043186	-0.445614	0.136638	-0.612521	0.029902	-0.086437	0.044950	-0.994793
35365	1.145363	-0.681112	9.180389	-0.010336	0.029987	-0.038424	-0.446914	0.131042	-0.613037	0.029113	-0.085885	0.044924	-0.994866
35366	0.337297	-0.592834	9.430959	-0.170963	0.015161	0.003200	-0.445615	0.136370	-0.611997	0.028913	-0.085788	0.048259	-0.994724
35367	0.438780	-0.593721	10.519407	0.116085	0.023754	0.050776	-0.447468	0.136254	-0.611982	0.030120	-0.085106	0.045846	-0.994861
35368	0.714023	-0.667119	10.708201	-0.029112	0.028199	0.053737	-0.445621	0.137602	-0.611866	0.031157	-0.084621	0.046453	-0.994842
35369	1.687388	-1.044109	10.368699	-0.071969	-0.002934	-0.014666	-0.446032	0.140620	-0.611337	0.030768	-0.084610	0.047647	-0.994799
35370	1.906175	-0.947827	9.548655	0.096393	-0.020180	-0.076530	-0.446956	0.138861	-0.610545	0.029473	-0.085133	0.045506	-0.994893
35371	2.320685	-0.916414	9.346504	-0.104845	-0.002998	-0.092325	-0.447204	0.137609	-0.612900	0.027480	-0.085263	0.047228	-0.994859
35372	2.352035	-0.921459	9.260302	0.105224	-0.008245	-0.093096	-0.447330	0.136241	-0.613162	0.025862	-0.085565	0.044890	-0.994985
35373	2.552683	-1.021082	9.563264	0.105588	0.026434	-0.115288	-0.447445	0.133224	-0.614209	0.023742	-0.085087	0.042409	-0.995187
35374	2.369530	-1.043437	9.465214	0.163633	0.044668	-0.150097	-0.447158	0.127477	-0.614345	0.021061	-0.084356	0.038835	-0.995456
35375	2.021100	-0.784528	9.388771	-0.058955	0.069977	-0.149443	-0.446873	0.123091	-0.615135	0.017949	-0.083155	0.039604	-0.995588
35376	1.891616	-0.928640	9.539185	0.187080	0.061090	-0.142646	-0.445387	0.114604	-0.614497	0.015418	-0.082092	0.035583	-0.995870
35377	0.420637	0.138912	9.463607	-0.055150	0.064474	-0.070154	-0.444175	0.111970	-0.616733	0.013900	-0.080896	0.036383	-0.995961
35378	0.849189	-0.724308	10.089282	0.013568	0.029917	-0.032786	-0.443519	0.113061	-0.616345	0.013295	-0.080430	0.035989	-0.996022
35379	1.197205	-0.907155	9.893108	0.097821	0.022723	-0.047090	-0.443235	0.108406	-0.616612	0.012514	-0.079965	0.033780	-0.996147
35380	1.573187	-0.888015	9.642413	-0.100617	0.004225	-0.077582	-0.442976	0.109907	-0.616613	0.010849	-0.080067	0.035583	-0.996095
35381	1.673280	-0.653026	9.346557	-0.047555	0.013486	-0.068103	-0.443896	0.110854	-0.618700	0.009424	-0.079851	0.036248	-0.996103
35382	1.736294	-0.693903	10.021166	0.047023	0.011782	-0.043630	-0.444026	0.108681	-0.617391	0.008674	-0.079749	0.035164	-0.996157
35383	1.697475	-0.672350	9.310501	-0.083144	0.041011	-0.012950	-0.442955	0.106881	-0.618447	0.008272	-0.078969	0.036634	-0.996169
35384	1.707243	-0.680477	9.742603	0.039364	0.026549	0.009838	-0.441641	0.109328	-0.618326	0.008562	-0.078536	0.035790	-0.996232
35385	1.589566	-0.797776	9.283728	-0.011798	0.016529	0.039134	-0.442700	0.107710	-0.617271	0.009330	-0.078210	0.035924	-0.996246
35386	1.656657	-1.200365	9.725236	-0.048239	0.032011	0.044480	-0.442701	0.111512	-0.619888	0.010174	-0.077659	0.036881	-0.996246
35387	1.328159	-0.550155	10.076989	0.028502	0.057618	0.042934	-0.441115	0.111228	-0.619115	0.011050	-0.076502	0.036241	-0.996349
35388	0.979118	-0.681899	9.750191	-0.050384	0.059334	0.044375	-0.440184	0.112431	-0.620824	0.011865	-0.075409	0.037246	-0.996386
35389	1.319777	-0.830399	9.751287	-0.048401	0.059356	0.033330	-0.437669	0.114031	-0.622022	0.012432	-0.074219	0.038130	-0.996435
35390	1.437299	-0.710760	9.487586	-0.013290	0.033786	0.011400	-0.437279	0.115668	-0.621893	0.012670	-0.073650	0.038340	-0.996466
35391	1.617813	-0.630928	9.516676	0.043166	0.010086	-0.012310	-0.436890	0.115208	-0.623354	0.012500	-0.073469	0.037316	-0.996521
35392	1.684864	-0.531972	9.566704	0.048495	0.019208	-0.024297	-0.436360	0.112623	-0.621527	0.012129	-0.073202	0.036239	-0.996585
35393	1.561790	-0.497629	9.830112	0.111550	0.021076	-0.021222	-0.436485	0.111388	-0.622181	0.011872	-0.072811	0.033827	-0.996701
35394	1.367642	-0.735929	9.916184	0.123051	0.008264	-0.017449	-0.436738	0.108383	-0.622181	0.011761	-0.072739	0.031270	-0.996791
35395	1.268698	-0.724755	9.723362	0.062350	-0.006365	0.006259	-0.436726	0.105647	-0.622444	0.011998	-0.072883	0.029883	-0.996821
35396	1.433517	-0.912455	9.621439	0.133871	-0.009824	0.041713	-0.438304	0.101982	-0.621647	0.013079	-0.073131	0.027193	-0.996866
35397	1.472071	-0.910168	9.564215	0.108733	-0.012424	0.104349	-0.438171	0.100214	-0.620602	0.015344	-0.073337	0.025053	-0.996874
35398	1.437496	-0.738510	9.816093	0.178100	-0.009542	0.151791	-0.438284	0.097662	-0.619013	0.018695	-0.073505	0.021641	-0.996885
35399	1.437363	-0.720048	9.585885	0.000940	-0.000517	0.175800	-0.439085	0.098092	-0.617959	0.022220	-0.073487	0.021780	-0.996811
35400	1.347679	-0.603415	9.970795	-0.019240	0.004933	0.186750	-0.439629	0.103146	-0.619000	0.025976	-0.073425	0.022358	-0.996712
35401	1.378754	-0.555982	9.750886	0.016572	0.010468	0.183233	-0.439368	0.102473	-0.617693	0.029668	-0.073169	0.022211	-0.996631
35402	1.402235	-0.431507	9.548792	-0.055259	0.001251	0.175497	-0.437277	0.106979	-0.615875	0.033136	-0.073207	0.023488	-0.996489
35403	1.676775	-0.358305	9.686820	-0.056788	-0.026175	0.160771	-0.436633	0.111214	-0.615485	0.036289	-0.073748	0.024737	-0.996309
35404	1.536834	-0.339526	9.630562	-0.084827	-0.026227	0.158778	-0.439435	0.115902	-0.614675	0.039410	-0.074361	0.026559	-0.996098
35405	1.598870	-0.204896	9.561008	-0.035806	-0.031664	0.149802	-0.439186	0.118373	-0.613367	0.042376	-0.075012	0.027348	-0.995906
35406	1.565588	-0.306142	9.525667	0.074732	-0.013328	0.126342	-0.438931	0.120562	-0.612975	0.045085	-0.075252	0.025953	-0.995807
35407	1.522276	-0.315091	9.748403	0.094178	-0.012444	0.115361	-0.439335	0.119358	-0.610747	0.047548	-0.075435	0.024096	-0.995725
35408	1.523340	-0.541392	9.711628	0.031272	-0.000637	0.113190	-0.440919	0.118689	-0.611127	0.049898	-0.075470	0.023560	-0.995620
35409	1.415394	-0.651797	9.855515	-0.025615	0.031274	0.118389	-0.439872	0.120600	-0.610218	0.052219	-0.074899	0.024145	-0.995530
35410	1.263217	-0.584040	10.056703	0.048689	0.043226	0.128887	-0.441207	0.123350	-0.610206	0.054903	-0.074032	0.023328	-0.995470
35411	1.221909	-0.532516	9.668128	-0.065036	0.032099	0.105257	-0.439877	0.124138	-0.611918	0.056905	-0.073482	0.024682	-0.995366
35412	1.286609	-0.450769	9.612262	-0.142014	0.048447	0.091920	-0.439759	0.129050	-0.612703	0.058546	-0.072739	0.027615	-0.995248
35413	1.446459	-0.609802	9.453077	0.024446	0.035844	0.083570	-0.439249	0.132746	-0.611658	0.060244	-0.072019	0.027159	-0.995212
35414	1.474954	-0.528884	9.175998	-0.003914	0.055992	0.101853	-0.436862	0.132574	-0.612463	0.062301	-0.070960	0.027365	-0.995155
35415	1.562537	-0.671128	9.746185	-0.036952	0.074217	0.107199	-0.436083	0.135852	-0.611944	0.064360	-0.069555	0.028212	-0.995100
35416	1.393309	-0.580476	9.616240	0.239543	0.100083	0.103012	-0.432632	0.134167	-0.612496	0.066773	-0.067301	0.023629	-0.995215
35417	1.344586	-0.474739	9.605265	0.033204	0.121701	0.068703	-0.432481	0.133043	-0.615247	0.068144	-0.064894	0.023087	-0.995295
35418	1.127502	-0.458573	9.533845	0.037956	0.119740	0.024422	-0.429307	0.133963	-0.615403	0.068692	-0.062552	0.022439	-0.995422
35419	1.093584	-0.422416	9.572447	0.087919	0.127076	0.015432	-0.426380	0.132951	-0.617522	0.069069	-0.059980	0.020744	-0.995591
35420	1.079400	-0.474791	9.744430	0.094144	0.121584	0.015472	-0.422135	0.130986	-0.617820	0.069514	-0.057528	0.018968	-0.995740
35421	1.175346	-0.384325	9.405695	-0.090926	0.151627	0.032949	-0.420555	0.132886	-0.617439	0.070024	-0.054710	0.020889	-0.995825
35422	0.853776	-0.655363	10.546423	0.025498	0.117725	0.002200	-0.418702	0.135850	-0.619678	0.070129	-0.052434	0.020461	-0.995949
35423	0.806509	-0.384151	9.671133	-0.083306	0.121266	-0.020511	-0.413935	0.136608	-0.620502	0.069600	-0.050215	0.022136	-0.996064
35424	0.703004	-0.407388	9.972328	-0.107566	0.128476	-0.035417	-0.409836	0.139014	-0.621319	0.068794	-0.047927	0.024336	-0.996182
35425	0.827719	-0.296357	9.298054	0.017409	0.152410	-0.048658	-0.406918	0.139919	-0.623176	0.067784	-0.044950	0.024010	-0.996398
35426	0.787336	-0.397740	9.930037	-0.013090	0.148707	-0.033121	-0.403598	0.140539	-0.625690	0.067114	-0.042126	0.024356	-0.996558
35427	0.818819	-0.442213	9.572005	-0.113156	0.146846	-0.015160	-0.399508	0.144862	-0.626245	0.066662	-0.039419	0.026648	-0.996640
35428	0.708540	-0.566896	9.763683	-0.199079	0.133085	0.013959	-0.396214	0.149469	-0.626662	0.066778	-0.037130	0.030719	-0.996603
35429	0.935182	-0.571563	9.674506	-0.129083	0.137776	0.016162	-0.392130	0.156653	-0.628132	0.066937	-0.034619	0.033340	-0.996599
35430	0.686207	-0.929170	10.084888	0.228690	0.147148	-0.017108	-0.388942	0.155374	-0.629337	0.066768	-0.031498	0.028879	-0.996853
35431	0.621685	-0.562916	9.570872	0.096157	0.152508	-0.022416	-0.384027	0.153386	-0.631210	0.066310	-0.028420	0.027014	-0.997028
35432	0.594097	-0.825920	10.075873	0.039547	0.167030	-0.019951	-0.381512	0.154986	-0.632408	0.065947	-0.025154	0.026349	-0.997158
35433	0.530159	-0.566600	9.954078	0.123489	0.165270	-0.030611	-0.377390	0.151375	-0.633360	0.065328	-0.021797	0.023964	-0.997338
35434	0.424837	-0.717553	10.200649	0.046741	0.132230	-0.038332	-0.374998	0.149158	-0.633511	0.064608	-0.019223	0.023102	-0.997458
35435	0.400854	-0.749261	10.089549	-0.054750	0.106523	-0.042496	-0.371016	0.149771	-0.636030	0.063706	-0.017278	0.024211	-0.997525
35436	0.357008	-0.663447	9.879082	-0.054965	0.101073	-0.033263	-0.369443	0.153447	-0.635780	0.063098	-0.015455	0.025339	-0.997566
35437	0.269352	-0.480633	9.914438	0.077902	0.092091	-0.023360	-0.365986	0.152021	-0.637772	0.062626	-0.013624	0.023796	-0.997660
35438	0.326593	-0.345504	9.993690	0.117805	0.073950	0.011935	-0.365318	0.150102	-0.637517	0.062976	-0.012102	0.021456	-0.997711
35439	0.322136	-0.427736	9.872460	0.119493	0.066666	0.019343	-0.362926	0.147887	-0.637537	0.063378	-0.010714	0.019056	-0.997750
35440	0.422661	-0.276333	9.760288	0.100073	0.063028	0.024786	-0.361856	0.145680	-0.638201	0.063976	-0.009426	0.017059	-0.997761
35441	0.282961	-0.302821	9.835435	0.129590	0.068586	0.051686	-0.361048	0.141981	-0.638079	0.065024	-0.007989	0.014460	-0.997747
35442	0.266038	-0.288007	9.955520	0.238303	0.070484	0.037464	-0.358511	0.137703	-0.639148	0.065891	-0.006367	0.009717	-0.997759
35443	0.024351	-0.168478	9.868516	0.037678	0.050152	0.044771	-0.356780	0.135627	-0.639687	0.066794	-0.005424	0.008926	-0.997712
35444	0.109183	-0.254250	10.067362	0.000191	0.041879	0.043677	-0.356259	0.136725	-0.638774	0.067746	-0.004686	0.008898	-0.997652
35445	0.026684	-0.148977	9.940831	-0.136386	0.026175	0.036542	-0.354941	0.139707	-0.639831	0.068471	-0.004455	0.011550	-0.997576
35446	0.162400	-0.298022	9.901597	-0.129276	0.015233	0.035685	-0.354954	0.143532	-0.640091	0.069253	-0.004425	0.014068	-0.997490
35447	0.273578	-0.355581	9.892224	0.028485	0.019034	0.018950	-0.353370	0.146236	-0.641281	0.069644	-0.004125	0.013425	-0.997473
35448	0.230218	-0.373284	9.665906	0.024934	0.009896	0.017103	-0.354694	0.147067	-0.641794	0.070116	-0.003995	0.012857	-0.997448
35449	0.355378	-0.327263	9.682124	0.056451	0.030045	0.013542	-0.353112	0.147196	-0.640759	0.070398	-0.003455	0.011679	-0.997445
35450	0.132805	-0.163808	9.763963	0.049199	0.015426	0.031968	-0.353766	0.144882	-0.640493	0.071155	-0.003177	0.010636	-0.997404
35451	0.147060	-0.125821	9.606183	0.082443	0.024597	0.024740	-0.352824	0.143078	-0.642072	0.071663	-0.002710	0.008926	-0.997385
35452	0.035942	-0.077608	9.697048	0.047176	0.020946	0.050400	-0.352818	0.141300	-0.642073	0.072780	-0.002321	0.007932	-0.997314
35453	-0.046393	-0.000708	9.716564	0.120526	0.037493	0.061814	-0.351899	0.141441	-0.640640	0.074027	-0.001529	0.005475	-0.997240
35454	-0.099665	0.052516	9.832047	0.069809	0.046547	0.055999	-0.350706	0.142781	-0.641959	0.075296	-0.000596	0.004068	-0.997153
35455	-0.027142	0.011748	9.829751	0.172966	0.042143	0.073146	-0.349503	0.141116	-0.643017	0.076767	0.000379	0.000564	-0.997049
35456	0.014345	-0.086209	10.008816	0.234436	0.048579	0.065145	-0.349480	0.134830	-0.642758	0.078180	0.001605	-0.004123	-0.996929
35457	0.194770	0.000929	10.054935	0.178673	0.017410	0.041841	-0.348671	0.131534	-0.643290	0.079023	0.002088	-0.007771	-0.996840
35458	0.272943	-0.226022	9.783604	0.079725	0.019175	0.048737	-0.348397	0.128936	-0.643031	0.080110	0.002485	-0.009418	-0.996738
35459	0.051559	-0.304857	10.078117	0.014276	0.019943	0.041013	-0.348135	0.130023	-0.643426	0.080944	0.002742	-0.009750	-0.996667
35460	0.031295	-0.105770	9.907871	-0.092379	0.020673	0.009085	-0.347210	0.130559	-0.643433	0.081272	0.002899	-0.007962	-0.996656
35461	0.043551	-0.143900	10.008280	-0.077367	0.020664	0.001779	-0.348150	0.134666	-0.643947	0.081329	0.003024	-0.006440	-0.996662
35462	-0.026309	-0.163875	9.836898	-0.067688	0.018821	-0.009243	-0.347887	0.135481	-0.644211	0.081324	0.003187	-0.005145	-0.996669
35463	-0.073032	0.028475	9.822355	-0.076618	0.007860	-0.001899	-0.346972	0.138479	-0.644086	0.081305	0.003060	-0.003646	-0.996678
35464	-0.082688	0.038721	10.009663	0.042403	0.015306	0.006072	-0.345785	0.140239	-0.644487	0.081639	0.003330	-0.004552	-0.996646
35465	-0.085446	0.105540	9.849728	-0.006653	-0.001195	0.002156	-0.346570	0.137109	-0.643959	0.081696	0.003141	-0.004464	-0.996642
35466	-0.081096	0.211983	10.014508	-0.045211	-0.006717	0.007500	-0.347235	0.137122	-0.643430	0.081951	0.002829	-0.003660	-0.996626
35467	-0.037599	0.185101	9.868095	-0.026165	-0.010288	0.026064	-0.345913	0.137924	-0.643702	0.082484	0.002429	-0.003211	-0.996584
35468	0.054018	0.187873	9.921804	0.000014	-0.002913	0.036340	-0.347509	0.140672	-0.644211	0.083356	0.002265	-0.003304	-0.996512
35469	-0.112609	0.234923	9.704846	0.003308	-0.017514	0.046525	-0.347773	0.141215	-0.644863	0.084296	0.001771	-0.003468	-0.996433
35470	-0.100110	0.143723	9.766102	-0.007309	0.002619	0.063056	-0.346716	0.142565	-0.645395	0.085692	0.001703	-0.003406	-0.996314
35471	-0.138516	0.104932	9.702782	0.019717	-0.002808	0.074277	-0.347908	0.142850	-0.645516	0.087184	0.001539	-0.003879	-0.996183
35472	-0.108922	-0.029315	9.830812	0.018990	0.008141	0.070571	-0.347782	0.144760	-0.645778	0.088751	0.001626	-0.004332	-0.996043
35473	-0.060879	0.004141	9.735703	-0.028241	0.013564	0.061096	-0.347381	0.145020	-0.646698	0.089983	0.001710	-0.003812	-0.995935
35474	0.045319	-0.024963	9.606648	-0.008909	0.024549	0.050109	-0.347129	0.148027	-0.646437	0.091175	0.002076	-0.003679	-0.995826
35475	0.035546	0.014519	9.899995	-0.039429	0.029967	0.046249	-0.345803	0.148144	-0.646971	0.092113	0.002463	-0.002901	-0.995741
35476	0.074546	-0.077004	9.851062	-0.061125	0.026258	0.031385	-0.346203	0.149239	-0.647229	0.092902	0.002768	-0.001724	-0.995670
35477	-0.103692	-0.115963	9.820044	-0.036505	0.029884	0.018579	-0.345014	0.150995	-0.648023	0.093288	0.003158	-0.000993	-0.995634
35478	-0.118189	-0.106088	9.901670	-0.078586	0.022544	0.028527	-0.345691	0.154017	-0.647362	0.094076	0.003356	0.000525	-0.995559
35479	-0.265353	-0.089772	9.833305	-0.129314	0.015139	0.019970	-0.343326	0.159724	-0.648164	0.094495	0.003289	0.003084	-0.995515
35480	-0.133895	-0.353982	9.893245	-0.013339	0.016126	-0.005268	-0.343726	0.160414	-0.648030	0.094640	0.003481	0.003293	-0.995500
35481	-0.137100	-0.180252	10.037292	-0.001127	0.015217	-0.005215	-0.343855	0.159460	-0.647898	0.094547	0.003661	0.003316	-0.995508
35482	0.031549	-0.163881	9.801428	-0.048542	0.015226	0.001937	-0.344123	0.160283	-0.647895	0.094757	0.003769	0.004224	-0.995484
