# Supplementary material for: Identification of Haptic Based Guiding Using Hard Reins
Source: PLoS One. 2015 Jul 22;10(7):e0132020. doi: 10.1371/journal.pone.0132020 (PMC4511788; doi:10.1371/journal.pone.0132020)
Supplement: S9 File — (ZIP) [file pone.0132020.s009.zip › Exp2_MotionData2/Subject10/path2/T8/sync8.txt]

// Start Time: 0
// Sample rate: 25.0Hz
// Scenario: 4.9
// Firmware Version: 2.6.1
Counter	Acc_X	Acc_Y	Acc_Z	Gyr_X	Gyr_Y	Gyr_Z	Mag_X	Mag_Y	Mag_Z	Quat_w	Quat_x	Quat_y	Quat_z
34956	0.742797	1.876075	9.519695	-0.023015	-0.027106	0.035524	-0.021658	0.107510	-1.173771	0.806150	0.098814	0.025423	0.582847
34957	0.675751	1.850592	9.616529	-0.015409	-0.019583	0.021464	-0.021257	0.108659	-1.174829	0.805900	0.098780	0.024878	0.583223
34958	0.762215	1.886146	9.592434	0.002770	0.000220	0.018092	-0.022735	0.108340	-1.177956	0.805807	0.098839	0.024815	0.583344
34959	0.724815	1.822352	9.625470	0.009236	0.006568	-0.020737	-0.021927	0.108193	-1.178515	0.805986	0.098878	0.025061	0.583079
34960	0.665007	1.891659	9.543671	0.005765	-0.007515	-0.027898	-0.022725	0.105406	-1.179822	0.806429	0.099052	0.024998	0.582440
34961	0.703764	1.894792	9.556872	-0.046052	-0.009258	0.024964	-0.022465	0.107547	-1.174578	0.806192	0.098408	0.024256	0.582908
34962	0.719438	1.846529	9.610679	-0.028568	-0.013125	0.043557	-0.022199	0.109021	-1.177259	0.805887	0.098130	0.023559	0.583405
34963	0.710174	1.831800	9.653837	-0.019114	-0.010852	0.026805	-0.022875	0.110213	-1.179120	0.805575	0.097939	0.023103	0.583886
34964	0.715001	1.822170	9.586653	-0.015481	-0.015224	0.025022	-0.022876	0.110487	-1.178702	0.805463	0.097887	0.022561	0.584070
34965	0.753393	1.844717	9.606919	-0.013357	0.000150	0.015392	-0.023681	0.109779	-1.177898	0.805268	0.097657	0.022373	0.584385
34966	0.763354	1.823044	9.554428	-0.024557	-0.001206	0.030377	-0.025026	0.109970	-1.178694	0.805088	0.097296	0.021943	0.584709
34967	0.798483	1.779995	9.661753	-0.036378	0.005623	0.002085	-0.025298	0.110782	-1.176757	0.805090	0.096627	0.021597	0.584830
34968	0.747388	1.779060	9.592787	-0.035702	-0.002610	-0.024475	-0.023556	0.113081	-1.179836	0.805612	0.096080	0.021115	0.584219
34969	0.792773	1.816301	9.617971	-0.026292	-0.000320	-0.005877	-0.024772	0.115259	-1.180842	0.805690	0.095642	0.020806	0.584195
34970	0.763897	1.801208	9.588312	-0.007606	0.009372	0.003976	-0.025041	0.115259	-1.180566	0.805817	0.095420	0.020792	0.584056
34971	0.794276	1.741072	9.618586	-0.027468	-0.005016	0.003817	-0.024635	0.114394	-1.180326	0.805784	0.095025	0.020373	0.584180
34972	0.787893	1.711834	9.714902	-0.035795	-0.011540	-0.022773	-0.023558	0.113963	-1.181170	0.806322	0.094582	0.019738	0.583533
34973	0.813939	1.736579	9.676998	0.016835	-0.008926	-0.038511	-0.024102	0.115254	-1.175127	0.806700	0.094931	0.019851	0.582949
34974	0.775168	1.726158	9.613297	0.024681	0.007662	-0.059588	-0.024103	0.115679	-1.175113	0.807558	0.095226	0.020298	0.581696
34975	0.727193	1.701011	9.612015	0.020711	-0.012195	-0.049107	-0.024103	0.115827	-1.175381	0.808052	0.095670	0.020422	0.580932
34976	0.710681	1.681292	9.630915	-0.007368	-0.010828	-0.042109	-0.024376	0.117495	-1.179820	0.808776	0.095668	0.020164	0.579933
34977	0.678382	1.714689	9.591155	-0.017825	-0.004354	-0.019992	-0.023297	0.116494	-1.180546	0.809002	0.095405	0.019913	0.579670
34978	0.748888	1.706260	9.607826	-0.021734	-0.004666	-0.008529	-0.024911	0.117186	-1.184320	0.809314	0.095111	0.019532	0.579295
34979	0.751208	1.716016	9.636711	-0.021665	0.000714	-0.010264	-0.023300	0.118131	-1.183900	0.809433	0.094729	0.019299	0.579200
34980	0.718272	1.666865	9.640885	-0.039479	0.009583	-0.015558	-0.023162	0.116862	-1.184351	0.809846	0.093980	0.018958	0.578755
34981	0.652164	1.706940	9.681886	-0.016912	0.009003	0.015464	-0.023302	0.118207	-1.181036	0.809654	0.093584	0.018870	0.579090
34982	0.736551	1.720604	9.629004	-0.011860	-0.010748	0.025060	-0.023974	0.118399	-1.182521	0.809534	0.093532	0.018446	0.579281
34983	0.735976	1.749726	9.631175	-0.004479	0.008959	0.021672	-0.023842	0.118736	-1.178832	0.809247	0.093341	0.018491	0.579712
34984	0.709772	1.729831	9.649779	-0.012019	-0.014438	0.030345	-0.023845	0.119555	-1.177443	0.809080	0.093331	0.017993	0.579961
34985	0.737176	1.686627	9.612430	-0.004712	-0.001887	0.028677	-0.024785	0.119330	-1.179075	0.808716	0.093265	0.017848	0.580485
34986	0.805350	1.678158	9.657917	-0.020671	-0.010642	0.017946	-0.025990	0.117881	-1.182650	0.808697	0.093066	0.017337	0.580557
34987	0.787979	1.689975	9.604334	-0.015584	-0.001209	-0.002307	-0.024916	0.118574	-1.183049	0.808712	0.092807	0.017132	0.580584
34988	0.776116	1.682481	9.637729	-0.013177	0.002083	0.009217	-0.025193	0.121480	-1.185813	0.808816	0.092579	0.016924	0.580483
34989	0.759186	1.682174	9.646840	-0.012669	-0.000100	-0.010241	-0.024386	0.121430	-1.184461	0.808916	0.092353	0.016786	0.580382
34990	0.691022	1.695502	9.635019	-0.017827	0.000960	-0.019077	-0.024651	0.120032	-1.185049	0.809345	0.092053	0.016560	0.579839
34991	0.718520	1.649873	9.612134	-0.020373	-0.003295	0.008291	-0.025731	0.121146	-1.183092	0.809246	0.091743	0.016251	0.580035
34992	0.736655	1.715751	9.631452	-0.009759	0.003712	0.016318	-0.026538	0.121187	-1.184035	0.809226	0.091553	0.016102	0.580097
34993	0.751900	1.677183	9.610545	-0.006164	0.001964	0.016317	-0.025193	0.121288	-1.183639	0.809006	0.091416	0.016030	0.580427
34994	0.781924	1.641321	9.681549	-0.018674	-0.008674	0.010899	-0.025067	0.124106	-1.183004	0.809109	0.091224	0.015581	0.580325
34995	0.752381	1.662632	9.670852	0.017830	0.004491	-0.005694	-0.025194	0.121581	-1.184038	0.809100	0.091441	0.015868	0.580296
34996	0.746919	1.681947	9.598320	0.001185	-0.012002	0.008295	-0.026542	0.122613	-1.184398	0.809182	0.091607	0.015603	0.580163
34997	0.790810	1.673035	9.626214	-0.019681	-0.001702	0.016243	-0.027078	0.121898	-1.183597	0.808988	0.091298	0.015316	0.580490
34998	0.779232	1.643692	9.611636	-0.018999	0.001639	0.025111	-0.027213	0.122386	-1.186169	0.808912	0.090984	0.015006	0.580653
34999	0.788910	1.648726	9.638376	-0.011226	0.004009	0.003930	-0.026407	0.122789	-1.186029	0.808844	0.090743	0.014931	0.580788
35000	0.807592	1.683051	9.631468	-0.013005	-0.006607	0.001199	-0.027210	0.121567	-1.187558	0.809058	0.090616	0.014598	0.580518
35001	0.791767	1.629358	9.653053	0.010789	-0.007815	-0.013759	-0.028826	0.121837	-1.185350	0.809158	0.090866	0.014619	0.580339
35002	0.761176	1.701630	9.632311	0.015856	-0.008080	-0.001363	-0.028555	0.121289	-1.186461	0.809366	0.091222	0.014599	0.579993
35003	0.795279	1.690109	9.614186	0.010670	-0.007925	-0.009342	-0.029229	0.121538	-1.184265	0.809415	0.091477	0.014610	0.579884
35004	0.795388	1.687685	9.633466	0.018097	-0.014734	-0.019087	-0.030037	0.121830	-1.183837	0.809845	0.091942	0.014537	0.579212
35005	0.759089	1.687028	9.646801	0.030555	-0.004139	-0.011900	-0.028958	0.121110	-1.184418	0.809885	0.092475	0.014847	0.579063
35006	0.747184	1.677102	9.651325	0.034343	-0.014557	-0.020793	-0.030034	0.121027	-1.185907	0.810321	0.093201	0.014965	0.578333
35007	0.755987	1.720959	9.646450	0.051875	-0.013068	-0.003050	-0.030567	0.118987	-1.182969	0.810221	0.094186	0.015363	0.578303
35008	0.789869	1.716714	9.604190	0.048072	-0.016830	0.003980	-0.030155	0.116267	-1.182245	0.810320	0.095168	0.015558	0.577999
35009	0.800093	1.697483	9.650388	0.033900	-0.002570	-0.002164	-0.031503	0.117129	-1.181384	0.810239	0.095740	0.015917	0.578008
35010	0.761152	1.708917	9.670773	0.053933	-0.018122	-0.013686	-0.033648	0.114616	-1.180895	0.810496	0.096826	0.016198	0.577459
35011	0.793542	1.770185	9.570197	0.042789	-0.032701	-0.003213	-0.032569	0.113785	-1.182842	0.810418	0.097889	0.016175	0.577389
35012	0.788740	1.765241	9.553236	-0.001951	-0.008885	0.025092	-0.033643	0.113262	-1.183664	0.810345	0.097975	0.015881	0.577485
35013	0.854910	1.742174	9.639696	0.028522	0.002723	-0.002161	-0.034851	0.112757	-1.185165	0.810272	0.098397	0.016265	0.577506
35014	0.795069	1.813909	9.562693	0.002087	-0.010212	0.008295	-0.034581	0.112348	-1.186135	0.810359	0.098558	0.016033	0.577363
35015	0.837619	1.751566	9.595763	-0.028193	0.001393	0.032136	-0.034853	0.113000	-1.183386	0.810001	0.098088	0.015675	0.577955
35016	0.890485	1.776804	9.611639	-0.034670	0.005555	0.005607	-0.034449	0.112972	-1.182574	0.810169	0.097470	0.015282	0.577834
35017	0.876690	1.740139	9.616307	-0.012316	0.004721	0.010981	-0.035525	0.113015	-1.183377	0.810023	0.097215	0.015200	0.578084
35018	0.891470	1.728269	9.616850	0.007076	0.009766	-0.006610	-0.034587	0.113954	-1.181995	0.810272	0.097221	0.015378	0.577729
35019	0.852284	1.746978	9.605877	-0.012581	-0.000894	-0.013805	-0.034320	0.114861	-1.184694	0.810414	0.097021	0.015248	0.577567
35020	0.885624	1.776715	9.606676	0.001769	0.009809	-0.010163	-0.034048	0.113687	-1.183237	0.810734	0.096940	0.015369	0.577128
35021	0.806333	1.738859	9.585270	-0.010857	0.002585	-0.010230	-0.034589	0.114842	-1.183602	0.810830	0.096731	0.015308	0.577030
35022	0.853239	1.698442	9.601458	-0.043444	0.002140	-0.003271	-0.034053	0.115409	-1.184135	0.811151	0.096007	0.014772	0.576714
35023	0.833273	1.727211	9.600628	-0.039363	0.009701	-0.020004	-0.034598	0.117802	-1.182824	0.811412	0.095251	0.014515	0.576479
35024	0.877232	1.718304	9.650190	-0.026730	0.002765	-0.022672	-0.034196	0.118082	-1.183093	0.811923	0.094784	0.014220	0.575843
35025	0.885413	1.667468	9.617123	-0.017174	-0.000187	-0.043877	-0.033530	0.120352	-1.183844	0.812418	0.094498	0.014101	0.575195
35026	0.845228	1.620616	9.642723	-0.018247	0.004013	-0.070366	-0.032586	0.119789	-1.184964	0.813511	0.094142	0.014006	0.573708
35027	0.803121	1.668407	9.657922	-0.019885	-0.011786	-0.079306	-0.032459	0.122349	-1.185427	0.814418	0.093933	0.013732	0.572460
35028	0.766432	1.682305	9.639840	-0.007382	-0.002036	-0.073892	-0.032056	0.122802	-1.187052	0.815531	0.093822	0.013669	0.570894
35029	0.737828	1.662368	9.665593	-0.004205	-0.012140	-0.059795	-0.031250	0.123058	-1.186645	0.816183	0.093873	0.013536	0.569957
35030	0.752653	1.638354	9.603640	-0.006314	0.001715	-0.045569	-0.029370	0.124167	-1.187448	0.816942	0.093744	0.013498	0.568890
35031	0.713620	1.657070	9.640817	-0.006999	-0.003349	-0.020842	-0.032330	0.124209	-1.186322	0.817152	0.093655	0.013407	0.568605
35032	0.771695	1.658122	9.618518	-0.011530	-0.011327	0.012675	-0.030717	0.124440	-1.185652	0.817189	0.093602	0.012999	0.568569
35033	0.806304	1.629622	9.653498	-0.007761	0.005686	0.009252	-0.031119	0.123341	-1.180642	0.817056	0.093404	0.012991	0.568793
35034	0.777280	1.624238	9.638204	-0.000497	-0.001280	0.005701	-0.031525	0.124509	-1.181689	0.817134	0.093415	0.012889	0.568682
35035	0.757286	1.657865	9.659002	-0.000953	-0.007901	0.021573	-0.030981	0.122350	-1.180812	0.816852	0.093482	0.012715	0.569081
35036	0.801550	1.629539	9.682240	0.005902	-0.000189	0.035780	-0.030714	0.123587	-1.185544	0.816580	0.093593	0.012646	0.569454
35037	0.800946	1.651371	9.629096	0.016989	0.010789	0.027045	-0.032322	0.121511	-1.186137	0.816197	0.093741	0.012972	0.569972
35038	0.834952	1.644703	9.610931	0.008171	-0.001510	0.018091	-0.032190	0.122667	-1.187191	0.816100	0.093899	0.012944	0.570085
35039	0.776617	1.658214	9.642741	0.013356	-0.006979	0.025157	-0.032729	0.123129	-1.188260	0.815749	0.094189	0.012942	0.570539
35040	0.790866	1.670609	9.628641	-0.006175	-0.005123	0.015379	-0.031653	0.123089	-1.187593	0.815718	0.094154	0.012695	0.570594
35041	0.810799	1.644267	9.634267	-0.009102	0.001725	0.025135	-0.031516	0.121594	-1.184373	0.815407	0.093977	0.012580	0.571070
35042	0.839606	1.659357	9.642259	0.013938	-0.002888	0.003953	-0.031247	0.121883	-1.184911	0.815455	0.094241	0.012623	0.570958
35043	0.819690	1.678411	9.595765	-0.018472	-0.001406	0.004749	-0.031245	0.120678	-1.181817	0.815395	0.093942	0.012387	0.571097
35044	0.829794	1.664033	9.634701	-0.027664	-0.006969	0.010871	-0.033401	0.121848	-1.181209	0.815423	0.093576	0.011879	0.571128
35045	0.844802	1.640029	9.630527	-0.011045	0.002411	-0.003164	-0.032326	0.122390	-1.181204	0.815439	0.093354	0.011805	0.571143
35046	0.839568	1.659355	9.630221	-0.018317	-0.003028	-0.001453	-0.032054	0.121908	-1.185174	0.815613	0.093092	0.011487	0.570944
35047	0.830409	1.632484	9.630143	-0.007650	-0.001293	0.003899	-0.032593	0.122204	-1.185158	0.815542	0.092970	0.011378	0.571067
35048	0.835013	1.644706	9.630192	-0.014409	-0.008023	-0.013849	-0.033269	0.122874	-1.182812	0.815836	0.092825	0.011049	0.570678
35049	0.801091	1.644091	9.629155	-0.022451	-0.007102	0.017966	-0.032734	0.123964	-1.181420	0.815633	0.092531	0.010651	0.571023
35050	0.834737	1.659268	9.634888	-0.022706	-0.010876	0.026774	-0.032335	0.125686	-1.182732	0.815486	0.092293	0.010104	0.571282
35051	0.810732	1.649122	9.643857	-0.027741	0.001810	0.015352	-0.033270	0.123614	-1.184151	0.815320	0.091811	0.009798	0.571601
35052	0.855248	1.606234	9.655176	-0.019519	0.002880	0.010956	-0.033806	0.122927	-1.184575	0.815313	0.091463	0.009547	0.571671
35053	0.878872	1.630935	9.617198	-0.027669	0.001880	0.012687	-0.032730	0.122868	-1.183091	0.815177	0.090985	0.009247	0.571947
35054	0.840753	1.596255	9.606661	-0.055355	-0.026439	0.033647	-0.032738	0.125598	-1.184638	0.815001	0.090392	0.008063	0.572309
35055	0.826742	1.562009	9.558343	-0.082834	-0.040400	0.049390	-0.034354	0.126220	-1.185416	0.814549	0.089504	0.006377	0.573113
35056	0.846076	1.591509	9.727224	-0.050265	-0.040835	0.042408	-0.036515	0.129566	-1.186917	0.814241	0.089158	0.005006	0.573618
35057	0.856327	1.555275	9.674852	-0.018352	-0.055186	0.058330	-0.038665	0.128624	-1.186923	0.813568	0.089491	0.003806	0.574530
35058	0.858074	1.480058	9.752507	0.032512	-0.044587	0.042645	-0.040281	0.129580	-1.189871	0.813105	0.090535	0.003323	0.575025
35059	0.942437	1.607815	9.645803	0.041235	-0.026226	0.022434	-0.042161	0.128612	-1.189062	0.812732	0.091501	0.003346	0.575398
35060	0.974319	1.586543	9.630091	0.033131	-0.001510	0.026982	-0.043504	0.127928	-1.188796	0.812427	0.092058	0.003601	0.575739
35061	1.098417	1.566950	9.662935	0.026018	0.015236	-0.041035	-0.043501	0.126773	-1.187880	0.812808	0.092302	0.004236	0.575157
35062	1.061889	1.573568	9.649728	0.055744	0.027848	-0.073564	-0.041615	0.125581	-1.187259	0.813637	0.092882	0.005409	0.573880
35063	0.972629	1.545239	9.601463	0.038185	0.019241	-0.091334	-0.039865	0.125748	-1.190136	0.814568	0.093276	0.006338	0.572484
35064	0.995113	1.633043	9.601491	0.027538	0.012218	-0.098493	-0.038251	0.125403	-1.189076	0.815757	0.093573	0.006975	0.570733
35065	0.917808	1.617072	9.579981	0.003798	0.029399	-0.082526	-0.037713	0.125532	-1.189078	0.816644	0.093296	0.007659	0.569499
35066	0.903665	1.604682	9.627786	-0.009554	0.003805	-0.058859	-0.036632	0.123615	-1.186972	0.817426	0.093088	0.007664	0.568411
35067	0.951366	1.641961	9.619339	0.013330	0.010609	-0.038422	-0.035289	0.124290	-1.186830	0.817793	0.093190	0.008065	0.567860
35068	0.888598	1.621395	9.567015	-0.005120	0.013567	-0.020763	-0.034217	0.125380	-1.185990	0.818142	0.092950	0.008208	0.567394
35069	0.874617	1.606585	9.650953	-0.031997	0.009918	-0.026174	-0.033951	0.126510	-1.186093	0.818454	0.092320	0.008061	0.567049
35070	0.840309	1.630242	9.681017	0.022588	0.005609	-0.049010	-0.033410	0.125673	-1.187216	0.819061	0.092619	0.008442	0.566118
35071	0.825802	1.610545	9.567577	0.001694	-0.009757	-0.010268	-0.033948	0.125547	-1.187350	0.819134	0.092764	0.008328	0.565990
35072	0.835283	1.635003	9.654346	-0.023738	-0.018142	-0.003334	-0.033957	0.128808	-1.187381	0.819306	0.092581	0.007712	0.565781
35073	0.856354	1.659653	9.575366	-0.022349	-0.037106	0.008923	-0.035836	0.127123	-1.186187	0.819209	0.092646	0.006844	0.565920
35074	0.859188	1.652431	9.659763	-0.031460	-0.010613	0.085092	-0.036112	0.129399	-1.186246	0.818370	0.092262	0.006104	0.567205
35075	1.050745	1.517525	9.604070	-0.056586	-0.051582	0.007801	-0.038133	0.130576	-1.186048	0.818348	0.091934	0.004611	0.567303
35076	1.056211	1.507928	9.739119	-0.042260	-0.037460	-0.054837	-0.039610	0.130103	-1.188635	0.819135	0.091661	0.003563	0.566219
35077	1.090313	1.484261	9.644052	0.049450	-0.054587	-0.121854	-0.040424	0.132250	-1.188692	0.820382	0.093096	0.003450	0.564176
35078	1.123704	1.489707	9.507819	-0.023943	-0.039011	-0.201556	-0.039082	0.133368	-1.189353	0.822857	0.093128	0.002847	0.560558
35079	1.109043	1.523447	9.682848	-0.011437	-0.023147	-0.263303	-0.036670	0.136738	-1.190362	0.825777	0.093204	0.002816	0.556235
35080	1.020320	1.565513	9.482409	-0.042339	-0.062664	-0.258326	-0.037213	0.138312	-1.190441	0.828934	0.093185	0.001713	0.551526
35081	1.060399	1.517699	9.592328	-0.114403	-0.066862	-0.256820	-0.034809	0.144106	-1.192053	0.831926	0.092039	-0.000195	0.547200
35082	1.139155	1.482731	9.751483	-0.101061	-0.097913	-0.290591	-0.034019	0.149776	-1.192832	0.835571	0.091424	-0.002487	0.541717
35083	1.231548	1.457696	9.687103	-0.032957	-0.118965	-0.350647	-0.033219	0.152865	-1.198464	0.839358	0.092206	-0.004218	0.535686
35084	1.203170	1.420766	9.676882	-0.005809	-0.125793	-0.424861	-0.033767	0.156281	-1.198484	0.844401	0.093479	-0.005743	0.527461
35085	1.134599	1.455936	9.674512	-0.007778	-0.134929	-0.487681	-0.034317	0.160603	-1.200926	0.849459	0.094852	-0.007226	0.519009
35086	1.071015	1.488772	9.701200	0.023345	-0.148348	-0.509760	-0.034062	0.165106	-1.199693	0.855403	0.096839	-0.008725	0.508754
35087	1.012100	1.516828	9.641406	0.017452	-0.154174	-0.492121	-0.033798	0.166529	-1.200195	0.860264	0.098809	-0.010262	0.500077
35088	0.874169	1.397807	9.724733	-0.012455	-0.171398	-0.453392	-0.034485	0.170981	-1.195819	0.865427	0.100374	-0.012621	0.490715
35089	0.894526	1.359341	9.788239	-0.016895	-0.189912	-0.425238	-0.035977	0.175148	-1.196757	0.869513	0.102043	-0.015238	0.483014
35090	0.882914	1.427085	9.609231	-0.008708	-0.193316	-0.428766	-0.038814	0.179643	-1.198213	0.873979	0.103862	-0.017940	0.474396
35091	0.773924	1.294009	9.558743	-0.085603	-0.150922	-0.372125	-0.040702	0.182191	-1.208464	0.877573	0.103889	-0.020617	0.467598
35092	0.988138	1.482392	9.510936	-0.219927	-0.076103	-0.350903	-0.039916	0.189584	-1.210141	0.881380	0.100866	-0.023352	0.460923
35093	1.245788	1.642406	9.223945	-0.256530	0.059368	-0.304235	-0.037793	0.199908	-1.217326	0.884672	0.095892	-0.024049	0.455612
35094	1.118311	1.268690	9.473211	-0.302576	0.222664	-0.236107	-0.031901	0.208878	-1.218739	0.887513	0.088608	-0.022461	0.451624
35095	1.057621	1.168066	9.573215	-0.360559	0.248270	-0.284734	-0.023601	0.222005	-1.218411	0.890758	0.080032	-0.020796	0.446892
35096	0.820517	1.205072	9.936384	-0.298935	0.247534	-0.234111	-0.013685	0.234207	-1.216497	0.893412	0.072578	-0.018725	0.442941
35097	0.829584	1.219791	9.830629	-0.221112	0.161923	-0.197284	-0.008337	0.244857	-1.216487	0.895492	0.067203	-0.017483	0.439627
35098	0.881388	1.281413	9.740277	-0.182224	0.117436	-0.110819	-0.002571	0.251169	-1.219348	0.896761	0.062935	-0.016873	0.437691
35099	0.907536	1.189639	9.765845	-0.129251	0.087771	-0.043655	0.000919	0.253652	-1.219853	0.897301	0.059819	-0.016356	0.437041
35100	0.875598	1.087097	9.748787	-0.133817	0.049648	-0.013843	0.001714	0.257613	-1.220279	0.897618	0.056979	-0.016657	0.436758
35101	1.021344	1.080038	9.808681	-0.099764	0.009926	-0.049386	0.001832	0.263022	-1.221332	0.898133	0.055094	-0.017282	0.435916
35102	0.960097	0.981814	9.747360	-0.041858	0.014222	-0.059767	0.001430	0.262458	-1.221073	0.898755	0.054227	-0.017368	0.434738
35103	0.828239	1.042548	9.819889	-0.025366	-0.003075	-0.073947	0.003843	0.265211	-1.219922	0.899391	0.053818	-0.017556	0.433464
35104	0.754039	1.104311	9.737705	0.029928	-0.026104	-0.058876	0.003706	0.265919	-1.219761	0.899939	0.054591	-0.017749	0.432220
35105	0.719787	1.113395	9.693254	0.027440	-0.008124	0.004009	0.003034	0.265642	-1.219353	0.899839	0.055165	-0.017651	0.432361
35106	0.768972	1.085161	9.740715	0.027236	-0.022418	0.042806	0.003305	0.265101	-1.220737	0.899493	0.055822	-0.017910	0.432984
35107	0.831623	1.115438	9.817036	0.080629	-0.007464	0.067807	0.001970	0.262008	-1.220549	0.898778	0.057341	-0.017409	0.434290
35108	0.821787	1.115255	9.770997	0.131391	-0.010246	0.053806	0.001845	0.258237	-1.216718	0.898208	0.059761	-0.016557	0.435174
35109	0.829701	1.178499	9.607066	0.098702	-0.014342	0.064286	0.001315	0.255396	-1.215986	0.897489	0.061682	-0.016020	0.436409
35110	0.829303	1.212489	9.695868	0.098397	0.024337	0.082210	0.000513	0.253690	-1.214942	0.896701	0.063199	-0.014869	0.437849
35111	0.934194	1.039590	9.584840	0.048585	0.012160	0.126167	-0.000818	0.249215	-1.216298	0.895500	0.063982	-0.014377	0.440204
35112	0.717580	0.977405	9.670139	0.053691	0.034721	0.006141	-0.001889	0.247524	-1.215659	0.895425	0.064626	-0.013333	0.440296
35113	0.387135	1.044254	9.828005	0.105554	-0.019271	-0.058514	0.001345	0.245479	-1.216308	0.895761	0.066744	-0.012652	0.439314
35114	0.348995	1.203752	9.503053	-0.036956	-0.081764	0.010491	-0.001348	0.246366	-1.215157	0.895735	0.066788	-0.014499	0.439303
35115	0.677269	1.073792	9.793355	-0.073557	-0.121320	0.160343	-0.004037	0.246503	-1.218392	0.894348	0.066522	-0.017496	0.442052
35116	1.112993	0.858356	9.801130	-0.027974	-0.106206	0.141046	-0.009416	0.246040	-1.217526	0.893121	0.066901	-0.019872	0.444369
35117	1.273529	0.844286	9.895233	0.074473	-0.068490	0.017801	-0.012500	0.242742	-1.218959	0.892800	0.068865	-0.020442	0.444688
35118	1.072901	0.930462	9.840280	0.120385	-0.083319	-0.086430	-0.015320	0.241563	-1.220327	0.893428	0.071778	-0.020788	0.442947
35119	1.003164	0.987435	9.606608	0.118286	-0.035939	-0.133855	-0.016391	0.239922	-1.221866	0.894389	0.074293	-0.020182	0.440615
35120	0.829373	1.071676	9.595825	0.049758	-0.024253	-0.126888	-0.016251	0.237898	-1.220299	0.895492	0.075435	-0.020040	0.438181
35121	0.768231	1.114274	9.689919	0.026020	-0.006062	-0.043733	-0.015039	0.236926	-1.216257	0.895801	0.075986	-0.019837	0.437463
35122	0.841277	1.096178	9.682669	0.016108	-0.000735	0.025213	-0.013155	0.236896	-1.216825	0.895607	0.076259	-0.019796	0.437814
35123	0.967606	1.091194	9.746765	0.001976	0.011858	0.050859	-0.013691	0.236546	-1.219555	0.895131	0.076176	-0.019625	0.438808
35124	0.951751	1.144306	9.666437	0.000432	0.010305	0.041122	-0.014766	0.236120	-1.218466	0.894814	0.076066	-0.019545	0.439477
35125	0.973273	1.166550	9.715075	-0.005154	0.011864	0.048181	-0.012616	0.236631	-1.218202	0.894370	0.075853	-0.019433	0.440421
35126	1.038117	1.192001	9.687986	0.023714	0.017488	0.046524	-0.012615	0.235989	-1.214953	0.893977	0.076094	-0.019029	0.441195
35127	1.020165	1.118845	9.680765	0.008246	0.010113	0.051740	-0.013418	0.234770	-1.216618	0.893479	0.076136	-0.018840	0.442204
35128	1.034187	1.150663	9.717065	-0.017249	0.008692	0.028660	-0.013554	0.235356	-1.217279	0.893305	0.075729	-0.018928	0.442621
35129	1.070085	1.168304	9.684332	0.011856	-0.001402	0.015418	-0.013558	0.236773	-1.217233	0.893117	0.075952	-0.018863	0.442965
35130	0.986700	1.098819	9.701555	-0.011915	0.024603	0.034096	-0.016010	0.247054	-1.217961	0.892913	0.075496	-0.018632	0.443464
35131	0.992426	1.062513	9.750151	0.019954	0.014539	-0.015378	-0.014938	0.248113	-1.215759	0.892992	0.075729	-0.018167	0.443284
35132	0.936792	1.165884	9.670630	0.030955	0.012157	-0.023306	-0.013589	0.247134	-1.217714	0.893230	0.076170	-0.017692	0.442748
35133	1.135557	1.164635	9.671925	0.000788	0.030025	-0.036591	-0.012509	0.245658	-1.216276	0.893530	0.075933	-0.017093	0.442206
35134	0.954359	1.141930	9.709867	0.021841	0.028798	-0.016159	-0.010901	0.247623	-1.217049	0.893731	0.076062	-0.016413	0.441803
35135	0.862291	1.256783	9.677287	0.010333	0.012993	0.007590	-0.009558	0.248449	-1.217310	0.893620	0.076130	-0.016100	0.442028
35136	0.853042	1.242054	9.725261	0.035672	0.001050	0.067712	-0.010348	0.242781	-1.216667	0.893035	0.076725	-0.015920	0.443113
35137	0.959873	1.224567	9.675710	0.056145	0.001956	0.110197	-0.011016	0.241084	-1.216169	0.891937	0.077675	-0.015554	0.445166
35138	0.853830	1.193510	9.667875	0.029281	-0.006125	0.103897	-0.010716	0.230710	-1.215418	0.891025	0.078209	-0.015614	0.446894
35139	0.851570	1.127966	10.072727	0.044350	-0.034560	0.072813	-0.010845	0.229007	-1.215200	0.890260	0.079276	-0.015941	0.448217
35140	1.041227	1.284311	9.721087	0.024878	-0.036305	-0.006866	-0.013263	0.227935	-1.215479	0.890356	0.080035	-0.016409	0.447874
35141	0.994712	1.409691	9.598349	0.000890	-0.030083	-0.051098	-0.012586	0.226497	-1.215261	0.890769	0.080335	-0.016851	0.446981
35142	0.613025	1.592123	9.609332	-0.038555	-0.065387	0.139590	-0.014465	0.224827	-1.214748	0.889626	0.080173	-0.018637	0.449212
35143	1.805425	0.793333	10.696721	0.359230	0.036844	-0.115147	-0.014591	0.221962	-1.213340	0.890039	0.086271	-0.014577	0.447410
35144	0.710519	1.669055	8.735486	0.287582	0.029255	-0.124893	-0.014276	0.206271	-1.209492	0.890770	0.091152	-0.011332	0.445076
35145	1.016046	1.531445	9.448833	-0.199818	-0.014811	0.053570	-0.018442	0.204937	-1.208941	0.890613	0.087720	-0.013473	0.446019
35146	1.170383	1.425068	10.065826	0.052925	0.005675	-0.040147	-0.020719	0.201725	-1.208746	0.890951	0.088613	-0.012885	0.445183
35147	0.787718	1.546716	9.383935	0.061526	0.010600	-0.022312	-0.022053	0.197892	-1.207220	0.891009	0.089630	-0.012108	0.444885
35148	1.024851	1.492788	9.690125	-0.030480	-0.002608	0.049753	-0.022469	0.201982	-1.205856	0.890712	0.089088	-0.012575	0.445575
35149	1.074997	1.537401	9.734658	0.045320	-0.000940	0.008435	-0.023949	0.201991	-1.204748	0.890522	0.089916	-0.012205	0.445800
35150	1.015440	1.555706	9.410113	0.004284	-0.014317	-0.040383	-0.025021	0.200596	-1.204645	0.890967	0.090119	-0.012410	0.444861
35151	1.045931	1.529585	9.690494	-0.045942	-0.003929	-0.045791	-0.023679	0.201421	-1.204906	0.891421	0.089367	-0.012811	0.444091
35152	0.984496	1.448357	9.677185	0.007483	-0.004128	-0.091580	-0.023141	0.201736	-1.206810	0.892328	0.089549	-0.012718	0.442234
35153	0.881826	1.485331	9.632831	-0.011081	-0.010129	-0.071321	-0.024361	0.204189	-1.201266	0.892941	0.089476	-0.012870	0.441004
35154	0.951333	1.404054	9.640391	-0.009396	0.000404	-0.065071	-0.023015	0.204038	-1.202240	0.893631	0.089311	-0.012891	0.439638
35155	0.903001	1.398322	9.648581	-0.009817	0.000893	-0.049145	-0.024097	0.205904	-1.202167	0.894047	0.089150	-0.012873	0.438824
35156	0.800063	1.437712	9.534389	-0.041861	-0.020985	0.069104	-0.024899	0.205050	-1.207363	0.893596	0.088556	-0.013797	0.439834
35157	1.183192	1.218916	9.750010	-0.041199	-0.024081	-0.091896	-0.024637	0.207317	-1.207565	0.894436	0.088058	-0.014430	0.438203
35158	1.097644	1.363014	9.664450	0.046777	-0.000427	-0.011887	-0.023695	0.206978	-1.206089	0.894584	0.088890	-0.014073	0.437744
35159	1.037924	1.308514	9.595624	-0.024877	-0.000728	-0.024474	-0.024505	0.208152	-1.206995	0.894810	0.088456	-0.014270	0.437364
35160	1.054784	1.342827	9.778837	-0.011639	-0.013231	-0.017449	-0.023967	0.208152	-1.207546	0.895123	0.088355	-0.014648	0.436731
35161	1.019794	1.371307	9.623481	0.060572	0.007865	-0.055093	-0.025308	0.206417	-1.204726	0.895466	0.089380	-0.013894	0.435843
35162	0.935976	1.428040	9.533818	-0.028484	-0.002543	-0.024477	-0.023291	0.206821	-1.205826	0.895884	0.088885	-0.014217	0.435074
35163	0.884249	1.378569	9.725188	0.020144	0.016548	0.011169	-0.023696	0.207551	-1.206343	0.895724	0.089086	-0.013774	0.435376
35164	0.901320	1.349731	9.576676	-0.035609	0.001110	0.040955	-0.023428	0.207828	-1.206337	0.895566	0.088415	-0.014206	0.435824
35165	0.963414	1.316503	9.838993	0.014442	0.010030	-0.011813	-0.024257	0.209018	-1.206108	0.895615	0.088566	-0.013887	0.435702
35166	0.882874	1.426686	9.590145	0.001352	0.002360	0.005797	-0.023712	0.206754	-1.206869	0.895694	0.088556	-0.013911	0.435541
35167	0.921268	1.339998	9.688270	-0.039906	0.002150	0.000355	-0.024521	0.207358	-1.207658	0.895732	0.087793	-0.014226	0.435608
35168	0.743657	1.385335	9.757103	-0.017114	-0.003643	-0.045547	-0.024120	0.208183	-1.206955	0.896269	0.087519	-0.014423	0.434550
35169	0.668862	1.481078	9.701125	-0.055667	-0.004671	-0.017371	-0.023722	0.210334	-1.208389	0.896487	0.086527	-0.014949	0.434281
35170	0.614914	1.271719	9.717729	-0.111055	0.004032	-0.031694	-0.024381	0.211728	-1.208516	0.897017	0.084499	-0.015839	0.433554
35171	0.294573	1.285322	9.669278	-0.139583	0.004011	-0.041438	-0.023453	0.216253	-1.208925	0.897585	0.081907	-0.016867	0.432838
35172	0.317379	1.358567	9.679055	-0.148390	-0.017018	0.014973	-0.023468	0.221693	-1.211201	0.897711	0.079375	-0.018526	0.432979
35173	0.406866	1.248520	9.692261	-0.126993	-0.004628	0.024829	-0.023478	0.225012	-1.213683	0.897670	0.077040	-0.019673	0.433435
35174	0.402994	1.170746	9.509773	-0.142677	0.001005	0.007142	-0.024028	0.229133	-1.213543	0.897825	0.074458	-0.020941	0.433506
35175	0.486203	1.118442	9.431045	-0.253592	0.023761	-0.013327	-0.024328	0.233778	-1.215936	0.898295	0.069601	-0.022591	0.433256
35176	0.811006	0.874289	9.435632	-0.325186	0.076557	-0.086654	-0.021397	0.243419	-1.218792	0.899501	0.063124	-0.023948	0.431671
35177	1.095036	0.743504	9.524776	-0.331545	0.174475	-0.236400	-0.017124	0.254411	-1.220122	0.901985	0.055658	-0.023280	0.427531
35178	1.156957	0.659648	9.416573	-0.329175	0.219063	-0.384640	-0.009894	0.265704	-1.219023	0.905679	0.048013	-0.021748	0.420675
35179	1.300061	0.317538	9.592057	-0.380189	0.254936	-0.557872	-0.001866	0.280600	-1.221223	0.910727	0.039119	-0.019734	0.410678
35180	1.104759	0.471848	10.119322	-0.319391	0.214076	-0.754184	0.008579	0.296826	-1.222047	0.917134	0.031826	-0.017899	0.396902
35181	0.709991	0.496270	10.362197	-0.162202	0.111688	-0.659670	0.015393	0.312534	-1.221345	0.922400	0.028108	-0.016681	0.384851
35182	0.570553	0.442761	10.382395	-0.054063	-0.053504	-0.558686	0.016848	0.321028	-1.222177	0.926692	0.027695	-0.017803	0.374378
35183	0.512784	0.337265	9.842181	0.009861	-0.118302	-0.434215	0.015485	0.327092	-1.225508	0.929832	0.028830	-0.019650	0.366327
35184	0.341291	0.411826	9.730434	0.001803	-0.080852	-0.226205	0.013729	0.329721	-1.227038	0.931478	0.029531	-0.021043	0.361985
35185	0.947007	0.311154	9.802743	0.097418	-0.042395	-0.093178	0.013328	0.328880	-1.227060	0.932049	0.031609	-0.021050	0.360338
35186	1.145966	-0.054232	9.866974	0.105589	-0.025599	-0.193860	0.011582	0.327761	-1.225986	0.933396	0.033829	-0.020678	0.356651
35187	0.815127	0.017456	9.930906	0.164079	-0.027948	-0.295293	0.011321	0.324760	-1.224717	0.935334	0.037113	-0.019840	0.351254
35188	0.520711	0.182039	9.836373	0.254297	-0.035862	-0.304725	0.012400	0.324354	-1.226651	0.937289	0.042227	-0.018536	0.345490
35189	0.613588	-0.139180	9.588881	0.208836	-0.031395	-0.285390	0.012144	0.319800	-1.225705	0.939027	0.046327	-0.017459	0.340260
35190	0.389419	-0.203941	9.568046	0.079466	-0.002415	-0.423475	0.012144	0.319807	-1.225978	0.941815	0.047969	-0.016606	0.332277
35191	-0.002187	-0.099352	9.783933	0.100123	0.044578	-0.447787	0.012684	0.319048	-1.224373	0.944653	0.049499	-0.014683	0.323983
35192	-0.239729	0.143957	9.777215	0.100913	0.020627	-0.414300	0.015909	0.320083	-1.223287	0.947207	0.051380	-0.013262	0.316201
35193	-0.266683	0.007499	9.589647	0.092123	-0.012815	-0.359713	0.017386	0.321189	-1.223541	0.949347	0.053024	-0.012530	0.309469
35194	-0.529723	0.124144	9.917718	0.031631	-0.043483	-0.291095	0.018183	0.324587	-1.224122	0.951078	0.053954	-0.012884	0.303929
35195	-0.929854	0.762651	10.040245	0.015786	-0.120858	-0.116534	0.015223	0.324680	-1.225174	0.951729	0.054683	-0.014873	0.301662
35196	0.113120	0.874164	9.474228	-0.096637	-0.177031	0.174199	0.010263	0.322635	-1.226585	0.950702	0.053847	-0.019048	0.304800
35197	0.816032	0.809276	9.852570	-0.262015	-0.234114	0.019325	0.003663	0.325786	-1.227496	0.950748	0.049957	-0.025025	0.304888
35198	0.675749	1.156309	9.833610	-0.213521	-0.200209	-0.005043	0.000688	0.331499	-1.232454	0.950859	0.047106	-0.030160	0.304530
35199	0.654654	1.272474	10.027078	-0.164580	-0.100199	0.066472	-0.003897	0.335737	-1.233353	0.950532	0.044265	-0.033028	0.305679
35200	0.657810	0.927844	10.383648	-0.225439	0.034391	0.212136	-0.004042	0.339147	-1.233513	0.949421	0.039614	-0.033970	0.309638
35201	0.960323	0.918349	10.181333	-0.031979	0.079261	0.121105	-0.003923	0.339990	-1.236447	0.948734	0.038187	-0.032650	0.312057
35202	1.201886	1.476176	9.616412	0.004665	0.085480	0.098211	-0.002304	0.338325	-1.233522	0.948154	0.037664	-0.031104	0.314034
35203	0.642236	1.407799	10.016218	-0.155580	0.108963	0.171353	0.001598	0.337927	-1.232490	0.947235	0.033759	-0.030033	0.317340
35204	0.956713	1.015415	10.418813	0.009499	0.205740	0.342171	0.005910	0.335574	-1.233162	0.945133	0.032414	-0.026335	0.324005
35205	1.085747	1.003119	9.758449	0.176867	0.173113	0.136485	0.010235	0.328739	-1.230163	0.944191	0.034457	-0.021907	0.326858
35206	1.223362	1.707173	9.434781	0.143033	0.102262	0.042161	0.013747	0.323983	-1.230358	0.943845	0.036459	-0.019100	0.327814
35207	1.273853	1.768808	9.695854	0.116511	0.042206	-0.054691	0.016860	0.317935	-1.229500	0.944108	0.038410	-0.017430	0.326925
35208	1.056871	1.619149	9.112571	0.141074	-0.015235	-0.241454	0.017268	0.316389	-1.230509	0.945561	0.041245	-0.016642	0.322392
35209	0.667894	1.684924	9.148284	0.046868	0.006293	-0.282198	0.019152	0.316210	-1.230810	0.947303	0.042276	-0.015925	0.317138
35210	0.545269	1.546772	9.352592	0.017657	-0.021778	-0.271832	0.020761	0.318022	-1.231042	0.948995	0.042822	-0.016029	0.311958
35211	0.215590	1.341746	9.570308	0.002648	-0.004005	-0.313242	0.021822	0.323099	-1.230890	0.950902	0.043133	-0.015739	0.306069
35212	-0.066024	1.628363	9.698956	0.025343	-0.025753	-0.292125	0.020472	0.327771	-1.232124	0.952641	0.043851	-0.015853	0.300502
35213	0.248923	1.468968	9.420947	0.011812	-0.088811	-0.335063	0.022081	0.328947	-1.229380	0.954568	0.044890	-0.017061	0.294099
35214	-0.364686	1.300072	9.750043	-0.112538	-0.054730	-0.390798	0.019906	0.337156	-1.232768	0.956908	0.043182	-0.018447	0.286568
35215	-0.635039	1.054864	10.080618	-0.003677	-0.010315	-0.280485	0.020965	0.342783	-1.231917	0.958479	0.043438	-0.018233	0.281245
35216	-0.538681	0.891567	10.397757	-0.093433	0.084897	-0.205917	0.021215	0.349536	-1.236061	0.959726	0.041231	-0.016983	0.277378
35217	0.468125	0.686471	10.189471	0.012174	0.122480	-0.177262	0.025500	0.355967	-1.236448	0.960712	0.040986	-0.014196	0.274139
35218	1.684593	-0.209224	9.078054	-0.114617	0.240492	-0.460898	0.029795	0.358665	-1.234776	0.963334	0.037581	-0.009855	0.265476
35219	1.477293	0.044391	9.503094	-0.357506	0.114215	-0.758609	0.037003	0.377206	-1.234532	0.967495	0.030337	-0.008849	0.250908
35220	1.619254	-0.030721	9.469501	-0.460103	-0.003501	-0.779161	0.038961	0.397036	-1.235684	0.971521	0.021573	-0.010781	0.235723
35221	1.631889	-0.265868	10.449027	-0.314582	-0.069733	-0.782681	0.036877	0.419407	-1.238478	0.975174	0.016036	-0.013239	0.220459
35222	1.050436	-0.092358	10.073765	-0.114248	-0.133194	-0.879498	0.033335	0.432541	-1.241109	0.978912	0.014610	-0.016085	0.203124
35223	0.428211	0.617289	9.389714	-0.042152	-0.082571	-0.602991	0.030340	0.444720	-1.243541	0.981259	0.014397	-0.017679	0.191342
35224	0.793026	0.369046	9.759064	-0.042141	-0.050319	-0.395989	0.027759	0.452859	-1.243384	0.982756	0.013884	-0.018742	0.183431
35225	0.978806	0.302024	9.837490	0.039797	-0.100086	-0.440294	0.023037	0.457404	-1.245089	0.984267	0.015293	-0.020454	0.174831
35226	1.170178	0.169538	9.738441	0.017326	-0.075462	-0.436705	0.019803	0.459197	-1.245811	0.985746	0.016056	-0.021774	0.166050
35227	1.006195	0.365625	9.703042	0.054286	-0.077084	-0.574487	0.015756	0.463043	-1.248637	0.987521	0.017733	-0.022979	0.154787
35228	0.723055	0.229399	9.743526	0.021482	-0.054746	-0.554930	0.012772	0.471352	-1.249287	0.989184	0.018557	-0.023827	0.143535
35229	0.716864	0.059355	9.778321	0.102893	-0.046604	-0.568761	0.010609	0.474840	-1.250784	0.990677	0.021084	-0.024304	0.132381
35230	0.733970	0.147042	9.609674	0.082976	-0.009814	-0.625172	0.007908	0.478278	-1.249551	0.992256	0.023029	-0.024049	0.119665
35231	0.261775	0.289016	9.868545	0.142577	-0.002052	-0.631917	0.003596	0.480694	-1.251603	0.993607	0.026236	-0.023513	0.107260
35232	0.235378	0.385635	9.794786	0.189302	-0.040575	-0.568359	0.001445	0.480041	-1.251871	0.994670	0.030322	-0.023652	0.095669
35233	0.532313	0.318190	9.765890	0.109117	-0.086515	-0.606982	-0.001121	0.483375	-1.252415	0.995638	0.032996	-0.024842	0.083663
35234	0.263349	0.458984	9.905828	0.163017	-0.117298	-0.710397	-0.007452	0.486389	-1.253742	0.996577	0.036758	-0.026475	0.069149
35235	-0.010119	0.769593	9.692878	0.199804	-0.184399	-0.717731	-0.013372	0.486757	-1.257613	0.997202	0.041413	-0.029360	0.054882
35236	0.068800	0.401984	9.336977	0.068593	-0.178192	-0.654443	-0.022392	0.489165	-1.260701	0.997676	0.043327	-0.032334	0.041474
35237	-0.181399	0.242111	9.681972	0.003956	-0.159005	-0.589932	-0.029405	0.495022	-1.261655	0.997983	0.043914	-0.034962	0.029640
35238	-0.859422	0.106007	9.775334	-0.000292	-0.116993	-0.422433	-0.034795	0.498363	-1.265845	0.998115	0.044246	-0.036958	0.021020
35239	0.243027	0.390562	9.178713	-0.050057	-0.052708	-0.232340	-0.039108	0.501038	-1.266798	0.998211	0.043387	-0.037735	0.016371
35240	1.103187	0.471848	10.388892	-0.495827	-0.069135	-0.364024	-0.040893	0.513111	-1.265841	0.998632	0.033759	-0.038988	0.008652
35241	-0.217030	1.130117	10.916349	-0.284099	-0.047581	-0.302855	-0.047675	0.530951	-1.263958	0.998810	0.028274	-0.039669	0.002424
35242	0.488788	0.890388	10.342806	-0.131127	0.036490	0.018068	-0.047425	0.537302	-1.262937	0.998908	0.025614	-0.038984	0.002684
35243	1.116511	1.217348	10.109243	-0.111177	0.048307	-0.019955	-0.046769	0.542499	-1.261414	0.999005	0.023393	-0.037907	0.002298
35244	0.854708	1.921453	9.937015	-0.062731	0.006809	-0.123473	-0.046514	0.547279	-1.259899	0.999041	0.022208	-0.037743	-0.000242
35245	0.911902	1.252467	10.006407	-0.076740	0.133884	0.054125	-0.044909	0.550539	-1.261448	0.999172	0.020711	-0.034998	0.000912
35246	0.963705	0.860139	10.116879	0.114424	0.158631	-0.090104	-0.039250	0.547743	-1.262695	0.999228	0.023033	-0.031814	-0.000781
35247	0.702096	1.413638	9.055088	0.111267	0.121637	-0.178699	-0.037897	0.545476	-1.264147	0.999239	0.025500	-0.029226	-0.004154
35248	0.846183	1.435726	9.540805	0.035262	0.101204	-0.168503	-0.036966	0.548663	-1.261874	0.999258	0.026288	-0.027148	-0.007498
35249	0.703075	1.073834	9.519885	0.086825	0.033520	-0.290730	-0.038047	0.550392	-1.261941	0.999165	0.028365	-0.026281	-0.013173
35250	0.247703	1.152946	9.336802	0.039789	0.011392	-0.419994	-0.042083	0.550509	-1.262981	0.999002	0.029360	-0.025852	-0.021577
35251	-0.269303	1.114463	9.614918	0.092316	-0.035583	-0.373165	-0.044242	0.552580	-1.264524	0.998736	0.031594	-0.026293	-0.028937
35252	-0.443432	1.043293	9.282717	0.090769	-0.127482	-0.397579	-0.051510	0.553905	-1.265486	0.998345	0.033518	-0.028667	-0.036918
35253	-0.473720	1.343770	9.265077	-0.042792	-0.176736	-0.393014	-0.059185	0.556452	-1.269811	0.997944	0.033003	-0.031746	-0.044843
35254	-0.532678	1.218943	9.760115	-0.067170	-0.137089	-0.350394	-0.067951	0.563782	-1.271379	0.997559	0.031738	-0.034216	-0.051944
35255	-0.194076	1.001737	9.699924	0.038691	-0.103902	-0.433017	-0.074690	0.567759	-1.271035	0.996976	0.032963	-0.035836	-0.060561
35256	-0.745157	1.329124	9.175009	0.032790	-0.035034	-0.704772	-0.086804	0.569574	-1.269881	0.995979	0.034052	-0.036131	-0.074569
35257	-1.319158	0.978860	9.388730	-0.087090	0.066021	-0.375488	-0.091395	0.574736	-1.267752	0.995502	0.032978	-0.034104	-0.082010
35258	-0.691838	0.674677	9.643785	-0.213440	-0.011444	-0.376511	-0.096263	0.583079	-1.267970	0.994985	0.028942	-0.033756	-0.089603
35259	-0.188635	0.324660	10.981073	-0.293064	0.060659	-0.081145	-0.099927	0.593007	-1.264335	0.995042	0.023536	-0.031585	-0.091322
35260	1.863291	0.594938	10.878307	0.177129	-0.009074	-0.043445	-0.103168	0.597042	-1.263894	0.994872	0.027049	-0.032092	-0.092027
35261	3.544644	-0.753569	9.832718	0.023110	-0.099843	-0.557563	-0.110147	0.591522	-1.263446	0.993714	0.027855	-0.033588	-0.103091
35262	2.013273	0.291726	10.408551	-0.344618	-0.170383	-0.889534	-0.125253	0.604042	-1.262318	0.991775	0.021224	-0.035785	-0.121040
35263	1.648704	0.265636	9.918506	-0.117976	-0.172023	-0.747288	-0.139273	0.613076	-1.258727	0.989787	0.019121	-0.038447	-0.135936
35264	1.652251	0.518138	9.567650	-0.119885	-0.171945	-0.607612	-0.152209	0.619617	-1.258773	0.987967	0.016720	-0.041311	-0.148107
35265	1.647440	0.260711	9.487596	-0.201397	-0.128653	-0.444906	-0.164066	0.625532	-1.257352	0.986573	0.012819	-0.043034	-0.157029
35266	1.213571	0.631555	9.514814	-0.235627	-0.103257	-0.405872	-0.176483	0.638532	-1.255151	0.985219	0.008166	-0.044247	-0.165286
35267	1.548147	0.390011	9.560607	-0.096563	-0.079908	-0.115374	-0.183224	0.642912	-1.253840	0.984789	0.006192	-0.045457	-0.167586
35268	1.873910	-0.116292	9.747750	-0.207657	-0.044952	-0.127930	-0.188077	0.646119	-1.252725	0.984321	0.002036	-0.045650	-0.170364
35269	1.618815	0.008207	10.343044	-0.026008	0.003358	-0.116487	-0.193146	0.649760	-1.251492	0.983937	0.001691	-0.045524	-0.172607
35270	1.727801	0.155776	9.716969	0.135533	-0.013448	-0.101074	-0.197174	0.647333	-1.252886	0.983531	0.004366	-0.046273	-0.174663
35271	1.490450	0.073734	9.250509	0.041870	-0.044467	-0.102383	-0.198786	0.646804	-1.252884	0.983135	0.005156	-0.047371	-0.176566
35272	1.324412	0.439765	9.637450	0.064164	-0.019531	-0.024343	-0.202283	0.646626	-1.253939	0.982964	0.006327	-0.048001	-0.177310
35273	1.522173	0.229710	9.536776	0.223174	0.013303	-0.074943	-0.204422	0.642406	-1.253233	0.982679	0.010854	-0.048643	-0.178488
35274	1.237870	0.384374	9.507796	0.176275	0.048255	-0.064120	-0.206740	0.634001	-1.255761	0.982364	0.014501	-0.048337	-0.180041
35275	1.297972	0.482621	9.973510	0.239745	0.074068	-0.078813	-0.208073	0.630272	-1.258728	0.982076	0.019568	-0.047868	-0.181255
35276	1.332809	0.036541	9.744435	0.234754	0.100811	-0.155557	-0.206709	0.623968	-1.257313	0.981380	0.024634	-0.046715	-0.184673
35277	0.555884	0.284586	9.343182	0.171590	0.135126	-0.344558	-0.207903	0.618513	-1.259384	0.980126	0.028801	-0.044670	-0.191121
35278	0.055403	0.615393	9.513097	0.117566	0.159640	-0.204794	-0.207752	0.612946	-1.257930	0.979280	0.031843	-0.041915	-0.195549
35279	-0.119801	0.206824	9.778013	0.088299	0.070630	-0.067490	-0.208289	0.612672	-1.257797	0.979030	0.033872	-0.040914	-0.196672
35280	0.132375	0.213837	9.860326	0.079888	0.049994	-0.026154	-0.207880	0.610984	-1.258810	0.978828	0.035609	-0.040271	-0.197499
35281	0.229795	0.404943	9.683733	0.101189	0.044696	0.051653	-0.209079	0.607768	-1.265714	0.979010	0.037659	-0.039869	-0.196296
35282	-0.187004	0.348790	9.348786	0.046624	0.038435	0.140835	-0.210822	0.606129	-1.266701	0.979506	0.038573	-0.039440	-0.193713
35283	-0.348575	0.180774	9.311394	-0.034372	0.163756	0.365983	-0.207995	0.605686	-1.268793	0.981067	0.038151	-0.036345	-0.186362
35284	0.984150	0.064232	10.027218	-0.018096	0.195233	0.433120	-0.201808	0.606275	-1.269800	0.982772	0.038176	-0.032805	-0.177835
35285	0.249819	0.910292	10.007929	-0.150495	0.067093	0.210992	-0.199402	0.611308	-1.269120	0.983686	0.035198	-0.031079	-0.173657
35286	-0.028918	0.497355	9.694355	-0.331689	0.157600	0.442718	-0.195937	0.621916	-1.265274	0.985476	0.028915	-0.027163	-0.165118
35287	0.848759	0.722141	10.451415	-0.211610	0.230056	0.505223	-0.189511	0.632230	-1.263924	0.987338	0.025106	-0.022182	-0.155054
35288	1.254045	1.350925	9.992091	-0.050670	0.181617	0.434587	-0.183199	0.636078	-1.264964	0.988725	0.024448	-0.018683	-0.146550
35289	0.849941	2.237013	10.420764	-0.047469	0.018229	0.283300	-0.180512	0.637455	-1.265905	0.989580	0.023429	-0.018352	-0.140877
35290	1.574416	1.667543	10.601360	-0.170820	0.000526	0.383445	-0.182945	0.640893	-1.264947	0.990660	0.019878	-0.018069	-0.133684
35291	1.807907	0.792900	9.941079	0.096702	0.050895	-0.052128	-0.181342	0.644833	-1.265247	0.990506	0.021964	-0.017439	-0.134581
35292	0.792836	1.709019	8.956944	0.252826	0.052107	-0.302500	-0.185364	0.640426	-1.266842	0.989493	0.027185	-0.016992	-0.140982
35293	0.068411	2.111035	9.268703	0.024936	0.009326	-0.269759	-0.190741	0.639207	-1.270089	0.988713	0.027920	-0.016892	-0.146225
35294	0.847790	1.217255	9.436581	0.063714	-0.008782	-0.241601	-0.198545	0.639682	-1.270528	0.987924	0.029209	-0.017147	-0.151191
35295	0.682644	0.762725	9.526420	0.018412	-0.042606	-0.471767	-0.205002	0.639559	-1.271001	0.986433	0.029748	-0.017964	-0.160443
35296	-0.645593	1.039670	9.709855	-0.087607	-0.029360	-0.543349	-0.216577	0.641242	-1.270812	0.984646	0.028092	-0.017966	-0.171350
35297	-0.805066	1.502886	9.720725	0.022039	-0.028967	-0.234443	-0.226260	0.640053	-1.271009	0.983814	0.028712	-0.018597	-0.175896
35298	-0.131469	0.757666	9.564064	0.119045	-0.091023	-0.135633	-0.234470	0.640588	-1.267489	0.983209	0.030758	-0.020756	-0.178668
35299	-0.790812	0.524788	9.588918	-0.185025	-0.200660	-0.158352	-0.246982	0.640887	-1.267878	0.982661	0.026668	-0.024000	-0.181905
35300	-0.723368	0.448426	10.508748	-0.294938	0.007127	0.319118	-0.255214	0.648973	-1.265885	0.983936	0.020717	-0.022980	-0.175819
35301	1.649433	-0.637365	10.582536	0.089108	0.078560	0.407825	-0.258453	0.652514	-1.268594	0.985342	0.022693	-0.021969	-0.167639
35302	1.856426	1.070392	8.640529	0.135037	-0.072539	-0.226068	-0.266240	0.647651	-1.271250	0.984448	0.025181	-0.023776	-0.172229
35303	1.194420	1.461375	8.694297	-0.318997	-0.161581	-0.090017	-0.277962	0.653245	-1.268342	0.984201	0.018557	-0.025964	-0.174154
35304	2.149106	-0.851608	10.893178	-0.433161	-0.008956	0.030670	-0.287422	0.666835	-1.263975	0.984409	0.009956	-0.024664	-0.173871
35305	1.537582	-0.386927	10.514624	0.097020	-0.046977	-0.553048	-0.295235	0.669984	-1.263509	0.982389	0.012038	-0.026047	-0.184631
35306	0.335723	1.062258	9.007978	0.091353	-0.073669	-0.342585	-0.308404	0.665247	-1.266234	0.981003	0.013708	-0.027772	-0.191505
35307	1.145962	0.625477	9.556117	-0.165432	-0.063912	0.040190	-0.316477	0.665760	-1.268031	0.981167	0.010289	-0.028652	-0.190747
35308	1.767029	-0.271122	10.227099	0.067806	-0.013326	-0.125962	-0.317436	0.671447	-1.267700	0.980639	0.011612	-0.029168	-0.193291
35309	0.887690	0.237241	9.738891	0.117382	-0.003351	-0.227228	-0.320924	0.668516	-1.272387	0.979725	0.014084	-0.029926	-0.197597
35310	0.717402	0.224410	9.456921	0.028299	-0.042039	-0.132229	-0.324155	0.669491	-1.274498	0.979144	0.014521	-0.030847	-0.200287
35311	1.172786	-0.218849	9.645159	-0.302127	-0.035230	-0.159831	-0.329561	0.677701	-1.274578	0.978554	0.008573	-0.030583	-0.203528
35312	0.770829	0.346849	10.264085	0.189184	0.016807	-0.082760	-0.334142	0.680243	-1.275669	0.978165	0.012365	-0.031031	-0.205129
35313	0.807666	-0.361409	9.779468	0.216413	0.052574	-0.082413	-0.338295	0.674786	-1.280839	0.977803	0.016844	-0.031170	-0.206508
35314	0.890571	0.077058	9.639080	0.027984	0.051318	-0.239527	-0.340974	0.671233	-1.283921	0.976801	0.017723	-0.030224	-0.211262
35315	0.825520	0.211848	9.845503	0.109696	0.088206	-0.193059	-0.341372	0.669878	-1.286277	0.975999	0.020307	-0.029202	-0.214849
35316	1.007558	0.040335	9.614059	0.130110	0.114657	-0.176940	-0.337448	0.662436	-1.287246	0.975221	0.023413	-0.027474	-0.218267
35317	0.950861	-0.033523	9.612877	-0.037076	0.093125	-0.154600	-0.338254	0.662221	-1.289424	0.974622	0.023086	-0.025747	-0.221171
35318	1.071051	-0.181826	9.896933	-0.039550	0.086984	-0.266068	-0.337191	0.666212	-1.285218	0.973478	0.022809	-0.023777	-0.226394
35319	0.581033	0.095753	9.973685	0.138207	0.086180	-0.317582	-0.337727	0.665707	-1.287409	0.972010	0.025898	-0.022911	-0.232379
35320	0.132776	0.170131	9.711415	0.121205	0.028790	-0.161419	-0.339065	0.663184	-1.287339	0.971188	0.028435	-0.022855	-0.235508
35321	0.528538	0.026807	9.799268	0.101928	0.037326	-0.044810	-0.335827	0.660657	-1.291683	0.970953	0.030436	-0.022893	-0.236222
35322	0.263715	0.191945	9.869336	0.045955	-0.003046	0.021996	-0.332066	0.662888	-1.293836	0.971013	0.031276	-0.023207	-0.235831
35323	0.482420	0.385256	9.739780	0.015745	-0.082384	0.128315	-0.330329	0.667106	-1.293992	0.971586	0.030933	-0.025252	-0.233293
35324	0.412731	0.427656	9.429187	0.031321	-0.042138	0.159585	-0.326442	0.671872	-1.295518	0.972273	0.031237	-0.026340	-0.230253
35325	-0.101638	0.704789	9.466679	-0.059560	-0.006671	0.131337	-0.320281	0.681102	-1.296109	0.972927	0.029781	-0.026537	-0.227646
35326	-0.314056	0.734971	9.929357	-0.122726	0.067245	0.284592	-0.313725	0.692927	-1.292805	0.974293	0.027519	-0.024863	-0.222209
35327	-0.440260	0.781259	10.165866	-0.076970	0.108236	0.296511	-0.302588	0.702764	-1.293979	0.975705	0.026182	-0.022764	-0.216322
35328	-0.185194	1.082038	9.949951	-0.093493	0.145938	0.348797	-0.293195	0.710597	-1.292609	0.977266	0.024801	-0.019721	-0.209638
35329	0.076796	1.227620	10.178366	-0.153891	0.172994	0.457454	-0.278561	0.720731	-1.291770	0.979293	0.022223	-0.016080	-0.200580
35330	0.418064	1.238660	10.102092	-0.038309	0.085713	0.359936	-0.265412	0.732654	-1.293173	0.980711	0.021673	-0.014435	-0.193721
35331	0.246222	1.298627	9.788231	-0.089916	0.087448	0.271420	-0.256287	0.740776	-1.297923	0.981824	0.020119	-0.012661	-0.188302
35332	0.416446	1.282303	9.865797	-0.036465	0.117407	0.229305	-0.245680	0.748226	-1.299578	0.982681	0.019761	-0.010336	-0.183960
35333	0.367173	1.009465	9.423399	-0.034399	0.149265	0.091631	-0.238426	0.751775	-1.300910	0.983069	0.019618	-0.007505	-0.182026
35334	-0.043771	0.948594	9.377544	-0.098970	0.239079	0.031980	-0.228353	0.757631	-1.300566	0.983218	0.018515	-0.002482	-0.181476
35335	-0.251148	0.930289	9.595199	-0.079848	0.219032	-0.014019	-0.219356	0.763058	-1.298996	0.983211	0.017790	0.001943	-0.181592
35336	-0.164223	0.689091	9.503393	-0.107932	0.172628	0.019184	-0.212778	0.767709	-1.298241	0.983277	0.016275	0.005698	-0.181299
35337	-0.281871	0.536458	9.657410	-0.103166	0.123280	-0.033249	-0.208085	0.772672	-1.296772	0.983186	0.014761	0.008341	-0.181819
35338	-0.465077	0.484579	9.642550	-0.146501	0.075795	-0.069894	-0.203264	0.779942	-1.297139	0.982929	0.012125	0.010362	-0.183291
35339	-0.766131	0.314067	9.933103	-0.157059	0.098105	-0.041427	-0.201134	0.787174	-1.293113	0.982804	0.009475	0.012745	-0.183968
35340	-0.605144	0.525780	10.061626	-0.045687	0.073361	0.063038	-0.198188	0.791618	-1.292050	0.982991	0.008846	0.014321	-0.182882
35341	-0.566630	0.307999	10.136670	-0.010957	0.020299	0.135301	-0.197932	0.795524	-1.289473	0.983493	0.008851	0.014629	-0.180134
35342	-0.643199	0.209470	9.826928	0.032289	-0.015685	0.094567	-0.195521	0.799162	-1.289792	0.983794	0.009441	0.014165	-0.178494
35343	-0.588144	0.093922	9.646535	0.060009	0.042686	0.044632	-0.194718	0.800727	-1.290841	0.983943	0.010893	0.014702	-0.177544
35344	-0.718307	0.072149	9.734182	-0.004800	-0.018074	0.034342	-0.193383	0.804098	-1.290748	0.984026	0.010729	0.014332	-0.177120
35345	-0.780921	0.308932	9.821952	-0.018652	-0.070784	0.003904	-0.195285	0.810099	-1.290804	0.984077	0.010221	0.012959	-0.176973
35346	-0.650470	0.097673	9.887732	0.011957	-0.058118	0.005828	-0.199606	0.815948	-1.294107	0.984056	0.010236	0.011748	-0.177175
35347	-0.636374	-0.135134	9.810479	0.046976	-0.034175	-0.087613	-0.203386	0.820335	-1.296101	0.983755	0.011112	0.010913	-0.178838
35348	-0.618483	-0.132431	9.353620	0.024338	-0.016988	-0.179511	-0.206233	0.828172	-1.300993	0.983028	0.011476	0.010506	-0.182794
35349	-0.887712	0.001060	9.363608	-0.096544	0.026652	-0.296256	-0.207335	0.836721	-1.301657	0.981956	0.009688	0.011480	-0.188510
35350	-0.044142	0.043106	9.678057	-0.291680	0.112391	-0.052508	-0.208725	0.851443	-1.299120	0.981685	0.004358	0.014775	-0.189887
35351	0.996025	-0.411291	10.782250	-0.501644	0.108717	-0.079949	-0.202604	0.872312	-1.287886	0.981356	-0.005065	0.018794	-0.191210
35352	0.618760	0.198433	10.289426	-0.307154	-0.040415	-0.311852	-0.202122	0.890263	-1.279678	0.980029	-0.011376	0.019130	-0.197606
35353	0.084991	0.722836	10.350937	-0.000857	-0.025169	-0.321309	-0.203491	0.897619	-1.277516	0.978767	-0.011537	0.018480	-0.203815
35354	0.234953	0.303099	9.906132	0.125243	-0.082068	-0.063131	-0.205645	0.898556	-1.279096	0.978515	-0.009458	0.016334	-0.205310
35355	0.454738	-0.168749	9.752740	0.092599	-0.102069	-0.056314	-0.207799	0.899440	-1.284493	0.978349	-0.007995	0.013810	-0.206344
35356	0.607548	0.178743	9.684996	0.037588	-0.068029	-0.012995	-0.211556	0.896317	-1.286731	0.978290	-0.007562	0.012305	-0.206737
35357	0.497245	0.082038	9.448832	0.057409	-0.001431	0.032615	-0.210208	0.895744	-1.287855	0.978452	-0.006343	0.011854	-0.206036
35358	0.645354	0.094454	9.612165	0.041404	0.038534	0.065494	-0.205903	0.895290	-1.284786	0.978699	-0.005378	0.012428	-0.204851
35359	0.518082	-0.405494	9.896093	-0.022751	0.068673	0.046962	-0.203206	0.893244	-1.284884	0.978891	-0.005456	0.013629	-0.203856
35360	0.205142	-0.634517	9.890625	-0.014229	0.025554	-0.076980	-0.198222	0.891102	-1.283103	0.978556	-0.005670	0.014162	-0.205415
35361	-0.536520	-0.288697	9.761742	-0.115897	-0.054175	-0.125397	-0.199961	0.887408	-1.281022	0.978057	-0.008152	0.013333	-0.207753
35362	-0.755960	0.003483	9.656510	-0.121091	0.017102	0.081956	-0.196733	0.887561	-1.278602	0.978356	-0.010446	0.014168	-0.206177
35363	-0.417623	-0.024334	9.941537	-0.106549	0.027468	0.280021	-0.189881	0.889586	-1.268804	0.979483	-0.012275	0.015007	-0.200594
35364	-0.401598	-0.206107	10.030063	-0.041875	-0.022458	0.343560	-0.180192	0.888300	-1.265825	0.980819	-0.013100	0.014804	-0.193917
35365	-0.051280	-0.299302	9.858562	0.028666	-0.051637	0.325844	-0.173866	0.887267	-1.264297	0.982102	-0.012580	0.013576	-0.187439
35366	0.051780	-0.137219	9.749765	0.013815	-0.023948	0.279976	-0.165784	0.884647	-1.269518	0.983132	-0.012341	0.013108	-0.182010
35367	0.037576	-0.149612	9.778311	-0.013133	-0.052562	0.205449	-0.161208	0.883655	-1.267969	0.983899	-0.012674	0.011971	-0.177875
35368	-0.241931	0.041976	9.970501	0.008867	-0.058464	0.019872	-0.160522	0.879728	-1.270557	0.983974	-0.012722	0.010778	-0.177531
35369	-0.452513	0.130392	9.847821	0.119208	0.021680	-0.019891	-0.158896	0.875723	-1.270706	0.983943	-0.010214	0.010593	-0.177876
35370	-0.627168	0.117498	9.717379	0.118532	0.025448	0.006695	-0.157533	0.870225	-1.273489	0.983970	-0.007808	0.010656	-0.177846
35371	-0.582939	0.098888	9.791095	0.059809	0.014291	0.114287	-0.155373	0.867745	-1.272641	0.984395	-0.006442	0.010595	-0.175533
35372	-0.398483	-0.130801	9.957371	0.063565	0.016362	0.176162	-0.152407	0.865718	-1.273831	0.984997	-0.005114	0.010699	-0.172163
35373	-0.298741	-0.070757	9.687953	0.109119	0.029533	0.090616	-0.150652	0.863719	-1.275007	0.985325	-0.002731	0.010785	-0.170324
35374	-0.231364	-0.161781	9.726817	0.076025	0.017886	0.047106	-0.148219	0.860303	-1.276918	0.985468	-0.001180	0.010862	-0.169510
35375	-0.209160	-0.175940	9.761308	-0.023752	0.000395	0.073198	-0.145538	0.863347	-1.276305	0.985729	-0.001534	0.010831	-0.167982
35376	-0.107182	-0.200804	9.663518	-0.020100	0.012760	0.006080	-0.145531	0.861419	-1.278821	0.985729	-0.001904	0.011131	-0.167961
35377	-0.414712	0.189349	9.911126	-0.047121	0.047837	-0.055621	-0.145541	0.864512	-1.277630	0.985543	-0.002588	0.012118	-0.168969
35378	0.215703	-0.580933	9.736478	-0.069754	-0.004558	0.042887	-0.144336	0.866437	-1.276219	0.985666	-0.003985	0.012247	-0.168215
35379	-0.136151	-0.150311	10.018530	-0.092698	-0.015251	-0.179988	-0.145422	0.869245	-1.273935	0.985064	-0.005841	0.012121	-0.171660
35380	-0.379916	0.151141	9.943777	-0.014881	-0.015882	-0.128429	-0.150271	0.871025	-1.272458	0.984603	-0.006238	0.011826	-0.174294
35381	-0.368394	0.025089	9.726017	0.032425	0.015271	-0.006070	-0.151610	0.869123	-1.274684	0.984598	-0.005464	0.011905	-0.174345
35382	-0.199602	-0.166054	9.780785	0.009433	0.008486	0.045060	-0.149326	0.870166	-1.273042	0.984733	-0.005256	0.012026	-0.173578
35383	-0.253603	-0.118472	9.865432	0.002415	0.008601	0.037974	-0.147308	0.870343	-1.276603	0.984878	-0.005092	0.012088	-0.172752
35384	-0.188088	-0.253238	9.805869	0.006237	0.003519	0.029106	-0.147843	0.869370	-1.276901	0.984957	-0.004967	0.012121	-0.172305
35385	-0.174184	-0.231143	9.743539	0.014355	0.018598	-0.002602	-0.146631	0.869027	-1.275563	0.984960	-0.004557	0.012338	-0.172282
35386	-0.255867	-0.264183	9.762947	-0.019232	0.038350	-0.022012	-0.144754	0.870918	-1.273344	0.984848	-0.004827	0.013140	-0.172854
35387	-0.397676	-0.208497	9.722066	-0.018903	0.068743	-0.028859	-0.143681	0.871706	-1.271695	0.984742	-0.004916	0.014470	-0.173346
35388	-0.288137	-0.330303	9.870785	-0.053757	0.028908	-0.011564	-0.142742	0.872528	-1.271407	0.984660	-0.005895	0.015207	-0.173721
35389	-0.343361	-0.239058	9.844329	-0.091351	0.021697	-0.020560	-0.141808	0.874890	-1.270251	0.984585	-0.007585	0.015872	-0.174022
35390	-0.425150	-0.005045	9.982084	-0.032974	-0.000869	0.013079	-0.139656	0.874958	-1.269184	0.984595	-0.008249	0.015955	-0.173923
35391	-0.408150	-0.164986	9.750304	-0.024536	0.014642	0.071562	-0.140770	0.887421	-1.267404	0.984850	-0.008611	0.016274	-0.172429
35392	-0.238192	-0.161890	9.866232	-0.016062	0.022168	0.058335	-0.138488	0.889088	-1.268195	0.985004	-0.008847	0.016760	-0.171488
35393	-0.260950	-0.249707	9.779533	-0.005760	0.019123	0.076925	-0.136608	0.890651	-1.270211	0.985274	-0.008824	0.017103	-0.169895
35394	-0.239877	-0.220198	9.731812	-0.043918	0.003313	0.020118	-0.134726	0.890998	-1.268722	0.985301	-0.009686	0.017305	-0.169674
35395	-0.238798	-0.259011	9.828429	-0.041018	-0.003554	0.011241	-0.133120	0.893493	-1.267842	0.985347	-0.010463	0.017308	-0.169359
35396	-0.331728	-0.323806	9.922359	0.034985	0.004540	-0.002593	-0.130956	0.889728	-1.266627	0.985311	-0.009774	0.017263	-0.169615
35397	-0.320805	-0.173114	9.728972	0.061278	0.004933	-0.009585	-0.132570	0.889822	-1.269058	0.985303	-0.008515	0.017086	-0.169747
35398	-0.570383	-0.046545	9.778134	0.092001	0.021337	0.056087	-0.129848	0.878893	-1.265219	0.985465	-0.006626	0.017187	-0.168878
35399	-0.896334	0.027663	9.871085	0.013221	-0.003637	0.103487	-0.127686	0.876075	-1.268198	0.985830	-0.006286	0.017051	-0.166762
35400	-0.262532	-0.172052	9.769270	0.016209	0.008144	0.061007	-0.128761	0.875646	-1.266972	0.985994	-0.005933	0.017148	-0.165790
35401	-0.285064	-0.245282	9.846165	0.026958	0.020476	-0.002528	-0.123361	0.869779	-1.270087	0.985996	-0.005286	0.017428	-0.165772
35402	-0.438901	-0.073288	9.801629	-0.006260	-0.015094	0.021922	-0.123892	0.867206	-1.268665	0.986037	-0.005466	0.017136	-0.165552
35403	-0.483924	-0.025567	9.660263	-0.067615	-0.051853	0.156770	-0.123229	0.870469	-1.269385	0.986574	-0.006863	0.016330	-0.162351
35404	-0.070701	-0.780245	10.646376	0.044411	-0.046782	0.207463	-0.122429	0.872661	-1.266870	0.987217	-0.006085	0.015274	-0.158530
35405	-0.063467	-0.183002	9.804349	0.222866	0.037178	-0.394388	-0.128857	0.863223	-1.269282	0.985956	-0.001662	0.015215	-0.166304
35406	-0.869176	0.062101	9.479268	0.034301	0.047161	-0.002210	-0.134476	0.852557	-1.268471	0.985889	-0.000844	0.016012	-0.166629
35407	-0.349430	-0.168760	9.901387	-0.067382	-0.000370	0.088997	-0.134613	0.853043	-1.264774	0.986196	-0.002118	0.016217	-0.164774
35408	-0.482589	-0.081371	9.730537	-0.036484	-0.029956	0.073021	-0.135826	0.853087	-1.259307	0.986393	-0.002926	0.015732	-0.163626
35409	-0.380019	-0.111063	9.789277	-0.160836	-0.046963	0.143226	-0.137449	0.855460	-1.256077	0.986870	-0.006180	0.015335	-0.160667
35410	0.088736	-0.233617	10.098279	0.041412	0.026124	0.062887	-0.137588	0.856815	-1.253169	0.987016	-0.005273	0.015709	-0.159764
35411	-0.074537	-0.110371	9.827535	0.133549	0.030509	-0.083516	-0.137440	0.852998	-1.259973	0.986762	-0.002545	0.015848	-0.161378
35412	-0.333663	-0.003404	9.799517	0.133454	0.032066	-0.147107	-0.139588	0.851655	-1.261081	0.986221	0.000133	0.016023	-0.164654
35413	-0.626795	0.098084	9.712722	0.018307	0.004716	-0.052100	-0.143209	0.848117	-1.263879	0.986061	0.000522	0.016042	-0.165608
35414	-0.495650	0.124767	9.966905	-0.106499	-0.005555	0.069410	-0.145373	0.851517	-1.261563	0.986239	-0.001587	0.016265	-0.164513
35415	-0.063034	-0.163545	10.064205	0.108619	0.008490	-0.064291	-0.143486	0.850623	-1.261614	0.986039	0.000592	0.016055	-0.165738
35416	-0.412181	0.029147	9.700569	0.118467	0.035809	-0.124126	-0.145897	0.847315	-1.263328	0.985553	0.002994	0.016349	-0.168551
35417	-0.848567	0.016360	9.576538	-0.024768	-0.046863	-0.031292	-0.148583	0.845695	-1.264167	0.985477	0.002373	0.015515	-0.169084
35418	-0.336994	-0.163665	10.034133	-0.122902	-0.083783	0.063529	-0.148595	0.849830	-1.265123	0.985661	-0.000327	0.014257	-0.168136
35419	-0.182842	-0.156039	9.778816	0.003743	-0.032657	-0.018878	-0.150476	0.849190	-1.266212	0.985620	-0.000347	0.013603	-0.168431
35420	-0.156841	-0.068135	10.125604	0.136289	0.012056	-0.055326	-0.151283	0.848928	-1.266348	0.985359	0.002351	0.013361	-0.169954
35421	-0.494888	0.008201	9.471902	0.128096	-0.031512	-0.023717	-0.151268	0.844267	-1.267180	0.985290	0.004781	0.012311	-0.170379
35422	-0.141213	0.029193	9.550002	-0.074345	-0.033021	0.040980	-0.153828	0.845466	-1.267384	0.985374	0.003199	0.011889	-0.169962
35423	-0.394690	-0.101617	9.808014	0.020991	0.018233	0.085866	-0.151933	0.841789	-1.269706	0.985671	0.003707	0.012178	-0.168196
35424	-0.139084	-0.028999	9.856235	0.015425	-0.003289	0.020229	-0.153818	0.842550	-1.270068	0.985662	0.003991	0.012038	-0.168252
35425	-0.303743	-0.041701	9.822390	0.001380	0.000443	0.007869	-0.152337	0.841952	-1.270241	0.985702	0.004026	0.012046	-0.168019
35426	-0.105101	-0.035668	9.830848	0.037332	-0.002820	0.008801	-0.152209	0.844213	-1.270033	0.985645	0.004741	0.011842	-0.168349
35427	-0.369105	0.066350	9.761793	0.039745	0.001285	-0.013212	-0.152069	0.842840	-1.272123	0.985609	0.005526	0.011738	-0.168541
35428	-0.354043	0.054495	9.851416	-0.004278	-0.003380	0.016674	-0.152197	0.840431	-1.272063	0.985581	0.005421	0.011661	-0.168713
35429	-0.312472	0.035828	9.850425	0.063763	0.012800	0.032896	-0.151252	0.839572	-1.272648	0.985695	0.006727	0.011703	-0.168000
35430	-0.403700	0.102139	9.777313	0.047589	-0.024505	0.025553	-0.151509	0.835666	-1.275224	0.985687	0.007575	0.011032	-0.168052
35431	-0.411976	0.048592	9.888199	0.022749	-0.017293	0.013146	-0.151509	0.835320	-1.272510	0.985745	0.007966	0.010632	-0.167723
35432	-0.266866	0.046358	9.777119	0.053478	-0.009830	0.009724	-0.150701	0.835651	-1.275370	0.985668	0.008976	0.010231	-0.168144
35433	-0.297257	0.104065	9.727604	-0.000327	-0.010108	0.002487	-0.151771	0.833390	-1.274613	0.985692	0.008930	0.010054	-0.168020
35434	-0.258940	0.138755	9.800737	-0.028982	0.002190	-0.001073	-0.153392	0.835417	-1.274801	0.985587	0.008352	0.010169	-0.168655
35435	-0.397750	0.068274	9.912560	0.010353	0.002272	0.008807	-0.151777	0.835374	-1.274549	0.985628	0.008557	0.010205	-0.168406
35436	-0.286789	0.084847	9.850843	0.013880	-0.040254	0.004102	-0.153665	0.836840	-1.274752	0.985532	0.008683	0.009337	-0.169007
35437	-0.349167	0.054584	9.861194	0.017056	-0.051250	0.018201	-0.154737	0.835448	-1.274785	0.985613	0.008836	0.008300	-0.168584
35438	-0.357074	0.200095	9.811707	0.033211	-0.060004	0.018193	-0.154870	0.835227	-1.277380	0.985559	0.009276	0.006975	-0.168935
35439	-0.326259	0.118117	9.842158	0.046471	-0.061830	0.060655	-0.156750	0.834464	-1.279290	0.985775	0.009981	0.005631	-0.167680
35440	-0.180348	0.081915	9.769876	0.056118	-0.054950	0.037714	-0.157953	0.831676	-1.280184	0.985771	0.010890	0.004322	-0.167687
35441	-0.149970	0.249967	9.706950	0.009729	-0.026626	0.027129	-0.158355	0.831106	-1.279653	0.985875	0.010983	0.003801	-0.167082
35442	-0.064133	0.093738	9.807055	0.010114	-0.024489	0.012984	-0.158757	0.830863	-1.281019	0.985789	0.011083	0.003252	-0.167592
35443	-0.236481	0.221699	9.762284	-0.025795	-0.015867	0.011192	-0.157684	0.831777	-1.278685	0.985846	0.010506	0.003066	-0.167297
35444	-0.166528	0.028779	9.972915	0.019399	-0.033829	0.034192	-0.157955	0.832366	-1.279344	0.985822	0.010759	0.002297	-0.167432
35445	-0.182060	0.166851	9.764368	0.024495	-0.028821	0.013025	-0.159569	0.832412	-1.279733	0.985875	0.011123	0.001691	-0.167107
35446	-0.147486	0.155354	9.895511	0.017820	-0.027386	0.060743	-0.159296	0.831342	-1.282769	0.985931	0.011365	0.001047	-0.166762
35447	-0.089973	0.061716	9.864280	0.032863	-0.042603	0.034162	-0.160367	0.829675	-1.283219	0.986051	0.011841	0.000138	-0.166022
35448	-0.151343	0.223256	9.870807	0.021512	-0.048515	0.053545	-0.159293	0.830151	-1.280354	0.986075	0.012082	-0.000935	-0.165862
35449	-0.054208	0.089068	9.850727	0.058309	-0.081109	0.018074	-0.159826	0.828643	-1.282032	0.986130	0.012928	-0.002681	-0.165448
35450	-0.155397	0.291147	9.783506	0.052126	-0.076577	0.048158	-0.162512	0.827004	-1.282054	0.986117	0.013674	-0.004410	-0.165432
35451	-0.073106	0.285349	9.711450	0.028835	-0.087189	0.109886	-0.164115	0.823715	-1.285412	0.986474	0.013914	-0.006198	-0.163210
35452	0.169841	0.272776	9.817699	0.050011	-0.082999	0.092242	-0.163845	0.823457	-1.286787	0.986598	0.014588	-0.008059	-0.162317
35453	0.047383	0.323953	9.736522	0.022638	-0.104005	0.069063	-0.163973	0.821709	-1.290794	0.986809	0.014656	-0.010153	-0.160905
35454	0.203335	0.287945	9.775282	0.030115	-0.124917	0.054773	-0.165593	0.823724	-1.290437	0.986794	0.014802	-0.012768	-0.160797
35455	0.152301	0.413255	9.755919	0.000278	-0.133315	0.024574	-0.168819	0.822670	-1.290706	0.986849	0.014345	-0.015359	-0.160275
35456	0.154910	0.296785	9.845948	-0.034860	-0.142499	0.024407	-0.172594	0.824989	-1.289088	0.986740	0.013152	-0.018101	-0.160757
35457	0.258410	0.434598	9.722904	-0.105731	-0.174856	-0.057383	-0.176767	0.825624	-1.287792	0.986525	0.010500	-0.021148	-0.161897
35458	0.365667	0.417132	9.808176	-0.071305	-0.103411	0.013884	-0.180405	0.827571	-1.288640	0.986403	0.008709	-0.022988	-0.162496
35459	0.621876	0.208148	9.803172	-0.056971	-0.064495	-0.044219	-0.183105	0.830423	-1.286608	0.986251	0.007375	-0.024030	-0.163329
35460	0.601295	0.256319	9.729958	-0.076334	-0.055514	-0.126438	-0.185266	0.833263	-1.284583	0.985668	0.005701	-0.024883	-0.166751
35461	0.514605	0.237759	9.790027	-0.108353	-0.028877	-0.136074	-0.189855	0.837562	-1.281937	0.985220	0.003517	-0.025049	-0.169414
35462	0.498930	0.065121	9.875104	-0.051125	-0.026971	-0.121729	-0.194167	0.840243	-1.283163	0.984634	0.002430	-0.025421	-0.172752
35463	0.435513	0.078531	9.832132	-0.040654	-0.048443	-0.112978	-0.196728	0.841857	-1.282944	0.984232	0.001494	-0.026203	-0.174924
35464	0.456730	0.222142	9.783554	-0.054969	-0.051913	-0.049401	-0.200097	0.843629	-1.282575	0.983868	0.000205	-0.027051	-0.176838
35465	0.585537	0.095823	9.865494	-0.029418	-0.068129	-0.031768	-0.202796	0.846235	-1.282186	0.983732	-0.000619	-0.028265	-0.177403
35466	0.540017	0.177528	9.781632	-0.053265	-0.083854	-0.051384	-0.204677	0.845057	-1.278387	0.983340	-0.001988	-0.029743	-0.179317
35467	0.638197	0.128338	9.862050	-0.016805	-0.070606	0.000954	-0.208452	0.847687	-1.277985	0.983314	-0.002589	-0.031054	-0.179229
35468	0.660146	0.123882	9.877201	0.032358	-0.069668	-0.020109	-0.211544	0.846584	-1.276213	0.983036	-0.002246	-0.032558	-0.180484
35469	0.661307	0.174876	9.799818	0.050152	-0.099811	-0.017594	-0.215171	0.844693	-1.276640	0.982922	-0.001620	-0.034690	-0.180717
35470	0.646448	0.082364	9.881908	0.044111	-0.127013	0.001668	-0.219873	0.842857	-1.278416	0.982683	-0.001272	-0.037364	-0.181486
35471	0.736770	0.054875	9.913775	0.095430	-0.140770	-0.035410	-0.225113	0.841101	-1.283046	0.982460	0.000104	-0.040466	-0.182031
35472	0.766441	0.001989	9.765832	0.123167	-0.125704	-0.059982	-0.230211	0.836437	-1.284772	0.981966	0.002047	-0.043406	-0.183995
35473	0.557784	0.139009	9.792097	0.103629	-0.108814	-0.066968	-0.234244	0.835541	-1.284891	0.981631	0.003719	-0.045899	-0.185149
35474	0.630143	0.268982	9.735561	0.140414	-0.102351	-0.027932	-0.238937	0.830752	-1.287716	0.981242	0.006047	-0.048452	-0.186492
35475	0.869236	0.183493	9.695398	0.107894	-0.077936	-0.019085	-0.242158	0.828174	-1.289534	0.981095	0.007869	-0.050351	-0.186696
35476	0.790265	0.264607	9.759768	0.077685	-0.053038	-0.029617	-0.245911	0.824107	-1.293846	0.980738	0.009147	-0.051706	-0.188139
35477	0.958693	0.313781	9.682716	0.089093	-0.044349	-0.017185	-0.246574	0.821178	-1.295296	0.980625	0.010717	-0.052874	-0.188317
35478	0.920754	0.281539	9.744386	0.043266	-0.028732	-0.017221	-0.247774	0.817839	-1.296890	0.980336	0.011394	-0.053629	-0.189568
35479	0.766906	0.463250	9.757551	0.061179	-0.025121	-0.013579	-0.249922	0.816049	-1.297059	0.980259	0.012484	-0.054309	-0.189700
35480	0.846216	0.365149	9.693321	0.047532	-0.019128	0.027072	-0.250321	0.814805	-1.298048	0.980146	0.013231	-0.054905	-0.190062
35481	0.930613	0.388531	9.705364	0.031677	-0.015392	0.014649	-0.249918	0.814789	-1.297781	0.980194	0.013745	-0.055284	-0.189671
35482	0.936732	0.461481	9.801293	0.018831	-0.005090	0.025277	-0.251251	0.810711	-1.297897	0.980102	0.013985	-0.055496	-0.190067
