# Supplementary material for: Identification of Haptic Based Guiding Using Hard Reins
Source: PLoS One. 2015 Jul 22;10(7):e0132020. doi: 10.1371/journal.pone.0132020 (PMC4511788; doi:10.1371/journal.pone.0132020)
Supplement: S9 File — (ZIP) [file pone.0132020.s009.zip › Exp2_MotionData2/Subject10/path2/T9/fc9.txt]

// Start Time: 0
// Sample rate: 25.0Hz
// Scenario: 4.9
// Firmware Version: 2.6.1
Counter	Acc_X	Acc_Y	Acc_Z	Gyr_X	Gyr_Y	Gyr_Z	Mag_X	Mag_Y	Mag_Z	Quat_w	Quat_x	Quat_y	Quat_z
44148	9.426929	0.630767	2.631582	-0.554457	0.019541	-0.042629	-0.781113	-0.000296	0.079255	-0.446648	0.516807	0.313877	0.659467
44149	9.349298	0.655819	2.694237	-0.541767	0.004853	-0.020290	-0.780824	-0.001579	0.080374	-0.438685	0.520123	0.310265	0.663900
44150	9.431520	0.657596	2.674775	-0.554520	-0.000474	-0.021273	-0.781959	-0.001998	0.079244	-0.431227	0.524025	0.305248	0.668030
44151	9.470296	0.669345	2.660093	-0.559945	0.008648	-0.030228	-0.782241	-0.002565	0.078957	-0.422891	0.527230	0.301361	0.672587
44152	9.388368	0.635813	2.626745	-0.554318	0.028321	-0.017918	-0.782520	-0.003987	0.079511	-0.415562	0.530633	0.295993	0.676849
44153	9.412239	0.655270	2.669994	-0.554274	0.035498	-0.014418	-0.782380	-0.003274	0.078808	-0.407592	0.533366	0.291684	0.681403
44154	9.412108	0.650528	2.684546	-0.536154	0.030037	-0.017712	-0.782804	-0.003842	0.078806	-0.400384	0.536472	0.286477	0.685435
44155	9.396899	0.588178	2.748093	-0.548947	0.017478	-0.017799	-0.782943	-0.004693	0.078656	-0.392262	0.539236	0.282319	0.689674
44156	9.392013	0.631895	2.776610	-0.572618	0.007632	-0.012704	-0.783078	-0.005823	0.076802	-0.384519	0.542837	0.276666	0.693490
44157	9.407018	0.660470	2.723107	-0.538038	0.017382	-0.012350	-0.782509	-0.005678	0.075523	-0.376532	0.545395	0.272502	0.697503
44158	9.378150	0.646030	2.703974	-0.572569	0.013940	-0.012740	-0.783648	-0.005680	0.076950	-0.368741	0.548771	0.266731	0.701238
44159	9.387693	0.607269	2.699561	-0.561746	0.001290	-0.014308	-0.781084	-0.006251	0.076073	-0.360324	0.551570	0.262276	0.705088
44160	9.373463	0.658068	2.691763	-0.541822	0.001340	-0.029994	-0.781376	-0.004547	0.076377	-0.352483	0.554673	0.257154	0.708495
44161	9.422051	0.686598	2.664798	-0.539956	0.003029	-0.017583	-0.783071	-0.007670	0.076924	-0.344216	0.557124	0.252935	0.712146
44162	9.383398	0.667476	2.660230	-0.545377	0.004819	-0.014129	-0.783643	-0.006814	0.076371	-0.336507	0.560155	0.247502	0.715354
44163	9.392902	0.657839	2.674824	-0.541787	-0.000580	-0.016708	-0.782502	-0.007383	0.075788	-0.328166	0.562533	0.243179	0.718838
44164	9.431191	0.650589	2.713519	-0.558154	-0.004135	-0.013334	-0.782211	-0.008804	0.075771	-0.320213	0.565648	0.237553	0.721855
44165	9.353909	0.677784	2.732651	-0.549253	-0.022021	-0.033480	-0.782494	-0.009378	0.077469	-0.311397	0.568156	0.233358	0.725103
44166	9.363703	0.694580	2.722784	-0.543674	-0.004082	-0.027328	-0.782783	-0.008094	0.076067	-0.303338	0.570975	0.228041	0.727991
44167	9.404867	0.650574	2.684556	-0.539212	-0.018507	-0.028067	-0.782489	-0.010800	0.078021	-0.294690	0.573250	0.223816	0.731060
44168	9.470319	0.754179	2.697811	-0.534625	-0.007705	-0.028053	-0.782205	-0.010517	0.078022	-0.286646	0.575932	0.218608	0.733721
44169	9.431695	0.703516	2.674263	-0.547145	0.019331	-0.023071	-0.780497	-0.010949	0.078712	-0.278106	0.577577	0.213906	0.737093
44170	9.421573	0.689411	2.727598	-0.554439	0.014841	-0.021366	-0.781628	-0.012363	0.077572	-0.269974	0.579935	0.208146	0.739908
44171	9.392963	0.732944	2.702985	-0.541808	0.001265	-0.021134	-0.783617	-0.012783	0.077016	-0.261413	0.581682	0.203513	0.742894
44172	9.345082	0.805663	2.687738	-0.547285	-0.007818	-0.010527	-0.782469	-0.014913	0.076134	-0.253379	0.584246	0.197802	0.745205
44173	9.379023	0.790781	2.661276	-0.538258	-0.014099	-0.017453	-0.782477	-0.013353	0.077001	-0.244817	0.586079	0.193183	0.747835
44174	9.424844	0.775975	2.658964	-0.538208	-0.004151	-0.021045	-0.781334	-0.014493	0.077122	-0.236697	0.588368	0.187664	0.750053
44175	9.436464	0.727776	2.693318	-0.559834	0.019296	-0.012601	-0.781617	-0.014775	0.076838	-0.228050	0.589680	0.182427	0.752988
44176	9.368641	0.723551	2.722454	-0.538036	0.013688	-0.002596	-0.782197	-0.012219	0.077436	-0.220232	0.591638	0.176562	0.755174
44177	9.353971	0.728644	2.748999	-0.543419	0.019013	0.008805	-0.783330	-0.013350	0.076583	-0.212078	0.592816	0.171246	0.757804
44178	9.354269	0.767191	2.729236	-0.535303	0.011800	0.005411	-0.782627	-0.011505	0.076455	-0.204368	0.594690	0.165293	0.759773
44179	9.383533	0.771614	2.692899	-0.549063	-0.007903	0.000072	-0.782333	-0.013781	0.077279	-0.195901	0.596136	0.160038	0.761993
44180	9.412131	0.745059	2.726989	-0.554468	-0.008005	0.014164	-0.782910	-0.011644	0.075888	-0.187994	0.598282	0.153728	0.763600
44181	9.383255	0.708806	2.698434	-0.541660	0.010948	0.003573	-0.782628	-0.010932	0.075185	-0.179707	0.599289	0.148407	0.765855
44182	9.378858	0.723033	2.649950	-0.556210	0.010167	-0.001897	-0.783769	-0.010217	0.074351	-0.171555	0.600978	0.142153	0.767585
44183	9.349671	0.694305	2.664809	-0.547200	-0.004330	0.001826	-0.783203	-0.009654	0.075628	-0.163114	0.602099	0.136757	0.769525
44184	9.349447	0.684790	2.689081	-0.541811	-0.011525	-0.002493	-0.782634	-0.009656	0.075907	-0.155034	0.603937	0.130768	0.770795
44185	9.450965	0.732518	2.693245	-0.538291	-0.018583	-0.019190	-0.783346	-0.009512	0.075631	-0.146324	0.605060	0.125745	0.772450
44186	9.398148	0.727775	2.654704	-0.556288	0.008544	-0.021346	-0.782916	-0.010512	0.077035	-0.137800	0.606444	0.119668	0.773897
44187	9.354425	0.674940	2.665019	-0.549001	0.007552	-0.015963	-0.782061	-0.010796	0.076458	-0.129063	0.607066	0.114304	0.775725
44188	9.373506	0.723490	2.717615	-0.567197	0.011342	-0.026807	-0.781631	-0.011363	0.075881	-0.120303	0.608278	0.108083	0.777074
44189	9.426490	0.752341	2.746221	-0.538152	0.012151	-0.030882	-0.783054	-0.011362	0.076460	-0.111468	0.608629	0.103001	0.778805
44190	9.392591	0.704156	2.737138	-0.561763	0.017769	-0.042706	-0.783049	-0.012208	0.074749	-0.102519	0.609547	0.097011	0.780084
44191	9.368582	0.776935	2.755691	-0.552739	0.014185	-0.049652	-0.782479	-0.012206	0.073610	-0.093212	0.609717	0.091871	0.781739
44192	9.346663	0.774808	2.779909	-0.547312	0.006883	-0.042472	-0.784462	-0.014192	0.074172	-0.084405	0.610631	0.086096	0.782684
44193	9.334643	0.748177	2.760890	-0.549165	-0.000318	-0.042455	-0.781901	-0.014342	0.074859	-0.075226	0.610891	0.080897	0.783970
44194	9.344674	0.728415	2.703100	-0.556418	-0.003949	-0.035438	-0.782746	-0.016329	0.074845	-0.066387	0.611855	0.074884	0.784614
44195	9.397573	0.774305	2.750848	-0.556433	-0.002116	-0.038089	-0.782319	-0.016327	0.073991	-0.057185	0.612019	0.069471	0.785707
44196	9.373296	0.776996	2.770183	-0.547330	0.006935	-0.047774	-0.783019	-0.018882	0.073969	-0.048270	0.612639	0.063714	0.786311
44197	9.320663	0.820590	2.731102	-0.556562	-0.013682	-0.054836	-0.782160	-0.020020	0.073951	-0.038793	0.612819	0.058468	0.787102
44198	9.374022	0.868531	2.720829	-0.561150	-0.021793	-0.051284	-0.783155	-0.020591	0.075512	-0.029612	0.613749	0.052541	0.787195
44199	9.318959	0.887911	2.672355	-0.543848	-0.025644	-0.033372	-0.782581	-0.022017	0.076627	-0.020620	0.613991	0.047199	0.787631
44200	9.350147	0.897563	2.701205	-0.547520	-0.021875	-0.049355	-0.781441	-0.022591	0.077746	-0.011635	0.614773	0.041444	0.787529
44201	9.398705	0.814599	2.624736	-0.545710	-0.032787	-0.038648	-0.780871	-0.022877	0.077739	-0.002541	0.614987	0.036099	0.787706
44202	9.432882	0.930440	2.630647	-0.545715	-0.029159	-0.040418	-0.780726	-0.024166	0.080843	0.006285	0.615748	0.030250	0.787338
44203	9.390018	0.969032	2.574692	-0.541910	-0.005816	-0.033441	-0.780727	-0.023737	0.079855	0.015224	0.615409	0.024870	0.787668
44204	9.409140	0.954516	2.591745	-0.549193	-0.011235	-0.028184	-0.781434	-0.024877	0.081550	0.023881	0.615752	0.018803	0.787354
44205	9.447793	0.978487	2.598675	-0.545506	-0.000419	-0.029966	-0.780155	-0.024452	0.080977	0.032794	0.615201	0.013299	0.787576
44206	9.399520	1.007885	2.612911	-0.545504	-0.004109	-0.021104	-0.781568	-0.026863	0.080963	0.041281	0.615294	0.007195	0.787183
44207	9.394806	0.993277	2.591331	-0.552730	-0.002337	-0.014124	-0.781289	-0.025444	0.080976	0.050017	0.614642	0.001357	0.787218
44208	9.387370	0.966814	2.603720	-0.558147	0.010429	-0.028425	-0.781848	-0.027857	0.080955	0.058758	0.614354	-0.004850	0.786825
44209	9.399335	0.959548	2.613451	-0.535393	0.010193	-0.014002	-0.781857	-0.026017	0.082959	0.067255	0.613394	-0.010427	0.786839
44210	9.437767	0.920666	2.618667	-0.565357	0.007572	-0.007257	-0.781565	-0.027432	0.081241	0.075732	0.612997	-0.017016	0.786263
44211	9.394357	0.969398	2.637513	-0.549047	0.003910	-0.009701	-0.780434	-0.026018	0.082381	0.084299	0.611991	-0.022891	0.786026
44212	9.385056	1.012810	2.612876	-0.557201	0.010298	-0.014254	-0.779854	-0.028288	0.080934	0.092765	0.611423	-0.029262	0.785302
44213	9.385225	1.007824	2.588765	-0.536349	0.002991	-0.013965	-0.780149	-0.026018	0.081953	0.101215	0.610334	-0.034903	0.784876
44214	9.385198	1.005422	2.591209	-0.549098	-0.002355	-0.014082	-0.779993	-0.029287	0.082485	0.109545	0.609842	-0.041173	0.783835
44215	9.401839	1.003097	2.622628	-0.552725	-0.004203	-0.007034	-0.779288	-0.027725	0.082070	0.118049	0.608703	-0.047181	0.783147
44216	9.406986	0.997958	2.579180	-0.547212	0.004783	-0.007022	-0.780711	-0.027578	0.081658	0.126223	0.607961	-0.053487	0.782042
44217	9.370669	1.003127	2.596087	-0.538298	-0.018626	-0.013859	-0.782416	-0.028429	0.082513	0.134607	0.606970	-0.059234	0.780999
44218	9.428719	0.985691	2.572038	-0.556374	-0.011437	-0.001719	-0.781281	-0.027866	0.083219	0.142760	0.606315	-0.065781	0.779535
44219	9.409717	1.031626	2.554635	-0.556293	0.002986	-0.002688	-0.781283	-0.027297	0.082941	0.151176	0.604804	-0.071889	0.778582
44220	9.376096	1.017156	2.525843	-0.541734	0.010194	-0.010531	-0.780142	-0.027868	0.083210	0.159282	0.603731	-0.078029	0.777206
44221	9.416786	1.070509	2.595273	-0.552679	0.012149	-0.021275	-0.781561	-0.028715	0.082361	0.167916	0.601996	-0.083829	0.776130
44222	9.385390	1.080420	2.602454	-0.556337	0.010393	-0.024851	-0.780850	-0.028718	0.082923	0.176379	0.600758	-0.090010	0.774518
44223	9.375420	1.032251	2.619921	-0.538107	0.011975	-0.010502	-0.780844	-0.029995	0.082342	0.184627	0.598936	-0.095710	0.773323
44224	9.365744	1.090514	2.650699	-0.550994	-0.007688	-0.021144	-0.779711	-0.028719	0.082347	0.192891	0.597855	-0.101906	0.771348
44225	9.394669	1.095211	2.657858	-0.541889	0.003196	-0.033483	-0.780275	-0.029854	0.082339	0.201478	0.596082	-0.107413	0.769777
44226	9.378202	1.133758	2.621201	-0.563724	-0.002097	-0.034587	-0.780978	-0.031552	0.080909	0.210063	0.594751	-0.113605	0.767619
44227	9.363853	1.119196	2.597217	-0.552891	-0.018440	-0.026402	-0.780829	-0.032973	0.080893	0.218573	0.593128	-0.119444	0.765610
44228	9.380600	1.099816	2.607077	-0.547297	-0.000535	-0.016715	-0.780263	-0.032695	0.082309	0.226642	0.591664	-0.125565	0.763413
44229	9.356465	1.080572	2.597658	-0.532893	-0.010317	-0.038610	-0.779259	-0.034400	0.081858	0.235065	0.589921	-0.130909	0.761315
44230	9.390181	1.061025	2.597831	-0.557380	-0.011210	-0.026501	-0.781675	-0.035249	0.082577	0.243322	0.588461	-0.137093	0.758758
44231	9.419126	1.056008	2.597849	-0.541968	-0.011200	-0.035162	-0.780112	-0.034973	0.083701	0.251736	0.586565	-0.142609	0.756461
44232	9.347334	1.109300	2.544186	-0.532840	-0.013195	-0.019125	-0.781667	-0.037241	0.083406	0.259529	0.585103	-0.148492	0.753824
44233	9.342001	1.109742	2.609435	-0.557246	0.003056	-0.010668	-0.780094	-0.038948	0.083092	0.267732	0.582729	-0.154434	0.751596
44234	9.390181	1.065874	2.600194	-0.536423	-0.009661	-0.009457	-0.780376	-0.039515	0.083088	0.275370	0.581038	-0.160440	0.748882
44235	9.414294	1.128773	2.633291	-0.558218	-0.010526	-0.001733	-0.780522	-0.038665	0.083666	0.283341	0.578719	-0.166554	0.746366
44236	9.404902	1.143167	2.606561	-0.567265	-0.007827	0.003453	-0.780376	-0.039662	0.084505	0.291084	0.576656	-0.173129	0.743481
44237	9.375792	1.094982	2.602305	-0.563492	-0.000876	0.029097	-0.780382	-0.038382	0.083951	0.298617	0.573942	-0.179596	0.741056
44238	9.419519	1.050839	2.544741	-0.556245	-0.011805	0.038986	-0.780099	-0.038101	0.084803	0.305622	0.571746	-0.186406	0.738210
44239	9.361088	1.051616	2.610058	-0.577979	-0.004583	0.047519	-0.780398	-0.034835	0.085123	0.312958	0.568821	-0.193292	0.735621
44240	9.409306	1.002868	2.593622	-0.537985	0.004336	0.037321	-0.780970	-0.034265	0.084992	0.319769	0.566384	-0.199678	0.732861
44241	9.375834	1.007671	2.554948	-0.545310	-0.000031	0.025757	-0.782113	-0.032838	0.084023	0.326993	0.563578	-0.205782	0.730144
44242	9.457691	0.973379	2.564887	-0.556145	0.007180	0.031791	-0.781831	-0.032559	0.085158	0.334032	0.560882	-0.212312	0.727157
44243	9.423883	0.959060	2.560259	-0.556216	-0.000861	0.023869	-0.781264	-0.031845	0.083885	0.341319	0.557924	-0.218532	0.724200
44244	9.435990	0.934709	2.543599	-0.545307	0.004575	0.015117	-0.782258	-0.032125	0.083323	0.348393	0.555289	-0.224692	0.720964
44245	9.356697	0.964015	2.511963	-0.541676	0.011895	0.000065	-0.780836	-0.032133	0.084730	0.355835	0.552254	-0.230316	0.717880
44246	9.400252	0.983046	2.506859	-0.561753	0.003084	-0.010720	-0.781693	-0.031131	0.083046	0.363376	0.549518	-0.236392	0.714217
44247	9.387754	0.968926	2.555364	-0.567155	0.017618	-0.021495	-0.780841	-0.030995	0.084175	0.371346	0.546217	-0.242062	0.710743
44248	9.445212	0.944697	2.603889	-0.545271	0.031926	-0.020436	-0.781696	-0.030275	0.081779	0.378897	0.543111	-0.247533	0.707245
44249	9.423286	0.901361	2.609235	-0.561638	0.026569	-0.017951	-0.781692	-0.031129	0.082195	0.386703	0.539598	-0.253057	0.703745
44250	9.354866	0.829740	2.682623	-0.545329	0.017435	-0.014192	-0.781400	-0.032832	0.081607	0.394007	0.536544	-0.258655	0.699983
44251	9.399021	0.867678	2.609643	-0.535420	-0.000687	-0.006870	-0.782821	-0.032969	0.081050	0.401139	0.533460	-0.264103	0.696245
44252	9.457544	0.925012	2.560594	-0.557176	0.004794	-0.002714	-0.781537	-0.033966	0.081171	0.408257	0.530311	-0.270034	0.692227
44253	9.375558	0.915770	2.546308	-0.546978	0.028009	0.014054	-0.783537	-0.032119	0.082199	0.415278	0.526534	-0.275590	0.688736
44254	9.447515	0.905982	2.599485	-0.546923	0.042495	0.006899	-0.783259	-0.030697	0.081645	0.422268	0.522780	-0.281115	0.685103
44255	9.451799	0.886998	2.660105	-0.528728	0.040475	0.021274	-0.783823	-0.031544	0.080364	0.428970	0.518855	-0.286347	0.681747
44256	9.369506	0.856188	2.675058	-0.553233	0.036880	0.031604	-0.784109	-0.030684	0.078249	0.435565	0.514872	-0.292206	0.678089
44257	9.335554	0.883199	2.708634	-0.537755	0.042176	0.035286	-0.783542	-0.030113	0.077116	0.442085	0.510681	-0.297642	0.674666
44258	9.345020	0.897838	2.739873	-0.539552	0.045773	0.037014	-0.785115	-0.028264	0.077431	0.448427	0.506559	-0.303234	0.671089
44259	9.344499	0.840078	2.779184	-0.555883	0.043056	0.046562	-0.783698	-0.026554	0.075028	0.454887	0.502039	-0.308966	0.667514
44260	9.392248	0.772315	2.813708	-0.572177	0.053070	0.043655	-0.784133	-0.024565	0.075194	0.461414	0.497374	-0.314931	0.663728
44261	9.363566	0.786816	2.784586	-0.541421	0.023961	0.058345	-0.785001	-0.021149	0.073677	0.467347	0.493077	-0.320706	0.660007
44262	9.354007	0.772254	2.765429	-0.552342	0.020424	0.056467	-0.784439	-0.019445	0.073266	0.473201	0.488841	-0.326771	0.656000
44263	9.339453	0.723917	2.751488	-0.517805	0.023892	0.053303	-0.785297	-0.018159	0.071726	0.478870	0.484724	-0.332131	0.652238
44264	9.384971	0.762694	2.813825	-0.556890	0.031436	0.036887	-0.786733	-0.014886	0.071063	0.484997	0.480329	-0.337893	0.647989
44265	9.373319	0.704247	2.732330	-0.542425	0.024287	0.022940	-0.786024	-0.014464	0.071629	0.491198	0.476098	-0.343218	0.643628
44266	9.319244	0.705375	2.858051	-0.568852	0.009930	0.028895	-0.785033	-0.013041	0.070219	0.497290	0.471810	-0.349193	0.638875
44267	9.406604	0.685050	2.788080	-0.550763	0.002768	0.015899	-0.787031	-0.012048	0.072230	0.503401	0.467741	-0.354702	0.634028
44268	9.397058	0.738358	2.799581	-0.552434	0.031665	0.009514	-0.785044	-0.010917	0.072226	0.509630	0.463373	-0.359989	0.629262
44269	9.339388	0.716697	2.756402	-0.567909	0.024533	0.008480	-0.786043	-0.009771	0.070119	0.516033	0.458825	-0.365352	0.624265
44270	9.353578	0.724115	2.797382	-0.541527	0.033434	0.006966	-0.786189	-0.008918	0.070130	0.522095	0.454465	-0.370382	0.619432
44271	9.387050	0.714463	2.833693	-0.549688	0.027924	0.022832	-0.784481	-0.009206	0.069971	0.528065	0.449878	-0.375535	0.614598
44272	9.323906	0.652143	2.853806	-0.524208	0.035933	0.019520	-0.785057	-0.007213	0.069004	0.533726	0.445484	-0.380363	0.609922
44273	9.294925	0.657190	2.858621	-0.541588	0.017107	0.017658	-0.784772	-0.007210	0.067868	0.539495	0.441079	-0.385410	0.604859
44274	9.345105	0.618491	2.904900	-0.548907	0.007202	0.021175	-0.785633	-0.005790	0.068740	0.545025	0.436664	-0.390782	0.599634
44275	9.342937	0.598912	2.864040	-0.552523	0.004452	0.028225	-0.785212	-0.003795	0.066490	0.550551	0.432135	-0.396108	0.594349
44276	9.396146	0.637277	2.868374	-0.559739	0.009828	0.036085	-0.787492	-0.003224	0.067364	0.555901	0.427359	-0.401625	0.589098
44277	9.357138	0.584503	2.893181	-0.525234	0.015198	0.021401	-0.785356	-0.003510	0.066352	0.561244	0.422990	-0.406368	0.583909
44278	9.294426	0.516983	2.855353	-0.548767	0.016959	0.037019	-0.786074	-0.001946	0.066516	0.566432	0.418151	-0.411598	0.578698
44279	9.351995	0.512058	2.898829	-0.541625	-0.000157	0.033678	-0.787366	0.000613	0.066695	0.571531	0.413607	-0.416727	0.573255
44280	9.294295	0.512241	2.869906	-0.530717	-0.004800	0.042670	-0.786520	0.002028	0.067838	0.576209	0.409092	-0.421958	0.567960
44281	9.296912	0.560547	2.866947	-0.554407	-0.008168	0.029151	-0.786374	0.001606	0.066414	0.581281	0.404462	-0.427198	0.562161
44282	9.468470	0.452638	2.790591	-0.541697	-0.014541	0.032018	-0.786386	0.004303	0.067010	0.585968	0.399935	-0.432492	0.556457
44283	9.415236	0.511266	2.835923	-0.559714	0.000664	0.052939	-0.786253	0.006001	0.068728	0.590772	0.394871	-0.437785	0.550826
44284	9.345039	0.458537	2.836605	-0.556037	0.009710	0.045829	-0.786263	0.008274	0.068894	0.595505	0.389703	-0.442970	0.545236
44285	9.332728	0.444265	2.860947	-0.542457	0.006094	0.039812	-0.785707	0.011400	0.068072	0.600244	0.384831	-0.447809	0.539517
44286	9.366508	0.456182	2.868018	-0.547034	-0.002954	0.046899	-0.787274	0.011685	0.068938	0.604659	0.379814	-0.452962	0.533811
44287	9.347320	0.492571	2.870054	-0.543357	0.013382	0.031803	-0.787141	0.013961	0.067827	0.609440	0.374864	-0.457562	0.527918
44288	9.308590	0.492906	2.884602	-0.545241	0.002574	0.031839	-0.787007	0.016093	0.067423	0.613927	0.369864	-0.462419	0.521980
44289	9.361654	0.434415	2.861018	-0.559796	-0.002757	0.031706	-0.786017	0.017225	0.067853	0.618562	0.364819	-0.467281	0.515691
44290	9.344769	0.417542	2.851563	-0.546251	-0.011754	0.023068	-0.786731	0.017649	0.069281	0.622883	0.359958	-0.472162	0.509422
44291	9.373565	0.402950	2.866186	-0.552606	-0.008069	0.017667	-0.789011	0.018508	0.068882	0.627435	0.355122	-0.476802	0.502865
44292	9.335331	0.429550	2.829692	-0.569031	-0.016938	0.010449	-0.788729	0.018932	0.069310	0.631860	0.350067	-0.481783	0.496075
44293	9.371236	0.390775	2.849409	-0.552679	-0.018849	0.014192	-0.789448	0.020637	0.069617	0.636215	0.345305	-0.486418	0.489276
44294	9.389980	0.415355	2.933690	-0.556229	0.006541	-0.001926	-0.791437	0.019785	0.070758	0.640760	0.340224	-0.490778	0.482505
44295	9.336827	0.391491	2.929194	-0.559891	0.006648	-0.012598	-0.789441	0.019217	0.069319	0.645544	0.335312	-0.494851	0.475354
44296	9.314898	0.396644	2.958164	-0.552685	0.001268	-0.019563	-0.790587	0.020637	0.070477	0.650038	0.330422	-0.499013	0.468250
44297	9.370715	0.318468	2.881632	-0.561110	-0.038249	-0.028261	-0.789166	0.020915	0.071319	0.654394	0.325999	-0.503447	0.460472
44298	9.390599	0.424550	2.858673	-0.549309	-0.040148	-0.022784	-0.788309	0.019914	0.072720	0.658336	0.321495	-0.507979	0.452982
44299	9.390966	0.407281	2.803284	-0.549236	-0.031153	-0.021069	-0.788306	0.018772	0.074409	0.662482	0.317024	-0.512129	0.445350
44300	9.424839	0.428819	2.802998	-0.556485	-0.022015	-0.030931	-0.788161	0.018202	0.074686	0.666579	0.312270	-0.516317	0.437694
44301	9.398326	0.448352	2.807649	-0.545437	0.005000	-0.035394	-0.788304	0.018200	0.075537	0.671063	0.307616	-0.519732	0.430030
44302	9.364538	0.419472	2.793517	-0.543549	0.010312	-0.026568	-0.789438	0.017354	0.074403	0.675228	0.302635	-0.523284	0.422673
44303	9.396395	0.540100	2.789712	-0.561680	0.010255	-0.009950	-0.789437	0.017210	0.074827	0.679511	0.297389	-0.526790	0.415111
44304	9.372019	0.477415	2.790444	-0.547147	0.015706	-0.023096	-0.788869	0.017495	0.074258	0.683575	0.292210	-0.530204	0.407704
44305	9.352759	0.445980	2.769072	-0.552713	-0.007744	-0.017716	-0.789147	0.016077	0.073678	0.687536	0.287252	-0.533702	0.399928
44306	9.415138	0.416796	2.803146	-0.569050	-0.004041	-0.019692	-0.789147	0.016078	0.073395	0.691336	0.281829	-0.537459	0.392128
44307	9.391145	0.395014	2.774422	-0.548921	0.004645	0.005254	-0.788574	0.014934	0.075363	0.695084	0.276516	-0.540752	0.384687
44308	9.381351	0.368520	2.779564	-0.536245	-0.000792	0.001891	-0.787727	0.016495	0.075090	0.698415	0.271226	-0.544211	0.377475
44309	9.429763	0.385072	2.769648	-0.565281	0.004760	0.001530	-0.788583	0.016921	0.075668	0.702141	0.265665	-0.547474	0.369720
44310	9.396177	0.409362	2.754923	-0.535390	-0.007066	-0.001589	-0.788010	0.016215	0.074096	0.705277	0.260411	-0.550879	0.362357
44311	9.391332	0.404559	2.754983	-0.556177	0.011985	-0.005490	-0.788147	0.015080	0.073944	0.708941	0.254947	-0.553800	0.354555
44312	9.396295	0.341386	2.707350	-0.572592	-0.000534	-0.007379	-0.788720	0.015787	0.075090	0.712226	0.249120	-0.557226	0.346659
44313	9.403828	0.467168	2.730102	-0.545262	0.018293	-0.010697	-0.789289	0.015645	0.075660	0.715792	0.243773	-0.559818	0.338852
44314	9.386963	0.426036	2.706418	-0.553511	0.010318	-0.021367	-0.789858	0.015790	0.075099	0.719039	0.238239	-0.562760	0.330948
44315	9.374286	0.424183	2.783785	-0.552558	0.015650	-0.014319	-0.789145	0.015649	0.074241	0.722487	0.232793	-0.565282	0.322918
44316	9.379148	0.472612	2.802571	-0.550759	0.017494	-0.019610	-0.789997	0.015372	0.072685	0.725631	0.227175	-0.567984	0.315032
44317	9.372009	0.479847	2.792833	-0.545338	0.017548	-0.028394	-0.790281	0.015085	0.073677	0.729008	0.221930	-0.570227	0.306815
44318	9.367115	0.501751	2.811928	-0.547236	0.006769	-0.031003	-0.789424	0.014662	0.072248	0.731926	0.216505	-0.572882	0.298691
44319	9.401091	0.549875	2.811345	-0.545430	0.004023	-0.026528	-0.790846	0.014381	0.072398	0.734988	0.211272	-0.575189	0.290369
44320	9.384420	0.549798	2.782370	-0.547213	0.006701	-0.023029	-0.790273	0.013814	0.071678	0.737698	0.205705	-0.577750	0.282298
44321	9.348028	0.559877	2.811305	-0.539979	0.003074	-0.024699	-0.790271	0.013245	0.071956	0.740566	0.200490	-0.579906	0.273997
44322	9.387076	0.573829	2.762766	-0.547258	-0.000504	-0.022981	-0.789986	0.013103	0.071669	0.743033	0.194913	-0.582444	0.265838
44323	9.372528	0.590945	2.779510	-0.552768	-0.008573	-0.024767	-0.789981	0.011675	0.073922	0.745663	0.189530	-0.584700	0.257277
44324	9.372540	0.569117	2.767671	-0.547339	-0.009444	-0.030892	-0.790845	0.013661	0.075368	0.747903	0.184044	-0.587207	0.248909
44325	9.377872	0.588071	2.711871	-0.545543	-0.017622	-0.023738	-0.791408	0.012817	0.073236	0.750238	0.178759	-0.589421	0.240355
44326	9.382415	0.636759	2.771736	-0.547383	-0.018514	-0.023750	-0.790266	0.011099	0.076470	0.752173	0.173189	-0.591958	0.232008
44327	9.343615	0.559572	2.758150	-0.542792	-0.020466	-0.010432	-0.790831	0.010394	0.075333	0.754249	0.167760	-0.594103	0.223623
44328	9.430465	0.573601	2.769960	-0.540131	-0.025810	-0.017426	-0.789558	0.011950	0.076332	0.755880	0.162215	-0.596608	0.215384
44329	9.442869	0.597495	2.738261	-0.545420	-0.001486	-0.014091	-0.788843	0.010950	0.077592	0.758055	0.156670	-0.598322	0.206924
44330	9.375176	0.588315	2.748121	-0.556358	-0.002247	-0.024846	-0.789978	0.010097	0.078443	0.759885	0.150828	-0.600382	0.198412
44331	9.394898	0.583009	2.692573	-0.549059	-0.000508	-0.021227	-0.789401	0.008394	0.077711	0.761953	0.145271	-0.601927	0.189758
44332	9.363314	0.612468	2.733367	-0.549109	-0.004068	-0.026518	-0.789830	0.008965	0.077153	0.763577	0.139527	-0.603844	0.181261
44333	9.372923	0.580927	2.724041	-0.547351	-0.018556	-0.019333	-0.788547	0.008105	0.078552	0.765255	0.134002	-0.605516	0.172564
44334	9.411633	0.595154	2.718997	-0.569054	-0.002229	-0.019677	-0.789112	0.007254	0.078547	0.766760	0.127831	-0.607352	0.163896
44335	9.421222	0.587873	2.723898	-0.546403	-0.007678	-0.026455	-0.790395	0.007682	0.078846	0.768426	0.122334	-0.608688	0.155095
44336	9.382839	0.590351	2.694923	-0.552632	0.007585	-0.017781	-0.789964	0.006685	0.079399	0.769832	0.116327	-0.610182	0.146645
44337	9.389856	0.571092	2.714461	-0.561792	-0.007737	-0.012488	-0.789397	0.006967	0.079539	0.771326	0.110387	-0.611450	0.137841
44338	9.394916	0.612087	2.704331	-0.552659	0.001231	-0.012430	-0.788829	0.007393	0.079256	0.772467	0.104304	-0.612914	0.129428
44339	9.392931	0.655392	2.670018	-0.530882	-0.004308	-0.008596	-0.788120	0.007527	0.081236	0.773764	0.098754	-0.613910	0.121042
44340	9.436151	0.645603	2.694235	-0.558138	-0.011495	0.003521	-0.789396	0.006681	0.080245	0.774555	0.092395	-0.615478	0.112759
44341	9.393231	0.645450	2.626631	-0.527313	-0.013286	-0.013806	-0.789970	0.007675	0.080685	0.775588	0.086962	-0.616460	0.104294
44342	9.363667	0.675214	2.718167	-0.545369	0.002933	-0.005277	-0.788261	0.007387	0.080669	0.776391	0.080855	-0.617622	0.096036
44343	9.417008	0.684379	2.691411	-0.550880	-0.002359	-0.014142	-0.788972	0.007247	0.080531	0.777440	0.075015	-0.618340	0.087273
44344	9.426473	0.728111	2.736825	-0.564562	-0.007674	-0.016918	-0.789831	0.008238	0.082250	0.777991	0.068750	-0.619541	0.078563
44345	9.393114	0.732822	2.683653	-0.558159	-0.000475	-0.019545	-0.789822	0.006252	0.081378	0.778912	0.062843	-0.620081	0.069606
44346	9.356535	0.733356	2.732028	-0.561798	-0.004132	-0.012497	-0.790672	0.005546	0.080527	0.779320	0.056539	-0.621082	0.060991
44347	9.383307	0.781495	2.726621	-0.559895	0.010265	-0.010782	-0.788677	0.004831	0.080787	0.780195	0.050468	-0.621313	0.052145
44348	9.385865	0.868638	2.749811	-0.567263	-0.000461	-0.016100	-0.790531	0.005540	0.082227	0.780479	0.044099	-0.622112	0.043401
44349	9.402427	0.800921	2.760211	-0.549071	-0.000597	-0.010584	-0.791235	0.004270	0.080376	0.781039	0.038197	-0.622348	0.034666
44350	9.373763	0.805709	2.723947	-0.541739	0.013862	-0.019437	-0.788960	0.004405	0.080785	0.781310	0.032243	-0.622759	0.026193
44351	9.358967	0.747872	2.736695	-0.541658	0.007245	0.014210	-0.788957	0.003983	0.079646	0.781790	0.026131	-0.622736	0.017936
44352	9.389836	0.743237	2.799536	-0.559707	0.026221	0.017423	-0.789247	0.005261	0.079945	0.782041	0.019422	-0.622847	0.009820
44353	9.377638	0.728873	2.809379	-0.559618	0.025977	0.043960	-0.788825	0.006542	0.078821	0.782594	0.012645	-0.622402	0.001812
44354	9.425817	0.714098	2.814313	-0.552284	0.031256	0.054637	-0.789253	0.006829	0.078119	0.782733	0.005580	-0.622308	-0.005625
44355	9.387211	0.687665	2.800160	-0.546833	0.020252	0.072450	-0.788985	0.010806	0.078300	0.783056	-0.001357	-0.621813	-0.013025
44356	9.396244	0.554769	2.816130	-0.548642	0.011125	0.085739	-0.788712	0.013364	0.077758	0.782790	-0.008761	-0.621905	-0.019925
44357	9.295079	0.569787	2.796766	-0.571335	0.007531	0.095209	-0.789579	0.016636	0.076665	0.782802	-0.016373	-0.621457	-0.027263
44358	9.295542	0.523349	2.715120	-0.535861	0.009116	0.100920	-0.788737	0.019334	0.076545	0.782363	-0.023768	-0.621453	-0.033756
44359	9.297659	0.613275	2.796277	-0.548721	0.005832	0.072489	-0.789465	0.023026	0.077299	0.782190	-0.030742	-0.620918	-0.041158
44360	9.487692	0.484103	2.816797	-0.510741	-0.033237	0.090887	-0.788348	0.027564	0.078756	0.781087	-0.037654	-0.621476	-0.047459
44361	9.434477	0.385134	2.784141	-0.534215	-0.019715	0.101124	-0.789074	0.030685	0.080496	0.780487	-0.044773	-0.621206	-0.054206
44362	9.328434	0.317796	2.731870	-0.541427	-0.016114	0.103643	-0.789095	0.035517	0.079980	0.779439	-0.052302	-0.621334	-0.060689
44363	9.345157	0.213583	2.704012	-0.552538	-0.046576	0.090422	-0.787824	0.037498	0.081126	0.778323	-0.059608	-0.621342	-0.067780
44364	9.497057	0.142444	2.690103	-0.553397	-0.048503	0.106370	-0.788133	0.042893	0.082461	0.776706	-0.067390	-0.621822	-0.074317
44365	9.414998	0.094472	2.666582	-0.536101	-0.039498	0.096764	-0.787581	0.046293	0.084762	0.775553	-0.074508	-0.621604	-0.081087
44366	9.409736	0.000307	2.677307	-0.523358	-0.050592	0.120853	-0.786316	0.049697	0.085355	0.773825	-0.082000	-0.622014	-0.087002
44367	9.457494	-0.045643	2.721254	-0.525217	-0.051386	0.110222	-0.786207	0.056502	0.089396	0.772421	-0.089135	-0.621853	-0.093379
44368	9.442723	-0.229567	2.670162	-0.554250	-0.066813	0.136492	-0.785655	0.060189	0.090848	0.770319	-0.097317	-0.622303	-0.099385
44369	9.197782	-0.311453	2.470829	-0.560730	-0.091970	0.129443	-0.785687	0.067288	0.091774	0.768225	-0.105322	-0.622532	-0.105787
44370	9.115685	-0.660012	2.308086	-0.517859	-0.092450	0.158202	-0.783295	0.072670	0.094932	0.765768	-0.113250	-0.623272	-0.110931
44371	9.533752	-1.000530	2.388657	-0.543073	-0.090993	0.212784	-0.782193	0.080758	0.096710	0.763749	-0.122040	-0.623209	-0.115771
44372	10.139753	-0.905587	2.720271	-0.533838	-0.045844	0.203888	-0.780945	0.087420	0.100032	0.761785	-0.130654	-0.622972	-0.120498
44373	9.772201	-0.660279	2.925850	-0.546311	0.046792	0.124387	-0.779402	0.092241	0.101630	0.761120	-0.138066	-0.620886	-0.127023
44374	9.049385	-0.656735	2.764868	-0.544680	0.039119	0.066812	-0.781126	0.096228	0.099985	0.759695	-0.144914	-0.619567	-0.134163
44375	8.799339	-0.811095	2.566351	-0.528068	-0.044235	0.007302	-0.779709	0.097789	0.099423	0.757508	-0.150835	-0.619101	-0.141932
44376	9.224870	-0.936072	2.721836	-0.561212	-0.104259	-0.008577	-0.779419	0.095931	0.102662	0.753891	-0.157366	-0.619996	-0.149964
44377	9.628773	-1.056139	2.867629	-0.563619	-0.054752	0.001766	-0.778560	0.093928	0.106321	0.751296	-0.163780	-0.619445	-0.158170
44378	9.674117	-0.944491	2.987150	-0.541829	-0.025617	-0.042372	-0.777432	0.095764	0.108742	0.748436	-0.169331	-0.619183	-0.166680
44379	9.462790	-0.919776	2.861496	-0.553189	-0.075555	-0.095310	-0.777133	0.092066	0.109834	0.745147	-0.174452	-0.619127	-0.176079
44380	9.281941	-0.814048	2.580237	-0.545887	-0.066434	-0.112099	-0.777822	0.086375	0.113183	0.741350	-0.179300	-0.619550	-0.185499
44381	9.087847	-0.760620	2.425241	-0.560972	0.007835	-0.149027	-0.777093	0.082398	0.112568	0.738687	-0.183552	-0.618244	-0.196022
44382	9.257828	-0.857551	2.556590	-0.528738	0.103552	-0.188146	-0.777636	0.076722	0.111094	0.736570	-0.186516	-0.616329	-0.206918
44383	9.308473	-0.928622	2.837636	-0.539304	0.177703	-0.213507	-0.781021	0.070341	0.110202	0.735628	-0.188960	-0.612640	-0.218672
44384	9.548923	-0.813038	3.010016	-0.559304	0.196038	-0.235029	-0.779987	0.062687	0.104584	0.734108	-0.191361	-0.609218	-0.230911
44385	10.222964	-0.573435	3.352008	-0.552365	0.181987	-0.270095	-0.781365	0.053620	0.098260	0.732683	-0.193265	-0.605385	-0.243583
44386	9.982495	-0.359292	3.340274	-0.561341	0.207303	-0.277454	-0.785863	0.042287	0.092220	0.730831	-0.195064	-0.601733	-0.256425
44387	9.443955	-0.362440	3.067959	-0.561451	0.180252	-0.280925	-0.786101	0.033077	0.085319	0.729040	-0.196949	-0.597672	-0.269258
44388	9.005875	-0.333969	2.928067	-0.548745	0.180274	-0.295010	-0.786768	0.023572	0.082246	0.726548	-0.198432	-0.594330	-0.282002
44389	8.929840	-0.147782	2.863260	-0.556455	0.100863	-0.276908	-0.788005	0.014646	0.076206	0.723597	-0.200711	-0.591201	-0.294286
44390	9.140949	0.131202	2.852614	-0.556832	0.031251	-0.246328	-0.788676	0.005555	0.076399	0.719337	-0.203688	-0.589575	-0.305724
44391	9.299284	0.318131	2.756071	-0.544255	0.010473	-0.243338	-0.789487	-0.003810	0.074180	0.715327	-0.206692	-0.587500	-0.316906
44392	9.402052	0.476363	2.652672	-0.553573	-0.030995	-0.233415	-0.789449	-0.012617	0.074086	0.710203	-0.210110	-0.586546	-0.327763
44393	9.166515	0.472198	2.522539	-0.551258	0.037319	-0.219696	-0.789421	-0.019009	0.073877	0.706400	-0.213276	-0.583781	-0.338692
44394	8.887855	0.635327	2.431679	-0.567627	0.026433	-0.205699	-0.787686	-0.025117	0.072664	0.701856	-0.216788	-0.581619	-0.349456
44395	9.108400	0.945943	2.464165	-0.560859	-0.036503	-0.219304	-0.787233	-0.031083	0.072456	0.696920	-0.220568	-0.579666	-0.360054
44396	9.648305	1.015863	2.593157	-0.564846	-0.081408	-0.226038	-0.785915	-0.039753	0.073063	0.690772	-0.224509	-0.578939	-0.370484
44397	9.879016	0.971569	2.699671	-0.551947	-0.058183	-0.208301	-0.786741	-0.046435	0.075267	0.685475	-0.228400	-0.577144	-0.380608
44398	9.913655	0.778665	2.808106	-0.557086	-0.042495	-0.148325	-0.784435	-0.053690	0.077015	0.680192	-0.232781	-0.575412	-0.389940
44399	9.598903	0.660228	2.877513	-0.567537	0.003977	-0.106353	-0.781289	-0.056960	0.075538	0.676129	-0.237549	-0.572024	-0.399010
44400	9.226335	0.590555	2.956119	-0.554602	0.006970	-0.051461	-0.781558	-0.060510	0.075503	0.672016	-0.242569	-0.569037	-0.407126
44401	8.947571	0.741646	2.872643	-0.543715	-0.004062	-0.035376	-0.783537	-0.063633	0.076052	0.668384	-0.247863	-0.565470	-0.414813
44402	9.146117	0.984742	2.908329	-0.538795	-0.077872	-0.041872	-0.783394	-0.064064	0.077465	0.663313	-0.253435	-0.563574	-0.422103
44403	9.310860	1.135938	2.901588	-0.554638	-0.118895	-0.077138	-0.782402	-0.063650	0.080580	0.657817	-0.259313	-0.561528	-0.429789
44404	9.364404	1.212820	2.881326	-0.572867	-0.129650	-0.072840	-0.782257	-0.065517	0.086515	0.651559	-0.265367	-0.560043	-0.437496
44405	9.350709	1.241364	2.794029	-0.548377	-0.144301	-0.059189	-0.781553	-0.064535	0.089639	0.645792	-0.271527	-0.558153	-0.444624
44406	9.273778	1.193118	2.731840	-0.548180	-0.133796	-0.026538	-0.779709	-0.064416	0.095439	0.639862	-0.277750	-0.556548	-0.451316
44407	9.162848	1.164649	2.705724	-0.576970	-0.123398	0.032307	-0.779296	-0.062303	0.100421	0.634826	-0.285050	-0.553498	-0.457582
44408	9.197168	1.248857	2.678156	-0.554227	-0.127287	0.052962	-0.776749	-0.059766	0.104397	0.629503	-0.292116	-0.551179	-0.463245
44409	9.240344	1.197891	2.688334	-0.560357	-0.104963	0.078410	-0.775624	-0.057507	0.107815	0.625034	-0.299477	-0.547660	-0.468736
44410	9.297821	1.168798	2.732080	-0.549930	-0.044835	0.099400	-0.775516	-0.050418	0.111718	0.620933	-0.306168	-0.543953	-0.474149
44411	9.340335	1.200796	2.866993	-0.546832	-0.022130	0.177151	-0.776838	-0.041331	0.113951	0.618249	-0.313589	-0.538810	-0.478659
44412	9.286959	1.286209	2.943441	-0.557537	0.002966	0.196330	-0.775733	-0.033805	0.114022	0.615407	-0.320910	-0.533728	-0.483140
44413	9.296434	1.298415	2.972291	-0.555734	0.004808	0.191034	-0.775205	-0.024290	0.114260	0.612952	-0.328246	-0.527963	-0.487647
44414	9.268112	1.416870	2.946841	-0.538277	0.029795	0.208788	-0.775385	-0.015912	0.115201	0.610512	-0.335136	-0.522545	-0.491839
44415	9.662840	1.264957	3.015672	-0.557266	0.044339	0.208535	-0.775422	-0.006955	0.112744	0.608494	-0.342194	-0.516056	-0.496312
44416	9.635502	0.955449	2.968415	-0.558676	0.087355	0.232981	-0.776894	0.004702	0.111177	0.606621	-0.348944	-0.509459	-0.500701
44417	10.243012	0.583690	2.882338	-0.566300	-0.014039	0.297289	-0.775235	0.016069	0.109016	0.604689	-0.357527	-0.502857	-0.503647
44418	9.557686	0.593235	2.559330	-0.531005	0.088245	0.318181	-0.775425	0.027007	0.108991	0.603724	-0.364713	-0.495816	-0.506625
44419	8.989960	0.413475	2.231027	-0.558628	0.009010	0.319991	-0.773337	0.038090	0.106540	0.602155	-0.373126	-0.488753	-0.509223
44420	9.087073	0.128754	2.021417	-0.544660	-0.046090	0.230253	-0.773383	0.048025	0.109056	0.598733	-0.380899	-0.483737	-0.512282
44421	9.435522	0.079774	1.883754	-0.552527	-0.143260	0.224637	-0.770445	0.059093	0.110709	0.594595	-0.389806	-0.479205	-0.514656
44422	9.676561	0.173538	1.660061	-0.546290	-0.142888	0.184971	-0.770055	0.066895	0.113624	0.589623	-0.398071	-0.475575	-0.517409
44423	9.647175	0.143026	1.389786	-0.567200	-0.146258	0.170596	-0.767525	0.072977	0.119624	0.584604	-0.406608	-0.471302	-0.520368
44424	9.568405	-0.109317	1.155885	-0.536340	-0.138798	0.125757	-0.766989	0.079493	0.124793	0.579003	-0.414066	-0.468100	-0.523629
44425	9.507719	-0.268662	1.123913	-0.540154	-0.140039	0.064648	-0.765154	0.082033	0.128350	0.572983	-0.421183	-0.464866	-0.527441
44426	9.535720	-0.500800	1.136132	-0.559785	-0.109671	0.103132	-0.762336	0.087119	0.134762	0.567093	-0.428300	-0.461164	-0.531311
44427	9.889747	-0.636230	1.480321	-0.559706	-0.091676	0.108369	-0.760791	0.091373	0.135929	0.561661	-0.435486	-0.456744	-0.535046
44428	10.139668	-0.583590	1.646142	-0.552262	-0.047408	0.094080	-0.759963	0.096760	0.138532	0.556183	-0.441678	-0.452402	-0.539364
44429	10.128736	-0.395817	1.900216	-0.564539	-0.003863	0.166219	-0.758850	0.102581	0.138585	0.551990	-0.448421	-0.446363	-0.543126
44430	9.686749	-0.201263	2.031547	-0.544522	0.059930	0.070448	-0.758860	0.104713	0.138324	0.547163	-0.453072	-0.441044	-0.548469
44431	9.240066	-0.450439	1.933431	-0.540984	0.045663	0.045689	-0.758009	0.105710	0.136768	0.542184	-0.457854	-0.435721	-0.553673
44432	9.224787	-0.609707	1.959394	-0.553815	0.035096	0.024348	-0.757875	0.107555	0.137212	0.536432	-0.462384	-0.430902	-0.559255
44433	9.400319	-0.738773	1.982349	-0.530342	0.006103	0.031896	-0.757160	0.106556	0.138046	0.530938	-0.467288	-0.426167	-0.564028
44434	9.556013	-0.789708	2.110786	-0.552554	-0.069657	0.053352	-0.756166	0.106547	0.140307	0.524514	-0.473135	-0.422119	-0.568193
44435	9.645275	-0.751449	2.134405	-0.552902	-0.100793	0.011098	-0.755453	0.105106	0.145958	0.517549	-0.479218	-0.418370	-0.572241
44436	9.614254	-0.727296	2.100346	-0.571184	-0.097634	-0.029830	-0.755733	0.102959	0.151042	0.509638	-0.484768	-0.415100	-0.577028
44437	9.527138	-0.687774	2.148352	-0.538713	-0.111862	-0.068302	-0.755013	0.099956	0.156392	0.501687	-0.490058	-0.412293	-0.581523
44438	9.513033	-0.712232	2.088230	-0.538614	-0.086442	-0.089691	-0.753296	0.096814	0.160457	0.493366	-0.494533	-0.409774	-0.586611
44439	9.346899	-0.699388	2.042394	-0.572941	-0.057463	-0.090301	-0.753139	0.093257	0.162120	0.485150	-0.499223	-0.406134	-0.591997
44440	9.397746	-0.741053	2.001710	-0.560044	-0.041494	-0.069010	-0.754547	0.088985	0.166056	0.477104	-0.503428	-0.402618	-0.597354
44441	9.570697	-0.726931	2.114899	-0.559613	0.032387	-0.067658	-0.752819	0.084582	0.164719	0.469903	-0.506976	-0.397940	-0.603167
44442	9.478082	-0.582585	2.299487	-0.527580	0.097383	-0.099538	-0.753944	0.081890	0.163424	0.462814	-0.508850	-0.393715	-0.609806
44443	9.319633	-0.478022	2.240535	-0.551880	0.164660	-0.155100	-0.753507	0.079908	0.161131	0.455569	-0.509895	-0.388670	-0.617575
44444	9.189835	-0.589633	2.428030	-0.566246	0.222856	-0.209638	-0.754047	0.074533	0.154840	0.447583	-0.509584	-0.383832	-0.626630
44445	9.301869	-0.494659	2.653976	-0.547996	0.290184	-0.290316	-0.757276	0.066043	0.147119	0.439524	-0.507814	-0.378928	-0.636677
44446	9.720533	-0.433219	2.850888	-0.555435	0.310729	-0.361216	-0.761767	0.053868	0.137809	0.430227	-0.504949	-0.374833	-0.647635
44447	11.354675	-0.228835	3.552056	-0.553372	0.136880	-0.445606	-0.762994	0.043390	0.128775	0.418793	-0.503815	-0.372547	-0.657261
44448	10.629187	0.323316	3.377705	-0.535711	0.125210	-0.564824	-0.763065	0.027630	0.126482	0.405431	-0.501425	-0.372174	-0.667596
44449	9.398049	0.704568	2.036324	-0.557649	0.033654	-0.500963	-0.764135	0.012440	0.124629	0.392245	-0.501021	-0.371037	-0.676353
44450	8.803207	0.865323	1.634177	-0.547995	0.119203	-0.506766	-0.765069	-0.001186	0.121940	0.379270	-0.498969	-0.369794	-0.685884
44451	8.632967	0.632275	1.687753	-0.518343	0.154169	-0.407621	-0.765430	-0.015518	0.117821	0.368437	-0.497103	-0.367177	-0.694495
44452	9.103115	0.775652	1.511532	-0.556398	0.088164	-0.255380	-0.764543	-0.022180	0.112923	0.358466	-0.497190	-0.363379	-0.701612
44453	9.761898	0.950999	1.612605	-0.535103	-0.037096	-0.155130	-0.763953	-0.027155	0.113574	0.349450	-0.499853	-0.359320	-0.706344
44454	10.357402	0.812004	1.630275	-0.556480	-0.002370	-0.091796	-0.765649	-0.029419	0.112004	0.341019	-0.502256	-0.354448	-0.711204
44455	10.215947	0.561947	1.698502	-0.566316	0.092857	0.039251	-0.764803	-0.027430	0.111309	0.335277	-0.504602	-0.347039	-0.715912
44456	9.936834	0.205676	2.036337	-0.562076	0.128713	0.149541	-0.763686	-0.022600	0.110359	0.331075	-0.506758	-0.338690	-0.720330
44457	9.157248	0.277997	2.379725	-0.568170	0.267330	0.254608	-0.764303	-0.010651	0.105670	0.329517	-0.507991	-0.327818	-0.725189
44458	8.699741	0.709126	2.448023	-0.559123	0.228698	0.332758	-0.764642	0.003871	0.096043	0.328583	-0.509784	-0.316902	-0.729196
44459	9.065468	1.049569	2.757887	-0.540450	0.101821	0.211779	-0.765966	0.014251	0.093894	0.325512	-0.512855	-0.307883	-0.732277
44460	9.500073	1.163067	2.792287	-0.548100	0.075365	0.158876	-0.766715	0.023931	0.088047	0.321107	-0.515607	-0.299840	-0.735619
44461	9.524526	1.211145	2.774801	-0.552705	0.071885	0.148240	-0.767901	0.035304	0.086192	0.316699	-0.518694	-0.291454	-0.738724
44462	9.317150	1.144416	2.717826	-0.553668	0.044609	0.173118	-0.765094	0.044972	0.081451	0.312197	-0.521912	-0.283317	-0.741534
44463	9.149025	1.139962	2.609356	-0.533627	0.027918	0.213233	-0.764844	0.052928	0.080966	0.308600	-0.525790	-0.274791	-0.743505
44464	9.187260	1.113362	2.645850	-0.535572	-0.002874	0.231980	-0.764746	0.063732	0.078386	0.304830	-0.529827	-0.266546	-0.745195
44465	9.320213	1.255393	2.687585	-0.560853	0.013243	0.258168	-0.761955	0.076951	0.073966	0.301429	-0.534213	-0.257220	-0.746723
44466	9.336382	1.173449	2.741642	-0.542638	-0.005293	0.305371	-0.762016	0.091593	0.070435	0.298602	-0.538596	-0.248046	-0.747813
44467	9.515542	1.288240	2.725622	-0.533268	-0.002496	0.392210	-0.760380	0.108645	0.067483	0.297306	-0.543585	-0.237781	-0.748054
44468	9.203180	1.371506	2.584950	-0.530183	0.044177	0.406951	-0.758445	0.122434	0.062935	0.296291	-0.547523	-0.227344	-0.748829
44469	9.040574	1.405249	2.405966	-0.550867	0.071262	0.410061	-0.755953	0.139642	0.055299	0.295280	-0.551441	-0.216195	-0.749655
44470	9.358852	1.321067	2.406479	-0.554678	0.046151	0.403148	-0.752891	0.156992	0.046809	0.293872	-0.555333	-0.205364	-0.750380
44471	9.485986	1.401381	2.236254	-0.551602	0.103857	0.399336	-0.750118	0.175916	0.035361	0.292673	-0.558563	-0.194161	-0.751432
44472	10.605115	1.280522	2.588923	-0.553099	0.013750	0.414222	-0.745634	0.193554	0.025020	0.291253	-0.562825	-0.183365	-0.751516
44473	10.147118	0.853354	2.618468	-0.529488	0.139576	0.427730	-0.742552	0.206651	0.014358	0.290696	-0.565339	-0.172006	-0.752530
44474	9.492400	0.499671	2.219726	-0.560506	0.167258	0.561502	-0.738492	0.224441	0.001186	0.291871	-0.567678	-0.158487	-0.753283
44475	9.191715	0.248141	2.278517	-0.556956	0.129061	0.593528	-0.731883	0.244782	-0.011979	0.293314	-0.570873	-0.144906	-0.753042
44476	9.243740	0.006244	2.300479	-0.555714	0.064758	0.530223	-0.726261	0.263283	-0.026573	0.293652	-0.574431	-0.132361	-0.752514
44477	9.315122	-0.104899	2.378954	-0.546652	0.049206	0.551652	-0.719209	0.280074	-0.040205	0.294196	-0.578440	-0.119889	-0.751321
44478	9.193090	-0.384263	2.418483	-0.543268	0.003244	0.548373	-0.713575	0.295438	-0.051146	0.294693	-0.582699	-0.107642	-0.749687
44479	9.008996	-0.763190	2.321463	-0.529099	-0.050596	0.513402	-0.707788	0.308539	-0.064948	0.294496	-0.587822	-0.096475	-0.747282
44480	9.131722	-1.081259	2.216103	-0.543907	-0.146701	0.588118	-0.698879	0.322750	-0.073375	0.295170	-0.594198	-0.084596	-0.743402
44481	9.721507	-1.360110	2.281257	-0.573227	-0.189753	0.588122	-0.690544	0.337814	-0.081222	0.295153	-0.601576	-0.072715	-0.738718
44482	9.802333	-1.408111	2.417011	-0.545477	-0.134503	0.641189	-0.682352	0.353164	-0.089773	0.296473	-0.607608	-0.060065	-0.734377
44483	9.581677	-1.289528	2.604475	-0.539891	-0.047097	0.534522	-0.673293	0.365534	-0.099639	0.296091	-0.612378	-0.048508	-0.731417
44484	9.139359	-1.334714	2.663569	-0.540086	-0.046573	0.470723	-0.667080	0.378048	-0.108346	0.294974	-0.616682	-0.037473	-0.728896
44485	9.119374	-1.649209	2.599442	-0.546089	-0.110834	0.405543	-0.661131	0.385877	-0.117385	0.292455	-0.622093	-0.027822	-0.725738
44486	9.258679	-1.858031	2.587086	-0.555663	-0.166152	0.351811	-0.654623	0.395687	-0.124705	0.289249	-0.627973	-0.018726	-0.722243
44487	9.515662	-1.846027	2.446448	-0.554317	-0.219772	0.307100	-0.649791	0.398257	-0.131805	0.285029	-0.634757	-0.010859	-0.718140
44488	9.688216	-1.673522	2.376628	-0.554533	-0.208221	0.229239	-0.647531	0.403243	-0.137867	0.279972	-0.641028	-0.003568	-0.714623
44489	9.417377	-1.649098	2.144728	-0.535589	-0.193195	0.149710	-0.645685	0.405249	-0.144383	0.273614	-0.647107	0.002111	-0.711606
44490	9.381075	-1.466486	1.934915	-0.560597	-0.232033	0.075372	-0.645678	0.404409	-0.148220	0.266211	-0.653581	0.007379	-0.708456
44491	9.358551	-1.448249	1.736583	-0.549657	-0.199129	0.018688	-0.644534	0.403271	-0.148383	0.257679	-0.659640	0.011448	-0.705936
44492	9.530843	-1.275531	1.700593	-0.538831	-0.173377	-0.041440	-0.646801	0.401290	-0.149237	0.248828	-0.665018	0.015181	-0.703993
44493	9.601510	-1.247427	1.627689	-0.563880	-0.078093	-0.102452	-0.647211	0.397313	-0.148992	0.238233	-0.669266	0.018372	-0.703555
44494	9.697376	-1.218394	1.728732	-0.554514	0.020884	-0.191395	-0.650190	0.394899	-0.147009	0.226930	-0.671855	0.021266	-0.704742
44495	9.628278	-1.240977	1.912735	-0.568650	0.131549	-0.268345	-0.654137	0.386961	-0.149331	0.213731	-0.672980	0.023196	-0.707728
44496	9.621968	-1.244591	2.101275	-0.548378	0.214851	-0.325247	-0.656087	0.377592	-0.149698	0.200458	-0.672623	0.025052	-0.711876
44497	9.589799	-1.146774	2.250053	-0.535813	0.226088	-0.379133	-0.661169	0.368802	-0.151169	0.185972	-0.671982	0.025355	-0.716388
44498	10.121886	-0.848452	2.562581	-0.554289	0.204769	-0.395894	-0.665118	0.360857	-0.151505	0.171537	-0.671525	0.026301	-0.720373
44499	9.867186	-0.425928	2.618621	-0.561579	0.226653	-0.422654	-0.669337	0.350223	-0.154278	0.155961	-0.670593	0.026299	-0.724769
44500	9.432652	-0.357179	2.352613	-0.562563	0.203145	-0.417281	-0.674120	0.338599	-0.158192	0.141031	-0.669867	0.027067	-0.728462
44501	9.347388	-0.356006	2.454210	-0.534479	0.164689	-0.365429	-0.681476	0.329393	-0.160925	0.126584	-0.669331	0.027189	-0.731596
44502	9.284607	-0.195581	2.534667	-0.545631	0.114024	-0.336936	-0.683425	0.319595	-0.160588	0.113047	-0.669520	0.028540	-0.733587
44503	9.355435	-0.031845	2.506162	-0.538615	0.046834	-0.281557	-0.686810	0.312783	-0.160208	0.099765	-0.670340	0.029514	-0.734725
44504	9.334228	-0.000609	2.455094	-0.546174	-0.021943	-0.244066	-0.689342	0.305968	-0.159410	0.087626	-0.672231	0.031823	-0.734449
44505	9.181597	0.166151	2.298778	-0.549861	-0.067576	-0.178368	-0.693876	0.301138	-0.156022	0.075716	-0.674404	0.034092	-0.733678
44506	9.261546	0.422863	2.073482	-0.539934	-0.111414	-0.115113	-0.696406	0.293176	-0.152116	0.065587	-0.677311	0.037897	-0.731787
44507	9.282301	0.712488	2.026724	-0.562854	-0.143798	-0.107177	-0.699533	0.291751	-0.148562	0.054529	-0.680323	0.041164	-0.729721
44508	9.463829	0.924753	1.753458	-0.553911	-0.169060	-0.103301	-0.699806	0.288472	-0.144625	0.044411	-0.683886	0.045261	-0.726828
44509	9.838614	1.164276	1.781698	-0.548556	-0.181760	-0.090670	-0.700786	0.284056	-0.140268	0.033733	-0.687179	0.048452	-0.724086
44510	10.165528	1.143893	1.943398	-0.550063	-0.105715	-0.126483	-0.704629	0.283484	-0.136416	0.023257	-0.689645	0.052210	-0.721889
44511	10.170230	0.932568	2.168073	-0.535705	-0.021701	-0.061405	-0.705745	0.278083	-0.134763	0.012946	-0.690338	0.055659	-0.721227
44512	9.705908	0.873201	2.256353	-0.548495	0.073163	0.008527	-0.705174	0.278089	-0.136752	0.004243	-0.689900	0.061317	-0.721290
44513	9.184349	0.905765	2.300186	-0.557653	0.077038	-0.023556	-0.704307	0.275539	-0.139480	-0.005971	-0.688903	0.065587	-0.721856
44514	8.984174	0.887511	2.271659	-0.549037	-0.024309	0.017819	-0.705013	0.274983	-0.142600	-0.014415	-0.689693	0.071384	-0.720431
44515	9.284045	1.088791	2.293177	-0.544122	-0.086169	-0.013504	-0.706996	0.273288	-0.144020	-0.024110	-0.690814	0.075588	-0.718666
44516	9.470968	1.261296	2.237837	-0.536031	-0.090601	-0.022166	-0.706694	0.269886	-0.146610	-0.032850	-0.692457	0.080659	-0.716183
44517	9.365909	1.372561	2.144907	-0.547609	-0.060029	-0.010107	-0.706680	0.266477	-0.146646	-0.042636	-0.692969	0.084899	-0.714680
44518	9.162778	1.440093	1.917268	-0.560012	-0.038761	0.033827	-0.705816	0.265068	-0.150638	-0.050983	-0.693592	0.091042	-0.712771
44519	9.439875	1.346594	1.932440	-0.541684	-0.041088	0.085409	-0.707099	0.265783	-0.151188	-0.059395	-0.693459	0.096464	-0.711535
44520	9.541466	1.418506	1.938751	-0.544620	0.038519	0.152148	-0.703688	0.267640	-0.156583	-0.065977	-0.692620	0.103927	-0.710720
44521	9.599194	1.272840	1.894385	-0.529572	0.100329	0.183786	-0.703274	0.271634	-0.161932	-0.073131	-0.690102	0.110318	-0.711507
44522	10.217892	1.083069	2.318573	-0.540117	0.141425	0.233032	-0.699025	0.277185	-0.168429	-0.078695	-0.687479	0.118676	-0.712106
44523	10.990368	0.519535	2.652481	-0.540259	0.097912	0.268753	-0.695345	0.282879	-0.174494	-0.084764	-0.684570	0.126353	-0.712891
44524	9.933803	0.397239	2.517515	-0.547777	0.307226	0.325540	-0.690663	0.287874	-0.184971	-0.089509	-0.679171	0.135777	-0.715737
44525	9.066757	0.667899	2.409327	-0.542747	0.232251	0.334769	-0.686413	0.294296	-0.196847	-0.094955	-0.673929	0.144116	-0.718355
44526	8.844021	0.667912	2.187301	-0.556084	0.162662	0.264234	-0.680176	0.301414	-0.206178	-0.100248	-0.670574	0.153064	-0.718924
44527	9.073758	0.547309	2.072345	-0.558955	0.022757	0.197864	-0.677057	0.304541	-0.208864	-0.107223	-0.668509	0.160160	-0.718295
44528	9.439629	0.206395	2.036995	-0.553996	-0.016076	0.109730	-0.676211	0.306678	-0.211258	-0.114123	-0.668056	0.167348	-0.716011
44529	9.533999	0.081963	1.946428	-0.548540	-0.005031	0.082310	-0.674796	0.308378	-0.210968	-0.122501	-0.666602	0.172797	-0.714686
44530	9.584477	-0.218807	1.828889	-0.535941	-0.054060	0.117236	-0.672818	0.311498	-0.210667	-0.128890	-0.666558	0.179896	-0.711846
44531	9.357875	-0.244267	1.781145	-0.534286	-0.037104	0.032179	-0.672406	0.314328	-0.207946	-0.137634	-0.665609	0.184560	-0.709901
44532	9.287576	-0.471466	1.711278	-0.536162	-0.069788	0.058857	-0.672416	0.316166	-0.205233	-0.144766	-0.665847	0.190905	-0.706573
44533	9.506664	-0.753631	1.646470	-0.538105	-0.091273	0.046593	-0.671427	0.317437	-0.203667	-0.153083	-0.665427	0.195995	-0.703817
44534	10.035267	-0.888380	1.888922	-0.554488	-0.105820	0.074878	-0.671720	0.318852	-0.201949	-0.160058	-0.665902	0.202891	-0.699850
44535	10.371100	-0.682762	2.253495	-0.546829	-0.032069	0.088747	-0.671445	0.320547	-0.199239	-0.168062	-0.664268	0.208491	-0.697878
44536	9.777925	-0.378858	2.325811	-0.570369	0.018978	0.028801	-0.670174	0.322530	-0.198377	-0.176360	-0.662984	0.214557	-0.695209
44537	9.213220	-0.312322	2.347573	-0.552749	-0.012634	-0.077948	-0.670319	0.323099	-0.198370	-0.186780	-0.661552	0.217961	-0.692788
44538	9.040538	-0.428484	2.150943	-0.560364	-0.068301	-0.097198	-0.674308	0.323087	-0.192100	-0.196268	-0.661880	0.222499	-0.688395
44539	9.118200	-0.543264	2.040958	-0.557024	-0.089401	-0.155409	-0.673164	0.320794	-0.186887	-0.207398	-0.661604	0.225235	-0.684497
44540	9.465271	-0.593548	2.079720	-0.564643	-0.150692	-0.144443	-0.678287	0.319213	-0.177506	-0.217164	-0.663051	0.229500	-0.678626
44541	9.524407	-0.611868	1.915519	-0.544655	-0.115902	-0.214292	-0.681695	0.315347	-0.165893	-0.228711	-0.663213	0.231405	-0.674011
44542	9.761822	-0.648019	1.785110	-0.560889	-0.088577	-0.234946	-0.686526	0.311625	-0.153984	-0.239870	-0.664029	0.234091	-0.668378
44543	9.838903	-0.609592	1.823243	-0.538988	-0.041354	-0.286270	-0.687937	0.307338	-0.145086	-0.252531	-0.663286	0.234635	-0.664249
44544	10.218496	-0.494205	2.104185	-0.562253	0.032734	-0.293110	-0.691617	0.301787	-0.139302	-0.264968	-0.662507	0.235907	-0.659716
44545	10.276624	-0.407457	2.120055	-0.552846	0.079398	-0.276457	-0.694009	0.294961	-0.135244	-0.278114	-0.659749	0.236152	-0.656975
44546	9.869091	0.261995	2.084131	-0.556340	0.104430	-0.255416	-0.700669	0.288148	-0.132144	-0.290219	-0.657635	0.237397	-0.653400
44547	9.878881	0.504258	2.182909	-0.552987	0.106866	-0.326134	-0.703625	0.280478	-0.130217	-0.304025	-0.654456	0.236825	-0.650515
44548	9.507360	0.491918	2.154546	-0.548341	0.091918	-0.274755	-0.705312	0.275503	-0.127987	-0.316113	-0.652395	0.237723	-0.646483
44549	9.251722	0.585493	2.173176	-0.545869	0.043080	-0.258544	-0.708417	0.268965	-0.124487	-0.328513	-0.649480	0.238336	-0.643001
44550	9.046080	0.725850	1.993059	-0.550819	-0.038199	-0.236002	-0.711812	0.263271	-0.118566	-0.339406	-0.648670	0.240557	-0.637309
44551	9.202180	0.885981	1.860569	-0.554112	-0.137400	-0.220334	-0.713788	0.257702	-0.108400	-0.350424	-0.647583	0.242986	-0.631504
44552	9.145906	1.032889	1.718844	-0.532706	-0.207873	-0.209021	-0.716473	0.251565	-0.097668	-0.359806	-0.648707	0.246442	-0.623687
44553	9.194863	1.296760	1.447596	-0.569573	-0.297819	-0.203535	-0.719319	0.249258	-0.085618	-0.369879	-0.649204	0.250426	-0.615639
44554	9.208626	1.508649	1.331634	-0.538013	-0.348668	-0.174510	-0.722440	0.243957	-0.069770	-0.378068	-0.651625	0.255358	-0.606005
44555	9.839825	1.566211	1.508973	-0.545220	-0.348902	-0.137310	-0.725561	0.239086	-0.055051	-0.386599	-0.652351	0.260273	-0.597693
44556	10.479522	1.517981	1.784143	-0.534505	-0.215461	-0.146739	-0.726970	0.233508	-0.042621	-0.394959	-0.652835	0.264430	-0.589822
44557	10.371339	1.462080	2.012068	-0.554050	-0.134204	-0.158122	-0.727527	0.228500	-0.031327	-0.404833	-0.650814	0.267498	-0.583949
44558	9.720881	1.358537	1.806270	-0.566329	-0.111388	-0.093080	-0.728366	0.223360	-0.022584	-0.413413	-0.649336	0.271846	-0.577539
44559	9.365317	1.456426	1.641327	-0.546127	-0.132199	0.001888	-0.729795	0.223628	-0.016898	-0.421190	-0.646294	0.276893	-0.572917
44560	9.163676	1.587726	1.562802	-0.562449	-0.090071	-0.066699	-0.730082	0.222895	-0.009814	-0.429415	-0.644302	0.281309	-0.566872
44561	9.174688	1.780509	1.480889	-0.547809	-0.066655	-0.071949	-0.731499	0.221041	-0.006703	-0.438283	-0.640736	0.284863	-0.562333
44562	9.229965	1.754161	1.188705	-0.538357	-0.027248	-0.049058	-0.730779	0.218474	-0.003900	-0.446244	-0.637982	0.288637	-0.557255
44563	9.575694	2.074423	0.957512	-0.557799	0.033644	0.008850	-0.730209	0.217754	-0.001360	-0.454759	-0.632599	0.292451	-0.554514
44564	9.738250	2.096482	1.169705	-0.551298	0.190030	0.048684	-0.730216	0.220471	-0.006861	-0.462953	-0.626600	0.295597	-0.552874
44565	10.281998	1.601341	1.773810	-0.528855	0.272354	0.101539	-0.730652	0.224049	-0.014618	-0.471309	-0.618132	0.298059	-0.554023
44566	11.083750	0.585485	2.470377	-0.550219	0.256685	0.253544	-0.727253	0.229036	-0.021823	-0.477484	-0.610023	0.303058	-0.555011
44567	10.132297	0.242785	2.369147	-0.556226	0.367045	0.392334	-0.724301	0.239437	-0.033221	-0.483283	-0.598269	0.308463	-0.559788
44568	9.380841	0.603106	2.027813	-0.553001	0.265557	0.447752	-0.719102	0.255784	-0.040321	-0.487193	-0.588652	0.315677	-0.562565
44569	8.915336	0.540331	1.956640	-0.537134	0.252201	0.316993	-0.713456	0.267444	-0.048182	-0.492635	-0.578643	0.321044	-0.565168
44570	8.924681	0.045955	1.759154	-0.554324	0.166934	0.189876	-0.711631	0.274276	-0.053512	-0.498681	-0.571598	0.326152	-0.564108
44571	9.292283	-0.197448	1.858040	-0.542402	0.064667	0.138489	-0.708391	0.282812	-0.059686	-0.504746	-0.564680	0.331384	-0.562630
44572	9.512940	-0.345124	1.656402	-0.546277	0.001378	0.168061	-0.705425	0.288212	-0.062488	-0.509741	-0.559599	0.337751	-0.559408
44573	9.507733	-0.419939	1.669327	-0.575527	-0.011696	0.134172	-0.704719	0.289490	-0.062763	-0.515473	-0.553146	0.344111	-0.556691
44574	9.594157	-0.664969	1.611532	-0.552383	-0.068101	0.083469	-0.703604	0.294598	-0.061868	-0.520880	-0.549235	0.350260	-0.551672
44575	9.723906	-0.927145	1.561120	-0.541375	-0.062821	0.092407	-0.700485	0.296711	-0.058892	-0.526095	-0.543909	0.356341	-0.548095
44576	10.018053	-0.950570	1.589986	-0.544772	-0.054293	0.150757	-0.699947	0.303814	-0.059388	-0.530657	-0.539335	0.362934	-0.543875
44577	10.036631	-0.639781	1.832982	-0.542594	0.041570	0.110417	-0.699111	0.308075	-0.059917	-0.536203	-0.532659	0.368148	-0.541505
44578	9.783362	-0.549088	2.165794	-0.540595	0.100409	0.074638	-0.696414	0.310212	-0.063602	-0.542554	-0.526898	0.372172	-0.538054
44579	9.280534	-0.579210	2.253799	-0.566145	0.099904	0.037076	-0.696854	0.313632	-0.066682	-0.549371	-0.519772	0.376238	-0.535232
44580	9.158944	-0.708623	2.308571	-0.562920	0.053393	-0.004222	-0.695994	0.312209	-0.066420	-0.556318	-0.514747	0.380126	-0.530142
44581	9.161433	-0.728095	2.289452	-0.532417	-0.011657	0.000071	-0.694294	0.313910	-0.066557	-0.562140	-0.509353	0.384681	-0.525909
44582	9.438513	-0.826427	2.304678	-0.541737	-0.045742	-0.008631	-0.695010	0.314182	-0.062437	-0.568028	-0.505538	0.389340	-0.519798
44583	9.509995	-0.891589	2.392306	-0.545347	-0.032980	-0.022904	-0.695019	0.315159	-0.057180	-0.573860	-0.500306	0.394035	-0.514893
44584	9.439842	-0.903141	2.407028	-0.564508	-0.016165	-0.079865	-0.695448	0.314574	-0.051795	-0.580804	-0.496376	0.397805	-0.507966
44585	9.457504	-0.860232	2.329195	-0.558497	-0.044536	-0.132686	-0.698282	0.311156	-0.047272	-0.587588	-0.491867	0.401666	-0.501470
44586	9.438719	-0.816897	2.282822	-0.534955	-0.031615	-0.178487	-0.700111	0.305173	-0.040799	-0.594953	-0.489106	0.404255	-0.493339
44587	9.473617	-0.842254	2.128399	-0.562094	-0.002387	-0.207281	-0.701092	0.300899	-0.036299	-0.602629	-0.484621	0.406900	-0.486223
44588	9.415436	-0.805316	2.178812	-0.536266	0.066907	-0.212722	-0.702206	0.294928	-0.033943	-0.610967	-0.481030	0.407893	-0.478489
44589	9.448570	-0.661960	2.331828	-0.545003	0.180382	-0.301967	-0.706296	0.286702	-0.034848	-0.620639	-0.475628	0.407211	-0.471980
44590	9.553358	-0.622694	2.531824	-0.553485	0.273940	-0.281393	-0.708972	0.281323	-0.038712	-0.631273	-0.470253	0.405040	-0.465079
44591	10.183723	-0.275958	2.954842	-0.546255	0.310308	-0.313225	-0.712334	0.270124	-0.043058	-0.641849	-0.463516	0.402590	-0.459461
44592	11.321620	0.644025	3.566524	-0.538044	0.224049	-0.326432	-0.715989	0.260766	-0.045822	-0.652102	-0.458970	0.400367	-0.451460
44593	9.297075	0.547815	3.149826	-0.555499	0.301198	-0.306285	-0.718367	0.251973	-0.048307	-0.662369	-0.451965	0.398082	-0.445562
44594	8.636632	0.328233	2.930837	-0.550196	-0.026725	-0.320286	-0.721606	0.244599	-0.049635	-0.670425	-0.449259	0.399234	-0.435096
44595	8.275538	0.242472	2.767951	-0.551350	-0.250643	-0.271230	-0.725134	0.236342	-0.041613	-0.675684	-0.446756	0.404498	-0.424549
44596	8.539680	0.499835	2.445740	-0.560129	-0.512079	-0.243086	-0.728238	0.227202	-0.024954	-0.678967	-0.447291	0.412810	-0.410514
44597	9.246679	0.864977	2.025070	-0.535937	-0.706617	-0.250243	-0.730496	0.218612	-0.003050	-0.679751	-0.448497	0.424151	-0.396087
44598	9.904071	0.993924	1.662684	-0.559597	-0.669611	-0.333734	-0.732890	0.208023	0.022095	-0.681970	-0.450827	0.433499	-0.379144
44599	9.761362	0.915547	1.354430	-0.557342	-0.595523	-0.358958	-0.733580	0.198574	0.044687	-0.684168	-0.451618	0.442277	-0.363794
44600	9.655102	0.946317	0.757338	-0.544385	-0.570314	-0.362489	-0.735385	0.184305	0.065393	-0.686835	-0.453370	0.449604	-0.347232
44601	9.576056	1.041358	0.415648	-0.549252	-0.524123	-0.286738	-0.734065	0.171166	0.085661	-0.688559	-0.452967	0.457787	-0.333374
44602	9.627080	1.126093	0.102898	-0.545417	-0.498924	-0.283274	-0.732904	0.162871	0.101728	-0.690911	-0.453261	0.464602	-0.318341
44603	9.908717	1.244194	-0.053457	-0.563154	-0.468837	-0.209276	-0.732460	0.155716	0.117387	-0.692304	-0.451485	0.472640	-0.305757
44604	10.025248	1.175030	-0.173669	-0.552532	-0.377083	-0.197310	-0.731870	0.148282	0.131199	-0.694973	-0.449932	0.478377	-0.292796
44605	9.933774	1.209352	-0.188429	-0.539838	-0.286134	-0.100423	-0.731014	0.145687	0.141941	-0.696876	-0.446280	0.484600	-0.283478
44606	9.725913	1.409696	-0.055059	-0.548692	-0.252053	-0.081298	-0.728441	0.141395	0.149248	-0.699792	-0.442812	0.489466	-0.273189
44607	9.470405	1.541955	-0.034444	-0.559104	-0.200269	-0.026926	-0.727014	0.138519	0.158848	-0.702024	-0.437661	0.495164	-0.265383
44608	9.289106	2.339945	-0.545752	-0.570343	-0.301966	0.069197	-0.726599	0.139774	0.165806	-0.703613	-0.432554	0.502043	-0.256476
44609	9.962552	2.731298	-0.674265	-0.550464	-0.321108	0.094511	-0.723480	0.140014	0.176843	-0.703637	-0.426966	0.510348	-0.249280
44610	10.571378	1.952649	-0.504481	-0.556771	-0.176891	0.094453	-0.720374	0.143813	0.185508	-0.706041	-0.421070	0.515475	-0.241850
44611	9.906431	1.416712	-0.297035	-0.550854	0.067041	0.302469	-0.716836	0.148207	0.185810	-0.708796	-0.411399	0.519982	-0.240787
44612	9.428022	1.342570	-0.266569	-0.543127	0.112477	0.348172	-0.716166	0.158159	0.182649	-0.712671	-0.401583	0.522973	-0.239438
44613	9.129130	1.387777	-0.295672	-0.532375	0.124733	0.279167	-0.714652	0.170526	0.178940	-0.715763	-0.392088	0.526326	-0.238604
44614	9.598202	1.495664	-0.350668	-0.538233	0.032422	0.334626	-0.711862	0.184459	0.173393	-0.718652	-0.382775	0.530215	-0.236419
44615	10.241600	1.519581	-0.516122	-0.540299	0.111321	0.387338	-0.709794	0.200954	0.166462	-0.720922	-0.372055	0.534565	-0.236828
44616	10.681817	1.032162	0.059037	-0.555324	0.209114	0.342329	-0.710005	0.219035	0.154320	-0.725593	-0.361489	0.535938	-0.235821
44617	10.673480	-0.124750	0.574604	-0.543966	0.233674	0.402292	-0.706951	0.238525	0.143300	-0.728886	-0.349863	0.538556	-0.237229
44618	9.701028	-1.038579	0.726264	-0.537805	0.412723	0.507098	-0.704442	0.253340	0.128833	-0.734603	-0.336699	0.537889	-0.240141
44619	9.086360	-0.974734	0.653877	-0.526429	0.309421	0.559060	-0.700526	0.272138	0.111703	-0.737529	-0.323077	0.540278	-0.244482
44620	9.393245	-0.719979	0.730370	-0.550587	0.170455	0.402258	-0.696612	0.291216	0.095994	-0.740944	-0.311902	0.542389	-0.243995
44621	10.003837	-0.760638	1.027244	-0.559136	0.160403	0.329785	-0.692413	0.310007	0.080846	-0.743323	-0.300869	0.545566	-0.243531
44622	10.113236	-1.048516	1.097974	-0.550100	0.208208	0.219884	-0.689309	0.318855	0.066169	-0.747839	-0.291425	0.545873	-0.240481
44623	9.909175	-1.077680	1.253232	-0.542592	0.249587	0.219665	-0.685781	0.327691	0.054892	-0.751423	-0.281302	0.546906	-0.239014
44624	9.672838	-0.853306	1.335624	-0.546744	0.243567	0.088703	-0.685932	0.332137	0.042179	-0.756748	-0.273107	0.545816	-0.234160
44625	9.497958	-0.928894	1.440614	-0.542866	0.239193	0.168342	-0.682680	0.338694	0.033149	-0.760286	-0.263507	0.546630	-0.231786
44626	9.381474	-1.005228	1.485119	-0.543305	0.215670	0.078213	-0.682690	0.342989	0.022985	-0.765153	-0.255552	0.545796	-0.226582
44627	9.340524	-1.111706	1.423532	-0.559746	0.207825	0.056818	-0.682125	0.344706	0.018745	-0.768768	-0.246984	0.546510	-0.222084
44628	9.380630	-1.324555	1.440353	-0.558119	0.168105	0.064139	-0.682848	0.347264	0.019062	-0.773076	-0.239119	0.546291	-0.216199
44629	9.625284	-1.470325	1.567314	-0.555432	0.171859	0.048249	-0.679724	0.348678	0.018768	-0.776125	-0.230800	0.547433	-0.211372
44630	9.633707	-1.595452	1.665361	-0.552663	0.190051	0.026919	-0.679576	0.347255	0.019319	-0.780627	-0.223291	0.546567	-0.205006
44631	9.645342	-1.561235	1.737461	-0.545786	0.165385	-0.038309	-0.683279	0.347824	0.021907	-0.783734	-0.216020	0.547317	-0.198850
44632	9.685786	-1.488287	1.847754	-0.555194	0.118598	-0.039888	-0.682701	0.345547	0.022587	-0.787554	-0.209450	0.547169	-0.191039
44633	9.431500	-1.420054	1.680590	-0.515608	0.084688	-0.098523	-0.682691	0.343417	0.022423	-0.789698	-0.203577	0.548749	-0.183866
44634	9.379099	-1.468773	1.567626	-0.563341	-0.010747	-0.081699	-0.684389	0.340571	0.025100	-0.792109	-0.197784	0.550380	-0.174722
44635	9.545401	-1.343087	1.348510	-0.517767	0.005150	-0.066164	-0.684949	0.338726	0.024943	-0.793079	-0.191788	0.553291	-0.167667
44636	9.665498	-1.343376	1.423266	-0.544695	0.039174	-0.027743	-0.685801	0.338158	0.025653	-0.795602	-0.185499	0.554162	-0.159725
44637	9.776027	-1.380039	1.469442	-0.548093	0.075184	-0.021796	-0.686646	0.336604	0.023516	-0.797125	-0.178271	0.556169	-0.153257
44638	9.722541	-1.323629	1.546214	-0.556113	0.118713	-0.049588	-0.686509	0.337886	0.022536	-0.800457	-0.171771	0.555622	-0.145079
44639	9.703084	-1.204594	1.622241	-0.529821	0.127798	-0.071444	-0.689056	0.335632	0.018704	-0.802459	-0.165195	0.556492	-0.138153
44640	9.541206	-1.217984	1.637107	-0.540799	0.148215	-0.133658	-0.690325	0.333947	0.013734	-0.806110	-0.159768	0.555030	-0.128847
44641	9.321919	-1.066572	1.664709	-0.531721	0.140782	-0.115841	-0.691293	0.328279	0.010278	-0.808197	-0.153592	0.555467	-0.121178
44642	9.373931	-1.085418	1.795344	-0.566531	0.105053	-0.131950	-0.693835	0.324894	0.004733	-0.811234	-0.147815	0.554646	-0.111434
44643	9.623774	-0.984228	1.994455	-0.564881	0.077881	-0.114016	-0.692110	0.321634	0.001282	-0.812517	-0.141206	0.556086	-0.103181
44644	9.798248	-0.728910	2.027621	-0.557711	0.096314	-0.159980	-0.696218	0.317815	-0.000711	-0.815268	-0.135887	0.555178	-0.093007
44645	9.609479	-0.664275	2.123814	-0.552509	0.067579	-0.175701	-0.697759	0.313288	-0.005284	-0.816312	-0.130174	0.556477	-0.083804
44646	9.444114	-0.470229	2.066289	-0.535600	0.035422	-0.216005	-0.699995	0.305071	-0.010174	-0.818196	-0.125932	0.556239	-0.072764
44647	9.432825	-0.320476	2.038051	-0.547708	-0.013217	-0.210522	-0.704235	0.299123	-0.012472	-0.818164	-0.120822	0.558629	-0.062787
44648	9.651313	-0.167717	1.949057	-0.539075	-0.088995	-0.200156	-0.705639	0.294864	-0.012365	-0.818411	-0.116503	0.560326	-0.051632
44649	9.710724	-0.055345	1.812396	-0.558066	-0.050636	-0.245697	-0.706466	0.288903	-0.013272	-0.817772	-0.111703	0.563120	-0.040825
44650	9.668171	-0.058220	1.696491	-0.546165	-0.070129	-0.188825	-0.708719	0.283223	-0.012180	-0.817994	-0.107108	0.564381	-0.029798
44651	9.630091	0.062805	1.685525	-0.554861	-0.019888	-0.160919	-0.710689	0.278399	-0.012357	-0.817387	-0.101422	0.566722	-0.020439
44652	9.577627	0.111111	1.627058	-0.542251	-0.022396	-0.189066	-0.712652	0.271583	-0.011847	-0.817905	-0.096861	0.567061	-0.009537
44653	9.674122	0.285094	1.716817	-0.560244	-0.022898	-0.122888	-0.714626	0.267897	-0.012721	-0.817046	-0.090689	0.569395	-0.000695
44654	9.669609	0.367297	1.715905	-0.531078	0.018797	-0.165256	-0.716605	0.265066	-0.014153	-0.817783	-0.086041	0.568977	0.009628
44655	9.625683	0.438269	1.811834	-0.549194	0.013174	-0.132706	-0.716584	0.260666	-0.015334	-0.817112	-0.080193	0.570574	0.018477
44656	9.548382	0.441234	1.821571	-0.549137	0.013012	-0.115912	-0.719411	0.256124	-0.014226	-0.817618	-0.074688	0.570199	0.028218
44657	9.601295	0.411958	1.831493	-0.547287	0.012002	-0.104377	-0.719116	0.253853	-0.015103	-0.816745	-0.068577	0.571737	0.036618
44658	9.605558	0.431780	1.913429	-0.543580	0.019979	-0.091999	-0.719952	0.250165	-0.016128	-0.817137	-0.062899	0.571160	0.045902
44659	9.711764	0.433528	1.913268	-0.542733	0.001823	-0.075932	-0.720659	0.249028	-0.015283	-0.815979	-0.056549	0.572785	0.053827
44660	9.678002	0.440991	1.913230	-0.552642	0.015382	-0.076137	-0.721505	0.246751	-0.013599	-0.816150	-0.050547	0.572171	0.062966
44661	9.726405	0.435731	1.893891	-0.547319	-0.007187	-0.073272	-0.722203	0.243915	-0.014475	-0.814710	-0.044097	0.573821	0.070933
44662	9.615703	0.387683	1.829328	-0.556171	0.021587	-0.063847	-0.722058	0.243057	-0.012783	-0.814777	-0.037919	0.572988	0.079908
44663	9.520021	0.406986	1.727745	-0.556175	0.003319	-0.037208	-0.722616	0.240215	-0.012100	-0.813333	-0.030942	0.574364	0.087398
44664	9.630050	0.436187	1.869849	-0.534309	0.012112	-0.023717	-0.723751	0.239362	-0.010966	-0.813156	-0.024657	0.573633	0.095473
44665	9.682664	0.378062	1.904259	-0.554153	0.044815	-0.042726	-0.722751	0.238364	-0.010842	-0.811996	-0.017869	0.574219	0.103028
44666	9.667852	0.419636	1.966646	-0.539536	0.042635	-0.008926	-0.723468	0.239933	-0.012096	-0.812027	-0.011400	0.572872	0.110902
44667	9.547239	0.408221	1.952435	-0.566681	0.062645	-0.017353	-0.724317	0.239228	-0.013231	-0.810953	-0.004170	0.573032	0.118203
44668	9.542282	0.393812	1.962269	-0.541321	0.046232	-0.008998	-0.724031	0.238802	-0.013380	-0.810848	0.002305	0.571509	0.126087
44669	9.629433	0.397899	1.930691	-0.546803	0.040864	-0.009009	-0.723319	0.239091	-0.015367	-0.809371	0.009347	0.571955	0.133040
44670	9.619140	0.417874	2.022312	-0.566663	0.057060	0.003040	-0.723746	0.239383	-0.017346	-0.809238	0.016322	0.570073	0.141010
44671	9.556220	0.389313	2.029964	-0.548493	0.062467	-0.007413	-0.724601	0.240244	-0.019315	-0.807839	0.023334	0.570048	0.147975
44672	9.498013	0.375361	2.059196	-0.546673	0.060607	-0.002972	-0.723745	0.239675	-0.019753	-0.807557	0.029887	0.568053	0.155800
44673	9.495412	0.385226	2.088089	-0.553923	0.056916	0.010235	-0.723741	0.240123	-0.026413	-0.805980	0.037186	0.567972	0.162548
44674	9.536345	0.428684	2.121381	-0.537638	0.049652	0.008713	-0.722898	0.242680	-0.027101	-0.805442	0.043738	0.566066	0.170058
44675	9.627696	0.421130	2.164841	-0.555834	0.040641	0.019187	-0.721757	0.242400	-0.029098	-0.803543	0.051200	0.566112	0.176678
44676	9.569648	0.438565	2.188890	-0.573938	0.057944	0.007358	-0.721753	0.241550	-0.029674	-0.802879	0.058263	0.563836	0.184609
44677	9.574060	0.458266	2.251494	-0.532359	0.025284	0.010699	-0.722036	0.241698	-0.031372	-0.800635	0.065281	0.564099	0.191088
44678	9.525905	0.409990	2.213433	-0.552189	0.050649	0.004989	-0.721614	0.242835	-0.031789	-0.799727	0.071962	0.561911	0.198782
44679	9.502341	0.412101	2.140944	-0.557716	0.026188	0.022766	-0.719766	0.243403	-0.033215	-0.797342	0.079489	0.561922	0.205353
44680	9.491757	0.429888	2.268837	-0.545156	0.020073	-0.005363	-0.720335	0.243405	-0.033352	-0.795880	0.086031	0.560159	0.213061
44681	9.583610	0.332224	2.204557	-0.582356	0.017460	0.004842	-0.721046	0.243984	-0.036176	-0.793108	0.093747	0.560100	0.220177
44682	9.557114	0.380835	2.220966	-0.556935	0.024674	-0.009059	-0.721617	0.244266	-0.035035	-0.791476	0.100378	0.558106	0.228051
44683	9.526124	0.344354	2.153751	-0.543304	0.024638	-0.012445	-0.720342	0.245113	-0.034185	-0.788607	0.107208	0.558011	0.235010
44684	9.540352	0.356591	2.192260	-0.559725	0.019392	-0.021449	-0.722325	0.243415	-0.034896	-0.786672	0.113728	0.555997	0.243063
44685	9.540626	0.334549	2.146591	-0.559724	0.013922	-0.014339	-0.721903	0.244263	-0.034040	-0.783466	0.120801	0.555869	0.250196
44686	9.511390	0.342226	2.185210	-0.567956	0.010434	-0.023267	-0.720899	0.242270	-0.033218	-0.781217	0.127430	0.553840	0.258307
44687	9.533048	0.325172	2.185371	-0.541613	0.008475	-0.019406	-0.722329	0.244124	-0.034463	-0.777796	0.134142	0.553771	0.265287
44688	9.549970	0.332316	2.185269	-0.528781	0.024586	-0.014043	-0.722898	0.244125	-0.034459	-0.775681	0.140141	0.551589	0.272816
44689	9.535244	0.337454	2.219063	-0.546982	0.024751	-0.023107	-0.722039	0.242844	-0.034196	-0.772243	0.146760	0.551123	0.279937
44690	9.482259	0.332848	2.202269	-0.552542	0.004933	-0.021292	-0.722601	0.241426	-0.034490	-0.769635	0.153109	0.549024	0.287737
44691	9.515806	0.313438	2.224190	-0.559777	0.008542	-0.017856	-0.721746	0.241285	-0.035632	-0.765841	0.160017	0.548588	0.294845
44692	9.554478	0.347091	2.233429	-0.559790	0.006730	-0.016064	-0.720613	0.242131	-0.034498	-0.763082	0.166472	0.546285	0.302599
44693	9.554440	0.356819	2.242986	-0.545326	0.000426	-0.023817	-0.720464	0.240424	-0.033808	-0.759042	0.173083	0.545945	0.309583
44694	9.542055	0.303817	2.258094	-0.547054	0.010285	-0.017716	-0.722021	0.238867	-0.034238	-0.756182	0.179247	0.543557	0.317183
44695	9.559513	0.312950	2.190305	-0.561587	0.003055	-0.007218	-0.722456	0.240428	-0.033509	-0.752054	0.186210	0.542882	0.324069
44696	9.549892	0.371168	2.213834	-0.545349	0.000500	-0.031778	-0.721882	0.239290	-0.033526	-0.748830	0.192201	0.540594	0.331768
44697	9.503792	0.347411	2.233493	-0.549833	0.007690	-0.028349	-0.723014	0.237869	-0.032681	-0.744496	0.198658	0.539868	0.338827
44698	9.518105	0.352306	2.257585	-0.545290	0.006736	-0.024749	-0.722874	0.238005	-0.030837	-0.741218	0.204623	0.537348	0.346384
44699	9.559116	0.356911	2.262312	-0.552539	0.014048	-0.031947	-0.723161	0.238865	-0.033095	-0.736757	0.210965	0.536388	0.353512
44700	9.522838	0.357200	2.272023	-0.552568	0.004961	-0.023938	-0.722447	0.238006	-0.031550	-0.733269	0.216997	0.533724	0.361063
44701	9.505961	0.352443	2.267266	-0.552418	0.017379	-0.002785	-0.722860	0.234882	-0.031438	-0.728897	0.223549	0.532453	0.367734
44702	9.549350	0.357063	2.276823	-0.548792	0.017375	-0.003618	-0.722864	0.236023	-0.032843	-0.725541	0.229589	0.529437	0.374935
44703	9.549090	0.299090	2.282303	-0.548818	0.015635	-0.010693	-0.722298	0.236730	-0.032273	-0.720958	0.235945	0.528118	0.381631
44704	9.549425	0.337607	2.257707	-0.546897	0.028162	-0.001894	-0.722295	0.236167	-0.033697	-0.717578	0.241826	0.524843	0.388770
44705	9.534588	0.333139	2.301275	-0.556064	0.019256	-0.009030	-0.723150	0.236741	-0.034960	-0.712863	0.248201	0.523272	0.395487
44706	9.467028	0.319003	2.291857	-0.530607	0.019078	-0.003438	-0.722299	0.237018	-0.033405	-0.709300	0.253836	0.520158	0.402364
44707	9.553784	0.333108	2.315749	-0.564319	0.004849	-0.005496	-0.722867	0.237023	-0.034534	-0.704276	0.260399	0.518568	0.408993
44708	9.539450	0.381567	2.320060	-0.548769	0.020945	-0.000102	-0.722445	0.238159	-0.034809	-0.700511	0.266238	0.515159	0.415948
44709	9.510723	0.354890	2.276898	-0.565207	0.010305	-0.010852	-0.722726	0.237884	-0.037362	-0.695346	0.272626	0.513373	0.422633
44710	9.539527	0.352412	2.296220	-0.561506	0.021086	-0.009101	-0.722722	0.237034	-0.037938	-0.691278	0.278472	0.509794	0.429766
44711	9.510093	0.386919	2.373204	-0.534276	0.029204	-0.024761	-0.723862	0.237605	-0.037923	-0.686215	0.284035	0.507948	0.436373
44712	9.561341	0.376444	2.295923	-0.527977	0.014718	-0.019278	-0.722011	0.237320	-0.038933	-0.682035	0.289296	0.504698	0.443188
44713	9.515351	0.381689	2.315258	-0.547122	0.010412	-0.031870	-0.723002	0.236182	-0.037945	-0.676512	0.295037	0.502906	0.449855
44714	9.494188	0.449253	2.275867	-0.541666	0.014023	-0.035361	-0.722144	0.235332	-0.039095	-0.671954	0.300250	0.499535	0.456939
44715	9.530486	0.444100	2.261377	-0.568906	0.010474	-0.026804	-0.722427	0.235051	-0.039947	-0.666208	0.306233	0.497375	0.463689
44716	9.477519	0.439479	2.242167	-0.552500	0.017582	-0.024897	-0.723561	0.234202	-0.039947	-0.661560	0.311579	0.493687	0.470670
44717	9.511082	0.473391	2.287658	-0.554431	0.003211	-0.028360	-0.724409	0.233071	-0.041086	-0.655677	0.317319	0.491628	0.477177
44718	9.588164	0.497271	2.318704	-0.547134	0.014061	-0.035401	-0.723548	0.231221	-0.040545	-0.650778	0.322437	0.487999	0.484127
44719	9.520421	0.415403	2.300376	-0.554414	0.006845	-0.031927	-0.723550	0.231935	-0.041672	-0.644764	0.328002	0.485776	0.490628
44720	9.501493	0.475823	2.280394	-0.552563	0.010393	-0.026615	-0.724112	0.230372	-0.041117	-0.639730	0.333223	0.481980	0.497396
44721	9.491997	0.507273	2.275223	-0.523475	0.018427	-0.033399	-0.723397	0.229520	-0.041841	-0.633892	0.338158	0.479793	0.503616
44722	9.520773	0.478149	2.285176	-0.541681	0.012217	-0.034456	-0.724955	0.227817	-0.041137	-0.628732	0.343060	0.476033	0.510293
44723	9.501426	0.497697	2.299483	-0.565282	0.014106	-0.032092	-0.725670	0.228814	-0.041405	-0.622458	0.348472	0.473333	0.516787
44724	9.506001	0.471203	2.319105	-0.545321	0.012239	-0.035389	-0.724384	0.227390	-0.041430	-0.617121	0.353320	0.469440	0.523405
44725	9.491342	0.473864	2.343260	-0.530806	0.003045	-0.022782	-0.725519	0.226538	-0.040579	-0.610963	0.358398	0.467033	0.529297
44726	9.476729	0.469213	2.357831	-0.549915	-0.000438	-0.026527	-0.726089	0.226823	-0.040572	-0.605431	0.363427	0.463086	0.535654
44727	9.477253	0.488182	2.299621	-0.554502	-0.003937	-0.035400	-0.726647	0.224558	-0.042576	-0.598787	0.368642	0.460468	0.541781
44728	9.501124	0.527034	2.352320	-0.553604	-0.002121	-0.037163	-0.725794	0.224696	-0.041731	-0.592959	0.373538	0.456478	0.548177
44729	9.491716	0.478408	2.297294	-0.568117	-0.009389	-0.023139	-0.726935	0.224978	-0.040301	-0.586178	0.378970	0.453542	0.554145
44730	9.554429	0.531381	2.328035	-0.548986	-0.000510	-0.017644	-0.726789	0.224414	-0.041726	-0.580477	0.383872	0.449339	0.560164
44731	9.511415	0.545851	2.279599	-0.547097	0.012124	-0.021242	-0.726494	0.221855	-0.041330	-0.573957	0.388722	0.446237	0.565987
44732	9.439205	0.543723	2.253138	-0.543455	0.011182	-0.019439	-0.726782	0.222852	-0.042026	-0.568256	0.393316	0.441879	0.571954
44733	9.516428	0.574761	2.269604	-0.559889	0.003226	-0.026640	-0.726633	0.221290	-0.042186	-0.561386	0.398252	0.438645	0.577781
44734	9.511188	0.584825	2.327496	-0.530790	0.004798	-0.016581	-0.726207	0.221574	-0.042612	-0.555638	0.402704	0.434390	0.583439
44735	9.520692	0.584886	2.346815	-0.542570	0.006600	-0.010536	-0.725061	0.219868	-0.042780	-0.549022	0.407432	0.431062	0.588864
44736	9.525351	0.580144	2.366194	-0.519910	0.008446	-0.027091	-0.727759	0.219026	-0.043902	-0.543154	0.411537	0.426894	0.594460
44737	9.474805	0.597321	2.356404	-0.534361	0.019282	-0.022911	-0.727754	0.217892	-0.044907	-0.536476	0.415805	0.423500	0.599956
44738	9.479548	0.614330	2.375540	-0.547122	0.012120	-0.021245	-0.726337	0.219021	-0.043630	-0.530371	0.420113	0.418831	0.605634
44739	9.493934	0.628862	2.394691	-0.539858	0.017573	-0.030036	-0.728317	0.216471	-0.044209	-0.523453	0.424283	0.415326	0.611134
44740	9.491574	0.672471	2.408707	-0.549937	0.006842	-0.033622	-0.727471	0.218174	-0.044197	-0.517014	0.428478	0.410692	0.616795
44741	9.491500	0.662835	2.413648	-0.541761	0.007720	-0.035303	-0.728315	0.215902	-0.044073	-0.509841	0.432623	0.407187	0.622172
44742	9.472022	0.658245	2.433058	-0.559918	0.008688	-0.033757	-0.728024	0.214483	-0.044515	-0.503213	0.436787	0.402320	0.627800
44743	9.475019	0.648059	2.353421	-0.536348	-0.000415	-0.035192	-0.728596	0.215048	-0.043229	-0.495932	0.440861	0.398841	0.632945
44744	9.474588	0.619316	2.394824	-0.549160	-0.025754	-0.016614	-0.728309	0.214337	-0.043239	-0.489227	0.445378	0.394212	0.637881
44745	9.491913	0.652801	2.355762	-0.553638	-0.013990	-0.019383	-0.728445	0.212916	-0.042827	-0.481796	0.449801	0.390387	0.642767
44746	9.525720	0.686516	2.369840	-0.554456	0.003153	-0.021257	-0.728870	0.212202	-0.041414	-0.475100	0.453852	0.385366	0.647913
44747	9.458310	0.662560	2.336365	-0.538148	-0.004116	-0.023691	-0.727439	0.210787	-0.044134	-0.467746	0.457848	0.381564	0.652685
44748	9.472882	0.706033	2.345527	-0.547130	0.008456	-0.014134	-0.729437	0.211922	-0.042405	-0.461145	0.461704	0.376440	0.657623
44749	9.496942	0.735035	2.369337	-0.556221	0.003917	-0.005358	-0.728155	0.211781	-0.043550	-0.453844	0.465782	0.372044	0.662311
44750	9.482295	0.672227	2.360391	-0.577991	0.004886	-0.002091	-0.727445	0.211775	-0.042422	-0.446985	0.469942	0.366350	0.667193
44751	9.477634	0.706063	2.355186	-0.548912	0.004699	0.003562	-0.729012	0.212349	-0.042829	-0.439795	0.473889	0.361846	0.671623
44752	9.477802	0.720473	2.340526	-0.532556	0.002772	0.009075	-0.729438	0.212208	-0.042969	-0.433400	0.477643	0.356594	0.675916
44753	9.494822	0.693598	2.311805	-0.548903	0.002868	0.007116	-0.728306	0.213482	-0.042397	-0.426169	0.481526	0.351967	0.680170
44754	9.492417	0.686332	2.307056	-0.553435	0.000122	0.014155	-0.729154	0.212206	-0.042404	-0.419534	0.485422	0.346332	0.684406
44755	9.511783	0.681316	2.297420	-0.563378	0.013784	0.003343	-0.728591	0.213480	-0.041686	-0.412110	0.489134	0.341348	0.688763
44756	9.478068	0.662072	2.278347	-0.554333	0.003785	0.007925	-0.727174	0.214898	-0.041824	-0.405314	0.492829	0.335654	0.692948
44757	9.530907	0.623159	2.293210	-0.559774	-0.000786	0.018511	-0.727739	0.213906	-0.042113	-0.397962	0.496697	0.330585	0.696873
44758	9.497359	0.647419	2.273652	-0.534289	0.009942	0.014317	-0.727173	0.214757	-0.042251	-0.391407	0.500075	0.324989	0.700791
44759	9.475093	0.652847	2.346118	-0.545180	0.019096	0.003510	-0.727034	0.215611	-0.042668	-0.384052	0.503336	0.320019	0.704801
44760	9.501346	0.585038	2.351672	-0.530665	0.011770	0.009029	-0.728742	0.215903	-0.043928	-0.377393	0.506517	0.314447	0.708618
44761	9.520671	0.618844	2.365769	-0.548730	0.024385	0.018479	-0.727890	0.216326	-0.043646	-0.370185	0.509709	0.309141	0.712454
44762	9.511225	0.604190	2.332113	-0.548732	0.028077	0.008723	-0.727751	0.217036	-0.043782	-0.363361	0.512680	0.303129	0.716408
44763	9.472233	0.595041	2.375765	-0.557840	0.020842	0.015727	-0.725906	0.218169	-0.043926	-0.355938	0.515855	0.297653	0.720142
44764	9.510605	0.609542	2.414217	-0.541564	0.017276	0.003562	-0.725335	0.217885	-0.044359	-0.348970	0.518783	0.291813	0.723829
44765	9.484114	0.575722	2.390464	-0.548774	0.020847	0.010524	-0.725908	0.218740	-0.044912	-0.341507	0.521743	0.286432	0.727403
44766	9.491131	0.556463	2.410002	-0.527882	0.024407	0.004552	-0.724777	0.220732	-0.046602	-0.334665	0.524366	0.280672	0.730933
44767	9.464543	0.556661	2.414869	-0.561463	0.026325	0.008565	-0.725909	0.219458	-0.047032	-0.327017	0.527200	0.275001	0.734503
44768	9.490794	0.527644	2.439323	-0.552376	0.029935	0.003342	-0.724778	0.221162	-0.047590	-0.319859	0.529781	0.268801	0.738085
44769	9.483403	0.527812	2.458664	-0.548717	0.031670	0.008680	-0.725337	0.219178	-0.048741	-0.312323	0.532331	0.263196	0.741489
44770	9.454288	0.566908	2.496931	-0.554228	0.024501	0.006887	-0.724771	0.220035	-0.050437	-0.305100	0.534902	0.256908	0.744844
44771	9.425550	0.586303	2.477421	-0.546914	0.024336	0.021126	-0.724919	0.221601	-0.051554	-0.297679	0.537493	0.251163	0.747934
44772	9.456927	0.566710	2.467931	-0.565239	0.004717	0.008651	-0.724063	0.221030	-0.051283	-0.290198	0.540312	0.244755	0.750962
44773	9.490305	0.557134	2.516325	-0.547018	0.009957	0.017682	-0.724778	0.221885	-0.051552	-0.282602	0.542978	0.239056	0.753765
44774	9.457304	0.537311	2.405428	-0.547106	-0.000734	0.004473	-0.723367	0.224435	-0.050402	-0.275166	0.545633	0.232944	0.756509
44775	9.447014	0.508797	2.473424	-0.547137	-0.004335	0.003601	-0.723935	0.224442	-0.052099	-0.267241	0.548329	0.227406	0.759081
44776	9.483690	0.445151	2.382256	-0.527153	-0.006195	0.000311	-0.725069	0.223306	-0.051393	-0.259876	0.550819	0.221624	0.761541
