# Supplementary material for: Identification of Haptic Based Guiding Using Hard Reins
Source: PLoS One. 2015 Jul 22;10(7):e0132020. doi: 10.1371/journal.pone.0132020 (PMC4511788; doi:10.1371/journal.pone.0132020)
Supplement: S9 File — (ZIP) [file pone.0132020.s009.zip › Exp2_MotionData2/Subject10/path2/T9/fh9.txt]

// Start Time: 0
// Sample rate: 25.0Hz
// Scenario: 4.9
// Firmware Version: 2.6.1
Counter	Acc_X	Acc_Y	Acc_Z	Gyr_X	Gyr_Y	Gyr_Z	Mag_X	Mag_Y	Mag_Z	Quat_w	Quat_x	Quat_y	Quat_z
44148	1.530044	-9.598083	-1.110010	0.080773	-0.019279	0.030380	0.187846	0.657357	0.031329	0.661509	-0.738058	-0.132430	0.011749
44149	1.573485	-9.603102	-1.067180	0.039606	-0.005324	0.035402	0.187854	0.656525	0.030533	0.662076	-0.737611	-0.132023	0.012464
44150	1.467120	-9.616879	-1.124104	0.046805	0.008729	0.032012	0.190779	0.656788	0.028128	0.662766	-0.737125	-0.131251	0.012711
44151	1.522494	-9.641262	-1.091214	0.034310	0.014842	0.025752	0.190510	0.657900	0.027355	0.663312	-0.736723	-0.130719	0.012988
44152	1.598015	-9.550316	-1.047557	0.059362	0.013943	0.025045	0.190516	0.657345	0.026562	0.664214	-0.736177	-0.129258	0.012448
44153	1.637457	-9.439800	-0.988944	0.113020	-0.007065	0.023607	0.191728	0.655814	0.023772	0.665865	-0.734710	-0.129035	0.013215
44154	1.317490	-9.610323	-0.935267	0.202441	-0.017469	0.029568	0.192277	0.655814	0.018775	0.668801	-0.732449	-0.126752	0.012516
44155	1.360072	-9.737775	-0.816927	0.234649	-0.017488	0.026237	0.192559	0.656093	0.013260	0.672201	-0.729336	-0.126592	0.013783
44156	1.475594	-9.793856	-0.770499	0.155988	0.006974	0.015131	0.193784	0.655536	0.005359	0.674465	-0.727254	-0.126451	0.014462
44157	1.538174	-9.820967	-0.824227	0.070186	0.004366	-0.004913	0.195655	0.654972	0.002437	0.675522	-0.726262	-0.126495	0.014573
44158	1.427994	-9.697208	-0.749750	0.029880	0.017466	0.007234	0.195511	0.656638	0.002850	0.675981	-0.725898	-0.126145	0.014472
44159	1.347224	-9.513494	-0.658012	0.039719	0.008728	0.003809	0.194589	0.655811	0.002199	0.676606	-0.725337	-0.126008	0.014564
44160	1.408798	-9.680206	-0.744582	0.072853	0.013997	0.000495	0.193666	0.656511	-0.000405	0.677679	-0.724361	-0.125853	0.014589
44161	1.483988	-9.635004	-0.715869	0.073696	-0.017535	0.002135	0.195528	0.656641	-0.002007	0.678730	-0.723325	-0.126086	0.015124
44162	1.493488	-9.658971	-0.663350	0.118448	-0.029766	-0.006404	0.194215	0.656095	-0.005143	0.680351	-0.721701	-0.126572	0.015769
44163	1.464993	-9.928210	-0.685428	0.108711	-0.031443	-0.031200	0.194095	0.655542	-0.007641	0.681878	-0.720093	-0.127463	0.016139
44164	1.499826	-9.788617	-0.568757	0.034447	-0.034993	-0.034382	0.194098	0.656237	-0.009866	0.682278	-0.719531	-0.128477	0.016288
44165	1.461748	-9.711273	-0.543505	0.027230	-0.028025	-0.019402	0.194103	0.655682	-0.010397	0.682636	-0.719060	-0.129177	0.016562
44166	1.396752	-9.681973	-0.566642	0.016442	-0.021038	-0.005331	0.190261	0.656398	-0.012956	0.682801	-0.718815	-0.129623	0.016894
44167	1.491309	-9.629736	-0.547629	0.009305	-0.016689	-0.008910	0.190793	0.656257	-0.013228	0.682928	-0.718617	-0.130021	0.017104
44168	1.553605	-9.697618	-0.563368	0.039827	-0.000029	-0.026283	0.192379	0.656664	-0.012198	0.683492	-0.718016	-0.130416	0.016855
44169	1.630583	-9.739120	-0.566913	0.045217	-0.013153	-0.035134	0.190391	0.656675	-0.012562	0.684152	-0.717258	-0.131135	0.016744
44170	1.495411	-9.730839	-0.563248	0.023777	-0.012228	-0.042294	0.189464	0.657792	-0.014899	0.684457	-0.716821	-0.131970	0.016445
44171	1.590380	-9.620890	-0.548382	0.018377	0.017450	-0.026372	0.189884	0.654737	-0.016249	0.684808	-0.716463	-0.132154	0.015943
44172	1.694149	-9.631257	-0.527766	0.032613	0.026123	-0.006885	0.188683	0.655576	-0.015566	0.685328	-0.716012	-0.131942	0.015592
44173	1.771354	-9.641446	-0.516532	0.039855	0.045380	-0.020005	0.187877	0.657940	-0.016712	0.686058	-0.715382	-0.131655	0.014822
44174	1.725021	-9.703690	-0.538479	0.030865	0.045375	-0.010376	0.189472	0.657793	-0.017262	0.686603	-0.714949	-0.131236	0.014149
44175	1.683699	-9.741816	-0.526543	-0.013909	0.020872	-0.009906	0.188140	0.659050	-0.017755	0.686494	-0.715076	-0.131163	0.013721
44176	1.553760	-9.678171	-0.495849	-0.017505	0.003406	-0.011706	0.187212	0.657944	-0.016176	0.686237	-0.715292	-0.131353	0.013503
44177	1.447900	-9.624321	-0.460668	-0.024741	-0.014099	-0.000325	0.187885	0.656830	-0.017248	0.685879	-0.715583	-0.131622	0.013683
44178	1.327025	-9.642648	-0.469449	-0.012152	-0.024519	-0.016980	0.188007	0.658078	-0.016056	0.685626	-0.715703	-0.132270	0.013808
44179	1.384563	-9.700850	-0.477825	-0.051535	-0.021053	-0.012878	0.187212	0.657388	-0.015263	0.684870	-0.716326	-0.132809	0.013857
44180	1.481214	-9.692050	-0.500189	-0.038998	-0.008828	-0.011007	0.186406	0.658085	-0.013668	0.684272	-0.716833	-0.133164	0.013767
44181	1.464409	-9.677560	-0.523912	-0.017357	0.010508	-0.041611	0.185331	0.660173	-0.012975	0.684099	-0.716918	-0.133667	0.013068
44182	1.606719	-9.700351	-0.535016	0.013039	0.024454	-0.031694	0.183868	0.661153	-0.013730	0.684340	-0.716665	-0.133853	0.012361
44183	1.621943	-9.597097	-0.553188	0.013087	0.045459	-0.035125	0.184138	0.659624	-0.012306	0.684694	-0.716359	-0.133777	0.011330
44184	1.646145	-9.587827	-0.606166	0.007623	0.052404	-0.010471	0.183614	0.658517	-0.012571	0.684926	-0.716244	-0.133268	0.010490
44185	1.693944	-9.655713	-0.660236	-0.019320	0.034853	0.007746	0.183208	0.659907	-0.012551	0.684772	-0.716496	-0.132733	0.010109
44186	1.578473	-9.596816	-0.572037	0.003859	0.024342	0.021140	0.185472	0.658367	-0.012470	0.684869	-0.716509	-0.132164	0.010101
44187	1.587608	-9.669145	-0.604193	-0.001574	0.010322	0.031606	0.184940	0.658787	-0.012851	0.684897	-0.716578	-0.131618	0.010447
44188	1.620922	-9.736867	-0.641311	-0.042675	0.013835	0.020723	0.184798	0.659342	-0.011137	0.684298	-0.717225	-0.131208	0.010461
44189	1.581920	-9.789333	-0.593508	-0.022898	0.017392	-0.000269	0.186921	0.659330	-0.011170	0.684042	-0.717505	-0.131026	0.010214
44190	1.596524	-9.774868	-0.545399	-0.024717	0.013867	0.004109	0.186385	0.659332	-0.009717	0.683704	-0.717862	-0.130847	0.010045
44191	1.602075	-9.673900	-0.549093	-0.047066	0.005123	-0.002235	0.186122	0.659056	-0.009716	0.683071	-0.718464	-0.130866	0.009885
44192	1.597938	-9.577607	-0.533529	-0.030075	0.010365	0.001453	0.185319	0.659060	-0.007735	0.682646	-0.718886	-0.130777	0.009719
44193	1.583494	-9.572566	-0.494891	0.018202	0.006859	0.007965	0.185332	0.657394	-0.008671	0.682956	-0.718620	-0.130612	0.009844
44194	1.587396	-9.700266	-0.556479	0.003960	0.007780	-0.007141	0.185051	0.659200	-0.007336	0.683016	-0.718554	-0.130672	0.009683
44195	1.524495	-9.716590	-0.548914	-0.024702	0.020889	0.003287	0.185059	0.658506	-0.008393	0.682748	-0.718864	-0.130387	0.009433
44196	1.621499	-9.659582	-0.537078	-0.015720	0.026124	-0.002815	0.185052	0.659477	-0.007858	0.682572	-0.719080	-0.130148	0.009026
44197	1.623869	-9.664536	-0.578015	-0.035402	0.020879	-0.003859	0.184790	0.659063	-0.008383	0.682152	-0.719515	-0.129969	0.008650
44198	1.612112	-9.621074	-0.553379	-0.013024	0.018266	-0.007218	0.184647	0.659756	-0.006405	0.681995	-0.719682	-0.129896	0.008298
44199	1.694347	-9.602504	-0.563489	0.009313	0.017358	-0.000030	0.184647	0.660034	-0.006927	0.682210	-0.719514	-0.129704	0.008138
44200	1.483857	-9.658557	-0.552703	0.068418	0.024458	-0.010096	0.184644	0.660312	-0.006399	0.683241	-0.718563	-0.129569	0.007864
44201	1.416863	-9.573653	-0.488659	0.091638	0.020952	-0.002854	0.184126	0.659483	-0.008631	0.684650	-0.717260	-0.129347	0.007836
44202	1.577929	-9.673696	-0.544075	0.054903	0.029623	0.011822	0.184663	0.660037	-0.011391	0.685494	-0.716547	-0.128836	0.007761
44203	1.785535	-9.682625	-0.574811	-0.008761	0.015489	0.038559	0.185862	0.659198	-0.011417	0.685439	-0.716724	-0.128115	0.008115
44204	1.731883	-9.756714	-0.555972	-0.053392	0.006803	0.011768	0.185725	0.659337	-0.010626	0.684671	-0.717491	-0.127934	0.008088
44205	1.541335	-9.726270	-0.525136	-0.003265	0.008627	0.006916	0.185980	0.660306	-0.009308	0.684682	-0.717511	-0.127762	0.008119
44206	1.673636	-9.797156	-0.558338	-0.033631	0.017359	-0.002139	0.185332	0.658367	-0.010367	0.684226	-0.717972	-0.127633	0.007800
44207	1.674753	-9.640844	-0.566164	-0.051543	-0.000146	-0.002301	0.185319	0.659754	-0.009041	0.683522	-0.718627	-0.127724	0.007703
44208	1.689699	-9.578303	-0.527118	-0.069530	-0.007206	0.015173	0.186634	0.660023	-0.006039	0.682482	-0.719620	-0.127682	0.007877
44209	1.559620	-9.533922	-0.503855	-0.073212	-0.014221	0.035435	0.186636	0.659051	-0.004998	0.681425	-0.720660	-0.127428	0.008440
44210	1.500887	-9.643964	-0.456544	-0.012355	-0.028174	0.026129	0.188487	0.659734	-0.004363	0.681152	-0.720895	-0.127508	0.009215
44211	1.562795	-9.764887	-0.513748	0.022613	-0.005399	0.017613	0.189009	0.660841	-0.003573	0.681505	-0.720579	-0.127371	0.009656
44212	1.562634	-9.784415	-0.607706	0.014624	0.021752	0.014126	0.188474	0.661260	-0.003166	0.681750	-0.720425	-0.126935	0.009613
44213	1.580258	-9.683541	-0.611505	0.009271	0.043611	0.017707	0.189551	0.660007	-0.005558	0.682036	-0.720300	-0.126130	0.009314
44214	1.467072	-9.639425	-0.631653	0.023612	0.029672	0.008993	0.189820	0.658200	-0.003743	0.682431	-0.720010	-0.125662	0.009113
44215	1.471658	-9.673159	-0.639290	-0.001488	0.026144	0.018482	0.189551	0.658756	-0.003339	0.682514	-0.720032	-0.125083	0.009053
44216	1.442731	-9.667945	-0.581298	0.005669	0.006909	0.011423	0.190884	0.658750	-0.005197	0.682593	-0.719989	-0.124896	0.009170
44217	1.481727	-9.619936	-0.513785	0.002067	0.004250	0.014027	0.190750	0.658751	-0.004933	0.682676	-0.719946	-0.124676	0.009378
44218	1.486288	-9.658370	-0.485425	0.055830	0.013919	-0.001417	0.191684	0.657635	-0.004696	0.683496	-0.719187	-0.124564	0.009339
44219	1.514689	-9.738066	-0.517831	0.054025	0.025277	0.005637	0.192349	0.658465	-0.006535	0.684382	-0.718414	-0.124166	0.009261
44220	1.501150	-9.605627	-0.504174	0.034239	0.019096	0.026649	0.191821	0.658329	-0.006922	0.684898	-0.718019	-0.123586	0.009480
44221	1.549032	-9.661531	-0.572527	0.041475	0.042744	0.017951	0.192626	0.657354	-0.007863	0.685642	-0.717450	-0.122775	0.009288
44222	1.493286	-9.689975	-0.577180	0.070129	0.054148	0.016450	0.193420	0.658183	-0.008786	0.686759	-0.716543	-0.121853	0.008952
44223	1.471115	-9.750038	-0.611328	0.023570	0.062876	0.026712	0.194358	0.657207	-0.009860	0.687287	-0.716246	-0.120643	0.008548
44224	1.435337	-9.687277	-0.629526	-0.040823	0.073377	0.024542	0.194486	0.657622	-0.009070	0.686857	-0.716882	-0.119362	0.007782
44225	1.389354	-9.701350	-0.629291	-0.040802	0.076899	0.021041	0.195274	0.657478	-0.006721	0.686488	-0.717461	-0.118048	0.006949
44226	1.326951	-9.652328	-0.488788	-0.023004	0.055865	0.032576	0.196868	0.655385	-0.003878	0.686267	-0.717867	-0.116883	0.006580
44227	1.298157	-9.627923	-0.447400	0.028872	0.043629	0.032041	0.197133	0.655523	-0.003881	0.686817	-0.717508	-0.115851	0.006546
44228	1.377680	-9.652474	-0.407509	0.039582	0.046213	0.037385	0.198985	0.657318	-0.005335	0.687469	-0.717061	-0.114745	0.006532
44229	1.361095	-9.608959	-0.378024	0.075338	0.041833	0.042930	0.200064	0.654814	-0.006427	0.688680	-0.716084	-0.113572	0.006785
44230	1.443913	-9.513024	-0.257463	0.148626	0.028651	0.053983	0.201937	0.654529	-0.010396	0.690845	-0.714164	-0.112454	0.007498
44231	1.428837	-9.594719	-0.267886	0.205772	0.032986	0.080838	0.203536	0.655910	-0.014608	0.693885	-0.711451	-0.110841	0.008693
44232	1.505851	-9.633587	-0.196893	0.205509	0.041563	0.138992	0.206623	0.653121	-0.020459	0.696852	-0.708910	-0.108320	0.010529
44233	1.375277	-9.661107	-0.090330	0.192937	0.059046	0.151331	0.211815	0.652123	-0.023961	0.699722	-0.706498	-0.105346	0.012297
44234	1.539717	-9.633118	0.043167	0.174924	0.036178	0.166931	0.216215	0.651547	-0.029284	0.702205	-0.704407	-0.102508	0.014533
44235	1.047161	-9.619950	-0.053378	0.155149	0.041529	0.191632	0.220487	0.648333	-0.031745	0.704462	-0.702566	-0.099219	0.017031
44236	1.040242	-9.917606	0.125923	0.193747	0.062574	0.163730	0.227165	0.643997	-0.037403	0.707227	-0.700178	-0.096041	0.018885
44237	1.093832	-9.848666	-0.003534	0.212568	0.055602	0.158555	0.231430	0.643282	-0.041938	0.710291	-0.697428	-0.092991	0.020832
44238	1.093935	-9.836434	0.063903	0.155309	0.045085	0.152814	0.235559	0.642707	-0.045814	0.712456	-0.695522	-0.090226	0.022704
44239	0.964315	-9.733776	0.268093	0.176918	0.059156	0.122237	0.240627	0.640183	-0.049330	0.715009	-0.693183	-0.087645	0.024013
44240	0.822874	-9.920849	0.084499	0.146549	0.087229	0.123007	0.243825	0.639612	-0.052403	0.717115	-0.691343	-0.084693	0.024860
44241	0.738650	-9.885912	0.282711	0.119767	0.071508	0.099872	0.246249	0.635159	-0.055504	0.718881	-0.689774	-0.082267	0.025582
44242	1.095164	-10.011186	0.340685	0.119929	0.062739	0.059174	0.247827	0.637927	-0.056025	0.720591	-0.688181	-0.080558	0.025804
44243	0.590847	-9.958984	0.393706	0.205975	0.059481	0.023822	0.250519	0.634723	-0.061874	0.723543	-0.685225	-0.079309	0.025732
44244	0.513995	-9.902780	0.486347	0.270447	0.056034	0.009332	0.251336	0.634444	-0.067403	0.727309	-0.681349	-0.078303	0.025567
44245	0.616035	-9.816955	0.496067	0.247198	0.059499	0.007400	0.252440	0.631389	-0.074670	0.730793	-0.677741	-0.077243	0.025332
44246	0.645730	-9.716219	0.477741	0.146849	0.062888	0.040177	0.252191	0.632227	-0.080828	0.732843	-0.675689	-0.075783	0.025339
44247	0.800133	-9.741062	0.613121	0.085884	0.048754	0.059013	0.254062	0.630830	-0.082446	0.734074	-0.674505	-0.074263	0.025755
44248	0.684074	-9.759581	0.553823	0.076019	0.043536	0.064242	0.255265	0.629574	-0.082739	0.735116	-0.673510	-0.072790	0.026261
44249	-0.044341	-9.642821	0.696044	0.129534	0.036657	0.096569	0.258193	0.629560	-0.085409	0.736880	-0.671733	-0.070899	0.027474
44250	0.782208	-9.548306	0.675578	0.108704	0.048521	0.156151	0.260730	0.627603	-0.087043	0.738306	-0.670379	-0.068099	0.029315
44251	0.492871	-9.496913	1.012747	0.160344	-0.009272	0.186367	0.266344	0.623412	-0.092159	0.740343	-0.668224	-0.065664	0.032503
44252	1.103587	-9.867341	0.993605	0.183664	-0.014647	0.170398	0.269697	0.620065	-0.097231	0.742647	-0.665714	-0.063560	0.035503
44253	0.582433	-10.142238	1.011765	0.154314	0.010077	0.136889	0.276090	0.618645	-0.102069	0.744627	-0.663571	-0.061521	0.037670
44254	0.571728	-9.956409	1.187044	0.033702	0.045083	0.104452	0.280615	0.617234	-0.103727	0.745037	-0.663234	-0.059515	0.038709
44255	0.253031	-9.946802	1.156255	-0.017164	0.057477	0.079552	0.280884	0.616121	-0.103217	0.744832	-0.663600	-0.057663	0.039181
44256	0.206234	-9.734975	1.089394	-0.048377	0.063659	0.061783	0.281687	0.614729	-0.102850	0.744202	-0.664444	-0.056011	0.039243
44257	0.153863	-9.626587	1.004568	-0.064408	0.048853	0.044029	0.283804	0.613883	-0.099871	0.743379	-0.665466	-0.054790	0.039253
44258	0.182388	-9.689402	0.986775	-0.035768	0.025253	0.035319	0.286448	0.614422	-0.097937	0.742892	-0.666059	-0.054045	0.039438
44259	0.138628	-9.729980	0.977072	0.005404	-0.005316	0.023177	0.287244	0.614557	-0.098210	0.742951	-0.665980	-0.053847	0.039939
44260	0.210972	-9.744905	1.000311	-0.013424	-0.038591	0.021132	0.287519	0.612890	-0.098362	0.742703	-0.666174	-0.054225	0.040791
44261	0.050768	-9.859199	0.971538	-0.032244	-0.050799	0.024501	0.286974	0.615669	-0.098720	0.742205	-0.666622	-0.054711	0.041881
44262	0.316328	-9.870766	1.012376	-0.119877	-0.064870	0.007867	0.287766	0.615108	-0.096638	0.740516	-0.668356	-0.055745	0.042771
44263	0.307247	-9.789000	0.984553	-0.170027	-0.085887	0.012732	0.288954	0.614962	-0.094819	0.738137	-0.670795	-0.057029	0.043997
44264	0.249863	-9.711358	1.058044	-0.101929	-0.077071	-0.007856	0.288935	0.616209	-0.091393	0.736675	-0.672224	-0.058435	0.044836
44265	0.263640	-9.812345	1.104833	0.034077	-0.063049	-0.006840	0.286020	0.615948	-0.091877	0.737077	-0.671635	-0.059465	0.045701
44266	0.190128	-9.960948	1.089338	0.034077	-0.049030	-0.003272	0.286703	0.613169	-0.093096	0.737467	-0.671086	-0.060273	0.046389
44267	0.234491	-9.831786	0.965461	-0.053535	-0.035025	-0.010894	0.285232	0.615954	-0.094228	0.736730	-0.671805	-0.061024	0.046713
44268	0.264021	-9.755015	0.975702	-0.017743	-0.021037	-0.007051	0.286286	0.616919	-0.093840	0.736461	-0.672041	-0.061521	0.046912
44269	0.331698	-9.745968	0.960802	-0.006955	-0.014031	-0.015777	0.285491	0.616785	-0.093829	0.736381	-0.672084	-0.061988	0.046935
44270	0.341104	-9.779857	0.914665	-0.030188	-0.010519	-0.020348	0.285227	0.615675	-0.092261	0.735970	-0.672496	-0.062518	0.046778
44271	0.331715	-9.741363	0.893557	0.034242	-0.013989	-0.022523	0.284557	0.617067	-0.092762	0.736450	-0.671924	-0.063041	0.046749
44272	0.360759	-9.731991	0.886204	0.077140	-0.020131	-0.013428	0.283906	0.616517	-0.095383	0.737461	-0.670754	-0.063519	0.046957
44273	0.340589	-9.847608	0.781700	0.086094	-0.034965	-0.016956	0.283381	0.616937	-0.097734	0.738599	-0.669405	-0.064232	0.047352
44274	0.360173	-9.809378	0.748322	-0.035570	-0.033241	-0.019596	0.282310	0.618053	-0.096788	0.738087	-0.669877	-0.065092	0.047499
44275	0.389527	-9.756703	0.743867	-0.113437	-0.049023	-0.018457	0.281786	0.617501	-0.097573	0.736524	-0.671462	-0.066228	0.047795
44276	0.468688	-9.829587	0.708698	-0.130366	-0.046384	-0.032707	0.280711	0.618477	-0.095446	0.734728	-0.673294	-0.067555	0.047810
44277	0.350521	-9.809228	0.772442	-0.121418	-0.040236	-0.032581	0.280827	0.619030	-0.091504	0.733068	-0.674982	-0.068764	0.047764
44278	0.423791	-9.694313	0.782745	-0.087450	-0.049013	-0.027959	0.279756	0.620006	-0.090428	0.731834	-0.676181	-0.070015	0.047931
44279	0.395006	-9.665407	0.723239	-0.051673	-0.073477	-0.030414	0.278953	0.621121	-0.090142	0.731060	-0.676812	-0.071617	0.048459
44280	0.475970	-9.822590	0.655839	-0.088321	-0.055989	-0.032435	0.277879	0.621958	-0.088017	0.729802	-0.678004	-0.073031	0.048653
44281	0.437767	-9.764326	0.733750	-0.137604	-0.066534	-0.021356	0.276019	0.621690	-0.086547	0.727855	-0.679903	-0.074496	0.049090
44282	0.423047	-9.795584	0.699869	-0.169810	-0.045546	-0.015347	0.275854	0.623909	-0.081141	0.725476	-0.682305	-0.075605	0.049270
44283	0.364969	-9.814219	0.750628	-0.135877	-0.038566	-0.000082	0.275048	0.623633	-0.077587	0.723563	-0.684222	-0.076367	0.049639
44284	0.438517	-9.660783	0.773389	-0.063354	-0.021062	-0.005650	0.275840	0.624184	-0.077462	0.722657	-0.685111	-0.076886	0.049789
44285	0.379720	-9.776002	0.700468	-0.044498	0.006989	-0.010702	0.273176	0.624753	-0.075447	0.722078	-0.685723	-0.077042	0.049522
44286	0.345871	-9.780658	0.664654	0.034280	0.018413	-0.015364	0.274780	0.622940	-0.075752	0.722579	-0.685225	-0.077024	0.049138
44287	0.447006	-9.820017	0.636891	0.041421	0.015759	-0.011834	0.272930	0.622534	-0.077172	0.723197	-0.684597	-0.076981	0.048869
44288	0.422835	-9.820121	0.540960	0.027117	0.028024	-0.008360	0.273585	0.624196	-0.077559	0.723606	-0.684221	-0.076738	0.048447
44289	0.423322	-9.752715	0.560958	0.077206	0.017532	-0.008020	0.273055	0.623922	-0.077422	0.724711	-0.683081	-0.076582	0.048263
44290	0.469137	-9.762636	0.579677	0.091587	0.008810	-0.025586	0.272001	0.624623	-0.080681	0.725987	-0.681724	-0.076787	0.047951
44291	0.461162	-9.863704	0.544935	0.077209	0.005286	-0.012504	0.273732	0.624893	-0.082805	0.727072	-0.680562	-0.076872	0.047868
44292	0.475928	-9.825296	0.557267	0.003824	-0.012237	-0.013980	0.273331	0.626006	-0.083707	0.727106	-0.680476	-0.077310	0.047877
44293	0.447140	-9.796433	0.483339	-0.040947	-0.010500	-0.003710	0.273201	0.625590	-0.083840	0.726546	-0.681034	-0.077619	0.047954
44294	0.514887	-9.777750	0.473356	-0.049865	-0.020124	-0.012638	0.274246	0.626971	-0.081348	0.725834	-0.681722	-0.078202	0.048004
44295	0.533659	-9.854796	0.496343	-0.024862	-0.010531	-0.000106	0.272656	0.626285	-0.080937	0.725484	-0.682055	-0.078451	0.048154
44296	0.456625	-9.820577	0.478173	-0.039212	-0.003534	0.010419	0.271856	0.626428	-0.079873	0.724921	-0.682639	-0.078471	0.048332
44297	0.471366	-9.782485	0.387152	-0.070496	0.001729	0.007572	0.271581	0.626984	-0.078025	0.723953	-0.683663	-0.078481	0.048354
44298	0.447102	-9.796889	0.334320	-0.084800	-0.003500	0.004811	0.272896	0.628086	-0.076722	0.722770	-0.684896	-0.078621	0.048377
44299	0.490948	-9.744285	0.344160	-0.110750	-0.012268	0.002825	0.275008	0.628350	-0.073995	0.721223	-0.686482	-0.078939	0.048457
44300	0.486218	-9.734259	0.464489	-0.081258	-0.014043	0.006559	0.273408	0.628636	-0.072261	0.720065	-0.687652	-0.079201	0.048654
44301	0.499577	-9.893030	0.491390	-0.071399	-0.014035	0.001307	0.272077	0.628086	-0.069883	0.719055	-0.688661	-0.079528	0.048797
44302	0.519479	-9.811418	0.487350	-0.063348	-0.016664	0.001367	0.272871	0.628082	-0.069370	0.718141	-0.689560	-0.079882	0.048984
44303	0.480653	-9.835396	0.412902	-0.087542	-0.008797	0.013564	0.272732	0.628359	-0.068053	0.716903	-0.690819	-0.079982	0.049203
44304	0.500433	-9.772826	0.473537	-0.051757	-0.007058	0.013836	0.272064	0.627806	-0.065685	0.716150	-0.691579	-0.080014	0.049454
44305	0.461755	-9.777430	0.442573	-0.058868	0.001725	0.006778	0.274308	0.628626	-0.063873	0.715334	-0.692420	-0.080029	0.049476
44306	0.466565	-9.777703	0.365617	-0.053478	-0.001751	0.003280	0.274036	0.629738	-0.063727	0.714574	-0.693190	-0.080133	0.049502
44307	0.447016	-9.806716	0.266910	-0.101741	-0.001715	-0.005881	0.275085	0.630286	-0.061112	0.713168	-0.694616	-0.080415	0.049321
44308	0.408137	-9.840132	0.252441	-0.171520	0.012276	-0.003690	0.275336	0.630699	-0.057830	0.710792	-0.697067	-0.080533	0.048864
44309	0.471213	-9.797519	0.189897	-0.177759	0.008779	-0.008163	0.273188	0.631540	-0.051881	0.708335	-0.699569	-0.080769	0.048383
44310	0.466173	-9.826388	0.175187	-0.144624	0.031541	-0.007843	0.272635	0.632928	-0.047658	0.706354	-0.701635	-0.080639	0.047634
44311	0.500127	-9.805094	0.146298	-0.096292	0.029808	-0.011027	0.274362	0.630418	-0.044165	0.705067	-0.702986	-0.080539	0.046948
44312	0.514821	-9.774152	0.076826	-0.039052	0.024570	-0.005338	0.272089	0.632234	-0.042012	0.704549	-0.703554	-0.080370	0.046501
44313	0.557709	-9.851776	-0.027785	-0.055179	0.017565	-0.000221	0.273671	0.632640	-0.040063	0.703809	-0.704328	-0.080254	0.046203
44314	0.507440	-9.788938	-0.057874	-0.034657	0.007065	0.010494	0.273536	0.632085	-0.038491	0.703309	-0.704842	-0.080105	0.046232
44315	0.516921	-9.813132	-0.079865	-0.040948	0.008800	0.017496	0.273536	0.632224	-0.038490	0.702736	-0.705436	-0.079852	0.046327
44316	0.538480	-9.837369	-0.085137	-0.046297	0.010552	0.013927	0.273523	0.632361	-0.035207	0.702073	-0.706121	-0.079617	0.046337
44317	0.442040	-9.817254	-0.045618	0.016411	0.007133	-0.004981	0.274988	0.632354	-0.036673	0.702327	-0.705872	-0.079652	0.046230
44318	0.461528	-9.793367	-0.050319	0.020000	0.014128	-0.004931	0.274056	0.632914	-0.036653	0.702623	-0.705598	-0.079575	0.046034
44319	0.413473	-9.759345	-0.059127	0.048576	0.007126	0.005848	0.273389	0.633195	-0.036115	0.703321	-0.704913	-0.079426	0.046132
44320	0.408096	-9.836231	-0.045543	0.068262	0.000140	0.002427	0.274062	0.632776	-0.038230	0.704268	-0.703960	-0.079392	0.046308
44321	0.398330	-9.850632	-0.060046	0.034307	0.014149	-0.003057	0.275124	0.634299	-0.040988	0.704782	-0.703468	-0.079280	0.046162
44322	0.442204	-9.793297	-0.076589	0.034252	0.000119	0.005703	0.272735	0.634311	-0.040557	0.705245	-0.702996	-0.079237	0.046336
44323	0.442176	-9.798027	-0.050205	0.039637	-0.012117	-0.002234	0.273413	0.633338	-0.043334	0.705788	-0.702408	-0.079478	0.046581
44324	0.504869	-9.810588	-0.065311	0.034354	0.000152	-0.017229	0.273939	0.634168	-0.043334	0.706274	-0.701898	-0.079755	0.046430
44325	0.466329	-9.798142	-0.026380	0.022626	-0.027876	-0.005067	0.273679	0.633753	-0.044122	0.706552	-0.701532	-0.080276	0.046827
44326	0.466695	-9.749773	0.060697	0.030722	-0.020871	-0.014667	0.271038	0.632658	-0.045799	0.706950	-0.701057	-0.080819	0.047002
44327	0.481053	-9.769040	0.089194	0.064653	-0.017408	0.000563	0.272363	0.633623	-0.046991	0.707828	-0.700114	-0.081073	0.047400
44328	0.499648	-9.870212	0.087870	0.019985	-0.006894	-0.012087	0.272097	0.634041	-0.047377	0.708096	-0.699808	-0.081385	0.047392
44329	0.504912	-9.812259	0.175016	0.061147	-0.013892	-0.017091	0.272633	0.633622	-0.048176	0.708947	-0.698886	-0.081841	0.047484
44330	0.505187	-9.778174	0.309999	0.147141	-0.008592	-0.041114	0.271841	0.635156	-0.052087	0.711012	-0.696724	-0.082462	0.047296
44331	0.360839	-9.713446	0.658088	0.377197	0.002008	-0.071072	0.268958	0.633510	-0.059411	0.716331	-0.691199	-0.083136	0.046924
44332	0.528977	-9.839798	0.669605	0.567013	0.019568	-0.096137	0.264897	0.632708	-0.073009	0.724232	-0.682892	-0.083713	0.046250
44333	0.595955	-9.935862	0.889041	0.617171	0.023058	-0.113426	0.263354	0.632586	-0.086902	0.732771	-0.673693	-0.084421	0.045368
44334	0.681570	-9.787001	1.019801	0.620785	0.053631	-0.115050	0.260635	0.631500	-0.104199	0.741257	-0.664399	-0.084688	0.044042
44335	0.844306	-9.666909	1.377894	0.671714	0.071866	-0.103190	0.257917	0.628748	-0.119413	0.750356	-0.654221	-0.084469	0.042729
44336	0.884042	-9.517681	1.511457	0.773813	0.113879	-0.115495	0.254578	0.623506	-0.142255	0.760664	-0.642432	-0.083679	0.040850
44337	0.955366	-9.344345	1.743567	0.875843	0.119108	-0.126179	0.251622	0.619926	-0.163775	0.772132	-0.628838	-0.082847	0.038886
44338	0.923843	-9.372052	2.041550	1.108492	0.115649	-0.139479	0.249738	0.613702	-0.184024	0.786162	-0.611429	-0.082003	0.037132
44339	0.965669	-9.614104	2.437382	1.304419	0.105136	-0.150496	0.246715	0.604855	-0.215571	0.802153	-0.590486	-0.081290	0.035624
44340	0.987987	-9.211049	2.941744	1.328575	0.108546	-0.160817	0.243200	0.590181	-0.248745	0.817827	-0.568787	-0.080554	0.033945
44341	1.028476	-9.649436	3.628552	1.383993	0.104935	-0.171117	0.237699	0.577186	-0.285809	0.833561	-0.545668	-0.079916	0.032180
44342	1.063559	-9.143638	3.941708	1.416168	0.092612	-0.172604	0.234731	0.559456	-0.318496	0.848917	-0.521633	-0.079399	0.030578
44343	1.112076	-8.797915	4.642269	1.375013	0.087228	-0.192268	0.232682	0.542136	-0.349224	0.863213	-0.497774	-0.079161	0.028581
44344	1.193327	-8.253836	5.005939	1.414375	0.101131	-0.193615	0.230003	0.519962	-0.381435	0.877194	-0.472919	-0.078589	0.026489
44345	1.227577	-8.209167	5.542130	1.468926	0.119403	-0.196689	0.227055	0.497790	-0.412592	0.891015	-0.446628	-0.077657	0.024205
44346	1.067055	-7.704221	5.864175	1.511894	0.111540	-0.209477	0.221238	0.468555	-0.446138	0.904360	-0.419223	-0.076863	0.021844
44347	1.179712	-7.501410	6.401507	1.702323	0.083416	-0.198503	0.217022	0.436396	-0.477637	0.918332	-0.387855	-0.076341	0.020156
44348	1.163269	-7.112764	6.814706	1.691366	0.069241	-0.163312	0.219841	0.403227	-0.508729	0.931076	-0.356369	-0.075700	0.019212
44349	1.158109	-6.489242	6.980548	1.476447	0.074292	-0.122438	0.218415	0.367997	-0.536100	0.941362	-0.328498	-0.074696	0.018625
44350	1.343135	-6.290071	7.298500	1.259667	0.072247	-0.074702	0.218282	0.335255	-0.558348	0.949461	-0.304605	-0.073429	0.018651
44351	1.229872	-5.927641	7.543990	1.228961	0.041474	-0.025589	0.214192	0.297815	-0.579006	0.956737	-0.281104	-0.072429	0.019704
44352	1.386471	-5.312292	7.809288	1.388048	0.007221	-0.000689	0.215911	0.264229	-0.598270	0.964171	-0.254452	-0.071816	0.021688
44353	1.290371	-4.924869	8.405824	1.574847	-0.015638	0.022713	0.217766	0.229669	-0.616496	0.971674	-0.223949	-0.071404	0.024443
44354	1.290605	-4.226439	8.697461	1.858355	-0.014815	0.046067	0.218638	0.181652	-0.635236	0.979270	-0.187770	-0.070619	0.028050
44355	1.507702	-3.596800	9.070558	2.126701	-0.010546	0.056905	0.219316	0.121978	-0.655138	0.986316	-0.146009	-0.069486	0.032161
44356	1.282095	-2.733396	9.248270	2.015740	0.048887	0.077700	0.215263	0.052196	-0.671263	0.991405	-0.106301	-0.067038	0.036371
44357	1.318979	-1.972948	9.463393	1.793669	0.078399	0.123911	0.217489	-0.006244	-0.680544	0.994585	-0.070858	-0.064007	0.041018
44358	1.489595	-1.083714	9.659615	1.385780	0.104470	0.107060	0.223330	-0.050410	-0.684749	0.996201	-0.043501	-0.060706	0.044783
44359	1.340889	-0.614934	9.983545	0.958258	0.128902	0.072444	0.227517	-0.086242	-0.685170	0.996934	-0.024537	-0.057353	0.047241
44360	1.179895	-0.164027	9.937243	0.541529	0.127192	0.028127	0.230837	-0.109855	-0.685063	0.997251	-0.013895	-0.054375	0.048377
44361	1.290688	-0.210067	10.108807	0.290234	0.114891	-0.008161	0.232224	-0.122912	-0.680882	0.997439	-0.008128	-0.051957	0.048469
44362	1.143592	0.165480	9.837996	0.198283	0.100180	-0.048410	0.235580	-0.130426	-0.679958	0.997608	-0.004223	-0.049860	0.047697
44363	1.235086	0.126410	9.880019	0.123156	0.074787	-0.064065	0.239449	-0.133917	-0.680315	0.997743	-0.001681	-0.048417	0.046505
44364	1.183432	-0.007660	9.953430	-0.011057	0.069511	-0.067720	0.239973	-0.133087	-0.679789	0.997867	-0.001905	-0.047129	0.045136
44365	0.868966	-0.073432	9.666972	-0.100549	0.073111	-0.055054	0.242351	-0.131573	-0.679548	0.997972	-0.003834	-0.045927	0.043909
44366	0.792154	-0.338189	9.414630	-0.234702	0.069674	-0.063119	0.243911	-0.125614	-0.680037	0.998057	-0.008527	-0.044833	0.042427
44367	1.036006	-0.688291	9.600778	-0.271512	0.046778	-0.049520	0.244125	-0.118121	-0.677865	0.998074	-0.013871	-0.044303	0.041157
44368	0.981604	-0.876892	9.925950	-0.188596	0.011647	-0.005014	0.247141	-0.111475	-0.678501	0.998025	-0.017645	-0.044313	0.040888
44369	1.078612	-0.811065	9.675910	-0.071595	-0.035639	0.034429	0.246853	-0.108282	-0.677415	0.997932	-0.019033	-0.045248	0.041496
44370	1.127786	-0.673377	9.205990	0.025910	-0.072297	0.042080	0.243943	-0.108403	-0.679604	0.997836	-0.018499	-0.046740	0.042391
44371	1.339274	-0.814633	9.173699	0.032952	-0.114378	0.055104	0.241694	-0.110057	-0.678667	0.997682	-0.017773	-0.049180	0.043535
44372	1.361908	-1.052806	10.002364	0.124052	-0.095323	0.072506	0.237611	-0.113920	-0.680875	0.997559	-0.015290	-0.051034	0.045151
44373	1.432332	-0.672188	10.371459	0.023791	-0.044749	0.090511	0.236428	-0.116273	-0.679961	0.997426	-0.014870	-0.052109	0.046965
44374	1.601937	0.086163	10.239314	-0.126266	0.007753	0.057111	0.235623	-0.115715	-0.678499	0.997333	-0.017459	-0.052143	0.047984
44375	1.425501	0.417981	9.751942	-0.039186	0.008040	0.008533	0.235356	-0.114602	-0.679797	0.997308	-0.018226	-0.052275	0.048078
44376	1.321862	0.106297	9.816549	0.079915	0.006407	-0.017955	0.235083	-0.113213	-0.679779	0.997356	-0.016624	-0.052163	0.047795
44377	1.247600	-0.148042	9.831090	0.079840	0.013390	-0.001218	0.234835	-0.116404	-0.679545	0.997384	-0.014992	-0.052088	0.047816
44378	1.039831	-0.165263	9.962471	0.161883	0.015062	0.055837	0.235509	-0.119601	-0.677224	0.997385	-0.011840	-0.051702	0.049088
44379	1.031355	0.002916	9.877954	0.124278	0.037782	0.071545	0.234485	-0.125841	-0.677796	0.997368	-0.009410	-0.051068	0.050602
44380	0.863980	0.237358	9.819603	0.161859	0.036095	0.073675	0.236243	-0.131402	-0.678140	0.997350	-0.006297	-0.050256	0.052225
44381	0.675521	0.235266	9.441458	0.070774	0.036273	0.044879	0.236409	-0.137788	-0.677156	0.997338	-0.004884	-0.049684	0.053155
44382	0.804835	0.084966	9.388141	0.086973	0.032803	0.023768	0.237879	-0.139739	-0.676936	0.997348	-0.003212	-0.049021	0.053708
44383	0.799420	-0.005552	9.663546	0.108437	-0.012700	0.004351	0.237897	-0.142376	-0.677750	0.997326	-0.000949	-0.049369	0.053870
44384	0.827529	-0.130514	9.772426	-0.022279	-0.049524	0.008515	0.237107	-0.142927	-0.678531	0.997263	-0.001353	-0.050466	0.054013
44385	0.687329	-0.161961	10.143407	-0.078624	-0.070525	-0.013092	0.234435	-0.139997	-0.678199	0.997194	-0.002748	-0.052145	0.053644
44386	0.542396	-0.183396	10.629911	-0.103526	-0.040754	-0.051027	0.232974	-0.138462	-0.679999	0.997193	-0.004719	-0.053157	0.052518
44387	0.868966	0.258982	9.824615	-0.195402	-0.014392	-0.080670	0.232552	-0.133740	-0.680995	0.997229	-0.008425	-0.053808	0.050673
44388	1.331166	0.064568	9.566029	-0.166522	-0.021342	-0.131766	0.232904	-0.125414	-0.681705	0.997298	-0.011587	-0.054510	0.047863
44389	1.212609	-0.298336	9.360988	-0.093072	-0.024701	-0.147138	0.232879	-0.120138	-0.683096	0.997378	-0.013164	-0.055292	0.044802
44390	1.456647	-0.617633	9.396070	-0.101991	-0.011640	-0.152582	0.231129	-0.115409	-0.683547	0.997463	-0.015024	-0.055741	0.041643
44391	1.452781	-0.832897	9.782990	-0.094948	-0.000380	-0.135799	0.231348	-0.107499	-0.683472	0.997533	-0.016697	-0.056063	0.038798
44392	1.306370	-0.711173	9.886598	-0.019830	0.011885	-0.125447	0.232257	-0.104312	-0.683191	0.997630	-0.016967	-0.055969	0.036260
44393	1.541336	-0.602996	9.679116	-0.134412	-0.000457	-0.110510	0.232116	-0.102646	-0.683566	0.997647	-0.019475	-0.056328	0.033875
44394	1.515319	-0.521509	9.516842	-0.125396	-0.016129	-0.125453	0.231290	-0.097089	-0.684023	0.997654	-0.021830	-0.056870	0.031236
44395	1.325702	-0.700165	9.602949	-0.139761	-0.030100	-0.122065	0.230201	-0.091392	-0.685394	0.997616	-0.024422	-0.057846	0.028623
44396	1.317121	-0.898628	9.966067	-0.109343	0.003088	-0.122650	0.229913	-0.087504	-0.685482	0.997626	-0.026470	-0.057993	0.026046
44397	0.947568	-0.918960	10.240614	-0.100567	0.009191	-0.090741	0.228291	-0.082499	-0.684882	0.997615	-0.028361	-0.058136	0.024084
44398	1.045058	-0.790163	10.133098	-0.088113	0.057231	-0.056993	0.230120	-0.078346	-0.683687	0.997651	-0.030087	-0.057155	0.022810
44399	1.109438	-0.560425	9.914065	-0.035358	0.067726	-0.038914	0.231306	-0.077242	-0.683169	0.997713	-0.030768	-0.056056	0.021924
44400	1.100592	-0.440659	9.728048	0.029871	0.050238	-0.019085	0.233816	-0.076146	-0.682015	0.997790	-0.030180	-0.055139	0.021544
44401	1.098668	-0.360022	9.349244	-0.050713	0.006521	-0.008350	0.235140	-0.075181	-0.682945	0.997759	-0.031162	-0.055244	0.021290
44402	1.281575	-0.447929	9.385111	-0.074044	-0.025053	-0.004303	0.234597	-0.072263	-0.684220	0.997681	-0.032631	-0.055865	0.021137
44403	0.894299	-0.583501	9.684923	-0.059773	-0.043362	-0.008589	0.232734	-0.071142	-0.684443	0.997586	-0.033766	-0.056966	0.020899
44404	0.955547	-0.459076	9.628142	-0.059648	-0.019702	-0.026998	0.232450	-0.068087	-0.684146	0.997528	-0.034924	-0.057489	0.020305
44405	1.168072	-0.458172	9.679195	0.017442	-0.007436	-0.056417	0.231272	-0.069745	-0.685982	0.997545	-0.034464	-0.057864	0.019177
44406	1.154809	-0.628447	9.809543	0.040757	0.011823	-0.066785	0.230857	-0.067801	-0.684119	0.997606	-0.033585	-0.057745	0.017882
44407	1.050375	-0.705220	9.607670	0.090927	0.013682	-0.075204	0.229687	-0.070569	-0.686491	0.997698	-0.031646	-0.057677	0.016450
44408	1.072839	-0.936688	9.482238	0.124809	-0.009085	-0.053943	0.230215	-0.071545	-0.684277	0.997775	-0.029097	-0.057939	0.015523
44409	0.875964	-1.104481	9.169558	0.062052	-0.035289	-0.026266	0.230491	-0.073351	-0.684300	0.997768	-0.027805	-0.058813	0.015066
44410	1.227402	-1.261256	9.138284	-0.093064	-0.089804	0.029545	0.227039	-0.072499	-0.684895	0.997593	-0.029676	-0.060704	0.015609
44411	1.031087	-1.356370	8.997080	-0.126460	-0.131853	0.084706	0.223459	-0.071923	-0.686278	0.997311	-0.032301	-0.063497	0.017201
44412	1.252900	-1.406155	9.013822	-0.146370	-0.155649	0.126694	0.220124	-0.068296	-0.687110	0.996956	-0.035333	-0.066657	0.019665
44413	1.573639	-1.484005	9.543728	-0.110813	-0.155054	0.162959	0.215595	-0.065356	-0.686749	0.996579	-0.037791	-0.069862	0.022857
44414	1.601097	-1.354733	9.412786	-0.130571	-0.156839	0.183097	0.211348	-0.063527	-0.689161	0.996155	-0.040582	-0.072996	0.026457
44415	1.902018	-1.154410	9.616788	-0.135969	-0.151734	0.186546	0.207615	-0.060454	-0.688810	0.995688	-0.043604	-0.076149	0.030080
44416	1.702109	-1.435124	10.124820	-0.093016	-0.128993	0.176359	0.202063	-0.063198	-0.690197	0.995286	-0.045650	-0.078707	0.033578
44417	1.736713	-1.320274	10.015283	-0.196816	-0.097547	0.191593	0.199397	-0.060685	-0.690657	0.994783	-0.049949	-0.080822	0.037153
44418	1.535236	-1.472099	10.193131	-0.139555	-0.066017	0.195675	0.198289	-0.052907	-0.690168	0.994371	-0.052996	-0.082131	0.040889
44419	1.751915	-1.201916	9.430067	-0.008852	-0.088638	0.195671	0.196441	-0.053451	-0.691721	0.994021	-0.053577	-0.083907	0.044844
44420	1.776124	-1.183789	9.127230	0.031374	-0.148067	0.194871	0.193534	-0.055795	-0.691175	0.993611	-0.053150	-0.086701	0.048934
44421	1.624143	-1.522027	9.824060	0.049983	-0.169188	0.207228	0.187970	-0.057013	-0.691365	0.993126	-0.052518	-0.090008	0.053304
44422	1.695528	-1.675979	10.001934	0.017635	-0.151823	0.236958	0.184804	-0.059633	-0.692393	0.992594	-0.052434	-0.092842	0.058204
44423	1.997673	-1.293877	9.873934	0.026352	-0.138904	0.296978	0.180726	-0.065162	-0.693042	0.991967	-0.052484	-0.095467	0.064282
44424	2.059297	-1.116581	9.803336	0.081641	-0.124134	0.345037	0.176234	-0.068468	-0.693006	0.991336	-0.051363	-0.097548	0.071415
44425	1.942234	-0.937857	9.743911	0.105616	-0.101450	0.394712	0.174419	-0.074842	-0.694618	0.990618	-0.050059	-0.099213	0.079536
44426	1.751428	-0.943499	9.771931	0.126185	-0.082162	0.402037	0.172342	-0.082881	-0.694404	0.989896	-0.048224	-0.100322	0.087836
44427	1.632856	-0.971972	9.597174	0.131584	-0.080334	0.400354	0.170523	-0.089255	-0.694965	0.989097	-0.046427	-0.101479	0.096089
44428	1.505761	-1.189435	9.737575	0.025939	-0.043650	0.420856	0.167768	-0.094375	-0.695105	0.988178	-0.046680	-0.101987	0.104513
44429	1.367981	-0.879622	10.018723	0.067005	-0.036702	0.437140	0.167519	-0.098122	-0.693695	0.987194	-0.046306	-0.102300	0.113310
44430	1.613508	-0.991963	10.089821	0.167131	-0.010566	0.460776	0.166245	-0.106303	-0.695332	0.986224	-0.043918	-0.101786	0.122768
44431	1.957841	-0.108015	9.786966	0.152981	-0.009693	0.437849	0.166025	-0.114353	-0.695015	0.985207	-0.041854	-0.101330	0.131707
44432	1.831001	0.058362	9.597696	0.171173	-0.017344	0.376349	0.165546	-0.122677	-0.696141	0.984277	-0.039189	-0.100991	0.139512
44433	1.855694	-0.203924	9.625712	0.278657	-0.039992	0.341742	0.165337	-0.132808	-0.695451	0.983414	-0.034291	-0.100833	0.146809
44434	1.516651	-0.338415	9.615074	0.214443	-0.013567	0.303554	0.163532	-0.142376	-0.694732	0.982600	-0.030634	-0.100348	0.153260
44435	1.580009	-0.602843	9.827799	0.182203	0.003855	0.307710	0.161454	-0.151665	-0.692167	0.981748	-0.027660	-0.099595	0.159647
44436	1.610210	-0.766881	9.748742	0.155407	0.045850	0.311151	0.163621	-0.158060	-0.694233	0.980889	-0.025361	-0.098113	0.166093
44437	1.461442	-0.629065	9.602595	0.200102	0.052896	0.327439	0.165261	-0.165980	-0.694993	0.979977	-0.022224	-0.096291	0.172857
44438	1.727461	-0.575764	9.620140	0.203781	0.063359	0.308048	0.166095	-0.173064	-0.694289	0.979078	-0.019028	-0.094293	0.179312
44439	1.819391	-0.550237	9.549940	0.194866	0.050241	0.299103	0.167069	-0.181536	-0.693207	0.978149	-0.015914	-0.092545	0.185491
44440	1.933898	-0.737238	9.255983	0.146400	0.007321	0.326726	0.166714	-0.189029	-0.693408	0.976951	-0.013666	-0.091840	0.192214
44441	1.821794	-0.889409	9.548424	0.115636	-0.022599	0.384547	0.165419	-0.195130	-0.692399	0.975429	-0.011997	-0.091801	0.199918
44442	2.086941	-0.956503	9.521330	0.102565	-0.055307	0.495268	0.162537	-0.202332	-0.690851	0.973301	-0.010667	-0.092433	0.209828
44443	1.729189	-0.663180	9.354739	0.078690	-0.044143	0.639817	0.159248	-0.206894	-0.691372	0.970466	-0.010117	-0.092912	0.222398
44444	1.977541	-0.713452	9.279915	0.175728	-0.030439	0.753280	0.156105	-0.214372	-0.690611	0.966965	-0.007955	-0.092643	0.237345
44445	1.702577	-0.672366	9.429371	0.179536	-0.018483	0.899713	0.150857	-0.224198	-0.691154	0.962522	-0.006051	-0.092098	0.255016
44446	1.820825	-0.696132	9.824649	0.171941	-0.011807	0.986868	0.145101	-0.238601	-0.690554	0.957275	-0.004478	-0.091396	0.274319
44447	1.707097	-0.750833	10.524409	0.005197	0.057862	1.059050	0.140235	-0.246764	-0.689379	0.951353	-0.006626	-0.090250	0.294513
44448	1.473211	-0.427811	12.520209	0.078413	0.190473	1.078661	0.140676	-0.254539	-0.688939	0.945116	-0.008182	-0.086085	0.315084
44449	2.058246	0.387811	10.938253	0.324161	0.281817	1.023532	0.142071	-0.267595	-0.686858	0.938975	-0.005529	-0.078601	0.334838
44450	2.251137	-0.273235	9.205705	0.729323	0.242308	0.892249	0.143250	-0.291755	-0.680816	0.933201	0.005162	-0.069133	0.352603
44451	2.087642	-1.489840	8.159637	0.591825	0.177957	0.830918	0.143373	-0.315909	-0.676071	0.927326	0.013857	-0.061866	0.368846
44452	1.636737	-1.104329	9.586004	0.153005	0.094475	0.857561	0.140397	-0.331440	-0.672242	0.920929	0.014958	-0.059296	0.384902
44453	0.642006	-0.416975	10.011079	0.125368	0.078113	0.823364	0.136731	-0.340998	-0.670181	0.914517	0.015697	-0.057292	0.400162
44454	0.543742	0.052561	9.137657	-0.055981	0.022392	0.771759	0.128931	-0.347064	-0.668154	0.908271	0.013635	-0.057648	0.414167
44455	0.802017	0.359798	9.586006	-0.145336	-0.013572	0.724251	0.123897	-0.346896	-0.670307	0.902200	0.010299	-0.059403	0.427084
44456	0.649930	0.691688	9.970881	0.171710	-0.022967	0.644684	0.117141	-0.347552	-0.672049	0.896554	0.012854	-0.058559	0.438859
44457	1.233296	0.569651	9.305896	0.180980	0.006863	0.599734	0.112013	-0.356547	-0.670485	0.891187	0.015424	-0.057065	0.449768
44458	1.100181	0.197209	9.091257	0.324346	-0.013894	0.551327	0.105291	-0.366506	-0.666543	0.886032	0.020731	-0.054640	0.459925
44459	0.653801	-0.096832	9.332074	0.345772	-0.036542	0.547064	0.100328	-0.381331	-0.664515	0.880750	0.026691	-0.052378	0.469918
44460	1.040325	-0.097769	10.011312	0.354537	0.005123	0.580632	0.094271	-0.391015	-0.661632	0.875022	0.032310	-0.049339	0.480476
44461	1.406532	0.453121	10.182729	0.388559	0.010240	0.575610	0.087453	-0.409025	-0.654881	0.869174	0.038546	-0.045841	0.490866
44462	1.312332	0.453535	10.077794	0.097017	0.027765	0.552432	0.082188	-0.417047	-0.653568	0.863636	0.039486	-0.044906	0.500557
44463	0.875944	0.552974	10.020213	0.212578	0.047238	0.529705	0.078896	-0.422582	-0.651473	0.858160	0.042326	-0.042411	0.509874
44464	0.691271	0.412995	9.395296	0.338781	0.052692	0.537735	0.074561	-0.431721	-0.648741	0.852373	0.047179	-0.038581	0.519371
44465	0.700754	0.388823	9.380515	0.391591	0.071954	0.539063	0.067857	-0.445289	-0.643917	0.846394	0.052792	-0.033801	0.528855
44466	0.878729	0.286521	9.416259	0.370950	0.077983	0.552958	0.063913	-0.453319	-0.641049	0.840134	0.057906	-0.029214	0.538487
44467	0.986291	0.459794	9.720160	0.394159	0.063015	0.553069	0.057590	-0.464252	-0.635811	0.833692	0.063606	-0.024560	0.548004
44468	0.826097	0.686824	9.615996	0.469469	0.038687	0.516618	0.052083	-0.479910	-0.628532	0.827373	0.070789	-0.019498	0.556833
44469	0.728383	0.874555	9.405089	0.467661	0.028238	0.524570	0.046043	-0.494871	-0.621763	0.820813	0.078070	-0.014563	0.565650
44470	1.081129	0.891788	9.647397	0.341467	0.017553	0.522622	0.037730	-0.505377	-0.617278	0.814312	0.083359	-0.011299	0.574300
44471	0.510391	0.758328	10.169935	0.285109	0.021134	0.506496	0.030735	-0.514780	-0.612014	0.807987	0.087672	-0.008519	0.582579
44472	0.708221	0.732682	10.153513	0.014819	0.055941	0.534548	0.024525	-0.520021	-0.610397	0.801702	0.087205	-0.008451	0.591268
44473	1.203805	0.784046	10.909323	-0.006804	0.076585	0.552815	0.018289	-0.520681	-0.609127	0.795161	0.086076	-0.008275	0.600202
44474	1.207114	1.281034	9.833449	0.082844	0.087334	0.550106	0.012321	-0.522177	-0.607213	0.788396	0.086292	-0.006911	0.609047
44475	1.549358	1.539251	9.410456	0.158299	0.066477	0.491502	0.006639	-0.526726	-0.606121	0.782122	0.087918	-0.004799	0.616874
44476	1.099118	1.386600	9.470268	0.335753	0.019590	0.409898	-0.000765	-0.533072	-0.602921	0.776449	0.092928	-0.001142	0.623290
44477	0.779633	1.294400	9.181146	0.130210	0.035539	0.368008	-0.004729	-0.537772	-0.599626	0.771617	0.094506	0.000343	0.629027
44478	0.860589	1.478313	8.963846	-0.021654	0.029504	0.320195	-0.010290	-0.540657	-0.598126	0.767625	0.093847	-0.000149	0.633991
44479	1.022934	1.551933	9.069044	0.017756	-0.029113	0.291156	-0.015330	-0.540629	-0.598311	0.763909	0.094502	-0.000909	0.638367
44480	0.854661	1.665657	8.860299	0.016158	-0.039430	0.252414	-0.020637	-0.540600	-0.598361	0.760661	0.095293	-0.001852	0.642114
44481	1.182905	1.634841	9.059004	-0.110854	-0.037819	0.238167	-0.024631	-0.536552	-0.601017	0.757824	0.094115	-0.004278	0.645622
44482	1.352133	1.640327	9.711349	-0.003546	-0.064198	0.225572	-0.029944	-0.535829	-0.600404	0.754923	0.094918	-0.005790	0.648883
44483	1.383811	1.674313	9.894130	-0.078553	-0.062429	0.188016	-0.034340	-0.533724	-0.598478	0.752639	0.094574	-0.008078	0.651556
44484	1.456819	2.083328	10.116918	-0.182156	-0.050187	0.146828	-0.038072	-0.528705	-0.601784	0.751063	0.092510	-0.011553	0.653615
44485	1.066302	2.182312	10.027690	0.015081	-0.053303	0.062039	-0.040200	-0.526888	-0.603308	0.750233	0.093510	-0.012199	0.654414
44486	1.355553	2.112316	9.899409	0.097697	-0.058435	-0.002682	-0.042321	-0.527849	-0.602236	0.750080	0.095790	-0.011860	0.654265
44487	1.383521	1.640052	9.701461	0.094396	-0.026779	-0.052038	-0.043903	-0.530061	-0.601315	0.750595	0.097687	-0.010832	0.653412
44488	1.680390	1.272859	9.939831	0.252006	-0.025902	-0.090708	-0.042691	-0.535622	-0.597450	0.751279	0.101875	-0.007818	0.652028
44489	1.379540	1.088777	9.541335	-0.009234	-0.016190	-0.082822	-0.042142	-0.539929	-0.595664	0.752395	0.102069	-0.007942	0.650707
44490	1.241168	0.984302	9.632660	-0.186438	-0.030222	-0.079740	-0.040970	-0.534937	-0.597601	0.753808	0.099717	-0.010727	0.649396
44491	1.105641	0.944338	9.590107	-0.102577	-0.061756	-0.034270	-0.041648	-0.530768	-0.600043	0.754465	0.099049	-0.012863	0.648696
44492	1.718438	0.858341	9.773705	-0.135804	-0.048042	-0.009115	-0.042987	-0.527151	-0.602481	0.754843	0.097673	-0.015400	0.648410
44493	1.384758	0.789591	10.037771	-0.088413	-0.033993	-0.005994	-0.042740	-0.523682	-0.603106	0.755103	0.096825	-0.017021	0.648193
44494	1.485770	0.739950	9.793578	-0.231582	-0.020040	0.007076	-0.043287	-0.519931	-0.604636	0.755450	0.093633	-0.020407	0.648161
44495	1.503755	0.550107	9.896993	-0.299602	-0.005219	0.011875	-0.044370	-0.513121	-0.609671	0.755862	0.089181	-0.024393	0.648171
44496	1.677692	0.558492	9.936447	-0.252965	-0.007830	-0.014281	-0.045613	-0.502147	-0.613612	0.756478	0.085513	-0.027831	0.647807
44497	1.377780	0.504383	9.568279	-0.214190	0.006471	-0.066730	-0.044964	-0.497568	-0.616989	0.757724	0.082218	-0.030419	0.646661
44498	1.473413	0.364651	9.738897	-0.481681	0.008116	-0.079308	-0.043936	-0.488410	-0.622690	0.759498	0.074908	-0.036460	0.645153
44499	1.289733	0.328969	10.187117	-0.440449	0.036134	-0.100017	-0.041328	-0.476762	-0.628914	0.761459	0.067788	-0.041480	0.643323
44500	1.297850	0.803704	9.711812	-0.374129	0.090473	-0.092182	-0.040588	-0.463716	-0.634571	0.763195	0.061050	-0.044858	0.641712
44501	1.502098	1.008146	9.443213	-0.188025	0.089623	-0.083793	-0.033733	-0.454591	-0.637210	0.764588	0.057098	-0.045817	0.640348
44502	1.455001	0.831206	9.667510	0.096224	0.081674	-0.032432	-0.032401	-0.455431	-0.637239	0.764974	0.057601	-0.043369	0.640012
44503	1.466451	1.076893	9.809637	0.233712	0.095513	0.035633	-0.029853	-0.460442	-0.636671	0.764338	0.059956	-0.038954	0.640839
44504	1.473594	1.403633	9.702772	0.294629	0.071090	0.016669	-0.029559	-0.468080	-0.632420	0.763815	0.063583	-0.034179	0.641386
44505	1.266013	1.760653	9.511584	0.126653	0.043263	-0.035624	-0.028745	-0.473361	-0.628941	0.764156	0.065082	-0.031808	0.640951
44506	1.219766	1.712613	9.415293	0.005312	-0.010775	-0.124814	-0.028441	-0.480580	-0.627967	0.765738	0.065429	-0.031811	0.639025
44507	0.960161	1.541559	9.449214	-0.185027	-0.021994	-0.182595	-0.026597	-0.477258	-0.629800	0.768310	0.063128	-0.034187	0.636040
44508	1.074434	1.305597	9.661827	-0.131962	-0.022769	-0.251029	-0.022789	-0.469089	-0.631877	0.771648	0.061608	-0.035968	0.632036
44509	1.154384	0.997728	9.869102	-0.154997	-0.019205	-0.307671	-0.020941	-0.465488	-0.635282	0.775718	0.059829	-0.037729	0.627103
44510	1.160393	0.474562	10.274028	-0.317660	0.003532	-0.354712	-0.017527	-0.458150	-0.637362	0.780517	0.055168	-0.041303	0.621324
44511	1.224057	-0.083422	10.452129	-0.381897	0.042055	-0.392187	-0.012261	-0.446932	-0.644287	0.785821	0.049123	-0.044849	0.614866
44512	1.094809	-0.581782	9.971629	-0.438257	0.083264	-0.371353	-0.004615	-0.435312	-0.649408	0.790843	0.041588	-0.048633	0.608665
44513	1.284733	-1.020306	9.421765	-0.358653	0.084184	-0.352399	0.001441	-0.424378	-0.654117	0.795491	0.035288	-0.051306	0.602758
44514	1.350895	-1.553136	9.179528	-0.169366	0.045591	-0.272859	0.005644	-0.415794	-0.656196	0.798926	0.032368	-0.052501	0.598258
44515	1.125252	-2.026438	8.781865	-0.058859	0.019302	-0.175240	0.009613	-0.412761	-0.658064	0.801088	0.031349	-0.052792	0.595389
44516	1.381792	-2.283520	8.743048	-0.007437	-0.008970	-0.079931	0.010661	-0.410685	-0.657796	0.802028	0.031466	-0.053047	0.594093
44517	1.242997	-2.113410	8.957705	-0.149365	-0.044269	0.028244	0.010646	-0.407770	-0.658292	0.801741	0.029439	-0.055645	0.594347
44518	1.521389	-1.682411	9.027556	-0.335748	-0.079543	0.079631	0.007963	-0.401647	-0.659897	0.800886	0.024956	-0.061030	0.595176
44519	1.523502	-1.401991	9.492228	-0.361832	-0.118171	0.087278	0.003671	-0.391351	-0.663404	0.799856	0.020291	-0.067429	0.596047
44520	1.525339	-1.151286	9.677757	-0.296657	-0.134000	0.109771	-0.001406	-0.382715	-0.667441	0.798472	0.017038	-0.073225	0.597320
44521	1.320438	-0.764702	9.722425	-0.311033	-0.117381	0.129252	-0.008093	-0.371018	-0.671423	0.796833	0.013110	-0.079028	0.598866
44522	1.414264	-0.485558	10.003628	-0.189397	-0.086847	0.142608	-0.011841	-0.364056	-0.673135	0.795030	0.010952	-0.082790	0.600794
44523	1.318416	-0.733558	10.463068	-0.087453	-0.029171	0.157627	-0.015164	-0.363067	-0.673074	0.793093	0.009494	-0.084489	0.603138
44524	1.631230	-0.553092	10.496093	0.044942	0.038951	0.183453	-0.014105	-0.361961	-0.674260	0.790935	0.009472	-0.083436	0.606111
44525	1.900085	-0.081008	9.819020	0.216919	-0.002869	0.151101	-0.017263	-0.367497	-0.672561	0.789041	0.012584	-0.081021	0.608844
44526	1.485281	0.012062	9.306925	0.138459	-0.039278	0.094158	-0.019092	-0.374429	-0.669189	0.787790	0.015141	-0.080050	0.610532
44527	1.002251	0.001586	9.368655	-0.031380	-0.061842	0.050684	-0.021213	-0.375528	-0.667855	0.787080	0.015258	-0.081529	0.611248
44528	1.113614	0.026165	9.824635	-0.036516	-0.054829	-0.011049	-0.023072	-0.374824	-0.668476	0.787128	0.015419	-0.082908	0.610997
44529	1.315498	-0.114354	10.008747	0.004952	-0.040749	-0.081282	-0.023609	-0.374544	-0.667152	0.788055	0.016096	-0.083529	0.609699
44530	1.155153	-0.250119	10.037412	-0.039397	-0.021278	-0.162583	-0.024148	-0.373570	-0.666347	0.789985	0.016056	-0.084363	0.607082
44531	1.114076	-0.593534	10.110728	-0.014133	-0.007160	-0.209109	-0.023094	-0.370660	-0.668959	0.792516	0.016238	-0.084611	0.603734
44532	1.033728	-1.016828	9.919085	0.097009	-0.015709	-0.251565	-0.021493	-0.372612	-0.668478	0.795469	0.018439	-0.083678	0.599905
44533	0.907263	-1.127809	9.486277	0.118389	-0.027888	-0.223231	-0.019223	-0.376790	-0.665798	0.798055	0.020954	-0.082631	0.596525
44534	0.885745	-1.435487	9.497345	0.043970	-0.043713	-0.195690	-0.019335	-0.380953	-0.664787	0.800284	0.022547	-0.082794	0.593449
44535	1.136658	-1.818615	9.913785	-0.057443	-0.036153	-0.139289	-0.019600	-0.380813	-0.665044	0.801905	0.022139	-0.084008	0.591101
44536	1.274895	-1.744335	10.173020	-0.097063	-0.032003	-0.089368	-0.020271	-0.378449	-0.666848	0.802947	0.021155	-0.085702	0.589478
44537	1.452678	-1.184128	9.764531	-0.109636	-0.014552	-0.059367	-0.020555	-0.375672	-0.666029	0.803667	0.019475	-0.087231	0.588328
44538	1.771325	-0.855353	9.544443	-0.085323	-0.025903	-0.089214	-0.020296	-0.373590	-0.667587	0.804703	0.018608	-0.088690	0.586720
44539	1.685335	-0.720272	9.450600	-0.062784	-0.023151	-0.122469	-0.020171	-0.373037	-0.666271	0.806120	0.017909	-0.089796	0.584626
44540	1.729628	-0.946344	9.572598	-0.080519	-0.019600	-0.161419	-0.018984	-0.371238	-0.667321	0.807995	0.017174	-0.091069	0.581856
44541	1.564542	-1.074414	9.745600	-0.159243	-0.005598	-0.165447	-0.018067	-0.368883	-0.667837	0.809954	0.014790	-0.093009	0.578883
44542	1.722119	-0.993423	9.889380	-0.266568	0.031050	-0.167893	-0.015969	-0.363064	-0.670436	0.812016	0.010468	-0.095615	0.575654
44543	1.572055	-0.712429	10.153479	-0.270962	0.044202	-0.187166	-0.014681	-0.354464	-0.673652	0.814291	0.005750	-0.098027	0.572091
44544	1.695780	-0.299317	10.272528	-0.228779	0.074817	-0.207851	-0.011537	-0.346708	-0.675066	0.816823	0.001619	-0.099475	0.568245
44545	1.548583	0.057422	10.143306	-0.141665	0.097793	-0.266933	-0.007046	-0.342568	-0.676144	0.820039	-0.001386	-0.099501	0.563590
44546	1.437965	0.116568	10.325200	-0.140427	0.131201	-0.337255	-0.002273	-0.340510	-0.678821	0.824066	-0.004453	-0.099014	0.557756
44547	1.385655	0.243265	9.935343	-0.176782	0.162033	-0.389347	0.004597	-0.334857	-0.679920	0.828686	-0.008446	-0.098328	0.550944
44548	1.473117	0.321525	9.793684	-0.130935	0.175265	-0.428625	0.012667	-0.330737	-0.680264	0.833683	-0.011661	-0.097010	0.543530
44549	1.608191	0.309862	9.470320	0.007146	0.175462	-0.484048	0.021147	-0.328006	-0.681942	0.839256	-0.012468	-0.094069	0.535392
44550	1.642509	0.040505	9.570276	-0.054590	0.140454	-0.498791	0.028310	-0.328046	-0.681526	0.844789	-0.013907	-0.092493	0.526862
44551	1.465048	-0.126271	9.639590	0.001822	0.118679	-0.517827	0.037822	-0.321019	-0.681864	0.850435	-0.014061	-0.090552	0.518038
44552	1.177982	-0.420057	9.583409	0.021423	0.077647	-0.511637	0.044715	-0.320641	-0.680652	0.855831	-0.013535	-0.089226	0.509322
44553	1.191006	-0.622432	9.508866	0.110841	0.058420	-0.504049	0.048299	-0.321633	-0.679798	0.861072	-0.011207	-0.087157	0.500832
44554	1.432977	-0.886969	9.354722	0.134016	0.040853	-0.487325	0.054285	-0.324441	-0.679655	0.866002	-0.008421	-0.085294	0.492640
44555	1.557581	-1.368200	9.617302	0.135531	0.030159	-0.439911	0.058397	-0.325298	-0.678151	0.870390	-0.005505	-0.083453	0.485207
44556	1.531482	-1.996460	10.182328	0.090500	0.063165	-0.384739	0.061602	-0.329618	-0.677193	0.874199	-0.003863	-0.081595	0.478648
44557	1.165052	-2.257157	10.518977	0.215416	0.115548	-0.303403	0.067185	-0.332009	-0.676251	0.877293	-0.000675	-0.077502	0.473655
44558	1.154905	-2.302550	9.807117	0.292052	0.124261	-0.212925	0.072244	-0.337313	-0.672706	0.879475	0.003636	-0.072636	0.470355
44559	1.072518	-2.309789	8.803098	0.162919	0.071786	-0.136468	0.074925	-0.342324	-0.672403	0.880850	0.005951	-0.069827	0.468180
44560	1.167279	-2.552348	8.381289	-0.023686	-0.008050	-0.039494	0.076253	-0.343721	-0.670337	0.881205	0.005698	-0.070265	0.467449
44561	1.272345	-2.730038	8.748472	-0.035124	-0.065329	0.087027	0.075478	-0.347186	-0.670753	0.880302	0.005375	-0.071801	0.468918
44562	1.284868	-2.330767	8.776989	-0.028595	-0.116386	0.212093	0.070969	-0.347022	-0.671470	0.878138	0.005691	-0.074219	0.472581
44563	1.703451	-1.886007	8.985189	-0.163237	-0.157033	0.291993	0.065381	-0.343521	-0.672532	0.875134	0.003615	-0.078641	0.477435
44564	1.711755	-1.413394	9.389526	-0.066911	-0.169483	0.347367	0.057944	-0.340981	-0.674625	0.871529	0.003549	-0.082348	0.483366
44565	2.090447	-1.150500	9.802677	-0.038407	-0.164475	0.366910	0.049982	-0.340104	-0.675413	0.867675	0.003610	-0.085733	0.489670
44566	1.831622	-0.911580	10.975741	0.156692	-0.084060	0.349338	0.041502	-0.343112	-0.673476	0.864073	0.006588	-0.085759	0.495964
44567	1.717817	-0.601848	10.504398	0.194461	0.010575	0.350064	0.037822	-0.349755	-0.672174	0.860557	0.009012	-0.083813	0.502331
44568	1.956483	-0.284833	9.381163	-0.007384	0.017790	0.304578	0.035193	-0.354599	-0.671394	0.857512	0.008232	-0.083712	0.507540
44569	1.851188	-0.140670	9.061665	-0.082261	-0.034475	0.236942	0.031877	-0.354581	-0.671344	0.855044	0.006605	-0.085313	0.511447
44570	1.912396	-0.029913	9.254687	-0.180528	-0.067698	0.188523	0.030398	-0.351103	-0.671549	0.853011	0.003925	-0.088418	0.514334
44571	1.676815	-0.229006	9.619758	-0.198232	-0.067584	0.135546	0.026809	-0.347472	-0.675659	0.851494	0.000891	-0.091758	0.516273
44572	1.689298	-0.517016	9.856685	-0.167646	-0.034293	0.100575	0.023198	-0.341761	-0.676728	0.850385	-0.001756	-0.094152	0.517666
44573	1.483987	-0.870525	10.142807	-0.026305	-0.011506	0.103433	0.022780	-0.338428	-0.676295	0.849282	-0.002364	-0.094744	0.519363
44574	1.207885	-0.979425	10.009343	-0.068309	0.007848	0.101498	0.021454	-0.337726	-0.677580	0.848234	-0.003759	-0.095392	0.520947
44575	1.071540	-1.132546	9.929445	-0.107620	0.039401	0.099575	0.021713	-0.336478	-0.677965	0.847254	-0.006286	-0.095937	0.522415
44576	0.751800	-1.262973	9.724007	-0.085399	0.020222	0.131464	0.021695	-0.333147	-0.678195	0.845901	-0.008158	-0.096547	0.524465
44577	0.819000	-1.323406	9.797239	-0.087307	0.011388	0.152532	0.021153	-0.331201	-0.678167	0.844298	-0.010187	-0.097303	0.526867
44578	0.868014	-1.222799	9.785955	-0.087367	-0.000900	0.163067	0.019542	-0.327583	-0.678763	0.842553	-0.011931	-0.098282	0.529435
44579	1.131037	-0.907808	9.635890	-0.149975	0.013020	0.167937	0.017406	-0.324239	-0.680403	0.840752	-0.015072	-0.099636	0.531960
44580	1.311867	-0.606467	9.532042	-0.061196	0.018347	0.129841	0.016212	-0.323260	-0.682082	0.839382	-0.016515	-0.100017	0.534005
44581	1.094817	-0.570711	9.659306	0.186814	0.027289	0.092098	0.015967	-0.327562	-0.680808	0.838508	-0.013964	-0.097531	0.535908
44582	0.972892	-0.726960	9.379760	0.029496	0.047519	0.070769	0.017181	-0.331872	-0.679294	0.837846	-0.014077	-0.096475	0.537130
44583	1.044009	-0.921501	9.655711	-0.058217	0.041304	0.066515	0.017173	-0.330206	-0.679934	0.837196	-0.015725	-0.096359	0.538117
44584	0.954146	-0.995189	9.713322	0.007088	0.005487	0.056298	0.018373	-0.331462	-0.679571	0.836600	-0.015733	-0.096251	0.539062
44585	1.130698	-0.960239	9.793919	-0.049271	-0.030438	0.041611	0.017179	-0.330900	-0.680466	0.836082	-0.016404	-0.097225	0.539671
44586	1.372112	-0.975987	9.979124	-0.077763	-0.016481	0.009652	0.017956	-0.327156	-0.681228	0.835917	-0.017505	-0.098413	0.539676
44587	1.374744	-0.938227	9.748803	-0.015032	-0.016380	-0.005740	0.016608	-0.323679	-0.680910	0.835949	-0.017638	-0.098792	0.539554
44588	1.473300	-0.997139	9.612681	0.004842	0.001204	-0.039054	0.015034	-0.326446	-0.681439	0.836369	-0.017452	-0.098810	0.538905
44589	1.524424	-1.272210	9.460063	-0.070205	-0.004864	-0.062602	0.015425	-0.325755	-0.680519	0.837016	-0.018501	-0.099618	0.537716
44590	1.537970	-1.397970	9.271030	0.010241	-0.042454	-0.051603	0.015688	-0.325340	-0.680388	0.837485	-0.017730	-0.100315	0.536881
44591	1.716062	-1.494447	9.638517	0.040625	-0.051312	-0.056782	0.013062	-0.329072	-0.682223	0.838012	-0.016427	-0.100726	0.536023
44592	1.402964	-2.107408	11.328614	-0.056234	0.006114	-0.039725	0.012796	-0.329627	-0.681174	0.838423	-0.017314	-0.101317	0.535240
44593	2.611981	-2.224809	11.415375	0.068957	0.105428	0.001691	0.015687	-0.325201	-0.680387	0.838643	-0.017346	-0.098811	0.535363
44594	3.153597	-2.379197	8.717046	0.161512	0.131259	-0.004725	0.017312	-0.331595	-0.679425	0.838998	-0.015993	-0.094958	0.535546
44595	0.730457	-1.504842	8.445170	-0.243799	0.104767	0.000188	0.021539	-0.328565	-0.679197	0.839103	-0.021266	-0.095869	0.535035
44596	0.032662	-1.166306	8.825216	-0.415874	0.034760	0.034197	0.025059	-0.315536	-0.682796	0.838596	-0.028642	-0.099795	0.534769
44597	0.394915	-1.194919	9.831217	-0.289045	-0.035525	0.034730	0.023413	-0.304421	-0.685810	0.837971	-0.033275	-0.103455	0.534784
44598	1.103360	-1.420465	10.245521	-0.428850	-0.051680	0.066869	0.022182	-0.296641	-0.687946	0.836828	-0.040007	-0.108937	0.535024
44599	1.838608	-1.258178	10.130484	-0.548548	-0.034326	0.032390	0.019715	-0.280802	-0.691426	0.835916	-0.048949	-0.115338	0.534365
44600	1.967579	-1.447778	9.809934	-0.585834	-0.021928	-0.020777	0.018566	-0.263861	-0.694390	0.835449	-0.058416	-0.122056	0.532648
44601	1.912463	-1.717530	9.552541	-0.515578	-0.025103	-0.119001	0.018450	-0.241096	-0.698755	0.836007	-0.066469	-0.128113	0.529397
44602	1.654230	-2.028659	9.404580	-0.288052	-0.003814	-0.168356	0.017591	-0.229987	-0.699025	0.837370	-0.070771	-0.131526	0.525836
44603	1.576094	-2.143984	9.247703	0.010956	0.062856	-0.181793	0.019301	-0.226387	-0.700722	0.839460	-0.070738	-0.130635	0.522722
44604	1.545765	-2.335870	9.346704	0.231101	0.111902	-0.180043	0.022223	-0.228347	-0.698423	0.841933	-0.067515	-0.126672	0.520139
44605	1.719764	-2.317966	9.352619	0.306345	0.131151	-0.193573	0.025727	-0.238638	-0.697004	0.844672	-0.063181	-0.121569	0.517454
44606	1.401046	-2.308602	9.242514	0.325988	0.117254	-0.185449	0.031364	-0.250884	-0.695505	0.847244	-0.058393	-0.116525	0.514966
44607	1.303983	-2.377305	9.338700	0.287584	0.103305	-0.207796	0.036188	-0.260766	-0.693052	0.849941	-0.054059	-0.112093	0.511970
44608	1.204082	-2.151650	8.938375	0.209656	0.054356	-0.190833	0.037665	-0.264245	-0.692322	0.852212	-0.050582	-0.109307	0.509144
44609	1.410818	-2.291929	9.213779	0.107443	-0.001839	-0.168968	0.038753	-0.269247	-0.691863	0.854032	-0.048341	-0.108466	0.506485
44610	1.544764	-2.497371	10.017826	0.189426	0.016222	-0.113772	0.041290	-0.272593	-0.690885	0.855381	-0.044983	-0.106459	0.504942
44611	1.478298	-2.337977	10.058687	0.243011	0.039802	-0.085047	0.040673	-0.282029	-0.688607	0.856531	-0.041045	-0.103466	0.503949
44612	1.292377	-1.975425	9.372262	0.185741	0.039928	-0.062409	0.043089	-0.288706	-0.685822	0.857374	-0.038097	-0.101040	0.503239
44613	0.902322	-2.139550	8.979572	0.261606	-0.028173	-0.031169	0.044044	-0.293292	-0.685620	0.857815	-0.033295	-0.098980	0.503237
44614	0.845382	-2.336237	9.013854	0.205016	-0.054517	0.007952	0.042356	-0.300223	-0.684745	0.857750	-0.029207	-0.097925	0.503808
44615	0.886890	-2.632662	9.719110	0.190314	-0.050455	0.072977	0.040266	-0.306874	-0.683073	0.857013	-0.025683	-0.096890	0.505452
44616	1.100272	-2.513724	9.829196	0.223987	-0.028838	0.149039	0.038580	-0.315056	-0.680634	0.855550	-0.021804	-0.095121	0.508440
44617	1.201304	-2.239491	10.095859	0.246958	-0.005451	0.214518	0.036772	-0.324623	-0.679127	0.853439	-0.018096	-0.092672	0.512569
44618	1.278727	-1.861912	9.489052	0.096490	0.006725	0.270808	0.035190	-0.326836	-0.678337	0.850695	-0.016982	-0.091547	0.517347
44619	1.155155	-1.560011	8.791778	0.171771	-0.014920	0.258175	0.033367	-0.332933	-0.677845	0.848030	-0.014566	-0.090004	0.522047
44620	1.000437	-1.591697	9.047515	0.155615	-0.077898	0.243765	0.028877	-0.337212	-0.676769	0.845375	-0.011514	-0.089705	0.526461
44621	1.118381	-1.321878	9.487030	-0.096722	-0.076336	0.238417	0.024642	-0.338715	-0.677245	0.842684	-0.012981	-0.092020	0.530328
44622	1.686832	-0.867603	10.042549	-0.246976	-0.043380	0.221490	0.019710	-0.333691	-0.678695	0.840171	-0.017051	-0.095389	0.533594
44623	1.809175	-0.655761	10.411659	-0.117784	-0.017030	0.143220	0.018358	-0.328964	-0.679283	0.838556	-0.019273	-0.096948	0.535774
44624	1.733277	-0.458395	10.260761	-0.049509	0.018144	0.098091	0.017831	-0.329238	-0.680066	0.837517	-0.020448	-0.097214	0.537305
44625	1.873551	-0.087054	10.134033	-0.043803	0.042769	0.036576	0.017825	-0.327016	-0.681881	0.837186	-0.021775	-0.097014	0.537805
44626	1.511380	-0.409624	9.912331	0.083523	0.062329	-0.013485	0.019679	-0.326194	-0.682295	0.837483	-0.020980	-0.095155	0.537706
44627	1.402431	-0.771036	9.433229	0.099651	0.053715	-0.009904	0.020233	-0.330777	-0.681299	0.837733	-0.019880	-0.093239	0.537694
44628	1.269468	-1.124059	9.276496	0.061943	0.004746	0.006357	0.021035	-0.333143	-0.679235	0.837690	-0.018865	-0.092568	0.537913
44629	1.181092	-1.327620	9.342216	-0.020531	-0.025939	0.029420	0.019979	-0.333414	-0.680403	0.837320	-0.018993	-0.093261	0.538365
44630	1.248270	-1.394909	9.533139	-0.018877	-0.030426	0.052288	0.019173	-0.332577	-0.678807	0.836686	-0.019038	-0.094031	0.539215
44631	1.369165	-1.385131	9.892728	0.032988	-0.023521	0.050886	0.017717	-0.332291	-0.680357	0.836107	-0.018340	-0.094099	0.540125
44632	1.592156	-1.271270	9.940183	0.075989	0.002674	0.045963	0.015996	-0.333392	-0.679554	0.835635	-0.017144	-0.093293	0.541034
44633	1.592813	-1.175442	9.816298	-0.068854	0.021940	0.032663	0.018256	-0.334376	-0.679336	0.835300	-0.018587	-0.093721	0.541429
44634	1.730367	-0.845125	9.638650	-0.093833	0.020198	0.022812	0.018771	-0.331187	-0.679968	0.835047	-0.020374	-0.094468	0.541625
44635	1.720939	-0.811500	9.598259	0.015441	0.019421	-0.001938	0.017451	-0.331595	-0.681265	0.835115	-0.020270	-0.094051	0.541596
44636	1.490111	-1.002787	9.381740	-0.031860	0.013455	-0.025180	0.018766	-0.330354	-0.679960	0.835383	-0.020857	-0.094259	0.541124
44637	1.413036	-1.316850	9.523001	-0.088355	0.008140	-0.004507	0.019025	-0.328133	-0.681779	0.835414	-0.022345	-0.095159	0.540860
44638	1.504712	-1.336134	9.743107	-0.057115	0.027287	0.011615	0.019281	-0.326191	-0.682420	0.835294	-0.023573	-0.095393	0.540951
44639	1.408236	-1.327435	9.981982	-0.023973	0.023810	-0.003992	0.019406	-0.325082	-0.681886	0.835377	-0.024147	-0.095339	0.540808
44640	1.364792	-1.322454	9.927135	-0.029222	0.036132	-0.025118	0.021524	-0.324539	-0.681650	0.835684	-0.024935	-0.095142	0.540331
44641	1.259225	-1.549146	9.463974	-0.081910	0.023160	-0.039652	0.021779	-0.322041	-0.682680	0.836120	-0.026404	-0.095741	0.539481
44642	1.380853	-1.757461	9.297094	-0.122189	0.004775	-0.038325	0.022819	-0.317605	-0.683964	0.836456	-0.028383	-0.097078	0.538620
44643	1.378073	-1.818980	9.623281	-0.141980	-0.026809	-0.033316	0.023474	-0.316081	-0.684090	0.836682	-0.030345	-0.099170	0.537781
44644	1.236731	-1.668034	9.856970	-0.172392	0.004667	-0.031593	0.023184	-0.310527	-0.686130	0.836902	-0.033174	-0.101043	0.536922
44645	1.360399	-1.596825	9.861528	-0.179467	0.023905	-0.043934	0.024753	-0.305816	-0.687289	0.837300	-0.036291	-0.102690	0.535786
44646	1.179485	-1.566751	9.796138	-0.159633	0.022301	-0.075455	0.024992	-0.299292	-0.690509	0.838017	-0.039005	-0.104160	0.534188
44647	1.111004	-1.682203	9.622352	-0.145266	0.046863	-0.075261	0.025628	-0.294993	-0.689951	0.838803	-0.041732	-0.105064	0.532568
44648	1.225557	-1.873030	9.650414	-0.149811	0.041547	-0.063051	0.028127	-0.290981	-0.690343	0.839416	-0.044513	-0.106094	0.531172
44649	1.138198	-1.932474	9.652888	-0.088130	0.032818	-0.053807	0.029431	-0.287241	-0.689932	0.839979	-0.046187	-0.106600	0.530037
44650	1.133530	-1.904131	9.470592	-0.086313	0.032860	-0.054664	0.030744	-0.284055	-0.691232	0.840533	-0.047827	-0.107093	0.528912
44651	1.264330	-1.845314	9.374001	-0.066670	0.043311	-0.039528	0.031006	-0.283085	-0.692014	0.840981	-0.049285	-0.107179	0.528049
44652	1.394860	-1.829306	9.435548	0.008411	0.041496	-0.024926	0.033919	-0.282129	-0.691787	0.841325	-0.049486	-0.106496	0.527619
44653	1.476128	-1.952059	9.616098	0.044173	0.013464	-0.032751	0.033387	-0.281710	-0.692168	0.841745	-0.048768	-0.105917	0.527133
44654	1.374142	-2.030646	9.613671	0.060222	-0.005764	-0.026521	0.033532	-0.284487	-0.691279	0.842051	-0.047595	-0.105484	0.526838
44655	1.446747	-2.002864	9.445122	0.019078	0.004727	-0.021508	0.033268	-0.284485	-0.691538	0.842307	-0.047231	-0.105318	0.526494
44656	1.270174	-2.044655	9.487024	0.015598	0.011819	-0.042612	0.033270	-0.285041	-0.691150	0.842775	-0.046960	-0.105074	0.525818
44657	1.142359	-2.015304	9.320222	0.026353	0.003149	-0.044280	0.032745	-0.285870	-0.691544	0.843271	-0.046421	-0.104881	0.525108
44658	1.113511	-2.000337	9.421588	0.047761	-0.000384	-0.033553	0.034192	-0.284630	-0.689847	0.843651	-0.045500	-0.104496	0.524656
44659	1.113748	-1.971107	9.542095	0.071057	-0.000380	-0.043954	0.033681	-0.287680	-0.690657	0.844174	-0.044185	-0.103886	0.524047
44660	1.153120	-1.870227	9.595792	0.029945	0.018847	-0.049463	0.036202	-0.287972	-0.690305	0.844742	-0.043733	-0.103377	0.523270
44661	1.182842	-1.764769	9.548678	0.019276	0.032864	-0.058288	0.036076	-0.289915	-0.689009	0.845435	-0.043616	-0.102756	0.522282
44662	1.224194	-1.721884	9.519974	0.021129	0.029391	-0.072389	0.036611	-0.289223	-0.691373	0.846249	-0.043375	-0.102181	0.521096
44663	1.449275	-1.651527	9.504419	-0.000294	0.027597	-0.083179	0.038469	-0.289788	-0.690620	0.847171	-0.043474	-0.101877	0.519647
44664	1.391460	-1.636216	9.644495	0.013993	0.001350	-0.088439	0.038201	-0.289787	-0.689959	0.848081	-0.043029	-0.101865	0.518199
44665	1.169534	-1.600981	9.589132	0.053406	0.011948	-0.093325	0.039276	-0.292014	-0.690129	0.849118	-0.042023	-0.101275	0.516698
44666	1.164975	-1.562517	9.570386	0.101735	0.032956	-0.089363	0.041406	-0.293969	-0.688868	0.850168	-0.040413	-0.099818	0.515381
44667	1.160720	-1.480833	9.528100	0.119558	0.027683	-0.073372	0.042087	-0.297582	-0.688127	0.851075	-0.038480	-0.098251	0.514332
44668	1.489515	-1.432481	9.660413	0.186585	0.036287	-0.057083	0.043434	-0.301198	-0.687921	0.851843	-0.035523	-0.095838	0.513729
44669	1.663726	-1.387833	9.760368	0.237483	0.011699	-0.044510	0.044251	-0.305923	-0.686143	0.852485	-0.031447	-0.093319	0.513393
44670	1.381417	-1.356700	9.782390	0.271503	0.004802	-0.051246	0.044035	-0.315638	-0.684399	0.853141	-0.026728	-0.090561	0.513064
44671	1.179186	-1.259938	9.446359	0.205342	0.018905	-0.048065	0.045410	-0.325363	-0.682154	0.853775	-0.023260	-0.088246	0.512581
44672	1.253867	-1.284599	9.438221	0.124818	0.039850	-0.042435	0.045947	-0.327866	-0.679824	0.854287	-0.021417	-0.086385	0.512126
44673	1.370002	-1.260763	9.663418	0.122951	0.017007	-0.038160	0.047303	-0.332731	-0.680025	0.854761	-0.019354	-0.084946	0.511657
44674	1.401975	-1.181473	9.716930	0.125567	-0.012776	-0.032957	0.046782	-0.335505	-0.678469	0.855074	-0.016976	-0.083972	0.511379
44675	1.295743	-1.178266	9.708270	0.099611	-0.021499	-0.033145	0.047725	-0.338286	-0.677724	0.855413	-0.014924	-0.083432	0.510965
44676	1.172513	-1.187048	9.668373	0.083477	-0.023225	-0.026183	0.046282	-0.342165	-0.676165	0.855617	-0.013170	-0.083063	0.510732
44677	1.240603	-1.120281	9.651729	0.108457	-0.025898	-0.010156	0.045905	-0.345216	-0.676978	0.855707	-0.010970	-0.082499	0.510723
44678	1.371656	-1.029843	9.670866	0.083343	-0.015488	0.006420	0.044585	-0.348126	-0.674230	0.855585	-0.009351	-0.081990	0.511042
44679	1.449159	-0.996877	9.636928	0.029660	-0.004154	0.010459	0.044315	-0.348125	-0.672913	0.855480	-0.008751	-0.081861	0.511249
44680	1.434575	-1.011107	9.665731	0.015342	0.002837	0.012144	0.044056	-0.348539	-0.673963	0.855315	-0.008493	-0.081732	0.511551
44681	1.391053	-1.020241	9.714071	0.042072	-0.004203	0.033471	0.041945	-0.350610	-0.673952	0.854975	-0.007716	-0.081479	0.512171
44682	1.367126	-0.991027	9.767489	0.086806	-0.012938	0.030253	0.043016	-0.352420	-0.673592	0.854609	-0.006104	-0.080885	0.512897
44683	1.391600	-0.943324	9.698127	0.094012	-0.007663	0.023279	0.041700	-0.355467	-0.671765	0.854370	-0.004388	-0.080163	0.513426
44684	1.425402	-0.943640	9.681007	0.026078	-0.021645	0.005100	0.041436	-0.356021	-0.671241	0.854236	-0.003683	-0.080343	0.513627
44685	1.441881	-1.001623	9.639339	-0.049061	0.011574	0.011706	0.041174	-0.356158	-0.671764	0.854132	-0.004591	-0.080771	0.513725
44686	1.454017	-0.992178	9.612906	-0.058081	0.002790	0.025706	0.041046	-0.355879	-0.673597	0.853814	-0.005608	-0.081396	0.514145
44687	1.362109	-1.015233	9.704764	-0.000779	0.008960	0.016474	0.041177	-0.355324	-0.674118	0.853661	-0.005676	-0.081377	0.514402
44688	1.352911	-0.950260	9.691171	-0.021415	0.008054	0.029554	0.040770	-0.354490	-0.673054	0.853324	-0.006128	-0.081535	0.514930
44689	1.324153	-0.918838	9.667745	-0.031232	0.015070	0.026880	0.042099	-0.353941	-0.674644	0.853069	-0.006796	-0.081724	0.515314
44690	1.280838	-0.899109	9.716415	0.000943	-0.009417	0.026161	0.041171	-0.354214	-0.674238	0.852741	-0.006682	-0.081950	0.515822
44691	1.237519	-0.875039	9.611313	-0.047288	-0.002364	0.012638	0.040770	-0.353656	-0.674227	0.852602	-0.007421	-0.082598	0.515939
44692	1.299725	-0.957192	9.648287	-0.100966	-0.009392	0.007779	0.039961	-0.351709	-0.673670	0.852431	-0.009012	-0.083877	0.515988
44693	1.345591	-0.962112	9.729552	-0.083053	-0.002408	0.003512	0.039547	-0.347403	-0.676246	0.852377	-0.010345	-0.084895	0.515887
44694	1.410758	-0.967381	9.745754	-0.047277	0.008066	0.009077	0.040071	-0.346017	-0.676634	0.852238	-0.011204	-0.085322	0.516027
44695	1.395942	-1.010775	9.675682	-0.047276	0.002836	0.009055	0.039260	-0.343793	-0.675943	0.852141	-0.011985	-0.085881	0.516078
44696	1.463397	-1.035166	9.737310	-0.027586	0.011561	0.008323	0.037926	-0.341842	-0.677085	0.852007	-0.012542	-0.086046	0.516258
44697	1.507149	-0.992490	9.646091	0.033316	0.006361	-0.003591	0.038985	-0.341848	-0.676576	0.852066	-0.011954	-0.085722	0.516229
44698	1.343052	-0.978974	9.714960	0.067345	0.011669	-0.010323	0.039531	-0.344905	-0.675827	0.852151	-0.010863	-0.084909	0.516246
44699	1.323369	-1.027185	9.630454	0.075402	0.004698	-0.011173	0.039790	-0.344629	-0.674516	0.852293	-0.009527	-0.084177	0.516160
44700	1.304288	-0.991219	9.544508	0.053020	0.015195	-0.002471	0.040076	-0.347962	-0.674816	0.852288	-0.008728	-0.083450	0.516300
44701	1.435230	-0.919692	9.671584	0.029717	0.034345	0.008856	0.040499	-0.351850	-0.675649	0.852261	-0.008507	-0.082682	0.516471
44702	1.488457	-0.905676	9.671286	0.065536	0.039600	0.003836	0.040367	-0.353516	-0.673169	0.852207	-0.007754	-0.081408	0.516774
44703	1.527183	-0.896093	9.757586	0.086991	0.051813	0.009312	0.041692	-0.352690	-0.673969	0.852210	-0.006727	-0.079758	0.517041
44704	1.372752	-0.878172	9.718266	0.119159	0.040483	0.016606	0.043028	-0.354641	-0.673352	0.852066	-0.005096	-0.077912	0.517579
44705	1.327326	-0.813011	9.673741	0.144263	0.041409	0.007127	0.044241	-0.359646	-0.670795	0.852070	-0.002978	-0.075846	0.517895
44706	1.277072	-0.749989	9.703741	0.162129	0.043156	0.013459	0.043748	-0.366444	-0.670330	0.851918	-0.000634	-0.073508	0.518490
44707	1.267507	-0.735599	9.665534	0.114798	0.027459	-0.009846	0.045494	-0.371313	-0.668305	0.852063	0.001152	-0.071983	0.518466
44708	1.223961	-0.749426	9.752275	0.054841	0.032684	-0.008494	0.046828	-0.373959	-0.665989	0.852122	0.001807	-0.070935	0.518510
44709	1.233669	-0.740116	9.675387	0.029876	0.043224	-0.022735	0.046033	-0.374371	-0.665718	0.852421	0.001995	-0.070019	0.518143
44710	1.267474	-0.742588	9.739961	0.017349	0.036206	-0.026389	0.049223	-0.375221	-0.666038	0.852674	0.002000	-0.069299	0.517823
44711	1.202690	-0.688743	9.878137	0.119293	0.035327	-0.017691	0.048826	-0.377025	-0.663425	0.852902	0.003784	-0.067592	0.517663
44712	1.167020	-0.609306	9.807254	0.160469	0.009135	-0.027150	0.051103	-0.380784	-0.663366	0.853125	0.006508	-0.065849	0.517493
44713	1.205489	-0.629189	9.696134	0.050480	0.025756	-0.033192	0.050722	-0.384253	-0.662607	0.853499	0.007233	-0.065014	0.516973
44714	1.123071	-0.671944	9.662704	-0.036338	0.024000	-0.026765	0.053111	-0.384405	-0.662645	0.853745	0.006445	-0.065052	0.516572
44715	1.137843	-0.633470	9.696669	-0.052433	0.027488	-0.028629	0.052047	-0.383288	-0.663667	0.854086	0.005380	-0.065250	0.515996
44716	1.167257	-0.575677	9.793218	-0.002383	0.007337	-0.024812	0.053101	-0.381905	-0.663932	0.854288	0.005342	-0.065223	0.515665
44717	1.182182	-0.513386	9.750543	-0.016737	-0.009300	-0.019680	0.053894	-0.381355	-0.663939	0.854484	0.005254	-0.065680	0.515283
44718	1.133682	-0.544056	9.822712	-0.013154	0.004698	-0.018716	0.053618	-0.379827	-0.663394	0.854628	0.005050	-0.065810	0.515028
44719	1.148387	-0.512989	9.794101	-0.004182	0.004712	-0.023054	0.054146	-0.379413	-0.663136	0.854876	0.005037	-0.065892	0.514606
44720	1.192076	-0.479861	9.726808	0.097748	0.008198	-0.004680	0.053887	-0.380800	-0.662752	0.854866	0.006675	-0.064822	0.514741
44721	1.220789	-0.514033	9.637239	0.054825	0.011702	-0.006756	0.053640	-0.384130	-0.662650	0.854947	0.007581	-0.064178	0.514675
44722	1.307599	-0.533728	9.710772	-0.057010	0.027378	-0.005783	0.054964	-0.383582	-0.662665	0.854979	0.006377	-0.064373	0.514613
44723	1.225345	-0.556918	9.783319	-0.029334	0.013378	0.001435	0.054957	-0.381777	-0.663565	0.854989	0.005819	-0.064572	0.514578
44724	1.143445	-0.527500	9.755522	0.001095	0.016915	0.001701	0.054956	-0.382194	-0.662519	0.854933	0.005706	-0.064349	0.514701
44725	1.133564	-0.556479	9.692783	-0.004240	0.006452	-0.007189	0.055621	-0.381780	-0.663969	0.855019	0.005657	-0.064404	0.514550
44726	1.104326	-0.594560	9.750281	-0.124112	0.002935	-0.015125	0.054809	-0.379556	-0.662885	0.855122	0.003570	-0.065707	0.514233
44727	1.176679	-0.604983	9.672626	-0.142035	0.016021	-0.002894	0.055184	-0.374005	-0.665460	0.855184	0.001057	-0.067015	0.513973
44728	1.186340	-0.609428	9.816699	-0.039973	0.012560	-0.021555	0.056500	-0.371930	-0.665854	0.855370	0.000317	-0.067288	0.513628
44729	1.200692	-0.624370	9.686617	0.026163	0.018675	0.000092	0.055966	-0.372205	-0.664404	0.855398	0.000653	-0.066821	0.513643
44730	1.152248	-0.649965	9.845369	0.003807	0.006426	-0.010683	0.057297	-0.373045	-0.664433	0.855456	0.000711	-0.066750	0.513556
44731	1.200774	-0.614587	9.739605	0.008286	0.018672	-0.005324	0.057310	-0.373321	-0.667586	0.855539	0.000750	-0.066466	0.513453
44732	1.128176	-0.633497	9.663103	0.095139	-0.007470	-0.025033	0.058110	-0.375270	-0.665518	0.855727	0.002532	-0.065694	0.513233
44733	1.152462	-0.614430	9.667919	-0.072187	-0.011027	-0.023625	0.057052	-0.375680	-0.665768	0.855962	0.001521	-0.066742	0.512711
44734	1.147000	-0.705527	9.753444	-0.099053	-0.007557	-0.020303	0.057303	-0.373322	-0.665617	0.856087	-0.000023	-0.067964	0.512343
44735	1.173908	-0.657608	9.760973	-0.056173	-0.009340	-0.005897	0.056498	-0.371791	-0.665590	0.856138	-0.000803	-0.068818	0.512143
44736	1.195759	-0.643163	9.821037	0.013628	0.006408	-0.005336	0.056356	-0.369847	-0.665962	0.856143	-0.000583	-0.068647	0.512158
44737	1.183326	-0.689157	9.693233	0.051183	0.002933	0.001972	0.056763	-0.370681	-0.667158	0.856131	0.000340	-0.068190	0.512240
44738	1.146735	-0.739495	9.656918	-0.043654	0.001178	0.001276	0.057419	-0.370130	-0.665981	0.856064	-0.000377	-0.068695	0.512284
44739	1.146964	-0.710352	9.748582	-0.034764	0.015127	0.015494	0.056749	-0.368461	-0.666873	0.855930	-0.001074	-0.068908	0.512479
44740	1.166509	-0.681391	9.830464	0.007316	0.004641	0.004305	0.056483	-0.368181	-0.667260	0.855831	-0.000957	-0.068832	0.512654
44741	1.180924	-0.691184	9.810999	0.069070	-0.012822	-0.004125	0.054887	-0.368451	-0.665663	0.855860	0.000438	-0.068458	0.512656
44742	1.147032	-0.700746	9.743885	0.064669	-0.009268	-0.017352	0.055706	-0.371508	-0.667019	0.855968	0.001708	-0.068031	0.512531
44743	1.173221	-0.749412	9.627733	-0.021224	-0.026767	-0.019819	0.055570	-0.371925	-0.665577	0.856139	0.001716	-0.068820	0.512140
44744	1.218897	-0.778590	9.641424	-0.056114	-0.016296	-0.018293	0.055038	-0.371366	-0.666088	0.856241	0.000993	-0.069751	0.511844
44745	1.253012	-0.737759	9.708897	-0.047167	-0.016315	-0.019994	0.055018	-0.368035	-0.665792	0.856427	0.000446	-0.070631	0.511414
44746	1.258064	-0.706551	9.702002	-0.048988	-0.011087	-0.011172	0.055296	-0.368590	-0.668427	0.856474	-0.000220	-0.071400	0.511229
44747	1.257989	-0.718437	9.747531	-0.023930	-0.002340	-0.010961	0.055025	-0.367756	-0.668152	0.856585	-0.000523	-0.071804	0.510985
44748	1.248573	-0.682474	9.685535	0.001130	-0.002318	-0.010766	0.054353	-0.366782	-0.667476	0.856636	-0.000420	-0.071910	0.510885
44749	1.219412	-0.708646	9.704714	0.004602	-0.014608	0.008603	0.053820	-0.365390	-0.669029	0.856530	-0.000136	-0.072232	0.511017
44750	1.156665	-0.703330	9.710123	-0.018602	-0.005822	-0.002088	0.054607	-0.364423	-0.667982	0.856496	-0.000348	-0.072600	0.511022
44751	1.192762	-0.720494	9.695194	0.017284	0.006471	-0.019420	0.052759	-0.365662	-0.668753	0.856707	-0.000024	-0.072426	0.510693
44752	1.258000	-0.716106	9.723523	0.010033	0.004649	-0.000113	0.053688	-0.365945	-0.668245	0.856648	0.000147	-0.072322	0.510808
44753	1.228728	-0.756812	9.708887	0.040440	-0.005831	0.000072	0.053821	-0.366223	-0.667856	0.856641	0.000964	-0.072122	0.510846
44754	1.243378	-0.735190	9.737850	0.033310	0.011660	-0.001680	0.054892	-0.368589	-0.666846	0.856619	0.001462	-0.071660	0.510947
44755	1.219402	-0.708764	9.666257	0.013592	-0.000587	0.004314	0.053827	-0.367750	-0.667084	0.856577	0.001757	-0.071644	0.511019
44756	1.221814	-0.711012	9.723894	-0.029431	-0.002396	0.018972	0.054091	-0.367752	-0.666825	0.856320	0.001296	-0.072064	0.511391
44757	1.277312	-0.718530	9.766591	0.022486	-0.000644	0.013169	0.053025	-0.366358	-0.667583	0.856187	0.001729	-0.071958	0.511628
44758	1.204617	-0.753983	9.786038	0.022482	0.001997	0.014074	0.051844	-0.368433	-0.667979	0.855982	0.002119	-0.071772	0.511995
44759	1.214508	-0.718296	9.683014	-0.031122	0.008155	0.001376	0.053296	-0.367609	-0.667206	0.855984	0.001557	-0.072062	0.511953
44760	1.229064	-0.708810	9.675787	-0.045504	-0.000630	0.013573	0.052495	-0.366216	-0.667967	0.855790	0.000810	-0.072617	0.512201
44761	1.173120	-0.768198	9.776532	-0.058021	-0.007620	0.006410	0.051951	-0.364548	-0.667023	0.855716	-0.000063	-0.073450	0.512206
44762	1.238082	-0.797924	9.660264	-0.128698	-0.014632	0.005846	0.051672	-0.361492	-0.668170	0.855571	-0.002078	-0.075096	0.512206
44763	1.310398	-0.817571	9.712291	-0.102760	0.002830	0.011359	0.051001	-0.359684	-0.669061	0.855455	-0.003833	-0.076210	0.512224
44764	1.305698	-0.802786	9.815850	-0.010644	0.001070	0.017313	0.049933	-0.358151	-0.669423	0.855217	-0.004006	-0.076378	0.512596
44765	1.281416	-0.817418	9.688508	0.024288	-0.005870	0.010500	0.050994	-0.358157	-0.669308	0.855105	-0.003493	-0.076339	0.512792
44766	1.295594	-0.860826	9.687886	-0.018677	0.004599	0.017261	0.050189	-0.356765	-0.669019	0.854886	-0.003842	-0.076529	0.513127
44767	1.276394	-0.846067	9.745905	0.011821	0.020382	0.003449	0.051249	-0.356215	-0.669818	0.854885	-0.003802	-0.076170	0.513182
44768	1.218570	-0.826489	9.708174	0.011762	0.008133	0.014001	0.050722	-0.357462	-0.668772	0.854702	-0.003661	-0.075987	0.513514
44769	1.189594	-0.826248	9.713233	-0.002573	0.002880	0.016529	0.051788	-0.357467	-0.670101	0.854539	-0.003709	-0.076070	0.513772
44770	1.170349	-0.816432	9.727933	0.000963	0.004611	0.026262	0.050988	-0.356907	-0.669820	0.854225	-0.003735	-0.076058	0.514296
44771	1.156055	-0.787602	9.680318	0.001056	-0.002326	0.005101	0.049934	-0.358567	-0.669033	0.854172	-0.003654	-0.076188	0.514365
44772	1.160475	-0.845322	9.694037	0.009977	-0.007585	0.008658	0.049670	-0.358288	-0.670077	0.854001	-0.003371	-0.076292	0.514636
44773	1.199228	-0.831016	9.751551	0.018856	-0.005889	0.022817	0.049271	-0.358703	-0.669025	0.853762	-0.002980	-0.076293	0.515036
44774	1.237997	-0.812135	9.732205	-0.002614	0.006339	0.026222	0.048336	-0.357031	-0.670044	0.853435	-0.003083	-0.076289	0.515577
44775	1.269221	-0.834175	9.683613	0.014450	-0.005865	0.009548	0.048607	-0.358421	-0.669274	0.853332	-0.002747	-0.076335	0.515742
44776	1.257147	-0.834088	9.681315	0.043018	-0.002389	0.024752	0.047566	-0.361608	-0.669815	0.852997	-0.001977	-0.076009	0.516348
