# Supplementary material for: Identification of Haptic Based Guiding Using Hard Reins
Source: PLoS One. 2015 Jul 22;10(7):e0132020. doi: 10.1371/journal.pone.0132020 (PMC4511788; doi:10.1371/journal.pone.0132020)
Supplement: S9 File — (ZIP) [file pone.0132020.s009.zip › Exp2_MotionData2/Subject10/path2/T9/gc9.txt]

// Start Time: 0
// Sample rate: 25.0Hz
// Scenario: 4.9
// Firmware Version: 2.6.1
Counter	Acc_X	Acc_Y	Acc_Z	Gyr_X	Gyr_Y	Gyr_Z	Mag_X	Mag_Y	Mag_Z	Quat_w	Quat_x	Quat_y	Quat_z
44148	9.376463	1.351061	-2.746802	-0.071510	0.105254	-0.010214	-0.572806	0.025373	0.465141	-0.023025	0.782086	0.162108	0.601276
44149	9.345448	1.492203	-2.766462	-0.076052	0.094457	-0.076255	-0.576188	0.022925	0.463318	-0.021219	0.780849	0.162218	0.602918
44150	9.336696	1.363888	-2.597882	-0.119860	0.082730	-0.140570	-0.576154	0.018471	0.460201	-0.017907	0.779500	0.162816	0.604607
44151	9.336297	1.379220	-2.655740	-0.200773	0.060950	-0.188407	-0.577226	0.013076	0.459021	-0.012708	0.778323	0.163165	0.606160
44152	9.252574	1.608007	-2.672858	-0.323624	0.021696	-0.296839	-0.578498	0.001607	0.458456	-0.004131	0.777203	0.163736	0.607560
44153	9.308713	3.163835	-2.618918	-0.223889	0.081849	-0.120292	-0.578510	-0.008992	0.457366	0.000568	0.775930	0.162767	0.609458
44154	9.315230	2.863267	-2.273280	0.075693	0.050265	0.071162	-0.578811	-0.008085	0.456574	-0.001621	0.775608	0.162463	0.609947
44155	9.250429	1.989411	-2.179932	0.170477	0.044144	0.122584	-0.580839	-0.004071	0.457555	-0.005852	0.775551	0.162548	0.609971
44156	9.262886	1.700125	-2.315140	0.037415	-0.016250	0.076492	-0.580003	-0.003467	0.456734	-0.007299	0.776052	0.161699	0.609543
44157	9.377047	1.882431	-2.586348	0.042048	-0.034671	0.046297	-0.579777	0.000855	0.456577	-0.008357	0.776711	0.161403	0.608769
44158	9.337129	1.650939	-2.663662	0.038110	-0.013361	-0.002426	-0.580383	0.004684	0.457958	-0.008871	0.776917	0.161799	0.608394
44159	9.388936	1.655793	-2.510972	0.000295	0.004081	-0.015356	-0.578671	0.002991	0.456700	-0.008666	0.776911	0.161937	0.608368
44160	9.362692	1.833571	-2.552312	-0.017086	-0.045218	0.025084	-0.578658	0.002648	0.457814	-0.008547	0.777604	0.161230	0.607670
44161	9.301418	2.016968	-2.452202	0.055282	-0.018170	0.061906	-0.578936	0.003287	0.459559	-0.010058	0.778103	0.160842	0.607111
44162	9.260968	1.659577	-2.544811	0.014646	-0.103181	0.053632	-0.576963	0.005046	0.461211	-0.010594	0.779583	0.160090	0.605400
44163	9.223441	1.720786	-2.748331	0.010830	-0.043528	0.041597	-0.575432	0.007708	0.462214	-0.011088	0.780330	0.159479	0.604589
44164	9.302282	1.709217	-2.831069	-0.015065	-0.035584	0.064486	-0.574872	0.009338	0.464013	-0.011510	0.781027	0.158186	0.604021
44165	9.221009	1.730599	-2.755423	0.048607	-0.037048	0.085705	-0.573775	0.011659	0.463297	-0.013148	0.781826	0.157340	0.603175
44166	9.281040	1.672007	-2.758050	0.038087	-0.013940	0.100332	-0.573651	0.013625	0.464270	-0.014897	0.782357	0.156118	0.602763
44167	9.317304	1.620325	-2.721094	0.073741	0.008042	0.131564	-0.574416	0.017956	0.464266	-0.017623	0.782738	0.154843	0.602523
44168	9.347136	1.469736	-2.539609	0.195386	0.015890	0.163892	-0.573346	0.023099	0.464720	-0.022692	0.783035	0.154506	0.602054
44169	9.264224	2.185592	-2.348258	0.276006	-0.014029	0.244951	-0.572899	0.032967	0.465902	-0.029864	0.783899	0.153904	0.600770
44170	9.509238	1.405801	-2.739333	0.342374	0.018399	0.255034	-0.573074	0.045164	0.463831	-0.038340	0.784290	0.153890	0.599781
44171	9.523057	1.260474	-2.760122	0.170763	-0.016249	0.133612	-0.574071	0.056947	0.464580	-0.042517	0.784842	0.153762	0.598809
44172	9.478828	0.854953	-2.698307	0.168925	-0.034216	0.063826	-0.573147	0.061582	0.463727	-0.045825	0.785358	0.154711	0.597644
44173	9.459404	1.045592	-2.797791	0.080975	-0.072616	0.063740	-0.571936	0.066593	0.463888	-0.047593	0.786430	0.154642	0.596111
44174	9.071966	0.719901	-2.901372	0.118624	-0.078766	0.102218	-0.569139	0.071018	0.466692	-0.050425	0.787627	0.154416	0.594353
44175	9.236842	0.975506	-2.879300	-0.010560	-0.079867	0.096542	-0.566458	0.073565	0.469663	-0.051130	0.788971	0.152740	0.592943
44176	9.356123	1.113349	-3.093017	-0.052858	-0.039113	0.188195	-0.564051	0.073672	0.469647	-0.052393	0.790118	0.149069	0.592239
44177	9.347299	1.092479	-2.979291	-0.038210	-0.052167	0.190077	-0.563927	0.076962	0.472973	-0.053844	0.791426	0.145564	0.591233
44178	9.221319	0.896983	-2.983101	-0.011669	-0.027943	0.152409	-0.562393	0.080142	0.475144	-0.055367	0.792269	0.142931	0.590606
44179	9.336590	0.855393	-3.016670	-0.054951	-0.015804	0.105527	-0.561705	0.082113	0.475828	-0.055653	0.792907	0.140527	0.590300
44180	9.460299	0.777490	-2.879286	-0.022048	-0.020440	0.104699	-0.563141	0.082778	0.474465	-0.056471	0.793525	0.138519	0.589866
44181	9.351955	0.712239	-2.839426	0.058278	-0.043217	0.065403	-0.561200	0.086855	0.475837	-0.058006	0.794236	0.138115	0.588854
44182	9.300002	0.793007	-3.047111	-0.046429	-0.012119	0.011925	-0.560763	0.086376	0.476654	-0.057365	0.794524	0.137286	0.588722
44183	9.372461	0.714153	-2.992361	0.040268	0.010154	0.035920	-0.559784	0.087502	0.476857	-0.058411	0.794544	0.137078	0.588640
44184	9.297486	0.654184	-3.002026	0.020188	-0.024654	-0.028320	-0.560496	0.088599	0.478209	-0.058320	0.794793	0.137687	0.588172
44185	9.264850	0.913477	-2.970128	0.048095	0.000053	-0.011752	-0.559240	0.089489	0.477260	-0.058895	0.794791	0.138344	0.587962
44186	9.394266	0.689403	-2.966767	0.093299	-0.015430	-0.031834	-0.560362	0.088106	0.476475	-0.059949	0.794833	0.139854	0.587441
44187	9.331511	0.670513	-2.971790	0.078741	-0.032243	-0.027265	-0.560368	0.089472	0.477979	-0.060740	0.795127	0.141154	0.586651
44188	9.312004	0.583245	-2.964382	0.062613	-0.018124	-0.016327	-0.558288	0.092632	0.477448	-0.061485	0.795276	0.142066	0.586151
44189	9.326921	0.699415	-2.954521	0.054316	-0.041859	-0.050233	-0.559689	0.091765	0.477975	-0.061596	0.795641	0.143454	0.585305
44190	9.350521	0.709870	-3.022971	0.068456	-0.026364	-0.001593	-0.557441	0.093964	0.479368	-0.062580	0.795920	0.144206	0.584636
44191	9.397517	0.692113	-3.169778	0.031449	-0.012307	-0.019119	-0.557455	0.094580	0.478555	-0.062776	0.796055	0.144794	0.584286
44192	9.215368	0.759971	-3.070732	0.064761	-0.028161	-0.002538	-0.556325	0.096044	0.480622	-0.063685	0.796355	0.145520	0.583599
44193	9.325494	0.721425	-3.147569	0.030778	-0.018445	-0.009028	-0.555907	0.096612	0.480654	-0.063967	0.796591	0.145950	0.583138
44194	9.307454	0.753541	-3.001751	0.063071	-0.029392	0.002987	-0.555644	0.098453	0.481192	-0.064910	0.796921	0.146570	0.582427
44195	9.330543	0.633183	-3.080697	0.086433	-0.018463	0.019514	-0.556642	0.098905	0.481089	-0.066412	0.797165	0.147192	0.581766
44196	9.292511	0.595953	-2.997388	0.075972	-0.002737	0.002940	-0.555551	0.101398	0.479816	-0.067638	0.797164	0.147927	0.581440
44197	9.301424	0.626424	-3.103808	0.068598	-0.024798	0.002965	-0.554725	0.104316	0.481693	-0.068647	0.797451	0.148611	0.580754
44198	9.392164	0.644300	-3.218201	0.046363	-0.003687	-0.009939	-0.554323	0.105910	0.481364	-0.069252	0.797460	0.149212	0.580516
44199	9.439446	0.190533	-3.764014	-0.031614	0.045685	-0.061637	-0.555872	0.105345	0.481627	-0.068132	0.796881	0.149658	0.581328
44200	9.238997	-0.079773	-3.395945	-0.087754	-0.021340	-0.171826	-0.553551	0.101005	0.481332	-0.064660	0.796789	0.151298	0.581426
44201	9.031905	-0.020021	-3.402304	-0.210646	0.030486	-0.326338	-0.554696	0.090818	0.480988	-0.057605	0.795799	0.153870	0.582846
44202	9.082344	1.142256	-3.295158	-0.359931	0.021848	-0.359440	-0.556794	0.077230	0.479872	-0.047738	0.794872	0.155254	0.584633
44203	9.162013	1.759871	-2.917284	-0.245427	0.071916	-0.216022	-0.558664	0.067814	0.478732	-0.041505	0.793678	0.155635	0.586626
44204	9.332967	2.342511	-2.871567	-0.044899	0.039870	0.004776	-0.559592	0.063072	0.478869	-0.040955	0.793322	0.154884	0.587344
44205	9.428973	0.685027	-2.840069	0.061073	0.079775	-0.083423	-0.562732	0.063388	0.476366	-0.041144	0.792167	0.156761	0.588392
44206	9.145431	0.966801	-2.545006	-0.118531	-0.039449	-0.114787	-0.564045	0.056422	0.477928	-0.037780	0.792424	0.157107	0.588179
44207	9.287362	1.185053	-2.978862	-0.169651	0.007034	-0.149775	-0.563681	0.050088	0.477811	-0.033315	0.792076	0.157371	0.588846
44208	9.314300	1.349967	-2.993287	-0.129613	-0.029684	-0.153275	-0.562325	0.044407	0.478718	-0.029352	0.792082	0.158184	0.588832
44209	9.364015	1.595750	-2.901753	-0.058429	-0.013342	-0.090712	-0.562559	0.040666	0.478769	-0.027274	0.792066	0.158837	0.588778
44210	9.045788	1.605567	-2.923605	-0.044651	0.012564	-0.125664	-0.561927	0.036813	0.480791	-0.025115	0.791599	0.160185	0.589136
44211	9.334746	1.386812	-2.858540	-0.059935	-0.026772	-0.112756	-0.562008	0.031676	0.479902	-0.022707	0.791658	0.161174	0.588884
44212	9.209467	1.519361	-2.910964	-0.024237	-0.075554	-0.037374	-0.560275	0.030390	0.482075	-0.021629	0.792495	0.161406	0.587734
44213	9.126557	1.567994	-3.057311	-0.000772	-0.038276	0.015817	-0.558017	0.031469	0.482830	-0.021634	0.793072	0.161061	0.587050
44214	9.275849	1.496399	-3.041621	0.020718	-0.044643	-0.001543	-0.557982	0.030066	0.485012	-0.021789	0.793640	0.161239	0.586228
44215	9.236984	1.541116	-3.100265	0.017642	-0.033920	0.019535	-0.557121	0.029861	0.485984	-0.022145	0.794168	0.161047	0.585552
44216	9.210109	1.512681	-3.135679	0.021282	-0.044060	0.019546	-0.556148	0.031684	0.486656	-0.022561	0.794794	0.160899	0.584726
44217	9.160485	1.538152	-3.020126	0.026860	-0.042474	0.023222	-0.556289	0.031679	0.486799	-0.023078	0.795427	0.160759	0.583883
44218	9.188534	1.561418	-3.141801	-0.012154	-0.018775	-0.001661	-0.555877	0.033080	0.487450	-0.022798	0.795703	0.160549	0.583575
44219	9.199976	1.498978	-3.193363	0.042500	-0.003545	-0.012599	-0.555583	0.032747	0.488278	-0.023269	0.795759	0.161145	0.583316
44220	9.191116	1.568416	-3.122528	0.046188	0.003746	-0.011674	-0.555021	0.033298	0.488591	-0.023869	0.795714	0.161760	0.583184
44221	9.142850	1.481077	-3.094721	0.068392	0.001282	-0.002475	-0.555333	0.034801	0.487411	-0.024884	0.795731	0.162495	0.582913
44222	9.221848	1.488744	-3.165261	0.052824	-0.006015	-0.002477	-0.553357	0.035611	0.487869	-0.025667	0.795824	0.163048	0.582598
44223	9.188777	1.578066	-3.117546	0.089284	0.001330	0.026954	-0.555105	0.039110	0.487537	-0.027356	0.795922	0.163559	0.582244
44224	9.212853	1.438906	-3.061380	0.101453	-0.008339	0.003120	-0.555085	0.039257	0.490384	-0.028970	0.796030	0.164589	0.581728
44225	9.167898	1.383441	-3.241228	0.068424	0.004062	-0.002495	-0.554434	0.042775	0.488896	-0.029996	0.796008	0.165321	0.581499
44226	9.216563	1.455447	-3.211176	0.072226	0.007414	0.003037	-0.554305	0.043778	0.488957	-0.031201	0.795944	0.166009	0.581327
44227	9.199739	1.472565	-3.212851	0.072370	0.026526	0.006676	-0.555488	0.046347	0.486860	-0.032469	0.795686	0.166627	0.581434
44228	9.187891	1.413761	-3.162064	0.085630	0.020841	0.024134	-0.556030	0.044749	0.487332	-0.034169	0.795526	0.167116	0.581415
44229	9.197772	1.425463	-3.135786	0.105655	0.029339	0.019576	-0.554942	0.047658	0.486370	-0.036125	0.795249	0.167913	0.581445
44230	9.260627	1.395399	-3.097268	0.102355	0.017438	0.034280	-0.556841	0.052279	0.486678	-0.038206	0.795143	0.168449	0.581303
44231	9.202860	1.371301	-3.078356	0.110000	0.011115	0.047135	-0.558590	0.055253	0.485321	-0.040490	0.795157	0.168869	0.581007
44232	9.241033	1.332674	-3.111438	0.100804	0.008500	0.045287	-0.557794	0.058748	0.484255	-0.042644	0.795185	0.169217	0.580713
44233	9.196954	1.275675	-3.177797	0.113757	0.003529	0.050805	-0.555693	0.061517	0.485827	-0.045005	0.795287	0.169626	0.580275
44234	9.257255	1.309294	-3.184664	0.119817	0.018897	0.070997	-0.556017	0.064815	0.486179	-0.047788	0.795258	0.169765	0.580053
44235	9.199557	1.148488	-3.099010	0.150727	0.030377	0.061827	-0.555833	0.070713	0.483285	-0.050955	0.795037	0.170400	0.579900
44236	9.215839	1.081100	-3.145954	0.058336	-0.004316	0.030495	-0.556434	0.073319	0.483170	-0.052224	0.795187	0.170510	0.579549
44237	9.274035	1.104448	-3.109329	0.064462	0.039816	0.015773	-0.556445	0.074181	0.483224	-0.053522	0.794781	0.170860	0.579884
44238	9.302313	1.061459	-3.173471	0.063278	0.025645	0.006615	-0.558172	0.075827	0.482493	-0.054688	0.794496	0.171366	0.580017
44239	9.226287	1.189374	-3.087665	0.068665	0.030199	0.037823	-0.557614	0.076536	0.482532	-0.056277	0.794267	0.171425	0.580160
44240	9.284282	1.113073	-3.034774	0.080624	0.015222	0.041542	-0.558809	0.080902	0.481966	-0.058091	0.794199	0.171593	0.580026
44241	9.332335	1.159319	-3.072503	0.066528	0.028863	0.060779	-0.558848	0.082729	0.479953	-0.059906	0.794059	0.171263	0.580130
44242	9.273919	1.002211	-3.081005	0.104305	0.004323	0.037913	-0.559442	0.084229	0.478918	-0.062013	0.794070	0.171773	0.579742
44243	9.254565	1.034187	-3.104228	0.072428	-0.001260	0.009415	-0.558484	0.087466	0.480105	-0.063224	0.794091	0.172361	0.579409
44244	9.288245	0.997462	-3.096065	0.063184	-0.012111	0.006664	-0.559082	0.088591	0.477912	-0.064271	0.794229	0.172926	0.578936
44245	9.287992	0.983272	-3.122719	0.052190	-0.037963	0.008515	-0.558102	0.090905	0.480317	-0.065023	0.794693	0.173340	0.578090
44246	9.292379	1.023018	-3.195091	0.017410	-0.034116	0.007529	-0.557679	0.091711	0.481357	-0.065276	0.795146	0.173388	0.577424
44247	9.239267	0.916246	-3.162398	0.032244	-0.010510	0.012080	-0.556565	0.093136	0.481293	-0.065847	0.795330	0.173478	0.577079
44248	9.282370	0.950563	-3.212098	0.001957	0.012245	-0.028376	-0.556682	0.091797	0.482204	-0.065596	0.795144	0.173853	0.577250
44249	9.222563	0.896566	-3.132915	-0.023948	0.012955	-0.039458	-0.556842	0.092703	0.481411	-0.064763	0.794951	0.174081	0.577542
44250	9.292746	1.071156	-3.168219	-0.009535	0.009684	-0.046722	-0.558099	0.091020	0.480892	-0.064121	0.794741	0.174636	0.577735
44251	9.182045	1.105832	-3.163853	0.020260	0.025056	-0.028355	-0.557347	0.088097	0.481552	-0.064156	0.794387	0.175187	0.578051
44252	9.253494	1.106794	-3.272804	0.089034	0.044914	-0.024570	-0.556956	0.089883	0.480242	-0.065440	0.793725	0.176457	0.578430
44253	9.263919	1.095595	-3.166982	0.147264	0.050791	-0.002440	-0.559260	0.092665	0.480013	-0.067875	0.792995	0.178034	0.578667
44254	9.224388	0.946353	-3.229281	0.121664	0.047182	-0.002520	-0.560156	0.094274	0.476860	-0.069948	0.792329	0.179337	0.578930
44255	9.260770	1.112219	-2.959018	0.153173	0.069215	0.012232	-0.560465	0.096029	0.476405	-0.072709	0.791414	0.180723	0.579410
44256	9.278200	0.847019	-3.084592	0.139238	0.022415	0.041598	-0.562251	0.101880	0.475087	-0.075486	0.791155	0.181573	0.579143
44257	9.263940	0.944338	-3.100333	0.116803	0.067979	0.019472	-0.562844	0.102970	0.473601	-0.077754	0.790321	0.182418	0.579717
44258	9.371509	0.828015	-3.163088	0.094097	0.069816	-0.009935	-0.563739	0.105507	0.472066	-0.079386	0.789385	0.183478	0.580436
44259	9.254635	0.841381	-3.013696	0.053872	0.040164	-0.005397	-0.565058	0.107913	0.470386	-0.080272	0.788875	0.184025	0.580834
44260	9.322070	0.819016	-3.009117	0.037249	0.025768	-0.009983	-0.564368	0.108007	0.468257	-0.080859	0.788532	0.184515	0.581062
44261	9.304560	0.754406	-3.064442	0.005143	0.009631	-0.046740	-0.566605	0.106011	0.468579	-0.080390	0.788301	0.185192	0.581225
44262	9.311937	0.788241	-3.059666	-0.035063	-0.007039	-0.043114	-0.566859	0.103848	0.468729	-0.079319	0.788336	0.185403	0.581257
44263	9.273226	0.861959	-3.110880	-0.061170	-0.024396	-0.059651	-0.566564	0.103774	0.470140	-0.077532	0.788558	0.185564	0.581147
44264	9.238017	0.982527	-3.041141	-0.073905	-0.015328	-0.056924	-0.566222	0.099968	0.471317	-0.075667	0.788692	0.185565	0.581210
44265	9.312562	0.953003	-3.048953	-0.075386	-0.004969	-0.045003	-0.565079	0.098831	0.470667	-0.073896	0.788758	0.185300	0.581433
44266	9.331549	1.002158	-3.107316	-0.069369	-0.006176	-0.024792	-0.566163	0.095634	0.471612	-0.072508	0.788893	0.184830	0.581574
44267	9.279105	1.011292	-3.037659	-0.054129	0.003503	-0.002764	-0.566422	0.094031	0.472081	-0.071594	0.788982	0.184133	0.581788
44268	9.351336	0.976738	-3.030924	-0.052173	0.012499	0.000906	-0.565569	0.093602	0.471763	-0.070845	0.788968	0.183430	0.582120
44269	9.337581	1.107320	-2.995740	-0.057607	0.004927	0.004598	-0.564845	0.092702	0.472267	-0.069967	0.789068	0.182573	0.582361
44270	9.303490	1.054520	-3.018965	-0.024475	0.039590	0.008260	-0.565403	0.091863	0.471936	-0.069838	0.788725	0.182036	0.583008
44271	9.328120	1.092443	-2.966496	-0.002305	0.068659	0.013776	-0.567838	0.092456	0.469443	-0.070170	0.788034	0.181591	0.584041
44272	9.309184	1.091982	-2.922311	0.017556	0.039338	0.041386	-0.569135	0.093536	0.468388	-0.071103	0.787750	0.181041	0.584482
44273	9.337712	1.068065	-2.962183	0.044529	0.038287	0.057958	-0.570845	0.094020	0.467867	-0.072575	0.787502	0.180491	0.584804
44274	9.336911	1.030442	-3.049359	0.071816	0.025424	0.087385	-0.567785	0.098293	0.467822	-0.074837	0.787469	0.179851	0.584762
44275	9.342098	0.927325	-2.958433	0.008280	-0.060502	0.080044	-0.567799	0.100499	0.469805	-0.075639	0.788505	0.178676	0.583621
44276	9.399842	0.849023	-2.936948	0.028974	0.006931	0.059791	-0.567846	0.103173	0.468129	-0.076853	0.788642	0.178020	0.583477
44277	9.321912	0.855879	-3.045105	0.003389	0.020119	0.024832	-0.567022	0.105170	0.468246	-0.077224	0.788545	0.177534	0.583708
44278	9.219003	0.879763	-2.963802	0.007857	0.089034	-0.020247	-0.568159	0.104813	0.467100	-0.077459	0.787471	0.177762	0.585056
44279	9.275052	0.824616	-2.859973	0.011136	0.138042	-0.039581	-0.569879	0.105353	0.465448	-0.077620	0.785748	0.178197	0.587215
44280	9.342677	0.943385	-2.890715	0.020548	0.160557	-0.031307	-0.574995	0.103931	0.460868	-0.078186	0.783763	0.178643	0.589652
44281	9.391993	0.855718	-2.709548	0.035315	0.144473	-0.024827	-0.577543	0.101833	0.457498	-0.078921	0.781963	0.179118	0.591796
44282	9.354067	0.996353	-2.687888	0.013303	0.085336	-0.020172	-0.579548	0.102255	0.455416	-0.079231	0.780909	0.179412	0.593055
44283	9.423624	0.859840	-2.672055	0.033663	0.045912	-0.008148	-0.578860	0.102363	0.453005	-0.079784	0.780330	0.179762	0.593638
44284	9.423307	0.933566	-2.744029	0.019601	0.011521	-0.017286	-0.580288	0.102979	0.452631	-0.079984	0.780143	0.180233	0.593713
44285	9.397043	0.947962	-2.718797	0.026319	0.040410	-0.008146	-0.581145	0.103034	0.451792	-0.080400	0.779639	0.180505	0.594236
44286	9.406338	0.941179	-2.760254	0.049181	0.031833	0.026780	-0.581163	0.103275	0.449821	-0.081639	0.779328	0.180580	0.594453
44287	9.387592	0.913555	-2.680019	0.029137	0.008538	0.032277	-0.582169	0.105100	0.451080	-0.082462	0.779342	0.180309	0.594403
44288	9.415939	0.880200	-2.739270	0.016891	0.018663	0.017555	-0.581041	0.105514	0.451095	-0.083043	0.779205	0.180169	0.594544
44289	9.421350	0.888889	-2.666949	0.021885	-0.004542	0.035958	-0.580786	0.107403	0.450644	-0.083749	0.779399	0.179776	0.594310
44290	9.401617	0.784941	-2.681382	0.019931	-0.002372	0.030423	-0.580512	0.108922	0.451872	-0.084466	0.779548	0.179522	0.594089
44291	9.405936	0.758954	-2.734856	-0.022691	-0.034348	0.012952	-0.581910	0.108170	0.452973	-0.084101	0.780088	0.179005	0.593589
44292	9.389902	0.769130	-2.941928	-0.023174	-0.010061	-0.008200	-0.582187	0.107737	0.453090	-0.083656	0.780263	0.178850	0.593467
44293	9.430090	0.744050	-2.721363	-0.088191	-0.063268	-0.039428	-0.581745	0.107496	0.454915	-0.081546	0.781068	0.178418	0.592832
44294	9.384366	0.871098	-2.767136	-0.053595	-0.010244	-0.050447	-0.579713	0.104252	0.455827	-0.080130	0.781140	0.178571	0.592884
44295	9.391592	0.983248	-2.814986	-0.035615	-0.015160	-0.061396	-0.580524	0.101913	0.456823	-0.078748	0.781206	0.179030	0.592844
44296	9.358198	1.026791	-2.789298	0.012706	-0.004978	-0.033790	-0.579649	0.100157	0.457130	-0.078556	0.781177	0.179662	0.592716
44297	9.358411	1.011785	-2.755586	0.008365	-0.008275	-0.024619	-0.580507	0.101283	0.457918	-0.078315	0.781222	0.180061	0.592568
44298	9.410396	0.932721	-2.854668	0.035230	0.000218	-0.013574	-0.579393	0.102442	0.457412	-0.078754	0.781162	0.180665	0.592405
44299	9.377445	0.929147	-2.752005	0.042663	-0.009354	-0.008043	-0.578558	0.103844	0.457918	-0.079240	0.781225	0.181213	0.592089
44300	9.378693	0.867748	-2.875646	0.020941	-0.019029	0.001092	-0.576283	0.102962	0.457557	-0.079539	0.781474	0.181421	0.591657
44301	9.338437	0.925333	-2.808545	0.046649	0.002867	0.002945	-0.577994	0.104381	0.458514	-0.080263	0.781427	0.181825	0.591497
44302	9.410609	0.861616	-2.797166	0.020193	-0.006237	-0.028284	-0.578980	0.104368	0.459090	-0.080260	0.781415	0.182476	0.591313
44303	9.371646	0.916261	-2.872650	0.009283	-0.015629	-0.024622	-0.578983	0.104648	0.459249	-0.080007	0.781547	0.182897	0.591043
44304	9.352866	0.956990	-2.825787	0.025768	0.012963	-0.026466	-0.578433	0.105536	0.458590	-0.080188	0.781304	0.183563	0.591134
44305	9.374936	0.961045	-2.778275	0.003853	0.011998	-0.024665	-0.578563	0.104138	0.457795	-0.079950	0.781116	0.183877	0.591316
44306	9.384633	0.951119	-2.766624	0.011308	-0.010555	-0.017273	-0.579264	0.104106	0.458651	-0.079911	0.781212	0.184245	0.591080
44307	9.377184	0.929603	-2.785810	0.007779	-0.018236	-0.011768	-0.578951	0.102201	0.459237	-0.079776	0.781422	0.184452	0.590756
44308	9.357047	0.906852	-2.886659	0.001870	-0.015391	-0.028312	-0.577976	0.103881	0.459901	-0.079446	0.781548	0.184895	0.590496
44309	9.377007	0.949427	-2.817077	0.004816	-0.008473	-0.020963	-0.578663	0.102967	0.461127	-0.079193	0.781614	0.185194	0.590349
44310	9.361978	0.906624	-2.872352	-0.008998	-0.010054	-0.024670	-0.576944	0.102032	0.462045	-0.078746	0.781709	0.185429	0.590208
44311	9.319416	0.944532	-2.783552	0.020830	0.010793	-0.005376	-0.576245	0.102077	0.460906	-0.079001	0.781580	0.185642	0.590278
44312	9.357320	0.921009	-2.857590	-0.048946	-0.040270	-0.010017	-0.576796	0.101592	0.462157	-0.078007	0.782144	0.185246	0.589787
44313	9.328773	1.018129	-2.851058	-0.010166	0.018041	-0.001766	-0.577625	0.100285	0.462651	-0.077846	0.781992	0.185025	0.590079
44314	9.352345	0.974976	-2.900532	-0.026471	-0.007250	0.006497	-0.578892	0.099198	0.461744	-0.077506	0.782197	0.184565	0.589998
44315	9.338444	0.949712	-2.818048	-0.008386	0.005199	-0.002668	-0.579467	0.100054	0.462087	-0.077316	0.782190	0.184399	0.590083
44316	9.376619	0.940347	-2.863017	-0.022937	-0.000488	0.000989	-0.578465	0.099710	0.462907	-0.077003	0.782284	0.184073	0.590100
44317	9.367066	0.942705	-2.852982	-0.037644	0.010818	-0.002730	-0.577010	0.097336	0.463879	-0.076378	0.782257	0.183552	0.590381
44318	9.362316	0.974325	-2.857430	-0.031801	-0.001119	0.011986	-0.577893	0.099939	0.463909	-0.076056	0.782411	0.182953	0.590404
44319	9.352616	0.989134	-2.871464	-0.020747	-0.017996	0.016622	-0.576181	0.098506	0.463235	-0.075817	0.782768	0.182373	0.590141
44320	9.333502	0.991424	-2.851409	0.015827	0.002308	0.013905	-0.576773	0.101330	0.464552	-0.076274	0.782817	0.182297	0.590040
44321	9.390928	0.896605	-2.863837	0.012154	-0.008717	0.013912	-0.576485	0.099830	0.462753	-0.076553	0.783005	0.182132	0.589806
44322	9.289701	0.882719	-2.860142	0.011917	0.012171	0.002843	-0.577344	0.100561	0.462807	-0.076847	0.782905	0.182160	0.589892
44323	9.376376	0.867601	-2.863482	0.009912	0.036676	-0.006359	-0.578069	0.102403	0.463639	-0.077022	0.782487	0.182214	0.590406
44324	9.362122	0.972227	-2.881592	-0.002157	0.046125	0.021143	-0.578911	0.100770	0.461984	-0.077440	0.782073	0.181741	0.591046
44325	9.498148	0.981574	-2.746515	-0.003745	0.030759	0.032211	-0.578935	0.101974	0.460925	-0.077834	0.781884	0.181039	0.591459
44326	9.333564	0.886436	-2.798954	0.020091	0.052811	0.031251	-0.580925	0.102578	0.460982	-0.078741	0.781392	0.180659	0.592105
44327	9.325989	0.838312	-2.823140	0.001068	0.069341	0.001815	-0.581249	0.104417	0.458831	-0.078994	0.780628	0.180426	0.593149
44328	9.357432	0.808616	-2.795523	-0.010384	0.066959	-0.050503	-0.582220	0.102579	0.458441	-0.078522	0.779714	0.180957	0.594252
44329	9.367111	0.871894	-2.817212	-0.026026	0.054230	-0.052336	-0.583906	0.100399	0.456477	-0.077658	0.778975	0.181268	0.595238
44330	9.320117	0.996966	-2.715601	-0.051037	0.060692	-0.098260	-0.585598	0.099045	0.455273	-0.075976	0.778016	0.182088	0.596459
44331	9.397476	0.976474	-2.675148	-0.059347	0.068311	-0.101944	-0.586413	0.095928	0.454518	-0.074051	0.776972	0.182752	0.597857
44332	9.383151	1.015367	-2.674358	-0.073944	0.033269	-0.131276	-0.587492	0.091107	0.453375	-0.071504	0.776246	0.183831	0.598778
44333	9.432527	1.249547	-2.621536	-0.069237	0.077115	-0.094582	-0.588438	0.086864	0.452125	-0.069543	0.775124	0.184252	0.600331
44334	9.325704	1.171200	-2.690518	-0.117330	0.021034	-0.109306	-0.588386	0.083896	0.453924	-0.066531	0.774677	0.184470	0.601182
44335	9.408163	1.257502	-2.659222	-0.073644	0.069555	-0.122111	-0.590070	0.080903	0.450915	-0.064138	0.773539	0.185278	0.602658
44336	9.394382	1.290566	-2.586024	-0.076926	0.050161	-0.105565	-0.591693	0.074095	0.449369	-0.061893	0.772690	0.185867	0.603798
44337	9.505626	1.250062	-2.517982	-0.057767	0.068979	-0.144076	-0.593897	0.068976	0.448785	-0.059477	0.771442	0.187204	0.605223
44338	9.477036	1.357012	-2.521046	-0.059063	0.065884	-0.122958	-0.594685	0.063971	0.448337	-0.057342	0.770307	0.188236	0.606553
44339	9.400579	1.400317	-2.455100	-0.030728	0.050995	-0.121969	-0.595537	0.062934	0.446294	-0.055542	0.769313	0.189576	0.607563
44340	9.443675	1.410254	-2.495296	-0.019422	0.057860	-0.144887	-0.596328	0.057411	0.444678	-0.053737	0.768129	0.191454	0.608634
44341	9.396386	1.509012	-2.420416	-0.026085	0.047078	-0.118265	-0.597702	0.053326	0.443301	-0.052039	0.767180	0.192794	0.609555
44342	9.377083	1.589682	-2.457818	-0.001759	0.018199	-0.129174	-0.599368	0.051293	0.444182	-0.050539	0.766511	0.194679	0.609924
44343	9.362218	1.702692	-2.557978	0.010737	0.011230	-0.105270	-0.597923	0.048975	0.444023	-0.049420	0.766004	0.196308	0.610130
44344	9.382076	1.721051	-2.490966	0.013425	0.007417	-0.072216	-0.599321	0.046892	0.442913	-0.048795	0.765670	0.197502	0.610214
44345	9.362967	1.730649	-2.473279	0.058796	0.030125	-0.053814	-0.599326	0.046388	0.441462	-0.049109	0.765085	0.198914	0.610464
44346	9.363001	1.701321	-2.456563	0.071141	0.034629	-0.037285	-0.600160	0.045907	0.442717	-0.049891	0.764501	0.200237	0.610700
44347	9.348742	1.759614	-2.455650	0.069303	0.034632	-0.037282	-0.602447	0.045930	0.440045	-0.050582	0.763912	0.201522	0.610957
44348	9.358451	1.798447	-2.463006	0.089524	0.032287	0.001308	-0.601765	0.048469	0.440907	-0.052115	0.763487	0.202490	0.611039
44349	9.358386	1.705876	-2.432205	0.107925	0.030170	0.005003	-0.603219	0.050037	0.438750	-0.053890	0.763079	0.203607	0.611024
44350	9.382092	1.618586	-2.445739	0.101748	0.018601	0.014175	-0.601554	0.052479	0.438319	-0.055705	0.762856	0.204536	0.610829
44351	9.357874	1.575063	-2.442701	0.075048	0.035737	0.005825	-0.602285	0.053954	0.437851	-0.057015	0.762415	0.205228	0.611027
44352	9.387276	1.593522	-2.388122	0.044808	0.028516	0.004871	-0.603279	0.053982	0.437579	-0.057887	0.762094	0.205589	0.611224
44353	9.435539	1.612572	-2.387388	0.015718	0.026334	0.012172	-0.604028	0.056626	0.436759	-0.058333	0.761860	0.205467	0.611514
44354	9.373084	1.610232	-2.360911	-0.004310	0.028002	0.015788	-0.604310	0.056889	0.437346	-0.058599	0.761643	0.205076	0.611890
44355	9.399290	1.691059	-2.433831	-0.002820	0.049136	0.001092	-0.604463	0.056156	0.434748	-0.058720	0.761105	0.204871	0.612616
44356	9.467191	1.689833	-2.378405	-0.030128	-0.008509	0.012159	-0.604328	0.057260	0.435667	-0.058393	0.761352	0.204253	0.612547
44357	9.448265	1.686914	-2.331821	0.030237	0.026736	-0.026321	-0.605169	0.056555	0.435631	-0.058586	0.760936	0.204899	0.612830
44358	9.378419	1.821492	-2.383889	0.073817	0.054170	-0.040956	-0.604615	0.057415	0.435537	-0.059435	0.760078	0.206276	0.613351
44359	9.397780	1.791941	-2.360650	0.102910	0.066544	-0.049177	-0.607464	0.057289	0.433145	-0.060605	0.758988	0.208120	0.613962
44360	9.411878	1.724177	-2.378528	0.125117	0.077269	-0.075769	-0.608185	0.057370	0.431738	-0.061898	0.757632	0.210620	0.614656
44361	9.282228	1.782804	-2.341895	0.147523	0.074069	-0.023436	-0.609521	0.060277	0.428671	-0.064085	0.756492	0.212616	0.615148
44362	9.325469	1.616876	-2.289036	0.133094	0.108880	-0.019866	-0.610433	0.062645	0.424714	-0.066327	0.754954	0.214330	0.616204
44363	9.373345	1.497577	-2.279527	0.113015	0.127185	0.014007	-0.612727	0.064171	0.423697	-0.068685	0.753351	0.215258	0.617583
44364	9.181116	1.319931	-2.133393	0.099409	0.163769	0.048722	-0.615620	0.066159	0.419310	-0.071491	0.751461	0.215433	0.619504
44365	9.131963	1.098237	-1.852795	0.031430	0.269734	0.096095	-0.618553	0.070514	0.413653	-0.074272	0.748533	0.213888	0.623245
44366	9.624458	0.801158	-1.300662	-0.037455	0.257864	0.052013	-0.624860	0.071703	0.406128	-0.075520	0.745634	0.212229	0.627125
44367	10.055526	0.965118	-1.095899	-0.001079	0.117907	-0.009959	-0.627728	0.072085	0.402207	-0.075890	0.744149	0.212040	0.628906
44368	10.324558	1.467151	-1.419126	0.051744	-0.023918	-0.071891	-0.625750	0.071018	0.399851	-0.075678	0.744125	0.213728	0.628388
44369	9.903600	1.473033	-1.635238	0.228606	-0.111554	-0.155922	-0.626189	0.073504	0.402139	-0.076666	0.744525	0.218929	0.626000
44370	9.365442	1.434312	-1.719233	0.295200	-0.078280	-0.132116	-0.625423	0.071029	0.405382	-0.079061	0.744526	0.224609	0.623684
44371	9.528601	1.068525	-1.655253	0.409507	-0.016024	-0.038422	-0.623216	0.075329	0.405063	-0.084648	0.743900	0.230134	0.621681
44372	9.595181	0.977604	-1.421611	0.506824	0.052862	0.036906	-0.624435	0.080639	0.402854	-0.092870	0.742590	0.235673	0.619995
44373	9.489482	0.943633	-1.364737	0.655728	0.104540	0.058191	-0.625046	0.092373	0.398631	-0.103894	0.740289	0.242520	0.618354
44374	9.606363	1.126056	-1.285789	0.634651	0.158975	-0.051070	-0.627461	0.101789	0.395272	-0.113406	0.736769	0.250666	0.617638
44375	9.470729	1.133096	-1.377293	0.659741	0.157724	-0.140056	-0.629171	0.108950	0.387794	-0.122275	0.732540	0.260277	0.617000
44376	9.664179	1.237875	-1.335534	0.691042	0.279005	-0.074979	-0.633714	0.116427	0.380646	-0.132894	0.727016	0.269083	0.617560
44377	9.798356	1.311434	-1.465682	0.796527	0.343651	-0.036300	-0.639349	0.128490	0.368405	-0.145962	0.720323	0.278267	0.618383
44378	9.778500	1.361364	-1.561236	0.802840	0.349609	-0.074835	-0.645205	0.136598	0.357621	-0.158505	0.713213	0.288103	0.619031
44379	9.377536	1.302440	-1.657740	0.869492	0.440208	-0.054764	-0.650527	0.144893	0.342871	-0.172830	0.704525	0.297979	0.620470
44380	9.063284	1.542972	-1.885976	0.875574	0.499879	-0.037450	-0.657029	0.155340	0.325715	-0.187624	0.695021	0.307478	0.622255
44381	9.315363	1.311800	-1.599796	0.903752	0.528264	-0.082376	-0.665572	0.167749	0.304445	-0.202431	0.684374	0.317629	0.624312
44382	10.743339	1.826060	-1.637771	0.884001	0.457682	-0.127780	-0.673453	0.175066	0.286963	-0.215785	0.674225	0.328402	0.625308
44383	10.500541	1.911447	-1.908339	0.891166	0.291729	-0.186274	-0.678982	0.178265	0.273456	-0.227366	0.665375	0.340593	0.624162
44384	10.003720	1.408366	-1.748104	0.766361	0.285139	-0.133476	-0.683108	0.182713	0.260440	-0.237790	0.657428	0.350496	0.623214
44385	9.342541	1.046341	-1.711244	0.716228	0.231329	-0.157550	-0.687956	0.187917	0.246910	-0.246831	0.649974	0.360234	0.621965
44386	8.905173	1.213195	-1.626163	0.502953	0.101168	-0.251418	-0.690697	0.186784	0.238637	-0.250945	0.644475	0.369152	0.620811
44387	9.412336	1.663756	-1.673595	0.291288	0.093468	-0.295677	-0.694056	0.181275	0.234636	-0.251671	0.639689	0.376011	0.621350
44388	9.399269	1.668743	-1.496738	0.271535	0.031088	-0.205689	-0.695311	0.178255	0.232047	-0.252804	0.636473	0.381766	0.620683
44389	9.164236	1.805041	-1.409761	0.243877	0.010731	-0.141507	-0.699562	0.176729	0.229297	-0.254163	0.634075	0.386476	0.619666
44390	9.666194	2.044113	-1.417313	0.208635	0.037455	-0.091919	-0.699290	0.176658	0.227729	-0.255946	0.631931	0.389951	0.618945
44391	9.705894	2.041837	-1.269048	0.225124	-0.013100	-0.016552	-0.699279	0.176459	0.228851	-0.258386	0.630872	0.392979	0.617093
44392	9.444785	1.684203	-1.227796	0.179373	0.053350	0.043697	-0.700724	0.177180	0.226357	-0.261587	0.629729	0.394274	0.616086
44393	9.519144	1.792271	-1.007641	0.180463	0.045257	0.086880	-0.699552	0.183350	0.223470	-0.265181	0.628978	0.395140	0.614760
44394	9.721622	1.883416	-1.038775	0.196801	0.032985	0.014501	-0.700161	0.184933	0.220738	-0.268079	0.627738	0.397117	0.613495
44395	9.635447	1.902535	-0.972623	0.192646	0.032222	-0.003871	-0.700488	0.188123	0.220374	-0.270588	0.626342	0.399342	0.612375
44396	9.482144	1.962994	-0.879535	0.152958	-0.016749	-0.046099	-0.700257	0.190815	0.218270	-0.271789	0.625450	0.401799	0.611147
44397	9.383927	1.994382	-0.817684	0.151258	-0.000415	-0.042473	-0.701105	0.190022	0.217094	-0.273028	0.624346	0.404179	0.610154
44398	9.454329	1.975905	-0.743139	0.068737	-0.010657	-0.082976	-0.701824	0.190225	0.216121	-0.272769	0.623532	0.406027	0.609875
44399	9.692339	1.987379	-0.819601	0.008832	0.011376	-0.171164	-0.702348	0.187594	0.217095	-0.270745	0.621996	0.408208	0.610888
44400	9.800047	1.856181	-0.858303	-0.060232	-0.042181	-0.149190	-0.702406	0.181914	0.218442	-0.267808	0.621721	0.409468	0.611619
44401	9.557872	1.650232	-0.925471	-0.132161	-0.036449	-0.103551	-0.702756	0.177892	0.221314	-0.264467	0.622062	0.409328	0.612819
44402	10.014043	1.708463	-1.166799	-0.205195	0.015207	-0.068805	-0.703001	0.177011	0.224666	-0.261173	0.622496	0.407497	0.615007
44403	9.579823	1.566009	-1.165982	-0.127840	0.013573	-0.015552	-0.704241	0.174030	0.224207	-0.259377	0.622912	0.406036	0.616311
44404	9.305293	1.450567	-1.093662	-0.106301	0.045894	-0.034908	-0.704927	0.172850	0.224991	-0.257975	0.622716	0.404834	0.617886
44405	9.945110	1.613933	-1.314602	-0.167957	0.029440	-0.046769	-0.705595	0.170494	0.226268	-0.255430	0.622891	0.403168	0.619853
44406	9.973089	1.498295	-1.386454	-0.131484	0.017419	-0.016414	-0.706684	0.166794	0.225763	-0.253710	0.623315	0.401565	0.621172
44407	9.494191	1.295693	-1.217684	-0.086347	0.062596	0.024758	-0.706137	0.167702	0.224680	-0.253345	0.623244	0.399838	0.622505
44408	9.483459	1.317866	-1.057711	-0.161820	0.024897	0.011832	-0.707264	0.167548	0.225248	-0.251658	0.623946	0.397463	0.624005
44409	9.739025	1.413383	-1.081139	-0.139702	0.015243	0.019302	-0.707519	0.165788	0.225991	-0.250196	0.624691	0.395358	0.625184
44410	9.758595	1.451761	-1.059881	-0.065910	-0.049320	0.048924	-0.707084	0.167322	0.229772	-0.249579	0.626124	0.394082	0.624802
44411	9.591919	1.356084	-1.071180	-0.018531	-0.073102	0.043495	-0.707222	0.167570	0.230640	-0.249249	0.627564	0.393615	0.623783
44412	9.565231	1.322440	-1.080064	-0.026270	-0.068421	0.026945	-0.706093	0.169436	0.233300	-0.248710	0.628855	0.393212	0.622952
44413	9.783316	1.421232	-0.966798	0.016452	-0.095927	0.054668	-0.704797	0.168630	0.234655	-0.248794	0.630495	0.393137	0.621306
44414	9.756292	1.388175	-1.019145	0.105787	-0.080126	0.109858	-0.702558	0.173813	0.239782	-0.250849	0.631922	0.393379	0.618871
44415	9.705248	1.257595	-1.020503	0.182803	-0.098292	0.117345	-0.703193	0.179276	0.240131	-0.253805	0.633240	0.394562	0.615557
44416	9.535997	1.359786	-1.136700	0.274333	-0.041286	0.113738	-0.701309	0.186479	0.239430	-0.258360	0.633325	0.396644	0.612228
44417	9.637883	1.121297	-0.948821	0.290424	-0.073769	0.101882	-0.700781	0.190952	0.241975	-0.262680	0.633628	0.399185	0.608412
44418	9.600027	1.125225	-0.860419	0.440089	-0.007145	0.150694	-0.698475	0.197767	0.240252	-0.270004	0.632680	0.402566	0.603949
44419	9.773100	1.056452	-0.886665	0.556774	0.047022	0.163707	-0.698075	0.207511	0.235185	-0.279393	0.630481	0.406820	0.599108
44420	9.563535	0.726083	-0.736047	0.650348	0.078812	0.134380	-0.698670	0.217025	0.229262	-0.289816	0.627032	0.412375	0.593956
44421	9.470984	0.719369	-0.549047	0.667055	0.092046	0.142634	-0.699439	0.227528	0.220849	-0.300647	0.623280	0.417790	0.588715
44422	9.457121	0.767211	-0.492659	0.795613	0.107653	0.090565	-0.698775	0.235783	0.210863	-0.312481	0.618001	0.425259	0.582739
44423	9.871718	0.754304	-0.472015	0.889805	0.148518	0.050401	-0.699139	0.247189	0.201509	-0.325346	0.611109	0.433836	0.576612
44424	10.018950	0.942414	-0.831383	0.926504	0.139399	-0.013691	-0.700869	0.253541	0.190008	-0.337638	0.603359	0.443625	0.570224
44425	9.833435	0.625912	-1.002844	0.814583	0.186829	-0.032436	-0.702771	0.260464	0.175707	-0.348785	0.595423	0.451805	0.565414
44426	9.331579	0.811055	-1.161620	0.815776	0.243267	0.007764	-0.702665	0.264018	0.159047	-0.360715	0.587074	0.459107	0.560758
44427	9.528872	1.298001	-1.407380	0.764682	0.273533	-0.126233	-0.706233	0.268779	0.145336	-0.370796	0.577324	0.466974	0.557801
44428	9.523644	0.928013	-1.303312	0.643667	0.230526	-0.202619	-0.709712	0.267298	0.132651	-0.378061	0.568141	0.474671	0.555854
44429	10.180297	1.838347	-1.534504	0.696426	0.274277	-0.179357	-0.713203	0.265348	0.117809	-0.386562	0.558139	0.482199	0.553656
44430	10.464648	1.919255	-1.568767	0.609159	0.140813	-0.282925	-0.717351	0.260720	0.104932	-0.391540	0.549195	0.490915	0.551438
44431	9.934043	1.533574	-1.464477	0.511343	0.069605	-0.274922	-0.721411	0.252253	0.096922	-0.394760	0.541780	0.498917	0.549291
44432	9.363571	1.033382	-1.480221	0.506840	-0.006653	-0.232810	-0.723363	0.246778	0.091774	-0.397590	0.535603	0.506976	0.545918
44433	9.315530	1.165164	-1.516214	0.340791	-0.028541	-0.212903	-0.726329	0.243185	0.086754	-0.398573	0.531149	0.513133	0.543797
44434	9.654028	1.297376	-1.426558	0.265406	-0.036240	-0.156048	-0.728686	0.239195	0.086668	-0.399315	0.527911	0.517918	0.541865
44435	9.564725	1.845283	-1.366503	0.273762	-0.034187	-0.113753	-0.728376	0.236110	0.084911	-0.400548	0.525038	0.522317	0.539519
44436	9.535785	1.577233	-1.256053	0.151857	-0.076788	-0.119476	-0.729342	0.234640	0.085821	-0.400034	0.523505	0.525772	0.538032
44437	9.611032	1.578189	-1.186394	0.142173	-0.025970	-0.075513	-0.730867	0.232346	0.086117	-0.400360	0.521985	0.528275	0.536813
44438	9.599938	1.705874	-1.117511	0.128813	-0.026810	-0.060836	-0.731296	0.231841	0.084813	-0.400750	0.520707	0.530455	0.535613
44439	9.573756	1.576223	-1.020754	0.062698	-0.013087	-0.072022	-0.731258	0.228957	0.084915	-0.400412	0.519712	0.531962	0.535338
44440	9.504179	1.695697	-1.031867	0.008131	-0.030381	-0.057416	-0.731821	0.229477	0.086230	-0.399538	0.519474	0.532835	0.535353
44441	9.577962	1.653552	-0.822331	-0.089735	-0.048271	-0.123628	-0.732633	0.227144	0.087085	-0.396687	0.519512	0.533521	0.536752
44442	9.300009	1.911314	-0.728126	-0.137950	-0.055397	-0.110880	-0.733132	0.223295	0.089402	-0.393453	0.520123	0.533578	0.538480
44443	9.421220	1.879924	-0.621748	-0.252079	-0.068823	-0.204649	-0.734885	0.218152	0.092075	-0.387810	0.520758	0.533493	0.542033
44444	9.329462	2.481586	-0.590238	-0.297486	-0.168336	-0.247624	-0.734698	0.207482	0.098213	-0.380199	0.522340	0.534080	0.545314
44445	9.299743	1.865437	-0.742909	-0.475375	-0.196804	-0.333375	-0.735799	0.200232	0.108409	-0.369395	0.524583	0.533798	0.550835
44446	9.394046	2.320987	-0.584038	-0.551940	-0.147805	-0.255506	-0.739668	0.187195	0.117133	-0.359160	0.527635	0.531387	0.556985
44447	9.761236	1.711237	-0.519617	-0.659873	-0.089855	-0.264086	-0.739200	0.177463	0.124604	-0.348214	0.530580	0.527350	0.564919
44448	10.000044	2.411566	-0.784863	-0.644109	-0.080008	-0.150131	-0.741020	0.168825	0.131031	-0.338787	0.534453	0.522112	0.571824
44449	9.456694	2.128949	-1.123888	-0.561839	-0.048131	-0.227275	-0.740860	0.160309	0.137305	-0.329616	0.536457	0.518326	0.578709
44450	9.322023	2.402596	-1.204028	-0.698643	-0.012597	-0.075268	-0.740443	0.151675	0.140022	-0.321067	0.540488	0.511013	0.586221
44451	10.473152	1.854238	-1.067072	-0.812420	0.006992	-0.023970	-0.742341	0.147483	0.143891	-0.312012	0.545376	0.501543	0.594701
44452	10.204481	2.534510	-1.197522	-0.485605	-0.130525	0.105398	-0.740820	0.142863	0.149545	-0.306629	0.551094	0.495338	0.597423
44453	9.620507	2.024753	-1.396406	-0.480811	-0.235885	0.017268	-0.740189	0.142477	0.157175	-0.299165	0.557086	0.490726	0.599452
44454	9.118141	2.509032	-1.437265	-0.468622	-0.283363	0.070556	-0.737243	0.139915	0.167342	-0.291988	0.564043	0.485928	0.600394
44455	9.487716	2.352973	-1.568052	-0.428698	-0.293682	0.057856	-0.734585	0.137918	0.177831	-0.284949	0.570704	0.481732	0.600862
44456	9.436864	2.465959	-1.647542	-0.240700	-0.213996	0.102144	-0.731391	0.137950	0.187874	-0.281349	0.575721	0.478812	0.600106
44457	9.173300	2.162080	-1.634835	-0.028167	-0.221205	0.181374	-0.728417	0.141631	0.194035	-0.281044	0.580377	0.477548	0.596763
44458	9.221529	1.659234	-1.417686	0.004040	-0.151009	0.144555	-0.727271	0.145134	0.201478	-0.281368	0.583627	0.476701	0.594111
44459	9.598581	1.771662	-1.319938	0.089122	-0.197324	0.115538	-0.724183	0.150045	0.206013	-0.281880	0.586692	0.477426	0.590255
44460	9.708376	1.465400	-1.326041	0.058996	-0.255886	0.018283	-0.721301	0.149982	0.212223	-0.280445	0.589552	0.479392	0.586483
44461	9.370716	1.556115	-1.402197	0.121315	-0.216078	0.088014	-0.719300	0.151710	0.217419	-0.280844	0.592379	0.480869	0.582218
44462	9.342012	1.151064	-1.203273	0.170353	-0.156480	0.135661	-0.717632	0.156930	0.221986	-0.282961	0.594605	0.482093	0.577896
44463	9.442540	1.000318	-1.227340	0.106247	-0.103706	0.196008	-0.713654	0.158663	0.226455	-0.285543	0.597229	0.481421	0.574471
44464	9.441946	0.811111	-1.223720	0.145053	-0.011514	0.269311	-0.713331	0.167500	0.228141	-0.290223	0.599228	0.479843	0.571355
44465	9.523424	1.289378	-1.484530	0.328117	0.113404	0.297086	-0.708965	0.177717	0.223916	-0.298719	0.599001	0.479173	0.567766
44466	9.939256	1.674316	-1.473417	0.505275	0.234184	0.240506	-0.708772	0.190372	0.215345	-0.309695	0.595696	0.480515	0.564216
44467	9.866637	2.233942	-1.752088	0.651720	0.153254	0.046463	-0.708401	0.198025	0.203054	-0.319515	0.590462	0.486147	0.559398
44468	9.670846	2.428384	-2.221780	0.584981	0.121080	-0.121558	-0.709612	0.200625	0.197413	-0.326194	0.584252	0.493247	0.555837
44469	9.397243	3.040595	-2.337996	0.435472	0.115808	-0.305319	-0.712449	0.197229	0.191269	-0.329041	0.577213	0.500745	0.554808
44470	9.555411	2.589773	-2.259890	0.622015	0.115201	-0.241679	-0.713281	0.192080	0.184996	-0.334641	0.569478	0.509565	0.551411
44471	9.230423	2.556682	-2.513664	0.799478	0.111526	-0.173511	-0.714310	0.189916	0.176642	-0.342905	0.561192	0.519459	0.545565
44472	9.094378	2.159558	-2.487009	0.839331	0.203238	-0.061731	-0.717232	0.190748	0.166508	-0.353674	0.552619	0.527760	0.539441
44473	9.179963	2.337272	-2.402091	0.701498	0.245689	-0.087709	-0.719069	0.194763	0.155712	-0.362978	0.544172	0.534456	0.535239
44474	9.502168	2.707625	-2.339260	0.536382	0.226228	-0.169529	-0.720832	0.193030	0.144697	-0.369371	0.536115	0.540305	0.533120
44475	9.693173	2.006915	-2.271258	0.418809	0.147322	-0.183469	-0.723010	0.191772	0.135844	-0.373390	0.529603	0.545613	0.531419
44476	9.341545	1.984679	-2.236512	0.352425	0.119542	0.007221	-0.724618	0.190758	0.127710	-0.378475	0.525874	0.548322	0.528731
44477	8.976627	2.238551	-2.168067	0.173921	0.151393	0.036148	-0.724138	0.194711	0.123271	-0.382227	0.523517	0.548644	0.528036
44478	9.214793	2.355310	-1.958813	0.061325	0.121492	0.003022	-0.724606	0.194437	0.117301	-0.384205	0.521914	0.548270	0.528576
44479	9.177151	2.378376	-1.850970	0.072146	0.065283	0.003132	-0.726603	0.194284	0.115182	-0.385563	0.520869	0.548537	0.528341
44480	9.260549	2.284985	-1.622804	0.013352	0.028952	-0.002420	-0.724640	0.195164	0.114226	-0.385964	0.520554	0.548418	0.528481
44481	9.240763	2.434792	-1.751527	0.075642	0.045240	-0.000473	-0.725227	0.196090	0.113154	-0.387078	0.519643	0.548929	0.528032
44482	9.449877	2.469065	-1.524815	0.063585	0.073405	-0.008740	-0.724674	0.195633	0.110567	-0.388421	0.518401	0.549060	0.528131
44483	9.425724	2.242501	-1.436013	0.099596	0.105936	-0.000504	-0.726244	0.195590	0.109019	-0.390433	0.516645	0.549359	0.528057
44484	9.204962	2.261950	-1.323761	0.099360	0.132314	-0.011600	-0.724159	0.195522	0.103887	-0.392758	0.514465	0.549429	0.528389
44485	8.849594	2.298834	-1.174958	0.028133	0.172840	-0.010036	-0.726749	0.196596	0.100433	-0.394652	0.512433	0.548544	0.529870
44486	9.144497	2.256806	-0.729720	-0.036303	0.240988	-0.100121	-0.728774	0.194871	0.092258	-0.395827	0.509183	0.547214	0.533489
44487	9.607163	2.454215	-0.504180	0.010507	0.257797	-0.198095	-0.732460	0.190689	0.084797	-0.396454	0.504271	0.547359	0.537525
44488	10.097325	2.119076	-0.546437	0.116237	0.229398	-0.281291	-0.732442	0.184197	0.076303	-0.397074	0.497913	0.549550	0.540749
44489	10.204715	1.760924	-0.840240	0.270337	0.220632	-0.233308	-0.733526	0.176209	0.069287	-0.399496	0.490892	0.553077	0.541788
44490	9.715595	1.712390	-1.121794	0.411912	0.192504	-0.170716	-0.736371	0.172063	0.060826	-0.403773	0.483729	0.557592	0.540430
44491	9.374269	1.901122	-1.090889	0.106394	0.045403	-0.222505	-0.737759	0.167659	0.057159	-0.402749	0.479998	0.560569	0.541440
44492	9.737665	1.853710	-0.822168	-0.023302	0.087505	-0.149338	-0.739687	0.161513	0.053954	-0.401861	0.477685	0.560985	0.543710
44493	9.756598	1.954179	-0.909181	0.055196	0.033540	-0.081180	-0.740392	0.160308	0.052325	-0.401747	0.476080	0.562126	0.544024
44494	9.717323	2.016686	-1.028083	0.004108	-0.040719	-0.068317	-0.740924	0.158252	0.053336	-0.400559	0.475845	0.563090	0.544108
44495	9.587016	2.030121	-1.056940	-0.069727	-0.085586	-0.053736	-0.739892	0.156273	0.055188	-0.398218	0.476854	0.563558	0.544459
44496	9.485847	2.179551	-1.114987	-0.101415	-0.083736	-0.006086	-0.739573	0.154592	0.057066	-0.396215	0.478626	0.563119	0.544819
44497	9.507716	2.044930	-1.034553	-0.144328	-0.131002	0.001231	-0.739690	0.156051	0.062549	-0.393246	0.481339	0.562596	0.545120
44498	9.471274	2.357903	-1.205070	-0.139655	-0.157447	0.043530	-0.739216	0.155227	0.067458	-0.390575	0.484763	0.561828	0.544798
44499	9.298493	2.401775	-1.130686	-0.154936	-0.118982	0.015883	-0.737363	0.157258	0.072391	-0.387779	0.487577	0.560941	0.545199
44500	9.472296	2.335923	-1.374341	-0.198657	-0.093236	0.019446	-0.737464	0.156757	0.076758	-0.384977	0.490471	0.559242	0.546332
44501	9.620412	2.232240	-1.496503	-0.200220	-0.056693	0.024902	-0.736298	0.156817	0.081007	-0.382516	0.493047	0.557275	0.547750
44502	9.459986	2.234026	-1.364883	-0.214001	-0.003092	0.052286	-0.735727	0.157846	0.083335	-0.380913	0.495420	0.554371	0.549670
44503	9.586377	2.187337	-1.205656	-0.221632	-0.009772	0.041296	-0.735874	0.158947	0.084399	-0.378929	0.497814	0.551627	0.551636
44504	9.793818	2.102586	-1.143915	-0.096913	-0.021862	0.053521	-0.735465	0.160895	0.085652	-0.378286	0.499501	0.550127	0.552050
44505	9.753256	1.964904	-1.343788	-0.030273	-0.097367	0.019783	-0.734591	0.160742	0.088471	-0.377009	0.501176	0.550357	0.551175
44506	9.458141	1.827493	-1.430269	-0.009133	-0.127496	0.060155	-0.734603	0.163473	0.091480	-0.376150	0.503431	0.550550	0.549511
44507	9.415398	1.709620	-1.298998	-0.049215	-0.144865	0.137156	-0.734297	0.164667	0.096375	-0.375451	0.507069	0.549733	0.547459
44508	9.502166	1.587024	-1.245069	-0.088164	-0.180987	0.189440	-0.731070	0.170122	0.101510	-0.374608	0.511908	0.548134	0.545131
44509	9.454643	1.649603	-1.184911	-0.018908	-0.163235	0.212488	-0.729539	0.176381	0.108413	-0.374840	0.516329	0.546971	0.541961
44510	9.598825	1.585870	-1.210043	-0.128925	-0.253794	0.177570	-0.727735	0.182691	0.114182	-0.372621	0.522096	0.545568	0.539374
44511	9.598989	1.814854	-1.285854	-0.121845	-0.222771	0.166559	-0.723750	0.186511	0.123037	-0.370623	0.527393	0.544155	0.537020
44512	9.637799	1.692181	-1.201145	-0.114945	-0.239413	0.151909	-0.720360	0.191573	0.130273	-0.368401	0.532579	0.543018	0.534576
44513	9.635879	1.454075	-1.347559	-0.180534	-0.223072	0.159051	-0.718498	0.195023	0.138558	-0.365678	0.538185	0.540999	0.532876
44514	9.482074	1.476388	-1.303013	-0.231839	-0.141743	0.217517	-0.716239	0.200087	0.146089	-0.363928	0.543849	0.537145	0.532221
44515	9.521677	1.445013	-1.154934	-0.244360	-0.066438	0.221050	-0.712561	0.202987	0.150349	-0.362849	0.548865	0.532566	0.532411
44516	9.477797	1.548645	-1.263733	-0.278101	-0.036755	0.187908	-0.711758	0.208706	0.153821	-0.361370	0.553377	0.527734	0.533557
44517	9.724394	1.450374	-1.119000	-0.252362	0.062958	0.182337	-0.710101	0.213585	0.156523	-0.361143	0.556599	0.522495	0.535511
44518	9.883297	2.017790	-1.377293	-0.222378	0.045368	0.075188	-0.708257	0.214076	0.157671	-0.359914	0.558614	0.518876	0.537754
44519	9.448791	1.688032	-1.334206	-0.182119	0.146678	0.132763	-0.706587	0.215555	0.156329	-0.360786	0.559859	0.514308	0.540259
44520	9.222750	1.788807	-1.315433	-0.143555	0.201299	0.202454	-0.707812	0.219829	0.151786	-0.363405	0.560902	0.508964	0.542477
44521	9.150563	1.679378	-1.255473	0.023589	0.211332	0.087117	-0.707054	0.223281	0.145753	-0.366719	0.559449	0.506642	0.543919
44522	9.296779	1.921842	-1.148245	0.164911	0.230666	0.034219	-0.710116	0.225432	0.138115	-0.371246	0.556178	0.506292	0.544527
44523	9.535965	1.811067	-1.331833	0.338956	0.308007	-0.035272	-0.709640	0.227544	0.130157	-0.377680	0.550046	0.508020	0.544723
44524	10.523777	1.884872	-1.387620	0.334720	0.202537	-0.115629	-0.709748	0.228574	0.118022	-0.382124	0.544232	0.511330	0.544366
44525	10.263238	2.010931	-1.787699	0.339804	0.194175	-0.130337	-0.712313	0.225373	0.110753	-0.386302	0.538289	0.514919	0.543944
44526	9.523523	1.369693	-1.505750	0.455387	0.222104	-0.020308	-0.713963	0.225668	0.099439	-0.393225	0.532236	0.518286	0.541737
44527	9.394477	1.395555	-1.377562	0.376557	0.182075	-0.056204	-0.715153	0.224682	0.090593	-0.398416	0.526832	0.521496	0.540143
44528	9.702776	1.500946	-1.441547	0.347358	0.062077	-0.110122	-0.715767	0.225502	0.085827	-0.401497	0.522350	0.525839	0.538000
44529	9.933262	1.603233	-1.594434	0.234145	-0.009861	-0.163384	-0.717314	0.222399	0.082100	-0.401982	0.518991	0.530133	0.536673
44530	9.545156	1.307979	-1.796829	0.168867	0.005297	-0.075590	-0.718704	0.219469	0.080653	-0.402950	0.516891	0.532624	0.535505
44531	9.383284	1.232488	-1.508647	0.062297	-0.017971	-0.020746	-0.719830	0.218250	0.079453	-0.403080	0.516522	0.533657	0.534736
44532	9.643422	1.428406	-1.606474	-0.077980	-0.029610	-0.064958	-0.719234	0.217139	0.081363	-0.401235	0.516894	0.533671	0.535748
44533	9.654963	1.622572	-1.443797	-0.165503	-0.114912	-0.112666	-0.720028	0.214961	0.084923	-0.396976	0.518416	0.533994	0.537126
44534	9.394641	1.770881	-1.515223	-0.182133	-0.122631	-0.013623	-0.718841	0.213169	0.088771	-0.393601	0.521149	0.533086	0.537867
44535	9.416708	1.818845	-1.486749	-0.206385	-0.098801	0.035854	-0.720786	0.213508	0.094202	-0.390654	0.524386	0.531291	0.538646
44536	9.412195	2.053170	-1.236250	-0.229480	-0.108556	0.030365	-0.717875	0.210883	0.099826	-0.387387	0.527785	0.529277	0.539667
44537	9.465459	2.081628	-1.216316	-0.254652	-0.116470	-0.021038	-0.718678	0.210623	0.105350	-0.383097	0.530943	0.527679	0.541195
44538	9.613921	2.331678	-1.133278	-0.211399	-0.152431	-0.006138	-0.717515	0.211360	0.110492	-0.379143	0.534261	0.526552	0.541811
44539	9.433357	2.444865	-1.159605	-0.181703	-0.168141	-0.022593	-0.717889	0.210807	0.115993	-0.375028	0.537353	0.526136	0.542021
44540	9.398815	2.509928	-1.290745	-0.169940	-0.102842	-0.068554	-0.715404	0.208195	0.121480	-0.371344	0.539136	0.525730	0.543179
44541	9.208818	2.403306	-1.197374	-0.172939	-0.125232	-0.110790	-0.717579	0.205030	0.127970	-0.366783	0.540725	0.526025	0.544413
44542	9.295830	2.572969	-1.235755	-0.220171	-0.101096	-0.064995	-0.717092	0.202539	0.131639	-0.362596	0.542869	0.524997	0.546072
44543	9.678881	2.350911	-1.154907	-0.282904	-0.086419	-0.121981	-0.717600	0.200875	0.136363	-0.357096	0.544666	0.523907	0.548948
44544	9.687745	2.254636	-1.213839	-0.213056	-0.065068	-0.112719	-0.717070	0.195996	0.141726	-0.352821	0.545833	0.523184	0.551237
44545	9.451115	2.159580	-1.234596	-0.137503	-0.070218	-0.092445	-0.717580	0.193411	0.144690	-0.349382	0.546687	0.523223	0.552542
44546	9.355414	1.951059	-1.367648	-0.117917	-0.000870	-0.052204	-0.719509	0.190199	0.146209	-0.347476	0.547091	0.522425	0.554097
44547	9.256845	1.978184	-1.349291	-0.121219	0.029996	-0.076134	-0.719628	0.190205	0.149048	-0.345443	0.546882	0.521752	0.556206
44548	9.415049	1.773646	-1.371035	-0.168616	-0.005133	-0.101862	-0.721586	0.188758	0.149827	-0.342380	0.547155	0.520951	0.558576
44549	10.141543	1.607256	-1.462095	-0.252468	0.020149	-0.024860	-0.720676	0.185735	0.152466	-0.339388	0.548478	0.518291	0.561571
44550	10.068295	1.460660	-1.523116	-0.168711	-0.004552	0.030355	-0.721242	0.186671	0.154091	-0.337800	0.550104	0.516019	0.563028
44551	9.635272	1.603919	-1.489078	-0.219982	-0.045214	0.033920	-0.722228	0.186918	0.155251	-0.335157	0.552545	0.513485	0.564533
44552	9.518358	1.484967	-1.599012	-0.330581	-0.049492	0.002464	-0.721779	0.187304	0.158959	-0.330989	0.555448	0.509974	0.567318
44553	9.494214	1.333999	-1.541120	-0.319549	-0.054249	0.004299	-0.722420	0.184392	0.162754	-0.326813	0.558329	0.506650	0.569884
44554	9.453358	1.346294	-1.532265	-0.315058	-0.073032	0.072232	-0.720837	0.186092	0.168662	-0.323344	0.562056	0.502645	0.571743
44555	9.604840	1.299454	-1.555145	-0.279780	-0.069820	0.125540	-0.720950	0.185661	0.171615	-0.320833	0.566051	0.498460	0.572879
44556	9.712669	1.333899	-1.648329	-0.260137	-0.107643	0.110984	-0.717988	0.189678	0.176804	-0.318056	0.570163	0.494831	0.573496
44557	9.773319	1.415689	-1.630740	-0.262771	-0.131768	0.083518	-0.718792	0.189691	0.182629	-0.314634	0.574315	0.491663	0.573965
44558	9.648363	1.515964	-1.627828	-0.276761	-0.156401	0.111047	-0.715382	0.192505	0.188731	-0.311160	0.579043	0.488109	0.574142
44559	9.595639	1.435344	-1.556331	-0.273356	-0.181771	0.103730	-0.713366	0.194682	0.196508	-0.307343	0.583994	0.484845	0.573948
44560	9.568744	1.389869	-1.587023	-0.261434	-0.195957	0.140465	-0.711477	0.196504	0.205684	-0.303969	0.589309	0.481319	0.573280
44561	9.526816	1.345500	-1.692029	-0.262111	-0.205933	0.184503	-0.709035	0.197869	0.212272	-0.300958	0.595196	0.477320	0.572128
44562	9.459436	1.311668	-1.665574	-0.193675	-0.148538	0.206547	-0.706051	0.200962	0.218679	-0.299567	0.600130	0.473452	0.570917
44563	9.615874	1.457244	-1.752605	-0.165234	-0.109686	0.171729	-0.702410	0.207675	0.224456	-0.298468	0.604170	0.470088	0.570011
44564	9.560536	1.467242	-1.745639	-0.167480	-0.060390	0.116581	-0.700428	0.210047	0.228274	-0.297176	0.607057	0.467048	0.570118
44565	9.486392	1.515577	-1.694240	-0.125522	-0.063769	0.078123	-0.699269	0.209747	0.231081	-0.295918	0.609438	0.464972	0.569930
44566	9.609627	1.379966	-1.593448	-0.132542	-0.041726	0.017522	-0.699275	0.210444	0.231550	-0.294089	0.610964	0.463416	0.570509
44567	9.580379	1.334409	-1.616807	0.031885	-0.051106	0.043535	-0.698999	0.212877	0.234679	-0.294485	0.611942	0.463464	0.569216
44568	9.513324	1.397572	-1.589732	0.053587	0.060490	0.023209	-0.697014	0.212969	0.235092	-0.295937	0.611262	0.463352	0.569285
44569	9.691963	1.581119	-1.626618	0.054454	0.094347	-0.050180	-0.697609	0.212879	0.231262	-0.296896	0.609575	0.463935	0.570119
44570	9.329410	1.600225	-1.774777	0.113528	0.181843	-0.039276	-0.697355	0.212776	0.227422	-0.299491	0.606565	0.464546	0.571473
44571	9.201687	1.533527	-1.437088	0.023875	0.170893	-0.037627	-0.701637	0.211698	0.221438	-0.300928	0.604291	0.464158	0.573439
44572	9.385326	1.799652	-1.485701	0.091521	0.255980	-0.046723	-0.703524	0.210926	0.214314	-0.303848	0.600468	0.464150	0.575917
44573	9.414882	1.588572	-1.314262	0.132802	0.272308	-0.044856	-0.705157	0.211785	0.206156	-0.307440	0.596266	0.464463	0.578118
44574	9.681781	1.720082	-1.134972	0.129093	0.230017	-0.075907	-0.708870	0.209354	0.198237	-0.310214	0.592206	0.465366	0.580081
44575	9.602633	1.876090	-1.152735	0.082241	0.186290	-0.112624	-0.710907	0.209432	0.191452	-0.311605	0.588641	0.466401	0.582129
44576	9.667727	1.907285	-1.162213	0.071082	0.149271	-0.046502	-0.712492	0.207084	0.184085	-0.313279	0.586124	0.466778	0.583466
44577	9.753229	1.945439	-1.339082	0.153738	0.109468	-0.030658	-0.712538	0.207356	0.178570	-0.315732	0.583750	0.468155	0.583421
44578	9.550739	1.839680	-1.303212	0.165237	0.059583	-0.075579	-0.714678	0.207609	0.177046	-0.317318	0.581406	0.470516	0.583002
44579	9.678067	2.015066	-1.427609	0.145314	0.035319	-0.099382	-0.716236	0.205632	0.173816	-0.318159	0.579289	0.473060	0.582591
44580	9.610395	1.932964	-1.418367	0.213928	-0.006545	-0.095539	-0.717113	0.206202	0.171306	-0.319444	0.577199	0.476629	0.581052
44581	9.487038	1.924887	-1.474195	0.235406	-0.042582	-0.110152	-0.716257	0.204823	0.169793	-0.320442	0.575292	0.480832	0.578927
44582	9.496139	1.933077	-1.546949	0.271950	-0.045334	-0.111910	-0.717359	0.202400	0.169652	-0.321813	0.573098	0.485479	0.576459
44583	9.486014	1.921799	-1.604617	0.293876	-0.040683	-0.113716	-0.719615	0.201307	0.169179	-0.323431	0.570725	0.490363	0.573768
44584	9.553576	1.908971	-1.587903	0.226588	-0.050660	-0.097301	-0.718462	0.199977	0.169510	-0.324376	0.568991	0.494322	0.571554
44585	9.560737	1.945624	-1.612087	0.194393	-0.063352	-0.067975	-0.719601	0.199763	0.168373	-0.325139	0.567947	0.497671	0.569249
44586	9.461403	1.883844	-1.654671	0.149396	-0.041744	-0.042438	-0.719587	0.199147	0.169185	-0.325912	0.567138	0.500051	0.567525
44587	9.523868	1.922754	-1.695402	0.070828	-0.016747	-0.040777	-0.717628	0.201256	0.169582	-0.326037	0.566633	0.501377	0.566787
44588	9.447132	2.147035	-1.741797	0.099855	-0.007091	-0.049893	-0.719018	0.199390	0.169904	-0.326506	0.565674	0.503047	0.565995
44589	9.640806	2.178251	-1.640136	0.031807	-0.006099	-0.062822	-0.718850	0.197638	0.170360	-0.326035	0.565078	0.504117	0.565910
44590	9.677130	2.026463	-1.553109	0.042235	-0.062689	-0.009507	-0.718993	0.197647	0.170220	-0.325748	0.565528	0.505039	0.564802
44591	9.414201	2.160500	-1.643855	0.008552	-0.113054	0.002398	-0.717855	0.197868	0.171216	-0.324667	0.566946	0.505807	0.563315
44592	9.398980	2.110716	-1.720908	-0.046896	-0.082184	0.012320	-0.718090	0.197061	0.175991	-0.323415	0.568413	0.505599	0.562742
44593	9.540392	2.040311	-1.789461	-0.098348	-0.107394	0.005854	-0.716518	0.197752	0.178999	-0.321207	0.570488	0.505087	0.562367
44594	9.369745	2.148062	-1.777545	-0.113372	-0.114390	0.061788	-0.715356	0.198100	0.183265	-0.319424	0.573236	0.503766	0.561773
44595	9.364050	1.856944	-1.767152	-0.196909	-0.093251	0.081729	-0.714225	0.201024	0.187835	-0.317068	0.576532	0.501178	0.562050
44596	9.278089	2.226912	-1.821914	-0.233117	-0.083031	0.097281	-0.712904	0.200474	0.192753	-0.314609	0.580024	0.497880	0.562769
44597	9.314804	2.276880	-1.769819	-0.233384	-0.063503	0.016521	-0.712890	0.201455	0.196219	-0.311364	0.582531	0.495435	0.564140
44598	9.423242	2.195625	-1.735755	-0.193414	-0.018487	0.000940	-0.711143	0.199826	0.199505	-0.308908	0.584061	0.493278	0.565797
44599	9.840028	2.212357	-1.756065	-0.205542	0.013872	-0.045838	-0.712523	0.198833	0.202577	-0.306029	0.584876	0.491381	0.568165
44600	9.642952	2.127475	-1.652625	-0.103269	0.072512	-0.093500	-0.712772	0.195577	0.201524	-0.304442	0.583874	0.490778	0.570563
44601	9.339458	2.029393	-1.593603	-0.087641	0.163925	-0.100120	-0.716134	0.189953	0.196948	-0.303790	0.581705	0.489928	0.573848
44602	8.882103	2.108058	-1.252300	-0.108343	0.179673	-0.087417	-0.717554	0.188132	0.193442	-0.303258	0.579551	0.488528	0.577491
44603	8.971024	2.315844	-1.061026	-0.198950	0.189606	-0.157285	-0.719362	0.183440	0.189903	-0.300891	0.577162	0.486875	0.582496
44604	9.564443	2.383725	-1.010310	-0.295216	0.135102	-0.193945	-0.721565	0.177386	0.187842	-0.296507	0.575571	0.484772	0.588046
44605	9.539036	2.621016	-0.969164	-0.256387	0.115248	-0.140583	-0.723190	0.170318	0.185712	-0.292925	0.574487	0.482659	0.592621
44606	9.469496	2.537984	-0.889806	-0.202108	0.042167	-0.122035	-0.727070	0.164021	0.186205	-0.289539	0.574097	0.481336	0.595731
44607	9.631137	2.352902	-1.097550	-0.131341	0.015238	-0.074142	-0.727878	0.160063	0.184972	-0.287209	0.574077	0.480503	0.597548
44608	9.736468	2.248491	-1.143235	-0.149347	0.019837	0.004732	-0.727696	0.158630	0.187717	-0.285719	0.574851	0.478469	0.599148
44609	9.587913	2.467580	-1.126588	-0.148402	0.004628	0.043300	-0.727687	0.158847	0.189149	-0.284498	0.576172	0.476128	0.600324
44610	9.564429	2.300822	-0.977032	-0.051135	-0.038901	0.058213	-0.727000	0.160818	0.189834	-0.284217	0.577592	0.474987	0.599996
44611	9.582899	2.228928	-1.050659	-0.055068	-0.044207	0.116928	-0.728153	0.162817	0.190538	-0.284496	0.579659	0.473179	0.599299
44612	9.446501	2.198279	-1.224509	-0.123183	-0.028654	0.168114	-0.725366	0.167297	0.192211	-0.284791	0.582397	0.469836	0.599135
44613	9.504781	2.201967	-1.168691	-0.206252	-0.036950	0.141371	-0.725535	0.172121	0.196629	-0.283669	0.585451	0.465873	0.599784
44614	9.548174	2.121139	-1.132192	-0.220188	-0.053786	0.100077	-0.723430	0.174862	0.198767	-0.281769	0.588377	0.462283	0.600594
44615	9.486286	2.322685	-1.118901	-0.185124	-0.020383	0.109288	-0.723425	0.175633	0.200659	-0.280652	0.590784	0.458831	0.601401
44616	9.389415	2.080306	-1.078209	-0.171034	-0.019141	0.087231	-0.722588	0.178890	0.204402	-0.279483	0.592877	0.455768	0.602214
44617	9.455984	2.130189	-1.215645	-0.196423	-0.007507	0.094522	-0.723156	0.180769	0.207362	-0.278164	0.595035	0.452264	0.603338
44618	9.418217	2.160790	-1.127073	-0.152136	0.009076	0.107428	-0.721472	0.182165	0.207717	-0.277712	0.596845	0.449017	0.604182
44619	9.335938	1.920513	-1.070004	-0.126149	-0.003407	0.052387	-0.720776	0.184353	0.209834	-0.276752	0.598167	0.446826	0.604939
44620	9.601686	1.971110	-1.004731	-0.066387	-0.007928	0.064509	-0.720912	0.184327	0.210401	-0.276650	0.599311	0.445216	0.605041
44621	9.567365	2.006520	-1.095008	0.027701	0.001385	0.058250	-0.719812	0.186628	0.210109	-0.277649	0.599770	0.444782	0.604447
44622	9.604368	1.882131	-1.242136	0.022036	-0.002746	0.050888	-0.720400	0.189157	0.211550	-0.278487	0.600237	0.444374	0.603897
44623	9.599293	1.765540	-1.225798	-0.014739	0.015396	0.041591	-0.718282	0.190627	0.213183	-0.278905	0.600620	0.443544	0.603934
44624	9.724839	1.583742	-1.118147	0.049868	0.038066	0.060034	-0.719467	0.193613	0.211395	-0.280550	0.600518	0.443134	0.603575
44625	9.726334	1.576249	-0.922591	0.093959	-0.001404	0.071199	-0.719789	0.196502	0.211296	-0.282496	0.600758	0.443340	0.602276
44626	9.765040	1.697665	-0.954650	0.109508	-0.087373	0.045702	-0.720261	0.200240	0.211535	-0.283578	0.601692	0.444532	0.599951
44627	9.849928	1.607627	-1.156487	0.138776	-0.110495	0.046711	-0.718711	0.202129	0.213625	-0.284806	0.602765	0.446169	0.597071
44628	9.668078	1.459643	-1.237611	0.171945	-0.133317	0.056838	-0.716898	0.205994	0.216403	-0.286354	0.603978	0.448221	0.593557
44629	9.645571	1.324644	-1.285961	0.160979	-0.136968	0.056794	-0.715623	0.208104	0.219928	-0.287738	0.605316	0.450125	0.590074
44630	9.606525	1.320896	-1.347330	0.103586	-0.141256	0.100721	-0.713693	0.212906	0.221204	-0.288901	0.607383	0.450873	0.586801
44631	9.464655	1.321371	-1.308203	0.081813	-0.143501	0.107993	-0.710606	0.217421	0.225004	-0.289875	0.609699	0.451235	0.583632
44632	9.587796	1.427391	-1.321779	0.058886	-0.100501	0.067550	-0.710041	0.220218	0.229430	-0.290462	0.611236	0.451612	0.581437
44633	9.576803	1.346901	-1.461996	0.005680	-0.088850	0.060067	-0.706924	0.221760	0.232192	-0.290445	0.612914	0.451337	0.579890
44634	9.678159	1.253243	-1.403592	-0.026738	-0.074642	0.008605	-0.706361	0.224434	0.236184	-0.289534	0.614107	0.451291	0.579119
44635	9.615947	1.413893	-1.414712	-0.104939	-0.099207	-0.039209	-0.707172	0.223425	0.239392	-0.286924	0.615644	0.450998	0.579015
44636	9.684152	1.436524	-1.330155	-0.153336	-0.095366	-0.070486	-0.705967	0.219796	0.242557	-0.283361	0.617072	0.450584	0.579571
44637	9.620989	1.413469	-1.385916	-0.182794	-0.111530	-0.076043	-0.705613	0.217114	0.247209	-0.279257	0.618842	0.449889	0.580216
44638	9.760605	1.420056	-1.408004	-0.232630	-0.101112	-0.093559	-0.704369	0.211398	0.251803	-0.274380	0.620549	0.448852	0.581521
44639	9.665687	1.610851	-1.299341	-0.245460	-0.123361	-0.090782	-0.704573	0.208410	0.257009	-0.269220	0.622633	0.447639	0.582639
44640	9.574275	1.684394	-1.309936	-0.222684	-0.103092	-0.061416	-0.702779	0.203848	0.261387	-0.264814	0.624554	0.446312	0.583619
44641	9.476913	1.711168	-1.446223	-0.194017	-0.083702	-0.017368	-0.700691	0.198679	0.266291	-0.261501	0.626518	0.444540	0.584360
44642	9.390059	1.785136	-1.490803	-0.168024	-0.035080	0.061508	-0.702392	0.200043	0.268379	-0.259804	0.628433	0.441932	0.585039
44643	9.525892	1.882627	-1.417950	-0.083415	0.009960	0.074496	-0.699982	0.200661	0.269672	-0.259780	0.629518	0.439798	0.585490
44644	9.515414	2.091482	-1.614272	-0.018379	0.006922	-0.094180	-0.699544	0.200312	0.270780	-0.258511	0.628785	0.440679	0.586177
44645	9.214480	2.376050	-1.697785	0.057567	0.048415	-0.130823	-0.701217	0.196990	0.268602	-0.258177	0.626867	0.442589	0.586938
44646	9.312388	2.162273	-1.722165	0.180635	0.142462	-0.123407	-0.701511	0.194396	0.262910	-0.260309	0.623204	0.445518	0.587682
44647	9.379639	2.247550	-1.786929	0.328498	0.216895	-0.143397	-0.704946	0.193585	0.257075	-0.264677	0.617746	0.449876	0.588173
44648	9.243980	2.393658	-1.940330	0.476244	0.313775	-0.169883	-0.707995	0.193796	0.247897	-0.271365	0.610052	0.455823	0.588577
44649	9.043393	2.340668	-1.681955	0.538024	0.370536	-0.122185	-0.712682	0.196492	0.232648	-0.279858	0.601704	0.461471	0.588792
44650	9.464446	2.351695	-1.460905	0.445873	0.278812	-0.137715	-0.717893	0.197886	0.220586	-0.286788	0.594210	0.467369	0.588416
44651	10.128609	2.231527	-1.530008	0.337202	0.088549	-0.181542	-0.720539	0.198483	0.209300	-0.289484	0.589618	0.472856	0.587330
44652	9.774043	2.194918	-1.867242	0.251132	-0.019500	-0.001788	-0.720405	0.198796	0.208750	-0.292426	0.588305	0.476070	0.584586
44653	9.574691	1.782308	-1.918035	0.237938	-0.023465	0.188934	-0.721334	0.203924	0.207237	-0.297206	0.589090	0.476650	0.580901
44654	9.464226	1.977548	-1.951280	0.102954	-0.038904	0.207054	-0.719170	0.211675	0.206993	-0.300479	0.590964	0.475609	0.578161
44655	9.440479	1.979543	-1.906898	0.072103	-0.104018	0.188743	-0.714720	0.218476	0.207802	-0.302509	0.593648	0.474738	0.575060
44656	9.295028	2.123550	-2.079271	0.025052	-0.082655	0.172087	-0.714523	0.226959	0.210886	-0.304007	0.596158	0.473438	0.572741
44657	9.295279	1.940182	-1.969360	0.003276	-0.076485	0.177513	-0.710615	0.232823	0.213344	-0.305320	0.598823	0.471745	0.570656
44658	9.520297	2.119927	-1.928293	-0.043554	-0.091509	0.138988	-0.709467	0.233254	0.215914	-0.305507	0.601539	0.470075	0.569074
44659	9.489298	2.080551	-1.869417	-0.020480	-0.104794	0.113351	-0.708085	0.238492	0.220201	-0.305511	0.604050	0.469057	0.567249
44660	9.391971	1.892629	-1.910482	0.044468	-0.060256	0.072979	-0.707548	0.242247	0.222701	-0.306293	0.605247	0.468980	0.565614
44661	9.160965	1.713202	-1.791896	0.043266	-0.079791	0.028887	-0.705980	0.242564	0.224550	-0.306330	0.606284	0.469558	0.564001
44662	9.686325	1.599659	-1.739818	-0.039352	-0.063957	0.015953	-0.704984	0.243722	0.227025	-0.305413	0.607498	0.469244	0.563453
44663	9.760519	1.397577	-1.719755	-0.060385	-0.093682	0.052646	-0.702984	0.244393	0.230311	-0.304331	0.609544	0.468441	0.562496
44664	9.119622	1.248293	-1.643617	0.022602	-0.096856	0.146242	-0.703005	0.248640	0.234691	-0.305323	0.611964	0.467429	0.560168
44665	9.184092	1.222041	-1.709003	-0.014369	-0.039371	0.125899	-0.700639	0.253106	0.236793	-0.306136	0.613798	0.465904	0.558986
44666	9.530354	1.040390	-1.727969	0.010022	-0.099930	0.153616	-0.697428	0.258120	0.239204	-0.307028	0.616379	0.464675	0.556676
44667	9.760957	1.020518	-1.814021	0.023199	-0.093313	0.166522	-0.696064	0.263994	0.242255	-0.308261	0.618951	0.463376	0.554218
44668	10.144414	1.246533	-1.870368	-0.029683	-0.082925	0.104128	-0.693268	0.268563	0.245068	-0.308267	0.621109	0.462209	0.552773
44669	9.607440	1.337450	-1.856940	0.055538	-0.143200	0.012530	-0.691693	0.268571	0.247323	-0.307736	0.622591	0.463470	0.550340
44670	9.152065	0.939880	-1.989851	0.157252	-0.076498	-0.093988	-0.692236	0.269109	0.251193	-0.307931	0.621686	0.466776	0.548457
44671	9.397723	0.762762	-1.932557	-0.019656	-0.156395	-0.134553	-0.693291	0.264544	0.253612	-0.304726	0.622395	0.469105	0.547455
44672	9.764899	0.992070	-2.224999	-0.092555	-0.140509	-0.055699	-0.690642	0.260869	0.260165	-0.301631	0.624064	0.469580	0.546862
44673	9.646195	1.233030	-2.407403	-0.102911	-0.121994	0.036017	-0.688491	0.261611	0.264873	-0.299575	0.626494	0.468647	0.546013
44674	9.506977	1.306236	-2.367901	-0.055040	-0.045508	0.109378	-0.688060	0.262771	0.267495	-0.299633	0.628440	0.466882	0.545256
44675	9.416312	1.266276	-2.234330	-0.019343	-0.003306	0.140555	-0.686821	0.266687	0.269431	-0.300870	0.630043	0.464832	0.544476
44676	9.474058	0.963578	-2.117685	0.000460	0.000730	0.195608	-0.685197	0.272424	0.269349	-0.302991	0.631943	0.462299	0.543253
44677	9.531983	0.950813	-2.100610	-0.082104	-0.011470	0.188137	-0.681588	0.278520	0.270123	-0.303878	0.634440	0.458996	0.542648
44678	9.621178	0.957438	-2.099072	-0.095907	-0.020280	0.151442	-0.679042	0.279171	0.270707	-0.304102	0.636721	0.456094	0.542297
44679	9.652332	1.020933	-2.148134	-0.080891	-0.016124	0.096426	-0.678783	0.282500	0.273183	-0.303964	0.638403	0.453982	0.542170
44680	9.560333	0.929648	-2.164613	-0.015009	-0.017256	0.096520	-0.677395	0.285041	0.273754	-0.304647	0.639649	0.452631	0.541447
44681	9.453843	0.855596	-2.192516	0.022872	-0.016134	0.075451	-0.676022	0.289134	0.274991	-0.305607	0.640502	0.451905	0.540502
44682	9.533142	0.823714	-2.207767	-0.003564	-0.006767	0.043281	-0.675761	0.291255	0.275689	-0.305953	0.641080	0.451293	0.540132
44683	9.554509	0.819245	-2.247244	-0.002010	-0.020949	0.034134	-0.674762	0.291328	0.276819	-0.306108	0.641763	0.450853	0.539602
44684	9.504054	0.848610	-2.240335	-0.033477	-0.008026	0.019364	-0.673920	0.291097	0.275378	-0.305801	0.642319	0.450235	0.539629
44685	9.497142	0.852985	-2.201399	-0.021138	-0.009795	0.001958	-0.671929	0.291155	0.276497	-0.305465	0.642707	0.449931	0.539612
44686	9.530602	0.806886	-2.217444	-0.022868	-0.002580	0.004695	-0.672196	0.290529	0.277595	-0.305179	0.643012	0.449575	0.539707
44687	9.555482	0.885836	-2.150224	-0.035207	0.000277	-0.011829	-0.673320	0.289958	0.277854	-0.304606	0.643250	0.449232	0.540033
44688	9.514728	0.934537	-2.143551	-0.014907	-0.001839	-0.039314	-0.673338	0.290466	0.276325	-0.303969	0.643090	0.449541	0.540325
44689	9.507985	0.933736	-2.080500	-0.002659	0.008631	-0.061329	-0.673002	0.286961	0.277237	-0.303356	0.642588	0.450134	0.540772
44690	9.492624	0.920783	-2.191126	-0.012387	-0.030751	-0.079645	-0.673841	0.286508	0.277926	-0.302047	0.642367	0.451155	0.540918
44691	9.555318	1.061734	-2.245694	-0.023655	-0.002088	-0.127392	-0.676615	0.283015	0.279578	-0.300351	0.641505	0.452433	0.541816
44692	9.630174	1.063375	-2.226743	-0.023171	0.000745	-0.143894	-0.676843	0.277908	0.278125	-0.298495	0.640415	0.453973	0.542842
44693	9.531665	1.136737	-2.220165	-0.015381	-0.018909	-0.123670	-0.678346	0.274683	0.279781	-0.296787	0.639709	0.455389	0.543425
44694	9.522045	1.197749	-2.243562	-0.027914	-0.022287	-0.112671	-0.678711	0.271147	0.281549	-0.294993	0.639176	0.456604	0.544009
44695	9.531494	1.180940	-2.260934	-0.018092	-0.035860	-0.086022	-0.679399	0.269176	0.280864	-0.293500	0.639006	0.457605	0.544175
44696	9.497336	1.203866	-2.324728	0.002716	-0.035606	-0.060295	-0.679625	0.265119	0.281463	-0.292558	0.638900	0.458577	0.543989
44697	9.434912	1.233180	-2.307709	-0.038531	-0.038326	-0.028264	-0.680030	0.264474	0.282987	-0.291408	0.639402	0.458631	0.543971
44698	9.396791	1.281473	-2.272150	-0.021574	-0.014510	-0.011752	-0.680284	0.262714	0.283731	-0.290873	0.639655	0.458590	0.543994
44699	9.483242	1.266747	-2.304466	-0.006900	0.015957	-0.013592	-0.679728	0.263567	0.283779	-0.290783	0.639514	0.458485	0.544296
44700	9.478267	1.247543	-2.316483	-0.015217	-0.001631	0.019448	-0.680987	0.262827	0.284595	-0.290788	0.639875	0.458040	0.544244
44701	9.435248	1.193566	-2.247590	-0.000972	-0.013760	0.005715	-0.678434	0.262371	0.284259	-0.290712	0.640198	0.457925	0.544001
44702	9.454540	1.227551	-2.260168	-0.010144	-0.011832	0.004786	-0.676756	0.263536	0.283464	-0.290541	0.640496	0.457797	0.543850
44703	9.466409	1.264367	-2.299021	0.008518	-0.020117	0.019525	-0.678031	0.265152	0.286132	-0.290678	0.640957	0.457645	0.543362
44704	9.454183	1.272080	-2.325085	0.013817	-0.018776	0.012190	-0.678054	0.266083	0.284772	-0.290837	0.641253	0.457729	0.542856
44705	9.497308	1.206356	-2.329541	0.014212	-0.039083	0.028738	-0.676624	0.265719	0.285870	-0.290972	0.641969	0.457631	0.542019
44706	9.405149	1.190961	-2.398662	0.034200	-0.020305	0.021381	-0.676360	0.267826	0.286851	-0.291467	0.642255	0.457815	0.541258
44707	9.409725	1.152328	-2.413579	0.037962	-0.002010	0.023189	-0.677206	0.268213	0.288018	-0.292185	0.642380	0.457831	0.540710
44708	9.434276	1.200145	-2.375536	0.060950	-0.000508	0.027834	-0.675692	0.271376	0.287634	-0.293274	0.642353	0.458104	0.539920
44709	9.433134	1.172874	-2.510942	0.002453	-0.009463	-0.004390	-0.676971	0.271682	0.287666	-0.293165	0.642514	0.458136	0.539761
44710	9.472818	1.148676	-2.355573	0.046169	0.019539	-0.014435	-0.675110	0.270478	0.288140	-0.293785	0.641974	0.458668	0.539614
44711	9.444006	1.160892	-2.347169	0.023606	0.002440	-0.035560	-0.675679	0.268904	0.285209	-0.293721	0.641594	0.459258	0.539599
44712	9.434510	1.197296	-2.344161	0.045439	0.012827	-0.041035	-0.676975	0.270243	0.284738	-0.294024	0.640851	0.460210	0.539505
44713	9.477774	1.189867	-2.355490	0.030972	0.003237	-0.033700	-0.675840	0.270219	0.284868	-0.294080	0.640433	0.460851	0.539424
44714	9.492279	1.199440	-2.353554	0.040607	0.003963	-0.015326	-0.676389	0.267727	0.283015	-0.294498	0.640066	0.461452	0.539119
44715	9.468747	1.237645	-2.296867	0.064341	-0.003427	-0.016182	-0.676683	0.269125	0.283956	-0.295108	0.639681	0.462266	0.538544
44716	9.425200	1.233374	-2.317006	0.062513	-0.012689	-0.015264	-0.676121	0.269677	0.284269	-0.295651	0.639363	0.463198	0.537822
44717	9.496968	1.121583	-2.337328	0.053557	-0.001927	-0.009797	-0.676999	0.270648	0.282352	-0.296206	0.639081	0.463804	0.537330
44718	9.472767	1.195108	-2.381840	0.018938	-0.016991	-0.002494	-0.675827	0.268941	0.284504	-0.296296	0.639179	0.464137	0.536876
44719	9.443917	1.190317	-2.371130	0.014887	-0.036477	-0.015324	-0.675553	0.269524	0.284254	-0.295976	0.639443	0.464602	0.536336
44720	9.443738	1.175996	-2.388125	0.020182	-0.037896	-0.022655	-0.675266	0.269765	0.285118	-0.295705	0.639540	0.465371	0.535703
44721	9.467586	1.176262	-2.420418	0.020073	-0.024672	-0.028178	-0.676938	0.268300	0.286177	-0.295423	0.639525	0.465986	0.535342
44722	9.433646	1.191490	-2.452867	0.031457	-0.018216	-0.013490	-0.674660	0.268196	0.287567	-0.295534	0.639465	0.466590	0.534824
44723	9.443060	1.225963	-2.496474	0.024138	-0.017267	-0.013500	-0.675378	0.268665	0.287036	-0.295529	0.639483	0.467018	0.534433
44724	9.436085	1.188984	-2.448143	0.019083	-0.019160	0.003004	-0.674837	0.269601	0.285387	-0.295718	0.639600	0.467366	0.533883
44725	9.447888	1.206401	-2.487120	0.006826	-0.012951	0.023161	-0.675253	0.269955	0.287115	-0.295922	0.640016	0.467115	0.533492
44726	9.438867	1.171243	-2.392805	-0.011138	-0.005332	0.035037	-0.674266	0.270630	0.287716	-0.296139	0.640511	0.466583	0.533243
44727	9.442397	1.173464	-2.559596	-0.007865	-0.018317	0.021296	-0.672569	0.270625	0.287274	-0.296084	0.641052	0.466230	0.532931
44728	9.423549	1.182604	-2.508105	-0.057001	0.021026	0.027560	-0.673432	0.271513	0.287054	-0.295918	0.641434	0.465195	0.533469
44729	9.461694	1.124513	-2.536482	-0.020258	0.027099	0.032207	-0.674861	0.272669	0.287424	-0.296243	0.641664	0.464301	0.533789
44730	9.424009	1.157409	-2.438235	-0.011320	0.034912	0.023954	-0.672602	0.273209	0.287436	-0.296716	0.641625	0.463673	0.534121
44731	9.500866	1.098771	-2.446323	-0.007539	0.030961	0.028563	-0.674046	0.274189	0.285525	-0.297201	0.641703	0.462938	0.534395
44732	9.476883	1.108498	-2.435700	-0.016497	0.030546	0.035883	-0.676034	0.274247	0.284980	-0.297732	0.641818	0.462171	0.534625
44733	9.455545	1.093406	-2.384274	0.014791	0.044847	0.041421	-0.673921	0.275083	0.284871	-0.298769	0.641731	0.461425	0.534795
44734	9.487542	1.038351	-2.274714	0.022198	0.031660	0.046046	-0.673689	0.276976	0.281441	-0.299896	0.641713	0.460911	0.534630
44735	9.482193	1.019800	-2.335024	0.012609	0.018809	0.030443	-0.673987	0.278394	0.281958	-0.300550	0.641812	0.460434	0.534553
44736	9.489292	1.015098	-2.349813	0.032837	0.019455	0.034152	-0.671466	0.279588	0.280306	-0.301552	0.641768	0.460234	0.534215
44737	9.491573	1.010429	-2.364422	0.027186	0.012435	0.028646	-0.671771	0.281847	0.281302	-0.302317	0.641829	0.459973	0.533933
44738	9.472283	0.971561	-2.349461	0.028861	0.007228	0.023142	-0.673053	0.282045	0.280618	-0.303032	0.641841	0.459938	0.533544
44739	9.477288	0.971203	-2.325495	0.014588	-0.000968	0.037810	-0.672361	0.283060	0.280249	-0.303611	0.642204	0.459504	0.533151
44740	9.520351	0.971441	-2.365753	0.008371	0.007196	0.009348	-0.671957	0.284769	0.280494	-0.303915	0.642214	0.459427	0.533032
44741	9.503584	0.966506	-2.350665	0.012274	-0.001706	0.019460	-0.672944	0.285691	0.282548	-0.304262	0.642429	0.459208	0.532764
44742	9.496302	0.966651	-2.357638	0.013498	-0.010529	-0.002548	-0.671249	0.284628	0.280195	-0.304336	0.642493	0.459437	0.532447
44743	9.486507	0.947478	-2.369474	0.024434	-0.009533	-0.004369	-0.671113	0.285589	0.281105	-0.304514	0.642498	0.459701	0.532112
44744	9.505791	0.961967	-2.374932	0.021044	-0.017538	0.006655	-0.670263	0.285310	0.280654	-0.304711	0.642679	0.459928	0.531583
44745	9.473832	0.977929	-2.463009	0.009918	-0.000495	-0.000742	-0.669423	0.286554	0.281433	-0.304823	0.642709	0.459936	0.531476
44746	9.461361	0.934849	-2.499057	0.027570	0.024796	0.006582	-0.671679	0.285864	0.281553	-0.305484	0.642408	0.459965	0.531435
44747	9.457160	0.894777	-2.402538	0.001548	-0.018675	-0.004415	-0.671406	0.286714	0.281746	-0.305282	0.642649	0.460043	0.531192
44748	9.447115	0.929703	-2.469571	0.004735	0.039588	0.006510	-0.671715	0.288066	0.280699	-0.305804	0.642314	0.459762	0.531541
44749	9.490687	0.936367	-2.447001	0.005416	0.043819	-0.002659	-0.670567	0.286900	0.280615	-0.306243	0.641884	0.459478	0.532053
44750	9.419023	0.938221	-2.367011	0.020953	0.040069	-0.002636	-0.671733	0.288437	0.279020	-0.306865	0.641371	0.459466	0.532322
44751	9.486480	0.928014	-2.364769	0.010527	0.027758	0.019398	-0.672560	0.286454	0.278620	-0.307457	0.641284	0.459052	0.532445
44752	9.505640	0.928083	-2.379979	0.021005	0.012196	0.002014	-0.671171	0.287924	0.277564	-0.307874	0.641109	0.459152	0.532327
44753	9.493572	0.898933	-2.370055	0.030616	0.011129	0.019461	-0.670758	0.288922	0.277622	-0.308570	0.641075	0.459053	0.532051
44754	9.472052	0.913429	-2.354662	0.030719	-0.003934	0.024989	-0.672732	0.287832	0.277005	-0.309207	0.641223	0.459061	0.531495
44755	9.493682	0.903620	-2.357951	0.027691	-0.001426	0.013971	-0.673617	0.290442	0.276894	-0.309691	0.641289	0.459079	0.531118
44756	9.486169	0.879777	-2.384397	0.010063	0.014011	0.002894	-0.669383	0.291799	0.277222	-0.309993	0.641172	0.459038	0.531119
44757	9.473947	0.860653	-2.398557	-0.005458	0.009572	-0.030168	-0.669379	0.290448	0.275435	-0.309683	0.640922	0.459202	0.531459
44758	9.486374	0.879418	-2.357835	0.001921	0.015885	-0.028321	-0.671080	0.290747	0.275754	-0.309579	0.640536	0.459481	0.531744
44759	9.510425	0.884208	-2.365950	-0.012495	0.017284	-0.020088	-0.670213	0.289838	0.276398	-0.309357	0.640340	0.459392	0.532185
44760	9.501114	0.903213	-2.331660	-0.008626	0.015857	-0.011817	-0.671200	0.288760	0.275205	-0.309278	0.640184	0.459329	0.532473
44761	9.486996	0.902721	-2.287655	0.004022	0.011536	-0.017293	-0.671772	0.287732	0.272876	-0.309245	0.639972	0.459416	0.532673
44762	9.467303	0.923095	-2.349591	0.002025	0.002664	-0.022791	-0.672605	0.287115	0.273980	-0.309072	0.639783	0.459697	0.532757
44763	9.481890	0.956916	-2.347500	-0.016620	0.001644	-0.035663	-0.671175	0.286484	0.274636	-0.308487	0.639635	0.459861	0.533133
44764	9.520393	0.944539	-2.349021	-0.009342	0.003580	-0.037481	-0.671437	0.284766	0.274531	-0.308010	0.639380	0.460190	0.533431
44765	9.496247	0.944794	-2.355363	0.002259	0.000284	-0.013601	-0.672564	0.285015	0.275692	-0.307887	0.639333	0.460282	0.533479
44766	9.493932	0.961719	-2.350335	-0.002733	-0.009878	-0.028274	-0.673112	0.283185	0.275015	-0.307475	0.639260	0.460653	0.533483
44767	9.490507	1.017171	-2.504441	-0.043673	0.002711	-0.021029	-0.673122	0.284708	0.276246	-0.306705	0.639402	0.460337	0.534029
44768	9.472187	0.976607	-2.363918	-0.034518	-0.030695	-0.017294	-0.671813	0.281825	0.275911	-0.305820	0.639840	0.460367	0.533986
44769	9.481611	0.991550	-2.397991	-0.030748	0.011649	-0.017351	-0.672928	0.281737	0.278044	-0.305335	0.639841	0.460088	0.534503
44770	9.460010	1.054967	-2.413678	-0.037755	0.022982	-0.006367	-0.672650	0.282164	0.278068	-0.305008	0.639835	0.459600	0.535116
44771	9.482251	1.014819	-2.325396	-0.008216	0.030631	0.002856	-0.673190	0.280019	0.277938	-0.305199	0.639680	0.459189	0.535545
44772	9.513312	1.005306	-2.355607	-0.030502	0.033310	-0.010034	-0.673640	0.280438	0.275416	-0.305040	0.639468	0.458786	0.536234
44773	9.493928	1.005628	-2.369373	-0.016232	0.019069	0.012034	-0.674756	0.279423	0.275930	-0.305120	0.639570	0.458243	0.536531
44774	9.486878	1.024879	-2.354490	0.003048	0.028107	0.013894	-0.673928	0.280873	0.275446	-0.305583	0.639442	0.457906	0.536708
44775	9.482310	1.009839	-2.315768	0.021507	0.034165	0.019424	-0.674084	0.281491	0.274635	-0.306361	0.639219	0.457582	0.536806
44776	9.515878	0.973310	-2.322093	0.014071	0.052067	0.012959	-0.673669	0.281541	0.273499	-0.307173	0.638757	0.457228	0.537194
