# Supplementary material for: Identification of Haptic Based Guiding Using Hard Reins
Source: PLoS One. 2015 Jul 22;10(7):e0132020. doi: 10.1371/journal.pone.0132020 (PMC4511788; doi:10.1371/journal.pone.0132020)
Supplement: S9 File — (ZIP) [file pone.0132020.s009.zip › Exp2_MotionData2/Subject10/path2/T9/gh9.txt]

// Start Time: 0
// Sample rate: 25.0Hz
// Scenario: 4.9
// Firmware Version: 2.6.1
Counter	Acc_X	Acc_Y	Acc_Z	Gyr_X	Gyr_Y	Gyr_Z	Mag_X	Mag_Y	Mag_Z	Quat_w	Quat_x	Quat_y	Quat_z
44148	1.746794	-9.543119	-1.772421	0.083229	-0.007430	0.036602	0.102594	0.930979	0.060865	0.640809	-0.756599	-0.129623	-0.010986
44149	1.821626	-9.564863	-1.841648	0.037892	0.005280	0.016054	0.103521	0.932190	0.059942	0.641405	-0.756142	-0.129369	-0.010636
44150	1.683402	-9.391431	-1.706066	0.039466	0.023556	0.025247	0.103922	0.931771	0.059545	0.642111	-0.755646	-0.128778	-0.010444
44151	1.761287	-9.542589	-1.625836	0.020396	0.016213	0.019634	0.104592	0.932426	0.057444	0.642476	-0.755415	-0.128323	-0.010257
44152	1.832960	-9.400211	-1.546347	0.053537	0.007140	0.029040	0.106061	0.931842	0.055468	0.643352	-0.754749	-0.127899	-0.009723
44153	1.866313	-9.313370	-1.501605	0.116560	-0.001932	0.027524	0.106737	0.930992	0.053366	0.645130	-0.753293	-0.127582	-0.008922
44154	1.544459	-9.573989	-1.534672	0.202433	0.012732	0.026091	0.107553	0.930941	0.049168	0.648254	-0.750691	-0.127131	-0.008150
44155	1.591222	-9.773458	-1.491420	0.230630	-0.009177	0.023510	0.107847	0.931968	0.042879	0.651718	-0.747725	-0.126974	-0.006991
44156	1.728470	-9.732028	-1.417537	0.155445	0.014492	0.012943	0.107221	0.931089	0.036335	0.654120	-0.745675	-0.126698	-0.006522
44157	1.760208	-9.818870	-1.500083	0.076709	-0.000209	0.012574	0.107367	0.932418	0.032667	0.655294	-0.744671	-0.126565	-0.006032
44158	1.679932	-9.664734	-1.412245	0.027694	0.019805	0.003054	0.109491	0.931433	0.032387	0.655799	-0.744262	-0.126350	-0.006094
44159	1.596870	-9.423306	-1.126351	0.022407	0.017942	0.003012	0.108827	0.931309	0.032916	0.656213	-0.743937	-0.126111	-0.006133
44160	1.628775	-9.538455	-1.043644	0.071511	-0.002104	0.006989	0.108444	0.932100	0.029514	0.657314	-0.742964	-0.126131	-0.005706
44161	1.732803	-9.615435	-1.098969	0.078616	-0.013060	0.001513	0.108982	0.931941	0.027938	0.658498	-0.741887	-0.126325	-0.005162
44162	1.743376	-9.812826	-1.130447	0.106846	-0.036814	-0.007526	0.110051	0.932455	0.025834	0.660029	-0.740413	-0.127007	-0.004333
44163	1.707491	-9.878377	-1.280545	0.115722	-0.038664	-0.022241	0.108740	0.932986	0.022832	0.661694	-0.738777	-0.127891	-0.003629
44164	1.737999	-9.697483	-1.172092	0.045646	-0.041484	-0.022600	0.109670	0.933785	0.021647	0.662301	-0.738068	-0.128855	-0.003084
44165	1.694176	-9.605986	-1.128005	0.031669	-0.037870	-0.030067	0.106768	0.932300	0.020360	0.662724	-0.737517	-0.129838	-0.002711
44166	1.645599	-9.534175	-1.209075	0.007031	-0.024179	-0.026525	0.106243	0.934334	0.018007	0.662805	-0.737302	-0.130646	-0.002557
44167	1.741984	-9.524569	-1.270459	0.005137	-0.009512	-0.015479	0.105319	0.933253	0.018276	0.662907	-0.737141	-0.131037	-0.002478
44168	1.786400	-9.735919	-1.181782	0.018408	0.001467	-0.015418	0.105183	0.933669	0.018670	0.663222	-0.736806	-0.131328	-0.002538
44169	1.858823	-9.752386	-1.114118	0.050955	-0.013141	-0.025379	0.106516	0.934043	0.016564	0.663991	-0.736008	-0.131918	-0.002421
44170	1.732616	-9.582281	-1.254551	0.015844	0.001417	-0.033897	0.104655	0.935842	0.016580	0.664267	-0.735656	-0.132485	-0.002729
44171	1.823297	-9.384873	-1.277344	0.027846	0.001486	-0.019076	0.102816	0.933798	0.015284	0.664726	-0.735185	-0.132791	-0.002808
44172	1.934411	-9.433168	-1.392218	0.029425	0.034446	-0.006191	0.103083	0.933790	0.014758	0.665291	-0.734722	-0.132518	-0.003192
44173	2.017070	-9.572113	-1.261356	0.043529	0.049089	-0.004288	0.104018	0.933763	0.013179	0.666097	-0.734084	-0.131988	-0.003747
44174	1.974248	-9.681895	-0.972811	0.038537	0.043547	-0.013533	0.102694	0.934320	0.012666	0.666817	-0.733478	-0.131703	-0.004336
44175	1.925558	-9.580766	-0.923833	-0.021087	0.034352	-0.006445	0.102684	0.934612	0.014500	0.666642	-0.733688	-0.131401	-0.004884
44176	1.795401	-9.580306	-0.713779	-0.026224	0.006890	-0.008282	0.101094	0.935447	0.014120	0.666315	-0.733960	-0.131535	-0.005025
44177	1.703721	-9.576385	-0.921040	-0.038585	-0.007736	-0.004632	0.102154	0.934620	0.014635	0.665784	-0.734402	-0.131762	-0.004973
44178	1.559045	-9.576957	-1.004023	-0.012304	-0.005913	-0.011889	0.101351	0.935730	0.015297	0.665627	-0.734479	-0.132120	-0.004937
44179	1.626790	-9.630029	-1.083358	-0.070108	-0.007778	-0.007558	0.101882	0.935450	0.015292	0.664634	-0.735332	-0.132377	-0.004995
44180	1.713937	-9.712356	-1.285358	-0.047260	-0.000445	-0.019442	0.101866	0.935482	0.018436	0.663977	-0.735853	-0.132770	-0.005233
44181	1.718733	-9.707591	-1.302052	-0.017435	0.019670	-0.029474	0.101076	0.934667	0.018049	0.663822	-0.735949	-0.132987	-0.005841
44182	1.829056	-9.579491	-1.198396	0.021092	0.028851	-0.033910	0.100279	0.935224	0.018187	0.664246	-0.735521	-0.133205	-0.006526
44183	1.856867	-9.346338	-1.286093	0.017243	0.049009	-0.017358	0.098559	0.935648	0.017546	0.664675	-0.735188	-0.132861	-0.007316
44184	1.881160	-9.379549	-1.161495	0.001417	0.058158	-0.004531	0.099079	0.936746	0.018590	0.664891	-0.735094	-0.132258	-0.008090
44185	1.905181	-9.357598	-1.088942	-0.028361	0.043515	0.000877	0.098949	0.937015	0.017937	0.664635	-0.735415	-0.131717	-0.008684
44186	1.808834	-9.376977	-1.070907	0.011766	0.027135	0.017715	0.098291	0.936200	0.017810	0.664924	-0.735240	-0.131235	-0.008649
44187	1.829427	-9.653739	-1.098604	-0.000364	0.016164	0.021377	0.100142	0.936729	0.018058	0.665014	-0.735246	-0.130760	-0.008494
44188	1.873659	-9.831879	-1.148704	-0.049274	0.014285	0.019297	0.100541	0.936040	0.018054	0.664371	-0.735889	-0.130414	-0.008410
44189	1.820514	-9.812949	-1.211353	-0.022779	0.010586	-0.008252	0.100935	0.935907	0.018837	0.664110	-0.736117	-0.130445	-0.008624
44190	1.853670	-9.682639	-1.120389	-0.022753	0.012397	-0.014721	0.099473	0.936205	0.019635	0.663846	-0.736322	-0.130610	-0.008913
44191	1.840841	-9.519031	-1.115814	-0.050962	0.019704	-0.004732	0.099199	0.935955	0.021601	0.663195	-0.736930	-0.130463	-0.009290
44192	1.838373	-9.504384	-1.053213	-0.035302	0.006954	0.008286	0.099199	0.935956	0.021732	0.662736	-0.737359	-0.130372	-0.009214
44193	1.821491	-9.504509	-1.079780	0.015602	0.010625	-0.007151	0.100654	0.935400	0.022506	0.663046	-0.737076	-0.130395	-0.009316
44194	1.838672	-9.572137	-1.164593	-0.009050	0.016127	0.007487	0.100654	0.936078	0.021852	0.662998	-0.737155	-0.130189	-0.009326
44195	1.771338	-9.610906	-1.204176	-0.028240	0.027044	-0.000934	0.099841	0.937887	0.024086	0.662705	-0.737466	-0.129892	-0.009701
44196	1.867899	-9.634658	-1.169998	-0.026415	0.019739	-0.003677	0.100123	0.936222	0.021987	0.662408	-0.737742	-0.129824	-0.009936
44197	1.867724	-9.596018	-1.128646	-0.022848	0.027031	-0.011979	0.099583	0.936657	0.023825	0.662193	-0.737951	-0.129693	-0.010445
44198	1.847790	-9.456223	-1.047648	-0.012454	0.009692	-0.003602	0.099845	0.935979	0.024740	0.662075	-0.738049	-0.129729	-0.010522
44199	1.936989	-9.461455	-1.222140	0.003287	0.008812	-0.007207	0.099179	0.937081	0.024746	0.662201	-0.737926	-0.129778	-0.010636
44200	1.726234	-9.760185	-1.206691	0.047219	0.028918	-0.011624	0.099716	0.936246	0.023955	0.663012	-0.737207	-0.129695	-0.010943
44201	1.644613	-9.316906	-0.999577	0.091705	0.036249	-0.015128	0.098530	0.937606	0.021870	0.664513	-0.735882	-0.129509	-0.011328
44202	1.827214	-9.187025	-1.120887	0.055479	0.029001	0.010543	0.098018	0.936355	0.019254	0.665448	-0.735106	-0.129112	-0.011309
44203	2.014603	-9.546964	-0.941733	-0.007570	0.014404	0.044416	0.100270	0.936735	0.018843	0.665445	-0.735255	-0.128322	-0.010845
44204	1.956110	-9.932808	-1.158953	-0.057919	0.006966	0.015581	0.100125	0.937576	0.020678	0.664656	-0.736000	-0.128146	-0.010702
44205	1.781830	-9.791461	-1.237820	-0.005356	0.012443	-0.002631	0.100258	0.937301	0.020677	0.664667	-0.736001	-0.128074	-0.010829
44206	1.930692	-9.653502	-1.088053	-0.035043	0.023367	-0.012030	0.101576	0.936213	0.022761	0.664251	-0.736374	-0.128054	-0.011270
44207	1.905880	-9.499042	-0.937274	-0.049100	0.002331	-0.007465	0.101178	0.935134	0.023812	0.663594	-0.736941	-0.128182	-0.011429
44208	1.907581	-9.349931	-0.959174	-0.072962	-0.009532	0.008115	0.101306	0.935548	0.024335	0.662538	-0.737866	-0.128343	-0.011171
44209	1.803852	-9.338077	-0.950373	-0.075820	-0.024113	0.032114	0.100240	0.935708	0.025391	0.661433	-0.738886	-0.128233	-0.010487
44210	1.747345	-9.634951	-1.185532	-0.014336	-0.022251	0.017671	0.101822	0.935840	0.026688	0.661211	-0.739064	-0.128414	-0.009781
44211	1.803005	-9.688598	-1.425835	0.014480	-0.009399	0.017804	0.103553	0.933359	0.026804	0.661469	-0.738852	-0.128337	-0.009269
44212	1.800665	-9.703007	-1.416456	0.020631	0.030803	0.011314	0.103683	0.933906	0.026934	0.661897	-0.738545	-0.127887	-0.009369
44213	1.809995	-9.630275	-1.261704	0.013691	0.030775	0.006659	0.104477	0.934983	0.026142	0.662239	-0.738312	-0.127444	-0.009599
44214	1.698685	-9.541122	-1.160663	0.018795	0.041753	0.017733	0.104081	0.935393	0.025622	0.662669	-0.738038	-0.126785	-0.009752
44215	1.713521	-9.615358	-1.065538	0.006781	0.021592	0.003863	0.104212	0.935531	0.025883	0.662888	-0.737889	-0.126498	-0.009896
44216	1.669961	-9.579187	-1.017423	-0.014267	0.012432	0.008381	0.104224	0.934827	0.023918	0.662753	-0.738034	-0.126364	-0.009820
44217	1.713445	-9.601068	-1.108551	-0.016159	0.010648	0.021298	0.104747	0.935106	0.025092	0.662612	-0.738233	-0.125956	-0.009623
44218	1.715908	-9.615813	-1.199961	0.036488	0.017068	0.004945	0.105004	0.934847	0.026793	0.663237	-0.737707	-0.125753	-0.009594
44219	1.751953	-9.589173	-1.170443	0.067088	0.023510	0.007858	0.106078	0.934535	0.024165	0.664352	-0.736765	-0.125387	-0.009553
44220	1.727327	-9.481023	-1.193163	0.034543	0.028978	0.015985	0.105558	0.933436	0.023120	0.664979	-0.736283	-0.124896	-0.009527
44221	1.800009	-9.558123	-1.265587	0.050243	0.049131	0.021578	0.106621	0.934231	0.021802	0.665906	-0.735596	-0.123985	-0.009725
44222	1.746925	-9.551143	-1.304395	0.044831	0.056464	0.034458	0.107416	0.934493	0.021534	0.666754	-0.735017	-0.122853	-0.009835
44223	1.698911	-9.591900	-1.233394	0.018618	0.068299	0.032461	0.108346	0.934342	0.021134	0.667255	-0.734778	-0.121521	-0.010248
44224	1.680172	-9.707374	-1.215983	-0.054879	0.071878	0.035779	0.109408	0.933781	0.020994	0.666673	-0.735514	-0.120209	-0.010750
44225	1.626815	-9.640023	-1.191530	-0.058269	0.070914	0.020991	0.109407	0.931882	0.022565	0.666039	-0.736275	-0.118991	-0.011536
44226	1.582674	-9.473274	-0.954334	-0.012841	0.074617	0.028586	0.109659	0.933534	0.023873	0.666077	-0.736434	-0.117727	-0.012103
44227	1.539159	-9.446730	-0.906354	0.008118	0.053629	0.036105	0.111781	0.933504	0.023332	0.666386	-0.736343	-0.116525	-0.012268
44228	1.592669	-9.542659	-0.844781	0.053605	0.041833	0.049280	0.112843	0.932808	0.023323	0.667328	-0.735677	-0.115368	-0.011958
44229	1.596928	-9.427461	-0.934353	0.071056	0.022664	0.047548	0.113374	0.932799	0.023057	0.668498	-0.734772	-0.114421	-0.011365
44230	1.692436	-9.229954	-0.930691	0.139069	0.036502	0.062631	0.114991	0.931369	0.018721	0.670679	-0.732992	-0.113135	-0.010622
44231	1.658230	-9.133689	-0.905653	0.189518	0.042103	0.089635	0.117934	0.930600	0.013588	0.673627	-0.730575	-0.111339	-0.009488
44232	1.716198	-9.152593	-0.838157	0.201416	0.049532	0.129371	0.119553	0.929300	0.008597	0.676740	-0.728081	-0.108896	-0.007910
44233	1.608647	-9.344655	-0.649799	0.189141	0.045879	0.148698	0.124345	0.928927	0.004105	0.679673	-0.725763	-0.106190	-0.006043
44234	1.781021	-9.076405	-0.409159	0.067985	0.045843	0.181300	0.129263	0.928293	0.001052	0.680816	-0.725161	-0.103030	-0.003981
44235	1.308062	-9.508528	-0.549272	0.138065	0.042219	0.189970	0.134328	0.925729	-0.003312	0.682984	-0.723586	-0.099768	-0.001621
44236	1.257403	-10.011443	-0.527990	0.213748	0.056871	0.175587	0.139386	0.924264	-0.007283	0.686228	-0.720954	-0.096521	0.000478
44237	1.314462	-9.840433	-0.510655	0.217446	0.044022	0.148855	0.143266	0.922243	-0.013472	0.689511	-0.718169	-0.093822	0.002411
44238	1.333975	-9.883345	-0.405444	0.122955	0.042092	0.151150	0.148317	0.921607	-0.016525	0.691387	-0.716702	-0.091133	0.004221
44239	1.208987	-9.965427	-0.412563	0.165193	0.058513	0.129188	0.151249	0.921266	-0.019955	0.693917	-0.714572	-0.088515	0.005571
44240	1.021166	-10.011099	-0.290120	0.132078	0.067551	0.117925	0.154717	0.918735	-0.022866	0.695950	-0.712899	-0.085938	0.006567
44241	0.949337	-10.114484	-0.225021	0.112980	0.071145	0.108596	0.156603	0.916751	-0.027597	0.697741	-0.711437	-0.083433	0.007368
44242	1.332134	-10.503322	-0.166885	0.120621	0.061971	0.073612	0.161114	0.915868	-0.028682	0.699591	-0.709830	-0.081571	0.007811
44243	0.819792	-10.249234	-0.151298	0.196176	0.058204	0.025977	0.161663	0.914874	-0.031699	0.702538	-0.707046	-0.080407	0.007778
44244	0.722395	-10.049932	-0.214230	0.284540	0.060095	0.015334	0.162224	0.915214	-0.037991	0.706688	-0.703022	-0.079332	0.007660
44245	0.816526	-9.561260	-0.204097	0.257178	0.065560	0.011476	0.162663	0.915534	-0.046508	0.710467	-0.699328	-0.078244	0.007430
44246	0.878809	-9.463914	0.081132	0.143137	0.069159	0.042265	0.162821	0.914260	-0.050570	0.712611	-0.697313	-0.076714	0.007378
44247	1.031396	-9.613050	0.006043	0.085308	0.045401	0.058635	0.163241	0.912040	-0.053194	0.713926	-0.696118	-0.075279	0.007830
44248	0.913118	-9.589677	-0.126772	0.059760	0.050871	0.066799	0.166160	0.912132	-0.054397	0.714867	-0.695319	-0.073680	0.008256
44249	0.171091	-8.670173	0.407354	0.137815	0.039029	0.101280	0.169091	0.910842	-0.056909	0.716884	-0.693429	-0.071718	0.009501
44250	1.006734	-8.971807	0.372512	0.091331	0.020002	0.138960	0.172555	0.909270	-0.059689	0.718193	-0.692266	-0.069545	0.011429
44251	0.728372	-9.225348	0.976136	0.152444	0.000007	0.191900	0.176023	0.907689	-0.063385	0.720328	-0.690249	-0.066884	0.014527
44252	1.317503	-10.454051	0.176970	0.174167	-0.018183	0.168135	0.180829	0.903622	-0.067879	0.722695	-0.687898	-0.064830	0.017512
44253	0.791332	-10.345231	-0.061683	0.133987	0.020925	0.132778	0.183909	0.902164	-0.073406	0.724575	-0.686063	-0.062705	0.019425
44254	0.784542	-10.415511	0.499032	0.025115	0.045354	0.098961	0.188950	0.900460	-0.073841	0.724981	-0.685783	-0.060750	0.020361
44255	0.481428	-10.047849	0.534969	-0.016033	0.030593	0.078442	0.190532	0.900320	-0.072413	0.724826	-0.686050	-0.059289	0.021167
44256	0.423416	-10.011428	0.664577	-0.066708	0.046033	0.068927	0.191333	0.899350	-0.072813	0.723978	-0.687059	-0.057793	0.021568
44257	0.388970	-9.867286	0.618263	-0.077144	0.041410	0.052262	0.193711	0.898247	-0.070999	0.723007	-0.688177	-0.056552	0.021782
44258	0.377026	-9.891421	0.603409	-0.040126	0.015804	0.030340	0.196358	0.897271	-0.069842	0.722504	-0.688742	-0.056001	0.022058
44259	0.345596	-9.866913	0.752303	0.007195	-0.011572	0.032464	0.196875	0.897969	-0.067881	0.722648	-0.688586	-0.055754	0.022818
44260	0.427603	-9.874016	0.738564	-0.020638	-0.029906	0.017588	0.196615	0.896876	-0.068010	0.722368	-0.688835	-0.056015	0.023543
44261	0.292746	-9.915802	0.559067	-0.041536	-0.048253	0.002744	0.196350	0.897150	-0.068270	0.721817	-0.689326	-0.056724	0.024331
44262	0.524327	-9.939249	0.604113	-0.132477	-0.073912	0.002332	0.196073	0.896906	-0.065648	0.719947	-0.691145	-0.057901	0.025334
44263	0.529475	-10.011723	0.516719	-0.190078	-0.099593	-0.010835	0.197241	0.898568	-0.062252	0.717285	-0.693721	-0.059615	0.026460
44264	0.479796	-9.714333	0.261151	-0.102773	-0.075737	-0.017827	0.196440	0.898998	-0.061197	0.715820	-0.695074	-0.061086	0.027240
44265	0.502518	-9.925644	0.373632	0.044392	-0.053645	-0.015260	0.197234	0.898039	-0.060549	0.716461	-0.694298	-0.062077	0.027946
44266	0.408384	-9.906815	0.305798	0.044309	-0.053644	-0.011573	0.196579	0.897897	-0.061723	0.717060	-0.693563	-0.063039	0.028661
44267	0.504358	-9.810599	0.240824	-0.039876	-0.039074	-0.004638	0.196181	0.899804	-0.063028	0.716539	-0.694016	-0.063721	0.029211
44268	0.483225	-9.925765	0.349444	-0.020494	-0.029936	-0.008243	0.194724	0.900092	-0.063147	0.716265	-0.694224	-0.064354	0.029585
44269	0.567061	-9.810161	0.332642	-0.022290	-0.013481	-0.011971	0.194724	0.900228	-0.063278	0.716025	-0.694430	-0.064765	0.029694
44270	0.569445	-9.805433	0.306323	-0.022245	-0.015321	-0.017505	0.194988	0.899277	-0.062364	0.715751	-0.694660	-0.065310	0.029721
44271	0.566858	-9.766815	0.342851	0.035576	-0.006139	-0.024612	0.193129	0.900529	-0.062348	0.716331	-0.694023	-0.065761	0.029618
44272	0.590940	-9.759440	0.374388	0.082857	-0.009742	-0.024367	0.192480	0.899559	-0.064308	0.717526	-0.692742	-0.066250	0.029598
44273	0.572168	-9.867687	0.394301	0.074125	-0.024364	-0.017924	0.192887	0.900895	-0.067061	0.718611	-0.691546	-0.066849	0.029889
44274	0.586239	-9.791233	0.227456	-0.029352	-0.039057	-0.007351	0.192622	0.900353	-0.066798	0.718201	-0.691878	-0.067598	0.030377
44275	0.634602	-9.819903	0.258714	-0.116619	-0.041035	-0.030860	0.192213	0.901875	-0.065484	0.716624	-0.693396	-0.068736	0.030450
44276	0.683039	-9.868145	0.196071	-0.130648	-0.042858	-0.027232	0.189952	0.901783	-0.063632	0.714811	-0.695144	-0.069894	0.030587
44277	0.581496	-9.810722	0.159918	-0.123742	-0.041024	-0.023514	0.189140	0.901556	-0.059958	0.713117	-0.696769	-0.070939	0.030750
44278	0.648923	-9.791156	0.213638	-0.088673	-0.044645	-0.027021	0.187936	0.902949	-0.058769	0.711876	-0.697909	-0.072086	0.030966
44279	0.614753	-9.704714	0.180921	-0.057113	-0.048295	-0.037936	0.186604	0.903388	-0.057448	0.711104	-0.698553	-0.073397	0.031116
44280	0.701559	-9.709605	0.107241	-0.095662	-0.066586	-0.033484	0.186329	0.903410	-0.055612	0.709732	-0.699764	-0.074948	0.031533
44281	0.658225	-9.724204	0.085026	-0.148301	-0.053828	-0.023619	0.185391	0.904120	-0.054032	0.707657	-0.701714	-0.076199	0.031823
44282	0.663104	-9.738846	0.022447	-0.179803	-0.042900	-0.027485	0.186558	0.905244	-0.049850	0.705123	-0.704126	-0.077403	0.031887
44283	0.600160	-9.686167	-0.015812	-0.136234	-0.042820	-0.012503	0.184417	0.905854	-0.046034	0.703212	-0.705918	-0.078333	0.032196
44284	0.672986	-9.791994	-0.045425	-0.069775	-0.006160	-0.004832	0.184943	0.906533	-0.045907	0.702263	-0.706829	-0.078626	0.032226
44285	0.608015	-9.821198	-0.104058	-0.041711	-0.002498	-0.012079	0.182814	0.906578	-0.043794	0.701745	-0.707314	-0.078922	0.032120
44286	0.578748	-9.748937	-0.064907	0.028308	0.006703	-0.015435	0.184537	0.905199	-0.043023	0.702210	-0.706841	-0.079091	0.031946
44287	0.677723	-9.772635	-0.016301	0.030017	0.030492	-0.009922	0.184012	0.905331	-0.044066	0.702759	-0.706342	-0.078846	0.031518
44288	0.663569	-9.840163	-0.053391	0.022985	0.028670	-0.004414	0.183747	0.905876	-0.044588	0.703175	-0.705974	-0.078566	0.031190
44289	0.663573	-9.837469	0.030671	0.075519	0.024156	-0.002296	0.184681	0.907075	-0.046690	0.704352	-0.704839	-0.078273	0.031030
44290	0.692571	-9.849261	0.083592	0.086225	0.016815	-0.018842	0.184956	0.907051	-0.048788	0.705648	-0.703549	-0.078314	0.030757
44291	0.692234	-9.779612	0.046155	0.059844	0.014066	-0.011591	0.183503	0.907331	-0.049693	0.706593	-0.702609	-0.078305	0.030582
44292	0.711530	-9.779441	0.084748	0.007389	-0.007930	-0.013668	0.184045	0.907029	-0.051924	0.706736	-0.702422	-0.078680	0.030614
44293	0.672988	-9.791961	-0.035822	-0.057494	-0.009808	-0.006610	0.183239	0.907604	-0.050084	0.705989	-0.703133	-0.079012	0.030659
44294	0.759256	-9.681213	-0.067073	-0.054932	-0.009788	-0.006599	0.182966	0.910066	-0.050342	0.705248	-0.703835	-0.079359	0.030728
44295	0.774122	-9.767989	-0.120967	-0.033070	-0.019796	-0.000007	0.183492	0.908982	-0.048775	0.704820	-0.704207	-0.079730	0.031039
44296	0.692133	-9.768418	-0.198561	-0.048953	-0.006092	0.007273	0.182431	0.908726	-0.048243	0.704159	-0.704848	-0.079823	0.031257
44297	0.706610	-9.770811	-0.203261	-0.071791	0.008524	0.013595	0.182685	0.907795	-0.045364	0.703215	-0.705810	-0.079629	0.031297
44298	0.665918	-9.830837	-0.142064	-0.079486	-0.009802	0.002511	0.182810	0.908893	-0.044841	0.702118	-0.706867	-0.079872	0.031465
44299	0.716093	-9.734509	-0.147447	-0.124166	-0.017154	0.002293	0.184117	0.908912	-0.041446	0.700393	-0.708529	-0.080232	0.031623
44300	0.702007	-9.816483	-0.187139	-0.089080	-0.009818	-0.003074	0.182379	0.909779	-0.038812	0.699158	-0.709706	-0.080561	0.031697
44301	0.721283	-9.811426	-0.126871	-0.061054	-0.006133	-0.002938	0.181315	0.908850	-0.037232	0.698345	-0.710478	-0.080802	0.031725
44302	0.750171	-9.801725	-0.121664	-0.065480	-0.009776	0.002583	0.182498	0.909804	-0.036193	0.697439	-0.711332	-0.081037	0.031917
44303	0.721124	-9.780366	-0.191256	-0.092655	-0.009804	0.002444	0.182616	0.909966	-0.033574	0.696166	-0.712546	-0.081275	0.032018
44304	0.740366	-9.768090	-0.130886	-0.062923	-0.002452	0.006274	0.183676	0.909682	-0.033452	0.695303	-0.713372	-0.081357	0.032164
44305	0.692221	-9.787734	-0.218037	-0.063072	0.008542	0.017331	0.182598	0.910002	-0.030038	0.694472	-0.714205	-0.081110	0.032257
44306	0.692578	-9.864865	-0.257526	-0.069897	0.004843	0.002541	0.183118	0.911101	-0.028994	0.693523	-0.715126	-0.081135	0.032224
44307	0.668455	-9.865144	-0.324975	-0.110115	0.004781	-0.005046	0.183902	0.909756	-0.025857	0.692025	-0.716568	-0.081290	0.031983
44308	0.634528	-9.831771	-0.396845	-0.176624	0.012002	-0.012780	0.184425	0.909356	-0.024290	0.689560	-0.718936	-0.081529	0.031486
44309	0.692133	-9.778906	-0.450782	-0.192370	0.013811	-0.018399	0.182141	0.909853	-0.018246	0.686890	-0.721486	-0.081801	0.030797
44310	0.692185	-9.788407	-0.414904	-0.152214	0.013886	-0.005275	0.182641	0.911807	-0.013796	0.684760	-0.723516	-0.081876	0.030402
44311	0.749887	-9.759900	-0.555607	-0.090976	0.019446	-0.008663	0.183023	0.912647	-0.011441	0.683549	-0.724681	-0.081867	0.029929
44312	0.723531	-9.793534	-0.525116	-0.047201	0.032283	-0.008461	0.182482	0.911588	-0.008555	0.682967	-0.725275	-0.081660	0.029383
44313	0.783326	-9.692399	-0.537543	-0.058608	0.012175	-0.008490	0.182208	0.912967	-0.007767	0.682213	-0.725989	-0.081731	0.029067
44314	0.750191	-9.827562	-0.640578	-0.047196	0.012188	-0.008426	0.183258	0.913110	-0.005941	0.681597	-0.726570	-0.081802	0.028817
44315	0.749939	-9.774641	-0.644639	-0.054338	0.012210	0.002610	0.182057	0.912461	-0.003836	0.680897	-0.727242	-0.081710	0.028656
44316	0.752388	-9.784401	-0.685565	-0.040405	0.004935	0.010076	0.184169	0.912453	-0.002282	0.680356	-0.727756	-0.081600	0.028768
44317	0.677848	-9.827922	-0.703676	0.014023	-0.000536	-0.004406	0.184304	0.912853	-0.003199	0.680633	-0.727479	-0.081745	0.028808
44318	0.677495	-9.750709	-0.640178	0.020935	0.012277	0.001142	0.183776	0.912721	-0.003326	0.681002	-0.727148	-0.081630	0.028792
44319	0.643942	-9.794155	-0.660307	0.041919	-0.002313	0.006809	0.184847	0.913363	-0.006216	0.681675	-0.726507	-0.081618	0.029059
44320	0.648909	-9.822865	-0.615049	0.070064	0.003171	-0.004131	0.184318	0.913369	-0.006212	0.682745	-0.725492	-0.081668	0.029178
44321	0.634387	-9.813474	-0.675071	0.043750	0.009546	-0.002428	0.183665	0.912814	-0.007778	0.683468	-0.724817	-0.081624	0.029154
44322	0.672982	-9.813051	-0.573875	0.022745	-0.002346	0.003021	0.183136	0.914448	-0.009083	0.683836	-0.724454	-0.081681	0.029381
44323	0.673057	-9.832597	-0.660574	0.036754	-0.007812	0.001257	0.183676	0.913065	-0.010005	0.684426	-0.723870	-0.081824	0.029649
44324	0.718775	-9.808022	-0.537367	0.028248	-0.002396	-0.020945	0.182888	0.912517	-0.010916	0.684887	-0.723392	-0.082218	0.029551
44325	0.696631	-9.711611	-0.476204	0.022925	-0.022498	-0.014487	0.183677	0.914285	-0.011052	0.685263	-0.722961	-0.082798	0.029793
44326	0.706142	-9.687891	-0.581413	0.034953	-0.019689	0.003105	0.182628	0.913462	-0.012485	0.685777	-0.722420	-0.083076	0.030284
44327	0.711322	-9.762392	-0.558403	0.056188	-0.016973	-0.015246	0.182635	0.913176	-0.013664	0.686641	-0.721534	-0.083572	0.030491
44328	0.723782	-9.846456	-0.521054	0.016016	-0.011546	-0.019145	0.182111	0.913849	-0.015362	0.686908	-0.721219	-0.084074	0.030530
44329	0.746303	-10.019612	-0.508868	0.058203	-0.009690	-0.026308	0.181052	0.913589	-0.015223	0.687817	-0.720289	-0.084628	0.030483
44330	0.724969	-10.091400	-0.380437	0.152948	0.003158	-0.040613	0.181326	0.915332	-0.018368	0.690091	-0.718062	-0.085131	0.030226
44331	0.615849	-9.956614	-0.305143	0.399935	0.019799	-0.063395	0.178727	0.915942	-0.028563	0.695958	-0.712339	-0.085596	0.029829
44332	0.746402	-10.020384	-0.031139	0.577228	0.021734	-0.096642	0.175080	0.915321	-0.040060	0.704272	-0.704053	-0.086350	0.029220
44333	0.821035	-9.998700	-0.066148	0.635105	0.045533	-0.112073	0.174231	0.915585	-0.055508	0.713374	-0.694793	-0.086981	0.028178
44334	0.884454	-9.637089	0.097962	0.626170	0.083911	-0.112195	0.170606	0.915191	-0.071458	0.722268	-0.685604	-0.087009	0.026550
44335	1.063396	-9.736887	0.362309	0.678708	0.105028	-0.099032	0.169104	0.913543	-0.087427	0.731808	-0.675532	-0.086563	0.024932
44336	1.106310	-9.622752	0.642792	0.789160	0.131601	-0.114210	0.164724	0.910093	-0.108873	0.742699	-0.663712	-0.085795	0.022881
44337	1.158653	-9.457623	1.053716	0.867124	0.155422	-0.116632	0.163251	0.907573	-0.129819	0.754474	-0.650511	-0.084721	0.020631
44338	1.115732	-9.540435	1.489082	1.102882	0.146479	-0.124656	0.161929	0.903659	-0.153256	0.768971	-0.633513	-0.083641	0.018691
44339	1.179461	-9.746063	1.832494	1.309875	0.137506	-0.140197	0.159467	0.894902	-0.183365	0.785635	-0.612876	-0.082891	0.017032
44340	1.185605	-9.494008	2.359439	1.339739	0.141147	-0.145607	0.158619	0.884452	-0.216894	0.802083	-0.591367	-0.081955	0.015188
44341	1.217231	-9.530563	2.908983	1.413704	0.144791	-0.167391	0.151983	0.869916	-0.255223	0.818812	-0.568128	-0.081266	0.013150
44342	1.308531	-9.400120	4.412103	1.545627	0.095471	-0.174050	0.147727	0.852917	-0.290954	0.836202	-0.542242	-0.081255	0.011708
44343	1.321574	-9.117647	3.979259	1.412295	0.130073	-0.182170	0.149003	0.836460	-0.320966	0.851484	-0.518027	-0.080814	0.009587
44344	1.338282	-8.563464	4.193648	1.429681	0.130973	-0.193187	0.145003	0.816625	-0.352771	0.866211	-0.493131	-0.080307	0.007224
44345	1.385623	-8.344077	4.994200	1.489363	0.144700	-0.192925	0.144064	0.794147	-0.385650	0.880809	-0.466709	-0.079584	0.004883
44346	1.198048	-7.919490	5.425730	1.548818	0.146532	-0.196351	0.141297	0.767022	-0.420087	0.895103	-0.438853	-0.078689	0.002494
44347	1.304286	-7.411493	6.154057	1.714976	0.119314	-0.177039	0.137481	0.737175	-0.454518	0.909856	-0.407506	-0.078104	0.001017
44348	1.305850	-6.712849	6.403941	1.705782	0.112025	-0.161421	0.138428	0.704295	-0.485844	0.923412	-0.375934	-0.077354	-0.000208
44349	1.293254	-6.087112	6.451011	1.477349	0.126533	-0.110950	0.136847	0.671196	-0.514662	0.934344	-0.348182	-0.075956	-0.000885
44350	1.480930	-5.973415	7.222582	1.238227	0.115386	-0.068775	0.138130	0.641692	-0.536429	0.942865	-0.324772	-0.074352	-0.001106
44351	1.349890	-5.774690	7.713890	1.212539	0.071545	-0.026405	0.138112	0.606182	-0.558450	0.950604	-0.301625	-0.073316	-0.000233
44352	1.478318	-5.388425	8.013391	1.392530	0.038915	0.002226	0.138068	0.574527	-0.577980	0.958702	-0.274979	-0.072626	0.001613
44353	1.399145	-4.957533	8.114724	1.556813	0.015344	0.012299	0.140672	0.539854	-0.595437	0.966847	-0.244868	-0.072323	0.004052
44354	1.384291	-4.352504	8.439964	1.867911	0.028535	0.041507	0.141217	0.494501	-0.616419	0.975360	-0.208598	-0.071455	0.007389
44355	1.590304	-3.549977	8.693214	2.154584	0.045344	0.050282	0.141542	0.438200	-0.638190	0.983510	-0.166318	-0.070136	0.011270
44356	1.344776	-2.614383	8.718449	2.045109	0.073626	0.086544	0.141376	0.370155	-0.658653	0.989569	-0.126051	-0.067984	0.015589
44357	1.369993	-1.816869	9.017955	1.865923	0.099996	0.112318	0.144295	0.311352	-0.667872	0.993684	-0.089048	-0.065263	0.020096
44358	1.509268	-1.672606	9.609450	1.498524	0.137926	0.098393	0.149791	0.267730	-0.674355	0.996038	-0.059349	-0.061822	0.023755
44359	1.352272	-1.084157	10.093978	1.078462	0.137352	0.071308	0.154178	0.230734	-0.675979	0.997214	-0.037813	-0.058658	0.026348
44360	1.183211	-1.027036	10.009176	0.586791	0.129400	0.036520	0.157182	0.206632	-0.675622	0.997714	-0.026142	-0.055844	0.027671
44361	1.297538	-0.712544	10.437179	0.349256	0.125333	-0.020066	0.157625	0.191332	-0.673275	0.998013	-0.019034	-0.053345	0.027602
44362	1.131960	-0.381888	10.125778	0.198641	0.103179	-0.043885	0.162026	0.183891	-0.673707	0.998208	-0.015003	-0.051300	0.026896
44363	1.208548	-0.266577	10.027281	0.122628	0.086611	-0.065473	0.164947	0.180723	-0.672684	0.998356	-0.012350	-0.049716	0.025694
44364	1.165092	-0.257270	9.959786	-0.013134	0.080993	-0.059693	0.167594	0.180560	-0.672313	0.998458	-0.012519	-0.048228	0.024460
44365	0.863896	-0.306858	9.706607	-0.107654	0.084488	-0.072181	0.168111	0.182344	-0.671137	0.998537	-0.014460	-0.046803	0.022900
44366	0.787002	-0.365027	9.628251	-0.221530	0.064278	-0.061651	0.168880	0.186322	-0.669046	0.998546	-0.018779	-0.045746	0.021436
44367	1.050958	-0.594346	9.963596	-0.252919	0.035060	-0.041443	0.170961	0.195332	-0.668404	0.998483	-0.023637	-0.045358	0.020370
44368	1.022348	-0.645995	10.356320	-0.174400	0.016037	0.005125	0.171609	0.200784	-0.669585	0.998405	-0.027056	-0.045214	0.020291
44369	1.090369	-0.767239	10.043163	-0.064366	-0.030351	0.033453	0.171062	0.204218	-0.668793	0.998323	-0.028200	-0.046023	0.020925
44370	1.134049	-0.835217	9.840959	-0.006600	-0.066820	0.035655	0.169484	0.203399	-0.670353	0.998239	-0.028261	-0.047447	0.021654
44371	1.356255	-0.942713	9.236547	0.010740	-0.108746	0.044135	0.166838	0.202609	-0.670332	0.998113	-0.027902	-0.049808	0.022612
44372	1.385684	-1.032877	9.590861	0.115765	-0.090330	0.062175	0.162617	0.198822	-0.670823	0.998051	-0.025537	-0.051631	0.024003
44373	1.453919	-0.671387	9.716604	0.010303	-0.041031	0.083697	0.162636	0.195118	-0.671873	0.997962	-0.025277	-0.052651	0.025710
44374	1.596347	-0.704442	9.818299	-0.101362	-0.006501	0.048014	0.161833	0.197316	-0.671865	0.997873	-0.027271	-0.052917	0.026554
44375	1.434440	-0.112431	9.940325	-0.066285	0.001642	0.009382	0.162088	0.198962	-0.671081	0.997822	-0.028477	-0.053192	0.026671
44376	1.324072	-0.233527	9.774348	0.070472	0.000816	-0.012071	0.160902	0.197064	-0.670810	0.997865	-0.026982	-0.053253	0.026498
44377	1.264839	0.055057	9.763439	0.068459	0.015452	-0.004736	0.161581	0.193764	-0.671734	0.997908	-0.025467	-0.053199	0.026468
44378	1.056650	0.237982	9.900902	0.155440	0.017460	0.043673	0.162910	0.191704	-0.671091	0.997974	-0.022344	-0.052853	0.027492
44379	1.048480	-0.080213	9.735516	0.130700	0.019355	0.078632	0.162132	0.186250	-0.670301	0.997994	-0.019647	-0.052639	0.029191
44380	0.846705	-0.236799	9.798656	0.163948	0.055926	0.084280	0.164275	0.181020	-0.671107	0.998056	-0.016420	-0.051501	0.031024
44381	0.687830	-0.308356	9.371244	0.052163	0.048401	0.044966	0.163773	0.175541	-0.672415	0.998084	-0.015271	-0.050739	0.031962
44382	0.823329	-0.393353	9.767433	0.113974	0.030100	0.013934	0.164691	0.174463	-0.669803	0.998133	-0.012952	-0.050169	0.032344
44383	0.827649	-0.266542	10.258995	0.110699	-0.017476	0.008442	0.165511	0.170601	-0.672038	0.998126	-0.010559	-0.050674	0.032633
44384	0.847571	-0.406559	10.113175	-0.029248	-0.046873	0.004096	0.166174	0.170594	-0.672044	0.998065	-0.011040	-0.051736	0.032691
44385	0.682654	-0.709894	10.162598	-0.098867	-0.061661	-0.018375	0.163124	0.172265	-0.672542	0.997979	-0.012794	-0.053238	0.032242
44386	0.559870	-0.748708	10.141702	-0.091491	-0.043495	-0.058976	0.162067	0.172679	-0.673319	0.997940	-0.014453	-0.054288	0.030973
44387	0.862247	-0.460223	9.891695	-0.208643	-0.008930	-0.100229	0.162047	0.178692	-0.673840	0.997915	-0.018362	-0.054794	0.028759
44388	1.311594	-0.662592	9.556952	-0.180238	-0.017127	-0.135111	0.160431	0.185551	-0.673693	0.997893	-0.021726	-0.055396	0.025857
44389	1.214542	-0.543262	9.327253	-0.090084	-0.016151	-0.151275	0.160814	0.191275	-0.675265	0.997900	-0.023221	-0.056015	0.022756
44390	1.472728	-0.591277	9.208954	-0.089285	-0.003291	-0.143894	0.159870	0.195935	-0.675387	0.997911	-0.024765	-0.056296	0.019766
44391	1.461390	-0.724532	9.651109	-0.096132	0.003995	-0.136556	0.159981	0.201135	-0.674992	0.997907	-0.026417	-0.056535	0.016940
44392	1.365543	-0.844571	9.785371	-0.020078	0.005933	-0.115870	0.160514	0.201937	-0.676306	0.997936	-0.026614	-0.056592	0.014585
44393	1.586849	-0.735784	9.805767	-0.145199	0.005809	-0.123883	0.160496	0.205501	-0.675518	0.997883	-0.029274	-0.056822	0.011954
44394	1.548557	-0.796010	9.806966	-0.145085	-0.017974	-0.129382	0.161135	0.210020	-0.674212	0.997798	-0.031944	-0.057399	0.009207
44395	1.345763	-0.749058	9.582466	-0.141726	-0.025289	-0.127515	0.159666	0.215355	-0.675769	0.997682	-0.034533	-0.058268	0.006523
44396	1.346551	-0.917652	9.534495	-0.078719	-0.010577	-0.119827	0.158726	0.220006	-0.676807	0.997623	-0.035889	-0.058680	0.004035
44397	0.964076	-0.580405	9.869353	-0.100155	0.013161	-0.090475	0.157389	0.222762	-0.676271	0.997559	-0.037697	-0.058741	0.002111
44398	1.065915	-0.705621	9.782123	-0.079615	0.048968	-0.042425	0.158160	0.227007	-0.674965	0.997553	-0.039166	-0.057908	0.001121
44399	1.117927	-0.478578	10.004256	-0.048264	0.073697	-0.033087	0.160811	0.227515	-0.675773	0.997590	-0.039996	-0.056702	0.000357
44400	1.118026	-0.502920	9.922292	0.021593	0.062855	-0.016102	0.163577	0.228057	-0.673175	0.997674	-0.039475	-0.055569	-0.000001
44401	1.118152	-0.532001	9.861868	-0.058926	0.023481	-0.012755	0.162378	0.229170	-0.672641	0.997645	-0.040524	-0.055341	-0.000330
44402	1.291425	-0.466936	9.789976	-0.062501	-0.008461	-0.005337	0.162508	0.232025	-0.674213	0.997581	-0.041693	-0.055623	-0.000507
44403	0.921572	-0.778536	9.652515	-0.058859	-0.028621	-0.008976	0.161966	0.234228	-0.673421	0.997491	-0.042735	-0.056426	-0.000718
44404	0.965853	-0.976714	9.371668	-0.042891	-0.015841	-0.031050	0.160772	0.235330	-0.673935	0.997433	-0.043483	-0.056877	-0.001382
44405	1.177210	-0.797680	9.534597	0.028140	-0.024916	-0.044522	0.160110	0.235881	-0.674322	0.997420	-0.042755	-0.057632	-0.002205
44406	1.172567	-0.833619	9.582065	0.043249	0.016160	-0.069426	0.160636	0.235882	-0.673672	0.997467	-0.041740	-0.057480	-0.003567
44407	1.059561	-0.893487	9.731414	0.098365	0.018959	-0.059003	0.159054	0.233985	-0.673660	0.997557	-0.039596	-0.057369	-0.004635
44408	1.100496	-0.878663	9.820830	0.123784	-0.006596	-0.056066	0.159469	0.230687	-0.674712	0.997635	-0.036991	-0.057666	-0.005620
44409	0.896919	-0.663003	9.677913	0.054921	-0.039476	-0.012081	0.159472	0.229325	-0.674189	0.997620	-0.035776	-0.058664	-0.005755
44410	1.269071	-0.845357	9.611609	-0.109827	-0.090683	0.025949	0.156164	0.229220	-0.674686	0.997430	-0.037937	-0.060552	-0.005314
44411	1.076286	-0.872742	9.455780	-0.126162	-0.127130	0.083138	0.153377	0.233471	-0.676757	0.997173	-0.040471	-0.063204	-0.003698
44412	1.304151	-1.142654	9.199647	-0.143942	-0.159900	0.123731	0.149654	0.235714	-0.675547	0.996847	-0.043438	-0.066389	-0.001303
44413	1.599105	-1.305028	9.392179	-0.100196	-0.161597	0.146121	0.145677	0.238211	-0.676562	0.996526	-0.045567	-0.069687	0.001633
44414	1.608326	-1.210787	9.504019	-0.119817	-0.167013	0.182941	0.141178	0.239612	-0.678358	0.996159	-0.048133	-0.072959	0.005244
44415	1.908440	-1.455883	9.426560	-0.137094	-0.156045	0.172709	0.138389	0.241832	-0.678335	0.995751	-0.051063	-0.076146	0.008652
44416	1.735003	-1.474252	9.784789	-0.088058	-0.124953	0.179359	0.132962	0.242022	-0.679208	0.995424	-0.052995	-0.078572	0.012204
44417	1.766295	-1.469918	9.626696	-0.184407	-0.117732	0.178863	0.130434	0.246555	-0.680102	0.994965	-0.056910	-0.081012	0.015618
44418	1.570499	-1.353975	9.871366	-0.112721	-0.088438	0.184702	0.129891	0.248622	-0.679180	0.994620	-0.059352	-0.082702	0.019197
44419	1.778322	-1.454700	9.847886	-0.001603	-0.082773	0.196344	0.126719	0.248374	-0.680202	0.994376	-0.059680	-0.084352	0.023219
44420	1.811542	-1.338902	9.917040	0.053585	-0.159476	0.198583	0.124079	0.245401	-0.679658	0.994061	-0.058801	-0.087366	0.027438
44421	1.640627	-1.418055	9.386180	0.070999	-0.165861	0.191301	0.120385	0.243242	-0.680939	0.993713	-0.057645	-0.090633	0.031582
44422	1.714460	-1.204413	9.898814	0.012819	-0.157599	0.239893	0.115629	0.241373	-0.681687	0.993269	-0.057651	-0.093584	0.036543
44423	2.026736	-0.968755	9.674567	0.043676	-0.146412	0.287103	0.113398	0.238099	-0.683373	0.992791	-0.057212	-0.096358	0.042519
44424	2.010441	-0.581312	9.699055	0.102401	-0.118785	0.343635	0.110107	0.233755	-0.683872	0.992353	-0.055664	-0.098338	0.049667
44425	1.885350	-0.652242	9.435216	0.108934	-0.113193	0.383345	0.107086	0.227766	-0.684375	0.991815	-0.054098	-0.100274	0.057633
44426	1.723303	-1.041277	9.752341	0.126555	-0.098557	0.401879	0.105002	0.219983	-0.685409	0.991247	-0.052202	-0.101748	0.065960
44427	1.602337	-0.968094	9.411339	0.115850	-0.082110	0.401795	0.103045	0.212751	-0.685920	0.990616	-0.050557	-0.103001	0.074266
44428	1.453569	-1.120006	9.403018	0.015867	-0.060248	0.425252	0.102008	0.208511	-0.687093	0.989833	-0.050949	-0.103839	0.082775
44429	1.322264	-0.868623	9.813438	0.084070	-0.036447	0.429230	0.102020	0.204416	-0.686309	0.989080	-0.050049	-0.104129	0.091505
44430	1.558399	-0.839434	9.768038	0.160839	-0.023468	0.453602	0.100991	0.196765	-0.686566	0.988311	-0.047689	-0.103940	0.100810
44431	1.900247	-0.722716	9.926510	0.176788	-0.007006	0.435205	0.101547	0.190190	-0.686966	0.987533	-0.044988	-0.103426	0.109805
44432	1.784473	-0.715929	9.867908	0.151018	-0.023629	0.383414	0.102773	0.181421	-0.687111	0.986740	-0.042665	-0.103311	0.117687
44433	1.828480	-0.859009	9.515809	0.242534	-0.029118	0.330371	0.100546	0.174204	-0.686442	0.986067	-0.038374	-0.103138	0.124751
44434	1.484701	-0.563962	9.449519	0.177719	-0.018315	0.309695	0.099661	0.164357	-0.687356	0.985363	-0.035380	-0.102913	0.131214
44435	1.557830	-0.729601	9.519899	0.172572	0.012751	0.307786	0.100084	0.158329	-0.687886	0.984672	-0.032508	-0.102066	0.137644
44436	1.608679	-0.777829	9.459681	0.146348	0.036482	0.302084	0.101561	0.152299	-0.687377	0.983986	-0.030261	-0.100842	0.143830
44437	1.432886	-0.821358	9.498240	0.178717	0.049288	0.304068	0.101996	0.141632	-0.686731	0.983289	-0.027359	-0.099224	0.150162
44438	1.697166	-0.623509	9.503483	0.179474	0.067613	0.305890	0.103993	0.137515	-0.685832	0.982576	-0.024556	-0.097281	0.156454
44439	1.784919	-0.809740	9.876199	0.184953	0.058472	0.309632	0.104946	0.129851	-0.685188	0.981781	-0.021562	-0.095445	0.162886
44440	1.934729	-0.369122	9.874175	0.128556	0.005487	0.331562	0.105375	0.123813	-0.686766	0.980740	-0.019603	-0.094868	0.169601
44441	1.805959	-0.165193	9.775003	0.099829	-0.029127	0.392367	0.104206	0.116449	-0.685843	0.979357	-0.018112	-0.094992	0.177509
44442	2.019558	0.554895	9.839912	0.106424	-0.051682	0.490235	0.101979	0.110182	-0.685959	0.977501	-0.016686	-0.095538	0.187311
44443	1.570976	0.559400	9.307634	0.089710	-0.059539	0.652580	0.099619	0.105004	-0.686728	0.974886	-0.015686	-0.096178	0.200252
44444	1.740029	0.496900	9.226712	0.152722	-0.055550	0.745193	0.095667	0.097405	-0.685128	0.971722	-0.013825	-0.096497	0.215068
44445	1.435390	0.668977	9.063034	0.186950	-0.025926	0.891120	0.092011	0.086484	-0.687199	0.967732	-0.011444	-0.095953	0.232718
44446	1.404649	0.054781	9.601493	0.156047	-0.011187	0.971254	0.088089	0.073667	-0.687697	0.963028	-0.010137	-0.095292	0.251783
44447	1.253874	-0.181256	9.620782	0.030121	0.033644	1.054536	0.084404	0.067554	-0.687670	0.957580	-0.011348	-0.094245	0.272085
44448	0.920770	-0.568263	10.630142	0.065129	0.155209	1.095127	0.084042	0.058258	-0.687671	0.951683	-0.012906	-0.090732	0.293089
44449	1.512494	-1.293836	10.603882	0.277170	0.270473	1.016712	0.085136	0.048403	-0.687161	0.946067	-0.010700	-0.083635	0.312807
44450	1.851251	-1.563829	10.259956	0.678608	0.248703	0.882221	0.087054	0.025721	-0.682733	0.940854	-0.000787	-0.074556	0.330508
44451	1.784382	-1.735360	9.392673	0.614149	0.175451	0.835879	0.086601	-0.001439	-0.677503	0.935386	0.008647	-0.067188	0.347080
44452	1.300794	-1.411203	10.180137	0.146642	0.098110	0.859428	0.082940	-0.016016	-0.675908	0.929369	0.009661	-0.064551	0.363336
44453	0.349289	-1.080838	10.240708	0.192357	0.066836	0.815355	0.080850	-0.026911	-0.673539	0.923355	0.011895	-0.062074	0.378710
44454	0.258675	-0.798272	9.895724	-0.063103	0.013472	0.778138	0.075302	-0.032713	-0.671925	0.917370	0.009771	-0.062554	0.392969
44455	0.548903	-0.487999	9.691524	-0.106477	-0.028697	0.721686	0.069748	-0.031715	-0.674237	0.911580	0.007288	-0.064021	0.406043
44456	0.422744	-0.322212	9.695072	0.148095	-0.023170	0.636201	0.062615	-0.035200	-0.675228	0.906279	0.009472	-0.063398	0.417790
44457	1.056802	0.175328	9.170211	0.177763	0.007986	0.601240	0.056822	-0.043890	-0.675447	0.901157	0.012022	-0.061810	0.428896
44458	0.954286	-0.562201	9.569429	0.322392	-0.013977	0.550352	0.051423	-0.056652	-0.672135	0.896255	0.017385	-0.059492	0.439187
44459	0.540978	0.158501	9.474851	0.356921	-0.030427	0.552348	0.045094	-0.068580	-0.668553	0.891162	0.023541	-0.056997	0.449475
44460	0.879057	0.043470	9.413975	0.368847	0.007203	0.589285	0.040100	-0.080817	-0.666946	0.885601	0.029491	-0.053890	0.460365
44461	1.245594	0.082038	10.627891	0.422047	0.011741	0.567396	0.033522	-0.097391	-0.663233	0.880048	0.036396	-0.050025	0.470837
44462	1.163836	-0.008383	9.564749	0.068186	0.024178	0.552678	0.028506	-0.104291	-0.661362	0.874744	0.036932	-0.049419	0.480643
44463	0.713373	0.437641	10.085352	0.222326	0.061658	0.528437	0.023757	-0.111605	-0.659624	0.869499	0.039852	-0.046477	0.490126
44464	0.587664	0.472996	9.239628	0.348035	0.057268	0.528161	0.019000	-0.120260	-0.655267	0.864012	0.044967	-0.042546	0.499651
44465	0.559613	0.298234	9.515396	0.393554	0.066478	0.546840	0.015052	-0.132753	-0.650788	0.858168	0.050772	-0.037807	0.509450
44466	0.724013	0.199597	9.424320	0.355096	0.082906	0.542940	0.010843	-0.142265	-0.649317	0.852249	0.055727	-0.033371	0.519088
44467	0.844772	0.190635	10.251163	0.387059	0.061852	0.532978	0.006101	-0.154752	-0.645093	0.846250	0.061425	-0.028743	0.528453
44468	0.708454	0.443667	9.739690	0.458587	0.046394	0.525047	-0.001301	-0.168136	-0.637966	0.840058	0.068510	-0.023807	0.537626
44469	0.590333	0.953953	9.860978	0.468847	0.039076	0.525079	-0.005782	-0.182654	-0.631388	0.833706	0.075793	-0.018662	0.546664
44470	0.953700	0.588605	9.763217	0.305469	0.009691	0.518793	-0.012124	-0.192250	-0.627149	0.827494	0.080704	-0.015996	0.555413
44471	0.403663	0.670539	10.119338	0.295981	0.029644	0.503918	-0.020186	-0.201965	-0.623159	0.821376	0.085145	-0.012863	0.563849
44472	0.556834	0.906285	10.013642	0.019030	0.035823	0.522805	-0.028264	-0.205268	-0.620737	0.815386	0.085039	-0.012997	0.572490
44473	1.088079	0.755066	10.515825	-0.023849	0.061480	0.552103	-0.033825	-0.206294	-0.620169	0.809078	0.083798	-0.013040	0.581551
44474	0.985689	0.958998	9.699091	0.030915	0.094466	0.543096	-0.039114	-0.209237	-0.619604	0.802662	0.083179	-0.012106	0.590481
44475	1.369536	0.364553	10.143267	0.163249	0.057037	0.497718	-0.043995	-0.213021	-0.620614	0.796488	0.084979	-0.009954	0.598570
44476	1.012223	0.443887	9.627295	0.314573	0.013063	0.397022	-0.052077	-0.216995	-0.616882	0.791140	0.089877	-0.006697	0.604959
44477	0.687283	0.822222	9.279065	0.120215	0.020056	0.360931	-0.055781	-0.224020	-0.612402	0.786545	0.091426	-0.005451	0.610703
44478	0.778982	0.802944	9.217233	-0.012516	0.014364	0.328894	-0.060804	-0.226561	-0.612363	0.782512	0.091143	-0.006020	0.615899
44479	0.937408	0.968254	9.619547	-0.010134	-0.038771	0.279145	-0.065575	-0.225008	-0.612978	0.779085	0.091341	-0.007143	0.620187
44480	0.786506	1.232138	8.771991	0.000262	-0.031503	0.240416	-0.070481	-0.225077	-0.611760	0.776068	0.091828	-0.008109	0.623875
44481	1.123487	1.382066	9.497450	-0.107956	-0.048093	0.232508	-0.074857	-0.219993	-0.614341	0.773356	0.090634	-0.010501	0.627371
44482	1.318377	0.966889	9.702307	-0.011137	-0.068132	0.214597	-0.080815	-0.219251	-0.615341	0.770640	0.091399	-0.012122	0.630565
44483	1.336325	1.266659	10.102795	-0.062470	-0.068295	0.181094	-0.084263	-0.220424	-0.613480	0.768456	0.091178	-0.014178	0.633215
44484	1.428932	1.052211	9.961411	-0.206339	-0.059420	0.130532	-0.088504	-0.215483	-0.616586	0.767130	0.088849	-0.017980	0.635054
44485	1.051215	1.393508	10.070704	0.013027	-0.055773	0.055927	-0.091160	-0.212723	-0.617088	0.766383	0.089666	-0.018650	0.635822
44486	1.336833	1.139940	9.635285	0.081888	-0.052123	-0.002766	-0.092753	-0.212563	-0.616551	0.766230	0.091713	-0.018440	0.635720
44487	1.360893	1.154771	9.736547	0.115539	-0.034823	-0.041385	-0.093811	-0.215133	-0.614971	0.766536	0.093879	-0.017313	0.635066
44488	1.637962	0.685960	9.689345	0.235321	-0.017417	-0.090608	-0.094609	-0.220277	-0.610514	0.767207	0.097865	-0.014458	0.633724
44489	1.380546	1.080446	9.802908	-0.018751	-0.008592	-0.090093	-0.093545	-0.224097	-0.608429	0.768388	0.097642	-0.014565	0.632324
44490	1.230798	1.138050	9.847932	-0.167634	-0.039830	-0.081579	-0.092224	-0.219627	-0.611188	0.769711	0.095721	-0.017176	0.630942
44491	1.094347	1.440990	9.858109	-0.099958	-0.068900	-0.035067	-0.093162	-0.217287	-0.610786	0.770326	0.094988	-0.019334	0.630240
44492	1.714522	0.805985	9.562106	-0.140185	-0.054151	-0.008471	-0.094345	-0.214304	-0.614705	0.770655	0.093641	-0.021957	0.629953
44493	1.368188	0.640549	9.935863	-0.091923	-0.035888	-0.003650	-0.095282	-0.210337	-0.615743	0.770860	0.092590	-0.023595	0.629798
44494	1.468313	0.873520	9.752811	-0.233117	-0.025026	0.002996	-0.095819	-0.205836	-0.617571	0.771213	0.089437	-0.026961	0.629686
44495	1.503475	0.569891	9.600038	-0.355668	0.004120	0.011577	-0.096618	-0.198353	-0.622407	0.771687	0.083795	-0.031349	0.629679
44496	1.653771	-0.102872	9.793663	-0.241245	0.004199	-0.005342	-0.098090	-0.190160	-0.625404	0.772131	0.080149	-0.034351	0.629452
44497	1.354574	-0.065864	9.532113	-0.233888	0.011361	-0.057931	-0.098236	-0.184703	-0.626972	0.773230	0.076300	-0.037022	0.628429
44498	1.462273	0.118496	9.905413	-0.494459	-0.003609	-0.079541	-0.096262	-0.174520	-0.632091	0.774924	0.068882	-0.043207	0.626803
44499	1.293193	0.164768	9.462754	-0.452539	0.032961	-0.096001	-0.095492	-0.161582	-0.636807	0.776736	0.061385	-0.048246	0.624969
44500	1.292322	0.860311	9.510913	-0.407463	0.087853	-0.095892	-0.094045	-0.150720	-0.643101	0.778471	0.054175	-0.051893	0.623181
44501	1.496064	1.108134	9.389053	-0.182082	0.084563	-0.065215	-0.089414	-0.144248	-0.647064	0.779551	0.050255	-0.052756	0.622086
44502	1.456286	1.373705	9.673289	0.108185	0.079451	-0.034222	-0.089424	-0.142735	-0.646278	0.779930	0.051116	-0.050176	0.621754
44503	1.456426	1.350135	9.817002	0.228442	0.081555	0.027294	-0.085576	-0.146864	-0.644477	0.779422	0.053620	-0.046030	0.622500
44504	1.434341	0.927005	9.933297	0.313669	0.087100	0.022198	-0.084898	-0.155591	-0.641081	0.778853	0.057531	-0.040829	0.623227
44505	1.237404	0.768097	10.018056	0.104285	0.050134	-0.034180	-0.082374	-0.161472	-0.638223	0.779193	0.058575	-0.038629	0.622845
44506	1.175429	0.618898	10.048995	0.002836	0.004101	-0.117678	-0.081318	-0.164193	-0.635613	0.780636	0.058786	-0.038431	0.621028
44507	0.919024	0.770344	9.453351	-0.231377	-0.020997	-0.187130	-0.080921	-0.160261	-0.638496	0.783198	0.055600	-0.041315	0.617901
44508	1.012079	0.475250	9.651740	-0.137817	-0.010987	-0.242030	-0.079741	-0.154413	-0.640468	0.786302	0.053903	-0.042961	0.613985
44509	1.089994	0.319411	9.770316	-0.205417	-0.031299	-0.294014	-0.077366	-0.149264	-0.642580	0.790083	0.051324	-0.045553	0.609146
44510	1.112181	-0.286343	9.932477	-0.346264	0.004930	-0.355666	-0.073938	-0.143027	-0.644177	0.794720	0.046241	-0.049367	0.603195
44511	1.161461	-0.502159	10.119566	-0.408865	0.041338	-0.383716	-0.068782	-0.133023	-0.649977	0.799712	0.039596	-0.053200	0.596710
44512	1.059508	-0.376459	9.645038	-0.472224	0.090647	-0.382271	-0.062457	-0.118505	-0.654475	0.804669	0.031491	-0.057123	0.590130
44513	1.249454	-0.770342	9.746918	-0.374240	0.078063	-0.346660	-0.056128	-0.107527	-0.657272	0.809033	0.024891	-0.059999	0.584163
44514	1.369774	-0.729915	9.537346	-0.199827	0.049198	-0.284816	-0.051372	-0.099141	-0.661236	0.812486	0.021548	-0.061439	0.579334
44515	1.168109	-0.939464	8.889136	-0.060952	0.029530	-0.177017	-0.049003	-0.095202	-0.661253	0.814580	0.020367	-0.061559	0.576415
44516	1.449103	-1.202412	9.231371	0.001438	-0.015828	-0.075093	-0.047939	-0.095222	-0.662048	0.815410	0.020789	-0.061816	0.575199
44517	1.319280	-1.279510	9.277092	-0.133361	-0.056873	0.023959	-0.048476	-0.093301	-0.662043	0.815098	0.019144	-0.064304	0.575424
44518	1.585330	-1.441417	9.623005	-0.321717	-0.098074	0.071073	-0.051145	-0.086580	-0.663197	0.814242	0.015061	-0.069678	0.576132
44519	1.554038	-1.450998	9.653788	-0.360347	-0.138289	0.089396	-0.054731	-0.078238	-0.667355	0.813077	0.010541	-0.076173	0.577055
44520	1.544544	-0.969467	9.746879	-0.304618	-0.151919	0.097058	-0.060711	-0.069035	-0.670184	0.811752	0.007317	-0.082224	0.578139
44521	1.335812	-0.699819	9.210956	-0.294841	-0.129876	0.130283	-0.066037	-0.059552	-0.671708	0.810026	0.003712	-0.087831	0.579767
44522	1.436481	-0.561440	9.511522	-0.200396	-0.083148	0.138066	-0.071346	-0.052139	-0.674936	0.808264	0.001311	-0.091556	0.581657
44523	1.301194	-0.493401	9.784894	-0.073688	-0.037300	0.158928	-0.072412	-0.050893	-0.674665	0.806316	0.000190	-0.093070	0.584117
44524	1.625452	-0.727345	10.139943	0.047985	0.036018	0.179754	-0.072944	-0.049117	-0.675446	0.804258	0.000333	-0.091973	0.587120
44525	1.895628	-0.739873	10.540806	0.195496	0.005055	0.156561	-0.075059	-0.054395	-0.672287	0.802392	0.003100	-0.089643	0.590018
44526	1.481364	-0.871438	9.601221	0.122299	-0.044524	0.096280	-0.077166	-0.058740	-0.671486	0.801144	0.005540	-0.088963	0.591797
44527	1.017139	-0.595630	9.607959	-0.038501	-0.057675	0.050233	-0.077953	-0.061732	-0.670696	0.800427	0.005497	-0.090374	0.592553
44528	1.139411	-0.961318	9.551155	-0.034169	-0.057818	-0.014325	-0.081931	-0.059369	-0.671448	0.800475	0.005786	-0.091746	0.592275
44529	1.338577	-1.255720	9.889785	-0.001686	-0.036026	-0.084316	-0.082453	-0.062093	-0.670921	0.801383	0.006309	-0.092349	0.590946
44530	1.145566	-1.229707	9.869143	-0.039512	-0.014357	-0.162072	-0.081402	-0.060458	-0.670405	0.803254	0.006269	-0.093068	0.588288
44531	1.128848	-1.260809	9.930968	-0.033650	-0.009024	-0.221116	-0.081927	-0.061142	-0.670925	0.805812	0.006188	-0.093582	0.584697
44532	1.044036	-1.161568	10.152433	0.133054	-0.009880	-0.259043	-0.079943	-0.061838	-0.669894	0.808774	0.009057	-0.092196	0.580778
44533	0.913203	-1.042800	9.778369	0.094132	-0.031791	-0.237063	-0.077542	-0.067193	-0.669261	0.811421	0.011298	-0.091547	0.577137
44534	0.898686	-1.038542	9.624648	0.069256	-0.047262	-0.203940	-0.076739	-0.070477	-0.668483	0.813647	0.013464	-0.091513	0.573954
44535	1.214134	-1.455972	9.804191	-0.053469	-0.043581	-0.151932	-0.077265	-0.071157	-0.668741	0.815301	0.013247	-0.092755	0.571406
44536	1.362756	-1.272729	9.827353	-0.075131	-0.036122	-0.093914	-0.076210	-0.069801	-0.668749	0.816306	0.012732	-0.094224	0.569740
44537	1.505421	-1.364224	9.726572	-0.110441	-0.012295	-0.063663	-0.075690	-0.066396	-0.669537	0.817012	0.011041	-0.095633	0.568528
44538	1.787973	-1.470268	9.511659	-0.092617	-0.017781	-0.094001	-0.075557	-0.065176	-0.670455	0.818046	0.010032	-0.097002	0.566825
44539	1.707943	-1.379616	9.329730	-0.080167	-0.016021	-0.127170	-0.075032	-0.063272	-0.670982	0.819443	0.008993	-0.098141	0.564624
44540	1.748654	-1.313989	9.499080	-0.090218	-0.019801	-0.169672	-0.073834	-0.063027	-0.672432	0.821312	0.008194	-0.099501	0.561675
44541	1.584447	-1.253639	9.652039	-0.167243	-0.010783	-0.171010	-0.074371	-0.060020	-0.673212	0.823202	0.005748	-0.101535	0.558567
44542	1.714166	-1.147057	9.784382	-0.256514	0.007402	-0.174261	-0.071996	-0.054326	-0.675587	0.825158	0.001918	-0.104306	0.555185
44543	1.583256	-0.998297	9.737233	-0.263604	0.042091	-0.181745	-0.069763	-0.046714	-0.677697	0.827228	-0.002669	-0.106537	0.551668
44544	1.679629	-0.978408	9.868050	-0.229990	0.065808	-0.215758	-0.066470	-0.041015	-0.678507	0.829701	-0.006619	-0.108044	0.547612
44545	1.531776	-0.812576	9.897803	-0.134975	0.113249	-0.280889	-0.062631	-0.036982	-0.681156	0.832958	-0.009613	-0.107675	0.542674
44546	1.357885	-0.747760	9.954706	-0.157325	0.120390	-0.327169	-0.056278	-0.033245	-0.683170	0.836696	-0.012715	-0.107487	0.536865
44547	1.310150	-0.351725	9.695739	-0.186906	0.153137	-0.382761	-0.048873	-0.028962	-0.684145	0.841031	-0.016746	-0.106989	0.530038
44548	1.402455	-0.498486	9.646527	-0.160180	0.178661	-0.426030	-0.042926	-0.024389	-0.685108	0.845819	-0.020301	-0.105872	0.522464
44549	1.497430	-0.190463	9.601319	0.018684	0.176927	-0.474045	-0.034188	-0.023939	-0.684917	0.851095	-0.020851	-0.102815	0.514423
44550	1.526945	-0.299967	9.928955	-0.080784	0.160318	-0.485596	-0.026516	-0.021022	-0.685371	0.856328	-0.022756	-0.101169	0.505915
44551	1.349466	-0.492335	10.068643	-0.004994	0.120065	-0.518373	-0.017787	-0.016889	-0.686094	0.861755	-0.022970	-0.099318	0.496977
44552	1.089131	-0.512768	9.873870	-0.008477	0.090772	-0.525735	-0.012746	-0.017642	-0.687314	0.867096	-0.022855	-0.098131	0.487845
44553	1.101567	-0.599911	9.714317	0.096309	0.066294	-0.497473	-0.007189	-0.018509	-0.685657	0.872073	-0.020787	-0.096161	0.479384
44554	1.369574	-0.691744	9.441851	0.115424	0.049045	-0.482565	-0.002417	-0.021557	-0.684125	0.876787	-0.018199	-0.094455	0.471161
44555	1.510584	-0.939338	9.430092	0.116951	0.059211	-0.445640	0.002092	-0.024336	-0.683377	0.881099	-0.015774	-0.092375	0.463554
44556	1.507297	-1.253754	9.663321	0.092030	0.076695	-0.379332	0.007390	-0.026568	-0.681719	0.884747	-0.014047	-0.090349	0.457015
44557	1.214078	-1.436049	10.001328	0.185824	0.139095	-0.292208	0.012695	-0.029902	-0.680846	0.887692	-0.011433	-0.086180	0.452156
44558	1.209556	-1.498555	10.019614	0.279596	0.143057	-0.210522	0.018264	-0.035679	-0.677751	0.889869	-0.007285	-0.081221	0.448869
44559	1.137406	-1.552937	9.638866	0.161533	0.088296	-0.137200	0.022374	-0.041436	-0.674381	0.891252	-0.004956	-0.078138	0.446698
44560	1.257171	-1.399794	9.320438	-0.047874	-0.015812	-0.032888	0.022252	-0.042541	-0.675560	0.891503	-0.005502	-0.078915	0.446054
44561	1.363397	-1.433612	9.220126	-0.045376	-0.084964	0.077985	0.021729	-0.042548	-0.676865	0.890657	-0.005687	-0.080766	0.447410
44562	1.357840	-1.274513	9.308731	-0.022122	-0.110214	0.203647	0.016967	-0.044135	-0.676827	0.888631	-0.005309	-0.082967	0.451025
44563	1.733536	-1.187407	9.231835	-0.154186	-0.155788	0.284274	0.012188	-0.038764	-0.678620	0.885757	-0.007136	-0.087059	0.455856
44564	1.680566	-1.196614	9.384857	-0.086382	-0.184832	0.341879	0.004236	-0.037578	-0.678424	0.882263	-0.007461	-0.091132	0.461791
44565	2.042048	-1.157202	9.441599	-0.032308	-0.170045	0.364291	-0.003311	-0.035866	-0.679933	0.878540	-0.007134	-0.094369	0.468200
44566	1.830953	-1.378480	9.590170	0.137677	-0.104128	0.353976	-0.009920	-0.039888	-0.679358	0.875005	-0.004291	-0.094917	0.474699
44567	1.680012	-1.055063	9.967807	0.179611	-0.001795	0.342929	-0.012938	-0.048055	-0.678813	0.871718	-0.001789	-0.093219	0.481056
44568	1.902113	-1.127837	9.666371	-0.019666	0.005262	0.306855	-0.013993	-0.050223	-0.678020	0.868741	-0.002637	-0.093364	0.486379
44569	1.818712	-0.829907	9.588147	-0.101425	-0.037044	0.238195	-0.017178	-0.049090	-0.677731	0.866320	-0.004474	-0.095006	0.490351
44570	1.905787	-0.887400	9.612161	-0.165604	-0.078358	0.188103	-0.019962	-0.046609	-0.679018	0.864283	-0.006814	-0.098027	0.493315
44571	1.683722	-0.845390	9.361004	-0.215047	-0.074011	0.126928	-0.023138	-0.042504	-0.682395	0.862825	-0.010014	-0.101446	0.495117
44572	1.698239	-0.854871	9.394617	-0.175476	-0.046601	0.106783	-0.025672	-0.035924	-0.683813	0.861614	-0.012679	-0.104023	0.496628
44573	1.511204	-1.056070	9.771761	-0.024509	-0.015479	0.084425	-0.026208	-0.033735	-0.684331	0.860718	-0.013071	-0.104543	0.498061
44574	1.250654	-1.025537	9.704938	-0.078115	0.010048	0.095178	-0.026726	-0.035381	-0.685376	0.859751	-0.014596	-0.105180	0.499552
44575	1.097657	-1.294691	9.891791	-0.115596	0.037387	0.095873	-0.027528	-0.032643	-0.686023	0.858818	-0.017118	-0.105665	0.500973
44576	0.788062	-1.085848	9.927841	-0.091462	0.009107	0.123704	-0.027019	-0.028670	-0.684846	0.857546	-0.018923	-0.106439	0.502919
44577	0.851889	-1.331553	9.809757	-0.095121	-0.000866	0.151403	-0.027271	-0.027608	-0.688249	0.855966	-0.020851	-0.107306	0.505345
44578	0.905150	-1.382363	9.696709	-0.093498	0.008319	0.162478	-0.028739	-0.026211	-0.687058	0.854280	-0.022765	-0.108096	0.507940
44579	1.116482	-1.211666	9.533026	-0.161900	0.006461	0.162136	-0.029804	-0.021843	-0.689143	0.852551	-0.025943	-0.109476	0.510391
44580	1.318817	-1.178177	9.357732	-0.063676	0.015683	0.135864	-0.031132	-0.019378	-0.690310	0.851145	-0.027367	-0.109843	0.512580
44581	1.111669	-1.216743	9.458488	0.188853	0.034089	0.092808	-0.031382	-0.023750	-0.690048	0.850353	-0.024690	-0.107177	0.514590
44582	0.989800	-0.943043	9.353158	0.005860	0.052116	0.074301	-0.030724	-0.026193	-0.687435	0.849685	-0.025167	-0.106248	0.515862
44583	1.087517	-1.191373	9.854734	-0.053147	0.026397	0.059286	-0.028467	-0.025821	-0.688762	0.849094	-0.026446	-0.106191	0.516782
44584	0.993301	-1.142650	10.085006	0.014353	-0.002809	0.057819	-0.029795	-0.025527	-0.688228	0.848481	-0.026176	-0.106113	0.517817
44585	1.150647	-1.287727	9.786753	-0.043221	-0.022983	0.039117	-0.029530	-0.025530	-0.688230	0.847999	-0.026729	-0.106777	0.518441
44586	1.417180	-1.561076	9.910242	-0.083031	-0.028541	0.016797	-0.032191	-0.022217	-0.688207	0.847702	-0.027758	-0.108167	0.518585
44587	1.406999	-1.455911	9.709964	-0.021488	-0.013946	-0.026293	-0.031136	-0.020864	-0.688477	0.847927	-0.027892	-0.108489	0.518142
44588	1.503422	-1.456044	9.614834	0.039056	-0.013903	-0.043517	-0.031930	-0.020449	-0.688863	0.848353	-0.026872	-0.108398	0.517518
44589	1.581186	-1.596379	9.342312	-0.105223	-0.010419	-0.060852	-0.031934	-0.018676	-0.689386	0.848896	-0.028381	-0.109556	0.516301
44590	1.571154	-1.509371	9.461073	0.012174	-0.028601	-0.069464	-0.033791	-0.018106	-0.689240	0.849540	-0.027607	-0.110009	0.515187
44591	1.769690	-1.676752	9.652635	0.033364	-0.045923	-0.066548	-0.032458	-0.020853	-0.688859	0.850136	-0.026374	-0.110360	0.514193
44592	1.456995	-1.820693	9.959788	-0.056033	0.006057	-0.045863	-0.034051	-0.020014	-0.688846	0.850574	-0.027169	-0.110912	0.513307
44593	2.674057	-2.206933	10.292226	0.022480	0.136219	0.013460	-0.030878	-0.018003	-0.689263	0.850737	-0.028166	-0.108272	0.513546
44594	3.195751	-2.445537	9.170220	0.179861	0.140188	0.008759	-0.027287	-0.024317	-0.687462	0.851027	-0.026445	-0.104088	0.514022
44595	0.751882	-1.622570	9.202166	-0.225011	0.073551	-0.009936	-0.024512	-0.022437	-0.687745	0.851140	-0.030962	-0.105119	0.513373
44596	0.055054	-1.083117	9.745787	-0.407411	0.012959	0.013170	-0.021891	-0.011551	-0.690381	0.850737	-0.037938	-0.109124	0.512737
44597	0.441138	-1.133985	10.125587	-0.307681	-0.047134	0.048851	-0.024033	-0.001437	-0.693502	0.849873	-0.042770	-0.112928	0.512965
44598	1.132558	-1.527241	10.119322	-0.451923	-0.054475	0.061098	-0.026440	0.008547	-0.696229	0.848685	-0.049909	-0.118488	0.513033
44599	1.864829	-1.902010	9.866426	-0.546889	-0.043559	0.034809	-0.026756	0.023583	-0.697529	0.847619	-0.058776	-0.124683	0.512388
44600	1.971010	-2.433739	9.814346	-0.601990	-0.040117	-0.030048	-0.028665	0.042175	-0.700649	0.847043	-0.068372	-0.131611	0.510413
44601	1.943945	-2.846761	9.371372	-0.531083	-0.031093	-0.114584	-0.029247	0.061561	-0.704826	0.847343	-0.076688	-0.137633	0.507136
44602	1.681636	-2.464103	8.843737	-0.312215	0.001005	-0.167076	-0.029814	0.073859	-0.706650	0.848526	-0.081410	-0.141089	0.503458
44603	1.599253	-2.395965	8.411797	0.008799	0.051630	-0.171067	-0.028910	0.079323	-0.706262	0.850391	-0.081223	-0.140345	0.500541
44604	1.566736	-2.645265	8.705684	0.243551	0.121312	-0.171825	-0.025448	0.074497	-0.706292	0.852816	-0.077694	-0.136174	0.498122
44605	1.752448	-2.635848	9.240505	0.302432	0.146941	-0.177103	-0.021445	0.065161	-0.705281	0.855414	-0.073434	-0.130887	0.495725
44606	1.440934	-2.530421	9.291891	0.309548	0.139543	-0.195531	-0.015854	0.053773	-0.702450	0.858131	-0.068891	-0.125769	0.492998
44607	1.339889	-2.557956	9.741894	0.269571	0.104703	-0.203071	-0.012902	0.043892	-0.702478	0.860735	-0.064709	-0.121554	0.490074
44608	1.217657	-2.212488	9.515131	0.197524	0.062596	-0.199698	-0.008527	0.039895	-0.700551	0.863072	-0.061319	-0.118853	0.487052
44609	1.438531	-2.014858	9.481553	0.076420	0.005913	-0.170691	-0.006790	0.034281	-0.699258	0.864826	-0.059574	-0.118176	0.484315
44610	1.593640	-2.188109	9.389344	0.170617	0.033559	-0.131480	-0.005983	0.030039	-0.698481	0.866360	-0.056520	-0.116156	0.482425
44611	1.535656	-2.140683	9.922424	0.240268	0.063878	-0.080426	-0.005436	0.022261	-0.696131	0.867533	-0.052703	-0.112792	0.481546
44612	1.352083	-2.076611	9.767964	0.177084	0.024521	-0.070542	-0.003824	0.016767	-0.696539	0.868434	-0.049590	-0.110793	0.480717
44613	0.974824	-1.847225	9.517988	0.237898	-0.010114	-0.046208	-0.002081	0.010053	-0.695771	0.869070	-0.045186	-0.108687	0.480481
44614	0.898379	-2.009635	9.212508	0.205924	-0.053883	0.003543	-0.002860	0.003652	-0.693934	0.869084	-0.040980	-0.107699	0.481056
44615	0.960800	-1.943743	9.446883	0.200105	-0.046425	0.066255	-0.004698	-0.002468	-0.692612	0.868490	-0.037160	-0.106470	0.482709
44616	1.177674	-1.914092	9.547751	0.234316	-0.035180	0.151323	-0.008113	-0.009817	-0.692719	0.867099	-0.032955	-0.104763	0.485878
44617	1.261433	-1.773751	9.728154	0.242380	0.007949	0.215894	-0.008885	-0.018811	-0.690359	0.865147	-0.029261	-0.102064	0.490151
44618	1.296993	-1.654039	9.533307	0.100020	0.017061	0.257610	-0.010332	-0.023429	-0.688777	0.862685	-0.028106	-0.100694	0.494818
44619	1.144646	-2.078689	9.281057	0.117667	-0.031357	0.262406	-0.012574	-0.027224	-0.687844	0.860063	-0.026300	-0.099860	0.499628
44620	1.003782	-1.854550	9.470141	0.123044	-0.064323	0.246777	-0.016666	-0.033176	-0.685980	0.857503	-0.023915	-0.099662	0.504167
44621	1.123191	-1.621622	9.263261	-0.079334	-0.084611	0.247625	-0.019686	-0.037402	-0.687922	0.854771	-0.024950	-0.101725	0.508328
44622	1.673378	-1.700714	9.737824	-0.250298	-0.071130	0.213533	-0.024201	-0.033390	-0.688539	0.852294	-0.028820	-0.105432	0.511516
44623	1.805154	-1.516930	9.928887	-0.099925	-0.035510	0.136711	-0.026602	-0.026407	-0.690481	0.850740	-0.030467	-0.106931	0.513692
44624	1.738248	-1.139674	9.818320	-0.043875	0.006507	0.101840	-0.027666	-0.025164	-0.690471	0.849663	-0.031379	-0.107263	0.515348
44625	1.868042	-1.055250	9.803911	-0.043352	0.035620	0.040888	-0.027138	-0.023944	-0.690999	0.849275	-0.032536	-0.107039	0.515962
44626	1.524644	-0.834279	9.887830	0.077712	0.057522	-0.002857	-0.025293	-0.022860	-0.689966	0.849461	-0.031685	-0.105316	0.516063
44627	1.423510	-0.868746	9.718353	0.108447	0.049290	-0.017455	-0.024220	-0.025343	-0.690761	0.849801	-0.030231	-0.103319	0.515994
44628	1.299118	-1.075888	9.728691	0.062106	0.007205	-0.006545	-0.023946	-0.029029	-0.689848	0.849904	-0.029117	-0.102613	0.516028
44629	1.208370	-1.269313	9.509068	-0.030992	-0.015653	0.029943	-0.023946	-0.030253	-0.689063	0.849537	-0.029445	-0.103118	0.516514
44630	1.285936	-1.353088	9.592642	-0.020505	-0.019265	0.041083	-0.025542	-0.028727	-0.688788	0.849045	-0.029560	-0.103687	0.517203
44631	1.402532	-1.533085	9.660826	0.042450	-0.014565	0.061710	-0.027126	-0.027633	-0.690608	0.848393	-0.028714	-0.103394	0.518377
44632	1.620032	-1.641026	9.632533	0.068931	0.004644	0.044294	-0.027651	-0.031438	-0.688772	0.847965	-0.027565	-0.102629	0.519290
44633	1.633012	-1.325679	9.665886	-0.078262	0.026409	0.038885	-0.026593	-0.031311	-0.688518	0.847563	-0.029131	-0.102922	0.519803
44634	1.772906	-1.340097	9.590167	-0.083440	0.022755	0.031488	-0.027387	-0.028860	-0.690475	0.847217	-0.030727	-0.103439	0.520173
44635	1.738889	-1.282218	9.648278	0.018389	0.020951	0.000624	-0.026862	-0.027770	-0.690348	0.847258	-0.030489	-0.102862	0.520235
44636	1.530865	-1.148594	9.441751	-0.041137	0.015347	-0.016293	-0.026597	-0.027367	-0.690743	0.847418	-0.031192	-0.103093	0.519886
44637	1.437338	-1.254626	9.448993	-0.093741	0.009827	-0.001784	-0.025017	-0.024788	-0.690886	0.847392	-0.032711	-0.103874	0.519680
44638	1.547280	-1.552141	9.633101	-0.048045	0.019028	0.003988	-0.026345	-0.022457	-0.691791	0.847342	-0.033612	-0.104102	0.519657
44639	1.432246	-1.691264	9.826933	-0.037397	0.026314	0.002184	-0.025554	-0.022324	-0.691273	0.847343	-0.034352	-0.104023	0.519623
44640	1.413863	-1.881290	9.855306	-0.045692	0.033517	-0.033853	-0.024759	-0.021654	-0.691803	0.847717	-0.035285	-0.104006	0.518954
44641	1.302403	-1.773980	9.637306	-0.082535	0.026150	-0.040496	-0.022914	-0.018941	-0.691948	0.848126	-0.036714	-0.104432	0.518101
44642	1.428109	-1.846095	9.584653	-0.103443	0.004204	-0.044250	-0.023189	-0.014710	-0.693122	0.848500	-0.038300	-0.105519	0.517152
44643	1.430839	-1.913465	9.583734	-0.149858	-0.017758	-0.035219	-0.022660	-0.012000	-0.695090	0.848700	-0.040437	-0.107392	0.516275
44644	1.264619	-1.942578	9.610582	-0.163067	-0.006814	-0.027925	-0.022944	-0.007616	-0.694693	0.848822	-0.042955	-0.109267	0.515477
44645	1.385325	-1.970881	9.707339	-0.173284	0.018710	-0.053852	-0.021633	-0.002038	-0.696142	0.849255	-0.045837	-0.110778	0.514192
44646	1.221468	-1.998289	9.527774	-0.176635	0.015897	-0.076017	-0.021379	0.003546	-0.698237	0.849889	-0.048713	-0.112447	0.512514
44647	1.162926	-1.856544	9.498007	-0.155662	0.051531	-0.087050	-0.021395	0.009008	-0.699151	0.850731	-0.051567	-0.113240	0.510661
44648	1.264629	-1.937158	9.788310	-0.159122	0.034192	-0.072270	-0.019025	0.013081	-0.699430	0.851362	-0.054341	-0.114411	0.509057
44649	1.197609	-2.048639	9.594065	-0.085772	0.044366	-0.057143	-0.017445	0.015796	-0.699704	0.851941	-0.056003	-0.114572	0.507871
44650	1.177530	-1.890605	9.380031	-0.103492	0.022446	-0.049821	-0.016402	0.020432	-0.699972	0.852367	-0.057762	-0.115351	0.506783
44651	1.307386	-1.823361	9.266953	-0.067027	0.028057	-0.026570	-0.014279	0.022438	-0.702084	0.852614	-0.059001	-0.115559	0.506175
44652	1.448113	-1.997675	9.575511	0.019036	0.033614	-0.032593	-0.015607	0.023137	-0.702073	0.853030	-0.058824	-0.114886	0.505649
44653	1.526159	-2.179860	9.729730	0.033213	0.015353	-0.030637	-0.012697	0.022025	-0.700525	0.853406	-0.058206	-0.114309	0.505216
44654	1.434659	-2.211869	9.569981	0.060323	0.008064	-0.032334	-0.013211	0.020100	-0.702094	0.853807	-0.057065	-0.113654	0.504816
44655	1.502122	-2.207363	9.441036	0.022642	0.022660	-0.034389	-0.012156	0.018739	-0.700269	0.854223	-0.056694	-0.113076	0.504285
44656	1.328377	-2.173862	9.487898	-0.023778	0.000656	-0.030908	-0.012418	0.019552	-0.701315	0.854495	-0.056919	-0.113394	0.503727
44657	1.200482	-2.160480	9.254024	0.017223	0.008930	-0.028870	-0.012683	0.018604	-0.700658	0.854815	-0.056524	-0.113101	0.503293
44658	1.179206	-2.246894	9.327035	0.032278	0.013478	-0.039873	-0.012018	0.017642	-0.700402	0.855269	-0.055900	-0.112646	0.502693
44659	1.164586	-2.207889	9.483491	0.069930	0.008030	-0.036909	-0.011617	0.015865	-0.699882	0.855724	-0.054594	-0.111845	0.502242
44660	1.198156	-2.171990	9.407486	0.029715	0.020764	-0.048207	-0.011213	0.014219	-0.699886	0.856272	-0.054068	-0.111299	0.501485
44661	1.219625	-2.121243	9.458813	0.015832	0.033506	-0.063066	-0.010022	0.013255	-0.699110	0.856983	-0.053900	-0.110632	0.500435
44662	1.267145	-1.971859	9.490160	0.019468	0.038947	-0.084288	-0.009357	0.014058	-0.700163	0.857919	-0.053651	-0.109916	0.499015
44663	1.498331	-1.911021	9.555589	0.005513	0.027990	-0.086182	-0.007632	0.013218	-0.700178	0.858832	-0.053547	-0.109476	0.497549
44664	1.423559	-1.898632	9.703909	0.018015	0.006001	-0.104548	-0.006436	0.012381	-0.700450	0.859890	-0.052951	-0.109361	0.495808
44665	1.201073	-1.770211	9.391541	0.072008	0.018859	-0.099691	-0.006169	0.011287	-0.700059	0.860982	-0.051574	-0.108431	0.494260
44666	1.204824	-1.544029	9.389948	0.099796	0.029882	-0.091272	-0.005235	0.008277	-0.699152	0.862036	-0.049835	-0.107080	0.492895
44667	1.213756	-1.394954	9.353711	0.122245	0.040932	-0.070878	-0.003238	0.004704	-0.698514	0.862931	-0.047852	-0.105231	0.491921
44668	1.536707	-1.349518	9.787088	0.179988	0.041063	-0.050277	-0.002177	0.001703	-0.696560	0.863665	-0.044927	-0.102856	0.491410
44669	1.706540	-1.565058	9.984908	0.241283	0.026568	-0.028703	-0.000686	-0.006526	-0.697100	0.864202	-0.040800	-0.100053	0.491406
44670	1.417532	-1.643546	9.717033	0.274609	0.011923	-0.042359	-0.001603	-0.013596	-0.693952	0.864839	-0.035968	-0.097238	0.491228
44671	1.218371	-1.356904	9.219849	0.199002	0.026461	-0.048318	0.000005	-0.020437	-0.692396	0.865493	-0.032526	-0.094865	0.490779
44672	1.295519	-1.346367	9.441581	0.123714	0.046498	-0.041347	0.001077	-0.026720	-0.690312	0.866051	-0.030645	-0.092930	0.490287
44673	1.411605	-1.402306	9.902815	0.118593	0.028225	-0.030268	0.002535	-0.028503	-0.689146	0.866463	-0.028641	-0.091306	0.489985
44674	1.438224	-1.421388	9.936405	0.125679	-0.002845	-0.032029	0.003084	-0.032484	-0.689938	0.866828	-0.026259	-0.090200	0.489677
44675	1.334035	-1.315985	9.860088	0.083603	-0.017527	-0.034073	0.002296	-0.035881	-0.688624	0.867165	-0.024406	-0.089719	0.489265
44676	1.203133	-1.174920	9.673591	0.095735	-0.021182	-0.037707	0.000705	-0.037625	-0.687040	0.867527	-0.022353	-0.089225	0.488812
44677	1.279941	-1.105262	9.593660	0.111212	-0.020176	-0.015480	-0.000085	-0.039254	-0.686772	0.867681	-0.020026	-0.088507	0.488768
44678	1.409853	-1.047463	9.533266	0.083041	-0.016497	-0.003628	-0.000209	-0.043612	-0.685070	0.867706	-0.018300	-0.088041	0.488876
44679	1.482474	-1.109986	9.501858	0.025112	-0.008276	0.014530	0.000062	-0.044715	-0.685597	0.867550	-0.017628	-0.087956	0.489193
44680	1.472685	-1.076030	9.586267	0.010155	0.011823	0.020880	-0.000728	-0.045936	-0.685460	0.867356	-0.017486	-0.087702	0.489587
44681	1.434731	-1.200658	9.752213	0.042752	0.001767	0.013680	-0.000990	-0.047569	-0.684935	0.867231	-0.016602	-0.087278	0.489915
44682	1.410829	-1.243970	9.765787	0.077732	0.004557	0.019391	-0.003105	-0.048773	-0.684656	0.867059	-0.015214	-0.086488	0.490404
44683	1.429647	-1.147960	9.685686	0.082922	-0.010051	0.019437	-0.001908	-0.052056	-0.683358	0.866865	-0.013532	-0.085881	0.490903
44684	1.453769	-1.152921	9.628224	0.014784	-0.001021	0.002468	-0.003494	-0.052043	-0.683869	0.866830	-0.013152	-0.085811	0.490988
44685	1.492086	-1.102706	9.514052	-0.051906	0.008083	0.011346	-0.002706	-0.051226	-0.683351	0.866707	-0.013972	-0.086226	0.491109
44686	1.482397	-1.093076	9.521299	-0.065960	0.015387	0.014954	-0.004025	-0.051492	-0.684126	0.866553	-0.015174	-0.086661	0.491269
44687	1.390786	-1.090494	9.626112	-0.018724	0.009951	0.021657	-0.003497	-0.051224	-0.683999	0.866340	-0.015454	-0.086722	0.491625
44688	1.405383	-1.114207	9.719543	-0.031888	0.026398	0.028025	-0.003503	-0.048496	-0.684784	0.866088	-0.016197	-0.086627	0.492062
44689	1.352343	-1.114265	9.733451	-0.034546	0.008122	0.033575	-0.003767	-0.049174	-0.684520	0.865749	-0.016755	-0.086874	0.492596
44690	1.314122	-1.183647	9.871362	-0.002803	0.006275	0.018973	-0.002582	-0.048087	-0.683874	0.865560	-0.016780	-0.086845	0.492933
44691	1.280018	-1.119535	9.641476	-0.055379	-0.002923	0.013182	-0.004169	-0.048346	-0.684255	0.865394	-0.017560	-0.087494	0.493082
44692	1.323528	-1.143559	9.627140	-0.106057	-0.013042	0.006484	-0.003638	-0.047946	-0.684652	0.865253	-0.019160	-0.088820	0.493033
44693	1.391163	-1.167256	9.694659	-0.100803	-0.013934	0.011129	-0.005504	-0.043015	-0.686075	0.865067	-0.020614	-0.090110	0.493067
44694	1.444449	-1.220217	9.656002	-0.072643	-0.002049	-0.003508	-0.005370	-0.041662	-0.687385	0.865054	-0.021726	-0.090920	0.492893
44695	1.429379	-1.095351	9.590393	-0.058801	0.008038	0.002078	-0.005381	-0.039468	-0.686860	0.865011	-0.022648	-0.091423	0.492834
44696	1.482896	-1.191133	9.695180	-0.044734	0.015370	0.004912	-0.004582	-0.038944	-0.688176	0.864958	-0.023464	-0.091653	0.492846
44697	1.521670	-1.237135	9.589266	0.030610	-0.002827	-0.000211	-0.007102	-0.038907	-0.687370	0.864957	-0.022720	-0.091471	0.492916
44698	1.399148	-1.326037	9.697308	0.078162	0.015416	-0.023995	-0.005112	-0.040429	-0.686863	0.865244	-0.021358	-0.090502	0.492652
44699	1.347712	-1.163089	9.531064	0.071004	0.006278	-0.023102	-0.006300	-0.041782	-0.686723	0.865501	-0.019963	-0.089776	0.492392
44700	1.329940	-0.980815	9.367806	0.049699	0.026402	-0.012174	-0.005766	-0.043968	-0.685942	0.865673	-0.019223	-0.088892	0.492279
44701	1.453044	-1.006731	9.457417	0.026870	0.031904	0.000627	-0.003377	-0.047262	-0.684391	0.865723	-0.018876	-0.088148	0.492339
44702	1.520308	-0.950923	9.554856	0.049581	0.050221	0.004404	-0.003373	-0.047000	-0.685439	0.865774	-0.018402	-0.086846	0.492499
44703	1.544798	-1.022339	9.765345	0.081088	0.048447	0.017489	-0.002704	-0.049872	-0.684660	0.865703	-0.017293	-0.085284	0.492936
44704	1.395399	-1.042006	9.730065	0.116172	0.046615	0.008436	-0.002171	-0.051920	-0.683748	0.865724	-0.015637	-0.083386	0.493279
44705	1.352100	-1.066435	9.647695	0.158233	0.035679	0.003129	-0.000049	-0.057109	-0.680494	0.865786	-0.013040	-0.081291	0.493595
44706	1.308822	-1.085214	9.810275	0.160087	0.048444	-0.002421	-0.000299	-0.062023	-0.679839	0.865912	-0.010623	-0.078929	0.493815
44707	1.298741	-0.999118	9.662544	0.132119	0.033768	-0.015463	0.001174	-0.066414	-0.679591	0.866131	-0.008436	-0.077130	0.493759
44708	1.235782	-0.938859	9.730021	0.053250	0.037343	-0.008491	0.001702	-0.069133	-0.677370	0.866267	-0.007750	-0.076017	0.493703
44709	1.254833	-0.890867	9.680458	0.016553	0.037281	-0.019753	0.002765	-0.070237	-0.677117	0.866509	-0.007599	-0.075298	0.493391
44710	1.302906	-0.859496	9.678946	0.021790	0.039122	-0.019729	0.004349	-0.069160	-0.676998	0.866757	-0.007460	-0.074466	0.493083
44711	1.223784	-0.940418	9.984363	0.114645	0.041036	-0.011881	0.004494	-0.072987	-0.676608	0.866937	-0.005661	-0.072715	0.493053
44712	1.192145	-0.883167	9.857633	0.143737	0.026380	-0.039400	0.005434	-0.078182	-0.675309	0.867362	-0.003253	-0.070902	0.492591
44713	1.230273	-0.791947	9.772843	0.037724	0.031765	-0.038102	0.006901	-0.080525	-0.675453	0.867771	-0.002666	-0.070071	0.491993
44714	1.148267	-0.787457	9.726527	-0.034123	0.023466	-0.032918	0.007947	-0.080511	-0.672841	0.868114	-0.003325	-0.070060	0.491385
44715	1.172142	-0.736811	9.746666	-0.044695	0.020730	-0.027432	0.007420	-0.079288	-0.674277	0.868396	-0.004081	-0.070229	0.490857
44716	1.210825	-0.753059	9.898044	-0.006067	0.013446	-0.030916	0.009010	-0.078629	-0.674945	0.868708	-0.004157	-0.070116	0.490319
44717	1.210396	-0.666795	9.793618	-0.018414	0.004307	-0.029122	0.009408	-0.077006	-0.676257	0.868985	-0.004292	-0.070312	0.489799
44718	1.166963	-0.662292	9.728457	-0.006212	0.006151	-0.027218	0.009135	-0.076580	-0.675076	0.869250	-0.004304	-0.070327	0.489326
44719	1.176122	-0.561350	9.689147	-0.011491	0.015276	-0.032800	0.010452	-0.075766	-0.674169	0.869579	-0.004416	-0.070261	0.488750
44720	1.205127	-0.575655	9.710823	0.096897	0.019096	-0.015644	0.010331	-0.078773	-0.674170	0.869756	-0.002778	-0.069042	0.488621
44721	1.250923	-0.575809	9.639227	0.028499	0.015405	-0.004907	0.009942	-0.081773	-0.673644	0.869814	-0.002227	-0.068580	0.488586
44722	1.309387	-0.700686	9.676433	-0.071291	0.020806	0.003816	0.010462	-0.078772	-0.673909	0.869788	-0.003557	-0.068973	0.488567
44723	1.251540	-0.700458	9.776726	-0.036310	0.011708	0.011387	0.011128	-0.077431	-0.675747	0.869678	-0.004117	-0.069214	0.488726
44724	1.148144	-0.758319	9.803757	-0.006422	0.005302	0.002318	0.010062	-0.078219	-0.673774	0.869650	-0.004166	-0.069243	0.488771
44725	1.162921	-0.825812	9.759736	-0.009757	0.020797	-0.014331	0.011121	-0.078502	-0.673521	0.869805	-0.004325	-0.069067	0.488518
44726	1.133971	-0.826216	9.658630	-0.135925	0.017030	-0.005735	0.011117	-0.074286	-0.675877	0.869861	-0.006730	-0.070158	0.488236
44727	1.191541	-0.768743	9.544741	-0.149789	0.009669	-0.026097	0.010049	-0.070864	-0.676783	0.870092	-0.009205	-0.071547	0.487581
44728	1.206249	-0.811336	9.745939	-0.043014	0.011629	-0.014484	0.010831	-0.068404	-0.676134	0.870232	-0.009928	-0.071825	0.487277
44729	1.230268	-0.792038	9.746434	0.016511	0.015349	-0.016034	0.011373	-0.069520	-0.677710	0.870401	-0.009576	-0.071494	0.487031
44730	1.192026	-0.859195	9.831560	0.007814	0.008020	-0.014220	0.012424	-0.069243	-0.676147	0.870546	-0.009380	-0.071339	0.486799
44731	1.215972	-0.825557	9.803447	0.000817	0.011665	-0.017953	0.013215	-0.067073	-0.677069	0.870724	-0.009263	-0.071226	0.486498
44732	1.168020	-0.883487	9.778180	0.091860	0.000797	-0.015628	0.011637	-0.071965	-0.675749	0.870881	-0.007530	-0.070380	0.486370
44733	1.182305	-0.844941	9.783655	-0.076093	-0.008553	-0.027540	0.012303	-0.071030	-0.677195	0.871112	-0.008547	-0.071369	0.485796
44734	1.177093	-0.768444	9.640637	-0.111319	-0.001241	-0.016658	0.011495	-0.067328	-0.677186	0.871242	-0.010333	-0.072533	0.485356
44735	1.201338	-0.797303	9.630857	-0.062303	0.011611	-0.016427	0.012550	-0.065975	-0.677456	0.871392	-0.011319	-0.073035	0.484989
44736	1.222878	-0.758332	9.756440	0.011140	0.011715	-0.004983	0.012814	-0.066246	-0.676935	0.871452	-0.011114	-0.072783	0.484923
44737	1.196514	-0.792106	9.746118	0.040857	-0.001946	0.002573	0.011894	-0.066522	-0.678237	0.871420	-0.010193	-0.072515	0.485040
44738	1.201530	-0.835606	9.687938	-0.053688	-0.002955	0.003944	0.013202	-0.064333	-0.676675	0.871361	-0.010988	-0.073145	0.485035
44739	1.158312	-0.868987	9.802299	-0.041378	-0.002957	0.004005	0.013335	-0.064878	-0.676283	0.871296	-0.011494	-0.073691	0.485057
44740	1.201994	-0.926460	9.857118	-0.006255	-0.002931	-0.001351	0.012945	-0.064345	-0.678114	0.871294	-0.011455	-0.073862	0.485037
44741	1.211968	-0.996214	9.858633	0.056823	-0.001952	-0.002875	0.010821	-0.063497	-0.677834	0.871318	-0.010254	-0.073441	0.485083
44742	1.178133	-0.979471	9.848949	0.049828	-0.006538	-0.004751	0.009646	-0.067590	-0.678088	0.871350	-0.009197	-0.073131	0.485095
44743	1.177919	-0.941571	9.674228	-0.021868	-0.021264	-0.019857	0.011625	-0.067869	-0.676402	0.871493	-0.009163	-0.073814	0.484734
44744	1.252717	-0.956079	9.609903	-0.072638	-0.010342	-0.021973	0.010830	-0.066229	-0.677442	0.871670	-0.010180	-0.074761	0.484251
44745	1.290978	-0.888560	9.630413	-0.056895	-0.006668	-0.023746	0.009636	-0.064855	-0.678218	0.871864	-0.010895	-0.075534	0.483766
44746	1.288176	-0.806826	9.609927	-0.062260	-0.002088	-0.018247	0.009769	-0.064586	-0.678481	0.872011	-0.011815	-0.076236	0.483369
44747	1.290949	-0.878639	9.716977	-0.017602	-0.002945	-0.011557	0.010551	-0.062397	-0.677569	0.872100	-0.011894	-0.076563	0.483155
44748	1.273908	-0.845052	9.698084	0.000776	-0.001105	-0.014238	0.009758	-0.061169	-0.678741	0.872231	-0.011732	-0.076637	0.482909
44749	1.245219	-0.898179	9.658659	-0.024578	-0.008449	-0.015276	0.008301	-0.060881	-0.678991	0.872346	-0.011871	-0.077129	0.482620
44750	1.211522	-0.910279	9.658175	-0.025512	0.004352	-0.010686	0.009883	-0.060342	-0.677956	0.872442	-0.012225	-0.077361	0.482401
44751	1.206362	-0.838035	9.678346	0.025199	0.008067	-0.008593	0.008702	-0.060894	-0.679780	0.872530	-0.011665	-0.077079	0.482302
44752	1.288538	-0.878628	9.721756	0.000744	0.004393	-0.008707	0.008168	-0.061422	-0.678467	0.872608	-0.011563	-0.077057	0.482167
44753	1.259393	-0.835522	9.678876	0.027851	0.005331	-0.010420	0.009762	-0.062399	-0.678611	0.872709	-0.010925	-0.076797	0.482039
44754	1.281310	-0.878560	9.745697	0.021682	0.000778	-0.000290	0.009237	-0.063760	-0.678607	0.872710	-0.010436	-0.076634	0.482075
44755	1.259249	-0.806795	9.636065	0.007547	0.002608	0.004247	0.009109	-0.065396	-0.678214	0.872661	-0.010146	-0.076615	0.482173
44756	1.278815	-0.864423	9.659447	-0.027384	0.008042	-0.000549	0.007387	-0.064018	-0.679116	0.872659	-0.010583	-0.076798	0.482138
44757	1.296044	-0.931140	9.841125	0.009562	0.004396	-0.007738	0.009239	-0.064037	-0.678869	0.872728	-0.010256	-0.076732	0.482029
44758	1.220952	-0.861871	9.735765	0.033764	-0.001004	0.015460	0.007252	-0.065234	-0.677806	0.872574	-0.009564	-0.076480	0.482362
44759	1.240517	-0.919525	9.751944	-0.030858	-0.001103	0.004062	0.007247	-0.064003	-0.677805	0.872514	-0.009911	-0.076895	0.482399
44760	1.274144	-0.893029	9.740625	-0.053601	0.004353	0.000247	0.007246	-0.063051	-0.678329	0.872497	-0.010772	-0.077395	0.482330
44761	1.216393	-0.917208	9.739747	-0.076484	0.000698	0.013979	0.007512	-0.062512	-0.678855	0.872333	-0.011951	-0.078215	0.482468
44762	1.274280	-0.927160	9.610510	-0.134247	-0.024940	0.012807	0.006706	-0.058951	-0.679239	0.872124	-0.013955	-0.080002	0.482499
44763	1.356425	-0.960485	9.668427	-0.106261	0.004353	0.016599	0.007366	-0.054611	-0.682124	0.871926	-0.015691	-0.081046	0.482629
44764	1.346873	-0.979721	9.677670	-0.006361	0.008088	0.006025	0.005897	-0.052669	-0.681064	0.871871	-0.015773	-0.081024	0.482729
44765	1.322705	-0.970375	9.610356	0.016260	0.004487	0.017220	0.005895	-0.053074	-0.680540	0.871704	-0.015371	-0.080886	0.483067
44766	1.327579	-0.979867	9.646279	-0.015214	0.011755	0.014280	0.005898	-0.052671	-0.681326	0.871570	-0.015656	-0.080882	0.483299
44767	1.313266	-1.008467	9.734571	0.005804	0.004469	0.019012	0.006695	-0.054314	-0.680547	0.871382	-0.015437	-0.080846	0.483651
44768	1.260191	-1.003943	9.681323	0.000503	0.006292	0.020827	0.006700	-0.054866	-0.681071	0.871180	-0.015406	-0.080784	0.484026
44769	1.221582	-0.996769	9.690666	0.012841	0.008104	0.011656	0.006428	-0.054036	-0.680414	0.871071	-0.015089	-0.080616	0.484260
44770	1.202276	-0.989277	9.781817	-0.000302	0.011745	0.015273	0.005369	-0.055111	-0.679751	0.870929	-0.015115	-0.080469	0.484539
44771	1.202345	-1.006318	9.723962	-0.008121	-0.001069	0.009717	0.004581	-0.054571	-0.681316	0.870818	-0.015076	-0.080659	0.484709
44772	1.187815	-0.994448	9.685582	-0.002044	-0.008363	0.013450	0.004320	-0.055799	-0.681314	0.870661	-0.014935	-0.080879	0.484958
44773	1.250445	-0.979670	9.748792	0.011142	-0.006525	0.009824	0.004853	-0.055539	-0.682104	0.870546	-0.014510	-0.080974	0.485163
44774	1.255170	-0.960525	9.715495	-0.006441	0.000782	0.014337	0.003387	-0.055504	-0.680259	0.870395	-0.014535	-0.081077	0.485415
44775	1.281662	-0.955774	9.682199	0.000654	-0.002885	0.004228	0.003916	-0.055237	-0.680263	0.870336	-0.014318	-0.081209	0.485505
44776	1.310705	-0.979844	9.662927	0.033635	-0.002769	0.033930	0.003665	-0.057433	-0.681310	0.870001	-0.013643	-0.080980	0.486163
