# Supplementary material for: Identification of Haptic Based Guiding Using Hard Reins
Source: PLoS One. 2015 Jul 22;10(7):e0132020. doi: 10.1371/journal.pone.0132020 (PMC4511788; doi:10.1371/journal.pone.0132020)
Supplement: S9 File — (ZIP) [file pone.0132020.s009.zip › Exp2_MotionData2/Subject10/path2/T9/sync9.txt]

// Start Time: 0
// Sample rate: 25.0Hz
// Scenario: 4.9
// Firmware Version: 2.6.1
Counter	Acc_X	Acc_Y	Acc_Z	Gyr_X	Gyr_Y	Gyr_Z	Mag_X	Mag_Y	Mag_Z	Quat_w	Quat_x	Quat_y	Quat_z
44148	3.233003	1.890119	9.182803	-0.129612	0.076403	0.003889	-0.663318	0.069194	-0.948055	0.272998	0.194463	0.045996	0.941032
44149	3.259285	1.788634	9.189191	-0.096481	0.071158	-0.024333	-0.659826	0.072278	-0.949906	0.273716	0.192591	0.044695	0.941271
44150	3.350299	1.824261	9.071348	-0.081593	0.097301	-0.105473	-0.659283	0.071225	-0.954038	0.275752	0.190231	0.044085	0.941185
44151	3.117392	1.829741	9.030457	-0.091203	0.065594	-0.121567	-0.654704	0.071448	-0.955994	0.278277	0.188398	0.043221	0.940851
44152	3.174725	1.867193	9.003046	-0.177137	0.069890	-0.036951	-0.654436	0.072100	-0.959932	0.279412	0.186078	0.040402	0.941101
44153	3.109474	1.807793	9.454069	0.001924	0.091814	0.000888	-0.651751	0.075565	-0.965170	0.279264	0.184366	0.040977	0.941457
44154	2.612615	1.636089	9.131979	0.003652	0.046474	-0.036404	-0.648246	0.074214	-0.965528	0.279717	0.183494	0.041428	0.941473
44155	2.751005	1.740559	9.101735	-0.080872	-0.034554	0.047650	-0.650405	0.075540	-0.965460	0.279098	0.183707	0.039571	0.941695
44156	2.926464	1.704908	9.179608	-0.111769	-0.070374	0.119780	-0.653379	0.079406	-0.963936	0.277148	0.184517	0.036617	0.942232
44157	3.363915	1.669165	9.332928	-0.014966	-0.078725	0.132309	-0.655814	0.083165	-0.964467	0.274719	0.185985	0.035440	0.942700
44158	3.469381	1.675899	9.003902	0.080803	-0.044062	0.057668	-0.659179	0.082807	-0.964030	0.273183	0.187313	0.036495	0.942843
44159	3.449849	1.697403	9.094619	0.075989	0.011229	-0.022443	-0.657701	0.083779	-0.964562	0.273263	0.187488	0.038095	0.942722
44160	3.363598	1.654573	9.140442	0.129257	0.021406	-0.128281	-0.657284	0.079010	-0.961311	0.274981	0.187704	0.041122	0.942052
44161	3.139659	1.801008	8.992840	0.139401	0.038460	-0.167877	-0.653497	0.073339	-0.959221	0.277536	0.187595	0.044608	0.941165
44162	2.966983	1.841580	9.059454	0.091868	0.014463	-0.077084	-0.653753	0.068930	-0.958542	0.278439	0.187776	0.046697	0.940761
44163	3.027716	1.944637	8.988320	0.065165	0.018271	0.047495	-0.652267	0.067020	-0.957257	0.277234	0.187819	0.047869	0.941049
44164	3.233677	1.822133	8.966678	0.010891	0.010592	0.124151	-0.654162	0.070193	-0.957542	0.274667	0.187811	0.047655	0.941814
44165	3.330661	1.833613	9.051416	-0.001876	0.019093	0.064025	-0.654162	0.070468	-0.957124	0.273399	0.187489	0.047497	0.942255
44166	3.234542	1.797885	9.087254	0.008900	0.025299	0.032293	-0.656182	0.070523	-0.957507	0.272548	0.187104	0.047672	0.942569
44167	3.331088	1.838494	9.217499	0.065177	0.011135	-0.022460	-0.656586	0.070514	-0.956684	0.272663	0.187219	0.049049	0.942443
44168	3.335140	1.697805	9.611078	0.270361	-0.015872	-0.297827	-0.653208	0.065939	-0.952508	0.277035	0.188703	0.055172	0.940531
44169	2.299803	2.062491	8.705102	0.169289	0.023132	-0.007682	-0.651290	0.054733	-0.948529	0.276464	0.189163	0.058517	0.940405
44170	2.730407	1.866468	9.514214	0.045121	-0.008451	0.186118	-0.656673	0.053406	-0.947145	0.272624	0.189800	0.058602	0.941392
44171	2.827039	2.081827	9.241118	0.228135	0.022596	0.179794	-0.661769	0.046395	-0.945675	0.268295	0.190762	0.062339	0.942200
44172	2.902189	2.146272	8.886654	0.124718	0.008710	0.310214	-0.668772	0.046300	-0.940686	0.261778	0.191662	0.063539	0.943770
44173	3.545835	2.077839	8.892479	0.120603	0.012625	0.295943	-0.672152	0.050935	-0.941315	0.255660	0.192372	0.064744	0.945219
44174	3.645745	2.062667	8.967879	0.128308	-0.014537	0.103040	-0.674041	0.051776	-0.938947	0.253032	0.193446	0.066693	0.945572
44175	3.624801	2.241920	8.840703	0.146340	-0.044671	-0.038548	-0.675246	0.049478	-0.936552	0.253200	0.194953	0.069368	0.945025
44176	3.510841	2.230132	8.750631	0.046949	-0.069121	-0.162760	-0.674835	0.046550	-0.933105	0.255964	0.196279	0.070538	0.943918
44177	3.186754	2.224270	8.928501	-0.041601	-0.098641	-0.222393	-0.673744	0.041627	-0.930004	0.260407	0.197595	0.070099	0.942460
44178	3.000285	2.123799	9.108901	-0.008124	-0.090180	-0.193902	-0.673870	0.038797	-0.930231	0.264013	0.198989	0.070237	0.941152
44179	2.991551	2.293560	8.950876	-0.010297	-0.076277	-0.109834	-0.674402	0.036506	-0.928798	0.266175	0.200179	0.070054	0.940304
44180	2.981733	2.322530	9.094795	-0.007027	-0.044564	-0.024751	-0.673591	0.035321	-0.927482	0.266541	0.200956	0.069776	0.940055
44181	3.114117	2.242388	9.065761	0.031280	-0.038349	0.024892	-0.675743	0.034507	-0.926938	0.265951	0.201823	0.070038	0.940017
44182	3.228521	2.307562	8.866564	0.044174	-0.022870	0.050647	-0.677364	0.035893	-0.923873	0.264661	0.202569	0.070535	0.940184
44183	3.194530	2.326377	8.966487	0.010563	-0.002187	0.065707	-0.677366	0.036262	-0.921406	0.263337	0.202698	0.070435	0.940535
44184	3.232696	2.361060	8.991469	0.058966	-0.001953	0.072923	-0.678040	0.036265	-0.920852	0.261547	0.203159	0.071228	0.940875
44185	3.429925	2.279647	8.767034	0.062251	-0.002225	0.085274	-0.678982	0.035650	-0.917861	0.259643	0.203588	0.072019	0.941250
44186	3.340067	2.324166	8.990229	0.037832	-0.014087	0.053307	-0.679392	0.038001	-0.920917	0.258318	0.204137	0.072432	0.941463
44187	3.387927	2.451256	8.831855	0.082170	-0.009016	0.079105	-0.680602	0.037424	-0.919284	0.256457	0.204788	0.073589	0.941741
44188	3.365043	2.266341	8.859028	0.062474	-0.014408	0.074600	-0.681540	0.035869	-0.918642	0.254633	0.205501	0.074377	0.942019
44189	3.338294	2.396952	8.888517	0.035940	-0.030129	0.054082	-0.683426	0.036026	-0.917387	0.253461	0.206274	0.074654	0.942144
44190	3.496724	2.353703	8.898520	0.044727	-0.039976	0.060202	-0.684910	0.036586	-0.915578	0.252015	0.207354	0.075038	0.942264
44191	3.380843	2.436558	8.798045	0.037949	-0.021068	0.047949	-0.686393	0.037175	-0.914996	0.250935	0.207960	0.075422	0.942388
44192	3.397429	2.337327	8.818562	0.022962	-0.016428	0.070918	-0.687069	0.038026	-0.914279	0.249341	0.208503	0.075469	0.942688
44193	3.484513	2.351049	8.852427	0.044894	-0.024777	0.056767	-0.688552	0.038451	-0.912747	0.248070	0.209226	0.075925	0.942826
44194	3.420617	2.396015	8.857347	0.030721	-0.037083	0.046047	-0.688690	0.039560	-0.911482	0.246942	0.210159	0.076120	0.942899
44195	3.456044	2.326259	8.890257	0.052983	-0.030969	0.022280	-0.689364	0.039557	-0.910656	0.246295	0.210983	0.076838	0.942826
44196	3.447366	2.379499	8.781259	0.057828	-0.024366	0.044442	-0.690705	0.037583	-0.909886	0.245065	0.211806	0.077613	0.942899
44197	3.440331	2.374521	8.824412	0.032919	-0.033158	0.031931	-0.692587	0.036445	-0.907855	0.244323	0.212585	0.077899	0.942892
44198	3.540897	2.439467	8.846268	0.016327	-0.035417	0.045985	-0.694069	0.036765	-0.907963	0.243260	0.213416	0.077830	0.942985
44199	3.645936	2.485048	8.627673	-0.011426	-0.015215	0.010644	-0.693534	0.037925	-0.909569	0.243079	0.213614	0.077459	0.943017
44200	3.849754	2.578559	8.524893	-0.133769	-0.013632	-0.058734	-0.695693	0.039696	-0.910305	0.244591	0.213140	0.075113	0.942923
44201	3.982834	2.146451	8.794636	-0.152280	-0.008266	-0.173705	-0.692194	0.040016	-0.909244	0.248468	0.212264	0.072892	0.942282
44202	3.705390	2.413292	8.581892	-0.161071	-0.001306	-0.315086	-0.689760	0.037350	-0.913042	0.254885	0.211035	0.071181	0.940974
44203	3.258482	2.266838	8.887050	-0.177542	-0.021085	-0.240905	-0.685308	0.034421	-0.913598	0.260135	0.210156	0.068699	0.939917
44204	3.041166	2.243484	8.996108	-0.164391	-0.025681	-0.194875	-0.683693	0.034983	-0.914963	0.264344	0.209525	0.066284	0.939057
44205	2.665551	2.185732	9.413521	-0.121247	-0.033899	0.007737	-0.683693	0.035027	-0.916871	0.264699	0.209457	0.063753	0.939147
44206	3.330532	2.294846	8.855347	0.021442	0.001626	0.131162	-0.683297	0.038276	-0.922772	0.261986	0.209721	0.063600	0.939859
44207	3.565666	2.148582	8.712005	-0.046292	0.019373	0.109803	-0.680474	0.040235	-0.924378	0.260039	0.209181	0.062329	0.940605
44208	3.740161	2.188190	8.960200	-0.055464	0.017406	0.115020	-0.677258	0.045648	-0.928469	0.257927	0.208722	0.060880	0.941383
44209	3.641967	2.222805	8.783599	0.000048	0.019144	-0.008542	-0.671351	0.051806	-0.930657	0.258011	0.208293	0.060972	0.941449
44210	2.487422	2.153222	8.060197	-0.511623	-0.020242	0.614036	-0.674895	0.066072	-0.930289	0.248442	0.206773	0.048650	0.945069
44211	4.701890	1.751770	9.895755	0.037195	0.042979	0.050721	-0.676818	0.078974	-0.933940	0.247230	0.206138	0.049308	0.945491
44212	3.150319	2.063354	8.654161	0.357471	0.077613	-0.238558	-0.673014	0.067797	-0.933120	0.249978	0.206206	0.057428	0.944294
44213	3.124572	2.320177	8.263854	-0.082960	0.010354	0.100890	-0.670314	0.065425	-0.931455	0.248352	0.205649	0.055477	0.944961
44214	3.716775	1.928023	9.120330	-0.100954	-0.010205	-0.006406	-0.671404	0.070089	-0.935656	0.248756	0.205348	0.053527	0.945033
44215	3.559270	2.041688	9.080935	0.035288	0.000990	-0.017370	-0.671124	0.066691	-0.936315	0.248886	0.205428	0.054243	0.944941
44216	3.497148	1.982287	8.987999	0.132141	0.019121	-0.034613	-0.669758	0.059802	-0.934372	0.248821	0.205700	0.056962	0.944738
44217	3.219063	2.156863	8.756674	0.062340	0.017201	0.018260	-0.672174	0.056965	-0.931980	0.248150	0.205643	0.058131	0.944856
44218	3.573999	1.983659	8.773687	-0.059577	-0.006270	0.063628	-0.674752	0.063721	-0.933095	0.247041	0.205554	0.056698	0.945253
44219	3.339937	2.091110	9.011241	-0.062069	0.013331	0.024888	-0.676103	0.065491	-0.934659	0.246760	0.204960	0.055467	0.945528
44220	3.419283	1.995439	8.973474	0.017785	0.018150	0.001286	-0.677179	0.064946	-0.934527	0.246491	0.204721	0.055872	0.945627
44221	3.402909	2.063100	8.820799	-0.023731	0.023983	0.074576	-0.678395	0.066196	-0.932154	0.245101	0.204168	0.055218	0.946146
44222	3.611644	1.964952	9.063864	0.030351	0.026322	0.071177	-0.677727	0.067773	-0.933475	0.243450	0.203912	0.055614	0.946604
44223	3.354523	2.057365	8.812136	0.018494	0.026761	-0.023395	-0.678265	0.067476	-0.932387	0.243738	0.203406	0.056173	0.946606
44224	3.458341	1.988870	9.020461	0.029469	0.009442	0.033969	-0.679619	0.070054	-0.932014	0.242808	0.203423	0.056623	0.946814
44225	3.433600	1.995691	8.904099	0.017840	0.003146	-0.003231	-0.680153	0.068635	-0.931509	0.242743	0.203383	0.056971	0.946819
44226	3.512298	2.060239	8.906027	0.000047	0.018248	-0.008515	-0.677188	0.067426	-0.931310	0.242737	0.203043	0.057078	0.946887
44227	3.364730	2.052710	8.944887	0.010993	0.029974	-0.011910	-0.677991	0.066030	-0.931482	0.242834	0.202452	0.057464	0.946965
44228	3.364251	2.072119	8.915837	0.017981	0.035147	-0.003014	-0.676105	0.065740	-0.933150	0.242630	0.201886	0.057970	0.947107
44229	3.383620	2.072470	8.911614	0.029499	0.025393	0.035855	-0.675839	0.066986	-0.932022	0.241753	0.201525	0.058496	0.947376
44230	3.426800	2.092674	8.898343	-0.008180	0.030502	0.032223	-0.676111	0.067707	-0.932268	0.240991	0.200961	0.058341	0.947699
44231	3.407462	2.092324	8.912197	-0.027158	0.022355	0.067478	-0.676108	0.066894	-0.933931	0.239747	0.200424	0.057656	0.948171
44232	3.413684	2.034180	8.980231	0.001022	0.011400	0.088714	-0.676652	0.068911	-0.934678	0.237904	0.200330	0.057356	0.948673
44233	3.497066	1.987142	8.992775	0.043554	0.012811	0.046404	-0.676656	0.070039	-0.934368	0.236785	0.200290	0.058049	0.948919
44234	3.423715	2.005222	8.903724	0.056555	0.016819	0.032342	-0.677203	0.072869	-0.933452	0.235768	0.200291	0.059057	0.949110
44235	3.394084	2.036247	8.926653	0.023886	0.009214	0.041037	-0.678681	0.071948	-0.935101	0.234834	0.200222	0.059381	0.949336
44236	3.379235	2.055401	8.950127	0.053376	0.017185	0.016428	-0.677064	0.071473	-0.934590	0.234138	0.200181	0.060393	0.949452
44237	3.391337	2.053191	8.931255	0.029687	0.014946	0.026946	-0.678141	0.071504	-0.934849	0.233440	0.200014	0.060911	0.949626
44238	3.441497	2.092946	8.949347	0.005851	0.023204	0.044593	-0.678549	0.072431	-0.931541	0.232390	0.199670	0.060936	0.949955
44239	3.422608	2.053751	8.859991	0.006539	0.037997	0.021711	-0.678274	0.070426	-0.931063	0.231856	0.198955	0.061145	0.950222
44240	3.419039	2.014860	9.019059	0.021511	0.020959	-0.003106	-0.677198	0.070988	-0.931876	0.231654	0.198667	0.061646	0.950299
44241	3.337891	2.061934	8.946401	0.027079	-0.000096	-0.012931	-0.678545	0.071327	-0.932940	0.231743	0.198729	0.062205	0.950228
44242	3.267575	2.070373	8.989919	0.018259	-0.007089	-0.020946	-0.679349	0.069962	-0.934476	0.231924	0.198937	0.062586	0.950115
44243	3.353245	2.135037	8.898174	0.019113	-0.018576	0.012559	-0.678003	0.070051	-0.933534	0.231585	0.199342	0.062810	0.950098
44244	3.325625	2.073852	8.974822	0.017462	-0.011369	0.008186	-0.676385	0.069481	-0.935072	0.231228	0.199665	0.063039	0.950102
44245	3.417887	2.063387	8.960881	0.003069	-0.025642	0.005378	-0.678808	0.069194	-0.932461	0.231098	0.200120	0.062952	0.950044
44246	3.392781	2.096911	8.897267	0.003325	-0.021869	-0.003432	-0.680022	0.069751	-0.930792	0.231027	0.200562	0.062911	0.949970
44247	3.386582	2.053108	8.959998	-0.003577	-0.028731	-0.015873	-0.679349	0.069736	-0.930800	0.231331	0.201019	0.062769	0.949809
44248	3.412011	2.111831	8.941077	0.012876	-0.023928	-0.024639	-0.679886	0.069351	-0.932034	0.231629	0.201518	0.062985	0.949616
44249	3.335333	2.066741	8.934250	0.011022	-0.016036	-0.021039	-0.679347	0.069026	-0.930823	0.231957	0.201793	0.063199	0.949464
44250	3.442564	2.153652	8.903182	0.000141	-0.002027	-0.015706	-0.680016	0.067463	-0.930048	0.232111	0.201827	0.063239	0.949416
44251	3.417374	2.073077	8.859685	0.006054	0.004737	0.000279	-0.681500	0.068487	-0.929861	0.232028	0.201715	0.063370	0.949452
44252	3.330276	2.090935	9.020576	0.038006	0.003663	-0.017294	-0.680415	0.066063	-0.930498	0.232051	0.201815	0.064161	0.949372
44253	3.332214	2.222054	8.928167	0.065652	-0.000712	0.025197	-0.680553	0.066892	-0.929378	0.231262	0.202109	0.065303	0.949424
44254	3.363521	2.217757	8.837682	0.036958	0.008096	0.090580	-0.680016	0.067428	-0.928549	0.229236	0.202260	0.065659	0.949858
44255	3.357903	2.139974	8.869391	0.015908	0.012072	0.138284	-0.682714	0.069205	-0.929005	0.226483	0.202228	0.065462	0.950539
44256	3.459540	2.153960	8.908515	0.012373	0.006804	0.134679	-0.684060	0.068933	-0.928180	0.223724	0.202346	0.065164	0.951187
44257	3.497710	2.171638	8.827704	0.015820	0.013771	0.141800	-0.684202	0.071174	-0.926741	0.220898	0.202288	0.064960	0.951874
44258	3.577983	2.056581	8.961031	0.012868	0.001964	0.115176	-0.684888	0.075167	-0.926877	0.218504	0.202472	0.064730	0.952403
44259	3.585625	2.144105	8.864312	0.036125	0.003689	0.053372	-0.686777	0.076660	-0.928170	0.217289	0.202588	0.065224	0.952622
44260	3.517386	2.162288	8.859674	0.034798	-0.006513	0.033867	-0.688391	0.076101	-0.926942	0.216358	0.202923	0.065706	0.952730
44261	3.542655	2.114196	8.882478	0.020419	-0.007499	0.032927	-0.689199	0.075814	-0.925987	0.215610	0.203162	0.065935	0.952833
44262	3.561884	2.129115	8.926288	0.045239	0.010018	0.016314	-0.689198	0.075827	-0.926532	0.214946	0.203203	0.066759	0.952917
44263	3.527174	2.152752	8.828751	0.035827	0.012150	-0.001375	-0.689064	0.075783	-0.924762	0.214763	0.203095	0.067507	0.952928
44264	3.541706	2.157874	8.858046	0.031894	0.017124	0.011902	-0.689060	0.074355	-0.924399	0.214224	0.202937	0.068126	0.953039
44265	3.600266	2.134657	8.835945	0.023530	0.011447	-0.012926	-0.686906	0.074611	-0.925371	0.214310	0.202781	0.068682	0.953013
44266	3.571027	2.143838	8.844607	0.010974	0.005183	-0.015652	-0.687848	0.074015	-0.923197	0.214392	0.202723	0.068964	0.952987
44267	3.518267	2.118606	8.862437	0.020207	0.004586	-0.024455	-0.687707	0.072172	-0.923394	0.214720	0.202674	0.069471	0.952886
44268	3.487440	2.210301	8.889688	0.011391	0.015311	-0.029717	-0.687574	0.072591	-0.923246	0.215050	0.202404	0.069862	0.952841
44269	3.488934	2.142358	8.933578	0.011086	-0.015958	-0.023728	-0.687567	0.070300	-0.922366	0.215429	0.202711	0.070103	0.952672
44270	3.431028	2.126740	8.917475	0.037124	-0.002577	-0.052721	-0.687566	0.070028	-0.922920	0.216115	0.202859	0.071002	0.952419
44271	3.333787	2.139540	8.904765	0.025342	-0.001824	-0.015601	-0.687831	0.068660	-0.924871	0.216261	0.202964	0.071539	0.952323
44272	3.337648	2.188163	8.899702	0.019143	-0.011464	0.012606	-0.687831	0.068805	-0.925002	0.215792	0.203297	0.071791	0.952339
44273	3.400760	2.189312	8.937740	0.023734	-0.012164	0.042660	-0.687564	0.069007	-0.921726	0.214850	0.203669	0.072015	0.952456
44274	3.419345	2.228491	8.930793	0.030446	-0.015211	0.060337	-0.688911	0.069331	-0.922108	0.213434	0.204190	0.072271	0.952643
44275	3.418647	2.252748	8.863183	0.015556	-0.041467	0.074269	-0.690527	0.069334	-0.920589	0.211966	0.205128	0.072089	0.952783
44276	3.417243	2.087646	8.910125	0.019028	-0.023857	0.082355	-0.692155	0.073024	-0.918950	0.210188	0.205796	0.072000	0.953040
44277	3.461055	2.069014	8.851427	-0.016612	-0.033619	0.033549	-0.692420	0.071297	-0.917639	0.209615	0.206384	0.071396	0.953084
44278	3.451331	2.170785	8.717957	-0.035644	0.008584	0.046137	-0.694583	0.074340	-0.918197	0.208711	0.206151	0.070548	0.953396
44279	3.452911	2.107705	8.819590	-0.068137	0.009115	0.049575	-0.694991	0.075771	-0.918282	0.207983	0.205730	0.069075	0.953754
44280	3.524101	2.067730	8.853372	-0.091303	0.029504	0.044314	-0.695803	0.077249	-0.919998	0.207319	0.204864	0.067258	0.954215
44281	3.568719	2.041852	9.004190	-0.075860	0.002287	-0.000028	-0.694736	0.080968	-0.922345	0.207575	0.204472	0.065807	0.954344
44282	3.491903	1.972461	8.800140	-0.113025	0.017579	-0.020356	-0.695011	0.082985	-0.923368	0.208239	0.203655	0.063792	0.954511
44283	3.480750	2.088816	9.073356	-0.043893	0.002157	0.016000	-0.694881	0.084763	-0.926721	0.208058	0.203416	0.062884	0.954662
44284	3.560140	2.095096	8.926491	0.006023	0.009208	0.035637	-0.694884	0.085878	-0.925867	0.207174	0.203324	0.062880	0.954874
44285	3.638392	1.936289	8.910831	0.001672	0.010136	-0.003280	-0.695960	0.085515	-0.927503	0.207164	0.203104	0.062951	0.954918
44286	3.545511	1.980732	8.943756	0.004195	0.014365	-0.029750	-0.694607	0.083203	-0.927048	0.207524	0.202824	0.063200	0.954883
44287	3.503153	2.142606	8.832905	0.007542	0.010614	-0.020917	-0.692993	0.084032	-0.927722	0.207827	0.202599	0.063461	0.954848
44288	3.518379	2.113754	8.867292	-0.000604	0.014985	0.015329	-0.693806	0.085271	-0.925217	0.207338	0.202344	0.063440	0.955010
44289	3.506642	1.982453	8.925698	0.002966	0.002590	0.014384	-0.693132	0.085261	-0.925498	0.206995	0.202300	0.063439	0.955093
44290	3.495990	2.035672	8.958673	0.018121	0.004306	-0.013849	-0.694476	0.084423	-0.924691	0.207002	0.202289	0.063849	0.955067
44291	3.533430	2.084892	8.846306	0.024546	-0.010577	-0.021004	-0.695277	0.082537	-0.928289	0.207265	0.202544	0.064352	0.954922
44292	3.520170	2.026392	8.882450	0.003328	-0.011237	-0.001621	-0.695546	0.082266	-0.928568	0.207118	0.202784	0.064366	0.954902
44293	3.525240	2.016774	8.892308	-0.020504	-0.008296	0.015120	-0.695820	0.084132	-0.929186	0.206870	0.202857	0.063869	0.954974
44294	3.560852	1.951886	9.014256	-0.004841	-0.003445	-0.031664	-0.695550	0.083542	-0.928526	0.207313	0.202876	0.063883	0.954872
44295	3.405911	1.922356	8.882136	0.033617	-0.000769	-0.055358	-0.695546	0.082411	-0.928699	0.208181	0.202937	0.064730	0.954614
44296	3.412834	2.058429	8.864470	-0.007200	0.006622	-0.008589	-0.695548	0.083120	-0.928676	0.208180	0.202782	0.064647	0.954652
44297	3.386534	2.055535	8.959978	-0.014273	0.002366	0.053250	-0.696625	0.082704	-0.927995	0.207165	0.202718	0.064155	0.954920
44298	3.452438	2.039742	9.007859	0.041710	-0.000577	0.011840	-0.695142	0.082036	-0.925170	0.206596	0.202931	0.064891	0.954948
44299	3.535147	2.002385	8.868648	0.052009	0.015913	0.067662	-0.695950	0.082064	-0.925569	0.205019	0.202900	0.065661	0.955242
44300	3.514950	2.040860	8.855700	0.026090	0.004298	0.025074	-0.697838	0.082952	-0.925245	0.204243	0.202971	0.066067	0.955365
44301	3.549847	1.988082	8.828281	-0.041234	0.008369	0.053174	-0.699053	0.084313	-0.927642	0.203330	0.202688	0.065080	0.955688
44302	3.535818	1.987844	8.989143	-0.010728	0.013759	-0.010350	-0.697573	0.084698	-0.927374	0.203371	0.202382	0.064964	0.955752
44303	3.481187	2.040253	8.905223	0.012715	0.022840	-0.010207	-0.697977	0.085042	-0.929541	0.203431	0.201958	0.065323	0.955804
44304	3.480809	2.045092	8.816104	-0.003848	0.024127	0.003897	-0.697575	0.085433	-0.928441	0.203153	0.201500	0.065324	0.955960
44305	3.500738	2.028467	8.881839	-0.040340	0.009207	0.019595	-0.697312	0.087721	-0.929461	0.202874	0.201163	0.064493	0.956146
44306	3.438802	1.990939	8.986143	-0.022867	-0.001754	0.037274	-0.698927	0.087493	-0.930268	0.202073	0.201165	0.063890	0.956356
44307	3.458538	1.957299	8.883488	0.005624	0.002563	0.016173	-0.698529	0.089158	-0.928991	0.201683	0.201135	0.063924	0.956443
44308	3.546231	1.944330	8.941645	0.007821	-0.008494	0.032886	-0.698257	0.088638	-0.931330	0.200848	0.201384	0.063898	0.956568
44309	3.531087	1.968328	8.902482	-0.011352	0.009626	0.012612	-0.697450	0.089044	-0.931327	0.200585	0.201149	0.063646	0.956689
44310	3.512045	1.948559	8.887603	-0.014958	0.002504	0.011676	-0.698526	0.088811	-0.932413	0.200231	0.201069	0.063315	0.956802
44311	3.546828	1.915210	8.946698	-0.014196	0.004992	-0.016604	-0.699333	0.088379	-0.931326	0.200542	0.200877	0.063103	0.956791
44312	3.493969	1.889972	8.933229	-0.010531	-0.007318	-0.021079	-0.699070	0.090389	-0.932628	0.200799	0.200961	0.062951	0.956730
44313	3.467889	1.981750	8.929329	-0.022864	-0.000923	0.003680	-0.698668	0.090755	-0.930438	0.200765	0.200872	0.062465	0.956787
44314	3.349668	1.824228	8.871521	-0.045607	0.014570	0.016119	-0.700314	0.101042	-0.931722	0.200414	0.200442	0.061582	0.957008
44315	3.469926	1.879825	8.930161	-0.049281	-0.010298	0.014150	-0.701939	0.103919	-0.931747	0.200295	0.200434	0.060506	0.957103
44316	3.517572	1.805436	8.965887	-0.040382	0.009163	0.021367	-0.701941	0.105097	-0.933618	0.199844	0.200136	0.059677	0.957312
44317	3.649173	1.890364	8.964470	-0.025930	0.003932	-0.049380	-0.699924	0.105908	-0.933888	0.200829	0.199879	0.059353	0.957180
44318	3.516360	1.866105	8.965392	-0.009719	0.005836	-0.049287	-0.699520	0.105200	-0.928187	0.201603	0.199682	0.059382	0.957056
44319	3.435701	1.903487	8.986708	0.021107	-0.007756	0.007319	-0.699789	0.105193	-0.927638	0.201328	0.199904	0.059684	0.957049
44320	3.639555	1.885334	8.956991	0.085285	0.003682	-0.001290	-0.700058	0.104903	-0.927099	0.200795	0.200186	0.061333	0.956998
44321	2.970190	2.351409	8.692200	0.054611	-0.049093	-0.108564	-0.698661	0.088792	-0.931457	0.202658	0.201185	0.062594	0.956314
44322	3.759757	1.695732	8.983776	0.027862	-0.040177	-0.116701	-0.699331	0.087480	-0.929309	0.204655	0.201934	0.063423	0.955676
44323	3.673443	1.907812	9.085449	0.239501	-0.018043	-0.220209	-0.698233	0.080352	-0.929008	0.207855	0.202959	0.068774	0.954397
44324	3.060774	2.144246	8.438959	-0.118579	-0.027821	-0.021452	-0.697142	0.075754	-0.927669	0.208597	0.202980	0.066473	0.954394
44325	3.741156	1.955193	9.337532	-0.095769	-0.017418	-0.000259	-0.699569	0.076802	-0.927607	0.208954	0.202890	0.064532	0.954468
44326	3.409924	1.951553	8.802597	0.023428	-0.007377	-0.079303	-0.700908	0.073789	-0.924824	0.210188	0.203039	0.065264	0.954116
44327	3.296103	2.070872	8.817463	-0.099665	0.000839	0.049459	-0.701715	0.073813	-0.925087	0.209590	0.202639	0.063125	0.954476
44328	3.487512	1.865590	9.036730	-0.041935	0.022718	0.047973	-0.701310	0.073889	-0.928772	0.208642	0.202104	0.062214	0.954857
44329	3.468474	1.950199	8.915141	-0.004378	0.032488	0.025171	-0.704274	0.074537	-0.929262	0.208079	0.201465	0.062119	0.955121
44330	3.515408	2.006874	8.786159	-0.057262	0.045569	0.053370	-0.704546	0.075457	-0.931957	0.207049	0.200435	0.060991	0.955634
44331	3.503515	1.904716	8.979151	-0.061727	0.045521	0.017995	-0.703486	0.081030	-0.928515	0.206837	0.199303	0.059882	0.955987
44332	3.532566	1.900384	8.941557	-0.044475	0.016592	0.007249	-0.704697	0.080799	-0.929599	0.206664	0.198824	0.059064	0.956175
44333	3.496847	1.865747	8.923871	-0.076720	0.019059	-0.031726	-0.703489	0.082092	-0.931481	0.207492	0.198081	0.057754	0.956230
44334	3.379866	1.902470	8.951300	-0.082397	0.009896	-0.022938	-0.703490	0.083006	-0.934179	0.208059	0.197536	0.056301	0.956306
44335	3.339118	1.887169	8.998311	-0.057999	-0.010115	0.003541	-0.702688	0.084689	-0.934134	0.208172	0.197463	0.055092	0.956367
44336	3.313281	1.707041	8.888140	-0.101703	0.029748	0.030198	-0.703227	0.085140	-0.934659	0.207788	0.196518	0.053140	0.956755
44337	3.147266	1.810875	9.161511	-0.090713	0.024723	0.021385	-0.702154	0.086757	-0.938165	0.207650	0.195647	0.051381	0.957060
44338	3.274772	1.706351	8.968813	-0.063083	0.002615	0.061979	-0.701758	0.089613	-0.939305	0.206543	0.195413	0.049928	0.957424
44339	3.462254	1.564108	9.110450	-0.103482	0.030717	0.062877	-0.702440	0.092805	-0.941649	0.205653	0.194411	0.047779	0.957929
44340	3.357997	1.688456	9.115941	-0.040814	0.049475	0.044646	-0.702851	0.095430	-0.944287	0.204739	0.193353	0.047014	0.958377
44341	3.422646	1.592513	9.027170	-0.021567	0.040266	0.064089	-0.702051	0.098113	-0.944482	0.203496	0.192502	0.046469	0.958839
44342	3.425991	1.665402	9.012280	-0.009122	0.017214	0.065745	-0.702055	0.099414	-0.945531	0.202083	0.192211	0.046099	0.959214
44343	3.438533	1.638922	8.979161	-0.003361	0.043319	0.090683	-0.702999	0.099512	-0.942652	0.200256	0.191403	0.045815	0.959773
44344	3.466647	1.573890	9.028662	0.006997	0.019930	0.069344	-0.703548	0.103240	-0.943753	0.198703	0.191127	0.045752	0.960153
44345	3.472727	1.520598	9.082211	0.006731	0.047022	0.016471	-0.703142	0.102654	-0.943367	0.198256	0.190225	0.045955	0.960415
44346	3.301381	1.597596	9.033040	0.012140	0.016961	0.011027	-0.703410	0.102423	-0.945418	0.197803	0.189972	0.046202	0.960547
44347	3.428841	1.531938	9.071150	-0.039923	0.002601	0.070863	-0.702077	0.106944	-0.945832	0.196529	0.189790	0.045124	0.960895
44348	3.413903	1.548659	9.051307	0.013899	0.018718	0.012789	-0.703283	0.105354	-0.949552	0.196032	0.189511	0.045406	0.961039
44349	3.262883	1.587189	9.056010	-0.000995	0.023436	0.032253	-0.701808	0.107152	-0.948966	0.195332	0.189045	0.045306	0.961278
44350	3.338784	1.552154	9.077863	0.020152	0.017891	0.048182	-0.702212	0.107328	-0.950047	0.194132	0.188838	0.045571	0.961549
44351	3.346452	1.523155	9.020541	-0.008313	0.017068	0.035711	-0.703024	0.108733	-0.948628	0.193399	0.188470	0.045290	0.961782
44352	3.395585	1.494918	9.051149	-0.028978	0.025731	0.002096	-0.704104	0.109596	-0.948041	0.193262	0.187880	0.044814	0.961947
44353	3.327603	1.508255	9.097110	-0.021489	0.027831	-0.008463	-0.701547	0.109998	-0.949559	0.193417	0.187214	0.044485	0.962061
44354	3.303879	1.478690	9.072531	-0.039722	0.016833	-0.001510	-0.702091	0.111826	-0.948265	0.193399	0.186750	0.043781	0.962187
44355	3.231936	1.450687	9.137939	-0.036441	0.010313	-0.024512	-0.701819	0.111003	-0.949796	0.193934	0.186346	0.043153	0.962186
44356	3.140325	1.436893	9.205045	-0.045583	0.009270	0.014371	-0.701553	0.112324	-0.951938	0.193647	0.186019	0.042246	0.962348
44357	3.043680	1.427861	9.243072	-0.033962	0.001374	0.049741	-0.701824	0.112907	-0.952326	0.192752	0.185841	0.041354	0.962600
44358	3.070879	1.270550	9.187317	-0.014595	-0.007727	0.064774	-0.701698	0.116207	-0.953993	0.191404	0.186003	0.040788	0.962862
44359	3.076352	1.469710	9.108948	-0.038929	-0.021185	0.097315	-0.703587	0.117388	-0.954069	0.189629	0.186263	0.039534	0.963215
44360	3.248446	1.370886	9.257008	-0.008245	-0.033112	0.159183	-0.705483	0.120955	-0.952977	0.186469	0.187012	0.038640	0.963723
44361	3.298591	1.245529	8.994686	-0.004052	-0.021933	0.139819	-0.707914	0.122958	-0.951246	0.183742	0.187445	0.037892	0.964193
44362	3.174871	1.245708	8.959593	-0.082807	0.031801	0.132871	-0.708465	0.127096	-0.951651	0.181321	0.186644	0.035896	0.964882
44363	3.174505	1.165604	9.104626	-0.083964	0.105979	0.189039	-0.709020	0.132501	-0.951606	0.177845	0.184336	0.033883	0.966045
44364	3.244229	1.016316	8.751607	-0.153981	0.186860	0.130103	-0.706883	0.138629	-0.954842	0.175633	0.180281	0.031073	0.967309
44365	3.432631	0.543900	8.633365	-0.231465	0.329414	0.091854	-0.701915	0.144531	-0.963439	0.174408	0.173066	0.027318	0.968960
44366	3.622504	0.486725	9.301638	-0.203455	0.305766	-0.019659	-0.695071	0.153450	-0.975506	0.175183	0.166434	0.024490	0.970057
44367	3.269603	0.167215	9.885421	-0.121725	0.160178	-0.073303	-0.689688	0.154984	-0.979747	0.176848	0.162791	0.022772	0.970415
44368	2.781205	0.668213	10.352933	0.047135	-0.001463	-0.023339	-0.686456	0.155474	-0.985771	0.177007	0.162993	0.023739	0.970329
44369	2.594537	0.902647	9.517315	0.298320	-0.075884	0.266117	-0.689812	0.151643	-0.982446	0.170819	0.165536	0.028225	0.970887
44370	2.921709	0.211786	8.983697	0.267447	0.008846	0.496393	-0.693589	0.153608	-0.977700	0.160148	0.166565	0.031783	0.972419
44371	3.176280	0.116893	9.179997	0.285248	0.070924	0.581661	-0.697503	0.156037	-0.974438	0.147735	0.166345	0.035390	0.974295
44372	3.460747	-0.052739	9.161119	0.282686	0.114262	0.482858	-0.701016	0.160252	-0.975215	0.137174	0.165304	0.039606	0.975853
44373	3.061445	0.163362	9.180937	0.242865	0.074536	0.349061	-0.700218	0.163451	-0.973212	0.129389	0.164685	0.043092	0.976873
44374	2.823193	0.110507	9.381055	0.189072	0.026462	0.332721	-0.702111	0.165751	-0.972569	0.122131	0.164959	0.045734	0.977641
44375	2.898729	0.170113	9.118116	0.170145	-0.031227	0.357919	-0.705616	0.166938	-0.971262	0.114479	0.166188	0.047434	0.978277
44376	2.969633	-0.226738	9.108843	0.089595	0.018171	0.418100	-0.708324	0.171800	-0.970118	0.105887	0.166450	0.047811	0.979182
44377	2.894339	0.461402	9.568362	0.071974	-0.045289	0.390210	-0.710224	0.176845	-0.971569	0.097917	0.167719	0.047389	0.979815
44378	3.106830	0.428794	9.112923	0.042018	-0.121000	0.421424	-0.715091	0.183336	-0.971165	0.089543	0.170587	0.046533	0.980162
44379	2.486789	0.398114	9.048387	-0.191925	-0.071641	0.429102	-0.720362	0.189794	-0.968985	0.081711	0.171878	0.040709	0.980879
44380	1.611766	1.324218	9.498419	-0.071402	0.078374	0.658675	-0.722828	0.203960	-0.971497	0.068887	0.170767	0.037141	0.982198
44381	2.553016	1.246597	9.287157	0.213606	0.333461	1.085361	-0.724621	0.218376	-0.973191	0.046455	0.165027	0.037675	0.984474
44382	3.844990	1.500767	10.181897	-0.060293	0.267964	0.912256	-0.724271	0.237302	-0.981857	0.028406	0.160375	0.033693	0.986072
44383	3.412303	2.150881	10.813692	0.110485	0.104493	0.821622	-0.723646	0.253751	-0.988015	0.011669	0.158673	0.032988	0.986711
44384	3.469510	1.316697	9.844366	0.313090	0.233645	0.844347	-0.724088	0.266865	-0.990040	-0.006227	0.154688	0.036511	0.987269
44385	3.523111	1.803048	8.402761	0.374438	0.213359	0.534100	-0.723830	0.271259	-0.996175	-0.018175	0.150611	0.042012	0.987533
44386	3.155405	1.912836	7.779187	0.072900	0.139870	0.524819	-0.720885	0.277516	-0.999689	-0.028970	0.148277	0.041795	0.987638
44387	3.158911	1.209013	9.046043	-0.040516	0.124809	0.520829	-0.720920	0.289237	-1.003264	-0.039317	0.146112	0.039250	0.987707
44388	2.820741	1.178618	9.214037	0.158599	0.066315	0.400915	-0.719996	0.295482	-1.004164	-0.047848	0.145010	0.041137	0.987416
44389	2.754710	1.102090	8.543351	0.103587	0.058644	0.439627	-0.720409	0.298951	-1.006502	-0.056946	0.143970	0.041775	0.987059
44390	3.041243	1.066095	9.255356	-0.019098	0.014940	0.440652	-0.722185	0.307530	-1.007430	-0.065694	0.144084	0.040089	0.986568
44391	3.350608	0.896938	9.449082	0.007487	-0.017266	0.314925	-0.724633	0.315531	-1.007279	-0.071980	0.144557	0.039312	0.986092
44392	3.066338	0.542178	9.286559	0.028025	0.017841	0.159697	-0.724643	0.318960	-1.008259	-0.075329	0.144314	0.039358	0.985875
44393	2.490060	0.553596	9.531186	-0.028857	-0.000594	0.129462	-0.724790	0.322581	-1.005139	-0.077864	0.144365	0.038377	0.985710
44394	2.398431	0.802003	9.714272	0.045307	-0.050847	0.173582	-0.725742	0.325559	-1.004076	-0.081480	0.145453	0.038829	0.985240
44395	2.387137	0.617280	9.575694	0.131170	-0.015232	0.200615	-0.726552	0.326416	-1.003493	-0.085865	0.145555	0.040828	0.984771
44396	2.394559	0.685358	9.286529	0.149380	-0.003398	0.195446	-0.728440	0.327311	-1.003442	-0.090245	0.145548	0.043187	0.984280
44397	2.333643	0.771614	8.961427	0.105762	-0.037045	0.138531	-0.730595	0.327656	-1.003951	-0.093307	0.146044	0.044919	0.983843
44398	2.144619	0.605583	9.452787	-0.035809	-0.056903	0.245854	-0.730338	0.331439	-1.002059	-0.098079	0.147475	0.043581	0.983226
44399	2.634542	0.626638	9.696360	-0.024736	-0.073311	0.231524	-0.732509	0.336559	-1.000367	-0.102553	0.148973	0.042541	0.982588
44400	3.147541	0.526689	9.575640	-0.019412	-0.065553	0.100641	-0.735477	0.338279	-0.998094	-0.104507	0.150411	0.041973	0.982188
44401	2.856641	0.353864	9.230990	-0.091082	0.000315	0.000132	-0.737102	0.341304	-0.998386	-0.104297	0.150416	0.040163	0.982285
44402	3.135609	0.108967	10.064705	-0.157750	0.088357	0.049924	-0.738188	0.344468	-0.999089	-0.104963	0.149073	0.036708	0.982554
44403	3.124651	0.067426	9.402667	0.077877	0.134953	-0.136444	-0.735221	0.342833	-0.998904	-0.102679	0.145993	0.038313	0.983196
44404	3.221294	0.671146	8.517590	-0.011443	0.078132	-0.170708	-0.735479	0.339202	-1.001201	-0.099447	0.144372	0.038407	0.983764
44405	3.591540	0.444883	9.209525	-0.128464	0.047214	-0.109476	-0.734934	0.337230	-1.002363	-0.097024	0.143506	0.036069	0.984221
44406	3.744008	-0.091251	9.588978	-0.118105	0.020245	-0.165333	-0.733856	0.337249	-1.004284	-0.093547	0.143241	0.034160	0.984664
44407	3.392076	0.179035	8.834682	-0.181554	-0.064327	-0.364023	-0.735458	0.332426	-1.002785	-0.085882	0.144549	0.031692	0.985254
44408	3.051344	0.415649	9.111319	-0.237786	-0.029567	-0.207436	-0.737343	0.332463	-1.002489	-0.081199	0.145430	0.027638	0.985644
44409	3.375318	0.130234	9.359332	-0.116570	-0.027726	-0.095716	-0.738021	0.333884	-1.001889	-0.079029	0.146099	0.025608	0.985776
44410	3.339626	0.105316	9.411386	-0.073464	-0.057548	-0.097532	-0.740576	0.332474	-0.999723	-0.076985	0.147322	0.024519	0.985783
44411	3.188190	0.243344	9.145706	-0.032193	-0.080260	-0.028556	-0.741919	0.331178	-0.997567	-0.076360	0.148959	0.024033	0.985598
44412	3.286311	0.186862	9.161180	-0.008508	-0.060206	0.031745	-0.744346	0.332183	-0.995596	-0.077064	0.150196	0.023848	0.985360
44413	3.643722	0.028280	9.286489	0.049730	-0.056435	0.008006	-0.746773	0.333055	-0.994039	-0.077417	0.151295	0.024827	0.985140
44414	3.438030	-0.111404	9.271602	0.082909	-0.052807	-0.020106	-0.746897	0.329314	-0.991704	-0.077405	0.152219	0.026592	0.984952
44415	3.165872	-0.058066	9.383213	0.074822	-0.044853	0.014454	-0.747302	0.329310	-0.991154	-0.077971	0.153077	0.028005	0.984735
44416	2.998154	0.045679	9.117292	0.142138	-0.057714	0.053521	-0.751064	0.326368	-0.989023	-0.079592	0.154043	0.030720	0.984374
44417	3.181893	-0.281140	9.209653	0.127660	-0.039100	0.195019	-0.754025	0.326335	-0.990762	-0.083882	0.154819	0.032577	0.983836
44418	3.253228	-0.442490	9.290094	0.149311	-0.027357	0.195151	-0.754162	0.326676	-0.986930	-0.088311	0.155254	0.034943	0.983299
44419	2.956839	-0.508547	9.416307	0.190278	0.013293	0.218590	-0.755248	0.329565	-0.988052	-0.093303	0.154903	0.037802	0.982787
44420	2.807878	-0.355896	9.258923	0.213064	0.041335	0.314352	-0.755253	0.331251	-0.987315	-0.100301	0.153949	0.040923	0.982123
44421	2.801643	-0.540520	9.187904	0.277120	0.050129	0.411868	-0.755529	0.333905	-0.991318	-0.109385	0.152819	0.044750	0.981162
44422	2.683565	-0.430975	9.327893	0.333134	0.068622	0.474066	-0.756346	0.337069	-0.992297	-0.119867	0.151181	0.049667	0.979954
44423	3.029581	-0.259600	9.464808	0.409984	0.067152	0.560851	-0.755680	0.339644	-0.993858	-0.132267	0.149492	0.055534	0.978301
44424	3.213964	-0.054777	9.283557	0.392766	-0.031411	0.514149	-0.756363	0.343114	-0.995920	-0.143554	0.149651	0.061741	0.976312
44425	3.205154	-0.037984	8.902802	0.214351	-0.045652	0.453392	-0.758528	0.346239	-0.993883	-0.153107	0.150564	0.064352	0.974550
44426	2.263816	0.411070	9.130517	-0.033284	-0.012599	0.396428	-0.760040	0.356822	-0.995841	-0.160800	0.151444	0.062526	0.973293
44427	1.893580	1.035576	9.422581	0.140710	0.086876	0.603649	-0.759532	0.367069	-0.997561	-0.173191	0.150050	0.062811	0.971362
44428	2.825522	1.168985	9.132407	0.087272	0.182159	0.869112	-0.756745	0.381199	-1.003819	-0.190613	0.147305	0.061237	0.968617
44429	3.484639	1.185891	9.970999	0.042696	0.117261	0.568689	-0.751410	0.398801	-1.009313	-0.201993	0.145553	0.059655	0.966672
44430	2.568766	2.086973	10.374227	0.119154	0.014461	0.651528	-0.750095	0.409587	-1.010615	-0.215021	0.145583	0.059980	0.963833
44431	3.231999	1.278374	9.603856	0.344112	0.069696	0.868209	-0.748522	0.424124	-1.014800	-0.232892	0.143729	0.063590	0.959718
44432	3.728549	1.243570	8.524023	0.275930	0.042490	0.722750	-0.743841	0.435147	-1.017498	-0.247675	0.142558	0.066586	0.955982
44433	3.793092	1.140334	8.355863	0.171707	0.043315	0.581854	-0.742250	0.443576	-1.021472	-0.259405	0.141659	0.067888	0.952908
44434	2.952832	1.006230	9.277167	0.050678	0.051478	0.496823	-0.737569	0.454600	-1.024170	-0.269171	0.141110	0.067161	0.950329
44435	2.820529	0.950416	9.239825	0.210882	0.048444	0.530049	-0.736515	0.462596	-1.027333	-0.279957	0.139758	0.069344	0.947250
44436	3.208626	0.670980	9.109405	0.128951	0.055748	0.566900	-0.731963	0.471328	-1.029013	-0.291210	0.138784	0.069870	0.943957
44437	3.104532	0.572004	9.289913	0.052096	0.018210	0.404655	-0.729839	0.481844	-1.031698	-0.299076	0.138713	0.069575	0.941526
44438	2.931103	0.549456	9.486977	0.099910	0.053194	0.372352	-0.727298	0.487439	-1.030728	-0.306530	0.137656	0.070090	0.939243
44439	2.884275	0.441772	9.327469	0.131398	0.062064	0.239914	-0.724351	0.492830	-1.033588	-0.311547	0.136029	0.071472	0.937724
44440	2.674653	0.501087	9.325402	0.028457	0.059819	0.151213	-0.722203	0.495242	-1.035717	-0.314651	0.134972	0.071209	0.936860
44441	2.425586	0.598532	9.353134	0.050775	0.115545	0.134008	-0.719787	0.498234	-1.038650	-0.317527	0.132662	0.071025	0.936233
44442	2.412748	0.251130	9.232587	0.026637	0.125142	0.096882	-0.715489	0.502207	-1.042936	-0.319687	0.130315	0.070458	0.935870
44443	1.965258	0.575603	9.259738	-0.017060	0.040867	-0.034554	-0.714272	0.500846	-1.046677	-0.319122	0.129555	0.069904	0.936210
44444	1.667598	0.689167	9.350854	-0.024037	0.001485	0.152656	-0.711993	0.504345	-1.046863	-0.322008	0.129923	0.069034	0.935236
44445	2.181491	-0.041945	9.362512	-0.014491	-0.002142	0.267510	-0.711743	0.510876	-1.047200	-0.327038	0.130316	0.067989	0.933510
44446	2.401093	-0.353553	9.395676	-0.161491	0.033365	0.184137	-0.708935	0.517323	-1.046478	-0.330174	0.131028	0.064259	0.932571
44447	2.841599	-0.401283	10.439890	-0.157817	0.091035	0.120744	-0.707756	0.528068	-1.045871	-0.332208	0.130419	0.060246	0.932201
44448	2.745327	-0.201540	10.380060	0.099823	0.126753	-0.085080	-0.703456	0.531152	-1.048549	-0.331120	0.127318	0.061472	0.932937
44449	3.130586	0.152432	8.749823	0.114535	0.063222	-0.172141	-0.701960	0.526661	-1.052259	-0.328358	0.125084	0.063465	0.934081
44450	3.831770	0.366576	8.040305	-0.375007	0.096012	-0.369877	-0.700073	0.526038	-1.051755	-0.320706	0.125305	0.056738	0.937138
44451	4.397586	-0.268649	10.515528	-0.412360	0.267991	-0.430053	-0.696577	0.528019	-1.055006	-0.311969	0.122461	0.048228	0.940932
44452	3.879499	-0.176089	10.513374	-0.106113	0.031208	-0.818608	-0.697901	0.520823	-1.055496	-0.296432	0.121755	0.048027	0.946043
44453	2.722120	0.771404	9.180380	0.089404	-0.116882	-0.951308	-0.702973	0.505411	-1.052936	-0.278563	0.122577	0.052616	0.951109
44454	2.986564	0.550371	8.636478	0.021826	-0.084225	-0.569424	-0.707638	0.489748	-1.052161	-0.267880	0.123471	0.054892	0.953930
44455	3.222074	0.263392	9.257332	-0.062219	-0.119665	-0.530186	-0.710981	0.481694	-1.050337	-0.257538	0.125617	0.055576	0.956455
44456	3.453975	0.311305	9.317048	0.097843	-0.088206	-0.452622	-0.717115	0.461293	-1.045743	-0.249208	0.126313	0.059034	0.958361
44457	2.720400	0.450892	8.913125	0.083657	-0.093427	-0.392418	-0.720577	0.448287	-1.044488	-0.241853	0.127372	0.062027	0.959915
44458	2.439370	0.491950	9.207514	0.072830	-0.042599	-0.079109	-0.720575	0.447398	-1.042880	-0.240660	0.127760	0.063830	0.960045
44459	2.972897	0.181227	9.649921	0.174888	-0.126110	0.026651	-0.720564	0.443519	-1.040823	-0.241532	0.129522	0.067645	0.959328
44460	3.391859	0.018854	9.288461	0.248982	-0.148236	0.012520	-0.723374	0.437601	-1.039891	-0.242397	0.131199	0.073101	0.958481
44461	3.613326	-0.215083	8.868518	0.222877	-0.176099	-0.092091	-0.726443	0.427962	-1.037303	-0.241042	0.133570	0.078346	0.958081
44462	3.185822	-0.188868	8.734834	0.141280	-0.113755	-0.125446	-0.728842	0.419429	-1.034142	-0.238978	0.134894	0.081927	0.958113
44463	3.240706	-0.464595	9.022663	0.140289	0.011152	0.000881	-0.728029	0.417372	-1.031899	-0.239492	0.134266	0.084365	0.957862
44464	3.051814	-0.943836	9.111960	0.186550	-0.003370	-0.115706	-0.727466	0.409577	-1.032977	-0.237876	0.133267	0.088251	0.958054
44465	2.653256	-0.404844	9.105292	-0.007299	0.000917	-0.068481	-0.725562	0.403287	-1.032930	-0.236667	0.133435	0.087983	0.958354
44466	2.412498	0.093377	9.691162	0.007816	-0.091858	0.021168	-0.725690	0.401015	-1.032730	-0.237019	0.135225	0.088494	0.957969
44467	2.303138	0.989650	9.888074	-0.139092	-0.309963	0.090020	-0.727984	0.402117	-1.028984	-0.237939	0.142197	0.086709	0.956894
44468	1.967818	2.202223	9.603828	-0.106288	-0.401044	0.260198	-0.733795	0.407470	-1.015239	-0.241997	0.150850	0.085822	0.954629
44469	1.991410	2.474548	9.585647	-0.047824	-0.312904	0.850610	-0.739220	0.419464	-1.006739	-0.257621	0.158580	0.083594	0.949471
44470	3.211215	1.054782	10.818197	0.186424	-0.134069	1.073270	-0.738336	0.438848	-1.005030	-0.278377	0.161951	0.084381	0.942952
44471	3.739656	1.413790	9.278980	0.582489	-0.072948	0.678741	-0.740784	0.447057	-1.007736	-0.292993	0.161256	0.093350	0.937783
44472	3.296176	1.730936	8.227827	0.374352	0.074515	0.682678	-0.735673	0.449432	-1.011266	-0.307203	0.158949	0.097706	0.933175
44473	2.952023	1.996688	9.139674	0.125964	0.102599	0.684774	-0.730580	0.457783	-1.015419	-0.320632	0.157595	0.097117	0.928939
44474	3.168609	2.476467	9.381026	0.201785	0.135491	0.747918	-0.723613	0.469785	-1.019749	-0.335468	0.155248	0.097611	0.924030
44475	4.334149	1.579921	9.016721	0.192818	0.153166	0.751329	-0.716777	0.480643	-1.023569	-0.350266	0.152572	0.097783	0.918953
44476	4.506637	1.398521	8.768207	0.126122	0.160602	0.284350	-0.709126	0.489282	-1.030471	-0.356302	0.149316	0.098097	0.917132
44477	3.127647	1.834722	8.472234	0.069031	0.199101	0.070762	-0.704815	0.488997	-1.034760	-0.358238	0.145330	0.097798	0.917050
44478	2.795681	1.653950	8.887100	-0.020321	0.140728	0.170963	-0.700240	0.490713	-1.039941	-0.361705	0.143254	0.095910	0.916215
44479	2.854098	1.395248	8.866772	-0.024651	0.129274	0.129323	-0.697422	0.494109	-1.042319	-0.364286	0.141290	0.094263	0.915668
44480	2.672966	1.367687	8.895123	-0.016562	0.151502	0.167546	-0.692454	0.499167	-1.045077	-0.367690	0.138980	0.092370	0.914853
44481	2.571843	1.001724	9.096996	-0.105606	0.075594	0.186264	-0.687888	0.503348	-1.046359	-0.370973	0.138654	0.089493	0.913863
44482	2.696042	0.812249	9.622220	-0.138105	0.047054	0.251369	-0.686834	0.510821	-1.045311	-0.375345	0.139297	0.085907	0.912322
44483	2.561749	0.654465	9.845578	-0.030709	0.086248	0.213088	-0.683350	0.517233	-1.049918	-0.379328	0.138217	0.084219	0.910996
44484	2.113626	0.631678	9.013506	0.061174	0.177175	0.161032	-0.678512	0.520283	-1.051649	-0.382808	0.134824	0.083529	0.910112
44485	1.612899	0.632252	8.555187	-0.108754	0.231637	0.199868	-0.673408	0.525101	-1.056463	-0.386572	0.131607	0.079326	0.909368
44486	1.543837	0.116438	9.519890	-0.259253	0.300544	0.454466	-0.665763	0.535512	-1.060170	-0.394661	0.128889	0.071070	0.906962
44487	1.712766	-0.159561	10.615269	-0.207716	0.190692	0.457409	-0.656249	0.551269	-1.063726	-0.402726	0.127472	0.064631	0.904094
44488	2.501272	-0.116145	10.383963	0.022182	0.146293	0.535475	-0.646451	0.562358	-1.068255	-0.412692	0.125364	0.062470	0.900037
44489	4.098208	-0.516895	10.079709	-0.073741	0.132587	0.485251	-0.639346	0.573357	-1.072347	-0.421445	0.123993	0.058829	0.896409
44490	3.330930	0.401321	9.295742	0.213805	0.073354	-0.115251	-0.637729	0.573125	-1.076192	-0.420064	0.120769	0.062317	0.897261
44491	2.454172	0.870788	7.847378	-0.027524	-0.019906	0.046274	-0.637990	0.570386	-1.074096	-0.420854	0.121250	0.061936	0.896853
44492	3.327266	-0.538191	9.873254	-0.335142	0.057006	0.286089	-0.635600	0.581361	-1.072404	-0.425289	0.123429	0.054734	0.894929
44493	3.639532	-0.231463	10.154958	0.120448	0.007348	-0.137246	-0.634522	0.581248	-1.074739	-0.423187	0.122022	0.057217	0.895963
44494	3.032467	0.454110	8.749351	0.081891	-0.062926	-0.151823	-0.638008	0.576046	-1.073367	-0.420687	0.122311	0.059577	0.896946
44495	3.132145	0.145226	9.197688	-0.097991	-0.080187	-0.125995	-0.641101	0.574690	-1.072965	-0.418135	0.124360	0.058887	0.897903
44496	3.174659	0.000366	9.464891	0.029872	-0.057887	-0.192651	-0.643257	0.574941	-1.069385	-0.414778	0.124950	0.060377	0.899278
44497	2.965481	0.030552	9.419727	0.056906	-0.059526	-0.261489	-0.646473	0.569626	-1.069520	-0.410185	0.125198	0.062638	0.901194
44498	2.952891	0.154120	9.283598	0.059750	-0.097389	-0.239620	-0.649553	0.563504	-1.065590	-0.406003	0.126188	0.065105	0.902773
44499	2.744933	0.143072	9.363963	0.026304	-0.121880	-0.339738	-0.655457	0.556470	-1.062339	-0.399810	0.127707	0.067516	0.905143
44500	2.673003	0.331114	9.264044	0.042927	-0.113279	-0.286576	-0.660289	0.551138	-1.060137	-0.394694	0.129052	0.069922	0.907013
44501	2.943901	0.100536	9.168175	-0.055099	-0.059203	-0.313107	-0.664583	0.546118	-1.059704	-0.388826	0.130103	0.070281	0.909367
44502	2.678800	0.272948	9.197255	-0.170891	-0.026160	-0.251323	-0.667137	0.544425	-1.057546	-0.383879	0.131580	0.068021	0.911426
44503	2.942756	0.073836	9.404259	-0.208591	-0.039369	-0.088910	-0.669697	0.544688	-1.054098	-0.381699	0.133761	0.064826	0.912256
44504	2.999299	0.106471	9.863140	-0.052150	-0.075219	-0.023252	-0.671864	0.548526	-1.052175	-0.381143	0.135529	0.064502	0.912251
44505	3.387257	0.271263	9.426040	0.101288	-0.128190	0.086435	-0.673340	0.546672	-1.050308	-0.382872	0.137206	0.067168	0.911083
44506	3.848595	0.114476	8.704739	0.031115	-0.153688	0.015248	-0.676033	0.546580	-1.049734	-0.383156	0.139815	0.068863	0.910440
44507	3.860436	0.287080	8.939717	0.005417	-0.108510	-0.094185	-0.679935	0.545176	-1.046460	-0.381346	0.141685	0.070162	0.910812
44508	3.686717	0.164998	9.183262	0.058766	-0.062840	-0.197125	-0.682885	0.541282	-1.046961	-0.377989	0.142127	0.072268	0.911977
44509	3.336602	0.124675	9.343742	0.143804	-0.070694	-0.282590	-0.685289	0.534826	-1.047688	-0.373174	0.142011	0.076334	0.913645
44510	3.210361	0.365142	9.261020	0.158711	-0.071874	-0.301981	-0.689029	0.524546	-1.047432	-0.368192	0.141695	0.080632	0.915345
44511	3.219662	0.146824	9.291840	0.184845	-0.064602	-0.335441	-0.693171	0.513312	-1.042292	-0.362503	0.141070	0.085535	0.917265
44512	3.207518	0.265556	9.266498	0.132872	-0.117166	-0.420813	-0.696770	0.501144	-1.040325	-0.355171	0.141547	0.090014	0.919628
44513	3.275959	0.218233	9.150996	0.073581	-0.073416	-0.484383	-0.699974	0.491618	-1.036368	-0.346369	0.141603	0.093325	0.922642
44514	3.212746	-0.028118	9.066659	0.028729	-0.031406	-0.616841	-0.705328	0.480660	-1.035842	-0.335264	0.140832	0.095828	0.926597
44515	2.921946	-0.023680	9.105847	-0.065417	0.045071	-0.650179	-0.707985	0.468770	-1.034560	-0.323149	0.139292	0.096147	0.931090
44516	2.681748	-0.081413	9.426309	-0.139131	0.055156	-0.652067	-0.709299	0.458047	-1.035983	-0.310946	0.137912	0.095017	0.935556
44517	2.456614	-0.172865	9.699339	-0.133205	0.059233	-0.671425	-0.713037	0.447664	-1.037367	-0.298175	0.136434	0.093918	0.940030
44518	2.220981	0.458906	9.682527	-0.172105	-0.013750	-0.610102	-0.712471	0.438029	-1.032503	-0.286388	0.136581	0.092423	0.943814
44519	2.802351	0.134372	9.072097	-0.221887	-0.008933	-0.461802	-0.714878	0.432393	-1.031839	-0.277118	0.137224	0.089405	0.946775
44520	1.741173	0.382174	9.220618	-0.303004	0.023956	-0.383828	-0.716757	0.430160	-1.031617	-0.269186	0.137782	0.084576	0.949422
44521	1.367965	0.666751	9.493489	-0.164514	0.060977	-0.036534	-0.714336	0.430927	-1.030393	-0.268229	0.137423	0.081034	0.950053
44522	2.033342	0.377808	9.614790	-0.156936	0.044163	0.216092	-0.714352	0.436348	-1.031581	-0.272064	0.137802	0.077204	0.949227
44523	2.423174	0.753883	9.570954	-0.004233	0.073455	0.163613	-0.712082	0.443186	-1.034932	-0.275361	0.136610	0.076060	0.948541
44524	2.528218	1.447679	9.612275	-0.083840	0.008828	0.233624	-0.711555	0.447321	-1.036304	-0.279666	0.137286	0.073766	0.947364
44525	2.669706	1.156579	10.365086	-0.271086	0.044983	0.578022	-0.707286	0.460292	-1.036889	-0.290001	0.138676	0.066617	0.944580
44526	3.243690	0.759111	10.024600	0.129399	0.150101	0.563936	-0.703831	0.475536	-1.036708	-0.301270	0.135860	0.066605	0.941457
44527	3.383831	1.086839	8.890169	0.318779	0.153429	0.349702	-0.698718	0.477511	-1.041341	-0.308985	0.131413	0.070616	0.939294
44528	2.759313	1.539194	8.925367	0.079837	0.079217	0.319421	-0.693343	0.481434	-1.044550	-0.315398	0.129908	0.070771	0.937358
44529	3.301143	1.240804	9.772367	0.065876	0.078163	0.503132	-0.689332	0.491043	-1.046741	-0.325158	0.128638	0.070165	0.934238
44530	3.875059	0.823897	9.287586	0.235438	0.077713	0.220658	-0.685837	0.493591	-1.049973	-0.330095	0.125990	0.073478	0.932612
44531	3.362338	1.159257	8.681933	0.176314	0.093889	0.012047	-0.680701	0.487967	-1.057445	-0.330953	0.123053	0.076143	0.932486
44532	2.997845	1.492545	8.952298	0.038216	0.082576	-0.009617	-0.676786	0.485132	-1.061538	-0.331124	0.121271	0.076325	0.932644
44533	3.197141	1.025226	9.246004	0.004496	0.028643	-0.104695	-0.672619	0.487951	-1.064905	-0.329271	0.120528	0.076558	0.933377
44534	2.795204	0.988788	9.137651	-0.005666	0.005975	-0.199376	-0.670734	0.487921	-1.065474	-0.325706	0.120171	0.076889	0.934646
44535	2.524293	0.964452	9.153594	-0.018686	0.028364	-0.246954	-0.669383	0.486648	-1.067031	-0.321128	0.119359	0.077053	0.936319
44536	2.394477	0.918403	9.198104	-0.073514	-0.029639	-0.293440	-0.668572	0.485668	-1.068437	-0.315561	0.119956	0.076560	0.938174
44537	2.071899	0.844599	9.424680	-0.214454	-0.019054	-0.338834	-0.670457	0.485705	-1.068140	-0.308692	0.121093	0.073570	0.940549
44538	1.936455	1.172371	10.048770	0.007747	-0.085102	-0.180308	-0.671399	0.485411	-1.066775	-0.305326	0.122405	0.074669	0.941391
44539	2.038564	0.848873	9.640284	0.165856	-0.048780	-0.229088	-0.674471	0.476935	-1.065377	-0.301382	0.121859	0.078747	0.942400
44540	1.701059	0.959248	9.373917	0.079113	-0.037484	-0.213298	-0.678352	0.469069	-1.065041	-0.297606	0.121779	0.080972	0.943421
44541	1.895544	1.132687	9.123400	0.061127	-0.069382	-0.151717	-0.681029	0.463414	-1.063283	-0.294818	0.122317	0.082997	0.944051
44542	1.731824	1.083594	9.157264	-0.043922	-0.049637	-0.123592	-0.684658	0.460872	-1.060186	-0.292389	0.123336	0.082749	0.944695
44543	1.844367	1.131830	9.795888	-0.155952	-0.015284	0.031832	-0.688030	0.462617	-1.058590	-0.292619	0.124371	0.079892	0.944734
44544	2.304415	0.615850	10.232774	-0.171196	0.028228	0.138062	-0.687779	0.468681	-1.057168	-0.294925	0.125089	0.076132	0.944233
44545	2.781660	0.420529	9.700023	-0.056768	0.012313	0.030378	-0.688874	0.474360	-1.056153	-0.295421	0.125013	0.074958	0.944182
44546	2.763300	0.313340	9.348798	0.000494	0.074093	-0.147615	-0.691565	0.473577	-1.056420	-0.292834	0.123418	0.074883	0.945203
44547	2.237962	0.726192	9.074385	-0.018221	0.081141	-0.152828	-0.690747	0.470451	-1.057076	-0.290069	0.121540	0.074469	0.946331
44548	2.814490	0.513319	9.170718	-0.060653	0.040092	-0.087922	-0.691679	0.467601	-1.061795	-0.288404	0.121030	0.073287	0.946997
44549	3.381289	0.370718	9.699542	-0.144915	0.086916	0.041058	-0.690877	0.469596	-1.062968	-0.289009	0.120102	0.069959	0.947183
44550	3.724257	-0.038177	9.809445	-0.165888	0.040201	-0.125575	-0.692237	0.474185	-1.063621	-0.286377	0.120151	0.066871	0.948198
44551	3.270994	0.235144	9.220529	-0.003356	-0.059253	-0.364301	-0.695727	0.470042	-1.058941	-0.279432	0.120698	0.068019	0.950118
44552	3.072676	0.406302	8.900199	-0.077546	-0.109853	-0.357740	-0.700553	0.462570	-1.056262	-0.272412	0.122755	0.068011	0.951892
44553	3.302399	0.439608	8.945515	-0.171469	-0.133723	-0.215020	-0.703109	0.461592	-1.054354	-0.267770	0.125887	0.066003	0.952940
44554	3.673449	0.181723	8.925145	-0.175675	-0.107745	-0.187530	-0.710376	0.459698	-1.051057	-0.263735	0.128658	0.063693	0.953852
44555	3.605192	0.233915	9.129686	-0.160024	-0.112691	-0.269724	-0.713872	0.457685	-1.046444	-0.258089	0.131326	0.061926	0.955148
44556	3.500389	0.409250	9.284031	-0.165704	-0.138708	-0.298187	-0.717914	0.457952	-1.041614	-0.251960	0.134480	0.060255	0.956452
44557	3.656593	0.353820	9.279613	-0.132244	-0.153370	-0.340644	-0.723561	0.454883	-1.038237	-0.244956	0.137739	0.059421	0.957859
44558	3.536223	0.322510	9.338746	-0.043042	-0.158779	-0.379272	-0.727851	0.447704	-1.030373	-0.237626	0.140553	0.060424	0.959233
44559	3.447957	0.578215	9.098190	-0.014742	-0.155477	-0.359698	-0.732140	0.440315	-1.025651	-0.230548	0.143277	0.061908	0.960462
44560	3.494663	0.540217	9.066208	-0.017032	-0.131055	-0.269380	-0.736835	0.433934	-1.021166	-0.225451	0.145551	0.062970	0.961260
44561	3.477254	0.331129	9.139471	-0.002361	-0.062469	-0.233522	-0.739511	0.428452	-1.020767	-0.220933	0.146608	0.063906	0.962087
44562	3.434317	0.310938	9.229784	0.024664	-0.020766	-0.328643	-0.743260	0.421150	-1.020414	-0.214966	0.146488	0.065452	0.963352
44563	3.240058	0.341409	9.305442	0.082555	-0.004187	-0.404346	-0.744048	0.414286	-1.017354	-0.207469	0.145837	0.068248	0.964899
44564	2.862485	0.319994	9.332533	0.050581	-0.021801	-0.423042	-0.744284	0.403513	-1.017700	-0.199795	0.145471	0.070572	0.966406
44565	2.718149	0.492155	9.228105	0.034687	-0.003852	-0.363716	-0.745878	0.395853	-1.016293	-0.192924	0.145030	0.072292	0.967740
44566	2.758647	0.424929	9.347814	0.047228	0.003398	-0.292913	-0.748408	0.386353	-1.014116	-0.187703	0.144367	0.074055	0.968732
44567	2.665768	0.233894	9.428253	0.001497	-0.017046	-0.201217	-0.747855	0.381361	-1.013602	-0.183857	0.144512	0.074662	0.969401
44568	2.754364	0.157810	9.373771	0.007282	0.075532	-0.131663	-0.748925	0.378804	-1.012445	-0.181697	0.142838	0.074912	0.970037
44569	2.706050	0.389988	9.356092	-0.072158	0.074647	-0.123076	-0.747983	0.379375	-1.013529	-0.179297	0.141571	0.073476	0.970779
44570	2.631733	0.466321	9.329163	-0.052285	0.110397	-0.052044	-0.747038	0.378672	-1.014790	-0.178509	0.139557	0.072211	0.971310
44571	2.483455	0.575280	9.111945	-0.083120	0.162230	0.033980	-0.744080	0.380571	-1.020083	-0.179256	0.136833	0.069779	0.971738
44572	2.344674	0.732991	9.140199	-0.162956	0.180550	0.128466	-0.740055	0.385786	-1.022552	-0.181708	0.134109	0.065602	0.971953
44573	2.555712	0.639739	9.376075	-0.143196	0.225971	0.204802	-0.736170	0.392746	-1.026737	-0.185683	0.130561	0.061297	0.971966
44574	2.758004	0.733253	9.557312	-0.198869	0.163689	0.188262	-0.733369	0.402165	-1.031784	-0.189153	0.128370	0.056318	0.971890
44575	2.774117	0.648573	9.519929	-0.149528	0.096670	0.182685	-0.729085	0.410620	-1.033470	-0.192509	0.127319	0.052437	0.971586
44576	2.824209	0.668890	9.393724	-0.084318	0.084261	0.131524	-0.728292	0.415776	-1.036313	-0.195086	0.126168	0.050129	0.971345
44577	2.605785	0.834883	9.580762	-0.058130	0.057075	0.089033	-0.726827	0.421428	-1.036692	-0.196805	0.125434	0.048440	0.971179
44578	2.634087	0.859664	9.489965	0.022622	0.023883	0.092605	-0.725350	0.422494	-1.035174	-0.198860	0.124993	0.048547	0.970811
44579	2.616566	0.762236	9.466089	0.056178	-0.004768	0.111985	-0.726838	0.424662	-1.035360	-0.201244	0.125026	0.049298	0.970278
44580	2.483502	0.890929	9.586216	0.077045	-0.034423	0.167579	-0.726704	0.425066	-1.034530	-0.204846	0.125570	0.050509	0.969391
44581	2.531027	0.911194	9.414194	0.155900	-0.062256	0.277267	-0.727789	0.427363	-1.034579	-0.210615	0.126459	0.053046	0.967903
44582	2.616126	0.762213	9.326451	0.160489	-0.040844	0.311887	-0.728609	0.431649	-1.034976	-0.217215	0.126921	0.055532	0.966243
44583	2.837061	0.858470	9.289173	0.135164	-0.045631	0.281667	-0.729691	0.433271	-1.036548	-0.223011	0.127574	0.057611	0.964713
44584	2.929532	0.845586	9.325810	0.131615	-0.043001	0.246289	-0.729166	0.437766	-1.035044	-0.228262	0.128118	0.059713	0.963284
44585	2.959368	0.807284	9.322201	0.095776	-0.050237	0.239052	-0.729711	0.439758	-1.034700	-0.233111	0.128994	0.061185	0.961913
44586	3.025815	0.738075	9.204395	0.044450	-0.025190	0.143562	-0.730394	0.442843	-1.032410	-0.236180	0.129466	0.061788	0.961062
44587	2.705697	0.671605	9.488767	0.005633	0.037063	0.057265	-0.729859	0.443953	-1.031834	-0.237400	0.128867	0.061596	0.960854
44588	2.579504	0.897498	9.329122	-0.000330	0.028406	0.009473	-0.731917	0.456988	-1.034934	-0.237893	0.128350	0.061439	0.960811
44589	2.622767	0.937141	9.464960	-0.022358	0.030711	0.160582	-0.732326	0.458708	-1.035283	-0.241014	0.128118	0.060495	0.960124
44590	2.927842	0.748490	9.711664	-0.003554	-0.021251	0.255724	-0.729661	0.468010	-1.035149	-0.246113	0.128870	0.059876	0.958768
44591	3.110163	0.778459	9.307787	-0.031845	-0.040729	0.098997	-0.731833	0.473752	-1.035756	-0.247932	0.129996	0.059275	0.958184
44592	3.037122	1.032035	9.269930	0.030703	-0.016144	-0.082764	-0.732373	0.474016	-1.034377	-0.246683	0.130071	0.060167	0.958441
44593	2.949728	1.054736	9.368184	0.077327	-0.013980	0.025270	-0.731828	0.471656	-1.031050	-0.247399	0.130065	0.061760	0.958156
44594	2.940311	0.775368	9.225564	0.044048	-0.047028	0.019667	-0.731290	0.471622	-1.030102	-0.248074	0.130790	0.062790	0.957816
44595	3.033802	0.696946	9.171248	0.072267	-0.016503	-0.054328	-0.732492	0.468208	-1.028562	-0.247246	0.130769	0.064519	0.957918
44596	2.766173	0.527023	9.306350	0.074618	-0.015376	-0.243444	-0.735306	0.464084	-1.031527	-0.243010	0.130396	0.066667	0.958905
44597	2.283730	0.926135	9.481119	0.114211	-0.027657	-0.381229	-0.736900	0.456686	-1.029157	-0.235997	0.129927	0.070102	0.960474
44598	1.958046	0.978493	9.521283	0.092551	0.027183	-0.234121	-0.734554	0.437417	-1.026808	-0.231999	0.128656	0.072360	0.961451
44599	1.873946	0.637134	9.896821	-0.120057	0.072334	-0.083297	-0.734540	0.432904	-1.028046	-0.230238	0.127704	0.070025	0.962174
44600	2.264101	0.530122	9.972192	-0.218571	0.182753	-0.014909	-0.732396	0.436592	-1.030134	-0.229806	0.125194	0.065006	0.962959
44601	2.542492	0.251101	9.641000	-0.054908	0.224602	-0.068982	-0.727948	0.435938	-1.037027	-0.228682	0.121012	0.063144	0.963885
44602	2.242822	0.454362	8.896035	-0.024231	0.233594	-0.135943	-0.724843	0.433834	-1.041224	-0.226484	0.116467	0.061933	0.965041
44603	2.032256	0.800122	8.870113	-0.062244	0.221462	-0.197993	-0.720402	0.435450	-1.048043	-0.222843	0.112196	0.060237	0.966501
44604	1.894206	0.627732	9.346235	-0.210849	0.185765	-0.099645	-0.715828	0.437292	-1.052538	-0.220831	0.109446	0.055548	0.967559
44605	2.059818	0.506954	9.604999	-0.291433	0.066200	-0.001683	-0.714764	0.441885	-1.055812	-0.220287	0.109394	0.049654	0.968009
44606	2.300375	0.581711	9.505895	-0.226834	-0.064232	0.117866	-0.714239	0.446074	-1.053363	-0.222133	0.111778	0.045275	0.967529
44607	2.554141	0.620305	9.523020	-0.184090	-0.166746	0.251667	-0.718169	0.454040	-1.050195	-0.226491	0.116003	0.041938	0.966171
44608	3.352288	-0.044888	10.168809	0.328770	-0.012913	-0.325860	-0.721260	0.452251	-1.049534	-0.221155	0.114505	0.049103	0.967248
44609	1.864964	0.474231	9.093727	0.166418	-0.023450	-0.175812	-0.722825	0.435247	-1.049112	-0.218167	0.114023	0.052865	0.967785
44610	2.628404	0.398292	9.380127	-0.197380	-0.098785	0.087617	-0.723092	0.433870	-1.044516	-0.219449	0.116912	0.049265	0.967340
44611	3.408913	0.189137	9.624725	-0.015683	-0.118937	-0.183523	-0.729538	0.427488	-1.038237	-0.215802	0.119119	0.049944	0.967856
44612	2.402124	0.539829	9.227675	0.004183	-0.106632	-0.317546	-0.734360	0.418733	-1.035327	-0.209776	0.120865	0.051240	0.968896
44613	2.259464	0.430443	9.409487	-0.130632	-0.121448	-0.124418	-0.740562	0.421403	-1.034077	-0.206982	0.123649	0.049547	0.969234
44614	2.453187	0.239775	9.686491	-0.084916	-0.125681	-0.152634	-0.744194	0.419709	-1.030816	-0.203909	0.126305	0.048798	0.969581
44615	2.426320	0.214986	9.464379	-0.058309	-0.101056	-0.132931	-0.747019	0.418567	-1.027683	-0.201145	0.128375	0.048421	0.969905
44616	2.561783	0.562153	9.273332	-0.093863	-0.095617	-0.148961	-0.750107	0.414992	-1.023398	-0.198132	0.130483	0.047366	0.970296
44617	2.557765	0.309624	9.474921	-0.096064	-0.058821	-0.127508	-0.755620	0.412222	-1.020831	-0.195412	0.131882	0.046073	0.970721
44618	2.443079	0.339096	9.415812	-0.058355	-0.015274	-0.150072	-0.754948	0.412128	-1.017432	-0.192536	0.132289	0.045393	0.971272
44619	2.481778	0.453892	9.348727	-0.022443	0.007136	-0.109160	-0.756022	0.411002	-1.016774	-0.190424	0.132122	0.045221	0.971719
44620	2.403036	0.287393	9.455897	-0.040472	0.047887	0.034287	-0.756694	0.410769	-1.018274	-0.191220	0.131398	0.044158	0.971710
44621	2.838604	0.358441	9.687795	0.040701	0.007967	-0.048037	-0.757224	0.408307	-1.021758	-0.190463	0.131026	0.045041	0.971868
44622	2.746781	0.274187	9.242664	0.075913	-0.010331	-0.087793	-0.757475	0.402369	-1.022493	-0.189171	0.130878	0.046786	0.972058
44623	2.810407	0.270504	9.413157	-0.036455	-0.015404	0.007285	-0.759504	0.405201	-1.020195	-0.189266	0.131317	0.046106	0.972013
44624	3.023197	0.065595	9.498268	0.031884	-0.016639	0.009219	-0.759371	0.405639	-1.020864	-0.189772	0.131546	0.046769	0.971851
44625	2.838681	0.319576	9.466616	0.074851	-0.055448	0.010904	-0.760174	0.403899	-1.018456	-0.190194	0.132364	0.048383	0.971579
44626	2.975920	0.496866	9.532081	0.151017	-0.090335	0.117854	-0.761781	0.401097	-1.018392	-0.193096	0.133673	0.051360	0.970674
44627	3.124599	0.319907	9.446500	0.204555	-0.105366	0.132932	-0.764468	0.398855	-1.016933	-0.196178	0.135100	0.055360	0.969638
44628	3.156059	0.422426	9.311882	0.190571	-0.098021	0.118782	-0.766492	0.400316	-1.016725	-0.199312	0.136390	0.059148	0.968594
44629	3.333633	0.483894	9.138725	0.194238	-0.093551	0.083422	-0.768639	0.397145	-1.012438	-0.201411	0.137596	0.063033	0.967744
44630	3.246642	0.462888	9.088068	0.147235	-0.054472	-0.003094	-0.771184	0.392655	-1.012145	-0.202132	0.138055	0.066143	0.967320
44631	2.989270	0.511644	9.248314	0.132175	0.001337	-0.036329	-0.771573	0.387499	-1.009716	-0.201864	0.137539	0.068764	0.967267
44632	3.051711	0.566203	9.411110	0.153441	-0.016473	-0.027555	-0.773453	0.385834	-1.009475	-0.202201	0.137199	0.071911	0.967016
44633	3.164676	0.456556	9.186707	0.126958	-0.003949	-0.111560	-0.771823	0.381265	-1.009915	-0.200457	0.136710	0.074641	0.967242
44634	3.034688	0.667841	9.267788	0.042464	-0.034762	-0.188920	-0.774767	0.375061	-1.008718	-0.197333	0.136927	0.076154	0.967735
44635	2.954573	0.549856	9.246962	-0.009313	-0.033053	-0.204077	-0.774486	0.370749	-1.006678	-0.193381	0.137410	0.076598	0.968429
44636	2.923238	0.685252	9.389418	-0.033924	-0.030042	-0.226239	-0.775011	0.366522	-1.007491	-0.189299	0.137775	0.076710	0.969175
44637	2.924747	0.471634	9.285153	-0.039481	-0.028434	-0.185568	-0.777157	0.363385	-1.004703	-0.185628	0.138310	0.076474	0.969827
44638	2.980502	0.501799	9.479223	-0.070653	-0.055033	-0.270726	-0.777149	0.360332	-1.001529	-0.180500	0.139226	0.076083	0.970694
44639	3.028863	0.483239	9.326778	-0.076476	-0.073191	-0.257605	-0.778483	0.356089	-1.000832	-0.175257	0.140656	0.075459	0.971497
44640	3.083296	0.418673	9.271160	-0.086527	-0.060193	-0.283200	-0.782506	0.350458	-0.998785	-0.169755	0.141707	0.074802	0.972372
44641	2.961058	0.462575	9.214116	-0.105635	-0.054417	-0.307951	-0.780882	0.347200	-0.994545	-0.163472	0.142796	0.073654	0.973376
44642	2.764420	0.374049	9.319487	-0.112278	-0.004395	-0.319984	-0.782482	0.341854	-0.994973	-0.157193	0.142787	0.072403	0.974505
44643	2.379155	0.680273	9.748302	-0.047836	0.010008	-0.305483	-0.782204	0.338976	-0.993569	-0.151208	0.142403	0.072129	0.975528
44644	1.837866	0.927758	9.517978	0.001380	0.014692	-0.192022	-0.781649	0.333281	-0.993351	-0.147751	0.141848	0.072664	0.976099
44645	1.974879	0.799107	9.113908	-0.034290	0.050500	0.073304	-0.782454	0.332443	-0.993096	-0.149250	0.141104	0.071445	0.976068
44646	2.096604	0.335238	9.424466	-0.113096	0.108958	0.271450	-0.782744	0.339969	-0.999123	-0.154536	0.139722	0.068135	0.975681
44647	2.155070	0.632521	9.862151	-0.043719	0.114265	0.368914	-0.782235	0.349922	-1.000443	-0.161859	0.138102	0.065668	0.974893
44648	2.379022	0.947243	9.091490	-0.019136	0.179380	0.404727	-0.779431	0.358338	-1.005113	-0.170051	0.135218	0.063580	0.974041
44649	2.433250	1.103570	8.831984	-0.151516	0.207445	0.446915	-0.777316	0.372034	-1.010286	-0.178691	0.132206	0.058513	0.973225
44650	3.109990	1.543190	9.480154	-0.112434	0.094235	0.510669	-0.773723	0.386826	-1.015305	-0.188549	0.131389	0.054620	0.971701
44651	4.114262	1.352701	10.092577	0.078682	-0.044431	0.505733	-0.774437	0.400218	-1.016772	-0.198604	0.132498	0.054872	0.969531
44652	4.388455	1.114842	9.460031	0.210283	-0.102975	0.185699	-0.776329	0.402486	-1.014767	-0.202956	0.133875	0.058878	0.968204
44653	3.621956	1.435899	8.986322	0.178869	-0.040878	-0.109118	-0.777807	0.400888	-1.011664	-0.201340	0.133888	0.062768	0.968296
44654	2.769278	1.527238	8.935392	0.098518	-0.014633	-0.229252	-0.779135	0.394653	-1.010759	-0.197763	0.133477	0.065403	0.968915
44655	2.644445	1.342978	9.684037	0.049206	-0.000450	-0.100223	-0.778848	0.388993	-1.011765	-0.196011	0.133220	0.066650	0.969221
44656	2.800113	1.226787	9.126377	0.179647	0.002269	-0.129871	-0.779764	0.380233	-1.012583	-0.194504	0.132293	0.070511	0.969379
44657	2.315435	1.455896	9.054405	0.134412	0.031733	-0.115581	-0.779341	0.373961	-1.011837	-0.192715	0.131032	0.073362	0.969696
44658	2.446788	1.482590	9.373595	0.110910	-0.000174	0.016716	-0.779608	0.373085	-1.010498	-0.193712	0.130637	0.075491	0.969387
44659	2.505034	1.253031	9.483037	0.115794	-0.020969	0.032505	-0.780414	0.372253	-1.010516	-0.194661	0.130657	0.077819	0.969010
44660	2.471226	1.220840	9.318544	0.100468	-0.015779	0.068751	-0.780945	0.369990	-1.010310	-0.196531	0.130689	0.079659	0.968478
44661	2.714373	1.137826	9.042567	0.131335	-0.085217	0.047142	-0.782009	0.365485	-1.010853	-0.197697	0.131900	0.082508	0.967838
44662	2.858897	1.315248	9.113070	0.020122	-0.152058	0.087876	-0.786315	0.364062	-1.006347	-0.199435	0.134923	0.083270	0.966999
44663	3.243795	0.734823	9.904420	0.098863	-0.079046	0.183991	-0.787404	0.367740	-1.004715	-0.203173	0.136378	0.085086	0.965858
44664	2.940335	0.918534	8.603394	0.251294	-0.110611	0.000469	-0.791970	0.363218	-1.000989	-0.203985	0.137499	0.090400	0.965045
44665	2.913841	1.272491	8.590281	0.061759	-0.067326	0.162814	-0.793852	0.362102	-0.999912	-0.207220	0.138870	0.091507	0.964055
44666	3.577141	0.949594	9.373788	0.131799	-0.076615	0.097401	-0.793855	0.362909	-0.997976	-0.209565	0.139992	0.094099	0.963136
44667	3.477386	0.797235	9.056517	0.153500	-0.095349	-0.144853	-0.797478	0.358390	-0.995352	-0.207074	0.140982	0.097927	0.963148
44668	2.120196	0.906203	9.757908	-0.239984	-0.089932	-0.069744	-0.799221	0.355500	-0.991334	-0.205146	0.143581	0.093881	0.963580
44669	2.265297	1.027864	10.425865	-0.034817	-0.121255	0.261292	-0.799513	0.362818	-0.988365	-0.209906	0.146543	0.092972	0.962196
44670	3.748550	1.248813	8.750886	0.297116	-0.174550	0.159143	-0.805172	0.363383	-0.982552	-0.213870	0.148947	0.098977	0.960353
44671	4.176782	1.576986	8.284902	0.174801	-0.156227	0.024400	-0.808521	0.357299	-0.979982	-0.214600	0.151308	0.102981	0.959400
44672	3.982897	1.423013	8.848242	0.065321	-0.100278	-0.046276	-0.812280	0.353190	-0.976525	-0.214022	0.152859	0.104823	0.959083
44673	3.539107	1.109099	9.082539	-0.023281	-0.066130	-0.092202	-0.812817	0.352113	-0.972325	-0.212096	0.154129	0.104996	0.959289
44674	3.127368	1.125925	9.276806	-0.036776	-0.049383	-0.055805	-0.814429	0.351015	-0.972342	-0.211163	0.155116	0.104696	0.959369
44675	3.507523	1.210471	8.931550	0.017270	-0.066582	-0.060245	-0.814156	0.349238	-0.969402	-0.209977	0.156287	0.105533	0.959347
44676	3.699455	1.296487	8.854942	-0.037347	-0.087182	-0.108332	-0.815768	0.348140	-0.969418	-0.207973	0.157885	0.105550	0.959520
44677	3.457371	1.316393	9.068837	-0.036340	-0.070308	-0.143537	-0.818186	0.345864	-0.966736	-0.205011	0.159187	0.105634	0.959933
44678	3.140043	1.330071	9.208249	-0.015888	-0.062358	-0.099152	-0.818313	0.342980	-0.964646	-0.203304	0.160237	0.105930	0.960089
44679	3.284650	1.255014	9.244549	-0.024904	-0.067642	-0.032054	-0.818849	0.341801	-0.962222	-0.202523	0.161654	0.105853	0.960025
44680	3.518460	1.186419	9.172800	0.015651	-0.064636	-0.067317	-0.819379	0.338973	-0.962171	-0.201583	0.162679	0.106673	0.959959
44681	3.417120	1.373916	8.966060	0.020000	-0.062154	-0.094675	-0.820319	0.337788	-0.959062	-0.199756	0.163672	0.107630	0.960065
44682	3.351519	1.397012	9.060165	-0.008343	-0.040613	-0.040686	-0.821533	0.338358	-0.957938	-0.199338	0.164383	0.107813	0.960010
44683	3.437384	1.350021	9.092043	0.018338	-0.026510	-0.026384	-0.821794	0.335811	-0.958017	-0.198894	0.164834	0.108367	0.959962
44684	3.456494	1.350358	9.005963	0.025284	-0.021381	-0.015723	-0.822600	0.334960	-0.957217	-0.199084	0.165097	0.109034	0.959802
44685	3.595875	1.401435	8.952079	0.004126	-0.006976	-0.029874	-0.822865	0.333560	-0.957805	-0.198569	0.165221	0.109246	0.959863
44686	3.542096	1.434453	9.015178	0.008810	-0.000620	-0.069593	-0.822054	0.332344	-0.955126	-0.197716	0.165033	0.109692	0.960021
44687	3.285613	1.420093	9.057969	0.003276	0.004555	-0.029738	-0.822595	0.333258	-0.957272	-0.197226	0.164928	0.109839	0.960123
44688	3.305632	1.391326	9.075651	0.003171	0.006282	0.008285	-0.821918	0.332127	-0.958135	-0.197863	0.164801	0.109891	0.960008
44689	3.282408	1.356928	9.178713	0.040956	-0.001321	0.041069	-0.821922	0.333365	-0.956458	-0.198844	0.164797	0.110541	0.959731
44690	3.318417	1.478954	9.072975	0.045847	-0.039870	0.019610	-0.822190	0.333107	-0.957282	-0.199753	0.165408	0.111562	0.959319
44691	3.491174	1.554911	9.000669	0.036645	-0.013457	0.099278	-0.822459	0.332508	-0.955661	-0.201807	0.165773	0.111986	0.958776
44692	3.601421	1.508367	9.081438	0.037002	-0.006026	0.086925	-0.822200	0.335893	-0.955009	-0.204016	0.165923	0.112472	0.958226
44693	3.520990	1.514179	8.975411	0.015922	-0.027094	-0.003432	-0.822599	0.334327	-0.954373	-0.204001	0.166400	0.112899	0.958096
44694	3.520847	1.526318	9.006611	0.013229	-0.015545	0.031995	-0.823686	0.337487	-0.954940	-0.205083	0.166702	0.113155	0.957783
44695	3.652064	1.506848	8.991526	0.035757	-0.018029	-0.003341	-0.824218	0.335221	-0.954598	-0.205155	0.166923	0.113928	0.957637
44696	3.648059	1.450930	8.905161	0.034981	-0.013506	-0.006845	-0.823951	0.336022	-0.952666	-0.205565	0.167008	0.114721	0.957439
44697	3.605560	1.401610	8.949967	0.003457	0.001253	-0.003303	-0.824213	0.333787	-0.953963	-0.205575	0.166998	0.114793	0.957430
44698	3.605158	1.425883	8.976253	0.007384	-0.009031	-0.017503	-0.826238	0.335214	-0.952256	-0.205682	0.167088	0.115072	0.957358
44699	3.677221	1.456321	8.963791	0.030591	-0.009007	-0.010375	-0.824762	0.336863	-0.951401	-0.205624	0.167150	0.115726	0.957281
44700	3.555095	1.495370	8.911602	0.003338	0.006451	0.002042	-0.823683	0.335968	-0.950624	-0.206151	0.167002	0.115803	0.957184
44701	3.594961	1.454832	8.999795	-0.000674	-0.000151	0.016124	-0.824750	0.333235	-0.954111	-0.206517	0.167084	0.115731	0.957100
44702	3.579856	1.483691	9.003928	0.010814	-0.003844	-0.010384	-0.824889	0.334348	-0.952982	-0.206778	0.167076	0.116030	0.957009
44703	3.573860	1.536987	8.976862	0.006226	-0.018128	-0.009606	-0.824892	0.335467	-0.952263	-0.206633	0.167412	0.116250	0.956955
44704	3.611378	1.591071	8.919829	0.007095	-0.009295	-0.006904	-0.824759	0.335747	-0.952256	-0.206961	0.167529	0.116493	0.956834
44705	3.617420	1.537776	8.961341	-0.025295	-0.018412	-0.008832	-0.824487	0.335183	-0.952686	-0.206724	0.168002	0.116112	0.956848
44706	3.603567	1.498679	8.932323	-0.025139	0.004745	-0.010446	-0.825163	0.336059	-0.953059	-0.206877	0.167979	0.115687	0.956871
44707	3.520006	1.555426	8.924516	-0.022945	0.019288	-0.022707	-0.825837	0.336068	-0.952778	-0.206468	0.167686	0.115244	0.957064
44708	3.521571	1.492345	9.021333	-0.041696	0.030835	0.007367	-0.824628	0.336863	-0.951539	-0.206932	0.167278	0.114328	0.957145
44709	3.495036	1.482151	8.996522	-0.011312	0.024689	0.014502	-0.823285	0.338304	-0.953827	-0.207287	0.166911	0.113958	0.957176
44710	3.480970	1.462477	9.022719	-0.021136	0.030042	0.046336	-0.822205	0.337721	-0.954268	-0.208555	0.166524	0.113307	0.957046
44711	3.566742	1.410622	8.994448	0.001442	0.016974	0.007407	-0.820869	0.341097	-0.954310	-0.208799	0.166231	0.113233	0.957052
44712	3.484932	1.496529	8.957586	-0.011858	0.028603	0.035746	-0.821414	0.343401	-0.955184	-0.209918	0.165806	0.112805	0.956931
44713	3.571771	1.410719	9.052378	-0.004702	0.025092	0.036612	-0.820469	0.342733	-0.957945	-0.210719	0.165447	0.112482	0.956856
44714	3.535094	1.427047	9.053535	0.000911	0.030646	0.029600	-0.818048	0.343803	-0.957529	-0.211743	0.164918	0.112305	0.956742
44715	3.504456	1.380363	9.033689	-0.007856	0.023698	0.019812	-0.818588	0.344420	-0.959140	-0.212208	0.164559	0.111979	0.956739
44716	3.513115	1.424213	8.983070	0.002760	0.004973	-0.010335	-0.818852	0.342422	-0.958383	-0.212406	0.164425	0.112076	0.956706
44717	3.496401	1.421489	9.045168	-0.020127	0.023902	0.007398	-0.818048	0.343661	-0.957534	-0.212594	0.164084	0.111554	0.956784
44718	3.439434	1.369480	9.096774	-0.000660	0.013131	0.018012	-0.817385	0.346712	-0.955124	-0.213366	0.163869	0.111462	0.956660
44719	3.457966	1.396509	8.996031	-0.004266	0.010433	0.017981	-0.817917	0.344629	-0.956549	-0.213779	0.163737	0.111263	0.956613
44720	3.519114	1.375775	9.041395	-0.006255	0.011135	0.025038	-0.817657	0.347910	-0.957537	-0.214643	0.163602	0.111045	0.956468
44721	3.499633	1.380277	9.040764	-0.000153	0.010063	-0.001468	-0.818185	0.344534	-0.958322	-0.214697	0.163417	0.110987	0.956495
44722	3.513610	1.404804	9.016934	0.001351	0.017771	0.010960	-0.816308	0.347047	-0.958399	-0.215328	0.163091	0.110932	0.956415
44723	3.552592	1.390943	8.994162	0.005468	0.006776	-0.010323	-0.817524	0.348455	-0.956703	-0.215224	0.162926	0.111025	0.956455
44724	3.552480	1.395796	8.989307	-0.008347	0.010741	-0.031559	-0.815904	0.347037	-0.958404	-0.215009	0.162681	0.110955	0.956554
44725	3.522106	1.458363	8.975866	-0.012737	0.002891	-0.003328	-0.817388	0.347910	-0.957813	-0.214970	0.162688	0.110698	0.956591
44726	3.548113	1.376299	9.018209	-0.026607	0.005036	-0.022811	-0.816445	0.347894	-0.958097	-0.214838	0.162651	0.110272	0.956676
44727	3.474994	1.404109	9.063901	-0.011786	-0.005074	-0.040497	-0.815635	0.347340	-0.959489	-0.214073	0.162725	0.110187	0.956845
44728	3.484473	1.404274	8.996785	-0.031509	-0.010487	-0.044130	-0.815228	0.346310	-0.958299	-0.213491	0.162958	0.109805	0.956979
44729	3.419035	1.417661	9.081340	-0.023272	-0.000496	-0.013970	-0.816039	0.347475	-0.958798	-0.213206	0.163048	0.109396	0.957074
44730	3.339288	1.391928	8.992423	-0.032332	0.015291	-0.008572	-0.815765	0.345912	-0.958988	-0.213324	0.162873	0.108766	0.957149
44731	3.462469	1.309207	9.102750	-0.031320	-0.001348	0.017821	-0.814423	0.347457	-0.959635	-0.213620	0.163077	0.108099	0.957124
44732	3.501291	1.302625	9.075103	-0.021718	0.016995	-0.001489	-0.814698	0.349332	-0.960663	-0.213932	0.162838	0.107646	0.957146
44733	3.430627	1.315905	9.039132	-0.033747	-0.004666	0.007191	-0.814697	0.349191	-0.960667	-0.214010	0.163092	0.106977	0.957161
44734	3.443685	1.277305	9.092785	-0.034196	0.021477	0.028572	-0.813223	0.351413	-0.960067	-0.214843	0.162888	0.106164	0.957099
44735	3.468272	1.258329	9.084053	-0.018866	0.012782	0.025908	-0.812556	0.353402	-0.960829	-0.215366	0.162782	0.105640	0.957058
44736	3.438747	1.277212	9.063746	-0.011839	0.000283	0.030277	-0.813900	0.352878	-0.961375	-0.216258	0.162892	0.105340	0.956871
44737	3.433605	1.296543	9.092330	0.000821	0.014614	0.030408	-0.814982	0.354167	-0.960775	-0.216935	0.162672	0.105168	0.956774
44738	3.482673	1.258586	9.041162	0.002790	0.004161	0.022383	-0.813504	0.355293	-0.961847	-0.217742	0.162627	0.105159	0.956600
44739	3.448462	1.277389	9.071265	0.001035	0.009501	0.021533	-0.813228	0.353298	-0.961779	-0.218239	0.162486	0.105042	0.956523
44740	3.428843	1.289172	9.072981	-0.000740	0.020131	0.022483	-0.814041	0.355025	-0.961986	-0.219044	0.162153	0.104890	0.956412
44741	3.454055	1.243506	9.093358	0.000277	0.009626	0.016227	-0.812970	0.356967	-0.961117	-0.219437	0.161999	0.104774	0.956361
44742	3.467787	1.282597	9.083856	0.017775	-0.016415	-0.003339	-0.814315	0.356752	-0.962745	-0.219764	0.162227	0.105226	0.956198
44743	3.477858	1.258499	9.050644	0.025010	-0.009243	-0.003271	-0.813371	0.356012	-0.962371	-0.219825	0.162285	0.105728	0.956118
44744	3.486661	1.302356	9.045768	0.023176	-0.016369	-0.003326	-0.813641	0.356295	-0.962086	-0.220173	0.162487	0.106284	0.955942
44745	3.462603	1.292208	9.037885	0.010516	-0.009452	0.000221	-0.814716	0.355630	-0.962914	-0.220253	0.162621	0.106500	0.955877
44746	3.476794	1.309459	9.035783	-0.007349	-0.000624	-0.003319	-0.816328	0.354044	-0.960218	-0.220493	0.162661	0.106396	0.955826
44747	3.463156	1.267944	9.059751	-0.005106	0.002513	0.014394	-0.814172	0.353424	-0.960127	-0.220819	0.162665	0.106214	0.955771
44748	3.440837	1.289385	9.034830	-0.006300	0.010196	0.026821	-0.814038	0.353893	-0.962159	-0.221669	0.162557	0.105985	0.955618
44749	3.478618	1.219670	9.046145	-0.011417	0.020152	0.018022	-0.814588	0.357599	-0.962306	-0.222081	0.162259	0.105591	0.955616
44750	3.438764	1.269925	9.022877	-0.015040	0.025409	0.019820	-0.814857	0.357927	-0.963929	-0.222803	0.161884	0.105150	0.955561
44751	3.503454	1.195848	9.085605	-0.003786	0.011766	0.000306	-0.813375	0.357480	-0.964506	-0.222884	0.161676	0.104994	0.955594
44752	3.414415	1.286484	9.091818	0.006694	0.004475	0.010916	-0.813246	0.359598	-0.964166	-0.223470	0.161584	0.105092	0.955462
44753	3.483785	1.205199	9.056043	-0.001637	0.004189	0.019718	-0.812306	0.359788	-0.961034	-0.223913	0.161552	0.104947	0.955379
44754	3.463230	1.263089	9.052567	-0.000511	0.002639	0.010873	-0.812571	0.358678	-0.961885	-0.224444	0.161531	0.104911	0.955262
44755	3.468107	1.263179	9.062346	0.006744	0.015146	0.010975	-0.813384	0.360106	-0.961420	-0.224770	0.161234	0.104906	0.955237
44756	3.439323	1.252949	9.092834	0.008235	0.009561	0.021559	-0.812304	0.359567	-0.963769	-0.225562	0.161062	0.104974	0.955071
44757	3.482640	1.261013	9.045957	0.001337	0.002699	0.009107	-0.811498	0.360422	-0.964705	-0.225809	0.161024	0.104929	0.955024
44758	3.496620	1.283112	9.007702	-0.003888	0.009898	0.003829	-0.811230	0.360876	-0.966194	-0.226233	0.160862	0.104822	0.954963
44759	3.432073	1.250389	9.083002	-0.009281	0.022252	0.005673	-0.812173	0.361020	-0.965360	-0.226420	0.160492	0.104498	0.955016
44760	3.435447	1.204326	9.093082	-0.015517	0.004552	0.000237	-0.810155	0.361560	-0.966185	-0.226713	0.160479	0.104202	0.954982
44761	3.443996	1.257887	9.068868	-0.017745	0.004971	-0.017452	-0.811368	0.362013	-0.966156	-0.226395	0.160430	0.103868	0.955101
44762	3.453658	1.258061	9.059533	0.012896	-0.006241	-0.020966	-0.812443	0.361156	-0.964807	-0.226351	0.160451	0.104232	0.955069
44763	3.449103	1.243412	9.059505	-0.007173	0.006619	-0.008568	-0.812309	0.361112	-0.963037	-0.226240	0.160342	0.104066	0.955132
44764	3.441795	1.250566	9.092929	0.013956	-0.001656	-0.026236	-0.811767	0.359977	-0.963626	-0.226111	0.160258	0.104447	0.955135
44765	3.481918	1.292557	9.016809	0.007579	-0.008864	-0.024543	-0.810962	0.361106	-0.964144	-0.225710	0.160346	0.104686	0.955188
44766	3.481729	1.304693	9.033563	-0.008676	-0.000197	-0.021003	-0.811759	0.357733	-0.964790	-0.225609	0.160348	0.104611	0.955220
44767	3.428519	1.306160	9.077658	0.004283	-0.013921	-0.036953	-0.813509	0.357490	-0.964777	-0.224949	0.160523	0.104854	0.955320
44768	3.462580	1.292207	9.030662	0.020186	-0.006981	-0.024487	-0.812970	0.357307	-0.963562	-0.224871	0.160516	0.105374	0.955282
44769	3.457958	1.282414	9.040223	-0.005020	0.001654	-0.022742	-0.812972	0.357874	-0.963543	-0.224485	0.160465	0.105327	0.955387
44770	3.449109	1.238554	9.030653	0.000644	0.007252	-0.031525	-0.811622	0.356728	-0.964415	-0.224234	0.160259	0.105431	0.955469
44771	3.384676	1.319932	9.095467	0.010598	-0.011146	-0.003312	-0.811892	0.357018	-0.964402	-0.224242	0.160423	0.105676	0.955412
44772	3.459565	1.209618	9.088968	0.008692	-0.014802	0.000184	-0.812163	0.357622	-0.965743	-0.224578	0.160669	0.105932	0.955264
44773	3.431345	1.286791	9.082705	0.016276	-0.001987	-0.012084	-0.812838	0.357849	-0.962591	-0.224457	0.160613	0.106271	0.955264
44774	3.453143	1.282327	9.049706	-0.007491	-0.011382	0.000154	-0.812292	0.355549	-0.961853	-0.224722	0.160869	0.106197	0.955167
44775	3.452955	1.287176	9.020775	0.007154	-0.009263	-0.008627	-0.812969	0.356718	-0.962626	-0.224621	0.161001	0.106384	0.955147
44776	3.380345	1.295578	9.105147	0.004743	0.002548	0.016209	-0.813107	0.358202	-0.965304	-0.225288	0.160967	0.106434	0.954990
