# Supplementary material for: Identification of Haptic Based Guiding Using Hard Reins
Source: PLoS One. 2015 Jul 22;10(7):e0132020. doi: 10.1371/journal.pone.0132020 (PMC4511788; doi:10.1371/journal.pone.0132020)
Supplement: S9 File — (ZIP) [file pone.0132020.s009.zip › Exp2_MotionData2/Subject10/path3/T10/fc10.txt]

// Start Time: 0
// Sample rate: 25.0Hz
// Scenario: 4.9
// Firmware Version: 2.6.1
Counter	Acc_X	Acc_Y	Acc_Z	Gyr_X	Gyr_Y	Gyr_Z	Mag_X	Mag_Y	Mag_Z	Quat_w	Quat_x	Quat_y	Quat_z
51084	9.364348	0.550626	2.879068	-0.543534	0.012037	-0.015960	-0.566826	-0.172058	-0.540126	0.253167	-0.564273	-0.216139	-0.755504
51085	9.294329	0.505026	2.860338	-0.552663	-0.000591	-0.010701	-0.566538	-0.172769	-0.540136	0.245287	-0.566479	-0.210086	-0.758155
51086	9.309321	0.594220	2.837574	-0.547253	-0.004199	-0.012369	-0.569808	-0.173616	-0.539552	0.237345	-0.568812	-0.204175	-0.760548
51087	9.364796	0.603599	2.847061	-0.578047	0.010355	-0.011037	-0.566381	-0.176468	-0.538758	0.229159	-0.570841	-0.197645	-0.763258
51088	9.374546	0.569519	2.818429	-0.545335	0.004697	-0.000005	-0.566944	-0.178464	-0.536222	0.221413	-0.572954	-0.191532	-0.765516
51089	9.367322	0.593794	2.827834	-0.543539	-0.000766	0.005358	-0.568077	-0.179596	-0.536792	0.213777	-0.574935	-0.185352	-0.767720
51090	9.372055	0.603538	2.844635	-0.541696	0.010134	-0.005301	-0.568353	-0.181587	-0.535960	0.205965	-0.576808	-0.179292	-0.769887
51091	9.357646	0.652058	2.858613	-0.547190	-0.000741	0.004435	-0.569485	-0.183294	-0.534551	0.198226	-0.578675	-0.173031	-0.771946
51092	9.338655	0.685863	2.834095	-0.542646	-0.000770	0.005374	-0.567486	-0.185295	-0.532603	0.190487	-0.580637	-0.166839	-0.773783
51093	9.381911	0.685741	2.858204	-0.543500	0.011900	-0.000014	-0.567771	-0.185152	-0.532599	0.182718	-0.582154	-0.160612	-0.775831
51094	9.394187	0.661253	2.819796	-0.552570	0.002775	0.017630	-0.568182	-0.188846	-0.532351	0.175028	-0.584013	-0.154072	-0.777532
51095	9.333772	0.666543	2.831901	-0.541636	0.004453	0.024813	-0.568893	-0.189131	-0.531498	0.167598	-0.585595	-0.147587	-0.779235
51096	9.387002	0.656404	2.810193	-0.548970	-0.010887	0.031909	-0.569742	-0.190554	-0.530371	0.160097	-0.587574	-0.140947	-0.780551
51097	9.396919	0.665827	2.781076	-0.553393	0.008058	0.031745	-0.568891	-0.190134	-0.528956	0.152604	-0.589035	-0.134169	-0.782143
51098	9.324606	0.651661	2.761999	-0.543500	-0.004532	0.023076	-0.569172	-0.191275	-0.527547	0.145017	-0.590751	-0.127666	-0.783381
51099	9.360715	0.666056	2.781122	-0.565324	-0.004375	0.017521	-0.570309	-0.191987	-0.526128	0.137088	-0.592276	-0.120889	-0.784731
51100	9.387281	0.699815	2.795209	-0.532572	0.004467	0.019628	-0.570020	-0.192840	-0.526139	0.129569	-0.593687	-0.114545	-0.785893
51101	9.372521	0.646797	2.805487	-0.567229	-0.015122	0.011371	-0.570576	-0.195965	-0.526026	0.121459	-0.595239	-0.107825	-0.786964
51102	9.403942	0.687777	2.819487	-0.552612	0.000130	0.011459	-0.571149	-0.195113	-0.525587	0.113536	-0.596622	-0.101250	-0.787972
51103	9.401457	0.639364	2.805531	-0.548962	0.007424	-0.000050	-0.570151	-0.195684	-0.525459	0.105476	-0.597619	-0.094890	-0.789127
51104	9.357892	0.613068	2.808300	-0.545362	0.000176	0.001794	-0.571859	-0.195250	-0.526575	0.097466	-0.598837	-0.088521	-0.789973
51105	9.357893	0.598521	2.801212	-0.550008	-0.015079	-0.002591	-0.571721	-0.194543	-0.525576	0.089284	-0.600056	-0.082209	-0.790698
51106	9.338679	0.574322	2.777342	-0.561751	-0.004189	-0.005455	-0.571868	-0.193116	-0.527404	0.080935	-0.601228	-0.075657	-0.791360
51107	9.374873	0.581375	2.782048	-0.532810	-0.022311	-0.008536	-0.571865	-0.193973	-0.526136	0.072832	-0.602391	-0.069691	-0.791810
51108	9.372506	0.583776	2.777191	-0.545493	-0.016844	-0.008718	-0.573011	-0.192265	-0.525967	0.064590	-0.603601	-0.063439	-0.792130
51109	9.377611	0.656251	2.776376	-0.552638	0.002983	-0.005374	-0.572582	-0.193126	-0.523994	0.056308	-0.604263	-0.057083	-0.792740
51110	9.377886	0.600267	2.714170	-0.524526	0.003026	-0.024512	-0.573157	-0.191989	-0.523411	0.048083	-0.604987	-0.051314	-0.793124
51111	9.348892	0.651387	2.742637	-0.556437	-0.011184	-0.030991	-0.573283	-0.195396	-0.524297	0.039314	-0.605713	-0.045219	-0.793424
51112	9.378006	0.631686	2.713819	-0.538344	-0.025706	-0.028032	-0.573288	-0.194691	-0.522587	0.030830	-0.606772	-0.039285	-0.793306
51113	9.416848	0.645807	2.691860	-0.560108	-0.018364	-0.030974	-0.572999	-0.195399	-0.523590	0.021993	-0.607475	-0.033139	-0.793342
51114	9.387721	0.563695	2.673483	-0.540085	-0.009368	-0.040542	-0.574420	-0.195965	-0.523301	0.013296	-0.608132	-0.027311	-0.793254
51115	9.416196	0.559059	2.733911	-0.561794	0.003287	-0.033794	-0.571427	-0.197110	-0.523053	0.004398	-0.608346	-0.021163	-0.793377
51116	9.415746	0.564274	2.794267	-0.547215	0.008557	-0.026581	-0.573860	-0.193976	-0.523568	-0.004156	-0.608591	-0.015040	-0.793331
51117	9.411128	0.515648	2.744068	-0.538246	-0.003956	-0.042328	-0.573007	-0.193696	-0.523004	-0.012906	-0.608778	-0.009367	-0.793181
51118	9.384820	0.549559	2.729226	-0.552772	-0.010324	-0.028305	-0.573434	-0.193547	-0.524701	-0.021557	-0.609181	-0.003169	-0.792732
51119	9.392565	0.592743	2.685235	-0.546329	-0.004172	-0.014104	-0.573142	-0.195400	-0.523305	-0.029959	-0.609236	0.002973	-0.792417
51120	9.431511	0.580110	2.636993	-0.536196	0.015576	-0.010559	-0.571578	-0.195120	-0.523031	-0.038121	-0.609104	0.009113	-0.792121
51121	9.465262	0.609021	2.655957	-0.530619	0.028007	0.007132	-0.573563	-0.196820	-0.523175	-0.045995	-0.608530	0.015238	-0.792050
51122	9.402117	0.580643	2.692607	-0.557736	0.038761	0.026192	-0.573130	-0.197520	-0.526448	-0.053834	-0.607874	0.022147	-0.791897
51123	9.363210	0.569001	2.724204	-0.548620	0.046861	0.021815	-0.572140	-0.196533	-0.524885	-0.061693	-0.606851	0.028710	-0.791897
51124	9.355742	0.588625	2.762661	-0.543213	0.035016	0.033451	-0.572567	-0.196533	-0.524598	-0.069223	-0.606136	0.035479	-0.791548
51125	9.358567	0.612519	2.721308	-0.546904	0.024208	0.035249	-0.572145	-0.195398	-0.524447	-0.076826	-0.605337	0.042193	-0.791129
51126	9.396793	0.573804	2.753105	-0.563337	0.010774	0.035140	-0.571996	-0.196529	-0.526304	-0.084538	-0.604845	0.049331	-0.790306
51127	9.348522	0.564411	2.748441	-0.559666	0.015239	0.036914	-0.572137	-0.196956	-0.526024	-0.092249	-0.604033	0.056264	-0.789600
51128	9.382090	0.515891	2.753771	-0.561532	0.006240	0.036948	-0.571291	-0.195254	-0.525729	-0.099884	-0.603479	0.063395	-0.788554
51129	9.386869	0.523172	2.763349	-0.554224	0.014330	0.035216	-0.572865	-0.192974	-0.526543	-0.107540	-0.602561	0.070203	-0.787672
51130	9.362651	0.491875	2.758898	-0.548862	0.000818	0.031815	-0.571300	-0.193123	-0.525564	-0.115071	-0.601994	0.077073	-0.786398
51131	9.422804	0.472251	2.773536	-0.539734	0.009814	0.029221	-0.571588	-0.192267	-0.526404	-0.122622	-0.601060	0.083568	-0.785307
51132	9.396312	0.467524	2.763958	-0.552433	0.010749	0.031715	-0.572451	-0.190133	-0.526800	-0.130187	-0.600200	0.090455	-0.783983
51133	9.371786	0.385565	2.774571	-0.552515	-0.002740	0.028243	-0.572456	-0.188856	-0.526361	-0.137861	-0.599304	0.097149	-0.782554
51134	9.390905	0.414689	2.812886	-0.574349	-0.004404	0.024465	-0.573599	-0.187715	-0.526907	-0.145744	-0.598501	0.104314	-0.780816
51135	9.400536	0.349190	2.784605	-0.547059	-0.002773	0.029192	-0.573893	-0.185727	-0.526175	-0.153309	-0.597485	0.110909	-0.779235
51136	9.438695	0.327500	2.833127	-0.552523	-0.004555	0.030026	-0.573326	-0.184870	-0.528014	-0.160810	-0.596604	0.117778	-0.777388
51137	9.431576	0.329871	2.818611	-0.559650	0.013427	0.037794	-0.572052	-0.183165	-0.528857	-0.168399	-0.595143	0.124592	-0.775837
51138	9.439171	0.368327	2.791589	-0.570468	0.029740	0.033152	-0.574329	-0.183448	-0.527707	-0.176110	-0.593530	0.131641	-0.774195
51139	9.376428	0.356593	2.784555	-0.554193	0.024377	0.019207	-0.571204	-0.181744	-0.529699	-0.183915	-0.591832	0.138080	-0.772557
51140	9.347338	0.284148	2.766070	-0.559739	0.011881	0.008589	-0.573202	-0.180605	-0.528963	-0.191788	-0.590465	0.144708	-0.770473
51141	9.395730	0.310414	2.763295	-0.568822	0.011915	0.010265	-0.572353	-0.179758	-0.527968	-0.199830	-0.588793	0.151278	-0.768444
51142	9.344991	0.271988	2.751709	-0.547117	-0.004398	0.008835	-0.571218	-0.178621	-0.528815	-0.207457	-0.587593	0.157750	-0.766036
51143	9.356862	0.259949	2.771160	-0.545329	-0.011663	0.014208	-0.573359	-0.177483	-0.527794	-0.215047	-0.586232	0.164065	-0.763655
51144	9.429233	0.249825	2.771176	-0.545422	-0.018733	0.000110	-0.572791	-0.177199	-0.528079	-0.222695	-0.585160	0.170437	-0.760885
51145	9.395666	0.278949	2.756397	-0.574280	0.017475	-0.003991	-0.573928	-0.177193	-0.528921	-0.230956	-0.583155	0.176810	-0.758504
51146	9.352194	0.271973	2.756533	-0.547214	-0.000471	-0.026575	-0.573926	-0.178052	-0.526944	-0.239038	-0.581759	0.182784	-0.755650
51147	9.386057	0.310490	2.765724	-0.546258	0.004871	-0.019508	-0.574063	-0.179475	-0.526249	-0.247115	-0.579993	0.188564	-0.752985
51148	9.410387	0.351394	2.760402	-0.552613	0.008542	-0.023133	-0.572072	-0.179050	-0.527253	-0.255186	-0.578291	0.194578	-0.750066
51149	9.395485	0.325159	2.801796	-0.541666	0.017512	-0.024837	-0.571795	-0.177061	-0.527518	-0.263289	-0.576246	0.200116	-0.747377
51150	9.371656	0.361427	2.779674	-0.557125	0.014882	-0.025001	-0.572075	-0.178195	-0.527953	-0.271405	-0.574301	0.206102	-0.744338
51151	9.354603	0.339842	2.789604	-0.548919	0.017511	-0.021389	-0.572921	-0.179897	-0.528390	-0.279486	-0.572070	0.211738	-0.741478
51152	9.371498	0.349434	2.794307	-0.545227	0.024655	-0.016078	-0.572214	-0.178762	-0.528242	-0.287312	-0.569878	0.217551	-0.738487
51153	9.385782	0.347078	2.818480	-0.563463	0.011179	-0.010899	-0.571924	-0.179898	-0.528682	-0.295317	-0.567478	0.223507	-0.735392
51154	9.371338	0.356837	2.818391	-0.543531	0.004808	-0.014167	-0.570784	-0.180329	-0.528270	-0.302942	-0.565453	0.229387	-0.732032
51155	9.352000	0.369104	2.827946	-0.547168	0.006657	-0.017762	-0.571214	-0.179614	-0.529251	-0.310782	-0.563114	0.234997	-0.728762
51156	9.366472	0.366596	2.827955	-0.541717	0.004799	-0.014146	-0.571069	-0.180039	-0.529683	-0.318319	-0.560976	0.240803	-0.725254
51157	9.395398	0.366443	2.832751	-0.549010	0.006735	-0.024853	-0.570785	-0.179607	-0.531666	-0.326218	-0.558529	0.246303	-0.721777
51158	9.361851	0.390703	2.813192	-0.525424	-0.004288	-0.013897	-0.569648	-0.179905	-0.528416	-0.333454	-0.556504	0.251887	-0.718098
51159	9.337444	0.359558	2.832905	-0.552741	-0.021378	-0.003506	-0.571643	-0.179335	-0.527260	-0.340881	-0.554200	0.257807	-0.714281
51160	9.443604	0.368617	2.842328	-0.558217	-0.018540	-0.014180	-0.571923	-0.180183	-0.528401	-0.348339	-0.552039	0.263901	-0.710119
51161	9.371394	0.361640	2.813504	-0.547226	-0.009662	-0.006159	-0.571638	-0.180182	-0.529112	-0.355731	-0.549489	0.269570	-0.706292
51162	9.318724	0.414962	2.783981	-0.569098	-0.016696	-0.014336	-0.572489	-0.181034	-0.528689	-0.363238	-0.547097	0.275747	-0.701931
51163	9.434575	0.414232	2.783834	-0.557236	-0.000409	-0.026658	-0.571921	-0.181184	-0.526426	-0.371002	-0.544328	0.281200	-0.697848
51164	9.390738	0.400279	2.827546	-0.554483	0.000399	-0.018682	-0.571639	-0.180186	-0.527836	-0.378418	-0.541697	0.286938	-0.693564
51165	9.383683	0.419568	2.812841	-0.552657	-0.000550	-0.014230	-0.571637	-0.180901	-0.526567	-0.385879	-0.538762	0.292396	-0.689448
51166	9.333599	0.419400	2.735580	-0.534572	-0.011371	-0.022805	-0.571920	-0.181037	-0.528126	-0.392982	-0.536348	0.297845	-0.684970
51167	9.352983	0.404670	2.718802	-0.559956	-0.004040	-0.023144	-0.571922	-0.180756	-0.527131	-0.400540	-0.533331	0.303267	-0.680554
51168	9.410478	0.394958	2.769582	-0.557244	-0.010452	-0.012449	-0.571640	-0.180043	-0.528118	-0.407660	-0.530541	0.309066	-0.675883
51169	9.403255	0.404686	2.771899	-0.556316	-0.004101	-0.017786	-0.571639	-0.180187	-0.527552	-0.415015	-0.527394	0.314426	-0.671382
51170	9.357621	0.424188	2.752410	-0.552601	0.002989	-0.007176	-0.572206	-0.181185	-0.526140	-0.422004	-0.524305	0.320040	-0.666777
51171	9.391396	0.385199	2.735884	-0.562657	-0.007756	-0.008994	-0.572197	-0.182884	-0.527718	-0.429190	-0.520973	0.325539	-0.662124
51172	9.405707	0.399792	2.764701	-0.559805	0.006519	0.005109	-0.572485	-0.182031	-0.527707	-0.436018	-0.517576	0.331275	-0.657465
51173	9.371804	0.400096	2.779242	-0.549892	-0.004313	0.001745	-0.572060	-0.181751	-0.526856	-0.442854	-0.514115	0.336617	-0.652882
51174	9.391346	0.426453	2.762006	-0.556265	-0.004246	-0.001860	-0.572200	-0.182321	-0.526294	-0.449566	-0.510819	0.342257	-0.647931
51175	9.391106	0.368464	2.765070	-0.567082	0.002930	0.006808	-0.572201	-0.182033	-0.527284	-0.456462	-0.506956	0.347735	-0.643210
51176	9.434677	0.440817	2.783537	-0.545367	-0.002476	-0.003503	-0.573342	-0.181895	-0.525288	-0.462991	-0.503632	0.353130	-0.638196
51177	9.405735	0.397344	2.759895	-0.528838	0.020803	0.003614	-0.573905	-0.183317	-0.524731	-0.469572	-0.499799	0.357843	-0.633760
51178	9.376536	0.424387	2.803131	-0.552534	0.002780	0.015828	-0.572053	-0.183603	-0.525458	-0.475863	-0.496092	0.363404	-0.628797
51179	9.395912	0.402391	2.784018	-0.547129	-0.002602	0.010619	-0.573329	-0.184734	-0.526027	-0.482270	-0.492223	0.368564	-0.623933
51180	9.410460	0.399822	2.774360	-0.556132	0.006389	0.017538	-0.573763	-0.183173	-0.525440	-0.488496	-0.488313	0.374074	-0.618862
51181	9.386303	0.433932	2.793345	-0.559818	0.001030	0.013988	-0.573750	-0.186157	-0.525188	-0.494906	-0.484139	0.379310	-0.613841
51182	9.391074	0.419401	2.793500	-0.534379	0.006395	0.005405	-0.573757	-0.184738	-0.524606	-0.500963	-0.480428	0.384356	-0.608683
51183	9.391018	0.414597	2.798387	-0.534345	0.009966	0.008922	-0.573187	-0.185027	-0.523479	-0.507154	-0.476329	0.389062	-0.603768
51184	9.371710	0.405021	2.793687	-0.543413	0.007224	0.017674	-0.572472	-0.185594	-0.524625	-0.513049	-0.472320	0.394250	-0.598549
51185	9.386210	0.404915	2.791252	-0.556215	0.008437	-0.009904	-0.572329	-0.185591	-0.525477	-0.519553	-0.468061	0.398975	-0.593129
51186	9.362187	0.409824	2.779147	-0.538049	0.006522	-0.007030	-0.572047	-0.185310	-0.524625	-0.525575	-0.464207	0.403791	-0.587568
51187	9.371561	0.385747	2.803568	-0.545321	0.006572	-0.008887	-0.572332	-0.185168	-0.524621	-0.531837	-0.459970	0.408331	-0.582102
51188	9.371261	0.385991	2.842231	-0.530811	0.002881	-0.006927	-0.573184	-0.185448	-0.525185	-0.537648	-0.456134	0.413020	-0.576447
51189	9.386077	0.434115	2.822342	-0.545367	0.003003	-0.012395	-0.572041	-0.186588	-0.524922	-0.543810	-0.451864	0.417479	-0.570790
51190	9.420020	0.385291	2.779343	-0.549978	-0.009569	-0.014139	-0.573171	-0.188289	-0.525215	-0.549655	-0.447922	0.422372	-0.564665
51191	9.381186	0.397832	2.813087	-0.567191	-0.004134	-0.009074	-0.572326	-0.186302	-0.525201	-0.555793	-0.443363	0.427095	-0.558671
51192	9.429618	0.399822	2.793667	-0.552733	-0.006739	-0.026570	-0.574319	-0.186300	-0.524618	-0.561697	-0.439362	0.431785	-0.552285
51193	9.401094	0.426316	2.749912	-0.542598	0.012069	-0.019490	-0.572614	-0.185880	-0.523776	-0.567748	-0.434885	0.435867	-0.546404
51194	9.353046	0.445833	2.730426	-0.561720	0.003130	-0.017896	-0.572323	-0.187445	-0.523511	-0.573590	-0.430496	0.440526	-0.540004
51195	9.411000	0.452718	2.730271	-0.561774	-0.000386	-0.026709	-0.572612	-0.186594	-0.522791	-0.579644	-0.425901	0.444803	-0.533640
51196	9.411148	0.491388	2.729840	-0.549896	0.006678	-0.016877	-0.572461	-0.188297	-0.523519	-0.585273	-0.421499	0.449204	-0.527267
51197	9.362261	0.429159	2.778931	-0.547092	0.017442	-0.014277	-0.572890	-0.187723	-0.524928	-0.591098	-0.416680	0.453126	-0.521208
51198	9.396086	0.477405	2.797679	-0.552567	0.019340	-0.021418	-0.571749	-0.188440	-0.523526	-0.596776	-0.412059	0.457272	-0.514750
51199	9.390980	0.424326	2.807945	-0.567109	0.015786	-0.019805	-0.572175	-0.188725	-0.523100	-0.602674	-0.406972	0.461275	-0.508314
51200	9.364412	0.419659	2.808033	-0.528989	0.006527	-0.012231	-0.570899	-0.187301	-0.524939	-0.607814	-0.402588	0.465311	-0.501967
51201	9.371877	0.448524	2.793201	-0.556237	0.010312	-0.017875	-0.572467	-0.186728	-0.525204	-0.613417	-0.397578	0.469186	-0.495496
51202	9.395901	0.438766	2.802944	-0.539932	0.001194	-0.014087	-0.571753	-0.187011	-0.526205	-0.618480	-0.393041	0.473286	-0.488878
51203	9.393449	0.443660	2.810143	-0.552582	0.008397	-0.007202	-0.571183	-0.187443	-0.524796	-0.623794	-0.387906	0.477131	-0.482449
51204	9.376742	0.433917	2.781275	-0.547248	-0.007783	-0.014121	-0.572608	-0.187014	-0.524781	-0.628688	-0.383278	0.481314	-0.475589
51205	9.362317	0.433962	2.774044	-0.535383	-0.000665	-0.010489	-0.571757	-0.186305	-0.524780	-0.633677	-0.378394	0.484983	-0.469108
51206	9.371718	0.426834	2.803110	-0.543634	-0.016917	-0.002525	-0.570615	-0.187158	-0.525365	-0.638209	-0.373699	0.489236	-0.462262
51207	9.391449	0.428793	2.749897	-0.543550	-0.002464	-0.006144	-0.572181	-0.187012	-0.525493	-0.643064	-0.368607	0.492938	-0.455642
51208	9.367049	0.458253	2.797932	-0.552646	-0.007919	0.003510	-0.572183	-0.186445	-0.525061	-0.647554	-0.363571	0.497099	-0.448757
51209	9.371802	0.429190	2.793417	-0.554539	-0.024177	0.008893	-0.573178	-0.186727	-0.525057	-0.651995	-0.358304	0.501187	-0.441964
51210	9.410289	0.424204	2.807920	-0.545504	-0.027756	0.001950	-0.573898	-0.185024	-0.523898	-0.656104	-0.353472	0.505424	-0.434892
51211	9.400748	0.404778	2.783984	-0.552623	-0.011617	0.014150	-0.573762	-0.183891	-0.523037	-0.660469	-0.347989	0.509260	-0.428180
51212	9.372104	0.409550	2.745305	-0.546401	-0.029580	0.004598	-0.574897	-0.184600	-0.522610	-0.664396	-0.343055	0.513443	-0.421032
51213	9.429955	0.399548	2.750172	-0.570734	-0.004334	0.015669	-0.576322	-0.184457	-0.522030	-0.668800	-0.337179	0.517235	-0.414108
51214	9.415754	0.413957	2.721031	-0.539949	-0.017031	0.009031	-0.575469	-0.184174	-0.522033	-0.672624	-0.332103	0.521121	-0.407085
51215	9.391265	0.361061	2.740987	-0.549962	-0.021494	0.008928	-0.575187	-0.183465	-0.522028	-0.676617	-0.326642	0.524815	-0.400080
51216	9.396335	0.394775	2.726104	-0.554502	-0.017817	0.003551	-0.577170	-0.186023	-0.520480	-0.680424	-0.321362	0.528682	-0.392741
51217	9.410835	0.384970	2.718945	-0.523512	-0.002679	0.007361	-0.576182	-0.184177	-0.520610	-0.684311	-0.316060	0.531794	-0.386030
51218	9.405952	0.380198	2.723838	-0.545377	-0.013388	0.007169	-0.575760	-0.182900	-0.520458	-0.687933	-0.310758	0.535443	-0.378786
51219	9.430014	0.365560	2.726385	-0.527176	-0.002572	-0.002413	-0.576898	-0.183327	-0.519460	-0.691778	-0.305449	0.538417	-0.371822
51220	9.413269	0.365544	2.707076	-0.543518	-0.004337	0.001828	-0.578607	-0.182608	-0.520858	-0.695378	-0.300094	0.541782	-0.364506
51221	9.398824	0.375303	2.706986	-0.552632	-0.004215	-0.007128	-0.577044	-0.182619	-0.518601	-0.699245	-0.294431	0.544828	-0.357112
51222	9.396411	0.365620	2.702264	-0.545381	-0.011530	0.000962	-0.578324	-0.182901	-0.518310	-0.702631	-0.289045	0.548186	-0.349649
51223	9.391752	0.370362	2.682885	-0.563557	-0.009577	-0.006339	-0.577330	-0.182336	-0.518028	-0.706338	-0.283194	0.551271	-0.342034
51224	9.403708	0.370378	2.697368	-0.552640	-0.006933	-0.005341	-0.577333	-0.181770	-0.517313	-0.709702	-0.277677	0.554459	-0.334355
51225	9.430163	0.365438	2.707054	-0.548970	-0.000641	-0.005332	-0.579612	-0.181193	-0.518282	-0.713260	-0.271898	0.557203	-0.326889
51226	9.429938	0.365621	2.736051	-0.549921	-0.009696	0.000018	-0.578475	-0.180767	-0.519137	-0.716384	-0.266314	0.560323	-0.319231
51227	9.425676	0.336100	2.649390	-0.561627	0.002960	0.001573	-0.579337	-0.178630	-0.520242	-0.719845	-0.260195	0.563014	-0.311668
51228	9.439671	0.317009	2.702749	-0.543437	0.000957	0.014180	-0.578770	-0.178495	-0.518544	-0.722807	-0.254417	0.565894	-0.304280
51229	9.468861	0.277852	2.654815	-0.538999	-0.015230	0.009027	-0.581059	-0.175650	-0.517928	-0.725740	-0.248594	0.568630	-0.296921
51230	9.457241	0.316354	2.615736	-0.534229	0.017104	0.017735	-0.581776	-0.174800	-0.516779	-0.728668	-0.242762	0.571121	-0.289708
51231	9.367659	0.292901	2.640284	-0.541549	0.013619	0.007033	-0.581492	-0.173937	-0.520176	-0.731798	-0.236702	0.573331	-0.282374
51232	9.449066	0.258975	2.708217	-0.535087	0.024277	0.021206	-0.580222	-0.171381	-0.520726	-0.734643	-0.230724	0.575623	-0.275179
51233	9.438925	0.240036	2.761606	-0.549648	0.024407	0.013951	-0.579519	-0.169392	-0.521136	-0.737740	-0.224352	0.577635	-0.267847
51234	9.370956	0.138955	2.762825	-0.556980	0.013667	0.008596	-0.579516	-0.169815	-0.521991	-0.740472	-0.218206	0.580024	-0.260114
51235	9.375897	0.119437	2.738871	-0.552522	-0.002596	0.011402	-0.579246	-0.166259	-0.523374	-0.743119	-0.211906	0.582316	-0.252542
51236	9.414732	0.097198	2.700402	-0.527151	-0.011682	0.007338	-0.580675	-0.164981	-0.522357	-0.745275	-0.206299	0.584802	-0.244975
51237	9.429389	0.133329	2.695146	-0.564448	-0.016858	0.001634	-0.580960	-0.164692	-0.523344	-0.747690	-0.199954	0.587201	-0.237010
51238	9.434572	0.152405	2.658678	-0.559932	-0.013136	-0.013370	-0.579826	-0.163990	-0.521644	-0.749894	-0.194064	0.589658	-0.228695
51239	9.410453	0.181635	2.670467	-0.543609	-0.018655	-0.009608	-0.580674	-0.165698	-0.520237	-0.752087	-0.188122	0.591814	-0.220752
51240	9.434720	0.186225	2.655884	-0.568989	-0.009512	-0.010840	-0.581378	-0.167256	-0.521099	-0.754184	-0.182006	0.594133	-0.212335
51241	9.432390	0.193445	2.648556	-0.545399	-0.010469	-0.016749	-0.582942	-0.167682	-0.520098	-0.756340	-0.176040	0.596022	-0.204248
51242	9.442138	0.212704	2.645912	-0.543561	-0.004128	-0.021185	-0.580082	-0.170958	-0.519730	-0.758282	-0.170368	0.597985	-0.195953
51243	9.449614	0.195496	2.607429	-0.549042	-0.007656	-0.026535	-0.579658	-0.170536	-0.518736	-0.760354	-0.164410	0.599685	-0.187643
51244	9.478651	0.200102	2.600089	-0.539927	-0.009619	-0.013139	-0.581367	-0.170248	-0.518720	-0.762021	-0.158678	0.601616	-0.179456
51245	9.418440	0.248865	2.606875	-0.556287	-0.006787	-0.019547	-0.581646	-0.171672	-0.517598	-0.763927	-0.152485	0.603224	-0.171127
51246	9.452044	0.239106	2.626271	-0.557248	-0.007560	-0.032818	-0.580935	-0.171672	-0.517887	-0.765568	-0.146683	0.604992	-0.162403
51247	9.459268	0.205133	2.612142	-0.559956	-0.009405	-0.026648	-0.582783	-0.171951	-0.518159	-0.767299	-0.140488	0.606495	-0.153878
51248	9.488150	0.301990	2.669019	-0.543450	0.019337	-0.024847	-0.581083	-0.170395	-0.517447	-0.769026	-0.134683	0.607696	-0.145484
51249	9.413442	0.292673	2.649891	-0.549876	0.003994	-0.019536	-0.581365	-0.170673	-0.519150	-0.770697	-0.128480	0.608848	-0.137196
51250	9.420664	0.287794	2.649936	-0.554406	0.004902	-0.017824	-0.582497	-0.172093	-0.518588	-0.772084	-0.122433	0.610188	-0.128712
51251	9.449911	0.243742	2.592391	-0.552631	0.001389	-0.028394	-0.580799	-0.170109	-0.518155	-0.773577	-0.116271	0.611234	-0.120219
51252	9.464261	0.248606	2.611650	-0.538074	0.003075	-0.022924	-0.579942	-0.170531	-0.520152	-0.774744	-0.110513	0.612416	-0.111825
51253	9.423491	0.268047	2.587322	-0.558044	0.004969	-0.023174	-0.581081	-0.170531	-0.519150	-0.776105	-0.104165	0.613298	-0.103331
51254	9.435504	0.253470	2.587468	-0.539819	0.012059	-0.019465	-0.580092	-0.168971	-0.519000	-0.777207	-0.098294	0.614222	-0.094968
51255	9.416120	0.258502	2.599521	-0.552553	0.004829	-0.010727	-0.580087	-0.169821	-0.519718	-0.778354	-0.091850	0.614987	-0.086716
51256	9.425679	0.287611	2.625766	-0.543529	-0.002405	-0.012342	-0.581505	-0.171530	-0.517739	-0.779102	-0.085840	0.616027	-0.078376
51257	9.454586	0.282625	2.630615	-0.547116	0.011227	-0.023078	-0.582067	-0.172803	-0.518883	-0.780164	-0.079601	0.616530	-0.069993
51258	9.439898	0.282884	2.657215	-0.567090	0.008536	-0.014453	-0.580648	-0.171811	-0.519309	-0.780914	-0.073210	0.617294	-0.061334
51259	9.430403	0.290089	2.640231	-0.552489	0.019278	-0.014349	-0.579518	-0.170254	-0.518167	-0.781893	-0.066748	0.617557	-0.053020
51260	9.415874	0.278096	2.640384	-0.543473	0.003851	-0.007076	-0.579799	-0.170963	-0.518314	-0.782368	-0.060620	0.618242	-0.044753
51261	9.444556	0.278142	2.676594	-0.548883	0.017491	-0.017835	-0.579216	-0.173658	-0.520191	-0.783148	-0.054243	0.618393	-0.036417
51262	9.406304	0.290210	2.635429	-0.542536	0.010177	-0.009758	-0.578513	-0.171667	-0.521310	-0.783533	-0.048142	0.618844	-0.028123
51263	9.425228	0.297674	2.688484	-0.552554	0.013934	-0.021396	-0.579498	-0.174368	-0.520196	-0.784100	-0.041739	0.618917	-0.019675
51264	9.430002	0.244351	2.669741	-0.552597	0.003090	-0.017796	-0.579215	-0.174085	-0.519912	-0.784236	-0.035572	0.619342	-0.011124
51265	9.429998	0.302539	2.698090	-0.548887	0.010152	-0.003636	-0.579218	-0.173518	-0.519480	-0.784573	-0.028995	0.619351	-0.002996
51266	9.410933	0.326707	2.678513	-0.545168	0.031887	-0.017880	-0.579215	-0.173797	-0.521043	-0.784885	-0.022932	0.619193	0.005446
51267	9.400661	0.283630	2.737005	-0.560651	0.028400	-0.023358	-0.577509	-0.173087	-0.522184	-0.785277	-0.016404	0.618768	0.014017
51268	9.429521	0.290805	2.753803	-0.545292	0.015716	-0.023095	-0.577937	-0.172944	-0.522037	-0.785213	-0.010393	0.618728	0.022544
51269	9.371566	0.308165	2.765769	-0.532518	0.028310	-0.028341	-0.575235	-0.172525	-0.521770	-0.785421	-0.004362	0.618178	0.030842
51270	9.395328	0.288922	2.804617	-0.539873	0.017582	-0.033668	-0.575091	-0.172949	-0.522627	-0.785203	0.001438	0.617979	0.039458
51271	9.390634	0.254903	2.771171	-0.539868	0.018515	-0.037216	-0.575946	-0.172663	-0.522617	-0.785114	0.007487	0.617445	0.047976
51272	9.380933	0.252577	2.776043	-0.561702	0.015963	-0.042766	-0.575944	-0.172655	-0.524886	-0.784688	0.013520	0.617117	0.056993
51273	9.400306	0.279071	2.780555	-0.552569	0.024932	-0.042707	-0.574230	-0.174082	-0.524347	-0.784490	0.019699	0.616333	0.065740
51274	9.380977	0.303453	2.794808	-0.552639	0.025108	-0.062173	-0.574372	-0.173936	-0.525479	-0.783970	0.025339	0.615739	0.074935
51275	9.383033	0.318274	2.847804	-0.538112	0.025021	-0.060233	-0.571097	-0.174514	-0.524944	-0.783575	0.031076	0.614840	0.083761
51276	9.308269	0.313851	2.838287	-0.554528	0.014295	-0.062144	-0.571094	-0.175222	-0.525519	-0.782738	0.036760	0.614272	0.092951
51277	9.366308	0.293999	2.814266	-0.530948	0.012468	-0.070693	-0.571669	-0.173509	-0.527623	-0.781996	0.042278	0.613455	0.101823
51278	9.409283	0.308653	2.881708	-0.548989	0.030497	-0.062161	-0.569821	-0.172801	-0.528056	-0.781182	0.047837	0.612503	0.110936
51279	9.331882	0.265637	2.882292	-0.539797	0.047577	-0.063949	-0.569957	-0.174074	-0.529770	-0.780699	0.053503	0.610976	0.119813
51280	9.343426	0.246592	2.940487	-0.545376	0.030531	-0.069220	-0.566971	-0.173659	-0.528655	-0.779691	0.058913	0.609901	0.128962
51281	9.287792	0.230070	2.947995	-0.561692	0.036016	-0.070343	-0.565270	-0.171808	-0.530917	-0.778845	0.064869	0.608363	0.138158
51282	9.323945	0.295340	2.985883	-0.557075	0.043070	-0.055279	-0.565541	-0.174501	-0.532646	-0.777827	0.070586	0.606903	0.147214
51283	9.341066	0.280504	2.949778	-0.556298	0.030624	-0.073768	-0.564409	-0.172939	-0.533347	-0.776722	0.076431	0.605324	0.156349
51284	9.304991	0.324266	2.954171	-0.538051	0.026633	-0.040800	-0.563409	-0.173360	-0.535629	-0.775398	0.082063	0.604016	0.164889
51285	9.355640	0.299732	2.947127	-0.563488	0.015787	-0.023331	-0.563405	-0.174499	-0.534790	-0.774081	0.088672	0.602426	0.173261
51286	9.201557	0.283422	2.889518	-0.543622	-0.000446	-0.033645	-0.562546	-0.176073	-0.531977	-0.772269	0.094552	0.601379	0.181671
51287	9.024356	0.504024	2.814796	-0.552604	-0.000734	0.001632	-0.562819	-0.178339	-0.533984	-0.770686	0.101335	0.599902	0.189453
51288	9.564404	0.552009	2.915033	-0.534860	-0.058357	-0.004771	-0.561967	-0.178779	-0.530592	-0.768132	0.107628	0.599601	0.197150
51289	9.551536	0.593949	3.037827	-0.552768	-0.022413	0.014257	-0.563808	-0.181053	-0.528899	-0.766166	0.114615	0.598304	0.204662
51290	9.331726	0.677903	3.100015	-0.543651	-0.018950	0.022267	-0.564511	-0.183330	-0.527216	-0.764008	0.121189	0.597180	0.212088
51291	8.971958	1.017751	2.971043	-0.546019	-0.090793	-0.004767	-0.567640	-0.183895	-0.526205	-0.760991	0.128088	0.596870	0.219616
51292	9.099793	1.291443	2.803491	-0.548763	-0.194540	-0.083710	-0.570346	-0.184186	-0.522074	-0.756083	0.134208	0.598532	0.228224
51293	9.562764	1.213721	2.823071	-0.545417	-0.204739	-0.147218	-0.571475	-0.187180	-0.518126	-0.750860	0.139822	0.600179	0.237581
51294	9.759179	1.007621	2.916938	-0.554034	-0.139975	-0.130015	-0.573749	-0.188755	-0.512877	-0.746164	0.145168	0.600949	0.247036
51295	9.599202	0.948570	2.975808	-0.549744	-0.075838	-0.054323	-0.575171	-0.189180	-0.512445	-0.742728	0.151280	0.600211	0.255374
51296	9.140720	1.041083	3.006805	-0.542039	-0.036821	0.004715	-0.577451	-0.189043	-0.509164	-0.739801	0.157515	0.598964	0.262919
51297	9.102125	0.973426	2.971363	-0.538558	-0.074855	0.023552	-0.577459	-0.187485	-0.507587	-0.736657	0.164336	0.597886	0.269932
51298	9.249520	1.016001	2.970690	-0.549606	-0.103727	0.036021	-0.578459	-0.186919	-0.506297	-0.732911	0.171380	0.597359	0.276828
51299	9.383576	1.081982	2.834447	-0.557763	-0.118354	0.066135	-0.583864	-0.188342	-0.501731	-0.729257	0.179166	0.596529	0.283261
51300	9.264151	0.987174	2.627841	-0.543799	-0.082568	0.085514	-0.586419	-0.190336	-0.498612	-0.725899	0.186555	0.595425	0.289373
51301	9.093507	1.024035	2.552744	-0.550770	-0.052174	0.113527	-0.587842	-0.191344	-0.493506	-0.723172	0.194362	0.593368	0.295229
51302	9.019660	1.047959	2.438998	-0.543245	-0.037298	0.157749	-0.589833	-0.192344	-0.490381	-0.720628	0.202300	0.591213	0.300394
51303	9.290182	1.128518	2.452236	-0.539605	-0.016301	0.129419	-0.591412	-0.189650	-0.487787	-0.718309	0.209851	0.588530	0.305987
51304	9.882320	1.089711	2.640368	-0.572005	0.037928	0.134122	-0.591556	-0.189654	-0.486510	-0.716241	0.217423	0.585092	0.312078
51305	10.510585	0.645393	2.953806	-0.538278	0.052131	0.145102	-0.591696	-0.190513	-0.484249	-0.714683	0.224653	0.581244	0.317671
51306	10.099106	0.459832	3.014426	-0.565469	0.166919	0.211201	-0.591415	-0.189661	-0.484526	-0.714477	0.232163	0.575533	0.323086
51307	9.201173	0.710899	2.834000	-0.556099	0.195384	0.236647	-0.589153	-0.185675	-0.488189	-0.714927	0.239722	0.568963	0.328167
51308	8.814119	0.651494	2.608024	-0.543894	0.138225	0.170717	-0.588741	-0.181545	-0.491552	-0.714065	0.246604	0.563868	0.333691
51309	9.088018	0.347730	2.623130	-0.546369	0.052211	0.121693	-0.588038	-0.179269	-0.492951	-0.712023	0.253600	0.559841	0.339542
51310	9.584116	0.219422	2.703645	-0.555521	0.046963	0.114622	-0.588332	-0.177426	-0.491511	-0.709552	0.260576	0.556133	0.345475
51311	9.536716	0.240838	2.601973	-0.564356	0.081178	0.121384	-0.588054	-0.175285	-0.494753	-0.707582	0.267565	0.551459	0.351608
51312	9.185383	0.094321	2.396254	-0.557232	0.074363	0.070119	-0.586353	-0.173436	-0.496307	-0.704944	0.273831	0.547473	0.358251
51313	9.248251	-0.260123	2.211634	-0.542169	0.011430	0.047657	-0.586083	-0.170314	-0.495425	-0.701647	0.280152	0.544236	0.364710
51314	9.333784	-0.497156	2.272162	-0.544798	0.025905	0.042214	-0.585371	-0.170315	-0.495714	-0.698198	0.286230	0.541063	0.371272
51315	9.380533	-0.777448	2.333225	-0.546641	0.015078	0.043999	-0.585812	-0.167478	-0.494121	-0.694737	0.292528	0.537660	0.377742
51316	9.548643	-0.998446	2.335466	-0.541302	-0.034025	0.092140	-0.586958	-0.165916	-0.492960	-0.690895	0.299493	0.534944	0.383149
51317	9.918420	-0.836803	2.659404	-0.537682	-0.023232	0.096620	-0.587389	-0.165496	-0.490684	-0.687330	0.306503	0.531729	0.388457
51318	9.688267	-0.514641	2.924355	-0.546351	0.041376	0.127065	-0.588532	-0.164790	-0.488682	-0.684390	0.313268	0.527617	0.393820
51319	9.348372	-0.304342	2.970794	-0.543159	0.031464	0.022732	-0.587401	-0.163087	-0.488814	-0.680656	0.319087	0.523955	0.400451
51320	9.068161	-0.442998	2.934052	-0.530789	0.000363	-0.035392	-0.587977	-0.161379	-0.489359	-0.675955	0.324196	0.521443	0.407527
51321	9.058269	-0.534868	2.920591	-0.543726	-0.038322	-0.035319	-0.588847	-0.157538	-0.490304	-0.670888	0.329908	0.518966	0.414420
51322	9.154239	-0.675623	2.926866	-0.545643	-0.050809	-0.047648	-0.589141	-0.155696	-0.488439	-0.665305	0.335441	0.516989	0.421391
51323	9.197763	-0.772937	2.869897	-0.542868	-0.043563	-0.052969	-0.589155	-0.152429	-0.488262	-0.659903	0.340936	0.514572	0.428377
51324	9.173944	-0.877289	2.779263	-0.556552	-0.041418	-0.084119	-0.590450	-0.149447	-0.486802	-0.653874	0.346084	0.512505	0.435905
51325	9.315477	-0.852760	2.592725	-0.547433	-0.012162	-0.132806	-0.590594	-0.148874	-0.488072	-0.647920	0.350486	0.510049	0.444083
51326	9.456387	-0.902879	2.450519	-0.525271	0.071110	-0.184338	-0.589890	-0.146882	-0.489616	-0.642208	0.353124	0.507364	0.453270
51327	9.739158	-0.815747	2.753655	-0.542789	0.189251	-0.185214	-0.583765	-0.147596	-0.492792	-0.637697	0.355055	0.502572	0.463357
51328	10.314968	-0.574163	3.313247	-0.562496	0.244106	-0.157351	-0.580059	-0.148301	-0.496941	-0.633531	0.356765	0.496989	0.473666
51329	9.925921	-0.282362	3.201766	-0.540284	0.297772	-0.129149	-0.574198	-0.152835	-0.504835	-0.630459	0.358106	0.490270	0.483650
51330	9.778366	-0.021284	3.058889	-0.560570	0.258352	-0.143288	-0.565938	-0.153118	-0.511002	-0.626385	0.359698	0.484266	0.493707
51331	9.363728	0.150635	3.076858	-0.551415	0.279101	-0.155757	-0.560941	-0.155379	-0.518440	-0.622584	0.360984	0.477714	0.503854
51332	8.920506	0.239999	3.006373	-0.551784	0.218730	-0.159890	-0.554816	-0.155657	-0.524447	-0.617834	0.362602	0.472257	0.513590
51333	8.636558	0.401109	2.973540	-0.574183	0.114158	-0.144506	-0.550689	-0.154944	-0.528159	-0.612223	0.365844	0.467295	0.522472
51334	8.628411	0.589043	2.869958	-0.562002	0.029424	-0.144701	-0.549561	-0.152096	-0.530833	-0.605597	0.369591	0.463821	0.530588
51335	8.817480	0.853876	2.893332	-0.550156	-0.081963	-0.183615	-0.548136	-0.152384	-0.530847	-0.597737	0.374131	0.461679	0.538135
51336	9.271005	0.914234	2.952465	-0.543532	-0.157239	-0.225440	-0.549703	-0.152387	-0.528849	-0.588481	0.378795	0.461118	0.545503
51337	9.818418	0.901463	3.007456	-0.522026	-0.204196	-0.217716	-0.552392	-0.156655	-0.525186	-0.579138	0.383883	0.460873	0.552113
51338	9.892056	0.749218	3.086386	-0.572044	-0.088991	-0.179208	-0.554659	-0.159649	-0.520378	-0.570615	0.388423	0.458715	0.559560
51339	9.302517	0.721924	3.152727	-0.540408	-0.010611	-0.104252	-0.554785	-0.163774	-0.518860	-0.564006	0.392503	0.455038	0.566373
51340	8.901651	0.811899	3.222340	-0.542139	-0.029232	-0.042307	-0.556770	-0.165474	-0.519005	-0.557661	0.397190	0.451348	0.572310
51341	8.806487	0.981092	3.126333	-0.557094	-0.110477	-0.017206	-0.555906	-0.168617	-0.514365	-0.550877	0.403273	0.447806	0.577386
51342	9.101695	1.269546	3.168634	-0.532227	-0.175141	-0.047385	-0.559602	-0.170325	-0.510808	-0.543109	0.409393	0.445789	0.581981
51343	9.239779	1.219778	3.079591	-0.532503	-0.214630	-0.062159	-0.562158	-0.172899	-0.504150	-0.534930	0.415879	0.443938	0.586356
51344	9.190179	1.267703	2.963128	-0.565889	-0.201301	-0.024590	-0.566142	-0.174044	-0.498741	-0.526777	0.422758	0.441506	0.590639
51345	9.057705	1.093765	2.844418	-0.560908	-0.166670	0.026521	-0.571262	-0.175467	-0.494461	-0.519684	0.429634	0.437965	0.594584
51346	8.766521	1.024603	2.700586	-0.538737	-0.134717	0.064562	-0.573684	-0.175764	-0.489056	-0.513276	0.436122	0.434291	0.598111
51347	9.143254	1.014780	2.668776	-0.529583	-0.156919	0.128576	-0.578109	-0.173782	-0.483611	-0.507638	0.443332	0.430046	0.600684
51348	9.427281	1.110588	2.814737	-0.559901	-0.066819	0.147194	-0.580537	-0.172509	-0.480317	-0.502502	0.449840	0.424615	0.604018
51349	9.609492	0.977084	2.907812	-0.548393	0.012090	0.184014	-0.581970	-0.170522	-0.478583	-0.498701	0.455559	0.417857	0.607584
51350	11.053374	0.590796	3.272676	-0.544481	0.013130	0.281592	-0.583401	-0.169107	-0.475720	-0.495907	0.461980	0.410499	0.610033
51351	11.082031	0.134126	3.712715	-0.540174	0.110177	0.303974	-0.587111	-0.167113	-0.474535	-0.494352	0.467302	0.401661	0.613118
51352	9.347805	0.465595	2.793043	-0.561796	0.223038	0.369991	-0.585428	-0.160857	-0.477319	-0.494061	0.471931	0.391089	0.616632
51353	8.536348	0.658742	2.327993	-0.543474	0.139038	0.276831	-0.583182	-0.153035	-0.481083	-0.492247	0.476603	0.382100	0.620115
51354	8.531601	0.265963	2.129391	-0.553358	0.084734	0.109810	-0.583061	-0.148203	-0.481742	-0.487630	0.480737	0.375378	0.624660
51355	8.815108	-0.369961	1.991115	-0.552443	-0.027906	0.014070	-0.582769	-0.149910	-0.481337	-0.481082	0.485499	0.370361	0.629034
51356	9.433607	-0.762260	1.724010	-0.546268	-0.115088	0.094385	-0.583620	-0.151054	-0.478506	-0.474750	0.491845	0.365723	0.631623
51357	9.726993	-1.063866	1.717318	-0.545415	-0.155124	0.139779	-0.588744	-0.152200	-0.471954	-0.468802	0.499017	0.360714	0.633318
51358	10.020004	-1.169274	2.162750	-0.555794	-0.120943	0.251822	-0.592308	-0.152072	-0.465117	-0.464205	0.506560	0.354362	0.634302
51359	9.977371	-0.731330	2.578401	-0.537454	-0.066917	0.245539	-0.595449	-0.150660	-0.460256	-0.460208	0.513212	0.347485	0.635670
51360	9.330006	-0.372868	2.816923	-0.553911	-0.042076	0.189364	-0.598022	-0.148677	-0.456811	-0.455286	0.519190	0.340989	0.637874
51361	8.858397	-0.521376	2.558223	-0.541978	-0.116759	0.067779	-0.601584	-0.148108	-0.454508	-0.448551	0.525177	0.336267	0.640247
51362	8.974462	-0.614404	2.486609	-0.544454	-0.204647	0.025843	-0.605000	-0.149259	-0.447686	-0.440439	0.531920	0.332989	0.642023
51363	9.298388	-0.621704	2.418593	-0.560898	-0.206105	0.000958	-0.607979	-0.152685	-0.440607	-0.431944	0.538635	0.329444	0.644021
51364	9.360965	-0.815904	2.348180	-0.557226	-0.201535	-0.007882	-0.612399	-0.151698	-0.435457	-0.423168	0.545089	0.326248	0.646042
51365	9.398031	-0.816834	2.236979	-0.564211	-0.151833	-0.019757	-0.614690	-0.149001	-0.432857	-0.414623	0.550852	0.322329	0.648656
51366	9.442307	-0.905059	2.088077	-0.562108	-0.075565	-0.084774	-0.618261	-0.146446	-0.429682	-0.405506	0.555079	0.318780	0.652558
51367	9.373081	-0.900394	1.991455	-0.545219	0.063088	-0.182747	-0.615994	-0.143887	-0.431658	-0.396329	0.556708	0.315060	0.658587
51368	9.318250	-1.097448	2.119389	-0.555476	0.194230	-0.235025	-0.612855	-0.145019	-0.435524	-0.386912	0.556233	0.311011	0.666465
51369	9.576907	-1.082913	2.384703	-0.522056	0.325718	-0.244245	-0.605731	-0.145290	-0.444376	-0.378717	0.553646	0.306095	0.675541
51370	10.406802	-0.982128	3.102603	-0.556606	0.358571	-0.264165	-0.597751	-0.145844	-0.454372	-0.369772	0.550598	0.300967	0.685222
51371	10.778104	0.213474	3.726736	-0.550019	0.293655	-0.254643	-0.590618	-0.148101	-0.464238	-0.360808	0.548365	0.295871	0.693955
51372	10.132417	0.118654	2.602540	-0.549850	0.149681	-0.278618	-0.585317	-0.155053	-0.471018	-0.350352	0.547867	0.292397	0.701141
51373	9.849239	0.359618	2.199080	-0.561225	0.183458	-0.223234	-0.581457	-0.158749	-0.473215	-0.340912	0.547240	0.287516	0.708267
51374	8.825866	0.480029	2.257103	-0.555597	0.233246	-0.265248	-0.576894	-0.159446	-0.480208	-0.330937	0.545504	0.283137	0.716058
51375	7.602460	0.989838	2.153972	-0.558150	0.100442	-0.237219	-0.569501	-0.156600	-0.487043	-0.320731	0.545782	0.278924	0.722118
51376	8.884654	1.524815	2.027874	-0.527076	-0.137257	-0.250097	-0.570072	-0.155883	-0.488449	-0.309104	0.549106	0.277108	0.725361
51377	10.627075	1.178457	2.507887	-0.548091	-0.183884	-0.442619	-0.571767	-0.159152	-0.486910	-0.294293	0.552094	0.277062	0.729261
51378	10.489798	0.827076	2.611071	-0.546500	-0.021423	-0.280902	-0.571335	-0.160291	-0.486500	-0.282535	0.553452	0.274510	0.733832
51379	9.533054	0.989046	2.811119	-0.530568	0.119250	-0.117222	-0.566764	-0.163990	-0.488277	-0.274243	0.553508	0.269286	0.738854
51380	8.664141	1.115763	2.873698	-0.535492	0.152559	-0.023877	-0.565484	-0.163417	-0.490550	-0.267257	0.553509	0.262995	0.743663
51381	8.161203	1.342711	3.098995	-0.553407	0.134082	-0.169138	-0.562597	-0.172082	-0.493218	-0.257939	0.553046	0.257869	0.749073
51382	8.603598	1.555117	3.110532	-0.550599	-0.070800	-0.024418	-0.562440	-0.175493	-0.492971	-0.249568	0.556318	0.252447	0.751330
51383	9.474418	1.715348	2.940836	-0.543820	-0.172996	0.027804	-0.564996	-0.177344	-0.489851	-0.241656	0.561262	0.246816	0.752110
51384	9.583581	1.893617	2.955616	-0.546656	-0.159014	-0.020041	-0.566984	-0.179632	-0.484045	-0.232888	0.565735	0.241790	0.753156
51385	9.260179	1.595022	2.809554	-0.555255	-0.128962	0.043271	-0.571813	-0.182475	-0.480349	-0.225217	0.569985	0.235577	0.754253
51386	8.817944	1.509032	2.528368	-0.528584	-0.111501	0.085850	-0.576946	-0.181636	-0.472500	-0.218419	0.574043	0.229342	0.755096
51387	8.794728	1.479344	2.395819	-0.541985	-0.088154	0.101471	-0.579229	-0.180787	-0.469779	-0.211901	0.577755	0.222464	0.756179
51388	9.167782	1.477838	2.530664	-0.515951	-0.009370	0.147362	-0.579530	-0.177382	-0.468180	-0.206599	0.580378	0.215232	0.757729
51389	9.298951	1.507376	2.747650	-0.535112	0.100122	0.204872	-0.579550	-0.172547	-0.469405	-0.202488	0.581532	0.206459	0.760390
51390	10.098711	1.224302	3.121889	-0.560381	0.114390	0.241753	-0.579850	-0.168274	-0.472619	-0.198587	0.582744	0.196899	0.763023
51391	11.102841	0.447951	3.670520	-0.558379	0.139579	0.252317	-0.583574	-0.162580	-0.473097	-0.195049	0.583433	0.187011	0.765891
51392	9.735074	0.570408	3.322999	-0.546456	0.237604	0.348917	-0.581756	-0.154903	-0.475867	-0.193356	0.582968	0.175874	0.769305
51393	8.798571	0.451232	2.648944	-0.543465	0.085810	0.385095	-0.580943	-0.144661	-0.480303	-0.191816	0.584755	0.164819	0.770781
51394	8.760156	0.208876	2.506707	-0.522641	-0.032379	0.292261	-0.582840	-0.133427	-0.481871	-0.188580	0.588027	0.155728	0.770980
51395	9.156575	0.016799	2.339160	-0.546920	-0.107242	0.219961	-0.587711	-0.126461	-0.479490	-0.183791	0.592147	0.147256	0.770648
51396	9.463249	-0.310119	2.163573	-0.546199	-0.124834	0.175875	-0.591869	-0.119925	-0.476835	-0.178148	0.596452	0.139479	0.770100
51397	9.547997	-0.475729	2.049312	-0.534176	-0.103372	0.188270	-0.594870	-0.117658	-0.472817	-0.173000	0.600266	0.131523	0.769710
51398	9.266074	-0.568876	1.944400	-0.549764	-0.141285	0.200641	-0.599010	-0.115530	-0.468932	-0.167599	0.604776	0.123405	0.768718
51399	9.560533	-0.767107	1.849556	-0.553746	-0.207974	0.208121	-0.602451	-0.110709	-0.463465	-0.162230	0.610204	0.115217	0.766849
51400	10.050798	-0.768024	1.810245	-0.567074	-0.146406	0.188227	-0.607027	-0.106163	-0.460261	-0.156374	0.614673	0.106986	0.765688
51401	10.279369	-0.939068	2.130834	-0.548146	-0.018578	0.191211	-0.610762	-0.098199	-0.459864	-0.151206	0.617020	0.098445	0.765984
51402	9.973740	-0.950462	2.319863	-0.552949	0.117002	0.140709	-0.610518	-0.088534	-0.461182	-0.145315	0.617181	0.090194	0.768008
51403	9.137803	-1.041489	2.382411	-0.560234	0.128082	0.103216	-0.608417	-0.080431	-0.463949	-0.138922	0.617019	0.082068	0.770229
51404	8.919918	-1.248075	2.368093	-0.563115	0.113951	0.069582	-0.607883	-0.071613	-0.467263	-0.131782	0.616999	0.074530	0.772264
51405	8.769195	-1.362622	2.451736	-0.559068	0.042920	0.048785	-0.606636	-0.063219	-0.471439	-0.124433	0.617924	0.067267	0.773409
51406	9.085682	-1.629599	2.594453	-0.546982	-0.053394	0.035387	-0.605958	-0.054827	-0.474759	-0.116706	0.620268	0.060816	0.773272
51407	9.331825	-1.563236	2.632047	-0.555994	-0.050843	0.060093	-0.607674	-0.053268	-0.472460	-0.109457	0.622507	0.053635	0.773064
51408	9.510103	-1.423483	2.741411	-0.537899	-0.027940	0.011558	-0.608547	-0.049148	-0.471842	-0.101468	0.624287	0.047544	0.773117
51409	9.465293	-1.480284	2.889515	-0.552568	-0.007393	-0.062188	-0.609696	-0.046874	-0.471242	-0.092425	0.625575	0.041804	0.773541
51410	9.183182	-1.420545	2.881977	-0.534438	0.012754	-0.110804	-0.608556	-0.046873	-0.472386	-0.082604	0.626472	0.037208	0.774161
51411	8.941654	-1.404339	2.911118	-0.563628	0.018704	-0.159001	-0.608548	-0.048431	-0.473679	-0.071959	0.627123	0.032416	0.774911
51412	8.953580	-1.540063	2.864285	-0.543737	0.022605	-0.202153	-0.607981	-0.047718	-0.474810	-0.060595	0.627658	0.028796	0.775593
51413	9.227778	-1.504661	3.003684	-0.547440	0.039223	-0.241168	-0.607397	-0.050841	-0.476124	-0.048915	0.627720	0.025206	0.776492
51414	9.444730	-1.527630	3.027816	-0.581619	0.099842	-0.248977	-0.605530	-0.054536	-0.477312	-0.036371	0.626876	0.021495	0.777972
51415	10.205979	-1.279136	3.333344	-0.563944	0.046807	-0.261541	-0.603088	-0.059076	-0.480783	-0.024201	0.626611	0.017829	0.778752
51416	10.599339	-0.685182	3.625842	-0.549841	0.009062	-0.272502	-0.602205	-0.065756	-0.480719	-0.011642	0.626946	0.014954	0.778832
51417	9.956437	-0.358961	2.965757	-0.547471	0.092001	-0.283658	-0.600464	-0.072997	-0.483504	0.000647	0.625742	0.011802	0.779941
51418	9.111922	-0.171044	2.404147	-0.542030	0.090359	-0.312014	-0.598301	-0.078962	-0.485570	0.013703	0.624593	0.009517	0.780772
51419	8.682768	0.052383	2.141239	-0.555135	0.034720	-0.333104	-0.597142	-0.083506	-0.487187	0.026870	0.624064	0.006842	0.780881
51420	9.043635	0.267296	2.085193	-0.553864	-0.040804	-0.344906	-0.595985	-0.087194	-0.489929	0.040599	0.624729	0.004723	0.779771
51421	9.366093	0.358164	2.252907	-0.545211	-0.116735	-0.317730	-0.594832	-0.090320	-0.490539	0.053413	0.626359	0.001912	0.777700
51422	9.436070	0.743686	2.130099	-0.548197	-0.181146	-0.264221	-0.597104	-0.091887	-0.487843	0.065805	0.628992	-0.001262	0.774620
51423	9.579348	0.938926	1.801492	-0.540408	-0.265245	-0.229927	-0.600376	-0.093320	-0.481876	0.077187	0.632736	-0.005258	0.770493
51424	9.779577	1.115198	1.589016	-0.540503	-0.252126	-0.281244	-0.605203	-0.096877	-0.476770	0.089713	0.636257	-0.008184	0.766199
51425	10.128932	0.916640	1.883169	-0.563678	-0.179993	-0.273080	-0.607177	-0.102147	-0.471563	0.102048	0.638447	-0.011820	0.762779
51426	9.764774	0.767911	2.083474	-0.539604	-0.024484	-0.153546	-0.606869	-0.107837	-0.469782	0.112631	0.638251	-0.015918	0.761378
51427	9.040178	0.901393	2.213449	-0.550889	0.038145	-0.109083	-0.606559	-0.113519	-0.470128	0.122329	0.636920	-0.020986	0.760873
51428	9.036574	1.152562	2.176819	-0.560296	0.004180	-0.132837	-0.606398	-0.117925	-0.469751	0.132838	0.636076	-0.025605	0.759675
51429	9.321984	1.349069	2.193576	-0.546383	-0.089550	-0.132016	-0.605515	-0.125328	-0.466007	0.142748	0.636546	-0.030620	0.757294
51430	9.516657	1.363054	2.306738	-0.544667	-0.124155	-0.090169	-0.610328	-0.132010	-0.461218	0.152310	0.637503	-0.035888	0.754389
51431	9.621566	1.385730	2.173434	-0.555411	-0.135468	-0.027385	-0.611715	-0.140968	-0.458040	0.160698	0.638409	-0.042479	0.751535
51432	9.585662	1.385714	2.134817	-0.547181	-0.135639	-0.013139	-0.613975	-0.145521	-0.454524	0.169086	0.639322	-0.048797	0.748530
51433	9.500741	1.309030	2.155119	-0.550622	-0.130632	0.030994	-0.615823	-0.147099	-0.448570	0.176513	0.639963	-0.056019	0.745756
51434	9.092452	1.426345	1.951364	-0.554922	-0.129393	0.091032	-0.618950	-0.148810	-0.444735	0.183406	0.640499	-0.063751	0.743006
51435	9.242290	1.270083	1.851412	-0.553012	-0.133208	0.114979	-0.622234	-0.147111	-0.440578	0.189578	0.640930	-0.072062	0.740322
51436	9.483371	1.205753	1.856641	-0.552647	-0.084714	0.135073	-0.624947	-0.145697	-0.436571	0.195810	0.640612	-0.080139	0.738141
51437	9.637901	0.998181	2.059325	-0.558894	-0.003205	0.290191	-0.628657	-0.143849	-0.434395	0.199628	0.638676	-0.090255	0.737628
51438	10.226531	0.914216	2.366378	-0.539816	0.078380	0.429781	-0.630380	-0.140583	-0.432645	0.201581	0.635350	-0.101253	0.738541
51439	11.101171	0.586984	2.712011	-0.555888	0.058165	0.291834	-0.631813	-0.138307	-0.432184	0.205387	0.632369	-0.111088	0.738637
51440	9.922423	0.700364	2.262843	-0.537835	0.114700	0.393226	-0.631812	-0.138735	-0.431763	0.207891	0.628413	-0.121412	0.739687
51441	9.014540	0.830992	1.752705	-0.514129	0.055898	0.497222	-0.634696	-0.129630	-0.433488	0.208072	0.624995	-0.133190	0.740505
51442	8.961298	0.557492	1.639834	-0.558749	0.089564	0.383219	-0.638150	-0.120524	-0.434924	0.210871	0.621202	-0.143773	0.740926
51443	8.998312	0.063983	1.609043	-0.545714	0.025371	0.300556	-0.638750	-0.113418	-0.434986	0.214210	0.618492	-0.153661	0.740250
51444	9.629759	-0.247157	1.577839	-0.538743	-0.036003	0.316144	-0.640760	-0.109869	-0.432664	0.217330	0.616688	-0.163613	0.738712
51445	9.481265	-0.630194	1.246410	-0.547899	-0.055601	0.293978	-0.643771	-0.104460	-0.433717	0.220460	0.615071	-0.173793	0.736805
51446	9.158549	-1.108748	0.925946	-0.536820	-0.057630	0.308162	-0.646501	-0.098776	-0.432076	0.223550	0.613479	-0.183671	0.734802
51447	9.718830	-1.588199	0.964379	-0.549690	-0.125677	0.372175	-0.649945	-0.093101	-0.427025	0.225175	0.612483	-0.195174	0.732166
51448	10.173719	-1.413060	1.213138	-0.548745	-0.068256	0.304704	-0.653530	-0.087852	-0.422261	0.228370	0.610873	-0.205180	0.729782
51449	10.392809	-1.184166	1.703270	-0.552178	0.004171	0.269769	-0.654981	-0.081601	-0.421049	0.231947	0.608241	-0.214867	0.728063
51450	10.067750	-1.049879	1.977694	-0.547585	0.075277	0.171129	-0.655132	-0.079322	-0.422725	0.237623	0.604979	-0.222520	0.726650
51451	9.285700	-1.137033	1.941049	-0.546043	0.068739	0.086092	-0.655569	-0.076760	-0.423829	0.244014	0.602107	-0.229552	0.724728
51452	9.051774	-1.193896	1.888832	-0.551929	0.024203	0.029628	-0.655001	-0.075756	-0.426943	0.251512	0.600082	-0.235761	0.721845
51453	9.206581	-1.204842	1.840416	-0.545361	-0.058170	-0.028143	-0.655286	-0.076334	-0.423969	0.258887	0.599451	-0.242001	0.717685
51454	9.531687	-1.274187	1.901168	-0.549453	-0.108195	-0.069407	-0.656850	-0.076760	-0.422968	0.267090	0.599686	-0.247604	0.712554
51455	9.770088	-1.299496	1.959129	-0.561863	-0.061355	-0.059181	-0.658418	-0.076622	-0.420685	0.275016	0.599022	-0.253665	0.707950
51456	9.521598	-1.234984	1.975658	-0.529099	-0.032410	-0.091751	-0.659704	-0.075627	-0.419814	0.283601	0.598268	-0.258241	0.703532
51457	9.381694	-1.202652	1.980317	-0.539165	-0.005604	-0.162829	-0.659853	-0.073631	-0.421777	0.292921	0.597323	-0.262371	0.698973
51458	9.381035	-1.325759	2.005858	-0.561774	0.022670	-0.189823	-0.659290	-0.072211	-0.421908	0.303483	0.595968	-0.265845	0.694296
51459	9.401747	-1.263988	1.855314	-0.548333	0.030484	-0.262235	-0.658576	-0.072203	-0.424892	0.314380	0.594816	-0.268643	0.689340
51460	9.537263	-1.250583	1.816318	-0.552738	0.068622	-0.290798	-0.657150	-0.072195	-0.428307	0.326378	0.593236	-0.270415	0.684415
51461	9.711165	-1.140260	1.853519	-0.554298	0.157643	-0.367394	-0.653152	-0.074461	-0.433184	0.339338	0.590661	-0.271153	0.680033
51462	9.946519	-0.917755	2.111710	-0.556656	0.240718	-0.383791	-0.649736	-0.073455	-0.439157	0.353449	0.586978	-0.270623	0.676235
51463	11.627459	-0.212581	2.932888	-0.547921	0.122519	-0.446262	-0.643469	-0.073302	-0.446721	0.367065	0.585074	-0.270502	0.670657
51464	10.246912	0.488005	2.644179	-0.554847	0.185594	-0.457525	-0.640339	-0.071579	-0.454386	0.381683	0.582286	-0.269329	0.665375
51465	9.036886	0.089486	2.246680	-0.538705	0.124137	-0.460777	-0.636210	-0.070570	-0.461782	0.395245	0.580218	-0.268773	0.659461
51466	8.238394	0.072856	1.875783	-0.543097	-0.062301	-0.374905	-0.634943	-0.066868	-0.465157	0.407125	0.580090	-0.270223	0.651709
51467	8.480171	-0.045376	1.765617	-0.535290	-0.243798	-0.430277	-0.637521	-0.063314	-0.463680	0.418069	0.582468	-0.272818	0.641498
51468	9.253564	-0.002610	1.652943	-0.541487	-0.395587	-0.369092	-0.642518	-0.060620	-0.458507	0.427855	0.586358	-0.276931	0.629629
51469	9.865218	0.325326	1.370560	-0.543700	-0.456780	-0.365023	-0.649071	-0.061066	-0.447966	0.436632	0.590743	-0.282059	0.617105
51470	10.025613	0.573615	1.038921	-0.545149	-0.432067	-0.303187	-0.656186	-0.062786	-0.438568	0.445204	0.594382	-0.287147	0.605021
51471	9.874284	0.780532	0.734744	-0.559430	-0.373995	-0.340855	-0.662434	-0.068210	-0.426521	0.454058	0.597219	-0.291883	0.593266
51472	9.452302	0.773177	0.679810	-0.563774	-0.328683	-0.373116	-0.666973	-0.073486	-0.417465	0.464053	0.599561	-0.295282	0.581369
51473	9.587836	0.805962	0.647847	-0.548172	-0.318200	-0.342887	-0.671228	-0.077614	-0.412370	0.472862	0.601594	-0.299227	0.570043
51474	9.758222	1.126169	0.617464	-0.557007	-0.293298	-0.298834	-0.673777	-0.082182	-0.404031	0.481909	0.602876	-0.302962	0.559034
51475	9.754853	1.369874	0.547084	-0.533466	-0.263955	-0.365937	-0.676895	-0.086316	-0.397526	0.490875	0.604351	-0.305823	0.547972
51476	9.631732	1.645103	0.372602	-0.544175	-0.238802	-0.352045	-0.681133	-0.094421	-0.392615	0.500478	0.605217	-0.308104	0.536941
51477	9.345598	2.196842	0.188001	-0.529505	-0.230221	-0.312981	-0.681829	-0.098985	-0.386985	0.508805	0.605827	-0.311101	0.526599
51478	9.584846	2.561643	0.014450	-0.565845	-0.255740	-0.256528	-0.685380	-0.101984	-0.379898	0.517344	0.605821	-0.314810	0.515976
51479	9.850184	2.647372	0.075969	-0.545694	-0.203224	-0.291938	-0.687651	-0.104269	-0.374657	0.525599	0.605684	-0.317824	0.505846
51480	10.100698	2.505582	0.072383	-0.542920	-0.110523	-0.180978	-0.688916	-0.108396	-0.371712	0.533834	0.603744	-0.320578	0.497740
51481	9.997504	2.255571	0.186473	-0.543450	-0.016890	0.021849	-0.687937	-0.104995	-0.369698	0.539938	0.599612	-0.325306	0.493059
51482	9.707634	2.204257	0.192267	-0.544367	0.059454	0.143383	-0.688930	-0.105125	-0.372528	0.545949	0.593752	-0.330084	0.490350
51483	9.487093	2.403228	0.093679	-0.565919	0.060678	0.216534	-0.688665	-0.100722	-0.372484	0.550781	0.587237	-0.336470	0.488447
51484	9.517756	2.508335	-0.074278	-0.547626	0.052954	0.265478	-0.689820	-0.096451	-0.374131	0.555475	0.580471	-0.342725	0.486867
51485	9.427232	2.362484	-0.297269	-0.559989	0.092520	0.279218	-0.690975	-0.092754	-0.374367	0.559698	0.573198	-0.349380	0.485917
51486	9.638922	2.216257	-0.276588	-0.535615	0.181075	0.339138	-0.690145	-0.087070	-0.375164	0.564301	0.564680	-0.354855	0.486599
51487	10.245017	1.771961	0.404197	-0.547252	0.305369	0.451507	-0.687606	-0.080805	-0.380932	0.568025	0.554136	-0.360890	0.489938
51488	10.450386	1.172189	1.328910	-0.524526	0.294929	0.494221	-0.685627	-0.076814	-0.386153	0.571624	0.543353	-0.366604	0.493574
51489	9.843457	0.235315	1.642248	-0.565182	0.299330	0.512921	-0.683785	-0.073818	-0.391383	0.574686	0.531970	-0.373466	0.497259
51490	8.622880	-0.387880	1.252104	-0.541141	0.227030	0.706186	-0.682676	-0.066277	-0.395283	0.575625	0.519875	-0.382237	0.502276
51491	8.755296	-0.218264	1.066375	-0.547243	0.022480	0.617196	-0.685692	-0.059728	-0.397176	0.575081	0.510433	-0.393114	0.504184
51492	9.691293	-0.347428	1.066564	-0.522474	-0.160163	0.489625	-0.689273	-0.055190	-0.392277	0.574779	0.503925	-0.403772	0.502650
51493	10.876389	-0.968763	1.076745	-0.536954	-0.090361	0.363571	-0.692139	-0.052368	-0.384283	0.575571	0.497575	-0.413192	0.500409
51494	10.759325	-1.097963	1.170173	-0.528049	0.159795	0.390402	-0.692142	-0.051371	-0.385124	0.578798	0.488465	-0.419112	0.500739
51495	9.885137	-1.019339	1.267128	-0.543935	0.239136	0.380709	-0.689602	-0.045536	-0.389904	0.582026	0.478435	-0.424917	0.501788
51496	9.338469	-1.044017	1.408296	-0.522646	0.247699	0.212703	-0.687621	-0.042403	-0.393432	0.587574	0.469893	-0.427956	0.500811
51497	9.115942	-1.216782	1.386356	-0.537396	0.198971	0.225148	-0.686774	-0.039545	-0.398939	0.591795	0.461514	-0.432614	0.499628
51498	9.294008	-1.467179	1.335748	-0.550573	0.147287	0.170470	-0.682656	-0.036696	-0.404047	0.597031	0.453915	-0.436639	0.496852
51499	9.582885	-1.587187	1.375366	-0.552464	0.175013	0.097779	-0.682527	-0.032558	-0.409393	0.602294	0.446583	-0.440517	0.493711
51500	9.817633	-1.592079	1.602263	-0.565030	0.214865	0.083270	-0.678842	-0.028289	-0.414199	0.608983	0.438809	-0.442989	0.490252
51501	9.841450	-1.429540	1.721245	-0.546222	0.220878	0.007394	-0.676017	-0.022308	-0.420114	0.615321	0.431776	-0.445398	0.486385
51502	9.691940	-1.295365	1.768279	-0.539932	0.246608	-0.052861	-0.670889	-0.022013	-0.427242	0.623255	0.425110	-0.445945	0.481630
51503	9.335274	-1.269310	1.710468	-0.545063	0.182301	-0.116287	-0.667478	-0.020013	-0.432921	0.630267	0.419443	-0.447694	0.475816
51504	9.278169	-1.192033	1.642019	-0.544629	0.135960	-0.172613	-0.663764	-0.022423	-0.436947	0.638235	0.414748	-0.448548	0.468449
51505	9.426892	-1.206776	1.753146	-0.568307	0.088559	-0.098266	-0.661469	-0.026114	-0.439698	0.644255	0.409397	-0.451765	0.461777
51506	9.797509	-1.125819	1.930572	-0.546563	0.070170	-0.064204	-0.662012	-0.031360	-0.442444	0.650474	0.404226	-0.454266	0.455111
51507	9.741965	-0.907251	2.039369	-0.544713	0.093746	-0.082009	-0.658727	-0.033919	-0.444199	0.656032	0.398890	-0.457254	0.448808
51508	9.412819	-0.804574	1.893670	-0.552084	0.083100	-0.099770	-0.656583	-0.035479	-0.446785	0.662579	0.393768	-0.459248	0.441618
51509	9.325124	-0.708343	1.733220	-0.556149	0.036701	-0.147301	-0.656423	-0.039456	-0.447112	0.668111	0.389298	-0.462490	0.433795
51510	9.621651	-0.608113	1.825951	-0.554384	0.044081	-0.163180	-0.655702	-0.041300	-0.448555	0.674701	0.384987	-0.464406	0.425313
51511	9.711965	-0.694829	1.964542	-0.555929	0.083622	-0.151055	-0.651840	-0.045708	-0.450334	0.680512	0.380065	-0.466886	0.417698
51512	9.643329	-0.606268	2.142471	-0.545041	0.085313	-0.145641	-0.650832	-0.047978	-0.451784	0.687085	0.375279	-0.468182	0.409738
51513	9.469810	-0.547198	2.137211	-0.556166	0.054810	-0.156227	-0.648826	-0.050386	-0.455513	0.692491	0.370542	-0.470918	0.401737
51514	9.513845	-0.383096	2.140154	-0.556494	0.008921	-0.161227	-0.646801	-0.058066	-0.454617	0.698373	0.366277	-0.473125	0.392770
51515	9.606995	-0.200589	2.043746	-0.564914	-0.023373	-0.169927	-0.647776	-0.063180	-0.454096	0.703023	0.362086	-0.476802	0.383814
51516	9.618099	0.026061	1.966288	-0.560295	0.001074	-0.184142	-0.646750	-0.070003	-0.453751	0.708839	0.357965	-0.478850	0.374314
51517	9.617930	0.031047	1.990399	-0.542156	-0.002617	-0.183908	-0.646587	-0.074837	-0.452953	0.713429	0.353997	-0.481844	0.365420
51518	9.657120	0.032763	1.917830	-0.551231	-0.012639	-0.166248	-0.644572	-0.079812	-0.453872	0.718719	0.349850	-0.484015	0.356057
51519	9.580902	0.122124	1.829939	-0.549401	-0.008096	-0.171562	-0.644982	-0.083932	-0.453629	0.723018	0.345635	-0.487116	0.347130
51520	9.523182	0.132019	1.808156	-0.547493	-0.006518	-0.148559	-0.643115	-0.087915	-0.453260	0.728025	0.341248	-0.489167	0.338000
51521	9.605505	0.165231	1.790759	-0.538398	-0.006598	-0.143122	-0.644950	-0.091466	-0.452432	0.731872	0.336845	-0.492261	0.329511
51522	9.687261	0.252238	1.871842	-0.564598	0.004060	-0.111623	-0.642513	-0.095447	-0.453203	0.736666	0.331702	-0.494396	0.320732
51523	9.680038	0.266816	1.876522	-0.561756	0.027536	-0.118811	-0.642079	-0.097012	-0.452797	0.740655	0.326437	-0.497200	0.312507
51524	9.644026	0.371136	1.901989	-0.549884	0.025419	-0.090346	-0.642066	-0.099564	-0.454668	0.745244	0.321094	-0.498945	0.304244
51525	9.603172	0.383372	1.884991	-0.556254	0.016323	-0.077985	-0.639778	-0.102126	-0.454855	0.748649	0.315517	-0.502043	0.296523
51526	9.576635	0.485352	1.932219	-0.543515	0.017967	-0.067225	-0.639338	-0.104964	-0.456165	0.752808	0.310023	-0.503894	0.288542
51527	9.632410	0.484788	1.898319	-0.559916	0.009043	-0.067350	-0.639183	-0.107805	-0.456338	0.755922	0.304278	-0.507088	0.280817
51528	9.591396	0.518974	1.912492	-0.565294	0.018011	-0.060395	-0.638753	-0.108374	-0.456489	0.759999	0.298328	-0.508988	0.272642
51529	9.538339	0.465941	1.881739	-0.539905	0.007054	-0.058278	-0.637619	-0.107672	-0.454931	0.762743	0.292758	-0.512056	0.265169
51530	9.634712	0.475167	1.908090	-0.523468	0.014049	-0.042185	-0.638466	-0.108943	-0.456497	0.766265	0.287229	-0.513787	0.257605
51531	9.642008	0.499320	1.912643	-0.546988	0.024879	-0.031907	-0.637614	-0.108518	-0.456783	0.768928	0.281146	-0.516678	0.250499
51532	9.572042	0.507012	1.912651	-0.548900	0.017817	-0.047823	-0.636614	-0.109659	-0.456236	0.772494	0.275216	-0.518344	0.242544
51533	9.557255	0.427347	1.913560	-0.527132	0.011417	-0.049311	-0.636754	-0.110085	-0.456239	0.774826	0.269646	-0.521153	0.235235
51534	9.601033	0.504382	1.907809	-0.523380	0.021126	-0.028077	-0.636608	-0.111081	-0.455826	0.778030	0.263846	-0.522645	0.227809
51535	9.648631	0.475533	1.980564	-0.552342	0.039278	-0.027640	-0.637032	-0.111647	-0.456254	0.780522	0.257491	-0.525161	0.220660
51536	9.585766	0.456624	1.985692	-0.545011	0.043651	-0.017865	-0.635173	-0.113205	-0.458838	0.783864	0.251103	-0.526345	0.213228
51537	9.551918	0.490826	2.009521	-0.510597	0.028166	-0.017371	-0.635741	-0.113201	-0.459684	0.785820	0.245303	-0.528815	0.206565
51538	9.556667	0.529648	2.038080	-0.546949	0.026531	-0.016897	-0.634029	-0.114198	-0.460275	0.788824	0.238907	-0.530173	0.198988
51539	9.571218	0.488287	2.009524	-0.559677	0.017494	-0.007261	-0.633600	-0.114480	-0.461133	0.790700	0.232237	-0.532963	0.191856
51540	9.595120	0.456807	2.024343	-0.552362	0.017331	0.006980	-0.633175	-0.114200	-0.460282	0.793367	0.225500	-0.534488	0.184502
51541	9.619255	0.466353	2.029037	-0.552241	0.029819	0.021065	-0.633454	-0.115478	-0.460293	0.795061	0.218566	-0.537084	0.177896
51542	9.580078	0.428263	2.082679	-0.548643	0.028056	0.014026	-0.632888	-0.114768	-0.460574	0.797630	0.211737	-0.538348	0.170693
51543	9.556036	0.423490	2.068265	-0.537807	0.020858	0.007115	-0.632317	-0.114910	-0.461005	0.799048	0.205182	-0.540879	0.163928
51544	9.594244	0.355696	2.088303	-0.537755	0.024399	0.014169	-0.631176	-0.115191	-0.462719	0.801367	0.198508	-0.542056	0.156783
51545	9.613491	0.447750	2.140414	-0.535992	0.024475	0.005356	-0.630608	-0.115195	-0.461873	0.802661	0.191961	-0.544420	0.149976
51546	9.575233	0.408912	2.075652	-0.559552	0.031808	0.003256	-0.632037	-0.113770	-0.462130	0.805011	0.185005	-0.545391	0.142405
51547	9.565278	0.414066	2.116689	-0.557765	0.028193	0.003296	-0.632598	-0.115470	-0.463278	0.806263	0.178094	-0.547649	0.135292
51548	9.546155	0.452827	2.111449	-0.555949	0.033670	-0.005562	-0.630035	-0.115469	-0.465284	0.808465	0.171260	-0.548431	0.127582
51549	9.589486	0.467191	2.132980	-0.539644	0.031867	-0.013312	-0.628465	-0.116613	-0.464174	0.809565	0.164795	-0.550417	0.120364
51550	9.504789	0.395173	2.126647	-0.548755	0.024690	-0.013401	-0.627193	-0.114482	-0.465012	0.811490	0.158163	-0.551184	0.112539
51551	9.584531	0.409141	2.121551	-0.539632	0.030031	-0.009770	-0.628329	-0.114902	-0.466142	0.812393	0.151647	-0.553106	0.105328
51552	9.560189	0.404612	2.145800	-0.555907	0.042718	-0.010045	-0.628900	-0.114044	-0.467547	0.814356	0.144802	-0.553490	0.097500
51553	9.531191	0.366034	2.131770	-0.559567	0.039168	-0.014499	-0.628191	-0.113619	-0.467406	0.815254	0.137979	-0.555182	0.089978
51554	9.545092	0.351868	2.199573	-0.539586	0.042715	-0.018713	-0.627335	-0.113468	-0.470815	0.817008	0.131478	-0.555393	0.082158
51555	9.525520	0.352204	2.233428	-0.530494	0.046296	-0.021288	-0.627341	-0.112479	-0.469103	0.817750	0.125178	-0.556791	0.074831
51556	9.513375	0.381434	2.257283	-0.547029	0.019376	-0.024854	-0.625628	-0.113330	-0.470969	0.819101	0.118644	-0.557264	0.066743
51557	9.520375	0.337946	2.267426	-0.548809	0.026623	-0.028463	-0.625629	-0.112900	-0.471957	0.819509	0.112142	-0.558880	0.059010
51558	9.554839	0.356580	2.189841	-0.548776	0.024733	-0.017822	-0.624054	-0.115033	-0.472417	0.820736	0.105482	-0.559164	0.051006
51559	9.472455	0.410695	2.257011	-0.537846	0.026376	-0.007102	-0.623350	-0.112898	-0.474102	0.820922	0.098914	-0.560707	0.043714
51560	9.496441	0.420363	2.281037	-0.547012	0.010139	-0.000027	-0.624067	-0.111760	-0.474084	0.821790	0.092087	-0.561149	0.035973
51561	9.568830	0.415073	2.280999	-0.563339	0.006493	0.013973	-0.623920	-0.113189	-0.471832	0.821613	0.084876	-0.562962	0.028671
51562	9.540150	0.381084	2.228253	-0.557836	0.015522	0.008666	-0.622356	-0.112332	-0.474104	0.822373	0.077764	-0.563219	0.020941
51563	9.530178	0.357159	2.257532	-0.555924	0.024407	0.021012	-0.623069	-0.111757	-0.475794	0.822206	0.070584	-0.564627	0.013838
51564	9.515556	0.345243	2.269767	-0.541358	0.033410	0.014045	-0.621655	-0.109916	-0.474935	0.822965	0.063672	-0.564476	0.006393
51565	9.592352	0.323294	2.315824	-0.552269	0.028899	0.021033	-0.621948	-0.107637	-0.476327	0.822675	0.056547	-0.565692	-0.000686
51566	9.509861	0.280521	2.350244	-0.530245	0.052915	0.042350	-0.622515	-0.107628	-0.478733	0.823473	0.049499	-0.565142	-0.007530
51567	9.476425	0.324085	2.325637	-0.548681	0.024419	0.014886	-0.621374	-0.108341	-0.478608	0.822963	0.042497	-0.566313	-0.014693
51568	9.471355	0.300069	2.345244	-0.546881	0.017128	0.022909	-0.620807	-0.107775	-0.478322	0.823201	0.035391	-0.566216	-0.022089
51569	9.464098	0.261339	2.328770	-0.563216	0.017188	0.024481	-0.621949	-0.107350	-0.477174	0.822452	0.028043	-0.567388	-0.029286
51570	9.538964	0.287498	2.335628	-0.539664	0.009909	0.021281	-0.622230	-0.107913	-0.478596	0.822429	0.021075	-0.567296	-0.036636
51571	9.474257	0.299658	2.282414	-0.542391	0.009949	0.017701	-0.620672	-0.106212	-0.478591	0.821414	0.014150	-0.568478	-0.043731
51572	9.510572	0.299338	2.267869	-0.552507	-0.008895	0.015052	-0.621241	-0.106210	-0.478870	0.821004	0.007033	-0.568566	-0.051338
51573	9.505463	0.323842	2.315934	-0.543355	0.004583	0.014192	-0.621527	-0.105780	-0.479572	0.819756	0.000145	-0.569715	-0.058521
51574	9.553735	0.313839	2.311148	-0.532504	0.010168	-0.010477	-0.621529	-0.105356	-0.479000	0.819360	-0.006321	-0.569395	-0.066316
51575	9.502973	0.353011	2.339778	-0.548884	0.004803	-0.007103	-0.621244	-0.105357	-0.479003	0.817923	-0.013039	-0.570410	-0.073923
51576	9.548777	0.313977	2.328069	-0.545288	0.003076	-0.016777	-0.620393	-0.104790	-0.479287	0.817260	-0.019637	-0.570072	-0.081962
51577	9.577515	0.309128	2.354667	-0.527101	0.004753	-0.012147	-0.621531	-0.104498	-0.480693	0.815656	-0.025920	-0.570998	-0.089411
51578	9.520023	0.255804	2.273176	-0.548843	0.011174	-0.014225	-0.621815	-0.105072	-0.478711	0.814915	-0.032573	-0.570401	-0.097445
51579	9.500657	0.275367	2.289899	-0.528824	0.011881	-0.003382	-0.620536	-0.104505	-0.479283	0.813247	-0.038951	-0.571082	-0.104778
51580	9.500843	0.299460	2.277547	-0.530721	0.001112	-0.006873	-0.621107	-0.103931	-0.480549	0.812249	-0.045394	-0.570564	-0.112467
51581	9.558673	0.342811	2.310818	-0.541666	0.003086	-0.019382	-0.620955	-0.106494	-0.479017	0.810273	-0.051791	-0.571251	-0.120202
51582	9.510306	0.357738	2.330049	-0.559818	0.003119	-0.014295	-0.621806	-0.107203	-0.478734	0.809079	-0.058594	-0.570517	-0.128331
51583	9.476631	0.323918	2.299056	-0.541674	0.001290	-0.021159	-0.620681	-0.104082	-0.478143	0.806908	-0.064943	-0.571105	-0.136090
51584	9.520188	0.313854	2.279778	-0.552525	0.004887	-0.014222	-0.621666	-0.106924	-0.477314	0.805565	-0.071597	-0.570235	-0.144119
51585	9.592801	0.332626	2.262555	-0.541724	-0.007720	-0.019308	-0.622093	-0.106634	-0.478726	0.803128	-0.077964	-0.570837	-0.151828
51586	9.549329	0.325649	2.262691	-0.552456	0.006532	0.003469	-0.623794	-0.107908	-0.479151	0.801683	-0.084783	-0.569789	-0.159555
