# Supplementary material for: Identification of Haptic Based Guiding Using Hard Reins
Source: PLoS One. 2015 Jul 22;10(7):e0132020. doi: 10.1371/journal.pone.0132020 (PMC4511788; doi:10.1371/journal.pone.0132020)
Supplement: S9 File — (ZIP) [file pone.0132020.s009.zip › Exp2_MotionData2/Subject10/path3/T10/fh10.txt]

// Start Time: 0
// Sample rate: 25.0Hz
// Scenario: 4.9
// Firmware Version: 2.6.1
Counter	Acc_X	Acc_Y	Acc_Z	Gyr_X	Gyr_Y	Gyr_Z	Mag_X	Mag_Y	Mag_Z	Quat_w	Quat_x	Quat_y	Quat_z
51084	0.506086	-9.659640	0.532473	-0.008671	0.008750	-0.013089	-0.315511	0.591315	0.188783	0.212707	-0.250169	0.644205	-0.690775
51085	0.626873	-9.653370	0.531503	0.034248	0.015707	-0.004855	-0.314991	0.592005	0.190619	0.212667	-0.249923	0.643750	-0.691301
51086	0.804887	-9.746403	0.451986	0.048521	0.038385	0.012884	-0.315500	0.590900	0.186153	0.212631	-0.249094	0.643290	-0.692039
51087	0.867318	-9.795087	0.422046	0.027078	0.047127	0.009206	-0.315501	0.590900	0.186547	0.212337	-0.248269	0.643136	-0.692568
51088	0.842737	-9.855074	0.407148	0.034326	0.048936	-0.010125	-0.316163	0.591182	0.185772	0.211819	-0.247691	0.642786	-0.693259
51089	0.765737	-9.816044	0.389033	0.034320	0.041961	-0.010118	-0.316960	0.591742	0.185002	0.211352	-0.247162	0.642416	-0.693933
51090	0.712690	-9.803720	0.351177	-0.023016	0.029688	0.003537	-0.316158	0.591182	0.184197	0.210954	-0.246886	0.642858	-0.693743
51091	0.761377	-9.751005	0.409046	-0.023061	0.024394	0.010562	-0.317748	0.590636	0.184609	0.210712	-0.246582	0.643317	-0.693499
51092	0.707956	-9.793737	0.457085	-0.001620	0.017397	0.014224	-0.317078	0.589522	0.184457	0.210692	-0.246217	0.643474	-0.693489
51093	0.671766	-9.788688	0.443035	-0.013219	0.021795	0.008880	-0.316166	0.592154	0.184863	0.210508	-0.245930	0.643779	-0.693364
51094	0.708137	-9.767383	0.423738	-0.024866	0.017404	0.011417	-0.315640	0.592984	0.184863	0.210419	-0.245779	0.644215	-0.693040
51095	0.719772	-9.827711	0.389296	-0.041883	0.034882	0.021034	-0.315893	0.591598	0.183540	0.210092	-0.245276	0.645034	-0.692555
51096	0.828741	-9.785289	0.381633	-0.069555	0.024383	0.004028	-0.315365	0.590761	0.185887	0.209497	-0.245224	0.646114	-0.691746
51097	0.601275	-9.850889	0.373227	-0.037270	0.018379	-0.014208	-0.316555	0.590351	0.185376	0.208914	-0.245388	0.646628	-0.691384
51098	0.505236	-9.773188	0.367739	-0.051656	-0.006991	-0.005548	-0.315496	0.588817	0.188495	0.208761	-0.245894	0.647251	-0.690667
51099	0.385318	-9.656893	0.336462	-0.048108	-0.005221	0.003357	-0.316165	0.589236	0.189560	0.208682	-0.246193	0.647907	-0.689969
51100	0.472010	-9.691203	0.349741	0.019893	-0.006978	0.002050	-0.315896	0.588124	0.190332	0.208991	-0.246305	0.647578	-0.690144
51101	0.707520	-9.851743	0.365091	0.048597	-0.006998	-0.015468	-0.317230	0.590492	0.188538	0.209154	-0.246466	0.646800	-0.690767
51102	0.788887	-9.953524	0.324763	0.044995	0.003466	-0.006689	-0.317486	0.589244	0.188004	0.209233	-0.246350	0.646159	-0.691384
51103	0.801439	-9.886314	0.311006	0.045021	0.008723	-0.010184	-0.316947	0.588409	0.186806	0.209241	-0.246246	0.645524	-0.692012
51104	0.881668	-9.810059	0.282349	0.032458	-0.005311	-0.005047	-0.317484	0.589523	0.186826	0.209479	-0.246362	0.644996	-0.692391
51105	0.833827	-9.747077	0.305118	-0.006147	-0.014125	0.021101	-0.317223	0.590354	0.186699	0.209953	-0.246395	0.645130	-0.692110
51106	0.689309	-9.697597	0.386248	0.018925	-0.016703	0.014277	-0.315107	0.589508	0.190071	0.210649	-0.246578	0.644798	-0.692143
51107	0.669716	-9.735929	0.385976	0.052111	-0.026263	-0.006666	-0.315376	0.590342	0.189690	0.211181	-0.246892	0.643939	-0.692668
51108	0.576587	-9.927551	0.411014	0.053877	-0.022748	-0.002246	-0.316031	0.590903	0.186424	0.211691	-0.247032	0.643088	-0.693253
51109	0.688249	-9.846634	0.413385	0.016401	-0.016619	-0.022781	-0.315770	0.592012	0.185906	0.211701	-0.247568	0.642688	-0.693430
51110	0.623473	-9.788295	0.448263	-0.027463	-0.026249	-0.021343	-0.316299	0.590765	0.187476	0.211665	-0.248417	0.642827	-0.693008
51111	0.611396	-9.788244	0.433947	0.002092	-0.038462	-0.030860	-0.315737	0.586877	0.184804	0.211776	-0.249417	0.642494	-0.692924
51112	0.697647	-9.880618	0.336002	-0.042703	-0.049005	-0.018931	-0.316798	0.585494	0.187038	0.211925	-0.250555	0.642781	-0.692201
51113	0.717578	-9.796453	0.380060	-0.058789	-0.035024	-0.019869	-0.316692	0.587989	0.190605	0.211839	-0.251625	0.643363	-0.691298
51114	0.674431	-9.750531	0.342505	-0.030184	-0.035013	-0.012588	-0.316690	0.586322	0.192689	0.212040	-0.252509	0.643537	-0.690752
51115	0.697846	-9.847459	0.168139	-0.024830	-0.041992	-0.007310	-0.316419	0.585211	0.192936	0.212388	-0.253369	0.643688	-0.690189
51116	0.746362	-9.823182	0.365084	-0.017694	-0.034176	-0.005481	-0.317511	0.589518	0.194571	0.212697	-0.254059	0.643743	-0.689789
51117	0.765780	-9.794373	0.360491	-0.044556	-0.034983	-0.005635	-0.316923	0.588381	0.194622	0.212877	-0.254885	0.644203	-0.688999
51118	0.826237	-9.784974	0.441795	-0.023074	-0.026259	-0.007227	-0.317051	0.586020	0.197095	0.213038	-0.255515	0.644354	-0.688575
51119	0.758804	-9.766903	0.673318	-0.023037	-0.007018	-0.015950	-0.316265	0.586848	0.198667	0.212825	-0.255994	0.644573	-0.688257
51120	0.863276	-9.669908	0.409150	0.012844	0.000039	-0.026243	-0.317456	0.586299	0.198548	0.212590	-0.256373	0.644237	-0.688504
51121	0.849582	-9.554724	0.285612	-0.019496	-0.009636	0.003476	-0.317314	0.585466	0.197356	0.212692	-0.256627	0.644494	-0.688137
51122	0.839208	-9.659972	0.450331	-0.003397	-0.008779	0.000050	-0.317589	0.586439	0.198420	0.212814	-0.256825	0.644491	-0.688028
51123	0.881967	-9.761121	0.518499	0.034101	-0.012327	0.014374	-0.316923	0.586158	0.198145	0.213374	-0.256749	0.644046	-0.688299
51124	0.829363	-9.703069	0.526781	0.068211	0.000776	-0.001208	-0.316707	0.587014	0.196503	0.213760	-0.256561	0.643077	-0.689155
51125	0.789510	-9.871289	0.474718	0.018981	0.001652	0.003702	-0.315923	0.588675	0.197033	0.213915	-0.256493	0.642840	-0.689354
51126	0.727993	-9.692919	0.441247	-0.005215	-0.010599	0.010587	-0.316183	0.585899	0.200160	0.214353	-0.256735	0.642849	-0.689119
51127	0.689058	-9.735786	0.481949	0.034219	0.008689	0.000372	-0.315654	0.586868	0.199111	0.214455	-0.256543	0.642412	-0.689566
51128	0.655039	-9.764459	0.457879	0.034190	-0.000056	0.004751	-0.314984	0.587421	0.196350	0.214722	-0.256400	0.641952	-0.689965
51129	0.654532	-9.836499	0.495510	0.033337	0.015702	-0.001382	-0.315241	0.586869	0.194773	0.214711	-0.256131	0.641546	-0.690445
51130	0.746488	-9.808472	0.456583	-0.017652	0.024415	0.000019	-0.314182	0.587418	0.194499	0.214377	-0.255975	0.641866	-0.690310
51131	0.700049	-9.885183	0.422454	0.005599	0.001702	-0.003419	-0.315769	0.587428	0.192948	0.214377	-0.256043	0.641773	-0.690371
51132	0.736969	-9.786940	0.394423	0.012698	0.001664	0.010741	-0.315501	0.587704	0.191897	0.214507	-0.255810	0.641680	-0.690504
51133	0.713169	-9.736416	0.337526	0.003824	0.013955	0.000165	-0.316169	0.586874	0.194524	0.214391	-0.255670	0.641686	-0.690586
51134	0.712932	-9.770031	0.356369	-0.010498	0.005202	-0.001740	-0.314843	0.587561	0.193592	0.214358	-0.255809	0.641800	-0.690439
51135	0.703582	-9.728875	0.419413	0.004655	-0.008822	0.005378	-0.315378	0.587563	0.194782	0.214611	-0.255912	0.641726	-0.690390
51136	0.723209	-9.687931	0.487012	0.046755	-0.005305	-0.005756	-0.316431	0.587709	0.192305	0.214842	-0.255902	0.641023	-0.690975
51137	0.722468	-9.793557	0.553101	0.121970	-0.003513	-0.020204	-0.316695	0.588406	0.190609	0.215277	-0.255752	0.639215	-0.692569
51138	0.721387	-9.942860	0.493710	0.104063	-0.003510	-0.016839	-0.315632	0.588678	0.189808	0.215774	-0.255749	0.637611	-0.693893
51139	0.813408	-9.905254	0.440473	-0.030132	0.001687	-0.016936	-0.316819	0.588130	0.188640	0.215407	-0.256139	0.637950	-0.693551
51140	0.843987	-9.683963	0.519664	-0.060602	0.000752	-0.007434	-0.316686	0.587296	0.189942	0.214986	-0.256528	0.638750	-0.692800
51141	0.795451	-9.717266	0.517296	-0.031990	-0.013225	-0.007268	-0.316677	0.585908	0.189665	0.214933	-0.257012	0.639098	-0.692316
51142	0.848850	-9.679205	0.514870	0.028828	-0.018483	-0.003328	-0.317478	0.586467	0.190208	0.215293	-0.257247	0.638591	-0.692585
51143	0.829161	-9.731881	0.543275	0.034155	-0.003635	0.009096	-0.315765	0.589234	0.189028	0.215682	-0.257106	0.638145	-0.692927
51144	0.804675	-9.779724	0.566971	0.053782	-0.013273	0.018013	-0.315496	0.588678	0.188756	0.216473	-0.256957	0.637396	-0.693426
51145	0.777643	-9.846724	0.612100	0.069955	0.001634	0.005842	-0.315897	0.589096	0.189029	0.216933	-0.256627	0.636456	-0.694267
51146	0.693161	-9.841274	0.605681	0.034224	0.001680	-0.006728	-0.316144	0.587573	0.186130	0.217017	-0.256603	0.635941	-0.694721
51147	0.746163	-9.856341	0.532947	-0.041762	0.010433	-0.016961	-0.315487	0.587846	0.187697	0.216478	-0.256923	0.636474	-0.694283
51148	0.726970	-9.837110	0.480457	-0.055097	0.024477	-0.030214	-0.317352	0.588410	0.188782	0.215531	-0.257309	0.637160	-0.693805
51149	0.734794	-9.755446	0.462101	-0.046186	0.024459	-0.021322	-0.317485	0.588133	0.189306	0.214731	-0.257507	0.637796	-0.693396
51150	0.776114	-9.717357	0.438148	-0.024775	0.010432	-0.010647	-0.318139	0.586749	0.189040	0.214351	-0.257672	0.638115	-0.693158
51151	0.836236	-9.751561	0.418008	-0.005070	0.013933	-0.014040	-0.317875	0.585914	0.190865	0.213997	-0.257748	0.638175	-0.693184
51152	0.837936	-9.848100	0.315938	-0.026587	0.020917	-0.000091	-0.317607	0.585357	0.190987	0.213663	-0.257680	0.638602	-0.692919
51153	0.811894	-9.775704	0.326609	-0.081149	0.013920	-0.005779	-0.318937	0.585364	0.191926	0.213028	-0.257979	0.639765	-0.691929
51154	0.771129	-9.736781	0.365864	-0.101715	0.032288	-0.004080	-0.318939	0.583696	0.195323	0.212075	-0.258097	0.641269	-0.690785
51155	0.785233	-9.789869	0.345904	-0.094587	0.033149	0.003009	-0.319730	0.582312	0.196108	0.211245	-0.258073	0.642744	-0.689677
51156	0.776031	-9.727154	0.380353	-0.080256	0.022664	-0.003959	-0.318945	0.583695	0.196898	0.210516	-0.258219	0.643911	-0.688756
51157	0.766058	-9.770417	0.365521	-0.056099	0.027922	-0.002007	-0.319747	0.583699	0.198748	0.209883	-0.258165	0.644803	-0.688134
51158	0.855368	-9.775927	0.364687	-0.062430	0.025237	0.012008	-0.320002	0.581062	0.200038	0.209441	-0.258003	0.645811	-0.687384
51159	0.747364	-9.683633	0.381100	-0.032069	0.010376	0.021038	-0.318824	0.581609	0.203701	0.209477	-0.257791	0.646414	-0.686886
51160	0.635731	-9.759806	0.357153	-0.039205	0.013921	0.017493	-0.319217	0.581056	0.203177	0.209391	-0.257629	0.647077	-0.686348
51161	0.823553	-9.833540	0.321036	-0.042795	0.015616	0.020927	-0.318946	0.580222	0.203033	0.209306	-0.257387	0.647846	-0.685739
51162	0.910562	-9.820067	0.229109	-0.069610	0.013861	0.017179	-0.320277	0.580784	0.203321	0.209016	-0.257316	0.648939	-0.684820
51163	0.776070	-9.717886	0.265093	-0.003351	-0.012296	-0.001758	-0.317503	0.581739	0.205258	0.209181	-0.257587	0.648932	-0.684675
51164	0.873276	-9.968896	0.232526	0.012846	-0.007013	-0.021086	-0.319488	0.580362	0.205931	0.209119	-0.258007	0.648589	-0.684860
51165	0.885806	-9.901951	0.132242	-0.090150	-0.007085	0.004610	-0.319494	0.580778	0.207116	0.208851	-0.258491	0.649825	-0.683586
51166	0.979126	-9.686049	0.181989	-0.108974	-0.021139	0.007962	-0.318963	0.579663	0.208935	0.208697	-0.259194	0.651254	-0.682006
51167	0.865630	-9.685220	0.163750	-0.023010	-0.010552	-0.003675	-0.319896	0.578695	0.211827	0.208702	-0.259559	0.651510	-0.681621
51168	0.785384	-9.761682	0.125108	0.019154	0.000041	-0.024468	-0.320298	0.579113	0.212100	0.208529	-0.259893	0.651097	-0.681942
51169	0.756070	-9.809480	0.151249	-0.012282	-0.003521	-0.000039	-0.320283	0.577588	0.210247	0.208548	-0.260068	0.651255	-0.681718
51170	0.877289	-9.743055	0.158177	-0.035565	-0.016691	0.000602	-0.319767	0.578555	0.212874	0.208628	-0.260511	0.651656	-0.681140
51171	0.814887	-9.689633	0.164137	0.000255	0.004335	0.000087	-0.321226	0.576618	0.216159	0.208611	-0.260527	0.651675	-0.681122
51172	0.833904	-9.732962	0.201930	0.034268	0.010462	-0.002302	-0.321366	0.578007	0.215781	0.208693	-0.260377	0.651210	-0.681598
51173	0.847979	-9.790809	0.198740	0.048608	0.020969	-0.004819	-0.320274	0.575366	0.211406	0.208644	-0.260027	0.650610	-0.682319
51174	0.852913	-9.776393	0.206074	0.068223	0.029679	0.012980	-0.320679	0.577034	0.210773	0.208824	-0.259239	0.649855	-0.683284
51175	0.901073	-9.795976	0.217450	0.105909	0.028856	-0.011439	-0.320537	0.577869	0.206709	0.208875	-0.258629	0.648465	-0.684817
51176	0.808963	-9.843444	0.191261	0.067435	0.043741	-0.006360	-0.320793	0.578983	0.201999	0.208575	-0.257875	0.647686	-0.685930
51177	0.816553	-9.795374	0.198959	0.041446	0.041959	0.002263	-0.321598	0.581209	0.200983	0.208309	-0.257176	0.647304	-0.686633
51178	0.823642	-9.814885	0.128973	-0.005069	0.045459	0.002813	-0.320931	0.579817	0.202140	0.207798	-0.256636	0.647551	-0.686758
51179	0.775603	-9.776273	0.048114	-0.040874	0.027979	0.003394	-0.322521	0.579965	0.201510	0.207303	-0.256460	0.648254	-0.686309
51180	0.823755	-9.798137	0.100323	-0.048048	0.035816	0.007756	-0.322921	0.579550	0.202824	0.206727	-0.256132	0.649089	-0.685817
51181	0.809279	-9.797884	0.146117	-0.058810	0.033175	0.011196	-0.322401	0.578573	0.207270	0.206178	-0.255859	0.650102	-0.685123
51182	0.799609	-9.800133	0.172612	-0.053397	0.017459	-0.003799	-0.323331	0.578855	0.207418	0.205678	-0.255978	0.650864	-0.684506
51183	0.722345	-9.799447	0.199725	-0.052549	0.020951	0.006816	-0.323465	0.579550	0.206508	0.205261	-0.255900	0.651718	-0.683846
51184	0.770892	-9.766012	0.245356	-0.064146	0.020945	-0.002089	-0.323194	0.578161	0.207278	0.204661	-0.255970	0.652657	-0.683104
51185	0.799783	-9.778250	0.249773	-0.023006	0.020938	0.001725	-0.322798	0.577463	0.209103	0.204328	-0.255836	0.653076	-0.682854
51186	0.785069	-9.807235	0.172656	-0.040924	0.017440	0.007750	-0.323714	0.576637	0.206614	0.204022	-0.255726	0.653734	-0.682357
51187	0.771320	-9.703711	0.169158	-0.013240	0.020919	0.021207	-0.321994	0.577044	0.207248	0.204007	-0.255295	0.654117	-0.682156
51188	0.848027	-9.781445	0.114726	0.005640	0.026205	0.003703	-0.322935	0.578019	0.209242	0.203805	-0.254962	0.654141	-0.682318
51189	0.835696	-9.815215	0.051954	-0.013141	0.008731	-0.001786	-0.323207	0.579131	0.209257	0.203633	-0.255000	0.654355	-0.682150
51190	0.828638	-9.790944	0.105170	0.019915	-0.017524	0.000128	-0.323203	0.578576	0.209120	0.204004	-0.255230	0.653996	-0.682297
51191	0.746846	-9.747022	0.101574	0.003749	-0.001798	0.018605	-0.323727	0.576079	0.211335	0.204335	-0.255076	0.654042	-0.682212
51192	0.720297	-9.746667	0.149877	0.055699	-0.005252	0.003998	-0.322399	0.576767	0.209877	0.204794	-0.254955	0.653259	-0.682869
51193	0.789607	-9.848147	0.176953	0.097818	0.005265	-0.008916	-0.323052	0.576355	0.207652	0.205138	-0.254676	0.651906	-0.684162
51194	0.770269	-9.848246	0.095401	0.032464	-0.000001	0.000289	-0.322786	0.577187	0.206081	0.205343	-0.254611	0.651447	-0.684561
51195	0.845711	-9.767038	0.100491	-0.003296	-0.003518	-0.007040	-0.323181	0.577468	0.204514	0.205310	-0.254845	0.651453	-0.684478
51196	0.872073	-9.796036	0.123965	-0.006837	0.003485	-0.014104	-0.323847	0.578583	0.203485	0.205060	-0.255069	0.651478	-0.684446
51197	0.930158	-9.777306	0.104451	0.001160	-0.010546	-0.005298	-0.323703	0.577472	0.202159	0.205159	-0.255364	0.651405	-0.684376
51198	0.876619	-9.834646	0.094640	-0.006003	-0.020150	-0.007143	-0.323853	0.577887	0.206498	0.205342	-0.255842	0.651347	-0.684198
51199	0.871802	-9.834461	0.142753	-0.040937	-0.003572	0.004999	-0.322522	0.577603	0.205687	0.205272	-0.256083	0.651931	-0.683572
51200	0.795227	-9.737565	0.170966	-0.046323	-0.016683	0.004955	-0.322796	0.578158	0.207272	0.205355	-0.256508	0.652506	-0.682839
51201	0.717962	-9.736895	0.193272	0.002027	0.000855	0.001869	-0.322522	0.577881	0.205165	0.205407	-0.256549	0.652504	-0.682810
51202	0.739179	-9.809208	0.197064	0.009147	-0.001791	0.008939	-0.323591	0.578719	0.205977	0.205630	-0.256486	0.652404	-0.682862
51203	0.746447	-9.806771	0.225871	0.001063	-0.017555	0.010583	-0.322532	0.578296	0.207400	0.206041	-0.256665	0.652382	-0.682692
51204	0.737293	-9.736884	0.245981	0.012746	-0.014030	0.000123	-0.322666	0.578574	0.207405	0.206336	-0.256883	0.652131	-0.682760
51205	0.855196	-9.795580	0.229868	0.039625	-0.009662	-0.006761	-0.323057	0.577744	0.206615	0.206606	-0.257020	0.651521	-0.683209
51206	0.874117	-9.848867	0.156988	0.005636	-0.014030	-0.008802	-0.322550	0.580377	0.209259	0.206752	-0.257392	0.651318	-0.683219
51207	0.901265	-9.767282	0.162499	0.003843	-0.021039	-0.009713	-0.321751	0.578845	0.210807	0.206943	-0.257874	0.651133	-0.683155
51208	0.862761	-9.747826	0.134213	0.009271	-0.012248	-0.019319	-0.322263	0.577322	0.207912	0.206920	-0.258324	0.650841	-0.683270
51209	0.884422	-9.757647	0.124300	0.011885	-0.005293	-0.001659	-0.322534	0.578434	0.207664	0.207054	-0.258455	0.650654	-0.683359
51210	0.842822	-9.834278	0.128584	-0.006011	0.006956	0.001776	-0.321343	0.579539	0.206870	0.206996	-0.258437	0.650757	-0.683285
51211	0.818787	-9.819555	0.162610	0.010975	-0.000040	0.001884	-0.324649	0.576224	0.209250	0.207105	-0.258455	0.650622	-0.683373
51212	0.848035	-9.781342	0.148376	-0.012233	0.020960	-0.003497	-0.322519	0.575936	0.207639	0.206759	-0.258339	0.650842	-0.683313
51213	0.824026	-9.761910	0.148806	-0.012223	0.006982	-0.009704	-0.323457	0.577329	0.208061	0.206498	-0.258508	0.650994	-0.683183
51214	0.826274	-9.785909	0.172546	0.005579	0.003438	0.008911	-0.322536	0.578017	0.208973	0.206650	-0.258404	0.650958	-0.683210
51215	0.876634	-9.834470	0.152325	0.003816	-0.001806	0.001805	-0.323193	0.577466	0.208059	0.206742	-0.258478	0.650914	-0.683197
51216	0.833634	-9.769188	0.153447	-0.028399	-0.013173	-0.000207	-0.323322	0.578440	0.205314	0.206780	-0.258831	0.651238	-0.682742
51217	0.826342	-9.776302	0.167849	0.004692	-0.003553	0.005357	-0.324111	0.577056	0.205706	0.206949	-0.258879	0.651193	-0.682716
51218	0.852905	-9.776496	0.172424	0.034292	-0.007013	-0.012072	-0.322661	0.577047	0.208440	0.207109	-0.259081	0.650609	-0.683148
51219	0.871868	-9.824869	0.133249	0.009215	-0.010528	-0.006995	-0.323202	0.579410	0.207422	0.207221	-0.259367	0.650409	-0.683196
51220	0.862514	-9.781572	0.109793	-0.008702	-0.007042	-0.000051	-0.322134	0.577321	0.208960	0.207309	-0.259578	0.650480	-0.683021
51221	0.814146	-9.790874	0.090875	0.003820	-0.005275	0.001822	-0.322373	0.574548	0.206048	0.207445	-0.259701	0.650423	-0.682987
51222	0.857678	-9.781609	0.085799	0.005567	-0.001811	0.012410	-0.323436	0.574276	0.206849	0.207692	-0.259603	0.650392	-0.682979
51223	0.816387	-9.814960	0.085772	-0.013183	-0.014024	-0.000102	-0.322930	0.577603	0.208581	0.207826	-0.259942	0.650524	-0.682683
51224	0.872074	-9.796021	0.128772	-0.015838	-0.012284	-0.007178	-0.321601	0.577318	0.208295	0.207850	-0.260349	0.650633	-0.682417
51225	0.871939	-9.815234	0.138166	-0.033737	-0.002674	-0.003753	-0.323198	0.577326	0.209633	0.207678	-0.260668	0.651073	-0.681928
51226	0.886821	-9.762248	0.198733	-0.014084	-0.021062	-0.003671	-0.322929	0.577048	0.209101	0.207861	-0.261130	0.651144	-0.681628
51227	0.884209	-9.788782	0.167206	-0.035619	-0.010601	0.013829	-0.323192	0.576494	0.209362	0.208020	-0.261336	0.651665	-0.681002
51228	0.814714	-9.713700	0.159055	-0.040939	-0.024548	-0.000322	-0.322134	0.575515	0.212092	0.208162	-0.261920	0.652101	-0.680317
51229	0.823632	-9.819395	0.227463	-0.010517	-0.026297	-0.003658	-0.322135	0.574959	0.213137	0.208422	-0.262460	0.652119	-0.680012
51230	0.871920	-9.819853	0.200603	-0.010512	-0.019310	-0.001884	-0.321075	0.574675	0.214037	0.208636	-0.262870	0.652153	-0.679755
51231	0.826936	-9.692222	0.135162	-0.015825	-0.016641	-0.010684	-0.321610	0.574955	0.214704	0.208648	-0.263391	0.652242	-0.679464
51232	0.824117	-9.747619	0.103304	0.005628	-0.008769	-0.003459	-0.322413	0.576070	0.214990	0.208780	-0.263604	0.652095	-0.679482
51233	0.856974	-9.878002	0.024611	0.004719	-0.007022	0.001793	-0.320548	0.575227	0.214166	0.208945	-0.263745	0.652012	-0.679457
51234	0.881971	-9.758068	-0.019892	-0.012196	-0.003489	-0.014161	-0.321350	0.576203	0.214319	0.208771	-0.264102	0.652071	-0.679314
51235	0.823974	-9.762543	-0.057898	-0.044444	-0.012238	-0.007361	-0.321362	0.577313	0.215774	0.208618	-0.264641	0.652591	-0.678653
51236	0.852859	-9.777054	-0.010245	-0.056128	-0.017530	0.001334	-0.320292	0.574669	0.217832	0.208610	-0.265174	0.653267	-0.677796
51237	0.847879	-9.800804	0.076049	-0.038242	-0.017540	0.000578	-0.321620	0.573842	0.219419	0.208666	-0.265654	0.653721	-0.677152
51238	0.842868	-9.824937	0.037360	-0.058770	0.001725	-0.003910	-0.320303	0.574250	0.221503	0.208321	-0.266005	0.654484	-0.676383
51239	0.848223	-9.752707	0.074196	-0.058825	-0.007056	0.004881	-0.321355	0.571757	0.223070	0.208190	-0.266370	0.655280	-0.675509
51240	0.843251	-9.771962	0.057193	-0.006886	0.001729	-0.001760	-0.319239	0.572855	0.223049	0.208149	-0.266475	0.655352	-0.675409
51241	0.852791	-9.786660	-0.005548	-0.033681	0.004376	-0.009880	-0.321095	0.572588	0.223337	0.207804	-0.266773	0.655774	-0.674989
51242	0.814007	-9.807940	0.016173	-0.010493	0.010473	0.007941	-0.320956	0.571199	0.223846	0.207752	-0.266640	0.655987	-0.674851
51243	0.886292	-9.830160	0.012890	-0.067753	-0.003551	0.003041	-0.320828	0.570503	0.226200	0.207506	-0.267015	0.656901	-0.673888
51244	0.876860	-9.794388	-0.111597	-0.067740	-0.006148	0.003044	-0.321492	0.569951	0.227255	0.207303	-0.267410	0.657788	-0.672928
51245	0.891336	-9.799047	-0.025251	-0.026584	0.001715	0.003366	-0.319767	0.568552	0.229577	0.207210	-0.267538	0.658169	-0.672533
51246	0.939482	-9.818785	-0.064349	-0.048978	0.008683	0.012022	-0.319502	0.568133	0.230357	0.207047	-0.267551	0.658906	-0.671857
51247	0.867563	-9.743802	-0.110935	-0.033764	-0.000029	0.010377	-0.318717	0.569378	0.231407	0.207031	-0.267641	0.659410	-0.671330
51248	0.847491	-9.849439	-0.097556	-0.010453	0.007004	0.000863	-0.320301	0.568137	0.231157	0.206931	-0.267650	0.659568	-0.671202
51249	0.867164	-9.799152	-0.121182	-0.023000	-0.003506	0.003382	-0.320037	0.567858	0.232069	0.206926	-0.267833	0.659875	-0.670830
51250	0.836130	-9.748455	-0.139559	-0.003274	-0.010464	-0.007053	-0.321241	0.568974	0.233017	0.206994	-0.268156	0.659820	-0.670734
51251	0.847961	-9.782238	-0.144856	-0.005960	-0.005221	-0.005302	-0.318725	0.569515	0.233509	0.206987	-0.268405	0.659843	-0.670613
51252	0.857485	-9.801526	-0.135547	-0.001520	-0.005241	0.001773	-0.321118	0.570083	0.234076	0.207116	-0.268537	0.659832	-0.670531
51253	0.872310	-9.753622	-0.163965	-0.015740	0.000050	-0.016810	-0.319796	0.570214	0.235239	0.206833	-0.268908	0.659946	-0.670358
51254	0.862520	-9.772716	-0.140066	0.012835	0.000028	-0.005148	-0.319388	0.568824	0.234563	0.206884	-0.269008	0.659725	-0.670520
51255	0.881803	-9.777678	-0.140289	0.002105	0.010515	-0.003433	-0.320312	0.568275	0.234046	0.206738	-0.268988	0.659713	-0.670584
51256	0.939708	-9.783103	-0.193727	-0.008710	0.006966	0.014081	-0.321517	0.567446	0.238651	0.206842	-0.268832	0.659912	-0.670419
51257	0.916080	-9.712926	-0.115806	0.043233	0.008747	0.002150	-0.320589	0.567996	0.237986	0.207013	-0.268594	0.659370	-0.670994
51258	0.915108	-9.847709	-0.146189	0.033379	0.022737	0.009151	-0.320173	0.567858	0.233121	0.207047	-0.268097	0.659051	-0.671496
51259	0.891303	-9.799444	-0.155042	0.018198	0.028001	0.004671	-0.320971	0.568279	0.232875	0.206861	-0.267672	0.658938	-0.671833
51260	0.862376	-9.792031	-0.164321	0.003911	0.008785	-0.006947	-0.321241	0.569947	0.231583	0.206710	-0.267701	0.658869	-0.671937
51261	0.833136	-9.830142	-0.116438	0.019961	0.003518	0.001962	-0.322018	0.568287	0.228690	0.206821	-0.267633	0.658617	-0.672176
51262	0.826294	-9.776890	-0.024435	0.057609	0.003550	-0.015376	-0.321751	0.568564	0.227901	0.206907	-0.267614	0.657761	-0.672995
51263	0.864796	-9.796375	-0.005763	0.096994	0.007054	-0.018617	-0.321642	0.572588	0.227940	0.207109	-0.267447	0.656372	-0.674355
51264	1.037220	-9.667216	0.196125	0.226806	0.017536	-0.037048	-0.322555	0.571762	0.224795	0.207662	-0.266860	0.653150	-0.677537
51265	1.045706	-9.837470	0.388775	0.406817	0.021144	-0.079824	-0.323997	0.574552	0.215262	0.208492	-0.266004	0.647250	-0.683257
51266	0.968866	-9.781118	0.529487	0.607415	0.051019	-0.113469	-0.327154	0.578464	0.200909	0.209551	-0.264311	0.638487	-0.691782
51267	1.036403	-9.795734	0.641699	0.591395	0.072008	-0.129396	-0.331229	0.582521	0.183421	0.209976	-0.262553	0.629837	-0.700201
51268	1.071151	-9.672552	0.897582	0.643306	0.098210	-0.131557	-0.334240	0.583239	0.170872	0.210315	-0.260206	0.620470	-0.709280
51269	1.244769	-9.711970	1.035032	0.714948	0.098192	-0.149603	-0.337628	0.585074	0.149939	0.210693	-0.257721	0.609849	-0.719216
51270	1.385909	-9.570289	1.319052	0.893971	0.112183	-0.169416	-0.342999	0.586644	0.127720	0.211476	-0.254425	0.596479	-0.731272
51271	1.478647	-9.449305	1.790722	1.108800	0.120932	-0.199554	-0.348609	0.587802	0.098806	0.212712	-0.250381	0.579550	-0.745778
51272	1.409534	-9.336631	2.278114	1.302014	0.145387	-0.194500	-0.356320	0.588141	0.064927	0.214570	-0.244897	0.559572	-0.762145
51273	1.494068	-9.354625	2.902078	1.649166	0.148859	-0.209623	-0.358844	0.587483	0.028597	0.217670	-0.237865	0.533669	-0.781817
51274	1.439267	-8.933761	3.527483	1.822624	0.155750	-0.195909	-0.363171	0.584064	-0.018367	0.221510	-0.229523	0.504553	-0.802296
51275	1.620214	-8.639793	4.159010	1.906640	0.162566	-0.189993	-0.369058	0.576770	-0.068233	0.225408	-0.220322	0.473352	-0.822549
51276	1.471664	-8.833933	4.792574	1.924273	0.167638	-0.149322	-0.376215	0.563657	-0.124964	0.229633	-0.210198	0.441461	-0.841545
51277	1.859800	-8.272050	5.468655	1.907977	0.155063	-0.126592	-0.377809	0.546760	-0.172629	0.233978	-0.199901	0.409107	-0.859026
51278	1.751381	-7.913866	5.911139	1.784603	0.153288	-0.159124	-0.376892	0.528321	-0.215228	0.236969	-0.190173	0.378270	-0.874409
51279	1.570771	-7.525737	6.522833	1.814924	0.153195	-0.151734	-0.378072	0.506562	-0.259534	0.239888	-0.180033	0.346324	-0.888877
51280	1.744509	-6.881289	6.908491	1.702104	0.147748	-0.141931	-0.380433	0.479672	-0.298886	0.242307	-0.170199	0.316066	-0.901345
51281	1.632993	-6.619230	7.371528	1.641219	0.133675	-0.147636	-0.384917	0.453350	-0.339512	0.244236	-0.160803	0.286345	-0.912413
51282	1.500648	-5.890612	7.758391	1.633983	0.158075	-0.129796	-0.385151	0.423392	-0.374988	0.246048	-0.150675	0.256734	-0.922413
51283	1.650575	-5.202373	8.245704	1.723451	0.152713	-0.139653	-0.382225	0.395636	-0.407603	0.247712	-0.140132	0.225004	-0.931866
51284	1.570368	-4.609136	8.541633	1.750208	0.138647	-0.129677	-0.382035	0.359290	-0.440130	0.249402	-0.129464	0.192576	-0.940187
51285	1.467520	-4.145364	8.917985	1.773460	0.117623	-0.140922	-0.381985	0.322110	-0.469513	0.250709	-0.118996	0.159213	-0.947437
51286	1.422582	-3.336961	8.874791	1.861040	0.112341	-0.113688	-0.382923	0.274389	-0.502267	0.252403	-0.107905	0.124144	-0.953539
51287	1.670263	-2.468411	8.796116	1.673128	0.070223	-0.115105	-0.382854	0.230959	-0.526331	0.253474	-0.098478	0.092145	-0.957895
51288	1.655327	-1.879173	9.524059	1.415279	0.050711	-0.101085	-0.381522	0.196265	-0.546782	0.254086	-0.090567	0.065051	-0.960732
51289	1.388543	-1.373572	9.789345	0.924026	0.050578	-0.095676	-0.380511	0.166287	-0.559173	0.253780	-0.085137	0.047209	-0.962351
51290	1.353927	-0.812748	9.827336	0.606350	0.046959	-0.084663	-0.380108	0.147136	-0.566984	0.253074	-0.081315	0.035618	-0.963365
51291	1.258815	-0.596408	9.539825	0.438288	0.050551	-0.106943	-0.381056	0.128683	-0.568992	0.251647	-0.078307	0.027069	-0.964266
51292	1.432103	-0.679364	9.597463	0.184293	0.040864	-0.136216	-0.381121	0.119525	-0.573414	0.249241	-0.076750	0.023494	-0.965110
51293	1.320255	-0.793286	9.813430	0.010736	0.062692	-0.140921	-0.379370	0.115630	-0.574399	0.246473	-0.075661	0.023198	-0.965913
51294	1.682076	-0.855693	9.992254	-0.017086	0.058138	-0.128929	-0.378028	0.114653	-0.577317	0.243895	-0.074768	0.023607	-0.966627
51295	1.719238	-1.056176	9.811772	0.230662	0.046812	-0.107827	-0.378786	0.108828	-0.578676	0.242096	-0.072921	0.019041	-0.967321
51296	1.741590	-0.960973	9.538679	0.416497	-0.001337	-0.054640	-0.379271	0.101475	-0.579530	0.241608	-0.071034	0.010884	-0.967709
51297	1.697083	-0.752884	9.041534	0.412915	-0.016124	-0.043197	-0.380243	0.088158	-0.583061	0.241319	-0.069524	0.002595	-0.967949
51298	1.644416	-1.037611	9.399235	0.190813	-0.036431	-0.014980	-0.379261	0.080660	-0.586170	0.241254	-0.069395	-0.001308	-0.967977
51299	1.722085	-0.985050	9.480887	0.108292	-0.026977	0.031141	-0.379763	0.076499	-0.587516	0.241972	-0.069596	-0.003606	-0.967777
51300	1.929545	-0.678710	9.506654	0.174460	-0.021809	0.043096	-0.380275	0.073588	-0.588063	0.243008	-0.069262	-0.007040	-0.967523
51301	1.954986	-0.496275	9.450849	0.179774	-0.041077	0.051908	-0.380932	0.070814	-0.585324	0.244221	-0.069433	-0.010744	-0.967171
51302	1.756634	-0.538461	9.307867	0.059876	-0.044528	0.055482	-0.381844	0.068460	-0.585990	0.245332	-0.070100	-0.012055	-0.966826
51303	1.741947	-0.569308	9.408585	0.118871	-0.042803	0.065607	-0.380501	0.066510	-0.587474	0.246723	-0.070630	-0.014543	-0.966399
51304	1.557734	-0.675154	9.721408	0.081116	-0.036772	0.097102	-0.381296	0.065403	-0.586160	0.248669	-0.071054	-0.016168	-0.965843
51305	1.394392	-0.571203	10.262388	0.125681	-0.025517	0.123961	-0.379968	0.064841	-0.585529	0.251203	-0.071234	-0.018580	-0.965131
51306	1.730769	-0.481474	10.572968	0.152497	0.001435	0.129452	-0.379945	0.062066	-0.587658	0.253884	-0.070574	-0.021345	-0.964420
51307	1.838198	0.044549	9.818594	0.150756	0.011142	0.145427	-0.378078	0.060668	-0.588094	0.256876	-0.069940	-0.024012	-0.963611
51308	2.091212	0.324628	9.237993	0.159884	-0.033353	0.110080	-0.376601	0.057467	-0.587886	0.259171	-0.069899	-0.027124	-0.962917
51309	1.650847	0.194282	9.538323	0.127754	-0.063835	0.074587	-0.374865	0.056070	-0.588714	0.260721	-0.070810	-0.029847	-0.962351
51310	1.263069	-0.008871	9.760452	0.090267	-0.036605	0.055097	-0.375792	0.055242	-0.587920	0.261856	-0.071162	-0.031712	-0.961957
51311	1.398115	-0.036240	9.807042	0.057194	-0.002542	0.056695	-0.375778	0.053022	-0.588205	0.262999	-0.071232	-0.032762	-0.961605
51312	1.548724	0.089884	9.747106	0.108178	0.027153	0.071254	-0.374723	0.054404	-0.588733	0.264508	-0.070273	-0.034613	-0.961197
51313	1.466485	0.075661	9.605847	0.172599	0.034211	0.077061	-0.372573	0.051202	-0.591291	0.266229	-0.069033	-0.037646	-0.960697
51314	1.272475	-0.042767	9.711912	0.126003	0.028961	0.087308	-0.370577	0.049525	-0.590288	0.268068	-0.067956	-0.039807	-0.960175
51315	1.166988	0.068324	9.589120	0.031140	0.014980	0.091911	-0.369371	0.048131	-0.591371	0.269864	-0.067833	-0.040178	-0.959665
51316	1.198918	0.153684	9.267761	-0.138857	-0.007763	0.094129	-0.367272	0.051588	-0.590318	0.271438	-0.068892	-0.037442	-0.959257
51317	1.259642	0.192672	9.587346	-0.221239	-0.030620	0.093429	-0.366775	0.056720	-0.589224	0.272878	-0.070987	-0.033198	-0.958852
51318	1.385225	0.174350	10.208549	-0.253558	-0.027315	0.101080	-0.367232	0.065049	-0.585984	0.274397	-0.073046	-0.028356	-0.958419
51319	1.658764	0.609492	10.047756	-0.285572	0.033915	0.082574	-0.364361	0.072944	-0.585293	0.275553	-0.074231	-0.022553	-0.958150
51320	1.812303	0.814331	9.779599	-0.288897	0.039280	0.036750	-0.364288	0.081686	-0.582712	0.275807	-0.075170	-0.016761	-0.958122
51321	1.739028	0.703742	9.610717	-0.138420	0.039453	0.005248	-0.362867	0.087229	-0.580841	0.275684	-0.075397	-0.013920	-0.958186
51322	1.618188	0.353426	9.583697	0.058546	0.030877	-0.025986	-0.360747	0.088606	-0.582435	0.275253	-0.074560	-0.014927	-0.958360
51323	1.405086	0.277430	9.358737	0.055014	0.022255	-0.033039	-0.359795	0.084298	-0.581967	0.274678	-0.074027	-0.015975	-0.958549
51324	1.515825	0.228537	9.383657	-0.028098	0.013505	-0.058393	-0.359260	0.083462	-0.581852	0.273485	-0.073989	-0.015464	-0.958902
51325	1.489053	0.195446	9.506084	-0.116524	0.020545	-0.093379	-0.358861	0.084016	-0.583034	0.271496	-0.074401	-0.013342	-0.959467
51326	1.810155	0.176904	9.767482	-0.179119	0.032657	-0.105352	-0.359540	0.085684	-0.581169	0.269179	-0.074803	-0.009899	-0.960130
51327	1.757134	0.189551	9.835382	-0.100212	0.054630	-0.138165	-0.357695	0.087339	-0.580525	0.266351	-0.074471	-0.008002	-0.960961
51328	1.335929	0.039571	10.056006	-0.034019	0.085338	-0.132193	-0.356899	0.087613	-0.581059	0.263742	-0.073076	-0.007105	-0.961795
51329	1.229575	0.021535	10.179294	-0.024959	0.158860	-0.138885	-0.353562	0.085097	-0.582711	0.261022	-0.070311	-0.006116	-0.962750
51330	1.340693	0.034348	9.933329	-0.006929	0.189541	-0.152766	-0.349965	0.083691	-0.584617	0.258058	-0.066764	-0.005222	-0.963806
51331	1.228433	-0.132887	10.018899	0.043991	0.207901	-0.132946	-0.345544	0.078672	-0.588673	0.255541	-0.062680	-0.005307	-0.964750
51332	1.068468	-0.209144	9.843950	0.114678	0.214992	-0.127081	-0.341266	0.074626	-0.591404	0.253218	-0.058017	-0.006594	-0.965645
51333	1.401884	-0.174347	9.488164	0.050174	0.192152	-0.105690	-0.336334	0.071963	-0.593737	0.251228	-0.054204	-0.006841	-0.966385
51334	0.822246	-0.175527	9.197526	0.018830	0.169607	-0.097889	-0.332325	0.068751	-0.596981	0.249344	-0.050903	-0.006472	-0.967055
51335	0.705563	-0.291662	9.463982	-0.034031	0.135453	-0.100155	-0.329261	0.067485	-0.598484	0.247360	-0.048589	-0.005351	-0.967690
51336	0.963072	-0.427174	9.854370	-0.053797	0.118664	-0.098711	-0.325784	0.063720	-0.600281	0.245370	-0.046634	-0.003832	-0.968300
51337	0.869122	-0.408351	10.263986	-0.052087	0.127334	-0.089833	-0.322864	0.064538	-0.601893	0.243564	-0.044564	-0.002369	-0.968858
51338	0.767117	-0.493751	10.393671	0.042824	0.137900	-0.105835	-0.319407	0.064659	-0.604439	0.241524	-0.041764	-0.002634	-0.969492
51339	0.868851	-0.433601	9.871933	0.146562	0.123958	-0.083988	-0.316323	0.059924	-0.606108	0.239997	-0.038795	-0.005009	-0.969985
51340	1.104890	-0.504262	9.390795	0.241379	0.078507	-0.079130	-0.313081	0.051858	-0.609257	0.238617	-0.036191	-0.009388	-0.970394
51341	0.982344	-0.749315	9.172723	0.105202	0.039981	-0.046786	-0.311578	0.044911	-0.610400	0.237768	-0.035080	-0.011297	-0.970623
51342	0.875795	-0.800473	9.475890	0.011858	0.039793	0.008943	-0.311428	0.042690	-0.611868	0.237917	-0.034339	-0.011343	-0.970612
51343	0.954144	-0.656204	9.659536	-0.031392	0.008968	0.062269	-0.310105	0.043516	-0.612011	0.239083	-0.034528	-0.010620	-0.970327
51344	0.917831	-0.333406	9.726051	-0.060263	0.011450	0.115894	-0.307997	0.045447	-0.610974	0.241257	-0.034704	-0.009328	-0.969796
51345	1.006472	-0.087101	9.480561	-0.010233	0.000935	0.137398	-0.306944	0.047107	-0.611499	0.243892	-0.034976	-0.008991	-0.969130
51346	1.274723	-0.057989	9.459354	0.081825	-0.032394	0.150210	-0.305763	0.048765	-0.610319	0.246822	-0.035318	-0.010642	-0.968359
51347	1.031213	0.003383	9.243445	0.129213	-0.056779	0.156726	-0.305092	0.047096	-0.609952	0.249912	-0.036054	-0.013284	-0.967506
51348	0.955604	-0.108403	9.463931	0.093381	-0.076055	0.153747	-0.303886	0.044313	-0.608685	0.252901	-0.037185	-0.015372	-0.966655
51349	0.934849	0.022231	9.655486	0.075435	-0.063871	0.164263	-0.304813	0.043901	-0.608413	0.256090	-0.038338	-0.016997	-0.965743
51350	0.918056	0.032491	9.821588	0.032517	-0.050771	0.156951	-0.303495	0.044170	-0.606592	0.259096	-0.039291	-0.017778	-0.964888
51351	0.918419	-0.306500	11.447236	-0.057178	0.017936	0.179352	-0.304162	0.044173	-0.605532	0.262496	-0.039551	-0.016389	-0.963983
51352	1.094685	0.044214	10.959441	-0.005943	0.102021	0.167723	-0.300064	0.048039	-0.607656	0.265724	-0.037756	-0.015620	-0.963183
51353	1.079874	0.727202	9.309031	0.170760	0.088533	0.116272	-0.295671	0.046072	-0.608662	0.268097	-0.035428	-0.018327	-0.962566
51354	0.749541	0.466908	9.082963	0.188900	0.046833	0.054622	-0.292711	0.040089	-0.610867	0.269267	-0.033619	-0.021688	-0.962234
51355	0.690631	-0.028211	9.842080	-0.020385	0.058981	0.016032	-0.290179	0.038271	-0.611055	0.269565	-0.032840	-0.020947	-0.962194
51356	0.488271	-0.300563	9.932026	-0.040142	0.071233	0.031796	-0.286571	0.035477	-0.613895	0.270146	-0.031785	-0.019784	-0.962091
51357	0.517593	-0.235110	9.386939	-0.002633	0.057287	0.058471	-0.283385	0.035460	-0.614468	0.271271	-0.030946	-0.019328	-0.961811
51358	0.323376	-0.382394	9.495077	0.013325	0.022285	0.076991	-0.282203	0.036424	-0.612639	0.272738	-0.030560	-0.019431	-0.961407
51359	0.381595	-0.366433	10.143694	-0.158660	0.015904	0.100359	-0.281941	0.037811	-0.613942	0.274555	-0.031364	-0.016129	-0.960924
51360	0.445460	0.114808	10.364988	-0.321533	0.035888	0.109892	-0.278536	0.044592	-0.612351	0.276435	-0.032560	-0.009698	-0.960432
51361	0.602015	0.747181	9.904636	-0.353570	0.016735	0.082366	-0.276444	0.048883	-0.610633	0.277762	-0.034390	-0.002685	-0.960030
51362	0.481038	0.723236	9.631410	-0.150948	0.011833	-0.002493	-0.275426	0.055816	-0.609661	0.277575	-0.035086	0.000262	-0.960063
51363	0.568979	0.184203	9.775871	0.026264	0.024120	-0.018039	-0.273855	0.058861	-0.608735	0.277226	-0.034633	-0.000092	-0.960180
51364	0.500044	0.006148	9.579739	0.004905	0.025977	-0.038466	-0.273431	0.054973	-0.609831	0.276455	-0.034192	-0.000084	-0.960418
51365	0.562652	-0.018426	9.569302	-0.157913	0.020683	-0.044982	-0.273177	0.056637	-0.609293	0.275459	-0.034810	0.003048	-0.960677
51366	0.746641	0.038577	9.801506	-0.189335	0.011786	-0.030312	-0.273457	0.059136	-0.609133	0.274700	-0.035713	0.006715	-0.960843
51367	0.688740	0.035270	10.145662	-0.138108	-0.009102	-0.096093	-0.272948	0.061631	-0.607146	0.272733	-0.036797	0.009239	-0.961342
51368	0.638696	0.131584	10.051064	-0.130697	-0.033426	-0.156010	-0.273340	0.061495	-0.608717	0.269602	-0.038267	0.011440	-0.962143
51369	0.484998	-0.070788	9.552546	-0.177758	-0.054113	-0.228668	-0.276273	0.063176	-0.607343	0.265050	-0.040439	0.014353	-0.963279
51370	0.439156	-0.402396	9.541918	-0.182115	-0.033044	-0.249825	-0.278668	0.063049	-0.604945	0.260049	-0.042197	0.017471	-0.964515
51371	0.303916	-0.802036	11.439631	-0.205706	0.008522	-0.219970	-0.283186	0.063767	-0.604081	0.255603	-0.043272	0.021270	-0.965579
51372	0.218352	-0.261292	11.074049	-0.257494	0.121420	-0.196884	-0.281348	0.067088	-0.603945	0.251470	-0.042412	0.026680	-0.966567
51373	0.770171	-0.061347	10.220760	0.000362	0.113668	-0.212762	-0.279499	0.067771	-0.602785	0.247274	-0.040390	0.027002	-0.967727
51374	0.718301	-0.534854	9.413007	0.198995	0.119118	-0.191972	-0.279181	0.061387	-0.607316	0.243613	-0.037290	0.023572	-0.968869
51375	0.515178	-0.558729	8.953019	0.044203	0.148932	-0.170016	-0.276739	0.053603	-0.610057	0.240258	-0.034335	0.023249	-0.969823
51376	0.382464	-0.541162	8.853421	-0.080317	0.120893	-0.141901	-0.273789	0.050119	-0.613287	0.237326	-0.032527	0.025279	-0.970556
51377	-0.458304	-0.980092	10.261655	-0.128922	0.111163	-0.121891	-0.274588	0.050262	-0.612748	0.234800	-0.031075	0.028191	-0.971138
51378	-0.870083	-1.179087	10.995976	-0.072079	0.110105	-0.050920	-0.271672	0.052607	-0.615920	0.233627	-0.029388	0.030066	-0.971417
51379	-0.351962	-0.620990	9.978854	0.044216	0.090872	-0.021083	-0.269677	0.052319	-0.616741	0.233173	-0.027389	0.029616	-0.971598
51380	0.225449	-0.542853	8.686514	0.157929	0.016642	-0.025058	-0.270444	0.048855	-0.619258	0.232675	-0.026429	0.026601	-0.971831
51381	0.861055	-0.803416	8.476143	0.106743	-0.056188	-0.001262	-0.269353	0.043714	-0.619457	0.232719	-0.027008	0.024263	-0.971866
51382	0.775543	-1.301011	9.144130	0.114462	-0.114125	0.033741	-0.273720	0.040683	-0.617452	0.233189	-0.028757	0.021522	-0.971768
51383	0.523638	-1.418280	9.481440	0.027329	-0.124792	0.096556	-0.277700	0.040427	-0.617000	0.235117	-0.031032	0.020520	-0.971255
51384	0.975179	-1.102670	10.014741	-0.003291	-0.110259	0.131549	-0.279700	0.040436	-0.614081	0.237562	-0.033218	0.020140	-0.970595
51385	1.314449	-0.941273	10.172298	-0.015666	-0.069216	0.106862	-0.281972	0.043224	-0.613887	0.239635	-0.034665	0.020261	-0.970032
51386	1.422592	-0.659929	9.636224	0.032728	-0.058631	0.109052	-0.282096	0.042254	-0.614814	0.241730	-0.035687	0.019410	-0.969493
51387	1.141380	-0.798549	9.209240	0.093747	-0.030393	0.089398	-0.284616	0.042268	-0.615038	0.243522	-0.035915	0.017579	-0.969071
51388	1.322929	-1.076458	9.247741	0.109816	-0.039201	0.092015	-0.282866	0.037400	-0.614194	0.245350	-0.036193	0.015314	-0.968638
51389	0.848363	-1.261837	9.554944	0.041519	-0.058511	0.142653	-0.284059	0.037129	-0.614048	0.248141	-0.037250	0.014434	-0.967900
51390	0.736938	-0.972318	9.559234	0.001902	-0.083109	0.191713	-0.284857	0.036299	-0.612075	0.251835	-0.038879	0.014116	-0.966886
51391	0.680958	-1.084857	11.156727	0.032095	-0.037967	0.210560	-0.287238	0.036036	-0.613879	0.255922	-0.039567	0.013610	-0.965792
51392	0.678562	-0.741205	11.050139	-0.032477	0.056376	0.276592	-0.286465	0.039918	-0.613589	0.261182	-0.038654	0.014732	-0.964403
51393	0.782328	0.320304	9.205975	0.116398	0.086534	0.265676	-0.282363	0.041422	-0.613112	0.266347	-0.036465	0.013257	-0.963096
51394	0.830030	0.242451	9.038829	0.218530	0.048171	0.229245	-0.282194	0.037259	-0.616569	0.270866	-0.034397	0.009457	-0.961956
51395	0.095684	-0.153447	9.845774	0.175467	0.055202	0.232604	-0.278723	0.033214	-0.616137	0.275427	-0.032485	0.006617	-0.960750
51396	-0.166776	-0.058915	10.200030	0.162918	0.063078	0.230869	-0.274979	0.030837	-0.620681	0.279908	-0.030430	0.003970	-0.959536
51397	-0.074015	0.093099	9.806810	0.220428	0.048383	0.183663	-0.273361	0.026804	-0.621402	0.283538	-0.028339	0.000188	-0.958542
51398	0.224606	-0.011234	9.485777	0.020155	0.036127	0.155621	-0.273485	0.025417	-0.621808	0.286461	-0.027617	0.000080	-0.957694
51399	0.300331	-0.237045	9.773346	-0.031727	0.008956	0.135683	-0.271894	0.025547	-0.621569	0.289021	-0.027695	0.000879	-0.956922
51400	0.352632	-0.366044	10.196825	0.007651	0.011521	0.121829	-0.271110	0.028180	-0.622473	0.291289	-0.027513	0.000851	-0.956239
51401	0.146854	-0.445527	10.423612	-0.026294	0.044796	0.112931	-0.272178	0.029018	-0.622055	0.293412	-0.026860	0.001761	-0.955607
51402	0.338817	-0.272104	10.205235	-0.188986	0.064036	0.092412	-0.269537	0.031225	-0.622073	0.295001	-0.026826	0.005783	-0.955103
51403	0.243999	-0.017059	9.990270	-0.171729	0.064225	0.043278	-0.267321	0.037597	-0.621518	0.295707	-0.026645	0.009541	-0.954859
51404	0.283646	0.142073	9.429347	-0.156257	0.048692	-0.002453	-0.267602	0.041208	-0.622791	0.295495	-0.026724	0.012796	-0.954885
51405	0.283526	0.136219	9.087989	-0.140030	0.012085	-0.030658	-0.266826	0.044396	-0.622508	0.294812	-0.027351	0.015564	-0.955037
51406	0.413981	-0.205265	9.443457	-0.161582	-0.019518	-0.034571	-0.266860	0.049391	-0.620882	0.293946	-0.028770	0.018502	-0.955210
51407	0.317816	-0.496648	9.873559	-0.109805	-0.042325	-0.029030	-0.269669	0.052598	-0.619495	0.293325	-0.030254	0.020362	-0.955317
51408	0.312556	-0.556742	9.872913	-0.121463	-0.025725	-0.018491	-0.269810	0.054126	-0.619740	0.292747	-0.031548	0.022509	-0.955404
51409	0.506136	-0.507229	10.040055	-0.023949	-0.035406	-0.023154	-0.271024	0.056352	-0.617599	0.292287	-0.032393	0.022767	-0.955511
51410	0.786209	-0.514216	10.042365	-0.032866	-0.042470	-0.032142	-0.272349	0.056221	-0.617843	0.291526	-0.033494	0.023113	-0.955697
51411	0.731968	-0.322323	9.730186	-0.030863	-0.023067	-0.063717	-0.274618	0.057620	-0.616219	0.290279	-0.034180	0.023524	-0.956042
51412	0.681163	-0.320909	9.276385	-0.141732	-0.028221	-0.069805	-0.277686	0.059440	-0.614316	0.288655	-0.035656	0.026013	-0.956415
51413	0.235792	-0.464330	9.220897	-0.109497	-0.071776	-0.087245	-0.279556	0.060699	-0.612962	0.286926	-0.037739	0.027611	-0.956811
51414	0.124130	-0.554038	9.490016	-0.080908	-0.082287	-0.088828	-0.281431	0.062651	-0.610945	0.284815	-0.039901	0.028619	-0.957324
51415	0.433090	-0.584291	9.823487	-0.113027	-0.084136	-0.119135	-0.286883	0.064068	-0.609535	0.282473	-0.042236	0.030185	-0.957870
51416	0.428111	-0.649753	11.214384	-0.268745	-0.014447	-0.129753	-0.288113	0.067959	-0.605802	0.279231	-0.044176	0.035149	-0.958563
51417	0.403859	-0.325004	11.163047	-0.277463	0.060871	-0.155023	-0.289750	0.075601	-0.605307	0.275950	-0.044651	0.040619	-0.959275
51418	0.745034	-0.193977	10.046403	-0.023126	0.101342	-0.162767	-0.289885	0.075601	-0.604648	0.272623	-0.043049	0.041464	-0.960263
51419	0.877515	-0.551179	9.199940	0.104867	0.096251	-0.153135	-0.287731	0.071427	-0.606823	0.269674	-0.040750	0.039742	-0.961268
51420	0.846305	-0.863577	9.215845	0.127112	0.068230	-0.136387	-0.288766	0.068103	-0.608810	0.266980	-0.038943	0.037544	-0.962183
51421	0.407426	-1.123810	9.519476	-0.032413	0.062896	-0.089914	-0.286883	0.065040	-0.611363	0.265160	-0.037980	0.038343	-0.962693
51422	0.334009	-0.934454	9.902035	-0.129264	0.041731	-0.057159	-0.285569	0.066976	-0.610708	0.263741	-0.037985	0.041002	-0.962973
51423	0.264247	-0.558740	9.882921	-0.029051	0.043520	-0.054562	-0.285574	0.068365	-0.611612	0.262616	-0.037337	0.041653	-0.963278
51424	0.438647	-0.492033	10.117723	-0.036114	0.053971	-0.078411	-0.284383	0.068635	-0.611234	0.260931	-0.036635	0.042562	-0.963723
51425	0.314051	-0.701895	10.390380	-0.007377	0.068027	-0.106360	-0.284124	0.070300	-0.612272	0.258802	-0.035433	0.042859	-0.964328
51426	0.261478	-0.950342	10.027457	0.071309	0.071596	-0.085533	-0.284096	0.065581	-0.612582	0.257072	-0.033841	0.041782	-0.964895
51427	0.182830	-1.118006	9.271521	0.046234	0.069968	-0.061043	-0.281953	0.063489	-0.614998	0.255851	-0.032275	0.041102	-0.965303
51428	0.446628	-1.361808	8.874677	0.033540	-0.001831	-0.035962	-0.281953	0.064322	-0.616303	0.255092	-0.032252	0.040411	-0.965533
51429	0.440283	-1.586608	9.283139	-0.024054	-0.063276	0.006520	-0.283409	0.063219	-0.615241	0.255238	-0.033583	0.040501	-0.965446
51430	0.277490	-1.742525	9.794689	-0.033212	-0.056416	0.039968	-0.285411	0.064340	-0.613887	0.255736	-0.034884	0.040878	-0.965252
51431	0.682269	-1.533922	9.824840	-0.033371	-0.044385	0.078702	-0.287823	0.068795	-0.614068	0.257253	-0.035858	0.041348	-0.964793
51432	0.730288	-1.568385	9.689436	0.054253	-0.039139	0.096965	-0.287289	0.068098	-0.614083	0.258849	-0.036327	0.040168	-0.964398
51433	0.797617	-1.603094	9.522616	-0.037072	-0.012959	0.122805	-0.287306	0.069345	-0.611314	0.261184	-0.036717	0.040944	-0.963721
51434	0.629051	-1.534652	9.450351	-0.017574	-0.016490	0.165297	-0.287852	0.071985	-0.611279	0.264147	-0.037068	0.041311	-0.962884
51435	0.703490	-1.243026	9.044472	-0.099871	-0.042705	0.166411	-0.287612	0.075175	-0.609151	0.267294	-0.038351	0.043198	-0.961882
51436	0.660626	-1.169500	9.382173	-0.050900	-0.083076	0.198364	-0.287901	0.079341	-0.609105	0.271002	-0.040130	0.043875	-0.960741
51437	0.646432	-1.135067	9.594195	0.060853	-0.121592	0.200808	-0.289776	0.081293	-0.607481	0.274996	-0.042045	0.042277	-0.959595
51438	0.901833	-0.877312	9.585341	0.025092	-0.125166	0.195224	-0.293365	0.080478	-0.603890	0.278737	-0.044225	0.041260	-0.958461
51439	0.965679	-1.100670	10.644554	0.059008	-0.113127	0.186614	-0.294306	0.082148	-0.603072	0.282439	-0.046015	0.039713	-0.957358
51440	1.065717	-1.311481	11.179643	0.246936	-0.058949	0.179284	-0.294559	0.080207	-0.603612	0.286061	-0.045690	0.034803	-0.956488
51441	0.988223	-0.613615	9.515524	0.161423	-0.021804	0.156087	-0.296384	0.074943	-0.604162	0.289188	-0.045200	0.031766	-0.955677
51442	1.100411	-0.442862	9.006985	0.147454	-0.065311	0.081822	-0.296641	0.072723	-0.602868	0.290825	-0.045627	0.028631	-0.955259
51443	0.666868	-0.976691	9.523736	0.183335	-0.105409	0.032603	-0.299391	0.066492	-0.602888	0.291653	-0.046694	0.024564	-0.955068
51444	0.521050	-1.116498	9.840644	-0.126384	-0.120429	0.049685	-0.301000	0.067748	-0.599963	0.292438	-0.049791	0.026309	-0.954625
51445	0.280825	-1.280363	9.915340	-0.104105	-0.110787	0.069305	-0.303679	0.071093	-0.598051	0.293696	-0.052597	0.027777	-0.954047
51446	0.198968	-1.219674	9.101970	-0.203448	-0.133420	0.091464	-0.309411	0.073481	-0.594264	0.295199	-0.056369	0.030958	-0.953269
51447	0.273857	-1.206680	8.822672	-0.255422	-0.161436	0.108594	-0.311326	0.081123	-0.590220	0.297060	-0.060973	0.035096	-0.952263
51448	0.443368	-1.853802	10.010694	-0.141308	-0.175813	0.158510	-0.313909	0.088629	-0.584724	0.299972	-0.065133	0.036920	-0.951006
51449	0.576059	-1.550203	10.522573	-0.053830	-0.117436	0.208715	-0.317659	0.092534	-0.580952	0.303944	-0.067595	0.037661	-0.949542
51450	0.662142	-0.999549	10.689195	-0.069827	-0.064114	0.199181	-0.319005	0.095316	-0.579854	0.307625	-0.069171	0.038850	-0.948195
51451	0.667110	-0.295740	10.392004	0.007421	-0.072661	0.142586	-0.320348	0.095599	-0.575892	0.310384	-0.070410	0.038569	-0.947215
51452	0.789170	-0.082944	9.499309	0.032975	-0.065310	0.059996	-0.320880	0.096435	-0.576663	0.311552	-0.071479	0.037608	-0.946790
51453	0.676280	-0.336886	9.545432	-0.016939	-0.082679	0.010205	-0.322221	0.096996	-0.573618	0.311772	-0.073122	0.037472	-0.946598
51454	0.751036	-0.688673	9.535935	0.018882	-0.057305	0.008701	-0.323806	0.094783	-0.571778	0.311912	-0.074166	0.036756	-0.946498
51455	0.629698	-0.782895	9.877191	-0.045587	-0.037249	0.015363	-0.324738	0.095065	-0.571499	0.312153	-0.075090	0.037432	-0.946320
51456	0.601780	-0.635852	9.910368	-0.002590	-0.016228	0.010503	-0.326333	0.095212	-0.570685	0.312286	-0.075488	0.037381	-0.946246
51457	0.559539	-0.455933	9.646016	0.076293	-0.023080	-0.015327	-0.328176	0.092585	-0.570552	0.312118	-0.075360	0.035760	-0.946374
51458	0.952969	-0.478615	9.524591	-0.122259	-0.033682	-0.032793	-0.327121	0.093134	-0.569644	0.311279	-0.076867	0.037798	-0.946450
51459	0.893437	-0.712555	9.955038	-0.082867	-0.047688	-0.055507	-0.329273	0.097031	-0.567472	0.310127	-0.078207	0.038941	-0.946672
51460	1.011502	-0.742939	9.758990	-0.038031	-0.044132	-0.071065	-0.331389	0.095098	-0.566409	0.308710	-0.079418	0.039259	-0.947021
51461	1.855501	-0.908446	9.701735	-0.171277	-0.026878	-0.081072	-0.333004	0.098715	-0.565560	0.306910	-0.080944	0.042133	-0.947354
51462	3.096783	-1.913903	9.708306	-0.045102	-0.026293	-0.091303	-0.334338	0.099277	-0.564484	0.305067	-0.081880	0.042662	-0.947845
51463	3.646243	-3.102224	10.290769	-0.206344	0.061668	-0.046760	-0.334495	0.103720	-0.564962	0.303769	-0.082081	0.046833	-0.948047
51464	2.125791	-2.657998	10.885827	-0.090481	0.217448	0.085596	-0.330257	0.105918	-0.566318	0.304954	-0.078508	0.049996	-0.947808
51465	-0.086554	-0.988782	9.941091	-0.034791	0.260280	0.087184	-0.325221	0.108391	-0.568995	0.306272	-0.073758	0.052373	-0.947636
51466	-0.804569	-0.040142	8.419975	-0.091739	0.140167	0.030383	-0.319371	0.108083	-0.572238	0.306493	-0.071714	0.055000	-0.947573
51467	-0.342635	-0.279507	8.406028	-0.281192	0.005455	-0.061552	-0.317817	0.114459	-0.571936	0.304904	-0.073339	0.060225	-0.947643
51468	0.226870	-0.387223	10.029424	-0.102304	-0.066628	-0.115371	-0.320635	0.118081	-0.568575	0.302601	-0.075448	0.061572	-0.948129
51469	0.984713	-1.121833	10.064912	-0.019819	-0.021255	-0.144944	-0.322623	0.116981	-0.567243	0.299840	-0.076047	0.061502	-0.948963
51470	1.031955	-1.607967	10.099773	0.148408	0.029509	-0.137480	-0.323390	0.112822	-0.568717	0.297379	-0.074850	0.058636	-0.950013
51471	1.297144	-1.987202	9.465821	-0.060091	0.060945	-0.107307	-0.326569	0.112562	-0.569852	0.295169	-0.074093	0.059900	-0.950683
51472	1.021066	-2.095800	9.430902	0.074729	0.050431	-0.047263	-0.326031	0.112283	-0.571438	0.294273	-0.072833	0.058691	-0.951133
51473	1.026178	-2.055081	9.388064	-0.004136	0.043352	-0.019658	-0.323619	0.109912	-0.574387	0.293834	-0.071995	0.058964	-0.951316
51474	1.100221	-1.508306	9.828739	0.010007	0.046660	0.010496	-0.323626	0.110466	-0.573200	0.293939	-0.071120	0.059048	-0.951344
51475	1.018459	-1.122825	9.826666	0.051235	0.053715	-0.000529	-0.321488	0.109207	-0.575739	0.293929	-0.069743	0.058337	-0.951493
51476	1.197797	-1.028490	9.669978	-0.023698	0.081759	-0.037133	-0.320961	0.109342	-0.574696	0.293043	-0.068453	0.059202	-0.951806
51477	1.101532	-0.977687	9.519975	0.151754	0.067909	-0.055248	-0.320148	0.107535	-0.576826	0.292105	-0.066295	0.056546	-0.952409
51478	1.484658	-1.426189	9.345673	0.044288	0.067756	-0.031562	-0.317866	0.104748	-0.579908	0.291431	-0.064865	0.056041	-0.952743
51479	1.428123	-1.241607	9.783310	0.113999	0.090415	-0.018590	-0.315204	0.104040	-0.581269	0.291107	-0.062500	0.054266	-0.953103
51480	0.662202	-0.961487	9.764297	0.144524	0.095941	-0.037446	-0.314903	0.100016	-0.584726	0.290408	-0.059954	0.052008	-0.953606
51481	0.518046	-0.857096	9.711462	0.141105	0.064592	-0.079814	-0.313548	0.096262	-0.586622	0.288971	-0.057966	0.049470	-0.954300
51482	0.176363	-1.353089	9.463554	0.219800	0.057749	-0.068685	-0.314036	0.089742	-0.588255	0.287804	-0.055746	0.045514	-0.954982
51483	0.316390	-1.695699	9.475231	0.236564	0.017378	-0.030931	-0.311747	0.086262	-0.592000	0.287444	-0.054035	0.040980	-0.955394
51484	0.509764	-2.009649	9.556478	0.176333	-0.012573	0.018624	-0.313435	0.080581	-0.593213	0.287948	-0.053331	0.037543	-0.955422
51485	0.841204	-2.257997	9.418572	0.149962	-0.021611	0.111656	-0.313415	0.078362	-0.595204	0.290242	-0.052773	0.034680	-0.954867
51486	0.987014	-2.461698	9.249133	0.189891	-0.037523	0.184064	-0.313127	0.073779	-0.594204	0.293912	-0.052343	0.031015	-0.953894
51487	0.952157	-2.277939	9.472665	0.100028	-0.044772	0.262731	-0.312860	0.072945	-0.593429	0.299038	-0.052468	0.029229	-0.952349
51488	0.819369	-1.957404	10.126431	0.203601	-0.029185	0.298880	-0.311140	0.073212	-0.592534	0.304902	-0.051714	0.025474	-0.950637
51489	0.601631	-1.667861	9.867258	0.056822	-0.004671	0.324464	-0.309017	0.072506	-0.591260	0.311113	-0.051324	0.024878	-0.948660
51490	0.550382	-1.031146	8.723762	-0.050380	-0.044672	0.311372	-0.308504	0.075001	-0.590456	0.316940	-0.052414	0.025857	-0.946643
51491	0.605109	-0.792475	8.254954	-0.058428	-0.147802	0.294241	-0.309727	0.079449	-0.589605	0.322508	-0.055459	0.026519	-0.944568
51492	0.896398	-1.291717	9.345084	-0.162438	-0.195391	0.295740	-0.312297	0.084456	-0.583477	0.327971	-0.060124	0.028636	-0.942338
51493	1.169701	-1.612122	10.665754	-0.204772	-0.153842	0.331534	-0.313550	0.090982	-0.577486	0.334040	-0.064223	0.032092	-0.939820
51494	1.589330	-1.025084	10.995754	-0.087512	-0.084024	0.335271	-0.312275	0.096941	-0.572326	0.340238	-0.066254	0.033586	-0.937401
51495	1.514571	0.013455	10.623786	-0.091624	-0.017341	0.291667	-0.311785	0.101932	-0.568871	0.345578	-0.067071	0.035705	-0.935309
51496	1.353735	0.501421	10.111636	-0.053475	0.012800	0.191760	-0.312086	0.106652	-0.566456	0.349024	-0.067147	0.037031	-0.933971
51497	1.063455	0.440329	9.844251	0.025751	0.021944	0.093760	-0.311288	0.106509	-0.566864	0.350777	-0.066532	0.036830	-0.933366
51498	1.036514	0.063976	9.407532	0.013515	0.025672	0.040755	-0.309160	0.105248	-0.566384	0.351429	-0.066009	0.036796	-0.933159
51499	1.038914	-0.281817	9.600619	-0.023890	0.015241	-0.008095	-0.309162	0.105386	-0.565857	0.351217	-0.065930	0.037262	-0.933226
51500	1.004272	-0.405906	9.835032	0.020794	-0.014524	-0.012303	-0.308234	0.105659	-0.566131	0.350937	-0.066146	0.036738	-0.933337
51501	1.063194	-0.284782	10.266135	0.060337	0.011723	-0.054218	-0.309946	0.103170	-0.565736	0.349976	-0.065562	0.035489	-0.933788
51502	1.010623	-0.213960	10.481312	0.062273	0.060747	-0.077793	-0.309397	0.101225	-0.567733	0.348503	-0.064129	0.034629	-0.934470
51503	1.022928	-0.173914	10.236512	0.041099	0.078414	-0.131625	-0.308323	0.099554	-0.568816	0.346018	-0.062469	0.034041	-0.935527
51504	0.859012	-0.453289	9.701146	0.019878	0.096162	-0.168720	-0.308175	0.098444	-0.571192	0.342780	-0.060730	0.034103	-0.936830
51505	0.775590	-0.968023	9.489249	0.046709	0.078748	-0.168663	-0.306425	0.095660	-0.573872	0.339599	-0.059041	0.033356	-0.938123
51506	0.752922	-1.434624	9.440818	0.159295	0.050749	-0.145121	-0.305996	0.092051	-0.576803	0.336989	-0.057188	0.030519	-0.939274
51507	0.887471	-1.868523	9.475527	0.053437	0.029559	-0.093229	-0.306233	0.088167	-0.578544	0.335260	-0.056339	0.029464	-0.939978
51508	1.134145	-1.821985	9.591703	0.004791	0.018793	-0.026721	-0.305836	0.088304	-0.578418	0.334693	-0.056053	0.029451	-0.940198
51509	1.145604	-1.565212	9.426314	0.054788	0.017014	0.002768	-0.305293	0.087469	-0.580797	0.334776	-0.055417	0.028450	-0.940237
51510	0.977853	-1.390234	9.585999	-0.018579	0.018764	-0.000321	-0.305549	0.086639	-0.581983	0.334627	-0.055271	0.028909	-0.940284
51511	0.895742	-1.398514	9.814941	-0.134928	0.018706	0.000611	-0.304778	0.090242	-0.580909	0.334457	-0.055893	0.031521	-0.940224
51512	0.819829	-1.207924	9.808173	-0.040071	0.022254	-0.000385	-0.303069	0.092453	-0.580125	0.334253	-0.055823	0.032409	-0.940271
51513	0.748611	-1.029985	9.608943	-0.099094	0.029293	0.001916	-0.304667	0.093433	-0.579960	0.334139	-0.056007	0.034434	-0.940228
51514	0.788905	-0.799309	9.635283	-0.152743	0.025777	-0.006384	-0.303219	0.095646	-0.580222	0.333645	-0.056626	0.037461	-0.940251
51515	0.800837	-0.827473	9.894429	-0.082956	0.020507	-0.014721	-0.302846	0.099252	-0.579142	0.333239	-0.056873	0.039090	-0.940313
51516	0.895039	-0.823473	9.869628	-0.082043	0.025739	-0.016485	-0.302448	0.099111	-0.578887	0.332679	-0.057029	0.040771	-0.940431
51517	1.027847	-0.824527	9.863663	-0.038184	0.027471	-0.019723	-0.302991	0.101196	-0.578858	0.332222	-0.056856	0.041574	-0.940568
51518	0.928147	-0.920065	9.829777	-0.013905	0.057305	-0.037051	-0.301010	0.102990	-0.579264	0.331358	-0.055983	0.042158	-0.940899
51519	0.816594	-0.982085	9.714660	-0.016594	0.080087	-0.026390	-0.300205	0.102292	-0.580596	0.330755	-0.054685	0.042882	-0.941155
51520	0.851498	-1.163072	9.611332	-0.056797	0.064380	-0.042646	-0.299155	0.104646	-0.581113	0.329723	-0.053966	0.044315	-0.941492
51521	0.722842	-1.255934	9.592147	0.001427	0.060975	-0.058075	-0.297826	0.104640	-0.581921	0.328557	-0.052944	0.044544	-0.941946
51522	0.765479	-1.371741	9.585640	-0.014784	0.048667	-0.038889	-0.298888	0.104645	-0.581643	0.327621	-0.052239	0.045088	-0.942286
51523	0.616041	-1.336500	9.717122	-0.048836	0.050403	-0.030270	-0.295700	0.104490	-0.582480	0.326934	-0.051725	0.046241	-0.942497
51524	0.635360	-1.338836	9.789032	-0.018444	0.057375	-0.023863	-0.296504	0.106160	-0.582977	0.326242	-0.050863	0.046927	-0.942750
51525	0.631313	-1.223874	9.617340	-0.043473	0.046911	-0.026698	-0.295460	0.108930	-0.582702	0.325632	-0.050377	0.047970	-0.942934
51526	0.618996	-1.259682	9.674717	-0.030944	0.043414	-0.030149	-0.293982	0.106702	-0.584322	0.324790	-0.049865	0.048795	-0.943209
51527	0.667050	-1.298118	9.813262	-0.046193	0.039859	-0.026773	-0.292919	0.107252	-0.585646	0.324182	-0.049531	0.049848	-0.943381
51528	0.655479	-1.226035	9.758911	-0.034562	0.027631	-0.028476	-0.292403	0.109053	-0.584454	0.323383	-0.049337	0.050641	-0.943623
51529	0.631437	-1.207001	9.629550	-0.021073	0.036439	-0.037143	-0.291612	0.110020	-0.584850	0.322606	-0.048918	0.051186	-0.943882
51530	0.582372	-1.317008	9.712830	-0.002297	0.015457	-0.043260	-0.292401	0.109192	-0.585240	0.321542	-0.048759	0.051278	-0.944248
51531	0.603727	-1.374463	9.856193	0.029791	0.019749	-0.019241	-0.293062	0.108363	-0.584582	0.321169	-0.048310	0.050780	-0.944425
51532	0.616552	-1.264415	9.693912	0.054892	0.030290	-0.021641	-0.292126	0.108081	-0.586306	0.320553	-0.047482	0.049907	-0.944723
51533	0.647691	-1.298467	9.649989	0.033355	0.011888	-0.012187	-0.290917	0.105576	-0.586481	0.320323	-0.047156	0.049301	-0.944848
51534	0.514655	-1.330932	9.706043	-0.023941	0.015384	-0.005510	-0.291981	0.105998	-0.586329	0.319868	-0.047094	0.049842	-0.944977
51535	0.582492	-1.300171	9.713022	0.038639	0.020599	0.007287	-0.291452	0.106412	-0.586464	0.320003	-0.046551	0.049219	-0.944991
51536	0.722566	-1.298818	9.726250	0.038652	0.001326	-0.001637	-0.290373	0.104186	-0.588078	0.319664	-0.046349	0.048492	-0.945154
51537	0.664390	-1.327433	9.659126	-0.018546	0.018860	-0.009026	-0.290637	0.103771	-0.587684	0.319438	-0.046231	0.048928	-0.945213
51538	0.642687	-1.322504	9.642546	-0.004219	0.029371	-0.007995	-0.290238	0.103908	-0.588214	0.318708	-0.045769	0.049195	-0.945468
51539	0.679084	-1.300883	9.726602	0.002917	0.020594	-0.007983	-0.291034	0.103496	-0.587681	0.318520	-0.045489	0.049243	-0.945543
51540	0.558711	-1.249420	9.730636	-0.027471	0.017138	-0.016101	-0.289448	0.105153	-0.588476	0.317554	-0.045409	0.049867	-0.945839
51541	0.602538	-1.199242	9.733237	-0.013202	0.020601	-0.004532	-0.289453	0.105013	-0.586902	0.317416	-0.045230	0.050223	-0.945875
51542	0.481999	-1.171759	9.761031	0.026135	0.020625	0.001964	-0.289986	0.105849	-0.587674	0.316831	-0.044726	0.049871	-0.946114
51543	0.602962	-1.139184	9.709889	0.013530	0.034543	0.024804	-0.287589	0.105143	-0.589161	0.317258	-0.044082	0.049831	-0.946003
51544	0.619667	-1.168077	9.743062	0.076200	0.020581	0.011100	-0.288109	0.102647	-0.587997	0.316878	-0.043252	0.048539	-0.946235
51545	0.568788	-1.191703	9.752843	0.074402	0.027585	0.014647	-0.288094	0.101260	-0.590111	0.317173	-0.042368	0.047291	-0.946240
51546	0.616930	-1.213699	9.761788	0.068989	0.031043	0.025175	-0.285948	0.097918	-0.591227	0.317079	-0.041376	0.046210	-0.946368
51547	0.568454	-1.239691	9.790750	0.072558	0.020557	0.023410	-0.285418	0.097637	-0.590451	0.317543	-0.040636	0.044964	-0.946305
51548	0.500968	-1.220067	9.743488	0.058255	0.031078	0.025131	-0.285811	0.097501	-0.591759	0.317559	-0.039719	0.044079	-0.946380
51549	0.578510	-1.184424	9.798509	0.069045	0.027579	0.011081	-0.283147	0.095265	-0.591165	0.317778	-0.038885	0.042941	-0.946394
51550	0.578773	-1.148293	9.815746	0.022511	0.018815	0.009836	-0.283146	0.095404	-0.591558	0.317592	-0.038447	0.042637	-0.946488
51551	0.617316	-1.158503	9.721561	-0.007820	0.025852	-0.005351	-0.283934	0.094993	-0.593256	0.317442	-0.038156	0.042934	-0.946536
51552	0.510863	-1.186528	9.724561	-0.047230	0.006615	-0.002157	-0.282886	0.096653	-0.592206	0.317044	-0.038404	0.043861	-0.946617
51553	0.571652	-1.129171	9.758345	-0.025716	0.027602	-0.005456	-0.283285	0.097210	-0.592850	0.316876	-0.038200	0.044512	-0.946652
51554	0.511867	-1.046949	9.750192	0.007295	0.015337	0.012398	-0.282085	0.095816	-0.592357	0.316823	-0.037926	0.044472	-0.946682
51555	0.545881	-1.020535	9.822306	0.031468	0.027571	0.010850	-0.282217	0.095816	-0.592355	0.317007	-0.037348	0.044047	-0.946663
51556	0.478562	-0.979117	9.823362	0.024192	0.016160	0.033695	-0.282745	0.096098	-0.593657	0.317417	-0.036935	0.043706	-0.946558
51557	0.507632	-0.962830	9.717546	0.047483	0.015313	0.030334	-0.281809	0.094982	-0.593945	0.317992	-0.036470	0.042906	-0.946420
51558	0.541183	-0.999129	9.731260	0.051111	0.011831	0.017993	-0.281410	0.094147	-0.592778	0.318148	-0.035982	0.042015	-0.946426
51559	0.463614	-1.039488	9.707432	0.038668	0.012772	0.000298	-0.280994	0.092202	-0.594773	0.318149	-0.035651	0.041343	-0.946468
51560	0.540955	-1.028250	9.646807	-0.006134	0.004843	0.014022	-0.281131	0.092341	-0.593851	0.318193	-0.035663	0.041488	-0.946446
51561	0.511983	-1.030171	9.731155	0.027882	0.001359	0.007215	-0.281520	0.091372	-0.594642	0.318327	-0.035616	0.040951	-0.946426
51562	0.483167	-1.008224	9.755692	0.017094	0.018821	0.023073	-0.280851	0.090536	-0.595054	0.318567	-0.035210	0.040751	-0.946369
51563	0.517196	-0.979434	9.818219	0.017071	0.012669	0.024807	-0.278466	0.091078	-0.594954	0.319017	-0.035005	0.040502	-0.946236
51564	0.522469	-0.916979	9.804471	0.085106	0.008332	0.016487	-0.281115	0.090121	-0.594661	0.319229	-0.034371	0.038942	-0.946253
51565	0.529732	-0.912409	9.744374	0.038657	-0.000378	-0.001506	-0.279779	0.088726	-0.595220	0.319206	-0.034301	0.038176	-0.946295
51566	0.541216	-0.994334	9.726509	-0.004233	0.004888	-0.012394	-0.278729	0.090386	-0.594694	0.318843	-0.034326	0.038264	-0.946413
51567	0.468841	-0.984190	9.712829	0.020778	-0.009094	-0.006951	-0.279519	0.089696	-0.595214	0.318711	-0.034544	0.037780	-0.946469
51568	0.473597	-0.993893	9.698256	0.000245	-0.000331	-0.014121	-0.280577	0.089564	-0.595856	0.318313	-0.034640	0.037748	-0.946600
51569	0.468650	-1.012862	9.774991	0.002926	0.004905	-0.014087	-0.280039	0.088728	-0.596529	0.318023	-0.034713	0.037691	-0.946697
51570	0.495497	-0.974468	9.813656	-0.031059	-0.005603	-0.021423	-0.279115	0.089000	-0.595621	0.317485	-0.035114	0.038213	-0.946842
51571	0.435049	-0.983749	9.770809	0.010076	-0.007328	-0.015825	-0.280438	0.088453	-0.596000	0.317176	-0.035375	0.037945	-0.946947
51572	0.488538	-0.931410	9.718073	0.011913	-0.002067	-0.022846	-0.282428	0.088186	-0.595579	0.316635	-0.035437	0.037675	-0.947136
51573	0.507484	-0.984389	9.746141	0.013668	-0.000344	-0.015795	-0.281500	0.087902	-0.594808	0.316324	-0.035544	0.037383	-0.947248
51574	0.498030	-0.959864	9.876292	-0.002507	0.001348	-0.003566	-0.281369	0.088735	-0.595589	0.316157	-0.035620	0.037420	-0.947299
51575	0.517451	-0.943384	9.809017	0.053838	0.002229	0.003897	-0.281753	0.085405	-0.594304	0.316245	-0.035410	0.036398	-0.947317
51576	0.544055	-0.936494	9.770411	0.018965	0.008349	0.001897	-0.281216	0.085403	-0.596150	0.316189	-0.035213	0.036077	-0.947356
51577	0.485796	-0.981491	9.852115	-0.013213	0.022354	-0.003568	-0.280418	0.084427	-0.595122	0.316074	-0.035053	0.036449	-0.947386
51578	0.469091	-0.950399	9.751671	0.010037	0.011879	-0.000779	-0.280553	0.085538	-0.596028	0.315970	-0.034848	0.036317	-0.947433
51579	0.502941	-0.941351	9.650537	0.001129	0.022395	-0.003456	-0.280289	0.086093	-0.596682	0.315867	-0.034597	0.036420	-0.947473
51580	0.536679	-0.955606	9.794290	0.000198	0.015350	-0.001742	-0.279764	0.086922	-0.596420	0.315744	-0.034390	0.036495	-0.947519
51581	0.570293	-0.984557	9.851350	-0.002475	0.017086	-0.005297	-0.279221	0.085254	-0.597232	0.315607	-0.034269	0.036633	-0.947563
51582	0.493028	-0.981694	9.803981	-0.020329	0.006639	-0.016014	-0.281075	0.084709	-0.597209	0.315202	-0.034366	0.037033	-0.947679
51583	0.425067	-1.027130	9.717520	-0.050744	0.003171	-0.016235	-0.280025	0.086786	-0.597467	0.314834	-0.034822	0.037997	-0.947746
51584	0.352741	-1.011984	9.766387	-0.027570	0.001396	0.001574	-0.280293	0.087481	-0.597719	0.314774	-0.035052	0.038512	-0.947737
51585	0.309379	-0.997227	9.762124	-0.011440	-0.004695	-0.005363	-0.280031	0.088035	-0.597717	0.314646	-0.035392	0.038696	-0.947759
51586	0.328774	-0.987655	9.795715	-0.020487	0.001361	0.017498	-0.280842	0.090121	-0.596896	0.314888	-0.035565	0.039089	-0.947656
