# Supplementary material for: Identification of Haptic Based Guiding Using Hard Reins
Source: PLoS One. 2015 Jul 22;10(7):e0132020. doi: 10.1371/journal.pone.0132020 (PMC4511788; doi:10.1371/journal.pone.0132020)
Supplement: S9 File — (ZIP) [file pone.0132020.s009.zip › Exp2_MotionData2/Subject10/path3/T10/gc10.txt]

// Start Time: 0
// Sample rate: 25.0Hz
// Scenario: 4.9
// Firmware Version: 2.6.1
Counter	Acc_X	Acc_Y	Acc_Z	Gyr_X	Gyr_Y	Gyr_Z	Mag_X	Mag_Y	Mag_Z	Quat_w	Quat_x	Quat_y	Quat_z
51084	9.306724	2.549741	-2.033231	0.106577	0.065314	0.063875	-0.612420	-0.419578	-0.008634	0.592700	0.448035	-0.630724	0.223963
51085	9.225596	2.446474	-1.885935	0.066361	0.059769	0.065610	-0.613001	-0.418017	-0.007963	0.592548	0.447634	-0.630396	0.226077
51086	9.374812	2.177450	-1.796647	0.092192	0.016709	0.076731	-0.616716	-0.416456	-0.009249	0.591552	0.447593	-0.630569	0.228275
51087	9.437311	2.260204	-1.851588	0.095776	0.027982	0.073075	-0.615894	-0.414171	-0.009113	0.590697	0.447577	-0.630546	0.230571
51088	9.336034	2.197624	-1.833714	0.062761	-0.005086	0.073031	-0.617628	-0.410625	-0.007455	0.589699	0.447334	-0.631070	0.232159
51089	9.396302	2.333742	-1.888224	0.056737	0.000752	0.052858	-0.619062	-0.409571	-0.007942	0.588941	0.447232	-0.631362	0.233482
51090	9.427066	2.285724	-1.940414	-0.026600	-0.075852	0.091353	-0.621180	-0.408522	-0.005160	0.587756	0.446037	-0.633292	0.233527
51091	9.388940	2.085242	-1.800192	0.005766	-0.115388	0.073090	-0.620197	-0.406618	-0.003205	0.585887	0.445611	-0.635363	0.233410
51092	9.455789	2.246834	-1.948989	-0.008286	-0.109260	0.095112	-0.621354	-0.403007	-0.000129	0.584090	0.444731	-0.637625	0.233426
51093	9.392159	2.095325	-2.010402	-0.121802	-0.246190	0.173979	-0.624336	-0.400660	0.002886	0.581196	0.442122	-0.642695	0.231694
51094	9.346684	1.574909	-2.060405	-0.202174	-0.285989	0.041657	-0.626890	-0.397808	0.007205	0.579065	0.440464	-0.647407	0.227023
51095	9.403498	1.825068	-2.297625	-0.352043	-0.314938	-0.052136	-0.625735	-0.397419	0.010625	0.578279	0.438354	-0.652261	0.219075
51096	9.272022	1.769812	-2.447665	-0.398294	-0.211342	-0.151533	-0.624271	-0.400109	0.012145	0.579609	0.436567	-0.655174	0.210262
51097	9.287472	2.602133	-2.672296	-0.450938	-0.242611	-0.024825	-0.623394	-0.402938	0.010823	0.580413	0.432547	-0.659734	0.201930
51098	9.102487	2.729969	-2.343273	-0.217751	-0.254763	0.043541	-0.621690	-0.403251	0.010787	0.578706	0.430391	-0.664016	0.197346
51099	9.309674	3.035909	-2.479468	-0.132439	-0.145060	0.146394	-0.625535	-0.400289	0.013281	0.577313	0.427380	-0.667562	0.196002
51100	9.274017	2.322428	-2.424812	-0.025617	-0.100221	0.129889	-0.626272	-0.396915	0.015203	0.575644	0.425658	-0.670016	0.196286
51101	9.188571	2.447590	-2.309684	0.067835	-0.019399	0.128113	-0.629278	-0.393235	0.017450	0.574287	0.424695	-0.671146	0.198473
51102	9.337043	2.304259	-2.369314	0.155241	-0.030148	0.181527	-0.633159	-0.388466	0.018354	0.571802	0.424060	-0.672508	0.202355
51103	9.165364	1.825324	-2.552015	0.222391	-0.049313	0.159543	-0.635166	-0.383906	0.022917	0.568586	0.424545	-0.673600	0.206723
51104	9.303967	1.938563	-2.749706	0.232117	-0.007577	0.108155	-0.637592	-0.379512	0.028041	0.566022	0.425667	-0.673729	0.210991
51105	9.279900	1.765509	-2.672636	0.206315	-0.020942	0.101671	-0.638740	-0.376216	0.031665	0.563531	0.426610	-0.674043	0.214718
51106	9.342572	1.782106	-2.677287	0.175731	0.024496	0.082286	-0.642324	-0.371133	0.034857	0.561967	0.427282	-0.673806	0.218194
51107	9.340109	1.484652	-2.558356	0.167237	-0.023906	0.075877	-0.643330	-0.368371	0.037595	0.559863	0.428128	-0.674080	0.221081
51108	9.286443	1.588608	-2.686112	0.091148	-0.033533	0.071158	-0.643897	-0.367031	0.039813	0.558274	0.428254	-0.674751	0.222798
51109	9.192061	1.572902	-2.730996	0.070488	-0.031138	0.016034	-0.645766	-0.363655	0.042030	0.557156	0.428848	-0.675015	0.223653
51110	9.335784	1.495337	-2.809344	0.014475	-0.039479	-0.026254	-0.644749	-0.364349	0.044105	0.556577	0.429456	-0.675259	0.223194
51111	9.299362	1.600954	-2.889423	-0.059826	-0.051592	-0.066746	-0.645008	-0.365816	0.044725	0.556663	0.429803	-0.675624	0.221194
51112	9.181043	1.799777	-3.004480	-0.090071	-0.038690	-0.034707	-0.642982	-0.368220	0.046116	0.557018	0.429385	-0.676229	0.219258
51113	9.191282	1.879148	-2.960865	-0.063835	0.008881	-0.015446	-0.644400	-0.368724	0.045105	0.557718	0.428733	-0.676380	0.218286
51114	9.206278	1.839079	-2.874727	-0.036223	0.047815	0.056116	-0.644154	-0.367584	0.042335	0.558389	0.427283	-0.676573	0.218814
51115	9.261590	1.585221	-2.781828	-0.014827	0.025013	0.035980	-0.644617	-0.365224	0.041353	0.558657	0.426411	-0.676772	0.219217
51116	9.320275	1.710154	-2.725234	-0.036922	0.017938	0.032314	-0.644511	-0.363822	0.039169	0.559035	0.425392	-0.677105	0.219204
51117	9.283377	1.560504	-2.758648	-0.057571	0.013669	0.012059	-0.646771	-0.364362	0.039157	0.559616	0.424412	-0.677414	0.218667
51118	9.388700	1.582938	-2.859064	-0.071234	0.056427	-0.024715	-0.646219	-0.364287	0.037453	0.561044	0.423644	-0.676959	0.217904
51119	9.284575	1.660848	-2.646922	-0.126413	-0.042879	-0.024667	-0.646787	-0.364134	0.037468	0.561597	0.422628	-0.677889	0.215548
51120	9.285397	1.952097	-2.664378	-0.069634	-0.005297	-0.024568	-0.644818	-0.364210	0.035457	0.562179	0.422121	-0.678129	0.214265
51121	9.268600	1.893553	-2.630314	-0.017964	0.011164	-0.009825	-0.643800	-0.366509	0.035019	0.562485	0.421890	-0.678103	0.213997
51122	9.289624	1.718949	-2.641901	0.027199	0.032356	0.034248	-0.645946	-0.365559	0.033964	0.562502	0.421528	-0.677992	0.215018
51123	9.318042	1.639129	-2.672471	0.020729	0.014254	-0.001529	-0.644959	-0.364215	0.035600	0.562489	0.421602	-0.677835	0.215399
51124	9.298683	1.680871	-2.700462	0.018787	0.000613	-0.004262	-0.646267	-0.362273	0.034599	0.562320	0.421780	-0.677806	0.215586
51125	9.264877	1.690987	-2.713625	0.023775	0.013760	-0.024466	-0.646106	-0.363186	0.035534	0.562372	0.422200	-0.677449	0.215749
51126	9.332294	1.651583	-2.704325	0.040717	0.007108	-0.006062	-0.645665	-0.364348	0.035599	0.562101	0.422654	-0.677216	0.216295
51127	9.317636	1.686182	-2.744616	0.053484	0.029385	-0.009742	-0.646082	-0.365722	0.034381	0.562048	0.423138	-0.676681	0.217161
51128	9.303344	1.678675	-2.719975	0.013019	0.023491	-0.017156	-0.644656	-0.366065	0.035055	0.562283	0.423354	-0.676293	0.217341
51129	9.298500	1.637288	-2.705570	0.011788	0.018447	0.005782	-0.644535	-0.364610	0.034720	0.562364	0.423204	-0.676195	0.217727
51130	9.303264	1.598327	-2.696340	0.032010	0.024668	0.008559	-0.645264	-0.363682	0.033650	0.562352	0.423251	-0.675946	0.218439
51131	9.377765	1.600589	-2.723267	0.031485	0.036988	-0.012550	-0.644550	-0.363994	0.033907	0.562594	0.423486	-0.675400	0.219048
51132	9.293598	1.656980	-2.724583	0.017113	0.040097	-0.002499	-0.645107	-0.364041	0.035045	0.562953	0.423482	-0.674927	0.219593
51133	9.293485	1.623031	-2.724800	0.014155	0.027424	0.025037	-0.645117	-0.364115	0.033621	0.563043	0.423055	-0.674885	0.220311
51134	9.317539	1.657083	-2.744802	0.010183	0.020731	0.014040	-0.645987	-0.362789	0.033287	0.563134	0.422808	-0.674816	0.220763
51135	9.327404	1.646863	-2.711420	0.031362	0.033109	0.052601	-0.645589	-0.360778	0.033267	0.563029	0.422177	-0.674869	0.222072
51136	9.342736	1.696451	-2.619878	0.050612	0.030868	0.089360	-0.648855	-0.360687	0.032453	0.562577	0.421330	-0.675136	0.224009
51137	9.342539	1.626064	-2.615499	0.049550	0.051385	0.115923	-0.650064	-0.355840	0.030924	0.562278	0.419963	-0.675429	0.226428
51138	9.405040	1.484421	-2.575279	0.052292	0.067891	0.148009	-0.651390	-0.352066	0.030747	0.562041	0.418161	-0.675759	0.229349
51139	9.361979	1.440274	-2.515983	-0.000891	-0.015963	0.151694	-0.652850	-0.347799	0.032307	0.561080	0.416041	-0.677327	0.230926
51140	9.328569	1.478967	-2.490325	0.035485	0.033478	0.138840	-0.657722	-0.344484	0.030858	0.560553	0.414320	-0.678032	0.233221
51141	9.409704	1.365145	-2.544829	0.012601	0.023667	0.103940	-0.658656	-0.339189	0.028929	0.560231	0.412807	-0.678685	0.234773
51142	9.368925	1.333401	-2.507277	0.022855	0.005817	0.078283	-0.658415	-0.336287	0.028399	0.559716	0.411874	-0.679260	0.235974
51143	9.394952	1.382835	-2.590058	0.022373	0.014112	0.093879	-0.658995	-0.334870	0.029061	0.559228	0.410649	-0.679884	0.237464
51144	9.437634	1.178859	-2.592984	0.012215	-0.005941	0.091114	-0.660146	-0.332222	0.031225	0.558564	0.409508	-0.680723	0.238592
51145	9.413800	1.300523	-2.610624	0.031191	0.018362	0.114984	-0.662171	-0.329422	0.030569	0.557954	0.408070	-0.681425	0.240471
51146	9.398961	1.140313	-2.591789	-0.001553	0.008811	0.122246	-0.664757	-0.326784	0.030475	0.557453	0.406260	-0.682422	0.241864
51147	9.407594	1.244446	-2.765354	-0.007344	0.071565	0.104715	-0.663961	-0.323554	0.028967	0.557923	0.404272	-0.682627	0.243528
51148	9.442209	1.218278	-2.641210	-0.065548	0.067232	0.118379	-0.666675	-0.322057	0.028662	0.558740	0.401533	-0.683231	0.244492
51149	9.457765	1.104060	-2.451706	-0.103512	0.056111	0.136664	-0.669060	-0.314948	0.025441	0.559607	0.398104	-0.684321	0.245068
51150	9.495697	1.060975	-2.513795	-0.213826	0.063227	0.115333	-0.671670	-0.312430	0.021934	0.561559	0.393728	-0.685668	0.243906
51151	9.532008	0.787257	-2.376834	-0.222755	0.039167	0.055678	-0.674593	-0.309611	0.015326	0.563513	0.390135	-0.686863	0.241801
51152	9.521436	0.647492	-2.437739	-0.221341	0.044287	-0.030607	-0.673743	-0.311084	0.012813	0.565948	0.387749	-0.687286	0.238731
51153	9.483024	0.681660	-2.433664	-0.168997	0.071875	-0.094782	-0.672328	-0.312826	0.009710	0.568630	0.386650	-0.686660	0.235924
51154	9.520452	0.776722	-2.308835	-0.100530	0.085343	-0.169883	-0.668640	-0.316630	0.003901	0.571334	0.387340	-0.684941	0.233242
51155	9.420288	1.148787	-2.331650	-0.041844	0.055095	-0.159588	-0.667205	-0.318886	0.002468	0.573091	0.388640	-0.683390	0.231311
51156	9.357514	1.186028	-2.362877	-0.005413	0.040520	-0.164090	-0.664292	-0.326306	0.000130	0.574400	0.390542	-0.681766	0.229647
51157	9.370778	1.144112	-2.498918	0.009476	0.099653	-0.230229	-0.660688	-0.332839	-0.002870	0.576668	0.393181	-0.678899	0.227946
51158	9.495821	1.626619	-2.737175	-0.027516	0.154300	-0.248640	-0.659101	-0.336621	-0.005535	0.580062	0.395437	-0.675375	0.225890
51159	9.593055	1.125132	-2.106370	0.025451	0.235877	-0.261555	-0.653393	-0.343062	-0.011103	0.584143	0.398046	-0.670573	0.225097
51160	9.795630	1.825470	-1.452344	0.205706	0.073599	-0.203872	-0.650466	-0.350572	-0.011602	0.584360	0.402755	-0.667248	0.226034
51161	9.202866	1.455079	-1.910874	0.182856	0.002545	-0.371927	-0.648933	-0.359251	-0.011310	0.584532	0.409679	-0.663495	0.224185
51162	9.552113	2.190168	-1.933636	0.052377	-0.023568	-0.110431	-0.645436	-0.365186	-0.008878	0.584246	0.411771	-0.662727	0.223372
51163	9.605766	2.136774	-2.138899	0.055138	-0.066342	-0.071823	-0.642701	-0.367342	-0.006911	0.583191	0.413521	-0.662776	0.222748
51164	9.365572	1.819361	-2.214115	0.023520	-0.020575	-0.097758	-0.641232	-0.370060	-0.004824	0.583119	0.415096	-0.662196	0.221730
51165	9.390629	2.080929	-2.201268	-0.022261	0.014539	-0.066657	-0.640060	-0.372431	-0.003849	0.583751	0.415519	-0.661684	0.220802
51166	9.411875	2.113257	-2.271904	0.001272	0.075537	0.021387	-0.639520	-0.371883	-0.006375	0.584605	0.414834	-0.661066	0.221680
51167	9.307110	1.999600	-2.060987	0.029855	0.008024	0.071064	-0.641826	-0.369092	-0.006745	0.584108	0.414079	-0.661539	0.222986
51168	9.323267	2.012919	-2.158128	0.050577	0.001089	0.094058	-0.642278	-0.366932	-0.006605	0.583245	0.413328	-0.662176	0.224739
51169	9.383456	1.844292	-2.093842	0.008630	-0.019418	0.100419	-0.644281	-0.364797	-0.005458	0.582426	0.412061	-0.663301	0.225872
51170	9.476586	1.828040	-2.196470	0.008594	-0.025263	0.168344	-0.646057	-0.359409	-0.006097	0.581217	0.409951	-0.665036	0.227715
51171	9.456270	1.498283	-2.190613	-0.039676	-0.012336	0.138807	-0.648649	-0.355931	-0.005712	0.580702	0.407573	-0.666605	0.228708
51172	9.466892	1.501372	-2.065381	-0.017680	-0.043582	0.074677	-0.650932	-0.353409	-0.003545	0.579881	0.406487	-0.667892	0.228967
51173	9.494947	1.436820	-2.148980	-0.029727	-0.030900	0.032417	-0.650140	-0.350022	-0.005326	0.579521	0.405721	-0.668759	0.228710
51174	9.412967	1.639929	-2.241213	-0.016443	-0.059643	0.019656	-0.652271	-0.348897	-0.004100	0.578730	0.405439	-0.669787	0.228202
51175	9.462637	1.715056	-2.083153	0.013772	-0.060766	0.021580	-0.651677	-0.350124	-0.002764	0.577667	0.405458	-0.670709	0.228155
51176	9.426738	1.626394	-2.323946	-0.007760	-0.020833	0.032455	-0.653396	-0.347597	-0.000885	0.577261	0.404943	-0.671341	0.228238
51177	9.456704	1.487767	-2.130309	0.004389	0.002847	0.004903	-0.654247	-0.347311	-0.000575	0.577203	0.404787	-0.671434	0.228388
51178	9.446620	1.561785	-2.218825	0.012972	0.011502	-0.017109	-0.653971	-0.346741	-0.000542	0.577290	0.405024	-0.671200	0.228435
51179	9.467490	1.397206	-2.254497	0.032682	0.008748	-0.033606	-0.653251	-0.347354	-0.000020	0.577258	0.405683	-0.670783	0.228570
51180	9.455720	1.479732	-2.253519	0.034958	-0.014097	-0.083103	-0.653050	-0.350627	0.002043	0.577123	0.407181	-0.670204	0.227948
51181	9.426865	1.596904	-2.295156	0.019548	-0.012767	-0.042750	-0.650230	-0.350586	0.000316	0.576948	0.407908	-0.670021	0.227626
51182	9.372091	1.596158	-2.210983	0.031920	-0.037783	-0.056459	-0.651632	-0.350922	0.001727	0.576401	0.409106	-0.669953	0.227063
51183	9.429759	1.596040	-2.232465	0.009429	-0.047606	-0.075744	-0.649740	-0.354165	0.002641	0.575991	0.410315	-0.669945	0.225941
51184	9.426599	1.607126	-2.333728	0.015499	-0.050764	-0.053708	-0.648424	-0.356019	0.004783	0.575385	0.411358	-0.670111	0.225094
51185	9.407329	1.602370	-2.330623	0.008050	-0.063417	-0.057377	-0.648250	-0.357541	0.006389	0.574688	0.412374	-0.670440	0.224035
51186	9.407240	1.704966	-2.385509	0.003725	-0.075100	-0.046341	-0.646081	-0.360624	0.006884	0.573818	0.413285	-0.670999	0.222910
51187	9.397734	1.631630	-2.337320	0.014438	-0.052509	-0.024347	-0.645924	-0.359781	0.010200	0.573063	0.413882	-0.671444	0.222404
51188	9.382276	1.589578	-2.448133	0.015909	-0.046111	-0.039049	-0.646499	-0.358925	0.010543	0.572449	0.414698	-0.671677	0.221760
51189	9.401965	1.759455	-2.467086	0.022997	-0.051213	-0.046336	-0.646596	-0.361182	0.012531	0.571735	0.415681	-0.671886	0.221128
51190	9.271922	1.857794	-2.497815	0.056546	-0.052750	-0.022424	-0.644729	-0.361889	0.014598	0.570615	0.416776	-0.672146	0.221171
51191	9.358897	1.842153	-2.462520	0.055833	-0.034878	0.017937	-0.644708	-0.361475	0.017888	0.569560	0.417202	-0.672555	0.221842
51192	9.357951	1.721855	-2.533321	0.080318	-0.036470	0.043657	-0.645835	-0.360435	0.020518	0.568164	0.417608	-0.673069	0.223097
51193	9.347958	1.766448	-2.597877	0.086490	0.021239	0.063767	-0.645566	-0.358355	0.022065	0.567398	0.417517	-0.673082	0.225165
51194	9.357450	1.605656	-2.548553	0.052136	-0.052702	0.085816	-0.648399	-0.356987	0.024449	0.565825	0.417106	-0.674253	0.226380
51195	9.362240	1.552015	-2.529757	0.068892	-0.019124	0.093129	-0.649849	-0.353849	0.025512	0.564524	0.416595	-0.675043	0.228206
51196	9.347749	1.552175	-2.534046	0.072382	-0.009495	0.085776	-0.649595	-0.351282	0.025954	0.563361	0.416206	-0.675630	0.230046
51197	9.404957	1.391883	-2.546893	0.064859	-0.019844	0.043555	-0.651012	-0.349663	0.028624	0.562305	0.416317	-0.676029	0.231253
51198	9.358957	1.436485	-2.593193	0.028139	-0.010207	0.037958	-0.652175	-0.346283	0.030550	0.561717	0.416080	-0.676425	0.231951
51199	9.377967	1.402671	-2.613449	0.032522	-0.020881	0.031559	-0.653316	-0.345692	0.030598	0.560968	0.415992	-0.676884	0.232578
51200	9.385417	1.441259	-2.601398	0.010983	-0.010237	-0.022629	-0.651332	-0.345456	0.031020	0.560804	0.416380	-0.676857	0.232361
51201	9.356431	1.502560	-2.636148	0.007747	-0.013051	-0.006112	-0.652726	-0.346898	0.031510	0.560541	0.416489	-0.677031	0.232294
51202	9.341956	1.563669	-2.664195	0.028021	-0.000494	-0.001498	-0.652871	-0.346745	0.031379	0.560268	0.416737	-0.676990	0.232627
51203	9.351912	1.592313	-2.635394	0.040842	0.016093	-0.002409	-0.653155	-0.346468	0.031683	0.560106	0.417036	-0.676713	0.233285
51204	9.342032	1.485485	-2.621228	0.037362	-0.004645	0.005856	-0.651155	-0.346329	0.034086	0.559661	0.417317	-0.676731	0.233799
51205	9.387646	1.392777	-2.604213	0.030099	0.002694	0.006743	-0.650859	-0.347202	0.034170	0.559363	0.417434	-0.676731	0.234303
51206	9.414223	1.404663	-2.600298	0.020910	0.006517	0.004891	-0.652871	-0.345680	0.033149	0.559215	0.417479	-0.676699	0.234666
51207	9.356565	1.441350	-2.593072	0.012452	-0.002240	-0.002458	-0.652596	-0.346168	0.031271	0.559041	0.417545	-0.676760	0.234788
51208	9.361377	1.416939	-2.583749	0.021080	-0.001296	0.012236	-0.654593	-0.344464	0.032391	0.558752	0.417528	-0.676878	0.235168
51209	9.356207	1.412708	-2.627063	0.016336	-0.012000	0.006735	-0.652581	-0.345986	0.033411	0.558369	0.417559	-0.677106	0.235364
51210	9.376038	1.450630	-2.571999	0.009531	0.005571	-0.009810	-0.653165	-0.343749	0.034976	0.558369	0.417690	-0.677010	0.235409
51211	9.365981	1.414842	-2.610506	0.009587	0.014725	-0.008917	-0.652590	-0.344606	0.034633	0.558480	0.417731	-0.676839	0.235561
51212	9.381033	1.430775	-2.540913	0.011898	-0.012317	0.012243	-0.655133	-0.344609	0.035509	0.558115	0.417670	-0.677119	0.235731
51213	9.375752	1.460884	-2.612987	0.009866	-0.015551	0.004906	-0.652740	-0.344152	0.034237	0.557750	0.417671	-0.677399	0.235789
51214	9.370823	1.461112	-2.627294	-0.002366	0.040813	-0.013561	-0.653585	-0.344706	0.034069	0.558346	0.417548	-0.676938	0.235920
51215	9.394527	1.356748	-2.633692	0.031308	0.004110	-0.017120	-0.652888	-0.344251	0.033381	0.558172	0.417994	-0.676714	0.236186
51216	9.308817	1.470178	-2.547618	0.027828	0.025865	-0.011653	-0.654335	-0.342055	0.033107	0.558307	0.418243	-0.676298	0.236615
51217	9.395401	1.416196	-2.546377	0.027591	0.015325	-0.019885	-0.652743	-0.344670	0.033070	0.558331	0.418631	-0.675941	0.236893
51218	9.385320	1.395088	-2.594449	0.019955	-0.006146	-0.029966	-0.651593	-0.345447	0.033861	0.558180	0.419208	-0.675756	0.236756
51219	9.375379	1.444465	-2.654145	0.023662	-0.005341	-0.028121	-0.652018	-0.344376	0.035636	0.557995	0.419761	-0.675580	0.236715
51220	9.365829	1.476084	-2.655997	0.034971	-0.007060	-0.015247	-0.653714	-0.344911	0.035335	0.557639	0.420300	-0.675464	0.236928
51221	9.361103	1.514979	-2.660398	0.026034	0.010998	-0.008865	-0.650740	-0.344812	0.035312	0.557563	0.420545	-0.675255	0.237267
51222	9.380877	1.479827	-2.581652	0.064980	0.015259	0.010475	-0.653278	-0.345246	0.036161	0.557131	0.420971	-0.674959	0.238366
51223	9.385449	1.377787	-2.570411	0.061446	0.002052	0.015979	-0.652130	-0.344815	0.038732	0.556518	0.421316	-0.674889	0.239385
51224	9.365454	1.296250	-2.628168	0.019050	-0.011898	0.004887	-0.652853	-0.343655	0.038811	0.556132	0.421435	-0.675066	0.239573
51225	9.389846	1.363859	-2.618978	0.008143	-0.014612	-0.026310	-0.652420	-0.344106	0.039063	0.555944	0.421836	-0.675080	0.239264
51226	9.394258	1.354780	-2.667513	-0.003464	0.000534	-0.017183	-0.653262	-0.345071	0.038442	0.556023	0.421938	-0.675044	0.239003
51227	9.327097	1.442519	-2.664429	-0.010734	0.005957	-0.015371	-0.652693	-0.345093	0.038719	0.556219	0.421884	-0.675012	0.238733
51228	9.394639	1.412651	-2.642994	-0.010814	-0.007732	-0.017174	-0.653384	-0.345720	0.039964	0.556246	0.421949	-0.675099	0.238308
51229	9.355770	1.428106	-2.689751	-0.031021	-0.010274	-0.019970	-0.652274	-0.345597	0.037123	0.556414	0.421809	-0.675307	0.237575
51230	9.375042	1.427980	-2.690473	-0.017163	0.013462	-0.017224	-0.651819	-0.347110	0.038443	0.556782	0.421699	-0.675190	0.237239
51231	9.358825	1.441596	-2.612479	-0.003080	0.005173	-0.002500	-0.651406	-0.345981	0.038793	0.556839	0.421561	-0.675240	0.237208
51232	9.317439	1.486524	-2.685521	-0.008716	0.005516	-0.008021	-0.652954	-0.346819	0.038756	0.556984	0.421460	-0.675249	0.237022
51233	9.360649	1.491383	-2.708846	0.006112	0.003206	-0.000639	-0.652242	-0.347779	0.037553	0.556926	0.421411	-0.675294	0.237116
51234	9.332807	1.484830	-2.567744	0.008101	-0.006461	0.006719	-0.652119	-0.346878	0.036757	0.556700	0.421350	-0.675483	0.237216
51235	9.342024	1.539159	-2.645033	-0.034527	0.028234	-0.017268	-0.652683	-0.346351	0.037931	0.557403	0.420957	-0.675301	0.236784
51236	9.375629	1.446465	-2.622738	0.005320	0.022372	0.002081	-0.651815	-0.348865	0.036062	0.557608	0.420802	-0.675136	0.237047
51237	9.308825	1.528701	-2.571392	0.017634	0.012998	0.019554	-0.653802	-0.348950	0.035508	0.557492	0.420565	-0.675184	0.237599
51238	9.395044	1.421698	-2.594639	0.031827	0.002907	0.003082	-0.651293	-0.346082	0.034954	0.557211	0.420772	-0.675126	0.238057
51239	9.380447	1.446434	-2.622919	0.018556	0.012322	-0.015310	-0.652272	-0.346942	0.035193	0.557245	0.421020	-0.674884	0.238228
51240	9.385212	1.441617	-2.627959	0.013027	0.015210	-0.017161	-0.652274	-0.346396	0.035795	0.557381	0.421239	-0.674603	0.238316
51241	9.331938	1.471717	-2.674082	0.016897	0.022122	-0.009832	-0.651707	-0.346405	0.035789	0.557534	0.421349	-0.674306	0.238606
51242	9.370926	1.514590	-2.636612	0.026778	0.029899	-0.017149	-0.652272	-0.346273	0.036229	0.557751	0.421652	-0.673795	0.239005
51243	9.390125	1.436540	-2.613683	0.027044	0.007095	-0.005191	-0.651702	-0.347102	0.035320	0.557593	0.421886	-0.673656	0.239354
51244	9.387801	1.416896	-2.594399	0.003904	0.005919	-0.015331	-0.650440	-0.346375	0.034785	0.557674	0.422019	-0.673540	0.239258
51245	9.376189	1.445486	-2.550298	0.002062	0.004077	-0.015328	-0.651560	-0.347636	0.034433	0.557735	0.422124	-0.673467	0.239134
51246	9.409889	1.459945	-2.561127	0.006222	0.010348	0.003031	-0.651848	-0.346539	0.035640	0.557766	0.422019	-0.673443	0.239315
51247	9.361329	1.419462	-2.590977	-0.008454	0.011414	0.001147	-0.651842	-0.347373	0.035020	0.557937	0.421749	-0.673478	0.239295
51248	9.378759	1.476896	-2.542943	-0.009566	-0.003908	-0.004321	-0.651571	-0.346372	0.035080	0.557945	0.421633	-0.673627	0.239060
51249	9.376098	1.440767	-2.559988	-0.011850	0.002484	0.012173	-0.650992	-0.347386	0.035011	0.557973	0.421219	-0.673869	0.239041
51250	9.356863	1.440828	-2.554437	-0.001206	0.005053	-0.000660	-0.651577	-0.346207	0.034665	0.558014	0.421106	-0.673908	0.239036
51251	9.378962	1.464347	-2.511630	0.008226	0.004372	0.010380	-0.652153	-0.346279	0.033389	0.557909	0.420931	-0.674016	0.239285
51252	9.381023	1.450304	-2.550448	0.026198	0.007847	-0.002439	-0.653253	-0.348055	0.034707	0.557764	0.421136	-0.673877	0.239655
51253	9.388036	1.431119	-2.570160	0.015666	0.009663	0.014051	-0.652003	-0.346194	0.034528	0.557651	0.420968	-0.673920	0.240089
51254	9.361600	1.528745	-2.602353	0.010057	0.043257	0.006656	-0.652864	-0.345852	0.033706	0.558077	0.420696	-0.673542	0.240637
51255	9.358875	1.451262	-2.610003	0.013405	0.012489	-0.002478	-0.653422	-0.346295	0.034110	0.558100	0.420716	-0.673425	0.240876
51256	9.267712	1.402418	-2.536860	0.042279	0.022337	0.015888	-0.651749	-0.344433	0.033785	0.557927	0.420783	-0.673200	0.241788
51257	9.363617	1.344046	-2.574645	0.040773	0.032986	-0.007979	-0.653151	-0.345560	0.033727	0.558021	0.421082	-0.672676	0.242507
51258	9.419192	1.326316	-2.547853	0.004903	0.037448	-0.050254	-0.651424	-0.347337	0.034167	0.558683	0.421556	-0.671900	0.242312
51259	9.395000	1.251042	-2.528114	-0.016244	0.037258	-0.123719	-0.652135	-0.347715	0.033298	0.559872	0.422748	-0.670627	0.241011
51260	9.473161	1.341344	-2.431410	-0.028692	0.049199	-0.076013	-0.651394	-0.350844	0.032243	0.561100	0.423121	-0.669668	0.240165
51261	9.305574	1.672334	-2.430231	-0.052358	0.021995	-0.066821	-0.648694	-0.353322	0.029082	0.562117	0.423215	-0.669214	0.238887
51262	9.512696	1.519848	-2.380998	-0.012096	0.034909	-0.068577	-0.650375	-0.355143	0.028558	0.562974	0.423742	-0.668395	0.238224
51263	9.478499	1.345281	-2.366364	-0.006085	0.039316	-0.050257	-0.648524	-0.355752	0.028644	0.563753	0.424043	-0.667660	0.237905
51264	9.439659	1.616786	-2.517737	-0.048919	0.024405	-0.075977	-0.646545	-0.356819	0.026287	0.564815	0.424304	-0.667069	0.236578
51265	9.418420	1.794207	-2.535111	-0.082102	0.038394	-0.154951	-0.647352	-0.360785	0.025194	0.566716	0.425150	-0.665810	0.234045
51266	9.176406	1.976462	-2.435495	-0.110672	0.040874	-0.196322	-0.643486	-0.365600	0.022300	0.569075	0.426229	-0.664284	0.230669
51267	9.102272	2.022340	-2.381696	-0.142331	0.047725	-0.217506	-0.639308	-0.372450	0.019702	0.571884	0.427173	-0.662637	0.226682
51268	9.168182	2.315521	-2.396743	-0.169224	0.014994	-0.191751	-0.636456	-0.375260	0.017369	0.574348	0.427633	-0.661673	0.222360
51269	9.207000	2.419670	-2.407178	-0.181756	-0.004135	-0.178873	-0.634001	-0.380887	0.013870	0.576606	0.427839	-0.661086	0.217817
51270	9.317538	2.487721	-2.476089	-0.138859	-0.007927	-0.147552	-0.629589	-0.384260	0.010778	0.578287	0.428143	-0.660604	0.214198
51271	9.239961	2.403715	-2.500307	-0.088460	-0.006815	-0.075916	-0.630699	-0.386779	0.009637	0.579248	0.428078	-0.660503	0.212030
51272	9.211392	2.303308	-2.412932	-0.065078	-0.000623	-0.057549	-0.629560	-0.388688	0.007093	0.580002	0.428002	-0.660386	0.210480
51273	9.213703	2.240050	-2.398938	-0.045656	0.017175	-0.017176	-0.627872	-0.387312	0.007873	0.580661	0.427558	-0.660325	0.209757
51274	9.302638	2.134933	-2.383625	-0.045428	0.005597	-0.007979	-0.626738	-0.387596	0.007419	0.581110	0.427057	-0.660456	0.209120
51275	9.288662	2.165899	-2.334589	-0.039214	0.044663	0.015831	-0.630166	-0.387657	0.003900	0.581936	0.426135	-0.660330	0.209101
51276	9.340991	2.032574	-2.366402	-0.078098	0.027358	-0.000745	-0.629333	-0.386234	0.003981	0.582927	0.425039	-0.660423	0.208278
51277	9.370200	2.156250	-2.381181	-0.084247	0.023277	-0.024581	-0.628096	-0.384835	0.001502	0.584017	0.424211	-0.660389	0.207014
51278	9.274421	2.353429	-2.385976	-0.038426	-0.010454	-0.017085	-0.627954	-0.385636	0.000173	0.584241	0.423938	-0.660623	0.206194
51279	9.277004	2.248229	-2.319123	-0.075426	-0.002005	-0.033702	-0.627821	-0.385589	-0.000819	0.584955	0.423441	-0.660768	0.204720
51280	9.221393	2.356267	-2.388805	-0.119530	-0.023702	-0.038338	-0.628522	-0.386153	-0.000847	0.585771	0.422565	-0.661298	0.202478
51281	9.123409	2.423832	-2.312233	-0.113845	-0.007554	-0.031938	-0.628093	-0.388044	-0.003525	0.586723	0.421619	-0.661672	0.200460
51282	9.053953	2.286995	-2.199411	-0.173737	0.008188	-0.015598	-0.628255	-0.387657	-0.005486	0.588316	0.419674	-0.662224	0.198035
51283	8.927454	2.121674	-2.282719	-0.238909	0.060561	0.004320	-0.627302	-0.387046	-0.009430	0.591060	0.416496	-0.662583	0.195355
51284	8.975488	1.987466	-2.246741	-0.339861	0.113052	0.055412	-0.628776	-0.386027	-0.015029	0.595095	0.411290	-0.663058	0.192502
51285	9.124584	1.879628	-2.240942	-0.480792	0.159506	0.117473	-0.630341	-0.381685	-0.026663	0.600634	0.403301	-0.664043	0.188766
51286	9.427946	1.835398	-1.636605	-0.593148	0.216580	0.153945	-0.632769	-0.377520	-0.040287	0.607597	0.393293	-0.664898	0.184547
51287	10.241477	2.215602	-1.302216	-0.525323	0.190995	0.025911	-0.634076	-0.373302	-0.055337	0.614108	0.385737	-0.664768	0.179337
51288	10.101968	2.842981	-1.534465	-0.355770	0.103224	-0.054298	-0.632600	-0.372707	-0.064965	0.618377	0.381573	-0.664454	0.174678
51289	9.479348	2.687993	-1.584657	-0.132592	0.051244	0.017627	-0.633784	-0.371332	-0.069125	0.619991	0.379423	-0.664494	0.173488
51290	9.405683	2.129925	-1.525152	-0.074143	0.050105	0.080030	-0.632398	-0.370510	-0.071641	0.620901	0.377177	-0.664823	0.173867
51291	9.427329	1.866425	-1.418978	0.025927	0.068824	0.193940	-0.637868	-0.365938	-0.074992	0.620931	0.374566	-0.665413	0.177119
51292	9.372654	1.726480	-1.263249	0.082886	0.056578	0.272951	-0.640789	-0.359535	-0.075413	0.620050	0.371655	-0.666545	0.182012
51293	9.532516	1.614163	-1.110533	0.038715	0.042081	0.333470	-0.644746	-0.350059	-0.076484	0.619094	0.367392	-0.668419	0.186982
51294	9.766916	1.672339	-1.051284	-0.024764	-0.018246	0.361033	-0.649984	-0.339738	-0.076779	0.617628	0.362214	-0.671469	0.190961
51295	9.837794	1.853030	-0.999614	-0.053454	-0.033720	0.282138	-0.654332	-0.332055	-0.076397	0.616491	0.357733	-0.674180	0.193510
51296	9.499786	1.744350	-1.035993	-0.017800	-0.005594	0.208662	-0.658406	-0.323789	-0.076265	0.615692	0.354615	-0.675901	0.195778
51297	9.602284	1.531620	-0.780331	-0.099121	-0.064825	0.217769	-0.663726	-0.317672	-0.075972	0.614696	0.350531	-0.678664	0.196702
51298	9.397592	1.386490	-0.701155	-0.032917	0.035863	0.254373	-0.665383	-0.310685	-0.076937	0.614364	0.346426	-0.680221	0.199611
51299	9.661745	1.338117	-0.489116	-0.061333	0.019635	0.219533	-0.667195	-0.302821	-0.078129	0.614241	0.342412	-0.681754	0.201677
51300	9.536251	1.305186	-0.499131	-0.042593	-0.004663	0.100290	-0.672082	-0.297954	-0.078912	0.614023	0.340435	-0.682764	0.202273
51301	9.534475	1.610736	-0.856993	-0.053945	0.033671	0.013994	-0.672814	-0.297141	-0.080557	0.614889	0.339240	-0.682655	0.202016
51302	9.678438	1.610800	-0.937259	-0.061181	0.087692	-0.057648	-0.671281	-0.297414	-0.084279	0.616691	0.338816	-0.681526	0.201045
51303	9.921563	1.902215	-1.094218	-0.059058	0.080888	-0.252062	-0.669414	-0.300783	-0.086638	0.619312	0.340990	-0.679024	0.197748
51304	9.485368	2.080973	-1.173362	-0.023110	0.125550	-0.418214	-0.664899	-0.311680	-0.089068	0.622765	0.345771	-0.674778	0.193082
51305	9.551323	2.092907	-1.373828	0.031780	0.178741	-0.354869	-0.659730	-0.320668	-0.095358	0.626430	0.350066	-0.669925	0.190370
51306	9.910899	1.918033	-1.543012	0.055366	0.190921	-0.296072	-0.655117	-0.329445	-0.099927	0.629673	0.353887	-0.665329	0.188714
51307	9.928769	2.037435	-1.774797	0.071056	0.129256	-0.250048	-0.651362	-0.337101	-0.103566	0.631931	0.357437	-0.661635	0.187460
51308	10.204318	2.140662	-2.021156	0.268667	0.219174	-0.051539	-0.648232	-0.340284	-0.107202	0.633052	0.360581	-0.657570	0.191907
51309	9.605495	2.156760	-2.182239	0.426647	0.273560	0.139404	-0.648522	-0.340770	-0.108933	0.633076	0.362925	-0.653448	0.201261
51310	8.987793	1.685169	-1.775720	0.451373	0.263659	0.209001	-0.651300	-0.335304	-0.110834	0.632327	0.364723	-0.649867	0.211688
51311	9.858366	1.707128	-1.701851	0.268050	0.160436	0.067700	-0.653159	-0.334516	-0.111618	0.632200	0.366408	-0.647218	0.217202
51312	10.175685	1.955681	-1.596150	0.301310	0.138694	0.014695	-0.654891	-0.333510	-0.113951	0.631674	0.369313	-0.644352	0.222277
51313	9.567807	1.561065	-1.508353	0.373438	0.105311	0.183526	-0.655431	-0.334188	-0.111717	0.629453	0.371059	-0.642746	0.230178
51314	9.124787	1.422088	-1.400898	0.319004	-0.001214	0.211000	-0.659575	-0.328864	-0.107370	0.626041	0.372261	-0.642940	0.236902
51315	9.187436	1.504581	-1.436521	0.272479	-0.048901	0.117419	-0.662150	-0.324829	-0.103686	0.622815	0.374275	-0.643193	0.241500
51316	9.506707	1.807575	-1.412668	0.138360	-0.031135	0.027328	-0.661550	-0.324098	-0.098253	0.621206	0.375698	-0.643217	0.243365
51317	9.534509	1.599563	-1.468207	-0.057402	-0.070124	-0.004220	-0.664382	-0.323270	-0.096612	0.620739	0.375283	-0.644415	0.242022
51318	9.448691	1.298540	-1.220572	-0.083773	-0.102513	0.107663	-0.665278	-0.319264	-0.095785	0.619484	0.373247	-0.647003	0.241483
51319	9.420561	1.475421	-1.194211	-0.169873	-0.152318	0.144302	-0.668739	-0.313006	-0.093088	0.618053	0.369909	-0.650863	0.239908
51320	9.551206	1.754084	-1.245591	-0.191320	-0.197481	0.100362	-0.671296	-0.311731	-0.091848	0.616367	0.367077	-0.655056	0.237168
51321	9.604095	1.912464	-1.328666	-0.280016	-0.278411	0.041629	-0.673032	-0.307372	-0.089145	0.614536	0.364306	-0.660182	0.231919
51322	9.333400	1.896270	-1.424933	-0.316855	-0.218728	0.060665	-0.675314	-0.303793	-0.085067	0.613619	0.360507	-0.664865	0.226850
51323	9.175727	2.102320	-1.335563	-0.319685	-0.155893	0.087171	-0.676741	-0.301981	-0.083378	0.613421	0.356059	-0.668913	0.222470
51324	9.474874	2.292974	-1.062886	-0.256771	-0.049882	0.035847	-0.679060	-0.298185	-0.083685	0.614372	0.352549	-0.671009	0.219097
51325	9.472851	2.009385	-0.893154	-0.180883	-0.014127	-0.074214	-0.679683	-0.295985	-0.087231	0.615783	0.351331	-0.671497	0.215568
51326	9.831602	1.733514	-1.125771	-0.198892	-0.032592	-0.132918	-0.681098	-0.298374	-0.090916	0.617272	0.350690	-0.671917	0.210996
51327	9.650680	1.456398	-1.343044	-0.111720	-0.025708	-0.160379	-0.679093	-0.300523	-0.091779	0.618396	0.351517	-0.671618	0.207247
51328	9.493713	1.296432	-1.628086	-0.070210	0.005609	-0.255847	-0.677195	-0.304736	-0.091636	0.619979	0.353949	-0.670132	0.203150
51329	9.599609	1.164205	-1.589428	-0.078409	0.083190	-0.228457	-0.674703	-0.312976	-0.094732	0.622574	0.355630	-0.667845	0.199780
51330	9.927132	0.971313	-1.844492	-0.105487	0.149316	-0.223077	-0.670299	-0.316566	-0.099257	0.626161	0.356590	-0.664907	0.196630
51331	9.477735	1.143096	-1.758929	-0.042538	0.148212	-0.193658	-0.668557	-0.322960	-0.104500	0.629174	0.357962	-0.661903	0.194648
51332	9.641119	1.085592	-1.176014	-0.065035	0.079740	-0.171526	-0.666853	-0.326468	-0.109846	0.631325	0.358981	-0.660026	0.192162
51333	10.385722	1.547952	-1.683962	-0.008261	0.086798	-0.134498	-0.665570	-0.329458	-0.113878	0.633020	0.360211	-0.658079	0.190958
51334	9.477781	1.768771	-1.397346	0.109899	0.006776	-0.222382	-0.661815	-0.335114	-0.114269	0.633129	0.364373	-0.656074	0.189594
51335	9.157810	1.809148	-1.346467	0.013451	-0.132714	-0.257277	-0.659151	-0.341408	-0.110148	0.632224	0.368308	-0.655912	0.185530
51336	9.685132	1.937840	-1.454726	0.010787	-0.090820	-0.154446	-0.657631	-0.348549	-0.108908	0.631489	0.370694	-0.655981	0.183021
51337	9.690451	1.812540	-1.337379	0.171940	-0.111883	-0.009137	-0.657024	-0.348925	-0.104395	0.628740	0.373271	-0.656792	0.184331
51338	9.397057	1.864802	-1.282585	0.297850	-0.026306	0.108368	-0.658981	-0.348120	-0.099643	0.625728	0.375568	-0.656925	0.189374
51339	9.493429	1.766587	-1.243349	0.327613	-0.040413	0.127723	-0.660954	-0.345757	-0.094366	0.622205	0.378000	-0.657235	0.194984
51340	9.570607	1.792755	-1.246065	0.236674	-0.061745	0.150541	-0.663890	-0.345546	-0.088932	0.618972	0.379098	-0.658307	0.199476
51341	9.518508	1.837871	-1.147199	0.221833	-0.028382	0.209182	-0.667784	-0.336707	-0.082947	0.616046	0.379051	-0.659444	0.204797
51342	9.436721	1.750394	-1.091568	0.191608	0.014591	0.168651	-0.670952	-0.332107	-0.081776	0.614054	0.379010	-0.659854	0.209476
51343	9.383283	1.624679	-1.092805	0.187705	0.103659	0.218935	-0.672141	-0.328041	-0.082077	0.613061	0.377827	-0.659529	0.215466
51344	9.499743	1.427351	-0.907617	0.179732	0.153357	0.188558	-0.675889	-0.323621	-0.082899	0.612864	0.376775	-0.658387	0.221280
51345	9.623378	1.366650	-0.787027	0.184943	0.176212	0.175707	-0.678788	-0.319473	-0.084314	0.613010	0.375762	-0.656792	0.227258
51346	9.949076	1.641051	-1.164586	0.227788	0.204929	0.063906	-0.679578	-0.314994	-0.087290	0.613651	0.376673	-0.653815	0.232542
51347	9.878774	1.644717	-1.219906	0.176873	0.195735	-0.027035	-0.679022	-0.316005	-0.090339	0.615011	0.378103	-0.650443	0.236059
51348	9.508959	1.612031	-1.660416	0.149729	0.219460	-0.053837	-0.678328	-0.316997	-0.093814	0.616941	0.379503	-0.646723	0.238977
51349	9.511832	1.430713	-1.524018	0.115271	0.209633	-0.041985	-0.675638	-0.319420	-0.098108	0.618972	0.380294	-0.643338	0.241591
51350	9.596569	1.573327	-1.533504	0.083267	0.198764	-0.074103	-0.675795	-0.320658	-0.102158	0.621210	0.381215	-0.640009	0.243231
51351	10.007735	1.936082	-1.493374	0.108072	0.111587	-0.093950	-0.673777	-0.326079	-0.106775	0.622254	0.383064	-0.637466	0.244333
51352	10.152182	1.974324	-1.527514	0.105233	0.032409	-0.124072	-0.673340	-0.327753	-0.108019	0.622430	0.385689	-0.635704	0.244347
51353	9.638618	1.387533	-1.625664	0.097914	0.002471	-0.055434	-0.672166	-0.330130	-0.106903	0.621943	0.387464	-0.634871	0.244944
51354	9.403633	1.667650	-1.593309	-0.006412	-0.034770	0.017823	-0.673425	-0.330209	-0.104908	0.621426	0.387229	-0.635578	0.244791
51355	9.394645	1.603165	-1.482277	-0.025316	-0.062989	-0.002364	-0.672856	-0.330764	-0.105516	0.620781	0.387132	-0.636586	0.243963
51356	9.348254	1.914987	-1.381886	-0.061477	-0.065426	-0.052853	-0.672261	-0.331732	-0.103596	0.620646	0.387254	-0.637398	0.241985
51357	9.459013	1.841187	-1.362354	-0.073323	-0.094875	-0.083096	-0.673376	-0.332892	-0.103090	0.620343	0.387755	-0.638409	0.239277
51358	9.464472	2.010768	-1.351790	-0.076051	-0.137771	-0.042630	-0.672934	-0.333658	-0.102291	0.619350	0.387882	-0.640272	0.236653
51359	9.415917	1.904421	-1.353083	-0.104186	-0.153202	0.001355	-0.674040	-0.333672	-0.098733	0.618120	0.387205	-0.642795	0.234125
51360	9.642591	1.897662	-1.330203	-0.202934	-0.190250	0.041645	-0.675757	-0.331555	-0.097307	0.617014	0.384919	-0.646529	0.230504
51361	9.567921	1.853554	-1.617566	-0.247097	-0.205442	0.067242	-0.678870	-0.329801	-0.093903	0.615865	0.381855	-0.650834	0.226521
51362	9.228620	2.070448	-1.337749	-0.252490	-0.184561	0.070838	-0.681730	-0.326813	-0.092268	0.615030	0.378522	-0.654897	0.222643
51363	9.224158	2.177176	-1.336887	-0.273778	-0.176359	0.026757	-0.683910	-0.322336	-0.091825	0.614595	0.375510	-0.658592	0.217997
51364	9.228105	2.379350	-1.224600	-0.294625	-0.139579	-0.002667	-0.684765	-0.322165	-0.092089	0.614988	0.372239	-0.661761	0.212836
51365	9.046637	2.177039	-1.233625	-0.303129	-0.101664	-0.052368	-0.685939	-0.319385	-0.092613	0.616058	0.369570	-0.664000	0.207350
51366	9.606113	2.382111	-1.267706	-0.426067	-0.039334	-0.070902	-0.687110	-0.320216	-0.098757	0.618951	0.365199	-0.665861	0.200394
51367	9.623230	2.000385	-1.384367	-0.335317	-0.042913	-0.169881	-0.686412	-0.321495	-0.102250	0.621452	0.363418	-0.666566	0.193429
51368	9.918395	1.726589	-1.737787	-0.370424	-0.032533	-0.186474	-0.684591	-0.322196	-0.106143	0.624396	0.361228	-0.667166	0.185832
51369	9.515418	1.554110	-2.045111	-0.307139	0.058934	-0.087526	-0.683737	-0.325425	-0.111038	0.627660	0.358272	-0.667027	0.180996
51370	9.572817	1.569096	-2.107550	-0.247123	0.153638	-0.041668	-0.685527	-0.323149	-0.118683	0.631615	0.354941	-0.665842	0.178141
51371	9.972214	1.699738	-1.933221	-0.128632	0.245044	-0.066241	-0.682494	-0.322973	-0.129062	0.635940	0.353253	-0.662847	0.177275
51372	10.057821	1.501799	-1.686493	-0.144328	0.188231	-0.101055	-0.681141	-0.324352	-0.139522	0.639793	0.351891	-0.660385	0.175299
51373	9.957969	1.607461	-1.556460	0.004567	0.152819	-0.070429	-0.679185	-0.325149	-0.144416	0.641932	0.352258	-0.658055	0.175504
51374	9.437932	1.327399	-1.376993	-0.044003	0.101002	-0.034811	-0.681479	-0.326156	-0.149566	0.643664	0.351659	-0.656779	0.175140
51375	9.274450	1.548087	-1.110974	-0.046830	0.039691	0.004746	-0.680939	-0.325608	-0.152092	0.644400	0.350750	-0.656617	0.174863
51376	9.419014	1.576368	-1.125859	-0.051861	-0.007603	0.026870	-0.681776	-0.327003	-0.152739	0.644538	0.349637	-0.657187	0.174444
51377	9.498655	1.382909	-1.028644	-0.013148	0.013489	0.103977	-0.682961	-0.323498	-0.153359	0.644343	0.347925	-0.657943	0.175730
51378	9.503739	1.428755	-1.014042	0.013520	-0.027872	0.148148	-0.684999	-0.320225	-0.154837	0.643326	0.346128	-0.659385	0.177593
51379	9.600581	1.471184	-0.973907	-0.034462	-0.069411	0.137139	-0.686169	-0.316530	-0.153459	0.642059	0.343971	-0.661508	0.178471
51380	9.731591	1.746769	-0.977010	-0.070467	-0.107736	0.164732	-0.689603	-0.312296	-0.150605	0.640489	0.341157	-0.664368	0.178888
51381	10.056643	1.740047	-1.008535	-0.082554	-0.175707	0.163969	-0.693357	-0.305978	-0.149037	0.638028	0.338382	-0.668180	0.178752
51382	9.804653	1.553984	-1.106609	-0.024973	-0.150217	0.227264	-0.697092	-0.299771	-0.145206	0.635332	0.335445	-0.671813	0.180272
51383	9.215389	1.604982	-0.982785	-0.000195	-0.108759	0.192260	-0.698117	-0.295567	-0.142520	0.633083	0.333075	-0.674629	0.182052
51384	9.420464	1.583588	-0.942282	-0.068248	-0.108222	0.109588	-0.701968	-0.292038	-0.139849	0.631637	0.331014	-0.677070	0.181773
51385	9.587316	1.388711	-0.785534	-0.054764	-0.061571	0.129736	-0.702570	-0.288229	-0.138043	0.630617	0.328602	-0.679039	0.182344
51386	9.413256	1.510431	-0.908672	0.073591	0.003639	0.203266	-0.705468	-0.283289	-0.137989	0.629396	0.326642	-0.680150	0.185906
51387	9.337562	1.479227	-0.712798	0.073826	0.078988	0.204966	-0.709365	-0.278559	-0.139216	0.629164	0.324291	-0.680332	0.190093
51388	9.866179	1.819610	-1.054036	0.109832	0.096895	0.043677	-0.709547	-0.276060	-0.140192	0.629562	0.324598	-0.679072	0.192740
51389	9.718481	1.706568	-1.406754	0.045146	0.120357	-0.053813	-0.706153	-0.277135	-0.142847	0.631059	0.325249	-0.677144	0.193530
51390	9.662531	1.553540	-1.719684	0.075193	0.203841	-0.034666	-0.707000	-0.280072	-0.147281	0.633419	0.325765	-0.674145	0.195412
51391	9.830882	1.333411	-1.669441	-0.089389	0.144942	-0.026633	-0.702909	-0.281886	-0.152685	0.635990	0.324252	-0.672607	0.194875
51392	9.674899	1.357773	-1.595813	-0.033677	0.146570	0.004643	-0.703941	-0.282705	-0.159113	0.638120	0.323079	-0.670998	0.195408
51393	9.828285	1.751513	-1.560333	-0.112201	0.048612	-0.046638	-0.701987	-0.282294	-0.162228	0.639596	0.321925	-0.670651	0.193670
51394	10.188889	1.884602	-1.727548	-0.108546	0.010725	-0.042803	-0.701274	-0.284463	-0.165210	0.640564	0.320957	-0.670754	0.191711
51395	9.643095	1.510051	-1.721656	-0.068162	-0.004507	-0.038295	-0.701835	-0.284885	-0.165231	0.640984	0.320479	-0.670981	0.190306
51396	9.097146	1.394991	-1.535313	-0.027865	-0.015043	-0.035581	-0.702428	-0.284061	-0.167160	0.641058	0.320542	-0.671150	0.189353
51397	9.236159	1.498436	-1.365917	-0.157031	-0.051366	-0.037557	-0.702682	-0.285289	-0.165532	0.641397	0.319102	-0.672324	0.186452
51398	9.392405	1.830396	-1.246402	-0.205599	-0.104009	-0.171440	-0.701250	-0.287265	-0.166805	0.641900	0.319040	-0.673416	0.180798
51399	9.720519	1.968859	-1.255355	-0.196958	-0.088040	-0.191540	-0.701184	-0.292305	-0.166838	0.642535	0.319296	-0.674189	0.175123
51400	9.676495	2.006887	-1.354914	-0.112341	-0.143222	-0.134403	-0.698325	-0.293826	-0.166110	0.641748	0.320046	-0.675655	0.170938
51401	9.470234	2.023719	-1.235974	-0.089664	-0.122771	-0.108739	-0.699377	-0.298011	-0.162672	0.640911	0.320687	-0.676998	0.167530
51402	9.677886	2.075186	-1.204755	-0.065341	-0.103869	-0.055447	-0.700186	-0.300236	-0.161101	0.640070	0.320834	-0.678285	0.165245
51403	9.572787	2.198702	-1.137214	-0.059856	-0.133590	-0.051719	-0.699880	-0.300640	-0.158858	0.638698	0.321123	-0.680010	0.162886
51404	9.432427	2.076340	-1.161750	-0.086035	-0.113709	-0.075711	-0.701418	-0.301001	-0.156879	0.637912	0.321299	-0.681352	0.159986
51405	9.158586	2.201159	-1.102383	-0.092472	-0.119501	-0.040884	-0.700834	-0.300841	-0.154462	0.636903	0.320978	-0.683047	0.157397
51406	9.162745	2.332227	-0.932594	-0.109936	-0.135807	-0.075732	-0.703083	-0.301847	-0.153794	0.635955	0.320903	-0.684735	0.154015
51407	9.491116	2.489075	-1.226474	-0.187924	-0.125503	-0.119855	-0.702483	-0.303649	-0.152494	0.635717	0.320468	-0.686256	0.149055
51408	9.109987	2.233912	-1.167988	-0.159016	-0.128481	-0.134600	-0.702747	-0.304425	-0.151263	0.635339	0.320512	-0.687606	0.144270
51409	9.643255	2.298945	-1.414572	-0.233689	-0.019605	-0.132963	-0.701883	-0.306645	-0.153255	0.636866	0.319358	-0.687781	0.139176
51410	9.867448	1.835544	-1.517769	-0.236494	0.054638	-0.111096	-0.703031	-0.308674	-0.158481	0.639401	0.317554	-0.687138	0.134787
51411	10.004890	1.589834	-1.712926	-0.085597	0.114966	-0.017322	-0.699664	-0.308530	-0.162478	0.641490	0.316302	-0.685905	0.134080
51412	9.999615	2.273602	-2.060945	0.069404	0.134506	-0.105036	-0.698550	-0.309227	-0.166222	0.643142	0.318131	-0.683427	0.134490
51413	9.710587	2.021742	-1.935830	0.014784	0.049266	-0.156493	-0.699234	-0.312558	-0.168553	0.644041	0.320248	-0.681892	0.132953
51414	9.195432	1.743975	-1.749284	-0.051562	0.001881	-0.101647	-0.698910	-0.316527	-0.169941	0.644633	0.320837	-0.681449	0.130918
51415	9.344905	1.535476	-1.652364	-0.083915	-0.014500	-0.009925	-0.697222	-0.316742	-0.171958	0.644886	0.319834	-0.681944	0.129536
51416	9.702052	1.722312	-1.666919	-0.003288	-0.004294	0.063732	-0.700065	-0.316384	-0.172476	0.644649	0.318814	-0.682509	0.130260
51417	9.550081	1.718784	-1.685414	-0.009168	-0.005274	0.049006	-0.703071	-0.314301	-0.172884	0.644384	0.317931	-0.683079	0.130737
51418	9.520249	1.804197	-1.529145	0.000252	-0.050439	0.064708	-0.703544	-0.310820	-0.173228	0.643489	0.317061	-0.684232	0.131227
51419	9.563143	1.809611	-1.593518	-0.079595	-0.105384	0.094929	-0.705554	-0.307046	-0.170276	0.642169	0.314890	-0.686570	0.130709
51420	9.399517	1.771333	-1.546584	-0.065372	-0.097117	0.078386	-0.708393	-0.305910	-0.169042	0.641004	0.313110	-0.688569	0.130184
51421	9.481842	1.755430	-1.489377	-0.105590	-0.104690	0.115040	-0.712694	-0.301292	-0.167859	0.639787	0.310308	-0.691079	0.129582
51422	9.424178	1.711639	-1.448857	-0.119470	-0.109862	0.109497	-0.715016	-0.296014	-0.166086	0.638684	0.307431	-0.693559	0.128625
51423	9.502104	1.770646	-1.369257	-0.144920	-0.134260	0.118691	-0.716750	-0.293267	-0.165756	0.637272	0.304127	-0.696544	0.127351
51424	9.723142	1.704373	-1.426267	-0.128219	-0.125491	0.126087	-0.719345	-0.288444	-0.163441	0.635938	0.300937	-0.699318	0.126385
51425	9.599439	1.677385	-1.518440	-0.118511	-0.100846	0.144383	-0.722238	-0.282468	-0.161051	0.634746	0.297500	-0.701934	0.126018
51426	9.453609	1.710535	-1.382329	-0.106275	-0.090410	0.122346	-0.723977	-0.279556	-0.161136	0.633758	0.294542	-0.704160	0.125519
51427	9.612569	1.704675	-1.390727	-0.105707	-0.100490	0.075601	-0.725867	-0.274989	-0.159696	0.632657	0.292214	-0.706303	0.124468
51428	9.675417	1.503889	-1.280855	-0.129446	-0.081953	0.074591	-0.727159	-0.272612	-0.157831	0.632027	0.289608	-0.708181	0.123081
51429	9.618466	1.367926	-1.419715	-0.182552	-0.109414	0.074491	-0.729739	-0.270405	-0.157952	0.631242	0.286317	-0.710591	0.120897
51430	9.217227	1.600408	-1.364544	-0.177514	0.026188	0.114610	-0.728110	-0.266155	-0.159971	0.632308	0.282264	-0.711425	0.119948
51431	9.401187	1.529384	-1.229368	-0.161362	0.012490	0.034867	-0.731244	-0.265744	-0.161477	0.633221	0.279489	-0.711989	0.118268
51432	9.531523	1.552487	-1.212352	-0.098125	0.043345	0.070760	-0.731029	-0.262155	-0.164234	0.634178	0.277018	-0.712151	0.117988
51433	9.436558	1.474387	-1.305932	-0.022216	0.048973	0.034159	-0.731059	-0.261714	-0.167328	0.634844	0.275913	-0.711902	0.118494
51434	9.487338	1.520063	-1.302702	0.000642	0.098728	0.063506	-0.731516	-0.261123	-0.170409	0.636054	0.274665	-0.711080	0.119834
51435	9.757751	1.653826	-1.292619	0.075185	0.114838	-0.024379	-0.730118	-0.261968	-0.174165	0.637269	0.275463	-0.709424	0.121349
51436	9.708808	1.909138	-1.496863	0.097596	0.117835	-0.075699	-0.727965	-0.266284	-0.177863	0.638543	0.277376	-0.707350	0.122397
51437	9.192600	1.630774	-1.445554	0.065781	0.185316	0.027658	-0.727984	-0.267238	-0.181897	0.640670	0.277144	-0.705089	0.124827
51438	9.492268	1.632033	-1.335975	0.032181	0.164730	0.004756	-0.727312	-0.266902	-0.185998	0.642759	0.276961	-0.703007	0.126235
51439	9.597957	2.017246	-1.542740	-0.024216	0.153424	-0.049392	-0.726197	-0.268276	-0.190636	0.645115	0.276738	-0.700937	0.126218
51440	9.541731	1.794649	-1.551750	-0.010805	0.126582	-0.094334	-0.723495	-0.272632	-0.196612	0.647144	0.277484	-0.698891	0.125530
51441	9.515337	2.101959	-1.667123	-0.057122	0.095022	-0.180585	-0.720524	-0.275441	-0.201926	0.649171	0.278828	-0.696922	0.123012
51442	9.626537	2.076168	-1.611060	-0.093147	0.145720	-0.164198	-0.719058	-0.281743	-0.206026	0.652079	0.279428	-0.694423	0.120374
51443	9.897482	2.335830	-1.585683	-0.100850	0.124354	-0.175085	-0.715617	-0.287617	-0.210685	0.654707	0.280062	-0.692191	0.117454
51444	9.830746	2.522826	-1.569890	-0.147101	0.139948	-0.125635	-0.711918	-0.292282	-0.216548	0.657718	0.279428	-0.690078	0.114539
51445	9.557433	2.412570	-1.342985	0.044355	0.192028	-0.052010	-0.709670	-0.294335	-0.222376	0.660149	0.280133	-0.687292	0.115584
51446	9.286553	2.602257	-1.239826	0.174779	0.169677	-0.132491	-0.706544	-0.299224	-0.229383	0.661761	0.283744	-0.683984	0.117166
51447	9.308864	2.666869	-1.187096	0.198508	0.096549	-0.126805	-0.704777	-0.304692	-0.230027	0.662153	0.287752	-0.681651	0.118762
51448	9.461214	2.500759	-1.358136	0.161586	-0.000209	-0.200128	-0.704550	-0.310652	-0.228984	0.661652	0.292495	-0.680199	0.118290
51449	9.629726	2.531569	-1.393224	0.166835	-0.008616	-0.104635	-0.700917	-0.316554	-0.227260	0.660698	0.296042	-0.679448	0.119116
51450	9.474659	2.248769	-1.382022	0.113218	-0.003158	-0.024083	-0.701549	-0.320186	-0.223508	0.660004	0.297757	-0.679164	0.120301
51451	9.522729	2.097424	-1.334080	0.098668	-0.020359	0.049309	-0.700112	-0.322053	-0.224065	0.658904	0.298340	-0.679643	0.122160
51452	9.412543	2.309247	-1.338240	0.007041	-0.083049	0.085944	-0.704373	-0.319803	-0.221612	0.657485	0.297350	-0.681321	0.122874
51453	9.333452	2.271793	-1.577083	-0.057310	-0.100840	0.109673	-0.706415	-0.314775	-0.220709	0.656050	0.295263	-0.683601	0.122912
51454	9.366970	2.332912	-1.631081	-0.114201	-0.107698	0.104083	-0.709279	-0.311628	-0.219349	0.654955	0.292487	-0.685994	0.122060
51455	9.424977	2.159028	-1.535346	-0.100606	-0.046496	0.126938	-0.711320	-0.307140	-0.219190	0.654447	0.289468	-0.687761	0.122032
51456	9.208828	2.130701	-1.119215	-0.133338	-0.016945	0.063475	-0.715042	-0.303269	-0.217634	0.654791	0.286773	-0.688760	0.120912
51457	9.604176	2.233199	-0.833801	-0.180368	-0.007940	-0.053967	-0.714819	-0.300262	-0.220285	0.655706	0.285102	-0.689151	0.117633
51458	9.871807	2.208411	-1.114516	-0.026165	0.031778	-0.108738	-0.713547	-0.301592	-0.222936	0.656511	0.286060	-0.688263	0.116005
51459	9.167769	2.099445	-1.117883	0.012150	-0.056610	-0.035290	-0.712978	-0.301614	-0.222659	0.655612	0.286767	-0.688936	0.115343
51460	9.561502	2.013843	-1.270854	-0.086605	-0.122029	-0.027970	-0.714945	-0.301552	-0.220365	0.654452	0.286177	-0.690661	0.113061
51461	9.753448	1.831006	-1.300965	-0.054311	-0.125621	0.016154	-0.715767	-0.302902	-0.219023	0.652856	0.285447	-0.692680	0.111771
51462	9.498140	1.813086	-1.277040	-0.049859	-0.097343	0.112404	-0.717476	-0.300294	-0.215862	0.651500	0.283338	-0.694787	0.111974
51463	9.489539	1.774752	-1.127203	-0.070884	-0.101263	0.148151	-0.719504	-0.295746	-0.213996	0.650029	0.280486	-0.697260	0.112327
51464	9.515775	1.706746	-1.133458	-0.150091	-0.118119	0.094798	-0.722664	-0.290928	-0.211393	0.648967	0.277357	-0.699744	0.110784
51465	9.489867	1.861983	-1.121815	-0.166159	-0.113767	0.006693	-0.724808	-0.288524	-0.209802	0.648156	0.275249	-0.701775	0.107909
51466	9.542271	2.043166	-1.277190	-0.236239	-0.076212	-0.017324	-0.725539	-0.286920	-0.209978	0.648377	0.272471	-0.703253	0.103927
51467	9.573559	2.045451	-1.283177	-0.145026	-0.020713	0.035992	-0.725859	-0.285109	-0.211565	0.648684	0.270017	-0.704164	0.102236
51468	9.510834	2.170413	-1.345237	-0.099664	-0.068181	0.026986	-0.727021	-0.283326	-0.212293	0.648167	0.268361	-0.705481	0.100793
51469	9.468863	2.006604	-1.405124	-0.017762	-0.004407	0.003148	-0.726901	-0.281872	-0.212629	0.648082	0.267989	-0.705735	0.100551
51470	9.521825	2.006322	-1.411938	-0.043850	-0.027329	-0.012453	-0.728314	-0.282137	-0.212632	0.647917	0.267529	-0.706194	0.099603
51471	9.522423	2.039422	-1.348940	0.019400	-0.057243	-0.038884	-0.728561	-0.284343	-0.211633	0.646973	0.268336	-0.706830	0.099058
51472	9.492830	1.918856	-1.384853	0.041328	-0.038681	-0.042569	-0.727983	-0.282954	-0.207861	0.646250	0.269427	-0.707104	0.098862
51473	9.548171	1.977147	-1.420360	0.053996	-0.053216	-0.046171	-0.726362	-0.287068	-0.206716	0.645192	0.270771	-0.707575	0.098737
51474	9.485194	2.026937	-1.482901	0.034072	-0.048075	-0.038885	-0.726344	-0.287439	-0.205036	0.644365	0.271735	-0.708000	0.098437
51475	9.495996	1.980253	-1.623713	0.012166	-0.035106	-0.038958	-0.728022	-0.288877	-0.204542	0.643772	0.272400	-0.708356	0.097913
51476	9.506234	2.042552	-1.572962	0.001127	-0.053488	-0.038936	-0.728560	-0.289698	-0.202318	0.643046	0.272948	-0.708915	0.097114
51477	9.491626	1.979502	-1.565580	-0.031424	-0.057951	-0.024325	-0.728417	-0.288779	-0.200559	0.642337	0.272887	-0.709727	0.096038
51478	9.433984	2.077138	-1.582112	-0.043026	-0.071577	-0.011476	-0.729263	-0.288521	-0.199683	0.641539	0.272511	-0.710750	0.094867
51479	9.491994	1.988614	-1.522054	-0.075863	-0.058924	0.025142	-0.728251	-0.288921	-0.197731	0.640964	0.271174	-0.711923	0.093791
51480	9.443659	1.998956	-1.544335	-0.110720	-0.056769	0.021391	-0.729829	-0.287188	-0.197323	0.640675	0.269435	-0.713054	0.092160
51481	9.506234	2.115723	-1.603888	-0.145097	-0.033475	0.034164	-0.732414	-0.285486	-0.198894	0.640814	0.267030	-0.714066	0.090351
51482	9.465411	2.098691	-1.578316	-0.115469	-0.028812	0.047049	-0.732454	-0.283255	-0.200315	0.640893	0.264806	-0.714975	0.089128
51483	9.467266	2.106962	-1.653214	-0.118393	-0.006156	0.037831	-0.733173	-0.281987	-0.199519	0.641265	0.262638	-0.715595	0.087888
51484	9.472492	2.111095	-1.602656	-0.095405	-0.015760	0.043400	-0.734205	-0.279878	-0.201080	0.641424	0.260699	-0.716273	0.086976
51485	9.448042	2.121638	-1.652400	-0.051702	-0.013558	0.035219	-0.734787	-0.278447	-0.200701	0.641340	0.259438	-0.716850	0.086613
51486	9.468490	2.119455	-1.500998	0.016411	0.020681	0.013284	-0.736060	-0.278175	-0.199962	0.641489	0.259299	-0.716706	0.087105
51487	9.496387	2.018595	-1.589659	-0.028109	-0.042584	-0.004149	-0.735374	-0.275923	-0.199117	0.640938	0.258955	-0.717406	0.086424
51488	9.414289	2.063368	-1.629777	0.007669	0.015408	-0.006019	-0.735658	-0.276718	-0.200442	0.641092	0.258988	-0.717246	0.086514
51489	9.520433	2.067294	-1.616812	0.012799	-0.010633	-0.016954	-0.735536	-0.274738	-0.199751	0.640810	0.259299	-0.717397	0.086419
51490	9.453238	2.038017	-1.568594	0.079240	0.011946	0.002391	-0.734667	-0.275661	-0.198824	0.640528	0.260133	-0.717201	0.087625
51491	9.491403	2.014038	-1.608827	0.064135	0.026035	-0.016927	-0.735498	-0.277624	-0.199649	0.640508	0.261036	-0.716788	0.088458
51492	9.484385	2.155186	-1.641462	0.120930	0.014550	-0.012189	-0.736052	-0.278491	-0.199414	0.640066	0.262608	-0.716405	0.090088
51493	9.443886	2.066853	-1.543901	0.135318	0.018771	-0.022282	-0.733915	-0.278586	-0.198163	0.639577	0.264511	-0.715921	0.091831
51494	9.471478	2.015306	-1.692619	0.157052	0.019271	-0.031423	-0.734157	-0.281222	-0.197191	0.639038	0.266808	-0.715300	0.093756
51495	9.455958	2.086238	-1.549057	0.173306	0.001121	-0.036855	-0.734973	-0.281807	-0.193814	0.638111	0.269434	-0.714878	0.095759
51496	9.462483	2.055712	-1.626798	0.170656	-0.000693	-0.068061	-0.734080	-0.285130	-0.193889	0.637270	0.272457	-0.714274	0.097300
51497	9.452627	2.029330	-1.643511	0.143582	-0.008851	-0.053427	-0.734580	-0.288441	-0.190828	0.636381	0.274954	-0.713929	0.098611
51498	9.486946	2.111000	-1.603197	0.131558	0.002563	-0.058951	-0.731836	-0.290776	-0.188162	0.635770	0.277341	-0.713395	0.099729
51499	9.516388	2.051340	-1.510480	0.107448	-0.013516	-0.035116	-0.732804	-0.292764	-0.188419	0.634976	0.279120	-0.713268	0.100731
51500	9.477294	2.050114	-1.579077	0.086172	-0.014980	-0.009474	-0.732621	-0.294335	-0.185823	0.634262	0.280254	-0.713317	0.101730
51501	9.487045	2.062045	-1.569702	0.064494	-0.056295	0.005235	-0.733299	-0.295039	-0.183022	0.633019	0.280994	-0.714035	0.102393
51502	9.447392	2.044726	-1.703604	0.054945	-0.036814	-0.012265	-0.732870	-0.294404	-0.181425	0.632171	0.281813	-0.714406	0.102788
51503	9.457085	2.061637	-1.703856	0.059341	-0.042196	0.016202	-0.733556	-0.294123	-0.178137	0.631136	0.282299	-0.715012	0.103595
51504	9.447129	2.011039	-1.723138	0.040931	-0.014087	0.008770	-0.733248	-0.295864	-0.177965	0.630647	0.282596	-0.715240	0.104186
51505	9.463779	2.025935	-1.757482	0.006119	-0.041651	0.009668	-0.733245	-0.294022	-0.174444	0.629935	0.282501	-0.715910	0.104154
51506	9.426694	1.988809	-1.862622	-0.005203	-0.013244	0.027935	-0.734106	-0.292881	-0.173938	0.629679	0.281936	-0.716332	0.104328
51507	9.494567	1.968119	-1.802491	-0.044914	-0.034507	0.015976	-0.736807	-0.292259	-0.174015	0.629343	0.281091	-0.717052	0.103687
51508	9.441363	1.968826	-1.827067	-0.055322	-0.020952	0.036108	-0.735548	-0.290849	-0.173797	0.629241	0.279794	-0.717719	0.103202
51509	9.383764	2.017605	-1.817349	-0.031998	-0.027418	0.019644	-0.736535	-0.291394	-0.174105	0.628925	0.279043	-0.718341	0.102832
51510	9.416961	1.959774	-1.862448	-0.016604	-0.003200	0.045323	-0.737262	-0.289948	-0.174007	0.628840	0.278064	-0.718754	0.103118
51511	9.450899	2.056744	-1.877578	-0.009119	-0.009173	0.052711	-0.737846	-0.288244	-0.173327	0.628590	0.277089	-0.719281	0.103592
51512	9.522738	1.876534	-1.859699	0.045311	0.008447	0.032589	-0.737733	-0.285545	-0.172591	0.628354	0.277043	-0.719348	0.104670
51513	9.401972	1.912023	-1.910510	0.031969	0.009667	0.012352	-0.738592	-0.285750	-0.174015	0.628229	0.277125	-0.719329	0.105334
51514	9.417073	1.847380	-1.800380	0.060793	-0.015333	-0.002237	-0.738993	-0.286552	-0.172217	0.627638	0.277825	-0.719468	0.106066
51515	9.483315	1.697834	-1.895624	0.043785	0.008250	-0.026178	-0.738564	-0.286580	-0.171797	0.627508	0.278606	-0.719227	0.106416
51516	9.568856	2.002459	-1.870265	-0.017915	0.001847	-0.039064	-0.737675	-0.289479	-0.171703	0.627679	0.278815	-0.719110	0.105651
51517	9.330377	2.013756	-1.863688	-0.002798	-0.030108	0.016938	-0.737688	-0.288603	-0.171932	0.627167	0.278475	-0.719688	0.105654
51518	9.517619	1.881970	-1.900537	-0.037923	-0.000391	-0.000593	-0.738115	-0.287920	-0.171034	0.627335	0.277881	-0.719857	0.105069
51519	9.413834	1.868361	-1.916069	-0.030149	0.005952	0.015902	-0.737389	-0.289900	-0.172016	0.627495	0.277134	-0.720034	0.104867
51520	9.412528	1.990839	-1.825845	-0.074500	-0.003180	0.001172	-0.737419	-0.287861	-0.172456	0.627821	0.276064	-0.720321	0.103764
51521	9.422071	2.047039	-1.862070	-0.081720	-0.019131	0.006699	-0.737728	-0.286106	-0.172910	0.627923	0.274858	-0.720865	0.102560
51522	9.339411	2.024502	-1.946086	-0.074780	-0.009027	-0.008927	-0.737178	-0.284822	-0.172835	0.628184	0.273935	-0.721169	0.101289
51523	9.359628	2.110529	-1.861736	-0.090614	-0.010455	0.015841	-0.738461	-0.284358	-0.173078	0.628437	0.272473	-0.721667	0.100110
51524	9.615730	2.180720	-1.805636	-0.009906	0.013882	0.021535	-0.738630	-0.282864	-0.174118	0.628610	0.271879	-0.721717	0.100281
51525	9.615946	1.975462	-1.691035	0.033139	0.016679	-0.012366	-0.737929	-0.283365	-0.175859	0.628642	0.272326	-0.721464	0.100679
51526	9.413940	1.981052	-1.639963	-0.018478	0.049124	-0.029995	-0.738493	-0.283903	-0.176455	0.629474	0.272293	-0.720808	0.100267
51527	9.461943	2.073730	-1.703959	-0.097914	0.004759	-0.053912	-0.739914	-0.284127	-0.177307	0.630137	0.271713	-0.720735	0.098185
51528	9.432229	2.046062	-1.794820	-0.074100	-0.025907	-0.050161	-0.738218	-0.283729	-0.177156	0.630227	0.271412	-0.721023	0.096303
51529	9.514390	2.020688	-1.754578	-0.042342	-0.056163	-0.022508	-0.737315	-0.286978	-0.175808	0.629648	0.271196	-0.721772	0.095085
51530	9.394805	1.941235	-1.914882	-0.048928	-0.025347	0.001242	-0.739320	-0.285225	-0.175678	0.629507	0.270475	-0.722279	0.094222
51531	9.262743	2.004759	-1.880542	-0.079885	-0.019166	0.006660	-0.738764	-0.284904	-0.176515	0.629604	0.269295	-0.722789	0.093029
51532	9.470443	1.924433	-1.787380	-0.023722	-0.016381	0.019647	-0.739775	-0.283180	-0.176113	0.629422	0.268602	-0.723234	0.092805
51533	9.446699	2.050816	-1.795330	0.073054	0.040944	0.041782	-0.739494	-0.282904	-0.175957	0.629502	0.268724	-0.722888	0.094591
51534	9.473031	1.938738	-1.770474	0.065070	0.003610	0.019792	-0.738653	-0.281270	-0.174301	0.629130	0.269111	-0.722914	0.095762
51535	9.460497	1.910404	-1.820917	0.070475	0.005655	0.016120	-0.740504	-0.280524	-0.174237	0.628762	0.269633	-0.722874	0.097001
51536	9.479733	2.056685	-1.888319	0.032664	-0.016518	-0.027018	-0.740062	-0.281161	-0.173145	0.628363	0.270319	-0.722965	0.096998
51537	9.402868	1.944601	-1.808877	0.054653	-0.017582	-0.026089	-0.741178	-0.282580	-0.173224	0.627826	0.271299	-0.723017	0.097350
51538	9.401898	1.946298	-1.934439	0.040014	-0.039731	-0.024251	-0.739456	-0.282329	-0.170102	0.627045	0.272083	-0.723398	0.097364
51539	9.426182	1.970193	-1.920698	0.020423	-0.037186	-0.004097	-0.739558	-0.284154	-0.168087	0.626365	0.272353	-0.723882	0.097390
51540	9.445085	1.926811	-1.950675	0.018535	-0.044430	-0.005928	-0.741264	-0.283834	-0.168192	0.625596	0.272614	-0.724461	0.097298
51541	9.387402	1.995250	-1.960149	0.020298	-0.028576	-0.009622	-0.740802	-0.285115	-0.165723	0.625050	0.272945	-0.724808	0.097300
51542	9.368338	1.951108	-1.913828	0.005855	-0.048421	-0.000453	-0.740387	-0.283598	-0.164496	0.624281	0.272975	-0.725490	0.097071
51543	9.420922	1.939289	-1.964183	-0.015898	-0.046936	0.006851	-0.740231	-0.283152	-0.161915	0.623634	0.272650	-0.726223	0.096654
51544	9.391479	1.891633	-2.011704	-0.052923	-0.047689	-0.009753	-0.740765	-0.284533	-0.160010	0.623211	0.272089	-0.726954	0.095468
51545	9.406371	1.910285	-1.963828	-0.017843	-0.036479	0.001317	-0.741633	-0.283487	-0.160503	0.622736	0.271796	-0.727529	0.095013
51546	9.381921	2.015954	-2.054017	-0.047493	-0.008708	-0.015293	-0.742059	-0.282941	-0.159755	0.622861	0.271290	-0.727738	0.094033
51547	9.432851	2.005270	-2.007679	-0.048566	0.002555	0.012226	-0.742207	-0.282904	-0.160461	0.623100	0.270383	-0.727943	0.093477
51548	9.382848	2.007015	-1.930915	-0.083087	0.008769	-0.013552	-0.740955	-0.280790	-0.159915	0.623666	0.269379	-0.728007	0.092099
51549	9.435415	2.029372	-1.997956	-0.079896	-0.004053	-0.030029	-0.740948	-0.282962	-0.162606	0.624055	0.268708	-0.728119	0.090523
51550	9.392336	2.058429	-1.972000	-0.062218	0.009095	-0.019926	-0.740084	-0.283721	-0.162094	0.624521	0.268063	-0.728099	0.089376
51551	9.411902	2.067545	-1.938854	-0.061498	0.019711	-0.028192	-0.739831	-0.282083	-0.163271	0.625153	0.267553	-0.727886	0.088215
51552	9.421169	2.097397	-1.999395	-0.040625	0.020038	-0.034570	-0.740272	-0.281986	-0.165106	0.625689	0.267339	-0.727622	0.087231
51553	9.424926	2.158437	-1.851788	-0.016509	0.004352	-0.019801	-0.739991	-0.281839	-0.165241	0.625843	0.267298	-0.727563	0.086744
51554	9.421918	2.035110	-1.876635	0.009151	0.022744	-0.020720	-0.739415	-0.282566	-0.165292	0.626127	0.267510	-0.727248	0.086679
51555	9.416844	2.172176	-1.967343	-0.023161	-0.011929	0.006818	-0.739696	-0.283108	-0.165891	0.626036	0.267027	-0.727545	0.086340
51556	9.414778	2.083786	-1.885713	-0.005481	-0.003383	0.016920	-0.738581	-0.282222	-0.166698	0.625953	0.266548	-0.727785	0.086390
51557	9.440944	2.006146	-1.896860	0.002422	0.004782	0.003151	-0.738136	-0.282873	-0.165324	0.625977	0.266408	-0.727806	0.086468
51558	9.441576	2.100162	-1.855206	0.020814	-0.008492	0.008731	-0.740416	-0.281833	-0.165236	0.625695	0.266378	-0.728025	0.086765
51559	9.450839	2.027580	-1.872935	0.035571	-0.005067	0.012414	-0.738732	-0.280833	-0.165616	0.625387	0.266534	-0.728158	0.087390
51560	9.411986	2.047885	-1.919661	0.021312	-0.008662	0.027066	-0.739448	-0.280111	-0.165422	0.625070	0.266227	-0.728480	0.087907
51561	9.434039	2.012946	-1.857908	0.048602	-0.031542	0.023487	-0.740423	-0.280194	-0.163430	0.624290	0.266428	-0.728976	0.088721
51562	9.421084	2.043886	-1.987663	0.008731	-0.016526	0.036229	-0.742150	-0.277884	-0.162985	0.623909	0.265832	-0.729472	0.089117
51563	9.404939	1.989082	-1.871469	0.038023	0.008339	0.034403	-0.742114	-0.279425	-0.160953	0.623749	0.265670	-0.729543	0.090125
51564	9.441077	1.944936	-1.853784	-0.032048	-0.052261	0.019683	-0.742161	-0.276490	-0.162046	0.623092	0.264871	-0.730468	0.089531
51565	9.394573	2.029445	-1.981935	-0.034134	0.000177	0.004913	-0.742438	-0.276391	-0.161044	0.623252	0.264253	-0.730612	0.089074
51566	9.454875	2.063064	-1.988802	-0.047161	-0.007622	-0.002421	-0.744976	-0.276962	-0.160345	0.623364	0.263513	-0.730887	0.088223
51567	9.373293	2.048399	-1.937535	-0.025149	-0.004134	-0.000568	-0.744695	-0.277082	-0.160923	0.623424	0.263097	-0.731036	0.087803
51568	9.471602	2.072947	-2.011103	-0.052698	-0.007491	-0.004263	-0.743298	-0.275524	-0.160839	0.623574	0.262269	-0.731324	0.086811
51569	9.430140	2.083861	-2.079533	-0.025264	-0.003837	-0.005142	-0.745007	-0.275449	-0.161811	0.623645	0.261922	-0.731444	0.086328
51570	9.372476	2.005926	-2.024742	-0.014129	0.006889	-0.000574	-0.743892	-0.274023	-0.161875	0.623800	0.261464	-0.731516	0.085994
51571	9.357627	1.994516	-2.070157	-0.017373	-0.003287	0.015946	-0.742647	-0.271738	-0.161885	0.623799	0.260908	-0.731727	0.085891
51572	9.367697	2.040036	-2.034003	0.029971	0.014663	0.005927	-0.744058	-0.272284	-0.162048	0.623827	0.260883	-0.731662	0.086317
51573	9.415624	1.986503	-2.045807	0.039578	0.009927	0.023389	-0.745046	-0.272693	-0.162206	0.623707	0.260908	-0.731650	0.087206
51574	9.342958	1.958401	-2.081922	0.043519	0.003727	0.034395	-0.746208	-0.270112	-0.161607	0.623457	0.260635	-0.731852	0.088111
51575	9.367305	1.911451	-2.029995	0.048893	0.023425	0.027951	-0.744804	-0.268991	-0.161408	0.623475	0.260685	-0.731679	0.089264
51576	9.439457	1.869722	-2.030550	0.043428	0.036170	0.061879	-0.747058	-0.270768	-0.162633	0.623640	0.260024	-0.731591	0.090742
51577	9.391277	1.831011	-2.012092	0.031678	0.052547	0.065483	-0.747100	-0.267724	-0.163010	0.624104	0.259255	-0.731279	0.092265
51578	9.410908	1.803427	-1.955032	0.044883	0.036795	0.082052	-0.748132	-0.265349	-0.164128	0.624241	0.258234	-0.731309	0.093950
51579	9.482894	1.683937	-1.944010	0.013597	0.072538	0.070920	-0.747883	-0.263287	-0.165136	0.625077	0.257114	-0.730803	0.095385
51580	9.574754	1.755953	-1.937314	-0.018791	0.084570	0.056188	-0.747359	-0.261187	-0.166997	0.626276	0.255650	-0.730193	0.096118
51581	9.555961	1.657681	-1.833382	-0.036722	0.058079	0.037827	-0.750083	-0.259627	-0.168576	0.627220	0.254406	-0.729789	0.096335
51582	9.513297	1.749426	-1.780461	-0.061328	0.067357	0.006574	-0.748582	-0.256919	-0.171400	0.628482	0.253125	-0.729232	0.095701
51583	9.432565	1.852109	-1.979681	-0.035054	0.084737	-0.039288	-0.748579	-0.258401	-0.173480	0.629951	0.252976	-0.728094	0.095106
51584	9.518504	1.865789	-1.779897	-0.031528	0.020171	-0.037316	-0.746871	-0.259533	-0.174419	0.630448	0.252848	-0.727831	0.094158
51585	9.493890	1.832717	-1.832335	0.016526	0.052301	-0.022604	-0.746466	-0.259428	-0.176687	0.631150	0.253170	-0.727084	0.094356
51586	9.479379	1.871936	-1.855692	0.049771	0.042233	-0.009675	-0.746044	-0.259680	-0.177559	0.631513	0.253559	-0.726550	0.094995
