# Supplementary material for: Identification of Haptic Based Guiding Using Hard Reins
Source: PLoS One. 2015 Jul 22;10(7):e0132020. doi: 10.1371/journal.pone.0132020 (PMC4511788; doi:10.1371/journal.pone.0132020)
Supplement: S9 File — (ZIP) [file pone.0132020.s009.zip › Exp2_MotionData2/Subject10/path3/T10/gh10.txt]

// Start Time: 0
// Sample rate: 25.0Hz
// Scenario: 4.9
// Firmware Version: 2.6.1
Counter	Acc_X	Acc_Y	Acc_Z	Gyr_X	Gyr_Y	Gyr_Z	Mag_X	Mag_Y	Mag_Z	Quat_w	Quat_x	Quat_y	Quat_z
51084	0.719799	-9.502808	0.055198	-0.013248	0.015815	-0.000861	-0.336882	0.843033	0.197532	0.196399	-0.262983	0.662660	-0.673164
51085	0.860106	-9.611645	-0.189891	0.034890	0.021383	-0.002458	-0.336892	0.843326	0.199366	0.196385	-0.262625	0.662189	-0.673770
51086	1.029212	-9.686275	-0.299792	0.031473	0.036013	-0.010793	-0.337147	0.843036	0.197534	0.196032	-0.262211	0.661779	-0.674437
51087	1.097610	-9.873794	-0.292181	0.013876	0.048844	0.008491	-0.338197	0.842487	0.196101	0.195682	-0.261429	0.661761	-0.674860
51088	1.068632	-9.858988	-0.167407	0.022817	0.048801	-0.007156	-0.338599	0.844809	0.195319	0.195155	-0.260819	0.661538	-0.675467
51089	0.981660	-9.820532	-0.129268	0.017623	0.039625	-0.013634	-0.338857	0.844391	0.194273	0.194641	-0.260444	0.661317	-0.675976
51090	0.923266	-9.704820	-0.032162	-0.024440	0.035914	-0.012005	-0.339115	0.844381	0.192965	0.193970	-0.260254	0.661657	-0.675909
51091	0.975943	-9.632985	-0.165102	-0.026403	0.016777	0.003704	-0.339644	0.844113	0.192969	0.193763	-0.260131	0.662031	-0.675650
51092	0.935745	-9.801637	-0.206254	-0.007160	0.021384	0.012108	-0.339646	0.843031	0.194148	0.193701	-0.259752	0.662206	-0.675642
51093	0.899473	-9.777516	-0.167843	-0.021143	0.030491	0.008328	-0.338588	0.843700	0.193878	0.193401	-0.259362	0.662589	-0.675502
51094	0.928188	-9.734384	-0.236590	-0.030021	0.021375	0.017526	-0.338455	0.843971	0.193746	0.193290	-0.258997	0.663102	-0.675171
51095	0.938146	-9.801829	-0.263851	-0.047501	0.037804	0.015570	-0.337387	0.841905	0.193605	0.192852	-0.258517	0.663910	-0.674686
51096	1.078886	-9.983766	-0.073033	-0.075251	0.017659	0.010858	-0.337398	0.841519	0.195963	0.192465	-0.258462	0.664984	-0.673759
51097	0.830645	-10.000799	0.015638	-0.047004	0.012107	-0.011149	-0.337667	0.841937	0.196490	0.192011	-0.258680	0.665539	-0.673256
51098	0.739919	-9.691508	-0.254551	-0.068351	0.006628	-0.004804	-0.337146	0.841407	0.198712	0.191597	-0.258958	0.666394	-0.672421
51099	0.638229	-9.600161	-0.220609	-0.054389	0.001144	-0.004734	-0.338208	0.840609	0.199769	0.191347	-0.259258	0.667042	-0.671734
51100	0.674581	-9.638505	-0.196801	0.019120	0.004895	0.000250	-0.339270	0.840625	0.200170	0.191473	-0.259152	0.666741	-0.672037
51101	0.936315	-9.924553	-0.265590	0.050895	-0.009675	-0.007847	-0.338473	0.841425	0.198985	0.191875	-0.259231	0.665918	-0.672708
51102	1.015908	-9.936950	-0.418666	0.038641	0.001287	-0.013458	-0.337004	0.840842	0.197139	0.191978	-0.259292	0.665264	-0.673302
51103	1.039769	-9.878707	-0.287988	0.036854	0.015912	-0.009802	-0.339260	0.841011	0.197812	0.191932	-0.259113	0.664721	-0.673920
51104	1.108461	-9.616037	-0.211642	0.033257	0.004950	-0.009814	-0.338726	0.842627	0.195843	0.192001	-0.259092	0.664174	-0.674447
51105	1.057648	-9.575004	-0.144321	-0.012399	-0.022485	0.007527	-0.338998	0.843323	0.196763	0.192436	-0.259397	0.664235	-0.674147
51106	0.894973	-9.844835	-0.149624	0.005224	-0.020663	0.008544	-0.338718	0.841797	0.194926	0.192931	-0.259569	0.664068	-0.674103
51107	0.870883	-9.849746	-0.164322	0.043931	-0.027984	-0.010630	-0.338993	0.842769	0.196108	0.193488	-0.259970	0.663253	-0.674592
51108	0.789493	-9.975152	-0.200450	0.040409	-0.024327	-0.004190	-0.338195	0.843161	0.195184	0.194069	-0.260249	0.662521	-0.675036
51109	0.907379	-9.916818	-0.097702	0.004658	-0.030781	-0.015436	-0.337660	0.842874	0.194394	0.194398	-0.260899	0.662199	-0.675007
51110	0.856142	-9.792042	-0.168451	-0.034782	-0.027183	-0.021185	-0.337663	0.842200	0.195442	0.194379	-0.261719	0.662387	-0.674510
51111	0.822447	-9.806711	-0.216986	-0.005027	-0.027155	-0.021958	-0.339788	0.844545	0.194936	0.194525	-0.262441	0.662179	-0.674392
51112	0.889844	-9.782479	-0.206414	-0.047116	-0.026259	-0.014788	-0.338992	0.841682	0.196762	0.194509	-0.263204	0.662572	-0.673713
51113	0.942668	-9.739331	-0.284539	-0.080381	-0.024465	-0.019573	-0.339925	0.841024	0.198342	0.194254	-0.264151	0.663403	-0.672596
51114	0.899166	-9.715151	-0.224588	-0.033170	-0.035372	-0.011937	-0.338611	0.841166	0.200296	0.194473	-0.264948	0.663586	-0.672039
51115	0.925598	-9.695814	-0.214467	-0.020873	-0.029886	-0.017421	-0.338082	0.840211	0.201208	0.194636	-0.265706	0.663606	-0.671673
51116	0.986279	-9.782416	-0.243924	-0.017373	-0.022551	-0.013716	-0.339414	0.840241	0.202660	0.194746	-0.266293	0.663615	-0.671400
51117	0.993468	-9.772752	-0.236519	-0.029676	-0.028034	-0.008233	-0.340206	0.838480	0.203452	0.194958	-0.266940	0.663808	-0.670890
51118	1.063422	-9.782449	-0.298421	-0.023542	-0.026189	-0.010046	-0.338890	0.839296	0.204490	0.195129	-0.267547	0.663906	-0.670501
51119	1.005512	-9.772924	-0.294026	-0.023520	-0.016156	-0.014679	-0.339160	0.839581	0.205278	0.195126	-0.268099	0.664029	-0.670160
51120	1.089045	-9.589657	-0.225857	0.014039	-0.000570	-0.015442	-0.339019	0.838340	0.204490	0.195085	-0.268287	0.663694	-0.670428
51121	1.081360	-9.490752	-0.147719	-0.026357	-0.009729	-0.003641	-0.339958	0.838239	0.206987	0.195124	-0.268622	0.663934	-0.670045
51122	1.048093	-9.594322	-0.159085	-0.009673	-0.006063	-0.004481	-0.339686	0.838492	0.205282	0.195165	-0.268820	0.663958	-0.669930
51123	1.099504	-9.757730	-0.127287	0.031489	-0.009647	0.004971	-0.339158	0.838762	0.205540	0.195627	-0.268815	0.663463	-0.670288
51124	1.054130	-9.849212	-0.114590	0.073501	0.003194	0.008858	-0.338488	0.839282	0.203569	0.196198	-0.268413	0.662468	-0.671265
51125	1.005487	-9.760294	-0.118598	0.026294	-0.002375	-0.002453	-0.338090	0.839819	0.203042	0.196436	-0.268428	0.662025	-0.671627
51126	0.942943	-9.791808	-0.150833	-0.015776	-0.002414	0.002871	-0.337420	0.837897	0.203036	0.196513	-0.268523	0.662177	-0.671416
51127	0.906704	-9.777534	-0.177379	0.041073	0.008615	0.004063	-0.339801	0.838731	0.201746	0.196775	-0.268242	0.661612	-0.672008
51128	0.875248	-9.753510	-0.170133	0.029709	0.021381	-0.000631	-0.338081	0.839939	0.201339	0.196736	-0.267886	0.661228	-0.672540
51129	0.870862	-9.844884	-0.149849	0.029802	0.022282	-0.004320	-0.337553	0.841022	0.200812	0.196651	-0.267571	0.660823	-0.673088
51130	0.964729	-9.811089	-0.172506	-0.012318	0.021361	0.004699	-0.337285	0.839384	0.201464	0.196468	-0.267320	0.661027	-0.673040
51131	0.909507	-9.859252	-0.152091	0.011350	0.015893	0.004828	-0.339140	0.839678	0.201348	0.196494	-0.267041	0.660895	-0.673274
51132	0.967095	-9.801442	-0.167547	0.001723	0.004921	0.002950	-0.338347	0.840487	0.201080	0.196566	-0.266965	0.660843	-0.673334
51133	0.942692	-9.738879	-0.152493	-0.001677	0.006706	-0.010918	-0.337813	0.840337	0.200420	0.196431	-0.267068	0.660766	-0.673408
51134	0.928116	-9.714764	-0.128284	-0.014039	-0.006075	0.001035	-0.338609	0.839804	0.200951	0.196537	-0.267226	0.660873	-0.673209
51135	0.923355	-9.729359	-0.171746	-0.015813	-0.008812	0.002877	-0.338604	0.839252	0.200426	0.196721	-0.267409	0.660999	-0.672959
51136	0.952564	-9.786984	-0.153076	0.036821	-0.009685	-0.004234	-0.338072	0.838969	0.200160	0.197078	-0.267487	0.660378	-0.673433
51137	0.943358	-9.878327	-0.120833	0.113957	0.008655	-0.011252	-0.338866	0.841015	0.198595	0.197535	-0.267108	0.658747	-0.675045
51138	0.938857	-9.945662	-0.107415	0.084309	0.010428	-0.018785	-0.339382	0.840856	0.195848	0.197700	-0.266935	0.657477	-0.676302
51139	1.032694	-9.901946	-0.043508	-0.026105	0.004871	-0.004568	-0.338859	0.841679	0.196630	0.197549	-0.267071	0.657757	-0.676021
51140	1.058332	-9.714123	-0.016627	-0.076854	-0.009827	-0.014040	-0.340180	0.839787	0.197426	0.197159	-0.267721	0.658619	-0.675037
51141	1.021752	-9.627669	-0.044565	-0.041944	-0.007953	-0.010180	-0.338047	0.838377	0.195705	0.197014	-0.268168	0.659028	-0.674503
51142	1.057804	-9.603517	-0.039088	0.010535	-0.026155	-0.004348	-0.338846	0.838937	0.196105	0.197438	-0.268567	0.658697	-0.674543
51143	1.048292	-9.632494	-0.063590	0.029634	-0.011473	0.010493	-0.338722	0.841261	0.196105	0.198000	-0.268508	0.658233	-0.674855
51144	1.025354	-9.880395	-0.069682	0.026241	-0.005995	0.012325	-0.338187	0.839615	0.196231	0.198485	-0.268370	0.657852	-0.675138
51145	0.982469	-9.988740	-0.064400	0.052670	-0.002350	0.000459	-0.336991	0.840409	0.194911	0.198915	-0.268228	0.657057	-0.675842
51146	0.909471	-9.849438	-0.096737	0.029029	0.019522	-0.011702	-0.339495	0.840685	0.192312	0.198739	-0.268034	0.656617	-0.676399
51147	0.967677	-9.921525	-0.102006	-0.052348	0.006655	-0.008396	-0.339240	0.840971	0.193882	0.198370	-0.268302	0.657232	-0.675803
51148	0.953015	-9.883317	-0.178430	-0.054141	0.013964	-0.010264	-0.338977	0.839344	0.195582	0.197853	-0.268507	0.657896	-0.675227
51149	0.937736	-9.709965	-0.137730	-0.041819	0.023072	-0.026837	-0.339237	0.838793	0.194929	0.197076	-0.268753	0.658338	-0.674925
51150	0.985556	-9.623061	-0.083249	-0.040252	0.021292	-0.010218	-0.339772	0.837859	0.196636	0.196529	-0.268794	0.658846	-0.674573
51151	1.053846	-9.791658	-0.171402	-0.012166	0.015853	-0.010055	-0.340041	0.838957	0.196769	0.196232	-0.268801	0.658949	-0.674556
51152	1.039246	-9.768003	-0.281639	-0.040222	0.023136	-0.012055	-0.339773	0.837997	0.196767	0.195635	-0.268841	0.659453	-0.674220
51153	1.014655	-9.667047	-0.297257	-0.079820	0.023129	0.002506	-0.341111	0.838039	0.199398	0.195044	-0.268852	0.660570	-0.673293
51154	0.985901	-9.705679	-0.319674	-0.096427	0.026758	0.000571	-0.341378	0.836416	0.200971	0.194244	-0.268872	0.661920	-0.672190
51155	1.010343	-9.772751	-0.245965	-0.098140	0.035898	0.002397	-0.341122	0.836973	0.202280	0.193381	-0.268784	0.663332	-0.671081
51156	0.995752	-9.743683	-0.180874	-0.078715	0.035870	-0.014119	-0.342454	0.836595	0.203993	0.192352	-0.268801	0.664398	-0.670315
51157	1.010067	-9.709818	-0.137053	-0.057783	0.023121	-0.004766	-0.342979	0.833470	0.205437	0.191782	-0.268819	0.665173	-0.669702
51158	1.087093	-9.685838	-0.205618	-0.069259	0.019488	0.002567	-0.342724	0.834165	0.206877	0.191256	-0.268808	0.666132	-0.668903
51159	0.966305	-9.632881	-0.129180	-0.038673	0.010372	0.007343	-0.342065	0.833213	0.208181	0.191121	-0.268760	0.666661	-0.668434
51160	0.851260	-9.782705	-0.249990	-0.033477	0.010388	0.015679	-0.341276	0.832265	0.210008	0.191106	-0.268581	0.667167	-0.668006
51161	1.043846	-9.727621	-0.437075	-0.062348	0.009462	0.006312	-0.342338	0.832554	0.210279	0.190845	-0.268647	0.668003	-0.667218
51162	1.155625	-9.902306	-0.220018	-0.066609	0.012215	0.013680	-0.342078	0.832560	0.211194	0.190560	-0.268555	0.668962	-0.666374
51163	0.982764	-10.056550	-0.192586	-0.001492	-0.000603	-0.011811	-0.340758	0.832420	0.212362	0.190519	-0.268763	0.668843	-0.666422
51164	1.083197	-9.888556	-0.378948	0.017702	0.001253	-0.020948	-0.341552	0.833513	0.211321	0.190415	-0.269003	0.668433	-0.666767
51165	1.110946	-9.638231	-0.370376	-0.092887	-0.007953	-0.003047	-0.340495	0.832419	0.212622	0.190093	-0.269543	0.669549	-0.665519
51166	1.186437	-9.799562	-0.448757	-0.110303	-0.009791	-0.004966	-0.340512	0.832317	0.216028	0.189641	-0.270183	0.670893	-0.664034
51167	1.092597	-9.845947	-0.589525	-0.033116	0.004856	-0.026747	-0.342101	0.829755	0.217874	0.189147	-0.270649	0.671134	-0.663741
51168	1.000228	-9.682063	-0.458450	0.014064	0.008550	-0.023758	-0.341969	0.830298	0.217611	0.188885	-0.270840	0.670787	-0.664088
51169	0.990557	-9.672096	-0.352769	-0.008710	-0.002434	-0.017399	-0.341980	0.830319	0.219708	0.188748	-0.271183	0.670725	-0.664049
51170	1.098869	-9.638674	-0.492931	-0.042219	-0.009704	0.002751	-0.342773	0.830052	0.219452	0.188767	-0.271461	0.671205	-0.663445
51171	1.038546	-9.629195	-0.500564	-0.012452	0.001278	-0.000810	-0.342360	0.828524	0.217614	0.188777	-0.271549	0.671298	-0.663312
51172	1.048181	-9.624101	-0.423580	0.018970	0.006820	0.010415	-0.342621	0.830284	0.215521	0.188979	-0.271244	0.671081	-0.663599
51173	1.068059	-9.754468	-0.562063	0.049682	0.021469	0.003173	-0.342758	0.830024	0.216701	0.189106	-0.270776	0.670448	-0.664393
51174	1.088043	-9.898566	-0.494277	0.073493	0.023300	-0.004085	-0.342227	0.830423	0.216173	0.189264	-0.270315	0.669459	-0.665532
51175	1.109367	-9.819116	-0.492964	0.106624	0.036154	0.003443	-0.343542	0.832319	0.212778	0.189503	-0.269434	0.668124	-0.667161
51176	1.031719	-9.710670	-0.398540	0.071673	0.039729	-0.006901	-0.342992	0.832002	0.209105	0.189345	-0.268750	0.667221	-0.668385
51177	1.043680	-9.691453	-0.414963	0.050578	0.047037	-0.000559	-0.344316	0.833645	0.207806	0.189081	-0.267989	0.666651	-0.669333
51178	1.049242	-9.850470	-0.479560	-0.014117	0.052448	-0.002732	-0.344309	0.833359	0.206496	0.188341	-0.267395	0.666967	-0.669464
51179	1.012531	-9.735026	-0.473482	-0.049170	0.039608	-0.003820	-0.343912	0.831726	0.207802	0.187597	-0.267155	0.667692	-0.669046
51180	1.029306	-9.710699	-0.405765	-0.068549	0.039620	0.009924	-0.343116	0.831987	0.207534	0.186892	-0.266754	0.668760	-0.668336
51181	1.044207	-9.802075	-0.397304	-0.063193	0.030477	0.006279	-0.343919	0.831468	0.209374	0.186330	-0.266552	0.669692	-0.667640
51182	1.005973	-9.874308	-0.389072	-0.054390	0.028649	0.005405	-0.344320	0.831209	0.210426	0.185776	-0.266295	0.670507	-0.667079
51183	0.952251	-9.729982	-0.370744	-0.066509	0.023092	-0.015883	-0.344062	0.830947	0.211864	0.185003	-0.266497	0.671336	-0.666379
51184	0.981297	-9.751358	-0.305953	-0.077113	0.012152	-0.000230	-0.343398	0.829851	0.212383	0.184477	-0.266621	0.672359	-0.665443
51185	1.005350	-9.744534	-0.435271	-0.029799	0.014019	-0.010143	-0.345126	0.829881	0.213445	0.184101	-0.266728	0.672692	-0.665168
51186	0.995460	-9.691525	-0.408212	-0.044879	0.026837	0.006370	-0.344590	0.827962	0.213701	0.183635	-0.266446	0.673375	-0.664719
51187	0.990805	-9.725083	-0.367914	-0.024666	0.003088	0.004664	-0.344334	0.828249	0.215272	0.183635	-0.266477	0.673675	-0.664403
51188	1.068070	-9.751643	-0.439587	0.004221	0.006790	0.003887	-0.344732	0.828526	0.215144	0.183693	-0.266339	0.673608	-0.664510
51189	1.060972	-9.780565	-0.449662	-0.022943	0.017733	0.006503	-0.344336	0.829610	0.214617	0.183528	-0.266144	0.673946	-0.664290
51190	1.034423	-9.773269	-0.411396	0.014012	-0.000554	-0.009896	-0.343799	0.828505	0.214088	0.183547	-0.266248	0.673651	-0.664542
51191	0.981089	-9.715971	-0.511920	-0.012485	-0.000540	0.006578	-0.344862	0.829608	0.213835	0.183687	-0.266255	0.673783	-0.664367
51192	0.957489	-9.821714	-0.460808	0.031294	0.004997	0.012332	-0.344861	0.830558	0.213050	0.184006	-0.265908	0.673402	-0.664804
51193	0.984111	-9.845969	-0.532921	0.087556	0.005002	-0.013221	-0.344460	0.830139	0.212653	0.184343	-0.265736	0.672120	-0.666076
51194	0.986484	-9.836208	-0.494350	0.029701	0.007701	-0.004290	-0.344714	0.829305	0.211083	0.184438	-0.265626	0.671663	-0.666553
51195	1.058235	-9.710707	-0.424700	-0.019321	0.026833	-0.010109	-0.343791	0.831205	0.210552	0.183955	-0.265515	0.671902	-0.666491
51196	1.077618	-9.729860	-0.407983	-0.017663	0.001284	0.004707	-0.344449	0.830660	0.210033	0.183966	-0.265506	0.672116	-0.666276
51197	1.154763	-9.729844	-0.448075	-0.000036	0.001284	-0.008121	-0.343918	0.830380	0.210029	0.183951	-0.265641	0.672013	-0.666330
51198	1.096736	-9.696331	-0.464951	0.001551	0.004968	0.004798	-0.345249	0.830815	0.210957	0.184031	-0.265525	0.671979	-0.666388
51199	1.082803	-9.806875	-0.416217	-0.033348	-0.007877	0.002800	-0.343260	0.829974	0.211202	0.184105	-0.265761	0.672343	-0.665906
51200	1.014838	-9.713381	-0.477959	-0.047438	-0.013378	0.003653	-0.344589	0.828911	0.212785	0.184137	-0.266066	0.672896	-0.665217
51201	0.942590	-9.727702	-0.402011	-0.005394	-0.007867	0.002932	-0.344853	0.829319	0.212263	0.184364	-0.266193	0.672888	-0.665111
51202	0.952418	-9.763530	-0.330401	-0.001766	-0.013370	-0.004423	-0.344457	0.829183	0.212784	0.184539	-0.266446	0.672787	-0.665064
51203	0.981345	-9.763570	-0.358940	-0.005254	-0.007891	-0.007217	-0.343801	0.830003	0.213434	0.184638	-0.266705	0.672720	-0.665000
51204	0.962233	-9.796968	-0.263558	0.008692	-0.013339	0.004860	-0.343273	0.829999	0.213692	0.185018	-0.266821	0.672518	-0.665052
51205	1.087838	-9.850014	-0.368761	0.031658	-0.024305	-0.014379	-0.343536	0.830542	0.212908	0.185442	-0.267255	0.671854	-0.665430
51206	1.087593	-9.802217	-0.464121	-0.012164	-0.006074	-0.017399	-0.343005	0.830941	0.212380	0.185307	-0.267641	0.671842	-0.665325
51207	1.106611	-9.744370	-0.446327	-0.015704	-0.022516	-0.013702	-0.344464	0.830555	0.213178	0.185460	-0.268220	0.671818	-0.665073
51208	1.079694	-9.662784	-0.495849	0.018385	-0.009692	-0.017245	-0.343793	0.830258	0.211600	0.185530	-0.268529	0.671390	-0.665361
51209	1.082262	-9.696516	-0.510703	-0.010682	-0.011500	0.002916	-0.343537	0.830952	0.212908	0.185779	-0.268723	0.671432	-0.665172
51210	1.063155	-9.735064	-0.513822	0.001678	-0.002376	-0.007186	-0.344330	0.829600	0.213569	0.185809	-0.268875	0.671302	-0.665233
51211	1.049006	-9.802492	-0.522102	0.001744	0.006749	-0.011812	-0.344057	0.829579	0.211864	0.185682	-0.268979	0.671170	-0.665360
51212	1.063409	-9.787927	-0.492955	-0.024549	0.008558	-0.008257	-0.344059	0.829856	0.212126	0.185387	-0.269074	0.671433	-0.665138
51213	1.024448	-9.703524	-0.415312	-0.012374	0.010403	-0.002667	-0.343536	0.830678	0.212908	0.185258	-0.269058	0.671552	-0.665061
51214	1.043718	-9.695970	-0.328601	0.026182	0.006784	-0.003390	-0.344862	0.830559	0.213181	0.185349	-0.268949	0.671149	-0.665486
51215	1.087386	-9.753697	-0.348209	-0.026343	-0.013357	0.002840	-0.343665	0.830401	0.212385	0.185539	-0.269226	0.671391	-0.665077
51216	1.058346	-9.734835	-0.444243	-0.033275	-0.007911	-0.010125	-0.345110	0.827950	0.211872	0.185373	-0.269578	0.671706	-0.664662
51217	1.058386	-9.741939	-0.410733	0.015647	-0.006003	0.001195	-0.343793	0.828222	0.213171	0.185669	-0.269622	0.671407	-0.664863
51218	1.058690	-9.806965	-0.428447	0.019300	-0.016994	-0.009841	-0.343662	0.828901	0.212908	0.185971	-0.269956	0.670967	-0.665088
51219	1.092455	-9.811948	-0.497822	0.000034	-0.009699	-0.011793	-0.344723	0.830003	0.212393	0.186059	-0.270282	0.670792	-0.665107
51220	1.087396	-9.761376	-0.482756	-0.010488	-0.013367	-0.011844	-0.342614	0.830135	0.214341	0.186120	-0.270699	0.670753	-0.664960
51221	1.031794	-9.730207	-0.482838	0.010435	0.004936	-0.008078	-0.344720	0.830267	0.211476	0.186118	-0.270742	0.670516	-0.665182
51222	1.077443	-9.696460	-0.491541	-0.012413	-0.007853	0.001055	-0.343666	0.829725	0.213171	0.186229	-0.270884	0.670607	-0.665001
51223	1.049010	-9.802426	-0.502896	-0.012278	-0.002397	-0.008177	-0.343929	0.828093	0.213827	0.186200	-0.271111	0.670647	-0.664877
51224	1.111918	-9.845301	-0.411683	-0.020968	-0.000577	-0.008221	-0.343658	0.827265	0.213432	0.186055	-0.271322	0.670825	-0.664652
51225	1.091923	-9.696168	-0.414579	-0.024574	-0.000577	-0.006401	-0.344208	0.828804	0.216188	0.185958	-0.271547	0.671042	-0.664368
51226	1.106856	-9.792175	-0.353368	-0.005178	-0.020675	-0.009959	-0.343672	0.828650	0.215135	0.186159	-0.272004	0.670920	-0.664248
51227	1.087224	-9.720076	-0.366944	-0.029843	-0.019761	0.000985	-0.344339	0.827579	0.216712	0.186390	-0.272402	0.671171	-0.663766
51228	1.021924	-9.676829	-0.347742	-0.033266	-0.029852	-0.008250	-0.343152	0.829069	0.216572	0.186573	-0.273052	0.671401	-0.663215
51229	1.015052	-9.753910	-0.368092	-0.017551	-0.035298	0.000148	-0.343948	0.827453	0.218150	0.187073	-0.273617	0.671422	-0.662820
51230	1.080502	-9.836248	-0.560693	-0.021079	-0.020659	-0.000807	-0.343694	0.829099	0.218935	0.187305	-0.274005	0.671562	-0.662452
51231	1.038773	-9.677338	-0.506038	-0.026411	-0.015188	-0.000852	-0.342507	0.827876	0.221021	0.187473	-0.274350	0.671771	-0.662049
51232	1.043708	-9.701406	-0.511131	0.019143	-0.007836	-0.004323	-0.344496	0.827901	0.221299	0.187716	-0.274475	0.671403	-0.662303
51233	1.080425	-9.819355	-0.546053	-0.001829	-0.018810	-0.000713	-0.343824	0.826653	0.220376	0.188071	-0.274773	0.671275	-0.662208
51234	1.089820	-9.768985	-0.598074	-0.033406	-0.017007	0.000968	-0.342769	0.826379	0.221546	0.188208	-0.275135	0.671601	-0.661688
51235	1.058093	-9.687170	-0.578017	-0.057931	-0.022527	-0.000999	-0.343307	0.827486	0.222206	0.188299	-0.275698	0.672203	-0.660815
51236	1.101623	-9.716072	-0.611626	-0.064943	-0.022521	0.000815	-0.341717	0.826111	0.223241	0.188313	-0.276232	0.672932	-0.659846
51237	1.051347	-9.793323	-0.656391	-0.042190	-0.017013	0.002770	-0.344120	0.826174	0.226798	0.188464	-0.276613	0.673370	-0.659196
51238	1.082530	-9.759604	-0.665230	-0.059669	-0.009729	-0.002868	-0.342388	0.824777	0.225866	0.188284	-0.277004	0.674056	-0.658382
51239	1.070551	-9.773918	-0.622330	-0.058674	-0.000622	-0.013952	-0.343065	0.824542	0.228884	0.187902	-0.277457	0.674680	-0.657660
51240	1.063462	-9.802660	-0.579587	-0.017576	0.005832	-0.007293	-0.343597	0.824959	0.229020	0.187705	-0.277563	0.674838	-0.657510
51241	1.062922	-9.689665	-0.606815	-0.038757	0.006752	0.002745	-0.341205	0.823695	0.228476	0.187555	-0.277617	0.675319	-0.657036
51242	1.024588	-9.740209	-0.588676	-0.014166	0.008585	-0.002669	-0.342405	0.824267	0.229534	0.187400	-0.277611	0.675468	-0.656930
51243	1.125961	-9.764132	-0.607271	-0.057898	-0.002414	-0.002869	-0.342670	0.822234	0.231107	0.187195	-0.277932	0.676133	-0.656168
51244	1.080091	-9.754895	-0.693995	-0.057891	0.001227	-0.008413	-0.342015	0.823055	0.231888	0.186814	-0.278257	0.676798	-0.655453
51245	1.089624	-9.730747	-0.674362	-0.028146	0.001263	-0.007340	-0.342953	0.821865	0.234909	0.186666	-0.278478	0.677060	-0.655130
51246	1.154693	-9.725919	-0.707297	-0.048418	0.006769	0.005472	-0.342949	0.821451	0.234515	0.186447	-0.278509	0.677697	-0.654520
51247	1.082611	-9.779036	-0.718318	-0.021216	0.009516	0.000068	-0.343482	0.820105	0.236091	0.186321	-0.278497	0.677941	-0.654309
51248	1.101747	-9.742558	-0.616798	-0.012415	-0.006017	-0.000789	-0.342028	0.820638	0.236342	0.186410	-0.278663	0.678017	-0.654134
51249	1.096956	-9.752471	-0.698605	-0.036904	0.001258	-0.006460	-0.342818	0.819414	0.236217	0.186224	-0.278905	0.678395	-0.653692
51250	1.058182	-9.711717	-0.720002	-0.007247	0.004959	0.000141	-0.342305	0.821614	0.237917	0.186198	-0.278888	0.678452	-0.653647
51251	1.058272	-9.730984	-0.725073	-0.012526	-0.002346	0.004741	-0.342961	0.820388	0.237659	0.186344	-0.278934	0.678561	-0.653473
51252	1.077576	-9.735880	-0.760972	-0.007285	-0.000507	0.004766	-0.342560	0.819968	0.237132	0.186437	-0.278909	0.678631	-0.653384
51253	1.082435	-9.745660	-0.809078	-0.005363	-0.002376	-0.013678	-0.342298	0.818206	0.239094	0.186383	-0.279179	0.678545	-0.653374
51254	1.087174	-9.726244	-0.763148	0.005074	-0.015138	-0.004377	-0.341242	0.819695	0.238693	0.186656	-0.279457	0.678334	-0.653396
51255	1.125418	-9.659061	-0.841072	0.001511	0.013193	-0.008132	-0.342296	0.819560	0.237653	0.186498	-0.279425	0.678249	-0.653543
51256	1.137373	-9.634712	-0.763796	-0.016000	0.001298	-0.004512	-0.342035	0.819294	0.238699	0.186402	-0.279540	0.678385	-0.653380
51257	1.115919	-9.687792	-0.793549	0.032874	0.012355	0.010487	-0.342562	0.819294	0.238180	0.186671	-0.279151	0.677992	-0.653877
51258	1.125791	-9.735889	-0.791731	0.029350	0.024242	0.014145	-0.342959	0.820384	0.237266	0.186760	-0.278543	0.677726	-0.654387
51259	1.106736	-9.783947	-0.761374	0.015595	0.019598	-0.007143	-0.340976	0.822405	0.236465	0.186602	-0.278365	0.677489	-0.654753
51260	1.087788	-9.850950	-0.642455	0.022667	0.019595	-0.006183	-0.342688	0.820775	0.235692	0.186462	-0.278131	0.677174	-0.655218
51261	1.061010	-9.792950	-0.553066	0.008699	0.003115	-0.008079	-0.342683	0.821038	0.234644	0.186479	-0.278204	0.676955	-0.655408
51262	1.048985	-9.802887	-0.637342	0.047251	-0.005992	-0.013406	-0.344271	0.821325	0.234133	0.186722	-0.278305	0.676184	-0.656092
51263	1.097068	-9.773947	-0.646090	0.105081	0.006851	-0.022361	-0.343077	0.823343	0.232159	0.187039	-0.278159	0.674632	-0.657659
51264	1.252522	-10.014080	-0.595192	0.233200	0.012449	-0.038316	-0.343854	0.823860	0.228235	0.187796	-0.277715	0.671311	-0.661021
51265	1.277368	-10.173123	-0.678814	0.426090	0.045490	-0.068759	-0.346478	0.826557	0.221446	0.188748	-0.276466	0.665368	-0.667252
51266	1.185414	-10.090510	-0.390429	0.610342	0.080276	-0.112190	-0.349059	0.829982	0.205485	0.189710	-0.274674	0.656760	-0.676189
51267	1.222869	-9.841635	-0.108107	0.598072	0.111311	-0.117851	-0.353235	0.835065	0.189276	0.190035	-0.272468	0.648321	-0.685075
51268	1.290569	-9.877214	0.002459	0.638662	0.122253	-0.145346	-0.355823	0.837147	0.175804	0.190104	-0.270352	0.639085	-0.694508
51269	1.430467	-9.875832	0.325478	0.710526	0.129650	-0.141301	-0.358782	0.840538	0.156048	0.190409	-0.267676	0.628801	-0.704772
51270	1.552938	-9.756444	0.688402	0.913865	0.137127	-0.160591	-0.363317	0.843377	0.134076	0.191476	-0.264373	0.615366	-0.717474
51271	1.665419	-9.575450	0.778416	1.122374	0.159232	-0.187262	-0.368489	0.845631	0.107655	0.192801	-0.260090	0.598646	-0.732669
51272	1.568190	-9.380828	1.457238	1.313329	0.179479	-0.190039	-0.373490	0.847536	0.073897	0.194916	-0.254785	0.578757	-0.749755
51273	1.673829	-9.257984	2.136946	1.663677	0.209058	-0.195703	-0.377414	0.849260	0.036985	0.198007	-0.247360	0.553224	-0.770422
51274	1.601904	-8.813699	2.632250	1.831513	0.211069	-0.180120	-0.382076	0.848571	-0.009355	0.202301	-0.239005	0.524391	-0.791811
51275	1.757532	-8.545621	3.535327	1.906887	0.222103	-0.170545	-0.384849	0.839918	-0.056499	0.206305	-0.229468	0.493801	-0.812984
51276	1.636048	-8.332808	3.918891	1.922350	0.244996	-0.142834	-0.391553	0.831768	-0.112520	0.210700	-0.219082	0.462364	-0.832964
51277	1.942840	-7.894762	5.183468	1.964524	0.181988	-0.124090	-0.393638	0.818169	-0.160983	0.215452	-0.208839	0.429386	-0.851818
51278	1.876303	-8.086241	5.518661	1.786299	0.193603	-0.137928	-0.391912	0.802278	-0.201748	0.219131	-0.199106	0.398797	-0.867928
51279	1.697750	-7.537083	5.783973	1.798194	0.210972	-0.126857	-0.392415	0.782972	-0.244592	0.222314	-0.188544	0.367615	-0.883112
51280	1.852425	-7.072062	6.581772	1.710756	0.196220	-0.129149	-0.393712	0.760688	-0.285205	0.225200	-0.178475	0.337447	-0.896416
51281	1.768706	-6.685765	7.013735	1.647706	0.181486	-0.131318	-0.397635	0.732683	-0.326322	0.227421	-0.168695	0.307928	-0.908296
51282	1.606793	-6.083389	7.351970	1.663130	0.190626	-0.122065	-0.397622	0.705796	-0.360659	0.229704	-0.158448	0.277898	-0.919186
51283	1.715194	-5.535482	7.787992	1.753186	0.194364	-0.125333	-0.394834	0.678754	-0.393708	0.231768	-0.147532	0.245845	-0.929558
51284	1.615631	-4.852833	8.343999	1.781900	0.196175	-0.127080	-0.392667	0.644986	-0.429638	0.233717	-0.136270	0.213001	-0.938849
51285	1.535679	-4.255802	8.478865	1.804493	0.166918	-0.136183	-0.393434	0.608574	-0.459780	0.235244	-0.125303	0.179227	-0.947015
51286	1.483322	-3.358924	9.031115	1.881950	0.165179	-0.121074	-0.392820	0.560086	-0.492036	0.237009	-0.113766	0.143847	-0.954040
51287	1.692584	-2.742411	9.065722	1.735540	0.110220	-0.121753	-0.394122	0.519343	-0.518115	0.238196	-0.103829	0.110698	-0.959285
51288	1.690592	-1.795417	9.467900	1.451495	0.095294	-0.113990	-0.389376	0.483375	-0.538738	0.238791	-0.095388	0.082928	-0.962810
51289	1.426367	-1.479430	9.849177	1.034491	0.060134	-0.081008	-0.388794	0.453679	-0.552643	0.239068	-0.089506	0.062875	-0.964822
51290	1.362545	-1.241502	9.803905	0.652688	0.088953	-0.084845	-0.389735	0.433902	-0.561291	0.238518	-0.084857	0.050447	-0.966107
51291	1.272809	-1.133696	9.718154	0.486582	0.064933	-0.113344	-0.390827	0.414437	-0.566401	0.237088	-0.081482	0.040898	-0.967201
51292	1.444346	-1.210539	9.663461	0.199849	0.040808	-0.144280	-0.390239	0.405084	-0.570733	0.234633	-0.079951	0.036888	-0.968088
51293	1.346471	-0.902306	9.791708	0.019330	0.062537	-0.140634	-0.387822	0.399561	-0.572982	0.231904	-0.078844	0.036322	-0.968857
51294	1.706059	-0.968479	9.933376	-0.023554	0.047946	-0.126047	-0.388350	0.400107	-0.573764	0.229444	-0.078206	0.036700	-0.969480
51295	1.722122	-0.792476	10.027223	0.236169	0.038226	-0.105345	-0.388982	0.395708	-0.576512	0.227747	-0.076568	0.031862	-0.970182
51296	1.756471	-0.925335	9.855229	0.431928	0.006562	-0.067379	-0.390531	0.386006	-0.577159	0.227142	-0.074603	0.023305	-0.970720
51297	1.714581	-0.756364	9.333854	0.406918	-0.013476	-0.043483	-0.389402	0.373365	-0.581366	0.226908	-0.073172	0.015010	-0.971048
51298	1.668984	-0.796994	9.440890	0.193121	-0.019135	-0.015025	-0.388169	0.365532	-0.583476	0.226947	-0.072761	0.011050	-0.971122
51299	1.782230	-0.782417	9.415744	0.126263	-0.028240	0.019724	-0.389879	0.363082	-0.584118	0.227521	-0.072900	0.008246	-0.971005
51300	1.943909	-0.805661	9.560969	0.180359	-0.039064	0.047707	-0.390244	0.357184	-0.586083	0.228761	-0.072920	0.004533	-0.970737
51301	1.967945	-0.791289	9.527785	0.182090	-0.037228	0.047714	-0.390108	0.354596	-0.584775	0.229955	-0.073016	0.000666	-0.970458
51302	1.778803	-0.570935	9.341856	0.068966	-0.039191	0.047128	-0.392074	0.351047	-0.586202	0.231015	-0.073549	-0.000886	-0.970166
51303	1.759706	-0.604053	9.518866	0.143261	-0.041818	0.066888	-0.390875	0.349120	-0.586082	0.232521	-0.073936	-0.003975	-0.969769
51304	1.586098	-0.594188	9.690234	0.082696	-0.042783	0.087800	-0.389808	0.347192	-0.586091	0.234389	-0.074478	-0.005750	-0.969269
51305	1.387632	-0.425476	9.887606	0.139233	-0.024408	0.117572	-0.390599	0.347193	-0.586871	0.236873	-0.074549	-0.008582	-0.968638
51306	1.759612	-0.553415	10.254190	0.190885	-0.005990	0.139971	-0.389791	0.343627	-0.586879	0.239913	-0.073873	-0.012202	-0.967903
51307	1.835773	-0.351823	10.056070	0.154934	0.004933	0.126847	-0.387390	0.340038	-0.587424	0.242599	-0.073317	-0.015165	-0.967233
51308	2.066823	-0.280433	9.689519	0.183005	-0.031574	0.110444	-0.387502	0.336741	-0.588866	0.245034	-0.073161	-0.018798	-0.966567
51309	1.632821	-0.276366	9.723936	0.144785	-0.066486	0.080754	-0.385093	0.332047	-0.590329	0.246784	-0.074042	-0.021966	-0.965988
51310	1.295671	-0.374432	9.388117	0.118654	-0.039193	0.052888	-0.386941	0.330156	-0.590053	0.248006	-0.074324	-0.024477	-0.965593
51311	1.399874	0.020097	9.303396	0.090274	-0.007186	0.061910	-0.387194	0.328641	-0.591361	0.249338	-0.074307	-0.026304	-0.965203
51312	1.554532	-0.043723	9.548817	0.113093	0.023014	0.066600	-0.385736	0.328216	-0.591111	0.250851	-0.073421	-0.028377	-0.964820
51313	1.471904	0.101062	9.718125	0.174132	0.019457	0.088128	-0.384123	0.323262	-0.592175	0.252823	-0.072477	-0.031641	-0.964275
51314	1.275463	-0.166424	9.714941	0.118251	0.030323	0.085065	-0.383033	0.318847	-0.594675	0.254696	-0.071434	-0.033749	-0.963788
51315	1.178485	-0.045706	9.890981	0.028900	0.011943	0.092936	-0.380911	0.317323	-0.594169	0.256547	-0.071352	-0.034213	-0.963287
51316	1.187902	-0.008024	9.646725	-0.153188	-0.024804	0.088380	-0.380789	0.319379	-0.593645	0.258063	-0.072763	-0.031367	-0.962874
51317	1.283889	0.093677	9.778686	-0.233707	-0.042247	0.089842	-0.379230	0.325396	-0.592083	0.259435	-0.075047	-0.027036	-0.962461
51318	1.390326	0.016645	9.706577	-0.271261	-0.028578	0.082257	-0.378202	0.331829	-0.590647	0.260658	-0.077134	-0.021946	-0.962095
51319	1.650069	0.156947	9.773388	-0.292281	0.006149	0.076562	-0.377969	0.338543	-0.589336	0.261691	-0.078771	-0.016255	-0.961795
51320	1.813306	0.301079	9.608884	-0.305228	0.022539	0.043248	-0.376421	0.346618	-0.587248	0.262109	-0.080034	-0.010303	-0.961659
51321	1.746536	0.147148	9.666119	-0.141956	0.045448	0.003436	-0.375124	0.353038	-0.586732	0.261967	-0.080105	-0.007443	-0.961718
51322	1.636475	-0.031049	9.689000	0.049291	0.035500	-0.028800	-0.374322	0.351658	-0.587001	0.261566	-0.079246	-0.008358	-0.961891
51323	1.409776	-0.027434	9.470871	0.044159	0.026281	-0.050968	-0.372716	0.347942	-0.587409	0.260670	-0.078691	-0.009279	-0.962171
51324	1.500398	-0.325597	9.477138	-0.029075	0.009735	-0.060524	-0.373503	0.346849	-0.588189	0.259522	-0.078730	-0.008870	-0.962482
51325	1.483338	-0.287139	9.475118	-0.075978	0.004099	-0.099517	-0.372714	0.347529	-0.587671	0.257497	-0.079214	-0.007665	-0.962996
51326	1.805164	-0.016566	9.604352	-0.177532	0.025945	-0.107450	-0.371654	0.346160	-0.586632	0.255210	-0.079699	-0.004387	-0.963585
51327	1.740887	-0.195155	9.486013	-0.103713	0.059763	-0.136654	-0.371791	0.347120	-0.586500	0.252424	-0.079260	-0.002439	-0.964362
51328	1.342869	-0.157747	9.398798	-0.023395	0.088151	-0.128924	-0.371251	0.346688	-0.588076	0.249967	-0.077759	-0.001853	-0.965125
51329	1.239677	-0.256309	9.485279	-0.033754	0.161188	-0.145702	-0.368334	0.345562	-0.587838	0.247116	-0.074987	-0.000764	-0.966080
51330	1.322813	0.016442	9.686739	-0.009358	0.195946	-0.145644	-0.363538	0.342740	-0.591023	0.244353	-0.071333	0.000062	-0.967059
51331	1.212684	-0.142085	9.832331	0.029017	0.221610	-0.121493	-0.359530	0.337740	-0.593940	0.242052	-0.067064	0.000252	-0.967943
51332	1.046818	-0.248404	9.798082	0.099110	0.223480	-0.125756	-0.356440	0.331645	-0.597898	0.239802	-0.062346	-0.000856	-0.968817
51333	1.395587	-0.069412	9.868668	0.062271	0.201573	-0.118522	-0.350722	0.328550	-0.599911	0.237595	-0.058291	-0.001409	-0.969613
51334	0.803588	-0.322143	9.485086	0.007783	0.183216	-0.101240	-0.347131	0.326580	-0.601251	0.235709	-0.054787	-0.000911	-0.970278
51335	0.699907	-0.304145	9.882889	-0.028769	0.144738	-0.105067	-0.344458	0.324058	-0.604156	0.233652	-0.052241	0.000063	-0.970916
51336	0.973859	-0.623775	9.837749	-0.044314	0.117346	-0.103231	-0.341526	0.321546	-0.605753	0.231667	-0.050259	0.001261	-0.971495
51337	0.867374	-0.524068	10.207864	-0.068760	0.122761	-0.103376	-0.339391	0.320406	-0.607867	0.229599	-0.048322	0.002936	-0.972081
51338	0.791114	-0.709193	10.295782	0.020718	0.137439	-0.112170	-0.337401	0.319698	-0.608014	0.227516	-0.045651	0.002952	-0.972699
51339	0.852238	-0.382095	10.219316	0.151694	0.128496	-0.098585	-0.335250	0.314723	-0.610523	0.225742	-0.042589	0.000392	-0.973256
51340	1.117628	-0.430653	9.937829	0.220716	0.092106	-0.085242	-0.332037	0.308647	-0.612517	0.224362	-0.039890	-0.003664	-0.973682
51341	1.025025	-0.244974	9.406611	0.082601	0.051882	-0.041587	-0.330666	0.300665	-0.615676	0.223635	-0.038650	-0.005169	-0.973893
51342	0.870706	-0.229797	9.712675	0.012140	0.037278	0.013442	-0.329865	0.297791	-0.614898	0.223973	-0.037962	-0.005330	-0.973841
51343	0.981410	-0.180996	9.846432	-0.009390	0.020961	0.072424	-0.328934	0.298454	-0.615953	0.225392	-0.037759	-0.005087	-0.973523
51344	0.956689	-0.053653	9.807175	-0.053630	0.005482	0.113747	-0.328404	0.298990	-0.616481	0.227635	-0.037996	-0.004034	-0.972997
51345	0.997658	-0.056526	9.646669	-0.022413	0.002855	0.138831	-0.329214	0.300658	-0.614771	0.230332	-0.038221	-0.003574	-0.972355
51346	1.279970	-0.093742	9.857644	0.080948	-0.024400	0.148636	-0.328818	0.301471	-0.615036	0.233345	-0.038423	-0.005249	-0.971621
51347	1.024066	-0.037658	9.519943	0.127108	-0.060895	0.158146	-0.328805	0.298865	-0.615692	0.236519	-0.039221	-0.007986	-0.970802
51348	0.957370	-0.200681	9.733098	0.093195	-0.088385	0.155251	-0.329592	0.296414	-0.615425	0.239642	-0.040610	-0.010194	-0.969958
51349	0.928784	-0.288547	9.385897	0.068498	-0.082883	0.165277	-0.331573	0.294932	-0.615410	0.242898	-0.042123	-0.011876	-0.969064
51350	0.908983	-0.172462	9.569794	0.045974	-0.066537	0.139288	-0.333167	0.294688	-0.614349	0.245666	-0.043310	-0.013076	-0.968298
51351	0.928071	-0.102813	10.223941	-0.043447	0.006501	0.164552	-0.332631	0.294126	-0.615139	0.248829	-0.043640	-0.012139	-0.967488
51352	1.093055	-0.308401	10.520286	-0.020623	0.088797	0.171937	-0.331849	0.297401	-0.615144	0.252201	-0.042154	-0.011251	-0.966691
51353	1.054078	-0.253128	9.819691	0.155504	0.088911	0.122996	-0.329191	0.297083	-0.616476	0.254742	-0.039887	-0.013768	-0.966088
51354	0.745768	-0.334522	9.417153	0.177249	0.053059	0.038253	-0.327565	0.291425	-0.619505	0.255685	-0.038057	-0.016995	-0.965861
51355	0.699226	-0.172828	9.584636	-0.028233	0.066457	0.010416	-0.327293	0.290186	-0.620032	0.255902	-0.037125	-0.016140	-0.965855
51356	0.533628	-0.313408	10.085267	-0.042097	0.062751	0.021420	-0.325689	0.287968	-0.621094	0.256345	-0.036222	-0.015093	-0.965788
51357	0.537522	-0.134326	9.679695	-0.035672	0.042776	0.057473	-0.324367	0.289452	-0.621628	0.257458	-0.035783	-0.014155	-0.965523
51358	0.349644	-0.173206	9.677396	0.002743	0.033680	0.068751	-0.322913	0.289168	-0.620985	0.258849	-0.035225	-0.014090	-0.965173
51359	0.426587	-0.108869	10.151956	-0.141852	0.015309	0.103111	-0.323186	0.291768	-0.621243	0.260758	-0.035852	-0.011192	-0.964673
51360	0.451190	-0.204364	10.357306	-0.320456	0.026109	0.118805	-0.322416	0.297511	-0.620723	0.262863	-0.037132	-0.004892	-0.964106
51361	0.585601	-0.089725	10.028872	-0.364673	0.015903	0.059535	-0.323126	0.307661	-0.618878	0.263752	-0.038887	0.002283	-0.963804
51362	0.479656	-0.142327	9.484585	-0.171724	0.008681	0.003309	-0.323294	0.314792	-0.617302	0.263749	-0.039712	0.005536	-0.963758
51363	0.581070	-0.162875	9.749321	0.021320	0.018846	-0.033566	-0.323296	0.315612	-0.617432	0.263135	-0.039362	0.005202	-0.963942
51364	0.516088	-0.197516	9.508159	-0.017325	0.026134	-0.029156	-0.322895	0.314921	-0.617698	0.262634	-0.039039	0.005545	-0.964090
51365	0.567259	-0.302566	9.718425	-0.157826	0.013107	-0.056607	-0.323558	0.315610	-0.617954	0.261435	-0.039730	0.008611	-0.964365
51366	0.746186	-0.397404	10.026055	-0.195345	0.003950	-0.048469	-0.323699	0.317392	-0.617690	0.260407	-0.040771	0.012256	-0.964560
51367	0.699771	-0.761840	10.433432	-0.128830	-0.007118	-0.099786	-0.325959	0.319199	-0.617409	0.258397	-0.041712	0.014628	-0.965027
51368	0.645073	-0.925922	10.329790	-0.123793	-0.020065	-0.160644	-0.325854	0.323596	-0.615443	0.255277	-0.042874	0.016674	-0.965773
51369	0.458305	-0.727211	9.442573	-0.216458	-0.033067	-0.218319	-0.330368	0.324754	-0.614227	0.250901	-0.044792	0.020526	-0.966758
51370	0.428329	-0.505828	9.464603	-0.172529	-0.027613	-0.247650	-0.333161	0.325895	-0.612762	0.246037	-0.046381	0.023397	-0.967867
51371	0.330008	-0.582510	10.317262	-0.191778	0.025367	-0.220153	-0.334349	0.323998	-0.612229	0.241604	-0.047010	0.027051	-0.968858
51372	0.205596	-0.266751	10.550998	-0.264107	0.116737	-0.186536	-0.334629	0.327832	-0.612225	0.237742	-0.046214	0.032453	-0.969685
51373	0.746428	-0.440027	10.227118	-0.013408	0.124337	-0.219392	-0.333183	0.330283	-0.611712	0.233415	-0.044055	0.033088	-0.970815
51374	0.726645	-0.381249	9.133037	0.162661	0.146613	-0.190839	-0.331562	0.325042	-0.614086	0.229874	-0.040667	0.030341	-0.971897
51375	0.528901	-0.382388	8.915111	0.036308	0.153824	-0.171191	-0.330203	0.319257	-0.616458	0.226502	-0.037658	0.030159	-0.972815
51376	0.394262	-0.443662	9.369129	-0.077559	0.120823	-0.140346	-0.326206	0.316587	-0.618980	0.223771	-0.035837	0.032005	-0.973457
51377	-0.381227	-0.596669	10.108766	-0.108216	0.098768	-0.108197	-0.326733	0.317810	-0.620417	0.221546	-0.034472	0.034424	-0.973932
51378	-0.828320	-0.844524	11.066200	-0.061919	0.113436	-0.055397	-0.322765	0.319540	-0.620710	0.220480	-0.032670	0.035991	-0.974180
51379	-0.327408	-0.744411	10.498511	0.007590	0.084472	-0.019909	-0.322105	0.320760	-0.621108	0.220063	-0.030934	0.036160	-0.974324
51380	0.276305	-0.477112	9.506800	0.133296	0.028102	-0.022855	-0.322092	0.317475	-0.621240	0.219765	-0.029909	0.033571	-0.974516
51381	0.892434	-0.760350	9.350131	0.101879	-0.059524	-0.003458	-0.321662	0.313333	-0.624521	0.219823	-0.030571	0.031262	-0.974559
51382	0.810910	-0.846353	9.578632	0.110551	-0.119791	0.025287	-0.324578	0.311468	-0.622795	0.220568	-0.032497	0.028493	-0.974414
51383	0.575516	-1.039774	9.444084	0.041675	-0.119730	0.089543	-0.328149	0.309461	-0.622374	0.222431	-0.034570	0.027164	-0.973957
51384	1.015196	-1.211152	9.733869	-0.007448	-0.119650	0.126231	-0.330548	0.311826	-0.621174	0.225068	-0.036959	0.026760	-0.973274
51385	1.328982	-1.287749	9.668504	-0.030218	-0.081235	0.127919	-0.332938	0.312951	-0.620893	0.227600	-0.038640	0.027059	-0.972611
51386	1.434084	-1.091174	9.393760	0.011955	-0.049266	0.087474	-0.334022	0.314910	-0.617739	0.229467	-0.039589	0.026565	-0.972148
51387	1.165625	-0.934463	8.937318	0.067658	-0.027274	0.087709	-0.334288	0.315731	-0.617998	0.231260	-0.039853	0.025185	-0.971749
51388	1.351135	-0.876444	9.612061	0.141207	-0.057309	0.113966	-0.334543	0.313814	-0.618521	0.233747	-0.040349	0.022161	-0.971207
51389	0.878347	-0.826605	9.685169	0.044660	-0.064743	0.135616	-0.336663	0.311666	-0.616802	0.236464	-0.041464	0.021094	-0.970526
51390	0.747799	-0.749638	9.752251	0.005595	-0.082947	0.190810	-0.337598	0.312507	-0.615877	0.240281	-0.043057	0.020648	-0.969528
51391	0.702248	-0.786801	10.169027	0.054485	-0.049964	0.216843	-0.338798	0.313214	-0.614950	0.244570	-0.043800	0.019539	-0.968445
51392	0.684034	-0.505385	10.148797	-0.051332	0.056977	0.265041	-0.337217	0.316063	-0.615485	0.249700	-0.042933	0.020940	-0.967144
51393	0.750329	-0.279151	9.422774	0.109363	0.070917	0.261219	-0.334710	0.318364	-0.615111	0.254832	-0.041023	0.019383	-0.965920
51394	0.816670	-0.038956	9.261113	0.193427	0.052705	0.241362	-0.331507	0.315022	-0.617366	0.259729	-0.039014	0.016007	-0.964760
51395	0.118846	-0.307956	9.810192	0.176432	0.048823	0.217266	-0.329638	0.311442	-0.617514	0.264057	-0.037181	0.012978	-0.963703
51396	-0.189438	-0.360064	10.231509	0.129157	0.059699	0.231762	-0.327766	0.309486	-0.619495	0.268707	-0.035375	0.010869	-0.962511
51397	-0.082228	-0.611209	9.904892	0.194417	0.041415	0.187842	-0.325224	0.306148	-0.622006	0.272465	-0.033532	0.007452	-0.961552
51398	0.246228	-0.731122	9.829453	0.016202	0.044856	0.159267	-0.323906	0.306690	-0.621100	0.275635	-0.032644	0.007385	-0.960679
51399	0.293828	-0.595962	9.923019	-0.018549	0.011853	0.133295	-0.322592	0.308732	-0.620585	0.278200	-0.032523	0.007892	-0.959940
51400	0.372337	-0.874258	10.116707	0.001092	0.008175	0.118648	-0.322727	0.310233	-0.621108	0.280555	-0.032427	0.007887	-0.959258
51401	0.165076	-0.893985	10.097691	-0.009324	0.037342	0.103777	-0.323400	0.312435	-0.620577	0.282552	-0.031761	0.008383	-0.958689
51402	0.362244	-0.783152	10.026664	-0.198285	0.062709	0.082480	-0.320761	0.315412	-0.620859	0.284041	-0.031750	0.012485	-0.958205
51403	0.246077	-0.686791	10.127761	-0.189318	0.069941	0.056663	-0.318667	0.320734	-0.619826	0.285006	-0.031478	0.016612	-0.957865
51404	0.312143	-0.399349	9.709885	-0.192770	0.038827	0.024386	-0.318955	0.324991	-0.618511	0.285381	-0.031909	0.020435	-0.957665
51405	0.282833	-0.327910	9.508954	-0.138180	0.013203	-0.016830	-0.318569	0.327724	-0.618382	0.284985	-0.032446	0.023194	-0.957702
51406	0.437235	-0.346766	9.534138	-0.153706	-0.023389	-0.031612	-0.318189	0.331965	-0.617990	0.284349	-0.033870	0.025878	-0.957773
51407	0.327947	-0.667638	10.051970	-0.114761	-0.025251	-0.038790	-0.318477	0.334456	-0.615498	0.283562	-0.035016	0.027938	-0.957907
51408	0.342684	-0.735887	9.787073	-0.151680	-0.047173	-0.026016	-0.319804	0.334612	-0.615094	0.283033	-0.036879	0.030452	-0.957917
51409	0.526879	-0.932403	9.910873	-0.013909	-0.041570	-0.043769	-0.322198	0.336152	-0.614287	0.282233	-0.037772	0.030484	-0.958117
51410	0.825276	-0.806279	10.030662	-0.042796	-0.046130	-0.042059	-0.324593	0.335114	-0.611386	0.281477	-0.039008	0.030905	-0.958277
51411	0.752552	-0.735207	9.747696	-0.040904	-0.021525	-0.075314	-0.324994	0.335532	-0.611121	0.280038	-0.039709	0.031527	-0.958649
51412	0.689624	-0.692711	9.546045	-0.146053	-0.043559	-0.072123	-0.327248	0.336105	-0.611102	0.278623	-0.041493	0.033920	-0.958904
51413	0.270591	-0.799697	9.463811	-0.110866	-0.069210	-0.088527	-0.329387	0.338339	-0.608988	0.276903	-0.043507	0.035595	-0.959252
51414	0.140735	-0.866924	9.581691	-0.077498	-0.087485	-0.090179	-0.332568	0.338244	-0.608438	0.275232	-0.045765	0.036413	-0.959597
51415	0.459860	-1.049091	9.601320	-0.117233	-0.089413	-0.129118	-0.336019	0.338568	-0.607362	0.272736	-0.048211	0.038067	-0.960126
51416	0.480905	-0.883171	10.261638	-0.253565	-0.036630	-0.142825	-0.339632	0.341125	-0.602091	0.269826	-0.050491	0.042492	-0.960645
51417	0.413175	-0.832439	10.360147	-0.299178	0.054692	-0.145050	-0.340053	0.346064	-0.601168	0.266714	-0.051148	0.048388	-0.961200
51418	0.741776	-0.494494	9.782181	-0.050720	0.095198	-0.173384	-0.338997	0.348368	-0.602093	0.263305	-0.049844	0.049587	-0.962147
51419	0.900202	-0.365869	9.307723	0.074946	0.097262	-0.157979	-0.338719	0.346165	-0.603144	0.260269	-0.047709	0.048437	-0.963139
51420	0.892539	-0.776701	9.493945	0.113537	0.084549	-0.133751	-0.337887	0.340924	-0.606429	0.257818	-0.045708	0.046455	-0.963993
51421	0.453581	-0.735860	9.730492	-0.037444	0.063404	-0.086514	-0.336549	0.339796	-0.608274	0.256083	-0.044737	0.047333	-0.964458
51422	0.387358	-0.994813	10.035933	-0.132014	0.047807	-0.055584	-0.336419	0.340885	-0.608668	0.254934	-0.044634	0.049968	-0.964634
51423	0.280589	-0.861148	9.782336	-0.016631	0.042450	-0.056845	-0.337756	0.343097	-0.607870	0.253808	-0.043916	0.050350	-0.964944
51424	0.450249	-1.038007	10.033513	-0.040700	0.062468	-0.082827	-0.337231	0.344051	-0.607612	0.252205	-0.043092	0.051275	-0.965353
51425	0.324595	-0.972782	10.182099	-0.007164	0.069716	-0.111287	-0.335892	0.344280	-0.610504	0.250006	-0.041844	0.051553	-0.965965
51426	0.275808	-0.865617	9.885459	0.042444	0.077124	-0.100899	-0.336284	0.342372	-0.610240	0.248089	-0.040336	0.050930	-0.966556
51427	0.204324	-1.054223	9.656481	0.022041	0.071696	-0.071453	-0.334422	0.342745	-0.611827	0.246680	-0.038846	0.050677	-0.966991
51428	0.489491	-1.190492	9.748458	0.018616	0.004134	-0.055660	-0.334808	0.342455	-0.613920	0.245688	-0.038821	0.050190	-0.967270
51429	0.499897	-1.356956	9.614181	-0.034226	-0.054292	-0.010605	-0.336672	0.342494	-0.612202	0.245539	-0.039993	0.050465	-0.967246
51430	0.346049	-1.453461	9.628197	-0.039912	-0.065164	0.039218	-0.337865	0.343596	-0.612716	0.246394	-0.041500	0.050845	-0.966945
51431	0.741008	-1.361569	9.532342	-0.032369	-0.046740	0.066926	-0.339597	0.347573	-0.613748	0.247737	-0.042452	0.051203	-0.966542
51432	0.761390	-1.592498	9.538896	0.071649	-0.015493	0.091412	-0.339071	0.347846	-0.613228	0.249662	-0.042394	0.049715	-0.966126
51433	0.832527	-1.344918	9.422997	-0.056609	-0.012794	0.120283	-0.339870	0.347321	-0.611912	0.251977	-0.042791	0.050772	-0.965453
51434	0.654662	-1.452821	9.635887	-0.021740	-0.020954	0.148155	-0.339493	0.351837	-0.611389	0.254915	-0.043244	0.051109	-0.964643
51435	0.735533	-1.227124	9.447751	-0.109623	-0.045646	0.168046	-0.340307	0.355821	-0.610594	0.258132	-0.044516	0.053070	-0.963623
51436	0.678494	-1.389881	9.733021	-0.049929	-0.090376	0.175803	-0.339931	0.361834	-0.610857	0.261670	-0.046419	0.053615	-0.962548
51437	0.653895	-1.283824	9.801498	0.057552	-0.119463	0.194843	-0.342723	0.362971	-0.609785	0.265626	-0.048224	0.051998	-0.961464
51438	0.908574	-1.106165	9.537488	0.032038	-0.126751	0.191961	-0.344064	0.364241	-0.607416	0.269573	-0.050380	0.050786	-0.960319
51439	0.972667	-1.378298	10.134446	0.074667	-0.119494	0.167256	-0.347524	0.367705	-0.606993	0.273004	-0.052139	0.048802	-0.959359
51440	1.098977	-1.564829	10.397087	0.242796	-0.049840	0.173548	-0.348044	0.365113	-0.606859	0.276749	-0.051688	0.043942	-0.958544
51441	0.994763	-1.480853	9.684282	0.107791	-0.024398	0.158059	-0.347491	0.360986	-0.608438	0.279933	-0.051486	0.041845	-0.957724
51442	1.098784	-1.557980	9.585742	0.145342	-0.068390	0.085418	-0.349334	0.359899	-0.609864	0.281856	-0.051997	0.038659	-0.957266
51443	0.711482	-1.226056	9.774037	0.171964	-0.103279	0.036660	-0.349710	0.354838	-0.610126	0.282837	-0.053060	0.034783	-0.957068
51444	0.547417	-1.202325	9.772840	-0.139808	-0.110919	0.049851	-0.353700	0.356815	-0.608520	0.283788	-0.056024	0.036777	-0.956542
51445	0.339877	-1.153945	9.968439	-0.109289	-0.116375	0.064768	-0.356370	0.360145	-0.606925	0.285013	-0.058882	0.038261	-0.955948
51446	0.233727	-1.160598	9.492015	-0.198055	-0.134681	0.084652	-0.360624	0.362938	-0.606103	0.286546	-0.062605	0.041272	-0.955127
51447	0.310302	-1.061269	8.941960	-0.259839	-0.154727	0.113907	-0.363586	0.369854	-0.601884	0.288547	-0.066974	0.045488	-0.954037
51448	0.480675	-1.366218	9.731506	-0.128352	-0.183782	0.147855	-0.366682	0.377047	-0.597532	0.291417	-0.071171	0.046966	-0.952788
51449	0.596882	-1.467063	9.726375	-0.039612	-0.132348	0.203608	-0.369093	0.381200	-0.595414	0.295394	-0.073721	0.047253	-0.951354
51450	0.684478	-1.619574	10.109167	-0.060307	-0.077590	0.188658	-0.369903	0.383412	-0.594097	0.299006	-0.075457	0.048113	-0.950046
51451	0.658602	-1.233570	10.421630	-0.010882	-0.066725	0.135340	-0.372175	0.386192	-0.592243	0.301659	-0.076617	0.048146	-0.949112
51452	0.793150	-1.168781	9.588348	0.038497	-0.055805	0.063600	-0.373112	0.386900	-0.590925	0.303019	-0.077465	0.047069	-0.948664
51453	0.680845	-0.872986	9.605853	-0.029327	-0.081635	0.003289	-0.372584	0.388122	-0.591322	0.303149	-0.079117	0.047136	-0.948483
51454	0.767410	-0.843115	9.143744	0.026565	-0.056871	-0.004765	-0.375240	0.386534	-0.588943	0.303196	-0.080122	0.046173	-0.948431
51455	0.647525	-0.956591	9.803628	-0.013609	-0.039571	0.013456	-0.378153	0.387380	-0.589705	0.303503	-0.080838	0.046189	-0.948271
51456	0.662188	-1.005254	9.637434	0.010061	-0.008486	0.002458	-0.377888	0.385612	-0.588398	0.303610	-0.081018	0.045844	-0.948238
51457	0.577373	-0.900822	9.969404	0.093438	-0.028574	-0.011867	-0.379067	0.383018	-0.589175	0.303600	-0.080857	0.043838	-0.948350
51458	0.961052	-0.980423	9.688585	-0.153250	-0.039774	-0.027844	-0.378817	0.386169	-0.588521	0.302894	-0.082648	0.046351	-0.948302
51459	0.913216	-1.046647	10.052117	-0.080991	-0.048948	-0.058845	-0.380687	0.387850	-0.586671	0.301728	-0.083957	0.047432	-0.948505
51460	1.024290	-1.095698	9.716368	-0.054694	-0.030638	-0.073496	-0.383206	0.387882	-0.586388	0.300306	-0.085020	0.048055	-0.948830
51461	1.883934	-1.378427	9.566780	-0.149679	-0.025186	-0.097009	-0.383883	0.390092	-0.585072	0.298271	-0.086348	0.050501	-0.949225
51462	3.140520	-1.972169	9.709422	-0.081691	-0.021308	-0.103055	-0.386547	0.391507	-0.583346	0.296236	-0.087426	0.051640	-0.949702
51463	3.729836	-2.229476	8.707818	-0.194534	0.046500	-0.046464	-0.386165	0.393706	-0.581907	0.294992	-0.087776	0.055445	-0.949843
51464	2.172989	-1.845902	9.200415	-0.071777	0.216654	0.066402	-0.384577	0.396679	-0.583753	0.295946	-0.084094	0.058094	-0.949721
51465	-0.092373	-1.489004	10.747137	0.013852	0.262058	0.086946	-0.377013	0.399010	-0.588267	0.297343	-0.078950	0.059454	-0.949642
51466	-0.835502	-1.385188	10.578408	-0.118579	0.142833	0.018134	-0.371581	0.401392	-0.590144	0.297378	-0.077003	0.062476	-0.949597
51467	-0.306581	-1.098018	9.811945	-0.272963	-0.014582	-0.056221	-0.370024	0.408770	-0.589368	0.295944	-0.078866	0.067423	-0.949553
51468	0.258464	-1.274555	9.927576	-0.127609	-0.057479	-0.123683	-0.372028	0.410592	-0.587254	0.293511	-0.080961	0.069205	-0.950004
51469	1.002003	-1.499054	9.283176	-0.036370	-0.020742	-0.151840	-0.374555	0.410504	-0.585269	0.290638	-0.081644	0.069450	-0.950810
51470	1.064957	-1.543693	9.561620	0.135219	0.031538	-0.147359	-0.376116	0.405848	-0.587485	0.288051	-0.080545	0.066715	-0.951887
51471	1.335686	-1.700425	9.307473	-0.061290	0.066217	-0.105011	-0.378492	0.405181	-0.588515	0.285905	-0.079660	0.068009	-0.952516
51472	1.094405	-1.654462	9.519528	0.078322	0.057303	-0.056314	-0.377161	0.403253	-0.588264	0.284917	-0.078280	0.066649	-0.953023
51473	1.085471	-1.808835	9.414050	-0.023561	0.048161	-0.015277	-0.374628	0.401698	-0.590382	0.284565	-0.077412	0.067266	-0.953156
51474	1.132911	-1.634748	9.632998	-0.000941	0.055522	-0.003185	-0.373572	0.402509	-0.590128	0.284468	-0.076447	0.067490	-0.953247
51475	1.035763	-1.480532	9.754290	0.033981	0.070167	-0.001198	-0.372498	0.401246	-0.592102	0.284441	-0.074820	0.067145	-0.953408
51476	1.216533	-1.476011	9.563984	-0.042847	0.073713	-0.027425	-0.373296	0.401533	-0.591703	0.283792	-0.073779	0.068235	-0.953605
51477	1.118914	-1.231080	9.475281	0.133856	0.064748	-0.032991	-0.370350	0.397907	-0.595134	0.283307	-0.071748	0.065878	-0.954070
51478	1.522075	-1.341052	9.448693	0.032346	0.073851	-0.027037	-0.369551	0.397347	-0.595534	0.282785	-0.070276	0.065535	-0.954358
51479	1.450460	-1.490189	9.503550	0.109371	0.084907	-0.018354	-0.366226	0.396196	-0.597396	0.282507	-0.068022	0.063753	-0.954724
51480	0.692941	-1.384982	9.750030	0.149789	0.096647	-0.041278	-0.367252	0.391525	-0.600534	0.281845	-0.065467	0.061276	-0.955260
51481	0.531480	-1.394301	9.933246	0.108930	0.075493	-0.061764	-0.366171	0.387669	-0.601854	0.280746	-0.063430	0.059388	-0.955841
51482	0.204643	-1.126838	9.530628	0.176152	0.049016	-0.074324	-0.364547	0.382696	-0.604752	0.279531	-0.061676	0.056096	-0.956510
51483	0.389189	-1.384865	9.960858	0.216294	0.015363	-0.024217	-0.363458	0.376786	-0.606205	0.279346	-0.060109	0.051865	-0.956903
51484	0.567605	-1.395000	9.707907	0.165048	-0.015606	0.021726	-0.363438	0.372674	-0.606993	0.280012	-0.059547	0.048540	-0.956918
51485	0.917927	-1.553656	9.548104	0.138024	-0.027236	0.108382	-0.363684	0.370467	-0.609088	0.282305	-0.059105	0.045747	-0.956409
51486	1.044263	-1.760661	9.452752	0.188186	-0.031545	0.180645	-0.363139	0.366085	-0.608832	0.286041	-0.058564	0.042077	-0.955500
51487	0.994409	-1.924307	9.473999	0.096494	-0.064352	0.261452	-0.363399	0.366079	-0.609747	0.291227	-0.058970	0.040091	-0.953993
51488	0.834681	-1.783932	9.805775	0.222227	-0.042246	0.293416	-0.362870	0.366754	-0.610013	0.297148	-0.058328	0.035844	-0.952374
51489	0.607773	-1.723971	9.881320	0.052075	-0.009499	0.320178	-0.360091	0.367543	-0.610035	0.303335	-0.057925	0.035140	-0.950472
51490	0.558485	-1.505691	9.711071	-0.058347	-0.053480	0.319676	-0.359061	0.373020	-0.608469	0.309404	-0.059152	0.036187	-0.948399
51491	0.576224	-1.194152	9.331492	-0.074030	-0.155888	0.293904	-0.360398	0.376047	-0.608195	0.315026	-0.062299	0.036973	-0.946314
51492	0.884925	-1.207588	9.444618	-0.156102	-0.207135	0.288041	-0.364152	0.382423	-0.604231	0.320452	-0.067069	0.038872	-0.944088
51493	1.148405	-1.333192	9.853436	-0.187873	-0.174140	0.335831	-0.365007	0.390835	-0.598587	0.326696	-0.071256	0.041754	-0.941514
51494	1.570873	-1.434922	10.115229	-0.072358	-0.109960	0.351102	-0.365042	0.396878	-0.596226	0.333316	-0.073583	0.042789	-0.938965
51495	1.462995	-1.067932	9.840887	-0.080873	-0.027876	0.283542	-0.364276	0.401813	-0.594396	0.338570	-0.074392	0.044517	-0.936939
51496	1.327203	-0.901959	9.904366	-0.045084	0.012117	0.190435	-0.362454	0.409189	-0.593490	0.342093	-0.074378	0.045617	-0.935607
51497	1.051299	-0.686362	9.784780	0.023867	0.021074	0.100307	-0.362197	0.411103	-0.593360	0.344014	-0.073718	0.045392	-0.934965
51498	1.046067	-0.612846	9.473670	-0.001940	0.026393	0.037411	-0.360335	0.409846	-0.593769	0.344722	-0.073281	0.045555	-0.934731
51499	1.061160	-0.729425	9.851487	-0.020675	0.013473	0.006882	-0.359542	0.410654	-0.594168	0.344836	-0.073146	0.045923	-0.934681
51500	1.023042	-0.823068	9.931442	0.020813	-0.008492	-0.017790	-0.358880	0.410241	-0.593650	0.344581	-0.073255	0.045339	-0.934795
51501	1.067331	-1.018495	9.751462	0.050036	0.018890	-0.050895	-0.360996	0.408763	-0.593371	0.343712	-0.072579	0.044307	-0.935217
51502	1.008738	-0.851496	10.070150	0.046790	0.059909	-0.080522	-0.359510	0.405431	-0.596529	0.342255	-0.071285	0.043616	-0.935883
51503	1.019110	-1.010725	9.940777	0.018453	0.102696	-0.137941	-0.358842	0.402832	-0.595749	0.339634	-0.069325	0.043600	-0.936986
51504	0.873806	-0.884217	9.727532	0.007300	0.093442	-0.176754	-0.357637	0.401571	-0.597332	0.336286	-0.067756	0.043742	-0.938300
51505	0.787425	-0.970902	9.759120	0.023139	0.080643	-0.178499	-0.357887	0.399101	-0.598379	0.332920	-0.066201	0.043416	-0.939626
51506	0.798072	-1.187840	9.640943	0.141982	0.055270	-0.146467	-0.357715	0.392232	-0.601004	0.330340	-0.064422	0.040812	-0.940776
51507	0.943088	-1.264753	9.581200	0.050538	0.048002	-0.099842	-0.357299	0.388797	-0.602057	0.328511	-0.063228	0.039867	-0.941538
51508	1.204319	-1.439711	9.631598	-0.013116	0.028067	-0.017978	-0.356766	0.387834	-0.601931	0.328168	-0.062879	0.040167	-0.941668
51509	1.186090	-1.668772	9.503379	0.046330	0.019038	-0.001038	-0.357027	0.388644	-0.603369	0.328215	-0.062215	0.039262	-0.941734
51510	1.045877	-1.586979	9.580040	-0.018473	0.017114	-0.001374	-0.355562	0.387663	-0.604037	0.328193	-0.062094	0.039611	-0.941735
51511	0.930073	-1.567651	9.670457	-0.123571	0.016994	0.005471	-0.356238	0.391092	-0.603899	0.328152	-0.062599	0.041933	-0.941615
51512	0.842961	-1.495137	9.817104	-0.025440	0.028019	-0.005133	-0.355718	0.392734	-0.603247	0.328043	-0.062322	0.042480	-0.941647
51513	0.783622	-1.192813	9.602326	-0.111505	0.016980	-0.000952	-0.355461	0.393154	-0.602070	0.327895	-0.062755	0.044582	-0.941573
51514	0.807427	-1.125127	9.680321	-0.139554	0.022439	0.001663	-0.353355	0.397094	-0.602347	0.327771	-0.063325	0.047250	-0.941447
51515	0.836165	-1.076319	9.863728	-0.069296	0.015149	-0.016431	-0.355226	0.399862	-0.601282	0.327385	-0.063525	0.048514	-0.941504
51516	0.922567	-0.994495	9.817667	-0.106134	0.018787	-0.014777	-0.354179	0.402050	-0.600242	0.326996	-0.063960	0.050507	-0.941505
51517	1.051071	-1.153649	9.641382	-0.041383	0.037175	-0.010772	-0.352875	0.404247	-0.597893	0.326727	-0.063564	0.051376	-0.941578
51518	0.954886	-1.211915	9.546041	-0.011485	0.059087	-0.029112	-0.351011	0.405294	-0.600528	0.326156	-0.062637	0.051831	-0.941814
51519	0.842235	-1.343707	9.771207	-0.025246	0.066320	-0.040268	-0.351012	0.404344	-0.599743	0.325321	-0.061622	0.052543	-0.942130
51520	0.876505	-1.457103	9.661905	-0.065466	0.067197	-0.042311	-0.350606	0.405003	-0.601842	0.324414	-0.060906	0.054052	-0.942403
51521	0.760702	-1.442981	9.637015	-0.007733	0.057197	-0.040162	-0.349942	0.403090	-0.600800	0.323611	-0.059957	0.054381	-0.942722
51522	0.794559	-1.469809	9.512118	-0.016434	0.051698	-0.047577	-0.349819	0.405688	-0.600800	0.322689	-0.059220	0.054859	-0.943056
51523	0.679128	-1.527317	9.649475	-0.053149	0.055291	-0.045926	-0.349285	0.406625	-0.602245	0.321723	-0.058610	0.056036	-0.943355
51524	0.693193	-1.437878	9.761293	-0.041120	0.056269	-0.023722	-0.347831	0.407700	-0.602518	0.321217	-0.057920	0.057037	-0.943510
51525	0.679033	-1.510761	9.565681	-0.039323	0.049866	-0.031081	-0.345582	0.407273	-0.601619	0.320553	-0.057307	0.057943	-0.943718
51526	0.664428	-1.468857	9.866221	-0.034086	0.044393	-0.019977	-0.345568	0.406973	-0.604240	0.320133	-0.056792	0.058738	-0.943843
51527	0.712795	-1.500073	9.856632	-0.033864	0.026989	-0.038403	-0.345173	0.407925	-0.604374	0.319363	-0.056586	0.059389	-0.944075
51528	0.688336	-1.433306	9.694092	-0.045533	0.034344	-0.020018	-0.345188	0.410127	-0.603062	0.318949	-0.056333	0.060336	-0.944171
51529	0.693607	-1.529661	9.659180	-0.030420	0.026090	-0.038382	-0.343732	0.410656	-0.603205	0.318183	-0.056126	0.060917	-0.944404
51530	0.620966	-1.459656	9.767516	-0.002482	0.018811	-0.030853	-0.343998	0.409711	-0.602286	0.317630	-0.055906	0.060939	-0.944602
51531	0.640079	-1.423597	9.746593	0.018398	0.028001	-0.021533	-0.344518	0.407931	-0.603069	0.317234	-0.055330	0.060627	-0.944788
51532	0.654765	-1.471849	9.700440	0.058705	0.030783	-0.025022	-0.344766	0.405729	-0.604640	0.316836	-0.054488	0.059576	-0.945038
51533	0.698195	-1.471178	9.871305	0.028154	0.004244	-0.023290	-0.343571	0.405982	-0.605304	0.316446	-0.054305	0.058927	-0.945220
51534	0.557869	-1.383637	9.518319	-0.023875	0.011551	-0.005112	-0.344889	0.405033	-0.605949	0.316362	-0.054325	0.059337	-0.945221
51535	0.625774	-1.462521	9.630680	0.039156	0.020779	0.002581	-0.342784	0.406258	-0.604132	0.316454	-0.053728	0.058615	-0.945270
51536	0.756372	-1.538551	9.837294	0.041156	0.015273	-0.008469	-0.342512	0.405970	-0.605313	0.316385	-0.053271	0.057814	-0.945368
51537	0.713165	-1.592694	9.509635	-0.023691	0.013385	-0.010635	-0.342247	0.407055	-0.605970	0.316167	-0.053239	0.058228	-0.945417
51538	0.688721	-1.517771	9.620890	-0.001042	0.039009	-0.003183	-0.341708	0.404451	-0.605844	0.316115	-0.052593	0.058382	-0.945461
51539	0.717962	-1.577425	9.749965	-0.006136	0.017051	-0.007787	-0.341444	0.404721	-0.605846	0.315965	-0.052387	0.058498	-0.945516
51540	0.615851	-1.399674	9.720295	-0.030805	0.026160	-0.005169	-0.341709	0.404315	-0.605713	0.315863	-0.052175	0.059131	-0.945522
51541	0.659135	-1.375532	9.718637	-0.024712	0.017044	-0.001432	-0.341719	0.404472	-0.603748	0.315813	-0.052081	0.059601	-0.945514
51542	0.518816	-1.280016	9.586628	0.000578	0.026192	-0.005019	-0.341972	0.404180	-0.605842	0.315747	-0.051670	0.059641	-0.945557
51543	0.654130	-1.337058	9.714329	0.021508	0.033578	0.011695	-0.341050	0.404722	-0.605325	0.315974	-0.050953	0.059346	-0.945538
51544	0.654046	-1.317676	9.753011	0.081008	0.023597	0.015702	-0.339985	0.403886	-0.605596	0.316398	-0.050059	0.057869	-0.945536
51545	0.608588	-1.394999	9.684282	0.066068	0.037301	0.021145	-0.340099	0.402628	-0.608347	0.316843	-0.048983	0.056760	-0.945510
51546	0.659587	-1.471848	9.698085	0.053031	0.035455	0.017396	-0.340235	0.401008	-0.606382	0.317245	-0.048039	0.055889	-0.945476
51547	0.616198	-1.471755	9.750497	0.063461	0.019033	0.028546	-0.337033	0.398890	-0.609291	0.317846	-0.047325	0.054728	-0.945378
51548	0.543637	-1.423817	9.738488	0.054772	0.044570	0.014614	-0.337029	0.398610	-0.609946	0.318200	-0.046201	0.053879	-0.945363
51549	0.628311	-1.481125	9.817698	0.049651	0.018973	0.011864	-0.336232	0.396289	-0.608644	0.318471	-0.045600	0.052971	-0.945352
51550	0.640509	-1.507225	9.918276	0.018302	0.026213	-0.000303	-0.334771	0.396808	-0.609703	0.318531	-0.045070	0.052681	-0.945374
51551	0.669204	-1.461842	9.803946	-0.020148	0.018842	-0.012483	-0.334362	0.395015	-0.610756	0.318278	-0.044955	0.053080	-0.945442
51552	0.557427	-1.284529	9.651745	-0.042219	0.020648	-0.010763	-0.335302	0.397630	-0.610223	0.318088	-0.044927	0.053890	-0.945462
51553	0.617721	-1.289310	9.625833	-0.034422	0.013379	-0.001481	-0.334639	0.396942	-0.609835	0.318035	-0.045000	0.054532	-0.945439
51554	0.539734	-1.111230	9.678017	0.007337	0.015283	0.015328	-0.334249	0.397767	-0.609052	0.318400	-0.044731	0.054394	-0.945337
51555	0.585719	-1.141901	9.829261	0.019647	0.018952	0.017232	-0.333579	0.397201	-0.610106	0.318743	-0.044334	0.054051	-0.945260
51556	0.523162	-1.168423	9.849911	0.021259	0.026292	0.031993	-0.333841	0.396249	-0.609842	0.319416	-0.043749	0.053735	-0.945078
51557	0.549609	-1.159278	9.694241	0.037031	0.022650	0.024698	-0.332241	0.395531	-0.611428	0.319911	-0.043163	0.053083	-0.944974
51558	0.576878	-1.312864	9.797972	0.040617	0.013523	0.030275	-0.332107	0.395255	-0.611560	0.320598	-0.042699	0.052317	-0.944805
51559	0.514334	-1.346998	9.703281	0.044337	0.007980	0.006308	-0.331439	0.394421	-0.612090	0.320766	-0.042368	0.051422	-0.944812
51560	0.557369	-1.269894	9.709566	-0.008225	0.007931	0.006962	-0.331174	0.393331	-0.611306	0.320977	-0.042347	0.051523	-0.944736
51561	0.547319	-1.185826	9.672240	0.030265	0.006139	0.003464	-0.330630	0.392483	-0.613407	0.321081	-0.042148	0.050878	-0.944744
51562	0.537531	-1.154498	9.691793	0.009126	0.007972	0.015350	-0.331167	0.392910	-0.612355	0.321480	-0.042007	0.050658	-0.944627
51563	0.566520	-1.161231	9.816807	0.017193	0.000631	0.002482	-0.331307	0.394013	-0.611698	0.321559	-0.042001	0.050218	-0.944624
51564	0.552429	-1.240667	9.815561	0.073968	0.013523	0.017519	-0.329962	0.390970	-0.613413	0.322057	-0.041336	0.048810	-0.944557
51565	0.542634	-1.212091	9.734246	0.018057	0.006117	0.002480	-0.329963	0.390158	-0.612628	0.322132	-0.041225	0.048390	-0.944558
51566	0.581452	-1.262495	9.748306	-0.009881	0.000600	-0.000418	-0.330747	0.390282	-0.614717	0.322227	-0.041361	0.048468	-0.944516
51567	0.518758	-1.260133	9.771761	0.021786	-0.008553	-0.015012	-0.331022	0.390441	-0.612881	0.321989	-0.041526	0.047874	-0.944620
51568	0.504122	-1.226672	9.714477	0.014807	0.004216	-0.023375	-0.330881	0.388793	-0.613276	0.321687	-0.041458	0.047489	-0.944745
51569	0.518369	-1.178353	9.763302	0.000760	-0.010409	-0.017889	-0.332202	0.388801	-0.614051	0.321377	-0.041796	0.047282	-0.944846
51570	0.528208	-1.219224	9.767622	-0.020188	-0.001304	-0.022621	-0.331548	0.390168	-0.613401	0.321079	-0.042058	0.047522	-0.944924
51571	0.460289	-1.135355	9.705746	0.000690	-0.010408	-0.016047	-0.332608	0.389637	-0.612999	0.320805	-0.042394	0.047319	-0.945012
51572	0.508688	-1.173840	9.681650	-0.006381	0.000578	-0.008712	-0.332075	0.388810	-0.613004	0.320764	-0.042518	0.047323	-0.945020
51573	0.537301	-1.106406	9.682863	-0.008061	-0.010409	-0.017935	-0.333142	0.390465	-0.612864	0.320447	-0.042912	0.047284	-0.945112
51574	0.523114	-1.161467	9.773186	-0.011582	0.011526	-0.012448	-0.332996	0.388808	-0.614176	0.320336	-0.042866	0.047452	-0.945143
51575	0.590561	-1.149381	9.749977	0.046072	0.004320	-0.000145	-0.332607	0.390177	-0.613654	0.320386	-0.042619	0.046498	-0.945185
51576	0.581154	-1.199965	9.739577	0.009414	0.011566	-0.009569	-0.333924	0.387191	-0.612859	0.320350	-0.042435	0.046272	-0.945216
51577	0.510846	-1.115707	9.792918	0.000457	0.023465	0.006049	-0.333117	0.387565	-0.615485	0.320461	-0.042114	0.046308	-0.945191
51578	0.508512	-1.135225	9.715800	0.007508	0.013410	0.000565	-0.332324	0.386472	-0.614444	0.320620	-0.041898	0.046139	-0.945155
51579	0.518032	-1.111340	9.658607	0.000493	0.011576	-0.001314	-0.332327	0.386751	-0.613920	0.320603	-0.041808	0.046092	-0.945167
51580	0.556960	-1.178012	9.840489	-0.006418	-0.003054	0.002368	-0.333118	0.386481	-0.614438	0.320801	-0.041991	0.046082	-0.945093
51581	0.610462	-1.274073	9.863648	-0.000980	0.004235	-0.010530	-0.331264	0.387276	-0.614976	0.320615	-0.042062	0.046012	-0.945156
51582	0.523609	-1.264821	9.805350	-0.042966	0.009646	-0.018137	-0.332323	0.386743	-0.614706	0.320377	-0.042258	0.046757	-0.945191
51583	0.460771	-1.236352	9.723539	-0.048323	-0.006795	-0.010759	-0.331136	0.388369	-0.614977	0.320157	-0.042841	0.047521	-0.945202
51584	0.395228	-1.140044	9.779494	-0.048422	-0.003137	-0.005235	-0.332201	0.388799	-0.614182	0.320164	-0.043301	0.048298	-0.945139
51585	0.354156	-1.125993	9.690482	-0.008281	0.000582	0.002344	-0.331668	0.389193	-0.615234	0.320219	-0.043465	0.048364	-0.945109
51586	0.368424	-1.082520	9.729636	-0.013629	-0.001228	0.011547	-0.331536	0.388650	-0.614712	0.320564	-0.043649	0.048510	-0.944976
