# Supplementary material for: Identification of Haptic Based Guiding Using Hard Reins
Source: PLoS One. 2015 Jul 22;10(7):e0132020. doi: 10.1371/journal.pone.0132020 (PMC4511788; doi:10.1371/journal.pone.0132020)
Supplement: S9 File — (ZIP) [file pone.0132020.s009.zip › Exp2_MotionData2/Subject10/path3/T10/sync10.txt]

// Start Time: 0
// Sample rate: 25.0Hz
// Scenario: 4.9
// Firmware Version: 2.6.1
Counter	Acc_X	Acc_Y	Acc_Z	Gyr_X	Gyr_Y	Gyr_Z	Mag_X	Mag_Y	Mag_Z	Quat_w	Quat_x	Quat_y	Quat_z
51084	1.943918	0.965309	9.559808	-0.026161	0.042929	0.172448	-0.105538	0.280143	-1.211455	0.989285	0.062430	-0.097420	0.089030
51085	2.097534	1.028780	9.487008	-0.021421	0.013934	0.124503	-0.104062	0.281975	-1.212369	0.989114	0.061723	-0.097298	0.091529
51086	2.116990	1.038853	9.571787	-0.038259	0.021958	0.082059	-0.105537	0.280221	-1.214864	0.989053	0.060733	-0.097065	0.093077
51087	2.033870	1.095623	9.703618	0.020396	0.010105	0.006149	-0.106213	0.281101	-1.215374	0.989035	0.061094	-0.096804	0.093312
51088	1.968638	1.164814	9.438694	0.010963	0.005119	-0.011576	-0.105406	0.281180	-1.213470	0.989056	0.061290	-0.096699	0.093068
51089	1.927861	1.040275	9.553935	0.024596	0.013378	0.018589	-0.105406	0.281183	-1.213607	0.989014	0.061710	-0.096380	0.093560
51090	2.037585	1.119945	9.498925	-0.004270	-0.010873	-0.017046	-0.105130	0.278891	-1.213002	0.989033	0.061645	-0.096614	0.093162
51091	2.046759	1.146817	9.503819	-0.015685	0.010543	-0.024020	-0.104322	0.279185	-1.214230	0.989114	0.061365	-0.096381	0.092729
51092	2.211422	1.050282	9.615523	0.030485	-0.008381	-0.105367	-0.105937	0.278657	-1.214365	0.989257	0.062152	-0.096393	0.090640
51093	2.148335	1.369557	9.307854	-0.020609	-0.005202	-0.179761	-0.104865	0.280774	-1.214854	0.989586	0.062118	-0.096303	0.087096
51094	2.197540	1.370476	9.545276	-0.045689	-0.015953	-0.220593	-0.104597	0.281373	-1.216475	0.989991	0.061629	-0.096456	0.082555
51095	2.445335	1.219601	9.544389	0.027734	-0.040722	-0.379704	-0.104603	0.283334	-1.215320	0.990468	0.063014	-0.096765	0.075097
51096	2.281098	1.170481	9.414538	-0.046575	-0.079351	-0.569336	-0.103537	0.286973	-1.214123	0.991168	0.063267	-0.097719	0.063513
51097	2.250094	1.162647	9.524384	-0.020987	-0.053982	-0.579698	-0.103814	0.289559	-1.215128	0.991749	0.064089	-0.098115	0.051969
51098	1.894518	1.000820	9.490619	-0.037217	-0.052527	-0.645076	-0.103149	0.292731	-1.217898	0.992285	0.064622	-0.098398	0.038900
51099	1.428692	1.045789	9.620424	0.022228	-0.044714	-0.510362	-0.102354	0.297120	-1.218174	0.992508	0.066125	-0.098618	0.028816
51100	1.358678	1.156194	9.636701	-0.039448	-0.057748	-0.292260	-0.102087	0.298290	-1.219913	0.992598	0.065910	-0.099434	0.022768
51101	1.285974	0.926682	9.722865	0.028966	-0.064039	-0.158567	-0.102359	0.299220	-1.223019	0.992501	0.066833	-0.100447	0.019651
51102	1.393033	1.030590	9.744626	0.077487	-0.073156	0.011242	-0.101014	0.300044	-1.223144	0.992244	0.068339	-0.101916	0.019875
51103	1.083164	0.743256	8.810459	-0.179549	-0.074079	0.102477	-0.103454	0.304678	-1.218462	0.992297	0.064571	-0.103512	0.021498
51104	2.051016	1.018285	10.039348	0.121789	-0.032301	0.245772	-0.108984	0.306637	-1.217788	0.991952	0.066457	-0.104446	0.026563
51105	1.853957	0.922284	8.430738	0.082919	0.038429	0.066721	-0.112739	0.300849	-1.215476	0.991894	0.067900	-0.103647	0.028170
51106	2.276035	1.435096	10.250139	0.054473	0.016057	0.245799	-0.114368	0.305168	-1.216408	0.991702	0.068427	-0.103661	0.033156
51107	2.279834	1.090330	9.275478	0.187734	0.023112	0.112803	-0.113411	0.300574	-1.215204	0.991416	0.071858	-0.103169	0.035875
51108	2.131815	1.369272	9.446974	0.075647	0.003036	0.059295	-0.111104	0.295540	-1.220852	0.991270	0.073198	-0.103172	0.037175
51109	2.143611	1.369476	9.346227	-0.083014	0.002332	0.069402	-0.108416	0.297798	-1.222994	0.991348	0.071369	-0.103239	0.038444
51110	2.053327	1.547503	9.510626	-0.064420	-0.007567	0.044651	-0.107075	0.299789	-1.224446	0.991389	0.069970	-0.103534	0.039152
51111	2.280327	1.357416	9.584024	0.028839	0.013282	0.060946	-0.103025	0.296814	-1.222679	0.991331	0.070381	-0.103293	0.040499
51112	2.118632	1.398149	9.292282	0.012562	0.013813	-0.002714	-0.101398	0.293372	-1.222810	0.991345	0.070588	-0.103038	0.040453
51113	2.179907	1.506093	9.423345	0.012022	0.004375	-0.052306	-0.100056	0.295425	-1.226990	0.991380	0.070921	-0.102839	0.039507
51114	2.195585	1.448112	9.417041	-0.048190	0.004883	-0.021549	-0.098306	0.295952	-1.226993	0.991476	0.069968	-0.102783	0.038933
51115	1.934837	1.404542	9.459922	-0.082977	-0.016390	-0.036766	-0.098853	0.298679	-1.227717	0.991585	0.068412	-0.103097	0.038069
51116	1.979141	1.381077	9.526457	-0.035852	-0.005891	-0.013575	-0.101282	0.299974	-1.226009	0.991633	0.067696	-0.103255	0.037671
51117	2.047771	1.328904	9.439885	-0.058665	-0.005440	0.032317	-0.101016	0.301090	-1.225430	0.991676	0.066477	-0.103427	0.038241
51118	2.057026	1.256260	9.609231	-0.036554	0.005855	0.014774	-0.099948	0.304380	-1.227519	0.991726	0.065680	-0.103390	0.038415
51119	1.946475	1.302788	9.432158	-0.008532	0.008890	0.044967	-0.100213	0.303143	-1.229057	0.991721	0.065422	-0.103253	0.039359
51120	2.146776	1.238458	9.520640	0.028183	0.002801	0.016709	-0.100080	0.303667	-1.227268	0.991677	0.065907	-0.103229	0.039701
51121	2.095568	1.135568	9.539104	0.044606	0.011883	-0.057429	-0.100215	0.303355	-1.225912	0.991687	0.066909	-0.102862	0.038729
51122	1.972100	1.254714	9.568119	0.064312	0.013733	-0.053797	-0.100612	0.300927	-1.224894	0.991671	0.068246	-0.102501	0.037752
51123	1.926812	1.319427	9.450688	0.092199	-0.022299	-0.025640	-0.100744	0.299549	-1.220434	0.991516	0.070154	-0.102814	0.037460
51124	1.974854	1.339719	9.442380	0.016377	-0.023033	0.050137	-0.101549	0.298461	-1.221688	0.991409	0.070355	-0.103362	0.038398
51125	2.116063	1.310724	9.461376	0.011710	-0.012592	0.058116	-0.102631	0.299901	-1.221492	0.991320	0.070488	-0.103663	0.039615
51126	2.101453	1.320174	9.499374	0.023657	-0.024653	0.046585	-0.102349	0.296294	-1.225433	0.991200	0.070842	-0.104232	0.040496
51127	2.092482	1.276308	9.451283	0.007829	-0.001434	0.036964	-0.102215	0.296575	-1.225426	0.991154	0.070932	-0.104289	0.041301
51128	2.182892	1.360489	9.448608	0.004262	-0.008503	0.034232	-0.103703	0.298261	-1.223171	0.991104	0.070913	-0.104537	0.041911
51129	2.168426	1.350512	9.409722	0.028693	0.000619	-0.002760	-0.103699	0.296990	-1.223485	0.991064	0.071501	-0.104489	0.041976
51130	2.127393	1.344913	9.427764	0.000618	0.002874	0.004248	-0.103695	0.295565	-1.223258	0.991067	0.071463	-0.104472	0.041999
51131	2.144536	1.345231	9.486063	-0.021834	-0.007003	0.000573	-0.103428	0.296423	-1.223779	0.991080	0.071051	-0.104628	0.042014
51132	2.183670	1.326519	9.480184	0.013860	-0.000785	0.013094	-0.105582	0.296356	-1.224848	0.991050	0.071259	-0.104686	0.042226
51133	2.149132	1.345306	9.406762	0.008371	-0.000922	0.016621	-0.103828	0.295672	-1.227756	0.991018	0.071408	-0.104726	0.042631
51134	2.178576	1.336135	9.463103	-0.018765	0.000500	0.021842	-0.104101	0.296791	-1.226761	0.991029	0.070949	-0.104799	0.042945
51135	2.203133	1.317158	9.444741	-0.007309	0.010056	-0.001051	-0.103286	0.294815	-1.228063	0.991056	0.070816	-0.104619	0.042983
51136	2.125466	1.330319	9.492813	0.010751	0.013803	-0.002723	-0.104096	0.294707	-1.222599	0.991075	0.070981	-0.104368	0.042885
51137	2.159765	1.301803	9.429082	0.016013	0.003092	0.000756	-0.102747	0.294128	-1.223452	0.991052	0.071313	-0.104314	0.042998
51138	2.085798	1.256772	9.513816	-0.003639	-0.016415	-0.008255	-0.103690	0.294178	-1.224668	0.991034	0.071229	-0.104667	0.042700
51139	2.056447	1.397048	9.547967	0.027383	-0.036062	0.005862	-0.102884	0.294846	-1.223700	0.990908	0.071808	-0.105385	0.042882
51140	2.069940	1.426409	9.401312	0.038443	-0.043653	0.028833	-0.105308	0.294637	-1.224497	0.990739	0.072502	-0.106296	0.043358
51141	2.121164	1.301108	9.480865	0.027390	-0.058140	0.035770	-0.107184	0.291241	-1.223084	0.990538	0.073038	-0.107493	0.044101
51142	2.168190	1.369934	9.457715	0.024939	-0.064175	-0.008492	-0.108526	0.289566	-1.222987	0.990374	0.073563	-0.108768	0.043788
51143	2.214850	1.453316	9.410371	0.028520	-0.078322	-0.010353	-0.109606	0.289594	-1.216969	0.990163	0.074243	-0.110298	0.043589
51144	2.247234	1.412636	9.430930	0.024337	-0.049732	-0.017261	-0.109336	0.289588	-1.216972	0.990036	0.074759	-0.111276	0.043105
51145	2.177115	1.401651	9.414417	0.041842	-0.043907	-0.031298	-0.110949	0.288218	-1.217544	0.989895	0.075721	-0.112082	0.042572
51146	2.186164	1.418798	9.318273	-0.019206	-0.054913	-0.038633	-0.112832	0.287814	-1.222720	0.989837	0.075427	-0.113166	0.041565
51147	2.142884	1.418024	9.422873	-0.061351	-0.052411	-0.010452	-0.114186	0.290276	-1.223443	0.989812	0.074306	-0.114254	0.041198
51148	2.163409	1.360132	9.416718	-0.064920	-0.046217	-0.010425	-0.114590	0.290625	-1.225883	0.989813	0.073038	-0.115244	0.040674
51149	2.149557	1.333181	9.464643	-0.088926	-0.063906	-0.058351	-0.116753	0.293390	-1.226587	0.989835	0.071487	-0.116502	0.039278
51150	2.239588	1.422202	9.372848	-0.106232	-0.077570	-0.086804	-0.118916	0.295735	-1.227577	0.989872	0.069602	-0.118032	0.037108
51151	2.239349	1.337245	9.527551	-0.095118	-0.029265	-0.022807	-0.121087	0.300867	-1.226294	0.989946	0.067823	-0.118649	0.036448
51152	2.600773	1.329243	9.572406	-0.010105	-0.016620	-0.036685	-0.121634	0.303582	-1.226472	0.989950	0.067674	-0.118972	0.035563
51153	2.649996	1.257282	9.355392	0.056048	0.019695	-0.080452	-0.122034	0.301809	-1.223114	0.989970	0.068991	-0.118453	0.034188
51154	2.475473	1.278406	9.482280	0.064629	0.035207	-0.129799	-0.121086	0.300013	-1.220044	0.990052	0.070503	-0.117572	0.031675
51155	2.237046	1.312914	9.412111	0.054240	0.024849	-0.146643	-0.120680	0.299442	-1.220341	0.990116	0.071934	-0.116859	0.028992
51156	2.192376	1.343649	9.275698	0.007684	0.026544	-0.087533	-0.118382	0.297040	-1.223175	0.990219	0.072224	-0.116243	0.027173
51157	2.132937	1.427552	9.403237	-0.012446	0.063369	-0.001598	-0.116098	0.299160	-1.225043	0.990379	0.071977	-0.115004	0.027262
51158	2.196048	1.423843	9.410016	0.020004	0.092237	0.136591	-0.114755	0.300709	-1.225827	0.990485	0.071960	-0.113401	0.030017
51159	2.276527	1.289362	9.485721	-0.014763	0.127722	0.164101	-0.111248	0.298894	-1.224563	0.990684	0.071247	-0.111127	0.033475
51160	2.198700	1.302515	9.483233	0.052552	0.122642	0.068816	-0.109630	0.298271	-1.223783	0.990834	0.072007	-0.108797	0.035009
51161	1.934844	1.443412	9.707584	0.092754	0.125315	0.046020	-0.105179	0.296293	-1.222535	0.990932	0.073685	-0.106316	0.036361
51162	2.048392	1.493965	9.144963	0.122988	0.076608	0.120052	-0.103545	0.290722	-1.222735	0.990823	0.075766	-0.104924	0.038991
51163	2.116010	1.291287	9.321897	-0.169010	0.033946	0.127693	-0.101660	0.291133	-1.223971	0.991036	0.072152	-0.104581	0.041275
51164	2.163851	1.277640	9.802527	-0.071392	-0.002083	0.036687	-0.100324	0.294810	-1.224687	0.991107	0.070619	-0.104771	0.041745
51165	2.150071	1.316203	9.520155	0.116845	-0.006642	-0.002527	-0.100588	0.292965	-1.224470	0.990922	0.072971	-0.104809	0.041988
51166	2.032185	1.352879	9.261083	0.037986	0.000057	-0.013310	-0.102199	0.290991	-1.223424	0.990883	0.073705	-0.104798	0.041658
51167	1.934813	1.399682	9.421440	-0.075559	0.009597	-0.006517	-0.101128	0.293249	-1.223909	0.991014	0.072240	-0.104664	0.041442
51168	1.994972	1.417765	9.399076	-0.079649	-0.005051	0.009277	-0.101809	0.295862	-1.225727	0.991114	0.070601	-0.104881	0.041335
51169	2.140126	1.311155	9.409150	-0.094047	-0.015787	0.007367	-0.101009	0.298354	-1.223745	0.991201	0.068764	-0.105285	0.041319
51170	2.075437	1.295430	9.546909	-0.071785	-0.014042	0.016301	-0.103170	0.300724	-1.225826	0.991259	0.067274	-0.105682	0.041358
51171	2.034237	1.289823	9.511985	-0.083031	-0.024348	-0.002356	-0.103854	0.303845	-1.225034	0.991316	0.065683	-0.106229	0.041160
51172	2.069969	1.212795	9.595511	-0.053914	-0.030885	-0.015575	-0.103453	0.305296	-1.226766	0.991337	0.064628	-0.106902	0.040577
51173	2.103320	1.232816	9.538609	-0.018992	-0.016644	-0.040135	-0.103451	0.304261	-1.225026	0.991354	0.064380	-0.107192	0.039776
51174	2.083524	1.247018	9.499376	0.011350	0.004616	-0.026638	-0.103996	0.306566	-1.225900	0.991375	0.064612	-0.107094	0.039148
51175	1.987058	1.220989	9.486982	0.008864	-0.002248	-0.001913	-0.102375	0.304804	-1.225021	0.991357	0.064825	-0.107119	0.039183
51176	2.050488	1.197862	9.472253	0.003027	-0.010666	0.013032	-0.103988	0.303861	-1.225578	0.991323	0.064821	-0.107382	0.039319
51177	2.109475	1.155233	9.462348	-0.030525	-0.010295	0.022643	-0.105065	0.303466	-1.225851	0.991320	0.064203	-0.107628	0.039746
51178	2.098694	1.106497	9.577936	0.010433	0.004645	0.007839	-0.104800	0.304860	-1.224990	0.991314	0.064344	-0.107574	0.039807
51179	2.065138	1.212708	9.600179	0.046342	-0.017315	-0.026665	-0.103184	0.304769	-1.222693	0.991235	0.065358	-0.107830	0.039413
51180	2.132338	1.218764	9.428867	0.044703	-0.021562	0.000698	-0.105332	0.302536	-1.222194	0.991134	0.066212	-0.108261	0.039363
51181	2.151037	1.257949	9.458034	0.030183	-0.000543	0.008737	-0.104655	0.301745	-1.225503	0.991083	0.066817	-0.108246	0.039658
51182	2.083290	1.251865	9.456000	0.024419	-0.003591	0.021976	-0.104785	0.300209	-1.226506	0.991029	0.067210	-0.108365	0.040014
51183	2.132222	1.226046	9.438438	0.000750	-0.001382	0.032515	-0.103840	0.299478	-1.226541	0.990996	0.067179	-0.108421	0.040715
51184	2.219158	1.249478	9.486669	-0.004640	0.002136	0.032500	-0.105051	0.299269	-1.228580	0.990985	0.066969	-0.108464	0.041227
51185	2.146539	1.233586	9.414747	-0.013624	0.003832	0.032501	-0.104245	0.299784	-1.227072	0.990981	0.066649	-0.108433	0.041904
51186	2.211606	1.263907	9.488735	-0.014105	-0.001915	0.049243	-0.105327	0.300893	-1.224840	0.990959	0.066217	-0.108586	0.042717
51187	2.233509	1.247303	9.412498	-0.004457	0.010269	0.027247	-0.104922	0.300915	-1.226209	0.990960	0.066087	-0.108419	0.043318
51188	2.167012	1.199985	9.545625	0.000618	0.012671	0.039668	-0.105999	0.300681	-1.227295	0.990957	0.065955	-0.108258	0.043985
51189	2.166900	1.204837	9.540771	0.037475	0.004090	0.039729	-0.105998	0.300360	-1.225668	0.990877	0.066631	-0.108194	0.044916
51190	2.155813	1.253175	9.405254	0.029667	0.009595	0.030019	-0.105722	0.298093	-1.226154	0.990836	0.067097	-0.108056	0.045442
51191	2.125538	1.194364	9.424028	-0.001614	0.008696	0.055562	-0.106535	0.299341	-1.224058	0.990802	0.066961	-0.107959	0.046610
51192	2.186970	1.159068	9.467104	-0.027898	0.000291	0.027122	-0.105318	0.298213	-1.225609	0.990820	0.066301	-0.108054	0.046945
51193	2.172219	1.178227	9.521875	0.002254	-0.003405	0.043107	-0.105051	0.298699	-1.222322	0.990765	0.066274	-0.108179	0.047858
51194	2.186738	1.168773	9.454988	-0.009567	0.000750	0.014805	-0.105863	0.299550	-1.221466	0.990771	0.066002	-0.108232	0.047973
51195	2.161811	1.204737	9.463580	-0.013635	-0.008568	0.030650	-0.106129	0.298730	-1.222581	0.990737	0.065691	-0.108461	0.048599
51196	2.124916	1.111817	9.472778	-0.014901	-0.001011	0.012140	-0.106395	0.297941	-1.225060	0.990749	0.065321	-0.108550	0.048652
51197	2.109360	1.174662	9.548862	-0.010971	-0.004204	-0.001130	-0.106946	0.301624	-1.224115	0.990751	0.065122	-0.108644	0.048659
51198	2.142550	1.197103	9.455825	0.001018	0.000640	0.022803	-0.106670	0.300158	-1.228533	0.990736	0.065041	-0.108700	0.048944
51199	2.129041	1.155595	9.520721	-0.007675	0.011475	0.013123	-0.105864	0.300663	-1.226615	0.990755	0.064860	-0.108497	0.049261
51200	2.085718	1.140242	9.519507	0.012467	-0.006634	-0.002833	-0.105860	0.299250	-1.226934	0.990734	0.065069	-0.108652	0.049061
51201	2.167723	1.151435	9.464164	0.013469	0.015603	-0.002705	-0.106403	0.300341	-1.224436	0.990750	0.065335	-0.108324	0.049116
51202	2.116274	1.179634	9.467187	-0.023674	0.002668	0.004179	-0.106402	0.300063	-1.224718	0.990789	0.064804	-0.108340	0.048984
51203	2.113408	1.194143	9.418842	-0.047062	-0.006375	0.002281	-0.106678	0.301955	-1.220287	0.990831	0.063881	-0.108512	0.048979
51204	2.153262	1.151175	9.487795	-0.061945	0.001913	0.021728	-0.106145	0.303658	-1.220784	0.990899	0.062555	-0.108600	0.049121
51205	2.144864	1.097622	9.560162	-0.027577	-0.001179	0.014746	-0.106412	0.303090	-1.220526	0.990913	0.061984	-0.108665	0.049412
51206	2.130286	1.099785	9.562105	-0.001020	0.005717	0.032558	-0.106412	0.303636	-1.225694	0.990902	0.061837	-0.108632	0.049896
51207	2.202824	1.093809	9.470490	0.011780	-0.013469	0.021853	-0.105609	0.305169	-1.225244	0.990833	0.062041	-0.108910	0.050398
51208	2.203424	1.062259	9.461118	0.008579	0.011658	0.011396	-0.105743	0.304894	-1.225524	0.990844	0.062121	-0.108725	0.050471
51209	2.145019	1.083054	9.516944	0.003846	0.014006	-0.013347	-0.105737	0.303365	-1.226938	0.990881	0.062213	-0.108425	0.050293
51210	2.115866	1.082522	9.491981	0.003753	0.003291	-0.011641	-0.105336	0.304201	-1.226643	0.990903	0.062257	-0.108382	0.049889
51211	2.134756	1.102283	9.458708	0.006122	0.003005	0.000738	-0.104393	0.303838	-1.224210	0.990898	0.062372	-0.108314	0.049981
51212	2.164425	1.083407	9.524759	0.001658	0.011861	0.000773	-0.105467	0.302879	-1.224638	0.990929	0.062339	-0.108118	0.049831
51213	2.120640	1.092324	9.530570	0.021455	-0.009224	-0.002827	-0.103856	0.305210	-1.228811	0.990883	0.062776	-0.108272	0.049871
51214	2.090685	1.128190	9.481234	0.009440	0.003658	0.011369	-0.106007	0.303513	-1.226930	0.990877	0.062880	-0.108246	0.049922
51215	2.124774	1.128814	9.535236	0.031378	0.005987	0.032662	-0.105196	0.302526	-1.228064	0.990815	0.063421	-0.108130	0.050705
51216	2.107691	1.116354	9.419254	0.016886	0.009308	0.037065	-0.106543	0.302210	-1.225329	0.990785	0.063612	-0.108017	0.051296
51217	2.139218	1.131503	9.521215	0.002742	-0.000300	0.025456	-0.105864	0.300455	-1.223756	0.990752	0.063606	-0.108045	0.051867
51218	2.173531	1.110275	9.507984	0.005787	-0.008755	0.044855	-0.106404	0.300584	-1.222654	0.990688	0.063580	-0.108310	0.052570
51219	2.173697	1.098137	9.484008	0.022297	0.012915	0.037090	-0.105195	0.301858	-1.223719	0.990646	0.063920	-0.108073	0.053430
51220	2.187653	1.127522	9.484215	0.008273	-0.002787	0.020144	-0.104923	0.300698	-1.222941	0.990618	0.063988	-0.108187	0.053634
51221	2.149513	1.097700	9.497713	0.039030	0.001155	0.014970	-0.105993	0.298490	-1.224637	0.990552	0.064717	-0.108139	0.054078
51222	2.156809	1.100262	9.521991	0.017650	-0.012984	0.004201	-0.106534	0.299527	-1.225962	0.990507	0.065015	-0.108426	0.053961
51223	2.094533	1.174383	9.456930	0.020700	-0.009933	0.025461	-0.107073	0.299193	-1.223237	0.990429	0.065369	-0.108628	0.054559
51224	2.163572	1.117373	9.469108	0.002347	-0.005098	0.039566	-0.104914	0.297825	-1.221533	0.990382	0.065280	-0.108821	0.055132
51225	2.241138	1.118782	9.481107	-0.007927	-0.013543	0.018245	-0.108145	0.297379	-1.223556	0.990340	0.065083	-0.109121	0.055521
51226	2.274702	1.138813	9.491615	0.017182	-0.000184	-0.009890	-0.107336	0.297115	-1.225212	0.990341	0.065387	-0.109137	0.055129
51227	2.206882	1.130295	9.451081	0.031364	0.004097	-0.034556	-0.107470	0.297137	-1.226028	0.990343	0.066063	-0.108981	0.054581
51228	2.091768	1.193756	9.471143	0.001056	0.005877	-0.045227	-0.107198	0.295923	-1.222932	0.990416	0.066117	-0.108848	0.053454
51229	2.161693	1.214448	9.487576	-0.008278	0.000186	-0.033816	-0.106933	0.297481	-1.223022	0.990460	0.066012	-0.108810	0.052829
51230	2.136204	1.155721	9.487238	0.021794	0.004319	-0.046948	-0.105852	0.296513	-1.225249	0.990502	0.066482	-0.108685	0.051705
51231	2.122752	1.218594	9.462277	0.011546	0.000371	-0.034628	-0.105311	0.295470	-1.223652	0.990521	0.066772	-0.108618	0.051107
51232	2.146112	1.260287	9.448236	0.016357	0.000755	-0.012515	-0.106391	0.296333	-1.223065	0.990525	0.067064	-0.108615	0.050660
51233	2.162647	1.165911	9.483157	0.014232	0.006633	0.000777	-0.104910	0.296734	-1.223479	0.990517	0.067325	-0.108469	0.050777
51234	2.104110	1.189129	9.512482	-0.007140	-0.000421	-0.009049	-0.105447	0.295728	-1.222414	0.990546	0.067145	-0.108517	0.050348
51235	2.131853	1.243032	9.428669	0.005004	0.002800	0.008685	-0.106926	0.295065	-1.222963	0.990534	0.067211	-0.108465	0.050596
51236	2.181286	1.205093	9.493063	-0.006421	0.005674	0.032527	-0.106256	0.296217	-1.224299	0.990533	0.066949	-0.108447	0.051002
51237	2.103689	1.203683	9.471434	0.003149	0.006274	0.011360	-0.106524	0.295945	-1.224577	0.990529	0.066969	-0.108330	0.051303
51238	2.161738	1.214450	9.502022	0.012830	-0.015085	0.015661	-0.105717	0.296519	-1.225660	0.990474	0.067146	-0.108682	0.051384
51239	2.114315	1.160180	9.491346	0.021029	-0.009621	0.013082	-0.106119	0.295491	-1.223778	0.990410	0.067530	-0.108863	0.051738
51240	2.123507	1.184623	9.486629	0.024865	0.001254	0.006088	-0.105715	0.295785	-1.224592	0.990384	0.067950	-0.108866	0.051676
51241	2.115892	1.194190	9.438177	0.017897	-0.000365	-0.002783	-0.106248	0.293514	-1.224113	0.990361	0.068295	-0.108843	0.051721
51242	2.123298	1.194329	9.481735	0.004444	0.004049	0.029912	-0.107326	0.293501	-1.222464	0.990343	0.068257	-0.108843	0.052107
51243	2.164854	1.175661	9.475929	0.006421	-0.003736	0.021903	-0.108271	0.294229	-1.222293	0.990302	0.068322	-0.108931	0.052611
51244	2.133005	1.194506	9.486847	0.001048	0.002440	0.021932	-0.106921	0.293501	-1.222878	0.990294	0.068235	-0.108957	0.052819
51245	2.171600	1.200059	9.463916	0.007491	0.001796	0.050230	-0.106380	0.292452	-1.221008	0.990233	0.068252	-0.108972	0.053895
51246	2.182343	1.146845	9.459832	-0.011682	-0.006642	0.025362	-0.108268	0.293094	-1.222329	0.990219	0.067915	-0.109196	0.054132
51247	2.030623	1.212061	9.411352	-0.016288	0.000289	0.030728	-0.110861	0.304214	-1.221666	0.990208	0.067502	-0.109236	0.054767
51248	2.215112	1.089179	9.494976	-0.062843	0.001078	0.055304	-0.110731	0.305759	-1.221071	0.990247	0.066075	-0.109405	0.055465
51249	2.148987	1.124395	9.499903	-0.025331	0.018724	0.001619	-0.109656	0.306904	-1.222548	0.990319	0.065521	-0.109052	0.055529
51250	2.279084	1.158312	9.467529	-0.028839	0.013479	-0.002876	-0.109800	0.309739	-1.222181	0.990402	0.064881	-0.108859	0.055175
51251	2.120182	1.106876	9.477485	-0.014003	-0.005485	-0.022363	-0.109125	0.309764	-1.223962	0.990432	0.064629	-0.108945	0.054758
51252	2.126572	1.155548	9.506202	-0.016492	0.009798	0.006013	-0.108591	0.311193	-1.224877	0.990481	0.064219	-0.108822	0.054602
51253	2.207577	1.108468	9.533116	0.034960	-0.002014	-0.001874	-0.108855	0.309499	-1.225065	0.990433	0.064888	-0.108812	0.054702
51254	2.163915	1.110103	9.531764	0.046525	-0.010898	0.001651	-0.108314	0.308573	-1.222373	0.990360	0.065756	-0.109026	0.054554
51255	2.012039	1.177741	9.449558	0.062991	-0.011362	0.025602	-0.106925	0.294637	-1.222841	0.990224	0.066931	-0.109202	0.055246
51256	1.828869	1.106428	9.324108	0.031113	0.004807	0.043333	-0.108809	0.293977	-1.223113	0.990153	0.067394	-0.109172	0.055997
51257	2.032060	1.141686	9.421556	-0.036736	-0.031630	-0.051757	-0.109346	0.293557	-1.222848	0.990193	0.066781	-0.109740	0.054911
51258	2.070165	1.188512	9.504222	-0.065580	-0.026482	0.018015	-0.108681	0.296238	-1.222768	0.990210	0.065420	-0.110401	0.054910
51259	2.627155	0.601493	10.257575	0.167081	0.006093	0.004692	-0.110290	0.293547	-1.221472	0.989997	0.068653	-0.110081	0.055445
51260	2.126625	1.199196	9.031629	0.257010	0.014100	-0.326390	-0.110659	0.281742	-1.220213	0.990017	0.074377	-0.109116	0.049274
51261	1.947631	1.186241	9.062344	-0.197163	-0.004798	0.030156	-0.112272	0.280316	-1.218330	0.990266	0.070353	-0.109427	0.049498
51262	2.371755	0.960975	9.936479	-0.076049	0.012634	-0.056097	-0.113762	0.283207	-1.219038	0.990462	0.068904	-0.109215	0.048055
51263	2.009163	1.080582	9.459832	-0.001494	0.006810	-0.084105	-0.113622	0.281173	-1.217195	0.990563	0.068974	-0.108942	0.046462
51264	1.834048	1.266786	9.674528	-0.135039	0.036365	-0.066628	-0.114300	0.282762	-1.217681	0.990894	0.066356	-0.108297	0.044707
51265	1.990888	1.308480	9.717545	-0.026082	0.033764	-0.103471	-0.114312	0.286741	-1.217825	0.991098	0.065961	-0.107469	0.042710
51266	1.881711	1.354998	9.208302	-0.067822	0.011795	-0.093099	-0.114591	0.289837	-1.216357	0.991297	0.064753	-0.107212	0.040540
51267	1.952911	1.458271	9.383037	-0.130357	-0.013062	-0.115581	-0.115277	0.293838	-1.216765	0.991532	0.062376	-0.107371	0.038014
51268	1.864198	1.529490	9.370148	-0.044392	-0.028677	-0.102133	-0.116088	0.295178	-1.218622	0.991605	0.061689	-0.107883	0.035718
51269	1.838404	1.363939	9.365790	-0.082036	-0.030528	-0.040365	-0.117982	0.297589	-1.216612	0.991674	0.060146	-0.108426	0.034761
51270	1.973602	1.186772	9.614417	-0.096589	-0.041391	-0.036972	-0.119209	0.302467	-1.217531	0.991727	0.058294	-0.109303	0.033659
51271	2.208718	1.050223	9.526369	-0.102977	-0.050482	-0.102516	-0.121232	0.303532	-1.218564	0.991808	0.056487	-0.110181	0.031401
51272	2.088855	1.089308	9.423695	-0.208063	-0.061707	-0.044541	-0.122866	0.309288	-1.220269	0.991927	0.052453	-0.111517	0.029895
51273	2.386213	0.919936	9.650759	-0.104379	-0.035003	-0.081240	-0.124901	0.313462	-1.214515	0.992010	0.050561	-0.112123	0.028073
51274	2.190726	0.972206	9.475851	-0.067055	-0.006829	-0.057911	-0.125450	0.316890	-1.214807	0.992095	0.049317	-0.112270	0.026645
51275	2.236108	0.885634	9.485119	-0.079448	-0.029760	-0.069597	-0.125189	0.319715	-1.214445	0.992148	0.047891	-0.112775	0.025116
51276	2.164635	0.845509	9.622854	-0.093171	-0.011435	-0.024420	-0.127359	0.325276	-1.219425	0.992224	0.046055	-0.113057	0.024278
51277	2.143435	0.947094	9.691250	-0.034892	-0.013845	-0.050777	-0.129245	0.325042	-1.219683	0.992255	0.045463	-0.113239	0.023238
51278	2.158390	0.903652	9.547596	-0.048352	-0.046852	-0.158886	-0.130060	0.327646	-1.220954	0.992262	0.044837	-0.114078	0.019804
51279	2.029192	1.037240	9.388554	-0.095431	-0.050960	-0.081234	-0.131815	0.328988	-1.221981	0.992267	0.043138	-0.114986	0.017987
51280	2.163739	0.889190	9.615275	-0.076118	-0.051223	-0.063522	-0.133713	0.332856	-1.221561	0.992236	0.041745	-0.116005	0.016399
51281	2.254307	0.917505	9.309702	-0.050879	-0.044017	-0.130601	-0.135877	0.335564	-1.219810	0.992222	0.041051	-0.116718	0.013711
51282	2.220468	0.790652	9.304806	-0.109143	0.016729	-0.162209	-0.135890	0.340136	-1.221026	0.992387	0.039211	-0.116312	0.010140
51283	2.201370	0.647067	9.257156	-0.089679	0.101343	-0.269453	-0.133740	0.341975	-1.222902	0.992737	0.038031	-0.114042	0.004722
51284	2.405100	0.611902	9.080716	-0.183345	0.212654	-0.415831	-0.129719	0.349014	-1.224358	0.993348	0.035273	-0.109543	-0.003894
51285	2.253157	0.191572	8.963672	-0.298555	0.341492	-0.560303	-0.120853	0.356854	-1.222298	0.994166	0.030563	-0.102291	-0.015374
51286	1.852451	-0.009830	9.737686	-0.359514	0.389136	-0.494690	-0.110800	0.372851	-1.218076	0.994921	0.024502	-0.094156	-0.025800
51287	1.693745	-0.153405	10.761831	-0.218826	0.227879	-0.468742	-0.102881	0.382270	-1.215816	0.995162	0.021062	-0.089217	-0.035357
51288	1.269669	0.627849	10.345713	-0.104402	-0.042691	-0.419651	-0.100613	0.389782	-1.217510	0.994788	0.019659	-0.089837	-0.044038
51289	1.556291	0.446018	9.397760	-0.090129	0.000370	0.000575	-0.101702	0.393502	-1.217649	0.994835	0.017789	-0.089671	-0.044120
51290	2.346229	-0.136845	9.498620	-0.084340	0.031028	0.058986	-0.102249	0.396084	-1.218241	0.994964	0.015991	-0.089022	-0.043197
51291	2.309978	0.100409	9.495718	-0.064030	0.015534	-0.098417	-0.103870	0.398165	-1.220611	0.994932	0.014797	-0.088598	-0.045192
51292	2.367084	0.149997	9.473022	-0.028948	0.047531	-0.193597	-0.101984	0.398128	-1.220907	0.994831	0.014559	-0.087591	-0.049259
51293	2.027051	-0.026090	9.666132	0.038652	0.076235	-0.361099	-0.100112	0.401774	-1.214670	0.994576	0.015906	-0.086019	-0.056278
51294	1.457435	-0.118951	9.827496	0.061760	0.054766	-0.421156	-0.098358	0.400888	-1.214993	0.994123	0.017868	-0.084887	-0.064765
51295	1.150905	-0.046818	9.918652	0.052114	-0.004356	-0.407357	-0.097285	0.402560	-1.214678	0.993546	0.019425	-0.084877	-0.072699
51296	1.105424	-0.105928	9.725115	0.062716	-0.064568	-0.342270	-0.099707	0.401802	-1.216312	0.992877	0.021115	-0.086140	-0.079553
51297	1.339788	-0.325030	9.644889	0.051429	-0.008456	-0.313697	-0.100923	0.402968	-1.216396	0.992338	0.022449	-0.086208	-0.085616
51298	1.281140	-0.311535	9.577990	0.062375	0.025296	-0.380623	-0.100389	0.405015	-1.219474	0.991665	0.024348	-0.085662	-0.093117
51299	0.983158	-0.399457	9.829500	0.080002	0.035609	-0.432599	-0.099312	0.405283	-1.219888	0.990865	0.026465	-0.084805	-0.101457
51300	0.605297	-0.182978	9.734422	0.078992	-0.027333	-0.405522	-0.100123	0.405983	-1.218627	0.989918	0.028628	-0.085311	-0.109387
51301	0.594305	-0.124918	9.690314	0.090103	-0.046217	-0.285372	-0.101199	0.405929	-1.221346	0.989178	0.030473	-0.086099	-0.114826
51302	0.660255	-0.046047	9.583413	0.056107	-0.046208	-0.225376	-0.103356	0.406565	-1.222118	0.988536	0.031833	-0.087025	-0.119203
51303	0.407618	0.252846	9.753955	-0.148377	-0.142659	-0.134652	-0.106328	0.409571	-1.226353	0.988091	0.028439	-0.089170	-0.122132
51304	0.845211	0.404003	9.597731	-0.198469	-0.217641	0.076792	-0.111736	0.416408	-1.227978	0.987988	0.023818	-0.093048	-0.121056
51305	1.747418	0.362103	9.527033	-0.289058	-0.249812	0.126500	-0.118225	0.424102	-1.228744	0.987977	0.016907	-0.097086	-0.119123
51306	2.246899	0.686828	10.110451	-0.251545	-0.292967	0.160683	-0.126876	0.433623	-1.226560	0.987844	0.010896	-0.102344	-0.116494
51307	2.582642	0.945453	10.614715	-0.170405	-0.342467	0.178206	-0.136592	0.439537	-1.226937	0.987596	0.006046	-0.108536	-0.113303
51308	2.710675	0.578754	10.467340	0.035119	-0.156318	0.199482	-0.142119	0.441023	-1.230372	0.987693	0.005919	-0.111743	-0.109278
51309	2.039694	1.008307	9.461314	0.134972	0.073590	0.210261	-0.141575	0.439630	-1.232061	0.988319	0.008005	-0.110421	-0.104727
51310	2.026025	1.333287	8.721798	0.011719	0.190656	0.467014	-0.137389	0.436428	-1.232896	0.989666	0.007571	-0.106765	-0.095422
51311	2.361088	1.140435	9.994980	-0.053978	0.095463	0.413058	-0.131052	0.434113	-1.231271	0.990655	0.005616	-0.104671	-0.087266
51312	2.710026	1.081260	10.367236	0.088092	0.048906	0.475892	-0.127548	0.434067	-1.232815	0.991529	0.006416	-0.103923	-0.077644
51313	3.235260	0.850354	9.455865	0.253195	0.077692	0.231620	-0.124573	0.429847	-1.231349	0.992008	0.010948	-0.102722	-0.072440
51314	2.395117	1.296286	8.709331	0.198055	0.061465	0.003434	-0.123203	0.422308	-1.232156	0.992081	0.014917	-0.101810	-0.072026
51315	1.884756	1.398719	8.914371	0.112538	0.033423	0.100338	-0.121575	0.418872	-1.232559	0.992265	0.016948	-0.101295	-0.069730
51316	2.103018	1.206077	9.273993	0.096442	-0.001987	0.089404	-0.121015	0.411812	-1.234841	0.992341	0.018632	-0.101522	-0.067871
51317	2.300593	1.008156	9.190071	0.084200	-0.030091	0.071471	-0.122486	0.408457	-1.235615	0.992348	0.020121	-0.102248	-0.066230
51318	2.287064	0.692298	9.050006	-0.018022	-0.013146	-0.073711	-0.122232	0.413196	-1.232053	0.992215	0.019844	-0.102479	-0.067921
51319	1.939613	0.678754	9.455914	-0.040856	-0.036039	-0.234764	-0.123854	0.415128	-1.234155	0.991830	0.019480	-0.103052	-0.072616
51320	1.354530	1.131849	9.704163	-0.014747	-0.130590	-0.286460	-0.126823	0.417028	-1.233513	0.991116	0.019535	-0.105531	-0.078549
51321	1.418498	0.836830	9.677056	0.011023	-0.136730	-0.173258	-0.132215	0.418325	-1.235045	0.990549	0.019955	-0.108152	-0.081957
51322	1.518951	0.508468	9.480400	-0.024816	-0.082025	-0.168603	-0.135729	0.422422	-1.236781	0.990087	0.019646	-0.109691	-0.085499
51323	1.211062	0.269824	9.479974	-0.057286	-0.001066	-0.218502	-0.136809	0.422980	-1.235249	0.989737	0.019025	-0.109437	-0.089897
51324	0.951268	0.236022	9.886318	-0.130521	0.041450	-0.165366	-0.136557	0.428665	-1.235750	0.989566	0.016838	-0.108338	-0.093480
51325	0.650091	0.543748	10.091413	-0.038922	0.012942	-0.096255	-0.135085	0.432182	-1.235790	0.989450	0.016330	-0.107787	-0.095412
51326	1.110122	0.340900	10.198541	-0.041659	0.115881	0.091725	-0.135904	0.435631	-1.236760	0.989882	0.015493	-0.105464	-0.093654
51327	1.533888	0.202906	9.976668	0.022354	0.117473	0.121912	-0.130924	0.437213	-1.236494	0.990375	0.015911	-0.102975	-0.091104
51328	2.121737	0.266906	9.267210	0.079358	0.090728	0.073181	-0.126748	0.436798	-1.235056	0.990665	0.017463	-0.101365	-0.089460
51329	2.739146	0.384904	9.049348	-0.196741	0.101955	0.101426	-0.123529	0.441564	-1.235621	0.991134	0.013537	-0.098841	-0.087755
51330	3.391233	0.154065	9.932928	-0.107810	0.096001	-0.199959	-0.117753	0.447094	-1.234963	0.990987	0.011929	-0.096713	-0.091918
51331	2.683900	0.500443	9.169555	-0.138816	0.047127	-0.393823	-0.113586	0.450183	-1.237641	0.990367	0.010003	-0.095340	-0.099914
51332	2.551908	0.172809	9.815550	-0.203389	0.126815	-0.186614	-0.112805	0.459419	-1.238715	0.990251	0.006544	-0.092401	-0.104031
51333	2.244763	0.220699	10.325747	0.032713	0.043912	-0.349021	-0.109721	0.463850	-1.236970	0.989589	0.007887	-0.091508	-0.110808
51334	1.457755	0.992871	9.279873	0.078060	-0.063190	-0.176119	-0.111743	0.464805	-1.239372	0.989047	0.009569	-0.092923	-0.114283
51335	2.275553	0.997957	8.871612	-0.005774	-0.094600	0.060181	-0.113084	0.462720	-1.239970	0.989016	0.009135	-0.094772	-0.113059
51336	3.090549	0.386508	9.818431	0.208465	-0.028783	0.135360	-0.112003	0.462099	-1.244915	0.989193	0.012883	-0.095858	-0.110196
51337	2.505312	0.035984	9.545530	0.122507	-0.048677	0.117431	-0.111716	0.456455	-1.246739	0.989323	0.014955	-0.097174	-0.107584
51338	2.395403	0.237940	9.786182	0.305951	0.002223	0.063529	-0.113456	0.453644	-1.252404	0.989303	0.020810	-0.097835	-0.106184
51339	1.936968	0.520875	9.156108	0.277887	-0.000957	0.037002	-0.113559	0.443145	-1.252607	0.989249	0.026198	-0.098535	-0.104837
51340	2.106896	0.290919	9.324349	0.123702	-0.026355	0.076992	-0.114087	0.439606	-1.252579	0.989243	0.028360	-0.099389	-0.103521
51341	1.880807	-0.004481	9.541115	0.067738	0.010078	0.022294	-0.116094	0.434573	-1.247806	0.989271	0.029594	-0.099425	-0.102866
51342	1.855265	0.063032	9.554265	0.121539	0.022639	-0.035804	-0.116085	0.431458	-1.248181	0.989138	0.032055	-0.099236	-0.103593
51343	1.587544	-0.126332	9.537848	0.079548	0.096897	-0.033625	-0.114468	0.430765	-1.244401	0.989213	0.033753	-0.097525	-0.103959
51344	1.423506	-0.139001	9.701424	0.034252	0.116549	-0.053059	-0.111365	0.429294	-1.245304	0.989288	0.034729	-0.095280	-0.104997
51345	1.585130	0.024161	9.724411	0.091602	0.169946	-0.034899	-0.108937	0.428088	-1.244689	0.989481	0.036758	-0.092115	-0.105313
51346	1.202735	0.480906	9.711637	-0.007657	0.060856	-0.044683	-0.103270	0.425457	-1.247161	0.989496	0.036778	-0.090887	-0.106229
51347	1.339254	0.670305	9.625327	-0.119776	0.025911	0.036041	-0.103545	0.427169	-1.247238	0.989721	0.034179	-0.090140	-0.105634
51348	1.629521	1.199960	9.721717	-0.202589	0.029692	0.035718	-0.101141	0.434561	-1.250029	0.989975	0.030130	-0.089170	-0.105312
51349	1.715057	1.269476	9.617895	-0.054271	0.085720	0.086030	-0.097786	0.438908	-1.251019	0.990352	0.028908	-0.087408	-0.103577
51350	1.568437	1.325077	9.588902	-0.129562	0.048389	0.203169	-0.096843	0.438713	-1.249672	0.990912	0.026048	-0.086320	-0.099820
51351	1.777839	1.552245	9.795832	-0.162516	-0.032026	0.208679	-0.098217	0.447219	-1.247742	0.991353	0.022293	-0.086743	-0.095908
51352	1.839874	1.660229	10.167650	-0.272662	-0.049890	0.318702	-0.097022	0.453182	-1.248927	0.991950	0.016193	-0.087370	-0.090222
51353	2.444293	1.316720	9.827690	-0.007112	-0.056346	0.383921	-0.097833	0.454046	-1.248617	0.992519	0.015245	-0.088641	-0.082566
51354	2.435443	0.796960	9.113954	0.071626	-0.047675	0.203028	-0.099444	0.452065	-1.247298	0.992699	0.016152	-0.089794	-0.078899
51355	1.731563	0.888604	9.368505	-0.059796	-0.029787	-0.063233	-0.100925	0.452137	-1.248916	0.992561	0.015028	-0.090349	-0.080205
51356	1.591616	1.233230	9.441051	-0.026222	-0.038034	-0.041948	-0.103085	0.453942	-1.251151	0.992379	0.014431	-0.091079	-0.081733
51357	1.726526	0.915229	9.476480	0.019069	-0.052224	0.080089	-0.104570	0.454960	-1.250692	0.992405	0.014625	-0.092245	-0.080062
51358	1.780081	0.911351	9.526299	-0.001237	-0.121074	0.053050	-0.107271	0.457176	-1.251680	0.992206	0.014209	-0.094691	-0.079742
51359	1.945149	0.875488	9.382380	0.058893	-0.127806	0.058468	-0.112111	0.454162	-1.251584	0.992031	0.015142	-0.097420	-0.078448
51360	1.893184	0.821145	9.467860	-0.010842	-0.127240	-0.060202	-0.116023	0.455280	-1.246863	0.991639	0.014751	-0.099937	-0.080291
51361	1.764165	0.755703	9.642537	-0.037612	-0.114133	-0.168033	-0.121558	0.459938	-1.252378	0.991139	0.014258	-0.102166	-0.083677
51362	1.502635	0.483901	9.530639	-0.036760	-0.012572	-0.248644	-0.124668	0.463824	-1.251533	0.990650	0.013931	-0.102308	-0.089176
51363	1.263137	0.600951	9.642773	0.007627	-0.007563	-0.292632	-0.125621	0.467292	-1.253184	0.990094	0.014773	-0.102417	-0.094906
51364	1.011685	0.538101	9.438128	0.041927	-0.011599	-0.262429	-0.128048	0.468199	-1.253126	0.989516	0.016055	-0.102671	-0.100292
51365	0.919915	0.283961	9.470932	0.000298	0.026823	-0.212775	-0.129814	0.473234	-1.254170	0.989144	0.016651	-0.102024	-0.104441
51366	1.191463	0.361776	9.993849	-0.114592	0.069702	-0.151051	-0.130632	0.476185	-1.252018	0.988985	0.014790	-0.100376	-0.107768
51367	1.288580	0.363545	10.059406	-0.172397	0.045136	-0.147876	-0.130258	0.486108	-1.251700	0.988813	0.011859	-0.098963	-0.110973
51368	1.968236	0.298184	9.974834	-0.175865	0.081787	-0.011649	-0.130818	0.492707	-1.247932	0.988971	0.008542	-0.096971	-0.111626
51369	2.606262	0.059653	9.428083	-0.171546	0.123202	-0.030053	-0.130574	0.500921	-1.247259	0.989176	0.005538	-0.094074	-0.112474
51370	2.714490	0.233989	9.497495	-0.189742	0.186421	-0.147321	-0.126829	0.509594	-1.245384	0.989176	0.002431	-0.089959	-0.115900
51371	2.459108	0.105590	9.935984	-0.270837	0.146706	-0.151315	-0.121755	0.524902	-1.249314	0.989087	-0.002280	-0.086413	-0.119310
51372	2.646429	0.111445	10.194458	-0.196937	0.026341	-0.075870	-0.121509	0.532715	-1.249746	0.988880	-0.006051	-0.085438	-0.121573
51373	2.470751	0.448073	9.647284	-0.095193	-0.050710	-0.090151	-0.122068	0.539907	-1.253190	0.988562	-0.007867	-0.086278	-0.123450
51374	2.411116	0.340132	9.268316	0.028542	-0.016289	0.069618	-0.121804	0.541919	-1.254493	0.988558	-0.007601	-0.086666	-0.123226
51375	2.484854	0.258909	9.081012	0.021712	-0.031956	0.053575	-0.122340	0.541130	-1.256695	0.988634	-0.007301	-0.087465	-0.122063
51376	2.715792	0.110161	9.127739	-0.027195	-0.069819	0.058438	-0.122609	0.540654	-1.254251	0.988493	-0.008257	-0.088775	-0.122200
51377	2.536883	-0.118834	9.355081	-0.086119	-0.052286	-0.023811	-0.122616	0.543072	-1.254446	0.988316	-0.010021	-0.089791	-0.122752
51378	2.415668	-0.218127	9.484513	-0.010932	-0.038085	-0.141039	-0.122627	0.546645	-1.255421	0.987788	-0.010186	-0.090552	-0.126377
51379	2.160420	0.073424	9.549108	0.003022	-0.045674	-0.261236	-0.124110	0.547256	-1.255793	0.987020	-0.009758	-0.091733	-0.131457
51380	2.066554	0.178550	9.653764	0.005270	-0.050438	-0.211738	-0.125189	0.547883	-1.257262	0.986277	-0.009489	-0.092792	-0.136222
51381	2.314851	-0.059672	10.026690	0.071256	-0.057382	-0.123221	-0.127745	0.546479	-1.255367	0.985831	-0.008006	-0.094374	-0.138443
51382	2.002284	-0.691698	9.896684	0.110560	-0.046884	-0.175977	-0.128545	0.543672	-1.255994	0.985172	-0.005719	-0.095644	-0.142323
51383	1.527723	-0.066741	9.391123	0.199385	-0.028221	-0.398277	-0.127323	0.541194	-1.260592	0.983958	-0.001141	-0.097018	-0.149710
51384	1.585843	0.150358	9.213126	0.207591	0.019240	-0.157495	-0.129051	0.533597	-1.261910	0.983412	0.003208	-0.097282	-0.153058
51385	1.736722	-0.580042	9.396595	0.052060	0.003178	-0.064381	-0.125536	0.529421	-1.262905	0.983210	0.004296	-0.097556	-0.154149
51386	1.761015	-0.574741	9.447854	-0.025714	0.030193	-0.248347	-0.126203	0.526942	-1.259430	0.982439	0.004301	-0.096879	-0.159401
51387	1.341998	-0.210901	9.530951	0.029863	0.081688	-0.299045	-0.123372	0.526644	-1.261656	0.981623	0.005604	-0.095485	-0.165131
51388	0.901669	-0.087770	9.786131	0.035844	0.023947	-0.263947	-0.121619	0.525856	-1.260064	0.980734	0.006832	-0.095121	-0.170488
51389	1.485269	0.289391	9.709717	-0.020993	-0.012623	-0.097410	-0.120135	0.524949	-1.259156	0.980385	0.006427	-0.095368	-0.172363
51390	1.491612	0.833313	9.782842	-0.070634	0.026865	0.014939	-0.118786	0.524335	-1.258510	0.980459	0.005052	-0.094617	-0.172403
51391	1.822929	1.101507	9.713951	-0.171598	0.068712	0.230524	-0.116907	0.526618	-1.260914	0.981389	0.001402	-0.092774	-0.168126
51392	2.168557	0.685379	9.852880	-0.228351	0.003523	0.187431	-0.113955	0.530486	-1.259185	0.981970	-0.003474	-0.091955	-0.165130
51393	2.375574	1.228070	9.763659	-0.114316	-0.028843	-0.045881	-0.112496	0.537275	-1.253388	0.981755	-0.005766	-0.092260	-0.166171
51394	1.977210	1.339842	10.188726	-0.148406	-0.014854	-0.048478	-0.114927	0.539462	-1.253425	0.981463	-0.008718	-0.092075	-0.167858
51395	2.103395	0.829882	10.085709	0.068062	0.017584	0.008101	-0.112509	0.541696	-1.254199	0.981532	-0.007304	-0.092087	-0.167515
51396	2.075232	0.610762	8.993567	0.179600	0.020015	-0.053378	-0.112083	0.535137	-1.259602	0.981310	-0.003701	-0.092316	-0.168802
51397	1.472481	0.677498	8.880679	-0.020019	0.043118	-0.122682	-0.113025	0.534746	-1.260150	0.980969	-0.003657	-0.091548	-0.171190
51398	1.529521	0.814537	9.389344	-0.083530	0.029882	-0.039893	-0.111951	0.535986	-1.259576	0.980824	-0.005182	-0.090693	-0.172430
51399	1.774335	0.522854	9.856452	-0.027575	-0.006423	0.082000	-0.110606	0.536828	-1.260520	0.981089	-0.005797	-0.090843	-0.170814
51400	1.577792	0.417328	9.884919	0.030126	-0.067833	0.067690	-0.112757	0.535459	-1.260539	0.981147	-0.005623	-0.092283	-0.169716
51401	1.685636	0.550346	9.571863	0.126886	-0.031084	0.124788	-0.113839	0.536915	-1.261025	0.981520	-0.003355	-0.093423	-0.166974
51402	1.649084	0.336060	9.690318	0.107771	-0.017285	0.135439	-0.114635	0.532651	-1.260062	0.981885	-0.001616	-0.094127	-0.164439
51403	1.658948	0.452770	9.713814	0.070627	-0.056926	0.036045	-0.115701	0.529056	-1.263169	0.981896	-0.000366	-0.095574	-0.163542
51404	1.427100	0.397572	9.625265	0.133319	0.000723	-0.009307	-0.116092	0.524967	-1.263979	0.981812	0.002208	-0.096013	-0.163774
51405	1.297355	0.290793	9.309135	0.189422	0.033193	-0.081377	-0.116752	0.520590	-1.264386	0.981595	0.006311	-0.096037	-0.164952
51406	1.153963	0.448429	9.411876	0.136949	0.007610	-0.143568	-0.119571	0.517401	-1.264866	0.981057	0.009235	-0.096341	-0.167809
51407	0.989388	0.712509	9.619086	0.069354	-0.054839	-0.050447	-0.120648	0.517015	-1.265548	0.980774	0.010639	-0.097645	-0.168625
51408	0.999582	0.193166	9.565541	0.126539	0.015162	-0.021509	-0.122934	0.515785	-1.265288	0.980661	0.013157	-0.097790	-0.169020
51409	1.350951	0.354938	9.801394	-0.025025	0.050898	0.064795	-0.121849	0.513026	-1.263753	0.980997	0.012820	-0.096675	-0.167734
51410	1.980415	-0.039021	10.165524	-0.229156	0.142722	0.310386	-0.119713	0.519330	-1.262209	0.982307	0.008149	-0.093202	-0.162237
51411	2.487365	0.074577	10.245223	-0.311839	0.163331	0.241182	-0.115971	0.529535	-1.265197	0.983420	0.002159	-0.088992	-0.157990
51412	2.678889	0.867009	9.898466	-0.220145	0.016764	0.015909	-0.114917	0.537141	-1.263598	0.983432	-0.002216	-0.087981	-0.158477
51413	2.626264	0.798056	9.683118	-0.095675	-0.015497	0.068273	-0.114934	0.543151	-1.265586	0.983619	-0.004184	-0.088031	-0.157245
51414	2.673475	0.427432	9.244413	0.079804	-0.030968	0.034261	-0.116281	0.543062	-1.266528	0.983588	-0.002855	-0.088903	-0.156980
51415	2.721103	0.304455	8.967552	0.039325	-0.000388	0.006040	-0.116545	0.541381	-1.267262	0.983606	-0.002017	-0.089166	-0.156732
51416	2.589424	0.178306	9.450745	-0.191133	-0.044856	-0.000249	-0.119520	0.545110	-1.265878	0.983458	-0.005979	-0.089462	-0.157388
51417	2.407478	0.233300	9.743256	-0.095937	-0.060267	-0.063672	-0.122503	0.551566	-1.265770	0.983128	-0.007880	-0.090536	-0.158744
51418	2.392419	0.597160	9.576349	0.022404	-0.084474	-0.051086	-0.124662	0.552433	-1.264216	0.982775	-0.007671	-0.092290	-0.159931
51419	2.366611	0.164548	9.415122	0.012820	-0.067327	0.042733	-0.126820	0.553624	-1.264425	0.982777	-0.007645	-0.093870	-0.158997
51420	2.485531	0.030753	9.388486	-0.042711	-0.060572	-0.033448	-0.128979	0.554833	-1.265452	0.982523	-0.008663	-0.094944	-0.159872
51421	2.293026	0.104961	9.528866	-0.019238	-0.043645	-0.134900	-0.131538	0.554958	-1.268284	0.981987	-0.008874	-0.096016	-0.162490
51422	2.137516	0.106982	9.415748	0.016843	-0.022043	-0.133728	-0.133026	0.556976	-1.268064	0.981489	-0.008404	-0.096541	-0.165194
51423	2.203538	0.081478	9.439632	0.009799	-0.017578	-0.172635	-0.134240	0.557959	-1.272521	0.980865	-0.007897	-0.097211	-0.168497
51424	2.264257	-0.004788	9.702139	-0.030009	-0.021517	-0.098538	-0.134243	0.558788	-1.271539	0.980467	-0.008410	-0.097561	-0.170576
51425	2.164764	-0.242079	9.698469	0.000947	-0.026368	-0.179776	-0.136397	0.558541	-1.270976	0.979780	-0.008121	-0.098379	-0.174028
51426	1.959252	-0.051613	9.524619	0.045239	-0.002096	-0.283761	-0.138554	0.558818	-1.268486	0.978761	-0.006728	-0.098636	-0.179592
51427	1.863059	0.169999	9.628325	0.052526	-0.007145	-0.220992	-0.139090	0.558023	-1.270416	0.977937	-0.005290	-0.099245	-0.183744
51428	2.116818	-0.165275	9.583273	0.042202	-0.018975	-0.105326	-0.139093	0.558515	-1.267125	0.977493	-0.004371	-0.099797	-0.185818
51429	2.189183	-0.639791	9.545742	-0.043535	0.007339	-0.192062	-0.139902	0.558830	-1.267651	0.976771	-0.004868	-0.099755	-0.189587
51430	1.821913	-0.236196	9.382171	-0.043837	0.030618	-0.379271	-0.139911	0.561929	-1.266595	0.975342	-0.004896	-0.099039	-0.197166
51431	1.721737	-0.055926	9.498103	-0.002818	0.052863	-0.294116	-0.140854	0.562348	-1.271483	0.974263	-0.004244	-0.098244	-0.202837
51432	1.761194	-0.331964	9.503804	-0.015023	0.039162	-0.175773	-0.139910	0.562014	-1.270277	0.973597	-0.004077	-0.097448	-0.206388
51433	1.692913	-0.304066	9.547237	-0.093399	0.019891	-0.142534	-0.138570	0.564938	-1.275246	0.973031	-0.005662	-0.096876	-0.209269
51434	1.638484	-0.122976	9.573090	-0.006321	0.076362	-0.023429	-0.134803	0.566554	-1.275238	0.973055	-0.005466	-0.095380	-0.209850
51435	1.658225	-0.115317	9.732521	-0.044202	0.037138	0.039846	-0.131573	0.567343	-1.275796	0.973288	-0.006394	-0.094625	-0.209085
51436	1.879020	-0.135593	9.681674	-0.045594	-0.020804	0.081860	-0.128342	0.567443	-1.271055	0.973559	-0.007569	-0.094842	-0.207680
51437	1.966955	-0.097615	9.371133	-0.033677	0.046653	0.018662	-0.126183	0.566570	-1.272336	0.973720	-0.008239	-0.093943	-0.207307
51438	1.610694	0.393597	9.409454	-0.074079	0.032133	-0.055763	-0.123089	0.567732	-1.270424	0.973514	-0.009487	-0.093032	-0.208629
51439	1.621826	0.371984	9.727728	-0.150004	0.004662	-0.049113	-0.120548	0.573954	-1.271890	0.973286	-0.012444	-0.092457	-0.209787
51440	1.501098	0.600428	9.780075	-0.108390	0.024696	-0.054143	-0.118809	0.577881	-1.271510	0.973048	-0.014397	-0.091546	-0.211165
51441	1.481449	0.719017	9.679877	-0.097585	0.054994	0.018581	-0.116120	0.580165	-1.274742	0.973200	-0.016191	-0.090167	-0.210926
51442	1.812213	0.542946	9.698578	-0.079598	0.081819	0.091237	-0.112087	0.582626	-1.274710	0.973667	-0.017608	-0.088219	-0.209477
51443	1.891950	0.495881	10.091369	-0.225977	0.072900	0.042956	-0.108459	0.585097	-1.268532	0.973888	-0.021832	-0.085950	-0.208995
51444	1.677670	0.322069	10.211286	-0.149732	0.112189	0.025816	-0.104443	0.593376	-1.268310	0.974076	-0.024373	-0.083135	-0.208973
51445	1.307459	0.164831	10.177037	-0.053181	0.159066	-0.076046	-0.098125	0.597790	-1.269060	0.973997	-0.024637	-0.079940	-0.210555
51446	1.150682	0.657179	9.691858	0.062639	0.104143	0.026545	-0.093942	0.595764	-1.271631	0.974240	-0.023077	-0.078167	-0.210272
51447	1.362651	0.908610	9.330552	0.084276	0.071145	0.289809	-0.088547	0.594000	-1.274480	0.975597	-0.021533	-0.077076	-0.204463
51448	1.736706	0.667804	9.601433	0.060846	0.000354	0.412975	-0.085571	0.589840	-1.275605	0.977236	-0.021029	-0.077146	-0.196510
51449	2.081576	0.535702	9.759861	0.054929	-0.036540	0.357834	-0.082056	0.585799	-1.276323	0.978587	-0.020552	-0.078035	-0.189356
51450	2.402368	0.344864	9.597816	0.090186	-0.006155	0.256411	-0.082324	0.585559	-1.277965	0.979547	-0.019252	-0.078401	-0.184313
51451	2.301183	0.309037	9.563686	0.089632	-0.001800	0.008035	-0.081233	0.581309	-1.279481	0.979605	-0.017403	-0.078934	-0.183958
51452	2.010719	0.638774	9.463213	0.066390	-0.025096	-0.137123	-0.081497	0.579606	-1.279260	0.979066	-0.016016	-0.079730	-0.186591
51453	1.715582	0.490186	9.464907	0.064021	-0.037292	-0.184878	-0.082706	0.578710	-1.282277	0.978326	-0.014460	-0.080951	-0.190042
51454	1.556886	0.431473	9.494182	0.019454	0.014949	-0.191720	-0.084594	0.579296	-1.281144	0.977610	-0.013748	-0.080801	-0.193807
51455	1.448763	0.283864	9.626788	0.003418	0.048706	-0.124337	-0.084328	0.580450	-1.282201	0.977202	-0.013127	-0.080076	-0.196193
51456	1.246642	0.192788	9.515349	0.030044	0.037821	-0.179086	-0.084467	0.581506	-1.278618	0.976551	-0.012141	-0.079515	-0.199695
51457	1.045008	-0.068150	10.019078	-0.082824	-0.000641	-0.172570	-0.085688	0.584693	-1.280137	0.975836	-0.013325	-0.079375	-0.203143
51458	1.395402	-0.100609	10.253959	-0.011810	-0.052761	0.090694	-0.084749	0.585977	-1.281335	0.976102	-0.013951	-0.080345	-0.201430
51459	1.984501	0.572721	9.186064	0.173872	-0.075726	0.076852	-0.087162	0.582236	-1.282929	0.976331	-0.010823	-0.082642	-0.199576
51460	2.175964	0.462102	9.252957	0.103977	-0.097052	0.196692	-0.090517	0.578215	-1.283702	0.976956	-0.009542	-0.084923	-0.195585
51461	2.386415	-0.291461	9.734531	-0.044015	-0.151977	0.066775	-0.095226	0.576655	-1.285199	0.976941	-0.010973	-0.087890	-0.194272
51462	2.303891	-0.055055	9.655588	-0.004902	-0.090659	-0.242128	-0.099275	0.579018	-1.285075	0.975820	-0.011032	-0.089708	-0.199014
51463	1.840836	0.300682	9.556844	0.075398	-0.042958	-0.275077	-0.102108	0.580016	-1.282416	0.974642	-0.009115	-0.091103	-0.204180
51464	1.766018	-0.079393	9.557416	-0.004089	-0.064126	-0.165803	-0.104532	0.579791	-1.282532	0.973833	-0.009192	-0.092380	-0.207438
51465	1.772453	-0.149672	9.615919	-0.012989	-0.082751	-0.206618	-0.108443	0.581300	-1.282437	0.972807	-0.009314	-0.094155	-0.211412
51466	1.743868	0.061012	9.570121	-0.003750	-0.070885	-0.179992	-0.112354	0.583136	-1.284242	0.971894	-0.009387	-0.095565	-0.214946
51467	1.866394	0.004979	9.641709	-0.044399	-0.035940	-0.168429	-0.115862	0.584894	-1.283052	0.971084	-0.010011	-0.096269	-0.218239
51468	1.826377	0.203332	9.735278	-0.003967	-0.040124	-0.201042	-0.118694	0.585952	-1.282985	0.970107	-0.009916	-0.097083	-0.222190
51469	1.640311	0.399012	9.612539	0.030798	-0.023175	-0.084090	-0.120316	0.587556	-1.283187	0.969692	-0.009183	-0.097832	-0.223700
51470	1.851996	0.242631	9.653918	0.024985	-0.007552	0.001706	-0.120313	0.586730	-1.284305	0.969674	-0.008777	-0.098103	-0.223676
51471	1.837727	0.346760	9.631028	0.058397	-0.018619	0.029146	-0.121654	0.585084	-1.285435	0.969777	-0.007712	-0.098854	-0.222936
51472	1.837376	0.247222	9.658250	0.060628	-0.025181	0.079507	-0.120837	0.582060	-1.284451	0.970073	-0.006848	-0.099614	-0.221333
51473	1.954271	0.205636	9.573079	0.075089	-0.012609	0.079611	-0.120972	0.582114	-1.286631	0.970409	-0.005543	-0.100305	-0.219579
51474	2.059330	0.280369	9.544444	0.033111	-0.019737	0.066147	-0.122309	0.579184	-1.287529	0.970644	-0.005163	-0.100840	-0.218298
51475	2.092666	0.319824	9.605352	0.098080	-0.020791	0.059261	-0.122036	0.577724	-1.286078	0.970868	-0.003417	-0.101795	-0.216888
51476	2.107071	0.310363	9.502351	0.045401	-0.024397	0.043159	-0.123102	0.573978	-1.288780	0.970991	-0.002773	-0.102477	-0.216026
51477	2.149686	0.371836	9.570601	0.052189	-0.007108	-0.006231	-0.123369	0.573265	-1.288391	0.970951	-0.001736	-0.102978	-0.215979
51478	2.100964	0.373372	9.501688	0.036650	-0.008409	-0.031030	-0.122965	0.573092	-1.287446	0.970783	-0.001040	-0.103315	-0.216575
51479	2.090962	0.397473	9.556568	0.010752	-0.004062	-0.071751	-0.123502	0.572842	-1.288403	0.970462	-0.000667	-0.103581	-0.217884
51480	2.066524	0.399452	9.505249	-0.009532	-0.013541	-0.055071	-0.123498	0.571575	-1.288853	0.970178	-0.000840	-0.103818	-0.219032
51481	2.154099	0.269952	9.557060	-0.044212	-0.009067	-0.103791	-0.124586	0.575181	-1.290224	0.969701	-0.001501	-0.103943	-0.221074
51482	2.100838	0.390371	9.568961	-0.035788	-0.013173	-0.150641	-0.125537	0.577448	-1.289048	0.968985	-0.001984	-0.104059	-0.224133
51483	1.941453	0.360773	9.564293	-0.037811	-0.006330	-0.140842	-0.125939	0.577271	-1.293279	0.968335	-0.002438	-0.104154	-0.226877
51484	1.861924	0.475870	9.666907	-0.032838	-0.014640	-0.126724	-0.128639	0.579326	-1.293454	0.967708	-0.002920	-0.104309	-0.229462
51485	1.866170	0.495361	9.599484	-0.013921	-0.013478	-0.059467	-0.128638	0.579029	-1.292918	0.967407	-0.003107	-0.104630	-0.230579
51486	1.934559	0.472327	9.621017	0.001867	-0.011010	-0.009908	-0.127840	0.581902	-1.289013	0.967318	-0.003146	-0.104866	-0.230843
51487	2.003930	0.391041	9.585241	0.024128	-0.003024	0.034406	-0.127832	0.579213	-1.289373	0.967475	-0.002746	-0.105147	-0.230064
51488	2.004902	0.327930	9.494268	0.007971	0.003949	0.034404	-0.128643	0.580407	-1.291099	0.967620	-0.002692	-0.105119	-0.229464
51489	2.014305	0.366960	9.648332	0.024778	-0.014806	0.007807	-0.128101	0.579399	-1.291002	0.967629	-0.002286	-0.105626	-0.229197
51490	1.973732	0.439042	9.535806	0.024429	-0.009830	0.021992	-0.128100	0.578960	-1.290470	0.967688	-0.001952	-0.105941	-0.228807
51491	1.975137	0.383240	9.627748	0.023333	-0.001109	0.064480	-0.128363	0.576709	-1.291086	0.967985	-0.001635	-0.106165	-0.227447
51492	1.975015	0.383234	9.589227	0.038345	-0.011928	0.039704	-0.128093	0.576687	-1.290408	0.968116	-0.001079	-0.106584	-0.226694
51493	1.871531	0.471182	9.609461	0.034278	0.010621	0.061072	-0.126607	0.574903	-1.288436	0.968420	-0.000492	-0.106618	-0.225376
51494	1.862364	0.451599	9.652659	0.074971	0.001460	0.085897	-0.126597	0.571844	-1.291264	0.968781	0.000734	-0.106942	-0.223664
51495	1.869641	0.432297	9.532661	0.060804	-0.003661	0.144171	-0.125785	0.570644	-1.289266	0.969419	0.001591	-0.107357	-0.220677
51496	1.916324	0.413732	9.616084	0.046021	0.006494	0.160092	-0.124158	0.567573	-1.293205	0.970102	0.002116	-0.107454	-0.217603
51497	1.988653	0.424749	9.565259	0.063619	0.000962	0.174242	-0.124157	0.566996	-1.292815	0.970860	0.002978	-0.107779	-0.214022
51498	2.118814	0.456241	9.537721	0.050125	0.014090	0.142428	-0.121595	0.566080	-1.292602	0.971458	0.003650	-0.107744	-0.211297
51499	2.080236	0.455547	9.596725	0.056302	0.009551	0.112366	-0.121176	0.561549	-1.293572	0.971953	0.004533	-0.107867	-0.208928
51500	2.065510	0.460132	9.567350	0.051470	-0.016527	0.086550	-0.120229	0.560105	-1.293494	0.972240	0.005224	-0.108427	-0.207281
51501	2.080278	0.445832	9.548654	0.034523	-0.008616	0.048529	-0.121036	0.559881	-1.295265	0.972425	0.005736	-0.108804	-0.206198
51502	2.016953	0.464106	9.565830	0.049464	-0.023928	0.025505	-0.119553	0.559550	-1.294748	0.972436	0.006489	-0.109493	-0.205760
51503	1.982215	0.497458	9.521181	0.019970	-0.032791	0.050117	-0.120625	0.557431	-1.294122	0.972575	0.006609	-0.110274	-0.204680
51504	2.055205	0.489076	9.557187	-0.015703	-0.012419	0.041279	-0.119813	0.556145	-1.294582	0.972683	0.006106	-0.110474	-0.204072
51505	2.123231	0.478170	9.540098	0.015620	-0.018564	0.013033	-0.121161	0.556441	-1.293738	0.972701	0.006275	-0.110952	-0.203721
51506	1.991846	0.497631	9.502216	-0.029435	-0.011096	-0.017090	-0.124969	0.568465	-1.294122	0.972564	0.005633	-0.111063	-0.204334
51507	2.106216	0.371052	9.615011	-0.037138	-0.026715	-0.034919	-0.124972	0.569622	-1.295040	0.972375	0.004840	-0.111472	-0.205032
51508	2.196367	0.462507	9.576163	-0.030992	0.004968	-0.091300	-0.125654	0.572494	-1.295757	0.971969	0.004402	-0.111256	-0.207071
51509	2.186251	0.593410	9.502645	0.005208	-0.000792	-0.133661	-0.126196	0.573525	-1.296809	0.971419	0.004756	-0.111331	-0.209591
51510	2.135553	0.577921	9.467504	-0.010070	-0.020279	-0.070167	-0.126194	0.573090	-1.296414	0.971037	0.004573	-0.111692	-0.211165
51511	1.998117	0.677398	9.554014	0.015160	-0.003942	0.032594	-0.125642	0.568506	-1.295205	0.971173	0.004744	-0.111883	-0.210433
51512	1.677652	0.758933	9.129502	0.009770	-0.026952	0.097044	-0.123716	0.555099	-1.294570	0.971488	0.004550	-0.112473	-0.208664
51513	2.138110	0.446871	9.449312	-0.047024	-0.068349	-0.008700	-0.126421	0.558891	-1.296190	0.971310	0.003345	-0.113640	-0.208880
51514	2.125669	0.611745	9.621015	0.004586	-0.054429	-0.086256	-0.127502	0.560039	-1.295594	0.970783	0.003344	-0.114727	-0.210731
51515	2.154868	0.636573	9.814310	0.376023	-0.022511	-0.206902	-0.130441	0.551748	-1.296374	0.969808	0.011005	-0.116762	-0.213816
51516	1.972584	0.698754	9.278633	0.369126	0.036909	-0.240088	-0.135515	0.536626	-1.294349	0.968692	0.018814	-0.117589	-0.217843
51517	1.951187	0.982363	8.900292	-0.106713	0.008749	0.016393	-0.136034	0.530090	-1.293600	0.968832	0.016736	-0.116986	-0.217710
51518	2.376424	0.723145	9.911935	-0.050954	0.017212	-0.017080	-0.139943	0.530548	-1.291083	0.968780	0.015808	-0.116445	-0.218304
51519	2.071706	0.853511	9.410503	0.059660	0.016125	-0.080321	-0.142094	0.528826	-1.288111	0.968457	0.017207	-0.116395	-0.219654
51520	2.036390	0.925702	9.428134	-0.015920	0.017384	-0.013355	-0.144523	0.530351	-1.290217	0.968398	0.016944	-0.116005	-0.220139
51521	2.140764	0.818366	9.566957	0.039130	0.011807	-0.020313	-0.143989	0.531701	-1.287723	0.968334	0.017791	-0.115967	-0.220376
51522	1.870828	0.847443	9.462161	0.023523	0.003392	-0.009746	-0.144257	0.531127	-1.287193	0.968242	0.018221	-0.116023	-0.220711
51523	1.800199	0.882589	9.575280	0.029944	0.030230	0.057647	-0.142765	0.527432	-1.282418	0.968568	0.018796	-0.115596	-0.219453
51524	1.989548	0.640841	9.679209	0.029015	0.044371	0.061237	-0.142632	0.527880	-1.283496	0.968876	0.019347	-0.114908	-0.218408
51525	2.070172	0.727271	9.661772	-0.021881	0.010578	-0.027568	-0.142496	0.527423	-1.282284	0.968802	0.019014	-0.114593	-0.218927
51526	1.886839	0.918152	9.606559	-0.036647	-0.017392	-0.052513	-0.142234	0.530352	-1.286423	0.968487	0.018280	-0.114772	-0.220287
51527	1.997247	0.958989	9.522975	-0.005976	-0.039974	0.008416	-0.143856	0.532259	-1.287434	0.968449	0.017960	-0.115510	-0.220092
51528	2.182451	0.879790	9.341484	-0.048771	-0.068082	0.123883	-0.144523	0.530294	-1.287762	0.968796	0.016363	-0.116679	-0.218066
51529	2.481850	0.725018	9.539612	0.070548	-0.006519	0.013193	-0.146273	0.530107	-1.290204	0.968828	0.017655	-0.117121	-0.217586
51530	2.268116	0.740556	9.494418	-0.012666	-0.036115	-0.077386	-0.146674	0.528978	-1.290100	0.968352	0.017365	-0.117760	-0.219376
51531	2.208956	0.807469	9.602835	0.002807	-0.028627	-0.015396	-0.148837	0.530910	-1.285509	0.968229	0.017307	-0.118330	-0.219615
51532	2.087863	0.543071	9.495191	0.047116	-0.015810	-0.087630	-0.150313	0.529131	-1.286914	0.967723	0.018285	-0.118836	-0.221484
51533	2.048586	0.814260	9.516013	-0.013501	-0.039511	-0.012828	-0.150582	0.529115	-1.285956	0.967592	0.017845	-0.119536	-0.221715
51534	2.077382	0.858501	9.704335	0.070136	-0.008846	-0.073383	-0.152201	0.529704	-1.285235	0.967147	0.019261	-0.120015	-0.223278
51535	1.858233	0.873921	9.478426	0.077328	-0.019243	0.061006	-0.151378	0.525025	-1.286352	0.967358	0.020494	-0.120740	-0.221858
51536	2.100232	0.907455	9.574671	0.060414	-0.018243	0.087424	-0.151910	0.523259	-1.289268	0.967599	0.021291	-0.121421	-0.220352
51537	2.175652	1.001066	9.489614	0.080322	-0.025052	0.082120	-0.151633	0.520570	-1.289905	0.967880	0.022508	-0.122276	-0.218517
51538	2.288210	0.947272	9.488661	0.076620	-0.026942	0.085611	-0.151899	0.519743	-1.290747	0.968072	0.023581	-0.123197	-0.217030
51539	2.252332	1.031581	9.405074	0.072658	-0.022110	0.032591	-0.153240	0.517801	-1.291340	0.968140	0.024786	-0.123943	-0.216169
51540	2.236557	0.992465	9.534881	0.036402	-0.026187	0.041294	-0.152426	0.515789	-1.291142	0.968160	0.025193	-0.124655	-0.215623
51541	2.340027	1.011324	9.417547	0.049865	-0.023505	0.009506	-0.152960	0.514061	-1.289555	0.968132	0.026007	-0.125321	-0.215265
51542	2.286931	0.993362	9.375129	0.007077	-0.007560	-0.002890	-0.154570	0.511973	-1.289740	0.968024	0.026037	-0.125524	-0.215630
51543	2.295910	1.037229	9.425628	0.016250	-0.030332	-0.013621	-0.154437	0.512720	-1.291491	0.967895	0.026228	-0.126170	-0.215807
51544	2.293352	0.915794	9.383133	0.010145	-0.019645	-0.052465	-0.156053	0.512448	-1.290389	0.967539	0.026390	-0.126594	-0.217133
51545	2.263418	0.978384	9.509331	0.006893	-0.013141	-0.064810	-0.156455	0.511918	-1.291630	0.967235	0.026596	-0.126840	-0.218314
51546	2.233642	0.997254	9.409574	0.003845	0.003268	-0.082388	-0.156595	0.513441	-1.289805	0.966804	0.026810	-0.126777	-0.220226
51547	2.170214	1.025240	9.455563	-0.026811	0.011811	-0.078881	-0.156455	0.511569	-1.288776	0.966516	0.026508	-0.126379	-0.221751
51548	2.113108	0.975653	9.478258	-0.059032	0.018780	-0.084228	-0.157136	0.514176	-1.290321	0.966144	0.025582	-0.125736	-0.223834
51549	2.085000	0.941165	9.569135	-0.055422	0.006430	-0.086942	-0.157683	0.516591	-1.289827	0.965815	0.024720	-0.125297	-0.225588
51550	2.046647	0.911331	9.515221	-0.055490	0.016095	-0.082449	-0.157554	0.518707	-1.289350	0.965424	0.023842	-0.124722	-0.227666
51551	2.070898	0.906914	9.491925	-0.067284	0.024813	-0.043536	-0.157426	0.520659	-1.287924	0.965339	0.022722	-0.123880	-0.228601
51552	2.111236	0.839678	9.561076	-0.054995	0.029948	-0.031095	-0.157297	0.522655	-1.288406	0.965205	0.021787	-0.123062	-0.229698
51553	2.081957	0.843999	9.526442	-0.051092	0.033796	-0.041660	-0.156223	0.523412	-1.285392	0.965139	0.021009	-0.122111	-0.230551
51554	2.114709	0.907716	9.555855	-0.040788	0.029893	-0.023982	-0.157041	0.526722	-1.286503	0.965020	0.020327	-0.121362	-0.231506
51555	2.062415	0.848497	9.506550	-0.046605	0.040069	-0.006238	-0.156776	0.528122	-1.285915	0.965129	0.019577	-0.120318	-0.231662
51556	2.059277	0.887285	9.525419	-0.049032	0.027079	0.014888	-0.153543	0.528203	-1.286496	0.965185	0.018632	-0.119598	-0.231877
51557	2.063735	0.799980	9.617694	-0.025716	0.020120	0.016685	-0.153277	0.529467	-1.286186	0.965343	0.018137	-0.119038	-0.231548
51558	2.174679	0.811693	9.519902	-0.016570	0.020333	0.011388	-0.152880	0.531407	-1.284490	0.965335	0.017787	-0.118598	-0.231834
51559	2.162931	0.796916	9.543726	-0.029243	0.005056	-0.022342	-0.151935	0.530625	-1.282343	0.965276	0.017242	-0.118301	-0.232271
51560	2.136890	0.767313	9.552780	-0.006617	0.007131	-0.026671	-0.151001	0.533634	-1.284440	0.965046	0.017108	-0.118149	-0.233311
51561	2.053893	0.797366	9.554821	0.007023	-0.003253	-0.033751	-0.152347	0.533406	-1.285523	0.964902	0.017248	-0.118174	-0.233884
51562	2.075346	0.814749	9.550533	-0.004590	0.000273	-0.036422	-0.152348	0.533677	-1.284968	0.964599	0.017141	-0.118162	-0.235143
51563	2.066572	0.770893	9.565039	-0.011521	-0.008392	-0.047989	-0.151944	0.533939	-1.284419	0.964381	0.016929	-0.118191	-0.236036
51564	1.995726	0.796310	9.548229	0.009984	-0.013616	-0.045288	-0.152486	0.534800	-1.284248	0.963995	0.017058	-0.118512	-0.237438
51565	2.039154	0.806809	9.551889	-0.020480	0.000421	-0.047956	-0.153296	0.535401	-1.284901	0.963800	0.016714	-0.118320	-0.238348
51566	2.050969	0.702635	9.565075	-0.005960	-0.020596	-0.056000	-0.154235	0.534297	-1.285336	0.963356	0.016531	-0.118696	-0.239965
51567	1.941229	0.851155	9.522069	-0.031239	-0.017346	-0.052503	-0.154373	0.535448	-1.285842	0.963099	0.015904	-0.118785	-0.240994
51568	2.015193	0.803954	9.620989	-0.032097	-0.018134	-0.020701	-0.154920	0.537681	-1.283580	0.962842	0.015149	-0.118997	-0.241961
51569	2.065723	0.807289	9.526220	-0.039117	-0.010948	-0.025990	-0.155727	0.537570	-1.284120	0.962729	0.014338	-0.118927	-0.242496
51570	2.078463	0.780819	9.555699	-0.039749	-0.015077	-0.003035	-0.155998	0.537822	-1.282471	0.962576	0.013413	-0.119046	-0.243097
51571	2.072464	0.829257	9.497374	-0.014958	-0.001084	0.014815	-0.156007	0.540969	-1.283461	0.962676	0.013020	-0.118912	-0.242786
51572	2.111809	0.805698	9.527647	-0.035296	-0.015913	0.032329	-0.156953	0.542002	-1.284235	0.962688	0.012091	-0.119077	-0.242707
51573	2.180531	0.758388	9.501225	-0.008081	-0.004860	0.026284	-0.155876	0.542135	-1.284926	0.962832	0.011787	-0.119054	-0.242160
51574	2.121461	0.801013	9.484647	0.000651	0.003815	0.037872	-0.158030	0.541911	-1.285317	0.962910	0.011633	-0.119014	-0.241877
51575	2.195193	0.744083	9.448821	-0.011810	0.002067	0.032504	-0.156411	0.541164	-1.285360	0.963101	0.011277	-0.118844	-0.241217
51576	2.205238	0.734560	9.499756	0.003186	0.020455	0.013216	-0.157222	0.541867	-1.284236	0.963096	0.011310	-0.118490	-0.241409
51577	2.172054	0.695113	9.486999	-0.014059	0.035166	-0.012373	-0.156279	0.541858	-1.284793	0.963148	0.011174	-0.117667	-0.241610
51578	2.123470	0.696657	9.461422	-0.012769	0.041781	0.008018	-0.155474	0.542624	-1.281912	0.963167	0.011015	-0.116823	-0.241952
51579	2.108510	0.611427	9.557899	-0.035376	0.050293	-0.020284	-0.153993	0.542890	-1.282604	0.963219	0.010554	-0.115604	-0.242351
51580	2.043969	0.566558	9.558664	-0.077524	0.051786	-0.059290	-0.151711	0.545694	-1.283358	0.962948	0.009356	-0.114238	-0.244119
51581	1.833829	0.550620	9.684740	-0.097722	0.031764	-0.047945	-0.151181	0.548800	-1.283127	0.962829	0.007661	-0.113053	-0.245195
51582	1.874711	0.568356	9.695490	-0.079473	0.018096	0.007712	-0.151997	0.551092	-1.283180	0.962807	0.006113	-0.112334	-0.245655
51583	2.024112	0.600192	9.622800	-0.029920	0.008887	0.037835	-0.150386	0.553016	-1.282044	0.963044	0.005417	-0.111926	-0.244929
51584	2.062264	0.620298	9.551599	-0.019253	-0.000000	0.041340	-0.151059	0.552735	-1.281500	0.963132	0.004863	-0.111853	-0.244628
51585	2.134147	0.660444	9.543873	-0.017558	-0.001846	0.044853	-0.150526	0.554877	-1.282528	0.963375	0.004340	-0.111719	-0.243739
51586	2.175003	0.554367	9.531483	-0.007868	-0.006442	0.018327	-0.149985	0.553846	-1.281476	0.963325	0.004021	-0.111823	-0.243894
