# Supplementary material for: Identification of Haptic Based Guiding Using Hard Reins
Source: PLoS One. 2015 Jul 22;10(7):e0132020. doi: 10.1371/journal.pone.0132020 (PMC4511788; doi:10.1371/journal.pone.0132020)
Supplement: S9 File — (ZIP) [file pone.0132020.s009.zip › Exp2_MotionData2/Subject10/path3/T1/fc1.txt]

// Start Time: 0
// Sample rate: 25.0Hz
// Scenario: 4.9
// Firmware Version: 2.6.1
Counter	Acc_X	Acc_Y	Acc_Z	Gyr_X	Gyr_Y	Gyr_Z	Mag_X	Mag_Y	Mag_Z	Quat_w	Quat_x	Quat_y	Quat_z
6313	9.593603	0.469286	2.035076	-0.556481	-0.005542	0.009516	-0.765953	0.068699	0.084524	-0.752521	0.180198	0.560460	0.295172
6314	9.504103	0.460320	2.057042	-0.542775	0.001492	0.020228	-0.764275	0.069530	0.085916	-0.749761	0.186513	0.558239	0.302391
6315	9.547022	0.402294	2.096293	-0.574758	-0.030806	0.021821	-0.763997	0.069808	0.086475	-0.745999	0.193400	0.557012	0.309547
6316	9.557139	0.484272	2.076034	-0.536740	-0.052639	0.025952	-0.763995	0.069528	0.086473	-0.742533	0.199973	0.555499	0.316348
6317	9.629833	0.452066	2.023138	-0.571107	-0.014366	-0.002980	-0.763859	0.070082	0.088153	-0.738635	0.206385	0.554036	0.323834
6318	9.552281	0.377672	2.028904	-0.540144	-0.001880	-0.006259	-0.764978	0.069381	0.089131	-0.735353	0.212278	0.551760	0.331292
6319	9.595739	0.401624	2.038244	-0.536512	-0.001907	-0.004435	-0.763997	0.069378	0.089543	-0.731562	0.218050	0.550233	0.338400
6320	9.614915	0.416153	2.062219	-0.547381	0.005371	-0.006372	-0.764560	0.069655	0.090667	-0.728172	0.223946	0.547688	0.345907
6321	9.551948	0.310070	2.039324	-0.538268	0.005300	-0.004521	-0.764276	0.069099	0.089402	-0.724294	0.229661	0.545936	0.352999
6322	9.537575	0.407035	2.072089	-0.558203	0.008872	0.009386	-0.763446	0.071615	0.089701	-0.720847	0.235804	0.543074	0.360342
6323	9.590520	0.377733	2.077178	-0.549195	-0.003781	0.009576	-0.763864	0.071057	0.089559	-0.716760	0.241859	0.541200	0.367235
6324	9.551998	0.402141	2.076957	-0.554673	-0.005520	0.005095	-0.763446	0.071616	0.089562	-0.712984	0.247949	0.538475	0.374460
6325	9.571269	0.387505	2.074679	-0.547428	-0.012817	0.011419	-0.763031	0.073016	0.088875	-0.708663	0.254022	0.536622	0.381190
6326	9.552296	0.450380	2.061921	-0.556545	-0.012700	0.003355	-0.764715	0.073013	0.090982	-0.704629	0.260112	0.533877	0.388348
6327	9.590817	0.425972	2.062142	-0.531211	-0.018039	-0.016658	-0.762756	0.073849	0.090976	-0.699963	0.265646	0.532260	0.395200
6328	9.542813	0.406670	2.018928	-0.548403	-0.011695	-0.012485	-0.762466	0.071467	0.091507	-0.695707	0.271377	0.529532	0.402421
6329	9.581559	0.401471	1.999604	-0.549340	-0.016182	-0.013345	-0.763311	0.072306	0.092360	-0.690832	0.277136	0.527617	0.409349
6330	9.620173	0.396379	1.997193	-0.558434	-0.017936	-0.013433	-0.761913	0.072857	0.094031	-0.686291	0.282978	0.524782	0.416571
6331	9.553274	0.401105	1.912660	-0.554895	-0.030483	-0.023055	-0.764427	0.070624	0.093748	-0.680991	0.288776	0.522960	0.423524
6332	9.528931	0.459604	1.967614	-0.540313	-0.026155	-0.011411	-0.764709	0.070620	0.095425	-0.676331	0.294387	0.520262	0.430396
6333	9.630072	0.396120	1.965771	-0.527553	-0.016231	-0.018387	-0.763310	0.071174	0.095979	-0.671224	0.299684	0.518344	0.436999
6334	9.601259	0.415574	1.955927	-0.551101	-0.010811	-0.008083	-0.762753	0.072155	0.095426	-0.666544	0.305269	0.515214	0.443942
6335	9.594265	0.386332	1.910353	-0.552775	0.001666	0.007741	-0.761629	0.071450	0.095969	-0.661549	0.310959	0.512567	0.450480
6336	9.610981	0.383946	1.932104	-0.541964	-0.008232	0.000854	-0.760787	0.071166	0.096797	-0.656886	0.316420	0.509321	0.457134
6337	9.584702	0.454192	1.931356	-0.552777	-0.000200	0.014836	-0.760496	0.068504	0.097325	-0.651788	0.322136	0.506544	0.463480
6338	9.580051	0.471047	1.916676	-0.541882	0.010754	-0.006334	-0.763310	0.071032	0.096815	-0.647109	0.327274	0.502993	0.470255
6339	9.615517	0.376880	1.966005	-0.539174	0.008970	-0.009837	-0.762044	0.070334	0.095402	-0.641819	0.332414	0.500274	0.476755
6340	9.639480	0.410803	2.004255	-0.547344	0.008963	-0.004617	-0.762472	0.071730	0.096816	-0.636965	0.337578	0.496576	0.483456
6341	9.661106	0.415590	2.018670	-0.560110	0.006404	-0.013593	-0.762188	0.071028	0.097085	-0.631329	0.342902	0.493602	0.490100
6342	9.595778	0.387048	2.026325	-0.560103	0.003643	-0.008285	-0.761915	0.072708	0.096822	-0.626157	0.348159	0.489763	0.496836
6343	9.566855	0.372656	2.014443	-0.532854	0.003526	-0.009742	-0.761767	0.070606	0.097636	-0.620579	0.353133	0.486953	0.503047
6344	9.591174	0.420834	2.013873	-0.538312	0.001722	-0.006245	-0.762044	0.070191	0.096238	-0.615425	0.358073	0.483237	0.509429
6345	9.611067	0.463955	1.957807	-0.550226	-0.008880	-0.020470	-0.762208	0.070915	0.098527	-0.609359	0.363209	0.480372	0.515755
6346	9.596664	0.400958	1.917452	-0.565590	0.002018	-0.022495	-0.762199	0.069240	0.097113	-0.603707	0.368232	0.476385	0.522494
6347	9.632715	0.410548	1.941460	-0.556378	0.016266	-0.008313	-0.762201	0.070087	0.094888	-0.597821	0.373218	0.472948	0.528808
6348	9.678235	0.352354	1.956546	-0.561718	0.031578	-0.004930	-0.761641	0.070224	0.095443	-0.592523	0.377958	0.468410	0.535403
6349	9.591484	0.367340	1.946830	-0.568877	0.048722	-0.005135	-0.762484	0.070788	0.094897	-0.586744	0.382697	0.464313	0.541929
6350	9.552419	0.372798	2.007229	-0.534452	0.034119	-0.002883	-0.761918	0.069529	0.094321	-0.581568	0.387018	0.459921	0.548150
6351	9.514812	0.459487	1.919325	-0.567228	0.025332	-0.010282	-0.762761	0.070092	0.093914	-0.575395	0.391858	0.456043	0.554429
6352	9.538895	0.391505	1.893472	-0.560137	-0.001666	-0.017113	-0.762481	0.070374	0.092938	-0.569405	0.396647	0.451793	0.560653
6353	9.671813	0.468088	1.906938	-0.552892	-0.011754	0.000763	-0.762347	0.071915	0.092534	-0.562996	0.401749	0.448303	0.566266
6354	9.664538	0.419681	1.888157	-0.558299	-0.001739	-0.008215	-0.762903	0.070795	0.092945	-0.556988	0.406500	0.443905	0.572250
6355	9.591576	0.391505	1.946560	-0.543654	0.013440	-0.001966	-0.762632	0.073320	0.091294	-0.550721	0.411100	0.440154	0.577899
6356	9.572241	0.394074	1.951390	-0.541784	0.017861	0.005987	-0.761927	0.072197	0.091835	-0.545063	0.415473	0.435518	0.583620
6357	9.538495	0.474245	1.984369	-0.552745	0.012537	0.002355	-0.764173	0.073045	0.090744	-0.538645	0.420132	0.431531	0.589178
6358	9.571742	0.411447	2.023686	-0.565571	-0.003587	-0.001238	-0.763187	0.072205	0.090029	-0.532398	0.424852	0.426816	0.594880
6359	9.605956	0.503000	2.012953	-0.540068	0.007063	0.004322	-0.762063	0.071643	0.090015	-0.525945	0.429359	0.422917	0.600144
6360	9.610579	0.449807	2.013541	-0.571965	-0.001636	-0.013696	-0.761789	0.073040	0.090586	-0.519388	0.433914	0.418115	0.605917
6361	9.593753	0.432891	1.996838	-0.534791	-0.016271	-0.008753	-0.763192	0.073043	0.090876	-0.512516	0.438440	0.414532	0.610950
6362	9.548019	0.450050	1.989458	-0.545731	-0.010617	-0.031039	-0.762630	0.072759	0.091567	-0.505782	0.442582	0.410204	0.616473
6363	9.625564	0.492938	1.969546	-0.545770	-0.019679	-0.023884	-0.763050	0.072336	0.092823	-0.498492	0.447036	0.406550	0.621596
6364	9.613311	0.464077	1.979549	-0.553892	-0.010617	-0.025811	-0.762764	0.071360	0.091414	-0.491635	0.451194	0.401986	0.626998
6365	9.567474	0.488592	1.989002	-0.545668	-0.008972	-0.013346	-0.763049	0.072056	0.092680	-0.484457	0.455494	0.398027	0.631982
6366	9.615498	0.483638	2.017989	-0.540197	-0.005406	-0.011527	-0.764442	0.069819	0.092947	-0.477835	0.459460	0.393370	0.637049
6367	9.576811	0.454853	2.013529	-0.542903	-0.003596	-0.011581	-0.763319	0.069679	0.092239	-0.470648	0.463574	0.389276	0.641914
6368	9.543882	0.512544	1.930776	-0.567456	-0.008883	-0.011832	-0.762200	0.070377	0.091818	-0.463638	0.467730	0.384221	0.647027
6369	9.557867	0.491039	1.984155	-0.560223	-0.012507	-0.013496	-0.761633	0.068975	0.092079	-0.456094	0.471996	0.379903	0.651822
6370	9.605865	0.469139	2.008498	-0.561114	-0.016216	-0.001093	-0.762618	0.069534	0.093209	-0.449118	0.476154	0.374809	0.656574
6371	9.659302	0.538822	1.997984	-0.538315	0.003555	-0.006236	-0.762480	0.070661	0.090985	-0.441901	0.479955	0.370466	0.661151
6372	9.592074	0.521997	1.945103	-0.545611	0.003704	-0.019605	-0.761913	0.068693	0.093055	-0.434878	0.483463	0.365494	0.666002
6373	9.562778	0.498213	1.976820	-0.560933	0.019933	-0.013702	-0.762757	0.069398	0.092231	-0.427375	0.487078	0.360684	0.670831
6374	9.601616	0.522028	1.959588	-0.552805	0.012693	-0.013550	-0.763035	0.068835	0.093205	-0.420331	0.490458	0.355399	0.675621
6375	9.611401	0.526708	1.945025	-0.554519	0.023418	-0.003017	-0.762471	0.068277	0.092217	-0.412968	0.493932	0.350446	0.680202
6376	9.591536	0.440018	1.975014	-0.545438	0.025234	-0.010016	-0.763456	0.068836	0.093348	-0.406040	0.496992	0.345047	0.684889
6377	9.577480	0.556118	1.976154	-0.557223	0.023347	0.005793	-0.762757	0.069394	0.093349	-0.398688	0.500437	0.339876	0.689271
6378	9.591495	0.507925	2.012918	-0.560049	0.016312	-0.011894	-0.763747	0.071502	0.091563	-0.391436	0.503610	0.334294	0.693832
6379	9.586761	0.503031	1.998481	-0.545420	0.026981	-0.003828	-0.763325	0.071221	0.091556	-0.384015	0.506730	0.329264	0.698099
6380	9.558325	0.522179	1.940314	-0.538177	0.023366	-0.006376	-0.762906	0.071498	0.091975	-0.377021	0.509556	0.323804	0.702395
6381	9.697532	0.536467	2.046285	-0.538112	0.039621	-0.009103	-0.764582	0.070388	0.090161	-0.369608	0.512299	0.318752	0.706638
6382	9.613223	0.529597	2.022312	-0.547187	0.048818	-0.026091	-0.764303	0.071093	0.088490	-0.362327	0.514592	0.313111	0.711250
6383	9.562142	0.455096	2.037709	-0.543499	0.057833	-0.029663	-0.763025	0.067735	0.087049	-0.354613	0.516873	0.307975	0.715712
6384	9.590701	0.443121	2.083714	-0.552616	0.052456	-0.027965	-0.762608	0.068575	0.086775	-0.347191	0.519019	0.302181	0.720253
6385	9.571422	0.445644	2.081295	-0.564497	0.047217	-0.040460	-0.763722	0.067043	0.085092	-0.338971	0.521416	0.296843	0.724644
6386	9.528184	0.499081	2.080757	-0.539861	0.057763	-0.024315	-0.764415	0.065510	0.083545	-0.331687	0.523294	0.291095	0.728979
6387	9.531960	0.499904	2.216055	-0.565538	0.025510	-0.031500	-0.764128	0.064113	0.082551	-0.323396	0.525943	0.285705	0.732919
6388	9.546498	0.480374	2.199339	-0.575478	0.027264	-0.021010	-0.765107	0.063697	0.082135	-0.315532	0.528390	0.279540	0.736954
6389	9.556806	0.528262	2.138384	-0.543685	0.027118	-0.020626	-0.765109	0.064116	0.082279	-0.307578	0.530816	0.274266	0.740546
6390	9.561316	0.484857	2.158193	-0.549904	0.041433	-0.006638	-0.764403	0.063422	0.079892	-0.300203	0.532845	0.268178	0.744336
6391	9.512721	0.468459	2.192269	-0.548956	0.042225	0.003970	-0.763985	0.063980	0.080174	-0.292588	0.535098	0.262395	0.747804
6392	9.493477	0.514586	2.206278	-0.547091	0.044806	0.016362	-0.764544	0.063705	0.079059	-0.285538	0.537061	0.256029	0.751321
6393	9.486012	0.505118	2.230556	-0.534354	0.048347	0.016485	-0.765106	0.064412	0.077534	-0.278251	0.539092	0.250228	0.754548
6394	9.492676	0.423124	2.265290	-0.541728	0.026706	0.021829	-0.764550	0.065390	0.077540	-0.271191	0.541208	0.243934	0.757658
6395	9.524869	0.524069	2.208546	-0.571620	0.034855	0.033837	-0.766243	0.068200	0.075767	-0.263650	0.543619	0.237391	0.760666
6396	9.512473	0.531684	2.254387	-0.559827	0.035729	0.030427	-0.765682	0.069051	0.071721	-0.256510	0.545615	0.230633	0.763751
6397	9.533775	0.471287	2.279196	-0.547056	0.044693	0.028747	-0.765263	0.069327	0.072699	-0.249158	0.547606	0.224408	0.766609
6398	9.521682	0.444721	2.269843	-0.539050	0.026810	0.009483	-0.764562	0.069328	0.072135	-0.241827	0.549420	0.218193	0.769447
6399	9.526088	0.423216	2.313570	-0.552617	0.034032	0.014584	-0.764007	0.071152	0.070334	-0.234109	0.551422	0.212033	0.772119
6400	9.484918	0.445406	2.342373	-0.543646	0.019617	0.009463	-0.764847	0.070877	0.069500	-0.226647	0.553250	0.205740	0.774736
6401	9.550091	0.418322	2.328091	-0.549023	0.023125	0.023543	-0.764567	0.071159	0.068662	-0.219024	0.555324	0.199532	0.777066
6402	9.559425	0.413672	2.366791	-0.530705	0.048257	0.024487	-0.765411	0.072004	0.067561	-0.212005	0.556593	0.193109	0.779723
6403	9.477229	0.416728	2.386197	-0.554340	0.042913	0.028649	-0.765135	0.073125	0.067011	-0.204449	0.558286	0.186623	0.782106
6404	9.419525	0.395101	2.347855	-0.528117	0.015655	0.039727	-0.764574	0.073409	0.065334	-0.197531	0.559997	0.180170	0.784171
6405	9.540618	0.367331	2.280346	-0.559886	0.023119	0.029602	-0.764028	0.076767	0.065644	-0.189820	0.561912	0.173622	0.786180
6406	9.530469	0.336283	2.329032	-0.557163	0.023102	0.029626	-0.764870	0.077474	0.063843	-0.182405	0.563461	0.166764	0.788308
6407	9.501282	0.365738	2.372236	-0.542717	0.015909	0.020104	-0.763611	0.078172	0.063701	-0.174683	0.565278	0.160576	0.790039
6408	9.559317	0.345888	2.348217	-0.552681	0.032391	-0.003104	-0.764042	0.080413	0.063727	-0.166790	0.566432	0.154094	0.792206
6409	9.516169	0.309564	2.293105	-0.543568	0.027726	0.009405	-0.762917	0.079712	0.063292	-0.158901	0.567915	0.147932	0.793939
6410	9.472183	0.319976	2.367953	-0.554681	0.001755	-0.002961	-0.762361	0.080828	0.063858	-0.150859	0.569436	0.141486	0.795592
6411	9.564276	0.331206	2.324211	-0.519970	0.034054	-0.004501	-0.764883	0.080983	0.061086	-0.143008	0.570592	0.135806	0.797201
6412	9.501135	0.307680	2.363219	-0.559892	0.041443	-0.005031	-0.763762	0.080978	0.061776	-0.134952	0.571361	0.129156	0.799158
6413	9.539224	0.312712	2.433184	-0.556243	0.048676	-0.009451	-0.764038	0.080428	0.059119	-0.126626	0.572255	0.122879	0.800869
6414	9.549363	0.336496	2.382163	-0.541704	0.049519	-0.010163	-0.763766	0.082387	0.059137	-0.118688	0.572704	0.116535	0.802710
6415	9.534492	0.302970	2.416385	-0.556287	0.045144	-0.017392	-0.762366	0.083229	0.057459	-0.110206	0.573513	0.110326	0.804217
6416	9.476775	0.317712	2.396968	-0.538206	0.031553	-0.018876	-0.763473	0.080158	0.055481	-0.102100	0.574097	0.104156	0.805692
6417	9.521917	0.308306	2.483999	-0.552744	0.035260	-0.022603	-0.764038	0.080997	0.056332	-0.093537	0.574922	0.098058	0.806908
6418	9.385112	0.359462	2.411122	-0.532841	0.023489	-0.027624	-0.764313	0.080448	0.053256	-0.085316	0.575482	0.092074	0.808124
6419	9.404315	0.371545	2.430292	-0.578349	0.003790	-0.017415	-0.763191	0.079879	0.055196	-0.076468	0.576741	0.085535	0.808830
6420	9.577991	0.406880	2.458661	-0.548546	-0.023394	-0.013322	-0.764735	0.080445	0.054376	-0.068194	0.577980	0.079192	0.809331
6421	9.491158	0.380724	2.439739	-0.533149	-0.032488	-0.013106	-0.762345	0.078754	0.056156	-0.059863	0.579641	0.073369	0.809351
6422	9.558668	0.368231	2.442204	-0.535817	-0.023466	-0.012296	-0.762913	0.080151	0.057431	-0.051736	0.580739	0.067209	0.809659
6423	9.399338	0.376546	2.451989	-0.550258	-0.009000	-0.012586	-0.764174	0.079306	0.059667	-0.043240	0.581917	0.061060	0.809799
6424	9.414064	0.327774	2.396939	-0.550358	-0.032496	-0.004482	-0.762918	0.080704	0.059532	-0.035050	0.583056	0.054571	0.809839
6425	9.453185	0.331967	2.334017	-0.563985	-0.037894	0.002481	-0.763470	0.078462	0.060490	-0.026597	0.584603	0.048030	0.809460
6426	9.433763	0.385511	2.374522	-0.545609	0.005377	-0.009954	-0.763192	0.079161	0.060635	-0.018400	0.584990	0.041655	0.809761
6427	9.310575	0.265172	2.330120	-0.545579	0.009028	-0.017092	-0.763611	0.079025	0.059660	-0.009888	0.585623	0.035602	0.809741
6428	9.407149	0.225747	2.306268	-0.553047	-0.028832	-0.009854	-0.763050	0.078597	0.061606	-0.001578	0.586434	0.029108	0.809473
6429	9.500483	0.245186	2.417075	-0.540204	0.003679	-0.024041	-0.761508	0.078735	0.061176	0.006987	0.587026	0.023214	0.809205
6430	9.539560	0.326982	2.396780	-0.560315	-0.015137	-0.024141	-0.763747	0.077337	0.062296	0.015605	0.587470	0.016765	0.808922
6431	9.529894	0.397351	2.432252	-0.558445	0.002070	-0.034836	-0.765001	0.075660	0.062289	0.024557	0.587949	0.010698	0.808454
6432	9.433227	0.398066	2.449288	-0.549345	0.005634	-0.036541	-0.764436	0.074822	0.061438	0.033239	0.587920	0.004581	0.808223
6433	9.433459	0.424541	2.432078	-0.553149	-0.026862	-0.027535	-0.762193	0.074532	0.062674	0.042005	0.588734	-0.001508	0.807233
6434	9.419127	0.468145	2.434027	-0.560573	-0.053897	-0.023030	-0.763311	0.073269	0.064625	0.050596	0.589521	-0.008005	0.806127
6435	9.532968	0.486487	2.390176	-0.568750	-0.058420	-0.015108	-0.764433	0.073127	0.066028	0.059335	0.590688	-0.014517	0.804585
6436	9.545486	0.456956	2.318001	-0.549516	-0.034166	-0.016799	-0.763875	0.073399	0.067982	0.067690	0.591029	-0.020877	0.803534
6437	9.506926	0.500788	2.332061	-0.545799	-0.027107	-0.002648	-0.763873	0.072978	0.068397	0.075956	0.591582	-0.027125	0.802201
6438	9.531482	0.502717	2.278848	-0.543967	-0.032630	0.009800	-0.762478	0.074514	0.068541	0.083805	0.591762	-0.033700	0.801036
6439	9.555193	0.519877	2.341448	-0.542192	-0.038059	0.011627	-0.763593	0.072833	0.069650	0.091779	0.592362	-0.040069	0.799423
6440	9.608366	0.451605	2.298646	-0.561943	-0.005572	0.016509	-0.762766	0.075907	0.070653	0.099740	0.591943	-0.046948	0.798406
6441	9.579391	0.383927	2.268028	-0.552775	0.018015	-0.006543	-0.764444	0.075076	0.069121	0.108158	0.591517	-0.053159	0.797235
6442	9.497354	0.394126	2.270440	-0.547289	0.017883	0.004123	-0.762902	0.075072	0.069389	0.116146	0.590631	-0.059596	0.796313
6443	9.482947	0.408701	2.267880	-0.559991	0.023396	-0.001369	-0.762901	0.075073	0.068970	0.124550	0.589968	-0.065964	0.795030
6444	9.531427	0.463977	2.267199	-0.536369	0.026912	-0.002866	-0.762903	0.075211	0.069809	0.132507	0.588845	-0.072104	0.794043
6445	9.540770	0.500529	2.324769	-0.552680	0.037834	-0.006659	-0.764583	0.075083	0.067307	0.140905	0.587851	-0.078241	0.792752
6446	9.501725	0.481730	2.370941	-0.541866	0.023343	-0.004687	-0.763738	0.074380	0.067433	0.148923	0.586645	-0.084439	0.791542
6447	9.501577	0.443066	2.371373	-0.570838	0.038813	-0.006895	-0.764584	0.075648	0.065777	0.157512	0.585449	-0.090839	0.790055
6448	9.414227	0.429450	2.424800	-0.569149	0.012567	0.003880	-0.762902	0.075781	0.066603	0.165660	0.584181	-0.097580	0.788523
6449	9.525357	0.399569	2.395989	-0.547442	-0.000082	-0.001961	-0.763191	0.077600	0.067043	0.173791	0.583530	-0.103775	0.786461
6450	9.506368	0.423673	2.366750	-0.549167	0.016169	-0.004734	-0.764863	0.075083	0.067309	0.181816	0.582157	-0.110060	0.784808
6451	9.477369	0.428734	2.373981	-0.540200	-0.001882	-0.006293	-0.765428	0.075924	0.067601	0.189889	0.581442	-0.116082	0.782555
6452	9.472523	0.448173	2.385852	-0.563809	-0.003635	0.000519	-0.764023	0.075362	0.067026	0.197920	0.580183	-0.122700	0.780487
6453	9.462627	0.404798	2.396015	-0.556515	0.001765	-0.002975	-0.764026	0.076205	0.066337	0.206101	0.579209	-0.128980	0.778077
6454	9.510975	0.336557	2.353218	-0.569309	-0.014404	-0.001253	-0.762630	0.077455	0.068154	0.214150	0.577964	-0.135673	0.775687
6455	9.540158	0.374977	2.343085	-0.545675	-0.014576	0.006113	-0.764173	0.077460	0.067887	0.221977	0.577135	-0.141938	0.772978
6456	9.492002	0.384887	2.333374	-0.558313	-0.000072	0.002329	-0.763191	0.077175	0.068714	0.229840	0.575574	-0.148404	0.770626
6457	9.491855	0.346222	2.333806	-0.567440	-0.007222	0.000492	-0.763051	0.077457	0.067878	0.237976	0.574417	-0.154886	0.767739
6458	9.516073	0.338729	2.319359	-0.552917	-0.005422	-0.006421	-0.762212	0.077731	0.069271	0.245846	0.572860	-0.161153	0.765128
6459	9.511818	0.355264	2.253940	-0.545686	-0.014496	-0.002738	-0.761656	0.078847	0.069837	0.253707	0.571799	-0.167277	0.762035
6460	9.473006	0.358091	2.280540	-0.552967	-0.014435	-0.006371	-0.762773	0.077588	0.070391	0.261495	0.570252	-0.173549	0.759153
6461	9.540721	0.364823	2.265877	-0.561127	-0.010767	-0.008243	-0.762773	0.077445	0.071228	0.269574	0.568944	-0.179798	0.755847
6462	9.540551	0.384354	2.297071	-0.550139	-0.003756	0.007767	-0.763623	0.079408	0.070975	0.277097	0.567071	-0.186087	0.753006
6463	9.526035	0.360234	2.290110	-0.560211	-0.014466	0.001517	-0.762922	0.079690	0.069716	0.284945	0.565659	-0.192423	0.749540
6464	9.540550	0.408595	2.308882	-0.574708	-0.009028	0.005745	-0.762787	0.080523	0.071958	0.292698	0.563604	-0.199039	0.746365
6465	9.497186	0.379718	2.285099	-0.569212	-0.004579	0.008425	-0.760826	0.081081	0.071111	0.300520	0.561831	-0.205492	0.742837
6466	9.531142	0.374520	2.260949	-0.554770	-0.008963	-0.011719	-0.763064	0.079684	0.071672	0.308243	0.559833	-0.211566	0.739468
6467	9.550300	0.364824	2.275529	-0.550141	0.001763	-0.004651	-0.764187	0.080107	0.071685	0.316007	0.558005	-0.217510	0.735839
6468	9.533255	0.384445	2.304328	-0.560172	-0.003597	-0.004738	-0.761670	0.081639	0.072240	0.323642	0.555738	-0.223655	0.732386
6469	9.511686	0.355370	2.270854	-0.547426	-0.005543	0.004263	-0.763912	0.080941	0.073368	0.331145	0.553867	-0.229664	0.728580
6470	9.531077	0.357604	2.261137	-0.560084	0.009017	-0.004816	-0.764055	0.081784	0.072400	0.338768	0.551293	-0.235668	0.725102
6471	9.545324	0.335886	2.280691	-0.569162	0.010879	-0.006704	-0.762228	0.080801	0.072096	0.346673	0.548959	-0.241719	0.721134
6472	9.530862	0.355355	2.287742	-0.563744	0.007264	-0.008389	-0.762789	0.080802	0.072240	0.354304	0.546273	-0.247691	0.717429
6473	9.542770	0.338440	2.299996	-0.558318	0.009136	-0.018953	-0.762231	0.081501	0.072104	0.362178	0.543968	-0.253414	0.713237
6474	9.521313	0.338364	2.266198	-0.561925	0.005436	-0.006590	-0.762786	0.080386	0.070839	0.369675	0.541184	-0.259329	0.709372
6475	9.535728	0.340750	2.275817	-0.531078	-0.001950	-0.002642	-0.763348	0.080665	0.071685	0.376884	0.539030	-0.264876	0.705156
6476	9.550114	0.345583	2.290241	-0.545637	-0.003649	-0.006338	-0.763213	0.081785	0.071416	0.384076	0.536376	-0.270569	0.701127
6477	9.535671	0.326251	2.275979	-0.549260	0.000018	-0.011715	-0.762645	0.080247	0.070558	0.391538	0.533984	-0.276210	0.696611
6478	9.511557	0.331236	2.275955	-0.531165	-0.012701	-0.009661	-0.764616	0.082068	0.071709	0.398491	0.531471	-0.281673	0.692389
6479	9.530819	0.289942	2.261893	-0.560167	-0.005385	-0.006507	-0.764339	0.082624	0.072690	0.405881	0.528916	-0.287509	0.687639
6480	9.562386	0.359884	2.270735	-0.545543	0.012587	-0.008201	-0.763772	0.081222	0.072951	0.413026	0.525816	-0.292917	0.683466
6481	9.502182	0.374702	2.260985	-0.558339	0.009199	-0.026032	-0.764054	0.081501	0.073235	0.420655	0.523063	-0.298344	0.678561
6482	9.531114	0.386663	2.270478	-0.554722	-0.005440	-0.002892	-0.765729	0.079830	0.071974	0.427630	0.519981	-0.304012	0.674040
6483	9.574508	0.374307	2.270558	-0.541963	0.005380	-0.009879	-0.764190	0.080524	0.072667	0.434752	0.517203	-0.309355	0.669172
6484	9.485417	0.403792	2.258267	-0.543806	-0.000959	-0.006337	-0.763348	0.080523	0.072381	0.441596	0.514060	-0.314732	0.664590
6485	9.519186	0.403594	2.260640	-0.542060	-0.010851	-0.008903	-0.763067	0.080382	0.072238	0.448510	0.511375	-0.320165	0.659416
6486	9.531348	0.379201	2.236733	-0.558278	0.009042	-0.008330	-0.762510	0.081364	0.071267	0.455500	0.507871	-0.325548	0.654680
6487	9.550448	0.384095	2.265648	-0.563770	0.009166	-0.019007	-0.764755	0.081648	0.071706	0.462794	0.504671	-0.330915	0.649326
6488	9.511918	0.396390	2.260730	-0.554741	-0.000808	-0.017077	-0.764889	0.080389	0.071554	0.469694	0.501269	-0.336174	0.644286
6489	9.497391	0.398944	2.267970	-0.540241	-0.009036	-0.011552	-0.764609	0.080247	0.071830	0.476428	0.498354	-0.341408	0.638827
6490	9.516529	0.408656	2.294415	-0.545640	-0.005501	-0.001018	-0.764050	0.080805	0.072111	0.482901	0.494878	-0.346675	0.633813
6491	9.516437	0.374794	2.289961	-0.558389	-0.005337	-0.012672	-0.765450	0.080251	0.071417	0.489746	0.491634	-0.352019	0.628114
6492	9.504500	0.389308	2.280149	-0.560223	-0.012609	-0.004687	-0.764189	0.080525	0.072109	0.496254	0.488019	-0.357421	0.622751
6493	9.559801	0.403671	2.313743	-0.532116	-0.014459	-0.013182	-0.763489	0.080522	0.072801	0.502673	0.485037	-0.362443	0.617005
6494	9.526286	0.396390	2.275209	-0.589223	-0.005324	0.002011	-0.763628	0.079958	0.073914	0.509322	0.480878	-0.368104	0.611430
6495	9.521918	0.398472	2.217200	-0.550257	-0.018058	-0.004530	-0.763354	0.081353	0.075323	0.515665	0.477579	-0.373392	0.605464
6496	9.545678	0.388928	2.260768	-0.561998	-0.003545	-0.009178	-0.762924	0.079396	0.074182	0.522088	0.473648	-0.378503	0.599848
6497	9.545510	0.374520	2.275427	-0.562021	-0.010810	-0.002944	-0.764331	0.080521	0.073646	0.528457	0.470009	-0.383786	0.593745
6498	9.531215	0.413245	2.270181	-0.556655	-0.019781	-0.009900	-0.763912	0.080514	0.075318	0.534595	0.466225	-0.388906	0.587872
6499	9.522013	0.393547	2.202757	-0.545641	-0.005449	-0.006322	-0.763627	0.079391	0.076142	0.540771	0.462610	-0.393817	0.581778
6500	9.556051	0.429490	2.187813	-0.543858	-0.004454	-0.016911	-0.763631	0.080087	0.077407	0.546876	0.458737	-0.398468	0.575943
6501	9.556119	0.388227	2.159278	-0.551077	0.007389	-0.027688	-0.763628	0.079387	0.077260	0.553327	0.454977	-0.403018	0.569562
6502	9.524538	0.403137	2.192982	-0.553813	-0.005417	-0.005531	-0.762789	0.079945	0.077259	0.559267	0.450809	-0.407805	0.563638
6503	9.570398	0.407777	2.192886	-0.560105	0.007290	-0.010105	-0.763646	0.079282	0.076882	0.565469	0.446700	-0.412525	0.557250
6504	9.531819	0.437080	2.202276	-0.567461	-0.001608	-0.018987	-0.763373	0.080677	0.078291	0.571584	0.442342	-0.417204	0.550968
6505	9.531857	0.427353	2.192719	-0.547424	0.001820	-0.009928	-0.764630	0.079562	0.077730	0.577495	0.438328	-0.421749	0.544514
6506	9.524787	0.427261	2.170983	-0.552939	-0.001629	-0.024126	-0.764479	0.077609	0.075474	0.583411	0.434078	-0.426127	0.538167
6507	9.563271	0.407731	2.178398	-0.556514	0.001899	-0.013569	-0.763357	0.077320	0.077278	0.589306	0.429884	-0.430640	0.531476
6508	9.536647	0.432201	2.199907	-0.556550	0.001976	-0.022420	-0.762801	0.078298	0.077424	0.595132	0.425442	-0.434927	0.525029
6509	9.531802	0.422550	2.197605	-0.552893	0.005562	-0.022401	-0.764758	0.077047	0.076029	0.600982	0.421224	-0.439182	0.518181
6510	9.531847	0.454026	2.206919	-0.556532	0.003746	-0.018890	-0.763214	0.076906	0.075457	0.606654	0.416634	-0.443375	0.511669
6511	9.522352	0.466078	2.192300	-0.554724	-0.000816	-0.013533	-0.765034	0.075924	0.077137	0.612229	0.412279	-0.447697	0.504747
6512	9.575037	0.407899	2.217041	-0.547498	-0.010807	-0.008077	-0.764200	0.077319	0.078262	0.617451	0.407759	-0.451960	0.498215
6513	9.522223	0.427398	2.190315	-0.556506	0.001862	-0.010037	-0.764617	0.076621	0.077979	0.622886	0.403225	-0.456191	0.491235
6514	9.527405	0.456168	2.158575	-0.549326	-0.016254	-0.002758	-0.763220	0.077734	0.079097	0.627887	0.398595	-0.460482	0.484599
6515	9.512609	0.408036	2.176046	-0.563842	-0.015304	-0.001174	-0.764756	0.076340	0.078256	0.632989	0.393959	-0.464963	0.477421
6516	9.543962	0.436943	2.192596	-0.556563	-0.010813	-0.002877	-0.763631	0.075498	0.077960	0.637960	0.389098	-0.469148	0.470649
6517	9.565964	0.441425	2.158688	-0.561088	-0.010820	0.000615	-0.762653	0.076336	0.077961	0.642913	0.384340	-0.473451	0.463454
6518	9.551296	0.431973	2.178144	-0.531116	-0.009132	-0.002588	-0.763072	0.076056	0.078240	0.647563	0.379703	-0.477274	0.456835
6519	9.513467	0.480059	2.100336	-0.549263	-0.010911	0.004290	-0.763777	0.076612	0.079928	0.652244	0.374974	-0.481390	0.449707
6520	9.493599	0.451548	2.158672	-0.554723	-0.010874	0.002446	-0.762941	0.078016	0.078260	0.656872	0.369916	-0.485382	0.442815
6521	9.579979	0.368991	2.183641	-0.556483	-0.005502	0.007706	-0.763503	0.078155	0.079104	0.661479	0.364921	-0.489407	0.435614
6522	9.563306	0.446487	2.192463	-0.554702	-0.009114	0.007755	-0.764908	0.078576	0.079678	0.665931	0.359715	-0.493304	0.428709
6523	9.518003	0.463295	2.129513	-0.538260	0.005237	0.006086	-0.763505	0.078431	0.080224	0.670375	0.354802	-0.496907	0.421658
6524	9.527434	0.424631	2.139597	-0.560133	-0.007273	0.005904	-0.764208	0.078710	0.080931	0.674757	0.349446	-0.500701	0.414595
6525	9.546713	0.436653	2.149102	-0.552897	-0.016396	0.014896	-0.762946	0.078705	0.081759	0.678862	0.344347	-0.504670	0.407284
6526	9.561137	0.426911	2.151608	-0.554699	-0.012758	0.012200	-0.762398	0.081786	0.080949	0.682953	0.338968	-0.508424	0.400225
6527	9.560710	0.359386	2.174109	-0.534711	-0.016517	0.018639	-0.763239	0.081789	0.080676	0.686750	0.333999	-0.512163	0.393077
6528	9.522451	0.373884	2.135337	-0.567503	-0.027086	0.008586	-0.761281	0.082478	0.082763	0.690660	0.328522	-0.516075	0.385654
6529	9.573271	0.409813	2.134868	-0.549334	-0.023530	0.005253	-0.760867	0.083729	0.085287	0.694429	0.323466	-0.519822	0.378052
6530	9.544573	0.409782	2.101079	-0.571062	-0.010782	0.001378	-0.762264	0.082189	0.086260	0.698429	0.317818	-0.523364	0.370512
6531	9.561665	0.392546	2.067420	-0.546643	-0.027074	-0.002657	-0.761422	0.081906	0.086390	0.702038	0.312831	-0.526975	0.362735
6532	9.595378	0.373001	2.067593	-0.547615	-0.026889	-0.022127	-0.761422	0.082188	0.085834	0.705740	0.307801	-0.530304	0.354918
6533	9.581065	0.397197	2.057677	-0.563798	-0.005284	-0.011833	-0.762269	0.083167	0.086689	0.709588	0.302440	-0.533551	0.346898
6534	9.590673	0.365660	2.048351	-0.540152	-0.005461	-0.004480	-0.762555	0.084284	0.087821	0.713192	0.297110	-0.536514	0.339465
6535	9.602544	0.363320	2.072524	-0.553866	-0.012491	-0.016981	-0.760864	0.082319	0.088346	0.716768	0.291922	-0.539646	0.331373
6536	9.576258	0.382667	2.048181	-0.534731	-0.005416	-0.012379	-0.760579	0.081198	0.088192	0.720243	0.286693	-0.542406	0.323812
6537	9.610045	0.382454	2.048138	-0.554557	0.008906	0.008539	-0.761422	0.081477	0.089319	0.723722	0.281011	-0.545262	0.316148
6538	9.547242	0.368351	2.048379	-0.547333	0.003497	0.004219	-0.759884	0.082594	0.089039	0.727105	0.275299	-0.547954	0.308668
6539	9.575886	0.334489	2.072882	-0.552815	-0.003715	0.007738	-0.760869	0.083154	0.089891	0.730274	0.269664	-0.550858	0.300891
6540	9.623982	0.368260	2.111101	-0.551013	-0.000050	0.000672	-0.761007	0.082877	0.089051	0.733504	0.263901	-0.553484	0.293229
6541	9.609952	0.372834	2.055494	-0.550125	-0.001808	-0.004614	-0.761014	0.084273	0.090183	0.736585	0.258367	-0.556159	0.285264
6542	9.590685	0.329290	2.029427	-0.543756	-0.012830	0.014982	-0.761860	0.085395	0.090201	0.739398	0.252565	-0.558884	0.277759
6543	9.576321	0.280807	1.991326	-0.546578	-0.027170	0.007952	-0.760035	0.084687	0.091297	0.741936	0.247028	-0.561863	0.269848
6544	9.663772	0.325853	1.939964	-0.552889	-0.019934	0.009629	-0.759343	0.086501	0.092708	0.744588	0.241136	-0.564593	0.262063
6545	9.610483	0.280290	1.942960	-0.560017	-0.005605	0.021826	-0.760049	0.087480	0.093561	0.747186	0.235074	-0.567272	0.254274
6546	9.622531	0.280229	1.945361	-0.570989	-0.003524	-0.003083	-0.759206	0.087058	0.093550	0.750007	0.228916	-0.569664	0.246109
6547	9.622683	0.255865	1.914221	-0.556320	0.003389	0.021815	-0.759206	0.086915	0.094387	0.752513	0.222810	-0.572066	0.238370
6548	9.586386	0.290108	1.942883	-0.540005	0.008874	0.004275	-0.759489	0.087476	0.094395	0.755133	0.216924	-0.574031	0.230666
6549	9.590822	0.227370	1.962907	-0.541891	-0.000074	-0.001893	-0.758929	0.087755	0.094394	0.757476	0.211273	-0.576195	0.222693
6550	9.615422	0.280168	1.928457	-0.574531	0.012743	-0.006763	-0.757945	0.087335	0.093544	0.760176	0.204922	-0.578084	0.214380
6551	9.602973	0.239346	1.957925	-0.556335	0.016240	-0.004812	-0.758785	0.087057	0.093687	0.762600	0.198967	-0.579931	0.206237
6552	9.634038	0.236976	1.996570	-0.556338	0.019894	-0.010138	-0.758371	0.088738	0.093003	0.765151	0.192850	-0.581487	0.198053
6553	9.583569	0.297723	1.998376	-0.570880	0.023628	-0.017411	-0.759352	0.088461	0.092868	0.767585	0.186743	-0.583104	0.189555
6554	9.619575	0.270989	2.010708	-0.534616	0.006242	-0.006261	-0.759068	0.087617	0.093695	0.769710	0.180925	-0.584670	0.181587
6555	9.591025	0.290230	1.967038	-0.564660	0.002008	-0.020742	-0.759069	0.088182	0.092304	0.771696	0.174991	-0.586456	0.173009
6556	9.590782	0.275883	1.991362	-0.554567	0.016335	-0.016291	-0.760462	0.085945	0.092291	0.773880	0.168903	-0.587773	0.164637
6557	9.593045	0.275990	2.010688	-0.556407	0.013648	-0.017181	-0.760463	0.086227	0.091596	0.775776	0.162975	-0.589237	0.156236
6558	9.580864	0.305247	2.039373	-0.545508	0.008993	-0.006410	-0.758079	0.086221	0.091717	0.777643	0.156889	-0.590541	0.148049
6559	9.602473	0.285809	2.044394	-0.549203	0.005521	-0.018815	-0.760035	0.084545	0.091994	0.779246	0.151081	-0.591982	0.139670
6560	9.575926	0.295672	2.049152	-0.558285	0.012882	-0.031356	-0.760036	0.084826	0.091718	0.781096	0.145045	-0.593053	0.130916
6561	9.547658	0.309836	1.966877	-0.549226	0.001946	-0.022336	-0.759754	0.084690	0.090317	0.782486	0.139253	-0.594413	0.122464
6562	9.571582	0.372879	2.024133	-0.540134	0.001826	-0.013373	-0.759476	0.085108	0.090739	0.783936	0.133275	-0.595531	0.114130
6563	9.575998	0.334398	2.058385	-0.563734	0.007391	-0.018996	-0.759887	0.083010	0.090441	0.785241	0.127175	-0.596724	0.105566
6564	9.556540	0.354034	2.087187	-0.545631	0.000126	-0.022281	-0.760168	0.083152	0.089885	0.786530	0.121192	-0.597725	0.096995
6565	9.561573	0.363533	2.065328	-0.538367	0.003769	-0.030177	-0.760160	0.081331	0.090146	0.787572	0.115605	-0.598770	0.088547
6566	9.542229	0.349140	2.063098	-0.554761	-0.001521	-0.034765	-0.761275	0.079653	0.090416	0.788711	0.109605	-0.599649	0.079643
6567	9.571356	0.392455	2.062576	-0.560149	-0.001683	-0.013584	-0.761282	0.081332	0.090713	0.789530	0.103460	-0.600726	0.071184
6568	9.580466	0.373443	2.123183	-0.543820	0.003771	-0.027585	-0.760577	0.080206	0.091953	0.790518	0.097504	-0.601389	0.062499
6569	9.570984	0.334581	2.082552	-0.531091	-0.009114	-0.004361	-0.760859	0.080771	0.090704	0.791005	0.091692	-0.602437	0.054530
6570	9.585910	0.411696	2.062341	-0.547451	-0.009030	-0.004539	-0.759174	0.079923	0.091939	0.791646	0.085399	-0.603221	0.046125
6571	9.576182	0.392425	2.062570	-0.567469	-0.014326	-0.006514	-0.759176	0.080484	0.091526	0.791961	0.079024	-0.604262	0.037683
6572	9.583508	0.375341	2.043420	-0.552935	-0.018047	-0.001013	-0.759881	0.081610	0.090286	0.792322	0.072584	-0.605064	0.029230
6573	9.583591	0.397090	2.043177	-0.567401	-0.001678	-0.010127	-0.762124	0.081047	0.092672	0.792606	0.066230	-0.605771	0.020762
6574	9.590617	0.375402	2.060324	-0.545628	-0.008122	-0.006296	-0.758759	0.081039	0.092926	0.792902	0.059957	-0.606268	0.012329
6575	9.561889	0.406908	2.045513	-0.545702	-0.018002	-0.009776	-0.760719	0.080485	0.092237	0.792781	0.053934	-0.607101	0.004126
6576	9.571636	0.411619	2.035782	-0.554853	-0.025101	-0.016913	-0.760437	0.079637	0.094460	0.792706	0.047637	-0.607722	-0.004609
6577	9.595910	0.413777	2.018811	-0.549284	-0.016283	0.001681	-0.761140	0.079918	0.094748	0.792436	0.041409	-0.608416	-0.012654
6578	9.586213	0.358121	1.997699	-0.556416	-0.005592	0.018332	-0.760161	0.080617	0.094469	0.792428	0.034655	-0.608623	-0.020833
6579	9.579403	0.386906	1.956310	-0.554714	-0.022685	0.014923	-0.759748	0.082435	0.094624	0.791912	0.028167	-0.609309	-0.028711
6580	9.605670	0.372422	1.985432	-0.538360	-0.010872	-0.004419	-0.760447	0.081732	0.096019	0.791644	0.021974	-0.609464	-0.037031
6581	9.555061	0.411467	1.994729	-0.551162	-0.032584	0.011483	-0.760028	0.082012	0.096019	0.790832	0.015570	-0.610185	-0.044896
6582	9.620457	0.422986	1.970350	-0.549187	-0.011033	0.019351	-0.760168	0.081869	0.096856	0.790415	0.008924	-0.610213	-0.052960
6583	9.649412	0.342815	1.932545	-0.535594	-0.012794	0.008018	-0.758775	0.084106	0.096869	0.789668	0.002824	-0.610523	-0.060652
6584	9.639832	0.381601	1.941790	-0.558388	-0.019796	-0.002819	-0.759334	0.083261	0.098680	0.788948	-0.003705	-0.610543	-0.069169
6585	9.584702	0.333163	1.869916	-0.546459	-0.003641	-0.002792	-0.759055	0.083541	0.098681	0.788128	-0.009830	-0.610581	-0.077130
6586	9.584628	0.304134	1.865407	-0.569167	-0.012680	0.012033	-0.759896	0.083258	0.099942	0.787339	-0.016691	-0.610332	-0.085522
6587	9.649724	0.306201	1.874962	-0.557362	-0.008152	0.004195	-0.759333	0.083123	0.098120	0.786294	-0.023078	-0.610306	-0.093462
6588	9.664024	0.337768	1.913252	-0.543865	-0.019807	-0.008840	-0.758353	0.082832	0.100903	0.785214	-0.029288	-0.610088	-0.101847
6589	9.601357	0.255682	1.863509	-0.545596	-0.005319	-0.016932	-0.758632	0.082551	0.101461	0.783998	-0.035221	-0.609936	-0.109932
6590	9.592055	0.313633	1.845961	-0.547357	0.001851	-0.011683	-0.758355	0.083109	0.101884	0.783004	-0.041394	-0.609240	-0.118395
6591	9.606647	0.323147	1.836170	-0.552887	-0.003397	-0.025865	-0.757789	0.081986	0.102287	0.781611	-0.047322	-0.608935	-0.126659
6592	9.673989	0.301094	1.855656	-0.552825	-0.003568	-0.006391	-0.758910	0.081425	0.103407	0.780389	-0.053638	-0.608171	-0.135071
6593	9.659556	0.293875	1.846091	-0.554627	-0.001759	-0.006427	-0.758772	0.082266	0.102856	0.778891	-0.059817	-0.607702	-0.142998
6594	9.606443	0.299073	1.850937	-0.552723	0.016310	-0.013603	-0.757650	0.082124	0.102846	0.777717	-0.065970	-0.606505	-0.151514
6595	9.606350	0.284604	1.855931	-0.581863	-0.000751	-0.004995	-0.758202	0.080308	0.101714	0.776026	-0.072580	-0.605817	-0.159690
6596	9.606432	0.325746	1.865137	-0.557365	-0.000819	-0.010011	-0.759045	0.080590	0.101723	0.774470	-0.078876	-0.604733	-0.168144
6597	9.630424	0.337829	1.889133	-0.532784	0.003475	0.000871	-0.759330	0.081571	0.101875	0.772754	-0.084767	-0.604017	-0.175582
6598	9.661424	0.328239	1.932692	-0.554501	0.014328	0.007631	-0.757372	0.082824	0.102432	0.771278	-0.091157	-0.602550	-0.183721
6599	9.591811	0.328376	1.884457	-0.545466	0.016273	-0.013519	-0.758771	0.081987	0.102574	0.769482	-0.097012	-0.601511	-0.191496
6600	9.606160	0.323543	1.898990	-0.545493	0.003515	0.002485	-0.757932	0.082831	0.100900	0.767710	-0.103215	-0.600125	-0.199543
6601	9.649613	0.267506	1.870562	-0.543770	-0.005362	-0.012477	-0.757365	0.081427	0.101719	0.765498	-0.109125	-0.599319	-0.207173
6602	9.630330	0.342753	1.903576	-0.545550	0.001830	-0.009883	-0.757935	0.083529	0.101466	0.763493	-0.115158	-0.597859	-0.215366
6603	9.596880	0.347540	1.862490	-0.549152	0.009109	-0.016167	-0.757654	0.083247	0.101880	0.761265	-0.121023	-0.596711	-0.223082
6604	9.606403	0.333041	1.872304	-0.548331	0.000184	-0.025834	-0.757506	0.081567	0.101721	0.758997	-0.126883	-0.595174	-0.231498
6605	9.606591	0.328041	1.845781	-0.532004	-0.005316	-0.023839	-0.757505	0.081002	0.103252	0.756446	-0.132439	-0.594238	-0.239020
6606	9.613812	0.332859	1.850550	-0.539153	0.005387	-0.008063	-0.757781	0.080308	0.101571	0.754187	-0.138312	-0.592496	-0.247023
6607	9.610960	0.306566	1.894340	-0.554608	0.002739	-0.006465	-0.759044	0.080594	0.100745	0.751599	-0.144354	-0.591179	-0.254498
6608	9.623035	0.323452	1.901385	-0.567306	0.006405	-0.006631	-0.758898	0.079192	0.101009	0.749114	-0.150625	-0.589150	-0.262761
6609	9.591343	0.304516	1.933050	-0.538164	0.019791	-0.008152	-0.759039	0.079475	0.100175	0.746607	-0.156286	-0.587562	-0.270043
6610	9.620564	0.342906	1.918085	-0.545464	0.016244	-0.009974	-0.759464	0.080314	0.101025	0.744124	-0.162101	-0.585387	-0.278075
6611	9.591827	0.362299	1.898577	-0.549069	0.016187	-0.002056	-0.758899	0.079759	0.099059	0.741422	-0.167988	-0.583672	-0.285307
6612	9.630301	0.354897	1.913105	-0.545504	0.003527	0.001608	-0.759469	0.081576	0.100480	0.738696	-0.173971	-0.581528	-0.293065
6613	9.596226	0.309288	1.928158	-0.575522	0.003801	-0.013797	-0.758621	0.080316	0.099761	0.735532	-0.180150	-0.579779	-0.300656
6614	9.619965	0.333697	1.990677	-0.530829	0.030522	-0.002818	-0.759183	0.080743	0.098094	0.732988	-0.185659	-0.577221	-0.308344
6615	9.632035	0.275442	1.962316	-0.547309	0.009009	-0.006421	-0.758627	0.081859	0.098939	0.729880	-0.191449	-0.575433	-0.315435
6616	9.552206	0.266400	1.981854	-0.556270	0.028864	-0.006666	-0.760028	0.081725	0.098111	0.727039	-0.197248	-0.572639	-0.323408
6617	9.596002	0.290077	1.947703	-0.550070	-0.001873	0.002455	-0.759466	0.081587	0.097127	0.723703	-0.203221	-0.570854	-0.330273
6618	9.649131	0.343043	1.968787	-0.561821	0.010821	0.000487	-0.758913	0.083403	0.097980	0.720519	-0.209247	-0.568137	-0.338065
6619	9.595927	0.290138	1.957368	-0.548956	0.025039	0.014688	-0.759196	0.083964	0.097709	0.717427	-0.215125	-0.565822	-0.344768
6620	9.552166	0.314913	2.010308	-0.539916	0.017749	0.018368	-0.759193	0.083409	0.096306	0.714383	-0.220943	-0.562964	-0.352013
6621	9.595543	0.278330	2.000993	-0.534504	0.016014	0.008716	-0.758916	0.084389	0.096035	0.711070	-0.226572	-0.560811	-0.358518
6622	9.566423	0.276218	2.020386	-0.569084	0.002604	0.014579	-0.758074	0.084391	0.094911	0.707548	-0.232819	-0.557863	-0.366005
6623	9.595225	0.268893	2.037343	-0.540028	0.005234	0.007830	-0.759902	0.085656	0.094659	0.703939	-0.238554	-0.555733	-0.372454
6624	9.590830	0.258876	1.977054	-0.549096	0.003437	0.012159	-0.759345	0.086777	0.094107	0.700350	-0.244429	-0.552816	-0.379682
6625	9.624479	0.212719	1.972691	-0.520024	-0.000360	0.018716	-0.760467	0.086496	0.094951	0.696723	-0.250007	-0.550774	-0.385644
6626	9.612243	0.227477	2.001538	-0.543600	0.014279	0.005963	-0.757802	0.086492	0.094372	0.693089	-0.255597	-0.547673	-0.392877
6627	9.619332	0.237250	2.025583	-0.556282	0.017896	0.011102	-0.759351	0.087892	0.095656	0.689285	-0.261409	-0.545040	-0.399352
6628	9.576265	0.266308	1.991488	-0.534603	0.018127	-0.025804	-0.758227	0.087614	0.094247	0.685339	-0.266441	-0.542016	-0.406865
6629	9.518165	0.288636	2.025145	-0.554512	0.012496	0.008488	-0.757389	0.088738	0.092436	0.681329	-0.272190	-0.539383	-0.413244
6630	9.676878	0.246886	2.078557	-0.574472	0.030843	-0.015719	-0.757949	0.088602	0.091462	0.677232	-0.277706	-0.535695	-0.421031
6631	9.546762	0.223299	2.040333	-0.552639	0.030676	-0.010182	-0.758787	0.087619	0.093134	0.673130	-0.283024	-0.532829	-0.427652
6632	9.575609	0.252297	2.068967	-0.549260	-0.008981	-0.009891	-0.759491	0.088323	0.092309	0.668646	-0.288535	-0.529745	-0.434776
6633	9.590073	0.218283	2.054829	-0.556510	-0.001641	-0.020637	-0.758513	0.089301	0.092172	0.663946	-0.294012	-0.527241	-0.441305
6634	9.629027	0.336540	2.067955	-0.538264	0.006245	-0.004526	-0.758370	0.088601	0.092024	0.659591	-0.299231	-0.523910	-0.448240
6635	9.580848	0.261628	2.020530	-0.558172	0.006189	0.011147	-0.757815	0.089857	0.092870	0.655107	-0.304935	-0.521000	-0.454322
6636	9.556620	0.271553	2.037365	-0.560043	0.001754	0.004071	-0.758649	0.088464	0.091326	0.650507	-0.310501	-0.517375	-0.461251
6637	9.558901	0.291037	2.063724	-0.554613	0.001760	0.000598	-0.759074	0.089302	0.092316	0.645764	-0.316026	-0.514522	-0.467316
6638	9.602109	0.259440	2.078516	-0.574513	0.003468	0.021590	-0.758797	0.089859	0.093157	0.641107	-0.321869	-0.510519	-0.474080
6639	9.556692	0.324823	2.053685	-0.563638	-0.004776	0.030614	-0.756280	0.091957	0.091903	0.636382	-0.327813	-0.507374	-0.479717
6640	9.576092	0.339170	2.048666	-0.550081	-0.018401	0.036171	-0.757404	0.092238	0.092333	0.631659	-0.333625	-0.503684	-0.485802
6641	9.590352	0.256841	2.037484	-0.539066	-0.005905	0.043293	-0.756712	0.094336	0.092629	0.627075	-0.339328	-0.500613	-0.490937
6642	9.581129	0.275944	1.991374	-0.550894	-0.016772	0.055609	-0.756303	0.097137	0.092096	0.622422	-0.345257	-0.496665	-0.496701
6643	9.612466	0.266080	1.991442	-0.543555	-0.006007	0.057403	-0.755324	0.097552	0.092931	0.617819	-0.351092	-0.493369	-0.501618
6644	9.648985	0.280138	1.957408	-0.563545	-0.000387	0.044760	-0.754495	0.100774	0.091841	0.612999	-0.356830	-0.489071	-0.507655
6645	9.653589	0.226959	1.960412	-0.541632	0.001051	0.073310	-0.754646	0.103153	0.092426	0.608516	-0.362658	-0.485506	-0.512320
6646	9.581656	0.236731	1.904824	-0.559725	0.019280	0.058822	-0.755505	0.107358	0.091638	0.603925	-0.368207	-0.480812	-0.518188
6647	9.624878	0.129978	1.881795	-0.557796	0.022684	0.080051	-0.754395	0.110013	0.092355	0.599479	-0.374005	-0.476680	-0.522993
6648	9.464737	0.054111	1.955344	-0.575779	0.036920	0.106246	-0.753295	0.115478	0.090169	0.595299	-0.379933	-0.471159	-0.528469
6649	9.575340	0.034353	1.998910	-0.550513	0.006095	0.115596	-0.750783	0.118413	0.090040	0.590999	-0.386090	-0.466938	-0.532563
6650	9.618688	0.039004	2.013298	-0.552317	0.022552	0.090712	-0.751086	0.123595	0.089817	0.586569	-0.391663	-0.461866	-0.537789
6651	9.574763	-0.033050	2.040740	-0.553194	0.009660	0.120839	-0.751660	0.127244	0.087625	0.582218	-0.397791	-0.457436	-0.541790
6652	9.571846	-0.071410	2.087082	-0.552213	0.016779	0.129646	-0.751125	0.133408	0.086288	0.578033	-0.403700	-0.452041	-0.546410
6653	9.540061	-0.109663	2.121379	-0.563295	-0.008322	0.120811	-0.748894	0.136627	0.085047	0.573313	-0.410069	-0.447608	-0.550276
6654	9.578495	-0.235809	2.084074	-0.547141	-0.044439	0.121215	-0.747793	0.141665	0.085091	0.568406	-0.416428	-0.442955	-0.554341
6655	9.545136	-0.192312	2.049806	-0.552768	-0.056753	0.091148	-0.747252	0.145860	0.086248	0.562885	-0.422869	-0.439335	-0.557966
6656	9.524169	-0.241267	1.929565	-0.563640	-0.055784	0.089240	-0.746142	0.148657	0.086548	0.557262	-0.429165	-0.434807	-0.562334
6657	9.478841	-0.251102	1.857247	-0.556522	-0.058122	0.045099	-0.745315	0.152015	0.086577	0.551051	-0.435177	-0.431457	-0.566399
6658	9.348166	-0.342108	1.858437	-0.547307	-0.043834	0.052158	-0.744351	0.155788	0.088145	0.545133	-0.440736	-0.427212	-0.571027
6659	9.620904	-0.387957	2.143707	-0.547562	-0.076233	0.050621	-0.742683	0.159000	0.089423	0.538786	-0.446817	-0.423999	-0.574708
6660	9.343241	-0.616867	2.359267	-0.547590	-0.088993	0.061218	-0.742134	0.161515	0.090702	0.532467	-0.452873	-0.420075	-0.578724
6661	9.414787	-1.234755	2.172762	-0.536841	-0.143259	0.077545	-0.741599	0.167675	0.090622	0.525844	-0.459762	-0.417302	-0.581349
6662	10.045893	-0.903250	2.487170	-0.554244	-0.176042	0.133432	-0.738817	0.172419	0.093583	0.519451	-0.467393	-0.413474	-0.583741
6663	9.911235	-0.321031	2.703152	-0.562314	-0.107005	0.075449	-0.735757	0.177866	0.095432	0.512737	-0.473998	-0.409897	-0.586866
6664	9.443719	-0.315731	2.307446	-0.554994	-0.053866	-0.030140	-0.737164	0.178992	0.094617	0.505304	-0.478751	-0.406251	-0.591967
6665	9.258146	-0.562020	2.155800	-0.568529	-0.061204	-0.011738	-0.737726	0.179274	0.094624	0.497763	-0.484042	-0.402807	-0.596390
6666	9.354902	-0.703317	2.058196	-0.545748	-0.039388	-0.041686	-0.735365	0.181562	0.094955	0.490278	-0.488324	-0.399154	-0.601535
6667	9.419129	-0.656434	1.890862	-0.562085	-0.022795	-0.072914	-0.735641	0.180299	0.096061	0.482257	-0.492486	-0.395854	-0.606782
6668	9.400731	-0.630386	1.786695	-0.552703	0.053337	-0.127231	-0.737172	0.178070	0.093675	0.474284	-0.494910	-0.391968	-0.613580
6669	9.338358	-0.467885	1.816377	-0.559629	0.143967	-0.182709	-0.736863	0.171629	0.092907	0.466135	-0.496020	-0.388043	-0.621373
6670	9.895804	-0.425784	2.153443	-0.570552	0.182383	-0.234279	-0.739220	0.166191	0.087420	0.457529	-0.496034	-0.383665	-0.630411
6671	11.284078	0.216586	2.700166	-0.563922	0.119450	-0.233474	-0.742956	0.154866	0.084536	0.448377	-0.496932	-0.380244	-0.638303
6672	10.497694	0.214442	2.338797	-0.543385	0.242597	-0.320829	-0.744596	0.145784	0.079425	0.439230	-0.495087	-0.376414	-0.648289
6673	9.407197	0.192420	1.970809	-0.553433	0.306452	-0.217160	-0.746235	0.136987	0.072640	0.431669	-0.493412	-0.371141	-0.657617
6674	9.078506	-0.043161	2.227589	-0.531436	0.322266	-0.190570	-0.749573	0.131696	0.065625	0.424770	-0.491223	-0.365350	-0.666925
6675	8.843732	0.111577	2.388068	-0.554058	0.202642	-0.204290	-0.750377	0.124155	0.059684	0.416477	-0.490867	-0.360650	-0.674928
6676	9.149829	0.374669	2.256659	-0.560196	0.058852	-0.136143	-0.751748	0.117447	0.056272	0.407990	-0.492691	-0.356045	-0.681199
6677	9.440475	0.413208	2.142274	-0.564195	-0.024366	-0.093147	-0.751722	0.111285	0.056487	0.399358	-0.496156	-0.351877	-0.685948
6678	9.168313	0.560399	1.831709	-0.584325	-0.091570	-0.025759	-0.752840	0.109735	0.060252	0.390969	-0.500876	-0.346976	-0.689836
6679	9.477845	0.734904	1.836597	-0.561174	-0.165600	-0.016102	-0.752557	0.108180	0.064425	0.382330	-0.506682	-0.343120	-0.692363
6680	9.836998	0.592402	1.825625	-0.558535	-0.152487	-0.068289	-0.750593	0.106894	0.070823	0.373084	-0.511614	-0.339400	-0.695606
6681	10.117752	0.577388	2.025970	-0.540985	-0.113151	-0.040856	-0.750862	0.103236	0.076236	0.364564	-0.516244	-0.335591	-0.698544
6682	9.869604	0.469045	2.228063	-0.575166	-0.080979	0.000935	-0.750865	0.103508	0.078614	0.356499	-0.520636	-0.330317	-0.701953
6683	9.475965	0.384469	2.219869	-0.553051	-0.058094	0.043425	-0.749604	0.103358	0.080838	0.349319	-0.525024	-0.324964	-0.704786
6684	9.126131	0.459308	2.241248	-0.558763	-0.081210	0.008052	-0.747927	0.104328	0.082791	0.341442	-0.529232	-0.319777	-0.707866
6685	9.117075	0.517061	2.192290	-0.548220	-0.148076	0.024517	-0.749337	0.105440	0.086166	0.333393	-0.534606	-0.315209	-0.709710
6686	9.368574	0.505370	2.122011	-0.569267	-0.200644	0.073302	-0.747677	0.110046	0.089834	0.325488	-0.540856	-0.309912	-0.710976
6687	9.617304	0.603544	1.840292	-0.554622	-0.164277	0.034403	-0.744331	0.113661	0.095434	0.317321	-0.546432	-0.305174	-0.712452
6688	9.574514	0.690554	1.798301	-0.565818	-0.055982	0.020342	-0.743353	0.114211	0.097668	0.309503	-0.550136	-0.299504	-0.715441
6689	9.684982	0.763020	1.903662	-0.560076	-0.018413	0.048513	-0.743097	0.119951	0.098005	0.302292	-0.553618	-0.293542	-0.718304
6690	9.663618	0.762867	1.857783	-0.556061	0.048338	0.037532	-0.741706	0.123320	0.094676	0.295377	-0.555745	-0.287126	-0.722121
6691	9.643202	0.807523	2.021620	-0.567475	0.098520	0.072470	-0.742839	0.126701	0.089411	0.289044	-0.557594	-0.280027	-0.726035
6692	10.087939	0.718857	2.203237	-0.544847	0.096749	0.062201	-0.741735	0.132038	0.084010	0.282824	-0.558979	-0.273158	-0.730026
6693	10.004937	0.383203	2.163600	-0.567636	0.093569	0.024741	-0.740635	0.137928	0.080709	0.275707	-0.560512	-0.266541	-0.734008
6694	9.600606	0.363035	2.009723	-0.538427	0.058305	0.118108	-0.739805	0.141015	0.078080	0.270117	-0.562600	-0.259297	-0.737077
6695	9.588916	0.276018	1.609604	-0.559813	-0.053605	0.151282	-0.740117	0.148865	0.076069	0.264124	-0.566817	-0.252104	-0.738512
6696	9.782631	0.330030	1.553167	-0.518255	-0.086164	0.146710	-0.737617	0.154603	0.075551	0.258387	-0.570964	-0.245566	-0.739550
6697	9.580348	0.156419	1.412814	-0.547229	-0.047662	0.085922	-0.735398	0.160336	0.076711	0.251541	-0.574606	-0.239224	-0.741166
6698	9.411639	-0.216001	1.204561	-0.553481	-0.062333	0.114175	-0.734434	0.164249	0.078560	0.244985	-0.578302	-0.232362	-0.742669
6699	9.599644	-0.289714	1.200299	-0.538092	-0.064060	0.100241	-0.734744	0.170971	0.078773	0.238333	-0.582124	-0.226004	-0.743809
6700	9.543064	-0.144998	1.097275	-0.540006	-0.067459	0.079020	-0.731248	0.172914	0.081560	0.231335	-0.585549	-0.219732	-0.745207
6701	9.787249	-0.428551	1.216095	-0.560041	-0.070826	0.064660	-0.729301	0.176263	0.083815	0.223826	-0.589323	-0.213429	-0.746357
6702	9.592226	-0.573614	1.396781	-0.553316	0.001396	0.041227	-0.727902	0.177239	0.084234	0.216350	-0.591492	-0.207052	-0.748638
6703	9.704988	-0.966957	1.603989	-0.552393	-0.016912	0.071391	-0.727912	0.179196	0.085372	0.209239	-0.594346	-0.200445	-0.750196
6704	9.761682	-0.988141	1.751543	-0.541366	-0.010046	0.103327	-0.726248	0.183245	0.087916	0.202740	-0.596766	-0.193523	-0.751875
6705	9.791336	-0.668916	1.815598	-0.520892	-0.066877	0.102190	-0.725138	0.186327	0.086822	0.196257	-0.600259	-0.187131	-0.752432
6706	9.878264	-0.504668	1.888554	-0.549456	-0.080387	0.018818	-0.724878	0.191089	0.086450	0.188080	-0.603330	-0.181354	-0.753479
6707	9.635223	-0.464924	1.815947	-0.551127	-0.052359	0.006200	-0.724885	0.192484	0.088002	0.179815	-0.606236	-0.175537	-0.754540
6708	9.493833	-0.547255	1.647914	-0.560316	-0.070237	-0.006214	-0.724609	0.193320	0.088986	0.171124	-0.608968	-0.169822	-0.755668
6709	9.362998	-0.473297	1.748748	-0.547602	-0.062124	-0.014983	-0.722651	0.194292	0.090378	0.162528	-0.611801	-0.164285	-0.756501
6710	9.442706	-0.638687	1.661084	-0.562303	-0.077059	-0.048680	-0.725171	0.192890	0.092619	0.153107	-0.614358	-0.159046	-0.757513
6711	9.633881	-0.499715	1.661694	-0.547780	-0.067994	-0.059125	-0.722924	0.191756	0.095104	0.143807	-0.616996	-0.153999	-0.758235
6712	9.754404	-0.558534	1.652524	-0.551204	-0.017220	-0.091306	-0.722070	0.188388	0.096739	0.134024	-0.618330	-0.149247	-0.759889
6713	9.778008	-0.485535	1.755578	-0.548761	0.076249	-0.067073	-0.722766	0.187128	0.097150	0.125021	-0.618607	-0.143820	-0.762241
6714	9.450446	-0.532482	1.647807	-0.557516	0.146919	-0.110140	-0.724724	0.186156	0.095758	0.115322	-0.617256	-0.138748	-0.765797
6715	9.437346	-0.502478	1.794884	-0.559208	0.183146	-0.130735	-0.725399	0.180710	0.091515	0.105519	-0.615587	-0.133621	-0.769457
6716	9.554569	-0.482992	1.937071	-0.545385	0.219105	-0.128120	-0.728864	0.172050	0.086981	0.095855	-0.612883	-0.128761	-0.773697
6717	10.224730	-0.287832	2.129717	-0.572161	0.168953	-0.138588	-0.729674	0.165343	0.083006	0.085742	-0.611267	-0.123482	-0.777016
6718	11.011597	0.211323	2.357475	-0.540103	0.133604	-0.219168	-0.729790	0.159598	0.084204	0.074484	-0.609481	-0.119945	-0.780127
6719	10.023149	0.127502	1.871641	-0.550592	0.176768	-0.216208	-0.733959	0.150933	0.081631	0.063445	-0.607333	-0.115905	-0.783382
6720	9.138391	-0.158573	1.610224	-0.559119	0.213998	-0.156586	-0.735337	0.146050	0.077120	0.053102	-0.604275	-0.111167	-0.787193
6721	8.720564	-0.400993	1.843037	-0.562715	0.202902	-0.131033	-0.735300	0.138077	0.074243	0.043334	-0.601762	-0.105810	-0.790448
6722	9.169474	-0.088715	1.991178	-0.563560	0.084098	-0.137265	-0.737238	0.132487	0.071964	0.032946	-0.600634	-0.100854	-0.792453
6723	9.546223	0.095349	2.046611	-0.542961	0.010498	-0.073665	-0.737786	0.129689	0.071380	0.023951	-0.601122	-0.095229	-0.793102
6724	9.592101	0.284594	1.824555	-0.531463	-0.028070	-0.096250	-0.736507	0.125906	0.071052	0.014368	-0.601696	-0.090339	-0.793470
6725	9.289931	0.537052	1.698911	-0.568474	-0.130516	-0.108462	-0.738603	0.122812	0.076624	0.004281	-0.604236	-0.084764	-0.792272
6726	9.893731	0.651657	1.696824	-0.540688	-0.206627	-0.066838	-0.738444	0.117187	0.083550	-0.005266	-0.607541	-0.079388	-0.790294
6727	10.211705	0.691339	1.792607	-0.559840	-0.142255	-0.196549	-0.737588	0.112684	0.089644	-0.016638	-0.609981	-0.075035	-0.788680
6728	10.170971	0.373334	1.912193	-0.530311	-0.068472	-0.203789	-0.737422	0.105948	0.093624	-0.028006	-0.610718	-0.071503	-0.788116
6729	9.466187	0.368141	1.918027	-0.520426	-0.019417	-0.064346	-0.740495	0.102875	0.093476	-0.036582	-0.611273	-0.066188	-0.787798
6730	9.207439	0.615492	1.792381	-0.546071	-0.070056	-0.032504	-0.738262	0.105106	0.094879	-0.045434	-0.612124	-0.060296	-0.787150
6731	9.241997	0.772216	1.768840	-0.548593	-0.141454	-0.104607	-0.738239	0.099498	0.096776	-0.055101	-0.614405	-0.054929	-0.785146
6732	9.454736	0.845728	1.758069	-0.551307	-0.173559	-0.037155	-0.738110	0.101162	0.101822	-0.064205	-0.616713	-0.048900	-0.783040
6733	9.687853	0.903705	1.602467	-0.557578	-0.154475	-0.047899	-0.735173	0.102402	0.105724	-0.073060	-0.619107	-0.042696	-0.780734
6734	9.680943	0.881666	1.549564	-0.549761	-0.104684	0.020887	-0.735180	0.103656	0.107973	-0.081163	-0.620240	-0.036065	-0.779368
6735	9.528205	0.878341	1.636792	-0.549289	-0.045555	0.054994	-0.733789	0.106312	0.108269	-0.088175	-0.620906	-0.028896	-0.778374
6736	9.556833	0.953573	1.715652	-0.571988	-0.040045	0.055591	-0.732973	0.112193	0.108045	-0.095952	-0.620886	-0.021592	-0.777707
6737	9.484941	1.043304	1.693000	-0.556388	-0.029585	0.085785	-0.732988	0.115835	0.107664	-0.102523	-0.621184	-0.013979	-0.776804
6738	9.672944	1.018074	1.712361	-0.535498	-0.042503	0.110913	-0.731615	0.122552	0.108142	-0.108970	-0.621168	-0.006549	-0.776037
6739	9.658295	1.023150	1.736487	-0.545365	-0.027238	0.121316	-0.729955	0.128155	0.106791	-0.114813	-0.621349	0.001304	-0.775075
6740	9.661505	0.757791	1.816765	-0.532263	0.007439	0.163681	-0.728579	0.134596	0.106009	-0.120382	-0.620451	0.009224	-0.774895
6741	9.748819	0.632788	2.011347	-0.539160	0.092534	0.122377	-0.730154	0.142306	0.104704	-0.126099	-0.618685	0.016700	-0.775274
6742	9.957498	0.501612	2.114016	-0.559225	0.080032	0.122240	-0.729470	0.147078	0.100976	-0.132635	-0.616486	0.024343	-0.775732
6743	10.584332	0.486061	2.190672	-0.544902	0.016385	0.186615	-0.727246	0.152406	0.097662	-0.137330	-0.615740	0.032898	-0.775192
6744	9.986485	0.484918	1.792796	-0.557426	0.038093	0.177386	-0.728261	0.160537	0.095798	-0.142950	-0.614050	0.041295	-0.775115
6745	9.059391	0.632597	1.287382	-0.530309	0.023849	0.135181	-0.725624	0.167257	0.094311	-0.148206	-0.613177	0.048948	-0.774372
6746	9.065621	0.675058	1.127424	-0.552643	-0.031319	0.071579	-0.723400	0.172014	0.094204	-0.155317	-0.612556	0.056165	-0.772980
6747	9.309183	0.416730	1.028496	-0.541804	-0.040214	0.055858	-0.723550	0.173683	0.097855	-0.161808	-0.612643	0.063175	-0.771035
6748	9.899031	-0.099727	0.965814	-0.564463	-0.029001	0.029043	-0.722997	0.175217	0.099403	-0.169698	-0.611875	0.070028	-0.769355
6749	9.776134	-0.404531	0.795406	-0.557265	0.037579	0.132165	-0.723301	0.180678	0.099742	-0.175187	-0.610533	0.077937	-0.768430
6750	9.674451	-0.359998	0.857869	-0.533911	0.006072	0.115805	-0.722479	0.185160	0.099223	-0.181385	-0.609093	0.085250	-0.767357
6751	9.657063	-0.687212	1.074178	-0.542807	-0.006281	0.188261	-0.719419	0.191599	0.097870	-0.185638	-0.608312	0.093773	-0.765964
6752	10.102915	-1.002696	1.313899	-0.537590	-0.041382	0.185039	-0.719167	0.198037	0.098773	-0.190704	-0.607358	0.102141	-0.764405
6753	10.187839	-0.875603	1.626486	-0.548244	-0.007395	0.218341	-0.717237	0.205734	0.099257	-0.194434	-0.606430	0.111123	-0.762948
6754	9.835782	-0.371851	1.829138	-0.548353	0.016421	0.172175	-0.713059	0.213010	0.098183	-0.199917	-0.604473	0.119254	-0.761856
6755	9.186184	-0.381502	1.564322	-0.547190	-0.043963	0.067166	-0.713920	0.217493	0.098236	-0.205770	-0.604362	0.126513	-0.759210
6756	9.316693	-0.515796	1.476243	-0.556665	-0.081224	0.009796	-0.713930	0.219591	0.099097	-0.213550	-0.604134	0.133171	-0.756098
6757	9.475232	-0.770718	1.449879	-0.554924	-0.088238	-0.011371	-0.712813	0.220279	0.102029	-0.220473	-0.604764	0.139748	-0.752411
6758	9.699402	-0.868870	1.438593	-0.554850	-0.092060	0.015226	-0.711978	0.221105	0.105804	-0.228078	-0.604560	0.146452	-0.749025
6759	9.846656	-0.860132	1.438299	-0.536579	-0.068615	0.005596	-0.712115	0.219554	0.109002	-0.234465	-0.604836	0.152841	-0.745547
6760	9.625278	-0.825328	1.370550	-0.552670	-0.012433	-0.024168	-0.711283	0.221365	0.111389	-0.242828	-0.603449	0.158625	-0.742780
6761	9.606042	-0.747695	1.398705	-0.545177	0.034503	-0.037633	-0.710577	0.220525	0.110816	-0.250176	-0.602188	0.164096	-0.740172
6762	9.450003	-0.791492	1.580625	-0.560477	0.090918	-0.093937	-0.711966	0.216882	0.112186	-0.259950	-0.599329	0.168602	-0.738108
6763	9.622419	-1.016927	1.645734	-0.552159	0.127193	-0.123252	-0.713218	0.214931	0.110220	-0.268843	-0.596829	0.172649	-0.736010
6764	9.667528	-0.941466	1.777728	-0.566701	0.147345	-0.151842	-0.715011	0.208221	0.107928	-0.279672	-0.593154	0.176207	-0.734100
6765	9.631054	-0.914351	1.825800	-0.533771	0.190495	-0.158805	-0.715831	0.203748	0.105932	-0.288968	-0.589814	0.179185	-0.732468
6766	9.510284	-0.811700	1.887640	-0.553550	0.244927	-0.191232	-0.719439	0.195366	0.102240	-0.300488	-0.584758	0.181473	-0.731322
6767	9.668883	-0.637617	2.059459	-0.568052	0.267661	-0.204765	-0.723337	0.189226	0.098294	-0.311006	-0.580093	0.183926	-0.730027
6768	10.708533	-0.515757	2.496474	-0.542424	0.158387	-0.177047	-0.724007	0.182516	0.095156	-0.321779	-0.576142	0.186697	-0.727779
6769	10.646270	-0.142455	2.613207	-0.543887	0.086414	-0.187208	-0.726217	0.174537	0.095649	-0.330975	-0.574056	0.190102	-0.724415
6770	9.720160	-0.136169	1.913649	-0.542558	0.133225	-0.192943	-0.727592	0.168383	0.094198	-0.341804	-0.570385	0.192786	-0.721571
6771	9.012107	-0.481961	1.556010	-0.573906	0.134305	-0.106794	-0.729798	0.159993	0.091892	-0.350224	-0.566978	0.197176	-0.719028
6772	8.991879	-0.437458	1.695686	-0.545024	0.108016	-0.104531	-0.732024	0.156083	0.089913	-0.359624	-0.563177	0.201029	-0.716303
6773	9.251278	0.032173	2.081539	-0.554716	0.036065	-0.109415	-0.732291	0.152437	0.091554	-0.367349	-0.561223	0.205768	-0.712561
6774	8.878947	0.768072	1.899852	-0.547959	-0.022331	-0.131951	-0.733111	0.147396	0.092066	-0.376560	-0.559250	0.210246	-0.707982
6775	9.095470	1.097880	1.526188	-0.548522	-0.196894	-0.249323	-0.734070	0.140651	0.099688	-0.385127	-0.561134	0.214962	-0.700426
6776	9.939961	0.898791	1.457207	-0.555490	-0.294927	-0.253959	-0.734038	0.130809	0.111740	-0.394870	-0.563285	0.220161	-0.691604
6777	10.691684	0.555701	1.455197	-0.540863	-0.269460	-0.279489	-0.734565	0.120977	0.120863	-0.403261	-0.566247	0.224842	-0.682782
6778	10.314288	0.617466	1.290704	-0.550785	-0.110800	-0.288603	-0.733274	0.113111	0.127058	-0.414107	-0.565863	0.227998	-0.675523
6779	9.318872	0.770548	1.193676	-0.555203	-0.042169	-0.117636	-0.734385	0.110594	0.126900	-0.421320	-0.564757	0.232737	-0.670352
6780	8.791650	0.721433	1.310912	-0.539094	-0.091097	-0.103112	-0.734942	0.109186	0.129405	-0.429509	-0.563211	0.237608	-0.664724
6781	9.154699	0.873442	1.250739	-0.546747	-0.168817	-0.067242	-0.732127	0.106370	0.132148	-0.435238	-0.563541	0.243785	-0.658452
6782	9.701889	1.173998	1.169331	-0.545193	-0.216739	-0.040237	-0.732138	0.108034	0.137195	-0.441959	-0.563175	0.250457	-0.651750
6783	10.010459	1.293532	1.271485	-0.534040	-0.147040	-0.077615	-0.732426	0.108719	0.141955	-0.447663	-0.563317	0.256038	-0.645536
6784	9.813457	1.357075	1.186469	-0.541016	-0.116640	-0.050488	-0.731588	0.108703	0.146279	-0.454877	-0.561610	0.261576	-0.639734
6785	9.678477	1.338397	1.155446	-0.517114	-0.086369	-0.024768	-0.730747	0.108412	0.149064	-0.459918	-0.560786	0.266880	-0.634641
6786	9.624031	1.039251	1.185437	-0.549463	-0.054087	0.006451	-0.731032	0.108964	0.151726	-0.466744	-0.557795	0.272526	-0.629877
6787	9.430238	0.881069	1.201959	-0.526214	-0.022644	0.100241	-0.729364	0.112321	0.151748	-0.470553	-0.555341	0.278676	-0.626511
6788	9.586195	0.769316	1.265821	-0.545737	0.005521	0.184779	-0.729391	0.118338	0.153488	-0.475343	-0.550558	0.285645	-0.623973
6789	10.028761	0.571388	1.364089	-0.546727	-0.029026	0.223964	-0.727468	0.127998	0.153015	-0.477690	-0.547228	0.293434	-0.621491
6790	10.336339	0.733414	1.303879	-0.568505	-0.032682	0.245935	-0.726942	0.136264	0.151420	-0.481660	-0.542251	0.301661	-0.618844
6791	10.433473	0.623238	1.174498	-0.570083	0.010755	0.227084	-0.725310	0.148731	0.149162	-0.484341	-0.538127	0.309332	-0.616561
6792	9.841435	0.518978	0.910661	-0.538805	0.064657	0.220804	-0.726476	0.159242	0.147744	-0.488804	-0.532287	0.315917	-0.614766
6793	9.209949	0.570776	0.828774	-0.547681	0.101708	0.205315	-0.723833	0.164845	0.145407	-0.491957	-0.527355	0.322135	-0.613274
6794	9.261666	0.406728	0.927187	-0.540806	0.087190	0.113467	-0.722727	0.169195	0.142090	-0.497814	-0.521816	0.327334	-0.610526
6795	9.644883	0.062458	1.138318	-0.542641	0.089121	0.102843	-0.723585	0.173405	0.139906	-0.501979	-0.517699	0.332481	-0.607833
6796	10.051438	-0.026315	1.264412	-0.553757	0.058596	0.101197	-0.723050	0.180137	0.136618	-0.507843	-0.512371	0.337934	-0.604460
6797	9.856865	0.105074	1.210047	-0.546287	0.096451	0.093954	-0.722225	0.184343	0.134420	-0.512097	-0.508136	0.342904	-0.601641
6798	9.253423	0.080345	0.899428	-0.564574	0.098859	0.029920	-0.723349	0.184908	0.133876	-0.519108	-0.502608	0.347285	-0.597751
6799	9.222719	-0.310270	0.625954	-0.548489	0.063151	-0.015717	-0.724755	0.186038	0.131943	-0.524333	-0.499466	0.351457	-0.593369
6800	9.753555	-0.581128	1.130856	-0.559377	0.044718	0.039166	-0.724476	0.186457	0.131945	-0.530708	-0.494475	0.356350	-0.588947
6801	10.087104	-0.916205	1.216303	-0.533935	0.059325	0.007548	-0.723922	0.188705	0.129449	-0.535356	-0.491307	0.360585	-0.584799
6802	10.540651	-0.856381	1.577473	-0.555203	0.083426	0.147007	-0.725044	0.188996	0.126946	-0.540613	-0.485040	0.365998	-0.581825
6803	10.158566	-0.375819	1.906071	-0.543829	0.195315	0.118112	-0.723528	0.195720	0.125328	-0.544967	-0.479293	0.369941	-0.580028
6804	9.279829	-0.350674	1.950460	-0.553245	0.178828	0.041846	-0.722124	0.196579	0.118620	-0.552017	-0.472621	0.373219	-0.576727
6805	9.207074	-0.560820	1.894911	-0.557279	0.142494	-0.024365	-0.725208	0.196593	0.116548	-0.557692	-0.468272	0.376494	-0.572672
6806	9.191484	-0.673757	1.983179	-0.547004	0.048884	-0.040500	-0.727860	0.194087	0.113749	-0.564543	-0.463686	0.380284	-0.567160
6807	9.480846	-0.660840	2.021309	-0.561043	0.006090	-0.079266	-0.728412	0.191276	0.117216	-0.569777	-0.461139	0.384558	-0.561089
6808	9.587470	-0.552781	2.017544	-0.538660	-0.027980	-0.107068	-0.728258	0.187628	0.119273	-0.576595	-0.457934	0.388417	-0.554045
6809	9.632290	-0.551751	1.841083	-0.549611	-0.009381	-0.163909	-0.729912	0.180338	0.122842	-0.582459	-0.456225	0.391875	-0.546841
6810	9.632050	-0.614581	1.841784	-0.553104	0.017759	-0.174741	-0.730311	0.174589	0.125300	-0.590376	-0.452773	0.394635	-0.539181
6811	9.571418	-0.662439	1.856897	-0.547135	0.107934	-0.187629	-0.733786	0.166321	0.129572	-0.597288	-0.449871	0.396384	-0.532675
6812	9.461470	-0.757623	1.983754	-0.546758	0.169171	-0.187157	-0.734872	0.158346	0.127821	-0.606324	-0.444855	0.397050	-0.526143
6813	9.604714	-0.723332	2.200646	-0.577386	0.216139	-0.183357	-0.736661	0.150938	0.124963	-0.614207	-0.440229	0.397779	-0.520308
6814	9.979042	-0.656077	2.511098	-0.552101	0.187849	-0.152739	-0.739152	0.143813	0.121416	-0.622908	-0.434556	0.398465	-0.514171
6815	10.096593	-0.047341	2.583885	-0.539858	0.142084	-0.175217	-0.739965	0.137234	0.121074	-0.629683	-0.430917	0.399720	-0.507970
6816	9.614213	0.366077	2.123237	-0.557511	0.112154	-0.246034	-0.744407	0.126608	0.119042	-0.638608	-0.426582	0.400484	-0.499820
6817	9.535938	0.358282	1.942223	-0.549632	0.061748	-0.253612	-0.746766	0.116988	0.119989	-0.645471	-0.424136	0.402069	-0.491748
6818	9.436023	0.204553	1.992398	-0.550941	-0.003074	-0.260348	-0.749669	0.106340	0.122835	-0.653365	-0.421021	0.403992	-0.482334
6819	9.699747	0.061761	1.838995	-0.539163	-0.046886	-0.200628	-0.749483	0.095264	0.126072	-0.658589	-0.419223	0.407220	-0.474009
6820	9.678633	0.279568	1.865589	-0.531634	-0.036748	-0.129809	-0.750009	0.086287	0.130175	-0.664629	-0.415526	0.410372	-0.466048
6821	9.632733	0.515503	1.674546	-0.557140	-0.041924	-0.140661	-0.751101	0.078576	0.133177	-0.669326	-0.412869	0.414112	-0.458315
6822	9.084118	0.735804	1.568920	-0.560685	-0.047687	-0.105360	-0.750374	0.071837	0.137433	-0.675136	-0.408593	0.417771	-0.450234
6823	9.154231	0.851615	1.608611	-0.566479	-0.103582	-0.097096	-0.750927	0.069021	0.142160	-0.678846	-0.405942	0.422677	-0.442407
6824	9.383661	1.029419	1.673977	-0.559574	-0.144869	-0.114388	-0.751175	0.060321	0.146962	-0.683741	-0.402536	0.427453	-0.433298
6825	9.908570	0.876796	1.757132	-0.554415	-0.156900	-0.175209	-0.749751	0.054133	0.153594	-0.687417	-0.401114	0.432219	-0.423971
6826	10.230296	0.546445	1.813546	-0.551153	-0.097813	-0.133051	-0.749158	0.045709	0.159231	-0.692637	-0.397485	0.435992	-0.414934
6827	9.910627	0.614797	1.987185	-0.529560	-0.008340	-0.080334	-0.749137	0.040519	0.161413	-0.696469	-0.394236	0.439157	-0.408228
6828	9.461997	0.646504	1.968101	-0.560478	-0.026424	-0.062979	-0.749547	0.037432	0.163340	-0.701652	-0.389189	0.442466	-0.400550
6829	9.327144	0.705291	1.957960	-0.547979	-0.062553	-0.060861	-0.750101	0.035468	0.164581	-0.704883	-0.385847	0.446611	-0.393446
6830	9.430133	0.948157	1.865709	-0.551888	-0.105805	-0.055277	-0.748969	0.032651	0.168596	-0.709077	-0.381405	0.450920	-0.385241
6831	10.053913	0.957862	1.727037	-0.531515	-0.055600	-0.029557	-0.748693	0.032920	0.171950	-0.711879	-0.377894	0.454983	-0.378703
6832	9.910236	0.928771	1.568078	-0.547480	-0.008853	-0.011479	-0.749243	0.030116	0.173043	-0.716436	-0.372308	0.458111	-0.371807
6833	9.775985	0.977374	1.475896	-0.559786	0.026753	0.041220	-0.748400	0.029689	0.174430	-0.719538	-0.367076	0.461664	-0.366586
6834	9.410086	0.888758	1.622352	-0.561063	0.100364	0.065429	-0.748964	0.030535	0.173185	-0.724491	-0.359720	0.463800	-0.361392
6835	9.266106	0.808531	1.787749	-0.545333	0.123270	0.111426	-0.751504	0.034471	0.170591	-0.727753	-0.353268	0.466302	-0.357965
6836	9.553878	0.750019	1.995819	-0.529795	0.157667	0.088438	-0.751094	0.037707	0.166010	-0.732711	-0.345679	0.467462	-0.353724
6837	9.563908	0.625549	2.197747	-0.544411	0.156084	0.070560	-0.753346	0.040391	0.160885	-0.736459	-0.339293	0.469140	-0.349880
6838	9.955662	0.413501	2.305907	-0.574367	0.141556	0.102194	-0.753640	0.044184	0.157433	-0.741330	-0.330969	0.470850	-0.345238
6839	9.996119	0.387042	2.366555	-0.551668	0.130460	0.121991	-0.754221	0.049662	0.153302	-0.744415	-0.324062	0.473256	-0.341845
6840	9.441176	0.383635	2.036303	-0.558600	0.163632	0.137532	-0.756214	0.056961	0.150180	-0.748997	-0.315426	0.474666	-0.337938
6841	9.113297	0.312706	1.957795	-0.558897	0.125117	0.108499	-0.756232	0.062445	0.143530	-0.752036	-0.308492	0.477071	-0.334183
6842	9.344405	0.248690	2.001693	-0.560949	0.096462	0.092765	-0.757656	0.067921	0.140523	-0.756143	-0.300641	0.479130	-0.329084
6843	9.757874	0.114079	2.147620	-0.548591	0.069886	0.040939	-0.757942	0.069610	0.138307	-0.758905	-0.294803	0.481842	-0.324011
6844	9.705086	0.174766	2.137349	-0.557736	0.062750	0.037335	-0.758935	0.072702	0.135832	-0.762885	-0.287702	0.483961	-0.317830
6845	9.512052	0.185649	2.137486	-0.556128	0.026664	0.039307	-0.759786	0.075091	0.134186	-0.765148	-0.281978	0.487312	-0.312351
6846	9.253840	0.129082	2.107050	-0.581814	-0.012792	0.028574	-0.759383	0.079151	0.134365	-0.768429	-0.275021	0.490587	-0.305296
6847	9.272710	-0.079150	2.063439	-0.538441	-0.052584	0.022228	-0.758973	0.081954	0.133693	-0.769787	-0.270159	0.494884	-0.299218
6848	9.168736	-0.214081	2.024007	-0.564958	-0.090380	0.029191	-0.757874	0.086988	0.135553	-0.772046	-0.263877	0.499144	-0.291839
6849	9.231963	-0.503804	2.133472	-0.553232	-0.128624	0.066688	-0.758451	0.089778	0.139500	-0.772329	-0.258701	0.504871	-0.285808
6850	9.570447	-0.756582	2.244574	-0.543279	-0.172489	0.132569	-0.756230	0.094522	0.143445	-0.772887	-0.252145	0.510701	-0.279738
6851	10.128453	-0.971882	2.386375	-0.555222	-0.184865	0.118431	-0.755412	0.099126	0.148517	-0.772169	-0.246600	0.517517	-0.274081
6852	10.294073	-0.479641	2.428987	-0.545979	-0.172740	0.171638	-0.753487	0.107227	0.154176	-0.772352	-0.239555	0.523440	-0.268507
6853	9.812237	-0.018662	2.231183	-0.533232	-0.099691	0.054536	-0.752393	0.113099	0.156884	-0.772606	-0.234483	0.528435	-0.262402
6854	9.285268	-0.128106	1.976982	-0.527811	-0.117794	0.054601	-0.749603	0.116447	0.158993	-0.773749	-0.228611	0.532744	-0.255410
6855	9.245954	-0.350305	1.960183	-0.546194	-0.120679	-0.016403	-0.751298	0.118400	0.162521	-0.774067	-0.224139	0.537713	-0.247884
6856	9.541104	-0.420616	1.834925	-0.562374	-0.115481	0.018818	-0.751575	0.116849	0.165860	-0.775412	-0.218064	0.541873	-0.239914
6857	9.733136	-0.605215	1.880222	-0.563866	-0.051264	-0.006350	-0.749617	0.117817	0.168371	-0.776356	-0.212793	0.545806	-0.232563
6858	9.540662	-0.556003	1.826771	-0.558018	0.018163	-0.017354	-0.749748	0.115288	0.170721	-0.779136	-0.206512	0.547593	-0.224592
6859	9.570049	-0.469267	1.813683	-0.565274	0.047455	-0.063602	-0.750164	0.113885	0.171827	-0.781281	-0.201303	0.549668	-0.216664
6860	9.627095	-0.418016	1.950764	-0.556947	0.100047	-0.104510	-0.751548	0.109689	0.170816	-0.785162	-0.195601	0.549687	-0.207618
6861	9.783329	-0.270621	2.103553	-0.574103	0.132697	-0.117252	-0.755727	0.102979	0.169801	-0.788351	-0.190391	0.550136	-0.199008
6862	10.196795	-0.070235	2.100764	-0.572352	0.147451	-0.149059	-0.756119	0.096684	0.167642	-0.792786	-0.184704	0.549156	-0.189216
6863	9.883382	0.096311	2.137985	-0.544991	0.185404	-0.179094	-0.758188	0.088708	0.166597	-0.796500	-0.180371	0.548295	-0.180073
6864	9.614231	0.329788	2.101912	-0.556045	0.181220	-0.211068	-0.761513	0.079768	0.161498	-0.801248	-0.175452	0.546328	-0.169542
6865	9.243777	0.352965	1.957171	-0.540206	0.090073	-0.206851	-0.762310	0.069688	0.160282	-0.803802	-0.171788	0.546730	-0.159617
6866	9.352203	0.325760	1.966995	-0.539086	-0.009707	-0.230976	-0.764778	0.056246	0.160720	-0.806237	-0.167950	0.547540	-0.148237
6867	9.404654	0.537317	1.841332	-0.565855	-0.082637	-0.220182	-0.766132	0.043908	0.165073	-0.806817	-0.164529	0.550599	-0.137176
6868	9.477979	0.625800	1.765342	-0.565156	-0.115045	-0.221714	-0.765388	0.032963	0.170403	-0.807909	-0.160440	0.553040	-0.125257
6869	9.342840	0.599978	1.751313	-0.559097	-0.145387	-0.258642	-0.767445	0.020761	0.176720	-0.807621	-0.157703	0.556795	-0.113392
6870	9.377872	0.797524	1.686237	-0.541366	-0.208455	-0.265973	-0.766404	0.006032	0.182568	-0.807433	-0.154672	0.560350	-0.100680
6871	9.607406	0.824955	1.666294	-0.540980	-0.282149	-0.283157	-0.763820	-0.009409	0.190911	-0.805325	-0.152780	0.565986	-0.088144
6872	9.838697	0.938223	1.461751	-0.551841	-0.298638	-0.243303	-0.759988	-0.021640	0.201933	-0.803809	-0.149461	0.570854	-0.075355
6873	9.810174	0.998651	1.434535	-0.540846	-0.313621	-0.186462	-0.758268	-0.032039	0.211035	-0.800876	-0.146506	0.577068	-0.064236
6874	9.902622	0.871422	1.278772	-0.559431	-0.270771	-0.132085	-0.756567	-0.037818	0.220603	-0.799259	-0.141723	0.581611	-0.053186
6875	9.660236	1.073043	1.199525	-0.565178	-0.193677	-0.088414	-0.752064	-0.042332	0.227229	-0.797412	-0.137078	0.586036	-0.043657
6876	9.349333	1.195863	1.203403	-0.563253	-0.175714	-0.086781	-0.749528	-0.046142	0.234017	-0.796631	-0.131585	0.589016	-0.033529
6877	9.427755	1.305911	1.103001	-0.543301	-0.183049	-0.081160	-0.748963	-0.048124	0.240141	-0.794635	-0.127193	0.593113	-0.024381
6878	9.525801	1.468910	0.987485	-0.554068	-0.176040	-0.051204	-0.747425	-0.048149	0.246696	-0.793598	-0.121408	0.596021	-0.014906
6879	10.039546	1.267148	0.931058	-0.553750	-0.149319	-0.011474	-0.745745	-0.048309	0.251433	-0.791804	-0.116016	0.599617	-0.006811
6880	10.111093	1.241200	0.718617	-0.544177	-0.113944	0.058328	-0.744917	-0.046084	0.255922	-0.791279	-0.109050	0.601652	0.000677
6881	9.987728	0.827218	0.865963	-0.564342	-0.033293	0.112359	-0.744099	-0.040911	0.258205	-0.790722	-0.101963	0.603588	0.006705
6882	9.784115	0.611054	0.875897	-0.546451	0.018107	0.193570	-0.743562	-0.035452	0.258817	-0.791645	-0.093326	0.603696	0.011811
6883	9.844194	0.656938	0.930879	-0.563068	0.013374	0.128841	-0.743872	-0.028587	0.258751	-0.791490	-0.085989	0.604849	0.017505
6884	9.779011	0.715544	0.961725	-0.572030	0.025872	0.145461	-0.744179	-0.022279	0.257422	-0.792384	-0.077522	0.604614	0.023678
6885	9.601168	0.745150	0.879478	-0.530442	0.002415	0.125716	-0.744764	-0.016816	0.257763	-0.791892	-0.070684	0.605860	0.029064
6886	9.602564	0.765832	0.710104	-0.548675	-0.013733	0.128267	-0.744503	-0.011767	0.255577	-0.792108	-0.062769	0.606118	0.035294
6887	9.766147	0.656145	0.725607	-0.559967	-0.040051	0.057544	-0.743966	-0.006309	0.256608	-0.790938	-0.056231	0.607845	0.042184
6888	9.958288	0.515089	0.777666	-0.545135	-0.020751	0.108927	-0.743273	-0.004775	0.258435	-0.790901	-0.048602	0.608065	0.048693
6889	9.885900	0.435541	0.737574	-0.556535	0.027706	0.135012	-0.742879	0.001669	0.257941	-0.790460	-0.041185	0.608714	0.054268
6890	9.621343	0.399633	0.912302	-0.560342	0.007976	0.122636	-0.744025	0.007419	0.256333	-0.790640	-0.033174	0.608359	0.060716
6891	9.484969	0.426198	0.772043	-0.552435	-0.027919	0.101700	-0.742937	0.015118	0.257243	-0.789325	-0.026115	0.609769	0.066825
6892	9.803330	0.424357	0.798216	-0.552589	-0.052241	0.105450	-0.742961	0.020720	0.257581	-0.788586	-0.018364	0.610241	0.073487
6893	9.734550	0.193055	0.841967	-0.554312	-0.025849	0.075144	-0.741862	0.026181	0.257350	-0.787096	-0.011555	0.611504	0.080057
6894	9.821262	0.049628	0.795125	-0.530691	-0.029560	0.075445	-0.741887	0.031779	0.258806	-0.786428	-0.004556	0.611520	0.086913
6895	9.848337	-0.428981	0.807679	-0.538021	-0.029163	0.033722	-0.741761	0.035568	0.256608	-0.784663	0.001594	0.612757	0.093967
6896	9.964755	-0.638646	0.633472	-0.542373	0.001656	0.016679	-0.739117	0.040464	0.256499	-0.784119	0.007987	0.612139	0.101884
6897	10.162265	-0.731691	0.639079	-0.534824	0.032032	0.043148	-0.740533	0.044118	0.253893	-0.782957	0.014233	0.612322	0.108800
6898	10.235247	-0.493117	0.989099	-0.553333	0.149401	0.026316	-0.740408	0.048045	0.252256	-0.784075	0.020585	0.609243	0.116727
6899	9.701503	-0.344001	1.108965	-0.558128	0.250114	0.043239	-0.741537	0.050871	0.245587	-0.785405	0.026819	0.605836	0.124026
6900	9.657115	-0.512640	1.149567	-0.538163	0.277598	-0.018654	-0.746027	0.052591	0.236975	-0.787789	0.032069	0.600666	0.132514
6901	9.392912	-0.519748	1.292562	-0.540029	0.298743	-0.068407	-0.749646	0.048153	0.225778	-0.789240	0.036656	0.596461	0.141392
6902	9.905280	-0.431932	1.551857	-0.556868	0.225800	-0.057437	-0.752436	0.045661	0.219066	-0.790684	0.041862	0.591923	0.150644
6903	10.005634	-0.031786	1.873458	-0.548159	0.197151	-0.080103	-0.752834	0.041477	0.213715	-0.790687	0.046808	0.589160	0.159727
6904	9.351699	0.396945	1.755983	-0.551918	0.186398	-0.090770	-0.755339	0.037859	0.208107	-0.791363	0.051637	0.585140	0.169382
6905	9.214331	0.424318	1.743780	-0.559676	0.123648	-0.123231	-0.756154	0.032555	0.203027	-0.790161	0.056497	0.583396	0.179173
6906	9.438806	0.410759	1.733965	-0.549222	0.040547	-0.102207	-0.758377	0.027943	0.201320	-0.788896	0.061629	0.581555	0.188783
6907	9.655562	0.380666	1.777504	-0.553123	0.007396	-0.117934	-0.758505	0.025285	0.200454	-0.786167	0.066870	0.581524	0.198241
6908	9.671329	0.520123	1.679275	-0.545789	-0.002909	-0.077066	-0.757787	0.021221	0.200686	-0.784308	0.072375	0.580206	0.207324
6909	9.594379	0.391909	1.581740	-0.552948	-0.012233	-0.039965	-0.758339	0.019120	0.201088	-0.781474	0.078601	0.580246	0.215489
6910	9.546008	0.399570	1.598634	-0.545506	-0.000851	-0.008110	-0.758614	0.017717	0.201774	-0.779752	0.084861	0.578666	0.223455
6911	9.723660	0.433144	1.735751	-0.557358	0.006576	-0.024184	-0.758045	0.016039	0.200634	-0.777012	0.091265	0.578246	0.231416
6912	9.592588	0.381244	1.806578	-0.541880	0.009136	-0.018748	-0.758043	0.015478	0.200908	-0.775192	0.097268	0.576423	0.239484
6913	9.592561	0.226129	1.735820	-0.549222	-0.019841	0.000790	-0.756640	0.015756	0.200341	-0.772106	0.103977	0.576276	0.246875
6914	9.829229	0.432978	1.815349	-0.547296	0.007213	0.000717	-0.756359	0.015475	0.200615	-0.770176	0.110259	0.574299	0.254662
6915	9.805449	0.476475	1.790733	-0.559754	0.061525	-0.020991	-0.756633	0.014218	0.199486	-0.767718	0.116468	0.572771	0.262637
6916	9.558778	0.463893	1.849194	-0.556205	0.074541	-0.070624	-0.756631	0.013798	0.199482	-0.765992	0.121685	0.569749	0.271725
6917	9.587551	0.454167	1.868595	-0.545382	0.052707	-0.052667	-0.757186	0.012686	0.197239	-0.763128	0.127345	0.568376	0.279941
6918	9.611967	0.448938	1.829960	-0.552668	0.042738	-0.042069	-0.756903	0.012837	0.193884	-0.761027	0.132964	0.565662	0.288419
6919	9.631330	0.468163	1.832136	-0.559930	0.043669	-0.041269	-0.756616	0.011577	0.193450	-0.757909	0.139012	0.564193	0.296541
6920	9.597782	0.536054	1.833839	-0.541785	0.036284	-0.031279	-0.757026	0.009199	0.192729	-0.755653	0.144581	0.561487	0.304659
6921	9.521200	0.538439	1.751761	-0.549990	0.034612	-0.041991	-0.757447	0.009343	0.191756	-0.752281	0.150503	0.560101	0.312584
6922	9.573703	0.560402	1.838432	-0.546487	0.016579	-0.041830	-0.759821	0.006830	0.191049	-0.749556	0.156101	0.557574	0.320796
6923	9.593043	0.470564	1.791083	-0.557407	0.009416	-0.041035	-0.758698	0.006970	0.190204	-0.745709	0.162280	0.556398	0.328639
6924	9.636509	0.526023	1.814569	-0.560145	0.005767	-0.033952	-0.758697	0.006690	0.190201	-0.742696	0.168189	0.553796	0.336787
6925	9.627060	0.555006	1.802176	-0.563739	0.011167	-0.031371	-0.758693	0.005568	0.190468	-0.738731	0.174527	0.552402	0.344482
6926	9.583458	0.577226	1.833399	-0.536382	0.019880	-0.013420	-0.757980	0.003045	0.190437	-0.735925	0.180163	0.549563	0.352045
6927	9.602590	0.545736	1.840973	-0.554612	0.009155	-0.013567	-0.759108	0.004736	0.188367	-0.731926	0.186545	0.548087	0.359286
6928	9.650643	0.509244	1.850982	-0.536369	0.014365	-0.000996	-0.758695	0.006414	0.188800	-0.728988	0.192302	0.545172	0.366583
6929	9.599340	0.400988	1.878838	-0.561859	0.005514	-0.006574	-0.760101	0.007258	0.188820	-0.724806	0.198866	0.543557	0.373705
6930	9.626427	0.482800	1.848893	-0.550898	0.005276	0.014805	-0.758980	0.007537	0.188255	-0.721669	0.205018	0.540492	0.380827
6931	9.650821	0.521220	1.833934	-0.552648	0.016086	0.016498	-0.759961	0.007257	0.188819	-0.717646	0.211583	0.538593	0.387472
6932	9.607083	0.458710	1.841939	-0.543511	0.026910	0.009444	-0.758706	0.008934	0.189106	-0.714575	0.217348	0.535187	0.394611
6933	9.602162	0.458817	1.854026	-0.560028	-0.000042	0.009414	-0.759126	0.008939	0.187992	-0.710133	0.224032	0.533383	0.401277
6934	9.611686	0.449166	1.866202	-0.538179	0.014375	-0.001919	-0.758561	0.008098	0.187839	-0.706703	0.229637	0.530143	0.408395
6935	9.652975	0.463239	1.839410	-0.560181	-0.016108	-0.006400	-0.759969	0.009220	0.188280	-0.701802	0.236240	0.528527	0.415118
6936	9.669908	0.443709	1.825108	-0.578323	-0.005079	-0.020833	-0.758710	0.010058	0.188140	-0.697657	0.242301	0.525207	0.422756
6937	9.564091	0.482860	1.795817	-0.556398	0.010961	-0.013613	-0.759412	0.010344	0.186890	-0.692832	0.248491	0.523169	0.429571
6938	9.496312	0.439819	1.801221	-0.551121	-0.018808	-0.013388	-0.759131	0.010057	0.188702	-0.688575	0.254301	0.520118	0.436662
6939	9.626675	0.409877	1.782050	-0.545695	-0.026992	-0.006174	-0.758844	0.008516	0.188684	-0.683314	0.260691	0.518553	0.442973
6940	9.660908	0.491719	1.764177	-0.543934	-0.034200	-0.006090	-0.758287	0.009210	0.190084	-0.678842	0.266544	0.515631	0.449725
6941	9.670658	0.438251	1.726099	-0.543878	-0.019656	-0.020336	-0.758286	0.008646	0.191196	-0.673384	0.272636	0.513958	0.456148
6942	9.602971	0.424223	1.733595	-0.564709	-0.016057	-0.010002	-0.761927	0.007539	0.189815	-0.668797	0.278491	0.510512	0.463174
6943	9.636774	0.491871	1.764207	-0.556429	0.001896	-0.006463	-0.758007	0.009206	0.191200	-0.663463	0.284627	0.508254	0.469555
6944	9.660778	0.462736	1.766917	-0.550914	0.009031	-0.001134	-0.759693	0.009772	0.190660	-0.659138	0.290077	0.504445	0.476370
6945	9.626732	0.395286	1.767715	-0.560056	-0.003562	0.000590	-0.758578	0.011448	0.191507	-0.653646	0.296315	0.502078	0.482558
6946	9.624428	0.458238	1.783929	-0.561950	-0.012537	-0.002024	-0.758438	0.011449	0.190947	-0.648878	0.302029	0.498345	0.489273
6947	9.622126	0.467858	1.774160	-0.531777	0.014261	0.007897	-0.759145	0.012853	0.190408	-0.643663	0.307721	0.495876	0.495090
6948	9.626784	0.467965	1.795899	-0.561862	-0.005458	0.012089	-0.758866	0.013273	0.190410	-0.638958	0.313426	0.491862	0.501566
6949	9.612398	0.453435	1.776750	-0.552699	0.007119	0.011231	-0.758587	0.013695	0.189574	-0.633440	0.319410	0.489156	0.507403
6950	9.634511	0.486916	1.742519	-0.552772	-0.000920	0.004212	-0.759995	0.014817	0.190295	-0.628613	0.324795	0.485123	0.513818
6951	9.631855	0.453192	1.757396	-0.552730	0.003550	0.007718	-0.759445	0.017476	0.190459	-0.622887	0.330697	0.482384	0.519574
6952	9.632044	0.443343	1.728510	-0.534552	0.005282	0.006151	-0.758033	0.015374	0.189867	-0.618122	0.335726	0.478353	0.525730
6953	9.660621	0.431352	1.772099	-0.557250	0.009012	0.004096	-0.758601	0.017055	0.190168	-0.612248	0.341508	0.475421	0.531507
6954	9.637170	0.452765	1.694570	-0.556398	-0.001803	0.004174	-0.759725	0.016912	0.191852	-0.607109	0.346778	0.471163	0.537744
6955	9.612570	0.404815	1.731383	-0.557408	-0.019841	0.006029	-0.758325	0.017467	0.192546	-0.600847	0.352799	0.468463	0.543193
6956	9.680517	0.452567	1.706596	-0.570082	-0.010743	0.004077	-0.758606	0.017890	0.191714	-0.595384	0.358235	0.464068	0.549387
6957	9.678144	0.418614	1.685231	-0.540045	0.003625	-0.006279	-0.757767	0.018304	0.192970	-0.589196	0.363587	0.461262	0.554879
6958	9.598324	0.402292	1.700018	-0.536441	-0.003643	-0.002673	-0.758051	0.018722	0.193954	-0.583834	0.368392	0.457107	0.560784
6959	9.639134	0.424026	1.738382	-0.554562	0.001790	0.004168	-0.758334	0.019568	0.192568	-0.577517	0.373936	0.453981	0.566169
6960	9.670387	0.411806	1.748142	-0.553626	0.005376	0.005930	-0.757211	0.019424	0.192837	-0.572076	0.378826	0.449373	0.572086
6961	9.624247	0.346880	1.753760	-0.552703	0.010850	-0.002957	-0.757209	0.018721	0.193668	-0.565651	0.384086	0.446111	0.577497
6962	9.634338	0.392519	1.719409	-0.547214	0.010715	0.009503	-0.758337	0.020124	0.193692	-0.560221	0.388777	0.441396	0.583245
6963	9.680043	0.372959	1.729232	-0.546314	0.016234	-0.002899	-0.757487	0.018444	0.192969	-0.553773	0.393807	0.438043	0.588532
6964	9.612347	0.371060	1.743841	-0.528207	0.003476	0.002684	-0.757072	0.019560	0.193956	-0.548229	0.398219	0.433598	0.594019
6965	9.617323	0.380604	1.729230	-0.560019	0.000026	0.002336	-0.758756	0.019849	0.192574	-0.541479	0.403538	0.430113	0.599133
6966	9.670269	0.360998	1.739043	-0.552775	-0.003608	0.002451	-0.757777	0.020402	0.193970	-0.535552	0.408202	0.425370	0.604662
6967	9.636481	0.361211	1.739086	-0.559997	0.005465	-0.001235	-0.757504	0.022084	0.193426	-0.528687	0.413320	0.421744	0.609745
6968	9.643852	0.365907	1.724526	-0.547308	-0.004594	0.008709	-0.757506	0.022500	0.194688	-0.522753	0.417889	0.416938	0.615029
6969	9.612797	0.370694	1.685853	-0.552743	-0.001842	0.005971	-0.757227	0.022778	0.195248	-0.515859	0.422977	0.413310	0.619802
6970	9.612140	0.376076	1.772781	-0.549138	-0.005491	0.008686	-0.758349	0.022500	0.195393	-0.509785	0.427473	0.408407	0.624971
6971	9.660673	0.336772	1.719996	-0.541929	-0.012655	0.000860	-0.759473	0.023065	0.194849	-0.502723	0.432438	0.404958	0.629504
6972	9.718572	0.409146	1.757772	-0.565560	-0.012550	0.002372	-0.758630	0.023067	0.193585	-0.496255	0.437030	0.399891	0.634683
6973	9.651337	0.360815	1.690745	-0.552752	0.002763	-0.004667	-0.757515	0.024602	0.194570	-0.489044	0.441754	0.396092	0.639375
6974	9.615172	0.370709	1.690683	-0.539988	0.008981	-0.001908	-0.757095	0.024882	0.194291	-0.482805	0.445677	0.391094	0.644451
6975	9.694746	0.375198	1.700208	-0.567208	0.016386	-0.006687	-0.758233	0.024205	0.194639	-0.475441	0.450240	0.386884	0.649277
6976	9.639497	0.433514	1.694798	-0.542763	0.009138	-0.015207	-0.757946	0.022946	0.193925	-0.468898	0.453976	0.381889	0.654371
6977	9.636917	0.390031	1.695287	-0.550015	0.003652	-0.002879	-0.758509	0.023228	0.193793	-0.461538	0.458455	0.377880	0.658792
6978	9.608202	0.365774	1.652102	-0.563642	0.011083	-0.020784	-0.758225	0.022667	0.193784	-0.454637	0.462206	0.372568	0.663976
6979	9.643805	0.322399	1.708114	-0.558271	0.000270	-0.023309	-0.758786	0.022812	0.192672	-0.446804	0.466538	0.368554	0.668488
6980	9.656076	0.356094	1.698056	-0.568189	0.005606	-0.010181	-0.759066	0.022815	0.191836	-0.439851	0.470358	0.363053	0.673414
6981	9.641521	0.341701	1.700653	-0.569107	0.005640	-0.013736	-0.759054	0.019446	0.193897	-0.431982	0.474667	0.358642	0.677834
6982	9.627116	0.341731	1.691006	-0.547320	0.000080	-0.008141	-0.759616	0.019587	0.194043	-0.425109	0.478275	0.353374	0.682394
6983	9.670484	0.322125	1.691167	-0.532745	-0.000098	0.004422	-0.758636	0.020430	0.192646	-0.417699	0.482366	0.349223	0.686217
6984	9.660437	0.307961	1.734832	-0.550885	0.010894	-0.006480	-0.759195	0.019586	0.194179	-0.410795	0.485754	0.343731	0.690753
6985	9.604950	0.274358	1.715951	-0.549140	-0.001719	-0.008166	-0.758913	0.019588	0.193199	-0.402956	0.489806	0.339376	0.694651
6986	9.669764	0.286350	1.766473	-0.543574	0.013481	0.002434	-0.759479	0.020712	0.192656	-0.396171	0.493041	0.333811	0.698949
6987	9.650776	0.271667	1.718336	-0.541892	-0.004452	-0.008055	-0.758772	0.019593	0.191520	-0.388304	0.496965	0.329465	0.702637
6988	9.670109	0.322430	1.739490	-0.547309	-0.001800	0.000721	-0.758210	0.019167	0.193049	-0.381267	0.500313	0.323920	0.706681
6989	9.597915	0.293629	1.698831	-0.545434	0.005391	0.000682	-0.759622	0.020987	0.194337	-0.373471	0.504070	0.319254	0.710289
6990	9.650906	0.305499	1.717958	-0.547283	-0.003685	0.009574	-0.758212	0.019584	0.193892	-0.366462	0.507383	0.313569	0.714102
6991	9.672580	0.288431	1.715703	-0.536457	-0.005359	-0.009749	-0.758497	0.020566	0.193765	-0.358461	0.511049	0.309113	0.717484
6992	9.645958	0.283811	1.723040	-0.539212	-0.018093	0.004445	-0.757375	0.020420	0.194733	-0.351292	0.514359	0.303638	0.720995
6993	9.621879	0.303311	1.725270	-0.552794	-0.012656	0.007789	-0.759061	0.020844	0.194890	-0.343256	0.518237	0.298716	0.724137
6994	9.621925	0.305697	1.720411	-0.563693	-0.005275	-0.005653	-0.758781	0.021123	0.195170	-0.335683	0.521348	0.292842	0.727844
6995	9.670054	0.278841	1.725479	-0.534626	-0.011821	0.006234	-0.758504	0.021962	0.195177	-0.327748	0.524961	0.288090	0.730754
6996	9.651028	0.293279	1.696348	-0.532865	-0.012586	-0.009665	-0.757235	0.020701	0.194315	-0.320319	0.527829	0.282700	0.734080
6997	9.670455	0.324572	1.695972	-0.540180	-0.016095	-0.015914	-0.759059	0.020566	0.194049	-0.311911	0.531298	0.278030	0.736976
6998	9.653627	0.322201	1.686356	-0.557340	-0.004366	-0.009113	-0.757795	0.019994	0.196688	-0.304203	0.534077	0.272168	0.740370
6999	9.670456	0.305179	1.686524	-0.540083	-0.003523	-0.011569	-0.758362	0.021258	0.196427	-0.295865	0.537263	0.267279	0.743219
7000	9.655646	0.327354	1.739455	-0.553702	-0.001674	-0.009973	-0.757243	0.021952	0.197543	-0.288127	0.539846	0.261410	0.746468
7001	9.670008	0.286151	1.735063	-0.554609	-0.004405	-0.006430	-0.757514	0.019855	0.196266	-0.279646	0.543031	0.256160	0.749198
7002	9.641532	0.324724	1.691177	-0.560062	-0.005280	-0.006487	-0.757798	0.020696	0.196416	-0.271803	0.545591	0.250125	0.752257
7003	9.636773	0.293187	1.667372	-0.556522	-0.014179	-0.020549	-0.756811	0.019147	0.198210	-0.262980	0.548734	0.244961	0.754802
7004	9.699902	0.362780	1.652013	-0.563728	-0.003338	-0.018908	-0.758500	0.020271	0.198234	-0.254851	0.551085	0.238947	0.757800
7005	9.632505	0.341243	1.618515	-0.542872	-0.008811	-0.023069	-0.758211	0.018307	0.198771	-0.246111	0.553937	0.233902	0.760180
7006	9.690275	0.370090	1.651945	-0.552873	-0.010599	-0.018738	-0.757650	0.018160	0.200442	-0.238009	0.556208	0.228038	0.762878
7007	9.654263	0.341076	1.613656	-0.549119	-0.000838	-0.004609	-0.757369	0.018305	0.198904	-0.229466	0.558927	0.222573	0.765119
7008	9.676041	0.336045	1.604017	-0.567262	0.003772	-0.006615	-0.757230	0.018299	0.200580	-0.221395	0.560966	0.216242	0.767815
7009	9.699929	0.360333	1.647208	-0.556386	0.001920	-0.006470	-0.758913	0.018307	0.199475	-0.212707	0.563539	0.210593	0.769955
7010	9.695214	0.379665	1.642166	-0.560075	-0.001577	-0.016221	-0.759189	0.017469	0.198630	-0.204493	0.565450	0.204461	0.772428
7011	9.680774	0.340939	1.618454	-0.557247	0.001818	0.005016	-0.758347	0.017185	0.199459	-0.195929	0.567942	0.198593	0.774348
7012	9.642617	0.372323	1.574661	-0.545512	-0.003525	-0.008085	-0.757508	0.017742	0.199878	-0.187947	0.569727	0.192562	0.776535
7013	9.633162	0.345558	1.536312	-0.552730	0.003733	-0.009987	-0.757092	0.019002	0.199748	-0.179170	0.571984	0.186857	0.778342
7014	9.700532	0.325907	1.553355	-0.549099	0.003722	-0.009934	-0.758215	0.019005	0.199756	-0.171101	0.573529	0.180730	0.780465
7015	9.690653	0.326150	1.582361	-0.557305	-0.001663	-0.008231	-0.757936	0.019568	0.198642	-0.162245	0.575765	0.174882	0.782041
7016	9.704833	0.340848	1.628088	-0.559956	0.014608	-0.012783	-0.758205	0.017048	0.198338	-0.154002	0.577029	0.168549	0.784163
7017	9.661290	0.314540	1.628440	-0.569133	0.005756	-0.026118	-0.758063	0.016627	0.198473	-0.144727	0.578989	0.162630	0.785734
7018	9.666407	0.326394	1.596889	-0.563628	0.009256	-0.017224	-0.758059	0.015787	0.198324	-0.136313	0.580189	0.156275	0.787641
7019	9.695386	0.326196	1.594436	-0.552837	-0.000574	-0.031186	-0.758754	0.014390	0.197476	-0.127103	0.582051	0.150624	0.788906
7020	9.724605	0.413070	1.603093	-0.554571	0.009247	-0.019750	-0.758475	0.014668	0.197896	-0.118719	0.583076	0.144415	0.790615
7021	9.662104	0.350239	1.541054	-0.574624	0.005924	-0.041213	-0.759312	0.013408	0.198309	-0.109094	0.584725	0.138464	0.791848
7022	9.661736	0.391747	1.608248	-0.552725	0.014660	-0.022431	-0.759867	0.012296	0.196065	-0.100673	0.585507	0.132277	0.793441
7023	9.695420	0.384345	1.617950	-0.581770	0.023900	-0.032553	-0.760291	0.012998	0.195936	-0.091135	0.586765	0.126020	0.794682
7024	9.681069	0.418268	1.617591	-0.563554	0.025494	-0.019079	-0.759300	0.011319	0.194513	-0.082642	0.587260	0.119577	0.796240
7025	9.651864	0.423497	1.651400	-0.567199	0.029192	-0.027997	-0.759295	0.010197	0.194781	-0.073349	0.588276	0.113441	0.797297
7026	9.634912	0.447891	1.670481	-0.542665	0.032693	-0.029502	-0.760135	0.010207	0.192272	-0.064929	0.588458	0.107423	0.798725
7027	9.663556	0.418878	1.697346	-0.558212	0.016566	-0.031354	-0.759850	0.009084	0.192677	-0.055659	0.589517	0.101444	0.799425
7028	9.627691	0.452770	1.670436	-0.558119	0.027304	-0.023458	-0.758865	0.008948	0.190851	-0.047123	0.589676	0.095100	0.800636
7029	9.651760	0.450247	1.677681	-0.541885	0.009217	-0.024038	-0.759280	0.007122	0.192652	-0.038152	0.590717	0.089262	0.801018
7030	9.637401	0.457511	1.665538	-0.523655	0.016288	-0.018562	-0.758850	0.005589	0.189698	-0.030065	0.590898	0.083411	0.801859
7031	9.661441	0.462284	1.679950	-0.554558	0.010984	-0.013578	-0.760822	0.007558	0.188895	-0.021123	0.591809	0.077209	0.802094
7032	9.675509	0.443135	1.723638	-0.545391	0.025356	-0.013561	-0.760540	0.007279	0.188191	-0.012863	0.591733	0.070938	0.802904
7033	9.637326	0.447876	1.670478	-0.553534	0.028996	-0.013683	-0.760533	0.005598	0.188313	-0.003971	0.592223	0.064713	0.803161
7034	9.603459	0.525723	1.717981	-0.558143	0.018155	-0.008362	-0.760964	0.008122	0.187784	0.004372	0.592134	0.058168	0.803725
7035	9.605632	0.472574	1.723403	-0.559957	0.016344	-0.006609	-0.761240	0.007144	0.187216	0.013226	0.592703	0.051730	0.803649
7036	9.665583	0.460386	1.766953	-0.536353	0.012584	-0.000993	-0.761099	0.007005	0.186934	0.021202	0.592581	0.045442	0.803949
7037	9.661025	0.511102	1.756728	-0.554429	0.028898	-0.002184	-0.761522	0.007568	0.186384	0.029888	0.592823	0.039023	0.803831
7038	9.585893	0.487591	1.786086	-0.548987	0.030719	-0.008343	-0.760678	0.007572	0.184421	0.038115	0.592265	0.032626	0.804180
7039	9.622074	0.492227	1.790819	-0.554396	0.037958	-0.008443	-0.760122	0.008835	0.183591	0.046868	0.592225	0.026268	0.803979
7040	9.622147	0.530952	1.800052	-0.535338	0.030563	0.002445	-0.762086	0.008700	0.183326	0.054755	0.591556	0.019963	0.804155
7041	9.612065	0.478032	1.829651	-0.541727	0.030686	-0.008256	-0.760117	0.007998	0.182325	0.063329	0.591520	0.013785	0.803681
7042	9.645760	0.463351	1.834603	-0.559843	0.037968	-0.006739	-0.761098	0.008006	0.180515	0.071644	0.590567	0.007208	0.803770
7043	9.645554	0.458670	1.858818	-0.545258	0.046907	-0.006625	-0.761108	0.010531	0.179703	0.080195	0.590141	0.000961	0.803307
7044	9.577912	0.471270	1.873266	-0.541679	0.037864	-0.005656	-0.762506	0.009417	0.178724	0.088265	0.589083	-0.005330	0.803219
7045	9.643026	0.478170	1.882767	-0.545339	0.032451	-0.002113	-0.761946	0.009694	0.179142	0.096706	0.588765	-0.011667	0.802414
