# Supplementary material for: Identification of Haptic Based Guiding Using Hard Reins
Source: PLoS One. 2015 Jul 22;10(7):e0132020. doi: 10.1371/journal.pone.0132020 (PMC4511788; doi:10.1371/journal.pone.0132020)
Supplement: S9 File — (ZIP) [file pone.0132020.s009.zip › Exp2_MotionData2/Subject10/path3/T1/fh1.txt]

// Start Time: 0
// Sample rate: 25.0Hz
// Scenario: 4.9
// Firmware Version: 2.6.1
Counter	Acc_X	Acc_Y	Acc_Z	Gyr_X	Gyr_Y	Gyr_Z	Mag_X	Mag_Y	Mag_Z	Quat_w	Quat_x	Quat_y	Quat_z
6313	1.570269	-9.276381	-2.776569	0.052698	0.032883	-0.029626	0.151714	0.659313	0.043778	-0.601956	0.779807	0.164500	-0.049895
6314	1.280616	-9.259787	-2.807525	0.087539	0.025959	-0.018732	0.151468	0.658491	0.040262	-0.603402	0.778706	0.164500	-0.049630
6315	1.343411	-9.260087	-2.745585	0.063303	0.032879	-0.001280	0.151603	0.659042	0.038185	-0.604518	0.777934	0.164136	-0.049357
6316	1.603249	-9.396460	-2.634037	0.130405	0.021441	-0.007990	0.150028	0.660152	0.035878	-0.606601	0.776337	0.163987	-0.049438
6317	1.312327	-9.557783	-2.647802	0.046049	-0.032831	0.030906	0.151480	0.660146	0.034036	-0.607195	0.775815	0.163937	-0.050496
6318	1.115262	-9.430751	-2.507654	-0.025692	-0.034650	0.063062	0.152664	0.659726	0.034404	-0.606596	0.776285	0.163524	-0.051801
6319	0.984811	-9.437100	-2.557071	-0.061385	-0.010082	0.050593	0.153980	0.659169	0.035029	-0.605573	0.777152	0.163001	-0.052407
6320	0.985606	-9.328621	-2.474119	-0.026504	-0.013593	0.050855	0.155560	0.658197	0.035906	-0.605040	0.777611	0.162522	-0.053232
6321	0.972663	-9.448899	-2.513843	0.003149	-0.003013	0.026417	0.157935	0.656533	0.035853	-0.605068	0.777623	0.162220	-0.053661
6322	0.941558	-9.407869	-2.546748	-0.059506	0.003965	0.034815	0.157138	0.657637	0.036656	-0.604095	0.778447	0.161812	-0.053912
6323	0.965852	-9.388685	-2.503479	-0.058580	0.007465	0.027781	0.158841	0.657489	0.038450	-0.603194	0.779218	0.161427	-0.054008
6324	1.028363	-9.427563	-2.473222	-0.033511	-0.006531	0.019074	0.158841	0.656388	0.040260	-0.602608	0.779666	0.161351	-0.054307
6325	1.057296	-9.434887	-2.435103	0.033701	0.001398	-0.003329	0.158839	0.656938	0.039875	-0.603165	0.779213	0.161424	-0.054426
6326	1.060624	-9.642020	-2.521628	0.049820	-0.009939	-0.008581	0.159637	0.656385	0.038297	-0.603896	0.778563	0.161728	-0.054713
6327	1.148388	-9.524895	-2.535459	-0.009235	-0.016979	-0.009039	0.159102	0.658314	0.037804	-0.603734	0.778586	0.162157	-0.054910
6328	1.284099	-9.456249	-2.550260	-0.014646	-0.010047	0.003257	0.158713	0.657353	0.037800	-0.603447	0.778751	0.162354	-0.055136
6329	1.255324	-9.427249	-2.578517	-0.041494	-0.024036	0.001263	0.158839	0.657902	0.038324	-0.602748	0.779188	0.162744	-0.055446
6330	1.202499	-9.383718	-2.635240	-0.043297	-0.022272	0.006570	0.158441	0.658454	0.038596	-0.601971	0.779695	0.163070	-0.055811
6331	1.217255	-9.345424	-2.658960	-0.018261	-0.025773	0.010268	0.158573	0.657077	0.040661	-0.601615	0.779882	0.163316	-0.056318
6332	1.143263	-9.554805	-2.891443	-0.095188	-0.023972	0.011461	0.158562	0.657351	0.043265	-0.600016	0.781026	0.163636	-0.056592
6333	1.115786	-9.345335	-2.888798	-0.211525	-0.023140	0.017716	0.160003	0.656516	0.046096	-0.596625	0.783560	0.163951	-0.056507
6334	1.105780	-9.389007	-3.038217	-0.286625	-0.015234	0.011027	0.159983	0.655135	0.054276	-0.592038	0.786971	0.164404	-0.056025
6335	1.039043	-9.265906	-3.065065	-0.291934	-0.036171	-0.006665	0.159427	0.655409	0.062481	-0.587324	0.790332	0.165338	-0.055584
6336	1.039997	-9.133537	-3.034712	-0.279472	-0.023968	0.011119	0.161119	0.653744	0.070242	-0.582782	0.793598	0.165872	-0.055255
6337	1.060326	-8.994024	-2.978008	-0.143425	-0.015182	0.002471	0.161627	0.653188	0.076471	-0.580450	0.795240	0.166243	-0.055077
6338	1.088373	-9.121904	-3.039802	-0.030695	-0.023893	0.002346	0.162416	0.653321	0.076070	-0.579857	0.795564	0.166638	-0.055470
6339	1.028733	-9.355002	-3.126082	-0.012812	-0.023857	0.005974	0.161885	0.653048	0.077896	-0.579568	0.795686	0.166909	-0.055904
6340	1.047954	-9.369489	-3.095172	-0.072822	-0.023915	0.018744	0.162144	0.653597	0.078288	-0.578284	0.796549	0.167097	-0.056352
6341	1.110850	-9.355380	-3.040277	-0.095200	-0.023953	0.019445	0.162666	0.653318	0.079708	-0.576672	0.797664	0.167246	-0.056668
6342	0.937713	-9.257530	-2.943931	-0.016472	-0.023903	0.019208	0.163977	0.653585	0.080471	-0.576284	0.797876	0.167353	-0.057303
6343	1.055452	-9.335712	-3.041976	0.005106	0.004993	0.007084	0.163575	0.654275	0.081525	-0.576391	0.797816	0.167251	-0.057356
6344	0.953149	-9.123149	-3.005004	0.042719	0.004165	-0.000502	0.162521	0.655382	0.080381	-0.577064	0.797314	0.167271	-0.057507
6345	0.928129	-9.245576	-2.991776	0.130408	0.019939	0.001939	0.163710	0.655101	0.079060	-0.579230	0.795800	0.166933	-0.057691
6346	1.052365	-9.427307	-3.115101	0.105397	0.015570	-0.006262	0.162420	0.653735	0.074124	-0.580943	0.794563	0.166834	-0.057798
6347	1.043364	-9.335794	-3.099552	0.044513	0.018152	0.003899	0.162688	0.654010	0.072301	-0.581732	0.794043	0.166584	-0.057745
6348	1.086905	-9.324197	-3.128633	0.035574	0.026889	0.005618	0.163210	0.654419	0.072818	-0.582357	0.793667	0.166243	-0.057576
6349	1.150399	-9.228162	-3.022333	0.053479	0.007626	-0.004897	0.162423	0.654149	0.072567	-0.583262	0.793000	0.166244	-0.057608
6350	1.111693	-9.235339	-3.108599	0.021215	-0.005502	0.005406	0.162948	0.654972	0.071527	-0.583552	0.792754	0.166301	-0.057903
6351	1.117114	-9.157914	-2.944333	0.067712	-0.006407	0.007515	0.163223	0.654146	0.069434	-0.584619	0.791945	0.166253	-0.058340
6352	1.089302	-9.331020	-2.994149	0.083732	-0.023914	0.021641	0.163499	0.653596	0.066433	-0.585818	0.790997	0.166198	-0.059327
6353	1.145149	-9.288134	-2.984525	0.065767	-0.016979	0.039150	0.163368	0.654561	0.064624	-0.586779	0.790300	0.165774	-0.060286
6354	0.990765	-9.267566	-2.944504	0.101419	-0.001263	0.073001	0.166526	0.655370	0.062503	-0.588266	0.789337	0.164616	-0.061574
6355	0.961152	-9.354143	-3.017342	0.035040	-0.009216	0.109490	0.168658	0.651233	0.060999	-0.588675	0.789239	0.163028	-0.063137
6356	0.832375	-9.131546	-2.912734	0.061849	-0.021451	0.111486	0.171283	0.652870	0.059415	-0.589416	0.788832	0.161549	-0.065066
6357	0.738759	-9.386223	-3.063858	-0.000752	-0.010028	0.111050	0.174570	0.652852	0.059365	-0.589243	0.789155	0.159992	-0.066554
6358	0.629207	-9.178061	-2.911516	-0.000721	-0.023999	0.096973	0.176552	0.651466	0.058671	-0.589002	0.789427	0.158858	-0.068154
6359	0.497737	-9.330747	-2.840039	0.092360	-0.015183	0.090641	0.179324	0.651178	0.055635	-0.590302	0.788574	0.157555	-0.069801
6360	0.395441	-9.454885	-2.797325	0.101257	-0.013430	0.100409	0.182490	0.650612	0.053241	-0.591692	0.787660	0.156097	-0.071596
6361	0.599414	-9.299760	-2.672331	0.147833	0.007511	0.092862	0.184347	0.649090	0.051117	-0.593925	0.786172	0.154407	-0.073108
6362	0.531065	-9.402664	-2.677731	0.158467	0.037213	0.123887	0.187518	0.648662	0.047163	-0.596325	0.784710	0.151886	-0.074556
6363	0.552806	-9.402717	-2.639466	0.136953	0.049416	0.135223	0.192533	0.648088	0.042140	-0.598437	0.783518	0.149043	-0.075889
6364	0.635863	-9.605494	-2.671353	0.063597	0.063379	0.136435	0.195310	0.646148	0.040518	-0.599391	0.783243	0.146160	-0.076796
6365	0.474618	-9.529699	-2.678704	0.090670	0.058305	0.084689	0.198485	0.644482	0.037593	-0.600869	0.782454	0.144069	-0.077244
6366	0.379404	-9.671230	-2.799674	0.041635	0.047940	0.045525	0.198745	0.644617	0.038110	-0.601567	0.782147	0.142821	-0.077235
6367	0.424075	-9.503170	-2.783707	-0.039616	0.067222	0.014183	0.199539	0.643650	0.038219	-0.601127	0.782737	0.141926	-0.076327
6368	0.477874	-9.411899	-2.686991	-0.046637	0.035780	-0.027397	0.199784	0.644885	0.041479	-0.600520	0.783262	0.142102	-0.075382
6369	0.533588	-9.388194	-2.658360	-0.065500	0.014730	-0.017930	0.198991	0.644889	0.042531	-0.599569	0.783993	0.142380	-0.074833
6370	0.603553	-9.398223	-2.613416	-0.032317	0.000763	-0.040674	0.199511	0.645573	0.043310	-0.599104	0.784253	0.143171	-0.074323
6371	0.637174	-9.424862	-2.587577	-0.009105	0.007725	-0.028159	0.196891	0.643524	0.043850	-0.599033	0.784266	0.143609	-0.073913
6372	0.621996	-9.523174	-2.528494	0.049930	-0.002762	-0.029546	0.198466	0.644341	0.043184	-0.599831	0.783567	0.144136	-0.073821
6373	0.694488	-9.514290	-2.584293	0.015860	-0.001072	-0.012183	0.196221	0.646279	0.043237	-0.600106	0.783311	0.144392	-0.073803
6374	0.641988	-9.427283	-2.580436	0.031958	0.004187	-0.008489	0.196218	0.647380	0.042207	-0.600611	0.782897	0.144540	-0.073809
6375	0.436805	-9.416219	-2.631411	0.040867	0.000739	0.000440	0.196366	0.645592	0.040367	-0.601263	0.782379	0.144539	-0.073989
6376	0.569527	-9.427003	-2.673536	0.012205	-0.002814	0.007227	0.197150	0.647515	0.038553	-0.601414	0.782235	0.144560	-0.074240
6377	0.571942	-9.427022	-2.673557	0.009595	-0.013270	-0.012217	0.196105	0.645731	0.039462	-0.601551	0.782039	0.144973	-0.074394
6378	0.571647	-9.470137	-2.616371	-0.010950	-0.006270	-0.019400	0.195838	0.646558	0.039474	-0.601370	0.782093	0.145477	-0.074305
6379	0.579140	-9.436419	-2.582402	0.052596	-0.016743	-0.027783	0.197016	0.648066	0.038430	-0.602191	0.781329	0.146111	-0.074451
6380	0.619715	-9.501766	-2.612343	0.069552	-0.015018	-0.017104	0.195327	0.646288	0.035577	-0.603238	0.780405	0.146570	-0.074765
6381	0.612029	-9.561992	-2.663438	0.055275	-0.007995	-0.022478	0.195072	0.645602	0.034404	-0.604113	0.779637	0.147010	-0.074842
6382	0.558774	-9.580780	-2.651178	0.048081	-0.009750	-0.015476	0.193750	0.646848	0.034306	-0.604836	0.778983	0.147408	-0.075027
6383	0.602649	-9.523397	-2.650897	0.006865	-0.016801	-0.004348	0.194427	0.645195	0.031418	-0.604899	0.778843	0.147745	-0.075317
6384	0.603204	-9.446376	-2.630790	0.001491	-0.023806	-0.005279	0.192578	0.646580	0.031720	-0.604836	0.778757	0.148245	-0.075725
6385	0.588983	-9.407899	-2.668677	-0.030729	-0.023811	-0.001976	0.193104	0.645752	0.032874	-0.604282	0.779072	0.148687	-0.076039
6386	0.661195	-9.441946	-2.607207	-0.009194	-0.030797	-0.019498	0.192568	0.647543	0.033030	-0.604054	0.779063	0.149504	-0.076347
6387	0.627261	-9.460826	-2.575888	-0.023567	-0.029076	-0.007254	0.193623	0.647124	0.032750	-0.603600	0.779269	0.150082	-0.076696
6388	0.671251	-9.388866	-2.527375	0.003328	-0.015074	-0.015819	0.192700	0.647129	0.033544	-0.603607	0.779142	0.150635	-0.076844
6389	0.617788	-9.436531	-2.520252	0.042653	-0.018567	-0.007608	0.193236	0.646577	0.031320	-0.604217	0.778563	0.150990	-0.077220
6390	0.583568	-9.491834	-2.602304	-0.007487	-0.013329	0.003501	0.192976	0.646441	0.030932	-0.604030	0.778624	0.151253	-0.077553
6391	0.647573	-9.325903	-2.447139	-0.025366	-0.002005	-0.000101	0.192053	0.646308	0.031985	-0.603618	0.778916	0.151395	-0.077555
6392	0.521069	-9.455009	-2.517226	-0.011959	0.007661	0.007094	0.192708	0.646304	0.032496	-0.603420	0.779076	0.151348	-0.077585
6393	0.511963	-9.377948	-2.509052	-0.015474	0.000697	-0.008800	0.192830	0.647403	0.033545	-0.603184	0.779225	0.151578	-0.077479
6394	0.608720	-9.354624	-2.500006	-0.000292	0.016395	0.001917	0.192693	0.648367	0.033557	-0.603202	0.779241	0.151491	-0.077348
6395	0.540338	-9.460124	-2.567920	0.023020	0.012962	-0.008499	0.193346	0.649189	0.033425	-0.603601	0.778945	0.151508	-0.077173
6396	0.689919	-9.475961	-2.646298	-0.002068	0.018152	0.002746	0.192565	0.647955	0.033294	-0.603595	0.778987	0.151393	-0.077022
6397	0.663728	-9.425143	-2.611842	0.021176	0.015526	0.005567	0.191510	0.648373	0.033575	-0.603949	0.778763	0.151163	-0.076964
6398	0.732700	-9.572416	-2.618937	0.034621	0.005909	-0.003232	0.192558	0.649469	0.032659	-0.604486	0.778323	0.151240	-0.077049
6399	0.694318	-9.538311	-2.574954	-0.016428	-0.008116	0.002531	0.191519	0.648100	0.031361	-0.604185	0.778510	0.151403	-0.077200
6400	0.690804	-9.359797	-2.409449	0.006774	0.004071	0.015995	0.191515	0.648374	0.032144	-0.604252	0.778459	0.151259	-0.077473
6401	0.622805	-9.414526	-2.390265	0.056961	-0.008970	-0.006588	0.191396	0.647276	0.030314	-0.605110	0.777726	0.151460	-0.077747
6402	0.600565	-9.484221	-2.429327	0.064059	-0.008111	0.007559	0.192727	0.645619	0.028197	-0.606045	0.776940	0.151486	-0.078265
6403	0.561431	-9.553697	-2.439401	0.047989	-0.011579	-0.001385	0.191665	0.647964	0.027196	-0.606749	0.776323	0.151651	-0.078620
6404	0.579347	-9.414143	-2.375466	0.028328	-0.012466	-0.007677	0.192075	0.645486	0.026775	-0.607139	0.775917	0.152015	-0.078907
6405	0.598319	-9.460196	-2.443451	0.058834	0.011201	-0.017957	0.191409	0.647691	0.025636	-0.608106	0.775151	0.152143	-0.078743
6406	0.601931	-9.628737	-2.493485	0.059647	0.011170	0.000519	0.191411	0.649757	0.021755	-0.609036	0.774420	0.152072	-0.078882
6407	0.597606	-9.542135	-2.535667	0.006869	0.016503	-0.003306	0.192497	0.648915	0.020853	-0.609187	0.774341	0.151989	-0.078656
6408	0.535661	-9.426104	-2.502556	0.028381	0.028779	-0.008351	0.191446	0.648232	0.021903	-0.609703	0.773995	0.151868	-0.078301
6409	0.597683	-9.530212	-2.569176	0.022941	0.018243	0.005632	0.191978	0.648093	0.020332	-0.610087	0.773754	0.151600	-0.078210
6410	0.660792	-9.484978	-2.559587	-0.014606	-0.001009	-0.007058	0.191458	0.647270	0.020072	-0.609839	0.773880	0.151936	-0.078238
6411	0.656146	-9.460756	-2.516010	-0.003891	-0.001022	-0.003450	0.191707	0.648919	0.021385	-0.609758	0.773913	0.152087	-0.078248
6412	0.630970	-9.604844	-2.507836	-0.002126	-0.009768	-0.001728	0.191578	0.648507	0.021383	-0.609669	0.773891	0.152422	-0.078510
6413	0.656078	-9.472562	-2.444046	-0.055829	-0.007190	0.002314	0.191845	0.648644	0.019949	-0.608753	0.774567	0.152640	-0.078525
6414	0.602989	-9.469564	-2.385875	-0.005783	-0.011572	0.012371	0.192769	0.646849	0.021609	-0.608577	0.774623	0.152816	-0.079002
6415	0.563070	-9.647379	-2.433238	-0.004905	-0.013305	0.015872	0.193023	0.648223	0.022009	-0.608410	0.774709	0.152818	-0.079437
6416	0.529503	-9.615694	-2.382115	-0.032616	-0.008926	0.010414	0.192493	0.649052	0.021895	-0.607830	0.775090	0.153025	-0.079759
6417	0.588381	-9.488480	-2.316272	-0.021912	-0.008096	0.016670	0.193157	0.647672	0.022131	-0.607418	0.775390	0.152978	-0.080078
6418	0.549343	-9.545804	-2.285351	0.001367	0.008540	0.016900	0.194732	0.647250	0.023794	-0.607413	0.775418	0.152758	-0.080263
6419	0.525743	-9.468711	-2.303488	0.021068	0.015556	0.016211	0.195264	0.647248	0.021965	-0.607746	0.775226	0.152360	-0.080350
6420	0.564771	-9.411510	-2.375265	0.021139	0.025209	0.005674	0.195395	0.647660	0.021577	-0.608114	0.775001	0.152103	-0.080220
6421	0.549245	-9.555777	-2.400822	0.058667	0.012089	0.012925	0.195007	0.646286	0.021960	-0.609026	0.774334	0.151738	-0.080438
6422	0.582656	-9.609130	-2.459403	0.031799	0.011195	0.019755	0.196591	0.646830	0.019079	-0.609494	0.774002	0.151400	-0.080717
6423	0.535745	-9.416300	-2.442362	-0.012944	0.021677	0.024808	0.197114	0.646964	0.019853	-0.609304	0.774260	0.150849	-0.080715
6424	0.584382	-9.368561	-2.437426	0.004982	0.014687	0.016096	0.196584	0.646966	0.020902	-0.609373	0.774249	0.150570	-0.080815
6425	0.465053	-9.507337	-2.505284	-0.003956	0.005995	0.012484	0.198165	0.646958	0.020097	-0.609290	0.774338	0.150386	-0.080935
6426	0.564297	-9.474366	-2.481728	-0.027267	0.000684	0.021083	0.197253	0.645588	0.019837	-0.608805	0.774704	0.150294	-0.081248
6427	0.478297	-9.348262	-2.361775	-0.027198	0.007718	0.005297	0.198166	0.646270	0.020871	-0.608377	0.775058	0.150238	-0.081185
6428	0.492706	-9.358120	-2.402869	-0.028935	-0.004494	-0.008864	0.198164	0.645994	0.021779	-0.607901	0.775349	0.150660	-0.081197
6429	0.574426	-9.411631	-2.389769	-0.021800	-0.013272	-0.007117	0.198148	0.647369	0.024394	-0.607513	0.775565	0.151043	-0.081325
6430	0.562883	-9.676013	-2.359063	-0.003978	0.000692	0.010635	0.198818	0.646679	0.021776	-0.607406	0.775616	0.151072	-0.081579
6431	0.538817	-9.663872	-2.382749	-0.029018	0.000702	0.008701	0.197898	0.645995	0.022824	-0.606927	0.775986	0.151051	-0.081663
6432	0.550479	-9.384868	-2.350803	-0.021848	0.007688	0.008831	0.198947	0.645713	0.024106	-0.606570	0.776268	0.151015	-0.081702
6433	0.502232	-9.377363	-2.379139	0.028334	0.021750	-0.003072	0.199324	0.648188	0.024905	-0.607067	0.775938	0.150827	-0.081492
6434	0.513704	-9.459429	-2.445071	0.035533	0.006043	-0.015432	0.197480	0.649023	0.024551	-0.607635	0.775447	0.151095	-0.081436
6435	0.578658	-9.493588	-2.438814	-0.000290	0.008620	-0.007780	0.197747	0.649298	0.022989	-0.607655	0.775430	0.151186	-0.081285
6436	0.583243	-9.527334	-2.451258	-0.007453	0.000748	-0.008749	0.197491	0.647786	0.023498	-0.607527	0.775468	0.151503	-0.081278
6437	0.680392	-9.450943	-2.391136	0.017549	-0.008055	-0.001565	0.197757	0.647785	0.022713	-0.607764	0.775226	0.151672	-0.081509
6438	0.646579	-9.450789	-2.426891	0.042635	-0.009764	-0.008426	0.196581	0.646691	0.022200	-0.608381	0.774640	0.152023	-0.081815
6439	0.629292	-9.503635	-2.448979	0.026497	-0.006278	0.000275	0.197378	0.645586	0.021657	-0.608758	0.774297	0.152128	-0.082060
6440	0.607092	-9.568461	-2.468759	0.039901	-0.013267	0.002104	0.196854	0.645589	0.021144	-0.609304	0.773771	0.152362	-0.082539
6441	0.635842	-9.599961	-2.471773	0.019313	0.004203	0.009051	0.196596	0.646418	0.018295	-0.609585	0.773561	0.152216	-0.082702
6442	0.578753	-9.479260	-2.472296	0.035468	-0.002749	-0.003151	0.195806	0.646284	0.018826	-0.610098	0.773080	0.152457	-0.082979
6443	0.487238	-9.444894	-2.478321	0.035460	-0.000977	-0.000466	0.195938	0.646146	0.019082	-0.610623	0.772638	0.152495	-0.083155
6444	0.532819	-9.488376	-2.423939	0.053390	0.011267	-0.006483	0.196605	0.645868	0.016598	-0.611460	0.771950	0.152585	-0.083229
6445	0.331610	-9.597545	-2.457104	0.031042	0.000846	-0.013694	0.196075	0.647248	0.015579	-0.611940	0.771527	0.152811	-0.083212
6446	0.568767	-9.527081	-2.405468	0.006863	0.012116	-0.006838	0.196084	0.645596	0.015562	-0.612061	0.771406	0.152981	-0.083133
6447	0.598060	-9.483913	-2.371578	-0.005639	0.019980	-0.010426	0.194769	0.646705	0.014032	-0.612025	0.771475	0.152983	-0.082747
6448	0.603027	-9.464710	-2.371400	0.012305	0.018259	-0.021754	0.196468	0.647658	0.015187	-0.612270	0.771245	0.153333	-0.082434
6449	0.573843	-9.493375	-2.381091	0.014065	0.004265	-0.019146	0.195827	0.646012	0.013359	-0.612502	0.771022	0.153630	-0.082242
6450	0.621583	-9.570723	-2.384795	0.003271	0.004222	-0.006918	0.193844	0.647260	0.014442	-0.612536	0.770917	0.153974	-0.082330
6451	0.617385	-9.483962	-2.338099	0.006758	-0.008074	0.008942	0.193832	0.648636	0.015496	-0.612571	0.770850	0.154002	-0.082646
6452	0.617669	-9.445377	-2.304012	0.028323	-0.020269	-0.015611	0.194367	0.647808	0.014179	-0.612931	0.770375	0.154718	-0.083067
6453	0.638627	-9.551563	-2.367899	-0.004779	-0.004531	-0.010535	0.194638	0.646844	0.013515	-0.612830	0.770396	0.155022	-0.083051
6454	0.602702	-9.510378	-2.362309	-0.027168	-0.002790	-0.005386	0.194629	0.647531	0.014953	-0.612368	0.770652	0.155501	-0.083190
6455	0.629353	-9.498502	-2.343176	-0.000349	-0.002806	-0.000790	0.193050	0.647402	0.015496	-0.612323	0.770653	0.155626	-0.083279
6456	0.612444	-9.498465	-2.374273	0.005040	0.000713	-0.003376	0.193844	0.647674	0.013666	-0.612354	0.770507	0.156072	-0.083564
6457	0.627205	-9.460118	-2.381169	0.014064	0.018238	-0.014699	0.192521	0.648781	0.014087	-0.612618	0.770324	0.156130	-0.083201
6458	0.585470	-9.555986	-2.377105	-0.003885	0.005979	-0.006950	0.192922	0.647678	0.014070	-0.612535	0.770287	0.156574	-0.083328
6459	0.699011	-9.549601	-2.358784	-0.037960	-0.016839	0.002378	0.193182	0.647125	0.015882	-0.611858	0.770737	0.156885	-0.083550
6460	0.655984	-9.489075	-2.338491	-0.016437	0.000687	-0.003545	0.192917	0.647953	0.015113	-0.611553	0.770841	0.157426	-0.083812
6461	0.674909	-9.542285	-2.387332	-0.027199	0.008544	0.005202	0.192923	0.646852	0.015102	-0.611116	0.771211	0.157366	-0.083705
6462	0.636171	-9.556435	-2.394370	-0.062985	-0.002818	0.001384	0.194492	0.647393	0.016905	-0.610071	0.771891	0.157963	-0.083943
6463	0.613110	-9.406917	-2.322757	-0.021824	0.005056	0.001748	0.192249	0.648230	0.017728	-0.609712	0.772177	0.157990	-0.083864
6464	0.612343	-9.512858	-2.362421	0.010396	-0.001042	-0.001584	0.192512	0.647402	0.019016	-0.609811	0.771956	0.158478	-0.084262
6465	0.622064	-9.503395	-2.388832	0.012162	0.008565	0.007275	0.194360	0.646429	0.018719	-0.609979	0.771850	0.158320	-0.084305
6466	0.554111	-9.550975	-2.391196	0.006864	0.002502	-0.010398	0.193304	0.648087	0.017190	-0.610040	0.771632	0.158992	-0.084598
6467	0.611855	-9.580275	-2.387225	0.006877	0.000743	-0.013953	0.192776	0.648228	0.017330	-0.610138	0.771510	0.159265	-0.084490
6468	0.611987	-9.561108	-2.411038	-0.000324	-0.004525	-0.005208	0.193563	0.647672	0.018873	-0.610083	0.771432	0.159721	-0.084743
6469	0.617305	-9.493714	-2.381470	0.005099	0.002492	-0.015706	0.193559	0.648360	0.019010	-0.610161	0.771329	0.160002	-0.084581
6470	0.612678	-9.464874	-2.400325	0.002357	-0.013274	-0.006964	0.192779	0.648366	0.016290	-0.610100	0.771157	0.160781	-0.085113
6471	0.665516	-9.503852	-2.427665	-0.000261	0.004237	-0.015754	0.190942	0.647688	0.016311	-0.610101	0.771123	0.161051	-0.084906
6472	0.655934	-9.494076	-2.401034	0.005073	0.011214	-0.006874	0.191462	0.648235	0.017089	-0.610170	0.770977	0.161438	-0.085000
6473	0.617337	-9.488934	-2.391028	0.006814	0.002455	0.001050	0.191456	0.649336	0.017230	-0.610245	0.770908	0.161459	-0.085049
6474	0.684644	-9.530452	-2.425732	-0.000351	0.000688	0.002726	0.191721	0.648921	0.017352	-0.610178	0.770838	0.161852	-0.085419
6475	0.648791	-9.479610	-2.408015	-0.018225	0.007695	-0.000002	0.190927	0.649613	0.017631	-0.609884	0.771081	0.161869	-0.085290
6476	0.648690	-9.494019	-2.400970	-0.019145	0.007681	0.005275	0.191057	0.648235	0.020217	-0.609551	0.771271	0.162119	-0.085481
6477	0.660904	-9.474829	-2.386436	-0.018228	0.012933	0.001776	0.190802	0.647411	0.019433	-0.609271	0.771529	0.162045	-0.085292
6478	0.694633	-9.484787	-2.410874	-0.019100	0.016436	-0.001754	0.192116	0.647267	0.019802	-0.608959	0.771673	0.162470	-0.085402
6479	0.665428	-9.518099	-2.367746	-0.012829	0.002454	-0.008807	0.191321	0.647821	0.020730	-0.608747	0.771812	0.162678	-0.085261
6480	0.658215	-9.513276	-2.382048	-0.011041	0.018197	-0.003447	0.190263	0.648652	0.021144	-0.608572	0.771860	0.163069	-0.085328
6481	0.699166	-9.527947	-2.356134	-0.021846	0.014646	0.009663	0.191307	0.649471	0.021917	-0.608232	0.772188	0.162858	-0.085193
6482	0.617502	-9.464971	-2.419594	0.017597	0.025219	-0.001427	0.190396	0.648100	0.021397	-0.608520	0.771910	0.163067	-0.085256
6483	0.585965	-9.484083	-2.457994	0.003219	0.011209	0.008998	0.190520	0.649200	0.021796	-0.608555	0.771925	0.162865	-0.085251
6484	0.636156	-9.556625	-2.456857	-0.023567	0.005972	-0.005345	0.191571	0.649332	0.021781	-0.608157	0.772112	0.163391	-0.085392
6485	0.646695	-9.434005	-2.443522	-0.040607	0.004189	0.003358	0.190774	0.649335	0.024135	-0.607501	0.772630	0.163436	-0.085284
6486	0.680131	-9.484857	-2.470832	-0.002106	0.021697	0.002801	0.189995	0.647964	0.023613	-0.607472	0.772611	0.163604	-0.085347
6487	0.665277	-9.533110	-2.557776	-0.061136	0.008595	-0.003849	0.189982	0.649477	0.024929	-0.606523	0.773364	0.163743	-0.085014
6488	0.637131	-9.417409	-2.546590	-0.072802	0.011200	0.004919	0.191289	0.649055	0.028027	-0.605372	0.774210	0.164032	-0.084956
6489	0.680606	-9.417595	-2.496498	-0.033521	-0.001096	0.019245	0.191287	0.649330	0.028160	-0.604775	0.774687	0.163884	-0.085142
6490	0.574473	-9.402274	-2.476180	-0.021841	0.007704	0.010585	0.191415	0.648778	0.029843	-0.604383	0.774910	0.164124	-0.085438
6491	0.675398	-9.470469	-2.497061	0.005880	0.001558	0.012484	0.190239	0.647684	0.029590	-0.604418	0.774891	0.163980	-0.085632
6492	0.574090	-9.455245	-2.496012	-0.009279	0.021720	0.007193	0.191291	0.647403	0.029962	-0.604269	0.774970	0.164106	-0.085731
6493	0.591400	-9.397714	-2.514726	-0.016412	0.016481	0.000961	0.192325	0.649873	0.031271	-0.604027	0.775209	0.163998	-0.085486
6494	0.655523	-9.547370	-2.526613	-0.000293	0.019978	-0.001602	0.190751	0.648918	0.031546	-0.604031	0.775156	0.164224	-0.085501
6495	0.588591	-9.452998	-2.510531	-0.011036	0.014740	-0.001661	0.189433	0.650027	0.030666	-0.603872	0.775317	0.164168	-0.085271
6496	0.641938	-9.422111	-2.498620	0.003263	0.005973	-0.000717	0.192070	0.648085	0.031778	-0.603888	0.775208	0.164506	-0.085496
6497	0.706469	-9.514110	-2.531477	0.003279	-0.004523	-0.006961	0.190486	0.649195	0.031813	-0.603897	0.775145	0.164741	-0.085546
6498	0.704258	-9.485273	-2.545546	0.010470	-0.005376	-0.013954	0.190628	0.647543	0.031534	-0.604006	0.774878	0.165445	-0.085839
6499	0.743205	-9.442225	-2.526161	0.003313	-0.009765	-0.015787	0.190619	0.648919	0.031808	-0.604014	0.774777	0.165880	-0.085857
6500	0.704002	-9.521320	-2.536345	-0.016384	-0.013259	-0.014185	0.190362	0.648646	0.030508	-0.603671	0.774798	0.166822	-0.086255
6501	0.689945	-9.461080	-2.535532	-0.002159	-0.009802	0.007095	0.188784	0.647966	0.031566	-0.603554	0.774839	0.166913	-0.086529
6502	0.656211	-9.451180	-2.530320	0.028308	-0.016757	-0.005032	0.189573	0.648650	0.030520	-0.603886	0.774366	0.167576	-0.087160
6503	0.646374	-9.475229	-2.554544	0.031023	-0.025477	-0.013857	0.189191	0.647415	0.029083	-0.604267	0.773908	0.168123	-0.087536
6504	0.616950	-9.537564	-2.564620	0.015837	-0.013215	-0.015689	0.189188	0.648378	0.028312	-0.604438	0.773560	0.168906	-0.087923
6505	0.757660	-9.447134	-2.521536	-0.007461	-0.013289	-0.008835	0.188408	0.647695	0.026756	-0.604254	0.773606	0.169296	-0.088039
6506	0.697198	-9.461020	-2.497141	0.016701	-0.013266	-0.010406	0.188660	0.648794	0.028064	-0.604431	0.773271	0.169965	-0.088470
6507	0.694668	-9.475585	-2.547755	0.030141	-0.014993	-0.013840	0.188403	0.648521	0.027025	-0.604831	0.772841	0.170387	-0.088679
6508	0.687357	-9.485126	-2.540592	0.021137	-0.015023	-0.001570	0.187354	0.648252	0.026517	-0.605057	0.772483	0.170914	-0.089244
6509	0.598370	-9.436223	-2.505616	0.019412	-0.006227	-0.013851	0.187085	0.649767	0.025886	-0.605320	0.772199	0.171249	-0.089283
6510	0.745809	-9.415789	-2.525880	0.030145	-0.005393	-0.012047	0.187097	0.648529	0.024443	-0.605736	0.771712	0.171801	-0.089601
6511	0.580566	-9.561244	-2.535739	0.024811	0.004296	-0.017317	0.186569	0.649221	0.023677	-0.606122	0.771371	0.172051	-0.089455
6512	0.667447	-9.566852	-2.575006	-0.017086	0.014838	-0.047571	0.186304	0.650186	0.022780	-0.605949	0.771382	0.172935	-0.088824
6513	0.926290	-9.501501	-2.566875	-0.004541	0.032260	-0.046600	0.185111	0.650604	0.024753	-0.606027	0.771346	0.173353	-0.087782
6514	0.613234	-9.387853	-2.380218	0.092102	-0.005246	-0.064423	0.181955	0.651172	0.024026	-0.607509	0.769964	0.174428	-0.087538
6515	0.883149	-9.462121	-2.383400	0.064261	-0.016750	-0.045378	0.182487	0.651996	0.021034	-0.608476	0.769006	0.175298	-0.087506
6516	0.870931	-9.483555	-2.345089	0.064207	-0.023775	-0.036593	0.178819	0.651468	0.017833	-0.609391	0.767981	0.176397	-0.087934
6517	0.880831	-9.452145	-2.272715	0.099893	-0.009843	-0.011608	0.180138	0.651736	0.016384	-0.610871	0.766712	0.176601	-0.088327
6518	0.833657	-9.632241	-2.298411	0.060480	-0.025592	-0.006687	0.179481	0.652429	0.014970	-0.611678	0.765853	0.177169	-0.089054
6519	0.622731	-9.416231	-2.197977	0.071159	-0.002845	0.011201	0.179226	0.651605	0.014055	-0.612703	0.765021	0.176986	-0.089526
6520	0.640887	-9.575419	-2.298498	0.095335	0.011176	0.013155	0.179768	0.650779	0.010787	-0.614123	0.763845	0.176830	-0.090133
6521	0.670503	-9.484406	-2.348176	0.042563	0.016412	0.012800	0.180559	0.651463	0.008961	-0.614772	0.763403	0.176434	-0.090239
6522	0.642046	-9.412013	-2.342292	0.055077	0.030404	0.020015	0.180045	0.649953	0.008173	-0.615634	0.762786	0.175977	-0.090470
6523	0.690118	-9.441406	-2.393513	0.026450	0.040886	0.023349	0.180440	0.650777	0.006614	-0.616096	0.762626	0.175147	-0.090281
6524	0.622331	-9.465009	-2.419636	-0.033521	0.019897	0.022852	0.180693	0.651325	0.008437	-0.615573	0.763108	0.174859	-0.090333
6525	0.690381	-9.403071	-2.441140	-0.038031	0.018984	0.031620	0.181221	0.651047	0.008426	-0.614948	0.763739	0.174289	-0.090357
6526	0.616860	-9.551833	-2.511911	-0.082763	0.014639	0.030391	0.182797	0.650763	0.009310	-0.613646	0.764854	0.173987	-0.090367
6527	0.612824	-9.443332	-2.433724	-0.107740	0.000667	0.008151	0.183324	0.648832	0.012275	-0.611922	0.766228	0.174125	-0.090146
6528	0.510990	-9.502570	-2.402284	-0.088013	-0.004525	-0.004043	0.183963	0.650341	0.015012	-0.610538	0.767262	0.174529	-0.089955
6529	0.699415	-9.494181	-2.324505	-0.057587	-0.008078	-0.008297	0.183295	0.650893	0.017109	-0.609578	0.767945	0.174933	-0.089850
6530	0.776068	-9.581287	-2.299732	-0.010960	0.000707	-0.029114	0.183430	0.650342	0.017101	-0.609438	0.767958	0.175521	-0.089543
6531	0.838603	-9.615487	-2.312681	0.001583	0.004201	-0.031679	0.181449	0.651178	0.018440	-0.609477	0.767855	0.176029	-0.089168
6532	0.909085	-9.553355	-2.264509	0.007014	0.004206	-0.046629	0.179995	0.652011	0.019251	-0.609656	0.767592	0.176812	-0.088658
6533	0.848984	-9.518940	-2.174673	0.031980	0.004171	-0.029682	0.180258	0.652698	0.017953	-0.610166	0.767117	0.177236	-0.088409
6534	0.897537	-9.481006	-2.229932	0.060677	0.005954	-0.041808	0.178168	0.652023	0.015246	-0.611157	0.766202	0.177896	-0.088176
6535	0.984187	-9.520152	-2.226323	0.071319	-0.006358	-0.025067	0.176593	0.652032	0.014230	-0.612229	0.765238	0.178310	-0.088274
6536	0.892093	-9.567492	-2.211653	0.092777	-0.012455	-0.024034	0.175568	0.649976	0.010062	-0.613606	0.763945	0.178911	-0.088693
6537	0.984437	-9.484186	-2.261961	0.062295	-0.008145	-0.007508	0.175040	0.650805	0.009298	-0.614504	0.763145	0.179095	-0.088993
6538	0.810006	-9.562363	-2.316630	0.082022	-0.006307	-0.015251	0.175165	0.653282	0.006979	-0.615720	0.762024	0.179499	-0.089383
6539	0.829830	-9.490464	-2.349620	0.017534	-0.002865	0.001925	0.176086	0.653691	0.006189	-0.615932	0.761819	0.179554	-0.089558
6540	0.870909	-9.486019	-2.364343	0.035451	0.000639	-0.001468	0.175699	0.653281	0.004629	-0.616440	0.761336	0.179722	-0.089827
6541	0.872866	-9.548688	-2.403533	0.055183	-0.001073	-0.011917	0.174394	0.652463	0.003210	-0.617250	0.760625	0.179900	-0.089933
6542	0.907155	-9.481573	-2.391041	0.024818	-0.008061	-0.026259	0.174658	0.652600	0.002557	-0.617615	0.760181	0.180515	-0.089944
6543	0.950262	-9.534538	-2.298294	0.035551	-0.013331	-0.029750	0.173222	0.651783	0.000880	-0.618108	0.759630	0.181153	-0.089936
6544	0.997882	-9.633114	-2.165254	0.055267	-0.019460	-0.042884	0.171905	0.653305	-0.000907	-0.618923	0.758727	0.182106	-0.090025
6545	0.789838	-9.691139	-2.007913	0.138603	-0.014961	-0.073935	0.169815	0.652217	-0.002967	-0.621054	0.756727	0.183248	-0.089871
6546	0.771400	-9.568314	-2.001535	0.100143	-0.004472	-0.073266	0.168368	0.654566	-0.006824	-0.622653	0.755177	0.184384	-0.089512
6547	0.959766	-9.567228	-1.952679	0.044570	0.008515	-0.049008	0.167450	0.655397	-0.008754	-0.623402	0.754467	0.185021	-0.088974
6548	0.790510	-9.599519	-1.932364	0.031932	-0.007237	-0.029728	0.165483	0.655409	-0.010415	-0.623874	0.753907	0.185705	-0.088988
6549	0.951410	-9.386638	-1.907272	0.013941	0.002269	-0.005157	0.166010	0.654993	-0.009907	-0.624063	0.753725	0.185810	-0.088987
6550	0.956943	-9.624880	-1.936495	0.056824	-0.016104	0.002970	0.165490	0.654997	-0.011720	-0.624818	0.752959	0.186064	-0.089633
6551	0.949836	-9.607790	-1.871348	0.078291	-0.011738	0.004027	0.165248	0.652660	-0.013821	-0.625912	0.751977	0.186089	-0.090200
6552	0.848314	-9.619308	-1.964333	0.078306	-0.002943	0.005852	0.164726	0.653353	-0.016147	-0.627027	0.750964	0.186133	-0.090797
6553	0.618198	-9.714253	-2.138878	0.024736	0.067148	0.005769	0.164731	0.653078	-0.017061	-0.627600	0.750801	0.185235	-0.090018
6554	0.907044	-9.504882	-2.148576	0.012254	0.162385	0.025364	0.167100	0.653341	-0.018134	-0.628303	0.750994	0.182984	-0.088091
6555	1.083503	-9.477532	-2.193043	0.005991	0.117744	0.013655	0.168137	0.655123	-0.016832	-0.628750	0.751188	0.181367	-0.086572
6556	0.945614	-9.512532	-2.192256	-0.063049	0.066978	0.030626	0.168934	0.653330	-0.016211	-0.627963	0.752182	0.180323	-0.085835
6557	0.957586	-9.529227	-2.115647	-0.107815	0.017971	0.020421	0.168001	0.653333	-0.012685	-0.626313	0.753661	0.180055	-0.085484
6558	0.901279	-9.636992	-2.106786	-0.102447	-0.002994	0.013330	0.170883	0.653178	-0.009348	-0.624709	0.754968	0.180183	-0.085413
6559	0.800061	-9.609692	-2.088776	-0.114969	0.025011	0.020425	0.170220	0.653180	-0.007777	-0.622967	0.756542	0.179837	-0.084935
6560	0.938503	-9.499885	-2.006997	-0.084540	0.049450	0.024239	0.170345	0.652352	-0.004535	-0.621797	0.757745	0.179129	-0.084283
6561	0.957314	-9.572063	-1.967133	-0.069312	0.031966	0.013691	0.171250	0.653033	-0.001160	-0.620783	0.758728	0.178719	-0.083779
6562	0.906087	-9.643879	-1.986743	-0.075594	0.010990	0.011808	0.172555	0.653162	0.001424	-0.619630	0.759710	0.178645	-0.083573
6563	0.955536	-9.485249	-1.896425	-0.030868	0.003969	0.010362	0.172288	0.653852	0.001695	-0.619113	0.760148	0.178567	-0.083593
6564	0.828777	-9.648187	-2.019772	-0.021902	0.015408	0.012238	0.173333	0.654396	0.002725	-0.618786	0.760464	0.178378	-0.083547
6565	0.873311	-9.499359	-2.001622	-0.007569	0.033762	0.014188	0.172283	0.653851	0.002996	-0.618730	0.760670	0.177831	-0.083253
6566	0.951149	-9.418360	-2.056638	0.035380	0.035506	0.016264	0.171496	0.653029	0.003780	-0.619337	0.760321	0.177248	-0.083164
6567	0.838491	-9.634419	-2.211960	0.030034	0.053941	0.019810	0.173083	0.651645	0.003352	-0.619916	0.760113	0.176302	-0.082767
6568	0.880368	-9.519252	-2.196577	0.013096	0.075810	0.012727	0.174129	0.653015	0.002959	-0.620331	0.760094	0.175308	-0.081942
6569	0.926240	-9.521869	-2.148937	0.030081	0.047806	0.006566	0.173993	0.653291	0.003745	-0.620908	0.759827	0.174640	-0.081472
6570	0.933131	-9.570130	-2.183198	0.005001	0.021559	0.005396	0.174130	0.652465	0.003474	-0.621022	0.759795	0.174430	-0.081341
6571	1.003228	-9.560985	-2.159664	-0.007542	0.004035	0.003459	0.173996	0.653704	0.002058	-0.620878	0.759914	0.174415	-0.081361
6572	1.013197	-9.519953	-2.087180	0.019317	-0.012577	-0.006976	0.173996	0.653704	0.002188	-0.621109	0.759600	0.174820	-0.081666
6573	1.012685	-9.592054	-2.071182	0.012175	-0.034431	-0.017696	0.172814	0.653849	0.001427	-0.621167	0.759335	0.175574	-0.082068
6574	0.935706	-9.552829	-2.024404	0.016542	-0.032722	0.005282	0.174007	0.651778	0.002169	-0.621266	0.759070	0.176024	-0.082804
6575	0.887470	-9.542993	-2.076747	0.020105	-0.009973	0.016864	0.172947	0.654399	0.000259	-0.621476	0.758865	0.175936	-0.083294
6576	0.834467	-9.523585	-2.157779	0.031795	0.047796	0.023348	0.173745	0.652744	0.000361	-0.622054	0.758596	0.175132	-0.083124
6577	0.757467	-9.484602	-2.190312	0.031851	0.061841	0.016382	0.174538	0.652465	-0.000434	-0.622690	0.758364	0.174136	-0.082565
6578	0.738309	-9.460576	-2.247549	-0.028975	0.060097	0.014182	0.174011	0.652330	0.000223	-0.622406	0.758845	0.173390	-0.081859
6579	0.740765	-9.455697	-2.218675	-0.012820	0.040886	-0.003394	0.175322	0.652597	0.000856	-0.622315	0.759070	0.173027	-0.081224
6580	0.781230	-9.537762	-2.210354	-0.005630	0.025155	-0.015764	0.174261	0.653703	0.001663	-0.622317	0.759107	0.173095	-0.080726
6581	0.805503	-9.521028	-2.181532	-0.029778	0.025142	-0.018588	0.173471	0.653707	0.001936	-0.621934	0.759468	0.173185	-0.080089
6582	0.930709	-9.572399	-2.144750	-0.039637	0.028587	-0.015172	0.173202	0.654259	0.002726	-0.621428	0.759933	0.173260	-0.079431
6583	0.993636	-9.553517	-2.101817	-0.045155	0.012745	0.012031	0.174786	0.652598	0.003726	-0.620720	0.760570	0.173065	-0.079305
6584	0.955145	-9.533923	-2.084437	-0.029027	0.019764	0.008664	0.174778	0.653010	0.005291	-0.620308	0.760974	0.172858	-0.079104
6585	0.954801	-9.582018	-2.082583	-0.000384	0.030271	0.008901	0.173708	0.654803	0.007666	-0.620349	0.761068	0.172422	-0.078825
6586	1.003094	-9.582380	-2.078198	0.015743	0.035519	0.005499	0.173985	0.653427	0.005697	-0.620676	0.760926	0.172013	-0.078513
6587	0.945427	-9.543358	-2.048412	0.005026	0.004060	-0.008768	0.175835	0.652041	0.005526	-0.620741	0.760848	0.172163	-0.078428
6588	0.966626	-9.618064	-2.042244	0.035454	-0.009049	-0.014783	0.175179	0.651770	0.005403	-0.621247	0.760323	0.172576	-0.078603
6589	0.993145	-9.625369	-2.004104	0.049732	-0.012575	-0.008534	0.174649	0.653838	0.003090	-0.621940	0.759659	0.172859	-0.078926
6590	0.984317	-9.509797	-1.985877	0.042563	-0.027451	-0.010377	0.174395	0.652739	0.002562	-0.622478	0.759021	0.173462	-0.079493
6591	1.041459	-9.621077	-2.050134	0.087309	-0.016945	-0.008289	0.171774	0.652755	0.000001	-0.623728	0.757877	0.173735	-0.080010
6592	1.108777	-9.660263	-2.108844	0.028302	-0.013450	-0.015782	0.171644	0.653582	-0.001810	-0.624102	0.757410	0.174305	-0.080278
6593	1.075079	-9.645538	-2.098771	0.016709	-0.008179	-0.022884	0.171914	0.652618	-0.002344	-0.624334	0.757109	0.174806	-0.080222
6594	0.988908	-9.539079	-2.111223	-0.011101	-0.030935	-0.012547	0.172174	0.653855	-0.003377	-0.624047	0.757124	0.175579	-0.080633
6595	0.907447	-9.451669	-2.049434	0.003246	-0.023908	-0.018544	0.170344	0.651801	-0.003109	-0.624011	0.756981	0.176232	-0.080822
6596	0.868557	-9.485236	-2.114373	0.023773	-0.029153	-0.006952	0.170209	0.651526	-0.001809	-0.624252	0.756591	0.176802	-0.081366
6597	0.810166	-9.547235	-2.088145	0.019295	-0.029142	-0.006981	0.170075	0.652215	-0.002191	-0.624418	0.756282	0.177317	-0.081843
6598	0.766740	-9.542063	-2.080502	-0.007582	-0.030904	-0.000120	0.170866	0.653175	-0.004274	-0.624163	0.756295	0.177893	-0.082418
6599	0.877155	-9.634340	-2.087322	-0.032698	-0.023977	0.015532	0.170864	0.653450	-0.004141	-0.623521	0.756723	0.178086	-0.082923
6600	0.815763	-9.441323	-2.046120	-0.012991	0.005775	0.019365	0.170856	0.654000	-0.002965	-0.623284	0.756939	0.177894	-0.083146
6601	0.699749	-9.454994	-2.093342	0.033552	-0.005530	0.013528	0.170860	0.652898	-0.002196	-0.623712	0.756565	0.177774	-0.083596
6602	0.886402	-9.692123	-2.083259	0.003112	-0.023958	0.010491	0.172188	0.651929	-0.004437	-0.623630	0.756503	0.178044	-0.084203
6603	0.911184	-9.605523	-2.015186	0.019269	-0.013455	0.000963	0.171257	0.653310	-0.003628	-0.623835	0.756248	0.178236	-0.084567
6604	0.983718	-9.591732	-2.039685	0.028238	-0.020454	-0.005184	0.169814	0.653456	-0.004646	-0.624170	0.755821	0.178658	-0.085015
6605	0.945677	-9.511768	-1.942307	0.040730	-0.037962	-0.005131	0.171135	0.651797	-0.003902	-0.624625	0.755232	0.179212	-0.085747
6606	0.988581	-9.589159	-1.972406	0.064011	-0.022213	-0.004051	0.170359	0.652630	-0.009085	-0.625489	0.754353	0.179595	-0.086379
6607	0.959694	-9.576893	-1.967209	0.033589	-0.008224	0.000195	0.169965	0.653183	-0.010114	-0.625934	0.753920	0.179709	-0.086698
6608	0.906830	-9.542615	-1.903874	0.098037	0.012797	-0.001000	0.170101	0.652357	-0.009994	-0.627432	0.752690	0.179522	-0.086941
6609	0.906702	-9.561738	-1.865640	0.115924	0.011044	-0.000881	0.171160	0.653729	-0.014420	-0.629188	0.751248	0.179267	-0.087253
6610	0.926773	-9.462692	-1.672412	0.242969	0.019781	-0.001676	0.171974	0.652352	-0.019389	-0.632874	0.748182	0.178779	-0.087930
6611	0.949830	-9.618838	-1.551839	0.328859	0.026778	-0.002828	0.169115	0.651271	-0.027161	-0.637864	0.744031	0.177971	-0.088741
6612	1.057001	-9.502969	-1.140470	0.577593	0.019753	-0.015157	0.167589	0.650187	-0.040547	-0.646474	0.736551	0.177134	-0.090488
6613	1.020237	-9.911975	-1.277036	0.531045	0.051250	0.000409	0.169871	0.651146	-0.055662	-0.654437	0.729715	0.175566	-0.091683
6614	1.011797	-9.747772	-1.085216	0.377019	0.047612	0.023978	0.170438	0.651012	-0.067379	-0.659985	0.724851	0.174273	-0.092949
6615	0.882781	-9.565401	-0.764773	0.525543	0.045887	0.016311	0.169841	0.647721	-0.079500	-0.667702	0.717985	0.172514	-0.094395
6616	0.866692	-9.788977	-0.772011	0.573996	0.082708	-0.004391	0.169261	0.643330	-0.094754	-0.676148	0.710360	0.170645	-0.095352
6617	0.895761	-9.783658	-0.531873	0.634864	0.101930	-0.010940	0.168799	0.642654	-0.112185	-0.685489	0.701839	0.168266	-0.095987
6618	0.981428	-9.959926	-0.539445	0.615338	0.108983	-0.044603	0.169783	0.639217	-0.124721	-0.694490	0.693373	0.166396	-0.096070
6619	1.004296	-9.812326	-0.191873	0.603638	0.105385	-0.039398	0.169864	0.634823	-0.141156	-0.703239	0.684977	0.164378	-0.096128
6620	1.060131	-9.778370	0.043557	0.542763	0.100052	-0.039876	0.167304	0.631268	-0.155462	-0.710989	0.677306	0.162754	-0.096242
6621	1.157248	-9.708960	0.180505	0.565149	0.080781	-0.053019	0.166862	0.627428	-0.173314	-0.718964	0.669181	0.161303	-0.096278
6622	1.176381	-9.737693	0.271334	0.491689	0.057962	-0.042195	0.164427	0.623458	-0.185284	-0.725703	0.661953	0.160546	-0.096947
6623	1.277711	-9.422452	0.584107	0.572286	0.070176	-0.060922	0.165280	0.620296	-0.198467	-0.733569	0.653522	0.159301	-0.096995
6624	1.171483	-9.767034	0.888682	0.674160	0.040406	-0.052402	0.164058	0.613295	-0.213737	-0.742445	0.643346	0.158683	-0.098497
6625	1.400086	-9.551323	1.225649	0.738478	0.052489	-0.034298	0.162322	0.607124	-0.233934	-0.752094	0.632285	0.156970	-0.099657
6626	1.379735	-9.699891	1.353894	0.643663	0.061212	-0.042034	0.160319	0.600541	-0.252311	-0.760293	0.622323	0.156204	-0.101337
6627	1.419505	-8.876657	1.675442	0.980256	0.057811	-0.085265	0.159777	0.591750	-0.271381	-0.772692	0.607130	0.154482	-0.102349
6628	1.285970	-9.667899	2.138540	1.409738	0.071042	-0.100723	0.157864	0.576092	-0.300776	-0.789898	0.584931	0.151772	-0.104313
6629	1.516832	-9.148059	2.834670	1.774640	0.095360	-0.076807	0.157870	0.552586	-0.339902	-0.810595	0.556483	0.147495	-0.107272
6630	1.283865	-8.999321	3.689151	1.915927	0.069937	-0.089005	0.157404	0.522206	-0.383383	-0.831666	0.524886	0.143333	-0.110826
6631	1.350245	-9.181667	4.003716	1.912148	0.052285	-0.060082	0.152277	0.482085	-0.431442	-0.851401	0.492630	0.138889	-0.114639
6632	1.407552	-8.612967	4.504835	1.520044	0.046716	-0.025863	0.152718	0.449357	-0.467284	-0.866095	0.466493	0.135117	-0.118353
6633	1.238656	-8.614532	5.135934	1.172755	0.022027	-0.021397	0.155446	0.423902	-0.491903	-0.876902	0.446026	0.132268	-0.120868
6634	1.097894	-8.392952	5.663611	0.893511	0.000878	-0.021670	0.155383	0.400523	-0.510995	-0.884733	0.430181	0.130497	-0.123134
6635	0.913815	-7.806136	5.967549	0.725218	-0.014958	-0.013093	0.153960	0.381964	-0.525335	-0.890867	0.417212	0.129207	-0.124881
6636	0.972631	-7.358261	6.287021	0.872017	-0.006220	-0.030429	0.150191	0.359565	-0.539028	-0.897991	0.401447	0.127668	-0.127098
6637	0.984170	-7.111504	6.784834	1.324657	-0.000986	-0.020026	0.148834	0.332065	-0.557621	-0.908359	0.377428	0.124548	-0.130074
6638	1.201614	-6.420439	6.810129	1.573489	-0.023691	-0.044655	0.151466	0.299730	-0.581135	-0.919794	0.348459	0.121341	-0.133535
6639	1.248676	-6.611433	7.393928	1.669885	-0.025629	-0.010541	0.149690	0.256274	-0.604172	-0.930887	0.317409	0.117467	-0.137487
6640	1.497281	-5.626131	7.763603	1.648350	-0.025824	-0.001768	0.149766	0.209780	-0.625706	-0.940728	0.286445	0.113551	-0.141726
6641	1.605946	-5.301054	8.165347	1.293923	-0.021708	0.015074	0.145748	0.163856	-0.642750	-0.947744	0.261903	0.110286	-0.145000
6642	1.599935	-4.797711	8.368256	1.301170	-0.022577	-0.007686	0.143774	0.125623	-0.655196	-0.954168	0.237044	0.107091	-0.148004
6643	1.700364	-4.273010	8.748333	1.603682	-0.034791	-0.038941	0.146781	0.089565	-0.666915	-0.961332	0.206042	0.103272	-0.150742
6644	1.631508	-3.766399	9.033598	1.970448	-0.025935	-0.029024	0.146231	0.034813	-0.678883	-0.968718	0.167874	0.097978	-0.154288
6645	1.790148	-3.212629	9.629804	2.034821	0.000137	-0.024003	0.144372	-0.026413	-0.686747	-0.974829	0.128166	0.091849	-0.157625
6646	1.735430	-2.768858	9.890126	1.837868	0.045459	0.009193	0.141858	-0.090391	-0.690724	-0.978915	0.092416	0.085190	-0.161020
6647	1.590952	-2.027848	9.594674	1.585593	0.069957	0.019981	0.142300	-0.144616	-0.691137	-0.981412	0.061468	0.078803	-0.163836
6648	1.630122	-1.968923	10.087687	1.222208	0.085447	0.038526	0.147364	-0.181941	-0.686899	-0.982615	0.037794	0.073148	-0.166401
6649	1.649847	-1.220268	9.564999	0.996695	0.113395	0.074152	0.150706	-0.216228	-0.684035	-0.983090	0.018578	0.067724	-0.169123
6650	1.730910	-0.682842	9.337358	0.603059	0.113306	0.073135	0.153583	-0.240331	-0.677552	-0.983133	0.007189	0.063518	-0.171356
6651	1.325813	-0.602705	9.341775	0.198714	0.080124	0.047296	0.154566	-0.253137	-0.674570	-0.983093	0.003519	0.061470	-0.172442
6652	1.235857	-0.706119	9.901328	-0.153983	0.074640	0.067610	0.155876	-0.252181	-0.674711	-0.982922	0.006874	0.060622	-0.173612
6653	1.271353	-0.818392	10.243401	-0.395685	0.088444	0.088768	0.158746	-0.246690	-0.676912	-0.982635	0.014997	0.060463	-0.174776
6654	1.113846	-0.537680	9.615923	-0.517308	0.048351	0.082568	0.160123	-0.233209	-0.679271	-0.982184	0.025417	0.061388	-0.175783
6655	1.122501	-0.686100	9.866487	-0.590630	0.036079	0.060802	0.160430	-0.216971	-0.680807	-0.981648	0.037151	0.062934	-0.176141
6656	1.048649	-0.869614	9.442036	-0.290034	0.022242	0.075273	0.159289	-0.199485	-0.683739	-0.981170	0.043005	0.063557	-0.177247
6657	1.038844	-0.895480	9.610053	0.112579	0.005708	0.069330	0.160598	-0.199080	-0.682714	-0.981028	0.040833	0.063192	-0.178670
6658	0.928748	-0.420817	9.606847	0.440071	0.036427	0.077245	0.160795	-0.210641	-0.682441	-0.981109	0.032412	0.060934	-0.180727
6659	0.941547	-0.319853	9.622317	0.520622	0.045197	0.074356	0.161925	-0.227027	-0.678197	-0.981182	0.022350	0.058297	-0.182715
6660	1.189802	-0.051909	9.786679	0.484940	0.045137	0.047637	0.163068	-0.242997	-0.678112	-0.981219	0.013040	0.055709	-0.184214
6661	0.980717	0.441198	9.270236	0.497799	0.020952	-0.015626	0.163689	-0.262959	-0.672594	-0.981384	0.003191	0.053636	-0.184384
6662	0.775683	0.137043	9.172377	0.233927	-0.035832	-0.047713	0.163215	-0.273003	-0.670864	-0.981516	-0.001597	0.053572	-0.183724
6663	0.666149	-0.363275	10.450924	0.338438	-0.033411	-0.047040	0.162708	-0.277543	-0.668950	-0.981620	-0.008552	0.053124	-0.183104
6664	0.932320	0.407350	9.875892	0.259896	-0.005368	-0.061520	0.162759	-0.287315	-0.667746	-0.981774	-0.013752	0.052358	-0.182182
6665	0.798070	0.560689	9.340477	0.142077	-0.033119	-0.117028	0.161997	-0.292679	-0.666487	-0.982119	-0.016945	0.052577	-0.179975
6666	0.923341	-0.165665	9.660295	-0.091460	-0.057732	-0.134873	0.159353	-0.290463	-0.666295	-0.982560	-0.015511	0.054086	-0.177228
6667	0.963492	-0.625666	9.560933	-0.127374	-0.080523	-0.114173	0.158015	-0.285500	-0.667656	-0.982910	-0.013539	0.056200	-0.174776
6668	1.317337	-0.441135	9.459064	-0.191042	-0.124426	-0.091952	0.157080	-0.282743	-0.668266	-0.983119	-0.010335	0.059380	-0.172756
6669	1.325674	-0.637334	9.814826	-0.395240	-0.121135	-0.058232	0.153083	-0.272123	-0.670702	-0.983223	-0.003136	0.063251	-0.171062
6670	1.681100	-0.570547	9.752445	-0.329174	-0.138776	-0.029709	0.148695	-0.261225	-0.674692	-0.983129	0.002809	0.067195	-0.170102
6671	1.580080	-0.888605	10.879204	-0.162932	-0.078618	-0.005428	0.144059	-0.255144	-0.675082	-0.983024	0.005684	0.069460	-0.169726
6672	1.439662	-0.612339	11.200825	-0.066238	0.035969	0.007238	0.144570	-0.251705	-0.676357	-0.983027	0.007104	0.069070	-0.169814
6673	1.721467	0.015383	9.552151	-0.026400	0.075710	-0.035425	0.146394	-0.249514	-0.675062	-0.983245	0.007772	0.067849	-0.169014
6674	1.688764	-0.479860	8.753654	-0.015347	0.055909	-0.091885	0.148498	-0.250077	-0.674188	-0.983614	0.008124	0.066909	-0.167213
6675	1.831870	-0.728653	8.771189	-0.027954	0.043586	-0.079779	0.151117	-0.247613	-0.674984	-0.983930	0.008669	0.066376	-0.165531
6676	1.537932	-0.652704	9.262465	-0.058547	0.012022	-0.064162	0.151119	-0.247613	-0.675635	-0.984135	0.009762	0.066438	-0.164221
6677	1.421075	-0.126001	9.742976	-0.062167	-0.014284	-0.072964	0.151251	-0.247889	-0.675249	-0.984339	0.010796	0.067167	-0.162633
6678	1.610703	0.041940	10.089344	-0.160575	-0.019662	-0.086067	0.149774	-0.241274	-0.677373	-0.984540	0.013765	0.068189	-0.160751
6679	1.208108	-0.204885	10.145255	-0.026269	0.005023	-0.102553	0.150540	-0.238251	-0.675663	-0.984864	0.014088	0.068426	-0.158624
6680	1.203119	-0.215570	9.784682	0.018476	0.033074	-0.086257	0.151329	-0.238669	-0.675159	-0.985178	0.013699	0.067834	-0.156958
6681	1.159242	-0.286149	10.188002	0.095287	0.050468	-0.062734	0.152374	-0.237436	-0.675163	-0.985463	0.011812	0.066761	-0.155774
6682	0.520529	-0.450260	9.948894	0.191833	0.065542	-0.033614	0.153471	-0.245424	-0.674998	-0.985683	0.008179	0.064973	-0.155374
6683	0.907701	-0.320103	9.454376	-0.017637	0.036533	-0.005365	0.156365	-0.246404	-0.673360	-0.985742	0.008556	0.064467	-0.155190
6684	1.090907	-0.355944	9.212055	0.070039	-0.014178	-0.012016	0.154797	-0.248322	-0.673355	-0.985759	0.007102	0.064625	-0.155087
6685	1.140549	-0.505413	9.224328	-0.017717	-0.042230	-0.005754	0.153873	-0.248042	-0.672558	-0.985717	0.007245	0.065667	-0.154910
6686	1.287352	-0.582736	9.481728	0.034077	-0.066829	0.001518	0.152044	-0.249408	-0.673845	-0.985614	0.006355	0.066972	-0.155047
6687	1.131385	-0.787807	9.663364	-0.073480	-0.070428	0.035969	0.150989	-0.248852	-0.674084	-0.985393	0.007591	0.068736	-0.155622
6688	1.227044	-0.572805	9.429489	-0.109287	-0.080940	0.044502	0.146639	-0.247039	-0.674130	-0.985103	0.009538	0.070759	-0.156443
6689	1.247105	-0.808469	9.493899	-0.159434	-0.079235	0.051137	0.145183	-0.245104	-0.674609	-0.984789	0.012484	0.072958	-0.157198
6690	1.264585	-1.076882	9.853559	-0.005663	-0.068814	0.069850	0.142551	-0.244539	-0.674824	-0.984441	0.012462	0.074409	-0.158694
6691	1.512211	-0.882465	9.567666	0.032801	-0.057478	0.084242	0.139276	-0.246723	-0.675057	-0.984088	0.011774	0.075569	-0.160377
6692	1.376037	-1.024802	9.865212	-0.039730	-0.035667	0.094372	0.135849	-0.244915	-0.675768	-0.983693	0.012564	0.076472	-0.162305
6693	1.415192	-1.300653	10.207776	0.067458	-0.016548	0.128631	0.137579	-0.248778	-0.675181	-0.983256	0.011440	0.076699	-0.164909
6694	1.503597	-0.737936	9.617468	0.011154	0.009745	0.141635	0.136139	-0.250422	-0.674395	-0.982775	0.011449	0.076532	-0.167826
6695	1.541744	-0.799049	9.392931	-0.088242	-0.041014	0.150400	0.135225	-0.250829	-0.675686	-0.982173	0.013353	0.077761	-0.170622
6696	1.609562	-1.118440	9.727537	0.033338	-0.048089	0.159980	0.134047	-0.251924	-0.675419	-0.981533	0.012763	0.078644	-0.173912
6697	1.545586	-0.958209	10.051971	0.084932	-0.047390	0.218560	0.132104	-0.256868	-0.675699	-0.980700	0.011382	0.079392	-0.178313
6698	1.802256	-0.168025	9.556555	-0.151178	-0.039559	0.216963	0.129739	-0.256992	-0.676315	-0.979793	0.014532	0.080751	-0.182408
6699	1.673538	-0.272702	9.604527	-0.070558	-0.053445	0.190200	0.127361	-0.254777	-0.676778	-0.978975	0.016105	0.082180	-0.185999
6700	1.322257	-0.435672	9.684993	0.051115	-0.014849	0.200990	0.125270	-0.257519	-0.675993	-0.978190	0.015359	0.082309	-0.190089
6701	1.705160	-0.248155	9.847268	0.126347	0.009550	0.188329	0.125557	-0.261649	-0.676038	-0.977511	0.013289	0.081752	-0.193941
6702	1.489645	-0.000642	10.012994	0.118492	0.021923	0.145251	0.123752	-0.268245	-0.675555	-0.976982	0.011272	0.080919	-0.197059
6703	1.475391	0.383007	9.592146	0.112483	0.027353	0.104785	0.124560	-0.272379	-0.674437	-0.976628	0.009352	0.080066	-0.199247
6704	1.288250	0.207159	9.812841	0.173556	-0.002213	0.038169	0.123525	-0.276227	-0.672898	-0.976469	0.005990	0.079504	-0.200377
6705	1.179837	-0.088498	9.594082	0.086156	-0.028248	-0.027791	0.125921	-0.282297	-0.671173	-0.976541	0.004116	0.079830	-0.199943
6706	1.472665	-0.347039	9.951479	-0.218069	-0.002237	-0.028301	0.123552	-0.281182	-0.672557	-0.976578	0.008289	0.080843	-0.199228
6707	1.656323	-0.335664	10.207176	-0.231408	0.016946	-0.047773	0.124312	-0.274717	-0.674717	-0.976743	0.012758	0.081554	-0.197885
6708	1.792788	-0.143671	9.631418	-0.239370	0.039764	-0.044212	0.125982	-0.267156	-0.675968	-0.976881	0.017495	0.081830	-0.196727
6709	1.610226	-0.681354	9.516260	-0.072813	0.055705	-0.069428	0.127930	-0.263038	-0.675437	-0.977214	0.018967	0.081178	-0.195199
6710	1.328464	-0.901504	9.165280	-0.047815	0.052327	-0.049825	0.129766	-0.262222	-0.675456	-0.977445	0.020001	0.080457	-0.194237
6711	1.291776	-0.968416	9.212893	-0.098026	0.037400	-0.032626	0.132366	-0.256869	-0.675443	-0.977587	0.021978	0.080240	-0.193396
6712	1.245316	-1.062969	9.635185	-0.031912	0.001473	-0.034051	0.132370	-0.257282	-0.675967	-0.977666	0.022524	0.080448	-0.192845
6713	1.164250	-0.920264	9.690398	-0.160807	0.009291	-0.020811	0.133153	-0.256047	-0.676357	-0.977681	0.025662	0.081000	-0.192148
6714	1.382129	-0.842596	9.689411	-0.224983	-0.008153	-0.079548	0.133777	-0.249031	-0.678119	-0.977783	0.029862	0.082167	-0.190520
6715	1.351769	-1.026097	9.379943	-0.197919	-0.010594	-0.121678	0.133478	-0.242837	-0.678053	-0.978096	0.033491	0.083301	-0.187796
6716	1.516076	-1.012789	9.431551	-0.117394	-0.047353	-0.133608	0.133447	-0.236505	-0.679551	-0.978372	0.035348	0.084863	-0.185302
6717	1.926268	-1.067782	9.797485	-0.196139	-0.031812	-0.137793	0.132766	-0.231271	-0.681441	-0.978673	0.038836	0.086428	-0.182268
6718	1.940537	-1.145211	11.255266	-0.101388	0.029156	-0.140459	0.132884	-0.228794	-0.681418	-0.979107	0.040653	0.086438	-0.179515
6719	1.689504	-0.787882	11.062067	-0.153134	0.127240	-0.136803	0.136543	-0.224410	-0.681951	-0.979677	0.043852	0.084725	-0.176440
6720	1.646998	-0.259069	9.275662	-0.158037	0.136483	-0.184228	0.140716	-0.218377	-0.681954	-0.980382	0.047097	0.082868	-0.172529
6721	1.233012	-0.717927	8.391953	0.026501	0.083576	-0.227083	0.145318	-0.218678	-0.680986	-0.981315	0.046426	0.081468	-0.168011
6722	1.230151	-1.128194	8.716512	-0.008681	0.024800	-0.192396	0.147415	-0.216762	-0.682300	-0.981957	0.046343	0.081291	-0.164331
6723	1.298861	-1.005530	9.678643	0.092029	-0.019261	-0.144255	0.148336	-0.217455	-0.681279	-0.982477	0.044176	0.081609	-0.161638
6724	1.350286	-0.581347	10.096441	-0.058182	0.008643	-0.168097	0.149380	-0.216360	-0.680764	-0.982947	0.045049	0.081877	-0.158370
6725	1.437028	-0.608395	10.124222	-0.131384	0.008680	-0.205672	0.149883	-0.212235	-0.680731	-0.983484	0.047222	0.082399	-0.154075
6726	1.184502	-1.147017	10.310067	-0.074141	0.022738	-0.205242	0.149874	-0.209894	-0.682009	-0.984051	0.048392	0.082474	-0.149997
6727	0.806097	-1.384704	10.269744	0.042045	0.085782	-0.158280	0.152762	-0.208946	-0.682303	-0.984705	0.047474	0.080864	-0.146846
6728	0.982621	-1.334611	9.797752	0.090294	0.099767	-0.126188	0.156439	-0.209105	-0.680409	-0.985294	0.045767	0.078853	-0.144511
6729	0.957982	-1.388729	9.340718	0.127736	0.076175	-0.090748	0.158284	-0.210354	-0.679408	-0.985790	0.043268	0.077090	-0.142837
6730	1.068781	-1.410470	8.805984	0.073956	0.012328	-0.073773	0.160936	-0.214084	-0.679745	-0.986043	0.041704	0.076804	-0.141709
6731	1.087894	-1.439438	8.819905	-0.016609	-0.037644	-0.045548	0.161213	-0.217665	-0.677703	-0.986101	0.041838	0.077652	-0.140801
6732	1.261701	-1.467669	9.469372	-0.014123	-0.043138	-0.021830	0.158586	-0.218201	-0.677929	-0.985937	0.041873	0.078699	-0.141357
6733	1.354441	-1.342213	9.832910	-0.015932	-0.026620	-0.021794	0.156991	-0.214752	-0.678651	-0.985943	0.042091	0.079308	-0.140911
6734	1.426127	-1.102948	9.606730	-0.005135	-0.024832	-0.026963	0.158039	-0.213380	-0.679694	-0.985771	0.041958	0.079992	-0.141762
6735	1.746631	-1.190021	9.477993	-0.055229	-0.043274	-0.031912	0.155407	-0.213091	-0.679652	-0.985743	0.042893	0.081068	-0.141066
6736	1.570582	-1.494278	9.420738	-0.030232	-0.026613	-0.014936	0.155680	-0.214055	-0.680966	-0.985279	0.043132	0.081923	-0.143716
6737	1.713714	-1.394995	9.218769	-0.089358	-0.031929	0.005744	0.155664	-0.210889	-0.681455	-0.985126	0.044858	0.082868	-0.143695
6738	1.861358	-1.352312	9.395829	-0.057309	-0.040818	0.034103	0.156442	-0.209242	-0.680930	-0.984734	0.045820	0.083957	-0.145429
6739	1.665172	-1.445973	9.728098	0.094677	-0.026837	0.054680	0.154081	-0.209366	-0.682587	-0.984606	0.044033	0.084250	-0.146674
6740	1.733641	-1.326246	9.728884	-0.042260	-0.004186	0.071391	0.152518	-0.212661	-0.681555	-0.984250	0.044910	0.084519	-0.148632
6741	2.000447	-0.818806	9.607445	-0.094884	-0.016431	0.037505	0.151986	-0.210869	-0.682831	-0.984014	0.046844	0.085208	-0.149206
6742	1.549773	-1.040711	9.825078	-0.069789	-0.028538	0.017462	0.151711	-0.208941	-0.682417	-0.983772	0.048113	0.086080	-0.149896
6743	1.490720	-1.207381	10.227423	-0.060821	0.001167	0.009680	0.152363	-0.207154	-0.683971	-0.983676	0.049372	0.086340	-0.149962
6744	1.548159	-1.621090	10.366368	0.101905	0.029982	0.037300	0.152375	-0.209907	-0.682697	-0.983650	0.047479	0.085522	-0.151211
6745	1.671990	-1.499514	9.539968	0.144062	0.047617	0.042964	0.155021	-0.213776	-0.680954	-0.983723	0.044927	0.084225	-0.152240
6746	1.522765	-1.413478	8.979876	-0.013468	0.024060	0.064716	0.154632	-0.214324	-0.681604	-0.983506	0.045342	0.083842	-0.153720
6747	1.390713	-1.661068	9.475648	0.026728	-0.003971	0.056074	0.155301	-0.215979	-0.682151	-0.983338	0.044994	0.083909	-0.154856
6748	1.292062	-1.953345	9.600513	0.107089	-0.000517	0.088361	0.156244	-0.220526	-0.681299	-0.983123	0.043010	0.083611	-0.156935
6749	1.254809	-1.751815	9.341193	0.021201	0.009998	0.098405	0.155993	-0.222038	-0.682221	-0.982833	0.042941	0.083378	-0.158885
6750	1.231021	-1.694579	9.120955	-0.027176	-0.029356	0.106746	0.156130	-0.223277	-0.681845	-0.982397	0.043541	0.084049	-0.161047
6751	1.212363	-1.607375	9.275928	-0.123838	-0.047780	0.104232	0.154714	-0.227397	-0.683816	-0.981851	0.046188	0.085400	-0.162919
6752	1.327749	-1.352389	9.583081	-0.171373	-0.068924	0.116156	0.152325	-0.223806	-0.683484	-0.981167	0.049509	0.087304	-0.165039
6753	1.144950	-1.272066	10.215242	-0.142669	-0.058429	0.086501	0.151505	-0.217333	-0.685099	-0.980616	0.052458	0.088916	-0.166538
6754	1.215523	-0.863258	10.373144	-0.139809	-0.002433	0.062111	0.150955	-0.212926	-0.685438	-0.980236	0.055285	0.089463	-0.167565
6755	1.255198	-0.369177	10.022796	-0.063380	0.030159	0.001201	0.151217	-0.212376	-0.686217	-0.980205	0.056756	0.089125	-0.167433
6756	1.390067	-0.405199	9.598240	-0.090773	0.038223	-0.060690	0.154070	-0.205511	-0.685672	-0.980335	0.058528	0.088854	-0.166200
6757	1.361649	-1.001519	9.577209	0.009548	0.027844	-0.090950	0.155779	-0.204143	-0.687766	-0.980692	0.058339	0.088410	-0.164390
6758	1.536175	-1.247998	9.644969	-0.011922	-0.003691	-0.104543	0.156041	-0.204420	-0.687252	-0.980942	0.058329	0.088763	-0.162701
6759	1.261884	-1.108886	9.605676	-0.044172	0.001608	-0.092311	0.157088	-0.203600	-0.687130	-0.981189	0.059083	0.089001	-0.160797
6760	1.719773	-0.907157	9.887631	-0.060178	0.008469	-0.118940	0.160236	-0.201139	-0.688714	-0.981412	0.060016	0.089301	-0.158917
6761	1.835949	-0.869567	9.891869	0.058243	0.026115	-0.183247	0.158380	-0.199065	-0.687755	-0.982103	0.058624	0.088855	-0.155375
6762	2.115150	-0.992359	9.775093	0.033409	0.027910	-0.228468	0.159171	-0.199758	-0.687383	-0.982738	0.057552	0.088623	-0.151852
6763	2.035600	-1.298384	9.385332	-0.043203	0.040394	-0.289811	0.160868	-0.198254	-0.686223	-0.983621	0.057980	0.088366	-0.146011
6764	2.062049	-1.656501	9.534798	-0.098644	0.029884	-0.306199	0.162951	-0.193861	-0.687252	-0.984293	0.059371	0.088574	-0.140702
6765	1.612247	-1.744836	9.388659	-0.200619	0.045764	-0.303240	0.165808	-0.187132	-0.687879	-0.984956	0.062905	0.088696	-0.134301
6766	1.212417	-1.597923	9.220760	-0.347280	0.044151	-0.314734	0.170481	-0.175459	-0.689396	-0.985264	0.069206	0.089319	-0.128401
6767	1.439044	-1.652178	9.359976	-0.417194	0.047481	-0.290641	0.173040	-0.162261	-0.690605	-0.985460	0.077036	0.089942	-0.121840
6768	1.525931	-2.016462	10.006329	-0.283109	0.078821	-0.273804	0.175460	-0.148787	-0.690248	-0.985681	0.082219	0.089675	-0.116753
6769	1.165817	-2.438043	11.225457	0.001144	0.111921	-0.239896	0.178325	-0.143986	-0.689984	-0.986423	0.082063	0.087923	-0.111828
6770	1.049496	-1.445069	10.026621	0.054805	0.138335	-0.188037	0.182791	-0.142358	-0.691076	-0.987140	0.080940	0.085489	-0.108141
6771	1.068264	-1.141447	8.688916	0.081694	0.059855	-0.182752	0.186198	-0.142103	-0.688002	-0.987760	0.079149	0.084456	-0.104561
6772	0.991536	-1.400818	8.619305	-0.017002	-0.031208	-0.148583	0.185409	-0.141823	-0.688508	-0.987929	0.079121	0.085480	-0.102128
6773	0.919352	-1.388398	9.350669	-0.022776	-0.063858	-0.088816	0.185158	-0.142509	-0.690723	-0.987964	0.079283	0.086928	-0.100421
6774	1.316711	-1.225526	10.142198	0.027146	-0.026579	-0.058461	0.184613	-0.139341	-0.690553	-0.988033	0.078554	0.087618	-0.099715
6775	1.417377	-0.636470	9.544876	0.023762	0.017280	-0.068797	0.184487	-0.140028	-0.691209	-0.988245	0.077930	0.087320	-0.098352
6776	1.684498	-1.122396	10.197888	0.149145	0.061810	-0.103163	0.183438	-0.140435	-0.691197	-0.988757	0.074904	0.086075	-0.096640
6777	1.722030	-1.967761	10.702149	0.378312	0.139692	-0.124316	0.187026	-0.147474	-0.690410	-0.989778	0.067392	0.082753	-0.094599
6778	1.388547	-2.637658	9.438003	0.281644	0.190666	-0.070213	0.195083	-0.155777	-0.686971	-0.990565	0.062047	0.078642	-0.093527
6779	1.142799	-2.186997	8.318164	-0.038793	0.162759	-0.017826	0.197859	-0.158958	-0.685743	-0.990802	0.063100	0.075507	-0.092893
6780	0.756827	-2.140073	8.521505	0.080886	0.087565	0.002281	0.203112	-0.157610	-0.685809	-0.991001	0.061642	0.073730	-0.093177
6781	0.403866	-1.873862	8.945783	0.270304	0.016687	0.029991	0.204734	-0.165463	-0.685651	-0.991288	0.056435	0.072815	-0.094132
6782	1.067727	-1.594557	9.952646	0.148476	0.012730	0.034211	0.204513	-0.173582	-0.684427	-0.991388	0.053553	0.072346	-0.095122
6783	1.641760	-1.690212	10.023499	-0.055491	0.016889	0.025497	0.205959	-0.173590	-0.684319	-0.991302	0.054825	0.072056	-0.095513
6784	1.504962	-1.914800	10.163892	-0.084019	0.023955	-0.000247	0.205951	-0.171939	-0.684562	-0.991228	0.056525	0.071843	-0.095446
6785	2.036583	-1.170062	9.665580	-0.048124	0.022166	-0.006157	0.206718	-0.167952	-0.684795	-0.991211	0.057629	0.071512	-0.095215
6786	1.765193	-0.961368	9.578996	-0.049924	0.008256	-0.004332	0.206855	-0.168365	-0.685712	-0.991155	0.058615	0.071552	-0.095164
6787	2.096776	-0.840213	9.144937	-0.030057	-0.002174	-0.035131	0.207779	-0.168644	-0.686379	-0.991175	0.059234	0.071757	-0.094412
6788	1.434228	-1.306411	9.159713	0.034325	-0.010714	-0.031946	0.208027	-0.166444	-0.685580	-0.991229	0.058464	0.072055	-0.094100
6789	1.260411	-1.650229	9.541785	0.104905	-0.042222	-0.030691	0.208695	-0.168650	-0.684962	-0.991337	0.056351	0.072806	-0.093678
6790	1.023568	-1.694908	10.057618	0.080684	-0.056256	-0.035273	0.208971	-0.170578	-0.685636	-0.991387	0.054578	0.073915	-0.093327
6791	1.401063	-1.932428	10.426543	-0.080393	-0.014500	-0.029417	0.206465	-0.168362	-0.687137	-0.991320	0.056230	0.074449	-0.092628
6792	1.458103	-1.712548	10.116152	0.045037	0.032859	-0.042395	0.209885	-0.168105	-0.687837	-0.991483	0.055325	0.073863	-0.091893
6793	1.414151	-1.420897	9.422932	-0.058601	0.043508	-0.051836	0.210549	-0.169760	-0.686822	-0.991564	0.056638	0.073239	-0.090719
6794	1.251729	-1.488971	8.769856	-0.140665	0.043762	-0.089393	0.213411	-0.163720	-0.687847	-0.991611	0.059366	0.072828	-0.088760
6795	1.187105	-1.765621	9.372861	0.175912	-0.000015	-0.085532	0.214328	-0.163863	-0.686561	-0.991950	0.055927	0.072694	-0.087310
6796	1.448094	-1.762848	10.158919	0.159641	-0.009041	-0.073442	0.215816	-0.171303	-0.686397	-0.992227	0.052630	0.072775	-0.086138
6797	1.594718	-1.516550	10.064354	-0.108758	0.004851	-0.070053	0.216472	-0.170756	-0.686661	-0.992220	0.054891	0.073031	-0.084575
6798	1.616460	-1.162229	9.582777	-0.047775	0.011988	-0.083605	0.217504	-0.166908	-0.687289	-0.992315	0.055731	0.073064	-0.082869
6799	1.354354	-1.338879	9.349889	0.131232	-0.059515	-0.112471	0.216596	-0.168691	-0.687944	-0.992536	0.053053	0.074258	-0.080886
6800	1.182488	-1.391089	9.141685	-0.037121	-0.066546	-0.077550	0.215409	-0.167446	-0.688955	-0.992512	0.053561	0.075820	-0.079395
6801	1.111613	-1.519476	9.448442	-0.012246	-0.075396	-0.050096	0.215903	-0.162219	-0.688520	-0.992444	0.053816	0.077483	-0.078455
6802	1.161184	-1.359369	10.021836	0.087695	-0.065119	-0.002623	0.214216	-0.165650	-0.689179	-0.992430	0.051965	0.078738	-0.078629
6803	1.175633	-1.040735	10.436337	0.010669	-0.035527	0.013716	0.213039	-0.166607	-0.689691	-0.992348	0.051916	0.079478	-0.078946
6804	1.105272	-0.405856	10.230350	-0.092871	-0.014410	-0.025578	0.212774	-0.165504	-0.690847	-0.992258	0.053690	0.080035	-0.078337
6805	1.077264	-0.248949	9.559476	-0.171239	-0.015887	-0.087781	0.212222	-0.160408	-0.691699	-0.992170	0.057044	0.080744	-0.076324
6806	1.209400	-0.673914	9.353977	-0.108529	-0.026317	-0.105107	0.213232	-0.153120	-0.691642	-0.992148	0.058981	0.081651	-0.074140
6807	1.419307	-1.036261	9.374436	0.014903	-0.045595	-0.104415	0.213490	-0.152020	-0.691896	-0.992237	0.058535	0.082679	-0.072131
6808	1.321149	-1.265455	9.680269	-0.026360	-0.014192	-0.081715	0.213485	-0.150368	-0.693180	-0.992287	0.058894	0.083195	-0.070549
6809	1.559499	-1.026789	9.683360	-0.091784	0.012763	-0.048633	0.213863	-0.147618	-0.692899	-0.992261	0.060727	0.083146	-0.069400
6810	1.530529	-1.026496	9.705243	0.030793	0.010177	-0.049503	0.214903	-0.145146	-0.693671	-0.992371	0.060039	0.083063	-0.068529
6811	1.471812	-1.134184	9.733351	0.081856	0.015486	-0.063216	0.215566	-0.147077	-0.692138	-0.992576	0.058384	0.082736	-0.067374
6812	1.760635	-1.255300	9.402619	-0.126546	-0.012545	-0.079039	0.214785	-0.147071	-0.694468	-0.992494	0.060737	0.083352	-0.065724
6813	1.575929	-1.411165	9.085188	-0.330487	-0.024706	-0.087588	0.215777	-0.137444	-0.692957	-0.992137	0.067176	0.084417	-0.063447
6814	1.604382	-1.498985	9.540557	-0.223229	-0.045792	-0.082513	0.215192	-0.126706	-0.693623	-0.991839	0.071397	0.085823	-0.061583
6815	1.494249	-1.390103	10.258938	-0.110596	0.002199	-0.064737	0.215956	-0.122031	-0.694108	-0.991755	0.073534	0.086041	-0.060091
6816	1.588401	-1.067429	10.624731	-0.126700	0.067682	-0.054013	0.215663	-0.115973	-0.695345	-0.991732	0.076026	0.085034	-0.058789
6817	1.562822	-0.901574	9.740047	0.068444	0.060920	-0.050792	0.218155	-0.115299	-0.694596	-0.991997	0.074651	0.083849	-0.057787
6818	1.635900	-1.143308	9.527551	0.206073	0.024168	-0.021792	0.220403	-0.117789	-0.694134	-0.992347	0.070544	0.083268	-0.057766
6819	1.687573	-1.347974	9.584834	0.309772	0.016263	-0.007025	0.221902	-0.127431	-0.693211	-0.992800	0.064377	0.082635	-0.058098
6820	1.678789	-1.225282	9.571901	0.157788	0.016285	-0.032777	0.224439	-0.133224	-0.694868	-0.993044	0.061193	0.082278	-0.057868
6821	1.519318	-1.238540	9.549091	-0.130087	0.029492	-0.078840	0.225482	-0.131991	-0.694091	-0.993019	0.063651	0.081986	-0.056030
6822	1.537860	-1.340329	9.343482	-0.140548	0.050644	-0.128207	0.228738	-0.126091	-0.694862	-0.993040	0.066270	0.081412	-0.053406
6823	1.732459	-1.481150	9.407476	-0.086558	0.050755	-0.198395	0.230428	-0.123211	-0.693818	-0.993207	0.067698	0.080820	-0.049238
6824	1.219764	-1.933523	9.606172	0.045055	0.043975	-0.227363	0.233031	-0.119097	-0.692776	-0.993536	0.066462	0.080319	-0.044930
6825	0.817832	-2.088845	9.699178	-0.015105	0.047455	-0.182762	0.233806	-0.116210	-0.693670	-0.993745	0.066544	0.079658	-0.041193
6826	0.753738	-2.269030	9.601528	0.063453	0.044799	-0.142562	0.236423	-0.114436	-0.692521	-0.994003	0.065088	0.079006	-0.038466
6827	0.637293	-2.334038	9.282148	0.066691	0.029843	-0.063259	0.237742	-0.114718	-0.693325	-0.994179	0.063799	0.078416	-0.037259
6828	0.986300	-2.149571	9.146674	0.105807	0.005153	-0.010257	0.239723	-0.116381	-0.692981	-0.994319	0.061682	0.078345	-0.037237
6829	1.605491	-2.000988	8.977214	-0.044708	-0.023132	0.030688	0.239464	-0.117894	-0.691691	-0.994196	0.062779	0.078773	-0.037793
6830	1.578047	-1.804288	9.522854	0.001627	-0.033789	0.055696	0.238811	-0.118578	-0.691948	-0.994093	0.062808	0.079471	-0.038964
6831	1.903391	-1.563258	9.734307	-0.143238	-0.002442	0.042364	0.237611	-0.114166	-0.694488	-0.993859	0.065918	0.079576	-0.039572
6832	1.804764	-1.172875	9.727630	0.010758	0.030897	0.032262	0.238647	-0.112246	-0.693054	-0.993889	0.065780	0.079008	-0.040202
6833	1.802779	-0.773759	9.676960	0.044856	0.044942	0.018546	0.241798	-0.111713	-0.692315	-0.993991	0.065108	0.078079	-0.040571
6834	2.020845	-0.665280	9.527322	0.104063	0.053737	-0.008347	0.242859	-0.113508	-0.691829	-0.994206	0.063068	0.077035	-0.040524
6835	1.784743	-0.932342	9.682503	0.141684	0.015350	-0.034634	0.244194	-0.118058	-0.690072	-0.994422	0.060313	0.076721	-0.040021
6836	1.337130	-1.049785	9.461509	-0.012138	0.005021	-0.048014	0.245509	-0.117927	-0.690351	-0.994443	0.060481	0.076789	-0.039098
6837	1.069260	-1.028322	9.504922	0.027050	-0.029966	-0.019573	0.246561	-0.116969	-0.691919	-0.994437	0.059974	0.077434	-0.038771
6838	1.326759	-1.154990	9.638231	0.075367	-0.037038	-0.026402	0.246819	-0.116144	-0.691914	-0.994479	0.058402	0.078243	-0.038453
6839	1.492524	-1.630658	10.241767	0.028678	-0.022393	-0.005702	0.245508	-0.116825	-0.691771	-0.994474	0.057897	0.078713	-0.038396
6840	1.420638	-1.535561	9.695532	-0.001756	0.016163	0.024229	0.246554	-0.115868	-0.691648	-0.994469	0.057980	0.078464	-0.038895
6841	1.443308	-1.388172	9.187534	0.005380	-0.014385	0.034779	0.246823	-0.117246	-0.691275	-0.994416	0.058026	0.078747	-0.039598
6842	1.250860	-1.631280	9.421922	0.055268	-0.030194	0.070335	0.246301	-0.118069	-0.690885	-0.994366	0.057012	0.079320	-0.041151
6843	1.126190	-1.518503	9.804012	0.115904	0.001171	0.115001	0.246574	-0.119584	-0.691294	-0.994392	0.055026	0.079091	-0.043607
6844	0.929561	-1.333461	10.038552	0.236631	0.011681	0.126584	0.247533	-0.126746	-0.690599	-0.994538	0.050529	0.078608	-0.046500
6845	1.174094	-1.230712	9.655501	0.072936	0.022132	0.131553	0.248212	-0.131154	-0.689612	-0.994514	0.049447	0.077955	-0.049193
6846	1.047325	-1.389384	9.354360	0.085506	0.015250	0.127226	0.248512	-0.137211	-0.690197	-0.994484	0.047959	0.077538	-0.051858
6847	1.151493	-1.342124	9.344392	-0.017426	-0.018055	0.126334	0.248520	-0.139551	-0.688919	-0.994300	0.048646	0.077762	-0.054346
6848	1.240147	-1.102206	9.375224	-0.097108	-0.047869	0.129192	0.248368	-0.135559	-0.689398	-0.993977	0.050725	0.078790	-0.056817
6849	1.402842	-0.978113	9.471378	-0.054194	-0.086413	0.123171	0.245072	-0.133614	-0.690369	-0.993637	0.052053	0.080409	-0.059252
6850	1.640002	-0.562045	9.281853	-0.207150	-0.107471	0.114949	0.241378	-0.130565	-0.691715	-0.993090	0.056225	0.082766	-0.061326
6851	1.609063	-0.844812	9.543231	-0.200907	-0.104003	0.111428	0.238455	-0.125182	-0.692008	-0.992538	0.060383	0.084933	-0.063307
6852	1.723897	-1.021156	10.371749	-0.086471	-0.060450	0.120262	0.236990	-0.120631	-0.694413	-0.992165	0.062224	0.086194	-0.065633
6853	1.709937	-0.611965	10.439059	0.026359	0.011309	0.121430	0.236332	-0.121592	-0.692460	-0.992054	0.061982	0.085767	-0.068056
6854	1.922630	-0.225980	9.787969	-0.100394	0.014949	0.076490	0.233825	-0.120064	-0.692668	-0.991837	0.064120	0.085610	-0.069417
6855	2.053021	-0.891742	9.485989	-0.073212	0.015159	0.006027	0.235388	-0.117183	-0.693183	-0.991760	0.065592	0.085421	-0.069371
6856	1.540331	-1.328682	9.225834	0.079756	-0.033579	0.003511	0.236186	-0.118288	-0.693727	-0.991789	0.063963	0.086072	-0.069678
6857	1.005626	-1.480428	9.363286	0.000012	-0.051006	0.018855	0.234875	-0.119795	-0.692421	-0.991676	0.063920	0.087061	-0.070096
6858	1.016332	-1.336006	9.427340	-0.118129	-0.047576	0.026843	0.234063	-0.115386	-0.693015	-0.991390	0.066237	0.088235	-0.070528
6859	0.760468	-1.326443	9.542611	0.073312	-0.043986	0.031852	0.232485	-0.115102	-0.693639	-0.991369	0.064775	0.088913	-0.071324
6860	1.192521	-1.014686	9.559291	0.125259	-0.044083	0.021590	0.232502	-0.118130	-0.693539	-0.991408	0.062263	0.089677	-0.072053
6861	0.970788	-0.964068	9.816534	0.184493	-0.057064	-0.029062	0.230425	-0.122247	-0.694589	-0.991581	0.058441	0.090490	-0.071850
6862	1.202096	-1.037726	9.914630	-0.114148	-0.035261	-0.070018	0.229106	-0.122516	-0.693141	-0.991471	0.060523	0.091532	-0.070316
6863	1.419338	-1.062229	10.321033	-0.117422	-0.010745	-0.141407	0.227910	-0.119481	-0.694394	-0.991517	0.062530	0.091963	-0.067280
6864	2.084835	-1.864259	10.080161	-0.019960	0.030210	-0.113591	0.229725	-0.115225	-0.693859	-0.991688	0.062755	0.091630	-0.064965
6865	3.193527	-2.460361	9.097622	0.002236	0.051826	-0.045934	0.230513	-0.114678	-0.694386	-0.991848	0.062709	0.090627	-0.063971
6866	3.111923	-1.364323	8.656706	0.019853	0.018516	0.023944	0.231564	-0.113858	-0.695435	-0.991864	0.062377	0.090303	-0.064494
6867	1.977203	-1.371446	9.726263	0.103792	0.008135	0.028359	0.231575	-0.116473	-0.694420	-0.991965	0.060395	0.090022	-0.065216
6868	1.479861	-0.688852	9.877791	-0.060602	0.032797	-0.016523	0.231978	-0.118540	-0.693535	-0.991958	0.061602	0.089571	-0.064815
6869	1.082650	-0.849918	9.677491	-0.079972	0.033104	-0.080897	0.233799	-0.115247	-0.693140	-0.992023	0.063059	0.089135	-0.063004
6870	1.011551	-0.998596	9.640346	-0.215908	0.026136	-0.096901	0.234283	-0.107543	-0.693592	-0.991896	0.067197	0.089109	-0.060710
6871	1.012050	-1.276616	9.961589	0.031015	0.013911	-0.105784	0.234791	-0.104794	-0.693052	-0.992096	0.066368	0.088905	-0.058623
6872	1.374815	-1.188966	9.661459	0.048967	0.033991	-0.103902	0.235836	-0.104387	-0.691502	-0.992331	0.065248	0.088408	-0.056628
6873	1.602788	-1.724771	9.634106	-0.067466	0.022486	-0.083822	0.235697	-0.103148	-0.691618	-0.992382	0.066433	0.088108	-0.054791
6874	1.901199	-1.857797	9.365641	-0.016660	0.017110	-0.035999	0.238178	-0.099583	-0.692401	-0.992419	0.066716	0.087932	-0.054052
6875	1.747034	-1.808207	9.458866	0.086062	0.024073	0.001838	0.236737	-0.101365	-0.690835	-0.992575	0.065042	0.087344	-0.054187
6876	1.802141	-1.525364	9.283799	0.009042	0.011775	0.020663	0.237147	-0.102604	-0.693456	-0.992574	0.064908	0.087172	-0.054632
6877	1.725628	-1.427762	9.545136	0.039441	-0.005735	0.013809	0.237010	-0.102329	-0.692150	-0.992599	0.064159	0.087230	-0.054963
6878	1.688660	-1.189832	9.391977	0.041226	-0.003962	0.020941	0.236884	-0.103429	-0.692029	-0.992612	0.063369	0.087334	-0.055490
6879	1.586300	-1.334509	9.797352	0.100199	-0.009259	0.024869	0.236772	-0.106456	-0.692578	-0.992693	0.061421	0.087385	-0.056150
6880	1.470398	-1.324848	9.514875	0.093940	0.003058	0.035485	0.237182	-0.109211	-0.692611	-0.992761	0.059617	0.087273	-0.057053
6881	1.540291	-1.348933	9.682225	0.098369	-0.002255	0.038993	0.238117	-0.112244	-0.691744	-0.992828	0.057743	0.087163	-0.057980
6882	1.591582	-1.265357	9.615452	0.055269	-0.026835	0.067671	0.235894	-0.114985	-0.690827	-0.992754	0.056728	0.087652	-0.059487
6883	1.717564	-1.201901	9.451671	0.073173	-0.026840	0.070424	0.235917	-0.118012	-0.692419	-0.992703	0.055380	0.088029	-0.061024
6884	1.837438	-1.334010	9.814417	-0.005585	-0.019962	0.066279	0.234743	-0.119106	-0.693453	-0.992569	0.055579	0.088457	-0.062393
6885	1.683972	-1.181492	9.747800	0.005214	0.011601	0.064789	0.235262	-0.118696	-0.692286	-0.992512	0.055620	0.088170	-0.063656
6886	1.525917	-0.993081	9.609535	0.071490	0.009964	0.054781	0.234747	-0.121033	-0.691520	-0.992527	0.054305	0.087918	-0.064896
6887	1.346635	-1.078076	9.672590	0.019590	-0.005745	0.049094	0.233438	-0.121852	-0.691769	-0.992474	0.053999	0.087962	-0.065889
6888	1.461389	-1.244420	9.837918	0.012505	0.004730	0.030504	0.235285	-0.123101	-0.691419	-0.992445	0.053806	0.087916	-0.066547
6889	1.563668	-1.122686	9.795176	0.016053	-0.004056	0.036661	0.233449	-0.123916	-0.691659	-0.992407	0.053551	0.087937	-0.067285
6890	1.655037	-1.169806	9.563130	-0.066223	0.011690	0.038730	0.235017	-0.121860	-0.692183	-0.992293	0.054944	0.087849	-0.067956
6891	1.666098	-0.974965	9.598921	-0.051909	0.013427	0.039757	0.234089	-0.120617	-0.691896	-0.992206	0.056059	0.087617	-0.068617
6892	1.574224	-0.988883	9.532262	-0.003592	0.018724	0.042798	0.234618	-0.121170	-0.691910	-0.992165	0.056225	0.087300	-0.069477
6893	1.636732	-1.040972	9.961311	-0.007191	0.023879	0.036584	0.234616	-0.120895	-0.691777	-0.992149	0.056444	0.086802	-0.070140
6894	1.595202	-0.762426	9.707721	0.008998	0.064189	0.038685	0.236065	-0.121178	-0.692062	-0.992205	0.056417	0.085570	-0.070887
6895	1.556126	-0.814425	9.866144	0.043100	0.059084	0.005473	0.237951	-0.123148	-0.691190	-0.992350	0.055600	0.084336	-0.070977
6896	1.477667	-0.973247	9.639086	-0.071292	0.073174	-0.014699	0.239003	-0.122878	-0.691724	-0.992402	0.057088	0.083099	-0.070528
6897	1.409380	-1.064406	9.542496	-0.051672	0.041706	-0.007617	0.239242	-0.119026	-0.691169	-0.992428	0.058093	0.082355	-0.070216
6898	1.658484	-1.349946	9.611566	0.061066	0.024175	-0.016686	0.242139	-0.119730	-0.690829	-0.992551	0.056883	0.081906	-0.069989
6899	1.701239	-1.451102	9.674922	0.084215	0.022355	0.005470	0.241504	-0.122891	-0.692152	-0.992677	0.055200	0.081357	-0.070185
6900	1.880928	-1.299690	9.309813	0.026996	0.025857	0.007694	0.242036	-0.124822	-0.690618	-0.992726	0.054707	0.080896	-0.070410
6901	1.817142	-1.448969	9.135544	0.109243	0.010064	0.026689	0.242159	-0.129744	-0.690808	-0.992821	0.052563	0.080570	-0.071083
6902	1.707790	-1.203235	8.990309	0.100299	-0.012625	0.024865	0.241786	-0.132769	-0.692133	-0.992854	0.050584	0.080752	-0.071845
6903	1.584013	-1.660942	10.009914	0.155595	0.008183	0.039364	0.241662	-0.134558	-0.691238	-0.992958	0.047564	0.080400	-0.072850
6904	1.399385	-1.146667	10.185650	0.060722	0.037882	0.053035	0.243513	-0.137184	-0.689861	-0.992986	0.046491	0.079607	-0.074034
6905	0.964710	-0.791740	9.525367	-0.088362	0.031234	-0.002490	0.243114	-0.137045	-0.688682	-0.992953	0.048278	0.079167	-0.073793
6906	1.087893	-0.774652	9.135168	-0.201885	-0.014187	-0.029061	0.242431	-0.131810	-0.690182	-0.992758	0.052212	0.079873	-0.072980
6907	1.262991	-1.279321	9.675872	-0.119626	-0.029959	-0.043621	0.241527	-0.128261	-0.689993	-0.992645	0.054463	0.080717	-0.071932
6908	1.555060	-0.956943	9.662639	-0.151942	-0.009130	-0.012081	0.241499	-0.123030	-0.690592	-0.992466	0.057440	0.081229	-0.071510
6909	1.638589	-0.757903	9.683433	-0.074920	-0.012602	-0.029140	0.240552	-0.118069	-0.691049	-0.992401	0.058824	0.081657	-0.070802
6910	1.733747	-0.956039	9.627461	-0.028326	-0.003824	-0.041173	0.240283	-0.117518	-0.690128	-0.992407	0.059306	0.081921	-0.070006
6911	1.730556	-1.066464	9.688704	0.069207	-0.000301	-0.043997	0.239227	-0.116135	-0.691530	-0.992549	0.057802	0.081939	-0.069223
6912	1.714170	-0.994193	9.684871	0.132724	-0.002034	-0.041759	0.239778	-0.120542	-0.691322	-0.992739	0.055087	0.081944	-0.068697
6913	1.670083	-1.076096	9.530499	0.080826	0.011979	-0.033275	0.239535	-0.123431	-0.692388	-0.992892	0.053375	0.081703	-0.068131
6914	1.579591	-1.245315	9.805712	0.068304	0.013717	-0.042185	0.241374	-0.123993	-0.690860	-0.993028	0.051958	0.081483	-0.067496
6915	1.599564	-1.151851	9.746532	0.113067	0.015492	-0.045362	0.242043	-0.126475	-0.689853	-0.993228	0.049597	0.081146	-0.066739
6916	1.562257	-1.305333	9.797962	0.079026	0.027711	-0.035013	0.240623	-0.131422	-0.689620	-0.993380	0.047995	0.080627	-0.066275
6917	1.547119	-1.389986	9.604856	0.005669	0.029481	-0.032025	0.241939	-0.132532	-0.687829	-0.993472	0.047834	0.080146	-0.065597
6918	1.532925	-1.344586	9.470916	0.064673	0.017253	-0.021049	0.244189	-0.134057	-0.689440	-0.993572	0.046526	0.079839	-0.065396
6919	1.596034	-1.301536	9.552579	0.001972	0.011922	-0.009201	0.243655	-0.133642	-0.687736	-0.993599	0.046478	0.079699	-0.065185
6920	1.560827	-1.161595	9.607364	-0.033853	0.017138	-0.000593	0.243909	-0.132130	-0.687725	-0.993579	0.047160	0.079504	-0.065236
6921	1.571126	-1.072638	9.622717	0.029647	0.022380	0.006952	0.244177	-0.132268	-0.689032	-0.993627	0.046609	0.079111	-0.065381
6922	1.484118	-1.083954	9.632951	-0.008746	0.017189	-0.012708	0.246149	-0.132417	-0.688282	-0.993645	0.046772	0.078895	-0.065246
6923	1.453283	-1.002302	9.513991	-0.037417	0.031175	0.003904	0.246147	-0.132417	-0.687632	-0.993647	0.047565	0.078418	-0.065217
6924	1.448458	-1.006604	9.667794	0.012625	0.020642	0.010396	0.245086	-0.131310	-0.687214	-0.993660	0.047343	0.078084	-0.065577
6925	1.445864	-1.030724	9.638700	-0.001647	0.020667	0.001477	0.245354	-0.131862	-0.687484	-0.993683	0.047407	0.077769	-0.065566
6926	1.535174	-1.036175	9.657093	-0.044650	0.015351	0.011690	0.246134	-0.130766	-0.686704	-0.993630	0.048318	0.077615	-0.065881
6927	1.481664	-1.088796	9.616094	-0.020481	0.010141	0.008329	0.246138	-0.131867	-0.686194	-0.993608	0.048754	0.077533	-0.065987
6928	1.452781	-1.074279	9.570847	-0.024933	0.015412	0.006566	0.246387	-0.128840	-0.686949	-0.993580	0.049266	0.077357	-0.066233
6929	1.512862	-1.113335	9.536234	-0.028545	-0.000357	0.009982	0.247166	-0.127192	-0.686684	-0.993531	0.049854	0.077496	-0.066371
6930	1.409180	-1.095394	9.633466	0.055534	0.003166	0.014165	0.246785	-0.129393	-0.686961	-0.993552	0.048761	0.077450	-0.066920
6931	1.496555	-1.035696	9.715110	0.030472	0.008361	0.015747	0.246925	-0.129805	-0.688789	-0.993566	0.048197	0.077331	-0.067255
6932	1.477408	-1.013723	9.773207	0.050087	-0.008286	0.024651	0.246798	-0.130906	-0.688277	-0.993548	0.047212	0.077509	-0.068019
6933	1.579742	-0.882544	9.672894	0.151214	0.004849	0.027196	0.245236	-0.134201	-0.687766	-0.993649	0.044254	0.077289	-0.068771
6934	1.623119	-0.897094	9.744452	0.140502	0.015329	0.022732	0.246054	-0.139437	-0.687309	-0.993737	0.041497	0.076877	-0.069675
6935	1.569641	-0.944943	9.691490	0.025081	0.008327	0.021873	0.244760	-0.142733	-0.687973	-0.993732	0.041038	0.076776	-0.070123
6936	1.597958	-1.036607	9.675773	0.098482	0.013607	0.016232	0.245431	-0.145766	-0.686842	-0.993778	0.039097	0.076463	-0.070923
6937	1.458013	-1.021118	9.665141	0.147742	0.026803	0.009635	0.244801	-0.149615	-0.688432	-0.993908	0.036219	0.075837	-0.071302
6938	1.408542	-0.843206	9.516206	0.079761	0.031198	0.011853	0.246384	-0.152103	-0.685748	-0.993965	0.034670	0.075201	-0.071949
6939	1.428042	-0.823565	9.696510	0.137940	0.025945	0.000797	0.247059	-0.155411	-0.685270	-0.994086	0.031975	0.074610	-0.072137
6940	1.402124	-0.732103	9.652123	0.087818	0.036427	0.009309	0.247485	-0.160368	-0.686236	-0.994148	0.030267	0.073859	-0.072785
6941	1.438641	-0.695825	9.810843	0.029699	0.036396	-0.003458	0.248143	-0.161198	-0.684823	-0.994217	0.029732	0.073217	-0.072720
6942	1.421948	-0.660219	9.614326	0.012660	0.017168	0.005177	0.248673	-0.161338	-0.685874	-0.994210	0.029485	0.072959	-0.073174
6943	1.346566	-0.736339	9.698216	0.096748	0.015445	0.005788	0.249999	-0.163686	-0.685006	-0.994271	0.027601	0.072629	-0.073403
6944	1.378663	-0.640153	9.773547	0.053798	0.024152	0.007278	0.250797	-0.165342	-0.684774	-0.994293	0.026551	0.072170	-0.073948
6945	1.390974	-0.602221	9.624873	0.005314	0.001335	0.042096	0.248965	-0.166708	-0.685411	-0.994227	0.026515	0.072233	-0.074774
6946	1.432337	-0.559177	9.649044	0.137814	-0.000354	0.023665	0.250167	-0.170294	-0.684553	-0.994224	0.023778	0.072126	-0.075837
6947	1.456372	-0.578284	9.754362	0.091230	-0.001292	0.033002	0.249016	-0.176207	-0.684334	-0.994206	0.022013	0.072123	-0.076607
6948	1.463674	-0.568852	9.711148	0.014370	0.018847	0.021060	0.249670	-0.176487	-0.682785	-0.994161	0.021748	0.071823	-0.077539
6949	1.417846	-0.559108	9.634750	0.098459	0.013639	0.025196	0.249281	-0.177310	-0.683048	-0.994174	0.019853	0.071517	-0.078158
6950	1.407565	-0.654443	9.893298	0.084099	0.011831	0.026825	0.249433	-0.180339	-0.684121	-0.994140	0.018204	0.071243	-0.079235
6951	1.422930	-0.525312	9.687967	-0.017789	0.024125	0.012055	0.250231	-0.181995	-0.683889	-0.994141	0.018626	0.070917	-0.079424
6952	1.437309	-0.539915	9.668448	0.030508	0.015384	0.014131	0.250235	-0.183234	-0.683121	-0.994105	0.018026	0.070662	-0.080231
6953	1.311837	-0.529107	9.736948	0.046605	-0.005575	0.008042	0.250365	-0.182960	-0.682860	-0.994092	0.017119	0.070826	-0.080443
6954	1.350766	-0.486286	9.681828	0.023327	-0.002096	0.014052	0.251290	-0.183928	-0.682753	-0.994036	0.016641	0.070927	-0.081151
6955	1.403824	-0.496241	9.707692	0.034022	-0.000385	0.022929	0.250371	-0.185163	-0.681059	-0.994001	0.016016	0.071003	-0.081640
6956	1.224962	-0.523425	9.800248	0.019641	0.001365	0.035213	0.249601	-0.187912	-0.682116	-0.993909	0.015645	0.071034	-0.082787
6957	1.276411	-0.418174	9.743336	0.024996	0.008345	0.042334	0.249607	-0.187910	-0.683938	-0.993851	0.015245	0.070933	-0.083645
6958	1.392497	-0.390469	9.660940	0.042937	0.004854	0.033613	0.248815	-0.187769	-0.683144	-0.993780	0.014422	0.070854	-0.084690
6959	1.368061	-0.433337	9.737564	0.028579	-0.007416	0.036986	0.250677	-0.190807	-0.684243	-0.993708	0.013915	0.071063	-0.085451
6960	1.423247	-0.481932	9.717302	0.008018	0.004817	0.036854	0.249619	-0.190802	-0.682666	-0.993614	0.013786	0.071044	-0.086566
6961	1.457289	-0.448555	9.707780	0.028683	-0.003886	0.015822	0.249625	-0.192179	-0.681898	-0.993581	0.013258	0.071192	-0.086906
6962	1.408827	-0.472213	9.712732	0.026912	0.004881	0.014088	0.249362	-0.192177	-0.682155	-0.993533	0.012723	0.071144	-0.087573
6963	1.413509	-0.491609	9.674016	-0.005249	0.008400	0.005050	0.249891	-0.192042	-0.683072	-0.993526	0.012881	0.071113	-0.087648
6964	1.398996	-0.496189	9.712542	0.030538	0.017151	0.007107	0.252133	-0.193982	-0.681564	-0.993510	0.012288	0.070816	-0.088161
6965	1.305006	-0.471327	9.737671	-0.015974	0.010174	0.001489	0.249624	-0.192592	-0.681122	-0.993509	0.012665	0.070767	-0.088150
6966	1.365571	-0.443012	9.713441	-0.067878	0.008391	0.003736	0.250405	-0.190393	-0.682283	-0.993466	0.014011	0.070818	-0.088395
6967	1.471857	-0.438915	9.751024	-0.010640	0.003111	0.006745	0.250137	-0.189291	-0.682658	-0.993447	0.014278	0.070902	-0.088499
6968	1.346288	-0.435866	9.641591	-0.039315	-0.010857	0.015338	0.249341	-0.188047	-0.682764	-0.993362	0.015040	0.071282	-0.089015
6969	1.341201	-0.471905	9.641220	-0.023172	-0.004709	0.008423	0.250655	-0.187779	-0.682781	-0.993325	0.015546	0.071541	-0.089137
6970	1.353697	-0.416344	9.752303	0.062682	-0.017845	0.010769	0.249218	-0.189699	-0.682649	-0.993267	0.014261	0.071880	-0.089725
6971	1.409461	-0.381062	9.634466	-0.014386	-0.008310	0.043719	0.248565	-0.190521	-0.682517	-0.993164	0.014633	0.072184	-0.090561
6972	1.423776	-0.409618	9.771002	0.055468	-0.004784	0.026604	0.247504	-0.189139	-0.682227	-0.993093	0.013538	0.072269	-0.091438
6973	1.419015	-0.399974	9.766347	0.043827	-0.012659	0.026495	0.248712	-0.192724	-0.683452	-0.993029	0.012718	0.072560	-0.092016
6974	1.360840	-0.426410	9.624751	-0.020585	-0.002141	0.031365	0.247524	-0.192580	-0.682391	-0.992925	0.013141	0.072732	-0.092934
6975	1.297628	-0.490475	9.749531	0.071590	0.004890	0.025898	0.247396	-0.192579	-0.683300	-0.992894	0.011806	0.072615	-0.093536
6976	1.385002	-0.428600	9.756699	0.053712	0.004866	0.022229	0.247153	-0.196845	-0.682037	-0.992839	0.010757	0.072510	-0.094322
6977	1.476483	-0.467770	9.765072	-0.002654	0.003076	0.020895	0.246895	-0.197257	-0.682818	-0.992796	0.010891	0.072571	-0.094718
6978	1.437796	-0.472513	9.688446	0.005446	0.008372	0.013936	0.246499	-0.197668	-0.681775	-0.992753	0.010797	0.072489	-0.095238
6979	1.384772	-0.457741	9.665040	0.003669	0.015391	0.013968	0.248613	-0.198229	-0.683765	-0.992741	0.010825	0.072296	-0.095503
6980	1.350912	-0.466950	9.713292	-0.033910	0.018882	0.013714	0.247677	-0.196022	-0.682818	-0.992709	0.011536	0.072081	-0.095916
6981	1.295626	-0.432741	9.747808	-0.030348	0.008391	0.013725	0.246625	-0.196567	-0.682027	-0.992680	0.012231	0.072086	-0.096129
6982	1.353790	-0.402045	9.709208	-0.013414	0.003103	0.027917	0.245435	-0.195735	-0.681610	-0.992602	0.012526	0.072140	-0.096855
6983	1.401901	-0.428762	9.746938	-0.025037	0.013578	0.027850	0.247402	-0.194093	-0.682665	-0.992553	0.013145	0.072027	-0.097355
6984	1.395126	-0.361524	9.694897	0.015180	-0.002166	0.035152	0.245830	-0.194773	-0.683428	-0.992461	0.012873	0.072129	-0.098248
6985	1.386086	-0.274894	9.686357	0.003531	0.011813	0.043950	0.245564	-0.195185	-0.681737	-0.992385	0.012937	0.071991	-0.099108
6986	1.391072	-0.253256	9.696177	0.015230	0.015345	0.029952	0.245566	-0.195185	-0.682387	-0.992323	0.012688	0.071746	-0.099935
6987	1.288728	-0.384567	9.753228	0.048422	0.017173	0.009055	0.244267	-0.197655	-0.683173	-0.992334	0.011813	0.071416	-0.100164
6988	1.269220	-0.408702	9.676214	0.047424	0.001398	0.029260	0.245577	-0.197801	-0.681372	-0.992259	0.010895	0.071384	-0.101037
6989	1.411826	-0.390473	9.708839	0.080567	-0.005615	0.017981	0.244671	-0.198758	-0.683971	-0.992224	0.009350	0.071435	-0.101494
6990	1.457500	-0.419649	9.722529	0.084132	-0.002138	0.021525	0.245471	-0.201654	-0.682450	-0.992163	0.007687	0.071399	-0.102251
6991	1.395058	-0.371144	9.694787	0.046552	0.004867	0.024830	0.244969	-0.206056	-0.682095	-0.992119	0.006852	0.071315	-0.102794
6992	1.477143	-0.376303	9.790151	0.008169	0.009237	0.003390	0.244714	-0.207156	-0.682493	-0.992095	0.006692	0.071211	-0.103115
6993	1.380321	-0.404805	9.660881	-0.041914	0.012781	0.003064	0.245488	-0.205233	-0.681314	-0.992093	0.007603	0.071159	-0.103099
6994	1.361046	-0.399748	9.692348	-0.033787	0.011948	-0.014497	0.245072	-0.202204	-0.680107	-0.992111	0.008261	0.071090	-0.102924
6995	1.267203	-0.355536	9.753748	-0.046345	0.022438	-0.005703	0.246128	-0.201933	-0.681682	-0.992140	0.009272	0.070851	-0.102726
6996	1.342146	-0.341838	9.705194	-0.023052	0.013701	-0.013514	0.246365	-0.197530	-0.681382	-0.992160	0.009723	0.070725	-0.102572
6997	1.351302	-0.413898	9.759562	-0.033864	0.008404	-0.000413	0.246362	-0.196841	-0.681635	-0.992160	0.010466	0.070737	-0.102499
6998	1.419105	-0.385705	9.713638	-0.051810	-0.005631	0.008204	0.246885	-0.196569	-0.681120	-0.992099	0.011477	0.071050	-0.102760
6999	1.450391	-0.400381	9.713200	-0.019589	-0.002128	0.006676	0.245829	-0.196013	-0.681098	-0.992070	0.011924	0.071245	-0.102851
7000	1.413993	-0.426437	9.751667	0.017960	-0.002128	0.012242	0.246088	-0.195464	-0.680836	-0.992024	0.011565	0.071344	-0.103272
7001	1.421382	-0.404965	9.713397	-0.008884	0.001365	0.014705	0.246224	-0.195051	-0.682656	-0.991986	0.011818	0.071449	-0.103537
7002	1.404514	-0.400022	9.713599	0.043935	0.015389	0.012504	0.246747	-0.194916	-0.682142	-0.991970	0.010980	0.071146	-0.103989
7003	1.380225	-0.419148	9.689556	0.012582	0.003131	0.017522	0.245968	-0.197252	-0.681243	-0.991933	0.010815	0.071173	-0.104340
7004	1.302827	-0.437711	9.714044	0.026902	0.011900	0.018558	0.246771	-0.199459	-0.681537	-0.991891	0.010315	0.070973	-0.104920
7005	1.384985	-0.428806	9.689404	0.055551	0.008399	0.014326	0.245579	-0.197801	-0.681763	-0.991877	0.009307	0.070804	-0.105267
7006	1.346457	-0.416243	9.766787	0.040396	0.008423	0.000129	0.246512	-0.200008	-0.681799	-0.991875	0.008510	0.070647	-0.105453
7007	1.315066	-0.413820	9.692583	0.016248	0.008442	-0.000035	0.245862	-0.201932	-0.680767	-0.991883	0.008266	0.070559	-0.105460
7008	1.346801	-0.365956	9.695263	0.016227	-0.002073	0.001689	0.246386	-0.201246	-0.681288	-0.991858	0.007928	0.070662	-0.105649
7009	1.385571	-0.347018	9.695146	0.050271	0.001445	-0.006869	0.246400	-0.203724	-0.681183	-0.991875	0.006985	0.070642	-0.105570
7010	1.385204	-0.399798	9.737802	0.012710	0.001439	-0.012442	0.246929	-0.204002	-0.681584	-0.991884	0.006704	0.070684	-0.105472
7011	1.399749	-0.390423	9.694525	0.000221	0.012824	-0.016018	0.245605	-0.202894	-0.680903	-0.991929	0.006770	0.070547	-0.105140
7012	1.390162	-0.380698	9.704332	-0.053471	0.011932	-0.014645	0.246654	-0.202074	-0.681431	-0.991950	0.007822	0.070521	-0.104886
7013	1.235759	-0.360350	9.672253	0.001986	0.027726	-0.005321	0.247969	-0.201943	-0.681449	-0.991993	0.007903	0.070079	-0.104766
7014	1.173132	-0.340442	9.730700	0.009169	0.009388	-0.017650	0.248221	-0.200844	-0.680141	-0.992028	0.007705	0.069972	-0.104526
7015	1.207084	-0.321334	9.773887	-0.026638	0.017222	-0.012603	0.245853	-0.200556	-0.680493	-0.992068	0.008321	0.069787	-0.104222
7016	1.197034	-0.376531	9.787758	0.003801	0.010247	-0.019464	0.246114	-0.199593	-0.681528	-0.992106	0.008228	0.069675	-0.103941
7017	1.267128	-0.365230	9.729605	-0.017708	-0.010774	-0.016190	0.247300	-0.199599	-0.682067	-0.992116	0.008607	0.070018	-0.103582
7018	1.354107	-0.356466	9.671276	-0.006102	-0.005555	-0.007298	0.246109	-0.197665	-0.683201	-0.992106	0.008695	0.070238	-0.103518
7019	1.314738	-0.461724	9.756924	0.012735	0.004969	-0.017708	0.246114	-0.198491	-0.683339	-0.992147	0.008504	0.070207	-0.103169
7020	1.414081	-0.416581	9.828685	-0.039239	0.010120	-0.000467	0.245323	-0.198211	-0.683325	-0.992139	0.009291	0.070183	-0.103195
7021	1.394868	-0.397600	9.694484	-0.046305	0.024180	-0.012791	0.245316	-0.197110	-0.683053	-0.992184	0.010320	0.069896	-0.102858
7022	1.336373	-0.476236	9.785410	-0.024787	0.038205	-0.021396	0.244782	-0.196006	-0.682644	-0.992260	0.010850	0.069289	-0.102473
7023	1.273923	-0.427834	9.724019	-0.071412	0.033795	0.001189	0.246606	-0.193126	-0.682383	-0.992282	0.012421	0.068858	-0.102376
7024	1.264425	-0.406046	9.745981	-0.023085	0.020697	-0.005549	0.247124	-0.192303	-0.681341	-0.992302	0.012905	0.068591	-0.102299
7025	1.293394	-0.408539	9.791366	-0.005153	0.024204	-0.014227	0.248046	-0.192170	-0.681875	-0.992357	0.013117	0.068216	-0.101989
7026	1.292953	-0.466599	9.680150	-0.069575	0.011963	-0.014750	0.247248	-0.190790	-0.681589	-0.992370	0.014492	0.068220	-0.101676
7027	1.283033	-0.504844	9.732669	-0.024888	0.017192	-0.003838	0.247631	-0.188176	-0.682610	-0.992388	0.015097	0.068021	-0.101547
7028	1.264051	-0.458907	9.762200	-0.005196	0.019824	-0.005433	0.249214	-0.188735	-0.683029	-0.992411	0.015224	0.067736	-0.101493
7029	1.283453	-0.447033	9.762169	-0.026753	0.010151	0.010233	0.247629	-0.188865	-0.680925	-0.992390	0.015869	0.067674	-0.101642
7030	1.324491	-0.447472	9.723357	0.008163	-0.000327	0.003389	0.247896	-0.188453	-0.682616	-0.992371	0.015701	0.067759	-0.101794
7031	1.307312	-0.485850	9.713451	-0.005218	0.004944	-0.003742	0.248558	-0.189282	-0.682634	-0.992378	0.015886	0.067765	-0.101697
7032	1.340648	-0.551082	9.702801	-0.020458	0.018908	0.006749	0.248166	-0.189555	-0.682761	-0.992368	0.016330	0.067525	-0.101877
7033	1.336096	-0.512541	9.710493	-0.015909	0.015450	-0.010845	0.248023	-0.188592	-0.681058	-0.992399	0.016740	0.067351	-0.101621
7034	1.335942	-0.534179	9.712648	-0.014123	0.025942	-0.007274	0.248419	-0.188869	-0.681067	-0.992430	0.017054	0.066964	-0.101522
7035	1.229723	-0.528685	9.665563	-0.053454	0.011998	-0.018151	0.249077	-0.188459	-0.681723	-0.992458	0.018193	0.066939	-0.101073
7036	1.236885	-0.542908	9.751856	-0.026660	0.011966	-0.010032	0.250384	-0.186952	-0.681988	-0.992471	0.018724	0.066855	-0.100905
7037	1.195572	-0.580951	9.790227	-0.006865	0.019031	-0.033650	0.250244	-0.185851	-0.681325	-0.992555	0.018934	0.066598	-0.100207
7038	1.282464	-0.582027	9.659688	-0.030140	0.027757	-0.025000	0.250097	-0.183373	-0.680777	-0.992618	0.019546	0.066213	-0.099720
7039	1.272317	-0.653767	9.769502	-0.018545	0.005870	-0.026771	0.251415	-0.182553	-0.682871	-0.992664	0.019975	0.066241	-0.099149
7040	1.248536	-0.600842	9.712636	-0.044559	0.002345	-0.011093	0.250359	-0.182547	-0.682075	-0.992658	0.020841	0.066384	-0.098934
7041	1.277678	-0.577076	9.693432	-0.044587	0.009319	-0.002260	0.251660	-0.179250	-0.683103	-0.992649	0.021827	0.066386	-0.098813
7042	1.258139	-0.610362	9.770123	-0.012367	0.001459	-0.009105	0.251919	-0.178977	-0.682583	-0.992652	0.022055	0.066482	-0.098669
7043	1.292406	-0.543518	9.693690	0.005430	0.010156	0.017496	0.251658	-0.178562	-0.683747	-0.992626	0.022072	0.066362	-0.099006
7044	1.297003	-0.577117	9.729314	0.043884	0.003156	0.018623	0.250085	-0.180481	-0.682180	-0.992600	0.021223	0.066301	-0.099495
7045	1.272647	-0.605841	9.712371	0.041233	0.003183	0.011556	0.251154	-0.183102	-0.682743	-0.992591	0.020506	0.066253	-0.099765
