# Supplementary material for: Identification of Haptic Based Guiding Using Hard Reins
Source: PLoS One. 2015 Jul 22;10(7):e0132020. doi: 10.1371/journal.pone.0132020 (PMC4511788; doi:10.1371/journal.pone.0132020)
Supplement: S9 File — (ZIP) [file pone.0132020.s009.zip › Exp2_MotionData2/Subject10/path3/T1/gc1.txt]

// Start Time: 0
// Sample rate: 25.0Hz
// Scenario: 4.9
// Firmware Version: 2.6.1
Counter	Acc_X	Acc_Y	Acc_Z	Gyr_X	Gyr_Y	Gyr_Z	Mag_X	Mag_Y	Mag_Z	Quat_w	Quat_x	Quat_y	Quat_z
6313	9.522482	1.769215	-2.341583	-0.027273	0.053040	-0.221341	-0.644937	0.114640	0.372580	0.128354	-0.728750	-0.306491	-0.598759
6314	9.215635	1.643594	-2.396138	-0.059903	-0.010961	-0.135140	-0.643481	0.110590	0.373714	0.125800	-0.728265	-0.307707	-0.599267
6315	9.147449	1.604550	-2.161983	0.009743	-0.061920	-0.056026	-0.644421	0.108158	0.374411	0.124926	-0.728726	-0.308662	-0.598398
6316	9.372165	1.888960	-2.511491	-0.118098	-0.016162	0.018062	-0.646321	0.104852	0.375902	0.123322	-0.729387	-0.306958	-0.598802
6317	9.379568	1.795927	-2.449579	-0.164511	-0.105675	0.070404	-0.642825	0.105810	0.378444	0.121150	-0.731572	-0.304086	-0.598044
6318	9.233089	2.000954	-2.471747	-0.140673	-0.061929	0.138282	-0.642111	0.105576	0.380100	0.120375	-0.733548	-0.300467	-0.597609
6319	9.337374	1.827641	-2.621689	-0.155663	-0.040099	0.190509	-0.639332	0.107441	0.381727	0.120151	-0.735624	-0.295779	-0.597441
6320	9.433558	1.602928	-2.551879	-0.096023	-0.050773	0.197052	-0.638271	0.111690	0.381560	0.120800	-0.737678	-0.291794	-0.596737
6321	9.347446	1.709069	-2.825715	-0.008501	-0.035300	0.149474	-0.635773	0.115936	0.386831	0.122276	-0.739078	-0.289448	-0.595845
6322	9.219497	1.646995	-2.830996	-0.032252	-0.018225	0.079626	-0.635791	0.117351	0.386919	0.122646	-0.739895	-0.287866	-0.595522
6323	9.249045	1.626169	-2.740459	-0.087907	0.063290	0.042690	-0.636630	0.117505	0.386936	0.122231	-0.739696	-0.285917	-0.596792
6324	9.413813	1.567304	-2.597262	-0.092304	0.077954	0.013327	-0.636482	0.116142	0.385732	0.121478	-0.739125	-0.284366	-0.598393
6325	9.410450	1.711119	-2.470608	-0.048870	0.091793	-0.004935	-0.636659	0.116886	0.382146	0.121227	-0.738209	-0.283520	-0.599973
6326	9.378232	1.701391	-2.271420	-0.043770	0.077784	-0.017751	-0.639562	0.113615	0.380294	0.120825	-0.737336	-0.283016	-0.601364
6327	9.401984	1.701820	-2.315779	-0.045588	0.059048	0.018982	-0.639442	0.113729	0.377923	0.120720	-0.736931	-0.281935	-0.602388
6328	9.353862	1.560591	-2.247275	-0.074711	0.040497	-0.008604	-0.639401	0.111781	0.380039	0.119756	-0.736632	-0.281007	-0.603380
6329	9.402268	1.730880	-2.310661	-0.044354	0.052649	0.033713	-0.640443	0.113076	0.377719	0.119807	-0.736376	-0.279739	-0.604271
6330	9.426454	1.613489	-2.249535	-0.078601	0.041423	0.053838	-0.640029	0.112571	0.376286	0.119558	-0.736414	-0.277856	-0.605141
6331	9.413097	1.728728	-2.156507	-0.037147	0.032470	0.031931	-0.643513	0.112064	0.376148	0.119577	-0.736366	-0.276749	-0.605703
6332	9.464914	1.640202	-2.272536	-0.023119	0.013503	0.009960	-0.642398	0.112054	0.375997	0.119457	-0.736365	-0.276248	-0.605957
6333	9.426521	1.662146	-2.261297	-0.023414	0.023410	-0.001989	-0.642542	0.112481	0.376024	0.119212	-0.736202	-0.275830	-0.606393
6334	9.378048	1.589820	-2.267201	-0.041565	0.010184	0.004396	-0.642134	0.112926	0.375489	0.118747	-0.736249	-0.275208	-0.606710
6335	9.407809	1.739340	-2.221450	-0.046477	0.033342	-0.044249	-0.642652	0.110205	0.376164	0.117698	-0.735784	-0.275112	-0.607522
6336	9.484732	1.719600	-2.236531	0.007243	0.031729	-0.019354	-0.642246	0.109883	0.373904	0.117778	-0.735323	-0.275378	-0.607944
6337	9.403683	1.699141	-2.115289	-0.010083	0.003115	-0.048722	-0.642789	0.108880	0.374266	0.117039	-0.735110	-0.275862	-0.608125
6338	9.426974	1.724763	-2.229508	0.021111	0.016739	-0.046842	-0.643612	0.107760	0.374205	0.116915	-0.734642	-0.276747	-0.608312
6339	9.412206	1.686390	-2.253358	-0.001108	-0.012221	-0.054190	-0.643044	0.106640	0.373711	0.116152	-0.734560	-0.277458	-0.608232
6340	9.409929	1.720318	-2.250636	0.000349	-0.003989	-0.068876	-0.644983	0.105140	0.373077	0.115358	-0.734262	-0.278483	-0.608276
6341	9.411971	1.672168	-2.277594	-0.006807	-0.000609	-0.063398	-0.642432	0.103828	0.375908	0.114461	-0.733998	-0.279234	-0.608420
6342	9.465137	1.734927	-2.284003	0.006201	-0.014070	-0.054154	-0.644091	0.102444	0.375698	0.113860	-0.733895	-0.280117	-0.608251
6343	9.412006	1.637961	-2.258496	0.000657	-0.021323	-0.056015	-0.643249	0.102142	0.375811	0.113048	-0.733904	-0.280896	-0.608031
6344	9.402303	1.774720	-2.324868	-0.021396	-0.033112	-0.057856	-0.642938	0.100769	0.377681	0.111901	-0.734067	-0.281555	-0.607742
6345	9.382689	1.716915	-2.343833	-0.010251	-0.028871	-0.052350	-0.640680	0.099152	0.378119	0.110930	-0.734212	-0.282165	-0.607462
6346	9.397321	1.804304	-2.358301	0.004989	-0.017330	-0.030300	-0.643736	0.098584	0.379091	0.110595	-0.734278	-0.282704	-0.607193
6347	9.435819	1.740716	-2.338419	0.010786	-0.023574	-0.018351	-0.642606	0.098223	0.380316	0.110376	-0.734504	-0.283057	-0.606795
6348	9.361090	1.707163	-2.328597	0.001848	-0.018475	-0.011058	-0.641213	0.098876	0.381043	0.110215	-0.734701	-0.283270	-0.606486
6349	9.370780	1.746025	-2.338367	0.003905	-0.031967	-0.000931	-0.640747	0.096497	0.383128	0.110061	-0.735142	-0.283300	-0.605965
6350	9.396749	1.756529	-2.411726	0.003079	-0.021242	0.035759	-0.641749	0.098493	0.383261	0.110463	-0.735638	-0.282837	-0.605506
6351	9.358614	1.765828	-2.361935	0.005944	-0.028955	0.041277	-0.638969	0.099570	0.383581	0.110869	-0.736276	-0.282264	-0.604923
6352	9.323507	1.666040	-2.496525	0.016376	-0.042512	0.021103	-0.639270	0.101542	0.383985	0.111184	-0.736909	-0.282244	-0.604104
6353	9.385642	1.664053	-2.561656	0.082886	0.017212	0.004633	-0.638429	0.101900	0.385118	0.112543	-0.736614	-0.283037	-0.603841
6354	9.329413	1.722634	-2.380447	-0.015213	-0.031903	-0.032180	-0.638003	0.101328	0.385078	0.111792	-0.736894	-0.283379	-0.603478
6355	9.321229	1.682898	-2.486669	0.048744	0.023699	-0.041332	-0.637457	0.102573	0.385570	0.112131	-0.736337	-0.284421	-0.603605
6356	9.371695	1.714478	-2.517332	-0.008300	0.037990	-0.124032	-0.639372	0.098828	0.384378	0.110782	-0.735227	-0.286055	-0.604435
6357	9.344162	1.856157	-2.399449	0.039210	0.080511	-0.129492	-0.642267	0.095246	0.383065	0.110237	-0.733497	-0.288154	-0.605639
6358	9.290104	1.790082	-2.506543	0.024843	0.122575	-0.124108	-0.642810	0.092277	0.380091	0.109849	-0.731280	-0.289984	-0.607513
6359	9.359302	1.915831	-2.336831	0.029704	0.125762	-0.147001	-0.643905	0.089538	0.378394	0.109209	-0.728905	-0.292118	-0.609457
6360	9.399331	1.965948	-2.478083	0.036036	0.127999	-0.184600	-0.648081	0.085592	0.373296	0.108298	-0.726212	-0.294973	-0.611456
6361	9.210789	2.042175	-2.277319	0.077320	0.148086	-0.215772	-0.650304	0.080317	0.365721	0.107633	-0.723031	-0.298633	-0.613563
6362	9.250376	2.293730	-2.250593	0.095221	0.159960	-0.230386	-0.654694	0.074157	0.365382	0.107197	-0.719510	-0.302780	-0.615743
6363	9.318144	2.282969	-2.207308	0.123411	0.150374	-0.132120	-0.656946	0.072062	0.359542	0.108223	-0.716667	-0.305789	-0.617389
6364	9.285168	2.428213	-2.171315	0.123614	0.135035	-0.121984	-0.658188	0.069770	0.357454	0.109405	-0.713999	-0.308800	-0.618772
6365	9.360683	2.343327	-2.029780	0.187587	0.138289	-0.055792	-0.660463	0.069650	0.351876	0.112205	-0.711606	-0.311532	-0.619657
6366	9.436342	2.233802	-1.859428	0.139479	0.080380	-0.070471	-0.662877	0.070973	0.348765	0.113965	-0.709845	-0.314177	-0.620020
6367	9.440744	2.244253	-1.917490	0.099463	0.027902	-0.021832	-0.662887	0.071034	0.347511	0.115244	-0.709211	-0.315572	-0.619800
6368	9.396911	2.264881	-1.985757	0.077192	-0.012281	0.004790	-0.664600	0.074038	0.347573	0.116455	-0.709214	-0.316568	-0.619063
6369	9.376506	2.223092	-2.113272	0.053020	-0.041357	0.061663	-0.662364	0.073594	0.347245	0.117671	-0.710070	-0.316362	-0.617956
6370	9.313494	2.209542	-2.154478	0.055557	-0.054284	0.124066	-0.661976	0.077839	0.350300	0.119733	-0.711416	-0.315435	-0.616484
6371	9.352099	2.116499	-2.108224	0.026840	-0.055221	0.110243	-0.660194	0.081680	0.352478	0.121088	-0.712806	-0.314246	-0.615219
6372	9.375803	2.102381	-2.152676	0.006844	-0.059854	0.080850	-0.659942	0.083933	0.352754	0.121932	-0.714034	-0.313398	-0.614060
6373	9.325171	2.032071	-2.127089	0.000455	-0.057086	0.080811	-0.657325	0.087384	0.353922	0.122537	-0.715320	-0.312305	-0.612999
6374	9.297701	2.021752	-2.246890	0.002124	-0.001138	0.068785	-0.656078	0.088598	0.354824	0.123521	-0.715764	-0.311415	-0.612736
6375	9.440557	1.960997	-2.131867	-0.036876	-0.055265	0.052304	-0.655516	0.088704	0.355384	0.123255	-0.716939	-0.310266	-0.611998
6376	9.404009	1.937574	-2.174127	-0.030025	-0.031994	0.032080	-0.655259	0.091981	0.357961	0.123155	-0.717600	-0.309605	-0.611578
6377	9.371056	2.112046	-2.147605	-0.037518	-0.013131	0.024717	-0.655807	0.091929	0.359221	0.122803	-0.718087	-0.308740	-0.611515
6378	9.351280	1.893560	-2.119308	-0.000501	-0.021540	0.040362	-0.654006	0.092636	0.358689	0.123274	-0.718606	-0.308274	-0.611044
6379	9.382157	2.020939	-2.230731	-0.037630	-0.029704	0.055926	-0.653986	0.094097	0.363672	0.123200	-0.719487	-0.306998	-0.610666
6380	9.452374	2.005215	-2.180325	-0.007787	-0.032703	0.043157	-0.652326	0.095211	0.363585	0.123519	-0.720183	-0.306413	-0.610074
6381	9.384558	1.928263	-2.192782	0.001788	-0.041090	0.059678	-0.651783	0.096079	0.363075	0.123987	-0.721124	-0.305591	-0.609280
6382	9.410619	1.921533	-2.246935	0.009546	-0.023561	0.074349	-0.651796	0.097993	0.364591	0.125004	-0.721847	-0.304761	-0.608630
6383	9.398464	1.865714	-2.237184	0.004263	-0.040666	0.083530	-0.650297	0.101070	0.365047	0.125801	-0.722918	-0.303623	-0.607764
6384	9.388455	1.922524	-2.308895	-0.003866	-0.033260	0.052310	-0.650159	0.102132	0.366509	0.126305	-0.723652	-0.302982	-0.607106
6385	9.409815	1.798560	-2.298426	-0.014774	-0.040754	0.055038	-0.648221	0.103902	0.367439	0.126477	-0.724596	-0.302024	-0.606421
6386	9.369078	1.822847	-2.279838	-0.000310	-0.021903	0.046773	-0.648240	0.105061	0.366952	0.127043	-0.725142	-0.301488	-0.605916
6387	9.383250	1.823242	-2.316593	-0.011735	-0.017146	0.029311	-0.646294	0.106791	0.368718	0.127088	-0.725635	-0.300880	-0.605618
6388	9.373590	1.798960	-2.309145	0.013754	-0.020634	0.024773	-0.647407	0.107312	0.370019	0.127587	-0.726003	-0.300816	-0.605104
6389	9.369030	1.842440	-2.294199	0.002430	-0.019840	0.011910	-0.646551	0.106268	0.370785	0.127608	-0.726387	-0.300641	-0.604726
6390	9.358937	1.862814	-2.361315	0.006091	-0.019846	0.011916	-0.645321	0.108373	0.370903	0.127866	-0.726676	-0.300695	-0.604297
6391	9.378109	1.855544	-2.371740	0.022109	-0.025352	-0.004557	-0.645179	0.108229	0.370893	0.127934	-0.726977	-0.301015	-0.603761
6392	9.356629	1.848021	-2.342004	0.038534	-0.004015	-0.008235	-0.646845	0.108200	0.372026	0.128527	-0.726864	-0.301727	-0.603416
6393	9.339079	1.810316	-2.414049	0.036582	-0.017598	-0.011900	-0.644608	0.108011	0.372272	0.128759	-0.726989	-0.302311	-0.602923
6394	9.334632	1.887741	-2.398887	0.037643	-0.009415	-0.041261	-0.645456	0.108873	0.372334	0.128945	-0.726724	-0.303552	-0.602580
6395	9.294733	1.885494	-2.571305	0.064304	0.041896	-0.007355	-0.645446	0.108819	0.373449	0.129986	-0.726089	-0.304256	-0.602765
6396	9.367515	1.781683	-2.463603	-0.016712	0.002557	-0.023047	-0.645184	0.108781	0.371207	0.129670	-0.725932	-0.304540	-0.602880
6397	9.353097	1.859759	-2.491538	-0.008751	0.028845	-0.001043	-0.646308	0.109236	0.370966	0.129642	-0.725685	-0.304309	-0.603300
6398	9.339666	1.828799	-2.346325	-0.054583	0.034705	-0.004815	-0.645739	0.108769	0.371631	0.129189	-0.725350	-0.303782	-0.604065
6399	9.382706	1.721764	-2.343802	-0.059061	0.025073	0.033721	-0.645749	0.109221	0.371100	0.128829	-0.725488	-0.302448	-0.604645
6400	9.402553	1.759650	-2.286332	-0.069271	0.025200	0.063076	-0.647418	0.109084	0.371527	0.128928	-0.725714	-0.300784	-0.605183
6401	9.419480	1.700890	-2.253535	-0.067932	0.002239	0.046594	-0.646724	0.107781	0.368923	0.128461	-0.726223	-0.299210	-0.605451
6402	9.427116	1.812312	-2.248264	-0.019186	0.017432	0.020993	-0.645470	0.108301	0.369502	0.128719	-0.726165	-0.298770	-0.605684
6403	9.407671	1.681050	-2.214580	-0.009250	-0.000800	0.017346	-0.646585	0.108964	0.370812	0.128734	-0.726382	-0.298337	-0.605633
6404	9.436142	1.764539	-2.306878	-0.005021	-0.019477	0.006391	-0.646045	0.109064	0.368576	0.128837	-0.726628	-0.298419	-0.605275
6405	9.407001	1.716366	-2.315763	-0.029407	0.008814	-0.019409	-0.646045	0.109064	0.368576	0.128172	-0.726561	-0.298251	-0.605580
6406	9.399951	1.735615	-2.300883	-0.031818	-0.007476	-0.039572	-0.646295	0.107188	0.369302	0.127370	-0.726472	-0.298608	-0.605680
6407	9.359457	1.793618	-2.265177	0.005878	0.012329	-0.034023	-0.645840	0.105133	0.370568	0.127062	-0.726183	-0.299071	-0.605863
6408	9.409849	1.786306	-2.288846	-0.007769	0.021479	-0.032220	-0.646118	0.104342	0.369404	0.126836	-0.725741	-0.299497	-0.606229
6409	9.393053	1.822885	-2.295225	0.005754	0.017961	-0.004658	-0.646558	0.105521	0.368642	0.126915	-0.725559	-0.299517	-0.606421
6410	9.422067	1.793240	-2.269936	-0.009494	0.003437	0.008184	-0.646547	0.105197	0.369461	0.127076	-0.725567	-0.299417	-0.606426
6411	9.388166	1.757189	-2.276149	0.009810	0.017995	0.010019	-0.648642	0.104710	0.368472	0.127394	-0.725462	-0.299273	-0.606557
6412	9.397970	1.773903	-2.261916	0.014792	0.010785	-0.008305	-0.646536	0.104079	0.369112	0.127710	-0.725241	-0.299639	-0.606574
6413	9.393240	1.766465	-2.247296	0.029014	0.019086	-0.024809	-0.647537	0.105549	0.368373	0.127891	-0.724863	-0.300229	-0.606696
6414	9.373540	1.750271	-2.294969	0.029370	0.022926	-0.011977	-0.646843	0.106347	0.369255	0.128498	-0.724410	-0.300854	-0.606800
6415	9.374330	1.773278	-2.203071	0.070695	0.040015	-0.007329	-0.646153	0.106647	0.368708	0.129623	-0.723774	-0.301640	-0.606929
6416	9.417372	1.678431	-2.205299	-0.018466	-0.023559	-0.017501	-0.647430	0.107839	0.367954	0.129217	-0.723960	-0.301917	-0.606655
6417	9.419712	1.759017	-2.248334	0.020427	0.010444	-0.002786	-0.647281	0.107782	0.369068	0.129495	-0.723839	-0.302101	-0.606649
6418	9.369259	1.832285	-2.260461	0.005156	0.013739	-0.026677	-0.647417	0.107764	0.369488	0.129490	-0.723484	-0.302635	-0.606808
6419	9.374010	1.778715	-2.246497	0.016098	-0.002866	-0.026637	-0.646010	0.106624	0.369124	0.129335	-0.723391	-0.303146	-0.606697
6420	9.397749	1.786483	-2.295638	0.021894	-0.016525	-0.013752	-0.645728	0.106344	0.368964	0.129556	-0.723431	-0.303786	-0.606281
6421	9.380960	1.808416	-2.294868	0.020249	-0.018801	-0.006411	-0.646289	0.107679	0.370870	0.129608	-0.723643	-0.304097	-0.605860
6422	9.368831	1.794012	-2.299338	0.031182	-0.018726	-0.008231	-0.646288	0.106757	0.369415	0.130041	-0.723707	-0.304804	-0.605336
6423	9.368781	1.745323	-2.285162	0.023647	-0.029317	-0.015577	-0.645986	0.106091	0.371328	0.129968	-0.723981	-0.305315	-0.604766
6424	9.387698	1.779958	-2.346024	0.014526	-0.018233	-0.015604	-0.644881	0.107719	0.372537	0.130059	-0.724043	-0.305909	-0.604372
6425	9.368073	1.746563	-2.376906	-0.014825	-0.030927	-0.017487	-0.644324	0.107980	0.372827	0.129398	-0.724426	-0.305986	-0.604016
6426	9.387831	1.757777	-2.319607	-0.016959	-0.033951	-0.028489	-0.645122	0.105660	0.374089	0.128791	-0.724674	-0.306440	-0.603618
6427	9.368829	1.872058	-2.332642	0.007072	-0.027204	-0.019263	-0.642852	0.103706	0.375625	0.128449	-0.724943	-0.306797	-0.603187
6428	9.387177	1.741848	-2.396973	-0.013181	-0.028650	-0.024825	-0.643014	0.105810	0.376176	0.127972	-0.725139	-0.307228	-0.602833
6429	9.358474	1.858748	-2.419289	0.008668	-0.026657	-0.028444	-0.643558	0.104949	0.376547	0.127546	-0.725342	-0.307735	-0.602421
6430	9.348833	1.795411	-2.392774	0.022915	-0.014905	-0.010095	-0.642435	0.104629	0.376936	0.127832	-0.725380	-0.308326	-0.602011
6431	9.358156	1.786138	-2.429412	0.016090	-0.010216	-0.026633	-0.642555	0.103600	0.377712	0.127640	-0.725377	-0.308852	-0.601786
6432	9.387551	1.775337	-2.362955	0.036630	-0.018624	-0.010056	-0.641715	0.103702	0.378270	0.128082	-0.725435	-0.309594	-0.601241
6433	9.387266	1.824613	-2.420588	0.017185	-0.016403	0.015601	-0.641439	0.104244	0.378720	0.128378	-0.725764	-0.309534	-0.600811
6434	9.361228	1.709359	-2.311682	0.037365	-0.018429	0.017457	-0.640055	0.105213	0.378767	0.129172	-0.725982	-0.309896	-0.600191
6435	9.366743	1.685479	-2.522167	-0.019222	-0.048138	0.024725	-0.639776	0.106260	0.380507	0.128860	-0.726842	-0.309344	-0.599502
6436	9.358083	1.820410	-2.453337	-0.026780	0.000513	0.011809	-0.639230	0.107108	0.380414	0.128794	-0.726951	-0.308996	-0.599563
6437	9.382005	1.669335	-2.411743	-0.019571	-0.012179	0.008155	-0.639235	0.108192	0.381460	0.128505	-0.727277	-0.308586	-0.599441
6438	9.331944	1.815082	-2.404091	-0.023002	-0.009041	0.017332	-0.638367	0.106818	0.383184	0.128448	-0.727552	-0.308164	-0.599337
6439	9.370045	1.761943	-2.439675	-0.027177	0.003283	-0.003801	-0.640039	0.106560	0.383184	0.128001	-0.727638	-0.307795	-0.599518
6440	9.367880	1.868840	-2.453388	-0.034545	-0.018844	-0.002846	-0.638913	0.105438	0.382545	0.127509	-0.727916	-0.307597	-0.599386
6441	9.363286	1.868480	-2.424236	-0.041967	-0.011188	-0.007461	-0.638374	0.107121	0.382784	0.126711	-0.728189	-0.307143	-0.599457
6442	9.293424	1.922608	-2.445423	-0.031388	-0.002939	-0.023059	-0.639448	0.104658	0.384180	0.126118	-0.728145	-0.307233	-0.599589
6443	9.388449	1.954240	-2.323179	0.014499	-0.018234	-0.015574	-0.638320	0.104048	0.384690	0.125996	-0.728306	-0.307594	-0.599234
6444	9.430780	1.882586	-2.426668	0.045531	-0.025509	-0.018261	-0.637771	0.105144	0.385312	0.126419	-0.728379	-0.308565	-0.598556
6445	9.271362	2.089259	-2.564272	0.005690	-0.081954	0.003768	-0.636355	0.104746	0.387231	0.125998	-0.729443	-0.308705	-0.597277
6446	9.260681	1.798492	-2.575429	0.017444	-0.015118	0.024738	-0.634265	0.105786	0.388534	0.126560	-0.729742	-0.308650	-0.596821
6447	9.324033	1.879737	-2.519303	0.043963	-0.042339	-0.076071	-0.634934	0.104050	0.389412	0.125987	-0.729740	-0.310312	-0.596081
6448	9.271075	1.845878	-2.498222	0.000375	0.010335	-0.000098	-0.635083	0.104632	0.389170	0.126189	-0.729610	-0.310387	-0.596159
6449	9.282793	1.826859	-2.532597	-0.034384	-0.045122	0.005426	-0.633283	0.105609	0.388933	0.125427	-0.730343	-0.309932	-0.595658
6450	9.318532	1.866330	-2.601302	0.040359	0.010432	0.058715	-0.633171	0.108922	0.390815	0.126935	-0.730464	-0.309650	-0.595337
6451	9.361960	1.763492	-2.550462	0.051027	-0.023632	-0.019209	-0.634267	0.106715	0.389850	0.127262	-0.730573	-0.310518	-0.594682
6452	9.255693	1.803699	-2.599360	0.051259	-0.007513	-0.011912	-0.633151	0.107493	0.391006	0.127928	-0.730466	-0.311382	-0.594218
6453	9.332079	1.741001	-2.665421	0.032223	-0.016849	-0.039458	-0.632043	0.108184	0.391038	0.127782	-0.730416	-0.312305	-0.593826
6454	9.269730	1.779945	-2.643514	0.028261	0.013023	0.015535	-0.632054	0.109956	0.392546	0.128593	-0.730280	-0.312476	-0.593729
6455	9.271169	1.781626	-2.769147	0.006464	0.043317	0.018193	-0.631771	0.108746	0.391070	0.129131	-0.729945	-0.312097	-0.594223
6456	9.260432	1.701375	-2.566392	-0.036682	0.000436	-0.017617	-0.632336	0.108923	0.390527	0.128515	-0.729922	-0.312004	-0.594434
6457	9.320704	1.783810	-2.597091	-0.010824	0.022034	-0.010235	-0.633708	0.107232	0.390715	0.128332	-0.729707	-0.311888	-0.594798
6458	9.331151	1.909145	-2.545945	-0.014660	0.018688	-0.015717	-0.633305	0.108628	0.391078	0.128170	-0.729424	-0.311977	-0.595133
6459	9.308875	1.724979	-2.543897	0.007662	0.017853	-0.002862	-0.632738	0.108437	0.391899	0.128320	-0.729257	-0.311984	-0.595302
6460	9.371790	1.821621	-2.550450	0.003681	-0.016615	-0.011043	-0.632459	0.108433	0.391896	0.128248	-0.729383	-0.312297	-0.594999
6461	9.289909	1.805054	-2.537836	0.024475	0.005881	0.011881	-0.632725	0.106524	0.390383	0.128745	-0.729406	-0.312319	-0.594851
6462	9.361876	1.783150	-2.569652	0.013039	-0.004136	-0.004631	-0.634117	0.106787	0.391251	0.128954	-0.729405	-0.312607	-0.594657
6463	9.333346	1.777805	-2.517901	0.029605	-0.002572	-0.000936	-0.633454	0.109081	0.390548	0.129324	-0.729435	-0.312896	-0.594388
6464	9.313395	1.781563	-2.606493	0.023965	-0.025349	-0.004588	-0.631884	0.106754	0.391228	0.129560	-0.729657	-0.313368	-0.593815
6465	9.332651	1.788776	-2.611996	-0.002166	-0.017624	-0.024833	-0.631342	0.108416	0.391885	0.129088	-0.729799	-0.313667	-0.593585
6466	9.303879	1.783855	-2.591631	0.005721	-0.013384	-0.003726	-0.631324	0.107789	0.393104	0.129159	-0.729922	-0.313898	-0.593295
6467	9.299142	1.791063	-2.584161	-0.004940	-0.002960	0.007248	-0.632460	0.109228	0.393064	0.129120	-0.730099	-0.313658	-0.593214
6468	9.332792	1.842184	-2.616484	-0.008861	0.001343	-0.002845	-0.631170	0.106911	0.393608	0.129058	-0.730103	-0.313636	-0.593233
6469	9.308908	1.790772	-2.567622	-0.005057	-0.000846	0.002659	-0.631883	0.107798	0.393110	0.128977	-0.730226	-0.313455	-0.593196
6470	9.299150	1.793488	-2.584146	0.001915	-0.003787	-0.010171	-0.631860	0.106611	0.394155	0.128963	-0.730212	-0.313695	-0.593089
6471	9.308651	1.837558	-2.620442	-0.012824	-0.003520	-0.013862	-0.630888	0.106368	0.393012	0.128555	-0.730282	-0.313670	-0.593104
6472	9.308583	1.823043	-2.622949	-0.000317	-0.008427	-0.024844	-0.631286	0.105201	0.393783	0.128303	-0.730238	-0.314107	-0.592982
6473	9.323125	1.832549	-2.616185	0.012692	0.004045	-0.018410	-0.630729	0.105860	0.394657	0.128261	-0.730125	-0.314432	-0.592958
6474	9.289342	1.803609	-2.610280	0.028791	0.001125	-0.032150	-0.630449	0.106112	0.395229	0.128401	-0.729849	-0.315287	-0.592813
6475	9.289423	1.827855	-2.610125	0.004498	0.004182	-0.051467	-0.632117	0.105570	0.395211	0.127849	-0.729547	-0.315997	-0.592927
6476	9.307693	1.888009	-2.764989	0.035707	0.014993	-0.048662	-0.632396	0.104524	0.393472	0.127993	-0.728977	-0.317153	-0.592979
6477	9.327925	1.793527	-2.602128	-0.053184	-0.039767	-0.083622	-0.631942	0.102078	0.394015	0.125941	-0.729138	-0.317759	-0.592896
6478	9.265549	1.959337	-2.637358	-0.001260	0.010321	-0.061566	-0.633017	0.099358	0.394836	0.125334	-0.728650	-0.318643	-0.593150
6479	9.243659	1.969602	-2.667870	0.002284	0.021684	-0.067086	-0.632579	0.097795	0.394735	0.124673	-0.728045	-0.319511	-0.593565
6480	9.292005	1.890946	-2.614641	0.057803	0.034946	-0.044978	-0.633010	0.098267	0.393929	0.125281	-0.727220	-0.320792	-0.593758
6481	9.280037	1.998200	-2.649722	0.029045	0.015313	-0.022967	-0.634672	0.097294	0.394025	0.125493	-0.726904	-0.321351	-0.593797
6482	9.299445	1.910035	-2.595473	0.034340	0.030570	-0.032166	-0.634967	0.097521	0.392364	0.125883	-0.726271	-0.322175	-0.594043
6483	9.231807	1.959591	-2.638510	-0.014503	0.023874	-0.010236	-0.635509	0.095993	0.391855	0.125670	-0.726045	-0.322010	-0.594454
6484	9.280640	1.948369	-2.551046	-0.022494	0.009664	-0.034075	-0.636641	0.096751	0.391214	0.125091	-0.725782	-0.322256	-0.594764
6485	9.309382	2.011873	-2.600011	-0.020711	0.021802	-0.036828	-0.636780	0.096356	0.390631	0.124459	-0.725424	-0.322407	-0.595251
6486	9.328753	1.996938	-2.581511	-0.031978	0.013230	-0.046927	-0.636734	0.092676	0.390404	0.123583	-0.725074	-0.322681	-0.595712
6487	9.261466	1.960521	-2.543004	-0.047203	0.010883	-0.068995	-0.637551	0.090991	0.390307	0.122115	-0.724701	-0.323008	-0.596290
6488	9.233156	1.981619	-2.474182	-0.019934	0.032972	-0.008417	-0.637701	0.090663	0.388331	0.122033	-0.724316	-0.322857	-0.596857
6489	9.290408	1.943195	-2.532123	-0.031419	0.021223	-0.026768	-0.637955	0.088942	0.388786	0.121370	-0.724052	-0.322730	-0.597381
6490	9.295671	1.964333	-2.483878	-0.048627	0.068806	0.009832	-0.638802	0.089009	0.387680	0.121301	-0.723435	-0.321860	-0.598610
6491	9.315690	2.031184	-2.416565	-0.048096	0.054606	0.031895	-0.640201	0.088787	0.386841	0.121318	-0.723186	-0.320598	-0.599583
6492	9.387339	2.048858	-2.506077	0.028485	0.014908	-0.077985	-0.638661	0.087423	0.385204	0.120972	-0.722458	-0.322060	-0.599747
6493	9.213601	1.991999	-2.514442	-0.024235	0.016338	-0.100161	-0.640708	0.084422	0.386296	0.119508	-0.721760	-0.323084	-0.600331
6494	9.306019	2.048383	-2.428168	-0.031495	0.019485	-0.028576	-0.640570	0.082985	0.383689	0.118924	-0.721433	-0.323108	-0.600826
6495	9.277633	2.091855	-2.397731	0.016630	0.010554	-0.004577	-0.640442	0.082234	0.385008	0.119163	-0.721321	-0.323253	-0.600835
6496	9.305788	2.119805	-2.507287	0.007914	0.013756	-0.057811	-0.642669	0.081176	0.384124	0.118748	-0.720787	-0.324171	-0.601064
6497	9.291601	2.053585	-2.444392	0.001002	-0.009364	-0.040366	-0.640688	0.079684	0.384992	0.118205	-0.720720	-0.324691	-0.600971
6498	9.245510	2.069086	-2.490872	-0.024911	-0.023652	-0.015628	-0.641946	0.080363	0.386025	0.117584	-0.720983	-0.324699	-0.600773
6499	9.310843	2.185207	-2.504634	-0.055291	0.002776	-0.024872	-0.640789	0.076962	0.385524	0.116495	-0.721003	-0.324289	-0.601182
6500	9.243788	2.167894	-2.444274	-0.039700	-0.015691	-0.056026	-0.640795	0.077259	0.385263	0.115231	-0.720940	-0.324687	-0.601287
6501	9.188939	2.216065	-2.391190	-0.056237	-0.000709	-0.059755	-0.641570	0.072701	0.385827	0.113686	-0.720773	-0.324776	-0.601733
6502	9.296930	2.184356	-2.434078	-0.057951	-0.015737	-0.054211	-0.639304	0.070908	0.386953	0.112152	-0.720775	-0.324893	-0.601955
6503	9.215859	2.354163	-2.396127	-0.044370	-0.006491	-0.024826	-0.640675	0.069203	0.387420	0.111160	-0.720874	-0.324633	-0.602161
6504	9.258921	2.388542	-2.450647	-0.028820	-0.019695	0.011025	-0.639958	0.068559	0.388772	0.110824	-0.721270	-0.324190	-0.601986
6505	9.306254	2.248248	-2.501636	-0.000963	-0.060958	-0.039336	-0.639392	0.068638	0.389890	0.109927	-0.721832	-0.324785	-0.601156
6506	9.152371	2.360957	-2.507223	-0.000740	-0.055551	-0.099920	-0.639757	0.065307	0.391366	0.108444	-0.721866	-0.326380	-0.600522
6507	9.194715	2.303916	-2.615448	0.007318	-0.076633	-0.070511	-0.637616	0.062903	0.393434	0.107184	-0.722391	-0.327558	-0.599473
6508	9.204851	2.381018	-2.583926	-0.012123	-0.037834	0.021162	-0.637048	0.062577	0.394108	0.107076	-0.723039	-0.327193	-0.598911
6509	9.229426	2.375130	-2.519673	0.025166	-0.003402	0.044126	-0.636488	0.063081	0.395253	0.107925	-0.723397	-0.326771	-0.598557
6510	9.375242	2.642636	-2.472662	0.051315	0.095268	0.056026	-0.635973	0.065958	0.394307	0.109999	-0.722552	-0.326346	-0.599431
6511	9.409608	2.254875	-1.606999	0.073784	0.019030	0.221326	-0.637749	0.072347	0.391922	0.113825	-0.723664	-0.323888	-0.598708
6512	9.254538	1.990285	-2.226050	0.001058	-0.206279	0.050777	-0.634951	0.073982	0.395353	0.113219	-0.726460	-0.323694	-0.595533
6513	9.174149	1.955118	-2.633859	-0.002246	-0.156623	-0.149377	-0.631702	0.073973	0.400355	0.110388	-0.727421	-0.326083	-0.593585
6514	9.224817	2.056391	-2.978054	-0.049725	-0.179782	-0.143910	-0.631181	0.068641	0.404775	0.106890	-0.728721	-0.328045	-0.591546
6515	8.931427	2.286726	-3.001809	-0.083672	-0.053657	-0.158886	-0.627029	0.063254	0.409157	0.103430	-0.728561	-0.329381	-0.591616
6516	9.022365	2.506664	-3.175256	-0.073202	-0.005108	-0.216699	-0.625243	0.055490	0.410618	0.099784	-0.727390	-0.331635	-0.592423
6517	9.102030	2.628456	-2.897276	-0.116504	0.023103	-0.333315	-0.626398	0.047299	0.410123	0.094266	-0.725200	-0.334959	-0.594139
6518	8.904645	2.602689	-2.861081	-0.116476	0.065170	-0.267363	-0.628545	0.038813	0.407241	0.089942	-0.722843	-0.337386	-0.596304
6519	9.045340	2.880512	-2.857285	-0.098628	0.032309	-0.210308	-0.629144	0.031153	0.407333	0.086189	-0.721293	-0.339105	-0.597759
6520	8.984409	2.740700	-2.887316	-0.009460	0.071661	-0.164356	-0.627697	0.026629	0.406480	0.084606	-0.719377	-0.341206	-0.599097
6521	8.939826	2.758440	-2.740621	-0.013340	0.029518	-0.167969	-0.631797	0.019345	0.405789	0.082566	-0.717985	-0.343330	-0.599838
6522	9.073935	3.042508	-2.656836	-0.018628	0.021878	-0.054108	-0.632337	0.017405	0.404975	0.081844	-0.717418	-0.343831	-0.600327
6523	9.003581	3.017013	-2.707506	0.005938	0.054105	0.006427	-0.632779	0.017419	0.401903	0.082335	-0.716891	-0.343645	-0.600996
6524	8.953664	2.905751	-2.882675	0.018948	0.027750	0.015635	-0.632777	0.017406	0.402182	0.083020	-0.716677	-0.343573	-0.601198
6525	8.963948	3.094779	-2.879412	0.007479	0.011739	0.068892	-0.634337	0.018885	0.401449	0.083983	-0.717091	-0.342588	-0.601133
6526	9.065613	2.888388	-2.732401	0.062162	0.022367	0.197435	-0.633980	0.022916	0.400157	0.087420	-0.718116	-0.340416	-0.600653
6527	8.953775	2.711128	-2.475777	0.058347	-0.027733	0.265362	-0.632666	0.029939	0.401278	0.091204	-0.720239	-0.337279	-0.599317
6528	9.095838	2.710294	-2.488341	0.052845	-0.008708	0.193781	-0.634568	0.036518	0.400864	0.094263	-0.721591	-0.335107	-0.598435
6529	9.183433	2.630145	-2.344811	0.042343	-0.053769	0.147047	-0.632089	0.039568	0.401588	0.096226	-0.723225	-0.333517	-0.597036
6530	9.159101	2.613656	-2.368160	0.011222	-0.051784	0.146056	-0.632978	0.044608	0.403306	0.097830	-0.724831	-0.331621	-0.595883
6531	9.178059	2.643344	-2.421811	0.043713	-0.091616	0.133345	-0.630522	0.049896	0.404729	0.099397	-0.726798	-0.330309	-0.593954
6532	9.152864	2.603979	-2.546716	0.013167	-0.087194	0.153449	-0.627752	0.053399	0.407716	0.100884	-0.728852	-0.328398	-0.592243
6533	9.144394	2.445238	-2.639212	-0.009407	-0.074548	0.127661	-0.626538	0.057309	0.408645	0.101719	-0.730664	-0.326498	-0.590917
6534	9.151453	2.316226	-2.606504	-0.011800	-0.054715	0.103749	-0.624176	0.059969	0.411584	0.102471	-0.732041	-0.324955	-0.589932
6535	9.136329	2.373589	-2.716664	-0.044643	-0.052758	0.072486	-0.626151	0.062088	0.412433	0.102281	-0.733296	-0.323395	-0.589263
6536	9.178294	2.214777	-2.830369	-0.079741	-0.040488	0.022828	-0.623909	0.062135	0.413673	0.101200	-0.734100	-0.322237	-0.589083
6537	9.156319	2.249583	-2.882455	-0.102818	-0.028134	0.048455	-0.623630	0.062919	0.414978	0.100033	-0.735023	-0.320289	-0.589194
6538	9.145916	2.376049	-2.724252	-0.045370	0.009796	0.073305	-0.622503	0.062976	0.416369	0.100340	-0.735503	-0.318647	-0.589433
6539	9.159822	2.184241	-2.713947	-0.042962	-0.005845	0.026510	-0.621936	0.062395	0.416467	0.099938	-0.735896	-0.317680	-0.589532
6540	9.203535	2.329666	-2.731540	-0.026887	0.034567	0.043026	-0.621984	0.064512	0.413802	0.100345	-0.735837	-0.316686	-0.590072
6541	9.194123	2.109844	-2.609445	-0.072721	0.006028	0.075980	-0.623958	0.065970	0.413631	0.100169	-0.736458	-0.314611	-0.590438
6542	9.198709	2.310202	-2.724241	0.034166	-0.038640	0.110241	-0.623698	0.068439	0.415320	0.101802	-0.737560	-0.313487	-0.589378
6543	9.320960	2.391600	-2.530234	0.028503	-0.036852	0.173587	-0.620234	0.071036	0.416286	0.103993	-0.739081	-0.311251	-0.588275
6544	9.334077	2.240875	-2.328830	0.087886	-0.081923	0.278363	-0.619187	0.077470	0.417933	0.108070	-0.741635	-0.308285	-0.585883
6545	9.203900	2.011978	-2.550069	0.150267	-0.097629	0.353677	-0.616508	0.088071	0.420940	0.113797	-0.744660	-0.304911	-0.582718
6546	9.194978	1.433873	-2.833668	0.160104	-0.122183	0.239849	-0.614289	0.101287	0.422855	0.118299	-0.747192	-0.303500	-0.579307
6547	9.121331	1.868441	-3.192778	0.223246	-0.060216	0.201380	-0.611162	0.109084	0.424985	0.123566	-0.748624	-0.303123	-0.576550
6548	9.195991	1.238075	-3.240738	0.107728	-0.054037	0.118472	-0.609843	0.116343	0.427100	0.126269	-0.749728	-0.302728	-0.574735
6549	9.128399	1.436319	-3.340772	0.169977	0.027982	-0.025582	-0.607787	0.118900	0.426399	0.128665	-0.748882	-0.304901	-0.574157
6550	9.240209	1.546018	-3.262121	0.085835	0.049361	-0.164289	-0.610300	0.117887	0.424682	0.128439	-0.747108	-0.308251	-0.574729
6551	9.159674	1.539291	-3.080427	0.027145	0.057193	-0.169935	-0.609986	0.114526	0.423633	0.127213	-0.745399	-0.310864	-0.575813
6552	9.117543	1.766679	-3.016989	0.102990	0.043893	-0.135784	-0.611631	0.111093	0.421758	0.127506	-0.743817	-0.313960	-0.576114
6553	9.266800	1.660982	-2.989447	-0.013021	-0.005475	-0.228591	-0.613267	0.108126	0.422009	0.124611	-0.742541	-0.317133	-0.576655
6554	9.132133	2.195579	-3.181389	0.031647	0.017617	-0.061488	-0.613806	0.106449	0.421631	0.124559	-0.741888	-0.318401	-0.576808
6555	9.093424	1.774209	-3.023284	-0.021196	0.039167	0.011706	-0.615476	0.106049	0.421622	0.124583	-0.741637	-0.317805	-0.577455
6556	9.103871	1.916614	-2.979273	0.026706	0.012724	-0.041350	-0.614323	0.103848	0.422734	0.124608	-0.741208	-0.318664	-0.577527
6557	9.266575	1.756491	-3.058857	0.077436	-0.012534	0.010180	-0.615453	0.104465	0.422084	0.125746	-0.741298	-0.319360	-0.576779
6558	9.199562	1.785442	-3.012688	0.001490	-0.028779	-0.022983	-0.612801	0.104695	0.422352	0.125368	-0.741513	-0.319790	-0.576346
6559	9.127300	1.966386	-3.086093	0.056951	-0.007131	-0.002711	-0.613472	0.103498	0.423823	0.126083	-0.741511	-0.320430	-0.575838
6560	9.088070	1.838587	-3.119273	0.044584	0.004918	0.011896	-0.615052	0.106144	0.422463	0.126954	-0.741455	-0.320746	-0.575542
6561	9.267116	1.738474	-2.981708	-0.046392	-0.000136	-0.037795	-0.615064	0.106737	0.421941	0.125777	-0.741409	-0.320698	-0.575887
6562	9.160438	1.908657	-3.138428	-0.006284	0.042635	-0.046961	-0.614773	0.105217	0.421005	0.125467	-0.740666	-0.321216	-0.576622
6563	9.190774	1.769391	-2.896534	-0.045196	-0.015427	-0.059800	-0.614186	0.104122	0.422889	0.123954	-0.740650	-0.321545	-0.576787
6564	9.176034	1.913879	-2.994065	0.011878	0.013219	-0.048705	-0.614446	0.102044	0.421924	0.123688	-0.740196	-0.322352	-0.576976
6565	9.106424	1.926101	-2.964815	-0.006652	0.028587	-0.058872	-0.615127	0.100909	0.422140	0.123038	-0.739579	-0.323003	-0.577541
6566	9.195519	1.837772	-2.934909	0.023453	0.015557	-0.026671	-0.616500	0.098294	0.420873	0.123207	-0.739214	-0.323605	-0.577635
6567	9.161261	1.902340	-3.029816	0.029600	0.027014	-0.002820	-0.617207	0.099673	0.421944	0.123733	-0.738888	-0.323849	-0.577804
6568	9.181484	1.895667	-2.905025	0.062485	0.010338	-0.002722	-0.616678	0.100757	0.419908	0.124735	-0.738633	-0.324577	-0.577506
6569	9.151781	1.926519	-3.019643	0.016355	0.044483	0.013645	-0.617644	0.099653	0.419569	0.125368	-0.738243	-0.324380	-0.577977
6570	9.234751	1.870453	-2.861292	0.012482	0.019044	0.008186	-0.616710	0.101728	0.417451	0.125811	-0.738084	-0.324344	-0.578104
6571	9.186214	1.847012	-2.895858	0.005094	0.015312	0.040277	-0.616711	0.101998	0.417748	0.126400	-0.738230	-0.323694	-0.578154
6572	9.263227	1.871014	-2.917903	-0.021250	0.006860	0.013650	-0.617002	0.102730	0.417376	0.126329	-0.738332	-0.323217	-0.578306
6573	9.147519	1.823148	-2.904227	-0.028352	-0.004736	0.022797	-0.618113	0.102450	0.417649	0.126094	-0.738679	-0.322487	-0.578321
6574	9.243567	1.832802	-2.951230	-0.023659	-0.013110	-0.006521	-0.617819	0.102620	0.419894	0.125625	-0.738888	-0.322330	-0.578244
6575	9.195133	1.901858	-3.011764	-0.026330	-0.004237	0.030161	-0.617551	0.102684	0.418497	0.125507	-0.739272	-0.321514	-0.578234
6576	9.171893	1.920043	-2.909338	-0.037756	-0.004158	0.013624	-0.617275	0.103219	0.419087	0.125128	-0.739537	-0.320884	-0.578327
6577	9.195331	1.916145	-2.992357	-0.038003	0.010319	0.002591	-0.616701	0.101809	0.418715	0.124609	-0.739603	-0.320305	-0.578676
6578	9.181314	1.974007	-2.960057	0.001719	-0.003444	-0.015653	-0.617522	0.101329	0.420091	0.124456	-0.739586	-0.320533	-0.578604
6579	9.190888	1.983806	-2.972428	0.037995	0.004579	-0.028438	-0.617524	0.101342	0.419813	0.124658	-0.739329	-0.321311	-0.578457
6580	9.210039	1.925357	-2.963864	0.019599	0.019693	-0.034009	-0.615435	0.101601	0.419669	0.124704	-0.738882	-0.321958	-0.578659
6581	9.171581	1.983998	-2.976535	0.058530	0.005659	-0.047673	-0.617224	0.099114	0.418833	0.124989	-0.738436	-0.323257	-0.578442
6582	9.163783	1.936269	-3.029689	0.058554	0.020447	-0.048626	-0.619744	0.099590	0.418606	0.125445	-0.737788	-0.324564	-0.578438
6583	9.182749	1.937354	-2.759887	0.101535	0.020298	-0.048529	-0.617514	0.099051	0.417294	0.126447	-0.737053	-0.326335	-0.578160
6584	9.176566	1.910508	-2.924066	0.017769	-0.017355	-0.030292	-0.618223	0.100309	0.417937	0.126267	-0.737061	-0.326995	-0.577817
6585	9.133097	1.910988	-2.936928	0.031151	0.053536	-0.015707	-0.618892	0.098964	0.419539	0.126829	-0.736332	-0.327383	-0.578403
6586	9.231977	1.912569	-2.926124	0.045930	-0.004223	-0.004553	-0.620301	0.098271	0.416712	0.127435	-0.736290	-0.327942	-0.578006
6587	9.113440	1.828871	-2.951220	0.008947	0.022275	0.046676	-0.620327	0.100529	0.416992	0.128189	-0.736388	-0.327231	-0.578117
6588	9.280054	1.792922	-2.890059	0.012456	0.000414	0.043080	-0.619232	0.101557	0.415927	0.128898	-0.736681	-0.326709	-0.577882
6589	9.221950	1.710895	-2.890836	-0.031591	0.004138	0.106274	-0.619242	0.103195	0.417286	0.129634	-0.737478	-0.324691	-0.577838
6590	9.228756	1.618906	-2.906181	-0.048493	0.012186	0.157598	-0.619270	0.105850	0.418150	0.130837	-0.738535	-0.321733	-0.577872
6591	9.296487	1.608210	-2.867725	-0.106050	-0.006548	0.196986	-0.618357	0.109497	0.415850	0.131463	-0.740218	-0.317529	-0.577901
6592	9.308184	1.447776	-2.845056	-0.130557	-0.008929	0.238210	-0.617980	0.113939	0.417799	0.132284	-0.742196	-0.312525	-0.577905
6593	9.291292	1.377212	-2.818317	-0.128341	0.018198	0.215217	-0.616637	0.117511	0.416888	0.132955	-0.743730	-0.307702	-0.578367
6594	9.354086	1.454554	-2.832237	-0.146510	-0.000353	0.187710	-0.615544	0.121046	0.419753	0.133004	-0.745300	-0.303226	-0.578698
6595	9.271551	1.387918	-2.882720	-0.121934	0.018182	0.215225	-0.615596	0.124241	0.418273	0.133771	-0.746778	-0.298458	-0.579095
6596	9.324235	1.317386	-2.894811	-0.058978	0.026037	0.173126	-0.611999	0.125953	0.416947	0.135104	-0.747696	-0.295123	-0.579310
6597	9.237035	1.206615	-2.906763	-0.049108	0.022973	0.130903	-0.612325	0.129382	0.416603	0.136014	-0.748401	-0.292432	-0.579551
6598	9.246188	1.163495	-2.950861	-0.048149	0.045758	0.026259	-0.613324	0.131365	0.417014	0.135964	-0.748167	-0.291419	-0.580375
6599	9.430696	1.215187	-3.104751	-0.010062	0.050600	-0.056212	-0.614142	0.129160	0.415907	0.135453	-0.747353	-0.291903	-0.581299
6600	9.242845	1.492630	-2.900285	0.017490	0.094546	-0.054382	-0.615966	0.128318	0.413355	0.135692	-0.745920	-0.292672	-0.582696
6601	9.350380	1.450204	-2.687214	0.029018	0.109423	-0.103909	-0.618198	0.127684	0.412498	0.135543	-0.744028	-0.294164	-0.584396
6602	9.317196	1.600689	-2.680162	0.037360	0.054246	-0.058825	-0.619994	0.124713	0.409954	0.135783	-0.742981	-0.295329	-0.585083
6603	9.365858	1.521479	-2.585890	0.046477	0.042768	0.010029	-0.620034	0.126783	0.408265	0.136827	-0.742483	-0.295513	-0.585380
6604	9.495135	1.439100	-2.658887	-0.001986	0.054678	-0.094675	-0.621426	0.124944	0.405647	0.136089	-0.741311	-0.296776	-0.586397
6605	9.287688	1.611687	-2.761104	0.008625	-0.022390	-0.100057	-0.620834	0.122374	0.405762	0.134888	-0.741024	-0.298329	-0.586249
6606	9.219791	1.510489	-2.773716	0.020579	0.023125	0.000794	-0.623332	0.121009	0.405422	0.135384	-0.740743	-0.298485	-0.586411
6607	9.546807	1.470329	-2.844171	-0.041904	0.037494	0.057603	-0.622235	0.122294	0.404931	0.135638	-0.740831	-0.296948	-0.587021
6608	9.324740	1.423810	-2.874814	-0.043166	0.057199	-0.026906	-0.622777	0.120496	0.404126	0.135057	-0.740161	-0.296662	-0.588143
6609	9.233526	1.565303	-2.889802	0.048884	0.104038	0.094322	-0.625057	0.122505	0.401475	0.137476	-0.739439	-0.295473	-0.589089
6610	9.568991	1.357118	-2.732224	0.062927	0.170692	-0.004811	-0.627751	0.123442	0.397643	0.139385	-0.737272	-0.295780	-0.591198
6611	9.524121	1.389993	-2.628893	-0.077597	0.217383	-0.133622	-0.629600	0.122885	0.392173	0.137918	-0.734196	-0.296136	-0.595179
6612	9.102434	1.681483	-2.444575	-0.064543	0.232586	-0.019880	-0.634618	0.119362	0.387388	0.138150	-0.731525	-0.294994	-0.598970
6613	9.195266	1.766409	-2.317071	-0.076055	0.249819	0.062690	-0.637008	0.117787	0.382559	0.139219	-0.729179	-0.292393	-0.602845
6614	9.478801	1.849369	-2.143577	-0.021256	0.277643	0.057329	-0.640990	0.119978	0.376719	0.141241	-0.726271	-0.290475	-0.606800
6615	9.479492	1.809139	-2.037595	0.050214	0.236423	0.065790	-0.643872	0.122381	0.369064	0.144086	-0.723704	-0.289387	-0.609711
6616	9.532906	1.586123	-1.891303	0.081860	0.257384	0.083231	-0.649554	0.125527	0.361621	0.147806	-0.720851	-0.288401	-0.612660
6617	9.453344	1.340447	-1.793321	0.064827	0.216148	0.064857	-0.651601	0.129379	0.356005	0.150729	-0.718442	-0.287546	-0.615174
6618	9.492775	1.533744	-1.762138	0.127443	0.193188	0.014591	-0.655019	0.131399	0.350569	0.153881	-0.715810	-0.288283	-0.617114
6619	9.653975	1.425706	-1.747133	0.087631	0.166871	-0.035893	-0.656747	0.132781	0.346056	0.155602	-0.713329	-0.289292	-0.619080
6620	9.493890	1.502527	-1.605394	0.068527	0.149412	-0.098316	-0.659284	0.131647	0.340976	0.156258	-0.710746	-0.291041	-0.621063
6621	9.489314	1.541157	-1.590480	0.035445	0.136145	-0.136892	-0.662364	0.128587	0.334803	0.155797	-0.708196	-0.292930	-0.623199
6622	9.460058	1.571226	-1.647155	0.004136	0.114469	-0.142427	-0.664285	0.125004	0.333201	0.154777	-0.705975	-0.294598	-0.625185
6623	9.471176	1.622222	-1.478174	-0.029991	0.105666	-0.116771	-0.666522	0.123090	0.329469	0.153455	-0.704106	-0.295477	-0.627200
6624	9.531695	1.655446	-1.456068	-0.043220	0.108079	-0.063562	-0.667894	0.120078	0.327617	0.152712	-0.702563	-0.295450	-0.629121
6625	9.660248	1.706712	-1.368763	-0.042449	0.110033	-0.034161	-0.669857	0.118841	0.324483	0.152275	-0.701149	-0.294992	-0.631016
6626	9.535148	1.692626	-1.337610	-0.119194	0.095175	-0.028811	-0.672074	0.115364	0.320793	0.150820	-0.700199	-0.293547	-0.633091
6627	9.484139	1.610780	-1.355557	-0.184411	0.155031	-0.010708	-0.674584	0.113279	0.317751	0.148951	-0.698762	-0.290823	-0.636371
6628	9.683743	1.439317	-1.332741	-0.209194	0.147764	0.020470	-0.675260	0.110668	0.316198	0.147159	-0.697679	-0.287368	-0.639537
6629	9.786632	1.723428	-1.235713	-0.176241	0.141763	0.058237	-0.678087	0.111438	0.312916	0.146207	-0.696748	-0.283808	-0.642354
6630	9.641006	1.501925	-1.277600	-0.158303	0.146064	0.077464	-0.678092	0.109626	0.309308	0.145840	-0.695831	-0.280203	-0.645009
6631	9.791667	1.366946	-1.057084	-0.140810	0.092366	0.190464	-0.680108	0.112770	0.306585	0.146816	-0.696143	-0.275381	-0.646525
6632	9.928555	1.332623	-1.101070	-0.037303	0.037403	0.166002	-0.680167	0.116660	0.305428	0.148669	-0.696742	-0.272419	-0.646712
6633	9.866302	1.375597	-1.378627	-0.014504	0.014101	0.061465	-0.678390	0.119349	0.305018	0.149310	-0.696975	-0.271246	-0.646806
6634	9.524170	1.307264	-1.346957	0.014621	0.010588	0.055936	-0.679943	0.120788	0.305122	0.150318	-0.697159	-0.270569	-0.646658
6635	9.690447	1.147526	-1.276929	0.036119	0.000308	0.073441	-0.680979	0.125743	0.305718	0.151751	-0.697489	-0.269922	-0.646238
6636	9.687994	1.235417	-1.319738	0.081788	-0.018410	0.107523	-0.678755	0.126424	0.305599	0.154205	-0.698118	-0.269479	-0.645162
6637	9.633099	1.117830	-1.202522	0.137519	0.011016	0.136001	-0.678142	0.133215	0.305873	0.157922	-0.698330	-0.269227	-0.644137
6638	9.591706	0.962789	-1.192324	0.165884	0.066313	0.164379	-0.677941	0.138920	0.305245	0.162739	-0.697889	-0.268806	-0.643592
6639	9.660173	0.931293	-1.050177	0.167912	0.069553	0.171732	-0.678210	0.146244	0.300666	0.167664	-0.697414	-0.268240	-0.643079
6640	9.703132	0.800011	-1.047809	0.153331	0.121377	0.167938	-0.677751	0.152600	0.298258	0.172657	-0.696283	-0.267430	-0.643320
6641	9.741859	0.687244	-0.977535	0.258016	0.116514	0.182824	-0.679990	0.161355	0.294066	0.179239	-0.694907	-0.267684	-0.642903
6642	9.732686	0.623091	-0.890663	0.143126	0.116832	0.058716	-0.678956	0.165235	0.289822	0.182661	-0.693251	-0.268267	-0.643483
6643	9.696072	0.627289	-0.642915	0.128094	0.075095	0.048661	-0.680012	0.168864	0.285581	0.185503	-0.692120	-0.268840	-0.643649
6644	9.744509	0.626517	-0.610918	0.120742	0.078686	0.081685	-0.678427	0.173303	0.281366	0.188703	-0.691145	-0.268952	-0.643720
6645	9.894169	0.607912	-0.568332	0.132387	0.038495	0.076298	-0.679018	0.175077	0.280083	0.191778	-0.690591	-0.269315	-0.643253
6646	9.846182	0.788372	-0.618495	0.187031	0.042329	0.102108	-0.680196	0.178869	0.278371	0.195912	-0.689942	-0.270082	-0.642382
6647	9.719757	0.630274	-0.696916	0.166301	0.008815	0.047010	-0.679282	0.183425	0.277805	0.198921	-0.689453	-0.271389	-0.641430
6648	9.763403	0.507837	-0.629192	0.185399	-0.000108	0.010382	-0.679240	0.186298	0.275130	0.201629	-0.688834	-0.273570	-0.640322
6649	9.942646	0.624433	-0.557848	0.185683	0.023312	0.019582	-0.680109	0.189122	0.275732	0.204640	-0.687906	-0.275429	-0.639567
6650	9.841276	0.671786	-0.599638	0.183839	-0.017424	0.023298	-0.679460	0.191499	0.273355	0.207377	-0.687572	-0.277462	-0.638165
6651	9.610093	0.702464	-0.595623	0.139778	-0.061476	0.022319	-0.677773	0.191675	0.275029	0.209320	-0.687906	-0.279037	-0.636482
6652	9.754305	0.697188	-0.639694	0.185614	-0.056218	0.025182	-0.677840	0.196793	0.274926	0.211883	-0.688053	-0.281217	-0.634513
6653	9.709773	0.716599	-0.797306	0.196378	-0.066855	0.017868	-0.676621	0.200279	0.275829	0.214511	-0.688165	-0.283589	-0.632449
6654	9.728427	0.554150	-0.808724	0.210519	-0.043491	-0.004187	-0.675825	0.203267	0.275447	0.217110	-0.687855	-0.286424	-0.630618
6655	9.785906	0.600688	-0.873365	0.209260	-0.026026	-0.018880	-0.675582	0.205711	0.274757	0.219679	-0.687158	-0.289279	-0.629185
6656	9.741670	0.697623	-1.025653	0.209334	-0.011169	-0.051935	-0.674756	0.206292	0.274226	0.221834	-0.686148	-0.292601	-0.627994
6657	9.635938	1.044188	-1.135370	0.217403	0.039288	-0.096012	-0.674758	0.204728	0.271332	0.223899	-0.684119	-0.296330	-0.627725
6658	9.499401	1.035756	-1.338028	0.338599	0.109496	-0.121618	-0.677846	0.205260	0.270135	0.227641	-0.680567	-0.301669	-0.627697
6659	9.618379	1.060152	-1.231218	0.380412	0.173662	-0.103254	-0.679029	0.206189	0.263070	0.232590	-0.676016	-0.306930	-0.628250
6660	10.357274	0.841735	-1.245781	0.382202	0.247648	-0.044517	-0.682233	0.209630	0.251704	0.238711	-0.670901	-0.311103	-0.629384
6661	10.091928	1.078265	-1.384061	0.462104	0.236719	0.073083	-0.685582	0.215734	0.244001	0.247297	-0.666154	-0.314692	-0.629326
6662	9.898866	0.724090	-1.272880	0.454750	0.194689	0.005137	-0.686278	0.220748	0.234527	0.254632	-0.661534	-0.319300	-0.628953
6663	9.778973	0.933663	-1.286353	0.398436	0.140130	0.027144	-0.688370	0.227353	0.227823	0.261114	-0.657932	-0.323149	-0.628108
6664	9.697479	0.796917	-1.173097	0.404685	0.116594	-0.011382	-0.688478	0.231138	0.220085	0.267051	-0.654332	-0.327708	-0.627010
6665	9.561105	0.771809	-1.037739	0.374224	0.074850	-0.051778	-0.690527	0.234998	0.214329	0.271745	-0.651091	-0.332608	-0.625785
6666	9.645607	0.717261	-0.992950	0.183888	0.075533	-0.053975	-0.692800	0.235390	0.209899	0.273982	-0.648853	-0.335154	-0.625776
6667	9.627970	0.768185	-0.803572	0.119233	0.065505	-0.006361	-0.693667	0.236361	0.207730	0.275839	-0.647400	-0.336318	-0.625840
6668	9.770554	0.822531	-0.772321	0.005573	0.042256	-0.012009	-0.692852	0.236612	0.205220	0.276061	-0.646832	-0.336263	-0.626359
6669	9.648062	0.930023	-0.767040	-0.074453	-0.007742	0.011762	-0.693529	0.235975	0.206865	0.275130	-0.647487	-0.335181	-0.626671
6670	9.821630	1.009128	-0.789921	-0.130287	-0.011914	-0.023157	-0.694350	0.235885	0.208965	0.273083	-0.648271	-0.333860	-0.627461
6671	9.747787	1.122794	-0.728454	-0.214946	-0.023592	-0.039815	-0.694425	0.231835	0.210534	0.269554	-0.649539	-0.331781	-0.628778
6672	9.460318	1.178010	-0.536203	-0.221851	-0.004264	-0.025227	-0.695092	0.230746	0.212711	0.266332	-0.650691	-0.329283	-0.630271
6673	9.586927	1.374805	-0.450291	-0.260944	-0.002485	-0.083967	-0.694171	0.226040	0.215768	0.261754	-0.651608	-0.327086	-0.632381
6674	9.454578	1.541959	-0.188240	-0.214252	-0.096883	-0.140608	-0.695491	0.222992	0.220487	0.256549	-0.653105	-0.326647	-0.633197
6675	9.529262	1.814599	-0.305186	-0.356838	-0.098024	-0.238090	-0.696482	0.216224	0.225673	0.248092	-0.654632	-0.325739	-0.635453
6676	9.567231	1.654383	-0.312480	-0.367939	-0.145171	-0.342658	-0.697120	0.203776	0.230783	0.237961	-0.656114	-0.326184	-0.637568
6677	9.733390	1.277116	-0.475727	-0.412201	-0.100182	-0.570407	-0.698231	0.186366	0.238808	0.224462	-0.655585	-0.328870	-0.641615
6678	10.058593	1.030391	-0.692374	-0.395403	-0.125192	-0.350092	-0.701773	0.172215	0.244820	0.213945	-0.656706	-0.328855	-0.644064
6679	9.711043	1.097274	-0.794872	-0.276918	-0.071239	-0.164665	-0.702017	0.161480	0.249613	0.207594	-0.657731	-0.327742	-0.645662
6680	9.843551	0.764002	-0.966234	-0.310085	-0.022705	-0.111620	-0.703749	0.157339	0.253570	0.201916	-0.658646	-0.325216	-0.647804
6681	10.204940	0.839549	-1.003408	-0.321950	-0.032140	-0.074833	-0.704041	0.149382	0.256717	0.196409	-0.659894	-0.322119	-0.649771
6682	9.656116	0.979063	-0.991637	-0.227198	0.029205	-0.060163	-0.704379	0.145106	0.260092	0.192810	-0.660092	-0.319764	-0.651808
6683	9.695663	0.830719	-0.800865	-0.281162	0.037175	-0.130027	-0.704756	0.142105	0.260610	0.187588	-0.659891	-0.317607	-0.654584
6684	9.743618	1.157594	-0.969593	-0.317255	0.026333	-0.177734	-0.705759	0.133445	0.260923	0.181254	-0.659659	-0.315634	-0.657550
6685	9.822180	1.230100	-0.812653	-0.297285	0.041904	-0.115290	-0.709007	0.125795	0.261599	0.176050	-0.659499	-0.313011	-0.660372
6686	9.860955	1.300163	-0.813647	-0.232552	-0.061728	-0.078275	-0.708632	0.120106	0.264601	0.171576	-0.660704	-0.311124	-0.661237
6687	9.803468	1.453623	-0.834649	-0.195626	-0.063066	0.004393	-0.708538	0.115487	0.269070	0.168648	-0.662296	-0.308601	-0.661579
6688	9.582154	1.408224	-0.768704	-0.128717	-0.093439	0.046726	-0.706442	0.117814	0.273110	0.167007	-0.664317	-0.306537	-0.660929
6689	9.583848	1.385071	-0.851035	-0.092165	-0.123054	0.047756	-0.704342	0.119063	0.275965	0.165667	-0.666613	-0.304990	-0.659668
6690	9.604547	1.332989	-0.956003	-0.058759	-0.072520	0.094530	-0.703336	0.118885	0.279301	0.165734	-0.668394	-0.303162	-0.658692
6691	9.724909	1.281118	-0.948766	-0.022046	-0.067933	0.201969	-0.703528	0.124314	0.281597	0.167711	-0.670663	-0.300279	-0.657203
6692	9.764369	1.286573	-0.834276	0.042547	-0.036477	0.289228	-0.700926	0.129964	0.284299	0.171895	-0.672786	-0.297031	-0.655427
6693	9.427597	0.863628	-0.582918	0.093205	-0.015169	0.298331	-0.699618	0.137554	0.285456	0.177015	-0.674507	-0.294150	-0.653591
6694	9.621259	0.992383	-0.521694	0.028787	-0.030176	0.182681	-0.698425	0.143158	0.286630	0.179644	-0.675931	-0.292122	-0.652311
6695	9.866789	0.986183	-0.550238	0.156273	-0.025861	0.228854	-0.694324	0.150970	0.288193	0.184660	-0.677111	-0.291003	-0.650184
6696	9.928594	0.918926	-0.630274	0.127748	0.026507	0.216786	-0.696422	0.162083	0.288061	0.189389	-0.677610	-0.289579	-0.648938
6697	9.804025	1.181939	-0.648054	0.189608	0.040184	0.169187	-0.695142	0.169836	0.285871	0.194465	-0.677413	-0.289432	-0.647707
6698	9.764710	1.017705	-0.676637	0.240736	0.073660	0.160938	-0.692968	0.174226	0.285423	0.200234	-0.676518	-0.290002	-0.646629
6699	9.522967	0.996408	-0.769175	0.273503	0.118369	0.149860	-0.695612	0.181856	0.281164	0.206634	-0.674814	-0.290873	-0.646004
6700	9.407158	1.148704	-0.853215	0.256954	0.118971	0.078253	-0.695172	0.188847	0.277396	0.211821	-0.672727	-0.292586	-0.645728
6701	10.017124	1.367448	-1.210313	0.246983	0.164034	-0.026282	-0.696399	0.194232	0.272146	0.215813	-0.669472	-0.295293	-0.646555
6702	10.340151	1.625849	-1.300410	0.250222	0.177739	-0.007835	-0.697862	0.195428	0.265520	0.220144	-0.666096	-0.297824	-0.647421
6703	10.052446	1.374185	-1.008712	0.158160	0.092201	-0.021738	-0.700149	0.197216	0.261596	0.222532	-0.664159	-0.299650	-0.647751
6704	9.642796	1.172283	-0.927083	0.243648	0.112789	0.059939	-0.700789	0.200981	0.257360	0.227257	-0.662023	-0.301471	-0.647453
6705	9.608327	1.173810	-1.022393	0.207166	0.057519	0.000303	-0.700859	0.205067	0.255095	0.230339	-0.660432	-0.303802	-0.646899
6706	9.522058	1.100431	-0.930282	0.177138	0.037986	-0.026362	-0.703680	0.205797	0.252650	0.232639	-0.659005	-0.306265	-0.646369
6707	9.633746	1.212783	-0.868516	0.026083	-0.008383	-0.059571	-0.702305	0.206694	0.251293	0.232130	-0.658735	-0.307362	-0.646307
6708	9.584206	1.211287	-0.731421	-0.056675	-0.041000	-0.002797	-0.704498	0.205041	0.253869	0.231182	-0.659547	-0.306874	-0.646050
6709	9.591944	1.285948	-0.697410	-0.174419	-0.085541	-0.022210	-0.701665	0.203973	0.257413	0.228017	-0.661426	-0.305257	-0.646019
6710	9.616837	1.425834	-0.653955	-0.186041	-0.093579	-0.010261	-0.700346	0.202018	0.262175	0.224909	-0.663467	-0.303401	-0.645892
6711	9.674372	1.528369	-0.735141	-0.296807	-0.127867	-0.078296	-0.699541	0.197704	0.268894	0.219103	-0.666067	-0.301146	-0.646266
6712	9.554270	1.635877	-0.732364	-0.301214	-0.109562	-0.107705	-0.700273	0.193420	0.275489	0.213063	-0.668203	-0.299118	-0.647022
6713	9.540930	1.463307	-0.515620	-0.257918	-0.108298	-0.131504	-0.698332	0.186750	0.280653	0.207166	-0.669997	-0.297981	-0.647606
6714	9.396871	1.829262	-0.604457	-0.332058	-0.099582	-0.166504	-0.699053	0.180828	0.285888	0.199977	-0.671719	-0.296259	-0.648870
6715	9.319054	1.948799	-0.436533	-0.311534	-0.115955	-0.217814	-0.698603	0.171943	0.293307	0.192147	-0.673234	-0.295606	-0.649964
6716	9.371112	2.109289	-0.316672	-0.377331	-0.124836	-0.282117	-0.700450	0.156607	0.299789	0.182650	-0.674684	-0.294886	-0.651524
6717	9.785084	2.038877	-0.347103	-0.400119	-0.121341	-0.245385	-0.698981	0.144841	0.307719	0.173184	-0.676296	-0.293435	-0.653090
6718	10.056097	1.523882	-0.602116	-0.384933	-0.159794	-0.155405	-0.699222	0.134476	0.313654	0.165000	-0.678854	-0.290970	-0.653658
6719	9.813023	1.502478	-0.866085	-0.224532	-0.037045	-0.122321	-0.698256	0.127935	0.319395	0.160001	-0.679400	-0.289823	-0.654842
6720	9.938987	1.062509	-1.214209	-0.162699	0.037546	-0.078332	-0.699001	0.121893	0.321266	0.156973	-0.679047	-0.288547	-0.656502
6721	9.965365	0.999131	-1.203533	-0.166940	0.109275	-0.107822	-0.699073	0.115720	0.319766	0.153816	-0.677564	-0.287460	-0.659253
6722	10.008125	1.085932	-1.008933	-0.186203	0.028099	-0.135227	-0.702878	0.107809	0.320152	0.149667	-0.677057	-0.286665	-0.661073
6723	10.094422	1.269009	-1.143804	-0.247625	-0.004145	-0.239854	-0.703635	0.103014	0.322660	0.143041	-0.676530	-0.286609	-0.663100
6724	9.620290	1.222649	-1.053920	-0.232524	-0.047948	-0.217843	-0.702900	0.091199	0.325979	0.136739	-0.676637	-0.286533	-0.664352
6725	9.551288	1.270393	-0.961665	-0.238620	-0.064132	-0.100383	-0.704008	0.081684	0.329317	0.131761	-0.677637	-0.284833	-0.665069
6726	9.609272	1.367262	-0.982524	-0.176216	-0.104081	-0.019422	-0.702073	0.075964	0.335379	0.128499	-0.679452	-0.282919	-0.664673
6727	9.477553	1.414892	-1.209149	-0.171902	-0.122652	0.076015	-0.701027	0.073710	0.340544	0.126455	-0.682040	-0.279835	-0.663718
6728	9.554903	1.472448	-1.202005	-0.152389	-0.131515	0.054073	-0.699626	0.075111	0.343415	0.124413	-0.684517	-0.277379	-0.662585
6729	9.598857	1.583307	-1.173943	-0.143250	-0.128773	0.054115	-0.697327	0.074306	0.350477	0.122445	-0.686980	-0.274968	-0.661407
6730	9.589489	1.646314	-1.165937	-0.135285	-0.137689	0.079846	-0.693938	0.073507	0.354172	0.120899	-0.689630	-0.272349	-0.660015
6731	9.665742	1.476538	-1.203708	-0.125636	-0.155933	0.030332	-0.693590	0.072449	0.361236	0.118720	-0.692265	-0.270547	-0.658391
6732	9.627718	1.524664	-1.156083	-0.080007	-0.127562	0.092772	-0.691887	0.073838	0.367180	0.118165	-0.694693	-0.268450	-0.656790
6733	9.604469	1.450189	-1.015617	-0.026490	-0.099553	0.176318	-0.688261	0.075785	0.369784	0.119598	-0.697119	-0.265771	-0.655047
6734	9.613536	1.358445	-1.050367	-0.011723	-0.068574	0.212069	-0.687567	0.079609	0.375608	0.121795	-0.699256	-0.262683	-0.653608
6735	9.660316	1.234431	-0.869368	0.013814	-0.055209	0.311191	-0.685151	0.087763	0.376509	0.125807	-0.701676	-0.258507	-0.651918
6736	9.474316	1.146326	-0.891970	0.028825	-0.040863	0.254251	-0.683707	0.095897	0.378118	0.129339	-0.703500	-0.255359	-0.650500
6737	9.599380	1.177548	-0.935086	0.081238	-0.023354	0.158929	-0.681092	0.101068	0.381909	0.132490	-0.704505	-0.254090	-0.649275
6738	9.772653	0.937682	-0.861012	0.018465	-0.018099	0.135859	-0.682395	0.106089	0.384190	0.134414	-0.705451	-0.252372	-0.648522
6739	9.767295	1.158154	-1.023609	0.195039	0.071880	0.162700	-0.680510	0.111723	0.384521	0.139715	-0.704902	-0.252245	-0.648048
6740	9.898494	1.291908	-0.940695	0.188111	0.075537	0.039779	-0.683205	0.115160	0.384759	0.143227	-0.703675	-0.253789	-0.648011
6741	9.859179	1.330097	-1.054907	0.129039	0.052813	0.022261	-0.685088	0.118735	0.381921	0.145675	-0.702820	-0.254833	-0.647983
6742	9.545352	1.306524	-1.120612	0.120803	0.066183	-0.048506	-0.687064	0.120463	0.382046	0.147090	-0.701427	-0.256815	-0.648391
6743	9.775337	1.507192	-1.376671	0.111277	0.052086	-0.026404	-0.688456	0.120194	0.382183	0.148637	-0.700377	-0.258323	-0.648573
6744	9.755243	1.625823	-1.532136	0.075419	0.039413	0.002919	-0.690119	0.119881	0.383298	0.149893	-0.699744	-0.259017	-0.648692
6745	9.885648	1.487818	-1.436473	0.020451	0.035668	0.068892	-0.692643	0.120768	0.383377	0.151296	-0.699674	-0.258081	-0.648814
6746	9.846597	1.649927	-1.569208	0.077043	-0.008684	0.069088	-0.690681	0.121749	0.385936	0.153172	-0.700001	-0.258001	-0.648053
6747	9.612377	1.447590	-1.547277	0.017068	-0.060853	0.019420	-0.691827	0.124827	0.387257	0.153360	-0.700946	-0.258029	-0.646975
6748	9.494292	1.465533	-1.557236	-0.053513	-0.058727	0.048618	-0.691238	0.124116	0.390004	0.152937	-0.702190	-0.256756	-0.646233
6749	9.436543	1.399956	-1.519275	-0.078821	-0.073240	0.061415	-0.689821	0.125024	0.394243	0.152235	-0.703808	-0.255010	-0.645328
6750	9.435994	1.342384	-1.565519	-0.114895	-0.064092	0.079671	-0.689650	0.124186	0.396847	0.151296	-0.705467	-0.252495	-0.644727
6751	9.519268	1.495525	-1.456535	-0.099360	-0.038015	0.043004	-0.689438	0.120474	0.400112	0.150223	-0.706596	-0.250651	-0.644460
6752	9.569115	1.296500	-1.469357	-0.175416	-0.037225	0.002458	-0.690783	0.118620	0.403647	0.147553	-0.707694	-0.248347	-0.644764
6753	9.484967	1.423593	-1.499195	-0.196324	-0.031750	-0.026952	-0.687517	0.116023	0.406392	0.144217	-0.708670	-0.246233	-0.645258
6754	9.470720	1.311141	-1.424524	-0.316725	0.003841	-0.155724	-0.689328	0.106801	0.409756	0.137719	-0.708824	-0.244238	-0.647263
6755	9.440843	1.536323	-1.023428	-0.382231	0.006231	-0.209032	-0.690290	0.095403	0.410878	0.129556	-0.708869	-0.242182	-0.649667
6756	9.487306	1.615287	-0.969101	-0.455119	-0.052182	-0.260440	-0.692841	0.077746	0.412748	0.119443	-0.709500	-0.239981	-0.651730
6757	9.549289	2.143472	-0.967975	-0.536497	-0.070087	-0.357732	-0.692000	0.057430	0.415679	0.106739	-0.710023	-0.238184	-0.654020
6758	9.439492	2.069272	-0.802534	-0.588273	-0.066474	-0.447793	-0.691445	0.037691	0.418509	0.092194	-0.710007	-0.236871	-0.656721
6759	8.945174	2.386266	-0.673298	-0.611694	-0.026309	-0.504845	-0.691511	0.010803	0.419645	0.076639	-0.709080	-0.236011	-0.660024
6760	9.380383	2.663478	-0.598402	-0.624238	-0.036852	-0.526729	-0.689218	-0.015500	0.419675	0.060630	-0.708015	-0.235154	-0.663130
6761	9.387728	3.083383	-0.451026	-0.652929	-0.082711	-0.497273	-0.688679	-0.045424	0.421735	0.044264	-0.707518	-0.233609	-0.665497
6762	9.997812	2.589781	-0.491549	-0.611170	-0.112562	-0.475071	-0.685406	-0.072281	0.421162	0.028738	-0.707324	-0.232148	-0.667064
6763	9.166334	2.781366	-0.596875	-0.475807	-0.108973	-0.544703	-0.681078	-0.093936	0.421321	0.014110	-0.706472	-0.233536	-0.667952
6764	10.146755	3.022936	-1.042549	-0.518626	-0.114340	-0.572063	-0.675308	-0.119947	0.420077	-0.001405	-0.705454	-0.234589	-0.668806
6765	8.800150	2.801327	-1.527401	-0.401304	-0.068062	-0.570422	-0.672257	-0.141205	0.418314	-0.015128	-0.703637	-0.237226	-0.669619
6766	9.080106	2.842454	-1.486882	-0.432270	-0.136696	-0.419821	-0.664556	-0.166975	0.414410	-0.027505	-0.703361	-0.237163	-0.669537
6767	9.819402	3.370299	-1.455537	-0.326026	-0.033415	-0.146088	-0.661584	-0.181201	0.414061	-0.034294	-0.702962	-0.234793	-0.670477
6768	10.129578	3.777200	-1.401687	-0.043119	-0.064068	0.109738	-0.662255	-0.183187	0.414225	-0.033773	-0.704380	-0.232483	-0.669821
6769	9.360958	3.579519	-1.625417	0.135713	-0.201461	0.242227	-0.660911	-0.178044	0.416069	-0.029635	-0.708339	-0.230709	-0.666446
6770	8.972804	3.455159	-1.911200	0.101057	-0.100564	0.373096	-0.662140	-0.166863	0.420128	-0.023719	-0.711506	-0.226579	-0.664725
6771	9.230775	2.710980	-1.887054	0.076513	-0.076686	0.406894	-0.663463	-0.149224	0.422770	-0.017638	-0.714467	-0.221719	-0.663375
6772	9.250299	2.595784	-1.806418	0.057170	-0.109439	0.370194	-0.666691	-0.136705	0.423295	-0.012387	-0.717615	-0.217054	-0.661637
6773	9.206375	2.370247	-1.782093	0.050117	-0.000686	0.368124	-0.667614	-0.128839	0.425329	-0.006843	-0.719324	-0.212366	-0.661383
6774	8.972401	1.904087	-1.616979	-0.062289	0.032549	0.401678	-0.670138	-0.118077	0.423781	-0.002313	-0.720633	-0.205636	-0.662115
6775	8.554124	1.080341	-1.452134	-0.013222	0.108805	0.446388	-0.673098	-0.106808	0.420729	0.003866	-0.721126	-0.198917	-0.663622
6776	9.897718	2.363912	-1.494008	-0.239916	0.090469	0.151025	-0.677259	-0.100187	0.417262	0.002776	-0.720589	-0.193453	-0.665823
6777	9.575953	2.634972	-1.465718	-0.236344	0.034133	-0.017737	-0.678103	-0.101980	0.413522	-0.000720	-0.720206	-0.190451	-0.667106
6778	9.232493	2.444579	-1.553140	-0.194263	-0.015640	-0.221388	-0.677155	-0.110912	0.412961	-0.006533	-0.719616	-0.190943	-0.667571
6779	9.482952	2.291823	-1.505536	-0.012989	0.033925	-0.118313	-0.677076	-0.119258	0.409367	-0.008150	-0.718855	-0.192369	-0.667964
6780	9.049046	2.202561	-1.492308	-0.013483	-0.002921	0.004590	-0.677625	-0.119304	0.410488	-0.008312	-0.718973	-0.192003	-0.667940
6781	8.886188	2.631227	-1.546219	-0.177515	0.014308	-0.247140	-0.676696	-0.126678	0.410023	-0.014089	-0.717950	-0.193079	-0.668633
6782	9.176765	3.097360	-1.558877	-0.310212	-0.038155	-0.379305	-0.674265	-0.142575	0.409157	-0.023769	-0.716933	-0.194250	-0.669110
6783	9.908697	2.750355	-2.105365	-0.273924	-0.051232	0.090673	-0.671520	-0.148535	0.411140	-0.026667	-0.718006	-0.189164	-0.669308
6784	8.946968	2.542731	-1.128821	-0.111269	-0.044535	0.430266	-0.672428	-0.143513	0.410341	-0.022691	-0.720203	-0.181344	-0.669258
6785	9.366659	3.084217	-0.682094	-0.210909	-0.106528	0.270710	-0.674771	-0.136279	0.408293	-0.022484	-0.722664	-0.174477	-0.668438
6786	9.767448	2.715220	-1.042447	-0.536757	-0.025703	0.322262	-0.674393	-0.142904	0.410117	-0.026034	-0.723893	-0.162504	-0.669995
6787	9.865174	2.737929	-0.258593	-0.332875	-0.031950	0.354836	-0.676006	-0.138228	0.407904	-0.026198	-0.725415	-0.152790	-0.670629
6788	10.066066	3.550183	-0.176277	-0.199444	-0.063487	0.012155	-0.676304	-0.137192	0.407132	-0.029123	-0.726247	-0.149799	-0.670281
6789	9.639868	2.979982	-0.828242	-0.130870	-0.093186	0.043324	-0.675142	-0.138788	0.410379	-0.030758	-0.727668	-0.147298	-0.669221
6790	8.895402	2.519991	-0.313113	-0.267616	-0.033331	0.123483	-0.674333	-0.137842	0.408192	-0.033105	-0.728356	-0.141784	-0.669552
6791	8.809876	2.635541	-0.205307	-0.537741	-0.029595	0.011009	-0.673284	-0.144841	0.405791	-0.040925	-0.728479	-0.134343	-0.670519
6792	9.256837	2.984592	0.111139	-0.572316	-0.142143	-0.106161	-0.672752	-0.154178	0.404929	-0.051062	-0.729630	-0.127987	-0.669815
6793	9.116461	3.704371	0.036548	-0.393271	-0.141673	-0.215835	-0.666620	-0.163814	0.405534	-0.060156	-0.730592	-0.125703	-0.668443
6794	9.160595	3.597179	-0.130036	-0.310169	-0.117413	-0.224900	-0.663410	-0.173596	0.407136	-0.067987	-0.731250	-0.124590	-0.667180
6795	9.590572	2.964105	-0.343459	-0.227009	-0.206627	-0.120009	-0.658841	-0.180554	0.408621	-0.073560	-0.733402	-0.123040	-0.664509
6796	9.905508	3.045352	-0.779784	-0.044771	-0.051043	0.043496	-0.654880	-0.183013	0.411228	-0.073776	-0.734172	-0.121611	-0.663897
6797	9.676633	2.695053	-0.937743	-0.005453	-0.004495	0.001176	-0.653804	-0.178850	0.412874	-0.073989	-0.734238	-0.121520	-0.663817
6798	10.391230	2.388686	-1.251458	-0.169200	0.013175	-0.037613	-0.653963	-0.179130	0.409921	-0.076934	-0.733764	-0.119744	-0.664329
6799	9.589003	2.422713	-1.556953	0.037808	0.055493	0.105684	-0.655665	-0.177372	0.409347	-0.074949	-0.733361	-0.118762	-0.665177
6800	9.203631	2.339822	-1.502024	0.098741	0.150728	0.047746	-0.659517	-0.172508	0.406887	-0.072510	-0.731661	-0.119489	-0.667185
6801	9.391335	2.475481	-1.590276	0.162292	0.075231	-0.031777	-0.658599	-0.168888	0.405144	-0.070470	-0.730857	-0.122200	-0.667794
6802	9.868328	2.025273	-1.722147	0.298269	0.062571	0.161226	-0.662877	-0.163580	0.402436	-0.063810	-0.730870	-0.123795	-0.668155
6803	9.435999	1.664301	-1.701088	0.334489	0.071525	0.317115	-0.665429	-0.148187	0.404950	-0.054547	-0.731170	-0.123651	-0.668674
6804	9.199345	1.605918	-1.743339	0.280925	0.096656	0.329753	-0.669530	-0.133875	0.403916	-0.045787	-0.731021	-0.122580	-0.669691
6805	9.394438	1.500478	-1.398700	0.078576	0.021885	0.296482	-0.670956	-0.121047	0.403324	-0.040614	-0.731613	-0.119218	-0.669985
6806	9.553946	1.725322	-1.432182	0.020726	0.081776	0.283499	-0.674449	-0.110843	0.401890	-0.036303	-0.731246	-0.115320	-0.671314
6807	9.612683	1.462660	-1.223440	-0.034991	0.035583	0.257779	-0.679790	-0.102503	0.398231	-0.033245	-0.731440	-0.110984	-0.671992
6808	9.497320	1.541008	-1.218615	-0.053533	0.039843	0.248548	-0.678744	-0.097375	0.397559	-0.030596	-0.731461	-0.106549	-0.672811
6809	9.492660	1.340780	-1.113476	-0.008384	0.101282	0.219145	-0.683595	-0.090661	0.395362	-0.027506	-0.730672	-0.103152	-0.674331
6810	9.499592	1.322415	-0.833690	-0.046652	0.084019	0.123677	-0.684779	-0.086577	0.393528	-0.026339	-0.729815	-0.100660	-0.675680
6811	9.593994	1.223441	-0.736425	0.030008	0.100917	0.114631	-0.687525	-0.082584	0.388205	-0.024078	-0.728812	-0.099284	-0.677050
6812	9.639031	1.229296	-0.834680	0.012385	0.136735	0.101701	-0.689852	-0.077809	0.384185	-0.022241	-0.727215	-0.097936	-0.679024
6813	9.465419	1.246061	-0.547913	0.047722	0.179038	0.223714	-0.691622	-0.073028	0.379881	-0.018069	-0.725344	-0.095229	-0.681528
6814	9.452480	1.014255	-0.254283	0.133885	0.127979	0.303760	-0.695120	-0.063853	0.376285	-0.011750	-0.724262	-0.092574	-0.683181
6815	9.941016	1.011832	-0.330533	0.124365	0.108390	0.325900	-0.697234	-0.053566	0.372744	-0.005186	-0.723495	-0.089374	-0.684500
6816	9.967113	0.992848	-0.375106	0.136369	0.095377	0.296583	-0.701049	-0.040092	0.371376	0.001030	-0.722768	-0.086860	-0.685610
6817	9.872475	0.931271	-0.434765	0.073574	0.115836	0.202802	-0.704519	-0.034362	0.365608	0.005195	-0.721614	-0.084721	-0.687072
6818	9.791236	0.916020	-0.340048	0.115301	0.167069	0.391805	-0.706330	-0.025799	0.362377	0.012511	-0.719997	-0.080507	-0.689178
6819	10.055234	0.691603	-0.380365	0.102673	0.196053	0.463325	-0.709917	-0.011896	0.355017	0.020816	-0.718062	-0.074977	-0.691616
6820	9.416500	0.661677	-0.704468	0.109853	0.254129	0.382343	-0.713466	0.000867	0.350664	0.028063	-0.715096	-0.070789	-0.694866
6821	9.308168	0.784898	-0.433939	0.116309	0.198510	0.356757	-0.715898	0.010985	0.341940	0.035077	-0.712840	-0.066981	-0.697239
6822	10.041155	1.095891	-0.502795	0.153910	0.204893	0.188198	-0.719163	0.021351	0.334218	0.040179	-0.710167	-0.066200	-0.699762
6823	10.277614	0.713189	-0.299177	0.161919	0.154068	0.113966	-0.721246	0.028563	0.329648	0.044357	-0.708114	-0.066548	-0.701554
6824	10.113247	0.549418	-0.296514	0.109773	0.028502	0.091062	-0.721036	0.032121	0.326508	0.047238	-0.707790	-0.066675	-0.701681
6825	9.705173	0.511680	-0.701749	0.049019	0.055049	0.142176	-0.722507	0.037563	0.326019	0.050061	-0.707260	-0.065142	-0.702163
6826	9.600074	0.396196	-0.534336	-0.020293	0.084579	0.112594	-0.723668	0.039415	0.323347	0.051470	-0.706292	-0.063075	-0.703224
6827	9.770187	0.416857	-0.357006	-0.192904	0.084109	0.020546	-0.723704	0.040414	0.320331	0.049182	-0.705441	-0.059847	-0.704523
6828	9.766887	0.511788	-0.201690	-0.275946	0.053882	-0.071305	-0.723818	0.037112	0.318170	0.044370	-0.704909	-0.056823	-0.705624
6829	9.719798	0.500447	-0.055089	-0.273184	0.079509	-0.038315	-0.725030	0.032924	0.317083	0.040090	-0.704088	-0.053320	-0.706972
6830	9.696518	0.596744	0.009205	-0.287272	0.067992	-0.153926	-0.728484	0.028027	0.313735	0.033961	-0.703231	-0.051280	-0.708296
6831	9.856531	0.984107	-0.028067	-0.267029	0.082831	-0.218042	-0.727257	0.017910	0.311139	0.027191	-0.702109	-0.050423	-0.709762
6832	9.434084	1.008655	0.171447	-0.167635	0.137043	-0.269402	-0.727561	0.007390	0.308533	0.021159	-0.700019	-0.051646	-0.711939
6833	9.773999	0.459644	0.425662	-0.314789	0.130738	-0.093513	-0.729203	0.002089	0.304163	0.015528	-0.698278	-0.048352	-0.714023
6834	10.179127	0.300114	0.535064	-0.397940	0.065832	-0.049461	-0.731644	-0.004737	0.302225	0.009344	-0.697443	-0.043240	-0.715274
6835	10.160548	0.664856	0.470511	-0.375935	0.140907	-0.260526	-0.731180	-0.011182	0.297346	0.000472	-0.695328	-0.041399	-0.717499
6836	9.601194	0.904230	0.635486	-0.269010	0.095362	-0.430993	-0.733951	-0.026801	0.292349	-0.009334	-0.693618	-0.043453	-0.718971
6837	9.609441	0.555405	0.603921	-0.196103	0.083948	-0.304264	-0.735497	-0.038577	0.289677	-0.016380	-0.692165	-0.044802	-0.720161
6838	10.045740	0.502548	0.338493	-0.209573	0.066295	-0.190403	-0.734416	-0.047209	0.288713	-0.021950	-0.691010	-0.044337	-0.721151
6839	9.945492	0.599154	0.420159	-0.106109	0.028473	-0.147936	-0.735931	-0.050463	0.286008	-0.025528	-0.690490	-0.044773	-0.721503
6840	9.685685	0.883167	0.354438	-0.030464	0.010459	-0.189980	-0.735016	-0.056969	0.285177	-0.028648	-0.690198	-0.046876	-0.721533
6841	9.802794	0.889563	0.538488	0.089723	-0.020103	-0.208015	-0.735230	-0.061948	0.285430	-0.030425	-0.690409	-0.050932	-0.720982
6842	9.759057	1.012452	0.439486	0.153861	-0.022175	-0.238159	-0.736293	-0.066584	0.284734	-0.031725	-0.690618	-0.056337	-0.720324
6843	9.621819	1.037632	0.442366	0.117871	-0.054749	-0.246461	-0.733720	-0.070513	0.285866	-0.033697	-0.691264	-0.061296	-0.719209
6844	9.926692	1.234994	0.212467	0.109891	-0.031370	-0.204213	-0.732938	-0.075743	0.288053	-0.035119	-0.691580	-0.065595	-0.718458
6845	9.739411	1.237607	0.296775	0.147973	0.008120	-0.220756	-0.733842	-0.080753	0.289151	-0.036214	-0.691342	-0.070664	-0.718151
6846	10.080626	1.188044	0.196744	0.144461	-0.098076	-0.136112	-0.730588	-0.083674	0.289778	-0.036292	-0.692707	-0.074450	-0.716448
6847	10.068089	0.993199	-0.093884	0.170146	-0.133788	-0.062643	-0.729464	-0.081757	0.293803	-0.034988	-0.694732	-0.077517	-0.714223
6848	9.965048	0.938607	-0.307757	0.100682	-0.160037	0.010630	-0.728301	-0.082961	0.297775	-0.033671	-0.697151	-0.078592	-0.711808
6849	9.691495	0.903751	-0.457159	0.091522	-0.206299	0.014286	-0.725492	-0.080200	0.304354	-0.032440	-0.700269	-0.079382	-0.708709
6850	9.460060	1.247039	-0.617748	0.122705	-0.147847	0.082155	-0.723526	-0.077925	0.309513	-0.029781	-0.702620	-0.079770	-0.706452
6851	9.294773	0.978249	-0.379043	0.200824	-0.091262	0.054616	-0.722130	-0.074528	0.315166	-0.026242	-0.704230	-0.081594	-0.704780
6852	9.567612	1.136297	-0.373724	0.225019	-0.041815	-0.003136	-0.722151	-0.071380	0.317599	-0.023177	-0.704977	-0.084683	-0.703775
6853	9.688589	1.276697	-0.058523	0.293267	0.037719	0.080429	-0.721224	-0.067025	0.318279	-0.017745	-0.704828	-0.087492	-0.703738
6854	9.604840	1.452548	0.252488	0.287002	0.059919	0.016172	-0.723279	-0.059847	0.317344	-0.013355	-0.704156	-0.091221	-0.704035
6855	9.835662	1.768818	0.055116	0.206304	0.089424	-0.165615	-0.721591	-0.060992	0.316977	-0.012531	-0.702752	-0.096293	-0.704777
6856	9.669857	1.740620	0.435492	0.216917	0.085542	-0.039910	-0.724139	-0.061546	0.311651	-0.009873	-0.701570	-0.099828	-0.705505
6857	9.369472	1.633360	0.274544	0.105962	0.066291	-0.083311	-0.726387	-0.060514	0.311596	-0.009356	-0.700583	-0.102329	-0.706134
6858	9.630221	1.620845	0.346830	0.032551	-0.059102	-0.044658	-0.725110	-0.062623	0.310754	-0.009637	-0.701385	-0.103307	-0.705191
6859	9.998337	1.886772	-0.145831	0.065277	-0.105120	-0.013213	-0.724249	-0.063291	0.312523	-0.009064	-0.702940	-0.104230	-0.703512
6860	9.763330	2.061393	-0.384673	-0.030299	-0.053489	-0.103435	-0.721697	-0.064604	0.315356	-0.011043	-0.703524	-0.105152	-0.702763
6861	9.434834	1.579789	-0.283750	-0.132103	-0.101853	-0.076179	-0.719107	-0.069551	0.316984	-0.014143	-0.704855	-0.104201	-0.701514
6862	9.653874	1.654235	-0.344590	-0.155195	-0.113497	-0.048619	-0.719574	-0.074547	0.320596	-0.017247	-0.706352	-0.102567	-0.700179
6863	9.743844	1.861912	-0.327279	-0.085355	-0.110537	-0.070454	-0.717983	-0.077120	0.323360	-0.019632	-0.707819	-0.102195	-0.698687
6864	9.649172	1.868683	-0.420304	0.016234	-0.103939	-0.000553	-0.714189	-0.076915	0.326694	-0.019613	-0.709328	-0.102287	-0.697142
6865	9.639661	1.770975	-0.362620	0.055051	-0.047298	-0.026277	-0.714751	-0.076097	0.327589	-0.019271	-0.710052	-0.103286	-0.696266
6866	9.714235	1.521896	-0.272838	0.003097	-0.084337	-0.051116	-0.713180	-0.077112	0.330449	-0.020100	-0.711173	-0.103925	-0.695002
6867	9.677273	1.543096	-0.387249	-0.038068	-0.056429	-0.054002	-0.711861	-0.080254	0.333320	-0.021479	-0.711927	-0.104010	-0.694176
6868	9.625307	1.463602	-0.219173	-0.053536	-0.073483	-0.014568	-0.710459	-0.079251	0.335607	-0.022585	-0.712945	-0.103343	-0.693195
6869	9.627076	1.642742	-0.377476	-0.107556	-0.058642	0.017443	-0.709846	-0.081944	0.338233	-0.023960	-0.713837	-0.101437	-0.692512
6870	9.712075	1.692194	-0.312706	-0.063602	-0.042418	0.052400	-0.709006	-0.082226	0.337928	-0.024228	-0.714553	-0.099677	-0.692020
6871	9.672944	1.571539	-0.336182	-0.079189	-0.044111	0.050507	-0.709289	-0.081413	0.338820	-0.024708	-0.715314	-0.097695	-0.691499
6872	9.672119	1.729068	-0.509020	-0.070042	-0.021916	0.048675	-0.708720	-0.080957	0.340941	-0.025070	-0.715729	-0.095918	-0.691306
6873	9.676311	1.530147	-0.505643	-0.044544	-0.031847	0.044121	-0.707188	-0.080562	0.341091	-0.025119	-0.716322	-0.094512	-0.690883
6874	9.700856	1.656007	-0.500910	-0.048746	-0.018607	0.023014	-0.708309	-0.080525	0.340684	-0.025527	-0.716649	-0.093396	-0.690680
6875	9.676520	1.446859	-0.443398	-0.018401	-0.041011	-0.004457	-0.707162	-0.082025	0.341980	-0.025886	-0.717289	-0.093040	-0.690051
6876	9.643541	1.653081	-0.433575	-0.024920	-0.057689	0.028617	-0.707177	-0.080623	0.342346	-0.025949	-0.718176	-0.092152	-0.689244
6877	9.732185	1.626510	-0.487782	-0.063361	-0.038977	0.025773	-0.705079	-0.080149	0.343615	-0.026536	-0.718816	-0.090746	-0.688742
6878	9.662011	1.576311	-0.504807	-0.047402	-0.060097	0.008380	-0.705331	-0.080961	0.345805	-0.027203	-0.719684	-0.089838	-0.687928
6879	9.686978	1.698996	-0.444561	-0.034195	-0.085162	0.026825	-0.703223	-0.080932	0.347466	-0.027444	-0.720969	-0.088796	-0.686706
6880	9.697285	1.697758	-0.358006	0.001630	-0.102282	0.034268	-0.701678	-0.080086	0.350022	-0.027126	-0.722485	-0.088163	-0.685206
6881	9.749471	1.562248	-0.406730	-0.026694	-0.153146	0.039786	-0.700541	-0.078641	0.354997	-0.027205	-0.724713	-0.087004	-0.682994
6882	9.695168	1.462456	-0.530942	-0.055045	-0.170205	-0.028175	-0.697434	-0.078884	0.359009	-0.028667	-0.727004	-0.086474	-0.680563
6883	9.635609	1.456138	-0.750956	-0.075821	-0.179537	-0.086947	-0.696242	-0.081835	0.363852	-0.031228	-0.729322	-0.086464	-0.677966
6884	9.567185	1.658276	-0.959619	-0.071995	-0.146615	-0.083310	-0.693368	-0.085237	0.368650	-0.033651	-0.731166	-0.086512	-0.675855
6885	9.638462	1.508320	-1.026058	-0.047650	-0.110823	-0.066814	-0.689952	-0.088026	0.372363	-0.035408	-0.732593	-0.086632	-0.674202
6886	9.543376	1.696967	-0.939155	-0.036185	-0.115763	-0.046584	-0.687779	-0.092718	0.374710	-0.036773	-0.734096	-0.086628	-0.672493
6887	9.691995	1.658237	-1.022252	-0.000152	-0.063100	-0.004365	-0.685945	-0.092321	0.377655	-0.036912	-0.735017	-0.086509	-0.671493
6888	9.595290	1.508278	-1.000292	-0.053692	-0.104442	-0.019131	-0.685526	-0.092064	0.378087	-0.038127	-0.736393	-0.085895	-0.669995
6889	9.650800	1.405295	-0.945073	-0.094064	-0.098467	-0.024728	-0.683671	-0.093899	0.380194	-0.039972	-0.737677	-0.084777	-0.668617
6890	9.640502	1.611381	-1.117241	-0.072974	-0.069745	-0.059574	-0.682751	-0.098465	0.383260	-0.041963	-0.738497	-0.084514	-0.667621
6891	9.575477	1.514233	-1.071968	-0.117711	-0.090903	-0.089019	-0.680039	-0.101600	0.385559	-0.044998	-0.739540	-0.084029	-0.666330
6892	9.575814	1.694116	-1.104622	-0.108842	-0.046320	-0.033989	-0.678459	-0.105035	0.385611	-0.047134	-0.740048	-0.082934	-0.665755
6893	9.533054	1.727497	-1.040009	-0.021715	-0.019529	0.006510	-0.677728	-0.106153	0.387913	-0.047356	-0.740379	-0.082378	-0.665440
6894	9.678565	1.807749	-0.953149	-0.012187	-0.041805	-0.114508	-0.675732	-0.109439	0.387691	-0.049129	-0.740782	-0.083761	-0.664690
6895	9.595697	1.956312	-1.137469	0.027998	0.016052	-0.191598	-0.675657	-0.115002	0.388186	-0.051196	-0.740347	-0.086843	-0.664623
6896	9.687347	1.799423	-1.059801	-0.002143	-0.005934	-0.222823	-0.673065	-0.121014	0.388349	-0.054200	-0.740078	-0.089996	-0.664264
6897	9.547975	2.092410	-1.134797	0.026138	-0.012137	-0.119973	-0.672458	-0.125244	0.387522	-0.055393	-0.740126	-0.091964	-0.663843
6898	9.601992	2.095150	-1.006377	-0.000784	-0.037761	-0.028211	-0.671189	-0.125337	0.389043	-0.055849	-0.740623	-0.092219	-0.663215
6899	9.533725	2.097028	-1.110082	0.043735	-0.068882	-0.002400	-0.670035	-0.126353	0.392047	-0.055332	-0.741654	-0.092622	-0.662050
6900	9.494524	2.039904	-1.169369	0.044346	-0.075369	-0.048287	-0.668203	-0.127001	0.393109	-0.055458	-0.742659	-0.093726	-0.660755
6901	9.542403	2.035228	-1.207418	0.031672	-0.071908	-0.043721	-0.667907	-0.127100	0.395058	-0.055675	-0.743634	-0.094582	-0.659518
6902	9.537498	1.952494	-1.183622	0.035405	-0.075769	-0.040969	-0.668043	-0.126202	0.397074	-0.055822	-0.744640	-0.095476	-0.658239
6903	9.522532	2.046163	-1.288721	0.015352	-0.062922	-0.039185	-0.665633	-0.128416	0.398033	-0.056203	-0.745482	-0.096058	-0.657169
6904	9.460089	2.012106	-1.247965	0.002236	-0.032567	-0.053958	-0.665606	-0.128969	0.400657	-0.056943	-0.745857	-0.096745	-0.656579
6905	9.515744	2.099096	-1.254309	0.004484	-0.016862	-0.039271	-0.665171	-0.130378	0.400286	-0.057399	-0.746077	-0.097237	-0.656216
6906	9.559123	2.149991	-1.274922	0.036798	0.004604	-0.030049	-0.663371	-0.129529	0.399761	-0.057234	-0.746048	-0.098067	-0.656140
6907	9.525120	2.133631	-1.302739	0.014490	0.014515	-0.009933	-0.664484	-0.129013	0.401203	-0.057098	-0.745923	-0.098292	-0.656260
6908	9.455617	2.138351	-1.256636	0.047821	0.019051	0.004793	-0.663374	-0.129508	0.399343	-0.056288	-0.745785	-0.098757	-0.656417
6909	9.537450	2.084275	-1.245557	0.059969	0.011065	0.014932	-0.664351	-0.128577	0.400949	-0.055156	-0.745802	-0.099206	-0.656426
6910	9.484483	2.143109	-1.264930	0.060741	0.005803	0.010352	-0.665215	-0.126838	0.400505	-0.054101	-0.745861	-0.099749	-0.656364
6911	9.506959	2.151328	-1.166692	0.082685	0.003892	0.010407	-0.666104	-0.123770	0.399024	-0.052708	-0.745982	-0.100560	-0.656217
6912	9.492970	2.018235	-1.360255	0.063377	0.013726	-0.030051	-0.665695	-0.121875	0.400816	-0.052111	-0.745854	-0.101767	-0.656224
6913	9.469511	2.027047	-1.282033	0.039644	0.030818	0.039610	-0.665417	-0.120956	0.402270	-0.050921	-0.745633	-0.101603	-0.656593
6914	9.537395	2.045350	-1.236148	0.073982	0.017788	0.025036	-0.664743	-0.119773	0.401077	-0.049461	-0.745575	-0.102102	-0.656693
6915	9.553871	1.958114	-1.249409	0.075662	0.029271	0.017669	-0.664650	-0.117528	0.398697	-0.048023	-0.745362	-0.102734	-0.656944
6916	9.544755	2.074333	-1.231403	0.059830	-0.005288	0.011288	-0.666326	-0.116978	0.399586	-0.046992	-0.745560	-0.103242	-0.656714
6917	9.522463	1.924341	-1.246039	0.057461	-0.009785	0.025024	-0.667479	-0.114257	0.399486	-0.045808	-0.745853	-0.103486	-0.656427
6918	9.537314	1.965009	-1.212516	0.041125	-0.030427	0.032377	-0.667067	-0.112517	0.401548	-0.044821	-0.746404	-0.103421	-0.655878
6919	9.517274	1.959167	-1.308414	0.022395	-0.012705	0.013952	-0.666093	-0.111062	0.403448	-0.044310	-0.746676	-0.103366	-0.655612
6920	9.541176	1.847147	-1.285886	0.041048	-0.018871	-0.007119	-0.664684	-0.111946	0.403659	-0.043834	-0.746995	-0.103881	-0.655199
6921	9.495228	1.984339	-1.365391	0.040210	-0.011667	-0.004369	-0.664702	-0.109735	0.404915	-0.043293	-0.747231	-0.104332	-0.654895
6922	9.530989	1.850614	-1.357939	0.037422	-0.007807	-0.007147	-0.664256	-0.111609	0.405355	-0.042848	-0.747400	-0.104811	-0.654654
6923	9.467902	1.781100	-1.385015	0.057381	0.010335	-0.050290	-0.664560	-0.110148	0.404609	-0.042598	-0.747266	-0.106184	-0.654603
6924	9.484375	1.849958	-1.464885	0.000367	0.030611	-0.063267	-0.665113	-0.110828	0.404152	-0.043337	-0.746777	-0.107075	-0.654967
6925	9.535403	1.965913	-1.458791	-0.019459	0.068856	-0.055078	-0.664525	-0.113506	0.403561	-0.044169	-0.745800	-0.107561	-0.655944
6926	9.524527	2.090770	-1.360962	-0.012044	0.050029	-0.048589	-0.664769	-0.117386	0.401645	-0.044898	-0.745081	-0.108043	-0.656632
6927	9.503163	2.056216	-1.304838	0.002633	0.046185	-0.046728	-0.665905	-0.117260	0.399425	-0.045344	-0.744436	-0.108678	-0.657228
6928	9.488656	2.236879	-1.387651	0.044124	0.081200	-0.002634	-0.666613	-0.116407	0.399625	-0.044537	-0.743450	-0.109272	-0.658299
6929	9.591459	2.174826	-1.155208	0.031290	0.017384	0.002968	-0.666627	-0.115800	0.398823	-0.043975	-0.743315	-0.109527	-0.658448
6930	9.572637	2.118075	-1.072756	0.076326	0.018416	0.045251	-0.668303	-0.116166	0.398117	-0.042220	-0.743290	-0.109750	-0.658553
6931	9.524739	2.156925	-1.051390	0.090315	-0.004266	0.023290	-0.668638	-0.111900	0.398104	-0.040566	-0.743525	-0.110465	-0.658273
6932	9.605221	1.956445	-1.152315	0.099390	-0.031376	-0.047322	-0.668920	-0.109772	0.401176	-0.039744	-0.743956	-0.112386	-0.657510
6933	9.505900	2.070259	-1.268621	0.093905	-0.016582	-0.048280	-0.667260	-0.108523	0.401237	-0.039005	-0.744189	-0.114202	-0.656978
6934	9.428990	2.026566	-1.224971	0.060866	-0.007429	0.015848	-0.666416	-0.108967	0.401342	-0.037915	-0.744421	-0.114645	-0.656701
6935	9.542121	2.040600	-1.246016	0.045635	0.006946	-0.008035	-0.667417	-0.106579	0.402199	-0.037313	-0.744394	-0.115245	-0.656661
6936	9.544023	2.012205	-1.299407	0.030734	-0.003508	-0.017229	-0.666143	-0.108014	0.402098	-0.037084	-0.744473	-0.115803	-0.656487
6937	9.541077	1.896098	-1.319376	0.015116	-0.010892	0.014847	-0.667822	-0.107180	0.403005	-0.036672	-0.744709	-0.115645	-0.656269
6938	9.531256	1.930628	-1.357427	-0.024817	-0.026319	0.028560	-0.665741	-0.106078	0.403053	-0.036716	-0.745151	-0.114782	-0.655917
6939	9.536524	1.924932	-1.297281	-0.008780	-0.007098	0.045079	-0.665908	-0.103817	0.403334	-0.036251	-0.745389	-0.113858	-0.655833
6940	9.536046	1.967228	-1.376689	0.006772	-0.007136	0.045114	-0.667866	-0.104165	0.402352	-0.035571	-0.745640	-0.113167	-0.655705
6941	9.536770	1.953767	-1.277780	0.023071	-0.014232	0.039652	-0.667579	-0.103819	0.403910	-0.034717	-0.745980	-0.112736	-0.655438
6942	9.553032	1.959582	-1.358053	0.038271	-0.020868	0.026849	-0.665923	-0.102415	0.403701	-0.033852	-0.746393	-0.112704	-0.655018
6943	9.502325	1.945496	-1.365909	0.043398	-0.014726	0.047022	-0.666373	-0.098943	0.405459	-0.032601	-0.746769	-0.112430	-0.654701
6944	9.536284	1.881451	-1.309631	0.039512	0.008035	0.035965	-0.667090	-0.097375	0.405563	-0.031505	-0.746817	-0.112329	-0.654716
6945	9.550580	1.935286	-1.353289	0.017010	-0.012897	0.017614	-0.666102	-0.098637	0.404916	-0.031030	-0.747083	-0.112151	-0.654466
6946	9.482554	1.902599	-1.411339	-0.009912	0.017496	0.034007	-0.665321	-0.094374	0.404612	-0.030677	-0.746972	-0.111437	-0.654732
6947	9.593335	1.782410	-1.367960	-0.000346	-0.036708	-0.014513	-0.666435	-0.093326	0.406786	-0.030933	-0.747467	-0.111495	-0.654145
6948	9.679445	1.819484	-1.465132	0.000109	-0.046117	-0.134678	-0.664985	-0.097070	0.407380	-0.032776	-0.747814	-0.113398	-0.653330
6949	9.502074	1.887402	-1.373524	-0.029063	-0.049049	0.008387	-0.665238	-0.098273	0.408847	-0.033189	-0.748502	-0.112727	-0.652637
6950	9.502408	1.891697	-1.332450	0.036220	-0.015439	0.121325	-0.663292	-0.096408	0.410763	-0.031124	-0.749054	-0.111237	-0.652362
6951	9.588202	1.890302	-1.454013	0.006203	-0.011563	0.057962	-0.663858	-0.095833	0.410804	-0.030277	-0.749384	-0.110308	-0.652181
6952	9.542406	1.819928	-1.426192	0.035129	-0.015272	0.010289	-0.663337	-0.093124	0.410407	-0.029640	-0.749675	-0.110510	-0.651841
6953	9.607481	1.780413	-1.407146	-0.005861	-0.038472	-0.015437	-0.664337	-0.090480	0.411839	-0.029988	-0.750185	-0.110507	-0.651239
6954	9.525199	1.840153	-1.478551	0.046312	-0.070612	0.058111	-0.662094	-0.089246	0.414972	-0.028671	-0.751306	-0.110115	-0.650071
6955	9.501034	1.845324	-1.489690	0.067865	-0.023678	0.072755	-0.661565	-0.086321	0.415987	-0.026734	-0.751857	-0.109757	-0.649577
6956	9.535010	1.859292	-1.464302	0.041428	-0.032442	-0.026370	-0.660983	-0.087389	0.417314	-0.026533	-0.752294	-0.110559	-0.648943
6957	9.539497	1.850084	-1.503174	0.052687	-0.057170	-0.013465	-0.662523	-0.086557	0.418220	-0.026023	-0.753078	-0.111286	-0.647929
6958	9.551116	1.823921	-1.547253	0.062999	-0.057739	-0.004271	-0.658611	-0.085436	0.420211	-0.025249	-0.753897	-0.112042	-0.646876
6959	9.516879	1.698221	-1.558868	0.036167	-0.031017	-0.019076	-0.659431	-0.085660	0.422163	-0.025000	-0.754318	-0.112651	-0.646289
6960	9.586625	1.895500	-1.659214	-0.007739	-0.069398	-0.083286	-0.660273	-0.085890	0.421317	-0.026315	-0.755066	-0.113709	-0.645177
6961	9.615274	1.829910	-1.665543	-0.009872	-0.059417	-0.096157	-0.656865	-0.088369	0.424489	-0.027824	-0.755652	-0.114875	-0.644220
6962	9.423013	1.806013	-1.590883	-0.030634	0.000228	0.046805	-0.657140	-0.088257	0.425198	-0.027688	-0.755790	-0.113664	-0.644279
6963	9.558396	1.957916	-1.597371	-0.017442	0.021321	0.094566	-0.656448	-0.088099	0.424642	-0.026671	-0.755763	-0.111896	-0.644663
6964	9.519894	1.772751	-1.512606	0.046899	0.059803	0.032199	-0.657596	-0.085803	0.424515	-0.025429	-0.755140	-0.111924	-0.645437
6965	9.513658	1.628933	-1.634071	-0.029780	-0.010235	-0.024758	-0.659005	-0.085444	0.423431	-0.026202	-0.755244	-0.111778	-0.645310
6966	9.481095	1.729555	-1.525928	0.012633	-0.005615	-0.011824	-0.657035	-0.086087	0.424352	-0.026163	-0.755345	-0.112029	-0.645150
6967	9.494984	1.740203	-1.603665	0.003402	0.010863	0.052365	-0.657630	-0.083766	0.423522	-0.025389	-0.755365	-0.111155	-0.645309
6968	9.553246	1.841465	-1.590692	0.049174	-0.016003	0.022247	-0.657759	-0.083427	0.425363	-0.024393	-0.755695	-0.111344	-0.644928
6969	9.552256	1.848076	-1.721034	0.052827	0.006257	0.019463	-0.658062	-0.082499	0.423884	-0.023312	-0.755725	-0.111607	-0.644888
6970	9.527496	1.720150	-1.752340	0.043955	-0.004271	-0.004422	-0.656941	-0.081484	0.426035	-0.022715	-0.755841	-0.112134	-0.644681
6971	9.610175	1.779219	-1.680174	0.024804	-0.056599	-0.238328	-0.656629	-0.084570	0.425142	-0.025523	-0.756083	-0.115903	-0.643625
6972	9.383761	1.885552	-1.714489	0.008572	-0.021815	0.044165	-0.656198	-0.085170	0.425660	-0.024856	-0.756517	-0.115253	-0.643257
6973	9.599511	1.979306	-1.586693	0.023374	0.001836	0.048811	-0.656213	-0.082851	0.427622	-0.023861	-0.756661	-0.114696	-0.643226
6974	9.541531	1.782438	-1.523012	0.080750	-0.008109	0.073670	-0.654845	-0.080336	0.428045	-0.021713	-0.757022	-0.114508	-0.642911
6975	9.606042	1.641478	-1.533589	0.007851	-0.038622	0.017595	-0.656797	-0.079674	0.429643	-0.021442	-0.757601	-0.114200	-0.642292
6976	9.566854	1.633108	-1.611881	-0.012169	-0.068001	-0.044805	-0.656537	-0.077331	0.431044	-0.022299	-0.758406	-0.114660	-0.641230
6977	9.512713	1.672045	-1.773838	-0.002054	-0.075037	0.026786	-0.653749	-0.076288	0.432062	-0.022139	-0.759468	-0.114062	-0.640085
6978	9.454308	1.763704	-1.886987	0.010023	-0.039386	0.030422	-0.652349	-0.075540	0.433774	-0.021681	-0.760094	-0.113616	-0.639436
6979	9.555931	1.640595	-1.799701	0.007240	-0.037296	-0.004418	-0.654057	-0.076324	0.432740	-0.021690	-0.760606	-0.113627	-0.638824
6980	9.507780	1.738421	-1.835906	0.000246	-0.010261	0.005623	-0.652922	-0.076706	0.434385	-0.021640	-0.760801	-0.113436	-0.638628
6981	9.585698	1.594999	-1.670689	-0.005744	-0.029463	-0.011793	-0.652936	-0.076098	0.433583	-0.021919	-0.761189	-0.113393	-0.638163
6982	9.469853	1.703455	-1.740522	-0.013996	-0.072251	0.026787	-0.651384	-0.076998	0.434072	-0.021949	-0.762214	-0.112679	-0.637065
6983	9.422132	1.654201	-1.659356	0.057013	-0.132804	0.019666	-0.650250	-0.075404	0.438918	-0.021101	-0.764011	-0.112909	-0.634897
6984	9.498503	1.629869	-2.053637	-0.005838	-0.119938	-0.007087	-0.646460	-0.075563	0.440971	-0.021546	-0.765562	-0.112796	-0.633031
6985	9.477380	1.560460	-1.932648	-0.035856	-0.097706	-0.039340	-0.645148	-0.075704	0.443628	-0.022781	-0.766735	-0.112761	-0.631573
6986	9.613319	1.699195	-1.861955	-0.029995	-0.039326	-0.030191	-0.644401	-0.078230	0.445703	-0.023706	-0.767198	-0.112730	-0.630982
6987	9.654786	1.854106	-1.862496	-0.033546	-0.113262	-0.086935	-0.643232	-0.080520	0.448628	-0.025542	-0.768449	-0.113446	-0.629256
6988	9.363474	1.760639	-1.791831	0.010099	-0.100720	0.039678	-0.639850	-0.082189	0.449752	-0.025132	-0.769862	-0.112791	-0.627662
6989	9.405702	1.803793	-1.957364	-0.013175	-0.111032	0.059847	-0.639282	-0.081335	0.452457	-0.024805	-0.771415	-0.111509	-0.625995
6990	9.452743	1.761563	-2.087405	0.068030	-0.104952	0.015952	-0.636222	-0.078152	0.456123	-0.023782	-0.772843	-0.111971	-0.624188
6991	9.377872	1.615683	-2.377690	0.022200	-0.078700	0.010297	-0.634712	-0.077151	0.458252	-0.023457	-0.773894	-0.111912	-0.622907
6992	9.402523	1.514547	-2.263340	0.038491	-0.037593	-0.000756	-0.633886	-0.075255	0.459901	-0.022945	-0.774425	-0.112298	-0.622196
6993	9.431152	1.600200	-2.336309	-0.014273	-0.010120	-0.026576	-0.633574	-0.076892	0.461336	-0.023483	-0.774526	-0.112382	-0.622035
6994	9.432127	1.661904	-2.236919	0.013919	-0.050612	-0.028278	-0.631607	-0.077515	0.461838	-0.023741	-0.775148	-0.112861	-0.621164
6995	9.402873	1.540762	-2.229369	-0.005815	-0.036593	-0.015520	-0.631876	-0.077835	0.462661	-0.024063	-0.775607	-0.112862	-0.620578
6996	9.446761	1.744412	-2.249004	0.030444	-0.005435	-0.030137	-0.630172	-0.079331	0.463671	-0.023988	-0.775671	-0.113593	-0.620368
6997	9.417822	1.700762	-2.233715	-0.003048	-0.034636	-0.048520	-0.629192	-0.079096	0.464376	-0.024674	-0.776031	-0.114143	-0.619789
6998	9.408196	1.720320	-2.240474	0.048061	-0.006732	-0.055805	-0.628204	-0.079563	0.464898	-0.024631	-0.776058	-0.115507	-0.619505
6999	9.466128	1.885570	-2.297113	0.038263	-0.024711	-0.077778	-0.627763	-0.080487	0.466236	-0.025020	-0.776244	-0.117031	-0.618969
7000	9.446971	1.773313	-2.234332	0.080240	-0.014392	-0.083239	-0.626893	-0.082523	0.466941	-0.024849	-0.776316	-0.119198	-0.618472
7001	9.369414	1.755138	-2.284686	0.014304	0.008677	-0.019196	-0.627468	-0.081368	0.466738	-0.024805	-0.776213	-0.119532	-0.618539
7002	9.442493	1.836158	-2.216849	0.000739	0.022437	-0.048575	-0.627600	-0.082202	0.466408	-0.025335	-0.775866	-0.120215	-0.618820
7003	9.332005	1.914376	-2.204962	0.004848	0.041731	-0.033010	-0.628704	-0.083710	0.465625	-0.025534	-0.775313	-0.120666	-0.619418
7004	9.375271	1.763044	-2.154431	-0.023229	-0.030800	-0.050397	-0.627868	-0.083183	0.466210	-0.026587	-0.775607	-0.121053	-0.618929
7005	9.369861	1.866543	-2.274315	0.016096	-0.018136	-0.017296	-0.626878	-0.084189	0.466138	-0.026560	-0.775838	-0.121367	-0.618579
7006	9.374515	1.952159	-2.331897	-0.042513	-0.017847	-0.019232	-0.627149	-0.084893	0.466097	-0.027504	-0.776038	-0.121028	-0.618354
7007	9.384400	2.027261	-2.331777	0.030642	0.006786	0.012083	-0.625874	-0.085802	0.466868	-0.026836	-0.776040	-0.121087	-0.618369
7008	9.414417	2.048835	-2.509070	0.008897	0.025651	0.052389	-0.626153	-0.085535	0.467307	-0.026014	-0.775907	-0.120267	-0.618731
7009	9.407187	1.761106	-2.387499	0.032602	0.036940	0.046866	-0.627176	-0.082236	0.466961	-0.024817	-0.775623	-0.119829	-0.619221
7010	9.437175	1.612694	-2.186709	0.017455	0.052954	0.025695	-0.627879	-0.082461	0.465975	-0.024104	-0.775086	-0.119570	-0.619971
7011	9.402741	1.726343	-2.324763	0.000154	0.025241	-0.002733	-0.629317	-0.080362	0.464159	-0.024044	-0.774811	-0.119488	-0.620332
7012	9.302124	1.779697	-2.272348	0.021350	0.008321	-0.029286	-0.628316	-0.081038	0.466067	-0.024052	-0.774696	-0.120118	-0.620355
7013	9.355401	1.954449	-2.311845	-0.075157	0.048258	-0.014817	-0.630292	-0.081419	0.462844	-0.025258	-0.774070	-0.119304	-0.621244
7014	9.451530	1.695691	-2.235009	-0.025762	-0.014755	-0.010051	-0.629719	-0.082952	0.462044	-0.025813	-0.774264	-0.119037	-0.621030
7015	9.399035	1.834180	-2.227313	-0.088792	0.030533	-0.010235	-0.630658	-0.085399	0.463021	-0.027213	-0.773860	-0.117971	-0.621677
7016	9.427367	1.842309	-2.305606	-0.084602	0.011963	-0.023038	-0.632481	-0.086781	0.459874	-0.028778	-0.773658	-0.117185	-0.622007
7017	9.354897	1.826071	-2.322324	-0.083549	0.007938	-0.017544	-0.631337	-0.088787	0.459879	-0.030241	-0.773518	-0.116285	-0.622280
7018	9.311957	1.754898	-2.236650	-0.054204	0.017160	-0.050552	-0.629488	-0.090980	0.460565	-0.031676	-0.773203	-0.116295	-0.622599
7019	9.354649	1.785047	-2.337074	-0.103083	0.012442	-0.030442	-0.631716	-0.092827	0.458373	-0.033585	-0.772963	-0.115350	-0.622972
7020	9.347023	1.881586	-2.118789	-0.074686	-0.055704	-0.124767	-0.631396	-0.095698	0.458892	-0.036407	-0.773361	-0.116230	-0.622156
7021	9.279137	2.109612	-2.269338	-0.022275	-0.014116	-0.083422	-0.629372	-0.100854	0.459114	-0.037794	-0.773378	-0.117098	-0.621889
7022	9.404186	1.880580	-1.893901	0.049433	-0.015104	-0.070433	-0.629896	-0.102627	0.460688	-0.037962	-0.773489	-0.118663	-0.621444
7023	9.309052	1.990590	-2.090091	0.010570	-0.032529	-0.085171	-0.627101	-0.103464	0.459491	-0.038903	-0.773746	-0.119949	-0.620818
7024	9.390509	2.054237	-2.177255	-0.019258	0.033434	-0.077968	-0.628462	-0.105494	0.460777	-0.040085	-0.773175	-0.120847	-0.621281
7025	9.361586	2.088601	-2.192856	-0.004155	-0.010272	-0.055848	-0.628422	-0.108880	0.460287	-0.040838	-0.773211	-0.121514	-0.621057
7026	9.371297	2.049384	-2.166907	-0.001112	0.009428	-0.046702	-0.628994	-0.109322	0.457887	-0.041419	-0.773028	-0.122122	-0.621127
7027	9.347845	2.172809	-2.136243	0.022247	-0.001053	-0.026436	-0.628989	-0.109349	0.458445	-0.041378	-0.773040	-0.122670	-0.621007
7028	9.357449	2.106953	-2.112879	0.026689	0.001101	-0.031945	-0.628982	-0.109653	0.458846	-0.041361	-0.773018	-0.123395	-0.620892
7029	9.338151	2.087617	-2.107453	0.008558	0.026710	-0.028358	-0.627576	-0.110254	0.459075	-0.041487	-0.772666	-0.123825	-0.621236
7030	9.362370	2.104301	-2.098589	0.019877	-0.009284	-0.011754	-0.627861	-0.109427	0.459689	-0.041350	-0.772816	-0.124144	-0.620994
7031	9.351929	2.076508	-2.190158	0.014233	0.002223	-0.019133	-0.627161	-0.110759	0.457641	-0.041333	-0.772794	-0.124480	-0.620955
7032	9.342381	2.125195	-2.199145	-0.003438	0.005690	-0.030179	-0.627858	-0.110236	0.458799	-0.041748	-0.772694	-0.124807	-0.620987
7033	9.352241	2.068646	-2.146747	0.010639	0.028007	-0.019181	-0.628131	-0.111318	0.457755	-0.041721	-0.772347	-0.125119	-0.621357
7034	9.342938	2.146169	-2.136233	0.033586	0.005515	-0.013584	-0.627988	-0.111340	0.458172	-0.041367	-0.772322	-0.125639	-0.621306
7035	9.352352	2.068451	-2.132261	0.032828	0.005191	-0.008090	-0.628004	-0.110719	0.457091	-0.040914	-0.772304	-0.126036	-0.621279
7036	9.332735	2.054551	-2.170262	0.038225	0.005393	-0.011758	-0.627443	-0.110087	0.458524	-0.040459	-0.772287	-0.126593	-0.621216
7037	9.318259	2.137607	-2.207823	0.033803	-0.009988	0.030476	-0.627859	-0.109967	0.459095	-0.039549	-0.772555	-0.126392	-0.620982
7038	9.317816	2.128626	-2.261000	0.099681	0.018814	0.131488	-0.628319	-0.106433	0.459598	-0.036348	-0.772780	-0.125489	-0.621081
7039	9.354144	2.108535	-2.228676	0.080316	0.028059	0.193837	-0.629516	-0.100831	0.458697	-0.032597	-0.773010	-0.123371	-0.621427
7040	9.430213	1.973226	-2.304859	0.150207	0.007093	0.001307	-0.629984	-0.095808	0.460691	-0.030240	-0.773068	-0.125123	-0.621124
7041	9.361134	1.913795	-2.177072	0.073747	-0.085268	0.025142	-0.629028	-0.093590	0.461519	-0.028967	-0.774275	-0.125459	-0.619612
7042	9.340583	1.867386	-2.321519	0.023867	0.002202	0.135914	-0.627666	-0.090252	0.462552	-0.026916	-0.774650	-0.123541	-0.619622
7043	9.394403	1.889980	-2.226776	0.018922	0.003036	0.122158	-0.627979	-0.087422	0.462870	-0.025066	-0.774964	-0.121744	-0.619662
7044	9.344052	1.870392	-2.186377	0.050901	-0.046776	0.091090	-0.627177	-0.084332	0.463333	-0.023273	-0.775840	-0.120828	-0.618815
7045	9.335450	1.846019	-2.352865	0.040459	-0.026820	0.143328	-0.627475	-0.081590	0.465465	-0.020904	-0.776576	-0.118955	-0.618339
