# Supplementary material for: Identification of Haptic Based Guiding Using Hard Reins
Source: PLoS One. 2015 Jul 22;10(7):e0132020. doi: 10.1371/journal.pone.0132020 (PMC4511788; doi:10.1371/journal.pone.0132020)
Supplement: S9 File — (ZIP) [file pone.0132020.s009.zip › Exp2_MotionData2/Subject10/path3/T1/gh1.txt]

// Start Time: 0
// Sample rate: 25.0Hz
// Scenario: 4.9
// Firmware Version: 2.6.1
Counter	Acc_X	Acc_Y	Acc_Z	Gyr_X	Gyr_Y	Gyr_Z	Mag_X	Mag_Y	Mag_Z	Quat_w	Quat_x	Quat_y	Quat_z
6313	1.875872	-8.857785	-3.242050	0.062663	0.037864	-0.035414	0.061916	0.933783	0.072824	-0.559431	0.741481	0.338432	-0.150688
6314	1.586649	-8.877913	-3.331449	0.060701	0.032385	-0.018812	0.060494	0.932681	0.069461	-0.560620	0.740716	0.338215	-0.150517
6315	1.644426	-8.858393	-3.285027	0.049993	0.032434	0.003284	0.059693	0.935138	0.070247	-0.561635	0.740172	0.337687	-0.150593
6316	1.896251	-9.067760	-2.743101	0.146690	0.007849	0.000134	0.059056	0.935511	0.066229	-0.563870	0.738491	0.337204	-0.151577
6317	1.616455	-9.050005	-3.016719	0.025499	-0.017820	0.029084	0.059594	0.935614	0.063500	-0.564118	0.738236	0.336929	-0.152501
6318	1.413970	-9.065688	-3.263680	-0.041262	-0.027921	0.043523	0.060781	0.935051	0.062841	-0.563199	0.738852	0.336783	-0.153239
6319	1.289125	-9.171494	-3.175110	-0.065711	-0.027969	0.045245	0.062214	0.934248	0.065425	-0.561967	0.739708	0.336665	-0.153887
6320	1.289534	-9.258128	-3.181122	-0.044744	-0.016961	0.052721	0.064191	0.933402	0.064370	-0.561041	0.740456	0.336267	-0.154541
6321	1.275378	-9.325706	-3.235013	-0.011293	-0.011487	0.034428	0.064976	0.932590	0.065402	-0.560748	0.740679	0.335958	-0.155204
6322	1.241079	-9.205063	-3.113616	-0.060410	-0.010620	0.041552	0.066275	0.933408	0.067338	-0.559665	0.741545	0.335702	-0.155533
6323	1.275161	-9.272150	-3.051826	-0.052227	-0.000624	0.015741	0.066404	0.932605	0.068505	-0.558895	0.742131	0.335675	-0.155563
6324	1.338307	-9.373322	-3.124671	-0.049510	-0.015240	0.012094	0.068238	0.932051	0.069398	-0.558033	0.742661	0.335872	-0.155703
6325	1.357240	-9.296094	-3.065799	0.039950	-0.007885	-0.008695	0.067447	0.934220	0.068497	-0.558662	0.742027	0.336001	-0.156194
6326	1.352954	-9.406559	-3.002575	0.029574	-0.013396	-0.012426	0.065876	0.934097	0.067991	-0.559062	0.741514	0.336295	-0.156563
6327	1.463071	-9.248079	-3.157757	-0.007382	-0.015218	-0.006152	0.067459	0.932044	0.067847	-0.558937	0.741398	0.336614	-0.156873
6328	1.588199	-9.194606	-3.071822	-0.030935	-0.015248	-0.012730	0.066806	0.931911	0.067333	-0.558428	0.741554	0.337122	-0.156859
6329	1.569066	-9.231048	-3.163730	-0.056403	-0.025305	-0.004535	0.066540	0.932729	0.067466	-0.557509	0.741963	0.337682	-0.156990
6330	1.481023	-8.969229	-3.237696	-0.054890	-0.025292	0.000995	0.066662	0.932341	0.069541	-0.556532	0.742445	0.338174	-0.157117
6331	1.539556	-9.113638	-3.287185	-0.038309	-0.017924	0.012152	0.068494	0.931927	0.070823	-0.555874	0.742792	0.338347	-0.157431
6332	1.453340	-9.234033	-3.265673	-0.091567	-0.022585	0.005431	0.068228	0.930591	0.072512	-0.554356	0.743718	0.338858	-0.157318
6333	1.438056	-9.071305	-3.513185	-0.231861	-0.037323	0.013044	0.068075	0.931039	0.076406	-0.550671	0.746153	0.339839	-0.156607
6334	1.434093	-9.251669	-3.486945	-0.296389	-0.042915	-0.000186	0.069495	0.929590	0.082234	-0.545958	0.749209	0.341296	-0.155345
6335	1.317342	-9.045986	-3.778011	-0.315845	-0.042939	-0.003988	0.068538	0.928600	0.090546	-0.540988	0.752394	0.342837	-0.153944
6336	1.340495	-8.841195	-3.707709	-0.286209	-0.041067	-0.000159	0.068490	0.928157	0.100409	-0.536402	0.755292	0.344217	-0.152713
6337	1.364202	-8.754366	-3.658260	-0.139159	-0.020812	-0.004986	0.068734	0.926037	0.105596	-0.534217	0.756603	0.344977	-0.152167
6338	1.384155	-8.899000	-3.751321	-0.046447	-0.013363	0.006555	0.069377	0.927401	0.107149	-0.533414	0.757047	0.345216	-0.152234
6339	1.346031	-8.990195	-3.661737	-0.009594	-0.022476	0.006758	0.070826	0.926701	0.106618	-0.533141	0.757046	0.345420	-0.152730
6340	1.348608	-9.028982	-3.748674	-0.083242	-0.018867	0.017457	0.070033	0.926721	0.107662	-0.531708	0.757938	0.345668	-0.152745
6341	1.404585	-9.136846	-3.663247	-0.097162	-0.022533	0.019244	0.070035	0.923621	0.109478	-0.530073	0.758949	0.345948	-0.152768
6342	1.252175	-9.031814	-3.816828	-0.004424	-0.007845	0.008607	0.071082	0.923885	0.109859	-0.529937	0.758975	0.345969	-0.153065
6343	1.360988	-9.096195	-3.711094	0.000885	0.008621	0.009538	0.071986	0.925248	0.111669	-0.530039	0.758971	0.345766	-0.153194
6344	1.249608	-8.995448	-3.734725	0.041034	0.015970	0.012489	0.071208	0.924970	0.110118	-0.530746	0.758615	0.345333	-0.153483
6345	1.245074	-9.052923	-3.653957	0.130549	0.021498	-0.005522	0.072016	0.924382	0.106478	-0.532951	0.757163	0.344822	-0.154159
6346	1.365679	-9.067199	-3.677036	0.097293	0.028792	-0.005696	0.070453	0.925992	0.102987	-0.534652	0.756118	0.344353	-0.154447
6347	1.336375	-8.990461	-3.733845	0.041130	0.017787	0.003261	0.070196	0.926522	0.101562	-0.535449	0.755663	0.344021	-0.154653
6348	1.394444	-9.033563	-3.707503	0.018291	0.028764	0.014207	0.071245	0.925839	0.102202	-0.535891	0.755598	0.343493	-0.154610
6349	1.442281	-8.946281	-3.540198	0.048251	0.014128	-0.002235	0.072564	0.927022	0.099986	-0.536791	0.755016	0.343259	-0.154851
6350	1.413353	-8.946307	-3.530866	0.025451	0.012281	0.002266	0.070860	0.926365	0.100129	-0.537265	0.754740	0.343067	-0.154979
6351	1.422587	-8.857035	-3.462314	0.076218	-0.005944	0.002546	0.071006	0.925929	0.097403	-0.538440	0.753824	0.342887	-0.155758
6352	1.413081	-8.888529	-3.520457	0.077861	-0.011395	0.013640	0.072324	0.926577	0.095835	-0.539505	0.752987	0.342612	-0.156723
6353	1.462900	-8.720235	-3.584845	0.062677	-0.009520	0.032935	0.072849	0.928186	0.094664	-0.540355	0.752412	0.342052	-0.157775
6354	1.288932	-8.633567	-3.467629	0.092872	-0.010325	0.075530	0.074053	0.927588	0.090501	-0.541454	0.751832	0.340788	-0.159498
6355	1.249185	-8.898600	-3.555734	0.048997	-0.021283	0.099333	0.077083	0.925917	0.089438	-0.541797	0.751819	0.339399	-0.161346
6356	1.123672	-8.865005	-3.508425	0.061150	-0.025837	0.108623	0.078538	0.924936	0.087869	-0.542201	0.751749	0.337902	-0.163442
6357	1.043251	-9.197645	-3.643467	-0.001607	-0.020467	0.093545	0.081294	0.925038	0.087587	-0.541793	0.752244	0.336756	-0.164880
6358	0.914960	-9.087111	-3.609507	0.007165	-0.015017	0.084342	0.083136	0.924199	0.087183	-0.541532	0.752624	0.335683	-0.166185
6359	0.816401	-9.142215	-3.483974	0.098173	-0.016746	0.094031	0.086031	0.924419	0.085343	-0.542634	0.752047	0.334158	-0.168262
6360	0.729032	-9.024913	-3.605569	0.121850	-0.011283	0.076600	0.088936	0.923276	0.082724	-0.544144	0.751138	0.332768	-0.170190
6361	0.907176	-8.966504	-3.514269	0.140002	0.008922	0.099736	0.090660	0.924297	0.078298	-0.545999	0.750224	0.330734	-0.172233
6362	0.825146	-8.952119	-3.481226	0.144939	0.038230	0.127399	0.094746	0.923946	0.074891	-0.547996	0.749550	0.327958	-0.174124
6363	0.845092	-9.090493	-3.154017	0.122157	0.029020	0.132879	0.097529	0.923532	0.070497	-0.549581	0.749099	0.325263	-0.176114
6364	0.939543	-9.702394	-3.440175	0.027916	0.050857	0.125021	0.100955	0.921582	0.069171	-0.549900	0.749720	0.322789	-0.177024
6365	0.790989	-9.900302	-3.535556	0.056428	0.069942	0.077151	0.104907	0.921644	0.066283	-0.550949	0.749764	0.320705	-0.177361
6366	0.670378	-9.875664	-3.296287	0.034045	0.065233	0.045658	0.105701	0.921756	0.064849	-0.551728	0.749851	0.319237	-0.177220
6367	0.736251	-9.528894	-3.242798	-0.037613	0.043165	0.019473	0.106078	0.921516	0.068351	-0.551397	0.750461	0.318645	-0.176735
6368	0.774255	-9.403276	-3.115856	-0.047814	0.032105	-0.011946	0.106084	0.921101	0.067572	-0.550940	0.750965	0.318694	-0.175931
6369	0.846013	-9.282779	-3.099093	-0.061870	0.017483	-0.010152	0.105541	0.922488	0.070043	-0.550191	0.751556	0.318913	-0.175354
6370	0.898878	-9.234660	-3.126827	-0.050911	0.006499	-0.039653	0.105401	0.921218	0.071690	-0.549620	0.751826	0.319669	-0.174608
6371	0.913061	-9.177051	-3.173896	-0.026344	-0.006286	-0.048739	0.103701	0.920419	0.071184	-0.549393	0.751692	0.320603	-0.174184
6372	0.932304	-9.167355	-3.163979	0.046975	-0.000668	-0.028073	0.103963	0.920416	0.071182	-0.550207	0.750934	0.320921	-0.174300
6373	0.985271	-9.152861	-3.177684	0.011667	-0.000623	0.001283	0.103839	0.921749	0.068848	-0.550418	0.750721	0.320907	-0.174576
6374	0.951852	-9.225274	-3.227021	0.025757	0.003027	-0.006032	0.104231	0.920807	0.069883	-0.550860	0.750349	0.320927	-0.174743
6375	0.744209	-9.158209	-3.194412	0.043204	0.003017	-0.005033	0.103580	0.921476	0.068331	-0.551589	0.749760	0.320858	-0.175099
6376	0.870289	-9.321506	-3.181027	0.004561	-0.000686	0.001291	0.103590	0.922206	0.066813	-0.551662	0.749655	0.320885	-0.175268
6377	0.896556	-9.273791	-3.314540	0.011647	-0.009840	-0.013425	0.102801	0.921949	0.067339	-0.551863	0.749316	0.321194	-0.175519
6378	0.860586	-9.309536	-3.192952	-0.012690	-0.011738	-0.024621	0.102803	0.920867	0.067598	-0.551698	0.749197	0.321789	-0.175454
6379	0.864920	-9.211290	-3.311559	0.041446	-0.013486	-0.020656	0.102541	0.922216	0.066562	-0.552345	0.748471	0.322142	-0.175872
6380	0.932658	-9.256515	-3.208339	0.050236	-0.000675	-0.018782	0.099136	0.921701	0.065551	-0.553172	0.747732	0.322308	-0.176113
6381	0.922742	-9.201401	-3.267671	0.048402	-0.006147	-0.015094	0.101500	0.923286	0.063975	-0.553947	0.746991	0.322471	-0.176521
6382	0.884720	-9.316862	-3.238439	0.039749	-0.021705	-0.016033	0.100332	0.922736	0.061908	-0.554470	0.746311	0.322864	-0.177037
6383	0.908643	-9.278382	-3.256880	-0.004077	-0.029048	-0.011629	0.100859	0.922995	0.061255	-0.554296	0.746095	0.323415	-0.177484
6384	0.903548	-9.220647	-3.256118	0.007252	-0.015326	-0.011596	0.100470	0.923259	0.060090	-0.554359	0.745824	0.323788	-0.177746
6385	0.894196	-9.278067	-3.156189	-0.039045	-0.028184	-0.012732	0.100202	0.923811	0.060741	-0.553669	0.745994	0.324471	-0.177939
6386	0.961303	-9.201545	-3.332127	-0.007587	-0.029965	-0.017184	0.099030	0.921384	0.060749	-0.553435	0.745798	0.325143	-0.178262
6387	0.924831	-9.128845	-3.158612	-0.035677	-0.015369	-0.009050	0.099677	0.921394	0.062561	-0.552860	0.746004	0.325617	-0.178319
6388	0.980587	-9.196308	-3.219050	-0.014567	-0.015355	-0.017243	0.098881	0.923978	0.062439	-0.552616	0.745936	0.326153	-0.178378
6389	0.903322	-9.172510	-3.250644	0.036037	-0.006139	-0.005007	0.099939	0.922604	0.061781	-0.553154	0.745411	0.326210	-0.178803
6390	0.898481	-9.167625	-3.226616	-0.007756	-0.008008	-0.001535	0.099807	0.924222	0.060744	-0.553003	0.745396	0.326406	-0.178971
6391	0.949103	-9.162399	-3.134851	-0.018205	-0.000714	-0.004367	0.098883	0.923973	0.061920	-0.552764	0.745496	0.326587	-0.178965
6392	0.826366	-9.210999	-3.203892	-0.020027	0.002940	0.001154	0.099934	0.922344	0.062949	-0.552493	0.745674	0.326664	-0.178919
6393	0.826400	-9.215597	-3.141543	-0.021689	0.010226	-0.006250	0.099012	0.922361	0.063605	-0.552277	0.745839	0.326766	-0.178712
6394	0.922960	-9.244447	-3.191457	-0.007583	0.008408	-0.015399	0.099014	0.923568	0.062308	-0.552285	0.745789	0.326990	-0.178486
6395	0.855076	-9.167911	-3.284637	0.021992	0.015773	-0.006036	0.099544	0.922881	0.061914	-0.552753	0.745495	0.326872	-0.178483
6396	0.980525	-9.181765	-3.187640	-0.020913	0.017584	0.001131	0.099803	0.924364	0.061393	-0.552564	0.745733	0.326794	-0.178215
6397	0.971143	-9.242371	-3.315804	0.028911	0.015832	0.006928	0.099540	0.923964	0.061785	-0.553087	0.745450	0.326458	-0.178393
6398	1.039219	-9.357223	-3.170349	0.029123	0.019462	-0.002299	0.099151	0.924768	0.060361	-0.553668	0.745120	0.326232	-0.178386
6399	1.000209	-9.263334	-3.130988	-0.016568	0.003908	0.013176	0.098620	0.924515	0.061663	-0.553417	0.745337	0.326095	-0.178506
6400	0.992937	-9.250990	-3.034863	-0.002435	0.002976	0.003095	0.099936	0.922475	0.062430	-0.553402	0.745333	0.326081	-0.178596
6401	0.913620	-9.296405	-2.901813	0.052796	-0.000646	0.001532	0.097054	0.925188	0.059339	-0.554208	0.744682	0.325918	-0.179109
6402	0.908773	-9.296891	-3.041094	0.060704	-0.007958	-0.005798	0.098508	0.924613	0.057770	-0.555091	0.743879	0.325936	-0.179678
6403	0.870272	-9.311339	-3.022451	0.045036	-0.011657	-0.013256	0.098775	0.924467	0.056989	-0.555766	0.743172	0.326140	-0.180144
6404	0.879580	-9.244264	-3.112643	0.024794	-0.008005	-0.009674	0.099569	0.925253	0.055166	-0.556129	0.742743	0.326339	-0.180432
6405	0.876789	-9.167571	-3.198011	0.070215	0.013984	-0.010404	0.098528	0.925515	0.053097	-0.557328	0.741869	0.326126	-0.180713
6406	0.923394	-9.338471	-3.247983	0.056175	0.014006	0.001533	0.097756	0.922534	0.052323	-0.558259	0.741241	0.325801	-0.181005
6407	0.913722	-9.331174	-3.219165	0.015015	0.021274	0.003158	0.098019	0.924413	0.050765	-0.558628	0.741102	0.325505	-0.180966
6408	0.855798	-9.311533	-3.070599	0.029264	0.028526	-0.018935	0.098810	0.924129	0.050369	-0.559327	0.740692	0.325420	-0.180639
6409	0.887138	-9.311486	-3.075107	0.022120	0.006633	-0.001401	0.098946	0.923579	0.049718	-0.559719	0.740392	0.325331	-0.180816
6410	0.961714	-9.277651	-3.073936	-0.005788	0.004758	-0.012613	0.099993	0.924382	0.049840	-0.559721	0.740330	0.325542	-0.180682
6411	0.966652	-9.301652	-3.059824	-0.007503	-0.015349	-0.011667	0.099207	0.924388	0.049587	-0.559567	0.740217	0.325958	-0.180873
6412	0.942179	-9.224732	-3.066175	-0.021689	-0.009850	0.001169	0.098805	0.925484	0.050240	-0.559187	0.740366	0.326193	-0.181011
6413	0.980891	-9.253486	-3.054215	-0.061977	-0.013532	0.006510	0.098935	0.924543	0.051277	-0.558170	0.740989	0.326517	-0.181018
6414	0.896549	-9.263445	-3.103152	-0.004237	-0.022612	0.008661	0.099465	0.923586	0.051012	-0.557938	0.740946	0.326721	-0.181544
6415	0.894634	-9.364158	-3.003761	-0.014540	-0.008042	-0.004331	0.099065	0.924410	0.051665	-0.557698	0.740987	0.326972	-0.181661
6416	0.846448	-9.374159	-3.085968	-0.023515	-0.013485	0.015935	0.101424	0.924524	0.052165	-0.557214	0.741241	0.327031	-0.182003
6417	0.889402	-9.277567	-3.007396	-0.028735	0.002943	0.008496	0.100775	0.923037	0.051780	-0.556788	0.741563	0.327022	-0.182012
6418	0.858303	-9.330728	-3.056442	-0.009412	-0.000707	0.003064	0.101166	0.923981	0.051778	-0.556642	0.741619	0.327084	-0.182118
6419	0.841481	-9.340230	-3.011123	0.017591	0.018542	0.016091	0.101689	0.923441	0.052552	-0.556978	0.741529	0.326619	-0.182289
6420	0.855437	-9.231863	-2.990269	0.021916	0.018549	0.016108	0.101952	0.923436	0.052420	-0.557377	0.741395	0.326151	-0.182453
6421	0.865478	-9.318683	-3.056206	0.044736	0.017656	0.012539	0.102754	0.922456	0.050207	-0.558123	0.740975	0.325650	-0.182778
6422	0.884567	-9.277823	-3.079460	0.021969	0.030421	0.008711	0.103806	0.922442	0.049938	-0.558626	0.740834	0.325159	-0.182684
6423	0.835929	-9.186295	-3.021018	-0.006181	0.021272	0.020573	0.104464	0.923371	0.048765	-0.558609	0.741048	0.324684	-0.182714
6424	0.893970	-9.224690	-3.025816	0.021971	0.008490	0.010588	0.106177	0.922532	0.048102	-0.558962	0.740838	0.324413	-0.182968
6425	0.788434	-9.340493	-3.057231	0.006229	0.001156	0.014213	0.105254	0.923761	0.047981	-0.559018	0.740799	0.324212	-0.183308
6426	0.877446	-9.296708	-2.969368	-0.048012	0.023028	0.010213	0.105778	0.922009	0.049533	-0.558429	0.741421	0.324043	-0.182890
6427	0.793058	-9.297043	-3.018171	-0.032097	-0.010816	-0.004423	0.105645	0.922552	0.049534	-0.557908	0.741645	0.324392	-0.182953
6428	0.792594	-9.195727	-2.939938	-0.032056	-0.008097	-0.011816	0.106816	0.923904	0.050434	-0.557434	0.741831	0.324836	-0.182853
6429	0.869716	-9.193411	-3.011201	-0.023269	-0.013566	-0.016374	0.106028	0.923914	0.050570	-0.557071	0.741867	0.325360	-0.182883
6430	0.887338	-9.354894	-3.104520	-0.012751	-0.000746	-0.013562	0.105504	0.923246	0.050964	-0.556937	0.741853	0.325679	-0.182780
6431	0.855913	-9.335577	-3.066134	-0.026987	0.002946	0.009430	0.104448	0.923807	0.051621	-0.556531	0.742159	0.325650	-0.182828
6432	0.835977	-9.195869	-3.006749	-0.021822	0.003868	0.012215	0.104957	0.924371	0.054343	-0.556198	0.742431	0.325566	-0.182884
6433	0.802899	-9.340464	-3.057096	0.039596	0.018526	0.001435	0.104840	0.922999	0.052656	-0.556912	0.741999	0.325238	-0.183049
6434	0.817501	-9.366679	-2.992514	0.036295	0.006601	-0.013328	0.105632	0.922980	0.051611	-0.557554	0.741469	0.325288	-0.183156
6435	0.899077	-9.282195	-2.959361	-0.002306	-0.000723	-0.006131	0.105757	0.924068	0.052130	-0.557552	0.741380	0.325439	-0.183251
6436	0.884666	-9.299543	-3.098968	-0.009146	0.008360	-0.028327	0.103538	0.923262	0.050330	-0.557584	0.741262	0.325863	-0.182874
6437	0.980737	-9.214447	-2.895236	0.015232	-0.000705	-0.009734	0.103797	0.922459	0.051626	-0.557859	0.740954	0.326003	-0.183038
6438	0.961649	-9.263165	-3.059331	0.036273	0.001136	-0.017010	0.103804	0.922983	0.049809	-0.558478	0.740380	0.326165	-0.183183
6439	0.947115	-9.243519	-2.934365	0.022203	-0.006174	-0.005998	0.104061	0.923664	0.050456	-0.558808	0.739997	0.326284	-0.183509
6440	0.925951	-9.364538	-3.133101	0.029145	-0.007971	-0.000416	0.103804	0.923521	0.049420	-0.559201	0.739576	0.326330	-0.183930
6441	0.927974	-9.282744	-3.136736	0.008111	-0.009824	-0.002369	0.103543	0.924328	0.048514	-0.559280	0.739366	0.326489	-0.184252
6442	0.884792	-9.326001	-3.096937	0.022084	-0.000666	0.003225	0.102762	0.923653	0.047871	-0.559600	0.739071	0.326432	-0.184565
6443	0.788138	-9.283192	-3.186057	0.041334	0.007555	-0.004078	0.104600	0.924302	0.047077	-0.560282	0.738546	0.326300	-0.184829
6444	0.851317	-9.383749	-3.078855	0.056372	0.006644	-0.009532	0.101986	0.923234	0.045800	-0.561203	0.737812	0.326218	-0.185111
6445	0.643396	-9.264252	-3.191943	0.022069	0.004767	-0.006024	0.102780	0.923212	0.044496	-0.561577	0.737485	0.326220	-0.185277
6446	0.899433	-9.359328	-3.001248	-0.009328	0.008420	-0.002484	0.103041	0.925097	0.043456	-0.561513	0.737538	0.326263	-0.185187
6447	0.906810	-9.393286	-3.085673	-0.019819	0.017545	-0.006240	0.103699	0.924547	0.043451	-0.561350	0.737730	0.326280	-0.184886
6448	0.894226	-9.277500	-2.990547	0.015338	0.021185	-0.024533	0.101855	0.924984	0.044374	-0.561815	0.737410	0.326411	-0.184519
6449	0.884395	-9.233907	-2.901209	0.006530	0.013876	-0.017187	0.103171	0.924021	0.044493	-0.562057	0.737221	0.326533	-0.184320
6450	0.928108	-9.301188	-2.901744	-0.000459	0.008399	-0.013517	0.101331	0.924451	0.044767	-0.562165	0.737103	0.326702	-0.184162
6451	0.913637	-9.296093	-2.810589	-0.010994	-0.000742	-0.006175	0.100150	0.923790	0.045036	-0.562017	0.737126	0.326889	-0.184188
6452	0.932893	-9.296629	-2.978452	0.025777	-0.004358	-0.012441	0.101867	0.922672	0.043724	-0.562424	0.736674	0.327089	-0.184401
6453	0.935576	-9.354385	-2.984038	0.004768	-0.000719	-0.009781	0.101073	0.924984	0.043472	-0.562521	0.736497	0.327271	-0.184487
6454	0.903955	-9.296835	-3.021934	-0.028574	-0.004403	-0.006256	0.100812	0.924041	0.043863	-0.562103	0.736693	0.327587	-0.184420
6455	0.942335	-9.253235	-2.958551	-0.002316	-0.000716	-0.006130	0.101074	0.924174	0.043861	-0.562080	0.736622	0.327743	-0.184498
6456	0.906231	-9.270545	-3.074355	0.022188	0.001132	-0.009700	0.098454	0.924462	0.042584	-0.562457	0.736242	0.327864	-0.184647
6457	0.962012	-9.334936	-2.940309	0.018772	0.006609	-0.009722	0.098982	0.924182	0.042320	-0.562802	0.735940	0.327913	-0.184713
6458	0.908839	-9.308757	-2.993249	-0.004121	-0.004359	0.001251	0.100025	0.924318	0.043480	-0.562719	0.735914	0.328018	-0.184882
6459	1.005224	-9.296360	-2.941766	-0.040966	0.008430	0.010276	0.100018	0.923659	0.045427	-0.562122	0.736423	0.327973	-0.184751
6460	0.973697	-9.258000	-2.963126	-0.021623	-0.000719	-0.000689	0.100163	0.923496	0.042830	-0.561807	0.736586	0.328150	-0.184745
6461	0.981178	-9.310967	-2.978202	-0.030361	-0.007120	0.001125	0.100554	0.922689	0.043864	-0.561299	0.736859	0.328375	-0.184804
6462	0.932937	-9.306286	-2.988189	-0.068923	-0.006245	0.004618	0.100013	0.924342	0.045946	-0.560231	0.737568	0.328707	-0.184627
6463	0.923263	-9.301633	-3.029022	-0.028662	-0.004376	0.002973	0.100535	0.923533	0.046980	-0.559757	0.737844	0.328868	-0.184676
6464	0.909066	-9.354266	-2.933873	0.008205	0.004780	-0.002391	0.100523	0.925442	0.048019	-0.559927	0.737686	0.328887	-0.184757
6465	0.923339	-9.315922	-2.986013	-0.003977	0.002917	-0.013525	0.100013	0.923266	0.046724	-0.559929	0.737601	0.329117	-0.184678
6466	0.870367	-9.330506	-2.998714	0.003894	-0.000735	-0.012558	0.100009	0.924350	0.046725	-0.560034	0.737402	0.329370	-0.184703
6467	0.914083	-9.397738	-2.984846	0.004799	-0.008034	-0.009768	0.101063	0.922715	0.047105	-0.560080	0.737202	0.329635	-0.184888
6468	0.933150	-9.354670	-3.065681	0.001298	-0.006215	-0.015327	0.099483	0.923684	0.047248	-0.560123	0.736996	0.329993	-0.184941
6469	0.927862	-9.253412	-3.001898	0.010912	-0.007127	-0.017128	0.100136	0.925029	0.046984	-0.560290	0.736684	0.330334	-0.185070
6470	0.923169	-9.282451	-3.047958	-0.018009	-0.008061	-0.013580	0.098429	0.925857	0.046479	-0.560028	0.736694	0.330768	-0.185049
6471	0.971292	-9.263145	-3.059241	-0.005867	0.008433	-0.005237	0.099219	0.924497	0.046991	-0.560004	0.736709	0.330822	-0.184968
6472	0.966473	-9.263106	-3.044882	0.000225	0.004794	-0.000586	0.098702	0.925296	0.044919	-0.560046	0.736647	0.330855	-0.185027
6473	0.906163	-9.253489	-3.011703	0.011662	0.001125	-0.006063	0.099741	0.925171	0.047117	-0.560233	0.736434	0.330939	-0.185159
6474	0.966535	-9.277658	-3.078693	-0.016354	-0.004373	-0.005269	0.098953	0.925719	0.046864	-0.559990	0.736498	0.331194	-0.185181
6475	0.971204	-9.243849	-3.044568	-0.026949	0.013909	0.001107	0.098558	0.924650	0.047905	-0.559664	0.736815	0.331172	-0.184945
6476	0.947325	-9.291985	-3.035864	-0.027838	0.002950	0.006658	0.098815	0.925734	0.048163	-0.559253	0.737106	0.331228	-0.184930
6477	0.976215	-9.282187	-3.001850	-0.016417	0.006611	0.003019	0.098687	0.925190	0.047904	-0.559027	0.737291	0.331221	-0.184890
6478	1.000778	-9.378396	-3.007771	-0.033862	0.015729	0.001077	0.099344	0.923702	0.048937	-0.558632	0.737660	0.331237	-0.184583
6479	0.981272	-9.330151	-2.959266	-0.017092	0.011134	-0.013601	0.098415	0.925616	0.049464	-0.558491	0.737756	0.331425	-0.184284
6480	0.956567	-9.205184	-2.986550	-0.021735	-0.000700	0.006690	0.098679	0.924802	0.049721	-0.558144	0.737964	0.331502	-0.184365
6481	0.985826	-9.277545	-3.056906	-0.018249	0.011198	0.008541	0.098417	0.923460	0.050761	-0.557907	0.738220	0.331367	-0.184303
6482	0.922932	-9.231883	-3.035249	0.018629	0.013933	-0.006048	0.097236	0.923606	0.050511	-0.558300	0.737947	0.331319	-0.184293
6483	0.904072	-9.320847	-3.007866	0.004616	0.023064	-0.000592	0.098805	0.924811	0.050759	-0.558513	0.737929	0.331101	-0.184108
6484	0.952475	-9.364394	-3.106446	-0.034805	0.015733	0.002916	0.098281	0.924007	0.051152	-0.558097	0.738321	0.331094	-0.183814
6485	0.947120	-9.248676	-3.035259	-0.044457	0.011146	0.001945	0.098542	0.924545	0.051020	-0.557496	0.738824	0.331153	-0.183507
6486	1.000070	-9.231874	-3.077738	-0.009434	0.023065	-0.002509	0.097488	0.923221	0.052975	-0.557521	0.738920	0.331057	-0.183219
6487	0.966349	-9.239244	-3.102161	-0.058468	0.001083	0.000968	0.097483	0.923500	0.053754	-0.556649	0.739537	0.331294	-0.182953
6488	0.934947	-9.224723	-3.059041	-0.086516	0.006537	0.004506	0.097863	0.924330	0.055828	-0.555395	0.740469	0.331574	-0.182485
6489	0.975890	-9.220189	-3.164217	-0.044544	0.003858	0.005648	0.098117	0.924881	0.056994	-0.554728	0.740971	0.331659	-0.182321
6490	0.874667	-9.225033	-3.114820	-0.010400	0.012100	0.004881	0.098376	0.924079	0.058420	-0.554639	0.741086	0.331579	-0.182269
6491	0.961540	-9.244246	-3.155087	-0.006071	0.011220	0.010447	0.099427	0.923796	0.058411	-0.554573	0.741220	0.331371	-0.182305
6492	0.879793	-9.292664	-3.194937	-0.007771	0.015764	0.004894	0.100474	0.923521	0.059181	-0.554549	0.741322	0.331235	-0.182211
6493	0.886799	-9.244512	-3.189395	-0.018307	0.023065	0.004827	0.098762	0.923819	0.059974	-0.554397	0.741598	0.331024	-0.181932
6494	0.962076	-9.354693	-3.089417	-0.002352	0.021233	-0.004311	0.099163	0.922995	0.059321	-0.554518	0.741591	0.330961	-0.181704
6495	0.913423	-9.263444	-3.112596	-0.021669	0.017552	-0.004410	0.098237	0.923288	0.060497	-0.554317	0.741821	0.330960	-0.181384
6496	0.942346	-9.258261	-3.021034	-0.000489	0.008401	-0.017209	0.098493	0.924643	0.060755	-0.554431	0.741667	0.331212	-0.181207
6497	1.014995	-9.330625	-3.117391	-0.002272	0.001118	-0.011662	0.097590	0.922469	0.059204	-0.554440	0.741571	0.331428	-0.181177
6498	1.000207	-9.263367	-3.140591	-0.000545	0.011165	-0.015364	0.097716	0.923689	0.059333	-0.554562	0.741435	0.331630	-0.180985
6499	1.060405	-9.243651	-3.038932	-0.003982	-0.006204	-0.016277	0.099295	0.923932	0.058282	-0.554519	0.741299	0.332002	-0.180997
6500	1.000021	-9.224936	-3.159258	-0.002316	-0.009851	-0.013496	0.097454	0.924229	0.058816	-0.554470	0.741120	0.332414	-0.181124
6501	0.988237	-9.280151	-3.116933	0.008154	-0.011652	-0.005133	0.096406	0.924507	0.058306	-0.554530	0.740903	0.332636	-0.181419
6502	0.961517	-9.239433	-3.155019	0.015078	-0.009808	-0.001411	0.097457	0.923955	0.058557	-0.554696	0.740613	0.332800	-0.181791
6503	0.942800	-9.357155	-3.094432	0.029272	-0.013482	-0.011481	0.098244	0.924350	0.058291	-0.555081	0.740111	0.333059	-0.182185
6504	0.903708	-9.249076	-3.126888	-0.000435	-0.015377	-0.024556	0.097590	0.925564	0.056869	-0.555064	0.739819	0.333684	-0.182279
6505	1.048145	-9.205623	-3.168140	-0.011050	-0.017169	-0.015374	0.096543	0.924763	0.057007	-0.554840	0.739726	0.334189	-0.182415
6506	0.990491	-9.251652	-3.226935	0.015249	-0.008019	-0.020791	0.095758	0.924767	0.056494	-0.555088	0.739307	0.334628	-0.182554
6507	0.990186	-9.186656	-3.216425	0.020369	-0.015297	-0.009683	0.095237	0.924764	0.055590	-0.555315	0.738914	0.334914	-0.182931
6508	0.981017	-9.282556	-3.112233	0.022237	-0.008003	-0.013373	0.094454	0.923418	0.055725	-0.555640	0.738468	0.335214	-0.183197
6509	0.927372	-9.155209	-3.130152	0.008181	-0.018995	-0.015281	0.094719	0.925160	0.053907	-0.555680	0.738159	0.335669	-0.183487
6510	1.053518	-9.326243	-3.265801	0.025645	-0.009788	-0.005963	0.094720	0.924216	0.054425	-0.556015	0.737717	0.335867	-0.183885
6511	0.897895	-9.552530	-3.212815	0.036503	0.010235	-0.031776	0.094200	0.925021	0.053002	-0.556726	0.737092	0.336137	-0.183751
6512	0.986420	-9.418335	-3.421351	-0.013358	0.017475	-0.050498	0.092883	0.924774	0.053921	-0.556834	0.736889	0.336821	-0.182981
6513	1.222904	-9.455565	-3.189218	-0.008857	0.024808	-0.050478	0.092872	0.926815	0.054701	-0.557036	0.736700	0.337371	-0.182109
6514	0.898066	-9.060150	-2.754614	0.099544	0.012074	-0.044409	0.090378	0.928997	0.053164	-0.558750	0.735262	0.337605	-0.182241
6515	1.182884	-9.126534	-2.632862	0.068286	-0.010805	-0.055594	0.089471	0.928716	0.051095	-0.559880	0.734033	0.338341	-0.182361
6516	1.177978	-9.122898	-2.973728	0.069704	-0.020777	-0.033418	0.087384	0.927637	0.049294	-0.560886	0.732875	0.338893	-0.182901
6517	1.177301	-8.973182	-2.813201	0.109747	-0.022518	-0.012918	0.087392	0.927485	0.047736	-0.562390	0.731421	0.338978	-0.183942
6518	1.154732	-9.295368	-2.738714	0.046842	-0.024406	-0.003991	0.086753	0.927997	0.043978	-0.562922	0.730693	0.339240	-0.184723
6519	0.932234	-9.167533	-3.219098	0.050042	-0.004291	-0.004015	0.087811	0.928778	0.041893	-0.563636	0.730038	0.339208	-0.185194
6520	0.966599	-9.286937	-2.978001	0.090298	-0.000563	0.012799	0.087293	0.927827	0.041118	-0.564905	0.729028	0.338775	-0.186096
6521	0.986077	-9.330453	-3.050445	0.037738	0.024979	0.013420	0.086518	0.928485	0.038269	-0.565563	0.728740	0.338206	-0.186260
6522	0.954022	-9.186746	-3.221564	0.044534	0.035975	0.018046	0.087049	0.928197	0.037226	-0.566381	0.728399	0.337490	-0.186408
6523	0.990268	-9.185096	-2.760307	0.020180	0.030443	0.020696	0.088499	0.927899	0.036176	-0.566781	0.728385	0.336820	-0.186459
6524	0.932276	-9.166744	-2.988638	-0.046423	0.013928	0.020383	0.087832	0.928870	0.037609	-0.566118	0.729011	0.336650	-0.186334
6525	1.004521	-9.147144	-2.927677	-0.058688	0.010275	0.024020	0.089403	0.928188	0.038894	-0.565211	0.729841	0.336455	-0.186188
6526	0.928676	-9.424126	-2.970677	-0.097065	0.012046	0.022911	0.090719	0.926819	0.039143	-0.563783	0.731045	0.336463	-0.185782
6527	0.904504	-9.412275	-3.009145	-0.116193	-0.000806	0.008989	0.091234	0.925488	0.042123	-0.562007	0.732379	0.336825	-0.185249
6528	0.822747	-9.460874	-3.101808	-0.101239	0.006490	-0.001098	0.091874	0.926994	0.044325	-0.560569	0.733449	0.337244	-0.184610
6529	1.020477	-9.459670	-2.864697	-0.061528	-0.004473	-0.021179	0.091074	0.926758	0.046928	-0.559678	0.733945	0.337885	-0.184171
6530	1.088058	-9.484267	-3.061252	-0.017697	0.002877	-0.033883	0.090546	0.926231	0.047840	-0.559566	0.733852	0.338493	-0.183764
6531	1.146016	-9.503267	-3.022570	-0.005458	0.011131	-0.030139	0.089894	0.927307	0.046288	-0.559640	0.733714	0.338883	-0.183371
6532	1.217505	-9.319720	-2.860895	-0.002749	0.018414	-0.043065	0.088708	0.926657	0.047725	-0.559884	0.733445	0.339404	-0.182739
6533	1.155044	-9.368099	-2.900565	0.040079	0.013903	-0.035458	0.088183	0.928144	0.046692	-0.560675	0.732764	0.339672	-0.182548
6534	1.212230	-9.218217	-2.725093	0.057576	0.011178	-0.035372	0.086091	0.927612	0.045411	-0.561726	0.731842	0.339938	-0.182517
6535	1.265586	-9.285495	-2.730340	0.071706	0.002957	-0.042665	0.085831	0.928955	0.043856	-0.562947	0.730705	0.340314	-0.182613
6536	1.193256	-9.290971	-2.882323	0.082061	0.006646	-0.034313	0.085315	0.928406	0.042562	-0.564323	0.729506	0.340502	-0.182809
6537	1.299056	-9.227838	-2.774828	0.066251	-0.000654	-0.026076	0.084018	0.928929	0.039198	-0.565384	0.728523	0.340692	-0.183098
6538	1.125746	-9.291246	-2.923765	0.080958	0.003950	-0.013090	0.085211	0.927951	0.037630	-0.566640	0.727457	0.340623	-0.183580
6539	1.139850	-9.219390	-3.025847	0.006532	-0.020802	-0.015277	0.083379	0.929305	0.035439	-0.566646	0.727152	0.341104	-0.183876
6540	1.179056	-9.359387	-3.181077	0.015284	0.006638	-0.016187	0.083382	0.928223	0.035698	-0.566967	0.726802	0.341324	-0.183863
6541	1.188904	-9.392198	-2.931793	0.043505	-0.007993	-0.024329	0.081811	0.929310	0.034154	-0.567622	0.726069	0.341657	-0.184118
6542	1.224965	-9.373057	-2.983999	0.029348	0.006652	-0.013347	0.081686	0.928490	0.033375	-0.568140	0.725583	0.341771	-0.184224
6543	1.252386	-9.555164	-2.782255	0.022756	-0.004392	-0.035506	0.081955	0.929283	0.031556	-0.568560	0.725022	0.342302	-0.184153
6544	1.301065	-9.656416	-2.869639	0.044014	-0.008069	-0.057534	0.079460	0.929716	0.031447	-0.569355	0.724020	0.343151	-0.184056
6545	1.084433	-9.723780	-2.742978	0.161547	0.002934	-0.077266	0.079347	0.931298	0.026776	-0.571989	0.721609	0.343688	-0.184361
6546	1.076536	-9.068971	-2.623446	0.099750	0.008402	-0.057317	0.077796	0.930460	0.022635	-0.573704	0.720039	0.344107	-0.184385
6547	1.284968	-9.296747	-2.514272	0.049906	0.007489	-0.042784	0.075961	0.930746	0.022000	-0.574628	0.719147	0.344500	-0.184254
6548	1.115390	-9.126498	-2.583081	0.033019	-0.000739	-0.029950	0.074912	0.932370	0.020582	-0.575210	0.718484	0.344898	-0.184282
6549	1.254799	-9.029292	-2.381175	0.010063	-0.000696	-0.006073	0.073601	0.931574	0.020852	-0.575372	0.718268	0.345002	-0.184422
6550	1.280351	-9.337445	-2.452473	0.049582	-0.015262	-0.002142	0.073346	0.931966	0.019037	-0.575986	0.717547	0.345114	-0.185101
6551	1.261505	-9.439253	-2.662920	0.083677	-0.015209	-0.000117	0.074145	0.930992	0.017472	-0.577086	0.716466	0.345026	-0.186028
6552	1.170041	-9.473344	-2.729065	0.071400	-0.009748	-0.000189	0.073900	0.930423	0.014489	-0.578046	0.715534	0.344943	-0.186783
6553	0.936578	-9.103152	-4.094337	0.026662	0.074389	0.012364	0.074433	0.930401	0.012927	-0.578852	0.715561	0.343862	-0.186178
6554	1.207557	-9.262587	-3.033023	0.016364	0.145680	0.034357	0.074818	0.931626	0.013833	-0.579961	0.716074	0.341698	-0.184733
6555	1.391019	-9.273433	-2.090467	0.001037	0.105408	0.034338	0.076133	0.932413	0.012655	-0.580527	0.716657	0.340036	-0.183757
6556	1.256455	-9.375424	-2.287594	-0.084672	0.054118	0.030294	0.076908	0.932699	0.014985	-0.579567	0.717961	0.339381	-0.182904
6557	1.271479	-9.490646	-2.219455	-0.122059	0.013831	0.019097	0.077690	0.931355	0.017055	-0.577813	0.719514	0.339444	-0.182233
6558	1.198482	-9.372446	-2.789798	-0.116103	-0.019050	0.011793	0.078987	0.930293	0.020808	-0.575968	0.720784	0.340011	-0.182000
6559	1.096725	-9.282535	-3.173566	-0.104333	0.030386	0.033922	0.078447	0.931136	0.023149	-0.574503	0.722298	0.339607	-0.181379
6560	1.213292	-9.434037	-2.516866	-0.084580	0.035816	0.017406	0.079093	0.930611	0.025609	-0.573458	0.723434	0.339351	-0.180638
6561	1.271520	-9.500353	-2.243596	-0.073971	0.024862	0.023016	0.080525	0.931157	0.027545	-0.572450	0.724486	0.339051	-0.180183
6562	1.203433	-9.390953	-2.576366	-0.086182	0.010185	0.000824	0.079986	0.931459	0.030016	-0.571266	0.725434	0.339325	-0.179605
6563	1.256515	-9.395272	-2.463108	-0.035471	0.008441	0.012159	0.081158	0.931061	0.032213	-0.570755	0.725901	0.339227	-0.179529
6564	1.135696	-9.353570	-2.862134	-0.030316	0.010263	0.002951	0.082472	0.931716	0.031424	-0.570378	0.726231	0.339254	-0.179341
6565	1.174009	-9.295502	-2.788947	-0.002459	0.023125	0.016913	0.081948	0.929970	0.032465	-0.570426	0.726407	0.338801	-0.179334
6566	1.236164	-9.179523	-2.681118	0.032535	0.030476	0.016152	0.079848	0.931339	0.031445	-0.571047	0.726173	0.338198	-0.179444
6567	1.140582	-9.378549	-3.133695	0.006949	0.050598	0.027077	0.083789	0.931018	0.030894	-0.571374	0.726413	0.337251	-0.179216
6568	1.194036	-9.454457	-2.848601	0.018447	0.070705	0.028030	0.082207	0.930377	0.032853	-0.572024	0.726576	0.336037	-0.178758
6569	1.213572	-9.486411	-2.354364	0.024188	0.052331	0.001320	0.083001	0.931835	0.030381	-0.572715	0.726442	0.335379	-0.178330
6570	1.222927	-9.428943	-2.439889	-0.002865	0.017555	-0.008917	0.083015	0.930058	0.028952	-0.572824	0.726400	0.335407	-0.178095
6571	1.294889	-9.362248	-2.678332	-0.012589	0.001122	-0.008938	0.083796	0.929794	0.030504	-0.572685	0.726427	0.335612	-0.178046
6572	1.304595	-9.371525	-2.582351	0.004934	-0.000685	-0.006078	0.081949	0.930371	0.031946	-0.572780	0.726260	0.335760	-0.178145
6573	1.309326	-9.347028	-2.457138	0.005031	-0.022637	-0.009738	0.082348	0.931030	0.030516	-0.572753	0.725986	0.336183	-0.178546
6574	1.255608	-9.213202	-2.691011	0.018775	-0.020759	-0.000448	0.082613	0.931021	0.029865	-0.572891	0.725620	0.336441	-0.179104
6575	1.197754	-9.234169	-3.159942	0.008051	-0.007941	0.003174	0.083659	0.931287	0.030505	-0.572950	0.725459	0.336501	-0.179454
6576	1.135253	-9.278055	-3.293169	0.014861	0.039617	0.013288	0.082886	0.929653	0.028953	-0.573387	0.725444	0.335887	-0.179270
6577	1.087508	-9.358373	-2.831444	0.031676	0.059700	0.013338	0.082886	0.930190	0.028434	-0.574188	0.725335	0.334943	-0.178915
6578	1.053450	-9.290851	-2.766002	-0.027011	0.057806	0.015807	0.083936	0.930448	0.028296	-0.574129	0.725882	0.334232	-0.178215
6579	1.068784	-9.470978	-2.681967	-0.033830	0.046815	0.012107	0.084852	0.930039	0.029067	-0.573893	0.726469	0.333687	-0.177604
6580	1.080341	-9.367642	-2.723619	-0.019643	0.032153	-0.011798	0.083793	0.931550	0.029855	-0.573868	0.726657	0.333639	-0.177005
6581	1.116355	-9.338910	-2.785293	-0.030276	0.021213	-0.000760	0.084841	0.930331	0.031144	-0.573555	0.727026	0.333562	-0.176649
6582	1.244183	-9.348112	-2.736219	-0.045984	0.028517	-0.002691	0.083266	0.929809	0.031416	-0.573090	0.727563	0.333517	-0.176031
6583	1.289833	-9.309031	-2.591215	-0.044953	0.021175	-0.013751	0.082336	0.931322	0.032593	-0.572614	0.728009	0.333680	-0.175425
6584	1.265594	-9.290569	-2.807227	-0.033797	0.023061	-0.000777	0.083908	0.930368	0.033878	-0.572284	0.728401	0.333620	-0.174985
6585	1.261400	-9.422894	-2.804321	-0.014510	0.029486	0.003009	0.084699	0.928738	0.034390	-0.572249	0.728639	0.333337	-0.174649
6586	1.310056	-9.506220	-2.574587	-0.002120	0.030403	0.003073	0.083250	0.929706	0.034661	-0.572414	0.728717	0.333033	-0.174362
6587	1.232811	-9.476797	-2.368453	0.006854	0.010243	-0.011623	0.083118	0.929709	0.034792	-0.572632	0.728533	0.333103	-0.174284
6588	1.264060	-9.465361	-2.560041	0.027865	-0.008008	-0.017023	0.083512	0.931185	0.033751	-0.573051	0.728005	0.333415	-0.174517
6589	1.280836	-9.443624	-2.545176	0.048849	-0.007979	-0.015071	0.084177	0.930352	0.032577	-0.573783	0.727243	0.333594	-0.174946
6590	1.282744	-9.337786	-2.553276	0.048821	-0.006158	-0.018771	0.084573	0.931420	0.031277	-0.574527	0.726473	0.333824	-0.175262
6591	1.358075	-9.470533	-2.720069	0.082103	-0.006100	-0.018591	0.082887	0.930054	0.028434	-0.575772	0.725306	0.333913	-0.175840
6592	1.411224	-9.491924	-2.674264	0.027968	-0.011663	-0.028083	0.082365	0.929785	0.028049	-0.576205	0.724688	0.334424	-0.175997
6593	1.406402	-9.491934	-2.674309	0.020917	-0.009831	-0.023507	0.081711	0.930057	0.027405	-0.576558	0.724177	0.334841	-0.176153
6594	1.289633	-9.270863	-2.686701	-0.013400	-0.007131	-0.020009	0.081973	0.931535	0.026366	-0.576392	0.724102	0.335335	-0.176066
6595	1.212088	-9.184204	-2.628597	0.008347	-0.021713	-0.007886	0.080922	0.931146	0.026893	-0.576426	0.723799	0.335708	-0.176490
6596	1.168899	-9.232822	-2.749707	0.025876	-0.015309	-0.013343	0.079874	0.931019	0.026642	-0.576751	0.723288	0.336057	-0.176858
6597	1.130757	-9.319107	-2.631248	0.008389	-0.018067	-0.006043	0.079877	0.931283	0.025863	-0.576797	0.723012	0.336361	-0.177258
6598	1.053065	-9.209013	-2.755255	-0.000624	-0.018954	0.008672	0.079622	0.929655	0.025475	-0.576634	0.722939	0.336532	-0.177758
6599	1.188861	-9.374666	-2.729906	-0.023209	-0.018977	0.003034	0.080273	0.930330	0.025989	-0.576176	0.723089	0.336829	-0.178071
6600	1.135258	-9.257001	-2.764763	-0.019916	-0.007982	0.014101	0.080266	0.930479	0.027287	-0.575790	0.723317	0.336857	-0.178340
6601	1.014969	-9.314256	-2.555348	0.024763	-0.008035	0.001443	0.080535	0.930129	0.026277	-0.576099	0.722944	0.336880	-0.178813
6602	1.194532	-9.564550	-2.682009	0.006442	-0.008009	0.006908	0.079094	0.930408	0.025510	-0.576119	0.722817	0.336923	-0.179180
6603	1.208913	-9.550381	-2.768094	0.024954	-0.013506	-0.009601	0.079354	0.930007	0.026287	-0.576430	0.722348	0.337167	-0.179609
6604	1.302068	-9.356886	-2.524461	0.017160	0.001079	-0.020747	0.079885	0.931066	0.024336	-0.576769	0.721951	0.337451	-0.179586
6605	1.260969	-9.335561	-2.596560	0.036315	-0.009849	-0.013251	0.080543	0.930652	0.024330	-0.577287	0.721335	0.337664	-0.179994
6606	1.294323	-9.251266	-2.590266	0.078150	-0.000625	-0.000136	0.078852	0.930371	0.021487	-0.578418	0.720364	0.337452	-0.180648
6607	1.275776	-9.400949	-2.727063	0.025773	-0.000623	0.006950	0.079379	0.930158	0.021324	-0.578770	0.720042	0.337306	-0.181079
6608	1.227188	-9.324201	-2.769649	0.111475	0.023226	0.005496	0.079518	0.931217	0.018857	-0.580520	0.718808	0.336609	-0.181674
6609	1.205862	-9.390612	-2.477918	0.109923	0.035975	-0.001916	0.079529	0.931330	0.016650	-0.582354	0.717581	0.335859	-0.182042
6610	1.217658	-9.337802	-2.520277	0.235965	0.030626	-0.004962	0.078766	0.931291	0.011854	-0.585970	0.714846	0.334754	-0.183231
6611	1.261683	-9.459486	-2.247916	0.339398	0.036213	-0.002597	0.079601	0.930919	0.002762	-0.591070	0.710898	0.333155	-0.185119
6612	1.370092	-9.431913	-1.987263	0.588191	0.058380	-0.016138	0.077567	0.930812	-0.010202	-0.599859	0.703958	0.330510	-0.188083
6613	1.330928	-9.301606	-1.851373	0.516178	0.069306	0.003775	0.078426	0.931335	-0.024745	-0.607558	0.697934	0.327703	-0.190715
6614	1.295774	-9.508039	-1.691363	0.379474	0.063739	0.037245	0.080846	0.930119	-0.035149	-0.613131	0.693742	0.324971	-0.192837
6615	1.183985	-9.825544	-1.603239	0.502381	0.080248	0.018471	0.081172	0.929182	-0.047093	-0.620545	0.687890	0.321811	-0.195369
6616	1.166183	-9.633399	-1.689529	0.561829	0.104056	0.008574	0.080744	0.926035	-0.063965	-0.628889	0.681285	0.318207	-0.197722
6617	1.177031	-9.867479	-1.198208	0.634031	0.120513	-0.004923	0.080168	0.925616	-0.079406	-0.638280	0.673615	0.314259	-0.200204
6618	1.240444	-10.016034	-1.055670	0.618721	0.124069	-0.036376	0.082221	0.922736	-0.093961	-0.647517	0.665893	0.310659	-0.201986
6619	1.316027	-9.673236	-0.762097	0.611607	0.125893	-0.032741	0.081262	0.919607	-0.109660	-0.656543	0.658141	0.307005	-0.203835
6620	1.350483	-9.821257	-0.449284	0.557350	0.118471	-0.031113	0.080554	0.918853	-0.124713	-0.664715	0.651027	0.303577	-0.205329
6621	1.426995	-9.675827	-0.180075	0.557524	0.102895	-0.044016	0.078557	0.914902	-0.142355	-0.672759	0.643638	0.300508	-0.206933
6622	1.441360	-9.651474	-0.102783	0.524180	0.081868	-0.031233	0.077849	0.910850	-0.155074	-0.680112	0.636650	0.297638	-0.208651
6623	1.547018	-9.556949	0.038758	0.580292	0.074606	-0.038323	0.078059	0.907597	-0.168189	-0.688081	0.628707	0.294708	-0.210760
6624	1.450470	-9.517382	0.408089	0.692361	0.060089	-0.028514	0.077891	0.902838	-0.183250	-0.697235	0.619178	0.291258	-0.213661
6625	1.648375	-9.557442	0.539002	0.744124	0.067467	-0.031947	0.077106	0.896122	-0.204797	-0.706925	0.608744	0.287543	-0.216811
6626	1.639778	-9.776196	0.598267	0.636518	0.065535	-0.023250	0.075385	0.889586	-0.222962	-0.715132	0.599813	0.284093	-0.219320
6627	1.623904	-9.446393	1.366104	0.962566	0.067579	-0.056698	0.075521	0.880839	-0.243219	-0.727202	0.585818	0.279582	-0.223224
6628	1.546068	-9.297079	1.453890	1.424809	0.093615	-0.072866	0.074666	0.867542	-0.272039	-0.744561	0.564935	0.272384	-0.228658
6629	1.734212	-9.289587	2.127892	1.801238	0.119644	-0.052543	0.075331	0.848697	-0.311520	-0.765333	0.537923	0.262844	-0.236256
6630	1.525308	-8.918713	3.057738	1.904894	0.101326	-0.076022	0.076197	0.819347	-0.357108	-0.786314	0.508563	0.252653	-0.243393
6631	1.583435	-8.945004	3.778063	1.930957	0.090472	-0.025119	0.072247	0.784453	-0.406555	-0.805968	0.478030	0.241963	-0.251709
6632	1.610885	-8.600726	4.532105	1.512570	0.080853	-0.017096	0.072813	0.751547	-0.441887	-0.820604	0.453745	0.233046	-0.257711
6633	1.426321	-8.801073	5.151704	1.183808	0.030159	-0.014996	0.076180	0.727259	-0.466721	-0.831373	0.434137	0.226578	-0.262692
6634	1.292779	-8.593814	5.331001	0.907198	0.014282	-0.019158	0.076894	0.706152	-0.488287	-0.839334	0.418931	0.221689	-0.266213
6635	1.092427	-8.020739	5.582020	0.723106	0.003086	-0.015497	0.077026	0.689740	-0.502057	-0.845434	0.406553	0.217941	-0.269180
6636	1.153945	-7.770015	5.694133	0.871863	0.021514	-0.022167	0.074280	0.670109	-0.515546	-0.852640	0.391708	0.213057	-0.272354
6637	1.094330	-7.383925	6.061468	1.330334	0.011963	-0.008781	0.072907	0.643344	-0.535670	-0.862883	0.368767	0.205633	-0.277774
6638	1.342700	-6.867032	6.507927	1.575525	0.009451	-0.027859	0.076181	0.609159	-0.560378	-0.874299	0.341281	0.196853	-0.283508
6639	1.405812	-6.422054	7.138888	1.661039	0.012323	-0.001616	0.075799	0.568242	-0.584281	-0.885238	0.311943	0.187145	-0.289866
6640	1.642976	-6.083117	7.616354	1.643411	0.007776	0.013055	0.075830	0.522171	-0.607930	-0.894980	0.282709	0.177356	-0.296025
6641	1.699444	-5.768572	8.101393	1.300296	0.009207	0.012219	0.072160	0.476055	-0.626617	-0.902024	0.259227	0.169383	-0.300771
6642	1.698184	-5.498817	8.186781	1.302099	0.016472	-0.006255	0.072893	0.440104	-0.640920	-0.908567	0.235645	0.161298	-0.304893
6643	1.807078	-5.064684	8.433936	1.570063	0.016703	-0.031682	0.076094	0.406331	-0.651606	-0.915796	0.206781	0.151523	-0.309194
6644	1.739583	-4.044421	8.514830	1.949583	0.038998	-0.051997	0.073473	0.354151	-0.665370	-0.923613	0.170939	0.138926	-0.313717
6645	1.846918	-3.278043	8.829043	2.029471	0.072070	-0.021225	0.076371	0.294358	-0.674768	-0.930148	0.133464	0.124870	-0.318465
6646	1.781920	-2.771505	9.243627	1.864524	0.081059	0.002812	0.074807	0.229499	-0.680498	-0.934657	0.099136	0.111477	-0.322740
6647	1.619588	-2.077763	9.580710	1.606694	0.106376	0.019881	0.077380	0.176832	-0.682879	-0.937488	0.069498	0.099075	-0.326299
6648	1.643133	-1.962544	9.488926	1.218481	0.135291	0.051090	0.081980	0.138690	-0.681376	-0.938831	0.047523	0.088567	-0.329384
6649	1.671875	-1.403500	9.725082	0.996513	0.142429	0.079459	0.085513	0.103823	-0.679083	-0.939331	0.029587	0.079307	-0.332404
6650	1.726551	-1.245008	9.605390	0.588615	0.131007	0.067255	0.088727	0.082126	-0.675484	-0.939368	0.019405	0.072966	-0.334497
6651	1.329741	-0.929541	9.920577	0.195622	0.093923	0.057904	0.090065	0.070754	-0.672124	-0.939198	0.016156	0.069962	-0.335784
6652	1.243063	-0.956445	9.842575	-0.136195	0.060676	0.066426	0.092437	0.069095	-0.672663	-0.938787	0.019115	0.069793	-0.336814
6653	1.277776	-1.142644	10.250773	-0.381316	0.067765	0.094712	0.093737	0.074894	-0.674359	-0.938084	0.026598	0.071150	-0.337978
6654	1.111496	-1.162688	10.114512	-0.517820	0.045647	0.086668	0.095003	0.086950	-0.674234	-0.937237	0.036643	0.073822	-0.338813
6655	1.099797	-1.247728	9.877961	-0.549029	0.003511	0.057049	0.095737	0.103198	-0.675790	-0.936414	0.046792	0.077526	-0.339012
6656	1.050787	-1.092452	9.582019	-0.290993	0.003805	0.055580	0.094893	0.119203	-0.676425	-0.935764	0.052255	0.079450	-0.339564
6657	1.017023	-1.097997	9.387185	0.138544	0.007982	0.073440	0.095425	0.119451	-0.678117	-0.935435	0.049574	0.078368	-0.341119
6658	0.945968	-0.868071	9.123291	0.430495	0.050384	0.085917	0.094948	0.106038	-0.677470	-0.935322	0.041897	0.074477	-0.343322
6659	0.933679	-0.799149	9.585039	0.560241	0.050473	0.079181	0.096833	0.088695	-0.673988	-0.935276	0.031599	0.069683	-0.345550
6660	1.160674	-0.875438	9.658103	0.521265	0.072302	0.043892	0.098188	0.075137	-0.672188	-0.935352	0.022307	0.064774	-0.347020
6661	0.935490	-0.653205	10.047999	0.522674	0.046525	-0.007767	0.097875	0.051292	-0.670378	-0.935656	0.012557	0.060340	-0.347489
6662	0.777854	-0.477183	9.549692	0.235811	-0.017867	-0.055274	0.097902	0.041548	-0.668436	-0.936063	0.007851	0.059126	-0.346740
6663	0.691663	-0.573518	10.274890	0.393592	-0.023221	-0.045245	0.099881	0.035313	-0.665858	-0.936383	-0.000007	0.056881	-0.346340
6664	0.922172	-0.394034	9.859470	0.273620	-0.014193	-0.064319	0.098338	0.025846	-0.665071	-0.936799	-0.005403	0.055328	-0.345425
6665	0.772204	-0.288405	9.878756	0.152390	-0.027270	-0.114760	0.098354	0.019488	-0.663516	-0.937535	-0.008835	0.054806	-0.343435
6666	0.917095	-0.343829	9.768908	-0.094249	-0.045833	-0.132583	0.097561	0.020719	-0.663379	-0.938405	-0.007630	0.056367	-0.340823
6667	0.980478	-0.479861	10.055652	-0.106367	-0.067774	-0.124299	0.096245	0.024240	-0.665314	-0.939182	-0.006473	0.058374	-0.338361
6668	1.337132	-0.458357	9.804829	-0.181993	-0.118875	-0.088594	0.094805	0.027343	-0.668547	-0.939657	-0.004063	0.061906	-0.336447
6669	1.320260	-0.450458	10.013626	-0.351917	-0.155575	-0.065406	0.092280	0.036586	-0.669172	-0.939902	0.001198	0.067236	-0.334757
6670	1.690442	-0.749679	9.539985	-0.346876	-0.118877	-0.045100	0.087925	0.046639	-0.672248	-0.940012	0.006762	0.071871	-0.333417
6671	1.584645	-0.797029	9.826394	-0.159845	-0.087541	-0.007290	0.083704	0.053994	-0.673768	-0.939907	0.008962	0.074660	-0.333046
6672	1.440494	-0.897997	9.934055	-0.055030	0.033220	0.007818	0.083710	0.054253	-0.675067	-0.939897	0.010130	0.074479	-0.333084
6673	1.691963	-1.064295	9.703622	-0.059936	0.075212	-0.029167	0.086451	0.056677	-0.673660	-0.940190	0.011523	0.073569	-0.332411
6674	1.681598	-0.944276	8.925045	-0.028058	0.060499	-0.100965	0.088023	0.057472	-0.673672	-0.940947	0.012206	0.072719	-0.330426
6675	1.854767	-0.852077	9.050380	-0.019515	0.045966	-0.075981	0.089337	0.058263	-0.674461	-0.941515	0.012584	0.072141	-0.328918
6676	1.562177	-0.643891	9.593082	-0.027369	0.010254	-0.068610	0.092230	0.056874	-0.674485	-0.941980	0.012970	0.072224	-0.327551
6677	1.424414	-0.553716	10.010749	-0.036867	-0.015398	-0.069556	0.091963	0.057424	-0.674093	-0.942409	0.013272	0.072923	-0.326147
6678	1.602497	-0.488606	9.950912	-0.159350	-0.012785	-0.080328	0.091431	0.060808	-0.675256	-0.942870	0.015976	0.074303	-0.324377
6679	1.216045	-0.345722	9.745266	-0.037734	-0.010903	-0.095423	0.091168	0.063237	-0.676810	-0.943466	0.016263	0.074930	-0.322479
6680	1.225230	-0.259996	9.480098	0.022273	0.038584	-0.076739	0.093392	0.062823	-0.675011	-0.944028	0.015879	0.074163	-0.321028
6681	1.192436	-0.441166	9.990958	0.090742	0.066047	-0.070896	0.095366	0.061309	-0.675027	-0.944614	0.014251	0.072485	-0.319762
6682	0.526213	-0.264333	10.025629	0.200704	0.078903	-0.055627	0.096172	0.055208	-0.673998	-0.945132	0.010785	0.069806	-0.318960
6683	0.908001	-0.451423	9.971356	-0.002561	0.036794	-0.017805	0.098670	0.054230	-0.674018	-0.945299	0.010805	0.069216	-0.318593
6684	1.101584	-0.610488	9.778893	0.071040	-0.019739	-0.013636	0.098807	0.051660	-0.673242	-0.945374	0.009219	0.069220	-0.318422
6685	1.154515	-0.596676	9.565935	-0.027099	-0.056362	-0.006690	0.098034	0.049083	-0.674146	-0.945334	0.009133	0.070539	-0.318253
6686	1.289986	-0.697703	9.493768	0.034145	-0.070871	0.002883	0.096989	0.049756	-0.675825	-0.945221	0.007942	0.071741	-0.318351
6687	1.154239	-0.533741	9.677238	-0.076398	-0.070967	0.024457	0.094225	0.050476	-0.674763	-0.944949	0.008747	0.073644	-0.318702
6688	1.254331	-0.798279	9.652858	-0.114987	-0.078247	0.048285	0.092390	0.050893	-0.675787	-0.944501	0.010394	0.075927	-0.319445
6689	1.261881	-0.870898	9.519882	-0.167399	-0.096597	0.038825	0.090017	0.054440	-0.676286	-0.944063	0.012797	0.078892	-0.319934
6690	1.310884	-1.039403	9.465165	-0.020500	-0.072614	0.059846	0.086340	0.056368	-0.677553	-0.943560	0.012716	0.080458	-0.321028
6691	1.532072	-0.914153	9.377767	0.015926	-0.052365	0.083998	0.085300	0.056090	-0.679363	-0.942936	0.012033	0.081411	-0.322644
6692	1.392427	-0.942438	9.630520	-0.056778	-0.036001	0.096518	0.083731	0.055018	-0.679870	-0.942241	0.012931	0.082513	-0.324357
6693	1.437053	-1.196914	9.766597	0.074425	-0.008381	0.122993	0.083862	0.053268	-0.678444	-0.941439	0.011523	0.082248	-0.326795
6694	1.507872	-0.873997	9.877409	0.006659	0.008059	0.144760	0.082038	0.050436	-0.678950	-0.940508	0.011590	0.082099	-0.329501
6695	1.561199	-0.939214	9.771370	-0.100006	-0.041410	0.138765	0.081510	0.051524	-0.679205	-0.939491	0.013282	0.083603	-0.331951
6696	1.638004	-0.864250	9.837952	0.045075	-0.062202	0.163526	0.079416	0.050188	-0.679578	-0.938313	0.012199	0.084507	-0.335079
6697	1.560214	-0.724551	9.928003	0.093505	-0.041013	0.215410	0.077867	0.043424	-0.679698	-0.936806	0.010388	0.084701	-0.339281
6698	1.791083	-0.614293	9.672450	-0.153499	-0.043047	0.218783	0.076298	0.043968	-0.681243	-0.935204	0.013243	0.086580	-0.343107
6699	1.666394	-0.759073	9.621245	-0.088341	-0.054043	0.185909	0.072609	0.047669	-0.681472	-0.933798	0.014689	0.088263	-0.346432
6700	1.320656	-0.566145	9.251047	0.047893	-0.026498	0.185615	0.070001	0.044029	-0.682231	-0.932474	0.013839	0.088448	-0.349968
6701	1.704988	-0.763840	9.611938	0.132232	-0.000803	0.180485	0.070546	0.039139	-0.682498	-0.931232	0.011520	0.087598	-0.353555
6702	1.482208	-0.541750	9.958645	0.137629	0.017378	0.161080	0.069634	0.034828	-0.680675	-0.930148	0.009261	0.086339	-0.356768
6703	1.448981	-0.660338	9.774234	0.111933	0.031827	0.100946	0.071883	0.029789	-0.680306	-0.929494	0.007403	0.085029	-0.358826
6704	1.257378	-0.912064	10.148194	0.167295	-0.000366	0.020062	0.071499	0.024390	-0.678228	-0.929371	0.004224	0.083908	-0.359461
6705	1.183178	-0.533502	9.730323	0.078100	-0.027052	-0.023741	0.070853	0.020742	-0.677575	-0.929494	0.002373	0.083929	-0.359154
6706	1.506626	-0.614482	9.782617	-0.219348	-0.001768	-0.033577	0.070199	0.023303	-0.679906	-0.929712	0.006280	0.085614	-0.358143
6707	1.680347	-0.640294	9.872694	-0.222754	0.005549	-0.037290	0.072020	0.029777	-0.681345	-0.929945	0.010231	0.087190	-0.357065
6708	1.800197	-0.519428	9.265779	-0.287733	0.049377	-0.050601	0.072919	0.036133	-0.682129	-0.930319	0.015746	0.088411	-0.355587
6709	1.629225	-1.057631	9.578303	-0.072638	0.064110	-0.077206	0.073951	0.041808	-0.682913	-0.930951	0.017243	0.087852	-0.353999
6710	1.367324	-0.746358	9.292165	-0.061782	0.053200	-0.054084	0.076959	0.044355	-0.682547	-0.931410	0.018575	0.087393	-0.352836
6711	1.333075	-1.145357	9.425478	-0.126507	0.027584	-0.028514	0.079706	0.048515	-0.683735	-0.931604	0.020912	0.087872	-0.352074
6712	1.278009	-1.211639	9.774508	-0.051058	0.009356	-0.027184	0.079173	0.050557	-0.683600	-0.931796	0.021782	0.088144	-0.351444
6713	1.196728	-1.361315	9.673229	-0.182234	0.016493	-0.037083	0.078906	0.052048	-0.683987	-0.931993	0.025093	0.089212	-0.350430
6714	1.410996	-1.797956	9.911556	-0.251429	-0.012934	-0.081660	0.080724	0.058260	-0.684518	-0.932409	0.029445	0.091330	-0.348431
6715	1.382791	-1.462914	9.404685	-0.208483	-0.027580	-0.123884	0.080314	0.064757	-0.686199	-0.933079	0.032818	0.093455	-0.345765
6716	1.543940	-1.372718	9.654706	-0.126982	-0.042111	-0.125296	0.079376	0.072342	-0.688136	-0.933796	0.034567	0.095275	-0.343151
6717	1.948573	-1.297953	9.472291	-0.196909	-0.031192	-0.143188	0.081723	0.076654	-0.688153	-0.934562	0.037661	0.097410	-0.340128
6718	1.978259	-1.425159	10.248548	-0.100299	0.023687	-0.146477	0.081847	0.080705	-0.689710	-0.935538	0.039316	0.097834	-0.337122
6719	1.702250	-1.185801	10.047687	-0.156779	0.118677	-0.136778	0.084987	0.084862	-0.690901	-0.936550	0.042670	0.096891	-0.334164
6720	1.629440	-1.095503	9.760213	-0.175658	0.133146	-0.194119	0.089284	0.092825	-0.689764	-0.937950	0.046377	0.095810	-0.330028
6721	1.237397	-0.809884	9.083617	0.000885	0.083951	-0.206091	0.092691	0.094144	-0.689661	-0.939458	0.046376	0.094522	-0.326089
6722	1.266717	-0.891582	9.097148	0.016626	0.023689	-0.191146	0.095577	0.094655	-0.689554	-0.940768	0.045761	0.094222	-0.322466
6723	1.325496	-1.057571	9.772311	0.095372	0.001903	-0.149181	0.097671	0.095317	-0.688792	-0.941812	0.043528	0.093791	-0.319843
6724	1.350618	-1.258537	10.088994	-0.046046	-0.000140	-0.164654	0.098322	0.095724	-0.688018	-0.942826	0.043990	0.094309	-0.316622
6725	1.437186	-1.215374	9.996788	-0.155047	0.016086	-0.214142	0.099092	0.100595	-0.688281	-0.944061	0.046433	0.095246	-0.312283
6726	1.205292	-1.130062	9.750969	-0.091349	0.041732	-0.213869	0.099348	0.105047	-0.690229	-0.945385	0.047915	0.095305	-0.308007
6727	0.831677	-1.145352	9.718461	0.025346	0.102249	-0.165395	0.103015	0.106235	-0.689349	-0.946616	0.047566	0.093408	-0.304845
6728	1.008070	-1.226506	9.805387	0.067960	0.104238	-0.127334	0.105639	0.106477	-0.689370	-0.947649	0.046582	0.091221	-0.302440
6729	0.988674	-1.202402	9.829550	0.119361	0.082424	-0.100278	0.109322	0.105345	-0.689919	-0.948513	0.044451	0.089032	-0.300701
6730	1.125014	-1.496693	9.526631	0.038788	0.029412	-0.082123	0.110632	0.102374	-0.687205	-0.949094	0.043650	0.088395	-0.299170
6731	1.131439	-1.336319	9.281689	-0.028080	-0.038206	-0.056520	0.111163	0.102356	-0.688377	-0.949339	0.043689	0.089331	-0.298105
6732	1.296640	-1.597803	9.409190	-0.021012	-0.050940	-0.039835	0.110770	0.102898	-0.688893	-0.949469	0.043618	0.090539	-0.297337
6733	1.395415	-1.575324	9.592866	-0.015833	-0.040847	-0.026904	0.109452	0.104942	-0.689401	-0.949539	0.043486	0.091431	-0.296858
6734	1.447709	-1.413668	9.696443	0.008658	-0.034429	-0.030488	0.109713	0.104538	-0.688754	-0.949668	0.042967	0.092140	-0.296300
6735	1.775839	-1.476285	9.487382	-0.062991	-0.036306	-0.043750	0.109454	0.105072	-0.689920	-0.949803	0.043733	0.093256	-0.295406
6736	1.613931	-1.399955	9.388521	-0.044027	-0.039905	-0.023354	0.106569	0.105234	-0.690546	-0.949830	0.044195	0.094375	-0.294894
6737	1.755529	-1.270242	9.245231	-0.093598	-0.045292	0.022549	0.106294	0.107953	-0.690153	-0.949524	0.045611	0.095802	-0.295205
6738	1.877045	-1.471761	9.344360	-0.063742	-0.048889	0.030102	0.106414	0.112146	-0.691061	-0.949202	0.046498	0.097159	-0.295659
6739	1.703738	-1.527237	9.404378	0.116459	-0.023104	0.042045	0.106159	0.110251	-0.691060	-0.949009	0.044097	0.096927	-0.296720
6740	1.775879	-1.480768	9.583340	-0.037806	-0.001280	0.065224	0.106698	0.108333	-0.692363	-0.948593	0.044841	0.097197	-0.297847
6741	2.000169	-1.486614	9.854208	-0.082920	-0.016005	0.039183	0.104191	0.110809	-0.691693	-0.948247	0.046258	0.098041	-0.298457
6742	1.575909	-1.504946	9.665153	-0.063543	-0.033451	0.018068	0.104321	0.113232	-0.693381	-0.948024	0.047207	0.099116	-0.298661
6743	1.534280	-1.365207	9.745940	-0.066242	0.004001	0.015218	0.105499	0.114707	-0.693649	-0.947872	0.048380	0.099500	-0.298828
6744	1.607891	-1.634307	9.810067	0.097472	0.035284	0.027089	0.106943	0.113612	-0.693012	-0.947884	0.046706	0.098301	-0.299451
6745	1.708853	-1.576736	9.701394	0.123456	0.054578	0.046574	0.108004	0.110080	-0.692503	-0.947817	0.044656	0.096568	-0.300538
6746	1.549638	-1.573707	9.272660	-0.036258	0.037112	0.071632	0.110635	0.108290	-0.692265	-0.947436	0.045612	0.096097	-0.301745
6747	1.435627	-1.921699	9.593184	0.024576	0.006034	0.061845	0.110633	0.109236	-0.692524	-0.947087	0.045202	0.095868	-0.302973
6748	1.338880	-1.867541	9.304980	0.105612	0.006187	0.084401	0.110386	0.105037	-0.692395	-0.946702	0.043312	0.095112	-0.304684
6749	1.315568	-2.025534	9.552199	0.016428	-0.001223	0.093194	0.110919	0.102457	-0.692140	-0.946132	0.043117	0.095043	-0.306498
6750	1.266113	-1.760721	9.627467	-0.045065	-0.045128	0.108624	0.111317	0.101907	-0.692403	-0.945377	0.043815	0.096153	-0.308379
6751	1.237667	-1.872196	9.409593	-0.144031	-0.052527	0.112756	0.110265	0.104479	-0.694082	-0.944433	0.046414	0.098015	-0.310299
6752	1.370123	-1.837882	9.516932	-0.164026	-0.074490	0.105307	0.108946	0.108275	-0.695627	-0.943531	0.049178	0.100411	-0.311846
6753	1.179375	-1.765166	9.785028	-0.158651	-0.058107	0.094220	0.107094	0.112765	-0.696259	-0.942648	0.052007	0.102468	-0.313385
6754	1.222495	-1.712606	9.651740	-0.126895	0.003988	0.053679	0.108000	0.115742	-0.695876	-0.942241	0.054456	0.103201	-0.313954
6755	1.273872	-1.353342	9.849298	-0.068703	0.031319	-0.005152	0.107861	0.118451	-0.696263	-0.942248	0.055941	0.103088	-0.313706
6756	1.384134	-1.231461	9.544772	-0.106974	0.051311	-0.049674	0.110214	0.121944	-0.696929	-0.942585	0.058094	0.102918	-0.312357
6757	1.379811	-1.321652	9.908343	0.001279	0.029369	-0.087853	0.109681	0.124388	-0.697184	-0.943185	0.058045	0.102479	-0.310694
6758	1.563983	-1.533998	9.619024	-0.031019	0.000127	-0.089796	0.113219	0.125975	-0.697211	-0.943741	0.058362	0.102846	-0.308820
6759	1.293767	-1.485980	9.746802	-0.055412	0.000020	-0.102855	0.113213	0.127334	-0.696951	-0.944302	0.059154	0.103319	-0.306789
6760	1.738308	-1.692561	9.584820	-0.063874	0.012827	-0.123192	0.113721	0.132207	-0.697212	-0.945033	0.060097	0.103688	-0.304221
6761	1.827982	-1.788286	9.682734	0.059297	0.022880	-0.177950	0.115300	0.131644	-0.697485	-0.946220	0.058695	0.103138	-0.300974
6762	2.115661	-1.961474	9.526958	0.014375	0.040105	-0.233556	0.117404	0.132017	-0.698540	-0.947748	0.058098	0.102638	-0.296418
6763	2.038568	-1.976362	9.439611	-0.053404	0.052680	-0.289294	0.120403	0.135927	-0.697394	-0.949481	0.058782	0.102363	-0.290779
6764	2.060297	-1.980966	9.487760	-0.122471	0.048934	-0.295175	0.123272	0.141585	-0.697934	-0.951190	0.060712	0.102560	-0.284665
6765	1.599978	-2.026240	9.180366	-0.219553	0.048725	-0.317828	0.125738	0.150496	-0.698988	-0.952789	0.064482	0.103366	-0.278120
6766	1.208773	-1.884687	9.291523	-0.351024	0.050369	-0.309291	0.127920	0.161875	-0.697702	-0.954188	0.070743	0.104816	-0.271172
6767	1.441694	-1.689465	9.255627	-0.447643	0.055847	-0.285793	0.130758	0.175401	-0.697979	-0.955154	0.078958	0.106663	-0.264707
6768	1.547695	-2.169346	9.576354	-0.268608	0.066972	-0.294109	0.132929	0.189899	-0.696691	-0.956472	0.083753	0.107325	-0.258123
6769	1.185078	-1.926747	10.373340	0.026770	0.116677	-0.239197	0.136575	0.196109	-0.695420	-0.957978	0.083297	0.105420	-0.253430
6770	1.064766	-1.470183	10.277799	0.069621	0.140633	-0.179978	0.140780	0.195649	-0.695973	-0.959324	0.082217	0.102744	-0.249763
6771	1.100546	-1.409196	9.798887	0.080054	0.062079	-0.183491	0.143137	0.196575	-0.695602	-0.960490	0.080537	0.101475	-0.246326
6772	1.026631	-1.088148	9.447426	-0.014989	-0.020182	-0.153404	0.144708	0.198721	-0.696263	-0.961191	0.080329	0.102262	-0.243315
6773	0.968507	-1.040843	9.243504	-0.033163	-0.056595	-0.091608	0.144569	0.200352	-0.696001	-0.961473	0.080371	0.103637	-0.241600
6774	1.326691	-1.318072	9.579029	0.029920	-0.023545	-0.069167	0.144574	0.200343	-0.696910	-0.961811	0.079451	0.104139	-0.240336
6775	1.428097	-1.367426	9.159195	0.046446	0.010320	-0.074661	0.144039	0.201175	-0.695607	-0.962277	0.078278	0.103799	-0.239002
6776	1.731530	-1.804551	9.203906	0.114380	0.062443	-0.105744	0.145093	0.201426	-0.696524	-0.963091	0.076068	0.102299	-0.237075
6777	1.760800	-2.365851	9.681210	0.361894	0.155816	-0.135990	0.149451	0.192980	-0.695395	-0.964580	0.069395	0.097768	-0.234971
6778	1.472242	-2.025792	9.385623	0.246989	0.210696	-0.063773	0.157222	0.184902	-0.694422	-0.965620	0.065407	0.092714	-0.233890
6779	1.209788	-2.109262	9.050734	-0.035530	0.164835	-0.001455	0.161282	0.184065	-0.692118	-0.965886	0.066737	0.089684	-0.233597
6780	0.838855	-2.171846	9.257638	0.078304	0.097288	0.010287	0.166003	0.185101	-0.691766	-0.966123	0.065611	0.087509	-0.233759
6781	0.469329	-2.022728	9.457923	0.253106	0.029858	0.040785	0.170885	0.177189	-0.690900	-0.966308	0.060860	0.085645	-0.234967
6782	1.112795	-1.954920	9.916174	0.141422	0.007832	0.028272	0.171834	0.169718	-0.691171	-0.966363	0.058124	0.084879	-0.235711
6783	1.687867	-2.230717	9.840857	-0.070045	0.016779	0.009689	0.172482	0.171071	-0.690656	-0.966264	0.059541	0.084840	-0.235777
6784	1.573916	-2.096299	9.815273	-0.113939	0.027690	0.011285	0.172999	0.173101	-0.690530	-0.966128	0.061805	0.084912	-0.235726
6785	2.065827	-1.606850	9.833930	-0.064970	0.014990	-0.003219	0.173769	0.177030	-0.690015	-0.966084	0.063099	0.084940	-0.235553
6786	1.827746	-1.224964	9.779452	-0.044214	0.007676	-0.003130	0.175346	0.178085	-0.691195	-0.966071	0.063900	0.085086	-0.235338
6787	2.127842	-1.498739	9.048660	-0.056255	0.002197	-0.032681	0.177030	0.181880	-0.689520	-0.966151	0.064881	0.085405	-0.234625
6788	1.456970	-1.347462	9.351785	0.057499	-0.010590	-0.032122	0.177161	0.182014	-0.689521	-0.966384	0.063584	0.085461	-0.234001
6789	1.306321	-2.101955	9.723878	0.102750	-0.038029	-0.035516	0.179272	0.180489	-0.690447	-0.966607	0.061305	0.085823	-0.233555
6790	1.064257	-1.885078	9.964710	0.068621	-0.041788	-0.042166	0.179009	0.178338	-0.688888	-0.966839	0.059630	0.086442	-0.232796
6791	1.470662	-2.193563	9.575295	-0.094213	-0.008966	-0.036546	0.179400	0.181570	-0.690707	-0.966871	0.061329	0.087160	-0.231954
6792	1.533361	-2.187868	9.796807	0.044247	0.044149	-0.050693	0.179780	0.184824	-0.690319	-0.967262	0.060510	0.086243	-0.230878
6793	1.462322	-1.973372	9.242235	-0.079474	0.064139	-0.056895	0.183845	0.185596	-0.689962	-0.967524	0.062262	0.085519	-0.229580
6794	1.290822	-1.914437	8.987008	-0.124003	0.045745	-0.081094	0.185128	0.191965	-0.688931	-0.967843	0.064653	0.085382	-0.227616
6795	1.238204	-1.977389	9.604964	0.170484	0.000300	-0.086921	0.188270	0.192216	-0.687398	-0.968439	0.061248	0.084797	-0.226241
6796	1.491922	-2.081231	10.047568	0.194225	0.013157	-0.073891	0.188025	0.187473	-0.687398	-0.969052	0.057340	0.083834	-0.224995
6797	1.646770	-1.691358	9.989668	-0.093939	0.020175	-0.079065	0.188673	0.189636	-0.687273	-0.969314	0.059175	0.084058	-0.223299
6798	1.637912	-1.860022	9.922406	-0.064887	0.012873	-0.088127	0.189708	0.193961	-0.687539	-0.969669	0.060260	0.084285	-0.221373
6799	1.386355	-1.692747	9.735165	0.111192	-0.052822	-0.112990	0.189701	0.194514	-0.686500	-0.970191	0.057742	0.085068	-0.219450
6800	1.215321	-1.227598	9.365614	-0.048781	-0.052923	-0.087984	0.187469	0.196424	-0.687909	-0.970447	0.058226	0.086493	-0.217625
6801	1.148301	-1.328689	9.392376	0.005176	-0.074708	-0.047068	0.186513	0.203910	-0.686210	-0.970511	0.057765	0.088076	-0.216826
6802	1.188566	-1.163969	9.695126	0.083478	-0.052580	0.001275	0.184167	0.201614	-0.687880	-0.970532	0.055841	0.088815	-0.216936
6803	1.207298	-1.542997	10.009252	0.020709	-0.027073	0.005548	0.181536	0.202867	-0.687599	-0.970470	0.055365	0.089323	-0.217128
6804	1.134028	-1.332964	10.261166	-0.092774	-0.000816	-0.032922	0.183366	0.204746	-0.687483	-0.970522	0.057021	0.089862	-0.216242
6805	1.079139	-0.967025	9.658458	-0.171498	-0.020173	-0.080371	0.180981	0.210200	-0.687202	-0.970622	0.060127	0.091133	-0.214412
6806	1.214763	-1.107091	9.427311	-0.120494	-0.021968	-0.103168	0.181220	0.217512	-0.687979	-0.970890	0.062102	0.092284	-0.212133
6807	1.432856	-1.342386	9.442850	0.011028	-0.023641	-0.108940	0.181473	0.221027	-0.688758	-0.971313	0.061570	0.092867	-0.210084
6808	1.363491	-0.958329	9.221942	-0.016689	-0.010797	-0.082355	0.179762	0.222536	-0.689004	-0.971635	0.061616	0.093332	-0.208370
6809	1.596380	-1.255487	9.431192	-0.092892	0.002009	-0.051361	0.179475	0.226357	-0.686922	-0.971733	0.063282	0.093777	-0.207212
6810	1.543877	-1.360819	9.616464	0.022735	0.027703	-0.050814	0.179731	0.229596	-0.688091	-0.972044	0.062782	0.093291	-0.206121
6811	1.486984	-1.552351	9.925312	0.075618	0.022206	-0.065301	0.179737	0.228239	-0.688222	-0.972445	0.061217	0.092662	-0.204979
6812	1.791484	-1.721310	9.589714	-0.128988	-0.011810	-0.082873	0.179463	0.230957	-0.687959	-0.972617	0.063445	0.093605	-0.203049
6813	1.617480	-1.645801	9.257879	-0.325042	-0.045881	-0.099509	0.179021	0.241286	-0.686133	-0.972496	0.069334	0.095992	-0.200575
6814	1.634959	-1.770651	9.323505	-0.223535	-0.027469	-0.088865	0.177669	0.250799	-0.685599	-0.972502	0.073326	0.097625	-0.198324
6815	1.517179	-1.327550	9.511059	-0.100635	0.000135	-0.058781	0.177387	0.256495	-0.685853	-0.972582	0.075096	0.098161	-0.197001
6816	1.615855	-1.267626	10.091342	-0.139970	0.067709	-0.053553	0.176825	0.265188	-0.685066	-0.972735	0.077907	0.097555	-0.195449
6817	1.575444	-0.883058	10.002739	0.071583	0.051507	-0.048785	0.177865	0.267350	-0.684684	-0.973139	0.076481	0.096390	-0.194575
6818	1.663865	-1.239978	9.705697	0.200966	0.027991	-0.018536	0.180366	0.264616	-0.684056	-0.973583	0.072565	0.095173	-0.194454
6819	1.737792	-1.576513	9.749677	0.312168	0.035469	-0.001354	0.179341	0.257848	-0.683921	-0.974094	0.066450	0.093317	-0.194982
6820	1.710538	-1.938052	9.576317	0.155886	0.015133	-0.026090	0.181455	0.253086	-0.683161	-0.974441	0.063345	0.092533	-0.194654
6821	1.533105	-2.153388	9.326789	-0.121991	0.038452	-0.077364	0.181188	0.254579	-0.683288	-0.974654	0.065596	0.092420	-0.192886
6822	1.567044	-2.199576	9.168025	-0.137337	0.049301	-0.123597	0.182461	0.263122	-0.681867	-0.975056	0.068159	0.092232	-0.190034
6823	1.727649	-2.506603	9.347656	-0.083873	0.061064	-0.195311	0.182168	0.270319	-0.681212	-0.975781	0.069593	0.091712	-0.186004
6824	1.237851	-1.900182	9.668456	0.084202	0.056518	-0.224038	0.183999	0.270850	-0.680318	-0.976852	0.067678	0.090686	-0.181537
6825	0.873908	-1.925388	9.544682	-0.044147	0.065594	-0.176723	0.182005	0.275499	-0.678741	-0.977540	0.068413	0.089861	-0.177930
6826	0.825566	-1.885922	9.856849	0.099280	0.058467	-0.153844	0.182908	0.278481	-0.677839	-0.978342	0.066329	0.088658	-0.174892
6827	0.716116	-1.699883	9.445550	0.050821	0.045880	-0.058097	0.182913	0.277259	-0.677969	-0.978690	0.065373	0.087671	-0.173798
6828	1.065862	-1.732548	9.539576	0.108234	0.002249	-0.006043	0.183059	0.273326	-0.677842	-0.978865	0.063173	0.087346	-0.173790
6829	1.605192	-2.107937	9.208075	-0.045158	-0.023309	0.033870	0.180964	0.273068	-0.678864	-0.978645	0.064046	0.087929	-0.174417
6830	1.614205	-1.957331	9.623158	0.004695	-0.036957	0.047053	0.180436	0.273484	-0.678600	-0.978432	0.063829	0.088663	-0.175317
6831	1.934724	-1.951091	9.150936	-0.136394	-0.001392	0.044455	0.179127	0.272281	-0.678330	-0.978086	0.066607	0.089157	-0.175962
6832	1.833756	-1.485562	9.555007	0.007996	0.035252	0.031255	0.178990	0.273101	-0.677810	-0.978061	0.066553	0.088484	-0.176458
6833	1.823259	-1.302526	9.615088	0.032500	0.038910	0.023057	0.179908	0.273632	-0.677947	-0.978082	0.066102	0.087648	-0.176932
6834	2.025868	-1.321200	9.664727	0.095777	0.035298	0.003088	0.180970	0.269424	-0.677178	-0.978278	0.064284	0.086698	-0.176985
6835	1.823779	-1.402774	9.848936	0.124252	0.024224	-0.033673	0.180192	0.267259	-0.677562	-0.978585	0.061857	0.085929	-0.176528
6836	1.359983	-1.211358	9.808885	-0.007249	-0.000642	-0.027867	0.179289	0.263469	-0.677946	-0.978694	0.061875	0.086086	-0.175839
6837	1.119180	-1.274698	9.719330	0.027813	-0.025321	-0.032271	0.177840	0.264841	-0.677934	-0.978790	0.061141	0.086606	-0.175303
6838	1.356172	-1.433397	9.608893	0.060155	-0.030696	-0.019160	0.176661	0.262966	-0.676887	-0.978899	0.059750	0.087103	-0.174927
6839	1.554416	-1.543067	9.786842	0.008479	-0.014245	-0.002824	0.175884	0.261203	-0.677790	-0.978887	0.059485	0.087438	-0.174920
6840	1.453019	-1.514514	9.752689	-0.002423	0.011405	0.030300	0.175103	0.260930	-0.678822	-0.978816	0.059550	0.087272	-0.175376
6841	1.459837	-1.438443	9.480163	-0.009612	-0.011410	0.037682	0.174842	0.259181	-0.677783	-0.978645	0.059719	0.087566	-0.176126
6842	1.297504	-1.278419	9.231239	0.074018	-0.025888	0.060266	0.174067	0.256472	-0.678297	-0.978493	0.058211	0.087825	-0.177338
6843	1.138982	-1.393360	9.482601	0.118258	-0.001075	0.112131	0.173158	0.253367	-0.678031	-0.978221	0.056041	0.087360	-0.179756
6844	0.951788	-1.558524	9.838614	0.239905	0.022814	0.132087	0.174504	0.245615	-0.678695	-0.978059	0.051584	0.085988	-0.182610
6845	1.207798	-1.664596	9.628271	0.066590	0.029988	0.132139	0.173737	0.239660	-0.678432	-0.977687	0.050593	0.085060	-0.185291
6846	1.063181	-1.669520	9.679664	0.079003	0.008010	0.119309	0.173762	0.234496	-0.679473	-0.977345	0.049201	0.084578	-0.187676
6847	1.183349	-1.587208	9.758756	-0.022505	-0.021332	0.119763	0.173251	0.230974	-0.679730	-0.976830	0.049767	0.084982	-0.190010
6848	1.262316	-1.461909	9.768451	-0.099475	-0.045187	0.111101	0.172585	0.232481	-0.678945	-0.976236	0.051646	0.086220	-0.191995
6849	1.420241	-1.211483	9.737430	-0.055752	-0.088074	0.107691	0.171029	0.229768	-0.680751	-0.975605	0.052584	0.088056	-0.194103
6850	1.621598	-0.981219	9.413670	-0.207412	-0.109195	0.110648	0.167352	0.232371	-0.682278	-0.974760	0.056320	0.090962	-0.195954
6851	1.638771	-1.048956	9.295255	-0.216972	-0.109214	0.103222	0.164175	0.237841	-0.681212	-0.973895	0.060276	0.093849	-0.197706
6852	1.725829	-1.096146	9.516252	-0.087525	-0.054203	0.118562	0.161019	0.241119	-0.682483	-0.973230	0.061911	0.095192	-0.199824
6853	1.728443	-1.123749	9.885567	0.050779	0.002605	0.126554	0.161019	0.239502	-0.681445	-0.972787	0.061100	0.094814	-0.202394
6854	1.923895	-1.167221	9.723547	-0.109736	0.024252	0.066654	0.162464	0.238543	-0.680808	-0.972444	0.063382	0.094788	-0.203351
6855	2.065302	-1.498816	9.765825	-0.079244	0.003151	0.017026	0.162192	0.242467	-0.681973	-0.972276	0.064865	0.095088	-0.203542
6856	1.573717	-1.558475	9.491545	0.081706	-0.028707	0.019724	0.160625	0.240046	-0.681702	-0.972273	0.063124	0.095368	-0.203974
6857	1.026184	-1.501877	9.475225	-0.007756	-0.050790	0.030356	0.159321	0.238160	-0.681952	-0.972041	0.063024	0.096393	-0.204627
6858	1.044663	-1.843746	9.398588	-0.121350	-0.045438	0.026099	0.156283	0.241595	-0.680887	-0.971711	0.065171	0.097821	-0.204843
6859	0.782887	-1.551064	9.304230	0.067583	-0.037973	0.015946	0.154845	0.242272	-0.682563	-0.971661	0.063654	0.098262	-0.205347
6860	1.228934	-1.554589	9.421167	0.113236	-0.040618	0.012506	0.154733	0.237391	-0.682694	-0.971688	0.061233	0.098654	-0.205769
6861	0.968027	-1.931234	9.891150	0.205177	-0.052617	-0.042381	0.151473	0.233346	-0.683968	-0.972005	0.056886	0.098850	-0.205423
6862	1.199230	-1.893304	9.591376	-0.118471	-0.030157	-0.079114	0.151599	0.232143	-0.682152	-0.972139	0.058826	0.100099	-0.203630
6863	1.449306	-1.747811	9.778189	-0.134688	-0.000103	-0.123541	0.150931	0.236078	-0.682664	-0.972482	0.061167	0.100746	-0.200967
6864	2.122823	-1.434336	9.592031	-0.039614	0.033053	-0.110177	0.150921	0.240673	-0.684220	-0.972948	0.061767	0.100482	-0.198644
6865	3.252754	-1.806897	9.040434	-0.003465	0.053586	-0.036126	0.151697	0.241090	-0.682279	-0.973190	0.061929	0.099535	-0.197884
6866	3.149409	-1.364308	9.069681	0.029093	0.006221	0.016691	0.153004	0.241223	-0.681121	-0.973204	0.061352	0.099357	-0.198086
6867	2.020288	-1.672661	9.611735	0.104533	0.007941	0.024418	0.152229	0.239323	-0.682154	-0.973238	0.059330	0.098868	-0.198778
6868	1.498074	-1.865725	9.743383	-0.054373	0.033181	-0.010585	0.153545	0.237013	-0.681127	-0.973324	0.060436	0.098526	-0.198193
6869	1.120677	-1.584535	9.873432	-0.095855	0.034725	-0.080967	0.153541	0.237828	-0.680997	-0.973585	0.062231	0.098410	-0.196403
6870	1.028941	-1.566104	9.687996	-0.227113	0.021758	-0.092689	0.153514	0.243804	-0.680085	-0.973723	0.066483	0.099073	-0.193982
6871	1.052170	-1.380848	9.674007	0.015375	0.020169	-0.105310	0.153488	0.250586	-0.679952	-0.974186	0.066002	0.098796	-0.191950
6872	1.395479	-1.584587	9.698359	0.040952	0.031197	-0.109789	0.153490	0.250043	-0.679952	-0.974743	0.065034	0.098257	-0.189719
6873	1.652712	-1.437905	9.525180	-0.079400	0.028460	-0.077165	0.155200	0.249478	-0.680355	-0.974984	0.066478	0.098132	-0.188036
6874	1.950539	-1.716874	9.387218	-0.027939	0.024081	-0.043647	0.154919	0.254094	-0.680091	-0.975178	0.066955	0.097908	-0.186973
6875	1.798681	-1.721969	9.392931	0.099550	0.025187	-0.013476	0.156105	0.252726	-0.679972	-0.975404	0.065023	0.097115	-0.186887
6876	1.868187	-1.644544	9.471603	0.018567	0.022396	0.013844	0.155481	0.248721	-0.680224	-0.975445	0.064700	0.096672	-0.187017
6877	1.779298	-1.706978	9.558717	0.048436	-0.012323	0.013124	0.155221	0.248719	-0.680741	-0.975428	0.063678	0.096786	-0.187400
6878	1.722461	-1.424023	9.314902	0.027161	-0.001365	0.012986	0.155875	0.246562	-0.678670	-0.975445	0.063102	0.096772	-0.187509
6879	1.611953	-1.495508	9.581725	0.102421	-0.004937	0.028135	0.155110	0.244104	-0.681262	-0.975451	0.061073	0.096525	-0.188279
6880	1.506073	-1.544418	9.412016	0.088304	0.024296	0.030788	0.155511	0.241663	-0.680746	-0.975527	0.059436	0.095758	-0.188801
6881	1.582994	-1.475144	9.925014	0.097164	0.002368	0.039166	0.154342	0.238418	-0.680998	-0.975491	0.057557	0.095369	-0.189764
6882	1.630759	-1.374620	9.751510	0.037469	-0.026814	0.067477	0.155642	0.236457	-0.680105	-0.975260	0.056786	0.095751	-0.190987
6883	1.746737	-1.442905	9.415564	0.077855	-0.023125	0.047384	0.152905	0.232545	-0.681124	-0.975115	0.055195	0.095927	-0.192102
6884	1.848398	-1.524136	9.523396	-0.007197	-0.022236	0.071877	0.151990	0.231472	-0.680987	-0.974825	0.055323	0.096387	-0.193300
6885	1.703686	-1.515125	9.428552	0.011098	0.007928	0.070995	0.153300	0.231462	-0.680478	-0.974569	0.055205	0.096201	-0.194714
6886	1.554195	-1.500071	9.696224	0.062165	-0.000339	0.049107	0.153311	0.228075	-0.680220	-0.974492	0.054025	0.095987	-0.195533
6887	1.380294	-1.433093	9.683538	0.011517	-0.000465	0.030383	0.152798	0.227384	-0.682034	-0.974377	0.053793	0.095995	-0.196164
6888	1.515528	-1.487680	9.816185	0.006970	0.007748	0.037777	0.152811	0.226636	-0.680991	-0.974288	0.053693	0.095855	-0.196703
6889	1.602041	-1.437692	9.608850	0.021844	0.009597	0.028624	0.153605	0.225538	-0.681388	-0.974210	0.053299	0.095622	-0.197308
6890	1.669331	-1.394411	9.562074	-0.057109	0.007734	0.042995	0.153601	0.226891	-0.681647	-0.974029	0.054457	0.095730	-0.197831
6891	1.688334	-1.336816	9.507848	-0.045835	0.022386	0.046719	0.154116	0.228521	-0.680871	-0.973830	0.055462	0.095501	-0.198644
6892	1.620459	-1.254860	9.592381	0.000685	0.016901	0.032189	0.153857	0.227441	-0.680610	-0.973776	0.055512	0.095211	-0.199032
6893	1.673492	-1.249620	9.686569	-0.006407	0.017841	0.045073	0.154373	0.229876	-0.680743	-0.973617	0.055711	0.094916	-0.199893
6894	1.601206	-1.264761	9.522448	0.016340	0.049831	0.035910	0.155152	0.229615	-0.678801	-0.973637	0.055599	0.093914	-0.200302
6895	1.587501	-1.418169	9.697806	0.049187	0.046115	0.004708	0.156085	0.227694	-0.679978	-0.973753	0.054744	0.092891	-0.200449
6896	1.481016	-1.331741	9.705226	-0.068932	0.064216	-0.008847	0.158837	0.229558	-0.680389	-0.973876	0.056263	0.092002	-0.199837
6897	1.433094	-1.394421	9.696698	-0.056542	0.034958	-0.016121	0.159346	0.232142	-0.679094	-0.973937	0.057380	0.091633	-0.199393
6898	1.689554	-1.586371	9.701200	0.043451	0.021379	-0.021111	0.160263	0.233078	-0.679360	-0.974156	0.056515	0.091143	-0.198793
6899	1.737284	-1.485384	9.655052	0.079846	0.029731	0.008590	0.160531	0.229564	-0.677806	-0.974259	0.055002	0.090320	-0.199087
6900	1.901246	-1.505533	9.296224	0.028950	0.022423	0.012047	0.159225	0.228758	-0.678575	-0.974335	0.054486	0.089829	-0.199083
6901	1.863246	-1.625831	9.318187	0.099010	0.020672	0.016100	0.159506	0.225755	-0.680137	-0.974404	0.052585	0.089132	-0.199569
6902	1.729853	-1.468171	9.064699	0.100625	-0.014058	0.014306	0.158988	0.224266	-0.680393	-0.974530	0.050554	0.089051	-0.199514
6903	1.614653	-1.558175	9.547264	0.151410	0.013404	0.031127	0.160965	0.220325	-0.678982	-0.974565	0.047642	0.088289	-0.200395
6904	1.433935	-1.567245	9.814307	0.075140	0.058094	0.045429	0.161499	0.217205	-0.678339	-0.974661	0.046450	0.086876	-0.200824
6905	0.990476	-1.586569	10.049949	-0.068953	0.047730	0.017009	0.162288	0.217328	-0.678734	-0.974599	0.047972	0.086319	-0.201010
6906	1.101119	-1.549244	9.643418	-0.203329	-0.021956	-0.033393	0.160696	0.221149	-0.678200	-0.974535	0.051722	0.087673	-0.199797
6907	1.292990	-1.342247	9.556892	-0.115796	-0.023683	-0.045869	0.159631	0.225498	-0.678580	-0.974544	0.053776	0.088738	-0.198742
6908	1.595838	-1.154520	9.399117	-0.153853	-0.007145	-0.018396	0.159743	0.230515	-0.678578	-0.974485	0.056650	0.089583	-0.197852
6909	1.644568	-1.254803	9.595008	-0.082695	-0.019899	-0.029086	0.158943	0.234452	-0.679089	-0.974459	0.058082	0.090433	-0.197177
6910	1.774547	-1.211264	9.587229	-0.048449	-0.001600	-0.043704	0.159197	0.236486	-0.678831	-0.974645	0.058890	0.090772	-0.195855
6911	1.757927	-1.266744	9.555089	0.064508	-0.001484	-0.045899	0.158418	0.234458	-0.679085	-0.974887	0.057471	0.090720	-0.195097
6912	1.736075	-1.235632	9.519314	0.113223	0.016911	-0.020764	0.158955	0.232140	-0.679740	-0.975238	0.055258	0.090029	-0.194297
6913	1.688414	-1.351039	9.570062	0.073157	0.022306	-0.033893	0.158171	0.231065	-0.679604	-0.975479	0.053769	0.089477	-0.193761
6914	1.614257	-1.468684	9.685345	0.064635	0.018587	-0.046849	0.159740	0.230253	-0.677669	-0.975906	0.052478	0.088963	-0.192194
6915	1.641154	-1.553228	9.571587	0.099544	0.020492	-0.035594	0.157905	0.228381	-0.677006	-0.976169	0.050473	0.088357	-0.191674
6916	1.597663	-1.526307	9.729992	0.068103	0.038704	-0.041324	0.158839	0.224572	-0.677145	-0.976572	0.049183	0.087443	-0.190375
6917	1.587901	-1.507587	9.581331	-0.003025	0.038678	-0.025071	0.159494	0.224837	-0.677020	-0.976718	0.049284	0.086870	-0.189862
6918	1.554070	-1.490813	9.581251	0.050402	0.014965	-0.026612	0.160808	0.224686	-0.677031	-0.976989	0.048268	0.086477	-0.188905
6919	1.640524	-1.423605	9.484579	-0.003200	0.016793	-0.012119	0.161864	0.224124	-0.677819	-0.977045	0.048324	0.086329	-0.188668
6920	1.606782	-1.423484	9.539478	-0.037425	0.027737	-0.003082	0.162120	0.224134	-0.676522	-0.977146	0.049106	0.086000	-0.188093
6921	1.601888	-1.409124	9.520430	0.018646	0.031436	-0.010188	0.161592	0.225088	-0.676648	-0.977239	0.048802	0.085491	-0.187918
6922	1.504693	-1.245494	9.584230	-0.013013	0.014958	-0.001106	0.161598	0.223057	-0.676259	-0.977329	0.049059	0.085319	-0.187464
6923	1.475482	-1.190558	9.483907	-0.037732	0.017711	0.012605	0.162252	0.223863	-0.676394	-0.977258	0.049839	0.085267	-0.187651
6924	1.490833	-1.370375	9.659166	-0.009523	0.013152	0.009994	0.163291	0.226162	-0.675882	-0.977321	0.050046	0.085102	-0.187341
6925	1.485735	-1.312713	9.638323	-0.003342	0.010396	0.000798	0.162775	0.223189	-0.675360	-0.977316	0.050109	0.085074	-0.187362
6926	1.574774	-1.276270	9.690076	-0.049791	0.006717	0.007952	0.163561	0.223990	-0.675755	-0.977317	0.051067	0.085192	-0.187043
6927	1.505325	-1.380331	9.553539	-0.016541	0.014978	0.008112	0.164863	0.226152	-0.675115	-0.977279	0.051417	0.085121	-0.187181
6928	1.486125	-1.394461	9.653983	-0.028737	0.016777	0.006200	0.164593	0.228189	-0.675112	-0.977333	0.052003	0.084962	-0.186810
6929	1.548532	-1.341845	9.525677	-0.035799	0.016786	0.005243	0.165249	0.228586	-0.675377	-0.977287	0.052732	0.084933	-0.186857
6930	1.437314	-1.269494	9.640878	0.056942	0.004081	0.010338	0.163806	0.226850	-0.674327	-0.977385	0.051598	0.084700	-0.186769
6931	1.516611	-1.211342	9.714448	0.027146	-0.006897	0.015741	0.163300	0.224933	-0.676661	-0.977326	0.051017	0.084884	-0.187151
6932	1.516392	-1.168296	9.638234	0.055008	0.004128	0.024169	0.164868	0.225200	-0.675375	-0.977381	0.049951	0.084641	-0.187264
6933	1.605964	-1.250216	9.551502	0.151280	0.002433	0.028360	0.164622	0.220726	-0.675376	-0.977409	0.046990	0.084170	-0.188093
6934	1.659123	-1.268799	9.714972	0.137486	0.004206	0.014445	0.164245	0.216390	-0.675374	-0.977564	0.044291	0.083628	-0.188185
6935	1.586315	-1.173229	9.562001	0.020944	0.018701	0.012904	0.164647	0.214349	-0.675638	-0.977548	0.043911	0.083354	-0.188477
6936	1.626173	-1.442447	9.611408	0.092004	0.027916	0.013263	0.164134	0.211235	-0.675636	-0.977684	0.042181	0.082526	-0.188534
6937	1.489919	-1.183213	9.512951	0.147980	0.020620	-0.001225	0.163883	0.207445	-0.675116	-0.977825	0.039311	0.081755	-0.188759
6938	1.436545	-1.111024	9.547072	0.084771	0.027890	0.013204	0.165468	0.204447	-0.674740	-0.977943	0.037720	0.080957	-0.188816
6939	1.451510	-1.209018	9.728276	0.126845	0.027940	0.019880	0.165748	0.200640	-0.675394	-0.977987	0.035331	0.080104	-0.189412
6940	1.438438	-1.000226	9.582252	0.067310	0.032414	0.002951	0.166806	0.197113	-0.674235	-0.978122	0.034078	0.079295	-0.189282
6941	1.445845	-1.023138	9.913269	0.006213	0.038710	-0.001985	0.168132	0.194246	-0.674637	-0.978178	0.034055	0.078700	-0.189249
6942	1.426002	-0.918362	9.607288	0.011212	0.022311	0.008215	0.166555	0.194131	-0.674364	-0.978232	0.033866	0.078298	-0.189166
6943	1.367984	-0.879523	9.741720	0.088277	0.036992	0.004885	0.169312	0.193159	-0.673478	-0.978313	0.032235	0.077418	-0.189397
6944	1.396936	-0.879054	9.862022	0.040908	0.013220	0.023140	0.169457	0.190304	-0.674000	-0.978322	0.031456	0.077071	-0.189621
6945	1.391520	-0.764477	9.599523	-0.002963	-0.001440	0.019246	0.167756	0.189368	-0.674506	-0.978229	0.031479	0.077275	-0.190015
6946	1.452239	-0.855489	9.685231	0.138762	0.011549	0.034716	0.168556	0.185836	-0.674254	-0.978251	0.028798	0.076582	-0.190605
6947	1.474001	-0.869947	9.666027	0.070713	0.009594	0.012226	0.168303	0.181107	-0.672696	-0.978243	0.027406	0.076297	-0.190968
6948	1.473999	-0.872616	9.589173	0.007676	0.015010	0.010054	0.169877	0.182303	-0.673358	-0.978281	0.027263	0.076052	-0.190888
6949	1.425588	-0.826571	9.714194	0.096836	0.021522	0.023410	0.167784	0.179349	-0.672693	-0.978259	0.025424	0.075430	-0.191502
6950	1.430930	-0.932066	9.818387	0.081347	0.002267	0.008600	0.168070	0.174723	-0.673866	-0.978310	0.023784	0.075155	-0.191559
6951	1.444711	-0.795550	9.628389	-0.022153	0.022289	0.012655	0.168586	0.175544	-0.672571	-0.978268	0.024265	0.074982	-0.191783
6952	1.444793	-0.807120	9.762656	0.011117	0.016846	0.018368	0.169122	0.174171	-0.673615	-0.978267	0.024070	0.074687	-0.191925
6953	1.321826	-0.807631	9.684686	0.028764	0.007670	0.000933	0.170304	0.173886	-0.673625	-0.978272	0.023483	0.074608	-0.192004
6954	1.367355	-0.749867	9.664316	0.007561	0.006784	0.017438	0.169385	0.172820	-0.672839	-0.978258	0.023317	0.074524	-0.192129
6955	1.425147	-0.730075	9.789959	0.017241	0.013187	0.015632	0.169656	0.170646	-0.672842	-0.978209	0.022996	0.074374	-0.192475
6956	1.236645	-0.634238	9.782343	0.016112	-0.005067	0.035946	0.170308	0.171187	-0.672327	-0.978110	0.022645	0.074480	-0.192978
6957	1.301807	-0.653765	9.662651	0.024803	-0.005030	0.039686	0.169662	0.170096	-0.673621	-0.977945	0.022136	0.074634	-0.193813
6958	1.425283	-0.761575	9.724705	0.038097	-0.001367	0.032374	0.170052	0.168619	-0.671677	-0.977877	0.021365	0.074585	-0.194260
6959	1.401284	-0.783155	9.760186	0.014604	0.005880	0.019323	0.170057	0.168610	-0.672586	-0.977801	0.021070	0.074575	-0.194677
6960	1.435075	-0.798057	9.604259	0.006718	-0.008740	0.017464	0.169012	0.168879	-0.674006	-0.977764	0.020861	0.074799	-0.194803
6961	1.473400	-0.739774	9.739862	0.019765	-0.005048	0.027673	0.170594	0.165887	-0.672981	-0.977640	0.020438	0.074984	-0.195396
6962	1.430344	-0.814696	9.666395	0.028763	-0.005101	0.003726	0.169021	0.164014	-0.672190	-0.977661	0.019788	0.075057	-0.195330
6963	1.427650	-0.759772	9.547114	-0.008064	0.007656	0.000750	0.170066	0.165494	-0.672198	-0.977650	0.019926	0.075117	-0.195350
6964	1.420851	-0.843341	9.737920	0.009538	0.009491	0.002684	0.172029	0.166698	-0.671694	-0.977693	0.019708	0.074980	-0.195205
6965	1.321337	-0.701552	9.748582	-0.020336	0.016761	0.004356	0.170464	0.164540	-0.672202	-0.977677	0.020133	0.074904	-0.195274
6966	1.379184	-0.701681	9.677105	-0.064101	0.002104	0.004160	0.170729	0.164532	-0.672723	-0.977663	0.021325	0.075200	-0.195102
6967	1.483194	-0.768364	9.816369	-0.002717	0.005827	0.002625	0.170471	0.165333	-0.674279	-0.977644	0.021359	0.075270	-0.195168
6968	1.361940	-0.624796	9.656417	-0.059757	0.000277	0.002335	0.171894	0.168052	-0.672082	-0.977641	0.022459	0.075584	-0.194937
6969	1.356893	-0.576644	9.669048	-0.035383	0.002158	0.013528	0.170447	0.169689	-0.672719	-0.977560	0.023124	0.075843	-0.195167
6970	1.366935	-0.652960	9.860112	0.062727	-0.010528	0.019583	0.170063	0.166712	-0.672457	-0.977528	0.021813	0.075882	-0.195460
6971	1.414825	-0.593517	9.626143	-0.034581	-0.010601	0.022784	0.169143	0.165917	-0.671671	-0.977393	0.022416	0.076379	-0.195876
6972	1.453881	-0.691783	9.713948	0.049469	-0.012320	0.030601	0.169805	0.165763	-0.672715	-0.977312	0.021376	0.076499	-0.196347
6973	1.429835	-0.706375	9.682312	0.040768	-0.001383	0.023157	0.170470	0.163315	-0.672592	-0.977221	0.020540	0.076521	-0.196881
6974	1.369786	-0.757352	9.585016	-0.042346	0.013128	0.015331	0.168229	0.164841	-0.671794	-0.977198	0.021371	0.076512	-0.196909
6975	1.333632	-0.749402	9.820041	0.077702	-0.001395	0.012266	0.168376	0.162788	-0.673484	-0.977165	0.019800	0.076386	-0.197286
6976	1.405804	-0.720695	9.729897	0.042577	-0.001397	0.019473	0.168130	0.157776	-0.673095	-0.977135	0.018919	0.076325	-0.197546
6977	1.502631	-0.807405	9.645567	-0.016851	0.005849	0.011787	0.167600	0.159407	-0.673350	-0.977075	0.019229	0.076435	-0.197767
6978	1.451836	-0.771360	9.662402	0.011145	0.000388	0.011933	0.167991	0.158870	-0.672314	-0.977067	0.018958	0.076466	-0.197825
6979	1.406002	-0.769375	9.565982	-0.014262	0.000356	0.009958	0.168783	0.158045	-0.672581	-0.977007	0.019199	0.076674	-0.198016
6980	1.388871	-0.711319	9.667458	-0.036160	0.014946	0.009820	0.167604	0.158322	-0.673350	-0.977006	0.019905	0.076609	-0.197976
6981	1.318949	-0.701129	9.873392	-0.041283	0.005762	0.004265	0.168255	0.159133	-0.672836	-0.976966	0.020688	0.076814	-0.198012
6982	1.371662	-0.639024	9.711520	-0.038872	0.005818	0.017199	0.168908	0.160077	-0.672711	-0.976923	0.021424	0.076934	-0.198098
6983	1.424482	-0.590623	9.763103	-0.029309	-0.001460	0.024641	0.168120	0.161029	-0.673353	-0.976797	0.021967	0.077218	-0.198552
6984	1.399720	-0.450998	9.800838	0.019577	0.005915	0.030406	0.168117	0.159688	-0.671796	-0.976730	0.021583	0.077098	-0.198970
6985	1.405270	-0.615454	9.548930	-0.012070	-0.001377	0.045035	0.167330	0.160503	-0.672568	-0.976530	0.021805	0.077299	-0.199847
6986	1.405626	-0.687356	9.629542	0.010901	0.027840	0.026651	0.166817	0.159002	-0.673993	-0.976513	0.021675	0.076785	-0.200140
6987	1.294602	-0.653271	9.811422	0.040720	0.009566	0.026822	0.166816	0.157525	-0.672565	-0.976426	0.020877	0.076562	-0.200737
6988	1.284774	-0.620082	9.672566	0.039001	0.006805	0.016665	0.167341	0.156171	-0.671661	-0.976435	0.020101	0.076351	-0.200852
6989	1.434850	-0.744648	9.744236	0.084570	0.004145	0.023371	0.166306	0.155076	-0.673861	-0.976368	0.018419	0.076054	-0.201449
6990	1.456311	-0.696647	9.697099	0.063551	0.009603	0.019564	0.168019	0.151544	-0.672448	-0.976376	0.017179	0.075689	-0.201659
6991	1.415487	-0.730398	9.701046	0.049655	0.006816	0.010269	0.167762	0.149921	-0.672317	-0.976349	0.016174	0.075488	-0.201947
6992	1.493042	-0.811654	9.815854	-0.000966	0.011318	0.004474	0.166454	0.150464	-0.673734	-0.976390	0.016175	0.075357	-0.201797
6993	1.390966	-0.654374	9.433026	-0.074685	0.016722	-0.001452	0.168026	0.150993	-0.673357	-0.976383	0.017629	0.075473	-0.201666
6994	1.366979	-0.670476	9.663025	-0.037724	0.017627	-0.012344	0.167625	0.152627	-0.673093	-0.976488	0.018347	0.075371	-0.201132
6995	1.299481	-0.665275	9.816101	-0.058805	0.005737	0.001406	0.167884	0.153440	-0.672965	-0.976456	0.019452	0.075630	-0.201084
6996	1.357078	-0.615075	9.687715	-0.041370	0.013998	0.000560	0.168134	0.155885	-0.672317	-0.976505	0.020248	0.075608	-0.200777
6997	1.366743	-0.614661	9.803036	-0.044747	0.007571	-0.006831	0.168267	0.156418	-0.673097	-0.976514	0.021068	0.075773	-0.200587
6998	1.429238	-0.576120	9.780154	-0.065792	0.005736	-0.005088	0.168649	0.157514	-0.671541	-0.976561	0.022299	0.076012	-0.200135
6999	1.477668	-0.624406	9.703113	-0.022141	-0.001482	0.008070	0.167335	0.159685	-0.672958	-0.976505	0.022652	0.076258	-0.200274
7000	1.424501	-0.595493	9.746231	-0.001145	0.002186	0.008166	0.167864	0.158325	-0.672703	-0.976525	0.022628	0.076301	-0.200163
7001	1.439222	-0.653537	9.649534	-0.017855	0.006764	0.015462	0.168118	0.159147	-0.671666	-0.976454	0.022932	0.076366	-0.200448
7002	1.424972	-0.696678	9.706409	0.041831	0.002223	0.003775	0.168129	0.158586	-0.673484	-0.976515	0.022064	0.076237	-0.200296
7003	1.391163	-0.684732	9.701459	-0.001043	0.002164	0.000787	0.167734	0.157516	-0.672443	-0.976504	0.021995	0.076331	-0.200322
7004	1.328602	-0.711408	9.676496	0.025069	0.002223	0.015685	0.167474	0.156437	-0.672052	-0.976508	0.021472	0.076265	-0.200388
7005	1.396239	-0.740201	9.659920	0.051423	-0.001412	0.008445	0.167474	0.155899	-0.671662	-0.976483	0.020378	0.076212	-0.200644
7006	1.372421	-0.797675	9.752511	0.042825	0.011334	-0.002692	0.167740	0.154812	-0.671535	-0.976585	0.019518	0.075904	-0.200348
7007	1.347484	-0.624653	9.706695	0.014666	0.009487	0.000851	0.167753	0.152632	-0.672445	-0.976591	0.019177	0.075786	-0.200396
7008	1.362381	-0.716061	9.703152	0.014713	0.005835	0.001785	0.168012	0.153039	-0.672187	-0.976654	0.018850	0.075697	-0.200155
7009	1.408320	-0.744899	9.686373	0.042787	0.016824	-0.004547	0.168669	0.153300	-0.672452	-0.976703	0.017986	0.075325	-0.200137
7010	1.410189	-0.629338	9.707214	0.000845	0.014918	-0.017683	0.167239	0.150192	-0.672962	-0.976847	0.017935	0.075122	-0.199514
7011	1.434399	-0.653563	9.644688	0.000854	0.016749	-0.019529	0.167107	0.151676	-0.673869	-0.976939	0.017867	0.074926	-0.199140
7012	1.415075	-0.646450	9.625402	-0.072774	0.016690	-0.010673	0.168667	0.152767	-0.671543	-0.977035	0.019274	0.074978	-0.198516
7013	1.241614	-0.668143	9.714699	0.004212	0.024982	-0.004766	0.168144	0.153306	-0.672448	-0.977083	0.019196	0.074599	-0.198431
7014	1.202669	-0.583517	9.859553	0.005195	0.013063	-0.013978	0.168536	0.152363	-0.671413	-0.977220	0.019062	0.074413	-0.197840
7015	1.198182	-0.658442	9.762440	-0.034193	0.016681	-0.014179	0.167349	0.154406	-0.671922	-0.977279	0.019687	0.074336	-0.197516
7016	1.217252	-0.610085	9.820909	0.007813	-0.007940	-0.010239	0.166953	0.154954	-0.671788	-0.977383	0.019429	0.074548	-0.196946
7017	1.274987	-0.586121	9.759370	-0.023717	0.013049	-0.014121	0.166562	0.153606	-0.671396	-0.977441	0.019831	0.074490	-0.196638
7018	1.371830	-0.680403	9.571712	-0.020258	0.005780	-0.009467	0.167086	0.154948	-0.672179	-0.977554	0.020178	0.074543	-0.196022
7019	1.350207	-0.686893	9.797067	0.013249	-0.007036	-0.024047	0.166817	0.155233	-0.671138	-0.977635	0.019765	0.074737	-0.195583
7020	1.410010	-0.596015	9.602057	-0.044798	0.027685	-0.012397	0.165508	0.156049	-0.672426	-0.977785	0.020675	0.074457	-0.194846
7021	1.408208	-0.726061	9.566610	-0.055235	0.022190	-0.012434	0.166287	0.157537	-0.671912	-0.977835	0.021731	0.074348	-0.194521
7022	1.347766	-0.687473	9.629001	-0.041146	0.022169	-0.021597	0.167602	0.159000	-0.673350	-0.978022	0.022538	0.074163	-0.193560
7023	1.304278	-0.663106	9.744161	-0.072682	0.033097	-0.018086	0.167058	0.160523	-0.670878	-0.978100	0.023967	0.073907	-0.193092
7024	1.280313	-0.691904	9.779541	-0.028916	0.024008	-0.014159	0.168365	0.162405	-0.671017	-0.978269	0.024555	0.073634	-0.192261
7025	1.319210	-0.756485	9.867817	-0.016513	0.007555	-0.019604	0.168887	0.163348	-0.671151	-0.978341	0.024783	0.073657	-0.191858
7026	1.323689	-0.692169	9.676720	-0.072682	0.027620	-0.018075	0.168362	0.162412	-0.670368	-0.978495	0.026230	0.073484	-0.190946
7027	1.292263	-0.672885	9.705503	-0.030773	0.022205	-0.006782	0.167041	0.164326	-0.670356	-0.978531	0.026806	0.073266	-0.190764
7028	1.270582	-0.672617	9.796524	-0.006273	0.010355	-0.001104	0.169530	0.166195	-0.670505	-0.978654	0.026923	0.073163	-0.190155
7029	1.323877	-0.725312	9.834690	-0.036028	0.016733	0.002431	0.169405	0.165915	-0.671543	-0.978644	0.027588	0.073063	-0.190148
7030	1.350574	-0.769076	9.685494	-0.002624	0.011258	-0.013998	0.168743	0.167279	-0.671537	-0.978805	0.027612	0.072937	-0.189363
7031	1.348346	-0.807578	9.684934	-0.009703	0.002138	-0.002944	0.168491	0.164569	-0.671537	-0.978808	0.027697	0.073030	-0.189298
7032	1.367576	-0.798120	9.625233	-0.028935	0.020384	-0.010451	0.169540	0.165367	-0.671934	-0.978947	0.028273	0.072824	-0.188574
7033	1.353383	-0.853283	9.684340	-0.009537	0.020375	-0.019581	0.169142	0.166457	-0.671931	-0.979039	0.028402	0.072573	-0.188174
7034	1.353429	-0.862907	9.684205	-0.007901	0.014926	-0.006643	0.169920	0.167276	-0.670508	-0.979174	0.028554	0.072391	-0.187517
7035	1.244486	-0.766884	9.684535	-0.051675	0.013021	-0.012408	0.169918	0.167278	-0.670248	-0.979203	0.029491	0.072439	-0.187200
7036	1.271562	-0.884743	9.678333	-0.018336	0.018540	-0.014087	0.170965	0.170236	-0.671684	-0.979370	0.029852	0.072227	-0.186351
7037	1.237909	-0.901292	9.783410	-0.006023	0.034982	-0.017743	0.170427	0.171749	-0.670250	-0.979477	0.029975	0.071675	-0.185982
7038	1.312601	-0.899343	9.606497	-0.028874	0.020371	-0.012294	0.171738	0.172815	-0.670650	-0.979631	0.030551	0.071465	-0.185153
7039	1.300419	-0.859861	9.902200	-0.031269	0.020309	-0.027078	0.171727	0.174182	-0.669611	-0.979735	0.031104	0.071302	-0.184574
7040	1.261341	-0.759386	9.756813	-0.044637	0.003887	-0.012359	0.171206	0.174449	-0.670645	-0.979839	0.031921	0.071474	-0.183814
7041	1.295302	-0.807783	9.655629	-0.032418	-0.001562	-0.008592	0.171470	0.174174	-0.670647	-0.979842	0.032436	0.071732	-0.183609
7042	1.285193	-0.701280	9.849070	-0.014974	0.005771	-0.002063	0.171466	0.175528	-0.670906	-0.979932	0.032696	0.071751	-0.183073
7043	1.292594	-0.745247	9.651680	-0.020427	0.005820	0.013604	0.172515	0.176059	-0.670914	-0.979872	0.033021	0.071804	-0.183315
7044	1.319543	-0.831442	9.758746	0.025423	-0.001507	-0.010144	0.171456	0.176222	-0.669348	-0.980011	0.032453	0.071822	-0.182664
7045	1.285653	-0.807918	9.621930	0.041799	0.003132	0.008389	0.171998	0.174029	-0.671041	-0.980007	0.031537	0.071705	-0.182894
