# Supplementary material for: Identification of Haptic Based Guiding Using Hard Reins
Source: PLoS One. 2015 Jul 22;10(7):e0132020. doi: 10.1371/journal.pone.0132020 (PMC4511788; doi:10.1371/journal.pone.0132020)
Supplement: S9 File — (ZIP) [file pone.0132020.s009.zip › Exp2_MotionData2/Subject10/path3/T1/sync1.txt]

// Start Time: 0
// Sample rate: 25.0Hz
// Scenario: 4.9
// Firmware Version: 2.6.1
Counter	Acc_X	Acc_Y	Acc_Z	Gyr_X	Gyr_Y	Gyr_Z	Mag_X	Mag_Y	Mag_Z	Quat_w	Quat_x	Quat_y	Quat_z
6313	1.265946	-3.336299	9.647333	-0.034771	-0.133937	0.496534	-0.315763	0.320814	-1.227214	-0.756861	0.110220	0.105990	-0.635436
6314	1.141603	-3.129843	9.179797	0.058608	-0.018840	0.188166	-0.319496	0.320896	-1.227033	-0.753787	0.109365	0.105258	-0.639347
6315	0.890305	-2.911067	9.259499	0.036885	0.074276	-0.061457	-0.318161	0.320273	-1.225718	-0.754760	0.109631	0.103823	-0.638388
6316	0.529973	-2.825360	9.271866	0.050336	0.105037	-0.222929	-0.314685	0.317154	-1.228019	-0.756785	0.109563	0.102292	-0.636246
6317	0.370477	-3.051555	9.519016	-0.022437	0.091203	-0.263875	-0.312020	0.317197	-1.226428	-0.760221	0.110508	0.101813	-0.632049
6318	0.722787	-2.996627	9.389801	0.093186	0.140185	-0.406496	-0.310817	0.316131	-1.224045	-0.765034	0.109905	0.099549	-0.626684
6319	0.728879	-2.897045	8.878932	-0.215259	0.159959	-0.377272	-0.306818	0.315710	-1.221944	-0.769532	0.114408	0.100700	-0.620154
6320	-0.894154	-2.712731	10.243111	-0.412089	0.233418	-0.613152	-0.299643	0.323844	-1.222306	-0.776039	0.122307	0.103728	-0.609955
6321	0.023277	-4.048221	9.920273	0.372550	-0.008931	-0.107571	-0.300976	0.323373	-1.218795	-0.778174	0.116187	0.099624	-0.609114
6322	0.169493	-2.363477	8.544819	0.403915	0.069721	-0.257332	-0.297731	0.308104	-1.217972	-0.781546	0.110107	0.094372	-0.606759
6323	-0.596272	-2.505959	9.186754	-0.112482	0.037519	-0.068037	-0.294524	0.305693	-1.220247	-0.782145	0.112193	0.095313	-0.605457
6324	0.207201	-3.127342	9.519392	-0.219252	-0.041537	0.074184	-0.296807	0.311355	-1.219769	-0.779315	0.115038	0.098720	-0.608021
6325	-0.185279	-2.979084	9.722869	0.236767	0.012137	-0.143219	-0.293735	0.309283	-1.218251	-0.781565	0.111223	0.095988	-0.606277
6326	0.092638	-2.532294	9.232164	0.131501	-0.067026	0.145855	-0.297184	0.303096	-1.214628	-0.778759	0.108446	0.095342	-0.610479
6327	0.193630	-3.224720	9.211601	-0.053454	0.023645	0.011482	-0.297050	0.302812	-1.214638	-0.778499	0.109604	0.095614	-0.610561
6328	-0.201254	-1.952647	8.848080	0.013199	-0.018016	0.136122	-0.298646	0.300888	-1.208740	-0.775853	0.109286	0.095622	-0.613975
6329	0.222641	-2.728985	9.252080	-0.022233	0.024413	-0.080388	-0.299050	0.302460	-1.209495	-0.776789	0.109780	0.095687	-0.612692
6330	0.101953	-2.959332	9.483603	-0.047678	0.045108	-0.135117	-0.298520	0.303088	-1.206780	-0.777775	0.110712	0.095997	-0.611223
6331	-0.015623	-2.922644	9.318442	-0.019429	0.020026	-0.118364	-0.296383	0.302152	-1.211021	-0.779166	0.111045	0.096179	-0.609360
6332	0.156388	-3.011747	9.507332	-0.017430	0.004319	-0.129105	-0.295855	0.303822	-1.210838	-0.780024	0.111011	0.096748	-0.608177
6333	0.026317	-2.853925	9.220520	-0.069096	0.016849	-0.078766	-0.296921	0.303489	-1.207461	-0.780810	0.112161	0.097495	-0.606836
6334	-0.000384	-2.951493	9.357641	-0.091668	-0.001004	-0.011754	-0.295330	0.306273	-1.207930	-0.780029	0.113441	0.098796	-0.607392
6335	0.063019	-2.977049	9.321266	-0.098670	-0.008900	-0.054274	-0.296405	0.309402	-1.208492	-0.780395	0.114793	0.100247	-0.606429
6336	-0.027832	-3.027239	9.395884	-0.082715	-0.051276	0.082557	-0.297475	0.310568	-1.209253	-0.778402	0.115511	0.102006	-0.608558
6337	0.155916	-3.118570	9.450354	0.024229	-0.042693	-0.011687	-0.296411	0.311356	-1.207889	-0.778461	0.114627	0.102391	-0.608585
6338	0.225552	-2.889155	9.161907	-0.015705	0.007062	-0.023889	-0.298673	0.310257	-1.212895	-0.777986	0.114783	0.102680	-0.609114
6339	0.133020	-3.082586	9.333838	-0.062493	0.002300	0.008669	-0.299344	0.311952	-1.212563	-0.777689	0.115838	0.103375	-0.609175
6340	0.213636	-2.984018	9.393339	-0.033163	-0.007567	-0.013427	-0.298948	0.313078	-1.213071	-0.776969	0.116099	0.104092	-0.609922
6341	0.173137	-3.026025	9.349085	-0.016042	-0.015327	0.018415	-0.298016	0.313264	-1.209835	-0.776623	0.116234	0.104474	-0.610271
6342	0.218112	-2.966945	9.383719	-0.004569	0.015503	-0.001698	-0.298279	0.311853	-1.209337	-0.775807	0.116343	0.104469	-0.611288
6343	0.208693	-2.991398	9.316216	-0.008919	0.009451	0.025660	-0.297750	0.313358	-1.208080	-0.775441	0.116679	0.104364	-0.611707
6344	0.204666	-3.015735	9.422188	0.019208	0.010739	-0.016680	-0.297621	0.314582	-1.206421	-0.774786	0.116320	0.104190	-0.612635
6345	0.172905	-2.890088	9.367310	0.036336	-0.004087	0.013341	-0.297618	0.313483	-1.207537	-0.774647	0.115757	0.103768	-0.612988
6346	0.252029	-2.961876	9.408963	0.021817	-0.014893	0.016828	-0.298219	0.311062	-1.208915	-0.773477	0.115105	0.103890	-0.614566
6347	0.331410	-3.062395	9.354387	0.038142	0.001292	0.015203	-0.298349	0.310125	-1.210835	-0.773330	0.114577	0.103364	-0.614938
6348	0.255361	-2.903568	9.297899	0.029567	0.012233	0.001112	-0.298214	0.309859	-1.211655	-0.772119	0.114055	0.103061	-0.616605
6349	0.245949	-2.908587	9.355418	0.010317	0.009041	-0.020186	-0.297948	0.309835	-1.210849	-0.772360	0.113972	0.102842	-0.616356
6350	0.298238	-2.975606	9.374378	0.017171	0.032631	-0.036820	-0.296745	0.308983	-1.211701	-0.771527	0.113800	0.102481	-0.617489
6351	0.115676	-2.930366	9.404541	0.028577	0.025363	-0.027068	-0.295812	0.308934	-1.210497	-0.771928	0.113620	0.101802	-0.617134
6352	0.247373	-2.981387	9.346383	0.038582	0.011383	-0.033340	-0.295144	0.308464	-1.209034	-0.770963	0.112850	0.101511	-0.618527
6353	0.110956	-2.959597	9.260191	0.016060	0.009383	-0.032509	-0.295271	0.306186	-1.207620	-0.771370	0.112656	0.101248	-0.618098
6354	0.218842	-3.015894	9.302440	-0.016734	-0.006245	0.013238	-0.296340	0.306806	-1.209074	-0.769544	0.112595	0.101828	-0.620286
6355	0.190344	-3.064974	9.176766	-0.097709	-0.004320	-0.020587	-0.295273	0.306766	-1.208412	-0.769518	0.114010	0.103167	-0.619839
6356	0.147229	-3.073027	9.286231	-0.154641	-0.035941	0.016171	-0.296887	0.311636	-1.210803	-0.767296	0.115704	0.105910	-0.621814
6357	0.262740	-3.160753	9.242295	-0.200855	-0.046306	0.060143	-0.298768	0.316436	-1.209817	-0.765926	0.118347	0.108998	-0.622472
6358	0.055678	-2.970301	9.338010	-0.161068	-0.057356	0.016912	-0.298651	0.322250	-1.212198	-0.763666	0.119858	0.112149	-0.624397
6359	0.168629	-3.172164	9.297264	-0.175282	-0.077620	0.040593	-0.300799	0.327130	-1.214448	-0.762506	0.121667	0.115437	-0.624865
6360	0.196553	-3.365862	9.241811	-0.203513	-0.082552	0.086448	-0.302684	0.333533	-1.215977	-0.759207	0.123647	0.119340	-0.627753
6361	0.149307	-3.424977	9.255250	-0.187396	-0.106401	0.085474	-0.308570	0.339472	-1.211665	-0.757354	0.125379	0.123107	-0.628920
6362	0.244506	-3.326143	9.329638	-0.096740	-0.086416	0.063758	-0.312319	0.344638	-1.212537	-0.754371	0.125570	0.125826	-0.631921
6363	0.002683	-3.112060	9.310975	-0.037113	-0.096336	0.053317	-0.313392	0.346925	-1.213126	-0.753304	0.125065	0.127609	-0.632935
6364	0.219322	-3.302341	9.179446	-0.067908	-0.119693	0.124645	-0.317134	0.349508	-1.211649	-0.750316	0.124702	0.130152	-0.636031
6365	0.122349	-3.289528	9.248587	-0.040165	-0.115231	0.097373	-0.320333	0.349306	-1.211889	-0.748618	0.124112	0.132130	-0.637737
6366	0.273463	-3.330479	9.263162	-0.048975	-0.105327	0.125667	-0.323136	0.350218	-1.212097	-0.745991	0.123707	0.134149	-0.640467
6367	0.526883	-3.398704	9.271452	-0.029539	-0.058614	0.113597	-0.325810	0.352526	-1.211992	-0.744247	0.123714	0.135099	-0.642292
6368	0.509265	-3.476696	9.338899	0.051077	-0.008818	0.069086	-0.328210	0.352210	-1.208057	-0.742748	0.122881	0.134550	-0.644300
6369	0.530204	-3.330680	9.218084	0.086924	0.007172	0.010059	-0.327673	0.351068	-1.207830	-0.742795	0.121709	0.133281	-0.644731
6370	0.356159	-3.358117	9.184066	0.078627	0.014813	-0.014632	-0.326865	0.348256	-1.208605	-0.742586	0.120567	0.132210	-0.645407
6371	0.391899	-3.444855	9.209888	0.073244	0.007702	-0.016467	-0.326053	0.344614	-1.209947	-0.742940	0.119533	0.131172	-0.645403
6372	0.425379	-3.427258	9.179490	0.074176	0.026278	-0.048180	-0.326312	0.342095	-1.210160	-0.743168	0.118518	0.130067	-0.645552
6373	0.458426	-3.390251	9.134490	0.050807	0.032307	-0.048222	-0.325242	0.340642	-1.209138	-0.743940	0.118051	0.129032	-0.644956
6374	0.288170	-3.352069	9.179526	0.025590	0.017906	-0.050127	-0.324445	0.341747	-1.209112	-0.744035	0.117643	0.128685	-0.644990
6375	0.419366	-3.371537	9.162036	0.032635	0.015175	-0.044845	-0.324436	0.338956	-1.210012	-0.744674	0.117236	0.128132	-0.644437
6376	0.421892	-3.369059	9.210237	-0.000176	0.012752	-0.029936	-0.323100	0.338102	-1.210865	-0.744387	0.117189	0.128154	-0.644772
6377	0.371091	-3.357832	9.309691	0.035058	0.012346	-0.001529	-0.321503	0.339189	-1.210849	-0.744466	0.116821	0.127512	-0.644875
6378	0.407724	-3.264933	9.218644	0.073684	-0.003330	-0.001518	-0.323096	0.336704	-1.211181	-0.743897	0.115532	0.126761	-0.645911
6379	0.377807	-3.226639	9.195774	0.049442	0.008910	-0.001510	-0.321760	0.335812	-1.210414	-0.743998	0.114903	0.125984	-0.646059
6380	0.432799	-3.293599	9.303879	0.079490	0.008665	0.018904	-0.322417	0.332297	-1.209709	-0.743215	0.113738	0.124927	-0.647370
6381	0.471781	-3.309888	9.266685	0.088057	0.024165	-0.029601	-0.321743	0.329882	-1.209254	-0.743803	0.112660	0.123492	-0.647158
6382	0.312653	-3.108868	9.260284	0.098884	0.024385	0.036767	-0.321336	0.327448	-1.207716	-0.742773	0.111440	0.121923	-0.648848
6383	0.374294	-3.280098	9.280318	0.074314	0.015904	0.011875	-0.320802	0.327106	-1.205572	-0.742768	0.110564	0.120693	-0.649234
6384	0.310704	-3.130749	9.272426	0.063027	0.014422	-0.004076	-0.318395	0.324346	-1.204067	-0.742160	0.109652	0.119823	-0.650244
6385	0.387203	-3.202187	9.256055	0.060283	0.014359	-0.002330	-0.318525	0.323509	-1.204228	-0.742302	0.108932	0.118831	-0.650385
6386	0.235921	-3.146670	9.279880	0.035494	0.021605	-0.016476	-0.318915	0.320502	-1.207562	-0.741661	0.108468	0.118261	-0.651297
6387	0.327755	-3.130437	9.301832	0.029964	0.024990	-0.011189	-0.318111	0.319098	-1.208427	-0.741875	0.108321	0.117524	-0.651211
6388	0.259275	-3.102552	9.280263	0.018179	0.027408	-0.041255	-0.317179	0.319966	-1.210436	-0.741553	0.108138	0.117143	-0.651677
6389	0.220551	-3.098395	9.322371	0.024650	0.023249	-0.014731	-0.317177	0.319236	-1.209243	-0.741797	0.108045	0.116505	-0.651529
6390	0.159289	-3.065523	9.315430	0.032181	0.023614	-0.027070	-0.316106	0.317504	-1.208366	-0.741424	0.107660	0.115947	-0.652117
6391	0.137020	-3.046510	9.290531	0.011792	0.017582	-0.005950	-0.315838	0.317061	-1.207708	-0.741510	0.107713	0.115534	-0.652083
6392	0.118520	-3.085681	9.323958	0.023641	0.008135	0.020554	-0.315304	0.316447	-1.205978	-0.740661	0.107402	0.115181	-0.653161
6393	0.262637	-3.151042	9.271104	0.002008	0.009695	0.022237	-0.315170	0.316497	-1.208274	-0.740340	0.107570	0.114950	-0.653538
6394	0.190585	-3.050387	9.345160	0.005306	-0.002943	0.031017	-0.314234	0.315929	-1.208978	-0.739332	0.107417	0.114970	-0.654700
6395	0.260721	-3.053977	9.277534	-0.013827	-0.002488	0.006192	-0.315430	0.314552	-1.209009	-0.739157	0.107626	0.115160	-0.654829
6396	0.268397	-3.070827	9.299561	-0.001932	-0.022514	0.029085	-0.316503	0.316218	-1.207052	-0.738113	0.107320	0.115567	-0.655985
6397	0.307163	-3.065265	9.332001	-0.005945	-0.018550	0.011407	-0.316768	0.315934	-1.206653	-0.737849	0.107213	0.115883	-0.656244
6398	0.306814	-3.053138	9.298199	-0.004800	-0.027169	0.000747	-0.317306	0.317024	-1.204585	-0.737160	0.106821	0.116456	-0.656980
6399	0.413040	-3.036648	9.274856	0.009558	-0.013852	-0.029205	-0.318372	0.316883	-1.203497	-0.737474	0.106448	0.116591	-0.656664
6400	0.390104	-3.100178	9.284260	-0.009590	0.015745	-0.082113	-0.317839	0.316565	-1.202433	-0.737852	0.106477	0.116788	-0.656199
6401	0.327498	-3.106159	9.373854	0.004829	0.026510	-0.081103	-0.317703	0.316059	-1.205017	-0.738930	0.106580	0.116505	-0.655019
6402	0.188748	-2.963034	9.315560	0.014421	0.036921	-0.067719	-0.317032	0.314612	-1.203855	-0.739184	0.106559	0.116050	-0.654817
6403	0.248128	-3.015355	9.370733	0.006034	0.025969	-0.058987	-0.316769	0.316072	-1.206513	-0.739971	0.106691	0.115706	-0.653967
6404	0.290122	-3.060719	9.336258	0.019175	0.017831	-0.013032	-0.315296	0.313763	-1.205389	-0.739566	0.106494	0.115338	-0.654522
6405	0.281967	-3.024460	9.285185	0.022998	0.025148	-0.020044	-0.314895	0.313480	-1.205673	-0.739877	0.106456	0.114702	-0.654288
6406	0.296903	-3.041180	9.305026	0.019161	0.024899	-0.011220	-0.314093	0.313058	-1.206506	-0.739451	0.106355	0.114229	-0.654869
6407	0.286367	-2.995246	9.328427	0.006557	0.014170	-0.013097	-0.313825	0.312640	-1.206928	-0.739610	0.106430	0.113957	-0.654724
6408	0.365910	-3.090899	9.355660	0.010096	0.026541	-0.008600	-0.312627	0.313169	-1.206654	-0.739087	0.106484	0.113580	-0.655372
6409	0.335552	-3.033195	9.315780	0.023002	0.010995	-0.022799	-0.312626	0.312866	-1.205719	-0.739401	0.106250	0.113167	-0.655126
6410	0.257463	-3.003052	9.334821	0.031480	0.015892	-0.002392	-0.312222	0.311443	-1.205364	-0.738703	0.105843	0.112671	-0.656065
6411	0.239565	-2.962114	9.297855	0.021139	0.012685	-0.020124	-0.311952	0.310619	-1.206474	-0.738981	0.105665	0.112251	-0.655851
6412	0.282733	-3.048712	9.374454	-0.019067	0.013562	0.002734	-0.311418	0.310033	-1.205958	-0.738107	0.105988	0.112442	-0.656751
6413	0.261997	-2.990835	9.313204	0.022466	0.017573	-0.001527	-0.311017	0.310092	-1.208933	-0.738156	0.105897	0.111895	-0.656804
6414	0.217112	-2.928536	9.306541	-0.012179	0.007129	0.013335	-0.310348	0.309221	-1.208428	-0.737135	0.106056	0.112070	-0.657894
6415	0.286071	-2.975829	9.357157	-0.011909	0.015357	0.004533	-0.310479	0.308656	-1.208175	-0.737026	0.106456	0.111995	-0.657964
6416	0.267689	-3.024711	9.366590	0.022123	-0.000449	0.008081	-0.310614	0.309056	-1.207080	-0.736061	0.105986	0.111852	-0.659144
6417	0.220050	-2.952756	9.316443	-0.001391	0.015177	0.015188	-0.310609	0.307352	-1.206324	-0.735833	0.106251	0.111620	-0.659395
6418	0.247293	-2.971675	9.382414	0.000451	0.009927	0.012502	-0.309413	0.308723	-1.206024	-0.734780	0.106248	0.111601	-0.660572
6419	0.227297	-2.947767	9.340699	0.012902	-0.002504	0.016002	-0.309941	0.306913	-1.206211	-0.734531	0.106069	0.111440	-0.660904
6420	0.280988	-2.961354	9.373741	0.012631	0.006935	-0.006053	-0.309410	0.307612	-1.206600	-0.733693	0.105798	0.111350	-0.661893
6421	0.193164	-2.933819	9.363617	0.018789	0.006849	-0.000711	-0.309673	0.306498	-1.206768	-0.733698	0.105616	0.111009	-0.661973
6422	0.218978	-2.894513	9.344856	0.027108	0.003584	-0.009554	-0.309935	0.304812	-1.206549	-0.732932	0.105082	0.110783	-0.662944
6423	0.231725	-2.928268	9.331059	0.002284	0.001117	0.009802	-0.311134	0.304066	-1.203452	-0.732751	0.105089	0.110722	-0.663154
6424	0.270692	-2.932412	9.365986	0.002296	-0.005948	0.007979	-0.309402	0.304430	-1.202650	-0.731686	0.104833	0.110924	-0.664335
6425	0.226252	-2.899239	9.316230	0.002568	0.001381	-0.000804	-0.308732	0.303272	-1.201884	-0.731647	0.104811	0.110879	-0.664390
6426	0.265689	-2.927650	9.346539	-0.015259	0.008478	-0.006128	-0.310599	0.303663	-1.204822	-0.730696	0.104961	0.111145	-0.665367
6427	0.229028	-2.908893	9.366937	-0.002433	0.007025	-0.014931	-0.310336	0.305252	-1.206935	-0.730847	0.105053	0.111114	-0.665192
6428	0.226822	-2.918643	9.374164	0.003109	0.007202	-0.020216	-0.310066	0.303782	-1.204419	-0.730144	0.104890	0.111179	-0.665978
6429	0.198835	-2.856039	9.348762	-0.012955	0.009900	0.008930	-0.309537	0.305493	-1.205991	-0.729961	0.105225	0.111195	-0.666124
6430	0.177413	-2.870989	9.377103	0.006061	0.010168	0.004575	-0.308469	0.304735	-1.204677	-0.729062	0.105134	0.111107	-0.667136
6431	0.206953	-2.899587	9.342118	0.002393	-0.000552	0.005375	-0.308202	0.304754	-1.205760	-0.728935	0.105096	0.111075	-0.667286
6432	0.266305	-2.947051	9.418918	-0.008939	0.002411	0.025679	-0.309537	0.305349	-1.205860	-0.727701	0.105167	0.111256	-0.668591
6433	0.265208	-2.893667	9.408853	0.028951	0.002817	0.022263	-0.308601	0.304339	-1.205634	-0.727411	0.104819	0.110787	-0.669038
6434	0.295032	-2.936825	9.371580	0.036122	-0.004235	0.022236	-0.308597	0.303190	-1.204590	-0.726252	0.104130	0.110476	-0.670455
6435	0.298980	-2.897918	9.332894	0.021962	0.006489	0.015186	-0.310730	0.302986	-1.205788	-0.726050	0.103912	0.110067	-0.670775
6436	0.270116	-2.908151	9.336900	0.006047	0.006616	0.004535	-0.310329	0.302680	-1.205127	-0.724913	0.103739	0.110064	-0.672031
6437	0.336555	-2.950635	9.387401	0.008274	-0.002701	-0.013214	-0.308994	0.302079	-1.204756	-0.725043	0.103528	0.110037	-0.671927
6438	0.213069	-2.977165	9.253828	-0.007559	0.017841	-0.022825	-0.308600	0.304226	-1.206853	-0.724130	0.103620	0.110132	-0.672882
6439	0.228128	-2.981732	9.389123	-0.027305	0.015968	-0.025558	-0.307934	0.304638	-1.207118	-0.724393	0.104151	0.110342	-0.672482
6440	0.249512	-3.093015	9.318405	-0.008602	0.018535	-0.051119	-0.306069	0.305145	-1.206583	-0.723476	0.104140	0.110561	-0.673435
6441	0.123927	-2.983624	9.378718	-0.025036	0.025263	-0.041381	-0.305796	0.302867	-1.205578	-0.723977	0.104732	0.110643	-0.672791
6442	0.098458	-3.037486	9.414450	0.014639	0.000877	-0.048479	-0.305661	0.302284	-1.204788	-0.722641	0.104086	0.110860	-0.674290
6443	0.179128	-3.167088	9.583993	0.114267	-0.020809	-0.143802	-0.304726	0.301493	-1.201853	-0.724706	0.101823	0.109942	-0.672566
6444	0.181458	-2.608763	9.245265	0.168025	0.021917	-0.127462	-0.304982	0.298177	-1.204117	-0.724787	0.099072	0.107935	-0.673216
6445	0.488111	-2.076525	8.417802	-0.234519	0.130651	-0.131635	-0.300986	0.299996	-1.207752	-0.726304	0.103913	0.109478	-0.670596
6446	-0.280522	-4.083240	10.185797	-0.150591	0.033546	0.011438	-0.295412	0.309408	-1.213188	-0.725035	0.106427	0.111137	-0.671301
6447	0.223415	-2.365310	8.722375	0.213517	-0.012259	0.119113	-0.295397	0.304373	-1.214296	-0.723794	0.103421	0.108208	-0.673586
6448	0.176021	-2.623456	8.965985	-0.254641	0.034776	-0.001389	-0.294878	0.308944	-1.211859	-0.722670	0.107455	0.111257	-0.673664
6449	0.142963	-3.308545	9.516551	-0.421353	0.055417	0.077810	-0.292771	0.318124	-1.215911	-0.720751	0.114453	0.115978	-0.673771
6450	0.007801	-3.573161	9.552914	-0.159919	0.027743	-0.044395	-0.293725	0.324996	-1.214328	-0.720068	0.116855	0.118014	-0.673736
6451	0.163566	-3.478086	9.597897	0.165945	-0.010144	-0.054264	-0.296786	0.323100	-1.214354	-0.721095	0.114204	0.116070	-0.673429
6452	0.016391	-3.092406	9.171636	0.187941	-0.015712	-0.002043	-0.298100	0.316161	-1.210779	-0.719949	0.111008	0.114038	-0.675534
6453	0.206315	-2.899620	9.139902	0.106274	-0.039904	0.085905	-0.298624	0.312909	-1.209391	-0.718868	0.109136	0.113002	-0.677163
6454	0.381086	-3.129468	9.313089	-0.043107	-0.015564	0.021906	-0.299963	0.314946	-1.211067	-0.717032	0.109353	0.114001	-0.678904
6455	0.125895	-3.085544	9.357883	-0.034755	0.010344	-0.016749	-0.301031	0.315217	-1.209560	-0.717144	0.109950	0.114386	-0.678625
6456	-0.112435	-3.155404	9.418496	0.096404	-0.057523	0.183084	-0.303154	0.311583	-1.208301	-0.713076	0.107923	0.113773	-0.683323
6457	0.199820	-3.428848	9.877862	0.069301	-0.075500	0.182816	-0.304759	0.312978	-1.206211	-0.710485	0.106324	0.113530	-0.686307
6458	0.378275	-3.090666	9.435472	0.105507	-0.057302	0.178583	-0.306884	0.310117	-1.208035	-0.704960	0.103918	0.113005	-0.692433
6459	0.226942	-2.942928	9.258810	0.057526	-0.030704	0.092878	-0.306877	0.308016	-1.208372	-0.703657	0.102889	0.112480	-0.693995
6460	0.211009	-2.867961	9.291455	-0.005317	0.005992	0.025725	-0.306874	0.306911	-1.209218	-0.697488	0.102148	0.113287	-0.700173
6461	0.131600	-2.998045	9.415169	-0.022607	0.006499	-0.000828	-0.307801	0.304586	-1.204960	-0.697402	0.102547	0.113546	-0.700159
6462	0.182873	-3.016534	9.419289	0.003055	-0.005247	-0.020283	-0.308741	0.306720	-1.205150	-0.690541	0.101209	0.114667	-0.706938
6463	0.091645	-2.955087	9.312520	0.001658	-0.013648	0.030955	-0.307808	0.307194	-1.208388	-0.690006	0.101059	0.114800	-0.707460
6464	0.183952	-2.953403	9.392367	-0.004436	0.013898	-0.006041	-0.306878	0.307967	-1.206213	-0.683757	0.100255	0.115600	-0.713486
6465	0.154742	-2.953938	9.348147	0.022472	0.019345	-0.001494	-0.307007	0.306587	-1.207201	-0.683798	0.100213	0.115049	-0.713541
6466	0.144394	-2.924999	9.323541	0.015493	-0.006131	0.019541	-0.308070	0.305148	-1.204668	-0.675866	0.098706	0.115950	-0.721123
6467	0.156124	-3.017023	9.387179	0.004370	0.001392	-0.000780	-0.308870	0.305013	-1.204123	-0.675817	0.098657	0.115901	-0.721183
6468	0.179540	-2.972901	9.406822	0.049923	0.011147	-0.020032	-0.305936	0.304570	-1.199984	-0.668296	0.096810	0.116152	-0.728366
6469	0.056539	-2.890178	9.349467	0.036380	0.010150	0.015307	-0.305398	0.302878	-1.200315	-0.668093	0.096500	0.115485	-0.728699
6470	0.329962	-2.994456	9.324944	0.011562	0.015621	0.001948	-0.306463	0.302329	-1.199780	-0.658590	0.095048	0.116367	-0.737350
6471	0.014063	-2.937063	9.415916	0.018309	0.015243	0.018829	-0.304857	0.300999	-1.204704	-0.658306	0.095066	0.115892	-0.737675
6472	0.083534	-2.911538	9.321571	0.002162	0.015154	0.016996	-0.306726	0.301591	-1.204123	-0.650125	0.094030	0.116661	-0.744906
6473	0.126164	-2.973873	9.381121	-0.009180	0.010137	0.036370	-0.305259	0.301766	-1.207106	-0.649511	0.094377	0.116629	-0.745403
6474	0.194586	-2.992044	9.445942	0.027882	0.028263	-0.000545	-0.304990	0.300904	-1.206596	-0.642617	0.093324	0.116743	-0.751469
6475	0.012784	-2.883689	9.348076	0.044779	-0.008044	0.034676	-0.307153	0.311256	-1.208400	-0.642080	0.092700	0.116140	-0.752098
6476	0.109124	-2.862527	9.293101	-0.000655	0.030128	0.057743	-0.308487	0.310790	-1.205158	-0.634031	0.092161	0.116560	-0.758897
6477	-0.225273	-2.965681	9.418416	-0.003187	0.062320	0.192396	-0.306225	0.312390	-1.203647	-0.631163	0.093595	0.115486	-0.761273
6478	0.118739	-2.862355	9.269324	0.039140	0.080432	0.194337	-0.305559	0.312366	-1.203250	-0.624674	0.094196	0.113989	-0.766757
6479	0.099466	-2.636958	9.194819	-0.056381	0.062697	0.195689	-0.304763	0.313756	-1.203350	-0.621621	0.096298	0.113726	-0.769013
6480	0.038325	-2.776465	8.905144	-0.075126	0.078629	0.227585	-0.303568	0.315713	-1.204111	-0.614361	0.098384	0.113958	-0.774528
6481	0.085981	-2.918780	9.283188	-0.027027	0.081100	0.144634	-0.301306	0.317051	-1.203419	-0.612165	0.100283	0.113129	-0.776144
6482	-0.342554	-3.035776	9.439418	-0.035519	0.089382	0.093479	-0.300510	0.318743	-1.204455	-0.607817	0.101864	0.112804	-0.779396
6483	-0.093284	-2.924462	9.268101	-0.054580	0.127099	0.072388	-0.297312	0.319008	-1.200836	-0.606776	0.104655	0.111994	-0.779953
6484	-0.460751	-2.918959	9.584149	-0.111286	0.063810	0.094864	-0.295992	0.323460	-1.200168	-0.602054	0.106742	0.113195	-0.783150
6485	-0.371407	-3.055725	9.385726	-0.087975	0.090570	0.171130	-0.294399	0.325976	-1.201186	-0.599299	0.109596	0.113139	-0.784876
6486	-0.226496	-3.256992	9.492789	-0.033871	0.119250	0.037077	-0.290661	0.324845	-1.204643	-0.594805	0.111353	0.112748	-0.788096
6487	-0.269035	-2.927614	9.614169	0.001547	0.205797	0.073098	-0.286662	0.325023	-1.204143	-0.594028	0.114722	0.110140	-0.788568
6488	-0.663623	-2.993063	9.335366	0.050011	0.002401	0.043754	-0.284797	0.325309	-1.200103	-0.586607	0.113289	0.110213	-0.794299
6489	-0.293476	-2.845557	9.299876	0.021051	0.039122	-0.011886	-0.285724	0.323413	-1.202315	-0.586841	0.113614	0.109470	-0.794183
6490	-0.211166	-3.018798	9.712916	0.113224	-0.097717	0.016682	-0.287193	0.324008	-1.202279	-0.581911	0.110104	0.109437	-0.798299
6491	-0.876834	-2.856127	9.448146	0.258373	-0.277658	0.078017	-0.292502	0.315983	-1.202475	-0.580519	0.102807	0.108383	-0.800426
6492	0.278870	-3.019681	9.102114	0.128807	-0.170656	0.095738	-0.296187	0.299311	-1.201076	-0.576972	0.098513	0.108344	-0.803530
6493	-0.205941	-2.518703	9.155670	0.062097	0.046025	-0.132861	-0.296579	0.297131	-1.203708	-0.579238	0.098201	0.107113	-0.802101
6494	-0.061007	-2.783043	9.638719	0.118598	0.070316	-0.088357	-0.293905	0.294371	-1.202477	-0.579272	0.097518	0.104790	-0.802467
6495	-0.512599	-2.655323	9.412072	0.125368	0.004305	-0.150544	-0.293230	0.291528	-1.201766	-0.581849	0.095768	0.103054	-0.801037
6496	-0.276431	-2.694722	9.511086	0.115595	0.018798	0.015672	-0.292291	0.289498	-1.199950	-0.580027	0.094508	0.101176	-0.802745
6497	-0.144294	-2.757865	9.515617	0.171131	0.028557	-0.107889	-0.291213	0.285806	-1.199406	-0.582048	0.092705	0.098340	-0.801845
6498	-0.322284	-2.598465	9.412669	0.213908	0.037471	-0.022791	-0.290261	0.279602	-1.199481	-0.581098	0.090541	0.094724	-0.803216
6499	-0.264791	-2.546432	9.529582	0.244813	0.050214	-0.167619	-0.289972	0.271840	-1.198383	-0.584230	0.088125	0.090551	-0.801692
6500	-0.306243	-2.420962	9.474407	0.199833	-0.006914	-0.245920	-0.286225	0.267236	-1.197494	-0.586942	0.085040	0.088034	-0.800323
6501	-0.534608	-2.383832	9.529704	0.243192	-0.109212	-0.337451	-0.285130	0.257624	-1.196194	-0.592454	0.079787	0.086031	-0.797013
6502	0.094251	-2.100558	9.397624	0.259841	0.018992	-0.265115	-0.285111	0.251119	-1.194512	-0.595671	0.076383	0.082235	-0.795348
6503	-0.436374	-1.979100	9.428567	0.069345	-0.021432	-0.350732	-0.284038	0.248649	-1.192037	-0.601218	0.074578	0.081954	-0.791365
6504	-0.334793	-2.229644	10.083492	0.178380	0.007698	0.019314	-0.281628	0.245199	-1.191095	-0.599785	0.072424	0.079150	-0.792936
6505	-0.525349	-1.966117	9.729033	0.188002	0.077478	0.076411	-0.284841	0.249607	-1.190106	-0.598874	0.071471	0.075144	-0.794100
6506	-0.751409	-1.780938	9.147809	-0.087714	0.111056	0.636324	-0.283242	0.249656	-1.187692	-0.586554	0.075006	0.074510	-0.802980
6507	0.255814	-2.058786	9.407081	-0.239354	0.199444	0.464687	-0.284597	0.256709	-1.187449	-0.578904	0.081655	0.075328	-0.807793
6508	-0.283700	-2.282150	9.815861	-0.158315	0.159506	-0.050615	-0.281540	0.260499	-1.190335	-0.577494	0.085754	0.076364	-0.808279
6509	-0.713664	-2.348208	9.841679	-0.063395	-0.023269	0.037017	-0.280483	0.263577	-1.190789	-0.576660	0.086121	0.077612	-0.808717
6510	-0.068007	-2.050060	9.750922	-0.041445	-0.257965	0.116768	-0.285819	0.264591	-1.192855	-0.573025	0.082457	0.081192	-0.811327
6511	0.622624	-2.251202	9.236848	-0.373305	-0.462729	-0.703487	-0.295310	0.273032	-1.195987	-0.582886	0.077985	0.093750	-0.803351
6512	-1.052078	-2.907834	9.647761	-0.263716	0.337827	-0.755986	-0.286237	0.272040	-1.204769	-0.594694	0.084982	0.095274	-0.793751
6513	-0.215300	-2.827112	9.615060	0.148288	0.049312	0.482753	-0.281711	0.275291	-1.210120	-0.587256	0.084869	0.091554	-0.799716
6514	0.492741	-2.345834	8.949538	0.069743	0.154453	-0.198605	-0.278499	0.271622	-1.212706	-0.589694	0.086009	0.089091	-0.798077
6515	-0.579344	-2.370108	9.263447	-0.271896	0.169219	-0.411532	-0.271578	0.276339	-1.216958	-0.595976	0.091119	0.092198	-0.792471
6516	-1.282788	-2.941107	10.050140	-0.057123	0.002312	0.009939	-0.261328	0.282384	-1.221205	-0.594498	0.091692	0.093206	-0.793396
6517	-0.460568	-2.450458	9.532478	0.158716	-0.059381	0.207182	-0.263460	0.282314	-1.222128	-0.591291	0.089222	0.091045	-0.796319
6518	-0.300292	-2.146572	9.255880	-0.004431	-0.049525	0.184591	-0.268792	0.281730	-1.221950	-0.580055	0.087850	0.092284	-0.804551
6519	-0.366276	-2.317663	9.534370	-0.042048	-0.039041	0.179250	-0.270126	0.281772	-1.222473	-0.576927	0.088009	0.093121	-0.806684
6520	-0.323592	-2.501369	9.611687	-0.077941	-0.058722	0.171935	-0.273071	0.285766	-1.222041	-0.563747	0.087052	0.095857	-0.815735
6521	-0.011606	-2.811264	9.755988	0.076528	-0.018129	0.022327	-0.272003	0.285479	-1.222873	-0.563385	0.085897	0.094811	-0.816229
6522	-0.358655	-1.705786	9.674415	0.442166	-0.064386	-0.570892	-0.271709	0.275863	-1.220618	-0.571656	0.078572	0.089455	-0.811809
6523	-0.486362	-2.416889	10.017669	0.744328	-0.098406	-0.027288	-0.272603	0.262642	-1.219276	-0.572932	0.068368	0.078540	-0.812961
6524	-0.104780	-2.026451	9.766465	1.228113	-0.247043	-0.106383	-0.275712	0.231024	-1.210260	-0.574836	0.049999	0.061600	-0.814413
6525	0.171848	-0.472789	8.954447	1.056162	-0.129093	-0.152245	-0.281219	0.198603	-1.200565	-0.577984	0.035495	0.046024	-0.813976
6526	-0.104954	0.954361	8.593378	0.429397	-0.034873	-0.257919	-0.280343	0.171874	-1.188061	-0.582157	0.029680	0.039648	-0.811567
6527	-0.269044	-1.330323	9.727288	-0.541081	-0.028167	-0.142349	-0.281429	0.178879	-1.192146	-0.583993	0.035336	0.048798	-0.809520
6528	-0.135081	-2.444357	11.342934	0.614491	-0.089830	-0.020675	-0.281567	0.179886	-1.186844	-0.584341	0.026637	0.039941	-0.810087
6529	-0.038375	-0.767833	9.585697	0.863735	-0.217454	-0.276258	-0.284707	0.158210	-1.176157	-0.588907	0.012742	0.028608	-0.807594
6530	0.192251	-0.948080	10.109254	0.883805	-0.071258	0.075665	-0.288379	0.136736	-1.167618	-0.587322	0.001179	0.015178	-0.809210
6531	0.060367	-0.171255	10.089718	1.176530	-0.030317	0.174090	-0.289893	0.107085	-1.160178	-0.584264	-0.013128	-0.003523	-0.811450
6532	0.078648	-0.032583	9.848522	1.230106	0.065236	0.139503	-0.287672	0.075708	-1.142435	-0.580988	-0.026475	-0.024188	-0.813122
6533	0.453962	0.833472	9.083233	1.099965	0.054372	-0.112153	-0.285451	0.044814	-1.127378	-0.581967	-0.038372	-0.042758	-0.811180
6534	0.163836	1.313722	9.263275	0.505564	0.046078	-0.267861	-0.279800	0.026302	-1.116421	-0.585592	-0.043313	-0.051675	-0.807797
6535	0.014724	1.427569	9.575579	0.074403	0.023139	-0.134959	-0.276589	0.022326	-1.111723	-0.587589	-0.043739	-0.053272	-0.806219
6536	0.223655	1.193491	9.795581	-0.037085	0.008268	-0.074444	-0.273918	0.020525	-1.109380	-0.588615	-0.043131	-0.052808	-0.805533
6537	0.245297	1.082221	9.806712	0.095837	0.029384	-0.127821	-0.272585	0.020775	-1.109388	-0.590466	-0.043723	-0.054795	-0.804013
6538	-0.140518	1.453894	9.695786	0.191430	-0.050212	-0.149176	-0.270710	0.017251	-1.104660	-0.592528	-0.046665	-0.057384	-0.802147
6539	0.147304	1.483393	9.704395	0.078197	-0.067487	0.043907	-0.271100	0.013696	-1.102473	-0.591735	-0.048794	-0.057788	-0.802577
6540	0.362330	1.263960	9.645249	0.040316	-0.102515	-0.026315	-0.275367	0.013952	-1.103226	-0.592022	-0.050925	-0.057221	-0.802273
6541	0.329033	1.486692	9.717168	-0.004358	0.003661	-0.020475	-0.274030	0.012801	-1.103413	-0.592258	-0.050871	-0.057188	-0.802105
6542	0.161334	1.405981	9.820951	0.038397	0.033594	-0.066084	-0.272959	0.011073	-1.102671	-0.593022	-0.050749	-0.058243	-0.801472
6543	0.017050	1.786871	9.512762	0.055305	0.073644	0.117253	-0.272563	0.011802	-1.098060	-0.590905	-0.050439	-0.059863	-0.802934
6544	-0.057503	1.693312	9.869838	-0.032065	0.051776	0.216752	-0.272033	0.013197	-1.098156	-0.587164	-0.049525	-0.059714	-0.805741
6545	-0.238557	1.444872	10.056317	0.102467	0.023784	0.567136	-0.278295	0.011358	-1.097467	-0.577765	-0.051083	-0.061071	-0.812310
6546	-0.090240	1.581019	9.537500	0.098569	-0.163699	0.884167	-0.290808	0.004296	-1.095657	-0.563162	-0.055989	-0.059844	-0.822273
6547	0.488555	0.994362	9.542837	0.046501	-0.219102	0.735021	-0.308147	0.005783	-1.094058	-0.551127	-0.061049	-0.057288	-0.830211
6548	0.989876	1.532591	9.005341	-0.364318	0.086684	0.095496	-0.317092	0.009014	-1.091149	-0.549590	-0.055739	-0.052055	-0.831946
6549	-0.541541	0.315508	10.575475	-0.267134	-0.005474	0.113242	-0.316584	0.018426	-1.097607	-0.547909	-0.053051	-0.047377	-0.833509
6550	0.708208	1.173135	9.627664	-0.099460	-0.021542	0.032042	-0.320996	0.022511	-1.099721	-0.547205	-0.052387	-0.045429	-0.834121
6551	0.107808	1.402573	9.732677	-0.017256	-0.014346	0.055452	-0.320068	0.025151	-1.105455	-0.546219	-0.052530	-0.044877	-0.834788
6552	0.261990	0.912641	10.184012	0.112350	-0.066017	0.248233	-0.323529	0.022961	-1.104540	-0.541717	-0.055118	-0.045750	-0.837503
6553	0.465028	1.037683	10.040059	0.620638	-0.142947	-0.061908	-0.325500	0.012422	-1.096480	-0.542066	-0.064206	-0.054595	-0.836099
6554	0.321790	2.047277	9.431086	0.564680	-0.122008	0.150234	-0.330123	-0.003743	-1.085599	-0.538622	-0.072561	-0.062502	-0.837087
6555	0.291035	1.689910	9.712062	0.488206	-0.314575	0.216851	-0.336494	-0.014495	-1.076145	-0.534547	-0.083378	-0.066921	-0.838349
6556	1.652607	3.229239	8.577192	0.034865	-0.015963	0.393820	-0.344735	-0.024342	-1.067450	-0.527625	-0.084579	-0.066657	-0.842624
6557	0.839740	1.704766	10.128366	0.039003	-0.130077	0.082996	-0.348480	-0.020153	-1.068623	-0.526235	-0.087363	-0.065754	-0.843280
6558	0.987636	1.280175	9.770227	0.374394	-0.221894	-0.224206	-0.351538	-0.023345	-1.067339	-0.529350	-0.094782	-0.070106	-0.840173
6559	0.920788	2.106667	9.172201	0.348184	-0.003724	-0.283015	-0.351245	-0.032940	-1.059816	-0.533331	-0.098202	-0.076377	-0.836708
6560	0.488633	2.183813	9.408697	0.053320	0.042050	-0.186312	-0.345092	-0.040073	-1.055254	-0.536006	-0.097817	-0.078066	-0.834886
6561	0.751737	2.368227	9.475557	0.022721	-0.059922	-0.171214	-0.341084	-0.043059	-1.051614	-0.538817	-0.098856	-0.078073	-0.832952
6562	0.761956	2.586887	9.488664	-0.067806	0.004459	-0.072965	-0.337885	-0.042496	-1.054875	-0.539913	-0.097975	-0.077117	-0.832435
6563	0.625110	2.827111	9.111959	0.017741	0.040197	0.236105	-0.341358	-0.040326	-1.054089	-0.535785	-0.097925	-0.077346	-0.835082
6564	0.763469	1.780991	9.480347	-0.059465	0.023772	0.226921	-0.345232	-0.037957	-1.055454	-0.531770	-0.097274	-0.076148	-0.837830
6565	0.972220	1.823660	9.857124	-0.151842	-0.000715	0.107952	-0.346975	-0.034320	-1.059099	-0.530160	-0.095894	-0.073320	-0.839261
6566	1.163953	1.895084	9.631388	0.027817	0.041210	0.128193	-0.350177	-0.033716	-1.057692	-0.527604	-0.095719	-0.073963	-0.840834
6567	0.671860	1.995372	9.451848	-0.016831	0.015997	-0.091252	-0.350710	-0.033857	-1.057150	-0.529051	-0.095196	-0.073941	-0.839986
6568	0.640445	2.579811	9.335748	0.050838	0.046121	0.008156	-0.348042	-0.034641	-1.056261	-0.528469	-0.095006	-0.075252	-0.840257
6569	0.628058	2.217885	9.265885	-0.015323	0.101039	0.137395	-0.348304	-0.035884	-1.056973	-0.525940	-0.093407	-0.075740	-0.841977
6570	0.924904	2.000001	9.801386	0.059836	-0.028242	-0.072793	-0.347772	-0.035325	-1.057366	-0.526807	-0.094436	-0.076572	-0.841245
6571	0.821831	2.019947	9.518849	0.124786	-0.001136	-0.140461	-0.345898	-0.038244	-1.054510	-0.528838	-0.095610	-0.078846	-0.839626
6572	0.253273	2.373777	9.749072	0.016683	0.015766	0.000866	-0.348064	-0.027381	-1.054136	-0.528456	-0.095555	-0.079280	-0.839832
6573	0.777083	2.082254	9.555519	0.063523	-0.061695	-0.013727	-0.348726	-0.028770	-1.054173	-0.528572	-0.097281	-0.079652	-0.839526
6574	0.784192	2.436782	9.442336	0.110399	-0.020495	-0.009793	-0.349517	-0.032478	-1.051041	-0.528268	-0.098810	-0.081294	-0.839381
6575	0.761272	1.666477	9.592041	0.074150	-0.044146	-0.070062	-0.349871	-0.032231	-1.049602	-0.529279	-0.100255	-0.082128	-0.838491
6576	0.607259	2.535115	9.284688	-0.020290	0.064065	-0.020152	-0.348798	-0.034369	-1.049413	-0.529283	-0.098968	-0.082490	-0.838606
6577	0.526087	2.057903	9.726298	-0.077213	0.034222	0.016637	-0.348805	-0.031626	-1.052567	-0.529013	-0.097625	-0.081449	-0.839035
6578	0.434239	2.483440	9.421788	-0.075262	0.096443	0.089546	-0.346943	-0.029627	-1.055767	-0.527231	-0.095392	-0.081014	-0.840455
6579	0.611886	1.768164	9.740745	-0.096793	0.025505	0.074862	-0.348021	-0.025596	-1.058868	-0.526032	-0.094068	-0.079440	-0.841505
6580	0.415196	2.476213	9.488486	-0.067311	0.118625	0.199260	-0.348735	-0.025288	-1.058924	-0.522357	-0.091717	-0.079160	-0.844076
6581	0.632542	1.798045	9.567671	-0.057167	0.055907	0.078635	-0.349010	-0.022467	-1.059101	-0.520965	-0.090293	-0.078567	-0.845145
6582	0.571192	2.214467	9.654117	-0.096393	0.139378	0.213420	-0.349145	-0.021859	-1.060971	-0.517068	-0.087307	-0.077982	-0.847902
6583	0.830607	1.612312	9.721983	0.045347	-0.023174	-0.067463	-0.349682	-0.020209	-1.064964	-0.518087	-0.088054	-0.078546	-0.847150
6584	0.634199	2.550583	9.475389	0.089658	0.024385	-0.034298	-0.348873	-0.023214	-1.063449	-0.518250	-0.088556	-0.080356	-0.846828
6585	0.621314	2.103694	9.478365	-0.043751	0.030226	0.043141	-0.347273	-0.023104	-1.063734	-0.517467	-0.087654	-0.079778	-0.847455
6586	0.660845	2.225811	9.721774	-0.032299	0.014352	0.150030	-0.350218	-0.019581	-1.061155	-0.514732	-0.087357	-0.079093	-0.849214
6587	0.934644	1.458814	9.466366	-0.026797	-0.015088	-0.059691	-0.350216	-0.020140	-1.061308	-0.515733	-0.087240	-0.078488	-0.848675
6588	0.907858	2.104058	9.665280	-0.055304	-0.011568	-0.139350	-0.348619	-0.019483	-1.060900	-0.518019	-0.086691	-0.077648	-0.847415
6589	0.869158	2.302381	9.407444	-0.098025	0.025841	-0.049062	-0.346756	-0.018100	-1.061823	-0.518891	-0.085174	-0.076233	-0.847163
6590	1.293653	1.615868	9.801157	-0.033359	-0.085516	-0.232651	-0.345959	-0.016679	-1.063273	-0.522830	-0.085965	-0.075150	-0.844755
6591	1.349174	2.228596	9.766946	0.209115	-0.119433	-0.287841	-0.344081	-0.020364	-1.063818	-0.527401	-0.089781	-0.077778	-0.841272
6592	0.679975	1.784379	9.920667	0.256061	-0.213858	-0.410139	-0.340027	-0.039455	-1.056643	-0.533995	-0.095484	-0.080533	-0.836209
6593	0.508591	2.368643	9.222569	0.104424	-0.078423	-0.402645	-0.336679	-0.045032	-1.049702	-0.540543	-0.097298	-0.082058	-0.831633
6594	0.691957	2.571051	9.477007	-0.003572	-0.083439	-0.235980	-0.332941	-0.046515	-1.050063	-0.544450	-0.098304	-0.081524	-0.829014
6595	0.794359	2.179661	9.502358	0.029632	-0.070865	-0.229614	-0.331605	-0.047416	-1.048892	-0.548214	-0.099467	-0.081548	-0.826388
6596	0.723546	2.328880	9.508688	0.036977	-0.037025	-0.229365	-0.326263	-0.050043	-1.049984	-0.551833	-0.100155	-0.082178	-0.823830
6597	0.472322	2.275763	9.429167	0.061961	-0.035277	-0.220375	-0.323595	-0.050843	-1.048419	-0.555301	-0.101088	-0.083111	-0.821288
6598	0.257430	2.592285	9.376857	-0.069425	-0.004401	-0.148060	-0.321330	-0.050034	-1.049230	-0.557719	-0.100188	-0.082190	-0.819852
6599	0.551030	2.471397	9.497505	-0.127574	-0.025519	0.003622	-0.320399	-0.049212	-1.049214	-0.557870	-0.099206	-0.079693	-0.820115
6600	0.492935	2.225168	9.497580	-0.149762	-0.064391	-0.014355	-0.324007	-0.046226	-1.053264	-0.558340	-0.098613	-0.076516	-0.820169
6601	0.603730	2.511199	9.554185	-0.170347	-0.043019	0.085581	-0.323885	-0.042088	-1.056104	-0.557251	-0.097553	-0.072972	-0.821359
6602	0.715423	1.984015	9.361800	-0.209720	0.013476	0.088473	-0.326838	-0.035535	-1.056941	-0.556013	-0.095167	-0.069474	-0.822780
6603	0.530177	2.291378	9.430824	-0.383160	0.036056	0.014721	-0.326591	-0.028249	-1.062383	-0.556352	-0.090330	-0.063450	-0.823582
6604	1.215692	2.823235	8.858108	-0.645261	0.106235	0.000928	-0.326624	-0.016100	-1.071178	-0.557142	-0.081438	-0.053968	-0.824650
6605	0.875036	2.346082	8.475746	-1.658161	0.314761	-0.653261	-0.318171	0.013769	-1.095171	-0.569815	-0.057068	-0.031111	-0.819199
6606	0.185788	2.027232	7.674860	-3.113387	0.335552	-0.409884	-0.304157	0.078030	-1.140761	-0.578609	-0.015848	0.015610	-0.815302
6607	-0.030010	-1.202445	11.019225	-2.361300	0.195820	0.249436	-0.301579	0.156836	-1.177712	-0.574608	0.014723	0.051899	-0.816649
6608	0.365478	-2.231909	10.037770	-1.935488	0.138051	0.070029	-0.298142	0.214411	-1.203059	-0.572462	0.039223	0.081871	-0.814890
6609	0.636012	-3.814523	10.500918	-1.055058	0.085047	-0.217532	-0.294793	0.255516	-1.215019	-0.575085	0.052347	0.098351	-0.810472
6610	0.244232	-3.491495	10.496088	-0.036950	0.012379	-0.239486	-0.291756	0.266381	-1.219839	-0.578809	0.052466	0.099082	-0.807719
6611	0.451477	-2.291118	9.270581	0.179776	-0.007115	-0.168271	-0.294152	0.264040	-1.213402	-0.581594	0.049974	0.096576	-0.806179
6612	0.317453	-1.693994	8.973111	-0.204318	-0.020849	-0.211987	-0.290680	0.262865	-1.214695	-0.584626	0.051569	0.100348	-0.803420
6613	0.176233	-2.327660	9.363509	-0.490734	-0.054574	-0.276707	-0.288565	0.269860	-1.221521	-0.588319	0.055909	0.109280	-0.799258
6614	0.173911	-3.114159	9.797837	-0.365064	-0.055489	-0.196729	-0.288601	0.281985	-1.223023	-0.590801	0.058855	0.116008	-0.796262
6615	0.108828	-2.790073	9.653783	-0.111189	-0.085924	-0.137774	-0.289281	0.286857	-1.226371	-0.592558	0.058546	0.119087	-0.794522
6616	0.118065	-2.576322	9.325087	-0.141303	-0.088295	-0.088378	-0.294510	0.295624	-1.223327	-0.593462	0.058576	0.122505	-0.793325
6617	-0.024265	-2.743579	9.244783	-0.200521	-0.092136	-0.028512	-0.295786	0.301826	-1.225449	-0.593346	0.059515	0.126923	-0.792647
6618	0.217846	-2.957647	9.354926	-0.225492	-0.094718	-0.003899	-0.295928	0.304595	-1.223468	-0.592780	0.060650	0.131648	-0.792214
6619	0.281373	-3.092424	9.434919	-0.152935	-0.064318	0.014194	-0.299140	0.308613	-1.223842	-0.592093	0.061596	0.134919	-0.792104
6620	0.211817	-3.161678	9.226296	-0.072566	-0.050088	0.041083	-0.300352	0.312573	-1.223701	-0.591102	0.061745	0.136635	-0.792539
6621	0.327170	-3.130467	9.116467	-0.128002	-0.057194	0.093884	-0.303439	0.320051	-1.228017	-0.589191	0.062746	0.139322	-0.793414
6622	0.517057	-3.302209	9.068396	-0.124465	-0.046553	0.099315	-0.305254	0.321601	-1.229664	-0.587214	0.063724	0.141743	-0.794373
6623	0.604047	-3.179265	8.997925	-0.153393	-0.041703	0.037347	-0.304994	0.324060	-1.232966	-0.586197	0.065114	0.144732	-0.794472
6624	0.798879	-3.450021	9.126301	-0.223279	-0.003144	-0.035154	-0.308216	0.331173	-1.233376	-0.586340	0.067554	0.148383	-0.793489
6625	0.841547	-3.626440	9.244483	-0.178682	0.025973	-0.082573	-0.306098	0.336781	-1.234841	-0.587371	0.069957	0.151164	-0.791992
6626	0.788237	-3.632266	9.209191	-0.122936	0.016541	-0.149636	-0.307180	0.341507	-1.231434	-0.589507	0.071186	0.153147	-0.789911
6627	0.781982	-3.343526	9.052766	-0.111289	0.017425	-0.181428	-0.306656	0.344455	-1.231751	-0.592151	0.072352	0.155115	-0.787440
6628	0.932899	-3.360196	9.158622	-0.181764	0.011179	-0.240073	-0.304395	0.346629	-1.230762	-0.595588	0.073912	0.158211	-0.784080
6629	0.781579	-3.501275	9.463152	-0.202798	0.036212	-0.324818	-0.303078	0.352277	-1.233163	-0.600366	0.075987	0.161602	-0.779533
6630	0.906540	-3.469893	9.327138	-0.068425	0.056245	-0.297772	-0.301217	0.354476	-1.232844	-0.604971	0.076700	0.162464	-0.775714
6631	0.759601	-2.894810	9.404946	0.014464	0.064138	-0.300991	-0.299622	0.356468	-1.235500	-0.609749	0.076644	0.162076	-0.772051
6632	0.341381	-3.285924	9.561153	-0.050437	0.109486	-0.288423	-0.296955	0.356689	-1.235524	-0.614363	0.077991	0.161981	-0.768269
6633	0.306041	-3.208882	9.600409	0.062671	0.042328	-0.086924	-0.294944	0.353639	-1.239428	-0.615824	0.077709	0.160745	-0.767387
6634	0.521425	-2.998670	9.299729	0.156470	0.001807	-0.033894	-0.294268	0.350533	-1.239536	-0.616484	0.075678	0.158395	-0.767549
6635	0.570028	-2.912846	9.117634	0.016056	-0.040016	0.027274	-0.295063	0.348853	-1.239040	-0.615858	0.075067	0.158681	-0.768053
6636	0.859179	-3.281408	9.333891	-0.001912	-0.045320	0.092552	-0.295871	0.351076	-1.237068	-0.614180	0.074665	0.159152	-0.769337
6637	0.963465	-3.318378	9.125545	0.050479	-0.067731	0.081948	-0.297733	0.349414	-1.236289	-0.612672	0.073365	0.159168	-0.770660
6638	1.137078	-3.305539	8.930985	0.014626	-0.059048	0.078321	-0.300798	0.348338	-1.235342	-0.611187	0.072502	0.159573	-0.771836
6639	1.141544	-3.387978	9.056913	-0.065174	-0.044440	0.035727	-0.302137	0.350033	-1.234327	-0.610292	0.072805	0.161175	-0.772182
6640	1.095616	-3.500466	9.150230	-0.020383	-0.063734	0.040177	-0.304277	0.352201	-1.234773	-0.609327	0.072176	0.162232	-0.772782
6641	0.955667	-3.541852	9.081256	-0.026208	-0.058992	-0.010169	-0.306139	0.350588	-1.236154	-0.609146	0.071621	0.163491	-0.772711
6642	0.939056	-3.440201	9.067944	-0.027712	-0.078097	0.042749	-0.307478	0.352420	-1.234999	-0.608082	0.070869	0.164832	-0.773333
6643	1.245635	-3.395809	8.971104	-0.051221	-0.072125	0.081546	-0.309350	0.354201	-1.237217	-0.606400	0.070701	0.166519	-0.774307
6644	1.401023	-3.524068	9.020167	-0.041283	-0.050855	0.016261	-0.311352	0.354325	-1.234487	-0.605812	0.070446	0.167775	-0.774519
6645	1.217978	-3.556503	9.173664	-0.025986	0.013839	-0.006225	-0.311486	0.354652	-1.236367	-0.605808	0.070990	0.168175	-0.774386
6646	0.981057	-3.580218	9.205087	0.005028	0.031338	0.015254	-0.312956	0.355819	-1.236717	-0.605575	0.071443	0.167719	-0.774626
6647	0.850202	-3.478224	9.084761	0.094965	0.027650	0.050903	-0.311616	0.353519	-1.235861	-0.604903	0.070929	0.165995	-0.775569
6648	1.079452	-3.214342	8.909272	0.015482	0.003826	0.124707	-0.309350	0.353699	-1.233720	-0.602892	0.071192	0.165554	-0.777203
6649	1.427030	-3.829441	9.186953	-0.113212	0.012448	0.092474	-0.309356	0.355987	-1.235403	-0.601221	0.073074	0.167208	-0.777968
6650	1.098700	-3.874226	9.299978	0.059708	0.024516	0.022439	-0.309623	0.355843	-1.234999	-0.600932	0.072790	0.165974	-0.778482
6651	0.836168	-3.422674	8.828758	0.129277	0.017451	0.079243	-0.308541	0.351030	-1.234626	-0.599830	0.071788	0.163823	-0.779880
6652	0.906320	-3.528203	8.889477	0.005292	0.008693	0.103540	-0.309869	0.349082	-1.234132	-0.598141	0.072176	0.163509	-0.781206
6653	1.067005	-3.772867	9.112893	0.010476	0.025379	0.114241	-0.308938	0.349784	-1.235066	-0.596340	0.072836	0.163080	-0.782610
6654	1.131700	-3.621194	9.070406	0.068353	0.016397	0.101969	-0.309468	0.348663	-1.234691	-0.594787	0.072587	0.161688	-0.784103
6655	0.783175	-3.642082	9.079126	0.020799	-0.015825	0.057487	-0.308791	0.345277	-1.234807	-0.593750	0.072289	0.161684	-0.784916
6656	0.633974	-3.688479	9.118226	0.013791	-0.059877	0.110261	-0.312665	0.347319	-1.234156	-0.591737	0.071519	0.162040	-0.786432
6657	0.397724	-3.605361	9.269218	0.031638	-0.135012	0.169999	-0.315069	0.348467	-1.232741	-0.588550	0.069607	0.163103	-0.788772
6658	0.401997	-3.527653	8.811413	0.029883	-0.250782	0.284190	-0.319857	0.343927	-1.232291	-0.583169	0.066202	0.165204	-0.792615
6659	0.767493	-3.598681	8.991662	-0.018328	-0.279007	0.331517	-0.328662	0.344646	-1.230274	-0.576827	0.063144	0.168504	-0.796800
6660	0.927665	-3.503458	9.665034	-0.119575	-0.227076	0.355346	-0.336404	0.346795	-1.230385	-0.570120	0.062077	0.172595	-0.800825
6661	0.687727	-4.114685	9.633397	0.042327	-0.128692	0.242516	-0.344150	0.350660	-1.231793	-0.565714	0.060444	0.173272	-0.803922
6662	-0.076115	-3.065355	9.207276	0.119769	-0.055343	0.321162	-0.346807	0.347038	-1.230527	-0.560380	0.059288	0.171602	-0.808092
6663	-0.036308	-2.870431	9.231098	-0.135799	-0.075054	0.383871	-0.349348	0.349340	-1.230289	-0.553621	0.061033	0.174286	-0.812037
6664	-0.139331	-3.544718	9.182474	-0.067628	-0.117238	0.386518	-0.352562	0.353954	-1.232130	-0.546724	0.061201	0.176226	-0.816267
6665	0.310059	-3.534175	8.818269	-0.088374	-0.148381	0.417106	-0.358175	0.357710	-1.230863	-0.539142	0.061378	0.178840	-0.820716
6666	0.978284	-3.592426	9.017340	-0.190030	-0.116529	0.318709	-0.359256	0.362245	-1.231381	-0.533135	0.062631	0.182839	-0.823659
6667	1.090508	-3.978776	9.115168	-0.067444	-0.050240	0.053399	-0.362739	0.367375	-1.230905	-0.531865	0.062872	0.184499	-0.824092
6668	0.551882	-3.728826	8.959549	-0.022470	-0.005881	-0.072488	-0.364607	0.367496	-1.228178	-0.532898	0.062725	0.185043	-0.823313
6669	0.511115	-3.889791	8.846378	-0.067031	-0.002334	-0.087616	-0.363141	0.367698	-1.226162	-0.534124	0.063249	0.186353	-0.822182
6670	0.495583	-4.059981	8.991612	-0.095519	0.008126	-0.232620	-0.364219	0.371705	-1.228182	-0.537744	0.063514	0.188148	-0.819389
6671	0.698694	-4.318490	8.749455	-0.128110	0.011194	-0.223890	-0.363413	0.370112	-1.233106	-0.541159	0.064427	0.190492	-0.816522
6672	0.867756	-4.291148	8.739995	-0.083347	0.036051	-0.278442	-0.362355	0.373178	-1.233020	-0.545621	0.064836	0.191838	-0.813199
6673	0.168119	-4.493217	8.460082	-0.076730	0.008803	-0.327051	-0.362894	0.375051	-1.234440	-0.550731	0.064788	0.193509	-0.809353
6674	0.336715	-4.431892	8.517750	-0.165665	-0.017179	-0.169287	-0.362099	0.377033	-1.235872	-0.553080	0.065660	0.196617	-0.806928
6675	0.838987	-4.811164	8.622680	-0.112403	-0.043938	-0.146402	-0.363307	0.379885	-1.236442	-0.554981	0.065882	0.199229	-0.804962
6676	1.072128	-5.069095	8.684735	-0.062205	0.006717	-0.163644	-0.363705	0.378890	-1.235523	-0.557453	0.066010	0.200390	-0.802953
6677	1.076071	-4.277653	8.794427	0.103185	0.028287	-0.187778	-0.362367	0.377305	-1.235184	-0.560571	0.064834	0.198820	-0.801266
6678	1.799758	-3.623665	8.802073	0.033398	0.106195	-0.124031	-0.360894	0.375464	-1.236071	-0.562917	0.065650	0.197275	-0.799936
6679	1.560528	-3.526045	8.868615	-0.093006	0.152444	-0.168288	-0.356892	0.375269	-1.237745	-0.565945	0.068693	0.197436	-0.797500
6680	1.591913	-3.590983	9.187806	-0.132696	0.159030	-0.232036	-0.351830	0.377598	-1.240161	-0.569977	0.071797	0.198088	-0.794187
6681	1.780652	-3.497688	9.686351	-0.091390	0.169984	-0.228357	-0.346895	0.377504	-1.241032	-0.574004	0.074800	0.198094	-0.791001
6682	1.404776	-3.669620	9.288569	0.012829	0.124475	-0.295413	-0.341829	0.378431	-1.243628	-0.579075	0.075432	0.196920	-0.787530
6683	1.459542	-3.542426	9.017287	0.034632	0.091087	-0.376020	-0.337821	0.376566	-1.246031	-0.585265	0.075111	0.196045	-0.783192
6684	0.940437	-3.255680	9.136400	0.026386	0.097948	-0.369714	-0.335679	0.373848	-1.246143	-0.591361	0.074867	0.195056	-0.778871
6685	1.045171	-2.918788	9.129851	-0.012448	0.087999	-0.232020	-0.331675	0.372783	-1.246629	-0.595173	0.075586	0.194671	-0.775989
6686	1.183611	-3.265811	9.336508	-0.081982	0.096113	-0.188003	-0.330342	0.373043	-1.247042	-0.598233	0.077304	0.195103	-0.773354
6687	1.319219	-3.277927	9.227626	-0.023393	0.127623	-0.219471	-0.326338	0.372409	-1.247919	-0.601968	0.078778	0.194363	-0.770488
6688	1.000048	-3.329851	9.126754	0.025451	0.124785	-0.160912	-0.321007	0.373892	-1.250500	-0.604865	0.079751	0.192742	-0.768524
6689	0.949498	-3.243391	9.013824	0.025780	0.116336	-0.107026	-0.317539	0.373513	-1.249742	-0.606888	0.080878	0.191163	-0.767205
6690	1.409159	-3.455957	8.957318	-0.022691	0.103780	-0.046348	-0.314333	0.371773	-1.250646	-0.607852	0.082550	0.190348	-0.766465
6691	1.284096	-3.477629	9.122142	0.001097	0.098146	-0.062198	-0.310854	0.368335	-1.251337	-0.609074	0.083836	0.189293	-0.765616
6692	1.492664	-3.631647	8.966021	-0.044459	0.053031	-0.014925	-0.309258	0.369722	-1.252121	-0.609322	0.085115	0.189374	-0.765258
6693	1.259870	-3.783974	8.724130	0.047071	0.052564	-0.037564	-0.306197	0.371732	-1.250876	-0.610073	0.085207	0.188145	-0.764952
6694	1.313291	-3.535394	8.793700	-0.034374	0.070967	-0.018276	-0.304591	0.370022	-1.251490	-0.610453	0.086625	0.187857	-0.764560
6695	1.376249	-3.980882	9.032482	-0.058178	0.063310	-0.004255	-0.302463	0.372283	-1.254145	-0.610555	0.088266	0.188064	-0.764241
6696	1.466029	-4.100622	9.079468	0.081097	0.067878	0.038631	-0.299794	0.371645	-1.253520	-0.610253	0.088440	0.185948	-0.764979
6697	1.241958	-4.167804	9.068285	0.064381	0.026406	-0.016448	-0.298184	0.368527	-1.254045	-0.610617	0.087957	0.184781	-0.765027
6698	0.777038	-3.831544	9.008154	0.101215	-0.031639	0.077098	-0.298846	0.366333	-1.249649	-0.609390	0.086503	0.183504	-0.766478
6699	0.464039	-4.002339	8.576187	0.163793	-0.036784	0.161335	-0.299765	0.361740	-1.250731	-0.606957	0.084516	0.181260	-0.769159
6700	0.104220	-3.484550	8.411999	-0.015522	-0.095897	0.260357	-0.300820	0.357547	-1.250719	-0.602462	0.084152	0.182242	-0.772493
6701	0.346484	-4.077224	9.247134	-0.261762	-0.196520	0.363214	-0.306969	0.362842	-1.254801	-0.595559	0.085612	0.188101	-0.776272
6702	0.530587	-5.217179	9.694663	-0.097165	-0.152123	0.206644	-0.313383	0.366903	-1.253785	-0.591498	0.085165	0.191085	-0.778694
6703	0.450794	-3.963669	9.230222	0.113746	-0.052541	0.278646	-0.314317	0.367102	-1.255389	-0.587029	0.084125	0.189516	-0.782562
6704	0.243000	-3.549941	8.970386	0.113320	0.058483	0.246679	-0.313112	0.365676	-1.255719	-0.583461	0.084624	0.186659	-0.785856
6705	-0.122811	-3.736252	8.599500	-0.000239	0.049224	0.185359	-0.313238	0.363162	-1.256339	-0.580613	0.086190	0.185784	-0.788000
6706	0.362802	-3.979867	8.890649	-0.120051	0.016241	0.149305	-0.311101	0.361965	-1.255322	-0.578001	0.088374	0.187249	-0.789330
6707	0.519565	-4.044980	9.006678	-0.060260	0.018580	-0.068010	-0.308975	0.364739	-1.255798	-0.578921	0.089223	0.188106	-0.788356
6708	0.238454	-4.040367	9.036530	0.034475	0.010669	-0.111907	-0.307647	0.366893	-1.259121	-0.580680	0.088552	0.187658	-0.787245
6709	0.295858	-4.041780	8.787963	0.089860	0.012399	-0.163005	-0.307637	0.363802	-1.259221	-0.583330	0.087231	0.186371	-0.785737
6710	0.364004	-4.057537	8.780544	-0.016383	0.010581	-0.161596	-0.306559	0.360128	-1.259486	-0.585773	0.086967	0.186806	-0.783844
6711	0.408414	-4.547058	9.007054	0.042995	0.028657	-0.224943	-0.305885	0.357566	-1.258766	-0.589353	0.086238	0.186173	-0.781387
6712	0.464445	-4.512105	8.553567	0.078446	0.026643	-0.203630	-0.303342	0.354702	-1.259022	-0.592661	0.084952	0.185003	-0.779301
6713	0.546522	-4.231441	8.691173	0.035539	0.023047	-0.216197	-0.302672	0.353086	-1.256650	-0.596046	0.084282	0.184547	-0.776897
6714	0.520669	-4.409126	8.590622	0.058520	0.049284	-0.262798	-0.300263	0.350512	-1.257166	-0.600300	0.083360	0.183511	-0.773961
6715	0.402605	-4.593349	8.410263	0.005505	0.003726	-0.272943	-0.298654	0.347544	-1.258091	-0.604409	0.082576	0.183862	-0.770757
6716	0.840639	-4.663065	8.546992	0.003003	-0.042984	-0.289260	-0.296513	0.345425	-1.259805	-0.608606	0.080795	0.184831	-0.767404
6717	1.178023	-4.795299	8.647406	0.040842	0.012183	-0.348976	-0.295173	0.343456	-1.261099	-0.613924	0.079432	0.184699	-0.763331
6718	1.049662	-4.397069	8.885988	0.044059	0.160832	-0.174730	-0.292105	0.343211	-1.259657	-0.617150	0.080683	0.182349	-0.761160
6719	0.656037	-3.086059	9.167315	0.028194	0.087973	0.033423	-0.285431	0.341417	-1.261683	-0.616874	0.082033	0.180855	-0.761596
6720	1.203015	-3.328615	8.945218	-0.216140	0.028863	0.040130	-0.282639	0.344453	-1.262023	-0.615909	0.085266	0.183746	-0.761330
6721	1.617908	-3.359849	9.670689	-0.354949	0.008956	0.008518	-0.278792	0.351891	-1.265342	-0.615062	0.089990	0.189096	-0.760160
6722	1.297243	-3.722450	10.202777	-0.103857	-0.008727	-0.197610	-0.280280	0.359176	-1.268874	-0.617743	0.090371	0.191157	-0.757421
6723	1.420846	-3.674134	9.744040	0.121019	-0.015824	-0.193432	-0.278285	0.361128	-1.270185	-0.620704	0.088038	0.189931	-0.755581
6724	0.720574	-2.917390	9.182465	0.285551	0.021586	-0.213759	-0.274393	0.353167	-1.270216	-0.624405	0.083990	0.185740	-0.754032
6725	0.942403	-2.342967	8.619268	0.074549	0.007146	-0.133237	-0.273171	0.345688	-1.270200	-0.626450	0.082784	0.184761	-0.752709
6726	1.352736	-3.044301	9.039138	-0.076292	0.068207	-0.136042	-0.269967	0.344625	-1.270001	-0.628522	0.084247	0.185301	-0.750684
6727	1.235051	-3.461535	9.041081	0.053026	0.175023	-0.241000	-0.265026	0.342571	-1.271205	-0.632759	0.085391	0.182714	-0.747623
6728	1.054606	-3.161373	9.050129	0.070523	0.165856	-0.224179	-0.259163	0.344438	-1.272699	-0.636727	0.086141	0.179963	-0.744830
6729	0.695052	-3.104775	9.125325	-0.013158	0.125362	-0.198103	-0.252893	0.344012	-1.272651	-0.639996	0.087525	0.178881	-0.742122
6730	0.761726	-3.273479	9.220114	-0.022894	0.095496	-0.108159	-0.247022	0.343042	-1.273020	-0.641803	0.088831	0.178209	-0.740567
6731	1.255230	-3.473287	9.217507	0.018690	0.082875	-0.049860	-0.243008	0.338889	-1.273740	-0.642768	0.089687	0.176925	-0.739935
6732	1.234031	-3.415435	9.009410	0.091684	0.114493	-0.081248	-0.238470	0.337821	-1.274638	-0.644436	0.089897	0.174264	-0.739090
6733	1.110937	-3.344862	8.846231	0.024927	0.117303	-0.074339	-0.235136	0.338054	-1.275885	-0.645889	0.091070	0.172493	-0.738092
6734	1.306940	-3.438395	8.929978	-0.067738	0.122822	-0.041041	-0.230742	0.340208	-1.276137	-0.646689	0.093597	0.172004	-0.737189
6735	1.522146	-3.750043	9.112245	-0.054259	0.109601	-0.076485	-0.225273	0.340105	-1.277150	-0.647997	0.095635	0.171536	-0.735887
6736	0.903566	-3.758867	8.862247	0.072117	0.105626	-0.090117	-0.219664	0.337743	-1.277831	-0.649720	0.095927	0.169299	-0.734847
6737	0.906147	-3.535500	8.788428	-0.016671	0.085907	0.029705	-0.215124	0.335957	-1.278076	-0.649449	0.097484	0.168388	-0.735090
6738	1.280899	-3.560221	9.122667	-0.000575	0.058620	0.061319	-0.211394	0.337423	-1.278342	-0.648641	0.098541	0.167538	-0.735857
6739	1.102542	-4.082930	9.198165	-0.043034	-0.013687	0.021882	-0.208195	0.338081	-1.279574	-0.648099	0.098926	0.168351	-0.736097
6740	0.831231	-4.080565	9.247592	-0.058249	-0.090722	0.039082	-0.207924	0.336985	-1.281099	-0.647005	0.098459	0.170329	-0.736667
6741	0.719962	-4.065575	9.407748	0.061469	-0.082553	0.073124	-0.209254	0.335806	-1.283553	-0.645675	0.096659	0.170402	-0.738054
6742	0.110955	-3.406713	8.734170	0.143593	-0.102816	0.163551	-0.208432	0.328630	-1.284063	-0.643083	0.093826	0.169313	-0.740927
6743	0.781560	-3.802324	9.089913	-0.173627	-0.128727	0.241818	-0.212303	0.329676	-1.282904	-0.638631	0.094950	0.173122	-0.743750
6744	0.540677	-4.093120	9.248399	0.048682	-0.023553	0.091188	-0.211371	0.330544	-1.284914	-0.637184	0.094275	0.172547	-0.745209
6745	0.024105	-3.493214	9.078781	0.025999	0.024805	0.140143	-0.207626	0.327118	-1.286418	-0.635129	0.094808	0.171589	-0.747114
6746	0.089257	-3.785718	9.444054	-0.082158	0.066369	0.220510	-0.203760	0.327978	-1.291029	-0.631798	0.097580	0.171575	-0.749581
6747	0.279578	-3.879383	9.262846	0.071201	0.065228	0.139615	-0.201619	0.325694	-1.291667	-0.629961	0.098177	0.169390	-0.751543
6748	0.213162	-3.521359	8.911484	0.055823	0.048914	0.038685	-0.194935	0.321134	-1.295674	-0.629554	0.098321	0.167879	-0.752204
6749	0.258593	-3.607921	8.937601	-0.040406	0.052542	0.003037	-0.190940	0.323028	-1.296471	-0.629499	0.099687	0.167778	-0.752093
6750	0.204006	-3.764255	9.081532	0.037023	0.043323	-0.101086	-0.184263	0.320547	-1.299195	-0.631141	0.099515	0.166897	-0.750935
6751	0.028160	-3.733486	8.844822	-0.018229	-0.019474	-0.098082	-0.182393	0.319151	-1.295343	-0.632402	0.099208	0.167552	-0.749768
6752	0.431401	-3.993171	9.042095	-0.081716	-0.043440	-0.084371	-0.179995	0.320291	-1.298442	-0.633264	0.099289	0.169514	-0.748588
6753	0.345986	-4.106400	8.905530	-0.020001	-0.044347	-0.170797	-0.176941	0.324854	-1.298195	-0.635515	0.098401	0.170661	-0.746534
6754	0.451046	-4.060821	8.696585	-0.081906	-0.056259	-0.213523	-0.174544	0.326241	-1.299800	-0.638251	0.097855	0.173037	-0.743719
6755	0.671735	-4.207332	8.588921	-0.108499	-0.007576	-0.321192	-0.171622	0.330726	-1.302122	-0.642661	0.098133	0.175340	-0.739333
6756	0.492015	-4.137735	8.905434	-0.066911	0.020358	-0.357985	-0.165499	0.334875	-1.305302	-0.647788	0.098021	0.176786	-0.734513
6757	0.287697	-4.583242	8.921782	0.011527	0.037872	-0.392928	-0.160442	0.338412	-1.305247	-0.653577	0.097189	0.176864	-0.729459
6758	0.483021	-4.492362	8.421597	-0.006740	0.034790	-0.382430	-0.154719	0.342830	-1.307469	-0.659158	0.096415	0.177267	-0.724425
6759	0.657943	-4.246423	8.579164	-0.005895	0.022451	-0.349848	-0.148870	0.349153	-1.307063	-0.664154	0.095761	0.177720	-0.719822
6760	0.525252	-4.753741	8.631876	-0.008802	-0.012382	-0.380974	-0.143819	0.354485	-1.305599	-0.669471	0.094329	0.178757	-0.714812
6761	1.087044	-4.840638	8.712356	0.031174	0.008045	-0.257069	-0.142235	0.359879	-1.303283	-0.673095	0.093328	0.178717	-0.711543
6762	1.382941	-4.291461	9.189085	0.076109	0.148237	-0.300334	-0.137453	0.366195	-1.301514	-0.677936	0.093324	0.176217	-0.707560
6763	0.554200	-4.192421	9.066623	0.196807	0.218427	-0.223294	-0.128792	0.368508	-1.300730	-0.682085	0.093187	0.170927	-0.704883
6764	0.976851	-3.339954	9.390900	0.232499	0.224195	-0.011102	-0.123725	0.368618	-1.298353	-0.683337	0.093122	0.164632	-0.705178
6765	1.094820	-2.735826	9.125180	0.240665	0.230597	0.020746	-0.118384	0.366157	-1.294441	-0.684115	0.093346	0.158073	-0.705894
6766	1.220901	-2.308767	8.774390	0.162463	0.117441	-0.104031	-0.114649	0.365056	-1.286954	-0.686161	0.092435	0.154389	-0.704842
6767	1.938391	-2.907379	9.648225	-0.141591	0.095374	-0.283863	-0.114665	0.370070	-1.284901	-0.690072	0.094958	0.155644	-0.700399
6768	2.696722	-4.136423	10.263287	0.100109	0.398977	-0.215871	-0.107618	0.377221	-1.285023	-0.694408	0.098472	0.149163	-0.697030
6769	0.470195	-2.317356	10.426765	0.525354	0.337186	-0.380730	-0.098539	0.373236	-1.279717	-0.701586	0.094775	0.137959	-0.692649
6770	-0.318832	-1.547700	9.467604	0.474307	0.100452	-0.463576	-0.094511	0.364422	-1.279506	-0.709035	0.088207	0.130870	-0.687286
6771	-0.813666	-1.607713	8.942565	0.159486	-0.002635	-0.215789	-0.092631	0.359829	-1.277244	-0.712172	0.085399	0.129052	-0.684737
6772	0.357441	-2.047632	9.424728	-0.219892	-0.031566	-0.035294	-0.095050	0.365802	-1.277834	-0.712107	0.087988	0.132597	-0.683798
6773	1.065706	-2.903801	9.587719	-0.009814	-0.039208	-0.084316	-0.098529	0.369466	-1.274704	-0.713047	0.087399	0.133385	-0.682740
6774	2.212841	-2.926832	8.183643	0.043307	0.031006	-0.171442	-0.100928	0.368989	-1.276043	-0.715456	0.086729	0.132676	-0.680440
6775	0.164235	-1.900759	8.262280	-0.026749	0.132597	-0.496831	-0.096674	0.373375	-1.275411	-0.722400	0.087582	0.131973	-0.673090
6776	0.107034	-2.940608	9.669306	-0.621290	0.084131	-0.249673	-0.093798	0.393313	-1.277236	-0.724750	0.097007	0.139572	-0.667718
6777	-0.334674	-3.783611	10.275924	-0.149017	0.054237	-0.246498	-0.093049	0.410159	-1.276974	-0.727801	0.099242	0.141182	-0.663721
6778	-0.172249	-2.586435	9.417353	0.199775	0.033549	0.169916	-0.092907	0.406995	-1.273970	-0.725942	0.097241	0.137727	-0.666771
6779	1.081102	-1.981166	8.782071	-0.067644	0.065794	0.179608	-0.093296	0.403342	-1.273677	-0.723503	0.099612	0.137220	-0.669172
6780	0.291622	-2.490612	9.572884	-0.123168	0.142413	0.081082	-0.089848	0.409704	-1.272567	-0.722465	0.103503	0.136671	-0.669815
6781	-0.637776	-3.347431	9.139213	-0.069465	-0.018598	0.135283	-0.086643	0.408348	-1.271837	-0.720362	0.104671	0.137438	-0.671739
6782	0.890819	-2.887557	9.562973	0.018382	-0.046202	0.207512	-0.089050	0.410528	-1.272550	-0.717392	0.104338	0.137445	-0.674960
6783	1.839856	-1.947948	9.065071	0.207777	-0.017690	0.128486	-0.088367	0.405004	-1.271384	-0.715953	0.101432	0.134499	-0.677520
6784	1.161747	-3.509040	8.550547	-0.230882	0.089595	-0.407730	-0.084915	0.409936	-1.269239	-0.721136	0.104834	0.137189	-0.670934
6785	0.769382	-4.513704	9.947022	-0.518551	-0.015081	-0.372076	-0.081767	0.427573	-1.269115	-0.724860	0.111049	0.145061	-0.664231
6786	1.011800	-3.844213	9.597973	0.516873	0.078137	-0.407205	-0.081493	0.425363	-1.271080	-0.731512	0.103391	0.137975	-0.659669
6787	-0.959970	-3.654407	8.005116	-0.028069	0.109569	-0.648719	-0.077613	0.421048	-1.270723	-0.740164	0.103471	0.137987	-0.649931
6788	-0.809883	-4.433208	9.171008	-0.725636	0.048468	0.253972	-0.075804	0.440845	-1.271460	-0.735327	0.115514	0.146183	-0.651599
6789	2.486385	-5.193808	9.879672	-0.270607	0.235321	0.161288	-0.072371	0.452114	-1.269787	-0.733170	0.123087	0.145833	-0.652720
6790	1.206209	-4.491342	8.749483	0.218817	0.270329	-0.802973	-0.068372	0.452548	-1.268198	-0.744783	0.121032	0.140991	-0.640914
6791	-0.638234	-3.886475	7.891570	0.001230	0.126110	-0.731683	-0.066782	0.455525	-1.264743	-0.754339	0.120654	0.140832	-0.629747
6792	0.019511	-4.299265	8.670699	-0.255768	0.146195	-0.407165	-0.066533	0.461380	-1.262802	-0.759147	0.125188	0.142846	-0.622590
6793	0.134333	-4.882156	9.116713	-0.010501	0.117058	-0.295200	-0.065345	0.464940	-1.259864	-0.763006	0.126125	0.141919	-0.617877
6794	0.638349	-4.829365	8.667210	0.252644	0.068366	-0.248816	-0.065051	0.456084	-1.260152	-0.766816	0.122392	0.138401	-0.614702
6795	0.834687	-4.126704	8.516285	0.186293	0.105370	-0.185203	-0.067156	0.446127	-1.259096	-0.769717	0.120510	0.134970	-0.612206
6796	0.438210	-3.628941	8.895129	-0.127005	0.153390	-0.005468	-0.065821	0.445834	-1.259931	-0.769807	0.124313	0.134201	-0.611501
6797	0.874526	-4.247235	9.625687	-0.187789	0.117194	0.072705	-0.064487	0.445810	-1.260218	-0.768644	0.129026	0.134550	-0.611910
6798	1.375525	-4.034196	10.000519	-0.096097	-0.009732	-0.082661	-0.064621	0.445791	-1.259271	-0.769301	0.130148	0.136112	-0.610500
6799	0.742613	-2.356100	10.498002	0.115041	0.001814	0.097600	-0.067406	0.440798	-1.259399	-0.768310	0.128789	0.134474	-0.612397
6800	-0.738520	-2.659847	9.207962	0.173906	-0.180928	0.023606	-0.073250	0.432661	-1.260403	-0.767895	0.123948	0.135085	-0.613781
6801	0.365528	-2.591253	9.318351	-0.019064	-0.299007	0.420717	-0.082972	0.428455	-1.263398	-0.761734	0.121817	0.138847	-0.621002
6802	1.713900	-2.586169	9.655763	0.017173	-0.201269	0.224002	-0.091895	0.424486	-1.265313	-0.758340	0.119661	0.141176	-0.625037
6803	0.734862	-2.652529	9.241083	0.243363	-0.095907	0.064711	-0.096270	0.415402	-1.263257	-0.757745	0.114989	0.139429	-0.627025
6804	0.671385	-2.483823	8.624050	0.024831	-0.051617	0.067867	-0.098126	0.411609	-1.261466	-0.756725	0.114140	0.139769	-0.628334
6805	0.780898	-2.768209	9.274661	-0.157029	-0.082636	-0.105325	-0.101468	0.414238	-1.262424	-0.757371	0.115185	0.143220	-0.626585
6806	0.845080	-3.196712	9.241349	-0.129585	-0.119199	-0.127571	-0.105078	0.417778	-1.266051	-0.758246	0.115274	0.146966	-0.624641
6807	1.119318	-3.441754	9.352712	-0.062884	-0.053011	-0.119918	-0.106958	0.422053	-1.266703	-0.759363	0.115193	0.148827	-0.622856
6808	1.213870	-3.095347	9.251901	0.038347	-0.025179	-0.131832	-0.110160	0.422909	-1.270151	-0.760939	0.113892	0.149059	-0.621114
6809	0.619322	-2.996942	8.847777	0.005841	-0.034595	-0.195512	-0.111227	0.422627	-1.269067	-0.763199	0.112748	0.149951	-0.618329
6810	0.890966	-3.251754	8.843593	-0.176243	-0.076898	-0.056718	-0.113372	0.426496	-1.270134	-0.763192	0.114305	0.153455	-0.617191
6811	1.291404	-3.472637	9.165656	-0.149722	-0.068212	-0.038100	-0.116190	0.432115	-1.267083	-0.763036	0.115574	0.156433	-0.616399
6812	1.500921	-3.430011	9.017709	-0.083995	-0.067571	-0.005223	-0.117666	0.434958	-1.266975	-0.762617	0.115995	0.158535	-0.616301
6813	1.577994	-3.467494	8.630405	-0.124579	-0.094528	0.028066	-0.120076	0.437225	-1.259173	-0.761614	0.116728	0.161482	-0.616638
6814	1.211071	-3.270226	8.795784	-0.110236	-0.038798	-0.028045	-0.122758	0.442071	-1.259392	-0.761498	0.117827	0.163521	-0.616035
6815	1.807833	-3.973038	9.151579	-0.182124	0.013964	0.044451	-0.120640	0.447639	-1.259102	-0.760501	0.120802	0.165506	-0.616160
6816	1.607025	-4.962157	9.913525	0.227957	-0.008866	-0.150608	-0.120639	0.447958	-1.266928	-0.762795	0.116716	0.163216	-0.614720
6817	1.375132	-3.213831	8.920749	0.396245	-0.103692	0.001377	-0.122209	0.437727	-1.266698	-0.763279	0.109270	0.160002	-0.616331
6818	1.600251	-2.862634	8.756510	0.013691	-0.111427	-0.031759	-0.125000	0.435089	-1.271479	-0.763275	0.107578	0.161626	-0.616210
6819	0.984995	-4.007374	9.287865	-0.140035	-0.099626	-0.203507	-0.127684	0.440797	-1.272481	-0.765091	0.107691	0.165398	-0.612929
6820	0.725193	-3.597057	8.653357	0.000314	-0.078750	0.005764	-0.129826	0.443664	-1.272769	-0.764694	0.106733	0.166610	-0.613264
6821	0.183648	-2.686949	7.907741	-0.415030	-0.000560	-0.063897	-0.131041	0.447783	-1.267219	-0.764500	0.112756	0.171887	-0.610967
6822	-0.245522	-4.515194	9.328557	-0.808007	-0.207725	0.124642	-0.134844	0.470589	-1.264821	-0.760254	0.122974	0.184654	-0.610568
6823	1.030269	-5.191086	10.005874	-0.164639	-0.124885	0.378000	-0.137021	0.485001	-1.265819	-0.754667	0.125326	0.187630	-0.616089
6824	0.933968	-3.896648	9.177144	0.153218	0.027958	0.094404	-0.137276	0.481235	-1.266883	-0.753906	0.123703	0.185106	-0.618109
6825	1.047742	-4.088834	8.691035	0.100366	0.080650	-0.005330	-0.135665	0.477662	-1.265936	-0.754438	0.123159	0.182647	-0.618301
6826	0.670261	-4.105386	8.766232	0.100922	0.073740	-0.229847	-0.134594	0.476208	-1.264914	-0.757711	0.121699	0.180873	-0.615101
6827	0.456398	-3.817959	8.856193	-0.029495	-0.013097	-0.214866	-0.134592	0.475634	-1.264392	-0.760145	0.121231	0.181908	-0.611876
6828	0.675601	-3.935398	8.461819	-0.137521	-0.056445	-0.152746	-0.135397	0.477556	-1.267699	-0.761397	0.122068	0.184841	-0.609269
6829	1.112216	-4.398377	8.733862	-0.274723	-0.027841	-0.132743	-0.137017	0.483755	-1.266670	-0.762138	0.125473	0.188876	-0.606406
6830	0.981855	-4.866790	9.002992	-0.083664	-0.017256	-0.208065	-0.139168	0.489411	-1.265923	-0.764304	0.125746	0.190697	-0.603044
6831	0.607381	-4.630885	8.556441	0.037930	-0.084316	-0.188580	-0.143175	0.491138	-1.263659	-0.766248	0.123535	0.191932	-0.600637
6832	1.641090	-4.738384	8.302527	-0.154936	-0.064883	-0.175132	-0.148645	0.492108	-1.263700	-0.767636	0.124451	0.195241	-0.597602
6833	2.248449	-4.518564	8.634837	-0.089740	0.010176	-0.381472	-0.149719	0.493726	-1.259582	-0.771891	0.124555	0.197080	-0.591464
6834	1.308175	-4.734661	8.804997	-0.034295	0.100323	-0.486599	-0.151594	0.496584	-1.259739	-0.777846	0.124344	0.197162	-0.583627
6835	0.374170	-4.365670	8.518399	-0.172933	0.095913	-0.214569	-0.152398	0.497870	-1.259824	-0.780181	0.127455	0.198173	-0.579483
6836	1.804367	-4.084795	8.882720	-0.235950	-0.006724	0.035321	-0.152419	0.504766	-1.260142	-0.779058	0.131192	0.200944	-0.579205
6837	2.267553	-4.222038	8.883526	0.051997	0.060778	-0.221592	-0.155224	0.506253	-1.260873	-0.781899	0.130306	0.199951	-0.575912
6838	1.706897	-3.715173	8.746957	0.103364	0.097592	-0.183958	-0.153873	0.500230	-1.257028	-0.784595	0.129073	0.197735	-0.573282
6839	1.388394	-3.626256	8.979630	-0.003337	0.066339	-0.035907	-0.152798	0.497720	-1.259013	-0.785169	0.129826	0.196791	-0.572651
6840	1.384930	-3.708862	8.895898	-0.006825	0.057548	-0.041272	-0.152799	0.497873	-1.259549	-0.785774	0.130425	0.196096	-0.571921
6841	1.371575	-3.762505	8.931999	0.056591	0.021498	0.071862	-0.154380	0.491587	-1.259732	-0.785097	0.130128	0.194871	-0.573336
6842	1.644403	-3.946892	8.980276	0.083511	0.012923	0.140797	-0.152503	0.488148	-1.258783	-0.783669	0.129508	0.193367	-0.575933
6843	1.789882	-4.089914	8.867871	0.143561	-0.001026	0.114350	-0.152893	0.484780	-1.258617	-0.782633	0.127728	0.191387	-0.578396
6844	1.820167	-3.909732	8.852999	0.153476	0.007778	0.013639	-0.153803	0.477080	-1.259124	-0.782818	0.125461	0.189478	-0.579270
6845	1.524678	-3.885942	9.055577	0.120618	-0.014176	0.026715	-0.156858	0.472493	-1.258290	-0.782678	0.123526	0.188198	-0.580292
6846	1.562215	-3.297784	9.309853	0.156710	-0.015387	0.088668	-0.157372	0.466039	-1.258356	-0.781897	0.121221	0.186424	-0.582399
6847	1.622249	-3.117039	9.510121	0.161765	0.033948	0.109308	-0.158421	0.460194	-1.259883	-0.781069	0.119461	0.183690	-0.584738
6848	1.457641	-2.906423	9.363869	0.264521	0.070356	0.109894	-0.156138	0.454580	-1.256441	-0.780582	0.116545	0.179257	-0.587346
6849	1.004010	-2.807877	9.074795	0.214954	0.037112	0.141455	-0.154517	0.447767	-1.255193	-0.779485	0.114060	0.175736	-0.590348
6850	1.324117	-3.132253	8.629715	0.109584	-0.035425	0.234326	-0.153171	0.443506	-1.254670	-0.776755	0.112748	0.174484	-0.594554
6851	1.325446	-3.442948	8.622471	0.044111	-0.038390	0.259753	-0.152888	0.438340	-1.256460	-0.773563	0.112425	0.173883	-0.598937
6852	1.783227	-3.531726	8.752729	-0.077504	-0.049161	0.295450	-0.152886	0.437319	-1.254872	-0.769582	0.114050	0.174931	-0.603436
6853	1.716265	-3.780518	8.998076	-0.053912	-0.058467	0.320238	-0.154492	0.438668	-1.250757	-0.765318	0.115180	0.175692	-0.608404
6854	1.043652	-4.591383	8.824684	-0.018218	-0.079981	0.229338	-0.156092	0.438374	-1.248586	-0.762110	0.115280	0.176633	-0.612128
6855	1.522994	-4.318085	8.861403	-0.084602	-0.183644	0.337090	-0.159834	0.440676	-1.247117	-0.757053	0.115424	0.179650	-0.617474
6856	1.818032	-4.536064	8.823958	-0.040225	-0.148744	0.164118	-0.163299	0.440058	-1.247367	-0.754309	0.114775	0.182042	-0.620246
6857	0.787844	-4.205231	8.534698	0.103893	-0.090132	0.069684	-0.165429	0.438524	-1.245770	-0.753283	0.112282	0.181935	-0.621979
6858	1.174863	-3.465126	8.377307	0.029647	-0.019240	0.198869	-0.169825	0.437193	-1.250761	-0.750709	0.112307	0.181434	-0.625224
6859	1.177395	-4.168947	9.335909	-0.140267	0.049322	0.101532	-0.167961	0.438244	-1.249398	-0.749228	0.115344	0.182195	-0.626225
6860	1.106252	-4.718839	9.424530	0.066081	0.044907	-0.009207	-0.166899	0.439762	-1.249226	-0.749568	0.114871	0.180741	-0.626327
6861	0.910698	-3.545549	8.627537	0.236345	0.039384	-0.049282	-0.166661	0.433171	-1.246298	-0.750788	0.111610	0.177269	-0.626448
6862	0.745767	-3.490249	8.932576	-0.010324	0.043451	-0.046467	-0.166655	0.431063	-1.246366	-0.751414	0.112133	0.176875	-0.625715
6863	1.140130	-3.805938	9.033715	-0.075527	0.028494	0.033608	-0.164657	0.432010	-1.246764	-0.750848	0.113721	0.177266	-0.625996
6864	1.349854	-4.093417	9.167489	0.119308	0.053466	-0.046109	-0.163857	0.432285	-1.247305	-0.751799	0.112424	0.175098	-0.625699
6865	0.660395	-3.601047	8.824879	0.111097	0.045317	-0.008917	-0.163441	0.427065	-1.246937	-0.752240	0.111278	0.172988	-0.625961
6866	1.168533	-3.771032	9.043781	-0.028938	0.013658	0.071586	-0.162995	0.427537	-1.247232	-0.751239	0.112120	0.173011	-0.627006
6867	1.487882	-3.740960	9.062983	0.080078	0.012948	0.066547	-0.162594	0.426941	-1.246175	-0.750551	0.111288	0.171615	-0.628360
6868	1.612374	-3.845551	8.687269	0.041551	0.025039	-0.004237	-0.164452	0.423843	-1.244092	-0.750690	0.110951	0.170753	-0.628488
6869	1.537822	-3.851743	8.829454	-0.005988	0.053015	-0.073152	-0.162320	0.424320	-1.242480	-0.751703	0.111418	0.170179	-0.627350
6870	1.347889	-3.777491	9.010820	0.001734	0.057941	-0.126106	-0.160989	0.425013	-1.243419	-0.753398	0.111678	0.169592	-0.625426
6871	1.115717	-3.796265	9.042352	0.049552	0.053123	-0.131241	-0.160729	0.427200	-1.240919	-0.755254	0.111109	0.168457	-0.623593
6872	0.980522	-3.585510	8.998269	0.029741	0.055696	-0.095820	-0.158371	0.426014	-1.242976	-0.756619	0.111020	0.167482	-0.622215
6873	1.045384	-3.662001	9.101935	0.025892	0.031594	-0.057101	-0.155563	0.423852	-1.243483	-0.757419	0.110794	0.166794	-0.621467
6874	0.994589	-3.560979	9.003329	0.029833	0.033706	-0.069443	-0.155965	0.424710	-1.243721	-0.758377	0.110518	0.166092	-0.620535
6875	1.049188	-3.623101	9.017509	0.009509	0.030449	-0.016492	-0.154897	0.424417	-1.244283	-0.758630	0.110664	0.165528	-0.620350
6876	1.119973	-3.514999	9.093487	0.030897	0.040139	-0.041139	-0.153826	0.422779	-1.241375	-0.759256	0.110545	0.164652	-0.619839
6877	0.996642	-3.638604	9.162848	0.028683	0.041496	-0.025193	-0.154364	0.424044	-1.240788	-0.759694	0.110508	0.163698	-0.619561
6878	1.098245	-3.648911	9.040874	0.081240	0.026332	-0.041058	-0.151429	0.423772	-1.237993	-0.760385	0.109453	0.162407	-0.619240
6879	0.850685	-3.388808	9.031315	0.039213	0.023619	-0.018177	-0.151954	0.420686	-1.237816	-0.760699	0.109061	0.161571	-0.619142
6880	1.065987	-3.729601	9.059749	0.009407	0.006504	0.016949	-0.151688	0.421242	-1.237801	-0.760444	0.109040	0.161345	-0.619518
6881	0.887297	-3.519225	9.057493	0.029250	0.007594	0.015281	-0.151686	0.420589	-1.239984	-0.760268	0.108717	0.160801	-0.619933
6882	1.025154	-3.841988	9.232656	0.037731	0.017817	0.036569	-0.150883	0.419887	-1.240827	-0.759868	0.108469	0.160009	-0.620671
6883	1.114325	-3.726299	9.039543	0.143935	0.040847	0.040566	-0.151005	0.416264	-1.242158	-0.759727	0.106903	0.157486	-0.621760
6884	1.140611	-3.466082	9.031166	0.136352	0.042216	0.054680	-0.149394	0.412721	-1.242561	-0.759377	0.105514	0.155058	-0.623033
6885	1.030002	-3.387982	9.031997	0.102695	0.015871	0.029673	-0.149384	0.409324	-1.241589	-0.759195	0.104224	0.153453	-0.623868
6886	1.002486	-3.337499	9.078914	0.046562	0.015094	0.041872	-0.148570	0.404766	-1.239853	-0.758726	0.103819	0.152583	-0.624720
6887	0.970636	-3.308939	9.149934	0.030584	-0.018471	0.027466	-0.149900	0.403379	-1.239341	-0.758314	0.103185	0.152403	-0.625369
6888	1.002209	-3.429738	9.175885	0.033280	-0.009601	0.029297	-0.151103	0.404115	-1.239574	-0.757897	0.102634	0.152099	-0.626039
6889	1.060156	-3.307319	9.114155	0.043681	-0.001960	0.011680	-0.152168	0.403069	-1.235811	-0.757758	0.101957	0.151539	-0.626453
6890	1.224198	-3.634480	9.112029	0.037239	0.027009	-0.011163	-0.152165	0.401924	-1.234902	-0.757963	0.101681	0.150714	-0.626449
6891	0.828663	-3.025093	8.960496	0.059022	-0.004414	0.043583	-0.152823	0.398364	-1.232306	-0.757447	0.100835	0.149938	-0.627395
6892	1.393366	-3.024636	8.212359	-0.198251	0.033135	-0.087934	-0.155231	0.400275	-1.227352	-0.758144	0.103972	0.152129	-0.625511
6893	0.085530	-3.504538	10.036545	-0.818452	0.072252	0.022029	-0.152352	0.418196	-1.220729	-0.756208	0.117319	0.161177	-0.623224
6894	1.166097	-5.057933	10.112715	0.147297	-0.054505	0.302557	-0.152102	0.423352	-1.218945	-0.752491	0.115368	0.159478	-0.628502
6895	1.026813	-4.186673	9.114952	0.486849	0.099554	0.084490	-0.150735	0.412361	-1.219314	-0.752749	0.109561	0.151651	-0.631163
6896	0.481200	-3.050783	9.274987	0.705555	-0.036714	0.024255	-0.150166	0.400895	-1.222661	-0.753717	0.098525	0.143256	-0.633784
6897	0.953372	-2.289769	8.588080	0.287451	-0.037819	0.178416	-0.148793	0.387607	-1.220942	-0.751817	0.094207	0.139801	-0.637457
6898	0.634721	-2.989750	9.161289	-0.061858	-0.048077	0.113687	-0.148368	0.379267	-1.219458	-0.750023	0.094825	0.141126	-0.639184
6899	0.465948	-3.245250	9.355421	-0.110746	-0.053442	0.529059	-0.148910	0.382114	-1.220441	-0.742773	0.097291	0.142288	-0.646975
6900	1.355747	-3.636927	9.313467	0.033064	-0.014197	0.036267	-0.150236	0.379603	-1.219966	-0.742226	0.096700	0.142029	-0.647748
6901	1.045883	-2.950734	9.149541	0.085705	0.087629	0.070722	-0.149186	0.384869	-1.217647	-0.741641	0.096745	0.139462	-0.648968
6902	0.829517	-3.394029	9.201610	0.109301	0.080567	-0.139595	-0.151610	0.392511	-1.217373	-0.743778	0.095759	0.137147	-0.647160
6903	0.838592	-3.248219	9.159867	0.080600	0.108963	-0.003362	-0.149727	0.386685	-1.210420	-0.744191	0.095946	0.134480	-0.647216
6904	1.342130	-3.200228	9.295312	0.100360	0.101753	-0.206801	-0.148387	0.384363	-1.208618	-0.747213	0.095190	0.132092	-0.644332
6905	0.528275	-2.981960	9.268692	0.081558	-0.005443	-0.194998	-0.148517	0.383236	-1.208383	-0.749781	0.093360	0.131497	-0.641732
6906	0.913525	-2.868168	9.197813	0.028747	0.064616	-0.025060	-0.148390	0.385717	-1.212494	-0.750226	0.093672	0.130235	-0.641424
6907	0.812986	-3.136991	9.427838	0.090697	0.015262	-0.129475	-0.148118	0.383850	-1.211070	-0.752016	0.092137	0.129096	-0.639779
6908	0.830983	-2.830806	9.387568	0.140492	0.010713	-0.108146	-0.148502	0.378379	-1.211241	-0.753584	0.089861	0.127365	-0.638603
6909	0.591928	-2.772042	9.264247	0.108045	0.015784	-0.037436	-0.148224	0.374714	-1.211092	-0.754218	0.088303	0.125820	-0.638378
6910	0.689946	-2.794517	9.464808	0.132419	-0.048487	-0.018346	-0.147952	0.372997	-1.210069	-0.754471	0.085622	0.124921	-0.638621
6911	0.515607	-2.797678	9.490774	0.190227	-0.031672	0.111940	-0.149803	0.367456	-1.211848	-0.753203	0.082596	0.122772	-0.640929
6912	0.974225	-2.488365	9.331609	0.188912	-0.043478	0.158607	-0.151922	0.362440	-1.211714	-0.751261	0.079560	0.120773	-0.643965
6913	0.566575	-2.694808	9.397685	0.247437	-0.166003	0.170480	-0.155630	0.353951	-1.218024	-0.748963	0.074079	0.119800	-0.647468
6914	0.995523	-2.565645	9.448387	0.161826	-0.126888	0.214565	-0.159077	0.347164	-1.219013	-0.746014	0.070505	0.119315	-0.651350
6915	0.801208	-2.549756	9.408605	0.196319	-0.156445	0.198614	-0.162625	0.329079	-1.217796	-0.743237	0.065971	0.118809	-0.655081
6916	1.178107	-2.508943	9.301913	0.055588	-0.084543	0.156115	-0.166345	0.323454	-1.214015	-0.740951	0.064384	0.119162	-0.657759
6917	1.134782	-2.500003	9.452165	0.028137	-0.009366	-0.016764	-0.167940	0.321517	-1.213788	-0.741108	0.063752	0.118970	-0.657678
6918	1.006796	-2.516886	9.489285	0.068464	-0.009247	-0.044015	-0.167408	0.321740	-1.211760	-0.741645	0.062488	0.118294	-0.657316
6919	0.882846	-2.504575	9.454097	0.048821	-0.014486	0.016918	-0.168339	0.320746	-1.210430	-0.741372	0.061562	0.117868	-0.657788
6920	0.985885	-2.546385	9.587558	0.109904	-0.021142	0.019696	-0.168331	0.318095	-1.211326	-0.741086	0.059678	0.116743	-0.658484
6921	0.960219	-2.272573	9.329551	0.103640	-0.018568	-0.014786	-0.170184	0.313697	-1.213878	-0.741282	0.057811	0.115696	-0.658615
6922	1.021227	-2.390396	9.486367	0.073331	-0.007813	0.043524	-0.170579	0.311732	-1.213666	-0.740655	0.056696	0.114829	-0.659568
6923	1.112636	-2.374184	9.373508	0.089253	-0.005388	-0.013009	-0.170569	0.308675	-1.215251	-0.740836	0.055218	0.113782	-0.659671
6924	0.967422	-2.148641	9.324023	0.005220	-0.008126	0.032706	-0.170301	0.308266	-1.216078	-0.740277	0.055083	0.113830	-0.660301
6925	1.067465	-2.263317	9.583112	0.009878	-0.000000	-0.006151	-0.171635	0.308290	-1.215792	-0.740292	0.054863	0.113745	-0.660318
6926	0.944848	-2.197577	9.540339	0.034066	-0.007931	-0.037043	-0.170299	0.307343	-1.212594	-0.740686	0.054144	0.113486	-0.659980
6927	0.822454	-2.032314	9.429424	0.012740	-0.018387	0.018543	-0.170566	0.307183	-1.211515	-0.740336	0.053695	0.113600	-0.660390
6928	0.875728	-2.155151	9.407914	-0.056177	-0.026534	0.036834	-0.172566	0.306954	-1.211770	-0.739616	0.054235	0.114728	-0.660957
6929	0.872797	-2.218296	9.615313	-0.017704	-0.027235	0.078500	-0.173241	0.309786	-1.211941	-0.738418	0.054261	0.115303	-0.662194
6930	0.827617	-2.391473	9.562276	0.011380	-0.029403	0.067987	-0.174037	0.308230	-1.210766	-0.737352	0.053837	0.115545	-0.663373
6931	0.713949	-2.517333	9.607880	-0.013619	0.015602	0.001036	-0.177277	0.321473	-1.214762	-0.737280	0.054209	0.115511	-0.663428
6932	0.992143	-2.420074	9.297944	-0.101025	0.109652	0.123309	-0.177279	0.322166	-1.214335	-0.735645	0.057410	0.115134	-0.665038
6933	1.354182	-2.330959	9.395037	-0.117038	0.209400	-0.103397	-0.172756	0.326297	-1.215065	-0.737279	0.061631	0.113760	-0.663084
6934	0.736415	-2.536335	9.695369	-0.000007	0.037909	-0.033264	-0.169690	0.327046	-1.213996	-0.737676	0.062031	0.113276	-0.662688
6935	0.580780	-2.512459	9.675970	0.085347	-0.108210	0.115512	-0.173556	0.326303	-1.214515	-0.735920	0.059568	0.113621	-0.664803
6936	1.064037	-2.375071	9.326288	0.066616	-0.157717	0.134482	-0.176745	0.321855	-1.213540	-0.733735	0.056771	0.114927	-0.667235
6937	1.251547	-2.264836	9.543036	0.070018	-0.087218	0.018195	-0.179271	0.319108	-1.213869	-0.733289	0.054576	0.115292	-0.667845
6938	1.145395	-2.305614	9.436582	0.071193	-0.027715	-0.014988	-0.182339	0.319545	-1.217603	-0.733363	0.053098	0.114798	-0.667968
6939	1.001916	-2.279086	9.446421	0.036356	0.007689	0.015218	-0.180166	0.306245	-1.216164	-0.733136	0.052652	0.114231	-0.668349
6940	0.974948	-2.255295	9.498370	0.039976	-0.005644	-0.055579	-0.179901	0.307082	-1.216140	-0.733762	0.051833	0.113872	-0.667787
6941	0.906408	-2.227413	9.457543	0.052289	0.001375	0.024087	-0.178027	0.304455	-1.213814	-0.733417	0.051091	0.113175	-0.668341
6942	0.933728	-2.139529	9.455312	0.034046	0.010742	0.034689	-0.178820	0.302231	-1.214146	-0.732848	0.050780	0.112563	-0.669093
6943	0.823276	-2.204657	9.368164	-0.000270	0.002355	0.038093	-0.178825	0.303449	-1.212080	-0.732262	0.050857	0.112534	-0.669732
6944	0.923816	-2.234370	9.554415	-0.032588	-0.008441	0.032593	-0.178557	0.303168	-1.212362	-0.731622	0.051263	0.113097	-0.670306
6945	0.961320	-2.304094	9.479064	-0.015022	-0.001620	0.050369	-0.180561	0.304038	-1.211500	-0.730847	0.051535	0.113311	-0.671095
6946	0.988751	-2.225920	9.450430	-0.040524	0.006637	-0.004479	-0.180162	0.304953	-1.214989	-0.730706	0.052171	0.113800	-0.671116
6947	0.681162	-2.639346	9.198585	-0.018927	0.012052	-0.001634	-0.180695	0.304678	-1.214722	-0.730653	0.052581	0.113921	-0.671121
6948	1.625872	-2.117276	9.295849	-0.265936	0.273207	-0.145074	-0.180344	0.321289	-1.215949	-0.732693	0.059757	0.113690	-0.668329
6949	1.177573	-2.183632	9.653289	-0.113662	0.222252	-0.262412	-0.172364	0.329098	-1.214980	-0.736472	0.063736	0.112328	-0.664025
6950	0.220733	-2.545682	9.795156	0.110628	-0.054155	-0.013061	-0.171298	0.329367	-1.215524	-0.736537	0.061331	0.111706	-0.664284
6951	0.562665	-2.473961	9.554768	0.153994	-0.224943	0.221075	-0.175296	0.328194	-1.215515	-0.733186	0.056538	0.112740	-0.668230
6952	0.780506	-2.462727	9.542111	0.081256	-0.190809	0.254612	-0.179252	0.312978	-1.216364	-0.729312	0.053343	0.114194	-0.672471
6953	1.572745	-2.351267	9.411526	0.051235	0.010955	-0.002518	-0.182038	0.307518	-1.214615	-0.729343	0.052698	0.113408	-0.672622
6954	1.031836	-2.205723	9.408272	0.025419	0.079907	-0.068351	-0.179895	0.304978	-1.216343	-0.730170	0.053191	0.112020	-0.671919
6955	0.517455	-2.394675	9.552783	0.051391	0.021642	-0.005755	-0.179624	0.303535	-1.215041	-0.730267	0.052690	0.111072	-0.672010
6956	0.646805	-2.324362	9.517708	0.039811	-0.010982	0.051435	-0.178029	0.305173	-1.214466	-0.729412	0.052039	0.110681	-0.673053
6957	0.885418	-2.261774	9.500486	0.044338	-0.018862	0.048692	-0.178025	0.304080	-1.215853	-0.728676	0.051228	0.110355	-0.673965
6958	0.760134	-2.181516	9.471965	0.014372	-0.014997	0.025661	-0.179354	0.302047	-1.211714	-0.728138	0.050838	0.110390	-0.674569
6959	1.069831	-2.399225	9.473482	0.031768	0.009287	-0.014856	-0.179082	0.300358	-1.211906	-0.728307	0.050453	0.109892	-0.674498
6960	0.750100	-1.972970	9.147532	-0.117375	0.156852	-0.065595	-0.179119	0.312751	-1.212724	-0.729224	0.054097	0.109294	-0.673320
6961	1.589278	-2.064508	9.551889	-0.117433	0.287501	-0.312492	-0.172469	0.319497	-1.213125	-0.733824	0.058958	0.107079	-0.668252
6962	0.420225	-2.357584	9.693946	0.062057	0.042543	-0.200069	-0.166875	0.322024	-1.212433	-0.736523	0.058159	0.105894	-0.665536
6963	0.388193	-2.234380	9.537978	0.118549	-0.192968	0.138094	-0.169128	0.317675	-1.216736	-0.734320	0.054121	0.107037	-0.668122
6964	0.644963	-2.232151	9.516955	0.028739	-0.263148	0.321195	-0.176991	0.315343	-1.217530	-0.729370	0.050845	0.110197	-0.673268
6965	1.198194	-2.076499	9.186133	0.034790	-0.069016	0.060649	-0.179886	0.302201	-1.217919	-0.728352	0.049524	0.110718	-0.674383
6966	1.083645	-1.911073	9.258398	-0.035383	0.072741	-0.050926	-0.178819	0.301840	-1.215510	-0.729014	0.050876	0.110221	-0.673648
6967	0.753910	-2.336976	9.588489	-0.018838	0.038649	-0.069575	-0.179351	0.301290	-1.215522	-0.729933	0.051498	0.110026	-0.672636
6968	0.562903	-2.228771	9.644396	-0.007736	-0.012117	0.045101	-0.174955	0.303432	-1.215234	-0.729176	0.051522	0.110293	-0.673412
6969	0.790618	-2.350872	9.613791	0.040577	-0.043834	0.050310	-0.175752	0.302012	-1.213784	-0.728358	0.050446	0.110366	-0.674366
6970	0.609844	-2.621326	8.216566	0.150350	0.006161	-0.138135	-0.180582	0.311585	-1.215582	-0.730273	0.048010	0.108418	-0.672787
6971	1.323081	-1.863018	9.409809	-0.237175	0.322882	-0.202962	-0.175262	0.316949	-1.215742	-0.733362	0.055373	0.107131	-0.669056
6972	1.166174	-2.329480	9.726253	0.037315	0.179161	-0.194134	-0.169934	0.319167	-1.213570	-0.736257	0.056780	0.104251	-0.666208
6973	-0.129565	-2.241324	9.762854	0.146141	-0.057756	0.071964	-0.167797	0.318579	-1.214560	-0.735255	0.054022	0.103102	-0.667721
6974	0.590012	-2.136039	9.606014	0.178247	-0.230897	0.254687	-0.170987	0.314411	-1.213576	-0.731465	0.048821	0.103868	-0.672151
6975	0.835949	-2.335498	9.485082	0.109912	-0.189807	0.259997	-0.178704	0.308045	-1.216393	-0.727580	0.045222	0.104940	-0.676440
6976	1.416794	-1.810331	9.489315	0.047018	-0.002124	-0.050345	-0.182512	0.287665	-1.212950	-0.728186	0.044378	0.104413	-0.675925
6977	1.173701	-2.140028	9.469900	0.040156	0.088386	-0.046184	-0.180245	0.287611	-1.212843	-0.728944	0.044887	0.102675	-0.675340
6978	0.810642	-2.277695	9.510347	0.043712	0.075944	-0.046168	-0.175312	0.288464	-1.212062	-0.729659	0.045157	0.101051	-0.674794
6979	0.660179	-2.013395	9.578357	0.012991	0.028769	0.017108	-0.173842	0.287559	-1.210891	-0.729412	0.045398	0.100488	-0.675129
6980	0.793737	-2.025535	9.587361	0.030469	0.013396	0.033833	-0.174245	0.288608	-1.213285	-0.728906	0.045178	0.099882	-0.675780
6981	0.868276	-1.995052	9.594233	0.027789	0.014232	-0.000667	-0.174512	0.288723	-1.211927	-0.728883	0.044971	0.099347	-0.675898
6982	0.736118	-1.953771	9.445439	-0.012222	0.024115	0.016984	-0.174510	0.288171	-1.212350	-0.728584	0.045484	0.099178	-0.676210
6983	0.881195	-2.140456	9.696825	-0.025037	0.008005	0.089305	-0.173313	0.288934	-1.210043	-0.727283	0.046143	0.099368	-0.677537
6984	0.895337	-2.261587	9.573003	0.061290	-0.030304	0.085799	-0.175042	0.287465	-1.211691	-0.726010	0.044987	0.098930	-0.679042
6985	0.585141	-1.912813	9.474196	0.028195	0.005834	0.050619	-0.177037	0.285378	-1.210654	-0.725273	0.044773	0.098465	-0.679911
6986	0.018566	-2.413604	8.004286	-0.030408	0.145412	-0.151829	-0.178946	0.299396	-1.213020	-0.727489	0.046867	0.096937	-0.677618
6987	1.162589	-1.703281	9.478300	-0.256627	0.304611	-0.118241	-0.174433	0.307037	-1.213502	-0.729330	0.054529	0.096139	-0.675175
6988	0.570227	-2.345152	9.693641	-0.051906	0.145536	-0.160901	-0.167108	0.310590	-1.210230	-0.731624	0.056918	0.094923	-0.672664
6989	0.142693	-2.284934	9.752280	0.042164	-0.049370	0.057488	-0.167234	0.308076	-1.210850	-0.730716	0.055798	0.095050	-0.673726
6990	0.658073	-2.144513	9.617795	0.084571	-0.099173	0.145595	-0.170033	0.307284	-1.210302	-0.728564	0.053479	0.095227	-0.676214
6991	0.824130	-2.112387	9.454150	0.124122	-0.058159	0.154788	-0.172413	0.300472	-1.211304	-0.726399	0.051224	0.094275	-0.678847
6992	0.761050	-2.210618	9.578126	0.147617	-0.075685	0.080502	-0.171031	0.284252	-1.210490	-0.725219	0.048180	0.093318	-0.680461
6993	0.961761	-2.221563	9.372541	0.070443	-0.019472	0.082349	-0.174758	0.281860	-1.212821	-0.724040	0.047087	0.092627	-0.681886
6994	0.825793	-1.821052	9.519403	0.034072	0.031143	0.036597	-0.174489	0.281035	-1.213931	-0.723536	0.047062	0.091708	-0.682547
6995	0.600362	-1.931947	9.568686	0.043043	0.015129	-0.032383	-0.173284	0.279563	-1.212236	-0.723958	0.046622	0.090998	-0.682225
6996	0.527881	-1.942972	9.568952	-0.006712	0.016396	0.078879	-0.171816	0.279205	-1.210372	-0.722813	0.047062	0.090809	-0.683432
6997	0.654602	-1.960080	9.683697	0.041735	0.019234	0.017134	-0.171542	0.276676	-1.210727	-0.722565	0.046792	0.090007	-0.683820
6998	0.514006	-1.962634	9.655331	0.055002	0.007661	0.057801	-0.172348	0.278352	-1.209448	-0.721746	0.046181	0.089121	-0.684841
6999	0.685356	-1.949830	9.511250	-0.055331	0.113197	-0.004674	-0.175170	0.285638	-1.211613	-0.721870	0.048563	0.088310	-0.684650
7000	0.898172	-1.800316	9.547946	-0.095998	0.169282	-0.056657	-0.169584	0.290941	-1.209346	-0.722749	0.052142	0.087266	-0.683594
7001	0.278387	-2.059156	9.639200	-0.000151	0.050151	-0.026032	-0.165724	0.293673	-1.209708	-0.723104	0.052823	0.086632	-0.683246
7002	0.462793	-2.070374	9.640129	-0.001900	-0.019579	0.061001	-0.165590	0.293373	-1.209044	-0.722143	0.052664	0.086907	-0.684239
7003	0.675683	-2.047088	9.670557	0.031499	0.007271	-0.005961	-0.165719	0.292302	-1.211239	-0.722183	0.052336	0.086445	-0.684281
7004	0.372946	-1.945779	9.602733	0.096479	-0.025681	-0.018282	-0.165177	0.289479	-1.211336	-0.722398	0.050535	0.085544	-0.684303
7005	0.649195	-1.935906	9.659277	0.097747	-0.047379	-0.002565	-0.167442	0.288550	-1.211474	-0.722361	0.048508	0.084960	-0.684561
7006	0.387092	-1.923674	9.617442	0.126946	-0.075951	0.011547	-0.168362	0.283601	-1.209325	-0.722104	0.045629	0.084338	-0.685106
7007	0.435715	-1.682466	9.655628	0.151061	-0.091831	0.015035	-0.172354	0.280276	-1.207494	-0.721789	0.042258	0.083637	-0.685740
7008	0.624762	-1.688750	9.622963	0.092521	-0.050688	0.057510	-0.173548	0.278065	-1.207957	-0.720901	0.040298	0.083082	-0.686859
7009	0.488657	-1.749451	9.881620	0.085938	-0.078494	0.029048	-0.175140	0.275285	-1.207757	-0.720352	0.038073	0.083062	-0.687564
7010	0.453528	-1.400582	9.403709	-0.010651	-0.111260	0.169992	-0.178471	0.274002	-1.209787	-0.717725	0.036954	0.084713	-0.690166
7011	0.255584	-1.246421	9.088362	-0.407186	-0.174297	0.281552	-0.180713	0.265656	-1.211515	-0.713116	0.040916	0.092648	-0.693692
7012	0.455312	-1.589879	9.539990	-0.860587	-0.062039	0.225996	-0.183710	0.287211	-1.216464	-0.708957	0.052715	0.105302	-0.695351
7013	1.001406	-3.461193	10.256891	-0.405195	0.085146	-0.355187	-0.177895	0.306217	-1.223353	-0.713515	0.058957	0.110134	-0.689414
7014	0.682598	-2.430530	9.437765	-0.135948	0.085956	-0.225215	-0.174177	0.312416	-1.227657	-0.716552	0.061564	0.111074	-0.685876
7015	0.021734	-2.563880	9.591804	-0.099501	0.015503	0.117619	-0.169521	0.317183	-1.231747	-0.714754	0.063552	0.112090	-0.687403
7016	1.030113	-2.827176	9.540484	0.050819	0.006962	0.013505	-0.170877	0.324894	-1.235538	-0.714559	0.062930	0.111303	-0.687791
7017	0.282768	-2.063950	9.461245	0.059643	0.014760	-0.012806	-0.167936	0.322713	-1.235371	-0.714750	0.062340	0.110305	-0.687807
7018	0.585243	-2.403163	9.477900	-0.026971	-0.017093	0.023797	-0.169387	0.316905	-1.232028	-0.714262	0.062521	0.110920	-0.688199
7019	0.573352	-1.927838	7.182377	-0.970066	-0.103655	0.754110	-0.176481	0.325284	-1.234649	-0.702130	0.076689	0.124788	-0.696821
7020	1.909665	-6.668051	13.618734	1.007540	-0.295038	-0.349800	-0.175948	0.325556	-1.234782	-0.707554	0.057522	0.115424	-0.694792
7021	0.532907	-1.879882	8.490244	1.829619	-0.756775	-0.136003	-0.190088	0.280692	-1.232410	-0.709149	0.020884	0.100864	-0.697494
7022	1.127077	-0.825211	9.152847	1.427259	-0.484886	-0.191412	-0.201827	0.234767	-1.222938	-0.711033	-0.006527	0.087903	-0.697612
7023	1.278201	-0.278724	9.045042	0.946804	-0.163770	-0.073334	-0.211194	0.198503	-1.207913	-0.711426	-0.022339	0.077061	-0.698165
7024	1.411366	-0.577275	9.422076	0.682672	-0.008952	-0.131547	-0.211663	0.175835	-1.199987	-0.712788	-0.032403	0.067628	-0.697360
7025	1.469307	-0.076159	9.448958	0.519510	-0.036580	-0.363898	-0.209221	0.161764	-1.195872	-0.717336	-0.040767	0.060726	-0.692877
7026	1.192483	0.190694	9.424008	0.308027	0.022883	-0.252737	-0.203597	0.154440	-1.194822	-0.720513	-0.045201	0.055962	-0.689700
7027	1.164421	0.170786	9.620681	0.189563	-0.032467	-0.140298	-0.203583	0.149457	-1.192144	-0.722154	-0.048501	0.053729	-0.687935
7028	1.261123	-0.045923	9.711939	0.111381	-0.032854	-0.043311	-0.203692	0.141301	-1.191999	-0.722523	-0.050635	0.052670	-0.687476
7029	1.224847	0.069937	9.700323	0.098332	-0.076650	0.033286	-0.206351	0.138099	-1.190720	-0.721805	-0.053034	0.052491	-0.688062
7030	1.491186	0.084481	9.718015	0.113380	-0.063396	0.078446	-0.208477	0.135150	-1.188763	-0.720453	-0.055488	0.051971	-0.689324
7031	1.429143	0.039663	9.740520	0.152526	-0.121921	0.085282	-0.211946	0.135046	-1.186834	-0.718898	-0.059239	0.051751	-0.690651
7032	1.601164	0.360754	9.454523	0.050871	-0.035140	0.065141	-0.214341	0.132802	-1.184716	-0.717817	-0.060416	0.051673	-0.691678
7033	1.557072	0.389087	9.484249	-0.085791	0.040800	0.039568	-0.214998	0.129822	-1.188993	-0.717336	-0.058556	0.052352	-0.692286
7034	1.439901	0.416081	9.386572	-0.318354	0.108473	0.099416	-0.213146	0.135297	-1.190461	-0.716342	-0.052409	0.055361	-0.693572
7035	1.386243	0.422382	9.317479	-0.634413	0.203964	0.156514	-0.212117	0.148904	-1.196252	-0.714916	-0.040303	0.061412	-0.695341
7036	1.263758	-0.002226	9.288038	-0.962468	0.282178	0.188742	-0.203117	0.173326	-1.203410	-0.713175	-0.022408	0.070940	-0.697027
7037	1.680411	-0.135556	8.391941	-1.861239	0.328358	-0.116201	-0.199238	0.216013	-1.217084	-0.715501	0.008531	0.092100	-0.692462
7038	0.928127	-2.086215	9.553429	-2.259443	0.372136	-0.226577	-0.190591	0.270247	-1.230172	-0.718089	0.045528	0.118016	-0.684360
7039	0.375530	-4.615712	11.967481	-0.835126	0.059418	0.034208	-0.185787	0.314860	-1.236768	-0.716810	0.058475	0.128557	-0.682816
7040	0.930984	-3.086209	10.278380	0.756400	-0.052668	-0.065985	-0.185236	0.308919	-1.235749	-0.718292	0.046719	0.119074	-0.683883
7041	0.963766	-0.925374	8.221853	0.307029	0.002594	-0.010507	-0.183350	0.303012	-1.237582	-0.718628	0.042373	0.114845	-0.684535
7042	0.888680	-1.960722	9.365924	-0.452664	0.042163	-0.000227	-0.182036	0.309745	-1.238192	-0.718228	0.049433	0.120463	-0.683516
7043	0.980684	-2.920248	10.182368	-0.041182	0.002401	-0.048699	-0.180815	0.302783	-1.236268	-0.718771	0.050004	0.121038	-0.682802
7044	0.986575	-2.026927	9.251479	0.119397	0.002305	-0.062358	-0.181337	0.298860	-1.236387	-0.719657	0.048149	0.119466	-0.682278
7045	0.988688	-2.116695	9.353320	-0.117925	0.027120	-0.068247	-0.178142	0.301036	-1.236355	-0.720451	0.050108	0.120744	-0.681073
