# Supplementary material for: Identification of Haptic Based Guiding Using Hard Reins
Source: PLoS One. 2015 Jul 22;10(7):e0132020. doi: 10.1371/journal.pone.0132020 (PMC4511788; doi:10.1371/journal.pone.0132020)
Supplement: S9 File — (ZIP) [file pone.0132020.s009.zip › Exp2_MotionData2/Subject10/path3/T2/fc2.txt]

// Start Time: 0
// Sample rate: 25.0Hz
// Scenario: 4.9
// Firmware Version: 2.6.1
Counter	Acc_X	Acc_Y	Acc_Z	Gyr_X	Gyr_Y	Gyr_Z	Mag_X	Mag_Y	Mag_Z	Quat_w	Quat_x	Quat_y	Quat_z
11401	9.516320	0.457204	2.299172	-0.524529	0.012955	-0.008199	-0.604570	-0.224018	-0.473004	0.755185	-0.166870	-0.573571	-0.269938
11402	9.501215	0.392351	2.348244	-0.571888	-0.000211	-0.022840	-0.605554	-0.225148	-0.471182	0.752272	-0.173226	-0.571597	-0.278131
11403	9.474463	0.349050	2.353596	-0.540131	-0.013995	-0.010010	-0.604438	-0.222192	-0.471863	0.749221	-0.179279	-0.570165	-0.285375
11404	9.481833	0.368291	2.346122	-0.542027	-0.026598	-0.009950	-0.605564	-0.222609	-0.472560	0.746018	-0.185442	-0.568586	-0.292881
11405	9.530617	0.408780	2.299694	-0.538383	-0.026639	-0.006352	-0.605004	-0.221910	-0.471574	0.742691	-0.191546	-0.567239	-0.299933
11406	9.555097	0.430164	2.265593	-0.548378	-0.029321	-0.002904	-0.606700	-0.221062	-0.471271	0.739316	-0.197857	-0.565517	-0.307335
11407	9.483358	0.437353	2.183451	-0.545539	-0.012205	-0.004755	-0.606564	-0.220224	-0.469578	0.735973	-0.203954	-0.563811	-0.314425
11408	9.541087	0.395935	2.188669	-0.527374	-0.015939	0.000794	-0.607132	-0.219523	-0.468302	0.732703	-0.209872	-0.561891	-0.321526
11409	9.570145	0.352040	2.155290	-0.561869	-0.010301	-0.006719	-0.607691	-0.220646	-0.468731	0.729141	-0.216132	-0.559965	-0.328755
11410	9.565192	0.407927	2.198168	-0.552745	-0.005003	0.000436	-0.609242	-0.220930	-0.467036	0.725728	-0.222297	-0.557605	-0.336124
11411	9.538862	0.371555	2.152698	-0.570879	-0.004967	0.005524	-0.609107	-0.219378	-0.468144	0.722100	-0.228742	-0.555385	-0.343214
11412	9.582079	0.376313	2.184000	-0.538318	-0.015754	-0.013483	-0.608259	-0.220091	-0.465911	0.718378	-0.234567	-0.553225	-0.350503
11413	9.524380	0.405586	2.169252	-0.556404	-0.004901	-0.009345	-0.609103	-0.220794	-0.465490	0.714553	-0.240585	-0.551071	-0.357566
11414	9.545767	0.347541	2.184370	-0.532789	-0.008658	-0.004627	-0.608969	-0.219105	-0.465474	0.710848	-0.246329	-0.548693	-0.364628
11415	9.512143	0.410648	2.193376	-0.547325	-0.004946	-0.009242	-0.609389	-0.220093	-0.464638	0.706911	-0.252169	-0.546506	-0.371509
11416	9.570048	0.405449	2.193357	-0.563675	-0.008530	-0.002323	-0.610516	-0.219946	-0.465751	0.702918	-0.258318	-0.543772	-0.378801
11417	9.593941	0.371556	2.208201	-0.538196	-0.001443	-0.002069	-0.610792	-0.221639	-0.464362	0.698964	-0.264029	-0.541470	-0.385419
11418	9.570068	0.381192	2.179129	-0.552700	0.002221	-0.001378	-0.610942	-0.219525	-0.464901	0.694999	-0.269893	-0.538548	-0.392556
11419	9.533914	0.378958	2.171953	-0.559981	0.002300	-0.006779	-0.610943	-0.218957	-0.466440	0.690779	-0.275773	-0.535951	-0.399411
11420	9.531244	0.410694	2.219930	-0.547352	-0.008549	-0.009217	-0.610940	-0.220089	-0.464626	0.686514	-0.281503	-0.533149	-0.406457
11421	9.581815	0.415314	2.236726	-0.540004	0.000343	0.000555	-0.610375	-0.220373	-0.464352	0.682292	-0.287142	-0.530597	-0.412908
11422	9.575156	0.400342	2.154745	-0.549057	0.010428	-0.013766	-0.612637	-0.219103	-0.463479	0.678033	-0.292629	-0.527438	-0.420058
11423	9.546232	0.410191	2.154673	-0.545533	-0.012198	-0.004744	-0.612211	-0.219810	-0.462927	0.673457	-0.298333	-0.524943	-0.426483
11424	9.589847	0.346749	2.102162	-0.556348	-0.004998	0.002165	-0.612208	-0.220513	-0.463216	0.668979	-0.304147	-0.521726	-0.433316
11425	9.589640	0.361462	2.135828	-0.556253	0.018540	-0.010363	-0.613050	-0.221639	-0.462659	0.664460	-0.309612	-0.518666	-0.440023
11426	9.544027	0.366402	2.106837	-0.575369	0.016922	-0.021200	-0.611366	-0.219385	-0.464334	0.659738	-0.315174	-0.515016	-0.447403
11427	9.570387	0.385781	2.140415	-0.547129	0.023869	-0.006751	-0.611225	-0.219099	-0.465737	0.655211	-0.320440	-0.511843	-0.453909
11428	9.563072	0.366494	2.140640	-0.546191	0.031119	-0.012097	-0.611219	-0.220510	-0.464909	0.650754	-0.325512	-0.508101	-0.460863
11429	9.560705	0.378592	2.140508	-0.554333	0.032896	-0.005125	-0.610515	-0.220227	-0.465754	0.646144	-0.330740	-0.504635	-0.467388
11430	9.541553	0.444039	2.151886	-0.559821	0.025666	0.000167	-0.610234	-0.219947	-0.465613	0.641514	-0.336090	-0.500649	-0.474188
11431	9.550785	0.437048	2.202695	-0.563418	0.032890	0.000079	-0.609381	-0.221351	-0.467180	0.636744	-0.341414	-0.496965	-0.480645
11432	9.543143	0.410755	2.241661	-0.556099	0.045530	-0.006997	-0.609657	-0.222472	-0.468594	0.632125	-0.346376	-0.492702	-0.487531
11433	9.535642	0.381923	2.261324	-0.541650	0.031034	-0.005860	-0.606993	-0.218958	-0.468999	0.627289	-0.351311	-0.489191	-0.493742
11434	9.492012	0.387198	2.287904	-0.545306	0.027433	-0.005006	-0.608112	-0.220640	-0.470272	0.622451	-0.356257	-0.485144	-0.500271
11435	9.530441	0.353167	2.295482	-0.539829	0.025511	0.005689	-0.606985	-0.220073	-0.472242	0.617555	-0.361265	-0.481540	-0.506194
11436	9.433395	0.368733	2.367930	-0.547133	0.020111	0.007385	-0.605863	-0.218953	-0.471256	0.612626	-0.366348	-0.477379	-0.512433
11437	9.529748	0.339186	2.377796	-0.565323	0.019355	0.001884	-0.606138	-0.220359	-0.471549	0.607313	-0.371619	-0.473514	-0.518513
11438	9.660851	0.393489	2.304523	-0.530453	0.083276	-0.008679	-0.606144	-0.218948	-0.472518	0.602808	-0.375612	-0.468778	-0.525153
11439	9.473417	0.381892	2.193749	-0.554435	0.023986	-0.017476	-0.604169	-0.218808	-0.473655	0.597287	-0.380447	-0.465012	-0.531292
11440	9.157365	0.313017	2.455911	-0.546011	-0.079703	-0.018596	-0.604725	-0.220636	-0.473811	0.590911	-0.386174	-0.462044	-0.536851
11441	9.491022	0.310429	2.378169	-0.546198	-0.113045	-0.013014	-0.606431	-0.217822	-0.472363	0.584092	-0.392323	-0.459850	-0.541718
11442	9.607427	0.377121	2.338607	-0.550606	-0.089580	-0.013175	-0.609383	-0.220358	-0.469417	0.577508	-0.398165	-0.456806	-0.547063
11443	9.571667	0.355173	2.271240	-0.558775	-0.091346	-0.013267	-0.608679	-0.220935	-0.465776	0.570645	-0.404128	-0.454114	-0.552110
11444	9.512705	0.439282	2.135062	-0.560508	-0.082374	-0.008029	-0.610653	-0.221073	-0.465200	0.563968	-0.409954	-0.450733	-0.557421
11445	9.611527	0.395128	2.130590	-0.536652	-0.040984	-0.013298	-0.612344	-0.221783	-0.462104	0.557604	-0.415012	-0.447617	-0.562567
11446	9.666683	0.346582	2.152806	-0.547317	-0.004921	-0.010101	-0.614313	-0.222902	-0.462943	0.551582	-0.419709	-0.443433	-0.568304
11447	9.652043	0.349227	2.174543	-0.568939	0.020336	-0.002551	-0.612057	-0.223194	-0.461278	0.545492	-0.424438	-0.439079	-0.574022
11448	9.555044	0.367179	2.242132	-0.538856	0.038174	0.000324	-0.612068	-0.220373	-0.463075	0.539920	-0.428549	-0.434338	-0.579812
11449	9.502152	0.396438	2.229794	-0.552468	0.036369	0.007247	-0.610364	-0.222910	-0.463255	0.534105	-0.432904	-0.429810	-0.585311
11450	9.502097	0.386786	2.232318	-0.559865	0.020274	-0.002473	-0.610790	-0.222345	-0.463527	0.528048	-0.437332	-0.424950	-0.591036
11451	9.550572	0.381466	2.203316	-0.543565	0.013936	-0.006656	-0.611222	-0.220375	-0.462941	0.521838	-0.441641	-0.420787	-0.596303
11452	9.550529	0.340292	2.189277	-0.558114	0.017737	-0.021009	-0.609528	-0.220660	-0.463238	0.515437	-0.445823	-0.416045	-0.602058
11453	9.541128	0.337722	2.155489	-0.559901	0.016764	-0.012178	-0.610507	-0.222199	-0.465354	0.508923	-0.450124	-0.411605	-0.607427
11454	9.589376	0.366524	2.172018	-0.539877	0.023866	-0.010205	-0.609376	-0.222908	-0.464668	0.502751	-0.454033	-0.406836	-0.612845
11455	9.565429	0.381070	2.154973	-0.557132	0.033102	-0.026390	-0.609373	-0.223897	-0.463695	0.496107	-0.457892	-0.402297	-0.618361
11456	9.524510	0.420025	2.159425	-0.564457	0.020455	-0.019324	-0.609081	-0.225720	-0.465964	0.489461	-0.461910	-0.397251	-0.623906
11457	9.541441	0.439282	2.164021	-0.523638	0.013988	-0.022340	-0.608515	-0.226001	-0.466533	0.482910	-0.465609	-0.393189	-0.628815
11458	9.603741	0.429555	2.217206	-0.552645	0.018524	-0.010313	-0.607669	-0.226144	-0.466541	0.476364	-0.469501	-0.388141	-0.634029
11459	9.543655	0.466094	2.202381	-0.561578	0.052961	-0.028329	-0.607668	-0.226140	-0.467665	0.469578	-0.472923	-0.383195	-0.639533
11460	9.550402	0.415543	2.241598	-0.559904	0.031358	-0.031722	-0.605403	-0.227544	-0.470225	0.462685	-0.476447	-0.378044	-0.644984
11461	9.511675	0.406181	2.251420	-0.543536	0.033060	-0.029781	-0.605546	-0.227121	-0.470501	0.455792	-0.479836	-0.373434	-0.650045
11462	9.437129	0.418553	2.222385	-0.541757	0.014840	-0.009314	-0.604842	-0.226983	-0.470224	0.449137	-0.483467	-0.368372	-0.654857
11463	9.473225	0.459621	2.255708	-0.552879	-0.013846	-0.018988	-0.604276	-0.227405	-0.470514	0.441846	-0.487529	-0.363871	-0.659307
11464	9.545706	0.420315	2.227053	-0.552757	0.003256	-0.016426	-0.604839	-0.227972	-0.469111	0.434805	-0.491247	-0.358760	-0.664012
11465	9.593953	0.483057	2.260118	-0.541799	0.013082	-0.011919	-0.604142	-0.226001	-0.469657	0.427813	-0.494799	-0.354012	-0.668450
11466	9.512030	0.430134	2.217323	-0.541766	0.020360	-0.020831	-0.603985	-0.229376	-0.470818	0.420848	-0.498054	-0.348867	-0.673142
11467	9.478334	0.435119	2.207647	-0.556453	-0.001133	-0.027954	-0.603985	-0.229518	-0.470398	0.413302	-0.501702	-0.344113	-0.677542
11468	9.569464	0.449559	2.289521	-0.540032	0.007710	-0.017184	-0.602863	-0.227972	-0.470531	0.406223	-0.505026	-0.338989	-0.681923
11469	9.535600	0.464378	2.306316	-0.559828	0.031098	-0.003411	-0.603570	-0.227975	-0.469121	0.399104	-0.508315	-0.333590	-0.686330
11470	9.525948	0.430500	2.289792	-0.554431	0.023911	-0.008617	-0.603988	-0.228813	-0.470671	0.392015	-0.511481	-0.327977	-0.690755
11471	9.549760	0.483940	2.356823	-0.541678	0.025525	0.005685	-0.602716	-0.229093	-0.472089	0.385083	-0.514650	-0.322695	-0.694776
11472	9.521152	0.537167	2.336936	-0.548031	0.031943	-0.003273	-0.602155	-0.228532	-0.471947	0.378101	-0.517577	-0.316986	-0.699052
11473	9.467974	0.496358	2.327797	-0.541663	0.034656	-0.008539	-0.602857	-0.228947	-0.473491	0.370947	-0.520416	-0.311704	-0.703140
11474	9.472716	0.493972	2.337483	-0.558118	0.014864	-0.003302	-0.600037	-0.228670	-0.474072	0.363671	-0.523542	-0.305911	-0.707153
11475	9.523308	0.459789	2.332964	-0.549036	0.013925	-0.003183	-0.600325	-0.227262	-0.474195	0.356306	-0.526646	-0.300546	-0.710888
11476	9.520361	0.428723	2.386475	-0.547199	0.011097	0.009233	-0.604266	-0.228655	-0.475724	0.349220	-0.529706	-0.294737	-0.714554
11477	9.506516	0.476781	2.327964	-0.558061	0.025712	-0.006901	-0.601457	-0.226128	-0.475720	0.341698	-0.532568	-0.289124	-0.718346
11478	9.568432	0.455246	2.424777	-0.567090	0.031068	0.003581	-0.600477	-0.224296	-0.476972	0.334359	-0.535324	-0.282888	-0.722224
11479	9.510190	0.451022	2.463564	-0.537894	0.048875	0.010876	-0.601318	-0.225276	-0.477959	0.327367	-0.537699	-0.277145	-0.725880
11480	9.432567	0.427586	2.502592	-0.541614	0.032631	0.014450	-0.599627	-0.224570	-0.479791	0.320397	-0.540207	-0.271087	-0.729406
11481	9.423305	0.461266	2.468399	-0.538063	0.018184	0.016354	-0.597944	-0.221747	-0.483286	0.313248	-0.542945	-0.265412	-0.732559
11482	9.466477	0.429698	2.488025	-0.552796	-0.008676	0.005735	-0.598795	-0.220905	-0.481866	0.305741	-0.545966	-0.259492	-0.735600
11483	9.500428	0.373598	2.440278	-0.554517	0.011270	-0.006791	-0.599225	-0.219357	-0.481425	0.297969	-0.548666	-0.253803	-0.738759
11484	9.489985	0.393693	2.551221	-0.541865	0.002163	-0.003053	-0.599791	-0.218934	-0.481417	0.290441	-0.551296	-0.248016	-0.741758
11485	9.509777	0.303485	2.445880	-0.560045	-0.003122	-0.006774	-0.599227	-0.218936	-0.481140	0.282473	-0.554116	-0.242259	-0.744631
11486	9.447257	0.373993	2.450010	-0.559936	0.007541	0.009081	-0.599223	-0.219778	-0.481992	0.274886	-0.556704	-0.235985	-0.747549
11487	9.432739	0.374115	2.454861	-0.545347	0.013728	0.014518	-0.598384	-0.218232	-0.481701	0.267419	-0.559171	-0.230051	-0.750261
11488	9.558594	0.387580	2.415880	-0.567154	0.016616	0.007198	-0.600350	-0.220057	-0.481986	0.259704	-0.561527	-0.223589	-0.753160
11489	9.539323	0.411914	2.422883	-0.552527	0.036431	0.000169	-0.599512	-0.218230	-0.481411	0.251983	-0.563503	-0.217530	-0.756075
11490	9.444980	0.449046	2.468507	-0.552498	0.041809	0.001889	-0.598376	-0.219920	-0.482140	0.244406	-0.565253	-0.211170	-0.759053
11491	9.445049	0.378689	2.425797	-0.552714	0.010387	-0.010313	-0.598654	-0.220761	-0.483130	0.236360	-0.567456	-0.205298	-0.761564
11492	9.404211	0.340007	2.382788	-0.552738	0.004075	-0.010285	-0.598095	-0.219495	-0.483121	0.228383	-0.569602	-0.199210	-0.764010
11493	9.456932	0.339978	2.431045	-0.543754	-0.008545	-0.013633	-0.597670	-0.219919	-0.482989	0.220261	-0.571915	-0.193544	-0.766119
11494	9.578128	0.377578	2.382136	-0.565380	0.013996	-0.002492	-0.597251	-0.219361	-0.481581	0.212242	-0.573864	-0.187087	-0.768525
11495	9.549018	0.339094	2.382604	-0.543436	0.030917	0.007381	-0.596688	-0.218792	-0.483827	0.204548	-0.575530	-0.180964	-0.770829
11496	9.437847	0.369007	2.416249	-0.542500	0.035388	0.009113	-0.596114	-0.221047	-0.483293	0.197004	-0.576971	-0.174596	-0.773182
11497	9.433095	0.378674	2.411314	-0.563514	0.016584	0.007214	-0.596394	-0.221610	-0.483297	0.188982	-0.578815	-0.168175	-0.775227
11498	9.447511	0.361666	2.411485	-0.552673	0.009373	0.002078	-0.595833	-0.220907	-0.483435	0.181076	-0.580547	-0.161795	-0.777174
11499	9.510025	0.388128	2.454601	-0.571844	-0.004961	0.003725	-0.597532	-0.219069	-0.484526	0.172789	-0.582612	-0.155319	-0.778835
11500	9.495751	0.373506	2.420954	-0.545514	-0.001371	-0.008377	-0.597246	-0.219772	-0.485097	0.164729	-0.584323	-0.149178	-0.780498
11501	9.427972	0.311069	2.416909	-0.542847	-0.014024	-0.006520	-0.596967	-0.219496	-0.483692	0.156555	-0.586269	-0.143260	-0.781829
11502	9.475988	0.303698	2.445923	-0.552765	-0.005027	0.000393	-0.598095	-0.219209	-0.484523	0.148497	-0.587956	-0.136885	-0.783275
11503	9.490500	0.252674	2.417476	-0.550987	-0.010392	-0.004863	-0.596969	-0.218931	-0.484107	0.140232	-0.589749	-0.130767	-0.784495
11504	9.541112	0.332408	2.464847	-0.578307	-0.015620	-0.009556	-0.597254	-0.218370	-0.483256	0.131654	-0.591511	-0.124108	-0.785735
11505	9.461618	0.332789	2.445618	-0.556473	-0.011228	-0.009343	-0.597819	-0.218088	-0.482968	0.123219	-0.593184	-0.117923	-0.786793
11506	9.452143	0.330280	2.421494	-0.567369	-0.015754	-0.001482	-0.599510	-0.218509	-0.482398	0.114865	-0.594798	-0.111312	-0.787801
11507	9.490852	0.320264	2.404640	-0.554627	-0.014040	0.002203	-0.598379	-0.219215	-0.482414	0.106600	-0.596403	-0.104992	-0.788617
11508	9.548998	0.363352	2.396832	-0.547308	-0.005072	0.004020	-0.598664	-0.218368	-0.482824	0.098568	-0.597680	-0.098585	-0.789521
11509	9.514802	0.276627	2.407511	-0.547301	-0.003230	-0.001317	-0.598242	-0.218087	-0.483105	0.090333	-0.598962	-0.092371	-0.790286
11510	9.505156	0.313044	2.424032	-0.560010	0.002285	-0.006806	-0.598240	-0.218794	-0.482129	0.081969	-0.599993	-0.085858	-0.791150
11511	9.480966	0.293848	2.421862	-0.558154	0.004010	0.000275	-0.598526	-0.217949	-0.481978	0.073624	-0.601046	-0.079413	-0.791844
11512	9.473435	0.286857	2.455780	-0.552709	0.005816	-0.003215	-0.597956	-0.219358	-0.481997	0.065390	-0.601879	-0.072948	-0.792555
11513	9.490630	0.276810	2.412374	-0.536449	-0.014145	0.004179	-0.599229	-0.218512	-0.481416	0.057328	-0.603062	-0.066799	-0.792823
11514	9.483332	0.310841	2.436168	-0.554599	-0.004968	-0.004934	-0.598672	-0.217110	-0.480282	0.049013	-0.603933	-0.060327	-0.793236
11515	9.478617	0.310780	2.421677	-0.554652	-0.012144	-0.008429	-0.599234	-0.217387	-0.481124	0.040524	-0.604953	-0.054017	-0.793392
11516	9.495399	0.291371	2.426703	-0.550005	0.005871	-0.010254	-0.599517	-0.217105	-0.481119	0.032177	-0.605506	-0.047661	-0.793760
11517	9.495530	0.300961	2.414514	-0.565539	-0.010288	-0.008565	-0.599656	-0.217954	-0.479862	0.023551	-0.606364	-0.041159	-0.793772
11518	9.490946	0.329884	2.397283	-0.547437	-0.014782	-0.018938	-0.600074	-0.219080	-0.479449	0.015070	-0.607100	-0.034951	-0.793714
11519	9.467149	0.334611	2.356183	-0.525708	-0.026583	-0.020383	-0.600076	-0.218801	-0.478604	0.006723	-0.608056	-0.029216	-0.793328
11520	9.476707	0.354020	2.377702	-0.563833	-0.017326	-0.027960	-0.601205	-0.218801	-0.478033	-0.002107	-0.608691	-0.022854	-0.793075
11521	9.512763	0.290883	2.366276	-0.547507	-0.033797	-0.008206	-0.602202	-0.216263	-0.478560	-0.010527	-0.609632	-0.016611	-0.792440
11522	9.570853	0.309775	2.353905	-0.545618	-0.019349	-0.011796	-0.602756	-0.218654	-0.478581	-0.018882	-0.610171	-0.010340	-0.791977
11523	9.515139	0.295747	2.373468	-0.560123	-0.012032	-0.017332	-0.602201	-0.216686	-0.478143	-0.027589	-0.610622	-0.004004	-0.791432
11524	9.491154	0.295777	2.354168	-0.543768	-0.015780	-0.010045	-0.602052	-0.218374	-0.478724	-0.035890	-0.610968	0.002261	-0.790838
11525	9.539535	0.314775	2.349059	-0.540050	-0.003209	-0.006528	-0.602619	-0.218099	-0.476469	-0.044172	-0.611154	0.008412	-0.790233
11526	9.505743	0.363474	2.372724	-0.578188	0.002408	-0.010549	-0.602897	-0.218797	-0.477879	-0.052896	-0.611046	0.015199	-0.789680
11527	9.476571	0.274134	2.356846	-0.556310	0.005797	0.001170	-0.602334	-0.218374	-0.478441	-0.061243	-0.610932	0.021696	-0.789013
11528	9.481442	0.320126	2.373241	-0.552802	-0.008562	-0.006656	-0.603600	-0.219362	-0.476896	-0.069580	-0.610882	0.028140	-0.788156
11529	9.505596	0.315110	2.368432	-0.543674	-0.001395	-0.006589	-0.602753	-0.219647	-0.476484	-0.077874	-0.610763	0.034350	-0.787226
11530	9.510600	0.331905	2.353739	-0.542778	-0.001365	-0.010113	-0.602190	-0.219652	-0.475365	-0.086133	-0.610483	0.040578	-0.786286
11531	9.515718	0.338911	2.319824	-0.567275	0.000524	-0.006869	-0.603321	-0.219086	-0.475491	-0.094701	-0.610155	0.047149	-0.785188
11532	9.496392	0.329351	2.317541	-0.543722	-0.010403	-0.006532	-0.604019	-0.220635	-0.474799	-0.102889	-0.609877	0.053444	-0.783969
11533	9.513268	0.319563	2.315211	-0.540133	-0.013958	-0.013543	-0.603461	-0.219368	-0.475071	-0.111190	-0.609700	0.059531	-0.782534
11534	9.532595	0.314577	2.310408	-0.561929	-0.008366	-0.022675	-0.603037	-0.219367	-0.475637	-0.119833	-0.609232	0.065895	-0.781111
11535	9.525353	0.334017	2.319866	-0.556456	-0.009382	-0.012873	-0.604592	-0.218805	-0.474214	-0.128298	-0.608805	0.072227	-0.779538
11536	9.481950	0.314866	2.305640	-0.559991	0.004121	-0.010354	-0.603180	-0.219516	-0.473109	-0.136717	-0.607989	0.078664	-0.778119
11537	9.501499	0.348486	2.290740	-0.549140	-0.001301	-0.013723	-0.604876	-0.218382	-0.474348	-0.145082	-0.607318	0.084841	-0.776478
11538	9.520768	0.358092	2.300272	-0.569184	-0.004710	-0.024548	-0.603463	-0.219090	-0.474085	-0.153789	-0.606495	0.091253	-0.774717
11539	9.520266	0.305170	2.339526	-0.565512	-0.008496	-0.006798	-0.604875	-0.218665	-0.473789	-0.162192	-0.605730	0.097775	-0.772803
11540	9.515718	0.329214	2.315100	-0.553737	-0.012123	-0.010173	-0.602899	-0.219092	-0.473809	-0.170442	-0.604902	0.104126	-0.770844
11541	9.520974	0.362773	2.276056	-0.538229	0.000453	-0.013600	-0.605712	-0.221205	-0.471561	-0.178596	-0.603968	0.110096	-0.768899
11542	9.491997	0.319334	2.257248	-0.550060	-0.003067	-0.017266	-0.604303	-0.220784	-0.472130	-0.186893	-0.602893	0.116250	-0.766862
11543	9.533025	0.328772	2.261921	-0.540078	-0.004011	-0.017134	-0.605009	-0.220500	-0.472262	-0.195067	-0.601897	0.122205	-0.764679
11544	9.540265	0.328727	2.261912	-0.538203	-0.003263	-0.001192	-0.604300	-0.221631	-0.471155	-0.202936	-0.600699	0.128347	-0.762564
11545	9.525764	0.353076	2.276158	-0.556312	0.007643	-0.002356	-0.606698	-0.221341	-0.472257	-0.211058	-0.599295	0.134659	-0.760373
11546	9.530441	0.362864	2.300206	-0.540093	-0.010415	-0.006477	-0.605991	-0.221337	-0.473949	-0.218968	-0.598082	0.140771	-0.757981
11547	9.535398	0.386970	2.295098	-0.556434	-0.004872	-0.012891	-0.605847	-0.222042	-0.473536	-0.227165	-0.596761	0.146984	-0.755426
11548	9.525744	0.372485	2.288023	-0.538279	-0.003086	-0.020654	-0.606267	-0.222887	-0.473120	-0.235243	-0.595356	0.152836	-0.752896
11549	9.530610	0.357878	2.276098	-0.531938	-0.008554	-0.017008	-0.607960	-0.222743	-0.473105	-0.243142	-0.594085	0.158621	-0.750190
11550	9.491976	0.362986	2.280925	-0.571846	-0.004861	-0.006890	-0.606553	-0.222044	-0.472547	-0.251355	-0.592369	0.165113	-0.747434
11551	9.525709	0.338576	2.276320	-0.549220	-0.013895	-0.015412	-0.607682	-0.222186	-0.471416	-0.259353	-0.590958	0.171173	-0.744449
11552	9.540283	0.348105	2.268945	-0.543639	0.002210	-0.005710	-0.607540	-0.222039	-0.473382	-0.267188	-0.589140	0.177184	-0.741708
11553	9.552275	0.352939	2.280957	-0.549000	0.012976	0.002125	-0.605711	-0.221200	-0.472966	-0.274950	-0.587140	0.183274	-0.738972
11554	9.504210	0.382167	2.268613	-0.552687	0.013135	-0.013848	-0.607680	-0.222465	-0.472262	-0.282993	-0.585012	0.189226	-0.736118
11555	9.516250	0.379689	2.271041	-0.545470	0.004075	-0.011936	-0.606270	-0.222471	-0.471289	-0.290818	-0.583086	0.195112	-0.733053
11556	9.511451	0.386969	2.270966	-0.541843	0.004074	-0.013663	-0.605989	-0.221902	-0.473393	-0.298638	-0.581024	0.200918	-0.729971
11557	9.501945	0.406302	2.261097	-0.540105	-0.008548	-0.013564	-0.608525	-0.222458	-0.473519	-0.306304	-0.579195	0.206743	-0.726614
11558	9.518849	0.398915	2.256324	-0.558300	-0.008379	-0.022622	-0.605427	-0.221623	-0.472832	-0.314331	-0.577123	0.212715	-0.723103
11559	9.555122	0.318633	2.208844	-0.560137	-0.011923	-0.027930	-0.607395	-0.222741	-0.474093	-0.322341	-0.575151	0.218644	-0.719370
11560	9.557774	0.410542	2.222313	-0.552784	0.002421	-0.023497	-0.607404	-0.220627	-0.474632	-0.330296	-0.572827	0.224407	-0.715832
11561	9.523762	0.391544	2.241902	-0.527339	-0.005067	-0.006356	-0.605999	-0.219649	-0.473509	-0.337568	-0.570749	0.230026	-0.712307
11562	9.516632	0.420589	2.241587	-0.545528	-0.001263	-0.018975	-0.606560	-0.220495	-0.472671	-0.345289	-0.568382	0.235712	-0.708631
11563	9.569542	0.391316	2.251508	-0.549076	0.007688	-0.010218	-0.605292	-0.220074	-0.473238	-0.352842	-0.565872	0.241462	-0.704973
11564	9.496955	0.425945	2.289899	-0.556346	0.007732	-0.010325	-0.607104	-0.221501	-0.474862	-0.360535	-0.563132	0.247289	-0.701246
11565	9.496901	0.392051	2.280612	-0.570979	-0.003816	-0.021045	-0.607664	-0.222057	-0.476690	-0.368341	-0.560552	0.253254	-0.697115
11566	9.511456	0.391899	2.270928	-0.560948	0.002445	-0.020962	-0.605553	-0.221505	-0.474733	-0.376126	-0.557774	0.259005	-0.693061
11567	9.545199	0.360209	2.261571	-0.545448	-0.000522	0.000472	-0.607103	-0.221497	-0.476126	-0.383270	-0.555099	0.264777	-0.689102
11568	9.559577	0.367474	2.278386	-0.545465	0.003180	-0.010164	-0.607108	-0.220371	-0.475833	-0.390657	-0.552248	0.270374	-0.685060
11569	9.516340	0.386974	2.261311	-0.545446	0.002211	-0.003086	-0.606400	-0.221078	-0.475565	-0.397770	-0.549436	0.276031	-0.680959
11570	9.511587	0.406338	2.261101	-0.558222	-0.003069	-0.010279	-0.606959	-0.222202	-0.475854	-0.405185	-0.546446	0.281794	-0.676620
11571	9.523701	0.418345	2.260951	-0.531030	-0.012207	-0.009900	-0.607806	-0.222345	-0.474724	-0.412057	-0.543867	0.287240	-0.672242
11572	9.516487	0.430489	2.263242	-0.556443	-0.008482	-0.010221	-0.607243	-0.222065	-0.474445	-0.419334	-0.540841	0.292960	-0.667701
11573	9.536180	0.437328	2.217227	-0.538187	0.003115	-0.006533	-0.607803	-0.223051	-0.474029	-0.426231	-0.537867	0.298352	-0.663334
11574	9.550268	0.398768	2.249052	-0.530926	0.002179	-0.006446	-0.607524	-0.222489	-0.473745	-0.433159	-0.534773	0.303622	-0.658942
11575	9.533169	0.379648	2.266203	-0.531045	-0.004823	-0.029411	-0.606679	-0.222066	-0.474730	-0.440135	-0.531994	0.308684	-0.654200
11576	9.492674	0.391594	2.203298	-0.545672	-0.026460	-0.020607	-0.607804	-0.222768	-0.474448	-0.447147	-0.529113	0.314188	-0.649142
11577	9.521165	0.416035	2.275479	-0.532806	-0.001324	-0.017067	-0.608938	-0.221213	-0.475406	-0.453900	-0.526088	0.319307	-0.644398
11578	9.569399	0.372124	2.258989	-0.545554	-0.013977	-0.005633	-0.608800	-0.220939	-0.473297	-0.460700	-0.522832	0.324788	-0.639464
11579	9.581596	0.405881	2.258596	-0.561784	0.003166	0.000271	-0.608792	-0.222625	-0.474439	-0.467456	-0.519263	0.330350	-0.634602
11580	9.536022	0.396245	2.217686	-0.569022	0.002232	0.007261	-0.606819	-0.222206	-0.474731	-0.474351	-0.515371	0.336053	-0.629645
11581	9.516472	0.377171	2.239673	-0.568942	0.014833	0.008062	-0.609078	-0.221495	-0.475268	-0.481043	-0.511419	0.341602	-0.624785
11582	9.559914	0.381745	2.241980	-0.561710	0.007564	0.011739	-0.608232	-0.221928	-0.472750	-0.487731	-0.507379	0.347129	-0.619828
11583	9.560054	0.398601	2.232126	-0.547028	0.028153	0.018864	-0.608519	-0.220657	-0.473577	-0.494042	-0.503290	0.352310	-0.615223
11584	9.496734	0.363097	2.288184	-0.535245	0.023573	0.019894	-0.607665	-0.222202	-0.475427	-0.500385	-0.499135	0.357376	-0.610542
11585	9.518641	0.367656	2.266356	-0.541681	0.016496	0.009253	-0.608228	-0.222342	-0.475143	-0.506567	-0.495207	0.362440	-0.605638
11586	9.523394	0.367687	2.276015	-0.539832	0.018225	0.016342	-0.608799	-0.220649	-0.475963	-0.512862	-0.490988	0.367505	-0.600703
11587	9.518492	0.377476	2.290411	-0.548952	0.012862	0.016267	-0.608239	-0.219807	-0.475397	-0.518890	-0.486877	0.372688	-0.595657
11588	9.516154	0.358036	2.271300	-0.545370	0.011171	0.002163	-0.607254	-0.219529	-0.474840	-0.525253	-0.482682	0.377680	-0.590326
11589	9.513685	0.338702	2.269103	-0.567196	0.013189	-0.010492	-0.606404	-0.220379	-0.474012	-0.531657	-0.478472	0.382735	-0.584739
11590	9.530486	0.338672	2.281162	-0.527228	0.014817	-0.011801	-0.606550	-0.219251	-0.474421	-0.537934	-0.474419	0.387267	-0.579291
11591	9.549981	0.333549	2.254613	-0.565353	0.016781	-0.009600	-0.605425	-0.218549	-0.474422	-0.544210	-0.470074	0.392185	-0.573635
11592	9.539990	0.329036	2.295756	-0.547194	0.013031	-0.003177	-0.604153	-0.218972	-0.475280	-0.550461	-0.465642	0.396977	-0.567960
11593	9.525473	0.309764	2.291157	-0.561657	0.025744	-0.006968	-0.605283	-0.218403	-0.476248	-0.556614	-0.461111	0.401691	-0.562319
11594	9.511347	0.338657	2.259440	-0.559899	0.013074	-0.001560	-0.604299	-0.217560	-0.476528	-0.562851	-0.456408	0.406561	-0.556416
11595	9.491701	0.348750	2.307682	-0.556259	0.018507	-0.006863	-0.604020	-0.216854	-0.477085	-0.568761	-0.451918	0.411205	-0.550628
11596	9.491142	0.286176	2.349460	-0.561760	0.009519	-0.006883	-0.605136	-0.219385	-0.477524	-0.574927	-0.447159	0.416003	-0.544472
11597	9.549253	0.290507	2.327586	-0.552699	0.005879	-0.006741	-0.603023	-0.219109	-0.477116	-0.580565	-0.442746	0.420662	-0.538482
11598	9.530262	0.319461	2.300708	-0.554445	0.014857	-0.002392	-0.603029	-0.217702	-0.476821	-0.586542	-0.437863	0.425270	-0.532343
11599	9.496324	0.310099	2.315356	-0.541686	0.020173	0.000370	-0.603024	-0.218828	-0.476973	-0.591996	-0.433271	0.429618	-0.526542
11600	9.510767	0.305190	2.317808	-0.547102	0.029267	-0.005940	-0.603308	-0.218120	-0.477947	-0.597953	-0.428241	0.433863	-0.520408
11601	9.515143	0.310374	2.378155	-0.541755	0.016666	-0.010224	-0.602735	-0.220236	-0.477411	-0.603355	-0.423683	0.438072	-0.514343
11602	9.503004	0.262025	2.364212	-0.556225	0.018422	0.001973	-0.602460	-0.218259	-0.479219	-0.609096	-0.418476	0.442521	-0.507992
11603	9.510542	0.319918	2.353890	-0.545345	0.020240	-0.004979	-0.600905	-0.219250	-0.478539	-0.614370	-0.413700	0.446674	-0.501880
11604	9.495911	0.320131	2.373239	-0.538052	0.020122	0.003949	-0.602596	-0.219239	-0.480774	-0.619827	-0.408579	0.450840	-0.495602
11605	9.483655	0.330057	2.402141	-0.572587	0.023986	-0.007096	-0.601318	-0.221500	-0.479403	-0.625240	-0.403357	0.455103	-0.489142
11606	9.476538	0.313034	2.378177	-0.559926	0.016765	-0.012214	-0.599211	-0.219246	-0.481081	-0.630855	-0.398050	0.459287	-0.482321
11607	9.490860	0.300951	2.392791	-0.552702	0.004020	-0.001435	-0.599351	-0.219528	-0.480802	-0.635725	-0.393126	0.463547	-0.475846
11608	9.476604	0.310556	2.368539	-0.542813	-0.012229	-0.002990	-0.598646	-0.219676	-0.479264	-0.640691	-0.388148	0.467892	-0.468970
11609	9.505705	0.317532	2.353923	-0.556338	0.003140	-0.001465	-0.599489	-0.220518	-0.479547	-0.645439	-0.383102	0.472094	-0.462351
11610	9.503104	0.317700	2.378089	-0.547371	-0.010338	-0.010126	-0.598927	-0.219956	-0.479546	-0.650381	-0.378021	0.476300	-0.455240
11611	9.467147	0.303184	2.339637	-0.543701	-0.001269	-0.018992	-0.598642	-0.220518	-0.480116	-0.655007	-0.373263	0.480205	-0.448379
11612	9.471626	0.310708	2.387875	-0.567341	-0.010279	-0.006829	-0.599772	-0.220237	-0.478980	-0.659898	-0.367820	0.484485	-0.441041
11613	9.514961	0.232949	2.364521	-0.534692	-0.015750	-0.016144	-0.597664	-0.218836	-0.478279	-0.664144	-0.363200	0.488420	-0.434102
11614	9.544478	0.338977	2.343966	-0.570912	-0.004925	0.001963	-0.598786	-0.219958	-0.478844	-0.668874	-0.357498	0.492598	-0.426791
11615	9.493892	0.314978	2.320138	-0.547328	-0.003097	-0.013708	-0.600057	-0.219390	-0.479671	-0.673162	-0.352500	0.496387	-0.419757
11616	9.525134	0.329432	2.344099	-0.556442	-0.011232	-0.005795	-0.598789	-0.219396	-0.478557	-0.677617	-0.347059	0.500338	-0.412368
11617	9.513256	0.309962	2.310503	-0.569043	0.009607	-0.012267	-0.598931	-0.219113	-0.478834	-0.682017	-0.341571	0.504034	-0.405132
11618	9.532452	0.290538	2.315526	-0.574562	-0.004830	-0.006934	-0.599778	-0.219114	-0.478125	-0.686477	-0.335794	0.507893	-0.397538
11619	9.517782	0.310175	2.349156	-0.540031	-0.003227	-0.003003	-0.597803	-0.219690	-0.475618	-0.690319	-0.330636	0.511482	-0.390545
11620	9.510504	0.329646	2.363447	-0.549996	0.005894	-0.010252	-0.598367	-0.219402	-0.477015	-0.694576	-0.325093	0.514845	-0.383163
11621	9.505715	0.310251	2.349172	-0.560003	-0.001331	-0.003251	-0.598938	-0.217566	-0.478256	-0.698420	-0.319572	0.518449	-0.375891
11622	9.525060	0.319796	2.349039	-0.545556	-0.010327	-0.011868	-0.598085	-0.219402	-0.477158	-0.702322	-0.314176	0.521868	-0.368363
11623	9.481693	0.310312	2.334705	-0.552788	-0.003049	-0.016430	-0.599916	-0.220105	-0.476308	-0.706045	-0.308836	0.525243	-0.360889
11624	9.506088	0.348735	2.319745	-0.556585	-0.022744	-0.027843	-0.599213	-0.219257	-0.477850	-0.709829	-0.303488	0.528690	-0.352881
11625	9.559504	0.333595	2.271514	-0.557346	-0.004793	-0.019104	-0.597659	-0.219964	-0.478010	-0.713422	-0.298058	0.531985	-0.345229
11626	9.530156	0.370454	2.338802	-0.547260	0.013175	-0.019101	-0.601181	-0.221228	-0.476310	-0.717278	-0.292476	0.534763	-0.337636
11627	9.530670	0.387005	2.280623	-0.545518	-0.003097	-0.013668	-0.600613	-0.221790	-0.477304	-0.720624	-0.287079	0.537870	-0.330125
11628	9.501148	0.358554	2.338973	-0.536545	-0.017515	-0.018795	-0.599914	-0.220383	-0.477294	-0.723937	-0.281781	0.540910	-0.322384
11629	9.525342	0.305022	2.305709	-0.539308	-0.021023	-0.027652	-0.598779	-0.222220	-0.476058	-0.726990	-0.276680	0.544041	-0.314568
11630	9.544927	0.377400	2.304875	-0.552771	-0.001276	-0.011994	-0.599487	-0.221800	-0.475065	-0.730350	-0.270947	0.546846	-0.306817
11631	9.511234	0.333900	2.271576	-0.560971	-0.004797	-0.017387	-0.599773	-0.220670	-0.475894	-0.733472	-0.265256	0.549814	-0.298936
11632	9.530482	0.396855	2.309510	-0.563631	0.002322	-0.005951	-0.600897	-0.221652	-0.476176	-0.736724	-0.259222	0.552536	-0.291110
11633	9.539977	0.394499	2.328855	-0.545566	-0.010321	-0.011854	-0.600193	-0.221515	-0.475478	-0.739507	-0.253670	0.555404	-0.283386
11634	9.496548	0.329310	2.295811	-0.547306	0.004177	-0.020826	-0.599627	-0.222080	-0.475207	-0.742611	-0.247992	0.557797	-0.275483
11635	9.542887	0.415898	2.275451	-0.549193	-0.012135	-0.008341	-0.600195	-0.221237	-0.474491	-0.745212	-0.242299	0.560611	-0.267704
11636	9.535891	0.406049	2.239324	-0.560030	-0.003073	-0.008524	-0.600469	-0.222924	-0.474928	-0.748060	-0.236297	0.563112	-0.259759
11637	9.540270	0.362747	2.276048	-0.530979	-0.001340	-0.016163	-0.599625	-0.222361	-0.475491	-0.750575	-0.230856	0.565514	-0.252065
11638	9.520840	0.360544	2.290597	-0.549103	0.000457	-0.006660	-0.600614	-0.221793	-0.476180	-0.753243	-0.224925	0.567791	-0.244226
11639	9.506406	0.363021	2.285756	-0.558223	-0.006725	-0.004956	-0.600906	-0.219538	-0.476716	-0.755604	-0.218923	0.570342	-0.236316
11640	9.525620	0.348430	2.290725	-0.542755	0.002293	-0.013675	-0.600617	-0.221088	-0.476594	-0.758130	-0.213126	0.572403	-0.228411
11641	9.511024	0.392250	2.326502	-0.564505	0.009556	-0.008665	-0.600332	-0.221651	-0.476742	-0.760555	-0.206945	0.574593	-0.220393
11642	9.501579	0.353355	2.281037	-0.545555	-0.012144	-0.010084	-0.600902	-0.220527	-0.475602	-0.762740	-0.201093	0.576774	-0.212415
11643	9.515688	0.314780	2.310446	-0.556439	-0.004805	-0.019107	-0.600623	-0.220111	-0.474055	-0.764844	-0.195171	0.578977	-0.204225
11644	9.516045	0.304793	2.259812	-0.560925	-0.001242	-0.012103	-0.601327	-0.220245	-0.475455	-0.767055	-0.189023	0.580918	-0.196039
11645	9.550249	0.398784	2.251468	-0.558227	-0.003049	-0.012041	-0.600900	-0.221234	-0.474907	-0.768983	-0.182939	0.583002	-0.187901
11646	9.530972	0.367367	2.232513	-0.552656	0.011274	-0.004993	-0.599910	-0.221799	-0.474921	-0.771109	-0.176759	0.584612	-0.179934
11647	9.516470	0.411110	2.256209	-0.565444	0.002340	-0.006856	-0.601041	-0.221236	-0.474063	-0.772933	-0.170442	0.586531	-0.171772
11648	9.540606	0.391564	2.246729	-0.554509	0.013199	-0.017407	-0.600050	-0.222082	-0.474501	-0.774959	-0.164339	0.587945	-0.163558
11649	9.530709	0.367580	2.266341	-0.539868	0.023825	-0.004923	-0.599486	-0.222224	-0.474507	-0.776775	-0.158285	0.589325	-0.155763
11650	9.520997	0.396778	2.287776	-0.539918	0.012948	0.002221	-0.600053	-0.221661	-0.473935	-0.778524	-0.152145	0.590636	-0.147992
11651	9.545075	0.406369	2.299719	-0.554485	0.013101	-0.006791	-0.599342	-0.222788	-0.474233	-0.780100	-0.145886	0.592099	-0.139930
11652	9.497107	0.396732	2.256395	-0.528991	0.018333	-0.001226	-0.600050	-0.222223	-0.474503	-0.781729	-0.139916	0.593161	-0.132223
11653	9.516488	0.415944	2.256155	-0.559937	0.003987	0.007353	-0.599344	-0.222221	-0.475492	-0.783006	-0.133398	0.594697	-0.124264
11654	9.550055	0.372277	2.263846	-0.549899	0.018486	-0.006772	-0.599059	-0.222929	-0.474377	-0.784542	-0.127147	0.595673	-0.116197
11655	9.511718	0.420777	2.251274	-0.556283	0.013076	-0.003276	-0.597930	-0.222927	-0.475791	-0.785772	-0.120761	0.596901	-0.108115
11656	9.531092	0.408480	2.236887	-0.559992	0.005985	-0.013888	-0.599891	-0.226022	-0.475246	-0.787025	-0.114444	0.597948	-0.099765
11657	9.506856	0.372352	2.232490	-0.543697	-0.001257	-0.018970	-0.600465	-0.223908	-0.475501	-0.787913	-0.108448	0.599212	-0.091531
11658	9.535656	0.398966	2.265984	-0.545385	0.018528	-0.013796	-0.598494	-0.223210	-0.474947	-0.789115	-0.102304	0.599904	-0.083346
11659	9.540327	0.348156	2.261712	-0.534525	0.007614	-0.008299	-0.598212	-0.222784	-0.476209	-0.789904	-0.096284	0.600913	-0.075394
11660	9.521166	0.406338	2.270754	-0.552632	0.023999	-0.017455	-0.598780	-0.222082	-0.475214	-0.791024	-0.090047	0.601395	-0.067059
11661	9.492299	0.391899	2.251623	-0.545477	-0.003197	-0.003057	-0.598503	-0.220670	-0.476887	-0.791529	-0.083783	0.602477	-0.059027
11662	9.535535	0.386944	2.275784	-0.547165	0.014771	0.003897	-0.597374	-0.220528	-0.478018	-0.792331	-0.077374	0.603007	-0.051061
11663	9.559642	0.379542	2.275834	-0.563616	0.004136	-0.006842	-0.597796	-0.221092	-0.477318	-0.792784	-0.070840	0.603861	-0.042754
11664	9.535575	0.348125	2.252053	-0.539910	0.009297	0.007550	-0.598359	-0.221231	-0.477596	-0.793338	-0.064500	0.604346	-0.034919
11665	9.535404	0.382202	2.290336	-0.556349	-0.001404	0.003888	-0.598360	-0.220947	-0.478155	-0.793531	-0.057938	0.605170	-0.026857
11666	9.552355	0.377201	2.280703	-0.534539	0.005798	-0.006514	-0.598363	-0.220388	-0.477026	-0.793880	-0.051844	0.605567	-0.018846
11667	9.530457	0.360513	2.295417	-0.559976	0.005932	-0.008589	-0.597379	-0.219831	-0.475903	-0.794000	-0.045358	0.606132	-0.010547
11668	9.530707	0.406369	2.285239	-0.549109	-0.001374	-0.003103	-0.597652	-0.221655	-0.477466	-0.794106	-0.038988	0.606523	-0.002408
11669	9.511297	0.384756	2.287923	-0.542716	0.009501	-0.013717	-0.597237	-0.219541	-0.478290	-0.794081	-0.032831	0.606897	0.005763
11670	9.540324	0.386944	2.280611	-0.554523	0.005893	-0.006749	-0.598222	-0.219960	-0.478849	-0.794110	-0.026407	0.607038	0.014028
11671	9.515985	0.372718	2.300133	-0.549063	0.011333	-0.013804	-0.597661	-0.219113	-0.479968	-0.793938	-0.020144	0.607256	0.022273
11672	9.516304	0.357914	2.251970	-0.552619	0.020329	-0.010362	-0.598223	-0.219248	-0.481089	-0.793968	-0.013799	0.607034	0.030563
11673	9.505974	0.377917	2.348416	-0.570741	0.023903	0.001785	-0.597098	-0.218975	-0.479409	-0.793789	-0.007002	0.606913	0.038811
11674	9.501112	0.329493	2.329632	-0.559891	0.014855	0.000192	-0.596540	-0.217569	-0.479118	-0.793583	-0.000408	0.606643	0.047015
11675	9.544861	0.379877	2.314513	-0.559944	0.011324	-0.006848	-0.596256	-0.217562	-0.481508	-0.793063	0.006125	0.606597	0.055260
11676	9.496669	0.351029	2.290735	-0.541742	0.012992	-0.002234	-0.596533	-0.218687	-0.481659	-0.792662	0.012398	0.606243	0.063270
11677	9.523196	0.375120	2.304929	-0.539902	0.017484	-0.001348	-0.596813	-0.218966	-0.482362	-0.792057	0.018673	0.605996	0.071172
11678	9.539858	0.343688	2.319756	-0.541648	0.023719	0.007438	-0.595553	-0.216856	-0.482630	-0.791635	0.025045	0.605344	0.079025
11679	9.452738	0.371094	2.363062	-0.545235	0.032736	0.007325	-0.594995	-0.215735	-0.481218	-0.791062	0.031485	0.604722	0.086844
11680	9.510313	0.378283	2.411233	-0.539948	0.014808	-0.004878	-0.596117	-0.216568	-0.484028	-0.790348	0.037688	0.604098	0.094846
11681	9.495777	0.354178	2.406688	-0.557239	0.007664	-0.003273	-0.595131	-0.216288	-0.484314	-0.789278	0.044229	0.603728	0.102943
11682	9.423317	0.359528	2.416391	-0.549094	0.004037	-0.005824	-0.593578	-0.216570	-0.485172	-0.788256	0.050573	0.603130	0.111040
11683	9.495777	0.349329	2.404326	-0.560177	-0.021966	-0.012857	-0.594010	-0.214457	-0.485287	-0.786631	0.057101	0.603096	0.119271
11684	9.544162	0.305297	2.368507	-0.554690	-0.011980	-0.023464	-0.594154	-0.213896	-0.484577	-0.785193	0.063344	0.602625	0.127680
11685	9.525134	0.329432	2.344099	-0.560040	-0.004899	-0.006761	-0.595567	-0.213189	-0.484559	-0.783615	0.069892	0.602180	0.135805
11686	9.500793	0.329752	2.370708	-0.543625	0.007656	-0.009306	-0.595280	-0.214314	-0.485135	-0.782292	0.076060	0.601282	0.143853
11687	9.491253	0.315176	2.349136	-0.559923	0.005779	0.007320	-0.595995	-0.211775	-0.485946	-0.780712	0.082733	0.600516	0.151739
11688	9.491176	0.354025	2.377700	-0.560040	-0.010422	0.005652	-0.594723	-0.212483	-0.485682	-0.779018	0.089374	0.599701	0.159692
11689	9.510739	0.302788	2.320251	-0.547283	-0.008711	0.009330	-0.595430	-0.211917	-0.485952	-0.777122	0.095903	0.599069	0.167336
11690	9.578045	0.290462	2.349296	-0.545427	0.009483	-0.010212	-0.595436	-0.210936	-0.484536	-0.775472	0.102039	0.597894	0.175367
11691	9.548973	0.261645	2.349656	-0.561525	0.043697	-0.000004	-0.595018	-0.209667	-0.485369	-0.773976	0.108479	0.596289	0.183392
11692	9.471219	0.218922	2.396149	-0.527025	0.045402	-0.008481	-0.594308	-0.210225	-0.487629	-0.772637	0.114200	0.594499	0.191212
11693	9.476213	0.267239	2.398019	-0.556134	0.041972	-0.012332	-0.593886	-0.210228	-0.486930	-0.770922	0.120400	0.592838	0.199316
11694	9.398941	0.316242	2.426573	-0.556296	0.013068	-0.005090	-0.593462	-0.210225	-0.488057	-0.768980	0.126714	0.591299	0.207315
11695	9.454319	0.320847	2.445778	-0.545444	-0.000605	0.007517	-0.593174	-0.211781	-0.486108	-0.766702	0.133132	0.590159	0.214840
11696	9.490632	0.339922	2.440684	-0.549097	0.002209	-0.002264	-0.594859	-0.213178	-0.488358	-0.764497	0.139379	0.588687	0.222634
11697	9.490482	0.330347	2.455289	-0.567323	-0.004873	-0.006859	-0.594289	-0.215017	-0.486134	-0.761880	0.145953	0.587426	0.230580
11698	9.456807	0.320771	2.436110	-0.556507	-0.015676	-0.013750	-0.593734	-0.212479	-0.487516	-0.759220	0.152228	0.586098	0.238540
11699	9.457031	0.339982	2.416564	-0.541990	-0.019364	-0.011785	-0.594858	-0.213890	-0.485836	-0.756317	0.158394	0.585060	0.246171
11700	9.500737	0.329798	2.377957	-0.545567	-0.012149	-0.010092	-0.594157	-0.213050	-0.484990	-0.753585	0.164492	0.583594	0.253910
11701	9.515348	0.334448	2.363387	-0.542886	-0.017533	-0.013562	-0.597398	-0.213890	-0.483990	-0.750531	0.170609	0.582407	0.261530
11702	9.505422	0.351700	2.406703	-0.561938	-0.008370	-0.020920	-0.595989	-0.213327	-0.484979	-0.747566	0.176767	0.580710	0.269581
11703	9.503797	0.341378	2.300499	-0.552857	-0.015682	-0.013689	-0.595845	-0.214604	-0.482043	-0.744333	0.182985	0.579316	0.277268
11704	9.467548	0.329523	2.300680	-0.563696	-0.012127	-0.003231	-0.596411	-0.214036	-0.483297	-0.741246	0.189351	0.577471	0.285003
11705	9.556625	0.270961	2.301214	-0.543696	-0.010413	-0.002997	-0.597111	-0.215446	-0.482042	-0.738003	0.195491	0.575889	0.292381
11706	9.588354	0.314110	2.276526	-0.545326	0.012899	0.011009	-0.596691	-0.214601	-0.482457	-0.735198	0.201559	0.573601	0.299733
11707	9.510852	0.302697	2.305754	-0.563444	0.023835	0.005403	-0.598106	-0.213471	-0.482575	-0.732158	0.207846	0.571244	0.307285
11708	9.490898	0.281526	2.378509	-0.541597	0.032735	0.005594	-0.597259	-0.213611	-0.483286	-0.729406	0.213634	0.568591	0.314694
11709	9.483487	0.310800	2.414438	-0.547153	0.023863	-0.006801	-0.596130	-0.213611	-0.484278	-0.726203	0.219500	0.566262	0.322173
11710	9.471086	0.262665	2.434323	-0.553628	0.004068	-0.006765	-0.595560	-0.214736	-0.484997	-0.722842	0.225455	0.563883	0.329705
11711	9.483450	0.305982	2.416909	-0.534540	0.003932	-0.001224	-0.595279	-0.214739	-0.484156	-0.719355	0.231285	0.561780	0.336808
11712	9.452431	0.320436	2.378126	-0.545463	0.002229	-0.006652	-0.595839	-0.215438	-0.485283	-0.715856	0.237085	0.559363	0.344170
11713	9.490858	0.330042	2.406964	-0.543721	-0.008588	-0.006558	-0.596691	-0.214456	-0.483580	-0.712000	0.243023	0.557283	0.351327
11714	9.525015	0.283470	2.337363	-0.549183	-0.015805	-0.002150	-0.596972	-0.214881	-0.482739	-0.708160	0.249001	0.554958	0.358510
11715	9.583076	0.314506	2.334522	-0.534623	-0.004966	-0.011761	-0.597536	-0.215023	-0.481893	-0.704200	0.254676	0.552803	0.365584
11716	9.539991	0.309642	2.286306	-0.552701	0.007731	-0.012057	-0.596549	-0.214311	-0.485125	-0.700381	0.260363	0.550053	0.372988
11717	9.506035	0.295447	2.301009	-0.546292	0.016721	-0.013816	-0.597249	-0.215578	-0.484571	-0.696433	0.265967	0.547403	0.380252
11718	9.491291	0.300600	2.337217	-0.556385	0.004201	-0.019169	-0.596833	-0.213890	-0.484556	-0.692347	0.271599	0.544591	0.387699
11719	9.483751	0.296041	2.373524	-0.550881	0.018669	-0.028044	-0.596415	-0.213049	-0.483567	-0.688134	0.277036	0.541836	0.395141
11720	9.505177	0.208874	2.369635	-0.539998	0.005873	-0.013691	-0.596264	-0.215015	-0.485135	-0.684051	0.282426	0.538980	0.402258
11721	9.512936	0.334464	2.363390	-0.567215	0.009533	-0.005167	-0.596263	-0.215297	-0.485138	-0.679678	0.288346	0.535971	0.409427
11722	9.496022	0.329737	2.363466	-0.554571	0.002343	-0.013826	-0.596829	-0.214733	-0.484846	-0.675321	0.293900	0.532930	0.416594
11723	9.481579	0.344343	2.365738	-0.570857	0.013231	-0.014084	-0.595978	-0.215717	-0.485987	-0.670737	0.299673	0.529768	0.423856
11724	9.520102	0.315085	2.363597	-0.554619	-0.007598	-0.010223	-0.596260	-0.216004	-0.484302	-0.666153	0.305283	0.526721	0.430822
11725	9.491253	0.305479	2.344412	-0.552791	-0.004875	-0.013764	-0.595981	-0.215442	-0.484017	-0.661338	0.310903	0.523834	0.437687
11726	9.493686	0.310297	2.344355	-0.550060	-0.008572	-0.004861	-0.595129	-0.216569	-0.484598	-0.656673	0.316447	0.520691	0.444434
11727	9.549214	0.300235	2.337143	-0.552777	-0.012237	0.003986	-0.596257	-0.216849	-0.484311	-0.651794	0.322249	0.517675	0.450925
11728	9.529737	0.310191	2.363639	-0.552719	0.005909	-0.010283	-0.596403	-0.215865	-0.483456	-0.647067	0.327573	0.514243	0.457771
11729	9.471832	0.315389	2.363658	-0.545449	0.002199	-0.003109	-0.596530	-0.218960	-0.484190	-0.642181	0.333005	0.511034	0.464279
11730	9.484076	0.341835	2.353681	-0.550051	-0.003118	-0.010201	-0.597244	-0.216702	-0.485285	-0.637242	0.338302	0.507636	0.470936
11731	9.525114	0.348842	2.355964	-0.541801	0.006711	-0.004848	-0.598365	-0.218534	-0.484172	-0.632275	0.343552	0.504303	0.477366
11732	9.551214	0.315100	2.397385	-0.553606	0.009502	-0.008543	-0.597239	-0.218258	-0.483194	-0.627313	0.348720	0.500590	0.484027
11733	9.543766	0.339556	2.435784	-0.518136	0.016507	-0.004632	-0.596675	-0.218117	-0.483618	-0.622483	0.353507	0.497251	0.490193
11734	9.509961	0.296148	2.416983	-0.546210	0.027433	-0.003270	-0.595402	-0.218967	-0.483075	-0.617674	0.358383	0.493246	0.496739
11735	9.470876	0.311318	2.484525	-0.534536	0.009382	-0.006571	-0.596814	-0.218681	-0.483342	-0.612516	0.363352	0.489738	0.502947
11736	9.458958	0.330666	2.474659	-0.549983	0.006721	-0.003196	-0.597096	-0.218396	-0.484180	-0.607347	0.368401	0.485848	0.509276
11737	9.461686	0.393423	2.464290	-0.543685	0.002253	-0.010163	-0.596242	-0.220370	-0.483926	-0.601891	0.373437	0.482251	0.515467
11738	9.462007	0.373770	2.413764	-0.518191	0.010241	-0.009914	-0.596521	-0.221075	-0.483510	-0.596797	0.377922	0.478595	0.521493
11739	9.490883	0.385777	2.430506	-0.556478	-0.012113	-0.008448	-0.597371	-0.220229	-0.483214	-0.591002	0.383194	0.474914	0.527575
11740	9.510463	0.378161	2.391903	-0.567257	0.011448	-0.017561	-0.596796	-0.222906	-0.482965	-0.585334	0.388091	0.470690	0.534060
11741	9.452505	0.330072	2.373186	-0.554598	-0.003085	-0.012033	-0.597087	-0.220937	-0.482099	-0.579472	0.393124	0.466836	0.540121
11742	9.491060	0.392905	2.411095	-0.534677	-0.010382	-0.011741	-0.597369	-0.221081	-0.481115	-0.573785	0.397845	0.463068	0.545947
11743	9.517573	0.353980	2.396996	-0.545457	0.002189	-0.001327	-0.597091	-0.219952	-0.482089	-0.568038	0.402724	0.459062	0.551732
11744	9.539182	0.353934	2.411466	-0.550116	-0.004802	-0.022566	-0.596519	-0.221925	-0.481833	-0.562040	0.407374	0.455053	0.557749
11745	9.491052	0.380791	2.406398	-0.558208	0.004162	-0.013876	-0.598359	-0.220515	-0.481242	-0.555947	0.412166	0.450877	0.563695
11746	9.491081	0.368647	2.396868	-0.567384	-0.012021	-0.013000	-0.597933	-0.220792	-0.482934	-0.549722	0.417085	0.446574	0.569576
11747	9.524794	0.378192	2.411214	-0.557354	0.002472	-0.026234	-0.597372	-0.220090	-0.482650	-0.543355	0.421677	0.442422	0.575514
11748	9.496219	0.341698	2.344001	-0.563676	0.002452	-0.021007	-0.598506	-0.219106	-0.481367	-0.537070	0.426223	0.437964	0.581444
11749	9.522852	0.334189	2.329551	-0.560025	0.007892	-0.026301	-0.599069	-0.219244	-0.481785	-0.530603	0.430684	0.433618	0.587322
11750	9.510708	0.353721	2.348680	-0.550018	0.013281	-0.029756	-0.598220	-0.219950	-0.481799	-0.524306	0.434782	0.429182	0.593187
11751	9.481531	0.356503	2.377685	-0.520926	0.011223	-0.017025	-0.598493	-0.221921	-0.481818	-0.518206	0.438777	0.425081	0.598534
11752	9.553821	0.380380	2.403902	-0.545468	0.013199	-0.022616	-0.597650	-0.221217	-0.482379	-0.511921	0.442795	0.420547	0.604160
11753	9.483918	0.329843	2.368314	-0.558190	0.009647	-0.022762	-0.594968	-0.221645	-0.482545	-0.505303	0.447051	0.415967	0.609743
11754	9.515477	0.387676	2.372459	-0.539926	0.016596	-0.003115	-0.597087	-0.221079	-0.481960	-0.499219	0.451037	0.411202	0.615027
11755	9.481445	0.373541	2.396826	-0.547146	0.023825	-0.002369	-0.597359	-0.223332	-0.481560	-0.492960	0.455080	0.406334	0.620310
11756	9.471863	0.431723	2.415521	-0.542658	0.018423	-0.004933	-0.597073	-0.224175	-0.482414	-0.486738	0.458962	0.401447	0.625524
11757	9.505557	0.441284	2.432284	-0.552740	0.009545	-0.013835	-0.595937	-0.225581	-0.483702	-0.480066	0.463043	0.396661	0.630704
11758	9.479143	0.392859	2.391781	-0.559984	0.000397	0.004704	-0.596367	-0.224173	-0.483403	-0.473557	0.467293	0.391555	0.635662
11759	9.481931	0.411933	2.352902	-0.558133	0.002136	0.010912	-0.596506	-0.224739	-0.482425	-0.466985	0.471612	0.386451	0.640440
11760	9.542193	0.392220	2.353041	-0.557293	-0.000419	-0.004976	-0.597216	-0.223610	-0.482688	-0.460261	0.475670	0.381389	0.645322
11761	9.529994	0.402099	2.374695	-0.554584	-0.003153	-0.003161	-0.598483	-0.224030	-0.482683	-0.453399	0.479811	0.376423	0.650013
11762	9.476973	0.407222	2.367459	-0.516283	0.020068	-0.001096	-0.597216	-0.223896	-0.481567	-0.447171	0.483158	0.371590	0.654612
11763	9.481540	0.368616	2.382382	-0.545529	-0.004942	-0.010135	-0.596647	-0.224881	-0.482144	-0.440201	0.487089	0.366737	0.659144
11764	9.491230	0.387919	2.386987	-0.552777	-0.003135	-0.006688	-0.596657	-0.222628	-0.482120	-0.433282	0.490920	0.361612	0.663702
11765	9.510463	0.387858	2.396627	-0.543768	-0.013973	-0.008282	-0.597357	-0.223753	-0.481986	-0.426196	0.494864	0.356758	0.667975
11766	9.500941	0.358721	2.365552	-0.518199	0.009378	-0.013439	-0.596233	-0.222913	-0.481284	-0.419522	0.498080	0.351978	0.672332
11767	9.500914	0.351472	2.365633	-0.550954	-0.004970	-0.004004	-0.597648	-0.221782	-0.481682	-0.412401	0.501890	0.346824	0.676568
11768	9.522403	0.315161	2.378091	-0.583682	-0.004724	-0.014120	-0.597218	-0.223047	-0.482823	-0.404869	0.505726	0.341210	0.681100
11769	9.512633	0.358950	2.413862	-0.552696	0.013131	-0.012096	-0.596511	-0.223614	-0.481991	-0.397656	0.509136	0.335881	0.685445
11770	9.530223	0.338886	2.314990	-0.541866	-0.001332	-0.011875	-0.596659	-0.222209	-0.481132	-0.390505	0.512493	0.330706	0.689558
11771	9.433326	0.388269	2.384644	-0.552824	-0.012168	-0.004876	-0.597224	-0.221925	-0.481406	-0.383136	0.516188	0.325422	0.693438
11772	9.549081	0.339130	2.372956	-0.554587	-0.001287	-0.010253	-0.597502	-0.223052	-0.480854	-0.375788	0.519542	0.319983	0.697474
11773	9.534882	0.334144	2.334368	-0.545374	0.016656	-0.006719	-0.597787	-0.222489	-0.480846	-0.368576	0.522656	0.314526	0.701467
11774	9.462326	0.354116	2.363239	-0.548982	0.016584	0.002072	-0.596653	-0.223617	-0.481147	-0.361487	0.525685	0.308831	0.705412
11775	9.529786	0.426510	2.413085	-0.548829	0.038096	0.015232	-0.596940	-0.222774	-0.480293	-0.354604	0.528546	0.302868	0.709342
11776	9.519777	0.407466	2.449557	-0.559891	0.027591	-0.013148	-0.596935	-0.223187	-0.483108	-0.347170	0.531293	0.297031	0.713423
11777	9.432781	0.388711	2.454715	-0.559817	0.032889	-0.002584	-0.596654	-0.223048	-0.482827	-0.339810	0.534077	0.291065	0.717337
11778	9.445013	0.470923	2.473113	-0.559890	0.020223	0.003698	-0.595814	-0.221783	-0.482821	-0.332490	0.536911	0.285028	0.721066
11779	9.461831	0.490272	2.492206	-0.563484	0.027442	0.004501	-0.594122	-0.221503	-0.483393	-0.325085	0.539714	0.278905	0.724735
11780	9.471540	0.504711	2.492031	-0.552609	0.025622	0.001105	-0.595245	-0.222627	-0.483255	-0.317754	0.542291	0.272897	0.728341
11781	9.475891	0.468705	2.535923	-0.554450	0.016530	0.010864	-0.594672	-0.224597	-0.484264	-0.310408	0.545104	0.266843	0.731644
11782	9.432550	0.485865	2.530956	-0.559884	0.020171	0.009002	-0.592991	-0.222212	-0.482566	-0.303007	0.547731	0.260616	0.735021
11783	9.398894	0.471426	2.506999	-0.535330	0.008997	0.035890	-0.593412	-0.222774	-0.482850	-0.296134	0.550548	0.254556	0.737836
11784	9.471262	0.441908	2.497566	-0.545361	-0.001824	0.042928	-0.595246	-0.222202	-0.484094	-0.289210	0.553473	0.248246	0.740540
11785	9.432519	0.388925	2.488543	-0.557071	0.002570	0.060442	-0.594264	-0.221364	-0.482828	-0.282366	0.556518	0.241578	0.743100
11786	9.432704	0.422712	2.480917	-0.554429	-0.005469	0.051681	-0.596805	-0.220939	-0.481680	-0.275379	0.559480	0.234996	0.745604
11787	9.466372	0.395931	2.483587	-0.549929	-0.012696	0.051781	-0.597656	-0.219955	-0.480820	-0.268351	0.562551	0.228565	0.747851
11788	9.464165	0.410324	2.464098	-0.535320	-0.009306	0.067857	-0.597796	-0.220523	-0.479139	-0.261738	0.565426	0.222055	0.749986
11789	9.471507	0.427165	2.459067	-0.538298	-0.045249	0.059200	-0.599922	-0.218268	-0.478256	-0.254751	0.568841	0.215842	0.751621
11790	9.454925	0.395504	2.403866	-0.532771	-0.038117	0.064524	-0.600065	-0.217703	-0.478811	-0.247940	0.572003	0.209520	0.753286
11791	9.510549	0.356274	2.370399	-0.553548	-0.021810	0.065958	-0.600206	-0.218274	-0.476287	-0.240924	0.575053	0.202843	0.755066
11792	9.558941	0.343750	2.348727	-0.559818	-0.012844	0.074685	-0.601621	-0.217286	-0.475984	-0.233989	0.577893	0.195815	0.756932
11793	9.495966	0.329783	2.370714	-0.559688	0.003284	0.083419	-0.601778	-0.214055	-0.473561	-0.227211	0.580537	0.188686	0.758781
11794	9.514751	0.286451	2.417084	-0.559574	0.023121	0.081525	-0.602629	-0.212784	-0.474103	-0.220469	0.582732	0.181376	0.760868
11795	9.528648	0.320772	2.508506	-0.539641	0.023105	0.072915	-0.604048	-0.210809	-0.474352	-0.213788	0.584821	0.174549	0.762766
11796	9.470319	0.214805	2.509767	-0.555975	0.017686	0.081578	-0.604903	-0.208835	-0.474606	-0.207021	0.586959	0.167276	0.764618
11797	9.412973	0.292274	2.472733	-0.545168	0.003216	0.081793	-0.605474	-0.207002	-0.474863	-0.200297	0.589280	0.160313	0.766113
11798	9.478233	0.233605	2.432221	-0.545171	0.001437	0.080042	-0.605339	-0.205879	-0.473869	-0.193528	0.591496	0.153251	0.767589
11799	9.538115	0.158445	2.454728	-0.566948	0.003330	0.081547	-0.606625	-0.202220	-0.472415	-0.186498	0.593772	0.145927	0.768998
11800	9.489984	0.199848	2.456746	-0.554416	-0.018229	0.067667	-0.607046	-0.202783	-0.472137	-0.179325	0.596164	0.138907	0.770153
11801	9.398130	0.064789	2.410048	-0.545346	-0.034650	0.083764	-0.608464	-0.201376	-0.470987	-0.172434	0.598816	0.132000	0.770884
11802	9.350335	-0.017713	2.309545	-0.560049	-0.057850	0.066026	-0.610713	-0.203633	-0.468183	-0.165007	0.601709	0.125012	0.771421
11803	9.190918	-0.069935	2.300675	-0.563707	-0.059575	0.057108	-0.610008	-0.204208	-0.464963	-0.157383	0.604604	0.118197	0.771825
11804	9.117338	-0.475780	2.256974	-0.545734	-0.106584	0.062850	-0.613962	-0.203648	-0.461133	-0.149921	0.608059	0.111588	0.771580
11805	9.565112	-1.164205	2.382461	-0.553106	-0.145432	0.080693	-0.616787	-0.203656	-0.456896	-0.142581	0.612160	0.104850	0.770673
11806	10.105358	-1.225971	2.711058	-0.560021	-0.147409	0.208099	-0.618621	-0.204801	-0.449869	-0.137002	0.616457	0.096295	0.769375
11807	10.170609	-0.647082	2.977563	-0.549055	-0.089374	0.163714	-0.623707	-0.203678	-0.445321	-0.131100	0.619704	0.088390	0.768744
11808	9.490005	-0.378073	2.796659	-0.567553	-0.060920	0.009299	-0.624559	-0.203269	-0.440674	-0.122462	0.622190	0.081892	0.768880
11809	8.960425	-0.584325	2.519367	-0.538792	-0.089322	-0.059313	-0.626804	-0.206514	-0.437038	-0.113249	0.624859	0.076873	0.768646
11810	9.104584	-0.705918	2.544695	-0.549914	-0.156415	-0.005940	-0.629054	-0.209200	-0.431990	-0.104380	0.628590	0.071004	0.767423
11811	9.345795	-0.867240	2.483363	-0.548188	-0.146889	-0.059034	-0.632005	-0.210645	-0.426991	-0.094968	0.631997	0.065928	0.766299
11812	9.506140	-0.818196	2.371447	-0.546375	-0.157845	-0.041209	-0.632854	-0.210654	-0.423753	-0.085552	0.635530	0.060515	0.764932
11813	9.561017	-0.638167	2.229213	-0.542660	-0.101290	-0.117551	-0.634821	-0.213771	-0.416462	-0.075372	0.637985	0.056152	0.764291
11814	9.427845	-0.522565	2.029956	-0.554275	-0.065070	-0.132066	-0.634813	-0.215744	-0.416062	-0.064501	0.639836	0.051560	0.764062
11815	9.616397	-0.543390	1.981608	-0.550222	0.025404	-0.173230	-0.633669	-0.219981	-0.413304	-0.053510	0.640131	0.047589	0.764921
11816	9.915242	-0.351000	2.128878	-0.525514	0.090598	-0.217494	-0.629703	-0.223078	-0.416459	-0.041802	0.639307	0.044298	0.766535
11817	10.784708	0.037591	2.548648	-0.543889	0.092702	-0.231659	-0.626174	-0.225014	-0.420657	-0.030061	0.638310	0.041080	0.768095
11818	10.388473	0.249389	2.394581	-0.559805	0.166700	-0.240308	-0.623203	-0.226702	-0.423368	-0.017639	0.636122	0.037516	0.770474
11819	9.559503	0.033002	2.127469	-0.575576	0.227697	-0.213628	-0.617692	-0.227820	-0.429886	-0.005878	0.632855	0.033500	0.773523
11820	8.873528	-0.161009	2.103971	-0.555272	0.228639	-0.139251	-0.612324	-0.228513	-0.437100	0.004899	0.629571	0.028687	0.776397
11821	8.804978	-0.188882	2.215528	-0.530301	0.150956	-0.131428	-0.607385	-0.227940	-0.443315	0.014835	0.627353	0.024293	0.778214
11822	9.446779	-0.013396	2.323866	-0.552441	0.071257	-0.065585	-0.606402	-0.226526	-0.445836	0.024489	0.626379	0.018580	0.778912
11823	9.677290	0.202416	2.268005	-0.554232	0.063839	-0.035415	-0.605124	-0.225006	-0.447166	0.033249	0.625401	0.012563	0.779494
11824	9.353582	0.372447	2.078062	-0.566839	0.081944	-0.041017	-0.604280	-0.224156	-0.449131	0.042721	0.624108	0.006300	0.780144
11825	9.397787	0.473367	2.028548	-0.548976	0.035033	-0.042264	-0.600752	-0.224445	-0.449443	0.051509	0.623445	0.000418	0.780169
11826	9.205244	0.495969	1.970560	-0.569250	0.004798	-0.077735	-0.602017	-0.225713	-0.448322	0.061619	0.623196	-0.005529	0.779615
11827	9.263237	0.745235	2.081271	-0.560740	-0.083608	-0.068208	-0.603429	-0.225572	-0.447466	0.070938	0.624225	-0.011404	0.777934
11828	9.392653	1.043803	2.031855	-0.550139	-0.103090	-0.107706	-0.602009	-0.227832	-0.446517	0.081249	0.625525	-0.016821	0.775780
11829	9.974180	1.108107	2.078687	-0.541025	-0.101431	-0.088907	-0.604416	-0.226286	-0.443953	0.090640	0.626713	-0.022134	0.773644
11830	10.188843	0.745185	2.232267	-0.539174	-0.073979	-0.135949	-0.605389	-0.229952	-0.441735	0.101278	0.627429	-0.027002	0.771587
11831	9.736168	0.550353	2.312372	-0.546596	0.024805	-0.104033	-0.604533	-0.232636	-0.439803	0.111008	0.626502	-0.031958	0.770812
11832	9.203310	0.689048	2.311537	-0.552932	0.021054	-0.090905	-0.602267	-0.234897	-0.439282	0.121169	0.625534	-0.037423	0.769821
11833	9.032768	0.883400	2.299931	-0.564024	-0.033408	-0.042055	-0.601415	-0.236309	-0.438741	0.130090	0.625258	-0.043550	0.768266
11834	9.228675	1.046585	2.326827	-0.528021	-0.085923	-0.030627	-0.601986	-0.238822	-0.435041	0.138847	0.625802	-0.049608	0.765919
11835	9.458061	1.122624	2.349836	-0.546445	-0.121814	-0.034105	-0.604098	-0.240663	-0.430267	0.147325	0.626768	-0.055775	0.763116
11836	9.441636	1.122349	2.289451	-0.553742	-0.136323	-0.019947	-0.608315	-0.244466	-0.426902	0.156127	0.627845	-0.062472	0.759955
11837	9.495427	1.102057	2.190533	-0.557284	-0.131004	-0.007623	-0.609870	-0.244908	-0.419869	0.164301	0.628729	-0.069137	0.756918
11838	9.297361	0.987077	2.155835	-0.558830	-0.123429	0.048875	-0.611568	-0.244494	-0.416199	0.172053	0.629346	-0.076682	0.753951
11839	9.206571	1.059718	2.070589	-0.568536	-0.092060	0.073324	-0.614250	-0.241718	-0.412278	0.179169	0.629333	-0.084377	0.751478
11840	9.355988	0.932896	2.037974	-0.557496	-0.083265	0.092877	-0.617363	-0.240028	-0.410128	0.186224	0.629131	-0.092269	0.749000
11841	9.634903	0.854408	2.135133	-0.552291	0.015653	0.113604	-0.618223	-0.237215	-0.408406	0.192689	0.627348	-0.099804	0.747893
11842	9.774985	0.732235	2.063817	-0.545856	0.128439	0.192621	-0.617665	-0.236094	-0.406853	0.198466	0.623686	-0.107945	0.748315
11843	10.885147	0.714608	2.681127	-0.529435	0.166358	0.187468	-0.616957	-0.236944	-0.406024	0.203801	0.619452	-0.115459	0.749276
11844	10.299889	0.394429	2.680650	-0.547092	0.229302	0.200868	-0.615542	-0.237789	-0.407027	0.209666	0.614108	-0.123296	0.750806
11845	9.776707	0.584431	2.391678	-0.550511	0.195810	0.314198	-0.615692	-0.235246	-0.409389	0.213364	0.608879	-0.132543	0.752446
11846	9.010308	0.355671	2.141535	-0.563279	0.187060	0.282082	-0.615432	-0.229605	-0.411721	0.218022	0.603749	-0.141743	0.753567
11847	8.898188	0.374713	1.981990	-0.560135	0.144482	0.206288	-0.615027	-0.224810	-0.414062	0.223260	0.599406	-0.150019	0.753898
11848	9.142142	0.089392	1.820532	-0.542494	0.102058	0.109466	-0.615189	-0.219879	-0.414572	0.229945	0.596015	-0.157148	0.753124
11849	9.494308	-0.181748	1.716764	-0.539085	0.066173	0.094730	-0.616463	-0.218459	-0.417076	0.236295	0.593182	-0.164113	0.751909
11850	9.784024	-0.295167	1.649983	-0.534159	0.023689	0.011940	-0.614642	-0.215505	-0.417341	0.244080	0.591196	-0.170315	0.749603
11851	9.445520	-0.622219	1.571928	-0.561338	0.009136	0.035489	-0.614929	-0.214234	-0.418168	0.251288	0.589215	-0.177183	0.747185
11852	9.812202	-0.697123	1.557775	-0.540058	-0.073785	0.032775	-0.615218	-0.212830	-0.416746	0.258426	0.588462	-0.184165	0.743648
11853	9.902884	-0.401117	1.832237	-0.550619	-0.001626	0.030483	-0.617627	-0.210861	-0.414318	0.265440	0.586624	-0.190852	0.740938
11854	9.793313	-0.254199	2.026472	-0.563244	0.052995	-0.026630	-0.615097	-0.208612	-0.414876	0.274095	0.583975	-0.196737	0.738336
11855	9.494826	-0.289789	2.218165	-0.537856	0.060247	-0.049453	-0.616224	-0.208319	-0.417394	0.282293	0.581485	-0.201940	0.735803
11856	9.263314	-0.315140	2.182512	-0.565148	0.053190	-0.055086	-0.615535	-0.204085	-0.420727	0.291293	0.578804	-0.207448	0.732871
11857	9.224806	-0.385284	2.135018	-0.547194	0.018925	-0.061757	-0.613715	-0.200419	-0.423233	0.299515	0.576798	-0.212852	0.729582
11858	9.450892	-0.541228	2.160619	-0.556606	-0.040541	-0.054400	-0.613024	-0.196182	-0.427550	0.307908	0.575403	-0.218721	0.725441
11859	9.628944	-0.537063	2.232827	-0.558655	-0.083905	-0.038200	-0.614175	-0.191113	-0.426223	0.315363	0.574601	-0.225156	0.720892
11860	9.725692	-0.581476	2.184865	-0.555022	-0.083879	-0.041680	-0.615182	-0.186602	-0.426871	0.323251	0.573663	-0.231333	0.716173
11861	9.716842	-0.519040	2.111688	-0.558755	-0.087244	-0.065579	-0.617449	-0.184632	-0.424865	0.330963	0.572910	-0.237439	0.711239
11862	9.552757	-0.411368	2.159034	-0.551371	-0.065680	-0.064762	-0.618576	-0.185197	-0.423457	0.339129	0.571713	-0.243107	0.706424
11863	9.359904	-0.390939	2.139733	-0.538557	-0.040358	-0.084266	-0.618584	-0.183224	-0.423998	0.346989	0.570395	-0.248352	0.701833
11864	9.200706	-0.346374	2.149114	-0.546032	-0.054434	-0.119680	-0.617466	-0.181117	-0.423001	0.355821	0.569214	-0.253170	0.696629
11865	9.263169	-0.411989	2.154596	-0.538846	-0.054222	-0.146132	-0.618591	-0.181672	-0.424684	0.364370	0.568266	-0.257756	0.691282
11866	9.479850	-0.463834	2.198380	-0.553371	-0.041348	-0.164923	-0.619158	-0.181110	-0.424112	0.373875	0.566938	-0.261989	0.685682
11867	9.643088	-0.551426	2.269214	-0.560415	0.002051	-0.176753	-0.617884	-0.182098	-0.424132	0.383250	0.565066	-0.266050	0.680468
11868	9.661491	-0.482936	2.418242	-0.547551	0.041794	-0.194534	-0.616333	-0.181388	-0.426947	0.393415	0.562654	-0.269156	0.675426
11869	9.550710	-0.366069	2.443667	-0.534791	0.078198	-0.242388	-0.613219	-0.183217	-0.429801	0.403661	0.560136	-0.271475	0.670527
11870	9.898214	-0.111273	2.570844	-0.553126	0.058430	-0.233537	-0.609971	-0.183640	-0.432080	0.414378	0.557499	-0.274002	0.665138
11871	10.351289	0.211237	2.810695	-0.560635	0.036899	-0.233370	-0.608535	-0.188701	-0.435657	0.424437	0.555096	-0.277027	0.659528
11872	10.039504	0.289191	2.595183	-0.538567	0.072776	-0.229837	-0.606972	-0.190951	-0.437801	0.434894	0.552212	-0.279191	0.654203
11873	9.357373	0.278716	2.166093	-0.547385	0.068634	-0.173418	-0.603292	-0.193489	-0.439402	0.444062	0.549010	-0.282360	0.649362
11874	9.311883	0.128411	2.047011	-0.532445	0.105127	-0.132797	-0.600739	-0.196448	-0.440858	0.453245	0.545074	-0.285146	0.645101
11875	9.264346	0.166428	2.281041	-0.552359	0.098492	-0.087889	-0.599037	-0.197702	-0.446084	0.461390	0.540826	-0.288995	0.641177
11876	9.208707	0.562499	2.177624	-0.545424	0.042457	-0.070611	-0.596635	-0.197695	-0.450038	0.469442	0.537095	-0.293134	0.636573
11877	9.401469	0.913517	2.076792	-0.549619	-0.040358	-0.071832	-0.598184	-0.198683	-0.448069	0.476427	0.534448	-0.298353	0.631164
11878	9.259595	1.010959	2.056563	-0.521529	-0.033007	-0.103411	-0.597333	-0.199669	-0.448648	0.484083	0.531985	-0.302476	0.625431
11879	9.111510	1.127002	1.912899	-0.564164	-0.043928	-0.070235	-0.598177	-0.200375	-0.447524	0.491073	0.529131	-0.307851	0.619755
11880	9.573867	1.381876	2.167991	-0.540755	-0.076678	-0.041336	-0.599017	-0.202066	-0.446552	0.497777	0.526529	-0.313229	0.613899
11881	9.929165	1.376315	2.409218	-0.538874	-0.029336	-0.092854	-0.598597	-0.201935	-0.444024	0.504771	0.523793	-0.317820	0.608144
11882	9.723880	1.108164	2.608213	-0.565940	-0.015042	-0.070343	-0.598589	-0.203767	-0.443762	0.512365	0.520243	-0.322506	0.602345
11883	9.044420	0.912750	2.367247	-0.538726	-0.061605	-0.025660	-0.599292	-0.204186	-0.444323	0.518234	0.517346	-0.328047	0.596801
11884	8.805714	1.004245	2.071744	-0.550129	-0.166337	0.003136	-0.600556	-0.206166	-0.440681	0.523676	0.515174	-0.334792	0.590147
11885	9.478009	1.294663	2.038607	-0.544426	-0.273684	0.025269	-0.604382	-0.203502	-0.434439	0.527469	0.514294	-0.343047	0.582750
11886	9.864678	1.466349	2.055505	-0.559875	-0.238854	-0.026334	-0.610736	-0.202797	-0.430167	0.532725	0.512951	-0.350262	0.574806
11887	9.864989	1.272163	1.922353	-0.548648	-0.171866	-0.067326	-0.613432	-0.200273	-0.424920	0.538200	0.511377	-0.356427	0.567270
11888	9.666198	1.055958	1.932281	-0.528164	-0.123785	-0.018795	-0.615145	-0.195769	-0.423173	0.543724	0.508874	-0.362031	0.560665
11889	9.366916	0.951192	1.883106	-0.556944	-0.091386	-0.004364	-0.615735	-0.190282	-0.421003	0.549021	0.505743	-0.367971	0.554434
11890	9.578588	0.964978	1.981741	-0.531392	-0.090054	0.036660	-0.619419	-0.186898	-0.419674	0.554085	0.502315	-0.373726	0.548633
11891	9.442524	0.792030	2.015266	-0.539020	-0.034662	0.089257	-0.619308	-0.179284	-0.422405	0.558482	0.497959	-0.379702	0.544023
11892	9.380137	0.670922	1.910380	-0.537661	0.008169	0.133219	-0.621161	-0.174915	-0.422064	0.563182	0.492566	-0.385325	0.540120
11893	9.317889	0.753332	1.885379	-0.553629	0.065810	0.143292	-0.622025	-0.171257	-0.420332	0.567795	0.486449	-0.390797	0.536892
11894	9.352570	0.907540	1.844950	-0.553055	0.130152	0.202203	-0.621321	-0.170835	-0.420615	0.572733	0.478937	-0.395796	0.534735
11895	9.901741	1.069805	2.064713	-0.550885	0.211456	0.184159	-0.620887	-0.173085	-0.421906	0.577910	0.470878	-0.399894	0.533271
11896	10.718439	1.004756	2.533128	-0.550807	0.245859	0.174354	-0.617639	-0.173366	-0.424605	0.583910	0.462270	-0.403184	0.531788
11897	10.246695	0.457871	2.723509	-0.550819	0.247850	0.144089	-0.614241	-0.175902	-0.426625	0.589683	0.454022	-0.406397	0.530075
11898	9.637470	0.366535	2.191319	-0.536827	0.124966	0.169666	-0.613968	-0.173359	-0.429271	0.594489	0.446793	-0.410825	0.527429
11899	9.050892	0.387767	1.904315	-0.555995	0.116279	0.137545	-0.612012	-0.168571	-0.430641	0.599169	0.439849	-0.415516	0.524286
11900	9.101785	0.204986	2.099598	-0.560474	0.108778	0.171132	-0.612455	-0.163489	-0.433817	0.603913	0.432403	-0.420309	0.521207
11901	9.115328	-0.119180	2.064535	-0.538777	0.145750	0.056119	-0.611188	-0.162357	-0.436485	0.609401	0.425962	-0.423693	0.517370
11902	9.528849	-0.425944	2.122983	-0.532056	0.044703	0.071900	-0.610913	-0.160524	-0.437311	0.614265	0.420269	-0.428028	0.512684
11903	9.350855	-0.459246	2.029353	-0.556840	-0.014872	0.094940	-0.610487	-0.161372	-0.436620	0.617989	0.414853	-0.433830	0.507719
11904	9.530457	-0.650273	1.808935	-0.547590	-0.120803	0.050605	-0.613026	-0.162224	-0.432675	0.621640	0.410763	-0.440101	0.501148
11905	9.631527	-0.737942	1.804945	-0.552833	-0.143294	0.149771	-0.616417	-0.161668	-0.428145	0.623488	0.406135	-0.447833	0.495744
11906	10.177946	-0.718411	1.999725	-0.546347	-0.106213	0.137339	-0.620946	-0.159424	-0.422184	0.626252	0.401073	-0.454522	0.490264
11907	9.759363	-0.504021	2.237116	-0.562910	0.061241	0.054661	-0.622502	-0.158578	-0.421180	0.630811	0.395086	-0.458952	0.485126
11908	9.021328	-0.441579	2.203578	-0.559734	-0.003496	0.029300	-0.622514	-0.155761	-0.421431	0.635532	0.389746	-0.463530	0.478891
11909	9.285766	-0.558764	2.281856	-0.556406	-0.053052	0.030563	-0.624069	-0.155485	-0.418605	0.639086	0.385071	-0.469063	0.472515
11910	9.454604	-0.714891	2.220546	-0.547548	-0.080784	0.006084	-0.624924	-0.153795	-0.418019	0.643072	0.380762	-0.474229	0.465388
11911	9.436107	-0.611189	2.166253	-0.538377	-0.082915	0.038064	-0.626908	-0.151823	-0.416577	0.645998	0.376433	-0.479938	0.458960
11912	9.635893	-0.677472	2.202971	-0.569438	-0.102424	0.021928	-0.629312	-0.150696	-0.415142	0.649649	0.371814	-0.485600	0.451556
11913	9.656079	-0.620128	2.117730	-0.540224	-0.080964	0.025691	-0.631302	-0.148456	-0.409762	0.652580	0.367474	-0.491112	0.444873
11914	9.687822	-0.504266	2.126060	-0.547418	-0.050030	-0.002870	-0.632426	-0.149727	-0.407800	0.656653	0.362842	-0.495601	0.437643
11915	9.524060	-0.455035	2.103982	-0.547290	-0.011916	-0.034976	-0.629617	-0.147917	-0.403306	0.660715	0.358315	-0.499729	0.430508
11916	9.374033	-0.473166	2.145464	-0.541778	0.017191	-0.070511	-0.631867	-0.148744	-0.407372	0.665858	0.353773	-0.502687	0.422829
11917	9.248053	-0.440471	2.222593	-0.546369	0.020962	-0.088306	-0.629610	-0.148463	-0.408651	0.670562	0.349414	-0.505880	0.415140
11918	9.463915	-0.617707	2.311272	-0.552842	0.026832	-0.134401	-0.629897	-0.147335	-0.408918	0.676253	0.345212	-0.508234	0.406458
11919	9.589391	-0.526360	2.358413	-0.545547	0.041318	-0.144101	-0.627075	-0.146767	-0.412307	0.681468	0.341152	-0.510636	0.398080
11920	9.660964	-0.438872	2.507158	-0.541719	0.104786	-0.189544	-0.625670	-0.145072	-0.414689	0.688141	0.336957	-0.511329	0.389184
11921	9.694360	-0.453311	2.550770	-0.548847	0.141071	-0.212848	-0.622843	-0.145059	-0.420895	0.694773	0.332643	-0.511787	0.380413
11922	10.527812	-0.277884	2.842498	-0.540337	0.048950	-0.181925	-0.620023	-0.143923	-0.425683	0.700613	0.328716	-0.513155	0.371159
11923	10.123849	0.087078	2.824467	-0.543967	0.072634	-0.212226	-0.617343	-0.142929	-0.430050	0.706331	0.324872	-0.514387	0.361886
11924	9.423660	0.049044	2.221728	-0.538533	0.050971	-0.217457	-0.615644	-0.143622	-0.434427	0.712243	0.321232	-0.515339	0.352061
11925	9.073285	0.006013	1.944791	-0.554636	0.056019	-0.173508	-0.614088	-0.144040	-0.437113	0.717388	0.316868	-0.516993	0.343026
11926	9.170759	0.057976	1.849841	-0.542023	0.026951	-0.151920	-0.611124	-0.144038	-0.439666	0.722421	0.312586	-0.518595	0.333852
11927	9.437754	0.467178	1.852166	-0.529587	-0.032970	-0.102644	-0.611684	-0.144737	-0.440793	0.725818	0.308388	-0.521692	0.325456
11928	9.712935	0.630248	1.924887	-0.549731	-0.032531	-0.136425	-0.611688	-0.143750	-0.441345	0.729993	0.304163	-0.524175	0.315967
11929	9.390175	0.534798	1.795898	-0.560533	-0.012494	-0.158862	-0.611411	-0.142339	-0.442175	0.733963	0.299926	-0.526707	0.306469
11930	9.212853	0.554281	1.641268	-0.547939	-0.045133	-0.144387	-0.611410	-0.142194	-0.443439	0.737850	0.295810	-0.529178	0.296724
11931	9.296362	0.765911	1.556637	-0.547243	-0.103229	-0.094434	-0.612260	-0.141777	-0.441320	0.740189	0.291591	-0.533223	0.287694
11932	9.627297	0.918735	1.593151	-0.541035	-0.119417	-0.095946	-0.613949	-0.142905	-0.439772	0.742771	0.287436	-0.536902	0.278222
11933	10.010707	1.115365	1.730595	-0.532809	-0.083095	-0.126053	-0.613250	-0.141785	-0.438220	0.745221	0.283637	-0.540261	0.268913
11934	10.134094	0.995083	1.944416	-0.548045	-0.030505	-0.154863	-0.614089	-0.143757	-0.437391	0.748934	0.279462	-0.542179	0.258922
11935	9.851954	0.722265	2.092822	-0.554832	0.011310	-0.098682	-0.614090	-0.143475	-0.437669	0.752205	0.274482	-0.544263	0.250250
11936	9.533379	0.695182	2.079052	-0.542226	-0.033323	-0.055866	-0.613525	-0.143616	-0.437956	0.755165	0.269266	-0.546615	0.241731
11937	9.316555	0.798051	2.078194	-0.552956	-0.052102	0.030787	-0.614370	-0.144039	-0.437111	0.756937	0.263155	-0.550223	0.234627
11938	9.225267	0.919492	2.081794	-0.560588	-0.090509	-0.002686	-0.615513	-0.141086	-0.434823	0.758935	0.257301	-0.553697	0.226348
11939	9.365063	0.894519	2.093968	-0.571607	-0.140511	0.054134	-0.618338	-0.140806	-0.432549	0.759559	0.251001	-0.558717	0.218870
11940	9.399183	0.986154	2.095316	-0.549750	-0.133480	0.063212	-0.619756	-0.139687	-0.429154	0.760550	0.244723	-0.563002	0.211433
11941	9.395511	0.973126	1.940816	-0.544203	-0.117203	0.054335	-0.624557	-0.139693	-0.423776	0.761128	0.238694	-0.567418	0.204316
11942	9.375204	0.894062	2.031133	-0.562088	-0.088584	0.085779	-0.627379	-0.139693	-0.422068	0.762424	0.231739	-0.571051	0.197248
11943	9.342430	0.869209	1.888886	-0.545471	-0.066412	0.115911	-0.627382	-0.139702	-0.419117	0.763183	0.224744	-0.574865	0.191241
11944	9.644765	0.949199	1.844094	-0.547546	0.011512	0.172099	-0.630344	-0.140268	-0.416148	0.765065	0.216593	-0.577186	0.186063
11945	9.737266	0.819021	1.990407	-0.536474	0.173382	0.199538	-0.630908	-0.140266	-0.416566	0.768082	0.207835	-0.577557	0.182437
11946	10.236829	0.788746	2.289710	-0.561655	0.198335	0.247830	-0.628230	-0.139277	-0.419387	0.771732	0.197856	-0.577265	0.179018
11947	10.666973	0.178598	2.547249	-0.548649	0.227837	0.268145	-0.627231	-0.141528	-0.420823	0.775013	0.187855	-0.576994	0.176476
11948	9.636007	0.042887	2.223929	-0.564382	0.291471	0.300089	-0.625531	-0.142648	-0.424081	0.779359	0.176853	-0.575324	0.174139
11949	9.299594	-0.087083	1.972107	-0.550653	0.161859	0.275317	-0.624418	-0.138414	-0.427418	0.781664	0.166893	-0.575990	0.171414
11950	9.484303	-0.058248	2.131021	-0.536632	0.098980	0.249362	-0.624703	-0.137710	-0.427267	0.783686	0.157534	-0.576917	0.167887
11951	9.465191	-0.194038	2.040739	-0.553218	0.079651	0.203269	-0.625539	-0.139528	-0.430512	0.785122	0.148599	-0.578539	0.163693
11952	9.394762	-0.396870	1.999601	-0.542676	0.036708	0.162924	-0.625825	-0.139255	-0.427697	0.786568	0.140321	-0.580082	0.158511
11953	9.085814	-0.598530	1.905609	-0.546431	0.022526	0.134575	-0.625397	-0.140100	-0.428130	0.787378	0.132430	-0.582282	0.153118
11954	8.984680	-0.566566	1.890889	-0.563434	-0.067222	0.103949	-0.627239	-0.138835	-0.425995	0.787692	0.124808	-0.585249	0.146452
11955	9.558612	-0.669194	1.903348	-0.542079	-0.132028	0.093200	-0.630483	-0.139257	-0.423725	0.786637	0.117893	-0.589656	0.140029
11956	10.112361	-1.040070	1.899497	-0.540229	-0.119147	0.068439	-0.633591	-0.138984	-0.419061	0.786214	0.111188	-0.593161	0.132907
11957	10.319329	-0.914844	2.035557	-0.542555	-0.069041	0.110618	-0.636703	-0.137862	-0.415511	0.785682	0.103840	-0.596509	0.126875
11958	9.865993	-0.587467	2.141249	-0.537760	0.007010	0.062381	-0.636567	-0.137309	-0.412415	0.786603	0.096906	-0.597899	0.119924
11959	9.156960	-0.593117	2.069769	-0.538717	0.012677	0.025038	-0.636421	-0.138437	-0.412147	0.787097	0.090404	-0.599665	0.112729
11960	8.907067	-0.597282	1.925165	-0.583583	-0.057516	0.036399	-0.639101	-0.138429	-0.412688	0.787224	0.083190	-0.601998	0.104675
11961	9.283998	-0.743031	1.800634	-0.546891	-0.147676	0.029485	-0.639093	-0.140689	-0.410463	0.785617	0.076826	-0.606190	0.097146
11962	9.673623	-0.829240	1.933977	-0.540568	-0.142142	0.016318	-0.642481	-0.140980	-0.405381	0.784508	0.070699	-0.609594	0.089124
11963	9.727005	-0.897683	1.864594	-0.560291	-0.102389	0.014964	-0.645875	-0.140000	-0.401269	0.783315	0.064185	-0.612941	0.081245
11964	9.704474	-0.853254	1.989781	-0.552796	-0.048161	-0.008287	-0.645598	-0.139161	-0.399576	0.783232	0.058000	-0.614724	0.072790
11965	9.595306	-0.852112	2.062407	-0.545429	-0.025607	-0.017212	-0.645879	-0.139159	-0.399855	0.782844	0.051958	-0.616663	0.064662
11966	9.522466	-0.768880	2.158231	-0.561616	0.018836	-0.042453	-0.647014	-0.138036	-0.398148	0.783464	0.045960	-0.617235	0.055616
11967	9.478553	-0.743982	2.230504	-0.542502	0.046073	-0.076022	-0.644886	-0.140570	-0.399877	0.783867	0.040569	-0.617843	0.046652
11968	9.461376	-0.729101	2.273857	-0.556082	0.075305	-0.113519	-0.643327	-0.141833	-0.402432	0.785063	0.035475	-0.617316	0.036593
11969	9.444070	-0.738356	2.322311	-0.542420	0.098935	-0.143589	-0.641060	-0.143378	-0.405277	0.786004	0.030841	-0.616879	0.026593
11970	9.455521	-0.771869	2.385496	-0.565028	0.129900	-0.168818	-0.637808	-0.144356	-0.409950	0.787703	0.026253	-0.615298	0.015579
11971	9.665149	-0.675948	2.475969	-0.545016	0.153465	-0.191679	-0.635129	-0.142933	-0.416139	0.789142	0.022110	-0.613794	0.004812
11972	10.359013	-0.475716	2.728944	-0.552657	0.114018	-0.200216	-0.631312	-0.143483	-0.422920	0.790416	0.018099	-0.612267	-0.006556
11973	10.314384	0.042346	2.819879	-0.553175	0.047390	-0.203299	-0.628070	-0.142212	-0.426164	0.790351	0.013951	-0.612241	-0.017659
11974	9.832432	0.004055	2.395664	-0.547480	0.084471	-0.226544	-0.626077	-0.145585	-0.429869	0.791019	0.010351	-0.610998	-0.029393
11975	9.110197	-0.218293	2.055983	-0.547130	0.093840	-0.176333	-0.623814	-0.146423	-0.433549	0.791321	0.005981	-0.610062	-0.039981
11976	8.892577	-0.451735	1.996053	-0.543698	0.024873	-0.127286	-0.621985	-0.144300	-0.438038	0.791111	0.001184	-0.609616	-0.050098
11977	9.265101	-0.251141	1.983650	-0.564285	-0.065061	-0.128641	-0.621281	-0.143589	-0.440566	0.789311	-0.004209	-0.611028	-0.060132
11978	9.785274	0.040297	1.960370	-0.578906	-0.079510	-0.109116	-0.621996	-0.141336	-0.440115	0.787634	-0.009884	-0.612031	-0.070380
11979	9.592211	0.233489	1.740996	-0.555232	-0.044941	-0.158596	-0.622277	-0.141330	-0.441518	0.785812	-0.014731	-0.612993	-0.080760
11980	9.603980	0.190020	1.758381	-0.549787	-0.046778	-0.157640	-0.622282	-0.140203	-0.441787	0.784254	-0.019297	-0.613367	-0.091405
11981	9.520193	0.364536	1.754129	-0.553569	-0.050086	-0.188621	-0.621431	-0.141475	-0.440964	0.782091	-0.023747	-0.614267	-0.102206
11982	9.323344	0.602493	1.732406	-0.557373	-0.089081	-0.160126	-0.621701	-0.144293	-0.440289	0.779788	-0.028473	-0.615114	-0.112938
11983	9.209044	0.781355	1.619408	-0.546462	-0.102924	-0.129831	-0.622403	-0.145281	-0.439169	0.776882	-0.033612	-0.616664	-0.122682
11984	9.580799	0.987422	1.708434	-0.554438	-0.161531	-0.214391	-0.623096	-0.148383	-0.437651	0.773321	-0.037780	-0.618509	-0.134142
11985	9.680483	1.148622	1.692003	-0.547148	-0.141532	-0.235618	-0.623928	-0.152620	-0.433192	0.769428	-0.041662	-0.620548	-0.145480
11986	9.971803	0.931608	1.679537	-0.546990	-0.121716	-0.232167	-0.625460	-0.157840	-0.429581	0.766066	-0.045361	-0.621612	-0.157111
11987	10.066221	0.927873	1.950089	-0.535333	-0.030528	-0.160045	-0.625302	-0.161927	-0.428781	0.763566	-0.049628	-0.621731	-0.167197
11988	9.578490	1.023237	2.022170	-0.531198	0.033045	-0.125092	-0.624441	-0.165451	-0.428263	0.762278	-0.053897	-0.620212	-0.177098
11989	9.317612	1.005669	2.042046	-0.565905	-0.007495	-0.111152	-0.623292	-0.169956	-0.429724	0.760022	-0.059142	-0.619657	-0.186801
11990	9.308551	1.141001	2.030883	-0.558888	-0.050869	-0.100172	-0.622997	-0.173485	-0.427234	0.757560	-0.064426	-0.619136	-0.196528
11991	9.459002	1.284843	1.995247	-0.550038	-0.101616	-0.069628	-0.624952	-0.178131	-0.426424	0.754135	-0.070271	-0.619851	-0.205251
11992	9.555991	1.283869	1.937134	-0.542891	-0.126945	-0.060520	-0.625788	-0.181525	-0.421676	0.750719	-0.076084	-0.620341	-0.214032
11993	9.603927	1.206262	1.942769	-0.542688	-0.116477	-0.022543	-0.626912	-0.183509	-0.417050	0.747144	-0.082428	-0.621084	-0.221892
11994	9.545933	1.138809	1.919435	-0.544135	-0.080801	0.017011	-0.630437	-0.184069	-0.415623	0.744461	-0.088995	-0.620614	-0.229555
11995	9.467969	1.164133	2.025578	-0.534832	-0.058606	0.047043	-0.630292	-0.185486	-0.412969	0.741781	-0.095801	-0.620265	-0.236336
11996	9.303950	1.111758	1.987720	-0.557328	-0.050795	0.089156	-0.633126	-0.183236	-0.409972	0.739623	-0.103294	-0.619023	-0.243101
11997	9.333210	1.150119	1.967921	-0.559780	-0.031382	0.135906	-0.635390	-0.181829	-0.407972	0.737512	-0.111413	-0.617833	-0.248889
11998	9.451713	1.154024	1.938722	-0.564977	-0.010047	0.172010	-0.636947	-0.181128	-0.405986	0.736087	-0.119817	-0.615644	-0.254563
11999	9.628349	1.104062	1.856886	-0.581824	0.025613	0.224706	-0.639491	-0.180138	-0.405253	0.734918	-0.129036	-0.613152	-0.259403
12000	9.705934	1.146922	1.832140	-0.558338	0.120472	0.284576	-0.639492	-0.179859	-0.404688	0.735521	-0.138020	-0.608659	-0.263616
12001	10.479807	0.790747	2.081552	-0.546008	0.066533	0.272767	-0.639784	-0.177889	-0.403821	0.735035	-0.147069	-0.605489	-0.267353
12002	10.235034	0.043565	2.162710	-0.550931	0.057131	0.410621	-0.642053	-0.175640	-0.400829	0.735386	-0.157768	-0.601453	-0.269390
12003	9.878835	0.603522	1.683323	-0.546328	0.090188	0.636961	-0.645460	-0.170704	-0.400610	0.736924	-0.171072	-0.596637	-0.267769
12004	8.862994	0.670825	1.374632	-0.563241	-0.027693	0.122444	-0.646889	-0.166477	-0.400274	0.734441	-0.178938	-0.594639	-0.273827
12005	8.959683	0.020421	1.043464	-0.542168	-0.093826	0.250436	-0.650012	-0.162534	-0.397819	0.731538	-0.188520	-0.593721	-0.277142
12006	9.190810	-0.247237	0.988148	-0.545860	-0.168895	0.088097	-0.655959	-0.157884	-0.394492	0.727072	-0.196460	-0.593911	-0.282914
12007	9.550725	-0.720042	0.722305	-0.561838	-0.218983	0.258094	-0.659364	-0.154370	-0.390212	0.722468	-0.207117	-0.594539	-0.285774
12008	10.103090	-0.737813	0.755594	-0.531235	-0.259595	0.257041	-0.664769	-0.145369	-0.382487	0.717747	-0.217312	-0.595310	-0.288481
12009	10.069468	-0.684403	0.759876	-0.560058	-0.179528	0.185441	-0.670169	-0.137203	-0.378144	0.712975	-0.226835	-0.595570	-0.292419
12010	9.703698	-0.498730	0.709965	-0.554971	-0.171285	0.065090	-0.672174	-0.131157	-0.373708	0.707900	-0.234515	-0.595648	-0.298470
12011	9.346566	-0.559554	0.672460	-0.556842	-0.178414	0.052648	-0.677138	-0.125810	-0.368695	0.702182	-0.242368	-0.596393	-0.304161
12012	9.625789	-0.749803	0.676625	-0.553461	-0.206980	0.024587	-0.679002	-0.119478	-0.365663	0.696264	-0.249694	-0.597031	-0.310522
12013	9.889923	-0.823107	0.814825	-0.553526	-0.221493	0.037983	-0.682397	-0.118219	-0.360705	0.689767	-0.257549	-0.598329	-0.316057
12014	9.875602	-0.830418	0.790762	-0.558065	-0.214136	0.023728	-0.687080	-0.112874	-0.355553	0.683546	-0.264897	-0.598893	-0.322369
12015	9.828895	-0.756234	0.625681	-0.562566	-0.192189	-0.009183	-0.690056	-0.110630	-0.350447	0.676860	-0.272072	-0.599828	-0.328699
12016	9.825975	-0.651091	0.431199	-0.553295	-0.154220	-0.026979	-0.692471	-0.107828	-0.344497	0.670871	-0.278279	-0.599728	-0.335886
12017	9.822426	-0.681188	0.252726	-0.544180	-0.148755	-0.037517	-0.694727	-0.108964	-0.339994	0.664437	-0.284523	-0.600221	-0.342498
12018	10.006480	-0.576195	0.222311	-0.542086	-0.120236	-0.001345	-0.696704	-0.109109	-0.337170	0.658929	-0.290578	-0.599457	-0.349325
12019	9.882145	-0.438173	0.138780	-0.547295	-0.076913	-0.007869	-0.697275	-0.107419	-0.336866	0.653379	-0.296664	-0.598693	-0.355885
12020	9.742216	-0.531875	0.086852	-0.539963	-0.049582	-0.046913	-0.699256	-0.106721	-0.333611	0.648255	-0.301576	-0.597157	-0.363622
12021	9.828481	-0.507677	0.178289	-0.554356	-0.029796	-0.034802	-0.699262	-0.105027	-0.334858	0.642884	-0.307034	-0.595770	-0.370793
12022	9.524776	-0.787280	-0.006663	-0.545034	0.006352	-0.056235	-0.699119	-0.105450	-0.334864	0.638177	-0.311413	-0.593407	-0.378971
12023	9.635816	-1.137075	-0.176889	-0.546767	-0.002805	-0.038520	-0.700112	-0.104893	-0.332040	0.633005	-0.316494	-0.591638	-0.386135
12024	9.997015	-1.235658	-0.118279	-0.548459	-0.012285	0.018193	-0.699126	-0.104328	-0.333306	0.628484	-0.321865	-0.588893	-0.393213
12025	10.431136	-0.884225	0.089862	-0.544840	0.029636	-0.029668	-0.698851	-0.102638	-0.333712	0.623636	-0.326742	-0.586571	-0.400316
12026	10.258701	-0.598163	0.055487	-0.544624	0.111392	-0.104475	-0.696876	-0.102356	-0.335130	0.619473	-0.329560	-0.582982	-0.409603
12027	9.853786	-0.654231	-0.042418	-0.559034	0.166159	-0.180259	-0.695729	-0.105724	-0.339390	0.614763	-0.331686	-0.579713	-0.419504
12028	9.857500	-0.866682	-0.001390	-0.544358	0.165765	-0.145613	-0.691332	-0.110223	-0.344812	0.610734	-0.333475	-0.575575	-0.429548
12029	9.836906	-1.001268	0.099212	-0.552863	0.248510	-0.126784	-0.688633	-0.113307	-0.351330	0.607314	-0.335378	-0.570856	-0.439106
12030	10.017807	-1.165217	0.344856	-0.550697	0.284135	-0.081857	-0.683826	-0.114279	-0.358685	0.604984	-0.336850	-0.564639	-0.449121
12031	9.821330	-1.093361	0.815516	-0.528573	0.367165	-0.113124	-0.677448	-0.119472	-0.368626	0.603046	-0.337508	-0.558445	-0.458872
12032	9.854645	-0.652471	1.397737	-0.557822	0.361850	-0.108090	-0.671367	-0.120717	-0.379929	0.601119	-0.337961	-0.551227	-0.469667
12033	9.890804	0.232151	1.827602	-0.551254	0.304532	-0.146485	-0.665003	-0.122530	-0.389694	0.597873	-0.339000	-0.545602	-0.479526
12034	9.211785	0.526059	1.764821	-0.558854	0.309055	-0.251087	-0.658206	-0.126741	-0.398645	0.593787	-0.338277	-0.539800	-0.491530
12035	9.543467	0.326297	1.846348	-0.551982	0.203874	-0.177782	-0.654793	-0.131795	-0.406032	0.589001	-0.339821	-0.535378	-0.500970
12036	9.432065	0.443667	1.951509	-0.534670	0.256681	-0.248688	-0.649400	-0.137981	-0.413165	0.584321	-0.339231	-0.530261	-0.512166
12037	9.418116	0.671197	1.992484	-0.527278	0.201224	-0.097848	-0.645426	-0.142194	-0.419424	0.580371	-0.341236	-0.525395	-0.520277
12038	9.740344	0.993004	1.988461	-0.559397	0.198484	-0.170640	-0.639339	-0.146279	-0.423589	0.575525	-0.342264	-0.520031	-0.530277
12039	9.611477	0.931557	2.081143	-0.566205	0.257704	-0.142813	-0.635517	-0.148095	-0.430665	0.571293	-0.343521	-0.514259	-0.539588
12040	9.675892	0.793100	2.420898	-0.572868	0.332927	-0.090296	-0.629852	-0.151887	-0.437775	0.568424	-0.343982	-0.506505	-0.549567
12041	9.509621	0.771645	2.687164	-0.551911	0.335274	-0.065344	-0.623627	-0.154553	-0.445300	0.565781	-0.344908	-0.499285	-0.558252
12042	9.321215	0.860227	2.749254	-0.544614	0.335090	-0.051134	-0.617401	-0.157640	-0.453250	0.563384	-0.345311	-0.491400	-0.567349
12043	9.190576	0.907362	2.811729	-0.545664	0.305201	-0.035063	-0.609919	-0.157492	-0.460474	0.560695	-0.346691	-0.484205	-0.575302
12044	9.096744	0.876203	2.759042	-0.560379	0.274659	-0.038607	-0.605386	-0.160435	-0.468129	0.557578	-0.347986	-0.476600	-0.583836
12045	9.214453	0.977719	2.878572	-0.544264	0.243978	-0.039967	-0.600290	-0.163531	-0.472558	0.554124	-0.349908	-0.469994	-0.591284
12046	9.504239	0.951513	2.844647	-0.563092	0.145137	-0.055446	-0.598292	-0.168313	-0.475855	0.549420	-0.352510	-0.463793	-0.598974
12047	9.726125	0.998721	2.887318	-0.545349	0.086626	-0.067215	-0.595585	-0.174228	-0.477625	0.544044	-0.355969	-0.458987	-0.605502
12048	9.318566	0.719833	2.712162	-0.529069	0.058532	-0.063424	-0.593602	-0.175776	-0.479483	0.538555	-0.359080	-0.454101	-0.612219
12049	8.767867	0.789581	2.489812	-0.552745	0.018577	-0.022856	-0.591764	-0.176338	-0.481190	0.532940	-0.363772	-0.449520	-0.617720
12050	8.878295	0.643913	2.496122	-0.567724	-0.040537	-0.052742	-0.592187	-0.176336	-0.481468	0.526280	-0.368533	-0.445049	-0.623814
12051	9.610084	0.475992	2.661332	-0.554105	-0.042427	-0.041835	-0.595446	-0.173235	-0.480005	0.519761	-0.373745	-0.441134	-0.628939
12052	9.816087	0.442009	2.845082	-0.552941	-0.013890	-0.008351	-0.596998	-0.173234	-0.479149	0.513875	-0.378317	-0.436145	-0.634497
12053	9.565654	0.527976	2.813045	-0.535271	0.032515	0.028686	-0.594177	-0.172955	-0.480433	0.508948	-0.382936	-0.431058	-0.639156
12054	9.280630	0.374816	2.769224	-0.554240	0.037893	0.037202	-0.594191	-0.169428	-0.482363	0.503970	-0.387179	-0.425090	-0.644519
12055	9.121754	0.385182	2.720993	-0.560005	-0.023492	0.051637	-0.594485	-0.166325	-0.483453	0.498578	-0.392899	-0.419968	-0.648596
12056	9.431309	0.331814	2.614852	-0.547873	-0.102495	0.018710	-0.595907	-0.164072	-0.482294	0.492109	-0.398654	-0.415552	-0.652856
12057	9.648793	0.313254	2.571273	-0.536791	-0.068203	0.009826	-0.598737	-0.162381	-0.480568	0.485877	-0.404301	-0.411417	-0.656658
12058	9.412970	0.280241	2.465636	-0.542871	-0.037725	0.027213	-0.600858	-0.161252	-0.479977	0.479985	-0.409139	-0.406281	-0.661177
12059	9.427327	0.306916	2.494315	-0.560137	-0.026652	0.007486	-0.601429	-0.159845	-0.478974	0.473775	-0.414377	-0.401368	-0.665382
12060	9.427103	0.297402	2.518586	-0.545490	-0.016048	0.022629	-0.601719	-0.158157	-0.478392	0.467869	-0.418825	-0.395947	-0.670007
12061	9.509395	0.466385	2.569751	-0.560148	-0.030388	0.023466	-0.601715	-0.159284	-0.478123	0.461742	-0.424162	-0.390847	-0.673884
12062	9.441933	0.427931	2.536441	-0.542026	-0.037650	0.019282	-0.603838	-0.157590	-0.477808	0.455545	-0.428752	-0.385626	-0.678191
12063	9.408371	0.389173	2.488590	-0.545633	-0.041329	0.028984	-0.603421	-0.156612	-0.475693	0.449433	-0.434064	-0.380692	-0.681669
12064	9.473757	0.437065	2.483135	-0.531282	-0.051911	-0.002610	-0.605966	-0.155342	-0.474816	0.442821	-0.438494	-0.375865	-0.685827
12065	9.474422	0.458342	2.407988	-0.554838	-0.048271	0.005945	-0.606531	-0.155343	-0.473969	0.436162	-0.443719	-0.370992	-0.689377
12066	9.495914	0.349303	2.385012	-0.545728	-0.048331	0.007813	-0.607955	-0.152242	-0.473925	0.429493	-0.448210	-0.365771	-0.693437
12067	9.472285	0.378135	2.333978	-0.553062	-0.058175	0.004250	-0.607824	-0.150275	-0.472500	0.422655	-0.453457	-0.360946	-0.696748
12068	9.559187	0.406663	2.345625	-0.545612	-0.028499	0.007714	-0.608818	-0.148868	-0.471494	0.416029	-0.457569	-0.355490	-0.700840
12069	9.522671	0.329574	2.348951	-0.568227	-0.013958	0.004689	-0.609950	-0.148306	-0.470355	0.409278	-0.462237	-0.350003	-0.704504
12070	9.479153	0.329909	2.358671	-0.556475	-0.028524	0.014638	-0.610659	-0.147316	-0.470901	0.402554	-0.466386	-0.344258	-0.708463
12071	9.520311	0.358635	2.355879	-0.540118	-0.017639	-0.001149	-0.610239	-0.146328	-0.472019	0.395858	-0.470746	-0.339182	-0.711794
12072	9.503401	0.319968	2.339418	-0.563695	-0.015776	0.003864	-0.610526	-0.145628	-0.470604	0.388908	-0.474591	-0.333264	-0.715855
12073	9.495974	0.310469	2.358865	-0.525525	-0.005028	-0.009029	-0.612077	-0.145623	-0.470873	0.382232	-0.478515	-0.328304	-0.719123
12074	9.476853	0.310439	2.334727	-0.541903	-0.010357	-0.009190	-0.609680	-0.145631	-0.470329	0.375251	-0.481923	-0.322717	-0.723043
12075	9.519849	0.257197	2.366677	-0.549121	-0.004955	-0.004884	-0.611374	-0.145346	-0.469891	0.368322	-0.485960	-0.317308	-0.726290
12076	9.573542	0.309708	2.315275	-0.559951	0.005903	-0.003288	-0.612359	-0.146193	-0.468768	0.361268	-0.489197	-0.311220	-0.730284
12077	9.534571	0.295696	2.354146	-0.545492	-0.004968	-0.004833	-0.612929	-0.144783	-0.468890	0.354289	-0.493112	-0.305795	-0.733355
12078	9.556279	0.193755	2.306926	-0.567290	-0.010302	-0.001523	-0.612929	-0.144641	-0.469169	0.347002	-0.496537	-0.299637	-0.737061
12079	9.532310	0.247103	2.311196	-0.557196	0.007669	-0.001514	-0.613205	-0.146048	-0.469463	0.339944	-0.500270	-0.293852	-0.740148
12080	9.549608	0.244245	2.258044	-0.552581	0.005640	0.021559	-0.612926	-0.145200	-0.470580	0.333157	-0.503382	-0.287511	-0.743606
12081	9.506266	0.295345	2.269614	-0.549833	0.016532	0.010905	-0.612494	-0.147460	-0.468640	0.326323	-0.506910	-0.281592	-0.746499
12082	9.561790	0.358010	2.297837	-0.552545	0.028378	-0.001566	-0.612072	-0.147176	-0.469765	0.319244	-0.509442	-0.275281	-0.750182
12083	9.457807	0.329741	2.310373	-0.539798	0.029156	0.003861	-0.609677	-0.146479	-0.469214	0.312396	-0.512575	-0.269449	-0.753043
12084	9.447726	0.247727	2.325800	-0.547116	0.023860	-0.005052	-0.609954	-0.147606	-0.468942	0.305222	-0.515012	-0.263233	-0.756512
12085	9.529428	0.252348	2.373968	-0.570759	0.016693	0.003577	-0.610238	-0.146894	-0.471181	0.297905	-0.518417	-0.256954	-0.759257
12086	9.529353	0.242712	2.378908	-0.564413	0.020363	-0.006989	-0.612637	-0.146608	-0.470879	0.290429	-0.520885	-0.250468	-0.762624
12087	9.452290	0.262456	2.366709	-0.554501	0.016864	-0.024557	-0.610514	-0.148014	-0.472877	0.282773	-0.523936	-0.244671	-0.765289
12088	9.476639	0.293644	2.354246	-0.541901	0.004291	-0.034938	-0.609805	-0.149150	-0.470787	0.274956	-0.526264	-0.238865	-0.768368
12089	9.474513	0.339484	2.339239	-0.549202	0.006243	-0.047414	-0.609668	-0.148020	-0.471619	0.266875	-0.529223	-0.233401	-0.770860
12090	9.493495	0.303265	2.363782	-0.563638	0.015209	-0.035255	-0.610092	-0.148023	-0.470492	0.258808	-0.531375	-0.227160	-0.773988
12091	9.471492	0.313328	2.404778	-0.567346	0.006245	-0.038787	-0.609241	-0.149150	-0.471072	0.250593	-0.534349	-0.221273	-0.776346
12092	9.505215	0.310744	2.412011	-0.556414	0.009768	-0.035136	-0.609236	-0.149989	-0.472767	0.242514	-0.536422	-0.215127	-0.779204
12093	9.529696	0.322431	2.373185	-0.528309	0.002463	-0.038293	-0.608814	-0.149711	-0.471925	0.234637	-0.539147	-0.209814	-0.781181
12094	9.495606	0.332585	2.416613	-0.545489	0.009635	-0.026161	-0.609092	-0.150696	-0.472073	0.226755	-0.541086	-0.203704	-0.783781
12095	9.505365	0.300925	2.387956	-0.547265	0.013225	-0.023550	-0.607685	-0.149853	-0.472638	0.218883	-0.543677	-0.197842	-0.785725
12096	9.553555	0.368561	2.430632	-0.563616	0.016922	-0.024632	-0.607405	-0.149433	-0.472073	0.210802	-0.545465	-0.191362	-0.788297
12097	9.495707	0.378562	2.425765	-0.552635	0.031303	-0.027256	-0.607255	-0.151119	-0.473216	0.202817	-0.547659	-0.185339	-0.790307
12098	9.432470	0.350263	2.474494	-0.539852	0.032881	-0.010327	-0.606557	-0.149429	-0.473766	0.195231	-0.549025	-0.178976	-0.792732
12099	9.432505	0.408415	2.498008	-0.559810	0.038368	-0.008819	-0.606699	-0.149146	-0.474184	0.187423	-0.551079	-0.172572	-0.794609
12100	9.492338	0.355112	2.537186	-0.559933	0.024052	-0.019344	-0.605709	-0.149853	-0.473777	0.179393	-0.552510	-0.165991	-0.796868
12101	9.441188	0.331570	2.585845	-0.536318	0.020262	-0.011984	-0.604439	-0.149711	-0.475050	0.171675	-0.554628	-0.160025	-0.798315
12102	9.421990	0.370389	2.590270	-0.534532	0.009328	0.000490	-0.603167	-0.150134	-0.475767	0.164152	-0.556148	-0.153652	-0.800091
12103	9.475122	0.394266	2.597182	-0.554575	0.007741	-0.012106	-0.604861	-0.149706	-0.476312	0.156134	-0.558404	-0.147407	-0.801298
12104	9.446074	0.370364	2.595089	-0.559936	0.017643	-0.006940	-0.603013	-0.149725	-0.476123	0.148192	-0.559725	-0.140660	-0.803095
12105	9.460854	0.399120	2.570584	-0.518166	0.016562	-0.008206	-0.604421	-0.150283	-0.476680	0.140620	-0.561616	-0.134899	-0.804125
12106	9.441834	0.430521	2.548512	-0.541906	0.002356	-0.019011	-0.603425	-0.151973	-0.477549	0.132608	-0.562975	-0.128598	-0.805567
12107	9.461040	0.432907	2.562958	-0.545539	0.006027	-0.024380	-0.603001	-0.151973	-0.477833	0.124392	-0.564943	-0.122587	-0.806436
12108	9.441713	0.423347	2.560674	-0.538231	0.013214	-0.026113	-0.602715	-0.153105	-0.476723	0.116300	-0.565976	-0.116378	-0.807838
12109	9.465997	0.442467	2.550762	-0.560038	0.009670	-0.021031	-0.602865	-0.151131	-0.476982	0.107939	-0.567794	-0.110066	-0.808607
12110	9.431796	0.443015	2.603963	-0.534576	0.020435	-0.029655	-0.602573	-0.153385	-0.477289	0.099817	-0.568571	-0.103924	-0.809916
12111	9.494725	0.420657	2.570298	-0.545457	0.020462	-0.026232	-0.602434	-0.152535	-0.478687	0.091521	-0.570036	-0.097866	-0.810620
12112	9.415069	0.472076	2.596412	-0.538337	-0.003022	-0.024246	-0.600037	-0.152260	-0.478422	0.083371	-0.571088	-0.091631	-0.811487
12113	9.417755	0.450021	2.550743	-0.541904	0.004172	-0.020794	-0.599895	-0.152543	-0.478285	0.075134	-0.572688	-0.085586	-0.811824
12114	9.490335	0.495481	2.550138	-0.565510	0.011567	-0.028172	-0.599895	-0.152543	-0.478145	0.066612	-0.573410	-0.078918	-0.812734
12115	9.437291	0.461749	2.528820	-0.550023	0.016859	-0.026259	-0.597929	-0.153656	-0.479358	0.058181	-0.574670	-0.072776	-0.813064
12116	9.466063	0.485962	2.564758	-0.536385	0.013064	-0.011914	-0.600892	-0.153652	-0.478492	0.050240	-0.575224	-0.066383	-0.813748
12117	9.470909	0.485916	2.562335	-0.543567	0.023863	-0.006756	-0.601455	-0.153646	-0.479893	0.042180	-0.576257	-0.060107	-0.813963
12118	9.393716	0.486372	2.557600	-0.543743	-0.010464	0.002284	-0.598919	-0.153090	-0.479485	0.034343	-0.577095	-0.053443	-0.814202
12119	9.403350	0.505721	2.569454	-0.547295	0.005805	-0.001392	-0.600755	-0.152520	-0.480027	0.026277	-0.578298	-0.047059	-0.814043
12120	9.466225	0.459165	2.531227	-0.527339	-0.001507	0.000664	-0.598777	-0.153086	-0.480611	0.018602	-0.578855	-0.040668	-0.814203
12121	9.441730	0.447574	2.570069	-0.523604	0.005543	0.017455	-0.599471	-0.152255	-0.480394	0.011093	-0.579939	-0.034448	-0.813856
12122	9.388690	0.462409	2.569974	-0.549080	0.003945	0.007427	-0.599477	-0.151134	-0.478695	0.003273	-0.580300	-0.027623	-0.813928
12123	9.436961	0.423316	2.551015	-0.543561	0.009249	0.016311	-0.600745	-0.151267	-0.480092	-0.004503	-0.581194	-0.021089	-0.813479
12124	9.475520	0.437664	2.565302	-0.546358	-0.001545	0.016354	-0.599618	-0.150989	-0.479817	-0.012155	-0.581523	-0.014204	-0.813315
12125	9.453762	0.418438	2.560713	-0.543580	0.009299	0.011005	-0.598776	-0.149861	-0.480515	-0.020034	-0.582281	-0.007735	-0.812704
12126	9.417709	0.433089	2.548515	-0.552706	0.002131	0.010937	-0.599617	-0.150842	-0.481502	-0.027848	-0.582420	-0.000813	-0.812411
12127	9.470618	0.428059	2.570248	-0.541746	0.016565	0.003909	-0.598495	-0.149294	-0.482057	-0.035834	-0.582925	0.005533	-0.811716
12128	9.403473	0.423286	2.512398	-0.546462	-0.014053	0.004030	-0.599765	-0.149293	-0.481344	-0.043683	-0.583201	0.012280	-0.811059
12129	9.379106	0.401810	2.532001	-0.543715	-0.008632	0.000482	-0.599622	-0.149859	-0.480508	-0.051754	-0.583979	0.018628	-0.809903
12130	9.490266	0.388874	2.507833	-0.541971	-0.013921	-0.011828	-0.600336	-0.147884	-0.481044	-0.059801	-0.584134	0.025109	-0.809062
12131	9.451650	0.408512	2.517331	-0.549174	-0.004912	-0.008435	-0.599763	-0.149715	-0.481349	-0.068088	-0.584708	0.031426	-0.807770
12132	9.422616	0.360270	2.503410	-0.554670	-0.013893	-0.009340	-0.601742	-0.149009	-0.480623	-0.076234	-0.584714	0.038130	-0.806749
12133	9.466046	0.396368	2.522280	-0.531069	-0.012158	-0.013485	-0.599914	-0.147173	-0.483289	-0.084385	-0.585296	0.044095	-0.805210
12134	9.504353	0.393952	2.560918	-0.538294	-0.000343	-0.020714	-0.599912	-0.147739	-0.482592	-0.092523	-0.584989	0.050364	-0.804171
12135	9.441644	0.331286	2.525455	-0.567296	0.002410	-0.012243	-0.602174	-0.146894	-0.480879	-0.101086	-0.585124	0.056889	-0.802605
12136	9.427422	0.394195	2.522356	-0.560071	-0.004864	-0.008570	-0.601888	-0.148024	-0.480050	-0.109261	-0.584701	0.063642	-0.801334
12137	9.473277	0.408451	2.529385	-0.543778	-0.009377	-0.015418	-0.600760	-0.148030	-0.479215	-0.117577	-0.584931	0.069759	-0.799478
12138	9.453933	0.394058	2.527155	-0.563758	-0.008367	-0.017432	-0.600904	-0.147327	-0.478785	-0.125913	-0.584430	0.076453	-0.797962
12139	9.490285	0.393707	2.507779	-0.543731	-0.010404	-0.001254	-0.600906	-0.147046	-0.478360	-0.133987	-0.584509	0.082719	-0.795961
12140	9.463829	0.418041	2.507542	-0.541958	-0.010303	-0.013621	-0.601753	-0.147046	-0.477932	-0.141980	-0.583958	0.089091	-0.794290
12141	9.490480	0.410517	2.490676	-0.538307	-0.010357	-0.009149	-0.602316	-0.147327	-0.477649	-0.150101	-0.583923	0.095157	-0.792117
12142	9.493017	0.383736	2.461975	-0.546481	-0.013962	-0.004801	-0.601748	-0.148030	-0.478505	-0.157974	-0.583271	0.101689	-0.790253
12143	9.471822	0.383446	2.394347	-0.558270	-0.010261	-0.009386	-0.602040	-0.146206	-0.475953	-0.166311	-0.583030	0.108046	-0.787872
12144	9.456964	0.408085	2.454502	-0.563714	-0.004792	-0.013909	-0.602886	-0.146487	-0.475668	-0.174516	-0.582062	0.114685	-0.785873
12145	9.490504	0.332925	2.450463	-0.547271	-0.003260	0.007502	-0.602890	-0.145357	-0.476640	-0.182448	-0.581561	0.121017	-0.783488
12146	9.519538	0.381167	2.464384	-0.545483	-0.005050	0.005776	-0.603736	-0.145495	-0.477057	-0.190096	-0.580485	0.127569	-0.781426
12147	9.490719	0.349720	2.430944	-0.552683	0.005825	0.002078	-0.604442	-0.145353	-0.476769	-0.198171	-0.579693	0.133863	-0.778951
12148	9.456820	0.291842	2.417137	-0.543703	-0.012227	0.000511	-0.602610	-0.145080	-0.475515	-0.205822	-0.578620	0.140323	-0.776624
12149	9.500467	0.330189	2.409401	-0.552734	0.000485	-0.004966	-0.604870	-0.144800	-0.473386	-0.213960	-0.577787	0.146530	-0.773894
12150	9.524321	0.330265	2.445615	-0.539944	0.006620	0.007534	-0.604451	-0.143669	-0.474924	-0.221472	-0.576289	0.152898	-0.771662
12151	9.446568	0.282693	2.489745	-0.541737	0.014805	-0.001408	-0.605157	-0.143384	-0.475196	-0.229432	-0.575131	0.158886	-0.768987
12152	9.468353	0.294624	2.487166	-0.549091	0.005914	-0.010279	-0.604318	-0.141697	-0.474904	-0.237277	-0.573531	0.165156	-0.766475
12153	9.456593	0.340510	2.469755	-0.556402	0.004228	-0.019197	-0.604315	-0.142400	-0.475333	-0.245600	-0.572379	0.171179	-0.763387
12154	9.485518	0.335510	2.472188	-0.563605	0.014169	-0.018452	-0.604875	-0.143528	-0.474497	-0.253715	-0.570476	0.177493	-0.760711
12155	9.483027	0.350131	2.488943	-0.564623	-0.003863	-0.016583	-0.605153	-0.144372	-0.474785	-0.262012	-0.569245	0.183674	-0.757347
12156	9.476125	0.349903	2.445460	-0.545547	-0.010349	-0.006589	-0.603469	-0.142117	-0.476321	-0.269599	-0.567631	0.189929	-0.754346
12157	9.483459	0.354629	2.435732	-0.516473	-0.001348	-0.020456	-0.602900	-0.143248	-0.475353	-0.277365	-0.566493	0.195286	-0.751011
12158	9.495489	0.354584	2.440549	-0.558178	0.007799	-0.013920	-0.603468	-0.142686	-0.474640	-0.285221	-0.564437	0.201500	-0.747969
12159	9.461984	0.330325	2.392536	-0.554586	-0.001232	-0.013831	-0.603890	-0.142967	-0.474499	-0.293263	-0.562918	0.207466	-0.744365
12160	9.475899	0.369480	2.483904	-0.581876	0.000781	-0.023005	-0.604173	-0.142969	-0.473653	-0.301429	-0.560730	0.213918	-0.740919
12161	9.485518	0.316115	2.462739	-0.527372	0.002371	-0.027689	-0.604452	-0.143245	-0.475341	-0.309322	-0.559233	0.219258	-0.737228
12162	9.509668	0.369282	2.486278	-0.546375	0.002232	-0.002245	-0.605156	-0.143524	-0.475619	-0.316727	-0.557016	0.225353	-0.733916
12163	9.466263	0.379222	2.486225	-0.542722	0.005822	-0.003117	-0.603609	-0.142541	-0.475621	-0.324382	-0.555128	0.231125	-0.730199
12164	9.444638	0.340495	2.455273	-0.569112	-0.003049	-0.005148	-0.602896	-0.144089	-0.476627	-0.331990	-0.552728	0.237501	-0.726545
12165	9.509809	0.371592	2.469337	-0.545584	-0.014850	-0.006553	-0.604021	-0.145362	-0.474383	-0.339560	-0.550997	0.243363	-0.722410
12166	9.456610	0.369586	2.481512	-0.569151	-0.004801	-0.010441	-0.604593	-0.143386	-0.475201	-0.347164	-0.548516	0.249630	-0.718535
12167	9.461494	0.340419	2.460084	-0.540059	-0.003153	-0.008343	-0.605152	-0.144511	-0.475208	-0.354681	-0.546523	0.255260	-0.714392
12168	9.478576	0.359554	2.445349	-0.549230	-0.008368	-0.024335	-0.605152	-0.144512	-0.475068	-0.362172	-0.544176	0.261054	-0.710320
12169	9.480914	0.354751	2.452649	-0.527385	-0.004932	-0.017024	-0.606001	-0.144230	-0.474496	-0.369591	-0.542208	0.266367	-0.706018
12170	9.471373	0.369266	2.445250	-0.554611	-0.008535	-0.003166	-0.602896	-0.144236	-0.474801	-0.376763	-0.539589	0.272406	-0.701918
12171	9.471035	0.354995	2.481656	-0.540089	-0.004922	-0.011868	-0.604590	-0.144376	-0.473946	-0.384167	-0.537366	0.277899	-0.697442
12172	9.500390	0.373886	2.440327	-0.549218	-0.015733	-0.006590	-0.604875	-0.143673	-0.473374	-0.391208	-0.534784	0.283816	-0.693117
12173	9.510045	0.354431	2.430866	-0.560168	-0.019196	-0.016428	-0.604738	-0.142687	-0.473506	-0.398724	-0.532493	0.289589	-0.688192
12174	9.483412	0.361940	2.445316	-0.556456	-0.007528	-0.013808	-0.605724	-0.142964	-0.474063	-0.405905	-0.529657	0.295394	-0.683701
12175	9.444805	0.364600	2.445338	-0.543818	-0.014704	-0.024239	-0.605862	-0.143808	-0.474352	-0.413287	-0.527343	0.300760	-0.678710
12176	9.492927	0.335327	2.450433	-0.556474	-0.014800	-0.006688	-0.605299	-0.143245	-0.474632	-0.420239	-0.524439	0.306628	-0.674049
12177	9.490515	0.301402	2.433900	-0.563763	-0.010101	-0.024499	-0.604873	-0.144093	-0.474081	-0.427763	-0.521761	0.312157	-0.668837
12178	9.522334	0.412355	2.430203	-0.556510	-0.015637	-0.012859	-0.604877	-0.143535	-0.472389	-0.434700	-0.518780	0.317892	-0.663964
12179	9.476480	0.364159	2.406638	-0.554698	-0.008276	-0.031475	-0.605865	-0.143393	-0.472099	-0.442131	-0.516064	0.323140	-0.658619
12180	9.474051	0.335098	2.394883	-0.543755	-0.012094	-0.013634	-0.605161	-0.143112	-0.472523	-0.448873	-0.513031	0.328592	-0.653712
12181	9.495966	0.380862	2.391927	-0.541911	-0.010360	-0.006536	-0.607699	-0.143671	-0.471806	-0.455730	-0.510162	0.333877	-0.648515
12182	9.517641	0.358945	2.387310	-0.567319	-0.004799	-0.010404	-0.607412	-0.144802	-0.470977	-0.462621	-0.506683	0.339525	-0.643411
12183	9.481401	0.359203	2.392188	-0.554586	-0.001244	-0.012054	-0.607132	-0.144236	-0.471957	-0.469632	-0.503486	0.344762	-0.638034
12184	9.520110	0.373429	2.387145	-0.531002	-0.003105	-0.017064	-0.606563	-0.145081	-0.472392	-0.476151	-0.500253	0.349783	-0.632992
12185	9.510345	0.354188	2.392205	-0.545515	-0.000335	-0.017256	-0.605726	-0.143402	-0.469570	-0.483035	-0.497040	0.354769	-0.627509
12186	9.491168	0.368748	2.382403	-0.545543	-0.004841	-0.017230	-0.607697	-0.144383	-0.469565	-0.489587	-0.493581	0.359910	-0.622211
12187	9.510550	0.378263	2.377438	-0.560121	-0.013811	-0.013801	-0.608258	-0.145227	-0.469710	-0.496363	-0.490241	0.365166	-0.616393
12188	9.496237	0.392762	2.362797	-0.547444	-0.015594	-0.022489	-0.608262	-0.144240	-0.469980	-0.502813	-0.486824	0.370302	-0.610785
12189	9.520326	0.380527	2.362901	-0.538406	-0.017340	-0.032985	-0.608259	-0.145088	-0.468865	-0.509468	-0.483760	0.375060	-0.604772
12190	9.515283	0.388005	2.394238	-0.539227	-0.002938	-0.031315	-0.608680	-0.145794	-0.468307	-0.515931	-0.480228	0.379795	-0.599126
12191	9.496368	0.397504	2.348245	-0.562897	-0.013653	-0.029757	-0.607130	-0.145090	-0.469155	-0.522688	-0.476718	0.384759	-0.592872
12192	9.472148	0.419543	2.369779	-0.549340	-0.019046	-0.038415	-0.609103	-0.145648	-0.469426	-0.529093	-0.473218	0.389626	-0.586786
12193	9.520616	0.397261	2.333717	-0.567565	-0.031599	-0.035004	-0.608954	-0.147912	-0.466499	-0.535687	-0.469781	0.394693	-0.580141
12194	9.533110	0.469562	2.313562	-0.542105	-0.017155	-0.050705	-0.608526	-0.149040	-0.466515	-0.542059	-0.466324	0.399245	-0.573862
12195	9.482635	0.445471	2.275236	-0.532939	-0.004574	-0.052456	-0.608526	-0.149039	-0.466796	-0.548614	-0.462964	0.403370	-0.567432
12196	9.504129	0.474608	2.318377	-0.538439	-0.013604	-0.047151	-0.610772	-0.151853	-0.466245	-0.554821	-0.459370	0.407784	-0.561129
12197	9.550312	0.495871	2.286665	-0.560202	-0.000766	-0.059856	-0.610774	-0.151288	-0.466521	-0.561608	-0.455610	0.412015	-0.554310
12198	9.518893	0.450046	2.270304	-0.552967	-0.011681	-0.052639	-0.609217	-0.152276	-0.466965	-0.567895	-0.451767	0.416423	-0.547716
12199	9.533789	0.573249	2.276158	-0.545714	-0.017228	-0.040116	-0.609778	-0.153120	-0.467110	-0.574056	-0.448070	0.420767	-0.540969
12200	9.550805	0.560923	2.254525	-0.554774	-0.004408	-0.057991	-0.608371	-0.152424	-0.465567	-0.580347	-0.444067	0.424963	-0.534236
12201	9.531443	0.536847	2.249987	-0.527501	0.002739	-0.065684	-0.607802	-0.153266	-0.466986	-0.586649	-0.440470	0.428562	-0.527412
12202	9.507493	0.585332	2.249478	-0.546570	0.008292	-0.072133	-0.607793	-0.155666	-0.465325	-0.592992	-0.436443	0.432296	-0.520575
12203	9.536753	0.618846	2.227317	-0.572819	0.019154	-0.063649	-0.607650	-0.155658	-0.467715	-0.599663	-0.432008	0.436097	-0.513413
12204	9.584927	0.647709	2.253511	-0.535691	0.010101	-0.077301	-0.606935	-0.157772	-0.468024	-0.605838	-0.428033	0.439550	-0.506501
12205	9.517107	0.628939	2.275559	-0.564570	0.033543	-0.065415	-0.605666	-0.157633	-0.468314	-0.612428	-0.423452	0.442971	-0.499396
12206	9.504848	0.682502	2.325722	-0.554523	0.044290	-0.063592	-0.605940	-0.159462	-0.468893	-0.618782	-0.418681	0.446210	-0.492658
12207	9.466083	0.692564	2.349826	-0.545544	0.029858	-0.066945	-0.604243	-0.159881	-0.471160	-0.625037	-0.414271	0.449372	-0.485565
12208	9.511883	0.687472	2.354654	-0.550040	0.027922	-0.049284	-0.602691	-0.159743	-0.471170	-0.630925	-0.409488	0.452780	-0.478794
12209	9.540621	0.658381	2.369439	-0.558125	0.042378	-0.049466	-0.602408	-0.160024	-0.471597	-0.637069	-0.404538	0.455949	-0.471808
12210	9.521617	0.747950	2.373298	-0.567170	0.043195	-0.035415	-0.601973	-0.162272	-0.473732	-0.642954	-0.399168	0.459330	-0.465071
12211	9.405817	0.760763	2.373310	-0.558007	0.056669	-0.037182	-0.598588	-0.161711	-0.475440	-0.648951	-0.393872	0.462309	-0.458255
12212	9.473456	0.816042	2.391933	-0.547215	0.038559	-0.031617	-0.597594	-0.163121	-0.475743	-0.654450	-0.388672	0.465488	-0.451609
12213	9.429650	0.780249	2.421388	-0.559944	0.033158	-0.026440	-0.597591	-0.163540	-0.476732	-0.659988	-0.383369	0.468771	-0.444633
12214	9.477639	0.755931	2.445760	-0.529164	0.013136	-0.019759	-0.597867	-0.164663	-0.477725	-0.664859	-0.378436	0.472111	-0.438018
12215	9.443884	0.843387	2.483491	-0.561783	0.027674	-0.016689	-0.596458	-0.164101	-0.478293	-0.670116	-0.372976	0.475453	-0.431019
12216	9.458628	0.833385	2.444921	-0.550849	0.027552	-0.008595	-0.596742	-0.163820	-0.478006	-0.675044	-0.367440	0.478768	-0.424363
12217	9.482400	0.768075	2.460116	-0.543609	0.023945	-0.012031	-0.597015	-0.165502	-0.480271	-0.679931	-0.362124	0.481940	-0.417485
12218	9.453614	0.814174	2.459640	-0.547226	0.025731	-0.008545	-0.595323	-0.165222	-0.480984	-0.684669	-0.356571	0.485142	-0.410759
12219	9.486824	0.761100	2.508516	-0.561697	0.031126	0.000096	-0.595743	-0.166212	-0.479304	-0.689495	-0.350748	0.488351	-0.403839
12220	9.419118	0.727692	2.508980	-0.563555	0.028511	-0.009658	-0.594759	-0.164941	-0.480985	-0.694228	-0.344879	0.491530	-0.396868
12221	9.385857	0.846260	2.498035	-0.559828	0.025445	0.028452	-0.595599	-0.166772	-0.480436	-0.698595	-0.338766	0.494891	-0.390238
12222	9.464744	0.805163	2.575713	-0.552658	0.025657	0.002003	-0.595030	-0.167332	-0.482133	-0.702974	-0.332882	0.497996	-0.383428
12223	9.419394	0.829283	2.522344	-0.543490	0.034556	0.009129	-0.593758	-0.168041	-0.481588	-0.707313	-0.327044	0.500867	-0.376673
12224	9.404182	0.796029	2.600060	-0.545385	0.023763	0.007393	-0.593905	-0.166489	-0.482133	-0.711433	-0.321151	0.503871	-0.369917
12225	9.438027	0.795771	2.592769	-0.545464	0.012988	0.003927	-0.595594	-0.167329	-0.482409	-0.715449	-0.315428	0.506926	-0.362855
12226	9.438755	0.872753	2.536331	-0.554513	0.016601	0.008235	-0.592910	-0.168466	-0.481318	-0.719395	-0.309380	0.509992	-0.355896
12227	9.347811	0.896949	2.449193	-0.554516	0.006562	0.021554	-0.593190	-0.168746	-0.481600	-0.723111	-0.303330	0.513212	-0.348876
12228	9.434230	0.838599	2.481141	-0.572702	-0.001533	0.030246	-0.594468	-0.166910	-0.482133	-0.726668	-0.296853	0.516687	-0.341858
12229	9.467030	0.751920	2.566639	-0.559989	0.005740	0.016188	-0.594895	-0.166351	-0.480437	-0.730273	-0.290722	0.519817	-0.334621
12230	9.406656	0.732937	2.562099	-0.558218	0.003117	0.005594	-0.596023	-0.166346	-0.481271	-0.733795	-0.284613	0.522861	-0.327346
12231	9.423864	0.814997	2.561160	-0.567277	0.009473	0.005464	-0.596028	-0.165077	-0.481820	-0.737380	-0.278401	0.525810	-0.319825
