# Supplementary material for: Identification of Haptic Based Guiding Using Hard Reins
Source: PLoS One. 2015 Jul 22;10(7):e0132020. doi: 10.1371/journal.pone.0132020 (PMC4511788; doi:10.1371/journal.pone.0132020)
Supplement: S9 File — (ZIP) [file pone.0132020.s009.zip › Exp2_MotionData2/Subject10/path3/T2/fh2.txt]

// Start Time: 0
// Sample rate: 25.0Hz
// Scenario: 4.9
// Firmware Version: 2.6.1
Counter	Acc_X	Acc_Y	Acc_Z	Gyr_X	Gyr_Y	Gyr_Z	Mag_X	Mag_Y	Mag_Z	Quat_w	Quat_x	Quat_y	Quat_z
11401	0.125020	-9.573833	-2.069839	-0.050758	0.019469	-0.002919	-0.258322	0.534102	0.362700	-0.223282	0.287491	-0.720878	0.589771
11402	0.151441	-9.597696	-1.940561	-0.032916	0.005430	0.000669	-0.258590	0.533964	0.364268	-0.223100	0.287650	-0.721265	0.589289
11403	0.219127	-9.588502	-1.907393	-0.019429	-0.008547	-0.018688	-0.260308	0.534250	0.364689	-0.222923	0.288181	-0.721330	0.589016
11404	0.185326	-9.588194	-1.892677	-0.000642	-0.008536	-0.018541	-0.258984	0.533138	0.365049	-0.222902	0.288637	-0.721163	0.589005
11405	0.175324	-9.636221	-1.893143	0.009166	-0.008546	-0.011427	-0.258458	0.533687	0.364655	-0.222980	0.288934	-0.720927	0.589119
11406	0.272006	-9.622620	-1.917854	-0.000712	0.003649	0.000855	-0.258453	0.533136	0.364128	-0.223010	0.288966	-0.720928	0.589091
11407	0.233267	-9.636763	-1.922490	-0.002482	0.012415	-0.000879	-0.259384	0.534106	0.364673	-0.222843	0.288915	-0.720979	0.589117
11408	0.240995	-9.569446	-1.912169	0.010072	0.023793	-0.003379	-0.259376	0.533693	0.363103	-0.222589	0.288716	-0.720921	0.589381
11409	0.209828	-9.535748	-1.983613	0.017229	0.031683	0.001125	-0.260152	0.531213	0.362829	-0.222282	0.288321	-0.720834	0.589797
11410	0.208577	-9.709066	-2.033662	0.047605	0.021189	0.008324	-0.259630	0.532453	0.362442	-0.222442	0.287843	-0.720378	0.590526
11411	0.252543	-9.639613	-2.018822	0.010020	0.024656	0.010707	-0.259904	0.534525	0.361814	-0.222306	0.287425	-0.720400	0.590754
11412	0.223630	-9.632038	-1.975226	0.023473	0.019431	0.001103	-0.260168	0.535355	0.360522	-0.222242	0.287149	-0.720191	0.591167
11413	0.211420	-9.651171	-1.970534	0.011812	0.015919	0.006292	-0.259775	0.535767	0.360520	-0.222190	0.286889	-0.720127	0.591391
11414	0.238459	-9.584078	-1.984416	-0.000705	0.020284	0.006222	-0.258861	0.537280	0.360782	-0.222057	0.286664	-0.720226	0.591429
11415	0.171263	-9.525826	-1.983166	0.024361	0.005451	-0.000666	-0.260303	0.536184	0.360010	-0.222146	0.286573	-0.719928	0.591803
11416	0.209206	-9.624562	-1.926948	0.027913	-0.001573	0.001064	-0.260961	0.536465	0.359240	-0.222404	0.286520	-0.719575	0.592161
11417	0.211185	-9.684770	-1.946884	0.002900	0.012435	-0.003486	-0.262538	0.536336	0.357696	-0.222236	0.286481	-0.719545	0.592279
11418	0.208910	-9.665495	-1.941836	0.017223	0.021186	-0.002464	-0.260948	0.534809	0.358048	-0.222080	0.286277	-0.719391	0.592624
11419	0.228154	-9.675310	-1.956535	0.033308	0.022925	0.002939	-0.260426	0.536187	0.357532	-0.222012	0.285887	-0.719083	0.593211
11420	0.262352	-9.620286	-1.965811	0.011873	0.019431	-0.006041	-0.261747	0.536608	0.357295	-0.221805	0.285775	-0.718965	0.593485
11421	0.209181	-9.627056	-1.955817	-0.008752	0.015919	0.002622	-0.261226	0.536190	0.359893	-0.221592	0.285660	-0.719124	0.593428
11422	0.194699	-9.626884	-1.936463	-0.008783	0.012407	0.007900	-0.259641	0.535905	0.359867	-0.221564	0.285559	-0.719285	0.593291
11423	0.209569	-9.574039	-1.921564	0.006417	0.014146	0.010667	-0.260973	0.537844	0.360297	-0.221560	0.285282	-0.719302	0.593405
11424	0.158197	-9.665164	-1.963025	-0.013198	0.000210	-0.008033	-0.261226	0.537018	0.358727	-0.221446	0.285519	-0.719393	0.593224
11425	0.170557	-9.626637	-1.917025	-0.022215	0.005407	0.007784	-0.260439	0.537428	0.359241	-0.221373	0.285511	-0.719695	0.592888
11426	0.156071	-9.626508	-1.912092	0.010002	0.005422	0.006261	-0.261335	0.534260	0.356483	-0.221488	0.285379	-0.719615	0.593006
11427	0.189926	-9.619572	-1.917111	0.002844	0.016778	0.009766	-0.261344	0.536193	0.355850	-0.221420	0.285096	-0.719681	0.593087
11428	0.170383	-9.650717	-1.926914	0.015415	0.005446	-0.003401	-0.260552	0.535359	0.357265	-0.221485	0.285120	-0.719465	0.593313
11429	0.189847	-9.629310	-1.955676	0.011807	-0.005065	0.000939	-0.260820	0.535913	0.357405	-0.221680	0.285183	-0.719278	0.593438
11430	0.209664	-9.561896	-1.882972	0.002888	-0.005071	-0.007050	-0.259769	0.536459	0.357786	-0.221778	0.285435	-0.719145	0.593441
11431	0.240205	-9.680068	-1.908627	0.017187	-0.008575	-0.004348	-0.259763	0.536736	0.355570	-0.221991	0.285591	-0.718847	0.593647
11432	0.189242	-9.715719	-1.898984	-0.002513	-0.001579	0.000829	-0.262272	0.537302	0.355353	-0.222049	0.285651	-0.718863	0.593577
11433	0.214034	-9.626807	-1.862126	0.012656	-0.006859	0.007979	-0.260424	0.536878	0.355842	-0.222360	0.285629	-0.718694	0.593676
11434	0.209105	-9.638965	-1.917500	0.013541	-0.006853	0.011511	-0.260423	0.537154	0.355062	-0.222759	0.285582	-0.718535	0.593741
11435	0.214629	-9.544922	-1.825139	0.024260	-0.006878	0.013367	-0.259105	0.537699	0.354526	-0.223200	0.285430	-0.718258	0.593984
11436	0.182344	-9.667545	-1.893564	0.010008	0.006290	0.004485	-0.259914	0.539221	0.356902	-0.223318	0.285357	-0.718154	0.594100
11437	0.181110	-9.506042	-1.781143	0.020722	0.002763	0.006343	-0.259648	0.538805	0.356894	-0.223519	0.285207	-0.717920	0.594380
11438	0.150183	-9.775487	-1.880107	0.043952	-0.001588	0.013503	-0.260171	0.539085	0.355208	-0.224027	0.284917	-0.717439	0.594907
11439	0.208288	-9.756494	-1.813097	0.066191	-0.013917	0.036516	-0.259384	0.541567	0.352350	-0.225087	0.284328	-0.716758	0.595610
11440	0.287930	-9.427402	-1.747513	0.085032	-0.001687	0.028808	-0.257277	0.543212	0.350768	-0.226012	0.283633	-0.715873	0.596655
11441	0.084587	-9.493555	-1.876300	0.020765	0.001952	-0.000675	-0.257818	0.543766	0.353653	-0.226140	0.283592	-0.715592	0.596962
11442	0.151044	-9.659614	-1.739388	0.070849	-0.008572	-0.003930	-0.257809	0.542938	0.352339	-0.226726	0.283553	-0.714640	0.597898
11443	0.193375	-9.818650	-1.727162	0.018906	0.012365	0.011583	-0.258463	0.544463	0.348188	-0.226843	0.283220	-0.714495	0.598185
11444	0.160820	-9.645082	-1.681625	0.054719	0.014133	0.006608	-0.257932	0.544460	0.347136	-0.227080	0.282763	-0.713925	0.598992
11445	0.218398	-9.693992	-1.798045	0.061925	0.028152	0.003162	-0.256888	0.546939	0.346362	-0.227112	0.282166	-0.713286	0.600021
11446	0.180347	-9.611943	-1.806387	0.042174	0.026373	0.018020	-0.257929	0.547915	0.340645	-0.227236	0.281450	-0.712987	0.600666
11447	0.165378	-9.681359	-1.734956	0.045742	0.014123	0.014465	-0.258444	0.546400	0.339594	-0.227509	0.280935	-0.712543	0.601329
11448	0.198474	-9.780264	-1.745992	-0.025803	0.017614	0.007758	-0.256082	0.547352	0.341525	-0.227302	0.280837	-0.712940	0.600984
11449	0.241014	-9.573609	-1.700722	-0.056219	0.033321	0.011147	-0.258329	0.547087	0.343253	-0.226684	0.280603	-0.713791	0.600316
11450	0.162928	-9.686157	-1.737393	-0.025840	0.036837	0.021956	-0.257012	0.547080	0.343885	-0.226351	0.280049	-0.714363	0.600020
11451	0.201695	-9.669470	-1.687065	-0.007897	0.035973	0.009738	-0.258058	0.547363	0.340642	-0.225948	0.279585	-0.714636	0.600063
11452	0.102063	-9.755443	-1.740068	-0.043780	0.027211	0.028844	-0.256613	0.547354	0.342447	-0.225721	0.279110	-0.715424	0.599430
11453	0.170523	-9.638030	-1.710468	-0.040177	0.015829	0.020020	-0.257540	0.547082	0.344155	-0.225548	0.278886	-0.716049	0.598853
11454	0.126857	-9.664309	-1.763267	-0.025801	0.021132	0.009579	-0.257136	0.545562	0.344133	-0.225287	0.278690	-0.716481	0.598526
11455	0.150590	-9.722221	-1.764138	-0.041922	0.015868	0.011186	-0.257533	0.545564	0.344400	-0.224998	0.278599	-0.717076	0.597963
11456	0.150695	-9.707776	-1.759166	-0.050859	0.017619	0.009368	-0.257814	0.544872	0.350662	-0.224665	0.278586	-0.717780	0.597249
11457	0.126889	-9.659528	-1.772826	-0.029378	0.015887	0.007773	-0.259128	0.543774	0.350932	-0.224405	0.278487	-0.718205	0.596883
11458	0.124004	-9.722322	-1.864850	-0.041892	0.022901	0.009460	-0.258460	0.544049	0.348054	-0.224004	0.278318	-0.718844	0.596342
11459	0.144123	-9.611712	-1.822895	-0.038373	0.015861	0.020049	-0.256619	0.543485	0.350630	-0.223839	0.278083	-0.719444	0.595791
11460	0.083354	-9.666653	-1.854246	-0.040185	0.012375	0.024437	-0.257550	0.544594	0.351047	-0.223805	0.277848	-0.720086	0.595137
11461	0.093453	-9.602083	-1.949725	-0.093840	0.007138	0.019634	-0.257527	0.541835	0.348800	-0.223452	0.277971	-0.721304	0.593735
11462	0.049983	-9.601824	-1.975783	-0.115247	0.012430	0.007174	-0.257539	0.542109	0.352066	-0.222766	0.278287	-0.722750	0.592084
11463	0.079637	-9.510368	-1.881257	-0.093719	0.012438	-0.006760	-0.256747	0.539204	0.356462	-0.222024	0.278724	-0.723840	0.590825
11464	0.088382	-9.635732	-1.954875	-0.069533	0.000231	-0.015466	-0.258196	0.537830	0.358298	-0.221535	0.279348	-0.724544	0.589850
11465	0.078891	-9.616048	-1.834399	-0.029388	-0.001584	0.006853	-0.257277	0.537548	0.360108	-0.221518	0.279466	-0.724881	0.589386
11466	0.121630	-9.717420	-1.840740	0.012686	-0.004193	0.000949	-0.257774	0.533411	0.358117	-0.221732	0.279522	-0.724693	0.589510
11467	0.078952	-9.606530	-1.867937	-0.029379	-0.001575	0.005975	-0.257771	0.532030	0.359539	-0.221707	0.279650	-0.725019	0.589058
11468	0.055498	-9.510083	-1.849802	0.044915	0.005457	0.001281	-0.257408	0.537411	0.360109	-0.221972	0.279453	-0.724492	0.589699
11469	0.020396	-9.688094	-1.947680	0.033367	0.020392	-0.011109	-0.257139	0.537272	0.358668	-0.221784	0.279288	-0.724077	0.590358
11470	0.040340	-9.601564	-1.915614	0.035164	0.021258	-0.012844	-0.258453	0.536451	0.358549	-0.221594	0.279147	-0.723658	0.591010
11471	0.054756	-9.611335	-1.927867	0.041354	0.019471	0.003049	-0.258458	0.538523	0.356742	-0.221635	0.278750	-0.723221	0.591716
11472	0.114768	-9.660021	-1.964995	0.049439	0.017730	-0.003975	-0.258991	0.540459	0.354943	-0.221668	0.278444	-0.722671	0.592519
11473	0.184751	-9.665452	-1.989694	0.010082	0.026453	-0.003370	-0.258185	0.537694	0.355425	-0.221355	0.278197	-0.722600	0.592839
11474	0.151649	-9.568820	-1.935424	-0.004274	0.019432	0.002696	-0.258447	0.538110	0.354259	-0.221157	0.278029	-0.722724	0.592840
11475	0.154023	-9.573723	-1.959535	0.006477	0.019445	0.000130	-0.259242	0.538666	0.354407	-0.220964	0.277832	-0.722685	0.593052
11476	0.122140	-9.640954	-2.003293	-0.026586	0.026471	-0.006257	-0.258725	0.538109	0.358308	-0.220449	0.277826	-0.723049	0.592803
11477	0.098287	-9.602062	-1.930539	0.009170	0.014217	-0.004265	-0.259256	0.538664	0.358322	-0.220294	0.277743	-0.722932	0.593043
11478	0.083226	-9.679185	-2.020220	-0.009658	0.014212	0.006163	-0.259633	0.536597	0.356350	-0.220171	0.277596	-0.723121	0.592926
11479	0.086058	-9.621429	-2.002757	0.020802	0.014235	-0.002416	-0.261353	0.537849	0.355866	-0.220103	0.277435	-0.722880	0.593321
11480	0.108151	-9.571091	-2.002369	-0.009673	0.001949	0.006132	-0.259900	0.537565	0.355580	-0.220162	0.277440	-0.723013	0.593134
11481	0.192963	-9.530776	-1.973797	-0.001621	0.003670	0.006180	-0.260301	0.539500	0.354039	-0.220221	0.277380	-0.723041	0.593105
11482	0.256513	-9.762078	-1.943358	-0.009638	0.014163	-0.000957	-0.259373	0.538529	0.354146	-0.220016	0.277339	-0.723190	0.593019
11483	0.252090	-9.708797	-1.834556	-0.070547	0.019342	0.012726	-0.260303	0.538671	0.355858	-0.219537	0.277304	-0.724137	0.592057
11484	0.214890	-9.506616	-1.882381	0.006363	0.008862	0.020352	-0.260827	0.537708	0.356509	-0.219752	0.276949	-0.724190	0.592079
11485	0.142609	-9.482174	-1.939157	0.067254	0.005435	0.010237	-0.259769	0.538117	0.354931	-0.220205	0.276510	-0.723427	0.593048
11486	0.068591	-9.698438	-2.061172	-0.006094	0.005472	0.007921	-0.259521	0.538804	0.358327	-0.220270	0.276450	-0.723536	0.592919
11487	0.086993	-9.491492	-1.982044	-0.030256	-0.010299	0.003317	-0.260967	0.538121	0.358212	-0.220330	0.276727	-0.723825	0.592414
11488	0.093823	-9.549273	-1.982768	0.027968	-0.008500	-0.011246	-0.259243	0.537561	0.356484	-0.220537	0.276935	-0.723372	0.592793
11489	0.150251	-9.761482	-2.019341	0.024296	-0.012051	0.008041	-0.259655	0.540600	0.355998	-0.220979	0.276925	-0.723034	0.593045
11490	0.179643	-9.703941	-2.004513	-0.018615	-0.015554	-0.001094	-0.258985	0.539216	0.355452	-0.221150	0.277274	-0.723159	0.592666
11491	0.276499	-9.651700	-2.014316	-0.045476	-0.017258	-0.001269	-0.259439	0.538220	0.353727	-0.221161	0.277773	-0.723575	0.591920
11492	0.305181	-9.695014	-1.947767	-0.090225	-0.013796	0.000160	-0.260222	0.535738	0.355281	-0.220912	0.278386	-0.724566	0.590511
11493	0.431749	-9.556380	-1.908812	-0.073208	0.000160	0.000324	-0.259970	0.535182	0.359710	-0.220522	0.278782	-0.725388	0.589459
11494	0.086439	-9.553913	-1.982711	-0.024019	0.002023	0.007845	-0.258398	0.536001	0.361521	-0.220528	0.278835	-0.725696	0.589053
11495	-0.065917	-9.586322	-1.957736	0.081498	-0.020672	0.013857	-0.258917	0.535176	0.360477	-0.221469	0.278594	-0.724677	0.590069
11496	-0.201518	-9.636029	-2.041255	0.047583	-0.006594	0.001357	-0.259461	0.537111	0.362071	-0.221916	0.278518	-0.724068	0.590683
11497	-0.210328	-9.518035	-2.018192	-0.016755	-0.011819	-0.018490	-0.259190	0.536005	0.361795	-0.221817	0.279068	-0.724070	0.590457
11498	0.050256	-9.548798	-1.975130	-0.032873	-0.004916	-0.015143	-0.259454	0.536974	0.360242	-0.221584	0.279553	-0.724333	0.589994
11499	0.107656	-9.626224	-1.978919	-0.054398	-0.001466	-0.002984	-0.259456	0.536974	0.360633	-0.221309	0.279922	-0.724912	0.589211
11500	0.151232	-9.612008	-1.938275	0.016267	-0.004098	-0.000728	-0.259853	0.536699	0.361550	-0.221518	0.279982	-0.724674	0.589396
11501	0.247249	-9.689941	-2.009696	0.042228	0.013388	0.003006	-0.258401	0.535862	0.362825	-0.221635	0.279663	-0.724209	0.590074
11502	0.257594	-9.591633	-2.083159	-0.011461	0.005506	0.004367	-0.259990	0.535594	0.364935	-0.221624	0.279675	-0.724363	0.589884
11503	0.132715	-9.496732	-2.042537	-0.000753	-0.001473	0.008001	-0.259715	0.536008	0.361019	-0.221768	0.279653	-0.724370	0.589832
11504	0.044705	-9.649769	-1.973840	0.030581	-0.001434	0.001174	-0.259579	0.535456	0.360751	-0.222030	0.279577	-0.723990	0.590235
11505	0.083315	-9.654750	-1.930970	0.024377	-0.001423	-0.012984	-0.259717	0.536423	0.360893	-0.222070	0.279745	-0.723582	0.590641
11506	0.069416	-9.572817	-1.915488	0.001119	-0.004051	-0.014905	-0.260232	0.536980	0.356338	-0.222011	0.280057	-0.723451	0.590676
11507	0.209269	-9.600443	-1.941046	-0.041786	0.000295	-0.022298	-0.260757	0.535740	0.357508	-0.221545	0.280633	-0.723777	0.590178
11508	0.184834	-9.641097	-1.926882	-0.041833	-0.008467	-0.015282	-0.261291	0.534636	0.361030	-0.221324	0.281217	-0.724121	0.589560
11509	0.252938	-9.574121	-1.873826	0.035045	-0.006763	-0.000625	-0.260505	0.535460	0.361287	-0.221645	0.281223	-0.723626	0.590044
11510	0.218479	-9.660868	-2.013921	0.019853	-0.004975	-0.000733	-0.260508	0.537118	0.359476	-0.221883	0.281272	-0.723344	0.590278
11511	0.160908	-9.607486	-2.008003	-0.011482	-0.008477	0.002578	-0.261545	0.534916	0.357904	-0.222001	0.281459	-0.723408	0.590065
11512	0.141639	-9.602363	-1.954905	0.013605	-0.001460	-0.004257	-0.260495	0.534495	0.360233	-0.222115	0.281550	-0.723194	0.590242
11513	0.088536	-9.597321	-2.014472	0.002853	-0.000572	0.000973	-0.261296	0.536294	0.359741	-0.222182	0.281603	-0.723116	0.590287
11514	0.064006	-9.650111	-2.036498	0.004676	0.017820	-0.000712	-0.260493	0.534910	0.358801	-0.222004	0.281448	-0.723114	0.590429
11515	0.117077	-9.657735	-2.034640	-0.036427	0.009952	-0.015157	-0.261807	0.533812	0.359202	-0.221509	0.281783	-0.723458	0.590034
11516	0.170687	-9.590718	-2.005492	-0.049003	0.016022	-0.002893	-0.262089	0.534501	0.363259	-0.221036	0.281928	-0.724066	0.589396
11517	0.214483	-9.545294	-1.983717	0.010056	0.005531	-0.007792	-0.262084	0.533535	0.363250	-0.220952	0.282004	-0.723883	0.589617
11518	0.208961	-9.641514	-2.001599	0.020783	-0.013700	-0.011326	-0.262082	0.534364	0.361561	-0.221196	0.282305	-0.723492	0.589861
11519	0.218639	-9.639162	-1.994446	-0.018636	-0.010243	0.000733	-0.260894	0.534635	0.360763	-0.221276	0.282572	-0.723624	0.589541
11520	0.189654	-9.641238	-1.960572	-0.009727	-0.011131	0.007852	-0.262475	0.533814	0.361562	-0.221534	0.282696	-0.723713	0.589275
11521	0.142046	-9.544705	-1.975875	-0.018653	-0.004989	0.006081	-0.262079	0.532154	0.364150	-0.221601	0.282824	-0.723898	0.588962
11522	0.088499	-9.602167	-2.026544	-0.002519	-0.004945	0.000917	-0.262601	0.531605	0.363630	-0.221735	0.282951	-0.723887	0.588863
11523	0.143348	-9.698793	-2.023322	-0.025763	0.005538	-0.001013	-0.262210	0.532431	0.363632	-0.221528	0.283088	-0.724162	0.588537
11524	0.173677	-9.511286	-1.978167	-0.029341	0.006390	-0.001007	-0.261299	0.533530	0.365196	-0.221324	0.283229	-0.724506	0.588122
11525	0.141595	-9.607284	-1.991011	0.015458	0.007323	-0.014786	-0.261818	0.533258	0.363243	-0.221163	0.283361	-0.724224	0.588467
11526	0.141207	-9.660307	-2.027668	-0.015068	0.009016	0.009661	-0.261805	0.532431	0.360885	-0.221115	0.283239	-0.724478	0.588230
11527	0.156257	-9.581123	-2.050920	-0.023973	0.016027	0.003465	-0.262333	0.533263	0.359596	-0.220820	0.283178	-0.724802	0.587971
11528	0.142083	-9.539873	-1.968610	0.001086	0.019526	0.001028	-0.261156	0.533254	0.362580	-0.220623	0.283002	-0.724858	0.588062
11529	0.141527	-9.616889	-1.986314	0.013571	0.012518	0.008127	-0.262476	0.533814	0.361823	-0.220648	0.282748	-0.724748	0.588309
11530	0.155624	-9.670071	-2.037518	-0.002500	0.003793	-0.000847	-0.262204	0.532847	0.361026	-0.220628	0.282789	-0.724770	0.588271
11531	0.161243	-9.561692	-1.976236	0.004674	0.002040	-0.006069	-0.262206	0.533814	0.359991	-0.220589	0.282903	-0.724638	0.588393
11532	0.170397	-9.631584	-1.998749	0.015383	-0.010210	-0.003408	-0.261930	0.532709	0.358410	-0.220842	0.283066	-0.724373	0.588546
11533	0.199824	-9.569225	-1.981462	0.020770	0.003778	-0.003315	-0.261942	0.533812	0.360118	-0.220900	0.283048	-0.724073	0.588902
11534	0.199501	-9.612679	-2.034833	0.015405	-0.006705	-0.006043	-0.261292	0.535051	0.360642	-0.221081	0.283220	-0.723803	0.589083
11535	0.233378	-9.603279	-2.020597	0.006461	0.005523	-0.003429	-0.260762	0.535187	0.359852	-0.221029	0.283248	-0.723679	0.589242
11536	0.233757	-9.552558	-1.950320	0.023445	-0.003236	-0.004209	-0.261685	0.536021	0.358439	-0.221217	0.283306	-0.723344	0.589554
11537	0.194818	-9.593290	-1.998519	0.035049	0.009014	0.006498	-0.261149	0.534914	0.357898	-0.221391	0.283024	-0.722953	0.590104
11538	0.146104	-9.650739	-2.032407	-0.002494	0.009044	-0.000821	-0.261683	0.536021	0.357656	-0.221299	0.283006	-0.722996	0.590094
11539	0.151717	-9.544626	-1.925488	-0.007923	0.009864	0.010615	-0.260890	0.534912	0.359068	-0.221267	0.282844	-0.723139	0.590008
11540	0.078658	-9.628461	-1.997921	-0.000659	0.012579	-0.010464	-0.260893	0.535326	0.359464	-0.221025	0.282922	-0.723120	0.590086
11541	0.141426	-9.631298	-1.979269	-0.001618	0.014273	0.003614	-0.261688	0.534777	0.361168	-0.220887	0.282779	-0.723168	0.590146
11542	0.184924	-9.626828	-1.979593	-0.015061	0.008999	0.007010	-0.261682	0.533810	0.361027	-0.220818	0.282708	-0.723403	0.589919
11543	0.146468	-9.602401	-1.954947	0.002860	-0.001468	-0.002574	-0.261290	0.535466	0.359471	-0.220861	0.282820	-0.723293	0.589983
11544	0.189648	-9.641318	-1.987010	0.013670	0.009058	-0.014814	-0.263139	0.536028	0.359244	-0.220690	0.282928	-0.723069	0.590270
11545	0.189714	-9.631735	-1.998917	-0.027538	0.017767	-0.000982	-0.263395	0.535064	0.358455	-0.220300	0.282925	-0.723412	0.589997
11546	0.247901	-9.602959	-1.878921	0.001068	0.000238	-0.003495	-0.263276	0.535752	0.361071	-0.220325	0.283037	-0.723358	0.590000
11547	0.208670	-9.684579	-1.927588	0.009161	0.003780	-0.010476	-0.264207	0.537414	0.360579	-0.220233	0.283174	-0.723149	0.590225
11548	0.214069	-9.603025	-1.986781	0.002883	0.012519	-0.002543	-0.265124	0.536176	0.360711	-0.220098	0.283114	-0.723135	0.590321
11549	0.189951	-9.598106	-2.012953	0.017214	0.003798	-0.007749	-0.264722	0.535622	0.359656	-0.220082	0.283177	-0.722846	0.590650
11550	0.172782	-9.636354	-1.979598	-0.004304	-0.008471	-0.002666	-0.263674	0.536997	0.359653	-0.220210	0.283401	-0.722823	0.590523
11551	0.154055	-9.554369	-1.959267	0.011794	-0.006722	-0.000758	-0.264716	0.535900	0.357570	-0.220400	0.283510	-0.722592	0.590683
11552	0.102860	-9.621390	-1.983629	0.015339	0.002900	0.009879	-0.264983	0.536453	0.357579	-0.220619	0.283326	-0.722461	0.590850
11553	0.145985	-9.669760	-1.960524	0.006450	0.013406	-0.000746	-0.265128	0.538110	0.358512	-0.220492	0.283218	-0.722381	0.591046
11554	0.151223	-9.612118	-1.974326	-0.022180	0.014272	-0.000059	-0.265385	0.537007	0.358505	-0.220222	0.283215	-0.722685	0.590778
11555	0.136811	-9.602310	-1.950056	-0.000703	0.023024	0.001016	-0.264989	0.536867	0.358497	-0.219939	0.282998	-0.722743	0.590916
11556	0.196965	-9.631696	-1.967736	0.013607	0.017764	0.001077	-0.264712	0.536038	0.356135	-0.219832	0.282778	-0.722646	0.591180
11557	0.199298	-9.641490	-2.018339	-0.009615	0.019535	-0.006136	-0.267353	0.537020	0.355141	-0.219464	0.282745	-0.722754	0.591200
11558	0.209247	-9.602906	-1.960301	-0.002505	0.012505	0.000943	-0.267493	0.537019	0.357623	-0.219340	0.282659	-0.722824	0.591202
11559	0.231034	-9.593617	-2.013256	-0.007847	0.002900	-0.006184	-0.266435	0.536461	0.357862	-0.219220	0.282816	-0.722838	0.591154
11560	0.179736	-9.675070	-2.037783	-0.018657	-0.004989	0.007807	-0.266436	0.535632	0.359421	-0.219343	0.282914	-0.723059	0.590792
11561	0.262511	-9.584023	-1.941316	-0.007951	-0.008541	0.011388	-0.267364	0.537571	0.357626	-0.219594	0.282954	-0.723124	0.590599
11562	0.209005	-9.636594	-1.965493	0.006478	0.000286	-0.010498	-0.266309	0.537841	0.357222	-0.219559	0.283134	-0.722970	0.590714
11563	0.143988	-9.611959	-1.940615	0.002816	-0.027723	-0.000909	-0.267105	0.537568	0.358928	-0.220005	0.283531	-0.722753	0.590624
11564	0.131787	-9.630980	-1.899871	0.022547	-0.032942	-0.014003	-0.266963	0.536049	0.358519	-0.220505	0.284089	-0.722241	0.590795
11565	0.209261	-9.602731	-1.902619	0.013565	-0.014623	-0.000802	-0.266705	0.536876	0.358784	-0.220827	0.284280	-0.721952	0.590937
11566	0.228432	-9.622226	-1.936655	0.011763	-0.020751	0.000916	-0.267891	0.536606	0.358800	-0.221263	0.284523	-0.721707	0.590956
11567	0.214179	-9.588513	-1.960178	0.024269	0.003731	0.013444	-0.266312	0.537841	0.358005	-0.221547	0.284244	-0.721452	0.591294
11568	0.141448	-9.626635	-2.027282	0.016207	0.021244	0.022276	-0.267371	0.538537	0.357897	-0.221656	0.283665	-0.721461	0.591521
11569	0.151247	-9.607440	-2.017533	-0.015040	0.030010	0.009744	-0.266840	0.538258	0.357364	-0.221296	0.283303	-0.721770	0.591452
11570	0.045143	-9.587353	-2.011580	0.010996	0.019600	-0.012978	-0.266582	0.538808	0.358280	-0.220985	0.283278	-0.721631	0.591750
11571	-0.008425	-9.649449	-2.004622	0.013711	0.002145	-0.025355	-0.267505	0.537708	0.359980	-0.220782	0.283621	-0.721282	0.592087
11572	0.223703	-9.607794	-1.948465	-0.002376	-0.010168	-0.034391	-0.268154	0.535226	0.361009	-0.220574	0.284320	-0.721046	0.592116
11573	0.305751	-9.617822	-1.872381	0.024408	-0.015472	-0.025431	-0.268022	0.536884	0.358282	-0.220682	0.284827	-0.720490	0.592510
11574	0.348603	-9.702437	-1.904967	0.027966	-0.020734	-0.021929	-0.268684	0.537992	0.356998	-0.220935	0.285325	-0.719923	0.592864
11575	0.387599	-9.652231	-1.904726	-0.009699	-0.020801	-0.002820	-0.268551	0.537439	0.357774	-0.221185	0.285723	-0.719873	0.592640
11576	0.298811	-9.574538	-1.893454	0.017105	-0.019043	0.006236	-0.268815	0.538546	0.355961	-0.221688	0.285845	-0.719602	0.592722
11577	0.231066	-9.591036	-1.955546	0.013499	-0.021652	0.013268	-0.268289	0.538405	0.356474	-0.222270	0.285921	-0.719365	0.592756
11578	0.166222	-9.542335	-1.925586	0.043924	-0.015507	0.013541	-0.268035	0.540198	0.356488	-0.222965	0.285780	-0.718831	0.593210
11579	0.087961	-9.678971	-1.974549	0.017124	-0.004966	0.008093	-0.267509	0.540333	0.356742	-0.223271	0.285715	-0.718598	0.593409
11580	0.073900	-9.620973	-1.920887	0.006380	-0.006727	0.008023	-0.266973	0.539364	0.356072	-0.223560	0.285717	-0.718517	0.593397
11581	0.122484	-9.580470	-1.923244	-0.005169	0.012534	-0.004334	-0.267515	0.539917	0.359088	-0.223345	0.285720	-0.718557	0.593428
11582	0.153254	-9.667315	-1.929315	-0.011439	0.002030	-0.006207	-0.268044	0.540611	0.358450	-0.223239	0.285903	-0.718645	0.593273
11583	0.179730	-9.679527	-1.922473	-0.033820	0.022994	0.002507	-0.268571	0.540614	0.358067	-0.222792	0.285811	-0.719113	0.592919
11584	0.267043	-9.627198	-1.891382	-0.041833	0.024730	-0.006373	-0.268699	0.539648	0.358712	-0.222180	0.285859	-0.719662	0.592459
11585	0.267323	-9.588657	-1.871714	-0.006045	0.019488	-0.007886	-0.268162	0.538403	0.358169	-0.221816	0.285835	-0.719723	0.592532
11586	0.281603	-9.617655	-1.879381	0.031475	-0.012012	-0.004212	-0.268418	0.537991	0.356472	-0.222178	0.285962	-0.719252	0.592907
11587	0.319369	-9.738303	-1.909934	0.013575	-0.005027	-0.000828	-0.268681	0.538684	0.355047	-0.222359	0.286042	-0.719010	0.593095
11588	0.257026	-9.677594	-1.879858	-0.007944	-0.026029	0.002495	-0.267105	0.538259	0.357890	-0.222779	0.286418	-0.718981	0.592791
11589	0.219006	-9.592972	-1.832893	-0.004324	-0.028629	-0.008035	-0.266572	0.536737	0.358781	-0.223111	0.286960	-0.718802	0.592621
11590	0.211479	-9.631494	-1.864515	0.011778	-0.032990	-0.007938	-0.265381	0.536593	0.357978	-0.223620	0.287479	-0.718448	0.592607
11591	0.208998	-9.638866	-1.922258	0.006377	-0.035622	-0.000056	-0.264710	0.536453	0.354965	-0.224209	0.287942	-0.718156	0.592514
11592	0.252268	-9.665708	-1.937361	-0.000756	-0.020756	-0.000953	-0.264454	0.537003	0.356141	-0.224548	0.288266	-0.718046	0.592360
11593	0.228398	-9.627036	-1.936710	-0.000729	-0.010244	-0.003544	-0.265242	0.536317	0.356538	-0.224688	0.288511	-0.717933	0.592326
11594	0.214145	-9.593324	-1.960233	0.017195	0.000275	-0.006007	-0.264193	0.537416	0.356533	-0.224772	0.288583	-0.717674	0.592572
11595	0.214220	-9.583630	-1.936089	0.010031	-0.008478	-0.007852	-0.264455	0.536865	0.356792	-0.224897	0.288820	-0.717418	0.592719
11596	0.252364	-9.651364	-1.966037	-0.000729	-0.003251	-0.000886	-0.263925	0.536448	0.356780	-0.224989	0.288941	-0.717385	0.592664
11597	0.213880	-9.631674	-1.917411	-0.040129	0.000223	0.005903	-0.263928	0.536033	0.358342	-0.224860	0.289105	-0.717844	0.592078
11598	0.242996	-9.612630	-1.907830	-0.009737	-0.008538	0.009612	-0.264045	0.533134	0.358968	-0.225101	0.289178	-0.717955	0.591816
11599	0.223812	-9.593296	-1.926669	-0.022258	-0.006782	0.009538	-0.264581	0.534241	0.359379	-0.225218	0.289293	-0.718192	0.591428
11600	0.194808	-9.597807	-1.902437	-0.022256	-0.012022	0.006882	-0.263522	0.533960	0.358838	-0.225401	0.289499	-0.718420	0.590980
11601	0.223414	-9.650829	-1.864840	-0.016919	-0.010301	0.013075	-0.263778	0.532304	0.359217	-0.225642	0.289579	-0.718596	0.590634
11602	0.213931	-9.626665	-1.852464	-0.022264	-0.004169	0.009542	-0.264569	0.531479	0.360656	-0.225745	0.289656	-0.718875	0.590218
11603	0.160722	-9.638298	-1.859348	-0.007935	-0.012011	0.004344	-0.262740	0.534230	0.361048	-0.225962	0.289840	-0.718883	0.590035
11604	0.161049	-9.592600	-1.858826	-0.000782	-0.004143	0.007959	-0.264059	0.533961	0.361457	-0.226170	0.289842	-0.718899	0.589935
11605	0.175046	-9.660152	-1.890967	0.023383	-0.012000	0.004565	-0.262723	0.531608	0.360630	-0.226575	0.289879	-0.718536	0.590203
11606	0.189491	-9.665187	-1.927199	-0.004324	0.000250	0.002640	-0.262748	0.533676	0.364306	-0.226642	0.289928	-0.718580	0.590100
11607	0.233352	-9.607979	-1.984601	-0.000733	0.008995	0.004460	-0.263535	0.533128	0.364051	-0.226601	0.289829	-0.718598	0.590143
11608	0.199644	-9.593372	-2.012982	-0.013222	0.016020	-0.000879	-0.263515	0.531474	0.361032	-0.226340	0.289773	-0.718802	0.590022
11609	0.209302	-9.593448	-2.013066	-0.000684	0.024770	-0.000759	-0.264583	0.532583	0.362756	-0.226009	0.289564	-0.718863	0.590177
11610	0.209311	-9.593345	-1.979418	-0.015061	0.017735	0.009684	-0.264053	0.532304	0.362484	-0.225842	0.289350	-0.719155	0.589990
11611	0.180388	-9.588087	-1.907008	0.004640	0.019495	0.004555	-0.263769	0.531200	0.358553	-0.225680	0.289103	-0.719160	0.590167
11612	0.189729	-9.631551	-1.938832	-0.015040	0.002008	-0.000949	-0.264032	0.530235	0.359853	-0.225611	0.289223	-0.719321	0.589939
11613	0.151599	-9.561440	-1.918470	-0.015068	0.005497	0.006138	-0.262994	0.532161	0.361684	-0.225556	0.289206	-0.719504	0.589744
11614	0.182363	-9.650537	-1.874096	0.009991	-0.001501	0.000980	-0.263905	0.530095	0.361677	-0.225709	0.289232	-0.719363	0.589845
11615	0.179876	-9.660191	-1.891009	0.011814	-0.001480	-0.006057	-0.264043	0.530509	0.362597	-0.225769	0.289350	-0.719125	0.590055
11616	0.228594	-9.600491	-1.907566	-0.002508	0.017736	0.001836	-0.264556	0.529685	0.359725	-0.225579	0.289188	-0.719225	0.590085
11617	0.238097	-9.622228	-1.912705	0.017153	0.003738	0.002803	-0.265093	0.531068	0.360269	-0.225697	0.289094	-0.718996	0.590364
11618	0.228253	-9.646365	-1.965771	-0.000703	0.016006	-0.000808	-0.264831	0.531481	0.359877	-0.225513	0.288984	-0.719051	0.590421
11619	0.238049	-9.627199	-1.965635	-0.000749	0.005486	0.006204	-0.264823	0.530101	0.359994	-0.225541	0.288903	-0.719062	0.590437
11620	0.213772	-9.646164	-1.936804	0.018987	0.005521	-0.005986	-0.264560	0.529961	0.360380	-0.225561	0.288905	-0.718806	0.590740
11621	0.237659	-9.680245	-2.009502	-0.005170	0.005520	-0.004412	-0.265348	0.530242	0.359090	-0.225435	0.288997	-0.718809	0.590739
11622	0.209039	-9.631783	-1.965438	-0.008809	-0.000632	0.006131	-0.265076	0.528169	0.360109	-0.225525	0.289020	-0.718925	0.590553
11623	0.194455	-9.646012	-1.936635	-0.009636	0.005524	-0.007951	-0.264686	0.528719	0.360892	-0.225330	0.289183	-0.718962	0.590503
11624	0.165633	-9.624154	-1.940942	0.011828	0.012528	-0.003350	-0.264295	0.529683	0.360635	-0.225240	0.289097	-0.718837	0.590731
11625	0.163132	-9.636176	-1.945865	-0.001630	0.005512	0.002693	-0.264680	0.528720	0.359064	-0.225221	0.289070	-0.718841	0.590747
11626	0.208904	-9.650995	-1.956044	-0.016825	0.003756	-0.000965	-0.264684	0.528719	0.360109	-0.225117	0.289179	-0.719030	0.590503
11627	0.223774	-9.598151	-1.941145	-0.002515	0.003749	0.000026	-0.264155	0.528440	0.360359	-0.225085	0.289216	-0.719021	0.590508
11628	0.248091	-9.574303	-1.945887	0.017166	0.012489	0.003724	-0.266000	0.527760	0.360902	-0.225108	0.289002	-0.718875	0.590781
11629	0.208896	-9.651091	-1.987289	-0.002504	0.005516	-0.000854	-0.264683	0.528443	0.360498	-0.225039	0.289032	-0.718870	0.590799
11630	0.223452	-9.641583	-1.987305	-0.005207	0.002878	0.002639	-0.264143	0.527199	0.358911	-0.225058	0.289048	-0.718939	0.590701
11631	0.209381	-9.583710	-1.974501	-0.031177	0.012478	0.010431	-0.265338	0.528033	0.359590	-0.224855	0.288963	-0.719371	0.590294
11632	0.175507	-9.593065	-1.974317	-0.009665	0.009016	0.000890	-0.265476	0.528309	0.360900	-0.224739	0.288951	-0.719509	0.590174
11633	0.136767	-9.609430	-1.918893	-0.009676	0.000270	-0.000897	-0.265747	0.529691	0.360657	-0.224705	0.289075	-0.719567	0.590056
11634	0.228399	-9.627014	-1.929500	-0.015081	-0.004147	0.006067	-0.265217	0.529412	0.360646	-0.224807	0.289167	-0.719741	0.589760
11635	0.238063	-9.624831	-1.977625	-0.014998	0.017760	-0.004429	-0.265737	0.528035	0.360640	-0.224447	0.289160	-0.719919	0.589683
11636	0.252332	-9.656145	-1.956478	-0.000752	0.016847	0.009759	-0.267067	0.529007	0.362106	-0.224375	0.288889	-0.720039	0.589697
11637	0.240215	-9.658787	-2.064554	-0.002519	0.014254	0.007099	-0.265876	0.528863	0.361434	-0.224271	0.288702	-0.720122	0.589727
11638	0.257525	-9.603460	-2.018404	-0.016862	0.005479	0.009611	-0.266284	0.529831	0.363146	-0.224269	0.288641	-0.720379	0.589444
11639	0.238287	-9.593556	-1.974864	-0.022197	-0.001501	-0.001020	-0.264163	0.528163	0.362967	-0.224179	0.288847	-0.720577	0.589135
11640	0.208969	-9.641418	-1.970355	-0.032104	-0.001528	0.013005	-0.266004	0.526930	0.363244	-0.224228	0.288885	-0.721002	0.588577
11641	0.252450	-9.639338	-1.965899	0.002849	0.001996	0.000924	-0.265872	0.527759	0.361945	-0.224254	0.288910	-0.720930	0.588643
11642	0.208919	-9.646420	-2.032899	-0.008793	0.005507	0.006152	-0.267049	0.525694	0.362464	-0.224254	0.288858	-0.721074	0.588493
11643	0.233731	-9.555066	-1.983996	-0.000717	0.002007	-0.000842	-0.265607	0.526375	0.363885	-0.224238	0.288924	-0.721034	0.588515
11644	0.209114	-9.619889	-2.008562	-0.002502	-0.001476	-0.002635	-0.264960	0.528581	0.364027	-0.224276	0.289059	-0.721019	0.588453
11645	0.208922	-9.646383	-2.020882	-0.013252	-0.000609	0.000810	-0.265088	0.527753	0.364282	-0.224244	0.289189	-0.721125	0.588272
11646	0.211442	-9.631948	-2.013527	-0.009638	0.002031	-0.006202	-0.266396	0.526104	0.363764	-0.224144	0.289360	-0.721191	0.588144
11647	0.233131	-9.637025	-2.045016	-0.015935	-0.008482	-0.001006	-0.265472	0.526652	0.362711	-0.224187	0.289622	-0.721283	0.587886
11648	0.238339	-9.584142	-2.042050	-0.011420	-0.001468	-0.007988	-0.265738	0.525962	0.364274	-0.224108	0.289870	-0.721343	0.587720
11649	0.252759	-9.593868	-2.039883	0.005587	-0.013705	-0.013201	-0.265211	0.525544	0.365306	-0.224205	0.290274	-0.721089	0.587796
11650	0.209014	-9.632092	-2.066382	-0.022234	-0.013739	0.005988	-0.265999	0.525273	0.364794	-0.224403	0.290512	-0.721302	0.587341
11651	0.156475	-9.552130	-2.007329	0.001921	-0.004986	0.007988	-0.265477	0.525407	0.366223	-0.224604	0.290523	-0.721254	0.587318
11652	0.131964	-9.602478	-2.017309	0.010070	-0.004049	-0.013100	-0.264683	0.525403	0.365297	-0.224628	0.290781	-0.721019	0.587469
11653	0.112875	-9.568816	-2.069632	0.001101	-0.008422	-0.007880	-0.264945	0.525543	0.364650	-0.224692	0.291063	-0.720874	0.587483
11654	0.170391	-9.631658	-2.022783	0.011816	-0.018945	-0.007871	-0.264424	0.526092	0.365692	-0.225001	0.291411	-0.720583	0.587549
11655	0.136590	-9.631349	-2.008068	0.016255	-0.001466	0.004571	-0.265873	0.526100	0.364930	-0.225203	0.291362	-0.720364	0.587765
11656	0.185387	-9.559704	-2.050925	0.017215	-0.008437	-0.010426	-0.264811	0.524714	0.365292	-0.225362	0.291598	-0.720041	0.587982
11657	0.209433	-9.574294	-2.041687	0.018996	-0.004952	-0.007768	-0.265865	0.525825	0.363231	-0.225484	0.291756	-0.719704	0.588270
11658	0.228161	-9.656265	-2.057211	0.010040	0.003785	-0.003418	-0.264550	0.526370	0.363477	-0.225507	0.291778	-0.719562	0.588424
11659	0.233572	-9.574572	-2.070739	-0.000693	0.006405	-0.002590	-0.265874	0.526100	0.365192	-0.225410	0.291818	-0.719540	0.588468
11660	0.218646	-9.636882	-2.035276	0.001106	0.006411	-0.006110	-0.266141	0.526654	0.365332	-0.225312	0.291891	-0.719499	0.588520
11661	0.231312	-9.555099	-2.000798	0.008218	0.003755	0.002756	-0.264830	0.526922	0.367142	-0.225367	0.291845	-0.719392	0.588653
11662	0.182818	-9.581331	-2.051152	-0.011472	0.000271	0.004372	-0.265880	0.526375	0.366630	-0.225410	0.291897	-0.719531	0.588440
11663	0.190109	-9.574231	-2.070360	-0.047302	0.008985	0.016479	-0.265213	0.525544	0.365698	-0.225227	0.291842	-0.720184	0.587738
11664	0.151368	-9.588397	-2.082206	-0.070602	0.003727	0.023348	-0.264817	0.524713	0.367250	-0.225094	0.291842	-0.721146	0.586609
11665	0.108154	-9.554289	-2.050197	-0.041013	0.021262	0.013954	-0.264692	0.524987	0.368687	-0.224745	0.291649	-0.721766	0.586076
11666	0.064151	-9.628582	-2.074705	-0.007910	-0.001445	0.007943	-0.265462	0.523337	0.365158	-0.224868	0.291645	-0.721879	0.585890
11667	0.117155	-9.645804	-2.065747	-0.031076	0.005577	-0.011606	-0.264676	0.522779	0.367751	-0.224510	0.291957	-0.722164	0.585522
11668	0.192544	-9.574000	-1.988665	0.010025	-0.018085	-0.007877	-0.264939	0.522228	0.368272	-0.224802	0.292307	-0.721896	0.585566
11669	0.324545	-9.685809	-2.034349	-0.000658	-0.010219	-0.016799	-0.264411	0.522363	0.368004	-0.224787	0.292743	-0.721718	0.585572
11670	0.402747	-9.556477	-2.014310	0.001053	-0.027777	-0.004512	-0.264150	0.522499	0.368785	-0.225201	0.293194	-0.721533	0.585416
11671	0.286411	-9.613558	-2.100483	0.017103	-0.021632	0.011514	-0.264413	0.523192	0.367229	-0.225779	0.293278	-0.721260	0.585488
11672	0.266745	-9.661569	-2.120092	0.001036	-0.011988	0.006141	-0.263351	0.521805	0.367591	-0.226088	0.293388	-0.721209	0.585376
11673	0.054560	-9.616709	-2.148990	-0.009677	-0.004044	0.004403	-0.263761	0.523602	0.368790	-0.226173	0.293490	-0.721290	0.585193
11674	0.009447	-9.508243	-2.188210	-0.043566	0.012633	-0.013370	-0.262703	0.522491	0.369937	-0.225640	0.293799	-0.721755	0.584669
11675	-0.029029	-9.486257	-2.175609	-0.026561	0.017895	-0.013211	-0.264018	0.522084	0.369301	-0.225112	0.293970	-0.722036	0.584440
11676	0.098347	-9.573586	-2.093595	-0.016779	0.012574	-0.004406	-0.264411	0.521396	0.369561	-0.224838	0.294023	-0.722242	0.584263
11677	0.221656	-9.550602	-2.128041	-0.032848	0.014305	-0.010716	-0.265340	0.521676	0.370883	-0.224356	0.294227	-0.722595	0.583910
11678	0.257710	-9.574856	-2.102194	-0.018611	-0.008479	-0.001019	-0.265609	0.522368	0.371024	-0.224416	0.294487	-0.722748	0.583567
11679	0.266828	-9.651772	-2.062300	-0.002487	-0.000602	-0.004417	-0.264542	0.519877	0.372028	-0.224400	0.294638	-0.722713	0.583540
11680	0.231292	-9.555341	-2.080112	-0.012326	0.016020	0.000890	-0.265342	0.521538	0.371534	-0.224168	0.294560	-0.722912	0.583422
11681	0.247934	-9.591579	-2.090285	0.004705	-0.003198	-0.011404	-0.266408	0.520989	0.375722	-0.224149	0.294810	-0.722739	0.583517
11682	0.267288	-9.589090	-2.013516	0.026123	-0.006735	-0.002456	-0.265622	0.521813	0.375718	-0.224439	0.294880	-0.722364	0.583834
11683	0.105484	-9.588119	-2.108243	0.053020	-0.010136	-0.012796	-0.265197	0.520157	0.370083	-0.224792	0.295013	-0.721585	0.584595
11684	0.045368	-9.553871	-2.073684	0.047601	-0.015398	-0.004018	-0.265215	0.522918	0.370893	-0.225305	0.295097	-0.720915	0.585181
11685	0.257467	-9.610749	-2.042521	0.010033	-0.022463	-0.009681	-0.265216	0.523609	0.369987	-0.225622	0.295520	-0.720600	0.585233
11686	0.223615	-9.617641	-2.023081	0.052166	-0.018905	-0.026976	-0.265466	0.522922	0.366981	-0.225943	0.295953	-0.719725	0.585967
11687	0.414612	-9.585463	-2.024359	0.065544	-0.015483	-0.016343	-0.266260	0.524031	0.365960	-0.226405	0.296141	-0.718747	0.586893
11688	0.368808	-9.575417	-2.002218	0.035024	-0.022527	0.002810	-0.265996	0.523615	0.366605	-0.227029	0.296272	-0.718229	0.587221
11689	0.330394	-9.541699	-2.085617	0.035050	-0.008501	0.003763	-0.265742	0.525961	0.365580	-0.227439	0.296230	-0.717758	0.587658
11690	0.314986	-9.669154	-2.118193	0.031456	0.003745	0.010810	-0.265475	0.525546	0.365310	-0.227758	0.295952	-0.717448	0.588054
11691	0.193484	-9.776398	-2.103957	-0.000748	-0.004093	0.006155	-0.265482	0.525959	0.366620	-0.227918	0.295988	-0.717436	0.587988
11692	0.300525	-9.666526	-2.081987	-0.018503	0.022167	-0.016800	-0.265475	0.525546	0.365310	-0.227352	0.296117	-0.717633	0.587901
11693	0.270102	-9.531548	-2.065753	-0.002426	0.030903	-0.007803	-0.265608	0.525546	0.365574	-0.226831	0.295952	-0.717720	0.588080
11694	0.422216	-9.532825	-2.095920	-0.011377	0.024738	-0.007936	-0.267718	0.526110	0.364567	-0.226372	0.295888	-0.717898	0.588071
11695	0.363899	-9.585132	-2.045548	-0.023921	0.019490	-0.007159	-0.266408	0.526655	0.366249	-0.225886	0.295950	-0.718190	0.587870
11696	0.305202	-9.690366	-2.000588	0.005589	0.026499	-0.003399	-0.265870	0.527344	0.362202	-0.225557	0.295726	-0.718203	0.588094
11697	0.194551	-9.631670	-1.965311	0.006462	0.009026	-0.004293	-0.267709	0.526112	0.361956	-0.225437	0.295731	-0.718106	0.588256
11698	0.209592	-9.552596	-2.024616	0.015438	0.017788	-0.005945	-0.266926	0.526521	0.363776	-0.225264	0.295605	-0.717947	0.588580
11699	0.262344	-9.603616	-2.056901	-0.022103	0.019538	-0.013287	-0.266923	0.526245	0.363251	-0.224720	0.295744	-0.718181	0.588432
11700	0.248008	-9.584100	-2.003679	-0.052544	-0.010214	-0.018897	-0.268236	0.524457	0.364297	-0.224390	0.296433	-0.718621	0.587673
11701	0.190775	-9.487073	-1.881902	-0.002492	-0.020724	-0.013249	-0.268749	0.522389	0.363501	-0.224546	0.296954	-0.718442	0.587570
11702	0.209050	-9.631651	-1.922176	0.018893	-0.039996	0.000902	-0.268495	0.523768	0.364033	-0.225300	0.297388	-0.718025	0.587571
11703	0.221202	-9.619808	-1.950985	0.013566	-0.024237	-0.002605	-0.266662	0.525552	0.365067	-0.225733	0.297721	-0.717701	0.587633
11704	0.209070	-9.627009	-1.977400	0.009115	-0.015475	-0.004365	-0.266664	0.525828	0.365331	-0.226020	0.297992	-0.717475	0.587660
11705	0.252215	-9.670753	-2.014325	-0.017679	-0.006719	-0.011599	-0.266397	0.524998	0.365841	-0.225912	0.298388	-0.717543	0.587419
11706	0.309889	-9.709703	-2.020077	-0.022094	0.002039	-0.022199	-0.267462	0.523897	0.370284	-0.225556	0.298854	-0.717655	0.587182
11707	0.337087	-9.620913	-2.016888	-0.013154	0.019514	-0.015011	-0.266671	0.524169	0.370014	-0.225057	0.298971	-0.717765	0.587179
11708	0.363836	-9.594686	-2.024027	-0.018628	-0.001535	0.002493	-0.266535	0.524860	0.367800	-0.225054	0.299098	-0.717972	0.586862
11709	0.287051	-9.526722	-2.017776	-0.006099	-0.005882	0.000844	-0.267320	0.523483	0.368190	-0.225147	0.299254	-0.717980	0.586738
11710	0.214431	-9.550324	-2.055875	0.001004	0.007235	0.017703	-0.266666	0.524170	0.368709	-0.225317	0.298976	-0.718085	0.586686
11711	0.137129	-9.554523	-2.052853	-0.002567	0.003762	0.015043	-0.267864	0.525142	0.370042	-0.225466	0.298796	-0.718181	0.586602
11712	0.170972	-9.549926	-2.036269	0.016255	0.000274	0.006346	-0.266538	0.524030	0.370011	-0.225695	0.298696	-0.718007	0.586778
11713	0.117221	-9.636221	-2.077654	-0.002457	-0.010159	-0.013214	-0.266809	0.525550	0.369638	-0.225720	0.299081	-0.717873	0.586736
11714	0.170654	-9.593322	-2.070412	-0.018567	-0.008435	-0.011570	-0.266796	0.522789	0.370263	-0.225654	0.299495	-0.717962	0.586442
11715	0.189114	-9.713687	-2.057535	-0.009674	-0.015459	-0.002750	-0.265744	0.523197	0.370774	-0.225841	0.299822	-0.717952	0.586214
11716	0.266873	-9.646829	-2.018983	-0.032988	-0.019020	0.006750	-0.266003	0.524028	0.367914	-0.226048	0.300154	-0.718275	0.585569
11717	0.272284	-9.565136	-2.032511	-0.018619	-0.008498	-0.001023	-0.265994	0.522372	0.368159	-0.226102	0.300414	-0.718411	0.585248
11718	0.305745	-9.613503	-2.033356	-0.004368	-0.013782	0.011379	-0.265747	0.522920	0.371946	-0.226472	0.300503	-0.718443	0.585019
11719	0.305807	-9.603956	-2.057280	-0.029436	-0.022538	0.012929	-0.265478	0.521814	0.372453	-0.226824	0.300776	-0.718724	0.584398
11720	0.289598	-9.507559	-2.036805	-0.015091	-0.012027	0.009571	-0.266267	0.521681	0.371811	-0.227073	0.300906	-0.718884	0.584037
11721	0.230210	-9.706837	-2.072231	-0.009683	-0.011977	0.000777	-0.265076	0.521260	0.371397	-0.227251	0.301141	-0.718906	0.583819
11722	0.262411	-9.594025	-2.066405	-0.023129	-0.020751	0.004185	-0.264682	0.521258	0.372044	-0.227518	0.301492	-0.719086	0.583313
11723	0.219325	-9.540786	-2.070228	-0.000776	-0.008500	0.011466	-0.264299	0.522083	0.374265	-0.227826	0.301491	-0.719084	0.583196
11724	0.213901	-9.622641	-2.109576	0.013621	0.002923	-0.002501	-0.264297	0.522083	0.373612	-0.227899	0.301499	-0.718900	0.583390
11725	0.233738	-9.550586	-2.092095	-0.025764	0.007265	0.002523	-0.264821	0.521257	0.374134	-0.227726	0.301556	-0.719208	0.583048
11726	0.209572	-9.555038	-2.036660	0.010059	0.005542	-0.006910	-0.264551	0.520842	0.372951	-0.227685	0.301608	-0.719053	0.583228
11727	0.266958	-9.632619	-2.090921	0.004701	0.007289	-0.007856	-0.264816	0.520844	0.373216	-0.227575	0.301674	-0.718942	0.583374
11728	0.277024	-9.575044	-2.114380	0.002866	0.005515	0.002708	-0.265747	0.521677	0.374022	-0.227605	0.301623	-0.718928	0.583406
11729	0.301313	-9.555925	-2.092739	0.002888	0.026500	0.003661	-0.265870	0.520988	0.372581	-0.227340	0.301309	-0.718995	0.583589
11730	0.291566	-9.565713	-2.172078	-0.000644	0.021292	-0.006074	-0.264161	0.521530	0.373474	-0.227022	0.301220	-0.719038	0.583704
11731	0.257421	-9.613507	-2.157913	-0.008707	0.024791	-0.003476	-0.266676	0.523477	0.372749	-0.226626	0.301083	-0.719192	0.583740
11732	0.262084	-9.637524	-2.134196	-0.023921	0.012540	-0.007163	-0.266540	0.523063	0.372090	-0.226271	0.301205	-0.719467	0.583476
11733	0.301103	-9.584839	-2.109893	-0.004238	-0.001462	-0.011477	-0.266274	0.521956	0.373511	-0.226185	0.301469	-0.719402	0.583454
11734	0.335066	-9.563413	-2.095520	-0.004227	0.019516	-0.007883	-0.266276	0.522232	0.373513	-0.225850	0.301443	-0.719468	0.583515
11735	0.315907	-9.541571	-2.080683	0.004665	-0.005864	-0.003494	-0.266807	0.522234	0.374435	-0.225972	0.301606	-0.719326	0.583559
11736	0.286623	-9.584622	-2.076119	0.019016	0.007283	-0.007748	-0.266264	0.520161	0.373362	-0.225953	0.301613	-0.719067	0.583881
11737	0.262722	-9.550710	-2.058699	0.011814	-0.001483	-0.000769	-0.267581	0.520583	0.372081	-0.226087	0.301652	-0.718877	0.584044
11738	0.241105	-9.533777	-2.082352	0.040451	0.007281	0.001244	-0.266144	0.522784	0.372603	-0.226301	0.301431	-0.718422	0.584634
11739	0.277082	-9.565556	-2.157531	0.033271	0.014265	0.010013	-0.268384	0.522520	0.372112	-0.226464	0.301034	-0.718119	0.585148
11740	0.233126	-9.632691	-2.201184	0.013586	0.016029	0.011639	-0.269306	0.523078	0.370826	-0.226505	0.300674	-0.718084	0.585360
11741	0.311108	-9.534582	-2.167082	0.002877	0.035246	0.010745	-0.266927	0.522790	0.370004	-0.226190	0.300160	-0.718239	0.585555
11742	0.262693	-9.551069	-2.176467	0.013653	0.030913	0.001127	-0.268123	0.524177	0.370428	-0.225906	0.299790	-0.718202	0.585900
11743	0.317449	-9.661995	-2.130148	-0.011442	0.022995	0.006162	-0.267458	0.522930	0.370797	-0.225625	0.299551	-0.718445	0.585832
11744	0.349262	-9.604399	-2.091307	-0.040045	0.028232	0.000687	-0.267458	0.523345	0.370148	-0.225048	0.299457	-0.719023	0.585392
11745	0.344775	-9.556288	-2.100328	-0.005149	0.040484	0.004521	-0.268777	0.523214	0.370167	-0.224530	0.299010	-0.719261	0.585528
11746	0.383159	-9.590364	-2.134698	0.001112	0.036983	0.004537	-0.267977	0.521967	0.369882	-0.224120	0.298575	-0.719418	0.585714
11747	0.334445	-9.647814	-2.168586	-0.007839	0.013391	-0.000897	-0.267986	0.523071	0.370676	-0.223907	0.298538	-0.719535	0.585671
11748	0.320042	-9.637889	-2.105860	-0.011452	-0.000623	0.000793	-0.268516	0.523627	0.370298	-0.223916	0.298649	-0.719650	0.585470
11749	0.306082	-9.565488	-2.061647	-0.007895	-0.008508	0.002571	-0.267979	0.522520	0.369495	-0.224056	0.298819	-0.719689	0.585281
11750	0.310435	-9.632797	-2.038425	-0.013192	-0.020716	-0.017795	-0.268504	0.521694	0.370278	-0.224126	0.299440	-0.719623	0.585018
11751	0.311075	-9.545961	-1.955718	-0.007869	-0.015507	-0.008028	-0.267729	0.523345	0.372111	-0.224245	0.299844	-0.719562	0.584840
11752	0.315695	-9.574890	-1.965704	0.045832	-0.025975	-0.014731	-0.268517	0.523074	0.371598	-0.224783	0.300222	-0.718798	0.585379
11753	0.189976	-9.593414	-2.051353	0.035123	-0.021541	-0.017401	-0.267726	0.523760	0.370679	-0.225141	0.300635	-0.718147	0.585828
11754	0.176045	-9.516254	-2.023909	0.009999	-0.036452	-0.006164	-0.266937	0.524585	0.369892	-0.225711	0.301170	-0.717808	0.585751
11755	0.144662	-9.515928	-1.997197	0.052995	-0.013676	-0.011046	-0.267724	0.524175	0.369378	-0.226147	0.301314	-0.717020	0.586472
11756	0.257430	-9.613398	-2.121862	0.026136	0.005533	0.001113	-0.266550	0.526515	0.369383	-0.226301	0.301183	-0.716722	0.586844
11757	0.344512	-9.590224	-2.187237	-0.003370	0.019509	0.002691	-0.265622	0.526235	0.368583	-0.226079	0.300998	-0.716833	0.586890
11758	0.375658	-9.624179	-2.199913	-0.050818	0.021224	0.009385	-0.267203	0.525829	0.368472	-0.225635	0.300904	-0.717561	0.586218
11759	0.239139	-9.469017	-2.146481	-0.034742	0.013371	0.013070	-0.266410	0.524720	0.370016	-0.225431	0.300785	-0.718079	0.585723
11760	0.202365	-9.545743	-2.161466	-0.018648	0.005516	0.013154	-0.265880	0.524164	0.370394	-0.225460	0.300688	-0.718377	0.585397
11761	0.266939	-9.632861	-2.170234	-0.058104	-0.006797	0.028646	-0.267215	0.524169	0.374722	-0.225589	0.300686	-0.719174	0.584369
11762	0.247951	-9.589174	-2.090258	-0.036559	0.000234	0.012981	-0.266954	0.523891	0.376020	-0.225582	0.300733	-0.719655	0.583754
11763	0.093257	-9.611856	-2.036310	0.030642	0.007334	-0.007611	-0.265625	0.523471	0.373907	-0.225625	0.300683	-0.719259	0.584251
11764	-0.023070	-9.673211	-1.947088	0.056787	0.003969	-0.054996	-0.266282	0.523751	0.372615	-0.225331	0.301241	-0.718258	0.585308
11765	0.260023	-9.593682	-1.960633	0.054014	0.012583	-0.032143	-0.267463	0.523897	0.370807	-0.225164	0.301370	-0.717458	0.586286
11766	0.450447	-9.640917	-1.977239	0.031665	0.014284	-0.035891	-0.269026	0.522665	0.366902	-0.224778	0.301626	-0.716919	0.586962
11767	0.518202	-9.622102	-1.943960	0.049568	-0.000597	-0.042881	-0.270340	0.522120	0.366133	-0.224639	0.302087	-0.716039	0.587851
11768	0.510461	-9.687382	-2.074425	0.047779	0.016040	-0.034911	-0.270491	0.524882	0.367077	-0.224353	0.302255	-0.715313	0.588757
11769	0.537892	-9.567221	-2.037230	0.081727	0.005512	-0.026756	-0.272076	0.525719	0.366326	-0.224498	0.302273	-0.714177	0.590071
11770	0.480021	-9.565791	-1.717068	0.260813	-0.014509	-0.072214	-0.272851	0.524897	0.362936	-0.225493	0.302374	-0.710561	0.593991
11771	0.607668	-9.619089	-1.516901	0.443454	-0.008344	-0.101756	-0.275088	0.529608	0.353357	-0.227117	0.301975	-0.704561	0.600686
11772	0.528205	-9.589449	-1.465404	0.481183	0.007497	-0.131354	-0.278917	0.536952	0.342262	-0.228383	0.301597	-0.697966	0.608050
11773	0.597321	-9.391595	-1.083997	0.622552	-0.004788	-0.144456	-0.280222	0.541660	0.330320	-0.230470	0.300872	-0.689381	0.617344
11774	0.562820	-9.833216	-0.865265	0.860508	0.003989	-0.141012	-0.283903	0.550664	0.311538	-0.233876	0.298826	-0.677800	0.629756
11775	0.700972	-9.764308	-0.788757	0.790772	0.048537	-0.141388	-0.287840	0.559809	0.290542	-0.236173	0.296461	-0.667057	0.641379
11776	0.580603	-9.726023	-0.373902	0.889990	0.045863	-0.131829	-0.293232	0.570619	0.267757	-0.239155	0.293441	-0.654951	0.654016
11777	0.719770	-9.856409	-0.184334	0.876515	0.061506	-0.121369	-0.297807	0.576732	0.245174	-0.241910	0.290053	-0.642882	0.666372
11778	0.848454	-9.437323	0.333691	0.940958	0.087639	-0.130462	-0.299350	0.581998	0.225017	-0.244511	0.286030	-0.629871	0.679458
11779	0.634977	-9.916255	0.479035	1.123374	0.068452	-0.118665	-0.303396	0.591700	0.196197	-0.248444	0.281093	-0.614012	0.694444
11780	0.835687	-9.885674	0.766057	0.921069	0.093603	-0.098079	-0.307152	0.596707	0.167586	-0.251105	0.276437	-0.601010	0.706623
11781	1.040469	-9.628544	1.214269	0.894098	0.078531	-0.085132	-0.311839	0.600888	0.142637	-0.253896	0.271886	-0.588112	0.718150
11782	1.110170	-9.681330	1.434169	0.940556	0.046979	-0.085825	-0.314676	0.604231	0.118173	-0.257215	0.267464	-0.574253	0.729751
11783	1.130597	-9.536231	1.743290	0.851071	0.046893	-0.090867	-0.314887	0.607973	0.096675	-0.259886	0.263489	-0.561420	0.740163
11784	1.231133	-9.338269	2.239789	1.062186	0.030206	-0.099082	-0.317708	0.610213	0.069589	-0.263659	0.258650	-0.545184	0.752568
11785	1.125191	-9.307416	2.620787	1.171225	0.015284	-0.087738	-0.320776	0.610246	0.041180	-0.268166	0.253225	-0.526949	0.765695
11786	1.074233	-9.017192	3.013907	1.429662	-0.005757	-0.071766	-0.326046	0.608502	0.003649	-0.274282	0.246371	-0.504435	0.780779
11787	1.163486	-9.045313	3.483870	1.586079	-0.042616	-0.060228	-0.327343	0.605910	-0.036561	-0.281448	0.238926	-0.478809	0.796519
11788	1.375536	-8.794529	4.234769	1.766550	-0.076111	-0.030866	-0.326118	0.601095	-0.077614	-0.289976	0.230425	-0.449787	0.812718
11789	1.279555	-8.731544	4.923680	1.608883	-0.086822	-0.009998	-0.327370	0.591878	-0.119979	-0.297847	0.222595	-0.422775	0.826438
11790	1.326344	-8.285211	5.490792	1.408432	-0.090500	-0.017576	-0.327716	0.582514	-0.157138	-0.304482	0.215838	-0.398698	0.837702
11791	1.382020	-7.942750	5.934062	1.154250	-0.089827	-0.010570	-0.332667	0.568756	-0.190616	-0.309904	0.210467	-0.378568	0.846374
11792	1.326129	-7.649366	5.774489	1.077393	-0.087148	-0.023377	-0.332117	0.558277	-0.217618	-0.314630	0.205467	-0.359587	0.854101
11793	1.431737	-7.091917	6.647597	1.107648	-0.073412	-0.003658	-0.330002	0.548340	-0.240592	-0.319545	0.199864	-0.340007	0.861592
11794	1.458722	-6.708451	7.055536	1.232879	-0.050740	0.000923	-0.330620	0.534140	-0.267352	-0.324750	0.192877	-0.318318	0.869488
11795	1.454188	-6.341680	7.429908	1.327602	-0.031605	0.024661	-0.330294	0.517451	-0.295979	-0.330359	0.184718	-0.294891	0.877372
11796	1.503072	-5.932185	7.753839	1.504845	0.021750	0.014752	-0.333480	0.494986	-0.329308	-0.335898	0.174310	-0.268536	0.885820
11797	1.306589	-5.732142	8.173615	1.582646	0.052342	0.022570	-0.331640	0.470423	-0.362866	-0.341336	0.162682	-0.240657	0.893928
11798	1.368006	-4.918876	8.429979	1.657105	0.041890	-0.026128	-0.328616	0.446129	-0.395916	-0.345875	0.150750	-0.211088	0.901713
11799	1.290680	-4.604150	8.902919	1.679490	0.020863	-0.047112	-0.328969	0.412467	-0.429139	-0.349776	0.139006	-0.180527	0.908705
11800	1.134828	-4.118813	9.123741	1.442319	0.003274	-0.040833	-0.329073	0.379630	-0.458964	-0.352875	0.129036	-0.154133	0.913823
11801	1.224246	-3.429612	8.993903	1.150657	-0.016058	-0.043793	-0.332248	0.349290	-0.482582	-0.354973	0.121432	-0.132664	0.917414
11802	1.323770	-3.362528	9.162050	0.925037	-0.042482	-0.023523	-0.333640	0.325978	-0.499370	-0.356821	0.115773	-0.115285	0.919774
11803	1.178785	-3.041283	9.234288	0.622425	-0.043516	0.018434	-0.331408	0.311062	-0.509603	-0.358646	0.112203	-0.103397	0.920920
11804	1.508347	-2.532490	8.924859	0.464856	-0.049795	0.048996	-0.332104	0.299337	-0.517932	-0.360665	0.109767	-0.094555	0.921375
11805	1.592561	-2.230714	8.720914	0.334332	-0.066391	0.027759	-0.331777	0.290917	-0.522197	-0.361992	0.108663	-0.087808	0.921653
11806	1.519644	-2.649614	9.192590	0.284087	-0.097116	0.034257	-0.335428	0.284449	-0.523773	-0.363390	0.108422	-0.081913	0.921674
11807	1.521524	-2.746159	9.874016	0.239080	-0.081627	0.078889	-0.335390	0.279343	-0.526434	-0.365454	0.108213	-0.076941	0.921311
11808	1.679883	-2.222192	10.157462	0.110196	-0.015335	0.102916	-0.333121	0.276433	-0.529108	-0.367596	0.107619	-0.074992	0.920689
11809	1.875489	-1.191107	9.624472	0.183967	0.009365	0.042025	-0.332697	0.272843	-0.531500	-0.368706	0.106188	-0.071587	0.920682
11810	1.764318	-1.195826	9.370621	0.531570	0.004513	-0.050588	-0.331578	0.264280	-0.535518	-0.368867	0.102340	-0.061691	0.921769
11811	1.478250	-1.356803	9.484196	0.852945	-0.009233	-0.094947	-0.332629	0.246069	-0.544820	-0.368775	0.096474	-0.045481	0.923379
11812	1.454736	-1.263290	9.329256	0.892406	-0.014394	-0.112272	-0.334161	0.221512	-0.557310	-0.368363	0.090334	-0.028643	0.924840
11813	1.432493	-1.000615	9.438215	0.626694	-0.024963	-0.122119	-0.334276	0.201640	-0.567296	-0.367175	0.086392	-0.016425	0.925985
11814	1.520761	-0.813708	9.434796	0.292093	-0.039060	-0.131646	-0.337355	0.187577	-0.569477	-0.365227	0.085100	-0.010471	0.926961
11815	1.541128	-0.673728	9.642918	0.034555	-0.039095	-0.168752	-0.340479	0.180968	-0.570540	-0.362117	0.085756	-0.009037	0.928135
11816	1.510776	-0.874698	9.914851	0.013070	-0.054871	-0.179577	-0.342320	0.178492	-0.568187	-0.358795	0.086800	-0.008060	0.929337
11817	1.470094	-1.180361	10.531753	0.098033	-0.028705	-0.182452	-0.345449	0.173264	-0.570280	-0.355533	0.086802	-0.005520	0.930608
11818	1.417096	-1.174055	10.885575	0.063127	0.049937	-0.166551	-0.345823	0.169816	-0.570961	-0.352515	0.085530	-0.004382	0.931879
11819	1.505329	-0.620032	9.807272	-0.016324	0.065864	-0.168724	-0.346061	0.166228	-0.572429	-0.349297	0.084564	-0.004689	0.933176
11820	1.947832	-0.506066	8.877071	0.049241	0.011803	-0.213471	-0.348162	0.163616	-0.570987	-0.345372	0.084108	-0.003463	0.934683
11821	2.099497	-0.906693	8.818283	0.176201	-0.044194	-0.210231	-0.348887	0.154373	-0.575114	-0.341691	0.083901	0.000664	0.936060
11822	1.958332	-1.068487	9.033942	0.068674	-0.070522	-0.189958	-0.351496	0.148589	-0.573827	-0.338225	0.084838	0.002777	0.937229
11823	1.838855	-0.905178	9.435806	-0.137216	-0.056669	-0.173724	-0.354125	0.147223	-0.574453	-0.334680	0.087019	0.001029	0.938305
11824	1.822020	-0.565238	9.656162	-0.207091	-0.063765	-0.160972	-0.356918	0.148892	-0.570739	-0.331271	0.089686	-0.002124	0.939261
11825	1.795144	-0.273782	9.727038	-0.227600	-0.049756	-0.172460	-0.360508	0.150980	-0.565965	-0.327569	0.092337	-0.005604	0.940288
11826	1.817220	-0.228041	9.797071	-0.072591	-0.012895	-0.211729	-0.362898	0.153201	-0.565384	-0.323433	0.093167	-0.006467	0.941631
11827	1.834101	-0.228430	9.712804	-0.002754	0.010764	-0.212900	-0.364467	0.150034	-0.564087	-0.319361	0.093203	-0.006007	0.943019
11828	1.890659	-0.434670	10.056027	0.135026	0.037841	-0.213627	-0.365622	0.145762	-0.566331	-0.315558	0.091741	-0.003279	0.944455
11829	1.648384	-0.552451	10.249031	0.113467	0.078059	-0.188921	-0.365055	0.139271	-0.567187	-0.312139	0.089746	-0.001090	0.945787
11830	1.604757	-0.576059	10.282784	0.066865	0.095503	-0.168042	-0.365814	0.134721	-0.568917	-0.309056	0.087614	-0.000096	0.946999
11831	1.807508	-0.578587	9.973376	0.112470	0.090242	-0.155447	-0.364431	0.125881	-0.572681	-0.306259	0.085387	0.001933	0.948109
11832	1.544040	-0.597428	9.432275	0.174182	0.051931	-0.146237	-0.362804	0.119246	-0.574338	-0.303762	0.083419	0.005191	0.949075
11833	1.414664	-0.775966	8.921828	0.138377	0.000443	-0.144909	-0.363157	0.113590	-0.577391	-0.301197	0.082730	0.008214	0.949931
11834	1.219597	-1.039059	8.908470	0.024510	-0.031994	-0.103555	-0.364596	0.111665	-0.577649	-0.299243	0.083263	0.009067	0.950494
11835	1.435740	-1.213130	9.166569	-0.128806	-0.056777	-0.049354	-0.365260	0.111254	-0.575816	-0.298043	0.085280	0.007133	0.950709
11836	1.481550	-1.227479	9.310209	-0.340119	-0.065693	-0.021868	-0.368068	0.115546	-0.572076	-0.297000	0.088641	0.001117	0.950754
11837	1.634230	-1.156000	9.477949	-0.326013	-0.088603	0.013364	-0.369192	0.125214	-0.568308	-0.296637	0.092444	-0.004542	0.950495
11838	1.788341	-1.223864	9.701754	-0.216956	-0.106189	0.023723	-0.370047	0.133775	-0.564033	-0.296673	0.095836	-0.008057	0.950124
11839	1.769740	-1.113993	9.402759	-0.132866	-0.121866	0.031363	-0.372588	0.138205	-0.561340	-0.297005	0.099127	-0.009916	0.949665
11840	1.846418	-1.187641	9.110445	-0.149065	-0.137635	0.054947	-0.375387	0.140979	-0.557876	-0.297749	0.102705	-0.012016	0.949027
11841	1.980089	-1.411733	9.318211	-0.159927	-0.136016	0.075932	-0.376223	0.145674	-0.552856	-0.298866	0.106426	-0.014426	0.948232
11842	2.077120	-1.345585	9.173932	-0.084903	-0.141321	0.108169	-0.377576	0.149821	-0.549793	-0.300752	0.109672	-0.015399	0.947250
11843	2.308810	-1.372930	9.474442	0.033062	-0.155463	0.126519	-0.379715	0.152868	-0.546728	-0.303241	0.112607	-0.014165	0.946131
11844	2.308394	-1.807015	10.671129	0.071246	-0.124287	0.163804	-0.379455	0.152866	-0.545557	-0.306511	0.114569	-0.012409	0.944866
11845	2.445425	-1.192323	9.893522	0.083055	-0.062930	0.167739	-0.379458	0.152313	-0.543735	-0.309860	0.115449	-0.010915	0.943684
11846	2.516734	-0.653806	9.206933	0.131535	-0.073260	0.150535	-0.378657	0.151757	-0.545580	-0.312995	0.116072	-0.008302	0.942599
11847	2.369510	-0.306248	9.226620	0.214087	-0.091449	0.094791	-0.379170	0.149966	-0.546895	-0.315260	0.116693	-0.003950	0.941795
11848	2.253073	-0.390899	9.563120	0.172270	-0.067743	0.039950	-0.378353	0.144991	-0.546043	-0.316397	0.116968	-0.000346	0.941388
11849	2.261276	-0.606293	9.935495	0.098061	-0.013575	0.032501	-0.377544	0.141950	-0.546086	-0.317207	0.116847	0.001497	0.941129
11850	2.149144	-0.750056	9.829062	0.060443	0.009182	0.049939	-0.377540	0.141950	-0.547130	-0.318265	0.116382	0.002485	0.940828
11851	2.277499	-0.693738	9.696419	0.033652	0.033664	0.049808	-0.376191	0.137250	-0.547980	-0.319253	0.115773	0.002776	0.940567
11852	2.154643	-0.651923	9.685943	0.062230	0.016193	0.057048	-0.374327	0.135170	-0.549596	-0.320443	0.115164	0.003735	0.940234
11853	1.919282	-0.819895	10.000881	0.004921	0.006562	0.054863	-0.371832	0.137227	-0.549482	-0.321461	0.115232	0.003642	0.939878
11854	2.057667	-0.715211	9.979260	-0.116774	-0.003135	0.055684	-0.369073	0.138592	-0.548466	-0.322215	0.116135	0.001363	0.939515
11855	1.986054	-0.597012	9.909137	-0.189103	0.014436	0.031476	-0.368176	0.142728	-0.547786	-0.322343	0.117280	-0.002373	0.939327
11856	1.899847	-0.484376	9.555479	-0.180763	0.023403	-0.018601	-0.367924	0.144797	-0.547770	-0.321538	0.118095	-0.005852	0.939485
11857	1.657786	-0.560039	9.364429	-0.112501	0.025407	-0.070905	-0.367684	0.146865	-0.544098	-0.319917	0.118515	-0.007965	0.939970
11858	1.574751	-0.689378	9.330012	-0.022881	0.020295	-0.104636	-0.365962	0.145751	-0.544527	-0.317863	0.118385	-0.008253	0.940681
11859	1.709157	-0.812306	9.587001	-0.048821	0.027213	-0.111921	-0.367272	0.145207	-0.546079	-0.315623	0.118331	-0.009085	0.941434
11860	1.765392	-0.718609	9.695745	-0.132063	0.042877	-0.102778	-0.365814	0.143819	-0.545853	-0.313322	0.118465	-0.011577	0.942158
11861	1.884153	-0.661422	9.822755	-0.101587	0.041984	-0.118447	-0.364902	0.145470	-0.545329	-0.310828	0.118438	-0.013469	0.942962
11862	1.870099	-0.598951	9.765914	-0.029843	0.041225	-0.153156	-0.365287	0.144092	-0.546120	-0.307817	0.117976	-0.013903	0.944001
11863	2.027023	-0.596103	9.524258	-0.027045	0.050018	-0.169006	-0.365134	0.140778	-0.546677	-0.304536	0.117327	-0.014295	0.945139
11864	2.193043	-0.681425	9.574718	0.001610	0.044739	-0.177696	-0.365911	0.138298	-0.546690	-0.301121	0.116611	-0.014100	0.946324
11865	2.347007	-0.757657	9.421102	-0.022476	0.043000	-0.190273	-0.365497	0.135535	-0.547507	-0.297439	0.116077	-0.014292	0.947550
11866	2.308262	-0.776266	9.529373	-0.042155	0.039497	-0.195710	-0.365863	0.131949	-0.550147	-0.293580	0.115724	-0.014851	0.948788
11867	1.923766	-0.854876	9.584661	0.006276	0.049294	-0.219896	-0.365965	0.126704	-0.550067	-0.289389	0.114907	-0.014456	0.950180
11868	1.745061	-0.853756	9.494887	-0.019562	0.056404	-0.239389	-0.367026	0.127538	-0.549912	-0.284741	0.114106	-0.014583	0.951677
11869	1.631300	-0.886937	9.365706	-0.075934	0.046822	-0.238042	-0.367657	0.122710	-0.550081	-0.280008	0.113784	-0.015703	0.953101
11870	1.824296	-0.916914	9.493478	-0.091116	0.038014	-0.250588	-0.368436	0.120920	-0.550740	-0.274955	0.113737	-0.017065	0.954554
11871	2.098407	-1.104393	10.233996	-0.176230	0.065729	-0.238908	-0.369731	0.116509	-0.550503	-0.269957	0.113592	-0.020209	0.955935
11872	1.978984	-0.929440	10.511020	-0.105606	0.118168	-0.216990	-0.370255	0.116789	-0.552059	-0.265457	0.112079	-0.022357	0.957325
11873	2.145791	-0.534450	9.538362	0.044864	0.102633	-0.226472	-0.367997	0.114568	-0.552898	-0.261162	0.110031	-0.021477	0.958763
11874	2.236814	-0.614344	8.813249	0.124612	0.059078	-0.245462	-0.368744	0.108500	-0.555688	-0.256667	0.108441	-0.018838	0.960212
11875	1.900154	-1.101545	9.086938	0.052824	0.018802	-0.221462	-0.370281	0.100916	-0.556393	-0.252505	0.107964	-0.017379	0.961396
11876	1.667165	-1.274441	9.370556	-0.074509	0.032644	-0.164155	-0.370777	0.096502	-0.558257	-0.249111	0.107859	-0.018608	0.962270
11877	1.693578	-0.955023	9.282673	-0.212392	0.046544	-0.135090	-0.370787	0.097192	-0.556683	-0.246023	0.108133	-0.022602	0.962948
11878	1.723503	-0.829520	9.500159	-0.267900	0.062206	-0.128377	-0.369894	0.101465	-0.554827	-0.242874	0.108399	-0.027776	0.963582
11879	1.898179	-0.715462	9.490350	-0.151529	0.049097	-0.143466	-0.371224	0.103544	-0.555308	-0.239742	0.108323	-0.030577	0.964290
11880	1.761570	-0.920146	9.849678	0.016759	0.041306	-0.173999	-0.372533	0.102585	-0.556603	-0.236346	0.107642	-0.030061	0.965220
11881	1.606013	-1.067506	10.029577	0.140154	0.065806	-0.155375	-0.371709	0.097612	-0.557709	-0.233599	0.105837	-0.027285	0.966170
11882	1.740101	-1.227239	10.048214	0.115869	0.079686	-0.124734	-0.371143	0.092502	-0.560249	-0.231331	0.103914	-0.025141	0.966983
11883	1.802263	-1.292335	9.369184	0.136325	0.065722	-0.083237	-0.371361	0.086017	-0.562790	-0.229965	0.102087	-0.022613	0.967566
11884	2.091545	-1.339878	8.717237	0.182602	-0.000834	-0.030353	-0.370001	0.080212	-0.564957	-0.229654	0.101366	-0.019005	0.967793
11885	2.088021	-1.839461	8.937439	0.144691	-0.053494	0.018419	-0.371294	0.075802	-0.565242	-0.230319	0.101803	-0.016027	0.967643
11886	2.120708	-2.020196	9.694537	-0.020462	-0.050426	0.112330	-0.372607	0.074429	-0.564974	-0.232264	0.102925	-0.016422	0.967052
11887	2.425305	-1.641941	9.893333	-0.167529	-0.026284	0.188870	-0.371327	0.080080	-0.562849	-0.235576	0.104260	-0.020027	0.966040
11888	2.494022	-1.140691	9.598084	-0.176374	-0.010487	0.181901	-0.370842	0.086565	-0.561356	-0.238617	0.105308	-0.023756	0.965095
11889	2.262384	-1.121490	9.780555	-0.054710	-0.012173	0.181089	-0.367964	0.090553	-0.560838	-0.241998	0.105861	-0.025234	0.964154
11890	1.961849	-1.273327	9.699688	0.040162	-0.027766	0.171211	-0.367964	0.090691	-0.561098	-0.245325	0.106205	-0.024675	0.963290
11891	1.838579	-1.278268	9.342596	0.085765	-0.015438	0.191018	-0.364810	0.093850	-0.562681	-0.249191	0.106132	-0.023467	0.962335
11892	1.682501	-1.139076	8.843243	0.054382	-0.041598	0.212810	-0.364023	0.093845	-0.561388	-0.253359	0.106651	-0.022650	0.961208
11893	1.713908	-1.134717	8.775727	0.089160	-0.090613	0.226096	-0.364541	0.092744	-0.562435	-0.257933	0.107980	-0.021086	0.959878
11894	1.997261	-1.021289	8.837074	0.113158	-0.134504	0.247197	-0.364015	0.093017	-0.562440	-0.262914	0.109962	-0.018739	0.958349
11895	2.176360	-0.978087	9.263822	0.086311	-0.129384	0.238154	-0.365338	0.091918	-0.559559	-0.267711	0.112053	-0.017049	0.956809
11896	2.065143	-1.020698	9.990104	0.080891	-0.117244	0.232880	-0.366800	0.093306	-0.558740	-0.272329	0.113873	-0.015380	0.955319
11897	2.142270	-1.071322	10.935777	0.116727	-0.038676	0.219273	-0.366406	0.094271	-0.559781	-0.276792	0.114051	-0.013559	0.954041
11898	2.100138	-0.868144	10.414545	0.156493	0.040317	0.170569	-0.363093	0.091492	-0.559467	-0.280328	0.112458	-0.011169	0.953229
11899	2.004070	-0.768884	9.594569	0.167502	0.058094	0.139058	-0.362019	0.089416	-0.561201	-0.283339	0.110513	-0.008724	0.952591
11900	1.688556	-0.988070	9.474604	0.128145	0.070447	0.142394	-0.360417	0.087338	-0.563334	-0.286246	0.108508	-0.006981	0.951967
11901	1.653617	-1.146516	9.482697	0.045680	0.031889	0.162779	-0.356431	0.083866	-0.565648	-0.289440	0.107731	-0.006781	0.951090
11902	1.507671	-1.285734	9.203568	-0.050244	-0.015363	0.197177	-0.355774	0.084691	-0.566433	-0.292998	0.108376	-0.008058	0.949917
11903	1.820946	-1.374849	9.175806	-0.148182	-0.057656	0.275504	-0.354350	0.088548	-0.564719	-0.297921	0.110401	-0.011308	0.948118
11904	2.177778	-1.458774	9.383258	-0.227293	-0.127954	0.330938	-0.354274	0.097106	-0.562939	-0.303659	0.114192	-0.015567	0.945785
11905	2.280935	-1.210004	9.197766	-0.440359	-0.155189	0.355746	-0.354098	0.109111	-0.557209	-0.309417	0.119813	-0.023955	0.943044
11906	2.369223	-1.377213	9.800727	-0.562833	-0.115931	0.326724	-0.353969	0.128295	-0.550103	-0.314222	0.125404	-0.034611	0.940394
11907	2.334326	-1.202760	10.129889	-0.459705	-0.072107	0.280090	-0.353288	0.143473	-0.543175	-0.318375	0.129583	-0.043672	0.938051
11908	2.284391	-0.750777	9.938441	-0.269482	-0.024532	0.183069	-0.351914	0.154369	-0.538911	-0.321090	0.131684	-0.049022	0.936567
11909	2.000614	-0.580876	9.716928	-0.077448	0.023136	0.080789	-0.350095	0.158085	-0.537074	-0.322377	0.131778	-0.050915	0.936010
11910	1.898123	-0.727121	9.610384	0.146677	0.040963	-0.009152	-0.351395	0.156437	-0.539942	-0.322467	0.130160	-0.048393	0.936339
11911	2.026572	-0.995481	9.486023	0.245416	0.060379	-0.071897	-0.350280	0.148012	-0.543176	-0.321693	0.127596	-0.044013	0.937174
11912	2.078955	-1.097104	9.421915	0.249225	0.072738	-0.117680	-0.350486	0.139870	-0.546386	-0.319866	0.124812	-0.039507	0.938375
11913	1.984546	-1.132210	9.499233	0.251081	0.058800	-0.138846	-0.352144	0.131460	-0.549055	-0.317828	0.122282	-0.034805	0.939585
11914	1.905206	-1.085690	9.565343	0.142039	0.039605	-0.171400	-0.351031	0.123449	-0.552284	-0.314694	0.120835	-0.031970	0.940927
11915	1.900450	-1.080379	9.716856	0.004273	0.035187	-0.182114	-0.350479	0.118752	-0.551556	-0.311244	0.120319	-0.031635	0.942152
11916	2.036085	-1.023669	9.730759	0.027423	0.025473	-0.159981	-0.352833	0.115728	-0.552594	-0.308051	0.119851	-0.030894	0.943285
11917	2.100765	-1.091920	9.599634	0.068585	0.018494	-0.159736	-0.354127	0.112147	-0.553916	-0.305178	0.119231	-0.029276	0.944348
11918	1.925111	-1.336444	9.415684	0.062237	-0.004199	-0.143997	-0.356611	0.108157	-0.553787	-0.302405	0.119098	-0.027731	0.945303
11919	1.759145	-1.580684	9.349418	-0.026485	-0.025216	-0.118283	-0.358185	0.106094	-0.553000	-0.300110	0.119849	-0.027767	0.945938
11920	1.708371	-1.585487	9.222423	-0.040959	-0.030515	-0.081382	-0.360554	0.105003	-0.552975	-0.298060	0.120794	-0.028193	0.946454
11921	1.835056	-1.432260	9.314419	-0.096559	-0.034148	-0.056255	-0.362403	0.105151	-0.552685	-0.296775	0.122088	-0.029682	0.946646
11922	1.943335	-1.503591	9.860628	-0.116344	-0.018576	-0.044947	-0.364793	0.107234	-0.551584	-0.294844	0.123219	-0.031745	0.947035
11923	1.829696	-1.552862	10.762299	-0.139640	0.030267	-0.048460	-0.362576	0.110257	-0.549107	-0.293560	0.123519	-0.034468	0.947300
11924	2.022528	-0.898062	9.871714	-0.015893	0.082959	-0.064895	-0.362442	0.110395	-0.550022	-0.292008	0.122167	-0.035100	0.947932
11925	2.183637	-0.625580	8.936150	0.120463	0.057032	-0.123887	-0.364517	0.105852	-0.552776	-0.289906	0.120484	-0.032821	0.948874
11926	2.248041	-1.071313	8.848756	0.168794	0.027331	-0.136087	-0.364489	0.101988	-0.554512	-0.287361	0.119154	-0.029467	0.949925
11927	2.086277	-1.422030	9.367646	0.034153	0.020059	-0.059586	-0.364197	0.097155	-0.554564	-0.286290	0.118645	-0.028765	0.950333
11928	2.231286	-1.419356	9.825465	-0.055496	0.037322	-0.028508	-0.365784	0.098545	-0.555962	-0.284997	0.118341	-0.030016	0.950721
11929	2.257885	-1.069126	9.588927	-0.121770	0.037288	-0.006012	-0.366586	0.100343	-0.555802	-0.284562	0.118376	-0.032500	0.950765
11930	2.226503	-0.723209	9.367260	-0.080585	0.012861	-0.011002	-0.366467	0.101861	-0.554744	-0.283794	0.118675	-0.034101	0.950902
11931	2.083416	-0.817522	9.622166	-0.016239	-0.013384	-0.009729	-0.366345	0.103516	-0.554338	-0.283567	0.119078	-0.034239	0.950914
11932	1.992779	-1.003853	9.808267	-0.055728	-0.015201	0.010228	-0.368476	0.106288	-0.553365	-0.283479	0.119761	-0.035234	0.950818
11933	1.914029	-1.204340	10.073481	0.012152	-0.004672	0.026644	-0.368693	0.106029	-0.554891	-0.284005	0.119798	-0.034956	0.950667
11934	1.947945	-1.190078	10.104596	0.005023	0.040794	0.032917	-0.368038	0.106992	-0.555153	-0.284504	0.119057	-0.035161	0.950603
11935	1.933089	-1.233963	9.873497	0.096389	0.067143	0.023986	-0.367375	0.107542	-0.556985	-0.285129	0.117238	-0.033679	0.950696
11936	1.828661	-1.301920	9.407366	0.159172	0.076958	0.006002	-0.366954	0.104503	-0.559372	-0.285480	0.114950	-0.031092	0.950958
11937	1.872479	-1.582042	9.153819	0.169098	0.073540	-0.008102	-0.365735	0.101738	-0.563726	-0.285655	0.112614	-0.028210	0.951275
11938	1.745080	-1.836175	9.096719	0.112578	0.063007	0.022277	-0.363450	0.095375	-0.565260	-0.286109	0.110845	-0.026477	0.951396
11939	1.783613	-1.850887	9.103427	0.090983	0.031449	0.039614	-0.364508	0.095657	-0.565111	-0.287040	0.109740	-0.025008	0.951283
11940	1.918865	-1.863905	9.164532	0.040826	0.005913	0.046116	-0.362824	0.094255	-0.565579	-0.287278	0.109441	-0.024426	0.951261
11941	1.815862	-1.749844	9.234026	0.015765	0.005918	0.046867	-0.362291	0.094114	-0.566763	-0.288197	0.109268	-0.024312	0.951006
11942	1.722585	-1.624068	9.226664	0.072992	-0.014171	0.049909	-0.362948	0.093013	-0.565720	-0.288824	0.109171	-0.022984	0.950860
11943	1.625720	-1.661854	9.207838	0.105151	-0.037765	0.054485	-0.363873	0.093570	-0.566222	-0.290106	0.109311	-0.020981	0.950499
11944	1.601537	-1.659906	8.996574	0.093411	-0.046529	0.081697	-0.364393	0.091778	-0.565318	-0.291748	0.109706	-0.019105	0.949991
11945	1.745929	-1.739404	9.323673	0.085045	-0.093998	0.127218	-0.364391	0.090673	-0.564285	-0.294390	0.111004	-0.017368	0.949058
11946	1.890832	-1.725665	9.425992	0.107160	-0.108955	0.171385	-0.367907	0.089323	-0.563817	-0.297844	0.112470	-0.015057	0.947846
11947	2.057446	-2.085676	10.102968	0.043332	-0.089155	0.222842	-0.369225	0.088225	-0.562502	-0.302199	0.113904	-0.014415	0.946305
11948	2.383040	-1.791180	9.706991	-0.042780	-0.054361	0.293686	-0.369012	0.095540	-0.559821	-0.307628	0.115193	-0.015544	0.944380
11949	2.640120	-0.936763	8.974362	0.053953	-0.084879	0.287345	-0.368234	0.096916	-0.558253	-0.313210	0.116484	-0.014877	0.942396
11950	2.322465	-0.800421	9.490585	0.017346	-0.096204	0.253664	-0.369306	0.099959	-0.558468	-0.318016	0.118200	-0.014517	0.940576
11951	2.360318	-0.928796	10.080009	-0.038950	-0.032446	0.239336	-0.368281	0.104371	-0.557003	-0.322439	0.119106	-0.015790	0.938934
11952	2.556278	-0.540663	10.085183	0.002423	-0.008785	0.200972	-0.367251	0.107125	-0.553989	-0.326175	0.119279	-0.016144	0.937615
11953	2.502975	-0.224586	9.529229	0.013655	0.019451	0.121899	-0.365044	0.106961	-0.554846	-0.328487	0.118913	-0.016412	0.936849
11954	2.313594	-0.367525	9.495573	0.081841	0.016133	0.080116	-0.364390	0.107371	-0.553807	-0.330105	0.118134	-0.015156	0.936400
11955	2.348129	-0.607869	9.641520	0.108816	0.017933	0.045891	-0.364104	0.104195	-0.555018	-0.331211	0.117196	-0.013395	0.936154
11956	2.250731	-0.731183	9.967797	0.076799	0.030250	-0.002765	-0.363036	0.102257	-0.555445	-0.331224	0.116209	-0.012136	0.936290
11957	1.810959	-0.775451	10.100863	0.039279	0.026883	-0.020554	-0.363007	0.098116	-0.557053	-0.330917	0.115563	-0.011560	0.936486
11958	1.734579	-0.645467	9.939590	-0.046477	0.051456	-0.038660	-0.362091	0.098386	-0.555367	-0.329932	0.115003	-0.012671	0.936888
11959	2.027353	-0.542401	9.741241	-0.023093	0.069043	-0.058711	-0.360066	0.098665	-0.557315	-0.328752	0.113965	-0.013426	0.937419
11960	1.919340	-0.439289	9.363627	0.139878	0.048253	-0.082209	-0.359910	0.095075	-0.558267	-0.327340	0.112249	-0.010927	0.938152
11961	1.869160	-0.701206	9.317789	0.157768	0.018556	-0.090155	-0.361597	0.090666	-0.559068	-0.325985	0.110965	-0.007863	0.938807
11962	1.823908	-0.957573	9.526728	0.039517	-0.009541	-0.073538	-0.361309	0.087352	-0.560672	-0.324343	0.110984	-0.006909	0.939381
11963	1.731627	-1.031312	9.560323	-0.143139	-0.011382	-0.046667	-0.362099	0.086113	-0.558975	-0.323139	0.112200	-0.009415	0.939630
11964	1.573423	-0.868831	9.592396	-0.257691	-0.021883	-0.043935	-0.363183	0.089016	-0.555797	-0.321308	0.114366	-0.014043	0.939938
11965	1.526958	-0.611277	9.538077	-0.223697	-0.011370	-0.036532	-0.362704	0.095778	-0.552734	-0.320101	0.116061	-0.018084	0.940074
11966	1.628434	-0.609122	9.715075	-0.159197	-0.023609	-0.062575	-0.364579	0.100206	-0.552139	-0.318256	0.117628	-0.020792	0.940449
11967	1.685439	-0.737460	9.578520	-0.116178	-0.009563	-0.071063	-0.364993	0.101587	-0.549247	-0.316639	0.118579	-0.022722	0.940831
11968	1.862884	-0.912000	9.584596	-0.055361	-0.016602	-0.068972	-0.366458	0.103390	-0.548162	-0.314980	0.119357	-0.023498	0.941270
11969	1.953065	-1.129491	9.480376	-0.000059	-0.035916	-0.035223	-0.368294	0.101743	-0.548804	-0.314324	0.120044	-0.023156	0.941410
11970	2.030264	-1.139717	9.479592	-0.057363	-0.037724	-0.026861	-0.368303	0.102847	-0.548140	-0.313470	0.121211	-0.023937	0.941526
11971	2.093615	-1.056409	9.355029	-0.132563	-0.051759	-0.017766	-0.370305	0.105342	-0.545735	-0.312828	0.123024	-0.026028	0.941449
11972	2.184770	-1.154461	9.771299	-0.171006	-0.051838	-0.036608	-0.372301	0.107009	-0.543599	-0.311488	0.125169	-0.028841	0.941529
11973	1.985878	-1.304301	10.602854	-0.180839	0.000567	-0.047053	-0.373915	0.111711	-0.542614	-0.310137	0.126300	-0.032091	0.941718
11974	2.037602	-0.810611	10.151445	-0.189499	0.056709	-0.078540	-0.373284	0.115988	-0.541406	-0.308052	0.126543	-0.035799	0.942236
11975	2.207599	-0.646385	9.231382	-0.028140	0.032509	-0.126794	-0.374998	0.116135	-0.541901	-0.305555	0.126171	-0.036120	0.943087
11976	2.393562	-0.964425	8.738240	0.079374	0.002913	-0.156188	-0.374990	0.115307	-0.542823	-0.302731	0.125830	-0.034231	0.944113
11977	2.278639	-1.508838	8.958887	-0.004958	-0.025189	-0.123501	-0.377873	0.112286	-0.543723	-0.300388	0.126425	-0.033762	0.944798
11978	2.266886	-1.828469	9.801295	-0.146688	-0.029023	-0.069996	-0.379723	0.111743	-0.542134	-0.298544	0.127985	-0.036179	0.945083
11979	2.420363	-1.641895	9.854990	-0.225554	0.005806	-0.031682	-0.380550	0.117270	-0.541022	-0.297348	0.129265	-0.040320	0.945118
11980	2.508016	-1.191546	9.479681	-0.260324	0.000630	-0.047741	-0.381652	0.124178	-0.539109	-0.295643	0.130922	-0.045112	0.945209
11981	2.474266	-1.186221	9.561748	-0.169794	0.005982	-0.084062	-0.383003	0.128465	-0.536957	-0.293587	0.131926	-0.048028	0.945566
11982	2.386317	-1.334118	9.738654	-0.051574	0.042801	-0.104223	-0.384856	0.128889	-0.536010	-0.291343	0.131604	-0.048968	0.946257
11983	2.299031	-1.372949	9.402492	0.068332	0.048163	-0.096255	-0.383911	0.126399	-0.538139	-0.289636	0.130434	-0.047570	0.947014
11984	1.911526	-1.535603	9.495292	0.070175	0.045672	-0.112030	-0.385346	0.124751	-0.540222	-0.287576	0.129355	-0.046200	0.947857
11985	1.746006	-1.723915	9.629143	0.057649	0.062317	-0.112053	-0.385979	0.120890	-0.541556	-0.285527	0.127969	-0.045060	0.948719
11986	1.867151	-1.667121	9.633557	0.079973	0.071006	-0.099547	-0.386090	0.119235	-0.544705	-0.283700	0.126341	-0.043679	0.949550
11987	1.638688	-1.876676	9.738867	0.204353	0.057113	-0.110123	-0.384735	0.114258	-0.546733	-0.282060	0.124194	-0.039760	0.950493
11988	1.542171	-1.853147	9.321787	0.188219	0.034449	-0.098824	-0.385625	0.109293	-0.548335	-0.280551	0.122643	-0.036115	0.951286
11989	1.766133	-1.928043	8.996943	0.148747	0.016882	-0.072816	-0.387960	0.103508	-0.550446	-0.279508	0.121531	-0.033172	0.951843
11990	1.767447	-2.081977	8.999969	0.136879	-0.002476	-0.027183	-0.388596	0.100198	-0.551775	-0.279214	0.120917	-0.030476	0.952098
11991	1.926594	-2.116618	9.089525	0.078486	-0.027154	0.014541	-0.388966	0.097441	-0.554800	-0.279694	0.120988	-0.028907	0.951997
11992	1.931803	-2.068126	9.229432	0.046208	-0.018478	0.028441	-0.388696	0.095505	-0.553387	-0.280249	0.121152	-0.027983	0.951840
11993	1.972276	-1.808913	9.152753	-0.029002	-0.023780	0.042015	-0.389764	0.097444	-0.552960	-0.280994	0.121757	-0.028602	0.951525
11994	2.064508	-1.746752	9.265629	-0.052290	-0.039583	0.040008	-0.390171	0.098826	-0.551895	-0.281574	0.122869	-0.029458	0.951184
11995	2.032250	-1.530052	9.258785	-0.059451	-0.053573	0.038197	-0.390844	0.100210	-0.550305	-0.282190	0.124223	-0.030507	0.950793
11996	2.014363	-1.332457	9.333312	0.173332	-0.062187	0.001135	-0.393342	0.097737	-0.548986	-0.282615	0.124514	-0.026847	0.950739
11997	1.707320	-1.037468	9.058161	0.239695	-0.107437	-0.036277	-0.396207	0.091125	-0.549008	-0.282580	0.125231	-0.021714	0.950786
11998	1.252257	-0.851201	9.032985	0.350760	-0.142190	-0.070665	-0.398947	0.086032	-0.549670	-0.282121	0.126069	-0.014046	0.950956
11999	1.291628	-0.750310	9.091485	0.153862	-0.171150	-0.067791	-0.404314	0.077775	-0.548365	-0.281268	0.128429	-0.010107	0.950943
12000	1.555429	-0.679112	9.450531	0.017811	-0.180964	-0.068891	-0.407485	0.076133	-0.544416	-0.279996	0.131872	-0.008555	0.950862
12001	2.857156	-0.668762	9.862410	0.048183	-0.153443	-0.061918	-0.411567	0.073669	-0.542812	-0.278971	0.134475	-0.006720	0.950814
12002	4.248474	-1.670841	11.343385	0.033780	-0.059653	-0.062339	-0.416317	0.071760	-0.539887	-0.277833	0.135519	-0.005561	0.951006
12003	6.260974	-1.801160	9.252831	-0.001683	0.039910	-0.048724	-0.415394	0.072032	-0.540159	-0.276897	0.134907	-0.005775	0.951365
12004	3.170284	-1.072304	8.475542	0.173672	0.096906	-0.002086	-0.413260	0.068430	-0.540749	-0.277237	0.132190	-0.002989	0.951660
12005	1.806807	0.048338	8.870307	-0.002834	0.111903	0.051944	-0.412183	0.065940	-0.542879	-0.278207	0.130213	-0.003864	0.951646
12006	1.850517	-0.285791	9.832237	-0.152294	0.139678	0.040279	-0.407440	0.068401	-0.544755	-0.278393	0.128486	-0.007644	0.951804
12007	1.670874	-0.760238	9.958114	0.022312	0.104867	-0.005322	-0.405067	0.069217	-0.545566	-0.278328	0.126452	-0.007843	0.952094
12008	1.224679	-1.014878	9.709086	0.057205	0.046467	-0.016647	-0.403479	0.068656	-0.545726	-0.278047	0.125340	-0.006960	0.952329
12009	1.547453	-1.132358	9.868380	-0.150523	-0.018485	-0.007947	-0.404021	0.070039	-0.544137	-0.277518	0.126554	-0.009796	0.952298
12010	1.577509	-0.981103	9.855439	-0.197074	-0.060492	-0.013703	-0.404041	0.073353	-0.543582	-0.276706	0.128890	-0.013164	0.952181
12011	2.034849	-0.845454	9.761725	-0.170233	-0.078097	-0.015441	-0.407757	0.075304	-0.540895	-0.275993	0.131311	-0.016032	0.952013
12012	2.331601	-0.877124	9.600180	-0.013588	-0.057097	-0.019603	-0.409625	0.077246	-0.537975	-0.275549	0.132568	-0.015908	0.951969
12013	2.329633	-1.146987	9.438472	0.046395	-0.032547	-0.017365	-0.411887	0.080158	-0.537520	-0.275353	0.132928	-0.014892	0.951992
12014	2.146431	-1.102258	9.440567	0.060650	-0.002793	0.004940	-0.412410	0.078917	-0.536741	-0.275565	0.132734	-0.013717	0.951975
12015	2.283417	-0.855658	9.418187	0.067741	-0.002871	0.021743	-0.413187	0.076989	-0.537793	-0.276159	0.132393	-0.012560	0.951867
12016	2.239554	-0.578279	9.561149	0.017655	0.009350	0.018846	-0.412623	0.072708	-0.541108	-0.276507	0.132202	-0.012310	0.951796
12017	2.497471	-0.642835	9.558182	-0.053824	-0.002931	-0.007364	-0.412497	0.072291	-0.538895	-0.276222	0.132536	-0.013359	0.951818
12018	2.419099	-0.796190	9.547481	-0.060944	0.009357	-0.012666	-0.411866	0.076153	-0.536908	-0.275767	0.132787	-0.014520	0.951898
12019	2.447805	-0.839225	9.705360	0.010572	0.009313	-0.003354	-0.413446	0.076300	-0.538188	-0.275723	0.132534	-0.014404	0.951947
12020	2.527683	-0.802336	9.387852	-0.046657	0.039066	0.006901	-0.413443	0.076439	-0.539231	-0.275660	0.132134	-0.015511	0.952004
12021	2.408309	-0.952605	9.495305	-0.000121	0.030364	-0.001601	-0.411863	0.076430	-0.538210	-0.275614	0.131548	-0.015704	0.952095
12022	2.505008	-0.936605	9.468218	-0.033248	0.010208	-0.001940	-0.411596	0.076152	-0.538609	-0.275424	0.131627	-0.016373	0.952128
12023	2.244168	-0.930915	9.090804	-0.103843	-0.014116	-0.018316	-0.411089	0.079601	-0.538452	-0.274799	0.132472	-0.018244	0.952157
12024	2.402160	-1.133299	9.380323	-0.143285	-0.064087	-0.025929	-0.413216	0.080992	-0.536056	-0.273883	0.134577	-0.020538	0.952079
12025	2.441481	-1.737361	10.151726	-0.254222	-0.071213	-0.055113	-0.415882	0.084596	-0.534413	-0.272171	0.137351	-0.024882	0.952070
12026	2.473416	-1.323922	10.148993	-0.361520	-0.025760	-0.054774	-0.417517	0.090954	-0.529886	-0.270083	0.139921	-0.031460	0.952096
12027	2.564626	-1.060354	10.052700	-0.252956	0.030365	-0.100453	-0.418341	0.095652	-0.528260	-0.267437	0.140772	-0.036189	0.952550
12028	2.223942	-1.069176	9.445086	-0.110396	0.074465	-0.136150	-0.418226	0.098136	-0.527454	-0.264432	0.140130	-0.038291	0.953401
12029	2.251701	-1.231313	9.193033	0.090019	0.084168	-0.125878	-0.417413	0.095648	-0.529580	-0.262214	0.138135	-0.036679	0.954367
12030	2.464082	-1.240852	8.974789	0.089872	0.079691	-0.088947	-0.415797	0.090945	-0.531218	-0.260654	0.136296	-0.035121	0.955118
12031	2.627907	-1.299331	9.145744	-0.127607	0.065541	-0.085361	-0.415787	0.091223	-0.534479	-0.258622	0.135780	-0.037668	0.955646
12032	2.691387	-1.199085	9.055022	-0.203700	0.041009	-0.080714	-0.415543	0.095088	-0.535097	-0.256419	0.136196	-0.041543	0.956020
12033	2.484500	-1.452422	9.842195	-0.058836	0.054947	-0.081377	-0.413847	0.097149	-0.533013	-0.254650	0.135544	-0.042714	0.956534
12034	2.329858	-1.144255	10.332550	0.052109	0.114397	-0.074968	-0.411985	0.095621	-0.534624	-0.253200	0.133242	-0.042084	0.957270
12035	2.537164	-0.502904	9.799784	0.095305	0.156505	-0.099093	-0.410897	0.092165	-0.538199	-0.251410	0.129865	-0.040719	0.958264
12036	2.419488	-0.743159	9.586541	0.133046	0.137436	-0.135905	-0.409535	0.087189	-0.542317	-0.248974	0.126760	-0.038495	0.959407
12037	2.203698	-1.198867	9.455786	0.142073	0.134079	-0.153500	-0.406329	0.082203	-0.545548	-0.246267	0.123618	-0.035949	0.960614
12038	2.080153	-1.583475	9.214498	0.138362	0.118354	-0.124542	-0.406288	0.077511	-0.549382	-0.244067	0.120840	-0.033553	0.961615
12039	2.229575	-1.625432	9.246373	0.091688	0.102479	-0.097677	-0.404810	0.074190	-0.551787	-0.242326	0.118523	-0.031989	0.962397
12040	2.022718	-1.506476	9.078887	0.027176	0.086758	-0.076966	-0.403064	0.070869	-0.554980	-0.240766	0.116858	-0.031695	0.963001
12041	1.974511	-1.498478	9.211579	-0.017673	0.073566	-0.059704	-0.403304	0.067557	-0.556315	-0.239517	0.115609	-0.032217	0.963446
12042	1.988583	-1.562936	9.405389	0.018059	0.074390	-0.052413	-0.401720	0.067548	-0.556600	-0.238394	0.114209	-0.032098	0.963895
12043	2.020182	-1.529899	9.278118	0.034100	0.074370	-0.034673	-0.401054	0.067546	-0.558308	-0.237747	0.112690	-0.031716	0.964247
12044	2.008007	-1.539822	9.148328	-0.001766	0.042866	-0.023589	-0.399061	0.066293	-0.560178	-0.237158	0.111974	-0.031894	0.964469
12045	2.045849	-1.652961	9.213995	-0.023457	0.027866	0.017578	-0.397750	0.067667	-0.560054	-0.237422	0.111608	-0.032553	0.964425
12046	2.030766	-1.741324	9.381344	-0.043352	0.009372	0.053477	-0.398017	0.068774	-0.560953	-0.238255	0.111686	-0.033545	0.964176
12047	2.150960	-1.827856	9.706168	-0.054229	0.023206	0.078941	-0.398567	0.071260	-0.558570	-0.239638	0.111534	-0.034956	0.963801
12048	2.181180	-1.652653	9.659855	-0.013171	0.038023	0.107519	-0.395673	0.073455	-0.559767	-0.241584	0.110877	-0.035621	0.963366
12049	2.138211	-1.232653	9.251678	0.022710	0.025024	0.097267	-0.393959	0.073307	-0.559011	-0.243489	0.110325	-0.035606	0.962950
12050	1.871012	-1.106354	8.971839	-0.002281	-0.018554	0.079416	-0.395030	0.075521	-0.558189	-0.244951	0.110725	-0.035724	0.962529
12051	1.643782	-1.151595	9.328976	-0.014866	-0.034311	0.077556	-0.394244	0.076207	-0.557672	-0.246434	0.111506	-0.036095	0.962047
12052	1.614807	-1.168935	9.876991	-0.046260	-0.023940	0.082645	-0.394915	0.078006	-0.557383	-0.247861	0.112222	-0.037040	0.961561
12053	1.940090	-0.930921	9.886535	-0.041848	-0.013582	0.100288	-0.395064	0.080077	-0.556055	-0.249703	0.112700	-0.038066	0.960988
12054	2.250540	-0.729936	9.547294	0.049636	-0.025731	0.058570	-0.393358	0.081448	-0.555545	-0.250875	0.112989	-0.037105	0.960687
12055	2.113991	-0.909735	9.392590	0.062306	-0.015092	0.033155	-0.394276	0.080486	-0.555540	-0.251657	0.113036	-0.035927	0.960521
12056	1.996898	-1.077021	9.446954	0.039035	-0.016821	0.032098	-0.394668	0.080628	-0.557100	-0.252227	0.113225	-0.035162	0.960378
12057	1.973073	-1.037791	9.630265	0.028233	-0.001139	0.046186	-0.395846	0.078286	-0.555799	-0.253171	0.113166	-0.034722	0.960152
12058	1.901064	-0.977110	9.626778	0.078456	0.039176	0.032633	-0.394924	0.078419	-0.555551	-0.253756	0.112077	-0.033489	0.960169
12059	1.906482	-0.884353	9.298538	0.053442	0.077706	0.044951	-0.392802	0.077027	-0.556380	-0.254677	0.110371	-0.032941	0.960142
12060	1.856648	-1.100344	9.327728	0.130462	0.111008	0.036791	-0.389614	0.075355	-0.559579	-0.255376	0.107633	-0.031087	0.960329
12061	1.744871	-1.200257	9.404451	0.123278	0.173098	0.058123	-0.386559	0.073407	-0.562256	-0.256638	0.103726	-0.029714	0.960466
12062	1.604963	-1.179898	9.413102	0.132368	0.233545	0.044356	-0.379533	0.070610	-0.567090	-0.257434	0.098617	-0.028460	0.960829
12063	1.818350	-1.047642	9.160430	0.112737	0.289498	0.056720	-0.375419	0.068518	-0.570437	-0.258567	0.092526	-0.027888	0.961147
12064	1.764376	-1.184949	9.740929	0.168985	0.275396	0.062341	-0.367081	0.067095	-0.575148	-0.259740	0.086407	-0.026174	0.961449
12065	1.644453	-1.070976	9.738467	0.057098	0.296359	0.079285	-0.358871	0.064014	-0.578305	-0.261194	0.080467	-0.026752	0.961555
12066	1.635134	-1.033839	10.061024	0.090975	0.257786	0.086445	-0.352125	0.064533	-0.583886	-0.262641	0.075072	-0.026484	0.961604
12067	1.340914	-0.976597	9.939246	0.078467	0.210678	0.072187	-0.344455	0.063941	-0.587664	-0.264024	0.070676	-0.026192	0.961567
12068	1.026655	-1.018022	9.749213	-0.030669	0.158318	0.057194	-0.340620	0.063922	-0.590073	-0.264792	0.067847	-0.027692	0.961517
12069	1.088986	-1.083261	9.810412	-0.052185	0.114546	0.051558	-0.337331	0.066113	-0.590753	-0.265640	0.065993	-0.029388	0.961362
12070	0.993073	-0.988689	9.817134	-0.023613	0.069079	0.051649	-0.334958	0.067897	-0.593122	-0.266411	0.064846	-0.030267	0.961199
12071	0.920871	-0.952310	9.731654	-0.066479	0.035916	0.026575	-0.333646	0.068718	-0.592350	-0.266806	0.064586	-0.031793	0.961058
12072	0.992682	-1.039558	9.698788	-0.128172	0.017546	0.011922	-0.333407	0.071615	-0.589975	-0.266714	0.065010	-0.034354	0.960967
12073	1.018836	-1.101808	9.858871	-0.134470	-0.004362	0.008248	-0.333156	0.073408	-0.589178	-0.266692	0.065896	-0.036954	0.960816
12074	1.132618	-1.055202	9.658947	-0.168581	-0.018424	0.034363	-0.332927	0.078791	-0.588083	-0.267014	0.067208	-0.040129	0.960508
12075	1.335007	-1.123612	9.827052	-0.116717	-0.029000	0.032862	-0.334013	0.083076	-0.586196	-0.267503	0.068465	-0.042282	0.960191
12076	1.288902	-1.152365	9.745405	-0.089930	-0.016754	0.050735	-0.335625	0.087088	-0.584827	-0.268226	0.069309	-0.043979	0.959853
12077	1.329998	-1.143322	9.661037	-0.114057	-0.002754	0.050601	-0.334852	0.090121	-0.584286	-0.269033	0.070047	-0.046235	0.959467
12078	1.378407	-1.129115	9.711254	-0.071948	0.009506	0.040365	-0.334999	0.092884	-0.584517	-0.269505	0.070296	-0.047717	0.959244
12079	1.228722	-1.123280	9.664545	-0.005716	0.041063	0.046296	-0.333429	0.094255	-0.582830	-0.270337	0.069625	-0.048107	0.959039
12080	1.165911	-1.127555	9.679458	0.023007	0.046381	0.027157	-0.331051	0.094381	-0.583910	-0.270594	0.068662	-0.047951	0.959044
12081	1.095883	-1.131451	9.800185	0.001610	0.030678	0.002289	-0.331829	0.092591	-0.584830	-0.270602	0.068194	-0.048070	0.959069
12082	1.028272	-1.130936	9.795968	-0.027921	0.037683	0.005644	-0.330772	0.092862	-0.585887	-0.270241	0.067687	-0.048824	0.959169
12083	0.928840	-1.192520	9.853798	-0.048538	0.023690	0.008103	-0.328934	0.093956	-0.584990	-0.270298	0.067610	-0.049866	0.959104
12084	0.832344	-1.173110	9.662585	-0.020826	-0.003365	0.010888	-0.329340	0.095062	-0.583798	-0.270135	0.067849	-0.050266	0.959112
12085	0.788613	-1.211164	9.691365	0.005036	0.002729	0.030489	-0.328679	0.095335	-0.584589	-0.270715	0.067844	-0.050195	0.958953
12086	0.921444	-1.211880	9.795959	0.021129	-0.011318	0.026107	-0.328422	0.096023	-0.583803	-0.270933	0.067994	-0.049766	0.958903
12087	0.919288	-1.173585	9.729124	0.046137	-0.018320	0.035967	-0.328948	0.096165	-0.584577	-0.271695	0.068155	-0.048794	0.958726
12088	1.006022	-1.200751	9.718450	0.080147	-0.028821	0.030858	-0.329342	0.095338	-0.583795	-0.272113	0.068318	-0.047143	0.958679
12089	1.102526	-1.213474	9.736698	0.057835	-0.002597	0.025471	-0.328802	0.093402	-0.584084	-0.272673	0.068124	-0.046014	0.958588
12090	1.078338	-1.218183	9.708012	0.028318	-0.011333	0.021707	-0.329067	0.094233	-0.584986	-0.272801	0.068241	-0.045441	0.958571
12091	1.140931	-1.242910	9.647103	0.032000	-0.020031	-0.002112	-0.331703	0.093556	-0.584822	-0.272813	0.068553	-0.044674	0.958581
12092	1.227728	-1.262736	9.677371	0.055318	-0.007784	-0.011621	-0.331684	0.090795	-0.585633	-0.272229	0.068481	-0.043566	0.958803
12093	1.145378	-1.295898	9.634439	0.014081	-0.017422	0.003923	-0.330638	0.091617	-0.584204	-0.272329	0.068846	-0.043169	0.958767
12094	1.174608	-1.262291	9.687448	-0.012713	0.004437	-0.001483	-0.331295	0.091069	-0.584330	-0.271860	0.068903	-0.043444	0.958883
12095	1.227999	-1.224304	9.660987	0.040885	-0.002601	0.016498	-0.331286	0.089964	-0.584864	-0.272224	0.068836	-0.042633	0.958821
12096	1.046912	-1.222763	9.703424	-0.009216	0.003555	0.016209	-0.331413	0.088860	-0.584742	-0.272037	0.068873	-0.042865	0.958861
12097	1.136714	-1.156374	9.619295	-0.052123	-0.000824	0.008819	-0.330895	0.091343	-0.585901	-0.272124	0.069286	-0.043839	0.958763
12098	1.228384	-1.171310	9.688029	0.003400	0.006176	-0.002238	-0.331824	0.091486	-0.584579	-0.271606	0.069220	-0.043817	0.958915
12099	1.122168	-1.165757	9.660170	-0.037722	-0.004275	-0.012235	-0.332614	0.090938	-0.584051	-0.271312	0.069643	-0.044463	0.958938
12100	1.088010	-1.213698	9.626266	-0.073472	0.016738	-0.014180	-0.332102	0.093420	-0.583773	-0.270351	0.069797	-0.045964	0.959128
12101	1.208683	-1.224139	9.665962	-0.030526	0.011461	-0.016569	-0.332104	0.093834	-0.583769	-0.269969	0.069887	-0.046551	0.959200
12102	1.140793	-1.262158	9.644481	-0.043026	0.002752	-0.024609	-0.330792	0.094793	-0.583126	-0.268864	0.070152	-0.047378	0.959451
12103	1.072952	-1.295184	9.683140	-0.052020	-0.004254	-0.017638	-0.331461	0.096177	-0.582711	-0.268446	0.070661	-0.048292	0.959485
12104	1.145595	-1.266911	9.675628	-0.026996	-0.002535	-0.010416	-0.332132	0.097285	-0.581384	-0.267645	0.070926	-0.048803	0.959664
12105	1.159931	-1.288634	9.687271	-0.032363	-0.006038	-0.012239	-0.331468	0.097006	-0.582180	-0.267359	0.071361	-0.049337	0.959684
12106	1.106747	-1.297766	9.711658	-0.019905	0.005309	0.005530	-0.332538	0.098944	-0.581100	-0.266891	0.071422	-0.049775	0.959787
12107	1.179219	-1.291337	9.639007	-0.002019	0.016666	0.012732	-0.331880	0.098940	-0.580588	-0.267106	0.071236	-0.049882	0.959735
12108	1.246741	-1.306106	9.700742	0.008771	0.011421	-0.002213	-0.332009	0.098941	-0.581630	-0.266547	0.071035	-0.049789	0.959910
12109	1.197953	-1.375434	9.714786	-0.005526	0.000949	-0.010286	-0.332016	0.099769	-0.580839	-0.266329	0.071200	-0.049846	0.959955
12110	1.217323	-1.366156	9.652238	-0.018029	0.006207	-0.012123	-0.331484	0.099353	-0.581504	-0.265674	0.071259	-0.050217	0.960113
12111	1.144856	-1.368126	9.609580	-0.004677	0.016695	0.007421	-0.331344	0.098386	-0.582299	-0.265783	0.071104	-0.050370	0.960087
12112	1.144952	-1.355983	9.648172	0.012326	0.016695	0.005784	-0.331483	0.099214	-0.581505	-0.265525	0.070784	-0.050237	0.960189
12113	1.183668	-1.344303	9.633553	0.012352	0.004458	-0.003081	-0.331750	0.100183	-0.582275	-0.265467	0.070788	-0.049984	0.960218
12114	1.123116	-1.372443	9.715466	0.032021	0.020201	0.002417	-0.330822	0.099349	-0.582036	-0.265241	0.070303	-0.049481	0.960342
12115	1.154835	-1.324777	9.653253	0.026625	0.016686	0.009416	-0.331342	0.097419	-0.581264	-0.265432	0.069986	-0.049039	0.960335
12116	1.111608	-1.290823	9.634789	0.014125	0.009716	0.002271	-0.332008	0.099218	-0.582280	-0.265195	0.069798	-0.048823	0.960425
12117	1.067978	-1.314476	9.654120	-0.002004	0.002715	0.004779	-0.330949	0.098798	-0.582562	-0.265271	0.069905	-0.048852	0.960395
12118	1.087549	-1.278601	9.637541	0.023031	0.002708	0.009369	-0.330017	0.097827	-0.583369	-0.265193	0.069798	-0.048437	0.960445
12119	1.140816	-1.257480	9.601274	0.031971	0.002696	0.012067	-0.330545	0.096724	-0.581544	-0.265455	0.069719	-0.047822	0.960409
12120	1.106819	-1.285901	9.658920	-0.014489	-0.006024	-0.006805	-0.329880	0.096445	-0.582601	-0.265014	0.069994	-0.048060	0.960499
12121	1.106856	-1.281069	9.666186	0.005192	0.004470	-0.003098	-0.330672	0.096034	-0.581810	-0.264946	0.070038	-0.047949	0.960520
12122	1.162644	-1.247692	9.711752	0.046361	0.006213	-0.006327	-0.331451	0.094521	-0.582988	-0.264592	0.069755	-0.047083	0.960681
12123	1.116472	-1.286050	9.634802	-0.012678	-0.004263	-0.010312	-0.330790	0.094655	-0.583650	-0.264369	0.070069	-0.047258	0.960711
12124	1.087331	-1.309787	9.663621	-0.013620	0.011456	0.003840	-0.330534	0.094791	-0.581563	-0.264160	0.069996	-0.047584	0.960758
12125	1.198551	-1.291305	9.698924	0.032026	0.014935	0.000630	-0.331335	0.097005	-0.582443	-0.264192	0.069696	-0.047020	0.960799
12126	1.172057	-1.281498	9.692056	-0.018067	-0.002552	-0.006838	-0.331325	0.095072	-0.582071	-0.263818	0.069927	-0.047339	0.960869
12127	1.096796	-1.338570	9.713678	-0.053877	0.002695	-0.001782	-0.331329	0.095624	-0.581804	-0.263695	0.070320	-0.048361	0.960823
12128	1.162124	-1.319891	9.696507	-0.023518	0.002654	0.012522	-0.331994	0.096594	-0.581915	-0.263698	0.070462	-0.048839	0.960788
12129	1.188897	-1.288978	9.648563	-0.009138	0.004438	0.000297	-0.330947	0.096863	-0.579839	-0.263675	0.070587	-0.049012	0.960776
12130	1.082169	-1.357720	9.706375	-0.010076	0.014933	0.010919	-0.331748	0.097695	-0.578774	-0.263684	0.070424	-0.049292	0.960771
12131	1.111169	-1.353254	9.667722	-0.010148	0.004400	0.024972	-0.331735	0.097559	-0.582170	-0.264134	0.070530	-0.049524	0.960628
12132	1.140599	-1.290859	9.697026	-0.012791	0.000908	0.014369	-0.332529	0.097563	-0.581636	-0.264210	0.070647	-0.049788	0.960585
12133	1.063221	-1.304773	9.668694	-0.027170	-0.000849	0.028378	-0.331749	0.098801	-0.580069	-0.264707	0.070938	-0.050323	0.960399
12134	1.094491	-1.324047	9.737899	0.012201	0.002641	0.026900	-0.332281	0.099218	-0.579665	-0.265076	0.070878	-0.050133	0.960311
12135	1.116382	-1.300320	9.687512	0.019361	-0.000853	0.026939	-0.331492	0.099351	-0.579153	-0.265611	0.070922	-0.049771	0.960179
12136	1.084743	-1.333842	9.656157	-0.003824	0.000945	0.010919	-0.332013	0.098664	-0.579936	-0.265646	0.070995	-0.049857	0.960160
12137	1.120893	-1.343746	9.655731	0.015820	-0.004327	0.018079	-0.331487	0.099352	-0.580590	-0.266009	0.071132	-0.049534	0.960066
12138	1.091740	-1.367644	9.631674	0.005051	-0.013078	0.023260	-0.331751	0.099215	-0.580456	-0.266321	0.071416	-0.049392	0.959965
12139	1.053154	-1.362363	9.687345	-0.011072	-0.009591	0.026692	-0.332020	0.099630	-0.579404	-0.266816	0.071786	-0.049575	0.959791
12140	1.200327	-1.380329	9.693078	-0.003900	-0.009625	0.023171	-0.330436	0.099207	-0.578910	-0.267113	0.072051	-0.049623	0.959686
12141	1.154560	-1.363252	9.655216	0.001542	0.000051	0.010928	-0.332571	0.102394	-0.577279	-0.267314	0.072187	-0.049595	0.959621
12142	1.116070	-1.343642	9.677403	-0.014617	-0.003471	0.021386	-0.331516	0.102941	-0.578073	-0.267581	0.072395	-0.049877	0.959516
12143	1.203244	-1.310562	9.705873	0.005091	0.002637	0.017126	-0.332302	0.101979	-0.578201	-0.267904	0.072457	-0.049803	0.959426
12144	1.179125	-1.305658	9.674893	-0.012802	-0.002602	0.016104	-0.331388	0.103630	-0.578199	-0.268067	0.072643	-0.050047	0.959353
12145	1.159869	-1.295982	9.643927	-0.017293	-0.006974	0.019589	-0.329540	0.103344	-0.577838	-0.268413	0.073008	-0.050351	0.959213
12146	1.113971	-1.298057	9.634686	-0.000274	0.000924	0.017993	-0.330859	0.102522	-0.576520	-0.268617	0.073057	-0.050377	0.959151
12147	1.140831	-1.257304	9.658956	0.014068	0.004427	0.012823	-0.331121	0.102524	-0.577300	-0.268868	0.073038	-0.050127	0.959095
12148	1.203541	-1.267430	9.653492	-0.000220	0.006168	0.007417	-0.331787	0.103494	-0.576888	-0.268869	0.072997	-0.050164	0.959096
12149	1.140594	-1.290917	9.677798	-0.012767	-0.003448	0.008186	-0.330871	0.104593	-0.576500	-0.268999	0.073278	-0.050374	0.959027
12150	1.130741	-1.319557	9.725621	-0.007367	-0.007805	-0.001488	-0.330994	0.103490	-0.577292	-0.268833	0.073552	-0.050461	0.959048
12151	1.152150	-1.363181	9.672061	-0.018086	0.007068	0.000236	-0.329138	0.102099	-0.577595	-0.268792	0.073666	-0.050818	0.959032
12152	1.110992	-1.377365	9.648220	-0.005552	0.011464	0.000354	-0.330605	0.104316	-0.576768	-0.268648	0.073560	-0.050976	0.959072
12153	1.139829	-1.396847	9.642941	-0.016304	-0.000796	0.000218	-0.331529	0.103491	-0.575195	-0.268617	0.073813	-0.051260	0.959046
12154	1.149389	-1.411295	9.661919	-0.037772	-0.006924	-0.003491	-0.330333	0.102657	-0.576266	-0.268356	0.074235	-0.051932	0.959050
12155	1.077073	-1.393856	9.674760	-0.018201	-0.006084	0.021352	-0.330342	0.104038	-0.576121	-0.268734	0.074574	-0.052259	0.958900
12156	1.198060	-1.358760	9.662103	0.000606	-0.000859	0.019717	-0.331795	0.103769	-0.575188	-0.268976	0.074651	-0.052262	0.958826
12157	1.246196	-1.382998	9.723896	0.003355	0.006148	0.005643	-0.331263	0.103490	-0.575982	-0.269072	0.074659	-0.052215	0.958801
12158	1.125438	-1.382377	9.619197	-0.009231	-0.000830	0.019663	-0.330479	0.104729	-0.575590	-0.269317	0.074788	-0.052405	0.958712
12159	1.168636	-1.421082	9.656833	-0.003871	0.009642	0.023243	-0.330616	0.106249	-0.576879	-0.269735	0.074749	-0.052543	0.958590
12160	1.188265	-1.377910	9.666774	0.014065	0.011409	0.014571	-0.330224	0.106661	-0.576358	-0.269909	0.074523	-0.052345	0.958569
12161	1.166557	-1.373055	9.626160	0.005096	0.002664	0.018007	-0.329936	0.103208	-0.577441	-0.270248	0.074575	-0.052264	0.958474
12162	1.101268	-1.386866	9.662615	-0.002031	-0.000806	0.009147	-0.331268	0.105010	-0.576881	-0.270285	0.074676	-0.052302	0.958454
12163	1.135203	-1.367977	9.633698	0.014954	-0.002564	0.012783	-0.330085	0.105417	-0.576242	-0.270544	0.074776	-0.051997	0.958390
12164	1.125829	-1.329316	9.667871	-0.000317	-0.000854	0.025906	-0.330086	0.105832	-0.576630	-0.270920	0.074851	-0.052026	0.958276
12165	1.149664	-1.372813	9.662358	-0.025341	0.005270	0.021324	-0.331018	0.106803	-0.575953	-0.271275	0.075008	-0.052546	0.958135
12166	1.130193	-1.394301	9.664682	-0.007365	0.013192	0.005624	-0.330472	0.103762	-0.576253	-0.271206	0.074872	-0.052758	0.958154
12167	1.103804	-1.367842	9.597920	-0.010995	0.004438	0.016155	-0.329688	0.105139	-0.576251	-0.271483	0.074968	-0.052991	0.958055
12168	1.120231	-1.435238	9.623441	-0.018947	0.011476	-0.005045	-0.329171	0.106516	-0.575331	-0.271221	0.074940	-0.053398	0.958108
12169	1.062364	-1.424987	9.681739	-0.036034	0.016681	0.014253	-0.328647	0.107066	-0.575073	-0.271412	0.074935	-0.054178	0.958011
12170	1.057359	-1.449045	9.667085	-0.025370	-0.002586	0.024832	-0.328919	0.108171	-0.574666	-0.271703	0.075178	-0.054678	0.957881
12171	1.149069	-1.454706	9.622969	-0.043195	-0.002575	0.010576	-0.329734	0.112318	-0.574743	-0.271833	0.075582	-0.055487	0.957766
12172	1.085893	-1.511733	9.690151	-0.045888	0.004425	0.012350	-0.329349	0.113973	-0.574210	-0.271868	0.075816	-0.056398	0.957684
12173	1.052264	-1.482973	9.570604	-0.061097	0.011444	0.017570	-0.328295	0.114105	-0.573964	-0.272089	0.076035	-0.057642	0.957530
12174	1.230837	-1.503275	9.679385	-0.027111	0.006132	0.015976	-0.327763	0.114103	-0.575277	-0.272184	0.076128	-0.058211	0.957461
12175	1.144405	-1.435089	9.733788	0.074826	0.000895	0.027312	-0.327506	0.114377	-0.573712	-0.272810	0.075799	-0.056805	0.957394
12176	1.057948	-1.367218	9.684844	0.098143	-0.006035	0.015162	-0.328546	0.112865	-0.575800	-0.273114	0.075445	-0.054905	0.957446
12177	1.154689	-1.346320	9.686653	0.058834	-0.016537	-0.001049	-0.329186	0.109416	-0.575824	-0.273190	0.075563	-0.053660	0.957485
12178	1.150146	-1.305468	9.663129	0.005147	-0.011303	0.002114	-0.330504	0.108871	-0.575288	-0.273063	0.075830	-0.053496	0.957510
12179	1.207897	-1.330311	9.551790	0.005185	-0.004288	-0.001405	-0.328129	0.108581	-0.574804	-0.273038	0.076008	-0.053337	0.957512
12180	1.212156	-1.411948	9.608496	0.023141	0.013229	-0.011804	-0.330494	0.107076	-0.575306	-0.272655	0.075722	-0.052941	0.957665
12181	1.238375	-1.460230	9.617328	0.005227	0.042061	0.000488	-0.329311	0.107898	-0.575315	-0.272617	0.075014	-0.053038	0.957726
12182	1.163357	-1.483593	9.651353	0.041088	0.034256	-0.018647	-0.329440	0.108175	-0.576616	-0.272143	0.074237	-0.052399	0.957957
12183	1.131925	-1.488260	9.617924	0.016127	0.027316	-0.039993	-0.327586	0.107061	-0.576656	-0.271361	0.073797	-0.052154	0.958226
12184	1.061937	-1.482873	9.628203	-0.023227	0.037824	-0.040220	-0.328371	0.106375	-0.577434	-0.270360	0.073322	-0.052736	0.958514
12185	1.006889	-1.415020	9.653492	-0.005302	0.032609	-0.048890	-0.327445	0.106094	-0.577581	-0.269370	0.072901	-0.052924	0.958814
12186	1.082126	-1.362634	9.672671	0.001831	0.044812	-0.039995	-0.325985	0.104014	-0.576710	-0.268391	0.072156	-0.053064	0.959137
12187	1.198144	-1.348948	9.724702	-0.025027	0.030765	-0.042037	-0.327041	0.104158	-0.576823	-0.267505	0.071869	-0.053627	0.959375
12188	1.125775	-1.338760	9.725443	-0.014268	0.041292	-0.043659	-0.325583	0.103737	-0.577894	-0.266445	0.071282	-0.054050	0.959690
12189	1.077854	-1.287742	9.769704	0.051914	0.043050	-0.037859	-0.326765	0.103191	-0.578665	-0.265735	0.070344	-0.053200	0.960003
12190	1.029164	-1.342712	9.759878	0.093911	0.041302	-0.026101	-0.325164	0.101251	-0.580536	-0.265174	0.069162	-0.051570	0.960333
12191	0.990958	-1.280111	9.684020	0.041107	0.048296	-0.018504	-0.324094	0.099036	-0.581097	-0.264815	0.068154	-0.050980	0.960536
12192	1.063764	-1.230096	9.708001	0.039378	0.058792	-0.029064	-0.323032	0.098202	-0.581643	-0.264085	0.066928	-0.050487	0.960849
12193	1.049187	-1.246437	9.832913	0.051045	0.079785	-0.034192	-0.321427	0.095571	-0.583522	-0.263404	0.065277	-0.049844	0.961183
12194	1.019819	-1.299300	9.774879	0.032245	0.072798	-0.032593	-0.319438	0.095009	-0.585385	-0.262597	0.063824	-0.049555	0.961516
12195	0.947809	-1.236419	9.704122	0.039433	0.060604	-0.040479	-0.319824	0.093492	-0.585655	-0.261798	0.062609	-0.049026	0.961841
12196	0.990769	-1.308760	9.753390	0.032138	0.044775	-0.016827	-0.318223	0.090722	-0.586229	-0.261313	0.061679	-0.048611	0.962054
12197	0.951730	-1.366086	9.784311	0.050012	0.051773	-0.011385	-0.317420	0.090029	-0.588207	-0.261094	0.060553	-0.047875	0.962222
12198	0.919430	-1.154285	9.748571	-0.003673	0.048269	-0.009973	-0.316893	0.089749	-0.587434	-0.260719	0.059737	-0.048174	0.962360
12199	0.904938	-1.160814	9.936083	0.000755	0.079700	0.004271	-0.315567	0.089467	-0.588763	-0.260714	0.058313	-0.048545	0.962430
12200	0.939407	-1.062966	9.773482	-0.026905	0.077995	-0.008260	-0.313843	0.088768	-0.590102	-0.260317	0.057045	-0.049448	0.962567
12201	0.895175	-1.172984	9.863927	-0.013416	0.088529	-0.023114	-0.312926	0.090282	-0.590753	-0.259758	0.055552	-0.050095	0.962772
12202	0.870456	-0.563256	9.409706	-0.032037	0.085169	-0.045150	-0.311075	0.090825	-0.592734	-0.258656	0.054209	-0.051091	0.963093
12203	0.685851	-1.413400	10.151371	0.026808	0.100787	-0.020126	-0.307641	0.090531	-0.593312	-0.258183	0.052263	-0.051011	0.963332
12204	0.958991	-1.015954	9.466225	0.087787	0.121869	-0.023116	-0.303930	0.088440	-0.594433	-0.257606	0.049571	-0.049911	0.963686
12205	0.842746	-1.067535	9.606029	0.087737	0.125355	-0.015152	-0.302056	0.085532	-0.597363	-0.257264	0.046842	-0.048774	0.963972
12206	0.775865	-0.965916	9.631808	-0.032130	0.116606	-0.023947	-0.300179	0.082486	-0.600816	-0.256530	0.044868	-0.049958	0.964201
12207	0.761033	-1.013905	9.631384	-0.073191	0.116650	-0.045400	-0.296498	0.085643	-0.602146	-0.255460	0.043169	-0.051838	0.964463
12208	0.507722	-0.960888	9.018920	-0.241392	0.115024	-0.030670	-0.294140	0.087838	-0.600854	-0.254427	0.042300	-0.057041	0.964481
12209	0.522133	-1.331669	9.718716	-0.348911	0.107826	-0.021001	-0.292357	0.098322	-0.599602	-0.253586	0.042146	-0.064212	0.964259
12210	0.374619	-1.702946	9.843098	-0.289928	0.102596	-0.012694	-0.290294	0.106595	-0.599160	-0.252856	0.041737	-0.070297	0.964044
12211	0.350317	-1.713436	9.497104	-0.195197	0.100874	0.020606	-0.287046	0.115414	-0.598991	-0.252938	0.040873	-0.074522	0.963742
12212	0.359032	-1.850150	9.644465	-0.080694	0.102622	0.021413	-0.285082	0.118165	-0.599255	-0.253015	0.039353	-0.076600	0.963622
12213	0.338043	-1.750913	9.794795	-0.019952	0.079833	0.033252	-0.282055	0.119667	-0.599286	-0.253510	0.037985	-0.077365	0.963486
12214	0.369646	-1.717839	9.679542	0.053462	0.080758	0.026741	-0.279682	0.120622	-0.600487	-0.253818	0.036199	-0.076751	0.963522
12215	0.297349	-1.706756	9.973502	0.133913	0.074598	0.033491	-0.277551	0.118402	-0.602239	-0.254437	0.034150	-0.074529	0.963608
12216	0.154455	-1.759201	9.762637	0.332521	0.067719	0.041999	-0.275642	0.108727	-0.604192	-0.255223	0.031171	-0.068478	0.963950
12217	0.161658	-1.777324	10.146903	0.645507	0.043175	0.061800	-0.274371	0.096572	-0.608118	-0.256728	0.027072	-0.056263	0.964465
12218	0.465973	-1.078872	9.657216	0.973986	0.057273	0.059020	-0.272515	0.076822	-0.616176	-0.258197	0.020984	-0.037777	0.965125
12219	-0.318357	-0.000104	9.633126	1.325550	0.010316	0.067156	-0.270324	0.044504	-0.623710	-0.259940	0.013980	-0.012212	0.965446
12220	0.433826	-0.185035	10.066728	1.310328	-0.020575	0.047274	-0.269818	0.005843	-0.629846	-0.260964	0.007643	0.013196	0.965228
12221	-0.235317	0.798496	9.867506	0.747480	0.003044	0.078911	-0.271479	-0.024246	-0.634037	-0.262558	0.003784	0.027673	0.964512
12222	0.238860	0.592035	9.630320	0.022903	0.037808	0.059478	-0.270237	-0.032536	-0.635966	-0.263455	0.003065	0.027930	0.964263
12223	-0.125994	0.561149	9.611482	-0.370649	0.086845	0.045436	-0.268432	-0.025504	-0.635270	-0.264333	0.003438	0.020399	0.964210
12224	-0.311871	0.226413	9.789489	-0.984190	0.134061	-0.002058	-0.266445	-0.004805	-0.633528	-0.263922	0.006144	0.000727	0.964524
12225	-0.041515	-0.445903	9.279529	-1.748156	0.219631	0.003051	-0.260627	0.036170	-0.628510	-0.263593	0.011181	-0.034088	0.963967
12226	0.258935	-1.329661	9.704186	-1.972103	0.172095	0.030045	-0.255742	0.098686	-0.618433	-0.263049	0.018289	-0.072954	0.961846
12227	-0.329165	-2.192902	9.853150	-0.883100	0.111418	-0.021279	-0.252682	0.134701	-0.608852	-0.262106	0.020884	-0.090513	0.960558
12228	-0.067065	-1.672995	9.859270	0.263265	0.047038	-0.083624	-0.251021	0.142561	-0.606188	-0.260757	0.018864	-0.085641	0.961413
12229	-0.161561	-1.735516	10.409735	0.628277	0.067176	-0.084412	-0.249454	0.125711	-0.611601	-0.259230	0.014501	-0.073869	0.962878
12230	-0.297378	-1.116444	9.581656	0.581162	0.089323	-0.118856	-0.249198	0.107763	-0.617789	-0.256702	0.010017	-0.063085	0.964378
12231	0.045264	-1.157110	9.741661	0.177502	0.087273	-0.094603	-0.248000	0.086772	-0.624282	-0.254793	0.007600	-0.060070	0.965098
