# Supplementary material for: Identification of Haptic Based Guiding Using Hard Reins
Source: PLoS One. 2015 Jul 22;10(7):e0132020. doi: 10.1371/journal.pone.0132020 (PMC4511788; doi:10.1371/journal.pone.0132020)
Supplement: S9 File — (ZIP) [file pone.0132020.s009.zip › Exp2_MotionData2/Subject10/path3/T2/gc2.txt]

// Start Time: 0
// Sample rate: 25.0Hz
// Scenario: 4.9
// Firmware Version: 2.6.1
Counter	Acc_X	Acc_Y	Acc_Z	Gyr_X	Gyr_Y	Gyr_Z	Mag_X	Mag_Y	Mag_Z	Quat_w	Quat_x	Quat_y	Quat_z
11401	9.108255	2.448012	-2.770609	0.001464	0.013861	0.019073	-0.650921	-0.361910	-0.018433	-0.570149	-0.427058	0.677493	-0.183181
11402	9.073994	2.332106	-2.789406	0.006839	-0.009014	0.016339	-0.650644	-0.361102	-0.017543	-0.569883	-0.426835	0.677815	-0.183338
11403	9.119705	2.370928	-2.815016	0.032374	-0.001494	0.012723	-0.650796	-0.360111	-0.017339	-0.569495	-0.426951	0.677917	-0.183893
11404	9.119609	2.432069	-2.853259	0.003911	-0.019710	0.010870	-0.649960	-0.359426	-0.017023	-0.569131	-0.426799	0.678331	-0.183848
11405	9.085523	2.357319	-2.866963	0.017831	0.014089	0.014493	-0.652766	-0.358200	-0.014953	-0.569071	-0.426671	0.678324	-0.184354
11406	9.105141	2.371218	-2.828961	-0.000217	-0.018843	0.027364	-0.652213	-0.358688	-0.016816	-0.568693	-0.426243	0.678885	-0.184447
11407	9.129257	2.278333	-2.786992	-0.000173	0.003307	0.026403	-0.651504	-0.357948	-0.014669	-0.568596	-0.425788	0.679168	-0.184751
11408	9.105047	2.298215	-2.810111	0.019885	0.023772	0.021819	-0.651814	-0.356588	-0.016127	-0.568645	-0.425511	0.679119	-0.185421
11409	9.148666	2.263331	-2.763663	0.006693	0.024686	0.007115	-0.652388	-0.356241	-0.017224	-0.568852	-0.425317	0.678969	-0.185781
11410	9.105580	2.311915	-2.747243	-0.002952	0.005432	-0.009390	-0.651241	-0.357849	-0.016773	-0.568961	-0.425272	0.678947	-0.185630
11411	9.168758	2.295912	-2.672419	0.004370	0.007257	-0.009365	-0.653228	-0.356235	-0.017075	-0.569016	-0.425339	0.678861	-0.185622
11412	9.158494	2.287320	-2.749382	0.017911	-0.009023	-0.014824	-0.653500	-0.357341	-0.017703	-0.568778	-0.425635	0.678894	-0.185550
11413	9.177843	2.243157	-2.721409	0.013240	-0.010632	-0.018503	-0.652944	-0.356131	-0.016369	-0.568551	-0.425991	0.678900	-0.185409
11414	9.168165	2.365240	-2.778219	0.033590	-0.003812	-0.010200	-0.652100	-0.356157	-0.016097	-0.568231	-0.426393	0.678848	-0.185655
11415	9.133883	2.288392	-2.816084	-0.007231	-0.011649	-0.031393	-0.652656	-0.356704	-0.016407	-0.568213	-0.426695	0.678830	-0.185079
11416	9.172313	2.271264	-2.824878	-0.010196	-0.007634	-0.005707	-0.652480	-0.358495	-0.014834	-0.568195	-0.426561	0.679018	-0.184756
11417	9.148578	2.326897	-2.801890	0.001135	0.000770	0.007152	-0.652368	-0.357149	-0.016156	-0.568132	-0.426389	0.679156	-0.184838
11418	9.153638	2.253275	-2.739761	0.008508	0.028417	0.006196	-0.652917	-0.357737	-0.015626	-0.568403	-0.426162	0.678973	-0.185203
11419	9.148651	2.292624	-2.777963	-0.002381	-0.001390	0.012649	-0.651247	-0.356895	-0.015870	-0.568322	-0.425881	0.679195	-0.185283
11420	9.174951	2.278163	-2.798363	0.016019	-0.000735	0.016357	-0.652249	-0.355444	-0.016052	-0.568096	-0.425704	0.679404	-0.185613
11421	9.153271	2.278305	-2.797552	0.026562	0.000211	-0.000145	-0.652249	-0.355972	-0.016928	-0.567839	-0.425920	0.679391	-0.185955
11422	9.144034	2.263037	-2.739338	0.026590	-0.007271	0.001700	-0.654777	-0.354865	-0.015430	-0.567490	-0.426081	0.679514	-0.186202
11423	9.148346	2.268768	-2.807091	0.037705	-0.012227	0.007234	-0.654495	-0.354213	-0.014267	-0.566943	-0.426368	0.679661	-0.186674
11424	9.167322	2.281353	-2.851195	0.023078	-0.008493	0.007205	-0.653939	-0.353930	-0.014396	-0.566585	-0.426424	0.679854	-0.186930
11425	9.138476	2.254609	-2.830968	0.028801	-0.012745	0.016388	-0.653924	-0.353491	-0.011699	-0.566071	-0.426487	0.680118	-0.187379
11426	9.172077	2.183875	-2.818193	0.032417	0.004039	0.012694	-0.656159	-0.354040	-0.011430	-0.565781	-0.426537	0.680174	-0.187939
11427	9.167097	2.191507	-2.842111	0.034334	0.009395	0.015442	-0.654910	-0.352393	-0.010497	-0.565524	-0.426591	0.680159	-0.188644
11428	9.152687	2.198843	-2.839109	0.041749	-0.000109	0.020057	-0.655200	-0.351678	-0.010450	-0.565071	-0.426654	0.680293	-0.189373
11429	9.138345	2.181671	-2.816946	0.037935	-0.003458	0.014544	-0.656031	-0.351727	-0.009180	-0.564613	-0.426808	0.680400	-0.190008
11430	9.181464	2.176929	-2.847574	0.014710	-0.009981	0.001671	-0.656307	-0.352014	-0.009055	-0.564324	-0.426857	0.680589	-0.190080
11431	9.167161	2.176763	-2.827717	0.015995	0.002137	0.014498	-0.654366	-0.350059	-0.008811	-0.564130	-0.426741	0.680715	-0.190465
11432	9.161952	2.138455	-2.861587	0.015887	-0.005008	0.010830	-0.654660	-0.349052	-0.008886	-0.563866	-0.426652	0.680925	-0.190692
11433	9.169292	2.116259	-2.837853	0.015410	-0.002077	-0.007528	-0.657050	-0.348861	-0.009133	-0.563703	-0.426844	0.680914	-0.190787
11434	9.147324	2.153490	-2.889926	0.002982	-0.004752	0.007133	-0.655074	-0.349486	-0.008628	-0.563565	-0.426665	0.681135	-0.190805
11435	9.147957	2.118238	-2.793566	0.047224	0.031618	-0.018534	-0.654546	-0.346793	-0.008466	-0.563632	-0.427235	0.680528	-0.191498
11436	9.152916	2.115521	-2.774446	-0.001858	-0.028020	-0.035050	-0.656753	-0.350016	-0.008926	-0.563384	-0.427652	0.680677	-0.190764
11437	9.181262	2.172406	-2.871749	-0.006727	0.024317	-0.016779	-0.655892	-0.350666	-0.007570	-0.563806	-0.427616	0.680373	-0.190683
11438	9.138540	2.274007	-2.830844	-0.003361	0.011952	-0.025919	-0.654182	-0.352033	-0.006406	-0.564070	-0.427776	0.680132	-0.190404
11439	9.138608	2.215357	-2.797414	0.037026	0.022659	-0.022196	-0.654767	-0.351360	-0.008326	-0.564118	-0.428315	0.679631	-0.190840
11440	9.148175	2.183706	-2.793147	0.037093	-0.008969	-0.016643	-0.652931	-0.351584	-0.007233	-0.563725	-0.428846	0.679575	-0.191005
11441	9.156805	2.163452	-2.914369	0.039782	-0.016220	-0.018466	-0.654452	-0.352091	-0.005142	-0.563206	-0.429512	0.679533	-0.191189
11442	9.137560	2.204995	-2.927870	0.013091	-0.010238	-0.024949	-0.652771	-0.352366	-0.005878	-0.563032	-0.429899	0.679506	-0.190930
11443	9.100826	2.233112	-3.015681	-0.001676	-0.013603	-0.029566	-0.654548	-0.354853	-0.004048	-0.562942	-0.430242	0.679499	-0.190444
11444	9.089386	2.273596	-2.954606	0.006569	-0.005350	-0.029557	-0.653432	-0.354964	-0.005050	-0.562906	-0.430602	0.679400	-0.190089
11445	9.109097	2.304404	-2.911666	-0.003145	0.001281	-0.016730	-0.652864	-0.355541	-0.005091	-0.562981	-0.430701	0.679342	-0.189851
11446	9.127937	2.253814	-2.946515	-0.015745	0.005722	-0.044294	-0.652577	-0.356371	-0.005707	-0.563345	-0.430961	0.679080	-0.189116
11447	9.060715	2.305078	-2.936421	0.001969	0.005813	-0.031420	-0.652278	-0.358596	-0.006973	-0.563491	-0.431302	0.678826	-0.188817
11448	9.101396	2.285771	-2.964637	0.016745	0.019372	-0.027737	-0.650456	-0.357426	-0.005231	-0.563696	-0.431657	0.678426	-0.188833
11449	9.104191	2.294834	-2.918791	0.009334	0.023291	-0.031425	-0.650018	-0.360039	-0.007365	-0.564013	-0.432018	0.677947	-0.188782
11450	9.130873	2.299216	-2.898022	-0.004174	0.032104	-0.024117	-0.650713	-0.359271	-0.005343	-0.564556	-0.432039	0.677513	-0.188664
11451	9.109858	2.329901	-2.824576	0.000623	0.027852	-0.014923	-0.650739	-0.359120	-0.008425	-0.564949	-0.432060	0.677157	-0.188719
11452	9.140763	2.274318	-2.855078	-0.008346	0.018245	-0.007588	-0.651319	-0.358346	-0.009496	-0.565289	-0.431825	0.677063	-0.188580
11453	9.143770	2.307400	-2.792176	0.000996	0.039980	-0.002091	-0.651047	-0.358823	-0.011495	-0.565795	-0.431630	0.676677	-0.188891
11454	9.167902	2.258388	-2.766829	0.000896	0.017996	-0.003893	-0.651045	-0.358573	-0.010777	-0.566030	-0.431476	0.676566	-0.188938
11455	9.131884	2.253547	-2.748607	0.007938	0.024144	-0.014908	-0.648245	-0.358844	-0.011945	-0.566313	-0.431590	0.676221	-0.189063
11456	9.168207	2.299315	-2.744836	-0.003894	0.012921	-0.011227	-0.651878	-0.359143	-0.010523	-0.566549	-0.431500	0.676122	-0.188919
11457	9.154543	2.232180	-2.614335	0.035480	0.016417	-0.010248	-0.650625	-0.358836	-0.011359	-0.566477	-0.431887	0.675797	-0.189407
11458	9.139051	2.258480	-2.758504	-0.025474	-0.009867	-0.029598	-0.648646	-0.359347	-0.010286	-0.566660	-0.431890	0.675877	-0.188568
11459	9.167827	2.297543	-2.793140	-0.014782	0.018318	-0.008506	-0.650067	-0.359751	-0.013248	-0.567042	-0.431676	0.675736	-0.188415
11460	9.102664	2.283552	-2.800456	-0.010823	0.004871	-0.030516	-0.650634	-0.358524	-0.011902	-0.567309	-0.431772	0.675604	-0.187866
11461	9.160668	2.273082	-2.773709	0.022619	0.040680	-0.014897	-0.647807	-0.362249	-0.015392	-0.567694	-0.431983	0.675012	-0.188340
11462	9.148568	2.290330	-2.787636	-0.001362	0.004143	-0.018556	-0.648083	-0.360689	-0.012201	-0.567813	-0.432067	0.674931	-0.188082
11463	9.148369	2.297996	-2.816563	-0.014054	0.011330	-0.014922	-0.648627	-0.362759	-0.013449	-0.568118	-0.431973	0.674810	-0.187808
11464	9.158369	2.350951	-2.792438	-0.024361	0.011677	0.010762	-0.649201	-0.361883	-0.013670	-0.568431	-0.431358	0.674991	-0.187626
11465	9.143681	2.336823	-2.816134	-0.013562	0.015762	0.003429	-0.648928	-0.361846	-0.014514	-0.568722	-0.431005	0.674978	-0.187604
11466	9.153294	2.307533	-2.807024	-0.013563	0.013922	0.003430	-0.649498	-0.361519	-0.015191	-0.569000	-0.430600	0.675031	-0.187501
11467	9.163265	2.306882	-2.763925	-0.017172	0.015663	0.005259	-0.649503	-0.360964	-0.014875	-0.569312	-0.430182	0.675047	-0.187451
11468	9.158469	2.336141	-2.773216	-0.027971	-0.006945	0.014453	-0.647829	-0.360671	-0.015575	-0.569387	-0.429555	0.675478	-0.187111
11469	9.129638	2.336200	-2.762476	-0.027818	0.014925	0.018082	-0.649230	-0.360920	-0.015858	-0.569733	-0.428845	0.675653	-0.187055
11470	9.177659	2.311768	-2.774092	-0.021741	-0.001001	0.007115	-0.649531	-0.360008	-0.016923	-0.569865	-0.428352	0.675937	-0.186755
11471	9.149033	2.294396	-2.729659	0.001231	0.019067	0.008955	-0.648406	-0.360438	-0.017242	-0.570051	-0.428081	0.675877	-0.187024
11472	9.158535	2.316515	-2.756439	-0.000760	0.013880	0.003459	-0.649538	-0.359967	-0.017764	-0.570216	-0.427829	0.675877	-0.187100
11473	9.129834	2.316345	-2.728798	0.026549	0.017801	-0.002005	-0.650685	-0.358223	-0.018066	-0.570210	-0.427999	0.675643	-0.187575
11474	9.158535	2.299444	-2.749304	0.026867	0.026360	0.008996	-0.650244	-0.359536	-0.017590	-0.570287	-0.427937	0.675446	-0.188191
11475	9.153751	2.287221	-2.739544	0.037344	0.020052	-0.009328	-0.649973	-0.359614	-0.019002	-0.570245	-0.428321	0.675082	-0.188747
11476	9.148966	2.296952	-2.739301	0.048317	0.018177	-0.009303	-0.650815	-0.358546	-0.017242	-0.570099	-0.428770	0.674747	-0.189365
11477	9.172925	2.257998	-2.740451	0.054920	0.017726	-0.001950	-0.650260	-0.359048	-0.018824	-0.569846	-0.429263	0.674406	-0.190222
11478	9.139308	2.267787	-2.729469	0.028193	0.018233	-0.009349	-0.649134	-0.358158	-0.016953	-0.569870	-0.429493	0.674139	-0.190577
11479	9.140806	2.298631	-2.859752	0.039282	0.040200	-0.007526	-0.649967	-0.358593	-0.016550	-0.570072	-0.429799	0.673554	-0.191351
11480	9.124721	2.238850	-2.733943	0.000261	-0.001881	-0.025896	-0.650240	-0.359293	-0.016731	-0.570129	-0.430009	0.673481	-0.190967
11481	9.201654	2.238606	-2.756144	0.009801	0.025940	-0.013977	-0.649400	-0.359164	-0.016731	-0.570414	-0.430120	0.673117	-0.191149
11482	9.148949	2.331127	-2.755985	-0.004221	0.019206	-0.024083	-0.648550	-0.360943	-0.018536	-0.570785	-0.430178	0.672833	-0.190910
11483	9.134863	2.267166	-2.681000	0.015454	0.027363	-0.007553	-0.648682	-0.361645	-0.018719	-0.571016	-0.430262	0.672486	-0.191253
11484	9.206948	2.291397	-2.717353	-0.004785	0.022135	-0.011235	-0.648702	-0.360737	-0.019787	-0.571384	-0.430120	0.672287	-0.191171
11485	9.168470	2.276905	-2.701516	-0.002500	0.009981	0.007130	-0.649273	-0.359618	-0.019150	-0.571479	-0.429868	0.672334	-0.191290
11486	9.178112	2.301220	-2.711380	-0.000140	0.012690	-0.007546	-0.649806	-0.362413	-0.020162	-0.571663	-0.429779	0.672248	-0.191242
11487	9.170807	2.272138	-2.708881	0.000359	0.000670	-0.022213	-0.647283	-0.362038	-0.019881	-0.571719	-0.429990	0.672139	-0.190985
11488	9.162964	2.183024	-2.750229	-0.012322	0.006015	-0.018594	-0.648828	-0.361873	-0.019856	-0.571961	-0.429931	0.672084	-0.190585
11489	9.119150	2.215809	-2.820837	-0.033062	0.032457	-0.044375	-0.647985	-0.362684	-0.021039	-0.572810	-0.429936	0.671552	-0.189900
11490	9.197908	2.119016	-2.877550	-0.127106	0.081669	-0.077671	-0.645045	-0.364013	-0.023960	-0.575271	-0.429084	0.670542	-0.187947
11491	9.130453	2.344529	-2.661008	-0.150891	0.063997	-0.073989	-0.647425	-0.367043	-0.028341	-0.577653	-0.428007	0.669833	-0.185611
11492	9.120900	2.402982	-2.674762	-0.157525	0.056395	-0.116191	-0.643494	-0.369356	-0.031895	-0.580164	-0.427399	0.668884	-0.182577
11493	9.169111	3.238071	-2.405434	-0.088874	0.077373	-0.007658	-0.643512	-0.370573	-0.036186	-0.581945	-0.426105	0.668336	-0.181936
11494	9.203403	2.924676	-2.201041	0.072824	0.039804	0.089942	-0.644687	-0.367744	-0.038248	-0.581522	-0.425424	0.668521	-0.184192
11495	9.222368	2.681193	-2.138124	0.168559	0.010481	0.113999	-0.644842	-0.364486	-0.034812	-0.579781	-0.425737	0.668822	-0.187828
11496	9.220689	2.262201	-2.177022	0.186270	-0.034404	0.093847	-0.648668	-0.360651	-0.033272	-0.577381	-0.426554	0.669484	-0.190982
11497	9.144194	1.838389	-2.539224	0.116277	-0.030454	-0.031186	-0.648348	-0.362072	-0.030553	-0.576079	-0.428337	0.669204	-0.191903
11498	9.187022	2.151214	-2.741675	0.011652	-0.029233	-0.077215	-0.648473	-0.361631	-0.027854	-0.575876	-0.429444	0.668978	-0.190822
11499	9.245108	2.384492	-2.807540	0.039938	0.005786	-0.047804	-0.647322	-0.363923	-0.028008	-0.575765	-0.430431	0.668434	-0.190839
11500	9.145288	2.290111	-2.589458	-0.011450	-0.071547	-0.045977	-0.646155	-0.365385	-0.024737	-0.575066	-0.431043	0.669031	-0.189469
11501	9.105850	2.404121	-2.751482	0.070418	-0.026281	-0.067906	-0.646255	-0.368126	-0.024063	-0.574333	-0.432772	0.668568	-0.189386
11502	9.088574	2.844638	-2.680335	0.139226	-0.003220	-0.025528	-0.644695	-0.368773	-0.022994	-0.573176	-0.434538	0.668008	-0.190817
11503	9.171983	2.489582	-2.649539	0.202158	0.007849	0.033262	-0.646509	-0.367616	-0.019814	-0.571364	-0.436297	0.667515	-0.193936
11504	9.134567	2.133544	-2.662538	0.174832	-0.000354	0.001957	-0.646916	-0.367164	-0.017252	-0.569822	-0.438074	0.667016	-0.196172
11505	9.196983	2.170092	-2.708109	0.127783	-0.000247	-0.012798	-0.646489	-0.366413	-0.015242	-0.568717	-0.439616	0.666492	-0.197706
11506	9.239480	2.124977	-2.801775	0.047913	0.000659	-0.023968	-0.645480	-0.367248	-0.013055	-0.568387	-0.440325	0.666219	-0.197996
11507	9.163457	2.257767	-2.718361	-0.030328	-0.041639	-0.036891	-0.643765	-0.369434	-0.012645	-0.568211	-0.440550	0.666578	-0.196788
11508	9.130548	2.417532	-2.679858	-0.039726	-0.036701	-0.011204	-0.644612	-0.368467	-0.011734	-0.568104	-0.440237	0.667189	-0.195725
11509	9.139290	2.340987	-2.762806	-0.059907	-0.073512	-0.010281	-0.644614	-0.368853	-0.012601	-0.567656	-0.439895	0.668258	-0.194142
11510	9.120420	2.506257	-2.780345	-0.048648	-0.068676	0.000767	-0.643489	-0.368484	-0.011746	-0.567157	-0.439422	0.669382	-0.192794
11511	9.075872	2.330579	-2.857115	-0.017396	-0.070885	0.005378	-0.644600	-0.368272	-0.009895	-0.566304	-0.439342	0.670391	-0.191976
11512	9.085670	2.469249	-2.895223	-0.018935	-0.045641	0.014535	-0.644440	-0.369047	-0.008680	-0.565791	-0.438949	0.671246	-0.191399
11513	9.145937	2.380975	-2.854576	0.021881	-0.021066	0.032926	-0.644896	-0.366331	-0.008648	-0.565153	-0.438755	0.671781	-0.191853
11514	9.090131	2.328386	-2.881816	0.030667	-0.033226	0.020095	-0.646000	-0.366424	-0.006394	-0.564354	-0.438782	0.672364	-0.192099
11515	9.090231	2.352601	-2.879247	0.016078	-0.012929	0.020038	-0.646144	-0.366137	-0.006375	-0.563923	-0.438665	0.672716	-0.192399
11516	9.147679	2.316274	-2.913031	0.034444	-0.008475	0.021908	-0.647409	-0.365577	-0.005766	-0.563415	-0.438616	0.673019	-0.192936
11517	9.104184	2.309480	-2.925941	0.027283	-0.004185	0.027381	-0.647149	-0.362819	-0.003911	-0.562972	-0.438494	0.673295	-0.193544
11518	9.138195	2.220957	-2.852915	0.050663	0.004091	0.010892	-0.647000	-0.363667	-0.004106	-0.562530	-0.438740	0.673287	-0.194298
11519	9.103618	2.212914	-2.957949	0.041527	0.005962	0.010859	-0.647535	-0.364601	-0.002332	-0.562160	-0.438960	0.673249	-0.195003
11520	9.129117	2.225214	-2.801717	0.048408	0.029009	-0.005636	-0.648573	-0.363463	-0.003350	-0.562138	-0.439304	0.672824	-0.195757
11521	9.118369	2.251613	-2.955725	0.007765	-0.010713	-0.016666	-0.647306	-0.363502	-0.002943	-0.561947	-0.439578	0.672864	-0.195553
11522	9.128554	2.270099	-2.893187	-0.001425	0.031987	-0.022250	-0.646879	-0.364599	-0.003999	-0.562464	-0.439583	0.672449	-0.195483
11523	9.123678	2.275111	-2.902633	0.012899	0.014131	-0.032287	-0.646864	-0.364823	-0.002327	-0.562622	-0.440028	0.672052	-0.195390
11524	9.099946	2.269767	-2.853473	0.028056	0.018457	-0.013000	-0.647278	-0.365778	-0.003085	-0.562661	-0.440296	0.671753	-0.195704
11525	9.109296	2.262886	-2.887683	0.032011	0.000195	-0.000117	-0.646162	-0.365626	-0.003648	-0.562337	-0.440579	0.671721	-0.196108
11526	9.128127	2.265677	-2.927122	0.037457	-0.007937	-0.002875	-0.646424	-0.364421	-0.003455	-0.561904	-0.440899	0.671784	-0.196413
11527	9.099395	2.289951	-2.913812	0.029791	-0.018260	-0.014804	-0.646392	-0.365926	-0.001863	-0.561407	-0.441427	0.671840	-0.196458
11528	9.123826	2.274559	-2.864105	0.011927	-0.019188	0.001683	-0.645409	-0.365284	-0.000708	-0.561021	-0.441474	0.672149	-0.196397
11529	9.104002	2.300042	-2.945318	0.004600	-0.004323	-0.000192	-0.645526	-0.366475	0.000343	-0.560876	-0.441469	0.672276	-0.196390
11530	9.128000	2.239070	-2.932121	0.007259	-0.006180	0.031009	-0.645670	-0.365924	0.000800	-0.560589	-0.441023	0.672713	-0.196714
11531	9.111409	2.275291	-2.911942	-0.004393	-0.000943	0.005289	-0.645942	-0.367023	0.000032	-0.560546	-0.440829	0.672886	-0.196677
11532	9.109259	2.262952	-2.892512	-0.009814	-0.012303	0.010832	-0.647391	-0.365406	0.001015	-0.560412	-0.440469	0.673293	-0.196476
11533	9.089846	2.231622	-2.896821	-0.018823	0.002232	0.014451	-0.647980	-0.363521	0.000576	-0.560503	-0.439977	0.673567	-0.196375
11534	9.118494	2.244078	-2.936456	-0.023008	0.005294	-0.005741	-0.647973	-0.364090	0.000540	-0.560787	-0.439621	0.673683	-0.195965
11535	9.118608	2.256071	-2.926721	-0.013775	0.010626	-0.002977	-0.646862	-0.363246	0.000442	-0.561014	-0.439389	0.673690	-0.195810
11536	9.099773	2.279825	-2.879970	-0.007228	0.021374	0.001608	-0.647714	-0.363043	-0.000521	-0.561347	-0.439048	0.673628	-0.195836
11537	9.138491	2.337799	-2.883456	-0.010333	0.035152	-0.013083	-0.648259	-0.364586	-0.000893	-0.561916	-0.438895	0.673256	-0.195827
11538	9.128782	2.259943	-2.859447	-0.001300	0.005769	-0.014868	-0.647123	-0.365342	-0.000389	-0.562044	-0.438925	0.673187	-0.195629
11539	9.128603	2.284648	-2.893094	-0.003455	0.012066	-0.027725	-0.648268	-0.363739	-0.000700	-0.562299	-0.439136	0.672919	-0.195345
11540	9.118915	2.314069	-2.911862	-0.007238	0.021610	-0.033251	-0.647137	-0.364468	-0.000756	-0.562773	-0.439256	0.672551	-0.194975
11541	9.118979	2.299325	-2.897469	0.004157	0.013229	-0.016701	-0.647973	-0.365281	-0.001361	-0.562932	-0.439402	0.672337	-0.194926
11542	9.123972	2.357520	-2.899691	-0.008578	0.026049	-0.014901	-0.645754	-0.364365	-0.003293	-0.563406	-0.439242	0.672086	-0.194783
11543	9.129325	2.219973	-2.772775	0.002704	0.026270	-0.003886	-0.645594	-0.365804	-0.003103	-0.563704	-0.439147	0.671843	-0.194973
11544	9.128826	2.284256	-2.864120	-0.021242	0.003552	-0.007559	-0.647822	-0.367321	-0.003457	-0.563951	-0.438856	0.671944	-0.194564
11545	9.138468	2.308571	-2.873984	-0.055663	0.046611	-0.033381	-0.646986	-0.368091	-0.005480	-0.565149	-0.438420	0.671439	-0.193816
11546	9.143340	2.274299	-2.852651	-0.068274	0.024698	0.010669	-0.646996	-0.368037	-0.006601	-0.566021	-0.437267	0.671643	-0.193164
11547	9.144174	2.248453	-2.734499	-0.053617	0.052372	0.008818	-0.648424	-0.368136	-0.009967	-0.567113	-0.436262	0.671431	-0.192972
11548	9.122583	2.348434	-2.764440	-0.053950	0.022536	-0.000300	-0.649136	-0.368063	-0.011221	-0.567877	-0.435404	0.671520	-0.192352
11549	9.158452	2.336465	-2.794843	-0.066612	0.021335	0.005188	-0.648460	-0.367923	-0.014311	-0.568677	-0.434419	0.671676	-0.191672
11550	9.154139	2.369758	-2.743743	-0.052373	0.020318	-0.009458	-0.648618	-0.366499	-0.014221	-0.569430	-0.433713	0.671699	-0.190952
11551	9.135471	2.393218	-2.675262	-0.051284	0.034708	-0.003971	-0.648641	-0.365576	-0.015569	-0.570312	-0.432973	0.671560	-0.190488
11552	9.140084	2.354521	-2.685348	-0.015466	0.010232	0.003473	-0.649774	-0.365762	-0.017256	-0.570563	-0.432538	0.671677	-0.190311
11553	9.183133	2.306003	-2.706597	-0.006511	0.006969	-0.003845	-0.648501	-0.366628	-0.017463	-0.570686	-0.432411	0.671683	-0.190211
11554	9.166540	2.437344	-2.726858	-0.030359	-0.018794	-0.002915	-0.646689	-0.366058	-0.018007	-0.570693	-0.432024	0.672119	-0.189529
11555	9.139780	2.330665	-2.714477	0.008164	-0.014475	-0.000117	-0.650046	-0.366861	-0.018025	-0.570387	-0.432096	0.672345	-0.189482
11556	9.134813	2.330958	-2.733612	-0.010212	-0.007757	-0.003836	-0.649325	-0.368308	-0.017840	-0.570374	-0.431901	0.672576	-0.189148
11557	9.168646	2.374447	-2.739424	-0.006555	-0.009831	0.031057	-0.650039	-0.367431	-0.018060	-0.570140	-0.431368	0.673074	-0.189298
11558	9.122752	2.326187	-2.733192	0.010573	0.001810	0.020043	-0.650047	-0.365670	-0.016124	-0.569984	-0.431056	0.673319	-0.189603
11559	9.158458	2.287676	-2.773423	-0.007076	-0.019732	0.011785	-0.650053	-0.365372	-0.016386	-0.569694	-0.430814	0.673766	-0.189442
11560	9.134269	2.302644	-2.791744	-0.017329	-0.008167	0.003485	-0.650331	-0.365909	-0.016979	-0.569709	-0.430437	0.674093	-0.189089
11561	9.163651	2.355277	-2.753854	-0.000838	-0.004585	0.004446	-0.649784	-0.364252	-0.016038	-0.569595	-0.430308	0.674280	-0.189058
11562	9.130079	2.423522	-2.761815	-0.015495	-0.017490	0.005359	-0.649773	-0.365105	-0.016091	-0.569459	-0.429971	0.674716	-0.188679
11563	9.174604	2.401685	-2.604210	0.008739	-0.020445	0.022856	-0.650471	-0.365379	-0.016101	-0.568984	-0.429762	0.675203	-0.188848
11564	9.081171	2.210492	-2.763790	0.018640	-0.047597	-0.016595	-0.651734	-0.365097	-0.015650	-0.568238	-0.430191	0.675684	-0.188393
11565	9.065590	2.193049	-2.900995	-0.008332	-0.031458	-0.069903	-0.650329	-0.364603	-0.014508	-0.568106	-0.431081	0.675564	-0.187184
11566	9.117473	2.421466	-3.142980	-0.022567	0.017680	-0.058957	-0.649453	-0.366791	-0.013809	-0.568746	-0.431403	0.675069	-0.186283
11567	9.073804	2.488821	-2.899374	-0.056164	-0.005110	-0.046130	-0.649421	-0.368824	-0.013093	-0.569284	-0.431336	0.675035	-0.184915
11568	9.138953	2.380890	-2.842131	-0.023561	0.026853	-0.027768	-0.648016	-0.370307	-0.015307	-0.569934	-0.431205	0.674698	-0.184446
11569	9.155690	2.654835	-2.664651	-0.059059	0.020649	0.016271	-0.648877	-0.369129	-0.015787	-0.570616	-0.430167	0.674914	-0.183968
11570	9.369080	2.519277	-2.434397	0.003175	-0.035539	0.091756	-0.650856	-0.367961	-0.015696	-0.569756	-0.428943	0.676226	-0.184673
11571	9.044060	2.330187	-2.628779	0.038991	-0.144049	0.071703	-0.651711	-0.365497	-0.013286	-0.567171	-0.428873	0.678422	-0.184741
11572	9.100517	2.283402	-2.785777	0.028076	-0.126499	0.071653	-0.651712	-0.362851	-0.009045	-0.564939	-0.428506	0.680511	-0.184749
11573	9.204056	2.155294	-3.051340	-0.022963	-0.141470	0.078911	-0.654501	-0.361463	-0.004435	-0.562878	-0.427617	0.682955	-0.184078
11574	8.904118	2.230149	-3.230447	0.027721	-0.145986	0.058771	-0.654505	-0.358532	-0.000176	-0.560413	-0.427508	0.685125	-0.183790
11575	8.990511	2.339901	-3.322330	0.015707	-0.074152	0.012788	-0.655073	-0.356642	0.002195	-0.559164	-0.427714	0.686103	-0.183467
11576	9.014964	2.336666	-3.274959	0.018873	-0.038790	-0.009277	-0.656300	-0.358940	0.002907	-0.558487	-0.428048	0.686512	-0.183217
11577	8.993561	2.250963	-3.202257	0.021882	0.007124	-0.038724	-0.655873	-0.358189	0.004918	-0.558481	-0.428737	0.686121	-0.183092
11578	9.082909	2.147560	-3.133812	0.020942	0.024101	-0.076369	-0.654176	-0.359481	0.004540	-0.558890	-0.429796	0.685236	-0.182670
11579	9.054702	2.256276	-3.088573	0.031867	0.020431	-0.077246	-0.654028	-0.360580	0.003627	-0.559118	-0.431074	0.684328	-0.182366
11580	9.031203	2.213940	-2.993772	0.019425	0.030739	-0.064450	-0.651899	-0.362867	0.003043	-0.559587	-0.431923	0.683478	-0.182109
11581	9.064750	2.233541	-3.026298	0.001712	0.012813	-0.040589	-0.651607	-0.364253	0.002111	-0.559835	-0.432385	0.683079	-0.181741
11582	9.136976	2.311182	-3.067138	-0.029184	0.012433	-0.032363	-0.650885	-0.366363	0.001270	-0.560355	-0.432324	0.682882	-0.181026
11583	9.091825	2.215285	-2.945308	-0.037137	0.015518	-0.022312	-0.651452	-0.366056	0.001014	-0.560911	-0.432088	0.682751	-0.180360
11584	9.045863	2.393963	-3.043868	-0.042142	-0.002061	-0.036041	-0.651159	-0.366664	0.001676	-0.561356	-0.431982	0.682731	-0.179300
11585	9.099365	2.275661	-2.930704	-0.030810	0.008244	-0.024111	-0.650054	-0.366578	-0.000438	-0.561766	-0.431866	0.682641	-0.178640
11586	9.053377	2.378779	-3.000772	-0.023403	-0.028120	-0.016693	-0.649762	-0.366908	0.000382	-0.561626	-0.431789	0.683019	-0.177820
11587	9.056494	2.489715	-2.956690	-0.016692	-0.033509	-0.003805	-0.650026	-0.366871	0.002636	-0.561273	-0.431702	0.683520	-0.177218
11588	9.031139	2.487210	-3.117585	0.015465	-0.004242	-0.001965	-0.647917	-0.366794	0.003324	-0.561065	-0.431795	0.683606	-0.177317
11589	9.055994	2.446689	-3.002843	-0.054376	-0.029275	-0.011235	-0.647634	-0.367868	0.001849	-0.561121	-0.431374	0.684128	-0.176150
11590	9.118614	2.392640	-2.983799	-0.037365	-0.010151	0.007125	-0.647640	-0.367170	0.002173	-0.561260	-0.430756	0.684553	-0.175565
11591	9.036302	2.359753	-3.019580	-0.015571	-0.009847	0.000719	-0.647656	-0.365890	0.002253	-0.561207	-0.430535	0.684821	-0.175233
11592	9.079704	2.383781	-3.025877	-0.015627	-0.002309	-0.002032	-0.647091	-0.366447	0.001791	-0.561298	-0.430257	0.685004	-0.174909
11593	9.034247	2.432316	-3.004539	-0.006375	-0.034084	0.005376	-0.648483	-0.366495	0.003207	-0.560819	-0.430159	0.685550	-0.174547
11594	9.103810	2.422615	-3.041018	0.037504	-0.011884	0.001768	-0.648492	-0.365783	0.003251	-0.560309	-0.430453	0.685690	-0.174909
11595	9.021441	2.355684	-3.069773	0.053891	-0.028408	-0.000039	-0.648476	-0.366008	0.004924	-0.559408	-0.431084	0.685913	-0.175362
11596	9.026300	2.418989	-3.091280	0.021667	-0.013264	0.025577	-0.649621	-0.365069	0.003588	-0.558933	-0.430873	0.686333	-0.175756
11597	9.055054	2.389801	-3.099792	0.035789	0.000843	0.004479	-0.648209	-0.364874	0.004992	-0.558574	-0.431136	0.686330	-0.176263
11598	9.021528	2.365285	-3.062468	0.044813	-0.000763	-0.000099	-0.648327	-0.365665	0.006630	-0.558153	-0.431519	0.686288	-0.176818
11599	9.045323	2.355885	-3.097234	0.028484	0.013805	0.003519	-0.647094	-0.363530	0.006330	-0.558039	-0.431667	0.686157	-0.177326
11600	9.014029	2.317033	-3.076994	0.055307	-0.003387	-0.018436	-0.648780	-0.363491	0.006067	-0.557566	-0.432392	0.685971	-0.177768
11601	9.059658	2.370632	-3.119412	0.036679	0.002047	-0.031309	-0.648609	-0.364727	0.007956	-0.557342	-0.433149	0.685641	-0.177899
11602	8.982575	2.332113	-3.099873	0.049840	0.005831	-0.018466	-0.647455	-0.366641	0.008810	-0.557032	-0.433817	0.685346	-0.178376
11603	9.030942	2.343660	-3.082284	0.042345	0.013662	-0.025821	-0.648040	-0.365311	0.008055	-0.556900	-0.434520	0.684912	-0.178748
11604	9.015849	2.393653	-3.185253	0.018437	0.004752	-0.029522	-0.646195	-0.366247	0.009104	-0.556893	-0.434969	0.684660	-0.178641
11605	8.992357	2.409838	-3.114224	0.010669	-0.000009	-0.011178	-0.646478	-0.366757	0.007950	-0.556794	-0.435168	0.684619	-0.178621
11606	9.045033	2.341760	-3.128714	0.015255	-0.000011	-0.011169	-0.647029	-0.367602	0.007903	-0.556684	-0.435346	0.684592	-0.178632
11607	8.996788	2.383656	-3.153206	0.000395	-0.008745	-0.018530	-0.647592	-0.367451	0.007918	-0.556581	-0.435563	0.684621	-0.178314
11608	9.011168	2.361738	-3.153887	-0.019222	-0.000567	-0.000230	-0.646193	-0.366917	0.008219	-0.556723	-0.435216	0.684814	-0.177976
11609	8.992100	2.366388	-3.128990	0.001333	-0.003456	0.016329	-0.645487	-0.366427	0.009648	-0.556559	-0.434948	0.685085	-0.178105
11610	9.015635	2.391587	-3.211827	-0.003379	-0.001261	0.010817	-0.645079	-0.365830	0.008979	-0.556512	-0.434637	0.685319	-0.178108
11611	9.006278	2.283851	-3.130058	-0.003398	-0.012319	0.010817	-0.646209	-0.366300	0.007274	-0.556286	-0.434423	0.685658	-0.178034
11612	9.040764	2.399366	-3.082288	0.023355	-0.012940	0.020075	-0.644256	-0.365469	0.007166	-0.555816	-0.434310	0.686017	-0.178393
11613	9.020527	2.357282	-3.188080	-0.030313	0.010845	-0.005775	-0.644952	-0.364830	0.008899	-0.556201	-0.433941	0.686049	-0.177966
11614	9.030314	2.313052	-3.150089	-0.000862	0.011295	0.000701	-0.646527	-0.363308	0.007462	-0.556344	-0.433738	0.686056	-0.177989
11615	8.987618	2.365832	-3.085350	0.015673	0.013831	0.003483	-0.644819	-0.364527	0.008495	-0.556338	-0.433743	0.685971	-0.178322
11616	9.049612	2.298246	-3.141246	0.041497	0.031858	0.009011	-0.645102	-0.364509	0.008218	-0.556360	-0.433847	0.685655	-0.179215
11617	9.045011	2.312533	-3.119243	0.019546	0.017080	0.010829	-0.644263	-0.364765	0.007350	-0.556339	-0.433780	0.685584	-0.179713
11618	9.025998	2.317084	-3.087103	0.022850	0.012303	-0.002005	-0.645673	-0.363782	0.008128	-0.556297	-0.433880	0.685467	-0.180044
11619	9.035616	2.334125	-3.097013	0.041070	0.030016	-0.006581	-0.643719	-0.363486	0.007284	-0.556330	-0.434244	0.685022	-0.180757
11620	9.040833	2.318762	-3.039340	0.020689	-0.001769	-0.012993	-0.645689	-0.363693	0.006306	-0.556158	-0.434508	0.684983	-0.180803
11621	9.062168	2.316782	-3.083627	0.019282	0.010261	0.001669	-0.644982	-0.362939	0.008174	-0.556082	-0.434586	0.684906	-0.181138
11622	9.069751	2.350257	-3.052293	0.022536	0.015779	-0.013924	-0.644418	-0.363489	0.007572	-0.556132	-0.434839	0.684644	-0.181368
11623	9.040348	2.336681	-3.109250	0.009959	-0.000434	-0.003840	-0.643844	-0.364365	0.007793	-0.556013	-0.434927	0.684671	-0.181421
11624	9.023621	2.292657	-3.072681	0.017020	0.011239	-0.014865	-0.644679	-0.364393	0.008642	-0.556053	-0.435145	0.684473	-0.181523
11625	9.074158	2.333872	-3.098456	0.019064	0.010756	-0.006585	-0.644979	-0.363752	0.007280	-0.556018	-0.435330	0.684318	-0.181769
11626	9.050214	2.304509	-3.066352	0.020832	0.014588	-0.009350	-0.644103	-0.365811	0.008268	-0.556051	-0.435501	0.684118	-0.182012
11627	9.045727	2.369813	-3.051267	0.019089	0.014374	-0.005672	-0.643838	-0.364927	0.007617	-0.556065	-0.435660	0.683929	-0.182301
11628	9.065331	2.373981	-3.010912	0.023034	0.032230	0.003489	-0.644409	-0.364072	0.007817	-0.556277	-0.435602	0.683644	-0.182860
11629	9.050126	2.311979	-3.080792	-0.029577	0.013807	0.021751	-0.643276	-0.364678	0.008190	-0.556609	-0.434845	0.683876	-0.182783
11630	9.060233	2.245240	-2.992238	-0.038845	-0.027144	-0.047943	-0.643549	-0.365771	0.007281	-0.556731	-0.435031	0.684023	-0.181416
11631	9.065806	2.401737	-3.271605	-0.075781	-0.044765	-0.058980	-0.642998	-0.365197	0.007030	-0.556955	-0.435076	0.684370	-0.179298
11632	9.040461	2.353557	-3.101898	-0.052395	-0.053648	-0.003873	-0.643404	-0.366328	0.006964	-0.556674	-0.434586	0.685250	-0.177992
11633	8.962846	2.391576	-3.183284	-0.036623	-0.059541	-0.029539	-0.641561	-0.366865	0.008600	-0.556244	-0.434716	0.685875	-0.176608
11634	8.968789	2.413964	-3.048102	0.017382	-0.022549	-0.066186	-0.640429	-0.367593	0.008544	-0.555999	-0.435753	0.685611	-0.175842
11635	8.896314	2.570895	-3.138566	-0.007297	0.008701	-0.033244	-0.640389	-0.369410	0.010679	-0.556265	-0.436021	0.685337	-0.175407
11636	8.997999	2.420559	-3.012921	0.036573	0.023527	-0.036851	-0.641386	-0.369841	0.008132	-0.556382	-0.436700	0.684754	-0.175627
11637	9.011224	2.361640	-3.146643	-0.044660	-0.056036	-0.057080	-0.641100	-0.369872	0.008690	-0.556172	-0.437102	0.685120	-0.173852
11638	8.984764	2.491011	-3.195532	-0.031099	0.009077	-0.069072	-0.638957	-0.372106	0.009936	-0.556790	-0.437531	0.684644	-0.172668
11639	8.992240	2.531989	-3.181053	-0.034248	-0.006896	-0.047940	-0.638967	-0.373500	0.006336	-0.557128	-0.437752	0.684505	-0.171564
11640	8.896431	2.448743	-3.071738	-0.004344	-0.006361	-0.058925	-0.639228	-0.374140	0.007844	-0.557270	-0.438363	0.684214	-0.170701
11641	8.968321	2.639162	-3.203613	-0.043703	-0.010128	-0.024084	-0.636942	-0.377046	0.008204	-0.557565	-0.438164	0.684350	-0.169703
11642	9.002214	2.487432	-3.118917	-0.043796	-0.052480	-0.024032	-0.637229	-0.376872	0.007656	-0.557293	-0.438042	0.684993	-0.168307
11643	8.936966	2.571148	-3.178730	-0.050531	-0.029728	-0.003897	-0.635673	-0.377363	0.008454	-0.557311	-0.437555	0.685545	-0.167269
11644	8.975939	2.565263	-3.122258	-0.054716	-0.047266	0.012649	-0.637930	-0.376469	0.008390	-0.557082	-0.436780	0.686491	-0.166171
11645	8.970758	2.546419	-3.160833	-0.055432	-0.075479	0.022780	-0.636538	-0.375373	0.008867	-0.556425	-0.436021	0.687797	-0.164964
11646	8.948712	2.459400	-3.170237	-0.055318	-0.064600	0.025496	-0.637337	-0.377718	0.010415	-0.555913	-0.435135	0.689034	-0.163862
11647	8.936344	2.547847	-3.248904	-0.058645	-0.027383	0.034615	-0.637349	-0.377122	0.009890	-0.555903	-0.434014	0.689914	-0.163162
11648	8.963034	2.498558	-3.204332	-0.051754	-0.006979	0.016244	-0.638650	-0.373845	0.010387	-0.556188	-0.433078	0.690432	-0.162485
11649	8.962871	2.489088	-3.221295	-0.043121	-0.031975	0.033732	-0.638095	-0.373555	0.010119	-0.555982	-0.432153	0.691303	-0.161953
11650	8.962944	2.527982	-3.228290	-0.021766	-0.021643	0.044775	-0.636722	-0.371814	0.009089	-0.555708	-0.431212	0.692125	-0.161887
11651	8.986720	2.501543	-3.258336	-0.001961	-0.007988	0.031028	-0.640526	-0.369293	0.011250	-0.555486	-0.430703	0.692570	-0.162103
11652	8.948138	2.489672	-3.256970	0.004333	-0.013320	0.027368	-0.640668	-0.369020	0.011550	-0.555159	-0.430261	0.693067	-0.162273
11653	8.962774	2.459991	-3.221481	0.030654	-0.020328	0.020089	-0.639977	-0.368441	0.011157	-0.554521	-0.430303	0.693448	-0.162714
11654	8.965271	2.469576	-3.214266	0.067223	-0.011121	0.018313	-0.640955	-0.368453	0.011728	-0.553713	-0.430671	0.693640	-0.163671
11655	8.952957	2.450616	-3.240498	0.081325	-0.013647	-0.001849	-0.642065	-0.367977	0.014017	-0.552802	-0.431555	0.693590	-0.164631
11656	8.962200	2.451238	-3.291561	0.074052	0.021475	-0.003754	-0.640664	-0.367328	0.014887	-0.552456	-0.432206	0.693199	-0.165727
11657	8.948039	2.426433	-3.242887	0.084867	0.005136	-0.008300	-0.640932	-0.367927	0.015556	-0.551795	-0.433154	0.692870	-0.166826
11658	8.945259	2.461243	-3.305355	0.077571	0.005109	-0.007393	-0.641750	-0.368579	0.017491	-0.551200	-0.433948	0.692614	-0.167791
11659	8.919116	2.387630	-3.227566	0.066636	0.001337	-0.005589	-0.641052	-0.367778	0.018377	-0.550634	-0.434668	0.692407	-0.168634
11660	8.933331	2.451362	-3.285650	0.090577	0.006472	-0.000033	-0.641898	-0.367873	0.017676	-0.549924	-0.435474	0.692168	-0.169852
11661	8.922283	2.297808	-3.402174	0.055021	0.045480	-0.035065	-0.642715	-0.369588	0.017999	-0.550167	-0.436322	0.691257	-0.170595
11662	8.925092	2.106178	-3.579848	0.042499	0.052812	-0.095698	-0.640324	-0.370578	0.017072	-0.550836	-0.437778	0.689823	-0.170511
11663	8.925907	2.299865	-3.556878	-0.009520	0.058162	-0.090269	-0.639750	-0.371853	0.016706	-0.551989	-0.438634	0.688515	-0.169869
11664	8.838713	2.531202	-3.402358	0.028325	0.073829	-0.077350	-0.637476	-0.374028	0.016690	-0.552998	-0.439630	0.687038	-0.169991
11665	8.981813	2.474902	-3.258326	0.039149	0.079716	-0.083735	-0.636334	-0.377065	0.014241	-0.553991	-0.440858	0.685379	-0.170276
11666	8.871579	2.557549	-3.215019	0.070393	0.036649	-0.073521	-0.635610	-0.379581	0.012953	-0.554106	-0.442371	0.684211	-0.170672
11667	8.905939	2.534265	-3.124673	0.057315	0.045626	-0.084565	-0.632902	-0.381709	0.014763	-0.554472	-0.443924	0.682852	-0.170894
11668	8.867560	2.673250	-3.160977	-0.009465	0.014992	-0.046095	-0.630499	-0.383031	0.014799	-0.554895	-0.444279	0.682417	-0.170336
11669	8.923220	2.657128	-3.433682	-0.079353	0.055912	-0.064647	-0.630785	-0.384184	0.012200	-0.556541	-0.444012	0.681583	-0.168996
11670	8.982901	2.868104	-3.284787	-0.105848	0.100981	-0.031685	-0.630213	-0.386765	0.009363	-0.558941	-0.442797	0.680645	-0.168039
11671	8.927069	2.967451	-3.069502	-0.048143	0.135535	0.003252	-0.631686	-0.385941	0.001698	-0.561162	-0.441687	0.679407	-0.168572
11672	8.949780	3.028916	-2.963676	0.055814	0.135528	0.060363	-0.632000	-0.383762	0.000993	-0.562287	-0.440893	0.678350	-0.171135
11673	9.047947	2.658597	-2.887640	0.142211	0.101158	0.077065	-0.633450	-0.381754	-0.001679	-0.562108	-0.441028	0.677484	-0.174768
11674	9.052812	2.492638	-2.811613	0.101527	0.105988	0.059520	-0.634747	-0.379953	-0.003101	-0.562422	-0.440847	0.676585	-0.177675
11675	8.935825	2.310420	-2.905039	0.116598	0.033214	0.012810	-0.634744	-0.379445	-0.001805	-0.561770	-0.441791	0.675990	-0.179645
11676	9.002476	2.486975	-3.085115	0.058375	0.059000	-0.046031	-0.634880	-0.380127	-0.002408	-0.562200	-0.442716	0.674834	-0.180368
11677	9.060618	2.607964	-3.096162	0.027046	0.035496	-0.051528	-0.634583	-0.380884	-0.001614	-0.562596	-0.443515	0.673965	-0.180421
11678	9.046002	2.525421	-3.081662	0.015146	0.081656	-0.022279	-0.633322	-0.381816	-0.003371	-0.563621	-0.443566	0.672907	-0.181042
11679	9.057570	2.609778	-2.868995	-0.005756	0.077408	0.019002	-0.633347	-0.381936	-0.006752	-0.564615	-0.442893	0.672308	-0.181817
11680	8.990045	2.542066	-2.847589	0.026657	0.032190	0.003513	-0.634204	-0.381043	-0.007250	-0.564782	-0.442891	0.672003	-0.182431
11681	9.124830	2.575519	-2.881395	-0.005824	0.058143	0.018123	-0.633355	-0.381096	-0.006418	-0.565521	-0.442297	0.671611	-0.183024
11682	9.165257	2.752447	-2.715095	0.048935	0.073723	0.047612	-0.633945	-0.380260	-0.008750	-0.565880	-0.441824	0.671127	-0.184822
11683	9.291864	2.485869	-2.434142	0.085493	-0.020501	0.020299	-0.636470	-0.379965	-0.008146	-0.564761	-0.442516	0.671296	-0.185974
11684	9.029310	2.511280	-2.742983	0.100529	-0.037890	0.001941	-0.635609	-0.380616	-0.006789	-0.563337	-0.443630	0.671488	-0.186944
11685	8.902016	2.579750	-2.718453	0.118122	-0.057842	0.150638	-0.635329	-0.377581	-0.001824	-0.560937	-0.443072	0.673100	-0.189667
11686	9.159101	2.435325	-2.753162	0.241423	-0.125943	0.114316	-0.639294	-0.372565	0.001899	-0.556642	-0.444573	0.674723	-0.193012
11687	9.059456	2.529513	-3.212567	0.190664	-0.167702	-0.140823	-0.639485	-0.374137	0.010799	-0.553211	-0.449161	0.674661	-0.192472
11688	8.802337	2.595954	-3.149381	0.232350	-0.121567	-0.021574	-0.638303	-0.374504	0.017933	-0.549538	-0.452363	0.675023	-0.194217
11689	8.886745	2.465287	-3.394923	0.306444	0.037006	0.064558	-0.637574	-0.374144	0.022024	-0.546990	-0.454642	0.674071	-0.199328
11690	9.106938	2.152382	-3.144341	0.231697	0.024159	0.005713	-0.638995	-0.371644	0.023880	-0.545160	-0.456877	0.673044	-0.202674
11691	9.078416	2.278724	-3.147281	0.293311	-0.030285	-0.010582	-0.635158	-0.373038	0.027833	-0.542092	-0.460266	0.672152	-0.206163
11692	9.087646	2.123281	-3.134148	0.213747	-0.011758	0.022242	-0.634658	-0.374952	0.034737	-0.539840	-0.462239	0.671692	-0.209134
11693	8.964591	1.982306	-3.405813	0.180585	-0.013762	0.150582	-0.635078	-0.372840	0.038386	-0.537333	-0.462151	0.672549	-0.212997
11694	9.049963	1.945750	-3.257078	0.042897	-0.047521	0.136621	-0.638793	-0.366595	0.040215	-0.535691	-0.460858	0.674251	-0.214547
11695	8.994916	2.418637	-3.408934	0.125874	-0.024835	0.091848	-0.639919	-0.364710	0.042873	-0.533780	-0.461010	0.674900	-0.216932
11696	9.013201	2.010499	-3.363971	0.244381	0.093590	0.200101	-0.644444	-0.360484	0.045427	-0.531884	-0.460399	0.674776	-0.223180
11697	9.140237	1.630980	-2.979912	0.215277	0.023388	0.143244	-0.645887	-0.355743	0.048125	-0.529555	-0.460578	0.674955	-0.227764
11698	9.157601	1.678088	-3.245941	0.149255	-0.088575	0.079067	-0.646624	-0.351703	0.050351	-0.526602	-0.461363	0.676060	-0.229733
11699	8.943852	1.750863	-3.495914	0.243284	-0.034482	0.031407	-0.647466	-0.348523	0.055617	-0.523720	-0.463588	0.675668	-0.232975
11700	9.035686	1.754623	-3.463094	0.263645	0.006112	-0.032827	-0.647455	-0.347001	0.059506	-0.521484	-0.466636	0.674182	-0.236185
11701	9.117019	1.606306	-3.476763	0.297628	0.013404	-0.063977	-0.647259	-0.348388	0.064478	-0.519155	-0.470468	0.672112	-0.239592
11702	9.034522	1.439601	-3.479596	0.244147	0.027295	-0.047633	-0.645693	-0.348805	0.066686	-0.517424	-0.473395	0.670317	-0.242578
11703	9.171722	1.432245	-3.185273	0.196301	0.056797	0.077973	-0.646796	-0.348769	0.069229	-0.515919	-0.474032	0.669595	-0.246503
11704	9.140573	1.355877	-3.440632	0.081212	0.005577	-0.014873	-0.648231	-0.345659	0.070279	-0.515278	-0.474921	0.669118	-0.247427
11705	9.264848	1.239711	-3.523327	0.032782	0.018640	-0.014983	-0.646231	-0.347478	0.071834	-0.515258	-0.475293	0.668712	-0.247850
11706	9.064051	1.535879	-3.441427	-0.019350	0.007484	-0.011389	-0.647080	-0.347952	0.070126	-0.515577	-0.475097	0.668740	-0.247488
11707	9.150092	1.473083	-3.505438	-0.065088	0.003959	-0.011466	-0.646810	-0.348159	0.068424	-0.516270	-0.474485	0.669004	-0.246500
11708	9.034937	1.631548	-3.507344	-0.048954	0.018979	0.044514	-0.647097	-0.347329	0.069040	-0.516746	-0.473179	0.669588	-0.246429
11709	9.063497	1.414903	-3.461518	-0.011760	0.023140	0.065656	-0.647695	-0.344861	0.068356	-0.516803	-0.471991	0.670123	-0.247131
11710	9.035361	1.567395	-3.425657	-0.021697	0.019327	0.037219	-0.648831	-0.344241	0.067703	-0.517064	-0.471053	0.670503	-0.247345
11711	9.069578	1.568750	-3.364129	-0.025828	-0.020351	0.023520	-0.649925	-0.347292	0.066258	-0.516877	-0.470500	0.671159	-0.247010
11712	9.018313	1.584903	-3.456305	0.006864	-0.003224	0.012534	-0.649672	-0.345683	0.065372	-0.516691	-0.470290	0.671404	-0.247132
11713	9.151380	1.543998	-3.369765	0.018795	0.013559	-0.022312	-0.649274	-0.343840	0.065483	-0.516765	-0.470647	0.671058	-0.247239
11714	9.123854	1.550849	-3.503949	-0.050795	-0.043068	-0.088432	-0.647960	-0.346529	0.067552	-0.517080	-0.471407	0.671038	-0.245180
11715	9.020173	1.583409	-3.526428	0.010725	0.013420	-0.050800	-0.648785	-0.348467	0.066596	-0.517362	-0.472067	0.670466	-0.244878
11716	9.001619	1.584720	-3.433943	-0.020271	0.020646	-0.047203	-0.648516	-0.347347	0.066944	-0.518043	-0.472266	0.670030	-0.244248
11717	9.102924	1.578946	-3.418447	-0.037718	0.008111	-0.082980	-0.645106	-0.351597	0.065242	-0.518865	-0.472881	0.669445	-0.242911
11718	9.055443	1.714624	-3.384387	-0.025901	0.003341	-0.049904	-0.645096	-0.352843	0.064462	-0.519376	-0.473149	0.669182	-0.242020
11719	9.070054	1.733764	-3.372732	-0.048356	-0.000105	-0.068287	-0.644778	-0.355970	0.064124	-0.520117	-0.473496	0.668869	-0.240612
11720	9.045689	1.763671	-3.419933	-0.043114	-0.001416	-0.077452	-0.641532	-0.357184	0.064580	-0.520853	-0.473986	0.668467	-0.239166
11721	9.050761	1.794900	-3.400596	-0.037653	-0.009719	-0.077421	-0.641058	-0.361458	0.064310	-0.521405	-0.474613	0.668112	-0.237710
11722	9.046039	1.845982	-3.409748	-0.030729	0.012013	-0.025133	-0.641905	-0.361675	0.063180	-0.521956	-0.474457	0.668011	-0.237094
11723	9.046217	1.899327	-3.409407	-0.030297	0.003612	-0.007676	-0.641061	-0.362364	0.062426	-0.522284	-0.474167	0.668142	-0.236585
11724	9.023036	1.946675	-3.311618	-0.001586	-0.002653	-0.027791	-0.638815	-0.362134	0.062841	-0.522371	-0.474429	0.668024	-0.236198
11725	8.892352	2.002243	-3.407813	-0.023527	-0.013761	-0.026004	-0.640218	-0.361849	0.063294	-0.522492	-0.474540	0.668127	-0.235414
11726	9.103675	1.826401	-3.426523	-0.022387	0.030076	0.011566	-0.641078	-0.362661	0.059737	-0.523033	-0.473889	0.668150	-0.235458
11727	9.012552	1.928710	-3.412787	-0.030573	0.011625	-0.018703	-0.639664	-0.363400	0.059819	-0.523525	-0.473711	0.668090	-0.234894
11728	9.029434	1.889543	-3.394351	-0.032133	0.057336	-0.013276	-0.638947	-0.365747	0.057979	-0.524630	-0.473187	0.667618	-0.234826
11729	9.022725	1.898441	-3.331243	-0.048036	0.033864	0.010590	-0.640658	-0.363845	0.057551	-0.525447	-0.472330	0.667682	-0.234543
11730	9.094716	1.815525	-3.334476	-0.037305	0.036287	0.000515	-0.638690	-0.365215	0.055761	-0.526256	-0.471660	0.667588	-0.234346
11731	9.086047	2.004132	-3.289446	-0.051950	0.036271	0.001435	-0.639579	-0.363608	0.052355	-0.527185	-0.470872	0.667555	-0.233934
11732	9.067011	1.872147	-3.202643	-0.043316	0.016839	0.017976	-0.638438	-0.364791	0.052833	-0.527709	-0.469994	0.667858	-0.233656
11733	9.039584	1.830045	-3.303336	-0.048882	0.026109	0.048214	-0.640715	-0.363117	0.051413	-0.528255	-0.468659	0.668354	-0.233683
11734	9.107545	1.921385	-3.278713	-0.041432	0.016511	0.054698	-0.641297	-0.361672	0.051227	-0.528583	-0.467309	0.668994	-0.233814
11735	9.119030	1.849118	-3.320674	0.004560	-0.002457	0.030950	-0.642440	-0.360875	0.049882	-0.528327	-0.466903	0.669378	-0.234103
11736	9.022771	1.844704	-3.302611	0.010500	0.025402	0.010709	-0.643862	-0.359161	0.050283	-0.528495	-0.466644	0.669273	-0.234542
11737	9.080669	1.858809	-3.299854	0.026828	0.046976	0.003381	-0.644124	-0.360322	0.050776	-0.528822	-0.466612	0.668772	-0.235296
11738	9.100440	1.828541	-3.223500	0.030509	0.055247	0.003377	-0.643577	-0.359720	0.049964	-0.529231	-0.466535	0.668178	-0.236215
11739	9.071862	1.915956	-3.217031	0.022802	0.060739	-0.011320	-0.642745	-0.359407	0.049133	-0.529849	-0.466592	0.667411	-0.236885
11740	9.168186	1.827577	-3.187394	0.022141	0.053942	-0.036077	-0.641652	-0.358989	0.046056	-0.530509	-0.466948	0.666507	-0.237253
11741	9.115235	1.925404	-3.221006	0.011507	0.060569	-0.023259	-0.642896	-0.360664	0.045683	-0.531287	-0.467045	0.665680	-0.237642
11742	9.176073	1.867836	-3.119797	0.027356	0.073963	-0.048017	-0.642479	-0.361969	0.043068	-0.532216	-0.467525	0.664421	-0.238142
11743	9.130109	1.831896	-3.127974	-0.018880	0.051135	-0.064603	-0.641745	-0.364412	0.043190	-0.533350	-0.467890	0.663448	-0.237599
11744	9.151182	1.877393	-2.915915	0.003638	0.050666	-0.042518	-0.640785	-0.362976	0.042708	-0.534162	-0.468159	0.662595	-0.237628
11745	9.135499	1.767450	-3.027151	-0.065633	-0.007994	-0.027903	-0.640236	-0.363437	0.040285	-0.534779	-0.467812	0.662813	-0.236309
11746	9.252895	1.811692	-3.132697	-0.045485	0.048928	0.036305	-0.640630	-0.366228	0.039131	-0.535654	-0.466517	0.662948	-0.236511
11747	9.197687	1.758058	-3.082675	-0.010816	0.004161	0.106161	-0.642355	-0.362931	0.039352	-0.535283	-0.464917	0.664027	-0.237472
11748	9.188333	1.718607	-3.029445	-0.024506	-0.030430	0.007084	-0.642939	-0.361073	0.039473	-0.535047	-0.464602	0.664644	-0.236892
11749	9.212369	1.820974	-3.080399	-0.056115	-0.063981	-0.077320	-0.642511	-0.361649	0.039433	-0.535061	-0.465272	0.664957	-0.234657
11750	9.115466	1.764032	-3.123038	-0.010317	-0.121647	-0.069830	-0.641613	-0.364102	0.042646	-0.533840	-0.466554	0.665766	-0.232590
11751	9.032918	1.773018	-3.206845	-0.039947	-0.053507	0.117169	-0.641745	-0.362828	0.045818	-0.532928	-0.464754	0.667698	-0.232746
11752	8.998621	1.781558	-3.282797	0.002646	0.000157	0.234608	-0.644492	-0.356772	0.045378	-0.531778	-0.461552	0.669957	-0.235243
11753	9.229740	1.746127	-3.294086	-0.014878	-0.044861	0.095219	-0.646366	-0.352761	0.045645	-0.530835	-0.460269	0.671469	-0.235578
11754	9.134114	1.505113	-3.714766	-0.059346	-0.138778	-0.057110	-0.647044	-0.352759	0.048743	-0.529760	-0.460946	0.672806	-0.232843
11755	9.014670	1.317439	-4.122129	-0.110460	-0.026785	-0.204272	-0.645313	-0.356619	0.048347	-0.531301	-0.462593	0.671821	-0.228875
11756	8.907686	1.505910	-4.015456	-0.126433	0.134013	-0.338515	-0.641351	-0.361885	0.043905	-0.535780	-0.465067	0.667932	-0.224764
11757	8.853520	1.553564	-3.563867	-0.331856	0.284179	-0.440079	-0.638801	-0.369850	0.033828	-0.544511	-0.466032	0.662360	-0.218176
11758	8.587395	2.364192	-3.113870	-0.438058	0.320422	-0.302618	-0.633571	-0.379514	0.022637	-0.554088	-0.463746	0.658010	-0.212012
11759	8.733435	2.365484	-2.926096	-0.458163	0.386243	-0.169675	-0.632806	-0.384225	0.004908	-0.564009	-0.459192	0.654172	-0.207594
11760	9.096478	2.575418	-2.498712	-0.465111	0.353850	-0.150239	-0.630750	-0.389512	-0.010199	-0.573466	-0.454311	0.650787	-0.203011
11761	9.176213	3.034346	-2.044618	-0.364381	0.281364	-0.066318	-0.631009	-0.391722	-0.029168	-0.580619	-0.449793	0.648518	-0.199980
11762	9.163611	3.748920	-1.797955	-0.174655	0.274458	0.056225	-0.629959	-0.392505	-0.039768	-0.585490	-0.445819	0.646631	-0.200787
11763	9.297052	3.887839	-1.739241	0.022483	0.240306	0.250327	-0.631033	-0.388389	-0.044843	-0.587352	-0.441841	0.646020	-0.206039
11764	9.216524	2.631017	-1.647809	0.017825	0.133666	0.216314	-0.634651	-0.381892	-0.048200	-0.587994	-0.438608	0.646377	-0.209960
11765	9.399789	1.828161	-1.911092	-0.211899	0.086397	-0.030071	-0.636537	-0.379925	-0.052839	-0.591077	-0.436092	0.646050	-0.207537
11766	9.435475	2.590323	-1.982333	-0.176720	0.068892	-0.077556	-0.636848	-0.380270	-0.057355	-0.593799	-0.434613	0.645392	-0.204898
11767	9.261381	2.709677	-2.110303	-0.096971	0.101386	-0.039854	-0.637709	-0.381204	-0.061341	-0.596103	-0.433513	0.644302	-0.203966
11768	8.925933	2.889231	-1.942007	-0.068949	0.086862	-0.015041	-0.634772	-0.383298	-0.066137	-0.597852	-0.432434	0.643516	-0.203620
11769	9.316808	3.061156	-1.948257	-0.065992	0.116758	0.025406	-0.635801	-0.381168	-0.068525	-0.599817	-0.430806	0.642665	-0.203980
11770	9.261785	2.723605	-2.064336	-0.083960	0.097170	-0.031560	-0.634279	-0.381325	-0.071641	-0.601887	-0.429715	0.641665	-0.203332
11771	9.148132	2.837978	-1.854037	-0.043511	0.103481	0.045586	-0.634069	-0.378543	-0.076109	-0.603398	-0.428155	0.641044	-0.204099
11772	9.214301	2.566616	-1.906587	-0.084884	0.098411	0.071173	-0.636365	-0.376631	-0.079482	-0.605065	-0.425720	0.640908	-0.204683
11773	9.138479	2.652715	-1.777593	-0.105473	0.128646	0.120636	-0.637004	-0.373003	-0.083467	-0.607108	-0.422341	0.640863	-0.205771
11774	9.412691	2.554055	-1.798152	-0.122796	0.178456	0.151763	-0.638077	-0.369557	-0.089427	-0.609769	-0.418075	0.640570	-0.207521
11775	9.220113	2.352661	-1.688404	-0.180208	0.179752	0.193785	-0.640996	-0.365960	-0.097890	-0.612756	-0.412614	0.640792	-0.208964
11776	9.131804	2.003047	-1.431355	-0.222170	0.192382	0.230316	-0.643150	-0.355190	-0.104509	-0.616045	-0.406030	0.641343	-0.210495
11777	9.457451	1.865987	-1.328490	-0.275206	0.217787	0.193521	-0.646380	-0.349035	-0.112670	-0.620233	-0.399186	0.641429	-0.211023
11778	9.641822	2.118602	-1.275770	-0.333461	0.194508	0.139392	-0.646551	-0.341571	-0.122324	-0.624750	-0.392331	0.641612	-0.209994
11779	9.671312	1.922278	-1.118740	-0.337334	0.189475	0.131113	-0.647260	-0.335691	-0.131510	-0.629254	-0.385572	0.641726	-0.208713
11780	9.594898	1.741133	-0.952820	-0.346037	0.131081	0.153170	-0.649505	-0.329829	-0.139839	-0.632915	-0.378591	0.642780	-0.207175
11781	9.780156	1.667142	-0.957815	-0.311359	0.120131	0.150531	-0.652036	-0.324328	-0.149452	-0.636175	-0.372135	0.643728	-0.205938
11782	10.000092	1.698574	-0.886129	-0.211921	0.026252	0.115145	-0.653705	-0.318692	-0.156254	-0.637583	-0.367723	0.645225	-0.204822
11783	9.806244	1.943282	-1.128480	-0.121343	-0.016476	0.086018	-0.653904	-0.314652	-0.157126	-0.637905	-0.365049	0.646621	-0.204202
11784	9.583554	1.802719	-1.198359	-0.046653	-0.027477	0.142997	-0.655781	-0.310357	-0.156841	-0.637274	-0.362604	0.648304	-0.205186
11785	9.613123	1.708692	-1.074480	0.026264	-0.003921	0.130250	-0.657381	-0.306309	-0.157418	-0.636485	-0.361178	0.649254	-0.207136
11786	9.651978	1.605457	-0.992070	0.073420	-0.000318	0.113814	-0.661322	-0.303806	-0.154835	-0.635450	-0.360517	0.649879	-0.209494
11787	9.777801	1.340250	-0.812523	0.116880	-0.017873	0.097400	-0.662728	-0.301924	-0.152034	-0.633953	-0.360709	0.650383	-0.212118
11788	9.706366	1.466093	-0.755894	0.129864	-0.053568	0.108500	-0.661933	-0.298102	-0.151664	-0.631833	-0.361035	0.651405	-0.214737
11789	9.723104	1.305231	-0.704431	0.105714	-0.054698	0.128620	-0.665298	-0.296881	-0.149307	-0.629797	-0.360810	0.652630	-0.217362
11790	9.769713	1.337605	-0.611765	0.048172	-0.051063	0.132191	-0.667533	-0.295718	-0.146121	-0.628176	-0.359799	0.654117	-0.219249
11791	9.730889	1.270062	-0.617999	0.060049	-0.058242	0.097337	-0.668436	-0.290205	-0.144786	-0.626563	-0.359396	0.655337	-0.220878
11792	9.717444	1.302537	-0.501348	0.053025	-0.033002	0.106465	-0.669849	-0.288410	-0.143115	-0.625251	-0.358686	0.656389	-0.222620
11793	9.568583	1.224620	-0.399676	0.102334	0.004074	0.099119	-0.672691	-0.285130	-0.142181	-0.624156	-0.358485	0.656627	-0.225295
11794	9.602885	1.184362	-0.309438	0.167584	0.042111	0.106530	-0.672446	-0.282946	-0.143172	-0.622992	-0.358874	0.656207	-0.229089
11795	9.728549	1.124303	-0.237239	0.220215	0.076085	0.121280	-0.674986	-0.280714	-0.141323	-0.621902	-0.359489	0.655128	-0.234121
11796	9.733265	1.104938	-0.242372	0.236744	0.079611	0.123139	-0.675417	-0.279725	-0.140976	-0.620620	-0.360348	0.653998	-0.239302
11797	9.907107	1.234114	-0.562025	0.236811	0.072552	0.057135	-0.676974	-0.278571	-0.140749	-0.619658	-0.361989	0.652367	-0.243733
11798	9.647609	1.565681	-0.917290	0.249513	0.104586	-0.018146	-0.675993	-0.278315	-0.140462	-0.619260	-0.364709	0.649809	-0.247494
11799	9.420579	1.714544	-1.047919	0.309103	0.145236	-0.086025	-0.674428	-0.281101	-0.142336	-0.619383	-0.368743	0.645832	-0.251583
11800	9.289249	1.812704	-1.245256	0.369521	0.169675	-0.190569	-0.674208	-0.287505	-0.142736	-0.619749	-0.374819	0.640538	-0.255212
11801	9.298599	1.715585	-1.241408	0.384341	0.208997	-0.326418	-0.669615	-0.295952	-0.143586	-0.621247	-0.382519	0.633503	-0.257692
11802	9.713220	1.992824	-1.337228	0.438020	0.288967	-0.309789	-0.662743	-0.307534	-0.145214	-0.623074	-0.390277	0.625339	-0.261561
11803	9.569222	2.041614	-1.283218	0.594159	0.297755	-0.217763	-0.658150	-0.315460	-0.145048	-0.623299	-0.398682	0.616773	-0.268593
11804	9.931483	1.744946	-1.052335	0.623804	0.324102	-0.103930	-0.655526	-0.323458	-0.145710	-0.622786	-0.405869	0.608595	-0.277525
11805	10.154599	1.889640	-0.929307	0.776832	0.359266	0.041367	-0.653823	-0.326361	-0.148156	-0.620582	-0.412877	0.600078	-0.290373
11806	9.912986	2.021755	-1.069161	0.667165	0.316663	0.050361	-0.654001	-0.333294	-0.146336	-0.618483	-0.418582	0.592730	-0.301562
11807	9.615829	1.608840	-0.683948	0.566339	0.226181	0.119922	-0.652891	-0.332444	-0.146575	-0.615688	-0.422680	0.587508	-0.311615
11808	9.495092	1.729650	-0.768013	0.454323	0.158343	0.042726	-0.653840	-0.333149	-0.143518	-0.613384	-0.426678	0.583171	-0.318775
11809	9.697575	1.584186	-0.696827	0.383599	0.084459	0.004191	-0.651708	-0.333866	-0.141193	-0.611075	-0.430711	0.579751	-0.323983
11810	9.754544	1.426753	-0.741044	0.261976	-0.000640	0.048118	-0.652647	-0.335161	-0.137751	-0.608461	-0.433266	0.578579	-0.327569
11811	9.779948	1.396787	-0.870203	0.104199	-0.060724	0.106627	-0.656572	-0.333809	-0.134959	-0.606161	-0.433634	0.579615	-0.329509
11812	9.537401	1.375124	-0.754999	-0.009079	-0.064970	0.182518	-0.658012	-0.330144	-0.133593	-0.604250	-0.431746	0.582154	-0.331019
11813	9.498515	1.429635	-0.820819	-0.161275	-0.086018	0.172160	-0.660747	-0.323893	-0.132195	-0.603489	-0.428304	0.585809	-0.330432
11814	9.851020	1.591755	-0.799129	-0.276479	-0.075705	0.036223	-0.662512	-0.318915	-0.134258	-0.604693	-0.424944	0.588965	-0.326940
11815	9.784656	1.697613	-0.701759	-0.300410	-0.097184	-0.035355	-0.663372	-0.318000	-0.135177	-0.606311	-0.422316	0.591862	-0.322081
11816	9.635347	1.615597	-0.655650	-0.304229	-0.111148	0.028845	-0.663996	-0.314197	-0.136902	-0.607336	-0.418902	0.595511	-0.317852
11817	9.501518	1.643881	-0.524863	-0.293664	-0.087167	0.011373	-0.666858	-0.310930	-0.138640	-0.608669	-0.415714	0.598586	-0.313686
11818	9.280884	1.770443	-0.443327	-0.302768	-0.118415	-0.051933	-0.665186	-0.310887	-0.140058	-0.610050	-0.413295	0.601591	-0.308408
11819	9.159256	1.947146	-0.355505	-0.291771	-0.092243	-0.121684	-0.665895	-0.311099	-0.141330	-0.612098	-0.411736	0.603546	-0.302558
11820	9.422991	1.901919	-0.196589	-0.329120	-0.114049	-0.217094	-0.664899	-0.311981	-0.141113	-0.614691	-0.410917	0.605231	-0.294953
11821	9.885615	2.059638	-0.265999	-0.398414	-0.145582	-0.239074	-0.662914	-0.315694	-0.144595	-0.617617	-0.409728	0.607405	-0.285888
11822	9.667209	2.129725	-0.494077	-0.278692	-0.201652	-0.169059	-0.661576	-0.319447	-0.141187	-0.618365	-0.409396	0.610188	-0.278732
11823	9.492768	1.929507	-0.841498	-0.253210	-0.126803	-0.252711	-0.661001	-0.321514	-0.142867	-0.620320	-0.410023	0.611101	-0.271367
11824	9.607668	1.890997	-0.923337	-0.253941	-0.073657	-0.216996	-0.657588	-0.324992	-0.142835	-0.622632	-0.409828	0.611701	-0.264939
11825	9.725348	1.817677	-0.942708	-0.185918	0.019504	-0.145427	-0.657127	-0.330775	-0.147274	-0.625192	-0.409163	0.611268	-0.260906
11826	9.556437	1.619300	-0.889378	-0.142479	0.083008	-0.101469	-0.655188	-0.329733	-0.148774	-0.627865	-0.408100	0.610238	-0.258553
11827	9.598339	1.729849	-0.834559	-0.180432	0.122652	-0.085029	-0.655681	-0.330752	-0.155306	-0.631293	-0.406204	0.608962	-0.256190
11828	10.120445	1.547021	-0.857691	-0.305741	0.135894	-0.052178	-0.653352	-0.330723	-0.162496	-0.635652	-0.402185	0.608476	-0.252884
11829	9.827255	1.655051	-0.802546	-0.289886	0.114888	-0.072345	-0.651608	-0.329485	-0.170871	-0.639749	-0.398749	0.607929	-0.249284
11830	9.693024	1.630382	-0.701074	-0.249718	0.064910	-0.070382	-0.651089	-0.329511	-0.176360	-0.642841	-0.395986	0.607878	-0.245835
11831	9.894771	1.539861	-0.747854	-0.259227	0.024669	-0.011583	-0.652303	-0.326590	-0.183196	-0.645243	-0.392612	0.608791	-0.242675
11832	9.689184	1.906738	-0.691882	-0.154832	-0.026050	-0.000270	-0.652051	-0.326159	-0.186265	-0.646113	-0.390638	0.609981	-0.240547
11833	9.482226	1.946762	-0.674221	-0.107084	-0.126240	-0.052357	-0.653312	-0.325497	-0.184806	-0.645648	-0.390441	0.611780	-0.237529
11834	9.720883	1.636902	-0.839747	-0.053877	-0.153303	0.091845	-0.653331	-0.323140	-0.183394	-0.643727	-0.389239	0.614837	-0.236820
11835	9.597745	1.613819	-0.861862	0.088031	-0.121691	0.265462	-0.660247	-0.317802	-0.179482	-0.640251	-0.387612	0.618122	-0.240335
11836	9.533165	1.554910	-0.775294	0.097781	-0.143466	0.290269	-0.664626	-0.311500	-0.172722	-0.636284	-0.385846	0.621835	-0.244103
11837	9.649149	1.543767	-0.728982	0.088614	-0.169308	0.292153	-0.669193	-0.302945	-0.168210	-0.632019	-0.384084	0.625884	-0.247588
11838	9.720495	1.335156	-0.761994	0.099405	-0.167396	0.352711	-0.672748	-0.295232	-0.161371	-0.627374	-0.381613	0.630317	-0.251938
11839	9.528278	1.247758	-0.653931	0.086055	-0.108975	0.360796	-0.680010	-0.285017	-0.157855	-0.623472	-0.378596	0.634075	-0.256703
11840	9.629162	1.154921	-0.655894	0.055019	-0.075437	0.324903	-0.684285	-0.277720	-0.153987	-0.620403	-0.375396	0.637308	-0.260801
11841	9.492535	0.993666	-0.494838	0.027690	-0.071935	0.328462	-0.688898	-0.267178	-0.152163	-0.617522	-0.371818	0.640591	-0.264692
11842	9.606331	0.952888	-0.407577	0.044650	0.001429	0.270592	-0.694339	-0.258689	-0.151865	-0.615761	-0.368725	0.642479	-0.268519
11843	9.606854	1.042212	-0.378030	0.070202	0.035225	0.196280	-0.694696	-0.252959	-0.152208	-0.614623	-0.366759	0.643178	-0.272119
11844	9.936576	0.725261	-0.604976	0.171734	0.092405	0.222092	-0.694756	-0.249306	-0.153949	-0.613311	-0.365377	0.642843	-0.277673
11845	9.831953	1.191835	-0.622176	0.132350	0.108326	0.048622	-0.696183	-0.247700	-0.154257	-0.613460	-0.365651	0.641189	-0.280790
11846	9.681877	1.155063	-0.694094	0.156415	0.127708	-0.046832	-0.696177	-0.249054	-0.155747	-0.614184	-0.367337	0.638508	-0.283107
11847	9.549468	1.185061	-0.691362	0.158433	0.143403	-0.110190	-0.696162	-0.253232	-0.160787	-0.615473	-0.369761	0.635085	-0.284845
11848	9.732375	1.154206	-1.017229	0.131989	0.165644	-0.110252	-0.693204	-0.254922	-0.162185	-0.617197	-0.371724	0.631586	-0.286338
11849	10.104773	1.314434	-1.225753	0.158172	0.123627	-0.084339	-0.691629	-0.259083	-0.165130	-0.618054	-0.373937	0.628583	-0.288209
11850	9.955228	1.223077	-1.206264	0.219468	0.091316	0.022224	-0.690343	-0.261879	-0.166722	-0.617400	-0.375726	0.626463	-0.291875
11851	10.232894	1.268907	-1.153550	0.147464	0.033747	0.003894	-0.690165	-0.263685	-0.164867	-0.616668	-0.377226	0.625287	-0.294002
11852	10.056924	1.062289	-1.385020	0.103978	-0.011876	0.091889	-0.690588	-0.263665	-0.165143	-0.615165	-0.377320	0.625625	-0.296302
11853	9.556055	0.792109	-1.227961	0.053008	-0.003125	0.099883	-0.693295	-0.259168	-0.162870	-0.614087	-0.376682	0.626198	-0.298136
11854	9.402262	0.882706	-1.211958	-0.084780	-0.051538	0.084074	-0.695026	-0.255700	-0.163200	-0.613557	-0.374768	0.628090	-0.297657
11855	9.581916	0.991281	-1.085125	-0.152123	-0.086010	0.032675	-0.697850	-0.253450	-0.161628	-0.613357	-0.372956	0.630401	-0.295452
11856	9.862364	1.368134	-1.124555	-0.303282	-0.079885	-0.077615	-0.696457	-0.253545	-0.163053	-0.615033	-0.370560	0.632698	-0.290022
11857	9.670382	1.294959	-0.992255	-0.212213	-0.078762	-0.024271	-0.697886	-0.251789	-0.163492	-0.615678	-0.368685	0.634821	-0.286381
11858	9.619569	1.339589	-1.038370	-0.272534	-0.053732	-0.024434	-0.699033	-0.250579	-0.164531	-0.617107	-0.365832	0.636963	-0.282177
11859	9.666432	1.420295	-0.933322	-0.192531	-0.051441	0.026213	-0.700855	-0.250037	-0.163355	-0.617641	-0.363401	0.638980	-0.279578
11860	9.565605	1.513033	-0.924116	-0.187636	-0.077950	0.006989	-0.700909	-0.246818	-0.164982	-0.617931	-0.361326	0.641141	-0.276665
11861	9.498691	1.527176	-0.858723	-0.195197	-0.087180	-0.070098	-0.702598	-0.246373	-0.164798	-0.618545	-0.360300	0.642886	-0.272550
11862	9.260122	1.597188	-0.890405	-0.234785	-0.097261	-0.147277	-0.701900	-0.246227	-0.165077	-0.619744	-0.359714	0.644398	-0.266973
11863	9.538232	1.725166	-0.815434	-0.292611	-0.024932	-0.230003	-0.700886	-0.248668	-0.165097	-0.622688	-0.359201	0.644686	-0.260029
11864	9.520802	1.731826	-0.580451	-0.297051	-0.006979	-0.191497	-0.700043	-0.250799	-0.168471	-0.625675	-0.357904	0.645023	-0.253733
11865	10.098634	1.796841	-0.669265	-0.380690	0.051898	-0.246673	-0.699048	-0.253922	-0.172049	-0.630263	-0.356077	0.644583	-0.245950
11866	9.760313	1.649730	-0.732448	-0.190996	-0.007013	-0.194926	-0.697215	-0.256637	-0.175469	-0.632445	-0.356118	0.644309	-0.240956
11867	9.628408	1.429398	-0.869042	-0.172062	0.066503	-0.318032	-0.694220	-0.262236	-0.178657	-0.636014	-0.357741	0.642079	-0.235036
11868	9.518336	1.311090	-1.029940	-0.165972	0.118895	-0.301636	-0.692075	-0.267909	-0.182966	-0.640094	-0.358841	0.639267	-0.229892
11869	9.391247	1.159700	-0.886084	-0.143131	0.149729	-0.202592	-0.689393	-0.272127	-0.188034	-0.643917	-0.358926	0.636618	-0.226407
11870	10.056158	1.174738	-0.910851	-0.187336	0.233591	-0.153114	-0.687315	-0.274113	-0.194785	-0.648881	-0.357301	0.633440	-0.223701
11871	10.461514	1.107506	-0.812927	-0.224302	0.168954	-0.022705	-0.685141	-0.274785	-0.205110	-0.652665	-0.353916	0.632168	-0.221668
11872	9.831629	1.207036	-0.670371	-0.191024	0.126201	-0.004339	-0.687495	-0.270424	-0.211846	-0.655595	-0.350807	0.631431	-0.220056
11873	9.456092	1.092003	-0.574956	-0.238935	0.091127	-0.048519	-0.685452	-0.268109	-0.216079	-0.658566	-0.347859	0.631040	-0.216965
11874	9.783895	1.104142	-0.567813	-0.282903	-0.004862	-0.041036	-0.684953	-0.265906	-0.220446	-0.660613	-0.344550	0.632141	-0.212778
11875	9.794004	1.291046	-0.586295	-0.177587	-0.035522	0.036328	-0.686820	-0.264048	-0.222843	-0.661157	-0.341851	0.633725	-0.210717
11876	9.706780	1.275425	-0.641103	-0.107220	-0.089477	0.073231	-0.690786	-0.260615	-0.221748	-0.660422	-0.339748	0.635970	-0.209659
11877	9.600745	1.273760	-0.641980	-0.046593	-0.113172	0.050424	-0.692909	-0.257976	-0.219596	-0.659002	-0.338908	0.638126	-0.208931
11878	9.634648	1.270788	-0.619113	-0.012620	-0.149663	0.058814	-0.694066	-0.253665	-0.216927	-0.656916	-0.338449	0.640676	-0.208442
11879	9.790623	1.168378	-0.659429	0.008880	-0.152743	0.110261	-0.697430	-0.251929	-0.213413	-0.654342	-0.337715	0.643523	-0.208956
11880	9.688335	1.264351	-0.529380	0.053344	-0.156055	0.132373	-0.700235	-0.249261	-0.208722	-0.651406	-0.337181	0.646365	-0.210219
11881	9.663517	1.141401	-0.570314	0.035386	-0.161141	0.110297	-0.702777	-0.244646	-0.203068	-0.648522	-0.336801	0.649192	-0.211030
11882	9.779542	1.254574	-0.571500	0.046071	-0.140361	0.132351	-0.705865	-0.241959	-0.198655	-0.645834	-0.336039	0.651865	-0.212246
11883	9.665683	1.051572	-0.563735	0.068459	-0.097835	0.143279	-0.709112	-0.237976	-0.194440	-0.643396	-0.335361	0.653932	-0.214353
11884	9.720619	1.034953	-0.619035	0.024706	-0.125396	0.082685	-0.710518	-0.235302	-0.190324	-0.641262	-0.334838	0.656184	-0.214684
11885	9.668203	0.848931	-0.463706	0.043133	-0.085198	0.117487	-0.712496	-0.232949	-0.188190	-0.639265	-0.334085	0.658006	-0.216231
11886	9.798499	1.025737	-0.515732	0.024145	-0.059310	0.055070	-0.713759	-0.231482	-0.185697	-0.638122	-0.333600	0.659234	-0.216616
11887	9.733912	1.071712	-0.474372	0.061424	-0.035075	0.078956	-0.714777	-0.227829	-0.184195	-0.636836	-0.333347	0.660061	-0.218263
11888	10.025336	1.111348	-0.509165	0.112976	0.012271	0.086391	-0.714362	-0.227273	-0.184024	-0.635886	-0.333320	0.660164	-0.220748
11889	9.876006	1.331795	-0.593927	0.096546	0.025538	0.018438	-0.714097	-0.226653	-0.185113	-0.635441	-0.334035	0.659644	-0.222499
11890	9.533455	1.220271	-0.596336	0.112610	0.083352	0.065997	-0.715358	-0.227440	-0.186134	-0.635498	-0.333998	0.658678	-0.225235
11891	9.273771	1.465040	-0.628505	0.180238	0.125782	0.060538	-0.715511	-0.227634	-0.187972	-0.635627	-0.334766	0.656764	-0.229285
11892	9.219597	1.494279	-0.790532	0.235435	0.171679	-0.001835	-0.713860	-0.227724	-0.192492	-0.636354	-0.336647	0.653699	-0.233238
11893	9.805718	1.493296	-1.025007	0.254065	0.184454	-0.060422	-0.712541	-0.232689	-0.193516	-0.637279	-0.339664	0.649844	-0.237079
11894	10.260049	1.838968	-1.001098	0.263824	0.144562	-0.100554	-0.709424	-0.236075	-0.195303	-0.637925	-0.343191	0.646338	-0.239833
11895	10.221447	1.956393	-1.056857	0.253204	0.088613	-0.150025	-0.708101	-0.241188	-0.196195	-0.637991	-0.347818	0.643051	-0.241817
11896	9.748156	1.624938	-1.046149	0.241366	0.096723	0.022284	-0.705505	-0.247967	-0.198469	-0.637477	-0.349854	0.640994	-0.245666
11897	9.574695	1.313256	-1.220430	0.242841	0.100904	0.075404	-0.706207	-0.248220	-0.198900	-0.636628	-0.351390	0.639145	-0.250446
11898	9.486547	1.326758	-1.096279	0.196269	0.008186	0.088294	-0.706501	-0.247085	-0.198686	-0.634946	-0.352428	0.638876	-0.253920
11899	9.591831	1.322420	-1.189612	0.093545	-0.022576	0.115689	-0.708073	-0.244785	-0.198528	-0.633328	-0.352174	0.639626	-0.256413
11900	9.700361	1.321481	-1.176769	-0.005121	-0.074017	0.056878	-0.709345	-0.242471	-0.195842	-0.632133	-0.351554	0.641147	-0.256413
11901	9.591330	1.430611	-1.299993	-0.081725	-0.106784	0.069617	-0.711174	-0.240439	-0.193027	-0.630881	-0.350118	0.643542	-0.255461
11902	9.673440	1.385808	-1.257465	-0.069935	-0.104923	0.099929	-0.714007	-0.237606	-0.191699	-0.629488	-0.348341	0.646041	-0.255016
11903	9.759293	1.384315	-1.371791	-0.120976	-0.034776	0.099733	-0.714617	-0.232828	-0.189990	-0.629258	-0.345670	0.647937	-0.254410
11904	9.566463	1.520608	-1.126987	-0.039807	-0.011864	0.158567	-0.717620	-0.229030	-0.190850	-0.628540	-0.343055	0.649489	-0.255763
11905	9.441091	1.310120	-0.737216	0.058411	0.003297	0.238513	-0.719976	-0.220967	-0.191592	-0.626844	-0.340650	0.650924	-0.259465
11906	9.424226	1.185850	-0.684258	0.117464	0.031648	0.254159	-0.722028	-0.213566	-0.190550	-0.625098	-0.338525	0.651747	-0.264346
11907	9.595731	1.349743	-0.699265	0.211025	0.089653	0.327720	-0.726493	-0.205707	-0.192269	-0.622984	-0.336397	0.651847	-0.271705
11908	9.553498	1.552923	-0.638393	0.238371	0.160590	0.387329	-0.727177	-0.197594	-0.194569	-0.621307	-0.333321	0.651229	-0.280670
11909	9.719167	1.233965	-0.269874	0.244458	0.163400	0.339618	-0.729838	-0.187798	-0.195622	-0.619792	-0.331015	0.650185	-0.289043
11910	9.894321	0.777947	-0.173122	0.130981	0.176859	0.196199	-0.731683	-0.179049	-0.201809	-0.620047	-0.328951	0.648627	-0.294306
11911	9.837325	0.390871	-0.212159	0.151628	0.182655	0.143849	-0.733242	-0.171787	-0.209778	-0.620499	-0.327893	0.646511	-0.299149
11912	10.263584	-0.029466	-0.375761	0.097217	0.240770	0.084027	-0.734299	-0.168565	-0.214066	-0.622431	-0.326456	0.643590	-0.302981
11913	10.083391	-0.417573	-0.453674	0.159357	0.295990	0.142678	-0.731845	-0.166465	-0.219864	-0.624254	-0.324791	0.639963	-0.308650
11914	10.026380	-0.379572	-0.364342	-0.042219	0.187871	0.003900	-0.732219	-0.164071	-0.227865	-0.626874	-0.322938	0.638007	-0.309333
11915	10.131925	-0.311199	-0.454795	-0.215643	0.073018	-0.176986	-0.727357	-0.161474	-0.229999	-0.630208	-0.322012	0.637390	-0.304763
11916	10.175579	-0.453458	-0.358326	-0.245550	0.011591	-0.195309	-0.727316	-0.166859	-0.233709	-0.633089	-0.321206	0.637584	-0.299186
11917	9.814463	-0.392926	-0.342012	-0.214744	-0.010581	-0.134723	-0.727587	-0.168893	-0.235801	-0.635046	-0.320218	0.638256	-0.294627
11918	9.592449	-0.285903	-0.429626	-0.207031	-0.059710	-0.114476	-0.727703	-0.171539	-0.237089	-0.636255	-0.319264	0.639612	-0.290082
11919	9.458385	-0.069411	-0.408709	-0.129752	-0.123984	-0.090359	-0.727005	-0.170602	-0.236053	-0.635920	-0.319425	0.641497	-0.286450
11920	9.689648	-0.112410	-0.398315	-0.097700	-0.106200	0.012488	-0.729217	-0.171823	-0.233718	-0.635091	-0.318482	0.643607	-0.284602
11921	9.882639	-0.175141	-0.343142	-0.052498	-0.136972	0.064044	-0.731053	-0.168958	-0.230429	-0.633192	-0.317692	0.646194	-0.283855
11922	9.795393	-0.090727	-0.443188	-0.064276	-0.183520	0.073263	-0.733033	-0.165807	-0.227122	-0.630793	-0.316813	0.649468	-0.282702
11923	9.693262	-0.000586	-0.600609	-0.044078	-0.158035	0.108117	-0.735983	-0.162053	-0.221237	-0.628294	-0.315656	0.652539	-0.282490
11924	9.602825	-0.075078	-0.423808	-0.047658	-0.154541	0.110830	-0.738078	-0.160235	-0.216887	-0.625925	-0.314343	0.655561	-0.282219
11925	9.843412	-0.368803	-0.347768	-0.048298	-0.164078	0.086076	-0.740620	-0.156676	-0.212986	-0.623479	-0.313425	0.658569	-0.281649
11926	9.949471	-0.135482	-0.441996	-0.037355	-0.167761	0.086163	-0.741742	-0.153890	-0.208303	-0.620997	-0.312612	0.661528	-0.281098
11927	9.746339	-0.235211	-0.493018	0.012965	-0.126245	0.081544	-0.743145	-0.151101	-0.203618	-0.618681	-0.312279	0.663670	-0.281527
11928	9.774470	-0.343797	-0.547916	-0.017582	-0.127860	0.032841	-0.744392	-0.151049	-0.201353	-0.616888	-0.312193	0.665674	-0.280825
11929	9.817901	-0.300305	-0.558918	-0.039871	-0.119428	-0.014913	-0.743515	-0.151260	-0.197298	-0.615530	-0.312429	0.667410	-0.279418
11930	9.866677	-0.177285	-0.535786	-0.064288	-0.108495	-0.073671	-0.744333	-0.152184	-0.195661	-0.614873	-0.313076	0.668760	-0.276901
11931	9.919100	-0.113218	-0.638773	-0.097816	-0.145724	-0.126877	-0.744537	-0.155529	-0.191368	-0.614144	-0.314221	0.670419	-0.273185
11932	9.700639	0.008181	-0.895500	-0.113636	-0.100861	-0.106829	-0.743042	-0.160837	-0.188338	-0.614057	-0.314676	0.671712	-0.269659
11933	9.594599	0.106519	-0.939200	-0.126429	-0.034226	-0.112475	-0.743986	-0.162761	-0.186621	-0.614908	-0.314661	0.672228	-0.266432
11934	9.628410	0.413449	-1.059231	-0.076773	-0.047546	-0.169191	-0.742805	-0.167338	-0.186776	-0.615625	-0.316101	0.672267	-0.262953
11935	9.613558	0.833734	-1.287808	-0.113499	0.007333	-0.316103	-0.740728	-0.174883	-0.184875	-0.618002	-0.318769	0.670887	-0.257626
11936	9.738826	0.801195	-1.278213	0.003698	0.065233	-0.180143	-0.737883	-0.180824	-0.189770	-0.619760	-0.320735	0.669031	-0.255783
11937	9.988033	0.855508	-1.480406	0.056813	0.094257	-0.112128	-0.736983	-0.186317	-0.191526	-0.621133	-0.322337	0.666983	-0.255785
11938	9.858315	1.009381	-1.493874	0.087314	0.070027	-0.062484	-0.736099	-0.190273	-0.192624	-0.621797	-0.323759	0.665374	-0.256564
11939	9.921538	0.905499	-1.376149	0.043076	0.048259	-0.003810	-0.735106	-0.191933	-0.194002	-0.622075	-0.324003	0.664671	-0.257406
11940	9.734073	1.023054	-1.363541	0.086489	0.062644	0.045780	-0.733571	-0.192166	-0.195577	-0.622082	-0.324019	0.663850	-0.259477
11941	9.579344	0.844568	-1.354088	0.025864	0.037965	0.107115	-0.736273	-0.189544	-0.195810	-0.621746	-0.322647	0.664088	-0.261378
11942	9.530650	0.909200	-1.446044	0.025987	0.096019	0.106102	-0.736034	-0.187988	-0.198527	-0.622264	-0.320941	0.663543	-0.263619
11943	9.753505	0.851923	-1.271185	-0.005809	0.024036	0.018112	-0.735799	-0.184686	-0.199027	-0.622399	-0.320451	0.663551	-0.263876
11944	9.679317	0.846682	-1.203231	0.012851	0.015723	0.032828	-0.737197	-0.185362	-0.199337	-0.622317	-0.319980	0.663599	-0.264518
11945	9.600694	0.713982	-1.032082	0.004119	0.024051	0.047445	-0.737074	-0.184734	-0.200565	-0.622229	-0.319239	0.663745	-0.265255
11946	9.553123	0.693725	-0.943482	-0.000698	0.009981	0.005238	-0.736165	-0.180492	-0.202981	-0.622305	-0.318992	0.663760	-0.265334
11947	9.716635	0.751693	-1.012018	-0.091618	-0.001259	-0.110492	-0.737825	-0.182587	-0.203376	-0.623329	-0.319299	0.663716	-0.262660
11948	9.992695	0.869303	-0.886316	-0.059787	-0.006278	-0.150711	-0.736409	-0.184268	-0.204478	-0.624381	-0.320475	0.663243	-0.259909
11949	9.843393	0.940926	-0.904419	-0.057276	-0.013934	-0.192924	-0.735210	-0.188947	-0.202531	-0.625439	-0.322375	0.662628	-0.256563
11950	9.671608	0.897710	-0.666404	-0.011283	-0.025828	-0.181842	-0.734742	-0.193452	-0.203940	-0.626064	-0.324665	0.661932	-0.253936
11951	9.416376	1.055287	-0.708969	-0.010970	0.010407	-0.172755	-0.734260	-0.199095	-0.205420	-0.627037	-0.326751	0.660875	-0.251602
11952	9.628776	1.219009	-0.732752	-0.027823	0.056703	-0.191140	-0.733637	-0.204740	-0.206902	-0.628890	-0.328531	0.659150	-0.249171
11953	9.427545	1.211071	-0.577943	-0.023644	0.024376	-0.237000	-0.730656	-0.208144	-0.208267	-0.630445	-0.331232	0.657526	-0.245935
11954	9.708217	1.199745	-0.424269	-0.048589	0.135016	-0.222479	-0.729077	-0.213125	-0.211965	-0.633596	-0.332762	0.654683	-0.243342
11955	10.499009	0.983620	-0.276516	0.042736	0.140959	-0.091871	-0.727791	-0.217763	-0.216764	-0.635526	-0.333806	0.652186	-0.243586
11956	9.964253	0.907701	-0.841526	0.234364	0.166849	-0.010940	-0.727106	-0.219261	-0.221363	-0.636151	-0.335990	0.648946	-0.247570
11957	9.044727	0.704594	-0.943722	0.106653	0.225539	-0.004183	-0.724021	-0.221135	-0.224883	-0.638292	-0.336263	0.645634	-0.250333
11958	9.738316	0.630284	-0.651319	-0.075782	0.184435	-0.014416	-0.723240	-0.220263	-0.231303	-0.641220	-0.334441	0.643663	-0.250369
11959	10.433019	0.663095	-0.570809	-0.116022	0.156442	0.058200	-0.722762	-0.217145	-0.236878	-0.643627	-0.331384	0.642748	-0.250606
11960	10.109857	0.446363	-0.514246	-0.206185	0.028185	0.050782	-0.722867	-0.212311	-0.242340	-0.645070	-0.327805	0.643861	-0.248740
11961	10.008442	0.447451	-0.541845	-0.266091	-0.081577	0.010444	-0.725447	-0.209588	-0.244677	-0.645610	-0.324582	0.646429	-0.244873
11962	9.856093	0.693369	-0.715696	-0.342937	-0.162922	0.019602	-0.726893	-0.206152	-0.244450	-0.645589	-0.320560	0.650431	-0.239576
11963	9.679586	0.783478	-0.831690	-0.294116	-0.150680	-0.003289	-0.729876	-0.202599	-0.243216	-0.645414	-0.317459	0.653892	-0.234705
11964	9.623636	0.833576	-0.921054	-0.198909	-0.167349	-0.068232	-0.730164	-0.200441	-0.240549	-0.644770	-0.316439	0.656649	-0.230109
11965	9.583084	0.745346	-0.830745	-0.098561	-0.128527	-0.013982	-0.732125	-0.199119	-0.237777	-0.643655	-0.315877	0.658818	-0.227792
11966	9.717487	0.613623	-0.843876	-0.059431	-0.118119	0.010860	-0.734915	-0.198381	-0.234471	-0.642391	-0.315386	0.660777	-0.226361
11967	9.675058	0.690325	-0.754837	-0.026557	-0.106733	0.111846	-0.734360	-0.196507	-0.232110	-0.640522	-0.313971	0.663125	-0.226758
11968	9.730421	0.587599	-0.718932	-0.023258	-0.085730	0.130166	-0.737470	-0.192242	-0.227879	-0.638904	-0.312219	0.665242	-0.227541
11969	9.670769	0.640654	-0.665633	-0.011703	-0.080415	0.117332	-0.739620	-0.188254	-0.227049	-0.637257	-0.310780	0.667204	-0.228382
11970	9.760077	0.598294	-0.628188	0.036291	-0.073358	0.166977	-0.740774	-0.184363	-0.224546	-0.635253	-0.309225	0.669108	-0.230494
11971	9.737988	0.374771	-0.585343	0.036033	-0.090314	0.157787	-0.745310	-0.179547	-0.222376	-0.632983	-0.307875	0.671206	-0.232439
11972	9.727330	0.388818	-0.722527	0.021840	-0.068521	0.241220	-0.748187	-0.172764	-0.220100	-0.630769	-0.305102	0.673551	-0.235314
11973	9.631330	0.242496	-0.611201	0.064238	-0.008873	0.350357	-0.749254	-0.165391	-0.218788	-0.628491	-0.301098	0.675620	-0.240576
11974	9.729653	0.188961	-0.649042	0.137070	0.029024	0.298148	-0.753585	-0.156181	-0.219018	-0.626578	-0.298521	0.676478	-0.246299
11975	9.651220	0.158362	-0.496557	0.226454	0.007528	0.221263	-0.754780	-0.150729	-0.219230	-0.624134	-0.298179	0.676703	-0.252228
11976	10.020676	0.119547	-0.689361	0.246624	0.048689	0.148817	-0.755416	-0.145009	-0.219290	-0.622535	-0.298851	0.675837	-0.257648
11977	10.001806	0.026293	-0.597480	0.311806	0.073705	0.189261	-0.757672	-0.144386	-0.219651	-0.620594	-0.299634	0.674543	-0.264716
11978	9.719238	-0.185204	-0.590708	0.282789	0.056966	0.130408	-0.756834	-0.144114	-0.219642	-0.618934	-0.300952	0.673211	-0.270437
11979	9.500479	0.000808	-0.603052	0.208521	0.074327	0.088927	-0.756873	-0.142432	-0.221927	-0.618118	-0.301769	0.671801	-0.274864
11980	9.702660	-0.229490	-0.534824	0.174879	0.052046	0.063213	-0.756997	-0.143974	-0.222444	-0.617382	-0.302661	0.670681	-0.278250
11981	10.063390	-0.152766	-0.658919	0.175833	0.053684	0.099087	-0.758699	-0.143454	-0.223801	-0.616413	-0.303032	0.669737	-0.282238
11982	10.249897	-0.068653	-0.880311	0.124313	0.025557	-0.012865	-0.758560	-0.144370	-0.225546	-0.616046	-0.304459	0.668750	-0.283841
11983	9.908966	0.081472	-1.405204	0.115924	0.018528	-0.018442	-0.757532	-0.147948	-0.225638	-0.615614	-0.305871	0.667863	-0.285345
11984	9.568869	-0.174043	-1.341014	0.142487	0.065888	0.080516	-0.758361	-0.149467	-0.226428	-0.615124	-0.306057	0.666829	-0.288600
11985	10.024116	-0.084300	-1.400929	0.108463	0.003710	0.045795	-0.760067	-0.147998	-0.226742	-0.614146	-0.306616	0.666569	-0.290685
11986	10.072098	0.025477	-1.474468	0.124586	0.024805	0.031138	-0.757237	-0.150018	-0.227175	-0.613494	-0.307473	0.665830	-0.292839
11987	9.759404	-0.161068	-1.323901	0.123093	0.005906	-0.023985	-0.759197	-0.151072	-0.228347	-0.612838	-0.309142	0.665039	-0.294252
11988	9.484666	-0.017588	-1.389983	0.028515	-0.022548	-0.068207	-0.759706	-0.154276	-0.226854	-0.612724	-0.310425	0.664825	-0.293621
11989	9.548182	-0.000036	-1.285968	-0.058650	-0.044176	-0.040795	-0.760256	-0.154337	-0.225447	-0.612606	-0.310400	0.665624	-0.292079
11990	9.663976	-0.040113	-1.251915	-0.162419	-0.079794	-0.086799	-0.760235	-0.155645	-0.224966	-0.613015	-0.309927	0.667104	-0.288324
11991	9.768798	0.205127	-1.510262	-0.232492	-0.113543	-0.103342	-0.758784	-0.158979	-0.224344	-0.613379	-0.309016	0.669367	-0.283237
11992	9.567765	0.228548	-1.343179	-0.233655	-0.068413	-0.151166	-0.760962	-0.162640	-0.221739	-0.614710	-0.308459	0.670679	-0.277802
11993	9.617329	0.362387	-1.223393	-0.205754	-0.051064	-0.134586	-0.760257	-0.163064	-0.222053	-0.615879	-0.307944	0.671799	-0.273039
11994	9.708283	0.333538	-1.289781	-0.204868	-0.025738	-0.173150	-0.759400	-0.164749	-0.222869	-0.617691	-0.307782	0.672253	-0.267963
11995	9.780993	0.376187	-1.253576	-0.152177	-0.022707	-0.117973	-0.758955	-0.167269	-0.224014	-0.618788	-0.307550	0.672810	-0.264273
11996	9.796812	0.402970	-1.089750	-0.142649	-0.073432	-0.132541	-0.759056	-0.169869	-0.223331	-0.619332	-0.307854	0.673746	-0.260233
11997	9.666451	0.482362	-1.154402	-0.201607	-0.057566	-0.149216	-0.757886	-0.173064	-0.222557	-0.620405	-0.307614	0.674771	-0.255256
11998	9.624366	0.690164	-1.076598	-0.195013	-0.138676	-0.132529	-0.757561	-0.175441	-0.220739	-0.620359	-0.307587	0.676754	-0.250098
11999	10.255152	0.540278	-1.081842	-0.192898	-0.171544	-0.119512	-0.758369	-0.176947	-0.218857	-0.619657	-0.307622	0.679284	-0.244882
12000	9.496282	0.598368	-1.396063	-0.024968	-0.173934	0.003607	-0.761551	-0.177694	-0.214234	-0.617385	-0.308011	0.681672	-0.243490
12001	9.288472	0.276483	-1.334837	0.061063	-0.046426	-0.009373	-0.763363	-0.177086	-0.211508	-0.616261	-0.309077	0.682076	-0.243855
12002	9.905786	0.307897	-1.290088	0.046710	-0.033519	-0.068920	-0.761784	-0.178763	-0.209799	-0.615810	-0.310655	0.681927	-0.243409
12003	9.954813	0.174392	-1.126133	-0.007568	-0.090294	-0.040497	-0.762740	-0.178906	-0.206566	-0.614664	-0.311501	0.683006	-0.242193
12004	9.720040	0.339519	-1.019663	-0.160852	-0.153458	-0.086595	-0.761851	-0.180113	-0.202572	-0.613942	-0.311344	0.685217	-0.237947
12005	9.642593	0.579673	-1.164953	-0.269332	-0.139050	-0.106998	-0.763239	-0.180709	-0.201612	-0.614063	-0.310099	0.687698	-0.232027
12006	9.802990	0.634015	-1.322763	-0.204416	-0.122634	-0.075661	-0.763745	-0.183927	-0.199839	-0.613947	-0.309090	0.689767	-0.227495
12007	9.753733	0.558175	-1.427691	-0.191509	-0.072849	-0.077577	-0.764555	-0.185163	-0.197659	-0.614332	-0.308074	0.691214	-0.223406
12008	9.702268	0.564923	-1.541659	-0.157095	-0.029968	-0.026208	-0.764149	-0.184024	-0.197732	-0.614959	-0.306534	0.692209	-0.220699
12009	9.600994	0.619420	-1.573746	-0.144901	-0.011057	-0.051003	-0.763745	-0.183135	-0.198524	-0.615774	-0.305440	0.692837	-0.217957
12010	9.686131	0.844239	-1.565803	-0.126648	-0.046759	-0.116920	-0.766385	-0.184972	-0.198051	-0.616367	-0.305595	0.693337	-0.214447
12011	9.674145	0.822267	-1.548590	-0.097795	-0.051446	-0.132460	-0.764139	-0.186719	-0.200993	-0.616674	-0.306383	0.693743	-0.211099
12012	9.660393	0.835768	-1.463451	-0.045884	-0.049453	-0.106668	-0.764515	-0.188300	-0.197713	-0.616679	-0.307396	0.693982	-0.208813
12013	9.683876	0.834229	-1.541630	-0.013083	-0.047369	-0.112110	-0.765015	-0.192473	-0.196843	-0.616431	-0.308924	0.694093	-0.206916
12014	9.640811	0.933994	-1.544200	0.072022	-0.055331	-0.075222	-0.765260	-0.195057	-0.196439	-0.615490	-0.310976	0.694101	-0.206616
12015	9.637460	0.882003	-1.643443	0.090172	-0.045963	-0.047686	-0.765785	-0.196845	-0.194718	-0.614351	-0.312871	0.694157	-0.206954
12016	9.634713	0.775297	-1.641620	0.088100	-0.054849	-0.022002	-0.767271	-0.199270	-0.191340	-0.613089	-0.314379	0.694418	-0.207535
12017	9.624265	0.835317	-1.771267	0.078960	-0.014085	-0.025752	-0.766793	-0.203173	-0.190462	-0.612366	-0.315694	0.694263	-0.208192
12018	9.644750	0.794045	-1.598397	0.042345	-0.038035	-0.023947	-0.766939	-0.200896	-0.187367	-0.611631	-0.316597	0.694492	-0.208218
12019	9.692183	0.790152	-1.694395	0.071518	-0.024887	-0.029410	-0.766057	-0.202455	-0.184942	-0.610819	-0.317908	0.694474	-0.208666
12020	9.620146	0.853637	-1.688872	0.066472	-0.018502	-0.012919	-0.765224	-0.201228	-0.184030	-0.610154	-0.318870	0.694431	-0.209284
12021	9.649300	0.770092	-1.622877	0.075581	-0.036943	-0.012877	-0.765449	-0.204849	-0.182847	-0.609079	-0.320043	0.694643	-0.209921
12022	9.629418	0.834698	-1.727988	0.071368	-0.043090	-0.033059	-0.767685	-0.204870	-0.181702	-0.608123	-0.321446	0.694747	-0.210204
12023	9.655991	0.834393	-1.719322	0.029342	-0.039388	-0.031305	-0.768929	-0.205496	-0.180183	-0.607386	-0.322317	0.695061	-0.209962
12024	9.629353	0.927491	-1.775687	-0.002503	-0.058022	-0.057022	-0.769435	-0.207522	-0.176508	-0.606796	-0.323217	0.695499	-0.208831
12025	9.600846	1.002587	-1.754809	0.000183	-0.072538	-0.091855	-0.767860	-0.210107	-0.176684	-0.606038	-0.324713	0.695941	-0.207234
12026	9.571698	1.020272	-1.792249	0.009756	-0.058710	-0.077182	-0.767108	-0.211989	-0.173434	-0.605438	-0.326041	0.696202	-0.206022
12027	9.605047	1.098752	-1.875106	0.004959	-0.067451	-0.084500	-0.765679	-0.213874	-0.173284	-0.604685	-0.327470	0.696601	-0.204611
12028	9.590711	1.088887	-1.855311	0.028516	-0.065369	-0.058769	-0.765471	-0.217306	-0.170266	-0.603790	-0.328794	0.696981	-0.203838
12029	9.596121	1.097576	-1.782997	0.013993	-0.065604	-0.054204	-0.767933	-0.219757	-0.166036	-0.602879	-0.329900	0.697511	-0.202931
12030	9.532478	1.109513	-1.915798	0.021328	-0.052682	-0.055144	-0.766783	-0.220595	-0.163850	-0.602189	-0.331033	0.697787	-0.202185
12031	9.490951	0.959577	-1.924884	0.012926	-0.054300	-0.027665	-0.767901	-0.220998	-0.164005	-0.601335	-0.331706	0.698356	-0.201659
12032	9.685776	1.095389	-2.027898	0.001360	-0.070510	-0.047786	-0.769548	-0.222248	-0.161255	-0.600496	-0.332565	0.698973	-0.200602
12033	9.518003	1.024284	-1.881998	-0.008025	-0.067223	-0.057030	-0.768406	-0.221982	-0.158297	-0.599717	-0.333443	0.699582	-0.199348
12034	9.584949	1.075936	-1.971117	-0.014224	-0.047484	-0.016680	-0.766986	-0.223284	-0.158392	-0.599177	-0.333587	0.700189	-0.198600
12035	9.587556	1.090208	-1.951798	-0.025003	-0.044207	-0.009362	-0.768090	-0.223377	-0.156138	-0.598645	-0.333498	0.700902	-0.197838
12036	9.585135	1.075610	-1.946972	-0.021980	-0.046483	-0.033212	-0.767239	-0.224236	-0.156340	-0.598234	-0.333775	0.701416	-0.196789
12037	9.561233	1.114466	-1.938579	-0.094785	-0.017521	-0.021471	-0.768620	-0.224873	-0.154539	-0.598593	-0.332909	0.701996	-0.195087
12038	9.628280	1.134238	-2.001341	-0.077789	-0.029853	-0.000297	-0.768915	-0.223731	-0.154465	-0.598656	-0.331989	0.702746	-0.193759
12039	9.512905	1.154068	-1.972744	-0.058284	-0.026907	0.010726	-0.769204	-0.222623	-0.153690	-0.598516	-0.331139	0.703503	-0.192896
12040	9.594226	1.159424	-2.053041	-0.039454	-0.011457	0.029106	-0.768376	-0.221362	-0.153479	-0.598467	-0.330191	0.704077	-0.192579
12041	9.516892	1.175001	-2.088693	-0.043324	-0.032996	-0.011256	-0.770069	-0.220368	-0.152839	-0.598226	-0.329852	0.704701	-0.191624
12042	9.531900	1.183691	-2.021568	-0.036832	-0.031167	-0.042437	-0.769493	-0.221514	-0.152916	-0.598156	-0.330015	0.705028	-0.190355
12043	9.497891	1.267333	-2.092211	-0.027769	-0.023610	-0.046098	-0.768879	-0.224600	-0.151286	-0.598080	-0.330317	0.705245	-0.189263
12044	9.497488	1.180238	-2.107256	-0.019535	-0.029157	-0.046088	-0.769988	-0.225722	-0.151345	-0.597936	-0.330732	0.705455	-0.188209
12045	9.516830	1.240958	-2.124491	-0.022640	-0.015381	-0.060783	-0.768568	-0.226895	-0.151150	-0.597997	-0.331270	0.705454	-0.187069
12046	9.512209	1.260160	-2.107285	-0.039547	-0.014353	-0.077332	-0.767664	-0.230432	-0.149129	-0.598309	-0.331831	0.705351	-0.185457
12047	9.492651	1.365660	-2.187988	-0.063754	-0.022612	-0.092036	-0.767927	-0.231322	-0.148339	-0.598654	-0.332344	0.705377	-0.183313
12048	9.527020	1.344801	-2.097626	-0.032414	-0.025093	-0.082788	-0.767082	-0.231884	-0.148803	-0.598784	-0.333099	0.705339	-0.181659
12049	9.507664	1.364586	-2.116096	-0.030466	0.002410	-0.080995	-0.766481	-0.234494	-0.148128	-0.599219	-0.333761	0.705009	-0.180282
12050	9.529251	1.437774	-2.159902	-0.037315	-0.000492	-0.062637	-0.764514	-0.235066	-0.148744	-0.599652	-0.334084	0.704824	-0.178966
12051	9.498622	1.407512	-2.057510	-0.014259	-0.025286	-0.018517	-0.765033	-0.238736	-0.149389	-0.599365	-0.334157	0.705181	-0.178382
12052	9.536195	1.443098	-2.198773	0.012834	-0.013426	-0.033154	-0.763603	-0.239700	-0.147635	-0.599173	-0.334714	0.705166	-0.178041
12053	9.462153	1.408336	-2.099617	0.036522	-0.013302	-0.036798	-0.763879	-0.239594	-0.146783	-0.598782	-0.335610	0.705074	-0.178036
12054	9.473218	1.429483	-2.235152	0.050251	0.005195	-0.038634	-0.764138	-0.241562	-0.147324	-0.598622	-0.336621	0.704667	-0.178277
12055	9.483735	1.418122	-2.117268	0.034118	-0.028662	-0.056959	-0.764958	-0.242999	-0.146843	-0.598102	-0.337825	0.704629	-0.177894
12056	9.462625	1.544090	-2.096334	0.054034	-0.030360	-0.029373	-0.762953	-0.245374	-0.145604	-0.597380	-0.338877	0.704695	-0.178060
12057	9.439936	1.494781	-2.204498	-0.014164	-0.006059	-0.016715	-0.763375	-0.245496	-0.145889	-0.597365	-0.338857	0.704826	-0.177630
12058	9.555792	1.461913	-2.165568	0.022036	0.008643	-0.033163	-0.762653	-0.246679	-0.145266	-0.597421	-0.339439	0.704514	-0.177563
12059	9.436198	1.588040	-2.104721	0.015489	0.006837	-0.002897	-0.763210	-0.246170	-0.143824	-0.597343	-0.339532	0.704476	-0.177803
12060	9.496372	1.460905	-2.059493	0.000916	-0.002484	-0.000164	-0.764186	-0.246454	-0.143551	-0.597269	-0.339436	0.704596	-0.177757
12061	9.557012	1.501241	-2.025268	-0.006405	-0.019134	0.001705	-0.764038	-0.247161	-0.143737	-0.596964	-0.339291	0.704971	-0.177572
12062	9.392993	1.431965	-2.017170	0.016830	-0.066128	-0.014739	-0.764185	-0.245669	-0.142096	-0.595937	-0.339809	0.705699	-0.177139
12063	9.358268	1.531493	-2.186712	0.018974	-0.059010	-0.072550	-0.764424	-0.248416	-0.141281	-0.595163	-0.341154	0.705949	-0.176157
12064	9.391161	1.552237	-2.303743	0.094183	-0.085133	-0.131996	-0.763255	-0.250548	-0.138894	-0.593750	-0.344306	0.705826	-0.175283
12065	9.430439	1.755565	-2.296641	0.128081	-0.027349	-0.238419	-0.761159	-0.257939	-0.134312	-0.593242	-0.349174	0.704157	-0.174079
12066	9.381870	1.756567	-2.345540	0.056284	-0.046525	-0.253222	-0.759082	-0.265220	-0.131973	-0.593037	-0.353440	0.702835	-0.171493
12067	9.276208	1.956679	-2.383760	0.037572	-0.082657	-0.264202	-0.757284	-0.273566	-0.131103	-0.592441	-0.357776	0.701915	-0.168301
12068	9.376793	1.937531	-2.455276	0.027247	-0.062329	-0.311035	-0.753225	-0.282028	-0.128574	-0.592378	-0.362536	0.700426	-0.164496
12069	9.207553	1.910454	-2.516753	0.020145	-0.003120	-0.378170	-0.750279	-0.291328	-0.126088	-0.593349	-0.367974	0.697744	-0.160267
12070	9.390985	2.084227	-2.551464	-0.026765	-0.016947	-0.281826	-0.747190	-0.301699	-0.125075	-0.594175	-0.371513	0.696046	-0.156374
12071	9.295608	1.995349	-2.384234	0.064993	-0.016012	-0.271585	-0.743437	-0.310277	-0.125925	-0.594244	-0.376010	0.694116	-0.153930
12072	9.098511	2.215394	-2.414074	0.045493	0.014006	-0.249657	-0.738410	-0.319200	-0.125965	-0.594830	-0.379843	0.692025	-0.151649
12073	9.242023	2.021119	-2.469014	0.026173	0.049395	-0.224062	-0.737794	-0.324012	-0.126973	-0.595922	-0.382996	0.689763	-0.149726
12074	9.222276	2.114756	-2.569110	-0.082590	0.015915	-0.182004	-0.733806	-0.328238	-0.126430	-0.597288	-0.384348	0.688523	-0.146491
12075	9.286092	2.256166	-2.478791	-0.211157	0.020614	-0.130838	-0.730656	-0.334449	-0.128814	-0.599501	-0.383450	0.688001	-0.142195
12076	9.233858	2.282011	-2.389717	-0.375688	-0.105216	-0.112611	-0.729817	-0.335633	-0.131145	-0.601207	-0.380666	0.689541	-0.134824
12077	9.153079	2.641543	-2.394014	-0.320015	-0.027634	-0.088727	-0.730680	-0.336424	-0.135122	-0.603418	-0.377991	0.690166	-0.129155
12078	9.082402	2.927028	-2.307388	-0.307665	-0.060529	-0.031726	-0.728873	-0.336477	-0.137533	-0.604951	-0.374743	0.691535	-0.124022
12079	9.145430	2.786905	-2.199553	-0.172097	-0.033069	-0.097577	-0.726768	-0.337037	-0.138431	-0.605956	-0.373975	0.691740	-0.120231
12080	9.137908	3.019165	-2.335432	-0.130067	0.005356	-0.033293	-0.726060	-0.337874	-0.139052	-0.607054	-0.372722	0.691834	-0.118024
12081	9.168998	2.765708	-2.258540	-0.081539	0.010962	-0.068108	-0.725944	-0.337996	-0.142435	-0.607912	-0.372535	0.691496	-0.116166
12082	9.236236	2.702222	-2.261469	-0.089093	0.003719	-0.007547	-0.725784	-0.339435	-0.142245	-0.608617	-0.371420	0.691699	-0.114823
12083	9.108397	2.888711	-2.356917	-0.119820	-0.010074	0.008931	-0.724115	-0.339371	-0.144084	-0.609285	-0.369745	0.692273	-0.113218
12084	9.193353	2.901662	-2.282718	-0.114167	-0.038245	0.018186	-0.724164	-0.336707	-0.146027	-0.609531	-0.368059	0.693229	-0.111529
12085	9.179220	2.930463	-2.253018	-0.077152	-0.048372	0.000843	-0.725274	-0.336765	-0.144474	-0.609367	-0.367099	0.694105	-0.110130
12086	9.096962	2.992598	-2.321997	-0.067205	-0.053717	-0.002809	-0.725276	-0.336495	-0.144176	-0.609093	-0.366309	0.694984	-0.108723
12087	9.125951	2.848368	-2.251561	-0.041117	-0.056672	0.014665	-0.726961	-0.335670	-0.142984	-0.608518	-0.365613	0.695977	-0.107930
12088	9.135527	2.965477	-2.309124	0.002875	-0.031070	0.015648	-0.725708	-0.333915	-0.141340	-0.608004	-0.365366	0.696563	-0.107884
12089	9.106317	2.902786	-2.320517	0.001716	-0.028861	0.040399	-0.727396	-0.334133	-0.142181	-0.607447	-0.364774	0.697310	-0.108200
12090	9.079564	2.854628	-2.331907	-0.012537	-0.033377	0.055045	-0.728803	-0.332771	-0.140396	-0.606927	-0.363794	0.698242	-0.108402
12091	9.144391	2.869206	-2.368051	-0.021752	-0.059112	0.055084	-0.729097	-0.330316	-0.137991	-0.606085	-0.362777	0.699510	-0.108347
12092	9.086465	2.835639	-2.366104	-0.027406	-0.049465	0.047699	-0.729093	-0.329944	-0.136843	-0.605461	-0.361754	0.700612	-0.108136
12093	9.155683	2.699721	-2.393732	-0.029170	-0.032873	0.047661	-0.731507	-0.326975	-0.135511	-0.605054	-0.360691	0.701520	-0.108078
12094	9.090911	2.741140	-2.374132	-0.030704	-0.046534	0.060519	-0.731524	-0.325552	-0.135423	-0.604465	-0.359435	0.702686	-0.107992
12095	9.021975	2.829549	-2.600435	-0.000182	0.008416	0.032956	-0.732097	-0.323363	-0.133313	-0.604456	-0.358841	0.702925	-0.108457
12096	9.144132	2.718447	-2.337625	0.005747	-0.040326	-0.014652	-0.733354	-0.322857	-0.131582	-0.603853	-0.359069	0.703394	-0.108020
12097	9.114877	2.743635	-2.391920	0.013070	-0.001463	-0.018374	-0.732930	-0.323012	-0.131456	-0.603725	-0.359377	0.703353	-0.107982
12098	9.059565	2.838955	-2.418214	-0.015200	-0.020356	0.021977	-0.732212	-0.323776	-0.130666	-0.603473	-0.358795	0.703888	-0.107837
12099	9.177051	2.651345	-2.414169	0.015823	0.011311	0.014641	-0.732238	-0.321513	-0.130244	-0.603435	-0.358643	0.703922	-0.108328
12100	9.172259	2.692793	-2.428212	0.000731	-0.011709	-0.000027	-0.732517	-0.322307	-0.131416	-0.603239	-0.358538	0.704163	-0.108199
12101	9.114573	2.719779	-2.421048	-0.000799	-0.006846	0.010965	-0.735035	-0.322717	-0.130995	-0.603074	-0.358275	0.704425	-0.108283
12102	9.110155	2.738621	-2.377284	0.004192	-0.018719	-0.006437	-0.733755	-0.323495	-0.130072	-0.602768	-0.358320	0.704696	-0.108078
12103	9.128819	2.685901	-2.433878	0.018750	-0.025955	-0.009156	-0.733354	-0.321009	-0.128515	-0.602239	-0.358617	0.705000	-0.108059
12104	9.114738	2.724368	-2.401701	-0.010575	-0.032264	-0.010117	-0.732784	-0.321329	-0.127978	-0.601857	-0.358558	0.705442	-0.107498
12105	9.148102	2.773555	-2.470258	0.002026	-0.027194	-0.018345	-0.733320	-0.322128	-0.126055	-0.601452	-0.358784	0.705729	-0.107124
12106	9.118836	2.801200	-2.526952	-0.019683	-0.043435	-0.007354	-0.731907	-0.322604	-0.125535	-0.600969	-0.358605	0.706342	-0.106391
12107	9.094913	2.715709	-2.468646	-0.030525	-0.031664	-0.003741	-0.733850	-0.324282	-0.125621	-0.600704	-0.358244	0.706855	-0.105699
12108	9.114087	2.720628	-2.483823	-0.021395	-0.039050	-0.003707	-0.732178	-0.322654	-0.124411	-0.600287	-0.357978	0.707446	-0.105014
12109	9.123618	2.745430	-2.527385	-0.006420	-0.012177	0.008244	-0.732234	-0.321887	-0.123801	-0.600100	-0.357694	0.707758	-0.104947
12110	9.090053	2.725861	-2.497274	-0.006376	-0.041919	0.012870	-0.734037	-0.322253	-0.121557	-0.599499	-0.357380	0.708469	-0.104653
12111	9.111436	2.704288	-2.527198	-0.000824	-0.019834	0.012846	-0.732659	-0.320803	-0.122464	-0.599154	-0.357113	0.708893	-0.104667
12112	9.087337	2.723974	-2.535830	-0.011399	-0.013313	0.027494	-0.733789	-0.320481	-0.122855	-0.598964	-0.356466	0.709378	-0.104677
12113	9.094002	2.712717	-2.603782	0.010530	-0.007737	0.025690	-0.734347	-0.320101	-0.121702	-0.598683	-0.356127	0.709724	-0.105091
12114	9.099401	2.667767	-2.510079	0.015677	-0.008839	0.012852	-0.736033	-0.319805	-0.121386	-0.598393	-0.356004	0.709992	-0.105344
12115	9.096518	2.722270	-2.594153	0.006898	0.003321	0.025668	-0.735213	-0.317839	-0.120990	-0.598296	-0.355599	0.710212	-0.105785
12116	9.133236	2.633208	-2.482585	0.034002	0.018839	0.011011	-0.735488	-0.317605	-0.119848	-0.598273	-0.355662	0.710097	-0.106473
12117	9.108604	2.712361	-2.585008	0.019084	-0.011977	0.003695	-0.734937	-0.317416	-0.120967	-0.597919	-0.355746	0.710317	-0.106716
12118	9.098706	2.678739	-2.604180	0.010339	0.004031	-0.017460	-0.735358	-0.317017	-0.120235	-0.597915	-0.355955	0.710230	-0.106617
12119	9.118238	2.678156	-2.571099	0.010468	0.007442	-0.012872	-0.735924	-0.316981	-0.120789	-0.597934	-0.356131	0.710117	-0.106677
12120	9.079883	2.678082	-2.545512	0.035123	0.027831	-0.016534	-0.734791	-0.317852	-0.120854	-0.598089	-0.356574	0.709698	-0.107111
12121	9.099144	2.697484	-2.555767	0.040000	0.014170	-0.003650	-0.735360	-0.316875	-0.120226	-0.597974	-0.356958	0.709506	-0.107749
12122	9.115818	2.663558	-2.566273	0.037069	0.005358	-0.010067	-0.735633	-0.318367	-0.121722	-0.597783	-0.357375	0.709400	-0.108123
12123	9.127935	2.685302	-2.566584	0.037104	0.020090	-0.010084	-0.734933	-0.317308	-0.120257	-0.597786	-0.357802	0.709096	-0.108684
12124	9.104270	2.677402	-2.507782	0.015704	0.020731	0.010973	-0.733808	-0.317995	-0.121154	-0.597920	-0.357637	0.709000	-0.109121
12125	9.098825	2.590730	-2.551620	-0.003763	0.010288	0.001759	-0.734358	-0.317927	-0.119457	-0.598052	-0.357427	0.708986	-0.109176
12126	9.142227	2.580616	-2.543648	-0.034305	0.005625	-0.011131	-0.735780	-0.317268	-0.120809	-0.598377	-0.357005	0.709023	-0.108527
12127	9.125645	2.653404	-2.537723	-0.046955	-0.003983	-0.003792	-0.734532	-0.317462	-0.123082	-0.598628	-0.356386	0.709233	-0.107803
12128	9.084585	2.722153	-2.579215	-0.060095	0.002339	-0.016672	-0.734810	-0.317607	-0.122948	-0.599101	-0.355742	0.709325	-0.106699
12129	9.145001	2.667761	-2.533522	-0.036121	-0.002764	-0.009271	-0.733702	-0.317534	-0.124782	-0.599303	-0.355327	0.709456	-0.106071
12130	9.174056	2.633168	-2.501019	-0.043116	-0.009948	0.003575	-0.734549	-0.316045	-0.122854	-0.599436	-0.354622	0.709802	-0.105360
12131	9.099473	2.672519	-2.502804	-0.045107	-0.004051	-0.002872	-0.734255	-0.317574	-0.123795	-0.599671	-0.354009	0.710011	-0.104674
12132	9.142659	2.665221	-2.523790	-0.039281	-0.015923	0.010930	-0.734993	-0.315773	-0.125364	-0.599676	-0.353255	0.710472	-0.104062
12133	9.147504	2.667582	-2.521540	-0.032578	-0.012913	0.021951	-0.735262	-0.315702	-0.123810	-0.599644	-0.352456	0.710936	-0.103790
12134	9.113634	2.697324	-2.551479	-0.035422	-0.031212	0.020136	-0.735980	-0.315074	-0.124748	-0.599383	-0.351653	0.711633	-0.103239
12135	9.094175	2.663635	-2.560632	-0.015623	-0.010148	0.005449	-0.736388	-0.315407	-0.123640	-0.599304	-0.351286	0.711911	-0.103028
12136	9.122991	2.714822	-2.595191	0.008574	0.009227	0.019243	-0.736698	-0.312855	-0.123197	-0.599312	-0.350936	0.712028	-0.103374
12137	9.094383	2.658393	-2.531690	0.029970	0.006722	-0.001829	-0.737550	-0.311732	-0.122557	-0.599167	-0.351186	0.711958	-0.103843
12138	9.113571	2.655973	-2.542085	0.032942	0.019171	0.005501	-0.735583	-0.312167	-0.123025	-0.599174	-0.351301	0.711808	-0.104440
12139	9.138650	2.632132	-2.405504	0.079223	0.043943	-0.010959	-0.736994	-0.311706	-0.123264	-0.599235	-0.352191	0.711122	-0.105763
12140	9.080271	2.648137	-2.482922	0.025927	-0.018343	-0.013729	-0.736134	-0.313013	-0.123072	-0.598797	-0.352567	0.711304	-0.105760
12141	9.170864	2.634554	-2.602335	0.018228	0.027043	-0.033072	-0.734709	-0.314606	-0.123044	-0.599094	-0.353075	0.710792	-0.105832
12142	9.137782	2.636091	-2.518966	0.007035	0.021974	-0.040430	-0.734429	-0.315003	-0.123774	-0.599418	-0.353523	0.710340	-0.105527
12143	9.077693	2.687471	-2.521215	0.007360	0.019358	-0.027584	-0.734426	-0.314753	-0.123056	-0.599671	-0.353839	0.709980	-0.105456
12144	9.123328	2.636185	-2.518425	0.022156	0.020837	-0.022051	-0.733713	-0.316281	-0.124142	-0.599834	-0.354208	0.709641	-0.105577
12145	9.128316	2.687073	-2.518280	0.011726	0.010355	-0.000023	-0.733556	-0.317171	-0.123496	-0.599870	-0.354203	0.709574	-0.105835
12146	9.075813	2.745093	-2.477293	0.023097	0.016801	0.014670	-0.733290	-0.316037	-0.123428	-0.599891	-0.354071	0.709540	-0.106382
12147	9.114026	2.696639	-2.500776	0.002540	-0.002511	-0.000021	-0.734127	-0.316316	-0.123296	-0.599811	-0.353985	0.709646	-0.106417
12148	9.106330	2.685313	-2.556115	0.002386	0.001557	-0.006456	-0.734700	-0.315717	-0.123675	-0.599808	-0.353925	0.709695	-0.106298
12149	9.104232	2.604300	-2.481689	-0.002710	0.009953	0.007272	-0.733727	-0.315278	-0.124220	-0.599927	-0.353645	0.709714	-0.106435
12150	9.133081	2.716400	-2.537590	-0.008385	-0.019261	0.003661	-0.735126	-0.315284	-0.123645	-0.599683	-0.353360	0.710106	-0.106140
12151	9.142353	2.663319	-2.562436	0.011013	-0.023204	-0.023830	-0.735223	-0.317384	-0.121524	-0.599299	-0.353758	0.710274	-0.105862
12152	9.104102	2.677696	-2.529512	-0.016443	-0.024975	-0.023886	-0.734650	-0.318517	-0.121881	-0.599088	-0.353787	0.710552	-0.105088
12153	9.142692	2.731016	-2.547515	0.000560	-0.004009	-0.005518	-0.734930	-0.317721	-0.120564	-0.599012	-0.353759	0.710641	-0.105016
12154	9.070581	2.716583	-2.518344	0.011566	0.006989	-0.005531	-0.733259	-0.316351	-0.119932	-0.599020	-0.353785	0.710613	-0.105077
12155	9.142450	2.692416	-2.562250	0.002418	0.004272	-0.005534	-0.733834	-0.316260	-0.121608	-0.599049	-0.353764	0.710597	-0.105088
12156	9.084819	2.702233	-2.540708	0.015138	-0.018740	-0.006400	-0.734514	-0.316644	-0.119376	-0.598668	-0.353894	0.710865	-0.105004
12157	9.094091	2.683294	-2.579824	0.018702	-0.011108	-0.010996	-0.734651	-0.315870	-0.117639	-0.598374	-0.354179	0.710961	-0.105070
12158	9.094462	2.648499	-2.517266	0.033756	-0.019504	0.005559	-0.733650	-0.317572	-0.118176	-0.597825	-0.354367	0.711282	-0.105392
12159	9.064946	2.713168	-2.622015	0.022480	-0.002132	-0.007335	-0.735046	-0.317335	-0.116742	-0.597624	-0.354627	0.711288	-0.105619
12160	9.086698	2.644610	-2.584630	0.028469	0.000443	0.011018	-0.733357	-0.317916	-0.117075	-0.597384	-0.354630	0.711420	-0.106071
12161	9.070056	2.688236	-2.574062	0.037016	0.014719	-0.012841	-0.733657	-0.316475	-0.117264	-0.597331	-0.355106	0.711155	-0.106558
12162	9.066998	2.718654	-2.670363	0.007873	-0.000297	-0.006449	-0.735025	-0.318779	-0.116410	-0.597265	-0.355108	0.711219	-0.106497
12163	9.108051	2.625527	-2.619368	0.044285	0.027816	-0.016521	-0.734036	-0.319491	-0.116745	-0.597351	-0.355697	0.710756	-0.107134
12164	9.031277	2.752316	-2.630162	0.036761	0.031023	-0.023878	-0.734332	-0.318077	-0.116373	-0.597562	-0.356218	0.710262	-0.107495
12165	9.103272	2.659636	-2.628628	0.052034	0.026813	0.000016	-0.732497	-0.319480	-0.117462	-0.597541	-0.356670	0.709912	-0.108428
12166	9.088251	2.568046	-2.662479	0.106464	0.029583	-0.018253	-0.734588	-0.320594	-0.117371	-0.597220	-0.357953	0.709319	-0.109841
12167	9.065399	2.397075	-2.740030	0.065699	0.027221	-0.038552	-0.732879	-0.321812	-0.116338	-0.597182	-0.359110	0.708661	-0.110516
12168	9.062918	2.560626	-2.818577	0.028322	0.051287	-0.069837	-0.731623	-0.321655	-0.117043	-0.597838	-0.360154	0.707600	-0.110370
12169	9.015558	2.564389	-2.712922	0.016930	0.044808	-0.084536	-0.731024	-0.324923	-0.117533	-0.598490	-0.361341	0.706511	-0.109931
12170	9.101616	2.545466	-2.793555	-0.024148	0.051464	-0.116729	-0.728763	-0.327551	-0.119968	-0.599623	-0.362430	0.705214	-0.108493
12171	9.063707	2.656801	-2.757596	-0.031896	0.127410	-0.139794	-0.726204	-0.332791	-0.124537	-0.601896	-0.363629	0.702839	-0.107301
12172	9.096026	2.845074	-2.709270	-0.039053	0.145520	-0.134291	-0.722805	-0.338030	-0.129394	-0.604484	-0.364589	0.700293	-0.106135
12173	9.019599	3.269481	-2.491095	-0.017820	0.118252	-0.017613	-0.723392	-0.337607	-0.132034	-0.606247	-0.364269	0.698873	-0.106531
12174	8.955180	3.728017	-2.292469	0.070046	0.161294	0.121112	-0.722158	-0.337319	-0.135403	-0.607705	-0.362929	0.697752	-0.110089
12175	9.042292	3.338975	-2.080881	0.147362	0.105548	0.280972	-0.723246	-0.331149	-0.138665	-0.607426	-0.360478	0.698260	-0.116290
12176	9.173851	2.495188	-2.158932	0.048625	0.100451	0.278838	-0.727597	-0.321826	-0.141137	-0.607802	-0.356743	0.699053	-0.120978
12177	9.269627	2.219971	-2.120831	-0.024154	0.032160	0.161332	-0.731606	-0.316562	-0.142459	-0.607985	-0.354020	0.699957	-0.122814
12178	9.229909	2.261304	-2.288151	-0.076966	0.048864	0.099717	-0.732942	-0.310836	-0.142372	-0.608949	-0.351380	0.700382	-0.123198
12179	9.263504	2.368621	-2.351507	-0.137533	0.016535	0.027185	-0.733124	-0.309274	-0.145085	-0.610030	-0.349182	0.700801	-0.121712
12180	9.218048	2.734890	-2.154191	-0.100697	-0.013931	0.042044	-0.732585	-0.307832	-0.145563	-0.610413	-0.347223	0.701627	-0.120631
12181	9.173759	2.692899	-2.254253	-0.025887	-0.006242	0.032982	-0.732891	-0.307149	-0.147768	-0.610379	-0.346366	0.702084	-0.120610
12182	9.208198	2.608506	-2.128078	0.023742	0.041261	0.036671	-0.732924	-0.304316	-0.147310	-0.610688	-0.345842	0.701907	-0.121571
12183	9.237337	2.920089	-2.230996	0.046424	-0.001257	0.069871	-0.734041	-0.303941	-0.145870	-0.610134	-0.345347	0.702377	-0.123037
12184	9.236473	2.638686	-2.223137	0.118781	0.020447	0.103881	-0.733815	-0.299669	-0.145747	-0.609328	-0.345076	0.702685	-0.125999
12185	9.221465	2.337328	-2.166572	0.140541	0.050541	0.091896	-0.734680	-0.297934	-0.145912	-0.608789	-0.345285	0.702429	-0.129409
12186	9.280033	2.372211	-2.086413	0.172038	0.055104	0.106652	-0.737221	-0.295973	-0.144360	-0.608083	-0.345516	0.702185	-0.133379
12187	9.293723	2.278333	-2.145505	0.149056	0.064942	0.066204	-0.736681	-0.294002	-0.143961	-0.607745	-0.346139	0.701533	-0.136694
12188	9.357589	2.378196	-2.031306	0.138046	0.079816	0.064358	-0.738827	-0.290968	-0.144034	-0.607725	-0.346440	0.700787	-0.139810
12189	9.346677	2.321958	-2.171355	0.117748	0.082163	0.056958	-0.740383	-0.290349	-0.144543	-0.607863	-0.346759	0.699929	-0.142687
12190	9.285339	2.271328	-1.980994	0.092917	0.056766	0.020231	-0.739297	-0.288826	-0.146849	-0.607957	-0.347159	0.699288	-0.144446
12191	9.385080	2.173175	-2.127869	0.073223	0.064271	0.034862	-0.741284	-0.287881	-0.148037	-0.608214	-0.347292	0.698612	-0.146306
12192	9.355519	1.994030	-2.135178	0.045357	0.060725	0.018261	-0.742129	-0.286798	-0.146555	-0.608697	-0.347130	0.698041	-0.147404
12193	9.399463	2.146375	-2.126166	0.006369	0.039843	-0.000098	-0.740171	-0.286387	-0.146829	-0.609177	-0.347005	0.697614	-0.147739
12194	9.331571	2.103694	-2.162551	-0.006098	0.055787	0.010840	-0.740477	-0.286103	-0.149621	-0.609967	-0.346340	0.697198	-0.147999
12195	9.351695	2.184998	-2.087898	0.008687	0.072040	0.015451	-0.739108	-0.284998	-0.152237	-0.610831	-0.345932	0.696478	-0.148778
12196	9.453139	2.125324	-2.031697	0.021053	0.052232	0.069658	-0.741936	-0.284047	-0.153276	-0.611208	-0.344785	0.696432	-0.150104
12197	9.380765	2.082087	-2.024442	0.031950	0.046824	0.066912	-0.742235	-0.282613	-0.153325	-0.611405	-0.344016	0.696301	-0.151662
12198	9.395619	2.061779	-1.964746	0.059120	0.043658	0.056879	-0.742842	-0.279303	-0.153676	-0.611438	-0.343528	0.696155	-0.153296
12199	9.404908	1.974522	-1.972908	0.082887	0.030700	0.056933	-0.742898	-0.275677	-0.154856	-0.611089	-0.343565	0.695992	-0.155331
12200	9.457652	1.955103	-1.999161	0.090148	0.025277	0.055128	-0.745126	-0.276938	-0.154632	-0.610659	-0.343521	0.695965	-0.157236
12201	9.452823	1.940520	-1.994244	0.125070	0.028528	0.060693	-0.744024	-0.275118	-0.154248	-0.609972	-0.344021	0.695714	-0.159891
12202	9.462639	1.859657	-1.937170	0.153924	0.031260	0.044219	-0.745727	-0.272871	-0.152967	-0.609215	-0.344881	0.695327	-0.162588
12203	9.447646	1.838745	-1.997130	0.137589	0.042141	0.047832	-0.745589	-0.272331	-0.152372	-0.608663	-0.345660	0.694770	-0.165357
12204	9.375518	1.751177	-1.939450	0.141034	0.031499	0.040486	-0.747274	-0.272705	-0.152942	-0.607999	-0.346421	0.694377	-0.167839
12205	9.438041	1.780222	-1.968168	0.117999	0.046977	-0.001774	-0.745865	-0.272226	-0.151519	-0.607809	-0.347624	0.693473	-0.169768
12206	9.466069	1.747424	-2.068459	0.052053	0.032565	-0.003718	-0.745702	-0.273022	-0.149883	-0.607914	-0.347940	0.693040	-0.170510
12207	9.423149	1.744500	-2.008905	0.071374	0.050972	-0.035833	-0.746120	-0.275141	-0.153104	-0.608213	-0.349031	0.692007	-0.171409
12208	9.462258	1.818860	-1.968822	0.058693	0.058107	-0.031259	-0.746832	-0.274148	-0.152755	-0.608726	-0.349685	0.691065	-0.172053
12209	9.414261	1.833496	-1.950024	0.051480	0.063423	-0.027618	-0.743861	-0.276442	-0.153488	-0.609305	-0.350376	0.690002	-0.172863
12210	9.433084	1.778057	-1.984904	0.028723	0.050510	-0.057011	-0.744293	-0.276631	-0.155324	-0.610005	-0.351066	0.689063	-0.172742
12211	9.539878	1.939364	-1.954031	0.040160	0.067928	-0.040448	-0.742599	-0.279616	-0.159041	-0.610765	-0.351779	0.687892	-0.173269
12212	9.472818	1.797670	-1.841341	0.030898	0.047839	-0.043222	-0.742028	-0.279680	-0.157925	-0.611360	-0.352324	0.687067	-0.173336
12213	9.448840	1.763489	-1.811683	-0.008354	0.018334	-0.071706	-0.741606	-0.280221	-0.158666	-0.611888	-0.353041	0.686447	-0.172470
12214	9.396829	1.854115	-2.031359	-0.034499	0.039064	-0.093816	-0.740878	-0.283815	-0.161287	-0.612998	-0.353501	0.685600	-0.170948
12215	9.447883	2.072468	-2.065660	-0.019647	0.076455	-0.088294	-0.739312	-0.285417	-0.161120	-0.614448	-0.354111	0.684190	-0.170127
12216	9.462977	2.073689	-1.984095	0.010131	0.075218	-0.068959	-0.737762	-0.287980	-0.164669	-0.615640	-0.354680	0.682904	-0.169800
12217	9.280738	2.066114	-1.866223	0.063213	0.058279	-0.066114	-0.737169	-0.291207	-0.166000	-0.616169	-0.356071	0.681590	-0.170247
12218	9.193750	2.042761	-1.887276	0.188467	0.064785	-0.104441	-0.736154	-0.294183	-0.166757	-0.616070	-0.359316	0.679582	-0.171805
12219	9.128386	2.033322	-2.232703	0.142389	0.250459	-0.205788	-0.733007	-0.300510	-0.169712	-0.619090	-0.362917	0.674609	-0.172976
12220	9.047414	2.076134	-2.127951	0.120833	0.466254	-0.211688	-0.727390	-0.306674	-0.179710	-0.625199	-0.365422	0.666999	-0.175229
12221	9.049363	2.199546	-1.929161	0.053970	0.579514	-0.224818	-0.720660	-0.314114	-0.193173	-0.633205	-0.366970	0.657982	-0.177326
12222	8.950638	2.337387	-1.668544	0.045042	0.769465	-0.199438	-0.714426	-0.320452	-0.214438	-0.643617	-0.367212	0.646670	-0.180917
12223	9.132149	2.384178	-1.276494	-0.007939	0.950021	-0.074979	-0.703886	-0.323684	-0.236394	-0.656037	-0.364524	0.633926	-0.186750
12224	9.096273	2.345622	-0.915517	-0.025321	1.110058	0.082552	-0.693316	-0.322840	-0.265831	-0.669801	-0.358780	0.620018	-0.195502
12225	9.147183	2.247846	-0.524357	-0.004554	1.158081	0.171528	-0.681135	-0.317763	-0.297691	-0.683252	-0.351925	0.605720	-0.205956
12226	9.156463	1.937583	0.180971	-0.011483	1.047872	0.197355	-0.672774	-0.310610	-0.329949	-0.695047	-0.344829	0.592833	-0.215758
12227	9.377620	1.938290	0.733066	-0.006158	1.007393	0.196579	-0.660437	-0.304305	-0.357797	-0.705958	-0.337942	0.580224	-0.225296
12228	9.734494	2.195201	1.276925	0.039694	0.933213	0.141871	-0.645251	-0.298946	-0.381794	-0.715745	-0.332440	0.567859	-0.233942
12229	9.728199	2.150399	1.726123	0.070348	0.806247	0.138469	-0.633944	-0.295413	-0.402212	-0.723624	-0.327997	0.556958	-0.242040
12230	9.827592	2.295664	2.051840	0.109437	0.673451	0.109451	-0.623855	-0.293842	-0.420069	-0.729823	-0.324878	0.547508	-0.249094
12231	9.834486	2.389555	2.279237	0.162415	0.540049	0.120803	-0.615151	-0.291303	-0.433915	-0.733981	-0.323153	0.539674	-0.256118
