# Supplementary material for: Identification of Haptic Based Guiding Using Hard Reins
Source: PLoS One. 2015 Jul 22;10(7):e0132020. doi: 10.1371/journal.pone.0132020 (PMC4511788; doi:10.1371/journal.pone.0132020)
Supplement: S9 File — (ZIP) [file pone.0132020.s009.zip › Exp2_MotionData2/Subject10/path3/T2/gh2.txt]

// Start Time: 0
// Sample rate: 25.0Hz
// Scenario: 4.9
// Firmware Version: 2.6.1
Counter	Acc_X	Acc_Y	Acc_Z	Gyr_X	Gyr_Y	Gyr_Z	Mag_X	Mag_Y	Mag_Z	Quat_w	Quat_x	Quat_y	Quat_z
11401	0.411894	-9.416355	-2.551449	-0.039931	0.024187	-0.005772	-0.290726	0.778288	0.359102	-0.208471	0.316865	-0.730255	0.568211
11402	0.405042	-9.493053	-2.461366	-0.036364	0.003171	-0.002028	-0.289682	0.779644	0.359875	-0.208253	0.317018	-0.730620	0.567737
11403	0.501417	-9.478273	-2.417049	-0.023863	-0.005086	-0.024098	-0.289812	0.779101	0.359876	-0.208089	0.317549	-0.730654	0.567457
11404	0.435939	-9.401788	-2.527014	-0.015287	-0.001400	-0.015760	-0.289680	0.778425	0.360396	-0.207915	0.317865	-0.730673	0.567319
11405	0.465040	-9.440456	-2.594501	0.016176	-0.014135	-0.009117	-0.288088	0.777439	0.358820	-0.208312	0.318112	-0.730307	0.567505
11406	0.537100	-9.387689	-2.684310	0.003829	0.009634	-0.008292	-0.290462	0.778282	0.358839	-0.208182	0.318112	-0.730204	0.567686
11407	0.508526	-9.462255	-2.661617	0.002002	0.020620	0.002759	-0.290459	0.777467	0.358969	-0.208113	0.317850	-0.730221	0.567836
11408	0.503341	-9.382632	-2.593333	0.005423	0.032512	0.007368	-0.291119	0.777881	0.358844	-0.207839	0.317359	-0.730292	0.568119
11409	0.479097	-9.353775	-2.583552	0.010607	0.031614	0.012930	-0.290851	0.777196	0.358581	-0.207781	0.316787	-0.730321	0.568422
11410	0.474839	-9.474189	-2.614087	0.044016	0.029799	0.003879	-0.292166	0.778691	0.357030	-0.207750	0.316215	-0.729920	0.569266
11411	0.513498	-9.493483	-2.650006	0.010678	0.020655	0.012956	-0.290983	0.778952	0.357281	-0.207852	0.315768	-0.729903	0.569499
11412	0.503908	-9.502971	-2.604617	0.026449	0.024323	0.013030	-0.291372	0.779485	0.355722	-0.207896	0.315200	-0.729735	0.570013
11413	0.474940	-9.493257	-2.561541	0.015988	0.025209	0.009282	-0.290451	0.779612	0.355845	-0.207924	0.314731	-0.729653	0.570367
11414	0.513424	-9.473906	-2.553709	-0.001463	0.022439	0.003661	-0.291245	0.780168	0.356112	-0.207714	0.314440	-0.729735	0.570499
11415	0.436064	-9.430875	-2.589836	0.019635	0.013282	-0.009143	-0.290454	0.780697	0.355585	-0.207729	0.314361	-0.729445	0.570908
11416	0.494394	-9.526755	-2.518619	0.030262	0.013286	-0.012775	-0.292548	0.780831	0.352997	-0.207660	0.314276	-0.729026	0.571515
11417	0.508782	-9.512454	-2.566296	0.001233	0.022428	-0.001861	-0.292557	0.781792	0.353909	-0.207510	0.314062	-0.729029	0.571683
11418	0.479754	-9.493395	-2.604708	0.019611	0.016958	-0.003607	-0.291901	0.782600	0.353774	-0.207432	0.313855	-0.728800	0.572117
11419	0.501434	-9.488441	-2.575630	0.023209	0.013287	-0.011889	-0.292423	0.781787	0.353517	-0.207438	0.313801	-0.728452	0.572588
11420	0.527965	-9.488173	-2.512963	0.016136	0.025180	-0.003636	-0.293209	0.783138	0.351701	-0.207213	0.313507	-0.728299	0.573025
11421	0.489219	-9.454796	-2.580073	-0.001409	0.004145	-0.001849	-0.292421	0.782998	0.352216	-0.207311	0.313514	-0.728259	0.573036
11422	0.470160	-9.502956	-2.580926	-0.001390	0.007797	-0.001853	-0.291761	0.782853	0.352080	-0.207254	0.313472	-0.728243	0.573099
11423	0.484360	-9.445033	-2.536771	0.002190	0.005950	-0.011064	-0.291629	0.781501	0.352990	-0.207244	0.313578	-0.728113	0.573210
11424	0.433903	-9.483822	-2.592999	-0.011990	0.018765	0.004534	-0.292027	0.782185	0.352994	-0.207033	0.313359	-0.728305	0.573162
11425	0.445943	-9.478829	-2.547206	-0.010257	0.009638	0.009171	-0.291237	0.781502	0.353508	-0.207127	0.313179	-0.728462	0.573027
11426	0.407124	-9.425866	-2.515618	-0.006679	0.002300	-0.000033	-0.292022	0.781231	0.352733	-0.207135	0.313192	-0.728498	0.572972
11427	0.460624	-9.521913	-2.490059	0.007415	0.015106	-0.003666	-0.292026	0.782049	0.352993	-0.207117	0.313062	-0.728394	0.573181
11428	0.460614	-9.522094	-2.542875	0.012600	0.009646	0.001906	-0.291765	0.782320	0.353122	-0.207165	0.312888	-0.728249	0.573444
11429	0.453029	-9.444900	-2.479448	0.000478	0.004107	-0.012917	-0.290448	0.783114	0.352460	-0.207161	0.313047	-0.728121	0.573521
11430	0.479590	-9.454552	-2.503341	-0.008350	-0.001360	-0.004646	-0.292827	0.784240	0.353522	-0.207161	0.313177	-0.728130	0.573438
11431	0.518254	-9.473756	-2.512852	0.026601	-0.001297	0.002917	-0.293208	0.781785	0.352482	-0.207580	0.313059	-0.727780	0.573795
11432	0.465371	-9.507589	-2.525823	-0.003142	-0.001339	0.001843	-0.291896	0.782861	0.352732	-0.207689	0.313077	-0.727769	0.573760
11433	0.503632	-9.440042	-2.495711	0.023045	0.002361	0.006582	-0.292159	0.783134	0.352474	-0.208075	0.312879	-0.727497	0.574073
11434	0.479492	-9.435434	-2.541483	0.015932	-0.006760	0.016711	-0.291894	0.782856	0.352211	-0.208551	0.312661	-0.727338	0.574220
11435	0.469589	-9.377444	-2.463944	0.033569	0.000527	0.002019	-0.290705	0.782971	0.351421	-0.208976	0.312506	-0.726910	0.574692
11436	0.465388	-9.512501	-2.554698	-0.001513	0.002348	0.012921	-0.291096	0.782967	0.350642	-0.209167	0.312312	-0.726966	0.574658
11437	0.440527	-9.348531	-2.435003	0.024805	0.002339	0.001969	-0.290836	0.784186	0.350380	-0.209511	0.312173	-0.726647	0.575011
11438	0.412072	-9.449679	-2.446289	0.049211	0.006969	0.016856	-0.290180	0.785128	0.350115	-0.210000	0.311660	-0.726160	0.575725
11439	0.479901	-9.516831	-2.422592	0.071004	-0.001186	0.032674	-0.289256	0.786059	0.349066	-0.211037	0.310921	-0.725484	0.576597
11440	0.542245	-9.444481	-2.408993	0.074467	-0.000257	0.033611	-0.289114	0.787386	0.345940	-0.211977	0.310136	-0.724780	0.577561
11441	0.355093	-9.637580	-2.480664	0.026689	0.002328	0.001990	-0.288586	0.788728	0.344765	-0.212331	0.309987	-0.724438	0.577938
11442	0.445678	-9.415695	-2.378283	0.067857	-0.001299	-0.007956	-0.288583	0.788451	0.344243	-0.212768	0.309848	-0.723543	0.578973
11443	0.470197	-9.507506	-2.504171	0.015127	0.007847	0.012996	-0.289509	0.790091	0.343991	-0.213094	0.309527	-0.723430	0.579166
11444	0.434033	-9.502348	-2.382007	0.058020	0.020680	0.015036	-0.288581	0.790742	0.342161	-0.213414	0.308837	-0.722885	0.580097
11445	0.479504	-9.435205	-2.474264	0.057904	0.017053	0.020578	-0.288844	0.791151	0.341903	-0.213953	0.308118	-0.722364	0.580928
11446	0.443741	-9.516839	-2.403725	0.049159	0.035320	0.024199	-0.289370	0.793044	0.340215	-0.214112	0.307162	-0.722039	0.581779
11447	0.441660	-9.584002	-2.342272	0.037072	0.029791	0.013997	-0.288306	0.792743	0.338513	-0.214259	0.306480	-0.721775	0.582412
11448	0.466052	-9.646742	-2.410140	-0.038295	0.033397	0.023766	-0.287124	0.793680	0.338374	-0.213903	0.305926	-0.722456	0.581990
11449	0.523099	-9.473294	-2.380769	-0.041843	0.022430	0.021913	-0.289766	0.793995	0.339698	-0.213755	0.305555	-0.723131	0.581400
11450	0.426935	-9.531260	-2.389681	-0.025975	0.033373	0.010901	-0.288176	0.791529	0.339684	-0.213320	0.305128	-0.723591	0.581211
11451	0.460611	-9.511681	-2.312274	-0.017169	0.037028	0.007247	-0.288970	0.792626	0.339691	-0.212937	0.304696	-0.723953	0.581129
11452	0.369340	-9.584017	-2.304538	-0.038265	0.032453	0.020068	-0.289758	0.791009	0.340347	-0.212545	0.304196	-0.724608	0.580718
11453	0.427089	-9.559806	-2.294057	-0.050462	0.042482	0.012609	-0.288839	0.791680	0.340470	-0.211942	0.303764	-0.725409	0.580164
11454	0.388569	-9.574583	-2.371442	-0.046971	0.016901	0.014512	-0.288187	0.792225	0.341247	-0.211659	0.303564	-0.726063	0.579553
11455	0.403255	-9.617568	-2.285487	-0.029326	0.009585	0.007231	-0.289762	0.789802	0.342040	-0.211599	0.303501	-0.726444	0.579130
11456	0.417381	-9.550562	-2.399643	-0.057391	0.005905	0.005247	-0.288055	0.789793	0.343068	-0.211306	0.303607	-0.727115	0.578340
11457	0.393341	-9.565031	-2.395269	-0.036382	0.003185	0.006281	-0.289632	0.788726	0.343340	-0.211283	0.303662	-0.727544	0.577779
11458	0.407539	-9.512380	-2.485620	-0.044244	0.020524	-0.003939	-0.288191	0.789263	0.344241	-0.210749	0.303675	-0.728068	0.577307
11459	0.402453	-9.454478	-2.436844	-0.059343	0.025126	0.016278	-0.288586	0.788998	0.344504	-0.210379	0.303428	-0.728916	0.576501
11460	0.350051	-9.589328	-2.439224	-0.064397	0.015027	0.004275	-0.288586	0.787379	0.345806	-0.209894	0.303465	-0.729699	0.575666
11461	0.349647	-9.507832	-2.529307	-0.094242	0.013176	0.005046	-0.289253	0.786862	0.347764	-0.209357	0.303666	-0.730829	0.574322
11462	0.318413	-9.532080	-2.565947	-0.125759	0.014967	0.004884	-0.288205	0.784701	0.350490	-0.208508	0.303952	-0.732315	0.572584
11463	0.349382	-9.449945	-2.487688	-0.106416	0.007654	-0.004239	-0.288080	0.783769	0.352572	-0.207873	0.304400	-0.733498	0.571060
11464	0.337252	-9.435665	-2.526010	-0.064441	0.005878	-0.002179	-0.287688	0.782284	0.354131	-0.207449	0.304638	-0.734196	0.570190
11465	0.349371	-9.444903	-2.420401	-0.038118	-0.008722	-0.002023	-0.288083	0.781883	0.354394	-0.207498	0.304953	-0.734538	0.569563
11466	0.376242	-9.522083	-2.490849	-0.006714	-0.008647	0.011062	-0.289013	0.781641	0.356355	-0.207791	0.304923	-0.734597	0.569396
11467	0.368822	-9.483715	-2.523988	-0.025926	0.000450	0.001720	-0.289394	0.780538	0.354404	-0.207824	0.305027	-0.734856	0.568994
11468	0.325423	-9.483844	-2.536398	0.040641	0.000503	-0.003482	-0.287835	0.782181	0.357257	-0.208112	0.304917	-0.734322	0.569637
11469	0.282017	-9.484120	-2.592020	0.026687	0.004120	-0.011865	-0.288478	0.781887	0.354397	-0.208261	0.304959	-0.733912	0.570089
11470	0.315726	-9.474395	-2.581967	0.035338	0.007816	-0.001675	-0.289928	0.782987	0.353889	-0.208423	0.304753	-0.733482	0.570693
11471	0.311062	-9.508107	-2.587285	0.023161	0.016922	-0.009132	-0.287941	0.782671	0.351789	-0.208397	0.304622	-0.733182	0.571158
11472	0.373632	-9.483911	-2.583961	0.040766	0.020578	-0.020122	-0.288465	0.782133	0.351793	-0.208203	0.304529	-0.732625	0.571992
11473	0.469764	-9.421321	-2.630197	0.005641	0.020577	-0.012916	-0.289123	0.783760	0.350497	-0.207968	0.304486	-0.732518	0.572237
11474	0.424030	-9.433141	-2.541968	-0.004912	0.015092	-0.003734	-0.290179	0.783912	0.350896	-0.207756	0.304396	-0.732564	0.572302
11475	0.421623	-9.435683	-2.580436	-0.010093	0.005931	-0.011129	-0.290174	0.783630	0.349984	-0.207656	0.304561	-0.732588	0.572220
11476	0.392599	-9.416542	-2.594842	-0.029446	0.024199	-0.005719	-0.290707	0.784595	0.350640	-0.207138	0.304497	-0.732941	0.571990
11477	0.375854	-9.442928	-2.561760	-0.019058	0.020587	0.009105	-0.288860	0.784162	0.350234	-0.206999	0.304235	-0.733253	0.571781
11478	0.364156	-9.520096	-2.606162	-0.020638	0.020548	-0.005665	-0.290440	0.784180	0.350247	-0.206590	0.304177	-0.733489	0.571656
11479	0.364198	-9.527166	-2.563050	0.009133	0.013271	-0.003657	-0.290970	0.783382	0.351423	-0.206585	0.304069	-0.733370	0.571868
11480	0.373409	-9.435715	-2.561682	-0.017076	0.005910	-0.013012	-0.289125	0.783628	0.350887	-0.206333	0.304277	-0.733458	0.571735
11481	0.469732	-9.411443	-2.555641	-0.012719	-0.006857	-0.009276	-0.290439	0.782826	0.350897	-0.206425	0.304573	-0.733471	0.571528
11482	0.523095	-9.481227	-2.589730	-0.024231	0.009628	0.005412	-0.291223	0.782014	0.350382	-0.206275	0.304485	-0.733773	0.571241
11483	0.547177	-9.473829	-2.550992	-0.052200	0.016900	0.001568	-0.290309	0.783638	0.350636	-0.205892	0.304515	-0.734400	0.570558
11484	0.464662	-9.358468	-2.540542	0.008878	0.020642	0.013860	-0.289919	0.782970	0.352196	-0.205884	0.304048	-0.734418	0.570787
11485	0.414451	-9.445043	-2.499014	0.056283	0.013352	0.006730	-0.290185	0.784733	0.351417	-0.206269	0.303595	-0.733819	0.571658
11486	0.359374	-9.527209	-2.572698	0.007211	0.016967	0.012939	-0.290307	0.783905	0.350115	-0.206291	0.303185	-0.733837	0.571845
11487	0.368858	-9.493505	-2.572137	-0.034619	0.000425	-0.005706	-0.290311	0.784182	0.350637	-0.206175	0.303437	-0.734147	0.571354
11488	0.349205	-9.416580	-2.580844	0.021381	-0.001350	-0.008193	-0.289519	0.783900	0.350500	-0.206313	0.303492	-0.733798	0.571724
11489	0.422218	-9.560752	-2.567781	0.012663	-0.004991	-0.001761	-0.289647	0.783355	0.350240	-0.206608	0.303553	-0.733569	0.571878
11490	0.460840	-9.570249	-2.553150	-0.024038	-0.026966	-0.003757	-0.291226	0.783101	0.350253	-0.206890	0.304015	-0.733663	0.571410
11491	0.547163	-9.474092	-2.627814	-0.053722	-0.014226	-0.020540	-0.290440	0.781479	0.352199	-0.206695	0.304732	-0.734040	0.570614
11492	0.595187	-9.435726	-2.694044	-0.092448	0.000406	-0.005069	-0.289132	0.780267	0.354792	-0.206149	0.305191	-0.735016	0.569310
11493	0.710381	-9.319671	-2.595318	-0.089031	-0.008696	0.003266	-0.289402	0.780688	0.355837	-0.205910	0.305644	-0.735960	0.567931
11494	0.373281	-9.411917	-2.638167	-0.026101	0.002311	0.010943	-0.289399	0.778522	0.356877	-0.205906	0.305550	-0.736292	0.567552
11495	0.200217	-9.517758	-2.530841	0.075675	-0.004963	-0.004222	-0.289400	0.781088	0.355055	-0.206542	0.305389	-0.735331	0.568652
11496	0.074781	-9.508831	-2.661517	0.065062	-0.001318	-0.000594	-0.289921	0.781759	0.353497	-0.207029	0.305144	-0.734535	0.569635
11497	0.070266	-9.571202	-2.604820	-0.008321	-0.005082	-0.009263	-0.290973	0.780957	0.353766	-0.207118	0.305400	-0.734499	0.569512
11498	0.320248	-9.411892	-2.600253	-0.027545	-0.018792	-0.016721	-0.289785	0.780398	0.353626	-0.207117	0.305980	-0.734583	0.569092
11499	0.367973	-9.311017	-2.680012	-0.064385	0.000368	-0.019708	-0.289530	0.779872	0.355707	-0.206665	0.306560	-0.735145	0.568219
11500	0.411705	-9.383228	-2.714225	0.008979	0.016951	-0.001821	-0.290848	0.779484	0.356238	-0.206533	0.306366	-0.735052	0.568492
11501	0.513388	-9.469348	-2.628063	0.026591	0.020629	-0.003577	-0.290055	0.779876	0.355451	-0.206519	0.306103	-0.734762	0.569013
11502	0.525062	-9.387401	-2.593197	-0.008599	0.007838	0.012873	-0.290575	0.779463	0.354413	-0.206577	0.305864	-0.734923	0.568912
11503	0.392658	-9.431151	-2.645458	-0.005030	0.003237	0.005513	-0.289791	0.779871	0.355319	-0.206723	0.305797	-0.734976	0.568826
11504	0.306602	-9.585161	-2.602810	0.022344	0.000470	-0.009107	-0.289269	0.780684	0.355575	-0.206834	0.305844	-0.734617	0.569224
11505	0.359513	-9.556033	-2.558698	0.015440	-0.001384	-0.018368	-0.289529	0.781220	0.354536	-0.206907	0.306094	-0.734270	0.569512
11506	0.333108	-9.577503	-2.489629	0.012754	0.002283	-0.009159	-0.291899	0.782056	0.353774	-0.206925	0.306152	-0.734031	0.569783
11507	0.460206	-9.435441	-2.532061	-0.043254	0.002222	-0.018673	-0.290311	0.779863	0.353890	-0.206584	0.306606	-0.734360	0.569237
11508	0.469881	-9.442705	-2.551277	-0.050346	-0.000502	-0.009475	-0.291504	0.780703	0.354942	-0.206256	0.306964	-0.734824	0.568564
11509	0.518157	-9.454606	-2.541391	0.039014	0.005981	-0.016413	-0.291241	0.780564	0.354940	-0.206386	0.307004	-0.734243	0.569246
11510	0.489055	-9.421208	-2.608410	0.026684	-0.006814	-0.011843	-0.290978	0.780293	0.355328	-0.206602	0.307159	-0.733786	0.569673
11511	0.445583	-9.407007	-2.651827	-0.003055	-0.010517	-0.016604	-0.292280	0.777578	0.354426	-0.206710	0.307564	-0.733615	0.569636
11512	0.421555	-9.423858	-2.640285	0.001158	0.013282	-0.001854	-0.290448	0.779200	0.355454	-0.206583	0.307442	-0.733596	0.569772
11513	0.368828	-9.494079	-2.740185	-0.008486	0.007791	-0.000046	-0.290572	0.779322	0.353892	-0.206577	0.307419	-0.733667	0.569695
11514	0.330511	-9.546960	-2.702875	0.000363	0.005950	-0.005535	-0.290185	0.780548	0.354541	-0.206509	0.307435	-0.733605	0.569790
11515	0.383270	-9.483998	-2.615079	-0.023282	0.004103	-0.003808	-0.291882	0.778918	0.352861	-0.206427	0.307569	-0.733808	0.569486
11516	0.421657	-9.442902	-2.580537	-0.048622	0.007721	-0.009480	-0.292161	0.778951	0.355858	-0.205986	0.307823	-0.734288	0.568890
11517	0.488928	-9.392155	-2.555191	-0.001355	-0.001358	-0.009227	-0.291896	0.778946	0.355595	-0.206056	0.308009	-0.734184	0.568899
11518	0.474530	-9.406637	-2.560330	0.009255	-0.010511	-0.018388	-0.292286	0.779074	0.354427	-0.206137	0.308363	-0.733874	0.569076
11519	0.493953	-9.435488	-2.565355	-0.015325	-0.012340	-0.009278	-0.292696	0.780055	0.356774	-0.206280	0.308732	-0.733881	0.568817
11520	0.469881	-9.445325	-2.613729	-0.017204	-0.008658	0.001781	-0.292822	0.778693	0.356514	-0.206401	0.308879	-0.734004	0.568534
11521	0.402208	-9.411923	-2.657102	-0.023478	0.002319	0.010958	-0.292552	0.777328	0.356251	-0.206507	0.308818	-0.734288	0.568161
11522	0.373278	-9.411965	-2.652571	-0.003201	0.000472	-0.003704	-0.293474	0.777878	0.355868	-0.206515	0.308879	-0.734258	0.568164
11523	0.414641	-9.493863	-2.703746	-0.024284	0.006880	0.006337	-0.291897	0.777732	0.356637	-0.206498	0.308837	-0.734544	0.567824
11524	0.431131	-9.412013	-2.700044	-0.038394	0.020589	0.010856	-0.291894	0.776916	0.356636	-0.206162	0.308607	-0.735083	0.567372
11525	0.402285	-9.426196	-2.609290	0.009045	0.014200	-0.001816	-0.293485	0.778845	0.357301	-0.206152	0.308464	-0.734970	0.567600
11526	0.402214	-9.411825	-2.628294	-0.019001	0.016917	-0.000117	-0.290847	0.777728	0.357410	-0.205868	0.308360	-0.735205	0.567455
11527	0.421596	-9.430953	-2.604375	-0.031261	0.009602	0.003525	-0.291762	0.776644	0.356765	-0.205739	0.308356	-0.735562	0.567042
11528	0.402266	-9.421318	-2.590017	0.005502	0.021515	0.001846	-0.292692	0.778426	0.357164	-0.205554	0.308062	-0.735554	0.567280
11529	0.412054	-9.452652	-2.611970	-0.001463	0.000490	0.001845	-0.291108	0.777996	0.356761	-0.205725	0.308062	-0.735522	0.567258
11530	0.426694	-9.488641	-2.590734	-0.004899	0.015095	-0.003730	-0.292417	0.776645	0.356120	-0.205511	0.307971	-0.735569	0.567325
11531	0.433776	-9.454776	-2.542181	0.003909	0.015089	-0.009225	-0.293213	0.777475	0.356647	-0.205377	0.307945	-0.735465	0.567523
11532	0.436427	-9.507903	-2.600515	0.012618	-0.001330	-0.001769	-0.293210	0.778550	0.355345	-0.205534	0.307938	-0.735257	0.567738
11533	0.481936	-9.445276	-2.606414	0.008956	0.000535	0.011129	-0.291236	0.778395	0.355720	-0.205875	0.307758	-0.735159	0.567841
11534	0.494104	-9.469321	-2.609038	0.022154	0.000537	0.005660	-0.292025	0.777322	0.356247	-0.206153	0.307588	-0.734893	0.568175
11535	0.517955	-9.416486	-2.651285	0.002091	-0.001334	-0.005515	-0.292550	0.779079	0.354559	-0.206284	0.307703	-0.734761	0.568236
11536	0.498511	-9.382790	-2.636590	0.023010	-0.001296	0.001972	-0.292558	0.779096	0.356252	-0.206546	0.307596	-0.734459	0.568589
11537	0.464899	-9.411666	-2.618104	0.033541	0.006016	0.000168	-0.292290	0.779893	0.354688	-0.206822	0.307415	-0.734035	0.569134
11538	0.411991	-9.440728	-2.643011	-0.022436	0.009592	-0.004736	-0.291371	0.780157	0.354941	-0.206568	0.307470	-0.734254	0.568914
11539	0.426865	-9.527335	-2.648888	-0.012882	0.013290	0.007309	-0.291364	0.779333	0.354159	-0.206533	0.307294	-0.734433	0.568791
11540	0.364071	-9.503352	-2.634735	-0.012050	0.020597	0.009144	-0.292154	0.780423	0.353384	-0.206333	0.306970	-0.734667	0.568736
11541	0.407359	-9.479088	-2.600382	-0.020704	0.024222	-0.001057	-0.292412	0.779876	0.352865	-0.205997	0.306823	-0.734928	0.568600
11542	0.431423	-9.469415	-2.600022	-0.022364	0.015063	-0.009357	-0.292162	0.782193	0.353646	-0.205609	0.306882	-0.735140	0.568434
11543	0.417101	-9.498186	-2.562150	0.023135	0.007811	-0.003577	-0.291629	0.780151	0.354031	-0.205756	0.306778	-0.734818	0.568854
11544	0.460202	-9.435523	-2.556068	0.010987	0.002288	-0.016552	-0.292680	0.779347	0.354039	-0.205684	0.306958	-0.734551	0.569127
11545	0.460233	-9.442799	-2.572973	-0.020750	0.007794	0.005428	-0.292167	0.781258	0.355338	-0.205663	0.306902	-0.734781	0.568868
11546	0.513862	-9.565230	-2.523778	-0.010055	0.015091	-0.005596	-0.294004	0.781536	0.353791	-0.205389	0.306850	-0.734879	0.568869
11547	0.464878	-9.404193	-2.543582	0.010821	0.002328	-0.000865	-0.294932	0.781559	0.355100	-0.205568	0.306819	-0.734684	0.569072
11548	0.498624	-9.404247	-2.579276	-0.001467	0.000501	0.001846	-0.294806	0.783325	0.354970	-0.205650	0.306793	-0.734668	0.569077
11549	0.460452	-9.488474	-2.561609	0.016133	-0.006809	-0.001743	-0.294539	0.783044	0.354447	-0.205984	0.306857	-0.734369	0.569309
11550	0.431442	-9.471673	-2.556843	-0.004856	-0.001362	-0.005552	-0.294806	0.782919	0.355230	-0.205989	0.306976	-0.734337	0.569283
11551	0.431103	-9.402061	-2.603881	-0.011862	-0.014170	-0.009262	-0.295578	0.781003	0.353152	-0.206173	0.307349	-0.734279	0.569090
11552	0.383026	-9.436188	-2.705633	0.018713	0.006887	-0.008215	-0.293739	0.782206	0.353138	-0.206169	0.307314	-0.733998	0.569473
11553	0.409830	-9.493676	-2.646175	-0.008471	0.013279	0.001792	-0.295848	0.781827	0.353675	-0.206098	0.307198	-0.734086	0.569447
11554	0.426523	-9.455160	-2.650280	-0.017186	0.009603	-0.003785	-0.294927	0.782225	0.353668	-0.205884	0.307213	-0.734253	0.569302
11555	0.411877	-9.416667	-2.642675	-0.008459	0.027884	-0.005617	-0.296365	0.779925	0.353288	-0.205514	0.307041	-0.734357	0.569394
11556	0.470010	-9.471710	-2.590092	0.011759	0.033384	-0.009211	-0.296371	0.781287	0.353419	-0.205068	0.306749	-0.734257	0.569841
11557	0.491587	-9.445133	-2.570313	-0.006693	0.014197	-0.000046	-0.296630	0.781280	0.352509	-0.204971	0.306643	-0.734318	0.569854
11558	0.491897	-9.510049	-2.556817	-0.001309	0.013264	-0.009244	-0.296645	0.783201	0.354073	-0.204740	0.306634	-0.734284	0.569986
11559	0.484338	-9.440212	-2.534303	-0.015293	0.015060	-0.014858	-0.296901	0.781030	0.354335	-0.204408	0.306771	-0.734353	0.569943
11560	0.453044	-9.449860	-2.522727	-0.012767	-0.001360	-0.001901	-0.296638	0.781836	0.353682	-0.204403	0.306865	-0.734436	0.569787
11561	0.518335	-9.493194	-2.568337	-0.011906	-0.006821	0.001809	-0.297425	0.780490	0.354208	-0.204602	0.306993	-0.734477	0.569594
11562	0.479961	-9.531416	-2.466007	-0.001314	-0.005005	-0.001833	-0.296636	0.780213	0.354592	-0.204724	0.307083	-0.734414	0.569583
11563	0.426439	-9.430549	-2.489097	-0.001271	-0.023311	-0.011040	-0.295717	0.780073	0.355236	-0.205087	0.307541	-0.734182	0.569504
11564	0.424001	-9.425824	-2.513059	0.019652	-0.015959	-0.004485	-0.297560	0.780632	0.354600	-0.205467	0.307708	-0.733819	0.569744
11565	0.474361	-9.373124	-2.610274	0.005615	-0.015966	-0.007324	-0.297824	0.780638	0.354863	-0.205808	0.308000	-0.733561	0.569796
11566	0.491248	-9.378139	-2.679803	-0.006883	0.002358	0.012890	-0.296781	0.782266	0.355636	-0.205956	0.307814	-0.733682	0.569688
11567	0.479172	-9.378575	-2.799950	0.022876	0.017004	0.006558	-0.296778	0.782530	0.354855	-0.206071	0.307458	-0.733454	0.570131
11568	0.426762	-9.508317	-2.715839	0.008891	0.021561	0.013867	-0.296109	0.782097	0.353157	-0.206040	0.306968	-0.733483	0.570370
11569	0.436715	-9.570610	-2.644602	-0.025985	0.027894	0.005377	-0.295850	0.781833	0.354196	-0.205681	0.306707	-0.733853	0.570163
11570	0.318795	-9.613986	-2.595899	-0.001222	0.013223	-0.015704	-0.296901	0.781839	0.353684	-0.205376	0.306790	-0.733779	0.570323
11571	0.258681	-9.642562	-2.474432	0.005857	0.002243	-0.016577	-0.297682	0.782505	0.351346	-0.205352	0.307009	-0.733544	0.570517
11572	0.489269	-9.459099	-2.431297	0.005846	-0.006872	-0.020255	-0.298483	0.783615	0.352656	-0.205334	0.307361	-0.733278	0.570676
11573	0.580736	-9.430237	-2.487653	0.023318	-0.001351	-0.020172	-0.297826	0.782261	0.353952	-0.205425	0.307602	-0.732801	0.571125
11574	0.624471	-9.499763	-2.440208	0.026856	-0.010475	-0.016444	-0.299277	0.782552	0.354224	-0.205640	0.307862	-0.732300	0.571551
11575	0.657001	-9.242331	-2.462700	-0.003126	-0.015960	-0.008292	-0.299138	0.782401	0.352921	-0.205907	0.308206	-0.732134	0.571482
11576	0.568236	-9.339076	-2.558508	0.008999	-0.028710	0.007480	-0.298610	0.783067	0.352135	-0.206538	0.308379	-0.731916	0.571440
11577	0.518109	-9.450270	-2.680564	0.000279	-0.017762	0.003733	-0.297955	0.783742	0.352391	-0.206983	0.308556	-0.731781	0.571357
11578	0.445725	-9.435765	-2.618621	0.029934	-0.001270	0.013082	-0.297698	0.785912	0.351999	-0.207407	0.308248	-0.731470	0.571766
11579	0.359199	-9.493819	-2.658652	0.019450	0.003273	0.011176	-0.297434	0.785638	0.352127	-0.207750	0.307996	-0.731253	0.572056
11580	0.354451	-9.508167	-2.630091	-0.009364	0.004138	0.005492	-0.297962	0.786186	0.351871	-0.207765	0.307900	-0.731368	0.571955
11581	0.378585	-9.512881	-2.615528	-0.015451	0.009608	0.001762	-0.296629	0.783440	0.350817	-0.207696	0.307858	-0.731521	0.571806
11582	0.402769	-9.527154	-2.581895	-0.023977	0.020511	-0.020447	-0.297421	0.783857	0.350824	-0.207087	0.308017	-0.731710	0.571700
11583	0.460381	-9.474070	-2.571010	-0.025794	0.015048	-0.014910	-0.297431	0.784417	0.352387	-0.206685	0.308200	-0.731903	0.571499
11584	0.547131	-9.461593	-2.490807	-0.031128	0.020560	-0.003869	-0.297695	0.783611	0.353170	-0.206224	0.308149	-0.732274	0.571218
11585	0.537289	-9.415560	-2.391829	-0.015384	0.022402	-0.001951	-0.298218	0.782935	0.352914	-0.205924	0.308014	-0.732454	0.571169
11586	0.559767	-9.579024	-2.362705	0.025076	0.000495	-0.008164	-0.298745	0.783346	0.352658	-0.206049	0.308019	-0.732075	0.571606
11587	0.598178	-9.545335	-2.383479	-0.002908	-0.015986	-0.011048	-0.297688	0.783057	0.352128	-0.206282	0.308404	-0.731890	0.571553
11588	0.537876	-9.540776	-2.422387	-0.015321	-0.023280	0.003664	-0.296368	0.783035	0.351466	-0.206642	0.308675	-0.731947	0.571203
11589	0.479739	-9.483179	-2.431724	0.005591	-0.010459	0.007437	-0.295577	0.781270	0.352631	-0.207058	0.308690	-0.731796	0.571237
11590	0.479752	-9.488189	-2.489408	0.011042	-0.025124	-0.012816	-0.295843	0.781818	0.352764	-0.207426	0.309121	-0.731439	0.571328
11591	0.460455	-9.491028	-2.604855	0.010868	-0.022344	0.000101	-0.295055	0.782084	0.353018	-0.207964	0.309358	-0.731133	0.571395
11592	0.530436	-9.508017	-2.688460	-0.008405	-0.004989	-0.001865	-0.295977	0.781825	0.353286	-0.208037	0.309473	-0.731152	0.571282
11593	0.489276	-9.469446	-2.642693	0.002181	-0.006837	-0.011042	-0.295317	0.781815	0.353020	-0.208162	0.309733	-0.730946	0.571359
11594	0.503398	-9.394654	-2.591100	-0.001302	-0.008679	-0.014752	-0.295447	0.781947	0.352500	-0.208183	0.310046	-0.730790	0.571382
11595	0.508511	-9.454675	-2.555885	0.011802	-0.001339	-0.008234	-0.293733	0.781924	0.352096	-0.208316	0.310164	-0.730516	0.571620
11596	0.527844	-9.464260	-2.555840	-0.015424	-0.001341	0.001781	-0.295445	0.781268	0.352630	-0.208329	0.310208	-0.730655	0.571413
11597	0.484470	-9.469160	-2.556313	-0.040697	-0.005059	-0.009417	-0.293337	0.780027	0.353264	-0.208175	0.310604	-0.730959	0.570865
11598	0.537534	-9.473848	-2.551082	-0.029268	-0.007790	-0.013044	-0.294657	0.780319	0.353795	-0.208025	0.310994	-0.731139	0.570478
11599	0.513475	-9.483439	-2.527436	-0.032815	-0.019662	-0.005661	-0.294138	0.781137	0.354573	-0.208173	0.311469	-0.731314	0.569939
11600	0.479315	-9.396847	-2.514537	-0.025847	-0.008698	-0.008417	-0.295183	0.780053	0.353799	-0.208102	0.311776	-0.731483	0.569580
11601	0.489297	-9.469051	-2.527460	-0.034735	-0.015971	0.010011	-0.294131	0.778425	0.355353	-0.208365	0.311988	-0.731791	0.568972
11602	0.465742	-9.584446	-2.486088	-0.022264	-0.005039	-0.005628	-0.294399	0.777355	0.356917	-0.208307	0.312214	-0.731945	0.568672
11603	0.431446	-9.468971	-2.470385	0.001340	-0.010508	-0.008276	-0.293087	0.778431	0.357168	-0.208511	0.312478	-0.731746	0.568707
11604	0.431331	-9.444943	-2.479651	0.004845	-0.005026	-0.011036	-0.294145	0.779126	0.357437	-0.208563	0.312672	-0.731557	0.568825
11605	0.445788	-9.445062	-2.522728	0.016158	-0.006822	-0.005438	-0.292295	0.778553	0.356640	-0.208843	0.312790	-0.731220	0.569091
11606	0.460340	-9.469603	-2.671772	0.000335	0.000489	-0.003680	-0.293866	0.777877	0.355350	-0.208866	0.312829	-0.731153	0.569147
11607	0.508600	-9.481815	-2.753112	-0.001567	0.006016	0.009226	-0.293729	0.777595	0.354438	-0.209012	0.312662	-0.731168	0.569166
11608	0.469829	-9.435816	-2.647204	-0.005051	0.027924	0.005478	-0.294393	0.778829	0.354704	-0.208701	0.312272	-0.731336	0.569278
11609	0.484198	-9.411405	-2.553105	-0.012880	0.022423	0.003599	-0.294399	0.778706	0.356006	-0.208470	0.312048	-0.731515	0.569255
11610	0.469673	-9.411400	-2.545942	-0.017414	0.016892	0.001778	-0.294346	0.778058	0.355588	-0.208206	0.311895	-0.731752	0.569132
11611	0.460489	-9.507589	-2.525771	-0.006820	0.014150	-0.000928	-0.295128	0.777242	0.354682	-0.208084	0.311805	-0.731798	0.569166
11612	0.460366	-9.481081	-2.513398	-0.012913	0.007736	-0.004642	-0.294600	0.777503	0.354157	-0.207905	0.311826	-0.731907	0.569080
11613	0.421722	-9.466731	-2.515958	-0.019040	0.004066	-0.005593	-0.293680	0.776416	0.355322	-0.207806	0.311968	-0.732019	0.568894
11614	0.450816	-9.500300	-2.499353	0.005458	-0.008685	0.000091	-0.294474	0.776838	0.355849	-0.208044	0.312042	-0.731876	0.568951
11615	0.462711	-9.469211	-2.561221	0.005491	0.005921	-0.009161	-0.294870	0.776304	0.356373	-0.208034	0.312113	-0.731692	0.569152
11616	0.498782	-9.449921	-2.570216	-0.002464	0.002281	-0.001811	-0.293940	0.776279	0.354933	-0.208040	0.312122	-0.731673	0.569170
11617	0.481917	-9.452361	-2.570408	0.015978	0.004111	-0.008182	-0.293942	0.775877	0.355584	-0.208131	0.312155	-0.731368	0.569510
11618	0.503514	-9.430630	-2.560299	-0.008632	0.001370	0.001849	-0.294469	0.776828	0.354807	-0.208152	0.312144	-0.731439	0.569417
11619	0.510737	-9.428176	-2.550595	0.001011	0.013255	-0.000889	-0.295782	0.776025	0.354687	-0.208098	0.312029	-0.731388	0.569565
11620	0.484525	-9.493195	-2.551751	0.012402	0.007787	0.001948	-0.294725	0.775195	0.354548	-0.208159	0.311859	-0.731246	0.569818
11621	0.503692	-9.469210	-2.584844	-0.005091	0.007764	-0.001832	-0.295656	0.776845	0.355207	-0.208137	0.311846	-0.731236	0.569847
11622	0.489241	-9.459624	-2.584942	-0.029419	-0.008676	-0.000125	-0.294117	0.774481	0.355481	-0.208153	0.312067	-0.731489	0.569395
11623	0.460558	-9.512667	-2.600357	-0.013630	-0.005011	-0.001895	-0.294645	0.775705	0.354835	-0.208263	0.312236	-0.731524	0.569217
11624	0.441070	-9.469330	-2.580726	0.004689	0.000498	0.001878	-0.293852	0.775691	0.354308	-0.208377	0.312175	-0.731441	0.569315
11625	0.445844	-9.459728	-2.590149	-0.001490	0.005986	0.005529	-0.295177	0.776395	0.355230	-0.208489	0.312060	-0.731431	0.569351
11626	0.474911	-9.488551	-2.592683	-0.019789	0.005953	-0.001021	-0.294508	0.774478	0.354703	-0.208340	0.312084	-0.731630	0.569135
11627	0.498814	-9.445217	-2.599054	-0.008418	0.000485	-0.001879	-0.295159	0.773795	0.353666	-0.208403	0.312169	-0.731630	0.569066
11628	0.522790	-9.416229	-2.579219	0.012598	0.009643	-0.004556	-0.295164	0.774076	0.354578	-0.208361	0.312068	-0.731455	0.569362
11629	0.484484	-9.474153	-2.609195	-0.015458	0.009624	0.001764	-0.294649	0.775442	0.355746	-0.208286	0.312025	-0.731597	0.569231
11630	0.484284	-9.430744	-2.579782	-0.002332	0.002325	0.001839	-0.295564	0.773819	0.355623	-0.208331	0.311976	-0.731601	0.569236
11631	0.479607	-9.462083	-2.594668	-0.029559	0.013286	0.010915	-0.295826	0.774225	0.355104	-0.208218	0.311816	-0.731976	0.568882
11632	0.450424	-9.406636	-2.546152	-0.011988	0.013277	0.002693	-0.295302	0.774899	0.355100	-0.208048	0.311665	-0.732143	0.568813
11633	0.407396	-9.483638	-2.523627	-0.008388	-0.006841	-0.000024	-0.295965	0.774781	0.356147	-0.208241	0.311805	-0.732124	0.568690
11634	0.491807	-9.493387	-2.609397	-0.025904	0.002292	-0.001968	-0.294643	0.774485	0.355225	-0.208095	0.311909	-0.732372	0.568366
11635	0.523008	-9.479107	-2.676025	-0.019101	0.013234	-0.004678	-0.294736	0.774677	0.357153	-0.207871	0.311935	-0.732531	0.568229
11636	0.532415	-9.425899	-2.600773	0.001831	0.021496	0.001873	-0.296705	0.774417	0.356127	-0.207658	0.311646	-0.732569	0.568416
11637	0.522707	-9.411407	-2.579055	-0.010459	0.020575	0.005502	-0.296841	0.774157	0.357170	-0.207493	0.311404	-0.732723	0.568411
11638	0.508170	-9.397065	-2.598194	-0.026285	0.005953	0.012827	-0.296305	0.773862	0.355472	-0.207454	0.311243	-0.733086	0.568045
11639	0.503484	-9.425965	-2.603444	-0.024437	0.011414	0.003600	-0.296307	0.772245	0.357034	-0.207312	0.311192	-0.733349	0.567785
11640	0.479895	-9.536761	-2.624423	-0.019118	-0.001379	0.003651	-0.295261	0.773330	0.357808	-0.207327	0.311228	-0.733539	0.567514
11641	0.508506	-9.469348	-2.628012	0.007033	0.013292	0.009296	-0.296058	0.774567	0.358205	-0.207417	0.310942	-0.733488	0.567705
11642	0.482016	-9.474082	-2.589916	-0.025323	0.000455	0.009151	-0.295526	0.773606	0.357940	-0.207423	0.310893	-0.733794	0.567334
11643	0.508414	-9.450107	-2.630143	-0.019169	0.002283	0.003642	-0.296319	0.774295	0.357947	-0.207445	0.310924	-0.733958	0.567096
11644	0.460221	-9.454975	-2.618658	-0.015644	-0.001382	0.001818	-0.295264	0.774011	0.357938	-0.207454	0.310962	-0.734102	0.566887
11645	0.465290	-9.507966	-2.638559	-0.012277	0.007800	0.016590	-0.294995	0.772106	0.358196	-0.207585	0.310711	-0.734291	0.566731
11646	0.479564	-9.467000	-2.628249	-0.010361	0.006843	-0.001858	-0.294734	0.772108	0.358715	-0.207469	0.310694	-0.734383	0.566664
11647	0.501369	-9.488521	-2.601941	-0.024168	-0.001438	-0.018525	-0.295786	0.771576	0.358723	-0.207263	0.311113	-0.734448	0.566424
11648	0.498456	-9.385293	-2.667736	-0.026236	-0.001374	0.005455	-0.295524	0.770631	0.359762	-0.207247	0.311142	-0.734734	0.566043
11649	0.513191	-9.440464	-2.627563	0.003661	-0.001366	-0.003620	-0.294742	0.772394	0.360017	-0.207379	0.311227	-0.734577	0.566152
11650	0.469619	-9.404559	-2.656273	-0.019010	-0.005081	-0.015730	-0.295924	0.771455	0.360027	-0.207222	0.311579	-0.734634	0.565942
11651	0.426345	-9.431163	-2.671453	-0.008557	0.002248	-0.011074	-0.296185	0.771183	0.359768	-0.207141	0.311782	-0.734585	0.565923
11652	0.402349	-9.455290	-2.676817	0.010641	-0.001371	-0.003587	-0.295526	0.771176	0.359763	-0.207255	0.311794	-0.734396	0.566121
11653	0.392661	-9.445660	-2.669570	0.003648	0.002271	-0.005475	-0.295530	0.771858	0.360024	-0.207317	0.311864	-0.734245	0.566256
11654	0.440832	-9.435963	-2.676187	0.018578	0.004108	-0.010938	-0.294475	0.770899	0.360536	-0.207324	0.311899	-0.733938	0.566631
11655	0.411970	-9.450458	-2.676659	0.022115	-0.006864	-0.012750	-0.294207	0.771291	0.359231	-0.207555	0.312101	-0.733496	0.567008
11656	0.469718	-9.426280	-2.675781	0.005498	0.005912	-0.016544	-0.296312	0.771446	0.358727	-0.207379	0.312237	-0.733316	0.567230
11657	0.498601	-9.416637	-2.687379	0.001819	-0.001351	0.001907	-0.294735	0.771435	0.359366	-0.207566	0.312247	-0.733220	0.567280
11658	0.522800	-9.435863	-2.694625	-0.010334	0.005925	-0.008316	-0.296051	0.771582	0.358986	-0.207387	0.312331	-0.733270	0.567235
11659	0.484180	-9.426316	-2.694851	-0.009559	-0.001365	0.001850	-0.295921	0.771854	0.359115	-0.207500	0.312390	-0.733305	0.567115
11660	0.501081	-9.431045	-2.680357	-0.005998	0.002281	-0.003675	-0.296059	0.772139	0.360288	-0.207452	0.312427	-0.733321	0.567092
11661	0.508163	-9.397197	-2.636605	-0.012988	0.005923	-0.005563	-0.296055	0.773212	0.358726	-0.207351	0.312528	-0.733380	0.566998
11662	0.452366	-9.325208	-2.660122	-0.029767	0.007751	0.003572	-0.297099	0.769964	0.359254	-0.207144	0.312479	-0.733739	0.566635
11663	0.461984	-9.320425	-2.674369	-0.045667	0.002290	0.018267	-0.295921	0.771854	0.359115	-0.207162	0.312407	-0.734304	0.565936
11664	0.421575	-9.445930	-2.765327	-0.064902	0.016888	0.017230	-0.296456	0.771337	0.361203	-0.206754	0.312197	-0.735184	0.565057
11665	0.364133	-9.532478	-2.711864	-0.047275	0.005915	0.012723	-0.295144	0.771871	0.361714	-0.206650	0.312171	-0.735749	0.564375
11666	0.340635	-9.657268	-2.603407	-0.023443	0.004076	0.003621	-0.294083	0.768875	0.362616	-0.206551	0.312153	-0.736013	0.564076
11667	0.397982	-9.546305	-2.553304	-0.018910	-0.005098	-0.014803	-0.294342	0.768059	0.362357	-0.206486	0.312535	-0.736033	0.563862
11668	0.474857	-9.488419	-2.556576	0.009143	-0.016036	-0.020181	-0.294214	0.768199	0.362877	-0.206622	0.312966	-0.735696	0.564013
11669	0.585360	-9.403996	-2.559162	-0.005772	-0.016035	-0.020257	-0.294219	0.769290	0.363138	-0.206737	0.313496	-0.735482	0.563956
11670	0.676201	-9.242799	-2.613667	0.001911	-0.040650	-0.007263	-0.294219	0.768210	0.363919	-0.207336	0.314044	-0.735205	0.563793
11671	0.575139	-9.291717	-2.788138	0.005178	-0.030552	0.010273	-0.292900	0.770622	0.361825	-0.208065	0.314246	-0.734999	0.563680
11672	0.557496	-9.643377	-2.889258	-0.012185	-0.012295	0.009252	-0.294214	0.768199	0.362877	-0.208330	0.314271	-0.735109	0.563424
11673	0.349504	-9.509382	-2.985343	-0.008839	0.003224	0.009231	-0.294219	0.768750	0.363528	-0.208460	0.314168	-0.735202	0.563312
11674	0.271692	-9.364794	-2.873615	-0.047281	0.016838	-0.004839	-0.294355	0.769301	0.364051	-0.207918	0.314220	-0.735740	0.562782
11675	0.247614	-9.366887	-2.768243	-0.034111	0.006791	-0.003836	-0.294487	0.769168	0.364182	-0.207700	0.314372	-0.736055	0.562365
11676	0.406754	-9.368791	-2.713972	-0.022621	0.007718	-0.011157	-0.293692	0.767123	0.364696	-0.207382	0.314524	-0.736234	0.562163
11677	0.483591	-9.301132	-2.673897	-0.038458	0.004073	-0.003849	-0.295009	0.767002	0.364706	-0.207178	0.314724	-0.736585	0.561666
11678	0.518085	-9.460065	-2.733418	-0.023575	0.000459	0.003625	-0.294620	0.767415	0.365615	-0.207119	0.314734	-0.736842	0.561346
11679	0.542448	-9.512885	-2.714726	-0.003273	0.004103	-0.010118	-0.293955	0.764965	0.366260	-0.207062	0.314880	-0.736755	0.561398
11680	0.498629	-9.423980	-2.723491	-0.022629	0.015052	-0.007470	-0.295147	0.767286	0.365750	-0.206674	0.314892	-0.736989	0.561228
11681	0.527452	-9.397125	-2.626822	0.007203	0.005933	-0.010998	-0.295415	0.766353	0.367314	-0.206645	0.314987	-0.736783	0.561455
11682	0.518466	-9.536749	-2.643267	0.037088	-0.001359	-0.015443	-0.296728	0.767440	0.365762	-0.206791	0.315060	-0.736225	0.562092
11683	0.366177	-9.455527	-2.725169	0.043968	-0.014150	-0.010783	-0.295277	0.767420	0.365360	-0.207295	0.315224	-0.735520	0.562736
11684	0.310433	-9.387783	-2.583105	0.061511	-0.001365	-0.015335	-0.296061	0.767416	0.364064	-0.207606	0.315207	-0.734681	0.563728
11685	0.522808	-9.435699	-2.646611	0.007263	-0.016005	-0.012808	-0.294224	0.769030	0.364310	-0.207888	0.315572	-0.734365	0.563831
11686	0.485148	-9.633439	-2.755361	0.061741	-0.015984	-0.027289	-0.296586	0.768499	0.363026	-0.208279	0.315890	-0.733385	0.564782
11687	0.709861	-9.223515	-2.622684	0.056327	-0.008649	-0.027340	-0.296054	0.769563	0.361199	-0.208591	0.316182	-0.732452	0.565714
11688	0.671525	-9.274129	-2.626153	0.022821	0.002341	-0.001685	-0.295654	0.769954	0.359893	-0.208751	0.316076	-0.732151	0.566104
11689	0.599333	-9.311032	-2.821791	0.026213	-0.015912	0.005745	-0.296453	0.771061	0.360812	-0.209341	0.316094	-0.731740	0.566408
11690	0.585467	-9.436040	-2.782864	0.033174	0.010617	0.014973	-0.295136	0.772261	0.359890	-0.209628	0.315597	-0.731465	0.566934
11691	0.454670	-9.821624	-2.887916	-0.005976	0.020586	0.005546	-0.295127	0.771703	0.358587	-0.209474	0.315342	-0.731575	0.566990
11692	0.585780	-9.500898	-2.752563	-0.033133	0.020547	-0.003833	-0.294598	0.772234	0.357802	-0.208971	0.315268	-0.731982	0.566692
11693	0.551615	-9.411776	-2.703620	0.019453	0.024225	-0.014653	-0.296706	0.771583	0.358340	-0.208689	0.315163	-0.731695	0.567225
11694	0.700640	-9.315155	-2.679269	-0.019177	0.016918	-0.004685	-0.295785	0.772655	0.357812	-0.208314	0.315081	-0.731924	0.567112
11695	0.642967	-9.353639	-2.641938	-0.022571	0.018710	-0.013012	-0.296310	0.770226	0.359117	-0.207854	0.315193	-0.732101	0.566990
11696	0.571182	-9.466733	-2.603384	-0.001550	0.033350	-0.009234	-0.298945	0.772012	0.357967	-0.207281	0.314895	-0.732180	0.567264
11697	0.474916	-9.503044	-2.611994	0.000173	0.016901	-0.003664	-0.298405	0.769415	0.357310	-0.207099	0.314796	-0.732149	0.567426
11698	0.484549	-9.503213	-2.667120	-0.001511	0.020537	-0.012906	-0.298022	0.771866	0.357960	-0.206691	0.314722	-0.732139	0.567628
11699	0.539800	-9.454453	-2.512283	-0.018917	0.027808	-0.020391	-0.298015	0.770097	0.357959	-0.206043	0.314821	-0.732262	0.567650
11700	0.510327	-9.333714	-2.366830	-0.054740	-0.006983	-0.024219	-0.298149	0.770237	0.358220	-0.205572	0.315442	-0.732673	0.566945
11701	0.469139	-9.290437	-2.352204	-0.008472	-0.028840	-0.011034	-0.297888	0.770915	0.358219	-0.205934	0.316000	-0.732494	0.566734
11702	0.464541	-9.349113	-2.621934	0.012411	-0.034266	-0.004454	-0.297501	0.770387	0.360299	-0.206526	0.316383	-0.732146	0.566754
11703	0.499264	-9.556135	-2.672525	0.005384	-0.028754	0.007512	-0.297109	0.771603	0.359906	-0.207190	0.316610	-0.731928	0.566668
11704	0.484803	-9.561321	-2.773557	0.012431	-0.006835	-0.003560	-0.296053	0.771047	0.359897	-0.207389	0.316667	-0.731699	0.566858
11705	0.509008	-9.577804	-2.682341	-0.018977	-0.008715	-0.009253	-0.296707	0.770370	0.359511	-0.207416	0.317012	-0.731736	0.566608
11706	0.576112	-9.493519	-2.699737	-0.018785	-0.010591	-0.033246	-0.297238	0.770924	0.359907	-0.207130	0.317667	-0.731660	0.566443
11707	0.597087	-9.339376	-2.666172	-0.024427	0.013243	-0.003786	-0.298681	0.769308	0.359918	-0.206860	0.317708	-0.731885	0.566228
11708	0.626192	-9.372733	-2.587149	-0.036675	0.005930	0.001703	-0.296850	0.770798	0.361336	-0.206617	0.317742	-0.732302	0.565760
11709	0.541306	-9.269719	-2.668116	-0.015756	-0.001363	0.001812	-0.297894	0.768900	0.360823	-0.206678	0.317830	-0.732403	0.565557
11710	0.469220	-9.320353	-2.657496	-0.006934	-0.008687	-0.001824	-0.298553	0.770260	0.360047	-0.206781	0.317937	-0.732408	0.565452
11711	0.431154	-9.428781	-2.680977	-0.010501	-0.005012	0.009231	-0.296454	0.769983	0.361854	-0.207019	0.317934	-0.732484	0.565269
11712	0.450656	-9.474490	-2.691039	0.008883	-0.001360	-0.001748	-0.297508	0.769995	0.361862	-0.207138	0.317919	-0.732329	0.565434
11713	0.375805	-9.450563	-2.686601	-0.008716	-0.001372	0.005542	-0.296978	0.769172	0.361858	-0.207301	0.317920	-0.732377	0.565312
11714	0.450889	-9.522498	-2.658102	-0.033076	-0.014205	-0.001938	-0.296458	0.770530	0.362115	-0.207335	0.318221	-0.732644	0.564783
11715	0.475041	-9.532123	-2.672415	-0.022567	-0.016017	-0.001881	-0.297518	0.770149	0.363686	-0.207546	0.318552	-0.732740	0.564396
11716	0.537083	-9.397336	-2.693951	-0.050679	-0.023337	0.001676	-0.296193	0.768229	0.363674	-0.207644	0.318978	-0.733189	0.563534
11717	0.566246	-9.445317	-2.670346	-0.036628	-0.000481	-0.001977	-0.297520	0.768532	0.365248	-0.207535	0.319193	-0.733505	0.563041
11718	0.585216	-9.377874	-2.659621	-0.005930	-0.010518	-0.010114	-0.297255	0.768392	0.365116	-0.207598	0.319461	-0.733428	0.562966
11719	0.585396	-9.416421	-2.674563	-0.040175	-0.005041	0.001703	-0.295280	0.767965	0.365490	-0.207571	0.319689	-0.733786	0.562380
11720	0.580544	-9.411750	-2.712952	-0.015646	-0.006849	-0.001861	-0.295948	0.767587	0.367710	-0.207619	0.319845	-0.733882	0.562148
11721	0.518015	-9.443033	-2.677966	-0.008673	-0.008668	0.003713	-0.295929	0.765659	0.365364	-0.207869	0.319953	-0.733881	0.561996
11722	0.546944	-9.445636	-2.752150	-0.017428	-0.010500	0.001828	-0.295156	0.766764	0.367964	-0.207996	0.320098	-0.734008	0.561701
11723	0.484166	-9.426579	-2.771674	0.005239	-0.001330	0.007463	-0.295154	0.765680	0.368354	-0.208270	0.320010	-0.733906	0.561782
11724	0.469642	-9.414611	-2.781244	-0.005209	0.002295	0.000020	-0.294759	0.766217	0.368091	-0.208269	0.319990	-0.733935	0.561755
11725	0.513025	-9.412149	-2.790406	-0.029713	0.013237	-0.001965	-0.295418	0.766765	0.367705	-0.208000	0.320023	-0.734228	0.561453
11726	0.484477	-9.491479	-2.753376	0.008831	0.003228	0.001939	-0.296213	0.767863	0.367843	-0.208090	0.319896	-0.734121	0.561633
11727	0.541882	-9.397753	-2.818742	-0.002542	0.022397	-0.008301	-0.296206	0.767309	0.366800	-0.207789	0.319806	-0.734107	0.561814
11728	0.558477	-9.334881	-2.736086	-0.005243	0.029719	-0.001869	-0.295554	0.768395	0.367316	-0.207365	0.319505	-0.734239	0.561970
11729	0.561104	-9.383220	-2.801555	0.000926	0.027893	-0.005524	-0.295817	0.768398	0.367319	-0.207033	0.319299	-0.734228	0.562223
11730	0.578234	-9.436063	-2.785332	-0.013087	0.020581	-0.000043	-0.295293	0.767992	0.368096	-0.206713	0.319107	-0.734421	0.562198
11731	0.556594	-9.445485	-2.713649	-0.010404	0.013259	-0.001865	-0.297266	0.767873	0.367591	-0.206563	0.319059	-0.734499	0.562178
11732	0.546854	-9.426362	-2.744679	-0.022700	0.013251	-0.000082	-0.296345	0.767055	0.368494	-0.206281	0.318980	-0.734774	0.561967
11733	0.561306	-9.421348	-2.694062	-0.012074	0.016889	-0.011109	-0.296468	0.767040	0.366802	-0.205962	0.319034	-0.734826	0.561986
11734	0.599791	-9.401980	-2.681428	0.003564	0.007805	0.001905	-0.298324	0.767894	0.368511	-0.205950	0.318877	-0.734796	0.562118
11735	0.575699	-9.406964	-2.717731	0.005434	0.016907	-0.012866	-0.297533	0.767073	0.368895	-0.205721	0.318884	-0.734638	0.562405
11736	0.536702	-9.318032	-2.721649	-0.001682	0.005947	-0.005508	-0.297530	0.767337	0.368113	-0.205628	0.318891	-0.734607	0.562475
11737	0.541633	-9.339555	-2.685897	0.019356	0.002312	-0.005395	-0.297002	0.767870	0.367588	-0.205787	0.318895	-0.734278	0.562844
11738	0.503206	-9.373540	-2.751547	0.039330	0.004198	0.009471	-0.297390	0.767049	0.366679	-0.206148	0.318530	-0.733875	0.563444
11739	0.527251	-9.364211	-2.852016	0.043703	0.018823	0.003934	-0.296465	0.767844	0.365630	-0.206325	0.318111	-0.733402	0.564231
11740	0.498618	-9.426796	-2.843559	0.019186	0.024283	0.007495	-0.297652	0.768130	0.365640	-0.206238	0.317629	-0.733296	0.564672
11741	0.565980	-9.397918	-2.880935	-0.007051	0.018774	0.003681	-0.297389	0.769747	0.364466	-0.206087	0.317425	-0.733400	0.564707
11742	0.551297	-9.349627	-2.822781	0.003373	0.032503	0.009246	-0.297122	0.768928	0.364464	-0.205787	0.316874	-0.733524	0.564965
11743	0.585460	-9.436179	-2.823676	0.001662	0.042558	0.009228	-0.297790	0.770575	0.365121	-0.205401	0.316286	-0.733667	0.565249
11744	0.616814	-9.435870	-2.751361	-0.044671	0.035191	0.007159	-0.297520	0.769074	0.364988	-0.204727	0.315923	-0.734334	0.564830
11745	0.619183	-9.426191	-2.736800	-0.024485	0.035198	0.001723	-0.298054	0.769904	0.365774	-0.204193	0.315637	-0.734695	0.564715
11746	0.638486	-9.425848	-2.647794	-0.029860	0.031575	0.018313	-0.298568	0.768939	0.363954	-0.203775	0.315068	-0.735258	0.564449
11747	0.595552	-9.522049	-2.611134	-0.010482	0.027916	0.012882	-0.298970	0.770307	0.364219	-0.203560	0.314643	-0.735496	0.564455
11748	0.566736	-9.546144	-2.604539	-0.013704	0.016875	-0.012958	-0.299112	0.771814	0.365132	-0.203127	0.314660	-0.735609	0.564454
11749	0.568953	-9.502632	-2.546295	0.002084	-0.010529	-0.012838	-0.298313	0.769492	0.365125	-0.203269	0.314993	-0.735379	0.564516
11750	0.595307	-9.469007	-2.579185	-0.022413	-0.027005	-0.014783	-0.298839	0.769226	0.365129	-0.203415	0.315580	-0.735395	0.564115
11751	0.597468	-9.416052	-2.573621	-0.006630	-0.027001	-0.020243	-0.298836	0.768141	0.365389	-0.203662	0.316242	-0.735143	0.563983
11752	0.585492	-9.432952	-2.583572	0.036987	-0.021433	-0.005264	-0.299366	0.768153	0.366045	-0.204218	0.316396	-0.734566	0.564448
11753	0.460009	-9.411813	-2.661265	0.026555	-0.021490	-0.018242	-0.297913	0.769884	0.363950	-0.204621	0.316829	-0.733971	0.564833
11754	0.445194	-9.339807	-2.703604	0.026361	-0.014143	-0.005338	-0.297909	0.769065	0.363689	-0.205003	0.316947	-0.733541	0.565187
11755	0.401550	-9.292142	-2.811369	0.052566	-0.006808	-0.007988	-0.297401	0.771527	0.365509	-0.205477	0.316955	-0.732780	0.565996
11756	0.541700	-9.364494	-2.943108	0.010557	0.002312	-0.009127	-0.297386	0.770959	0.363164	-0.205474	0.317006	-0.732572	0.566238
11757	0.616736	-9.424250	-2.871228	0.004422	0.005984	-0.001775	-0.297386	0.772578	0.361862	-0.205519	0.316980	-0.732457	0.566385
11758	0.652225	-9.277034	-2.760806	-0.073656	0.016898	0.010726	-0.297787	0.771649	0.363689	-0.204968	0.316889	-0.733402	0.565412
11759	0.517337	-9.301195	-2.711992	-0.041280	0.007780	0.014591	-0.298576	0.769630	0.364997	-0.204878	0.316791	-0.733918	0.564830
11760	0.473718	-9.253071	-2.685318	-0.026369	0.002293	0.010056	-0.296460	0.768779	0.363937	-0.204832	0.316679	-0.734264	0.564460
11761	0.527745	-9.464965	-2.764604	-0.066671	0.000467	0.023711	-0.297790	0.768415	0.366813	-0.204795	0.316633	-0.735094	0.563418
11762	0.514499	-9.725043	-2.823588	-0.047074	-0.001398	0.001677	-0.295949	0.767588	0.367840	-0.204581	0.316774	-0.735602	0.562753
11763	0.365489	-9.821393	-2.768716	0.030298	-0.001415	-0.027466	-0.297268	0.768417	0.367591	-0.204617	0.317101	-0.735006	0.563334
11764	0.239189	-9.619089	-2.637427	0.060050	0.020501	-0.037517	-0.295950	0.768671	0.367320	-0.204349	0.317171	-0.734131	0.564531
11765	0.520267	-9.404096	-2.550168	0.047686	0.000441	-0.029243	-0.297255	0.768527	0.364986	-0.204462	0.317427	-0.733328	0.565389
11766	0.703685	-9.444711	-2.573032	0.014599	0.005878	-0.044176	-0.299622	0.769626	0.363442	-0.204029	0.317927	-0.732871	0.565858
11767	0.782889	-9.375249	-2.710552	0.047750	0.015081	-0.042175	-0.299884	0.769897	0.363054	-0.203771	0.318209	-0.732040	0.566867
11768	0.819741	-9.522064	-2.745875	0.068691	0.024282	-0.029154	-0.301198	0.770581	0.361892	-0.203596	0.318076	-0.731130	0.568177
11769	0.808311	-9.646599	-2.570086	0.071606	0.029710	-0.045756	-0.301989	0.770995	0.361638	-0.203222	0.318148	-0.730059	0.569646
11770	0.741671	-9.819105	-2.318666	0.247918	0.017031	-0.063299	-0.303820	0.773287	0.357486	-0.203916	0.317883	-0.726839	0.573649
11771	0.896349	-9.895494	-2.231873	0.435649	0.017168	-0.095564	-0.305112	0.778924	0.348381	-0.205454	0.317316	-0.721171	0.580526
11772	0.790998	-9.534317	-2.090957	0.489995	0.028109	-0.121170	-0.308377	0.784577	0.338641	-0.206847	0.316748	-0.714729	0.588259
11773	0.839144	-9.514601	-1.982206	0.642415	0.019118	-0.127767	-0.310574	0.790191	0.326287	-0.209242	0.315694	-0.706266	0.598117
11774	0.818268	-9.682589	-1.843122	0.866545	0.059571	-0.122997	-0.313948	0.801067	0.308214	-0.212490	0.313107	-0.695190	0.611165
11775	0.972303	-9.613863	-1.535847	0.780986	0.066755	-0.137286	-0.316525	0.810571	0.289873	-0.214861	0.310874	-0.684862	0.623022
11776	0.846386	-9.477722	-1.052597	0.905245	0.083316	-0.126548	-0.322243	0.819800	0.267780	-0.217855	0.307691	-0.672963	0.636386
11777	0.982038	-9.612126	-1.034011	0.873650	0.076949	-0.107306	-0.326512	0.829150	0.245675	-0.220907	0.304335	-0.661292	0.649056
11778	1.092828	-9.569463	-0.583471	0.935091	0.101665	-0.111650	-0.327885	0.836577	0.225110	-0.223899	0.300389	-0.648719	0.662420
11779	0.895811	-9.695990	-0.178986	1.129575	0.109135	-0.108837	-0.332256	0.845058	0.197795	-0.227877	0.295255	-0.633298	0.678108
11780	1.083087	-9.516275	0.199773	0.931581	0.112637	-0.085856	-0.333861	0.852563	0.171109	-0.230884	0.290607	-0.620467	0.690840
11781	1.282126	-9.776172	0.774124	0.902004	0.098021	-0.063820	-0.339162	0.857695	0.147839	-0.234091	0.285871	-0.607853	0.702847
11782	1.358986	-9.708102	0.934234	0.935574	0.077886	-0.089463	-0.339849	0.862899	0.123489	-0.237330	0.281524	-0.594355	0.714955
11783	1.373035	-9.608470	1.214230	0.840955	0.072319	-0.075174	-0.341200	0.864614	0.103051	-0.240180	0.277401	-0.582033	0.725672
11784	1.464652	-9.587278	1.729106	1.054876	0.059698	-0.088841	-0.344382	0.867672	0.078851	-0.244153	0.272550	-0.566284	0.738532
11785	1.332922	-9.244460	2.145584	1.173885	0.043334	-0.088240	-0.345944	0.867935	0.049165	-0.248758	0.267159	-0.548380	0.752346
11786	1.288124	-8.925042	2.704179	1.432947	0.038106	-0.081406	-0.349848	0.870193	0.012205	-0.254830	0.260354	-0.526246	0.768338
11787	1.359945	-8.792929	3.302046	1.575542	-0.005561	-0.051095	-0.350711	0.868748	-0.024260	-0.262242	0.252877	-0.501326	0.784828
11788	1.563495	-8.982685	3.980648	1.762160	-0.032736	-0.026103	-0.349963	0.864794	-0.064907	-0.271078	0.244376	-0.472952	0.801944
11789	1.495464	-8.845976	4.596478	1.639750	-0.065811	-0.021151	-0.350520	0.858132	-0.105806	-0.279277	0.236676	-0.445762	0.816875
11790	1.504554	-8.707017	5.121838	1.408633	-0.055095	-0.007585	-0.350566	0.849334	-0.142020	-0.286332	0.229780	-0.422128	0.828868
11791	1.548571	-8.316115	5.425403	1.149512	-0.064543	-0.014441	-0.353772	0.838678	-0.177168	-0.291884	0.224399	-0.402332	0.838199
11792	1.449203	-8.187246	5.877592	0.881839	-0.072212	-0.023183	-0.355452	0.827573	-0.201126	-0.296078	0.220691	-0.386862	0.844968
11793	1.624351	-7.488323	6.119485	1.082686	-0.049996	-0.005618	-0.352935	0.819695	-0.224205	-0.301112	0.215191	-0.367951	0.853016
11794	1.612208	-6.953675	6.275706	1.239987	-0.027899	-0.006730	-0.353272	0.806094	-0.251302	-0.306556	0.208273	-0.346384	0.861780
11795	1.590815	-6.495501	6.589206	1.351598	0.010651	0.017744	-0.353461	0.791108	-0.280745	-0.312326	0.199685	-0.322877	0.870821
11796	1.629544	-6.513473	6.939800	1.509217	0.043715	0.022181	-0.354396	0.770102	-0.314483	-0.318405	0.189349	-0.296710	0.880186
11797	1.429997	-6.098049	7.519903	1.621312	0.080293	0.007891	-0.353863	0.746611	-0.350057	-0.324051	0.177553	-0.268324	0.889645
11798	1.447785	-5.759379	8.043344	1.667159	0.095761	-0.026992	-0.349263	0.723512	-0.382799	-0.328888	0.165181	-0.238941	0.898585
11799	1.401499	-5.111605	8.935410	1.730524	0.067348	-0.061741	-0.348702	0.691323	-0.417466	-0.332986	0.152868	-0.207688	0.906983
11800	1.238354	-4.254856	9.089937	1.505757	0.052527	-0.035219	-0.349482	0.659873	-0.447954	-0.336645	0.142047	-0.180425	0.913203
11801	1.304084	-3.874134	9.218320	1.162575	0.024724	-0.042469	-0.351746	0.630398	-0.472958	-0.339004	0.133945	-0.158900	0.917543
11802	1.388238	-3.310458	9.363844	0.964234	-0.000994	-0.012081	-0.352490	0.605752	-0.489636	-0.341350	0.127516	-0.141032	0.920505
11803	1.261962	-3.118190	9.374965	0.664414	-0.036880	0.027049	-0.351062	0.592420	-0.501506	-0.343628	0.123620	-0.128291	0.922051
11804	1.573575	-2.753239	8.970092	0.506478	-0.041523	0.033638	-0.350974	0.579688	-0.509459	-0.345635	0.120890	-0.118633	0.922956
11805	1.638510	-2.719422	8.971172	0.387337	-0.055325	0.044132	-0.351172	0.569571	-0.514672	-0.347507	0.119186	-0.110879	0.923439
11806	1.602352	-2.703662	9.379154	0.354182	-0.094674	0.052324	-0.354553	0.562501	-0.518034	-0.349559	0.118431	-0.103692	0.923597
11807	1.589778	-2.592931	9.402195	0.269789	-0.070934	0.080463	-0.354768	0.555386	-0.522334	-0.351819	0.117755	-0.098074	0.923438
11808	1.741454	-2.546801	9.435465	0.164517	-0.023458	0.098318	-0.353557	0.551948	-0.524690	-0.354104	0.116914	-0.094991	0.922994
11809	1.880985	-2.486694	9.341587	0.233080	0.020411	0.057993	-0.353000	0.548101	-0.527823	-0.355660	0.114864	-0.090639	0.923091
11810	1.769522	-2.374323	9.198089	0.559738	0.018633	-0.060334	-0.353586	0.537297	-0.534075	-0.355817	0.110717	-0.080183	0.924503
11811	1.492504	-1.904864	9.442145	0.891525	0.031672	-0.086397	-0.353330	0.516255	-0.542944	-0.356064	0.104007	-0.063388	0.926490
11812	1.486413	-1.640530	9.349772	0.923915	0.013397	-0.102829	-0.352650	0.491373	-0.554423	-0.356037	0.097369	-0.046031	0.928245
11813	1.446326	-1.307463	9.675747	0.652773	-0.012577	-0.128179	-0.355424	0.472662	-0.564830	-0.354884	0.093158	-0.033231	0.929663
11814	1.537164	-1.141083	9.729341	0.278109	-0.016637	-0.131921	-0.355079	0.457644	-0.569789	-0.352982	0.091656	-0.027585	0.930721
11815	1.542208	-1.191922	9.635052	0.042000	-0.037962	-0.153383	-0.357823	0.453581	-0.571072	-0.350196	0.092247	-0.025923	0.931762
11816	1.523066	-1.210191	9.932289	0.010935	-0.053637	-0.184898	-0.362031	0.449428	-0.569346	-0.346826	0.093342	-0.024891	0.932941
11817	1.489421	-1.234428	9.900428	0.091299	-0.027015	-0.171612	-0.364778	0.444697	-0.569456	-0.343782	0.093390	-0.022366	0.934126
11818	1.446209	-1.267733	10.036390	0.063236	0.050626	-0.170030	-0.364102	0.441414	-0.570505	-0.340732	0.092163	-0.021104	0.935394
11819	1.599333	-1.017004	10.094149	-0.024460	0.074323	-0.166826	-0.364860	0.436499	-0.573107	-0.337515	0.091096	-0.021464	0.936656
11820	1.956486	-1.114712	9.457558	0.031829	0.015904	-0.200571	-0.364585	0.434043	-0.573501	-0.333838	0.090748	-0.020499	0.938028
11821	2.112186	-0.908028	9.298671	0.206102	-0.035094	-0.218070	-0.366519	0.425880	-0.575703	-0.330100	0.090238	-0.015706	0.939492
11822	1.977192	-0.918484	9.134025	0.084046	-0.060734	-0.182658	-0.370043	0.418025	-0.576199	-0.326866	0.090961	-0.013286	0.940589
11823	1.854075	-0.874584	9.378350	-0.117328	-0.068272	-0.171679	-0.372939	0.416704	-0.575525	-0.323399	0.093202	-0.014444	0.941551
11824	1.824368	-0.700598	9.615769	-0.199720	-0.073837	-0.161025	-0.374799	0.417162	-0.572645	-0.320043	0.096009	-0.017318	0.942366
11825	1.793488	-0.807269	9.397933	-0.227671	-0.046470	-0.173200	-0.377715	0.418987	-0.570276	-0.316312	0.098550	-0.020684	0.943296
11826	1.792486	-0.595531	9.400893	-0.061069	-0.016242	-0.218558	-0.379822	0.418739	-0.570259	-0.312106	0.099413	-0.021194	0.944594
11827	1.827798	-0.412346	9.475810	0.010665	0.016722	-0.225637	-0.381661	0.415644	-0.568943	-0.307812	0.099270	-0.020329	0.946036
11828	1.895545	-0.460053	9.557392	0.189234	0.032468	-0.221062	-0.382286	0.409239	-0.570764	-0.304020	0.097661	-0.016402	0.947505
11829	1.644667	-0.416116	9.886947	0.169629	0.089139	-0.186194	-0.382903	0.402144	-0.573498	-0.300748	0.095133	-0.013022	0.948858
11830	1.627737	-0.396195	10.093518	0.137900	0.097383	-0.158685	-0.381947	0.394774	-0.574812	-0.297998	0.092579	-0.010583	0.950008
11831	1.794591	-0.496472	10.223300	0.148474	0.096508	-0.153083	-0.381104	0.387370	-0.579641	-0.295302	0.090012	-0.007698	0.951123
11832	1.544769	-0.699914	9.978058	0.177352	0.068195	-0.149198	-0.380802	0.380540	-0.582122	-0.292796	0.087772	-0.004352	0.952128
11833	1.416643	-0.649086	9.437445	0.130742	0.006946	-0.143803	-0.379717	0.374658	-0.584087	-0.290252	0.086996	-0.001313	0.952987
11834	1.268887	-0.510412	9.267570	0.021762	-0.024169	-0.111093	-0.381546	0.370600	-0.583813	-0.288199	0.087417	-0.000459	0.953572
11835	1.465258	-0.730608	9.491968	-0.151802	-0.069907	-0.056512	-0.382871	0.371170	-0.582761	-0.286830	0.089722	-0.002539	0.953767
11836	1.530819	-0.826507	9.553650	-0.377944	-0.067307	-0.017048	-0.384219	0.376106	-0.580403	-0.285848	0.093256	-0.009226	0.953682
11837	1.662348	-1.099728	9.788703	-0.360437	-0.110165	0.014501	-0.386120	0.383937	-0.574913	-0.285446	0.097509	-0.015218	0.953300
11838	1.822107	-1.239364	9.670608	-0.260669	-0.113663	0.022409	-0.388800	0.392430	-0.572152	-0.285429	0.101241	-0.019476	0.952839
11839	1.804598	-1.115036	9.451334	-0.169715	-0.130012	0.017354	-0.389352	0.395995	-0.569932	-0.285449	0.104784	-0.021752	0.952400
11840	1.888240	-0.968946	9.204504	-0.189411	-0.126275	0.044934	-0.392287	0.400424	-0.565738	-0.285996	0.108335	-0.024627	0.951769
11841	2.024144	-1.153632	9.294404	-0.163277	-0.136214	0.074627	-0.396268	0.404038	-0.562578	-0.287111	0.111939	-0.026874	0.950955
11842	2.092180	-1.266657	9.271849	-0.082919	-0.153415	0.100910	-0.398135	0.407614	-0.560738	-0.288961	0.115362	-0.027690	0.949961
11843	2.333661	-1.340062	9.477122	0.060557	-0.153182	0.123797	-0.400662	0.410527	-0.557981	-0.291516	0.117987	-0.025709	0.948913
11844	2.356045	-1.473840	9.744319	0.070783	-0.116526	0.165326	-0.401317	0.408636	-0.557455	-0.294916	0.119783	-0.023969	0.947682
11845	2.478405	-1.351176	9.660761	0.095157	-0.056161	0.162587	-0.399470	0.408204	-0.557731	-0.298229	0.120363	-0.022009	0.946619
11846	2.516652	-1.286510	9.551599	0.123131	-0.070744	0.160905	-0.401974	0.406885	-0.556409	-0.301635	0.120978	-0.019536	0.945515
11847	2.374024	-1.220675	9.186302	0.227681	-0.078081	0.103300	-0.403015	0.404037	-0.556662	-0.304140	0.121217	-0.014804	0.944768
11848	2.263717	-0.841064	9.092174	0.179889	-0.065504	0.039337	-0.402199	0.398576	-0.557714	-0.305375	0.121430	-0.010994	0.944394
11849	2.275593	-0.791989	9.364238	0.088907	-0.016278	0.035103	-0.403364	0.395038	-0.559139	-0.306230	0.121367	-0.009088	0.944146
11850	2.181521	-0.777332	9.483594	0.046889	0.020206	0.032982	-0.401238	0.392141	-0.560720	-0.306996	0.120774	-0.008298	0.943980
11851	2.316248	-0.706411	9.740308	0.059157	0.043991	0.035775	-0.401224	0.390223	-0.562024	-0.307781	0.119750	-0.007319	0.943863
11852	2.176355	-0.681639	10.029819	0.074866	0.005626	0.053439	-0.401995	0.386684	-0.563061	-0.308998	0.119257	-0.005961	0.943537
11853	1.948688	-0.973398	9.977992	-0.002033	-0.001804	0.053067	-0.401067	0.386527	-0.564111	-0.309975	0.119453	-0.005901	0.943192
11854	2.091167	-1.021077	10.024263	-0.115804	0.003581	0.056181	-0.398721	0.389789	-0.561783	-0.310793	0.120178	-0.008134	0.942814
11855	2.000509	-1.239086	9.648271	-0.206549	0.012547	0.022495	-0.398730	0.392777	-0.562303	-0.310705	0.121365	-0.011974	0.942650
11856	1.920506	-1.153259	9.463883	-0.197438	0.030707	-0.029174	-0.397947	0.394403	-0.562048	-0.309702	0.122101	-0.015708	0.942831
11857	1.669528	-1.105947	9.373383	-0.116553	0.034305	-0.074925	-0.397954	0.396037	-0.561917	-0.307991	0.122321	-0.017770	0.943326
11858	1.599284	-1.038898	9.320855	-0.043670	0.026994	-0.104083	-0.399410	0.396743	-0.560993	-0.305957	0.122199	-0.018396	0.943991
11859	1.719580	-0.980447	9.457230	-0.053257	0.034298	-0.105988	-0.399264	0.394283	-0.561907	-0.303821	0.122006	-0.019199	0.944690
11860	1.782062	-0.931714	9.600130	-0.119707	0.046092	-0.111882	-0.401247	0.395265	-0.561240	-0.301441	0.121987	-0.021359	0.945408
11861	1.898107	-0.993554	9.741981	-0.100245	0.063451	-0.124725	-0.399256	0.392241	-0.562039	-0.298823	0.121510	-0.023179	0.946257
11862	1.888370	-0.969135	9.852658	-0.031793	0.042463	-0.137269	-0.399638	0.390196	-0.562948	-0.296172	0.121043	-0.023592	0.947140
11863	2.028074	-0.955532	9.527675	-0.028269	0.050700	-0.152022	-0.400298	0.390746	-0.563073	-0.293216	0.120372	-0.023900	0.948137
11864	2.201952	-1.012567	9.634123	-0.015683	0.047013	-0.175940	-0.399228	0.386650	-0.563344	-0.289867	0.119739	-0.023941	0.949245
11865	2.375268	-0.970122	9.281050	-0.053340	0.048821	-0.188122	-0.400796	0.384889	-0.564374	-0.286155	0.119274	-0.024615	0.950412
11866	2.303631	-1.109248	9.446471	-0.039935	0.056083	-0.203752	-0.402355	0.379193	-0.564364	-0.282198	0.118620	-0.025102	0.951664
11867	1.927737	-1.148029	9.581652	-0.002967	0.057839	-0.222040	-0.402337	0.376726	-0.566189	-0.277945	0.117713	-0.024791	0.953035
11868	1.747029	-1.172538	9.555616	-0.034325	0.052254	-0.238808	-0.402706	0.371683	-0.567491	-0.273332	0.117110	-0.025066	0.954435
11869	1.633748	-1.182654	9.477598	-0.073655	0.048520	-0.248233	-0.404012	0.368975	-0.567742	-0.268413	0.116755	-0.026006	0.955849
11870	1.832896	-0.980153	9.477496	-0.071197	0.039440	-0.238980	-0.405581	0.366405	-0.567991	-0.263704	0.116593	-0.026914	0.957153
11871	2.122552	-1.046397	9.637709	-0.168322	0.059488	-0.232107	-0.406093	0.364085	-0.569291	-0.258852	0.116507	-0.029758	0.958403
11872	1.985332	-1.074333	9.991322	-0.097459	0.118948	-0.222619	-0.406741	0.361641	-0.569547	-0.254328	0.114950	-0.031618	0.959742
11873	2.145637	-0.814080	10.015673	0.037279	0.114538	-0.227474	-0.404756	0.359845	-0.570085	-0.249991	0.112740	-0.030796	0.961169
11874	2.234485	-0.762936	9.441080	0.112468	0.057994	-0.234381	-0.406172	0.353990	-0.572160	-0.245751	0.111295	-0.028291	0.962507
11875	1.901490	-0.716669	9.092938	0.052665	0.028693	-0.221729	-0.406009	0.347311	-0.573337	-0.241595	0.110652	-0.026735	0.963677
11876	1.698936	-0.702066	9.259293	-0.063467	0.034167	-0.159580	-0.406771	0.343079	-0.575677	-0.238398	0.110474	-0.027668	0.964467
11877	1.736322	-0.961986	9.217587	-0.208097	0.032274	-0.125225	-0.408090	0.343098	-0.575276	-0.235517	0.110945	-0.031367	0.965007
11878	1.755884	-1.009182	9.476370	-0.259650	0.052309	-0.124594	-0.408118	0.348823	-0.574101	-0.232541	0.111325	-0.036245	0.965514
11879	1.908346	-1.129066	9.509720	-0.147285	0.048736	-0.147080	-0.408927	0.352380	-0.573050	-0.229353	0.111202	-0.038799	0.966191
11880	1.802269	-1.118752	9.772938	0.036753	0.047038	-0.160920	-0.408918	0.350337	-0.573312	-0.226337	0.110340	-0.037844	0.967039
11881	1.630757	-1.044221	9.856402	0.129362	0.065419	-0.148493	-0.408495	0.344472	-0.574360	-0.223719	0.108612	-0.035119	0.967946
11882	1.762588	-0.877611	9.953592	0.102756	0.085584	-0.120053	-0.408328	0.338594	-0.576969	-0.221596	0.106670	-0.033150	0.968720
11883	1.851807	-0.892877	9.658940	0.102272	0.082065	-0.079435	-0.407652	0.334230	-0.577237	-0.220238	0.104682	-0.031160	0.969312
11884	2.139307	-1.022450	9.594991	0.165154	0.014628	-0.047616	-0.406445	0.330125	-0.578291	-0.219691	0.103791	-0.027822	0.969634
11885	2.160610	-0.948605	9.365769	0.152100	-0.050971	0.029943	-0.408264	0.325775	-0.579971	-0.220627	0.104122	-0.024506	0.969475
11886	2.197614	-1.121386	9.476519	-0.007879	-0.048200	0.112197	-0.410633	0.327419	-0.581515	-0.222846	0.105127	-0.024579	0.968857
11887	2.473540	-1.344131	9.612803	-0.160680	-0.018008	0.179691	-0.410005	0.332198	-0.579043	-0.226006	0.106168	-0.027805	0.967924
11888	2.517348	-1.430631	9.621601	-0.186924	-0.007058	0.182315	-0.410702	0.339032	-0.576689	-0.229179	0.107138	-0.031678	0.966952
11889	2.285411	-1.319793	9.803434	-0.051972	-0.012483	0.165456	-0.409006	0.343906	-0.577092	-0.232282	0.107614	-0.032813	0.966120
11890	1.985830	-1.195977	9.598326	0.035330	-0.017884	0.171428	-0.409803	0.345954	-0.577214	-0.235728	0.107773	-0.032314	0.965284
11891	1.865499	-1.249837	9.397200	0.070182	-0.023304	0.182688	-0.408764	0.348807	-0.576440	-0.239429	0.107879	-0.031087	0.964401
11892	1.715317	-1.103580	9.335434	0.059374	-0.050693	0.204813	-0.408899	0.350164	-0.576959	-0.243586	0.108534	-0.030037	0.963319
11893	1.714622	-0.962070	9.205380	0.090695	-0.087176	0.216097	-0.409692	0.350585	-0.576562	-0.248007	0.109736	-0.028182	0.962110
11894	2.009084	-1.028593	9.281613	0.111661	-0.118143	0.234723	-0.411010	0.350061	-0.576031	-0.252875	0.111410	-0.025858	0.960715
11895	2.164493	-1.264163	9.255754	0.074958	-0.140069	0.245664	-0.411815	0.352124	-0.574721	-0.257840	0.113703	-0.024111	0.959171
11896	2.070131	-1.181592	9.534499	0.078622	-0.118201	0.230871	-0.415527	0.355049	-0.572084	-0.262551	0.115540	-0.022413	0.957713
11897	2.152044	-1.671688	9.701231	0.112297	-0.045100	0.214342	-0.417116	0.356973	-0.571940	-0.266946	0.115834	-0.020405	0.956507
11898	2.107803	-1.488533	9.813814	0.140624	0.051665	0.162641	-0.414863	0.354490	-0.572871	-0.270416	0.114114	-0.018260	0.955782
11899	2.035855	-1.070979	9.535730	0.131773	0.071708	0.134859	-0.413930	0.353108	-0.573922	-0.273281	0.112100	-0.016344	0.955240
11900	1.715218	-1.074000	9.542297	0.116095	0.069787	0.123695	-0.412075	0.353066	-0.576021	-0.275947	0.110177	-0.014676	0.954724
11901	1.687911	-0.889727	9.971931	0.044869	0.027748	0.167684	-0.408119	0.352201	-0.576444	-0.279256	0.109445	-0.014262	0.953852
11902	1.545179	-0.797013	9.727039	-0.066806	-0.007002	0.207772	-0.408383	0.354501	-0.578004	-0.283129	0.109977	-0.015844	0.952624
11903	1.834445	-0.781515	9.869190	-0.154856	-0.076347	0.277582	-0.408152	0.360368	-0.576049	-0.288114	0.112288	-0.018889	0.950802
11904	2.183119	-1.098388	9.877603	-0.246011	-0.132044	0.319688	-0.408206	0.370197	-0.572657	-0.293735	0.116177	-0.023415	0.948512
11905	2.275261	-1.240239	9.151498	-0.446026	-0.147661	0.348251	-0.409062	0.383298	-0.569518	-0.299374	0.121514	-0.031734	0.945834
11906	2.341455	-1.975858	9.295436	-0.569731	-0.146012	0.335661	-0.410231	0.402983	-0.561424	-0.304467	0.127546	-0.042338	0.942995
11907	2.337555	-2.173383	9.230214	-0.458816	-0.096694	0.274323	-0.410593	0.421545	-0.555812	-0.308558	0.132040	-0.051059	0.940612
11908	2.267195	-2.077066	9.293324	-0.275977	-0.041901	0.184712	-0.410659	0.432208	-0.550726	-0.311470	0.134427	-0.056357	0.939010
11909	1.994214	-1.967412	9.153080	-0.098379	0.020151	0.082137	-0.408714	0.438187	-0.549176	-0.312750	0.134689	-0.058524	0.938414
11910	1.930258	-1.687542	9.415670	0.138699	0.047585	-0.003475	-0.410024	0.436028	-0.548906	-0.313171	0.133021	-0.056082	0.938661
11911	2.051610	-1.871247	9.097350	0.223367	0.069477	-0.071357	-0.407739	0.429700	-0.553356	-0.312370	0.130507	-0.052100	0.939510
11912	2.074730	-1.648752	9.417563	0.254486	0.078505	-0.121986	-0.407825	0.421509	-0.556225	-0.310839	0.127656	-0.047361	0.940659
11913	1.997629	-1.648012	9.678517	0.248799	0.078377	-0.158014	-0.407913	0.413593	-0.558963	-0.308447	0.124886	-0.042722	0.942040
11914	1.909544	-1.368544	9.837652	0.161317	0.048984	-0.170428	-0.408266	0.405413	-0.561048	-0.305759	0.123200	-0.039434	0.943281
11915	1.918057	-1.138260	9.629710	-0.003477	0.026905	-0.164777	-0.405746	0.400217	-0.560810	-0.302643	0.122929	-0.039196	0.944330
11916	2.065150	-1.140057	9.722280	0.021067	0.039742	-0.164668	-0.406504	0.394491	-0.562891	-0.299672	0.122265	-0.038516	0.945391
11917	2.106641	-1.243125	9.812444	0.063191	0.028819	-0.164432	-0.407545	0.391238	-0.562884	-0.296715	0.121549	-0.037007	0.946476
11918	1.976327	-1.222177	9.681890	0.059507	-0.000402	-0.149643	-0.408317	0.387700	-0.563921	-0.294142	0.121399	-0.035397	0.947359
11919	1.807996	-1.321809	9.491676	-0.032767	-0.022357	-0.113161	-0.409497	0.384462	-0.562481	-0.291955	0.122164	-0.035522	0.947933
11920	1.749833	-1.269952	9.210993	-0.025380	-0.031381	-0.076195	-0.411070	0.382709	-0.562729	-0.290565	0.123047	-0.035520	0.948246
11921	1.871434	-1.490907	9.257041	-0.107819	-0.038688	-0.043362	-0.412670	0.385332	-0.560761	-0.289528	0.124494	-0.037153	0.948312
11922	1.959390	-1.725620	9.521034	-0.135520	-0.022301	-0.052745	-0.414910	0.385899	-0.561003	-0.288325	0.125827	-0.039346	0.948414
11923	1.872586	-1.705052	9.957417	-0.132010	0.023374	-0.045424	-0.413747	0.388226	-0.558276	-0.287139	0.126226	-0.041814	0.948615
11924	2.045699	-1.619247	9.619354	-0.037511	0.085625	-0.065339	-0.412831	0.389847	-0.558413	-0.285891	0.124961	-0.042731	0.949118
11925	2.183528	-1.205982	9.371976	0.116762	0.069257	-0.116226	-0.413207	0.386844	-0.559844	-0.283942	0.123123	-0.040555	0.950038
11926	2.259502	-0.971144	9.049500	0.174503	0.016313	-0.130623	-0.413164	0.378656	-0.562323	-0.282007	0.122015	-0.036892	0.950907
11927	2.148203	-0.879287	9.239395	0.039238	0.020827	-0.083335	-0.414197	0.374577	-0.563229	-0.280523	0.121515	-0.035957	0.951445
11928	2.294572	-1.224038	9.656027	-0.051994	0.038218	-0.028433	-0.413275	0.374026	-0.562846	-0.279920	0.121187	-0.036979	0.951625
11929	2.303799	-1.132290	9.743821	-0.110019	0.040039	-0.004740	-0.412628	0.377012	-0.562849	-0.279552	0.121111	-0.039163	0.951656
11930	2.250201	-1.017118	9.682521	-0.079331	0.010798	-0.015621	-0.412111	0.378241	-0.561811	-0.279143	0.121449	-0.040583	0.951674
11931	2.112020	-0.848277	9.885248	-0.022419	-0.016595	-0.017152	-0.412640	0.380276	-0.562978	-0.278791	0.121968	-0.040713	0.951705
11932	2.042816	-1.007945	9.671112	-0.062841	-0.018422	-0.000734	-0.414497	0.381134	-0.560879	-0.278706	0.122756	-0.041696	0.951586
11933	1.947061	-1.152548	9.656187	0.001836	0.006343	0.012479	-0.415023	0.381272	-0.561265	-0.278957	0.122667	-0.041542	0.951530
11934	1.989227	-1.402759	9.636268	-0.007034	0.049343	0.032685	-0.413444	0.382337	-0.561798	-0.279580	0.121826	-0.041923	0.951439
11935	1.968734	-1.663107	9.502793	0.080687	0.071344	0.020188	-0.413304	0.383130	-0.564013	-0.280116	0.120048	-0.040663	0.951562
11936	1.881474	-1.572507	9.311203	0.169982	0.084198	0.004003	-0.412101	0.380786	-0.565718	-0.280600	0.117576	-0.037799	0.951846
11937	1.910985	-1.692557	9.367409	0.156089	0.082348	0.002096	-0.411552	0.377361	-0.567547	-0.280960	0.115180	-0.035147	0.952134
11938	1.807707	-1.779740	9.261997	0.106014	0.054009	0.024037	-0.409546	0.372822	-0.570171	-0.281693	0.113625	-0.033378	0.952168
11939	1.858538	-1.817750	9.374765	0.103295	0.038514	0.042508	-0.408095	0.373073	-0.570703	-0.282731	0.112337	-0.031622	0.952073
11940	1.979858	-1.981114	9.376007	0.022861	0.006468	0.047700	-0.407568	0.372932	-0.570577	-0.283822	0.112142	-0.031213	0.951785
11941	1.864339	-2.029906	9.247014	0.001780	-0.005431	0.053149	-0.407690	0.372239	-0.572009	-0.284865	0.112277	-0.031226	0.951457
11942	1.776293	-1.757582	9.427655	0.068284	-0.009054	0.046089	-0.409404	0.373341	-0.572516	-0.286188	0.112123	-0.029842	0.951123
11943	1.674628	-1.678959	9.259768	0.082120	-0.025472	0.053562	-0.408479	0.370759	-0.571222	-0.287432	0.112179	-0.028254	0.950789
11944	1.639337	-1.351631	9.312041	0.094051	-0.045522	0.072093	-0.409530	0.369687	-0.570823	-0.289680	0.112564	-0.026187	0.950121
11945	1.794095	-1.439607	9.528304	0.081437	-0.087426	0.129321	-0.410707	0.367791	-0.571205	-0.292393	0.113749	-0.024442	0.949194
11946	1.948494	-1.460983	9.519843	0.091576	-0.106477	0.171862	-0.413489	0.367855	-0.568057	-0.296543	0.115248	-0.022293	0.947778
11947	2.102220	-1.335167	9.635869	0.042013	-0.096326	0.225122	-0.415331	0.368142	-0.568563	-0.300976	0.116793	-0.021476	0.946209
11948	2.380295	-1.513062	9.518341	-0.049557	-0.057845	0.283685	-0.414178	0.373460	-0.566095	-0.306853	0.118159	-0.022549	0.944125
11949	2.606749	-1.479132	9.458515	0.046769	-0.096089	0.283317	-0.414596	0.377559	-0.564787	-0.312381	0.119661	-0.021785	0.942138
11950	2.309371	-1.317298	9.112327	0.003104	-0.096244	0.247088	-0.415388	0.378787	-0.565301	-0.317553	0.121438	-0.021552	0.940185
11951	2.371713	-1.229269	9.488633	-0.026404	-0.046997	0.224706	-0.415425	0.384260	-0.562172	-0.321761	0.122515	-0.022330	0.938595
11952	2.548033	-1.290955	9.640650	-0.033157	0.000482	0.204303	-0.414121	0.385758	-0.560619	-0.325815	0.122714	-0.023312	0.937146
11953	2.502341	-1.325563	9.397280	0.012910	0.018653	0.138063	-0.414137	0.389029	-0.559966	-0.328453	0.122365	-0.023552	0.936264
11954	2.325069	-1.051211	9.519503	0.081734	0.024917	0.068240	-0.412419	0.388863	-0.561022	-0.330184	0.121414	-0.022213	0.935812
11955	2.371139	-1.109062	9.461507	0.099479	0.020321	0.046193	-0.412276	0.387220	-0.561936	-0.331307	0.120516	-0.020596	0.935568
11956	2.276006	-1.367713	9.867490	0.075633	0.034767	0.005446	-0.411195	0.382563	-0.563901	-0.331724	0.119444	-0.019299	0.935585
11957	1.860270	-1.136973	10.039688	0.053090	0.032760	-0.027918	-0.413291	0.379863	-0.564145	-0.331342	0.118639	-0.018456	0.935840
11958	1.753510	-1.013736	9.553102	-0.048708	0.063734	-0.032178	-0.413685	0.378380	-0.563231	-0.330711	0.117862	-0.019594	0.936138
11959	2.028315	-0.995549	9.786378	-0.016807	0.069201	-0.061550	-0.411570	0.379152	-0.565332	-0.329516	0.116833	-0.020211	0.936675
11960	1.921822	-0.917068	9.580035	0.121526	0.063828	-0.077459	-0.411941	0.375328	-0.567154	-0.328574	0.114951	-0.018037	0.937283
11961	1.906307	-0.690545	9.693494	0.144419	0.018108	-0.093897	-0.411915	0.369875	-0.568329	-0.327161	0.113811	-0.015198	0.937967
11962	1.859228	-0.931237	9.694480	0.013097	-0.000279	-0.076066	-0.413473	0.365527	-0.569491	-0.325957	0.113836	-0.014648	0.938392
11963	1.772603	-0.970190	9.611506	-0.151716	-0.018678	-0.050109	-0.414138	0.366359	-0.568704	-0.324697	0.115289	-0.017222	0.938607
11964	1.617874	-0.879028	9.623343	-0.271916	-0.009639	-0.029516	-0.415091	0.371560	-0.566610	-0.323754	0.117330	-0.022061	0.938579
11965	1.541859	-1.125126	9.467945	-0.235709	-0.020631	-0.053300	-0.415248	0.375394	-0.564392	-0.322230	0.119333	-0.026191	0.938745
11966	1.642395	-0.960319	9.759264	-0.145327	-0.020587	-0.073153	-0.418436	0.381019	-0.563192	-0.320891	0.120785	-0.028460	0.938952
11967	1.714555	-0.937114	9.467393	-0.114802	-0.022349	-0.072991	-0.419108	0.383078	-0.562143	-0.319279	0.122020	-0.030244	0.939286
11968	1.888355	-0.974653	9.646132	-0.058673	-0.024104	-0.072697	-0.420032	0.382148	-0.560964	-0.318034	0.122979	-0.030878	0.939562
11969	1.994320	-0.955633	9.517756	-0.016949	-0.031279	-0.046629	-0.421348	0.382430	-0.561474	-0.317158	0.123726	-0.030805	0.939763
11970	2.072457	-1.156984	9.693304	-0.051927	-0.053209	-0.028304	-0.422149	0.383271	-0.559904	-0.316719	0.125159	-0.031244	0.939706
11971	2.092779	-1.389016	9.373363	-0.120216	-0.058736	-0.024934	-0.424659	0.384664	-0.559493	-0.316008	0.127063	-0.032985	0.939631
11972	2.219607	-1.688805	9.581593	-0.175840	-0.051524	-0.039976	-0.426923	0.389060	-0.557779	-0.315015	0.129254	-0.035735	0.939565
11973	2.026075	-1.541781	9.769094	-0.160075	-0.002222	-0.051064	-0.428404	0.393595	-0.554899	-0.313666	0.130365	-0.038525	0.939752
11974	2.064049	-1.416749	9.723190	-0.186309	0.056204	-0.069749	-0.429740	0.396888	-0.553585	-0.311973	0.130616	-0.042074	0.940129
11975	2.240023	-1.422043	9.479899	-0.042222	0.063558	-0.131777	-0.428028	0.398490	-0.554770	-0.309355	0.129817	-0.042837	0.941070
11976	2.395631	-1.201382	9.186775	0.076946	0.008830	-0.158777	-0.429465	0.396323	-0.555411	-0.306771	0.129399	-0.040899	0.942059
11977	2.298316	-1.018958	9.116407	-0.005683	-0.015879	-0.134251	-0.430761	0.393596	-0.557485	-0.304260	0.129880	-0.040441	0.942827
11978	2.334154	-1.440831	9.559733	-0.155420	-0.013216	-0.087929	-0.433146	0.394325	-0.555252	-0.302345	0.131232	-0.042941	0.943145
11979	2.484445	-1.608604	9.662008	-0.218826	-0.005827	-0.034721	-0.433700	0.399245	-0.553682	-0.301139	0.132746	-0.046814	0.943134
11980	2.530800	-1.729228	9.540720	-0.252776	-0.002237	-0.051502	-0.433734	0.406199	-0.552115	-0.299667	0.134447	-0.051304	0.943129
11981	2.522585	-1.532861	9.274532	-0.165183	0.010601	-0.080617	-0.435611	0.411416	-0.549493	-0.297709	0.135394	-0.054126	0.943455
11982	2.431379	-1.614443	9.392566	-0.053023	0.032616	-0.087468	-0.437450	0.411968	-0.550780	-0.296037	0.135278	-0.054960	0.943950
11983	2.354126	-1.590357	9.444996	0.060795	0.049163	-0.092459	-0.437313	0.410605	-0.550912	-0.294418	0.134177	-0.053694	0.944686
11984	1.950470	-1.884961	9.367479	0.076836	0.049985	-0.112683	-0.437422	0.407726	-0.553257	-0.292595	0.132990	-0.052111	0.945508
11985	1.776500	-1.808702	9.254098	0.066269	0.067306	-0.119233	-0.437662	0.404712	-0.555601	-0.290465	0.131522	-0.050795	0.946442
11986	1.912321	-1.960876	9.704540	0.078643	0.076479	-0.105333	-0.437388	0.402799	-0.556125	-0.288784	0.129815	-0.049347	0.947268
11987	1.695746	-2.048009	9.679691	0.185572	0.060086	-0.115845	-0.436035	0.397311	-0.559265	-0.287032	0.127766	-0.045772	0.948258
11988	1.592890	-1.711431	9.661847	0.200873	0.041886	-0.088073	-0.437064	0.393357	-0.561212	-0.286023	0.125989	-0.041851	0.948982
11989	1.824217	-1.702751	9.251228	0.139183	0.014549	-0.055105	-0.438087	0.389799	-0.564462	-0.285338	0.124988	-0.039073	0.949438
11990	1.827005	-1.789983	9.069987	0.124964	-0.001849	-0.032996	-0.438063	0.385430	-0.566027	-0.285209	0.124425	-0.036482	0.949654
11991	1.998530	-1.861632	9.125797	0.072063	-0.007249	0.014744	-0.438053	0.381495	-0.564987	-0.285699	0.124171	-0.035065	0.949594
11992	2.001704	-2.017597	9.248469	0.049300	-0.026435	0.031277	-0.438309	0.380269	-0.565507	-0.286649	0.124460	-0.033926	0.949311
11993	2.028357	-2.049102	9.166656	-0.036629	-0.036534	0.046550	-0.439379	0.383552	-0.564845	-0.287497	0.125373	-0.034537	0.948912
11994	2.124501	-1.975788	9.442247	-0.059194	-0.045731	0.035372	-0.441228	0.385070	-0.564830	-0.288268	0.126648	-0.035356	0.948479
11995	2.068791	-1.928369	9.269551	-0.066268	-0.043912	0.032563	-0.441512	0.386462	-0.561961	-0.288783	0.127891	-0.036490	0.948112
11996	2.062211	-2.052368	9.599030	0.184656	-0.060213	-0.004901	-0.444140	0.385535	-0.562461	-0.289356	0.128056	-0.032506	0.948060
11997	1.746820	-1.644684	9.390553	0.238975	-0.084034	-0.041534	-0.446475	0.378335	-0.564009	-0.289269	0.128334	-0.027464	0.948208
11998	1.255618	-1.270565	9.319200	0.335444	-0.133448	-0.083459	-0.448163	0.370204	-0.562827	-0.288708	0.129051	-0.020001	0.948469
11999	1.318247	-0.756083	9.163760	0.128469	-0.157384	-0.074339	-0.452741	0.362091	-0.563054	-0.287728	0.131306	-0.016551	0.948524
12000	1.637497	-0.961766	9.339097	-0.002698	-0.143769	-0.067621	-0.455253	0.360788	-0.560169	-0.286539	0.134154	-0.015488	0.948503
12001	2.873675	-0.811023	9.782453	0.030783	-0.139012	-0.067423	-0.460639	0.354746	-0.558304	-0.285421	0.136611	-0.013994	0.948513
12002	4.322774	-1.867536	9.565107	0.006821	-0.056567	-0.064793	-0.462887	0.353573	-0.555682	-0.284283	0.137748	-0.013256	0.948701
12003	6.301539	-1.267504	8.686974	-0.008030	0.046215	-0.035437	-0.463941	0.353046	-0.555152	-0.283610	0.137108	-0.013598	0.948990
12004	3.123382	-0.651664	8.394683	0.219974	0.095497	0.009791	-0.464453	0.350997	-0.556582	-0.284473	0.134128	-0.009876	0.949204
12005	1.805214	0.248779	8.630265	0.014213	0.104308	0.045553	-0.461659	0.347670	-0.559602	-0.285380	0.132240	-0.010284	0.949192
12006	1.829962	-0.853742	9.858533	-0.142354	0.129637	0.050298	-0.458369	0.349932	-0.560930	-0.286053	0.130666	-0.013741	0.949163
12007	1.674164	-1.535725	10.337232	0.002328	0.094855	-0.005190	-0.454952	0.353014	-0.561738	-0.285963	0.128981	-0.014217	0.949414
12008	1.257979	-1.208600	10.551587	0.057451	0.041820	-0.011324	-0.452967	0.352433	-0.563187	-0.286148	0.127949	-0.013199	0.949513
12009	1.528761	-1.371925	10.477406	-0.172572	-0.009576	-0.014236	-0.453373	0.354081	-0.562141	-0.285468	0.129174	-0.016417	0.949501
12010	1.609728	-1.175788	10.092018	-0.190192	-0.053439	-0.021642	-0.455754	0.357098	-0.562381	-0.284652	0.131366	-0.019557	0.949386
12011	2.062770	-1.147346	9.702950	-0.163237	-0.067914	-0.012234	-0.456704	0.359189	-0.558464	-0.284050	0.133605	-0.022282	0.949194
12012	2.332801	-1.159718	9.446035	-0.029247	-0.053123	-0.026330	-0.459740	0.360317	-0.557918	-0.283563	0.134876	-0.022355	0.949158
12013	2.356207	-1.023539	9.150492	0.005277	-0.026484	0.001488	-0.461199	0.362244	-0.557385	-0.283651	0.135368	-0.022140	0.949066
12014	2.177870	-1.033064	9.283126	0.063033	-0.018222	0.005451	-0.462247	0.359544	-0.556466	-0.284008	0.135439	-0.020744	0.948981
12015	2.286215	-0.998913	9.356634	0.068147	0.006504	0.018361	-0.461717	0.359127	-0.556731	-0.284571	0.134933	-0.019556	0.948910
12016	2.250380	-1.066160	9.412970	-0.001653	0.001805	0.001404	-0.461696	0.355709	-0.558426	-0.284659	0.134992	-0.019492	0.948876
12017	2.507678	-0.915769	9.619129	-0.064549	-0.007402	-0.008129	-0.462748	0.356393	-0.559198	-0.284364	0.135514	-0.020656	0.948866
12018	2.437678	-0.901770	9.532251	-0.054898	0.007204	-0.017334	-0.462766	0.357913	-0.556853	-0.283964	0.135782	-0.021580	0.948927
12019	2.456940	-0.896951	9.522897	0.012306	0.014640	0.001453	-0.461453	0.359392	-0.557123	-0.284047	0.135445	-0.021411	0.948954
12020	2.537140	-1.044582	9.223903	-0.052520	0.034709	0.002031	-0.463031	0.358730	-0.557111	-0.284018	0.135169	-0.022497	0.948977
12021	2.419087	-1.045913	9.606874	-0.005982	0.027401	0.001346	-0.460920	0.359240	-0.558170	-0.284042	0.134702	-0.022732	0.949030
12022	2.526435	-1.310076	9.690593	-0.043320	0.012719	-0.008033	-0.459336	0.359215	-0.558834	-0.283878	0.134796	-0.023488	0.949048
12023	2.275708	-1.315690	9.601753	-0.113250	-0.022145	-0.019417	-0.460405	0.361821	-0.557912	-0.283241	0.135891	-0.025427	0.949032
12024	2.455337	-1.564835	9.813586	-0.140693	-0.073417	-0.046224	-0.463580	0.363236	-0.556063	-0.282099	0.138190	-0.027444	0.948984
12025	2.530106	-1.564101	9.984735	-0.298149	-0.071771	-0.049792	-0.462823	0.367479	-0.552680	-0.280395	0.141287	-0.032542	0.948872
12026	2.495240	-1.854189	9.605851	-0.361921	-0.056319	-0.063042	-0.466811	0.371781	-0.548738	-0.278261	0.144508	-0.038807	0.948779
12027	2.586524	-1.797341	9.290625	-0.259190	0.009494	-0.117992	-0.467899	0.379152	-0.547424	-0.275297	0.145901	-0.043441	0.949230
12028	2.255934	-1.241041	8.928053	-0.110873	0.065375	-0.124746	-0.467380	0.380648	-0.546906	-0.272642	0.145466	-0.045429	0.949970
12029	2.265405	-1.202335	8.983897	0.076401	0.082034	-0.121980	-0.467364	0.378726	-0.548600	-0.270503	0.143633	-0.044048	0.950924
12030	2.491675	-1.114222	9.289718	0.072656	0.074819	-0.086917	-0.465229	0.372975	-0.549923	-0.269091	0.141981	-0.042708	0.951634
12031	2.662195	-1.484357	9.305323	-0.127575	0.049041	-0.082330	-0.464952	0.372406	-0.552140	-0.267148	0.141847	-0.045117	0.952090
12032	2.710245	-1.450739	9.258231	-0.190566	0.043485	-0.088176	-0.464966	0.375673	-0.551877	-0.265005	0.142206	-0.048612	0.952464
12033	2.522616	-1.537509	9.322479	-0.060036	0.038098	-0.093048	-0.463786	0.376347	-0.551235	-0.263052	0.141947	-0.049628	0.952991
12034	2.352809	-1.311190	9.465703	0.060328	0.115029	-0.068582	-0.463375	0.376041	-0.554104	-0.261993	0.139599	-0.048762	0.953674
12035	2.535632	-1.216259	9.679992	0.083374	0.153377	-0.098057	-0.460447	0.371087	-0.556475	-0.260228	0.136388	-0.047604	0.954680
12036	2.429812	-1.266615	9.791124	0.115369	0.151450	-0.141271	-0.459622	0.366149	-0.559610	-0.257852	0.133121	-0.045684	0.955879
12037	2.241802	-1.287197	9.510614	0.125813	0.136822	-0.144890	-0.456948	0.360640	-0.563281	-0.255310	0.130040	-0.043476	0.957088
12038	2.121118	-1.269095	9.245678	0.109730	0.120414	-0.121876	-0.454808	0.355689	-0.566166	-0.253327	0.127373	-0.041553	0.958058
12039	2.286798	-1.629074	9.419818	0.090403	0.115009	-0.085028	-0.453597	0.352924	-0.569173	-0.251851	0.124838	-0.040068	0.958844
12040	2.054802	-1.519345	9.277558	0.027222	0.087514	-0.079781	-0.451474	0.350169	-0.570234	-0.250510	0.123180	-0.039665	0.959426
12041	2.025849	-1.514583	9.279755	-0.015021	0.078385	-0.055987	-0.451336	0.349345	-0.570886	-0.249357	0.121853	-0.040105	0.959877
12042	2.011783	-1.596198	9.343295	0.015636	0.085731	-0.052149	-0.449083	0.349293	-0.573510	-0.248543	0.120267	-0.039980	0.960294
12043	2.054887	-1.528238	9.491085	0.046219	0.072990	-0.042748	-0.448289	0.348331	-0.573516	-0.247797	0.118730	-0.039268	0.960707
12044	2.049507	-1.412968	9.430237	-0.008416	0.051081	-0.011618	-0.447883	0.347495	-0.575083	-0.247708	0.117894	-0.039534	0.960822
12045	2.083480	-1.461170	9.386667	-0.031232	0.009055	0.001256	-0.447230	0.349388	-0.575478	-0.247674	0.117941	-0.040106	0.960801
12046	2.083666	-1.499586	9.410136	-0.040384	0.005500	0.045516	-0.446960	0.348563	-0.576002	-0.248640	0.118093	-0.040895	0.960500
12047	2.219411	-1.653189	9.442857	-0.061627	0.023854	0.078616	-0.446184	0.350201	-0.574575	-0.250009	0.117958	-0.042321	0.960099
12048	2.228876	-1.614606	9.462691	-0.002364	0.031293	0.102898	-0.445671	0.354680	-0.575098	-0.252161	0.117377	-0.042642	0.959593
12049	2.161916	-1.725013	9.580546	0.018889	0.027602	0.088247	-0.444619	0.355481	-0.575366	-0.253900	0.116774	-0.042578	0.959211
12050	1.914385	-1.394386	9.314009	0.004723	-0.005354	0.077129	-0.443303	0.355739	-0.575377	-0.255561	0.116880	-0.042522	0.958759
12051	1.687156	-1.259469	9.498625	-0.025877	-0.044736	0.075171	-0.443315	0.357654	-0.574334	-0.257005	0.117891	-0.042915	0.958232
12052	1.657730	-1.148312	9.655947	-0.044430	-0.036505	0.090746	-0.444383	0.361203	-0.574324	-0.258851	0.118835	-0.043672	0.957584
12053	1.979037	-1.282045	9.762695	-0.047832	-0.016358	0.093484	-0.444396	0.362715	-0.572760	-0.260566	0.119379	-0.044661	0.957005
12054	2.266484	-1.402141	9.655667	0.043580	-0.012639	0.060735	-0.443612	0.363124	-0.571854	-0.262006	0.119432	-0.043787	0.956646
12055	2.140313	-1.244585	9.366230	0.064649	-0.027299	0.035014	-0.444135	0.362718	-0.572241	-0.262878	0.119661	-0.042409	0.956440
12056	2.053222	-1.187490	9.226984	0.036640	-0.015478	0.023775	-0.444132	0.362171	-0.572502	-0.263685	0.119841	-0.041554	0.956233
12057	1.997459	-1.120107	9.263417	0.035558	0.009224	0.038491	-0.443606	0.362437	-0.572506	-0.264519	0.119522	-0.040915	0.956070
12058	1.937553	-1.202423	9.148877	0.057465	0.043957	0.031169	-0.443739	0.362440	-0.572374	-0.265615	0.118453	-0.039975	0.955939
12059	1.951088	-1.015521	8.916368	0.042221	0.082380	0.043947	-0.442934	0.361052	-0.574205	-0.266508	0.116695	-0.039594	0.955923
12060	1.889581	-1.271247	8.751369	0.102584	0.122673	0.049739	-0.440023	0.359777	-0.575922	-0.267990	0.113863	-0.038256	0.955904
12061	1.766993	-1.348417	8.770747	0.134004	0.179364	0.055347	-0.435797	0.358492	-0.577260	-0.269233	0.109752	-0.036672	0.956098
12062	1.609956	-1.281560	8.712605	0.133912	0.233254	0.049717	-0.430361	0.355390	-0.581994	-0.270477	0.104624	-0.035357	0.956371
12063	1.841241	-1.236961	8.955447	0.107474	0.276253	0.071670	-0.425206	0.353675	-0.584381	-0.271892	0.098790	-0.034842	0.956609
12064	1.773898	-1.244520	9.598067	0.162037	0.278067	0.065473	-0.416740	0.350943	-0.589530	-0.273376	0.092630	-0.033271	0.956859
12065	1.647130	-0.951457	9.533778	0.061682	0.305453	0.099052	-0.408548	0.348098	-0.592594	-0.275195	0.086470	-0.033835	0.956894
12066	1.659083	-1.384883	10.833726	0.087131	0.255989	0.083574	-0.402733	0.348534	-0.596808	-0.276897	0.081122	-0.033607	0.956879
12067	1.359676	-1.304960	10.457562	0.062631	0.191934	0.068772	-0.395605	0.348963	-0.600252	-0.278201	0.077146	-0.033485	0.956834
12068	1.070027	-1.249055	10.088354	-0.054667	0.160677	0.052527	-0.392448	0.350285	-0.600538	-0.279396	0.074438	-0.035374	0.956632
12069	1.100082	-1.474145	10.385550	-0.047300	0.118605	0.045255	-0.387572	0.351845	-0.602270	-0.280125	0.072480	-0.036934	0.956511
12070	1.036427	-1.272462	10.298964	-0.024720	0.074782	0.053732	-0.385593	0.352085	-0.603197	-0.281298	0.071241	-0.037783	0.956226
12071	0.954818	-1.360143	10.035309	-0.071714	0.036279	0.024948	-0.383891	0.353979	-0.602429	-0.281664	0.071000	-0.039335	0.956074
12072	1.029526	-1.350088	10.117766	-0.134531	0.016071	0.009896	-0.384439	0.357806	-0.601250	-0.281796	0.071533	-0.041898	0.955886
12073	1.089116	-1.210822	10.000247	-0.138018	-0.027801	0.002560	-0.383533	0.361474	-0.600735	-0.281690	0.072902	-0.044331	0.955704
12074	1.185068	-1.122784	9.656694	-0.162947	-0.018585	0.027341	-0.385003	0.364772	-0.599028	-0.282111	0.074241	-0.047268	0.955336
12075	1.369041	-1.273498	9.802732	-0.110311	-0.022157	0.032241	-0.385814	0.370494	-0.599149	-0.282604	0.075328	-0.049233	0.955006
12076	1.334812	-1.180343	9.623676	-0.100011	-0.014806	0.039661	-0.385570	0.373635	-0.597717	-0.283398	0.076230	-0.051003	0.954606
12077	1.393242	-1.308408	9.430380	-0.107048	0.003490	0.041453	-0.384143	0.376767	-0.595773	-0.284042	0.076815	-0.053048	0.954256
12078	1.430001	-1.442729	9.522583	-0.093117	0.006208	0.041567	-0.383872	0.379864	-0.593796	-0.284916	0.077278	-0.054803	0.953859
12079	1.254076	-1.462703	9.412635	-0.007355	0.036425	0.034567	-0.383481	0.381894	-0.594450	-0.285544	0.076690	-0.055119	0.953701
12080	1.196243	-1.457039	9.695443	0.014821	0.036369	0.014370	-0.383080	0.379986	-0.594324	-0.286056	0.075993	-0.054943	0.953613
12081	1.152994	-1.485803	9.752251	-0.003447	0.043626	0.005036	-0.383340	0.381740	-0.596145	-0.286119	0.075280	-0.055178	0.953638
12082	1.084727	-1.327316	9.701023	-0.038627	0.042684	0.010387	-0.380437	0.381157	-0.596690	-0.286488	0.074774	-0.056050	0.953516
12083	0.986159	-1.374669	9.982708	-0.071668	0.019745	0.002867	-0.381367	0.382803	-0.596421	-0.286432	0.074901	-0.057437	0.953440
12084	0.891525	-1.250069	9.887548	-0.012379	0.010698	0.016093	-0.380322	0.383618	-0.595387	-0.286927	0.074845	-0.057638	0.953283
12085	0.838708	-1.303620	9.737469	-0.003700	-0.013033	0.023559	-0.379408	0.385246	-0.594872	-0.287405	0.075163	-0.057560	0.953119
12086	0.974173	-1.394369	9.857490	0.008579	-0.016642	0.032864	-0.380591	0.384443	-0.594863	-0.288248	0.075487	-0.057232	0.952859
12087	0.974152	-1.394772	9.739855	0.047094	-0.009294	0.027512	-0.380593	0.384177	-0.594212	-0.288873	0.075425	-0.056207	0.952735
12088	1.051780	-1.500888	9.621463	0.073463	-0.020233	0.020289	-0.380850	0.383357	-0.594861	-0.289571	0.075456	-0.054603	0.952614
12089	1.172649	-1.562694	9.770560	0.068352	-0.020242	0.016577	-0.379387	0.381557	-0.596307	-0.290031	0.075494	-0.053097	0.952556
12090	1.131538	-1.538921	9.710495	0.024535	-0.011152	0.016339	-0.381236	0.381318	-0.595120	-0.290545	0.075638	-0.052474	0.952423
12091	1.170215	-1.556395	9.511241	0.037038	-0.009288	0.003444	-0.382046	0.379329	-0.595659	-0.290695	0.075669	-0.051618	0.952421
12092	1.278281	-1.461984	9.616798	0.047694	-0.001997	-0.013127	-0.383478	0.376612	-0.596951	-0.290644	0.075532	-0.050565	0.952504
12093	1.196079	-1.414101	9.595098	0.002062	-0.009347	-0.005046	-0.382429	0.376880	-0.596178	-0.290580	0.075786	-0.050362	0.952514
12094	1.249062	-1.404583	9.533310	-0.016536	0.001659	0.013303	-0.382965	0.379333	-0.596303	-0.291033	0.075932	-0.050586	0.952352
12095	1.244529	-1.459424	9.681334	0.037062	-0.000153	0.001580	-0.382827	0.378105	-0.596565	-0.291139	0.075810	-0.049781	0.952372
12096	1.104112	-1.337061	9.662536	-0.010442	0.001643	0.016092	-0.384014	0.377715	-0.596034	-0.291600	0.075915	-0.049897	0.952217
12097	1.177011	-1.462411	9.551031	-0.043603	0.008916	0.008540	-0.382701	0.378790	-0.595914	-0.291707	0.076084	-0.050694	0.952128
12098	1.268982	-1.534130	9.632504	0.001274	-0.000205	-0.005979	-0.381792	0.380290	-0.594488	-0.291853	0.076183	-0.050536	0.952084
12099	1.179547	-1.486253	9.613136	-0.050368	0.007024	-0.011795	-0.382311	0.378525	-0.594745	-0.291563	0.076457	-0.051427	0.952103
12100	1.140703	-1.433758	9.507884	-0.076568	0.017928	-0.026713	-0.382191	0.381111	-0.594484	-0.291112	0.076682	-0.052830	0.952146
12101	1.249270	-1.442588	9.676814	-0.032703	0.016147	-0.028332	-0.383250	0.382350	-0.594215	-0.290525	0.076701	-0.053412	0.952292
12102	1.220127	-1.399468	9.638738	-0.057341	-0.000303	-0.017359	-0.381664	0.381916	-0.595009	-0.290339	0.077154	-0.054354	0.952258
12103	1.138512	-1.486128	9.665689	-0.047854	0.005140	-0.017278	-0.382562	0.383645	-0.595238	-0.289950	0.077461	-0.055175	0.952305
12104	1.210370	-1.384760	9.715794	-0.022586	0.001544	-0.007919	-0.382048	0.383395	-0.592507	-0.290003	0.077668	-0.055479	0.952254
12105	1.210699	-1.457190	9.642763	-0.020877	0.001564	-0.002368	-0.383104	0.384761	-0.593149	-0.289943	0.077872	-0.055782	0.952238
12106	1.162446	-1.452689	9.579961	-0.024406	0.006125	-0.003317	-0.383107	0.386794	-0.593930	-0.290117	0.078000	-0.056151	0.952153
12107	1.234975	-1.495919	9.560827	-0.010507	0.017149	0.008739	-0.383121	0.385876	-0.590543	-0.290267	0.077838	-0.056362	0.952108
12108	1.303135	-1.630197	9.655603	0.003824	0.016198	-0.012406	-0.382857	0.385737	-0.590545	-0.290265	0.077618	-0.056240	0.952134
12109	1.230542	-1.572465	9.694144	-0.010166	0.005196	-0.015234	-0.382590	0.387348	-0.592370	-0.289972	0.077718	-0.056342	0.952209
12110	1.273630	-1.510048	9.628206	-0.033032	0.019815	-0.011682	-0.381795	0.387059	-0.593158	-0.289931	0.077643	-0.056944	0.952192
12111	1.196445	-1.505638	9.555530	-0.012072	0.012526	-0.009721	-0.383380	0.387491	-0.592624	-0.289732	0.077614	-0.057130	0.952244
12112	1.172590	-1.558547	9.576170	0.026352	0.023557	0.001533	-0.383907	0.386012	-0.591448	-0.289983	0.077106	-0.056647	0.952237
12113	1.215991	-1.558386	9.598183	0.008029	0.009826	-0.001306	-0.382724	0.386542	-0.591457	-0.289978	0.077006	-0.056451	0.952259
12114	1.162868	-1.539080	9.645969	0.015863	0.023540	0.001478	-0.382980	0.386260	-0.592758	-0.290255	0.076561	-0.056164	0.952227
12115	1.198851	-1.500484	9.654049	0.043867	0.016264	0.001630	-0.382855	0.387352	-0.592238	-0.290353	0.076130	-0.055327	0.952280
12116	1.172386	-1.509989	9.704081	0.008068	0.006150	-0.004074	-0.382190	0.385306	-0.591983	-0.290514	0.076067	-0.055081	0.952251
12117	1.128837	-1.481499	9.617653	-0.003492	0.007084	0.008784	-0.382440	0.384202	-0.593806	-0.290686	0.076078	-0.055104	0.952196
12118	1.140960	-1.495912	9.617563	0.022808	0.003452	0.006156	-0.382577	0.384620	-0.593023	-0.291036	0.075967	-0.054580	0.952128
12119	1.191550	-1.486070	9.651782	0.035068	0.016263	0.005276	-0.382040	0.382838	-0.593679	-0.291190	0.075584	-0.053917	0.952149
12120	1.152969	-1.486263	9.617811	-0.022722	0.005234	0.006845	-0.383359	0.383532	-0.593799	-0.291458	0.075702	-0.054273	0.952038
12121	1.148231	-1.505653	9.579085	0.000139	0.006147	-0.004114	-0.381250	0.381886	-0.592774	-0.291392	0.075728	-0.054206	0.952060
12122	1.220765	-1.543545	9.713664	0.047520	0.013499	-0.008497	-0.381519	0.382980	-0.592511	-0.291507	0.075298	-0.053246	0.952113
12123	1.160088	-1.462187	9.618215	-0.012934	-0.002107	-0.009707	-0.381250	0.381886	-0.592774	-0.291323	0.075567	-0.053372	0.952141
12124	1.119211	-1.486430	9.588687	-0.008644	-0.000258	-0.001382	-0.381654	0.382987	-0.591989	-0.291465	0.075716	-0.053416	0.952083
12125	1.230301	-1.519357	9.745299	0.026446	0.001615	-0.000280	-0.381905	0.381211	-0.593030	-0.291516	0.075677	-0.052831	0.952103
12126	1.215592	-1.471568	9.657011	-0.020810	-0.011241	-0.006039	-0.381772	0.381882	-0.593812	-0.291534	0.076109	-0.053037	0.952052
12127	1.138250	-1.433423	9.599210	-0.054279	-0.002107	0.008540	-0.382975	0.383549	-0.591717	-0.291634	0.076604	-0.053981	0.951928
12128	1.210792	-1.476406	9.652097	-0.022677	0.008887	0.003150	-0.383108	0.384903	-0.592497	-0.291807	0.076655	-0.054354	0.951850
12129	1.230450	-1.553240	9.687212	-0.015608	0.002496	0.003199	-0.382851	0.383563	-0.590155	-0.291860	0.076847	-0.054581	0.951805
12130	1.118987	-1.438241	9.608565	-0.024439	-0.005752	0.001313	-0.382199	0.385461	-0.590159	-0.292004	0.077188	-0.054900	0.951715
12131	1.157781	-1.481194	9.689944	-0.008795	0.014408	0.016130	-0.382858	0.385738	-0.590414	-0.292299	0.077096	-0.055086	0.951621
12132	1.220674	-1.524296	9.713933	-0.022739	-0.002052	0.016089	-0.383114	0.385997	-0.591976	-0.292696	0.077340	-0.055418	0.951460
12133	1.128735	-1.462464	9.555504	-0.031588	-0.007546	0.016048	-0.382860	0.386282	-0.590414	-0.292978	0.077799	-0.055908	0.951307
12134	1.133944	-1.539015	9.681709	0.011280	-0.005652	0.027339	-0.380759	0.388568	-0.590821	-0.293692	0.077902	-0.055586	0.951098
12135	1.177576	-1.586893	9.727057	-0.007040	0.012599	0.023530	-0.382335	0.386415	-0.590158	-0.294133	0.077825	-0.055743	0.950958
12136	1.119577	-1.563393	9.597213	-0.012235	-0.000228	0.012447	-0.382588	0.386398	-0.592110	-0.294439	0.077974	-0.055883	0.950843
12137	1.179954	-1.582273	9.669529	0.007186	-0.009371	0.001487	-0.383390	0.387239	-0.590540	-0.294507	0.078255	-0.055610	0.950815
12138	1.138686	-1.524790	9.617137	0.003520	-0.009348	0.012539	-0.381940	0.387087	-0.590552	-0.294897	0.078488	-0.055393	0.950688
12139	1.109568	-1.486449	9.588596	-0.022893	-0.001126	0.023465	-0.382210	0.388184	-0.590028	-0.295327	0.078761	-0.055777	0.950509
12140	1.225710	-1.572671	9.636482	0.005190	0.003487	0.023608	-0.383007	0.389556	-0.589760	-0.295907	0.078727	-0.055621	0.950341
12141	1.196668	-1.548603	9.655754	0.001827	-0.005696	0.009759	-0.381423	0.388722	-0.589773	-0.296121	0.078958	-0.055488	0.950263
12142	1.167392	-1.476560	9.632485	-0.013182	-0.002040	0.017057	-0.382617	0.389561	-0.588851	-0.296544	0.079145	-0.055640	0.950106
12143	1.240136	-1.562903	9.670362	-0.008704	-0.005691	0.014323	-0.382223	0.390234	-0.589115	-0.296828	0.079434	-0.055712	0.949989
12144	1.244836	-1.536360	9.689983	-0.012261	-0.009337	0.019846	-0.381963	0.391320	-0.589116	-0.297319	0.079751	-0.055807	0.949804
12145	1.215615	-1.478984	9.599293	-0.006927	-0.000231	0.003244	-0.381707	0.392141	-0.588336	-0.297388	0.079939	-0.055858	0.949763
12146	1.148073	-1.471951	9.584358	-0.007089	-0.000202	0.018007	-0.383022	0.390395	-0.587545	-0.297818	0.080053	-0.055908	0.949616
12147	1.191940	-1.567812	9.669844	-0.015791	0.008933	0.020723	-0.382754	0.390790	-0.588589	-0.298195	0.080098	-0.056209	0.949476
12148	1.215911	-1.538923	9.660871	-0.002601	-0.002031	0.014346	-0.381038	0.390088	-0.588733	-0.298576	0.080224	-0.056156	0.949349
12149	1.187085	-1.563207	9.612249	-0.017430	-0.005718	0.008740	-0.382620	0.390379	-0.588721	-0.298739	0.080570	-0.056383	0.949255
12150	1.177408	-1.555992	9.617061	-0.005057	-0.002083	-0.004124	-0.381177	0.391184	-0.588211	-0.298771	0.080733	-0.056346	0.949233
12151	1.187206	-1.587137	9.650324	-0.034827	0.001547	-0.000588	-0.381307	0.391183	-0.588470	-0.298721	0.081054	-0.056933	0.949186
12152	1.150964	-1.572954	9.597372	-0.008587	0.005226	-0.002308	-0.382102	0.392686	-0.588724	-0.298767	0.081096	-0.057010	0.949164
12153	1.216099	-1.577314	9.691541	-0.008519	0.016187	-0.006014	-0.382765	0.393107	-0.588197	-0.298640	0.080986	-0.057177	0.949203
12154	1.201777	-1.606077	9.731814	-0.045325	0.002455	0.003050	-0.381979	0.392565	-0.587031	-0.298718	0.081294	-0.057945	0.949105
12155	1.124059	-1.491166	9.607870	-0.029638	0.005200	-0.002419	-0.382513	0.394477	-0.587026	-0.298637	0.081510	-0.058452	0.949081
12156	1.254548	-1.553397	9.627419	-0.010514	-0.002023	0.018000	-0.383036	0.394476	-0.587673	-0.299071	0.081678	-0.058556	0.948924
12157	1.279137	-1.651736	9.703089	0.010710	-0.005691	0.005198	-0.383298	0.394746	-0.588192	-0.299213	0.081855	-0.058243	0.948883
12158	1.172307	-1.500989	9.521762	-0.012239	0.001600	0.006907	-0.382904	0.393798	-0.587284	-0.299422	0.081977	-0.058384	0.948798
12159	1.230560	-1.582598	9.545166	0.003627	-0.002045	0.002384	-0.381974	0.393501	-0.588724	-0.299494	0.082129	-0.058219	0.948772
12160	1.247430	-1.577456	9.631817	0.007899	-0.002009	0.016248	-0.382771	0.394063	-0.587806	-0.299928	0.082188	-0.057971	0.948645
12161	1.201617	-1.575036	9.662631	0.003572	0.005275	0.010676	-0.381977	0.393777	-0.588333	-0.300149	0.082191	-0.057864	0.948582
12162	1.138966	-1.585025	9.592289	-0.006029	-0.002063	0.006023	-0.382372	0.393106	-0.587809	-0.300356	0.082347	-0.057863	0.948503
12163	1.196920	-1.604141	9.597363	0.007890	0.016260	0.014374	-0.381459	0.395141	-0.587425	-0.300641	0.082107	-0.057748	0.948440
12164	1.177605	-1.596838	9.633294	-0.001827	0.006219	0.025414	-0.382249	0.394337	-0.587028	-0.301224	0.082059	-0.057749	0.948259
12165	1.201654	-1.587436	9.554431	-0.006894	0.007080	0.003238	-0.381197	0.395681	-0.587557	-0.301285	0.082093	-0.057843	0.948231
12166	1.158530	-1.645287	9.548416	-0.012103	0.007063	0.001368	-0.381593	0.395685	-0.587554	-0.301401	0.082119	-0.058003	0.948182
12167	1.139023	-1.597056	9.592121	-0.005123	0.014377	0.001388	-0.383041	0.396241	-0.588063	-0.301422	0.082003	-0.058108	0.948179
12168	1.167902	-1.587488	9.558917	-0.036580	0.017986	-0.006159	-0.381850	0.394867	-0.588073	-0.301320	0.081977	-0.058788	0.948172
12169	1.100651	-1.635238	9.706455	-0.071666	0.019791	0.008425	-0.381869	0.398550	-0.587160	-0.301359	0.082146	-0.060203	0.948056
12170	1.105273	-1.591835	9.731113	-0.048099	0.003385	0.015950	-0.380820	0.399224	-0.586646	-0.301702	0.082442	-0.061046	0.947867
12171	1.187686	-1.690781	9.596062	-0.073544	-0.007566	0.025077	-0.380823	0.400040	-0.586646	-0.302086	0.083117	-0.062359	0.947601
12172	1.154441	-1.796587	9.632677	-0.059272	0.007007	0.002981	-0.381361	0.401417	-0.585599	-0.302131	0.083425	-0.063417	0.947489
12173	1.122335	-1.640712	9.500131	-0.057792	0.010704	0.015896	-0.381103	0.403182	-0.585730	-0.302343	0.083667	-0.064530	0.947325
12174	1.293943	-1.726527	9.634961	-0.019145	-0.002034	0.016120	-0.381638	0.403473	-0.584423	-0.302724	0.083888	-0.064795	0.947166
12175	1.183218	-1.757488	9.791932	0.082512	-0.007448	0.011102	-0.381104	0.402643	-0.585210	-0.303103	0.083632	-0.063130	0.947179
12176	1.124353	-1.543280	9.847200	0.099005	-0.011086	0.014869	-0.381089	0.399641	-0.585993	-0.303673	0.083311	-0.061099	0.947158
12177	1.216105	-1.577207	9.722751	0.059626	-0.016595	0.012839	-0.381869	0.398821	-0.587290	-0.304056	0.083358	-0.059805	0.947114
12178	1.201784	-1.616441	9.515616	-0.008622	-0.009370	0.003257	-0.381208	0.397729	-0.586905	-0.304217	0.083672	-0.059803	0.947035
12179	1.254694	-1.597808	9.305120	0.012449	0.003429	-0.013264	-0.381347	0.398149	-0.585861	-0.304003	0.083660	-0.059481	0.947125
12180	1.264664	-1.665012	9.347481	0.017773	0.010737	-0.016014	-0.381609	0.397744	-0.585859	-0.303845	0.083457	-0.059067	0.947219
12181	1.294166	-1.779987	9.480577	0.010830	0.034491	-0.013312	-0.381071	0.397717	-0.587948	-0.303590	0.082875	-0.058972	0.947358
12182	1.211990	-1.728984	9.667770	0.017952	0.043588	-0.023450	-0.380542	0.397166	-0.587952	-0.303239	0.082056	-0.058743	0.947556
12183	1.207511	-1.803772	9.611466	0.007605	0.028925	-0.035473	-0.378816	0.395499	-0.589400	-0.302565	0.081628	-0.058649	0.947814
12184	1.113207	-1.748942	9.517733	-0.008277	0.039878	-0.031884	-0.379870	0.394431	-0.588611	-0.301989	0.081046	-0.058884	0.948033
12185	1.066852	-1.630937	9.576569	-0.002957	0.047153	-0.044797	-0.378417	0.394137	-0.589144	-0.301100	0.080343	-0.059094	0.948363
12186	1.110026	-1.577389	9.731360	-0.018682	0.034342	-0.043014	-0.377490	0.393307	-0.589412	-0.300318	0.079943	-0.059473	0.948621
12187	1.249834	-1.572327	9.723134	-0.032680	0.030694	-0.042151	-0.377494	0.393044	-0.588500	-0.299450	0.079727	-0.060147	0.948871
12188	1.186905	-1.524676	9.622390	-0.022346	0.043520	-0.033816	-0.377360	0.392903	-0.588892	-0.298814	0.079163	-0.060666	0.949085
12189	1.123802	-1.433124	9.695103	0.051136	0.038109	-0.031598	-0.376569	0.392488	-0.588638	-0.298268	0.078290	-0.059798	0.949384
12190	1.075547	-1.428672	9.617896	0.087880	0.038144	-0.033259	-0.376150	0.390005	-0.591509	-0.297852	0.077170	-0.058191	0.949707
12191	1.056682	-1.520341	9.558821	0.026412	0.058234	-0.013293	-0.376005	0.387277	-0.592032	-0.297592	0.076035	-0.057935	0.949895
12192	1.099977	-1.498565	9.569132	0.023054	0.070989	-0.029941	-0.373627	0.386156	-0.592573	-0.297084	0.074672	-0.057762	0.950173
12193	1.083091	-1.490929	9.701114	0.047550	0.071018	-0.024283	-0.373748	0.384650	-0.593615	-0.296630	0.073180	-0.057159	0.950467
12194	1.061513	-1.509671	9.861488	0.035435	0.071885	-0.031730	-0.370308	0.382153	-0.594556	-0.296112	0.071728	-0.056753	0.950764
12195	1.013233	-1.495217	9.894849	0.026641	0.059999	-0.026222	-0.369780	0.382413	-0.595081	-0.295602	0.070570	-0.056477	0.951025
12196	1.027280	-1.413971	9.723277	0.021341	0.049030	-0.030848	-0.370814	0.380226	-0.597289	-0.295091	0.069634	-0.056206	0.951269
12197	0.993644	-1.443282	9.614526	0.068444	0.034501	-0.014896	-0.369754	0.380202	-0.598470	-0.294882	0.068700	-0.054996	0.951473
12198	0.983316	-1.298959	9.609252	0.000087	0.049046	-0.017118	-0.368035	0.378008	-0.598224	-0.294628	0.067875	-0.055147	0.951602
12199	0.930654	-1.375799	9.684502	0.010503	0.069182	-0.004175	-0.367245	0.378002	-0.597970	-0.294504	0.066608	-0.055251	0.951724
12200	0.984001	-1.438038	9.746542	-0.034861	0.085557	-0.015500	-0.366191	0.378259	-0.598239	-0.294183	0.065291	-0.056286	0.951854
12201	0.931248	-1.500885	9.692355	-0.020807	0.096521	-0.020982	-0.363411	0.378471	-0.601128	-0.293666	0.063710	-0.057126	0.952070
12202	0.843677	-1.342757	9.547320	-0.040002	0.085481	-0.041375	-0.361168	0.379248	-0.602448	-0.292864	0.062455	-0.058224	0.952334
12203	0.766427	-1.313383	9.739058	0.043744	0.114869	-0.011470	-0.359327	0.378830	-0.601421	-0.292584	0.060128	-0.057945	0.952587
12204	0.978841	-1.373674	9.574554	0.084772	0.129603	-0.002043	-0.357062	0.376593	-0.604828	-0.292633	0.057256	-0.056974	0.952807
12205	0.886858	-1.296945	9.550766	0.074283	0.118597	-0.008547	-0.354804	0.374099	-0.606671	-0.292437	0.054685	-0.056129	0.953069
12206	0.824259	-1.313824	9.576351	-0.043743	0.125732	-0.023001	-0.351897	0.372700	-0.607216	-0.291924	0.052659	-0.057562	0.953255
12207	0.820071	-1.451254	9.495166	-0.089886	0.123805	-0.043528	-0.348736	0.374151	-0.608283	-0.290872	0.050997	-0.059838	0.953526
12208	0.462537	-1.300439	9.479541	-0.283726	0.107168	-0.014972	-0.346244	0.377926	-0.608953	-0.290279	0.050711	-0.065746	0.953333
12209	0.583771	-1.441828	9.574713	-0.372703	0.097897	-0.032010	-0.343389	0.386892	-0.607148	-0.289171	0.051166	-0.073269	0.953097
12210	0.450267	-1.751768	9.780371	-0.313249	0.105310	-0.002180	-0.341842	0.395586	-0.606896	-0.288825	0.051069	-0.079731	0.952688
12211	0.392521	-1.775913	9.789095	-0.257439	0.092627	0.022116	-0.339517	0.404294	-0.604305	-0.288851	0.050862	-0.085081	0.952229
12212	0.412925	-2.022120	9.545774	-0.096483	0.094687	0.037710	-0.336368	0.408065	-0.604589	-0.289525	0.049654	-0.087388	0.951879
12213	0.417546	-1.968256	9.815438	-0.049226	0.085604	0.047187	-0.334402	0.410089	-0.604083	-0.290244	0.048331	-0.088763	0.951600
12214	0.426900	-1.916024	9.605007	0.047162	0.089327	0.025520	-0.330709	0.411255	-0.605806	-0.290822	0.046412	-0.088295	0.951563
12215	0.388057	-1.847786	9.881668	0.120738	0.082077	0.027741	-0.329905	0.409733	-0.607377	-0.291336	0.044203	-0.086390	0.951686
12216	0.224076	-1.854104	9.536766	0.292102	0.085934	0.033216	-0.328285	0.402074	-0.609478	-0.292240	0.040903	-0.081247	0.952009
12217	0.228167	-1.684426	9.901672	0.606954	0.075369	0.066193	-0.326505	0.390307	-0.613927	-0.293871	0.035906	-0.070068	0.952597
12218	0.538477	-1.047903	9.406973	0.960115	0.083146	0.062419	-0.324423	0.370491	-0.620076	-0.295867	0.028684	-0.052186	0.953371
12219	-0.282393	-0.791036	9.714990	1.334530	0.057859	0.076304	-0.322948	0.339642	-0.628180	-0.297937	0.019677	-0.026979	0.954001
12220	0.469162	0.409836	10.761495	1.334713	0.017615	0.043101	-0.320919	0.302251	-0.636551	-0.299374	0.011445	-0.001525	0.954066
12221	-0.252725	0.075466	9.794636	0.770439	0.020694	0.073462	-0.321303	0.271857	-0.642034	-0.300925	0.006495	0.013214	0.953534
12222	0.262619	0.191165	9.556209	0.024702	0.038215	0.056755	-0.320475	0.264345	-0.643868	-0.301886	0.005719	0.013554	0.953231
12223	-0.131711	-0.041246	9.366824	-0.363905	0.079765	0.048261	-0.318261	0.269908	-0.642972	-0.302785	0.006465	0.006293	0.953016
12224	-0.299568	-0.239382	9.218444	-0.986879	0.115557	0.020137	-0.316506	0.289647	-0.640110	-0.302894	0.010321	-0.013112	0.952878
12225	-0.012604	-0.274262	8.702107	-1.760756	0.171426	0.006922	-0.312604	0.330612	-0.634912	-0.302441	0.017749	-0.047537	0.951816
12226	0.289831	-1.430966	10.810822	-2.011540	0.112592	0.029781	-0.308811	0.392188	-0.623449	-0.304133	0.028004	-0.086278	0.948301
12227	-0.252554	-3.013582	9.880944	-0.855147	0.077143	-0.014077	-0.304676	0.430644	-0.610437	-0.303231	0.031818	-0.102861	0.946815
12228	-0.041480	-2.782034	9.924571	0.357001	0.063672	-0.090982	-0.304440	0.435289	-0.608352	-0.302344	0.028789	-0.096297	0.947885
12229	-0.062162	-1.478864	9.673790	0.629243	0.100560	-0.091567	-0.303035	0.420379	-0.614493	-0.300774	0.023309	-0.084837	0.949629
12230	-0.259598	-1.542513	9.469405	0.622348	0.107802	-0.110073	-0.302142	0.400853	-0.620242	-0.299080	0.017808	-0.073496	0.951227
12231	0.075672	-1.039287	10.084539	0.156589	0.093621	-0.101354	-0.299124	0.378704	-0.627442	-0.297087	0.015292	-0.070937	0.952089
