# Supplementary material for: Identification of Haptic Based Guiding Using Hard Reins
Source: PLoS One. 2015 Jul 22;10(7):e0132020. doi: 10.1371/journal.pone.0132020 (PMC4511788; doi:10.1371/journal.pone.0132020)
Supplement: S9 File — (ZIP) [file pone.0132020.s009.zip › Exp2_MotionData2/Subject10/path3/T2/sync2.txt]

// Start Time: 0
// Sample rate: 25.0Hz
// Scenario: 4.9
// Firmware Version: 2.6.1
Counter	Acc_X	Acc_Y	Acc_Z	Gyr_X	Gyr_Y	Gyr_Z	Mag_X	Mag_Y	Mag_Z	Quat_w	Quat_x	Quat_y	Quat_z
11401	-0.016283	-2.370359	9.480498	0.023529	0.008582	-0.031360	-0.232068	0.847914	-1.073660	-0.926337	0.114197	-0.040637	0.356661
11402	-0.074591	-2.351989	9.550785	0.031853	0.017715	-0.038338	-0.229659	0.847593	-1.074375	-0.925939	0.113501	-0.040696	0.357908
11403	-0.090243	-2.296440	9.549886	0.035000	-0.010066	0.007467	-0.231260	0.846393	-1.075750	-0.926121	0.112929	-0.040303	0.357663
11404	-0.026515	-2.331696	9.554515	0.038699	0.001570	0.005772	-0.231120	0.844446	-1.077034	-0.926078	0.112188	-0.040108	0.358028
11405	-0.056611	-2.283693	9.536379	0.038393	-0.024390	0.012683	-0.229646	0.843420	-1.076813	-0.926316	0.111648	-0.039441	0.357657
11406	0.001690	-2.297205	9.494941	0.012835	-0.021396	0.026756	-0.230983	0.843629	-1.078416	-0.926392	0.111535	-0.039049	0.357536
11407	0.069881	-2.310530	9.516391	-0.006083	-0.034898	-0.008768	-0.231519	0.843953	-1.079754	-0.926384	0.111910	-0.038456	0.357504
11408	0.100012	-2.368248	9.484051	-0.000490	-0.034676	-0.015825	-0.232060	0.845379	-1.073741	-0.926134	0.112173	-0.037820	0.358138
11409	0.108797	-2.321965	9.488786	-0.034085	-0.016637	-0.001673	-0.233128	0.844864	-1.074829	-0.926098	0.112936	-0.037780	0.357994
11410	0.011995	-2.314001	9.582042	-0.018606	-0.017225	-0.008683	-0.233797	0.844874	-1.074550	-0.925848	0.113405	-0.037612	0.358511
11411	0.059578	-2.281588	9.506228	-0.023402	-0.021082	0.001877	-0.233667	0.846304	-1.075589	-0.925865	0.113995	-0.037423	0.358299
11412	0.104821	-2.356016	9.549100	-0.037287	-0.012699	0.017792	-0.234471	0.846585	-1.074758	-0.925758	0.114758	-0.037534	0.358320
11413	0.202632	-2.400365	9.545215	-0.007787	-0.013568	-0.008663	-0.234204	0.846533	-1.072731	-0.925729	0.115017	-0.037344	0.358332
11414	0.150437	-2.343056	9.495037	-0.022988	0.007636	-0.008564	-0.233138	0.847923	-1.072969	-0.925440	0.115388	-0.037672	0.358924
11415	0.137729	-2.304440	9.552128	0.002195	-0.009865	-0.011250	-0.234472	0.847127	-1.073792	-0.925413	0.115436	-0.037470	0.359000
11416	0.133559	-2.348218	9.489743	-0.027898	-0.010492	0.003685	-0.234742	0.847678	-1.072959	-0.925208	0.116018	-0.037529	0.359335
11417	0.174731	-2.454273	9.578465	-0.011433	-0.003020	-0.005063	-0.236079	0.847740	-1.074296	-0.925188	0.116268	-0.037562	0.359303
11418	0.163319	-2.381664	9.493317	-0.005810	-0.006312	-0.013905	-0.235811	0.847915	-1.076055	-0.924895	0.116423	-0.037502	0.360011
11419	0.178537	-2.410514	9.525294	-0.021375	-0.001427	-0.036912	-0.235277	0.848200	-1.076729	-0.924621	0.116872	-0.037559	0.360565
11420	0.115942	-2.421354	9.588449	0.001876	0.008369	-0.029691	-0.237152	0.849066	-1.075731	-0.924209	0.116790	-0.037682	0.361632
11421	0.138659	-2.357834	9.509230	0.013308	0.001134	-0.020866	-0.236075	0.846291	-1.072581	-0.924129	0.116567	-0.037573	0.361920
11422	0.110019	-2.377772	9.522944	-0.010910	0.008085	-0.022659	-0.235544	0.847559	-1.073089	-0.923742	0.116718	-0.037798	0.362836
11423	0.080707	-2.363737	9.538790	-0.011488	-0.004848	-0.003289	-0.236212	0.847596	-1.074028	-0.923735	0.116980	-0.037800	0.362767
11424	0.089952	-2.339293	9.550924	0.009777	-0.004975	0.009151	-0.235678	0.847884	-1.074838	-0.923636	0.116820	-0.037709	0.363080
11425	0.070180	-2.325090	9.518917	0.012147	-0.010575	0.020620	-0.236346	0.847617	-1.074839	-0.923864	0.116663	-0.037490	0.362574
11426	0.119440	-2.367894	9.499087	-0.004688	0.000151	0.012671	-0.238213	0.845957	-1.074328	-0.923754	0.116731	-0.037606	0.362820
11427	0.111569	-2.334049	9.522662	0.004246	0.007250	0.016280	-0.236880	0.847335	-1.074300	-0.923918	0.116592	-0.037763	0.362430
11428	0.138026	-2.323858	9.523397	0.002988	0.002433	-0.004979	-0.236077	0.847207	-1.075668	-0.923699	0.116514	-0.037824	0.363007
11429	0.120480	-2.411565	9.552406	-0.004721	0.003663	0.014462	-0.236879	0.847213	-1.075116	-0.923832	0.116567	-0.037974	0.362636
11430	0.162591	-2.337976	9.538700	0.002838	0.000524	0.000308	-0.233935	0.846592	-1.075577	-0.923652	0.116502	-0.038013	0.363110
11431	0.109203	-2.343807	9.479334	-0.007522	0.002604	-0.015611	-0.234737	0.846300	-1.074358	-0.923562	0.116634	-0.038091	0.363289
11432	0.183900	-2.437120	9.520845	-0.014420	0.016162	0.009195	-0.234470	0.846454	-1.075169	-0.923386	0.116767	-0.038567	0.363643
11433	0.129825	-2.401690	9.504476	-0.008531	0.014889	-0.009350	-0.235275	0.847155	-1.074189	-0.923329	0.116827	-0.038892	0.363735
11434	0.095625	-2.382887	9.536984	0.008435	0.012254	-0.004887	-0.234476	0.848104	-1.073354	-0.923095	0.116575	-0.039101	0.364385
11435	0.051247	-2.352139	9.492062	0.010422	0.000929	-0.013785	-0.234873	0.846704	-1.073395	-0.923061	0.116388	-0.039021	0.364541
11436	0.100303	-2.382808	9.484170	-0.028384	-0.003868	0.023185	-0.234471	0.846714	-1.074212	-0.922973	0.116912	-0.039261	0.364571
11437	0.092270	-2.448485	9.595148	-0.013414	-0.001438	0.002031	-0.232602	0.847651	-1.073933	-0.922999	0.117171	-0.039349	0.364411
11438	0.051250	-2.354568	9.477637	-0.006387	0.001108	0.009150	-0.233272	0.847720	-1.070129	-0.922851	0.117263	-0.039490	0.364740
11439	0.007909	-2.365062	9.500458	-0.002853	0.001127	0.045418	-0.234207	0.847441	-1.069315	-0.923217	0.117269	-0.039653	0.363793
11440	0.086942	-2.438882	9.503440	-0.005489	-0.005915	0.041814	-0.232341	0.849396	-1.070357	-0.923314	0.117370	-0.039735	0.363507
11441	0.126262	-2.457582	9.557745	0.016889	0.026870	0.018215	-0.231537	0.849439	-1.073075	-0.923506	0.116848	-0.040165	0.363138
11442	0.046116	-2.342525	9.462946	0.010077	0.007687	0.000404	-0.231932	0.847023	-1.071793	-0.923320	0.116594	-0.040290	0.363679
11443	0.042680	-2.403269	9.525885	-0.015579	0.021215	0.019862	-0.229793	0.847565	-1.073020	-0.923454	0.116709	-0.040857	0.363240
11444	0.042083	-2.374150	9.520832	-0.004639	0.010814	0.012756	-0.230066	0.849428	-1.074041	-0.923316	0.116692	-0.041176	0.363559
11445	0.026032	-2.422994	9.501451	-0.022950	0.003284	0.023265	-0.228992	0.847979	-1.073422	-0.923471	0.117069	-0.041475	0.363010
11446	0.048453	-2.442000	9.574497	-0.004269	0.014702	-0.000479	-0.229530	0.848777	-1.070816	-0.923234	0.117028	-0.041833	0.363584
11447	-0.074334	-2.376267	9.478762	0.006503	-0.008266	-0.003218	-0.230332	0.848839	-1.072702	-0.923276	0.116964	-0.041646	0.363521
11448	0.018049	-2.384297	9.520171	-0.015589	-0.012437	0.014347	-0.230064	0.848558	-1.072985	-0.923152	0.117318	-0.041617	0.363723
11449	0.072111	-2.422157	9.517302	-0.015289	-0.019237	0.001917	-0.230334	0.849431	-1.073902	-0.923189	0.117730	-0.041398	0.363521
11450	0.052647	-2.417654	9.521484	-0.013503	0.003781	0.006494	-0.230067	0.849700	-1.073625	-0.922992	0.117933	-0.041638	0.363928
11451	0.048471	-2.456574	9.487950	-0.033590	-0.014366	0.014275	-0.230342	0.851732	-1.069763	-0.923071	0.118639	-0.041672	0.363494
11452	0.114822	-2.494205	9.540820	-0.010211	-0.017720	0.014312	-0.229804	0.850715	-1.068989	-0.922948	0.118930	-0.041513	0.363729
11453	0.102360	-2.489585	9.460966	-0.021005	-0.017814	0.014282	-0.229407	0.851952	-1.068006	-0.923059	0.119433	-0.041390	0.363297
11454	0.137192	-2.527788	9.505652	-0.027638	-0.006717	-0.005124	-0.230079	0.852929	-1.066883	-0.922723	0.119979	-0.041522	0.363956
11455	0.098096	-2.518792	9.461056	-0.007441	-0.002646	-0.019171	-0.231153	0.854062	-1.066021	-0.922609	0.120155	-0.041499	0.364189
11456	0.063220	-2.468445	9.478864	-0.029437	-0.006737	-0.005116	-0.230079	0.853082	-1.067420	-0.922260	0.120734	-0.041648	0.364864
11457	0.132938	-2.552137	9.539406	-0.005757	-0.006271	-0.015661	-0.230622	0.855937	-1.068405	-0.922178	0.120904	-0.041552	0.365025
11458	0.156138	-2.517743	9.429129	0.002822	-0.000451	-0.032398	-0.231824	0.854763	-1.065178	-0.921667	0.120861	-0.041528	0.366331
11459	0.092479	-2.470337	9.523105	-0.036620	-0.002349	-0.005117	-0.231158	0.855709	-1.064071	-0.921584	0.121565	-0.041754	0.366281
11460	0.142462	-2.551970	9.486739	-0.014642	-0.002703	-0.019203	-0.231027	0.856576	-1.065129	-0.921122	0.121849	-0.041851	0.367337
11461	0.131970	-2.518179	9.447648	-0.018145	-0.002646	-0.022748	-0.233435	0.856922	-1.065496	-0.920953	0.122232	-0.041892	0.367627
11462	0.154152	-2.527481	9.506171	-0.007497	-0.008886	-0.018340	-0.233165	0.856070	-1.065526	-0.920492	0.122426	-0.041833	0.368722
11463	0.149439	-2.537278	9.486843	-0.009054	-0.013104	-0.028095	-0.234371	0.856974	-1.066838	-0.920314	0.122726	-0.041599	0.369093
11464	0.150893	-2.488701	9.486521	-0.003523	-0.014704	-0.033394	-0.234103	0.856968	-1.066841	-0.919729	0.122900	-0.041377	0.370517
11465	0.161778	-2.546763	9.496922	-0.003868	-0.007945	-0.019207	-0.235173	0.856992	-1.066828	-0.919624	0.123060	-0.041218	0.370741
11466	0.132207	-2.525455	9.476596	0.005196	-0.004271	-0.020917	-0.235973	0.855834	-1.064689	-0.919111	0.122983	-0.041164	0.372044
11467	0.200125	-2.526648	9.488317	-0.004500	0.010007	-0.026176	-0.236773	0.855307	-1.065509	-0.918937	0.123028	-0.041321	0.372439
11468	0.088238	-2.499544	9.530416	-0.003815	0.004498	-0.019114	-0.235169	0.855734	-1.067275	-0.918391	0.123048	-0.041505	0.373758
11469	0.107660	-2.513765	9.451683	0.004646	0.009377	0.002160	-0.235977	0.857602	-1.068019	-0.918452	0.122903	-0.041654	0.373639
11470	0.134889	-2.532684	9.512840	0.006608	0.004238	-0.004946	-0.235444	0.858275	-1.067190	-0.918013	0.122719	-0.041797	0.374760
11471	0.122258	-2.513498	9.471386	0.002719	0.007475	0.006558	-0.235969	0.854600	-1.066219	-0.918104	0.122619	-0.041936	0.374554
11472	0.093760	-2.538287	9.499585	0.019778	0.014663	0.009317	-0.234631	0.854557	-1.065694	-0.917808	0.122104	-0.042202	0.375417
11473	0.063283	-2.470871	9.483698	0.007643	0.001764	0.023346	-0.235708	0.856348	-1.062778	-0.918042	0.121940	-0.042242	0.374893
11474	0.108654	-2.557438	9.490558	0.005988	0.001883	0.018030	-0.233695	0.854036	-1.062334	-0.917791	0.121767	-0.042396	0.375546
11475	0.063962	-2.504844	9.483975	0.001891	0.006699	0.037506	-0.233161	0.854483	-1.063952	-0.918113	0.121659	-0.042606	0.374769
11476	0.132031	-2.518176	9.466908	-0.011135	-0.004424	0.051525	-0.234233	0.855562	-1.066885	-0.918075	0.121818	-0.042855	0.374782
11477	0.132757	-2.547288	9.512885	-0.005382	-0.004047	0.038284	-0.232095	0.856040	-1.065269	-0.918393	0.121926	-0.042922	0.373959
11478	0.143803	-2.498541	9.481564	0.005646	-0.000201	0.030383	-0.231956	0.854196	-1.064924	-0.918228	0.121761	-0.043074	0.374402
11479	0.142595	-2.561680	9.467560	-0.024537	0.007007	0.016192	-0.231157	0.855286	-1.064085	-0.918324	0.122159	-0.043431	0.373995
11480	0.153852	-2.517780	9.472388	0.009847	0.007471	0.009226	-0.230893	0.856426	-1.064864	-0.917960	0.121873	-0.043655	0.374954
11481	0.141028	-2.484028	9.462111	-0.013624	0.001896	0.010887	-0.231960	0.855630	-1.065961	-0.918048	0.122114	-0.043820	0.374641
11482	0.049568	-2.509959	9.498015	-0.011823	0.001906	0.010913	-0.230352	0.854735	-1.065467	-0.917644	0.122264	-0.044110	0.375546
11483	0.161911	-2.556473	9.477741	0.004172	-0.001685	0.017990	-0.228620	0.856474	-1.063128	-0.917832	0.122199	-0.044092	0.375110
11484	0.092602	-2.484906	9.470261	0.014093	0.015184	-0.013685	-0.229019	0.855748	-1.061792	-0.917246	0.121790	-0.044386	0.376639
11485	0.098545	-2.538203	9.480474	-0.026046	0.009032	0.005600	-0.230358	0.856361	-1.062569	-0.917258	0.122209	-0.044761	0.376430
11486	0.108573	-2.552584	9.495333	-0.000194	0.013396	-0.018163	-0.229155	0.856977	-1.066086	-0.916596	0.122077	-0.045121	0.378037
11487	0.064337	-2.526687	9.464894	-0.004218	0.007653	-0.003174	-0.229290	0.856931	-1.063918	-0.916596	0.122114	-0.045285	0.378006
11488	0.093787	-2.548002	9.446701	-0.033030	0.014481	-0.001457	-0.229023	0.857363	-1.064585	-0.915967	0.122558	-0.045958	0.379305
11489	0.201351	-2.599460	9.416690	-0.044238	0.007762	-0.021006	-0.229294	0.858493	-1.064410	-0.915732	0.123349	-0.046380	0.379564
11490	0.308288	-2.621799	9.371997	-0.075402	0.019269	-0.065256	-0.229827	0.857466	-1.062133	-0.914425	0.124579	-0.047334	0.382186
11491	0.236940	-2.666774	9.516984	-0.096479	0.032805	-0.116498	-0.229839	0.861392	-1.061194	-0.913299	0.126233	-0.048365	0.384202
11492	0.140961	-2.731643	9.411019	-0.104796	0.024491	-0.143073	-0.232121	0.864046	-1.057831	-0.911121	0.128007	-0.049508	0.388615
11493	-0.087802	-2.672671	9.480584	-0.081155	0.025841	-0.118190	-0.234000	0.865901	-1.056936	-0.910005	0.129433	-0.050297	0.390650
11494	-0.350791	-2.573034	9.712480	0.004297	-0.022946	-0.058069	-0.234805	0.866734	-1.055545	-0.908949	0.129522	-0.049898	0.393122
11495	-0.292187	-2.642401	9.413904	0.067650	-0.041374	0.061360	-0.235470	0.865628	-1.055844	-0.909690	0.128564	-0.048787	0.391862
11496	-0.153611	-2.649587	9.507277	0.056183	-0.017173	0.157811	-0.235331	0.863825	-1.057258	-0.910643	0.127477	-0.048577	0.390025
11497	0.215524	-2.827393	9.394773	0.105729	-0.019303	0.189709	-0.232647	0.861131	-1.059273	-0.912444	0.125526	-0.047902	0.386515
11498	0.361860	-2.669402	9.152540	0.031112	0.019821	0.092444	-0.229974	0.861636	-1.059423	-0.912738	0.124667	-0.048402	0.386037
11499	0.396617	-2.644450	9.572266	-0.042567	0.022789	0.019718	-0.227832	0.860711	-1.058123	-0.912802	0.125274	-0.049194	0.385589
11500	0.140071	-2.673389	9.497211	0.032146	0.015380	-0.015399	-0.227834	0.861563	-1.058367	-0.912104	0.124512	-0.049389	0.387457
11501	-0.099160	-2.600058	9.412287	0.024756	0.013347	-0.008311	-0.227564	0.860755	-1.060293	-0.912129	0.123991	-0.049421	0.387563
11502	-0.290702	-2.455441	9.530491	0.031463	-0.022354	0.071082	-0.226762	0.860859	-1.059486	-0.912229	0.123460	-0.049113	0.387535
11503	-0.265304	-2.505954	9.579795	0.047946	-0.057148	0.189373	-0.225685	0.858771	-1.061733	-0.913907	0.122846	-0.048184	0.383878
11504	0.048492	-2.594954	9.387894	0.055191	-0.070320	0.185715	-0.222874	0.858184	-1.063546	-0.915115	0.122156	-0.047055	0.381350
11505	0.245065	-2.608380	9.389213	-0.003633	-0.026889	0.171620	-0.220333	0.858120	-1.063307	-0.916476	0.122277	-0.047022	0.378034
11506	0.414774	-2.610154	9.399248	-0.011169	0.007951	0.055084	-0.219930	0.857222	-1.061443	-0.916337	0.122315	-0.047547	0.378293
11507	0.199110	-2.706296	9.566671	-0.011323	0.018315	-0.004921	-0.220063	0.856956	-1.061992	-0.916293	0.122416	-0.047952	0.378314
11508	0.069230	-2.533884	9.433805	0.058983	0.024199	-0.075364	-0.218994	0.857551	-1.064424	-0.915171	0.121150	-0.047971	0.381423
11509	-0.044614	-2.540808	9.408699	-0.024278	0.033680	-0.056089	-0.219796	0.857409	-1.063607	-0.914690	0.121417	-0.048634	0.382406
11510	-0.025831	-2.603564	9.587880	0.013486	0.039292	-0.054172	-0.219528	0.857413	-1.064016	-0.913631	0.120851	-0.049311	0.385023
11511	-0.144843	-2.481928	9.506281	0.039688	0.019288	-0.027673	-0.219259	0.856849	-1.064308	-0.913534	0.120025	-0.049295	0.385511
11512	-0.052598	-2.502110	9.427420	0.024457	0.000685	0.000433	-0.220458	0.855493	-1.065422	-0.913023	0.119509	-0.049288	0.386882
11513	0.006487	-2.535015	9.511325	0.016265	0.002313	0.003941	-0.219257	0.855779	-1.060685	-0.913131	0.119209	-0.049220	0.386729
11514	-0.012888	-2.535366	9.513141	0.017245	0.009476	0.002226	-0.220328	0.856116	-1.062016	-0.912608	0.118756	-0.049431	0.388072
11515	-0.023269	-2.511286	9.447646	0.018969	0.002332	0.003957	-0.219254	0.855005	-1.063826	-0.912722	0.118407	-0.049343	0.387922
11516	-0.018256	-2.511189	9.500757	0.016809	-0.013948	0.014452	-0.219255	0.855597	-1.065026	-0.912350	0.118136	-0.049147	0.388904
11517	0.034960	-2.515085	9.444648	0.002058	-0.019710	0.026736	-0.219786	0.854203	-1.065200	-0.912622	0.118245	-0.048841	0.388270
11518	0.005993	-2.515607	9.477463	-0.004859	-0.014194	0.017030	-0.219255	0.855741	-1.065157	-0.912211	0.118369	-0.048817	0.389199
11519	0.015171	-2.486308	9.499188	0.008920	-0.019127	0.005545	-0.218721	0.855716	-1.064622	-0.912335	0.118370	-0.048418	0.388960
11520	-0.024718	-2.443345	9.418203	-0.015025	-0.004846	-0.005039	-0.220061	0.856886	-1.065111	-0.911717	0.118629	-0.048593	0.390305
11521	0.005854	-2.501039	9.525493	-0.040907	-0.009227	0.019600	-0.221927	0.854681	-1.065431	-0.911822	0.119444	-0.048798	0.389784
11522	-0.018752	-2.477207	9.558258	-0.005295	-0.010168	0.033854	-0.221126	0.854917	-1.064213	-0.911562	0.119532	-0.048886	0.390355
11523	0.003893	-2.411262	9.471797	-0.008581	-0.003710	0.023271	-0.219922	0.855270	-1.068551	-0.911768	0.119705	-0.048949	0.389812
11524	-0.063000	-2.453740	9.508579	-0.005186	-0.018041	0.028510	-0.220460	0.856256	-1.067971	-0.911483	0.119859	-0.048878	0.390441
11525	0.010369	-2.491252	9.482228	0.004479	-0.007550	0.039202	-0.218584	0.855233	-1.068297	-0.911849	0.119803	-0.048809	0.389611
11526	0.020532	-2.510485	9.509164	0.007857	0.007271	0.016319	-0.218052	0.855839	-1.064490	-0.911483	0.119534	-0.049066	0.390517
11527	-0.051704	-2.531214	9.526361	0.020521	0.010972	0.014631	-0.218584	0.854721	-1.064385	-0.911678	0.119063	-0.049152	0.390194
11528	0.027219	-2.488520	9.463467	0.017237	0.007700	0.002205	-0.218446	0.853493	-1.066322	-0.911236	0.118635	-0.049304	0.391336
11529	0.024779	-2.486136	9.473002	0.000184	-0.003024	-0.001453	-0.217645	0.853707	-1.064157	-0.911271	0.118660	-0.049253	0.391253
11530	0.094385	-2.564976	9.528691	-0.013261	-0.001309	-0.003266	-0.218186	0.855839	-1.064353	-0.910693	0.118859	-0.049475	0.392509
11531	0.017239	-2.583367	9.540906	0.017978	0.004850	-0.026097	-0.218181	0.854492	-1.067106	-0.910568	0.118528	-0.049368	0.392912
11532	0.056693	-2.504976	9.483753	0.028571	0.001210	-0.019025	-0.219786	0.854529	-1.067086	-0.909937	0.117960	-0.049276	0.394554
11533	0.010666	-2.510670	9.453498	-0.000366	-0.009792	-0.015639	-0.218580	0.853653	-1.066993	-0.909864	0.118069	-0.049070	0.394714
11534	0.094248	-2.564983	9.485358	-0.009236	-0.001772	-0.019169	-0.219380	0.852820	-1.066740	-0.909148	0.118213	-0.049220	0.396300
11535	-0.008647	-2.506159	9.505829	0.016342	-0.000325	-0.033205	-0.219383	0.854119	-1.068053	-0.908965	0.117965	-0.049012	0.396818
11536	-0.101014	-2.498129	9.469234	0.016868	-0.006820	0.013632	-0.218442	0.852229	-1.066499	-0.908584	0.117645	-0.048936	0.397793
11537	0.031434	-2.563688	9.555636	0.046680	0.003342	0.044705	-0.218304	0.850970	-1.067083	-0.909087	0.116740	-0.048741	0.396933
11538	-0.034593	-2.428955	9.451492	0.063354	0.003914	0.027091	-0.217369	0.851718	-1.069915	-0.908913	0.115476	-0.048518	0.397730
11539	0.048543	-2.466287	9.449511	0.021666	0.001529	0.037537	-0.217089	0.847502	-1.070731	-0.909301	0.115048	-0.048471	0.396971
11540	-0.032975	-2.499317	9.519473	0.022369	0.009371	0.080043	-0.216696	0.850019	-1.070248	-0.909459	0.114436	-0.048789	0.396748
11541	-0.004191	-2.472083	9.597180	0.065477	-0.007212	0.046468	-0.214418	0.848571	-1.070863	-0.910024	0.113272	-0.048257	0.395849
11542	0.081839	-2.426837	9.498378	0.085927	0.010437	0.059004	-0.212537	0.846020	-1.072186	-0.910158	0.111517	-0.048036	0.396066
11543	-0.027847	-2.506502	9.563014	0.064280	0.001243	-0.008287	-0.213630	0.853633	-1.071116	-0.910274	0.110366	-0.047542	0.396181
11544	0.079936	-2.334627	9.478367	0.059952	0.028874	0.023674	-0.211761	0.854592	-1.071784	-0.909971	0.108963	-0.047798	0.397235
11545	-0.012370	-2.314448	9.537969	0.018199	0.054752	0.041408	-0.211224	0.854044	-1.073027	-0.910326	0.108180	-0.048748	0.396519
11546	0.058743	-2.257340	9.395289	-0.009832	0.026787	-0.059658	-0.211231	0.856942	-1.076456	-0.909207	0.108141	-0.049336	0.399017
11547	-0.056613	-2.307985	9.382504	-0.120712	0.084258	0.058856	-0.209634	0.859410	-1.075040	-0.909368	0.109629	-0.051963	0.397908
11548	-0.098506	-2.493222	9.527045	-0.145382	0.099694	0.109284	-0.204693	0.861342	-1.072055	-0.909238	0.111295	-0.055322	0.397290
11549	-0.159543	-2.453050	9.638006	-0.077792	0.077285	0.067809	-0.200954	0.863180	-1.069872	-0.909555	0.112046	-0.057502	0.396042
11550	-0.042070	-2.540758	9.447292	-0.019318	0.104141	-0.027334	-0.198545	0.862227	-1.067627	-0.908585	0.111524	-0.059644	0.398093
11551	-0.546797	-2.379984	9.490769	-0.069962	0.088514	0.046774	-0.196951	0.865525	-1.065508	-0.908733	0.112056	-0.061927	0.397257
11552	-0.280190	-2.506236	9.468611	-0.061556	0.140494	0.213287	-0.190270	0.867335	-1.065121	-0.909576	0.111713	-0.065586	0.394829
11553	-0.350255	-2.614302	9.621334	-0.020140	0.088362	0.034515	-0.186527	0.867095	-1.058398	-0.909725	0.111358	-0.067445	0.394272
11554	-0.659698	-2.425725	9.518944	0.013445	0.055350	0.085748	-0.184112	0.864691	-1.060536	-0.909911	0.110490	-0.068652	0.393880
11555	-0.207207	-2.519476	9.473357	-0.000726	0.064325	0.078594	-0.179301	0.865987	-1.060414	-0.910478	0.109904	-0.070018	0.392490
11556	-0.433698	-2.562411	9.618382	0.054119	-0.005369	-0.033026	-0.178765	0.865887	-1.062727	-0.909882	0.108932	-0.069541	0.394224
11557	-0.320929	-2.400158	9.517111	0.061493	0.002832	-0.038284	-0.180364	0.864295	-1.065469	-0.909750	0.107858	-0.069036	0.394912
11558	-0.626506	-2.483366	9.688899	0.052333	-0.097339	0.017694	-0.181428	0.862378	-1.066873	-0.909677	0.107579	-0.067004	0.395505
11559	-0.235928	-2.529702	9.523104	0.134576	-0.167966	0.026261	-0.183257	0.848071	-1.068125	-0.910431	0.106438	-0.062954	0.394743
11560	-0.277318	-2.418800	9.395823	0.134173	-0.065871	-0.075632	-0.185124	0.846767	-1.070855	-0.909768	0.104552	-0.060636	0.397133
11561	-0.250019	-2.306623	9.540245	0.101085	-0.006564	-0.040008	-0.187258	0.845053	-1.073866	-0.909708	0.102830	-0.059641	0.397870
11562	-0.373131	-2.236049	9.372248	0.034658	0.014152	-0.109898	-0.188322	0.843267	-1.074860	-0.908388	0.102153	-0.059511	0.401066
11563	-0.254634	-2.301840	9.643576	-0.003378	0.011874	-0.102104	-0.189122	0.842456	-1.075554	-0.907588	0.102255	-0.059557	0.402841
11564	-0.306953	-2.356198	9.615902	0.083011	0.012477	-0.169005	-0.191936	0.844511	-1.076268	-0.905879	0.100785	-0.058880	0.407136
11565	-0.317150	-2.366117	9.394204	0.093356	0.010457	-0.084106	-0.194601	0.841497	-1.077418	-0.905408	0.099126	-0.058156	0.408691
11566	-0.215429	-2.104515	9.491639	0.023165	0.024178	-0.015316	-0.195265	0.840163	-1.080027	-0.904814	0.098467	-0.058479	0.410117
11567	-0.388415	-2.056674	9.502820	-0.012730	0.015107	-0.020755	-0.194327	0.839440	-1.080197	-0.904644	0.098605	-0.058831	0.410409
11568	-0.241742	-2.228787	9.583241	-0.061923	-0.002667	-0.001600	-0.193928	0.840614	-1.082602	-0.904060	0.099693	-0.059385	0.411351
11569	-0.418111	-2.120311	9.673298	-0.022452	-0.026463	-0.068787	-0.196076	0.843315	-1.081406	-0.903524	0.100399	-0.058971	0.412416
11570	-0.524697	-1.884350	9.644175	-0.084051	-0.137903	-0.006025	-0.197822	0.845633	-1.082395	-0.903072	0.103017	-0.057246	0.413002
11571	0.086217	-2.417057	9.411780	-0.165272	-0.130933	-0.062923	-0.199974	0.849195	-1.075753	-0.902398	0.107148	-0.056129	0.413577
11572	0.106906	-2.278338	9.165837	-0.237255	0.061241	-0.164477	-0.205069	0.853553	-1.076231	-0.899997	0.111052	-0.058952	0.417369
11573	-0.052101	-2.953582	9.801545	-0.144482	0.139947	-0.187505	-0.205084	0.858443	-1.074312	-0.897976	0.112719	-0.062267	0.420780
11574	-0.465361	-2.645501	9.810612	0.202398	0.029950	-0.187927	-0.208423	0.857491	-1.078639	-0.896277	0.108999	-0.060803	0.425571
11575	-0.446059	-2.237381	9.292990	0.189874	-0.015823	0.004462	-0.211352	0.853413	-1.082258	-0.896786	0.105726	-0.058935	0.425586
11576	-0.330755	-2.206172	9.166306	-0.100953	-0.013811	0.111397	-0.208412	0.853897	-1.081735	-0.897137	0.107476	-0.059873	0.424276
11577	-0.280242	-2.690691	9.821447	-0.138483	-0.022695	0.098838	-0.208689	0.857100	-1.079732	-0.897744	0.110036	-0.060885	0.422186
11578	-0.220324	-2.563391	9.646602	0.150896	-0.057825	0.108347	-0.207613	0.855328	-1.083459	-0.898710	0.107644	-0.058889	0.421029
11579	0.003508	-2.394277	9.457214	0.161379	-0.070411	0.117973	-0.205728	0.851237	-1.085239	-0.900169	0.105204	-0.056545	0.418845
11580	-0.031174	-2.152179	9.213606	-0.014983	-0.031154	0.123863	-0.203854	0.850956	-1.087166	-0.900824	0.105552	-0.056456	0.417357
11581	0.035713	-2.723790	9.898793	-0.045081	-0.048508	0.168738	-0.200110	0.851128	-1.086121	-0.902228	0.106599	-0.056333	0.414064
11582	-0.163941	-2.693439	9.796151	0.188703	-0.031036	0.044973	-0.200905	0.848770	-1.087000	-0.902623	0.103356	-0.054397	0.414283
11583	-0.372416	-1.944674	9.904463	0.385889	-0.097154	0.197242	-0.198211	0.843232	-1.094119	-0.905167	0.096987	-0.049874	0.410828
11584	0.232459	-2.174131	8.908930	0.145368	-0.047478	0.048181	-0.197389	0.836962	-1.098124	-0.905460	0.094658	-0.047999	0.410947
11585	-0.181100	-2.324769	9.761550	0.030838	0.037088	-0.031128	-0.197920	0.835678	-1.096940	-0.905266	0.093854	-0.048375	0.411514
11586	0.221576	-2.103841	9.743354	0.271238	0.038107	-0.204628	-0.198036	0.830449	-1.102390	-0.903567	0.088785	-0.046534	0.416556
11587	-0.163513	-1.809854	9.375464	0.219033	-0.011646	-0.009647	-0.197880	0.822858	-1.103450	-0.903918	0.084964	-0.044486	0.416815
11588	-0.225234	-1.832793	9.638533	0.199256	-0.024167	-0.013317	-0.197067	0.819471	-1.104110	-0.903645	0.081535	-0.042450	0.418301
11589	0.046369	-1.951661	9.710350	0.279266	-0.087078	0.113782	-0.196513	0.813476	-1.107561	-0.905148	0.077153	-0.038729	0.416238
11590	0.058417	-1.478084	9.610861	0.209284	-0.056516	0.076607	-0.197967	0.808387	-1.111637	-0.905571	0.073739	-0.036167	0.416168
11591	-1.117685	-1.346508	9.446198	-0.029471	0.021628	0.067774	-0.200131	0.816990	-1.115805	-0.906117	0.074046	-0.036931	0.414856
11592	0.218913	-1.472722	9.817947	0.059192	0.039098	0.186333	-0.197053	0.816351	-1.115591	-0.907321	0.072489	-0.037476	0.412444
11593	-0.522286	-1.646411	9.608753	-0.007599	0.045856	-0.039982	-0.195183	0.816350	-1.111277	-0.906987	0.072274	-0.038341	0.413135
11594	0.200469	-1.521608	9.808122	-0.026510	0.040465	-0.042013	-0.193037	0.814313	-1.110690	-0.906269	0.072438	-0.039269	0.414592
11595	-0.311048	-1.652279	9.697124	0.007341	0.026200	-0.030385	-0.193312	0.816542	-1.109261	-0.906050	0.072109	-0.039661	0.415091
11596	-0.167085	-1.579268	9.700991	0.024313	-0.006459	0.002136	-0.192092	0.811837	-1.114303	-0.905809	0.071706	-0.039379	0.415713
11597	-0.153475	-1.528039	9.729908	0.054099	-0.015913	-0.036736	-0.193294	0.811178	-1.115124	-0.905636	0.070881	-0.038609	0.416303
11598	-0.147430	-1.591048	9.711311	0.041298	-0.052455	-0.001646	-0.194501	0.812274	-1.112500	-0.905407	0.070556	-0.037348	0.416972
11599	-0.261717	-1.525119	10.005796	0.160809	-0.130282	0.058364	-0.194194	0.799069	-1.114825	-0.906253	0.068675	-0.033754	0.415753
11600	-0.305067	-1.725007	9.596755	0.154405	-0.081071	-0.028837	-0.197392	0.795708	-1.118690	-0.906029	0.066566	-0.030982	0.416798
11601	0.195643	-1.310521	9.613808	0.092755	-0.012884	-0.001316	-0.197637	0.788419	-1.120277	-0.906191	0.064988	-0.029998	0.416768
11602	0.002956	-1.389284	9.492945	-0.022527	0.029199	-0.125130	-0.196705	0.789960	-1.120780	-0.904826	0.065223	-0.030576	0.419643
11603	-0.192188	-1.281128	9.775001	-0.096582	0.015180	-0.051158	-0.200058	0.792801	-1.118346	-0.904303	0.066864	-0.031621	0.420435
11604	-0.020944	-1.479504	9.796195	-0.052350	0.001570	-0.024614	-0.198726	0.794458	-1.118173	-0.903765	0.067808	-0.032080	0.421405
11605	-0.013310	-1.518220	9.666735	-0.065720	-0.010990	-0.132591	-0.199803	0.796880	-1.118218	-0.902605	0.069166	-0.032280	0.423649
11606	-0.064159	-1.385619	9.750832	-0.022248	0.009223	-0.072204	-0.204084	0.797351	-1.115985	-0.901693	0.069531	-0.032560	0.425506
11607	-0.024587	-1.450462	9.593662	-0.057882	0.011122	-0.017493	-0.204624	0.799056	-1.116059	-0.901500	0.070479	-0.033254	0.425705
11608	-0.041337	-1.555131	9.767254	-0.075492	0.025506	-0.029830	-0.203961	0.800872	-1.116009	-0.900863	0.071637	-0.034340	0.426774
11609	-0.080542	-1.531566	9.780316	-0.012056	0.001763	0.017081	-0.205161	0.799485	-1.115768	-0.901034	0.071814	-0.034525	0.426366
11610	-0.047584	-1.501850	9.660745	0.000786	0.007401	0.009195	-0.205833	0.800940	-1.117069	-0.900837	0.071723	-0.034693	0.426785
11611	-0.018010	-1.525588	9.666646	-0.014623	0.015085	-0.019100	-0.204770	0.802488	-1.111883	-0.900687	0.071855	-0.035086	0.427047
11612	-0.080954	-1.517012	9.741679	-0.007524	0.004431	-0.017366	-0.203967	0.802501	-1.113247	-0.900255	0.071957	-0.035233	0.427928
11613	-0.047477	-1.501844	9.694448	0.018576	-0.006804	0.014464	-0.203830	0.801886	-1.117332	-0.900455	0.071652	-0.034994	0.427576
11614	-0.027131	-1.545168	9.724285	0.009284	-0.014233	0.024108	-0.203293	0.800998	-1.116012	-0.900411	0.071582	-0.034722	0.427703
11615	-0.042708	-1.501760	9.670523	0.029242	-0.021005	0.017058	-0.203559	0.800560	-1.115075	-0.900659	0.071203	-0.034138	0.427292
11616	-0.023639	-1.486850	9.663774	0.007889	-0.003250	0.010911	-0.203822	0.798700	-1.113642	-0.900482	0.071073	-0.034057	0.427692
11617	0.018387	-1.520067	9.715864	-0.000031	-0.005746	0.037384	-0.203820	0.798156	-1.114472	-0.900851	0.071077	-0.034024	0.426916
11618	0.007528	-1.578522	9.744858	-0.003789	0.008133	-0.021768	-0.203822	0.799348	-1.117279	-0.900355	0.071082	-0.034204	0.427948
11619	-0.068121	-1.439103	9.693341	0.036848	-0.013479	0.002987	-0.203283	0.797455	-1.115178	-0.900487	0.070510	-0.033665	0.427806
11620	0.010243	-1.486236	9.652773	0.009751	-0.015568	0.006411	-0.204486	0.797501	-1.115976	-0.900261	0.070454	-0.033343	0.428317
11621	-0.088261	-1.403057	9.682823	-0.048780	-0.018694	0.040704	-0.204357	0.798888	-1.115120	-0.900598	0.071439	-0.033495	0.427431
11622	0.082957	-1.497061	9.587685	-0.101063	0.003698	-0.019466	-0.203830	0.801392	-1.114232	-0.899985	0.073232	-0.034432	0.428343
11623	0.050683	-1.577754	9.601747	-0.180362	0.025948	-0.011605	-0.204503	0.802770	-1.112148	-0.899644	0.076242	-0.036434	0.428369
11624	-0.143063	-1.571551	9.682412	-0.220367	0.024341	0.003329	-0.205063	0.810750	-1.109175	-0.899003	0.079981	-0.038807	0.428825
11625	0.047441	-1.781727	9.588742	-0.223638	0.021071	-0.009110	-0.204271	0.813900	-1.105967	-0.898588	0.083805	-0.041098	0.428751
11626	-0.015502	-1.894528	9.664692	-0.219914	0.027409	-0.012578	-0.205629	0.820477	-1.102488	-0.897761	0.087513	-0.043505	0.429503
11627	0.068908	-1.791066	9.420970	-0.252817	0.071700	-0.053082	-0.205106	0.824056	-1.099263	-0.896835	0.091462	-0.046876	0.430261
11628	-0.073282	-1.531517	9.010243	-0.653230	0.103721	-0.083277	-0.205278	0.835568	-1.090897	-0.894446	0.102329	-0.054260	0.431916
11629	-0.396961	-3.294766	10.484395	-0.430005	0.048974	-0.094312	-0.207731	0.849753	-1.079980	-0.892709	0.109687	-0.058675	0.433124
11630	-0.317963	-2.725349	9.936095	0.474503	-0.059093	0.054562	-0.205854	0.848686	-1.084507	-0.893915	0.101627	-0.053696	0.433249
11631	-0.093541	-1.328028	8.485731	0.019282	-0.046657	0.186638	-0.203433	0.844845	-1.091568	-0.895662	0.101458	-0.053095	0.429740
11632	-0.056150	-2.288527	9.651974	-0.555411	-0.023477	0.276048	-0.201061	0.855779	-1.085147	-0.896597	0.111281	-0.058063	0.424686
11633	0.144501	-3.464576	10.504699	-0.242948	-0.048265	0.163691	-0.197207	0.862796	-1.075347	-0.897530	0.115860	-0.059644	0.421258
11634	0.034046	-2.879180	9.923986	0.894820	-0.073018	-0.388087	-0.199848	0.852969	-1.086742	-0.895891	0.100825	-0.049960	0.429789
11635	-0.739626	-1.528955	9.827472	0.812587	-0.389050	0.209155	-0.206337	0.833799	-1.104896	-0.899608	0.089364	-0.036448	0.425901
11636	-0.244672	-2.418086	10.528191	1.394787	-0.731040	0.252908	-0.212552	0.812370	-1.123125	-0.904079	0.070285	-0.011887	0.421379
11637	0.690630	-1.595279	9.539673	1.343203	-1.065043	-0.098818	-0.231174	0.780849	-1.143703	-0.904896	0.054969	0.018789	0.421649
11638	1.376628	-0.087513	9.140130	1.531050	-0.472932	0.113114	-0.244422	0.741993	-1.169457	-0.906601	0.031330	0.040116	0.418907
11639	1.118458	-0.674753	9.627701	1.378190	-0.021162	-0.015249	-0.246452	0.707466	-1.186261	-0.907016	0.006521	0.052041	0.417818
11640	0.944416	1.132952	8.913050	0.962146	-0.056745	-0.013264	-0.246355	0.676748	-1.199173	-0.906480	-0.010391	0.061140	0.417669
11641	0.922285	0.671407	9.731883	0.656079	-0.061117	-0.012479	-0.248555	0.652644	-1.203175	-0.906124	-0.021796	0.067739	0.416984
11642	1.261355	1.148488	9.608702	0.565879	-0.035670	-0.136462	-0.247298	0.635223	-1.207002	-0.904338	-0.031851	0.073099	0.419302
11643	1.191150	1.042844	9.732517	0.606350	0.015777	-0.261528	-0.246582	0.619980	-1.213056	-0.901741	-0.043329	0.077759	0.423012
11644	1.041531	1.581444	9.499996	0.585866	-0.118973	-0.428645	-0.250274	0.602966	-1.217354	-0.896989	-0.053446	0.084563	0.430586
11645	0.894357	2.127377	9.320452	0.395103	0.014441	-0.136630	-0.253173	0.588833	-1.218994	-0.895418	-0.060909	0.087599	0.432253
11646	1.035633	1.984298	9.410118	0.208398	-0.068112	-0.169597	-0.256096	0.582908	-1.221996	-0.893245	-0.064243	0.090502	0.435656
11647	1.028584	2.066687	9.233557	-0.032252	0.010239	-0.040773	-0.257426	0.580262	-1.222066	-0.892983	-0.063861	0.090034	0.436344
11648	1.053820	1.955520	9.615502	-0.127895	0.010176	0.001353	-0.255826	0.582247	-1.224188	-0.892888	-0.061566	0.088821	0.437116
11649	1.088562	1.795935	9.632215	-0.137643	0.029812	0.066868	-0.254631	0.585184	-1.224379	-0.893726	-0.059276	0.087217	0.436042
11650	1.110082	1.699231	9.696192	-0.006683	0.023218	-0.053000	-0.255042	0.588255	-1.222649	-0.892986	-0.059348	0.086768	0.437636
11651	1.063102	1.834298	9.486714	0.047513	0.072479	-0.085216	-0.251833	0.588157	-1.221606	-0.892343	-0.060999	0.085840	0.438901
11652	0.898715	1.831327	9.597237	0.036274	0.136653	-0.023806	-0.248888	0.587220	-1.220586	-0.891972	-0.062782	0.083783	0.439801
11653	0.822704	1.766840	9.677235	0.018754	0.117469	-0.045184	-0.244866	0.584070	-1.222496	-0.891781	-0.064245	0.081842	0.440342
11654	0.800948	1.870819	9.584310	0.037765	0.109814	-0.016880	-0.243800	0.585476	-1.223411	-0.891418	-0.065813	0.080288	0.441131
11655	0.811243	1.849164	9.637747	0.047342	0.142409	0.034632	-0.238714	0.583948	-1.223384	-0.891922	-0.067878	0.078255	0.440163
11656	0.748533	1.814027	9.510915	0.047631	0.080583	-0.054152	-0.237640	0.582484	-1.222089	-0.891162	-0.069425	0.077261	0.441634
11657	0.699354	1.871410	9.648589	0.043198	0.055000	-0.027802	-0.235497	0.581637	-1.224173	-0.890978	-0.070741	0.076664	0.441902
11658	0.604068	2.020181	9.577142	0.022869	0.019860	0.019666	-0.234556	0.580056	-1.223829	-0.890828	-0.071202	0.076636	0.442134
11659	0.644533	1.933522	9.564594	-0.006148	0.010612	0.060178	-0.233219	0.579992	-1.222356	-0.891421	-0.071118	0.076515	0.440973
11660	0.704888	1.842384	9.682678	0.023146	0.028148	0.044457	-0.232418	0.580546	-1.222754	-0.891509	-0.071620	0.076375	0.440737
11661	0.743355	1.945015	9.466438	0.020502	0.028998	0.009083	-0.232146	0.579163	-1.224156	-0.891640	-0.072248	0.076089	0.440419
11662	0.622127	2.086051	9.572385	-0.008766	0.010620	0.023037	-0.229874	0.579687	-1.224708	-0.891567	-0.072061	0.075950	0.440622
11663	0.696272	2.211170	9.284855	-0.120986	-0.028096	0.040105	-0.230144	0.581026	-1.227507	-0.892084	-0.069631	0.075483	0.440047
11664	0.449490	2.090185	9.417811	-0.263096	-0.014073	0.106995	-0.231230	0.586278	-1.228002	-0.893109	-0.064573	0.073646	0.439047
11665	0.786217	1.659371	9.722662	-0.296929	0.024186	0.167188	-0.230187	0.595220	-1.225559	-0.895010	-0.059275	0.070856	0.436374
11666	1.041520	1.256180	9.743167	-0.164307	0.027994	-0.012764	-0.228883	0.605465	-1.218741	-0.894842	-0.056516	0.068984	0.437385
11667	0.725509	1.532030	9.647138	-0.059886	0.060532	-0.143012	-0.227949	0.606307	-1.219538	-0.893775	-0.056187	0.067254	0.439871
11668	0.641162	1.413996	9.818756	-0.004249	0.017421	-0.178457	-0.226617	0.607645	-1.217749	-0.891918	-0.056423	0.066784	0.443666
11669	0.592417	1.653426	9.709538	-0.010709	-0.009233	-0.109686	-0.225819	0.609292	-1.216622	-0.890980	-0.056311	0.066763	0.445563
11670	0.517604	1.513697	9.693853	-0.046657	-0.011276	-0.111558	-0.227422	0.608324	-1.215821	-0.889726	-0.055450	0.066499	0.448208
11671	0.449355	1.551311	9.807019	0.018102	0.045898	-0.100369	-0.228489	0.608007	-1.219342	-0.888903	-0.056334	0.065753	0.449837
11672	0.362291	1.525445	9.701035	0.111517	0.051808	-0.092059	-0.228213	0.605214	-1.220789	-0.887727	-0.058827	0.065810	0.451829
11673	0.257000	1.581796	9.714229	0.147743	0.054196	-0.032676	-0.225936	0.603654	-1.216531	-0.887362	-0.062008	0.066144	0.452072
11674	0.431538	1.682052	9.596063	0.107965	0.032566	0.037747	-0.224586	0.599444	-1.218714	-0.887368	-0.064098	0.066665	0.451691
11675	0.479318	1.721763	9.628523	0.042592	0.050137	0.095991	-0.223645	0.598033	-1.219584	-0.888281	-0.065208	0.066277	0.449791
11676	0.628841	1.515709	9.629851	0.019616	0.028151	0.042709	-0.221903	0.597226	-1.223017	-0.888443	-0.065684	0.066086	0.449430
11677	0.639513	1.705247	9.602270	-0.084543	0.039012	0.035370	-0.221900	0.596030	-1.220075	-0.888959	-0.064502	0.064678	0.448786
11678	0.497639	1.663842	9.692108	-0.063693	0.032184	-0.005245	-0.220443	0.600649	-1.220078	-0.888797	-0.063598	0.063603	0.449388
11679	0.586401	1.704290	9.660827	-0.028269	0.017688	-0.053872	-0.220843	0.600401	-1.221166	-0.888408	-0.063338	0.062965	0.450283
11680	0.426535	1.706248	9.699235	-0.020135	0.029339	-0.019259	-0.219911	0.601463	-1.219246	-0.888060	-0.063202	0.062313	0.451080
11681	0.429367	1.788823	9.583155	-0.068028	-0.004058	-0.051451	-0.220716	0.602333	-1.219479	-0.887712	-0.062043	0.061703	0.452008
11682	0.169283	2.201646	9.644275	-0.185166	-0.045784	0.013376	-0.221800	0.607116	-1.217958	-0.887805	-0.058265	0.060925	0.452433
11683	0.987303	4.119291	6.063410	-1.553710	0.010066	-0.017254	-0.226795	0.622418	-1.216323	-0.889077	-0.030907	0.046694	0.454320
11684	0.617495	2.922887	4.188309	-6.254246	0.573936	0.054893	-0.232777	0.738445	-1.167810	-0.887070	0.074581	-0.020110	0.455126
11685	-0.884126	-9.823698	12.957165	-4.893943	0.542705	0.271785	-0.221039	0.870578	-1.064929	-0.877807	0.155619	-0.074387	0.446882
11686	-0.384716	-8.369919	16.057144	1.584477	-0.126206	0.059483	-0.223665	0.896648	-1.043467	-0.882920	0.128772	-0.058190	0.447754
11687	-0.028653	-2.040636	7.648181	3.306401	-0.280965	-0.001668	-0.219972	0.831719	-1.104939	-0.889826	0.072816	-0.023668	0.449831
11688	0.115652	2.251179	5.256389	0.443198	-0.040311	0.289560	-0.222384	0.791780	-1.131261	-0.892907	0.065162	-0.019387	0.445078
11689	-0.166753	-1.142410	8.730022	-1.967707	0.140821	0.483081	-0.213917	0.820176	-1.111749	-0.893896	0.098744	-0.040082	0.435424
11690	-0.085631	-5.022192	12.204036	-0.632123	-0.016019	0.452730	-0.204117	0.849704	-1.087610	-0.896452	0.109817	-0.046189	0.426827
11691	0.506081	-2.948278	10.083423	0.988066	-0.096335	0.228155	-0.202425	0.822951	-1.109084	-0.900505	0.092751	-0.036615	0.423259
11692	0.394398	-0.828857	8.063647	0.296764	-0.033395	0.177750	-0.200370	0.807970	-1.121783	-0.902401	0.087558	-0.033851	0.420548
11693	0.498585	-1.943483	9.454562	-0.560611	0.026184	0.209028	-0.196803	0.821129	-1.109072	-0.903129	0.097354	-0.039461	0.416321
11694	0.341640	-2.892952	10.544950	0.001623	0.003009	0.044484	-0.192680	0.828104	-1.103883	-0.903322	0.097261	-0.039619	0.415908
11695	0.137400	-1.833526	9.353584	0.266520	-0.031726	0.028324	-0.193599	0.823153	-1.108367	-0.904121	0.092752	-0.036935	0.415448
11696	-0.022859	-1.719928	9.205786	-0.115222	-0.006774	0.038814	-0.194117	0.817906	-1.112594	-0.904037	0.094858	-0.037874	0.415071
11697	-0.142619	-2.290071	9.887642	-0.094959	-0.016673	0.086588	-0.193730	0.822189	-1.109209	-0.904618	0.096708	-0.038585	0.413309
11698	0.027979	-2.126780	9.687036	0.133581	-0.016456	0.156225	-0.191324	0.822710	-1.109762	-0.905983	0.094301	-0.037517	0.410969
11699	-0.151534	-1.804782	9.363758	0.061615	-0.015182	0.223231	-0.189706	0.818478	-1.111272	-0.907968	0.093191	-0.037221	0.406846
11700	-0.114790	-2.017705	9.677017	-0.035084	-0.042800	0.300543	-0.185426	0.818381	-1.111325	-0.910209	0.093949	-0.037313	0.401623
11701	0.202488	-2.128469	9.682775	0.022871	-0.066748	0.282825	-0.182745	0.816569	-1.114937	-0.912590	0.093908	-0.036510	0.396267
11702	1.083955	-0.818804	7.769392	-0.446107	0.047398	0.037877	-0.181144	0.817748	-1.112615	-0.911847	0.101641	-0.041002	0.395630
11703	-0.283068	-2.435774	10.536775	-0.704250	0.108630	0.276461	-0.177575	0.830586	-1.104385	-0.912441	0.113424	-0.049146	0.390092
11704	0.589909	-3.043875	9.932657	-0.043214	0.004613	0.107973	-0.175323	0.837304	-1.098369	-0.912960	0.114052	-0.049868	0.388599
11705	0.318775	-2.587574	9.839051	0.167408	-0.015052	-0.032018	-0.175717	0.834946	-1.099660	-0.913134	0.111217	-0.048228	0.389219
11706	-0.217263	-2.019589	9.447613	-0.000766	0.027239	0.140225	-0.174518	0.836262	-1.096787	-0.913829	0.110847	-0.049139	0.387576
11707	0.608302	-2.130862	9.247512	0.358935	-0.020059	-0.195072	-0.174768	0.831039	-1.102371	-0.913135	0.104693	-0.045545	0.391342
11708	0.089293	-2.227668	9.280459	0.155756	0.020874	-0.195330	-0.178764	0.825496	-1.102503	-0.911408	0.101817	-0.044415	0.396228
11709	-0.380098	-1.638998	9.403637	-0.165887	0.029727	0.054872	-0.179030	0.824895	-1.100623	-0.911508	0.104598	-0.046375	0.395046
11710	0.177866	-2.395974	9.404805	-0.217271	0.040461	-0.107982	-0.178249	0.831580	-1.097842	-0.909798	0.108305	-0.048690	0.397703
11711	-0.311260	-1.958202	9.232434	-0.469050	0.104016	-0.104735	-0.181217	0.839734	-1.093887	-0.907840	0.116144	-0.054078	0.399265
11712	0.014645	-2.928116	9.610827	-0.448153	0.078866	-0.014695	-0.180318	0.851071	-1.085133	-0.906281	0.123630	-0.059132	0.399842
11713	-0.419432	-3.581593	10.765101	0.151413	0.045781	-0.197704	-0.178457	0.854457	-1.080982	-0.905042	0.120812	-0.058273	0.403619
11714	-0.299086	-1.836602	9.251147	0.489119	-0.076377	0.111054	-0.180562	0.844005	-1.090235	-0.906721	0.112390	-0.053324	0.402966
11715	0.537015	-2.753649	8.831175	-0.001906	0.039879	-0.082607	-0.180822	0.841800	-1.092200	-0.906041	0.112250	-0.053872	0.404458
11716	-0.154481	-2.761292	9.293855	-0.138317	0.051568	-0.028006	-0.181633	0.844305	-1.089942	-0.905084	0.114328	-0.055957	0.405735
11717	0.046828	-2.568237	9.796860	0.171654	0.019089	-0.117482	-0.182439	0.845284	-1.088817	-0.904527	0.111267	-0.054638	0.408001
11718	-0.018618	-2.753962	9.387033	0.015567	0.023606	-0.066634	-0.183234	0.842883	-1.087802	-0.903579	0.110819	-0.054893	0.410183
11719	-0.051807	-2.502069	9.677790	0.168020	0.052598	-0.143779	-0.184837	0.842406	-1.089966	-0.902738	0.107591	-0.054144	0.412986
11720	-0.684605	-1.892110	9.608033	0.137390	-0.053575	0.074812	-0.185091	0.838554	-1.093880	-0.903297	0.105430	-0.052298	0.412559
11721	0.324344	-2.349635	9.269335	0.114685	-0.008051	-0.010034	-0.185477	0.834204	-1.100519	-0.903496	0.103499	-0.051184	0.412750
11722	-0.405824	-1.612795	9.096939	-0.293331	0.010678	0.241787	-0.183481	0.837221	-1.098819	-0.904504	0.108425	-0.054380	0.408850
11723	-0.089328	-2.578012	9.595367	-0.289853	0.059620	0.457785	-0.176406	0.841358	-1.095788	-0.907535	0.112721	-0.058823	0.400267
11724	1.499891	-5.168283	11.464240	-0.064930	-0.239321	-0.674446	-0.174286	0.847095	-1.089938	-0.901956	0.116577	-0.053528	0.412336
11725	0.322241	-2.757601	8.328737	0.109564	-0.035075	0.180778	-0.177338	0.839682	-1.095560	-0.903754	0.114865	-0.052381	0.409012
11726	-0.172658	-2.479960	9.919446	-0.315338	0.040560	-0.109989	-0.177227	0.846531	-1.086941	-0.901830	0.120323	-0.055502	0.411271
11727	-0.139395	-2.717274	9.744126	0.175627	-0.010451	-0.000911	-0.176422	0.845661	-1.086708	-0.902276	0.117397	-0.053844	0.411361
11728	-0.004040	-2.294910	9.229959	-0.047066	-0.019062	-0.088340	-0.179635	0.846923	-1.089339	-0.901186	0.118473	-0.053750	0.413448
11729	0.144082	-2.984033	9.571893	0.048339	0.016171	-0.149713	-0.180970	0.846083	-1.088267	-0.900065	0.117787	-0.053263	0.416140
11730	-0.280636	-2.020752	9.325318	-0.155965	0.049691	-0.245560	-0.185521	0.847295	-1.087362	-0.897348	0.120420	-0.054938	0.421008
11731	0.073909	-3.160039	10.028429	0.122898	-0.000849	-0.047023	-0.184591	0.849559	-1.088655	-0.897271	0.118419	-0.053758	0.421890
11732	-0.554987	-1.227127	8.810221	-0.025349	0.040574	-0.048904	-0.186320	0.846562	-1.091441	-0.896454	0.118555	-0.054662	0.423470
11733	0.474012	-3.138274	9.472451	-0.228552	0.033038	0.044845	-0.184463	0.851181	-1.085759	-0.896274	0.122443	-0.057279	0.422397
11734	-0.153748	-3.067083	9.895569	-0.074621	-0.016264	-0.067141	-0.183405	0.854801	-1.084842	-0.895288	0.123970	-0.057522	0.424007
11735	-0.574770	-2.108633	9.254369	-0.242441	0.001792	0.222494	-0.185052	0.868894	-1.083014	-0.896582	0.128130	-0.060166	0.419647
11736	0.119252	-3.110739	9.350627	-0.247662	-0.036251	0.142554	-0.180523	0.873847	-1.076133	-0.896896	0.132669	-0.062042	0.417285
11737	-0.615474	-2.531786	9.039666	-0.390785	-0.003953	0.115934	-0.180810	0.879793	-1.070791	-0.896831	0.139648	-0.065561	0.414602
11738	-0.237741	-2.981295	9.165379	-0.654211	-0.063078	0.332146	-0.177634	0.890080	-1.061555	-0.897582	0.151432	-0.070832	0.407918
11739	-0.124718	-3.765750	9.302345	-0.586321	0.001413	0.228455	-0.173124	0.900948	-1.048251	-0.897621	0.161700	-0.076365	0.402861
11740	-0.307030	-3.356366	9.411613	-0.474952	-0.051012	0.193126	-0.169939	0.907670	-1.037234	-0.897561	0.170316	-0.079947	0.398729
11741	-0.045142	-3.880837	9.216590	-0.375626	-0.045524	0.149237	-0.168509	0.920061	-1.025742	-0.897538	0.177259	-0.082675	0.395183
11742	-0.062020	-3.992801	9.303576	-0.225448	0.053525	-0.065367	-0.168389	0.923860	-1.019390	-0.895994	0.180964	-0.085250	0.396459
11743	-0.098721	-3.663357	8.972589	-0.160060	0.022949	0.042502	-0.167863	0.926112	-1.013633	-0.895731	0.183654	-0.087126	0.395406
11744	-0.039904	-3.929312	9.034172	-0.163441	-0.003440	0.029942	-0.166535	0.929106	-1.010301	-0.895231	0.186527	-0.088538	0.394880
11745	0.109707	-3.885322	9.108239	-0.108431	0.017350	-0.072342	-0.166815	0.932691	-1.006524	-0.894246	0.188533	-0.089465	0.395949
11746	0.096141	-3.650069	9.368429	-0.028703	0.024074	0.042868	-0.167351	0.933319	-1.008801	-0.894242	0.188738	-0.090383	0.395652
11747	0.126169	-4.647226	9.506861	0.166661	0.010317	-0.197045	-0.164905	0.920592	-1.009510	-0.893307	0.186104	-0.088517	0.399415
11748	0.581484	-5.029737	10.065332	0.786420	-0.001161	-0.525918	-0.171166	0.913465	-1.018202	-0.891722	0.172937	-0.080312	0.410456
11749	-0.278658	-4.996683	11.100250	2.297407	-0.128034	-0.345013	-0.177489	0.885036	-1.050745	-0.896099	0.133540	-0.057919	0.419308
11750	0.153220	-1.280002	7.118446	2.383465	-0.105033	-0.527754	-0.189344	0.830683	-1.102890	-0.896851	0.092199	-0.034641	0.431228
11751	-0.109613	1.094138	6.423276	-0.254110	0.077189	-0.169758	-0.191677	0.808079	-1.122964	-0.894890	0.096217	-0.037869	0.434142
11752	0.018712	-2.796893	10.192498	-1.254014	0.146151	0.009711	-0.192828	0.832716	-1.101972	-0.891782	0.117315	-0.051471	0.433950
11753	-0.072084	-4.109267	11.518743	0.324694	0.032762	-0.185824	-0.186970	0.840581	-1.094335	-0.890910	0.111485	-0.048799	0.437572
11754	0.182948	-2.119195	8.926253	0.790724	-0.002402	-0.115706	-0.190526	0.824051	-1.107561	-0.891085	0.097486	-0.041667	0.441280
11755	0.453141	-1.779351	8.380738	-0.172255	0.060192	-0.171430	-0.190646	0.819789	-1.112167	-0.889213	0.100228	-0.043906	0.444214
11756	0.517194	-2.817018	9.827614	-0.439021	0.048718	-0.228927	-0.193098	0.833711	-1.102072	-0.885862	0.107774	-0.048286	0.448667
11757	0.454489	-2.570534	9.946595	-0.030774	-0.031568	-0.366076	-0.199272	0.840201	-1.096101	-0.882552	0.109051	-0.047180	0.454954
11758	-0.015419	-1.547480	8.814752	-0.116701	-0.058713	-0.522029	-0.206357	0.839564	-1.098071	-0.877197	0.112110	-0.046143	0.464572
11759	0.047297	-1.985704	9.022184	-0.578240	-0.091520	-0.431743	-0.216018	0.849336	-1.090329	-0.871922	0.123552	-0.048905	0.471270
11760	0.529536	-2.870632	9.556558	-0.614165	-0.088236	-0.500794	-0.226555	0.862869	-1.078049	-0.865368	0.135548	-0.051990	0.479649
11761	0.490347	-3.429658	9.730481	-0.424010	-0.037884	-0.602401	-0.239174	0.876756	-1.068376	-0.858422	0.143951	-0.053734	0.489390
11762	-0.122894	-3.047516	9.809881	-0.173240	0.026601	-0.680652	-0.252836	0.882300	-1.062754	-0.850865	0.147364	-0.054005	0.501395
11763	-0.831071	-2.701121	9.530376	-0.083458	0.009810	-0.404497	-0.260065	0.884474	-1.064226	-0.846569	0.149150	-0.053845	0.508110
11764	-0.430272	-3.264341	9.335093	-0.145443	-0.056542	-0.115198	-0.265289	0.886498	-1.061118	-0.844811	0.152302	-0.054085	0.510071
11765	0.261908	-3.438686	9.473193	-0.032311	-0.069828	-0.040814	-0.269310	0.888803	-1.059236	-0.844419	0.153620	-0.053189	0.510420
11766	0.707467	-3.090769	9.255560	0.042634	-0.042370	-0.045815	-0.270368	0.884879	-1.059214	-0.843980	0.153380	-0.051944	0.511345
11767	0.595185	-3.197208	9.096451	-0.069600	0.001054	-0.114814	-0.272239	0.884218	-1.059214	-0.842636	0.154686	-0.052399	0.513119
11768	0.193992	-3.223889	9.276915	-0.035699	-0.022805	-0.074108	-0.274256	0.887117	-1.054490	-0.841671	0.155602	-0.052189	0.514445
11769	0.298660	-3.127317	9.264955	-0.034087	-0.053884	-0.038965	-0.276664	0.887291	-1.053508	-0.841270	0.156779	-0.051615	0.514802
11770	0.538856	-3.365700	9.380040	-0.048833	-0.070139	0.038638	-0.278009	0.889542	-1.051929	-0.841500	0.158288	-0.051088	0.514016
11771	0.668412	-3.217723	9.132553	0.046185	-0.094587	-0.018715	-0.279468	0.885385	-1.053672	-0.841598	0.158515	-0.049073	0.513982
11772	0.833493	-3.248724	9.027122	-0.088563	-0.090177	-0.027098	-0.282550	0.887422	-1.053300	-0.841061	0.160967	-0.048403	0.514163
11773	1.037439	-3.487762	9.169986	-0.099225	-0.093770	-0.100571	-0.285234	0.890148	-1.052639	-0.839839	0.163734	-0.047626	0.515357
11774	1.097447	-3.341023	9.146648	-0.077671	-0.061076	-0.228505	-0.291926	0.891121	-1.051445	-0.837224	0.165894	-0.046673	0.518995
11775	0.890536	-3.230318	8.792662	-0.116035	-0.072634	-0.209281	-0.297206	0.892833	-1.048967	-0.834769	0.168837	-0.046063	0.522047
11776	1.081661	-3.141920	8.480113	-0.251443	-0.050472	-0.324532	-0.303634	0.894808	-1.042596	-0.830514	0.173867	-0.046765	0.527096
11777	1.143133	-3.245146	8.875147	-0.452390	-0.051530	-0.349942	-0.311948	0.901285	-1.033892	-0.825289	0.182306	-0.049543	0.532174
11778	1.243068	-3.818615	9.270095	-0.439927	-0.008162	-0.337256	-0.319326	0.908059	-1.026814	-0.820037	0.189990	-0.052872	0.537260
11779	1.547522	-3.774251	9.264660	-0.307929	0.004158	-0.358050	-0.326431	0.912824	-1.018449	-0.815019	0.195449	-0.054956	0.542701
11780	1.554434	-3.395838	9.235708	-0.204546	0.050864	-0.446654	-0.334016	0.916480	-1.014366	-0.809249	0.198725	-0.056278	0.549962
11781	1.278492	-3.167800	9.247185	-0.161707	0.103999	-0.424027	-0.344194	0.919381	-1.007650	-0.803836	0.200727	-0.058093	0.556940
11782	0.968214	-3.479266	9.557760	-0.138185	0.161059	-0.351020	-0.350352	0.920877	-1.005226	-0.799065	0.201560	-0.060856	0.563174
11783	0.873085	-3.213969	9.504696	0.020339	0.116693	-0.228793	-0.351553	0.919709	-1.002269	-0.796476	0.200201	-0.061612	0.567229
11784	0.860035	-3.005493	8.992401	0.025494	0.049299	-0.162895	-0.354754	0.916398	-1.002203	-0.794535	0.199435	-0.061514	0.570224
11785	1.168942	-3.310616	8.956039	-0.143393	0.016616	0.022852	-0.353687	0.917500	-1.002180	-0.794268	0.201458	-0.063539	0.569663
11786	1.439665	-3.834875	9.257163	-0.066531	0.024755	0.044318	-0.351828	0.921932	-1.000568	-0.794315	0.202172	-0.064938	0.569187
11787	1.518121	-3.775201	9.153205	0.088445	0.025343	0.037718	-0.351025	0.921942	-1.001796	-0.795134	0.200394	-0.064503	0.568720
11788	1.754872	-3.795220	8.789916	0.088979	0.076288	0.027394	-0.350484	0.919995	-1.003492	-0.795449	0.198060	-0.064915	0.569052
11789	1.717670	-3.737624	8.884626	0.065962	0.102024	-0.050309	-0.347674	0.920121	-1.005688	-0.795063	0.195907	-0.065570	0.570260
11790	1.597891	-3.919429	8.944909	0.045226	0.104348	-0.115748	-0.347404	0.919301	-1.007073	-0.793474	0.194127	-0.066375	0.572982
11791	1.606927	-3.904712	8.829531	0.086991	0.109563	-0.060771	-0.346057	0.916508	-1.009618	-0.793020	0.191594	-0.066841	0.574406
11792	1.830059	-3.929805	8.725838	0.013122	0.090345	-0.027576	-0.345921	0.915972	-1.010991	-0.792306	0.190359	-0.068137	0.575648
11793	1.867726	-4.128187	8.656275	0.018486	0.058472	-0.031298	-0.345654	0.916079	-1.009771	-0.791978	0.189517	-0.068660	0.576315
11794	1.899106	-3.998957	8.665892	0.037378	0.057803	0.002340	-0.346052	0.915005	-1.011699	-0.791856	0.188242	-0.069234	0.576833
11795	1.933348	-4.000753	8.753614	0.028767	0.072266	-0.009981	-0.344714	0.915146	-1.013065	-0.791778	0.187106	-0.069901	0.577229
11796	1.582868	-3.900284	8.913011	0.097341	0.072997	-0.016765	-0.342700	0.912748	-1.015062	-0.791732	0.184744	-0.069917	0.578051
11797	1.323522	-3.982646	9.148798	0.053457	0.036576	0.002369	-0.342169	0.914452	-1.016098	-0.791930	0.183637	-0.069767	0.578150
11798	1.095134	-4.205275	9.092918	0.065947	-0.035946	0.062122	-0.340828	0.913153	-1.016155	-0.792862	0.182924	-0.068698	0.577225
11799	0.554379	-3.826683	9.080689	0.157556	-0.107861	0.123938	-0.342288	0.909870	-1.019089	-0.795035	0.181666	-0.065530	0.574998
11800	-0.015173	-3.497187	8.848895	0.093643	-0.277288	0.264223	-0.342816	0.907659	-1.020510	-0.798670	0.183019	-0.061038	0.570004
11801	0.296285	-3.554648	8.882957	0.009009	-0.406939	0.445182	-0.341622	0.911088	-1.023665	-0.804250	0.187076	-0.056030	0.561289
11802	0.662571	-3.635353	9.248662	-0.032757	-0.454328	0.550751	-0.341495	0.913311	-1.022376	-0.810652	0.192073	-0.051185	0.550755
11803	0.583010	-3.665934	9.186272	0.068214	-0.429270	0.650265	-0.337349	0.913649	-1.022819	-0.818455	0.195091	-0.045976	0.538477
11804	1.106453	-3.238940	8.806744	0.059446	-0.381075	0.784803	-0.332269	0.914522	-1.022986	-0.827246	0.197477	-0.042208	0.524295
11805	1.115224	-3.685370	9.530126	-0.182514	-0.314941	0.688986	-0.324258	0.919212	-1.020353	-0.833956	0.203251	-0.041646	0.511344
11806	1.118109	-4.064008	9.586029	-0.017036	-0.232440	0.573348	-0.318380	0.921355	-1.015203	-0.839767	0.205426	-0.040328	0.500964
11807	0.881810	-3.485748	9.015950	0.136557	-0.135130	0.501115	-0.310351	0.920680	-1.018435	-0.845455	0.204101	-0.038786	0.491980
11808	0.330267	-3.301558	8.963935	0.048802	-0.149666	0.482296	-0.303799	0.921232	-1.018358	-0.850349	0.204370	-0.037805	0.483437
11809	0.889028	-3.602137	9.031493	0.003617	-0.123623	0.493702	-0.295374	0.922342	-1.019911	-0.855242	0.205101	-0.037752	0.474416
11810	1.293403	-3.682174	9.184122	0.029102	-0.021718	0.230005	-0.290027	0.923344	-1.019805	-0.857446	0.204640	-0.038104	0.470591
11811	1.273888	-3.711683	8.957471	0.044279	0.025811	0.074770	-0.287612	0.921710	-1.024764	-0.858366	0.203556	-0.038497	0.469352
11812	1.267383	-3.658416	8.769110	-0.015575	0.097039	-0.165428	-0.287874	0.919781	-1.026449	-0.856567	0.203045	-0.039689	0.472747
11813	0.647556	-3.674509	8.851313	-0.119449	0.085869	-0.254098	-0.290693	0.922858	-1.022523	-0.853656	0.204443	-0.041327	0.477249
11814	0.517401	-4.152639	9.125343	-0.125564	0.042541	-0.302093	-0.294037	0.922603	-1.020325	-0.850141	0.206436	-0.042055	0.482573
11815	0.965602	-4.057137	8.916917	-0.122556	0.036734	-0.281000	-0.299932	0.925336	-1.016780	-0.846938	0.208360	-0.042804	0.487289
11816	1.154104	-4.167821	8.817620	-0.117843	0.036033	-0.322576	-0.307699	0.927828	-1.013087	-0.843201	0.210287	-0.043251	0.492869
11817	0.918365	-4.417307	8.566736	-0.098714	0.023014	-0.365851	-0.315327	0.928534	-1.011620	-0.839196	0.212019	-0.043196	0.498931
11818	0.887057	-4.556251	8.518681	-0.071275	0.043218	-0.310809	-0.319612	0.930019	-1.010574	-0.835722	0.213062	-0.043334	0.504278
11819	0.993549	-4.600476	8.194906	-0.103958	0.037346	-0.300354	-0.326566	0.929326	-1.010244	-0.832256	0.214698	-0.043886	0.509243
11820	1.324429	-4.613858	8.518093	-0.119149	0.066645	-0.266699	-0.332056	0.930908	-1.006064	-0.828956	0.216248	-0.045076	0.513845
11821	1.292536	-4.662951	8.852082	-0.035741	0.124595	-0.280211	-0.338606	0.929176	-1.003876	-0.825844	0.215863	-0.046472	0.518870
11822	0.980971	-4.357884	8.813742	0.055831	0.191594	-0.226394	-0.339940	0.928110	-1.005250	-0.823545	0.213175	-0.048092	0.523467
11823	1.259618	-4.144081	8.613662	-0.012297	0.152550	-0.108456	-0.342346	0.927467	-1.005514	-0.822254	0.211943	-0.050463	0.525768
11824	1.526197	-4.025151	8.596873	-0.102312	0.113684	-0.148834	-0.342614	0.927623	-1.005912	-0.820141	0.212594	-0.052787	0.528570
11825	1.658837	-3.806650	9.003701	-0.135888	0.107064	-0.107477	-0.342353	0.929340	-1.001117	-0.818354	0.213871	-0.055690	0.530523
11826	1.651450	-3.942740	8.874514	-0.110642	0.119694	-0.106423	-0.341554	0.930777	-1.003113	-0.816619	0.214544	-0.058379	0.532631
11827	2.089591	-4.046461	8.826155	-0.223021	0.078886	-0.219405	-0.345048	0.935701	-0.999119	-0.813256	0.217688	-0.061225	0.536170
11828	2.139275	-4.205679	9.738792	-0.231075	0.121841	-0.519769	-0.350935	0.935070	-0.990263	-0.806480	0.220775	-0.063430	0.544816
11829	1.199794	-4.018824	9.645967	0.113891	0.117838	-0.530005	-0.361636	0.935014	-0.989327	-0.801054	0.218389	-0.061841	0.553890
11830	0.910244	-2.990029	8.873466	0.242430	0.032196	-0.403687	-0.371245	0.928337	-0.995935	-0.797546	0.214650	-0.057929	0.560794
11831	1.349054	-2.853391	9.020703	-0.119240	0.040052	-0.340339	-0.379803	0.927737	-0.998023	-0.793211	0.216499	-0.058517	0.566146
11832	0.578695	-3.411095	9.429749	-0.104999	0.015280	-0.270428	-0.386222	0.926509	-0.993381	-0.789630	0.218316	-0.058805	0.570407
11833	0.970735	-3.061727	9.157504	0.085624	-0.029579	0.099334	-0.386762	0.928353	-0.993315	-0.791250	0.217110	-0.057885	0.568714
11834	2.197193	-3.141477	8.711899	0.095020	0.069090	0.034318	-0.385147	0.925273	-0.995872	-0.791888	0.214786	-0.058094	0.568687
11835	1.463038	-3.242170	8.892332	-0.014545	0.174294	-0.124326	-0.384875	0.923882	-0.997004	-0.790283	0.213088	-0.060529	0.571298
11836	1.177685	-3.361420	9.101122	0.025366	0.136167	-0.007684	-0.381938	0.926132	-0.999676	-0.790025	0.211142	-0.062414	0.572175
11837	1.554385	-3.684748	8.929768	0.067543	0.135575	0.031279	-0.378987	0.923412	-1.000882	-0.790581	0.208373	-0.063946	0.572253
11838	1.833809	-3.852040	8.869797	0.067290	0.174194	-0.019804	-0.376044	0.923655	-1.002128	-0.790256	0.205336	-0.065915	0.573575
11839	1.500775	-3.955207	8.662967	0.097325	0.171108	-0.065620	-0.373765	0.922262	-1.005180	-0.789749	0.201834	-0.067241	0.575359
11840	1.748236	-3.974996	8.622566	-0.010064	0.145215	-0.025507	-0.372688	0.920315	-1.007424	-0.788999	0.200343	-0.069636	0.576623
11841	1.912839	-4.214767	8.581283	0.031012	0.157546	-0.078369	-0.369208	0.919682	-1.007891	-0.788062	0.198111	-0.071429	0.578453
11842	1.518660	-4.124811	8.650352	0.049475	0.137639	-0.166765	-0.369203	0.918031	-1.009706	-0.785730	0.195939	-0.072510	0.582219
11843	1.482980	-4.164303	8.613447	-0.024743	0.123445	-0.085743	-0.370409	0.919442	-1.014660	-0.784510	0.195021	-0.074370	0.583935
11844	1.201741	-4.237349	8.882194	-0.047728	0.052914	-0.046425	-0.370680	0.920581	-1.014891	-0.783223	0.195171	-0.075748	0.585434
11845	1.046096	-4.664971	9.078032	-0.067882	-0.065348	-0.053386	-0.371222	0.922786	-1.012104	-0.782482	0.197115	-0.075294	0.585831
11846	0.877040	-4.194659	9.165583	0.122342	-0.132312	0.022828	-0.375233	0.921675	-1.008841	-0.783107	0.196688	-0.072000	0.585553
11847	0.749490	-3.730954	8.541933	0.088122	-0.183795	0.150607	-0.376165	0.920632	-1.011574	-0.785528	0.197265	-0.068686	0.582508
11848	0.627474	-3.883642	8.845053	0.006005	-0.174889	0.193752	-0.375764	0.920313	-1.010369	-0.787817	0.198927	-0.066721	0.579069
11849	0.504380	-3.706183	9.357479	-0.048456	-0.156145	0.280349	-0.374431	0.921617	-1.007090	-0.791127	0.201109	-0.065976	0.573865
11850	0.862520	-3.651114	9.536556	0.021315	-0.095807	0.238432	-0.370423	0.923241	-1.008169	-0.793885	0.201547	-0.065250	0.569972
11851	0.855690	-3.782317	9.614366	0.031035	-0.038509	0.153963	-0.368544	0.921554	-1.010278	-0.795884	0.201239	-0.064957	0.567320
11852	0.977618	-4.100565	9.377383	0.159339	0.071793	0.087873	-0.365336	0.922673	-1.013124	-0.797262	0.197768	-0.064714	0.566633
11853	0.504908	-3.337249	8.786618	0.212099	0.092076	0.003383	-0.362117	0.920335	-1.018928	-0.798090	0.193257	-0.063862	0.567120
11854	0.676800	-3.227332	8.658669	-0.060122	0.056534	-0.054318	-0.361979	0.919257	-1.021268	-0.797064	0.193646	-0.065283	0.568268
11855	0.366973	-3.635860	9.266073	-0.097909	0.011861	-0.130683	-0.364923	0.919560	-1.019192	-0.795268	0.195126	-0.066172	0.570172
11856	0.594902	-3.898763	9.178764	0.008605	-0.015175	-0.079283	-0.365721	0.917906	-1.020049	-0.794371	0.195275	-0.065551	0.571442
11857	0.898229	-3.946684	9.000674	0.034926	0.012649	-0.116214	-0.368397	0.918230	-1.019194	-0.793251	0.194603	-0.065014	0.573285
11858	0.966253	-3.853216	8.876884	0.043849	0.049729	-0.174314	-0.371340	0.918500	-1.021861	-0.791315	0.193572	-0.064646	0.576344
11859	0.539513	-3.965345	8.869449	0.036727	0.065524	-0.241326	-0.374139	0.915186	-1.022071	-0.788673	0.192420	-0.064464	0.580357
11860	0.452556	-4.105295	8.843764	-0.000292	0.032487	-0.140843	-0.380293	0.915498	-1.023345	-0.786976	0.192240	-0.064455	0.582716
11861	0.667322	-4.183937	8.822062	0.052380	0.002395	-0.163900	-0.380808	0.908906	-1.024364	-0.785355	0.191475	-0.063433	0.585262
11862	0.561741	-4.292702	8.468195	0.018840	-0.037165	-0.194281	-0.385086	0.908484	-1.026225	-0.783206	0.191874	-0.061892	0.588169
11863	0.866975	-4.423116	8.372629	-0.070748	-0.118869	-0.156244	-0.390836	0.907889	-1.025229	-0.781330	0.194478	-0.060485	0.589952
11864	1.442199	-4.422359	8.650250	-0.119311	-0.072302	-0.184522	-0.396857	0.907958	-1.022175	-0.778790	0.197433	-0.060050	0.592368
11865	1.296084	-4.575480	8.993555	-0.108678	-0.001534	-0.166324	-0.401944	0.908876	-1.020189	-0.776471	0.199295	-0.060890	0.594698
11866	0.931397	-4.028617	9.009532	-0.044061	0.064569	-0.013580	-0.406490	0.908097	-1.018535	-0.776072	0.199244	-0.062370	0.595083
11867	1.251673	-3.605299	8.734527	-0.101492	-0.007173	0.135993	-0.403553	0.909990	-1.017967	-0.777378	0.200681	-0.064248	0.592692
11868	1.711819	-3.577520	8.811024	-0.211010	-0.004353	0.057765	-0.402496	0.913765	-1.011489	-0.777234	0.203953	-0.066920	0.591467
11869	1.932572	-3.214232	8.872829	-0.234107	-0.007869	-0.022847	-0.403576	0.916204	-1.006113	-0.776092	0.207670	-0.069662	0.591355
11870	2.061956	-3.561406	9.279011	-0.253313	-0.062553	-0.190371	-0.407600	0.919443	-1.001896	-0.772876	0.212618	-0.070905	0.593658
11871	2.204000	-3.799101	9.781041	-0.242656	0.041700	-0.302867	-0.416176	0.923901	-0.997046	-0.768243	0.216264	-0.073265	0.598051
11872	2.081422	-3.876597	9.614176	-0.128008	0.045562	-0.348420	-0.421527	0.923651	-0.993062	-0.763426	0.218201	-0.074008	0.603400
11873	1.216558	-3.241763	9.120669	0.130089	0.006535	-0.482065	-0.430209	0.919803	-0.994847	-0.758212	0.216782	-0.070521	0.610858
11874	1.029926	-2.322722	8.780633	0.099134	0.018665	-0.264590	-0.438482	0.913316	-0.998753	-0.755351	0.215432	-0.068469	0.615098
11875	1.546082	-3.012462	9.013507	-0.174087	0.061936	-0.236970	-0.442360	0.912485	-0.995483	-0.751684	0.217500	-0.070585	0.618613
11876	1.456955	-3.349042	9.359944	-0.038097	0.062446	-0.139266	-0.448115	0.913433	-0.994166	-0.749673	0.217506	-0.071418	0.620952
11877	1.582512	-3.375928	9.043845	0.085523	0.057622	-0.117710	-0.448373	0.910671	-0.996420	-0.748600	0.215521	-0.070749	0.623011
11878	1.656661	-3.233805	8.864511	0.090242	0.072966	-0.089325	-0.451181	0.909818	-0.993298	-0.747738	0.213396	-0.070360	0.624819
11879	1.611644	-3.392402	8.955798	0.058617	0.116010	-0.043162	-0.448764	0.907008	-0.996127	-0.747388	0.210959	-0.071192	0.625971
11880	1.755854	-3.581565	8.915915	0.048667	0.121295	0.027544	-0.446892	0.907603	-0.999382	-0.747730	0.208682	-0.072540	0.626171
11881	1.826805	-3.750215	8.830298	0.079403	0.129583	-0.009445	-0.443664	0.902588	-1.005272	-0.747852	0.205725	-0.073433	0.626899
11882	1.926246	-3.639175	8.789183	0.028742	0.134238	0.001010	-0.442996	0.903201	-1.008106	-0.747731	0.203617	-0.075117	0.627531
11883	1.746559	-3.848766	8.888759	0.018810	0.136707	-0.030787	-0.440590	0.904026	-1.009598	-0.747306	0.201529	-0.076760	0.628512
11884	1.911502	-3.872487	8.785677	0.046280	0.123319	0.016921	-0.436844	0.903843	-1.011544	-0.747432	0.199263	-0.078130	0.628915
11885	1.986227	-3.742479	8.712366	0.042194	0.122736	-0.032624	-0.433630	0.902808	-1.012699	-0.747078	0.197042	-0.079230	0.629898
11886	1.881611	-3.824473	8.832541	-0.042483	0.105073	-0.066574	-0.433363	0.902796	-1.012431	-0.745763	0.196452	-0.081131	0.631397
11887	1.902695	-3.875046	9.050215	-0.026466	0.097198	0.005913	-0.432027	0.903298	-1.011076	-0.745647	0.195548	-0.082831	0.631593
11888	1.570500	-4.220922	9.110031	0.007332	0.026191	-0.024408	-0.429895	0.905745	-1.009260	-0.745087	0.195129	-0.083121	0.632345
11889	1.792550	-4.204776	8.924150	0.031323	0.018197	0.019775	-0.429892	0.904912	-1.009829	-0.745493	0.194376	-0.082954	0.632121
11890	1.669032	-3.859890	8.826284	0.066490	-0.017687	0.044425	-0.428959	0.906196	-1.011425	-0.745900	0.193489	-0.082172	0.632015
11891	0.526306	-3.972909	8.476730	0.146538	-0.113642	0.065544	-0.429090	0.905741	-1.016045	-0.747539	0.192613	-0.078773	0.630777
11892	0.423669	-3.756340	8.041062	0.002558	-0.232972	0.382622	-0.428160	0.907796	-1.014363	-0.752350	0.194871	-0.076855	0.624570
11893	0.935816	-3.907175	8.873949	-0.335936	-0.325890	0.502842	-0.424831	0.912642	-1.013840	-0.757818	0.203174	-0.078034	0.615096
11894	0.830647	-4.913976	9.882110	-0.075373	-0.285436	0.322723	-0.421915	0.920542	-1.004676	-0.761656	0.207298	-0.076042	0.609201
11895	0.936078	-4.200845	9.403344	0.080017	-0.201026	0.450132	-0.419248	0.923137	-1.003675	-0.767811	0.207787	-0.073841	0.601531
11896	1.174922	-3.584802	9.117165	0.195865	-0.041163	0.317951	-0.414441	0.926302	-1.005119	-0.772222	0.204779	-0.072278	0.597089
11897	0.680142	-3.746756	8.737313	0.129141	0.020817	0.267870	-0.408815	0.923963	-1.007157	-0.775983	0.202069	-0.072139	0.593139
11898	0.893359	-3.616651	8.776575	0.009628	0.055263	0.165110	-0.404403	0.924570	-1.007324	-0.777740	0.201018	-0.073617	0.591010
11899	0.834253	-3.748767	9.177756	-0.025212	0.048770	-0.015384	-0.401327	0.924794	-1.007895	-0.777468	0.200756	-0.074611	0.591332
11900	0.408455	-3.766191	9.299623	0.067462	0.004299	-0.055955	-0.401194	0.925392	-1.009503	-0.777003	0.199743	-0.073692	0.592401
11901	0.733065	-3.549127	9.093708	0.103667	-0.021741	-0.068460	-0.401187	0.923487	-1.012546	-0.776730	0.198348	-0.071878	0.593450
11902	0.610308	-3.723717	9.023857	0.036897	-0.054360	-0.067074	-0.405464	0.922213	-1.014163	-0.776127	0.198525	-0.070352	0.594361
11903	0.865967	-3.891424	9.109998	0.061069	-0.040922	-0.026296	-0.406528	0.920268	-1.014349	-0.776213	0.197938	-0.068937	0.594610
11904	0.796616	-3.841721	8.951028	0.101481	-0.062759	0.007303	-0.408666	0.919934	-1.016096	-0.776769	0.197110	-0.066803	0.594404
11905	0.869411	-3.888980	8.681607	0.107973	-0.121702	0.091810	-0.408390	0.917445	-1.018483	-0.778544	0.196587	-0.064063	0.592553
11906	1.157855	-4.073135	8.301886	0.019122	-0.149634	0.112524	-0.408388	0.916575	-1.017427	-0.780131	0.197930	-0.061964	0.590237
11907	1.492555	-4.523406	8.609229	-0.068392	-0.143564	0.053877	-0.411073	0.919398	-1.014866	-0.780763	0.200501	-0.060827	0.588650
11908	1.585564	-4.813023	8.604639	-0.002002	-0.119252	0.100204	-0.413611	0.918513	-1.016762	-0.782052	0.201826	-0.059412	0.586628
11909	1.086582	-4.807500	8.719273	0.130406	-0.143794	0.058133	-0.414674	0.916176	-1.018316	-0.783507	0.201333	-0.055974	0.585191
11910	1.142095	-4.490953	8.345476	0.072875	-0.175990	0.117848	-0.418680	0.914338	-1.020225	-0.785348	0.202130	-0.052859	0.582734
11911	1.228231	-4.426268	8.402996	-0.054384	-0.107337	0.210694	-0.418424	0.917446	-1.014572	-0.787765	0.203976	-0.052794	0.578821
11912	2.162328	-3.797527	8.874652	-0.170388	-0.054060	0.213081	-0.417898	0.920196	-1.012051	-0.789554	0.207071	-0.054807	0.575084
11913	2.029009	-3.727073	9.310542	-0.196322	0.038490	-0.014485	-0.415238	0.924698	-1.008143	-0.788594	0.209735	-0.057707	0.575153
11914	1.333070	-3.793084	9.532809	-0.152319	-0.008459	-0.187777	-0.420059	0.926114	-1.003569	-0.785763	0.212460	-0.058565	0.577933
11915	1.464880	-3.484828	9.476756	0.005043	-0.043475	-0.155721	-0.422190	0.922581	-1.001084	-0.784107	0.213027	-0.057249	0.580102
11916	2.128848	-3.492207	9.410528	-0.055713	-0.031238	-0.238197	-0.428613	0.923764	-1.003139	-0.781097	0.214545	-0.056419	0.583673
11917	1.831122	-3.143187	9.427646	0.171565	0.015384	-0.248628	-0.434489	0.920516	-1.003175	-0.778975	0.211908	-0.053634	0.587721
11918	1.254926	-2.796869	8.733342	0.244513	0.027512	-0.212830	-0.439420	0.914945	-1.007362	-0.777401	0.208010	-0.050323	0.591478
11919	1.376823	-2.627182	8.499899	0.018747	0.025055	-0.082738	-0.442620	0.911699	-1.010140	-0.776559	0.207404	-0.050179	0.592808
11920	2.005244	-3.081820	8.931833	-0.036036	0.075230	-0.079182	-0.441279	0.910823	-1.010184	-0.775353	0.207163	-0.051475	0.594358
11921	1.924002	-3.452245	9.259510	0.071194	0.173478	-0.168368	-0.443278	0.908542	-1.013215	-0.773541	0.204066	-0.052621	0.597681
11922	1.702643	-3.082445	9.033282	0.150887	0.193286	-0.115792	-0.442601	0.906384	-1.018171	-0.772498	0.199551	-0.053368	0.600482
11923	1.753670	-3.217466	8.990130	0.114062	0.190434	-0.084987	-0.438983	0.903316	-1.010994	-0.771803	0.195479	-0.054578	0.602603
11924	1.584803	-3.278806	8.848202	0.152334	0.164710	-0.039017	-0.438438	0.900744	-1.016233	-0.771678	0.191194	-0.055163	0.604082
11925	1.738038	-3.305155	8.857918	0.163397	0.192503	-0.044141	-0.435219	0.898400	-1.021766	-0.771626	0.186291	-0.055949	0.605606
11926	1.671629	-3.238377	8.970921	0.046355	0.223408	-0.003634	-0.428785	0.895402	-1.032778	-0.771435	0.182881	-0.058850	0.606612
11927	1.750342	-3.513670	9.134286	0.029374	0.196821	-0.012708	-0.422631	0.895459	-1.035286	-0.771224	0.179974	-0.061418	0.607495
11928	1.671585	-3.359756	8.957392	0.081124	0.193181	-0.063830	-0.419419	0.895375	-1.041018	-0.770410	0.176458	-0.063217	0.609372
11929	1.378339	-3.117469	8.951379	-0.075146	0.178928	-0.044907	-0.415671	0.894760	-1.042572	-0.769435	0.175427	-0.066644	0.610535
11930	1.457047	-3.616083	9.236789	-0.092621	0.167814	-0.032659	-0.414348	0.899348	-1.041084	-0.768380	0.174847	-0.070281	0.611622
11931	1.481883	-3.615612	9.430121	0.019743	0.144702	-0.066060	-0.409799	0.898619	-1.038451	-0.767499	0.172828	-0.071929	0.613109
11932	1.387038	-3.316373	8.914632	0.026160	0.112123	-0.041473	-0.406057	0.900136	-1.040749	-0.766794	0.171109	-0.073229	0.614317
11933	1.289483	-3.517194	8.985369	-0.097237	0.087021	-0.075588	-0.405792	0.901341	-1.044372	-0.765462	0.171625	-0.075381	0.615573
11934	0.324322	-3.835712	9.078512	-0.050566	0.011066	-0.082777	-0.406463	0.902186	-1.043659	-0.764114	0.172383	-0.075936	0.616966
11935	0.812850	-3.666632	9.058528	-0.073636	-0.107081	0.086024	-0.405136	0.905162	-1.039514	-0.765144	0.174675	-0.075420	0.615106
11936	1.065024	-3.424153	9.098138	-0.089296	-0.108444	0.064682	-0.407550	0.906806	-1.034961	-0.765642	0.177272	-0.075136	0.613777
11937	0.573669	-3.768035	9.420251	-0.139922	-0.087868	0.077146	-0.406221	0.909259	-1.032594	-0.766285	0.180344	-0.075710	0.612006
11938	0.423208	-3.799924	9.153492	-0.031006	-0.042816	0.017699	-0.407033	0.912174	-1.029780	-0.766326	0.181313	-0.075546	0.611689
11939	0.643164	-3.380807	9.315954	-0.138432	0.005612	0.037053	-0.406104	0.914357	-1.027553	-0.766338	0.183249	-0.077419	0.610862
11940	0.458898	-3.590471	9.499640	-0.022132	0.043010	0.002338	-0.405579	0.917573	-1.026913	-0.766128	0.183060	-0.078395	0.611058
11941	0.440632	-3.377244	8.900492	0.052627	0.039278	0.034385	-0.404903	0.915507	-1.029698	-0.766760	0.181622	-0.078465	0.610684
11942	0.334524	-3.519963	8.932014	-0.109752	0.014418	-0.022836	-0.404244	0.918579	-1.029065	-0.766010	0.183170	-0.079969	0.610968
11943	0.258023	-3.866014	9.380011	-0.097279	-0.031615	-0.026607	-0.404119	0.921341	-1.026673	-0.765469	0.184960	-0.080600	0.611025
11944	0.601690	-3.663190	8.979807	0.058641	-0.078620	0.058378	-0.404388	0.921904	-1.026381	-0.766503	0.184937	-0.078913	0.609954
11945	0.715905	-3.692685	8.892061	-0.019308	-0.055105	0.015827	-0.405190	0.921653	-1.026922	-0.766805	0.185740	-0.078403	0.609396
11946	0.246993	-3.764316	8.832477	-0.027367	-0.071122	0.012270	-0.408141	0.923903	-1.023698	-0.766952	0.187017	-0.077707	0.608910
11947	0.607422	-3.825729	9.000466	-0.031995	-0.130389	0.107276	-0.408409	0.923835	-1.020445	-0.768437	0.188769	-0.076571	0.606637
11948	0.638228	-4.128594	9.167384	-0.087483	-0.156296	0.057430	-0.410418	0.924764	-1.022018	-0.769041	0.191932	-0.075458	0.605016
11949	0.975742	-4.304550	9.029824	0.039841	-0.137842	0.146292	-0.412565	0.927076	-1.022325	-0.771265	0.192614	-0.073513	0.602201
11950	1.074752	-3.987217	8.621248	0.014456	-0.150631	0.151410	-0.413367	0.926953	-1.022320	-0.773353	0.193993	-0.071613	0.599302
11951	1.255866	-4.061602	8.714026	-0.015871	-0.160460	0.071645	-0.413113	0.930906	-1.016640	-0.774470	0.195932	-0.069696	0.597452
11952	1.051708	-4.424601	8.537183	-0.011406	-0.185352	0.036201	-0.417917	0.926908	-1.015764	-0.775108	0.198284	-0.067117	0.596143
11953	1.286487	-4.667960	8.440308	-0.059030	-0.202349	0.132269	-0.419928	0.928366	-1.015829	-0.776800	0.201349	-0.065324	0.593105
11954	1.752865	-4.079292	8.662010	-0.059648	-0.238238	0.146934	-0.421808	0.930607	-1.013296	-0.778591	0.204919	-0.062939	0.589782
11955	1.716330	-4.247411	9.076191	-0.074500	-0.156424	0.177475	-0.424223	0.932864	-1.010892	-0.780645	0.207652	-0.062207	0.586178
11956	1.599864	-3.778598	8.924650	-0.091394	-0.007486	0.296851	-0.423172	0.938673	-1.007058	-0.783690	0.208801	-0.064426	0.581448
11957	1.914885	-3.641867	8.244833	-0.179203	-0.100123	0.165965	-0.417833	0.942190	-1.005923	-0.785060	0.212530	-0.065702	0.578096
11958	2.028363	-3.644597	8.859758	-0.361073	-0.105677	-0.137920	-0.420122	0.946252	-0.996280	-0.782016	0.219605	-0.067656	0.579350
11959	2.059407	-4.076032	9.824430	-0.295919	-0.007458	-0.203405	-0.426161	0.951519	-0.986284	-0.778416	0.224572	-0.070100	0.581998
11960	1.813425	-4.155762	9.704345	0.145409	0.123804	-0.327544	-0.431509	0.950946	-0.986647	-0.774967	0.221321	-0.068915	0.587957
11961	1.460940	-3.373291	8.934179	0.172190	0.148347	-0.449243	-0.440718	0.944846	-0.994189	-0.770274	0.217475	-0.067204	0.595706
11962	1.007364	-3.211580	9.065878	0.069743	0.152191	-0.353085	-0.448595	0.940160	-0.997094	-0.766077	0.215062	-0.067221	0.601961
11963	0.918333	-3.344268	9.196542	0.122965	0.086620	-0.200370	-0.448713	0.935459	-1.001038	-0.764154	0.212299	-0.066224	0.605486
11964	1.253339	-3.411041	8.954573	0.168505	0.060223	-0.123546	-0.451239	0.930353	-1.003341	-0.763266	0.209168	-0.064601	0.607865
11965	1.530619	-3.279820	8.567314	0.094759	0.049129	-0.059368	-0.451902	0.928740	-1.006096	-0.762965	0.207078	-0.063960	0.609026
11966	1.849881	-3.453639	8.802290	-0.015961	0.087999	-0.086057	-0.452968	0.927687	-1.008285	-0.761719	0.206371	-0.065162	0.610696
11967	1.632890	-3.489120	8.933108	0.017130	0.094326	-0.043431	-0.452962	0.925730	-1.009026	-0.761221	0.204896	-0.066195	0.611701
11968	1.781911	-3.668481	8.943849	0.034770	0.076440	-0.032907	-0.451627	0.926894	-1.011985	-0.760840	0.203487	-0.066820	0.612577
11969	1.640967	-3.675911	8.775891	0.072551	0.074942	-0.031879	-0.451622	0.925679	-1.014328	-0.760725	0.201403	-0.066908	0.613398
11970	1.816778	-3.735833	8.815439	0.028130	0.107927	-0.014162	-0.449752	0.926810	-1.016346	-0.760490	0.199680	-0.068172	0.614113
11971	1.810453	-3.648547	8.898838	0.109722	0.122509	-0.000556	-0.446533	0.923916	-1.016341	-0.760826	0.196427	-0.068626	0.614696
11972	2.270762	-3.795579	8.690205	0.075286	0.152004	-0.053610	-0.443853	0.922668	-1.019935	-0.760202	0.193493	-0.069831	0.616261
11973	1.751832	-3.654486	8.716545	0.070218	0.164521	-0.131238	-0.442112	0.922408	-1.022674	-0.758683	0.190544	-0.070864	0.618928
11974	1.115823	-3.578620	8.860144	0.017650	0.131935	-0.055447	-0.441441	0.922060	-1.026623	-0.757812	0.188726	-0.072467	0.620364
11975	1.176087	-3.669763	8.949339	0.079013	0.111685	0.137334	-0.436093	0.922968	-1.028553	-0.759712	0.185905	-0.073610	0.618756
11976	1.440651	-3.567860	8.954282	-0.086117	0.002025	0.201474	-0.431552	0.925885	-1.031222	-0.761807	0.186894	-0.075488	0.615648
11977	1.884334	-4.346277	9.467240	-0.035311	0.024842	0.088539	-0.428890	0.929836	-1.027873	-0.762783	0.186989	-0.076525	0.614280
11978	1.453259	-3.941462	9.051367	0.191506	0.024950	0.088455	-0.424743	0.929969	-1.031711	-0.764424	0.183622	-0.074930	0.613453
11979	1.002943	-3.325817	8.479254	0.122016	-0.008571	0.124357	-0.422327	0.928066	-1.037221	-0.766460	0.181682	-0.073649	0.611642
11980	1.477626	-3.766279	8.665646	-0.132381	-0.011239	0.146438	-0.418594	0.931870	-1.034703	-0.767663	0.183629	-0.075674	0.609301
11981	1.419318	-3.859486	9.564843	-0.009056	0.013643	0.046194	-0.417664	0.933802	-1.033838	-0.768220	0.183565	-0.076041	0.608572
11982	0.915949	-4.324959	9.918798	0.186558	0.010960	-0.067135	-0.417802	0.935405	-1.035953	-0.767894	0.180658	-0.073754	0.610133
11983	0.520653	-3.128177	8.954026	0.271180	0.016228	0.034894	-0.416318	0.932007	-1.042991	-0.769319	0.176251	-0.070721	0.609986
11984	0.531306	-2.720177	8.765923	-0.038784	-0.019421	0.076115	-0.414308	0.931153	-1.044668	-0.770024	0.176976	-0.071206	0.608828
11985	0.073874	-3.471217	9.583213	-0.098325	-0.023605	0.080434	-0.412185	0.936697	-1.042617	-0.770754	0.178618	-0.072260	0.607299
11986	0.456782	-3.726451	9.505416	-0.000160	0.024375	0.187950	-0.410581	0.937243	-1.043431	-0.772919	0.178054	-0.073341	0.604578
11987	0.339444	-3.252825	9.108280	-0.029502	0.060683	0.147439	-0.404968	0.939149	-1.046145	-0.774579	0.177478	-0.075130	0.602398
11988	0.571322	-3.236495	8.966027	-0.054238	0.090904	0.067939	-0.400033	0.943471	-1.042811	-0.775021	0.177126	-0.077456	0.601639
11989	0.586069	-3.461970	9.141498	-0.050296	0.119374	-0.075085	-0.399770	0.945156	-1.042760	-0.773833	0.176480	-0.079629	0.603073
11990	0.344661	-3.485755	9.288328	-0.022532	0.114888	-0.172225	-0.397363	0.945389	-1.043051	-0.771463	0.175724	-0.081087	0.606128
11991	0.090123	-3.378720	9.173794	0.012652	0.089615	-0.145700	-0.398426	0.943236	-1.046496	-0.769683	0.174535	-0.081819	0.608631
11992	0.357971	-3.577782	9.084821	0.022687	0.053585	-0.122961	-0.400298	0.943010	-1.047023	-0.768167	0.173744	-0.081950	0.610751
11993	0.379427	-3.317647	9.081110	-0.046321	0.045375	-0.102028	-0.402305	0.943340	-1.047125	-0.766780	0.173904	-0.082896	0.612318
11994	0.373150	-3.485258	9.103846	-0.023991	0.022381	-0.099445	-0.403641	0.942485	-1.045375	-0.765443	0.174173	-0.083195	0.613872
11995	0.443567	-3.600493	9.186313	-0.038631	-0.015139	-0.097091	-0.404980	0.942938	-1.045345	-0.764242	0.174930	-0.083156	0.615157
11996	0.537826	-3.710451	9.177999	-0.052755	0.001871	-0.070520	-0.407258	0.943908	-1.042306	-0.763195	0.175843	-0.083594	0.616136
11997	0.505839	-3.327484	9.142836	0.047626	-0.000361	-0.089678	-0.410066	0.943728	-1.043906	-0.762362	0.175075	-0.082756	0.617498
11998	0.590912	-3.699778	9.172326	0.007141	-0.032571	-0.095319	-0.411668	0.942449	-1.041896	-0.761277	0.175539	-0.081843	0.618826
11999	0.822158	-3.802346	9.613488	0.124061	0.019018	0.016715	-0.413269	0.941255	-1.043541	-0.761991	0.173192	-0.080733	0.618754
12000	0.965801	-3.324007	9.007679	0.268705	0.085606	0.105965	-0.410309	0.936246	-1.049428	-0.764086	0.167875	-0.079086	0.617848
12001	0.672169	-3.013805	8.541371	0.110535	-0.004309	-0.052409	-0.409228	0.933540	-1.055490	-0.763916	0.166129	-0.077545	0.618724
12002	0.787674	-3.370926	9.094039	-0.109046	-0.002459	0.014080	-0.411367	0.932866	-1.054674	-0.763745	0.167817	-0.078908	0.618308
12003	0.993485	-3.765251	9.613651	0.010878	0.022760	0.042867	-0.408830	0.934201	-1.053983	-0.764375	0.167122	-0.079326	0.617663
12004	1.060794	-3.589311	9.017409	0.082222	0.011881	-0.068381	-0.409493	0.932385	-1.054034	-0.763793	0.165839	-0.078269	0.618863
12005	1.331530	-3.681504	8.983084	0.027021	0.043854	-0.085202	-0.410426	0.931470	-1.056221	-0.762850	0.164876	-0.078365	0.620270
12006	1.191691	-3.671873	9.272396	0.097347	0.074573	-0.152835	-0.412827	0.929301	-1.057618	-0.761148	0.162715	-0.077800	0.622996
12007	1.134618	-3.505423	9.134586	0.131585	0.074783	-0.221676	-0.414155	0.926576	-1.060400	-0.758772	0.160015	-0.076603	0.626732
12008	0.869291	-3.117000	8.916497	0.056829	0.092617	-0.250039	-0.417620	0.922972	-1.065761	-0.755658	0.158384	-0.076504	0.630906
12009	0.485606	-3.264721	9.271729	-0.019674	0.091126	-0.216612	-0.420558	0.921501	-1.066316	-0.752801	0.157750	-0.077474	0.634353
12010	0.359762	-3.145623	9.312704	0.017582	0.022877	-0.140879	-0.423232	0.921011	-1.066843	-0.751027	0.157424	-0.077159	0.636571
12011	0.538445	-3.004020	9.232868	-0.010367	-0.001130	-0.042147	-0.427504	0.917928	-1.063369	-0.750550	0.157527	-0.077185	0.637105
12012	0.667764	-3.164315	9.264524	-0.029202	0.000600	-0.010390	-0.426437	0.918774	-1.064438	-0.750325	0.157986	-0.077540	0.637213
12013	0.673094	-3.169060	9.387490	0.044703	-0.016267	0.049847	-0.426976	0.920373	-1.066006	-0.751218	0.157305	-0.076930	0.636402
12014	0.861960	-3.185070	9.234533	0.071007	-0.009604	0.077341	-0.427777	0.919969	-1.066010	-0.752438	0.156253	-0.076132	0.635316
12015	0.801926	-3.089056	9.248816	0.086563	-0.010066	0.101266	-0.424824	0.916877	-1.069396	-0.754098	0.154786	-0.075234	0.633812
12016	0.908719	-3.111403	9.158382	0.058772	0.003026	0.065879	-0.422686	0.917686	-1.069937	-0.755111	0.153775	-0.074745	0.632910
12017	0.987820	-3.177931	9.228713	0.039650	0.006210	0.074664	-0.422415	0.916878	-1.071863	-0.756254	0.152862	-0.074590	0.631783
12018	0.768518	-3.104220	9.317714	0.076785	-0.012743	0.062325	-0.421341	0.915782	-1.074350	-0.757290	0.151780	-0.073624	0.630916
12019	0.849698	-3.049345	9.278869	0.094483	-0.005783	0.074783	-0.420267	0.914680	-1.076566	-0.758612	0.150192	-0.072588	0.629827
12020	0.818999	-2.986799	9.161911	0.019111	-0.010645	0.065682	-0.420267	0.914858	-1.078187	-0.759505	0.149953	-0.072390	0.628829
12021	0.802383	-3.096319	9.347580	0.025691	-0.020892	0.086859	-0.418391	0.913676	-1.077705	-0.760787	0.149585	-0.072020	0.627407
12022	0.809886	-3.006378	9.221958	0.063832	-0.007866	0.076450	-0.417582	0.911716	-1.079132	-0.761941	0.148614	-0.071334	0.626315
12023	0.777018	-3.060381	9.216542	0.000564	-0.006052	0.053287	-0.414781	0.914313	-1.078403	-0.762700	0.148498	-0.071397	0.625411
12024	0.814526	-3.215046	9.372920	0.021747	-0.001877	0.035693	-0.415318	0.915180	-1.078776	-0.763205	0.148151	-0.071209	0.624898
12025	0.778069	-3.113768	9.212163	0.023648	-0.012403	0.030335	-0.416643	0.910987	-1.079031	-0.763752	0.147805	-0.070816	0.624357
12026	0.824637	-3.127480	9.290726	0.015236	0.014639	0.012788	-0.414777	0.913227	-1.080200	-0.763923	0.147383	-0.070895	0.624239
12027	0.681140	-2.982005	9.280410	0.058657	0.002811	0.002266	-0.413970	0.911968	-1.081470	-0.764198	0.146358	-0.070212	0.624221
12028	0.890580	-3.160274	9.244853	-0.006690	0.008840	0.024163	-0.413032	0.910874	-1.077722	-0.764452	0.146327	-0.070509	0.623883
12029	0.720390	-3.100224	9.451009	0.060577	0.015344	-0.000308	-0.412497	0.911008	-1.077994	-0.764679	0.145130	-0.069983	0.623943
12030	0.661849	-2.887696	9.139490	0.089080	0.015289	0.011285	-0.412491	0.909545	-1.081836	-0.765036	0.143572	-0.069147	0.623960
12031	0.756887	-2.779151	9.223432	0.023767	0.023139	0.031437	-0.410882	0.908450	-1.084871	-0.765540	0.142795	-0.069286	0.623505
12032	0.696669	-3.117641	9.503370	0.004581	0.007610	0.005660	-0.410347	0.908579	-1.084873	-0.765594	0.142634	-0.069370	0.623465
12033	0.997556	-2.949574	9.150259	0.046233	0.009969	-0.003100	-0.410614	0.908153	-1.084477	-0.765747	0.141739	-0.068921	0.623532
12034	0.996504	-3.002989	9.246917	-0.031189	0.037523	-0.065052	-0.410336	0.904790	-1.085673	-0.764768	0.141849	-0.069709	0.624620
12035	0.844257	-3.122257	9.397203	-0.023471	0.032749	-0.085357	-0.411149	0.908177	-1.085012	-0.763658	0.141871	-0.070235	0.625913
12036	0.824972	-3.020661	9.304373	0.048431	0.038573	-0.080672	-0.411944	0.905935	-1.084804	-0.762691	0.140770	-0.070001	0.627365
12037	0.855737	-2.859883	9.318547	0.027060	0.038617	-0.089593	-0.414342	0.902646	-1.086508	-0.761655	0.139961	-0.069962	0.628806
12038	0.772727	-2.934205	9.422476	0.047061	0.031888	-0.098395	-0.414207	0.902410	-1.088685	-0.760460	0.138989	-0.069594	0.630507
12039	0.802244	-2.853573	9.302415	0.045202	0.038897	-0.094827	-0.413401	0.901534	-1.088181	-0.759401	0.137912	-0.069310	0.632049
12040	0.717162	-2.954641	9.348710	0.032039	0.038255	-0.073633	-0.415270	0.900211	-1.090099	-0.758456	0.137052	-0.069296	0.633371
12041	0.566632	-2.947667	9.305523	0.029669	0.042064	-0.085075	-0.414461	0.898402	-1.091928	-0.757467	0.136158	-0.069288	0.634747
12042	0.691855	-2.904124	9.328295	-0.008127	0.026768	-0.054378	-0.416335	0.898873	-1.092162	-0.756664	0.136025	-0.069662	0.635691
12043	0.626666	-2.917445	9.321581	-0.011558	0.032200	-0.059644	-0.416737	0.898652	-1.088235	-0.755896	0.135848	-0.070099	0.636595
12044	0.691885	-2.916269	9.260986	-0.027099	0.030076	-0.050878	-0.415530	0.897819	-1.090037	-0.755077	0.135954	-0.070775	0.637469
12045	0.650087	-2.984983	9.404653	-0.015303	0.032040	-0.054357	-0.416868	0.898134	-1.090147	-0.754363	0.135834	-0.071273	0.638284
12046	0.618936	-2.893310	9.328382	0.009675	0.024960	-0.047246	-0.419276	0.898186	-1.089982	-0.753680	0.135442	-0.071415	0.639158
12047	0.613678	-2.866698	9.366535	0.010405	0.008046	-0.010221	-0.419672	0.896210	-1.089499	-0.753632	0.135177	-0.071344	0.639278
12048	0.701928	-2.930650	9.280661	-0.005171	-0.002137	-0.035104	-0.418609	0.898750	-1.090649	-0.753107	0.135338	-0.071300	0.639867
12049	0.776742	-3.026386	9.343858	0.007745	0.037224	-0.040130	-0.418872	0.897350	-1.090827	-0.752626	0.134793	-0.071619	0.640512
12050	0.671403	-2.848660	9.341692	0.013109	0.031041	-0.040137	-0.418338	0.897467	-1.090287	-0.752020	0.134260	-0.071830	0.641312
12051	0.613035	-2.830294	9.392720	0.008791	0.008209	-0.017300	-0.417804	0.897883	-1.090551	-0.751875	0.134038	-0.071760	0.641536
12052	0.653285	-2.902388	9.404128	0.002873	0.007680	0.002122	-0.418601	0.896223	-1.091137	-0.751814	0.133897	-0.071865	0.641625
12053	0.593125	-2.816098	9.317380	0.005183	0.013581	0.051687	-0.418736	0.896330	-1.089506	-0.752536	0.133561	-0.072107	0.640821
12054	0.436054	-3.022821	9.689638	0.051350	-0.018476	0.069342	-0.416863	0.896287	-1.089529	-0.753496	0.132928	-0.071378	0.639906
12055	0.596940	-2.760192	9.343554	0.202010	-0.021246	0.089209	-0.415780	0.892426	-1.094409	-0.755263	0.130012	-0.068681	0.638715
12056	0.713291	-2.551763	9.133720	0.042833	-0.018100	0.051569	-0.414574	0.892198	-1.097953	-0.755969	0.129530	-0.068014	0.638049
12057	0.676921	-2.858254	9.493586	-0.002815	-0.003191	0.044461	-0.414713	0.893861	-1.096543	-0.756598	0.129543	-0.068083	0.637293
12058	0.713444	-2.874589	9.444279	0.078810	-0.010726	0.053503	-0.413101	0.891748	-1.098256	-0.757398	0.128418	-0.067076	0.636677
12059	0.814029	-2.724706	9.244032	0.016711	0.009059	0.023353	-0.412564	0.891043	-1.098827	-0.757788	0.128020	-0.067020	0.636299
12060	0.584597	-2.855080	9.440178	0.002451	0.003746	0.017137	-0.412565	0.891297	-1.097599	-0.757891	0.127914	-0.067114	0.636187
12061	0.584684	-2.743415	9.405638	0.056492	0.014867	0.017374	-0.412427	0.889913	-1.098865	-0.758298	0.126849	-0.066628	0.635966
12062	0.676498	-2.853418	9.390028	0.052606	0.028735	0.030696	-0.411218	0.888517	-1.100686	-0.758650	0.125645	-0.066500	0.635799
12063	0.576951	-2.830940	9.473462	0.106274	0.025340	0.042355	-0.409477	0.887963	-1.102892	-0.759481	0.123666	-0.065604	0.635288
12064	0.489973	-2.934453	9.671370	0.202308	0.021536	0.085086	-0.408134	0.886605	-1.106474	-0.760860	0.120204	-0.063602	0.634506
12065	0.206684	-2.609467	9.503757	0.315700	-0.021692	0.145335	-0.406776	0.880511	-1.112649	-0.763535	0.115493	-0.059595	0.632554
12066	0.118561	-2.227533	9.336891	0.225759	-0.034578	0.275822	-0.403546	0.874588	-1.115858	-0.767413	0.112153	-0.056872	0.628701
12067	0.119553	-2.382866	9.436788	0.152282	-0.056041	0.327619	-0.398454	0.872017	-1.119523	-0.771981	0.110125	-0.054830	0.623627
12068	0.070673	-2.213807	9.607329	0.125053	-0.096971	0.463419	-0.395242	0.872049	-1.124167	-0.777986	0.108896	-0.052810	0.616515
12069	0.079666	-2.315611	9.509679	0.164623	-0.117819	0.528836	-0.387749	0.871665	-1.127247	-0.785005	0.107178	-0.050116	0.608086
12070	0.460675	-2.007703	9.319252	0.085893	-0.118847	0.544404	-0.382127	0.870466	-1.129791	-0.791781	0.106731	-0.048382	0.599458
12071	0.609660	-2.170061	9.426150	-0.029539	-0.129814	0.517421	-0.375986	0.874205	-1.126896	-0.798066	0.108204	-0.047794	0.590846
12072	1.049748	-2.351415	9.503610	-0.003542	-0.095288	0.425688	-0.369039	0.876837	-1.125672	-0.803045	0.108983	-0.047249	0.583960
12073	1.113975	-2.403649	9.558933	0.070615	-0.051158	0.284737	-0.365826	0.876056	-1.125599	-0.806616	0.108170	-0.046202	0.579254
12074	1.052952	-2.166877	9.381957	0.045658	-0.015069	0.146982	-0.362345	0.875000	-1.126080	-0.808270	0.107476	-0.045773	0.577108
12075	1.066708	-2.244305	9.411850	-0.042182	-0.007670	0.033591	-0.361415	0.877033	-1.123451	-0.808626	0.108241	-0.046155	0.576435
12076	0.915340	-2.171787	9.517387	-0.085319	-0.000167	-0.069022	-0.363424	0.877593	-1.121242	-0.807457	0.109687	-0.047017	0.577729
12077	1.088784	-1.661468	7.807358	-0.162093	0.118170	-0.135714	-0.365172	0.880082	-1.117347	-0.805463	0.111114	-0.050416	0.579949
12078	-0.124139	-4.207578	12.827565	-0.855667	0.021051	-0.543167	-0.365768	0.897920	-1.095356	-0.796941	0.125177	-0.059487	0.587944
12079	0.342801	-3.529413	9.957795	0.744182	-0.006702	0.009740	-0.367890	0.892157	-1.100124	-0.798888	0.113430	-0.050615	0.588515
12080	0.148997	-1.690496	9.321738	0.310562	-0.055632	-0.209435	-0.368923	0.881452	-1.111839	-0.796819	0.109322	-0.045654	0.592489
12081	0.594301	-2.194659	9.011830	0.188105	0.039190	0.013506	-0.368117	0.880015	-1.111488	-0.797402	0.105886	-0.044047	0.592451
12082	0.179500	-1.507870	9.391105	0.047573	-0.015088	0.074657	-0.366774	0.878494	-1.114127	-0.798123	0.105237	-0.043446	0.591640
12083	0.714453	-2.595428	9.225558	-0.270488	0.000394	0.059545	-0.362889	0.876355	-1.110854	-0.798299	0.109529	-0.046750	0.590370
12084	0.314178	-2.386595	9.649805	-0.098379	0.000907	-0.118427	-0.363446	0.883338	-1.107370	-0.796435	0.111196	-0.047709	0.592496
12085	0.458104	-2.580631	9.489591	0.019039	0.039985	0.211049	-0.364679	0.892971	-1.108130	-0.798986	0.110248	-0.048576	0.589158
12086	0.564564	-2.350525	9.353912	-0.079905	0.099091	0.016590	-0.360024	0.901842	-1.106137	-0.798515	0.110323	-0.051208	0.589560
12087	0.581977	-2.481287	9.437278	-0.065928	0.133240	-0.029120	-0.355478	0.902133	-1.104961	-0.797939	0.109876	-0.054034	0.590171
12088	0.453957	-2.371937	9.495111	-0.047091	0.182971	0.015483	-0.351057	0.900450	-1.109809	-0.797412	0.108425	-0.057614	0.590811
12089	0.192855	-2.376657	9.665265	-0.060983	0.096877	0.183801	-0.346248	0.902558	-1.108171	-0.799386	0.108077	-0.060267	0.587936
12090	-0.026932	-2.664672	9.617364	0.041189	0.001586	0.116383	-0.343843	0.903473	-1.107492	-0.800418	0.107230	-0.060132	0.586701
12091	0.444867	-2.391515	9.562381	0.051504	0.041894	0.073240	-0.340637	0.904290	-1.103302	-0.801389	0.105861	-0.060353	0.585600
12092	0.382312	-2.657252	9.562466	0.130104	0.078951	-0.032341	-0.336617	0.901976	-1.104779	-0.800712	0.102855	-0.060104	0.587085
12093	0.000877	-2.142265	9.445774	0.117885	0.111995	-0.007348	-0.334729	0.897729	-1.112119	-0.800782	0.099696	-0.060499	0.587493
12094	0.148301	-2.389643	9.288476	-0.006345	0.126943	0.064834	-0.329909	0.896689	-1.114648	-0.800888	0.098189	-0.062812	0.587360
12095	-0.060945	-2.410393	9.662545	-0.020193	0.098084	0.004526	-0.327508	0.898867	-1.113657	-0.800830	0.097388	-0.064640	0.587374
12096	0.098862	-2.305552	9.512599	-0.051775	0.110974	-0.023817	-0.325103	0.899623	-1.112170	-0.799831	0.096903	-0.067051	0.588544
12097	0.038030	-2.398892	9.612538	-0.063657	0.008843	-0.068697	-0.324571	0.900260	-1.109717	-0.798939	0.097945	-0.067820	0.589494
12098	-0.030233	-2.375854	9.629527	0.020857	-0.091447	-0.083205	-0.325907	0.899896	-1.110932	-0.797719	0.098770	-0.066012	0.591212
12099	-0.172447	-2.494928	9.888443	0.136332	-0.254664	0.012507	-0.333393	0.898376	-1.110894	-0.798513	0.099616	-0.060384	0.590599
12100	0.296146	-2.462181	9.601679	0.260128	-0.320211	0.117584	-0.338455	0.891674	-1.114845	-0.800405	0.099079	-0.052487	0.588880
12101	0.253069	-2.288208	9.339069	0.201988	-0.238941	0.118815	-0.343492	0.876469	-1.116902	-0.802491	0.098570	-0.046542	0.586622
12102	0.287990	-2.323978	9.427070	0.120416	-0.033207	0.041184	-0.345619	0.872506	-1.120257	-0.802799	0.096971	-0.044745	0.586608
12103	0.471851	-2.080325	9.329772	-0.003839	0.008102	-0.017339	-0.345208	0.869391	-1.120092	-0.802633	0.096998	-0.044914	0.586818
12104	0.299710	-2.165964	9.532152	-0.046552	0.022354	-0.033259	-0.344944	0.870347	-1.118980	-0.801663	0.097493	-0.045827	0.587989
12105	0.379165	-2.249478	9.607436	-0.026013	0.028638	0.007498	-0.345481	0.870925	-1.119090	-0.801726	0.097613	-0.046640	0.587819
12106	0.352118	-2.242694	9.527118	-0.031266	0.007473	-0.001487	-0.345225	0.874549	-1.117486	-0.801138	0.098004	-0.047203	0.588511
12107	0.364156	-2.223045	9.626034	0.034721	0.000393	0.019887	-0.343886	0.874102	-1.117787	-0.801491	0.097475	-0.046876	0.588144
12108	0.402295	-2.207799	9.521173	0.040308	-0.001163	0.012815	-0.343613	0.872208	-1.115412	-0.801223	0.096808	-0.046484	0.588650
12109	0.557276	-2.195272	9.561942	0.038327	0.014500	-0.045476	-0.344409	0.869997	-1.116558	-0.800798	0.096127	-0.046210	0.589361
12110	0.342485	-2.114203	9.590847	0.029589	-0.000393	-0.057932	-0.344944	0.870018	-1.116958	-0.799613	0.095684	-0.045828	0.591070
12111	0.401154	-2.142271	9.573602	0.018764	0.003921	-0.056182	-0.347749	0.869167	-1.120069	-0.799031	0.095452	-0.045595	0.591912
12112	0.415285	-2.120165	9.583497	0.047827	0.000872	-0.066724	-0.349887	0.868402	-1.121424	-0.797741	0.094710	-0.045003	0.593813
12113	0.366811	-2.125904	9.545945	0.013105	-0.001682	-0.047387	-0.347473	0.866365	-1.121111	-0.797255	0.094630	-0.044765	0.594496
12114	0.322892	-2.097561	9.631042	0.025516	0.000024	-0.040258	-0.349345	0.866120	-1.120826	-0.796300	0.094237	-0.044462	0.595860
12115	0.362865	-2.053152	9.523611	0.035349	-0.005270	-0.038501	-0.350683	0.866150	-1.120810	-0.795963	0.093836	-0.043922	0.596414
12116	0.385905	-2.106134	9.577676	0.021044	-0.006131	-0.008497	-0.350413	0.865587	-1.121102	-0.795397	0.093562	-0.043631	0.597232
12117	0.378921	-2.115968	9.606421	0.023379	-0.013530	0.003841	-0.350679	0.865023	-1.120846	-0.795549	0.093416	-0.043184	0.597085
12118	0.306748	-2.017746	9.627538	0.023762	-0.012233	0.023312	-0.351744	0.863563	-1.123726	-0.795412	0.093147	-0.042816	0.597336
12119	0.375568	-2.074764	9.572308	0.031005	-0.024528	0.019708	-0.352009	0.863039	-1.125231	-0.795776	0.092995	-0.042136	0.596923
12120	0.351683	-2.082473	9.634219	0.052631	-0.027859	0.017990	-0.350937	0.862467	-1.125939	-0.795697	0.092464	-0.041156	0.597180
12121	0.422251	-1.988955	9.549021	0.065593	-0.020329	0.005685	-0.351740	0.862338	-1.125663	-0.795952	0.091724	-0.040107	0.597024
12122	0.406280	-2.028079	9.616226	0.030369	-0.018030	0.044492	-0.352803	0.860130	-1.126670	-0.796141	0.091411	-0.039595	0.596855
12123	0.398533	-2.008802	9.586957	0.037885	-0.021218	0.032120	-0.351862	0.858868	-1.127941	-0.796661	0.091102	-0.038913	0.596253
12124	0.519501	-2.001754	9.566545	0.039233	-0.004016	-0.015533	-0.351456	0.857315	-1.128267	-0.796180	0.090531	-0.038403	0.597015
12125	0.416191	-1.925948	9.562802	0.017310	0.007890	-0.001360	-0.352662	0.857906	-1.128234	-0.796239	0.090233	-0.038368	0.596983
12126	0.475272	-1.968569	9.584194	-0.021870	-0.004442	-0.019255	-0.351855	0.856632	-1.128826	-0.795605	0.090643	-0.038573	0.597753
12127	0.510897	-2.040740	9.665269	-0.003569	0.002973	-0.096956	-0.352929	0.857593	-1.126615	-0.794485	0.090816	-0.038534	0.599217
12128	0.491501	-2.036234	9.691118	0.060961	-0.021625	-0.158793	-0.355604	0.857839	-1.128473	-0.792365	0.090226	-0.037215	0.602189
12129	0.449629	-1.891349	9.626154	0.072536	-0.057993	-0.194348	-0.359344	0.855961	-1.128897	-0.790241	0.089997	-0.035119	0.605133
12130	0.670799	-1.819376	9.514446	0.015169	-0.060020	-0.203431	-0.364957	0.854401	-1.129017	-0.787534	0.090628	-0.033660	0.608640
12131	0.455053	-1.701919	9.470832	-0.052556	-0.008531	-0.151993	-0.369228	0.851086	-1.127719	-0.785641	0.091740	-0.033931	0.610901
12132	0.669908	-1.994159	9.662576	-0.089270	0.029577	-0.051119	-0.369238	0.854324	-1.127479	-0.784513	0.092816	-0.035435	0.612102
12133	0.528367	-1.933604	9.734805	0.008232	0.027968	-0.096769	-0.368697	0.851979	-1.124173	-0.783373	0.092494	-0.035635	0.613598
12134	0.614984	-1.922336	9.607390	0.042770	0.026073	-0.008282	-0.369901	0.852001	-1.123888	-0.783010	0.091511	-0.035546	0.614213
12135	0.439659	-1.886681	9.568041	0.032071	0.036682	-0.009977	-0.369093	0.850357	-1.126796	-0.782970	0.090645	-0.035750	0.614380
12136	0.548802	-1.879838	9.638740	-0.008458	0.014251	0.020669	-0.368961	0.850908	-1.126373	-0.782889	0.090588	-0.036155	0.614468
12137	0.465778	-1.968735	9.646491	0.012169	0.022367	0.058823	-0.365886	0.851714	-1.127738	-0.783668	0.090160	-0.036506	0.613517
12138	0.482555	-1.847060	9.588316	0.044966	0.007078	0.041139	-0.365351	0.851862	-1.128552	-0.783959	0.089340	-0.036176	0.613284
12139	0.463748	-1.871673	9.616810	0.016436	0.014169	0.032258	-0.364946	0.850744	-1.129406	-0.784425	0.088962	-0.036300	0.612737
12140	0.469351	-1.907984	9.626884	-0.005793	0.009858	0.055147	-0.364012	0.851559	-1.128984	-0.784800	0.088894	-0.036658	0.612244
12141	0.503671	-1.924351	9.647319	-0.020098	0.009829	0.051558	-0.362671	0.850110	-1.128640	-0.785438	0.089129	-0.037197	0.611358
12142	0.528043	-2.050139	9.663459	-0.105434	0.075599	0.023420	-0.363505	0.860837	-1.128285	-0.785194	0.089843	-0.039751	0.611407
12143	0.548824	-2.025505	9.493001	-0.140808	0.148459	0.013165	-0.362322	0.867163	-1.122539	-0.785027	0.090314	-0.043874	0.611270
12144	0.815358	-2.008521	9.585303	-0.066715	0.193334	-0.193251	-0.358584	0.869164	-1.121298	-0.782082	0.089162	-0.047409	0.614939
12145	0.095770	-1.892917	9.605679	-0.119300	0.157068	-0.184655	-0.357247	0.869421	-1.121577	-0.779487	0.089359	-0.051043	0.617907
12146	0.004362	-2.127590	9.874248	-0.064747	-0.006300	-0.031676	-0.358602	0.875366	-1.121234	-0.778736	0.090474	-0.051719	0.618635
12147	0.241103	-2.113601	9.722533	0.077525	-0.063347	0.023169	-0.358061	0.873532	-1.121706	-0.779277	0.090105	-0.049865	0.618160
12148	0.383832	-1.999358	9.596064	0.139470	-0.086808	0.058544	-0.358854	0.870362	-1.124102	-0.780105	0.088945	-0.046920	0.617514
12149	0.309396	-1.908459	9.621980	0.143756	-0.121548	0.026520	-0.362055	0.867651	-1.125643	-0.780848	0.088254	-0.043342	0.616936
12150	0.293985	-1.850468	9.712543	0.089975	-0.094292	0.056583	-0.360141	0.853800	-1.126111	-0.781566	0.087967	-0.040884	0.616234
12151	0.693593	-1.984031	9.552496	0.072708	-0.016782	0.009206	-0.360532	0.850747	-1.127831	-0.781871	0.087110	-0.039783	0.616041
12152	0.499047	-1.837060	9.502088	0.070988	0.029193	-0.053237	-0.360390	0.848160	-1.131981	-0.781050	0.085684	-0.039302	0.617313
12153	0.384411	-1.785724	9.594470	-0.019310	0.029095	-0.008412	-0.360122	0.847623	-1.127259	-0.780940	0.085713	-0.040020	0.617401
12154	0.374105	-1.975244	9.737607	0.002247	0.009762	-0.010229	-0.359589	0.848340	-1.128326	-0.780548	0.085567	-0.040157	0.617909
12155	0.423855	-1.818994	9.595931	0.009693	0.010992	0.014542	-0.359594	0.850187	-1.128944	-0.780786	0.085348	-0.040275	0.617630
12156	0.312621	-1.823434	9.645509	0.018533	-0.003252	0.018039	-0.359320	0.847939	-1.129562	-0.780788	0.085086	-0.040054	0.617678
12157	0.439217	-1.859983	9.596712	0.016453	0.007099	0.030450	-0.358513	0.846812	-1.130420	-0.781237	0.084794	-0.040056	0.617150
12158	0.429180	-1.838314	9.625127	0.003116	0.013284	-0.008451	-0.358655	0.849473	-1.129520	-0.780872	0.084590	-0.040238	0.617628
12159	0.360468	-1.795866	9.622698	0.019914	0.003459	0.034872	-0.356512	0.848301	-1.129718	-0.781384	0.084284	-0.040147	0.617028
12160	0.395551	-1.853490	9.624209	0.011545	0.011938	0.012793	-0.357047	0.848472	-1.130520	-0.781302	0.083948	-0.040240	0.617172
12161	0.312473	-1.813725	9.659874	0.004252	0.012674	0.016327	-0.356240	0.847204	-1.131383	-0.781551	0.083785	-0.040456	0.616864
12162	0.393903	-1.770983	9.623536	0.029542	0.002355	0.011017	-0.355706	0.847627	-1.131917	-0.781488	0.083287	-0.040173	0.617030
12163	0.319794	-1.699501	9.630351	-0.012640	-0.013829	0.003722	-0.356239	0.847110	-1.133418	-0.781576	0.083720	-0.040161	0.616861
12164	0.347021	-1.628623	9.491035	-0.094142	-0.017697	-0.011594	-0.355439	0.847916	-1.132453	-0.781041	0.085421	-0.041053	0.617246
12165	0.240063	-1.613572	9.482826	-0.202958	-0.036980	0.083445	-0.356520	0.851269	-1.130029	-0.781799	0.089032	-0.043165	0.615629
12166	0.537197	-1.938331	9.431808	-0.343633	-0.003116	0.032778	-0.356817	0.860156	-1.123777	-0.781295	0.094409	-0.047442	0.615153
12167	0.028373	-2.015502	9.744151	-0.341345	0.022175	0.052504	-0.357646	0.868197	-1.117004	-0.781310	0.099463	-0.052134	0.613958
12168	0.106592	-2.082076	9.535222	-0.229015	-0.003714	-0.012741	-0.357796	0.873493	-1.114122	-0.780435	0.103092	-0.054902	0.614230
12169	0.655957	-2.761521	9.605350	-0.111954	-0.029993	0.048365	-0.357677	0.877943	-1.111541	-0.780881	0.105207	-0.055962	0.613209
12170	0.443750	-2.308981	9.730226	0.149626	0.013177	-0.169765	-0.359273	0.875070	-1.113783	-0.778851	0.102893	-0.054011	0.616350
12171	0.673635	-2.037855	9.032339	-0.084236	0.013178	-0.106005	-0.362742	0.872872	-1.118963	-0.777406	0.104214	-0.055077	0.617856
12172	0.839260	-2.496035	9.469356	-0.264630	0.042975	-0.221339	-0.365431	0.877085	-1.115543	-0.773779	0.108029	-0.058597	0.621419
12173	0.417983	-2.469662	9.764348	-0.107205	0.034436	-0.254410	-0.367712	0.879392	-1.115443	-0.770384	0.109630	-0.059942	0.625218
12174	0.104257	-2.320011	9.594718	-0.030653	0.007706	-0.226868	-0.372124	0.878803	-1.116088	-0.767207	0.110267	-0.059989	0.628996
12175	-0.057759	-2.128771	9.381287	-0.120790	-0.036371	-0.093904	-0.376275	0.879834	-1.113838	-0.765853	0.112732	-0.060791	0.630131
12176	0.320902	-2.723901	9.647742	-0.137240	-0.042809	-0.018031	-0.378160	0.883435	-1.109093	-0.765124	0.115386	-0.061868	0.630432
12177	0.595963	-2.680080	9.540308	0.018133	-0.026786	-0.036950	-0.380032	0.883190	-1.108808	-0.764786	0.115539	-0.061198	0.630879
12178	0.718138	-2.527383	9.287745	0.004246	0.003561	-0.118162	-0.380831	0.881799	-1.108844	-0.763072	0.115567	-0.060966	0.632968
12179	0.517299	-2.635392	9.470156	-0.051364	0.036794	-0.187038	-0.383642	0.882699	-1.108376	-0.760588	0.116169	-0.061793	0.635761
12180	0.251889	-2.443572	9.518336	-0.025401	0.008550	-0.187088	-0.386184	0.882601	-1.107672	-0.757926	0.116672	-0.061848	0.638835
12181	0.316497	-2.534654	9.448791	-0.045901	-0.003732	-0.128890	-0.388454	0.881375	-1.107278	-0.756229	0.117616	-0.062136	0.640643
12182	0.317240	-2.558907	9.530841	-0.013175	-0.010124	-0.074901	-0.391935	0.881978	-1.105457	-0.755055	0.118034	-0.062012	0.641962
12183	0.330704	-2.512545	9.482760	-0.023776	-0.042625	0.013262	-0.393143	0.883408	-1.105126	-0.755278	0.118951	-0.061774	0.641552
12184	0.521368	-2.608624	9.393049	-0.081021	-0.067514	0.029685	-0.394352	0.885101	-1.103973	-0.755371	0.121003	-0.061898	0.641047
12185	0.728526	-2.784500	9.417583	-0.053161	-0.059390	-0.001157	-0.394487	0.885205	-1.102206	-0.755357	0.122604	-0.061747	0.640774
12186	0.647918	-2.645175	9.329807	-0.052328	-0.057735	-0.032073	-0.395024	0.885753	-1.100963	-0.754736	0.124175	-0.061498	0.641227
12187	0.618114	-2.835052	9.436241	-0.072880	-0.047984	-0.002004	-0.397169	0.887008	-1.098188	-0.754643	0.125933	-0.061772	0.640968
12188	0.700460	-2.833559	9.429128	-0.029972	-0.038147	0.010552	-0.399042	0.886829	-1.094648	-0.754592	0.126862	-0.061640	0.640856
12189	0.724239	-2.813709	9.410451	-0.045708	-0.030714	0.028227	-0.398246	0.888918	-1.094319	-0.754930	0.127960	-0.061902	0.640215
12190	0.608913	-2.864352	9.407293	-0.001899	-0.031565	0.005400	-0.397978	0.888624	-1.094061	-0.754901	0.128388	-0.061492	0.640203
12191	0.765367	-2.706163	9.300171	-0.033779	-0.042796	0.017567	-0.398381	0.889343	-1.094304	-0.755145	0.129477	-0.061392	0.639705
12192	0.686311	-2.853236	9.428843	-0.034955	-0.019215	-0.001715	-0.400656	0.889674	-1.094131	-0.754923	0.130255	-0.061574	0.639792
12193	0.722403	-2.726354	9.380849	-0.007108	-0.041102	0.030047	-0.401328	0.890531	-1.093961	-0.755393	0.130906	-0.061191	0.639141
12194	0.757669	-2.677167	9.347859	-0.044702	-0.048308	0.021033	-0.403873	0.891667	-1.091726	-0.755465	0.132175	-0.061118	0.638801
12195	0.816229	-2.690665	9.388273	-0.026114	-0.031664	0.001735	-0.403472	0.891501	-1.091059	-0.755510	0.133027	-0.061040	0.638578
12196	0.872536	-2.718774	9.390213	-0.058906	-0.035841	0.015739	-0.404810	0.891670	-1.090902	-0.755455	0.134357	-0.061325	0.638337
12197	0.885364	-2.864185	9.463920	-0.031196	-0.024328	-0.008853	-0.405088	0.895033	-1.089707	-0.755341	0.135210	-0.061385	0.638287
12198	0.790451	-2.734828	9.387815	0.030601	-0.017011	0.003782	-0.405217	0.893326	-1.088947	-0.755338	0.134960	-0.060784	0.638401
12199	0.725178	-2.634065	9.308022	0.005501	-0.017971	0.033768	-0.405759	0.895580	-1.088326	-0.755859	0.135120	-0.060583	0.637769
12200	0.772175	-2.783706	9.430953	-0.027530	-0.022367	0.056615	-0.405225	0.895519	-1.086166	-0.756356	0.135751	-0.060790	0.637025
12201	0.879657	-2.830309	9.405716	0.021660	-0.027545	0.067324	-0.404691	0.896120	-1.088321	-0.757359	0.135748	-0.060327	0.635878
12202	0.853269	-2.733694	9.334370	0.000261	-0.026605	0.093789	-0.404958	0.896132	-1.088589	-0.758392	0.135966	-0.060219	0.634609
12203	0.863938	-2.782051	9.337469	-0.015979	-0.025896	0.095510	-0.403485	0.895535	-1.088625	-0.759643	0.136479	-0.060329	0.632990
12204	0.855941	-2.864731	9.352290	0.002130	-0.022991	0.092054	-0.401214	0.896585	-1.087534	-0.760648	0.136623	-0.060249	0.631758
12205	0.914043	-2.863678	9.339622	0.010071	-0.015984	0.099184	-0.400275	0.895737	-1.088385	-0.761998	0.136616	-0.060185	0.630137
12206	0.951548	-2.799881	9.340292	0.014811	-0.019256	0.089442	-0.399206	0.896154	-1.089197	-0.762978	0.136520	-0.059998	0.628988
12207	0.927549	-2.814884	9.320412	0.003028	-0.000900	0.062123	-0.397604	0.897392	-1.089447	-0.763819	0.136482	-0.060141	0.627962
12208	0.883993	-2.822961	9.290250	-0.014731	-0.006146	0.052319	-0.396940	0.898739	-1.087378	-0.764222	0.136715	-0.060426	0.627393
12209	0.831600	-2.860318	9.346696	-0.041446	-0.011422	0.040720	-0.396272	0.899002	-1.087242	-0.764682	0.137518	-0.060904	0.626610
12210	0.837471	-2.903902	9.395349	-0.006414	-0.003272	0.010823	-0.395610	0.901245	-1.087313	-0.764593	0.137639	-0.061014	0.626682
12211	0.819387	-2.860543	9.315029	-0.002100	-0.003413	0.017912	-0.396409	0.899854	-1.087349	-0.764865	0.137770	-0.061056	0.626318
12212	0.846597	-2.889181	9.308859	-0.067170	0.003702	-0.004353	-0.395074	0.900650	-1.086526	-0.764413	0.138751	-0.061991	0.626561
12213	0.791334	-2.895026	9.422751	0.003090	0.020291	-0.004017	-0.394808	0.901180	-1.085292	-0.764394	0.138535	-0.062269	0.626604
12214	0.881456	-2.937100	9.300661	0.017624	0.011679	-0.010230	-0.394142	0.902170	-1.086081	-0.764088	0.138126	-0.062248	0.627069
12215	0.864147	-2.791757	9.342363	0.005993	0.008115	-0.013829	-0.394808	0.901183	-1.085427	-0.763969	0.138034	-0.062270	0.627232
12216	0.660192	-2.766323	9.381649	-0.038364	-0.019902	0.024795	-0.394678	0.902323	-1.086070	-0.763974	0.138831	-0.062569	0.627021
12217	0.787035	-3.001887	9.688215	0.004508	-0.108751	0.324923	-0.394015	0.904268	-1.085473	-0.768227	0.139794	-0.061765	0.621667
12218	1.252396	-3.561535	9.239726	0.214719	-0.103722	0.409533	-0.389607	0.906640	-1.088835	-0.773771	0.137264	-0.058701	0.615623
12219	1.019222	-2.871535	8.830181	0.101467	0.015307	0.087283	-0.384513	0.903530	-1.093602	-0.775146	0.135518	-0.057932	0.614351
12220	0.750363	-2.735601	8.967743	-0.185641	-0.039307	0.111722	-0.385461	0.907165	-1.091306	-0.775892	0.138747	-0.059945	0.612492
12221	0.767488	-3.094557	9.052820	-0.300675	-0.096795	0.095973	-0.381596	0.911154	-1.084718	-0.776373	0.144602	-0.062398	0.610280
12222	0.807405	-2.914198	9.018984	-0.366802	-0.180122	0.063390	-0.383498	0.920066	-1.077905	-0.776194	0.152416	-0.064287	0.608407
12223	0.925187	-2.562537	8.632390	-0.549908	-0.329838	0.086581	-0.387146	0.930847	-1.064777	-0.775970	0.164956	-0.066116	0.605218
12224	1.272447	-2.973780	8.559490	-0.891264	-0.417221	-0.019427	-0.396031	0.947559	-1.046791	-0.773158	0.183837	-0.070373	0.602892
12225	1.126617	-3.636687	8.841656	-0.985935	-0.492569	-0.025458	-0.405455	0.964648	-1.020114	-0.769765	0.205128	-0.074523	0.599859
12226	1.321999	-3.968151	8.758679	-0.989120	-0.526908	-0.147718	-0.418099	0.985204	-0.993830	-0.764543	0.226853	-0.077663	0.598315
12227	1.375826	-4.175901	9.142233	-0.823082	-0.484350	-0.157546	-0.430992	0.999107	-0.966131	-0.759566	0.245536	-0.079372	0.597052
12228	1.404020	-4.670643	8.805011	-0.593986	-0.412857	-0.094462	-0.440258	1.008552	-0.944445	-0.756093	0.259622	-0.079746	0.595450
12229	1.238327	-4.515868	8.731358	-0.563212	-0.412342	-0.033329	-0.450189	1.017251	-0.926433	-0.753398	0.273139	-0.080059	0.592770
12230	1.572763	-4.866639	8.816483	-0.469469	-0.356354	0.072467	-0.455566	1.024156	-0.908532	-0.752171	0.284306	-0.080693	0.588979
12231	2.046355	-5.309586	8.641783	-0.314598	-0.280565	0.117560	-0.455852	1.028974	-0.896991	-0.752243	0.292174	-0.080880	0.584999
