# Supplementary material for: Identification of Haptic Based Guiding Using Hard Reins
Source: PLoS One. 2015 Jul 22;10(7):e0132020. doi: 10.1371/journal.pone.0132020 (PMC4511788; doi:10.1371/journal.pone.0132020)
Supplement: S9 File — (ZIP) [file pone.0132020.s009.zip › Exp2_MotionData2/Subject10/path3/T3/fc3.txt]

// Start Time: 0
// Sample rate: 25.0Hz
// Scenario: 4.9
// Firmware Version: 2.6.1
Counter	Acc_X	Acc_Y	Acc_Z	Gyr_X	Gyr_Y	Gyr_Z	Mag_X	Mag_Y	Mag_Z	Quat_w	Quat_x	Quat_y	Quat_z
14241	9.378548	0.744588	2.757843	-0.554617	0.010603	-0.016595	-0.762904	0.170843	-0.043412	0.266464	0.582863	-0.171883	0.748147
14242	9.387883	0.739938	2.796546	-0.583678	0.018038	-0.026712	-0.764178	0.171695	-0.044097	0.274999	0.580605	-0.178199	0.745331
14243	9.354610	0.732459	2.726597	-0.545554	0.007887	-0.020016	-0.765306	0.170848	-0.043253	0.283057	0.578307	-0.183925	0.742706
14244	9.325210	0.706332	2.770424	-0.560144	-0.008388	-0.006828	-0.764170	0.169862	-0.044398	0.290861	0.576363	-0.190229	0.739607
14245	9.422198	0.719903	2.719397	-0.569189	0.003478	-0.017599	-0.764451	0.169296	-0.043557	0.299073	0.573858	-0.196318	0.736683
14246	9.427195	0.710039	2.692920	-0.554609	0.004214	-0.006816	-0.763606	0.169858	-0.043558	0.306791	0.571626	-0.202425	0.733585
14247	9.374024	0.681343	2.688478	-0.549142	0.009651	-0.013877	-0.764309	0.169299	-0.044684	0.314670	0.569014	-0.208186	0.730660
14248	9.383890	0.741714	2.690208	-0.563652	0.013296	-0.010521	-0.763044	0.170420	-0.043134	0.322511	0.566477	-0.214283	0.727443
14249	9.436829	0.724539	2.702411	-0.560951	0.011518	-0.014009	-0.761906	0.168581	-0.042459	0.330459	0.563641	-0.220161	0.724317
14250	9.359525	0.681449	2.690913	-0.528272	0.004112	-0.010063	-0.763042	0.169853	-0.042437	0.337779	0.561340	-0.225765	0.720995
14251	9.359900	0.695690	2.649674	-0.567378	-0.010212	0.000187	-0.764878	0.169858	-0.042563	0.345417	0.558591	-0.231996	0.717524
14252	9.379023	0.647235	2.650190	-0.560063	0.002464	-0.010423	-0.764450	0.169011	-0.042716	0.353014	0.555977	-0.238017	0.713876
14253	9.398162	0.642402	2.669549	-0.547325	-0.001328	0.003906	-0.764178	0.170981	-0.041571	0.360331	0.553103	-0.243897	0.710460
14254	9.422088	0.676358	2.712634	-0.560945	-0.001309	0.009061	-0.764741	0.170560	-0.041571	0.367560	0.550318	-0.250121	0.706746
14255	9.374081	0.676448	2.678867	-0.540061	-0.010536	0.021739	-0.764181	0.171828	-0.041562	0.374416	0.547428	-0.256115	0.703236
14256	9.359449	0.686359	2.702941	-0.552808	-0.004910	0.003860	-0.762341	0.171263	-0.042709	0.381528	0.544661	-0.262141	0.699331
14257	9.383998	0.666477	2.640302	-0.547458	-0.017449	-0.006611	-0.764179	0.171548	-0.042410	0.388740	0.541849	-0.267932	0.695337
14258	9.417269	0.707896	2.726787	-0.563729	-0.004819	0.000206	-0.763190	0.170975	-0.040312	0.395936	0.538893	-0.274011	0.691193
14259	9.412267	0.652313	2.722581	-0.567408	-0.004651	-0.016654	-0.764040	0.171683	-0.040580	0.403479	0.535686	-0.279813	0.686986
14260	9.393314	0.666690	2.683783	-0.547400	-0.004803	-0.010227	-0.763471	0.170407	-0.039050	0.410551	0.532794	-0.285494	0.682695
14261	9.350190	0.671554	2.645124	-0.535637	-0.012047	-0.012705	-0.763476	0.171534	-0.038615	0.417565	0.529814	-0.290906	0.678462
14262	9.398721	0.709825	2.630133	-0.549264	-0.015650	-0.004865	-0.764323	0.171253	-0.038190	0.424430	0.526906	-0.296698	0.673944
14263	9.427297	0.731773	2.690261	-0.534729	-0.012098	-0.006480	-0.764041	0.171248	-0.036925	0.431258	0.523797	-0.302105	0.669616
14264	9.422044	0.635182	2.698595	-0.534708	-0.012119	-0.004724	-0.763195	0.171815	-0.038615	0.437897	0.520852	-0.307611	0.665083
14265	9.451034	0.632553	2.693753	-0.547359	-0.000325	-0.006708	-0.764038	0.170685	-0.037494	0.444837	0.517374	-0.313022	0.660652
14266	9.395729	0.647281	2.674331	-0.532741	0.014949	-0.010178	-0.763759	0.171532	-0.037769	0.451601	0.514012	-0.318144	0.656226
14267	9.378938	0.654576	2.664606	-0.563674	0.004243	-0.006053	-0.765456	0.171960	-0.038033	0.458627	0.510216	-0.323672	0.651596
14268	9.412919	0.724508	2.673446	-0.540075	0.003228	-0.004871	-0.765169	0.170831	-0.038047	0.465223	0.506798	-0.328984	0.646911
14269	9.432301	0.748568	2.675568	-0.546367	0.016808	-0.008559	-0.765458	0.172384	-0.038450	0.472084	0.502913	-0.334074	0.642347
14270	9.393496	0.782905	2.716316	-0.565451	0.014143	-0.003464	-0.767151	0.171965	-0.038301	0.478885	0.498993	-0.339554	0.637478
14271	9.355170	0.790185	2.682456	-0.556563	-0.011919	-0.015590	-0.766864	0.170833	-0.037611	0.485637	0.495324	-0.344904	0.632339
14272	9.379242	0.744024	2.668441	-0.561988	-0.008271	-0.017445	-0.766576	0.169707	-0.038329	0.492318	0.491702	-0.350337	0.626990
14273	9.422877	0.656323	2.601701	-0.545655	-0.019229	-0.009224	-0.767723	0.173087	-0.036173	0.498717	0.488086	-0.355611	0.621767
14274	9.442479	0.762626	2.614987	-0.552863	-0.010243	-0.002270	-0.768286	0.172523	-0.035612	0.504993	0.484362	-0.361020	0.616475
14275	9.428113	0.723837	2.581609	-0.541915	-0.004900	-0.001296	-0.767863	0.173091	-0.037298	0.511247	0.480458	-0.366107	0.611353
14276	9.423126	0.721573	2.600972	-0.549172	-0.004899	0.002155	-0.769554	0.171678	-0.035329	0.517360	0.476567	-0.371381	0.606052
14277	9.375008	0.707210	2.574616	-0.552724	0.005909	0.003806	-0.767717	0.171676	-0.035907	0.523621	0.472292	-0.376461	0.600864
14278	9.423045	0.670731	2.587041	-0.552728	0.004095	0.005591	-0.767586	0.174073	-0.035883	0.529679	0.468125	-0.381638	0.595527
14279	9.442227	0.731316	2.632252	-0.540064	0.002300	-0.001317	-0.766732	0.172661	-0.035904	0.535737	0.463977	-0.386478	0.590209
14280	9.437503	0.743384	2.624874	-0.523559	0.023781	0.005822	-0.766451	0.172657	-0.034780	0.541560	0.459787	-0.391020	0.585160
14281	9.386168	0.671508	2.674073	-0.559916	0.025858	-0.007023	-0.768150	0.173935	-0.036443	0.547934	0.455105	-0.395707	0.579710
14282	9.412790	0.685826	2.671462	-0.549081	0.018650	-0.012153	-0.767583	0.173656	-0.037576	0.554043	0.450740	-0.400357	0.574094
14283	9.388318	0.681404	2.712623	-0.559913	0.027659	-0.007034	-0.767719	0.172527	-0.037446	0.560308	0.445944	-0.404932	0.568523
14284	9.366411	0.633207	2.713190	-0.542723	0.014959	-0.006766	-0.767583	0.173656	-0.037717	0.566143	0.441549	-0.409513	0.562863
14285	9.296737	0.686724	2.698188	-0.556356	0.010449	0.000173	-0.766304	0.171962	-0.038026	0.572030	0.436838	-0.414215	0.557117
14286	9.388279	0.700829	2.726905	-0.540264	-0.024668	-0.009135	-0.767590	0.175351	-0.038262	0.577419	0.432838	-0.419114	0.550983
14287	9.335183	0.686618	2.719885	-0.546405	0.004090	0.001219	-0.766592	0.173660	-0.039695	0.583034	0.428219	-0.423691	0.545147
14288	9.398067	0.657024	2.688718	-0.536367	0.016768	-0.010231	-0.766031	0.174647	-0.039970	0.588625	0.423727	-0.427972	0.539273
14289	9.469697	0.739619	2.827853	-0.547198	0.025692	0.005530	-0.765609	0.175216	-0.041516	0.594262	0.418743	-0.432247	0.533545
14290	9.373159	0.720833	2.818526	-0.559864	0.031122	0.007981	-0.767300	0.174372	-0.041230	0.599849	0.413572	-0.436671	0.527691
14291	9.281967	0.808259	2.793508	-0.545459	0.003896	0.021580	-0.766155	0.171274	-0.043523	0.604986	0.408617	-0.441223	0.521868
14292	9.301840	0.768891	2.702097	-0.554578	-0.001397	0.014432	-0.766448	0.173529	-0.042653	0.610046	0.403704	-0.445942	0.515755
14293	9.394001	0.797039	2.658164	-0.561888	-0.004897	0.008200	-0.765466	0.175220	-0.043065	0.615245	0.398685	-0.450564	0.509427
14294	9.460532	0.729586	2.760317	-0.543735	-0.001306	0.000428	-0.765182	0.174510	-0.041667	0.620227	0.393942	-0.454960	0.503129
14295	9.404506	0.723082	2.823292	-0.552777	0.011423	-0.008617	-0.765897	0.176628	-0.042062	0.625539	0.388944	-0.459050	0.496686
14296	9.315160	0.735805	2.835352	-0.547270	0.014893	0.002024	-0.765469	0.175926	-0.043339	0.630547	0.383892	-0.463194	0.490396
14297	9.346686	0.720939	2.808895	-0.550030	-0.001468	0.019791	-0.765187	0.175779	-0.041654	0.635307	0.378715	-0.467531	0.484122
14298	9.363639	0.677150	2.780364	-0.538379	-0.023050	0.009444	-0.764206	0.177612	-0.042064	0.639685	0.373996	-0.472029	0.477617
14299	9.402462	0.671890	2.751373	-0.549128	-0.007821	0.025156	-0.764068	0.178173	-0.041215	0.644197	0.368771	-0.476373	0.471262
14300	9.435636	0.599451	2.795633	-0.552731	-0.000548	0.019757	-0.764639	0.179727	-0.041757	0.648660	0.363476	-0.480696	0.464819
14301	9.401717	0.575527	2.800778	-0.538125	0.003769	0.032276	-0.765353	0.181422	-0.042016	0.653002	0.358143	-0.484734	0.458645
14302	9.339770	0.618905	2.718218	-0.547130	0.006368	0.048075	-0.764370	0.182687	-0.041165	0.657093	0.352506	-0.489019	0.452579
14303	9.327767	0.645595	2.722769	-0.559995	-0.008751	0.032979	-0.763669	0.183955	-0.041298	0.661324	0.346930	-0.493322	0.446009
14304	9.393002	0.565129	2.675251	-0.553788	-0.032128	0.025239	-0.762542	0.184943	-0.042282	0.665151	0.341694	-0.497911	0.439209
14305	9.431746	0.608416	2.679549	-0.565461	-0.012309	0.032071	-0.765801	0.186919	-0.040688	0.669247	0.336021	-0.502189	0.432440
14306	9.378447	0.545887	2.675486	-0.558211	-0.012271	0.023291	-0.762273	0.187472	-0.039724	0.673169	0.330498	-0.506429	0.425611
14307	9.412533	0.589067	2.658043	-0.541773	0.002973	0.023403	-0.761991	0.187468	-0.038741	0.677192	0.325037	-0.510127	0.418965
14308	9.431727	0.603583	2.679603	-0.570876	0.006863	0.007120	-0.762276	0.188034	-0.039015	0.681378	0.319269	-0.513999	0.411821
14309	9.404818	0.528894	2.690139	-0.545440	0.011337	-0.003241	-0.762848	0.189588	-0.039275	0.685587	0.313902	-0.517328	0.404732
14310	9.411617	0.536480	2.750456	-0.565477	0.002389	0.000117	-0.761015	0.190571	-0.039420	0.689600	0.308235	-0.521057	0.397421
14311	9.435943	0.473143	2.695552	-0.540091	0.002447	-0.019049	-0.761858	0.189588	-0.040127	0.693660	0.303116	-0.524251	0.390021
14312	9.411884	0.448991	2.674106	-0.559902	0.020414	-0.003474	-0.761710	0.188038	-0.040567	0.697704	0.297351	-0.527542	0.382741
14313	9.397495	0.487795	2.680941	-0.561687	0.025812	-0.001757	-0.761998	0.189451	-0.041254	0.701851	0.291507	-0.530565	0.375405
14314	9.431509	0.487399	2.651903	-0.556250	0.024005	-0.003444	-0.761428	0.188606	-0.041971	0.705757	0.285690	-0.533662	0.368093
14315	9.426381	0.507068	2.700019	-0.559838	0.031197	0.000008	-0.761152	0.190157	-0.042097	0.709781	0.279756	-0.536481	0.360743
14316	9.402180	0.519395	2.714412	-0.541639	0.042916	-0.010471	-0.762988	0.190307	-0.043489	0.713704	0.274014	-0.539050	0.353507
14317	9.358466	0.507768	2.743598	-0.553566	0.029548	-0.021156	-0.762847	0.190738	-0.045878	0.717671	0.268351	-0.541606	0.345831
14318	9.425800	0.492995	2.767837	-0.545436	0.027794	-0.029886	-0.760720	0.188901	-0.046336	0.721437	0.262799	-0.544198	0.338102
14319	9.310401	0.532148	2.728891	-0.559966	0.031521	-0.037172	-0.760430	0.187349	-0.046496	0.725408	0.257148	-0.546555	0.330054
14320	9.399230	0.551361	2.798635	-0.556389	0.024289	-0.035300	-0.760987	0.185519	-0.047073	0.729064	0.251456	-0.549118	0.322033
14321	9.411617	0.531631	2.748093	-0.560035	0.024373	-0.042417	-0.763533	0.186660	-0.049012	0.732823	0.245855	-0.551418	0.313789
14322	9.387552	0.618997	2.780980	-0.548131	0.033165	-0.024635	-0.763528	0.185531	-0.048883	0.736313	0.240029	-0.553731	0.305959
14323	9.368526	0.604344	2.737674	-0.545357	0.039457	-0.024645	-0.763953	0.185958	-0.049860	0.739892	0.234306	-0.555676	0.298136
14324	9.353754	0.616793	2.781050	-0.547333	0.017888	-0.029847	-0.762814	0.184125	-0.050874	0.743081	0.228572	-0.558066	0.290083
14325	9.397541	0.667148	2.761098	-0.549009	0.033076	-0.014020	-0.764372	0.185119	-0.051555	0.746383	0.222674	-0.560045	0.282273
14326	9.387307	0.643438	2.824204	-0.525467	0.025816	-0.020785	-0.762672	0.184270	-0.052140	0.749355	0.217051	-0.562118	0.274553
14327	9.343697	0.619606	2.834194	-0.541696	0.042056	-0.015779	-0.763937	0.183008	-0.053269	0.752580	0.211192	-0.563785	0.266772
14328	9.401248	0.571060	2.858823	-0.543514	0.042077	-0.016681	-0.763511	0.182587	-0.054262	0.755629	0.205112	-0.565609	0.258920
14329	9.318870	0.586382	2.907091	-0.530759	0.045545	-0.009493	-0.764357	0.182735	-0.055943	0.758660	0.199288	-0.567064	0.251313
14330	9.338233	0.600761	2.906904	-0.556245	0.031149	0.001804	-0.764636	0.182035	-0.057074	0.761379	0.192807	-0.569069	0.243492
14331	9.326071	0.625156	2.930813	-0.536259	0.036523	-0.005073	-0.764351	0.181757	-0.058627	0.764149	0.186859	-0.570579	0.235796
14332	9.318597	0.598725	2.948033	-0.542662	0.027516	-0.002445	-0.763511	0.183446	-0.058194	0.766631	0.180604	-0.572431	0.227998
14333	9.268334	0.625369	2.906723	-0.574455	0.020352	0.008723	-0.762947	0.184013	-0.059319	0.769129	0.173951	-0.574280	0.219963
14334	9.328598	0.605655	2.906862	-0.539995	0.009358	0.011857	-0.761820	0.184572	-0.058758	0.771154	0.167623	-0.576321	0.212315
14335	9.275219	0.611067	2.945537	-0.560088	-0.001261	0.000175	-0.762664	0.184013	-0.059743	0.773222	0.161350	-0.578275	0.204187
14336	9.265551	0.543263	2.914892	-0.549214	-0.012192	0.007437	-0.762106	0.185706	-0.060292	0.774877	0.154987	-0.580541	0.196257
14337	9.299188	0.567415	2.945992	-0.543929	-0.031947	-0.002102	-0.760688	0.184004	-0.058210	0.776380	0.149081	-0.582764	0.188138
14338	9.323285	0.576990	2.955518	-0.542126	-0.030095	-0.008279	-0.760834	0.184988	-0.057214	0.777692	0.143061	-0.585098	0.179971
14339	9.333366	0.644459	2.933004	-0.548508	-0.033679	-0.006551	-0.761112	0.183573	-0.055537	0.779041	0.137114	-0.587215	0.171679
14340	9.299937	0.586199	2.858789	-0.567633	-0.040719	-0.015588	-0.762529	0.184420	-0.054954	0.780145	0.130792	-0.589648	0.163042
14341	9.333765	0.556864	2.839740	-0.556728	-0.051757	0.004073	-0.761399	0.184130	-0.053418	0.781096	0.124625	-0.591961	0.154729
14342	9.396667	0.527255	2.806156	-0.536713	-0.046415	0.001631	-0.761688	0.184682	-0.049329	0.781819	0.118577	-0.594291	0.146685
14343	9.396929	0.546436	2.781778	-0.531115	-0.032185	0.019306	-0.761265	0.184964	-0.049751	0.782731	0.112547	-0.596125	0.138925
14344	9.382729	0.570541	2.757363	-0.548350	-0.023003	0.009318	-0.761682	0.183267	-0.048077	0.783570	0.106140	-0.598012	0.130898
14345	9.382633	0.585163	2.776532	-0.543799	-0.015737	0.000481	-0.760700	0.184673	-0.047507	0.784595	0.100074	-0.599451	0.122695
14346	9.358274	0.575801	2.800833	-0.545649	-0.024807	0.007585	-0.762112	0.184535	-0.047216	0.785243	0.093708	-0.601223	0.114645
14347	9.373075	0.560905	2.752651	-0.554647	-0.007561	-0.001469	-0.761695	0.186372	-0.048607	0.786225	0.087462	-0.602419	0.106265
14348	9.416330	0.546238	2.769672	-0.561846	-0.004965	0.014360	-0.761413	0.185941	-0.046362	0.786952	0.080696	-0.603789	0.098147
14349	9.397172	0.570481	2.762177	-0.536495	-0.010364	0.000535	-0.761278	0.187637	-0.047612	0.787697	0.074703	-0.604860	0.089986
14350	9.363514	0.565738	2.742944	-0.547279	0.005870	0.003841	-0.759868	0.188196	-0.047054	0.788383	0.068257	-0.605879	0.081879
14351	9.368314	0.548761	2.738294	-0.564617	-0.004811	-0.001605	-0.762269	0.187917	-0.046334	0.789069	0.061824	-0.606770	0.073330
14352	9.378343	0.558092	2.694681	-0.545557	-0.014005	0.009296	-0.760579	0.189184	-0.046757	0.789331	0.055359	-0.607970	0.065295
14353	9.373014	0.633680	2.795335	-0.540078	0.002298	-0.003121	-0.760294	0.188620	-0.047046	0.789908	0.049318	-0.608575	0.057006
14354	9.406752	0.551086	2.762381	-0.545581	-0.012138	0.002209	-0.760296	0.188899	-0.046199	0.790034	0.042924	-0.609604	0.048857
14355	9.426322	0.555600	2.730891	-0.552815	-0.010346	0.007427	-0.761146	0.189464	-0.045623	0.790292	0.036563	-0.610293	0.040550
14356	9.421199	0.478296	2.731761	-0.530955	0.002240	-0.001252	-0.761425	0.188618	-0.045630	0.790417	0.030421	-0.610948	0.032532
14357	9.401463	0.430283	2.763736	-0.545477	0.004114	-0.002330	-0.760303	0.190307	-0.045340	0.790690	0.024277	-0.611258	0.024162
14358	9.411247	0.444661	2.753897	-0.554493	0.011303	0.004602	-0.760300	0.189458	-0.044645	0.790768	0.017680	-0.611653	0.015950
14359	9.397043	0.512404	2.750744	-0.545396	0.016690	0.002027	-0.759737	0.189879	-0.044223	0.791026	0.011475	-0.611627	0.007649
14360	9.343724	0.478982	2.763270	-0.560092	-0.002941	-0.012194	-0.760303	0.190019	-0.043513	0.790760	0.004992	-0.612105	-0.000897
14361	9.363053	0.435207	2.739568	-0.570998	-0.004673	-0.014081	-0.761435	0.190589	-0.044624	0.790588	-0.001420	-0.612269	-0.009773
14362	9.435271	0.415509	2.754190	-0.561913	-0.000140	-0.021068	-0.761291	0.190311	-0.045754	0.790172	-0.007825	-0.612557	-0.018477
14363	9.391938	0.454480	2.758646	-0.545484	0.009624	-0.013863	-0.759172	0.189876	-0.043805	0.790002	-0.013831	-0.612352	-0.027035
14364	9.362790	0.445118	2.778121	-0.509136	0.013066	-0.015236	-0.761572	0.189600	-0.043930	0.789593	-0.019467	-0.612323	-0.034994
14365	9.358140	0.461973	2.763441	-0.552772	0.009712	-0.020147	-0.761294	0.190873	-0.045185	0.789256	-0.025509	-0.611974	-0.043735
14366	9.386943	0.449799	2.778037	-0.549963	0.024125	-0.021084	-0.762411	0.187629	-0.044366	0.788794	-0.031704	-0.611610	-0.052278
14367	9.386962	0.454632	2.777983	-0.560105	-0.000154	-0.021053	-0.761572	0.189315	-0.042947	0.788157	-0.037859	-0.611262	-0.061105
14368	9.382451	0.498041	2.758173	-0.556437	0.007055	-0.022818	-0.762834	0.187775	-0.045487	0.787302	-0.044146	-0.611020	-0.069729
14369	9.382995	0.512145	2.695188	-0.534690	-0.002957	-0.022497	-0.762552	0.187773	-0.045067	0.786477	-0.049878	-0.610608	-0.078252
14370	9.346479	0.558686	2.757544	-0.563766	0.003572	-0.032613	-0.762968	0.186083	-0.045504	0.785381	-0.056156	-0.610277	-0.087097
14371	9.372925	0.551330	2.767256	-0.552925	-0.014642	-0.016446	-0.762110	0.184113	-0.047502	0.784235	-0.062256	-0.609868	-0.095718
14372	9.399548	0.570496	2.767007	-0.552888	-0.007422	-0.017367	-0.761689	0.184390	-0.046376	0.782865	-0.068555	-0.609569	-0.104154
14373	9.392550	0.584889	2.742692	-0.540156	0.002558	-0.031432	-0.761966	0.183120	-0.046106	0.781744	-0.074221	-0.608794	-0.112858
14374	9.392363	0.589890	2.769217	-0.562042	-0.014522	-0.024507	-0.762248	0.182980	-0.046105	0.780086	-0.080580	-0.608454	-0.121479
14375	9.387927	0.628389	2.737379	-0.549239	0.002586	-0.029764	-0.762807	0.181572	-0.046397	0.778783	-0.086386	-0.607512	-0.130248
14376	9.363585	0.643255	2.771076	-0.532911	-0.004784	-0.020686	-0.761391	0.181007	-0.047258	0.777130	-0.092298	-0.606947	-0.138437
14377	9.346617	0.614331	2.766589	-0.542138	-0.026318	-0.025977	-0.762951	0.182420	-0.046809	0.775334	-0.098095	-0.606326	-0.146984
14378	9.404934	0.623343	2.720498	-0.550210	-0.011887	-0.022606	-0.761814	0.180722	-0.045991	0.773389	-0.104252	-0.605691	-0.155369
14379	9.387795	0.633345	2.756656	-0.547335	0.007822	-0.012082	-0.761813	0.180296	-0.045151	0.771871	-0.110171	-0.604355	-0.163803
14380	9.363398	0.643407	2.795239	-0.542927	-0.013843	-0.010133	-0.761813	0.180299	-0.045996	0.769791	-0.116355	-0.603611	-0.171861
14381	9.363296	0.626521	2.800260	-0.545604	-0.002963	-0.016426	-0.760672	0.177899	-0.046030	0.767970	-0.122201	-0.602318	-0.180286
14382	9.346213	0.626780	2.824445	-0.542015	-0.010199	-0.015460	-0.760962	0.179306	-0.045028	0.765753	-0.128272	-0.601399	-0.188381
14383	9.353530	0.607279	2.805321	-0.554673	-0.010283	0.000316	-0.761248	0.180298	-0.046000	0.763722	-0.134457	-0.599998	-0.196603
14384	9.382894	0.623739	2.761602	-0.540247	-0.028366	0.000606	-0.762664	0.180859	-0.044294	0.761189	-0.140740	-0.599190	-0.204337
14385	9.395224	0.628298	2.730121	-0.547474	-0.021096	-0.002173	-0.760689	0.181417	-0.043741	0.758877	-0.146797	-0.597851	-0.212441
14386	9.378068	0.604375	2.752159	-0.531248	-0.033663	-0.016067	-0.761108	0.179718	-0.041504	0.756077	-0.152740	-0.597080	-0.220256
14387	9.339509	0.599724	2.742597	-0.539425	-0.040941	-0.004626	-0.761535	0.179994	-0.039246	0.753386	-0.158699	-0.595944	-0.228198
14388	9.402363	0.596820	2.728047	-0.560285	-0.029925	-0.015540	-0.761250	0.179285	-0.038270	0.750378	-0.165038	-0.594854	-0.236312
14389	9.426657	0.548142	2.682663	-0.569275	-0.022734	-0.006852	-0.759435	0.179752	-0.036432	0.747633	-0.171303	-0.593168	-0.244647
14390	9.453322	0.623029	2.703540	-0.536474	-0.010384	0.005855	-0.759436	0.179890	-0.035445	0.744874	-0.177411	-0.591692	-0.252166
14391	9.431994	0.622845	2.652825	-0.552727	0.005943	0.002024	-0.761417	0.181031	-0.037811	0.742407	-0.183354	-0.589491	-0.260217
14392	9.403237	0.651952	2.640457	-0.541878	-0.003137	0.003975	-0.761134	0.180748	-0.037534	0.739551	-0.189450	-0.587758	-0.267795
14393	9.422379	0.598633	2.636193	-0.553553	0.016733	0.004598	-0.759870	0.182436	-0.037245	0.737061	-0.195339	-0.585250	-0.275801
14394	9.395642	0.623196	2.672201	-0.563563	0.017719	0.000048	-0.759579	0.180746	-0.038110	0.734184	-0.201557	-0.582974	-0.283707
14395	9.426682	0.599029	2.703843	-0.547294	0.009614	-0.008557	-0.760008	0.181874	-0.037813	0.731403	-0.207200	-0.580522	-0.291740
14396	9.412500	0.613422	2.672288	-0.545442	0.016845	-0.012118	-0.759586	0.182440	-0.038655	0.728360	-0.212973	-0.578280	-0.299544
14397	9.402752	0.613559	2.684381	-0.559995	0.018796	-0.021149	-0.759581	0.181598	-0.039790	0.725396	-0.218558	-0.575537	-0.307879
14398	9.407607	0.620779	2.684294	-0.561857	0.010681	-0.019350	-0.760712	0.181741	-0.039639	0.722006	-0.224479	-0.573182	-0.315878
14399	9.412574	0.627907	2.669710	-0.574600	0.007155	-0.021244	-0.759293	0.180329	-0.040228	0.718674	-0.230298	-0.570377	-0.324254
14400	9.405578	0.622906	2.635945	-0.552866	0.002667	-0.034232	-0.759853	0.179204	-0.040798	0.714971	-0.235922	-0.568127	-0.332249
14401	9.397955	0.591748	2.670133	-0.545575	0.007142	-0.035066	-0.760131	0.178219	-0.041370	0.711518	-0.241120	-0.565440	-0.340411
14402	9.393173	0.608711	2.672366	-0.561864	0.017123	-0.034432	-0.759567	0.178640	-0.041088	0.707772	-0.246720	-0.562791	-0.348501
14403	9.431770	0.618180	2.679458	-0.540076	0.015213	-0.033272	-0.760551	0.177660	-0.042639	0.704291	-0.251760	-0.559889	-0.356532
14404	9.402508	0.628303	2.722880	-0.543634	0.027823	-0.031629	-0.759555	0.176248	-0.043084	0.700619	-0.257004	-0.557074	-0.364349
14405	9.388114	0.642783	2.720304	-0.541812	0.027764	-0.028060	-0.758972	0.176480	-0.044791	0.697155	-0.261988	-0.553830	-0.372304
14406	9.378757	0.676540	2.698191	-0.538223	0.016872	-0.020871	-0.759251	0.175634	-0.044517	0.693319	-0.267305	-0.551028	-0.379770
14407	9.412426	0.654607	2.703224	-0.543771	0.000683	-0.020832	-0.760092	0.174227	-0.045088	0.689447	-0.272551	-0.547986	-0.387415
14408	9.403041	0.705357	2.693005	-0.545483	0.017795	-0.019183	-0.759810	0.174224	-0.044246	0.685447	-0.277922	-0.544985	-0.394859
14409	9.378721	0.666873	2.698299	-0.558276	0.006171	-0.022810	-0.759663	0.173100	-0.045666	0.681386	-0.283251	-0.541642	-0.402624
14410	9.422237	0.695630	2.702753	-0.549126	0.011427	-0.010338	-0.760370	0.173243	-0.045659	0.677217	-0.288758	-0.538527	-0.409860
14411	9.373860	0.700956	2.717275	-0.541879	0.009634	-0.013800	-0.760237	0.171468	-0.047634	0.673207	-0.293880	-0.535100	-0.417246
14412	9.373694	0.657456	2.717761	-0.554555	0.015099	-0.013987	-0.761378	0.173727	-0.047320	0.668869	-0.299329	-0.531790	-0.424518
14413	9.393169	0.671743	2.703077	-0.560027	0.009690	-0.010473	-0.757989	0.174283	-0.047340	0.664630	-0.304673	-0.528072	-0.431951
14414	9.364544	0.700743	2.673794	-0.560081	0.000679	-0.010419	-0.760948	0.172315	-0.047338	0.659987	-0.310292	-0.524763	-0.439045
14415	9.378931	0.695879	2.683495	-0.576401	-0.002991	0.005338	-0.759539	0.173156	-0.046495	0.655494	-0.316067	-0.520853	-0.446253
14416	9.417577	0.673794	2.669191	-0.547382	-0.008483	0.000409	-0.759822	0.173441	-0.047335	0.650782	-0.321647	-0.517589	-0.452910
14417	9.393432	0.690924	2.678698	-0.541892	0.002365	-0.006674	-0.759823	0.173582	-0.047333	0.646306	-0.326736	-0.513886	-0.459840
14418	9.402803	0.695940	2.717292	-0.560031	0.002355	0.003730	-0.760808	0.172594	-0.046210	0.641515	-0.332347	-0.510228	-0.466553
14419	9.373656	0.657486	2.722593	-0.550100	-0.004841	-0.003197	-0.760813	0.173865	-0.046759	0.636799	-0.337582	-0.506411	-0.473363
14420	9.397976	0.705668	2.722023	-0.560087	-0.002995	-0.002430	-0.759680	0.173014	-0.046214	0.631754	-0.343108	-0.502745	-0.480012
14421	9.361925	0.681531	2.690927	-0.540157	-0.013914	-0.001254	-0.759963	0.173158	-0.046774	0.626890	-0.348258	-0.499021	-0.486522
14422	9.417014	0.674251	2.741680	-0.529234	-0.004888	-0.008251	-0.759965	0.173722	-0.046768	0.621849	-0.353283	-0.495608	-0.492816
14423	9.395567	0.628105	2.684229	-0.549279	-0.019234	-0.005751	-0.760390	0.173863	-0.046340	0.616690	-0.358489	-0.491790	-0.499322
14424	9.451576	0.758256	2.682701	-0.545746	-0.024525	-0.018918	-0.760249	0.173718	-0.045498	0.611099	-0.363736	-0.488426	-0.505662
14425	9.396235	0.743923	2.653938	-0.532899	-0.003853	-0.020676	-0.761236	0.173152	-0.044230	0.605919	-0.368367	-0.484596	-0.512187
14426	9.347835	0.749183	2.673276	-0.567576	-0.018834	-0.040462	-0.760672	0.173149	-0.043671	0.599870	-0.373535	-0.480984	-0.518924
14427	9.432268	0.768075	2.687451	-0.553072	-0.026165	-0.033151	-0.760664	0.171459	-0.044393	0.594054	-0.378441	-0.477206	-0.525506
14428	9.377093	0.797242	2.658202	-0.560287	-0.018943	-0.031517	-0.761087	0.170890	-0.042847	0.588012	-0.383520	-0.473490	-0.531941
14429	9.405551	0.753834	2.702144	-0.542129	-0.014428	-0.041950	-0.759947	0.168771	-0.042596	0.582156	-0.388010	-0.469656	-0.538484
14430	9.446562	0.748742	2.702146	-0.557429	0.011827	-0.047590	-0.759239	0.168347	-0.042888	0.576120	-0.392486	-0.465624	-0.545192
14431	9.431890	0.802320	2.752313	-0.545487	0.033344	-0.042273	-0.762058	0.166514	-0.041196	0.570546	-0.396411	-0.461102	-0.552015
14432	9.436341	0.817141	2.807719	-0.561742	0.045954	-0.033694	-0.761774	0.166518	-0.042606	0.564813	-0.400603	-0.456410	-0.558743
14433	9.407011	0.701261	2.799386	-0.570567	0.085649	-0.035831	-0.761341	0.164832	-0.045020	0.559451	-0.404200	-0.450862	-0.566004
14434	9.230927	0.848220	2.546673	-0.548058	0.042175	-0.022921	-0.760775	0.165120	-0.047274	0.553791	-0.408291	-0.446167	-0.572320
14435	9.239549	0.868392	2.689005	-0.550343	-0.029898	-0.022507	-0.761341	0.165405	-0.047689	0.547570	-0.413015	-0.441936	-0.578168
14436	9.350873	0.971686	2.699786	-0.560413	-0.037008	-0.026084	-0.763026	0.162583	-0.046157	0.540941	-0.418030	-0.437898	-0.583848
14437	9.345821	0.952504	2.719338	-0.547801	-0.055107	-0.024061	-0.761607	0.161024	-0.045058	0.534369	-0.422915	-0.433897	-0.589344
14438	9.418263	0.956866	2.716776	-0.547815	-0.058734	-0.020485	-0.762606	0.163138	-0.043761	0.527601	-0.428002	-0.430092	-0.594535
14439	9.384723	0.879303	2.647610	-0.553267	-0.062301	-0.022309	-0.762461	0.161718	-0.040962	0.520810	-0.432954	-0.426004	-0.599857
14440	9.377584	0.905932	2.647322	-0.518607	-0.050962	0.001029	-0.763307	0.160868	-0.039275	0.514504	-0.437735	-0.422186	-0.604510
14441	9.447494	0.864346	2.638027	-0.548501	-0.033613	-0.008264	-0.763310	0.161715	-0.039547	0.508045	-0.442321	-0.417658	-0.609757
14442	9.442442	0.854863	2.662304	-0.576406	-0.001198	0.008015	-0.762745	0.161428	-0.038429	0.501625	-0.447050	-0.412474	-0.615129
14443	9.379913	0.913259	2.661736	-0.560953	0.002335	0.007284	-0.761899	0.161847	-0.037868	0.495422	-0.451357	-0.407209	-0.620495
14444	9.360401	0.869910	2.667079	-0.556441	-0.008583	0.016241	-0.761052	0.162132	-0.039279	0.489111	-0.455945	-0.402174	-0.625412
14445	9.384405	0.860168	2.679238	-0.554739	-0.019273	0.002175	-0.761624	0.163397	-0.037290	0.482609	-0.460321	-0.397167	-0.630437
14446	9.394331	0.867159	2.647733	-0.545599	-0.019458	0.018211	-0.761056	0.162688	-0.036739	0.476231	-0.464855	-0.392267	-0.635012
14447	9.423322	0.845135	2.633441	-0.541958	-0.013986	0.009377	-0.762474	0.163820	-0.036716	0.469868	-0.469004	-0.387233	-0.639773
14448	9.416466	0.856989	2.589822	-0.554665	-0.022178	0.025205	-0.760641	0.164230	-0.034192	0.463375	-0.473613	-0.382090	-0.644190
14449	9.414230	0.849587	2.563327	-0.567372	-0.017547	0.017950	-0.761491	0.165084	-0.035866	0.456743	-0.478013	-0.376615	-0.648884
14450	9.414158	0.815707	2.556456	-0.556528	-0.022009	0.007485	-0.759513	0.164793	-0.034336	0.449904	-0.482398	-0.371529	-0.653333
14451	9.428735	0.771902	2.523095	-0.549210	-0.012075	0.001316	-0.760789	0.165927	-0.035159	0.443160	-0.486335	-0.366332	-0.657943
14452	9.395395	0.795993	2.476959	-0.556595	-0.033689	0.004015	-0.759241	0.167333	-0.034875	0.436094	-0.490743	-0.361297	-0.662162
14453	9.457509	0.771872	2.547221	-0.560161	-0.013726	-0.009413	-0.759104	0.168035	-0.033883	0.428979	-0.494616	-0.356011	-0.666775
14454	9.426059	0.772131	2.556926	-0.540202	-0.021090	-0.002949	-0.759520	0.166058	-0.033056	0.421979	-0.498557	-0.351069	-0.670913
14455	9.419154	0.800994	2.527616	-0.562055	-0.026334	-0.009361	-0.760515	0.167469	-0.032470	0.414653	-0.502507	-0.345798	-0.675258
14456	9.482376	0.766277	2.450593	-0.554709	-0.015540	-0.010214	-0.761080	0.167186	-0.031905	0.407358	-0.506333	-0.340611	-0.679464
14457	9.463190	0.759027	2.431368	-0.558316	-0.010086	-0.013832	-0.761641	0.166055	-0.030787	0.400018	-0.509894	-0.335237	-0.683820
14458	9.477644	0.741988	2.426706	-0.554534	0.007821	-0.003281	-0.759949	0.167040	-0.031212	0.392887	-0.513332	-0.329716	-0.688053
14459	9.481983	0.742354	2.489523	-0.545483	0.002337	0.000395	-0.760373	0.166756	-0.030085	0.385862	-0.516611	-0.324212	-0.692178
14460	9.465109	0.727899	2.480042	-0.564553	0.002426	0.000167	-0.760938	0.167044	-0.031486	0.378555	-0.520109	-0.318486	-0.696240
14461	9.448381	0.752112	2.470128	-0.549932	0.013103	0.007349	-0.758825	0.168447	-0.030924	0.371558	-0.523208	-0.312708	-0.700294
14462	9.443349	0.737764	2.489626	-0.549956	0.013166	0.000268	-0.758829	0.169295	-0.031197	0.364392	-0.526333	-0.307033	-0.704218
14463	9.457867	0.757037	2.494225	-0.559862	0.023963	0.007168	-0.760524	0.169013	-0.030061	0.357267	-0.529238	-0.300982	-0.708292
14464	9.419364	0.747491	2.475051	-0.539969	0.013132	-0.001387	-0.760524	0.169300	-0.031465	0.350106	-0.532171	-0.295398	-0.712011
14465	9.452853	0.728128	2.504220	-0.547277	0.005945	0.000344	-0.759678	0.169579	-0.031187	0.342827	-0.535090	-0.289671	-0.715708
14466	9.433509	0.708886	2.499628	-0.541794	0.009504	0.002149	-0.759397	0.170433	-0.033715	0.335605	-0.537994	-0.283988	-0.719224
14467	9.438898	0.718095	2.431858	-0.556385	0.002434	-0.005050	-0.759818	0.169728	-0.033437	0.328051	-0.540884	-0.278161	-0.722810
14468	9.464769	0.747568	2.532984	-0.538241	0.002347	-0.004833	-0.759820	0.170294	-0.034135	0.320657	-0.543712	-0.272592	-0.726120
14469	9.433528	0.708870	2.497211	-0.556391	-0.004906	0.009144	-0.759536	0.170296	-0.034982	0.313191	-0.546669	-0.266607	-0.729373
14470	9.467381	0.730423	2.499342	-0.552849	-0.010180	-0.006696	-0.758837	0.171416	-0.032723	0.305475	-0.549647	-0.260867	-0.732477
14471	9.445762	0.757143	2.499073	-0.563718	-0.007475	-0.001533	-0.759402	0.171417	-0.032719	0.297683	-0.552508	-0.254860	-0.735640
14472	9.428513	0.723599	2.528467	-0.557391	-0.015667	0.003890	-0.760948	0.169443	-0.031883	0.289978	-0.555525	-0.248910	-0.738477
14473	9.481589	0.737825	2.537903	-0.558318	-0.011955	-0.006747	-0.759680	0.170287	-0.031884	0.282072	-0.558270	-0.243020	-0.741425
14474	9.455115	0.757326	2.537721	-0.556388	0.006037	-0.005069	-0.760248	0.170851	-0.031451	0.274292	-0.560789	-0.237008	-0.744384
14475	9.438109	0.738130	2.542791	-0.547371	-0.002979	-0.009337	-0.760389	0.170854	-0.032295	0.266447	-0.563205	-0.231214	-0.747226
14476	9.457531	0.723371	2.521182	-0.545424	0.013160	-0.001449	-0.759116	0.171141	-0.034836	0.258821	-0.565449	-0.225237	-0.750032
14477	9.433319	0.757524	2.547414	-0.556415	-0.001222	0.000278	-0.759966	0.171279	-0.033138	0.250964	-0.567808	-0.219147	-0.752719
14478	9.452749	0.750030	2.528140	-0.552729	0.009624	-0.005049	-0.758981	0.172267	-0.034121	0.243129	-0.570002	-0.213072	-0.755372
14479	9.466912	0.730804	2.559749	-0.545345	0.032161	-0.010410	-0.758984	0.173115	-0.034394	0.235321	-0.571632	-0.207068	-0.758277
14480	9.394854	0.757646	2.528132	-0.552646	0.024049	-0.006917	-0.760108	0.171423	-0.033839	0.227471	-0.573473	-0.200897	-0.760937
14481	9.459848	0.762221	2.552159	-0.535457	0.009485	0.001348	-0.758971	0.170296	-0.035268	0.219807	-0.575328	-0.194980	-0.763325
14482	9.419176	0.747644	2.499214	-0.547281	0.015113	-0.017410	-0.759816	0.169736	-0.035830	0.211777	-0.577116	-0.189012	-0.765743
14483	9.418659	0.769882	2.576293	-0.543562	0.024892	-0.005042	-0.758409	0.171285	-0.036247	0.203929	-0.578622	-0.182946	-0.768206
14484	9.438008	0.701849	2.538363	-0.545484	0.005997	-0.006721	-0.757559	0.170720	-0.036401	0.196012	-0.580458	-0.176880	-0.770300
14485	9.457603	0.776645	2.537502	-0.543670	0.009630	-0.010247	-0.758690	0.171148	-0.037232	0.187979	-0.582058	-0.170906	-0.772440
14486	9.414282	0.769546	2.518308	-0.538079	0.025720	0.000326	-0.757564	0.171991	-0.036950	0.180288	-0.583459	-0.164762	-0.774548
14487	9.442711	0.747980	2.576505	-0.539991	0.018642	-0.012922	-0.758270	0.172139	-0.038633	0.172243	-0.584776	-0.158814	-0.776625
14488	9.442934	0.776888	2.561683	-0.567262	0.013328	-0.008780	-0.758132	0.173129	-0.039327	0.163998	-0.586312	-0.152336	-0.778547
14489	9.457398	0.742872	2.547545	-0.552676	0.018633	-0.005105	-0.757141	0.172702	-0.039058	0.155882	-0.587570	-0.146075	-0.780464
14490	9.433412	0.781691	2.547144	-0.547159	0.027567	0.000213	-0.757563	0.172571	-0.041590	0.148024	-0.588714	-0.139727	-0.782292
14491	9.418839	0.752767	2.545070	-0.553569	0.024087	-0.010463	-0.756995	0.172290	-0.042442	0.139791	-0.589748	-0.133476	-0.784118
14492	9.423610	0.743085	2.547588	-0.559942	0.018664	-0.005197	-0.757421	0.172572	-0.042154	0.131649	-0.590921	-0.126990	-0.785719
14493	9.432888	0.753026	2.600626	-0.563658	0.007885	-0.006943	-0.756849	0.171306	-0.043579	0.123273	-0.592113	-0.120561	-0.787191
14494	9.413561	0.758012	2.605429	-0.552637	0.025818	-0.003389	-0.757560	0.172724	-0.045389	0.115243	-0.593025	-0.114131	-0.788679
14495	9.384486	0.767983	2.624688	-0.545370	0.031266	-0.012189	-0.757976	0.171034	-0.045967	0.107024	-0.593662	-0.107978	-0.790223
14496	9.417881	0.758393	2.670663	-0.549064	0.018607	-0.005074	-0.756846	0.171459	-0.047238	0.098976	-0.594544	-0.101616	-0.791451
14497	9.379756	0.704905	2.581903	-0.569188	-0.007413	-0.006929	-0.755850	0.169621	-0.046702	0.090450	-0.595721	-0.095086	-0.792397
14498	9.355300	0.748954	2.644271	-0.563756	-0.004691	-0.012193	-0.755014	0.172440	-0.046679	0.082057	-0.596850	-0.088609	-0.793212
14499	9.408530	0.704875	2.606029	-0.532811	-0.000393	-0.004773	-0.754442	0.170744	-0.045857	0.073987	-0.597724	-0.082604	-0.793996
14500	9.384544	0.724300	2.596179	-0.554590	0.006065	-0.010377	-0.754443	0.171029	-0.046698	0.065739	-0.598537	-0.076217	-0.794747
14501	9.367369	0.729484	2.634807	-0.572790	-0.000190	-0.007018	-0.756144	0.172304	-0.047235	0.057136	-0.599327	-0.069592	-0.795424
14502	9.432402	0.724331	2.649276	-0.568236	0.002498	-0.006969	-0.755854	0.170752	-0.047253	0.048771	-0.600080	-0.062944	-0.795967
14503	9.393654	0.739227	2.673326	-0.560066	0.002454	-0.006880	-0.755293	0.171594	-0.046545	0.040309	-0.600674	-0.056507	-0.796475
14504	9.364505	0.729865	2.692801	-0.561987	-0.015578	-0.005031	-0.753879	0.171165	-0.045575	0.032030	-0.601573	-0.049943	-0.796611
14505	9.386312	0.702992	2.668907	-0.552808	-0.001203	-0.005010	-0.756141	0.171452	-0.045695	0.023667	-0.602084	-0.043599	-0.796890
14506	9.393692	0.729499	2.663768	-0.542019	-0.013786	-0.013647	-0.756988	0.171170	-0.045128	0.015498	-0.602803	-0.037449	-0.796860
14507	9.408422	0.789810	2.660659	-0.549250	-0.008373	-0.010216	-0.754451	0.172432	-0.044572	0.007076	-0.603288	-0.031228	-0.796880
14508	9.420351	0.753483	2.661049	-0.553820	-0.013758	-0.010238	-0.753460	0.172148	-0.044723	-0.001169	-0.603879	-0.024850	-0.796687
14509	9.389501	0.767800	2.600519	-0.558431	-0.024516	-0.013766	-0.756005	0.172437	-0.044982	-0.009773	-0.604485	-0.018527	-0.796341
14510	9.423324	0.816043	2.619267	-0.558402	-0.022790	-0.004918	-0.755160	0.172710	-0.042733	-0.017982	-0.605084	-0.012014	-0.795868
14511	9.413972	0.777071	2.561720	-0.543861	-0.019175	-0.013621	-0.755156	0.172153	-0.044992	-0.026411	-0.605475	-0.005929	-0.795404
14512	9.437675	0.772421	2.614902	-0.538373	-0.019329	0.000600	-0.754306	0.171585	-0.044300	-0.034280	-0.605897	0.000331	-0.794804
14513	9.418631	0.777178	2.583461	-0.549261	-0.019294	0.002240	-0.754450	0.171863	-0.043029	-0.042523	-0.606157	0.006687	-0.794179
14514	9.428658	0.791358	2.542210	-0.552874	-0.015654	0.000412	-0.754169	0.171856	-0.041202	-0.050552	-0.606380	0.013164	-0.793457
14515	9.454985	0.742887	2.547548	-0.556535	-0.021041	0.000401	-0.753751	0.173554	-0.042876	-0.058908	-0.606528	0.019606	-0.792635
14516	9.448191	0.800750	2.517914	-0.532810	-0.008635	0.011226	-0.755297	0.171435	-0.040916	-0.066510	-0.606529	0.025881	-0.791852
14517	9.433769	0.757158	2.489423	-0.534715	-0.023012	0.007746	-0.755167	0.173543	-0.038642	-0.074477	-0.606605	0.032059	-0.790857
14518	9.424119	0.694187	2.458725	-0.556391	-0.012211	0.019802	-0.754465	0.174529	-0.038778	-0.082199	-0.606498	0.038797	-0.789872
14519	9.462603	0.698899	2.477952	-0.567247	-0.004963	0.021408	-0.753621	0.175374	-0.039057	-0.090344	-0.606100	0.045615	-0.788923
14520	9.501125	0.698732	2.489985	-0.553609	-0.001404	0.019783	-0.753903	0.175375	-0.039055	-0.098028	-0.605695	0.052288	-0.787902
14521	9.472079	0.691710	2.497351	-0.529070	-0.005226	0.030702	-0.752776	0.176221	-0.039759	-0.105548	-0.605236	0.058602	-0.786838
14522	9.443026	0.662877	2.495296	-0.539917	0.009350	0.018092	-0.752499	0.177489	-0.039325	-0.113082	-0.604569	0.065003	-0.785801
14523	9.472099	0.672300	2.485486	-0.541774	0.004890	0.014566	-0.752220	0.178337	-0.040023	-0.121004	-0.603820	0.071285	-0.784651
14524	9.471867	0.631278	2.495610	-0.543643	0.002307	0.002170	-0.751800	0.179324	-0.040297	-0.128800	-0.603152	0.077556	-0.783328
14525	9.438882	0.674473	2.413013	-0.535476	-0.004103	0.009384	-0.751658	0.179325	-0.040720	-0.136691	-0.602443	0.083680	-0.781905
14526	9.467207	0.660263	2.488043	-0.571826	-0.001162	0.001864	-0.750531	0.179884	-0.039738	-0.144806	-0.601624	0.090386	-0.780327
14527	9.476519	0.575633	2.491391	-0.559994	-0.001253	0.005533	-0.751233	0.178758	-0.040026	-0.153029	-0.600675	0.096819	-0.778715
14528	9.476665	0.643392	2.505134	-0.552763	-0.003055	0.002098	-0.751233	0.178613	-0.039042	-0.160883	-0.599806	0.103225	-0.776978
14529	9.467301	0.650489	2.471237	-0.557220	0.018735	-0.014011	-0.750387	0.178892	-0.038483	-0.169387	-0.598461	0.109290	-0.775376
14530	9.457367	0.636233	2.500407	-0.532741	0.007739	-0.006585	-0.751655	0.178332	-0.039042	-0.177125	-0.597377	0.115228	-0.773621
14531	9.462306	0.645808	2.490627	-0.543731	-0.001120	-0.017272	-0.750952	0.179751	-0.042129	-0.185440	-0.596264	0.121087	-0.771634
14532	9.442998	0.655627	2.495376	-0.554565	0.007907	-0.013919	-0.751795	0.178196	-0.040450	-0.193525	-0.594985	0.127255	-0.769641
14533	9.467085	0.672483	2.509655	-0.560033	0.007968	-0.017515	-0.751090	0.178621	-0.041295	-0.202021	-0.593538	0.133299	-0.767549
14534	9.459871	0.689476	2.514307	-0.535514	0.013353	-0.027877	-0.751094	0.179749	-0.041283	-0.210068	-0.592156	0.138962	-0.765449
14535	9.447635	0.694538	2.538432	-0.561859	0.013477	-0.028189	-0.751367	0.177638	-0.042570	-0.218723	-0.590507	0.144850	-0.763204
14536	9.445372	0.694431	2.519104	-0.549196	0.006241	-0.031534	-0.752073	0.177498	-0.042426	-0.226937	-0.589052	0.150694	-0.760795
14537	9.467242	0.708718	2.506834	-0.541862	0.011519	-0.020858	-0.752207	0.176092	-0.043847	-0.235192	-0.587366	0.156335	-0.758449
14538	9.438240	0.742872	2.528239	-0.541899	0.011597	-0.029708	-0.751499	0.175380	-0.042171	-0.243265	-0.585728	0.162039	-0.755969
14539	9.438314	0.762205	2.528023	-0.517373	0.015133	-0.034748	-0.751775	0.174256	-0.043447	-0.251410	-0.584023	0.167092	-0.753519
14540	9.407371	0.766901	2.474851	-0.552769	0.011584	-0.022759	-0.752768	0.174962	-0.042869	-0.259457	-0.582177	0.173010	-0.750879
14541	9.438078	0.789063	2.571220	-0.549151	0.011551	-0.020943	-0.753752	0.173979	-0.043716	-0.267702	-0.580193	0.178682	-0.748188
14542	9.433413	0.762297	2.537695	-0.554678	-0.004673	-0.017372	-0.754312	0.173140	-0.045410	-0.275587	-0.578426	0.184750	-0.745213
14543	9.433467	0.796191	2.546982	-0.558247	0.007058	-0.017482	-0.751624	0.172572	-0.046141	-0.283813	-0.576316	0.190577	-0.742288
14544	9.404514	0.789093	2.542267	-0.547333	0.009722	-0.019146	-0.751763	0.172009	-0.046427	-0.291637	-0.574250	0.196400	-0.739332
14545	9.438220	0.776827	2.547192	-0.543700	0.009708	-0.019099	-0.751624	0.172288	-0.045581	-0.299668	-0.572061	0.201933	-0.736321
14546	9.452533	0.762327	2.561833	-0.525431	0.014834	0.002315	-0.751046	0.169754	-0.047583	-0.306890	-0.569839	0.207612	-0.733484
14547	9.426199	0.788987	2.547072	-0.552792	-0.001223	-0.001446	-0.750201	0.170600	-0.048003	-0.314655	-0.567560	0.213505	-0.730262
14548	9.413711	0.757890	2.586099	-0.552694	0.016825	-0.005103	-0.750622	0.170038	-0.048428	-0.322243	-0.565049	0.219443	-0.727134
14549	9.425835	0.752919	2.576472	-0.545404	0.020396	-0.005037	-0.749493	0.170174	-0.047591	-0.330001	-0.562392	0.225004	-0.724008
14550	9.399117	0.767770	2.605340	-0.557179	0.024921	-0.001669	-0.749502	0.172289	-0.047568	-0.337555	-0.559592	0.230945	-0.720817
14551	9.403728	0.770339	2.634302	-0.554553	0.009591	-0.001544	-0.750906	0.170609	-0.050390	-0.345242	-0.556887	0.236701	-0.717396
14552	9.418088	0.758225	2.644084	-0.534615	0.004123	-0.004815	-0.751192	0.171168	-0.048411	-0.352427	-0.554431	0.242380	-0.713900
14553	9.408996	0.767526	2.576332	-0.554555	0.010543	-0.006854	-0.750212	0.173282	-0.048678	-0.360120	-0.551615	0.248018	-0.710297
14554	9.399454	0.767495	2.561846	-0.560052	0.002460	-0.006870	-0.749781	0.171874	-0.049823	-0.367531	-0.548887	0.254000	-0.706490
14555	9.423365	0.767526	2.590811	-0.556392	0.009684	-0.010407	-0.750345	0.171880	-0.051226	-0.375209	-0.545964	0.259576	-0.702682
14556	9.404609	0.784168	2.527823	-0.560001	0.013322	-0.012239	-0.749500	0.172155	-0.049541	-0.382668	-0.542984	0.265361	-0.698797
14557	9.375185	0.830786	2.609501	-0.543694	0.011470	-0.015580	-0.750058	0.170748	-0.050396	-0.390204	-0.540040	0.270633	-0.694878
14558	9.413561	0.758012	2.605429	-0.556436	0.000640	-0.006817	-0.748933	0.171874	-0.050252	-0.397400	-0.537108	0.276469	-0.690763
14559	9.442597	0.767465	2.600452	-0.532845	-0.001238	-0.010061	-0.749778	0.170884	-0.048989	-0.404587	-0.534282	0.281695	-0.686659
14560	9.399303	0.777315	2.585901	-0.554583	0.014275	-0.021033	-0.748360	0.169894	-0.049292	-0.411949	-0.531135	0.287184	-0.682436
14561	9.384400	0.785022	2.643830	-0.560014	0.015134	-0.014029	-0.750624	0.170748	-0.049828	-0.419481	-0.527767	0.292546	-0.678170
14562	9.427743	0.738770	2.634622	-0.529107	0.016776	-0.011905	-0.750344	0.171311	-0.049824	-0.426374	-0.524629	0.297703	-0.674050
14563	9.398497	0.777970	2.689802	-0.557300	0.016963	-0.018432	-0.750624	0.170750	-0.050532	-0.433853	-0.521167	0.302903	-0.669632
14564	9.393634	0.753788	2.682829	-0.558169	0.013209	-0.001615	-0.750620	0.170191	-0.051946	-0.440801	-0.517645	0.308528	-0.665243
14565	9.403663	0.767968	2.641578	-0.540096	0.006062	-0.017277	-0.749914	0.170185	-0.050825	-0.447918	-0.514359	0.313543	-0.660677
14566	9.415487	0.748696	2.663525	-0.552770	0.000508	0.005608	-0.750621	0.170472	-0.051661	-0.454541	-0.510890	0.319214	-0.656115
14567	9.374964	0.763089	2.605424	-0.541778	0.020380	-0.005890	-0.750060	0.171316	-0.051375	-0.461516	-0.507223	0.324176	-0.651642
14568	9.369555	0.763592	2.680335	-0.541914	-0.001271	-0.003109	-0.750904	0.170471	-0.051236	-0.468032	-0.503818	0.329567	-0.646915
14569	9.384157	0.780371	2.672879	-0.532832	-0.003146	0.000553	-0.751050	0.171459	-0.051225	-0.474581	-0.500394	0.334630	-0.642185
14570	9.398721	0.802030	2.672618	-0.540091	-0.003141	0.004012	-0.751900	0.172168	-0.051774	-0.480879	-0.496874	0.340019	-0.637384
14571	9.393847	0.799675	2.677484	-0.546410	0.002278	0.005673	-0.751051	0.171600	-0.051223	-0.487433	-0.493115	0.345187	-0.632529
14572	9.384344	0.780219	2.648716	-0.545562	-0.003036	-0.004903	-0.749630	0.169905	-0.051534	-0.493797	-0.489493	0.350487	-0.627471
14573	9.422961	0.760581	2.639218	-0.545580	-0.008470	-0.001326	-0.751189	0.170751	-0.050387	-0.500248	-0.485823	0.355609	-0.622310
14574	9.358294	0.758164	2.574088	-0.558278	-0.006597	-0.003265	-0.749494	0.170888	-0.050398	-0.506583	-0.481998	0.361042	-0.617009
14575	9.396627	0.782392	2.622095	-0.518291	-0.005046	0.004279	-0.749772	0.170187	-0.051530	-0.512616	-0.478424	0.365776	-0.611999
14576	9.437568	0.699783	2.593965	-0.541935	-0.010305	0.000495	-0.751761	0.172016	-0.048680	-0.518613	-0.474680	0.371006	-0.606691
14577	9.466639	0.752844	2.605416	-0.554519	0.009518	0.007315	-0.750066	0.172297	-0.049535	-0.524951	-0.470440	0.375989	-0.601453
14578	9.387211	0.731352	2.567099	-0.527308	0.007690	-0.004757	-0.750492	0.172865	-0.050370	-0.530899	-0.466567	0.380731	-0.596242
14579	9.396519	0.719451	2.605882	-0.556374	0.009646	-0.006880	-0.749361	0.172577	-0.049256	-0.537307	-0.462316	0.385525	-0.590708
14580	9.446959	0.685390	2.620693	-0.552746	0.009649	-0.008602	-0.750495	0.173712	-0.050361	-0.543438	-0.458076	0.390431	-0.585154
14581	9.432815	0.719147	2.593755	-0.547310	0.000501	0.003906	-0.749641	0.172302	-0.051227	-0.549440	-0.453849	0.395236	-0.579590
14582	9.415630	0.707368	2.625323	-0.545459	0.011381	-0.004992	-0.749220	0.173006	-0.051223	-0.555359	-0.449540	0.399988	-0.574021
14583	9.413208	0.695269	2.620628	-0.565434	0.013294	-0.007009	-0.747669	0.173707	-0.050805	-0.561626	-0.444955	0.404679	-0.568178
14584	9.413301	0.719436	2.620359	-0.560852	0.020481	-0.006996	-0.748513	0.172863	-0.051089	-0.567654	-0.440285	0.409396	-0.562417
14585	9.432319	0.692883	2.644794	-0.547249	0.014978	-0.003266	-0.749075	0.172303	-0.051935	-0.573600	-0.435760	0.413810	-0.556649
14586	9.417979	0.690436	2.625509	-0.532803	0.005995	-0.013659	-0.749506	0.173998	-0.052337	-0.579215	-0.431529	0.418233	-0.550794
14587	9.386939	0.729149	2.600954	-0.570952	0.004342	-0.010557	-0.750218	0.175413	-0.053020	-0.585227	-0.426819	0.422879	-0.544525
14588	9.398773	0.712293	2.622874	-0.557420	-0.002803	-0.024510	-0.750221	0.176116	-0.052450	-0.590968	-0.422392	0.427490	-0.538140
14589	9.413133	0.705028	2.635018	-0.539169	0.002372	-0.008403	-0.750218	0.175411	-0.052457	-0.596536	-0.417967	0.431740	-0.532024
14590	9.398829	0.712247	2.615625	-0.543563	0.020316	0.002050	-0.750781	0.174993	-0.053583	-0.601947	-0.413135	0.436057	-0.526150
14591	9.393713	0.685846	2.640091	-0.554611	0.004285	-0.013026	-0.750491	0.173583	-0.054023	-0.607572	-0.408460	0.440322	-0.519743
14592	9.412832	0.700423	2.671317	-0.552687	0.014953	0.001975	-0.749221	0.173862	-0.054030	-0.612884	-0.403482	0.444700	-0.513631
14593	9.367352	0.705256	2.625411	-0.556429	0.000632	-0.006834	-0.749223	0.174141	-0.053182	-0.618287	-0.398682	0.448986	-0.507134
14594	9.318762	0.725214	2.675999	-0.560142	-0.015656	0.002059	-0.749788	0.174285	-0.053739	-0.623249	-0.393831	0.453717	-0.500599
14595	9.384209	0.695483	2.625498	-0.561913	-0.007490	-0.002423	-0.749364	0.174141	-0.053040	-0.628435	-0.388922	0.458093	-0.493923
14596	9.432455	0.767923	2.663288	-0.556475	-0.004781	-0.005013	-0.749794	0.175413	-0.053305	-0.633397	-0.383982	0.462493	-0.487306
14597	9.354925	0.744411	2.690235	-0.552823	-0.001190	-0.006781	-0.749792	0.174988	-0.052887	-0.638471	-0.379084	0.466563	-0.480592
14598	9.364744	0.812093	2.701548	-0.543742	0.000572	-0.006676	-0.750073	0.174422	-0.052187	-0.643262	-0.374183	0.470656	-0.474007
14599	9.383526	0.826944	2.776267	-0.554675	0.000673	-0.012110	-0.749227	0.174701	-0.051768	-0.648281	-0.369216	0.474572	-0.467111
14600	9.383191	0.764186	2.789050	-0.552954	-0.019209	-0.006669	-0.750359	0.174839	-0.050209	-0.652812	-0.364296	0.478904	-0.460191
14601	9.302282	0.848617	2.681893	-0.538429	-0.024735	-0.001158	-0.750645	0.175830	-0.051041	-0.657229	-0.359596	0.482971	-0.453299
14602	9.358177	0.830984	2.624020	-0.532116	-0.033767	-0.001016	-0.748948	0.175115	-0.049373	-0.661280	-0.354947	0.487242	-0.446450
14603	9.456667	0.738618	2.639418	-0.540256	-0.041121	0.020172	-0.748668	0.175536	-0.048667	-0.665222	-0.350095	0.491590	-0.439604
14604	9.394382	0.782270	2.600351	-0.552836	-0.026778	0.034086	-0.747547	0.177219	-0.046546	-0.669038	-0.344690	0.496095	-0.432974
14605	9.435676	0.772101	2.561747	-0.552834	-0.028590	0.035876	-0.747839	0.178904	-0.043852	-0.672911	-0.339340	0.500392	-0.426202
14606	9.399137	0.753209	2.595836	-0.532769	-0.016095	0.037791	-0.748697	0.180874	-0.041853	-0.676525	-0.334003	0.504500	-0.419805
14607	9.464415	0.733312	2.571807	-0.560945	-0.017722	0.033945	-0.747294	0.182841	-0.040436	-0.680434	-0.328405	0.508598	-0.412903
14608	9.425726	0.685130	2.557898	-0.560031	-0.019550	0.035723	-0.747867	0.184673	-0.039568	-0.684068	-0.322673	0.512858	-0.406090
14609	9.447666	0.633908	2.505278	-0.530874	-0.021722	0.061732	-0.748012	0.185377	-0.038996	-0.687369	-0.317171	0.516837	-0.399758
14610	9.457501	0.582791	2.457507	-0.566993	0.012721	0.057557	-0.746192	0.188895	-0.037566	-0.691058	-0.310791	0.520739	-0.393291
14611	9.423378	0.525096	2.472695	-0.552475	0.003547	0.067499	-0.744499	0.189168	-0.036168	-0.694564	-0.304668	0.524475	-0.386891
14612	9.490169	0.515612	2.569369	-0.530641	0.023461	0.046409	-0.744796	0.192269	-0.035148	-0.698085	-0.298762	0.527766	-0.380633
14613	9.499459	0.479484	2.598757	-0.561476	0.038136	0.033569	-0.743675	0.194666	-0.035554	-0.702124	-0.292542	0.530773	-0.373794
14614	9.436941	0.511205	2.583988	-0.555944	0.052536	0.031768	-0.742973	0.195652	-0.035549	-0.706068	-0.286153	0.533649	-0.367157
14615	9.398039	0.436532	2.584873	-0.530685	0.019939	0.035785	-0.743122	0.197630	-0.036372	-0.709569	-0.280415	0.536585	-0.360494
14616	9.393459	0.526056	2.595963	-0.552456	0.027254	0.035495	-0.741857	0.198894	-0.035524	-0.713049	-0.274160	0.539700	-0.353726
14617	9.395741	0.545542	2.622323	-0.556127	0.029186	0.023057	-0.741861	0.200171	-0.037763	-0.716734	-0.268078	0.542501	-0.346582
14618	9.445769	0.354243	2.614725	-0.548988	0.011259	0.009083	-0.741583	0.201013	-0.036630	-0.720054	-0.262208	0.545560	-0.339314
14619	9.480053	0.394839	2.570730	-0.563561	0.007780	0.003640	-0.740040	0.203261	-0.034929	-0.723519	-0.256320	0.548496	-0.331620
14620	9.393497	0.363604	2.513200	-0.561851	-0.004722	-0.010436	-0.740604	0.202836	-0.034084	-0.726701	-0.250524	0.551648	-0.323772
14621	9.202937	0.338055	2.487159	-0.567251	0.013510	-0.033653	-0.740602	0.202555	-0.034369	-0.730322	-0.244898	0.554209	-0.315448
14622	8.910874	0.228409	2.438029	-0.538223	0.028200	-0.083015	-0.740312	0.200432	-0.032704	-0.734044	-0.239980	0.556243	-0.306893
14623	9.337951	-0.237694	2.539316	-0.563690	-0.033738	0.007324	-0.739050	0.202113	-0.030022	-0.736700	-0.234161	0.559538	-0.298928
14624	9.764133	-0.513984	2.846300	-0.559966	-0.023045	0.021493	-0.737647	0.204079	-0.028182	-0.739152	-0.228019	0.562830	-0.291349
14625	9.856664	-0.489038	3.063376	-0.554257	0.014581	0.042572	-0.737085	0.204497	-0.026915	-0.741935	-0.221567	0.565394	-0.284201
14626	9.744752	-0.327617	3.255039	-0.545116	0.016052	0.072736	-0.738368	0.207038	-0.026597	-0.744309	-0.214789	0.568130	-0.277667
14627	9.367303	0.078419	3.260679	-0.553684	0.004174	-0.006934	-0.736536	0.208303	-0.026598	-0.747097	-0.208890	0.570499	-0.269706
14628	9.088179	-0.015042	3.107444	-0.553185	-0.033074	-0.075763	-0.735970	0.207733	-0.025060	-0.749594	-0.203898	0.573257	-0.260598
14629	9.147931	-0.276760	3.057123	-0.533272	-0.060330	-0.061228	-0.736112	0.207442	-0.022246	-0.751692	-0.199189	0.576110	-0.251753
14630	9.111534	-0.317585	3.062460	-0.555039	-0.082290	-0.013590	-0.735819	0.204327	-0.019184	-0.753139	-0.193658	0.579727	-0.243302
14631	9.251643	-0.393720	3.009961	-0.526220	-0.116506	-0.028945	-0.736665	0.203190	-0.015811	-0.754234	-0.188879	0.583383	-0.234778
14632	9.264557	-0.270850	2.960244	-0.556907	-0.091267	-0.013514	-0.736381	0.202046	-0.011320	-0.755413	-0.183318	0.587004	-0.226213
14633	9.196243	-0.245106	2.757067	-0.553375	-0.097333	-0.041745	-0.736954	0.203163	-0.007644	-0.756717	-0.178116	0.590312	-0.217223
14634	9.274427	-0.173641	2.669174	-0.544178	-0.060115	-0.075453	-0.736949	0.201175	-0.003723	-0.758311	-0.173296	0.593042	-0.207929
14635	9.237939	-0.105304	2.738537	-0.554659	0.039499	-0.126614	-0.736934	0.197219	-0.001653	-0.761416	-0.168435	0.593834	-0.198081
14636	9.176467	-0.101577	2.885980	-0.561716	0.116757	-0.198846	-0.738884	0.191163	-0.003532	-0.765465	-0.164045	0.593370	-0.187258
14637	9.141076	-0.136425	3.074898	-0.541708	0.156823	-0.257265	-0.741678	0.184553	-0.007380	-0.770204	-0.160395	0.591701	-0.175925
14638	9.433940	-0.192752	3.251534	-0.545291	0.172215	-0.260895	-0.740795	0.177225	-0.010420	-0.774836	-0.156732	0.589928	-0.164468
14639	10.295661	-0.058147	3.613760	-0.554576	0.157929	-0.259855	-0.744151	0.169769	-0.014273	-0.779388	-0.152808	0.588065	-0.152919
14640	10.441225	0.345167	3.710555	-0.541901	0.182507	-0.290744	-0.745802	0.160048	-0.017037	-0.783951	-0.149465	0.585829	-0.141014
14641	9.888947	0.353645	3.351151	-0.563363	0.201093	-0.248741	-0.748022	0.152464	-0.025546	-0.788742	-0.145062	0.583128	-0.129633
14642	9.099519	0.342307	3.062362	-0.535700	0.220121	-0.184990	-0.749532	0.143461	-0.032104	-0.793175	-0.140427	0.580402	-0.119528
14643	8.715270	0.435311	2.861274	-0.544977	0.185941	-0.190253	-0.750219	0.140525	-0.039591	-0.797329	-0.135594	0.577886	-0.109219
14644	8.693172	0.889556	2.817571	-0.559863	0.126354	-0.167005	-0.751312	0.132641	-0.043606	-0.800465	-0.130533	0.576584	-0.098829
14645	9.143300	1.196030	2.808716	-0.557555	0.076066	-0.178922	-0.751155	0.129546	-0.046456	-0.803111	-0.125564	0.575729	-0.088223
14646	8.873780	1.315878	2.764244	-0.547608	0.059622	-0.161934	-0.752533	0.122081	-0.048776	-0.805212	-0.120730	0.575323	-0.077858
14647	9.049905	1.320142	2.464322	-0.560929	-0.068603	-0.119674	-0.753642	0.117292	-0.050225	-0.805864	-0.115238	0.576810	-0.067779
14648	9.253474	1.764235	2.570250	-0.555869	-0.119093	-0.113903	-0.754766	0.115023	-0.045876	-0.805635	-0.109951	0.579258	-0.057648
14649	10.058346	1.663187	2.681456	-0.543428	-0.147721	-0.132897	-0.753620	0.110634	-0.041849	-0.805105	-0.104998	0.581842	-0.047340
14650	10.034387	1.432419	2.858047	-0.562804	-0.054007	-0.126665	-0.755588	0.107236	-0.036801	-0.805443	-0.099658	0.583059	-0.037041
14651	9.552073	1.180133	2.996828	-0.533759	0.025907	-0.020797	-0.754322	0.108356	-0.035110	-0.806614	-0.093385	0.582935	-0.028994
14652	8.543482	1.166901	2.957246	-0.543236	0.070370	0.035229	-0.754324	0.108638	-0.035107	-0.808068	-0.086363	0.582318	-0.021767
14653	8.317033	1.223747	2.930334	-0.554670	-0.017906	0.036485	-0.754469	0.110057	-0.037343	-0.808561	-0.079083	0.582898	-0.014322
14654	9.128642	1.217605	3.151628	-0.539227	-0.147516	0.024347	-0.753774	0.112018	-0.033668	-0.807298	-0.072308	0.585660	-0.006605
14655	9.512388	1.501238	3.288103	-0.543692	-0.124065	0.029566	-0.753497	0.112285	-0.029444	-0.806356	-0.065313	0.587813	0.001006
14656	9.463293	1.621477	3.141841	-0.553491	-0.087877	0.018626	-0.753357	0.111706	-0.024947	-0.805628	-0.058357	0.589474	0.008899
14657	9.132112	1.444605	3.124926	-0.548714	-0.049991	0.005975	-0.751529	0.113387	-0.022832	-0.805378	-0.051573	0.590272	0.016873
14658	8.981212	1.252641	3.194931	-0.553012	-0.022196	0.019849	-0.750400	0.113379	-0.021151	-0.805247	-0.044611	0.590744	0.024665
14659	8.855556	1.311738	3.242768	-0.563797	-0.016093	0.046204	-0.751410	0.117891	-0.019688	-0.805257	-0.037122	0.590889	0.032141
14660	8.823800	1.518779	3.081015	-0.541945	-0.014513	0.060632	-0.749861	0.119299	-0.019967	-0.805057	-0.029848	0.591152	0.039133
14661	9.271533	1.405391	3.178339	-0.568399	-0.037897	0.074693	-0.749741	0.123953	-0.019638	-0.804656	-0.021947	0.591532	0.046227
14662	9.661846	1.178022	3.156189	-0.554539	-0.011933	0.089786	-0.748336	0.125781	-0.018785	-0.804347	-0.014124	0.591633	0.052890
14663	10.468817	0.737349	3.454832	-0.554312	-0.004273	0.146453	-0.745245	0.129866	-0.019188	-0.804237	-0.005625	0.591383	0.058635
14664	9.896025	0.671779	3.214687	-0.553694	0.052804	0.203497	-0.744425	0.136642	-0.021376	-0.804650	0.003458	0.590340	0.063437
14665	9.010983	0.716054	2.833581	-0.548394	-0.007114	0.240925	-0.741635	0.145391	-0.024262	-0.804446	0.012991	0.590028	0.067561
14666	8.865032	0.745518	2.374325	-0.538757	-0.062779	0.214836	-0.739411	0.153992	-0.024471	-0.803339	0.022120	0.590743	0.071972
14667	9.165415	0.670002	2.195950	-0.534534	-0.089292	0.160261	-0.738310	0.160618	-0.023988	-0.801866	0.030580	0.591708	0.077186
14668	9.157839	0.316389	2.069419	-0.556396	-0.072320	0.087320	-0.738474	0.165408	-0.022106	-0.800275	0.038494	0.592494	0.083837
14669	9.183603	-0.075861	1.981937	-0.570921	-0.092227	0.103155	-0.736225	0.167939	-0.020971	-0.798456	0.046877	0.593386	0.090354
14670	9.491122	-0.386962	2.013994	-0.563825	-0.142984	0.135418	-0.735401	0.173006	-0.018109	-0.795922	0.055598	0.595109	0.096241
14671	9.833113	-0.509743	2.048737	-0.528518	-0.172111	0.153755	-0.733158	0.176089	-0.013448	-0.793082	0.064084	0.597204	0.101304
14672	10.100152	-0.282861	2.268160	-0.554683	-0.116784	0.130182	-0.730927	0.182423	-0.011006	-0.790674	0.072528	0.598403	0.107184
14673	9.880579	0.062714	2.426498	-0.530841	-0.069179	0.131930	-0.728560	0.189599	-0.007007	-0.788832	0.080577	0.598787	0.112720
14674	9.228514	0.113227	2.504133	-0.545359	-0.027074	0.057946	-0.728716	0.192694	-0.004440	-0.787181	0.087800	0.598580	0.119748
14675	9.044755	-0.105946	2.441581	-0.560180	-0.062741	0.021658	-0.727030	0.194375	-0.002042	-0.784942	0.094964	0.598857	0.127352
14676	9.135830	-0.273276	2.443326	-0.571178	-0.066015	-0.008531	-0.726343	0.198174	0.000667	-0.782434	0.101871	0.599185	0.135637
14677	9.371974	-0.393245	2.434684	-0.553261	-0.105673	-0.013352	-0.726196	0.195756	0.006553	-0.779414	0.108617	0.600085	0.143574
14678	9.509093	-0.417990	2.480688	-0.558563	-0.087743	0.000653	-0.725635	0.195593	0.012882	-0.776511	0.115465	0.600625	0.151485
14679	9.398235	-0.458633	2.440211	-0.574924	-0.072023	-0.036816	-0.726209	0.196136	0.019508	-0.773583	0.122160	0.600853	0.160069
14680	9.337105	-0.537607	2.504001	-0.554799	-0.025787	-0.080237	-0.725209	0.192732	0.024392	-0.770990	0.127754	0.600493	0.169299
14681	9.306948	-0.614026	2.620883	-0.552746	0.039490	-0.127522	-0.725469	0.186797	0.027569	-0.768965	0.132642	0.599143	0.179237
14682	9.268014	-0.637767	2.650198	-0.556278	0.058462	-0.132115	-0.727152	0.183695	0.028535	-0.767004	0.137310	0.597460	0.189451
14683	9.354608	-0.773832	2.622603	-0.545442	0.065069	-0.170067	-0.727131	0.178752	0.030172	-0.764949	0.141484	0.595698	0.199950
14684	9.614530	-0.731243	2.737768	-0.530644	0.104509	-0.152390	-0.728805	0.173964	0.028727	-0.763329	0.145295	0.593308	0.210245
14685	10.411856	-0.320016	2.823937	-0.534937	0.184263	-0.189873	-0.729347	0.168890	0.027834	-0.762430	0.148574	0.589663	0.221187
14686	10.959536	0.405880	3.506203	-0.559780	0.190129	-0.220105	-0.731858	0.162424	0.022718	-0.761223	0.151625	0.585867	0.233045
14687	9.915873	0.419102	3.024166	-0.555851	0.249987	-0.277232	-0.733236	0.155104	0.018851	-0.760383	0.153831	0.581192	0.245703
14688	8.857084	0.214762	2.520412	-0.553947	0.222576	-0.248952	-0.735179	0.147786	0.015129	-0.759172	0.156255	0.576807	0.257944
14689	8.428274	-0.146801	2.244714	-0.559269	0.189547	-0.187008	-0.736565	0.142300	0.011141	-0.757808	0.159829	0.572564	0.268984
14690	8.593382	0.239230	2.303013	-0.550001	0.066710	-0.154217	-0.736261	0.138078	0.007997	-0.755081	0.164064	0.570090	0.279163
14691	8.837031	0.662496	2.210972	-0.569137	-0.108394	-0.103718	-0.737650	0.131579	0.012022	-0.750509	0.170338	0.569891	0.288003
14692	9.631423	1.120701	2.076724	-0.550933	-0.238132	-0.099826	-0.737643	0.128163	0.021136	-0.744396	0.176887	0.571670	0.296275
14693	10.316789	0.927344	1.993389	-0.560372	-0.269972	-0.151815	-0.738341	0.124610	0.029551	-0.737461	0.183354	0.573986	0.305079
14694	10.457530	0.551563	2.335695	-0.566051	-0.161884	-0.147273	-0.737615	0.118373	0.038208	-0.731646	0.189057	0.574537	0.314418
14695	9.817901	0.116383	2.442898	-0.553418	-0.055981	-0.119659	-0.738735	0.115259	0.042125	-0.727160	0.194432	0.573480	0.323350
14696	8.873900	0.105630	2.478112	-0.527505	-0.053772	0.007822	-0.738161	0.112423	0.046173	-0.723543	0.200622	0.571951	0.330315
14697	8.800388	0.388671	2.446054	-0.546115	-0.105704	-0.017709	-0.736896	0.113256	0.049269	-0.719006	0.207357	0.571138	0.337394
14698	9.115588	0.666723	2.394201	-0.529907	-0.131128	0.001317	-0.736052	0.113525	0.052644	-0.714295	0.213976	0.570611	0.344092
14699	9.608882	0.900424	2.386100	-0.548277	-0.137899	-0.029687	-0.736764	0.114221	0.056036	-0.709121	0.220765	0.570176	0.351155
14700	9.662659	1.141955	2.414746	-0.558269	-0.097654	-0.089282	-0.736061	0.114496	0.057863	-0.703861	0.226465	0.569238	0.359529
14701	9.397738	1.138323	2.340231	-0.533395	-0.060216	-0.060963	-0.736484	0.114212	0.058708	-0.699240	0.232056	0.567819	0.367144
14702	9.438983	0.992439	2.242730	-0.534653	-0.026822	0.032583	-0.736347	0.115056	0.059420	-0.695619	0.238242	0.565367	0.373785
14703	9.262215	1.023114	2.332033	-0.536052	0.016877	0.080032	-0.735519	0.119569	0.059179	-0.692748	0.244833	0.562085	0.379759
14704	9.481455	1.002737	2.370647	-0.560976	0.077002	0.123634	-0.735125	0.124279	0.055321	-0.690711	0.251578	0.557440	0.385859
14705	10.342026	0.791619	2.714985	-0.559113	0.084121	0.141438	-0.734166	0.132051	0.051030	-0.688801	0.258601	0.552634	0.391503
14706	10.476517	0.172658	2.813537	-0.531362	0.113966	0.212293	-0.733771	0.139397	0.048148	-0.687869	0.265577	0.547138	0.396163
14707	9.568716	0.252329	2.272581	-0.541992	0.117167	0.252693	-0.732961	0.149293	0.041768	-0.687138	0.273293	0.541314	0.400164
14708	9.338763	0.620853	2.225281	-0.563098	0.090243	0.250845	-0.730455	0.158895	0.037625	-0.685933	0.281256	0.535570	0.404420
14709	8.991058	0.511663	2.193134	-0.542462	0.089071	0.166084	-0.729926	0.168223	0.032650	-0.684032	0.288210	0.530513	0.409380
14710	9.304089	0.207248	2.140534	-0.542893	0.044596	0.106225	-0.729662	0.173313	0.029041	-0.681135	0.294665	0.526268	0.415054
14711	9.534693	-0.064837	2.150512	-0.541079	0.038288	0.107181	-0.728267	0.178117	0.026264	-0.678070	0.301349	0.522168	0.420417
14712	9.162543	-0.171199	2.159446	-0.548512	0.017745	0.085899	-0.728004	0.182921	0.024060	-0.674550	0.307832	0.518261	0.426179
14713	9.201732	-0.341601	2.004226	-0.523495	-0.041555	0.055587	-0.728714	0.184057	0.022388	-0.670180	0.314383	0.515616	0.431466
14714	9.226618	-0.342363	1.907544	-0.545613	-0.097329	0.058334	-0.727599	0.187150	0.024805	-0.665114	0.321459	0.513346	0.436765
14715	9.535275	-0.552573	1.841817	-0.558572	-0.136792	0.048734	-0.726196	0.188970	0.028192	-0.659319	0.329199	0.511623	0.441778
14716	10.069048	-0.641580	2.059575	-0.564555	-0.073731	0.058095	-0.725935	0.193045	0.033021	-0.654214	0.336233	0.508766	0.447334
14717	9.838486	-0.666238	2.521698	-0.541321	0.006037	0.086997	-0.725114	0.198680	0.035045	-0.650183	0.342817	0.504954	0.452505
14718	9.625418	-0.562529	2.658563	-0.566616	0.027659	0.097147	-0.723563	0.199664	0.035184	-0.646301	0.349290	0.500382	0.458159
14719	9.442245	-0.377339	2.714736	-0.560765	-0.010477	0.025778	-0.723575	0.202344	0.035353	-0.641281	0.355590	0.496910	0.464107
14720	9.245032	-0.529379	2.552379	-0.553722	-0.039077	-0.005863	-0.722453	0.204032	0.036347	-0.635730	0.361403	0.493933	0.470388
14721	9.399593	-0.603158	2.504667	-0.523967	-0.066047	-0.025672	-0.724431	0.203750	0.037486	-0.629812	0.367163	0.491761	0.476130
14722	9.332268	-0.576271	2.485125	-0.553064	-0.058497	-0.049068	-0.723728	0.204022	0.040300	-0.623520	0.372637	0.489245	0.482705
14723	9.293440	-0.651006	2.476346	-0.565636	-0.051469	-0.023621	-0.724719	0.203588	0.044245	-0.617325	0.378713	0.486345	0.488830
14724	9.441118	-0.729878	2.380371	-0.541980	-0.042450	-0.034875	-0.723587	0.203302	0.044515	-0.611262	0.383946	0.483523	0.495125
14725	9.356842	-0.717384	2.361012	-0.549122	-0.018934	-0.042195	-0.724721	0.203294	0.047762	-0.605194	0.389235	0.480400	0.501451
14726	9.411025	-0.679814	2.239699	-0.554258	0.049901	-0.078042	-0.725278	0.201890	0.045921	-0.599351	0.393188	0.476564	0.508988
14727	9.460126	-0.472313	2.232485	-0.557602	0.145236	-0.155593	-0.725541	0.197807	0.043628	-0.593493	0.395744	0.472141	0.517914
14728	9.741342	-0.315576	2.457504	-0.559128	0.218480	-0.180764	-0.726791	0.193449	0.039649	-0.587991	0.396938	0.466923	0.527911
14729	10.878118	-0.151601	3.154920	-0.552369	0.160810	-0.170379	-0.728173	0.187114	0.036214	-0.582009	0.399013	0.462329	0.536941
14730	10.063798	0.102065	3.090351	-0.562787	0.225423	-0.146259	-0.730132	0.183178	0.032950	-0.576727	0.400364	0.456585	0.546466
14731	9.179452	0.121533	2.608030	-0.544512	0.217930	-0.133770	-0.731095	0.178407	0.025867	-0.571569	0.401939	0.450977	0.555315
14732	8.737427	0.146819	2.357013	-0.546482	0.154311	-0.078620	-0.734174	0.175554	0.020903	-0.566361	0.404388	0.445558	0.563190
14733	8.568377	0.051003	2.324478	-0.559685	0.071476	-0.080081	-0.734446	0.173016	0.020738	-0.560216	0.408153	0.440902	0.570241
14734	9.201258	0.288990	2.369304	-0.558533	-0.047749	-0.038484	-0.734579	0.170754	0.022404	-0.553439	0.413285	0.437189	0.575992
14735	9.111536	0.731577	2.325822	-0.546168	-0.087315	-0.052210	-0.732458	0.169608	0.026176	-0.546177	0.418855	0.434151	0.581175
14736	9.104302	0.892093	2.092063	-0.546922	-0.198796	-0.076274	-0.733021	0.167896	0.032498	-0.537606	0.425178	0.432437	0.585835
14737	9.996606	1.061561	2.262961	-0.554651	-0.241612	-0.107752	-0.733008	0.163213	0.040754	-0.528109	0.432024	0.431367	0.590237
14738	10.616815	0.759130	2.434673	-0.544496	-0.193482	-0.146782	-0.733861	0.159708	0.050333	-0.518613	0.437517	0.430113	0.595502
14739	10.296226	0.462171	2.549572	-0.560948	-0.073704	-0.138973	-0.733564	0.155172	0.056197	-0.509974	0.442022	0.427370	0.601579
14740	9.190754	0.488611	2.572505	-0.557530	0.037037	-0.146914	-0.734956	0.149804	0.059390	-0.502192	0.444766	0.423474	0.608816
14741	8.515452	0.385821	2.460983	-0.554789	-0.009651	-0.075970	-0.736644	0.147830	0.060086	-0.494802	0.448837	0.419459	0.614630
14742	8.982276	0.571142	2.419627	-0.540971	-0.122326	-0.069688	-0.737911	0.145844	0.064159	-0.486643	0.453911	0.416561	0.619371
14743	9.541292	0.900947	2.386201	-0.554761	-0.135663	-0.073147	-0.735647	0.144703	0.066382	-0.478108	0.459421	0.413662	0.623882
14744	9.780208	1.023569	2.138037	-0.560947	-0.112213	-0.067980	-0.736206	0.143005	0.068199	-0.469746	0.464455	0.410302	0.628707
14745	9.528910	1.095693	2.210061	-0.543845	0.015666	-0.073918	-0.737483	0.143850	0.069485	-0.462414	0.467825	0.406037	0.634388
14746	9.072529	1.062394	2.223126	-0.545008	0.081679	-0.007203	-0.736490	0.143287	0.068345	-0.456445	0.470647	0.400401	0.640179
14747	9.256130	1.082912	2.210569	-0.555966	0.043414	0.047792	-0.737067	0.146401	0.065707	-0.450669	0.474639	0.394500	0.644969
14748	9.854995	1.112339	2.494579	-0.552211	0.064904	0.067279	-0.737082	0.150360	0.063355	-0.445354	0.478230	0.388144	0.649846
14749	10.391220	1.003891	2.698052	-0.555719	0.084682	0.079587	-0.735964	0.154325	0.058319	-0.440215	0.481813	0.381493	0.654621
14750	10.034709	0.411181	2.635067	-0.558566	0.139610	0.176381	-0.737675	0.158861	0.053029	-0.436743	0.485215	0.373263	0.659164
14751	9.765901	0.397119	2.435019	-0.556330	0.160539	0.248771	-0.737705	0.166783	0.046917	-0.434305	0.488976	0.364206	0.663051
14752	9.226836	0.724105	2.391012	-0.537314	0.189810	0.185054	-0.736892	0.176400	0.039408	-0.431418	0.491493	0.355658	0.667698
14753	8.859475	0.479565	2.338655	-0.540565	0.103439	0.167750	-0.735919	0.181356	0.033539	-0.427556	0.495179	0.348019	0.671473
14754	9.278371	0.162626	2.322299	-0.539253	0.031664	0.138174	-0.734813	0.187858	0.029093	-0.422820	0.499399	0.341197	0.674840
14755	9.553415	0.156119	2.331670	-0.555552	0.024276	0.169931	-0.735962	0.192665	0.026900	-0.418203	0.504191	0.333937	0.677779
14756	9.277837	0.150939	2.385258	-0.550264	0.026500	0.116841	-0.733861	0.197466	0.024399	-0.412942	0.508332	0.327161	0.681207
14757	9.087687	0.158995	2.322595	-0.549008	-0.043402	0.073018	-0.732325	0.201409	0.025555	-0.406543	0.513245	0.321460	0.684080
14758	9.181629	-0.066900	2.237999	-0.565822	-0.104214	0.032496	-0.732904	0.204227	0.027279	-0.399034	0.518638	0.316337	0.686817
14759	9.297505	-0.237347	2.152754	-0.542716	-0.177022	0.003142	-0.732620	0.203082	0.032052	-0.390800	0.524776	0.312440	0.688670
14760	9.838592	-0.641126	1.900394	-0.544584	-0.217807	0.037058	-0.733482	0.205325	0.037151	-0.382760	0.531458	0.308382	0.689890
14761	10.253263	-0.691863	1.934235	-0.567738	-0.174981	0.100295	-0.732790	0.206991	0.044907	-0.375520	0.538254	0.303009	0.690980
14762	10.184677	-0.290625	2.256068	-0.563689	-0.083014	0.090068	-0.731399	0.211492	0.048182	-0.368735	0.543416	0.297032	0.693185
14763	9.803349	-0.169437	2.313221	-0.530524	0.005252	0.071271	-0.729439	0.215576	0.049055	-0.362500	0.547145	0.291071	0.696063
14764	9.121980	-0.222705	2.384804	-0.570743	-0.004874	0.007019	-0.729580	0.215720	0.048212	-0.354868	0.550670	0.285264	0.699611
14765	9.088525	-0.479728	2.218566	-0.559953	-0.026429	-0.006908	-0.729865	0.215569	0.051311	-0.346973	0.554472	0.279895	0.702730
14766	9.406680	-0.583207	2.224128	-0.529187	-0.050950	0.002500	-0.731281	0.215989	0.053438	-0.339398	0.558202	0.274983	0.705411
14767	9.724572	-0.686473	2.263518	-0.565566	-0.058869	0.003943	-0.731562	0.214992	0.056387	-0.331353	0.562431	0.269550	0.707968
14768	9.594389	-0.598498	2.286875	-0.549121	-0.026275	-0.023505	-0.730713	0.213989	0.060453	-0.323244	0.565683	0.264428	0.711051
14769	9.464377	-0.573692	2.257775	-0.552853	-0.022321	-0.061635	-0.731134	0.212570	0.063257	-0.314552	0.568827	0.259587	0.714218
14770	9.480115	-0.569956	2.098227	-0.553098	-0.036229	-0.116389	-0.731544	0.208895	0.065616	-0.304945	0.571625	0.255466	0.717629
14771	9.322101	-0.560291	1.938846	-0.550235	-0.010899	-0.130688	-0.733928	0.204522	0.066856	-0.295291	0.574090	0.251297	0.721161
14772	9.782233	-0.577057	2.039907	-0.567172	0.061554	-0.157783	-0.734612	0.198730	0.069616	-0.285340	0.575202	0.246800	0.725819
14773	9.956343	-0.382546	2.399969	-0.549575	0.131746	-0.156196	-0.735019	0.194637	0.069999	-0.275976	0.575318	0.242016	0.730941
14774	10.174411	0.075987	2.510549	-0.571559	0.132116	-0.181127	-0.738384	0.189008	0.067995	-0.265900	0.575150	0.237252	0.736350
14775	9.915938	0.580088	2.471440	-0.541611	0.170337	-0.239384	-0.739205	0.183234	0.065406	-0.255506	0.574078	0.233272	0.742115
14776	9.471992	0.371874	2.353535	-0.539760	0.174037	-0.257190	-0.743116	0.173522	0.060829	-0.244789	0.572581	0.229556	0.748019
14777	9.156419	0.045640	2.430092	-0.523274	0.170928	-0.227010	-0.745057	0.165065	0.059629	-0.234723	0.571278	0.225625	0.753419
14778	9.155568	0.000271	2.517591	-0.556959	0.126388	-0.166986	-0.747007	0.158722	0.059014	-0.224874	0.570814	0.220773	0.758197
14779	9.353518	0.197772	2.606946	-0.552629	0.077355	-0.124110	-0.747556	0.154915	0.058697	-0.215561	0.571359	0.215572	0.761979
14780	9.489777	0.259052	2.494924	-0.552857	0.035869	-0.116739	-0.750498	0.148423	0.061186	-0.206067	0.572322	0.210553	0.765278
14781	9.334885	0.216739	2.529434	-0.540430	-0.014700	-0.112783	-0.750909	0.145317	0.062002	-0.196634	0.574130	0.205728	0.767715
14782	9.167780	0.354488	2.358969	-0.538831	-0.058060	-0.101891	-0.753150	0.140520	0.063518	-0.187089	0.576397	0.201084	0.769630
14783	8.996870	0.670829	2.143022	-0.569920	-0.108673	-0.068312	-0.753146	0.138958	0.066599	-0.177572	0.579801	0.195603	0.770739
14784	9.114245	0.848247	2.032145	-0.557536	-0.146316	-0.093538	-0.752290	0.135833	0.072332	-0.167542	0.583385	0.190851	0.771471
14785	9.429223	1.082846	1.988026	-0.546788	-0.162513	-0.095870	-0.753130	0.132995	0.077660	-0.157601	0.587283	0.186203	0.771744
14786	10.046066	1.188860	2.169667	-0.546978	-0.146546	-0.159534	-0.751986	0.128167	0.086048	-0.146627	0.590429	0.182343	0.772428
14787	10.289198	1.104934	2.520661	-0.542901	-0.052640	-0.183041	-0.753379	0.122651	0.091070	-0.135736	0.592130	0.178419	0.774032
14788	10.045692	0.783366	2.642981	-0.542370	0.003689	-0.141015	-0.754482	0.116161	0.091715	-0.125607	0.592841	0.173936	0.776215
14789	9.422059	0.725038	2.736291	-0.549907	0.060586	-0.061975	-0.754333	0.114327	0.091694	-0.116888	0.593065	0.168115	0.778684
14790	8.931122	0.925777	2.650133	-0.548956	0.029273	0.007160	-0.754898	0.114328	0.091699	-0.109049	0.593766	0.161666	0.780650
14791	8.917461	1.017321	2.588718	-0.554935	-0.040715	-0.020777	-0.757430	0.111653	0.091690	-0.100556	0.595575	0.155466	0.781671
14792	9.154642	1.129231	2.558155	-0.550565	-0.080603	0.007892	-0.758280	0.111218	0.095776	-0.092336	0.597863	0.149182	0.782163
14793	9.459659	1.327777	2.536199	-0.560634	-0.091403	0.016776	-0.757591	0.114592	0.099185	-0.084176	0.600442	0.142521	0.782350
14794	9.387869	1.390763	2.487264	-0.550328	-0.039182	0.014802	-0.757027	0.114584	0.101011	-0.076167	0.601968	0.136061	0.783148
14795	9.252549	1.328720	2.478472	-0.527217	0.010936	0.037730	-0.759300	0.117413	0.100495	-0.068993	0.602808	0.129492	0.784279
14796	9.021436	1.320011	2.399136	-0.537891	0.003079	0.111918	-0.757619	0.120797	0.100236	-0.062758	0.603787	0.121966	0.785256
14797	9.365194	1.447909	2.327172	-0.552418	0.012279	0.103820	-0.759901	0.125884	0.099463	-0.056289	0.604685	0.114199	0.786222
14798	9.467476	1.399989	2.496720	-0.553773	0.069592	0.143268	-0.759357	0.130821	0.099510	-0.050498	0.604586	0.105947	0.787846
14799	9.851667	1.020977	2.568096	-0.547627	0.163053	0.169332	-0.757115	0.135909	0.095463	-0.045425	0.603116	0.097292	0.790393
14800	11.126454	0.431747	3.157743	-0.551409	0.115802	0.227236	-0.758845	0.144962	0.089798	-0.041086	0.602326	0.087993	0.792321
14801	9.724089	0.081912	3.004039	-0.547036	0.178090	0.291159	-0.759438	0.152605	0.082984	-0.037980	0.600695	0.077816	0.794775
14802	9.017589	0.397095	2.450520	-0.537458	0.038885	0.132813	-0.758632	0.163632	0.075912	-0.032193	0.600852	0.069911	0.795647
14803	9.106870	0.372304	2.441011	-0.556279	-0.217558	0.404883	-0.756695	0.172646	0.079371	-0.030211	0.605511	0.058465	0.793112
14804	9.717766	0.019140	2.236321	-0.554466	-0.286284	0.240873	-0.753352	0.182635	0.085645	-0.025496	0.610868	0.049194	0.789792
14805	9.417603	-0.200798	1.934706	-0.546137	-0.220551	0.137874	-0.751693	0.189662	0.092887	-0.019403	0.615117	0.041126	0.787123
14806	9.383758	-0.253393	1.606703	-0.563652	-0.267876	0.398045	-0.748633	0.199221	0.101553	-0.017061	0.620122	0.029742	0.783756
14807	9.515641	-0.379113	1.346954	-0.561640	-0.244423	0.396179	-0.744179	0.213577	0.109272	-0.014829	0.624797	0.018234	0.780433
14808	9.589743	-0.368827	1.134094	-0.545581	-0.234443	0.283098	-0.741820	0.222586	0.113995	-0.010929	0.629033	0.008550	0.777255
14809	9.702634	-0.818056	1.298441	-0.552505	-0.209595	0.327054	-0.737629	0.232144	0.122229	-0.007749	0.632973	-0.001987	0.774132
14810	9.744256	-1.127148	1.383993	-0.546716	-0.146338	0.301928	-0.732870	0.242141	0.125113	-0.004124	0.635681	-0.011940	0.771849
14811	9.603292	-1.319402	1.417741	-0.527582	-0.113552	0.250587	-0.729535	0.254536	0.129441	-0.000101	0.638001	-0.021170	0.769745
14812	9.722069	-1.604677	1.524672	-0.562676	-0.064756	0.252513	-0.725899	0.262703	0.131751	0.004520	0.639317	-0.030736	0.768315
14813	9.724989	-1.719519	1.714432	-0.540779	-0.021198	0.205593	-0.725367	0.270462	0.131969	0.009406	0.640106	-0.039632	0.767206
14814	9.763827	-1.681157	1.704286	-0.541986	-0.046036	0.164166	-0.722425	0.276236	0.133134	0.015128	0.641065	-0.047743	0.765851
14815	9.597680	-1.491331	1.745886	-0.559452	-0.050978	0.120633	-0.721740	0.281174	0.132617	0.021495	0.642244	-0.055867	0.764159
14816	9.537373	-1.517640	1.729345	-0.537929	-0.055803	0.044821	-0.720200	0.284701	0.131797	0.028976	0.643350	-0.062374	0.762477
14817	9.610147	-1.574153	1.654969	-0.554636	-0.071176	-0.038425	-0.719917	0.284128	0.134042	0.037650	0.644883	-0.068403	0.760283
14818	9.628101	-1.434519	1.585727	-0.552958	-0.061665	-0.093286	-0.719352	0.284125	0.134741	0.047414	0.646103	-0.073344	0.758237
14819	9.532043	-1.317939	1.579721	-0.560227	-0.047012	-0.116466	-0.720889	0.279606	0.136959	0.057343	0.647210	-0.078430	0.756095
14820	9.511216	-1.221562	1.511013	-0.556661	-0.042270	-0.143866	-0.722006	0.276074	0.139183	0.067938	0.648045	-0.082731	0.754041
14821	9.568697	-1.337928	1.512235	-0.531260	-0.032181	-0.176366	-0.724954	0.270419	0.144497	0.078377	0.648893	-0.086580	0.751864
14822	9.530068	-1.434642	1.467454	-0.545668	-0.003078	-0.199732	-0.727181	0.261946	0.148368	0.089718	0.649073	-0.089905	0.750048
14823	9.594525	-1.545992	1.504857	-0.549258	0.016087	-0.224664	-0.728144	0.254877	0.153230	0.101133	0.649069	-0.093325	0.748179
14824	9.606627	-1.478218	1.533081	-0.543523	0.071120	-0.235541	-0.730934	0.245556	0.157941	0.113093	0.648021	-0.095978	0.747039
14825	9.743321	-1.284439	1.738550	-0.539948	0.083910	-0.254997	-0.733432	0.233975	0.162908	0.124891	0.646882	-0.098731	0.745787
14826	9.833122	-1.202987	1.713356	-0.556155	0.121137	-0.276616	-0.738464	0.220717	0.165061	0.137689	0.644935	-0.100887	0.744931
14827	9.841896	-0.911429	1.966233	-0.549218	0.091535	-0.294019	-0.742222	0.206316	0.170571	0.150123	0.643520	-0.103257	0.743427
14828	9.561754	-0.344204	1.950612	-0.560660	0.032387	-0.323851	-0.743158	0.193182	0.174665	0.163449	0.642755	-0.105092	0.741017
14829	9.418586	-0.060515	1.565841	-0.550202	-0.026847	-0.353417	-0.747767	0.179200	0.182157	0.176464	0.642988	-0.107043	0.737542
14830	9.251506	0.142668	1.423644	-0.547052	-0.080519	-0.398169	-0.749817	0.161401	0.189871	0.190407	0.643849	-0.108059	0.733162
14831	9.602673	0.289778	1.339373	-0.550659	-0.152048	-0.252596	-0.752009	0.144167	0.197311	0.201602	0.645465	-0.111727	0.728182
14832	9.929934	0.516852	1.263908	-0.541910	-0.180541	-0.288489	-0.752536	0.132841	0.209305	0.213576	0.647344	-0.114423	0.722661
14833	9.752965	0.727559	1.155470	-0.544319	-0.221084	-0.387352	-0.752889	0.114464	0.219957	0.226396	0.650066	-0.116484	0.715954
14834	9.866762	1.034899	0.946491	-0.544005	-0.220134	-0.289971	-0.752547	0.098337	0.232457	0.238248	0.652245	-0.119312	0.709633
14835	10.027309	1.348019	0.935532	-0.554750	-0.165661	-0.326628	-0.750792	0.082782	0.241573	0.250370	0.653754	-0.121972	0.703593
14836	10.045710	1.159548	0.961775	-0.555405	-0.094832	-0.388133	-0.750707	0.062450	0.246005	0.263960	0.654090	-0.123011	0.698111
14837	9.721016	1.012332	1.055677	-0.557264	0.005423	-0.320743	-0.751777	0.047482	0.250221	0.276344	0.652929	-0.124842	0.694069
14838	9.720819	1.000370	1.075143	-0.540379	0.052426	-0.247412	-0.751875	0.037607	0.249837	0.288043	0.650714	-0.126674	0.691055
14839	9.547587	1.255569	1.128105	-0.550826	0.119814	-0.223183	-0.754092	0.027740	0.248202	0.299172	0.647564	-0.129004	0.688851
14840	9.722568	1.313617	1.310872	-0.552586	0.112229	-0.178891	-0.756312	0.018724	0.245731	0.310150	0.644086	-0.131509	0.686779
14841	9.816620	1.298539	1.313331	-0.561483	0.126424	-0.148987	-0.755149	0.012247	0.240585	0.320312	0.640413	-0.134873	0.684895
14842	9.639916	1.193407	1.329239	-0.566839	0.122563	-0.120768	-0.756249	0.006053	0.237290	0.330617	0.636376	-0.138220	0.683090
14843	9.543784	1.280955	1.318725	-0.530468	0.107595	-0.079565	-0.757221	0.002536	0.234585	0.339277	0.632824	-0.142151	0.681335
14844	9.476938	1.275938	1.222213	-0.532461	0.038513	-0.011941	-0.760878	-0.001117	0.232463	0.347348	0.629713	-0.146944	0.679131
14845	9.535759	1.233155	1.396595	-0.535256	0.042314	-0.032346	-0.758324	-0.003092	0.230733	0.355139	0.626771	-0.151970	0.676712
14846	9.772491	1.158767	1.334281	-0.542639	0.004253	-0.001194	-0.758888	-0.002943	0.228627	0.363017	0.623891	-0.157247	0.673982
14847	9.746062	0.923211	1.515761	-0.555827	0.037940	0.063864	-0.760013	-0.004211	0.228904	0.369641	0.620450	-0.163776	0.672000
14848	9.642162	0.625309	1.698041	-0.541062	0.059254	0.086838	-0.758607	-0.002088	0.225818	0.376419	0.616440	-0.169695	0.670458
14849	9.609042	0.736492	1.665431	-0.553819	0.030082	0.131109	-0.758622	0.001296	0.226557	0.381966	0.612773	-0.177093	0.668767
14850	9.575533	0.765568	1.643404	-0.544833	0.052288	0.062074	-0.759342	0.004834	0.223784	0.389025	0.608806	-0.182777	0.666789
14851	9.627474	0.640114	1.731726	-0.552913	0.059404	0.076080	-0.760756	0.005553	0.220986	0.395284	0.604833	-0.189258	0.664913
14852	9.555868	0.346115	1.797930	-0.546419	0.070082	0.084881	-0.761060	0.011208	0.217810	0.402049	0.600414	-0.195064	0.663181
14853	9.806312	0.286807	1.841753	-0.568197	0.070131	0.093514	-0.761494	0.013752	0.216713	0.408168	0.595993	-0.201878	0.661390
14854	9.678665	0.505573	1.911975	-0.537234	0.102620	0.070675	-0.760100	0.018694	0.214502	0.415062	0.591161	-0.207089	0.659823
14855	9.446561	0.454034	1.939442	-0.556558	0.085997	0.022725	-0.763493	0.019560	0.211017	0.421919	0.586799	-0.212771	0.657556
14856	9.544959	0.318106	1.945660	-0.546647	0.078892	0.006963	-0.762930	0.020697	0.208349	0.429581	0.582352	-0.217509	0.654993
14857	9.505890	0.372050	2.029685	-0.543064	0.078033	-0.000072	-0.764346	0.021553	0.206398	0.436419	0.578195	-0.222803	0.652371
14858	9.590384	0.327865	2.005901	-0.549592	0.052909	-0.007058	-0.764773	0.022546	0.205145	0.444094	0.574007	-0.227598	0.649227
14859	9.486485	0.425583	2.067777	-0.537956	0.045924	-0.038738	-0.765049	0.021422	0.203868	0.451106	0.570384	-0.232644	0.645788
14860	9.205599	0.571602	1.945702	-0.570901	0.033010	-0.090386	-0.765043	0.020155	0.202869	0.459912	0.566525	-0.236887	0.641417
14861	9.219374	0.899830	1.884026	-0.558643	-0.040101	-0.080014	-0.766444	0.017052	0.203692	0.467158	0.563903	-0.242475	0.636383
14862	9.240859	1.183994	1.740673	-0.567963	-0.072433	-0.084300	-0.764876	0.014084	0.203930	0.475234	0.561257	-0.247662	0.630719
14863	10.150281	1.391962	1.901452	-0.561195	-0.140880	-0.078288	-0.764158	0.010539	0.208816	0.481856	0.559776	-0.254188	0.624383
14864	10.457185	1.333477	2.133672	-0.542885	-0.088314	-0.119046	-0.763292	0.005443	0.213120	0.489887	0.557620	-0.258747	0.618159
14865	10.060364	0.953770	2.080446	-0.554826	-0.018747	-0.041892	-0.761859	0.000640	0.213903	0.496481	0.554379	-0.264347	0.613426
14866	9.555514	0.617913	1.973714	-0.552526	0.002090	0.035714	-0.762563	-0.000210	0.215308	0.503072	0.550085	-0.269796	0.609537
14867	9.269229	0.614128	1.853317	-0.557653	0.010451	0.106320	-0.761866	0.002191	0.214201	0.507910	0.545567	-0.276739	0.606464
14868	9.136629	1.017744	1.718503	-0.555883	0.001310	0.120582	-0.761885	0.006423	0.214668	0.513397	0.540683	-0.283113	0.603268
14869	9.193020	1.317758	1.439606	-0.531502	-0.012140	0.104205	-0.762336	0.012775	0.214175	0.517737	0.536647	-0.289899	0.599931
14870	9.889589	1.263685	1.224214	-0.547243	-0.041348	0.064538	-0.763353	0.019125	0.214672	0.523457	0.532587	-0.295949	0.595616
14871	10.570278	0.851102	1.636285	-0.548808	-0.005412	0.082058	-0.761403	0.025321	0.216834	0.528154	0.528368	-0.302589	0.591878
14872	9.926293	0.371934	1.661826	-0.546130	0.089502	0.134391	-0.762009	0.035065	0.214829	0.533717	0.522249	-0.307925	0.589562
14873	9.482604	0.241084	1.547891	-0.551642	0.065985	0.141446	-0.760470	0.039448	0.210921	0.538034	0.516716	-0.314446	0.587067
14874	9.206186	0.154163	1.670053	-0.531428	0.098211	0.149372	-0.763325	0.046520	0.207920	0.543224	0.510466	-0.319609	0.584964
14875	9.524020	0.084884	1.733228	-0.540440	0.057750	0.247763	-0.763361	0.055563	0.204072	0.545995	0.504386	-0.327146	0.583489
14876	9.933750	0.092452	1.809921	-0.559200	0.024613	0.141672	-0.761700	0.064317	0.201054	0.550971	0.498661	-0.333306	0.580237
14877	9.629924	0.239599	1.844932	-0.559262	0.064097	0.056459	-0.763414	0.068841	0.199425	0.556074	0.493485	-0.339025	0.576469
14878	9.344349	0.259478	1.644528	-0.559839	-0.019430	0.025072	-0.762861	0.071664	0.198887	0.561990	0.488943	-0.344455	0.571361
14879	9.357122	0.064893	1.460617	-0.568496	-0.086609	-0.013555	-0.761447	0.071376	0.199718	0.566813	0.485803	-0.351216	0.565125
14880	9.748143	-0.061235	1.396257	-0.538456	-0.111583	0.047172	-0.760889	0.072207	0.203946	0.571511	0.482294	-0.357572	0.559383
14881	9.896870	-0.073561	1.507352	-0.548862	-0.034147	0.058983	-0.760743	0.070789	0.205901	0.575546	0.478216	-0.364157	0.554478
14882	9.838340	0.024265	1.631993	-0.550599	0.005852	0.019788	-0.761033	0.072769	0.204798	0.581392	0.473371	-0.368965	0.549335
14883	9.507563	0.002213	1.637515	-0.543280	0.016669	0.010890	-0.759337	0.072337	0.206048	0.586147	0.469075	-0.374381	0.544279
14884	9.607000	-0.107894	1.522622	-0.541654	-0.026688	0.023572	-0.758496	0.074029	0.206059	0.591505	0.464571	-0.379429	0.538821
14885	9.694170	-0.004432	1.535849	-0.547221	-0.024556	-0.008323	-0.759062	0.074312	0.205925	0.596059	0.460758	-0.385130	0.533001
14886	9.716051	0.002574	1.518826	-0.553431	0.002556	-0.013863	-0.759624	0.073611	0.205218	0.602031	0.456001	-0.389524	0.527156
14887	9.727678	-0.014114	1.567326	-0.552448	0.007827	0.000268	-0.759056	0.072902	0.205910	0.606656	0.451645	-0.394900	0.521574
14888	9.684375	0.007865	1.559889	-0.532482	0.010519	-0.009252	-0.760051	0.074173	0.206213	0.612325	0.446939	-0.398936	0.515901
14889	9.636153	-0.003991	1.548004	-0.542479	0.004182	-0.001379	-0.757786	0.073322	0.205764	0.616720	0.442685	-0.404165	0.510233
14890	9.708426	0.010205	1.571913	-0.549021	-0.014539	-0.019018	-0.758919	0.073891	0.205357	0.622309	0.438032	-0.408507	0.503966
14891	9.716499	0.184024	1.548215	-0.574330	0.009918	-0.019439	-0.758919	0.074177	0.204233	0.627082	0.433404	-0.413741	0.497743
14892	9.639214	0.150616	1.539025	-0.552541	0.017189	-0.038711	-0.760330	0.073328	0.205925	0.633020	0.428466	-0.417458	0.491356
14893	9.626904	0.116950	1.553916	-0.552545	0.007130	-0.022733	-0.759484	0.073894	0.204798	0.637478	0.424093	-0.422392	0.485130
14894	9.713545	0.140844	1.597029	-0.554318	0.017067	-0.023681	-0.758635	0.073609	0.205070	0.643147	0.418928	-0.426160	0.478799
14895	9.747462	0.184162	1.601333	-0.547026	0.024270	-0.026281	-0.760326	0.072769	0.204229	0.647606	0.414422	-0.430702	0.472605
14896	9.699039	0.233074	1.644348	-0.556122	0.026142	-0.029943	-0.760041	0.072491	0.202816	0.653289	0.409122	-0.434220	0.466140
14897	9.650807	0.233348	1.639577	-0.532496	0.029668	-0.034121	-0.760323	0.072495	0.201692	0.657622	0.404755	-0.438399	0.459905
14898	9.747420	0.261770	1.643963	-0.554320	0.031659	-0.042327	-0.761020	0.070523	0.201114	0.663312	0.399457	-0.441628	0.453227
14899	9.694190	0.301001	1.679843	-0.539763	0.040649	-0.048412	-0.760176	0.071511	0.200554	0.667804	0.394955	-0.445520	0.446722
14900	9.653687	0.295984	1.609877	-0.552422	0.043338	-0.040621	-0.760445	0.068553	0.199117	0.673424	0.389486	-0.448487	0.440069
14901	9.607157	0.267730	1.682747	-0.530662	0.038736	-0.042124	-0.761565	0.066300	0.198680	0.677641	0.385002	-0.452280	0.433611
14902	9.689267	0.339896	1.710829	-0.548952	0.020799	-0.040434	-0.762976	0.066025	0.197421	0.682887	0.379701	-0.455420	0.426715
14903	9.718280	0.422095	1.743703	-0.548801	0.047818	-0.038814	-0.762126	0.065600	0.197410	0.687169	0.374800	-0.459170	0.420103
14904	9.575809	0.413356	1.748824	-0.538820	0.046884	-0.042260	-0.763107	0.064201	0.194305	0.692445	0.369363	-0.461752	0.413372
14905	9.602113	0.447327	1.796739	-0.532516	0.044217	-0.049240	-0.763388	0.063921	0.194022	0.696532	0.364748	-0.465236	0.406641
14906	9.679287	0.461432	1.810977	-0.554317	0.050726	-0.059249	-0.763942	0.061671	0.191891	0.701949	0.359154	-0.467662	0.399460
14907	9.681439	0.437387	1.832990	-0.561588	0.040696	-0.042468	-0.765627	0.059420	0.191317	0.706024	0.354030	-0.471371	0.392432
14908	9.573149	0.486299	1.815674	-0.538046	0.033445	-0.051009	-0.764917	0.058716	0.190178	0.710941	0.348658	-0.473863	0.385297
14909	9.563288	0.491376	1.844628	-0.545189	0.047781	-0.038799	-0.764923	0.059983	0.191177	0.714805	0.343613	-0.477258	0.378429
14910	9.591781	0.486726	1.902636	-0.545294	0.029722	-0.034263	-0.766041	0.057595	0.188767	0.719458	0.337942	-0.479870	0.371349
14911	9.574876	0.503810	1.912134	-0.539769	0.038640	-0.027178	-0.765189	0.057324	0.184815	0.722979	0.332869	-0.483327	0.364547
14912	9.577064	0.513675	1.945851	-0.531642	0.028633	-0.020829	-0.766032	0.055909	0.186496	0.727282	0.327215	-0.485842	0.357700
14913	9.596379	0.540213	1.957611	-0.541633	0.025916	-0.013845	-0.765184	0.056053	0.185083	0.730468	0.322017	-0.489479	0.350903
14914	9.567455	0.535517	1.950453	-0.547104	0.026004	-0.020993	-0.766878	0.055633	0.185374	0.734697	0.316101	-0.492036	0.343803
14915	9.548252	0.513736	1.926557	-0.552750	-0.007309	-0.020860	-0.765463	0.055350	0.184515	0.737539	0.310977	-0.496084	0.336497
14916	9.592219	0.522732	1.863571	-0.567218	-0.004641	-0.008648	-0.766300	0.052524	0.186463	0.741350	0.304796	-0.499191	0.329102
14917	9.604406	0.563770	1.867929	-0.525499	-0.012014	-0.011646	-0.766304	0.053798	0.185068	0.743771	0.299961	-0.503077	0.322090
14918	9.611219	0.496195	1.890422	-0.560856	-0.001019	-0.013904	-0.767290	0.052666	0.186895	0.747456	0.293850	-0.505941	0.314620
14919	9.601788	0.549407	1.887425	-0.552720	-0.011049	-0.004896	-0.766310	0.054923	0.186347	0.749863	0.288477	-0.509917	0.307361
14920	9.633331	0.563618	1.872725	-0.530930	-0.004712	-0.018825	-0.765882	0.053792	0.186614	0.753208	0.282838	-0.512510	0.300021
14921	9.577878	0.539679	1.853735	-0.556325	-0.002844	-0.013840	-0.767574	0.053092	0.186056	0.755630	0.277401	-0.516218	0.292560
14922	9.616268	0.549316	1.887406	-0.545422	-0.003841	-0.008391	-0.767863	0.054361	0.186494	0.758847	0.271383	-0.518831	0.285162
14923	9.575500	0.578453	1.867804	-0.549023	0.004330	-0.013794	-0.765881	0.053794	0.185910	0.761154	0.265965	-0.522273	0.277739
14924	9.582640	0.542127	1.863367	-0.556375	-0.008209	-0.018230	-0.765458	0.053790	0.187033	0.764277	0.259859	-0.524845	0.269985
14925	9.623656	0.597635	1.891690	-0.553583	-0.001113	-0.006726	-0.766308	0.054072	0.187606	0.766363	0.254280	-0.528311	0.262518
14926	9.587268	0.564075	1.899363	-0.538119	0.007005	-0.016338	-0.767715	0.052665	0.187320	0.769379	0.248310	-0.530447	0.254997
14927	9.611498	0.554150	1.882526	-0.552750	-0.010049	-0.015515	-0.765456	0.053512	0.185622	0.771263	0.242834	-0.533884	0.247290
14928	9.604461	0.597665	1.877217	-0.559996	-0.002757	-0.020948	-0.766583	0.052380	0.187308	0.774142	0.236584	-0.536138	0.239352
14929	9.621338	0.578179	1.870162	-0.556354	-0.002789	-0.019135	-0.764601	0.051241	0.189252	0.775982	0.231011	-0.539339	0.231517
14930	9.595055	0.524798	1.810382	-0.529046	0.004301	-0.020638	-0.765875	0.051808	0.189127	0.778624	0.225166	-0.541219	0.223889
14931	9.616681	0.548981	1.834248	-0.563651	-0.015465	-0.008530	-0.766298	0.051814	0.187582	0.780157	0.219377	-0.544576	0.216022
14932	9.635690	0.539406	1.868159	-0.547242	-0.001063	-0.015502	-0.766577	0.050680	0.189403	0.782635	0.213183	-0.546525	0.208194
14933	9.660331	0.533993	1.800526	-0.541831	-0.008275	-0.017157	-0.766291	0.049976	0.188830	0.784031	0.207756	-0.549519	0.200402
14934	9.592379	0.525027	1.844213	-0.541834	-0.015614	-0.003859	-0.766013	0.051105	0.188699	0.786117	0.201545	-0.551602	0.192703
14935	9.631360	0.531759	1.800590	-0.541805	-0.011095	-0.004760	-0.765300	0.049408	0.189379	0.787281	0.195955	-0.554573	0.185039
14936	9.669742	0.524433	1.827201	-0.531709	0.010549	-0.011847	-0.766576	0.050540	0.189120	0.789486	0.189864	-0.556056	0.177381
14937	9.602316	0.500494	1.796145	-0.545396	-0.002933	-0.009285	-0.765163	0.050537	0.189108	0.790619	0.184199	-0.558777	0.169589
14938	9.602369	0.544086	1.810157	-0.534464	0.004232	-0.010081	-0.765870	0.050681	0.188693	0.792599	0.178040	-0.560258	0.161860
14939	9.650563	0.563237	1.829211	-0.552579	0.007824	0.001197	-0.767141	0.050257	0.189825	0.793691	0.172074	-0.562748	0.154144
14940	9.592436	0.515284	1.832240	-0.556226	0.009731	-0.009492	-0.765724	0.049409	0.189242	0.795639	0.165520	-0.564092	0.146156
14941	9.616850	0.553692	1.814863	-0.538073	0.009674	-0.011922	-0.765443	0.049973	0.189246	0.796586	0.159894	-0.566342	0.138355
14942	9.626519	0.606951	1.838421	-0.556297	0.002555	-0.012084	-0.765437	0.048848	0.188107	0.798291	0.153364	-0.567664	0.130262
14943	9.573368	0.583088	1.833925	-0.557149	0.011578	-0.013932	-0.765726	0.049974	0.189107	0.799165	0.147426	-0.569802	0.122175
14944	9.607288	0.568223	1.809881	-0.575321	0.009867	-0.014128	-0.765870	0.050823	0.188554	0.800837	0.140572	-0.570915	0.113818
14945	9.631514	0.635875	1.830842	-0.547166	0.006037	-0.003147	-0.767418	0.048988	0.189673	0.801429	0.134659	-0.573020	0.105959
14946	9.593105	0.606859	1.790138	-0.545436	-0.008359	-0.006586	-0.765437	0.048564	0.188527	0.802618	0.128218	-0.574250	0.097982
14947	9.616867	0.577920	1.824259	-0.539950	-0.001161	-0.008336	-0.766429	0.049128	0.189244	0.802961	0.122474	-0.576317	0.090066
14948	9.645854	0.623777	1.843040	-0.539820	0.011280	0.011062	-0.765865	0.049411	0.188821	0.804167	0.115867	-0.577141	0.082457
14949	9.640590	0.568406	1.872662	-0.543568	0.002461	-0.008399	-0.764453	0.049975	0.187971	0.804403	0.110038	-0.579034	0.074476
14950	9.592545	0.583073	1.850815	-0.545279	0.009512	0.009223	-0.764036	0.051811	0.187142	0.805442	0.103355	-0.579764	0.066745
14951	9.592828	0.539207	1.793309	-0.527242	-0.008497	-0.001074	-0.765866	0.049978	0.187982	0.805351	0.097697	-0.581706	0.059020
14952	9.657915	0.582495	1.824153	-0.546180	0.010426	0.009221	-0.764736	0.049831	0.188816	0.806241	0.090991	-0.582297	0.051256
14953	9.602575	0.558464	1.790665	-0.539838	0.005884	0.009311	-0.765029	0.052231	0.188703	0.806175	0.084974	-0.583921	0.043555
14954	9.621696	0.558495	1.814803	-0.536138	0.018498	0.007510	-0.764461	0.051811	0.187427	0.806981	0.078435	-0.584246	0.035875
14955	9.616570	0.539375	1.844021	-0.539773	0.018513	0.007463	-0.764467	0.053363	0.187443	0.806912	0.072414	-0.585540	0.028146
14956	9.630792	0.466768	1.842396	-0.565139	0.027643	0.007103	-0.766301	0.052808	0.185762	0.807702	0.065401	-0.585608	0.020118
14957	9.594549	0.520361	1.873260	-0.559732	0.016706	0.017847	-0.765175	0.054507	0.183377	0.807474	0.058917	-0.586824	0.012302
14958	9.620819	0.467088	1.883485	-0.566982	0.018543	0.017749	-0.765311	0.052952	0.184066	0.807978	0.051750	-0.586920	0.004400
14959	9.616049	0.462224	1.873880	-0.563291	0.028452	0.015961	-0.763910	0.055912	0.184086	0.807727	0.045213	-0.587811	-0.003491
14960	9.615714	0.404315	1.889025	-0.543360	0.014774	0.023347	-0.766169	0.055210	0.184660	0.807991	0.038359	-0.587841	-0.011037
14961	9.620503	0.404315	1.893852	-0.546116	0.014868	0.014469	-0.764485	0.058173	0.183551	0.807405	0.032099	-0.588824	-0.018773
14962	9.605854	0.394846	1.910892	-0.542436	0.014719	0.028662	-0.765340	0.060299	0.181327	0.807508	0.025199	-0.588734	-0.026227
14963	9.591431	0.385194	1.898937	-0.554280	0.013053	0.019684	-0.763929	0.060861	0.181041	0.806750	0.018730	-0.589618	-0.033983
14964	9.615751	0.404284	1.884193	-0.530695	0.011190	0.014671	-0.764075	0.062135	0.179929	0.806635	0.012188	-0.589463	-0.041530
14965	9.634515	0.409453	1.956603	-0.548722	0.027350	0.030286	-0.765069	0.063265	0.180089	0.805897	0.005685	-0.589993	-0.049050
14966	9.605987	0.375345	1.884529	-0.552537	0.014172	-0.005070	-0.766057	0.063272	0.178830	0.805636	-0.000968	-0.589645	-0.057169
14967	9.581421	0.370999	1.937772	-0.545344	0.002404	-0.003153	-0.766200	0.063555	0.178693	0.804410	-0.007056	-0.590444	-0.065190
14968	9.600981	0.387642	1.913395	-0.554449	0.000681	-0.006780	-0.764792	0.064678	0.179398	0.803815	-0.013725	-0.590180	-0.073353
14969	9.596358	0.416596	1.900996	-0.547081	0.020518	-0.012120	-0.765351	0.063411	0.178826	0.802627	-0.019713	-0.590553	-0.081540
14970	9.586565	0.394953	1.908500	-0.558030	0.017044	-0.021078	-0.765489	0.062851	0.177694	0.802026	-0.026232	-0.589891	-0.089970
14971	9.630119	0.413982	1.903397	-0.534462	0.011564	-0.024296	-0.765062	0.062003	0.177823	0.800553	-0.031891	-0.590302	-0.098191
14972	9.596181	0.409468	1.920407	-0.559951	0.002671	-0.024548	-0.766330	0.061157	0.178387	0.799600	-0.038410	-0.589732	-0.106678
14973	9.574487	0.431401	1.927441	-0.560014	0.002830	-0.042244	-0.764496	0.061858	0.178521	0.797799	-0.044281	-0.590104	-0.115467
14974	9.596253	0.453045	1.932003	-0.541802	0.000775	-0.023434	-0.764629	0.060029	0.177095	0.796666	-0.050509	-0.589466	-0.123704
14975	9.577168	0.482075	1.917206	-0.582721	-0.000743	-0.033634	-0.766186	0.060450	0.178801	0.794643	-0.056845	-0.589684	-0.132603
14976	9.581958	0.491773	1.926757	-0.558200	-0.008189	-0.020030	-0.765613	0.058758	0.177934	0.793215	-0.063375	-0.589005	-0.140947
14977	9.606131	0.481893	1.917169	-0.554610	-0.011743	-0.027039	-0.763638	0.059599	0.178209	0.790935	-0.069363	-0.589320	-0.149375
14978	9.611089	0.491453	1.904974	-0.556412	-0.011773	-0.022634	-0.764059	0.058754	0.178203	0.789282	-0.075819	-0.588568	-0.157710
14979	9.611050	0.506029	1.916893	-0.545440	-0.002871	-0.016367	-0.765901	0.059601	0.179353	0.786984	-0.081751	-0.588615	-0.165849
14980	9.606242	0.501196	1.912121	-0.554506	-0.004703	-0.008501	-0.764771	0.059883	0.178502	0.785290	-0.088293	-0.587601	-0.173922
14981	9.591537	0.472378	1.926961	-0.553620	-0.010141	-0.005811	-0.765900	0.059602	0.179072	0.782763	-0.094494	-0.587577	-0.181949
14982	9.572829	0.481709	1.854389	-0.561817	-0.022836	0.007442	-0.765336	0.059599	0.179630	0.780727	-0.101373	-0.586658	-0.189793
14983	9.625530	0.525332	1.926324	-0.541775	-0.001157	-0.008367	-0.764634	0.060870	0.178793	0.778153	-0.107311	-0.586408	-0.197708
14984	9.620875	0.462193	1.873874	-0.545433	-0.010183	-0.004823	-0.766472	0.060872	0.179512	0.776085	-0.113711	-0.585247	-0.205542
14985	9.681302	0.539315	1.899513	-0.547258	-0.007446	-0.006609	-0.764346	0.059312	0.180183	0.773271	-0.119766	-0.584935	-0.213444
14986	9.630958	0.510268	1.841910	-0.563573	-0.001010	-0.013043	-0.765196	0.060023	0.179352	0.771065	-0.126277	-0.583444	-0.221600
14987	9.560847	0.474444	1.839987	-0.539906	0.004249	-0.010164	-0.764912	0.059738	0.179910	0.768228	-0.132111	-0.582857	-0.229458
14988	9.623511	0.500784	1.863774	-0.559964	-0.002799	-0.016532	-0.764907	0.058468	0.179897	0.765822	-0.138495	-0.581285	-0.237578
14989	9.688675	0.510071	1.868416	-0.567176	0.002577	-0.008674	-0.764489	0.059736	0.180188	0.762734	-0.144752	-0.580453	-0.245679
14990	9.630807	0.534633	1.873052	-0.556167	0.016870	-0.001565	-0.766326	0.060026	0.179079	0.760468	-0.151115	-0.578423	-0.253536
14991	9.621172	0.520133	1.863561	-0.581615	0.020707	-0.014274	-0.765193	0.059458	0.179487	0.757346	-0.157412	-0.577116	-0.261890
14992	9.597057	0.505724	1.854088	-0.532555	0.020453	-0.011936	-0.766600	0.058198	0.177513	0.754974	-0.163236	-0.575056	-0.269592
14993	9.620929	0.505785	1.887886	-0.541618	0.027755	-0.017391	-0.766183	0.060032	0.177248	0.751882	-0.168829	-0.573728	-0.277500
14994	9.611143	0.520499	1.911899	-0.537972	0.025853	-0.008492	-0.765617	0.059746	0.178085	0.749418	-0.174701	-0.571423	-0.285180
14995	9.592039	0.554393	1.901881	-0.545271	0.025968	-0.017423	-0.765608	0.057774	0.176938	0.746139	-0.180333	-0.569973	-0.293067
14996	9.582386	0.544757	1.897168	-0.546272	0.013406	-0.022669	-0.765609	0.058201	0.175816	0.743263	-0.186193	-0.567733	-0.300953
14997	9.596827	0.593182	1.925606	-0.552677	0.009867	-0.026253	-0.767030	0.060040	0.175283	0.739561	-0.191897	-0.566377	-0.308936
14998	9.592318	0.602651	1.889260	-0.549035	0.007092	-0.019998	-0.766032	0.058491	0.173710	0.736457	-0.197815	-0.564076	-0.316730
14999	9.585347	0.648537	1.876675	-0.563648	-0.004542	-0.020977	-0.767158	0.057363	0.174271	0.732419	-0.203795	-0.562710	-0.324635
15000	9.591908	0.559349	1.921157	-0.556424	-0.013607	-0.019080	-0.766873	0.056800	0.173699	0.728892	-0.209909	-0.560533	-0.332351
15001	9.635545	0.609825	1.920535	-0.541890	-0.011867	-0.018905	-0.765742	0.056368	0.175657	0.724714	-0.215604	-0.559273	-0.339880
15002	9.631233	0.616709	1.857637	-0.539041	0.011628	-0.027860	-0.766590	0.056514	0.174539	0.721324	-0.221140	-0.556761	-0.347571
15003	9.592486	0.612211	1.872238	-0.534541	-0.002944	-0.013573	-0.765879	0.055235	0.176773	0.717165	-0.226692	-0.555272	-0.354906
15004	9.602102	0.612180	1.877058	-0.549025	0.004318	-0.012016	-0.766163	0.055805	0.175373	0.713606	-0.232541	-0.552605	-0.362380
15005	9.577584	0.600524	1.920717	-0.547195	0.004256	-0.006695	-0.765734	0.054389	0.176481	0.709368	-0.238259	-0.550764	-0.369715
15006	9.597014	0.593030	1.901443	-0.552631	0.007004	-0.008541	-0.766446	0.055808	0.174812	0.705692	-0.244117	-0.547894	-0.377118
15007	9.596882	0.617380	1.930169	-0.554300	0.028571	-0.001614	-0.767286	0.054689	0.172272	0.701573	-0.249764	-0.545503	-0.384498
15008	9.582085	0.564395	1.945278	-0.559792	0.018650	0.001911	-0.767010	0.056100	0.172144	0.697913	-0.255687	-0.542241	-0.391811
15009	9.562796	0.569350	1.945249	-0.552466	0.016618	0.023237	-0.768419	0.054971	0.173270	0.693720	-0.261625	-0.539777	-0.398680
15010	9.613347	0.578835	1.966823	-0.548917	0.016816	0.000287	-0.767300	0.057793	0.172446	0.689929	-0.267330	-0.536519	-0.405809
15011	9.572654	0.607911	1.937556	-0.532474	0.031143	0.001273	-0.768150	0.058219	0.172175	0.685680	-0.272588	-0.534009	-0.412762
15012	9.558137	0.574092	1.925871	-0.543562	0.000583	-0.001329	-0.768992	0.056953	0.171605	0.681588	-0.278272	-0.530911	-0.419686
15013	9.582216	0.569137	1.930727	-0.552642	0.004281	-0.006762	-0.767723	0.057513	0.172164	0.676731	-0.283893	-0.528527	-0.426730
15014	9.596813	0.510771	1.887862	-0.549031	-0.002959	-0.004909	-0.768998	0.058220	0.172463	0.672394	-0.289574	-0.525335	-0.433655
15015	9.591551	0.564487	1.969429	-0.556336	-0.004712	-0.006751	-0.767163	0.058924	0.171612	0.667275	-0.295267	-0.522915	-0.440592
15016	9.611104	0.539924	1.926181	-0.547264	-0.012025	0.000480	-0.767299	0.057510	0.172724	0.662753	-0.300988	-0.519713	-0.447285
15017	9.649690	0.580916	1.949836	-0.532757	-0.012048	-0.003761	-0.767863	0.057228	0.172867	0.657583	-0.306407	-0.517463	-0.453797
15018	9.594360	0.539908	1.906872	-0.545422	-0.004762	-0.006622	-0.766736	0.057931	0.173006	0.652942	-0.311890	-0.514113	-0.460520
15019	9.577672	0.539847	1.880314	-0.558101	0.002538	-0.010356	-0.767866	0.057791	0.173295	0.647566	-0.317382	-0.511362	-0.467371
15020	9.630816	0.532201	1.870663	-0.556230	0.013379	-0.013929	-0.767720	0.056516	0.174688	0.642831	-0.322683	-0.507609	-0.474318
15021	9.621021	0.539649	1.892341	-0.556253	0.002437	0.000290	-0.766312	0.058071	0.173004	0.637425	-0.328197	-0.504684	-0.480906
15022	9.606184	0.525485	1.931182	-0.539925	-0.003091	0.004931	-0.765602	0.057368	0.171583	0.632668	-0.333559	-0.501065	-0.487240
15023	9.599318	0.559166	1.899401	-0.534385	0.013126	0.002247	-0.767159	0.057935	0.171883	0.627400	-0.338646	-0.498090	-0.493553
15024	9.591816	0.530333	1.919065	-0.537933	0.023904	0.007441	-0.767305	0.059064	0.172178	0.622821	-0.343665	-0.494030	-0.499923
15025	9.591758	0.554622	1.938125	-0.541622	0.014896	0.009225	-0.766597	0.058783	0.171043	0.617467	-0.348830	-0.490800	-0.506130
15026	9.625380	0.535152	1.950379	-0.559806	0.013200	0.007257	-0.769136	0.057944	0.170631	0.612496	-0.354144	-0.486550	-0.512543
15027	9.572348	0.542706	1.945533	-0.556188	0.013225	0.001982	-0.767161	0.058930	0.169922	0.606820	-0.359361	-0.483128	-0.518861
15028	9.601337	0.544925	1.943053	-0.561673	0.010600	-0.003368	-0.767733	0.060343	0.169660	0.601563	-0.364533	-0.478857	-0.525294
15029	9.600739	0.511472	2.003838	-0.563473	0.015126	-0.005193	-0.767022	0.059354	0.169362	0.595646	-0.369668	-0.475269	-0.531667
15030	9.581431	0.501897	1.999138	-0.567180	0.002527	-0.005164	-0.766034	0.059917	0.169079	0.590116	-0.374882	-0.470940	-0.537999
15031	9.545396	0.540777	1.996336	-0.556322	-0.007503	0.002099	-0.766600	0.059776	0.169645	0.583988	-0.380158	-0.467522	-0.543932
15032	9.591303	0.474993	1.958346	-0.543630	-0.012032	-0.001260	-0.767732	0.060201	0.169940	0.578408	-0.385197	-0.463485	-0.549772
15033	9.625341	0.544879	1.959937	-0.556270	-0.000300	0.003844	-0.767307	0.059776	0.170214	0.572243	-0.390325	-0.459856	-0.555623
