# Supplementary material for: Identification of Haptic Based Guiding Using Hard Reins
Source: PLoS One. 2015 Jul 22;10(7):e0132020. doi: 10.1371/journal.pone.0132020 (PMC4511788; doi:10.1371/journal.pone.0132020)
Supplement: S9 File — (ZIP) [file pone.0132020.s009.zip › Exp2_MotionData2/Subject10/path3/T3/fh3.txt]

// Start Time: 0
// Sample rate: 25.0Hz
// Scenario: 4.9
// Firmware Version: 2.6.1
Counter	Acc_X	Acc_Y	Acc_Z	Gyr_X	Gyr_Y	Gyr_Z	Mag_X	Mag_Y	Mag_Z	Quat_w	Quat_x	Quat_y	Quat_z
14241	0.559857	-9.075874	-3.514423	0.047563	0.004318	0.029736	0.191172	0.645183	0.115746	0.549984	-0.797122	-0.222801	0.111684
14242	0.685600	-9.052687	-3.476787	0.077947	-0.007977	0.033403	0.192359	0.646283	0.114432	0.551090	-0.796385	-0.222251	0.112587
14243	0.607732	-9.136220	-3.462656	0.158472	-0.021923	0.028659	0.194090	0.645722	0.111264	0.553434	-0.794697	-0.221748	0.113997
14244	0.804492	-9.308757	-3.538438	0.159652	0.014908	-0.022400	0.194629	0.646413	0.107081	0.556063	-0.792855	-0.221625	0.114268
14245	0.789587	-9.366412	-3.553392	0.108756	0.037690	-0.038556	0.193458	0.646837	0.101353	0.558029	-0.791542	-0.221642	0.113756
14246	0.770736	-9.303506	-3.480405	0.028089	0.013105	-0.016306	0.192533	0.647395	0.100589	0.558541	-0.791171	-0.221774	0.113562
14247	0.745724	-9.091231	-3.343160	-0.025626	0.021799	-0.009569	0.191997	0.648227	0.101389	0.558244	-0.791446	-0.221815	0.113025
14248	0.736214	-9.069582	-3.366863	0.031592	0.016551	-0.000351	0.192782	0.649328	0.101519	0.558793	-0.791120	-0.221630	0.112957
14249	0.754754	-9.177996	-3.377883	0.061987	0.016545	0.005130	0.192912	0.650157	0.100741	0.559828	-0.790467	-0.221300	0.113053
14250	0.715553	-9.254850	-3.440916	0.059255	0.024412	0.019235	0.192656	0.650436	0.098134	0.560803	-0.789932	-0.220661	0.113207
14251	0.713567	-9.192532	-3.517090	0.016316	0.030535	0.021602	0.193457	0.649880	0.096549	0.561136	-0.789896	-0.220017	0.113063
14252	0.762674	-9.082000	-3.427318	0.012762	0.021772	0.011858	0.192800	0.648501	0.097721	0.561381	-0.789845	-0.219623	0.112967
14253	0.829558	-9.183576	-3.438677	0.035208	0.021804	-0.005643	0.194920	0.647937	0.096769	0.562032	-0.789459	-0.219469	0.112730
14254	0.770258	-9.370807	-3.466755	0.045958	0.014846	-0.010896	0.194390	0.648770	0.095870	0.562823	-0.788919	-0.219433	0.112630
14255	0.684457	-9.215901	-3.368099	0.002173	0.002628	-0.028828	0.193868	0.647944	0.095478	0.562919	-0.788760	-0.219935	0.112288
14256	0.627207	-9.119080	-3.313617	-0.000551	-0.006132	-0.023556	0.192552	0.647260	0.095230	0.562912	-0.788639	-0.220445	0.112176
14257	0.655954	-9.152831	-3.266186	0.022711	-0.007014	-0.025169	0.192799	0.650161	0.095255	0.563281	-0.788241	-0.220949	0.112124
14258	0.705255	-9.345995	-3.384194	0.025386	0.020971	-0.012763	0.192144	0.649612	0.094606	0.563778	-0.787937	-0.220923	0.111820
14259	0.616463	-9.268345	-3.387342	-0.007731	0.027100	-0.007653	0.191219	0.649617	0.094881	0.563777	-0.788037	-0.220832	0.111298
14260	0.757064	-9.192460	-3.382876	-0.025630	0.037541	-0.003367	0.191488	0.649063	0.094349	0.563520	-0.788383	-0.220593	0.110619
14261	0.743024	-9.132005	-3.312362	-0.050722	0.034009	0.002621	0.191207	0.650998	0.095941	0.562847	-0.789028	-0.220358	0.109914
14262	0.588887	-9.075439	-3.298365	-0.014957	0.016559	0.002876	0.190948	0.649341	0.097235	0.562653	-0.789236	-0.220226	0.109678
14263	0.626511	-9.215374	-3.343559	0.011857	-0.002684	0.003844	0.191870	0.650027	0.096966	0.562802	-0.789101	-0.220242	0.109851
14264	0.616608	-9.249016	-3.358280	-0.009649	-0.000952	0.011620	0.192665	0.649884	0.096430	0.562595	-0.789248	-0.220161	0.110015
14265	0.693770	-9.264095	-3.373540	0.004717	-0.006188	-0.000656	0.191605	0.649890	0.097492	0.562626	-0.789166	-0.220301	0.110169
14266	0.626379	-9.234557	-3.324551	-0.011414	0.002550	0.006333	0.192411	0.648089	0.096416	0.562418	-0.789318	-0.220266	0.110209
14267	0.742481	-9.206682	-3.351670	-0.036327	0.025318	-0.016706	0.192672	0.648779	0.096288	0.561976	-0.789695	-0.220393	0.109508
14268	0.689610	-9.172469	-3.309963	-0.032736	0.007846	-0.025532	0.192265	0.649056	0.098911	0.561524	-0.789959	-0.220843	0.109009
14269	0.655473	-9.220161	-3.262149	-0.004183	0.006069	-0.010351	0.191198	0.650720	0.099205	0.561495	-0.789957	-0.221013	0.108832
14270	0.713518	-9.206302	-3.300945	0.013669	0.009537	0.001233	0.191868	0.649335	0.098658	0.561725	-0.789820	-0.220927	0.108816
14271	0.723392	-9.173013	-3.401589	0.033375	0.016560	0.001408	0.192910	0.651816	0.098667	0.562310	-0.789470	-0.220711	0.108774
14272	0.829421	-9.202809	-3.436493	0.011915	0.020033	0.000346	0.192258	0.650991	0.097754	0.562560	-0.789371	-0.220525	0.108575
14273	0.764879	-9.110917	-3.439687	-0.011336	0.023547	-0.000654	0.193039	0.652230	0.098800	0.562471	-0.789532	-0.220361	0.108198
14274	0.752808	-9.110793	-3.429968	-0.009520	0.002579	-0.013050	0.193301	0.652643	0.098800	0.562336	-0.789579	-0.220622	0.108025
14275	0.771994	-9.130113	-3.406322	0.011924	-0.007932	-0.010298	0.193835	0.651673	0.098782	0.562492	-0.789370	-0.220916	0.108138
14276	0.764343	-9.185507	-3.450153	0.002997	-0.004416	-0.013002	0.192259	0.650992	0.097493	0.562522	-0.789259	-0.221237	0.108137
14277	0.713791	-9.163464	-3.449464	-0.002373	-0.006153	-0.013028	0.191066	0.651551	0.097778	0.562463	-0.789205	-0.221584	0.108129
14278	0.752632	-9.137096	-3.379798	-0.036394	-0.011442	-0.011540	0.192496	0.653890	0.100523	0.561839	-0.789533	-0.222026	0.108066
14279	0.775892	-9.260045	-3.412656	-0.005014	-0.004403	-0.023654	0.190394	0.652936	0.098847	0.561768	-0.789466	-0.222527	0.107900
14280	0.775824	-9.269650	-3.407959	0.004747	-0.010563	-0.007746	0.190532	0.652521	0.097795	0.561783	-0.789338	-0.222854	0.108080
14281	0.829951	-9.130492	-3.382792	-0.000545	0.004315	-0.020056	0.189600	0.652801	0.099511	0.561814	-0.789254	-0.223190	0.107836
14282	0.791279	-9.135045	-3.396931	0.019089	-0.004436	-0.011121	0.190792	0.652795	0.098578	0.562096	-0.788976	-0.223426	0.107913
14283	0.761299	-9.274392	-3.422308	0.013663	-0.011445	-0.000631	0.190264	0.653352	0.097546	0.562238	-0.788786	-0.223602	0.108201
14284	0.776790	-9.134938	-3.399208	-0.032869	-0.011473	0.000815	0.190528	0.652659	0.098581	0.561640	-0.789123	-0.223863	0.108307
14285	0.824937	-9.156853	-3.363825	-0.016810	-0.000144	0.013290	0.188803	0.653081	0.100441	0.561320	-0.789362	-0.223759	0.108436
14286	0.782955	-9.284264	-3.449046	-0.068676	0.002508	0.009385	0.190644	0.653623	0.101725	0.560201	-0.790171	-0.223798	0.108253
14287	0.814082	-9.322838	-3.399287	-0.143847	0.014708	0.014150	0.190898	0.653620	0.104596	0.557938	-0.791865	-0.223787	0.107587
14288	0.785030	-8.999924	-3.272752	-0.147323	0.061956	0.003794	0.191020	0.652511	0.109549	0.555845	-0.793644	-0.223423	0.106051
14289	0.800946	-9.137210	-3.293694	0.024371	0.049715	0.020830	0.192338	0.651950	0.111091	0.556396	-0.793556	-0.222553	0.105657
14290	0.805375	-9.188226	-3.448135	0.088848	0.049784	0.012480	0.191027	0.651682	0.108887	0.557977	-0.792721	-0.221665	0.105450
14291	0.801698	-9.024864	-3.520730	0.035178	0.030547	0.006768	0.191305	0.650024	0.107429	0.558641	-0.792407	-0.221207	0.105251
14292	0.840219	-9.039715	-3.559687	0.004740	0.013912	0.006472	0.191565	0.650021	0.108732	0.558741	-0.792407	-0.220992	0.105173
14293	0.761991	-9.173741	-3.541326	0.031570	-0.014917	-0.000490	0.191836	0.650851	0.105207	0.559158	-0.792009	-0.221166	0.105595
14294	0.809353	-9.308405	-3.411097	0.010896	-0.035986	0.009812	0.191179	0.650717	0.104693	0.559121	-0.791836	-0.221487	0.106403
14295	0.780710	-9.264614	-3.321422	-0.014982	-0.000988	0.002716	0.191963	0.651956	0.105086	0.558862	-0.791997	-0.221553	0.106437
14296	0.815463	-9.134778	-3.248128	0.013713	0.016515	-0.007571	0.190643	0.651687	0.105234	0.559143	-0.791836	-0.221528	0.106212
14297	0.772988	-8.995048	-3.282205	0.056647	0.037518	0.003434	0.190904	0.652515	0.104715	0.560193	-0.791275	-0.220997	0.105962
14298	0.854500	-9.073090	-3.425605	0.104980	0.034043	0.001974	0.191307	0.652237	0.103269	0.561976	-0.790174	-0.220411	0.105955
14299	0.790707	-9.207875	-3.618874	0.063826	0.020095	0.001620	0.192231	0.653200	0.101827	0.563058	-0.789488	-0.220091	0.105987
14300	0.810809	-9.099662	-3.574543	0.017348	0.002603	-0.014628	0.191843	0.653065	0.099741	0.563348	-0.789223	-0.220333	0.105923
14301	0.806182	-9.073020	-3.526129	0.035150	-0.014059	-0.000454	0.191052	0.652793	0.099750	0.563820	-0.788785	-0.220493	0.106341
14302	0.800874	-9.140283	-3.512436	0.013638	-0.028948	0.002847	0.190530	0.652520	0.098449	0.563876	-0.788572	-0.220817	0.106951
14303	0.810352	-9.166713	-3.479175	-0.012282	-0.035943	-0.006188	0.190930	0.651827	0.098436	0.563508	-0.788601	-0.221417	0.107436
14304	0.796278	-9.108860	-3.473581	-0.011356	-0.042920	-0.015002	0.190405	0.652384	0.096620	0.563143	-0.788554	-0.222250	0.107968
14305	0.809658	-9.262979	-3.499502	-0.034594	-0.035913	-0.018705	0.189864	0.653215	0.098727	0.562443	-0.788782	-0.223097	0.108210
14306	0.809944	-9.226563	-3.388531	-0.097224	-0.027204	-0.019125	0.188828	0.650181	0.097929	0.560800	-0.789714	-0.224003	0.108064
14307	0.873442	-9.130495	-3.272612	-0.086450	-0.013230	-0.026048	0.189079	0.650592	0.101065	0.559400	-0.790533	-0.224822	0.107632
14308	0.770750	-9.307729	-3.288184	0.002035	-0.007970	-0.004241	0.189865	0.650864	0.102363	0.559384	-0.790473	-0.225012	0.107758
14309	0.809118	-9.346396	-3.250506	-0.023968	0.002471	0.009686	0.189467	0.651557	0.101853	0.558975	-0.790778	-0.224953	0.107765
14310	0.810517	-9.149333	-3.301126	-0.025755	0.019960	0.016827	0.188143	0.651149	0.103437	0.558593	-0.791170	-0.224605	0.107594
14311	0.771770	-9.163579	-3.339410	0.051230	0.016520	0.008573	0.189189	0.653078	0.103179	0.559445	-0.790655	-0.224242	0.107707
14312	0.771617	-9.182997	-3.397313	0.002976	0.027041	-0.000555	0.189460	0.652247	0.102644	0.559590	-0.790670	-0.224005	0.107342
14313	0.793660	-9.139859	-3.392200	0.022644	0.014788	-0.000454	0.189073	0.651836	0.100816	0.560003	-0.790429	-0.223864	0.107255
14314	0.783688	-9.183121	-3.407032	0.045882	0.020034	0.006778	0.189476	0.651005	0.100148	0.560777	-0.789977	-0.223508	0.107283
14315	0.848276	-9.265672	-3.495060	0.015483	0.016536	0.002985	0.189070	0.652942	0.099782	0.561076	-0.789836	-0.223309	0.107174
14316	0.848732	-9.203034	-3.460696	-0.007731	0.000809	-0.013090	0.188167	0.650184	0.098200	0.560957	-0.789850	-0.223613	0.107054
14317	0.800486	-9.197699	-3.412151	-0.001530	0.013027	0.002875	0.188160	0.650045	0.100420	0.560971	-0.789892	-0.223493	0.106922
14318	0.781224	-9.192488	-3.330210	-0.000665	0.010382	0.006401	0.189737	0.651280	0.100670	0.560971	-0.789948	-0.223323	0.106871
14319	0.771340	-9.225901	-3.270425	-0.019564	0.018185	0.030959	0.189862	0.651278	0.102497	0.560668	-0.790325	-0.222737	0.106896
14320	0.767353	-9.108017	-3.271439	0.027894	0.014717	0.022506	0.190005	0.650726	0.100399	0.561100	-0.790132	-0.222232	0.107105
14321	0.718485	-9.184906	-3.370439	0.073563	0.006037	0.013997	0.191047	0.653899	0.099369	0.562252	-0.789359	-0.221849	0.107551
14322	0.751269	-9.322742	-3.528526	0.011899	-0.000919	-0.000611	0.190520	0.653902	0.098855	0.562412	-0.789211	-0.221914	0.107673
14323	0.696929	-9.158447	-3.425227	-0.056134	-0.009704	0.002434	0.190663	0.652243	0.098444	0.561466	-0.789813	-0.222168	0.107664
14324	0.757442	-9.139561	-3.387078	-0.034599	-0.004443	-0.010623	0.190665	0.651690	0.098961	0.560895	-0.790131	-0.222547	0.107533
14325	0.723784	-9.119938	-3.348108	-0.008675	-0.002696	-0.006008	0.189862	0.652523	0.100550	0.560748	-0.790177	-0.222752	0.107533
14326	0.834448	-9.178487	-3.335315	0.033352	-0.000982	-0.000454	0.189608	0.651143	0.099887	0.561248	-0.789793	-0.222755	0.107743
14327	0.810205	-9.188256	-3.445774	0.020852	0.027032	0.004851	0.189866	0.651970	0.100414	0.561677	-0.789620	-0.222393	0.107524
14328	0.848984	-9.169230	-3.417049	0.013590	0.016468	0.024137	0.189872	0.651418	0.099493	0.561887	-0.789599	-0.221869	0.107657
14329	0.745067	-9.182657	-3.353819	-0.004298	0.030478	0.024966	0.191450	0.652238	0.100000	0.561890	-0.789806	-0.221204	0.107496
14330	0.793334	-9.185551	-3.390320	-0.011406	0.031367	0.015210	0.191456	0.651686	0.099210	0.561789	-0.790055	-0.220717	0.107190
14331	0.737654	-9.204423	-3.411686	-0.013196	0.023518	0.013419	0.190139	0.650172	0.100784	0.561644	-0.790296	-0.220332	0.106971
14332	0.699012	-9.206409	-3.372922	-0.040108	0.012987	0.024651	0.191469	0.649060	0.099968	0.560988	-0.790869	-0.219963	0.106934
14333	0.735623	-9.153631	-3.324564	-0.009629	0.003388	0.008095	0.192506	0.650987	0.102193	0.560823	-0.791002	-0.219878	0.106992
14334	0.723326	-9.184804	-3.324816	0.002062	0.013044	-0.002362	0.191712	0.651821	0.101299	0.560893	-0.790986	-0.219836	0.106830
14335	0.756974	-9.206730	-3.330165	0.016377	0.013040	-0.002272	0.191847	0.650991	0.102072	0.561208	-0.790799	-0.219750	0.106737
14336	0.737904	-9.172832	-3.305577	0.019089	0.023548	-0.005727	0.192103	0.652510	0.101822	0.561602	-0.790604	-0.219591	0.106434
14337	0.819694	-9.214554	-3.369250	0.011929	0.028778	-0.002267	0.189606	0.651004	0.100800	0.561918	-0.790498	-0.219338	0.106072
14338	0.771578	-9.187866	-3.416595	0.006558	0.027046	-0.000529	0.190147	0.648928	0.100510	0.562115	-0.790467	-0.219108	0.105736
14339	0.791000	-9.173572	-3.411792	0.031578	0.030527	0.007593	0.190135	0.650725	0.100920	0.562727	-0.790188	-0.218638	0.105542
14340	0.839841	-9.097013	-3.420947	-0.011361	0.021761	0.003725	0.189077	0.650454	0.101848	0.562610	-0.790369	-0.218426	0.105249
14341	0.772369	-9.077243	-3.420137	-0.014908	0.030539	-0.000651	0.189747	0.649207	0.101172	0.562499	-0.790579	-0.218186	0.104755
14342	0.868697	-9.116261	-3.349316	0.022652	0.018261	-0.002222	0.190137	0.650172	0.101437	0.562917	-0.790344	-0.218036	0.104599
14343	0.838356	-9.303917	-3.442540	-0.040000	0.007769	0.000781	0.188944	0.650592	0.101851	0.562308	-0.790795	-0.218084	0.104367
14344	0.800917	-9.139754	-3.339388	-0.050767	0.009490	0.006038	0.191051	0.650857	0.103129	0.561507	-0.791400	-0.218065	0.104130
14345	0.786480	-9.134632	-3.274313	0.023505	0.006012	0.001284	0.190386	0.650998	0.104447	0.561896	-0.791134	-0.217992	0.104209
14346	0.795454	-9.226480	-3.398018	0.019978	0.020046	-0.003116	0.190527	0.650030	0.103390	0.562283	-0.790932	-0.217830	0.103994
14347	0.829956	-9.130434	-3.363565	0.019083	0.018279	-0.004001	0.191060	0.649751	0.102333	0.562667	-0.790717	-0.217713	0.103799
14348	0.766379	-9.240640	-3.383510	0.016374	0.018290	0.001263	0.190659	0.649476	0.104297	0.562980	-0.790573	-0.217500	0.103640
14349	0.790565	-9.235952	-3.362035	-0.013167	0.020013	0.004572	0.190798	0.649200	0.102724	0.562844	-0.790761	-0.217293	0.103375
14350	0.882256	-9.246239	-3.346120	0.004719	0.009492	0.002872	0.191189	0.650027	0.102857	0.562927	-0.790727	-0.217214	0.103348
14351	0.815162	-9.173570	-3.349513	0.016368	0.009522	-0.000533	0.190934	0.648647	0.102455	0.563225	-0.790538	-0.217146	0.103318
14352	0.795766	-9.183157	-3.387910	0.006499	0.009517	0.006449	0.190930	0.649476	0.102333	0.563331	-0.790504	-0.216991	0.103328
14353	0.785832	-9.221571	-3.390669	-0.016775	0.013007	0.009812	0.191332	0.648921	0.101537	0.563097	-0.790741	-0.216788	0.103216
14354	0.834738	-9.139828	-3.277193	0.033355	0.009503	0.000471	0.192251	0.649745	0.101793	0.563640	-0.790379	-0.216670	0.103272
14355	0.763762	-9.269431	-3.366995	0.070941	0.009554	0.000742	0.190399	0.650585	0.101306	0.564798	-0.789579	-0.216467	0.103493
14356	0.850923	-9.236512	-3.391402	0.035173	0.013030	-0.002168	0.190405	0.651139	0.098437	0.565387	-0.789185	-0.216367	0.103487
14357	0.829509	-9.192954	-3.359473	-0.007798	0.020002	0.004608	0.190138	0.650864	0.099745	0.565336	-0.789313	-0.216149	0.103243
14358	0.841635	-9.188018	-3.287420	0.010128	0.027003	-0.002290	0.190930	0.651412	0.098954	0.565593	-0.789237	-0.215924	0.102891
14359	0.799851	-9.288860	-3.336286	0.013716	0.013042	-0.007608	0.190937	0.650999	0.097643	0.565877	-0.789054	-0.215934	0.102711
14360	0.817200	-9.226473	-3.340525	-0.018545	0.014749	0.004507	0.190935	0.650860	0.098426	0.565613	-0.789303	-0.215808	0.102513
14361	0.800738	-9.166094	-3.301235	0.019037	0.014758	0.003035	0.189881	0.649759	0.099738	0.565966	-0.789110	-0.215620	0.102449
14362	0.831908	-9.195363	-3.354714	0.004711	0.007753	0.004653	0.189088	0.650317	0.098971	0.566039	-0.789084	-0.215517	0.102459
14363	0.833938	-9.248369	-3.379375	0.020784	0.000751	0.010021	0.190147	0.651003	0.097002	0.566342	-0.788874	-0.215374	0.102701
14364	0.891810	-9.260768	-3.353580	-0.025677	0.021737	0.000927	0.189340	0.652388	0.098988	0.566003	-0.789203	-0.215244	0.102324
14365	0.906602	-9.217654	-3.374842	-0.025742	0.005962	0.011448	0.190003	0.652109	0.098714	0.565589	-0.789537	-0.215118	0.102293
14366	0.829421	-9.205009	-3.369224	-0.045392	0.031352	0.011422	0.190397	0.651553	0.100271	0.564958	-0.790153	-0.214749	0.101795
14367	0.861285	-9.140204	-3.332703	-0.036502	0.026937	0.022048	0.191181	0.651824	0.102091	0.564442	-0.790698	-0.214241	0.101504
14368	0.783623	-9.192698	-3.392721	-0.023986	0.026968	0.025678	0.192098	0.652233	0.103649	0.564102	-0.791127	-0.213638	0.101317
14369	0.761649	-9.226214	-3.397724	-0.043635	0.016496	0.014923	0.191586	0.649748	0.103109	0.563439	-0.791701	-0.213374	0.101083
14370	0.757315	-9.158670	-3.344036	-0.050764	0.014752	0.006948	0.190265	0.648372	0.105337	0.562658	-0.792320	-0.213280	0.100778
14371	0.767041	-9.149139	-3.348817	-0.005990	0.016530	-0.000651	0.190927	0.647539	0.106234	0.562624	-0.792402	-0.213184	0.100531
14372	0.684607	-9.194313	-3.387079	-0.001544	-0.000940	0.001097	0.191196	0.647262	0.105443	0.562569	-0.792415	-0.213245	0.100608
14373	0.761896	-9.192469	-3.373304	-0.023870	-0.010567	-0.011460	0.191583	0.647673	0.107401	0.562157	-0.792596	-0.213659	0.100598
14374	0.795950	-9.158965	-3.341969	-0.002469	-0.002745	0.006343	0.191847	0.647671	0.107397	0.562071	-0.792641	-0.213647	0.100751
14375	0.805557	-9.166256	-3.342136	0.031569	0.009523	0.001344	0.191056	0.647676	0.106886	0.562601	-0.792293	-0.213521	0.100803
14376	0.819743	-9.207368	-3.378781	0.013667	0.009517	0.003846	0.191848	0.648087	0.106356	0.562826	-0.792166	-0.213393	0.100814
14377	0.841958	-9.140179	-3.373394	-0.005104	0.010386	0.000194	0.191189	0.648644	0.105065	0.562781	-0.792227	-0.213350	0.100681
14378	0.834646	-9.149728	-3.368634	0.011889	-0.002727	-0.002373	0.191322	0.647675	0.106360	0.562938	-0.792069	-0.213461	0.100807
14379	0.882414	-9.222363	-3.403528	-0.000651	0.002502	0.002813	0.191327	0.647537	0.105182	0.562925	-0.792074	-0.213458	0.100843
14380	0.907083	-9.150324	-3.378879	0.006555	0.009511	-0.005914	0.190659	0.648231	0.106245	0.563056	-0.791985	-0.213502	0.100716
14381	0.781171	-9.197518	-3.402369	0.013763	0.004334	-0.018188	0.190666	0.647402	0.105714	0.563322	-0.791743	-0.213783	0.100545
14382	0.737530	-9.221304	-3.426300	-0.022055	0.016569	-0.007821	0.190670	0.647403	0.104538	0.563033	-0.791979	-0.213843	0.100168
14383	0.728880	-9.081603	-3.383761	-0.029205	0.023558	-0.007818	0.190279	0.646161	0.105054	0.562676	-0.792305	-0.213828	0.099631
14384	0.839713	-9.116137	-3.382711	-0.025621	0.034022	-0.006032	0.190401	0.647680	0.105590	0.562402	-0.792624	-0.213668	0.098981
14385	0.844303	-9.149817	-3.373525	-0.018451	0.027034	-0.011301	0.189864	0.648097	0.107170	0.562238	-0.792819	-0.213648	0.098394
14386	0.800718	-9.166328	-3.378145	-0.001519	0.006032	-0.002432	0.188015	0.647692	0.107978	0.562220	-0.792830	-0.213686	0.098322
14387	0.834711	-9.140151	-3.382944	-0.002409	0.002527	-0.004218	0.188280	0.647276	0.108493	0.562192	-0.792827	-0.213796	0.098273
14388	0.883031	-9.135807	-3.412152	-0.017617	0.013006	-0.000779	0.190136	0.647543	0.105854	0.561943	-0.793034	-0.213781	0.098054
14389	0.868693	-9.116305	-3.363736	0.011024	0.004272	-0.006763	0.188411	0.648658	0.106414	0.562141	-0.792871	-0.213886	0.098005
14390	0.833668	-9.284594	-3.427857	-0.022091	0.002534	-0.004390	0.188685	0.646445	0.107172	0.561786	-0.793099	-0.214035	0.097877
14391	0.940755	-9.169771	-3.360166	-0.050784	-0.004546	0.005939	0.189212	0.645335	0.109505	0.560943	-0.793666	-0.214159	0.097844
14392	0.873396	-9.135452	-3.320736	-0.016750	0.000740	-0.000816	0.188155	0.644926	0.110170	0.560658	-0.793846	-0.214255	0.097805
14393	0.926147	-9.186494	-3.360232	0.006505	-0.004512	0.000190	0.187754	0.645896	0.110186	0.560741	-0.793742	-0.214359	0.097950
14394	0.829292	-9.221948	-3.403065	0.017246	-0.000973	0.001185	0.188818	0.644785	0.109636	0.560984	-0.793544	-0.214380	0.098109
14395	0.822109	-9.212374	-3.436540	-0.014982	-0.024593	-0.000893	0.188949	0.644645	0.110155	0.560643	-0.793636	-0.214768	0.098471
14396	0.887822	-9.142899	-3.359401	0.001162	-0.025476	-0.011360	0.187639	0.643963	0.108339	0.560548	-0.793513	-0.215308	0.098819
14397	0.872504	-9.256093	-3.447091	0.019035	-0.020215	-0.003297	0.188034	0.645344	0.106256	0.560772	-0.793220	-0.215617	0.099229
14398	0.868447	-9.147851	-3.455425	0.003000	-0.009691	-0.014807	0.187901	0.643684	0.109378	0.560784	-0.793098	-0.216008	0.099279
14399	0.921339	-9.179607	-3.480280	0.024434	-0.010591	-0.005864	0.186710	0.645350	0.107191	0.561139	-0.792753	-0.216241	0.099527
14400	0.834223	-9.203185	-3.547094	-0.007788	-0.007947	-0.000780	0.187374	0.643272	0.109773	0.560959	-0.792815	-0.216418	0.099664
14401	0.733750	-9.072365	-3.496656	-0.000591	0.002586	-0.006801	0.187638	0.643824	0.108730	0.560969	-0.792776	-0.216567	0.099588
14402	0.845164	-9.025174	-3.511495	-0.016712	-0.002705	-0.004318	0.187102	0.645071	0.109011	0.560675	-0.792928	-0.216777	0.099576
14403	0.907609	-9.071467	-3.546213	-0.040079	-0.017641	0.014816	0.188295	0.644650	0.108336	0.559923	-0.793390	-0.216891	0.099888
14404	0.815235	-9.159506	-3.469520	-0.029359	-0.027246	0.013105	0.188152	0.645479	0.110306	0.559287	-0.793711	-0.217117	0.100400
14405	0.795714	-9.188188	-3.460068	-0.032004	-0.007985	0.009631	0.187630	0.644653	0.109783	0.558715	-0.794078	-0.217188	0.100537
14406	0.819930	-9.178741	-3.455362	-0.038232	-0.014972	-0.000138	0.188553	0.643818	0.111590	0.558018	-0.794466	-0.217500	0.100666
14407	0.781304	-9.178336	-3.421376	-0.032811	-0.007942	-0.010637	0.187234	0.643825	0.111088	0.557475	-0.794751	-0.217892	0.100575
14408	0.867897	-9.224802	-3.451499	-0.019377	-0.014946	-0.015005	0.187235	0.643410	0.111606	0.557106	-0.794860	-0.218414	0.100627
14409	0.832395	-9.125760	-3.401986	-0.045359	-0.014971	-0.008115	0.188029	0.642715	0.112110	0.556332	-0.795278	-0.218869	0.100622
14410	0.786661	-9.106086	-3.377331	-0.004172	-0.007941	-0.013059	0.186439	0.643276	0.112663	0.556232	-0.795242	-0.219242	0.100645
14411	0.829121	-9.243786	-3.465802	0.019080	-0.009684	-0.009410	0.186456	0.641618	0.110555	0.556513	-0.794943	-0.219527	0.100828
14412	0.863560	-9.155103	-3.479500	-0.031064	0.002513	0.003494	0.186982	0.640785	0.112630	0.555999	-0.795302	-0.219567	0.100746
14413	0.791677	-9.077497	-3.453954	0.009248	0.013931	-0.004064	0.186302	0.644105	0.112934	0.556219	-0.795183	-0.219524	0.100570
14414	0.812826	-9.157221	-3.515137	0.020875	0.013063	-0.002242	0.186704	0.643413	0.112399	0.556587	-0.794958	-0.219441	0.100490
14415	0.863955	-9.097599	-3.550944	0.004773	0.016546	-0.000587	0.186561	0.645210	0.112419	0.556740	-0.794909	-0.219322	0.100291
14416	0.829860	-9.135993	-3.608772	-0.007736	0.018320	-0.002430	0.185370	0.645078	0.113350	0.556677	-0.795012	-0.219242	0.100000
14417	0.849046	-9.140738	-3.575302	-0.026556	0.020128	-0.000761	0.186587	0.643815	0.114548	0.556343	-0.795320	-0.219149	0.099605
14418	0.839458	-9.131027	-3.570301	-0.022132	0.009612	0.007168	0.185935	0.642159	0.114934	0.555995	-0.795611	-0.219031	0.099488
14419	0.841944	-9.121396	-3.560598	0.002967	0.037621	0.004810	0.185267	0.642992	0.115867	0.556195	-0.795651	-0.218596	0.099006
14420	0.796396	-9.073103	-3.614927	0.013667	0.021886	0.010143	0.184997	0.643822	0.116010	0.556463	-0.795578	-0.218231	0.098889
14421	0.848988	-9.148027	-3.599419	-0.036353	0.027147	-0.007857	0.184999	0.643269	0.116266	0.556012	-0.795982	-0.218191	0.098262
14422	0.829950	-9.111549	-3.517120	-0.031015	0.017507	-0.006080	0.184991	0.643268	0.118619	0.555583	-0.796329	-0.218213	0.097834
14423	0.830081	-9.092396	-3.545742	-0.005976	-0.000851	-0.007721	0.186446	0.642984	0.118725	0.555493	-0.796339	-0.218423	0.097788
14424	0.790744	-9.188462	-3.599381	-0.013178	0.013136	0.007250	0.184858	0.643268	0.119013	0.555301	-0.796535	-0.218254	0.097661
14425	0.844396	-9.116561	-3.546143	-0.000631	0.006130	-0.000617	0.185249	0.643542	0.120056	0.555313	-0.796531	-0.218260	0.097609
14426	0.830287	-9.063534	-3.545412	0.009200	0.014873	0.004788	0.184868	0.641610	0.118735	0.555491	-0.796472	-0.218063	0.097522
14427	0.873670	-9.073641	-3.593970	0.040539	0.016637	0.001484	0.183939	0.643274	0.117459	0.556198	-0.796041	-0.217840	0.097506
14428	0.858202	-9.208409	-3.657874	0.019018	0.013127	0.011867	0.184731	0.643270	0.117577	0.556510	-0.795898	-0.217537	0.097573
14429	0.890794	-9.042536	-3.603374	-0.007879	0.009571	0.022255	0.185522	0.643266	0.117827	0.556371	-0.796085	-0.217157	0.097687
14430	0.893286	-9.030624	-3.634502	0.011862	0.000865	0.008271	0.185266	0.642438	0.117038	0.556523	-0.795982	-0.217061	0.097877
14431	0.854132	-9.102529	-3.651814	-0.002442	0.009628	0.008196	0.186316	0.643538	0.117033	0.556493	-0.796051	-0.216896	0.097854
14432	0.868772	-9.083217	-3.591634	-0.023042	0.016593	0.013357	0.186714	0.642429	0.118323	0.556148	-0.796392	-0.216600	0.097691
14433	0.859564	-9.020570	-3.578818	-0.029292	0.007853	0.008008	0.186051	0.642433	0.119248	0.555680	-0.796757	-0.216511	0.097576
14434	0.887999	-9.097645	-3.541495	-0.006001	0.007862	0.000222	0.186581	0.641461	0.120407	0.555595	-0.796836	-0.216484	0.097476
14435	0.892915	-9.087842	-3.469323	-0.031136	0.006052	0.015892	0.186304	0.643951	0.119782	0.555078	-0.797249	-0.216293	0.097466
14436	0.840410	-9.000869	-3.477484	-0.026642	0.009575	0.013328	0.185780	0.641879	0.121992	0.554643	-0.797611	-0.216100	0.097410
14437	0.795591	-9.188287	-3.529723	0.049433	0.027121	0.013922	0.186835	0.642427	0.121589	0.555507	-0.797160	-0.215549	0.097393
14438	0.810201	-9.169357	-3.594523	0.002927	0.016631	0.008259	0.186572	0.642844	0.120551	0.555585	-0.797187	-0.215295	0.097294
14439	0.842652	-9.020555	-3.617126	0.013742	0.016663	-0.007502	0.186054	0.641188	0.120281	0.555875	-0.797021	-0.215271	0.097051
14440	0.840154	-9.032533	-3.607628	0.016459	0.021927	-0.013633	0.186316	0.641601	0.120281	0.556235	-0.796817	-0.215267	0.096671
14441	0.888948	-8.963139	-3.600041	0.006579	0.013144	-0.007569	0.185922	0.641604	0.119765	0.556391	-0.796726	-0.215299	0.096450
14442	0.926620	-9.098108	-3.594708	0.042388	0.014030	-0.012631	0.184476	0.641198	0.118214	0.557125	-0.796216	-0.215341	0.096336
14443	0.935753	-9.170443	-3.629266	0.013715	0.004388	-0.005843	0.185268	0.641747	0.117554	0.557352	-0.796037	-0.215431	0.096299
14444	0.897984	-9.052030	-3.543460	0.001166	0.010488	-0.000591	0.185399	0.642161	0.117033	0.557391	-0.796032	-0.215393	0.096193
14445	0.840092	-9.044265	-3.511627	0.020828	-0.002622	-0.000477	0.186462	0.641049	0.117268	0.557690	-0.795784	-0.215463	0.096357
14446	0.834454	-9.155071	-3.580148	-0.016769	0.002620	0.006298	0.184621	0.639954	0.116631	0.557398	-0.795995	-0.215433	0.096373
14447	0.811040	-9.053747	-3.540326	-0.022075	0.008769	-0.006028	0.184485	0.640507	0.116769	0.557071	-0.796225	-0.215546	0.096111
14448	0.829493	-9.174201	-3.556291	0.009229	0.014019	-0.002286	0.185144	0.639950	0.118061	0.557261	-0.796136	-0.215457	0.095948
14449	0.849063	-9.138341	-3.577678	0.002100	0.014902	-0.007620	0.184594	0.643823	0.118108	0.557348	-0.796102	-0.215480	0.095678
14450	0.931730	-9.059590	-3.570275	-0.014923	0.020104	-0.000685	0.183549	0.642171	0.117323	0.557169	-0.796286	-0.215395	0.095369
14451	0.892891	-9.088128	-3.563058	0.033408	0.021885	-0.003845	0.183022	0.641897	0.117459	0.557777	-0.795933	-0.215222	0.095160
14452	0.936089	-9.126841	-3.527825	0.027986	0.000855	0.000423	0.183020	0.641897	0.117851	0.558203	-0.795623	-0.215196	0.095315
14453	0.912317	-9.073782	-3.541430	0.017232	0.006096	0.006551	0.182763	0.641623	0.116284	0.558464	-0.795464	-0.215065	0.095401
14454	0.965375	-9.083767	-3.525179	0.028004	0.004351	-0.002207	0.182232	0.642317	0.116037	0.558906	-0.795139	-0.215078	0.095497
14455	0.812172	-9.231859	-3.578435	0.027945	-0.006115	0.008345	0.181965	0.643563	0.114747	0.559281	-0.794845	-0.215035	0.095843
14456	0.873127	-9.150504	-3.561202	-0.022098	-0.014863	-0.007914	0.181579	0.642184	0.113955	0.558853	-0.795014	-0.215464	0.095974
14457	0.858922	-9.111820	-3.531794	-0.012290	-0.007884	0.001006	0.182102	0.642871	0.114476	0.558592	-0.795137	-0.215635	0.096094
14458	0.861410	-9.102160	-3.512477	-0.007791	-0.011372	-0.006023	0.180775	0.642463	0.116714	0.558408	-0.795174	-0.215919	0.096219
14459	0.888008	-9.097528	-3.503040	0.004806	0.000900	-0.018230	0.182102	0.641626	0.116425	0.558494	-0.795039	-0.216264	0.096059
14460	0.892111	-9.198627	-3.518658	0.006573	-0.003478	-0.014730	0.181444	0.641769	0.115652	0.558587	-0.794888	-0.216587	0.096034
14461	0.974041	-9.223262	-3.500421	-0.029245	0.006964	-0.006171	0.182096	0.643562	0.114876	0.558137	-0.795196	-0.216739	0.095762
14462	0.965203	-9.110011	-3.455782	-0.041829	0.010421	0.006992	0.181039	0.642461	0.116972	0.557477	-0.795702	-0.216671	0.095562
14463	0.938734	-9.097704	-3.431378	0.004767	0.014845	-0.007623	0.180776	0.642463	0.116453	0.557608	-0.795636	-0.216693	0.095293
14464	0.935670	-9.186824	-3.480444	0.035145	0.004349	-0.000406	0.181829	0.643148	0.116444	0.558163	-0.795244	-0.216644	0.095426
14465	0.909719	-9.100146	-3.517678	0.002891	0.007826	0.011734	0.181698	0.642457	0.117223	0.558199	-0.795268	-0.216441	0.095477
14466	0.854178	-9.099771	-3.536421	0.011922	-0.006099	-0.010262	0.180246	0.643849	0.114645	0.558354	-0.795064	-0.216740	0.095587
14467	0.868305	-9.150378	-3.532318	0.010100	0.003498	-0.000563	0.181830	0.643563	0.115533	0.558509	-0.794947	-0.216766	0.095604
14468	0.907240	-9.107505	-3.570615	0.002954	0.007867	-0.000601	0.181427	0.644810	0.115421	0.558568	-0.794921	-0.216738	0.095536
14469	0.880752	-9.097617	-3.551046	-0.000521	0.003553	-0.025305	0.180373	0.644401	0.115171	0.558598	-0.794817	-0.217176	0.095229
14470	0.940736	-9.151048	-3.566598	-0.007701	0.013144	-0.017421	0.179844	0.644819	0.114922	0.558540	-0.794841	-0.217400	0.094859
14471	0.950189	-9.179978	-3.564609	-0.018426	0.007899	-0.021933	0.178511	0.646208	0.115871	0.558297	-0.794960	-0.217771	0.094440
14472	0.941370	-9.064285	-3.507925	0.001186	-0.009630	-0.012135	0.177724	0.644829	0.116523	0.558272	-0.794869	-0.218134	0.094520
14473	0.907365	-9.090610	-3.551195	-0.007771	-0.006123	-0.007776	0.179434	0.646340	0.116251	0.558109	-0.794904	-0.218416	0.094529
14474	0.976846	-9.165836	-3.591113	-0.022993	0.000850	-0.002610	0.178650	0.645654	0.114949	0.557725	-0.795137	-0.218581	0.094461
14475	0.917024	-9.090686	-3.551279	-0.025673	0.006107	-0.002578	0.179040	0.645375	0.117031	0.557320	-0.795419	-0.218679	0.094254
14476	0.931919	-9.035340	-3.505107	-0.000638	0.006092	0.000253	0.178386	0.644134	0.117290	0.557312	-0.795435	-0.218659	0.094206
14477	0.974559	-9.148892	-3.562058	-0.011325	0.013109	-0.007764	0.179043	0.644822	0.117287	0.557177	-0.795546	-0.218735	0.093892
14478	0.946159	-9.069206	-3.532056	-0.039948	0.020102	-0.007924	0.178650	0.642749	0.119625	0.556620	-0.795990	-0.218764	0.093358
14479	0.912326	-9.073671	-3.505379	0.013672	-0.000021	-0.000548	0.177579	0.645243	0.119797	0.556812	-0.795829	-0.218823	0.093444
14480	0.853673	-9.169595	-3.561253	-0.002372	0.006156	-0.011217	0.177061	0.644417	0.117967	0.556794	-0.795803	-0.219032	0.093289
14481	0.950746	-9.102932	-3.537291	-0.031026	0.013097	-0.004367	0.177606	0.640682	0.119359	0.556340	-0.796147	-0.219087	0.092932
14482	0.907237	-9.109734	-3.512959	0.002967	-0.000878	-0.007684	0.178128	0.642199	0.118843	0.556375	-0.796075	-0.219267	0.092923
14483	0.936263	-9.102759	-3.517936	0.001181	0.000864	-0.007698	0.175875	0.643317	0.118889	0.556388	-0.796021	-0.219450	0.092869
14484	0.966098	-8.982742	-3.521621	-0.000679	-0.006180	0.006378	0.177203	0.642343	0.118597	0.556312	-0.796034	-0.219494	0.093101
14485	0.936014	-9.136535	-3.551970	0.045879	0.009606	0.004109	0.177985	0.643997	0.118863	0.557055	-0.795551	-0.219309	0.093235
14486	0.945534	-9.155859	-3.554678	0.011838	-0.000919	0.009984	0.177728	0.644276	0.116256	0.557193	-0.795448	-0.219223	0.093485
14487	0.941869	-8.992350	-3.579203	-0.007811	0.007838	0.006383	0.176671	0.643590	0.117703	0.557068	-0.795569	-0.219121	0.093438
14488	0.888088	-9.083390	-3.599013	0.040524	-0.000862	-0.000348	0.176951	0.641239	0.116891	0.557687	-0.795112	-0.219107	0.093670
14489	0.925977	-9.187166	-3.617357	-0.000627	0.003497	-0.000664	0.176941	0.642760	0.117168	0.557667	-0.795116	-0.219151	0.093647
14490	0.897743	-9.083503	-3.611115	-0.009513	0.006154	-0.013026	0.176682	0.642070	0.117034	0.557542	-0.795167	-0.219381	0.093426
14491	0.951114	-9.050150	-3.579948	0.005653	-0.000881	-0.005901	0.176554	0.641657	0.116378	0.557609	-0.795072	-0.219546	0.093442
14492	0.965564	-9.055110	-3.592146	-0.007763	0.007859	-0.004210	0.173370	0.643885	0.116710	0.557498	-0.795135	-0.219649	0.093325
14493	0.926838	-9.069099	-3.546309	0.002953	0.002610	-0.002381	0.175091	0.642631	0.117587	0.557530	-0.795094	-0.219724	0.093313
14494	0.931374	-9.110041	-3.551625	0.015478	-0.009628	-0.005868	0.174040	0.641531	0.117853	0.557724	-0.794880	-0.219924	0.093501
14495	0.931347	-9.112563	-3.590108	0.002079	-0.002619	-0.007703	0.173625	0.644851	0.117631	0.557728	-0.794816	-0.220143	0.093510
14496	0.965499	-9.064694	-3.580239	-0.038236	-0.000921	0.004345	0.173908	0.641532	0.117855	0.557080	-0.795246	-0.220242	0.093478
14497	0.917253	-9.059344	-3.526887	-0.013087	-0.000858	-0.018367	0.172978	0.641813	0.118918	0.556870	-0.795308	-0.220639	0.093275
14498	0.931305	-9.119661	-3.551735	0.011889	-0.005262	-0.002356	0.173646	0.641810	0.116816	0.557012	-0.795141	-0.220803	0.093460
14499	0.965181	-9.108076	-3.609576	-0.016702	0.000870	-0.007836	0.172582	0.642230	0.118013	0.556731	-0.795292	-0.221020	0.093332
14500	0.931224	-9.131628	-3.532645	-0.014939	0.000857	-0.004295	0.172593	0.640295	0.118255	0.556481	-0.795435	-0.221168	0.093260
14501	0.958311	-9.059563	-3.493596	-0.013191	-0.009673	0.000973	0.172580	0.642922	0.117628	0.556195	-0.795565	-0.221354	0.093415
14502	0.927570	-8.967979	-3.511505	0.020839	-0.007890	-0.004031	0.171530	0.641407	0.118151	0.556471	-0.795286	-0.221556	0.093663
14503	0.890277	-9.116891	-3.536929	0.020772	0.002587	0.013611	0.172846	0.642229	0.118270	0.556758	-0.795116	-0.221340	0.093917
14504	0.936041	-9.131813	-3.580756	-0.011411	-0.000038	0.008064	0.172453	0.641955	0.117620	0.556533	-0.795265	-0.221319	0.094030
14505	0.955928	-9.052564	-3.570403	-0.011381	-0.007901	-0.000766	0.172723	0.640571	0.118256	0.556288	-0.795370	-0.221508	0.094150
14506	0.960506	-9.088598	-3.544420	-0.000612	-0.000890	-0.006840	0.172474	0.639468	0.115634	0.556256	-0.795324	-0.221742	0.094177
14507	0.947907	-9.160777	-3.583595	0.002058	0.013105	0.001151	0.173525	0.640014	0.116408	0.556315	-0.795327	-0.221641	0.094044
14508	0.975472	-9.021418	-3.560601	-0.029230	0.014844	-0.004338	0.173256	0.640153	0.117721	0.555901	-0.795658	-0.221646	0.093674
14509	0.912346	-9.069045	-3.565410	0.015479	0.013113	0.001278	0.173127	0.639878	0.117197	0.556173	-0.795512	-0.221518	0.093602
14510	0.950736	-9.103057	-3.578149	-0.006054	0.000827	0.010751	0.172070	0.640160	0.116693	0.556028	-0.795604	-0.221477	0.093784
14511	0.965874	-9.011825	-3.594055	-0.011403	0.002579	0.008089	0.173389	0.639461	0.118496	0.555812	-0.795768	-0.221408	0.093835
14512	0.945938	-9.098246	-3.590070	0.002964	0.004366	-0.003267	0.172856	0.640570	0.117992	0.555861	-0.795726	-0.221456	0.093790
14513	0.945692	-9.131984	-3.612086	-0.011364	-0.018373	-0.006984	0.173523	0.639461	0.117840	0.555580	-0.795783	-0.221860	0.094008
14514	0.912248	-9.083403	-3.541541	-0.007772	-0.002629	-0.006883	0.174316	0.639180	0.118218	0.555436	-0.795833	-0.222055	0.093981
14515	0.926878	-9.064231	-3.527026	-0.002364	0.004381	-0.013868	0.173256	0.639738	0.118239	0.555414	-0.795802	-0.222297	0.093803
14516	0.955119	-9.165607	-3.571696	-0.002427	-0.000897	-0.000698	0.171796	0.641405	0.117625	0.555335	-0.795787	-0.222493	0.093930
14517	0.950796	-9.097930	-3.474746	-0.023018	0.003448	0.000943	0.173248	0.640844	0.118773	0.554957	-0.796046	-0.222547	0.093842
14518	0.917448	-9.032829	-3.507357	-0.007806	0.013084	0.004637	0.173112	0.641121	0.119432	0.554861	-0.796179	-0.222377	0.093687
14519	0.970063	-9.103083	-3.537459	0.019077	0.003485	-0.006686	0.174168	0.640838	0.120066	0.555170	-0.795935	-0.222472	0.093702
14520	0.964780	-9.165653	-3.562166	-0.000629	0.013094	0.001125	0.172586	0.640570	0.119826	0.555192	-0.795967	-0.222364	0.093553
14521	0.950336	-9.156228	-3.662875	0.004711	0.006105	0.008196	0.173393	0.638908	0.118229	0.555257	-0.795954	-0.222220	0.093629
14522	0.950567	-9.127065	-3.564003	-0.001545	0.020081	0.008205	0.173916	0.639181	0.119269	0.555281	-0.796037	-0.221934	0.093452
14523	0.955491	-9.112774	-3.597529	0.010100	0.002607	0.001179	0.173379	0.641258	0.118514	0.555429	-0.795925	-0.221930	0.093530
14524	0.950280	-9.165694	-3.612513	0.019082	0.010502	-0.004023	0.173255	0.639738	0.118762	0.555760	-0.795702	-0.221926	0.093474
14525	0.919356	-9.100487	-3.604286	-0.008670	0.013116	0.000213	0.172195	0.640159	0.118782	0.555658	-0.795815	-0.221855	0.093293
14526	1.013465	-9.110756	-3.576376	-0.007831	0.013056	0.011643	0.171146	0.639612	0.117486	0.555530	-0.795938	-0.221720	0.093319
14527	1.013616	-9.089169	-3.595356	-0.023886	0.006084	-0.000831	0.171665	0.640023	0.119573	0.555157	-0.796201	-0.221774	0.093167
14528	0.979687	-9.103584	-3.676944	0.013728	0.007884	-0.005828	0.171540	0.638780	0.119432	0.555401	-0.796043	-0.221775	0.093066
14529	0.969886	-9.122802	-3.693904	0.019047	0.014861	0.007453	0.171281	0.638367	0.118648	0.555731	-0.795885	-0.221520	0.093054
14530	0.994330	-9.079851	-3.744092	-0.029274	0.013095	0.009740	0.171282	0.638644	0.118128	0.555271	-0.796249	-0.221414	0.092935
14531	0.958502	-9.026493	-3.690295	-0.050745	0.013092	0.007842	0.171543	0.637673	0.120467	0.554475	-0.796869	-0.221304	0.092643
14532	1.037952	-9.060693	-3.660130	-0.057951	-0.007947	0.011206	0.171926	0.638222	0.123342	0.553475	-0.797552	-0.221338	0.092662
14533	0.931976	-9.021475	-3.690008	-0.031053	-0.011374	-0.000906	0.172842	0.639046	0.124643	0.552897	-0.797869	-0.221603	0.092748
14534	0.960463	-9.089120	-3.715065	-0.012254	-0.004371	-0.000765	0.171792	0.637531	0.125036	0.552660	-0.797988	-0.221741	0.092806
14535	0.917319	-9.045369	-3.675736	-0.027482	-0.014872	-0.000893	0.172584	0.637250	0.125675	0.552121	-0.798260	-0.222038	0.092964
14536	0.883616	-9.032887	-3.612814	-0.005972	-0.011349	-0.009524	0.171512	0.637945	0.129096	0.551978	-0.798281	-0.222299	0.093008
14537	0.845034	-9.025370	-3.612395	0.004686	-0.014000	0.007299	0.171110	0.639053	0.128721	0.551943	-0.798234	-0.222393	0.093393
14538	0.913099	-8.963261	-3.578621	0.013580	-0.006182	0.020601	0.172573	0.638770	0.126344	0.552056	-0.798127	-0.222280	0.093913
14539	0.972807	-9.055189	-3.599420	0.072650	0.007821	0.021046	0.174438	0.638209	0.122911	0.553179	-0.797429	-0.221785	0.094402
14540	0.815503	-9.102160	-3.629847	0.054635	-0.000937	0.045594	0.173642	0.639320	0.121889	0.553921	-0.796985	-0.221141	0.095301
14541	0.919409	-9.093256	-3.599397	0.042236	0.013080	0.020852	0.175124	0.636272	0.118699	0.554582	-0.796631	-0.220646	0.095573
14542	1.013152	-9.151901	-3.660964	0.006534	0.013099	0.002930	0.174991	0.637103	0.117664	0.554698	-0.796553	-0.220634	0.095573
14543	0.998201	-9.218905	-3.587101	0.024493	-0.007853	-0.019937	0.173389	0.637801	0.121355	0.555062	-0.796173	-0.221057	0.095643
14544	0.998966	-9.112982	-3.554646	-0.007778	-0.011399	-0.007828	0.172877	0.636423	0.118735	0.554880	-0.796200	-0.221371	0.095749
14545	0.881696	-8.967562	-3.491878	0.029799	-0.032353	-0.014615	0.172621	0.635042	0.118725	0.555212	-0.795736	-0.221971	0.096290
14546	0.917359	-9.044884	-3.517108	0.029767	-0.030626	-0.006705	0.170233	0.636990	0.118389	0.555537	-0.795306	-0.222435	0.096899
14547	0.921719	-9.109921	-3.537120	0.034262	-0.014871	-0.006629	0.169457	0.636167	0.114994	0.556004	-0.794859	-0.222704	0.097271
14548	0.844514	-9.099754	-3.555564	0.016345	-0.000872	0.003010	0.171029	0.637955	0.115903	0.556222	-0.794666	-0.222754	0.097487
14549	0.830286	-9.063548	-3.550219	0.031573	0.006138	0.001395	0.170776	0.636575	0.114847	0.556723	-0.794325	-0.222665	0.097607
14550	0.864008	-9.073609	-3.608306	0.027984	0.023618	0.010233	0.171303	0.637125	0.114583	0.557227	-0.794095	-0.222259	0.097534
14551	0.829773	-9.131268	-3.673565	0.015553	0.035927	-0.005674	0.170245	0.638376	0.112782	0.557614	-0.793962	-0.221981	0.097033
14552	0.873734	-9.064079	-3.613087	-0.002371	0.035883	-0.000519	0.172096	0.637951	0.113011	0.557694	-0.794007	-0.221804	0.096608
14553	0.917056	-9.083705	-3.628107	0.002109	0.034129	-0.002271	0.171568	0.637401	0.113667	0.557848	-0.794039	-0.221519	0.096112
14554	0.926646	-9.093401	-3.628301	-0.019366	0.020130	-0.006008	0.171037	0.637818	0.113679	0.557605	-0.794236	-0.221577	0.095758
14555	0.922001	-9.069164	-3.579915	-0.023901	0.007849	0.002731	0.170910	0.636713	0.114062	0.557217	-0.794531	-0.221556	0.095619
14556	0.906760	-9.174828	-3.564175	0.001095	-0.006158	0.009895	0.172354	0.637672	0.115096	0.557168	-0.794556	-0.221486	0.095859
14557	0.950258	-9.170350	-3.562095	-0.026641	-0.006178	0.009680	0.171563	0.637123	0.115625	0.556661	-0.794885	-0.221516	0.096009
14558	0.919776	-9.044873	-3.507515	-0.023959	-0.011428	0.007952	0.171293	0.637954	0.116029	0.556174	-0.795124	-0.221747	0.096315
14559	0.960175	-9.136548	-3.494498	-0.014976	-0.020161	-0.003500	0.172616	0.636978	0.117045	0.555819	-0.795235	-0.222120	0.096591
14560	0.921518	-9.138709	-3.513416	0.001071	-0.014052	0.011630	0.172741	0.637807	0.117574	0.555737	-0.795266	-0.222062	0.096942
14561	0.926772	-9.078691	-3.536805	-0.018569	-0.002668	0.006252	0.172355	0.636842	0.116264	0.555385	-0.795492	-0.222092	0.097032
14562	0.951033	-9.062117	-3.560858	-0.007833	-0.006167	0.006315	0.172100	0.635323	0.116252	0.555177	-0.795545	-0.222289	0.097329
14563	0.931299	-9.121926	-3.506097	-0.007775	-0.004389	-0.007785	0.172090	0.636290	0.117308	0.555020	-0.795584	-0.222542	0.097336
14564	0.936429	-9.078781	-3.541696	0.020804	0.000840	0.006549	0.174733	0.635584	0.118306	0.555343	-0.795436	-0.222240	0.097397
14565	0.917142	-9.073878	-3.560700	0.002910	-0.000905	0.006420	0.171312	0.634913	0.115607	0.555344	-0.795425	-0.222207	0.097553
14566	0.946053	-9.083667	-3.541835	-0.005127	0.000839	0.002832	0.171966	0.636015	0.115477	0.555198	-0.795402	-0.222534	0.097822
14567	0.911969	-9.121930	-3.556401	-0.007763	0.000002	-0.007762	0.172342	0.638500	0.117195	0.555063	-0.795447	-0.222738	0.097757
14568	0.912456	-9.054525	-3.536404	0.006528	0.000863	-0.002354	0.172221	0.636566	0.117309	0.555159	-0.795378	-0.222748	0.097755
14569	0.907682	-9.045029	-3.589128	0.015458	0.000865	0.003002	0.172891	0.635457	0.116242	0.555376	-0.795215	-0.222726	0.097898
14570	0.936262	-9.100574	-3.590013	-0.016719	0.007862	-0.002514	0.174079	0.636280	0.115186	0.555113	-0.795371	-0.222868	0.097793
14571	0.919144	-9.131607	-3.556575	0.011809	0.013064	0.020621	0.173021	0.635317	0.117153	0.555293	-0.795350	-0.222438	0.097921
14572	0.926310	-9.141402	-3.595203	0.002064	0.009617	-0.000613	0.171971	0.634217	0.117028	0.555350	-0.795347	-0.222364	0.097801
14573	0.883369	-9.068833	-3.569964	-0.015838	0.007867	0.000158	0.173271	0.637666	0.117304	0.555106	-0.795532	-0.222372	0.097661
14574	0.883243	-9.087928	-3.522115	-0.004196	-0.006121	-0.007743	0.171686	0.637259	0.117977	0.554995	-0.795508	-0.222693	0.097752
14575	0.970292	-9.071756	-3.517874	-0.000593	0.003484	-0.010349	0.172747	0.636839	0.117565	0.554998	-0.795466	-0.222887	0.097632
14576	0.946272	-9.052459	-3.560705	0.017292	-0.007870	-0.010247	0.171416	0.638090	0.118382	0.555235	-0.795209	-0.223154	0.097768
14577	0.976559	-9.206665	-3.572353	0.020840	-0.002642	-0.002312	0.171415	0.638228	0.118383	0.555537	-0.794953	-0.223247	0.097927
14578	1.013397	-9.122561	-3.504410	0.011887	0.004325	-0.000585	0.172080	0.638917	0.115896	0.555714	-0.794802	-0.223310	0.098005
14579	0.999772	-9.002174	-3.498101	0.020741	0.010399	0.022440	0.172481	0.637947	0.116273	0.556027	-0.794680	-0.222868	0.098226
14580	0.899757	-9.141091	-3.561323	0.027907	0.007825	0.020724	0.171826	0.637536	0.115233	0.556438	-0.794467	-0.222470	0.098521
14581	0.916048	-9.225522	-3.600888	-0.002478	0.007839	0.013432	0.171967	0.637260	0.113137	0.556388	-0.794557	-0.222245	0.098580
14582	0.888445	-9.035125	-3.545587	-0.007830	0.009589	0.009920	0.171696	0.638368	0.113283	0.556250	-0.794674	-0.222151	0.098625
14583	0.859308	-9.058825	-3.504750	0.060183	0.013114	0.006907	0.172491	0.637534	0.113916	0.557232	-0.794049	-0.221847	0.098806
14584	0.896913	-9.199002	-3.629259	0.017300	0.009650	-0.005791	0.172482	0.639054	0.114062	0.557543	-0.793858	-0.221806	0.098683
14585	0.958033	-9.095876	-3.570920	-0.036444	-0.003541	0.002582	0.172228	0.638227	0.112489	0.556921	-0.794259	-0.221947	0.098650
14586	0.960243	-9.126934	-3.496791	-0.004259	-0.007927	0.004555	0.173285	0.636838	0.114681	0.556785	-0.794304	-0.222033	0.098863
14587	0.925960	-9.193963	-3.480442	0.027051	-0.014907	0.002991	0.172489	0.637810	0.114049	0.557123	-0.793974	-0.222170	0.099295
14588	0.999332	-9.064613	-3.467571	0.074535	0.002598	-0.005407	0.171954	0.639334	0.113419	0.558302	-0.793114	-0.222151	0.099587
14589	1.032875	-9.103192	-3.413027	0.092415	-0.002668	-0.005315	0.172226	0.639472	0.111064	0.559751	-0.792037	-0.222156	0.100015
14590	1.047149	-9.136655	-3.307786	0.176485	0.007811	0.002372	0.171709	0.639477	0.107673	0.562549	-0.790078	-0.221728	0.100750
14591	0.975386	-9.051011	-3.012970	0.344700	0.014829	-0.004275	0.170153	0.640320	0.098033	0.568054	-0.786169	-0.221006	0.102025
14592	0.808192	-9.461680	-3.234956	0.309815	0.017542	-0.001905	0.169914	0.641571	0.088508	0.572967	-0.782645	-0.220298	0.103175
14593	0.800363	-9.210989	-3.075787	0.231906	0.023578	0.011698	0.170335	0.641296	0.081833	0.576670	-0.780054	-0.219437	0.104000
14594	0.995226	-8.989902	-2.642318	0.398448	0.032302	-0.023207	0.170486	0.642820	0.073873	0.583034	-0.775394	-0.218645	0.105021
14595	0.867519	-9.289494	-2.620627	0.559584	0.056040	-0.036950	0.169203	0.643664	0.061615	0.592010	-0.768741	-0.217447	0.106202
14596	0.996110	-9.214950	-2.298827	0.733181	0.090984	-0.039114	0.168463	0.644922	0.044125	0.603674	-0.759996	-0.215442	0.107559
14597	1.108593	-9.368594	-1.917024	1.101954	0.119928	-0.073404	0.165370	0.647027	0.018444	0.620975	-0.746398	-0.212759	0.109609
14598	1.116035	-9.689862	-1.560275	1.307727	0.119930	-0.081673	0.164408	0.648986	-0.012106	0.640943	-0.729815	-0.209606	0.112370
14599	1.133933	-9.900509	-1.183118	1.254790	0.116288	-0.061862	0.162577	0.644732	-0.048456	0.659720	-0.713437	-0.206206	0.115139
14600	1.402267	-9.203288	-0.595800	1.228795	0.145798	-0.054846	0.161253	0.641164	-0.079840	0.677749	-0.697109	-0.202254	0.117423
14601	1.089716	-9.697693	-0.255104	1.575842	0.103922	-0.055127	0.157093	0.633611	-0.125075	0.699974	-0.675349	-0.197895	0.121565
14602	1.332715	-9.168447	0.395392	1.667116	0.109015	-0.071165	0.155059	0.622590	-0.167762	0.722669	-0.651618	-0.193255	0.125682
14603	1.190822	-9.446687	1.071170	2.059125	0.105634	-0.117695	0.156728	0.610166	-0.209867	0.749629	-0.621036	-0.188014	0.130467
14604	1.106878	-9.723209	1.669559	2.490136	0.069716	-0.090936	0.154973	0.584225	-0.270352	0.780071	-0.582813	-0.181448	0.137461
14605	1.219895	-9.480865	2.553410	2.524034	0.063381	-0.093360	0.152746	0.549166	-0.332227	0.808996	-0.542470	-0.174475	0.144254
14606	1.297372	-9.478935	3.381928	2.303696	0.050814	-0.068617	0.148446	0.506654	-0.393491	0.833457	-0.504553	-0.167677	0.150536
14607	1.392702	-9.001415	4.045121	2.042213	0.064480	-0.031647	0.148045	0.466738	-0.440543	0.853697	-0.470110	-0.160741	0.156078
14608	1.626900	-8.688667	4.664364	1.884527	0.039675	-0.007353	0.151284	0.431635	-0.478321	0.870927	-0.437709	-0.154241	0.161575
14609	1.562274	-8.289543	5.239111	1.857504	0.018511	0.012729	0.151912	0.388803	-0.512608	0.886608	-0.405097	-0.147836	0.167231
14610	1.851242	-7.761747	6.319399	1.883341	-0.044754	-0.008463	0.152943	0.344034	-0.545614	0.901104	-0.371249	-0.142400	0.172942
14611	1.874538	-7.226038	6.950235	2.116811	-0.116535	-0.031605	0.145562	0.291016	-0.576874	0.915787	-0.332226	-0.137460	0.179065
14612	1.490200	-6.283495	7.442660	2.521227	-0.166257	-0.053213	0.139698	0.228316	-0.610998	0.931066	-0.284928	-0.131760	0.185934
14613	0.849788	-5.362399	8.134124	2.674866	-0.181155	-0.014773	0.140187	0.161571	-0.641600	0.944540	-0.233973	-0.125246	0.193430
14614	1.242009	-4.545151	8.173783	2.177140	-0.094128	0.070080	0.134735	0.088634	-0.663154	0.953296	-0.192456	-0.118261	0.200505
14615	1.648636	-3.759751	8.847444	1.278413	-0.005641	0.173139	0.136104	0.040255	-0.673327	0.957198	-0.168307	-0.112691	0.206748
14616	1.753962	-3.234291	9.482262	0.839934	0.018551	0.178905	0.131207	-0.001319	-0.678110	0.959166	-0.152666	-0.108343	0.212025
14617	1.934833	-2.945583	9.969502	1.003039	-0.009382	0.100681	0.130845	-0.027992	-0.682029	0.961597	-0.133436	-0.104105	0.216072
14618	1.823832	-2.259258	9.959124	1.379365	-0.007241	-0.012709	0.134858	-0.058282	-0.684482	0.964944	-0.106797	-0.098370	0.218635
14619	1.596634	-1.601946	9.603328	1.288529	0.019284	-0.085321	0.134835	-0.099194	-0.686456	0.967795	-0.081630	-0.092677	0.219364
14620	1.777747	-1.266384	9.682531	0.943441	0.066477	-0.133473	0.135416	-0.131126	-0.686782	0.969859	-0.063388	-0.087543	0.218385
14621	1.868454	-1.420402	9.886668	0.548042	0.110075	-0.143309	0.136771	-0.161128	-0.685271	0.971316	-0.052772	-0.083367	0.216359
14622	1.752882	-1.380336	10.109237	0.367369	0.150280	-0.151492	0.139739	-0.173862	-0.682044	0.972567	-0.046017	-0.079104	0.213864
14623	1.794210	-0.983369	9.462129	0.194647	0.108315	-0.135196	0.145958	-0.175969	-0.681506	0.973489	-0.042265	-0.076485	0.211384
14624	1.576423	-1.394438	9.766914	0.130134	0.097788	-0.128680	0.149148	-0.179719	-0.681069	0.974280	-0.039936	-0.074229	0.208985
14625	1.490256	-1.283509	9.641554	0.120095	0.097724	-0.081119	0.152857	-0.182505	-0.679193	0.974857	-0.037689	-0.072100	0.207447
14626	1.613037	-1.341624	9.827290	0.102031	0.115058	-0.044232	0.153680	-0.187485	-0.679777	0.975274	-0.036101	-0.069556	0.206637
14627	1.405466	-1.321360	9.632236	0.146598	0.101956	-0.005112	0.156068	-0.190263	-0.678273	0.975539	-0.033485	-0.067198	0.206610
14628	1.465573	-1.018922	9.582321	0.166187	0.104515	0.019757	0.159517	-0.193323	-0.677310	0.975698	-0.030689	-0.064548	0.207138
14629	1.383504	-1.004759	9.285173	0.096347	0.059944	0.026170	0.161121	-0.197203	-0.676458	0.975724	-0.028933	-0.063215	0.207678
14630	1.145890	-1.133390	9.088668	0.196503	0.004960	0.026751	0.162468	-0.201771	-0.676262	0.975721	-0.025141	-0.062375	0.208435
14631	1.222022	-1.292737	9.086179	0.505843	-0.065047	0.057775	0.159371	-0.215716	-0.674524	0.975599	-0.014946	-0.061769	0.210160
14632	1.115263	-0.694839	9.271824	0.448471	-0.070380	0.078635	0.157212	-0.232015	-0.672562	0.975270	-0.005984	-0.061319	0.212254
14633	0.997861	-0.231791	9.379103	0.273074	-0.049452	0.090778	0.155019	-0.242094	-0.670930	0.974836	-0.000441	-0.061367	0.214310
14634	1.101317	0.038162	9.828341	0.135285	-0.025112	0.087233	0.153985	-0.246788	-0.669915	0.974423	0.002209	-0.061364	0.216168
14635	1.219364	0.331231	10.008542	0.165954	-0.009307	0.033783	0.153490	-0.252453	-0.669964	0.974249	0.005582	-0.061065	0.216978
14636	1.562048	0.641021	9.937046	0.228827	0.016967	-0.007998	0.151421	-0.260320	-0.669749	0.974265	0.009989	-0.059828	0.217092
14637	1.134063	0.575653	9.492959	0.298910	0.019079	-0.060225	0.151452	-0.267509	-0.666945	0.974466	0.015983	-0.058371	0.216225
14638	0.996962	0.310096	9.608854	0.198704	0.014714	-0.067155	0.153861	-0.274020	-0.665086	0.974699	0.019883	-0.057291	0.215139
14639	1.034914	0.211468	9.701125	-0.007164	-0.012510	-0.060857	0.154661	-0.275683	-0.664592	0.974943	0.020049	-0.057746	0.213890
14640	0.787432	0.023272	10.450950	-0.188018	0.004835	-0.051519	0.154638	-0.270706	-0.666111	0.975234	0.016434	-0.058523	0.212658
14641	0.920486	0.405979	10.093696	-0.278293	0.038087	-0.050248	0.155271	-0.265734	-0.666594	0.975565	0.011081	-0.059114	0.211317
14642	1.308830	0.362780	9.541878	-0.194858	0.028577	-0.087678	0.156286	-0.257722	-0.667575	0.976000	0.007274	-0.059448	0.209370
14643	1.439785	0.119665	9.028438	0.086245	-0.014066	-0.121989	0.155871	-0.254125	-0.668187	0.976475	0.009355	-0.059520	0.207044
14644	1.456147	-0.302894	9.319054	0.020075	-0.021967	-0.143746	0.156538	-0.255235	-0.668208	0.977033	0.010021	-0.059927	0.204242
14645	1.347815	-0.599740	9.501635	-0.144614	-0.010661	-0.134363	0.156386	-0.251917	-0.668042	0.977586	0.007564	-0.060896	0.201394
14646	1.404941	-0.724411	9.778501	-0.184091	0.013701	-0.111701	0.156358	-0.246526	-0.668772	0.978068	0.004057	-0.061440	0.198977
14647	1.396701	-0.511655	9.329183	-0.138505	-0.000238	-0.091978	0.156988	-0.240032	-0.670678	0.978435	0.001591	-0.062203	0.196962
14648	1.574276	-0.686825	9.916867	-0.173497	0.003067	-0.087036	0.158016	-0.235200	-0.670384	0.978776	-0.001697	-0.062912	0.195032
14649	1.433604	-0.794311	10.589791	-0.143330	0.034367	-0.040876	0.157721	-0.229946	-0.670196	0.978963	-0.004489	-0.063033	0.194005
14650	1.468391	-0.655281	10.523795	-0.139838	0.074539	-0.007202	0.158491	-0.225942	-0.670430	0.979064	-0.007496	-0.062205	0.193672
14651	1.401571	-0.530960	10.107613	0.042812	0.100961	-0.014532	0.160347	-0.227472	-0.669689	0.979244	-0.006949	-0.060307	0.193382
14652	1.421445	-0.427721	9.310707	0.187032	0.066220	-0.039128	0.163801	-0.230532	-0.670425	0.979489	-0.003485	-0.058380	0.192823
14653	1.406927	-0.410408	8.642893	0.170160	0.011298	-0.064981	0.164343	-0.234821	-0.667078	0.979751	-0.000044	-0.057771	0.191702
14654	1.337202	-0.716670	8.990867	0.014320	-0.035188	-0.055760	0.164502	-0.238968	-0.668167	0.979920	0.000446	-0.058494	0.190620
14655	1.090079	-0.860971	9.938270	-0.049558	-0.010967	0.002043	0.164095	-0.237308	-0.667752	0.979891	-0.000449	-0.059170	0.190560
14656	1.555506	-0.277348	10.061133	-0.097027	0.000190	0.015813	0.162520	-0.238681	-0.668526	0.979824	-0.002360	-0.059625	0.190749
14657	1.720660	0.192787	10.060307	0.014117	0.003756	-0.023852	0.162774	-0.237854	-0.666953	0.979910	-0.002013	-0.059791	0.190253
14658	1.549483	0.239049	9.807557	0.213028	0.004915	-0.077845	0.163312	-0.239654	-0.666587	0.980208	0.002246	-0.058976	0.188969
14659	0.979762	-0.065315	9.501342	0.384096	0.017513	-0.105515	0.164416	-0.248783	-0.665126	0.980570	0.009910	-0.057461	0.187306
14660	0.586453	-0.345159	9.011229	0.381414	-0.006773	-0.101145	0.163947	-0.260946	-0.662103	0.980831	0.017541	-0.056232	0.185744
14661	1.177149	-0.472613	8.951793	0.187077	-0.050797	-0.073845	0.165592	-0.272013	-0.661192	0.980965	0.021523	-0.056778	0.184449
14662	0.994269	-0.740999	9.599196	0.047091	-0.084306	-0.013318	0.161910	-0.275587	-0.660127	0.980891	0.022783	-0.058340	0.184199
14663	0.550727	-0.642736	9.926206	-0.048961	-0.115019	0.038887	0.160712	-0.274199	-0.659702	0.980624	0.022174	-0.061039	0.184821
14664	1.131529	-0.471311	10.048141	-0.127853	-0.093455	0.077019	0.158070	-0.273077	-0.661612	0.980271	0.019928	-0.063466	0.186128
14665	1.316570	-0.247746	9.693415	-0.156338	-0.105637	0.052092	0.155286	-0.270574	-0.662721	0.979988	0.017127	-0.066378	0.186880
14666	1.263362	-0.252773	9.487125	-0.206397	-0.109078	0.046448	0.150905	-0.266541	-0.663137	0.979723	0.013438	-0.069391	0.187476
14667	1.131740	-0.424823	9.519931	-0.211847	-0.104711	0.064051	0.148241	-0.261965	-0.664358	0.979372	0.009503	-0.072480	0.188382
14668	1.110940	-0.640330	9.782003	-0.186882	-0.074171	0.083686	0.146247	-0.258635	-0.666386	0.978968	0.006012	-0.074740	0.189735
14669	1.341817	-0.430821	9.667059	-0.256687	-0.051522	0.098215	0.144769	-0.253651	-0.667360	0.978522	0.000921	-0.076943	0.191244
14670	1.470578	-0.321265	9.640770	-0.360467	-0.051582	0.097442	0.143146	-0.245209	-0.670388	0.978041	-0.006075	-0.079419	0.192593
14671	1.342993	-0.612782	9.943748	-0.174421	-0.072546	0.094289	0.140466	-0.237868	-0.671582	0.977519	-0.009475	-0.081695	0.194148
14672	1.307610	-0.505709	10.260127	-0.131672	-0.069178	0.130766	0.138609	-0.235507	-0.673098	0.976857	-0.011982	-0.083622	0.196504
14673	1.459084	-0.265826	10.437024	-0.283770	-0.046560	0.132382	0.138720	-0.231637	-0.673454	0.976158	-0.017667	-0.085782	0.198605
14674	1.569684	0.011650	10.218149	-0.206589	-0.021070	0.096056	0.138029	-0.225274	-0.675210	0.975647	-0.021768	-0.087068	0.200147
14675	1.516463	0.010861	9.824446	0.000437	-0.014643	0.033287	0.137093	-0.223057	-0.675696	0.975478	-0.021805	-0.087484	0.200784
14676	1.491162	-0.139129	9.476853	0.155330	-0.038093	0.012287	0.137779	-0.227761	-0.675231	0.975414	-0.018629	-0.087687	0.201326
14677	1.643913	-0.390418	9.491874	0.096252	-0.040784	0.015274	0.136754	-0.233838	-0.674230	0.975306	-0.016625	-0.088225	0.201786
14678	1.512392	-0.552466	9.649768	0.080055	-0.061800	0.023894	0.134787	-0.236591	-0.673835	0.975112	-0.014841	-0.089188	0.202438
14679	1.752360	-0.428988	9.740445	-0.010419	-0.077706	0.040752	0.133472	-0.237275	-0.674606	0.974797	-0.014801	-0.090864	0.203215
14680	1.952059	-0.194682	9.789484	-0.023772	-0.086491	0.022986	0.131759	-0.237680	-0.675107	0.974525	-0.014940	-0.092729	0.203664
14681	1.998118	-0.170887	9.823008	0.033515	-0.079487	0.019013	0.128605	-0.240150	-0.675607	0.974301	-0.013957	-0.094274	0.204094
14682	1.920684	-0.185470	9.575960	0.060502	-0.074099	-0.004536	0.126249	-0.243454	-0.676388	0.974184	-0.012453	-0.095561	0.204154
14683	1.847812	-0.234086	9.222733	0.039149	-0.082712	-0.024089	0.124272	-0.244411	-0.676237	0.974125	-0.011235	-0.097160	0.203751
14684	1.985913	-0.515780	9.482675	0.029297	-0.084538	-0.031322	0.122561	-0.245784	-0.675702	0.974083	-0.010245	-0.098783	0.203224
14685	2.289983	-0.548826	9.676748	-0.042276	-0.032208	-0.022945	0.121116	-0.246605	-0.676603	0.974094	-0.010814	-0.099747	0.202669
14686	2.338719	-0.543813	11.440464	-0.055841	0.061872	-0.012181	0.120575	-0.244944	-0.675794	0.974243	-0.012115	-0.098859	0.202313
14687	2.019169	0.021326	11.382424	0.028630	0.191576	-0.049655	0.125328	-0.244694	-0.675602	0.974816	-0.012125	-0.095170	0.201321
14688	1.618600	0.461056	9.434587	0.226100	0.194094	-0.130783	0.131144	-0.246247	-0.674007	0.975738	-0.008237	-0.090594	0.199147
14689	1.456385	-0.238524	8.346423	0.413430	0.096614	-0.206503	0.136219	-0.256918	-0.672360	0.976756	-0.000031	-0.087222	0.195808
14690	1.069760	-0.956447	8.553002	0.423044	0.017910	-0.189130	0.138392	-0.268819	-0.669897	0.977478	0.008505	-0.085300	0.192845
14691	0.970101	-1.401498	9.058261	0.118389	-0.006917	-0.114850	0.140814	-0.278371	-0.666892	0.977879	0.011106	-0.085064	0.190772
14692	1.493209	-1.211108	9.728883	-0.241710	-0.034592	-0.048976	0.141590	-0.274919	-0.667654	0.978034	0.006609	-0.086738	0.189425
14693	1.428385	-0.842935	10.406620	-0.368096	-0.026968	-0.012781	0.140890	-0.266344	-0.670564	0.978053	-0.000475	-0.088752	0.188508
14694	1.412977	-0.307768	10.761395	-0.327840	0.004453	-0.008743	0.140835	-0.255838	-0.672027	0.978054	-0.006873	-0.089988	0.187792
14695	1.448650	-0.034988	10.389297	-0.175430	0.041412	-0.053266	0.140925	-0.247544	-0.673514	0.978295	-0.010358	-0.089904	0.186409
14696	1.514959	-0.187480	9.456865	0.104063	0.041784	-0.102366	0.142749	-0.241748	-0.675837	0.978758	-0.008280	-0.088808	0.184603
14697	1.760578	-0.932694	8.643450	0.215846	0.003382	-0.082513	0.144101	-0.248391	-0.673833	0.979091	-0.003920	-0.088025	0.183350
14698	1.415412	-1.252071	8.719665	0.125175	-0.021182	-0.026831	0.142686	-0.256125	-0.672058	0.979135	-0.001325	-0.088072	0.183130
14699	2.001595	-1.355873	9.304645	-0.023611	-0.030354	0.010612	0.142956	-0.256540	-0.673112	0.979036	-0.001765	-0.088844	0.183282
14700	2.093265	-1.042789	9.670362	-0.071018	-0.013837	0.004187	0.143475	-0.254608	-0.673623	0.978973	-0.003095	-0.089463	0.183298
14701	2.207692	-0.572500	9.590664	-0.064651	-0.009447	-0.012429	0.141227	-0.254457	-0.673065	0.978987	-0.004396	-0.090016	0.182925
14702	2.105202	-0.384113	9.584101	0.016040	-0.011063	-0.047906	0.142027	-0.255152	-0.673999	0.979128	-0.003941	-0.090267	0.182058
14703	1.937189	-0.582131	9.684216	0.034029	-0.007472	-0.071545	0.144134	-0.254473	-0.673371	0.979365	-0.003206	-0.090446	0.180704
14704	1.902004	-0.767726	9.466082	0.096641	-0.016160	-0.064975	0.143618	-0.256544	-0.673383	0.979561	-0.001124	-0.090506	0.179631
14705	1.609769	-1.118389	9.671262	0.033724	-0.026752	-0.012590	0.144154	-0.257929	-0.673405	0.979546	-0.000472	-0.091067	0.179435
14706	1.409372	-1.475355	10.409127	-0.000686	-0.009524	0.060330	0.143383	-0.260411	-0.675509	0.979298	-0.000548	-0.091344	0.180640
14707	1.981586	-1.128338	9.725620	-0.027716	0.030516	0.134210	0.144179	-0.261245	-0.675138	0.978851	-0.001641	-0.091001	0.183211
14708	2.120565	-0.591810	9.346049	-0.016998	0.006025	0.144850	0.145112	-0.262494	-0.675295	0.978316	-0.002248	-0.091029	0.186026
14709	2.024117	-0.580604	9.618592	-0.041948	-0.006182	0.111164	0.145371	-0.262496	-0.673992	0.977870	-0.003444	-0.091481	0.188119
14710	1.957227	-0.487877	9.882203	-0.054490	0.016518	0.114713	0.144843	-0.261663	-0.675544	0.977453	-0.004769	-0.091444	0.190268
14711	1.728437	-0.404115	9.947628	0.026183	0.037655	0.087265	0.146438	-0.262777	-0.676364	0.977174	-0.004746	-0.090779	0.192011
14712	1.512844	-0.489872	9.669711	-0.060502	0.035169	0.070816	0.146176	-0.262913	-0.676884	0.976948	-0.006180	-0.090406	0.193290
14713	1.417734	-0.610357	9.354303	-0.170603	0.016831	0.084057	0.148149	-0.262096	-0.675860	0.976610	-0.009918	-0.090884	0.194615
14714	1.423991	-0.754166	9.535253	-0.170739	-0.018239	0.097992	0.146541	-0.256972	-0.677484	0.976143	-0.013346	-0.091974	0.196233
14715	1.521646	-0.605771	9.545730	-0.176167	-0.053281	0.101351	0.145602	-0.253095	-0.679914	0.975576	-0.016952	-0.093818	0.197895
14716	1.590943	-0.383768	9.958662	-0.185108	-0.074354	0.083602	0.144787	-0.248667	-0.680642	0.975022	-0.020412	-0.096061	0.199217
14717	1.582211	-0.262625	10.224502	-0.181291	-0.049787	0.031751	0.141330	-0.244225	-0.681591	0.974705	-0.023958	-0.097854	0.199500
14718	1.464207	0.127210	9.984858	-0.173783	-0.023315	-0.028778	0.142238	-0.240912	-0.682356	0.974668	-0.027180	-0.099106	0.198648
14719	1.568801	0.236713	9.879465	-0.051732	-0.003001	-0.100078	0.141034	-0.236757	-0.684649	0.975023	-0.028041	-0.099498	0.196583
14720	1.336156	0.122909	9.824886	0.089894	0.011240	-0.151816	0.144204	-0.237051	-0.684178	0.975661	-0.026009	-0.099101	0.193878
14721	1.412861	0.053968	9.498976	0.256342	0.006956	-0.150649	0.144080	-0.239125	-0.683151	0.976375	-0.020726	-0.098079	0.191421
14722	1.468990	-0.201406	9.505169	0.190942	0.001639	-0.135353	0.145968	-0.247291	-0.680646	0.976919	-0.016706	-0.097463	0.189345
14723	1.378018	-0.426941	9.455294	0.025223	-0.015952	-0.097871	0.145724	-0.250330	-0.681457	0.977269	-0.015929	-0.097714	0.187466
14724	1.522080	-0.532422	9.150012	-0.059126	-0.030085	-0.040437	0.145582	-0.248671	-0.681439	0.977267	-0.016846	-0.098632	0.186916
14725	1.859220	-0.677880	9.635720	-0.023637	-0.044386	0.007211	0.145449	-0.248394	-0.681695	0.977148	-0.017122	-0.099586	0.187004
14726	2.034185	-0.516408	9.400537	-0.115101	-0.030546	0.062975	0.143731	-0.246448	-0.684525	0.976737	-0.019337	-0.100687	0.188344
14727	2.307529	-0.457693	9.634384	-0.113434	-0.038595	0.081387	0.142379	-0.241188	-0.684452	0.976307	-0.021515	-0.101863	0.189698
14728	2.536196	-0.569297	9.902709	-0.027524	-0.023802	0.074039	0.142505	-0.239529	-0.685484	0.975930	-0.022087	-0.102492	0.191226
14729	2.240427	-0.752650	10.540048	-0.109788	0.028664	0.059568	0.142229	-0.237731	-0.685069	0.975710	-0.024387	-0.102381	0.192126
14730	1.791211	-0.781016	11.130022	-0.073862	0.128468	0.042684	0.145128	-0.235535	-0.686529	0.975745	-0.026389	-0.100228	0.192817
14731	2.142100	-0.286121	9.474354	-0.046554	0.161194	-0.001906	0.150661	-0.234184	-0.684509	0.976049	-0.027813	-0.097314	0.192575
14732	1.991694	-0.354924	8.614451	0.069172	0.094229	-0.065580	0.155149	-0.233655	-0.684310	0.976503	-0.026682	-0.095335	0.191418
14733	1.597219	-0.815829	8.689465	0.145267	0.026189	-0.099615	0.157005	-0.234910	-0.684089	0.977008	-0.023638	-0.094386	0.189707
14734	1.121696	-1.144757	9.242562	0.055736	0.005217	-0.109973	0.156887	-0.237674	-0.683592	0.977435	-0.022342	-0.094216	0.187736
14735	1.219288	-1.016892	9.618116	-0.066891	-0.019412	-0.116254	0.157675	-0.236572	-0.684116	0.977805	-0.023279	-0.094931	0.185321
14736	1.259921	-0.733780	9.491239	-0.139247	-0.028116	-0.139675	0.156993	-0.232560	-0.684589	0.978157	-0.025605	-0.096156	0.182504
14737	1.357688	-0.592817	10.217835	-0.139185	-0.017732	-0.169613	0.156038	-0.226334	-0.686211	0.978668	-0.027857	-0.097096	0.178902
14738	1.277571	-1.017705	11.074051	-0.149008	0.018909	-0.189020	0.159417	-0.216815	-0.685776	0.979260	-0.030454	-0.097456	0.174998
14739	1.911019	-1.585374	11.105320	-0.031856	0.113172	-0.152885	0.163096	-0.213241	-0.686058	0.979997	-0.031129	-0.095418	0.171851
14740	2.067512	-1.259765	9.439770	0.152470	0.101176	-0.110995	0.164422	-0.214769	-0.685047	0.980638	-0.028260	-0.093071	0.169963
14741	1.299187	-1.283621	8.330957	0.134439	0.049901	-0.065241	0.168159	-0.221148	-0.685690	0.981028	-0.025662	-0.091664	0.168886
14742	1.661219	-1.653791	8.544688	0.098302	-0.014244	-0.015699	0.169506	-0.225440	-0.685884	0.981027	-0.023609	-0.091720	0.169162
14743	1.590448	-2.113309	9.112020	0.044215	-0.037249	0.048064	0.169513	-0.227652	-0.684207	0.980815	-0.022784	-0.092296	0.170191
14744	1.763822	-1.845197	9.137640	-0.075859	-0.051427	0.084149	0.169259	-0.228617	-0.685651	0.980329	-0.024210	-0.093622	0.172060
14745	2.395771	-1.277118	9.321376	-0.177818	-0.062155	0.070071	0.166073	-0.224867	-0.687264	0.979869	-0.027746	-0.095481	0.173122
14746	2.029784	-1.134261	9.484798	-0.131141	-0.058489	0.034433	0.164308	-0.216288	-0.687675	0.979534	-0.030160	-0.097155	0.173677
14747	2.011506	-0.985326	9.376114	-0.168548	-0.039157	0.006071	0.163636	-0.213796	-0.688555	0.979317	-0.033472	-0.098592	0.173484
14748	1.748660	-1.282876	9.721046	-0.097016	-0.040876	0.004834	0.162954	-0.209230	-0.689937	0.979129	-0.035221	-0.099819	0.173502
14749	1.754971	-1.765027	10.162477	-0.020234	-0.009515	0.035357	0.162680	-0.206878	-0.690955	0.978958	-0.035821	-0.100137	0.174157
14750	1.855147	-1.938994	10.159613	-0.061648	0.028791	0.102097	0.163467	-0.207022	-0.689138	0.978597	-0.037318	-0.099806	0.176052
14751	1.958210	-1.686982	9.459835	-0.029498	-0.002644	0.126926	0.164255	-0.205366	-0.690441	0.978101	-0.038353	-0.099967	0.178479
14752	1.886799	-1.537764	9.308351	-0.054663	-0.039394	0.146051	0.162402	-0.204665	-0.690667	0.977442	-0.039561	-0.100910	0.181274
14753	1.799614	-1.570962	9.241426	-0.057409	-0.067370	0.153000	0.162262	-0.203005	-0.691041	0.976677	-0.040984	-0.102426	0.184203
14754	1.816098	-1.292089	9.239683	-0.097561	-0.081327	0.126273	0.158695	-0.202018	-0.692545	0.975948	-0.042836	-0.104360	0.186549
14755	1.577334	-1.256003	9.420009	-0.056337	-0.074245	0.109051	0.157620	-0.198418	-0.693277	0.975311	-0.044120	-0.106030	0.188626
14756	1.840548	-1.262241	9.624356	0.033135	-0.065584	0.106125	0.153661	-0.199225	-0.693225	0.974786	-0.043438	-0.107181	0.190834
14757	1.817400	-1.122551	9.626162	0.064611	-0.042757	0.078275	0.153138	-0.199498	-0.694266	0.974429	-0.042400	-0.107797	0.192538
14758	1.862429	-0.910618	9.830093	0.117326	-0.058570	0.085677	0.152887	-0.201708	-0.694415	0.974055	-0.040059	-0.108504	0.194520
14759	1.635608	-0.884996	9.765051	0.135279	-0.056711	0.075315	0.150277	-0.207776	-0.693651	0.973727	-0.037549	-0.109098	0.196326
14760	1.713701	-0.763583	9.554276	0.061950	-0.051460	0.074806	0.149097	-0.209152	-0.693908	0.973349	-0.036287	-0.109891	0.197985
14761	1.605887	-0.986052	9.677624	0.119190	-0.051436	0.075207	0.147661	-0.212739	-0.692746	0.973010	-0.034085	-0.110417	0.199745
14762	1.900877	-0.943918	10.050489	0.068859	-0.067447	0.109941	0.144511	-0.215900	-0.693383	0.972447	-0.032700	-0.111470	0.202119
14763	1.917168	-0.684954	9.829812	0.025126	-0.018418	0.108090	0.144118	-0.216589	-0.693253	0.971976	-0.032504	-0.111693	0.204284
14764	2.026542	-0.245894	9.749799	0.081629	-0.021865	0.082113	0.142547	-0.219899	-0.691824	0.971619	-0.030991	-0.111822	0.206136
14765	1.853859	-0.069999	9.412031	0.053260	-0.040878	0.029063	0.142161	-0.221002	-0.692875	0.971438	-0.029901	-0.112401	0.206832
14766	1.698827	-0.140680	9.499078	0.067734	-0.032014	-0.006016	0.142826	-0.221419	-0.693673	0.971382	-0.028404	-0.112841	0.207069
14767	2.054847	-0.342108	9.820549	0.198462	-0.051310	-0.043179	0.141137	-0.226525	-0.693437	0.971553	-0.024227	-0.113042	0.206686
14768	1.927532	-0.584225	9.761183	0.032068	-0.018062	-0.038994	0.141677	-0.228878	-0.692815	0.971584	-0.023375	-0.113380	0.206455
14769	2.317563	-0.404899	9.620483	-0.139685	-0.026932	-0.044761	0.141660	-0.226252	-0.692266	0.971644	-0.025832	-0.114503	0.205257
14770	2.323406	-0.602048	9.661427	-0.180719	-0.011142	-0.069719	0.143218	-0.220177	-0.694321	0.971689	-0.029065	-0.115602	0.203990
14771	2.211256	-0.746019	9.487697	-0.241412	-0.004024	-0.096562	0.143442	-0.212437	-0.695554	0.971926	-0.033446	-0.116735	0.201531
14772	2.191348	-0.827718	9.462895	-0.160843	-0.006591	-0.106569	0.144724	-0.204150	-0.698105	0.972130	-0.036234	-0.117687	0.199498
14773	1.895494	-1.007707	9.626808	-0.144749	0.006591	-0.105474	0.145879	-0.198904	-0.697025	0.972462	-0.038744	-0.118225	0.197076
14774	1.915992	-1.194159	10.057096	-0.198499	0.081675	-0.081856	0.146629	-0.191168	-0.697482	0.972751	-0.042688	-0.117582	0.195213
14775	2.061146	-1.172185	10.534368	-0.168179	0.111247	-0.063954	0.152276	-0.184978	-0.698291	0.973119	-0.046160	-0.116123	0.193453
14776	2.084931	-0.864121	9.871969	-0.117865	0.135932	-0.082813	0.155955	-0.181405	-0.698311	0.973613	-0.048765	-0.114103	0.191521
14777	2.263748	-0.828762	9.306039	-0.062974	0.113405	-0.142448	0.160814	-0.176455	-0.698336	0.974360	-0.049980	-0.112276	0.188466
14778	2.207363	-1.280836	9.197983	-0.040558	0.048778	-0.171671	0.164232	-0.173571	-0.698359	0.975046	-0.050549	-0.111743	0.185048
14779	1.981456	-1.807915	9.299621	-0.020975	0.031310	-0.160178	0.166993	-0.171098	-0.698638	0.975690	-0.050615	-0.111394	0.181821
14780	1.951688	-1.918327	9.298608	-0.101647	0.024231	-0.130845	0.168828	-0.168620	-0.698772	0.976075	-0.052367	-0.111521	0.179161
14781	1.860405	-1.845982	9.127185	-0.298512	0.025963	-0.119892	0.171678	-0.159237	-0.698068	0.976232	-0.057967	-0.112241	0.176104
14782	2.006150	-1.726776	9.153734	-0.174152	0.004958	-0.124368	0.171507	-0.150941	-0.700597	0.976407	-0.061059	-0.113010	0.173578
14783	2.050152	-1.654703	9.238302	-0.091956	-0.028336	-0.109792	0.173324	-0.145423	-0.700178	0.976607	-0.062473	-0.114066	0.171243
14784	2.109002	-1.530043	9.253648	-0.066004	-0.024852	-0.109582	0.174098	-0.141833	-0.700938	0.976730	-0.063349	-0.115042	0.169559
14785	2.147071	-1.620663	9.605574	-0.073221	-0.007457	-0.101679	0.174605	-0.137412	-0.701948	0.976960	-0.064484	-0.115627	0.167396
14786	2.010981	-1.757541	10.117093	-0.028538	0.030968	-0.093282	0.174329	-0.135337	-0.701923	0.977233	-0.064876	-0.115353	0.165832
14787	1.595447	-1.792047	10.358216	-0.019641	0.071253	-0.077098	0.176833	-0.134383	-0.701821	0.977626	-0.065292	-0.114163	0.164171
14788	1.644908	-1.615727	9.939225	0.120062	0.092382	-0.085666	0.181185	-0.132610	-0.702784	0.978245	-0.063033	-0.112169	0.162731
14789	1.445836	-1.745791	9.372251	0.078937	0.080293	-0.081558	0.184899	-0.135118	-0.702996	0.978789	-0.061553	-0.110452	0.161196
14790	1.376753	-1.930053	8.717010	0.068133	0.024417	-0.065980	0.186747	-0.135266	-0.702372	0.979111	-0.060132	-0.109932	0.160128
14791	1.621550	-2.130234	8.376123	0.033942	-0.061395	-0.041093	0.188746	-0.137765	-0.703473	0.979146	-0.059222	-0.111077	0.159462
14792	1.573063	-2.158571	8.424284	0.017693	-0.105185	-0.023739	0.188631	-0.139006	-0.706098	0.978974	-0.058462	-0.113207	0.159301
14793	1.899783	-2.403241	8.687830	-0.152672	-0.123034	0.042651	0.185433	-0.134151	-0.706131	0.978365	-0.061269	-0.116065	0.159930
14794	2.021699	-2.255839	9.222022	-0.097335	-0.123208	0.058896	0.182238	-0.128604	-0.708381	0.977749	-0.062902	-0.118807	0.161043
14795	1.831776	-1.797622	9.137601	-0.092756	-0.108234	0.045038	0.179051	-0.125545	-0.708432	0.977214	-0.064621	-0.121183	0.161841
14796	2.122845	-1.621436	9.290932	-0.152764	-0.114516	0.053335	0.174279	-0.122202	-0.709242	0.976542	-0.067351	-0.123938	0.162694
14797	1.899251	-1.830531	9.559635	0.001063	-0.144206	0.050842	0.172938	-0.118877	-0.708927	0.976004	-0.067132	-0.126695	0.163886
14798	1.279770	-2.008797	9.461988	0.090434	-0.123049	0.081682	0.169114	-0.120100	-0.708881	0.975527	-0.065158	-0.128781	0.165885
14799	0.569831	-1.323478	9.168361	-0.031454	-0.066997	0.155374	0.165544	-0.119251	-0.709472	0.974790	-0.066106	-0.129913	0.168928
14800	0.672452	-1.844868	9.608509	0.292637	-0.045901	0.103033	0.165313	-0.125055	-0.709395	0.974679	-0.060501	-0.129770	0.171755
14801	5.958519	-3.259046	12.108642	0.221602	-0.040976	0.102363	0.158512	-0.136905	-0.709410	0.974467	-0.056490	-0.129670	0.174380
14802	8.483936	-2.127077	6.456738	-0.302244	0.052331	-0.009023	0.164694	-0.132516	-0.709068	0.974260	-0.062525	-0.129804	0.173377
14803	1.440673	-1.430578	8.614049	0.004964	0.074817	0.073052	0.165318	-0.126715	-0.708105	0.974165	-0.063039	-0.128461	0.174719
14804	0.363052	-0.879924	9.752054	0.276286	0.004721	0.173878	0.166928	-0.131423	-0.707523	0.973886	-0.058107	-0.127272	0.178805
14805	1.443458	-1.106859	10.658214	0.128076	-0.038443	0.064748	0.168295	-0.139171	-0.707882	0.973682	-0.055760	-0.127585	0.180434
14806	1.973544	-1.239000	9.697981	-0.490767	-0.032337	0.023085	0.167306	-0.128247	-0.707366	0.972901	-0.065237	-0.130048	0.179711
14807	2.993144	-1.483985	9.265776	-0.395912	-0.067506	0.019778	0.166300	-0.113728	-0.707991	0.972085	-0.072836	-0.132865	0.179143
14808	4.260824	-1.821983	8.938514	0.163802	-0.130823	0.093678	0.163640	-0.111087	-0.707009	0.971618	-0.069419	-0.134774	0.181593
14809	2.787728	-1.843220	9.248998	0.246182	-0.056935	0.093215	0.161698	-0.118541	-0.706270	0.971423	-0.064744	-0.135058	0.184135
14810	2.194559	-1.723050	9.279531	0.190744	-0.052395	0.086862	0.160291	-0.125720	-0.707627	0.971181	-0.061063	-0.135352	0.186436
14811	1.582551	-1.535428	9.296582	0.221372	-0.051234	0.042371	0.160319	-0.129866	-0.708714	0.971119	-0.056752	-0.135632	0.187911
14812	1.333449	-1.593178	9.439866	0.164999	-0.059942	0.036702	0.160085	-0.135947	-0.707333	0.970981	-0.053404	-0.136226	0.189174
14813	1.405231	-1.350575	9.516541	0.011919	-0.070558	0.050554	0.158256	-0.139255	-0.707730	0.970594	-0.053115	-0.137581	0.190257
14814	1.201999	-1.413164	9.767526	-0.016759	-0.060072	0.056594	0.155473	-0.138411	-0.706634	0.970171	-0.053347	-0.138843	0.191429
14815	1.477697	-1.359587	9.900352	-0.065145	-0.060223	0.068502	0.153092	-0.137707	-0.706852	0.969667	-0.054643	-0.140184	0.192637
14816	1.831559	-1.179353	9.964263	0.033490	-0.056707	0.021580	0.152310	-0.138946	-0.707898	0.969441	-0.053817	-0.141222	0.193247
14817	2.204655	-1.004676	9.833269	-0.045027	-0.016489	-0.010642	0.150714	-0.137278	-0.707596	0.969393	-0.054631	-0.141679	0.192924
14818	2.721642	-0.970501	9.742681	-0.030374	0.023772	-0.070456	0.150427	-0.133684	-0.706902	0.969679	-0.055094	-0.141504	0.191478
14819	2.862581	-1.515800	9.540522	0.021723	0.030891	-0.110733	0.153066	-0.133145	-0.706937	0.970218	-0.054477	-0.140915	0.189345
14820	3.010764	-1.719962	9.224457	-0.210802	0.055375	-0.119468	0.155152	-0.128180	-0.707312	0.970561	-0.058418	-0.140860	0.186434
14821	2.766192	-1.809921	9.071716	-0.160727	0.038857	-0.113817	0.157210	-0.117963	-0.708156	0.970899	-0.061369	-0.140851	0.183713
14822	2.628083	-1.876101	9.100987	-0.096379	0.013518	-0.106363	0.157188	-0.114784	-0.707079	0.971182	-0.062969	-0.141166	0.181419
14823	2.626211	-1.471206	9.362821	-0.150053	0.018704	-0.111945	0.158612	-0.109678	-0.706919	0.971442	-0.065639	-0.141519	0.178784
14824	2.598029	-1.364704	9.510894	-0.187522	0.024854	-0.137723	0.159100	-0.102770	-0.706858	0.971714	-0.068952	-0.141984	0.175662
14825	2.589029	-1.277571	9.665790	-0.097915	0.041538	-0.166071	0.160517	-0.096419	-0.706816	0.972274	-0.070493	-0.141782	0.172082
14826	2.610057	-1.032938	9.490571	-0.092285	0.067043	-0.209949	0.163005	-0.093669	-0.705127	0.973004	-0.071886	-0.141194	0.167812
14827	2.501779	-1.311563	9.339293	-0.144848	0.070706	-0.256160	0.165086	-0.087875	-0.705232	0.973842	-0.074132	-0.140703	0.162291
14828	2.536557	-1.866001	9.810889	-0.109034	0.094274	-0.270928	0.169414	-0.081540	-0.706803	0.974770	-0.075766	-0.139722	0.156716
14829	2.332185	-1.396210	9.541666	-0.115201	0.129382	-0.271564	0.174522	-0.075626	-0.703947	0.975796	-0.077556	-0.137995	0.150878
14830	2.189098	-1.816329	9.437128	0.031680	0.113828	-0.307599	0.175953	-0.071764	-0.703930	0.977043	-0.076411	-0.136248	0.144858
14831	1.975294	-1.990965	9.201434	-0.032774	0.110399	-0.295711	0.180288	-0.067364	-0.704214	0.978140	-0.076476	-0.134640	0.138798
14832	2.237088	-2.198915	9.509224	0.130925	0.106811	-0.298184	0.184101	-0.065313	-0.702683	0.979415	-0.073393	-0.132734	0.133196
14833	2.199118	-2.441695	9.461096	0.145986	0.115507	-0.262833	0.190191	-0.067695	-0.702668	0.980621	-0.070102	-0.130466	0.128246
14834	2.119081	-2.150297	9.376212	-0.047386	0.117174	-0.234191	0.194656	-0.064404	-0.700481	0.981429	-0.070706	-0.128710	0.123416
14835	2.209747	-2.309199	9.556259	-0.005475	0.097828	-0.214633	0.198477	-0.062489	-0.700782	0.982193	-0.070510	-0.127101	0.119038
14836	2.259577	-2.095449	9.579917	-0.001156	0.115212	-0.174858	0.200985	-0.062088	-0.700816	0.982876	-0.070350	-0.125180	0.115478
14837	2.340760	-2.219204	9.431188	-0.074607	0.132639	-0.148061	0.205319	-0.058242	-0.700059	0.983433	-0.071799	-0.122957	0.112186
14838	2.381955	-2.182614	8.916930	-0.029913	0.106460	-0.131962	0.208730	-0.054114	-0.700070	0.983929	-0.072293	-0.121211	0.109384
14839	2.424528	-2.644768	8.911250	0.087048	0.067893	-0.090823	0.212690	-0.054690	-0.698306	0.984402	-0.070615	-0.119854	0.107708
14840	2.069914	-2.604944	9.232013	0.072407	0.045043	-0.034510	0.215875	-0.056780	-0.698898	0.984673	-0.069198	-0.118951	0.107150
14841	2.280296	-2.558924	9.086524	0.058736	0.034376	0.021696	0.215623	-0.058990	-0.698916	0.984769	-0.068346	-0.118171	0.107674
14842	2.321428	-2.214845	9.234328	0.058604	0.020273	0.044609	0.216682	-0.059411	-0.698936	0.984789	-0.067336	-0.117675	0.108666
14843	2.318410	-1.960019	9.184409	0.087194	0.028129	0.058999	0.217206	-0.058861	-0.698547	0.984818	-0.066029	-0.116927	0.110003
14844	2.314057	-1.897094	9.300532	0.255344	0.015010	0.065475	0.218164	-0.064118	-0.699267	0.985023	-0.061181	-0.116072	0.111862
14845	2.226131	-1.699126	9.317987	0.274855	0.021064	0.106240	0.217033	-0.074063	-0.699610	0.985129	-0.056282	-0.115002	0.114573
14846	1.820718	-1.334201	9.638120	0.136900	0.006136	0.131805	0.215774	-0.085806	-0.698139	0.984977	-0.053896	-0.114509	0.117485
14847	1.880725	-1.387338	9.718706	0.161943	-0.013126	0.125719	0.216333	-0.090785	-0.698720	0.984798	-0.051176	-0.114320	0.120352
14848	2.020817	-1.037941	9.498000	0.085108	-0.014857	0.108444	0.215171	-0.095201	-0.699269	0.984576	-0.049706	-0.114386	0.122697
14849	2.015097	-1.162921	9.513436	0.075274	-0.011355	0.106599	0.214674	-0.099897	-0.700484	0.984343	-0.048630	-0.114382	0.124983
14850	2.016245	-1.004032	9.563321	0.168468	-0.014766	0.073812	0.213510	-0.105144	-0.698950	0.984271	-0.045439	-0.114269	0.126838
14851	2.127823	-0.932893	9.515109	0.104934	-0.004323	0.080419	0.213801	-0.109292	-0.699780	0.984135	-0.043708	-0.114075	0.128665
14852	2.114852	-0.721094	9.527269	0.150691	-0.013868	0.050805	0.212637	-0.113709	-0.699676	0.984089	-0.040815	-0.114005	0.130025
14853	2.137795	-0.885232	9.395402	0.128471	-0.020775	0.018858	0.213060	-0.118825	-0.699079	0.984082	-0.038404	-0.114127	0.130702
14854	2.097593	-1.110415	9.590237	0.000501	-0.003344	0.022356	0.211620	-0.120752	-0.699469	0.984004	-0.038428	-0.114265	0.131158
14855	2.226128	-1.034347	9.623650	0.033644	0.001012	0.014659	0.212558	-0.123246	-0.699246	0.983982	-0.037925	-0.114212	0.131519
14856	2.171054	-0.962404	9.413454	0.014054	-0.004146	-0.001327	0.211493	-0.121027	-0.700646	0.983975	-0.037627	-0.114348	0.131535
14857	2.006422	-1.023521	9.457433	-0.026963	0.009949	-0.029737	0.211751	-0.120200	-0.699988	0.984044	-0.038230	-0.114313	0.130876
14858	2.169453	-1.190485	9.545435	0.042768	-0.002359	-0.024071	0.212153	-0.121446	-0.699614	0.984122	-0.037320	-0.114356	0.130512
14859	2.152904	-1.142131	9.584588	0.001588	-0.026867	-0.027090	0.212032	-0.122966	-0.700412	0.984120	-0.037274	-0.114974	0.129998
14860	2.218579	-1.068742	9.368561	-0.066474	-0.009419	-0.001968	0.211492	-0.121304	-0.699864	0.984041	-0.038546	-0.115424	0.129825
14861	2.247637	-1.054794	9.284352	0.019437	-0.021625	-0.006678	0.210041	-0.120881	-0.701145	0.984009	-0.038205	-0.115890	0.129751
14862	2.225416	-1.122050	9.257334	0.010449	-0.023385	0.002056	0.208988	-0.121981	-0.700487	0.983946	-0.037936	-0.116412	0.129844
14863	2.245848	-1.318094	9.697125	0.015632	-0.045403	0.023106	0.207929	-0.121284	-0.700856	0.983776	-0.037685	-0.117342	0.130366
14864	2.124263	-1.459271	10.412757	0.065620	0.004324	0.043028	0.208735	-0.123777	-0.700631	0.983711	-0.036499	-0.117143	0.131367
14865	2.217973	-1.177118	10.107560	0.062109	0.045462	0.050237	0.208222	-0.125847	-0.701559	0.983715	-0.035648	-0.116132	0.132465
14866	2.070805	-1.132727	9.304210	0.062221	0.035188	0.044985	0.209544	-0.125992	-0.701580	0.983710	-0.034614	-0.115332	0.133469
14867	2.013267	-1.395978	8.804180	0.087192	-0.002347	0.064391	0.209161	-0.128201	-0.701727	0.983576	-0.033192	-0.115188	0.134938
14868	2.083800	-1.665661	8.886992	0.124514	-0.037470	0.106754	0.209055	-0.133869	-0.700083	0.983268	-0.030881	-0.115607	0.137348
14869	2.233788	-1.628291	8.905355	0.115443	-0.066438	0.125049	0.206450	-0.140351	-0.699846	0.982817	-0.028918	-0.116623	0.140119
14870	2.524198	-1.547944	9.177758	-0.006396	-0.074548	0.149609	0.203034	-0.143373	-0.700347	0.982204	-0.029177	-0.118109	0.143086
14871	2.502218	-1.607885	9.970373	-0.020871	-0.046762	0.170729	0.199088	-0.145009	-0.702526	0.981562	-0.030095	-0.119119	0.146427
14872	2.531224	-1.275333	10.250335	-0.033557	-0.008436	0.211362	0.196454	-0.146377	-0.702368	0.980884	-0.031225	-0.119343	0.150494
14873	2.244064	-0.881370	9.356075	-0.069120	0.002367	0.191943	0.196973	-0.145136	-0.701711	0.980235	-0.033278	-0.119521	0.154102
14874	1.925719	-0.812692	8.979877	-0.013635	-0.030692	0.190583	0.193940	-0.145672	-0.702454	0.979548	-0.033898	-0.120127	0.157817
14875	1.787801	-1.200172	9.337119	0.100716	-0.063977	0.207112	0.191312	-0.147869	-0.702828	0.978774	-0.032445	-0.121034	0.162168
14876	1.993124	-1.200816	9.650183	0.068314	-0.071186	0.238503	0.188176	-0.154902	-0.701151	0.977850	-0.031445	-0.122139	0.167040
14877	2.326056	-0.909656	9.754004	-0.012250	-0.055611	0.250266	0.184762	-0.158616	-0.700875	0.976836	-0.032325	-0.123210	0.171946
14878	2.517519	-0.464750	9.435414	-0.033401	-0.037985	0.195583	0.181467	-0.159426	-0.701748	0.976030	-0.033318	-0.124029	0.175704
14879	2.475112	-0.319805	9.533582	-0.024274	-0.046640	0.151600	0.179630	-0.160798	-0.703041	0.975341	-0.034151	-0.125033	0.178635
14880	2.445307	-0.439463	9.655035	0.060828	-0.037826	0.127561	0.176199	-0.162439	-0.701175	0.974817	-0.033137	-0.125555	0.181301
14881	2.444870	-0.506257	9.834524	0.097666	-0.008032	0.097079	0.175294	-0.164644	-0.703405	0.974490	-0.031534	-0.125401	0.183438
14882	2.314633	-0.479213	9.694160	0.004806	0.009588	0.063911	0.175033	-0.166718	-0.700808	0.974269	-0.031623	-0.125246	0.184698
14883	2.217718	-0.517594	9.480654	0.033680	0.016777	0.018352	0.175444	-0.168931	-0.701359	0.974253	-0.031112	-0.124879	0.185118
14884	2.361562	-0.656469	9.266319	0.128604	0.002848	0.001304	0.175458	-0.171834	-0.700603	0.974317	-0.028606	-0.124436	0.185484
14885	2.522946	-1.060848	9.579926	0.046329	0.021128	-0.013467	0.174415	-0.174732	-0.699701	0.974434	-0.027768	-0.123968	0.185310
14886	2.758751	-1.176000	9.492450	-0.056630	0.027135	0.004217	0.176520	-0.172392	-0.701148	0.974437	-0.028967	-0.123737	0.185263
14887	2.377476	-1.141571	9.553816	-0.023483	0.031639	-0.005098	0.176774	-0.170459	-0.701394	0.974506	-0.029555	-0.123340	0.185073
14888	1.822449	-1.089166	9.544787	-0.045009	0.007286	0.000122	0.177558	-0.169773	-0.700092	0.974482	-0.030446	-0.123454	0.184980
14889	1.856771	-1.017268	9.547721	0.046090	-0.025139	0.027108	0.178616	-0.169778	-0.700370	0.974336	-0.029554	-0.123855	0.185625
14890	2.195517	-0.923610	9.577119	0.157049	-0.030456	0.022527	0.176802	-0.175435	-0.701182	0.974250	-0.026422	-0.123941	0.186489
14891	2.352284	-0.953436	9.661945	0.043543	0.009742	0.004167	0.176553	-0.178336	-0.700946	0.974271	-0.025647	-0.123681	0.186659
14892	2.410025	-0.974012	9.372806	-0.039510	0.030813	-0.016644	0.177064	-0.175575	-0.700404	0.974373	-0.026475	-0.123326	0.186244
14893	2.393152	-0.969128	9.353780	0.019592	0.022118	-0.029456	0.177734	-0.177514	-0.700041	0.974536	-0.026128	-0.122944	0.185693
14894	2.197727	-0.950270	9.516709	-0.060848	0.027419	-0.051112	0.178121	-0.175581	-0.700420	0.974743	-0.027274	-0.122752	0.184563
14895	2.301728	-0.929237	9.580945	-0.069905	0.016828	-0.031859	0.177841	-0.172815	-0.700388	0.974852	-0.028642	-0.122804	0.183746
14896	2.195679	-0.901875	9.606208	-0.016258	0.009854	-0.026170	0.179292	-0.171993	-0.701186	0.974947	-0.028916	-0.122777	0.183216
14897	2.188874	-0.841586	9.640607	-0.012657	0.004615	-0.033198	0.179279	-0.169920	-0.700904	0.975063	-0.029108	-0.122848	0.182520
14898	2.234184	-0.919131	9.567224	0.062556	0.000292	-0.045030	0.178366	-0.172265	-0.700521	0.975246	-0.027763	-0.122731	0.181828
14899	2.250618	-0.986433	9.623989	0.058748	-0.018200	-0.001967	0.179694	-0.173931	-0.699774	0.975232	-0.026553	-0.122966	0.181927
14900	2.301538	-0.953509	9.508566	0.008678	-0.006827	-0.003178	0.180221	-0.173104	-0.700558	0.975215	-0.026336	-0.123159	0.181918
14901	2.308692	-0.963436	9.426676	0.012306	-0.007665	-0.011969	0.177596	-0.175992	-0.700808	0.975237	-0.026045	-0.123367	0.181702
14902	2.344579	-1.011691	9.469071	-0.014457	0.016836	-0.023552	0.177867	-0.176684	-0.701603	0.975336	-0.026312	-0.123194	0.181249
14903	2.247737	-1.049183	9.546384	-0.025224	0.014212	-0.020095	0.179697	-0.173515	-0.701338	0.975420	-0.026818	-0.123119	0.180772
14904	2.187900	-0.972010	9.461267	-0.062764	0.023868	-0.022942	0.180348	-0.171999	-0.701071	0.975511	-0.028057	-0.122982	0.180184
14905	2.170954	-0.978990	9.494980	-0.007312	0.006385	-0.024361	0.179419	-0.170611	-0.702220	0.975601	-0.028176	-0.122992	0.179672
14906	2.199543	-1.034433	9.527742	0.001587	0.025587	-0.009267	0.180731	-0.169513	-0.701445	0.975682	-0.028200	-0.122582	0.179508
14907	2.262081	-1.068612	9.522003	-0.027997	0.032528	0.005497	0.181520	-0.168964	-0.701059	0.975716	-0.028895	-0.122137	0.179514
14908	2.281189	-1.097654	9.511891	0.007781	0.030780	0.007502	0.181791	-0.169518	-0.702245	0.975752	-0.028856	-0.121594	0.179694
14909	2.218686	-1.054259	9.385550	0.019382	0.009817	0.011947	0.182191	-0.170350	-0.701998	0.975734	-0.028567	-0.121422	0.179955
14910	2.294009	-0.992053	9.469734	0.044381	0.009760	0.021810	0.182719	-0.170629	-0.701225	0.975688	-0.027774	-0.121150	0.180510
14911	2.265039	-0.991753	9.494021	-0.009281	0.009762	0.016140	0.183390	-0.172015	-0.702033	0.975638	-0.028053	-0.121084	0.180783
14912	2.224257	-0.953059	9.458767	-0.016382	0.006308	0.003761	0.184171	-0.170361	-0.701375	0.975614	-0.028389	-0.121108	0.180844
14913	2.257358	-1.054106	9.534227	0.069593	-0.000640	-0.018581	0.184057	-0.173401	-0.701795	0.975707	-0.027007	-0.120981	0.180637
14914	2.175079	-1.077626	9.498616	-0.014571	-0.007658	-0.006862	0.183531	-0.174781	-0.699971	0.975687	-0.027231	-0.121278	0.180512
14915	2.223746	-1.025148	9.479573	-0.032500	-0.000699	0.003603	0.184045	-0.172988	-0.698785	0.975644	-0.027902	-0.121508	0.180490
14916	2.351938	-0.997170	9.517242	0.048018	0.013265	0.008612	0.183531	-0.173951	-0.701531	0.975655	-0.027019	-0.121161	0.180794
14917	2.281879	-1.001432	9.517798	0.017670	0.016812	-0.006556	0.184457	-0.174232	-0.701417	0.975718	-0.026749	-0.120880	0.180687
14918	2.305947	-1.011360	9.479022	-0.019814	0.011604	-0.028004	0.184455	-0.173818	-0.701544	0.975820	-0.027095	-0.120830	0.180117
14919	2.247904	-1.025198	9.525028	0.012385	-0.004122	-0.031338	0.184847	-0.173129	-0.701543	0.975917	-0.026796	-0.120994	0.179524
14920	2.150629	-1.120657	9.522367	-0.023414	-0.016345	-0.033395	0.185110	-0.173546	-0.700244	0.975968	-0.027098	-0.121505	0.178852
14921	2.218838	-1.034849	9.441050	-0.075365	0.002837	-0.012558	0.183778	-0.170220	-0.702805	0.975965	-0.028591	-0.121836	0.178410
14922	2.272316	-0.987014	9.489206	-0.035920	0.004612	-0.029894	0.184567	-0.170225	-0.701510	0.976046	-0.029221	-0.121981	0.177764
14923	2.209462	-0.996202	9.470416	-0.023434	0.006364	-0.020087	0.183761	-0.167455	-0.702254	0.976107	-0.029692	-0.122061	0.177299
14924	2.243075	-1.006211	9.388362	-0.044929	0.018682	-0.013996	0.184840	-0.166812	-0.702388	0.976160	-0.030587	-0.121954	0.176930
14925	2.197115	-1.024410	9.612064	0.021152	0.016865	0.007632	0.186690	-0.166545	-0.702937	0.976174	-0.030291	-0.121653	0.177108
14926	2.214168	-1.000762	9.523264	0.033686	-0.004105	0.002362	0.184840	-0.167919	-0.700569	0.976160	-0.029610	-0.121703	0.177266
14927	2.262324	-1.020367	9.527430	-0.006567	0.009865	0.003863	0.184843	-0.168472	-0.700575	0.976154	-0.029820	-0.121639	0.177307
14928	2.189518	-1.072567	9.575525	0.030052	0.002862	0.014689	0.184449	-0.168331	-0.701613	0.976111	-0.029264	-0.121558	0.177693
14929	2.189668	-1.046588	9.419602	0.046221	0.006419	0.006016	0.184720	-0.169992	-0.700719	0.976120	-0.028440	-0.121369	0.177907
14930	2.213917	-1.049095	9.488997	0.019423	0.011573	0.000499	0.185227	-0.170505	-0.701000	0.976141	-0.028088	-0.121164	0.177984
14931	2.204502	-1.015318	9.499079	0.033796	0.022099	-0.009042	0.184446	-0.171744	-0.702307	0.976234	-0.027528	-0.120721	0.177866
14932	2.209910	-0.933667	9.471130	0.062414	0.023849	-0.004405	0.185495	-0.171889	-0.699972	0.976325	-0.026370	-0.120125	0.177942
14933	2.257967	-0.969844	9.561628	0.021272	0.025569	-0.010010	0.186429	-0.173138	-0.700391	0.976422	-0.026062	-0.119660	0.177772
14934	2.161711	-0.918976	9.433262	0.076754	0.032629	-0.006013	0.186707	-0.175904	-0.699900	0.976543	-0.024650	-0.118843	0.177853
14935	2.185868	-0.921232	9.543583	0.046307	0.034332	-0.002714	0.187772	-0.177292	-0.699930	0.976646	-0.023902	-0.118112	0.177880
14936	2.214969	-0.904564	9.562750	-0.014644	0.018509	0.016164	0.187249	-0.178395	-0.699671	0.976608	-0.024277	-0.117885	0.178186
14937	2.186506	-0.832226	9.549407	0.042700	0.023820	0.000764	0.189368	-0.179513	-0.699453	0.976671	-0.023566	-0.117370	0.178277
14938	2.152140	-0.909045	9.510366	0.039081	0.009827	0.005969	0.188164	-0.177710	-0.698110	0.976676	-0.022838	-0.117126	0.178503
14939	2.084109	-0.970727	9.615993	-0.016444	0.016787	0.016169	0.189615	-0.177857	-0.697219	0.976640	-0.023298	-0.116948	0.178760
14940	2.167070	-0.848882	9.558997	0.010431	0.004550	0.007511	0.189225	-0.178407	-0.698002	0.976613	-0.023114	-0.116909	0.178958
14941	2.156974	-0.909024	9.529552	0.014084	0.010719	-0.006548	0.188171	-0.178816	-0.698252	0.976657	-0.022902	-0.116751	0.178846
14942	2.137075	-0.990605	9.543206	-0.020829	0.010706	-0.003289	0.190291	-0.179380	-0.699074	0.976668	-0.023325	-0.116708	0.178758
14943	2.108369	-0.951976	9.517461	-0.023478	0.022102	-0.006774	0.190151	-0.179519	-0.696720	0.976722	-0.023894	-0.116460	0.178549
14944	2.081960	-0.932343	9.577998	0.007823	0.004613	-0.010124	0.189885	-0.178134	-0.698532	0.976758	-0.023720	-0.116437	0.178392
14945	2.113245	-0.947049	9.567946	-0.032415	0.009854	-0.013935	0.189622	-0.178132	-0.698790	0.976805	-0.024407	-0.116460	0.178028
14946	2.171469	-0.909049	9.558267	-0.030665	0.002823	-0.006908	0.191452	-0.175378	-0.697745	0.976806	-0.024986	-0.116608	0.177841
14947	2.113587	-0.898975	9.558882	0.026462	-0.002462	0.021706	0.190663	-0.175650	-0.698258	0.976726	-0.024561	-0.116644	0.178317
14948	2.137560	-0.923230	9.553590	0.022938	0.002806	0.011114	0.189077	-0.175780	-0.697843	0.976690	-0.024135	-0.116591	0.178609
14949	2.137594	-0.918420	9.553645	-0.005688	0.009797	0.011813	0.190137	-0.176339	-0.697865	0.976657	-0.024358	-0.116506	0.178811
14950	2.181348	-0.875702	9.476851	0.003171	0.007127	0.033013	0.189607	-0.176059	-0.697854	0.976543	-0.024385	-0.116430	0.179483
14951	2.151581	-0.986113	9.475838	0.025615	-0.002434	0.012861	0.187233	-0.176876	-0.697565	0.976493	-0.023956	-0.116474	0.179784
14952	2.127659	-0.956842	9.548482	0.022892	0.004536	0.021690	0.188042	-0.179921	-0.697346	0.976420	-0.023561	-0.116382	0.180289
14953	2.210302	-0.880592	9.524611	-0.025514	-0.007788	0.038907	0.188693	-0.178128	-0.697469	0.976238	-0.024173	-0.116705	0.180982
14954	2.166522	-0.923618	9.500462	0.015691	-0.009484	0.028632	0.189228	-0.178822	-0.698268	0.976106	-0.023885	-0.116909	0.181601
14955	2.113238	-0.944938	9.471835	0.015787	0.018566	0.016410	0.188703	-0.180202	-0.697097	0.976086	-0.023735	-0.116578	0.181939
14956	2.127967	-0.913578	9.539363	-0.007567	0.001011	0.029395	0.188043	-0.179783	-0.697737	0.975963	-0.023941	-0.116661	0.182520
14957	2.104232	-0.853487	9.465755	0.001335	0.009749	0.044492	0.187133	-0.181712	-0.698788	0.975813	-0.024104	-0.116540	0.183376
14958	2.171849	-0.856120	9.563679	0.026382	0.009719	0.042889	0.187535	-0.182959	-0.698414	0.975674	-0.023710	-0.116322	0.184300
14959	2.186154	-0.880418	9.520016	-0.005762	0.001004	0.026754	0.187401	-0.182958	-0.697889	0.975565	-0.023934	-0.116408	0.184796
14960	2.171561	-0.894765	9.510363	-0.030782	0.006266	0.021305	0.187266	-0.182958	-0.697103	0.975470	-0.024592	-0.116479	0.185167
14961	2.205555	-0.870772	9.577640	0.007673	-0.000748	0.021553	0.187801	-0.183790	-0.697511	0.975381	-0.024531	-0.116554	0.185594
14962	2.167073	-0.846653	9.501341	0.012162	0.002780	0.021617	0.185944	-0.183089	-0.696561	0.975297	-0.024339	-0.116534	0.186072
14963	2.217808	-0.844519	9.541785	-0.003943	0.006252	0.021497	0.187000	-0.182265	-0.697615	0.975219	-0.024523	-0.116518	0.186466
14964	2.185900	-0.918636	9.606100	0.012206	-0.000714	0.007483	0.186341	-0.182953	-0.696958	0.975179	-0.024285	-0.116572	0.186672
14965	2.132655	-0.932901	9.524680	-0.010134	0.006318	0.005599	0.187000	-0.182265	-0.697745	0.975158	-0.024552	-0.116587	0.186741
14966	2.137584	-0.920744	9.580055	0.015805	0.006311	0.005787	0.186094	-0.185578	-0.697503	0.975140	-0.024265	-0.116492	0.186929
14967	2.069655	-0.965818	9.611367	0.022941	-0.009421	0.004912	0.186220	-0.184749	-0.697235	0.975101	-0.023829	-0.116686	0.187070
14968	2.060038	-0.958645	9.573078	-0.010131	-0.004158	0.000289	0.184894	-0.184189	-0.696556	0.975069	-0.023996	-0.116895	0.187083
14969	2.207689	-0.909332	9.557951	0.014046	-0.009430	-0.004875	0.185691	-0.184193	-0.697875	0.975062	-0.023712	-0.117125	0.187012
14970	2.104128	-0.870125	9.530455	0.019466	-0.004123	-0.013588	0.185562	-0.185299	-0.696970	0.975096	-0.023269	-0.117229	0.186827
14971	2.127959	-0.913666	9.510522	-0.007371	0.009860	-0.010224	0.185022	-0.182807	-0.697721	0.975144	-0.023462	-0.117163	0.186593
14972	2.098890	-0.927753	9.549065	0.003355	0.018604	-0.006584	0.184493	-0.183496	-0.696543	0.975197	-0.023435	-0.116881	0.186494
14973	1.985754	-0.874274	9.444907	0.014112	0.037901	-0.001983	0.185422	-0.184192	-0.696695	0.975291	-0.023333	-0.116177	0.186458
14974	2.188590	-0.877987	9.534443	-0.002048	0.056158	0.012882	0.185813	-0.182950	-0.697211	0.975355	-0.023597	-0.115173	0.186710
14975	2.166757	-0.890019	9.476811	0.019535	0.055361	-0.009869	0.187790	-0.183515	-0.694894	0.975519	-0.023435	-0.114116	0.186524
14976	2.258460	-0.895783	9.399046	-0.037737	0.076310	0.000336	0.190429	-0.183530	-0.693889	0.975656	-0.024441	-0.112857	0.186446
14977	2.036241	-0.908094	9.525798	-0.067314	0.079820	0.009007	0.192275	-0.182434	-0.694952	0.975758	-0.026106	-0.111643	0.186417
14978	1.958936	-0.912322	9.519206	-0.080737	0.086835	0.011600	0.194510	-0.180511	-0.694836	0.975846	-0.028015	-0.110334	0.186458
14979	2.132677	-0.932630	9.613608	-0.048555	0.078021	0.012626	0.196867	-0.178037	-0.693017	0.975933	-0.029312	-0.109083	0.186539
14980	1.881140	-0.986212	9.540658	-0.069987	0.066755	0.001921	0.197381	-0.175413	-0.693391	0.976012	-0.030916	-0.108131	0.186419
14981	1.907554	-1.007963	9.573827	-0.045861	0.058864	0.005580	0.198167	-0.174174	-0.693521	0.976081	-0.032075	-0.107242	0.186379
14982	1.929586	-0.967157	9.602946	0.011302	0.041328	0.021795	0.200279	-0.173909	-0.693289	0.976078	-0.032040	-0.106469	0.186839
14983	1.915457	-0.918764	9.661306	0.039003	0.037814	0.027284	0.202658	-0.174198	-0.693328	0.976073	-0.031502	-0.105658	0.187416
14984	2.016396	-0.982430	9.549148	0.003216	0.029051	0.026951	0.204507	-0.175315	-0.691407	0.976019	-0.031590	-0.105153	0.187970
14985	2.020918	-1.027931	9.625494	-0.002123	0.053536	0.025226	0.204252	-0.175589	-0.693628	0.976026	-0.031907	-0.104198	0.188410
14986	1.918875	-1.111627	9.524470	0.024811	0.072874	0.013171	0.204243	-0.175037	-0.691792	0.976125	-0.031709	-0.102764	0.188717
14987	1.798072	-1.118133	9.448529	0.001599	0.071193	0.003340	0.208081	-0.176717	-0.691083	0.976250	-0.031983	-0.101467	0.188726
14988	1.667522	-1.130845	9.637040	-0.038751	0.071238	0.012816	0.210866	-0.173735	-0.690433	0.976305	-0.033020	-0.100304	0.188885
14989	1.875912	-1.035748	9.804572	-0.027162	0.050145	0.011896	0.210332	-0.172903	-0.690155	0.976333	-0.033798	-0.099516	0.189017
14990	1.876454	-0.956700	9.699727	0.012234	0.051932	0.009564	0.212048	-0.173328	-0.688878	0.976392	-0.033759	-0.098540	0.189232
14991	1.847033	-1.016780	9.641609	-0.007451	0.034458	0.005831	0.212837	-0.172640	-0.689145	0.976424	-0.034074	-0.097992	0.189294
14992	1.740140	-1.102887	9.526179	-0.018142	0.017042	-0.006629	0.214950	-0.171822	-0.690214	0.976455	-0.034466	-0.097824	0.189152
14993	1.691729	-1.121516	9.603291	-0.027085	0.039779	-0.003078	0.215076	-0.171408	-0.689036	0.976517	-0.035173	-0.097251	0.188999
14994	1.624356	-1.087358	9.589845	-0.019971	0.041528	0.007581	0.216401	-0.171692	-0.689712	0.976538	-0.035719	-0.096601	0.189120
14995	1.532587	-1.088987	9.609845	-0.066539	0.046763	0.017862	0.217443	-0.169763	-0.688532	0.976504	-0.037268	-0.096016	0.189294
14996	1.585623	-1.101429	9.609244	0.017510	0.024883	0.023664	0.217190	-0.171143	-0.689327	0.976459	-0.037051	-0.095537	0.189810
14997	1.566291	-1.101468	9.546923	0.032763	0.032793	0.018523	0.218772	-0.170876	-0.688825	0.976468	-0.036611	-0.094839	0.190198
14998	1.696702	-1.102239	9.627503	0.021121	0.020493	0.014828	0.219299	-0.171294	-0.687791	0.976452	-0.036290	-0.094439	0.190542
14999	1.599913	-1.130301	9.642436	0.022950	0.031033	0.008735	0.219309	-0.172953	-0.687808	0.976487	-0.036019	-0.093818	0.190721
15000	1.667867	-1.082727	9.642397	0.001379	0.007348	0.023461	0.219834	-0.172403	-0.687680	0.976397	-0.036050	-0.093744	0.191211
15001	1.701415	-1.121254	9.713766	0.026448	0.003846	0.016562	0.220358	-0.171576	-0.687941	0.976353	-0.035623	-0.093637	0.191569
15002	1.749678	-1.121992	9.595575	-0.014685	-0.007515	0.010922	0.218781	-0.172673	-0.688451	0.976271	-0.035887	-0.093923	0.191793
15003	1.713300	-1.141207	9.511550	-0.030689	0.018788	-0.001427	0.219305	-0.172123	-0.688192	0.976282	-0.036602	-0.093764	0.191682
15004	1.638475	-1.140268	9.627568	-0.030752	0.011764	0.007379	0.219564	-0.171434	-0.687666	0.976238	-0.037248	-0.093738	0.191792
15005	1.668404	-1.005937	9.585594	-0.052300	0.021332	0.028424	0.219020	-0.169219	-0.686982	0.976122	-0.038448	-0.093590	0.192221
15006	1.728706	-1.015971	9.604185	0.030053	0.016981	0.018414	0.220611	-0.169504	-0.687924	0.976092	-0.037948	-0.093220	0.192652
15007	1.614087	-1.175959	9.692260	0.030196	0.010086	-0.018619	0.220621	-0.171716	-0.687162	0.976197	-0.037404	-0.093011	0.192325
15008	1.541672	-1.168500	9.587222	-0.048552	0.013593	-0.012106	0.220349	-0.169779	-0.688315	0.976217	-0.038367	-0.093033	0.192025
15009	1.527775	-1.086544	9.609915	-0.041501	-0.000453	0.007301	0.220735	-0.167568	-0.688822	0.976148	-0.039234	-0.093279	0.192079
15010	1.646364	-1.051230	9.662171	0.022798	-0.013657	0.028840	0.219415	-0.168668	-0.687506	0.976015	-0.038776	-0.093527	0.192726
15011	1.687729	-1.005985	9.619074	0.058601	-0.007527	0.029121	0.219964	-0.171435	-0.688849	0.975927	-0.037694	-0.093510	0.193398
15012	1.701171	-1.150571	9.564422	0.044359	0.003008	0.016687	0.219187	-0.174196	-0.688864	0.975884	-0.036855	-0.093358	0.193849
15013	1.603968	-1.236373	9.573887	0.005006	-0.002211	0.011106	0.218121	-0.173500	-0.687403	0.975832	-0.036812	-0.093461	0.194064
15014	1.623616	-1.192981	9.655931	-0.013767	0.004768	0.007471	0.220104	-0.172680	-0.688994	0.975788	-0.037100	-0.093507	0.194208
15015	1.605098	-1.082103	9.686207	0.013987	-0.010957	-0.001168	0.218389	-0.173224	-0.688973	0.975775	-0.036828	-0.093752	0.194208
15016	1.682519	-1.058891	9.608897	0.001438	-0.017979	0.003985	0.216791	-0.172249	-0.686848	0.975712	-0.036723	-0.094186	0.194334
15017	1.650879	-1.096812	9.712080	0.001426	-0.028482	0.000422	0.217058	-0.172941	-0.686597	0.975650	-0.036629	-0.094821	0.194354
15018	1.798268	-1.079230	9.545177	0.031967	-0.010944	-0.016071	0.217332	-0.173772	-0.687917	0.975700	-0.035917	-0.095013	0.194143
15019	1.773695	-1.139127	9.559120	0.008701	-0.014442	-0.017140	0.216546	-0.174873	-0.688177	0.975737	-0.035702	-0.095368	0.193823
15020	1.701516	-1.102460	9.567375	-0.035165	-0.009201	-0.010362	0.216540	-0.174044	-0.687646	0.975719	-0.036318	-0.095782	0.193597
15021	1.726101	-1.042424	9.599097	0.001513	0.013526	-0.002959	0.214945	-0.171269	-0.689686	0.975748	-0.036377	-0.095611	0.193521
15022	1.619619	-1.077421	9.681328	-0.023567	0.003032	-0.002276	0.214944	-0.170993	-0.689683	0.975731	-0.036830	-0.095736	0.193459
15023	1.532822	-1.057587	9.653464	0.015788	-0.009176	-0.002002	0.215874	-0.172242	-0.689056	0.975726	-0.036523	-0.095942	0.193445
15024	1.586199	-1.019770	9.571724	0.010457	-0.016158	-0.010004	0.214952	-0.172929	-0.688918	0.975725	-0.036222	-0.096316	0.193320
15025	1.720973	-1.087740	9.711579	0.019396	-0.007474	-0.009964	0.215212	-0.171824	-0.689434	0.975756	-0.035833	-0.096476	0.193156
15026	1.764226	-1.112594	9.559507	0.019492	-0.006540	-0.026717	0.214304	-0.174999	-0.688929	0.975843	-0.035361	-0.096639	0.192718
15027	1.792929	-1.151275	9.568428	-0.016351	0.004781	-0.011974	0.213907	-0.174720	-0.689312	0.975879	-0.035716	-0.096707	0.192437
15028	1.692040	-1.078208	9.608593	-0.009230	0.010032	-0.003047	0.212443	-0.172361	-0.690182	0.975889	-0.035914	-0.096640	0.192386
15029	1.648609	-1.077471	9.738759	0.011339	0.003031	-0.006437	0.213505	-0.173750	-0.689297	0.975920	-0.035733	-0.096627	0.192268
15030	1.533280	-0.992728	9.627769	0.003236	-0.010940	0.004082	0.213774	-0.174581	-0.689178	0.975869	-0.035620	-0.096916	0.192401
15031	1.569508	-0.990717	9.591429	0.003276	-0.005678	-0.002077	0.212043	-0.171806	-0.690039	0.975862	-0.035567	-0.097089	0.192358
15032	1.682555	-1.054066	9.613759	0.024664	-0.009249	0.014761	0.212981	-0.174438	-0.689426	0.975789	-0.035064	-0.097255	0.192737
15033	1.740165	-1.102579	9.627125	0.011272	0.002987	0.011155	0.211921	-0.173880	-0.689404	0.975754	-0.034914	-0.097218	0.192962
