# Supplementary material for: Identification of Haptic Based Guiding Using Hard Reins
Source: PLoS One. 2015 Jul 22;10(7):e0132020. doi: 10.1371/journal.pone.0132020 (PMC4511788; doi:10.1371/journal.pone.0132020)
Supplement: S9 File — (ZIP) [file pone.0132020.s009.zip › Exp2_MotionData2/Subject10/path3/T3/gc3.txt]

// Start Time: 0
// Sample rate: 25.0Hz
// Scenario: 4.9
// Firmware Version: 2.6.1
Counter	Acc_X	Acc_Y	Acc_Z	Gyr_X	Gyr_Y	Gyr_Z	Mag_X	Mag_Y	Mag_Z	Quat_w	Quat_x	Quat_y	Quat_z
14241	9.445432	2.219183	-1.957568	-0.150834	-0.103548	-0.104528	-0.674015	0.152511	0.296534	-0.224080	0.663426	0.398196	0.592531
14242	9.211870	3.742034	-1.649059	-0.034776	0.040900	0.231512	-0.672893	0.154094	0.298875	-0.226655	0.665031	0.394430	0.592272
14243	9.485856	1.793699	-1.536746	0.008357	0.026747	0.157952	-0.672284	0.159922	0.296416	-0.228838	0.666040	0.392204	0.591776
14244	9.496442	1.435210	-1.573294	0.013871	-0.053340	0.095637	-0.672028	0.162971	0.298293	-0.229723	0.667443	0.391263	0.590475
14245	9.612975	1.366336	-1.742347	0.002258	-0.069801	0.141529	-0.669941	0.165579	0.299844	-0.230879	0.669475	0.389609	0.588815
14246	9.529069	1.109412	-1.888223	-0.055385	-0.105420	0.108374	-0.670726	0.173074	0.301726	-0.230582	0.671896	0.387921	0.587287
14247	9.519918	1.384226	-1.941643	0.006594	-0.106082	0.101198	-0.666510	0.175404	0.305352	-0.231044	0.674007	0.387009	0.585284
14248	9.562514	1.256016	-1.987548	0.077479	-0.101453	0.082046	-0.663676	0.175503	0.308288	-0.232239	0.675561	0.387190	0.582895
14249	9.547446	1.330355	-2.097608	0.056455	-0.099367	0.048057	-0.662451	0.179419	0.309647	-0.232803	0.676940	0.387540	0.580834
14250	9.532960	1.320751	-2.097129	0.042899	-0.088381	0.018646	-0.661300	0.179516	0.313163	-0.232897	0.677997	0.388118	0.579174
14251	9.551150	1.210325	-2.190314	0.028004	-0.093249	0.008514	-0.658512	0.182255	0.314715	-0.232662	0.679124	0.388642	0.577596
14252	9.613669	1.210110	-2.207145	-0.030599	-0.067012	0.003783	-0.657937	0.182707	0.316991	-0.231753	0.680155	0.388472	0.576862
14253	9.676576	1.283065	-1.895022	0.002538	-0.126920	0.018661	-0.656526	0.184638	0.320900	-0.231033	0.681856	0.388710	0.574978
14254	9.481231	1.203574	-2.192574	0.081674	-0.133897	0.070145	-0.654393	0.185262	0.325002	-0.231889	0.683649	0.389227	0.572148
14255	9.479820	1.126235	-2.031194	0.037571	-0.203523	0.035294	-0.651720	0.187594	0.329065	-0.231244	0.686174	0.389985	0.568862
14256	9.397358	1.313111	-2.179061	0.107129	-0.207749	0.072148	-0.649619	0.191177	0.334056	-0.231894	0.688681	0.391095	0.564791
14257	9.525437	1.106011	-2.354278	0.171494	-0.209245	0.048407	-0.645010	0.196046	0.338259	-0.233188	0.690713	0.393198	0.560299
14258	9.271843	0.986199	-2.688560	0.073945	-0.256679	0.029854	-0.641194	0.198387	0.344705	-0.232501	0.693555	0.394728	0.555981
14259	9.300218	0.757001	-2.971300	0.005534	-0.195455	-0.005286	-0.638053	0.198594	0.351166	-0.231001	0.695759	0.395637	0.553199
14260	9.223415	1.139926	-3.093947	-0.019638	-0.151833	-0.025549	-0.636030	0.196791	0.355260	-0.229216	0.697413	0.396392	0.551315
14261	9.301227	1.194244	-3.026457	0.021485	-0.109269	-0.031013	-0.633905	0.198121	0.359547	-0.228323	0.698382	0.397438	0.549704
14262	9.222816	1.192873	-2.883441	-0.014835	-0.148730	-0.016353	-0.630357	0.197218	0.362273	-0.226728	0.700039	0.398100	0.547774
14263	9.270028	1.184489	-3.006030	0.048134	-0.067236	0.003832	-0.630767	0.197684	0.364560	-0.226918	0.700697	0.398759	0.546372
14264	9.336302	1.112935	-3.129745	0.079206	-0.031992	-0.001671	-0.629934	0.199320	0.365921	-0.227727	0.700761	0.399711	0.545257
14265	9.312673	1.014732	-3.028055	0.034420	-0.015074	-0.036671	-0.629368	0.199555	0.366775	-0.227698	0.700589	0.400550	0.544874
14266	9.288177	0.971700	-3.061235	0.014132	0.013148	-0.045946	-0.628527	0.199027	0.365608	-0.227474	0.700101	0.401208	0.545112
14267	9.240900	1.107021	-3.000615	-0.045937	0.018530	-0.102947	-0.630733	0.196427	0.366875	-0.225867	0.699396	0.401944	0.546140
14268	9.318097	1.196558	-3.027072	-0.012806	0.001105	-0.058780	-0.631131	0.195374	0.368081	-0.225027	0.699058	0.402539	0.546483
14269	9.280126	1.266543	-2.981719	0.004610	0.000934	-0.056906	-0.632106	0.194011	0.367019	-0.224484	0.698685	0.403264	0.546649
14270	9.285085	1.207729	-2.938811	0.047439	0.023215	-0.031173	-0.631397	0.193438	0.366836	-0.224966	0.698054	0.404033	0.546689
14271	9.318662	1.129719	-2.926083	0.028223	0.017752	-0.031207	-0.633502	0.192648	0.366103	-0.225172	0.697596	0.404579	0.546784
14272	9.318321	1.140071	-2.974311	-0.009219	-0.012840	-0.025725	-0.633495	0.191814	0.365628	-0.224633	0.697657	0.404815	0.546754
14273	9.256353	1.266146	-2.939771	-0.015794	-0.035863	0.005504	-0.633201	0.192399	0.368197	-0.224192	0.698280	0.404608	0.546292
14274	9.304292	1.261372	-2.970580	0.014870	-0.001599	-0.014668	-0.633183	0.192031	0.369864	-0.224197	0.698202	0.404898	0.546175
14275	9.255810	1.254903	-3.005040	-0.016242	-0.014457	-0.013804	-0.633740	0.191476	0.369694	-0.223710	0.698436	0.404861	0.546103
14276	9.269940	1.248056	-3.044259	-0.001344	-0.018776	-0.003674	-0.630939	0.191767	0.368699	-0.223474	0.698703	0.404903	0.545826
14277	9.301732	1.300674	-3.006459	0.006754	-0.011105	-0.009159	-0.632474	0.191722	0.370119	-0.223384	0.698835	0.405039	0.545593
14278	9.289910	1.266218	-2.962764	0.006232	-0.010141	0.005513	-0.631933	0.192895	0.369342	-0.223424	0.699049	0.404997	0.545335
14279	9.270591	1.251796	-2.962136	0.007837	-0.004081	-0.003676	-0.631084	0.192054	0.368718	-0.223466	0.699142	0.405036	0.545169
14280	9.290022	1.266022	-2.948277	0.007945	-0.017295	0.001858	-0.631919	0.192283	0.370149	-0.223430	0.699398	0.405093	0.544813
14281	9.251019	1.291469	-3.016699	-0.001314	-0.004052	-0.003693	-0.632325	0.192064	0.371829	-0.223342	0.699530	0.405034	0.544724
14282	9.295668	1.323076	-2.865993	0.026373	0.019361	0.003684	-0.632340	0.192018	0.369855	-0.223881	0.699318	0.405103	0.544723
14283	9.269176	1.249394	-3.143252	-0.028871	0.003737	-0.009272	-0.632898	0.191870	0.370133	-0.223407	0.699441	0.404788	0.544993
14284	9.270243	1.276794	-3.017514	-0.012600	0.026317	-0.018443	-0.632341	0.192161	0.369864	-0.223218	0.699147	0.404713	0.545503
14285	9.313699	1.232440	-2.988028	0.022279	0.030605	-0.014709	-0.632912	0.192482	0.369326	-0.223617	0.698705	0.404912	0.545759
14286	9.242183	1.260869	-2.900630	0.022222	0.013090	-0.014689	-0.633209	0.192840	0.367943	-0.223850	0.698429	0.405225	0.545785
14287	9.309510	1.241126	-2.910522	0.035151	0.020213	-0.010994	-0.632908	0.191268	0.367842	-0.224386	0.698069	0.405558	0.545779
14288	9.348206	1.252802	-2.897401	-0.000089	-0.011947	-0.025681	-0.632628	0.191271	0.367699	-0.223981	0.698078	0.405888	0.545686
14289	9.285359	1.290171	-2.938284	0.016913	0.008079	-0.007337	-0.631793	0.192099	0.368024	-0.224205	0.697960	0.406025	0.545645
14290	9.290093	1.309799	-2.957656	-0.001128	-0.004486	0.003662	-0.631921	0.191104	0.367963	-0.224167	0.698130	0.405902	0.545534
14291	9.255673	1.247824	-3.019573	0.019102	0.010994	0.005492	-0.632928	0.192971	0.368089	-0.224583	0.698074	0.405871	0.545458
14292	9.327815	1.198790	-3.017760	0.010666	0.020555	0.031160	-0.631516	0.192651	0.368337	-0.225212	0.698142	0.405379	0.545477
14293	9.313474	1.198689	-3.002732	-0.005820	0.032677	0.029271	-0.631394	0.193417	0.367257	-0.225716	0.698154	0.404646	0.545798
14294	9.294619	1.188333	-2.944125	-0.021001	0.011707	0.010919	-0.632507	0.192972	0.367944	-0.225611	0.698296	0.404132	0.546040
14295	9.350198	1.173029	-2.917319	-0.009612	0.038538	0.023755	-0.633091	0.194026	0.367030	-0.226052	0.698214	0.403406	0.546499
14296	9.343197	1.206828	-2.902344	-0.028031	0.031442	0.020065	-0.633096	0.193267	0.365011	-0.226110	0.698244	0.402600	0.547031
14297	9.314716	1.211149	-2.848112	-0.026307	0.029803	0.016397	-0.633386	0.193720	0.364619	-0.226167	0.698270	0.401832	0.547538
14298	9.314286	1.194828	-2.896510	-0.025773	0.046208	0.034719	-0.634400	0.195493	0.363754	-0.226536	0.698244	0.400780	0.548190
14299	9.294863	1.183026	-2.910353	-0.017535	0.047102	0.034727	-0.634684	0.196040	0.364354	-0.227054	0.698186	0.399773	0.548785
14300	9.323165	1.125360	-2.964926	-0.005827	0.064194	0.025541	-0.633305	0.197234	0.362866	-0.227739	0.697800	0.398978	0.549570
14301	9.371938	1.145953	-2.898985	-0.018555	0.060335	0.029209	-0.635568	0.197344	0.361345	-0.228287	0.697556	0.397976	0.550378
14302	9.338703	1.135561	-2.830179	-0.021086	0.069100	0.036524	-0.636170	0.199437	0.359650	-0.228923	0.697266	0.396843	0.551299
14303	9.341524	1.112874	-2.767632	-0.028652	0.049298	0.029199	-0.635608	0.199429	0.359645	-0.229242	0.697187	0.395776	0.552032
14304	9.427782	1.133306	-2.529187	0.031176	0.045482	0.044033	-0.635909	0.200343	0.358578	-0.230497	0.696978	0.395215	0.552176
14305	9.373221	1.058345	-2.696712	-0.055005	0.004531	0.040230	-0.637466	0.200693	0.357769	-0.230220	0.697596	0.393905	0.552447
14306	9.397351	1.070311	-2.697536	-0.035174	0.040333	0.025538	-0.636765	0.199896	0.356305	-0.230309	0.697597	0.392898	0.553124
14307	9.406765	1.065757	-2.724487	-0.007441	0.037760	0.036607	-0.637618	0.200628	0.356218	-0.230919	0.697596	0.392009	0.553502
14308	9.358835	1.072955	-2.693663	-0.013692	0.026512	0.009077	-0.636228	0.200960	0.354817	-0.231014	0.697523	0.391529	0.553894
14309	9.382950	1.097143	-2.701653	0.010792	0.034126	0.034814	-0.636817	0.202978	0.354667	-0.231830	0.697461	0.390883	0.554088
14310	9.445257	1.072909	-2.735542	0.018975	0.030544	0.033010	-0.637095	0.202962	0.355091	-0.232674	0.697381	0.390409	0.554169
14311	9.392544	0.994717	-2.664034	0.028675	0.028553	0.019246	-0.636853	0.204771	0.353089	-0.233523	0.697174	0.390203	0.554218
14312	9.445022	0.985519	-2.728856	-0.003761	0.006466	0.005462	-0.638281	0.205716	0.351753	-0.233565	0.697245	0.389984	0.554265
14313	9.373573	1.062607	-2.653220	0.037569	0.018885	0.011028	-0.636039	0.206917	0.352792	-0.234371	0.697038	0.390035	0.554148
14314	9.430839	0.931485	-2.670709	0.057872	0.031454	0.015625	-0.638050	0.208780	0.350392	-0.235574	0.696626	0.390234	0.554017
14315	9.430626	0.946491	-2.704419	0.011460	0.008099	-0.007366	-0.636653	0.209872	0.351010	-0.235731	0.696517	0.390301	0.554039
14316	9.401908	0.941472	-2.676808	0.015328	0.014088	-0.000034	-0.638319	0.208187	0.350921	-0.236030	0.696377	0.390324	0.554073
14317	9.416626	0.970181	-2.655433	-0.010695	0.028035	-0.016614	-0.637459	0.206491	0.350244	-0.235932	0.696080	0.390179	0.554589
14318	9.390488	1.033138	-2.634722	-0.006274	0.026272	0.012765	-0.638174	0.207364	0.350164	-0.236167	0.696005	0.389728	0.554900
14319	9.397410	1.009234	-2.664121	0.018986	0.017758	-0.000022	-0.638057	0.208157	0.348523	-0.236585	0.695810	0.389731	0.554964
14320	9.436248	0.996270	-2.622181	0.037366	0.002705	0.004634	-0.640157	0.208141	0.349528	-0.237156	0.695726	0.389991	0.554644
14321	9.388105	1.018474	-2.625067	0.028377	0.000500	0.011036	-0.638492	0.209168	0.348449	-0.237692	0.695762	0.390026	0.554344
14322	9.402226	0.901892	-2.619109	0.022413	-0.002074	-0.007339	-0.638347	0.208874	0.348570	-0.237884	0.695708	0.390309	0.554131
14323	9.411695	0.936265	-2.655470	0.022116	-0.003256	-0.018342	-0.637912	0.207999	0.348793	-0.237979	0.695586	0.390700	0.553967
14324	9.437932	0.936549	-2.690264	0.017744	-0.016439	-0.044017	-0.638208	0.209679	0.349605	-0.237588	0.695426	0.391510	0.553764
14325	9.397074	0.936654	-2.676659	0.028067	-0.028180	-0.032976	-0.638201	0.208315	0.348252	-0.237410	0.695438	0.392288	0.553275
14326	9.357731	0.972453	-2.793308	0.017798	-0.005451	-0.043132	-0.638609	0.207446	0.348625	-0.237116	0.695161	0.393034	0.553219
14327	9.430599	1.017266	-2.737772	0.045365	-0.002113	-0.038470	-0.639012	0.206813	0.349997	-0.237319	0.694760	0.393957	0.552979
14328	9.361050	1.053770	-2.710779	0.005518	0.008164	-0.023892	-0.639308	0.207300	0.348904	-0.237173	0.694542	0.394234	0.553118
14329	9.373144	0.990190	-2.677830	0.013841	0.011658	-0.021135	-0.639444	0.207011	0.349028	-0.237237	0.694275	0.394503	0.553234
14330	9.402285	1.026176	-2.664193	-0.004431	-0.001107	-0.053253	-0.639263	0.204395	0.349849	-0.236551	0.693977	0.395117	0.553464
14331	9.392388	1.043767	-2.704770	0.013372	-0.007662	-0.036692	-0.639538	0.203043	0.348359	-0.236283	0.693802	0.395689	0.553389
14332	9.387761	1.072733	-2.692331	0.018028	-0.011578	-0.033002	-0.639555	0.204725	0.349028	-0.236057	0.693668	0.396327	0.553196
14333	9.368992	1.111004	-2.643072	0.014470	-0.015531	-0.028411	-0.639815	0.203284	0.349363	-0.235832	0.693639	0.396834	0.552966
14334	9.406916	1.082567	-2.712306	0.048280	-0.028680	0.005628	-0.638262	0.203490	0.350487	-0.236311	0.693861	0.397344	0.552115
14335	9.368033	1.127314	-2.773360	0.022668	-0.025844	0.005570	-0.638538	0.203725	0.351631	-0.236491	0.694177	0.397520	0.551515
14336	9.351267	1.105308	-2.751138	0.020615	-0.018854	-0.003627	-0.638261	0.204806	0.352823	-0.236563	0.694345	0.397809	0.551063
14337	9.377634	1.049267	-2.745244	0.027278	-0.015732	0.005553	-0.636986	0.203674	0.352177	-0.236885	0.694527	0.397989	0.550566
14338	9.401486	1.000744	-2.756114	0.013278	-0.013190	-0.005492	-0.635744	0.204715	0.350962	-0.236883	0.694650	0.398199	0.550259
14339	9.367702	1.027898	-2.773996	0.016510	-0.017802	-0.021081	-0.636428	0.205144	0.354094	-0.236746	0.694693	0.398640	0.549944
14340	9.379663	1.064550	-2.800774	0.014751	-0.017035	-0.018325	-0.636420	0.204703	0.354348	-0.236588	0.694753	0.399058	0.549634
14341	9.357875	1.094149	-2.826335	0.016605	-0.006915	-0.018338	-0.635998	0.203639	0.352587	-0.236567	0.694699	0.399411	0.549455
14342	9.348495	1.103519	-2.796939	0.022307	0.001834	-0.011000	-0.635150	0.203470	0.352850	-0.236748	0.694571	0.399725	0.549310
14343	9.369680	1.067658	-2.846273	0.026063	-0.002069	-0.007319	-0.634316	0.204834	0.353913	-0.237016	0.694507	0.400008	0.549070
14344	9.392519	1.043539	-2.687869	0.066329	0.023688	-0.009111	-0.635306	0.205012	0.353511	-0.238001	0.693947	0.400671	0.548868
14345	9.329198	1.045157	-2.774859	-0.023994	-0.037508	-0.028475	-0.635297	0.204564	0.353906	-0.237058	0.694338	0.400866	0.548639
14346	9.353098	1.050208	-2.802289	-0.015339	0.020795	-0.018452	-0.635718	0.204034	0.353173	-0.236790	0.694119	0.400783	0.549093
14347	9.396453	1.076759	-2.815814	0.005555	0.021070	-0.023904	-0.635441	0.203529	0.351730	-0.236776	0.693764	0.400962	0.549417
14348	9.334386	1.105451	-2.752922	-0.001237	0.021715	-0.003738	-0.636402	0.202749	0.353381	-0.236867	0.693589	0.400817	0.549703
14349	9.362967	1.086321	-2.787931	0.017298	0.017442	0.005482	-0.635289	0.202800	0.351965	-0.237309	0.693453	0.400735	0.549744
14350	9.401606	1.115165	-2.789188	-0.011400	0.010878	-0.006478	-0.633596	0.203005	0.353088	-0.237142	0.693424	0.400569	0.549974
14351	9.372699	1.098283	-2.780970	-0.001166	0.010459	-0.000044	-0.635025	0.204479	0.352630	-0.237209	0.693408	0.400394	0.550092
14352	9.358515	1.117417	-2.753746	0.002552	-0.002664	0.003656	-0.635852	0.203209	0.352559	-0.237243	0.693539	0.400312	0.549973
14353	9.380276	1.141523	-2.754403	0.002409	-0.000491	-0.001845	-0.636293	0.204647	0.352512	-0.237250	0.693611	0.400255	0.549920
14354	9.382383	1.073744	-2.764585	0.033602	0.010357	0.000023	-0.636308	0.205923	0.352733	-0.237780	0.693422	0.400503	0.549749
14355	9.399367	1.053909	-2.741195	-0.000251	-0.009905	0.001826	-0.635474	0.206894	0.353067	-0.237715	0.693639	0.400411	0.549570
14356	9.368074	1.083342	-2.749495	0.010796	-0.019367	0.005530	-0.636025	0.205776	0.352721	-0.237750	0.693930	0.400472	0.549144
14357	9.387866	1.104255	-2.692130	0.007875	-0.009718	-0.001822	-0.635325	0.206580	0.353609	-0.237759	0.694075	0.400518	0.548922
14358	9.377710	1.027182	-2.726068	0.014957	-0.012876	-0.010995	-0.633907	0.205432	0.353243	-0.237720	0.694144	0.400820	0.548632
14359	9.372725	1.044579	-2.754752	0.005774	-0.025736	-0.010991	-0.635034	0.206249	0.354431	-0.237473	0.694400	0.401046	0.548249
14360	9.362991	1.054570	-2.771231	0.036729	-0.018081	-0.017367	-0.632625	0.205317	0.355195	-0.237623	0.694372	0.401698	0.547743
14361	9.372380	1.064695	-2.807747	0.032088	-0.006796	-0.021062	-0.634735	0.204820	0.354339	-0.237783	0.694214	0.402262	0.547460
14362	9.370153	1.035124	-2.771626	0.049448	-0.006797	-0.021950	-0.634723	0.205015	0.356182	-0.238151	0.693963	0.403063	0.547028
14363	9.367199	1.045851	-2.846322	0.051234	-0.025209	-0.021918	-0.633903	0.206462	0.355560	-0.238419	0.693907	0.403935	0.546339
14364	9.347742	1.007279	-2.853092	0.016120	-0.030790	-0.034835	-0.635013	0.205868	0.356378	-0.237994	0.693968	0.404671	0.545901
14365	9.372399	1.025638	-2.788679	0.028842	-0.042688	-0.036616	-0.633320	0.205544	0.356624	-0.237651	0.694090	0.405583	0.545219
14366	9.333452	1.090012	-2.866511	-0.018301	-0.062051	-0.018326	-0.633729	0.205868	0.358901	-0.236673	0.694789	0.405860	0.544548
14367	9.309131	1.144233	-2.918386	0.009941	-0.031317	-0.025658	-0.632991	0.204464	0.361060	-0.236277	0.694965	0.406360	0.544122
14368	9.309201	1.227034	-2.944418	-0.000064	-0.013847	-0.024775	-0.633678	0.203328	0.361136	-0.235868	0.695002	0.406691	0.544005
14369	9.314042	1.144038	-2.906494	0.018683	0.005477	-0.010100	-0.633259	0.202278	0.359095	-0.236058	0.694862	0.406899	0.543945
14370	9.323238	1.091087	-2.940999	0.013873	-0.005061	-0.018358	-0.632273	0.201991	0.358787	-0.235989	0.694786	0.407257	0.543804
14371	9.309171	1.139285	-2.911174	-0.001431	0.000878	-0.009216	-0.631581	0.202307	0.357955	-0.235870	0.694799	0.407257	0.543840
14372	9.284840	1.213035	-2.972583	0.004097	-0.000166	-0.007363	-0.630857	0.200586	0.357841	-0.235824	0.694806	0.407331	0.543795
14373	9.262972	1.179361	-2.981646	0.031471	0.025854	-0.012868	-0.631133	0.201356	0.359722	-0.236320	0.694364	0.407626	0.543924
14374	9.332521	1.125786	-3.001504	0.044366	0.036770	-0.011019	-0.631701	0.200870	0.358148	-0.237090	0.693752	0.408008	0.544083
14375	9.309006	1.134697	-2.930520	0.022934	0.035624	0.009126	-0.632295	0.202644	0.357138	-0.237784	0.693423	0.407860	0.544310
14376	9.323368	1.129883	-2.940750	0.006279	0.056475	-0.000113	-0.632879	0.202119	0.353449	-0.238316	0.692857	0.407597	0.544995
14377	9.372365	1.150085	-2.845836	-0.005925	0.068094	0.021883	-0.633996	0.201823	0.354004	-0.239011	0.692414	0.406803	0.545845
14378	9.386642	1.074691	-2.837199	0.029194	0.069070	0.034787	-0.635286	0.203709	0.353852	-0.240329	0.691893	0.406227	0.546356
14379	9.367805	1.025278	-2.759525	0.003681	0.052235	0.040260	-0.634762	0.204978	0.351110	-0.241231	0.691725	0.405356	0.546819
14380	9.377821	1.048940	-2.721099	0.007817	0.032610	0.060493	-0.636737	0.205313	0.350727	-0.242246	0.691904	0.404376	0.546869
14381	9.373232	1.111984	-2.718101	-0.026426	0.022251	0.081557	-0.635094	0.208186	0.349905	-0.242940	0.692538	0.402746	0.546962
14382	9.401055	0.950280	-2.790242	-0.016207	0.008270	0.053131	-0.633715	0.210310	0.349883	-0.243346	0.693036	0.401725	0.546901
14383	9.379657	0.927979	-2.743695	-0.046283	0.018488	0.021852	-0.633017	0.210856	0.350192	-0.243082	0.693325	0.400720	0.547389
14384	9.391080	0.904599	-2.814321	-0.033169	-0.004225	0.000806	-0.632186	0.211183	0.349078	-0.242581	0.693621	0.400299	0.547545
14385	9.405348	0.938973	-2.853276	-0.025068	0.010869	-0.005618	-0.632866	0.209734	0.349698	-0.242251	0.693672	0.399944	0.547886
14386	9.377268	1.074298	-2.803036	0.001543	0.028856	0.031126	-0.633288	0.210269	0.350580	-0.242818	0.693686	0.399309	0.548080
14387	9.338734	1.020879	-2.777790	-0.036191	0.018574	-0.011156	-0.633856	0.210048	0.349445	-0.242330	0.693662	0.398873	0.548643
14388	9.425963	1.043807	-2.725348	0.005955	0.025718	-0.009225	-0.633022	0.210883	0.349630	-0.242499	0.693360	0.398873	0.548950
14389	9.379943	0.951868	-2.716980	-0.033154	0.006811	0.000797	-0.634290	0.210523	0.348634	-0.242090	0.693545	0.398362	0.549269
14390	9.416562	1.023950	-2.686480	0.021161	0.013487	-0.021109	-0.633420	0.209166	0.349809	-0.242238	0.693212	0.398746	0.549345
14391	9.406186	0.976529	-2.761278	-0.029271	0.012072	-0.025806	-0.634258	0.208751	0.349791	-0.241632	0.693107	0.398620	0.549835
14392	9.449631	0.956586	-2.743710	-0.001446	0.007442	-0.011056	-0.635660	0.208351	0.349639	-0.241533	0.693027	0.398653	0.549956
14393	9.430603	0.917263	-2.694947	-0.042185	-0.002459	-0.028563	-0.632842	0.207610	0.349284	-0.240606	0.693122	0.398491	0.550360
14394	9.383596	1.015526	-2.583856	-0.048851	-0.031767	-0.000074	-0.634079	0.206406	0.350911	-0.239655	0.693790	0.398034	0.550263
14395	9.378544	1.018407	-2.615048	-0.014852	-0.028280	-0.029378	-0.634034	0.203501	0.351856	-0.238895	0.694027	0.398305	0.550099
14396	9.413332	1.089493	-2.509609	-0.023025	-0.069895	-0.056832	-0.632612	0.202068	0.351472	-0.237375	0.694535	0.399104	0.549537
14397	9.406329	0.951890	-2.732460	-0.052922	-0.082409	-0.045891	-0.631151	0.200931	0.356738	-0.235476	0.695409	0.399438	0.549005
14398	9.416518	0.926469	-2.650883	-0.078595	-0.137567	-0.077050	-0.629562	0.198945	0.358853	-0.232417	0.696753	0.400220	0.548034
14399	9.271938	1.312850	-2.814450	-0.003430	-0.138235	-0.069534	-0.628805	0.197167	0.362819	-0.230498	0.697807	0.401679	0.546434
14400	9.252735	1.327782	-2.830434	0.002265	-0.114752	-0.062190	-0.628355	0.193565	0.364243	-0.228908	0.698631	0.403027	0.545055
14401	9.128184	1.121130	-3.266724	0.005648	-0.094541	-0.076973	-0.626059	0.191941	0.367501	-0.227375	0.699100	0.404489	0.544012
14402	9.209862	1.233177	-3.346341	-0.021230	-0.027928	-0.096366	-0.625987	0.188083	0.370359	-0.225773	0.698809	0.405648	0.544190
14403	9.255157	1.385599	-3.163471	-0.007793	0.027732	-0.042251	-0.627408	0.188322	0.368838	-0.225408	0.698291	0.405929	0.544796
14404	9.251513	1.388457	-3.013562	-0.011005	0.035952	-0.025750	-0.627962	0.186696	0.367192	-0.225256	0.697815	0.405948	0.545455
14405	9.291084	1.359573	-2.870307	-0.014389	0.022359	-0.013797	-0.628527	0.186718	0.366917	-0.225060	0.697613	0.405786	0.545913
14406	9.270755	1.222242	-2.928519	-0.006172	0.013062	0.018287	-0.628362	0.186173	0.365369	-0.225268	0.697723	0.405343	0.546016
14407	9.340618	1.246162	-2.940637	-0.068709	0.019549	0.005328	-0.627912	0.184415	0.366100	-0.224502	0.697951	0.404332	0.546789
14408	9.319305	1.221273	-2.882033	0.000928	0.004276	0.010987	-0.627934	0.186125	0.366207	-0.224653	0.698069	0.404101	0.546747
14409	9.283408	1.343043	-2.901636	-0.048123	-0.018431	-0.007413	-0.626071	0.184047	0.367186	-0.223728	0.698514	0.403663	0.546883
14410	9.290498	1.301774	-2.902170	-0.004848	-0.008054	0.001826	-0.626785	0.184913	0.367247	-0.223600	0.698718	0.403553	0.546755
14411	9.290223	1.309571	-2.940755	-0.021765	-0.013465	-0.014715	-0.626923	0.185694	0.368846	-0.223002	0.698929	0.403483	0.546781
14412	9.314166	1.304792	-2.958589	-0.019305	-0.030413	-0.023855	-0.628039	0.184863	0.368664	-0.222219	0.699228	0.403685	0.546569
14413	9.256290	1.354058	-2.985088	-0.011049	-0.037920	-0.021997	-0.627307	0.183230	0.369682	-0.221491	0.699599	0.403944	0.546199
14414	9.256608	1.370574	-2.951177	-0.007831	-0.037872	-0.038503	-0.626308	0.183132	0.371356	-0.220641	0.699814	0.404499	0.545856
14415	9.275222	1.325258	-3.017384	0.018031	-0.022724	-0.031142	-0.625736	0.183069	0.372474	-0.220341	0.699814	0.405136	0.545504
14416	9.284670	1.364546	-3.058542	-0.013333	-0.027604	-0.040364	-0.625416	0.179929	0.372275	-0.219476	0.699925	0.405612	0.545357
14417	9.226921	1.384324	-3.056254	-0.014940	-0.015158	-0.033056	-0.625970	0.179625	0.372825	-0.218751	0.699972	0.405885	0.545385
14418	9.236889	1.427580	-3.032191	0.018281	0.004453	-0.023836	-0.624707	0.180013	0.373259	-0.218774	0.699723	0.406340	0.545355
14419	9.258379	1.398504	-3.045261	0.000043	0.006245	-0.022040	-0.626110	0.180285	0.373994	-0.218550	0.699560	0.406530	0.545513
14420	9.234266	1.408459	-3.051541	-0.001262	0.003205	-0.001855	-0.626661	0.179167	0.373648	-0.218532	0.699588	0.406472	0.545528
14421	9.250943	1.386721	-3.066798	0.013287	-0.014217	-0.003634	-0.624955	0.177445	0.373243	-0.218525	0.699740	0.406640	0.545210
14422	9.262815	1.379629	-3.086612	0.000580	0.005049	-0.001854	-0.626383	0.179183	0.373224	-0.218551	0.699737	0.406599	0.545235
14423	9.226662	1.362827	-3.080538	-0.015940	0.003358	-0.003729	-0.624267	0.178975	0.373895	-0.218275	0.699826	0.406374	0.545399
14424	9.222275	1.413322	-3.046230	-0.009948	0.004034	0.015559	-0.625809	0.179899	0.375939	-0.218323	0.700030	0.405963	0.545424
14425	9.241397	1.379604	-3.071211	0.015911	0.010730	0.025722	-0.625422	0.179839	0.375052	-0.218873	0.700138	0.405642	0.545303
14426	9.214189	1.420043	-3.178622	0.030883	0.045130	0.034869	-0.624598	0.179679	0.372217	-0.220046	0.699865	0.405238	0.545483
14427	9.256373	1.339571	-2.987494	0.016033	0.001191	0.031242	-0.625745	0.181407	0.372335	-0.220576	0.700121	0.404885	0.545201
14428	9.222525	1.364399	-3.012635	0.043133	0.018550	0.016582	-0.624784	0.183252	0.372300	-0.221512	0.699930	0.404995	0.544986
14429	9.270330	1.325710	-3.046075	0.041211	0.016945	0.012914	-0.627627	0.184660	0.370725	-0.222321	0.699754	0.405105	0.544801
14430	9.280058	1.291341	-3.020094	0.019383	0.027838	0.016521	-0.625788	0.183906	0.370942	-0.222994	0.699568	0.404910	0.544910
14431	9.274913	1.238289	-3.039570	0.011725	0.024941	0.003654	-0.625819	0.186600	0.371392	-0.223355	0.699361	0.404791	0.545116
14432	9.274989	1.272301	-3.044182	0.013787	0.022550	0.012843	-0.626400	0.186848	0.369441	-0.223881	0.699217	0.404628	0.545206
14433	9.279861	1.311196	-3.053772	-0.006519	0.011891	0.007323	-0.625574	0.187603	0.368353	-0.223919	0.699265	0.404318	0.545359
14434	9.251441	1.344680	-3.004183	-0.002747	0.002337	0.012851	-0.626122	0.187658	0.370333	-0.224037	0.699425	0.404048	0.545305
14435	9.270669	1.320241	-3.000231	0.000718	0.000924	0.005520	-0.625571	0.188376	0.370091	-0.224066	0.699544	0.403894	0.545254
14436	9.263233	1.291386	-3.014633	0.008027	-0.004622	0.005536	-0.625856	0.188272	0.369383	-0.224213	0.699662	0.403893	0.545043
14437	9.289452	1.252677	-3.035189	-0.020058	-0.010481	-0.018367	-0.624732	0.187468	0.367914	-0.223597	0.699806	0.403899	0.545107
14438	9.270539	1.281444	-3.000479	-0.002892	-0.010277	0.008277	-0.624866	0.188358	0.370224	-0.223571	0.700060	0.403760	0.544894
14439	9.299115	1.272078	-3.040255	0.007137	0.002755	0.005527	-0.626012	0.189421	0.369315	-0.223703	0.700132	0.403668	0.544816
14440	9.263227	1.267008	-3.005131	-0.006376	-0.008808	0.014687	-0.625857	0.188936	0.370411	-0.223714	0.700434	0.403400	0.544622
14441	9.270379	1.267091	-3.015059	-0.008041	-0.001762	0.020179	-0.625008	0.188896	0.370963	-0.223755	0.700740	0.402958	0.544538
14442	9.280008	1.242650	-3.005917	-0.021039	-0.001287	0.012811	-0.625294	0.187999	0.368938	-0.223603	0.701009	0.402526	0.544574
14443	9.270164	1.213811	-3.020229	0.006441	-0.008843	0.014704	-0.624452	0.188658	0.369816	-0.223732	0.701284	0.402349	0.544298
14444	9.289467	1.223384	-3.020889	-0.008401	0.006480	0.005481	-0.624465	0.189527	0.369589	-0.223736	0.701355	0.402117	0.544376
14445	9.250930	1.213872	-3.014679	-0.006368	0.009712	0.012810	-0.623048	0.189708	0.371277	-0.223814	0.701469	0.401744	0.544472
14446	9.289434	1.213685	-3.020951	-0.013898	0.002813	0.005474	-0.623458	0.188059	0.370051	-0.223696	0.701616	0.401450	0.544548
14447	9.303883	1.223354	-3.026259	-0.000719	-0.003618	0.020196	-0.623318	0.188857	0.371227	-0.223828	0.701910	0.401094	0.544378
14448	9.261642	1.221681	-2.879766	0.052400	0.040503	0.018389	-0.623084	0.191508	0.369558	-0.225099	0.701441	0.401191	0.544387
14449	9.270152	1.199197	-3.015493	-0.030615	-0.018801	-0.001871	-0.624903	0.190423	0.368945	-0.224450	0.701856	0.400886	0.544345
14450	9.275317	1.213192	-2.976949	-0.015852	0.030867	-0.001917	-0.625314	0.189574	0.368896	-0.224470	0.701631	0.400575	0.544855
14451	9.313544	1.208612	-3.017055	0.003461	0.012082	0.003663	-0.624781	0.190531	0.366696	-0.224608	0.701600	0.400424	0.544948
14452	9.241993	1.176128	-2.908313	0.026397	0.019246	0.005514	-0.625931	0.191486	0.365077	-0.225233	0.701354	0.400552	0.544913
14453	9.313900	1.168967	-2.954526	0.006963	0.006868	-0.001832	-0.625762	0.189596	0.365662	-0.225321	0.701319	0.400539	0.544932
14454	9.318591	1.198424	-2.983494	0.004158	0.003307	-0.003662	-0.625200	0.190388	0.366832	-0.225358	0.701309	0.400563	0.544912
14455	9.299242	1.186492	-2.987679	-0.001107	0.004670	0.004577	-0.625470	0.189665	0.367072	-0.225386	0.701385	0.400381	0.544937
14456	9.274853	1.209126	-3.034927	-0.014321	-0.011045	-0.009190	-0.626889	0.191078	0.367877	-0.225014	0.701551	0.400379	0.544878
14457	9.304405	1.222441	-2.958653	-0.012378	-0.002064	-0.005519	-0.625613	0.189810	0.367082	-0.224719	0.701670	0.400246	0.544943
14458	9.304138	1.198519	-2.982953	0.011334	0.004530	-0.009158	-0.624899	0.189737	0.368338	-0.224812	0.701566	0.400428	0.544906
14459	9.280011	1.198743	-2.986880	-0.006932	-0.011234	-0.006422	-0.625470	0.190852	0.369118	-0.224510	0.701753	0.400408	0.544803
14460	9.294438	1.213327	-2.996986	-0.003506	0.002248	-0.016524	-0.626161	0.190265	0.369651	-0.224314	0.701669	0.400564	0.544878
14461	9.289877	1.222666	-2.967770	0.006398	0.013469	0.011006	-0.625726	0.189389	0.369874	-0.224587	0.701666	0.400334	0.544938
14462	9.296948	1.198501	-2.977854	0.007145	0.006660	-0.029358	-0.625178	0.190521	0.369939	-0.224425	0.701391	0.400752	0.545052
14463	9.289671	1.205954	-2.987194	0.014932	0.000023	-0.010981	-0.625724	0.188982	0.369426	-0.224471	0.701320	0.400983	0.544954
14464	9.299240	1.208446	-2.997198	0.013200	-0.000187	-0.007312	-0.624892	0.190225	0.370059	-0.224580	0.701268	0.401190	0.544824
14465	9.289402	1.203986	-3.021013	0.015433	-0.004802	0.008295	-0.622904	0.188763	0.370090	-0.224805	0.701402	0.401178	0.544567
14466	9.294373	1.215882	-3.006629	0.009989	-0.014156	0.011055	-0.624177	0.189881	0.371017	-0.224949	0.701670	0.401145	0.544187
14467	9.294192	1.184491	-3.016488	-0.001559	-0.010972	-0.011000	-0.624581	0.188462	0.370932	-0.224676	0.701793	0.401247	0.544066
14468	9.293894	1.185013	-3.055120	-0.006312	0.000354	0.015582	-0.624192	0.190628	0.370359	-0.224778	0.701997	0.400934	0.543992
14469	9.289707	1.227842	-2.991884	0.006829	-0.017134	0.030325	-0.624177	0.190017	0.371166	-0.225023	0.702481	0.400575	0.543531
14470	9.279189	1.166036	-3.078847	-0.009677	-0.009551	0.027512	-0.621952	0.192508	0.372145	-0.225109	0.702916	0.400078	0.543298
14471	9.280244	1.217847	-2.965026	0.004885	0.013684	0.022928	-0.621946	0.191945	0.371969	-0.225492	0.703014	0.399663	0.543319
14472	9.245775	1.141324	-3.027036	0.004934	-0.001211	0.025682	-0.622506	0.191675	0.371817	-0.225829	0.703278	0.399312	0.543094
14473	9.269744	1.177962	-3.059093	-0.006258	0.020604	0.015543	-0.621941	0.192046	0.372821	-0.226030	0.703292	0.398848	0.543333
14474	9.289070	1.160666	-3.045436	0.056255	0.014190	0.027605	-0.623111	0.194969	0.371887	-0.227242	0.703165	0.398970	0.542902
14475	9.270011	1.145787	-3.011005	0.055489	0.015699	0.033101	-0.622824	0.194666	0.372147	-0.228461	0.703092	0.398952	0.542498
14476	9.255269	1.126875	-3.039562	0.039627	-0.002068	0.022998	-0.622587	0.197039	0.370321	-0.229259	0.703178	0.399032	0.541991
14477	9.312872	1.102476	-3.058783	0.017618	0.003697	0.020201	-0.624576	0.198636	0.370439	-0.229709	0.703305	0.398840	0.541777
14478	9.269300	1.078741	-3.074216	0.023048	0.016781	0.016506	-0.621493	0.198130	0.368124	-0.230360	0.703206	0.398753	0.541694
14479	9.281344	1.078662	-3.074667	0.011013	-0.000455	0.012843	-0.622074	0.200357	0.369536	-0.230602	0.703351	0.398613	0.541506
14480	9.240825	1.146466	-3.046140	0.000082	0.004061	0.014653	-0.622387	0.201869	0.367943	-0.230827	0.703467	0.398386	0.541426
14481	9.298023	1.034971	-3.080406	0.022797	0.010888	0.007338	-0.621213	0.198661	0.368859	-0.231263	0.703391	0.398400	0.541328
14482	9.307932	1.049065	-3.051700	-0.025038	-0.013393	-0.000051	-0.622627	0.199782	0.369788	-0.230793	0.703727	0.398132	0.541289
14483	9.240526	1.073820	-3.053849	-0.008594	-0.002298	-0.001883	-0.622211	0.200210	0.369669	-0.230582	0.703867	0.397998	0.541296
14484	9.312628	1.068758	-3.075901	-0.001378	0.012754	-0.007384	-0.621084	0.200315	0.370088	-0.230593	0.703737	0.397994	0.541463
14485	9.279053	1.068718	-3.055323	-0.006637	-0.009988	0.003646	-0.621378	0.201317	0.370153	-0.230406	0.703996	0.397839	0.541319
14486	9.269368	1.054232	-3.055055	-0.000391	0.003316	-0.003708	-0.620535	0.201047	0.369565	-0.230410	0.703983	0.397855	0.541323
14487	9.259752	1.088406	-3.066550	-0.003053	-0.019098	0.001831	-0.620104	0.200985	0.370684	-0.230180	0.704311	0.397808	0.541029
14488	9.278812	1.064260	-3.084328	-0.006678	-0.008035	0.001806	-0.621082	0.200566	0.370808	-0.230054	0.704501	0.397717	0.540901
14489	9.278824	1.078874	-3.089064	-0.000271	-0.006212	0.001818	-0.619117	0.201086	0.371244	-0.229964	0.704677	0.397642	0.540766
14490	9.269396	1.073696	-3.059760	-0.006604	0.002900	0.003624	-0.619390	0.200248	0.370913	-0.229941	0.704767	0.397470	0.540785
14491	9.245356	1.088403	-3.058765	0.006433	-0.001371	0.012830	-0.620788	0.199957	0.371471	-0.230102	0.704947	0.397291	0.540613
14492	9.259600	1.059406	-3.073979	0.011599	0.003063	-0.000016	-0.619117	0.201086	0.371244	-0.230302	0.704919	0.397373	0.540505
14493	9.239356	1.139279	-3.232117	0.022972	0.024374	0.012822	-0.619402	0.201110	0.370825	-0.230896	0.704747	0.397257	0.540561
14494	9.230704	1.091281	-3.084768	-0.021668	-0.010920	-0.011071	-0.620117	0.201190	0.369429	-0.230413	0.704922	0.397222	0.540563
14495	9.278461	1.003901	-3.104031	0.006398	0.019340	-0.025750	-0.619826	0.200473	0.369381	-0.230315	0.704576	0.397495	0.540856
14496	9.302794	1.054533	-3.094949	-0.012982	0.014205	-0.031271	-0.620806	0.198473	0.366731	-0.229930	0.704284	0.397713	0.541239
14497	9.269542	1.061246	-3.035693	-0.003384	0.011288	-0.013818	-0.620795	0.198147	0.367555	-0.229759	0.704165	0.397750	0.541440
14498	9.291208	1.068443	-3.041287	-0.036093	0.014582	-0.005623	-0.619952	0.198405	0.367845	-0.229312	0.704191	0.397334	0.541902
14499	9.308092	1.063418	-3.037120	-0.016274	-0.010707	-0.014717	-0.619490	0.196049	0.369103	-0.228775	0.704361	0.397343	0.541900
14500	9.271881	1.068667	-3.047809	-0.021484	0.003488	-0.005581	-0.618931	0.196855	0.369993	-0.228435	0.704448	0.397121	0.542093
14501	9.269327	1.025037	-3.047998	0.002896	-0.010662	-0.016530	-0.619071	0.195528	0.367939	-0.228151	0.704517	0.397362	0.541947
14502	9.302583	1.103682	-3.142929	0.020682	0.015238	-0.003673	-0.619334	0.194900	0.369170	-0.228529	0.704292	0.397529	0.541958
14503	9.278806	1.095978	-3.098613	0.012800	0.005403	-0.023865	-0.619802	0.197419	0.367501	-0.228430	0.704085	0.397909	0.541990
14504	9.274241	1.054103	-3.047992	0.022080	-0.001402	-0.018336	-0.619765	0.195884	0.369658	-0.228541	0.703913	0.398380	0.541820
14505	9.278948	1.054267	-3.062659	0.010842	-0.008187	-0.027523	-0.620034	0.194232	0.368431	-0.228269	0.703833	0.398851	0.541692
14506	9.281493	1.078401	-3.055351	0.002773	-0.008544	-0.021110	-0.619487	0.195107	0.367917	-0.228034	0.703795	0.399201	0.541583
14507	9.288694	1.093033	-3.065187	0.001833	-0.017745	-0.021093	-0.619636	0.196215	0.368692	-0.227629	0.703911	0.399527	0.541362
14508	9.259596	1.103313	-3.093016	-0.006805	0.001496	-0.003713	-0.620730	0.194859	0.370449	-0.227506	0.703962	0.399455	0.541400
14509	9.269126	1.127824	-3.117367	-0.001090	-0.001594	-0.029383	-0.619197	0.194390	0.367870	-0.227099	0.703851	0.399792	0.541467
14510	9.257116	1.132720	-3.114470	0.007174	-0.008175	-0.027523	-0.619749	0.194601	0.369578	-0.226852	0.703742	0.400269	0.541359
14511	9.288358	1.132645	-3.125300	-0.012643	0.017124	-0.018420	-0.617779	0.194035	0.368820	-0.226550	0.703569	0.400243	0.541730
14512	9.274386	1.136774	-3.064366	-0.010736	0.002107	-0.013805	-0.619166	0.192624	0.368886	-0.226267	0.703550	0.400268	0.541854
14513	9.274307	1.146669	-3.078791	-0.021619	0.011184	-0.011087	-0.618747	0.193296	0.369628	-0.225871	0.703541	0.400068	0.542179
14514	9.273754	1.172026	-3.160728	-0.000983	0.019248	0.007294	-0.618017	0.191276	0.369777	-0.226077	0.703472	0.399804	0.542377
14515	9.250666	1.146044	-3.019942	-0.045607	-0.027204	-0.014746	-0.618717	0.191530	0.370645	-0.224995	0.703958	0.399569	0.542370
14516	9.245461	1.210164	-3.096622	-0.045704	0.011905	-0.022142	-0.619958	0.189818	0.370973	-0.224216	0.703917	0.399297	0.542945
14517	9.250194	1.195649	-3.101724	-0.012414	0.025830	-0.010173	-0.619105	0.189493	0.371508	-0.224072	0.703714	0.399121	0.543397
14518	9.236336	1.177628	-3.016785	-0.012451	0.022191	-0.011088	-0.618961	0.188805	0.370900	-0.223946	0.703514	0.398985	0.543809
14519	9.289012	1.165646	-3.055063	-0.012190	0.027184	-0.001911	-0.619251	0.189922	0.371536	-0.223907	0.703360	0.398688	0.544242
14520	9.269964	1.165381	-3.025368	-0.029744	0.018349	-0.007440	-0.618410	0.189923	0.371246	-0.223554	0.703301	0.398340	0.544717
14521	9.308331	1.236165	-3.079480	-0.043337	-0.013389	0.000861	-0.620065	0.187640	0.371683	-0.222784	0.703750	0.397846	0.544814
14522	9.250789	1.233630	-3.041114	-0.069816	-0.016943	-0.031312	-0.619741	0.185008	0.372784	-0.221318	0.704068	0.397545	0.545220
14523	9.274774	1.219021	-3.049352	-0.067761	-0.006332	-0.023982	-0.619157	0.183954	0.373699	-0.219987	0.704348	0.397102	0.545720
14524	9.279784	1.243041	-3.034891	-0.002952	-0.008267	0.005516	-0.620564	0.183446	0.372835	-0.219945	0.704558	0.396987	0.545548
14525	9.270225	1.277117	-3.039142	-0.019289	-0.012229	0.010999	-0.619147	0.182570	0.372767	-0.219631	0.704965	0.396606	0.545426
14526	9.260685	1.272135	-3.024325	-0.016099	-0.005629	-0.007359	-0.619169	0.185080	0.374051	-0.219281	0.705104	0.396515	0.545454
14527	9.289467	1.223384	-3.020889	-0.014185	0.005309	-0.005539	-0.618598	0.184230	0.373711	-0.218998	0.705165	0.396345	0.545613
14528	9.255866	1.255095	-3.017010	-0.017226	0.002054	0.018315	-0.617628	0.185092	0.373332	-0.218972	0.705429	0.395844	0.545645
14529	9.260715	1.213548	-2.995723	0.003330	0.015850	0.033009	-0.618765	0.185971	0.373257	-0.219441	0.705601	0.395275	0.545647
14530	9.318534	1.237547	-3.007391	0.012470	0.013074	0.033048	-0.618615	0.184856	0.372623	-0.220075	0.705737	0.394831	0.545538
14531	9.255671	1.218853	-3.026900	0.007428	0.018771	0.014659	-0.618805	0.188056	0.371556	-0.220424	0.705713	0.394552	0.545630
14532	9.356637	1.184406	-3.042978	0.009687	0.016193	-0.003667	-0.617972	0.188899	0.371601	-0.220661	0.705523	0.394606	0.545741
14533	9.274859	1.177408	-3.020642	0.006321	-0.001150	0.009181	-0.618945	0.188580	0.372576	-0.220779	0.705677	0.394479	0.545585
14534	9.274590	1.175440	-3.054460	0.007075	-0.008187	0.003687	-0.616833	0.188935	0.373423	-0.220842	0.705841	0.394476	0.545350
14535	9.269475	1.119897	-3.069123	-0.000986	-0.001125	0.009155	-0.619109	0.189778	0.371525	-0.220858	0.706028	0.394269	0.545251
14536	9.177581	1.216239	-3.152013	-0.002864	-0.006598	0.008235	-0.617264	0.188332	0.371277	-0.220863	0.706239	0.394114	0.545088
14537	9.154789	1.130525	-3.257996	-0.011463	0.016737	-0.043226	-0.616268	0.187984	0.372232	-0.220296	0.705869	0.394457	0.545548
14538	9.271393	1.251763	-3.498275	0.005447	0.139827	-0.038763	-0.619108	0.188584	0.369620	-0.221043	0.704085	0.394386	0.547599
14539	9.267291	1.218837	-3.392059	-0.007809	0.205259	0.006982	-0.621795	0.187649	0.366207	-0.222550	0.702035	0.393232	0.550443
14540	9.396006	1.116857	-2.909629	-0.029092	0.209298	0.032653	-0.624501	0.187095	0.360846	-0.224123	0.700195	0.391441	0.553416
14541	9.312438	0.982646	-2.443624	-0.068171	0.131157	0.016159	-0.629037	0.187369	0.356680	-0.224310	0.699282	0.389803	0.555647
14542	9.447462	1.081537	-2.474598	-0.088452	0.057487	0.018118	-0.629878	0.185910	0.354625	-0.223733	0.699242	0.388271	0.557001
14543	9.523793	1.079912	-2.574078	-0.073771	-0.003730	0.025598	-0.628065	0.185708	0.352342	-0.222907	0.699914	0.387030	0.557351
14544	9.389174	1.192500	-2.580387	-0.045922	-0.028864	0.044033	-0.626222	0.186391	0.355325	-0.222534	0.700849	0.385982	0.557052
14545	9.306119	1.224321	-2.738904	-0.021207	-0.047688	0.080796	-0.625656	0.185962	0.355152	-0.222719	0.702196	0.384746	0.556136
14546	9.362322	1.129202	-2.908288	-0.047454	-0.038693	0.055030	-0.624849	0.188414	0.354452	-0.222387	0.703316	0.383592	0.555651
14547	9.424927	1.143470	-2.920198	-0.034666	-0.018300	0.052285	-0.623709	0.188179	0.355976	-0.222288	0.704176	0.382475	0.555371
14548	9.314535	1.055665	-2.824857	-0.005574	-0.006880	0.044030	-0.623042	0.191548	0.357024	-0.222643	0.704685	0.381769	0.555069
14549	9.338144	1.046591	-2.883769	0.017387	0.009754	0.011017	-0.622483	0.191825	0.357036	-0.223034	0.704687	0.381686	0.554967
14550	9.396417	1.060043	-2.832722	0.015350	0.025042	0.001830	-0.621349	0.191495	0.357568	-0.223447	0.704433	0.381650	0.555147
14551	9.333694	0.999638	-2.816278	0.029869	0.014155	-0.001818	-0.623773	0.192782	0.355418	-0.223907	0.704233	0.381865	0.555068
14552	9.338506	1.031324	-2.830743	0.029566	0.020391	-0.013752	-0.622496	0.192429	0.356370	-0.224327	0.703838	0.382245	0.555138
14553	9.348104	1.031326	-2.835933	0.040018	0.041924	-0.035785	-0.623219	0.192957	0.354578	-0.224766	0.703024	0.382926	0.555522
14554	9.372441	1.038051	-2.807815	0.054290	0.020268	-0.012776	-0.624360	0.193857	0.354082	-0.225546	0.702524	0.383571	0.555394
14555	9.357924	1.018748	-2.807398	0.039732	0.031246	-0.010993	-0.624080	0.193595	0.353499	-0.226176	0.702020	0.383946	0.555516
14556	9.363816	1.048541	-2.681823	0.040412	0.020622	-0.018305	-0.625463	0.191892	0.353688	-0.226683	0.701548	0.384488	0.555531
14557	9.368055	0.976354	-2.725930	0.007089	0.016073	-0.033057	-0.626048	0.192824	0.352343	-0.226497	0.701188	0.384875	0.555793
14558	9.386938	1.006173	-2.789242	-0.012587	0.024595	-0.051453	-0.626196	0.193003	0.351651	-0.225953	0.700634	0.385314	0.556408
14559	9.411413	1.054119	-2.760859	0.012985	0.007722	-0.016494	-0.626169	0.190994	0.351808	-0.225973	0.700469	0.385570	0.556431
14560	9.344222	1.115083	-2.750703	-0.022022	0.012039	-0.025750	-0.625881	0.190691	0.352068	-0.225462	0.700312	0.385569	0.556836
14561	9.329836	1.112623	-2.740520	-0.008575	0.015182	-0.001875	-0.626425	0.188473	0.350808	-0.225399	0.700273	0.385347	0.557064
14562	9.399724	1.143817	-2.752592	-0.017738	0.010621	-0.001865	-0.626710	0.188234	0.349951	-0.225213	0.700290	0.385079	0.557304
14563	9.363228	1.142249	-2.797129	-0.015635	0.002593	0.009153	-0.626007	0.189152	0.351410	-0.225075	0.700508	0.384681	0.557360
14564	9.329337	1.103739	-2.800944	-0.015924	0.010661	-0.002803	-0.626844	0.188595	0.351383	-0.224898	0.700513	0.384437	0.557594
14565	9.352241	1.189258	-2.680473	-0.008174	0.006834	0.014675	-0.626011	0.189438	0.351428	-0.224958	0.700692	0.384028	0.557626
14566	9.382694	1.088125	-2.749902	0.015205	0.010520	-0.001813	-0.625739	0.190017	0.351179	-0.225232	0.700563	0.384124	0.557612
14567	9.382529	1.083537	-2.769249	-0.023169	0.010526	-0.000055	-0.626585	0.190044	0.350907	-0.224946	0.700656	0.383736	0.557878
14568	9.336964	1.122503	-2.757630	-0.000329	0.019764	-0.001863	-0.626719	0.189476	0.350873	-0.225071	0.700494	0.383616	0.558113
14569	9.378080	1.126823	-2.739816	-0.000654	0.026058	-0.014710	-0.627298	0.190638	0.350670	-0.225055	0.700200	0.383616	0.558488
14570	9.368390	1.087959	-2.730045	0.007855	0.018011	-0.003678	-0.626732	0.190609	0.351085	-0.225259	0.700007	0.383619	0.558645
14571	9.439955	1.039936	-2.803081	-0.019365	-0.012002	0.007334	-0.627407	0.188603	0.351389	-0.224937	0.700393	0.383271	0.558530
14572	9.362868	1.079466	-2.816848	-0.042061	-0.032519	-0.018381	-0.626703	0.188857	0.351821	-0.223892	0.700876	0.383152	0.558427
14573	9.368587	1.102247	-2.710637	-0.030644	-0.028018	-0.001841	-0.626675	0.188027	0.354163	-0.223186	0.701421	0.382878	0.558213
14574	9.340067	1.150540	-2.680270	-0.006814	-0.044886	0.001906	-0.626389	0.187996	0.354722	-0.222762	0.702041	0.382916	0.557576
14575	9.368394	1.190387	-2.772855	-0.029061	0.029935	-0.016599	-0.626249	0.188001	0.354580	-0.222355	0.701817	0.382610	0.558230
14576	9.413810	1.151682	-2.803790	0.018127	0.080492	-0.001904	-0.626937	0.187128	0.355096	-0.223185	0.700905	0.382405	0.559184
14577	9.325796	1.121048	-2.643698	-0.067359	0.022335	-0.011173	-0.628342	0.186085	0.353495	-0.222244	0.700978	0.381626	0.559999
14578	9.354641	1.169746	-2.673444	-0.018194	0.063470	-0.023975	-0.628366	0.186222	0.350686	-0.222218	0.700225	0.381440	0.561077
14579	9.402512	1.150456	-2.706760	-0.006289	0.025254	0.014654	-0.627536	0.186821	0.349871	-0.222445	0.700189	0.380970	0.561352
14580	9.364496	1.140030	-2.632945	0.011926	-0.005196	0.014730	-0.628942	0.186578	0.349446	-0.222739	0.700375	0.380870	0.561070
14581	9.402295	1.063033	-2.697660	0.003327	-0.011705	0.000953	-0.628654	0.186532	0.350286	-0.222667	0.700606	0.380863	0.560815
14582	9.421807	1.101507	-2.683647	0.011873	-0.010595	0.012908	-0.628924	0.185674	0.350376	-0.222891	0.700845	0.380801	0.560469
14583	9.370905	1.063369	-2.706146	0.020280	-0.018200	-0.014609	-0.627812	0.186662	0.350286	-0.222834	0.700955	0.381230	0.560064
14584	9.377779	1.115156	-2.773696	0.000256	-0.033189	-0.009111	-0.626670	0.186020	0.351362	-0.222481	0.701327	0.381454	0.559585
14585	9.416565	1.131550	-2.750886	0.010321	-0.012851	-0.010947	-0.626953	0.187353	0.353420	-0.222365	0.701450	0.381696	0.559312
14586	9.369460	1.183645	-2.632846	0.029563	-0.032479	-0.007206	-0.628092	0.187453	0.351746	-0.222459	0.701691	0.382229	0.558607
14587	9.349320	1.131633	-2.721801	0.015844	-0.020586	0.025765	-0.628100	0.188559	0.352520	-0.222772	0.702154	0.382052	0.558023
14588	9.389322	1.054979	-2.813166	0.035506	-0.019538	0.007444	-0.625991	0.189456	0.353964	-0.223196	0.702346	0.382369	0.557394
14589	9.410892	1.016008	-2.811812	0.035541	-0.017748	0.008357	-0.626276	0.189874	0.354274	-0.223615	0.702557	0.382641	0.556773
14590	9.430183	1.049992	-2.824389	0.005798	-0.018461	-0.009124	-0.625566	0.189165	0.353942	-0.223449	0.702739	0.382859	0.556459
14591	9.322332	1.142420	-2.788353	0.014552	0.004565	-0.025668	-0.626286	0.190330	0.353740	-0.223365	0.702536	0.383277	0.556462
14592	9.272063	1.215365	-2.776336	-0.026405	-0.008583	-0.050500	-0.626000	0.190698	0.354887	-0.222370	0.702428	0.383685	0.556715
14593	9.291593	1.331857	-2.793214	0.005355	0.034267	-0.029379	-0.626244	0.186779	0.353236	-0.222335	0.701905	0.383925	0.557224
14594	9.337750	1.335753	-2.746607	0.021703	0.064119	-0.036723	-0.627098	0.187247	0.352710	-0.222711	0.700889	0.384330	0.558072
14595	9.399851	1.187496	-2.754727	0.038831	0.075608	-0.013780	-0.629920	0.187345	0.351616	-0.223632	0.699872	0.384542	0.558834
14596	9.351611	1.180603	-2.757799	0.008185	0.074654	0.003584	-0.628515	0.186008	0.349266	-0.224348	0.699106	0.384182	0.559752
14597	9.406559	1.200552	-2.827354	-0.014229	0.103555	-0.016679	-0.631638	0.186491	0.346227	-0.224705	0.697989	0.383716	0.561321
14598	9.398681	1.299976	-2.642842	-0.072585	0.058756	-0.003855	-0.632625	0.186648	0.346246	-0.224100	0.697695	0.382639	0.562662
14599	9.294817	1.533525	-2.463527	-0.010379	0.102890	-0.006535	-0.633747	0.184536	0.343026	-0.224607	0.696635	0.382083	0.564149
14600	9.385032	1.366953	-2.567018	-0.000561	0.101875	-0.051487	-0.634054	0.185085	0.340669	-0.224793	0.695167	0.382276	0.565753
14601	9.277153	1.405775	-2.512007	0.025450	0.108265	-0.036780	-0.637144	0.183652	0.338778	-0.225489	0.693644	0.382525	0.567175
14602	9.294376	1.317230	-2.428690	0.031691	0.113972	-0.009258	-0.638296	0.184092	0.335999	-0.226686	0.692214	0.382433	0.568505
14603	9.202150	1.240988	-2.481292	0.047776	0.111100	-0.023938	-0.641157	0.185739	0.332467	-0.227854	0.690648	0.382742	0.569734
14604	9.298966	1.141994	-2.384112	0.047196	0.145779	-0.049679	-0.642853	0.184754	0.329745	-0.229055	0.688461	0.383246	0.571558
14605	9.279521	1.191203	-2.426541	0.029743	0.155027	-0.018528	-0.643857	0.184086	0.326192	-0.230371	0.686508	0.383068	0.573494
14606	9.375824	1.129691	-2.411220	0.001133	0.142959	-0.061679	-0.647289	0.185396	0.320954	-0.230790	0.684451	0.383230	0.575672
14607	9.564684	1.226765	-2.335526	-0.061139	0.135862	-0.062646	-0.648407	0.182727	0.317418	-0.230205	0.682788	0.382693	0.578232
14608	9.490254	1.256091	-2.313229	-0.112113	0.153919	-0.054527	-0.651637	0.181026	0.315230	-0.229225	0.681174	0.381377	0.581386
14609	9.431134	1.232607	-2.159001	-0.190318	0.180816	-0.039136	-0.652769	0.178703	0.310447	-0.227489	0.679741	0.378801	0.585416
14610	9.590552	1.096668	-2.052326	-0.193181	0.238349	-0.015361	-0.655417	0.174110	0.305820	-0.226493	0.677771	0.375605	0.590126
14611	9.714452	0.981842	-1.874138	-0.238318	0.248458	-0.028297	-0.659208	0.170823	0.301144	-0.224743	0.675794	0.371967	0.595343
14612	9.665299	0.872350	-1.641137	-0.252201	0.243269	-0.033843	-0.664535	0.166969	0.296870	-0.222761	0.673826	0.368283	0.600586
14613	9.938470	1.071988	-1.302235	-0.316038	0.172531	-0.017234	-0.664385	0.164003	0.293162	-0.219543	0.673115	0.363843	0.605256
14614	10.147076	1.390049	-1.259655	-0.249629	0.098821	0.012476	-0.665762	0.160943	0.291858	-0.217094	0.673148	0.360197	0.608276
14615	9.929377	1.527183	-1.424527	-0.126757	0.042213	0.029292	-0.666620	0.161696	0.291350	-0.216042	0.673480	0.357969	0.609598
14616	9.525825	1.161319	-1.416652	-0.011247	0.039512	0.036713	-0.667720	0.159588	0.290947	-0.216638	0.673378	0.357117	0.609998
14617	9.393372	0.959691	-1.321228	-0.045087	0.013460	0.073331	-0.668310	0.161606	0.290797	-0.217034	0.674016	0.355399	0.610156
14618	9.661668	0.875864	-1.179639	-0.073454	-0.006552	0.040325	-0.666911	0.162027	0.290528	-0.216533	0.674754	0.353967	0.610351
14619	9.838163	1.244978	-0.949540	-0.013531	0.004857	0.093751	-0.665815	0.164691	0.291247	-0.217565	0.675488	0.352372	0.610094
14620	9.777714	1.289671	-0.995296	0.000884	-0.041928	0.090176	-0.664721	0.167497	0.291975	-0.218396	0.676700	0.351295	0.609075
14621	9.680614	1.325751	-1.102537	0.081675	-0.021087	0.029722	-0.663320	0.167775	0.291697	-0.219762	0.676865	0.351827	0.608093
14622	9.733993	1.136933	-0.975333	0.138898	-0.057322	0.017030	-0.663903	0.170281	0.293267	-0.221442	0.677149	0.353465	0.606214
14623	9.685459	1.176894	-1.036058	0.147598	-0.026921	0.031673	-0.662239	0.172773	0.294392	-0.223695	0.677083	0.354778	0.604692
14624	9.620078	0.985241	-0.996216	0.224650	-0.014604	0.037264	-0.660876	0.175916	0.294012	-0.227067	0.676600	0.356969	0.602683
14625	9.658084	0.959098	-1.055777	0.254200	0.012505	0.044622	-0.660388	0.180965	0.292913	-0.231212	0.675631	0.359186	0.600874
14626	9.689451	1.097824	-1.109184	0.283604	0.021364	0.049281	-0.661994	0.184642	0.291326	-0.235769	0.674495	0.361740	0.598844
14627	9.530270	0.984575	-1.079816	0.285800	0.076300	0.022535	-0.661097	0.188574	0.286633	-0.240534	0.672398	0.364302	0.597753
14628	9.901548	1.310859	-1.193020	0.342532	0.105962	-0.013054	-0.662739	0.193515	0.282589	-0.245732	0.669461	0.367970	0.596687
14629	9.693752	1.308445	-1.264972	0.416603	0.067108	-0.045012	-0.664356	0.197382	0.280028	-0.251344	0.666258	0.373015	0.594799
14630	9.610364	1.206707	-1.409856	0.363764	0.057047	-0.105699	-0.665552	0.199399	0.274249	-0.255333	0.663036	0.378371	0.593316
14631	9.498725	1.172302	-1.497690	0.368145	0.124870	-0.085645	-0.667297	0.201341	0.270161	-0.260212	0.659004	0.383047	0.592688
14632	9.498856	1.245241	-1.511712	0.413675	0.140012	-0.094744	-0.669880	0.202211	0.264888	-0.265580	0.654536	0.388369	0.591793
14633	9.449238	1.235880	-1.691072	0.415527	0.180740	-0.098494	-0.671112	0.205227	0.256213	-0.271307	0.649400	0.393434	0.591508
14634	9.593075	1.138594	-1.745393	0.480841	0.182808	-0.120378	-0.673586	0.207074	0.248464	-0.277532	0.643741	0.399593	0.590677
14635	10.020744	1.184072	-1.925336	0.479068	0.200407	-0.120313	-0.677208	0.210520	0.240543	-0.283909	0.637733	0.405516	0.590126
14636	10.188355	1.009132	-1.988299	0.511971	0.243596	-0.057917	-0.680135	0.212681	0.229437	-0.291694	0.631538	0.410811	0.589330
14637	10.050550	0.815789	-1.965082	0.687771	0.239150	0.085514	-0.682271	0.218712	0.217860	-0.303357	0.625383	0.416259	0.586173
14638	9.800638	0.821237	-1.878409	0.484835	0.192201	-0.076353	-0.684366	0.223438	0.209582	-0.310089	0.619618	0.421634	0.584930
14639	9.626411	0.892719	-1.692688	0.320937	0.131762	-0.074762	-0.685539	0.223472	0.203398	-0.314319	0.615505	0.425362	0.584315
14640	9.655587	0.877426	-1.652817	0.262279	0.072907	-0.072942	-0.687560	0.224334	0.198118	-0.317298	0.612469	0.428794	0.583385
14641	9.511378	1.155843	-1.722902	0.171093	0.088558	-0.130940	-0.689286	0.224050	0.192765	-0.318631	0.609305	0.431719	0.583815
14642	9.440950	1.167733	-1.488313	0.023657	0.035734	-0.165100	-0.691492	0.220391	0.192276	-0.317298	0.607396	0.433724	0.585043
14643	9.591699	1.354549	-1.393702	-0.055971	0.035071	-0.165187	-0.693543	0.215454	0.191566	-0.314982	0.605998	0.434755	0.586976
14644	9.515383	1.529313	-1.365555	-0.111616	0.027880	-0.088194	-0.694328	0.211685	0.192888	-0.312831	0.605695	0.434279	0.588789
14645	9.353631	1.578012	-1.115234	-0.179203	0.050648	-0.050762	-0.695435	0.209612	0.191783	-0.310479	0.605869	0.432380	0.591247
14646	9.228457	1.532338	-1.079450	-0.198311	0.043039	-0.046233	-0.696791	0.206299	0.192717	-0.307924	0.606256	0.430296	0.593702
14647	9.621000	1.915982	-0.961198	-0.255444	0.001471	-0.055300	-0.695303	0.202101	0.196244	-0.304143	0.607416	0.427847	0.596230
14648	9.694186	2.089505	-0.919327	-0.284301	-0.047384	-0.068078	-0.696538	0.200618	0.197713	-0.299490	0.609188	0.425532	0.598429
14649	9.867059	2.143018	-1.022058	-0.334432	-0.106875	-0.055190	-0.696581	0.195425	0.201616	-0.293781	0.612061	0.422776	0.600279
14650	9.533847	2.146569	-1.111020	-0.290946	-0.128742	-0.000092	-0.697615	0.193189	0.209656	-0.289119	0.615393	0.419969	0.601105
14651	9.540763	2.025119	-1.099994	-0.357615	-0.167877	0.042031	-0.695007	0.190989	0.215833	-0.283724	0.619880	0.416071	0.601777
14652	9.447608	2.043861	-1.002188	-0.387988	-0.162084	0.069475	-0.694083	0.190244	0.224933	-0.278381	0.624680	0.411375	0.602536
14653	9.224813	2.223655	-0.910561	-0.437851	-0.175847	0.054702	-0.691328	0.187735	0.231512	-0.272012	0.629709	0.406349	0.603619
14654	9.198797	2.266887	-0.865829	-0.469103	-0.153233	0.047267	-0.690095	0.185769	0.242083	-0.265401	0.634559	0.400828	0.605173
14655	9.096071	2.167831	-1.019633	-0.504932	-0.104377	0.001196	-0.688998	0.181663	0.249704	-0.258037	0.638510	0.395220	0.607884
14656	9.577938	2.101105	-0.999442	-0.542599	-0.036896	-0.046603	-0.688044	0.176643	0.255580	-0.250217	0.641447	0.389304	0.611866
14657	9.832977	1.890213	-0.959632	-0.451276	-0.050146	-0.121622	-0.689160	0.168383	0.261134	-0.242413	0.643360	0.385563	0.615358
14658	9.893600	1.659177	-1.122821	-0.421562	0.053552	-0.117172	-0.688212	0.162211	0.264262	-0.235931	0.643911	0.381522	0.619804
14659	9.586001	1.554353	-1.281078	-0.253348	0.075137	-0.055491	-0.692074	0.157463	0.266115	-0.232435	0.643759	0.378714	0.622996
14660	9.674608	1.498585	-1.328232	-0.248874	0.053388	-0.092142	-0.692012	0.152874	0.266393	-0.228466	0.643637	0.376459	0.625950
14661	10.717275	1.508813	-1.734297	-0.328212	0.093122	-0.226107	-0.694976	0.142772	0.266355	-0.221999	0.642280	0.374794	0.630653
14662	9.879555	1.518181	-1.630446	-0.241527	0.003623	-0.121372	-0.696854	0.137118	0.268556	-0.217375	0.642480	0.373198	0.633001
14663	9.148363	1.091784	-1.277389	-0.242535	0.099606	-0.066694	-0.695403	0.133397	0.268170	-0.214068	0.641819	0.370506	0.636372
14664	9.568116	1.236751	-1.277649	-0.302482	0.017783	-0.110607	-0.698386	0.126850	0.271453	-0.208890	0.642147	0.367904	0.639264
14665	10.089480	1.511993	-1.280860	-0.215825	-0.030656	-0.010184	-0.698311	0.122049	0.273125	-0.205697	0.643430	0.365342	0.640477
14666	9.809120	1.561789	-1.410143	-0.135665	-0.086141	0.051481	-0.696019	0.121239	0.277278	-0.203966	0.645556	0.363205	0.640108
14667	9.283526	1.541638	-1.438927	-0.154205	-0.110146	0.113758	-0.694603	0.122620	0.280732	-0.202576	0.648505	0.360144	0.639297
14668	9.414656	1.495050	-1.289549	-0.110080	-0.121857	0.123065	-0.694025	0.124638	0.286063	-0.201842	0.651473	0.357556	0.637963
14669	9.575731	1.426261	-1.308098	-0.097726	-0.102707	0.172631	-0.693028	0.126664	0.291110	-0.201994	0.654510	0.354397	0.636567
14670	9.713893	1.394599	-1.190287	-0.045023	-0.059866	0.224079	-0.690270	0.132892	0.294430	-0.203816	0.657125	0.351038	0.635152
14671	9.699135	1.370837	-1.218874	-0.001393	-0.059342	0.213144	-0.689072	0.139612	0.296950	-0.206061	0.659486	0.348372	0.633446
14672	9.579629	1.394374	-1.103144	-0.026084	-0.065628	0.180054	-0.686865	0.144858	0.300072	-0.207551	0.661750	0.345872	0.631967
14673	9.594557	1.412960	-1.050442	-0.048156	-0.051428	0.174491	-0.683923	0.148449	0.304635	-0.208746	0.663914	0.343070	0.630829
14674	9.532251	1.285976	-0.952325	-0.002169	-0.055814	0.183732	-0.682598	0.154850	0.304880	-0.210664	0.665957	0.340773	0.629281
14675	9.575676	1.158755	-0.891978	0.007440	-0.012183	0.161649	-0.680919	0.157653	0.308419	-0.212711	0.667285	0.338656	0.628329
14676	9.682118	1.259705	-0.880808	0.052037	-0.002543	0.152586	-0.681002	0.164482	0.309127	-0.215286	0.668216	0.337189	0.627250
14677	9.624162	1.194484	-0.869404	0.084493	0.015118	0.132411	-0.679365	0.169248	0.310535	-0.218185	0.668651	0.336295	0.626264
14678	9.442067	1.040313	-0.670369	0.068441	0.029426	0.077243	-0.679565	0.173697	0.310250	-0.220259	0.668586	0.335911	0.625813
14679	9.659886	1.181007	-0.607551	0.043073	0.008980	0.020410	-0.679018	0.174836	0.310175	-0.221173	0.668505	0.336007	0.625526
14680	9.603409	1.000327	-0.667001	0.011396	0.017619	0.031300	-0.679330	0.177664	0.310918	-0.221834	0.668527	0.335578	0.625499
14681	10.015264	1.405045	-0.863334	0.079579	0.072116	0.011312	-0.679598	0.176799	0.311148	-0.223552	0.667418	0.335964	0.625864
14682	9.673802	1.469647	-0.799421	0.114279	0.072971	0.009481	-0.680473	0.178577	0.310140	-0.225651	0.666156	0.336831	0.625990
14683	9.303164	1.498328	-0.753973	0.064025	0.074432	-0.091629	-0.680484	0.178775	0.309026	-0.225879	0.664375	0.338384	0.626961
14684	9.765145	1.725477	-0.936430	0.169708	0.087233	-0.108743	-0.684140	0.178429	0.308476	-0.227338	0.661866	0.341466	0.627417
14685	10.102256	1.677161	-0.946937	0.268095	0.092190	-0.056191	-0.684440	0.178673	0.306522	-0.230813	0.659147	0.345031	0.627060
14686	10.656087	1.548161	-1.562675	0.343851	0.049881	-0.026531	-0.687303	0.180862	0.303587	-0.235322	0.656835	0.349350	0.625416
14687	10.094877	1.399838	-1.779363	0.350264	0.029234	0.009144	-0.688379	0.186431	0.301127	-0.240223	0.654938	0.353365	0.623283
14688	9.646745	1.334621	-1.743706	0.362905	-0.075662	-0.055920	-0.688126	0.189237	0.302144	-0.243716	0.653821	0.358882	0.619939
14689	9.516982	1.554423	-1.790559	0.240036	-0.150702	-0.057869	-0.687290	0.191653	0.305104	-0.245015	0.654183	0.363267	0.616481
14690	9.453249	0.859224	-1.635708	0.113706	-0.177763	-0.061868	-0.687249	0.191547	0.310168	-0.244427	0.655456	0.366259	0.613586
14691	9.116651	1.167611	-1.669417	0.079780	-0.194753	0.007805	-0.684383	0.190931	0.316018	-0.244099	0.657614	0.368012	0.610349
14692	9.415056	0.989890	-1.954674	-0.099029	-0.233428	-0.075037	-0.681782	0.190087	0.323688	-0.240133	0.660484	0.368829	0.608328
14693	9.322173	1.337414	-1.961012	-0.263608	-0.262504	-0.135835	-0.679802	0.184812	0.334468	-0.233003	0.664045	0.368603	0.607360
14694	9.480945	1.356259	-2.003058	-0.372972	-0.213085	-0.125079	-0.676562	0.178894	0.343365	-0.224940	0.667508	0.366635	0.607794
14695	9.424996	1.887503	-1.985425	-0.322479	-0.205617	0.056764	-0.675581	0.173587	0.352181	-0.219740	0.671986	0.362824	0.607049
14696	9.241138	1.648617	-1.977691	-0.384674	-0.142891	0.118858	-0.672195	0.167633	0.361778	-0.214912	0.676361	0.357041	0.607347
14697	9.430917	2.000851	-1.581537	-0.350475	-0.119870	0.132764	-0.668907	0.167804	0.368941	-0.210831	0.680376	0.351459	0.607549
14698	9.495606	1.827874	-1.556100	-0.333589	-0.142813	0.115386	-0.666586	0.166299	0.375587	-0.206658	0.684401	0.346331	0.607406
14699	9.267260	1.774166	-1.770126	-0.332081	-0.102966	0.063875	-0.664661	0.162534	0.381813	-0.202065	0.687566	0.341816	0.607935
14700	9.563300	1.822125	-1.524853	-0.358281	-0.079570	0.074879	-0.664022	0.159041	0.385815	-0.197473	0.690564	0.336643	0.608931
14701	9.619893	1.731203	-1.645916	-0.422193	-0.088435	0.010531	-0.661905	0.151139	0.391783	-0.191052	0.693455	0.331675	0.610418
14702	9.427490	1.746559	-1.604806	-0.420213	-0.077304	-0.053752	-0.660758	0.142505	0.398418	-0.184014	0.695716	0.327464	0.612279
14703	9.590284	1.571650	-1.667588	-0.485367	-0.031892	-0.101661	-0.659489	0.133851	0.402515	-0.175679	0.697283	0.323019	0.615298
14704	9.750287	1.717606	-1.604989	-0.378923	0.005942	-0.092276	-0.660037	0.124232	0.406428	-0.169265	0.698013	0.319507	0.618096
14705	9.533908	1.789020	-1.572278	-0.235159	0.008136	-0.121396	-0.660189	0.115546	0.408706	-0.164412	0.698002	0.318244	0.620066
14706	9.514253	1.662992	-1.567533	-0.207461	-0.007797	-0.180067	-0.662304	0.106332	0.410688	-0.159200	0.697715	0.318095	0.621824
14707	9.464727	1.563230	-1.696763	-0.172248	0.005959	-0.165370	-0.662425	0.094693	0.411936	-0.154666	0.697205	0.318211	0.623478
14708	9.560292	1.359112	-1.716160	-0.219803	0.031657	-0.099452	-0.663748	0.088543	0.412411	-0.150525	0.696941	0.316637	0.625584
14709	9.969069	1.484538	-1.880383	-0.274842	0.013721	-0.103095	-0.663640	0.081563	0.414792	-0.145400	0.697013	0.314544	0.627769
14710	9.714905	1.771945	-1.840020	-0.287901	-0.020600	-0.176479	-0.664339	0.071216	0.416126	-0.139006	0.697073	0.313327	0.629756
14711	9.486711	1.674070	-2.015694	-0.407372	-0.024144	-0.266701	-0.665560	0.057727	0.417552	-0.129732	0.696893	0.311915	0.632629
14712	9.360656	1.583598	-2.074370	-0.432234	-0.029461	-0.238341	-0.665058	0.042419	0.420538	-0.120466	0.696957	0.309708	0.635468
14713	9.405826	1.507270	-1.830077	-0.435287	-0.062228	-0.244681	-0.664481	0.029013	0.422913	-0.110843	0.697347	0.307651	0.637786
14714	9.560743	1.870793	-1.893885	-0.408416	-0.090923	-0.227056	-0.663428	0.013362	0.423900	-0.101645	0.698076	0.305666	0.639473
14715	9.657728	2.210513	-1.960513	-0.400619	-0.142104	-0.202108	-0.660940	-0.001803	0.429131	-0.092555	0.699553	0.303559	0.640243
14716	9.137298	2.316549	-1.998329	-0.299991	-0.162687	-0.234093	-0.658186	-0.016890	0.432673	-0.084298	0.700851	0.303119	0.640173
14717	9.071050	2.631953	-1.974472	-0.227939	-0.151832	-0.172453	-0.657466	-0.027072	0.435977	-0.077933	0.702239	0.302790	0.639614
14718	9.178456	2.633660	-1.797323	-0.067546	-0.077256	-0.133691	-0.655253	-0.032993	0.439391	-0.074756	0.702612	0.303780	0.639113
14719	9.208202	2.744195	-1.737330	0.069194	-0.056436	-0.118750	-0.653779	-0.037775	0.440206	-0.073829	0.702626	0.306337	0.637984
14720	9.198206	2.591235	-1.718630	0.119991	0.001219	-0.038023	-0.654056	-0.037398	0.441359	-0.074980	0.702296	0.308249	0.637292
14721	9.353558	2.629618	-1.588927	0.236563	0.040747	-0.026803	-0.653824	-0.033939	0.440727	-0.078184	0.701368	0.311487	0.636354
14722	9.495307	2.570129	-1.927940	0.158773	0.046092	0.073981	-0.655252	-0.032078	0.441138	-0.081573	0.701092	0.312237	0.635865
14723	9.091849	2.538911	-1.739147	0.178765	0.170167	0.229721	-0.655632	-0.025283	0.439734	-0.088045	0.700178	0.310907	0.636659
14724	9.169935	2.309833	-1.516514	0.199003	0.251676	0.328715	-0.661574	-0.014919	0.434378	-0.096483	0.698755	0.308192	0.638319
14725	9.418323	2.352312	-1.199448	0.248605	0.256811	0.302266	-0.666425	-0.003844	0.425815	-0.105393	0.696947	0.306520	0.639690
14726	9.707229	2.301920	-1.210580	0.265057	0.283448	0.194954	-0.673828	0.009496	0.418546	-0.113273	0.694024	0.306453	0.641550
14727	9.480574	2.220865	-1.195386	0.165406	0.264030	0.060761	-0.677893	0.014259	0.410146	-0.117974	0.690729	0.307005	0.643990
14728	9.462328	2.292364	-1.092791	0.039908	0.262645	0.089892	-0.681476	0.016020	0.404514	-0.121163	0.687930	0.305428	0.647137
14729	9.209546	2.112595	-1.297065	-0.010002	0.233932	0.141133	-0.688312	0.018726	0.398126	-0.124291	0.685884	0.302659	0.650010
14730	9.433392	2.204804	-1.058464	0.003894	0.239230	0.113696	-0.690674	0.022581	0.390217	-0.127136	0.683579	0.300325	0.652963
14731	10.122299	2.458880	-1.198510	-0.108791	0.146625	-0.055019	-0.694316	0.017521	0.383737	-0.125819	0.681707	0.299160	0.655704
14732	10.006025	2.558327	-1.319114	-0.155076	0.031987	-0.029247	-0.695408	0.013113	0.380655	-0.123436	0.681610	0.297277	0.657114
14733	9.503873	2.197699	-1.288194	-0.009037	-0.016683	0.099406	-0.696551	0.014291	0.380317	-0.124519	0.682546	0.295731	0.656634
14734	9.366812	2.236512	-1.577493	0.032906	-0.063475	0.063744	-0.696309	0.017030	0.379781	-0.125383	0.683771	0.295314	0.655383
14735	9.549169	2.165841	-1.647574	0.027271	-0.116759	0.062927	-0.694895	0.018419	0.383094	-0.125878	0.685722	0.295004	0.653386
14736	9.568083	2.041952	-1.641843	-0.037314	-0.161389	0.011472	-0.691353	0.019280	0.387763	-0.124522	0.688082	0.294634	0.651328
14737	9.292297	2.001902	-1.764637	-0.057167	-0.156623	0.055397	-0.689628	0.018770	0.391801	-0.123514	0.690721	0.293425	0.649269
14738	9.395251	2.017634	-1.546168	-0.101983	-0.166956	0.092062	-0.688800	0.021763	0.394656	-0.122296	0.693760	0.291126	0.647292
14739	9.375789	2.286380	-1.683781	-0.096758	-0.163653	0.082927	-0.685076	0.019471	0.399409	-0.121041	0.696732	0.289042	0.645267
14740	9.351820	1.974142	-1.535166	-0.156861	-0.150870	0.056127	-0.681699	0.021001	0.402149	-0.118677	0.699462	0.286479	0.643893
14741	9.370804	1.842816	-1.517409	-0.249659	-0.188553	0.044060	-0.678805	0.017845	0.407279	-0.114637	0.702863	0.283010	0.642455
14742	9.189514	2.401849	-1.516646	-0.302229	-0.115650	0.058576	-0.676480	0.013939	0.410394	-0.110454	0.705443	0.278441	0.642356
14743	9.387043	2.254217	-1.462195	-0.332156	-0.075119	0.029111	-0.675578	0.011737	0.414194	-0.105670	0.707421	0.273857	0.642955
14744	9.268454	2.417608	-1.287618	-0.300336	-0.028795	0.052962	-0.673271	0.007541	0.414474	-0.101915	0.708786	0.269184	0.644031
14745	9.236216	2.390841	-1.083693	-0.263539	-0.022000	0.060359	-0.673667	0.005544	0.414494	-0.098770	0.710039	0.264920	0.644908
14746	9.469821	2.540624	-1.163915	-0.289126	-0.017838	-0.007524	-0.673198	0.001424	0.413810	-0.094450	0.710867	0.261215	0.646153
14747	9.410314	2.564157	-1.079413	-0.201631	-0.045594	0.052327	-0.673716	-0.002132	0.413594	-0.091934	0.712204	0.257908	0.646372
14748	9.287451	2.076511	-1.179444	-0.260260	-0.021012	0.043803	-0.671159	-0.003373	0.414760	-0.088657	0.713250	0.253834	0.647288
14749	9.534934	2.247396	-1.032999	-0.245552	0.040080	0.007119	-0.670419	-0.006507	0.414276	-0.085361	0.713280	0.250438	0.649019
14750	9.800416	2.210634	-0.963459	-0.187740	0.052746	-0.022096	-0.669964	-0.009880	0.412934	-0.082631	0.712880	0.248101	0.650707
14751	9.648256	2.300129	-1.046555	-0.136626	0.069701	-0.062418	-0.671375	-0.011947	0.408874	-0.080128	0.711956	0.247052	0.652429
14752	9.430022	2.324248	-0.922298	-0.076770	-0.008594	-0.142963	-0.673890	-0.014393	0.407055	-0.077122	0.711552	0.248000	0.652872
14753	10.471169	2.227384	-1.478759	-0.110055	-0.003172	-0.228175	-0.671266	-0.021839	0.406425	-0.072472	0.710686	0.249765	0.653674
14754	9.429885	2.154843	-1.488599	0.050537	-0.017132	-0.035391	-0.672371	-0.023797	0.405891	-0.072618	0.710738	0.250833	0.653193
14755	9.317274	1.941656	-1.625871	-0.015274	-0.046627	-0.031867	-0.670404	-0.024078	0.405151	-0.071669	0.711281	0.251103	0.652603
14756	9.638860	2.151400	-1.882900	-0.070770	-0.041329	-0.054825	-0.670236	-0.025561	0.406184	-0.069724	0.711719	0.250907	0.652411
14757	9.458022	1.972400	-1.821750	-0.126805	-0.064936	-0.027437	-0.669795	-0.026206	0.407548	-0.067160	0.712690	0.249679	0.652092
14758	9.348308	1.753467	-1.893952	-0.136341	0.002783	0.087988	-0.670518	-0.026214	0.405019	-0.066366	0.713345	0.246534	0.652653
14759	9.521834	1.508284	-1.786101	-0.166524	0.009219	0.120952	-0.670797	-0.026224	0.405302	-0.065565	0.714140	0.242547	0.653358
14760	9.407355	1.909459	-1.803358	-0.113141	0.080417	0.128324	-0.673666	-0.022948	0.403561	-0.065998	0.713929	0.239014	0.654845
14761	9.624077	1.771596	-1.764053	-0.174535	0.057038	0.091565	-0.675103	-0.022748	0.399925	-0.064942	0.713963	0.235262	0.656271
14762	9.494486	2.020365	-1.801062	-0.020907	0.080719	0.088168	-0.674584	-0.020650	0.397796	-0.066165	0.713417	0.233509	0.657367
14763	9.466590	1.660260	-1.517350	0.006800	0.083794	0.096418	-0.677165	-0.018214	0.395577	-0.067896	0.712885	0.232024	0.658293
14764	9.428230	1.687022	-1.503664	0.076846	0.106480	0.113949	-0.678389	-0.011800	0.393453	-0.070972	0.711976	0.231153	0.659258
14765	9.534466	1.461517	-1.381091	0.108857	0.108114	0.147032	-0.680461	-0.006939	0.388281	-0.074954	0.711210	0.230236	0.659965
14766	9.630539	1.319921	-1.361453	0.080609	0.078371	0.153445	-0.681681	-0.000159	0.387447	-0.078473	0.710829	0.228887	0.660435
14767	9.640211	1.431985	-1.404562	0.073815	0.095493	0.206644	-0.683186	0.005331	0.383858	-0.082705	0.710539	0.226648	0.661003
14768	9.547549	1.323039	-1.189252	0.073341	0.122027	0.255200	-0.684438	0.013884	0.381867	-0.087656	0.710024	0.223671	0.661932
14769	9.593307	1.161789	-1.124383	0.062354	0.098474	0.187301	-0.686814	0.019938	0.375786	-0.091499	0.709594	0.221519	0.662596
14770	9.597031	1.139960	-0.945926	0.012226	0.122444	0.157805	-0.688016	0.024770	0.373844	-0.094293	0.708717	0.219106	0.663944
14771	9.661990	1.115286	-0.948516	-0.044788	0.123508	0.111823	-0.690186	0.027662	0.370945	-0.095742	0.707798	0.216531	0.665560
14772	9.577406	1.277966	-0.738983	-0.012625	0.156302	0.115519	-0.691667	0.030498	0.366064	-0.097764	0.706311	0.214315	0.667560
14773	9.689668	1.021048	-0.447763	-0.021204	0.159207	0.066857	-0.693135	0.033386	0.363018	-0.099113	0.704650	0.212597	0.669662
14774	9.745054	1.240221	-0.545021	-0.009951	0.152964	0.078864	-0.695437	0.034381	0.358030	-0.100666	0.703027	0.210935	0.671658
14775	9.822870	1.267703	-0.465629	0.023067	0.156797	0.012881	-0.696744	0.034505	0.352978	-0.101906	0.701056	0.210560	0.673647
14776	9.859147	1.242827	-0.438163	-0.052251	0.084969	-0.060553	-0.700007	0.033790	0.348174	-0.100708	0.699835	0.210424	0.675137
14777	9.823175	1.364727	-0.467423	-0.065681	0.051682	-0.010965	-0.700509	0.028950	0.347878	-0.099944	0.699344	0.209394	0.676079
14778	9.797359	1.271030	-0.339052	-0.077152	0.044273	0.005523	-0.700367	0.028012	0.346550	-0.099105	0.699000	0.208063	0.676969
14779	9.797014	1.437482	-0.453893	-0.123530	0.046530	0.016464	-0.699213	0.025185	0.345517	-0.097882	0.698794	0.205871	0.678029
14780	9.445089	1.406037	-0.455430	-0.129758	0.073652	0.054864	-0.700355	0.025298	0.343563	-0.097099	0.698348	0.203082	0.679441
14781	9.841152	1.299255	-0.297029	-0.183762	0.063054	0.019982	-0.701756	0.024491	0.342963	-0.095146	0.698029	0.199984	0.680962
14782	9.840281	1.398335	-0.450936	-0.192054	0.038928	0.054884	-0.701460	0.022417	0.341422	-0.093354	0.698153	0.196411	0.682122
14783	9.522449	1.229445	-0.348366	-0.161829	0.081104	0.085978	-0.702025	0.020988	0.338661	-0.092671	0.697781	0.192652	0.683665
14784	9.622399	1.199218	-0.497225	-0.126972	0.057000	0.056734	-0.700605	0.019697	0.338285	-0.091871	0.697530	0.189892	0.684801
14785	9.680667	1.424866	-0.536579	-0.094161	0.061050	0.018303	-0.702554	0.017758	0.337620	-0.091121	0.697035	0.188042	0.685915
14786	9.686059	1.596994	-0.535658	-0.011660	0.045991	-0.042042	-0.705361	0.015114	0.334101	-0.090535	0.696343	0.188261	0.686635
14787	9.795959	1.532006	-0.629561	0.007075	0.045443	-0.095214	-0.703394	0.014569	0.332921	-0.089559	0.695450	0.189428	0.687347
14788	9.887319	1.517085	-0.649983	0.036644	0.081765	-0.087856	-0.704191	0.010610	0.332259	-0.089151	0.694002	0.190883	0.688460
14789	9.791275	1.600095	-0.641019	0.099934	0.034645	-0.041786	-0.704343	0.009352	0.328801	-0.090142	0.693295	0.192620	0.688559
14790	9.752531	1.556799	-0.647099	0.050094	-0.023483	-0.052817	-0.704624	0.009356	0.328804	-0.090006	0.693399	0.193967	0.688094
14791	9.722664	1.539157	-0.762036	-0.012442	-0.043122	-0.029064	-0.704591	0.006783	0.328784	-0.089298	0.694021	0.194135	0.687512
14792	9.744572	1.494716	-0.714837	-0.067511	-0.077956	0.002081	-0.705386	0.005319	0.332645	-0.088068	0.695296	0.193194	0.686647
14793	9.481432	1.573042	-0.810763	-0.078034	-0.114204	0.023174	-0.704077	0.004523	0.336810	-0.086879	0.697215	0.191873	0.685221
14794	9.583755	1.528905	-0.648215	-0.118270	-0.115056	0.024035	-0.701938	0.003662	0.339131	-0.085102	0.699161	0.189997	0.683983
14795	9.583269	1.641947	-0.758568	-0.102616	-0.088272	-0.008995	-0.701047	0.001915	0.342395	-0.083213	0.700636	0.188756	0.683049
14796	9.597381	1.618061	-0.793067	-0.117392	-0.106418	-0.012667	-0.697902	-0.000272	0.345187	-0.080978	0.702307	0.187386	0.681978
14797	9.688347	1.716018	-0.911770	-0.113160	-0.055421	-0.065009	-0.697180	0.000008	0.348016	-0.078280	0.703134	0.186750	0.681615
14798	9.666265	1.766324	-0.673907	-0.166292	-0.097575	-0.097150	-0.695982	-0.004404	0.350124	-0.074246	0.704426	0.185891	0.680967
14799	9.372877	1.445438	-0.462134	-0.153109	-0.185313	-0.109942	-0.693797	-0.008708	0.352653	-0.069878	0.706887	0.185541	0.678971
14800	10.415998	1.535357	-0.843543	-0.316171	-0.125489	-0.159671	-0.693380	-0.016775	0.356655	-0.062766	0.708491	0.183563	0.678532
14801	9.658213	1.528119	-0.989160	0.021028	-0.008979	-0.047428	-0.691188	-0.021778	0.358858	-0.062365	0.708543	0.184444	0.678276
14802	9.047582	1.025798	-0.283627	0.066554	-0.021529	-0.089724	-0.693742	-0.021087	0.357235	-0.061997	0.708491	0.186524	0.677795
14803	9.895823	1.138527	-0.635861	-0.174458	-0.113279	-0.234830	-0.690690	-0.027651	0.358911	-0.055924	0.709478	0.187508	0.677019
14804	9.910737	1.479077	-0.721153	-0.177735	-0.132873	-0.043892	-0.689328	-0.032595	0.363098	-0.052299	0.711373	0.185755	0.675802
14805	9.481659	1.658007	-0.817464	-0.270315	-0.094786	0.015441	-0.687862	-0.036135	0.364836	-0.048321	0.713104	0.181854	0.675334
14806	9.618971	1.768612	-1.179356	-0.042871	0.017358	0.163473	-0.687010	-0.036460	0.365371	-0.049959	0.713573	0.178798	0.675536
14807	9.834686	1.408125	-1.175281	0.036327	0.033212	0.110371	-0.689032	-0.033740	0.363024	-0.052103	0.713612	0.177554	0.675661
14808	9.766832	1.028800	-1.064108	0.066385	0.082082	0.029530	-0.689213	-0.030466	0.363370	-0.053729	0.712605	0.177826	0.676524
14809	9.191504	1.783753	-0.999025	0.140774	0.089163	0.044346	-0.689548	-0.027235	0.361743	-0.056674	0.711539	0.178871	0.677130
14810	9.628696	1.617856	-0.794240	0.091327	0.134807	-0.100725	-0.693506	-0.027859	0.358220	-0.057081	0.709314	0.181271	0.678790
14811	9.464443	1.610637	-0.532112	0.090835	0.121001	-0.117250	-0.695167	-0.031960	0.354881	-0.057236	0.707271	0.183899	0.680200
14812	9.686793	1.637171	-0.458131	-0.002867	0.106427	-0.130200	-0.697430	-0.034231	0.349407	-0.055804	0.705414	0.185462	0.681821
14813	9.794956	1.700288	-0.519734	-0.015217	0.044541	-0.141103	-0.696694	-0.037609	0.348063	-0.053853	0.704425	0.187063	0.682564
14814	9.625789	1.810339	-0.319459	-0.053589	0.027530	-0.101708	-0.698471	-0.041323	0.348553	-0.051801	0.703795	0.187616	0.683220
14815	9.574633	1.840255	-0.713475	-0.034557	0.027534	-0.040212	-0.698718	-0.044692	0.347359	-0.050888	0.703424	0.187552	0.683688
14816	9.753010	1.863269	-0.715165	-0.002584	-0.027981	-0.036347	-0.698668	-0.048685	0.347110	-0.050230	0.703746	0.187929	0.683302
14817	9.723162	1.772426	-0.796765	0.001026	-0.016725	-0.040053	-0.697272	-0.047850	0.347149	-0.049652	0.703947	0.188396	0.683009
14818	9.629447	1.718979	-0.740470	-0.026200	-0.026420	-0.030943	-0.698663	-0.048319	0.348401	-0.048753	0.704286	0.188385	0.682726
14819	9.536928	1.917089	-0.636687	-0.002446	-0.024676	-0.030883	-0.695847	-0.048375	0.348652	-0.048221	0.704633	0.188684	0.682324
14820	9.657130	1.860627	-0.648797	0.004898	-0.037671	-0.028996	-0.695239	-0.051026	0.350031	-0.047737	0.705104	0.189074	0.681763
14821	9.604080	1.822048	-0.637403	-0.009004	-0.015002	-0.038253	-0.695771	-0.052519	0.351493	-0.047049	0.705294	0.189377	0.681530
14822	9.579860	1.805363	-0.646267	-0.095093	-0.025865	-0.006297	-0.695337	-0.052730	0.352743	-0.045512	0.705781	0.188075	0.681491
14823	9.623693	1.901809	-0.627955	-0.087234	-0.027133	0.014851	-0.693775	-0.054158	0.352217	-0.044398	0.706404	0.186572	0.681332
14824	9.610972	1.800634	-0.671616	-0.133211	-0.011613	0.003704	-0.692620	-0.055141	0.354399	-0.042509	0.706762	0.184593	0.681620
14825	9.561013	1.887671	-0.625703	-0.138056	-0.000139	0.027538	-0.694600	-0.055578	0.352277	-0.040950	0.707096	0.182191	0.682015
14826	9.576107	1.910845	-0.553654	-0.146766	-0.012026	0.011034	-0.694252	-0.060207	0.353253	-0.038965	0.707488	0.179918	0.682328
14827	9.628738	1.857478	-0.580124	-0.175759	-0.034557	-0.011007	-0.693951	-0.061908	0.352863	-0.036220	0.708163	0.177572	0.682394
14828	9.599848	1.862517	-0.579011	-0.182330	-0.026971	0.016490	-0.693372	-0.062943	0.353356	-0.033757	0.708785	0.174751	0.682603
14829	9.585110	1.872866	-0.619454	-0.193651	-0.028015	0.003621	-0.693612	-0.066353	0.353005	-0.030979	0.709412	0.171944	0.682796
14830	9.652632	1.911318	-0.628975	-0.168014	-0.055914	0.007407	-0.691321	-0.068737	0.354244	-0.028488	0.710369	0.169453	0.682532
14831	9.642225	1.888341	-0.718105	-0.168560	-0.054653	-0.013710	-0.692133	-0.071556	0.353653	-0.025735	0.711265	0.167249	0.682252
14832	9.574863	2.066674	-0.779639	-0.118431	-0.056495	0.014849	-0.690239	-0.074607	0.356967	-0.024046	0.712212	0.165322	0.681795
14833	9.661331	1.883626	-0.738173	-0.087063	-0.108546	-0.040071	-0.689646	-0.075981	0.358567	-0.021907	0.713703	0.164636	0.680473
14834	9.530344	2.000696	-0.899174	-0.066442	-0.065297	-0.025434	-0.687658	-0.076121	0.360793	-0.020390	0.714601	0.164004	0.679730
14835	9.568887	1.944347	-0.876829	-0.034532	-0.088985	-0.062037	-0.685642	-0.078800	0.362298	-0.018762	0.715726	0.164342	0.678510
14836	9.578260	2.000837	-0.934781	-0.024261	-0.082078	-0.054677	-0.685581	-0.081538	0.365649	-0.017387	0.716734	0.164700	0.677395
14837	9.568515	1.979142	-0.939388	-0.000753	-0.072464	-0.031713	-0.682168	-0.083525	0.367183	-0.016704	0.717719	0.165059	0.676281
14838	9.611447	1.884487	-0.956103	-0.000568	-0.072836	-0.025296	-0.681189	-0.082047	0.368816	-0.016101	0.718685	0.165317	0.675206
14839	9.577755	1.950504	-0.978567	-0.007365	-0.055497	-0.006983	-0.680018	-0.083391	0.372525	-0.015715	0.719524	0.165224	0.674344
14840	9.496187	1.916311	-0.917770	-0.010812	-0.048580	0.000318	-0.680309	-0.082931	0.371993	-0.015389	0.720248	0.164964	0.673641
14841	9.546603	1.921155	-0.943778	-0.012293	-0.027121	0.011303	-0.678046	-0.082376	0.374542	-0.015274	0.720764	0.164531	0.673198
14842	9.616751	1.900678	-0.900642	0.011765	-0.035202	0.022387	-0.677776	-0.081525	0.374592	-0.015615	0.721373	0.164254	0.672605
14843	9.611482	1.872233	-0.946523	0.018698	-0.040100	0.042588	-0.677742	-0.082647	0.377058	-0.016328	0.722154	0.163786	0.671864
14844	9.606573	1.940713	-0.986955	0.001371	-0.016109	0.042525	-0.676810	-0.078913	0.376436	-0.016852	0.722574	0.163072	0.671573
14845	9.548338	1.854028	-1.002250	-0.006457	-0.020476	0.023220	-0.678383	-0.077022	0.376287	-0.017006	0.723034	0.162538	0.671203
14846	9.582599	1.789457	-0.907336	-0.006279	-0.019020	0.029641	-0.679630	-0.077378	0.378109	-0.017239	0.723452	0.161910	0.670899
14847	9.620337	1.795490	-1.014985	-0.010130	-0.020396	0.022301	-0.679066	-0.077393	0.378243	-0.017333	0.723907	0.161335	0.670544
14848	9.606301	1.853388	-0.985098	-0.035752	-0.027745	0.023187	-0.677936	-0.077438	0.378793	-0.017022	0.724431	0.160404	0.670209
14849	9.534382	1.902031	-0.957938	-0.015495	-0.002207	0.025932	-0.678368	-0.076847	0.378552	-0.017144	0.724652	0.159699	0.670136
14850	9.571980	1.854653	-1.061099	-0.028743	0.009987	0.007532	-0.677380	-0.076618	0.379402	-0.016846	0.724616	0.159077	0.670330
14851	9.647856	1.876454	-0.918871	-0.010656	-0.000732	0.001187	-0.676543	-0.076590	0.378551	-0.016711	0.724735	0.158795	0.670272
14852	9.509398	1.757420	-1.011085	-0.010421	-0.003083	0.009396	-0.676690	-0.076017	0.378588	-0.016663	0.724874	0.158398	0.670217
14853	9.675313	1.894112	-0.803844	0.047543	0.025795	-0.014328	-0.676547	-0.075240	0.380185	-0.017249	0.724563	0.159110	0.670369
14854	9.572259	1.780996	-0.993959	-0.000673	-0.017003	-0.035506	-0.677249	-0.075636	0.379744	-0.016695	0.724743	0.159498	0.670097
14855	9.625769	1.777310	-0.928353	-0.019458	-0.029026	-0.018076	-0.675807	-0.077580	0.381018	-0.016089	0.725176	0.159381	0.669671
14856	9.684364	1.943850	-0.900474	-0.007464	-0.092309	-0.006899	-0.674411	-0.076216	0.381935	-0.015580	0.726456	0.159287	0.668317
14857	9.597266	1.881667	-0.919360	0.044918	-0.102460	0.037233	-0.672706	-0.076080	0.384463	-0.016412	0.728017	0.159251	0.666604
14858	9.529378	1.902389	-0.981902	0.053049	-0.126547	0.070306	-0.672411	-0.074838	0.388201	-0.017694	0.729974	0.158840	0.664526
14859	9.479930	1.733522	-1.382109	0.058617	-0.016898	-0.008821	-0.670457	-0.072397	0.390307	-0.018385	0.730240	0.159628	0.664026
14860	9.646139	1.815364	-1.424023	0.013243	-0.039803	0.007692	-0.669177	-0.072234	0.392418	-0.018538	0.730853	0.159581	0.663359
14861	9.544298	1.837387	-1.205100	0.045542	-0.077865	0.057353	-0.670447	-0.071137	0.393766	-0.019720	0.732144	0.159253	0.661978
14862	9.559852	1.698107	-1.315283	0.015613	-0.041037	0.027850	-0.669322	-0.069295	0.396688	-0.020169	0.732834	0.158941	0.661275
14863	9.613059	1.721779	-1.300210	0.032784	-0.046166	0.020567	-0.669642	-0.066290	0.396738	-0.020781	0.733592	0.158967	0.660410
14864	9.549761	1.713600	-1.380020	0.018990	-0.057069	0.018705	-0.668080	-0.066531	0.398257	-0.021111	0.734460	0.158845	0.659463
14865	9.578904	1.761776	-1.371134	-0.001357	-0.063933	0.011350	-0.666375	-0.065466	0.402252	-0.021044	0.735437	0.158563	0.658443
14866	9.646830	1.814157	-1.334687	0.005180	-0.062199	-0.017977	-0.665810	-0.066017	0.401649	-0.020671	0.736260	0.158798	0.657478
14867	9.373504	1.727661	-1.431306	-0.007125	-0.033673	-0.002526	-0.665956	-0.064529	0.403434	-0.020428	0.736796	0.158634	0.656925
14868	9.612740	1.800384	-1.374563	-0.008276	-0.038890	0.024157	-0.663417	-0.064209	0.404838	-0.020485	0.737450	0.158063	0.656326
14869	9.519255	1.844091	-1.329720	0.023350	-0.003161	0.040666	-0.663403	-0.064820	0.405645	-0.021351	0.737706	0.157654	0.656109
14870	9.491926	1.718894	-1.382653	0.045004	0.021582	0.025959	-0.663984	-0.063915	0.404862	-0.022401	0.737550	0.157722	0.656233
14871	9.618190	1.691932	-1.247458	0.072041	0.015021	0.011368	-0.664023	-0.060642	0.405207	-0.023658	0.737450	0.158375	0.656145
14872	9.555340	1.682970	-1.269320	0.063063	0.033177	0.015894	-0.665448	-0.059589	0.404582	-0.024887	0.737098	0.158830	0.656384
14873	9.569192	1.581491	-1.304315	0.041071	0.022254	0.014936	-0.664758	-0.058859	0.404057	-0.025760	0.736924	0.159017	0.656501
14874	9.686562	1.636219	-1.107870	0.034905	-0.005876	-0.007012	-0.666617	-0.057730	0.402032	-0.026149	0.737024	0.159459	0.656265
14875	9.521992	1.784967	-1.262577	-0.038091	0.017933	-0.001704	-0.666625	-0.056759	0.402656	-0.025622	0.736889	0.158853	0.656585
14876	9.540571	1.605569	-1.276519	-0.043074	0.033542	0.014752	-0.667053	-0.056454	0.402397	-0.025273	0.736580	0.157932	0.657167
14877	9.594547	1.803500	-1.236185	0.006042	0.028426	0.005726	-0.667600	-0.058387	0.401155	-0.025526	0.736304	0.157792	0.657501
14878	9.603580	1.667910	-1.256730	0.061989	0.020801	-0.023536	-0.669033	-0.057021	0.399986	-0.026173	0.735989	0.158814	0.657581
14879	9.574027	1.676548	-1.342523	0.056610	0.005762	-0.018025	-0.669723	-0.056692	0.402267	-0.026786	0.735907	0.159700	0.657434
14880	9.631633	1.625314	-1.349842	0.052923	0.013488	-0.054743	-0.668061	-0.056437	0.399449	-0.026870	0.735590	0.161069	0.657451
14881	9.651135	1.683317	-1.345362	0.054139	-0.016844	-0.039997	-0.668353	-0.055578	0.399506	-0.027086	0.735734	0.162257	0.656989
14882	9.575793	1.528881	-1.362875	0.050430	-0.016684	-0.042800	-0.668064	-0.055494	0.400635	-0.027197	0.735851	0.163437	0.656561
14883	9.542703	1.390733	-1.531615	0.005668	-0.009004	-0.076886	-0.666919	-0.056680	0.401114	-0.026253	0.735800	0.164516	0.656387
14884	9.577723	1.085136	-1.546994	-0.106374	0.002087	-0.165253	-0.666290	-0.061835	0.401069	-0.022512	0.735343	0.165428	0.656808
14885	9.629097	1.629752	-1.678212	-0.186383	-0.002640	-0.143282	-0.667186	-0.068156	0.401952	-0.017911	0.735075	0.164937	0.657373
14886	9.416872	2.530454	-1.461510	-0.082467	0.089693	-0.091733	-0.669081	-0.075437	0.399403	-0.015766	0.733685	0.165038	0.658953
14887	9.536656	2.932165	-1.101061	-0.002372	0.092629	0.103050	-0.668556	-0.074167	0.396659	-0.017379	0.732890	0.163360	0.660215
14888	9.608974	2.277964	-0.820599	0.110066	0.033184	0.137231	-0.670023	-0.070227	0.395510	-0.020884	0.732925	0.162651	0.660250
14889	9.549595	1.764027	-0.802406	0.031422	-0.021654	0.071919	-0.672051	-0.066150	0.394656	-0.022201	0.733503	0.161919	0.659745
14890	9.760223	1.677205	-0.948526	-0.026818	-0.092028	0.020561	-0.670640	-0.064612	0.397838	-0.021773	0.734857	0.161189	0.658430
14891	9.753633	1.646194	-1.163452	-0.007731	-0.116530	-0.016997	-0.668416	-0.061578	0.399414	-0.021047	0.736403	0.161275	0.656702
14892	9.497931	1.692396	-1.218804	0.001133	-0.111343	-0.028050	-0.664999	-0.063192	0.402099	-0.020325	0.737836	0.161632	0.655027
14893	9.593272	1.635005	-1.329021	-0.000382	-0.109202	-0.017037	-0.664658	-0.065921	0.405166	-0.019737	0.739273	0.161802	0.653381
14894	9.595217	1.743115	-1.434666	0.012816	-0.114759	-0.001388	-0.663225	-0.065572	0.409260	-0.019499	0.740830	0.161887	0.651601
14895	9.485124	1.810199	-1.676482	-0.003500	-0.061540	0.033342	-0.661271	-0.063925	0.410048	-0.019675	0.741807	0.161252	0.650641
14896	9.525248	1.890105	-1.508384	0.015077	-0.073184	0.011402	-0.660404	-0.063274	0.414025	-0.019787	0.742854	0.161175	0.649460
14897	9.413419	1.731644	-1.568035	0.010598	-0.049481	0.046171	-0.660120	-0.062763	0.415182	-0.020374	0.743707	0.160531	0.648625
14898	9.566549	1.610503	-1.656675	0.001408	-0.025611	0.110356	-0.658600	-0.060119	0.416177	-0.021710	0.744459	0.158774	0.648152
14899	9.529157	1.640451	-1.519819	0.020147	-0.015390	0.092026	-0.660888	-0.056691	0.416976	-0.023149	0.745008	0.157551	0.647769
14900	9.476849	1.507214	-1.682979	-0.010408	0.004327	0.040511	-0.660498	-0.054659	0.416254	-0.023517	0.745147	0.156690	0.647805
14901	9.527850	1.552496	-1.650775	0.011929	0.041361	0.051526	-0.660834	-0.051429	0.414627	-0.024493	0.744837	0.155932	0.648308
14902	9.533355	1.668332	-1.611580	0.044634	0.072297	0.040552	-0.661707	-0.050586	0.412292	-0.025889	0.744067	0.155744	0.649182
14903	9.571845	1.438909	-1.522730	0.022936	-0.003886	0.022253	-0.661558	-0.051030	0.412545	-0.026510	0.744247	0.155585	0.648989
14904	9.563453	1.541672	-1.405807	0.055800	-0.040929	0.024230	-0.661713	-0.048700	0.414664	-0.027501	0.744889	0.155835	0.648150
14905	9.644793	1.529924	-1.476556	0.020015	-0.062558	-0.012495	-0.662835	-0.048704	0.415097	-0.027448	0.745719	0.156184	0.647114
14906	9.632758	1.510475	-1.466571	0.010848	-0.051378	-0.014371	-0.659766	-0.045554	0.416955	-0.027257	0.746393	0.156456	0.646278
14907	9.507923	1.549571	-1.423002	-0.010282	-0.040770	-0.052987	-0.660018	-0.047309	0.417834	-0.026301	0.746824	0.157002	0.645688
14908	9.686953	1.563447	-1.646992	-0.042642	-0.030769	-0.032845	-0.657877	-0.049242	0.418679	-0.025114	0.747206	0.156822	0.645336
14909	9.698002	1.660907	-1.506677	0.002963	-0.075105	-0.032662	-0.655884	-0.050067	0.420300	-0.024512	0.748133	0.157250	0.644180
14910	9.494501	1.603279	-1.622627	-0.007932	-0.066925	-0.030919	-0.656699	-0.050620	0.423091	-0.023760	0.748966	0.157513	0.643176
14911	9.496470	1.679639	-1.711573	-0.018950	-0.042729	-0.034639	-0.654951	-0.055493	0.422771	-0.022904	0.749477	0.157674	0.642572
14912	9.561924	1.746780	-1.689429	0.031638	-0.065725	-0.021631	-0.653389	-0.054677	0.426047	-0.022844	0.750309	0.158274	0.641454
14913	9.591980	1.776285	-1.555099	0.072911	-0.105011	-0.013214	-0.650587	-0.053328	0.426809	-0.023437	0.751637	0.159326	0.639615
14914	9.641042	1.678626	-1.712155	0.073541	-0.106350	0.009718	-0.650554	-0.052991	0.431619	-0.024289	0.753060	0.160022	0.637733
14915	9.475005	1.586725	-1.643745	0.095320	-0.083814	0.000499	-0.649591	-0.050237	0.433472	-0.025465	0.754137	0.161140	0.636131
14916	9.423133	1.696619	-1.853643	0.013982	-0.037248	-0.035519	-0.647775	-0.048866	0.434104	-0.025096	0.754549	0.161761	0.635499
14917	9.408983	1.695504	-2.123646	0.024707	0.054110	-0.054925	-0.648301	-0.051981	0.433633	-0.024942	0.753730	0.162752	0.636224
14918	9.565145	1.808076	-1.921028	-0.008159	0.016958	-0.047530	-0.648299	-0.051859	0.434064	-0.024225	0.753433	0.163203	0.636488
14919	9.542002	1.855359	-1.818408	0.025197	-0.002657	-0.029076	-0.648285	-0.053400	0.433404	-0.024213	0.753418	0.163846	0.636341
14920	9.202867	1.538935	-1.914065	-0.025589	0.016696	0.018377	-0.649132	-0.052573	0.434309	-0.024075	0.753347	0.163086	0.636626
14921	9.572088	1.706090	-1.914706	-0.031388	0.032971	0.040471	-0.650545	-0.052782	0.433182	-0.024215	0.753134	0.161942	0.637163
14922	9.517875	1.709247	-1.760488	0.022880	0.036735	0.051576	-0.649716	-0.052440	0.431787	-0.025278	0.752894	0.161270	0.637576
14923	9.479428	1.592261	-1.697013	0.039758	0.052654	0.030453	-0.650882	-0.049673	0.431125	-0.026426	0.752359	0.161172	0.638186
14924	9.551245	1.636478	-1.776703	0.028195	0.042915	0.009362	-0.652019	-0.049988	0.429144	-0.027068	0.751895	0.161220	0.638694
14925	9.539914	1.625552	-1.679735	0.000836	0.013143	0.015778	-0.652311	-0.048070	0.430957	-0.027316	0.751834	0.160867	0.638844
14926	9.503551	1.601802	-1.697853	-0.051286	0.015307	-0.018290	-0.653161	-0.050003	0.426899	-0.026330	0.751673	0.160340	0.639207
14927	9.533154	1.697952	-1.650025	-0.031137	0.011458	-0.016385	-0.653429	-0.050875	0.427270	-0.025679	0.751543	0.160063	0.639455
14928	9.590773	1.639377	-1.652562	-0.014163	0.034375	0.000131	-0.653698	-0.051733	0.427360	-0.025505	0.751188	0.159674	0.639976
14929	9.523405	1.664068	-1.649881	-0.002065	0.024803	-0.025533	-0.654832	-0.051404	0.426828	-0.025216	0.750840	0.159898	0.640340
14930	9.538066	1.658732	-1.621480	-0.027711	0.041614	-0.028360	-0.653429	-0.051140	0.426831	-0.024539	0.750296	0.159810	0.641026
14931	9.513936	1.702862	-1.644444	-0.031656	0.036699	-0.038452	-0.654260	-0.053183	0.425021	-0.023678	0.749765	0.159844	0.641671
14932	9.489764	1.700726	-1.653215	-0.007792	0.038303	-0.035661	-0.656235	-0.053255	0.424190	-0.023172	0.749235	0.160095	0.642246
14933	9.610504	1.687225	-1.614341	-0.029733	0.016128	-0.032890	-0.654099	-0.056212	0.422577	-0.022344	0.748981	0.160079	0.642576
14934	9.516463	1.727029	-1.639550	-0.018779	0.027237	-0.034736	-0.655239	-0.056641	0.420025	-0.021599	0.748612	0.160121	0.643020
14935	9.548682	1.671586	-1.501023	0.005166	0.032356	-0.029190	-0.656753	-0.058134	0.421778	-0.021394	0.748142	0.160489	0.643482
14936	9.591445	1.728442	-1.603698	-0.048237	-0.023191	-0.036530	-0.655607	-0.059597	0.422098	-0.019969	0.748441	0.160137	0.643267
14937	9.494998	1.780451	-1.633568	-0.045396	0.007112	-0.035669	-0.655597	-0.060446	0.421905	-0.018842	0.748294	0.159964	0.643516
14938	9.571918	1.719261	-1.632013	-0.042636	-0.000302	-0.034728	-0.654572	-0.063340	0.422278	-0.017588	0.748303	0.159636	0.643623
14939	9.495393	1.848052	-1.611404	-0.011204	0.002509	-0.021819	-0.654007	-0.063626	0.422114	-0.017134	0.748244	0.159698	0.643688
14940	9.504632	1.746245	-1.619659	-0.007461	-0.008765	-0.018139	-0.654846	-0.064435	0.421367	-0.016639	0.748390	0.159632	0.643548
14941	9.523815	1.809686	-1.658609	-0.023883	0.011545	-0.018190	-0.655402	-0.064732	0.421777	-0.016072	0.748230	0.159473	0.643787
14942	9.516477	1.809929	-1.672825	-0.012889	0.007776	-0.017247	-0.655388	-0.066137	0.421266	-0.015511	0.748179	0.159261	0.643912
14943	9.538082	1.809917	-1.683295	-0.007413	0.011502	-0.018155	-0.654423	-0.063654	0.422821	-0.015189	0.748015	0.159315	0.644097
14944	9.490692	1.855194	-1.599104	0.003629	0.003869	-0.014452	-0.654992	-0.064534	0.420517	-0.015055	0.747980	0.159457	0.644106
14945	9.526726	1.813671	-1.595892	0.018583	0.010543	-0.003421	-0.655838	-0.063321	0.422291	-0.015307	0.747866	0.159627	0.644191
14946	9.577451	1.798464	-1.573734	0.022592	-0.005063	0.011302	-0.655287	-0.063131	0.421171	-0.015654	0.748048	0.159508	0.644000
14947	9.533582	1.736226	-1.611145	0.002421	-0.026184	0.011276	-0.655553	-0.064139	0.421392	-0.015739	0.748458	0.159259	0.643584
14948	9.545711	1.716488	-1.592404	0.015204	-0.017827	0.009452	-0.654430	-0.063084	0.422856	-0.015857	0.748814	0.159012	0.643228
14949	9.592235	1.734378	-1.504658	0.002113	-0.030131	0.000286	-0.653874	-0.062265	0.423466	-0.015787	0.749236	0.158921	0.642760
14950	9.507554	1.764845	-1.561677	0.007504	-0.048462	-0.001524	-0.653311	-0.062537	0.423021	-0.015660	0.749926	0.158875	0.641970
14951	9.555819	1.813155	-1.572829	0.000431	-0.063814	0.009516	-0.652014	-0.062871	0.426510	-0.015577	0.750805	0.158632	0.641003
14952	9.470639	1.761570	-1.659350	0.040226	-0.042717	0.024211	-0.652145	-0.062524	0.428223	-0.016197	0.751514	0.158509	0.640187
14953	9.513084	1.728742	-1.765013	0.022547	-0.030836	0.011312	-0.650893	-0.061273	0.428571	-0.016575	0.751968	0.158512	0.639643
14954	9.498507	1.714418	-1.774223	0.022501	-0.012207	0.007606	-0.650052	-0.061001	0.428580	-0.016883	0.752221	0.158482	0.639345
14955	9.498808	1.748039	-1.749861	0.028389	-0.005733	0.022294	-0.648646	-0.060093	0.430032	-0.017568	0.752387	0.158386	0.639155
14956	9.489264	1.674771	-1.706504	0.050615	0.001015	0.031490	-0.649933	-0.058234	0.430442	-0.018633	0.752539	0.158335	0.638959
14957	9.511769	1.638362	-1.895984	-0.013751	0.000149	0.018512	-0.648966	-0.057617	0.429203	-0.018658	0.752634	0.157753	0.638990
14958	9.476754	1.675666	-1.766416	-0.001537	0.019923	-0.005350	-0.649124	-0.056060	0.429583	-0.018601	0.752428	0.157670	0.639254
14959	9.543912	1.661099	-1.800422	0.005724	0.033025	-0.009015	-0.650795	-0.057189	0.429810	-0.018673	0.752010	0.157737	0.639727
14960	9.532694	1.740217	-1.727025	0.022919	0.038696	0.018549	-0.651098	-0.056003	0.429042	-0.019274	0.751648	0.157514	0.640190
14961	9.532486	1.655219	-1.717910	0.013468	0.030170	0.007520	-0.649995	-0.055624	0.426801	-0.019665	0.751315	0.157432	0.640589
14962	9.551641	1.699196	-1.752155	-0.001029	0.011371	0.014872	-0.651129	-0.055559	0.425829	-0.019802	0.751293	0.157001	0.640717
14963	9.506388	1.786397	-1.720909	0.027903	0.034242	0.000217	-0.651980	-0.054712	0.426313	-0.020325	0.750878	0.157216	0.641133
14964	9.580851	1.654577	-1.695569	-0.022129	0.046974	-0.025598	-0.653110	-0.055725	0.424006	-0.019753	0.750277	0.157125	0.641877
14965	9.552389	1.878369	-1.731692	-0.022639	0.077688	-0.046723	-0.653109	-0.056526	0.422830	-0.019047	0.749175	0.157382	0.643121
14966	9.545629	1.804433	-1.640136	-0.031208	0.065293	-0.023791	-0.655045	-0.059334	0.422391	-0.018374	0.748356	0.157086	0.644166
14967	9.468797	1.858153	-1.627251	-0.029892	0.055086	-0.007263	-0.657009	-0.061190	0.420040	-0.017989	0.747668	0.156673	0.645076
14968	9.423347	1.853016	-1.582108	-0.022603	0.060455	0.025765	-0.656217	-0.059049	0.416926	-0.018125	0.747046	0.155815	0.646000
14969	9.476345	1.774619	-1.550785	-0.012874	0.055443	0.047814	-0.657079	-0.058003	0.416295	-0.018701	0.746515	0.154802	0.646840
14970	9.494999	1.741426	-1.616915	0.005774	0.074078	0.058828	-0.659786	-0.056706	0.414006	-0.019695	0.745814	0.153771	0.647865
14971	9.533865	1.764997	-1.586814	0.030772	0.071688	0.035955	-0.660515	-0.055886	0.412092	-0.020814	0.745017	0.153497	0.648811
14972	9.543283	1.643368	-1.563806	0.030511	0.058423	0.026782	-0.661259	-0.053783	0.410257	-0.021721	0.744404	0.153279	0.649536
14973	9.535473	1.524927	-1.588440	0.034411	0.059762	0.035024	-0.662703	-0.051825	0.408702	-0.022849	0.743757	0.153068	0.650288
14974	9.504021	1.518054	-1.601801	0.030270	0.079381	0.014789	-0.663007	-0.050897	0.407354	-0.023642	0.742836	0.152995	0.651329
14975	9.619727	1.434233	-1.560782	0.001304	0.079234	-0.043062	-0.663887	-0.049090	0.405785	-0.023329	0.741712	0.153497	0.652501
14976	9.557349	1.561026	-1.579361	0.029375	0.073988	-0.018217	-0.666148	-0.049788	0.403227	-0.023757	0.740735	0.154014	0.653473
14977	9.564235	1.571331	-1.627859	-0.006331	0.116547	0.011009	-0.667561	-0.050526	0.401222	-0.024155	0.739295	0.153595	0.655185
14978	9.583327	1.767312	-1.424402	-0.050767	0.063109	-0.001795	-0.668536	-0.052018	0.399870	-0.023319	0.738606	0.152532	0.656241
14979	9.586885	2.038448	-1.391367	0.019061	0.100104	0.007505	-0.669111	-0.051805	0.398621	-0.023978	0.737353	0.152521	0.657626
14980	9.697371	2.077989	-1.144040	0.060927	0.074070	0.071898	-0.671968	-0.050057	0.395939	-0.025906	0.736660	0.151961	0.658459
14981	9.639121	1.762069	-1.064214	0.082761	0.011380	0.071977	-0.671206	-0.044833	0.394144	-0.028066	0.736726	0.151893	0.658313
14982	9.643148	1.592694	-1.094453	0.062435	-0.056576	0.070183	-0.671229	-0.042186	0.395577	-0.029728	0.737710	0.151594	0.657206
14983	9.607574	1.308357	-1.210916	0.009037	-0.092588	0.059066	-0.670809	-0.041385	0.396609	-0.030324	0.739138	0.150798	0.655756
14984	9.630671	1.134332	-1.266052	-0.042611	-0.126190	-0.023588	-0.667691	-0.040246	0.401582	-0.028983	0.740809	0.150534	0.653988
14985	9.543469	1.328417	-1.406450	0.010113	-0.127481	-0.035403	-0.664852	-0.040698	0.404062	-0.028269	0.742402	0.151151	0.652069
14986	9.540702	1.355888	-1.464137	0.006313	-0.097514	-0.043715	-0.666767	-0.042572	0.407909	-0.027434	0.743610	0.151760	0.650585
14987	9.615011	1.380430	-1.524725	-0.008840	-0.078186	0.003957	-0.663369	-0.043018	0.410103	-0.027109	0.744686	0.151507	0.649426
14988	9.653298	1.331844	-1.538551	-0.085293	-0.056391	-0.018249	-0.661531	-0.042571	0.412085	-0.025401	0.745474	0.150562	0.648810
14989	9.731085	1.530106	-1.535336	-0.130585	-0.008955	-0.039467	-0.661887	-0.047183	0.412929	-0.022915	0.745578	0.149332	0.649068
14990	9.519317	1.657944	-1.553153	-0.108097	0.028800	-0.056943	-0.660881	-0.049967	0.411055	-0.020571	0.745158	0.148570	0.649803
14991	9.476215	1.589486	-1.489187	-0.078031	0.016025	-0.060553	-0.661404	-0.053095	0.410865	-0.018665	0.744843	0.148326	0.650276
14992	9.547446	1.537168	-1.603300	-0.021500	0.010795	-0.067772	-0.662213	-0.054876	0.412453	-0.017425	0.744584	0.148866	0.650485
14993	9.593806	1.601685	-1.556305	0.020707	0.006666	-0.062155	-0.661767	-0.057136	0.411744	-0.016944	0.744351	0.149931	0.650519
14994	9.548393	1.691604	-1.546775	0.059649	0.005343	-0.041885	-0.661203	-0.057816	0.410851	-0.017190	0.744220	0.151094	0.650394
14995	9.519273	1.633631	-1.548479	0.065122	0.005375	-0.042808	-0.662309	-0.059497	0.410475	-0.017617	0.744046	0.152449	0.650265
14996	9.451876	1.863244	-1.636246	0.136448	0.049625	-0.047306	-0.662050	-0.057254	0.411317	-0.019060	0.743293	0.154664	0.650562
14997	9.709207	1.838581	-1.380337	0.119285	-0.026543	-0.065509	-0.660112	-0.055646	0.409989	-0.019888	0.743436	0.157081	0.649794
14998	9.583802	1.898185	-1.418736	0.260046	0.019598	-0.074503	-0.662500	-0.054837	0.411753	-0.022776	0.742910	0.161372	0.649249
14999	9.514953	1.884003	-1.590162	0.224670	0.041485	-0.100322	-0.661385	-0.054528	0.410917	-0.024923	0.741985	0.165649	0.649151
15000	9.563274	1.802952	-1.539359	0.297160	0.039172	-0.126788	-0.661407	-0.052417	0.411612	-0.027717	0.740979	0.171149	0.648760
15001	9.571510	1.512664	-1.597113	0.242995	0.036373	-0.170063	-0.661996	-0.051728	0.409406	-0.029220	0.739830	0.176684	0.648522
15002	9.539189	1.776274	-1.526555	0.204975	0.003974	-0.149860	-0.661691	-0.052263	0.411483	-0.030283	0.739192	0.181408	0.647896
15003	9.679273	1.742331	-1.780801	0.133787	0.023352	-0.146342	-0.661119	-0.053785	0.410256	-0.030438	0.738329	0.185172	0.647808
15004	9.630434	1.749360	-1.556712	0.031979	-0.071434	-0.111524	-0.660344	-0.057912	0.412527	-0.029106	0.738908	0.187066	0.646664
15005	9.379318	1.922761	-1.695945	0.008663	-0.035674	-0.062109	-0.659772	-0.058504	0.412767	-0.028291	0.739191	0.187995	0.646107
15006	9.251664	2.504715	-1.624577	-0.005418	-0.062844	-0.069363	-0.657584	-0.062693	0.415866	-0.026942	0.739845	0.188729	0.645202
15007	9.307244	2.093623	-1.740444	0.055629	-0.051886	-0.117035	-0.655448	-0.064464	0.416299	-0.026031	0.740100	0.191102	0.644247
15008	9.390256	2.369185	-1.717598	0.082418	-0.014868	-0.074768	-0.655837	-0.066237	0.417601	-0.026098	0.740062	0.193025	0.643715
15009	9.526810	2.052540	-1.686123	0.027220	-0.056488	-0.084007	-0.656387	-0.066569	0.418713	-0.025164	0.740509	0.194552	0.642777
15010	9.361185	2.252593	-1.688286	0.008904	-0.076365	-0.012443	-0.653235	-0.069062	0.421909	-0.024715	0.741536	0.194646	0.641582
15011	9.442107	2.126946	-1.764593	0.021609	-0.069609	-0.017940	-0.653539	-0.067604	0.421439	-0.024492	0.742408	0.195131	0.640433
15012	9.351942	2.222022	-1.934510	0.016874	-0.039819	0.007686	-0.650973	-0.068106	0.425046	-0.024614	0.743022	0.195070	0.639735
15013	9.402726	2.089643	-1.855149	-0.000482	-0.019633	0.040644	-0.650735	-0.064553	0.425406	-0.025003	0.743495	0.194381	0.639379
15014	9.461492	2.160767	-1.765098	-0.035144	-0.014450	0.079134	-0.650736	-0.065204	0.424098	-0.025385	0.744080	0.192603	0.639222
15015	9.419108	1.878184	-1.828155	-0.070886	0.037752	0.069747	-0.652148	-0.063568	0.426186	-0.025324	0.743965	0.190548	0.639974
15016	9.422387	1.981520	-1.759973	-0.181526	0.015880	0.040223	-0.653023	-0.063641	0.422104	-0.023207	0.744059	0.187527	0.640836
15017	9.502688	2.042999	-1.685283	-0.224997	0.041844	0.054809	-0.653550	-0.065691	0.423249	-0.020679	0.743887	0.183712	0.642226
15018	9.486616	2.010021	-1.568958	-0.225341	0.023151	0.043821	-0.653240	-0.069034	0.421347	-0.017870	0.743925	0.179933	0.643335
15019	9.429146	2.051262	-1.539970	-0.181469	0.010119	0.043923	-0.654182	-0.072971	0.420266	-0.015734	0.744070	0.176843	0.644080
15020	9.510204	1.932694	-1.601744	-0.145025	0.008572	0.037570	-0.653621	-0.073237	0.419680	-0.013988	0.744222	0.174192	0.644667
15021	9.457596	2.088456	-1.615669	-0.115719	0.000949	0.040406	-0.654443	-0.075200	0.419143	-0.012755	0.744436	0.171999	0.645034
15022	9.507672	2.008531	-1.649463	-0.065186	0.024651	0.011101	-0.656118	-0.075779	0.419827	-0.011918	0.744255	0.170774	0.645583
15023	9.554462	2.016200	-1.523147	-0.067836	0.011669	-0.018230	-0.653035	-0.076421	0.417363	-0.010679	0.744111	0.170066	0.645958
15024	9.486610	1.985642	-1.559455	-0.078326	0.010601	0.000081	-0.653697	-0.078503	0.419212	-0.009466	0.744071	0.168850	0.646342
15025	9.498930	2.011910	-1.535590	-0.061936	0.010716	-0.002632	-0.656071	-0.080951	0.417391	-0.008515	0.743986	0.167984	0.646679
15026	9.482004	2.026765	-1.549353	-0.058543	-0.007218	-0.010857	-0.656361	-0.080892	0.416271	-0.007440	0.744121	0.167241	0.646729
15027	9.450354	2.173893	-1.653487	-0.032331	0.003370	0.011214	-0.653828	-0.081201	0.415946	-0.007080	0.744170	0.166556	0.646853
15028	9.507940	1.959285	-1.594240	0.010510	0.024967	0.002066	-0.656073	-0.081331	0.416382	-0.007270	0.743931	0.166466	0.647150
15029	9.472275	2.066016	-1.577718	0.026075	0.017439	0.003954	-0.655974	-0.078711	0.415417	-0.007734	0.743765	0.166641	0.647290
15030	9.515276	1.890756	-1.551484	0.027760	0.027081	-0.003418	-0.655383	-0.080472	0.416147	-0.008119	0.743476	0.166858	0.647561
15031	9.524685	1.969134	-1.614125	0.022260	-0.011779	0.000317	-0.654818	-0.081023	0.415543	-0.008387	0.743678	0.167038	0.647280
15032	9.461963	2.020922	-1.645257	0.025797	-0.018946	-0.003341	-0.655367	-0.081627	0.416356	-0.008563	0.743992	0.167205	0.646873
15033	9.476118	2.038421	-1.691565	0.059361	-0.001932	0.018724	-0.655558	-0.077232	0.417196	-0.009652	0.744123	0.167590	0.646607
