# Supplementary material for: Identification of Haptic Based Guiding Using Hard Reins
Source: PLoS One. 2015 Jul 22;10(7):e0132020. doi: 10.1371/journal.pone.0132020 (PMC4511788; doi:10.1371/journal.pone.0132020)
Supplement: S9 File — (ZIP) [file pone.0132020.s009.zip › Exp2_MotionData2/Subject10/path3/T3/gh3.txt]

// Start Time: 0
// Sample rate: 25.0Hz
// Scenario: 4.9
// Firmware Version: 2.6.1
Counter	Acc_X	Acc_Y	Acc_Z	Gyr_X	Gyr_Y	Gyr_Z	Mag_X	Mag_Y	Mag_Z	Quat_w	Quat_x	Quat_y	Quat_z
14241	0.842090	-8.756349	-4.006763	0.041803	0.003317	0.031833	0.099259	0.916105	0.139139	0.505474	-0.760949	-0.365170	0.179174
14242	0.938421	-8.726706	-3.837407	0.059363	0.006080	0.031918	0.099525	0.917584	0.137573	0.506299	-0.760506	-0.364533	0.180019
14243	0.858843	-9.242575	-4.075842	0.157683	-0.013939	0.025089	0.100853	0.917687	0.135736	0.508515	-0.758985	-0.363753	0.181762
14244	1.076760	-9.455150	-4.448884	0.165028	0.006137	-0.011798	0.101407	0.919385	0.129213	0.511105	-0.757157	-0.363359	0.182908
14245	1.067873	-9.093248	-4.153418	0.116042	0.022479	-0.026859	0.100886	0.920460	0.127131	0.513134	-0.755803	-0.363144	0.183256
14246	1.055016	-8.914463	-3.930175	0.028461	0.013240	-0.022685	0.101693	0.920419	0.123995	0.513734	-0.755294	-0.363374	0.183215
14247	0.991487	-8.733964	-3.880224	-0.035711	0.016862	-0.004570	0.099577	0.921267	0.124664	0.513349	-0.755634	-0.363436	0.182768
14248	0.991505	-8.736247	-3.844247	0.021166	0.013276	-0.000585	0.099443	0.921137	0.125187	0.513724	-0.755293	-0.363499	0.182996
14249	1.030477	-8.828268	-4.039622	0.059419	0.013400	0.024535	0.100508	0.920159	0.123874	0.514645	-0.754854	-0.362810	0.183589
14250	0.982711	-8.924661	-4.055824	0.050701	0.018866	0.024485	0.101311	0.919450	0.122042	0.515428	-0.754439	-0.362270	0.184165
14251	0.997577	-9.011434	-4.109715	0.017422	0.027983	0.028000	0.102361	0.920800	0.122034	0.515801	-0.754513	-0.361534	0.184264
14252	1.035814	-8.933866	-3.964234	0.000094	0.042536	0.009427	0.101830	0.920814	0.122820	0.516044	-0.754593	-0.361171	0.183968
14253	1.094395	-9.082684	-3.893757	0.030088	0.020612	0.000393	0.102364	0.920254	0.121903	0.516661	-0.754306	-0.360883	0.183978
14254	1.042488	-9.323487	-3.921625	0.037383	0.025134	-0.018025	0.103031	0.920501	0.120072	0.517447	-0.753749	-0.360952	0.183914
14255	0.949706	-9.073121	-3.827756	0.004271	0.002172	-0.042169	0.102769	0.920771	0.119553	0.517705	-0.753349	-0.361590	0.183577
14256	0.881270	-8.875888	-3.806424	0.006678	-0.005115	-0.030161	0.100394	0.921206	0.119572	0.517837	-0.752878	-0.362334	0.183667
14257	0.938667	-8.782334	-3.922206	0.024930	0.005898	-0.027318	0.100391	0.922160	0.119573	0.518375	-0.752385	-0.362632	0.183580
14258	0.980903	-9.054828	-4.124883	0.019601	0.016913	-0.012578	0.098416	0.922986	0.118285	0.518800	-0.751994	-0.362822	0.183606
14259	0.890951	-8.896136	-4.104292	-0.004997	0.036973	-0.015514	0.100529	0.922551	0.118007	0.519056	-0.752019	-0.362732	0.182957
14260	1.028487	-8.909441	-3.853533	-0.034733	0.031484	-0.005501	0.099076	0.923248	0.118019	0.518765	-0.752339	-0.362775	0.182382
14261	1.016453	-8.909088	-3.743212	-0.054031	0.024165	0.003640	0.099598	0.921902	0.120101	0.518124	-0.752961	-0.362708	0.181768
14262	0.866634	-8.837197	-3.741202	-0.027734	0.005876	-0.003591	0.098937	0.922183	0.120236	0.517729	-0.753097	-0.363027	0.181694
14263	0.881302	-8.880536	-3.758477	0.009978	-0.001403	-0.008001	0.099988	0.921502	0.121401	0.517911	-0.752877	-0.363163	0.181817
14264	0.900860	-8.943517	-3.893611	-0.005904	0.003189	0.002992	0.099327	0.921918	0.121407	0.517814	-0.752847	-0.363284	0.181977
14265	0.969217	-9.126511	-3.972359	0.009162	-0.001377	-0.007064	0.099063	0.921518	0.121930	0.517978	-0.752642	-0.363406	0.182109
14266	0.901268	-9.035411	-4.029330	-0.001368	0.013211	-0.014529	0.100525	0.920802	0.120093	0.518095	-0.752494	-0.363631	0.181942
14267	1.019465	-9.044500	-3.941933	-0.052145	0.018664	-0.009254	0.101039	0.921904	0.121914	0.517487	-0.752984	-0.363800	0.181307
14268	0.963742	-8.981609	-3.811938	-0.036297	0.022297	-0.018415	0.100375	0.922461	0.122442	0.517154	-0.753194	-0.364132	0.180719
14269	0.924693	-8.880539	-3.784478	0.000316	0.000430	-0.005282	0.100235	0.922615	0.124008	0.517192	-0.753100	-0.364237	0.180786
14270	0.992138	-8.871081	-3.872539	0.000269	0.006846	-0.004366	0.101038	0.921906	0.122175	0.517250	-0.752986	-0.364368	0.180832
14271	1.006751	-8.910208	-4.064999	0.023861	0.022417	-0.007034	0.099446	0.923700	0.122711	0.517806	-0.752717	-0.364188	0.180722
14272	1.093835	-8.967451	-3.968965	0.014221	0.021521	0.002152	0.097739	0.923029	0.121811	0.518146	-0.752535	-0.364068	0.180750
14273	1.016319	-8.888016	-3.913361	-0.031321	0.009578	0.002855	0.100363	0.923971	0.123616	0.517740	-0.752864	-0.364072	0.180531
14274	1.035496	-8.861238	-3.833586	-0.019034	0.004103	0.002002	0.100230	0.924921	0.123096	0.517466	-0.752989	-0.364201	0.180540
14275	1.035661	-8.900065	-3.930153	0.017730	0.013282	-0.000592	0.100756	0.924648	0.123613	0.517840	-0.752798	-0.364041	0.180586
14276	1.028930	-9.005918	-3.922098	-0.006581	-0.001401	-0.012685	0.100753	0.925601	0.123614	0.517768	-0.752670	-0.364395	0.180611
14277	0.987506	-8.914690	-3.957215	-0.003028	-0.010567	-0.023733	0.101292	0.924896	0.121783	0.517738	-0.752440	-0.364905	0.180626
14278	1.016646	-8.957851	-3.931141	-0.041482	0.000350	-0.027634	0.101281	0.925323	0.123609	0.517208	-0.752571	-0.365590	0.180214
14279	1.050575	-8.996396	-3.964974	0.009368	-0.011482	-0.032892	0.099307	0.925607	0.122582	0.517389	-0.752143	-0.366202	0.180240
14280	1.035848	-8.943704	-4.026788	0.005614	0.002273	-0.014476	0.098376	0.926174	0.123764	0.517530	-0.751881	-0.366516	0.180290
14281	1.083780	-8.880866	-3.972646	-0.003182	0.000449	-0.010828	0.098508	0.925633	0.124284	0.517526	-0.751789	-0.366719	0.180271
14282	1.059577	-8.859112	-3.929356	0.017953	0.000433	-0.023644	0.097588	0.925501	0.123639	0.517880	-0.751341	-0.367112	0.180322
14283	1.021035	-8.866425	-3.934619	-0.006793	0.000461	0.000224	0.098518	0.925071	0.122588	0.517780	-0.751369	-0.367163	0.180391
14284	1.057267	-8.880789	-3.934483	-0.026089	-0.001369	0.005669	0.098373	0.925369	0.124937	0.517352	-0.751585	-0.367293	0.180450
14285	1.083785	-8.880784	-3.948639	-0.014645	0.002286	-0.001661	0.097714	0.926458	0.124160	0.517153	-0.751688	-0.367382	0.180413
14286	1.065101	-9.010968	-4.013054	-0.077617	-0.006921	-0.001036	0.098506	0.924555	0.125457	0.515925	-0.752349	-0.367892	0.180131
14287	1.074638	-8.997218	-4.219224	-0.150497	0.003104	0.012425	0.098885	0.924313	0.128844	0.513628	-0.753961	-0.368250	0.179225
14288	1.049779	-8.833206	-4.087523	-0.152310	0.044209	0.008650	0.098601	0.923815	0.133149	0.511612	-0.755639	-0.368347	0.177716
14289	1.054855	-8.880810	-3.939306	0.043905	0.048051	0.002255	0.099923	0.922578	0.133529	0.512614	-0.755336	-0.367700	0.177457
14290	1.064462	-8.871001	-3.891067	0.080706	0.057219	-0.001265	0.099402	0.923381	0.131578	0.514264	-0.754633	-0.366908	0.177313
14291	1.054784	-8.861183	-3.828604	0.036911	0.029769	0.006861	0.100204	0.921594	0.130788	0.515017	-0.754363	-0.366400	0.177328
14292	1.093266	-8.841905	-3.842378	0.023061	0.013272	-0.007950	0.098091	0.921759	0.131327	0.515485	-0.754021	-0.366415	0.177390
14293	1.016648	-8.957819	-3.921538	0.014384	-0.018735	-0.008863	0.099411	0.923770	0.129622	0.515602	-0.753692	-0.366723	0.177813
14294	1.074661	-8.991552	-3.969482	-0.004861	-0.028795	-0.008018	0.098363	0.923092	0.128717	0.515328	-0.753462	-0.367324	0.178341
14295	1.040857	-8.987333	-4.123377	-0.026115	-0.005010	0.007527	0.098884	0.923369	0.129756	0.514875	-0.753720	-0.367387	0.178429
14296	1.088781	-8.924660	-4.117249	0.017687	0.015129	-0.001512	0.099281	0.922551	0.130144	0.515257	-0.753498	-0.367283	0.178475
14297	1.044572	-8.746135	-3.951917	0.066675	0.031608	-0.004994	0.099678	0.923624	0.128968	0.516512	-0.752841	-0.366827	0.178563
14298	1.127036	-8.849367	-3.933391	0.100807	0.022539	0.004430	0.099552	0.924695	0.127013	0.518182	-0.751837	-0.366240	0.179156
14299	1.067016	-8.904986	-3.980342	0.059717	0.017908	0.000539	0.100878	0.924395	0.125698	0.519208	-0.751240	-0.365866	0.179453
14300	1.078976	-8.880555	-3.879063	0.000132	0.010552	0.010398	0.099295	0.925226	0.125320	0.519245	-0.751260	-0.365712	0.179577
14301	1.059430	-8.827799	-3.919316	0.035337	-0.014138	-0.010615	0.098650	0.924664	0.122848	0.519708	-0.750719	-0.365926	0.180060
14302	1.059811	-8.909723	-3.954069	0.012585	-0.014155	-0.007957	0.098130	0.924926	0.121287	0.519811	-0.750375	-0.366284	0.180473
14303	1.074510	-8.957710	-3.923398	-0.011840	-0.026985	-0.010827	0.099578	0.925185	0.121537	0.519469	-0.750278	-0.366805	0.180800
14304	1.055354	-8.991969	-4.080096	-0.009972	-0.030670	-0.026498	0.098387	0.924531	0.122850	0.519195	-0.750006	-0.367624	0.181055
14305	1.089360	-9.044770	-4.061314	-0.030954	-0.039823	-0.023818	0.099311	0.924923	0.122321	0.518511	-0.749969	-0.368544	0.181297
14306	1.079033	-8.900445	-4.066588	-0.101032	-0.019806	-0.029749	0.097722	0.924955	0.123638	0.516953	-0.750637	-0.369661	0.180706
14307	1.122326	-8.876091	-4.005827	-0.083622	-0.018843	-0.018587	0.096788	0.924853	0.125993	0.515607	-0.751260	-0.370476	0.180295
14308	1.049714	-8.813456	-3.940810	0.014315	-0.001371	-0.012588	0.097714	0.923620	0.126376	0.515863	-0.750945	-0.370690	0.180432
14309	1.086382	-8.919195	-3.925147	-0.034932	0.005964	0.016691	0.098108	0.923618	0.126633	0.515305	-0.751415	-0.370542	0.180373
14310	1.079417	-8.977056	-3.954831	-0.033112	0.010522	0.011158	0.098762	0.923891	0.127411	0.514845	-0.751796	-0.370472	0.180242
14311	1.018875	-8.919348	-3.930580	0.043947	0.031594	0.002282	0.097063	0.921176	0.126380	0.515717	-0.751437	-0.369990	0.180237
14312	1.047945	-8.948114	-3.916309	0.010566	0.031597	0.016881	0.096532	0.922272	0.126385	0.516047	-0.751484	-0.369465	0.180175
14313	1.059819	-8.909575	-3.910856	0.003695	0.027899	0.002084	0.098378	0.923198	0.125718	0.516290	-0.751523	-0.369168	0.179928
14314	1.060040	-8.957829	-3.949941	0.049259	0.020632	-0.000440	0.097857	0.922109	0.125200	0.517190	-0.751016	-0.368846	0.180117
14315	1.103592	-8.991493	-3.969211	0.017709	0.007829	0.006807	0.097335	0.922509	0.123770	0.517478	-0.750872	-0.368634	0.180324
14316	1.098474	-8.928951	-3.970783	-0.010291	0.007786	0.002048	0.097989	0.923728	0.123896	0.517372	-0.750938	-0.368652	0.180313
14317	1.064461	-8.876273	-4.025575	-0.003318	0.009615	-0.000692	0.097850	0.924826	0.124550	0.517382	-0.750965	-0.368611	0.180259
14318	1.054868	-8.880564	-3.867285	-0.019150	0.010533	0.013068	0.097589	0.923877	0.124682	0.517126	-0.751218	-0.368460	0.180251
14319	1.054953	-8.899944	-3.905966	-0.027974	0.027903	0.017612	0.098908	0.923050	0.125192	0.516835	-0.751698	-0.368043	0.179931
14320	1.036047	-8.976651	-3.811194	0.031634	0.025213	0.016997	0.098909	0.923320	0.124931	0.517438	-0.751512	-0.367489	0.180111
14321	0.978266	-8.996198	-3.864820	0.070257	0.011514	0.006139	0.098654	0.924522	0.122326	0.518549	-0.750828	-0.367056	0.180647
14322	1.022237	-9.121558	-3.962192	-0.005051	0.011461	0.013150	0.098918	0.923301	0.123106	0.518511	-0.750941	-0.366840	0.180727
14323	0.968617	-8.996316	-3.893719	-0.052159	-0.010583	-0.005522	0.098252	0.924269	0.123764	0.517663	-0.751360	-0.367251	0.180581
14324	1.031113	-8.957798	-3.923804	-0.048694	-0.001428	-0.005517	0.099046	0.922767	0.124278	0.516940	-0.751736	-0.367615	0.180347
14325	0.987060	-8.823511	-4.030359	0.001897	0.000473	0.000266	0.098115	0.923874	0.124938	0.516960	-0.751681	-0.367629	0.180492
14326	1.105362	-8.856811	-3.986511	0.030789	0.004184	0.004104	0.098508	0.924415	0.125066	0.517443	-0.751336	-0.367482	0.180842
14327	1.085795	-8.804473	-4.149200	0.002584	0.028858	0.011305	0.099829	0.924531	0.124533	0.517635	-0.751462	-0.367037	0.180674
14328	1.098124	-8.856923	-4.015387	-0.008782	0.025199	0.018637	0.098388	0.923717	0.123241	0.517621	-0.751701	-0.366613	0.180580
14329	1.016083	-8.840065	-3.963103	-0.007887	0.024266	0.016793	0.100887	0.923972	0.124264	0.517599	-0.751960	-0.366173	0.180458
14330	1.065093	-9.005877	-3.931363	-0.003388	0.027924	0.014974	0.098518	0.923180	0.124152	0.517702	-0.752134	-0.365741	0.180314
14331	1.016636	-8.952809	-3.863854	-0.017373	0.033372	0.011198	0.099570	0.924254	0.123753	0.517626	-0.752481	-0.365324	0.179929
14332	0.978271	-8.996099	-3.836012	-0.031399	0.016916	0.018536	0.100089	0.924536	0.125314	0.517215	-0.752929	-0.365055	0.179784
14333	1.007472	-9.053854	-3.855754	-0.017192	0.007755	0.002014	0.100749	0.923715	0.125699	0.516993	-0.753111	-0.365038	0.179696
14334	1.011950	-8.984321	-3.929156	0.003003	0.020542	-0.012672	0.100480	0.923864	0.126614	0.517240	-0.752993	-0.365066	0.179416
14335	1.019102	-8.964868	-3.873602	0.016150	0.015070	-0.012598	0.100488	0.924254	0.124789	0.517629	-0.752748	-0.365072	0.179313
14336	1.028691	-8.958024	-3.988646	0.021227	0.016946	0.000346	0.098381	0.922381	0.125718	0.518074	-0.752517	-0.364890	0.179365
14337	1.074397	-8.938880	-4.045565	0.005486	0.027893	-0.005286	0.098123	0.922641	0.124286	0.518366	-0.752484	-0.364692	0.179065
14338	1.050114	-8.900274	-3.999639	0.014164	0.024260	0.002143	0.097863	0.921286	0.124678	0.518753	-0.752368	-0.364427	0.178970
14339	1.059663	-8.875823	-3.891180	0.014266	0.022407	-0.005239	0.098785	0.921818	0.124410	0.519135	-0.752225	-0.364254	0.178815
14340	1.093481	-8.890258	-3.910271	-0.003314	0.027896	0.002049	0.097987	0.923734	0.124418	0.519286	-0.752303	-0.364015	0.178537
14341	1.035243	-8.810972	-3.909703	0.002792	0.018751	0.000242	0.098527	0.920729	0.124151	0.519448	-0.752306	-0.363839	0.178409
14342	1.136886	-8.887386	-3.799398	0.023035	0.013293	-0.000563	0.098262	0.920465	0.124675	0.519902	-0.752046	-0.363682	0.178505
14343	1.108262	-8.957666	-3.930284	-0.027873	0.007793	0.013035	0.097728	0.921295	0.125331	0.519480	-0.752420	-0.363538	0.178449
14344	1.062274	-8.919228	-3.920571	-0.062895	0.011399	0.011002	0.098783	0.921687	0.124932	0.518577	-0.753111	-0.363571	0.178095
14345	1.035685	-8.904844	-3.920618	0.014172	0.013294	0.005850	0.099039	0.921699	0.126364	0.518853	-0.753016	-0.363328	0.178186
14346	1.055212	-8.957954	-3.983596	-0.006813	0.016928	0.003897	0.097987	0.922246	0.125460	0.518863	-0.753102	-0.363193	0.178070
14347	1.093744	-8.945582	-3.906244	0.015993	0.013293	0.002172	0.099039	0.922239	0.125973	0.519180	-0.752962	-0.362999	0.178136
14348	1.031179	-8.972276	-3.936009	0.012518	0.018756	-0.001546	0.100094	0.922364	0.125965	0.519521	-0.752826	-0.362831	0.178058
14349	1.060097	-8.967232	-3.885256	-0.022526	0.009595	0.004751	0.100359	0.921276	0.126484	0.519222	-0.753091	-0.362774	0.177927
14350	1.151782	-8.981460	-3.877398	-0.003325	0.005994	0.013164	0.100617	0.922096	0.127004	0.519174	-0.753171	-0.362595	0.178094
14351	1.084220	-8.972168	-3.935513	0.014306	0.022412	-0.005232	0.098907	0.921565	0.126495	0.519561	-0.753024	-0.362425	0.177930
14352	1.054927	-8.895189	-3.922703	0.009037	0.025137	-0.008037	0.098664	0.919365	0.124149	0.519909	-0.752881	-0.362340	0.177691
14353	1.065006	-8.986546	-3.907086	-0.013752	0.009602	0.002951	0.099566	0.921559	0.126621	0.519752	-0.753040	-0.362280	0.177602
14354	1.098601	-8.952759	-3.896697	0.017746	0.004160	0.004041	0.100097	0.922087	0.125573	0.520042	-0.752833	-0.362172	0.177847
14355	1.031508	-9.042087	-3.946588	0.058946	0.016979	-0.001305	0.099052	0.921269	0.124277	0.521048	-0.752230	-0.361840	0.178130
14356	1.123007	-9.015253	-3.892544	0.040673	0.029736	-0.012490	0.098791	0.921806	0.123237	0.521926	-0.751752	-0.361639	0.177988
14357	1.076790	-8.928724	-3.891762	-0.010227	0.020558	-0.003511	0.099052	0.922890	0.122974	0.521924	-0.751867	-0.361549	0.177691
14358	1.093962	-8.991250	-3.892478	0.005581	0.022401	-0.005276	0.099325	0.922058	0.121798	0.522193	-0.751777	-0.361448	0.177486
14359	1.074284	-8.909562	-3.915522	0.006303	0.027909	0.003944	0.099058	0.922474	0.122192	0.522465	-0.751800	-0.361112	0.177274
14360	1.084157	-8.952394	-3.781597	-0.008502	0.013265	0.005738	0.098795	0.922609	0.121803	0.522416	-0.751903	-0.360993	0.177222
14361	1.074337	-8.919039	-3.872444	-0.005011	0.007782	0.002072	0.099583	0.922608	0.122579	0.522380	-0.751958	-0.360935	0.177212
14362	1.093941	-8.986413	-3.885209	0.007273	0.011454	0.002133	0.098133	0.922352	0.122590	0.522570	-0.751867	-0.360827	0.177258
14363	1.103352	-8.938361	-3.910854	0.003656	0.004166	0.011353	0.097868	0.924115	0.121550	0.522604	-0.751887	-0.360637	0.177460
14364	1.146934	-8.976723	-3.896581	-0.035651	0.007769	0.005614	0.099052	0.924376	0.121801	0.522107	-0.752250	-0.360680	0.177297
14365	1.180538	-8.953259	-4.090388	-0.036623	0.005964	0.007460	0.098775	0.924136	0.124672	0.521557	-0.752671	-0.360676	0.177134
14366	1.085888	-8.818433	-4.010160	-0.035906	0.028814	0.014801	0.098788	0.922219	0.123628	0.521177	-0.753183	-0.360351	0.176740
14367	1.136836	-8.880480	-3.890525	-0.028025	0.022447	0.024083	0.099832	0.923173	0.124924	0.520813	-0.753694	-0.359897	0.176559
14368	1.048059	-8.972192	-3.921447	-0.036838	0.035239	0.031403	0.099696	0.923183	0.125707	0.520406	-0.754356	-0.359258	0.176236
14369	1.031399	-9.015306	-3.854990	-0.045401	0.022393	0.018460	0.099950	0.922387	0.128183	0.519799	-0.755005	-0.358949	0.175874
14370	1.019368	-9.020127	-3.850369	-0.049709	0.027851	0.011046	0.100742	0.920485	0.129479	0.519218	-0.755631	-0.358729	0.175350
14371	1.021755	-9.015326	-3.855080	-0.012027	0.032449	0.005692	0.098369	0.919970	0.129759	0.519237	-0.755873	-0.358388	0.174948
14372	0.958672	-8.928635	-3.796839	0.007396	0.009565	-0.011716	0.098763	0.920510	0.129756	0.519462	-0.755671	-0.358519	0.174885
14373	1.016406	-8.904727	-3.875185	-0.017154	-0.006891	-0.009045	0.100222	0.919530	0.128701	0.519177	-0.755720	-0.358824	0.174892
14374	1.079183	-8.929049	-3.987768	-0.001581	0.005976	0.005786	0.099556	0.919281	0.130271	0.519183	-0.755730	-0.358746	0.174992
14375	1.055217	-8.957855	-3.954787	0.030046	0.005981	-0.003283	0.098109	0.920101	0.128979	0.519682	-0.755376	-0.358666	0.175203
14376	1.098658	-8.967417	-3.961718	0.014312	0.009621	-0.005212	0.100753	0.919788	0.127914	0.519993	-0.755155	-0.358660	0.175247
14377	1.098457	-8.924032	-3.939506	-0.011967	0.013247	-0.005353	0.101017	0.919244	0.128303	0.519917	-0.755248	-0.358683	0.175022
14378	1.098509	-8.933526	-3.901229	0.016904	0.010544	-0.001511	0.100886	0.919648	0.127652	0.520260	-0.755029	-0.358605	0.175111
14379	1.141831	-8.919132	-3.939032	-0.011985	0.000468	-0.001640	0.100879	0.921149	0.127914	0.520080	-0.755104	-0.358707	0.175114
14380	1.166184	-8.972134	-3.973157	0.005550	0.007799	-0.003405	0.099424	0.920364	0.129490	0.520238	-0.754978	-0.358727	0.175145
14381	1.045619	-8.967500	-3.955012	0.024895	0.015085	-0.014398	0.098641	0.919951	0.128192	0.520764	-0.754629	-0.358742	0.175057
14382	1.021484	-8.968025	-4.094480	-0.025928	0.024173	-0.015591	0.098778	0.920345	0.126887	0.520605	-0.754798	-0.358892	0.174492
14383	1.001578	-8.832974	-3.991946	-0.027791	0.031490	-0.009161	0.098633	0.921589	0.128584	0.520427	-0.755096	-0.358841	0.173834
14384	1.098086	-8.841928	-3.851936	-0.025959	0.020529	-0.009132	0.099033	0.921035	0.128059	0.520222	-0.755305	-0.358919	0.173382
14385	1.117459	-8.861237	-3.880833	-0.010183	0.020546	-0.010896	0.098242	0.919556	0.129108	0.520239	-0.755368	-0.358947	0.172996
14386	1.074225	-8.894945	-3.862505	-0.010216	0.005934	-0.003490	0.098768	0.920095	0.129104	0.520148	-0.755403	-0.359034	0.172936
14387	1.107851	-8.868450	-3.873822	-0.013771	0.007773	0.000181	0.098503	0.919964	0.129367	0.519983	-0.755537	-0.359040	0.172833
14388	1.151418	-8.907083	-3.938774	-0.011979	0.005948	-0.003495	0.098374	0.919556	0.129237	0.519862	-0.755586	-0.359144	0.172767
14389	1.134447	-8.885313	-3.895416	-0.004853	0.009574	-0.016387	0.099423	0.920636	0.129490	0.519905	-0.755513	-0.359351	0.172527
14390	1.098506	-8.933592	-3.920435	-0.008517	0.005957	0.002059	0.099159	0.919558	0.130274	0.519821	-0.755572	-0.359346	0.172534
14391	1.204593	-8.933262	-3.885831	-0.057529	0.007748	0.003658	0.097314	0.918767	0.130810	0.518988	-0.756182	-0.359451	0.172149
14392	1.136745	-8.861231	-3.890256	-0.017285	-0.001360	0.002024	0.097575	0.918498	0.131460	0.518711	-0.756290	-0.359587	0.172227
14393	1.175820	-8.964403	-3.828922	-0.003169	-0.001352	-0.000668	0.099026	0.917129	0.132360	0.518656	-0.756269	-0.359664	0.172325
14394	1.093969	-8.993738	-3.916519	0.006479	-0.001359	-0.005234	0.098501	0.917941	0.131322	0.518767	-0.756087	-0.359807	0.172485
14395	1.079380	-8.964664	-3.849031	-0.013591	-0.016020	-0.009007	0.097843	0.917946	0.131066	0.518483	-0.756061	-0.360196	0.172646
14396	1.151620	-8.947823	-3.891331	0.002194	-0.030618	-0.011671	0.098500	0.917268	0.132104	0.518339	-0.755773	-0.360762	0.173155
14397	1.132462	-8.982106	-4.055232	0.003864	-0.023289	-0.008902	0.097186	0.917815	0.130811	0.518266	-0.755539	-0.361165	0.173552
14398	1.156079	-8.878642	-4.067964	-0.006744	-0.015974	-0.005280	0.098772	0.917519	0.130276	0.518067	-0.755433	-0.361529	0.173853
14399	1.195148	-8.981947	-4.045042	0.014362	-0.010475	-0.008867	0.096919	0.918093	0.131074	0.518242	-0.755136	-0.361765	0.174127
14400	1.088625	-8.890908	-4.097573	-0.020781	-0.000461	-0.005377	0.096925	0.917813	0.130291	0.517945	-0.755230	-0.362014	0.174088
14401	0.977248	-8.792628	-4.140445	-0.010326	0.000444	-0.009025	0.096657	0.917418	0.131337	0.517816	-0.755233	-0.362225	0.174018
14402	1.120957	-8.587427	-4.023397	-0.008727	-0.008650	0.002066	0.096920	0.917821	0.131074	0.517621	-0.755239	-0.362381	0.174249
14403	1.172672	-8.813207	-3.939659	-0.049883	-0.015960	0.021262	0.096923	0.916193	0.131725	0.516667	-0.755815	-0.362444	0.174449
14404	1.079401	-8.977368	-4.046058	-0.040110	-0.019639	0.011171	0.097579	0.917275	0.131720	0.515881	-0.756164	-0.362703	0.174725
14405	1.060295	-9.015905	-4.046777	-0.038304	-0.019650	0.007489	0.097708	0.916467	0.132762	0.515123	-0.756507	-0.362971	0.174924
14406	1.089450	-9.061432	-4.008734	-0.046795	-0.014233	-0.015632	0.097712	0.915377	0.132761	0.514370	-0.756752	-0.363593	0.174788
14407	1.045495	-8.958218	-4.058015	-0.022497	-0.006948	-0.021946	0.096659	0.915864	0.132694	0.514047	-0.756760	-0.364118	0.174608
14408	1.122389	-8.899993	-3.962857	-0.024282	0.000376	-0.018276	0.096254	0.915752	0.134654	0.513751	-0.756806	-0.364547	0.174384
14409	1.088357	-8.842413	-3.991174	-0.041877	-0.008771	-0.012817	0.097307	0.915744	0.135037	0.513094	-0.757070	-0.365020	0.174185
14410	1.040081	-8.830503	-3.998660	0.003628	-0.012383	-0.012583	0.097037	0.915759	0.136213	0.513109	-0.756830	-0.365388	0.174411
14411	1.088640	-8.905219	-4.064071	0.008857	0.002264	-0.009805	0.096378	0.916172	0.135957	0.513290	-0.756633	-0.365524	0.174448
14412	1.151296	-8.900394	-4.097027	-0.040334	-0.001390	0.007489	0.096249	0.914950	0.136219	0.512645	-0.757018	-0.365651	0.174407
14413	1.059380	-8.823512	-4.072895	-0.013764	0.005925	-0.010893	0.095848	0.915570	0.136297	0.512514	-0.757058	-0.365845	0.174212
14414	1.083727	-8.876629	-4.140629	0.013358	0.020586	-0.010774	0.095717	0.916110	0.135647	0.512908	-0.756840	-0.365828	0.174038
14415	1.112588	-8.862166	-4.149759	-0.021766	0.031543	-0.001739	0.095056	0.916932	0.135392	0.512808	-0.757119	-0.365649	0.173490
14416	1.095332	-8.780260	-4.110362	-0.010447	0.024249	0.002016	0.095448	0.916123	0.136692	0.512825	-0.757254	-0.365478	0.173214
14417	1.131884	-8.861963	-4.101564	-0.042717	0.017805	-0.003670	0.095189	0.914901	0.136694	0.512313	-0.757687	-0.365542	0.172699
14418	1.112470	-8.838187	-4.173430	-0.026173	0.009615	0.001963	0.095579	0.915988	0.136952	0.511983	-0.757928	-0.365583	0.172533
14419	1.112594	-8.862051	-4.116149	0.003712	0.024238	-0.008983	0.094792	0.915177	0.136697	0.512237	-0.757870	-0.365502	0.172206
14420	1.078817	-8.857340	-4.126001	-0.010339	0.024228	-0.005364	0.094783	0.915466	0.138262	0.512283	-0.757953	-0.365433	0.171848
14421	1.122431	-8.900333	-4.058980	-0.041821	0.029682	-0.003683	0.093995	0.914658	0.138268	0.511869	-0.758418	-0.365372	0.171161
14422	1.083637	-8.854744	-4.073106	-0.035786	0.017823	0.003746	0.093980	0.915498	0.140616	0.511447	-0.758799	-0.365331	0.170817
14423	1.095949	-8.910143	-4.097774	-0.010257	0.020563	-0.009046	0.094644	0.914941	0.140088	0.511465	-0.758869	-0.365334	0.170447
14424	1.059573	-8.867037	-4.135919	-0.022526	0.027849	-0.012814	0.094241	0.915772	0.141005	0.511376	-0.759031	-0.365389	0.169873
14425	1.102770	-8.823540	-4.106098	-0.020869	0.009605	-0.001704	0.094105	0.916863	0.141006	0.511128	-0.759225	-0.365427	0.169671
14426	1.075968	-8.775360	-4.076772	0.008646	0.027880	0.000300	0.093329	0.913804	0.140807	0.511466	-0.759161	-0.365185	0.169463
14427	1.136374	-8.804194	-4.100618	0.029609	0.016965	0.007810	0.093854	0.914073	0.141063	0.512006	-0.758932	-0.364831	0.169617
14428	1.126898	-8.842976	-4.178070	0.020919	0.004150	0.002251	0.093597	0.913927	0.139891	0.512352	-0.758680	-0.364751	0.169874
14429	1.150787	-8.794672	-4.138760	-0.010733	0.015114	0.014069	0.093854	0.915020	0.140412	0.512242	-0.758905	-0.364459	0.169824
14430	1.151007	-8.842943	-4.182646	-0.000223	0.011475	0.015054	0.093591	0.915696	0.139631	0.512275	-0.758981	-0.364195	0.169956
14431	1.105038	-8.812002	-4.254659	-0.010793	0.025171	0.014977	0.094653	0.915264	0.138579	0.512229	-0.759250	-0.363788	0.169761
14432	1.122055	-8.823558	-4.122723	-0.024379	0.013261	-0.001726	0.094377	0.914816	0.140873	0.511968	-0.759466	-0.363824	0.169505
14433	1.117100	-8.794621	-4.100758	-0.006911	0.007804	0.002061	0.093594	0.913591	0.140096	0.511899	-0.759543	-0.363777	0.169471
14434	1.150857	-8.794486	-4.081236	-0.024451	0.007800	0.006587	0.095302	0.913044	0.141777	0.511570	-0.759801	-0.363742	0.169381
14435	1.160498	-8.791897	-4.033098	-0.064649	0.005915	0.001772	0.095689	0.913326	0.143209	0.510614	-0.760457	-0.363914	0.168951
14436	1.092956	-8.784847	-4.043231	-0.036771	0.011448	0.012976	0.094637	0.912251	0.143478	0.510096	-0.760888	-0.363811	0.168799
14437	1.059757	-8.905502	-4.126854	0.042171	0.013327	-0.000465	0.095167	0.912105	0.143082	0.510829	-0.760460	-0.363578	0.169014
14438	1.064557	-8.915254	-4.170063	0.010426	0.009616	0.004036	0.095701	0.914052	0.141048	0.511049	-0.760343	-0.363458	0.169133
14439	1.114845	-8.842983	-4.173381	0.010326	0.031568	0.007692	0.094905	0.913529	0.142359	0.511402	-0.760361	-0.363021	0.168925
14440	1.093095	-8.830881	-4.139806	0.034991	0.025155	-0.006942	0.094241	0.913409	0.143277	0.512148	-0.759973	-0.362810	0.168863
14441	1.155408	-8.751286	-4.118904	0.006144	0.015065	-0.012611	0.094515	0.914602	0.140276	0.512385	-0.759831	-0.362865	0.168667
14442	1.189178	-8.750897	-4.024959	0.031532	0.013272	-0.008788	0.093456	0.915434	0.140545	0.512993	-0.759412	-0.362839	0.168758
14443	1.208768	-8.818535	-4.114547	0.009672	0.015080	-0.010742	0.094512	0.914744	0.140797	0.513280	-0.759246	-0.362854	0.168602
14444	1.155663	-8.804123	-4.090835	-0.003596	0.005954	0.003968	0.093460	0.914479	0.140415	0.513261	-0.759261	-0.362816	0.168672
14445	1.112275	-8.804046	-4.043227	0.006975	0.005942	-0.001518	0.093728	0.914738	0.139369	0.513410	-0.759158	-0.362794	0.168731
14446	1.093584	-8.934354	-4.143653	-0.035886	-0.005065	0.000135	0.093997	0.914184	0.138715	0.512830	-0.759431	-0.363053	0.168706
14447	1.083733	-8.891120	-4.159944	-0.019273	-0.001395	-0.001635	0.093734	0.913511	0.139238	0.512526	-0.759573	-0.363195	0.168687
14448	1.079000	-8.910412	-4.169860	0.006978	0.009600	-0.001518	0.093335	0.913386	0.139893	0.512713	-0.759452	-0.363168	0.168723
14449	1.121994	-8.823580	-4.132232	-0.014047	0.015061	-0.003482	0.093331	0.913934	0.140285	0.512611	-0.759583	-0.363151	0.168475
14450	1.194329	-8.823302	-4.093143	-0.008711	0.009577	-0.008982	0.092279	0.913941	0.139772	0.512582	-0.759564	-0.363301	0.168328
14451	1.145885	-8.775219	-4.076117	0.019304	0.013247	-0.012541	0.092539	0.914351	0.140161	0.513007	-0.759280	-0.363329	0.168255
14452	1.228222	-8.852034	-4.071625	0.029750	0.015125	-0.001410	0.089906	0.914507	0.139139	0.513576	-0.758940	-0.363176	0.168381
14453	1.181981	-8.760709	-4.075577	0.003464	0.005947	-0.003381	0.092010	0.914900	0.140035	0.513678	-0.758859	-0.363194	0.168395
14454	1.199391	-8.871177	-4.024150	0.029791	0.002322	-0.001390	0.090702	0.915164	0.137698	0.514157	-0.758478	-0.363167	0.168710
14455	1.079198	-8.948615	-4.083972	0.024583	0.002292	-0.005109	0.090171	0.916530	0.137442	0.514561	-0.758154	-0.363176	0.168918
14456	1.137021	-8.938758	-4.049686	-0.024426	-0.006890	-0.003495	0.090707	0.915829	0.136133	0.514153	-0.758276	-0.363473	0.168968
14457	1.108056	-8.934201	-4.107507	-0.007728	-0.010551	-0.012635	0.089384	0.915989	0.136927	0.514000	-0.758186	-0.363836	0.169061
14458	1.117546	-8.900397	-4.078137	-0.013855	-0.001423	-0.014527	0.089911	0.915307	0.137444	0.513833	-0.758144	-0.364195	0.168982
14459	1.141512	-8.868979	-4.051066	0.006290	-0.001404	-0.016272	0.090967	0.915295	0.137435	0.513972	-0.757913	-0.364471	0.169003
14460	1.151277	-8.895500	-4.072953	0.008980	0.011378	-0.023659	0.090305	0.916659	0.136919	0.514276	-0.757615	-0.364754	0.168799
14461	1.232996	-8.842449	-4.085849	-0.027931	0.009556	-0.010922	0.090962	0.915845	0.137957	0.513959	-0.757811	-0.364952	0.168458
14462	1.208601	-8.779740	-4.027583	-0.059548	-0.005080	0.000010	0.090965	0.914756	0.138087	0.513022	-0.758328	-0.365291	0.168257
14463	1.203780	-8.779734	-4.022827	0.005179	0.002311	0.004018	0.090168	0.915183	0.139007	0.513106	-0.758266	-0.365226	0.168419
14464	1.194412	-8.837460	-4.011721	0.029707	0.000511	0.005993	0.091221	0.915716	0.138998	0.513544	-0.757933	-0.365107	0.168840
14465	1.163404	-8.909847	-4.053836	-0.006978	0.013245	-0.001593	0.090834	0.915163	0.137697	0.513547	-0.757990	-0.365055	0.168690
14466	1.127486	-8.965557	-4.141374	0.003483	0.013266	0.002154	0.090693	0.917074	0.137960	0.513685	-0.757924	-0.364987	0.168711
14467	1.098529	-8.958233	-4.093530	0.005353	0.005923	-0.007979	0.090701	0.916384	0.137047	0.513842	-0.757783	-0.365063	0.168701
14468	1.156428	-8.967905	-4.141137	-0.003339	0.010476	-0.015410	0.090958	0.916394	0.138349	0.513925	-0.757667	-0.365276	0.168509
14469	1.134306	-8.876351	-4.092047	-0.003323	0.005889	-0.020023	0.089109	0.917096	0.138364	0.513989	-0.757528	-0.365563	0.168314
14470	1.204227	-8.876144	-4.072187	-0.011993	0.009526	-0.027453	0.089641	0.917891	0.136795	0.513968	-0.757396	-0.366026	0.167969
14471	1.194367	-8.833066	-4.134090	-0.019068	-0.006917	-0.022851	0.088318	0.916158	0.139022	0.513709	-0.757355	-0.366541	0.167823
14472	1.184376	-8.755777	-4.041877	-0.011331	0.003168	-0.010835	0.089245	0.916138	0.138102	0.513601	-0.757329	-0.366787	0.167730
14473	1.155412	-8.751196	-4.092495	-0.007957	0.005939	-0.000671	0.088583	0.917368	0.137716	0.513529	-0.757381	-0.366797	0.167699
14474	1.242524	-8.821029	-4.159879	-0.033231	0.003165	-0.009093	0.087919	0.916303	0.139417	0.513078	-0.757582	-0.367111	0.167478
14475	1.175050	-8.828408	-4.167814	-0.035861	0.007720	-0.010039	0.087515	0.917406	0.140333	0.512625	-0.757859	-0.367339	0.167118
14476	1.174854	-8.784933	-4.119194	-0.017511	0.013225	-0.008111	0.087797	0.915475	0.138243	0.512482	-0.757938	-0.367485	0.166871
14477	1.228441	-8.900321	-4.120312	-0.024515	0.005933	0.000178	0.087260	0.915904	0.139683	0.512153	-0.758167	-0.367538	0.166726
14478	1.201741	-8.861827	-4.105618	-0.049030	0.010467	-0.001802	0.087778	0.915376	0.141896	0.511496	-0.758616	-0.367702	0.166341
14479	1.175140	-8.842451	-4.052781	0.013244	0.013237	-0.014414	0.088041	0.916051	0.141633	0.511845	-0.758373	-0.367774	0.166216
14480	1.117492	-8.888317	-4.063565	0.012375	0.005921	-0.012561	0.088829	0.916996	0.141627	0.512123	-0.758103	-0.367934	0.166235
14481	1.208917	-8.847162	-4.042929	-0.026274	0.009579	0.000160	0.087255	0.915913	0.140596	0.511801	-0.758357	-0.367951	0.166029
14482	1.180007	-8.852074	-4.055271	-0.005204	-0.001382	-0.005255	0.087249	0.916196	0.141639	0.511724	-0.758273	-0.368183	0.166138
14483	1.220862	-8.823010	-4.023274	-0.013956	-0.001388	-0.005299	0.087786	0.916037	0.139939	0.511530	-0.758322	-0.368353	0.166136
14484	1.217979	-8.727081	-4.113179	-0.021133	0.010512	0.002025	0.086726	0.914166	0.142295	0.511275	-0.758494	-0.368404	0.166020
14485	1.191889	-8.815982	-4.061856	0.043787	0.002330	-0.005014	0.085684	0.914421	0.139434	0.511985	-0.757965	-0.368339	0.166390
14486	1.199343	-8.866841	-4.163325	0.005273	0.010516	-0.007063	0.087262	0.915496	0.139682	0.512161	-0.757800	-0.368442	0.166377
14487	1.189576	-8.837741	-4.090990	0.001773	0.003199	-0.005227	0.086202	0.916058	0.140213	0.512241	-0.757703	-0.368510	0.166424
14488	1.131482	-8.789808	-4.112465	0.031469	0.005972	-0.003239	0.087260	0.916174	0.139422	0.512770	-0.757290	-0.368496	0.166700
14489	1.185112	-8.914862	-4.125722	0.008790	0.000471	-0.003337	0.086873	0.915622	0.138251	0.512928	-0.757126	-0.368539	0.166863
14490	1.155898	-8.857353	-4.178001	-0.000088	-0.001348	0.004001	0.085290	0.914153	0.139437	0.512898	-0.757059	-0.368611	0.167102
14491	1.208630	-8.789677	-4.118945	-0.014869	0.013231	-0.009019	0.084634	0.914559	0.138399	0.512808	-0.757140	-0.368687	0.166840
14492	1.227897	-8.784793	-4.109095	-0.013977	0.002267	-0.008997	0.086339	0.915640	0.139429	0.512642	-0.757141	-0.368947	0.166776
14493	1.179744	-8.799360	-4.119350	0.005283	-0.001375	-0.008895	0.084763	0.914158	0.139311	0.512748	-0.756969	-0.369104	0.166885
14494	1.194512	-8.861776	-4.086480	0.010473	-0.006823	0.003140	0.084751	0.915262	0.140746	0.512845	-0.756779	-0.369188	0.167261
14495	1.199053	-8.804167	-4.128840	-0.003561	0.000470	0.000287	0.083182	0.914714	0.138672	0.512799	-0.756772	-0.369216	0.167372
14496	1.208830	-8.830466	-4.085907	-0.042051	-0.006881	0.001951	0.082785	0.914181	0.139327	0.512093	-0.757087	-0.369545	0.167383
14497	1.163112	-8.849833	-4.093807	-0.005162	-0.005052	-0.010787	0.083178	0.913639	0.140106	0.512020	-0.756995	-0.369802	0.167454
14498	1.194574	-8.876328	-4.120292	0.003550	-0.008677	-0.005197	0.083706	0.913092	0.140493	0.512031	-0.756819	-0.370033	0.167708
14499	1.228150	-8.837663	-4.090629	-0.020897	-0.005064	-0.012710	0.082905	0.914201	0.141543	0.511727	-0.756873	-0.370371	0.167643
14500	1.194507	-8.861875	-4.115288	-0.005151	0.002261	-0.012642	0.083442	0.914447	0.139452	0.511702	-0.756747	-0.370673	0.167619
14501	1.198820	-8.750902	-4.032071	-0.019208	-0.008716	-0.009010	0.081598	0.912029	0.140770	0.511386	-0.756798	-0.370986	0.167661
14502	1.179296	-8.702983	-4.079593	0.019115	0.004156	0.004082	0.082395	0.912279	0.139459	0.511688	-0.756557	-0.370928	0.167955
14503	1.174956	-8.801357	-3.996992	0.028021	-0.006824	-0.001390	0.082269	0.911999	0.138547	0.512077	-0.756186	-0.370947	0.168398
14504	1.180036	-8.862010	-4.146633	-0.007939	-0.008667	0.003973	0.082255	0.913650	0.140113	0.511877	-0.756182	-0.371104	0.168679
14505	1.204169	-8.869370	-4.201725	-0.006970	-0.000463	-0.008030	0.083312	0.913094	0.140235	0.511803	-0.756144	-0.371276	0.168699
14506	1.228136	-8.837934	-4.169853	0.003503	-0.000443	-0.005210	0.081868	0.912150	0.139594	0.511868	-0.755982	-0.371448	0.168845
14507	1.203957	-8.823570	-4.177079	-0.007888	-0.001372	-0.005267	0.082798	0.912531	0.137891	0.511761	-0.755972	-0.371592	0.168899
14508	1.242248	-8.760718	-4.113424	-0.024546	0.015062	-0.005380	0.082659	0.912278	0.139588	0.511519	-0.756151	-0.371698	0.168597
14509	1.174653	-8.741556	-4.099382	-0.000097	0.015090	-0.000645	0.083183	0.912548	0.139975	0.511635	-0.756151	-0.371578	0.168507
14510	1.208637	-8.789546	-4.080534	-0.028149	0.000465	0.009391	0.083717	0.913070	0.138275	0.511176	-0.756419	-0.371639	0.168562
14511	1.220623	-8.775101	-4.085021	-0.024582	-0.015080	0.003895	0.082654	0.912557	0.140240	0.510684	-0.756601	-0.371841	0.168791
14512	1.213749	-8.852202	-4.112573	-0.000032	-0.008660	0.002168	0.083060	0.911720	0.138802	0.510607	-0.756497	-0.372010	0.169119
14513	1.194757	-8.917429	-4.178481	-0.010495	-0.005024	-0.001579	0.083569	0.913103	0.141407	0.510422	-0.756527	-0.372144	0.169246
14514	1.170440	-8.871614	-4.134854	-0.010567	-0.014151	0.005814	0.083580	0.912000	0.140102	0.510136	-0.756548	-0.372331	0.169604
14515	1.189410	-8.804170	-4.124129	0.008854	0.002268	-0.016265	0.082788	0.911469	0.140630	0.510349	-0.756296	-0.372547	0.169615
14516	1.218463	-8.830645	-4.143434	-0.001790	0.007783	-0.001559	0.083579	0.912409	0.140102	0.510385	-0.756248	-0.372589	0.169629
14517	1.203840	-8.794335	-4.071043	-0.039351	0.007716	-0.009135	0.082514	0.913115	0.141415	0.509886	-0.756558	-0.372805	0.169271
14518	1.170082	-8.794485	-4.095366	-0.014159	-0.001350	0.010386	0.083570	0.912695	0.141537	0.509622	-0.756685	-0.372819	0.169465
14519	1.228100	-8.828136	-4.119303	0.017395	0.013306	0.005913	0.083574	0.911607	0.141667	0.509975	-0.756547	-0.372557	0.169599
14520	1.238287	-8.943662	-4.135232	0.000053	0.016915	-0.005249	0.084495	0.911735	0.141920	0.510121	-0.756488	-0.372546	0.169445
14521	1.180195	-8.895688	-4.144703	-0.012270	0.013248	-0.001619	0.083717	0.910636	0.140100	0.510052	-0.756594	-0.372499	0.169282
14522	1.194658	-8.895717	-4.161373	0.005250	0.013266	-0.003375	0.082790	0.911736	0.140108	0.510231	-0.756456	-0.372536	0.169279
14523	1.199319	-8.862045	-4.168059	0.017519	0.013272	-0.007006	0.082920	0.912415	0.139977	0.510631	-0.756219	-0.372469	0.169284
14524	1.194282	-8.813703	-4.100211	0.006954	0.016925	-0.001531	0.082655	0.912014	0.140501	0.510868	-0.756114	-0.372384	0.169223
14525	1.189364	-8.794561	-4.128796	-0.008777	0.009589	-0.005291	0.083045	0.912020	0.141541	0.510836	-0.756145	-0.372417	0.169105
14526	1.271549	-8.840161	-4.143072	-0.026178	0.007735	-0.012754	0.082659	0.911600	0.139979	0.510536	-0.756253	-0.372731	0.168837
14527	1.285868	-8.811456	-4.200150	-0.033292	0.010495	-0.005412	0.081872	0.910114	0.140245	0.510141	-0.756536	-0.372841	0.168517
14528	1.220732	-8.804484	-4.234269	-0.007152	0.027900	0.002075	0.081859	0.911221	0.141941	0.510230	-0.756631	-0.372656	0.168233
14529	1.213271	-8.753773	-4.176013	0.006840	0.017862	0.004003	0.081600	0.911351	0.141031	0.510462	-0.756602	-0.372415	0.168196
14530	1.242341	-8.785158	-4.224194	-0.049176	0.017808	0.003723	0.081852	0.911370	0.143246	0.509834	-0.757102	-0.372450	0.167770
14531	1.218144	-8.765908	-4.209746	-0.056272	0.006855	0.013854	0.081592	0.910283	0.143247	0.508991	-0.757755	-0.372386	0.167527
14532	1.285931	-8.823372	-4.166708	-0.070156	0.005915	0.007329	0.081588	0.908264	0.145594	0.507938	-0.758444	-0.372578	0.167175
14533	1.184196	-8.727708	-4.276744	-0.033359	-0.005050	-0.005395	0.083160	0.909620	0.146756	0.507416	-0.758679	-0.372850	0.167085
14534	1.218279	-8.794806	-4.217352	-0.031523	-0.001400	-0.008156	0.081314	0.908829	0.147292	0.506950	-0.758844	-0.373204	0.166962
14535	1.184419	-8.775913	-4.301425	-0.031686	-0.001368	0.003839	0.081575	0.909507	0.147290	0.506448	-0.759144	-0.373293	0.166923
14536	1.136175	-8.766008	-4.191308	0.001619	-0.012313	0.004021	0.083019	0.909503	0.148583	0.506368	-0.759039	-0.373437	0.167319
14537	1.082508	-8.631174	-4.132303	-0.004510	-0.001382	-0.003419	0.081974	0.909767	0.146505	0.506303	-0.759010	-0.373543	0.167414
14538	1.168898	-8.549501	-4.221574	0.003091	0.006010	0.016912	0.083018	0.910452	0.148062	0.506335	-0.759038	-0.373319	0.167687
14539	1.217796	-8.693847	-4.244748	0.071356	0.002459	0.026501	0.083301	0.908788	0.145450	0.507345	-0.758478	-0.372678	0.168591
14540	1.073716	-8.811687	-4.144519	0.058269	0.007908	0.030117	0.083566	0.909188	0.144927	0.508187	-0.758058	-0.372033	0.169370
14541	1.171289	-9.052156	-4.161385	0.024387	0.009679	0.017961	0.084624	0.910387	0.143484	0.508570	-0.757931	-0.371602	0.169733
14542	1.253718	-9.150816	-4.212412	0.008877	0.002316	-0.001478	0.084360	0.910392	0.143616	0.508726	-0.757756	-0.371663	0.169910
14543	1.262711	-9.005828	-4.035050	0.033482	0.000478	-0.012435	0.083580	0.910242	0.141405	0.509292	-0.757273	-0.371755	0.170170
14544	1.247535	-8.851526	-3.934603	-0.012090	-0.001405	-0.011749	0.082524	0.910663	0.141414	0.509131	-0.757208	-0.372112	0.170164
14545	1.135910	-8.702873	-4.022382	0.017678	-0.023342	-0.022649	0.080424	0.908638	0.140908	0.509322	-0.756723	-0.372653	0.170564
14546	1.179431	-8.734509	-4.152052	0.043860	-0.018717	-0.017905	0.080552	0.908643	0.141559	0.509907	-0.755999	-0.373053	0.171151
14547	1.169582	-8.693854	-4.218791	0.041990	-0.019610	-0.010531	0.081225	0.907393	0.139858	0.510446	-0.755371	-0.373291	0.171796
14548	1.107144	-8.746982	-4.239324	0.008552	0.002321	0.005878	0.081090	0.908887	0.139338	0.510569	-0.755248	-0.373251	0.172054
14549	1.092667	-8.747241	-4.306680	0.048762	0.009684	0.007916	0.080566	0.908887	0.138690	0.511354	-0.754795	-0.372888	0.172496
14550	1.131512	-8.804952	-4.319129	0.015439	0.033432	0.014176	0.081629	0.909130	0.136986	0.511787	-0.754778	-0.372369	0.172411
14551	1.086052	-8.877122	-4.289358	0.008523	0.037058	0.009522	0.080302	0.909431	0.138301	0.512151	-0.754849	-0.371841	0.172156
14552	1.126726	-8.804296	-4.124716	-0.010621	0.039751	0.000188	0.081756	0.909409	0.137768	0.512290	-0.755024	-0.371540	0.171627
14553	1.170300	-8.840169	-4.086402	-0.005369	0.027893	0.005773	0.082282	0.909540	0.137894	0.512387	-0.755179	-0.371211	0.171369
14554	1.189421	-8.803956	-4.061710	-0.015056	0.024242	0.011266	0.079904	0.910386	0.138044	0.512300	-0.755417	-0.370939	0.171170
14555	1.184437	-8.765106	-3.955585	-0.022868	0.000459	0.009414	0.081223	0.910101	0.138294	0.511920	-0.755681	-0.370895	0.171233
14556	1.175364	-8.890639	-4.072659	-0.003520	-0.008668	0.003996	0.080972	0.907646	0.137643	0.511791	-0.755640	-0.371018	0.171533
14557	1.214015	-8.910089	-4.154192	-0.021889	-0.001375	0.000203	0.082024	0.908451	0.137635	0.511445	-0.755819	-0.371129	0.171536
14558	1.170184	-8.813538	-4.038018	-0.047315	-0.008719	0.003770	0.082798	0.908746	0.140759	0.510657	-0.756230	-0.371394	0.171502
14559	1.208938	-8.852007	-4.052599	-0.017532	-0.010508	0.003927	0.081349	0.908488	0.140510	0.510300	-0.756357	-0.371527	0.171712
14560	1.194628	-8.888424	-4.139666	0.007003	-0.014142	0.000367	0.083460	0.908463	0.140493	0.510300	-0.756161	-0.371728	0.172140
14561	1.189591	-8.842684	-4.129469	-0.035052	0.000434	0.000129	0.083061	0.909014	0.140626	0.509775	-0.756475	-0.371868	0.172014
14562	1.218528	-8.842527	-4.100389	-0.014861	-0.006863	-0.003448	0.082676	0.908458	0.139064	0.509503	-0.756481	-0.372165	0.172155
14563	1.179955	-8.842572	-4.091147	-0.003508	-0.008677	-0.000621	0.082011	0.908206	0.140374	0.509392	-0.756434	-0.372301	0.172392
14564	1.174946	-8.804166	-4.114662	0.008801	-0.011425	-0.008862	0.082804	0.908464	0.139846	0.509471	-0.756159	-0.372610	0.172699
14565	1.165284	-8.799291	-4.090677	0.001711	0.004120	-0.001539	0.083858	0.908860	0.139707	0.509540	-0.756095	-0.372612	0.172771
14566	1.189290	-8.780231	-4.159803	-0.003606	0.000476	0.002132	0.081751	0.907795	0.139854	0.509475	-0.756056	-0.372703	0.172936
14567	1.170187	-8.818727	-4.148519	-0.003526	-0.001370	-0.003401	0.082006	0.909161	0.140505	0.509429	-0.756014	-0.372808	0.173031
14568	1.179616	-8.772958	-4.138186	-0.010580	0.002287	-0.000676	0.082671	0.908602	0.139847	0.509284	-0.756036	-0.372938	0.173081
14569	1.172459	-8.789890	-4.160096	0.006063	0.014179	-0.003378	0.082536	0.908339	0.140630	0.509499	-0.755950	-0.372852	0.173010
14570	1.208853	-8.837898	-4.148427	-0.012223	0.002270	-0.008063	0.082269	0.909026	0.140894	0.509354	-0.755933	-0.373100	0.172973
14571	1.170236	-8.828270	-4.124646	-0.003557	0.005949	0.000279	0.082016	0.909278	0.138548	0.509350	-0.755944	-0.373077	0.172990
14572	1.170757	-8.939002	-4.140598	-0.005256	0.009603	0.000270	0.082405	0.908610	0.140371	0.509333	-0.755935	-0.373117	0.172991
14573	1.143860	-8.857066	-4.086886	-0.013901	0.022342	-0.015488	0.081616	0.909426	0.139334	0.509352	-0.755988	-0.373200	0.172523
14574	1.136496	-8.828092	-4.052940	-0.007825	0.009567	-0.008980	0.083069	0.908324	0.139713	0.509330	-0.755941	-0.373380	0.172405
14575	1.247555	-8.861619	-4.071579	-0.000752	0.002271	-0.012618	0.081875	0.909298	0.140375	0.509393	-0.755809	-0.373578	0.172368
14576	1.218230	-8.780008	-4.111518	0.019243	0.002311	-0.005138	0.081736	0.909717	0.141290	0.509711	-0.755486	-0.373688	0.172607
14577	1.249961	-8.861713	-4.100365	0.019356	-0.001356	-0.010664	0.082668	0.909960	0.139456	0.510046	-0.755150	-0.373825	0.172791
14578	1.280639	-8.722176	-4.122128	0.001621	-0.006811	0.004938	0.081351	0.909700	0.139206	0.509978	-0.755016	-0.374006	0.173185
14579	1.249367	-8.736643	-4.113020	0.010297	0.009660	0.011416	0.082017	0.909546	0.138157	0.510182	-0.754975	-0.373732	0.173355
14580	1.160547	-8.821284	-4.187054	0.024266	0.002369	0.017037	0.082939	0.910078	0.137889	0.510485	-0.754735	-0.373551	0.173899
14581	1.170727	-8.934338	-4.183743	-0.010730	0.013307	0.020541	0.081892	0.909668	0.136593	0.510364	-0.754991	-0.373175	0.173949
14582	1.122166	-8.862267	-4.187987	-0.010660	0.020580	0.007604	0.081359	0.909280	0.138032	0.510296	-0.755077	-0.373119	0.173892
14583	1.127100	-8.881112	-4.072977	0.051630	0.005999	0.000559	0.081882	0.910500	0.138028	0.511130	-0.754522	-0.372902	0.174316
14584	1.165805	-8.910023	-4.106629	0.017361	0.009660	0.014226	0.082280	0.911166	0.136982	0.511402	-0.754378	-0.372669	0.174640
14585	1.208844	-8.832824	-4.071536	-0.042950	0.002261	0.003778	0.082822	0.908564	0.136194	0.510770	-0.754800	-0.372771	0.174447
14586	1.213907	-8.880674	-3.995341	-0.020985	-0.005036	0.002056	0.080970	0.908865	0.136991	0.510368	-0.754847	-0.373127	0.174664
14587	1.161015	-8.917300	-4.121180	0.017491	-0.001337	0.002246	0.082551	0.908716	0.137500	0.510631	-0.754625	-0.373078	0.174959
14588	1.247393	-8.833239	-4.215219	0.062923	0.007873	0.002463	0.082158	0.909932	0.136069	0.511618	-0.753921	-0.372880	0.175529
14589	1.296046	-8.919286	-4.076736	0.085926	0.011512	-0.012188	0.082295	0.911002	0.134243	0.513058	-0.752935	-0.372679	0.175985
14590	1.305439	-8.861108	-3.955802	0.183978	0.020748	-0.013556	0.082979	0.910135	0.130063	0.516033	-0.750947	-0.372081	0.177044
14591	1.243424	-8.990124	-3.653313	0.348763	0.035500	-0.020127	0.081158	0.912809	0.123036	0.521624	-0.747240	-0.370809	0.179005
14592	1.074340	-8.928340	-3.781257	0.304761	0.035472	-0.006514	0.079884	0.914899	0.112743	0.526436	-0.744007	-0.369599	0.180874
14593	1.060379	-9.028918	-3.633960	0.238319	0.037219	-0.004082	0.079911	0.915792	0.106744	0.530295	-0.741527	-0.368434	0.182154
14594	1.239252	-9.124640	-3.585621	0.392555	0.042868	-0.013451	0.080605	0.916662	0.099174	0.536542	-0.737471	-0.366514	0.184193
14595	1.128214	-9.095974	-3.581454	0.569536	0.077712	-0.037532	0.077627	0.919967	0.085896	0.545642	-0.731254	-0.364145	0.186924
14596	1.249781	-9.309730	-3.540107	0.734987	0.121793	-0.029365	0.080084	0.922346	0.067878	0.557458	-0.723565	-0.360036	0.189918
14597	1.367970	-9.290159	-2.811345	1.112645	0.165078	-0.046905	0.077167	0.924854	0.042991	0.574808	-0.711197	-0.354596	0.195081
14598	1.366225	-9.403392	-2.150382	1.321393	0.177103	-0.059712	0.075728	0.928103	0.012353	0.595180	-0.696462	-0.347171	0.200433
14599	1.389916	-9.301160	-1.819843	1.258331	0.177043	-0.048964	0.074317	0.927241	-0.020764	0.613977	-0.681543	-0.340630	0.206163
14600	1.618680	-9.211546	-1.077064	1.216472	0.167866	-0.038092	0.075275	0.925958	-0.052467	0.631924	-0.667158	-0.333240	0.211005
14601	1.360090	-9.579277	-0.810966	1.579130	0.157235	-0.036234	0.071835	0.918333	-0.096657	0.653923	-0.647183	-0.324950	0.218965
14602	1.542762	-9.440072	-0.315184	1.647657	0.157270	-0.048813	0.069444	0.911656	-0.140204	0.676251	-0.625769	-0.315832	0.226599
14603	1.410237	-9.417929	0.608124	2.058034	0.163005	-0.091059	0.071812	0.899767	-0.181966	0.702915	-0.597453	-0.305223	0.236220
14604	1.338097	-9.430262	1.265044	2.484365	0.132398	-0.066713	0.070359	0.876432	-0.241961	0.732961	-0.562134	-0.291799	0.248248
14605	1.473035	-9.378974	2.112037	2.530213	0.121435	-0.068317	0.070651	0.846392	-0.303018	0.761539	-0.524418	-0.277912	0.260402
14606	1.529983	-9.144516	3.095305	2.315700	0.106601	-0.036177	0.066501	0.808072	-0.366129	0.785833	-0.488958	-0.264259	0.271206
14607	1.616044	-8.964215	3.703590	2.056486	0.099046	-0.009804	0.068217	0.769282	-0.415202	0.805891	-0.456566	-0.251484	0.280791
14608	1.769009	-8.653633	4.376742	1.911177	0.067829	0.004257	0.071828	0.735230	-0.451636	0.823115	-0.425809	-0.239423	0.289560
14609	1.738386	-8.240063	5.721797	1.903492	0.052211	0.013434	0.074942	0.694902	-0.489503	0.838940	-0.394362	-0.227328	0.298294
14610	2.018518	-8.301523	6.582967	1.945981	-0.031842	0.015629	0.074223	0.652067	-0.523689	0.853431	-0.361244	-0.215997	0.307414
14611	2.046063	-7.989527	7.038914	2.139143	-0.076578	-0.038717	0.068391	0.600308	-0.557056	0.868046	-0.323577	-0.204333	0.316295
14612	1.592492	-6.897483	7.213238	2.521342	-0.107359	-0.062647	0.063930	0.538830	-0.593568	0.883211	-0.278427	-0.190460	0.325794
14613	0.985878	-5.065772	7.067625	2.642526	-0.098084	-0.041855	0.064733	0.474610	-0.625950	0.896604	-0.230393	-0.175042	0.335232
14614	1.362240	-3.582160	7.281594	2.203126	-0.039759	0.055442	0.062216	0.404659	-0.649438	0.905372	-0.190532	-0.160635	0.343795
14615	1.739919	-3.366565	8.190771	1.242821	0.014318	0.170465	0.064302	0.357385	-0.661346	0.908729	-0.168331	-0.151208	0.350730
14616	1.812422	-3.847062	9.764309	0.821739	0.039338	0.170147	0.060267	0.317318	-0.667853	0.910283	-0.154059	-0.144209	0.356166
14617	1.972133	-4.482050	9.732887	1.003128	0.015613	0.101000	0.060527	0.289482	-0.672302	0.912540	-0.135875	-0.136528	0.360789
14618	1.872280	-3.765673	9.607569	1.403003	0.039501	-0.022563	0.066324	0.260775	-0.675884	0.916265	-0.110346	-0.125764	0.363959
14619	1.653960	-2.482729	9.181813	1.310846	0.072143	-0.093286	0.067421	0.219861	-0.679564	0.919714	-0.086282	-0.115167	0.365265
14620	1.782516	-2.130658	9.336789	0.939864	0.104570	-0.126607	0.068990	0.188243	-0.679330	0.922327	-0.069346	-0.106650	0.364869
14621	1.872569	-1.782542	9.765018	0.585468	0.122409	-0.143214	0.069632	0.157456	-0.678828	0.924385	-0.058809	-0.100427	0.363274
14622	1.756110	-1.621038	9.919836	0.426079	0.153281	-0.144084	0.073898	0.142987	-0.677043	0.926190	-0.051644	-0.094738	0.361288
14623	1.793712	-1.416536	9.894248	0.231511	0.123877	-0.127497	0.077863	0.140086	-0.676554	0.927578	-0.047674	-0.091030	0.359221
14624	1.595912	-1.403156	9.700541	0.206855	0.109229	-0.121145	0.082627	0.134322	-0.675421	0.928827	-0.044292	-0.087708	0.357248
14625	1.541593	-1.133856	9.679805	0.159065	0.122058	-0.086351	0.083965	0.129131	-0.675435	0.929797	-0.041714	-0.084517	0.355800
14626	1.647532	-1.104867	9.652392	0.113229	0.107487	-0.053334	0.085428	0.124630	-0.674405	0.930441	-0.040175	-0.081834	0.354920
14627	1.426088	-1.179733	9.699689	0.182781	0.105830	-0.001303	0.088342	0.119027	-0.672866	0.930769	-0.037170	-0.078716	0.355093
14628	1.483746	-1.128438	9.890594	0.219417	0.087639	0.019212	0.092576	0.114221	-0.671989	0.930917	-0.033629	-0.075588	0.355737
14629	1.411679	-1.191801	9.696984	0.102141	0.056434	0.016823	0.095500	0.109275	-0.672798	0.930954	-0.031805	-0.073960	0.356150
14630	1.180190	-1.187769	9.603657	0.206116	0.009044	0.035873	0.095513	0.103842	-0.671235	0.930828	-0.027976	-0.072377	0.357124
14631	1.247388	-1.125303	9.537944	0.527213	-0.052692	0.054207	0.092391	0.090002	-0.669390	0.930607	-0.017528	-0.069725	0.358891
14632	1.136955	-0.732326	9.129519	0.471424	-0.052666	0.080670	0.091137	0.073665	-0.669910	0.930068	-0.008378	-0.067367	0.361060
14633	1.010614	-0.515040	9.419461	0.328643	-0.040048	0.086369	0.089854	0.061711	-0.668079	0.929419	-0.001766	-0.065882	0.363094
14634	1.138707	-0.577013	9.515812	0.206204	-0.038348	0.083907	0.088823	0.055321	-0.668073	0.928748	0.002345	-0.065171	0.364929
14635	1.240801	-0.239614	9.617521	0.185473	-0.001921	0.036664	0.088449	0.047846	-0.666769	0.928455	0.006076	-0.064010	0.365836
14636	1.527895	-0.277336	9.677286	0.275236	0.027346	-0.008136	0.088214	0.039139	-0.665989	0.928493	0.011108	-0.061564	0.366042
14637	1.101698	0.118920	9.707673	0.333240	0.036359	-0.059574	0.090347	0.029877	-0.663532	0.928868	0.017429	-0.058589	0.365332
14638	0.970512	0.327885	9.678172	0.231666	0.027071	-0.069318	0.090892	0.023347	-0.662105	0.929306	0.021727	-0.056446	0.364325
14639	1.033784	0.218553	10.034920	0.032215	-0.006035	-0.057353	0.092228	0.019241	-0.662509	0.929691	0.022766	-0.056430	0.363280
14640	0.812856	0.035467	10.097507	-0.151696	0.008393	-0.039849	0.092482	0.022503	-0.662901	0.930046	0.020040	-0.057435	0.362374
14641	0.899687	0.031118	10.182278	-0.279541	0.026556	-0.033139	0.091009	0.026620	-0.661583	0.930405	0.014999	-0.059057	0.361434
14642	1.296338	-0.248371	9.838773	-0.201847	0.015603	-0.091761	0.092184	0.033661	-0.664458	0.931130	0.011349	-0.060276	0.359494
14643	1.431986	-0.403833	9.328929	0.075210	-0.011590	-0.142902	0.093884	0.037321	-0.664340	0.932112	0.013305	-0.060035	0.356912
14644	1.474851	-0.295847	9.220416	0.013778	-0.009797	-0.136757	0.094284	0.036495	-0.664735	0.933062	0.013906	-0.060161	0.354376
14645	1.364449	-0.394082	9.405255	-0.134929	-0.009987	-0.135666	0.094673	0.038667	-0.664998	0.934032	0.011908	-0.061402	0.351670
14646	1.447390	-0.590539	9.602525	-0.189270	-0.000847	-0.110104	0.095197	0.042184	-0.666827	0.934834	0.008623	-0.062801	0.349381
14647	1.427882	-0.537076	9.768734	-0.131639	0.002900	-0.093211	0.096236	0.047071	-0.667354	0.935497	0.006521	-0.063804	0.347465
14648	1.608230	-0.440777	9.680545	-0.177392	-0.017171	-0.073105	0.095690	0.052792	-0.668000	0.935993	0.003523	-0.065427	0.345868
14649	1.470681	-0.401496	9.989491	-0.142688	0.028606	-0.039787	0.096471	0.055777	-0.668265	0.936301	0.000965	-0.066046	0.344930
14650	1.505482	-0.620166	10.051564	-0.162184	0.078019	-0.006726	0.099230	0.059824	-0.669068	0.936441	-0.002493	-0.065783	0.344594
14651	1.416481	-0.661054	10.107775	0.039301	0.100114	-0.022354	0.101193	0.061725	-0.667518	0.936716	-0.002171	-0.063820	0.344216
14652	1.443377	-0.753510	9.792250	0.147905	0.061853	-0.030042	0.103584	0.057066	-0.667540	0.936997	0.000321	-0.061723	0.343841
14653	1.423527	-0.654076	9.330142	0.132993	0.014310	-0.043888	0.105302	0.053524	-0.665599	0.937300	0.003000	-0.060741	0.343176
14654	1.365138	-0.543567	9.314342	0.009475	-0.035161	-0.035215	0.105714	0.052002	-0.667559	0.937492	0.003570	-0.061413	0.342528
14655	1.138126	-0.451696	9.575178	-0.050376	-0.016914	-0.002339	0.106366	0.051738	-0.665999	0.937477	0.002962	-0.062282	0.342416
14656	1.581728	-0.435246	9.906033	-0.097772	-0.011367	0.026958	0.105591	0.049957	-0.667820	0.937275	0.001282	-0.063246	0.342804
14657	1.722139	-0.552503	10.011325	0.018266	0.003292	-0.013075	0.105851	0.049556	-0.666779	0.937354	0.001837	-0.063290	0.342576
14658	1.550327	-0.436426	9.579240	0.186742	0.021585	-0.082397	0.106513	0.048866	-0.666915	0.937924	0.005402	-0.061682	0.341269
14659	0.978918	-0.437918	9.475461	0.354980	0.038065	-0.112969	0.108124	0.040816	-0.666410	0.938662	0.012151	-0.058765	0.339578
14660	0.597178	-0.270553	9.387823	0.372239	0.012476	-0.101790	0.109734	0.029657	-0.663558	0.939242	0.019281	-0.056056	0.338099
14661	1.213370	-0.047184	9.617563	0.198670	-0.040552	-0.065661	0.111613	0.018757	-0.661753	0.939538	0.023556	-0.055662	0.337069
14662	1.017139	-0.339680	10.036537	0.044515	-0.082709	-0.020230	0.108727	0.015784	-0.662644	0.939551	0.025081	-0.056988	0.336700
14663	0.585154	-0.249037	10.057782	-0.045219	-0.104705	0.019013	0.107670	0.015394	-0.661983	0.939307	0.025068	-0.059456	0.336956
14664	1.147799	-0.440640	9.988328	-0.130462	-0.099106	0.067518	0.105298	0.018391	-0.664571	0.938787	0.023312	-0.062311	0.338013
14665	1.321468	-0.467561	9.754313	-0.162745	-0.106449	0.052610	0.103717	0.019758	-0.665862	0.938349	0.021026	-0.065621	0.338752
14666	1.287350	-0.401144	9.495660	-0.217229	-0.115609	0.061576	0.099609	0.026333	-0.666869	0.937853	0.017759	-0.069369	0.339565
14667	1.142441	-0.351154	9.422990	-0.231300	-0.119296	0.061503	0.096572	0.031243	-0.669712	0.937320	0.014238	-0.073377	0.340360
14668	1.116300	-0.433165	9.378385	-0.199867	-0.080864	0.067144	0.094313	0.036709	-0.670474	0.936786	0.011049	-0.076353	0.341291
14669	1.386193	-0.398424	9.530229	-0.252570	-0.066209	0.090856	0.094695	0.040516	-0.670736	0.936087	0.006708	-0.079502	0.342600
14670	1.480968	-0.551841	9.641790	-0.385478	-0.064524	0.090190	0.092839	0.049209	-0.675282	0.935384	-0.000103	-0.083441	0.343649
14671	1.369657	-0.447065	10.091134	-0.182467	-0.073445	0.107830	0.090710	0.055896	-0.676436	0.934491	-0.003116	-0.086222	0.345373
14672	1.346004	-0.545963	10.031912	-0.140561	-0.064228	0.120953	0.087546	0.058227	-0.678496	0.933526	-0.005402	-0.088464	0.347382
14673	1.483666	-0.593595	10.094945	-0.280549	-0.044265	0.118374	0.087528	0.064077	-0.679276	0.932559	-0.010462	-0.091358	0.349111
14674	1.561302	-0.699588	10.012562	-0.218891	-0.035136	0.081766	0.086190	0.069943	-0.679914	0.931865	-0.014342	-0.093601	0.350229
14675	1.515204	-0.650121	9.729554	-0.019024	-0.009434	0.034747	0.085526	0.072664	-0.680951	0.931581	-0.014604	-0.094020	0.350862
14676	1.508938	-0.349756	9.618479	0.156145	-0.019362	0.004257	0.084222	0.069000	-0.681073	0.931554	-0.011461	-0.093361	0.351226
14677	1.673539	-0.486419	9.663710	0.094921	-0.038580	0.013218	0.084232	0.066139	-0.681074	0.931393	-0.009322	-0.093515	0.351674
14678	1.524240	-0.517418	9.832325	0.073956	-0.051423	0.016817	0.083982	0.062331	-0.680813	0.931188	-0.007508	-0.094028	0.352125
14679	1.764901	-0.425497	9.835860	-0.011954	-0.078862	0.031196	0.081626	0.060699	-0.683142	0.930802	-0.007088	-0.095671	0.352710
14680	1.963029	-0.516556	9.829230	-0.010098	-0.077013	0.027523	0.079638	0.061010	-0.681561	0.930452	-0.006678	-0.097249	0.353209
14681	2.020383	-0.410708	9.790440	0.044229	-0.089764	0.016741	0.077013	0.060474	-0.683627	0.930149	-0.005079	-0.098707	0.353630
14682	1.924678	-0.575293	9.561582	0.056532	-0.075146	0.009404	0.075313	0.057355	-0.684136	0.929930	-0.003407	-0.099782	0.353923
14683	1.852199	-0.552085	9.354778	0.048005	-0.088025	-0.021999	0.072546	0.056300	-0.683854	0.929897	-0.001658	-0.101186	0.353625
14684	1.994598	-0.596077	9.072218	0.021832	-0.077088	-0.038749	0.070445	0.055766	-0.685141	0.930006	-0.000522	-0.102545	0.352951
14685	2.309930	-0.494791	8.956552	-0.028298	-0.031360	-0.027068	0.070447	0.054139	-0.684359	0.930115	-0.000565	-0.103455	0.352396
14686	2.392781	-0.640538	9.910723	-0.042093	0.074606	-0.017151	0.070444	0.057390	-0.686184	0.930378	-0.001731	-0.102442	0.351992
14687	1.993794	-0.880270	10.398162	0.025656	0.193333	-0.040996	0.074263	0.056548	-0.684389	0.931040	-0.002321	-0.098803	0.351279
14688	1.597684	-0.742580	10.084317	0.178619	0.202371	-0.133466	0.081519	0.054702	-0.683666	0.932360	-0.000046	-0.093863	0.349134
14689	1.424116	-0.784484	9.189083	0.345417	0.119241	-0.205395	0.086416	0.047178	-0.681361	0.933969	0.006139	-0.089346	0.345949
14690	1.099684	-0.491193	9.305398	0.411829	0.038851	-0.199425	0.089872	0.036538	-0.678916	0.935322	0.014026	-0.085822	0.342945
14691	1.018028	-0.553540	9.414189	0.104830	0.001218	-0.123400	0.092535	0.028618	-0.677898	0.936121	0.016351	-0.085131	0.340827
14692	1.568520	-0.699861	9.928604	-0.249183	-0.035486	-0.045745	0.091209	0.031621	-0.678799	0.936434	0.012112	-0.087558	0.339527
14693	1.463266	-0.862684	10.220613	-0.378843	-0.039244	-0.015017	0.091054	0.040728	-0.680880	0.936517	0.005429	-0.090940	0.338579
14694	1.428605	-0.667591	10.299845	-0.328237	-0.006285	-0.011132	0.091016	0.051618	-0.681657	0.936595	-0.000551	-0.093357	0.337749
14695	1.445523	-0.690354	9.966000	-0.213345	0.041289	-0.051226	0.091784	0.060308	-0.683485	0.936993	-0.004629	-0.094084	0.336408
14696	1.519904	-0.628817	9.624269	0.074842	0.036065	-0.086670	0.093878	0.065183	-0.684022	0.937651	-0.003203	-0.092992	0.334891
14697	1.793384	-0.875895	8.979994	0.176456	0.005158	-0.097152	0.096001	0.061214	-0.683519	0.938302	0.000349	-0.091782	0.333415
14698	1.457811	-0.780277	8.992607	0.116359	-0.008534	-0.045771	0.095232	0.054824	-0.683124	0.938588	0.002777	-0.091246	0.332744
14699	2.052539	-1.109862	9.363229	-0.013231	-0.035004	0.001639	0.095498	0.053869	-0.682997	0.938498	0.002831	-0.092073	0.332770
14700	2.135296	-1.267846	9.553834	-0.065688	-0.035038	0.012457	0.095754	0.055369	-0.682607	0.938357	0.001910	-0.093249	0.332847
14701	2.245381	-1.099602	9.437190	-0.074412	-0.013132	-0.006082	0.095498	0.056710	-0.684952	0.938354	0.000657	-0.094115	0.332615
14702	2.132164	-1.113734	9.591975	0.008336	-0.015005	-0.048118	0.095756	0.057799	-0.684693	0.938646	0.001106	-0.094421	0.331702
14703	1.957176	-0.820756	9.529634	0.036382	-0.007745	-0.073849	0.095355	0.058761	-0.684298	0.939096	0.002010	-0.094473	0.330407
14704	1.915247	-0.621096	9.541646	0.065922	-0.007688	-0.062636	0.096422	0.057373	-0.685741	0.939491	0.003521	-0.094260	0.329332
14705	1.664729	-0.662030	9.677969	0.031357	-0.020442	-0.012964	0.096950	0.056826	-0.685355	0.939512	0.004298	-0.094587	0.329169
14706	1.481011	-0.551028	9.879462	-0.014978	0.005259	0.066115	0.095629	0.056034	-0.684301	0.939086	0.003960	-0.094674	0.330363
14707	2.003204	-0.861075	9.673535	-0.039132	0.027422	0.132445	0.096957	0.056001	-0.686138	0.938238	0.002813	-0.094574	0.332801
14708	2.129254	-1.002588	9.730342	-0.032071	0.000047	0.141763	0.097743	0.057354	-0.686143	0.937291	0.002046	-0.094874	0.335380
14709	2.051563	-0.902868	9.385327	-0.054004	0.002743	0.126877	0.097225	0.055853	-0.686923	0.936418	0.000782	-0.095361	0.337680
14710	1.988807	-0.878145	9.615547	-0.059899	0.012717	0.108368	0.098530	0.058977	-0.686410	0.935704	-0.000527	-0.095609	0.339584
14711	1.752518	-0.868472	9.767116	0.015638	0.023656	0.082881	0.097216	0.056952	-0.686009	0.935157	-0.000555	-0.095236	0.341190
14712	1.525186	-0.719716	9.776683	-0.064128	0.030849	0.082450	0.099855	0.057597	-0.686682	0.934645	-0.002016	-0.095175	0.342602
14713	1.452750	-0.700941	9.680246	-0.187576	0.012431	0.081850	0.099978	0.061264	-0.687594	0.934067	-0.005770	-0.096379	0.343797
14714	1.450385	-0.705315	9.809795	-0.168188	-0.023210	0.078311	0.101014	0.066697	-0.687992	0.933456	-0.008799	-0.098038	0.344922
14715	1.544907	-0.803235	9.967744	-0.178841	-0.049645	0.109683	0.099155	0.071880	-0.689409	0.932537	-0.012015	-0.100310	0.346652
14716	1.589389	-1.031649	9.988962	-0.199309	-0.079006	0.072721	0.096777	0.076783	-0.692126	0.931816	-0.015226	-0.103225	0.347609
14717	1.584922	-1.114076	9.810120	-0.183204	-0.042528	0.030299	0.095956	0.084152	-0.691725	0.931431	-0.018420	-0.105396	0.347835
14718	1.473124	-0.932008	9.643587	-0.175798	-0.029881	-0.030605	0.094633	0.087689	-0.693669	0.931510	-0.021318	-0.107264	0.346885
14719	1.560932	-0.641045	9.542860	-0.047383	0.001138	-0.116764	0.096594	0.093110	-0.694204	0.932278	-0.021953	-0.107710	0.344637
14720	1.325256	-0.253799	9.642117	0.068167	0.028582	-0.142092	0.096593	0.093112	-0.694074	0.933354	-0.020473	-0.106846	0.342075
14721	1.406598	-0.121377	9.620727	0.269577	0.026949	-0.157684	0.100557	0.090349	-0.693455	0.934569	-0.015226	-0.104604	0.339716
14722	1.454420	-0.031792	9.756864	0.172136	0.013211	-0.126782	0.101506	0.082310	-0.692553	0.935517	-0.011734	-0.103303	0.337638
14723	1.396600	-0.044219	9.674529	0.009813	-0.027989	-0.085088	0.101116	0.080680	-0.692551	0.936027	-0.011069	-0.103782	0.336094
14724	1.556362	-0.191674	9.381078	-0.051893	-0.018767	-0.042945	0.103607	0.083116	-0.691396	0.936272	-0.011725	-0.104571	0.335144
14725	1.913091	-0.161192	9.644100	-0.024163	-0.044181	0.001543	0.102030	0.084204	-0.693339	0.936160	-0.011720	-0.105547	0.335151
14726	2.051092	-0.296776	9.317004	-0.091298	-0.040407	0.060278	0.099908	0.088037	-0.693842	0.935647	-0.013183	-0.106980	0.336074
14727	2.332273	-0.600527	9.685062	-0.124286	-0.053208	0.068458	0.099119	0.090745	-0.696313	0.935033	-0.015093	-0.108798	0.337117
14728	2.536577	-0.988387	9.424664	-0.036605	-0.023835	0.064272	0.100431	0.092907	-0.696583	0.934534	-0.015653	-0.109550	0.338231
14729	2.264562	-1.070114	9.605825	-0.090648	0.032659	0.041753	0.101342	0.094679	-0.695416	0.934286	-0.017446	-0.109581	0.338816
14730	1.830503	-1.036024	9.976748	-0.064427	0.129470	0.039867	0.105552	0.097219	-0.695449	0.934271	-0.019510	-0.107662	0.339362
14731	2.159178	-1.209195	9.804543	-0.058702	0.155011	-0.004419	0.109232	0.100989	-0.695737	0.934600	-0.021441	-0.105213	0.339106
14732	1.995157	-1.200510	9.625488	0.045111	0.094655	-0.059178	0.114762	0.102296	-0.694999	0.935217	-0.021012	-0.103242	0.338037
14733	1.614468	-1.270163	9.179247	0.145216	0.034313	-0.101037	0.117403	0.099962	-0.693847	0.936018	-0.018126	-0.101717	0.336447
14734	1.161289	-1.274873	9.472626	0.057828	-0.002437	-0.105135	0.119782	0.098303	-0.693607	0.936741	-0.016711	-0.101490	0.334571
14735	1.253639	-1.423311	9.634647	-0.071426	-0.009924	-0.118690	0.121486	0.100466	-0.693228	0.937480	-0.017596	-0.102223	0.332224
14736	1.274773	-1.302877	9.660540	-0.136894	-0.015535	-0.142090	0.121072	0.105374	-0.693353	0.938345	-0.019669	-0.103552	0.329240
14737	1.361209	-1.204616	10.200461	-0.146072	-0.027524	-0.170736	0.123172	0.111050	-0.695454	0.939339	-0.021764	-0.105101	0.325764
14738	1.298121	-1.128501	9.980083	-0.154848	0.030005	-0.189330	0.124325	0.119080	-0.694808	0.940568	-0.024372	-0.105706	0.321814
14739	1.945726	-0.916837	10.286772	-0.051945	0.116192	-0.153861	0.126684	0.124491	-0.695868	0.941767	-0.025660	-0.103917	0.318775
14740	2.120244	-1.132186	9.831666	0.148767	0.114790	-0.093755	0.130771	0.123094	-0.694727	0.942677	-0.023295	-0.100934	0.317222
14741	1.328308	-0.916968	9.200734	0.128858	0.048974	-0.064255	0.135928	0.118954	-0.694249	0.943235	-0.020931	-0.099215	0.316270
14742	1.701935	-1.419760	9.005121	0.060443	-0.011237	-0.016477	0.137522	0.118102	-0.695958	0.943350	-0.019588	-0.099132	0.316039
14743	1.661763	-1.577466	9.348222	0.039066	-0.038553	0.046216	0.137123	0.117302	-0.694651	0.942988	-0.018623	-0.099604	0.317028
14744	1.814587	-1.784926	9.101876	-0.069752	-0.067787	0.082645	0.137644	0.118796	-0.694524	0.942319	-0.019578	-0.101373	0.318393
14745	2.437094	-1.874092	9.401711	-0.161225	-0.067872	0.061903	0.135788	0.122081	-0.695029	0.941703	-0.022284	-0.103712	0.319285
14746	2.074566	-1.692375	9.278444	-0.121805	-0.056963	0.038069	0.133138	0.127814	-0.696831	0.941308	-0.024199	-0.105624	0.319684
14747	2.053915	-1.403643	9.291903	-0.158450	-0.046111	0.008319	0.132729	0.132982	-0.698130	0.941055	-0.026900	-0.107589	0.319556
14748	1.793292	-1.345838	9.460726	-0.126020	-0.038827	0.002920	0.133504	0.138549	-0.699046	0.940906	-0.028937	-0.109201	0.319270
14749	1.817695	-1.392672	9.822788	-0.030878	-0.014881	0.043971	0.133888	0.141407	-0.698787	0.940553	-0.029522	-0.109742	0.320069
14750	1.922486	-1.628150	9.854072	-0.066254	0.008978	0.093606	0.134795	0.142916	-0.696707	0.939951	-0.030937	-0.110019	0.321606
14751	1.987448	-1.593840	9.999196	-0.012338	-0.000911	0.135424	0.134533	0.144808	-0.698530	0.939044	-0.031479	-0.110128	0.324157
14752	1.932449	-1.711230	9.476104	-0.059762	-0.045696	0.143569	0.133732	0.145783	-0.697349	0.937980	-0.032523	-0.111361	0.326701
14753	1.855556	-1.764189	9.513054	-0.033444	-0.058479	0.142798	0.134652	0.148483	-0.698660	0.936864	-0.033127	-0.112689	0.329376
14754	1.838719	-1.784434	9.231741	-0.087548	-0.084170	0.119495	0.132016	0.149861	-0.700073	0.935830	-0.034383	-0.114841	0.331437
14755	1.620785	-1.577401	9.391051	-0.056074	-0.077792	0.114087	0.129635	0.152200	-0.700444	0.934825	-0.035240	-0.116694	0.333532
14756	1.866695	-1.577003	9.364545	0.024729	-0.080473	0.088669	0.127263	0.153035	-0.701337	0.934064	-0.034348	-0.118048	0.335274
14757	1.861094	-1.408254	9.462883	0.059657	-0.060333	0.088805	0.124894	0.151024	-0.700797	0.933336	-0.033099	-0.118815	0.337152
14758	1.901395	-1.248124	9.827997	0.107960	-0.048450	0.076100	0.124908	0.148969	-0.701972	0.932780	-0.030837	-0.119018	0.338830
14759	1.671392	-1.046627	9.783065	0.133190	-0.036573	0.074346	0.123329	0.146546	-0.700917	0.932242	-0.028321	-0.118830	0.340591
14760	1.733950	-1.027908	9.591863	0.059554	-0.049412	0.079534	0.121494	0.142488	-0.700122	0.931620	-0.026963	-0.119377	0.342207
14761	1.637107	-0.941416	9.611377	0.141752	-0.056638	0.083645	0.118871	0.139784	-0.701015	0.930964	-0.024151	-0.119468	0.344167
14762	1.936132	-0.939506	9.995892	0.065437	-0.051135	0.117404	0.117710	0.135149	-0.702703	0.930070	-0.022762	-0.119989	0.346487
14763	1.907116	-0.946405	9.402574	0.059074	-0.038308	0.117358	0.115991	0.135042	-0.701776	0.929172	-0.021671	-0.120276	0.348861
14764	2.030427	-0.997137	9.974358	0.090196	-0.014605	0.090716	0.116260	0.133135	-0.701388	0.928554	-0.020014	-0.119954	0.350710
14765	1.848034	-0.689097	9.396029	0.045689	-0.026650	0.036966	0.114419	0.131659	-0.701243	0.928235	-0.019030	-0.120135	0.351547
14766	1.703848	-0.777481	9.667112	0.060110	-0.022182	0.007495	0.114691	0.131100	-0.702420	0.928167	-0.017679	-0.120197	0.351775
14767	2.061500	-0.949739	9.744854	0.195597	-0.036743	-0.043457	0.112990	0.126496	-0.701625	0.928436	-0.013628	-0.119522	0.351476
14768	1.972976	-0.592055	9.556995	0.023649	-0.020452	-0.035143	0.112073	0.124061	-0.700967	0.928653	-0.012863	-0.119822	0.350829
14769	2.322219	-1.024091	9.662223	-0.152699	-0.016991	-0.050774	0.111803	0.127861	-0.702659	0.928915	-0.015378	-0.121228	0.349549
14770	2.356355	-1.100650	9.769495	-0.194247	-0.002521	-0.091611	0.112435	0.135479	-0.702921	0.929496	-0.018650	-0.122736	0.347311
14771	2.231115	-1.148280	9.282736	-0.245101	0.004728	-0.101105	0.111739	0.145022	-0.702911	0.930095	-0.022902	-0.124408	0.344849
14772	2.196790	-1.012380	9.642012	-0.162617	-0.002560	-0.115455	0.110913	0.152400	-0.701597	0.930822	-0.025527	-0.125704	0.342225
14773	1.927107	-1.111299	9.016350	-0.143655	0.008452	-0.107991	0.111286	0.160014	-0.702640	0.931493	-0.027885	-0.126605	0.339873
14774	1.955625	-1.003727	9.498246	-0.185857	0.066929	-0.084310	0.112310	0.167633	-0.702384	0.932146	-0.031496	-0.126742	0.337709
14775	2.102180	-1.381701	10.051254	-0.174402	0.105381	-0.052915	0.116503	0.174671	-0.702153	0.932646	-0.035211	-0.125997	0.336238
14776	2.096243	-1.669164	9.720684	-0.121560	0.149237	-0.087768	0.119496	0.182017	-0.699696	0.933536	-0.038165	-0.124166	0.334122
14777	2.276974	-1.641649	9.922008	-0.074565	0.121757	-0.137320	0.122381	0.186884	-0.700108	0.934684	-0.039922	-0.122514	0.331304
14778	2.228798	-1.667147	9.529902	-0.074265	0.063193	-0.174140	0.126047	0.192303	-0.698962	0.935940	-0.041207	-0.122039	0.327756
14779	2.012335	-1.778301	9.516720	-0.016554	0.048629	-0.162753	0.126425	0.197335	-0.699354	0.937097	-0.041340	-0.121405	0.324655
14780	1.990743	-1.807794	9.348062	-0.107773	0.030301	-0.146572	0.126535	0.201433	-0.698048	0.938041	-0.043105	-0.121733	0.321561
14781	1.902190	-1.952935	9.172356	-0.297017	0.027398	-0.128139	0.127169	0.209319	-0.698832	0.938644	-0.048469	-0.123283	0.318434
14782	2.051440	-1.894031	9.424238	-0.187467	0.008321	-0.131247	0.125936	0.219427	-0.697383	0.939326	-0.051624	-0.124522	0.315431
14783	2.089393	-1.766772	9.325552	-0.092223	-0.022607	-0.120568	0.125645	0.226244	-0.697117	0.939916	-0.052849	-0.125711	0.312989
14784	2.141891	-1.661591	9.094658	-0.066193	-0.022529	-0.111208	0.123917	0.230481	-0.697623	0.940504	-0.053582	-0.126741	0.310672
14785	2.173766	-1.758923	9.460883	-0.078355	-0.013403	-0.102053	0.121786	0.236631	-0.697994	0.941002	-0.054640	-0.127661	0.308598
14786	2.051136	-1.826379	9.506804	-0.024101	0.028675	-0.101846	0.121116	0.237742	-0.696684	0.941697	-0.054921	-0.127456	0.306506
14787	1.636629	-1.850162	9.829085	-0.031345	0.085312	-0.076147	0.121503	0.240458	-0.697077	0.942330	-0.055773	-0.126183	0.304929
14788	1.685512	-1.984300	9.976498	0.114037	0.097356	-0.071732	0.123730	0.243166	-0.696181	0.943151	-0.053945	-0.123809	0.303689
14789	1.492375	-1.942446	9.663203	0.045627	0.078084	-0.072054	0.124529	0.241383	-0.696449	0.943817	-0.053334	-0.122168	0.302392
14790	1.414970	-1.895013	9.507107	0.031462	0.045196	-0.061004	0.124261	0.240991	-0.695142	0.944335	-0.052769	-0.121269	0.301232
14791	1.666999	-2.179377	9.229401	0.019236	-0.051595	-0.042431	0.123734	0.240994	-0.695399	0.944472	-0.051980	-0.122188	0.300568
14792	1.642495	-2.108259	8.932494	0.010225	-0.117339	-0.022995	0.122428	0.243688	-0.699952	0.944339	-0.050930	-0.124445	0.300239
14793	1.970973	-2.232733	8.929012	-0.181809	-0.139314	0.024998	0.118463	0.246049	-0.699919	0.943629	-0.053616	-0.128166	0.300437
14794	2.073128	-2.425300	8.845645	-0.079547	-0.124504	0.047657	0.115017	0.251259	-0.700411	0.942938	-0.054395	-0.131021	0.301236
14795	1.868766	-2.028045	9.038957	-0.086685	-0.119078	0.042969	0.110804	0.252238	-0.702593	0.942245	-0.055485	-0.133778	0.301991
14796	2.181629	-1.893792	9.418255	-0.149606	-0.117299	0.042648	0.105789	0.253249	-0.702552	0.941500	-0.057612	-0.136923	0.302507
14797	1.950203	-1.888585	9.668232	0.009778	-0.131799	0.043466	0.102875	0.256009	-0.702267	0.940861	-0.056805	-0.139324	0.303549
14798	1.354510	-1.367543	8.997809	0.118979	-0.118794	0.091026	0.098795	0.254146	-0.702496	0.940107	-0.054003	-0.140812	0.305703
14799	0.583317	-1.457679	8.418003	-0.053553	-0.065879	0.156500	0.096171	0.251715	-0.703389	0.938888	-0.055103	-0.142162	0.308614
14800	0.719162	-2.598258	9.714005	0.292929	-0.049271	0.106592	0.094999	0.247373	-0.702990	0.938387	-0.049500	-0.141239	0.311498
14801	6.143988	-3.642684	10.018857	0.145400	-0.021254	0.108828	0.092147	0.235140	-0.703625	0.937759	-0.047048	-0.140667	0.314020
14802	8.449197	-3.406812	5.184850	-0.322873	0.152311	0.003882	0.095295	0.239329	-0.703387	0.937825	-0.053968	-0.139911	0.313045
14803	1.487578	0.061894	8.990293	0.030585	0.043798	0.077342	0.095148	0.240172	-0.701038	0.937445	-0.053900	-0.139072	0.314565
14804	0.371404	-1.421956	10.543465	0.267459	0.002833	0.157984	0.095043	0.233224	-0.701171	0.936724	-0.049242	-0.137242	0.318258
14805	1.462901	-2.805312	10.649479	0.088976	-0.042231	0.072352	0.093237	0.224108	-0.702204	0.936193	-0.047567	-0.137543	0.319940
14806	2.025554	-1.492539	10.048985	-0.511845	-0.042879	0.016670	0.092411	0.232568	-0.701671	0.935426	-0.056819	-0.141676	0.318869
14807	3.023568	-1.484782	9.626299	-0.427672	-0.084685	0.003361	0.090233	0.248274	-0.700081	0.934606	-0.064303	-0.146127	0.317842
14808	4.360798	-1.848155	8.831880	0.058359	-0.133058	0.083500	0.087587	0.250079	-0.699668	0.933756	-0.062513	-0.148212	0.319726
14809	2.859283	-1.962383	8.667426	0.251452	-0.054439	0.091688	0.085389	0.241633	-0.702132	0.933264	-0.057702	-0.147739	0.322275
14810	2.231755	-2.303266	9.259340	0.205446	-0.036370	0.084029	0.083308	0.234840	-0.702771	0.932837	-0.053781	-0.147073	0.324488
14811	1.608201	-1.976999	9.342118	0.234665	-0.049366	0.028783	0.081092	0.226972	-0.701974	0.932704	-0.049152	-0.146642	0.325797
14812	1.380692	-1.779184	9.626040	0.167221	-0.065932	0.032137	0.077961	0.220721	-0.704038	0.932455	-0.045598	-0.146827	0.326941
14813	1.446422	-1.408927	9.507016	0.000358	-0.067837	0.063582	0.077974	0.216233	-0.703258	0.931806	-0.045328	-0.148159	0.328225
14814	1.220789	-1.616019	9.588428	-0.002958	-0.069727	0.057108	0.075328	0.217631	-0.702714	0.931222	-0.044998	-0.149502	0.329318
14815	1.530116	-1.758918	9.836573	-0.074520	-0.073437	0.056767	0.073479	0.217792	-0.702308	0.930535	-0.046084	-0.151358	0.330260
14816	1.855947	-1.845916	9.535917	0.029001	-0.036777	0.025877	0.071636	0.219024	-0.703858	0.930280	-0.045282	-0.151903	0.330839
14817	2.237877	-1.546730	9.558082	-0.087325	-0.016798	0.002185	0.069789	0.218505	-0.703321	0.930115	-0.046811	-0.152808	0.330673
14818	2.741774	-2.066126	9.356249	-0.022447	0.030678	-0.075959	0.070701	0.220003	-0.702284	0.930689	-0.047102	-0.152533	0.329141
14819	2.894574	-1.742898	9.506246	0.012814	0.042519	-0.113649	0.071623	0.219456	-0.701510	0.931555	-0.046792	-0.151804	0.327065
14820	3.040165	-1.955603	9.137328	-0.228586	0.063265	-0.136110	0.072526	0.225434	-0.702036	0.932414	-0.050956	-0.152322	0.323738
14821	2.830337	-1.936515	9.212457	-0.165839	0.045094	-0.106241	0.071573	0.232670	-0.701503	0.933037	-0.053999	-0.152738	0.321242
14822	2.683374	-1.961063	9.155527	-0.080027	0.014092	-0.107608	0.073389	0.238116	-0.699689	0.933691	-0.055162	-0.153181	0.318926
14823	2.643963	-1.775111	9.378623	-0.171099	0.026768	-0.108102	0.073638	0.241928	-0.699559	0.934241	-0.058161	-0.153980	0.316387
14824	2.615930	-1.965272	9.370893	-0.211776	0.026623	-0.145216	0.073208	0.249030	-0.698248	0.934992	-0.061747	-0.155065	0.312940
14825	2.601189	-1.910206	9.299509	-0.108414	0.046805	-0.161338	0.073451	0.255558	-0.699030	0.935982	-0.063516	-0.155163	0.309562
14826	2.571282	-1.705906	9.254084	-0.080876	0.064971	-0.218456	0.074488	0.259098	-0.697993	0.937440	-0.064667	-0.154797	0.305062
14827	2.502931	-2.038170	9.227180	-0.148666	0.086728	-0.253890	0.076047	0.264670	-0.697481	0.939026	-0.067124	-0.154502	0.299757
14828	2.586636	-1.893540	9.256396	-0.134611	0.106827	-0.267697	0.076801	0.270819	-0.694746	0.940783	-0.069380	-0.153732	0.294077
14829	2.326655	-1.970390	9.449742	-0.125705	0.130520	-0.277849	0.078628	0.276244	-0.695019	0.942605	-0.071566	-0.152492	0.288306
14830	2.187967	-2.211140	9.488282	0.021761	0.119618	-0.304766	0.079786	0.280344	-0.692418	0.944764	-0.070835	-0.150617	0.282344
14831	1.974788	-2.010602	9.153020	-0.041522	0.114063	-0.304169	0.082678	0.282763	-0.692440	0.946731	-0.071260	-0.149197	0.276338
14832	2.255416	-2.206840	9.299324	0.116097	0.123434	-0.291369	0.084505	0.287242	-0.691931	0.948879	-0.068794	-0.146704	0.270875
14833	2.221817	-2.235445	9.397034	0.152588	0.132680	-0.259821	0.086763	0.283671	-0.692342	0.950851	-0.065779	-0.143780	0.266238
14834	2.146127	-2.033381	9.427969	-0.066538	0.114207	-0.238766	0.088333	0.284352	-0.690528	0.952362	-0.066880	-0.142354	0.261284
14835	2.211792	-2.148301	9.556602	-0.018473	0.096950	-0.216340	0.091342	0.289370	-0.689377	0.953719	-0.067058	-0.140949	0.257013
14836	2.308131	-2.134244	9.389656	-0.025196	0.114467	-0.163791	0.092258	0.290995	-0.689253	0.954855	-0.067580	-0.139194	0.253594
14837	2.394695	-2.085987	9.379138	-0.088365	0.136372	-0.153992	0.094617	0.293703	-0.688227	0.955872	-0.069474	-0.137310	0.250256
14838	2.426574	-2.206831	9.202497	-0.035979	0.101763	-0.135206	0.097760	0.299390	-0.688119	0.956784	-0.070214	-0.135812	0.247366
14839	2.491116	-2.093955	9.103856	0.064350	0.075458	-0.106972	0.099344	0.298827	-0.688132	0.957586	-0.069016	-0.134288	0.245422
14840	2.139837	-2.246254	9.098442	0.066368	0.060043	-0.038650	0.100400	0.297866	-0.687620	0.958036	-0.067849	-0.132948	0.244722
14841	2.360974	-2.103793	9.116907	0.073692	0.046512	0.014937	0.103045	0.294173	-0.686208	0.958164	-0.066672	-0.131776	0.245176
14842	2.375919	-2.196931	9.312591	0.077875	0.027399	0.050060	0.103322	0.292251	-0.687385	0.958098	-0.065357	-0.130886	0.246264
14843	2.361082	-2.125342	9.147814	0.091650	0.027458	0.063048	0.105041	0.290599	-0.687139	0.957952	-0.063883	-0.129946	0.247710
14844	2.422584	-1.874951	9.159101	0.237781	0.017559	0.056411	0.106121	0.283779	-0.686890	0.958014	-0.059470	-0.128442	0.249348
14845	2.256613	-1.436534	9.406163	0.267915	0.005765	0.091621	0.105910	0.272590	-0.688980	0.957851	-0.054563	-0.127017	0.251814
14846	1.837276	-1.457846	9.750038	0.134712	0.016560	0.114906	0.106198	0.267943	-0.690289	0.957459	-0.052266	-0.125980	0.254302
14847	1.920228	-1.661973	9.815166	0.156750	-0.018132	0.118775	0.106222	0.260189	-0.689249	0.956945	-0.049428	-0.125513	0.257020
14848	2.037676	-1.535802	9.352315	0.085773	-0.021850	0.103659	0.106772	0.255542	-0.690169	0.956444	-0.047844	-0.125471	0.259197
14849	2.058647	-1.379112	9.426726	0.073644	-0.009120	0.083266	0.107039	0.254450	-0.690041	0.956038	-0.046545	-0.125286	0.261014
14850	2.067879	-1.287272	9.540929	0.173476	-0.010858	0.078232	0.106538	0.248455	-0.690822	0.955768	-0.043280	-0.124597	0.262887
14851	2.168508	-1.162679	9.329962	0.094498	-0.001759	0.083355	0.105245	0.243822	-0.692379	0.955387	-0.041598	-0.124160	0.264745
14852	2.141123	-1.476892	9.632577	0.137157	-0.000923	0.046665	0.106985	0.238210	-0.693178	0.955263	-0.039002	-0.123495	0.265894
14853	2.168977	-1.256042	9.467892	0.119771	-0.023841	0.018918	0.106603	0.234266	-0.692916	0.955177	-0.036554	-0.123397	0.266597
14854	2.140114	-1.267918	9.529872	0.007754	-0.005699	0.016475	0.105810	0.234007	-0.692519	0.955103	-0.036332	-0.123534	0.266829
14855	2.251578	-1.388149	9.486014	0.025364	0.005291	0.011021	0.106349	0.231140	-0.692524	0.955058	-0.035821	-0.123392	0.267125
14856	2.212460	-1.277922	9.376767	0.002736	0.005209	-0.013094	0.105301	0.231815	-0.694341	0.955166	-0.035681	-0.123369	0.266769
14857	2.029457	-1.326407	9.376781	-0.048027	0.006040	-0.013357	0.105562	0.231546	-0.693691	0.955200	-0.036513	-0.123623	0.266417
14858	2.208355	-1.411165	9.816572	0.035482	-0.006699	-0.023984	0.106080	0.232911	-0.692782	0.955363	-0.035659	-0.123660	0.265928
14859	2.202236	-1.152592	9.445647	-0.010507	0.001553	-0.005780	0.105432	0.230463	-0.693169	0.955373	-0.035763	-0.123795	0.265816
14860	2.270424	-1.299477	9.372205	-0.055098	-0.002134	-0.004144	0.105689	0.231825	-0.692910	0.955377	-0.036714	-0.124213	0.265477
14861	2.287012	-1.234115	9.478904	0.009827	-0.018551	-0.016714	0.104104	0.233741	-0.693809	0.955409	-0.036287	-0.124640	0.265221
14862	2.262473	-1.147921	9.369455	0.011389	-0.042273	-0.003752	0.105689	0.232366	-0.693301	0.955369	-0.035760	-0.125470	0.265044
14863	2.279765	-1.234393	9.402013	0.005971	-0.033084	0.018360	0.103190	0.232245	-0.694585	0.955175	-0.035406	-0.126176	0.265457
14864	2.179197	-1.363092	9.819375	0.072376	0.014536	0.046307	0.103448	0.232658	-0.693804	0.955058	-0.034144	-0.125560	0.266334
14865	2.257312	-1.564889	9.865286	0.063489	0.043838	0.070224	0.104780	0.228832	-0.693556	0.954817	-0.033239	-0.124453	0.267829
14866	2.111376	-1.306261	9.591481	0.051205	0.045594	0.046149	0.105326	0.224599	-0.693954	0.954743	-0.032539	-0.123358	0.268682
14867	2.062872	-1.259320	9.274807	0.068500	-0.005517	0.059235	0.106124	0.223766	-0.694613	0.954436	-0.031249	-0.123168	0.270009
14868	2.131219	-1.442511	9.138441	0.101554	-0.037372	0.090844	0.105212	0.220239	-0.694216	0.953950	-0.029255	-0.123356	0.271857
14869	2.268989	-1.514319	9.167527	0.104742	-0.050957	0.131497	0.103253	0.215356	-0.694332	0.953144	-0.027224	-0.123804	0.274678
14870	2.567896	-1.498917	9.276160	0.008489	-0.078426	0.138444	0.101683	0.212374	-0.694582	0.952209	-0.026889	-0.125259	0.277281
14871	2.550478	-1.375498	9.493783	-0.025989	-0.058289	0.171454	0.099993	0.208019	-0.696135	0.951066	-0.027418	-0.126571	0.280537
14872	2.550529	-1.377165	9.709815	-0.039463	0.005744	0.206354	0.098548	0.206942	-0.696516	0.949902	-0.028632	-0.126651	0.284299
14873	2.245571	-1.132713	9.604771	-0.088559	0.001969	0.193168	0.100259	0.207200	-0.696008	0.948723	-0.030739	-0.127162	0.287767
14874	1.936134	-0.965662	9.383369	-0.027476	-0.030887	0.195356	0.097355	0.207779	-0.695853	0.947513	-0.031491	-0.127866	0.291339
14875	1.806517	-1.083530	9.466928	0.093334	-0.081929	0.208967	0.097105	0.203969	-0.695723	0.946111	-0.029689	-0.128869	0.295612
14876	2.009888	-1.258359	9.586405	0.065224	-0.085527	0.236532	0.094493	0.198269	-0.696617	0.944551	-0.028477	-0.130038	0.300172
14877	2.318810	-1.325042	9.607557	-0.006527	-0.054485	0.237982	0.092921	0.194481	-0.695824	0.942944	-0.028802	-0.131086	0.304704
14878	2.506178	-1.190821	9.347122	-0.035952	-0.050940	0.187995	0.091743	0.194612	-0.697640	0.941672	-0.029581	-0.132234	0.308048
14879	2.465840	-0.815310	9.419230	-0.021816	-0.038221	0.153879	0.089118	0.193400	-0.699185	0.940584	-0.030042	-0.133121	0.310931
14880	2.466534	-0.959457	9.482031	0.072205	-0.037278	0.127596	0.088594	0.190694	-0.698008	0.939795	-0.028722	-0.133370	0.313325
14881	2.467270	-1.113319	9.518290	0.103176	-0.030915	0.102832	0.087294	0.186346	-0.698391	0.939103	-0.026714	-0.133372	0.315568
14882	2.332323	-1.128087	9.500018	0.006425	0.014532	0.053354	0.087820	0.186072	-0.697873	0.938893	-0.026765	-0.133103	0.316302
14883	2.245245	-1.070711	9.442395	0.019832	0.030896	0.016476	0.087966	0.183473	-0.698789	0.938863	-0.026469	-0.132509	0.316665
14884	2.390057	-1.109410	9.299168	0.100560	0.031873	-0.005257	0.088232	0.180627	-0.697097	0.939139	-0.024715	-0.131347	0.316473
14885	2.544554	-1.142078	9.506604	0.049091	0.027240	-0.011043	0.086136	0.176838	-0.696951	0.939285	-0.023759	-0.130659	0.316396
14886	2.781936	-1.382725	9.356606	-0.073526	0.029022	0.006814	0.089558	0.180464	-0.698281	0.939348	-0.025271	-0.130650	0.316097
14887	2.410916	-1.425677	9.676623	-0.014593	0.036268	-0.013219	0.090077	0.181825	-0.697763	0.939497	-0.025567	-0.130218	0.315808
14888	1.854578	-1.036615	9.789717	-0.051694	0.014243	-0.000494	0.089678	0.183054	-0.697890	0.939566	-0.026552	-0.130353	0.315466
14889	1.893101	-1.027036	9.754201	0.058430	-0.011171	0.018562	0.090468	0.183454	-0.697896	0.939434	-0.025254	-0.130297	0.315988
14890	2.236702	-1.304193	9.419836	0.163439	-0.020097	0.030213	0.089694	0.177613	-0.697110	0.939368	-0.022078	-0.129698	0.316668
14891	2.396267	-1.402967	9.290307	0.030714	0.005294	-0.003710	0.087329	0.175461	-0.697092	0.939401	-0.021357	-0.129525	0.316692
14892	2.444151	-1.335793	9.205275	-0.055043	0.030774	-0.016181	0.088651	0.175844	-0.698146	0.939632	-0.022476	-0.129377	0.315988
14893	2.412986	-1.363975	9.425445	0.022156	0.031731	-0.024100	0.088253	0.176530	-0.698142	0.939856	-0.022040	-0.128786	0.315595
14894	2.231189	-1.152123	9.565954	-0.077629	0.021515	-0.031992	0.088911	0.176931	-0.698147	0.940139	-0.023480	-0.128961	0.314573
14895	2.315437	-1.123045	9.576751	-0.073144	0.019676	-0.043040	0.088641	0.178974	-0.698405	0.940406	-0.024705	-0.129202	0.313582
14896	2.215912	-0.978761	9.611454	-0.021662	0.012430	-0.033550	0.090218	0.180455	-0.698417	0.940704	-0.025033	-0.129195	0.312663
14897	2.221109	-1.055551	9.668040	-0.003218	0.013360	-0.033455	0.089683	0.181692	-0.697890	0.940929	-0.024915	-0.129101	0.312034
14898	2.273714	-0.964060	9.655411	0.064028	-0.005716	-0.020166	0.090080	0.181414	-0.698024	0.941138	-0.023552	-0.128894	0.311595
14899	2.288572	-1.050980	9.558306	0.060480	-0.000214	-0.014650	0.089959	0.178691	-0.698024	0.941241	-0.022183	-0.128643	0.311489
14900	2.327416	-1.113971	9.408947	0.007895	-0.002070	-0.009369	0.089699	0.178145	-0.698414	0.941349	-0.021922	-0.128714	0.311150
14901	2.356855	-1.224892	9.321244	0.017519	-0.002041	-0.005621	0.088384	0.178963	-0.699838	0.941370	-0.021374	-0.128767	0.311104
14902	2.371720	-1.311681	9.262551	-0.016553	0.012535	-0.011348	0.089958	0.179233	-0.698285	0.941518	-0.021659	-0.128716	0.310656
14903	2.294502	-1.281665	9.641548	-0.016323	0.021603	-0.024291	0.090480	0.180589	-0.698289	0.941699	-0.021858	-0.128548	0.310162
14904	2.228941	-1.190987	9.459762	-0.090062	0.019723	-0.015437	0.089420	0.181152	-0.697758	0.941850	-0.023559	-0.128819	0.309465
14905	2.211786	-1.133372	9.431602	-0.017327	0.003324	-0.026121	0.089810	0.183323	-0.698151	0.941995	-0.023661	-0.128999	0.308942
14906	2.244735	-0.970261	9.266154	-0.014952	0.012509	-0.016899	0.090079	0.183039	-0.698936	0.942179	-0.023901	-0.128940	0.308387
14907	2.313236	-1.171502	9.480026	-0.021951	0.024421	0.001515	0.090599	0.183995	-0.698157	0.942205	-0.024284	-0.128738	0.308361
14908	2.313764	-1.276871	9.624990	0.000823	0.029027	0.010855	0.091781	0.184801	-0.697906	0.942263	-0.024399	-0.128257	0.308374
14909	2.240542	-1.094684	9.470822	0.012872	0.016262	0.016464	0.092574	0.184249	-0.697782	0.942193	-0.024114	-0.127985	0.308723
14910	2.328249	-1.286943	9.485749	0.039247	0.007166	0.018470	0.093234	0.183969	-0.697788	0.942163	-0.023388	-0.127676	0.309000
14911	2.277292	-1.219846	9.435802	-0.002822	0.016251	0.016392	0.093231	0.184246	-0.697266	0.942084	-0.023403	-0.127505	0.309309
14912	2.258239	-1.267876	9.473360	-0.020936	0.007029	-0.005834	0.093232	0.184514	-0.697787	0.942171	-0.023746	-0.127583	0.308988
14913	2.275643	-1.378459	9.491177	0.053619	0.010743	-0.014685	0.093236	0.182478	-0.697006	0.942295	-0.022595	-0.127185	0.308858
14914	2.221359	-1.113726	9.542395	-0.006046	0.005191	-0.013148	0.092971	0.183296	-0.697264	0.942428	-0.022627	-0.127208	0.308439
14915	2.265090	-1.188574	9.440928	-0.051699	0.007019	0.001390	0.092173	0.183318	-0.695953	0.942396	-0.023479	-0.127522	0.308346
14916	2.362067	-1.304006	9.401804	0.044764	0.012591	-0.011040	0.092705	0.184114	-0.697522	0.942556	-0.022604	-0.127092	0.308099
14917	2.318001	-1.159461	9.480240	0.018369	0.018054	-0.003809	0.092712	0.181396	-0.696871	0.942614	-0.022193	-0.126775	0.308081
14918	2.316521	-1.351581	9.587959	-0.016376	0.008838	-0.015037	0.092712	0.182612	-0.697784	0.942754	-0.022433	-0.126794	0.307629
14919	2.285353	-1.402293	9.543868	0.008052	0.005148	-0.024095	0.094422	0.184005	-0.697405	0.942897	-0.022101	-0.126798	0.307210
14920	2.197682	-1.214591	9.603297	-0.014682	-0.008626	-0.034354	0.092048	0.183896	-0.697386	0.943112	-0.022154	-0.127145	0.306405
14921	2.260139	-1.176820	9.354746	-0.069197	-0.011362	-0.019856	0.092305	0.186340	-0.697909	0.943152	-0.023192	-0.127931	0.305877
14922	2.301250	-1.205841	9.287505	-0.053399	0.016062	-0.028121	0.093091	0.187423	-0.697654	0.943372	-0.024142	-0.128046	0.305076
14923	2.245598	-1.157313	9.438906	-0.036020	0.019756	-0.013278	0.092426	0.188660	-0.697387	0.943465	-0.024761	-0.128039	0.304741
14924	2.264677	-1.114020	9.422887	-0.037814	0.017936	-0.011440	0.092419	0.189079	-0.696343	0.943591	-0.025469	-0.128016	0.304302
14925	2.240968	-1.175770	9.680943	0.011551	0.002460	-0.013053	0.093338	0.190106	-0.696873	0.943662	-0.025081	-0.128042	0.304101
14926	2.255260	-1.147566	9.477420	0.034123	0.014405	-0.004649	0.092169	0.187381	-0.698299	0.943774	-0.024428	-0.127644	0.303976
14927	2.306313	-1.236450	9.488653	-0.009543	0.005216	-0.007619	0.091102	0.187281	-0.695943	0.943809	-0.024467	-0.127744	0.303823
14928	2.219618	-1.255726	9.530785	0.025400	0.014396	-0.000076	0.092689	0.188608	-0.697651	0.943889	-0.023990	-0.127397	0.303758
14929	2.226688	-1.229951	9.324759	0.028850	0.012579	-0.003746	0.092686	0.187125	-0.696086	0.943937	-0.023365	-0.127122	0.303772
14930	2.255803	-1.263118	9.459001	0.018432	0.016213	-0.005649	0.093092	0.185479	-0.696742	0.944049	-0.023015	-0.126786	0.303591
14931	2.226558	-1.200945	9.363575	0.046268	0.023582	0.003707	0.091907	0.185489	-0.697124	0.944086	-0.022152	-0.126195	0.303786
14932	2.231433	-1.210429	9.401897	0.038433	0.019911	0.001827	0.092176	0.182499	-0.696084	0.944170	-0.021466	-0.125664	0.303794
14933	2.294046	-1.190675	9.513186	0.009776	0.027140	-0.018633	0.093891	0.182210	-0.695837	0.944334	-0.021261	-0.125239	0.303474
14934	2.201656	-1.032498	9.384911	0.074292	0.041856	-0.009110	0.094155	0.182071	-0.695839	0.944555	-0.020004	-0.124081	0.303346
14935	2.210995	-0.959604	9.587670	0.044396	0.034546	0.009203	0.094164	0.179079	-0.695319	0.944582	-0.019251	-0.123291	0.303634
14936	2.249901	-1.031908	9.529406	-0.011633	0.032675	0.012619	0.096011	0.179055	-0.695595	0.944608	-0.019613	-0.122820	0.303722
14937	2.224082	-1.175969	9.632771	0.042764	0.021754	0.012916	0.096005	0.179067	-0.694421	0.944578	-0.018824	-0.122281	0.304080
14938	2.177938	-1.109034	9.532453	0.037618	0.018047	-0.005566	0.096275	0.177431	-0.694293	0.944697	-0.018122	-0.121793	0.303950
14939	2.134398	-1.075124	9.623745	-0.032492	0.008847	0.005164	0.096803	0.177965	-0.694819	0.944655	-0.018660	-0.121955	0.303983
14940	2.202087	-1.121328	9.441283	0.004248	0.013474	0.003504	0.096796	0.177978	-0.693515	0.944695	-0.018584	-0.121753	0.303943
14941	2.197648	-1.195370	9.603444	0.017450	0.014396	0.006339	0.096013	0.176348	-0.693901	0.944678	-0.018222	-0.121508	0.304118
14942	2.173168	-1.121157	9.508232	-0.028097	0.012511	0.001494	0.096545	0.177009	-0.695339	0.944713	-0.018745	-0.121523	0.303970
14943	2.149457	-1.205437	9.502028	-0.024411	0.014301	-0.013253	0.096668	0.177432	-0.693775	0.944798	-0.019134	-0.121541	0.303674
14944	2.115491	-1.157103	9.584009	-0.009539	0.005173	-0.011323	0.097726	0.177414	-0.694305	0.944903	-0.019231	-0.121586	0.303324
14945	2.158145	-1.003285	9.509746	-0.039545	0.014326	0.001427	0.097720	0.178913	-0.694304	0.944893	-0.019944	-0.121687	0.303269
14946	2.206727	-1.074961	9.629224	-0.034165	0.005183	-0.001297	0.097714	0.179872	-0.693782	0.944927	-0.020531	-0.121877	0.303047
14947	2.143842	-1.036951	9.523543	0.009393	-0.005697	0.014627	0.098246	0.178910	-0.694048	0.944808	-0.020226	-0.122051	0.303368
14948	2.163118	-1.031886	9.586210	0.009392	-0.002039	0.016467	0.097849	0.178647	-0.693523	0.944734	-0.019990	-0.122106	0.303592
14949	2.172724	-1.027333	9.504743	-0.025716	-0.007535	0.023682	0.097591	0.178233	-0.694304	0.944541	-0.020355	-0.122523	0.303999
14950	2.218960	-1.121368	9.419834	-0.015148	0.005269	0.018185	0.096004	0.179340	-0.694421	0.944463	-0.020630	-0.122588	0.304197
14951	2.173215	-1.130765	9.512899	0.042717	-0.007487	0.013881	0.098642	0.178363	-0.693790	0.944357	-0.019680	-0.122593	0.304587
14952	2.148771	-1.055878	9.614547	0.018021	-0.007478	0.032208	0.097330	0.176608	-0.693650	0.944177	-0.019287	-0.122692	0.305131
14953	2.219173	-1.161911	9.524895	-0.027449	-0.009343	0.031067	0.097462	0.177011	-0.694042	0.943933	-0.019694	-0.123151	0.305673
14954	2.206973	-1.133218	9.479571	0.010208	-0.002004	0.024785	0.097197	0.177287	-0.694040	0.943807	-0.019463	-0.123197	0.306058
14955	2.158435	-1.068579	9.412808	0.005722	0.010792	0.027507	0.096672	0.175936	-0.693515	0.943647	-0.019360	-0.123075	0.306606
14956	2.144097	-1.089787	9.551612	0.003943	0.010801	0.036725	0.096151	0.174848	-0.693902	0.943475	-0.019355	-0.122912	0.307202
14957	2.122174	-1.046898	9.441581	0.009100	0.018128	0.038584	0.095220	0.176090	-0.693373	0.943266	-0.019260	-0.122622	0.307965
14958	2.197513	-1.166463	9.613451	0.023321	-0.000152	0.033154	0.096016	0.174450	-0.692989	0.943100	-0.018815	-0.122548	0.308529
14959	2.216550	-1.118729	9.489467	-0.009947	0.007116	0.025591	0.096937	0.174309	-0.692474	0.942936	-0.018983	-0.122590	0.309005
14960	2.206851	-1.104081	9.556798	-0.037993	0.005266	0.030987	0.097596	0.174707	-0.692740	0.942771	-0.019721	-0.122793	0.309381
14961	2.231097	-1.132906	9.556621	-0.003647	-0.002052	0.012717	0.096279	0.174449	-0.692860	0.942665	-0.019683	-0.122975	0.309633
14962	2.182203	-0.996346	9.414042	0.011059	-0.000193	0.016473	0.095755	0.174447	-0.693639	0.942593	-0.019426	-0.122983	0.309866
14963	2.245517	-1.123253	9.556890	-0.008114	0.008931	0.020061	0.095221	0.175277	-0.692982	0.942467	-0.019555	-0.122984	0.310240
14964	2.217270	-1.262408	9.689109	0.016647	-0.007536	0.009141	0.095220	0.175955	-0.693242	0.942424	-0.019129	-0.123098	0.310352
14965	2.158478	-1.075634	9.460722	-0.031588	-0.002123	-0.002195	0.095746	0.174600	-0.691943	0.942400	-0.019581	-0.123461	0.310253
14966	2.159308	-1.243440	9.640822	0.011407	-0.002077	0.003566	0.094696	0.174196	-0.692717	0.942399	-0.019273	-0.123508	0.310255
14967	2.110957	-1.214581	9.664782	0.013091	-0.002070	0.009108	0.095226	0.174051	-0.692982	0.942322	-0.018922	-0.123584	0.310481
14968	2.091043	-1.090141	9.479094	-0.016622	-0.007620	-0.009496	0.096016	0.174990	-0.693510	0.942385	-0.019077	-0.123913	0.310150
14969	2.226774	-1.238803	9.550294	0.011402	-0.005721	0.001729	0.094167	0.175016	-0.692973	0.942343	-0.018723	-0.124069	0.310234
14970	2.134633	-1.133594	9.411674	0.025405	-0.000257	-0.011136	0.094170	0.175687	-0.694016	0.942450	-0.018128	-0.124000	0.309973
14971	2.160914	-1.085631	9.350176	-0.009681	0.021648	-0.011348	0.093914	0.172834	-0.693494	0.942550	-0.018310	-0.123774	0.309749
14972	2.151385	-1.104456	9.479456	0.011404	0.019828	-0.013085	0.093523	0.172019	-0.693752	0.942711	-0.018099	-0.123414	0.309413
14973	2.013197	-0.951430	9.278662	-0.008114	0.030789	-0.005828	0.094040	0.172981	-0.692321	0.942801	-0.018320	-0.122996	0.309294
14974	2.211752	-1.128774	9.369250	-0.018499	0.045425	-0.004042	0.095228	0.173100	-0.692722	0.942972	-0.018858	-0.122334	0.309003
14975	2.190077	-1.150872	9.244028	0.025030	0.071028	-0.005665	0.096812	0.172994	-0.692211	0.943169	-0.018707	-0.120959	0.308953
14976	2.293064	-1.003673	9.309469	-0.038082	0.078292	-0.002309	0.098249	0.174086	-0.690396	0.943395	-0.019819	-0.119797	0.308646
14977	2.074228	-1.114126	9.502728	-0.062494	0.080048	-0.001517	0.099303	0.174889	-0.690665	0.943549	-0.021381	-0.118793	0.308457
14978	1.996797	-1.056682	9.459600	-0.094320	0.091036	0.023217	0.102325	0.176906	-0.689906	0.943616	-0.023693	-0.117725	0.308493
14979	2.154076	-1.166203	9.706795	-0.052824	0.087382	0.004984	0.102976	0.178945	-0.689649	0.943745	-0.025130	-0.116519	0.308443
14980	1.908393	-1.217360	9.665375	-0.072937	0.074527	0.003049	0.104806	0.181256	-0.688097	0.943902	-0.026890	-0.115638	0.308147
14981	1.965752	-1.108794	9.717846	-0.058994	0.067246	0.006819	0.107832	0.183942	-0.688512	0.943965	-0.028323	-0.114839	0.308124
14982	1.951451	-1.142411	9.746048	-0.007400	0.049045	0.017261	0.109935	0.184203	-0.687355	0.944015	-0.028724	-0.114025	0.308235
14983	1.951072	-1.060454	9.790405	0.019719	0.030797	0.018345	0.110461	0.183660	-0.686576	0.943968	-0.028463	-0.113415	0.308630
14984	2.067330	-1.186449	9.465640	-0.013615	0.038118	0.020948	0.110459	0.183664	-0.686185	0.943958	-0.028919	-0.112845	0.308826
14985	2.072733	-1.311764	9.403918	-0.020502	0.034441	0.014466	0.110981	0.183398	-0.684885	0.943917	-0.029430	-0.112427	0.309053
14986	1.948046	-1.461651	9.268619	0.004001	0.067354	0.012697	0.111506	0.183399	-0.684237	0.944027	-0.029713	-0.111201	0.309135
14987	1.841394	-1.336343	9.387011	-0.010020	0.078274	0.008906	0.113618	0.183101	-0.684384	0.944121	-0.030299	-0.109899	0.309256
14988	1.691876	-1.311187	9.794072	-0.046640	0.074522	0.006869	0.115845	0.184864	-0.682705	0.944255	-0.031571	-0.108853	0.309090
14989	1.899173	-1.295863	9.933057	-0.023758	0.058108	0.003324	0.117424	0.185396	-0.682196	0.944329	-0.032285	-0.108011	0.309086
14990	1.891580	-1.226682	9.763513	0.004219	0.045342	-0.002053	0.118477	0.185659	-0.681944	0.944481	-0.032395	-0.107207	0.308889
14991	1.879859	-1.296403	9.786431	-0.018423	0.019713	-0.005817	0.118611	0.185247	-0.682075	0.944531	-0.032748	-0.107065	0.308749
14992	1.778337	-1.259620	9.344287	-0.036182	0.028863	-0.001308	0.118999	0.186746	-0.681686	0.944611	-0.033518	-0.106821	0.308506
14993	1.720700	-1.302670	9.453573	-0.015188	0.048987	0.003381	0.120845	0.186591	-0.681440	0.944668	-0.034014	-0.106099	0.308527
14994	1.659977	-1.206431	9.487965	-0.013479	0.043495	0.003390	0.121506	0.186038	-0.681446	0.944771	-0.034457	-0.105434	0.308391
14995	1.585004	-1.153334	9.579233	-0.055631	0.048949	0.016082	0.121223	0.189731	-0.680398	0.944721	-0.035740	-0.104942	0.308566
14996	1.634343	-1.373223	9.979913	0.004154	0.036201	0.019181	0.123865	0.188206	-0.680029	0.944736	-0.035843	-0.104293	0.308726
14997	1.590364	-1.268984	9.529649	0.019592	0.034441	0.028490	0.124128	0.187395	-0.679118	0.944632	-0.035645	-0.103590	0.309303
14998	1.735548	-1.379293	9.553463	0.014554	0.027112	0.016489	0.123990	0.188625	-0.678856	0.944659	-0.035492	-0.103050	0.309421
14999	1.657761	-1.236829	9.746784	0.007580	0.034378	0.010893	0.125842	0.186700	-0.678480	0.944654	-0.035484	-0.102434	0.309641
15000	1.706732	-1.392901	9.812269	-0.007177	0.001470	0.014569	0.125053	0.186974	-0.679256	0.944616	-0.035576	-0.102515	0.309718
15001	1.745608	-1.460524	9.715659	0.013881	0.008802	0.009133	0.124780	0.187808	-0.677949	0.944573	-0.035296	-0.102348	0.309937
15002	1.778464	-1.283435	9.415973	-0.009844	0.005121	-0.002060	0.124265	0.187248	-0.680033	0.944637	-0.035424	-0.102389	0.309714
15003	1.769291	-1.384661	9.371256	-0.044834	0.017878	-0.002252	0.125834	0.187663	-0.677567	0.944640	-0.036288	-0.102431	0.309590
15004	1.686641	-1.229880	9.651127	-0.034439	0.016976	0.009786	0.125180	0.188470	-0.679387	0.944637	-0.036979	-0.102391	0.309532
15005	1.696117	-1.198950	9.543621	-0.067886	0.012415	0.023467	0.125299	0.190523	-0.678344	0.944451	-0.038289	-0.102658	0.309850
15006	1.784284	-1.479515	9.768567	0.021859	0.014277	0.001784	0.125825	0.190386	-0.677826	0.944534	-0.037883	-0.102326	0.309757
15007	1.658979	-1.496907	9.680732	0.029028	0.009651	-0.018480	0.126095	0.189424	-0.678351	0.944675	-0.037269	-0.102080	0.309484
15008	1.585357	-1.225306	9.640643	-0.051803	-0.002284	-0.004120	0.125561	0.190253	-0.677824	0.944698	-0.038138	-0.102522	0.309161
15009	1.575127	-1.094851	9.800817	-0.032706	-0.002237	0.010735	0.125695	0.191058	-0.678868	0.944588	-0.038665	-0.102849	0.309322
15010	1.681418	-1.145724	9.637855	0.023104	-0.009409	0.031340	0.126346	0.191068	-0.677178	0.944441	-0.038150	-0.102934	0.309806
15011	1.711347	-1.365348	9.423800	0.062629	-0.002063	0.021392	0.124508	0.190261	-0.678207	0.944338	-0.036892	-0.102660	0.310362
15012	1.735748	-1.422702	9.524049	0.028671	-0.007615	0.011079	0.124252	0.188896	-0.678727	0.944324	-0.036241	-0.102692	0.310473
15013	1.649359	-1.509582	9.498017	-0.009742	0.006930	0.001634	0.123458	0.188639	-0.678069	0.944306	-0.036378	-0.102716	0.310502
15014	1.687826	-1.480088	9.657230	-0.013212	0.005098	0.003464	0.124914	0.188477	-0.678994	0.944334	-0.036581	-0.102774	0.310375
15015	1.658083	-1.306755	9.702595	0.016548	0.010586	-0.005633	0.123337	0.187537	-0.679373	0.944388	-0.036235	-0.102569	0.310319
15016	1.706107	-1.263166	9.756468	-0.018452	-0.011379	-0.003932	0.123856	0.189578	-0.679115	0.944421	-0.036419	-0.102977	0.310062
15017	1.696792	-1.335600	9.688148	-0.006204	-0.016839	-0.001089	0.121482	0.190008	-0.679618	0.944374	-0.036339	-0.103427	0.310065
15018	1.832158	-1.417777	9.501011	0.011423	-0.011339	-0.014840	0.121885	0.187961	-0.679491	0.944488	-0.035934	-0.103657	0.309688
15019	1.812286	-1.295176	9.480940	0.004431	-0.024160	-0.022245	0.121368	0.187134	-0.681053	0.944563	-0.035565	-0.104204	0.309317
15020	1.739118	-1.119846	9.432303	-0.039642	0.006898	-0.007761	0.122282	0.187684	-0.679495	0.944637	-0.036253	-0.104401	0.308946
15021	1.758792	-1.201616	9.431340	-0.014313	0.001472	0.003455	0.121877	0.190005	-0.679490	0.944593	-0.036439	-0.104562	0.309003
15022	1.662948	-1.316419	9.688102	-0.022106	0.008755	0.008941	0.120560	0.188934	-0.679089	0.944584	-0.036844	-0.104602	0.308968
15023	1.566358	-1.282797	9.726081	0.004329	-0.007728	-0.008441	0.121491	0.188909	-0.680531	0.944610	-0.036597	-0.104821	0.308846
15024	1.609820	-1.302451	9.582174	0.016519	-0.007691	-0.005606	0.121487	0.188917	-0.679749	0.944695	-0.036143	-0.104943	0.308598
15025	1.750003	-1.371602	9.683339	0.014918	-0.009523	-0.011141	0.120970	0.187820	-0.681050	0.944740	-0.035682	-0.105128	0.308449
15026	1.824199	-1.268988	9.392595	0.025278	0.008792	-0.014807	0.119523	0.186340	-0.680778	0.944916	-0.035144	-0.104892	0.308053
15027	1.821446	-1.191585	9.513686	-0.013331	0.014248	-0.005787	0.118597	0.185951	-0.679857	0.944958	-0.035367	-0.104804	0.307928
15028	1.735159	-1.294905	9.605056	-0.013211	0.005081	-0.008541	0.119646	0.187304	-0.679604	0.945065	-0.035548	-0.104870	0.307556
15029	1.670134	-1.301573	9.803606	0.007719	-0.000364	0.007258	0.119906	0.188119	-0.679606	0.945011	-0.035312	-0.104916	0.307732
15030	1.565719	-1.153324	9.593457	-0.002860	-0.005880	-0.002024	0.119123	0.186759	-0.680252	0.945063	-0.035244	-0.105121	0.307510
15031	1.599654	-1.191771	9.588433	0.007649	-0.005859	-0.000122	0.118594	0.186904	-0.679987	0.945045	-0.034955	-0.105263	0.307551
15032	1.735206	-1.307125	9.549670	0.012887	-0.000330	0.007290	0.118074	0.184866	-0.679984	0.945072	-0.034646	-0.105259	0.307503
15033	1.797669	-1.258744	9.589342	0.018096	0.001520	0.011005	0.117809	0.185817	-0.680503	0.945008	-0.034229	-0.105192	0.307771
