# Supplementary material for: Identification of Haptic Based Guiding Using Hard Reins
Source: PLoS One. 2015 Jul 22;10(7):e0132020. doi: 10.1371/journal.pone.0132020 (PMC4511788; doi:10.1371/journal.pone.0132020)
Supplement: S9 File — (ZIP) [file pone.0132020.s009.zip › Exp2_MotionData2/Subject10/path3/T3/sync3.txt]

// Start Time: 0
// Sample rate: 25.0Hz
// Scenario: 4.9
// Firmware Version: 2.6.1
Counter	Acc_X	Acc_Y	Acc_Z	Gyr_X	Gyr_Y	Gyr_Z	Mag_X	Mag_Y	Mag_Z	Quat_w	Quat_x	Quat_y	Quat_z
14241	2.581701	2.650809	8.955266	-0.109763	0.043217	-0.229872	-0.713325	0.183402	-1.034789	-0.015148	0.118881	0.144106	0.982279
14242	1.896856	2.410227	9.287517	-0.102110	0.007359	-0.252911	-0.711974	0.179459	-1.036560	-0.010614	0.117992	0.142747	0.982644
14243	1.510049	2.752794	9.451195	-0.019242	-0.100553	-0.140112	-0.709969	0.180683	-1.036544	-0.007590	0.119574	0.142725	0.982484
14244	1.841424	2.860733	9.162057	0.057162	-0.097844	0.100544	-0.712109	0.179695	-1.034380	-0.009906	0.121754	0.143653	0.982060
14245	2.317233	2.587777	9.226861	0.038898	-0.104408	0.109191	-0.715859	0.179762	-1.033521	-0.011903	0.124093	0.144172	0.981669
14246	2.591444	2.684996	9.186399	0.080892	-0.103584	0.019088	-0.717737	0.180109	-1.028333	-0.012641	0.126144	0.145766	0.981163
14247	2.459164	2.842791	8.969316	0.092166	-0.081933	-0.062046	-0.720943	0.177453	-1.026211	-0.011476	0.127541	0.147751	0.980699
14248	2.385778	2.773500	9.083132	0.039550	-0.065056	-0.043521	-0.721341	0.175526	-1.021792	-0.011013	0.128657	0.148685	0.980418
14249	2.399564	2.817451	9.121738	0.055032	-0.058606	-0.083220	-0.722403	0.172238	-1.018901	-0.009407	0.129533	0.149987	0.980121
14250	2.291506	2.873741	9.026524	0.050738	-0.046905	-0.054845	-0.723201	0.170275	-1.018684	-0.008779	0.130259	0.151162	0.979850
14251	2.432704	2.847176	9.059944	0.034301	-0.037458	-0.010662	-0.723861	0.167181	-1.018505	-0.008601	0.130934	0.151862	0.979653
14252	2.612397	2.818871	8.993456	0.023226	-0.045818	-0.035542	-0.725460	0.164679	-1.018567	-0.008252	0.131704	0.152444	0.979463
14253	2.639760	2.904332	8.988836	0.029623	-0.032441	-0.070809	-0.725192	0.164350	-1.016817	-0.006903	0.132107	0.153206	0.979300
14254	2.490357	2.894360	9.196160	0.088130	-0.058494	-0.076068	-0.724516	0.162047	-1.015543	-0.005949	0.132982	0.155175	0.978877
14255	2.643376	2.846137	8.999015	0.107212	-0.093583	-0.088637	-0.726916	0.158090	-1.012929	-0.004268	0.134516	0.157501	0.978305
14256	2.544768	2.926883	8.980937	0.113154	-0.108972	-0.111684	-0.728640	0.152085	-1.007813	-0.002529	0.136258	0.160060	0.977654
14257	2.613996	2.993693	9.069216	0.128340	-0.092837	-0.003695	-0.730907	0.148367	-1.003430	-0.002570	0.138044	0.162557	0.976992
14258	2.521502	3.023579	9.131146	0.257158	-0.098988	-0.178361	-0.731960	0.141603	-0.996717	0.000026	0.139349	0.168115	0.975868
14259	2.148582	3.293500	8.629004	0.156067	-0.048509	0.045400	-0.732611	0.135056	-0.993665	-0.001186	0.140418	0.171008	0.975212
14260	2.551835	3.373648	8.669662	0.015959	-0.093643	0.026013	-0.736355	0.132810	-0.990438	-0.001791	0.142321	0.171270	0.974889
14261	2.947096	3.271602	8.865508	0.097144	-0.060089	-0.043447	-0.736485	0.131387	-0.989804	-0.001069	0.143318	0.173269	0.974390
14262	2.620907	3.297209	8.571255	0.049567	-0.046214	-0.010719	-0.737545	0.127425	-0.988292	-0.001260	0.144161	0.174295	0.974083
14263	2.688904	3.332458	8.837868	-0.015427	-0.044254	-0.003860	-0.738490	0.129772	-0.985085	-0.001039	0.144987	0.173990	0.974015
14264	2.631562	3.304723	8.922976	0.060383	-0.005351	-0.005130	-0.738490	0.129459	-0.983739	-0.001504	0.145053	0.175208	0.973786
14265	2.551149	3.419768	8.743916	0.042131	0.019918	0.009137	-0.738490	0.129453	-0.983468	-0.001924	0.144663	0.175986	0.973703
14266	2.698770	3.313209	8.770914	0.022473	0.027967	0.072752	-0.737146	0.128043	-0.984886	-0.003872	0.144362	0.176233	0.973697
14267	2.765566	3.367828	8.779774	0.042730	0.047161	0.058776	-0.737284	0.129487	-0.986194	-0.005357	0.143616	0.176875	0.973684
14268	2.719495	3.454360	8.551430	0.002704	0.042867	0.074548	-0.735409	0.130112	-0.990672	-0.007346	0.143030	0.176731	0.973784
14269	3.008363	3.357677	8.857110	-0.010673	0.044634	0.035551	-0.734215	0.134111	-0.993948	-0.008219	0.142270	0.176404	0.973947
14270	2.822721	3.393124	8.620054	-0.048274	0.023111	-0.042458	-0.730198	0.134314	-0.994531	-0.007761	0.141657	0.175610	0.974184
14271	2.854751	3.398582	8.820794	-0.004507	0.015280	0.001821	-0.728328	0.136148	-0.996393	-0.007894	0.141360	0.175509	0.974244
14272	2.779854	3.372938	8.732030	0.001065	0.011822	-0.072427	-0.725653	0.137259	-0.998287	-0.007004	0.140844	0.175769	0.974279
14273	2.686630	3.429507	8.731149	-0.009173	0.008815	-0.026488	-0.723788	0.140285	-0.996719	-0.006549	0.140579	0.175664	0.974339
14274	2.736942	3.352749	8.829560	0.021736	0.016454	-0.036961	-0.722982	0.139449	-0.997976	-0.006432	0.140093	0.176226	0.974308
14275	2.614287	3.408772	8.714643	0.007132	0.010811	-0.029943	-0.723245	0.138047	-0.998154	-0.005963	0.139776	0.176450	0.974316
14276	2.613581	3.452461	8.767249	-0.015127	0.011793	-0.005256	-0.724045	0.136941	-0.998316	-0.006310	0.139503	0.176201	0.974398
14277	2.575675	3.393502	8.670243	-0.063450	0.015272	0.052978	-0.725524	0.138645	-0.997294	-0.007274	0.139397	0.174824	0.974655
14278	2.760782	3.399323	8.998445	-0.052252	0.026405	0.038890	-0.726877	0.143487	-0.997801	-0.008427	0.139001	0.173724	0.974899
14279	2.711637	3.294034	8.886999	0.083641	0.028251	-0.061439	-0.724726	0.140595	-0.996970	-0.007616	0.138222	0.175528	0.974693
14280	2.563804	3.393294	8.746911	0.030805	0.009491	-0.040476	-0.723911	0.136637	-0.997514	-0.007413	0.137861	0.176273	0.974611
14281	2.624378	3.411398	8.856957	0.038027	0.016671	-0.040424	-0.726054	0.137011	-0.999376	-0.006843	0.137385	0.177134	0.974527
14282	2.619514	3.394305	8.743798	0.039014	0.013207	-0.043975	-0.723907	0.135530	-0.998499	-0.006625	0.136933	0.178050	0.974425
14283	2.415016	3.434286	8.703521	-0.007934	0.008281	-0.005210	-0.723901	0.133383	-0.997212	-0.006585	0.136747	0.177923	0.974474
14284	2.602195	3.427987	8.844115	0.000279	0.014735	0.024872	-0.724440	0.134549	-0.998253	-0.007550	0.136526	0.177886	0.974505
14285	2.618745	3.440420	8.791571	0.015486	0.026230	-0.003300	-0.724974	0.134138	-0.998260	-0.007674	0.135994	0.178210	0.974519
14286	2.580344	3.427589	8.829004	0.019719	0.020653	-0.028069	-0.722837	0.135944	-0.999176	-0.007709	0.135461	0.178699	0.974504
14287	2.521123	3.465345	8.733022	0.021933	0.014952	0.023192	-0.722563	0.133973	-0.999650	-0.008326	0.135241	0.179081	0.974459
14288	2.638844	3.414088	8.850159	-0.004869	0.007845	0.014195	-0.722431	0.134847	-1.000980	-0.009048	0.135116	0.178974	0.974490
14289	2.716274	3.410631	8.789974	0.024279	0.011955	0.001920	-0.722565	0.134850	-1.000978	-0.009248	0.134885	0.179458	0.974431
14290	2.619758	3.394318	8.820836	0.024957	-0.005125	-0.026456	-0.722697	0.134311	-1.001943	-0.009254	0.134853	0.180051	0.974326
14291	2.498218	3.406674	8.783313	0.032051	0.001906	-0.021057	-0.722161	0.133945	-0.998842	-0.008991	0.134733	0.180748	0.974216
14292	2.520667	3.484755	8.711196	-0.052032	-0.002646	0.026384	-0.722428	0.133666	-0.998712	-0.009791	0.134864	0.179692	0.974385
14293	2.644035	3.392331	8.821596	-0.051859	0.016122	0.022942	-0.723368	0.134393	-0.998677	-0.010211	0.134642	0.178633	0.974606
14294	2.605200	3.398911	8.844427	-0.020781	0.018595	0.005381	-0.722168	0.136174	-0.997549	-0.010772	0.134277	0.178240	0.974723
14295	2.560824	3.427230	8.785079	-0.013870	0.016609	0.016009	-0.721764	0.135368	-0.999750	-0.011161	0.134014	0.177940	0.974809
14296	2.561533	3.393258	8.794986	-0.026349	0.021925	0.012469	-0.724042	0.136297	-1.001050	-0.011858	0.133610	0.177418	0.974951
14297	2.659963	3.334366	8.894738	-0.024790	0.001369	0.017625	-0.724045	0.137144	-1.001023	-0.012197	0.133655	0.176902	0.975035
14298	2.630438	3.336244	8.766236	-0.003457	-0.015639	-0.042525	-0.722439	0.137571	-1.002791	-0.011783	0.133779	0.176987	0.975008
14299	2.505762	3.392245	8.778838	-0.028394	-0.000510	-0.015959	-0.722707	0.137859	-1.002779	-0.011451	0.133743	0.176492	0.975106
14300	2.577453	3.330435	8.834463	-0.025886	-0.011282	-0.010730	-0.722976	0.138288	-1.002762	-0.011596	0.133903	0.176050	0.975162
14301	2.595468	3.393875	8.800837	-0.022421	0.001019	-0.003574	-0.722441	0.138110	-1.001688	-0.011527	0.133882	0.175638	0.975240
14302	2.576816	3.354694	8.786117	-0.018802	-0.006021	-0.005369	-0.721775	0.139690	-1.003544	-0.011820	0.133955	0.175321	0.975284
14303	2.594500	3.321031	8.801356	-0.074264	0.014238	0.019338	-0.722717	0.140915	-1.000645	-0.012106	0.133771	0.173833	0.975572
14304	2.627111	3.292510	8.971076	-0.026992	-0.002614	-0.001850	-0.722716	0.140674	-1.002416	-0.012446	0.133795	0.173343	0.975652
14305	2.630909	3.316835	8.792876	0.004951	-0.010803	-0.019481	-0.722579	0.139680	-1.002314	-0.012101	0.133948	0.173509	0.975605
14306	2.626797	3.287635	8.841115	-0.025886	-0.016591	-0.011657	-0.722989	0.142541	-1.003574	-0.012252	0.134203	0.173078	0.975645
14307	2.612794	3.272824	8.917827	0.023116	-0.014030	-0.026515	-0.723251	0.140567	-1.003363	-0.011808	0.134393	0.173615	0.975529
14308	2.558306	3.310662	8.785881	0.021331	-0.044146	-0.032004	-0.722311	0.139370	-1.001378	-0.011591	0.135103	0.174166	0.975335
14309	2.543936	3.310407	8.838400	0.002794	-0.027090	-0.008965	-0.722579	0.139339	-0.999748	-0.011388	0.135610	0.174264	0.975250
14310	2.553142	3.334849	8.838498	-0.008811	-0.017306	0.022885	-0.723249	0.139495	-0.999735	-0.012235	0.135998	0.174070	0.975220
14311	2.554260	3.276607	8.824529	-0.023283	-0.003336	0.028236	-0.724187	0.139983	-1.001608	-0.012769	0.136174	0.173551	0.975281
14312	2.623113	3.243882	8.932805	-0.013076	-0.012636	0.048526	-0.726329	0.139738	-1.001048	-0.014101	0.136565	0.173200	0.975271
14313	2.660455	3.297954	8.820405	0.005449	0.003937	0.031885	-0.725670	0.143073	-0.999456	-0.014810	0.136604	0.173227	0.975250
14314	2.665740	3.273772	8.806306	0.016400	0.011250	0.027546	-0.726209	0.144195	-0.998600	-0.015930	0.136442	0.173507	0.975205
14315	2.651463	3.258947	8.796351	0.007395	0.004083	0.026592	-0.726073	0.143678	-1.000788	-0.016543	0.136462	0.173585	0.975178
14316	2.734279	3.255607	8.907242	0.044296	-0.012460	-0.010551	-0.727278	0.143405	-0.999969	-0.016922	0.136618	0.174521	0.974983
14317	2.636379	3.278088	8.745193	0.002506	-0.008770	0.005280	-0.726469	0.141681	-0.999492	-0.017062	0.136820	0.174564	0.974944
14318	2.751133	3.255909	8.874056	-0.015256	-0.016646	-0.005463	-0.725137	0.144261	-1.002544	-0.017380	0.137092	0.174329	0.974943
14319	2.651161	3.283223	8.853931	0.035458	-0.019478	-0.017677	-0.726205	0.143114	-1.000669	-0.017127	0.137415	0.175078	0.974767
14320	2.640437	3.326719	8.802723	0.027945	-0.016293	-0.005302	-0.725668	0.142540	-1.000830	-0.017577	0.137663	0.175687	0.974615
14321	2.585018	3.311149	8.805954	0.016990	-0.009452	0.001793	-0.727404	0.140835	-0.998558	-0.017687	0.137861	0.176019	0.974525
14322	2.620830	3.336073	8.792422	0.023897	-0.000808	0.014239	-0.725665	0.141365	-0.998833	-0.018531	0.137883	0.176485	0.974422
14323	2.659183	3.351330	8.754969	0.001939	0.018152	0.031080	-0.726468	0.140926	-0.997346	-0.019266	0.137650	0.176435	0.974450
14324	2.679579	3.317726	8.861765	-0.014440	0.016088	0.037199	-0.727008	0.142681	-0.999453	-0.020501	0.137439	0.176083	0.974518
14325	2.727966	3.313743	8.810322	0.019349	0.009742	0.017805	-0.727008	0.142699	-1.000266	-0.020997	0.137317	0.176410	0.974465
14326	2.732484	3.321102	8.752632	0.002041	0.014711	0.026623	-0.725939	0.143828	-1.001328	-0.022095	0.137085	0.176412	0.974473
14327	2.699266	3.298660	8.836034	0.002448	0.022176	0.012533	-0.727279	0.144178	-1.002928	-0.022486	0.136713	0.176418	0.974516
14328	2.645601	3.302532	8.750106	-0.010035	0.004461	0.005322	-0.726209	0.144211	-0.999277	-0.023092	0.136612	0.176246	0.974547
14329	2.680570	3.264335	8.838126	-0.021383	0.014491	0.027444	-0.725408	0.145371	-1.001420	-0.023682	0.136454	0.175748	0.974645
14330	2.730974	3.294384	8.873147	-0.015666	0.002448	0.013227	-0.725945	0.145637	-1.000184	-0.024431	0.136421	0.175448	0.974685
14331	2.679891	3.298308	8.837849	0.013798	0.008615	-0.010500	-0.724873	0.145672	-1.002773	-0.024358	0.136229	0.175740	0.974661
14332	2.684591	3.293530	8.760999	-0.004550	0.002819	0.001784	-0.725408	0.145377	-1.001691	-0.024936	0.136140	0.175690	0.974668
14333	2.670412	3.285997	8.828022	-0.005398	0.015258	0.001863	-0.724604	0.145283	-1.004552	-0.025075	0.135872	0.175571	0.974723
14334	2.655354	3.314857	8.846600	0.022772	0.003355	-0.010501	-0.725010	0.146703	-1.004501	-0.025508	0.135712	0.176089	0.974641
14335	2.641425	3.275758	8.793509	-0.020678	0.002747	-0.000910	-0.726077	0.145292	-1.003449	-0.025508	0.135686	0.175686	0.974717
14336	2.679761	3.305589	8.842605	0.009763	-0.004215	0.003551	-0.724742	0.146487	-1.001527	-0.026125	0.135734	0.175912	0.974653
14337	2.653152	3.288103	8.748039	-0.004600	-0.008741	0.001717	-0.724476	0.146741	-1.000572	-0.026179	0.135934	0.175821	0.974640
14338	2.679944	3.298311	8.854701	-0.022856	-0.011775	0.010473	-0.723278	0.149080	-0.999155	-0.026827	0.136169	0.175398	0.974666
14339	2.680319	3.283756	8.881302	-0.008268	-0.000853	0.005284	-0.724612	0.147271	-0.998926	-0.026968	0.136229	0.175221	0.974686
14340	2.670588	3.278719	8.837711	0.015520	0.001472	-0.008769	-0.724881	0.147854	-0.999447	-0.027396	0.136118	0.175592	0.974622
14341	2.617536	3.258331	8.792908	-0.004123	0.003212	-0.014110	-0.723810	0.147823	-0.999189	-0.027185	0.136026	0.175545	0.974650
14342	2.617539	3.268048	8.855421	-0.029843	-0.001906	0.004340	-0.724614	0.148111	-0.998628	-0.027715	0.136055	0.174995	0.974729
14343	2.653382	3.292974	8.851519	-0.015520	0.007886	0.008859	-0.722736	0.147094	-0.999225	-0.027937	0.135955	0.174660	0.974797
14344	2.685857	3.245012	8.855285	-0.008643	-0.001207	0.019426	-0.723945	0.148274	-1.000258	-0.028821	0.136012	0.174482	0.974795
14345	2.642415	3.229654	8.815552	-0.004936	0.000685	0.015925	-0.724882	0.148261	-0.998755	-0.029184	0.136071	0.174336	0.974803
14346	2.693199	3.240289	8.848324	-0.019166	0.002502	0.009691	-0.724618	0.149741	-1.001966	-0.029869	0.136027	0.173978	0.974852
14347	2.758730	3.241483	8.886434	0.000984	0.013628	-0.001683	-0.724755	0.150891	-1.002741	-0.029951	0.135772	0.173985	0.974884
14348	2.642135	3.234498	8.757734	0.003625	0.019716	-0.031665	-0.723548	0.150149	-1.002373	-0.029974	0.135230	0.174177	0.974924
14349	2.642380	3.239369	8.866029	-0.025317	-0.000124	-0.030118	-0.723944	0.148343	-1.003240	-0.029382	0.135159	0.173755	0.975027
14350	2.661609	3.254288	8.909836	0.001408	-0.007228	-0.021245	-0.724079	0.148775	-1.003496	-0.029496	0.135183	0.173890	0.974996
14351	2.588353	3.272373	8.849679	0.007074	0.008989	-0.028179	-0.722868	0.146736	-1.001948	-0.029061	0.134917	0.174089	0.975011
14352	2.583907	3.243155	8.791990	-0.015166	0.001120	-0.005309	-0.722337	0.148278	-1.002040	-0.029451	0.134847	0.173850	0.975051
14353	2.664313	3.234913	8.876365	-0.034000	0.001036	-0.008041	-0.724212	0.148299	-1.001068	-0.029270	0.134829	0.173198	0.975175
14354	2.638164	3.215022	8.911820	0.017548	0.010553	-0.015769	-0.722472	0.148538	-1.000945	-0.029578	0.134519	0.173619	0.975134
14355	2.511326	3.236983	8.792216	-0.011910	0.007904	0.008906	-0.722605	0.148253	-1.000681	-0.029809	0.134408	0.173347	0.975191
14356	2.604776	3.195001	8.956683	-0.016999	-0.010367	0.027316	-0.722606	0.148720	-1.002565	-0.030761	0.134682	0.172987	0.975187
14357	2.662069	3.225162	8.871554	0.023857	0.000929	0.016011	-0.723414	0.150149	-1.002510	-0.031203	0.134707	0.173394	0.975097
14358	2.577648	3.199350	8.835458	-0.002148	0.004326	0.013320	-0.723948	0.149738	-1.002517	-0.031982	0.134635	0.173353	0.975089
14359	2.609460	3.190222	8.875018	-0.027006	-0.009673	0.031710	-0.725423	0.150348	-1.003023	-0.032556	0.134950	0.172730	0.975137
14360	2.682043	3.201252	8.906049	-0.001563	0.004056	0.024788	-0.723821	0.151832	-1.001637	-0.033542	0.134926	0.172667	0.975118
14361	2.667563	3.191275	8.862350	0.005609	0.007626	0.026606	-0.725025	0.151286	-1.001233	-0.034164	0.134865	0.172681	0.975103
14362	2.623155	3.234167	8.884736	-0.001286	0.002538	0.014183	-0.726631	0.151363	-1.002976	-0.034939	0.134834	0.172653	0.975085
14363	2.695553	3.247617	8.872413	0.022474	-0.011919	0.031830	-0.725026	0.151703	-1.000949	-0.035641	0.135159	0.172997	0.974953
14364	2.739545	3.221708	8.825814	0.022044	0.007987	0.017803	-0.725832	0.152592	-1.001996	-0.036590	0.135013	0.173413	0.974864
14365	2.729869	3.221533	8.830333	0.027514	-0.002527	0.013335	-0.726100	0.152580	-1.001179	-0.036978	0.135093	0.173900	0.974752
14366	2.733511	3.275000	8.786712	0.022463	0.017229	0.003718	-0.725691	0.150339	-1.002342	-0.037689	0.134717	0.174355	0.974695
14367	2.744452	3.221799	8.845222	0.017133	0.022564	0.001966	-0.724751	0.149465	-1.002109	-0.037916	0.134280	0.174653	0.974694
14368	2.695715	3.225763	8.785923	0.030547	-0.006680	-0.033530	-0.724890	0.151145	-1.001375	-0.037878	0.134226	0.175390	0.974570
14369	2.650689	3.302632	8.827291	0.007237	-0.006788	-0.037135	-0.723553	0.151685	-1.001645	-0.037213	0.134233	0.175624	0.974553
14370	2.607254	3.294563	8.835649	0.004611	-0.002267	-0.005277	-0.723148	0.150669	-1.000868	-0.037653	0.134214	0.175773	0.974512
14371	2.631452	3.295001	8.826758	0.012994	-0.001932	-0.015863	-0.724349	0.149120	-0.999819	-0.037434	0.134193	0.176061	0.974471
14372	2.573886	3.276971	8.902159	0.024493	-0.003791	-0.008755	-0.724354	0.150819	-1.000036	-0.037843	0.134178	0.176607	0.974358
14373	2.553278	3.322711	8.804893	0.032677	0.002598	0.023144	-0.724215	0.149265	-1.000087	-0.038451	0.134184	0.177172	0.974231
14374	2.620878	3.333646	8.792442	0.015450	0.025411	0.065657	-0.724749	0.148418	-0.999566	-0.040329	0.133880	0.177310	0.974172
14375	2.698939	3.298643	8.732514	-0.011658	0.020655	0.069063	-0.724353	0.150402	-1.000320	-0.041776	0.133732	0.176877	0.974210
14376	2.734017	3.245876	8.762876	-0.058483	0.014042	0.068868	-0.725297	0.152668	-0.999694	-0.043476	0.133723	0.175575	0.974372
14377	2.767562	3.280481	8.859931	-0.046965	-0.002003	0.038731	-0.725976	0.155811	-1.000670	-0.044160	0.133945	0.174554	0.974494
14378	2.789359	3.276018	8.826933	-0.029983	-0.006450	0.008694	-0.724234	0.156150	-1.004884	-0.044738	0.134092	0.173992	0.974548
14379	2.744039	3.236352	8.806584	-0.017188	-0.015907	-0.000155	-0.726108	0.155908	-1.004734	-0.044696	0.134430	0.173672	0.974561
14380	2.773345	3.227175	8.819589	-0.036265	-0.012742	-0.026724	-0.726114	0.157879	-1.004535	-0.044562	0.134580	0.173091	0.974650
14381	2.729989	3.216680	8.837595	-0.034435	-0.026865	-0.030335	-0.726112	0.156498	-0.999696	-0.043849	0.135046	0.172526	0.974718
14382	2.672667	3.191376	8.944351	0.014188	-0.029972	-0.031960	-0.727451	0.156682	-1.000217	-0.043690	0.135469	0.172958	0.974590
14383	2.701025	3.206442	8.810305	0.032415	-0.033158	-0.040767	-0.727446	0.154488	-0.996897	-0.042931	0.135960	0.173730	0.974418
14384	2.733677	3.270150	8.808418	0.001377	-0.015227	-0.021310	-0.726775	0.153887	-0.995975	-0.042994	0.136143	0.173871	0.974364
14385	2.739425	3.226560	8.818552	0.010013	0.008410	-0.003450	-0.728377	0.152369	-0.995869	-0.043046	0.135975	0.174071	0.974350
14386	2.691611	3.196563	8.836569	0.023544	0.005008	-0.005186	-0.728110	0.152845	-0.998434	-0.043563	0.135799	0.174584	0.974259
14387	2.729711	3.226383	8.811034	-0.016226	0.008059	0.001773	-0.728648	0.153704	-0.998400	-0.043644	0.135677	0.174258	0.974331
14388	2.811537	3.256999	8.822943	0.022317	0.017103	0.009004	-0.727174	0.153566	-1.000050	-0.044482	0.135315	0.174698	0.974265
14389	2.749391	3.207316	8.782895	0.009164	0.008447	-0.005221	-0.725701	0.153539	-1.000339	-0.044499	0.135144	0.174887	0.974254
14390	2.700428	3.235561	8.805252	-0.009098	-0.007886	0.001699	-0.726904	0.152871	-1.000754	-0.045020	0.135271	0.174757	0.974236
14391	2.763764	3.236722	8.915510	-0.008034	-0.011250	-0.005408	-0.727710	0.153216	-0.996528	-0.044918	0.135500	0.174628	0.974232
14392	2.753222	3.268081	8.845141	0.015950	-0.017595	-0.028357	-0.728508	0.151579	-0.998199	-0.044905	0.135685	0.175078	0.974126
14393	2.733477	3.265282	8.714568	0.001680	-0.012298	-0.031897	-0.726638	0.152915	-0.996821	-0.044309	0.135834	0.175215	0.974108
14394	2.842596	3.160462	8.839067	-0.035929	-0.000915	-0.037269	-0.727439	0.152222	-0.996563	-0.044054	0.135707	0.174666	0.974235
14395	2.705298	3.240509	8.843879	-0.024345	-0.024887	-0.070954	-0.726367	0.151910	-0.996314	-0.042585	0.135992	0.174409	0.974307
14396	2.760181	3.178399	8.947134	0.015574	-0.025130	-0.083220	-0.726898	0.150229	-0.996362	-0.041527	0.136124	0.175015	0.974226
14397	2.682632	3.191566	9.031315	0.107464	-0.033121	-0.088273	-0.727290	0.147110	-0.995373	-0.040050	0.136394	0.177371	0.973824
14398	2.586505	3.330578	8.632535	0.059092	-0.017315	-0.025529	-0.728620	0.143693	-0.992755	-0.040262	0.136538	0.178660	0.973559
14399	2.792526	3.276101	9.062936	0.074794	0.000118	-0.005087	-0.727278	0.142528	-0.992537	-0.040433	0.136477	0.180124	0.973291
14400	2.646222	3.278272	8.793637	0.158879	0.000208	-0.052525	-0.726999	0.138332	-0.988334	-0.040481	0.136091	0.183417	0.972727
14401	2.631536	3.275571	8.730619	0.117463	-0.016100	-0.054522	-0.726717	0.134000	-0.990512	-0.039746	0.136124	0.185852	0.972291
14402	2.802373	3.424302	8.513278	0.050142	0.030475	-0.019111	-0.726713	0.132402	-0.988529	-0.040221	0.135363	0.186907	0.972175
14403	2.806875	3.470526	8.696014	-0.032632	0.027164	-0.021167	-0.726315	0.133490	-0.987142	-0.039889	0.134807	0.186301	0.972383
14404	2.648303	3.632715	8.622523	-0.011950	0.043299	0.016162	-0.725112	0.134368	-0.989705	-0.040911	0.133982	0.186039	0.972504
14405	2.741294	3.352811	8.673225	-0.070146	0.022776	0.035288	-0.724582	0.136478	-0.989915	-0.041560	0.133754	0.184560	0.972790
14406	2.737498	3.333344	8.882682	-0.061102	-0.009065	-0.040037	-0.723780	0.136926	-0.991809	-0.041156	0.133783	0.183534	0.972997
14407	2.695439	3.468504	8.697425	-0.036616	-0.026405	-0.049788	-0.723778	0.136694	-0.993986	-0.040059	0.134173	0.182974	0.973095
14408	2.627143	3.506117	8.796147	-0.069799	-0.001677	0.017467	-0.724450	0.137211	-0.991249	-0.040767	0.134278	0.181617	0.973305
14409	2.679309	3.327429	8.837611	-0.018823	-0.009569	-0.005415	-0.723790	0.140318	-0.991970	-0.040642	0.134484	0.181272	0.973346
14410	2.698677	3.327780	8.833388	-0.025581	-0.005675	-0.021329	-0.724054	0.139355	-0.992812	-0.040734	0.134485	0.180888	0.973414
14411	2.610842	3.355315	8.820857	-0.007218	0.001891	-0.033581	-0.722984	0.139453	-0.992008	-0.040133	0.134354	0.180833	0.973467
14412	2.595630	3.398742	8.882649	-0.000150	0.005376	-0.028232	-0.724590	0.139680	-0.994152	-0.040190	0.134095	0.180953	0.973478
14413	2.562558	3.349586	8.843491	0.019767	0.018975	0.003754	-0.722179	0.139328	-0.993513	-0.040448	0.133735	0.181309	0.973451
14414	2.652348	3.331787	8.769350	-0.013401	0.004652	-0.003531	-0.722983	0.139352	-0.993774	-0.040910	0.133597	0.181098	0.973489
14415	2.620874	3.350650	8.898231	-0.025931	0.011705	-0.005291	-0.723114	0.138540	-0.995155	-0.040843	0.133381	0.180593	0.973616
14416	2.654438	3.356106	8.817374	0.007570	0.007795	0.020422	-0.723119	0.140205	-0.993881	-0.041837	0.133252	0.180724	0.973567
14417	2.669472	3.322387	8.760317	0.004055	0.014921	0.018688	-0.723921	0.139509	-0.993487	-0.042328	0.133035	0.180735	0.973573
14418	2.698301	3.337477	8.775531	-0.028212	0.007694	0.012345	-0.722986	0.140675	-0.996038	-0.043064	0.132910	0.180190	0.973659
14419	2.577310	3.335286	8.819979	-0.030232	0.021631	0.023062	-0.722588	0.141763	-0.994651	-0.043574	0.132606	0.179516	0.973802
14420	2.709970	3.366824	8.818997	-0.029223	-0.006522	0.047609	-0.722998	0.144643	-0.996724	-0.044938	0.132887	0.178869	0.973821
14421	2.453216	3.235930	8.802477	-0.069553	0.060704	0.154948	-0.725587	0.159683	-0.997565	-0.048049	0.132323	0.177041	0.974083
14422	2.511288	3.236981	8.780179	-0.118107	0.062216	0.221100	-0.724671	0.167369	-1.001262	-0.052781	0.131970	0.174133	0.974411
14423	2.816109	3.276507	8.859044	-0.141393	0.092154	0.153958	-0.725094	0.174402	-0.999809	-0.055790	0.130860	0.170869	0.974970
14424	2.882493	3.117499	8.922461	-0.095407	0.042004	0.040609	-0.725507	0.178116	-1.001312	-0.056966	0.130257	0.168891	0.975328
14425	2.776088	3.113146	8.967372	-0.041083	0.022342	-0.008832	-0.723103	0.180333	-1.001947	-0.056827	0.129851	0.168084	0.975529
14426	2.789757	3.140086	8.861671	-0.007666	-0.024247	-0.054999	-0.723489	0.175978	-1.008594	-0.056237	0.130103	0.168153	0.975518
14427	2.639685	3.137367	8.902823	0.030739	-0.036599	-0.046085	-0.723625	0.176530	-1.007897	-0.055360	0.130646	0.168915	0.975364
14428	2.507425	3.202936	8.876606	0.079768	0.005030	0.012711	-0.721721	0.166561	-1.005934	-0.056368	0.130464	0.170474	0.975059
14429	2.798995	2.936349	8.964595	0.112396	-0.056541	-0.074275	-0.723858	0.164585	-1.003803	-0.055085	0.131204	0.172920	0.974602
14430	2.800785	3.210696	8.962580	0.045050	-0.030446	-0.109694	-0.723048	0.162157	-1.003348	-0.053619	0.131307	0.174178	0.974446
14431	2.705580	3.221090	8.810333	0.033384	-0.015485	-0.107843	-0.723290	0.153158	-0.998480	-0.051617	0.131220	0.175127	0.974396
14432	2.671454	3.239897	8.866918	0.018578	-0.009838	-0.125529	-0.722074	0.149464	-0.998614	-0.049780	0.130902	0.175878	0.974399
14433	2.578161	3.284317	8.767431	0.012286	-0.021355	-0.093775	-0.721947	0.152099	-1.002871	-0.047975	0.130996	0.176386	0.974385
14434	2.588106	3.282077	8.832747	0.007508	0.000540	-0.045913	-0.721134	0.149128	-1.003383	-0.047743	0.130757	0.176708	0.974370
14435	2.564558	3.252522	8.863542	-0.005361	-0.022836	-0.039909	-0.721669	0.148532	-1.001497	-0.046935	0.131082	0.176731	0.974362
14436	2.555827	3.325190	8.860318	-0.004942	0.011306	0.017775	-0.719526	0.148456	-1.000304	-0.047872	0.130884	0.176624	0.974362
14437	2.666116	3.264076	8.864163	0.027282	0.004340	0.023114	-0.719797	0.149593	-1.000399	-0.048472	0.130867	0.177094	0.974249
14438	2.680994	3.240065	8.819065	0.002459	0.002703	0.008879	-0.721538	0.149520	-1.001602	-0.049245	0.130795	0.177164	0.974208
14439	2.712138	3.262481	8.846331	0.020081	-0.005511	-0.012344	-0.721805	0.149538	-1.002141	-0.049101	0.130855	0.177596	0.974128
14440	2.651353	3.268658	8.822754	0.006175	0.008985	-0.028195	-0.720870	0.150354	-1.001719	-0.049212	0.130519	0.177833	0.974124
14441	2.632540	3.248903	8.880098	0.003258	-0.007172	-0.022999	-0.720730	0.148054	-1.000031	-0.048811	0.130591	0.177964	0.974111
14442	2.622267	3.265701	8.802626	-0.007205	-0.012268	-0.036322	-0.721266	0.147919	-0.999758	-0.048625	0.130658	0.177979	0.974109
14443	2.608236	3.248459	8.855284	-0.023728	-0.011766	0.009604	-0.721670	0.148273	-0.996351	-0.048773	0.130959	0.177501	0.974148
14444	2.692460	3.274260	8.828787	-0.013672	-0.002677	0.005254	-0.720199	0.148942	-0.996211	-0.049405	0.130995	0.177271	0.974153
14445	2.655026	3.208037	8.835360	-0.009074	-0.002554	0.001744	-0.721271	0.149383	-0.995913	-0.049472	0.131077	0.177089	0.974172
14446	2.683702	3.230407	8.848107	-0.010744	-0.003381	-0.037174	-0.721805	0.149191	-0.999304	-0.049317	0.130968	0.177033	0.974205
14447	2.642559	3.229662	8.861293	-0.012765	-0.010687	-0.030146	-0.721809	0.150601	-0.999258	-0.048725	0.131100	0.176867	0.974247
14448	2.603923	3.209531	8.778415	-0.025978	0.008098	-0.003533	-0.721675	0.150263	-0.996965	-0.049210	0.130904	0.176412	0.974331
14449	2.603933	3.226536	8.889018	-0.035634	-0.010284	0.017534	-0.721278	0.151815	-0.997326	-0.049488	0.131216	0.175674	0.974409
14450	2.683920	3.225560	8.886665	-0.033732	0.002227	0.015834	-0.721152	0.154504	-0.997784	-0.050315	0.131211	0.175023	0.974484
14451	2.674953	3.191413	8.901092	0.002307	0.022042	0.017845	-0.721414	0.152890	-1.000952	-0.050812	0.130857	0.174988	0.974512
14452	2.623497	3.202605	8.793510	-0.033628	0.007620	0.013233	-0.721282	0.153745	-1.001469	-0.051596	0.130741	0.174340	0.974603
14453	2.662639	3.205758	8.929491	-0.024640	0.002390	0.012332	-0.720488	0.156717	-1.002603	-0.051847	0.130777	0.173814	0.974678
14454	2.706571	3.179845	8.863633	-0.008663	0.014708	0.023062	-0.722367	0.158170	-1.002535	-0.052951	0.130525	0.173623	0.974687
14455	2.634240	3.161540	8.866366	0.002792	0.003009	-0.003482	-0.722100	0.158597	-1.002931	-0.052968	0.130467	0.173671	0.974685
14456	2.653245	3.186164	8.900465	0.004303	-0.007862	0.005288	-0.720757	0.157124	-1.001638	-0.053664	0.130582	0.173801	0.974608
14457	2.663263	3.166923	8.881660	0.020039	0.004234	0.024863	-0.721027	0.157992	-1.002285	-0.054283	0.130581	0.174109	0.974519
14458	2.655785	3.176497	8.876543	0.029780	0.001459	-0.003413	-0.721019	0.155488	-1.003858	-0.054925	0.130453	0.174751	0.974386
14459	2.619161	3.175823	8.786358	0.010012	-0.004001	-0.005268	-0.722358	0.155199	-1.002224	-0.054901	0.130517	0.174950	0.974343
14460	2.662924	3.183910	8.881521	0.011543	0.001089	0.005366	-0.721019	0.155478	-1.003451	-0.055652	0.130449	0.175212	0.974262
14461	2.667976	3.176721	8.900988	0.002449	0.011550	0.010708	-0.721817	0.153475	-1.001472	-0.055976	0.130274	0.175203	0.974268
14462	2.616885	3.180645	8.863282	0.002712	-0.004148	-0.001757	-0.722092	0.155763	-1.002480	-0.056545	0.130293	0.175317	0.974213
14463	2.657917	3.191101	8.876498	0.009672	-0.004305	0.007095	-0.721151	0.154253	-0.999148	-0.056761	0.130405	0.175475	0.974157
14464	2.655052	3.205609	8.828157	-0.006390	-0.006088	0.001730	-0.721685	0.153686	-0.998482	-0.057338	0.130489	0.175401	0.974125
14465	2.686925	3.196484	8.886977	0.007619	0.002529	0.017734	-0.723031	0.155989	-0.999070	-0.057781	0.130508	0.175482	0.974082
14466	2.658632	3.152271	8.857556	0.018797	-0.008543	0.001794	-0.723826	0.153365	-1.000773	-0.058451	0.130604	0.175907	0.973952
14467	2.643835	3.166569	8.866623	-0.011640	-0.004223	-0.003576	-0.723559	0.153775	-1.000492	-0.058404	0.130701	0.175673	0.973984
14468	2.706268	3.191975	8.844275	-0.009865	-0.009538	-0.003619	-0.722621	0.153807	-1.002808	-0.058890	0.130832	0.175555	0.973959
14469	2.532802	3.145134	8.873006	-0.028726	0.007197	0.031832	-0.722894	0.155524	-1.003563	-0.059527	0.130847	0.174880	0.974039
14470	2.749623	2.988865	9.010827	-0.048461	-0.008822	0.026318	-0.726149	0.169304	-1.004166	-0.060565	0.131103	0.173940	0.974109
14471	2.904732	3.205287	8.845450	-0.025840	-0.011217	-0.012565	-0.725081	0.170076	-1.001984	-0.060285	0.131329	0.173453	0.974183
14472	2.575702	3.175039	8.833175	-0.035086	-0.005357	-0.001873	-0.724546	0.170187	-1.001172	-0.060785	0.131411	0.172838	0.974250
14473	2.764230	3.202738	8.848380	-0.002453	-0.016249	0.054697	-0.727094	0.171658	-1.001231	-0.061859	0.131938	0.172640	0.974146
14474	2.857922	3.136475	8.936007	0.029237	-0.002567	0.015965	-0.725085	0.171619	-1.001527	-0.062929	0.131940	0.173235	0.973972
14475	2.702078	3.177346	8.959803	0.063157	-0.016713	0.023969	-0.723710	0.159248	-0.998957	-0.063576	0.132291	0.174397	0.973675
14476	2.403794	3.475327	8.478997	0.037705	-0.041170	-0.003609	-0.725980	0.157191	-0.999269	-0.064015	0.132989	0.175238	0.973400
14477	2.758810	3.231770	8.850402	0.029168	-0.018577	0.015882	-0.727453	0.157224	-0.999250	-0.064402	0.133382	0.175779	0.973223
14478	2.827507	3.189320	8.848016	0.057799	-0.022136	-0.045950	-0.726514	0.156460	-0.997658	-0.064198	0.133522	0.177110	0.972976
14479	2.737220	3.323613	8.733500	0.047539	-0.018193	-0.065389	-0.726772	0.153081	-0.997764	-0.063054	0.133599	0.178229	0.972836
14480	2.743562	3.260620	8.808794	0.018407	-0.029365	-0.054944	-0.726234	0.152161	-0.995087	-0.062522	0.133900	0.178823	0.972720
14481	2.752358	3.304475	8.801511	0.025101	-0.010297	-0.032702	-0.727033	0.150505	-0.995945	-0.061982	0.133968	0.179410	0.972637
14482	2.655623	3.293008	8.793815	0.012412	-0.006017	0.005323	-0.727297	0.149358	-0.994894	-0.062663	0.134042	0.179693	0.972531
14483	2.738382	3.279948	8.825339	0.009031	0.000416	0.031857	-0.726765	0.150621	-0.995130	-0.063372	0.134149	0.179783	0.972454
14484	2.796386	3.280996	8.781375	0.017289	-0.005617	-0.008835	-0.726631	0.150289	-0.993108	-0.063792	0.134158	0.180198	0.972348
14485	2.737564	3.309056	8.750471	-0.008411	0.007862	0.012401	-0.729314	0.151783	-0.993978	-0.064103	0.134074	0.179993	0.972377
14486	2.816086	3.276506	8.851822	0.002388	-0.011510	0.008756	-0.726901	0.150807	-0.990782	-0.064790	0.134281	0.180077	0.972287
14487	2.805687	3.295727	8.750256	0.023906	0.001812	-0.019378	-0.726907	0.152775	-0.990447	-0.064548	0.134162	0.180595	0.972224
14488	2.737572	3.309056	8.752879	-0.007832	-0.004878	-0.011549	-0.727303	0.150500	-0.989295	-0.064850	0.134179	0.180528	0.972214
14489	2.772165	3.280556	8.783042	-0.000677	0.001342	-0.008842	-0.728379	0.152542	-0.991116	-0.064745	0.134138	0.180542	0.972224
14490	2.750062	3.299579	8.811107	0.001112	-0.000421	-0.008844	-0.726100	0.151306	-0.988741	-0.065137	0.134067	0.180635	0.972190
14491	2.742575	3.304294	8.772326	-0.012044	0.000720	0.012343	-0.726902	0.151443	-0.993882	-0.065411	0.134129	0.180373	0.972212
14492	2.776347	3.314619	8.787727	-0.006584	-0.000944	0.009689	-0.728510	0.151758	-0.993717	-0.066130	0.134146	0.180267	0.972181
14493	2.771822	3.299972	8.797328	-0.004752	0.000871	0.008823	-0.727837	0.150298	-0.992280	-0.066356	0.134183	0.180158	0.972181
14494	2.762173	3.290082	8.748962	0.008095	-0.002338	-0.000878	-0.724626	0.151384	-0.993639	-0.066892	0.134172	0.180365	0.972107
14495	2.723229	3.299086	8.752514	-0.005773	0.014907	0.015994	-0.725295	0.151421	-0.994579	-0.067304	0.133963	0.180201	0.972138
14496	2.817939	3.295954	8.793959	-0.004763	0.019456	0.012469	-0.725433	0.152513	-0.992779	-0.068123	0.133597	0.180090	0.972152
14497	2.800663	3.305346	8.754843	-0.029868	0.023754	0.009769	-0.725439	0.154506	-0.993528	-0.068382	0.133230	0.179464	0.972299
14498	2.835608	3.262290	8.804384	-0.024373	-0.001781	0.001659	-0.724234	0.154970	-0.996512	-0.068883	0.133262	0.179033	0.972339
14499	2.840396	3.272091	8.847787	-0.020245	0.001403	-0.017759	-0.724231	0.154149	-0.997624	-0.068554	0.133222	0.178698	0.972429
14500	2.757801	3.275443	8.806711	-0.005432	-0.001641	-0.033627	-0.724504	0.155509	-0.995135	-0.068436	0.133097	0.178731	0.972449
14501	2.734108	3.245881	8.791764	-0.003518	0.002016	-0.037127	-0.724767	0.153792	-0.993831	-0.067776	0.132952	0.178774	0.972507
14502	2.718885	3.279590	8.788635	-0.023690	-0.017974	-0.026707	-0.725037	0.154810	-0.994880	-0.067670	0.133197	0.178453	0.972540
14503	2.750935	3.255899	8.811462	-0.022387	-0.002484	-0.005393	-0.725310	0.156358	-0.994420	-0.067560	0.133277	0.178052	0.972610
14504	2.758928	3.222059	8.826406	0.001217	0.001445	-0.012367	-0.723832	0.154776	-0.994624	-0.067859	0.133164	0.178149	0.972587
14505	2.720012	3.226207	8.808331	-0.024160	0.002832	-0.005356	-0.723972	0.156597	-0.993885	-0.067765	0.133142	0.177705	0.972678
14506	2.752281	3.197668	8.869716	-0.048010	0.018157	0.014109	-0.724240	0.157064	-0.995495	-0.068502	0.132866	0.176751	0.972838
14507	3.167349	3.146926	8.755255	-0.015031	-0.012983	-0.080669	-0.724248	0.159584	-0.994600	-0.066915	0.132888	0.176703	0.972954
14508	2.577542	3.306148	8.709475	-0.002794	0.015068	-0.061762	-0.724641	0.156146	-0.991993	-0.066332	0.132334	0.176841	0.973044
14509	2.710294	3.235746	8.860919	-0.035531	0.002213	0.015823	-0.724906	0.155331	-0.993101	-0.066620	0.132422	0.176122	0.973143
14510	2.684098	3.337230	8.881014	0.038330	0.029458	0.017998	-0.726245	0.155361	-0.993085	-0.067701	0.131822	0.176822	0.973023
14511	2.947192	3.026422	8.881804	0.017922	0.004665	-0.064489	-0.725168	0.153681	-0.994779	-0.066578	0.131511	0.177349	0.973047
14512	2.679095	3.322559	8.738946	-0.002350	0.010183	-0.079497	-0.724355	0.150535	-0.993805	-0.065630	0.130988	0.177545	0.973146
14513	2.737415	3.326052	8.810518	-0.007462	0.010524	-0.022944	-0.722756	0.152684	-0.990634	-0.065268	0.130743	0.177468	0.973217
14514	2.705807	3.208956	8.805617	-0.003753	0.001793	-0.028281	-0.722884	0.150734	-0.991645	-0.065267	0.130569	0.177511	0.973233
14515	2.685900	3.240156	8.838472	-0.033012	0.004666	-0.010671	-0.722219	0.152420	-0.992005	-0.065056	0.130515	0.176911	0.973363
14516	2.710802	3.211480	8.868339	-0.011350	0.019073	-0.010515	-0.723561	0.153629	-0.994121	-0.065456	0.130075	0.176739	0.973427
14517	2.682009	3.191534	8.833905	-0.009610	0.015485	-0.008757	-0.720877	0.151766	-0.995569	-0.065382	0.129786	0.176573	0.973500
14518	2.630106	3.239141	8.815103	-0.022121	0.024310	-0.010498	-0.721282	0.151870	-0.987422	-0.065718	0.129270	0.176176	0.973618
14519	2.674416	3.208389	8.838360	-0.036971	0.018462	0.005323	-0.720750	0.153300	-0.988739	-0.065857	0.129006	0.175437	0.973777
14520	2.696301	3.206360	8.848675	-0.055472	0.011648	0.022898	-0.719679	0.153736	-0.990365	-0.066725	0.128896	0.174322	0.973933
14521	2.304456	2.917648	8.800313	-0.072376	0.066677	0.127617	-0.722136	0.169922	-0.998225	-0.069321	0.128155	0.172503	0.974173
14522	2.630007	3.132333	8.876085	-0.106277	0.045363	0.044189	-0.721073	0.173047	-1.000171	-0.070608	0.127533	0.170298	0.974550
14523	3.078894	3.002120	8.991945	-0.040864	0.022410	-0.118519	-0.719205	0.175640	-1.004314	-0.068339	0.126780	0.169778	0.974901
14524	2.510338	3.173855	8.848028	-0.030886	0.017148	-0.155532	-0.717591	0.173359	-1.004949	-0.065887	0.125912	0.169595	0.975214
14525	2.356755	3.224084	8.874399	-0.077282	0.047585	0.038243	-0.715345	0.173395	-1.007330	-0.066664	0.125232	0.167943	0.975535
14526	2.709736	3.043580	8.999731	-0.001860	0.048089	0.044598	-0.715207	0.171919	-1.004666	-0.068154	0.124422	0.167761	0.975567
14527	2.575198	2.975589	8.943157	-0.011558	0.009946	-0.070573	-0.713736	0.172738	-1.004928	-0.066849	0.124027	0.167707	0.975717
14528	2.617957	3.136581	8.919183	-0.002836	-0.018555	-0.065439	-0.713875	0.174631	-1.007307	-0.066070	0.124132	0.167883	0.975726
14529	2.608984	3.107292	8.962459	0.030713	-0.025955	-0.042393	-0.713599	0.171810	-1.007673	-0.065299	0.124478	0.168636	0.975604
14530	2.426810	3.145267	9.072127	0.080846	-0.011510	0.037459	-0.713196	0.171481	-1.006060	-0.066733	0.124685	0.170175	0.975213
14531	2.525132	3.290258	8.891103	0.074616	-0.009621	0.102851	-0.713823	0.156756	-1.003543	-0.068956	0.125136	0.171407	0.974785
14532	2.813469	3.091603	9.151799	-0.022444	-0.028918	0.059926	-0.714357	0.155878	-1.001665	-0.070382	0.125920	0.170884	0.974674
14533	2.748682	3.046722	9.073119	0.015518	-0.023258	-0.012396	-0.715704	0.158937	-1.004400	-0.070166	0.126331	0.171262	0.974570
14534	2.639374	3.156390	8.919691	0.038930	-0.014320	-0.078548	-0.714493	0.156934	-1.004479	-0.069346	0.126226	0.172296	0.974460
14535	2.565282	3.213299	8.839957	0.032163	-0.010339	-0.026367	-0.714756	0.155241	-1.004259	-0.068943	0.126312	0.173020	0.974349
14536	2.452004	3.075310	8.933810	0.014809	-0.006252	0.017837	-0.715567	0.157442	-1.000922	-0.069892	0.126428	0.173319	0.974213
14537	2.606033	3.116937	8.856378	0.009021	-0.018212	-0.003509	-0.716636	0.156448	-0.999585	-0.069847	0.126771	0.173541	0.974132
14538	2.513557	3.144396	8.908699	-0.001233	0.023866	0.017079	-0.716364	0.155550	-1.003823	-0.070804	0.126327	0.173482	0.974131
14539	2.588955	3.233143	8.787576	-0.021707	0.035465	0.044479	-0.716502	0.156977	-1.004318	-0.071802	0.125829	0.172911	0.974225
14540	2.671447	3.215211	8.703583	-0.092690	0.067780	0.079811	-0.715704	0.158968	-1.005756	-0.073832	0.124891	0.170838	0.974559
14541	2.854272	3.058321	8.816294	-0.148893	0.021694	0.019186	-0.714247	0.164590	-1.006134	-0.073974	0.124774	0.167875	0.975078
14542	2.852495	3.191835	9.096875	-0.054899	-0.002787	-0.001022	-0.714117	0.166053	-1.008531	-0.074348	0.124869	0.166852	0.975213
14543	2.888382	3.078380	9.000136	0.045672	-0.035908	-0.065457	-0.713177	0.165480	-1.009103	-0.073134	0.125320	0.167983	0.975053
14544	2.690341	3.040799	8.979899	0.080496	-0.052871	-0.159123	-0.711833	0.163578	-1.007552	-0.070760	0.125631	0.170090	0.974823
14545	2.539747	3.154966	8.832223	0.080929	-0.079090	-0.180557	-0.712187	0.157411	-1.004305	-0.067242	0.126478	0.172257	0.974582
14546	2.420678	3.172227	8.840474	0.045161	-0.062260	-0.118650	-0.711640	0.153215	-1.000378	-0.065431	0.127172	0.173571	0.974382
14547	2.473326	3.212028	8.880305	0.004833	-0.026859	-0.017779	-0.712165	0.149375	-0.998596	-0.065068	0.127649	0.173772	0.974308
14548	2.469605	3.160985	8.914277	0.000226	-0.010124	0.022983	-0.712573	0.151178	-0.996770	-0.065991	0.127892	0.173769	0.974214
14549	2.591806	3.117084	8.961687	0.011034	-0.013501	0.055680	-0.714052	0.153459	-0.996272	-0.067120	0.128346	0.173881	0.974057
14550	2.624743	3.151657	8.866150	0.012912	-0.011699	0.019444	-0.712713	0.153438	-0.996695	-0.068021	0.128587	0.174139	0.973917
14551	2.543048	3.125906	8.926424	0.003669	0.018095	0.033768	-0.714187	0.154104	-0.999641	-0.068813	0.128354	0.174117	0.973896
14552	2.619800	3.156423	8.865962	0.007750	-0.000900	0.012425	-0.713653	0.154490	-0.998550	-0.069583	0.128369	0.174276	0.973811
14553	2.575103	3.218734	8.919486	-0.004829	0.036200	0.017933	-0.713917	0.153070	-0.997914	-0.070107	0.127736	0.174104	0.973887
14554	2.618065	3.241354	8.853231	0.003542	0.037459	0.041829	-0.713250	0.154202	-0.998699	-0.071530	0.127120	0.174046	0.973875
14555	2.619283	3.175829	8.824877	-0.002604	0.042907	0.071022	-0.713659	0.156477	-0.999028	-0.073116	0.126536	0.173775	0.973881
14556	2.673188	3.157000	8.887023	0.003250	0.035463	0.053380	-0.713152	0.156295	-1.002616	-0.074752	0.126000	0.173683	0.973843
14557	2.701571	3.189072	8.868394	0.005046	0.015063	0.016116	-0.713697	0.159411	-1.002509	-0.075192	0.125760	0.173741	0.973830
14558	2.722092	3.133611	8.876664	0.029694	0.019133	0.003840	-0.713963	0.158368	-0.999826	-0.075895	0.125326	0.174316	0.973729
14559	2.672611	3.188550	8.903618	0.024969	0.023259	-0.020894	-0.712082	0.156350	-0.999913	-0.075694	0.124772	0.174842	0.973721
14560	2.604884	3.175179	8.860718	0.016052	0.009086	-0.026301	-0.712080	0.155767	-0.999118	-0.075741	0.124449	0.175241	0.973687
14561	2.604808	3.175175	8.836643	0.013172	-0.005272	-0.021981	-0.711808	0.154559	-1.002145	-0.075390	0.124465	0.175584	0.973650
14562	2.565904	3.189039	8.883489	-0.004072	-0.000237	-0.015807	-0.711938	0.153434	-1.002179	-0.075551	0.124391	0.175578	0.973648
14563	2.590311	3.179771	8.879494	-0.000519	-0.005561	-0.014951	-0.711273	0.155136	-1.003218	-0.075301	0.124456	0.175636	0.973649
14564	2.585562	3.174830	8.879385	-0.004142	0.005010	-0.012241	-0.711005	0.155137	-1.003492	-0.075557	0.124291	0.175612	0.973655
14565	2.605639	3.141209	8.885069	-0.016582	0.008594	-0.017565	-0.711266	0.152738	-1.003295	-0.075266	0.124095	0.175340	0.973751
14566	2.536584	3.203074	8.896927	-0.019615	0.008259	-0.005187	-0.711406	0.154691	-1.002145	-0.075604	0.123920	0.174989	0.973810
14567	2.590632	3.165213	8.889242	-0.015267	0.016124	0.001939	-0.711943	0.154998	-1.002671	-0.075722	0.123641	0.174682	0.973892
14568	2.551979	3.159657	8.892912	-0.016667	0.014762	0.020500	-0.710606	0.155968	-1.003199	-0.076589	0.123425	0.174315	0.973917
14569	2.624986	3.146417	8.904881	-0.018542	0.004893	-0.012295	-0.710606	0.155839	-1.003745	-0.076383	0.123321	0.173995	0.974004
14570	2.546870	3.176559	8.916699	0.006688	0.012211	-0.012154	-0.710068	0.155297	-1.005262	-0.076667	0.123005	0.174167	0.973991
14571	2.608197	3.262638	8.927561	-0.027761	-0.000692	-0.005289	-0.710068	0.155115	-1.003504	-0.076554	0.123046	0.173662	0.974085
14572	2.508435	3.166156	8.958928	-0.012561	0.009017	-0.033445	-0.709261	0.154100	-1.003139	-0.076344	0.122752	0.173513	0.974165
14573	2.617177	3.058888	8.948631	0.012521	0.005474	-0.097062	-0.709936	0.155790	-1.002262	-0.074564	0.122291	0.174004	0.974273
14574	2.579916	3.208709	8.840441	0.016302	0.003899	-0.104128	-0.707786	0.153345	-1.002502	-0.073082	0.121797	0.174604	0.974340
14575	2.570318	3.193963	8.777670	0.020944	0.000627	-0.042244	-0.708042	0.149558	-1.003299	-0.072373	0.121611	0.175135	0.974321
14576	2.477236	3.036935	9.007091	-0.023058	-0.008503	-0.047724	-0.708045	0.150386	-1.002459	-0.071812	0.121619	0.174843	0.974414
14577	2.488458	3.192495	8.938859	-0.006560	-0.024904	-0.061930	-0.707511	0.151242	-1.003387	-0.070564	0.121897	0.174915	0.974457
14578	2.500630	3.289804	8.803695	-0.000163	-0.015861	-0.030028	-0.707239	0.149840	-1.004114	-0.070387	0.122075	0.175037	0.974426
14579	2.536732	3.193365	8.882561	-0.006573	0.000862	0.010720	-0.706702	0.149092	-1.002787	-0.070644	0.122104	0.174900	0.974428
14580	2.537487	3.159395	8.906913	-0.011842	-0.001717	0.005384	-0.707505	0.149147	-1.004404	-0.071143	0.122154	0.174684	0.974424
14581	2.539644	3.178859	8.945347	-0.001794	-0.020082	-0.003545	-0.708308	0.148859	-1.003319	-0.071060	0.122534	0.174702	0.974379
14582	2.509621	3.222008	8.920029	-0.000704	-0.009276	-0.008772	-0.707770	0.147984	-1.002675	-0.071286	0.122665	0.174749	0.974338
14583	2.527260	3.188342	8.920823	0.005801	-0.016114	-0.017639	-0.707907	0.148931	-1.000743	-0.070961	0.122904	0.174944	0.974296
14584	2.527414	3.173775	8.877608	0.017205	-0.009214	-0.005180	-0.706702	0.149233	-1.002783	-0.071315	0.123018	0.175334	0.974186
14585	2.542745	3.144929	8.945699	0.017163	0.008459	-0.000650	-0.708308	0.148686	-1.001968	-0.071435	0.122821	0.175670	0.974142
14586	2.575007	3.223193	8.912397	0.014729	-0.000996	0.021374	-0.707767	0.147006	-1.003114	-0.072308	0.122875	0.175932	0.974023
14587	2.532241	3.176291	8.887366	0.014585	-0.002911	0.026678	-0.708836	0.146472	-1.003390	-0.072914	0.122998	0.176166	0.973920
14588	2.555617	3.222841	8.909397	-0.001076	-0.029096	0.001699	-0.707505	0.148625	-1.000080	-0.073274	0.123552	0.176211	0.973815
14589	2.540924	3.232286	8.920912	0.006142	-0.019279	0.002671	-0.709112	0.148639	-0.999111	-0.073333	0.123920	0.176364	0.973736
14590	2.372201	3.302047	8.886321	-0.038825	-0.029381	-0.000152	-0.708578	0.149072	-1.000053	-0.073539	0.124532	0.175676	0.973767
14591	2.264439	3.232117	8.854655	-0.122841	-0.031231	0.045573	-0.709388	0.151366	-1.000783	-0.074065	0.125452	0.173232	0.974047
14592	2.775253	2.702501	9.172819	-0.024726	0.016627	0.086756	-0.711540	0.154550	-1.002012	-0.076123	0.125456	0.172527	0.974012
14593	2.499434	3.134437	8.978149	0.119603	0.014380	-0.061284	-0.712070	0.152421	-1.000989	-0.075336	0.124755	0.174985	0.973725
14594	2.333153	3.277037	8.642183	0.057467	0.007748	0.041071	-0.711532	0.151519	-0.999125	-0.076693	0.124649	0.176011	0.973448
14595	2.614770	3.165648	8.861093	-0.086780	-0.002408	0.115638	-0.713541	0.151584	-0.999914	-0.078774	0.125203	0.174040	0.973565
14596	2.723875	3.085120	9.134655	-0.020587	-0.020113	-0.008066	-0.714616	0.152897	-1.000673	-0.078843	0.125594	0.173708	0.973568
14597	2.432883	3.274002	8.739148	0.008836	-0.018401	0.003596	-0.715814	0.150679	-1.001273	-0.078925	0.125915	0.173905	0.973485
14598	2.513818	3.129834	8.899188	-0.112210	-0.025966	0.052661	-0.715959	0.154172	-0.999531	-0.079904	0.126780	0.171642	0.973695
14599	2.495714	3.076107	8.966439	-0.064749	-0.034691	0.026236	-0.718915	0.157051	-0.998996	-0.080184	0.127604	0.170372	0.973787
14600	2.281731	3.101347	8.899502	-0.121716	-0.035390	0.070304	-0.720792	0.157643	-0.998277	-0.081411	0.128734	0.167888	0.973968
14601	2.363669	3.127111	8.916265	-0.120067	-0.017693	0.146434	-0.724287	0.162108	-0.998635	-0.083941	0.129696	0.165207	0.974084
14602	2.498737	2.930511	9.003738	-0.080995	0.012257	0.171479	-0.726043	0.166804	-0.998463	-0.087357	0.130173	0.163166	0.974064
14603	2.532509	2.940836	9.019140	-0.017670	0.029033	0.162052	-0.728463	0.170282	-0.999951	-0.090607	0.130084	0.162354	0.973915
14604	2.697636	2.904979	8.896896	-0.007676	0.054825	0.129505	-0.729283	0.175354	-0.998693	-0.093531	0.129464	0.161771	0.973818
14605	2.773282	2.984022	8.792704	0.016680	0.107156	0.035302	-0.729017	0.176260	-1.001516	-0.094654	0.127384	0.161817	0.973976
14606	2.582367	3.077660	8.788547	0.003981	0.134283	-0.023759	-0.725795	0.174296	-1.005280	-0.094873	0.124698	0.161703	0.974321
14607	2.774945	2.920949	8.920813	-0.036727	0.141681	-0.048633	-0.724725	0.175186	-1.008249	-0.094337	0.121778	0.160864	0.974881
14608	2.651932	2.768207	8.908562	-0.100982	0.124694	-0.139085	-0.722176	0.174215	-1.011566	-0.092019	0.119104	0.159000	0.975739
14609	2.646456	2.666142	8.832132	-0.156577	0.124400	-0.146327	-0.717764	0.177330	-1.016401	-0.089235	0.116440	0.156080	0.976790
14610	2.323846	2.665132	8.735581	-0.243061	0.089081	-0.114924	-0.714683	0.177613	-1.019549	-0.086935	0.114791	0.151439	0.977922
14611	2.733340	2.400741	9.342315	-0.336009	0.096784	-0.240799	-0.711748	0.181527	-1.020813	-0.081801	0.112701	0.145248	0.979546
14612	2.704425	2.254551	9.239020	-0.197790	0.134653	-0.286964	-0.708263	0.181269	-1.025340	-0.076392	0.109563	0.141800	0.980843
14613	2.508733	2.367539	9.379002	-0.193250	0.077241	-0.265181	-0.702504	0.181866	-1.032578	-0.071050	0.107563	0.138447	0.981944
14614	2.371500	2.355361	9.589124	-0.142663	0.005361	-0.217716	-0.701566	0.181848	-1.032725	-0.066826	0.107060	0.136116	0.982621
14615	2.339699	2.228537	9.461523	-0.116750	-0.071582	-0.189821	-0.703042	0.183044	-1.034162	-0.062721	0.108086	0.134279	0.983032
14616	2.257038	2.210022	9.261735	-0.036780	-0.071885	-0.150649	-0.700614	0.176989	-1.031129	-0.059866	0.109139	0.133987	0.983134
14617	2.319636	2.198999	9.061534	-0.009464	-0.021693	-0.085713	-0.701684	0.176271	-1.029512	-0.058177	0.109337	0.133954	0.983218
14618	2.521036	2.095861	9.256254	0.008561	0.004964	-0.150068	-0.701148	0.175971	-1.029257	-0.055691	0.108818	0.134466	0.983349
14619	2.232379	2.037251	9.570404	0.051601	0.006843	-0.211749	-0.700872	0.173406	-1.028528	-0.051738	0.108057	0.135843	0.983460
14620	1.913644	1.978060	9.565884	0.102360	-0.018987	-0.229364	-0.698710	0.166812	-1.026324	-0.047865	0.107685	0.138395	0.983341
14621	1.666047	2.196873	9.287028	0.106835	-0.051602	-0.132258	-0.698820	0.158964	-1.028747	-0.045429	0.108203	0.140705	0.983072
14622	1.858014	2.054706	9.318064	0.074210	-0.002286	0.019980	-0.699486	0.157519	-1.026615	-0.046305	0.108241	0.142132	0.982821
14623	1.988567	1.848319	9.448802	0.100624	0.015112	0.044905	-0.700149	0.155427	-1.027081	-0.047529	0.107933	0.143826	0.982550
14624	1.798793	1.871569	9.360958	0.090422	0.019150	0.057319	-0.699344	0.154798	-1.025076	-0.049161	0.107650	0.145463	0.982260
14625	1.963419	1.867265	9.279383	0.086854	0.071440	0.099160	-0.699074	0.153801	-1.024975	-0.051587	0.106386	0.146659	0.982096
14626	1.867011	1.982052	9.405547	0.038237	0.045244	0.027243	-0.698540	0.154820	-1.026848	-0.052539	0.105560	0.147301	0.982038
14627	1.593182	1.964935	9.305799	0.031610	0.092763	0.115998	-0.699342	0.154280	-1.027128	-0.055239	0.103955	0.147306	0.982061
14628	1.421731	2.352698	9.649065	0.042050	0.042152	0.152851	-0.697335	0.154962	-1.028079	-0.058609	0.103559	0.147758	0.981839
14629	1.388152	2.497688	9.141427	0.078919	0.001156	0.384347	-0.700560	0.158550	-1.027383	-0.066394	0.104433	0.148220	0.981181
14630	1.930139	2.289036	9.080195	0.010067	0.009253	0.537904	-0.704871	0.166980	-1.027468	-0.077126	0.105859	0.147262	0.980387
14631	2.048164	2.198926	9.048389	-0.078803	-0.004616	0.493311	-0.708117	0.177540	-1.029125	-0.086690	0.107367	0.144374	0.979854
14632	1.864969	2.423815	9.248091	-0.076912	-0.002623	0.557009	-0.712839	0.189093	-1.029511	-0.097548	0.109187	0.141655	0.979028
14633	2.381768	2.374918	9.127108	-0.051833	0.010894	0.631328	-0.714884	0.200978	-1.028562	-0.109895	0.110692	0.138939	0.977940
14634	2.622717	2.568641	9.140262	-0.071073	-0.026889	0.535485	-0.721210	0.211279	-1.028156	-0.120244	0.112890	0.136402	0.976827
14635	2.709484	2.900409	9.549646	-0.051349	0.007020	0.609983	-0.723521	0.222648	-1.029119	-0.132131	0.114384	0.133748	0.975484
14636	3.042043	2.314150	9.853140	-0.072969	0.127239	0.631847	-0.725850	0.240576	-1.032856	-0.144741	0.113808	0.130520	0.974198
14637	3.129057	2.806093	9.818398	0.110325	0.122909	0.438742	-0.725336	0.247981	-1.036150	-0.153933	0.112116	0.131096	0.972907
14638	3.276121	3.269875	8.668767	0.122140	0.123774	0.335323	-0.724946	0.252564	-1.039399	-0.161203	0.110237	0.132329	0.971777
14639	2.914532	2.743854	9.027534	-0.005070	0.186955	0.324812	-0.723890	0.257809	-1.041413	-0.168068	0.107401	0.130782	0.971141
14640	2.489149	2.522563	9.528885	0.145808	0.166574	0.265128	-0.721089	0.261914	-1.044705	-0.174129	0.104394	0.132476	0.970170
14641	2.690266	2.773746	8.803779	0.176185	0.154089	0.204989	-0.717868	0.260060	-1.047109	-0.178947	0.101265	0.134848	0.969298
14642	2.533983	2.800019	8.596580	0.064441	0.180317	0.148263	-0.716529	0.260521	-1.050095	-0.182611	0.097965	0.135147	0.968913
14643	2.733851	2.556072	8.951191	0.018207	0.183142	0.126876	-0.714532	0.264879	-1.051334	-0.185663	0.094649	0.134553	0.968745
14644	2.596151	2.427350	9.044225	0.001839	0.135598	-0.077668	-0.709037	0.264142	-1.055492	-0.184732	0.091828	0.134231	0.969239
14645	2.085203	2.486022	8.777753	-0.018167	0.132409	-0.136869	-0.706888	0.262312	-1.057883	-0.182464	0.088931	0.133639	0.970020
14646	1.851480	2.321579	8.935512	-0.093821	0.119258	-0.170731	-0.703401	0.261231	-1.063521	-0.179504	0.086526	0.131685	0.971056
14647	1.823701	2.539582	9.190585	-0.038608	0.050111	-0.195763	-0.700444	0.258245	-1.065551	-0.175825	0.085126	0.131108	0.971931
14648	1.699827	2.585908	9.395862	-0.066116	-0.049732	-0.194700	-0.700706	0.256144	-1.066023	-0.171989	0.085839	0.130326	0.972660
14649	1.812705	2.665658	9.574450	-0.045106	-0.118234	-0.185380	-0.701908	0.255040	-1.065909	-0.168046	0.087733	0.130209	0.973195
14650	1.919256	2.604430	9.161735	0.011014	-0.141400	-0.200392	-0.706045	0.249709	-1.063184	-0.163982	0.089951	0.131246	0.973547
14651	2.036651	2.514288	8.930111	-0.060593	-0.141765	-0.281971	-0.710319	0.245146	-1.056904	-0.158054	0.092085	0.131098	0.974347
14652	1.543907	2.481105	9.242620	-0.130469	-0.145720	-0.362564	-0.710844	0.241120	-1.053229	-0.150534	0.094411	0.129675	0.975505
14653	1.276450	2.286905	9.274393	-0.092975	-0.158112	-0.352735	-0.712309	0.238167	-1.052221	-0.143099	0.096722	0.129059	0.976479
14654	1.280199	2.301511	9.019235	-0.118892	-0.162664	-0.393509	-0.714966	0.230826	-1.049578	-0.134911	0.099250	0.127953	0.977536
14655	0.987681	2.174846	9.215826	-0.211393	-0.088081	-0.421547	-0.715360	0.227976	-1.048037	-0.126045	0.100253	0.124936	0.979006
14656	0.899137	2.156354	10.221868	-0.243836	0.069483	-0.259742	-0.715220	0.225851	-1.047836	-0.120764	0.098889	0.120494	0.980366
14657	1.454357	2.028062	10.254316	-0.003560	0.047792	-0.161996	-0.713878	0.225159	-1.049773	-0.117713	0.097287	0.120643	0.980879
14658	2.379955	1.627286	9.967993	-0.110721	0.122057	-0.179719	-0.710926	0.223730	-1.052025	-0.114388	0.094752	0.118521	0.981779
14659	2.154726	2.016404	9.406896	0.129853	0.107101	-0.428324	-0.705541	0.214582	-1.052518	-0.106498	0.091075	0.121618	0.982635
14660	2.101142	2.634376	8.623062	0.049579	0.117996	-0.249917	-0.703106	0.206670	-1.054701	-0.102094	0.088073	0.122784	0.983231
14661	3.140940	2.233420	9.962700	-0.096240	0.094242	-0.054504	-0.699081	0.204819	-1.058064	-0.101119	0.086088	0.120803	0.983753
14662	3.003153	1.517154	9.386147	-0.144769	-0.165246	-0.437281	-0.700950	0.202592	-1.057571	-0.092011	0.088601	0.119028	0.984640
14663	2.450449	2.123637	8.567825	-0.214164	-0.150906	-0.395739	-0.700937	0.197978	-1.053378	-0.083527	0.090908	0.115777	0.985573
14664	2.643259	2.248563	9.018132	-0.193852	-0.109046	-0.139083	-0.702676	0.196855	-1.051902	-0.080342	0.093086	0.112382	0.986028
14665	3.360496	2.101419	9.585281	-0.115569	-0.119855	-0.176203	-0.704285	0.197468	-1.052406	-0.076448	0.095210	0.110628	0.986333
14666	3.317230	2.027770	9.233057	-0.031686	-0.235256	-0.371155	-0.708551	0.190234	-1.046620	-0.068813	0.099091	0.111068	0.986463
14667	2.550082	2.030799	8.833968	-0.095404	-0.199275	-0.268393	-0.712150	0.184151	-1.042432	-0.062963	0.102601	0.110005	0.986614
14668	2.540819	2.028216	8.954064	-0.049282	-0.171067	-0.170820	-0.714426	0.183238	-1.037280	-0.059462	0.105669	0.109609	0.986552
14669	2.882827	1.733462	9.486739	-0.048250	-0.115047	-0.133403	-0.717370	0.182136	-1.035517	-0.056562	0.107794	0.109084	0.986550
14670	2.688000	1.802768	9.624670	0.073656	-0.084588	-0.245067	-0.718158	0.176559	-1.031617	-0.052268	0.108826	0.111196	0.986438
14671	2.249557	1.848174	9.211277	0.073767	-0.094297	-0.249445	-0.718401	0.167916	-1.029994	-0.047389	0.110159	0.113284	0.986299
14672	2.092615	1.918138	9.071130	0.013380	-0.068192	-0.139807	-0.719188	0.162229	-1.027454	-0.045071	0.111156	0.113957	0.986218
14673	2.392663	1.739115	9.327223	-0.004494	-0.018505	-0.068883	-0.719446	0.159027	-1.029183	-0.043754	0.111473	0.114012	0.986236
14674	2.391189	1.695395	9.351580	0.052792	-0.021960	-0.125305	-0.719976	0.157068	-1.029375	-0.041929	0.111553	0.115390	0.986145
14675	2.274721	1.702992	9.355169	0.028313	-0.019738	-0.151865	-0.720226	0.151095	-1.027259	-0.039050	0.111677	0.116246	0.986149
14676	2.238239	1.697467	9.279469	0.066866	-0.015186	-0.179111	-0.719956	0.149867	-1.023231	-0.036169	0.111490	0.118009	0.986071
14677	1.892812	1.659654	9.399142	-0.015208	0.013099	-0.201215	-0.719270	0.144491	-1.023412	-0.032298	0.110862	0.118054	0.986271
14678	1.712834	1.804463	9.344383	0.046535	0.017758	-0.153216	-0.717115	0.140163	-1.021542	-0.029789	0.110122	0.119313	0.986281
14679	1.968017	1.896490	9.385221	0.064593	0.011020	-0.089610	-0.714954	0.134201	-1.022302	-0.028287	0.109717	0.120659	0.986207
14680	2.153506	1.545403	9.114326	0.040485	0.015337	-0.128577	-0.716148	0.130250	-1.021194	-0.026163	0.109093	0.121735	0.986202
14681	1.764045	1.713176	9.635508	-0.048108	-0.019603	-0.256320	-0.715735	0.126432	-1.021322	-0.021054	0.108928	0.121189	0.986410
14682	1.241268	1.856583	9.228416	-0.068280	-0.041228	-0.109646	-0.714782	0.121157	-1.020011	-0.018852	0.109526	0.120094	0.986522
14683	1.280502	2.182578	9.130873	-0.143738	-0.051192	0.051821	-0.715721	0.121724	-1.019168	-0.019526	0.110699	0.116988	0.986751
14684	1.717566	2.285199	9.275907	-0.047518	0.016321	0.268166	-0.717876	0.125738	-1.019692	-0.024909	0.111049	0.115439	0.986773
14685	2.381950	2.161404	10.137343	-0.044910	0.055502	0.377005	-0.720841	0.132035	-1.020404	-0.032464	0.110811	0.113513	0.986804
14686	2.660553	2.613187	10.657626	0.034260	0.010103	0.299956	-0.724876	0.137776	-1.020443	-0.038654	0.111295	0.113508	0.986527
14687	2.286031	3.171936	9.939014	0.241613	0.020861	0.222068	-0.728626	0.137579	-1.020406	-0.043700	0.111166	0.117641	0.985846
14688	2.371935	3.365111	8.433283	0.357881	0.109679	0.336172	-0.728749	0.133389	-1.016062	-0.051616	0.109494	0.123847	0.984890
14689	2.601073	3.097410	8.697497	0.110343	0.084671	0.400612	-0.729962	0.135827	-1.016512	-0.060030	0.108697	0.125025	0.984353
14690	3.186761	2.695382	8.973667	0.119528	0.050180	0.218182	-0.730375	0.139805	-1.017193	-0.065035	0.108117	0.126852	0.983865
14691	2.787690	2.850755	8.676199	0.228790	-0.008408	-0.108872	-0.730752	0.131447	-1.015559	-0.063445	0.107765	0.131620	0.983381
14692	2.358750	3.034709	8.310196	0.083947	-0.068900	-0.086631	-0.730998	0.123920	-1.013356	-0.062232	0.108768	0.133573	0.983084
14693	2.516309	2.984211	8.767966	0.036952	-0.097647	-0.018048	-0.732205	0.124180	-1.011163	-0.061773	0.110672	0.134537	0.982769
14694	2.923505	2.785289	9.061198	0.054166	-0.147965	-0.133335	-0.732870	0.122179	-1.009456	-0.059423	0.113128	0.136115	0.982417
14695	2.897791	2.699832	8.820333	0.058462	-0.151070	-0.294228	-0.734866	0.117611	-1.005238	-0.053443	0.115345	0.138205	0.982211
14696	2.260889	2.392084	8.562390	-0.046005	-0.143473	-0.423424	-0.733518	0.113772	-0.999272	-0.045224	0.117004	0.138470	0.982390
14697	2.030893	3.402749	9.650208	-0.294043	-0.171437	-0.311236	-0.734594	0.115195	-0.998671	-0.038018	0.119869	0.133690	0.983012
14698	2.095367	2.233832	9.634525	0.192478	-0.151809	-0.291869	-0.733902	0.107434	-0.993367	-0.032869	0.121898	0.138323	0.982307
14699	1.687339	2.439916	8.356667	-0.039368	-0.171343	-0.338581	-0.735748	0.096888	-0.987173	-0.025714	0.124408	0.138583	0.982169
14700	1.678399	3.017602	9.175299	-0.082528	-0.094645	-0.397501	-0.731849	0.091977	-0.986291	-0.017768	0.125208	0.138007	0.982324
14701	1.724758	2.938373	9.540807	-0.094698	-0.037340	-0.201806	-0.730760	0.086200	-0.987847	-0.013516	0.125410	0.136778	0.982538
14702	1.842453	2.389455	9.575039	-0.043503	-0.023692	-0.160895	-0.726468	0.083983	-0.987833	-0.010432	0.125461	0.136335	0.982631
14703	2.041164	2.349337	9.316647	-0.165698	0.046278	-0.155562	-0.725390	0.081826	-0.987236	-0.007134	0.124113	0.133541	0.983215
14704	1.954294	2.396357	9.732480	-0.136451	0.142583	-0.156615	-0.721374	0.082972	-0.991995	-0.004320	0.120928	0.131222	0.983940
14705	1.924407	2.376353	9.351376	-0.014836	0.148989	-0.158828	-0.716006	0.079940	-0.994462	-0.001596	0.117497	0.131359	0.984346
14706	2.159115	2.264082	9.292023	-0.026499	0.117170	-0.098112	-0.712515	0.077609	-1.000954	-0.000128	0.114953	0.131060	0.984687
14707	2.492443	2.289531	9.099854	-0.019921	0.061776	-0.084370	-0.710368	0.076775	-1.003720	0.001364	0.113445	0.130897	0.984883
14708	2.739260	2.308575	9.100063	-0.024765	0.070293	-0.070241	-0.707818	0.075359	-1.006102	0.002374	0.111892	0.130570	0.985102
14709	2.815905	2.397388	9.373759	-0.160207	-0.001319	-0.168399	-0.705007	0.075909	-1.008287	0.005989	0.111450	0.127808	0.985499
14710	2.640050	2.486458	9.504902	-0.168259	-0.119349	-0.360109	-0.704999	0.073404	-1.009861	0.013425	0.112863	0.125286	0.985589
14711	2.485271	2.658397	9.159439	-0.018156	-0.111216	-0.350711	-0.705519	0.067646	-1.004478	0.020586	0.114181	0.125707	0.985260
14712	2.611650	2.587827	8.826841	0.005158	-0.033945	-0.231693	-0.702827	0.063048	-1.003707	0.024762	0.114257	0.126347	0.985073
14713	2.917329	2.564238	8.778626	-0.086232	-0.025357	-0.178061	-0.701208	0.058852	-1.000877	0.028450	0.114329	0.125073	0.985128
14714	3.178147	2.670970	9.161349	-0.082156	-0.093037	-0.243090	-0.701468	0.055993	-0.999066	0.032975	0.115468	0.124006	0.984989
14715	2.994323	2.672503	9.285686	-0.062979	-0.140641	-0.397127	-0.700920	0.051711	-0.997583	0.041199	0.117342	0.123626	0.984505
14716	2.485979	2.600133	9.015469	0.042987	-0.106503	-0.448616	-0.698887	0.043789	-0.998947	0.048650	0.118212	0.125587	0.983812
14717	2.087565	2.391406	8.927786	0.086569	-0.035688	-0.314432	-0.694174	0.035168	-0.997109	0.054626	0.118347	0.128038	0.983166
14718	1.906576	2.385716	9.136517	0.074637	0.012178	-0.061281	-0.691747	0.029911	-0.998121	0.054538	0.117938	0.129763	0.982994
14719	2.289989	2.460631	9.000877	0.040230	-0.003894	0.146183	-0.693221	0.029726	-0.994718	0.051484	0.118573	0.130231	0.983021
14720	2.375594	2.316542	9.105694	0.045530	0.024502	0.222396	-0.695506	0.032634	-0.996090	0.046031	0.118644	0.130701	0.983220
14721	2.493642	2.265301	9.326351	0.052891	0.008700	0.145374	-0.697116	0.033473	-0.994145	0.042923	0.119051	0.131400	0.983218
14722	2.630095	2.432826	9.083740	-0.001063	-0.013067	0.072540	-0.700336	0.035230	-0.993644	0.040481	0.119406	0.131292	0.983293
14723	2.405200	1.785430	8.985435	-0.075272	0.028459	0.164596	-0.701152	0.039657	-0.994984	0.037240	0.119387	0.129398	0.983675
14724	2.295955	1.679066	9.021400	-0.188406	0.098347	0.032104	-0.700892	0.042544	-0.998014	0.036238	0.117370	0.125724	0.984431
14725	1.963933	1.964378	9.288295	-0.299971	0.067350	0.024538	-0.699571	0.049124	-1.003109	0.036177	0.116045	0.119713	0.985339
14726	1.623086	2.103888	9.676378	-0.310302	0.051775	0.003248	-0.696642	0.055984	-1.009706	0.036291	0.114804	0.113645	0.986199
14727	1.855413	2.210040	9.475687	-0.130231	0.036710	0.099146	-0.694252	0.063067	-1.013168	0.034446	0.114325	0.110767	0.986648
14728	2.099802	2.068794	9.229089	-0.187627	0.072859	0.199941	-0.693593	0.066929	-1.016037	0.030365	0.113201	0.106673	0.987362
14729	2.045966	2.189177	9.058024	-0.259112	0.081465	0.114911	-0.696702	0.076966	-1.019611	0.028406	0.111787	0.101241	0.988153
14730	2.109525	2.333591	9.376637	-0.262989	0.114648	-0.005151	-0.692832	0.082375	-1.025452	0.028464	0.109364	0.096133	0.988933
14731	2.113428	2.836229	9.950693	-0.294682	0.039870	-0.047316	-0.690710	0.090081	-1.031198	0.029871	0.108416	0.090373	0.989538
14732	2.272166	2.586680	10.292048	-0.176029	0.007446	0.154386	-0.690196	0.097621	-1.034217	0.026191	0.108397	0.086638	0.989979
14733	2.396725	2.076658	9.676252	0.111827	-0.030278	0.087865	-0.688999	0.101097	-1.039275	0.024167	0.109315	0.088625	0.989753
14734	2.339816	2.490650	8.852933	0.139563	-0.045462	-0.008494	-0.691134	0.097962	-1.035823	0.021054	0.110030	0.091695	0.989466
14735	2.379652	2.821535	8.976834	0.089762	-0.006128	0.110042	-0.690595	0.096818	-1.035731	0.018600	0.110524	0.093276	0.989312
14736	2.663851	2.469871	9.262630	0.117991	-0.004615	0.131304	-0.693804	0.094334	-1.028854	0.014799	0.110856	0.095396	0.989137
14737	2.541211	2.125323	8.924457	0.131247	-0.065151	0.030222	-0.695675	0.092797	-1.027660	0.013941	0.112411	0.097987	0.988720
14738	2.357681	2.243391	9.110511	0.075555	-0.055989	-0.107779	-0.695808	0.092524	-1.027939	0.015375	0.113308	0.099752	0.988420
14739	2.143889	2.521114	9.164442	0.078271	-0.058657	-0.143117	-0.696065	0.088828	-1.026563	0.018054	0.114378	0.101717	0.988051
14740	1.993932	2.358156	8.997379	0.112779	-0.049161	-0.084555	-0.696055	0.085085	-1.023427	0.019128	0.115217	0.104143	0.987681
14741	1.984506	2.231757	9.051003	0.008392	-0.018164	-0.079373	-0.696847	0.081147	-1.023274	0.020630	0.115570	0.104615	0.987560
14742	2.056860	2.029171	9.194369	-0.016669	-0.027198	-0.153783	-0.696177	0.080988	-1.023151	0.023401	0.115784	0.104642	0.987470
14743	1.978741	2.081175	9.343233	-0.057851	-0.049520	-0.200016	-0.695237	0.079778	-1.020623	0.027506	0.116452	0.104061	0.987347
14744	1.795945	2.017173	9.379029	-0.052071	-0.040231	-0.178679	-0.694296	0.078788	-1.021480	0.030854	0.116849	0.103442	0.987266
14745	1.676140	1.925163	9.231615	-0.060601	-0.065571	-0.200052	-0.693217	0.076224	-1.021575	0.035004	0.117787	0.102781	0.987085
14746	1.524855	2.242872	9.378636	-0.087323	-0.084058	-0.180788	-0.694024	0.077218	-1.020991	0.038570	0.119018	0.101438	0.986943
14747	1.709437	2.217087	9.341166	-0.037072	-0.083547	-0.040097	-0.695497	0.077226	-1.019888	0.039551	0.120603	0.100854	0.986772
14748	1.576148	1.855391	9.359062	-0.041695	0.004796	-0.019168	-0.696843	0.079057	-1.018321	0.039692	0.120447	0.100090	0.986863
14749	1.664769	1.825467	9.605135	-0.136691	0.086674	-0.054330	-0.696855	0.083333	-1.020083	0.040858	0.118514	0.097686	0.987291
14750	1.608765	1.778369	9.991331	-0.174656	0.035661	-0.125496	-0.695259	0.087603	-1.023220	0.043345	0.117431	0.094572	0.987617
14751	1.558809	1.957090	9.882533	-0.071870	0.070286	-0.160310	-0.692314	0.088457	-1.026483	0.046490	0.115615	0.093664	0.987775
14752	1.642310	2.191601	9.411514	0.069008	0.089708	-0.106715	-0.690710	0.089608	-1.029042	0.047941	0.113718	0.095365	0.987763
14753	2.262868	2.062145	10.172953	-0.088278	0.095370	0.187961	-0.690320	0.094542	-1.035265	0.044192	0.112030	0.093363	0.988322
14754	2.931478	1.685767	9.243057	0.100484	-0.029122	0.109848	-0.692209	0.099149	-1.037265	0.041489	0.112907	0.095088	0.988174
14755	2.806166	2.081577	8.899217	0.102560	-0.013359	-0.167626	-0.693408	0.097039	-1.036369	0.044529	0.112929	0.097554	0.987799
14756	2.405172	2.302521	9.174109	0.035941	-0.035183	-0.171439	-0.695016	0.096822	-1.031473	0.047398	0.113315	0.098648	0.987513
14757	2.744746	2.022214	9.027769	-0.012090	-0.043703	-0.058541	-0.696488	0.096319	-1.032693	0.048596	0.114086	0.098581	0.987373
14758	2.880349	1.772200	8.947157	-0.053890	-0.053289	-0.044606	-0.696222	0.097329	-1.033885	0.049198	0.114991	0.097596	0.987336
14759	2.806971	1.829146	9.093722	-0.158018	-0.038910	-0.086382	-0.697705	0.100501	-1.035258	0.051260	0.115529	0.094696	0.987450
14760	2.727178	1.958798	9.203434	-0.152384	-0.069780	-0.202366	-0.698250	0.103945	-1.037176	0.055178	0.116357	0.092117	0.987386
14761	2.513495	1.993771	9.292901	-0.143929	-0.022416	-0.173703	-0.698790	0.105763	-1.041995	0.058896	0.116447	0.089713	0.987382
14762	2.389193	1.908979	9.301763	-0.104457	-0.045020	-0.037545	-0.698255	0.106327	-1.042526	0.059467	0.117143	0.087713	0.987445
14763	2.401982	1.758706	9.332175	-0.056293	-0.018357	0.051187	-0.698536	0.110187	-1.038192	0.058530	0.117670	0.086512	0.987544
14764	2.581022	1.970694	9.042391	-0.039743	0.012421	0.178702	-0.700150	0.112656	-1.039586	0.054648	0.117691	0.085340	0.987866
14765	2.724908	1.711147	9.222083	-0.074051	0.017463	0.251097	-0.703389	0.120812	-1.041049	0.049736	0.117868	0.083356	0.988274
14766	2.880043	1.597445	9.280661	-0.068339	0.026558	0.173343	-0.705026	0.131394	-1.045302	0.046044	0.117572	0.081637	0.988631
14767	2.955171	1.487148	9.351199	-0.079679	0.036381	0.060194	-0.706372	0.134045	-1.048728	0.044878	0.117101	0.079986	0.988876
14768	2.542695	1.503934	9.304714	-0.028651	0.052243	-0.061456	-0.703832	0.135398	-1.048714	0.045761	0.115958	0.079617	0.989000
14769	2.349530	1.466442	9.294255	-0.041418	0.056333	-0.087948	-0.701286	0.135264	-1.051598	0.047400	0.114899	0.079071	0.989090
14770	2.256287	1.411350	9.349583	-0.070798	0.062625	-0.064992	-0.698467	0.133356	-1.051285	0.048459	0.113508	0.077882	0.989294
14771	2.120691	1.294801	9.418517	-0.063857	0.088105	-0.050629	-0.697263	0.134312	-1.057238	0.049360	0.111849	0.076814	0.989522
14772	2.165972	1.208228	9.396487	-0.052579	0.088638	-0.068278	-0.693515	0.135248	-1.058744	0.050380	0.109954	0.076019	0.989744
14773	2.082366	1.281974	9.480024	-0.040260	0.102598	-0.089355	-0.689364	0.136262	-1.064051	0.051972	0.107964	0.075490	0.989921
14774	2.102662	1.255653	9.601207	-0.059327	0.066883	-0.089649	-0.687222	0.136514	-1.064882	0.053442	0.106457	0.074585	0.990075
14775	2.057678	1.334954	9.671444	-0.043569	0.004539	-0.151879	-0.684271	0.135669	-1.067928	0.056425	0.106304	0.073996	0.989970
14776	1.855840	1.474506	9.567909	-0.001022	0.006047	-0.126941	-0.682656	0.132773	-1.066412	0.058575	0.106008	0.074262	0.989857
14777	1.888912	1.390137	9.531045	-0.024553	0.014680	-0.052700	-0.679569	0.130747	-1.067328	0.059539	0.105801	0.073844	0.989853
14778	1.989151	1.343403	9.512809	-0.018845	0.009706	-0.065111	-0.678901	0.131459	-1.068262	0.060480	0.105502	0.073631	0.989843
14779	2.006175	1.227195	9.564759	-0.052892	-0.009917	-0.074184	-0.677964	0.131412	-1.067189	0.061965	0.105708	0.072648	0.989802
14780	1.891003	1.375589	9.333828	-0.016705	-0.020191	-0.150142	-0.677427	0.131174	-1.069645	0.064612	0.105879	0.072622	0.989617
14781	1.971478	1.493587	9.470211	-0.048375	-0.003716	-0.107726	-0.673400	0.128383	-1.068968	0.066743	0.105907	0.071804	0.989532
14782	2.053766	1.291188	9.690911	-0.081312	-0.059362	-0.097592	-0.673941	0.130260	-1.070258	0.068561	0.106845	0.070333	0.989412
14783	1.921748	1.313044	9.465233	-0.047455	-0.062240	-0.185878	-0.672863	0.127991	-1.070887	0.072319	0.107914	0.069607	0.989080
14784	1.663589	1.371473	9.432797	-0.057836	-0.000932	-0.224363	-0.669104	0.125053	-1.069668	0.076489	0.107546	0.068959	0.988852
14785	1.483562	1.411906	9.470298	-0.066406	0.029589	-0.167576	-0.666153	0.123766	-1.071915	0.079801	0.106755	0.067953	0.988746
14786	1.491523	1.759204	9.581060	-0.070984	0.047323	-0.095002	-0.663477	0.124748	-1.074357	0.081271	0.105581	0.066850	0.988827
14787	1.524590	1.805930	9.603388	-0.070783	0.087622	0.073222	-0.661605	0.126479	-1.077850	0.079759	0.103918	0.065370	0.989225
14788	2.034488	1.786071	9.782875	-0.043566	0.095409	0.200549	-0.658939	0.130491	-1.076938	0.075136	0.102220	0.064278	0.989835
14789	2.296294	1.771394	9.711582	0.025394	0.054031	0.172155	-0.658545	0.133365	-1.079563	0.071512	0.101511	0.064468	0.990164
14790	2.343314	2.031959	9.364422	0.057903	-0.024555	0.053275	-0.660560	0.135408	-1.080424	0.069720	0.102144	0.065510	0.990159
14791	2.242323	2.003431	9.436161	0.088830	-0.012540	0.009266	-0.661633	0.136322	-1.082281	0.069277	0.102662	0.067238	0.990020
14792	2.204432	1.944472	9.343969	0.089138	-0.017687	-0.070320	-0.662693	0.132390	-1.082124	0.070032	0.103046	0.069144	0.989796
14793	2.070620	1.815788	9.133814	0.095610	-0.025533	-0.110978	-0.661335	0.126297	-1.082472	0.071974	0.103683	0.071268	0.989439
14794	1.905779	1.834656	9.239345	0.078365	-0.003738	-0.135614	-0.659188	0.124505	-1.080384	0.074135	0.103688	0.073103	0.989145
14795	1.809839	1.806227	9.376233	0.042082	-0.055650	-0.134272	-0.659986	0.122677	-1.079891	0.076694	0.104801	0.074190	0.988752
14796	1.664207	1.818150	9.381303	0.035122	-0.075028	-0.180359	-0.659169	0.118141	-1.079911	0.079953	0.106083	0.075155	0.988284
14797	1.591964	2.030460	9.334154	0.034505	-0.033940	-0.116436	-0.659563	0.115589	-1.079039	0.082147	0.106753	0.076112	0.987959
14798	1.828487	2.102739	9.480485	0.059080	-0.075773	-0.033582	-0.660633	0.113803	-1.067823	0.082483	0.108311	0.077231	0.987674
14799	1.996685	1.867846	9.073380	0.109769	-0.144167	-0.055096	-0.664647	0.112140	-1.065117	0.083474	0.111370	0.079385	0.987080
14800	1.853303	1.209919	10.162000	-0.160670	0.040978	0.060204	-0.665317	0.112121	-1.063617	0.082279	0.110405	0.076150	0.987543
14801	1.993371	0.998840	10.206406	-0.040685	-0.087259	-0.141834	-0.667065	0.115504	-1.073935	0.085219	0.111933	0.075560	0.987167
14802	1.939575	1.728380	8.526243	0.172495	-0.000753	-0.152967	-0.665172	0.109504	-1.072793	0.087357	0.112010	0.079331	0.986676
14803	2.097493	1.903652	8.989543	-0.073453	0.040141	0.267292	-0.666379	0.110359	-1.078043	0.082098	0.111609	0.077410	0.987325
14804	3.006116	0.954061	9.835818	-0.155791	-0.125521	0.253416	-0.669089	0.121167	-1.078749	0.077326	0.114238	0.073566	0.987704
14805	3.060753	1.076394	9.492342	0.007918	-0.118011	-0.281783	-0.672980	0.123206	-1.077552	0.082948	0.116324	0.074179	0.986958
14806	2.158983	1.683906	9.421571	0.116332	-0.078128	-0.493192	-0.670272	0.112512	-1.069516	0.092141	0.117331	0.077503	0.985767
14807	1.727216	1.858162	9.633284	0.042398	-0.064720	-0.486183	-0.666491	0.101912	-1.066646	0.101628	0.118062	0.079362	0.984599
14808	1.712611	1.819027	9.365931	0.039084	0.019024	-0.278772	-0.662989	0.096013	-1.071490	0.106591	0.117330	0.080843	0.984041
14809	1.728403	1.741621	9.273119	0.073085	0.139566	-0.216007	-0.656280	0.091928	-1.072514	0.110354	0.114491	0.083093	0.983773
14810	1.823258	1.864733	9.390646	0.053337	0.157553	0.020951	-0.651980	0.087378	-1.075424	0.109148	0.111548	0.084457	0.984129
14811	2.006700	1.649575	9.330497	0.052848	0.146683	0.172912	-0.648771	0.089643	-1.078916	0.105288	0.109161	0.085431	0.984733
14812	2.122895	1.661397	9.362860	0.005669	0.085643	0.108693	-0.648238	0.090956	-1.081322	0.102585	0.107677	0.085499	0.985176
14813	1.993442	1.862984	9.549943	0.001935	0.028016	0.136619	-0.646636	0.092750	-1.081147	0.099749	0.107462	0.085289	0.985509
14814	2.176434	1.895416	9.377181	-0.016820	-0.012836	0.056694	-0.647847	0.094634	-1.082022	0.098292	0.107785	0.084823	0.985660
14815	2.232150	1.784766	9.437498	0.033267	-0.005723	0.002074	-0.649054	0.094934	-1.081591	0.098095	0.108085	0.085449	0.985593
14816	2.013686	2.030831	9.347093	0.006982	-0.056643	-0.033657	-0.650652	0.092149	-1.081663	0.098462	0.109166	0.085560	0.985428
14817	2.023730	2.028596	9.443707	0.070373	-0.051256	-0.013979	-0.651586	0.090754	-1.081426	0.098577	0.110412	0.086874	0.985162
14818	1.992432	1.867789	9.261011	0.028542	-0.026418	-0.026310	-0.650376	0.089162	-1.080948	0.098709	0.110952	0.087453	0.985037
14819	1.879905	1.953162	9.468748	0.031067	-0.008006	-0.050922	-0.650372	0.087726	-1.079909	0.099564	0.111197	0.088161	0.984860
14820	1.897994	1.885511	9.397597	0.056669	-0.016173	0.000383	-0.651445	0.088343	-1.081098	0.099063	0.111635	0.089258	0.984763
14821	2.064856	1.898245	9.364107	0.013139	-0.032770	0.009829	-0.652378	0.086569	-1.076667	0.098805	0.112435	0.089425	0.984682
14822	2.002834	1.846139	9.348153	0.013414	-0.009506	0.003806	-0.653316	0.086559	-1.075299	0.098346	0.112663	0.089673	0.984680
14823	2.042824	1.788606	9.369072	-0.005266	-0.022790	-0.040548	-0.653583	0.086182	-1.077072	0.099104	0.113138	0.089600	0.984556
14824	1.969584	1.818837	9.390669	-0.021168	-0.040357	-0.054842	-0.653580	0.085361	-1.078184	0.099915	0.113799	0.089241	0.984430
14825	1.985055	1.882227	9.318449	-0.056880	-0.051018	-0.067403	-0.653847	0.085213	-1.077643	0.101369	0.114671	0.088150	0.984279
14826	1.848901	1.921036	9.424709	-0.033912	-0.019353	-0.045885	-0.653313	0.085440	-1.075743	0.101992	0.114909	0.087562	0.984239
14827	2.100816	1.806657	9.428489	-0.038715	-0.054237	-0.074464	-0.654117	0.085449	-1.075326	0.103549	0.115859	0.086834	0.984030
14828	1.974409	1.843216	9.537472	-0.025002	-0.046840	-0.081423	-0.654248	0.084427	-1.073729	0.104866	0.116591	0.086451	0.983837
14829	2.137968	1.872865	9.332841	-0.026414	-0.040353	-0.128275	-0.655051	0.084188	-1.074813	0.107429	0.117194	0.086115	0.983519
14830	2.158321	1.836830	9.410768	0.037856	-0.022694	-0.173053	-0.653702	0.080728	-1.073041	0.110333	0.117425	0.087237	0.983071
14831	1.943963	1.998004	9.316315	-0.034181	-0.008252	-0.135128	-0.653423	0.077361	-1.074238	0.112993	0.117358	0.086834	0.982812
14832	2.057844	2.019505	9.444821	-0.020520	-0.001714	-0.106782	-0.652620	0.077330	-1.073706	0.114710	0.117162	0.086696	0.982649
14833	1.878973	2.001698	9.480390	0.035734	-0.042388	-0.097102	-0.650201	0.074585	-1.073415	0.116519	0.117980	0.087504	0.982266
14834	2.023729	2.004304	9.289828	0.010721	-0.047636	-0.037124	-0.652612	0.074581	-1.070809	0.116845	0.118876	0.087715	0.982101
14835	1.953707	2.017617	9.456083	0.041827	-0.038821	0.012549	-0.652879	0.074026	-1.070960	0.116480	0.119821	0.088397	0.981968
14836	2.117592	1.928334	9.370313	0.062244	-0.038963	-0.010404	-0.654746	0.071401	-1.071566	0.116129	0.120711	0.089579	0.981794
14837	2.041276	1.970633	9.261734	0.024091	-0.046708	0.001822	-0.659598	0.081355	-1.069831	0.116032	0.121747	0.089918	0.981646
14838	2.156245	1.933890	9.366642	-0.020840	-0.009824	0.005427	-0.659604	0.082989	-1.067201	0.115448	0.121894	0.089507	0.981734
14839	2.035753	1.883141	9.262225	-0.093322	0.028153	0.098302	-0.660950	0.085596	-1.068729	0.113608	0.121356	0.087472	0.982199
14840	2.124226	1.709968	9.324019	-0.115550	0.007912	0.118423	-0.662166	0.089335	-1.070494	0.111101	0.121147	0.084954	0.982732
14841	2.247825	1.950111	9.306743	-0.135058	0.031164	0.178591	-0.664064	0.097344	-1.073063	0.107776	0.120594	0.081901	0.983430
14842	2.282441	1.567194	9.406982	-0.095257	-0.030294	0.160647	-0.667030	0.103969	-1.075799	0.104420	0.121248	0.079599	0.983900
14843	2.351415	1.655854	9.552862	-0.070367	-0.027903	0.036947	-0.667448	0.109496	-1.076295	0.103817	0.121772	0.078015	0.984026
14844	2.276318	1.751577	9.400589	-0.033769	-0.019194	-0.051274	-0.669322	0.109269	-1.076823	0.104414	0.121999	0.077468	0.983978
14845	2.115575	1.666121	9.377043	-0.018114	-0.037293	-0.033620	-0.669858	0.109266	-1.076138	0.105087	0.122704	0.077062	0.983851
14846	2.203794	1.755125	9.480182	0.021549	-0.029795	-0.035241	-0.667711	0.107763	-1.074312	0.105237	0.123279	0.077544	0.983725
14847	2.264011	1.627540	9.324117	-0.010066	-0.011648	-0.060867	-0.669183	0.107223	-1.073906	0.106386	0.123454	0.077416	0.983589
14848	2.154125	1.681389	9.402183	-0.011400	-0.016538	-0.079448	-0.668913	0.106730	-1.077317	0.107443	0.123627	0.077389	0.983455
14849	2.345273	1.684849	9.326178	-0.012892	-0.020736	-0.125492	-0.667836	0.104988	-1.076300	0.109883	0.123875	0.077342	0.983158
14850	2.045920	1.759534	9.398273	0.015884	0.003532	-0.019096	-0.667027	0.103317	-1.078127	0.109677	0.123808	0.077743	0.983157
14851	2.238338	1.716906	9.433386	0.005529	-0.012061	-0.038719	-0.668639	0.104248	-1.074008	0.110353	0.124051	0.077863	0.983042
14852	2.168351	1.807873	9.334264	0.063809	-0.009073	0.003932	-0.667023	0.101506	-1.073030	0.109562	0.124370	0.079126	0.982989
14853	2.101192	1.796960	9.486346	0.038405	0.018081	0.083605	-0.668092	0.100208	-1.070753	0.107705	0.124277	0.079658	0.983163
14854	2.377258	1.670871	9.389852	0.092037	-0.019972	0.023359	-0.670772	0.100830	-1.070566	0.106421	0.124893	0.081412	0.983081
14855	2.386568	1.792405	9.268861	0.071916	-0.006383	-0.029666	-0.669122	0.086068	-1.068754	0.106743	0.125179	0.082827	0.982892
14856	2.400284	1.870361	9.499785	0.090650	-0.016142	-0.059740	-0.669380	0.082980	-1.069258	0.107212	0.125588	0.084754	0.982624
14857	2.459231	1.774289	9.141238	0.117610	-0.049733	-0.130597	-0.668428	0.077651	-1.065642	0.109473	0.126666	0.087223	0.982020
14858	2.219901	1.915634	9.455393	0.151920	-0.042136	-0.066748	-0.668552	0.074219	-1.063580	0.109900	0.127698	0.090323	0.981558
14859	2.200968	1.888584	9.428536	0.182571	-0.114429	-0.081254	-0.670144	0.068488	-1.058319	0.111141	0.130260	0.093794	0.980756
14860	2.263242	2.115442	9.094134	0.124202	-0.064299	-0.043116	-0.671473	0.064481	-1.054634	0.111192	0.131700	0.096244	0.980321
14861	2.450091	2.264513	9.344278	0.141409	0.004108	-0.070084	-0.671723	0.058555	-1.054551	0.112092	0.131865	0.099149	0.979906
14862	2.315792	2.174671	9.225289	0.210961	-0.024368	-0.117752	-0.670632	0.051653	-1.050173	0.113303	0.132562	0.103583	0.979214
14863	2.234905	2.323700	9.110951	0.136172	-0.016184	-0.079020	-0.669953	0.047870	-1.045961	0.114431	0.133088	0.106367	0.978713
14864	2.359924	2.374520	9.114405	0.093733	-0.005980	-0.038450	-0.669674	0.044472	-1.045803	0.114394	0.133321	0.108330	0.978470
14865	2.186476	2.337397	9.210464	0.045086	-0.008992	0.030374	-0.669940	0.043576	-1.043386	0.113608	0.133727	0.109059	0.978426
14866	2.351499	2.306392	9.085773	-0.164395	-0.047900	-0.085495	-0.673724	0.055016	-1.045958	0.115256	0.134087	0.106003	0.978519
14867	2.529114	2.149396	9.082780	-0.149491	0.016438	-0.093025	-0.670786	0.058115	-1.048606	0.117349	0.133292	0.103305	0.978668
14868	2.256307	2.287719	9.521105	-0.034435	0.020844	-0.088172	-0.669593	0.062326	-1.048756	0.118613	0.132611	0.102948	0.978645
14869	2.313464	2.279006	9.147400	-0.000043	0.024928	-0.026156	-0.669589	0.060752	-1.047857	0.118981	0.132134	0.103017	0.978658
14870	2.104064	2.112578	9.320363	0.029442	0.008199	0.012778	-0.668248	0.060308	-1.048294	0.118132	0.132060	0.103612	0.978708
14871	2.255162	2.304664	9.265778	0.018493	0.018612	0.019843	-0.667967	0.056401	-1.050594	0.117565	0.131833	0.103903	0.978776
14872	2.256090	2.265845	9.314243	0.073194	0.035873	0.131519	-0.668770	0.055981	-1.049920	0.114205	0.131565	0.105107	0.979081
14873	2.235979	2.289747	9.236415	0.139103	0.048283	0.227291	-0.668621	0.050896	-1.049950	0.109195	0.131460	0.107279	0.979431
14874	1.915820	2.283925	9.118310	0.031812	0.032057	0.198634	-0.672373	0.051699	-1.050423	0.104625	0.131314	0.107485	0.979927
14875	2.630845	2.175533	9.230137	-0.002820	0.007264	0.040845	-0.672643	0.052257	-1.049859	0.103726	0.131300	0.107271	0.980048
14876	2.369492	2.161084	9.260740	0.008563	0.003292	-0.082859	-0.672361	0.047417	-1.048390	0.104792	0.131062	0.107699	0.979920
14877	2.084462	2.357400	9.264956	0.006246	-0.000760	-0.064272	-0.670214	0.045964	-1.048733	0.105947	0.130991	0.107919	0.979781
14878	2.166370	2.383163	9.272090	0.025586	0.000865	0.020652	-0.671022	0.047697	-1.049618	0.104850	0.131049	0.108416	0.979836
14879	2.206969	2.298939	9.317301	0.058230	0.007619	0.046429	-0.672364	0.048574	-1.049574	0.103683	0.131152	0.109384	0.979839
14880	2.254434	2.328918	9.188542	0.044344	0.014221	0.062333	-0.672634	0.049135	-1.049146	0.101634	0.131071	0.110175	0.979976
14881	2.354034	2.447254	9.243664	0.051090	0.020962	0.080050	-0.673697	0.046322	-1.048546	0.099797	0.130971	0.110946	0.980091
14882	2.476970	2.347519	9.171159	0.076596	0.035623	0.071362	-0.673163	0.046856	-1.047721	0.097473	0.130556	0.112383	0.980216
14883	2.528952	2.411577	9.153013	0.044248	0.022904	-0.000445	-0.673433	0.047592	-1.048779	0.097225	0.130240	0.113232	0.980185
14884	2.464492	2.473517	9.085573	0.013773	0.044001	-0.001276	-0.672893	0.046181	-1.049374	0.096513	0.129377	0.113636	0.980323
14885	2.615113	2.354886	9.218672	-0.008278	0.091221	0.023680	-0.672364	0.048752	-1.051196	0.095769	0.127694	0.113525	0.980630
14886	2.556393	2.266432	9.251238	0.009395	0.074913	-0.101893	-0.668598	0.043613	-1.052491	0.097068	0.125999	0.114144	0.980649
14887	1.910536	2.580013	9.315712	0.025448	0.009883	-0.344369	-0.664570	0.040129	-1.052379	0.103640	0.125131	0.115466	0.979933
14888	1.298837	2.619885	9.258125	-0.028708	-0.064095	-0.249397	-0.662415	0.035920	-1.049555	0.108076	0.125718	0.115445	0.979381
14889	1.611743	2.472619	9.182178	-0.092943	-0.077736	0.064985	-0.661613	0.036472	-1.049818	0.107134	0.127202	0.113245	0.979550
14890	2.164941	2.472969	9.386914	-0.021450	-0.061385	0.220786	-0.664840	0.040794	-1.050319	0.102295	0.128823	0.112189	0.979977
14891	2.511011	2.387009	9.455956	0.104743	-0.097290	0.206732	-0.671807	0.041526	-1.050622	0.098107	0.131424	0.113459	0.979913
14892	2.722467	2.182039	9.122168	0.152367	-0.124693	0.036933	-0.676357	0.039531	-1.045206	0.096420	0.134196	0.116183	0.979386
14893	2.426813	2.434003	9.183411	0.145607	-0.085503	-0.040583	-0.679169	0.038959	-1.042071	0.096934	0.136094	0.118917	0.978745
14894	2.406295	2.601125	9.114118	0.179701	-0.088746	0.030229	-0.681439	0.036397	-1.038871	0.095227	0.138193	0.122262	0.978206
14895	1.991671	2.134798	9.172315	0.147551	-0.021458	0.101394	-0.683974	0.032844	-1.035293	0.092801	0.139163	0.124753	0.977987
14896	2.429709	2.419496	9.241382	0.016952	-0.024627	-0.065353	-0.687617	0.041476	-1.032530	0.093283	0.139458	0.125301	0.977829
14897	2.877836	2.359608	8.793402	-0.077864	-0.034845	-0.223167	-0.684399	0.040284	-1.033013	0.097859	0.139473	0.124244	0.977514
14898	2.214785	2.823397	8.966947	-0.131651	0.020091	-0.019523	-0.683871	0.043189	-1.037131	0.097991	0.138751	0.121808	0.977910
14899	2.258333	2.586288	8.979700	-0.223907	0.043988	0.204896	-0.684965	0.051524	-1.042413	0.094408	0.137976	0.116868	0.978975
14900	2.624068	2.291947	9.354225	-0.190943	0.069625	0.187405	-0.685661	0.060812	-1.046582	0.090597	0.136677	0.112777	0.979996
14901	2.585758	2.291267	9.497487	0.014912	0.025839	0.086990	-0.684453	0.059785	-1.046087	0.088701	0.136428	0.112788	0.980203
14902	2.489648	2.435138	9.134779	0.089937	0.023145	0.041260	-0.685524	0.059837	-1.047294	0.087014	0.136206	0.114524	0.980184
14903	2.480579	2.643742	9.116076	0.073803	0.008030	0.035802	-0.686335	0.061722	-1.042475	0.086001	0.136300	0.115810	0.980109
14904	2.552407	2.487282	9.384254	0.180870	0.017725	0.004357	-0.686194	0.059151	-1.041338	0.084686	0.136235	0.119435	0.979798
14905	2.310214	2.417301	8.992196	0.188401	-0.000559	-0.009816	-0.687781	0.051912	-1.038025	0.084274	0.136582	0.123074	0.979334
14906	2.481300	2.619487	9.190905	0.142941	-0.013715	0.004052	-0.687234	0.048053	-1.036528	0.083193	0.137067	0.125895	0.979001
14907	2.644673	2.544753	9.035199	0.189842	-0.011567	-0.066543	-0.685870	0.039508	-1.034649	0.083910	0.137493	0.129696	0.978383
14908	2.290482	2.708272	9.186787	0.190360	-0.021608	-0.020566	-0.685444	0.031069	-1.030313	0.083248	0.138149	0.133490	0.977837
14909	2.328297	2.956540	8.916467	0.116268	-0.045634	-0.081081	-0.685964	0.025354	-1.026828	0.084544	0.139062	0.135844	0.977272
14910	2.485085	2.648670	9.039146	0.112597	-0.041297	-0.077553	-0.685952	0.021201	-1.024248	0.085225	0.139810	0.138246	0.976769
14911	2.276989	2.863367	8.963739	0.086425	-0.027380	-0.038608	-0.684594	0.014415	-1.019056	0.085724	0.140426	0.139925	0.976398
14912	2.284506	2.858653	9.012150	0.038791	-0.014384	-0.005082	-0.685256	0.011879	-1.018587	0.085191	0.140729	0.140717	0.976287
14913	2.356687	3.015333	9.068548	0.046522	-0.031406	0.039013	-0.686204	0.015095	-1.016302	0.084300	0.141562	0.141397	0.976146
14914	2.364761	2.850403	9.048375	-0.002449	-0.002074	0.058503	-0.688216	0.015821	-1.015169	0.082513	0.141720	0.141240	0.976298
14915	2.406679	2.705518	9.127786	0.009146	-0.013633	0.026633	-0.689289	0.016238	-1.013787	0.081919	0.142099	0.141245	0.976292
14916	2.314446	2.941737	9.041328	0.022784	-0.014224	0.054975	-0.689279	0.013193	-1.016463	0.080220	0.142534	0.141562	0.976324
14917	2.268134	2.824367	8.983020	-0.013846	-0.007944	0.147745	-0.690492	0.015760	-1.016366	0.077313	0.143092	0.140783	0.976590
14918	2.322950	2.956426	8.757428	-0.150233	-0.066938	0.257438	-0.694129	0.022605	-1.015696	0.072372	0.144866	0.137048	0.977238
14919	3.090544	2.669367	9.038313	-0.398922	-0.127305	-0.080726	-0.698475	0.043487	-1.023112	0.075364	0.146574	0.129222	0.977823
14920	3.095160	2.873332	8.719165	-0.262796	0.079476	-0.018860	-0.697693	0.050895	-1.026817	0.075716	0.144547	0.124305	0.978735
14921	2.707017	2.633314	9.383081	-0.028466	0.076674	0.102171	-0.695968	0.056890	-1.031393	0.073517	0.143302	0.123503	0.979187
14922	2.424693	2.764100	9.062901	0.093297	0.075509	0.261744	-0.697447	0.058585	-1.029964	0.067331	0.142576	0.124741	0.979581
14923	2.435399	2.494851	9.216915	0.097364	0.079516	0.244990	-0.699063	0.061769	-1.031742	0.061966	0.141791	0.125996	0.979888
14924	2.600635	2.476004	9.236571	0.156356	0.010174	-0.022297	-0.697946	0.046286	-1.028727	0.061366	0.141703	0.129182	0.979524
14925	2.284178	2.771267	9.123530	0.027205	0.014683	-0.105717	-0.697130	0.041685	-1.025900	0.063237	0.141198	0.129975	0.979373
14926	2.419166	2.793127	9.031219	0.057695	0.044837	-0.163806	-0.696051	0.039074	-1.023961	0.065437	0.139919	0.131692	0.979182
14927	2.383022	2.658954	9.016680	0.037818	0.018965	-0.131309	-0.694293	0.033702	-1.025376	0.067769	0.139266	0.132774	0.978971
14928	2.293522	2.795717	9.166963	0.015521	0.015650	-0.004966	-0.692146	0.032399	-1.026121	0.067066	0.138920	0.133179	0.979013
14929	2.498749	2.692614	9.039234	-0.006274	0.001122	0.000139	-0.690538	0.032061	-1.025337	0.066997	0.138900	0.133009	0.979044
14930	2.385828	2.656588	9.122701	-0.005250	0.009155	-0.036913	-0.688660	0.031166	-1.025116	0.067003	0.138570	0.133086	0.979080
14931	2.352372	2.743366	9.053617	0.009291	-0.001219	-0.044001	-0.691606	0.030963	-1.025631	0.067762	0.138491	0.133340	0.979004
14932	2.416672	2.681418	9.070501	-0.040883	0.005652	-0.051199	-0.691610	0.032405	-1.026942	0.068122	0.138138	0.132758	0.979108
14933	2.409619	2.812392	9.199286	-0.028890	0.021146	-0.026315	-0.688127	0.031994	-1.024825	0.068581	0.137613	0.132247	0.979219
14934	2.431444	2.783639	9.022039	-0.031110	0.018952	-0.010422	-0.687858	0.031721	-1.025515	0.068096	0.137125	0.131759	0.979387
14935	2.450847	2.672330	9.090876	-0.011052	0.003426	-0.022837	-0.688128	0.032608	-1.026976	0.068486	0.136982	0.131565	0.979406
14936	2.373875	2.768038	9.111864	0.000999	0.008333	-0.001537	-0.688663	0.032369	-1.028334	0.067712	0.136762	0.131674	0.979476
14937	2.488582	2.721564	9.072405	-0.008567	0.008565	-0.013965	-0.687594	0.033179	-1.027778	0.067908	0.136546	0.131516	0.979514
14938	2.427071	2.662197	9.172068	0.011160	-0.000241	-0.046657	-0.687859	0.032210	-1.028348	0.067990	0.136385	0.131939	0.979474
14939	2.361602	2.767810	9.060938	-0.005938	-0.007423	-0.014033	-0.687590	0.031620	-1.027556	0.068222	0.136484	0.131812	0.979461
14940	2.417385	2.657163	9.142922	0.034669	-0.004266	0.016164	-0.688124	0.031344	-1.027288	0.067025	0.136600	0.132517	0.979432
14941	2.352327	2.743364	9.039172	0.002425	-0.013257	0.008946	-0.688124	0.031056	-1.027026	0.066800	0.136883	0.132484	0.979412
14942	2.422185	2.657249	9.128626	-0.006710	-0.001057	0.016054	-0.690001	0.031654	-1.026578	0.065735	0.136883	0.132380	0.979499
14943	2.357002	2.651215	9.170000	0.029797	-0.012675	-0.005111	-0.688794	0.031350	-1.026873	0.065709	0.137150	0.132918	0.979390
14944	2.323788	2.713714	9.024077	-0.010247	0.021975	0.017980	-0.690532	0.030264	-1.027023	0.064587	0.136704	0.132765	0.979548
14945	2.475365	2.672785	9.183099	0.000507	0.004343	0.016097	-0.689335	0.033083	-1.028032	0.064181	0.136652	0.132692	0.979592
14946	2.413415	2.725056	9.082108	0.024368	0.001418	-0.001514	-0.690136	0.032224	-1.026693	0.063365	0.136597	0.133249	0.979577
14947	2.374522	2.729205	9.071254	0.005741	0.007759	0.023231	-0.689330	0.031362	-1.026866	0.062796	0.136503	0.133265	0.979624
14948	2.469842	2.692096	9.091310	0.008319	-0.007428	-0.008705	-0.689602	0.032933	-1.027355	0.062214	0.136584	0.133513	0.979617
14949	2.474376	2.711601	9.115374	0.006041	-0.017676	-0.026462	-0.689599	0.031641	-1.026447	0.062685	0.136859	0.133638	0.979531
14950	2.441291	2.667303	9.102656	0.031037	-0.020369	-0.052914	-0.689867	0.031601	-1.024410	0.062931	0.137102	0.134437	0.979372
14951	2.431175	2.691397	9.121422	0.024253	-0.021810	-0.068857	-0.689594	0.029927	-1.025553	0.064194	0.137366	0.135026	0.979172
14952	2.358649	2.690086	9.169758	0.053381	-0.010640	-0.079288	-0.687979	0.027009	-1.023088	0.064883	0.137376	0.136345	0.978942
14953	2.323732	2.716140	9.021650	0.058759	-0.007089	-0.077470	-0.688107	0.024837	-1.020578	0.066181	0.137364	0.137647	0.978675
14954	2.404430	2.807428	9.059546	0.012768	0.004017	-0.038666	-0.687296	0.022298	-1.021484	0.066210	0.137152	0.138069	0.978643
14955	2.467797	2.789157	9.056814	0.038937	0.010449	-0.073919	-0.685149	0.020788	-1.019386	0.067444	0.136781	0.138996	0.978480
14956	2.403456	2.846245	8.996635	0.038893	0.021024	-0.070302	-0.684346	0.021096	-1.021285	0.067942	0.136176	0.140042	0.978380
14957	2.354575	2.869635	9.014217	0.030944	0.032657	-0.040185	-0.683667	0.017958	-1.020580	0.068476	0.135453	0.140753	0.978341
14958	2.427291	2.870956	9.026068	-0.010623	0.027680	-0.068654	-0.682193	0.018131	-1.023441	0.069107	0.134660	0.140825	0.978396
14959	2.311104	2.878568	9.118732	0.009126	0.037589	-0.031374	-0.680180	0.016981	-1.024587	0.069514	0.133836	0.141093	0.978442
14960	2.301339	2.863813	9.002998	-0.014391	0.019565	-0.029790	-0.679104	0.015543	-1.024510	0.069447	0.133310	0.140970	0.978536
14961	2.282678	2.844065	9.108492	-0.026853	0.030217	-0.033294	-0.676696	0.016316	-1.023699	0.070009	0.132572	0.140528	0.978660
14962	2.311713	2.858772	9.181658	0.005497	0.026958	-0.031374	-0.676991	0.017772	-1.025331	0.069874	0.131921	0.140811	0.978717
14963	2.253918	2.828584	9.107896	0.005464	0.012749	-0.032333	-0.675519	0.018288	-1.024653	0.070381	0.131569	0.140971	0.978705
14964	2.196454	2.808131	9.200168	-0.023543	0.003462	-0.026284	-0.673642	0.017665	-1.024016	0.070330	0.131357	0.140633	0.978786
14965	2.190068	2.875980	9.141687	-0.028668	-0.019346	-0.040591	-0.674315	0.019003	-1.026272	0.071180	0.131554	0.140098	0.978774
14966	2.312611	2.800517	9.097873	-0.041656	-0.012730	-0.024699	-0.673241	0.018436	-1.027253	0.071208	0.131641	0.139376	0.978864
14967	2.243458	2.867630	9.116739	-0.020431	-0.016483	-0.012348	-0.673757	0.019336	-1.029063	0.071474	0.131872	0.138932	0.978876
14968	2.234087	2.828603	8.972314	-0.005667	-0.000990	-0.022804	-0.673087	0.019317	-1.028936	0.071354	0.131788	0.138924	0.978898
14969	2.247439	2.891965	8.996318	-0.048098	0.011817	-0.015789	-0.672549	0.018778	-1.030588	0.071683	0.131415	0.137993	0.979055
14970	2.179291	2.919868	9.080675	-0.032916	0.018923	-0.010379	-0.672416	0.019097	-1.032343	0.071384	0.130944	0.137441	0.979218
14971	2.272917	2.839027	9.055272	-0.045089	0.042339	0.045413	-0.673092	0.021354	-1.031584	0.070423	0.130143	0.136458	0.979532
14972	2.360010	2.860037	9.139631	-0.005207	0.019051	0.030337	-0.673906	0.024768	-1.031871	0.069219	0.129817	0.136345	0.979677
14973	2.328526	2.728371	9.081885	0.003568	0.029525	0.041055	-0.671760	0.023926	-1.034230	0.068251	0.129329	0.136309	0.979814
14974	2.347369	2.748128	9.034170	-0.043322	0.018421	0.042601	-0.673241	0.026837	-1.036561	0.066919	0.128998	0.135415	0.980074
14975	2.399158	2.846185	9.169823	-0.020228	0.023614	0.020586	-0.672171	0.027377	-1.036556	0.066428	0.128547	0.134958	0.980229
14976	2.618249	2.772462	9.013412	0.022103	0.057535	-0.041875	-0.671636	0.027681	-1.038045	0.066393	0.127297	0.135626	0.980303
14977	2.379755	2.811823	8.948024	-0.018797	0.050544	-0.061446	-0.670292	0.026249	-1.038514	0.067429	0.126119	0.135447	0.980409
14978	2.204714	2.861675	9.084472	-0.059574	0.049051	-0.084455	-0.668171	0.026449	-1.036960	0.068455	0.124810	0.134607	0.980621
14979	2.052776	2.837078	9.164247	-0.118042	0.013999	-0.125498	-0.664155	0.027523	-1.038601	0.071095	0.124034	0.132597	0.980805
14980	1.959725	2.786854	9.311017	-0.077236	-0.005679	-0.106912	-0.663621	0.028439	-1.042106	0.072732	0.123713	0.131390	0.980888
14981	1.842646	2.816282	9.259058	-0.053565	-0.026382	-0.053015	-0.662280	0.028126	-1.042132	0.073901	0.123990	0.130412	0.980896
14982	1.912948	2.676747	9.151537	-0.034983	-0.049443	0.022919	-0.663885	0.027316	-1.042139	0.073104	0.124944	0.129635	0.980938
14983	2.162142	2.576884	9.152716	-0.029177	-0.030252	0.112302	-0.663893	0.029997	-1.042053	0.070980	0.125753	0.128715	0.981112
14984	2.329787	2.684316	9.197972	0.026125	-0.037301	0.129185	-0.667116	0.032303	-1.040855	0.067921	0.126832	0.128888	0.981167
14985	2.574897	2.538249	9.148823	0.082013	-0.027055	0.094016	-0.671671	0.032530	-1.039980	0.065862	0.127702	0.130195	0.981022
14986	2.672005	2.530302	9.151862	0.111129	-0.025783	-0.019068	-0.673004	0.030146	-1.039363	0.065319	0.128260	0.132448	0.980684
14987	2.395147	2.549547	9.090262	0.090303	-0.011214	-0.112691	-0.672189	0.026308	-1.039089	0.067246	0.128306	0.134455	0.980274
14988	2.359074	2.539185	9.113306	-0.004965	-0.019919	-0.152821	-0.670175	0.024836	-1.038482	0.069611	0.128234	0.134780	0.980074
14989	2.145673	2.472228	9.415385	-0.040136	-0.046941	-0.222904	-0.667353	0.021940	-1.038201	0.074126	0.128499	0.134439	0.979755
14990	1.999133	2.620058	9.224418	-0.004303	-0.043273	-0.215665	-0.665065	0.018207	-1.037805	0.077890	0.128730	0.134888	0.979371
14991	1.992885	2.775284	8.994370	-0.025640	-0.002288	-0.082857	-0.663051	0.016270	-1.035448	0.079506	0.128497	0.134534	0.979320
14992	2.254599	2.780035	9.016809	-0.080127	0.011205	0.072598	-0.662386	0.018434	-1.038100	0.077784	0.128331	0.132824	0.979714
14993	2.405668	2.763372	9.168410	-0.103893	0.016004	0.086663	-0.664006	0.022788	-1.041605	0.076229	0.128079	0.130532	0.980177
14994	2.466235	2.647951	9.200027	-0.057764	-0.023390	-0.030152	-0.664275	0.023384	-1.042668	0.076500	0.128351	0.129477	0.980260
14995	2.128597	2.802040	9.162024	-0.081214	-0.028192	-0.096493	-0.662663	0.022108	-1.044085	0.078592	0.128527	0.128034	0.980261
14996	1.799445	2.441660	9.327961	-0.288028	-0.046410	0.029248	-0.662677	0.027097	-1.046096	0.078429	0.129050	0.122262	0.980942
14997	2.485770	2.517298	9.955069	-0.106478	-0.013220	-0.025836	-0.661888	0.032430	-1.051633	0.079162	0.129059	0.120149	0.981143
14998	1.902670	2.482368	9.273048	0.181836	0.031989	0.040041	-0.659722	0.024674	-1.048108	0.077317	0.128798	0.123697	0.980883
14999	1.818231	2.432264	9.078259	0.011281	0.024061	0.157947	-0.665062	0.018597	-1.048649	0.074054	0.128684	0.123478	0.981178
15000	2.049598	2.555453	9.447917	0.042058	0.049442	0.221795	-0.670562	0.020789	-1.046343	0.069123	0.128327	0.123817	0.981541
15001	2.206777	2.529145	9.171296	0.126641	0.085538	0.229337	-0.676053	0.020200	-1.045891	0.064010	0.127330	0.125762	0.981771
15002	2.408650	2.588624	9.008537	0.033068	0.088320	0.229019	-0.677947	0.026144	-1.044591	0.058816	0.126211	0.125957	0.982215
15003	2.481287	2.725894	9.086761	0.035388	0.083424	0.140563	-0.678624	0.028765	-1.047349	0.055680	0.124927	0.126338	0.982513
15004	2.614869	2.684604	8.917853	-0.079014	0.062774	0.073743	-0.678096	0.031775	-1.049836	0.053812	0.123783	0.124696	0.982972
15005	2.586345	2.460782	9.214753	-0.093397	0.019141	-0.036199	-0.677301	0.035046	-1.051640	0.054626	0.123207	0.122917	0.983223
15006	2.213060	2.483152	9.335526	-0.001602	0.002080	-0.106668	-0.675018	0.032840	-1.050109	0.056175	0.122882	0.123186	0.983143
15007	1.906483	2.526129	9.222283	0.007743	-0.004533	-0.052684	-0.673810	0.031947	-1.049338	0.057125	0.122829	0.123412	0.983066
15008	2.041114	2.586837	9.262065	0.061400	-0.016665	0.025172	-0.675015	0.031492	-1.046760	0.056017	0.123274	0.124569	0.982928
15009	2.152935	2.666532	9.106020	0.072536	-0.017092	0.046398	-0.675683	0.030598	-1.044067	0.054892	0.123780	0.125820	0.982769
15010	2.220280	2.580368	9.166510	0.060301	0.000022	0.069443	-0.677295	0.031736	-1.042790	0.052871	0.124004	0.126865	0.982717
15011	2.308643	2.530997	9.208109	0.088085	0.008073	0.041273	-0.678087	0.028145	-1.045475	0.051744	0.124021	0.128462	0.982567
15012	2.310115	2.443622	9.122153	0.072299	0.002997	0.025283	-0.679296	0.029264	-1.043797	0.050540	0.124083	0.129857	0.982439
15013	2.318373	2.511741	9.097821	-0.013388	-0.013000	-0.004267	-0.678222	0.028223	-1.042621	0.050612	0.124300	0.129543	0.982449
15014	2.290976	2.455429	9.275538	-0.040467	-0.001004	-0.067041	-0.678896	0.029778	-1.042020	0.051546	0.124091	0.128943	0.982506
15015	2.173761	2.477563	9.134563	-0.022965	-0.017380	-0.118339	-0.677283	0.027766	-1.042104	0.053893	0.124090	0.128709	0.982411
15016	2.084021	2.364269	9.163959	-0.088913	-0.003075	-0.072459	-0.676879	0.027221	-1.043348	0.055125	0.123863	0.127158	0.982573
15017	2.105232	2.544313	9.343792	-0.090703	0.009342	-0.071517	-0.675945	0.028626	-1.043992	0.056651	0.123373	0.125496	0.982762
15018	2.194001	2.453667	9.253318	-0.030684	0.013177	-0.026230	-0.675415	0.030285	-1.042995	0.056811	0.123012	0.124990	0.982862
15019	2.203379	2.448968	9.123652	-0.075204	-0.003586	-0.046809	-0.674468	0.027451	-1.043504	0.057845	0.122856	0.123551	0.983003
15020	2.257902	2.420849	9.327744	-0.063560	-0.006227	-0.079516	-0.673402	0.029452	-1.045623	0.059212	0.122711	0.122503	0.983071
15021	2.190068	2.414759	9.296821	-0.023502	-0.009015	-0.097074	-0.670587	0.029143	-1.047295	0.061119	0.122599	0.122190	0.983007
15022	2.041391	2.450898	9.258285	-0.015605	-0.022484	-0.125394	-0.670585	0.028440	-1.047453	0.063294	0.122717	0.122178	0.982857
15023	2.013135	2.413975	9.286583	-0.031320	-0.011440	-0.074089	-0.670581	0.027311	-1.047489	0.064776	0.122686	0.121649	0.982829
15024	2.052088	2.290881	9.332037	-0.032058	-0.008588	-0.045787	-0.669777	0.026998	-1.046966	0.065449	0.122710	0.121128	0.982846
15025	2.026503	2.363247	9.362000	0.025003	-0.020993	-0.028004	-0.670048	0.028133	-1.046926	0.065910	0.123042	0.121570	0.982719
15026	2.093601	2.381444	9.236339	0.001902	-0.011072	0.030324	-0.670044	0.026885	-1.047917	0.065032	0.123347	0.121523	0.982745
15027	2.288449	2.346147	9.319615	0.020487	-0.025401	0.005493	-0.670980	0.025853	-1.045089	0.064855	0.123841	0.121781	0.982663
15028	2.184521	2.429210	9.166553	0.008488	-0.019653	-0.015703	-0.671112	0.024988	-1.044166	0.064904	0.124213	0.121965	0.982590
15029	2.246579	2.488605	9.240225	0.004454	-0.009449	0.002013	-0.671512	0.024583	-1.044581	0.064795	0.124368	0.121937	0.982581
15030	2.246733	2.474038	9.197010	0.010416	-0.026590	-0.021946	-0.671115	0.026270	-1.044667	0.064965	0.124862	0.122168	0.982479
15031	2.246907	2.469189	9.221124	0.012966	-0.001917	-0.012056	-0.672579	0.022861	-1.042317	0.065093	0.124849	0.122354	0.982449
15032	2.244775	2.454585	9.221169	0.024571	-0.001907	-0.008482	-0.672453	0.025251	-1.041970	0.064907	0.124910	0.122860	0.982390
15033	2.222775	2.463896	9.220423	0.020673	0.004864	0.003931	-0.671110	0.024728	-1.045124	0.064684	0.124816	0.123165	0.982378
