# Supplementary material for: Identification of Haptic Based Guiding Using Hard Reins
Source: PLoS One. 2015 Jul 22;10(7):e0132020. doi: 10.1371/journal.pone.0132020 (PMC4511788; doi:10.1371/journal.pone.0132020)
Supplement: S9 File — (ZIP) [file pone.0132020.s009.zip › Exp2_MotionData2/Subject10/path3/T4/fc4.txt]

// Start Time: 0
// Sample rate: 25.0Hz
// Scenario: 4.9
// Firmware Version: 2.6.1
Counter	Acc_X	Acc_Y	Acc_Z	Gyr_X	Gyr_Y	Gyr_Z	Mag_X	Mag_Y	Mag_Z	Quat_w	Quat_x	Quat_y	Quat_z
22615	9.209524	0.591334	3.279688	-0.538235	0.011768	-0.021103	-0.760571	0.135507	-0.044751	0.132251	0.601323	-0.099195	0.781717
22616	9.214258	0.576834	3.284677	-0.534621	0.004478	-0.013940	-0.760570	0.135510	-0.045599	0.140284	0.600631	-0.105235	0.780057
22617	9.219123	0.576773	3.279838	-0.579065	0.010017	-0.005646	-0.760005	0.136075	-0.045598	0.148781	0.599068	-0.111841	0.778764
22618	9.199972	0.603433	3.272316	-0.532848	-0.008241	-0.003224	-0.758721	0.134372	-0.045484	0.156560	0.598428	-0.118004	0.776819
22619	9.180712	0.591395	3.260394	-0.553759	-0.006245	-0.014102	-0.759287	0.133803	-0.044355	0.164828	0.597073	-0.124125	0.775196
22620	9.214649	0.629850	3.259920	-0.547408	-0.007187	-0.012241	-0.758862	0.133946	-0.044922	0.172884	0.596261	-0.130383	0.773036
22621	9.246193	0.639213	3.242857	-0.553772	-0.008053	-0.012301	-0.759848	0.131958	-0.042674	0.181097	0.594789	-0.136489	0.771233
22622	9.219437	0.663792	3.281283	-0.558263	0.004628	-0.017744	-0.760415	0.132390	-0.044644	0.189356	0.593638	-0.142783	0.768994
22623	9.185574	0.639822	3.279179	-0.551005	-0.002700	-0.008777	-0.760278	0.133380	-0.044069	0.197469	0.591941	-0.148824	0.767113
22624	9.238671	0.629790	3.274387	-0.552813	0.003702	-0.017674	-0.760703	0.133386	-0.045762	0.205612	0.590691	-0.155011	0.764708
22625	9.202710	0.663761	3.259557	-0.552774	0.006338	-0.010615	-0.762256	0.131687	-0.044778	0.213773	0.588713	-0.160974	0.762762
22626	9.195284	0.634867	3.269556	-0.550078	-0.000918	-0.007006	-0.759708	0.132671	-0.044364	0.221654	0.587379	-0.167238	0.760189
22627	9.262957	0.639213	3.259750	-0.538200	0.010747	-0.006924	-0.759988	0.132108	-0.045215	0.229569	0.585250	-0.172953	0.758200
22628	9.209764	0.663868	3.283711	-0.547183	0.024235	-0.000044	-0.759132	0.130975	-0.045800	0.237344	0.583394	-0.179111	0.755804
22629	9.166134	0.635202	3.293756	-0.557224	0.013432	0.003431	-0.757719	0.131958	-0.044387	0.245296	0.580962	-0.185173	0.753673
22630	9.214433	0.642148	3.293614	-0.545414	0.017033	-0.001750	-0.759146	0.134233	-0.046048	0.252993	0.579102	-0.191285	0.751030
22631	9.175975	0.654384	3.279030	-0.536290	0.020542	0.003637	-0.759426	0.133671	-0.047041	0.260687	0.576532	-0.196946	0.748909
22632	9.226209	0.654430	3.336958	-0.534468	0.024157	0.001874	-0.759144	0.134238	-0.047603	0.268172	0.574484	-0.202865	0.746255
22633	9.199716	0.659400	3.332105	-0.552656	0.020637	0.001679	-0.758576	0.133953	-0.047469	0.276042	0.571702	-0.208693	0.743912
22634	9.175693	0.659461	3.317637	-0.541704	0.031443	-0.003572	-0.757579	0.133101	-0.047486	0.283660	0.569406	-0.214580	0.741127
22635	9.184899	0.611278	3.351994	-0.539896	0.029630	-0.003545	-0.756872	0.133955	-0.049178	0.291453	0.566449	-0.220052	0.738761
22636	9.194478	0.625825	3.368734	-0.557226	0.018902	-0.003679	-0.758857	0.133963	-0.050152	0.299127	0.564124	-0.226201	0.735609
22637	9.112531	0.611704	3.347253	-0.548161	0.013427	-0.001788	-0.759140	0.133967	-0.051139	0.306862	0.561216	-0.231851	0.732883
22638	9.141099	0.616691	3.400322	-0.563646	0.007180	-0.000157	-0.758860	0.134959	-0.051414	0.314430	0.558877	-0.238160	0.729431
22639	9.220654	0.582323	3.395766	-0.546425	0.004467	-0.007004	-0.757589	0.136086	-0.050564	0.322122	0.556003	-0.243722	0.726428
22640	9.189295	0.616447	3.409926	-0.552801	0.002693	-0.007071	-0.759428	0.135102	-0.051549	0.329573	0.553703	-0.249778	0.722777
22641	9.141567	0.630856	3.347000	-0.547261	0.017104	-0.009753	-0.759140	0.134110	-0.051703	0.337318	0.550522	-0.255175	0.719742
22642	9.184395	0.587446	3.405424	-0.527248	0.018747	-0.002452	-0.760280	0.135247	-0.051965	0.344424	0.548016	-0.260760	0.716278
22643	9.148565	0.611613	3.368954	-0.558084	0.020606	0.006905	-0.758721	0.135668	-0.051973	0.352003	0.544495	-0.266409	0.713194
22644	9.150832	0.558383	3.362296	-0.534538	0.013380	-0.003397	-0.758579	0.135383	-0.051412	0.359096	0.541904	-0.272080	0.709481
22645	9.136330	0.592431	3.381267	-0.549099	0.004342	0.007104	-0.759149	0.136380	-0.052810	0.366417	0.538548	-0.277654	0.706125
22646	9.194048	0.606780	3.414861	-0.539005	0.024146	0.004459	-0.758718	0.135393	-0.054520	0.373426	0.535615	-0.283343	0.702415
22647	9.131295	0.616873	3.419665	-0.556327	0.009741	0.011410	-0.758156	0.136811	-0.055358	0.380723	0.531977	-0.288960	0.698966
22648	9.129162	0.640904	3.395235	-0.540047	0.000695	0.007237	-0.759579	0.137806	-0.055478	0.387485	0.529233	-0.294817	0.694875
22649	9.160446	0.597143	3.386015	-0.554600	-0.004655	0.008870	-0.758158	0.136803	-0.052814	0.394639	0.525700	-0.300424	0.691119
22650	9.175172	0.592005	3.352222	-0.541929	-0.010070	0.003747	-0.759582	0.138225	-0.053494	0.401316	0.522996	-0.306299	0.686732
22651	9.203800	0.533911	3.367331	-0.543808	-0.015370	-0.006860	-0.760142	0.136383	-0.052944	0.408428	0.519674	-0.311610	0.682660
22652	9.198969	0.592127	3.395686	-0.547361	-0.000953	-0.005216	-0.758738	0.139636	-0.052638	0.415250	0.516740	-0.317332	0.678121
22653	9.141534	0.563003	3.318760	-0.547345	-0.006444	0.003653	-0.759303	0.139071	-0.052498	0.422227	0.513082	-0.322659	0.674064
22654	9.155697	0.548625	3.352732	-0.558364	-0.026230	0.005414	-0.758168	0.138636	-0.050532	0.428759	0.510212	-0.328789	0.669139
22655	9.199478	0.552925	3.311545	-0.567434	-0.018875	-0.005341	-0.758738	0.139059	-0.049393	0.435890	0.506491	-0.334326	0.664600
22656	9.214221	0.576864	3.289510	-0.552886	-0.015321	-0.006955	-0.759022	0.139201	-0.049389	0.442500	0.503485	-0.340096	0.659569
22657	9.160647	0.521827	3.324027	-0.561916	-0.009922	-0.002690	-0.758177	0.140617	-0.049946	0.449502	0.499556	-0.345432	0.655033
22658	9.199366	0.548168	3.323681	-0.549175	-0.004563	-0.003448	-0.758172	0.139196	-0.048406	0.455999	0.496302	-0.351024	0.650025
22659	9.194192	0.536358	3.362484	-0.538280	-0.004618	-0.003324	-0.758459	0.139761	-0.047691	0.462714	0.492409	-0.355923	0.645560
22660	9.193980	0.471075	3.358379	-0.560133	-0.011668	-0.009737	-0.758173	0.139193	-0.047558	0.469244	0.489076	-0.361590	0.640209
22661	9.161248	0.521339	3.246703	-0.532896	-0.017226	-0.006726	-0.758177	0.140040	-0.046701	0.475760	0.485312	-0.366433	0.635493
22662	9.238566	0.513510	3.232188	-0.567484	-0.026013	-0.012369	-0.759879	0.139759	-0.046125	0.482179	0.481997	-0.372229	0.629785
22663	9.238437	0.479675	3.232566	-0.560104	-0.009855	-0.009732	-0.759313	0.139751	-0.044009	0.488943	0.477796	-0.377241	0.624768
22664	9.209521	0.482244	3.227743	-0.543745	-0.008127	-0.010441	-0.758890	0.140459	-0.044429	0.495128	0.474358	-0.382507	0.619291
22665	9.238490	0.523269	3.246578	-0.534683	-0.011802	-0.006764	-0.759313	0.139894	-0.044573	0.501489	0.470306	-0.387175	0.614343
22666	9.238546	0.528072	3.241691	-0.543735	-0.000850	-0.017552	-0.758747	0.139890	-0.043730	0.507706	0.466728	-0.392226	0.608735
22667	9.229012	0.559551	3.241353	-0.552823	-0.000806	-0.017656	-0.759163	0.137909	-0.044030	0.514347	0.462342	-0.396825	0.603504
22668	9.207301	0.533012	3.227179	-0.552873	-0.002482	-0.031808	-0.758308	0.137058	-0.044328	0.520690	0.458695	-0.401792	0.597532
22669	9.252596	0.533180	3.299612	-0.536445	0.008182	-0.023714	-0.758462	0.139894	-0.045145	0.527210	0.454318	-0.405963	0.592317
22670	9.199809	0.506595	3.246816	-0.538269	0.006415	-0.027274	-0.760726	0.138768	-0.045705	0.533317	0.450576	-0.410624	0.586466
22671	9.226645	0.581347	3.245946	-0.567270	0.017340	-0.024127	-0.759022	0.138341	-0.046147	0.540077	0.445669	-0.414972	0.580943
22672	9.214652	0.571665	3.231571	-0.552721	0.024565	-0.033735	-0.760149	0.136644	-0.046297	0.546412	0.441508	-0.419465	0.574938
22673	9.194921	0.584252	3.291869	-0.545515	0.015501	-0.031831	-0.759155	0.136645	-0.047295	0.552926	0.436821	-0.423426	0.569360
22674	9.228588	0.591411	3.311076	-0.554604	0.017382	-0.035481	-0.760015	0.138486	-0.046420	0.559108	0.432633	-0.427915	0.563130
22675	9.187410	0.557850	3.313923	-0.539039	0.024308	-0.013238	-0.759147	0.134947	-0.047595	0.565307	0.427665	-0.431778	0.557762
22676	9.185144	0.596534	3.313494	-0.540022	0.020839	-0.027378	-0.759996	0.134384	-0.048160	0.571173	0.423433	-0.436049	0.551658
22677	9.175209	0.596823	3.349752	-0.545453	0.017130	-0.013268	-0.759861	0.136370	-0.049271	0.577242	0.418382	-0.439975	0.546049
22678	9.194592	0.601489	3.342424	-0.539219	-0.004546	-0.010403	-0.759288	0.134809	-0.048585	0.582564	0.414193	-0.444587	0.539821
22679	9.194779	0.611034	3.322985	-0.565518	-0.000863	-0.005424	-0.759278	0.132832	-0.050444	0.588427	0.408949	-0.448910	0.533849
22680	9.214087	0.630308	3.332410	-0.542765	0.004389	0.000124	-0.759279	0.133256	-0.050298	0.593612	0.404434	-0.453453	0.527673
22681	9.185582	0.651936	3.283877	-0.554624	-0.000897	-0.007060	-0.760268	0.132269	-0.050866	0.599268	0.399250	-0.457554	0.521652
22682	9.190513	0.649398	3.269400	-0.549144	0.002666	-0.005247	-0.759278	0.133117	-0.050865	0.604412	0.394634	-0.462047	0.515231
22683	9.219287	0.659065	3.298251	-0.549998	0.009832	0.000012	-0.760563	0.134673	-0.049566	0.609922	0.389252	-0.465932	0.509299
22684	9.253041	0.620092	3.284142	-0.554539	0.011707	-0.005358	-0.759138	0.133112	-0.049594	0.615054	0.384387	-0.470275	0.502789
22685	9.194592	0.601489	3.342424	-0.532815	-0.001036	-0.003273	-0.759425	0.134105	-0.050005	0.620228	0.379281	-0.474001	0.496776
22686	9.175808	0.620579	3.284240	-0.560009	0.002626	0.004350	-0.759992	0.133822	-0.049438	0.625081	0.374259	-0.478485	0.490160
22687	9.223985	0.625200	3.298623	-0.552715	0.017165	-0.012453	-0.759998	0.135526	-0.050975	0.630529	0.368744	-0.482016	0.483861
22688	9.199663	0.596412	3.308643	-0.556399	0.000840	0.000865	-0.761265	0.133261	-0.050423	0.635228	0.363726	-0.486359	0.477121
22689	9.219158	0.615533	3.293904	-0.545409	0.014282	0.003572	-0.759001	0.134389	-0.050288	0.640300	0.358107	-0.489873	0.470956
22690	9.180298	0.611126	3.323004	-0.539100	0.006129	0.004570	-0.760704	0.134533	-0.049849	0.644747	0.353139	-0.493913	0.464374
22691	9.175490	0.586897	3.308781	-0.554540	0.010795	-0.005373	-0.760698	0.133548	-0.051697	0.649793	0.347459	-0.497392	0.457867
22692	9.219159	0.596138	3.284455	-0.543638	0.007081	0.001865	-0.760134	0.133967	-0.050566	0.654165	0.342369	-0.501342	0.451118
22693	9.206623	0.582048	3.337792	-0.532745	0.009776	-0.003338	-0.759855	0.135242	-0.050696	0.658890	0.336900	-0.504548	0.444739
22694	9.175415	0.596655	3.323172	-0.559887	0.024271	0.001559	-0.758719	0.135244	-0.052119	0.663404	0.331367	-0.508311	0.437847
22695	9.218785	0.577047	3.323333	-0.546304	0.013334	0.008869	-0.759289	0.135957	-0.053238	0.668004	0.325502	-0.511569	0.431411
22696	9.218710	0.577108	3.332998	-0.532737	0.007927	0.001983	-0.760133	0.134258	-0.052684	0.672022	0.320394	-0.515213	0.424605
22697	9.175304	0.567654	3.323495	-0.545462	0.011683	-0.008814	-0.759285	0.135109	-0.053812	0.676608	0.314679	-0.518266	0.417827
22698	9.180074	0.591913	3.342551	-0.541769	0.018810	-0.001735	-0.759566	0.134542	-0.053533	0.680683	0.309323	-0.521710	0.410863
22699	9.204198	0.623286	3.359084	-0.539047	0.018785	0.000075	-0.758997	0.134116	-0.053401	0.685084	0.303490	-0.524561	0.404216
22700	9.160916	0.582216	3.318519	-0.545463	0.004354	0.004499	-0.759571	0.135818	-0.053944	0.688831	0.298064	-0.528165	0.397128
22701	9.179884	0.621159	3.380888	-0.540185	-0.014487	-0.006817	-0.759571	0.135818	-0.053944	0.692798	0.292504	-0.531331	0.390077
22702	9.184826	0.591944	3.352210	-0.572830	-0.008039	-0.005471	-0.760705	0.135682	-0.054784	0.696499	0.286833	-0.535147	0.382404
22703	9.199455	0.620823	3.347035	-0.542819	-0.000963	-0.006041	-0.759150	0.136808	-0.053795	0.700466	0.281073	-0.538036	0.375316
22704	9.158435	0.613801	3.342335	-0.545509	0.000790	0.000100	-0.759424	0.134687	-0.054522	0.703907	0.275587	-0.541437	0.367986
22705	9.175302	0.616142	3.347119	-0.545567	-0.004549	-0.006941	-0.759431	0.136245	-0.054506	0.707707	0.269777	-0.544276	0.360742
22706	9.194497	0.616112	3.361593	-0.563724	-0.006327	-0.000063	-0.761411	0.134832	-0.054222	0.711013	0.264021	-0.547792	0.353097
22707	9.175451	0.625718	3.332513	-0.525629	-0.010017	-0.010211	-0.759996	0.135965	-0.055070	0.714519	0.258525	-0.550433	0.345906
22708	9.185049	0.630551	3.342113	-0.556441	-0.000907	-0.005318	-0.759712	0.135392	-0.053240	0.717725	0.252830	-0.553673	0.338222
22709	9.199416	0.649947	3.366042	-0.545475	0.011664	-0.006147	-0.760558	0.134261	-0.053246	0.721394	0.246815	-0.556041	0.330893
22710	9.213802	0.669327	3.387555	-0.543664	0.015317	-0.012336	-0.758994	0.133408	-0.053550	0.724603	0.241212	-0.558810	0.323263
22711	9.174758	0.611735	3.414831	-0.545481	0.019002	-0.021243	-0.761130	0.135683	-0.054640	0.728300	0.235276	-0.560873	0.315668
22712	9.138695	0.614274	3.397936	-0.524585	0.017065	-0.017455	-0.760137	0.135680	-0.054647	0.731315	0.229938	-0.563354	0.308122
22713	9.160744	0.635689	3.366253	-0.556487	0.000119	-0.019484	-0.760276	0.134974	-0.054937	0.734685	0.223898	-0.565643	0.300261
22714	9.199474	0.620808	3.344619	-0.547341	0.002670	-0.007001	-0.760136	0.135256	-0.054652	0.737418	0.218143	-0.568403	0.292485
22715	9.180071	0.640401	3.366174	-0.547306	0.017213	-0.021246	-0.760700	0.134694	-0.055784	0.740789	0.212120	-0.570249	0.284699
22716	9.150922	0.621341	3.380925	-0.527254	0.026090	-0.017537	-0.759845	0.133841	-0.055235	0.743604	0.206594	-0.572382	0.277040
22717	9.159994	0.626602	3.458183	-0.550831	0.026056	-0.001890	-0.760554	0.133989	-0.056924	0.746827	0.200210	-0.574067	0.269467
22718	9.155262	0.602312	3.434295	-0.550983	-0.000073	-0.001734	-0.760550	0.133139	-0.056791	0.749189	0.194241	-0.576667	0.261612
22719	9.165512	0.684193	3.397120	-0.547268	0.011580	0.003560	-0.761124	0.134269	-0.055361	0.752045	0.187894	-0.578438	0.254034
22720	9.160584	0.643092	3.390336	-0.550037	0.009902	-0.008853	-0.758854	0.134696	-0.057636	0.754388	0.181921	-0.580734	0.246070
22721	9.175261	0.674358	3.380301	-0.552729	0.018976	-0.014241	-0.761407	0.134704	-0.058182	0.757278	0.175633	-0.582222	0.238121
22722	9.160441	0.684421	3.428539	-0.559955	0.020705	-0.002840	-0.760841	0.134985	-0.057900	0.759583	0.169341	-0.584295	0.230123
22723	9.117066	0.624032	3.390606	-0.542749	0.011647	-0.007021	-0.760557	0.134839	-0.056915	0.762153	0.163126	-0.585739	0.222311
22724	9.160648	0.669707	3.394871	-0.560049	0.004496	-0.003626	-0.759988	0.134556	-0.057488	0.764102	0.156871	-0.587927	0.214201
22725	9.194251	0.659949	3.414267	-0.528272	0.002545	-0.003238	-0.760418	0.135263	-0.056629	0.766343	0.150850	-0.589328	0.206528
22726	9.155636	0.631100	3.400142	-0.547283	0.011641	-0.003527	-0.759706	0.134838	-0.057204	0.768170	0.144720	-0.591227	0.198551
22727	9.160313	0.640889	3.424191	-0.545520	-0.001062	0.005419	-0.759703	0.134274	-0.057776	0.770227	0.138325	-0.592649	0.190746
22728	9.165671	0.691336	3.380124	-0.558289	-0.004520	-0.003546	-0.759991	0.134835	-0.056071	0.771722	0.132052	-0.594711	0.182554
22729	9.160885	0.642848	3.351674	-0.556505	-0.009904	-0.007036	-0.760561	0.135691	-0.057471	0.773584	0.125650	-0.596140	0.174349
22730	9.175206	0.635613	3.368651	-0.552827	-0.010049	0.007163	-0.759710	0.135400	-0.055785	0.774788	0.119318	-0.598163	0.166338
22731	9.177900	0.654765	3.341852	-0.554659	-0.011824	0.005388	-0.760845	0.135401	-0.055210	0.776409	0.112788	-0.599509	0.158295
22732	9.175573	0.613497	3.310901	-0.556437	-0.004560	0.000010	-0.760001	0.136955	-0.054635	0.777537	0.106436	-0.601310	0.150111
22733	9.165741	0.620975	3.337412	-0.549195	-0.015537	0.014314	-0.759862	0.137377	-0.054066	0.778907	0.099879	-0.602578	0.142221
22734	9.194517	0.591853	3.347365	-0.509267	-0.019282	0.009498	-0.760716	0.137801	-0.052924	0.779569	0.094163	-0.604369	0.134698
22735	9.214029	0.635202	3.342022	-0.554550	-0.001122	0.017713	-0.760157	0.139639	-0.052344	0.780957	0.087436	-0.605299	0.126783
22736	9.175398	0.567578	3.311414	-0.527243	0.000463	0.026854	-0.759869	0.138789	-0.052638	0.781689	0.081152	-0.606743	0.119329
22737	9.179869	0.572686	3.359681	-0.549035	0.004186	0.024806	-0.760304	0.140771	-0.052048	0.782954	0.074405	-0.607453	0.111565
22738	9.218467	0.562760	3.357323	-0.542722	-0.000296	0.019606	-0.759592	0.140201	-0.051494	0.783556	0.067945	-0.608810	0.103792
22739	9.174854	0.558322	3.376763	-0.560006	-0.010227	0.030070	-0.760733	0.141623	-0.052318	0.784488	0.060988	-0.609638	0.095925
22740	9.196484	0.543715	3.381730	-0.530817	0.009457	0.030293	-0.759892	0.144174	-0.053570	0.785007	0.054548	-0.610707	0.088459
22741	9.184435	0.534079	3.374605	-0.559935	-0.001250	0.033554	-0.759463	0.143034	-0.051748	0.785879	0.047529	-0.611256	0.080631
22742	9.179479	0.505123	3.377351	-0.538149	0.000527	0.024946	-0.759470	0.144878	-0.052577	0.786143	0.041039	-0.612349	0.072971
22743	9.208423	0.500107	3.377368	-0.553598	0.004288	0.015901	-0.758763	0.145443	-0.052576	0.786940	0.034328	-0.612643	0.064922
22744	9.140798	0.483600	3.375226	-0.553665	-0.004682	0.010632	-0.759908	0.147425	-0.051416	0.787003	0.027760	-0.613698	0.056834
22745	9.136037	0.471455	3.360869	-0.558230	-0.008248	0.008829	-0.758062	0.146850	-0.050305	0.787491	0.021082	-0.614046	0.048588
22746	9.198912	0.449141	3.334452	-0.560945	-0.004576	0.003479	-0.756506	0.147695	-0.050026	0.787390	0.014474	-0.614967	0.040291
22747	9.189258	0.449202	3.334465	-0.536525	-0.022730	0.005643	-0.758209	0.147984	-0.050575	0.787528	0.008194	-0.615380	0.032239
22748	9.165452	0.432116	3.283941	-0.549307	-0.033450	0.002016	-0.758501	0.149822	-0.049422	0.786898	0.001799	-0.616611	0.024054
22749	9.222926	0.432117	3.341860	-0.538314	-0.017296	0.003824	-0.757082	0.149391	-0.048590	0.786944	-0.004480	-0.616802	0.015935
22750	9.215858	0.364142	3.287048	-0.556545	-0.024306	-0.008739	-0.757363	0.148535	-0.046335	0.786258	-0.010868	-0.617757	0.007494
22751	9.257316	0.436265	3.266856	-0.535631	-0.018991	-0.008508	-0.756512	0.148392	-0.046626	0.786124	-0.016942	-0.617836	-0.000796
22752	9.226137	0.438727	3.242705	-0.561890	-0.006254	-0.008899	-0.758215	0.148678	-0.046327	0.785485	-0.023418	-0.618368	-0.009307
22753	9.218588	0.426902	3.276678	-0.560124	-0.007054	-0.021263	-0.757794	0.149238	-0.044628	0.785315	-0.029706	-0.618118	-0.018113
22754	9.223368	0.429334	3.283894	-0.550035	0.010033	-0.023018	-0.758069	0.147543	-0.045775	0.784701	-0.035817	-0.618262	-0.026699
22755	9.223228	0.407629	3.291386	-0.532759	0.014487	-0.026385	-0.759205	0.147540	-0.043928	0.784645	-0.041588	-0.617542	-0.035265
22756	9.223347	0.458442	3.300485	-0.558285	0.002930	-0.030145	-0.758636	0.147259	-0.045066	0.783759	-0.047745	-0.617658	-0.044047
22757	9.225621	0.441571	3.310336	-0.538287	0.011956	-0.042353	-0.758061	0.145556	-0.044523	0.783487	-0.053388	-0.616844	-0.052932
22758	9.199362	0.448775	3.276460	-0.565538	0.006606	-0.034680	-0.758482	0.144568	-0.045237	0.782456	-0.059598	-0.616753	-0.061860
22759	9.230577	0.465678	3.305228	-0.543815	0.008525	-0.058316	-0.759180	0.142020	-0.045117	0.781941	-0.065114	-0.615857	-0.071057
22760	9.204253	0.480208	3.283352	-0.571020	0.006706	-0.042702	-0.760600	0.142307	-0.045245	0.780711	-0.071304	-0.615614	-0.080157
22761	9.209062	0.480193	3.285762	-0.545640	0.003062	-0.051229	-0.760315	0.142021	-0.044684	0.779959	-0.076923	-0.614640	-0.089250
22762	9.214130	0.513906	3.270880	-0.557444	-0.000563	-0.042492	-0.760871	0.139475	-0.045272	0.778477	-0.082907	-0.614384	-0.098144
22763	9.204935	0.525716	3.217597	-0.558402	-0.004065	-0.053095	-0.761149	0.138205	-0.046414	0.777434	-0.088689	-0.613348	-0.107400
22764	9.206812	0.562501	3.304179	-0.552940	0.003148	-0.056613	-0.760724	0.138487	-0.046273	0.775795	-0.094410	-0.612921	-0.116435
22765	9.218602	0.499619	3.309698	-0.546583	-0.002355	-0.049434	-0.760423	0.134377	-0.045612	0.774628	-0.100024	-0.611721	-0.125476
22766	9.235877	0.579205	3.299120	-0.534748	0.004819	-0.051094	-0.762118	0.132537	-0.044770	0.772882	-0.105512	-0.611161	-0.134174
22767	9.194895	0.562455	3.284863	-0.569173	0.013908	-0.042716	-0.762401	0.132540	-0.045616	0.771712	-0.111484	-0.609482	-0.143402
22768	9.216522	0.567243	3.299280	-0.543867	-0.002365	-0.049393	-0.761972	0.131401	-0.044218	0.769687	-0.117141	-0.608865	-0.152129
22769	9.262622	0.591000	3.279621	-0.552812	0.013791	-0.037199	-0.761249	0.128286	-0.044822	0.768395	-0.122893	-0.607067	-0.161050
22770	9.204714	0.615594	3.289090	-0.539301	-0.004300	-0.036939	-0.760683	0.128853	-0.045527	0.766225	-0.128622	-0.606327	-0.169482
22771	9.180636	0.591456	3.270060	-0.558362	-0.002394	-0.038950	-0.764081	0.127447	-0.046222	0.764546	-0.134455	-0.604611	-0.178429
22772	9.214519	0.615411	3.269747	-0.523723	0.014500	-0.031561	-0.761520	0.125743	-0.046684	0.762497	-0.139925	-0.603490	-0.186597
22773	9.216744	0.620397	3.296270	-0.559986	0.024544	-0.027624	-0.763650	0.126316	-0.047085	0.761014	-0.145784	-0.601175	-0.195431
22774	9.236295	0.649170	3.279007	-0.554658	0.006526	-0.030096	-0.762084	0.124604	-0.044571	0.758619	-0.151753	-0.599919	-0.203877
22775	9.202598	0.673550	3.278780	-0.556511	0.004795	-0.037188	-0.763641	0.124045	-0.045696	0.756697	-0.157482	-0.597796	-0.212719
22776	9.190531	0.654231	3.269346	-0.546505	0.002887	-0.030872	-0.763354	0.123480	-0.046270	0.754110	-0.163308	-0.596491	-0.221013
22777	9.197911	0.671042	3.259482	-0.561877	0.010098	-0.023130	-0.765052	0.122638	-0.047396	0.752125	-0.169219	-0.594070	-0.229682
22778	9.200089	0.688188	3.297952	-0.549147	0.011806	-0.019452	-0.763491	0.122635	-0.047691	0.749519	-0.175153	-0.592445	-0.237808
22779	9.202354	0.659202	3.303106	-0.534644	0.007247	-0.021027	-0.764054	0.121646	-0.047980	0.747439	-0.180650	-0.590043	-0.246067
22780	9.180443	0.688584	3.341471	-0.560092	0.004630	-0.017773	-0.762918	0.121216	-0.047145	0.744554	-0.186771	-0.588330	-0.254212
22781	9.195076	0.664127	3.310310	-0.525658	-0.002612	-0.031478	-0.763766	0.120367	-0.046865	0.742182	-0.192017	-0.586022	-0.262437
22782	9.190656	0.765647	3.306766	-0.563788	0.012135	-0.047926	-0.763478	0.119518	-0.047158	0.739048	-0.197763	-0.584155	-0.271038
22783	9.195522	0.736493	3.287753	-0.542931	-0.000675	-0.036990	-0.763049	0.118523	-0.046607	0.736441	-0.203144	-0.581606	-0.279503
22784	9.190563	0.751177	3.311761	-0.541924	0.017355	-0.038858	-0.764324	0.118531	-0.047869	0.733338	-0.208605	-0.579609	-0.287668
22785	9.180702	0.746556	3.335991	-0.582763	0.024772	-0.041155	-0.766161	0.116546	-0.046179	0.730670	-0.214326	-0.576327	-0.296701
22786	9.151275	0.688935	3.368088	-0.543805	0.006543	-0.038832	-0.764454	0.115984	-0.048602	0.727267	-0.219842	-0.574342	-0.304767
22787	9.146510	0.739824	3.384442	-0.561942	0.010186	-0.033754	-0.765013	0.114003	-0.048618	0.724396	-0.225376	-0.571213	-0.313323
22788	9.126966	0.776502	3.432389	-0.523738	0.017145	-0.026275	-0.765007	0.112444	-0.048352	0.721124	-0.230640	-0.569014	-0.320949
22789	9.158211	0.752167	3.437452	-0.552852	0.010095	-0.028338	-0.764864	0.112445	-0.048918	0.718171	-0.236050	-0.565775	-0.329257
22790	9.165769	0.795502	3.417626	-0.531999	0.000015	-0.020063	-0.765011	0.113435	-0.048341	0.714556	-0.241575	-0.563616	-0.336732
22791	9.127338	0.814988	3.402961	-0.549278	0.001068	-0.028238	-0.766704	0.111172	-0.048069	0.711362	-0.246936	-0.560392	-0.344887
22792	9.132278	0.810017	3.386094	-0.554771	-0.007022	-0.027366	-0.766552	0.108904	-0.047529	0.707353	-0.252707	-0.558086	-0.352606
22793	9.156645	0.855738	3.378302	-0.534774	-0.008086	-0.019153	-0.766133	0.110318	-0.047235	0.704038	-0.257969	-0.554915	-0.360351
22794	9.157163	0.833499	3.301221	-0.525694	-0.019068	-0.004824	-0.765280	0.109746	-0.046117	0.700056	-0.263622	-0.552746	-0.367283
22795	9.180658	0.853260	3.392796	-0.552886	-0.004490	-0.008767	-0.765992	0.110458	-0.046669	0.696612	-0.269167	-0.549215	-0.375027
22796	9.176095	0.843380	3.354249	-0.567384	0.002836	-0.014290	-0.766135	0.110742	-0.046947	0.692429	-0.275086	-0.546356	-0.382577
22797	9.122808	0.872960	3.392654	-0.528395	-0.017348	0.004858	-0.766706	0.111163	-0.045242	0.688931	-0.280477	-0.542985	-0.389711
22798	9.137496	0.858154	3.358968	-0.547400	-0.004600	0.000137	-0.765423	0.110030	-0.046395	0.684739	-0.286280	-0.540181	-0.396713
22799	9.147205	0.872594	3.358794	-0.569150	-0.004639	0.015810	-0.765428	0.111165	-0.046807	0.681086	-0.292185	-0.536129	-0.404123
22800	9.157083	0.911141	3.348685	-0.561938	-0.011862	0.014177	-0.765718	0.112582	-0.046790	0.676694	-0.298342	-0.533102	-0.410949
22801	9.190629	0.906277	3.377692	-0.570924	-0.002935	0.028176	-0.765716	0.112155	-0.046229	0.672994	-0.304314	-0.528812	-0.418127
22802	9.152419	0.998312	3.369467	-0.552721	0.006920	0.024795	-0.765154	0.113287	-0.046222	0.668797	-0.310246	-0.525422	-0.424724
22803	9.142674	0.940264	3.353212	-0.552857	-0.019243	0.028484	-0.764170	0.115408	-0.046066	0.664889	-0.316042	-0.521380	-0.431511
22804	9.123352	0.867669	3.320217	-0.547394	-0.022926	0.033866	-0.764316	0.116114	-0.045209	0.660350	-0.322193	-0.518262	-0.437646
22805	9.211175	0.914847	3.222913	-0.543829	-0.031888	0.028684	-0.765319	0.117806	-0.042356	0.656226	-0.327912	-0.514359	-0.444159
22806	9.285533	0.783839	3.219442	-0.552813	-0.017402	0.025834	-0.764333	0.119218	-0.041501	0.651500	-0.333940	-0.511057	-0.450391
22807	9.157737	0.796668	3.209804	-0.543712	-0.022994	0.040105	-0.763771	0.120633	-0.041490	0.647429	-0.339628	-0.506860	-0.456707
22808	9.227257	0.697215	3.222903	-0.540060	-0.019364	0.035704	-0.764202	0.121333	-0.038935	0.642725	-0.345546	-0.503523	-0.462566
22809	9.234533	0.726232	3.232236	-0.552553	0.009385	0.051309	-0.763077	0.123597	-0.039061	0.638886	-0.351092	-0.498650	-0.468943
22810	9.176445	0.639456	3.211533	-0.547110	0.002093	0.056703	-0.762236	0.125574	-0.037916	0.634415	-0.357049	-0.494717	-0.474646
22811	9.195248	0.615502	3.264939	-0.541617	0.005598	0.064706	-0.761965	0.128546	-0.037322	0.630607	-0.362554	-0.489803	-0.480607
22812	9.252634	0.523452	3.290054	-0.530645	0.014534	0.067432	-0.762536	0.129542	-0.038437	0.626356	-0.368224	-0.485690	-0.485998
22813	9.271905	0.513663	3.290138	-0.552273	0.043487	0.065235	-0.762268	0.133081	-0.037978	0.622714	-0.373430	-0.480099	-0.492222
22814	9.146348	0.461163	3.271559	-0.561409	0.025382	0.077592	-0.761848	0.134644	-0.039944	0.618317	-0.379409	-0.475368	-0.497753
22815	9.194655	0.480224	3.276115	-0.541432	0.027127	0.074289	-0.761297	0.138612	-0.040896	0.614555	-0.384654	-0.469929	-0.503518
22816	9.237902	0.477685	3.300251	-0.537792	0.032576	0.068113	-0.759171	0.139177	-0.041896	0.610189	-0.390108	-0.465316	-0.508887
22817	9.194356	0.470770	3.310052	-0.552377	0.027290	0.061772	-0.758053	0.143141	-0.042429	0.606087	-0.395291	-0.459774	-0.514792
22818	9.206161	0.470907	3.343866	-0.539699	0.019989	0.065505	-0.757919	0.145268	-0.043255	0.601444	-0.400800	-0.455217	-0.520001
22819	9.150688	0.442134	3.324929	-0.565203	0.016661	0.047520	-0.759345	0.146973	-0.043792	0.596862	-0.406035	-0.449698	-0.525987
22820	9.218269	0.417464	3.313031	-0.549877	0.005928	0.031853	-0.758219	0.149240	-0.044907	0.591536	-0.411431	-0.445376	-0.531460
22821	9.198887	0.398252	3.313272	-0.550755	0.011351	0.030034	-0.757950	0.152352	-0.043887	0.586705	-0.416306	-0.440131	-0.537355
22822	9.159719	0.348032	3.359798	-0.548011	0.014950	0.028258	-0.757384	0.152921	-0.044875	0.581315	-0.421472	-0.435653	-0.542808
22823	9.096957	0.375104	3.374079	-0.527238	-0.008663	0.037482	-0.756398	0.154332	-0.044161	0.576463	-0.426270	-0.430753	-0.548121
22824	9.149793	0.365285	3.403116	-0.532596	0.003925	0.043543	-0.755412	0.156029	-0.044151	0.571160	-0.431429	-0.426351	-0.553055
22825	9.198008	0.360178	3.407942	-0.558086	-0.012286	0.056623	-0.754717	0.159142	-0.043558	0.566106	-0.436697	-0.420911	-0.558260
22826	9.183659	0.340767	3.381596	-0.547177	-0.016008	0.063846	-0.755997	0.159994	-0.043539	0.560619	-0.442333	-0.416308	-0.562793
22827	9.246599	0.325673	3.350266	-0.552482	0.001965	0.072532	-0.754445	0.161687	-0.042544	0.555788	-0.447416	-0.410558	-0.567769
22828	9.162091	0.268050	3.326857	-0.530660	0.001833	0.074534	-0.753889	0.164809	-0.044777	0.550609	-0.452671	-0.405759	-0.572082
22829	9.159680	0.219577	3.303236	-0.541522	-0.004600	0.093903	-0.755039	0.167924	-0.043605	0.545951	-0.457790	-0.399948	-0.576547
22830	9.198524	0.199756	3.264741	-0.520514	-0.004076	0.125115	-0.752787	0.172171	-0.044708	0.541299	-0.463328	-0.394789	-0.580056
22831	9.241517	0.190150	3.317954	-0.552131	0.015731	0.143206	-0.750542	0.178405	-0.046922	0.537161	-0.468625	-0.388124	-0.584130
22832	9.158990	0.157107	3.361930	-0.530254	0.017239	0.162892	-0.750556	0.181807	-0.047875	0.532927	-0.474232	-0.382191	-0.587387
22833	9.183370	0.151908	3.328124	-0.564762	0.017400	0.163377	-0.746750	0.187323	-0.048412	0.528805	-0.479695	-0.375112	-0.591226
22834	9.194840	0.084437	3.372359	-0.532114	0.006397	0.167357	-0.746491	0.193276	-0.049907	0.524426	-0.485393	-0.369150	-0.594222
22835	9.158640	0.045875	3.353506	-0.532123	0.004614	0.164703	-0.745660	0.198091	-0.050428	0.520429	-0.490567	-0.362530	-0.597553
22836	9.158214	-0.041053	3.366559	-0.537576	0.006510	0.156654	-0.744259	0.202774	-0.053923	0.515773	-0.496152	-0.356533	-0.600579
22837	9.173111	-0.104514	3.282670	-0.541225	0.010303	0.138009	-0.742585	0.209427	-0.054149	0.511303	-0.501056	-0.349962	-0.604184
22838	9.177547	-0.162410	3.305058	-0.559405	0.013186	0.127155	-0.741328	0.214101	-0.055241	0.506023	-0.506480	-0.343852	-0.607606
22839	9.206400	-0.196442	3.302983	-0.554196	-0.011815	0.099948	-0.739634	0.216370	-0.057068	0.500702	-0.511412	-0.337684	-0.611331
22840	9.172009	-0.195742	3.380349	-0.530664	0.002007	0.053242	-0.738087	0.219482	-0.057047	0.494636	-0.516079	-0.332719	-0.615058
22841	9.101644	-0.224088	3.414591	-0.574439	-0.008301	0.019157	-0.737674	0.222456	-0.057443	0.488034	-0.520507	-0.327043	-0.619627
22842	8.911052	-0.256888	3.388631	-0.542060	-0.046031	-0.012121	-0.736539	0.222598	-0.058298	0.480628	-0.525346	-0.323010	-0.623436
22843	8.919601	-0.629392	3.351696	-0.531376	-0.083800	-0.026847	-0.736113	0.221594	-0.054778	0.473313	-0.529873	-0.319016	-0.627246
22844	9.264047	-1.118765	3.516186	-0.553283	-0.123590	0.002334	-0.736262	0.222716	-0.051231	0.465370	-0.535767	-0.315351	-0.630030
22845	9.417722	-1.060913	3.645826	-0.540231	-0.099004	0.067831	-0.736412	0.224270	-0.050083	0.458978	-0.541047	-0.310295	-0.632712
22846	9.562375	-0.591387	3.891709	-0.553005	-0.091764	0.073908	-0.735566	0.225255	-0.048807	0.452043	-0.546874	-0.305497	-0.635025
22847	9.053431	-0.042488	3.804103	-0.562105	-0.058878	0.024915	-0.736000	0.226952	-0.047655	0.445032	-0.551433	-0.300207	-0.638548
22848	8.875867	-0.301603	3.546250	-0.549815	-0.086857	-0.077445	-0.734445	0.228082	-0.047655	0.436140	-0.556138	-0.296993	-0.642097
22849	8.836542	-0.535939	3.524752	-0.553544	-0.123118	-0.052533	-0.734870	0.227362	-0.043984	0.427762	-0.560824	-0.293157	-0.645411
22850	8.962219	-0.527091	3.505172	-0.536249	-0.123264	-0.041696	-0.736582	0.225864	-0.041143	0.419165	-0.565963	-0.289959	-0.648005
22851	9.102701	-0.525953	3.442143	-0.565481	-0.129967	-0.080004	-0.736858	0.223012	-0.035515	0.410171	-0.570524	-0.286261	-0.651396
22852	9.060033	-0.465702	3.371449	-0.553602	-0.100894	-0.112773	-0.737417	0.220455	-0.032710	0.400481	-0.574970	-0.283384	-0.654766
22853	9.093691	-0.470657	3.385958	-0.553499	-0.056292	-0.162580	-0.739254	0.218183	-0.030033	0.390873	-0.577834	-0.280110	-0.659443
22854	9.088474	-0.538190	3.403634	-0.546234	-0.031570	-0.210428	-0.740363	0.211516	-0.026419	0.380271	-0.580610	-0.277818	-0.664157
22855	9.169568	-0.470126	3.562236	-0.557043	-0.002584	-0.223090	-0.739757	0.205643	-0.025375	0.370030	-0.582266	-0.274680	-0.669772
22856	9.179800	-0.407625	3.518028	-0.562383	0.037444	-0.262310	-0.743401	0.195451	-0.024605	0.358814	-0.583786	-0.272164	-0.675554
22857	9.657574	-0.187517	3.638174	-0.532611	0.034048	-0.293668	-0.745774	0.186676	-0.024679	0.348010	-0.584187	-0.269794	-0.681781
22858	10.409735	0.118744	3.897149	-0.557418	0.021869	-0.318472	-0.747303	0.178880	-0.021781	0.335887	-0.585384	-0.268004	-0.687517
22859	9.857257	0.280104	3.635105	-0.560684	0.070410	-0.310042	-0.749668	0.168265	-0.022298	0.324609	-0.585164	-0.265089	-0.694219
22860	9.102504	0.258123	3.225554	-0.562506	0.055976	-0.315420	-0.752323	0.159499	-0.024914	0.312532	-0.585738	-0.262850	-0.700103
22861	8.565031	0.205715	2.791905	-0.540798	0.006913	-0.284893	-0.753575	0.149917	-0.024137	0.301391	-0.586211	-0.260211	-0.705557
22862	8.743896	0.204375	2.757849	-0.555459	-0.016469	-0.279575	-0.754958	0.141131	-0.021957	0.289415	-0.587752	-0.257994	-0.710088
22863	9.125038	0.204555	2.783919	-0.562575	-0.015940	-0.230045	-0.757054	0.133336	-0.019619	0.278584	-0.588786	-0.254440	-0.714830
22864	9.537980	0.335105	2.818157	-0.536871	0.011526	-0.186466	-0.757879	0.127105	-0.019395	0.268211	-0.590129	-0.251148	-0.718843
22865	9.657214	0.578423	2.810449	-0.560312	0.033053	-0.161162	-0.758412	0.119458	-0.020037	0.258565	-0.590644	-0.246464	-0.723560
22866	9.223807	0.762146	2.765482	-0.547499	0.027174	-0.120346	-0.758958	0.114648	-0.021356	0.249032	-0.591999	-0.242077	-0.727268
22867	8.840476	1.053192	2.540428	-0.547795	-0.036153	-0.094336	-0.758089	0.110679	-0.021263	0.240092	-0.593649	-0.237078	-0.730569
22868	9.289988	1.175942	2.523957	-0.541087	-0.117144	-0.101614	-0.758795	0.109253	-0.018162	0.230162	-0.597030	-0.233200	-0.732256
22869	9.777296	1.192447	2.561785	-0.551935	-0.097101	-0.114149	-0.758923	0.105418	-0.014809	0.220516	-0.599365	-0.228636	-0.734751
22870	10.135553	0.912013	2.912412	-0.546084	-0.042399	-0.086972	-0.758489	0.103143	-0.012574	0.211032	-0.601595	-0.224109	-0.737105
22871	9.578947	0.771269	3.035554	-0.565361	0.040952	-0.037423	-0.759896	0.100168	-0.011463	0.202932	-0.602161	-0.217772	-0.740808
22872	8.940564	1.021599	2.999783	-0.554385	0.036025	-0.003744	-0.760464	0.100746	-0.014704	0.194886	-0.603506	-0.211729	-0.743620
22873	8.774767	1.097204	2.941165	-0.552927	-0.028048	0.005491	-0.760045	0.102591	-0.015961	0.187233	-0.605097	-0.205286	-0.746096
22874	8.948794	1.103175	2.911867	-0.546091	-0.091017	-0.006389	-0.758905	0.101454	-0.015557	0.178682	-0.608166	-0.199832	-0.747177
22875	9.316509	1.206835	2.852222	-0.538976	-0.119962	0.008117	-0.759616	0.101163	-0.012727	0.170820	-0.610957	-0.193870	-0.748309
22876	9.340937	1.342205	2.879677	-0.537086	-0.101919	0.005396	-0.760754	0.101441	-0.010453	0.162477	-0.614075	-0.188399	-0.749012
22877	9.370031	1.332218	2.858001	-0.547854	-0.091221	0.023787	-0.759197	0.101567	-0.006788	0.154805	-0.616393	-0.181993	-0.750315
22878	9.263725	1.289340	2.851372	-0.556680	-0.071708	0.060692	-0.758922	0.103263	-0.005641	0.147133	-0.619196	-0.175406	-0.751120
22879	9.157327	1.236840	2.852100	-0.552763	-0.043167	0.088842	-0.758789	0.105531	-0.006184	0.140511	-0.620907	-0.167954	-0.752677
22880	9.060493	1.397688	2.966427	-0.535213	-0.007526	0.122440	-0.756683	0.110339	-0.005301	0.134231	-0.622771	-0.160698	-0.753866
22881	8.863500	1.451526	2.874263	-0.557590	0.037501	0.134258	-0.756278	0.115731	-0.008075	0.128455	-0.623296	-0.152379	-0.756163
22882	8.979438	1.385268	2.831350	-0.557227	0.073198	0.172984	-0.754035	0.122536	-0.011273	0.122897	-0.624031	-0.143911	-0.758137
22883	9.257431	1.348745	3.068203	-0.544082	0.124998	0.218862	-0.754190	0.126520	-0.016461	0.118788	-0.623304	-0.134515	-0.761109
22884	9.526537	1.207416	3.156415	-0.552525	0.194760	0.282061	-0.751391	0.137021	-0.024149	0.115264	-0.622346	-0.124427	-0.764145
22885	11.161545	0.845735	3.781723	-0.552750	0.171410	0.291307	-0.749147	0.144404	-0.030592	0.112250	-0.620960	-0.113868	-0.767361
22886	10.101088	0.860909	3.594485	-0.554011	0.239598	0.310129	-0.747203	0.156336	-0.041793	0.109215	-0.619226	-0.103274	-0.770692
22887	8.979547	0.584209	3.052943	-0.541410	0.166932	0.354716	-0.745256	0.166553	-0.048487	0.107295	-0.617847	-0.092097	-0.773480
22888	8.726945	0.634104	2.661249	-0.545164	0.150960	0.328204	-0.740759	0.177467	-0.053497	0.104449	-0.617346	-0.081580	-0.775448
22889	8.756124	0.187199	2.729027	-0.559918	0.149952	0.246596	-0.738100	0.186822	-0.057095	0.100567	-0.615944	-0.071484	-0.778068
22890	9.007197	-0.231892	2.830028	-0.531103	0.123139	0.209052	-0.734723	0.194053	-0.061287	0.095988	-0.615522	-0.062689	-0.779737
22891	9.310758	-0.376399	2.831234	-0.556993	0.053119	0.197722	-0.732627	0.202135	-0.065177	0.091252	-0.615438	-0.053408	-0.781061
22892	9.148118	-0.199595	2.725569	-0.559177	0.032124	0.128818	-0.730097	0.208084	-0.066831	0.084953	-0.616275	-0.045319	-0.781623
22893	8.715347	-0.125481	2.546499	-0.549904	-0.043767	0.043512	-0.729964	0.210354	-0.067798	0.077788	-0.617439	-0.038210	-0.781830
22894	9.688409	-0.435457	2.657399	-0.561735	-0.166590	-0.006142	-0.728843	0.212460	-0.062977	0.069173	-0.621137	-0.032051	-0.779985
22895	10.037436	-0.590111	3.013885	-0.544114	-0.105481	0.004339	-0.728557	0.211459	-0.060162	0.061410	-0.623113	-0.025606	-0.779297
22896	9.867079	-0.544264	3.216588	-0.556348	-0.029909	0.019617	-0.730263	0.211448	-0.055907	0.053332	-0.624547	-0.019020	-0.778932
22897	9.376547	-0.196452	3.457431	-0.512584	0.000318	0.035799	-0.729706	0.213999	-0.056592	0.046500	-0.624728	-0.012543	-0.779356
22898	8.652083	-0.108656	3.239935	-0.539490	-0.045579	-0.063440	-0.726589	0.214841	-0.056183	0.037334	-0.626244	-0.007259	-0.778699
22899	8.722533	-0.225835	3.125156	-0.553819	-0.153414	-0.085941	-0.729706	0.212850	-0.051655	0.028052	-0.628687	-0.001787	-0.777150
22900	9.146145	-0.139809	3.007636	-0.561249	-0.169394	-0.101750	-0.729701	0.210276	-0.044472	0.017997	-0.631983	0.003274	-0.774766
22901	9.232777	-0.256515	2.984658	-0.555744	-0.158521	-0.110594	-0.729408	0.206994	-0.037581	0.008303	-0.634346	0.008459	-0.772959
22902	9.223458	-0.227635	2.955350	-0.558580	-0.172858	-0.117613	-0.729967	0.203861	-0.032237	-0.001960	-0.637522	0.013285	-0.770315
22903	9.247353	-0.161657	2.708097	-0.555890	-0.159856	-0.160099	-0.731804	0.200436	-0.023351	-0.012418	-0.639749	0.017839	-0.768276
22904	9.429161	-0.088290	2.641789	-0.571854	-0.056396	-0.231643	-0.732216	0.195883	-0.016892	-0.024638	-0.640981	0.021388	-0.766863
22905	9.245640	-0.116150	2.639930	-0.556791	0.061187	-0.292385	-0.733888	0.188513	-0.014694	-0.037220	-0.639676	0.024185	-0.767362
22906	9.320970	-0.279942	2.805979	-0.545333	0.171356	-0.326558	-0.735686	0.177463	-0.013100	-0.050646	-0.637252	0.025975	-0.768550
22907	9.337836	-0.396869	3.063412	-0.564688	0.275920	-0.323912	-0.738336	0.167272	-0.014035	-0.063891	-0.632410	0.028330	-0.771475
22908	9.327069	-0.294084	3.255600	-0.541269	0.378164	-0.285340	-0.739856	0.159223	-0.020470	-0.076720	-0.626528	0.030344	-0.775020
22909	11.224057	0.061533	4.056207	-0.537727	0.272263	-0.309022	-0.740103	0.151732	-0.025637	-0.089350	-0.621499	0.032535	-0.777623
22910	10.612680	0.677392	4.137146	-0.564912	0.316813	-0.345049	-0.742608	0.141556	-0.030815	-0.103330	-0.616303	0.034256	-0.779949
22911	8.937736	0.674322	3.506297	-0.563139	0.252176	-0.291866	-0.744542	0.131394	-0.040804	-0.115973	-0.611255	0.037107	-0.782011
22912	8.157894	0.408414	3.101918	-0.564390	0.145318	-0.240975	-0.745933	0.125743	-0.044529	-0.128153	-0.608426	0.040478	-0.782148
22913	8.231196	0.164801	2.870137	-0.559875	0.127260	-0.238162	-0.746907	0.121352	-0.043861	-0.139772	-0.605103	0.044250	-0.782532
22914	8.660310	0.307952	3.003289	-0.538436	0.047406	-0.180704	-0.747299	0.113705	-0.044504	-0.150566	-0.603639	0.048213	-0.781425
22915	9.354654	0.386609	3.139224	-0.543065	0.018258	-0.134433	-0.747714	0.111156	-0.044527	-0.160201	-0.601828	0.053309	-0.780575
22916	9.282004	0.387264	3.170728	-0.538545	0.007286	-0.120174	-0.747697	0.106756	-0.041887	-0.169968	-0.600784	0.058123	-0.778968
22917	8.964713	0.354279	2.987866	-0.560741	-0.085781	-0.082768	-0.749111	0.104905	-0.038078	-0.178823	-0.600354	0.064485	-0.776813
22918	8.748396	0.670074	3.023295	-0.546895	-0.194963	-0.073095	-0.748820	0.102770	-0.035134	-0.187657	-0.602227	0.070694	-0.772729
22919	9.087154	0.824821	2.987284	-0.569420	-0.284522	-0.115180	-0.748250	0.100619	-0.027526	-0.196787	-0.604751	0.077515	-0.767817
22920	9.485659	0.744035	3.224470	-0.544238	-0.306022	-0.137694	-0.747390	0.096329	-0.016267	-0.206355	-0.608260	0.083308	-0.761904
22921	9.837165	0.543729	3.240734	-0.560357	-0.269856	-0.139828	-0.749226	0.092621	-0.007243	-0.215694	-0.610456	0.089613	-0.756829
22922	9.688054	0.495757	3.149642	-0.556306	-0.230650	-0.095822	-0.748226	0.089331	0.001480	-0.224829	-0.612504	0.095761	-0.751745
22923	9.343417	0.618742	3.143898	-0.548527	-0.171674	-0.050147	-0.747661	0.088600	0.008113	-0.232767	-0.612944	0.102542	-0.748067
22924	9.148827	0.847121	3.136776	-0.548696	-0.178630	-0.079309	-0.748506	0.086607	0.011492	-0.241589	-0.614057	0.108524	-0.743499
22925	9.110352	0.983009	3.183641	-0.548758	-0.189531	-0.069505	-0.748503	0.084459	0.018539	-0.249723	-0.614648	0.115128	-0.739319
22926	9.159712	0.967274	3.036344	-0.543316	-0.196786	-0.065843	-0.748791	0.084444	0.023348	-0.258166	-0.615870	0.121259	-0.734405
22927	9.190009	0.907823	2.836396	-0.547443	-0.161136	-0.020101	-0.746809	0.084852	0.027013	-0.265564	-0.615783	0.128274	-0.730639
22928	9.180772	1.006942	2.830470	-0.527512	-0.062842	0.059157	-0.748382	0.086395	0.032555	-0.272252	-0.614676	0.134985	-0.727895
22929	8.981553	1.189128	2.775540	-0.545819	0.030373	0.120280	-0.747681	0.089240	0.028480	-0.278040	-0.611314	0.142639	-0.727079
22930	8.921842	1.382942	2.787956	-0.551902	0.057046	0.162520	-0.748421	0.096469	0.027713	-0.283790	-0.607924	0.150294	-0.726157
22931	9.425500	1.424026	2.907649	-0.533790	0.047878	0.177045	-0.746610	0.104980	0.022982	-0.288627	-0.604091	0.158318	-0.725744
22932	9.348999	1.290103	3.059069	-0.545774	0.155842	0.197433	-0.744941	0.113920	0.017407	-0.294045	-0.599073	0.165709	-0.726079
22933	10.921175	0.691302	3.580781	-0.563060	0.108363	0.291514	-0.743695	0.122007	0.012534	-0.297705	-0.593676	0.175142	-0.726805
22934	10.504670	0.214551	3.837976	-0.537814	0.185120	0.349565	-0.741763	0.135336	0.007428	-0.300854	-0.587624	0.184019	-0.728232
22935	9.430830	0.188190	3.180000	-0.557449	0.173590	0.427063	-0.740252	0.148391	-0.000505	-0.302606	-0.580650	0.194542	-0.730362
22936	8.851049	0.513236	2.783257	-0.560112	0.057800	0.376376	-0.737760	0.163128	-0.003621	-0.305042	-0.576071	0.204786	-0.730174
22937	8.683385	0.535077	2.628581	-0.546035	0.081032	0.190600	-0.735530	0.173192	-0.006925	-0.309688	-0.571340	0.212906	-0.729613
22938	9.043324	0.221761	2.747589	-0.550116	0.037459	0.132461	-0.734981	0.177731	-0.009003	-0.315405	-0.568003	0.220287	-0.727575
22939	9.501060	-0.064091	2.718752	-0.539388	0.019688	0.104446	-0.734433	0.182408	-0.010230	-0.320897	-0.564487	0.227671	-0.725635
22940	9.459942	-0.180128	2.674188	-0.552061	0.024278	0.100710	-0.734175	0.188500	-0.010592	-0.326970	-0.561359	0.234762	-0.723086
22941	9.077953	-0.031260	2.518381	-0.539413	0.016172	0.090240	-0.733901	0.191055	-0.012123	-0.332573	-0.557877	0.241975	-0.720845
22942	9.094754	-0.341599	2.381665	-0.548842	-0.024784	0.040812	-0.733205	0.194026	-0.011531	-0.339166	-0.555656	0.248632	-0.717214
22943	9.029149	-0.525076	2.349969	-0.523699	-0.081738	0.047613	-0.731938	0.195716	-0.009402	-0.344632	-0.553817	0.255775	-0.713509
22944	9.487918	-0.840860	2.174057	-0.546240	-0.214053	0.050878	-0.731388	0.199103	-0.005978	-0.350012	-0.554151	0.263753	-0.707702
22945	10.240253	-0.927474	2.222347	-0.553209	-0.196495	0.114523	-0.731696	0.203906	-0.001683	-0.354137	-0.553312	0.272823	-0.702852
22946	10.378773	-0.405944	2.660979	-0.559619	-0.069145	0.184511	-0.730307	0.210414	-0.000211	-0.358476	-0.550668	0.281383	-0.699345
22947	9.226058	0.078137	2.768279	-0.555839	0.016295	0.086541	-0.727343	0.214235	-0.001043	-0.364116	-0.546892	0.288598	-0.696448
22948	8.917596	-0.111816	2.616155	-0.547347	-0.039695	-0.006867	-0.728637	0.218060	-0.000427	-0.371067	-0.544899	0.294624	-0.691803
22949	9.143757	-0.456917	2.542375	-0.539209	-0.065107	0.011082	-0.726506	0.217058	0.001384	-0.377037	-0.542708	0.301307	-0.687405
22950	9.246026	-0.577557	2.678910	-0.545376	-0.037216	0.018800	-0.728215	0.218046	0.003670	-0.383545	-0.540434	0.307503	-0.682837
22951	9.396979	-0.689139	2.766947	-0.537951	-0.036767	0.065782	-0.729354	0.218611	0.004816	-0.388846	-0.537422	0.314482	-0.679027
22952	9.390767	-0.755863	2.912691	-0.538148	-0.046348	0.028667	-0.730363	0.221290	0.009518	-0.394997	-0.535167	0.320700	-0.674334
22953	9.275632	-0.775107	2.811566	-0.563610	-0.043341	0.007098	-0.727960	0.222977	0.011779	-0.401248	-0.532296	0.327376	-0.669691
22954	9.196136	-0.794122	2.782887	-0.552749	-0.013034	-0.062865	-0.728382	0.221264	0.016006	-0.408906	-0.529962	0.332480	-0.664374
22955	9.179427	-0.755378	2.777643	-0.558032	0.048814	-0.124345	-0.728085	0.218286	0.016538	-0.417371	-0.526645	0.336855	-0.659526
22956	9.128482	-0.798484	2.790275	-0.548671	0.115814	-0.166241	-0.729622	0.212622	0.017056	-0.427109	-0.523201	0.339668	-0.654572
22957	8.999813	-0.772824	2.898904	-0.559327	0.192085	-0.227903	-0.732290	0.206687	0.014328	-0.437807	-0.518531	0.341672	-0.650162
22958	9.171985	-0.789587	3.097015	-0.551879	0.264753	-0.295471	-0.734818	0.201320	0.011322	-0.450134	-0.513829	0.341789	-0.645399
22959	11.452127	-0.197845	3.778481	-0.554482	0.187579	-0.298056	-0.735629	0.193408	0.005589	-0.461523	-0.509525	0.342938	-0.640136
22960	11.099560	0.502727	4.138444	-0.534249	0.268787	-0.324857	-0.738988	0.183224	0.003246	-0.473901	-0.504953	0.342354	-0.635007
22961	9.243245	0.251863	3.123961	-0.561227	0.230279	-0.258951	-0.744322	0.171359	-0.003341	-0.485027	-0.499558	0.343445	-0.630267
22962	8.137476	0.361908	2.602247	-0.539491	0.177416	-0.215213	-0.746277	0.165148	-0.008481	-0.495273	-0.495168	0.344796	-0.625003
22963	8.277292	0.050855	2.475039	-0.540240	0.066975	-0.255241	-0.746678	0.159770	-0.009807	-0.504866	-0.491859	0.347170	-0.618594
22964	8.688124	0.285417	2.520202	-0.555081	-0.010094	-0.187597	-0.748493	0.152543	-0.007890	-0.513478	-0.489306	0.350757	-0.611465
22965	9.636104	0.660967	2.461579	-0.550343	-0.147535	-0.120990	-0.750182	0.148565	-0.003111	-0.519865	-0.487492	0.356675	-0.604048
22966	9.744640	1.046281	2.345974	-0.554144	-0.139826	-0.170544	-0.750157	0.141030	0.004868	-0.527191	-0.486289	0.361654	-0.595650
22967	9.615418	1.012261	2.187037	-0.557827	-0.128589	-0.216681	-0.749142	0.135349	0.008618	-0.534772	-0.484774	0.366428	-0.587148
22968	9.694683	0.694010	2.393469	-0.564998	-0.110465	-0.225756	-0.751540	0.130798	0.015799	-0.542901	-0.483361	0.370576	-0.578182
22969	9.620187	0.511919	2.574423	-0.553639	-0.060488	-0.181746	-0.750948	0.124554	0.018556	-0.550364	-0.480725	0.374799	-0.570551
22970	9.575256	0.595827	2.805532	-0.547607	0.003701	-0.111308	-0.751217	0.120868	0.019651	-0.557703	-0.477204	0.378497	-0.563900
22971	9.070000	0.723796	2.662205	-0.552748	0.039540	-0.092206	-0.752901	0.116622	0.019619	-0.564757	-0.472658	0.382367	-0.558068
22972	9.058582	0.839710	2.634346	-0.540400	-0.014511	-0.098793	-0.752324	0.114928	0.017617	-0.571605	-0.469213	0.386229	-0.551302
22973	9.316423	1.066296	2.795794	-0.553154	-0.016347	-0.084703	-0.753449	0.112664	0.017602	-0.578027	-0.465131	0.390704	-0.544874
22974	9.379634	1.249773	2.825077	-0.536018	-0.023510	-0.096808	-0.754012	0.111530	0.018160	-0.584602	-0.461714	0.394554	-0.537948
22975	9.413698	1.356005	2.840761	-0.544336	-0.043285	-0.096764	-0.755418	0.108703	0.017293	-0.590741	-0.458029	0.399024	-0.531050
22976	9.360951	1.457875	2.844528	-0.553705	-0.086475	-0.098376	-0.756540	0.105012	0.020374	-0.596848	-0.454980	0.403698	-0.523253
22977	9.191798	1.444562	2.864235	-0.536216	-0.067956	-0.065591	-0.756257	0.104863	0.022632	-0.602268	-0.451315	0.408538	-0.516416
22978	9.057668	1.507610	2.762218	-0.549740	-0.070893	-0.033898	-0.755970	0.103580	0.024737	-0.607647	-0.447521	0.413475	-0.509440
22979	9.195086	1.565050	2.809723	-0.547702	-0.042239	-0.013671	-0.756959	0.102156	0.027699	-0.612733	-0.442947	0.418472	-0.503227
22980	9.143429	1.522523	2.914176	-0.549145	-0.012141	0.044493	-0.755552	0.104843	0.027999	-0.617666	-0.437817	0.423292	-0.497623
22981	9.155388	1.449806	2.893224	-0.554181	0.017021	0.109712	-0.755558	0.106405	0.026884	-0.621966	-0.431449	0.428598	-0.493269
22982	9.090502	1.483930	2.873597	-0.570050	0.066164	0.162295	-0.757143	0.112078	0.026108	-0.626446	-0.424191	0.433591	-0.489517
22983	9.008174	1.404664	2.869759	-0.567684	0.115985	0.229222	-0.756460	0.118746	0.022639	-0.630423	-0.415570	0.438696	-0.487253
22984	9.363439	1.367623	3.101682	-0.545482	0.169649	0.264595	-0.754935	0.127966	0.017917	-0.634453	-0.406623	0.442912	-0.485754
22985	9.911770	1.276044	3.309790	-0.547057	0.210158	0.275034	-0.753272	0.138610	0.010664	-0.638513	-0.396853	0.446874	-0.484884
22986	11.045280	0.718315	3.773634	-0.544753	0.148097	0.272926	-0.754026	0.150252	0.003440	-0.642106	-0.387955	0.451326	-0.483214
22987	9.344729	0.527499	3.241575	-0.559577	0.181614	0.338548	-0.752931	0.160755	-0.003244	-0.645252	-0.377626	0.456140	-0.482686
22988	8.705430	0.514805	2.887345	-0.543877	0.088214	0.290535	-0.749699	0.168692	-0.007003	-0.647959	-0.369068	0.461394	-0.480680
22989	8.692412	0.518556	2.701249	-0.527973	0.021654	0.270789	-0.748034	0.177474	-0.007913	-0.649906	-0.361241	0.467350	-0.478237
22990	9.101712	0.322840	2.736717	-0.537548	-0.033689	0.223304	-0.746077	0.184271	-0.008281	-0.651939	-0.354485	0.473540	-0.474422
22991	9.447722	0.006742	2.783278	-0.526742	-0.033376	0.186302	-0.745125	0.193758	-0.007906	-0.654029	-0.347945	0.479502	-0.470380
22992	9.507583	-0.148404	2.770431	-0.552000	-0.026335	0.217803	-0.743881	0.201265	-0.008402	-0.656152	-0.340909	0.485594	-0.466309
22993	9.237635	-0.030633	2.779144	-0.552323	-0.078635	0.219849	-0.743764	0.206930	-0.008060	-0.657518	-0.334080	0.492525	-0.462039
22994	9.274959	0.045805	2.671914	-0.556291	-0.114323	0.184659	-0.742669	0.215271	-0.003739	-0.658967	-0.328058	0.499483	-0.456790
22995	9.201027	-0.056265	2.508829	-0.535413	-0.112435	0.163640	-0.741844	0.220497	0.000410	-0.660254	-0.322277	0.506220	-0.451600
22996	9.345510	-0.202368	2.481268	-0.549084	-0.117667	0.152909	-0.739601	0.226148	0.003421	-0.661763	-0.316630	0.512840	-0.445881
22997	9.402686	-0.226367	2.566038	-0.552653	-0.103199	0.149244	-0.737926	0.231369	0.008552	-0.663238	-0.310642	0.519405	-0.440268
22998	9.641157	-0.232341	2.623781	-0.559913	-0.092214	0.136752	-0.737664	0.236034	0.011286	-0.665070	-0.304725	0.525570	-0.434282
22999	9.650563	-0.154623	2.692980	-0.552390	-0.029806	0.106387	-0.734415	0.238854	0.012704	-0.667547	-0.298507	0.530771	-0.428436
23000	9.363837	-0.104721	2.654143	-0.554126	-0.015364	0.100920	-0.735428	0.242956	0.015300	-0.670320	-0.292315	0.535533	-0.422406
23001	9.178956	-0.186756	2.490983	-0.555816	0.001817	0.092793	-0.734443	0.244940	0.014465	-0.673140	-0.285889	0.540135	-0.416419
23002	9.265633	-0.419864	2.406474	-0.537648	0.006440	0.070853	-0.733327	0.249183	0.015632	-0.676164	-0.280002	0.544184	-0.410201
23003	9.428579	-0.570251	2.485263	-0.559292	0.027213	0.077559	-0.733046	0.249891	0.015637	-0.679272	-0.273441	0.548264	-0.404014
23004	9.422948	-0.436230	2.652930	-0.539454	0.010890	0.078784	-0.733342	0.252727	0.015104	-0.682150	-0.267349	0.552204	-0.397827
23005	9.330913	-0.568727	2.630367	-0.548509	0.012752	0.075094	-0.733073	0.255696	0.016689	-0.684932	-0.261034	0.556253	-0.391551
23006	9.229858	-0.810772	2.473714	-0.541261	-0.012711	0.095637	-0.731095	0.257960	0.015990	-0.687288	-0.254862	0.560508	-0.385372
23007	9.541650	-1.150551	2.564083	-0.539328	-0.022104	0.139081	-0.731399	0.262495	0.015475	-0.689005	-0.248173	0.565174	-0.379818
23008	9.901833	-0.996178	2.876024	-0.551993	-0.002241	0.145082	-0.729151	0.267732	0.015229	-0.691013	-0.241171	0.569505	-0.374169
23009	9.645899	-0.587204	3.084456	-0.560935	0.052113	0.114556	-0.726616	0.272406	0.013845	-0.693741	-0.233852	0.573049	-0.368310
23010	9.226451	-0.609212	3.007934	-0.544837	0.060098	0.015531	-0.727194	0.275103	0.012464	-0.697238	-0.227917	0.575736	-0.361167
23011	9.018730	-0.816264	2.928362	-0.543173	0.044139	-0.017149	-0.725767	0.273258	0.012433	-0.700634	-0.222360	0.578497	-0.353566
23012	8.965985	-0.762882	2.908504	-0.557999	0.010186	-0.041002	-0.725481	0.272403	0.013836	-0.703863	-0.217199	0.581595	-0.345179
23013	9.173085	-0.846240	2.928490	-0.558168	-0.003067	-0.067431	-0.725471	0.269562	0.016351	-0.706992	-0.212290	0.584742	-0.336410
23014	9.423012	-0.958461	3.013985	-0.547453	-0.010851	-0.106149	-0.726309	0.265726	0.020276	-0.710203	-0.208131	0.587647	-0.327053
23015	9.360071	-0.938517	3.047678	-0.545407	0.032460	-0.115250	-0.727434	0.262885	0.023224	-0.713865	-0.203665	0.589831	-0.317831
23016	9.398415	-0.926418	3.088573	-0.558219	0.040086	-0.154363	-0.730259	0.259484	0.025614	-0.717845	-0.199536	0.591735	-0.307788
23017	9.201222	-0.855449	3.030048	-0.563539	0.083727	-0.197184	-0.733210	0.252401	0.027683	-0.722527	-0.195388	0.592778	-0.297308
23018	9.118655	-0.839974	3.102481	-0.541796	0.096563	-0.234182	-0.734603	0.246023	0.029889	-0.727381	-0.192039	0.593285	-0.286445
23019	9.146807	-0.776466	3.237059	-0.554570	0.098524	-0.244952	-0.738544	0.238950	0.029563	-0.732287	-0.188414	0.593660	-0.275360
23020	9.271778	-0.641064	3.370706	-0.556262	0.142044	-0.272626	-0.740777	0.230744	0.028080	-0.737713	-0.184995	0.593248	-0.263842
23021	9.228246	-0.575263	3.413527	-0.546897	0.199812	-0.289682	-0.745559	0.221412	0.026181	-0.743811	-0.181380	0.591689	-0.252489
23022	9.479020	-0.263922	3.593371	-0.547124	0.180067	-0.293904	-0.749773	0.212367	0.022725	-0.749498	-0.178075	0.590382	-0.240813
23023	10.356056	-0.108247	3.861109	-0.553087	0.135507	-0.333322	-0.751011	0.203304	0.022639	-0.754825	-0.175113	0.589408	-0.228415
23024	10.095964	0.091725	3.883391	-0.540349	0.135294	-0.319046	-0.754367	0.191688	0.024805	-0.759802	-0.172354	0.588434	-0.216195
23025	9.022774	-0.267770	3.291961	-0.538396	0.084951	-0.246411	-0.756883	0.182911	0.025015	-0.763858	-0.168727	0.588226	-0.205043
23026	8.514049	-0.257240	2.917965	-0.560661	-0.035336	-0.189401	-0.760681	0.174982	0.026375	-0.766103	-0.164785	0.590196	-0.193909
23027	8.482064	-0.326374	2.652964	-0.542676	-0.089736	-0.160551	-0.761790	0.168027	0.031401	-0.767551	-0.160713	0.592793	-0.183394
23028	8.681411	-0.178483	2.539887	-0.557145	-0.108168	-0.103925	-0.765044	0.165043	0.036343	-0.768388	-0.156043	0.595978	-0.173320
23029	9.312465	-0.048083	2.769572	-0.546327	-0.115485	-0.089464	-0.765320	0.161907	0.042533	-0.769079	-0.151108	0.599060	-0.163739
23030	9.493053	0.026275	2.860328	-0.546207	-0.090237	-0.089576	-0.766447	0.159203	0.047038	-0.769849	-0.146334	0.601826	-0.154026
23031	9.646602	0.011501	2.971447	-0.549820	-0.084824	-0.086973	-0.767859	0.156352	0.053381	-0.770721	-0.141163	0.604301	-0.144507
23032	9.514499	-0.046366	2.861110	-0.546096	-0.090511	-0.059500	-0.766996	0.153225	0.056028	-0.771207	-0.135989	0.607011	-0.135221
23033	9.273506	-0.127563	2.775344	-0.557870	-0.097804	-0.047264	-0.768423	0.154207	0.059867	-0.771646	-0.130194	0.609668	-0.126167
23034	9.220613	-0.108001	2.758281	-0.538746	-0.099863	-0.029342	-0.767841	0.150513	0.062793	-0.771734	-0.124754	0.612443	-0.117377
23035	9.048467	0.117230	2.656921	-0.560733	-0.117609	-0.048954	-0.769555	0.151915	0.068335	-0.771755	-0.118936	0.615257	-0.108199
23036	9.470019	0.404199	2.590325	-0.546831	-0.187487	-0.092468	-0.769835	0.149913	0.074254	-0.770731	-0.114302	0.619102	-0.098093
23037	9.838312	0.283876	2.658837	-0.548841	-0.188761	-0.145505	-0.770396	0.146914	0.081721	-0.769836	-0.109980	0.622593	-0.087382
23038	9.585566	0.299471	2.579257	-0.558064	-0.213955	-0.147273	-0.770665	0.141930	0.089729	-0.768381	-0.105860	0.626560	-0.076205
23039	9.069429	0.596729	2.054664	-0.552971	-0.247684	-0.208974	-0.771776	0.134249	0.100119	-0.766610	-0.102329	0.630635	-0.064321
23040	9.063531	1.027686	1.779213	-0.555794	-0.365885	-0.284292	-0.771030	0.123437	0.113290	-0.763138	-0.100131	0.636412	-0.050734
23041	9.716361	1.148685	1.687578	-0.557885	-0.343136	-0.397537	-0.772256	0.108371	0.129542	-0.760030	-0.099024	0.641308	-0.035670
23042	10.217821	1.024757	1.700373	-0.550184	-0.274691	-0.392473	-0.771347	0.092747	0.141387	-0.757435	-0.098162	0.645158	-0.020666
23043	10.056790	0.743532	1.788304	-0.541868	-0.160273	-0.301150	-0.771864	0.079544	0.150160	-0.756246	-0.095907	0.647175	-0.007623
23044	9.547821	0.792570	1.773939	-0.541205	-0.120882	-0.181170	-0.770839	0.070735	0.157552	-0.755273	-0.092354	0.648860	0.003776
23045	9.483848	0.947167	1.694971	-0.562904	-0.145811	-0.103412	-0.769547	0.066181	0.162725	-0.754064	-0.087168	0.650839	0.014058
23046	9.675780	1.158276	1.634362	-0.546541	-0.157891	-0.067692	-0.770671	0.063057	0.165812	-0.752423	-0.082019	0.653117	0.023887
23047	9.761312	1.345977	1.588656	-0.550053	-0.129859	-0.074939	-0.770100	0.061196	0.171160	-0.751205	-0.076642	0.654746	0.033535
23048	9.822083	1.350095	1.535365	-0.538961	-0.112092	-0.051902	-0.769385	0.058624	0.177349	-0.749970	-0.071396	0.656203	0.042953
23049	9.623848	1.281302	1.543648	-0.543236	-0.079799	-0.037161	-0.769236	0.056489	0.180294	-0.749241	-0.065645	0.656993	0.051856
23050	9.563506	1.177441	1.494141	-0.536687	-0.068376	-0.009754	-0.767384	0.054495	0.182238	-0.748444	-0.059899	0.657707	0.060542
23051	9.539709	1.167621	1.445952	-0.523754	-0.040604	0.000838	-0.767661	0.052795	0.182505	-0.748081	-0.053961	0.657849	0.068544
23052	9.635900	1.065477	1.442130	-0.548777	-0.003086	0.049862	-0.765822	0.053920	0.183633	-0.748075	-0.047319	0.657500	0.076412
23053	10.001261	1.006198	1.606626	-0.546529	0.041474	0.106290	-0.767820	0.056473	0.184100	-0.748811	-0.039742	0.656362	0.083016
23054	9.925996	0.910060	1.617465	-0.540533	0.098614	0.159059	-0.765720	0.063849	0.179778	-0.750149	-0.031934	0.654467	0.089046
23055	9.896197	0.770313	1.657729	-0.543861	0.121651	0.202200	-0.765472	0.072929	0.175489	-0.751939	-0.023240	0.652073	0.094072
23056	9.358397	0.666698	1.553279	-0.540070	0.130451	0.216227	-0.767212	0.082299	0.170653	-0.753633	-0.014738	0.649598	0.099205
23057	9.261642	0.778996	1.634316	-0.549151	0.137732	0.211643	-0.766673	0.090252	0.164229	-0.755478	-0.005846	0.646824	0.104108
23058	9.429241	0.592358	1.718336	-0.550993	0.137847	0.201012	-0.767133	0.099195	0.158813	-0.757071	0.002607	0.644072	0.109582
23059	9.784524	0.560151	1.950205	-0.545746	0.114460	0.197736	-0.766035	0.108556	0.154520	-0.758411	0.011343	0.641522	0.114604
23060	9.657417	0.377999	2.068400	-0.569389	0.117410	0.179693	-0.766062	0.115944	0.148236	-0.759516	0.019845	0.638901	0.120610
23061	9.388935	0.188640	2.051541	-0.556949	0.060476	0.188072	-0.768088	0.125879	0.143973	-0.759971	0.028783	0.637008	0.125846
23062	9.357259	0.021806	2.009948	-0.546317	0.017273	0.176935	-0.765845	0.132682	0.141341	-0.759632	0.037137	0.635833	0.131520
23063	9.588226	-0.122092	2.035410	-0.545303	0.018858	0.202620	-0.765019	0.138777	0.139702	-0.759437	0.046216	0.634463	0.136297
23064	9.748142	-0.133778	2.260062	-0.534449	0.022492	0.194783	-0.762504	0.148414	0.136674	-0.759062	0.054587	0.633102	0.141517
23065	9.632118	-0.045632	2.324479	-0.551729	0.028065	0.183916	-0.761678	0.154512	0.134045	-0.758765	0.063521	0.631464	0.146608
23066	9.432657	-0.045070	2.213580	-0.555541	0.010301	0.155636	-0.761137	0.161463	0.130862	-0.757937	0.071739	0.630149	0.152636
23067	9.457243	-0.035890	2.160282	-0.544909	-0.023806	0.136517	-0.760032	0.168836	0.127962	-0.756689	0.080131	0.629255	0.158235
23068	9.530034	-0.043933	2.107111	-0.563338	-0.039459	0.085105	-0.758485	0.172093	0.127278	-0.754835	0.087715	0.628650	0.165318
23069	9.544601	-0.080459	2.078501	-0.550667	-0.033871	0.058679	-0.756519	0.176906	0.126747	-0.753031	0.095243	0.627898	0.172094
23070	9.587369	-0.070486	2.170160	-0.554372	-0.046530	0.065796	-0.757945	0.178612	0.125928	-0.750874	0.102451	0.627331	0.179300
23071	9.464553	-0.259027	2.044353	-0.545319	-0.058263	0.061508	-0.754119	0.179448	0.127604	-0.748617	0.110014	0.626838	0.185860
23072	9.577614	-0.589141	1.934310	-0.546067	-0.048433	0.071156	-0.754284	0.184257	0.129918	-0.746310	0.117145	0.626190	0.192835
23073	9.756199	-0.929652	1.773548	-0.554009	-0.019501	0.065578	-0.753727	0.186948	0.129518	-0.744365	0.124757	0.624964	0.199440
23074	9.749926	-1.071480	1.891132	-0.562835	0.016482	0.074960	-0.751755	0.190346	0.128831	-0.742682	0.131900	0.623145	0.206677
23075	9.925538	-1.006667	1.996500	-0.531650	0.077725	0.063487	-0.752050	0.193041	0.127872	-0.741837	0.138781	0.620459	0.213188
23076	9.734783	-0.830847	2.091454	-0.548514	0.184708	-0.003736	-0.751907	0.193764	0.123496	-0.741784	0.143994	0.616293	0.221823
23077	9.488191	-0.848355	2.135476	-0.543772	0.251915	-0.068727	-0.752885	0.191811	0.114858	-0.742308	0.148673	0.611213	0.230854
23078	9.617184	-0.741420	2.358845	-0.561915	0.296676	-0.125801	-0.754291	0.189991	0.109477	-0.742830	0.152043	0.605520	0.241728
23079	9.765409	-0.620000	2.598943	-0.543935	0.297851	-0.163603	-0.757813	0.185632	0.102107	-0.743243	0.155347	0.599868	0.252220
23080	9.918760	-0.484308	2.807460	-0.527195	0.240404	-0.193978	-0.758480	0.177297	0.095803	-0.742619	0.157616	0.595210	0.263436
23081	9.220609	-0.035269	2.793717	-0.551729	0.246780	-0.196158	-0.763397	0.167705	0.086833	-0.742001	0.160873	0.590196	0.274269
23082	8.841235	0.047965	2.580643	-0.555433	0.220490	-0.180173	-0.765789	0.164618	0.079609	-0.740889	0.163787	0.585462	0.285467
23083	8.951956	0.076601	2.633338	-0.574070	0.148544	-0.183464	-0.767040	0.159537	0.074758	-0.738876	0.168035	0.581571	0.295975
23084	9.404044	0.172058	2.892651	-0.545213	0.119501	-0.169586	-0.767870	0.155588	0.070057	-0.736455	0.171457	0.578193	0.306479
23085	9.586639	0.307339	3.064886	-0.549890	0.099601	-0.156203	-0.769549	0.150499	0.068179	-0.733907	0.175912	0.574926	0.316062
23086	9.263386	0.292278	3.036489	-0.545513	0.063406	-0.145380	-0.771226	0.145126	0.066156	-0.730786	0.179923	0.572142	0.325935
23087	9.183019	0.371420	2.856891	-0.533115	0.012054	-0.151995	-0.772912	0.141451	0.064999	-0.727125	0.184698	0.570117	0.334878
23088	9.247330	0.503094	2.720011	-0.547742	-0.006844	-0.144936	-0.772612	0.137624	0.065522	-0.723003	0.189160	0.568202	0.344429
23089	9.362471	0.592638	2.854182	-0.535871	0.011148	-0.146648	-0.773161	0.133661	0.064919	-0.719162	0.193985	0.566034	0.353244
23090	9.390403	0.569050	2.975234	-0.547658	0.011098	-0.135289	-0.773430	0.129976	0.065448	-0.715123	0.198382	0.563685	0.362633
23091	9.284609	0.753639	3.011979	-0.560423	0.003872	-0.127431	-0.774254	0.123745	0.065388	-0.711049	0.203768	0.561242	0.371343
23092	9.285211	0.733755	2.925206	-0.554148	-0.025197	-0.104177	-0.775087	0.119494	0.066481	-0.706617	0.208824	0.559100	0.380120
23093	9.367537	0.665141	2.858199	-0.556861	-0.037981	-0.082888	-0.775510	0.118498	0.068029	-0.702233	0.214909	0.556970	0.387901
23094	9.423263	0.696133	2.845696	-0.533020	-0.017646	-0.051756	-0.776208	0.115663	0.069277	-0.698204	0.220143	0.554539	0.395645
23095	9.305004	0.781725	2.885980	-0.538445	-0.010416	-0.052763	-0.776203	0.114531	0.068841	-0.694268	0.226031	0.551927	0.402838
23096	9.276156	0.743026	2.852619	-0.538258	0.010174	-0.038743	-0.777050	0.113683	0.068698	-0.690470	0.231209	0.548896	0.410496
23097	9.382146	0.737675	2.876702	-0.554674	-0.004232	-0.029980	-0.775909	0.111688	0.071354	-0.686549	0.237467	0.545852	0.417499
23098	9.365531	0.761797	2.852290	-0.552922	-0.016887	-0.026342	-0.776473	0.111125	0.070645	-0.682329	0.243154	0.542900	0.424927
23099	9.348845	0.727794	2.809195	-0.549994	0.007312	-0.014077	-0.776195	0.112256	0.071221	-0.678521	0.249358	0.539557	0.431634
23100	9.319490	0.684658	2.838714	-0.541859	-0.000859	-0.012176	-0.775338	0.110548	0.073175	-0.674495	0.254861	0.536299	0.438732
23101	9.314526	0.638739	2.834400	-0.565467	0.000169	-0.014234	-0.776751	0.109135	0.073172	-0.670367	0.261271	0.532812	0.445485
23102	9.372271	0.660338	2.867913	-0.560055	-0.008024	-0.007030	-0.778888	0.110835	0.074620	-0.666060	0.267079	0.529351	0.452570
23103	9.357829	0.626458	2.846561	-0.547367	-0.015311	-0.005074	-0.777324	0.110412	0.072907	-0.661781	0.273419	0.526078	0.458835
23104	9.316772	0.600071	2.837245	-0.536442	-0.015417	0.000351	-0.777750	0.110122	0.075169	-0.657442	0.278998	0.522783	0.465433
23105	9.367166	0.607261	2.878178	-0.541952	-0.022578	-0.001430	-0.777328	0.110972	0.074892	-0.652997	0.285306	0.519535	0.471463
23106	9.386859	0.599553	2.825074	-0.535590	-0.024422	0.000431	-0.777897	0.110967	0.076735	-0.648427	0.290901	0.516263	0.477903
23107	9.411283	0.625833	2.800583	-0.538317	-0.022570	-0.003142	-0.777477	0.112095	0.078016	-0.643837	0.297075	0.512964	0.483827
23108	9.372765	0.562966	2.757839	-0.552643	0.006293	0.000038	-0.777192	0.111813	0.077445	-0.639335	0.302525	0.509031	0.490526
23109	9.377702	0.601634	2.762234	-0.561741	-0.004635	0.017697	-0.776630	0.113086	0.077595	-0.634839	0.308969	0.505049	0.496430
23110	9.402137	0.615785	2.730629	-0.543525	0.002483	0.018760	-0.777055	0.112803	0.077878	-0.630394	0.314464	0.501039	0.502668
23111	9.430687	0.611089	2.781389	-0.554325	0.016896	0.024740	-0.776919	0.114650	0.076200	-0.626079	0.320592	0.496719	0.508445
23112	9.310403	0.626076	2.737886	-0.567042	0.013308	0.028131	-0.778346	0.116207	0.077359	-0.621546	0.326299	0.492173	0.514758
23113	9.423623	0.637658	2.771436	-0.543457	0.002267	0.042652	-0.776084	0.118186	0.077079	-0.617189	0.332538	0.487939	0.520011
23114	9.392687	0.644771	2.718235	-0.512415	0.023694	0.048189	-0.775381	0.119602	0.076947	-0.613192	0.337588	0.483605	0.525505
23115	9.319888	0.621303	2.757259	-0.537921	0.014843	0.042617	-0.775813	0.121449	0.075556	-0.608857	0.343551	0.479192	0.530698
23116	9.353922	0.616043	2.723441	-0.567927	0.004099	0.051187	-0.774411	0.125558	0.074316	-0.604198	0.349446	0.474400	0.536449
23117	9.416758	0.627701	2.718394	-0.552525	-0.003199	0.054080	-0.776123	0.127832	0.073081	-0.599566	0.355802	0.469887	0.541417
23118	9.455179	0.596100	2.728361	-0.553376	0.005818	0.054018	-0.775274	0.128396	0.073505	-0.594919	0.361452	0.465115	0.546894
23119	9.342101	0.562584	2.666057	-0.516169	0.002112	0.044720	-0.775148	0.132078	0.073542	-0.590357	0.367144	0.460925	0.551572
23120	9.300394	0.597334	2.769635	-0.548835	0.014022	0.038948	-0.774871	0.133783	0.071862	-0.585528	0.372433	0.456126	0.557135
23121	9.421003	0.475414	2.720087	-0.541723	-0.013915	0.037445	-0.775722	0.133498	0.072996	-0.580419	0.378450	0.451816	0.561917
23122	9.462068	0.523612	2.738827	-0.547126	0.000613	0.028460	-0.774309	0.135198	0.072155	-0.575234	0.383693	0.447185	0.567372
23123	9.392058	0.490127	2.724795	-0.554363	0.010662	0.015911	-0.776157	0.136053	0.071896	-0.569869	0.389289	0.442532	0.572598
23124	9.314696	0.447082	2.720546	-0.557121	0.004374	0.014127	-0.775736	0.136756	0.073172	-0.564350	0.394392	0.437762	0.578212
23125	9.413821	0.422077	2.686861	-0.559844	-0.002922	0.026543	-0.775459	0.138315	0.072762	-0.558806	0.400198	0.433034	0.583147
23126	9.454477	0.412425	2.730412	-0.534470	-0.004730	0.014471	-0.774888	0.137607	0.072185	-0.553265	0.405070	0.428541	0.588361
23127	9.410904	0.388562	2.735569	-0.530771	0.003323	0.017992	-0.774323	0.138027	0.073316	-0.547780	0.410305	0.424073	0.593084
23128	9.386901	0.364363	2.706873	-0.554400	0.002580	0.012405	-0.774758	0.140441	0.071789	-0.541996	0.415207	0.419198	0.598429
23129	9.381907	0.335438	2.714452	-0.530691	0.014130	0.017914	-0.773909	0.140574	0.073905	-0.536478	0.420212	0.414539	0.603134
23130	9.463649	0.315785	2.745977	-0.548895	0.006067	0.023072	-0.775896	0.141151	0.072089	-0.530780	0.425013	0.409518	0.608220
23131	9.410514	0.316150	2.750877	-0.541578	0.016886	0.017772	-0.774203	0.143701	0.070830	-0.525068	0.429998	0.404625	0.612931
23132	9.352514	0.316576	2.760616	-0.552514	0.004205	0.030094	-0.774768	0.143139	0.069839	-0.519296	0.434824	0.399436	0.617827
23133	9.434763	0.296511	2.726899	-0.547080	0.006996	0.018656	-0.774066	0.144694	0.070556	-0.513346	0.439889	0.394496	0.622372
23134	9.415939	0.344725	2.687721	-0.554327	0.007893	0.022993	-0.773645	0.145539	0.071693	-0.507384	0.444536	0.389227	0.627257
23135	9.391222	0.350198	2.765022	-0.567095	0.002558	0.021100	-0.773079	0.145963	0.071410	-0.501129	0.449766	0.383985	0.631773
23136	9.391469	0.296663	2.707623	-0.552529	-0.004880	0.039004	-0.772527	0.149792	0.069891	-0.495174	0.454579	0.378643	0.636231
23137	9.415641	0.325573	2.716934	-0.539829	0.002416	0.023193	-0.774516	0.150647	0.069633	-0.489069	0.459440	0.373659	0.640394
