# Supplementary material for: Identification of Haptic Based Guiding Using Hard Reins
Source: PLoS One. 2015 Jul 22;10(7):e0132020. doi: 10.1371/journal.pone.0132020 (PMC4511788; doi:10.1371/journal.pone.0132020)
Supplement: S9 File — (ZIP) [file pone.0132020.s009.zip › Exp2_MotionData2/Subject10/path3/T4/fh4.txt]

// Start Time: 0
// Sample rate: 25.0Hz
// Scenario: 4.9
// Firmware Version: 2.6.1
Counter	Acc_X	Acc_Y	Acc_Z	Gyr_X	Gyr_Y	Gyr_Z	Mag_X	Mag_Y	Mag_Z	Quat_w	Quat_x	Quat_y	Quat_z
22615	1.001971	-9.620651	-1.606098	-0.016319	-0.003150	-0.000511	0.160230	0.651691	-0.049087	-0.622367	0.714842	0.271808	-0.166673
22616	1.021530	-9.587130	-1.605882	0.029350	0.013488	-0.003642	0.158914	0.650036	-0.048691	-0.622847	0.714492	0.271653	-0.166634
22617	0.994407	-9.664013	-1.647390	0.022208	0.010888	-0.007234	0.158381	0.650870	-0.049067	-0.623243	0.714181	0.271607	-0.166563
22618	1.019116	-9.587095	-1.601054	0.023884	0.006441	0.015679	0.159040	0.651975	-0.050114	-0.623540	0.713978	0.271288	-0.166841
22619	1.037674	-9.693106	-1.612046	0.031126	0.004738	-0.003687	0.159704	0.651695	-0.050127	-0.624019	0.713553	0.271240	-0.166949
22620	1.003820	-9.700020	-1.599817	0.025740	0.008233	0.000701	0.157857	0.650874	-0.050631	-0.624403	0.713252	0.271102	-0.167021
22621	1.018775	-9.635156	-1.587183	-0.001082	-0.004888	-0.007464	0.160776	0.650582	-0.051988	-0.624382	0.713176	0.271336	-0.167043
22622	1.032862	-9.692847	-1.539899	0.027534	-0.004023	-0.005507	0.159451	0.651421	-0.053139	-0.624745	0.712777	0.271437	-0.167224
22623	0.980357	-9.605873	-1.548060	0.034667	-0.007518	-0.000147	0.158925	0.650176	-0.051964	-0.625198	0.712283	0.271480	-0.167570
22624	1.028735	-9.596439	-1.485880	0.086511	-0.014549	0.007241	0.158396	0.651150	-0.053780	-0.626302	0.711183	0.271322	-0.168371
22625	0.917048	-9.682063	-1.454656	0.101788	-0.007484	-0.006706	0.158939	0.650733	-0.056936	-0.627732	0.709807	0.271229	-0.168999
22626	0.883595	-9.633598	-1.422566	0.052459	-0.014550	0.016720	0.158165	0.649632	-0.061127	-0.628312	0.709173	0.271075	-0.169755
22627	0.926845	-9.662889	-1.452117	0.051600	-0.011042	0.010540	0.159490	0.650179	-0.062190	-0.628951	0.708505	0.270946	-0.170382
22628	1.018258	-9.711719	-1.455870	0.056122	-0.000548	0.002643	0.158969	0.648659	-0.062066	-0.629710	0.707803	0.270778	-0.170761
22629	1.020601	-9.721395	-1.468019	0.002465	0.008197	-0.000362	0.159496	0.648378	-0.061029	-0.629793	0.707760	0.270731	-0.170710
22630	1.011592	-9.629966	-1.481311	0.018605	0.013467	-0.005491	0.159227	0.649765	-0.061928	-0.630123	0.707531	0.270636	-0.170590
22631	1.047845	-9.625468	-1.491185	0.045403	0.013442	0.004387	0.158964	0.649490	-0.062189	-0.630823	0.706992	0.270311	-0.170752
22632	1.004273	-9.639604	-1.505392	0.040040	0.013459	0.003478	0.158973	0.648937	-0.063897	-0.631424	0.706540	0.270019	-0.170864
22633	0.999064	-9.692495	-1.510762	0.018445	-0.005842	0.024389	0.158978	0.649215	-0.065597	-0.631565	0.706386	0.269750	-0.171403
22634	0.960830	-9.639013	-1.423295	0.018497	-0.019808	0.006736	0.160038	0.648793	-0.065356	-0.631671	0.706110	0.269904	-0.171908
22635	0.951067	-9.653384	-1.428182	0.013159	0.002944	0.006780	0.160042	0.648378	-0.065622	-0.631843	0.705959	0.269791	-0.172072
22636	0.927211	-9.614520	-1.365041	0.020305	-0.000561	0.006833	0.158455	0.648664	-0.066643	-0.632075	0.705723	0.269704	-0.172324
22637	0.907407	-9.681774	-1.384871	0.048075	0.002971	0.000873	0.156478	0.647845	-0.067931	-0.632759	0.705100	0.269552	-0.172603
22638	0.992281	-9.631941	-1.389837	0.002424	0.013416	0.008493	0.158583	0.650049	-0.067679	-0.632811	0.705150	0.269317	-0.172575
22639	0.694155	-9.471136	-0.690827	0.070318	0.009861	0.012607	0.159515	0.649213	-0.067832	-0.633816	0.704321	0.268826	-0.173035
22640	0.846332	-9.782145	-1.327815	0.052462	0.020428	0.022994	0.159656	0.649214	-0.070454	-0.634560	0.703839	0.268125	-0.173362
22641	1.076724	-9.644437	-1.328220	0.039859	0.016816	0.039590	0.160184	0.648656	-0.068896	-0.635076	0.703564	0.267272	-0.173901
22642	1.212489	-9.564232	-1.496709	0.070341	0.013341	0.030086	0.161525	0.647265	-0.071550	-0.636009	0.702868	0.266490	-0.174505
22643	1.119554	-9.731542	-1.387273	0.099026	0.013392	0.014425	0.161399	0.647267	-0.073382	-0.637418	0.701696	0.265840	-0.175071
22644	1.080383	-9.808030	-1.330132	0.072168	0.031744	0.021340	0.161941	0.646989	-0.076536	-0.638498	0.700986	0.264951	-0.175327
22645	0.912273	-9.681364	-1.238299	0.040045	0.030938	0.000030	0.162999	0.647676	-0.077332	-0.639218	0.700550	0.264488	-0.175144
22646	0.657263	-9.549295	-1.174495	0.045315	0.020457	0.017756	0.163008	0.647123	-0.079171	-0.639874	0.700124	0.263884	-0.175365
22647	0.792071	-9.608079	-1.176334	0.026351	0.003711	0.050989	0.163803	0.646564	-0.078403	-0.640075	0.700039	0.263096	-0.176152
22648	0.912790	-9.609200	-1.235070	0.002176	0.002795	0.056061	0.165255	0.647526	-0.078939	-0.639899	0.700306	0.262325	-0.176877
22649	0.926394	-9.734253	-1.193364	0.043392	0.006328	0.042245	0.167378	0.647099	-0.079631	-0.640380	0.699967	0.261569	-0.177600
22650	0.901462	-9.844616	-1.165577	0.034502	0.020351	0.032522	0.166864	0.645302	-0.080951	-0.640829	0.699756	0.260793	-0.177952
22651	0.766984	-9.737905	-1.220872	-0.002984	0.030926	0.017371	0.167914	0.647098	-0.081473	-0.640873	0.699970	0.260234	-0.177770
22652	0.786295	-9.738129	-1.245075	0.016777	0.015230	-0.003695	0.169243	0.646259	-0.081501	-0.641179	0.699782	0.260082	-0.177626
22653	0.767158	-9.713822	-1.210983	-0.022599	0.029205	0.001366	0.168980	0.645152	-0.080329	-0.640991	0.700163	0.259839	-0.177163
22654	0.802177	-9.545619	-1.175703	-0.040583	0.009897	0.015286	0.169108	0.645289	-0.079020	-0.640398	0.700790	0.259694	-0.177039
22655	0.767627	-9.651030	-1.126145	0.027374	0.003779	0.021034	0.169239	0.645149	-0.078500	-0.640706	0.700543	0.259322	-0.177445
22656	0.831784	-9.795934	-1.154802	0.009373	-0.013779	0.039296	0.168848	0.644737	-0.079546	-0.640603	0.700567	0.258976	-0.178229
22657	1.028109	-9.696277	-1.100072	-0.016552	-0.018214	0.032002	0.169781	0.644455	-0.080872	-0.640143	0.700860	0.258892	-0.178850
22658	1.031587	-9.884031	-1.138312	0.025637	-0.019871	0.001424	0.172155	0.646105	-0.081154	-0.640374	0.700461	0.259085	-0.179307
22659	0.778559	-9.809935	-1.149697	0.013256	-0.000490	-0.024059	0.170834	0.645835	-0.081399	-0.640625	0.700143	0.259457	-0.179111
22660	0.719653	-9.607248	-1.089176	0.027444	-0.010168	0.000740	0.170041	0.645840	-0.081780	-0.640930	0.699748	0.259541	-0.179444
22661	0.902433	-9.709850	-1.140001	0.008689	-0.002328	-0.003849	0.171128	0.641679	-0.083016	-0.641036	0.699587	0.259670	-0.179508
22662	0.979253	-9.773005	-1.146197	-0.010193	-0.020763	0.010891	0.170327	0.642098	-0.081952	-0.640724	0.699690	0.259876	-0.179918
22663	0.912235	-9.690610	-1.115831	0.033698	-0.014592	0.001576	0.170053	0.644039	-0.082453	-0.641097	0.699192	0.260001	-0.180347
22664	0.797877	-9.810072	-1.145059	0.045411	-0.007511	-0.014163	0.170593	0.642929	-0.083520	-0.641723	0.698501	0.260182	-0.180535
22665	0.795919	-9.747414	-1.110673	0.011346	-0.019802	-0.003869	0.170059	0.644456	-0.084806	-0.641774	0.698243	0.260531	-0.180850
22666	0.835108	-9.670705	-1.095709	0.020298	-0.010195	-0.002003	0.169384	0.647230	-0.085554	-0.641985	0.697920	0.260689	-0.181121
22667	0.875933	-9.704494	-1.029154	0.047092	-0.014605	0.005205	0.168334	0.646406	-0.086856	-0.642529	0.697267	0.260716	-0.181665
22668	0.911501	-9.791769	-1.162652	-0.002972	-0.007590	0.001315	0.169004	0.644879	-0.086751	-0.642420	0.697273	0.260867	-0.181810
22669	0.878358	-9.700004	-1.127663	-0.011879	-0.005821	-0.007527	0.169404	0.644322	-0.086501	-0.642231	0.697346	0.261177	-0.181755
22670	0.824877	-9.747861	-1.183031	-0.017331	-0.012835	0.010039	0.167803	0.645715	-0.085414	-0.641862	0.697563	0.261327	-0.182011
22671	0.846483	-9.764934	-1.205044	-0.044145	-0.000590	0.008116	0.167801	0.646270	-0.085671	-0.641188	0.698154	0.261471	-0.181913
22672	0.849473	-9.685485	-1.172912	-0.019101	-0.011088	0.006512	0.168337	0.645159	-0.085690	-0.640813	0.698377	0.261663	-0.182099
22673	0.796180	-9.709106	-1.167917	-0.015536	-0.014576	0.008299	0.169652	0.645705	-0.084133	-0.640461	0.698554	0.261881	-0.182347
22674	0.761956	-9.766626	-1.187511	-0.051310	-0.010191	0.006291	0.168186	0.647097	-0.083573	-0.639644	0.699195	0.262172	-0.182339
22675	0.743000	-9.718165	-1.119494	-0.056761	-0.000623	0.025686	0.170302	0.646253	-0.081517	-0.638723	0.700042	0.262115	-0.182400
22676	0.747838	-9.715908	-1.155561	-0.058462	-0.004071	0.006275	0.168719	0.644877	-0.080852	-0.637836	0.700794	0.262355	-0.182271
22677	0.772238	-9.680070	-1.172184	-0.024457	-0.007563	0.004748	0.170035	0.645007	-0.078906	-0.637406	0.701092	0.262561	-0.182333
22678	0.743742	-9.612526	-1.180775	-0.015470	0.020448	0.004938	0.169895	0.646531	-0.079151	-0.637258	0.701383	0.262336	-0.182055
22679	0.815280	-9.738253	-1.211679	-0.002907	0.023955	-0.002054	0.170156	0.646807	-0.078628	-0.637320	0.701486	0.262156	-0.181703
22680	0.809966	-9.805591	-1.222021	-0.044087	0.024812	0.002924	0.169623	0.646947	-0.077702	-0.636796	0.702141	0.262021	-0.181200
22681	0.825283	-9.690224	-1.211213	-0.035112	0.032689	-0.000488	0.170669	0.648465	-0.076524	-0.636446	0.702693	0.261825	-0.180575
22682	0.834970	-9.685562	-1.235277	-0.008228	0.037964	-0.007324	0.170012	0.646805	-0.075220	-0.636535	0.702889	0.261523	-0.179933
22683	0.800748	-9.743068	-1.250063	-0.001108	0.027468	-0.002024	0.170805	0.646939	-0.074969	-0.636640	0.702980	0.261293	-0.179538
22684	0.771874	-9.728424	-1.254453	-0.013649	0.015224	-0.002148	0.170011	0.646805	-0.074827	-0.636512	0.703187	0.261239	-0.179264
22685	0.758060	-9.636662	-1.171562	-0.006559	0.006436	0.008467	0.169218	0.646255	-0.074428	-0.636393	0.703326	0.261147	-0.179272
22686	0.800868	-9.728431	-1.182600	0.011343	0.001191	0.005022	0.169878	0.647083	-0.075084	-0.636517	0.703200	0.261083	-0.179419
22687	0.863640	-9.729039	-1.221604	-0.006529	0.020421	0.006706	0.170270	0.648189	-0.075472	-0.636480	0.703378	0.260837	-0.179208
22688	0.834735	-9.719162	-1.211627	0.013238	-0.000509	-0.017888	0.170410	0.646249	-0.074577	-0.636707	0.703108	0.261098	-0.179085
22689	0.817895	-9.709482	-1.235405	-0.017333	-0.002335	0.015375	0.171205	0.646106	-0.074328	-0.636370	0.703386	0.261060	-0.179247
22690	0.873261	-9.733962	-1.233760	0.002425	0.006436	0.001430	0.171208	0.645136	-0.073814	-0.636410	0.703378	0.261002	-0.179219
22691	0.864247	-9.642598	-1.268683	-0.001157	0.008188	0.004076	0.169895	0.643620	-0.074333	-0.636396	0.703428	0.260934	-0.179171
22692	0.834510	-9.748245	-1.284062	-0.010167	0.006418	0.017209	0.171217	0.643890	-0.074351	-0.636199	0.703657	0.260714	-0.179291
22693	0.829986	-9.707165	-1.233079	-0.004745	0.002943	0.003146	0.169870	0.647220	-0.072987	-0.636110	0.703730	0.260739	-0.179284
22694	0.786387	-9.726029	-1.220903	0.023886	0.016952	0.006939	0.169346	0.645838	-0.072338	-0.636487	0.703514	0.260396	-0.179293
22695	0.786131	-9.759893	-1.283779	-0.019071	0.002955	0.006570	0.171196	0.646659	-0.072882	-0.636184	0.703788	0.260423	-0.179256
22696	0.721116	-9.735213	-1.244479	-0.017281	0.006466	0.006619	0.170143	0.645695	-0.072875	-0.635925	0.704052	0.260377	-0.179204
22697	0.791353	-9.706841	-1.225532	-0.015506	0.015178	0.011935	0.170121	0.648603	-0.071274	-0.635717	0.704351	0.260159	-0.179084
22698	0.781702	-9.704476	-1.263876	0.006051	0.020482	-0.003746	0.170261	0.647356	-0.071420	-0.635900	0.704319	0.259985	-0.178813
22699	0.762348	-9.709166	-1.273376	0.004252	0.015237	-0.002891	0.171328	0.646381	-0.072232	-0.636022	0.704291	0.259904	-0.178608
22700	0.815748	-9.671068	-1.263785	-0.019026	0.006461	-0.002220	0.169730	0.648052	-0.072191	-0.635769	0.704530	0.259992	-0.178437
22701	0.767745	-9.632030	-1.205240	0.025753	0.008248	-0.012440	0.172117	0.647901	-0.073277	-0.636193	0.704153	0.260056	-0.178321
22702	0.699295	-9.747113	-1.258848	0.030191	0.003016	-0.005379	0.170662	0.647354	-0.072474	-0.636633	0.703747	0.260030	-0.178390
22703	0.718930	-9.703868	-1.224873	0.014933	-0.000522	0.003311	0.171201	0.646382	-0.073671	-0.636802	0.703559	0.260019	-0.178547
22704	0.738361	-9.689470	-1.186420	0.057994	0.004783	-0.021033	0.170403	0.646941	-0.073653	-0.637697	0.702721	0.260096	-0.178541
22705	0.749908	-9.761831	-1.223403	0.040061	0.010009	-0.010588	0.171736	0.646103	-0.074729	-0.638322	0.702177	0.260054	-0.178506
22706	0.902446	-9.705289	-1.221665	0.015853	0.006432	-0.000238	0.169752	0.646114	-0.075223	-0.638556	0.701986	0.259978	-0.178532
22707	0.960263	-9.724955	-1.212777	-0.001135	-0.007574	-0.007483	0.169628	0.645978	-0.077580	-0.638501	0.701921	0.260269	-0.178562
22708	0.887263	-9.801473	-1.251481	0.020289	0.001179	0.006811	0.169884	0.646945	-0.076527	-0.638743	0.701689	0.260149	-0.178779
22709	0.924160	-9.705680	-1.293960	-0.037820	0.006428	-0.000634	0.168557	0.646952	-0.075590	-0.638219	0.702180	0.260300	-0.178504
22710	0.887869	-9.715047	-1.303368	-0.015500	-0.005820	0.006543	0.168562	0.646121	-0.075860	-0.637921	0.702377	0.260409	-0.178636
22711	0.928846	-9.725033	-1.318257	-0.033316	0.009945	-0.005880	0.169881	0.647222	-0.076131	-0.637493	0.702798	0.260578	-0.178262
22712	0.876027	-9.681396	-1.341334	-0.036889	0.008216	-0.006768	0.169620	0.646115	-0.075614	-0.637016	0.703249	0.260766	-0.177911
22713	0.817734	-9.729011	-1.329361	-0.047623	0.015226	-0.005932	0.169730	0.648190	-0.072582	-0.636410	0.703873	0.260921	-0.177385
22714	0.858964	-9.705170	-1.293391	-0.055737	0.016923	0.007224	0.169989	0.648327	-0.071144	-0.635665	0.704670	0.260859	-0.176982
22715	0.840101	-9.642409	-1.268473	-0.031595	0.015172	0.010055	0.171312	0.648042	-0.070250	-0.635226	0.705173	0.260733	-0.176742
22716	0.740613	-9.709024	-1.282801	-0.011939	0.006453	0.013708	0.167998	0.647921	-0.068891	-0.635017	0.705406	0.260567	-0.176807
22717	0.762661	-9.665828	-1.258460	-0.008294	0.009974	-0.000350	0.169722	0.646803	-0.067881	-0.634917	0.705539	0.260568	-0.176635
22718	0.810848	-9.680680	-1.273467	-0.019029	0.009961	-0.000445	0.170901	0.648735	-0.067617	-0.634681	0.705807	0.260565	-0.176418
22719	0.774216	-9.738108	-1.269005	-0.001125	0.009982	-0.002959	0.170376	0.648184	-0.067877	-0.634692	0.705834	0.260575	-0.176252
22720	0.825220	-9.697579	-1.256962	-0.015417	-0.005766	-0.012821	0.170644	0.647906	-0.068408	-0.634464	0.705930	0.260950	-0.176134
22721	0.835232	-9.647241	-1.287714	-0.015491	0.001191	0.006598	0.169045	0.649022	-0.067062	-0.634195	0.706157	0.260987	-0.176138
22722	0.813601	-9.632668	-1.296973	0.022049	-0.004058	0.013911	0.169724	0.647080	-0.068926	-0.634411	0.705922	0.260832	-0.176533
22723	0.897537	-9.710620	-1.404344	-0.028114	-0.003234	0.029371	0.171036	0.648319	-0.067623	-0.633859	0.706413	0.260650	-0.176821
22724	0.980235	-9.629309	-1.346441	-0.030772	-0.004131	0.022290	0.171572	0.646792	-0.066861	-0.633300	0.706894	0.260554	-0.177038
22725	0.834540	-9.743493	-1.303235	0.059652	-0.013656	0.005310	0.172365	0.647619	-0.067782	-0.634021	0.706109	0.260537	-0.177621
22726	0.603146	-9.683940	-1.295747	0.074019	0.006550	0.000283	0.173958	0.648582	-0.070809	-0.635076	0.705185	0.260243	-0.177953
22727	0.733277	-9.718868	-1.374181	0.030273	0.029296	-0.012335	0.171847	0.647624	-0.071310	-0.635663	0.704834	0.260029	-0.177559
22728	0.757428	-9.719006	-1.357567	0.018685	0.036301	-0.020332	0.171858	0.646933	-0.073151	-0.636160	0.704603	0.259861	-0.176936
22729	0.854380	-9.671414	-1.278543	-0.038577	0.015260	-0.028777	0.171055	0.647906	-0.072474	-0.635760	0.704994	0.260300	-0.176173
22730	0.869111	-9.637825	-1.268671	-0.015369	0.001241	-0.020726	0.169994	0.647357	-0.070892	-0.635599	0.705075	0.260692	-0.175851
22731	0.979492	-9.734962	-1.289967	-0.029812	-0.019840	0.001069	0.170786	0.647075	-0.069859	-0.635035	0.705383	0.261128	-0.176003
22732	1.008497	-9.730452	-1.314200	-0.024402	-0.039059	-0.013067	0.169980	0.648187	-0.068264	-0.634510	0.705478	0.261950	-0.176294
22733	0.955727	-9.681828	-1.279537	-0.027991	-0.035559	-0.010412	0.168924	0.647638	-0.068122	-0.633932	0.705645	0.262746	-0.176524
22734	0.922384	-9.618853	-1.220844	0.016695	-0.040820	-0.002153	0.169724	0.648051	-0.070619	-0.633934	0.705263	0.263305	-0.177208
22735	0.856450	-9.719538	-1.279114	0.034559	-0.037302	0.006802	0.168794	0.648055	-0.069557	-0.634170	0.704716	0.263659	-0.178009
22736	0.844447	-9.709807	-1.274092	0.041725	-0.024178	0.008669	0.168276	0.648060	-0.072955	-0.634574	0.704132	0.263763	-0.178725
22737	0.840176	-9.630515	-1.311598	0.009592	-0.002283	-0.000279	0.168000	0.649169	-0.071367	-0.634668	0.703989	0.263861	-0.178812
22738	0.825187	-9.700168	-1.317077	0.040066	-0.002240	-0.012403	0.168405	0.649168	-0.073862	-0.635240	0.703395	0.263983	-0.178938
22739	0.805878	-9.699914	-1.283259	0.026625	0.009114	-0.005405	0.168413	0.647783	-0.073876	-0.635651	0.703050	0.263945	-0.178890
22740	0.849681	-9.652224	-1.307123	0.018569	0.009099	-0.003704	0.168147	0.648061	-0.073869	-0.635950	0.702816	0.263876	-0.178851
22741	0.863972	-9.681082	-1.269124	0.015833	-0.007551	0.001491	0.167360	0.647512	-0.075173	-0.636095	0.702585	0.263993	-0.179069
22742	0.878604	-9.661873	-1.242591	0.023037	-0.000539	-0.007243	0.167616	0.648757	-0.074509	-0.636417	0.702239	0.264083	-0.179146
22743	0.851925	-9.678465	-1.230535	0.048969	-0.004030	-0.005300	0.167763	0.647650	-0.076880	-0.637071	0.701563	0.264131	-0.179403
22744	0.805685	-9.728615	-1.230712	0.033760	-0.002270	-0.005401	0.166972	0.648209	-0.078828	-0.637525	0.701080	0.264187	-0.179592
22745	0.854838	-9.608747	-1.234565	0.013224	0.002976	-0.012571	0.167767	0.647650	-0.078059	-0.637739	0.700846	0.264376	-0.179470
22746	0.830193	-9.678294	-1.230345	0.016837	0.006500	-0.019589	0.166721	0.646688	-0.080149	-0.638055	0.700538	0.264572	-0.179260
22747	0.844541	-9.699879	-1.173035	0.029302	0.008209	-0.007165	0.165918	0.648632	-0.080903	-0.638502	0.700146	0.264559	-0.179221
22748	0.887783	-9.729272	-1.236235	0.013224	0.004718	-0.012600	0.165789	0.648217	-0.081298	-0.638732	0.699914	0.264695	-0.179107
22749	0.854215	-9.695378	-1.249976	0.002455	-0.003159	-0.007402	0.166318	0.648214	-0.081044	-0.638741	0.699824	0.264926	-0.179081
22750	0.907307	-9.700561	-1.236073	-0.011897	0.000298	0.001300	0.166847	0.648350	-0.081051	-0.638547	0.699973	0.265009	-0.179070
22751	0.921599	-9.729404	-1.193267	0.018567	0.008188	-0.007272	0.165789	0.647940	-0.080777	-0.638842	0.699719	0.265037	-0.178971
22752	0.902203	-9.738992	-1.231665	0.014960	0.001189	-0.002032	0.166328	0.647107	-0.082103	-0.639039	0.699508	0.265064	-0.179050
22753	0.832609	-9.678299	-1.225559	-0.016398	0.001176	0.007465	0.165523	0.648357	-0.081162	-0.638752	0.699755	0.265100	-0.179053
22754	0.878209	-9.719385	-1.173550	0.005979	-0.012823	-0.000376	0.164073	0.647257	-0.081020	-0.638743	0.699617	0.265316	-0.179304
22755	0.935540	-9.806434	-1.177449	0.012271	-0.007573	-0.005633	0.166315	0.648075	-0.080129	-0.638859	0.699397	0.265545	-0.179415
22756	0.892556	-9.738770	-1.183510	-0.008294	-0.005812	-0.007512	0.165656	0.647802	-0.080252	-0.638716	0.699432	0.265812	-0.179391
22757	0.921772	-9.705338	-1.188185	-0.015480	-0.004088	-0.000511	0.164464	0.648363	-0.081015	-0.638444	0.699605	0.266024	-0.179370
22758	0.950539	-9.734456	-1.198382	-0.001164	-0.010211	-0.002205	0.165384	0.649466	-0.081018	-0.638355	0.699557	0.266258	-0.179523
22759	0.914186	-9.753356	-1.179058	-0.005628	-0.012822	-0.005765	0.164594	0.649193	-0.081794	-0.638194	0.699544	0.266621	-0.179609
22760	0.883007	-9.724189	-1.159226	0.000598	-0.021578	-0.000450	0.163929	0.649751	-0.081779	-0.638063	0.699442	0.266971	-0.179955
22761	0.894927	-9.743716	-1.222042	-0.035172	-0.012827	-0.000685	0.163783	0.650997	-0.079930	-0.637471	0.699832	0.267367	-0.179948
22762	0.941450	-9.652794	-1.259853	-0.049461	-0.007582	-0.003408	0.164720	0.649053	-0.079702	-0.636725	0.700404	0.267753	-0.179787
22763	0.917396	-9.640506	-1.235470	-0.022612	0.009920	-0.000496	0.164047	0.650303	-0.078762	-0.636428	0.700717	0.267814	-0.179529
22764	0.945864	-9.710587	-1.270169	-0.012828	0.027379	0.018121	0.164969	0.650713	-0.077986	-0.636304	0.701063	0.267323	-0.179350
22765	0.982155	-9.701220	-1.260761	-0.012866	0.008110	0.020685	0.164177	0.649608	-0.076937	-0.636059	0.701358	0.267076	-0.179436
22766	0.887360	-9.787115	-1.275351	-0.053094	-0.002343	0.009791	0.164972	0.649881	-0.077340	-0.635239	0.702062	0.267229	-0.179357
22767	0.837256	-9.704705	-1.197062	-0.060237	-0.009331	0.002695	0.163901	0.650163	-0.074570	-0.634300	0.702798	0.267624	-0.179208
22768	0.801152	-9.689844	-1.148511	-0.040513	-0.011051	-0.007729	0.164695	0.649326	-0.072887	-0.633675	0.703220	0.268079	-0.179087
22769	0.856202	-9.757684	-1.168994	-0.019080	-0.017198	-0.000576	0.163241	0.648503	-0.072350	-0.633289	0.703382	0.268467	-0.179234
22770	0.912238	-9.688381	-1.173487	-0.051269	-0.021585	-0.006116	0.164024	0.649606	-0.070910	-0.632448	0.703908	0.269074	-0.179227
22771	0.850064	-9.603648	-1.152749	-0.019056	-0.025060	-0.007620	0.163359	0.650441	-0.071415	-0.632052	0.703997	0.269657	-0.179398
22772	0.892778	-9.705331	-1.260037	0.006011	-0.021542	-0.007456	0.164295	0.649189	-0.071966	-0.632021	0.703790	0.270078	-0.179683
22773	0.885765	-9.671726	-1.300449	-0.001204	-0.014571	0.008387	0.163361	0.650995	-0.072851	-0.631878	0.703775	0.270238	-0.180007
22774	0.878325	-9.698208	-1.327126	0.011407	-0.006648	-0.007356	0.162821	0.652106	-0.071521	-0.632003	0.703554	0.270450	-0.180112
22775	0.890108	-9.736969	-1.387759	-0.009146	0.022221	-0.003005	0.164288	0.650713	-0.072605	-0.631987	0.703711	0.270333	-0.179732
22776	0.910237	-9.624039	-1.374617	-0.013647	0.009953	-0.000422	0.162826	0.651552	-0.072182	-0.631823	0.703902	0.270331	-0.179559
22777	0.907337	-9.691410	-1.389787	-0.013565	0.016996	-0.016270	0.163353	0.651133	-0.070753	-0.631763	0.704026	0.270484	-0.179059
22778	0.921783	-9.696422	-1.418811	-0.056636	0.004679	0.008040	0.162545	0.652660	-0.069285	-0.630936	0.704789	0.270577	-0.178829
22779	0.878576	-9.662218	-1.355556	-0.024409	0.004698	0.003006	0.162550	0.651552	-0.069034	-0.630585	0.705110	0.270653	-0.178687
22780	0.810658	-9.704953	-1.345847	-0.026132	-0.000494	-0.013756	0.163212	0.651687	-0.069174	-0.630237	0.705350	0.271013	-0.178423
22781	0.781954	-9.666272	-1.354769	-0.033346	-0.005763	-0.002356	0.162543	0.651828	-0.067459	-0.629723	0.705717	0.271322	-0.178318
22782	0.810659	-9.704931	-1.338637	0.010543	0.006505	-0.009939	0.162545	0.651828	-0.067983	-0.629917	0.705541	0.271406	-0.178199
22783	0.810513	-9.724283	-1.374910	0.009583	0.016969	0.008594	0.162408	0.651689	-0.066411	-0.630094	0.705507	0.271117	-0.178151
22784	0.878629	-9.652788	-1.417937	0.009624	0.018724	0.001546	0.161479	0.651971	-0.066263	-0.630301	0.705450	0.270884	-0.177996
22785	0.883098	-9.701121	-1.481020	0.004268	0.004748	-0.003840	0.161475	0.653080	-0.066776	-0.630378	0.705374	0.270944	-0.177935
22786	0.912593	-9.629162	-1.470833	-0.008291	-0.014521	-0.002234	0.161480	0.652249	-0.067046	-0.630165	0.705401	0.271254	-0.178110
22787	0.970467	-9.639354	-1.509905	-0.005543	-0.017995	-0.016344	0.162013	0.652246	-0.067840	-0.630020	0.705303	0.271814	-0.178155
22788	0.984855	-9.653854	-1.495775	-0.027027	-0.012766	-0.012964	0.161732	0.654048	-0.066246	-0.629591	0.705516	0.272314	-0.178064
22789	1.023497	-9.654068	-1.467270	-0.045864	-0.004067	-0.000746	0.161860	0.654046	-0.064938	-0.628895	0.706061	0.272627	-0.177883
22790	1.042285	-9.730922	-1.381792	-0.038731	-0.004094	0.001926	0.160277	0.652531	-0.064143	-0.628293	0.706530	0.272857	-0.177799
22791	0.979712	-9.701553	-1.376108	-0.031494	0.013453	-0.010269	0.160014	0.652810	-0.064922	-0.627933	0.706900	0.273034	-0.177326
22792	1.062381	-9.622794	-1.366302	-0.004595	0.020457	-0.020631	0.160007	0.653363	-0.063869	-0.628026	0.706905	0.273152	-0.176797
22793	0.921993	-9.667515	-1.404060	0.011508	-0.010970	-0.028524	0.159347	0.653922	-0.065294	-0.628209	0.706544	0.273743	-0.176673
22794	0.989993	-9.619396	-1.226240	0.056234	-0.014509	-0.031750	0.158025	0.652820	-0.063975	-0.629011	0.705601	0.274235	-0.176826
22795	1.077703	-9.524936	-0.788488	0.414248	-0.013568	-0.069688	0.158043	0.653655	-0.070516	-0.635005	0.699897	0.274002	-0.178426
22796	0.906809	-9.790050	-0.612209	0.779520	0.008536	-0.118060	0.153099	0.649815	-0.089341	-0.646283	0.689288	0.272781	-0.181084
22797	0.915459	-9.934144	-0.517803	0.750902	0.041749	-0.114658	0.149756	0.645413	-0.110292	-0.657223	0.678970	0.271145	-0.183135
22798	0.932624	-9.572329	-0.138858	0.782156	0.067011	-0.101942	0.148379	0.644048	-0.131112	-0.668471	0.668283	0.268821	-0.185147
22799	1.099155	-9.587799	-0.053949	0.675678	0.090527	-0.096520	0.146088	0.639639	-0.150245	-0.678318	0.658929	0.266439	-0.186302
22800	1.196715	-9.458144	0.119746	0.771355	0.100957	-0.084336	0.143809	0.633708	-0.170179	-0.689224	0.648296	0.263350	-0.187960
22801	1.386073	-8.987514	0.339831	1.044210	0.111401	-0.076107	0.141013	0.628058	-0.194556	-0.703521	0.633695	0.258891	-0.190955
22802	1.231829	-9.625582	0.514082	1.448385	0.058960	-0.046123	0.138558	0.615211	-0.228704	-0.722032	0.613031	0.253079	-0.197011
22803	1.609268	-9.531570	0.757055	1.300638	0.063957	-0.025252	0.140205	0.601093	-0.260306	-0.738180	0.594095	0.247347	-0.202391
22804	1.236972	-10.286641	1.441368	1.430123	0.007934	-0.009589	0.139638	0.583527	-0.296624	-0.754918	0.572716	0.241534	-0.209181
22805	1.289449	-9.717917	1.928138	1.163232	0.014617	0.039688	0.141305	0.566223	-0.328783	-0.767949	0.555195	0.236028	-0.215182
22806	1.317636	-9.513898	2.646460	1.105998	0.020617	0.016399	0.139817	0.544643	-0.360281	-0.780036	0.538217	0.230813	-0.220435
22807	1.206885	-9.150332	3.271678	1.184683	0.030159	0.015339	0.139602	0.528038	-0.385461	-0.792649	0.519729	0.224993	-0.225760
22808	1.300664	-8.889303	3.922794	1.617752	0.031902	-0.004399	0.143416	0.504073	-0.414706	-0.809188	0.493936	0.217189	-0.232533
22809	1.331902	-8.587541	4.363416	1.737612	0.051070	-0.001651	0.144270	0.470433	-0.452647	-0.826106	0.465678	0.208273	-0.239408
22810	1.339254	-8.269248	5.429324	1.980877	0.043918	-0.008676	0.145416	0.431528	-0.489466	-0.844096	0.432765	0.198076	-0.246946
22811	1.325599	-8.162387	5.731098	2.312713	0.049153	0.009642	0.142704	0.376997	-0.533455	-0.863368	0.393466	0.185641	-0.255572
22812	1.243301	-7.534469	6.354303	2.434159	0.040232	0.045880	0.143196	0.316491	-0.575064	-0.881371	0.351371	0.172036	-0.264816
22813	1.032671	-6.958171	7.074159	2.214865	0.052308	0.051541	0.147592	0.261360	-0.606200	-0.895991	0.312349	0.158960	-0.272708
22814	1.199262	-6.308081	7.717103	2.123599	0.053867	0.038613	0.151065	0.201797	-0.631078	-0.908382	0.274443	0.146130	-0.279588
22815	1.062485	-5.524138	8.097423	1.876676	0.050275	0.026420	0.152263	0.143907	-0.651451	-0.918060	0.240398	0.134575	-0.285069
22816	1.050418	-4.861336	8.508923	1.576133	0.074644	0.006824	0.150396	0.085753	-0.665887	-0.925319	0.211773	0.124219	-0.288976
22817	1.140623	-4.422518	9.085203	1.539573	0.086814	-0.030357	0.153203	0.041006	-0.675806	-0.931811	0.183467	0.113874	-0.291722
22818	1.150126	-3.772838	9.193535	1.626458	0.116577	-0.041825	0.158903	-0.001958	-0.683263	-0.937780	0.153640	0.102400	-0.294072
22819	0.859686	-2.856251	9.297909	1.512060	0.148131	-0.058133	0.161691	-0.047263	-0.686900	-0.942656	0.125799	0.090939	-0.295472
22820	1.012237	-2.803939	9.489468	1.633691	0.104343	-0.064494	0.164095	-0.095891	-0.688730	-0.946821	0.095427	0.079526	-0.296815
22821	0.904778	-1.974340	9.930145	1.751654	0.112986	-0.037857	0.164954	-0.154763	-0.686448	-0.949996	0.062648	0.067088	-0.298465
22822	0.940033	-1.090129	9.716489	1.782879	0.119937	-0.004827	0.167095	-0.208657	-0.679944	-0.951806	0.029444	0.054225	-0.300430
22823	0.971000	-0.468023	9.514277	1.501219	0.085855	-0.045652	0.173952	-0.253574	-0.674339	-0.952632	0.001131	0.043645	-0.300976
22824	1.072449	0.194207	10.028137	0.835582	0.158146	-0.044860	0.176757	-0.285728	-0.666449	-0.952919	-0.013893	0.035683	-0.300799
22825	0.961358	0.203668	9.692726	0.034107	0.130138	-0.089532	0.179979	-0.295304	-0.663581	-0.953539	-0.014040	0.033047	-0.299121
22826	0.731995	-0.137562	9.998419	-0.182356	0.098667	-0.122953	0.183277	-0.294215	-0.661917	-0.954379	-0.010071	0.032307	-0.296675
22827	0.662131	-0.443304	9.731131	0.041304	0.060311	-0.123259	0.184461	-0.292698	-0.662313	-0.955141	-0.010768	0.030968	-0.294331
22828	0.843289	-0.430848	9.547050	0.168213	0.043632	-0.091602	0.188150	-0.289116	-0.663120	-0.955665	-0.013799	0.029210	-0.292678
22829	0.912902	-0.480323	9.276698	-0.186185	0.016409	-0.074041	0.191199	-0.289964	-0.663043	-0.956155	-0.010340	0.030077	-0.291128
22830	0.785678	-0.727912	9.789281	-0.437011	-0.024066	-0.035506	0.191413	-0.279714	-0.665302	-0.956398	-0.002162	0.033159	-0.290169
22831	0.911245	-0.728850	9.802608	-0.354847	-0.045146	-0.008586	0.188051	-0.269723	-0.666724	-0.956413	0.004248	0.036220	-0.289731
22832	1.012516	-0.748974	9.772661	-0.184807	-0.054722	-0.019752	0.186688	-0.261403	-0.669240	-0.956463	0.007434	0.038424	-0.289218
22833	1.046255	-0.758830	9.781871	-0.032800	-0.057365	0.000719	0.186123	-0.254474	-0.670603	-0.956411	0.007644	0.039881	-0.289185
22834	1.277418	-0.856323	9.951801	0.067419	-0.027695	0.002345	0.184008	-0.255848	-0.669144	-0.956384	0.006179	0.040106	-0.289281
22835	1.037138	-0.690688	10.018268	0.140829	-0.024100	-0.006695	0.182708	-0.259719	-0.669686	-0.956418	0.003276	0.039956	-0.289236
22836	1.163873	-0.514918	9.615420	-0.064070	0.003839	0.014830	0.181949	-0.266641	-0.668303	-0.956326	0.004518	0.040338	-0.289471
22837	0.864815	-0.468650	9.825227	-0.174183	0.010828	0.024722	0.181261	-0.261374	-0.669419	-0.956170	0.007876	0.041356	-0.289769
22838	0.906455	-0.395918	10.118921	0.044071	0.002054	0.028039	0.183234	-0.258752	-0.670078	-0.956015	0.007051	0.041143	-0.290332
22839	0.770437	-0.159967	9.848818	0.090559	0.010863	0.047890	0.182060	-0.261100	-0.671393	-0.955757	0.005359	0.040619	-0.291288
22840	0.840970	-0.092860	9.949924	-0.052644	0.017758	0.057436	0.181535	-0.262067	-0.670871	-0.955428	0.006498	0.040666	-0.292337
22841	0.697984	-0.174929	10.277080	-0.033964	0.040437	0.078821	0.180197	-0.260675	-0.669265	-0.954996	0.007372	0.040288	-0.293778
22842	0.679521	-0.048006	10.047970	0.038608	0.044040	0.065301	0.182069	-0.264287	-0.668674	-0.954650	0.006928	0.039296	-0.295044
22843	0.608200	0.119883	9.709230	0.061189	0.061709	0.033870	0.182993	-0.263877	-0.668422	-0.954508	0.006054	0.037940	-0.295700
22844	0.602224	-0.034557	9.529653	0.123961	0.061832	0.006986	0.183412	-0.268035	-0.667815	-0.954524	0.004040	0.036111	-0.295912
22845	0.977826	-0.191262	9.582293	0.081729	0.002157	0.026583	0.185140	-0.269568	-0.667333	-0.954376	0.002403	0.035772	-0.296447
22846	0.667584	-0.369878	10.159737	0.187234	-0.023199	0.018493	0.182009	-0.278277	-0.666324	-0.954251	-0.001313	0.035189	-0.296927
22847	0.249516	-0.068953	9.967319	0.118314	-0.007350	0.035863	0.182704	-0.283544	-0.667173	-0.954029	-0.003690	0.034796	-0.297665
22848	0.698121	0.205272	9.546003	-0.005078	-0.012666	0.029588	0.181243	-0.283814	-0.665189	-0.953843	-0.003666	0.035155	-0.298220
22849	0.784394	0.113179	9.539393	-0.043438	-0.035373	-0.002541	0.180971	-0.282705	-0.665042	-0.953838	-0.003168	0.036252	-0.298109
22850	0.995432	-0.090610	9.506389	0.044355	-0.022227	-0.023106	0.178595	-0.282968	-0.666450	-0.953955	-0.004182	0.036495	-0.297692
22851	0.745597	-0.247262	9.554811	0.015724	-0.027410	-0.026816	0.177540	-0.283793	-0.666442	-0.954095	-0.004780	0.037095	-0.297160
22852	0.658081	-0.328381	9.547423	-0.152484	-0.025677	-0.027145	0.178314	-0.280473	-0.666159	-0.954246	-0.002061	0.038574	-0.296519
22853	0.797925	-0.358347	9.543468	-0.238319	-0.051940	-0.048180	0.176300	-0.274506	-0.667640	-0.954491	0.002042	0.041149	-0.295380
22854	1.001180	-0.304291	9.648088	-0.225826	-0.050282	-0.042848	0.176659	-0.266750	-0.669664	-0.954681	0.006003	0.043530	-0.294369
22855	0.898334	-0.509729	9.848500	-0.241888	-0.031020	-0.053485	0.174763	-0.258706	-0.670734	-0.954929	0.010298	0.045735	-0.293108
22856	0.995038	-0.487101	9.629214	-0.202484	-0.036234	-0.056761	0.173676	-0.251911	-0.673663	-0.955176	0.013882	0.047711	-0.291838
22857	1.068004	-0.754395	9.714438	-0.182820	-0.038014	-0.056703	0.172326	-0.246778	-0.674639	-0.955413	0.017011	0.049716	-0.290558
22858	0.942991	-1.044004	10.649521	-0.229662	-0.008553	-0.005872	0.171752	-0.239019	-0.674815	-0.955348	0.021326	0.051301	-0.290212
22859	0.910852	-0.819260	10.911952	-0.252923	0.061356	0.008360	0.172252	-0.233204	-0.675944	-0.955242	0.026453	0.051788	-0.290053
22860	0.935795	-0.343406	10.061590	-0.207923	0.084341	-0.016674	0.175654	-0.225188	-0.677619	-0.955304	0.030879	0.051477	-0.289465
22861	0.908866	-0.363046	9.076194	-0.067182	0.067184	-0.053575	0.176806	-0.219101	-0.676266	-0.955642	0.032395	0.050805	-0.288300
22862	1.013064	-0.643500	8.870183	0.019535	0.021711	-0.047024	0.177991	-0.218553	-0.675492	-0.955946	0.032082	0.050394	-0.287399
22863	0.745815	-0.883079	9.285526	0.001426	-0.015104	-0.023475	0.177078	-0.220903	-0.675502	-0.956069	0.031838	0.050883	-0.286931
22864	0.668946	-0.838086	9.644816	-0.109759	-0.025782	0.016234	0.177858	-0.218414	-0.675489	-0.955874	0.033788	0.052082	-0.287142
22865	0.675121	-0.663648	10.072174	-0.072217	-0.027610	0.013001	0.176247	-0.214805	-0.675035	-0.955724	0.034913	0.053193	-0.287304
22866	0.820382	-0.607460	9.939379	-0.059495	-0.013539	-0.022131	0.173874	-0.215067	-0.677491	-0.955791	0.035931	0.053896	-0.286824
22867	1.195049	-0.544129	9.581168	-0.078106	0.001354	-0.046978	0.175172	-0.210919	-0.676814	-0.956008	0.037244	0.054530	-0.285810
22868	1.031880	-0.741968	9.753347	0.067808	0.000584	-0.068823	0.174510	-0.211193	-0.676414	-0.956449	0.035858	0.054269	-0.284559
22869	0.602662	-1.008901	10.249086	0.065962	0.025098	-0.064278	0.174777	-0.211749	-0.676031	-0.956892	0.034528	0.053628	-0.283354
22870	0.590998	-0.955524	10.369972	-0.006547	0.058270	-0.049695	0.175301	-0.210921	-0.675768	-0.957228	0.034913	0.052671	-0.282348
22871	0.513260	-1.008921	10.014322	0.071382	0.051418	-0.061468	0.176626	-0.211760	-0.674749	-0.957682	0.033641	0.051472	-0.281184
22872	0.727815	-1.036829	9.300737	0.114317	0.039225	-0.042749	0.177165	-0.214257	-0.673341	-0.958034	0.031611	0.050193	-0.280450
22873	0.897823	-1.231279	9.071114	0.135784	0.019981	-0.041867	0.179049	-0.219114	-0.674204	-0.958374	0.028973	0.049228	-0.279745
22874	0.480596	-1.501504	9.307142	0.090868	-0.025495	-0.023789	0.178269	-0.222435	-0.672784	-0.958529	0.027048	0.049309	-0.279391
22875	0.433255	-1.370965	9.400381	0.004927	-0.029919	-0.016462	0.176684	-0.223257	-0.672507	-0.958594	0.026720	0.050007	-0.279074
22876	0.684867	-1.318708	9.826620	0.010245	-0.034453	-0.018276	0.174848	-0.226017	-0.672768	-0.958660	0.026295	0.050707	-0.278761
22877	0.578990	-1.265094	9.784888	0.018422	-0.023859	-0.041045	0.173527	-0.226148	-0.673535	-0.958873	0.025759	0.051222	-0.277984
22878	0.816428	-1.149611	9.613524	-0.011019	-0.020373	-0.053627	0.174034	-0.223382	-0.671682	-0.959137	0.025784	0.051788	-0.276963
22879	0.805800	-1.277710	9.383819	0.023006	-0.037797	-0.058748	0.172978	-0.223930	-0.671671	-0.959432	0.025096	0.052560	-0.275859
22880	0.974236	-1.356477	9.225237	0.053419	-0.044812	-0.055090	0.171655	-0.223923	-0.671651	-0.959706	0.023748	0.053240	-0.274894
22881	1.076736	-1.201365	9.084334	0.050675	-0.064093	-0.042839	0.170610	-0.225994	-0.672441	-0.959890	0.022436	0.054378	-0.274136
22882	1.198010	-1.132059	9.247518	0.040680	-0.111453	-0.027248	0.167173	-0.227223	-0.671877	-0.959926	0.020996	0.056394	-0.273716
22883	1.373151	-0.955300	9.291301	-0.039895	-0.125553	-0.020855	0.162808	-0.227614	-0.672077	-0.959871	0.021123	0.059228	-0.273302
22884	1.363003	-1.035842	9.670202	-0.057834	-0.122134	-0.020995	0.160159	-0.226491	-0.673597	-0.959807	0.021524	0.061984	-0.272885
22885	1.487841	-1.164209	10.484813	-0.082980	-0.089115	-0.014091	0.157113	-0.226058	-0.673808	-0.959723	0.022697	0.064374	-0.272528
22886	1.169211	-1.173591	11.323844	-0.117015	0.005260	-0.001586	0.152864	-0.223680	-0.674244	-0.959677	0.024952	0.064998	-0.272348
22887	1.241716	-0.455844	10.254738	0.012177	0.043188	-0.033843	0.156038	-0.223698	-0.673245	-0.959912	0.024984	0.064333	-0.271672
22888	1.335514	-0.137501	9.197680	0.021577	0.028679	-0.106904	0.157364	-0.223151	-0.674700	-0.960533	0.024571	0.063805	-0.269631
22889	1.317593	-0.618307	9.233166	-0.037342	0.005139	-0.147164	0.158420	-0.223850	-0.672628	-0.961301	0.025163	0.064200	-0.266730
22890	1.319984	-0.977380	9.801030	0.079831	-0.008038	-0.160544	0.159210	-0.222607	-0.673675	-0.962176	0.023363	0.064096	-0.263747
22891	1.054129	-1.004590	9.663613	-0.041891	0.011244	-0.142779	0.159231	-0.226763	-0.672669	-0.962910	0.024089	0.064391	-0.260917
22892	1.306359	-0.861375	9.946687	-0.137655	0.015457	-0.142633	0.159603	-0.222887	-0.671850	-0.963594	0.026621	0.064967	-0.257988
22893	1.026259	-0.861354	10.026013	0.010917	0.012967	-0.155576	0.161435	-0.218465	-0.673013	-0.964404	0.026317	0.064964	-0.254973
22894	0.663653	-0.905174	9.716193	-0.101748	0.032363	-0.157101	0.164341	-0.218066	-0.672005	-0.965182	0.028225	0.065028	-0.251792
22895	1.114244	-1.402012	10.422812	-0.076869	0.060040	-0.133280	0.164589	-0.215713	-0.671068	-0.965872	0.029902	0.064533	-0.249064
22896	0.799510	-1.515022	10.419422	0.039380	0.068877	-0.116469	0.167494	-0.214343	-0.671230	-0.966555	0.029319	0.063163	-0.246824
22897	0.541906	-1.043908	9.657967	-0.069849	0.034008	-0.087241	0.170280	-0.214358	-0.672844	-0.966975	0.030825	0.063075	-0.245011
22898	0.699337	-0.969065	9.364251	-0.123524	0.013008	-0.086852	0.170791	-0.212007	-0.671388	-0.967329	0.033153	0.063570	-0.243176
22899	0.747335	-1.008169	9.284075	-0.096668	-0.034195	-0.101828	0.169980	-0.207985	-0.673169	-0.967702	0.034833	0.064920	-0.241089
22900	0.756791	-1.041455	9.435026	-0.087802	-0.049997	-0.093022	0.169438	-0.206043	-0.672880	-0.968012	0.036155	0.066464	-0.239223
22901	0.776089	-1.050625	9.631835	-0.096860	-0.043096	-0.071927	0.167837	-0.203402	-0.673615	-0.968216	0.037841	0.067943	-0.237719
22902	0.706615	-0.968711	9.498784	-0.105928	-0.030882	-0.037542	0.168609	-0.199389	-0.673849	-0.968258	0.039678	0.069162	-0.236893
22903	0.774600	-0.920768	9.618920	-0.071129	-0.040580	-0.022357	0.167952	-0.199246	-0.675540	-0.968241	0.040939	0.070403	-0.236381
22904	1.011800	-0.854304	9.934889	0.008383	-0.045109	-0.005998	0.166900	-0.200071	-0.676318	-0.968195	0.040537	0.071332	-0.236360
22905	1.060577	-0.791705	10.079393	0.033423	-0.029408	-0.002239	0.166765	-0.199932	-0.675529	-0.968184	0.039827	0.071830	-0.236376
22906	1.177366	-0.650098	9.491176	-0.088120	-0.032817	-0.017229	0.166099	-0.199375	-0.675513	-0.968126	0.041335	0.072986	-0.235999
22907	1.475843	-0.782477	9.436606	-0.007625	-0.045128	-0.013278	0.164111	-0.197562	-0.677823	-0.968111	0.041295	0.073997	-0.235754
22908	1.508626	-0.926923	9.477924	0.105121	-0.052098	-0.019571	0.162804	-0.201018	-0.676920	-0.968191	0.038967	0.074616	-0.235626
22909	1.527465	-1.016343	10.173726	-0.059661	-0.024346	0.002200	0.163467	-0.200883	-0.677453	-0.968092	0.040035	0.075474	-0.235582
22910	1.159096	-1.266903	12.245772	-0.224419	0.101264	0.008517	0.165561	-0.196600	-0.677573	-0.967999	0.044853	0.074652	-0.235356
22911	1.363077	-0.387679	10.831296	-0.087998	0.199570	-0.011131	0.168580	-0.191769	-0.678226	-0.968260	0.047465	0.071296	-0.234812
22912	1.806167	0.186498	8.591682	0.105856	0.156392	-0.089147	0.175214	-0.195268	-0.676659	-0.968985	0.046008	0.067943	-0.233097
22913	1.364866	-0.732116	8.318149	0.116667	0.077938	-0.126410	0.178255	-0.195286	-0.675658	-0.969782	0.043853	0.066119	-0.230711
22914	1.157357	-1.406635	9.021194	0.112702	0.033996	-0.077344	0.178801	-0.197920	-0.675954	-0.970270	0.041708	0.065096	-0.229344
22915	1.025026	-1.701475	9.800056	0.072898	0.012708	-0.010780	0.180405	-0.201254	-0.674964	-0.970394	0.040291	0.064649	-0.229199
22916	0.975657	-1.172322	9.671975	-0.014899	0.005648	0.018641	0.179374	-0.206096	-0.674996	-0.970291	0.040615	0.064682	-0.229570
22917	1.513091	-0.647290	9.692602	0.017454	-0.020678	-0.018283	0.178857	-0.207477	-0.676312	-0.970361	0.040098	0.065152	-0.229233
22918	1.298174	-0.654531	9.922698	0.075032	-0.030963	-0.097148	0.180039	-0.206792	-0.674620	-0.970814	0.038359	0.065575	-0.227482
22919	0.959736	-0.704867	9.903409	0.189792	-0.006225	-0.141069	0.179530	-0.210806	-0.673998	-0.971582	0.034374	0.065069	-0.224972
22920	0.889832	-1.035245	10.231885	0.241762	0.049770	-0.151997	0.180752	-0.216492	-0.673418	-0.972472	0.029688	0.063205	-0.222310
22921	0.700020	-1.238274	10.211962	0.412750	0.109388	-0.155806	0.182784	-0.225230	-0.672226	-0.973507	0.021888	0.059438	-0.219707
22922	0.525837	-1.269430	9.804524	0.284729	0.114673	-0.126705	0.186153	-0.236468	-0.670948	-0.974293	0.016683	0.056096	-0.217552
22923	0.559015	-1.343203	9.361160	0.111156	0.116436	-0.115643	0.190142	-0.241062	-0.668435	-0.974955	0.014899	0.053463	-0.215364
22924	0.640878	-1.373060	9.244747	0.069781	0.046356	-0.085385	0.193199	-0.243157	-0.668240	-0.975373	0.013631	0.052372	-0.213821
22925	0.707364	-1.532202	9.285605	0.091097	0.034018	-0.056249	0.194803	-0.246213	-0.667640	-0.975670	0.012025	0.051413	-0.212793
22926	1.071793	-1.231258	9.521456	0.090856	0.019753	-0.012297	0.197058	-0.247888	-0.666250	-0.975745	0.010309	0.050731	-0.212700
22927	1.221389	-0.905785	9.365282	0.140942	0.024973	-0.000433	0.199460	-0.251503	-0.665799	-0.975794	0.007788	0.049750	-0.212814
22928	1.444662	-0.751140	9.379554	0.205305	0.038878	0.016793	0.199493	-0.258013	-0.664685	-0.975774	0.003951	0.048202	-0.213370
22929	1.316669	-0.743731	9.116367	0.194528	0.024940	0.029046	0.200988	-0.264947	-0.664253	-0.975678	0.000431	0.047029	-0.214106
22930	1.307488	-0.676368	9.097994	0.162154	0.012609	0.062266	0.201275	-0.270213	-0.662083	-0.975411	-0.002632	0.046174	-0.215486
22931	1.221374	-0.569160	9.328294	0.212166	-0.010172	0.070522	0.201592	-0.280188	-0.660485	-0.975073	-0.006589	0.045641	-0.217040
22932	1.057650	-0.518207	9.842221	0.085906	-0.003293	0.081130	0.201880	-0.284761	-0.659749	-0.974698	-0.008216	0.045429	-0.218707
22933	1.478752	-0.056768	10.007325	0.085057	-0.010426	0.066963	0.201769	-0.287530	-0.661215	-0.974375	-0.009695	0.045473	-0.220074
22934	1.125040	-0.609253	11.703243	0.004359	0.047043	0.071826	0.203629	-0.289202	-0.660343	-0.974095	-0.009520	0.044638	-0.221484
22935	0.994228	0.042713	10.627926	0.031344	0.113753	0.093609	0.206286	-0.291156	-0.659879	-0.973768	-0.009368	0.042501	-0.223343
22936	0.914972	0.481965	9.340619	0.103170	0.087868	0.069508	0.209739	-0.293392	-0.659430	-0.973505	-0.010938	0.040429	-0.224796
22937	0.630100	0.495897	9.237487	0.000393	0.042531	0.033439	0.210811	-0.295891	-0.658947	-0.973386	-0.010599	0.039792	-0.225441
22938	0.416524	0.324065	9.919926	-0.100762	0.033701	0.022109	0.212662	-0.295901	-0.658452	-0.973327	-0.008480	0.039681	-0.225806
22939	0.564637	0.077300	10.617609	-0.041727	0.026575	0.003018	0.214512	-0.295080	-0.658734	-0.973339	-0.007433	0.039507	-0.225820
22940	0.610825	0.139987	9.997849	0.198190	0.030279	-0.006663	0.216119	-0.298690	-0.658008	-0.973351	-0.011172	0.038107	-0.225856
22941	0.620517	-0.178919	9.561483	0.069260	0.046009	0.027643	0.216398	-0.301878	-0.656996	-0.973244	-0.012180	0.037043	-0.226439
22942	0.458207	-0.241158	9.244916	-0.039126	0.051258	0.064805	0.217999	-0.304242	-0.656651	-0.972990	-0.011151	0.036324	-0.227700
22943	0.489530	-0.255394	9.388688	0.058209	0.050282	0.102505	0.220384	-0.304809	-0.656169	-0.972544	-0.011848	0.035227	-0.229731
22944	0.454132	-0.148503	9.644984	0.075944	0.054545	0.132636	0.221189	-0.307585	-0.654637	-0.971945	-0.012993	0.033934	-0.232384
22945	0.230217	-0.064189	9.902649	0.022200	0.045781	0.136697	0.223330	-0.312306	-0.653669	-0.971334	-0.012973	0.033073	-0.235050
22946	0.451990	-0.136380	10.457499	-0.069205	0.035920	0.149119	0.223869	-0.312307	-0.656297	-0.970662	-0.011374	0.032825	-0.237925
22947	0.456441	0.145276	10.547222	-0.155111	0.069968	0.161007	0.222260	-0.309252	-0.655456	-0.969970	-0.007775	0.032317	-0.240943
22948	0.521284	0.794327	9.804257	-0.178063	0.077189	0.118699	0.226478	-0.306089	-0.655489	-0.969458	-0.003886	0.031782	-0.243157
22949	0.674328	0.594876	9.468971	-0.142130	0.019574	0.078139	0.227789	-0.302217	-0.658090	-0.969100	-0.000901	0.032162	-0.244562
22950	0.449049	0.161100	9.410649	-0.102737	0.017937	0.071352	0.226982	-0.300412	-0.657536	-0.968747	0.001209	0.032405	-0.245923
22951	0.621515	-0.026248	9.149841	-0.188717	0.057211	0.107792	0.229603	-0.295024	-0.658832	-0.968242	0.005279	0.032279	-0.247866
22952	0.321389	-0.142286	9.766373	-0.196094	0.042231	0.134172	0.231170	-0.289768	-0.661161	-0.967554	0.009357	0.032506	-0.250390
22953	0.130576	0.182172	9.983251	-0.150478	0.045747	0.134636	0.230903	-0.289212	-0.661544	-0.966877	0.012626	0.032376	-0.252868
22954	0.610785	0.467527	10.136207	0.136140	0.052804	0.067049	0.232483	-0.288529	-0.660252	-0.966561	0.010286	0.030738	-0.254381
22955	0.728682	0.413158	9.961518	0.216213	0.061791	-0.023138	0.235171	-0.296439	-0.658799	-0.966756	0.006378	0.028473	-0.254031
22956	0.438416	0.019775	9.574952	-0.032204	0.068163	-0.083068	0.238080	-0.297149	-0.656493	-0.967120	0.007276	0.027418	-0.252735
22957	0.425567	-0.077397	9.227854	0.051040	0.046401	-0.087835	0.240856	-0.296333	-0.656789	-0.967599	0.006432	0.026296	-0.251035
22958	0.572945	-0.073152	9.418904	0.227255	-0.009607	-0.099138	0.243783	-0.299258	-0.656339	-0.967982	0.001907	0.025442	-0.249719
22959	0.404575	-0.343546	10.234411	-0.002820	-0.036030	-0.102695	0.243008	-0.302301	-0.656619	-0.968479	0.001689	0.026182	-0.247709
22960	-0.081208	-0.492151	13.099368	-0.267785	0.084223	-0.119999	0.246152	-0.296223	-0.657262	-0.969057	0.007213	0.025969	-0.245361
22961	-0.179710	0.304687	11.501491	-0.246585	0.194086	-0.175614	0.250464	-0.285997	-0.657880	-0.969965	0.012817	0.023415	-0.241774
22962	0.447255	0.271881	8.664474	0.027845	0.170245	-0.246089	0.260360	-0.280511	-0.657714	-0.971219	0.012972	0.020128	-0.236980
22963	0.776445	-0.604087	7.783928	0.153087	0.061032	-0.254642	0.262999	-0.279418	-0.656827	-0.972478	0.010136	0.018283	-0.232055
22964	0.365732	-1.329845	8.516978	-0.112336	-0.009256	-0.171398	0.264830	-0.276520	-0.655254	-0.973176	0.012198	0.019109	-0.228941
22965	-0.214564	-1.816457	9.939215	-0.001935	-0.030518	-0.099252	0.267729	-0.273211	-0.656968	-0.973620	0.012116	0.019745	-0.226995
22966	-0.285176	-1.228483	10.114823	-0.283181	-0.029024	-0.034190	0.266404	-0.273342	-0.656294	-0.973650	0.017471	0.021694	-0.226340
22967	0.150289	-0.447252	10.281078	-0.428898	-0.016059	-0.058091	0.264476	-0.258926	-0.658741	-0.973722	0.025821	0.023958	-0.225001
22968	0.207239	0.068790	10.856131	-0.145101	-0.020386	-0.108832	0.266672	-0.248687	-0.659851	-0.974111	0.028490	0.025153	-0.222854
22969	0.066684	0.011059	10.496166	-0.015821	0.027188	-0.181698	0.267978	-0.244261	-0.662316	-0.974922	0.028869	0.024765	-0.219272
22970	-0.033925	-0.528975	9.829885	0.039765	0.085114	-0.174099	0.271137	-0.242618	-0.659597	-0.975734	0.028369	0.023120	-0.215881
22971	0.176010	-0.877929	9.516423	0.275826	0.067609	-0.139966	0.274336	-0.246236	-0.659943	-0.976510	0.023262	0.020646	-0.213216
22972	0.161487	-0.873850	9.240202	0.284625	-0.049587	-0.134147	0.274778	-0.255381	-0.657683	-0.977162	0.017425	0.020551	-0.210779
22973	0.159460	-0.816414	9.139936	-0.070771	-0.070750	-0.096265	0.274112	-0.254685	-0.657666	-0.977514	0.018550	0.022226	-0.208872
22974	0.323129	-0.570761	9.660487	-0.046857	-0.058761	-0.052000	0.273971	-0.252329	-0.659213	-0.977673	0.019187	0.023678	-0.207911
22975	0.547566	-0.272401	10.267643	0.057798	-0.029183	-0.052031	0.273703	-0.251219	-0.660245	-0.977900	0.017981	0.024000	-0.206912
22976	0.403839	-0.107918	10.203479	-0.012669	0.018173	-0.083136	0.272390	-0.252319	-0.661284	-0.978233	0.018253	0.023815	-0.205329
22977	0.421559	-0.320735	9.871611	-0.048357	0.047995	-0.088616	0.274745	-0.247623	-0.661273	-0.978603	0.019402	0.023083	-0.203534
22978	0.206419	-0.676272	9.468008	0.103695	0.053388	-0.066340	0.277136	-0.249853	-0.659760	-0.978923	0.017549	0.021730	-0.202308
22979	0.165973	-0.926362	9.383765	0.096280	0.030552	-0.015406	0.279121	-0.249864	-0.659528	-0.979034	0.015858	0.020723	-0.202017
22980	-0.054607	-1.038129	9.240178	0.040527	-0.006243	0.038734	0.279804	-0.253746	-0.659315	-0.978877	0.015046	0.020757	-0.202834
22981	0.015884	-0.973721	9.245117	0.003549	-0.051895	0.090280	0.279271	-0.252634	-0.660213	-0.978492	0.014931	0.021697	-0.204598
22982	0.149937	-0.801511	9.269975	0.147440	-0.071224	0.120331	0.276911	-0.256084	-0.660867	-0.978000	0.011797	0.022539	-0.207050
22983	0.240637	-0.607835	9.124810	0.011350	-0.094052	0.138658	0.275470	-0.258846	-0.660741	-0.977384	0.011400	0.024264	-0.209767
22984	0.151009	-0.661112	9.564796	0.082897	-0.122067	0.124986	0.272042	-0.261320	-0.660714	-0.976807	0.009317	0.026361	-0.212288
22985	0.273389	-0.785605	10.067028	0.054107	-0.108272	0.149425	0.268760	-0.265457	-0.661753	-0.976123	0.008058	0.028178	-0.215233
22986	0.497442	-0.557786	11.202128	0.025347	-0.054375	0.163464	0.263343	-0.267367	-0.661689	-0.975383	0.007410	0.029191	-0.218453
22987	1.388093	0.392930	11.320739	0.027310	0.052082	0.158501	0.262307	-0.270823	-0.662494	-0.974723	0.007340	0.028020	-0.221531
22988	1.976259	0.646920	9.357393	0.032392	0.056005	0.080927	0.266134	-0.270014	-0.660448	-0.974393	0.006990	0.026860	-0.223132
22989	0.969400	-0.018084	9.560322	0.013774	0.047630	0.031578	0.268263	-0.271272	-0.661541	-0.974282	0.007022	0.025922	-0.223728
22990	0.637562	-0.496559	9.557684	-0.034543	0.014502	0.019653	0.270104	-0.270036	-0.659985	-0.974185	0.007758	0.025878	-0.224129
22991	0.412724	-0.883247	9.954145	-0.061504	-0.010031	0.025516	0.271165	-0.269626	-0.661307	-0.974057	0.009023	0.026415	-0.224576
22992	0.577995	-0.730943	9.841510	-0.145721	-0.013645	0.053070	0.272205	-0.265614	-0.662331	-0.973773	0.011817	0.027413	-0.225555
22993	0.653647	-0.620823	9.863754	-0.156582	-0.017238	0.079412	0.270591	-0.259787	-0.664606	-0.973362	0.014949	0.028522	-0.227000
22994	0.622550	-0.586258	10.075921	-0.072656	-0.027824	0.109957	0.270722	-0.259510	-0.664867	-0.972817	0.016288	0.029448	-0.229118
22995	0.607754	-0.283831	9.829570	0.038291	-0.012024	0.123231	0.270453	-0.259232	-0.664074	-0.972254	0.015667	0.029560	-0.231523
22996	0.514011	-0.225171	9.895946	0.163439	-0.012033	0.147092	0.271001	-0.263391	-0.662290	-0.971603	0.012508	0.029078	-0.234488
22997	0.366731	-0.215051	9.683429	0.134774	-0.010236	0.161039	0.272104	-0.270877	-0.662644	-0.970868	0.010022	0.028691	-0.237678
22998	0.199190	-0.352398	9.962091	0.029223	-0.017233	0.144400	0.270003	-0.273496	-0.663293	-0.970166	0.009442	0.028945	-0.240523
22999	0.064564	-0.269445	10.002662	0.006980	-0.011897	0.117878	0.269872	-0.274605	-0.661730	-0.969593	0.009405	0.029177	-0.242796
23000	0.335778	-0.169954	10.193739	-0.055609	-0.034737	0.097007	0.269880	-0.275435	-0.662655	-0.969082	0.010358	0.030190	-0.244666
23001	0.269193	-0.012032	9.753900	-0.043754	-0.031041	0.061922	0.269722	-0.270725	-0.663261	-0.968753	0.011159	0.031031	-0.245826
23002	0.200193	-0.199676	9.567274	-0.031953	-0.022153	0.031186	0.270123	-0.271281	-0.663272	-0.968572	0.011675	0.031698	-0.246427
23003	0.198288	-0.462190	9.451312	-0.025752	-0.020409	0.047048	0.268660	-0.269472	-0.664411	-0.968325	0.012170	0.032226	-0.247307
23004	0.317191	-0.733529	9.903816	0.129709	-0.022324	0.081557	0.269713	-0.269478	-0.662593	-0.967930	0.009587	0.032084	-0.248979
23005	0.371352	-0.585174	9.789690	0.029473	-0.015373	0.093205	0.268820	-0.275014	-0.663159	-0.967464	0.009089	0.032227	-0.250785
23006	0.431604	-0.254632	9.490140	-0.074251	-0.015350	0.088981	0.269333	-0.271969	-0.663398	-0.966985	0.010492	0.032967	-0.252473
23007	0.615334	-0.227103	9.522519	0.074380	-0.026682	0.061775	0.268823	-0.274597	-0.664857	-0.966674	0.009036	0.033104	-0.253702
23008	0.415452	-0.500920	9.924870	-0.024069	-0.031088	0.053987	0.268283	-0.274041	-0.662617	-0.966368	0.009365	0.033904	-0.254747
23009	0.493037	-0.477924	10.563775	-0.097403	0.010762	0.041236	0.268936	-0.271690	-0.663913	-0.966149	0.011415	0.034189	-0.255456
23010	0.432807	-0.108248	10.169578	-0.132958	0.033672	0.009440	0.270112	-0.267955	-0.665728	-0.966085	0.014148	0.034302	-0.255545
23011	0.452745	-0.006429	9.694698	-0.155934	0.070599	-0.029340	0.269025	-0.264349	-0.663580	-0.966238	0.017556	0.033734	-0.254830
23012	0.354087	-0.287774	9.466393	0.014955	0.054100	-0.028177	0.271389	-0.261593	-0.662802	-0.966417	0.017510	0.032710	-0.254288
23013	0.405589	-0.518709	9.588272	0.065903	0.019961	-0.031520	0.274684	-0.260365	-0.660482	-0.966617	0.016365	0.031984	-0.253695
23014	0.428933	-0.636255	9.750152	0.053309	0.007654	-0.025523	0.275348	-0.261478	-0.659456	-0.966764	0.015343	0.031661	-0.253239
23015	0.518911	-0.556759	10.019472	-0.011282	-0.017002	-0.002308	0.276392	-0.258990	-0.659316	-0.966766	0.015530	0.032036	-0.253173
23016	0.397323	-0.334809	9.926936	-0.014808	0.004052	-0.003936	0.276006	-0.260373	-0.660241	-0.966779	0.015820	0.032121	-0.253094
23017	0.258863	-0.105760	9.752912	0.003151	0.007646	-0.010749	0.276535	-0.259960	-0.660769	-0.966845	0.015830	0.031935	-0.252866
23018	0.409095	-0.032502	9.709196	0.114138	-0.013328	-0.024144	0.277976	-0.258861	-0.658029	-0.966988	0.013526	0.031710	-0.252478
23019	0.404000	-0.403240	9.589613	0.183968	-0.008886	-0.030740	0.278006	-0.263847	-0.658603	-0.967187	0.009926	0.030930	-0.251979
23020	0.600112	-0.332533	9.615171	0.025606	-0.025602	-0.037286	0.277618	-0.265646	-0.658091	-0.967357	0.009264	0.031390	-0.251295
23021	0.895486	-0.224293	9.582623	-0.054083	-0.064211	-0.034548	0.278550	-0.266482	-0.658375	-0.967484	0.009978	0.032900	-0.250583
23022	0.919129	-0.305261	9.908354	0.090769	-0.060776	-0.022056	0.276419	-0.262868	-0.660665	-0.967564	0.007888	0.033712	-0.250241
23023	0.616769	-0.060323	10.579526	0.099770	-0.012673	-0.036670	0.276430	-0.265778	-0.658860	-0.967758	0.005864	0.033467	-0.249578
23024	0.272934	0.122656	11.334463	-0.102359	0.051127	-0.055411	0.280394	-0.264414	-0.658907	-0.968048	0.008049	0.033081	-0.248443
23025	0.410369	0.469110	10.142761	-0.052748	0.096940	-0.095362	0.282740	-0.258610	-0.658099	-0.968580	0.009443	0.031456	-0.246523
23026	0.473596	0.238249	8.745577	0.080812	0.048332	-0.126322	0.284863	-0.260007	-0.657097	-0.969240	0.008023	0.030231	-0.244122
23027	0.408625	-0.060175	8.523995	0.055554	-0.019921	-0.096830	0.286449	-0.258907	-0.658289	-0.969714	0.006720	0.030333	-0.242258
23028	0.413682	-0.039877	8.882295	-0.123514	-0.079545	-0.097475	0.286687	-0.253922	-0.658898	-0.970109	0.008657	0.032574	-0.240317
23029	0.287406	-0.159563	9.535739	-0.202264	-0.103237	-0.120165	0.285992	-0.246715	-0.661173	-0.970580	0.011931	0.035530	-0.237846
23030	0.244441	-0.115822	10.358582	-0.199489	-0.077942	-0.155296	0.285285	-0.238123	-0.662387	-0.971196	0.015309	0.038116	-0.234716
23031	0.239463	-0.135158	10.315142	-0.171544	-0.020110	-0.183082	0.283115	-0.228692	-0.663046	-0.971985	0.018319	0.039298	-0.231010
23032	0.303314	-0.655715	10.145173	-0.144761	0.007869	-0.159997	0.285597	-0.222333	-0.664068	-0.972664	0.021031	0.039959	-0.227783
23033	0.368388	-0.975545	9.506497	0.060871	0.001024	-0.116253	0.287083	-0.219209	-0.664045	-0.973226	0.019703	0.039629	-0.225547
23034	0.526351	-1.165164	9.252998	0.011386	-0.040229	-0.062211	0.287612	-0.219212	-0.664053	-0.973476	0.019239	0.040472	-0.224359
23035	0.905849	-1.460617	9.563580	-0.088230	-0.072037	-0.015650	0.286413	-0.217404	-0.664803	-0.973458	0.020627	0.042221	-0.223990
23036	1.148072	-1.356691	9.557878	-0.029301	-0.057293	0.016503	0.285869	-0.215046	-0.664509	-0.973319	0.020943	0.043548	-0.224312
23037	1.091232	-1.219753	10.146378	-0.117097	-0.024222	0.035401	0.284806	-0.214347	-0.664748	-0.973090	0.023197	0.044521	-0.224891
23038	0.644633	-0.878038	10.634845	-0.199372	-0.001442	0.021859	0.284512	-0.208110	-0.666646	-0.972885	0.027078	0.045523	-0.225143
23039	0.241408	-0.521603	9.796350	-0.080923	0.029511	-0.014888	0.284961	-0.203216	-0.664785	-0.972937	0.028826	0.045292	-0.224747
23040	0.608949	-0.445808	9.563321	-0.148846	0.007597	-0.031413	0.285730	-0.198094	-0.666187	-0.972992	0.031716	0.045918	-0.223992
23041	0.764224	-1.034821	10.050314	-0.002105	0.030274	-0.042776	0.287308	-0.196580	-0.665672	-0.973213	0.031902	0.045339	-0.223122
23042	1.022916	-1.341179	10.419494	-0.023841	0.047499	0.008088	0.287830	-0.194643	-0.666577	-0.973201	0.032573	0.044603	-0.223225
23043	0.835062	-1.254689	9.907777	-0.009643	0.059812	0.052380	0.288745	-0.193956	-0.664489	-0.973014	0.033151	0.043446	-0.224181
23044	0.334649	-0.980262	9.492248	0.014582	0.041690	0.045657	0.290205	-0.194380	-0.664777	-0.972852	0.033082	0.042627	-0.225050
23045	0.183889	-0.441223	9.192108	0.017283	-0.008069	0.038609	0.290740	-0.195907	-0.663884	-0.972685	0.032816	0.042655	-0.225806
23046	0.237387	-0.397552	9.451717	0.007563	-0.025551	-0.000309	0.290345	-0.195904	-0.664532	-0.972666	0.032541	0.043205	-0.225821
23047	0.565027	-0.527888	10.139578	0.033415	-0.029284	-0.000275	0.288887	-0.195065	-0.665288	-0.972668	0.031805	0.043579	-0.225847
23048	0.757819	-0.591134	10.399159	0.069312	0.012659	-0.019324	0.289430	-0.197977	-0.664408	-0.972806	0.030485	0.043119	-0.225520
23049	0.825037	-0.635964	10.068795	0.083651	0.030193	-0.010366	0.291015	-0.197986	-0.663516	-0.972933	0.029010	0.042124	-0.225355
23050	0.735521	-0.987349	9.769907	0.185549	0.025002	0.016755	0.290510	-0.202139	-0.663680	-0.972978	0.025515	0.040879	-0.225815
23051	0.810397	-1.315703	9.556389	0.192464	0.021401	0.073102	0.291878	-0.210734	-0.662084	-0.972758	0.021982	0.039540	-0.227364
23052	0.926521	-1.278802	9.334696	0.179658	0.005512	0.136373	0.291906	-0.216691	-0.660179	-0.972209	0.018608	0.038643	-0.230152
23053	0.968937	-0.754428	9.450916	0.154537	-0.010315	0.146798	0.289557	-0.222634	-0.660202	-0.971576	0.015750	0.038097	-0.233110
23054	0.790047	-0.467006	10.171984	0.065114	-0.005129	0.118946	0.288659	-0.227616	-0.660238	-0.971031	0.014540	0.037943	-0.235473
23055	0.792364	-0.472607	9.919540	0.017892	0.014233	0.087834	0.288530	-0.228862	-0.659201	-0.970634	0.014399	0.037588	-0.237169
23056	0.478368	-0.475629	9.703504	0.060094	0.029310	0.065385	0.287494	-0.232596	-0.659484	-0.970358	0.013408	0.036802	-0.238476
23057	0.517714	-0.368461	9.454440	-0.004332	0.004830	0.066604	0.289105	-0.236760	-0.659288	-0.970045	0.013634	0.036736	-0.239745
23058	0.434459	-0.533397	9.578240	-0.049047	-0.019643	0.050317	0.288024	-0.232044	-0.660534	-0.969772	0.014515	0.037425	-0.240688
23059	0.433726	-0.652101	10.086407	0.045621	-0.013657	0.075667	0.287905	-0.234537	-0.660295	-0.969412	0.013702	0.037464	-0.242174
23060	0.409889	-0.608618	10.087112	0.004333	-0.004986	0.107135	0.287386	-0.236473	-0.660045	-0.968886	0.013661	0.037597	-0.244252
23061	0.522527	-0.379680	9.730663	-0.047509	-0.004961	0.106778	0.284205	-0.234654	-0.662074	-0.968349	0.014721	0.037902	-0.246267
23062	0.481232	-0.408691	9.576867	0.029448	-0.015392	0.105549	0.284485	-0.237010	-0.662626	-0.967822	0.014141	0.038110	-0.248333
23063	0.588582	-0.592360	9.566619	0.022312	-0.020653	0.098359	0.282908	-0.240327	-0.660277	-0.967325	0.013764	0.038374	-0.250240
23064	0.680589	-0.563702	9.734394	-0.064552	-0.027762	0.108249	0.280801	-0.241423	-0.661828	-0.966738	0.014943	0.039291	-0.252292
23065	0.685529	-0.539031	9.907748	0.011420	-0.018977	0.119453	0.280195	-0.243139	-0.661951	-0.966124	0.014804	0.039574	-0.254597
23066	0.802624	-0.371749	9.850979	-0.019768	-0.010206	0.096347	0.277554	-0.243817	-0.662704	-0.965615	0.015196	0.039930	-0.256443
23067	0.848260	-0.405796	9.845387	-0.033107	-0.008430	0.078612	0.276489	-0.242564	-0.663068	-0.965196	0.015921	0.040261	-0.257919
23068	0.912190	-0.586396	9.941299	0.072446	0.005548	0.084661	0.275569	-0.244499	-0.662025	-0.964782	0.014605	0.039839	-0.259605
23069	0.885163	-0.646752	9.799037	0.024035	0.010763	0.110761	0.274528	-0.247541	-0.662171	-0.964222	0.014351	0.039517	-0.261740
23070	0.827868	-0.554856	9.815008	0.009639	0.003734	0.126527	0.273997	-0.247954	-0.661118	-0.963559	0.014269	0.039444	-0.264185
23071	0.787336	-0.492553	9.676609	0.117035	-0.003278	0.127268	0.272933	-0.254677	-0.661316	-0.962914	0.012159	0.038908	-0.266712
23072	0.666135	-0.549994	9.460687	0.007089	-0.004933	0.108867	0.270562	-0.257434	-0.660259	-0.962323	0.012065	0.039025	-0.268822
23073	0.731003	-0.598418	9.522058	-0.060123	-0.020772	0.125912	0.269633	-0.256737	-0.660631	-0.961613	0.013276	0.039780	-0.271184
23074	0.842014	-0.613234	9.679556	0.011480	-0.027790	0.114032	0.267134	-0.258800	-0.661924	-0.960969	0.012979	0.040308	-0.273397
23075	0.806628	-0.501796	9.849382	-0.103035	-0.017341	0.110622	0.266068	-0.257825	-0.661636	-0.960319	0.015020	0.041251	-0.275426
23076	0.837200	-0.284994	10.034271	-0.133376	-0.013853	0.090177	0.264463	-0.254491	-0.662233	-0.959761	0.017563	0.042311	-0.277056
23077	0.756893	-0.029795	9.908113	-0.093795	0.007287	0.054493	0.264721	-0.252830	-0.663137	-0.959431	0.019480	0.042746	-0.278001
23078	0.815398	0.044548	9.985373	-0.059690	0.017812	0.032747	0.264846	-0.250752	-0.664560	-0.959234	0.020736	0.042809	-0.278582
23079	0.805984	0.073949	10.137208	-0.003935	0.028444	-0.030247	0.262993	-0.250604	-0.664792	-0.959428	0.020917	0.042367	-0.277968
23080	0.674922	-0.023211	10.279023	0.029329	0.049541	-0.063396	0.265367	-0.249509	-0.664031	-0.959824	0.020558	0.041366	-0.276774
23081	0.704606	0.075213	10.291916	0.025036	0.082846	-0.093256	0.267745	-0.248275	-0.664579	-0.960421	0.020382	0.039731	-0.274950
23082	0.767974	0.178465	9.609984	0.021760	0.088326	-0.139064	0.270645	-0.247877	-0.661868	-0.961252	0.020323	0.038058	-0.272275
23083	0.742874	-0.283924	9.357333	0.046972	0.067489	-0.176046	0.273675	-0.245539	-0.661498	-0.962279	0.019537	0.036633	-0.268877
23084	0.788707	-0.971626	9.541305	0.172103	0.041205	-0.163932	0.276332	-0.247770	-0.660513	-0.963238	0.016310	0.035065	-0.265850
23085	0.718435	-1.352602	9.840362	0.148576	0.036678	-0.117481	0.279914	-0.250284	-0.658497	-0.963933	0.013495	0.033689	-0.263658
23086	0.662359	-1.087794	9.771787	0.015101	0.046196	-0.076051	0.280962	-0.248767	-0.657974	-0.964358	0.013381	0.032826	-0.262215
23087	0.448630	-0.579084	9.618451	-0.077934	0.032259	-0.076608	0.282550	-0.248360	-0.658256	-0.964760	0.014972	0.032723	-0.260658
23088	0.306536	-0.531734	9.795671	-0.002721	0.025327	-0.095422	0.283604	-0.247396	-0.658524	-0.965258	0.015078	0.032365	-0.258848
23089	0.393315	-0.551788	9.751430	-0.028743	0.013022	-0.081587	0.284641	-0.244078	-0.657590	-0.965681	0.015630	0.032365	-0.257231
23090	0.525946	-0.579123	9.802847	0.026769	0.018257	-0.090022	0.286232	-0.243809	-0.658921	-0.966155	0.015133	0.031989	-0.255525
23091	0.472890	-0.569116	9.793806	-0.030508	0.023497	-0.085115	0.285959	-0.242699	-0.658382	-0.966596	0.015781	0.031795	-0.253834
23092	0.607446	-0.322711	9.699341	0.005304	0.015616	-0.088395	0.287260	-0.238828	-0.658102	-0.967047	0.015687	0.031581	-0.252146
23093	0.576411	-0.269830	9.608887	0.040174	0.013011	-0.081079	0.287939	-0.242018	-0.657882	-0.967477	0.014903	0.031234	-0.250580
23094	0.658085	-0.337121	9.835733	0.005228	0.026035	-0.072518	0.288462	-0.240774	-0.658008	-0.967842	0.014872	0.030813	-0.249223
23095	0.630944	-0.414233	9.719717	0.109022	0.028716	-0.069995	0.289786	-0.241475	-0.656725	-0.968239	0.012834	0.029825	-0.247907
23096	0.623543	-0.438045	9.779593	0.060669	0.011190	-0.068652	0.291117	-0.242867	-0.656498	-0.968587	0.011659	0.029412	-0.246656
23097	0.642788	-0.433273	9.774741	0.001567	0.018230	-0.060206	0.292094	-0.243207	-0.656630	-0.968896	0.011659	0.029165	-0.245467
23098	0.487724	-0.508722	9.876156	0.067706	0.012997	-0.049140	0.292489	-0.243071	-0.656111	-0.969144	0.010367	0.028680	-0.244603
23099	0.529431	-0.413202	9.756722	0.033644	0.021702	-0.029080	0.292220	-0.242516	-0.655970	-0.969307	0.009789	0.028202	-0.244035
23100	0.522304	-0.398552	9.809828	0.039835	0.011168	-0.017614	0.294485	-0.244883	-0.656159	-0.969391	0.009047	0.027882	-0.243766
23101	0.538883	-0.442147	9.753905	0.079212	0.008565	-0.019111	0.293838	-0.247373	-0.656174	-0.969504	0.007535	0.027439	-0.243419
23102	0.551529	-0.360618	9.704262	0.098045	0.011216	-0.026000	0.295303	-0.249182	-0.655690	-0.969633	0.005659	0.026835	-0.243022
23103	0.527980	-0.278505	9.753477	0.087242	0.015548	-0.011060	0.295177	-0.250845	-0.654788	-0.969705	0.004033	0.026221	-0.242833
23104	0.567093	-0.213704	9.806760	0.108722	0.012913	-0.014437	0.295460	-0.255003	-0.653130	-0.969769	0.001965	0.025530	-0.242676
23105	0.596323	-0.177897	9.792499	0.123005	0.007646	-0.008185	0.296268	-0.257779	-0.652515	-0.969817	-0.000393	0.024902	-0.242561
23106	0.630052	-0.192270	9.897794	0.067473	0.011073	0.002862	0.295228	-0.260682	-0.653183	-0.969786	-0.001661	0.024446	-0.242722
23107	0.613935	-0.079371	9.807900	0.058564	0.029467	0.002894	0.296032	-0.263319	-0.651781	-0.969786	-0.002659	0.023716	-0.242789
23108	0.693670	-0.072793	9.802482	0.105168	0.025125	-0.015309	0.296693	-0.264155	-0.649965	-0.969844	-0.004598	0.022803	-0.242613
23109	0.587249	-0.096051	9.791115	0.083655	0.018138	-0.008415	0.298555	-0.265273	-0.650528	-0.969886	-0.006144	0.022182	-0.242471
23110	0.532538	0.024226	9.655974	0.069325	0.022531	0.000353	0.299628	-0.268605	-0.649006	-0.969862	-0.007393	0.021494	-0.242591
23111	0.590220	-0.019037	9.813605	0.065793	0.012897	-0.017361	0.299635	-0.269158	-0.650059	-0.969943	-0.008622	0.021065	-0.242266
23112	0.515298	-0.028057	9.818955	0.067499	0.011127	0.000289	0.299373	-0.270543	-0.648497	-0.969912	-0.009892	0.020608	-0.242382
23113	0.452793	0.010932	9.824750	0.042414	0.004125	0.005394	0.299918	-0.273040	-0.648923	-0.969880	-0.010695	0.020468	-0.242487
23114	0.438703	0.064196	9.902393	0.033477	0.005868	0.001824	0.299913	-0.273318	-0.646961	-0.969844	-0.011329	0.020277	-0.242618
23115	0.414555	0.068769	9.763255	0.012006	0.005890	0.005204	0.299789	-0.274148	-0.648146	-0.969820	-0.011530	0.020247	-0.242707
23116	0.400306	0.102526	9.754153	0.024483	0.004124	0.015874	0.299789	-0.274425	-0.647494	-0.969718	-0.011993	0.020136	-0.243102
23117	0.395391	0.088353	9.826135	0.056671	0.000615	0.017855	0.299269	-0.276639	-0.646722	-0.969619	-0.013078	0.019989	-0.243452
23118	0.487365	0.116615	9.864121	0.026257	0.011069	0.018530	0.298871	-0.276499	-0.646583	-0.969506	-0.013540	0.019736	-0.243898
23119	0.564538	0.101653	9.887318	0.017321	0.004052	0.013125	0.299000	-0.276500	-0.645799	-0.969440	-0.013846	0.019716	-0.244142
23120	0.626808	0.033463	9.770632	-0.007713	0.007554	0.012925	0.299138	-0.276638	-0.647113	-0.969364	-0.013668	0.019696	-0.244454
23121	0.515515	0.000930	9.860145	0.011986	-0.004654	0.003357	0.299274	-0.278580	-0.644907	-0.969345	-0.013909	0.019877	-0.244504
23122	0.416497	-0.002878	9.935461	-0.023878	0.002310	0.019890	0.299135	-0.276639	-0.646327	-0.969240	-0.013441	0.020039	-0.244933
23123	0.313383	0.103265	9.774138	-0.031906	0.000623	0.019001	0.300324	-0.275814	-0.646861	-0.969157	-0.012789	0.020330	-0.245270
23124	0.236557	0.166362	9.761106	-0.009555	-0.008101	0.020931	0.298866	-0.275251	-0.647357	-0.969041	-0.012649	0.020624	-0.245713
23125	0.236825	0.204757	9.732704	0.026191	-0.013357	0.029992	0.297808	-0.275800	-0.646822	-0.968883	-0.013189	0.020884	-0.246282
23126	0.370032	0.256883	9.813871	0.004598	-0.009980	0.055370	0.296770	-0.278841	-0.647885	-0.968586	-0.013318	0.021154	-0.247421
23127	0.556129	0.275037	9.932645	0.054717	0.000461	0.052193	0.295979	-0.279669	-0.647357	-0.968314	-0.014343	0.021006	-0.248435
23128	0.667431	0.312056	9.737433	0.024421	0.005759	0.031703	0.296648	-0.281751	-0.646078	-0.968133	-0.014789	0.020867	-0.249125
23129	0.589424	0.207073	9.816212	0.033386	-0.001210	0.022932	0.296924	-0.283969	-0.645580	-0.968011	-0.015432	0.020858	-0.249564
23130	0.589350	0.199593	9.729604	0.026255	-0.001185	0.019356	0.295337	-0.284238	-0.645559	-0.967881	-0.015953	0.020840	-0.250035
23131	0.487819	0.179225	9.888871	0.001140	0.002280	0.029782	0.295338	-0.284515	-0.645561	-0.967735	-0.015954	0.020928	-0.250594
23132	0.512186	0.212459	9.807326	0.011949	0.000575	0.015757	0.295874	-0.284794	-0.646751	-0.967631	-0.016191	0.020946	-0.250978
23133	0.521511	0.168796	9.710608	0.009211	0.005806	0.031608	0.294813	-0.284650	-0.646734	-0.967474	-0.016329	0.020928	-0.251576
23134	0.523837	0.150137	9.907454	-0.018542	0.011881	0.031419	0.295080	-0.285345	-0.645959	-0.967302	-0.015913	0.020886	-0.252264
23135	0.454061	0.188846	9.802750	0.033343	-0.004688	0.031768	0.294541	-0.284511	-0.644894	-0.967131	-0.016569	0.020947	-0.252871
23136	0.372307	0.237607	9.808823	0.029780	-0.005534	0.028249	0.293233	-0.287275	-0.644902	-0.966952	-0.017177	0.020997	-0.253509
23137	0.416213	0.297530	9.852394	0.033369	-0.006423	0.024745	0.292719	-0.289072	-0.646484	-0.966815	-0.017848	0.021079	-0.253980
