# Supplementary material for: Identification of Haptic Based Guiding Using Hard Reins
Source: PLoS One. 2015 Jul 22;10(7):e0132020. doi: 10.1371/journal.pone.0132020 (PMC4511788; doi:10.1371/journal.pone.0132020)
Supplement: S9 File — (ZIP) [file pone.0132020.s009.zip › Exp2_MotionData2/Subject10/path3/T4/gc4.txt]

// Start Time: 0
// Sample rate: 25.0Hz
// Scenario: 4.9
// Firmware Version: 2.6.1
Counter	Acc_X	Acc_Y	Acc_Z	Gyr_X	Gyr_Y	Gyr_Z	Mag_X	Mag_Y	Mag_Z	Quat_w	Quat_x	Quat_y	Quat_z
22615	9.394802	1.855598	-2.444103	0.029079	0.010144	0.004371	-0.653200	0.134680	0.325157	0.175077	-0.699635	-0.363072	-0.589947
22616	9.365755	1.836520	-2.452803	0.040109	0.009997	0.006218	-0.652636	0.134542	0.324860	0.175765	-0.699507	-0.363334	-0.589733
22617	9.356587	1.796741	-2.375424	0.047858	0.025665	0.020883	-0.651791	0.134142	0.323979	0.176830	-0.699304	-0.363422	-0.589601
22618	9.407517	1.820201	-2.343359	0.035465	0.019204	0.037402	-0.652537	0.136109	0.322130	0.177888	-0.699310	-0.363159	-0.589438
22619	9.378407	1.759770	-2.342664	0.033779	0.015193	0.042894	-0.652138	0.138764	0.323423	0.178940	-0.699436	-0.362808	-0.589185
22620	9.342089	1.738379	-2.355938	0.011527	-0.006298	0.033697	-0.651870	0.140306	0.324082	0.179433	-0.699800	-0.362405	-0.588852
22621	9.390295	1.701429	-2.338658	-0.036897	0.001338	0.000562	-0.652989	0.139995	0.324921	0.178899	-0.700034	-0.361862	-0.589071
22622	9.409588	1.752486	-2.358371	-0.060578	-0.011802	0.006055	-0.651300	0.139732	0.323899	0.178019	-0.700517	-0.361019	-0.589280
22623	9.472920	1.787436	-2.285632	-0.059301	0.000326	0.018906	-0.650701	0.137931	0.325336	0.177380	-0.700970	-0.359956	-0.589584
22624	9.434415	1.748597	-2.262706	-0.044632	0.007409	0.053777	-0.650712	0.138789	0.325390	0.177422	-0.701513	-0.358560	-0.589776
22625	9.382119	1.891619	-2.230832	-0.023263	-0.065904	0.109004	-0.649746	0.140763	0.325786	0.177873	-0.703256	-0.356891	-0.588575
22626	9.248919	1.756465	-2.569729	0.047882	-0.024783	0.095251	-0.647240	0.144109	0.326961	0.179475	-0.704139	-0.356117	-0.587502
22627	9.309404	1.393961	-2.695128	-0.029851	-0.036789	-0.008619	-0.646683	0.145999	0.329194	0.178653	-0.704727	-0.355925	-0.587163
22628	9.440526	1.569338	-2.640917	-0.031560	0.020317	-0.008654	-0.645812	0.144650	0.330091	0.178233	-0.704625	-0.355514	-0.587662
22629	9.354434	1.522464	-2.536553	-0.045036	0.038078	0.033477	-0.646104	0.145241	0.329848	0.178225	-0.704690	-0.354283	-0.588329
22630	9.369573	1.457757	-2.421598	-0.035765	0.047031	0.037147	-0.647797	0.144205	0.328103	0.178472	-0.704612	-0.353080	-0.589070
22631	9.408398	1.452132	-2.384439	-0.071357	0.028629	0.007753	-0.648088	0.143992	0.326679	0.177730	-0.704700	-0.351927	-0.589879
22632	9.408260	1.557249	-2.446551	-0.049073	0.046329	0.018795	-0.648643	0.143415	0.326931	0.177567	-0.704545	-0.350828	-0.590768
22633	9.427629	1.569149	-2.439951	-0.057698	0.049300	-0.030769	-0.648945	0.143802	0.324979	0.176708	-0.704069	-0.350303	-0.591903
22634	9.568050	1.615782	-2.374850	-0.067465	0.058132	-0.054619	-0.649205	0.142083	0.325016	0.175500	-0.703320	-0.349978	-0.593344
22635	9.490306	1.407687	-2.368469	-0.064615	0.090557	-0.089584	-0.651701	0.138015	0.323937	0.174140	-0.701961	-0.350046	-0.595309
22636	9.187826	1.363942	-2.202851	-0.076696	0.093486	-0.062154	-0.652499	0.133105	0.321942	0.172955	-0.700765	-0.349583	-0.597332
22637	9.400389	1.478617	-2.185898	-0.006592	0.163800	0.022354	-0.654477	0.130496	0.317275	0.174264	-0.699105	-0.348508	-0.599522
22638	9.194708	1.667612	-2.065862	0.045104	0.169873	0.040786	-0.656080	0.132402	0.314017	0.176545	-0.697279	-0.347788	-0.601397
22639	9.080820	1.909222	-1.939254	0.117789	0.210983	0.088596	-0.658713	0.136164	0.308341	0.180704	-0.695049	-0.347109	-0.603132
22640	9.563941	2.113489	-1.873864	0.125074	0.215192	0.019010	-0.660636	0.139493	0.302490	0.184148	-0.692211	-0.347482	-0.605137
22641	10.103257	2.090943	-1.923166	0.145546	0.087126	-0.024675	-0.663649	0.139693	0.296453	0.186441	-0.690552	-0.349161	-0.605362
22642	10.032911	1.662310	-2.111737	0.128639	0.013831	0.032206	-0.663983	0.142382	0.294363	0.188693	-0.690211	-0.350138	-0.604489
22643	9.598936	1.499938	-2.072411	0.088326	-0.020662	0.101796	-0.662054	0.145942	0.294284	0.190972	-0.690949	-0.349776	-0.603139
22644	9.343797	1.676854	-2.110025	0.044530	-0.036435	0.074181	-0.661938	0.148738	0.295730	0.192211	-0.691823	-0.349338	-0.601996
22645	9.111837	1.763200	-1.917211	0.055128	-0.009597	0.023661	-0.661783	0.148925	0.297719	0.193153	-0.692001	-0.349619	-0.601326
22646	9.249010	1.777175	-1.946405	-0.073643	-0.034986	-0.069193	-0.661504	0.148669	0.296994	0.191045	-0.692305	-0.349742	-0.601577
22647	9.311863	1.893450	-1.969737	-0.093535	-0.007271	-0.131639	-0.662296	0.145180	0.298197	0.188062	-0.691932	-0.350385	-0.602572
22648	9.484104	1.931002	-2.147432	-0.122955	-0.047532	-0.133429	-0.661924	0.139351	0.299949	0.184408	-0.692110	-0.350844	-0.603229
22649	9.733636	1.787208	-2.225335	-0.120707	-0.028912	-0.120579	-0.661139	0.134366	0.301891	0.181014	-0.692161	-0.351090	-0.604056
22650	9.426973	1.888723	-2.039290	-0.062050	-0.032252	-0.114999	-0.661512	0.131960	0.304289	0.178526	-0.692049	-0.351962	-0.604416
22651	9.378881	1.791328	-1.984986	-0.049507	0.010917	-0.129750	-0.663993	0.126876	0.303429	0.176281	-0.691283	-0.353049	-0.605318
22652	9.439869	1.789595	-1.888244	-0.059301	0.014032	-0.119664	-0.663362	0.122235	0.304264	0.174099	-0.690558	-0.353849	-0.606308
22653	9.172403	1.859766	-1.916431	-0.053903	-0.028666	-0.083848	-0.663927	0.122115	0.303979	0.172070	-0.690600	-0.354380	-0.606530
22654	9.176844	1.870152	-1.969670	-0.042707	-0.023834	-0.041625	-0.664171	0.120435	0.306138	0.170803	-0.690819	-0.354444	-0.606602
22655	9.123094	1.774257	-2.023841	-0.036479	-0.010883	0.018897	-0.662163	0.118361	0.306837	0.170388	-0.691311	-0.353703	-0.606590
22656	9.591022	1.892107	-2.016418	-0.054691	-0.020216	0.023588	-0.662860	0.117527	0.306509	0.169767	-0.691990	-0.352699	-0.606574
22657	10.108691	2.309342	-1.936438	0.011311	0.018997	-0.111043	-0.662980	0.116874	0.308166	0.168646	-0.691032	-0.354233	-0.607085
22658	9.458162	2.167465	-1.864725	0.216278	0.001233	-0.211713	-0.663648	0.113085	0.306663	0.169065	-0.688855	-0.359695	-0.606231
22659	9.128657	1.626581	-1.865591	0.215812	0.122640	-0.071682	-0.665650	0.112737	0.302703	0.171992	-0.686207	-0.362799	-0.606561
22660	9.359782	1.596032	-1.879264	-0.009826	-0.015289	0.092390	-0.664832	0.114482	0.301956	0.172867	-0.687172	-0.361392	-0.606059
22661	9.687566	2.003344	-2.043458	-0.052404	-0.110162	0.050385	-0.663997	0.117722	0.305826	0.171915	-0.689143	-0.360354	-0.604708
22662	9.503627	2.006046	-2.147673	0.035652	-0.095924	0.022963	-0.662279	0.117293	0.308185	0.171992	-0.690421	-0.360726	-0.603004
22663	9.338221	1.775772	-2.249269	0.018929	0.011973	0.035526	-0.661609	0.120272	0.308648	0.172724	-0.690565	-0.360332	-0.602866
22664	9.223421	1.738493	-2.122030	-0.018101	0.014870	0.018905	-0.661746	0.120519	0.309512	0.172805	-0.690663	-0.359725	-0.603093
22665	9.363957	1.909316	-2.094771	-0.120340	-0.049770	-0.034350	-0.660603	0.119752	0.310160	0.170328	-0.691528	-0.358826	-0.603341
22666	9.349478	2.070429	-2.165643	-0.077045	-0.000385	-0.061850	-0.662122	0.116269	0.308544	0.168518	-0.691423	-0.358687	-0.604053
22667	9.417383	2.037485	-2.095933	-0.035897	0.049771	-0.102212	-0.662627	0.112747	0.310307	0.167098	-0.690306	-0.359408	-0.605295
22668	9.365105	2.073161	-2.016450	-0.015492	0.107883	-0.027944	-0.663469	0.111406	0.308677	0.167311	-0.688931	-0.359161	-0.606947
22669	9.422847	1.994860	-1.994966	-0.015843	0.090189	-0.039845	-0.665154	0.110057	0.307478	0.167212	-0.687698	-0.359125	-0.608392
22670	9.433075	2.003517	-1.922827	-0.005139	0.062048	-0.047114	-0.664894	0.109647	0.304057	0.167018	-0.686695	-0.359434	-0.609395
22671	9.476693	2.102782	-1.933473	0.007804	0.062614	-0.041558	-0.668139	0.108233	0.301739	0.167027	-0.685700	-0.359798	-0.610297
22672	9.380252	2.101120	-1.939539	0.036094	0.038804	-0.076354	-0.667695	0.105585	0.300014	0.166874	-0.684630	-0.361087	-0.610779
22673	9.442814	2.130100	-1.963429	0.046496	0.041937	-0.098343	-0.666996	0.105745	0.299452	0.166570	-0.683344	-0.362768	-0.611305
22674	9.385442	2.212630	-1.939006	0.090164	0.027501	-0.105573	-0.668235	0.102932	0.298723	0.166714	-0.682014	-0.365152	-0.611333
22675	9.418468	2.194120	-2.022488	0.062341	0.009947	-0.118444	-0.669203	0.101373	0.298635	0.166144	-0.680911	-0.367406	-0.611366
22676	9.351274	2.259968	-2.014715	0.055184	0.002154	-0.111109	-0.667928	0.098939	0.295220	0.165562	-0.679955	-0.369523	-0.611313
22677	9.361000	2.320721	-2.029176	0.082830	0.007164	-0.103710	-0.670744	0.098545	0.295363	0.165423	-0.678920	-0.371835	-0.611098
22678	9.353786	2.296357	-2.016987	0.078162	0.004402	-0.072523	-0.670426	0.096742	0.296944	0.165631	-0.678145	-0.373687	-0.610774
22679	9.346674	2.325470	-2.014116	0.058996	-0.013253	-0.068858	-0.671667	0.094071	0.296223	0.165439	-0.677693	-0.375301	-0.610337
22680	9.361061	2.384028	-2.048089	0.060248	-0.012171	-0.056000	-0.670395	0.094439	0.297082	0.165480	-0.677299	-0.376762	-0.609863
22681	9.288459	2.307038	-2.055538	0.051569	-0.031717	-0.036745	-0.671235	0.093880	0.297055	0.165437	-0.677337	-0.377913	-0.609120
22682	9.321986	2.348626	-2.099999	0.035012	-0.037017	-0.039509	-0.669518	0.092655	0.298093	0.165148	-0.677451	-0.378922	-0.608444
22683	9.268771	2.356673	-2.129357	0.041404	-0.026116	-0.006492	-0.669078	0.091892	0.298889	0.165375	-0.677685	-0.379521	-0.607749
22684	9.210450	2.435985	-2.225694	0.030207	0.004030	-0.017576	-0.670482	0.092402	0.300630	0.165593	-0.677485	-0.380032	-0.607593
22685	9.298102	2.365497	-2.079672	-0.002449	-0.016659	-0.039616	-0.670769	0.092434	0.300070	0.164890	-0.677498	-0.380520	-0.607464
22686	9.346163	2.340998	-2.086460	0.009936	0.002588	-0.023100	-0.668784	0.091818	0.300295	0.164758	-0.677338	-0.380868	-0.607460
22687	9.298616	2.418256	-2.035869	0.002341	-0.013484	-0.031344	-0.670456	0.090127	0.300205	0.164245	-0.677359	-0.381291	-0.607310
22688	9.265042	2.413334	-2.012906	0.035637	0.013374	-0.020318	-0.671157	0.090505	0.301508	0.164576	-0.677006	-0.381876	-0.607247
22689	9.341882	2.423017	-2.051949	0.021311	0.010886	-0.008396	-0.670316	0.090526	0.300794	0.164783	-0.676842	-0.382139	-0.607208
22690	9.264415	2.365653	-2.073580	0.035704	0.006771	-0.017565	-0.669463	0.089948	0.300609	0.165098	-0.676589	-0.382708	-0.607046
22691	9.327024	2.336014	-2.066453	0.029698	-0.006840	-0.035897	-0.670317	0.090669	0.300803	0.164951	-0.676402	-0.383502	-0.606793
22692	9.346419	2.406403	-2.081212	0.039642	-0.015161	-0.004651	-0.670726	0.089926	0.301467	0.165310	-0.676499	-0.384019	-0.606260
22693	9.334085	2.370404	-2.102725	0.046140	-0.019081	-0.000971	-0.669631	0.092232	0.300894	0.165716	-0.676674	-0.384578	-0.605599
22694	9.307612	2.355898	-2.092168	0.048620	-0.009235	-0.012001	-0.669349	0.092888	0.302063	0.166154	-0.676611	-0.385284	-0.605100
22695	9.321663	2.341874	-2.138678	0.041632	-0.014573	0.000839	-0.669350	0.092099	0.300601	0.166557	-0.676760	-0.385748	-0.604528
22696	9.312012	2.337087	-2.138349	0.047146	0.010146	0.033840	-0.669919	0.093196	0.301805	0.167674	-0.676823	-0.385746	-0.604149
22697	9.324196	2.300179	-2.105228	0.016519	0.009375	0.017263	-0.670780	0.093823	0.301005	0.168124	-0.676892	-0.385601	-0.604039
22698	9.327303	2.374550	-2.046888	0.039714	0.008539	0.030170	-0.670102	0.095699	0.300550	0.169088	-0.676967	-0.385568	-0.603707
22699	9.312204	2.231873	-2.068993	0.020263	0.020296	0.019075	-0.669965	0.096513	0.301448	0.169698	-0.676904	-0.385403	-0.603711
22700	9.446567	2.209981	-2.134547	-0.032954	0.013448	0.013501	-0.669841	0.097540	0.300945	0.169512	-0.677038	-0.384700	-0.604061
22701	9.303198	2.296689	-2.015093	0.020854	-0.027378	0.046690	-0.669291	0.098676	0.301011	0.170102	-0.677761	-0.384326	-0.603324
22702	9.294085	2.369008	-1.978049	0.066734	0.011039	0.048565	-0.670168	0.100461	0.300000	0.171676	-0.677850	-0.384363	-0.602753
22703	9.332238	2.364558	-2.027814	0.127718	0.053973	0.066973	-0.669805	0.104780	0.299560	0.174581	-0.677372	-0.384721	-0.602227
22704	9.205488	2.167979	-2.130636	0.205111	0.065756	0.050525	-0.670146	0.107382	0.296334	0.178470	-0.676325	-0.386201	-0.601316
22705	9.078870	2.190679	-2.309329	0.224352	0.136445	-0.024822	-0.670492	0.109882	0.292253	0.182207	-0.673787	-0.388660	-0.601460
22706	9.285335	2.219822	-2.420726	0.146493	0.250145	-0.074658	-0.674202	0.110173	0.287501	0.185215	-0.669736	-0.390431	-0.603914
22707	9.372892	2.115354	-2.272507	0.138869	0.292121	-0.021514	-0.677684	0.111969	0.278318	0.189038	-0.665627	-0.391231	-0.606748
22708	9.230100	2.093738	-2.033006	0.086634	0.280136	0.011409	-0.680141	0.111814	0.270558	0.192509	-0.662064	-0.390985	-0.609707
22709	9.430768	2.160129	-1.665680	0.075053	0.275904	-0.009644	-0.682761	0.113643	0.263348	0.195489	-0.658441	-0.390883	-0.612740
22710	9.561380	2.182741	-1.612446	0.038014	0.228869	-0.021536	-0.685919	0.113736	0.256599	0.197508	-0.655397	-0.390658	-0.615493
22711	9.569637	2.097965	-1.444224	0.024653	0.146799	-0.034284	-0.687670	0.113563	0.248973	0.198513	-0.653335	-0.390746	-0.617303
22712	9.596955	2.208550	-1.386553	0.000892	0.052310	-0.023142	-0.689252	0.114556	0.246788	0.198658	-0.652581	-0.390791	-0.618025
22713	9.553207	2.126586	-1.399945	-0.009866	0.001857	-0.010260	-0.689946	0.112905	0.245561	0.198383	-0.652626	-0.390706	-0.618121
22714	9.489544	2.138556	-1.535168	-0.005559	-0.029021	-0.017559	-0.689334	0.111028	0.248548	0.197863	-0.652954	-0.390906	-0.617814
22715	9.488784	2.186227	-1.653187	-0.030341	-0.060238	-0.017554	-0.689328	0.110728	0.248811	0.196746	-0.653790	-0.390907	-0.617285
22716	9.469979	2.202609	-1.599236	-0.022396	-0.078367	0.008183	-0.687639	0.112322	0.250874	0.195948	-0.654987	-0.390768	-0.616358
22717	9.472179	2.173691	-1.614000	-0.010489	-0.078630	0.043070	-0.689018	0.111891	0.254252	0.195695	-0.656442	-0.390289	-0.615192
22718	9.481725	2.129883	-1.607396	-0.016083	-0.102440	0.041257	-0.686072	0.114467	0.256364	0.195192	-0.658167	-0.389879	-0.613767
22719	9.427742	2.053909	-1.700076	0.002733	-0.105483	0.060540	-0.683790	0.114825	0.260039	0.195120	-0.660031	-0.389430	-0.612071
22720	9.380425	1.905697	-1.834539	-0.036931	-0.108055	0.012713	-0.682660	0.116658	0.263252	0.193944	-0.661678	-0.389158	-0.610839
22721	9.262268	1.671856	-2.056284	-0.080374	-0.132324	-0.072739	-0.682028	0.114268	0.267903	0.190941	-0.663156	-0.389548	-0.609933
22722	9.543967	1.372709	-1.960073	-0.258477	-0.110900	-0.238270	-0.679373	0.107328	0.271118	0.183731	-0.663706	-0.389890	-0.611329
22723	9.396390	2.695632	-1.974914	-0.298536	-0.131342	-0.186743	-0.680331	0.097062	0.275998	0.176441	-0.665059	-0.389085	-0.612518
22724	9.056873	3.469006	-1.959591	-0.118441	-0.004241	-0.026882	-0.678430	0.093599	0.278732	0.174488	-0.665407	-0.387917	-0.613440
22725	9.266003	3.498364	-1.728088	0.042512	0.020492	0.107417	-0.678583	0.094732	0.279087	0.176467	-0.665948	-0.386867	-0.612949
22726	9.315172	2.204730	-1.675559	0.105577	0.042876	0.130241	-0.679769	0.098925	0.278795	0.179788	-0.666141	-0.386187	-0.612203
22727	9.469176	2.130843	-1.672138	-0.020025	0.005219	0.088787	-0.678985	0.103258	0.277927	0.180597	-0.666940	-0.384660	-0.612055
22728	9.450250	2.076710	-1.604150	-0.094585	-0.024310	0.108864	-0.678470	0.106459	0.276850	0.180489	-0.668488	-0.382075	-0.612018
22729	9.520905	1.727842	-1.667038	-0.146094	-0.052598	0.029852	-0.679309	0.107620	0.279758	0.178468	-0.669989	-0.379978	-0.612275
22730	9.545316	1.829560	-1.669703	-0.136677	-0.087098	-0.025106	-0.677166	0.106905	0.281954	0.175677	-0.671421	-0.378890	-0.612188
22731	9.579518	1.972404	-1.670051	-0.111302	-0.153342	-0.026755	-0.676784	0.102075	0.286737	0.172680	-0.673584	-0.378308	-0.611023
22732	9.271553	2.363999	-1.774339	-0.061924	-0.179531	-0.022952	-0.673617	0.099015	0.289625	0.170208	-0.675890	-0.378408	-0.609105
22733	9.226827	2.539841	-2.022729	0.011468	-0.126498	-0.020130	-0.672727	0.100072	0.297032	0.169139	-0.677336	-0.379142	-0.607338
22734	9.351926	2.444190	-2.008708	0.028177	-0.104810	-0.013696	-0.670168	0.099665	0.298678	0.168564	-0.678483	-0.379958	-0.605706
22735	9.283452	2.385448	-2.112811	0.064021	-0.103406	-0.008151	-0.668440	0.099302	0.302597	0.168519	-0.679553	-0.381089	-0.603805
22736	9.282563	2.282126	-2.183500	0.070512	-0.040598	-0.011929	-0.667606	0.101352	0.304413	0.169027	-0.679788	-0.382173	-0.602712
22737	9.323265	2.279857	-2.216438	0.057832	-0.029719	-0.008293	-0.668467	0.102774	0.304934	0.169454	-0.679986	-0.382983	-0.601854
22738	9.258265	2.270453	-2.204406	0.068571	0.005753	0.013677	-0.667625	0.103320	0.305243	0.170600	-0.679862	-0.383539	-0.601316
22739	9.330481	2.265195	-2.211972	0.051152	0.009611	0.011817	-0.667497	0.104720	0.305895	0.171478	-0.679763	-0.383863	-0.600972
22740	9.378695	2.196527	-2.180406	0.036861	-0.009626	0.026501	-0.669210	0.105924	0.305280	0.172229	-0.680028	-0.383916	-0.600423
22741	9.350250	2.200783	-2.121344	0.031746	-0.010264	0.006302	-0.668084	0.104996	0.303373	0.172626	-0.680191	-0.384147	-0.599975
22742	9.340248	2.225878	-2.178777	0.017970	-0.030474	0.006307	-0.665826	0.105357	0.304081	0.172715	-0.680618	-0.384317	-0.599358
22743	9.275374	2.299180	-2.185535	0.028952	-0.043516	0.008182	-0.666108	0.106953	0.306728	0.172839	-0.681202	-0.384605	-0.598472
22744	9.306796	2.330497	-2.186506	0.066497	-0.050403	0.044982	-0.667408	0.109002	0.306303	0.173906	-0.681990	-0.384905	-0.597072
22745	9.315041	2.262137	-2.337019	0.007233	-0.014296	0.013597	-0.664717	0.109967	0.309164	0.174018	-0.682340	-0.384762	-0.596731
22746	9.366618	2.221050	-2.194288	0.027667	-0.044693	0.028375	-0.665851	0.110542	0.309494	0.174390	-0.683071	-0.384792	-0.595766
22747	9.281082	2.170084	-2.326688	0.044223	-0.054170	0.032061	-0.664161	0.111864	0.311256	0.174918	-0.683909	-0.384976	-0.594530
22748	9.286211	2.145119	-2.276317	0.057104	-0.063637	0.035771	-0.664306	0.113350	0.313188	0.175635	-0.684815	-0.385321	-0.593050
22749	9.255617	2.016554	-2.437848	0.056685	-0.086692	0.021092	-0.661221	0.115277	0.313844	0.175953	-0.685908	-0.385915	-0.591304
22750	9.249928	2.025426	-2.553520	0.035994	-0.063109	-0.002846	-0.660828	0.117832	0.314283	0.175934	-0.686574	-0.386545	-0.590124
22751	9.299366	2.244857	-2.486305	0.029300	-0.033090	0.019164	-0.659785	0.116702	0.319432	0.176263	-0.687116	-0.386654	-0.589323
22752	9.318737	2.139679	-2.429744	0.061431	-0.035475	0.057757	-0.658392	0.118377	0.319947	0.177496	-0.687848	-0.386624	-0.588117
22753	9.250711	2.024056	-2.452109	0.066837	-0.037127	0.054065	-0.658280	0.120534	0.319798	0.178719	-0.688571	-0.386709	-0.586844
22754	9.298787	2.026360	-2.468384	0.031892	-0.047504	0.013651	-0.658010	0.122463	0.321330	0.178948	-0.689196	-0.386997	-0.585850
22755	9.365714	1.992688	-2.524247	-0.006941	-0.042937	0.031927	-0.658015	0.123021	0.321647	0.178850	-0.690078	-0.386539	-0.585142
22756	9.289289	2.011548	-2.443971	0.004007	-0.042017	0.031018	-0.657478	0.125029	0.321485	0.178943	-0.690869	-0.386243	-0.584376
22757	9.322619	1.926654	-2.460264	-0.006897	-0.028222	0.031885	-0.656341	0.125229	0.322900	0.178961	-0.691577	-0.385731	-0.583872
22758	9.434808	1.911322	-2.280983	-0.045721	-0.047594	0.019022	-0.654767	0.124550	0.324538	0.178175	-0.692522	-0.385030	-0.583455
22759	9.354136	2.129214	-2.211328	-0.000034	-0.098140	0.092618	-0.653940	0.127437	0.326831	0.178463	-0.694476	-0.383996	-0.581722
22760	9.347675	1.912609	-2.330857	-0.007283	-0.155168	0.030259	-0.651806	0.127573	0.329222	0.177532	-0.696602	-0.383992	-0.579463
22761	9.298723	1.894767	-2.420930	0.021156	-0.144085	-0.002753	-0.650940	0.129041	0.334111	0.176658	-0.698266	-0.384681	-0.577267
22762	9.115849	1.977854	-2.732392	0.088747	-0.114394	-0.010045	-0.648662	0.129685	0.337804	0.176908	-0.699259	-0.386196	-0.574972
22763	9.188432	1.732250	-2.900960	0.085103	-0.083298	-0.083538	-0.648810	0.131321	0.339604	0.176463	-0.699366	-0.388532	-0.573403
22764	9.183590	1.871346	-2.962674	0.038838	-0.053308	-0.105678	-0.647349	0.128356	0.341101	0.175386	-0.699083	-0.390590	-0.572679
22765	9.202028	1.936093	-3.098208	0.011874	0.019786	-0.094826	-0.647305	0.125447	0.341908	0.174586	-0.698178	-0.391883	-0.573145
22766	9.165299	1.940487	-2.864921	-0.031443	-0.051882	-0.064516	-0.646995	0.123161	0.341621	0.172994	-0.698451	-0.392536	-0.572848
22767	9.211636	1.963587	-2.803700	-0.048908	-0.000010	-0.038008	-0.647395	0.122498	0.343562	0.171843	-0.698429	-0.392406	-0.573311
22768	9.149994	1.966462	-2.984952	-0.114847	-0.030191	-0.038107	-0.646925	0.118773	0.343325	0.169556	-0.698944	-0.391653	-0.573877
22769	9.145858	2.018959	-2.919238	-0.125073	0.002371	-0.012477	-0.648300	0.117518	0.345945	0.167650	-0.699353	-0.390284	-0.574872
22770	9.221160	2.166156	-2.904186	-0.115690	0.025859	-0.005114	-0.647735	0.118306	0.347261	0.166164	-0.699480	-0.388862	-0.576111
22771	9.175282	2.100790	-2.888404	-0.087639	0.027911	0.051807	-0.648839	0.114198	0.343623	0.165716	-0.699964	-0.386937	-0.576947
22772	9.123115	2.175295	-2.811087	-0.096504	0.053382	0.026060	-0.649398	0.113907	0.343893	0.165065	-0.699948	-0.385202	-0.578313
22773	9.268723	2.140769	-2.664583	-0.069031	0.027319	0.029857	-0.647992	0.114185	0.343614	0.164617	-0.700200	-0.383800	-0.579067
22774	9.206323	2.121258	-2.623729	-0.056213	0.068912	0.026129	-0.649259	0.112857	0.341847	0.164648	-0.699866	-0.382477	-0.580336
22775	9.279294	2.095165	-2.525178	-0.050549	0.062019	0.033507	-0.649975	0.113461	0.341467	0.164770	-0.699676	-0.381118	-0.581424
22776	9.278941	2.056760	-2.554401	-0.069529	0.039558	0.009641	-0.650552	0.113409	0.339774	0.164205	-0.699592	-0.379974	-0.582432
22777	9.269670	2.109843	-2.529553	-0.066398	0.023834	0.026196	-0.649859	0.112808	0.337185	0.163731	-0.699835	-0.378653	-0.583134
22778	9.245271	2.095909	-2.562548	-0.055070	0.010267	0.006045	-0.650411	0.112611	0.338450	0.163107	-0.700014	-0.377826	-0.583631
22779	9.271731	2.095800	-2.568370	-0.040487	0.026098	0.002383	-0.651123	0.112391	0.337313	0.162735	-0.699961	-0.377131	-0.584246
22780	9.192362	2.105858	-2.553258	-0.004437	0.039022	0.015264	-0.652378	0.112055	0.338717	0.163142	-0.699709	-0.376669	-0.584733
22781	9.220784	2.033347	-2.586195	-0.002347	0.040320	0.024435	-0.651702	0.113014	0.336509	0.163669	-0.699530	-0.376064	-0.585188
22782	9.216407	2.120412	-2.566140	0.029268	0.039255	0.009831	-0.653981	0.113832	0.335169	0.164495	-0.699117	-0.376083	-0.585439
22783	9.239741	2.028893	-2.625581	0.031608	0.060373	0.026306	-0.653293	0.114191	0.333488	0.165669	-0.698606	-0.375783	-0.585910
22784	9.278079	1.955830	-2.622660	-0.004455	0.033804	-0.020522	-0.653024	0.115460	0.333848	0.165618	-0.698143	-0.375838	-0.586440
22785	9.252053	2.052737	-2.601731	0.015116	0.053057	0.026293	-0.655581	0.116255	0.333074	0.166507	-0.697773	-0.375369	-0.586929
22786	9.245434	2.178549	-2.576509	0.035831	0.062733	0.048360	-0.654773	0.117267	0.329737	0.168045	-0.697352	-0.374839	-0.587330
22787	9.263797	1.984893	-2.612274	0.002539	0.122265	-0.006884	-0.655343	0.117044	0.328598	0.168882	-0.695961	-0.374454	-0.588983
22788	9.356359	1.841041	-2.423436	0.042609	0.134833	-0.049949	-0.657204	0.116429	0.324196	0.169890	-0.693929	-0.375121	-0.590665
22789	9.462281	1.818522	-2.427544	0.030076	0.154655	-0.041728	-0.659751	0.115175	0.321315	0.170951	-0.691791	-0.375422	-0.592671
22790	9.295247	1.931474	-2.263555	0.065090	0.196472	-0.035316	-0.662348	0.115281	0.314138	0.172904	-0.689045	-0.375936	-0.594973
22791	9.217809	1.854548	-2.273238	0.056946	0.220592	-0.069351	-0.665896	0.114390	0.310017	0.174505	-0.685804	-0.376692	-0.597766
22792	9.179121	2.111827	-2.088953	0.067724	0.250084	-0.008777	-0.668918	0.115040	0.303585	0.177207	-0.682581	-0.376671	-0.600666
22793	9.096586	2.004391	-1.811203	0.115688	0.299014	0.001305	-0.671378	0.115164	0.295984	0.181037	-0.678680	-0.376863	-0.603815
22794	9.182967	1.867836	-1.800831	0.088205	0.286276	0.000350	-0.675137	0.116535	0.286777	0.184406	-0.674965	-0.376824	-0.606977
22795	9.377387	2.090417	-1.683462	0.064236	0.249659	-0.001389	-0.676905	0.118588	0.280562	0.187128	-0.671779	-0.376580	-0.609823
22796	9.565147	2.160158	-1.738338	0.036728	0.246209	-0.003221	-0.680352	0.117659	0.271349	0.189474	-0.668661	-0.376116	-0.612803
22797	9.654974	2.165673	-1.654705	0.029097	0.203407	-0.010485	-0.683217	0.117550	0.265716	0.191255	-0.666071	-0.375723	-0.615308
22798	9.615135	2.342041	-1.584432	0.049090	0.176287	0.057521	-0.683551	0.119315	0.262013	0.193973	-0.664202	-0.374847	-0.617009
22799	9.532491	2.165826	-1.601814	0.099203	0.180350	0.048388	-0.685030	0.120928	0.255909	0.197223	-0.662042	-0.374615	-0.618439
22800	9.504360	2.196364	-1.513605	0.150019	0.158162	0.000811	-0.686377	0.123914	0.251021	0.200458	-0.659542	-0.375820	-0.619339
22801	9.536922	1.971351	-1.569431	0.134820	0.158430	0.012677	-0.690085	0.124062	0.246260	0.203563	-0.657222	-0.376579	-0.620330
22802	9.490093	2.083937	-1.441341	0.123837	0.123414	-0.017556	-0.690969	0.124425	0.242051	0.205946	-0.655107	-0.377815	-0.621029
22803	9.425370	2.117952	-1.412128	0.111786	0.106389	-0.056098	-0.690170	0.125220	0.237287	0.207490	-0.652991	-0.379399	-0.621777
22804	9.502635	2.058598	-1.367095	0.133876	0.117164	-0.052394	-0.693583	0.124893	0.233342	0.209550	-0.650614	-0.381266	-0.622436
22805	9.477184	2.198400	-1.290352	0.131558	0.139075	-0.002864	-0.693907	0.125405	0.228854	0.212254	-0.648396	-0.382261	-0.623224
22806	9.496327	2.103379	-1.267533	0.103825	0.154650	-0.015800	-0.695344	0.125837	0.226350	0.214634	-0.645957	-0.383079	-0.624437
22807	9.516001	1.953771	-1.153301	0.139503	0.163623	0.017271	-0.695109	0.126641	0.221593	0.217871	-0.643531	-0.383799	-0.625379
22808	9.609093	2.035821	-0.991996	0.088037	0.092023	0.016407	-0.696586	0.128505	0.216211	0.220017	-0.642144	-0.384318	-0.625735
22809	9.598783	2.002916	-1.064289	0.087608	0.063386	0.002678	-0.697187	0.130450	0.214784	0.221632	-0.641069	-0.385004	-0.625845
22810	9.704362	1.995631	-1.119010	0.033357	0.027874	0.030177	-0.698473	0.131225	0.213996	0.222740	-0.640837	-0.384928	-0.625736
22811	9.621932	2.001965	-1.185935	0.022163	-0.018838	0.026540	-0.697799	0.132987	0.212969	0.223180	-0.641262	-0.384855	-0.625188
22812	9.505597	2.016152	-1.278110	0.026177	0.022941	0.035630	-0.698369	0.133295	0.212711	0.224214	-0.641172	-0.384628	-0.625050
22813	9.503949	1.783133	-1.081499	-0.008592	-0.004705	0.037409	-0.696576	0.136958	0.213488	0.224503	-0.641643	-0.383968	-0.624869
22814	9.424737	2.014862	-1.139828	-0.041630	-0.013713	0.035543	-0.698556	0.136880	0.212796	0.224419	-0.642292	-0.383095	-0.624768
22815	9.531155	2.006109	-1.085894	-0.102826	-0.036685	0.007039	-0.697414	0.137052	0.214774	0.222869	-0.643348	-0.381794	-0.625034
22816	9.526268	2.030650	-1.104875	-0.146464	-0.069595	0.020772	-0.695690	0.135656	0.216367	0.220811	-0.645051	-0.380034	-0.625081
22817	9.444223	2.124114	-1.159168	-0.113844	-0.093093	0.011694	-0.694673	0.135339	0.219588	0.218736	-0.646883	-0.378784	-0.624675
22818	9.642723	2.277225	-1.107622	-0.086113	-0.049385	0.019090	-0.695482	0.134069	0.222343	0.217543	-0.648072	-0.377662	-0.624540
22819	9.673805	2.013340	-1.337560	-0.013196	-0.063651	0.008199	-0.694205	0.134940	0.224647	0.216940	-0.649061	-0.377590	-0.623765
22820	9.643956	1.922495	-1.419162	0.086628	0.014871	0.107343	-0.694389	0.137844	0.223982	0.219546	-0.649375	-0.377171	-0.622779
22821	9.567555	1.819363	-1.284126	0.141611	0.047823	0.107368	-0.693882	0.141753	0.223091	0.223027	-0.649042	-0.377252	-0.621839
22822	9.499741	1.839954	-1.337011	0.184887	0.073203	0.080789	-0.694255	0.146793	0.219876	0.227011	-0.647979	-0.378130	-0.620972
22823	9.500974	1.759749	-1.144343	0.189863	0.081734	0.060591	-0.694743	0.150759	0.218149	0.230784	-0.646635	-0.379256	-0.620295
22824	9.830906	1.650435	-1.123577	0.092423	0.061660	0.078840	-0.694380	0.153357	0.214775	0.233452	-0.646108	-0.379056	-0.619968
22825	9.447862	1.804200	-1.175883	0.139564	0.081821	0.061405	-0.693619	0.158224	0.211821	0.236581	-0.644984	-0.379536	-0.619660
22826	9.569072	1.548421	-0.974353	0.012686	-0.015210	0.011754	-0.696731	0.158312	0.211008	0.236819	-0.645261	-0.379589	-0.619248
22827	9.656036	1.732792	-1.024713	-0.050419	-0.001420	0.046525	-0.695895	0.159688	0.211934	0.236683	-0.645945	-0.378293	-0.619380
22828	9.689970	1.817571	-1.035091	-0.084502	-0.030445	0.041020	-0.695476	0.160634	0.212979	0.235898	-0.647099	-0.376820	-0.619372
22829	9.546332	1.846213	-0.925667	-0.083381	-0.039317	0.050189	-0.692926	0.160541	0.214079	0.235090	-0.648423	-0.375246	-0.619250
22830	9.575238	1.885050	-0.943403	-0.119548	-0.072165	0.000634	-0.694334	0.161738	0.216429	0.233024	-0.649955	-0.374045	-0.619151
22831	9.498349	1.955941	-0.944896	-0.141820	-0.114028	-0.006688	-0.692301	0.160444	0.221700	0.230182	-0.652029	-0.372832	-0.618765
22832	9.605875	2.133052	-0.826989	-0.176464	-0.101298	-0.002131	-0.692250	0.157759	0.223793	0.227096	-0.654159	-0.371067	-0.618718
22833	9.504556	2.231524	-0.882945	-0.147006	-0.111095	0.006192	-0.690931	0.157190	0.229116	0.224349	-0.656280	-0.369604	-0.618350
22834	9.382023	2.329324	-0.877725	-0.149327	-0.069296	-0.015912	-0.689774	0.156347	0.231313	0.221667	-0.657777	-0.368191	-0.618570
22835	9.176530	2.268535	-0.938069	-0.142056	-0.017361	-0.023379	-0.689203	0.156964	0.233184	0.219287	-0.658465	-0.366764	-0.619534
22836	9.321121	2.177248	-0.898178	-0.258120	0.010745	-0.056665	-0.691412	0.153796	0.234138	0.215246	-0.659132	-0.364171	-0.621767
22837	9.238199	2.246098	-0.744869	-0.343472	0.028191	-0.067872	-0.690802	0.150871	0.235080	0.209970	-0.659747	-0.360617	-0.624981
22838	9.544898	2.101297	-0.597861	-0.382632	0.035390	-0.062406	-0.691986	0.145215	0.236716	0.204372	-0.660536	-0.356405	-0.628410
22839	9.655142	2.228391	-0.729176	-0.342955	-0.009285	-0.148468	-0.691330	0.140163	0.240069	0.197800	-0.660954	-0.354032	-0.631408
22840	9.696270	2.036894	-0.937278	-0.317293	-0.042466	-0.179592	-0.691780	0.132079	0.241265	0.191014	-0.661550	-0.352461	-0.633748
22841	9.578892	1.884617	-1.093302	-0.234804	0.011941	-0.076806	-0.694791	0.126008	0.243175	0.186917	-0.661719	-0.350391	-0.635937
22842	9.441477	1.548439	-1.269100	-0.170037	0.025051	-0.052935	-0.695039	0.123689	0.243740	0.184150	-0.661754	-0.348735	-0.637616
22843	9.673934	1.759460	-1.213615	-0.090458	0.065355	-0.021558	-0.696002	0.121701	0.243625	0.183051	-0.661084	-0.347552	-0.639271
22844	10.091202	1.550264	-1.385174	-0.030714	0.094180	0.018938	-0.696443	0.121812	0.241516	0.183525	-0.660216	-0.346466	-0.640621
22845	10.472797	1.496592	-1.561632	-0.058709	0.110043	0.064806	-0.696782	0.125066	0.239602	0.184283	-0.659469	-0.344364	-0.642303
22846	9.966812	1.734916	-1.345502	-0.133100	0.161885	0.154435	-0.698256	0.127570	0.235815	0.185610	-0.659026	-0.339921	-0.644738
22847	9.413132	1.332336	-1.414377	-0.192293	0.279786	0.185137	-0.700344	0.132768	0.229941	0.187315	-0.657391	-0.333857	-0.649068
22848	9.211583	1.171962	-0.924790	-0.314357	0.195916	0.144604	-0.701530	0.134838	0.226124	0.186355	-0.657059	-0.327040	-0.653139
22849	9.961496	1.539618	-0.706476	-0.317579	0.237532	0.159446	-0.703146	0.136957	0.221466	0.185789	-0.656186	-0.319787	-0.657753
22850	9.970086	1.377972	-0.773069	-0.196557	0.070399	0.115879	-0.703920	0.140681	0.218880	0.185182	-0.656809	-0.315330	-0.659451
22851	9.865884	1.595042	-0.630075	-0.115338	-0.028888	0.016198	-0.703506	0.141261	0.218629	0.183688	-0.657752	-0.313581	-0.659764
22852	9.541013	1.308104	-0.762309	-0.080593	-0.027040	0.013386	-0.704055	0.141445	0.220907	0.182638	-0.658572	-0.312355	-0.659818
22853	9.653766	1.394225	-0.553402	-0.097945	-0.095429	-0.012185	-0.702038	0.139717	0.223324	0.180592	-0.660152	-0.311439	-0.659235
22854	9.810852	1.345296	-0.784235	-0.077869	-0.143418	-0.010214	-0.703130	0.139383	0.227554	0.178541	-0.662340	-0.310982	-0.657814
22855	9.378290	1.409716	-0.658942	-0.044822	-0.166143	-0.002854	-0.699684	0.138591	0.233832	0.176888	-0.664713	-0.310881	-0.655912
22856	9.709389	1.434265	-0.854740	-0.068768	-0.158187	-0.010183	-0.699364	0.138100	0.237897	0.174863	-0.667044	-0.310592	-0.654223
22857	9.562109	1.495027	-0.607289	-0.092143	-0.157310	0.006272	-0.696186	0.135774	0.243375	0.172758	-0.669511	-0.309703	-0.652682
22858	9.547352	1.561506	-0.673937	-0.090928	-0.117466	0.048425	-0.695896	0.138109	0.248324	0.171449	-0.671736	-0.308190	-0.651456
22859	9.522279	1.424362	-0.741526	-0.042123	-0.101812	0.092508	-0.692926	0.140417	0.252963	0.171490	-0.673823	-0.306589	-0.650043
22860	9.499699	1.573097	-0.609277	0.021377	-0.052208	0.137538	-0.692821	0.143806	0.254021	0.173246	-0.675351	-0.305106	-0.648689
22861	9.542290	1.252213	-0.574314	0.098240	0.000425	0.131138	-0.692308	0.148877	0.255747	0.176317	-0.675844	-0.304439	-0.647660
22862	9.394674	1.313562	-0.370325	0.053959	0.037393	0.114460	-0.691248	0.152976	0.253731	0.178752	-0.675948	-0.303368	-0.647387
22863	9.500676	1.315291	-0.374278	0.050443	0.073221	0.116255	-0.690457	0.157132	0.253560	0.181437	-0.675550	-0.302006	-0.647692
22864	9.514597	1.245399	-0.413901	0.132705	0.081946	0.042985	-0.691921	0.160376	0.252222	0.184272	-0.674351	-0.302750	-0.647794
22865	9.729689	1.095758	-0.579927	0.146598	0.061501	0.015535	-0.692583	0.165197	0.247724	0.186890	-0.673125	-0.304018	-0.647725
22866	9.648787	1.040205	-0.734269	0.153111	0.080933	-0.017548	-0.694018	0.165357	0.244920	0.189207	-0.671481	-0.305840	-0.647901
22867	9.964954	1.261481	-0.763974	0.173091	0.071952	-0.021059	-0.692898	0.164865	0.242900	0.191774	-0.669782	-0.307891	-0.647933
22868	10.003477	1.485651	-0.862988	0.192517	0.036396	-0.042943	-0.693357	0.166269	0.240731	0.194007	-0.668392	-0.310723	-0.647352
22869	9.641134	1.587332	-1.020273	0.136366	-0.032907	-0.083384	-0.695470	0.166015	0.240735	0.194610	-0.667795	-0.313540	-0.646428
22870	9.673055	1.507342	-1.220057	0.097291	-0.012719	-0.111032	-0.695465	0.165987	0.241299	0.194385	-0.666970	-0.316237	-0.646034
22871	9.637458	1.542545	-1.474536	0.185684	-0.042919	-0.086964	-0.693218	0.166281	0.240448	0.195513	-0.666291	-0.319790	-0.644644
22872	10.017747	1.813785	-1.646411	0.113424	-0.006369	-0.123743	-0.693493	0.165713	0.240415	0.195385	-0.665220	-0.322839	-0.644269
22873	10.038125	1.965379	-1.568890	0.105408	-0.086329	-0.141032	-0.696261	0.162253	0.241638	0.194429	-0.665069	-0.326267	-0.642986
22874	9.498742	1.861213	-1.474517	0.133918	-0.079665	-0.101665	-0.694656	0.160068	0.244737	0.194384	-0.664988	-0.329569	-0.641397
22875	9.465552	1.797083	-1.377075	0.043181	-0.090363	-0.072478	-0.694195	0.159044	0.247920	0.193428	-0.665576	-0.331317	-0.640175
22876	9.298630	1.828675	-1.474492	0.041361	-0.086699	-0.072522	-0.696275	0.157005	0.249226	0.192499	-0.666115	-0.333090	-0.638973
22877	9.376662	2.021634	-1.437505	-0.012369	-0.076253	-0.028549	-0.696366	0.155655	0.253382	0.191434	-0.667032	-0.333507	-0.638117
22878	9.408264	1.972148	-1.381038	-0.019614	-0.071045	0.008132	-0.694524	0.156510	0.255821	0.190840	-0.668131	-0.333380	-0.637212
22879	9.274227	1.995911	-1.274420	-0.025480	-0.083419	0.030140	-0.693940	0.156922	0.258951	0.190280	-0.669581	-0.332889	-0.636113
22880	9.410254	2.129642	-1.191679	0.019714	-0.049431	0.076107	-0.691261	0.157956	0.260403	0.191212	-0.670709	-0.332258	-0.634975
22881	9.631376	2.011992	-1.215208	-0.006016	-0.045301	0.070574	-0.691285	0.161278	0.262872	0.191661	-0.671861	-0.331341	-0.634099
22882	9.750333	1.901618	-1.365305	0.008260	-0.092581	0.060587	-0.690451	0.163729	0.265279	0.191947	-0.673475	-0.330928	-0.632514
22883	9.700640	2.012578	-1.295090	-0.064657	-0.118976	0.074260	-0.687481	0.165241	0.268596	0.191147	-0.675802	-0.329511	-0.631013
22884	9.375800	1.928700	-1.198947	-0.156631	-0.101008	0.053782	-0.687325	0.167006	0.273511	0.189048	-0.678103	-0.327119	-0.630421
22885	9.390740	1.888731	-1.120055	-0.158204	-0.096029	0.062946	-0.687012	0.166822	0.277171	0.186974	-0.680395	-0.324587	-0.629879
22886	9.357720	2.134056	-1.131714	-0.212138	-0.118067	0.033547	-0.683287	0.166047	0.283023	0.183735	-0.682969	-0.321810	-0.629471
22887	9.352032	2.142929	-1.247386	-0.247269	-0.124097	-0.049097	-0.683928	0.164221	0.288286	0.178823	-0.685177	-0.319790	-0.629515
22888	9.359371	1.974393	-1.161802	-0.324533	-0.141418	-0.063926	-0.681703	0.159185	0.293745	0.172653	-0.687776	-0.316987	-0.629820
22889	9.445107	2.220129	-1.086111	-0.318334	-0.111420	-0.073075	-0.679909	0.155652	0.300857	0.166514	-0.689848	-0.314339	-0.630534
22890	9.602324	2.227069	-1.323831	-0.333214	-0.077188	-0.120844	-0.680600	0.147466	0.307137	0.159888	-0.691240	-0.311955	-0.631908
22891	9.622718	1.987716	-1.388957	-0.271749	-0.065610	-0.117110	-0.678779	0.139400	0.310149	0.154098	-0.692234	-0.310329	-0.633058
22892	9.816098	1.879734	-1.575638	-0.263328	-0.024260	-0.115305	-0.680947	0.135201	0.314571	0.148824	-0.692711	-0.308561	-0.634660
22893	9.421491	1.607673	-1.695505	-0.212009	0.010613	-0.117232	-0.681143	0.129924	0.316929	0.144329	-0.692520	-0.307439	-0.636449
22894	9.480488	1.638693	-1.869008	-0.231593	0.035846	-0.168683	-0.681904	0.124133	0.318270	0.139179	-0.691767	-0.306619	-0.638806
22895	10.168374	1.582395	-2.011043	-0.323813	0.117621	-0.205558	-0.684603	0.114966	0.318854	0.132671	-0.689943	-0.304959	-0.642944
22896	9.929191	1.590737	-1.784651	-0.246592	0.140094	-0.123823	-0.687035	0.105089	0.316281	0.128516	-0.688111	-0.303018	-0.646658
22897	9.646649	1.628624	-1.568522	-0.173986	0.114712	-0.073224	-0.688410	0.100923	0.313914	0.125775	-0.686699	-0.301431	-0.649435
22898	9.652901	1.833398	-1.470802	-0.222797	0.085651	-0.046624	-0.690189	0.097177	0.314828	0.122621	-0.685937	-0.298864	-0.652024
22899	9.403906	1.590215	-1.470322	-0.180085	0.006342	-0.016230	-0.690268	0.093105	0.315987	0.119903	-0.686281	-0.296658	-0.653174
22900	9.502896	1.718443	-1.499758	-0.141410	0.008931	0.062796	-0.691943	0.092489	0.317378	0.118840	-0.686947	-0.293840	-0.653940
22901	9.440552	1.608593	-1.413601	-0.037636	0.003820	0.112526	-0.693061	0.091648	0.317336	0.119765	-0.687746	-0.291714	-0.653884
22902	9.493305	1.501357	-1.401780	-0.022798	-0.018855	0.121761	-0.692439	0.097428	0.316278	0.120983	-0.688811	-0.289746	-0.653414
22903	9.494359	1.592196	-1.304609	0.002803	-0.026359	0.122759	-0.691878	0.099297	0.318934	0.122443	-0.689969	-0.288058	-0.652667
22904	9.730856	1.570400	-1.250793	0.033062	-0.013802	0.158634	-0.690231	0.103521	0.320030	0.124983	-0.691015	-0.286339	-0.651834
22905	9.486087	1.584994	-1.125601	0.092274	-0.022464	0.254144	-0.689721	0.109136	0.322355	0.129431	-0.692637	-0.283968	-0.650280
22906	9.447659	1.394804	-1.028785	0.107017	0.009696	0.254084	-0.688462	0.121409	0.323251	0.134647	-0.693580	-0.282121	-0.649018
22907	9.583282	1.368268	-0.930165	0.073598	-0.020160	0.169678	-0.688530	0.127109	0.324032	0.137767	-0.694707	-0.280643	-0.647798
22908	9.613058	1.381191	-0.824913	0.106752	-0.044853	0.180805	-0.687628	0.134361	0.325042	0.141839	-0.695864	-0.280082	-0.645917
22909	9.546371	1.346152	-0.709121	0.158517	-0.056927	0.133195	-0.685420	0.139522	0.327322	0.145474	-0.696989	-0.280285	-0.643805
22910	9.588787	1.445081	-0.874314	0.152048	-0.002821	0.090908	-0.685486	0.145610	0.328975	0.148854	-0.697119	-0.281008	-0.642574
22911	9.572816	1.341194	-0.714973	0.191109	-0.005810	0.046012	-0.685660	0.148725	0.329878	0.152116	-0.696964	-0.282677	-0.641245
22912	9.935853	1.462008	-0.872690	0.086069	0.029812	-0.020220	-0.684130	0.149629	0.328507	0.153252	-0.696271	-0.283913	-0.641182
22913	9.583130	1.454576	-0.675972	0.133230	0.033043	-0.000937	-0.684183	0.153783	0.328626	0.155329	-0.695502	-0.285363	-0.640873
22914	9.715450	1.756443	-0.831127	0.108139	-0.007494	-0.044890	-0.684195	0.155444	0.329860	0.156227	-0.695077	-0.287322	-0.640240
22915	9.520324	1.578321	-1.368473	0.144365	0.026294	0.004586	-0.686442	0.155151	0.330711	0.158482	-0.694378	-0.288861	-0.639752
22916	9.781078	1.345643	-1.515008	0.098992	0.063230	-0.056108	-0.686737	0.156285	0.331068	0.159503	-0.693007	-0.290619	-0.640188
22917	10.581959	1.737774	-1.880569	0.055652	0.090203	-0.070686	-0.688559	0.154917	0.330293	0.159923	-0.691339	-0.291869	-0.641317
22918	9.919697	1.678355	-1.803048	0.069815	0.012656	0.022905	-0.689838	0.155917	0.330792	0.161264	-0.691162	-0.292330	-0.640962
22919	9.423315	1.584290	-1.760943	0.021836	0.004361	0.008019	-0.690701	0.157346	0.331172	0.161707	-0.691175	-0.292349	-0.640828
22920	9.275524	1.699605	-1.602490	0.036671	-0.020316	0.019090	-0.690686	0.157528	0.333303	0.162383	-0.691487	-0.292582	-0.640213
22921	9.490805	1.617926	-1.772910	-0.008051	-0.042319	-0.010296	-0.691528	0.158575	0.335638	0.161886	-0.692099	-0.292642	-0.639651
22922	9.392586	1.861514	-1.801465	-0.031755	-0.046736	-0.074548	-0.691761	0.156961	0.339356	0.160346	-0.692383	-0.293471	-0.639352
22923	9.261010	1.743706	-1.628230	-0.121637	-0.115453	-0.076492	-0.690582	0.154531	0.341737	0.156973	-0.693909	-0.293249	-0.638635
22924	9.179130	1.605179	-1.563268	-0.147664	-0.098197	-0.025225	-0.690179	0.149318	0.348474	0.154143	-0.695499	-0.292062	-0.638138
22925	9.421443	1.803555	-1.474418	-0.168286	-0.114144	0.028069	-0.688717	0.148203	0.353196	0.151447	-0.697749	-0.289791	-0.637363
22926	9.340010	1.978876	-1.484722	-0.172136	-0.121184	0.022578	-0.687077	0.144354	0.358028	0.148686	-0.699991	-0.287622	-0.636536
22927	9.531862	1.786442	-1.522138	-0.209593	-0.095147	0.020637	-0.686269	0.140830	0.365292	0.145403	-0.702051	-0.284876	-0.636261
22928	9.425733	1.780059	-1.532703	-0.244331	-0.087928	0.055401	-0.683694	0.141250	0.370523	0.142198	-0.704252	-0.281180	-0.636197
22929	9.485863	2.102453	-1.373429	-0.249053	-0.072684	0.015984	-0.682036	0.136502	0.376147	0.138403	-0.706073	-0.277932	-0.636443
22930	9.433749	2.086620	-1.250809	-0.233411	-0.094771	-0.047273	-0.682231	0.131620	0.379236	0.133979	-0.707727	-0.275803	-0.636478
22931	9.370984	2.036044	-1.243961	-0.271429	-0.093299	-0.101509	-0.680367	0.122911	0.386589	0.128231	-0.709162	-0.273985	-0.636850
22932	9.176226	1.995221	-1.171726	-0.259963	-0.033150	-0.123652	-0.680781	0.115407	0.393474	0.122769	-0.709643	-0.272402	-0.638069
22933	9.843292	1.932681	-1.199496	-0.345813	0.032194	-0.194441	-0.680068	0.104058	0.393606	0.115450	-0.709077	-0.270618	-0.640817
22934	9.635288	1.813548	-1.248049	-0.248528	-0.005828	-0.179577	-0.681612	0.094191	0.396396	0.109580	-0.708819	-0.269886	-0.642441
22935	9.902978	1.734990	-1.497704	-0.271249	0.054958	-0.146647	-0.683401	0.081196	0.398710	0.104055	-0.707974	-0.268299	-0.644951
22936	10.026439	1.671472	-1.708051	-0.231235	0.046222	-0.155721	-0.687218	0.070528	0.398080	0.098999	-0.707093	-0.267307	-0.647120
22937	10.000209	1.777814	-2.027635	-0.283803	-0.020950	-0.199758	-0.686805	0.060871	0.398886	0.092213	-0.706926	-0.266428	-0.648666
22938	9.640732	1.867161	-1.810709	-0.260963	-0.064134	-0.126296	-0.686791	0.050688	0.401783	0.086536	-0.707629	-0.264841	-0.649331
22939	9.668909	1.670690	-1.822705	-0.497401	-0.151147	-0.168854	-0.685749	0.038397	0.406376	0.076442	-0.709614	-0.260939	-0.650012
22940	9.476207	1.867051	-1.896344	-0.462749	-0.085255	-0.040443	-0.683891	0.027995	0.410231	0.068902	-0.711258	-0.255520	-0.651210
22941	9.283664	2.077764	-1.955403	-0.360689	-0.068492	0.012939	-0.683581	0.016004	0.411882	0.063542	-0.712806	-0.250642	-0.651958
22942	9.203364	2.221833	-1.806533	-0.234815	-0.073883	0.035226	-0.682928	0.011231	0.415394	0.060257	-0.714315	-0.247043	-0.651992
22943	9.299435	2.033902	-1.767872	-0.178392	-0.084201	-0.010535	-0.682330	0.009437	0.416689	0.057113	-0.715692	-0.244881	-0.651580
22944	9.396705	1.980455	-1.631761	-0.110187	-0.061670	0.040964	-0.682397	0.004765	0.418377	0.055760	-0.716891	-0.242822	-0.651149
22945	9.229033	2.009158	-1.514191	0.001034	-0.042877	0.059474	-0.678988	0.004317	0.420577	0.056313	-0.717864	-0.241933	-0.650361
22946	9.571879	2.261653	-1.535029	0.024335	-0.018198	0.109146	-0.680687	0.005704	0.422094	0.057974	-0.718675	-0.240582	-0.649820
22947	9.322706	1.568246	-1.056798	-0.021564	-0.025495	0.170390	-0.681854	0.008860	0.422444	0.059747	-0.719970	-0.237765	-0.649262
22948	9.473104	1.166530	-1.379053	-0.112148	0.090666	0.327807	-0.682329	0.012219	0.421386	0.062795	-0.720544	-0.231349	-0.650654
22949	9.554112	1.313898	-1.559867	-0.381744	0.063464	0.272306	-0.684081	0.016298	0.420668	0.061161	-0.721553	-0.222216	-0.652871
22950	9.053966	1.276559	-1.406139	-0.297797	-0.017281	0.168801	-0.684630	0.015420	0.421184	0.058989	-0.722945	-0.215806	-0.653681
22951	9.849860	1.328236	-1.338948	-0.121465	0.012573	-0.153702	-0.685987	0.010083	0.419309	0.055340	-0.722386	-0.216248	-0.654471
22952	9.757314	3.336808	-1.694375	0.003650	-0.148533	-0.515340	-0.682684	-0.001460	0.425481	0.048002	-0.722124	-0.223790	-0.652802
22953	8.737498	3.810387	-1.029957	-0.204889	-0.068947	-0.516918	-0.683583	-0.018438	0.426832	0.037967	-0.720979	-0.228524	-0.653088
22954	9.850298	3.206853	-1.457153	-0.433289	-0.021977	-0.238363	-0.681348	-0.038017	0.427566	0.028482	-0.720545	-0.226182	-0.654863
22955	9.770672	2.941074	-1.668469	0.154254	0.033544	0.038817	-0.680996	-0.043464	0.427363	0.031323	-0.720301	-0.227534	-0.654533
22956	9.454213	3.377074	-1.644130	0.229690	0.129899	0.116808	-0.684159	-0.040955	0.424017	0.036709	-0.719058	-0.228624	-0.655240
22957	9.755699	2.881103	-1.709363	0.284456	0.202078	0.170918	-0.686025	-0.030640	0.419026	0.043889	-0.717076	-0.229679	-0.656600
22958	9.649795	2.374331	-1.479237	0.239752	0.066594	0.221413	-0.688873	-0.019686	0.415921	0.050529	-0.717064	-0.229474	-0.656207
22959	9.495420	1.887895	-1.293059	0.140346	0.044665	0.129387	-0.690545	-0.011406	0.414334	0.054383	-0.717043	-0.229344	-0.655968
22960	9.183125	2.273791	-1.332004	-0.047697	-0.013331	0.152964	-0.689481	-0.007328	0.412742	0.055637	-0.718038	-0.226429	-0.655786
22961	9.145188	2.309568	-1.267550	-0.082004	-0.038378	0.173123	-0.691083	-0.003701	0.412418	0.056486	-0.719527	-0.222846	-0.655309
22962	9.420673	2.218449	-1.128687	-0.209103	-0.076782	0.144542	-0.690670	-0.002720	0.412758	0.055021	-0.721474	-0.217999	-0.654923
22963	9.208466	2.628217	-1.011799	-0.207590	-0.102636	0.207006	-0.687574	-0.000324	0.415564	0.054202	-0.724037	-0.212350	-0.654018
22964	9.345847	2.558899	-0.978741	-0.231632	-0.101943	0.196885	-0.686474	0.002478	0.416577	0.052980	-0.726513	-0.206463	-0.653257
22965	9.115034	2.525488	-0.897862	-0.203659	-0.097295	0.147329	-0.686902	0.003043	0.416899	0.051429	-0.728680	-0.201729	-0.652446
22966	9.161076	2.651541	-0.918086	-0.245921	-0.040808	0.066440	-0.683351	0.001001	0.416454	0.048537	-0.729793	-0.197477	-0.652724
22967	9.657219	2.267300	-1.098567	-0.359002	0.070114	0.066082	-0.682487	-0.001367	0.414743	0.044297	-0.729531	-0.191738	-0.655026
22968	9.655790	1.647858	-1.020426	-0.300675	0.155827	0.045771	-0.683929	-0.001696	0.410214	0.041100	-0.727982	-0.186876	-0.658354
22969	9.480035	1.631088	-1.303820	-0.114834	0.187956	0.115768	-0.685091	-0.002288	0.405099	0.041535	-0.726085	-0.183492	-0.661367
22970	9.751776	1.664950	-1.079460	-0.158673	0.229716	-0.057734	-0.688534	-0.002442	0.397632	0.039304	-0.723022	-0.181924	-0.665280
22971	10.933141	1.141950	-1.399999	-0.253308	0.174220	-0.106297	-0.693041	-0.007728	0.389853	0.034776	-0.720564	-0.179892	-0.668743
22972	9.876429	1.337697	-1.335050	-0.159369	0.082472	0.066338	-0.695437	-0.011161	0.384573	0.033661	-0.719872	-0.176634	-0.670412
22973	9.238774	1.174775	-1.148013	-0.291603	0.076214	0.082444	-0.697575	-0.009814	0.384113	0.030787	-0.719397	-0.171398	-0.672416
22974	9.502631	1.228668	-1.326612	-0.292847	0.040006	0.073385	-0.698272	-0.012240	0.381141	0.027712	-0.719339	-0.166281	-0.673895
22975	9.839890	1.475226	-1.443898	-0.210425	-0.012259	0.082917	-0.698398	-0.014184	0.379890	0.025735	-0.719979	-0.162153	-0.674296
22976	9.671453	1.393071	-1.377748	-0.074642	-0.035776	0.099687	-0.697453	-0.010767	0.380094	0.025899	-0.720882	-0.159627	-0.673927
22977	9.454928	1.613512	-1.426184	-0.072290	-0.021829	0.050108	-0.699302	-0.009595	0.380185	0.025446	-0.721478	-0.157831	-0.673729
22978	9.581087	1.542836	-1.286435	-0.037307	-0.057385	0.027314	-0.696192	-0.009669	0.380716	0.025100	-0.722419	-0.156856	-0.672962
22979	9.654433	1.511209	-1.137209	0.055821	-0.085236	0.057836	-0.696596	-0.009243	0.383856	0.026410	-0.723831	-0.156697	-0.671429
22980	9.653842	1.390293	-1.162130	0.131057	-0.047008	0.061571	-0.696524	-0.004599	0.382732	0.028987	-0.724647	-0.157478	-0.670259
22981	9.605854	1.234179	-1.069565	0.188115	-0.073845	0.076373	-0.694011	-0.001165	0.385043	0.032515	-0.725880	-0.158802	-0.668448
22982	9.630437	1.179500	-0.983884	0.199742	-0.040152	0.097445	-0.693506	0.004213	0.386364	0.036584	-0.726654	-0.159965	-0.667118
22983	9.742636	0.804941	-0.961536	0.170741	-0.058141	0.107474	-0.692455	0.011285	0.388068	0.040355	-0.727761	-0.160562	-0.665549
22984	9.672789	1.112691	-1.087353	0.197491	-0.019188	0.147869	-0.692244	0.018063	0.390185	0.045135	-0.728387	-0.160942	-0.664464
22985	9.547637	0.776731	-0.925442	0.208395	-0.024568	0.144150	-0.691464	0.023213	0.390217	0.050074	-0.729096	-0.161447	-0.663209
22986	9.599835	1.065582	-1.152565	0.195878	-0.008122	0.085427	-0.691816	0.027735	0.388807	0.054030	-0.729344	-0.162689	-0.662322
22987	10.083150	0.979270	-0.939318	0.179004	-0.019612	0.002012	-0.691300	0.032119	0.389924	0.056688	-0.729525	-0.164851	-0.661365
22988	9.774150	1.077558	-1.052726	0.185924	-0.013460	0.021229	-0.691600	0.033689	0.390166	0.059630	-0.729625	-0.166901	-0.660482
22989	9.641304	0.918749	-0.715457	0.080663	-0.013100	0.019143	-0.692200	0.036028	0.389470	0.061116	-0.729868	-0.167489	-0.659928
22990	9.628057	1.426483	-0.774454	0.000185	-0.020493	0.023665	-0.691613	0.035357	0.391260	0.061356	-0.730286	-0.167057	-0.659553
22991	9.544516	1.144522	-0.862541	-0.006894	-0.011657	0.029992	-0.691339	0.036061	0.391443	0.061709	-0.730639	-0.166329	-0.659313
22992	9.572983	1.057299	-0.883498	0.041953	0.061301	0.070335	-0.693351	0.037761	0.389590	0.063448	-0.730079	-0.165666	-0.659935
22993	9.721963	1.208194	-1.001613	0.004514	0.096666	0.035392	-0.693232	0.037891	0.386911	0.064401	-0.728996	-0.164868	-0.661238
22994	9.405457	1.470429	-1.219952	0.013669	0.203019	0.026031	-0.696925	0.036622	0.381779	0.065602	-0.726443	-0.164287	-0.664068
22995	9.473118	1.523956	-0.908122	-0.032420	0.199647	-0.054766	-0.698230	0.036842	0.377706	0.065137	-0.723729	-0.164190	-0.667095
22996	9.936294	1.549041	-0.852816	0.029241	0.106757	-0.135136	-0.702021	0.031748	0.371629	0.064112	-0.721885	-0.166293	-0.668670
22997	9.805872	1.774872	-0.986563	0.073550	0.032005	-0.180804	-0.702110	0.026671	0.369899	0.062917	-0.720832	-0.169667	-0.669071
22998	9.664271	1.886398	-1.270397	0.217689	0.019334	-0.160338	-0.701921	0.022541	0.369215	0.063959	-0.719817	-0.174739	-0.668759
22999	9.671651	1.648821	-1.460629	0.221269	-0.007940	-0.197034	-0.702743	0.020824	0.369398	0.064505	-0.719027	-0.180392	-0.668055
23000	9.734934	1.781417	-1.435561	0.209517	0.063337	-0.094365	-0.702421	0.017401	0.368899	0.066466	-0.717636	-0.184337	-0.668282
23001	9.778793	1.531483	-1.267332	0.219167	0.081249	-0.009067	-0.703180	0.020111	0.366531	0.069799	-0.716316	-0.187151	-0.668576
23002	9.595809	1.527638	-1.246021	0.162226	0.007782	-0.010019	-0.704469	0.020771	0.365171	0.072010	-0.716016	-0.189337	-0.668047
23003	9.561692	1.455375	-1.264540	0.020823	-0.006367	-0.028644	-0.705190	0.021001	0.363638	0.071905	-0.716070	-0.189907	-0.667839
23004	9.267769	1.628085	-1.329717	-0.077216	-0.019027	0.002344	-0.705024	0.019928	0.364983	0.070756	-0.716513	-0.188761	-0.667812
23005	9.422919	1.481463	-1.148069	-0.195203	0.026662	-0.001614	-0.704157	0.018737	0.365607	0.068031	-0.716535	-0.186020	-0.668839
23006	9.525224	1.627605	-1.068816	-0.244590	0.039482	0.033186	-0.705061	0.012158	0.365487	0.065101	-0.716527	-0.182095	-0.670218
23007	9.651155	1.738492	-0.724974	-0.271566	0.067113	0.049663	-0.706018	0.008946	0.364023	0.062101	-0.716260	-0.177545	-0.672007
23008	9.855741	1.752090	-0.761522	-0.282344	0.056054	-0.010854	-0.705990	0.005331	0.361677	0.058103	-0.715876	-0.173719	-0.673771
23009	9.572395	1.959674	-0.720587	-0.206192	0.022786	0.002167	-0.705676	0.001963	0.360050	0.055224	-0.715911	-0.170789	-0.674725
23010	9.457622	1.834546	-0.552858	-0.216114	0.025669	-0.062128	-0.705772	-0.001481	0.360118	0.051378	-0.715651	-0.168622	-0.675848
23011	9.401135	2.154547	-0.514843	-0.164220	0.059300	-0.073049	-0.705856	-0.007519	0.357480	0.048181	-0.714854	-0.167314	-0.677251
23012	9.542568	2.009172	-0.238469	-0.193682	0.026691	-0.111577	-0.703829	-0.013016	0.354856	0.043984	-0.714367	-0.166141	-0.678338
23013	9.513514	2.004740	-0.254320	-0.202091	0.067645	-0.087810	-0.704769	-0.017924	0.352862	0.040053	-0.713395	-0.164533	-0.679994
23014	10.010745	2.094879	-0.185371	-0.278963	0.029307	-0.118969	-0.704118	-0.024539	0.353008	0.034551	-0.712882	-0.162297	-0.681370
23015	9.815520	2.063948	-0.487452	-0.120520	0.029424	-0.113212	-0.703775	-0.032059	0.348294	0.031297	-0.712244	-0.162198	-0.682218
23016	9.646035	2.325089	-0.701635	-0.082675	0.009674	-0.201195	-0.704547	-0.037789	0.348368	0.027400	-0.711572	-0.163809	-0.682702
23017	9.725182	2.195232	-1.004960	0.012914	0.032609	-0.188213	-0.703357	-0.043465	0.346730	0.025010	-0.710552	-0.166617	-0.683176
23018	9.351421	1.956872	-0.936980	0.084083	-0.000957	-0.123910	-0.703326	-0.046298	0.345987	0.024502	-0.710174	-0.169405	-0.682901
23019	9.468811	1.913332	-1.006872	0.094345	0.039158	-0.086317	-0.704164	-0.047129	0.345660	0.024684	-0.709363	-0.171874	-0.683121
23020	9.969350	1.618282	-0.969543	0.026872	0.018248	-0.008358	-0.703894	-0.047064	0.344248	0.025008	-0.709139	-0.172231	-0.683251
23021	9.925863	1.609030	-0.980055	-0.009456	0.017748	0.001653	-0.702796	-0.046370	0.341454	0.024872	-0.708985	-0.172022	-0.683469
23022	9.657960	1.724548	-0.773629	-0.040140	-0.005701	0.055734	-0.704520	-0.044308	0.340893	0.025045	-0.709340	-0.170573	-0.683458
23023	9.757521	1.785247	-1.011258	-0.074403	-0.055539	0.044761	-0.702816	-0.043865	0.343024	0.024340	-0.710374	-0.168889	-0.682828
23024	9.741811	1.504615	-1.053563	-0.017615	-0.047422	0.044807	-0.704231	-0.044088	0.342176	0.024536	-0.711247	-0.167916	-0.682151
23025	9.597237	1.505628	-1.052980	-0.030164	-0.059115	0.055780	-0.702844	-0.041318	0.343749	0.024620	-0.712355	-0.166661	-0.681299
23026	9.659159	1.382073	-1.094749	-0.036230	-0.034077	0.099764	-0.702549	-0.041263	0.345446	0.025343	-0.713235	-0.164642	-0.680843
23027	9.431690	1.505544	-0.959833	-0.039858	0.020875	0.165709	-0.701493	-0.035946	0.344920	0.027071	-0.713623	-0.161627	-0.681092
23028	9.505519	1.331611	-0.688364	-0.076846	0.034841	0.149094	-0.702940	-0.033860	0.343792	0.028113	-0.713734	-0.158313	-0.681711
23029	9.579928	1.234030	-0.684536	-0.063690	0.032212	0.161970	-0.704972	-0.029920	0.343069	0.029511	-0.713951	-0.154993	-0.682188
23030	9.483166	1.242687	-0.736417	-0.043224	0.049896	0.172971	-0.704768	-0.025753	0.339935	0.031406	-0.713892	-0.151786	-0.682885
23031	9.494432	1.112942	-0.471982	-0.003282	0.022680	0.163906	-0.707671	-0.020737	0.338015	0.033686	-0.714189	-0.149243	-0.683027
23032	9.777822	1.359612	-0.389184	-0.036675	-0.038773	0.085134	-0.707991	-0.017327	0.338796	0.034214	-0.715060	-0.147442	-0.682480
23033	9.875699	1.423935	-0.534938	-0.048878	0.006239	0.103418	-0.704609	-0.015888	0.340550	0.034973	-0.715416	-0.145141	-0.682563
23034	10.221567	1.267352	-0.614112	-0.108955	-0.069633	0.052085	-0.705457	-0.015209	0.341590	0.033920	-0.716656	-0.142838	-0.681799
23035	9.504241	1.895494	-0.781259	-0.075140	-0.119774	0.024645	-0.703972	-0.018047	0.346345	0.032857	-0.718510	-0.141398	-0.680199
23036	9.445911	1.550437	-0.699201	-0.059645	-0.075161	0.016278	-0.701394	-0.019626	0.348483	0.031995	-0.719683	-0.140272	-0.679232
23037	9.762528	1.482447	-0.858829	0.020651	-0.098648	-0.024765	-0.698796	-0.022126	0.351836	0.031691	-0.721040	-0.140836	-0.677689
23038	9.671569	1.403984	-0.747242	0.019871	-0.100614	-0.054156	-0.697815	-0.020114	0.354355	0.030959	-0.722301	-0.141834	-0.676170
23039	9.570545	1.472673	-0.752678	-0.018819	-0.076794	-0.066209	-0.698759	-0.022341	0.356203	0.029584	-0.723260	-0.142448	-0.675077
23040	9.575119	1.624287	-0.848480	-0.033007	-0.037970	-0.052512	-0.696021	-0.025496	0.358242	0.028281	-0.723707	-0.142661	-0.674608
23041	9.675870	1.395101	-0.810263	-0.031396	-0.041099	-0.061694	-0.694708	-0.027887	0.359776	0.026884	-0.724198	-0.143020	-0.674062
23042	9.564856	1.593741	-0.915928	-0.082010	-0.027591	-0.038870	-0.693554	-0.029376	0.360520	0.025090	-0.724565	-0.142374	-0.673873
23043	9.667054	1.505924	-0.751240	-0.082848	-0.014576	-0.071912	-0.694217	-0.033063	0.359872	0.022883	-0.724689	-0.142176	-0.673861
23044	9.669653	1.608012	-0.769995	-0.091687	-0.030094	-0.058123	-0.693725	-0.037314	0.361580	0.020676	-0.725034	-0.141671	-0.673667
23045	9.638680	1.778348	-0.796712	-0.064124	-0.013824	-0.054405	-0.693683	-0.040080	0.362396	0.018971	-0.725178	-0.141475	-0.673603
23046	9.633398	1.774313	-0.854512	-0.042088	-0.022389	-0.050681	-0.693508	-0.042929	0.361934	0.017607	-0.725416	-0.141529	-0.673373
23047	9.598940	1.858741	-0.983109	0.013778	0.016920	-0.017600	-0.692069	-0.044443	0.363097	0.017603	-0.725218	-0.141848	-0.673520
23048	9.675817	1.739092	-0.962609	0.033140	0.014936	-0.046924	-0.690931	-0.045175	0.363041	0.017480	-0.724936	-0.142840	-0.673616
23049	9.584539	1.717281	-0.915859	0.055473	-0.026750	-0.028484	-0.692630	-0.044721	0.363085	0.017805	-0.725280	-0.143899	-0.673012
23050	9.588768	1.776816	-1.017079	0.071982	0.008305	-0.030336	-0.692345	-0.044208	0.364246	0.018462	-0.725117	-0.145188	-0.672893
23051	9.641522	1.703724	-1.019528	0.027771	-0.016787	-0.039558	-0.692309	-0.046409	0.365238	0.018259	-0.725304	-0.146036	-0.672513
23052	9.587995	1.758658	-1.108956	0.050111	0.000795	-0.026702	-0.689899	-0.046773	0.366041	0.018614	-0.725262	-0.146967	-0.672346
23053	9.627862	1.682919	-0.908041	0.061749	-0.006300	-0.000973	-0.689468	-0.046957	0.366732	0.019451	-0.725408	-0.147710	-0.672002
23054	9.598266	1.645290	-0.979644	0.047662	-0.003774	0.019167	-0.688495	-0.045555	0.367093	0.020377	-0.725562	-0.147947	-0.671756
23055	9.629477	1.669659	-1.004807	0.027698	0.003332	0.024632	-0.690503	-0.043482	0.366393	0.021093	-0.725667	-0.147856	-0.671641
23056	9.636912	1.513149	-0.911902	-0.003314	-0.004168	0.028232	-0.689219	-0.044380	0.366749	0.021402	-0.725873	-0.147279	-0.671535
23057	9.610590	1.700819	-0.967666	-0.029210	-0.009069	0.019037	-0.690616	-0.045237	0.367133	0.021183	-0.726150	-0.146508	-0.671411
23058	9.676014	1.663139	-0.905140	-0.015857	-0.002706	0.004382	-0.689049	-0.045875	0.367926	0.020989	-0.726272	-0.146103	-0.671374
23059	9.639622	1.619924	-0.918554	0.018353	-0.016574	0.019137	-0.689475	-0.044793	0.369411	0.021441	-0.726627	-0.145970	-0.671004
23060	9.658479	1.703450	-1.008087	-0.002009	-0.029875	0.011793	-0.689197	-0.044641	0.369135	0.021474	-0.727127	-0.145662	-0.670528
23061	9.655908	1.654969	-1.008307	0.034629	-0.016174	0.011834	-0.689207	-0.044184	0.368599	0.022064	-0.727448	-0.145855	-0.670119
23062	9.617576	1.679242	-0.989807	0.063489	-0.033864	-0.001849	-0.689092	-0.041510	0.369613	0.022860	-0.727931	-0.146631	-0.669398
23063	9.612494	1.723638	-1.042468	0.076738	-0.003415	0.011897	-0.688934	-0.042276	0.370553	0.024096	-0.728059	-0.147385	-0.669049
23064	9.617132	1.636117	-1.028719	0.102801	-0.004473	0.028452	-0.688387	-0.040323	0.371518	0.025941	-0.728219	-0.148215	-0.668623
23065	9.606911	1.651839	-1.110360	0.128107	0.005427	0.015638	-0.688252	-0.038835	0.373305	0.027998	-0.728208	-0.149598	-0.668244
23066	9.696571	1.562524	-1.008015	0.138475	-0.008019	-0.006334	-0.689279	-0.036864	0.371460	0.029893	-0.728282	-0.151420	-0.667670
23067	9.655633	1.572525	-1.008834	0.129488	-0.019484	0.001000	-0.687486	-0.032670	0.373118	0.031701	-0.728549	-0.153045	-0.666925
23068	9.550043	1.565195	-0.949377	0.131343	-0.026990	0.002828	-0.687483	-0.032425	0.373981	0.033558	-0.728898	-0.154649	-0.666082
23069	9.616563	1.544430	-1.063112	0.078589	-0.068016	-0.016471	-0.687367	-0.029364	0.375868	0.034242	-0.729779	-0.155880	-0.664794
23070	9.616623	1.629691	-1.091544	0.059641	-0.027830	-0.010136	-0.687071	-0.029710	0.376974	0.034885	-0.730142	-0.156723	-0.664164
23071	9.641034	1.692383	-1.077556	0.103394	-0.036372	0.054210	-0.685795	-0.030559	0.376343	0.036963	-0.730799	-0.157233	-0.663208
23072	9.628624	1.622370	-1.094456	0.148523	-0.034169	0.030422	-0.685257	-0.026967	0.378965	0.039405	-0.731304	-0.158645	-0.662173
23073	9.615362	1.487996	-1.193871	0.139676	-0.012532	0.038600	-0.685318	-0.022233	0.378979	0.041880	-0.731557	-0.159844	-0.661453
23074	9.738076	1.399635	-1.179712	0.094878	-0.049247	0.008304	-0.684210	-0.020003	0.379956	0.043215	-0.732220	-0.160905	-0.660376
23075	9.634167	1.471614	-1.247821	0.094808	-0.054675	0.006465	-0.683365	-0.018948	0.381568	0.044477	-0.732957	-0.162010	-0.659203
23076	9.581624	1.585798	-1.235450	0.087234	-0.070799	-0.000857	-0.682111	-0.015292	0.385601	0.045507	-0.733875	-0.163118	-0.657837
23077	9.648170	1.460113	-1.301560	0.064355	-0.088951	-0.034832	-0.680810	-0.015886	0.388520	0.045664	-0.734949	-0.164460	-0.656291
23078	9.633566	1.572664	-1.367913	0.081520	-0.093165	-0.042118	-0.677984	-0.015024	0.390525	0.045989	-0.736024	-0.166111	-0.654646
23079	9.626495	1.630973	-1.372100	0.049359	-0.097401	-0.046754	-0.678383	-0.014762	0.394079	0.045734	-0.737173	-0.167444	-0.653029
23080	9.604928	1.665063	-1.371071	0.010696	-0.074542	-0.057876	-0.674671	-0.017583	0.394857	0.044870	-0.738010	-0.168381	-0.651902
23081	9.565900	1.666164	-1.432407	0.001921	-0.081834	-0.043211	-0.674372	-0.017684	0.396826	0.044004	-0.739004	-0.169032	-0.650665
23082	9.471689	1.667237	-1.462693	-0.016502	-0.055581	-0.050651	-0.672931	-0.018940	0.398572	0.042904	-0.739636	-0.169498	-0.649899
23083	9.560454	1.635586	-1.500036	-0.041516	-0.051270	-0.028672	-0.672072	-0.019022	0.399972	0.041683	-0.740314	-0.169346	-0.649246
23084	9.517141	1.706517	-1.522108	-0.046433	-0.033127	-0.008522	-0.672568	-0.022864	0.402422	0.040753	-0.740822	-0.168769	-0.648876
23085	9.556157	1.656658	-1.441766	-0.045296	-0.057492	-0.032335	-0.670605	-0.022158	0.402023	0.039403	-0.741566	-0.168630	-0.648144
23086	9.560652	1.705972	-1.504415	-0.027760	-0.019208	0.004348	-0.670868	-0.023455	0.402227	0.038973	-0.741917	-0.168105	-0.647905
23087	9.566490	1.640741	-1.345637	0.034667	-0.010636	0.011792	-0.669169	-0.023250	0.403355	0.039537	-0.742135	-0.168311	-0.647568
23088	9.596983	1.685879	-1.472088	0.008991	-0.034478	0.011791	-0.668616	-0.022393	0.403261	0.039691	-0.742680	-0.168157	-0.646973
23089	9.540942	1.670280	-1.544974	0.034792	0.024308	0.012647	-0.670029	-0.021569	0.404457	0.040382	-0.742446	-0.168326	-0.647155
23090	9.621909	1.495775	-1.595033	0.044413	0.016819	0.030099	-0.670040	-0.022302	0.401867	0.041468	-0.742361	-0.168312	-0.647187
23091	9.582950	1.416269	-1.613418	0.029943	0.067436	0.030885	-0.671527	-0.017328	0.400355	0.042476	-0.741634	-0.168105	-0.648009
23092	9.580902	1.401018	-1.560301	-0.025829	0.053622	0.033550	-0.671526	-0.017335	0.400496	0.042701	-0.741138	-0.167114	-0.648818
23093	9.579421	1.409167	-1.444250	-0.052295	0.045185	0.037187	-0.672698	-0.015076	0.398669	0.042506	-0.740786	-0.165758	-0.649579
23094	9.637585	1.530128	-1.452883	-0.072984	0.022412	0.018864	-0.672971	-0.016453	0.397597	0.041737	-0.740684	-0.164397	-0.650091
23095	9.569738	1.484922	-1.482041	-0.061731	-0.006014	0.031754	-0.672399	-0.018095	0.395792	0.041164	-0.740983	-0.163039	-0.650129
23096	9.521882	1.491991	-1.441558	-0.032557	0.031149	0.024403	-0.672146	-0.016872	0.394170	0.041088	-0.740750	-0.162109	-0.650632
23097	9.670728	1.428487	-1.486186	-0.038423	0.011707	0.011597	-0.673840	-0.016839	0.394047	0.040660	-0.740732	-0.161335	-0.650872
23098	9.584731	1.505835	-1.422079	-0.036078	-0.008042	0.033651	-0.672705	-0.016762	0.395031	0.040525	-0.741040	-0.160253	-0.650797
23099	9.661080	1.413936	-1.481089	-0.016686	-0.017493	0.006176	-0.672976	-0.017085	0.395861	0.040257	-0.741366	-0.159864	-0.650538
23100	9.637773	1.563945	-1.443007	-0.006094	-0.013435	0.061266	-0.672442	-0.015063	0.395417	0.040910	-0.741806	-0.158768	-0.650264
23101	9.661338	1.384218	-1.435398	0.003605	-0.032952	0.048446	-0.672312	-0.013405	0.396650	0.041445	-0.742448	-0.158028	-0.649678
23102	9.596544	1.520795	-1.458655	0.018429	-0.022568	0.089757	-0.672175	-0.012060	0.398429	0.042796	-0.743075	-0.156826	-0.649164
23103	9.632428	1.389290	-1.436700	0.038445	-0.035294	0.086133	-0.672340	-0.009395	0.399728	0.044329	-0.743830	-0.155981	-0.648400
23104	9.617498	1.336561	-1.475133	0.029166	-0.042359	0.081525	-0.671529	-0.006547	0.399898	0.045676	-0.744672	-0.155064	-0.647559
23105	9.617076	1.249495	-1.492593	0.014706	-0.035277	0.086975	-0.671420	-0.003444	0.400939	0.046870	-0.745443	-0.153893	-0.646865
23106	9.573601	1.254858	-1.507840	0.002694	-0.040326	0.048413	-0.671018	-0.002265	0.400161	0.047404	-0.746175	-0.153129	-0.646163
23107	9.533286	1.219185	-1.719127	-0.077589	-0.029007	-0.014179	-0.669313	-0.001829	0.402433	0.045934	-0.746641	-0.152266	-0.645935
23108	9.604217	1.275389	-1.607886	-0.028143	0.020729	-0.016886	-0.669736	-0.001823	0.402438	0.045357	-0.746410	-0.152028	-0.646299
23109	9.577634	1.222053	-1.595162	-0.056056	-0.002206	-0.032517	-0.670552	-0.004112	0.402585	0.044055	-0.746452	-0.151690	-0.646420
23110	9.519857	1.256510	-1.602439	-0.029721	0.033115	-0.008672	-0.670537	-0.005529	0.402214	0.043582	-0.746090	-0.151281	-0.646966
23111	9.597816	1.337405	-1.527532	-0.053092	0.043543	-0.027971	-0.671662	-0.006859	0.400445	0.042522	-0.745550	-0.150872	-0.647754
23112	9.631288	1.249825	-1.524523	-0.046317	0.040870	-0.014197	-0.673918	-0.007764	0.399138	0.041765	-0.745080	-0.150336	-0.648468
23113	9.567347	1.321495	-1.410553	-0.049441	0.048864	0.005973	-0.673765	-0.009162	0.398343	0.041218	-0.744565	-0.149461	-0.649296
23114	9.594275	1.393740	-1.386934	-0.073601	0.031235	-0.005956	-0.673768	-0.009148	0.398061	0.040128	-0.744265	-0.148451	-0.649939
23115	9.603613	1.355173	-1.409274	-0.036183	0.045956	0.023451	-0.673775	-0.009637	0.396334	0.039994	-0.743823	-0.147492	-0.650672
23116	9.593396	1.287961	-1.455224	-0.065296	0.019775	0.031679	-0.674890	-0.011689	0.394662	0.039473	-0.743777	-0.146024	-0.651087
23117	9.632693	1.232730	-1.336280	-0.050320	0.037486	0.042694	-0.676001	-0.012177	0.396197	0.039357	-0.743508	-0.144598	-0.651720
23118	9.680829	1.208100	-1.333410	-0.054584	0.027768	0.020686	-0.675604	-0.010569	0.395445	0.038888	-0.743311	-0.143440	-0.652228
23119	9.671443	1.193092	-1.294510	-0.084464	0.029212	-0.002317	-0.675323	-0.011362	0.393980	0.037660	-0.743040	-0.142238	-0.652872
23120	9.712788	1.209210	-1.252472	-0.101446	0.020229	-0.020674	-0.676988	-0.012564	0.395617	0.035942	-0.742853	-0.141099	-0.653429
23121	9.681870	1.267253	-1.224367	-0.089162	0.000045	-0.038048	-0.676406	-0.015064	0.393759	0.034100	-0.742854	-0.140381	-0.653680
23122	9.659743	1.285250	-1.288640	-0.112204	-0.025216	-0.076595	-0.675236	-0.018500	0.393250	0.031362	-0.743104	-0.139961	-0.653624
23123	9.660372	1.406100	-1.258890	-0.091083	-0.049369	-0.104939	-0.675283	-0.024752	0.394980	0.028479	-0.743552	-0.140242	-0.653186
23124	9.645536	1.460520	-1.330445	-0.067888	-0.057790	-0.057163	-0.673566	-0.025841	0.396168	0.026550	-0.744246	-0.140117	-0.652503
23125	9.596997	1.583416	-1.426863	-0.030794	-0.010898	-0.042477	-0.672959	-0.029017	0.396387	0.025480	-0.744326	-0.140239	-0.652428
23126	9.623212	1.481301	-1.421262	-0.023010	-0.015634	-0.025032	-0.672302	-0.034599	0.398859	0.024712	-0.744544	-0.140147	-0.652229
23127	9.546390	1.549637	-1.413113	0.004670	-0.014435	-0.015809	-0.672899	-0.033077	0.397264	0.024504	-0.744726	-0.140340	-0.651988
23128	9.608426	1.455147	-1.452281	0.013009	-0.018345	-0.012120	-0.672346	-0.032357	0.397021	0.024496	-0.744983	-0.140598	-0.651638
23129	9.577020	1.523803	-1.491722	0.025208	-0.000569	-0.002028	-0.671774	-0.031747	0.399032	0.024811	-0.745014	-0.140848	-0.651537
23130	9.617897	1.377326	-1.441065	0.021789	0.000794	0.006208	-0.672038	-0.032643	0.399827	0.025195	-0.745076	-0.140904	-0.651440
23131	9.574862	1.430696	-1.419784	-0.011248	-0.015581	0.004335	-0.673476	-0.031408	0.398504	0.025011	-0.745338	-0.140589	-0.651215
23132	9.575017	1.549937	-1.450414	-0.007389	-0.007739	0.011689	-0.670076	-0.031399	0.400168	0.025023	-0.745537	-0.140204	-0.651069
23133	9.639505	1.445601	-1.480076	0.022067	-0.020215	0.019103	-0.671346	-0.031516	0.400032	0.025512	-0.745884	-0.140108	-0.650674
23134	9.555320	1.506906	-1.486190	-0.007359	-0.017976	0.013528	-0.671209	-0.030429	0.401229	0.025516	-0.746222	-0.139697	-0.650374
23135	9.641900	1.418782	-1.470678	0.005385	-0.010415	0.009875	-0.669215	-0.032291	0.400529	0.025661	-0.746424	-0.139518	-0.650175
23136	9.569517	1.497503	-1.515768	-0.007345	-0.014288	0.013523	-0.669787	-0.031839	0.400280	0.025665	-0.746716	-0.139093	-0.649931
23137	9.603069	1.434171	-1.512604	-0.007408	-0.004857	0.009834	-0.670928	-0.029631	0.402407	0.025632	-0.746852	-0.138748	-0.649849
