# Supplementary material for: Identification of Haptic Based Guiding Using Hard Reins
Source: PLoS One. 2015 Jul 22;10(7):e0132020. doi: 10.1371/journal.pone.0132020 (PMC4511788; doi:10.1371/journal.pone.0132020)
Supplement: S9 File — (ZIP) [file pone.0132020.s009.zip › Exp2_MotionData2/Subject10/path3/T4/gh4.txt]

// Start Time: 0
// Sample rate: 25.0Hz
// Scenario: 4.9
// Firmware Version: 2.6.1
Counter	Acc_X	Acc_Y	Acc_Z	Gyr_X	Gyr_Y	Gyr_Z	Mag_X	Mag_Y	Mag_Z	Quat_w	Quat_x	Quat_y	Quat_z
22615	1.214037	-9.471523	-2.312624	-0.025333	0.018217	-0.004974	0.073854	0.928576	-0.011798	-0.588403	0.722597	0.319216	-0.172446
22616	1.230828	-9.452141	-2.283387	0.023604	0.010983	0.004513	0.074385	0.928023	-0.011933	-0.588815	0.722326	0.318984	-0.172603
22617	1.211488	-9.440050	-2.254590	0.012245	0.010961	0.002608	0.072266	0.929546	-0.012177	-0.589302	0.722004	0.318720	-0.172775
22618	1.233196	-9.439842	-2.206371	0.013139	-0.001828	0.004479	0.074249	0.929387	-0.012193	-0.589481	0.721812	0.318675	-0.173049
22619	1.260384	-9.581837	-2.232116	0.040400	-0.001809	-0.000912	0.074261	0.927601	-0.013240	-0.590302	0.721092	0.318517	-0.173541
22620	1.211953	-9.536118	-2.203119	0.020209	-0.000002	0.002670	0.073205	0.928289	-0.013884	-0.590601	0.720810	0.318453	-0.173812
22621	1.230893	-9.461388	-2.173086	-0.012067	-0.009208	-0.010403	0.073736	0.928008	-0.014150	-0.590649	0.720625	0.318702	-0.173962
22622	1.250809	-9.596285	-2.230007	0.012435	-0.016469	-0.002877	0.073206	0.928964	-0.014668	-0.590750	0.720342	0.318939	-0.174356
22623	1.196777	-9.384424	-2.162722	0.037764	-0.009153	-0.008310	0.074000	0.929089	-0.014936	-0.591506	0.719582	0.318985	-0.174846
22624	1.254558	-9.362274	-2.051442	0.072702	-0.009086	0.002941	0.074136	0.929350	-0.015983	-0.592500	0.718648	0.318839	-0.175586
22625	1.134512	-9.470969	-2.104501	0.091968	-0.016384	0.005820	0.073765	0.927407	-0.019510	-0.593936	0.717308	0.318576	-0.176692
22626	1.086161	-9.442101	-2.078140	0.062178	-0.023730	0.008445	0.072849	0.928348	-0.021986	-0.594662	0.716478	0.318560	-0.177640
22627	1.130100	-9.557611	-2.108158	0.037818	-0.022860	-0.000901	0.074320	0.925589	-0.023176	-0.595296	0.715714	0.318659	-0.178415
22628	1.227051	-9.670935	-2.233676	0.046670	-0.008229	-0.010096	0.074180	0.927774	-0.023304	-0.595964	0.715004	0.318779	-0.178821
22629	1.241297	-9.622649	-2.194456	0.004556	0.012762	-0.003884	0.074049	0.928313	-0.024087	-0.596350	0.714750	0.318618	-0.178835
22630	1.235646	-9.446958	-2.177640	0.001070	0.020039	-0.015920	0.073523	0.926960	-0.023561	-0.596566	0.714646	0.318647	-0.178476
22631	1.278996	-9.432046	-2.064196	0.039457	0.007332	0.002752	0.073011	0.927476	-0.027086	-0.597386	0.714003	0.318336	-0.178862
22632	1.223821	-9.489833	-2.043915	0.032370	0.014653	0.013780	0.073807	0.927460	-0.027746	-0.597909	0.713695	0.317892	-0.179134
22633	1.226712	-9.590839	-2.030901	0.029072	-0.010971	0.002733	0.073808	0.926373	-0.027223	-0.598459	0.713112	0.317839	-0.179713
22634	1.178654	-9.624591	-2.022220	0.015143	-0.029282	-0.001001	0.074202	0.927188	-0.027226	-0.598509	0.712757	0.318193	-0.180325
22635	1.168266	-9.476149	-2.231493	-0.004355	0.005451	0.002533	0.074210	0.926358	-0.028272	-0.598679	0.712638	0.318069	-0.180452
22636	1.158673	-9.480438	-2.073200	0.034233	0.007304	0.000877	0.073547	0.926642	-0.028005	-0.599226	0.712199	0.317889	-0.180687
22637	1.110641	-9.518945	-2.047781	0.030754	0.023736	-0.001012	0.073286	0.926366	-0.028526	-0.600017	0.711708	0.317470	-0.180735
22638	1.204483	-9.480321	-2.065568	-0.011347	0.021897	0.006163	0.074079	0.927441	-0.029317	-0.599988	0.711901	0.317205	-0.180536
22639	0.998449	-8.760701	-2.592745	0.004524	0.032020	0.019112	0.074477	0.927978	-0.029842	-0.600360	0.711901	0.316501	-0.180534
22640	1.131917	-9.427277	-1.991081	0.022666	0.010984	0.019266	0.073693	0.927561	-0.031405	-0.600699	0.711728	0.316058	-0.180863
22641	1.288789	-9.460663	-1.994887	0.044433	0.016552	0.034142	0.075554	0.926571	-0.032728	-0.601482	0.711289	0.315184	-0.181511
22642	1.428849	-9.519082	-2.272875	0.019841	0.018400	0.036795	0.075954	0.926288	-0.033254	-0.601763	0.711287	0.314411	-0.181927
22643	1.350470	-9.753770	-1.902396	0.079793	0.031169	0.017702	0.076628	0.925308	-0.034959	-0.603194	0.710373	0.313475	-0.182376
22644	1.297379	-9.749574	-2.051673	0.074472	0.035736	0.017668	0.077436	0.926758	-0.039148	-0.604427	0.709653	0.312566	-0.182658
22645	1.140216	-9.643031	-1.763567	0.037900	0.043835	-0.000080	0.078494	0.926339	-0.038895	-0.605403	0.709176	0.311882	-0.182446
22646	0.877542	-9.157283	-1.694388	0.051621	0.014580	0.004615	0.076384	0.926760	-0.040185	-0.606225	0.708570	0.311496	-0.182727
22647	1.010741	-9.282080	-1.678090	0.012028	0.005493	0.035818	0.077049	0.926881	-0.040975	-0.606461	0.708491	0.310856	-0.183342
22648	1.139217	-9.431236	-1.746202	-0.018679	0.005518	0.050441	0.078773	0.925900	-0.041512	-0.606062	0.708988	0.310188	-0.183869
22649	1.155006	-9.715508	-1.858071	0.020110	0.010094	0.034034	0.079837	0.925064	-0.042044	-0.606447	0.708816	0.309488	-0.184445
22650	1.136377	-9.860388	-1.997114	0.041165	0.007376	0.032307	0.081694	0.925029	-0.043366	-0.606973	0.708480	0.308833	-0.185097
22651	0.976724	-9.744867	-1.896157	0.008905	0.029195	0.011794	0.081700	0.923933	-0.043759	-0.607390	0.708382	0.308258	-0.185064
22652	1.000310	-9.634133	-1.894383	0.004481	0.027365	0.010847	0.082224	0.924750	-0.043370	-0.607599	0.708433	0.307801	-0.184945
22653	0.966218	-9.556710	-1.749576	-0.021694	0.030956	0.002396	0.081957	0.925571	-0.043499	-0.607623	0.708659	0.307449	-0.184589
22654	1.030717	-9.426314	-1.651119	-0.047135	0.010840	0.007830	0.083140	0.925569	-0.042332	-0.607009	0.709256	0.307425	-0.184350
22655	0.989858	-9.455453	-1.704723	0.023640	0.001809	0.021124	0.082619	0.923934	-0.042590	-0.607428	0.708938	0.306992	-0.184917
22656	1.058129	-9.613895	-1.639090	-0.008567	-0.015598	0.017306	0.083015	0.924473	-0.042854	-0.607164	0.709027	0.307013	-0.185405
22657	1.237196	-9.753210	-1.672982	-0.019003	-0.014664	0.019111	0.084991	0.924194	-0.041302	-0.606891	0.709147	0.306967	-0.185916
22658	1.257466	-9.970518	-1.906304	0.036417	-0.018304	-0.004584	0.084326	0.925293	-0.041296	-0.607329	0.708546	0.307163	-0.186453
22659	0.985915	-9.653790	-2.005224	0.032745	0.001746	-0.014810	0.084467	0.925817	-0.043388	-0.608010	0.707895	0.307210	-0.186631
22660	0.931880	-9.431508	-1.704929	0.030780	0.020040	0.002670	0.084469	0.925811	-0.043911	-0.608575	0.707549	0.306859	-0.186678
22661	1.135374	-9.632940	-1.624232	0.013482	0.001759	0.000782	0.083945	0.924996	-0.044169	-0.608926	0.707226	0.306756	-0.186929
22662	1.205501	-9.681284	-1.729885	-0.007488	-0.016530	-0.001135	0.083425	0.924579	-0.045472	-0.608740	0.707185	0.307046	-0.187212
22663	1.108985	-9.669809	-1.836254	0.013543	-0.009226	-0.010272	0.083686	0.924174	-0.044690	-0.609063	0.706753	0.307237	-0.187477
22664	1.039156	-9.686614	-1.784327	0.036319	-0.007387	-0.010162	0.083297	0.924164	-0.046124	-0.609586	0.706157	0.307379	-0.187790
22665	1.005125	-9.623767	-1.680534	-0.003882	-0.014768	-0.015897	0.084219	0.925516	-0.046393	-0.609648	0.705883	0.307782	-0.187958
22666	1.062429	-9.508408	-1.752802	0.016937	-0.018357	-0.004714	0.083172	0.925237	-0.048214	-0.609809	0.705515	0.308054	-0.188374
22667	1.111188	-9.623939	-1.792378	0.036160	-0.005514	0.002755	0.082113	0.924981	-0.047683	-0.610418	0.704905	0.307932	-0.188882
22668	1.125638	-9.618966	-1.753763	-0.004067	-0.009220	0.000711	0.082519	0.923874	-0.048733	-0.610318	0.704861	0.308095	-0.189104
22669	1.111061	-9.594884	-1.739157	-0.012719	-0.011088	-0.010407	0.081196	0.924839	-0.049244	-0.610250	0.704748	0.308414	-0.189225
22670	1.043396	-9.561300	-1.729715	-0.025109	-0.007428	0.000595	0.081987	0.925648	-0.049381	-0.609865	0.704966	0.308637	-0.189291
22671	1.082087	-9.590491	-1.844995	-0.055013	-0.011070	0.013374	0.081709	0.925676	-0.046895	-0.609104	0.705520	0.308783	-0.189438
22672	1.067489	-9.561564	-1.820719	-0.019086	-0.000083	0.007076	0.081188	0.924041	-0.047153	-0.608824	0.705732	0.308802	-0.189517
22673	1.007280	-9.576180	-1.838290	-0.019942	0.001729	0.004299	0.082236	0.923914	-0.045070	-0.608666	0.705855	0.308789	-0.189587
22674	0.975850	-9.556920	-1.816708	-0.065435	-0.020261	0.004100	0.081831	0.925560	-0.044674	-0.607617	0.706536	0.309271	-0.189628
22675	0.961546	-9.590579	-1.800509	-0.067322	-0.001953	0.017907	0.082621	0.925286	-0.043896	-0.606709	0.707309	0.309289	-0.189626
22676	0.976310	-9.655698	-1.854099	-0.065377	0.008972	-0.001477	0.083274	0.924753	-0.041941	-0.605862	0.708064	0.309494	-0.189186
22677	0.990430	-9.586176	-1.937015	-0.053204	0.005343	0.000435	0.083142	0.923669	-0.041287	-0.605257	0.708588	0.309617	-0.188956
22678	0.961338	-9.552581	-1.946418	-0.015606	0.016349	0.000605	0.083133	0.925312	-0.040763	-0.605151	0.708779	0.309514	-0.188745
22679	1.019516	-9.614680	-1.845918	-0.011206	0.030986	0.004301	0.084843	0.925581	-0.039208	-0.605281	0.708920	0.309113	-0.188459
22680	1.031657	-9.633987	-1.870082	-0.042686	0.023639	0.002309	0.084051	0.925588	-0.039463	-0.604830	0.709476	0.309000	-0.187997
22681	1.038634	-9.581151	-1.902885	-0.035647	0.019976	-0.005035	0.083252	0.925338	-0.038019	-0.604577	0.709815	0.308958	-0.187602
22682	1.040942	-9.556870	-1.840106	-0.012911	0.016351	-0.001225	0.084044	0.925738	-0.038156	-0.604516	0.709962	0.308871	-0.187386
22683	1.019334	-9.576164	-1.840578	-0.001574	0.027337	0.002507	0.084171	0.926287	-0.037634	-0.604764	0.709962	0.308504	-0.187188
22684	0.980658	-9.554554	-1.831033	-0.018141	0.023638	-0.004957	0.084037	0.925344	-0.036588	-0.604688	0.710177	0.308401	-0.186790
22685	0.973407	-9.547037	-1.739771	-0.007610	0.010852	-0.003039	0.083118	0.925478	-0.037887	-0.604770	0.710153	0.308333	-0.186725
22686	1.009887	-9.619652	-1.886889	0.004725	0.003547	-0.011265	0.082190	0.925901	-0.037618	-0.604918	0.709977	0.308478	-0.186678
22687	1.077626	-9.670177	-1.925376	-0.012864	0.021840	-0.003071	0.083247	0.926837	-0.038280	-0.604992	0.710059	0.308298	-0.186424
22688	1.053090	-9.576056	-1.828258	0.016979	0.012701	-0.012141	0.083237	0.926317	-0.035796	-0.605373	0.709763	0.308297	-0.186311
22689	1.023738	-9.489687	-1.884937	-0.018173	0.009026	-0.004935	0.084432	0.925885	-0.036591	-0.605298	0.709852	0.308319	-0.186182
22690	1.082210	-9.619629	-1.922223	-0.000722	0.018222	0.006223	0.083240	0.925497	-0.035797	-0.605394	0.709904	0.308058	-0.186104
22691	1.081740	-9.518412	-1.875196	-0.009507	0.012727	0.006181	0.085357	0.926282	-0.036859	-0.605421	0.709972	0.307846	-0.186108
22692	1.077363	-9.614875	-1.936606	-0.016521	0.002682	0.011704	0.084170	0.925613	-0.036850	-0.605176	0.710191	0.307754	-0.186220
22693	1.053231	-9.610095	-1.931963	-0.005903	0.023673	-0.003042	0.084299	0.925888	-0.036459	-0.605352	0.710202	0.307530	-0.185977
22694	1.009701	-9.581226	-1.907958	0.002768	0.021866	0.004384	0.085088	0.926429	-0.036073	-0.605527	0.710214	0.307238	-0.185846
22695	0.992961	-9.610135	-1.908519	-0.033971	0.014511	0.004210	0.085621	0.925601	-0.036339	-0.605217	0.710578	0.307126	-0.185649
22696	0.956829	-9.620063	-1.976214	-0.033878	0.021789	-0.008721	0.084429	0.925619	-0.035937	-0.604918	0.710952	0.307157	-0.185136
22697	1.019504	-9.614894	-1.908338	-0.013006	0.023687	0.007995	0.082704	0.926194	-0.035008	-0.604944	0.711123	0.306802	-0.184985
22698	1.000148	-9.600495	-1.908317	0.002920	0.009037	-0.008515	0.083756	0.926194	-0.033840	-0.605090	0.711006	0.306847	-0.184881
22699	0.980710	-9.566675	-1.857610	0.005573	0.014508	-0.012205	0.083491	0.926197	-0.033838	-0.605397	0.710795	0.306820	-0.184732
22700	1.043386	-9.566737	-1.912241	-0.009460	0.010886	0.002494	0.084287	0.926996	-0.034889	-0.605338	0.710902	0.306733	-0.184660
22701	1.000041	-9.576302	-1.869568	0.011721	0.014513	-0.014018	0.084818	0.925630	-0.034372	-0.605737	0.710607	0.306709	-0.184527
22702	0.925041	-9.518441	-1.792636	0.030929	-0.000090	-0.008367	0.082973	0.925640	-0.035533	-0.606224	0.710118	0.306760	-0.184727
22703	0.932481	-9.566936	-1.906077	0.014970	0.007259	0.010002	0.084034	0.925215	-0.035803	-0.606534	0.709905	0.306466	-0.185014
22704	0.961896	-9.670477	-1.945665	0.046795	0.009971	-0.017521	0.083243	0.925354	-0.036450	-0.607341	0.709204	0.306466	-0.185056
22705	0.966231	-9.564322	-1.864914	0.039704	0.014544	-0.012032	0.083248	0.926022	-0.037888	-0.608123	0.708586	0.306303	-0.185126
22706	1.110457	-9.469992	-1.804629	-0.000616	0.012701	-0.007619	0.084311	0.925593	-0.038681	-0.608237	0.708530	0.306304	-0.184960
22707	1.178554	-9.595027	-1.820151	-0.007492	0.005380	-0.012248	0.083128	0.925459	-0.039717	-0.608294	0.708450	0.306435	-0.184862
22708	1.106564	-9.672623	-1.953948	0.020356	0.007274	0.002659	0.082726	0.926287	-0.039322	-0.608635	0.708182	0.306279	-0.185026
22709	1.156784	-9.583302	-1.897011	-0.032110	0.005374	-0.004990	0.083251	0.925611	-0.038019	-0.608312	0.708450	0.306402	-0.184860
22710	1.108467	-9.566885	-1.993258	-0.025150	-0.001016	-0.004947	0.082712	0.926857	-0.036968	-0.607985	0.708659	0.306623	-0.184770
22711	1.144892	-9.622179	-2.000896	-0.057514	0.007179	-0.005119	0.083376	0.925894	-0.036974	-0.607305	0.709246	0.306825	-0.184414
22712	1.115685	-9.567166	-2.079618	-0.046233	0.019994	-0.003239	0.082446	0.925101	-0.035398	-0.606801	0.709798	0.306844	-0.183918
22713	1.023534	-9.451607	-2.006838	-0.053283	0.005351	-0.001416	0.083494	0.925920	-0.034230	-0.606146	0.710357	0.307003	-0.183655
22714	1.096064	-9.489607	-1.903466	-0.046240	0.019986	-0.000477	0.082165	0.925544	-0.032389	-0.605631	0.710925	0.306983	-0.183191
22715	1.043145	-9.516240	-1.921138	-0.034029	0.012695	0.005133	0.083483	0.926213	-0.032269	-0.605268	0.711318	0.306890	-0.183020
22716	0.954267	-9.583596	-1.865296	-0.019165	0.012710	0.011668	0.083214	0.926902	-0.031874	-0.605048	0.711605	0.306686	-0.182973
22717	0.971354	-9.629412	-1.904190	-0.026132	0.009960	0.009795	0.082690	0.926900	-0.032654	-0.604764	0.711920	0.306526	-0.182952
22718	1.039188	-9.699121	-1.923740	-0.025178	0.007221	0.006118	0.083868	0.927587	-0.030964	-0.604445	0.712226	0.306489	-0.182880
22719	1.000211	-9.612420	-1.877275	0.001229	0.005367	-0.012209	0.084131	0.927179	-0.030444	-0.604604	0.712058	0.306597	-0.182828
22720	1.043119	-9.508857	-1.873021	-0.011108	0.009024	-0.009512	0.083599	0.928818	-0.030962	-0.604553	0.712104	0.306709	-0.182627
22721	1.056853	-9.354897	-1.889939	-0.021784	0.009039	-0.001267	0.083067	0.927205	-0.029128	-0.604368	0.712294	0.306701	-0.182514
22722	1.018446	-9.391117	-1.905210	0.000998	-0.001908	-0.001134	0.082940	0.927466	-0.030434	-0.604392	0.712205	0.306782	-0.182645
22723	1.105716	-9.497307	-2.049924	-0.040401	0.001794	0.026347	0.084394	0.926772	-0.029923	-0.603793	0.712765	0.306538	-0.182852
22724	1.198144	-9.667913	-2.037050	-0.035821	-0.007351	0.018090	0.084129	0.925287	-0.028615	-0.603188	0.713219	0.306545	-0.183066
22725	1.058899	-9.793302	-2.035307	0.055455	0.005467	-0.002693	0.084395	0.926094	-0.029531	-0.604083	0.712457	0.306322	-0.183454
22726	0.819282	-9.601649	-2.140484	0.065771	0.016422	-0.002675	0.085729	0.926732	-0.032418	-0.605147	0.711643	0.305965	-0.183701
22727	0.954655	-9.678498	-2.176309	0.020414	0.027327	-0.015833	0.084677	0.925921	-0.032802	-0.605711	0.711314	0.305791	-0.183408
22728	0.971925	-9.749673	-1.891467	0.006593	0.027283	-0.019593	0.085874	0.925351	-0.033857	-0.606061	0.711151	0.305761	-0.182933
22729	1.070143	-9.609387	-1.734941	-0.037221	0.016287	-0.014266	0.084674	0.925656	-0.032017	-0.605736	0.711485	0.305906	-0.182468
22730	1.091102	-9.450337	-1.674899	-0.014328	0.001644	-0.032593	0.084797	0.928382	-0.032279	-0.605679	0.711402	0.306448	-0.182072
22731	1.197488	-9.517784	-1.758875	-0.026654	-0.025734	-0.019684	0.084275	0.926478	-0.032145	-0.605276	0.711414	0.307140	-0.182201
22732	1.221993	-9.604630	-1.839086	-0.045951	-0.033954	-0.012380	0.082946	0.927319	-0.031480	-0.604475	0.711707	0.307941	-0.182362
22733	1.173307	-9.508693	-1.900612	-0.024878	-0.044020	-0.026107	0.083077	0.926643	-0.030697	-0.604012	0.711585	0.308942	-0.182678
22734	1.124694	-9.427111	-1.938332	0.009966	-0.041217	-0.015788	0.081629	0.926783	-0.031992	-0.603973	0.711153	0.309673	-0.183246
22735	1.076994	-9.543199	-2.084445	0.006375	-0.031145	-0.007510	0.082411	0.928829	-0.031213	-0.603962	0.710818	0.310142	-0.183794
22736	1.091636	-9.581783	-2.118459	0.030854	-0.021054	-0.004630	0.081506	0.926902	-0.033821	-0.604303	0.710276	0.310394	-0.184339
22737	1.038250	-9.509754	-2.132350	-0.004157	0.009038	-0.014089	0.081641	0.926625	-0.034084	-0.604406	0.710182	0.310512	-0.184168
22738	1.048279	-9.586339	-2.018099	0.037823	0.018244	-0.002813	0.081646	0.927563	-0.035783	-0.605083	0.709711	0.310238	-0.184221
22739	1.048123	-9.552594	-2.000823	0.013318	0.020039	-0.004787	0.081510	0.926489	-0.034214	-0.605463	0.709507	0.310025	-0.184115
22740	1.057899	-9.573664	-1.835382	0.015146	0.003584	-0.002907	0.080856	0.927294	-0.036299	-0.605727	0.709256	0.310013	-0.184234
22741	1.062679	-9.566600	-1.883251	0.016952	-0.000084	-0.010275	0.081116	0.927571	-0.035648	-0.606055	0.708899	0.310107	-0.184373
22742	1.103859	-9.610042	-1.945893	0.023972	-0.001897	-0.011155	0.081914	0.927552	-0.036569	-0.606441	0.708469	0.310245	-0.184523
22743	1.067423	-9.547077	-1.806112	0.058994	-0.007354	-0.010053	0.081663	0.926038	-0.038137	-0.607319	0.707575	0.310268	-0.185029
22744	1.021530	-9.533045	-1.897569	0.036178	-0.012858	-0.008315	0.081667	0.926438	-0.039052	-0.607798	0.706973	0.310453	-0.185444
22745	1.086866	-9.586063	-1.960120	0.009035	0.005404	-0.008475	0.081273	0.928062	-0.040878	-0.608037	0.706745	0.310483	-0.185479
22746	1.033675	-9.552287	-1.902526	0.004715	0.014509	-0.015899	0.080750	0.926702	-0.041005	-0.608269	0.706579	0.310560	-0.185221
22747	1.057838	-9.561715	-1.859221	0.032616	0.005438	-0.000976	0.079162	0.927808	-0.041384	-0.608810	0.706114	0.310395	-0.185495
22748	1.118097	-9.561889	-1.945085	0.016884	0.017300	-0.007531	0.080358	0.927647	-0.042439	-0.609200	0.705862	0.310274	-0.185374
22749	1.067623	-9.593107	-1.897981	-0.000624	0.020018	-0.004856	0.080354	0.927789	-0.041916	-0.609372	0.705835	0.310111	-0.185188
22750	1.154017	-9.506161	-1.852743	-0.019901	0.020008	-0.004955	0.080615	0.927387	-0.040873	-0.609250	0.706057	0.310057	-0.184832
22751	1.154400	-9.585418	-1.810640	0.006379	0.007252	0.000738	0.080087	0.929018	-0.042175	-0.609420	0.705932	0.309946	-0.184934
22752	1.115701	-9.561614	-1.863481	0.008061	0.003606	0.004442	0.078772	0.928478	-0.043079	-0.609556	0.705810	0.309856	-0.185099
22753	1.060192	-9.547059	-1.796577	-0.035678	0.005368	0.002368	0.079431	0.927661	-0.042170	-0.609114	0.706202	0.309901	-0.184988
22754	1.106352	-9.624204	-1.866847	-0.004127	0.005409	0.000689	0.078636	0.928079	-0.042163	-0.609103	0.706213	0.309887	-0.185005
22755	1.140283	-9.662733	-1.895879	-0.004123	-0.000064	0.002546	0.078768	0.927537	-0.041642	-0.609070	0.706202	0.309879	-0.185168
22756	1.120855	-9.628732	-1.792355	-0.014582	0.006303	-0.001212	0.079704	0.928046	-0.044264	-0.608924	0.706332	0.309920	-0.185084
22757	1.130298	-9.585319	-1.767651	-0.012659	-0.012015	-0.017788	0.078651	0.926425	-0.043733	-0.608775	0.706252	0.310377	-0.185115
22758	1.178734	-9.633559	-1.830293	0.001202	-0.005554	-0.002956	0.079433	0.927927	-0.042824	-0.608785	0.706135	0.310528	-0.185275
22759	1.154909	-9.691143	-1.768906	0.001390	-0.012907	-0.015863	0.079298	0.927935	-0.042169	-0.608824	0.705890	0.310916	-0.185427
22760	1.111150	-9.614175	-1.751430	0.008409	-0.015662	-0.021366	0.078233	0.927690	-0.040592	-0.608941	0.705533	0.311423	-0.185551
22761	1.124938	-9.480162	-1.972683	-0.039169	-0.020221	-0.004992	0.077969	0.928506	-0.041243	-0.608320	0.705824	0.311898	-0.185685
22762	1.139479	-9.497066	-1.999192	-0.077771	-0.005618	0.002175	0.078237	0.926599	-0.040462	-0.607194	0.706698	0.312271	-0.185417
22763	1.129523	-9.432209	-2.024782	-0.014821	-0.000973	0.004329	0.078489	0.928653	-0.039548	-0.606994	0.706828	0.312294	-0.185540
22764	1.185109	-9.461020	-2.039071	-0.018461	0.021912	0.017200	0.077432	0.928664	-0.039670	-0.606822	0.707177	0.311900	-0.185435
22765	1.212691	-9.676835	-1.840186	-0.039159	0.005402	0.007901	0.080069	0.928104	-0.038123	-0.606303	0.707648	0.311888	-0.185354
22766	1.097469	-9.782860	-1.818741	-0.057544	0.007203	0.013343	0.078744	0.928262	-0.037458	-0.605500	0.708392	0.311872	-0.185167
22767	1.057884	-9.566100	-1.734448	-0.067132	0.001668	0.000369	0.078472	0.928416	-0.036018	-0.604594	0.709135	0.312111	-0.184878
22768	1.005181	-9.638443	-1.750359	-0.025077	-0.022965	0.002468	0.077013	0.928035	-0.034830	-0.604102	0.709305	0.312494	-0.185189
22769	1.060335	-9.575810	-1.760969	-0.033721	-0.020260	-0.012347	0.078327	0.929390	-0.034317	-0.603588	0.709476	0.313049	-0.185273
22770	1.134807	-9.517820	-1.733053	-0.065235	-0.027597	-0.012496	0.078590	0.928306	-0.033274	-0.602551	0.710019	0.313847	-0.185216
22771	1.057876	-9.571487	-1.902570	-0.005755	-0.014741	-0.014059	0.077254	0.930245	-0.031955	-0.602481	0.709857	0.314254	-0.185379
22772	1.098554	-9.509089	-1.973335	0.006404	-0.027496	-0.008441	0.077264	0.928329	-0.032479	-0.602446	0.709561	0.314727	-0.185819
22773	1.096215	-9.528689	-2.074459	-0.011194	-0.018355	-0.003005	0.077130	0.928334	-0.032086	-0.602231	0.709522	0.315041	-0.186131
22774	1.087091	-9.639460	-2.095303	0.016947	-0.009210	-0.012100	0.076728	0.930246	-0.032474	-0.602475	0.709144	0.315306	-0.186334
22775	1.115836	-9.601001	-2.123303	0.002800	0.016392	-0.003906	0.077398	0.929951	-0.033917	-0.602675	0.709065	0.315165	-0.186229
22776	1.134832	-9.535707	-2.038187	-0.021779	0.020035	0.002421	0.076602	0.928609	-0.032474	-0.602499	0.709354	0.315016	-0.185949
22777	1.129934	-9.518807	-2.018791	-0.012008	0.005388	-0.010428	0.077129	0.929014	-0.032347	-0.602441	0.709373	0.315157	-0.185825
22778	1.134892	-9.547680	-2.021550	-0.060181	-0.000134	-0.005125	0.075401	0.929323	-0.030764	-0.601621	0.710001	0.315501	-0.185498
22779	1.096309	-9.545270	-1.997870	-0.034028	-0.000084	0.006080	0.076445	0.932048	-0.030118	-0.601154	0.710369	0.315555	-0.185511
22780	1.057836	-9.567003	-1.998534	-0.018263	0.012717	0.004294	0.076186	0.930144	-0.029725	-0.600975	0.710600	0.315455	-0.185378
22781	1.004608	-9.528694	-2.022500	-0.039171	0.005345	-0.008724	0.076704	0.929345	-0.027115	-0.600522	0.710957	0.315671	-0.185108
22782	1.031280	-9.562475	-2.065937	-0.004148	-0.005575	-0.007604	0.076443	0.929883	-0.028158	-0.600472	0.710875	0.315908	-0.185182
22783	1.043448	-9.586529	-2.070962	-0.000646	0.010879	-0.008533	0.076039	0.930445	-0.027109	-0.600599	0.710793	0.315910	-0.185081
22784	1.086727	-9.557221	-1.969319	0.012406	0.007265	0.002612	0.076304	0.930035	-0.026850	-0.600828	0.710624	0.315785	-0.185200
22785	1.101061	-9.533476	-2.069680	0.009768	-0.000047	-0.000158	0.075381	0.930041	-0.027234	-0.601003	0.710430	0.315760	-0.185422
22786	1.096081	-9.497146	-1.997197	0.001159	-0.001924	-0.014045	0.074451	0.931145	-0.027096	-0.601075	0.710256	0.316025	-0.185400
22787	1.165986	-9.499887	-2.135821	-0.016425	-0.001914	-0.010438	0.074585	0.931138	-0.027620	-0.600902	0.710306	0.316268	-0.185357
22788	1.191855	-9.362745	-2.152861	-0.019975	-0.011969	-0.012291	0.075777	0.930851	-0.027760	-0.600603	0.710361	0.316706	-0.185365
22789	1.235750	-9.471216	-2.235595	-0.057740	0.001747	0.002270	0.074187	0.930063	-0.026440	-0.599812	0.711006	0.316885	-0.185151
22790	1.236460	-9.615079	-2.088766	-0.035700	-0.001902	0.000547	0.074444	0.930210	-0.025135	-0.599306	0.711367	0.317079	-0.185072
22791	1.192917	-9.586457	-2.136784	-0.028708	0.018196	-0.004988	0.073909	0.930364	-0.023954	-0.599057	0.711677	0.317059	-0.184715
22792	1.290303	-9.775456	-1.876854	0.003111	0.014544	-0.014041	0.074703	0.931436	-0.025006	-0.599261	0.711541	0.317119	-0.184473
22793	1.134680	-9.499261	-1.934449	0.017140	-0.007439	-0.033335	0.073765	0.932556	-0.023299	-0.599618	0.711020	0.317639	-0.184431
22794	1.212839	-9.715975	-2.027984	0.062728	-0.011022	-0.030315	0.071924	0.931068	-0.024069	-0.600567	0.709971	0.318016	-0.184734
22795	1.287194	-10.128414	-1.658573	0.434694	0.012997	-0.079209	0.071701	0.930989	-0.032171	-0.607142	0.704177	0.317382	-0.186501
22796	1.102400	-9.804375	-1.780587	0.774491	0.037000	-0.124615	0.068098	0.930702	-0.051097	-0.618689	0.693972	0.315799	-0.189465
22797	1.140562	-9.707276	-1.553207	0.767323	0.066271	-0.108090	0.064248	0.928894	-0.072373	-0.630141	0.683870	0.313546	-0.192180
22798	1.138520	-9.250450	-0.946654	0.777591	0.106497	-0.092440	0.063567	0.925836	-0.092107	-0.641735	0.673752	0.310482	-0.194513
22799	1.320397	-9.466101	-0.789538	0.674427	0.119207	-0.086507	0.061953	0.923617	-0.110919	-0.651894	0.664856	0.307474	-0.196115
22800	1.407878	-9.100080	-0.754780	0.794839	0.132197	-0.067474	0.059155	0.920318	-0.129852	-0.663468	0.654445	0.303534	-0.198440
22801	1.576527	-9.049593	-0.161936	1.029608	0.134270	-0.064445	0.056665	0.914083	-0.155324	-0.677926	0.640675	0.298462	-0.202169
22802	1.443884	-9.034865	0.000277	1.451449	0.116452	-0.051214	0.056614	0.903231	-0.189185	-0.697145	0.620830	0.291588	-0.208649
22803	1.750820	-9.167039	0.572645	1.286952	0.096241	-0.022472	0.057742	0.893064	-0.221486	-0.713597	0.602837	0.285089	-0.214689
22804	1.468617	-9.630204	1.091659	1.415057	0.050641	-0.005135	0.057186	0.877431	-0.256259	-0.730689	0.582525	0.278286	-0.222069
22805	1.487820	-9.602934	1.315482	1.173112	0.050475	0.037936	0.058999	0.862059	-0.289483	-0.744306	0.565544	0.271858	-0.228607
22806	1.512857	-9.763616	2.158494	1.100058	0.041181	0.032041	0.058829	0.844274	-0.320601	-0.756654	0.549321	0.265840	-0.234626
22807	1.390975	-9.469251	2.468769	1.206990	0.053999	0.009468	0.060747	0.827871	-0.347682	-0.769970	0.531086	0.259220	-0.240622
22808	1.490132	-9.000296	3.045228	1.606086	0.083653	0.007726	0.063092	0.806528	-0.376861	-0.787032	0.506458	0.250038	-0.248117
22809	1.480261	-8.918110	3.864912	1.748277	0.081887	-0.005408	0.063919	0.777073	-0.413482	-0.804724	0.478888	0.240024	-0.255879
22810	1.572816	-8.081755	4.230403	1.943777	0.111401	0.016721	0.064914	0.741178	-0.452330	-0.823177	0.447833	0.228003	-0.264272
22811	1.466539	-7.991271	5.421406	2.327549	0.091618	0.019596	0.063638	0.688701	-0.500056	-0.843471	0.409470	0.213829	-0.274168
22812	1.383050	-7.647867	5.977595	2.441001	0.089956	0.055216	0.065120	0.633519	-0.542184	-0.862520	0.368492	0.198298	-0.284518
22813	1.182608	-7.044744	6.560341	2.218465	0.100631	0.059566	0.070241	0.581667	-0.574929	-0.878108	0.330506	0.183358	-0.293381
22814	1.292409	-6.766582	7.626358	2.114690	0.095857	0.046106	0.073772	0.526184	-0.604002	-0.891372	0.293741	0.168875	-0.301087
22815	1.170874	-6.044632	7.731376	1.883399	0.094632	0.028283	0.075019	0.471205	-0.626260	-0.901982	0.260428	0.155604	-0.307236
22816	1.147033	-5.576624	8.102617	1.617429	0.108872	0.000122	0.074397	0.414660	-0.643535	-0.910264	0.231697	0.143697	-0.311587
22817	1.230861	-4.940504	8.318778	1.550718	0.127058	-0.010426	0.077011	0.369998	-0.656387	-0.917463	0.203910	0.131743	-0.315160
22818	1.189597	-4.362288	8.561768	1.631219	0.159967	-0.035943	0.082499	0.329437	-0.665600	-0.924266	0.174696	0.118681	-0.318006
22819	0.838118	-3.448107	8.724951	1.523344	0.170692	-0.066098	0.086670	0.283865	-0.672191	-0.929995	0.147169	0.106052	-0.319692
22820	0.999639	-2.914313	9.228480	1.623022	0.152528	-0.061899	0.090826	0.238326	-0.675644	-0.934991	0.117658	0.093046	-0.321389
22821	0.904220	-2.105603	9.358966	1.767611	0.171939	-0.033555	0.091573	0.182337	-0.676722	-0.939105	0.085337	0.078523	-0.323471
22822	0.918448	-1.526511	9.825747	1.823232	0.169301	-0.007461	0.094417	0.126630	-0.674679	-0.941893	0.052036	0.063596	-0.325709
22823	0.942361	-0.980717	9.696787	1.527373	0.123228	-0.037522	0.101565	0.084132	-0.670965	-0.943440	0.023726	0.051360	-0.326679
22824	1.070474	-0.532210	9.905929	1.028266	0.170207	-0.042910	0.103785	0.045420	-0.662766	-0.944171	0.005284	0.041521	-0.326787
22825	0.948116	-0.641649	10.340172	0.101023	0.143462	-0.080794	0.108719	0.032407	-0.661635	-0.944819	0.003969	0.038197	-0.325335
22826	0.728710	-0.647464	10.174797	-0.141053	0.091893	-0.122553	0.109760	0.031885	-0.658115	-0.945660	0.007032	0.037468	-0.322913
22827	0.675355	-0.590578	9.954237	0.062802	0.081154	-0.123352	0.111862	0.033648	-0.656954	-0.946519	0.006023	0.035591	-0.320623
22828	0.862889	-0.489975	9.712531	0.188589	0.043001	-0.104193	0.115970	0.032226	-0.657903	-0.947227	0.002548	0.033660	-0.318781
22829	0.941948	-0.378751	9.825259	-0.193308	0.018899	-0.076561	0.116758	0.032363	-0.656995	-0.947707	0.006036	0.034607	-0.317203
22830	0.835124	-0.719641	10.114761	-0.433019	-0.028872	-0.054620	0.117268	0.043639	-0.661830	-0.947941	0.013915	0.037987	-0.315867
22831	0.931950	-0.803885	10.049666	-0.368536	-0.052454	-0.018255	0.114065	0.051323	-0.661539	-0.947886	0.020336	0.041407	-0.315252
22832	1.029801	-1.115158	9.734128	-0.191566	-0.054079	-0.026563	0.111930	0.058162	-0.662565	-0.947919	0.023499	0.043731	-0.314617
22833	1.081863	-0.913373	9.607809	-0.044908	-0.052008	-0.001834	0.112309	0.064967	-0.664133	-0.947862	0.023820	0.045125	-0.314571
22834	1.309382	-1.100615	9.602505	0.070770	-0.039063	-0.004019	0.109406	0.064448	-0.664764	-0.947882	0.022123	0.045503	-0.314580
22835	1.086394	-0.845464	9.762445	0.135344	-0.026218	0.003648	0.109161	0.058722	-0.664241	-0.947888	0.019206	0.045307	-0.314782
22836	1.177700	-0.793492	9.427935	-0.058337	0.001956	0.009089	0.107594	0.053690	-0.664231	-0.947804	0.020226	0.045715	-0.314910
22837	0.882184	-0.484565	9.876032	-0.162615	-0.008260	0.017774	0.108649	0.055578	-0.665284	-0.947611	0.023080	0.047064	-0.315096
22838	0.913971	-0.575724	9.937467	0.035108	0.012100	0.033515	0.109160	0.060080	-0.665025	-0.947424	0.022417	0.046678	-0.315763
22839	0.770491	-0.316174	9.930165	0.091634	0.008544	0.055015	0.108910	0.056531	-0.665286	-0.947121	0.020577	0.046085	-0.316883
22840	0.852570	-0.345474	9.757673	-0.061585	0.019365	0.053306	0.108512	0.055455	-0.664107	-0.946770	0.021809	0.046167	-0.317836
22841	0.717965	-0.416635	10.134723	-0.026582	0.041327	0.068209	0.108643	0.055320	-0.663846	-0.946360	0.022413	0.045687	-0.319082
22842	0.703869	-0.504044	9.912505	0.025981	0.048685	0.059242	0.108908	0.053826	-0.662804	-0.946032	0.022179	0.044653	-0.320214
22843	0.612748	-0.620663	9.636344	0.059483	0.055961	0.028950	0.110631	0.054067	-0.663994	-0.945920	0.021210	0.043355	-0.320788
22844	0.597209	-0.381476	9.932433	0.123615	0.043153	0.004361	0.110900	0.050261	-0.662037	-0.945975	0.019046	0.041824	-0.320965
22845	0.997531	-0.399769	9.979125	0.098194	0.017628	0.019054	0.111704	0.046708	-0.661522	-0.945901	0.017075	0.041006	-0.321399
22846	0.698935	-0.464232	10.299523	0.191127	-0.007928	0.019552	0.112784	0.040418	-0.661403	-0.945823	0.013318	0.040000	-0.321934
22847	0.259673	-0.384745	9.876423	0.125962	0.002968	0.032109	0.112279	0.033874	-0.661141	-0.945646	0.010739	0.039259	-0.322641
22848	0.708067	-0.379519	9.736642	-0.013908	-0.009947	0.014828	0.110822	0.033896	-0.660606	-0.945534	0.010843	0.039613	-0.322921
22849	0.789865	-0.351218	9.521743	-0.055717	-0.024658	-0.013044	0.110023	0.035813	-0.660860	-0.945583	0.011485	0.040579	-0.322635
22850	0.998046	-0.528957	9.492385	0.047783	-0.019973	-0.023585	0.110295	0.034713	-0.661386	-0.945725	0.010327	0.040734	-0.322239
22851	0.766550	-0.509255	9.759375	0.012864	-0.031036	-0.025603	0.108988	0.032123	-0.662422	-0.945863	0.009626	0.041391	-0.321771
22852	0.671267	-0.760204	9.606125	-0.160391	-0.030315	-0.024626	0.106860	0.034476	-0.661619	-0.945956	0.012338	0.043082	-0.321185
22853	0.817860	-0.653591	9.738624	-0.235449	-0.039575	-0.045296	0.107377	0.039507	-0.663059	-0.946139	0.016284	0.045506	-0.320132
22854	1.008929	-0.788618	9.544060	-0.230008	-0.054189	-0.059996	0.105242	0.046887	-0.664607	-0.946384	0.020128	0.048103	-0.318808
22855	0.916968	-0.711419	9.657115	-0.256239	-0.043285	-0.065692	0.105230	0.052872	-0.666696	-0.946641	0.024432	0.050748	-0.317330
22856	1.013884	-0.812318	9.647002	-0.208986	-0.039546	-0.058066	0.103624	0.061738	-0.669293	-0.946854	0.027972	0.052931	-0.316042
22857	1.095691	-0.778596	9.609828	-0.169703	-0.017539	-0.052362	0.102684	0.066518	-0.670068	-0.947063	0.030811	0.054543	-0.314878
22858	0.995610	-1.008154	10.085806	-0.223193	-0.010241	-0.013881	0.102665	0.071569	-0.670065	-0.946988	0.034853	0.056230	-0.314384
22859	0.942473	-0.978598	10.316188	-0.250502	0.048239	0.002496	0.104235	0.076190	-0.670337	-0.946838	0.039696	0.057069	-0.314111
22860	0.943034	-1.114791	9.891767	-0.215369	0.073835	-0.021349	0.104471	0.084373	-0.670858	-0.946872	0.044108	0.057120	-0.313410
22861	0.914843	-0.779422	9.473692	-0.074588	0.070314	-0.040947	0.107630	0.087886	-0.670882	-0.947140	0.045697	0.056472	-0.312486
22862	1.057048	-0.779939	9.239747	0.006061	0.033846	-0.055240	0.108954	0.087867	-0.671285	-0.947526	0.045626	0.055923	-0.311426
22863	0.786959	-0.760628	9.415146	-0.004618	-0.002711	-0.030333	0.108027	0.087475	-0.670624	-0.947708	0.045421	0.056210	-0.310848
22864	0.700829	-0.884546	9.815914	-0.095757	-0.017391	0.003373	0.108548	0.088839	-0.670105	-0.947575	0.047027	0.057212	-0.310832
22865	0.697385	-1.167830	10.003962	-0.069307	-0.031990	0.009078	0.107885	0.091423	-0.671798	-0.947418	0.047905	0.058406	-0.310955
22866	0.856572	-1.192540	9.721824	-0.056909	-0.002753	-0.016734	0.106168	0.093203	-0.673221	-0.947460	0.048841	0.058908	-0.310587
22867	1.231972	-1.047991	9.556908	-0.056724	0.002725	-0.046265	0.107084	0.094836	-0.672705	-0.947697	0.049623	0.059428	-0.309640
22868	1.044640	-1.197186	9.661097	0.054796	-0.000911	-0.071537	0.106282	0.095811	-0.671652	-0.948188	0.048389	0.059257	-0.308362
22869	0.624201	-0.995387	9.813644	0.071193	0.035616	-0.063232	0.106032	0.092669	-0.672174	-0.948689	0.046922	0.058372	-0.307213
22870	0.601338	-1.247101	10.097980	0.006430	0.055677	-0.042357	0.108278	0.092240	-0.671539	-0.949015	0.046988	0.057396	-0.306378
22871	0.543652	-1.288436	10.005636	0.048478	0.072153	-0.049551	0.108415	0.091145	-0.671671	-0.949447	0.046205	0.055924	-0.305430
22872	0.755186	-1.179375	9.408977	0.111326	0.049436	-0.054725	0.110803	0.087036	-0.670385	-0.949933	0.044227	0.054436	-0.304481
22873	0.934576	-1.380725	9.527860	0.125306	0.023023	-0.030603	0.111599	0.085260	-0.669608	-0.950252	0.041718	0.053417	-0.304020
22874	0.539573	-1.468361	9.460526	0.092060	-0.020932	-0.028868	0.111609	0.082259	-0.669348	-0.950477	0.039706	0.053360	-0.303596
22875	0.472936	-1.651279	9.483747	0.013196	-0.027379	-0.008948	0.111485	0.080617	-0.669871	-0.950509	0.039091	0.053952	-0.303470
22876	0.739495	-1.924040	9.777689	0.006790	-0.039329	-0.038474	0.109781	0.076544	-0.669598	-0.950701	0.038577	0.054770	-0.302787
22877	0.612779	-1.654952	9.727589	0.024091	-0.039398	-0.054976	0.109917	0.077113	-0.669461	-0.951001	0.037690	0.055565	-0.301809
22878	0.839461	-1.674532	9.498966	-0.038921	-0.026641	-0.062685	0.109647	0.078346	-0.669327	-0.951318	0.038096	0.056435	-0.300595
22879	0.862973	-1.549475	9.467330	0.013638	-0.035743	-0.073485	0.109656	0.077787	-0.670635	-0.951719	0.037450	0.057249	-0.299251
22880	1.011406	-1.333074	9.337314	0.060662	-0.049338	-0.062154	0.107281	0.075906	-0.670224	-0.952077	0.035826	0.057953	-0.298174
22881	1.132220	-1.385504	9.414527	0.064190	-0.071238	-0.054713	0.105972	0.072913	-0.670607	-0.952352	0.034046	0.059145	-0.297268
22882	1.261300	-1.141524	9.620810	0.044704	-0.110490	-0.030765	0.105188	0.071549	-0.671386	-0.952431	0.032398	0.061087	-0.296807
22883	1.425721	-1.250195	9.409562	-0.039292	-0.134307	-0.031139	0.102948	0.071425	-0.672675	-0.952407	0.032247	0.064106	-0.296261
22884	1.387187	-1.245382	9.440356	-0.049623	-0.128805	-0.030319	0.098977	0.072535	-0.673172	-0.952384	0.032287	0.066955	-0.295701
22885	1.513067	-1.342994	9.670626	-0.075027	-0.097724	-0.016646	0.096204	0.073103	-0.674195	-0.952282	0.033063	0.069506	-0.295354
22886	1.216596	-1.342074	10.111993	-0.111041	0.017344	-0.005948	0.095138	0.075706	-0.674447	-0.952263	0.035169	0.069917	-0.295076
22887	1.264793	-1.329305	10.299873	0.008389	0.048449	-0.042308	0.096848	0.076923	-0.673676	-0.952567	0.035195	0.069212	-0.294257
22888	1.372530	-1.199225	9.577704	-0.014071	0.026406	-0.103292	0.098575	0.074989	-0.673952	-0.953198	0.035373	0.068946	-0.292248
22889	1.348275	-1.181043	9.280051	-0.060988	-0.002986	-0.147782	0.100156	0.076743	-0.674225	-0.953990	0.036274	0.069716	-0.289356
22890	1.329390	-1.249482	9.682226	0.074041	0.000771	-0.152643	0.101224	0.075084	-0.675150	-0.954921	0.034551	0.069466	-0.286542
22891	1.087097	-0.999937	9.621047	-0.052232	0.004270	-0.149617	0.102286	0.072894	-0.674506	-0.955724	0.035323	0.070041	-0.283617
22892	1.329148	-1.188538	9.913542	-0.125614	0.011536	-0.140756	0.103329	0.078602	-0.675819	-0.956441	0.037490	0.070715	-0.280740
22893	1.040190	-1.266195	9.888149	-0.006400	0.009753	-0.157692	0.104911	0.079133	-0.675570	-0.957310	0.037407	0.070933	-0.277716
22894	0.701782	-1.102435	9.423961	-0.113494	0.035205	-0.161058	0.106225	0.081844	-0.675972	-0.958161	0.039446	0.071093	-0.274440
22895	1.146549	-1.315813	10.092503	-0.060819	0.055443	-0.136807	0.109653	0.084803	-0.676521	-0.958919	0.040692	0.070703	-0.271698
22896	0.863179	-1.536280	10.518884	0.045892	0.081149	-0.106779	0.112018	0.086023	-0.674709	-0.959649	0.040002	0.069068	-0.269636
22897	0.581656	-1.162858	10.118183	-0.070112	0.040836	-0.094408	0.114133	0.086946	-0.675510	-0.960137	0.041426	0.068935	-0.267709
22898	0.750773	-1.250298	9.780043	-0.134966	0.004274	-0.087282	0.114920	0.089118	-0.675908	-0.960495	0.043820	0.069731	-0.265833
22899	0.781703	-1.168908	9.639833	-0.092015	-0.032248	-0.098084	0.115703	0.092923	-0.676697	-0.960870	0.045273	0.071097	-0.263866
22900	0.789017	-1.198803	9.337000	-0.093027	-0.041352	-0.092533	0.114509	0.095927	-0.677993	-0.961216	0.046613	0.072550	-0.261968
22901	0.817213	-1.034416	9.546025	-0.105566	-0.039476	-0.064922	0.114368	0.099739	-0.679166	-0.961381	0.048330	0.074069	-0.260623
22902	0.735224	-1.034878	9.458830	-0.125009	-0.039465	-0.050256	0.113577	0.102453	-0.681642	-0.961466	0.050357	0.075612	-0.259482
22903	0.792782	-0.961901	9.657245	-0.072636	-0.022920	-0.033408	0.113560	0.106146	-0.680987	-0.961516	0.051555	0.076577	-0.258775
22904	1.050824	-0.965354	9.904471	0.023643	-0.057479	-0.015324	0.113026	0.106161	-0.680068	-0.961538	0.050683	0.077659	-0.258545
22905	1.092133	-1.032580	9.923120	0.023537	-0.028199	-0.003368	0.112245	0.104656	-0.681238	-0.961524	0.050021	0.078179	-0.258568
22906	1.202811	-0.994710	9.675015	-0.083231	-0.035621	-0.014967	0.110660	0.105893	-0.682271	-0.961462	0.051316	0.079394	-0.258174
22907	1.511457	-1.014289	9.399145	-0.034253	-0.048297	-0.014683	0.111451	0.107784	-0.683322	-0.961416	0.051614	0.080614	-0.257908
22908	1.531319	-1.134478	9.421651	0.096235	-0.028053	-0.015893	0.109874	0.106293	-0.684094	-0.961552	0.049496	0.080758	-0.257773
22909	1.541354	-1.210948	9.569513	-0.043772	-0.024548	-0.011067	0.109352	0.104524	-0.684091	-0.961516	0.050085	0.081583	-0.257532
22910	1.223545	-1.266186	10.487624	-0.217933	0.092172	0.004462	0.110656	0.109557	-0.684361	-0.961413	0.054659	0.081013	-0.257168
22911	1.359079	-1.381912	10.340826	-0.102420	0.203804	-0.004342	0.114605	0.112796	-0.683607	-0.961636	0.057550	0.077731	-0.256713
22912	1.745325	-1.005908	9.603101	0.080098	0.161862	-0.089177	0.119635	0.111913	-0.684301	-0.962430	0.056603	0.074394	-0.254933
22913	1.370489	-0.794778	8.939982	0.106450	0.088668	-0.130477	0.124115	0.112295	-0.681985	-0.963336	0.054645	0.072419	-0.252494
22914	1.202011	-0.836829	9.405948	0.120122	0.033938	-0.071268	0.125713	0.107783	-0.680954	-0.963871	0.052300	0.071322	-0.251257
22915	1.088889	-1.369753	9.831937	0.069250	0.008386	-0.012405	0.127572	0.107068	-0.682015	-0.964013	0.050807	0.070952	-0.251123
22916	1.002326	-1.423210	9.729551	-0.018741	0.001089	0.033306	0.127314	0.104619	-0.681491	-0.963826	0.051123	0.071077	-0.251741
22917	1.535916	-1.572854	9.986902	0.019776	-0.017250	-0.029202	0.127846	0.105013	-0.682410	-0.963964	0.050443	0.071477	-0.251238
22918	1.307436	-1.696361	9.887012	0.079867	-0.021013	-0.086113	0.126655	0.104488	-0.681747	-0.964443	0.048576	0.071654	-0.249712
22919	0.963230	-1.328248	9.377622	0.184221	-0.002796	-0.152087	0.127724	0.102827	-0.682802	-0.965359	0.044640	0.071074	-0.247058
22920	0.895869	-1.362309	9.306896	0.227977	0.063026	-0.161196	0.130393	0.094888	-0.681913	-0.966432	0.040222	0.068960	-0.244205
22921	0.721915	-1.269926	9.685872	0.409939	0.108899	-0.149286	0.132798	0.086138	-0.680498	-0.967594	0.032497	0.065091	-0.241805
22922	0.577272	-1.269923	9.770946	0.265305	0.143489	-0.131621	0.137320	0.077360	-0.679493	-0.968568	0.027787	0.061203	-0.239494
22923	0.601697	-1.337314	9.751023	0.108472	0.121443	-0.110227	0.141412	0.075021	-0.676782	-0.969290	0.026051	0.058486	-0.237441
22924	0.689117	-1.466876	9.807637	0.073550	0.061115	-0.101073	0.144841	0.075404	-0.675503	-0.969881	0.024701	0.057092	-0.235502
22925	0.759976	-1.174717	9.361073	0.085015	0.032061	-0.049294	0.146838	0.072643	-0.676304	-0.970181	0.023113	0.056180	-0.234646
22926	1.097666	-1.202622	9.447857	0.079613	0.033986	-0.025316	0.148036	0.069632	-0.675793	-0.970381	0.021604	0.055247	-0.234182
22927	1.262479	-0.880224	9.345887	0.133380	0.030506	0.006332	0.149104	0.065806	-0.674888	-0.970429	0.019152	0.054136	-0.234457
22928	1.486790	-0.901673	9.275661	0.191057	0.027893	0.017714	0.150305	0.061434	-0.673985	-0.970453	0.015499	0.052780	-0.234936
22929	1.369973	-0.673482	9.229757	0.197823	0.032479	0.025109	0.149795	0.055441	-0.673199	-0.970411	0.011828	0.051361	-0.235638
22930	1.331528	-0.697294	9.325090	0.153761	0.016061	0.061826	0.152196	0.049680	-0.673221	-0.970173	0.008887	0.050399	-0.236951
22931	1.259564	-0.769182	9.453046	0.195857	-0.000360	0.063909	0.153016	0.041219	-0.672055	-0.969883	0.005149	0.049644	-0.238404
22932	1.066454	-0.711035	9.682523	0.087268	-0.013293	0.073518	0.152501	0.036860	-0.671661	-0.969527	0.003369	0.049568	-0.239892
22933	1.518733	-0.487598	10.025970	0.078647	-0.009623	0.065165	0.154091	0.034260	-0.670498	-0.969194	0.001871	0.049575	-0.241252
22934	1.138235	-0.561367	10.487111	0.012200	0.034091	0.068436	0.155019	0.033567	-0.670506	-0.968900	0.001769	0.048942	-0.242558
22935	1.006497	-0.242180	10.322312	0.011522	0.110943	0.101519	0.157932	0.031628	-0.670008	-0.968498	0.002194	0.046936	-0.244549
22936	0.905000	-0.210143	9.899299	0.092246	0.094504	0.065037	0.160314	0.030918	-0.670027	-0.968272	0.000832	0.044740	-0.245859
22937	0.628542	0.120700	9.709307	0.015380	0.041292	0.025944	0.162566	0.026141	-0.667433	-0.968168	0.000751	0.044052	-0.246391
22938	0.422729	-0.191548	9.988684	-0.096246	0.031023	0.010632	0.165733	0.028688	-0.668504	-0.968144	0.002679	0.044014	-0.246480
22939	0.610812	-0.185427	10.261800	-0.066285	0.023733	0.003416	0.167049	0.030988	-0.669036	-0.968132	0.004071	0.044039	-0.246503
22940	0.632401	-0.186289	9.988437	0.208243	0.048699	0.004812	0.170249	0.027967	-0.668402	-0.968170	0.000186	0.042157	-0.246717
22941	0.650730	-0.005153	9.472606	0.050273	0.063219	0.015062	0.169723	0.026206	-0.667615	-0.968138	-0.000488	0.040825	-0.247066
22942	0.484028	0.061417	9.335146	-0.050033	0.048586	0.058868	0.173162	0.026164	-0.667904	-0.967895	0.000671	0.040221	-0.248115
22943	0.494621	-0.135569	9.421306	0.066114	0.057948	0.100058	0.175006	0.024530	-0.665435	-0.967434	-0.000276	0.038887	-0.250118
22944	0.455904	-0.096375	9.647157	0.054485	0.050684	0.132305	0.177133	0.021773	-0.665585	-0.966821	-0.001071	0.037723	-0.252652
22945	0.239947	-0.302746	9.935127	0.021275	0.057938	0.145968	0.178723	0.019308	-0.664553	-0.966115	-0.001108	0.036588	-0.255504
22946	0.452265	-0.309970	10.513166	-0.072993	0.041373	0.145518	0.178461	0.019848	-0.665466	-0.965413	0.000522	0.036252	-0.258191
22947	0.462136	-0.373794	10.137860	-0.143218	0.063277	0.152519	0.180572	0.022002	-0.666135	-0.964655	0.003709	0.035839	-0.261043
22948	0.508577	0.006846	10.249262	-0.188570	0.060405	0.119052	0.183075	0.024024	-0.665893	-0.964068	0.007649	0.035736	-0.263131
22949	0.677506	-0.042218	9.875647	-0.161816	0.026530	0.063879	0.185039	0.029187	-0.666168	-0.963714	0.010914	0.036128	-0.264256
22950	0.463679	0.279875	9.201182	-0.115837	0.021110	0.060413	0.185553	0.033141	-0.666171	-0.963402	0.013204	0.036405	-0.265249
22951	0.638439	0.016585	8.800611	-0.192367	0.050416	0.096920	0.188308	0.040877	-0.667758	-0.962860	0.017164	0.036481	-0.266974
22952	0.335302	-0.071407	9.982474	-0.195690	0.036647	0.126436	0.189622	0.043724	-0.668291	-0.962153	0.021122	0.036860	-0.269177
22953	0.129623	-0.433529	9.749813	-0.134429	0.044944	0.135974	0.191194	0.046715	-0.667779	-0.961387	0.023951	0.036684	-0.271689
22954	0.589793	-0.865105	9.928104	0.151994	0.050602	0.063622	0.192652	0.046556	-0.668314	-0.961168	0.021251	0.034938	-0.272916
22955	0.729810	-0.903355	9.919272	0.203525	0.074245	-0.013670	0.197032	0.038206	-0.665477	-0.961369	0.017650	0.032443	-0.272775
22956	0.409185	-0.414125	9.632661	-0.037795	0.082008	-0.085077	0.200987	0.040758	-0.665246	-0.961894	0.018670	0.031185	-0.270997
22957	0.437932	-0.378236	9.556612	0.063662	0.064780	-0.078999	0.205611	0.040440	-0.664499	-0.962380	0.017656	0.029657	-0.269506
22958	0.573882	-0.546431	10.249313	0.227133	0.013685	-0.102082	0.207328	0.038257	-0.662422	-0.963036	0.013199	0.028289	-0.267559
22959	0.429081	-0.525798	10.034592	0.002901	-0.019445	-0.093941	0.208525	0.035518	-0.661910	-0.963523	0.012900	0.028712	-0.265769
22960	-0.060125	-1.035339	11.184800	-0.216908	0.076966	-0.119206	0.211673	0.042579	-0.662194	-0.964151	0.017321	0.028497	-0.263252
22961	-0.203323	-0.843869	10.970089	-0.291237	0.210201	-0.165023	0.215867	0.051004	-0.661439	-0.965005	0.023912	0.026037	-0.259836
22962	0.413162	-0.759375	9.286963	-0.013600	0.175803	-0.237356	0.224554	0.059791	-0.660460	-0.966325	0.024864	0.022912	-0.255094
22963	0.766133	-0.463532	9.049539	0.144044	0.073645	-0.253932	0.229556	0.062623	-0.658276	-0.967705	0.022299	0.020910	-0.250225
22964	0.409217	-0.444971	9.056070	-0.106843	-0.006951	-0.193259	0.233896	0.067497	-0.657524	-0.968645	0.024153	0.021749	-0.246315
22965	-0.151082	-1.227480	9.932912	0.020808	-0.025025	-0.104904	0.235870	0.071287	-0.658585	-0.969155	0.023566	0.022210	-0.244316
22966	-0.242991	-1.162402	10.019390	-0.272138	-0.028869	-0.046401	0.233482	0.073228	-0.658303	-0.969245	0.028580	0.024207	-0.243230
22967	0.162214	-1.179551	10.397435	-0.424164	-0.032679	-0.054536	0.235010	0.088775	-0.658439	-0.969212	0.036645	0.026948	-0.241992
22968	0.212540	-1.119680	10.285913	-0.159403	-0.014227	-0.105828	0.234966	0.099838	-0.658172	-0.969612	0.039511	0.028158	-0.239790
22969	0.082627	-0.688356	9.841826	-0.032220	0.044228	-0.182818	0.237067	0.104721	-0.658971	-0.970476	0.040274	0.027603	-0.236206
22970	-0.024943	-0.394250	9.364816	0.034506	0.095570	-0.156732	0.240759	0.106866	-0.658739	-0.971305	0.039871	0.025798	-0.233049
22971	0.219141	-0.979571	10.443983	0.290792	0.066577	-0.146135	0.244188	0.107658	-0.657589	-0.972227	0.034468	0.023256	-0.230317
22972	0.194894	-0.956001	10.314452	0.290682	-0.039385	-0.127514	0.245795	0.098927	-0.655122	-0.972989	0.028477	0.022858	-0.227946
22973	0.197165	-0.464206	9.183456	-0.078896	-0.076146	-0.085041	0.245657	0.101650	-0.656035	-0.973290	0.029635	0.024738	-0.226311
22974	0.356481	-0.499600	9.294878	-0.044167	-0.061381	-0.049811	0.246035	0.107510	-0.656689	-0.973471	0.030095	0.026250	-0.225299
22975	0.563380	-0.889328	9.896310	0.063921	-0.032036	-0.049289	0.246433	0.107094	-0.656823	-0.973710	0.028683	0.026620	-0.224405
22976	0.410112	-0.606310	9.721200	-0.027126	0.012569	-0.078447	0.244976	0.108608	-0.657334	-0.974065	0.029130	0.026630	-0.222802
22977	0.438615	-0.519989	9.617047	-0.058753	0.045446	-0.079582	0.248394	0.114028	-0.657620	-0.974404	0.030423	0.026064	-0.221207
22978	0.211132	-0.342536	9.574201	0.093291	0.064802	-0.069630	0.250756	0.115933	-0.655547	-0.974818	0.028760	0.024519	-0.219777
22979	0.208347	-0.770637	9.630588	0.084385	0.033824	-0.023463	0.253927	0.116443	-0.655572	-0.974982	0.027231	0.023506	-0.219355
22980	-0.023646	-0.655459	9.673250	0.029463	-0.002667	0.039980	0.254713	0.115094	-0.653095	-0.974837	0.026567	0.023496	-0.220079
22981	0.063453	-0.722937	9.591494	-0.014667	-0.050107	0.085059	0.254451	0.114549	-0.653224	-0.974427	0.026659	0.024480	-0.221769
22982	0.169615	-0.736979	9.645103	0.139252	-0.084599	0.108046	0.253410	0.112361	-0.654785	-0.973988	0.023527	0.025543	-0.223925
22983	0.252743	-0.992857	9.354210	0.014778	-0.104748	0.133307	0.250633	0.111173	-0.653848	-0.973336	0.022845	0.027441	-0.226589
22984	0.155304	-0.765538	9.745396	0.083139	-0.126660	0.128130	0.248532	0.109950	-0.655662	-0.972729	0.020626	0.029560	-0.229128
22985	0.298015	-0.871830	9.538780	0.053143	-0.119289	0.151052	0.242728	0.107143	-0.656139	-0.971977	0.019160	0.031554	-0.232158
22986	0.521531	-0.696010	10.162704	0.028636	-0.058985	0.159134	0.240879	0.106348	-0.655863	-0.971216	0.018333	0.032595	-0.235247
22987	1.384216	-0.592646	10.335450	0.007695	0.045271	0.149664	0.239825	0.106082	-0.656378	-0.970535	0.018512	0.031640	-0.238154
22988	2.002913	-0.420184	9.748280	0.003706	0.063513	0.083190	0.241932	0.105126	-0.654042	-0.970195	0.018699	0.030446	-0.239677
22989	0.997444	-0.410744	9.575782	0.001481	0.041296	0.025956	0.242457	0.106212	-0.654046	-0.970090	0.018868	0.029716	-0.240180
22990	0.666721	-0.802179	9.999202	-0.047027	0.008305	0.031260	0.242930	0.109603	-0.652751	-0.969954	0.019743	0.029856	-0.240641
22991	0.445208	-0.859916	10.130761	-0.062668	-0.017352	0.028444	0.243444	0.111659	-0.651317	-0.969774	0.020894	0.030581	-0.241176
22992	0.596987	-0.846010	9.887506	-0.142631	-0.027389	0.052981	0.241696	0.118106	-0.650254	-0.969460	0.023464	0.031864	-0.242035
22993	0.681840	-0.442167	9.725916	-0.147468	-0.023661	0.071394	0.239835	0.122619	-0.651544	-0.969018	0.026253	0.033112	-0.243350
22994	0.641357	-0.532355	10.113179	-0.056548	-0.029915	0.103241	0.238227	0.128100	-0.651267	-0.968487	0.027176	0.033998	-0.245231
22995	0.615772	-0.245713	9.516797	0.030360	-0.013268	0.125797	0.235050	0.128415	-0.650718	-0.967867	0.026577	0.034149	-0.247710
22996	0.516003	-0.552083	10.037436	0.194987	-0.009501	0.135899	0.232709	0.126840	-0.650427	-0.967309	0.022752	0.033379	-0.250363
22997	0.362862	-0.303368	9.681796	0.145619	-0.016840	0.143029	0.231141	0.122214	-0.650547	-0.966633	0.019896	0.033010	-0.253248
22998	0.213392	-0.800512	10.038328	0.034016	-0.022511	0.138795	0.229300	0.118962	-0.650142	-0.965948	0.019119	0.033303	-0.255869
22999	0.085083	-0.692753	9.961821	0.014817	-0.020758	0.122074	0.226650	0.120360	-0.649858	-0.965307	0.018779	0.033654	-0.258259
23000	0.348745	-0.859392	10.331647	-0.096752	-0.034630	0.102164	0.223732	0.121497	-0.648788	-0.964733	0.020438	0.034869	-0.260108
23001	0.275272	-0.655693	9.431169	-0.040800	-0.019993	0.060892	0.221752	0.123410	-0.650863	-0.964379	0.021152	0.035502	-0.261277
23002	0.210123	-0.616057	9.810299	-0.035013	-0.024619	0.036884	0.219201	0.124237	-0.649677	-0.964169	0.021626	0.036229	-0.261912
23003	0.225769	-0.382399	9.175147	-0.024839	-0.022737	0.033238	0.216941	0.127539	-0.649657	-0.963962	0.021994	0.036819	-0.262559
23004	0.333487	-0.697307	9.901536	0.126550	-0.018830	0.083846	0.215108	0.123326	-0.649906	-0.963576	0.019419	0.036566	-0.264210
23005	0.382130	-0.796685	9.660530	0.029191	-0.009733	0.099960	0.212734	0.120903	-0.649103	-0.963045	0.018875	0.036584	-0.266175
23006	0.419484	-0.539209	9.645285	-0.072424	-0.017159	0.093909	0.210091	0.121474	-0.649604	-0.962515	0.020148	0.037350	-0.267889
23007	0.614455	-0.976370	9.751404	0.087551	-0.035337	0.059705	0.207983	0.119858	-0.649850	-0.962196	0.018326	0.037562	-0.269131
23008	0.429743	-0.683664	9.605066	-0.014306	-0.028213	0.048124	0.207221	0.119215	-0.649963	-0.961923	0.018386	0.038249	-0.270007
23009	0.508584	-1.015950	10.191705	-0.110221	0.006375	0.047597	0.204440	0.121154	-0.650332	-0.961622	0.020605	0.038727	-0.270849
23010	0.425557	-0.807975	9.843349	-0.111895	0.037367	0.009692	0.204438	0.121834	-0.650593	-0.961557	0.022866	0.038695	-0.270902
23011	0.460468	-0.553731	9.587970	-0.160877	0.062853	-0.021058	0.201763	0.126804	-0.648216	-0.961635	0.026314	0.038382	-0.270357
23012	0.342241	-0.539910	9.476630	0.003791	0.066634	-0.038692	0.202807	0.127904	-0.646262	-0.961905	0.026471	0.037184	-0.269547
23013	0.425228	-0.735559	9.911581	0.058241	0.030152	-0.023586	0.202941	0.126544	-0.645610	-0.962080	0.025519	0.036308	-0.269134
23014	0.449081	-0.682688	9.878936	0.042497	0.004546	-0.025473	0.203740	0.126659	-0.646793	-0.962251	0.024607	0.036089	-0.268637
23015	0.555304	-0.695564	10.273456	-0.025746	-0.016520	-0.009174	0.202954	0.124757	-0.646788	-0.962271	0.025024	0.036555	-0.268464
23016	0.429594	-0.649788	9.660755	-0.019057	-0.008251	-0.005461	0.200980	0.122321	-0.646773	-0.962290	0.025242	0.036903	-0.268327
23017	0.269457	-0.433313	9.731915	0.003618	0.010013	-0.010930	0.199264	0.121251	-0.646498	-0.962354	0.025225	0.036689	-0.268128
23018	0.405146	-0.572345	9.805653	0.124636	-0.002660	-0.019515	0.199260	0.122207	-0.646498	-0.962525	0.022697	0.036166	-0.267811
23019	0.438931	-0.584793	9.664154	0.175438	-0.006264	-0.026632	0.199940	0.117284	-0.646506	-0.962734	0.019266	0.035346	-0.267439
23020	0.625167	-0.696474	9.966810	0.023357	-0.024706	-0.027364	0.198232	0.114573	-0.646493	-0.962878	0.018564	0.035792	-0.266909
23021	0.882340	-0.527650	9.933167	-0.039631	-0.053997	-0.035019	0.198630	0.114835	-0.647150	-0.963007	0.019008	0.037062	-0.266239
23022	0.905624	-0.375427	9.402573	0.072055	-0.052897	-0.027072	0.196652	0.115119	-0.648310	-0.963148	0.017219	0.037793	-0.265747
23023	0.626538	-0.467116	10.193301	0.107574	-0.008241	-0.052818	0.194677	0.112144	-0.647642	-0.963453	0.015040	0.037417	-0.264826
23024	0.265129	-0.507890	10.441425	-0.120052	0.059077	-0.050398	0.194671	0.114596	-0.648164	-0.963731	0.017528	0.037015	-0.263713
23025	0.429997	-0.210670	10.012613	-0.081432	0.104754	-0.098267	0.196772	0.117988	-0.647918	-0.964291	0.019545	0.035458	-0.261733
23026	0.482849	-0.193161	9.473203	0.037779	0.059154	-0.129886	0.198889	0.116741	-0.647413	-0.965031	0.018934	0.034256	-0.259196
23027	0.455177	0.041920	9.279387	0.042700	-0.020280	-0.106676	0.198225	0.116753	-0.646884	-0.965582	0.017863	0.034458	-0.257185
23028	0.404487	-0.448495	9.435281	-0.123329	-0.081689	-0.094482	0.197016	0.121277	-0.646480	-0.965973	0.019661	0.036789	-0.255256
23029	0.270665	-0.688338	9.737953	-0.210308	-0.105668	-0.124415	0.194359	0.128108	-0.649070	-0.966433	0.023032	0.039934	-0.252748
23030	0.231928	-0.654778	9.723658	-0.193454	-0.076482	-0.153910	0.191160	0.136056	-0.649825	-0.967057	0.026163	0.042546	-0.249611
23031	0.248118	-0.510437	9.706629	-0.189941	-0.024421	-0.170591	0.189291	0.141534	-0.650331	-0.967776	0.029510	0.044012	-0.246174
23032	0.327885	-0.543109	9.956584	-0.155899	0.015865	-0.153867	0.191380	0.148880	-0.650606	-0.968453	0.032372	0.044650	-0.243017
23033	0.405112	-0.567754	9.740899	0.074736	0.006195	-0.112070	0.191622	0.152987	-0.649298	-0.969049	0.030783	0.044175	-0.240924
23034	0.575522	-0.911255	9.809691	0.023759	-0.026622	-0.062419	0.191092	0.154080	-0.649816	-0.969347	0.030042	0.044702	-0.239720
23035	0.962310	-1.124299	9.906340	-0.104210	-0.072300	-0.018673	0.188966	0.156293	-0.649406	-0.969306	0.031641	0.046567	-0.239323
23036	1.204718	-1.434599	9.088025	-0.041658	-0.053773	0.016719	0.188170	0.157662	-0.649922	-0.969155	0.032110	0.047886	-0.239614
23037	1.117286	-1.265937	9.910602	-0.097660	-0.037412	0.033001	0.186051	0.157966	-0.649251	-0.968893	0.033828	0.049057	-0.240200
23038	0.694691	-1.629755	10.011985	-0.200755	0.006254	0.026874	0.185632	0.164383	-0.649768	-0.968632	0.037677	0.049968	-0.240490
23039	0.253259	-1.077476	9.938789	-0.055385	0.015381	-0.020438	0.187339	0.166826	-0.649257	-0.968699	0.038811	0.049940	-0.240045
23040	0.626076	-0.904722	9.579791	-0.179639	-0.003003	-0.041332	0.187589	0.171594	-0.650042	-0.968754	0.042139	0.050979	-0.239043
23041	0.783017	-0.949926	9.638238	-0.020267	0.030080	-0.045183	0.187046	0.173662	-0.648729	-0.968979	0.042627	0.050520	-0.238140
23042	1.077550	-1.012706	10.105835	-0.053735	0.049354	-0.001997	0.187036	0.176256	-0.648727	-0.968998	0.043804	0.049908	-0.237979
23043	0.875981	-1.225749	9.841694	-0.012188	0.072347	0.042482	0.188621	0.176648	-0.648740	-0.968851	0.044418	0.048535	-0.238746
23044	0.379559	-1.274614	9.913197	0.015721	0.048570	0.055563	0.190739	0.174179	-0.647451	-0.968651	0.044302	0.047556	-0.239772
23045	0.199700	-0.982501	9.598727	0.014836	0.004641	0.031614	0.190472	0.174458	-0.647187	-0.968513	0.044066	0.047352	-0.240413
23046	0.247819	-0.968575	9.421723	0.003753	-0.024682	-0.001618	0.189031	0.173907	-0.649268	-0.968505	0.043775	0.047900	-0.240389
23047	0.589395	-0.783499	9.869228	0.035528	-0.010050	-0.019938	0.188505	0.173364	-0.649525	-0.968620	0.043005	0.047908	-0.240064
23048	0.754080	-0.931745	10.046335	0.064506	0.012850	-0.015201	0.188764	0.172694	-0.647959	-0.968765	0.041705	0.047450	-0.239801
23049	0.844539	-0.691333	9.935320	0.065074	0.046717	-0.005105	0.189302	0.171859	-0.649009	-0.968885	0.040624	0.046212	-0.239742
23050	0.772400	-0.737666	9.797159	0.175036	0.034121	0.026850	0.191034	0.167204	-0.648241	-0.968929	0.037323	0.044776	-0.240371
23051	0.855330	-0.947489	9.605338	0.172910	0.031513	0.071158	0.190393	0.161888	-0.648107	-0.968736	0.034133	0.043270	-0.241896
23052	0.971215	-0.975719	9.726057	0.172439	0.005166	0.130266	0.191729	0.156289	-0.646683	-0.968225	0.030832	0.042334	-0.244534
23053	0.967267	-1.168915	9.521654	0.153116	-0.024055	0.144069	0.190294	0.150980	-0.646674	-0.967582	0.027827	0.041983	-0.247482
23054	0.807810	-1.081151	9.948715	0.064249	-0.000535	0.107574	0.190708	0.145387	-0.645764	-0.967089	0.026573	0.041702	-0.249586
23055	0.807273	-0.975968	9.748529	0.001232	0.019477	0.090609	0.188998	0.145253	-0.647450	-0.966647	0.026694	0.041310	-0.251344
23056	0.503138	-0.904560	9.698679	0.073973	0.030432	0.070642	0.191386	0.141414	-0.646294	-0.966363	0.025376	0.040398	-0.252719
23057	0.531204	-0.719027	9.759159	-0.009060	0.002884	0.053643	0.190600	0.139511	-0.646289	-0.966084	0.025588	0.040395	-0.253762
23058	0.439238	-0.649777	9.658444	-0.068722	-0.009963	0.060739	0.190857	0.141014	-0.645898	-0.965738	0.026816	0.040991	-0.254853
23059	0.473240	-0.692199	9.898233	0.039772	-0.013471	0.077906	0.190470	0.139781	-0.646811	-0.965346	0.026019	0.041030	-0.256413
23060	0.439474	-0.682018	10.080511	0.008111	-0.006160	0.098034	0.191801	0.136902	-0.646431	-0.964847	0.025812	0.041142	-0.258286
23061	0.538286	-0.687780	9.745260	-0.070752	-0.009869	0.095803	0.189286	0.138291	-0.646933	-0.964301	0.027179	0.041661	-0.260096
23062	0.509275	-0.673599	9.687572	0.034124	-0.009720	0.109253	0.187582	0.135842	-0.647966	-0.963746	0.026461	0.041697	-0.262213
23063	0.599229	-0.827071	9.787086	0.021983	-0.022516	0.112913	0.187985	0.134336	-0.647970	-0.963140	0.025986	0.041967	-0.264434
23064	0.685906	-0.813411	9.509611	-0.070721	-0.027199	0.094921	0.186924	0.132998	-0.646393	-0.962581	0.027185	0.042900	-0.266192
23065	0.739127	-0.836134	9.869888	0.002875	-0.013412	0.101732	0.186401	0.133536	-0.647827	-0.962023	0.027120	0.043107	-0.268175
23066	0.816257	-0.831133	9.880280	-0.033881	-0.009786	0.101543	0.185887	0.132157	-0.649784	-0.961456	0.027707	0.043506	-0.270077
23067	0.848943	-0.615319	9.645947	-0.045210	-0.009838	0.075638	0.185486	0.131085	-0.648213	-0.961007	0.028554	0.043931	-0.271513
23068	0.921920	-0.744508	9.820065	0.064115	0.001301	0.098331	0.184964	0.130671	-0.649255	-0.960518	0.027315	0.043585	-0.273422
23069	0.916770	-0.679928	9.710492	0.021033	0.021392	0.107309	0.184450	0.127666	-0.649906	-0.959953	0.027072	0.043053	-0.275506
23070	0.839758	-0.698430	9.973587	0.011307	0.012265	0.128495	0.183918	0.127138	-0.648725	-0.959270	0.026933	0.042768	-0.277934
23071	0.758584	-0.880064	9.677401	0.098900	-0.002271	0.122510	0.183669	0.123315	-0.648986	-0.958629	0.025075	0.042260	-0.280385
23072	0.680800	-0.750629	9.577662	-0.002670	-0.009715	0.114616	0.182098	0.118287	-0.648322	-0.957985	0.025068	0.042486	-0.282545
23073	0.753682	-0.860627	9.735244	-0.044578	-0.035340	0.119987	0.181839	0.118416	-0.649366	-0.957244	0.025775	0.043425	-0.284839
23074	0.826473	-0.961853	9.643278	0.010658	-0.027056	0.112879	0.180784	0.118016	-0.649619	-0.956596	0.025415	0.043906	-0.286968
23075	0.830645	-0.822086	9.702893	-0.101411	-0.024446	0.109532	0.180526	0.115974	-0.649356	-0.955882	0.027267	0.044985	-0.289002
23076	0.840544	-0.869682	9.851159	-0.122241	-0.019936	0.099268	0.178405	0.119532	-0.650906	-0.955233	0.029478	0.046100	-0.290751
23077	0.762379	-0.658313	9.788576	-0.086047	0.004650	0.049565	0.178527	0.121448	-0.650383	-0.954888	0.031142	0.046573	-0.291632
23078	0.829870	-0.653241	9.825287	-0.068076	0.022834	0.001639	0.179190	0.122929	-0.651696	-0.954877	0.032477	0.046613	-0.291518
23079	0.825302	-0.700882	9.968616	-0.020406	0.037408	-0.033211	0.179573	0.124306	-0.650129	-0.955084	0.032980	0.046135	-0.290858
23080	0.682341	-0.552116	9.930958	0.016503	0.060206	-0.062605	0.178643	0.124325	-0.649206	-0.955536	0.032858	0.045010	-0.289559
23081	0.699883	-0.686320	10.078080	0.001015	0.081157	-0.079322	0.181554	0.124015	-0.649622	-0.956061	0.033141	0.043596	-0.288007
23082	0.743326	-0.711576	9.703628	-0.001129	0.091996	-0.142099	0.184450	0.124549	-0.647554	-0.956980	0.033470	0.042017	-0.285139
23083	0.757527	-0.658890	9.622877	0.033150	0.077372	-0.160362	0.186689	0.126981	-0.647571	-0.957970	0.033029	0.040551	-0.282061
23084	0.797058	-0.860950	9.615610	0.164650	0.033642	-0.163308	0.188534	0.127241	-0.646801	-0.959062	0.029835	0.039164	-0.278885
23085	0.773509	-0.976217	9.695396	0.140537	0.055679	-0.108087	0.190255	0.124507	-0.645247	-0.959779	0.027257	0.037491	-0.276903
23086	0.696961	-1.096043	9.880253	0.011765	0.051916	-0.084738	0.190928	0.122578	-0.646169	-0.960330	0.027158	0.036555	-0.275123
23087	0.479590	-1.019811	9.783267	-0.074196	0.035374	-0.075007	0.192238	0.124621	-0.645263	-0.960719	0.028640	0.036447	-0.273625
23088	0.334390	-0.904491	9.817139	0.002849	0.029932	-0.082926	0.193290	0.125975	-0.645140	-0.961227	0.028591	0.035985	-0.271902
23089	0.425623	-0.827701	9.703835	-0.035588	0.026219	-0.097880	0.193677	0.127886	-0.644750	-0.961749	0.029277	0.035843	-0.269995
23090	0.546169	-0.822284	9.810665	0.022168	0.019914	-0.090191	0.193548	0.128695	-0.645926	-0.962290	0.028796	0.035474	-0.268161
23091	0.482244	-0.557481	9.885803	-0.039193	0.012517	-0.093275	0.194854	0.130744	-0.644366	-0.962768	0.029475	0.035607	-0.266347
23092	0.603256	-0.669073	9.549274	0.022812	0.020872	-0.084654	0.194593	0.129928	-0.644365	-0.963277	0.028990	0.035215	-0.264608
23093	0.585249	-0.423082	9.725404	0.041033	0.017248	-0.075342	0.195516	0.130870	-0.644633	-0.963704	0.028145	0.034821	-0.263191
23094	0.675070	-0.555473	9.657167	-0.004373	0.028165	-0.082039	0.195647	0.131684	-0.645026	-0.964198	0.028226	0.034428	-0.261419
23095	0.632091	-0.634153	9.893328	0.116477	0.030118	-0.074970	0.196040	0.130061	-0.643069	-0.964667	0.025981	0.033400	-0.260052
23096	0.651068	-0.571840	9.810356	0.051543	0.022773	-0.064214	0.196850	0.127851	-0.644645	-0.965094	0.024968	0.032806	-0.258637
23097	0.670203	-0.543222	9.724512	-0.008117	0.026396	-0.055292	0.197894	0.128950	-0.642823	-0.965387	0.025109	0.032494	-0.257567
23098	0.506701	-0.629520	9.913829	0.070571	0.017355	-0.034581	0.199482	0.127708	-0.642313	-0.965678	0.023722	0.031893	-0.256683
23099	0.544350	-0.442480	9.705545	0.056428	0.015526	-0.038346	0.198824	0.125949	-0.641524	-0.965905	0.022565	0.031448	-0.255986
23100	0.545611	-0.701760	9.874768	0.043465	0.004543	-0.032847	0.197902	0.126225	-0.642301	-0.966164	0.021636	0.031233	-0.255114
23101	0.554803	-0.615905	9.645595	0.061787	0.019182	-0.042007	0.199228	0.124303	-0.641790	-0.966410	0.020398	0.030697	-0.254348
23102	0.566486	-0.533790	9.728477	0.091402	0.008282	-0.027078	0.198576	0.123074	-0.642569	-0.966668	0.018566	0.030163	-0.253573
23103	0.527808	-0.514832	9.665965	0.079003	0.021086	-0.017933	0.200035	0.120337	-0.641537	-0.966793	0.017018	0.029496	-0.253281
23104	0.587582	-0.398358	9.917826	0.101751	0.013805	-0.012276	0.201105	0.117591	-0.641808	-0.966986	0.015024	0.028799	-0.252750
23105	0.602112	-0.418071	9.773645	0.120951	0.012016	-0.010327	0.201114	0.114726	-0.641548	-0.967072	0.012618	0.028098	-0.252631
23106	0.652290	-0.324308	9.722614	0.057883	0.011954	-0.012494	0.201123	0.111049	-0.640634	-0.967253	0.011463	0.027660	-0.252043
23107	0.631048	-0.423187	9.668214	0.054251	0.026610	0.002236	0.200332	0.109699	-0.639975	-0.967261	0.010426	0.027020	-0.252126
23108	0.718139	-0.475094	9.917968	0.091334	0.033904	-0.017888	0.201127	0.108061	-0.639067	-0.967496	0.008731	0.025991	-0.251396
23109	0.596462	-0.244998	9.728006	0.091090	0.030257	-0.014206	0.201672	0.103685	-0.639073	-0.967590	0.006991	0.025111	-0.251178
23110	0.538654	-0.257179	9.717693	0.068344	0.032048	-0.016171	0.202469	0.102180	-0.638557	-0.967803	0.005732	0.024235	-0.250474
23111	0.587040	-0.282778	9.943448	0.049181	0.011920	-0.012545	0.202471	0.100956	-0.638035	-0.967869	0.004711	0.023926	-0.250269
23112	0.513894	-0.114851	9.839492	0.048963	0.015593	-0.005179	0.203275	0.099298	-0.639088	-0.968006	0.003749	0.023465	-0.249798
23113	0.470296	-0.071545	9.863699	0.029605	0.022895	0.002091	0.202879	0.098490	-0.638432	-0.968001	0.003161	0.023039	-0.249866
23114	0.456640	-0.239762	9.933232	0.022698	0.011920	0.005772	0.202601	0.098247	-0.635684	-0.968074	0.002692	0.022781	-0.249611
23115	0.446273	-0.090909	9.843998	-0.001993	0.006435	0.013032	0.203141	0.096592	-0.636735	-0.968005	0.002640	0.022829	-0.249878
23116	0.401007	-0.206565	9.822748	0.026048	-0.006326	0.016889	0.202092	0.095776	-0.637642	-0.968005	0.002020	0.022907	-0.249876
23117	0.417503	-0.129861	9.727951	0.062890	-0.000834	0.000453	0.200897	0.094985	-0.636195	-0.967996	0.000672	0.022767	-0.249929
23118	0.494853	-0.167884	9.821766	0.022556	-0.000839	0.014096	0.202106	0.091275	-0.637121	-0.968015	0.000146	0.022758	-0.249856
23119	0.581822	-0.201133	9.898932	0.015622	0.011948	0.011276	0.201823	0.092941	-0.634765	-0.967957	-0.000214	0.022611	-0.250097
23120	0.653682	-0.105009	9.821730	-0.002740	0.010094	0.001956	0.202756	0.092915	-0.636211	-0.968034	-0.000202	0.022518	-0.249805
23121	0.519402	-0.256536	9.916778	0.003358	0.000970	0.016769	0.201314	0.092096	-0.637899	-0.967943	-0.000374	0.022653	-0.250146
23122	0.427633	-0.225498	9.899552	-0.026433	-0.001817	0.016617	0.201451	0.090457	-0.637770	-0.967913	0.000041	0.022909	-0.250239
23123	0.321116	-0.139549	9.765326	-0.049286	0.008200	0.013711	0.201438	0.092245	-0.636462	-0.967840	0.000932	0.023160	-0.250497
23124	0.238681	-0.038326	9.862003	0.008365	-0.000868	0.024159	0.201703	0.091835	-0.636203	-0.967785	0.000683	0.023222	-0.250705
23125	0.235489	0.125144	9.821054	0.025662	-0.006299	0.035322	0.201308	0.091564	-0.636461	-0.967598	0.000052	0.023357	-0.251415
23126	0.377312	0.211776	9.741970	-0.013160	-0.009904	0.060975	0.199336	0.089397	-0.636969	-0.967369	0.000193	0.023702	-0.252261
23127	0.557732	-0.206051	9.881834	0.048517	0.002938	0.049295	0.201451	0.088831	-0.636463	-0.967114	-0.000835	0.023539	-0.253251
23128	0.658240	-0.052334	9.743289	0.039861	0.006553	0.026171	0.199343	0.088434	-0.637623	-0.967079	-0.001652	0.023299	-0.253403
23129	0.576469	-0.090596	9.859621	0.041671	0.002878	0.026184	0.200003	0.086532	-0.635930	-0.966938	-0.002562	0.023180	-0.253943
23130	0.580747	0.019705	9.745976	0.022271	0.006533	0.029767	0.199887	0.084605	-0.637629	-0.966870	-0.003039	0.023031	-0.254209
23131	0.499152	-0.057180	9.825759	-0.002186	0.001008	0.031497	0.199224	0.084345	-0.637101	-0.966703	-0.003112	0.023174	-0.254832
23132	0.513664	-0.066776	9.825760	0.017097	0.013817	0.027885	0.199752	0.083798	-0.636583	-0.966649	-0.003452	0.022910	-0.255056
23133	0.518068	0.019709	9.783802	0.004774	0.004674	0.029679	0.199220	0.084082	-0.636055	-0.966491	-0.003644	0.022948	-0.255646
23134	0.528471	-0.133694	9.949794	-0.024892	-0.002667	0.036006	0.199481	0.084084	-0.635534	-0.966385	-0.003253	0.023217	-0.256029
23135	0.460993	-0.146370	9.800145	0.041776	0.001923	0.015110	0.199884	0.083796	-0.636584	-0.966297	-0.004172	0.023118	-0.256355
23136	0.392237	0.120862	9.884874	0.025872	-0.008150	0.018720	0.198567	0.082312	-0.636312	-0.966268	-0.004799	0.023233	-0.256445
23137	0.400013	0.000073	9.739213	0.029308	-0.002635	0.026120	0.198181	0.079448	-0.636441	-0.966122	-0.005500	0.023277	-0.256976
