# Supplementary material for: Identification of Haptic Based Guiding Using Hard Reins
Source: PLoS One. 2015 Jul 22;10(7):e0132020. doi: 10.1371/journal.pone.0132020 (PMC4511788; doi:10.1371/journal.pone.0132020)
Supplement: S9 File — (ZIP) [file pone.0132020.s009.zip › Exp2_MotionData2/Subject10/path3/T4/sync4.txt]

// Start Time: 0
// Sample rate: 25.0Hz
// Scenario: 4.9
// Firmware Version: 2.6.1
Counter	Acc_X	Acc_Y	Acc_Z	Gyr_X	Gyr_Y	Gyr_Z	Mag_X	Mag_Y	Mag_Z	Quat_w	Quat_x	Quat_y	Quat_z
22615	0.691592	2.242840	9.470490	-0.008650	0.011539	0.035087	-0.585160	0.217758	-1.113090	-0.149893	-0.055512	-0.107589	-0.981262
22616	0.718948	2.214210	9.510061	-0.031120	-0.002783	0.031383	-0.583825	0.220584	-1.114238	-0.148953	-0.055540	-0.106930	-0.981475
22617	0.746613	2.180737	9.617082	-0.012000	-0.004178	0.022586	-0.584637	0.222890	-1.115242	-0.148478	-0.055593	-0.106612	-0.981579
22618	0.745202	2.229248	9.477052	0.009851	-0.002001	0.013829	-0.583292	0.222048	-1.116917	-0.147823	-0.055689	-0.106780	-0.981654
22619	0.686914	2.242761	9.523306	-0.007393	0.009176	-0.012665	-0.585036	0.221664	-1.116909	-0.148006	-0.055420	-0.106635	-0.981658
22620	0.692147	2.223435	9.523612	-0.023557	-0.014831	-0.018174	-0.583160	0.223054	-1.117702	-0.148046	-0.055601	-0.106145	-0.981695
22621	0.697676	2.306071	9.494271	-0.068839	-0.057079	-0.015054	-0.584368	0.222749	-1.115521	-0.148485	-0.056445	-0.104606	-0.981745
22622	1.032504	1.812149	10.329148	0.002568	-0.049971	-0.060829	-0.586114	0.222616	-1.114145	-0.149421	-0.057307	-0.104572	-0.981557
22623	0.800600	2.118579	9.436255	0.321562	-0.012525	-0.101082	-0.585555	0.215345	-1.112347	-0.151003	-0.058268	-0.110902	-0.980563
22624	0.693733	2.305948	9.012700	-0.005250	-0.045527	-0.101408	-0.585402	0.208649	-1.110525	-0.152713	-0.058916	-0.110777	-0.980273
22625	0.939493	2.257082	9.781303	-0.017888	-0.033078	-0.032480	-0.585665	0.206785	-1.109223	-0.153388	-0.059411	-0.110307	-0.980191
22626	0.747151	2.175906	9.756756	0.142117	-0.051513	-0.095703	-0.587255	0.199717	-1.107936	-0.154830	-0.060642	-0.113045	-0.979577
22627	0.674153	2.368746	9.348641	0.104624	-0.085113	-0.044742	-0.588041	0.192738	-1.105161	-0.155716	-0.062499	-0.114826	-0.979113
22628	0.950522	2.356763	9.299438	-0.003410	-0.053283	-0.037863	-0.590998	0.193532	-1.099797	-0.156208	-0.063441	-0.114638	-0.978996
22629	1.046863	2.288126	9.442533	-0.050199	-0.028030	-0.067929	-0.592072	0.193566	-1.100191	-0.157608	-0.063659	-0.113591	-0.978879
22630	0.928848	2.373379	9.447898	-0.015905	-0.010006	-0.102163	-0.593142	0.192164	-1.099680	-0.159227	-0.063563	-0.113378	-0.978648
22631	0.900660	2.222366	9.544463	-0.037423	-0.008344	-0.104862	-0.593669	0.189122	-1.102220	-0.161287	-0.063357	-0.112685	-0.978404
22632	0.910447	2.232264	9.636165	-0.009622	-0.038289	-0.106739	-0.593667	0.188267	-1.101976	-0.163050	-0.063825	-0.112508	-0.978102
22633	0.951835	2.111641	9.700933	-0.039376	-0.072230	-0.110591	-0.594878	0.189115	-1.100711	-0.165366	-0.064851	-0.111559	-0.977754
22634	1.026202	2.365443	9.527978	-0.032220	-0.102304	-0.114320	-0.596483	0.187031	-1.100759	-0.167450	-0.066481	-0.110740	-0.977383
22635	1.097140	2.109418	9.652450	-0.131348	-0.149291	-0.117592	-0.599711	0.189078	-1.100383	-0.170190	-0.068702	-0.107734	-0.977092
22636	1.070657	1.948694	9.460268	-0.158720	-0.097612	-0.059865	-0.601862	0.189580	-1.095446	-0.171391	-0.069936	-0.104381	-0.977158
22637	1.117947	1.985952	9.321817	-0.065131	-0.062578	-0.222027	-0.603742	0.189610	-1.094879	-0.175885	-0.070483	-0.103091	-0.976457
22638	0.507713	1.899581	8.935431	-0.121255	0.069558	-0.049699	-0.599984	0.190131	-1.096674	-0.176487	-0.068592	-0.101037	-0.976698
22639	0.449425	2.058767	9.134652	-0.164027	0.092739	0.005130	-0.599460	0.195001	-1.099787	-0.176362	-0.066188	-0.098043	-0.977191
22640	0.571151	2.425137	9.320982	-0.166247	0.078325	0.084551	-0.596249	0.198667	-1.102426	-0.174444	-0.064241	-0.094952	-0.977971
22641	1.356152	2.827900	10.256792	-0.181696	-0.065903	0.162052	-0.598956	0.206260	-1.103781	-0.171570	-0.065191	-0.090892	-0.978802
22642	1.634398	2.434786	9.928873	0.080431	-0.054869	0.021454	-0.598686	0.205833	-1.103933	-0.170659	-0.066570	-0.092256	-0.978740
22643	0.818792	2.264624	9.979753	0.066957	0.077436	-0.157908	-0.598146	0.204806	-1.102885	-0.173455	-0.065001	-0.093994	-0.978189
22644	0.477761	2.270519	9.468533	0.252370	0.103618	-0.219842	-0.594499	0.197367	-1.103032	-0.176672	-0.063415	-0.099583	-0.977164
22645	0.124355	2.397560	8.874172	0.110612	0.092234	-0.168996	-0.592333	0.191388	-1.103659	-0.179594	-0.061640	-0.102274	-0.976466
22646	0.351618	2.241502	9.248227	-0.017105	0.066702	-0.042305	-0.587216	0.186488	-1.104965	-0.179911	-0.060185	-0.102228	-0.976504
22647	0.506064	2.186064	9.455595	-0.034627	0.035368	0.068797	-0.585471	0.186612	-1.105933	-0.178485	-0.059461	-0.101597	-0.976875
22648	0.955897	2.398176	9.727783	-0.003957	-0.010371	-0.011081	-0.585618	0.190728	-1.106342	-0.178352	-0.059626	-0.101492	-0.976901
22649	0.551573	2.385989	9.780463	-0.008422	0.047188	0.031797	-0.585885	0.190143	-1.105270	-0.177593	-0.058692	-0.101472	-0.977097
22650	0.478355	2.054511	9.826455	0.051198	0.062924	0.026809	-0.585888	0.191297	-1.106185	-0.176536	-0.057700	-0.102658	-0.977224
22651	0.673176	2.157515	9.239470	0.052729	0.090100	0.042868	-0.583732	0.189044	-1.108866	-0.175401	-0.056156	-0.103968	-0.977380
22652	0.793025	2.038348	9.600322	-0.037192	0.078827	0.037179	-0.582389	0.188753	-1.109843	-0.174224	-0.054565	-0.103468	-0.977734
22653	0.885519	2.212353	9.291311	0.133023	0.075881	-0.001225	-0.580379	0.189973	-1.109556	-0.173892	-0.053501	-0.106340	-0.977543
22654	1.115526	2.065991	9.061155	0.078126	0.048905	0.028450	-0.580910	0.187987	-1.108798	-0.172712	-0.052867	-0.108004	-0.977605
22655	0.559036	2.133571	9.014681	0.073583	0.039765	-0.072287	-0.578482	0.183953	-1.108140	-0.173906	-0.052167	-0.109656	-0.977247
22656	-0.486204	2.090357	9.291060	-0.033780	0.121037	0.053660	-0.575795	0.183976	-1.111843	-0.172270	-0.049800	-0.109352	-0.977694
22657	-0.903277	1.786820	11.138955	-0.272000	0.151909	0.450122	-0.574750	0.193800	-1.115481	-0.163353	-0.046749	-0.104085	-0.979947
22658	1.737652	1.681706	10.238630	0.135744	0.006810	0.422512	-0.575175	0.201853	-1.120656	-0.154692	-0.047949	-0.106354	-0.981050
22659	2.295231	2.354364	8.401892	0.068034	-0.117890	-0.094907	-0.578520	0.198068	-1.118835	-0.156680	-0.050262	-0.107371	-0.980508
22660	0.832540	2.667773	9.206810	-0.034858	-0.037724	-0.138632	-0.579185	0.195623	-1.116459	-0.159016	-0.050579	-0.106709	-0.980188
22661	0.417882	2.191802	9.963184	0.062113	-0.033358	0.005014	-0.580129	0.196566	-1.113425	-0.158868	-0.051436	-0.107788	-0.980049
22662	0.632612	1.858249	9.851928	0.079740	-0.086789	-0.057189	-0.581736	0.195298	-1.112087	-0.159596	-0.053251	-0.109135	-0.979685
22663	0.712072	2.177659	9.404206	0.033141	-0.097689	-0.099861	-0.583470	0.191015	-1.108670	-0.161671	-0.055046	-0.109533	-0.979201
22664	0.709089	2.320830	9.364518	0.015940	-0.076729	-0.126307	-0.583463	0.188715	-1.107112	-0.163822	-0.056309	-0.109736	-0.978749
22665	0.444177	2.267491	9.559001	0.019277	-0.040603	-0.076502	-0.584532	0.186728	-1.105804	-0.165329	-0.056985	-0.110025	-0.978424
22666	0.485556	2.142010	9.590104	-0.008055	-0.055200	0.001114	-0.587217	0.186793	-1.105907	-0.165014	-0.058032	-0.109682	-0.978454
22667	0.700755	2.051242	9.626281	-0.038529	-0.058866	-0.004354	-0.589368	0.187700	-1.106260	-0.165216	-0.059021	-0.108684	-0.978472
22668	0.831357	2.274502	9.416765	-0.031992	-0.025051	-0.074877	-0.588291	0.186664	-1.105354	-0.166384	-0.059238	-0.108060	-0.978330
22669	0.541145	2.264395	9.547557	-0.044259	-0.005279	-0.016378	-0.586684	0.188188	-1.105596	-0.166712	-0.059128	-0.107144	-0.978382
22670	0.571112	2.230959	9.616132	-0.015046	0.003378	0.003212	-0.588300	0.189935	-1.106065	-0.166290	-0.059017	-0.106852	-0.978492
22671	0.560420	2.259882	9.483186	-0.012406	0.029060	0.044056	-0.588029	0.189099	-1.106911	-0.165325	-0.058457	-0.106606	-0.978716
22672	0.672482	2.242503	9.556566	-0.022185	0.024732	0.072263	-0.586691	0.190636	-1.107421	-0.163554	-0.058057	-0.106162	-0.979086
22673	0.638349	2.261310	9.610744	0.019050	0.021389	0.077680	-0.585894	0.193119	-1.105446	-0.161911	-0.057816	-0.106471	-0.979340
22674	0.724148	2.311404	9.468564	0.042060	0.028303	0.093693	-0.587501	0.192050	-1.106550	-0.159635	-0.057599	-0.107271	-0.979639
22675	0.758219	2.307169	9.486492	-0.010177	0.029602	0.095298	-0.587507	0.194005	-1.105398	-0.157662	-0.057145	-0.107020	-0.980012
22676	0.772990	2.302586	9.530311	0.006816	0.044649	0.068037	-0.586708	0.196330	-1.108868	-0.155880	-0.056438	-0.107211	-0.980317
22677	0.773797	2.370565	9.447976	0.035323	0.026910	0.075968	-0.586172	0.196588	-1.108322	-0.154238	-0.056144	-0.107875	-0.980521
22678	0.826397	2.293842	9.503128	0.010345	0.023367	0.067017	-0.586445	0.198168	-1.109084	-0.152495	-0.055861	-0.108069	-0.980788
22679	0.825748	2.327818	9.512481	0.027100	0.011631	0.044007	-0.585905	0.197305	-1.108982	-0.151521	-0.055782	-0.108565	-0.980889
22680	0.795334	2.392810	9.501429	0.035923	-0.006163	0.047461	-0.586715	0.198734	-1.108791	-0.150163	-0.056109	-0.109195	-0.981009
22681	0.869479	2.318898	9.489818	0.022087	-0.007529	0.026178	-0.587514	0.196779	-1.109116	-0.149585	-0.056362	-0.109561	-0.981042
22682	0.820169	2.356843	9.463945	0.053308	-0.015548	0.001480	-0.587779	0.195352	-1.108343	-0.149097	-0.056820	-0.110558	-0.980978
22683	0.728610	2.321189	9.408445	0.017386	-0.000745	0.001485	-0.588044	0.194227	-1.108377	-0.148994	-0.056876	-0.110885	-0.980954
22684	0.626881	2.329061	9.477482	0.016101	0.008625	0.017475	-0.587508	0.194491	-1.108102	-0.148174	-0.056783	-0.111206	-0.981047
22685	0.705263	2.281927	9.441727	-0.009069	0.002296	0.049168	-0.587772	0.193244	-1.108956	-0.147159	-0.056802	-0.110971	-0.981225
22686	0.709789	2.320866	9.586007	-0.024308	0.023487	0.050134	-0.587782	0.196515	-1.109666	-0.145727	-0.056372	-0.110504	-0.981516
22687	0.692383	2.204013	9.475621	0.012668	0.038015	0.050354	-0.587784	0.197369	-1.109910	-0.144584	-0.055752	-0.110796	-0.981688
22688	0.696885	2.238093	9.581421	-0.014642	0.007411	0.056256	-0.586714	0.198618	-1.109882	-0.143066	-0.055682	-0.110465	-0.981952
22689	0.813125	2.245059	9.596972	0.009006	0.022017	0.049325	-0.586318	0.200899	-1.111037	-0.141982	-0.055364	-0.110634	-0.982108
22690	0.718584	2.226337	9.471442	0.029146	0.001233	0.033366	-0.587928	0.200509	-1.110895	-0.140861	-0.055487	-0.111171	-0.982202
22691	0.618027	2.302207	9.573703	0.012638	-0.013351	0.042079	-0.589537	0.199961	-1.110078	-0.139994	-0.055854	-0.111318	-0.982288
22692	0.764200	2.253872	9.508743	0.018840	-0.005364	0.081020	-0.590343	0.199832	-1.109801	-0.137990	-0.056186	-0.111580	-0.982523
22693	0.822180	2.269495	9.548921	0.012456	-0.006424	0.050036	-0.588601	0.200926	-1.109922	-0.136951	-0.056438	-0.111729	-0.982637
22694	0.788151	2.264014	9.482922	0.028512	0.007733	0.058143	-0.589944	0.201234	-1.109624	-0.135335	-0.056485	-0.112244	-0.982800
22695	0.778913	2.246858	9.518876	0.010282	-0.001484	0.065101	-0.590213	0.201221	-1.108805	-0.133990	-0.056670	-0.112343	-0.982962
22696	0.832186	2.255111	9.556558	0.018234	-0.006025	0.035910	-0.590755	0.202585	-1.106035	-0.132847	-0.056909	-0.112644	-0.983069
22697	0.788179	2.266445	9.506977	0.024228	-0.016057	0.012005	-0.592094	0.201503	-1.106870	-0.132562	-0.057300	-0.113034	-0.983040
22698	0.792573	2.288373	9.502131	-0.002747	-0.010948	0.011951	-0.591696	0.203580	-1.111432	-0.131909	-0.057523	-0.112938	-0.983126
22699	0.872101	2.197572	9.553402	0.020405	-0.011914	-0.012752	-0.592771	0.203868	-1.110594	-0.132105	-0.057770	-0.113286	-0.983045
22700	0.709530	2.320853	9.504152	0.009518	-0.030743	-0.046470	-0.593840	0.202042	-1.110096	-0.132633	-0.058283	-0.113446	-0.982925
22701	0.818705	2.196600	9.522884	0.002354	-0.029828	-0.013795	-0.594779	0.201596	-1.108196	-0.132911	-0.058829	-0.113388	-0.982862
22702	0.815936	2.099450	9.566863	0.002156	-0.011423	-0.003065	-0.593031	0.200701	-1.107973	-0.132575	-0.059043	-0.113403	-0.982892
22703	0.711108	2.126677	9.544182	0.013072	-0.023574	0.024320	-0.594107	0.201451	-1.108752	-0.132077	-0.059575	-0.113511	-0.982915
22704	0.535627	2.065237	9.611479	0.018903	0.007067	0.081155	-0.593971	0.200851	-1.107413	-0.130073	-0.059667	-0.113801	-0.983143
22705	0.515434	2.093994	9.538424	-0.000021	0.009587	0.116480	-0.595048	0.201734	-1.107780	-0.127705	-0.059697	-0.113613	-0.983473
22706	0.841404	2.230970	9.253708	-0.080697	0.039422	0.177349	-0.594526	0.207148	-1.109923	-0.123911	-0.059122	-0.111907	-0.984189
22707	0.886481	2.498809	9.103821	-0.189800	0.124137	0.166039	-0.594807	0.211425	-1.111006	-0.120531	-0.056539	-0.108219	-0.985172
22708	0.779319	2.205581	9.386801	-0.223394	0.193571	0.222988	-0.592552	0.220765	-1.113314	-0.115661	-0.052675	-0.104021	-0.986422
22709	0.866493	2.022703	9.742315	-0.210702	0.167182	0.180403	-0.588277	0.228305	-1.119376	-0.111916	-0.049227	-0.099995	-0.987447
22710	0.881625	2.236608	9.745981	-0.107729	0.104618	0.121080	-0.586289	0.237086	-1.121699	-0.109076	-0.047165	-0.097975	-0.988068
22711	0.952538	2.291278	9.523870	-0.078293	0.092164	0.095441	-0.583754	0.242799	-1.126576	-0.107023	-0.045343	-0.096493	-0.988524
22712	0.965897	2.141032	9.734844	-0.043394	0.030262	0.058022	-0.583492	0.245376	-1.128128	-0.105414	-0.044759	-0.095644	-0.988806
22713	0.927151	2.123324	9.632684	0.033105	-0.010768	0.017343	-0.582820	0.245119	-1.129912	-0.105000	-0.045082	-0.096227	-0.988779
22714	0.820027	2.133509	9.542659	0.033750	-0.031430	-0.010168	-0.583084	0.243689	-1.129003	-0.104674	-0.045739	-0.096840	-0.988723
22715	0.812272	2.050839	9.634521	0.044894	-0.038098	-0.024318	-0.583748	0.241131	-1.127854	-0.105124	-0.046558	-0.097646	-0.988558
22716	0.831224	2.056027	9.529143	0.078786	-0.038989	-0.012727	-0.584551	0.239974	-1.125978	-0.104719	-0.047442	-0.099141	-0.988410
22717	0.797992	2.026296	9.562049	0.064731	-0.025511	-0.023286	-0.585887	0.237730	-1.125491	-0.105104	-0.048064	-0.100368	-0.988215
22718	0.788146	2.040688	9.604969	0.089878	-0.035968	-0.023273	-0.587626	0.235451	-1.123096	-0.104798	-0.048879	-0.102104	-0.988030
22719	0.858282	2.034668	9.520506	0.095937	-0.037080	-0.048029	-0.587620	0.233424	-1.121122	-0.105664	-0.049750	-0.103944	-0.987702
22720	0.743473	2.088426	9.574351	0.076630	-0.042100	-0.067549	-0.589090	0.230866	-1.119148	-0.106165	-0.050552	-0.105455	-0.987448
22721	0.778417	2.147315	9.500354	0.082497	-0.032766	-0.083393	-0.589478	0.225784	-1.119307	-0.107733	-0.051235	-0.107073	-0.987068
22722	0.996294	2.267785	9.417063	0.020224	-0.018437	-0.108302	-0.588669	0.224751	-1.118262	-0.108956	-0.051348	-0.107567	-0.986874
22723	1.124434	2.163296	9.426598	-0.050087	0.014406	-0.165801	-0.588395	0.222583	-1.116568	-0.112181	-0.050658	-0.106756	-0.986637
22724	0.468057	2.027581	9.465254	-0.045319	0.014525	-0.242551	-0.585707	0.221698	-1.117716	-0.115814	-0.049665	-0.106173	-0.986330
22725	0.031848	2.172622	9.624096	-0.037718	-0.035249	-0.097771	-0.587309	0.218907	-1.117787	-0.117792	-0.050086	-0.105419	-0.986156
22726	0.229325	2.108229	9.587311	-0.044551	-0.073698	0.016852	-0.588919	0.218692	-1.119135	-0.117039	-0.051444	-0.104358	-0.986288
22727	0.716053	2.012678	9.622227	0.000118	-0.057544	0.099211	-0.589867	0.221074	-1.117143	-0.115141	-0.052786	-0.104094	-0.986469
22728	1.012540	2.078738	9.529721	0.018300	-0.060848	0.024034	-0.590407	0.221910	-1.116022	-0.114166	-0.054053	-0.104298	-0.986492
22729	1.020607	2.166282	9.567825	0.002431	-0.067856	-0.057402	-0.592284	0.221060	-1.114124	-0.115374	-0.055295	-0.104220	-0.986291
22730	1.132930	2.008102	9.601353	0.042258	-0.051477	-0.130570	-0.594429	0.219639	-1.111697	-0.117222	-0.056091	-0.105099	-0.985935
22731	0.908767	2.062293	9.565177	0.044930	-0.024216	-0.225819	-0.593338	0.214254	-1.112427	-0.121609	-0.056230	-0.106136	-0.985284
22732	0.643499	2.013795	9.677766	0.047595	-0.027730	-0.191297	-0.593594	0.209845	-1.111207	-0.124586	-0.056438	-0.107241	-0.984780
22733	0.536663	2.011848	9.602283	0.103768	-0.020624	-0.136237	-0.593586	0.207161	-1.111430	-0.127133	-0.056821	-0.109331	-0.984203
22734	0.510409	2.103614	9.543012	0.089334	-0.010882	-0.031895	-0.593035	0.202310	-1.110233	-0.127083	-0.057165	-0.111107	-0.983990
22735	0.597079	2.124602	9.492554	0.081049	0.008464	0.045983	-0.593704	0.201473	-1.110116	-0.126006	-0.057296	-0.112608	-0.983951
22736	0.727362	2.158528	9.520369	0.023533	-0.004322	0.040386	-0.594912	0.201482	-1.109286	-0.124701	-0.057515	-0.113017	-0.984057
22737	0.811890	2.293580	9.512314	0.025611	0.016383	0.067023	-0.594912	0.201168	-1.107936	-0.123256	-0.057395	-0.113417	-0.984200
22738	0.990131	2.219125	9.460571	0.002506	-0.002178	0.019057	-0.593975	0.201251	-1.100193	-0.122412	-0.057473	-0.113441	-0.984298
22739	0.742369	2.374856	9.499939	0.009415	0.015202	-0.034692	-0.594649	0.202411	-1.100691	-0.122989	-0.057109	-0.113636	-0.984225
22740	0.792838	2.390333	9.462854	0.008705	-0.001393	-0.010941	-0.595181	0.200591	-1.101016	-0.122697	-0.057116	-0.113821	-0.984240
22741	0.774677	2.346318	9.573363	0.006442	0.002539	-0.026834	-0.593305	0.202517	-1.106687	-0.123151	-0.057011	-0.113922	-0.984177
22742	0.790649	2.385443	9.506155	0.028658	-0.008162	-0.017995	-0.594640	0.199984	-1.105938	-0.122983	-0.057182	-0.114491	-0.984123
22743	0.819281	2.400523	9.458775	0.024832	-0.006634	-0.009162	-0.593699	0.199874	-1.108264	-0.123090	-0.057344	-0.114918	-0.984050
22744	0.785518	2.395057	9.477037	0.023055	-0.011941	-0.010963	-0.594098	0.198315	-1.107766	-0.122790	-0.057591	-0.115360	-0.984021
22745	0.813823	2.429554	9.448759	0.034123	-0.015971	0.012025	-0.594097	0.198026	-1.107503	-0.122491	-0.058008	-0.115929	-0.983967
22746	0.886653	2.426022	9.465465	0.025918	-0.017900	0.015507	-0.597053	0.198616	-1.105546	-0.121650	-0.058436	-0.116384	-0.983993
22747	0.837926	2.439704	9.471087	0.046245	-0.015474	-0.003853	-0.595976	0.197432	-1.104373	-0.121648	-0.058840	-0.117217	-0.983870
22748	0.919262	2.475155	9.357767	0.026254	-0.017591	0.003126	-0.597851	0.196036	-1.103308	-0.121020	-0.059229	-0.117696	-0.983867
22749	0.853224	2.420574	9.589657	0.030456	-0.016986	-0.019831	-0.596906	0.194330	-1.103918	-0.121354	-0.059591	-0.118238	-0.983739
22750	0.810555	2.361529	9.518982	0.078887	-0.023829	-0.014405	-0.597978	0.193506	-1.103932	-0.120999	-0.060185	-0.119760	-0.983562
22751	0.914684	2.460505	9.350515	0.032182	-0.025907	-0.018124	-0.598769	0.188660	-1.101632	-0.121318	-0.060730	-0.120312	-0.983422
22752	0.842285	2.459201	9.439779	0.017929	-0.013496	-0.021612	-0.598773	0.189785	-1.101323	-0.121159	-0.060956	-0.120669	-0.983384
22753	0.799243	2.439005	9.496386	0.015205	-0.019685	0.011944	-0.598371	0.189713	-1.098610	-0.120893	-0.061406	-0.120865	-0.983365
22754	0.890667	2.467364	9.462868	0.043528	-0.019880	0.029692	-0.598903	0.188029	-1.098659	-0.119726	-0.061944	-0.121647	-0.983377
22755	0.898759	2.528188	9.339888	0.014855	-0.014700	0.026098	-0.601052	0.188527	-1.099705	-0.119170	-0.062332	-0.121834	-0.983397
22756	0.919252	2.489730	9.446726	0.000478	0.002030	0.027923	-0.601053	0.188656	-1.099157	-0.118007	-0.062327	-0.121826	-0.983539
22757	0.863358	2.394051	9.561281	0.006020	-0.006698	-0.012770	-0.599975	0.187507	-1.099479	-0.118207	-0.062441	-0.121902	-0.983498
22758	0.972744	2.473702	9.400343	0.016374	-0.000880	-0.028637	-0.600112	0.188660	-1.100256	-0.118144	-0.062393	-0.122271	-0.983463
22759	0.843844	2.400980	9.565444	0.012769	-0.000915	-0.028621	-0.598767	0.187488	-1.099902	-0.118633	-0.062369	-0.122509	-0.983376
22760	0.760691	2.431025	9.516928	0.060760	-0.025871	-0.010047	-0.598766	0.187205	-1.099911	-0.118248	-0.062968	-0.123666	-0.983239
22761	0.840022	2.439731	9.367640	0.016862	-0.032205	0.015399	-0.600642	0.185775	-1.097351	-0.117944	-0.063669	-0.123852	-0.983207
22762	0.846278	2.303937	9.722723	0.072490	-0.028328	0.021783	-0.601044	0.185790	-1.097618	-0.116984	-0.064428	-0.125190	-0.983103
22763	0.821280	2.424837	9.477910	0.138860	-0.022686	0.031758	-0.599956	0.181303	-1.100496	-0.116179	-0.065260	-0.127761	-0.982813
22764	0.898076	2.552445	9.277095	0.075069	0.007910	0.067100	-0.601031	0.181629	-1.101289	-0.114271	-0.065430	-0.129173	-0.982841
22765	1.155604	2.651801	9.337208	0.003913	0.007291	0.068579	-0.599420	0.181875	-1.101299	-0.112840	-0.065462	-0.129114	-0.983011
22766	1.202270	2.621089	9.338872	0.034528	0.038498	0.039691	-0.596999	0.179784	-1.098947	-0.111415	-0.064862	-0.129835	-0.983119
22767	1.145129	2.576360	9.380786	-0.027256	-0.001626	-0.012907	-0.596197	0.181199	-1.099727	-0.111646	-0.064807	-0.129247	-0.983174
22768	1.236632	2.602294	9.356918	-0.004855	-0.011313	-0.044746	-0.594455	0.182808	-1.103775	-0.111931	-0.064863	-0.129200	-0.983144
22769	1.147601	2.680782	9.288598	-0.031955	-0.011750	-0.108470	-0.594048	0.181360	-1.102739	-0.114070	-0.064768	-0.128624	-0.982980
22770	1.124485	2.639103	9.379680	-0.044141	-0.023860	-0.126262	-0.593641	0.179933	-1.102654	-0.115930	-0.064758	-0.127887	-0.982859
22771	1.137977	2.309263	10.032541	-0.109310	-0.027365	-0.114117	-0.594188	0.183060	-1.102682	-0.118317	-0.064786	-0.125744	-0.982849
22772	0.295041	2.827914	8.852091	0.091284	0.051150	-0.059749	-0.591491	0.179017	-1.101892	-0.118560	-0.063799	-0.127754	-0.982625
22773	0.896800	2.445656	9.732833	-0.110031	-0.028752	0.048597	-0.592981	0.183437	-1.101868	-0.117756	-0.064238	-0.125395	-0.982997
22774	0.834747	2.575577	9.323122	-0.065728	0.002706	0.013592	-0.592718	0.185112	-1.101137	-0.116982	-0.064032	-0.124104	-0.983267
22775	0.827877	2.458944	9.480263	-0.040553	0.041802	-0.012599	-0.592183	0.185989	-1.102883	-0.117117	-0.063087	-0.123355	-0.983406
22776	1.091788	2.327771	9.337694	-0.035076	0.047180	-0.047959	-0.591114	0.187696	-1.104336	-0.117409	-0.061928	-0.122847	-0.983508
22777	0.449216	2.486058	9.466031	-0.118528	0.047608	-0.023333	-0.592219	0.198530	-1.106693	-0.117836	-0.060647	-0.120587	-0.983817
22778	1.113524	2.507846	9.683648	0.041236	0.044261	0.024735	-0.590616	0.201036	-1.106495	-0.116618	-0.059904	-0.121482	-0.983897
22779	0.930990	2.392842	9.481519	0.062181	0.095863	-0.042009	-0.589001	0.199892	-1.107638	-0.117074	-0.058063	-0.122907	-0.983776
22780	0.880314	2.486588	9.375744	0.046244	0.087003	-0.120789	-0.584960	0.195266	-1.107427	-0.118613	-0.056132	-0.124168	-0.983546
22781	0.860067	2.775108	9.392204	0.027082	0.053807	-0.151128	-0.583075	0.194038	-1.111297	-0.121359	-0.054774	-0.124938	-0.983190
22782	0.852317	2.682721	9.423958	0.051857	0.025398	-0.072544	-0.581190	0.192163	-1.111651	-0.121966	-0.054171	-0.126112	-0.982998
22783	0.544537	2.924752	9.422316	0.048289	-0.064701	0.045392	-0.579008	0.180452	-1.109199	-0.121123	-0.055686	-0.126817	-0.982927
22784	0.476111	2.530198	9.052475	-0.134613	-0.135284	0.211498	-0.582505	0.182299	-1.105971	-0.116914	-0.058528	-0.123612	-0.983680
22785	1.049433	2.545514	9.580292	0.038610	-0.057939	-0.265890	-0.586264	0.182064	-1.104303	-0.122180	-0.059109	-0.124511	-0.982891
22786	0.680754	2.526663	9.366911	-0.145915	-0.019311	0.013235	-0.586388	0.178981	-1.105489	-0.121471	-0.059124	-0.121594	-0.983343
22787	0.908384	2.229809	9.734818	-0.077229	-0.013118	0.002834	-0.588946	0.181315	-1.105928	-0.121477	-0.059205	-0.119994	-0.983534
22788	0.699302	2.349800	9.518064	-0.048275	-0.012763	-0.002331	-0.589354	0.183492	-1.107892	-0.121001	-0.059300	-0.119027	-0.983705
22789	0.861813	2.199795	9.379747	-0.143382	0.024818	0.027644	-0.590163	0.184632	-1.107438	-0.120506	-0.058529	-0.116177	-0.984152
22790	0.782805	1.953203	9.663239	-0.156498	0.041939	0.049835	-0.592061	0.190929	-1.108572	-0.119113	-0.057425	-0.113142	-0.984740
22791	0.641175	1.994322	9.586366	-0.123145	0.057356	0.084548	-0.590998	0.194480	-1.110238	-0.117398	-0.056178	-0.110672	-0.985299
22792	0.878044	2.066538	9.073122	-0.143694	0.083026	0.118200	-0.591008	0.198056	-1.111890	-0.114642	-0.054461	-0.107899	-0.986027
22793	0.750729	1.889440	9.080180	-0.245966	0.098379	0.109172	-0.589022	0.207361	-1.112429	-0.112480	-0.052180	-0.103062	-0.986916
22794	0.743336	2.049551	9.285769	-0.216607	0.102713	0.088064	-0.587030	0.214876	-1.115065	-0.110381	-0.049847	-0.098918	-0.987698
22795	0.650300	2.106131	9.345076	-0.238357	0.101506	0.093310	-0.585704	0.220847	-1.117607	-0.108510	-0.047486	-0.094257	-0.988477
22796	0.480515	1.938019	9.774441	-0.301786	0.081998	0.105397	-0.583856	0.231977	-1.123525	-0.106203	-0.045413	-0.088360	-0.989369
22797	0.668429	1.931759	10.146157	-0.230412	0.098008	0.130427	-0.582003	0.241091	-1.127876	-0.103594	-0.043190	-0.083812	-0.990141
22798	0.811329	1.888195	9.842743	-0.096956	0.123203	0.092085	-0.579201	0.246978	-1.128262	-0.101252	-0.040707	-0.082060	-0.990635
22799	0.112922	1.907078	9.828389	-0.150448	0.137324	0.076247	-0.577331	0.250394	-1.131029	-0.099576	-0.037770	-0.079236	-0.991151
22800	0.557032	1.754915	9.823908	-0.092721	0.122183	0.169953	-0.574395	0.256291	-1.131961	-0.095712	-0.035439	-0.077504	-0.991754
22801	0.518417	1.734785	9.748250	-0.058128	0.127147	0.088769	-0.571587	0.260563	-1.135935	-0.093734	-0.032909	-0.076485	-0.992109
22802	0.110449	1.758930	9.644073	0.006802	0.142874	0.120991	-0.568770	0.261403	-1.138389	-0.090721	-0.030277	-0.076799	-0.992449
22803	0.319933	1.682604	9.497012	-0.039454	0.121014	0.198466	-0.566497	0.264936	-1.140477	-0.086559	-0.028058	-0.076088	-0.992940
22804	0.412266	1.465821	9.737392	-0.115592	0.126973	0.219466	-0.564632	0.269732	-1.141704	-0.081722	-0.025680	-0.073876	-0.993582
22805	0.476036	1.442712	9.830999	-0.034303	0.134030	0.141952	-0.560347	0.273970	-1.145697	-0.078660	-0.023128	-0.073310	-0.993933
22806	0.357306	1.527927	9.610060	-0.012633	0.115661	0.136626	-0.558746	0.277678	-1.148588	-0.075390	-0.021016	-0.073166	-0.994244
22807	0.388271	1.421666	9.534780	-0.057022	0.091052	0.109806	-0.556200	0.279361	-1.150467	-0.073035	-0.019246	-0.072096	-0.994534
22808	0.187425	1.553986	9.700940	-0.049824	0.063620	0.070788	-0.553659	0.283101	-1.155679	-0.071167	-0.018018	-0.071159	-0.994760
22809	0.332925	1.546914	9.683793	-0.036593	0.025427	0.074090	-0.553668	0.286526	-1.156929	-0.069607	-0.017535	-0.070424	-0.994931
22810	0.334919	1.474140	9.855319	-0.048798	0.000860	0.020849	-0.551520	0.286495	-1.157771	-0.068803	-0.017487	-0.069435	-0.995057
22811	0.239021	1.661751	9.836517	0.002063	-0.008074	-0.032080	-0.554207	0.286758	-1.154195	-0.069390	-0.017583	-0.069473	-0.995012
22812	0.263667	1.484960	9.617140	-0.019459	0.003296	-0.032068	-0.554202	0.285222	-1.155061	-0.069604	-0.017451	-0.069090	-0.995026
22813	0.332342	1.342991	9.745496	-0.010177	0.006193	-0.109831	-0.552195	0.287112	-1.153119	-0.071721	-0.017146	-0.068933	-0.994892
22814	0.056397	1.551601	9.636756	0.043405	-0.010690	-0.164530	-0.554065	0.284062	-1.154012	-0.074528	-0.017197	-0.069827	-0.994623
22815	0.192906	1.495408	9.528399	0.009618	-0.042366	-0.150637	-0.552848	0.282233	-1.153214	-0.077518	-0.017822	-0.070017	-0.994370
22816	0.161177	1.402595	9.638859	-0.021505	-0.068837	-0.169462	-0.553647	0.279995	-1.153549	-0.080543	-0.018924	-0.069532	-0.994143
22817	-0.066243	1.386332	9.660890	-0.000361	-0.081493	-0.154397	-0.556323	0.276766	-1.151990	-0.083665	-0.020295	-0.069462	-0.993863
22818	0.005809	1.416770	9.646021	-0.044040	-0.118435	-0.041625	-0.558740	0.276457	-1.148435	-0.084292	-0.022526	-0.068394	-0.993836
22819	0.192185	1.349780	9.914638	-0.084776	-0.127706	0.032406	-0.562509	0.279051	-1.146675	-0.083800	-0.024919	-0.066489	-0.993950
22820	0.254990	1.127983	9.985470	-0.007551	-0.040504	0.053453	-0.564796	0.280177	-1.146532	-0.082438	-0.025794	-0.066233	-0.994058
22821	0.101400	1.261119	9.772728	0.023061	-0.003078	0.060010	-0.565601	0.280186	-1.146115	-0.081177	-0.025912	-0.066652	-0.994131
22822	0.048244	1.478628	9.663536	-0.015752	0.032837	0.104328	-0.564804	0.282983	-1.145490	-0.078749	-0.025386	-0.066326	-0.994362
22823	0.425654	1.271849	9.681493	-0.026066	0.054576	0.157404	-0.564413	0.286964	-1.146725	-0.075500	-0.024401	-0.065815	-0.994672
22824	0.429157	1.271949	10.023430	-0.047289	0.051130	0.074203	-0.563880	0.288398	-1.148045	-0.073668	-0.023424	-0.064902	-0.994893
22825	0.367726	1.503849	9.687593	0.078335	0.053484	0.021580	-0.562804	0.287669	-1.148217	-0.073073	-0.022444	-0.066534	-0.994852
22826	0.397421	1.404809	9.255945	0.041043	0.011102	-0.003555	-0.560115	0.286652	-1.149777	-0.072768	-0.022290	-0.067357	-0.994822
22827	0.266485	1.472878	9.665462	-0.055178	0.012995	-0.040960	-0.562000	0.288367	-1.148612	-0.073530	-0.021842	-0.066311	-0.994846
22828	0.216214	1.229226	9.858338	0.030033	0.015996	-0.097238	-0.562127	0.286324	-1.151940	-0.075092	-0.021451	-0.066962	-0.994694
22829	-0.109644	1.383519	9.717182	0.006939	0.019539	-0.141423	-0.560107	0.283997	-1.151223	-0.077817	-0.020812	-0.067201	-0.994483
22830	-0.226584	1.415385	9.725389	0.030597	-0.007421	-0.122047	-0.559295	0.281848	-1.150894	-0.079959	-0.020858	-0.067835	-0.994269
22831	-0.233988	1.274431	9.560125	0.013651	-0.009216	-0.127405	-0.562510	0.279665	-1.151199	-0.082443	-0.020783	-0.068157	-0.994045
22832	-0.349543	1.272359	9.792506	-0.026362	-0.004613	-0.111568	-0.563584	0.279687	-1.151050	-0.084450	-0.020699	-0.067657	-0.993913
22833	-0.314230	1.195312	9.743619	0.016554	-0.024102	-0.171679	-0.561158	0.276379	-1.151185	-0.087835	-0.020824	-0.068019	-0.993592
22834	-0.668278	1.193734	9.667769	0.004262	0.009681	-0.176726	-0.561154	0.274959	-1.150959	-0.091150	-0.020421	-0.068178	-0.993291
22835	-0.694026	1.110703	9.431694	0.021693	0.035831	-0.149967	-0.562756	0.272167	-1.151031	-0.094023	-0.019328	-0.068729	-0.993007
22836	-0.734105	1.192128	9.531126	-0.043247	0.052915	-0.141136	-0.558586	0.270170	-1.152177	-0.096627	-0.018027	-0.068007	-0.992831
22837	-0.374775	1.140373	9.407737	-0.059184	0.026482	-0.155575	-0.557784	0.271283	-1.152150	-0.099656	-0.016910	-0.066923	-0.992625
22838	-0.312697	0.913365	9.979468	-0.171101	0.014559	-0.214369	-0.558056	0.272597	-1.153601	-0.103821	-0.016019	-0.063610	-0.992431
22839	-0.744186	1.289102	10.021167	-0.049393	-0.068387	-0.271021	-0.559528	0.270940	-1.153909	-0.109258	-0.016622	-0.062541	-0.991905
22840	-0.295387	0.957335	9.599320	-0.134750	-0.013682	0.004819	-0.561683	0.272934	-1.152323	-0.109110	-0.016631	-0.059819	-0.992089
22841	0.349048	0.828695	10.250598	-0.125522	0.013177	-0.035880	-0.561564	0.277720	-1.153721	-0.109801	-0.015747	-0.057311	-0.992175
22842	0.287892	1.128546	9.663902	0.052034	0.043147	-0.073132	-0.561163	0.278578	-1.154514	-0.111067	-0.014948	-0.058444	-0.991980
22843	0.557918	1.186845	9.585088	-0.084966	0.059743	0.072358	-0.561162	0.277994	-1.153717	-0.109538	-0.013391	-0.056812	-0.992267
22844	1.306211	0.797568	10.776101	-0.010418	0.069965	-0.024768	-0.558085	0.281964	-1.157160	-0.109826	-0.011977	-0.056748	-0.992257
22845	1.312961	1.147239	10.518501	0.178205	0.001624	-0.360574	-0.557390	0.274008	-1.156474	-0.116878	-0.011765	-0.060286	-0.991245
22846	1.108149	0.827839	9.645605	-0.066340	-0.004080	-0.502751	-0.558180	0.268766	-1.155410	-0.126692	-0.011107	-0.059059	-0.990120
22847	0.733439	1.088038	9.285498	-0.110554	-0.058984	-0.743630	-0.556550	0.262541	-1.157126	-0.141436	-0.011030	-0.056769	-0.988257
22848	0.661230	1.465378	8.758060	-0.187431	-0.015379	-0.484544	-0.555462	0.257810	-1.155524	-0.150870	-0.010274	-0.053108	-0.987073
22849	0.578714	0.973660	10.218036	-0.258707	0.007026	-0.443069	-0.552248	0.260774	-1.158457	-0.159590	-0.008851	-0.048009	-0.985976
22850	-0.305919	1.195580	10.841581	0.024166	-0.036160	-0.327358	-0.552648	0.259775	-1.157669	-0.165840	-0.009346	-0.048409	-0.984919
22851	0.097119	1.341144	9.690145	0.278879	-0.084467	-0.300413	-0.552875	0.245886	-1.156483	-0.171718	-0.011608	-0.053601	-0.983618
22852	0.237864	1.346052	9.010766	0.022576	-0.094203	-0.138623	-0.554202	0.240521	-1.155689	-0.174291	-0.013408	-0.053736	-0.983135
22853	0.181027	1.505314	9.669817	-0.278679	-0.148260	0.111155	-0.557438	0.244752	-1.151843	-0.172271	-0.015456	-0.047663	-0.983774
22854	1.135506	0.932818	10.529117	0.081085	-0.101311	-0.043221	-0.558926	0.248432	-1.150347	-0.172890	-0.017703	-0.048907	-0.983567
22855	0.504957	0.918842	9.539746	0.279199	-0.085730	-0.176717	-0.560913	0.239390	-1.148984	-0.176280	-0.020219	-0.054104	-0.982644
22856	0.361964	1.013333	9.368545	0.048582	-0.133830	-0.108759	-0.563998	0.238138	-1.146812	-0.178116	-0.022910	-0.054619	-0.982225
22857	0.449369	0.825210	9.760386	0.014320	-0.087957	-0.030714	-0.565597	0.234358	-1.144955	-0.178740	-0.024704	-0.054525	-0.982074
22858	0.612768	0.682539	9.949429	0.171355	-0.066835	-0.111456	-0.562894	0.228535	-1.146807	-0.180523	-0.026515	-0.057695	-0.981519
22859	0.419234	0.878071	9.761470	0.124812	-0.043996	-0.116721	-0.562210	0.224553	-1.146672	-0.182728	-0.027754	-0.059941	-0.980942
22860	0.315197	0.720798	9.590955	0.109711	-0.037725	-0.088404	-0.560465	0.224501	-1.146150	-0.184072	-0.028797	-0.061992	-0.980533
22861	0.276461	0.176354	10.000702	0.084221	0.037715	-0.199374	-0.556448	0.227888	-1.143639	-0.187815	-0.028164	-0.063731	-0.979730
22862	0.181348	0.873739	9.614581	-0.020992	-0.008192	-0.177011	-0.557389	0.228312	-1.142662	-0.191033	-0.028034	-0.063373	-0.979135
22863	-0.136135	0.770886	9.733199	-0.039217	-0.005974	-0.201737	-0.559260	0.225238	-1.142467	-0.194943	-0.027761	-0.062502	-0.978427
22864	-0.126915	0.822052	9.906419	0.179417	0.033120	-0.125663	-0.559512	0.220014	-1.142769	-0.197051	-0.027673	-0.066194	-0.977765
22865	-0.243113	1.157283	8.997601	0.018216	0.055864	0.120669	-0.558561	0.216164	-1.142497	-0.194541	-0.026788	-0.066504	-0.978271
22866	0.404080	1.125395	9.595445	-0.134166	0.097967	0.237888	-0.558708	0.220592	-1.144120	-0.189654	-0.024686	-0.064113	-0.979445
22867	0.656150	1.091187	10.152294	-0.192194	0.058201	0.245341	-0.558195	0.228852	-1.146852	-0.184798	-0.023126	-0.060233	-0.980656
22868	0.271807	1.441096	10.378587	0.010103	0.000044	0.005198	-0.556864	0.232800	-1.147556	-0.184507	-0.023189	-0.060411	-0.980699
22869	0.189286	1.670126	9.486046	0.101743	-0.029506	0.007979	-0.556991	0.230380	-1.146816	-0.184272	-0.024153	-0.062113	-0.980613
22870	0.251715	1.719825	9.615171	0.032988	0.052929	0.102868	-0.557393	0.229965	-1.146825	-0.181960	-0.023383	-0.062887	-0.981014
22871	-0.067478	1.908229	9.498035	-0.019461	-0.002766	0.035222	-0.559408	0.230467	-1.148146	-0.181216	-0.023409	-0.062352	-0.981186
22872	0.014821	1.987852	9.971612	-0.166862	0.109712	0.180355	-0.557409	0.234772	-1.148630	-0.177376	-0.020893	-0.059372	-0.982128
22873	0.080341	1.950259	10.527576	-0.126399	0.068521	0.206715	-0.555543	0.239471	-1.151764	-0.173220	-0.019339	-0.056977	-0.983043
22874	0.478868	2.044821	9.927649	0.184052	0.057857	0.241138	-0.556357	0.242647	-1.153691	-0.168014	-0.019125	-0.060687	-0.983729
22875	0.517789	1.700742	9.334439	0.163220	-0.032194	0.063701	-0.558221	0.237286	-1.152483	-0.166670	-0.020416	-0.063749	-0.983738
22876	0.638782	1.702933	9.289990	0.003882	-0.012375	0.035012	-0.558762	0.238724	-1.152974	-0.165476	-0.020716	-0.063759	-0.983933
22877	0.308675	1.749969	9.424111	0.026462	0.005468	-0.065440	-0.558757	0.237787	-1.153221	-0.166677	-0.020672	-0.064341	-0.983693
22878	-0.018692	1.756165	9.404389	0.047750	0.018608	-0.051072	-0.557944	0.235355	-1.152902	-0.166860	-0.020380	-0.065358	-0.983601
22879	-0.034521	1.491291	9.624963	0.068935	0.019397	0.032112	-0.558473	0.232519	-1.152171	-0.166107	-0.020317	-0.066808	-0.983632
22880	-0.109732	1.591869	9.467831	0.049645	-0.036967	0.003417	-0.558470	0.231649	-1.151247	-0.165355	-0.021198	-0.067655	-0.983682
22881	-0.020011	1.729457	9.585095	-0.035179	-0.066086	0.073662	-0.561960	0.231135	-1.149999	-0.163944	-0.022512	-0.066780	-0.983949
22882	0.026652	1.638095	9.969971	0.022399	-0.085061	0.070170	-0.565190	0.233459	-1.149342	-0.162054	-0.024345	-0.066903	-0.984210
22883	0.019740	1.730608	9.903893	0.074799	-0.072300	-0.071119	-0.566798	0.231355	-1.144415	-0.163450	-0.025933	-0.068263	-0.983845
22884	0.047027	1.410628	9.615867	0.113044	-0.043280	-0.081408	-0.567860	0.227217	-1.141816	-0.164515	-0.027037	-0.070381	-0.983489
22885	-0.113660	1.325173	9.611580	0.136649	-0.078535	-0.230046	-0.568917	0.221415	-1.140768	-0.169012	-0.028700	-0.073015	-0.982487
22886	-0.621224	1.680062	9.222609	0.074138	-0.120385	-0.322348	-0.570638	0.213385	-1.140599	-0.175088	-0.030849	-0.074238	-0.981265
22887	-0.582576	1.957529	9.399838	0.025667	-0.080588	-0.186121	-0.572503	0.208134	-1.138027	-0.178788	-0.032173	-0.074689	-0.980521
22888	-0.376498	1.621029	9.596639	0.062491	0.000435	-0.066976	-0.573438	0.206212	-1.137884	-0.179815	-0.032302	-0.075944	-0.980232
22889	-0.433250	1.328700	9.731909	-0.065211	-0.043164	-0.145433	-0.574643	0.205259	-1.138309	-0.182722	-0.032567	-0.074716	-0.979780
22890	-0.442673	1.377124	10.123638	-0.170935	0.005891	-0.223259	-0.573298	0.204540	-1.139164	-0.187017	-0.031513	-0.071514	-0.979243
22891	-0.140014	1.649664	10.219939	-0.087944	0.033486	-0.159248	-0.571820	0.204220	-1.139056	-0.190094	-0.030130	-0.070124	-0.978795
22892	0.057560	1.434743	10.030228	-0.143852	0.115391	-0.038695	-0.568469	0.206623	-1.142282	-0.190615	-0.027292	-0.067750	-0.978944
22893	0.390056	1.115441	9.696195	-0.050836	0.086348	-0.054554	-0.566319	0.205819	-1.140292	-0.191542	-0.025165	-0.067201	-0.978858
22894	0.674882	1.467710	9.254527	0.039274	0.045502	-0.133283	-0.564164	0.204135	-1.143092	-0.193896	-0.024266	-0.068192	-0.978348
22895	0.804682	1.506552	9.927436	-0.299549	0.104402	-0.041186	-0.562558	0.205943	-1.143325	-0.194645	-0.020889	-0.062835	-0.978636
22896	1.109167	0.783850	10.452573	-0.292464	0.068198	0.023977	-0.559635	0.217096	-1.151160	-0.194013	-0.018466	-0.057347	-0.979147
22897	1.068245	1.166610	9.889944	-0.070554	-0.062601	-0.220164	-0.560041	0.218268	-1.152477	-0.198358	-0.019123	-0.055839	-0.978351
22898	0.989419	1.645799	9.445787	-0.063547	-0.036074	-0.140397	-0.560839	0.215722	-1.151734	-0.200848	-0.019432	-0.054491	-0.977913
22899	0.875926	1.267464	9.488490	-0.062946	-0.068086	-0.032702	-0.561514	0.216884	-1.152369	-0.201519	-0.020501	-0.053046	-0.977832
22900	1.205127	1.062248	9.598839	-0.112670	-0.056238	0.011355	-0.562723	0.216887	-1.151266	-0.200823	-0.021159	-0.050601	-0.978091
22901	1.060963	1.018375	9.717516	-0.090729	-0.061993	-0.036323	-0.565674	0.216112	-1.151529	-0.201564	-0.022067	-0.048619	-0.978019
22902	0.913023	1.260875	9.682259	0.011492	-0.067731	-0.057233	-0.566750	0.216376	-1.149604	-0.200863	-0.023319	-0.048618	-0.978134
22903	0.935440	1.207859	9.538911	0.012801	-0.076935	0.027584	-0.568771	0.218876	-1.151676	-0.200319	-0.025050	-0.048576	-0.978205
22904	0.951110	0.708084	9.807961	-0.020695	-0.058866	0.004619	-0.570248	0.218913	-1.151793	-0.187999	-0.025549	-0.048236	-0.980651
22905	0.713909	0.689212	9.786381	0.041969	-0.097836	-0.124456	-0.571986	0.216074	-1.149688	-0.190436	-0.027682	-0.048745	-0.980098
22906	0.519389	0.928419	9.561954	0.097776	-0.054888	-0.116895	-0.574918	0.208077	-1.143656	-0.172911	-0.028020	-0.051072	-0.983213
22907	0.381253	0.804531	9.549020	0.047410	-0.032180	-0.046145	-0.576115	0.204101	-1.141866	-0.173747	-0.028944	-0.051892	-0.982996
22908	0.461261	0.611809	9.875503	0.025443	-0.006120	-0.028383	-0.577185	0.202375	-1.139597	-0.167840	-0.028809	-0.052555	-0.983991
22909	0.361366	0.389079	9.835601	0.081404	0.008533	-0.098808	-0.577445	0.199367	-1.137787	-0.169650	-0.028971	-0.054167	-0.983588
22910	0.004235	0.545242	9.780132	0.140778	0.026583	-0.162087	-0.573937	0.193627	-1.137877	-0.171216	-0.028693	-0.057142	-0.983156
22911	-0.199260	0.769736	9.690347	0.177751	0.051012	-0.059224	-0.573111	0.187297	-1.140404	-0.172143	-0.028343	-0.060740	-0.982789
22912	-0.191582	0.643650	9.790232	0.104653	0.044176	0.048362	-0.571484	0.182008	-1.139778	-0.170391	-0.027881	-0.062918	-0.982970
22913	-0.046454	0.655993	9.777741	0.062447	0.033296	0.042823	-0.572685	0.179179	-1.138631	-0.169399	-0.027557	-0.064092	-0.983075
22914	-0.035724	1.107735	9.890211	0.073660	-0.046696	0.045859	-0.572676	0.176337	-1.138179	-0.168125	-0.028790	-0.065345	-0.983176
22915	0.016232	1.370828	9.586506	0.079007	-0.030666	0.118458	-0.574823	0.175328	-1.135194	-0.165718	-0.029849	-0.066587	-0.983470
22916	0.222490	1.275064	9.829470	-0.040950	0.007070	0.134189	-0.578041	0.174160	-1.136554	-0.162751	-0.029762	-0.065712	-0.984027
22917	0.623562	1.682968	10.479033	-0.348641	-0.031656	0.086884	-0.580477	0.180777	-1.138760	-0.161215	-0.029402	-0.058563	-0.984742
22918	0.768918	2.195421	10.628877	-0.296349	-0.039818	0.147941	-0.581307	0.188713	-1.138358	-0.158179	-0.029417	-0.052497	-0.985575
22919	0.787525	2.093703	9.739528	0.127005	-0.012985	0.141505	-0.583990	0.188086	-1.139163	-0.155255	-0.030297	-0.054818	-0.985887
22920	0.840737	1.759593	9.129829	0.165914	0.024487	0.041098	-0.585052	0.183824	-1.137384	-0.153308	-0.030347	-0.058149	-0.985999
22921	0.593195	1.813388	9.362554	0.053049	-0.030185	-0.123998	-0.587193	0.181519	-1.139610	-0.155682	-0.031065	-0.059168	-0.985544
22922	0.292181	2.101681	9.493170	0.050520	-0.018589	-0.162780	-0.586108	0.177792	-1.138655	-0.155447	-0.031218	-0.060294	-0.985508
22923	0.347302	1.993427	9.380129	0.135630	0.004987	-0.008537	-0.585819	0.170959	-1.137247	-0.155452	-0.031634	-0.063044	-0.985322
22924	0.523715	1.600891	9.041859	0.152177	-0.011360	0.010845	-0.586879	0.165829	-1.134680	-0.151888	-0.032158	-0.066085	-0.985662
22925	0.429978	1.601645	9.294146	-0.020166	-0.054978	-0.081904	-0.586602	0.162655	-1.132337	-0.153515	-0.033182	-0.065649	-0.985405
22926	0.406576	1.742063	9.677530	0.005570	-0.094945	-0.110379	-0.588746	0.161309	-1.133172	-0.153959	-0.034835	-0.065583	-0.985283
22927	0.365101	1.624778	9.616961	0.098038	-0.072315	-0.131147	-0.590073	0.155575	-1.128717	-0.156497	-0.036492	-0.067480	-0.984695
22928	0.224287	1.384310	9.554273	0.080425	-0.033188	-0.137982	-0.590863	0.150144	-1.125619	-0.157964	-0.037157	-0.069084	-0.984324
22929	-0.063414	1.510207	9.804478	0.024053	-0.059188	-0.256740	-0.589910	0.145726	-1.125229	-0.163011	-0.038109	-0.069657	-0.983424
22930	-0.286000	1.705213	9.622853	0.079973	-0.033788	-0.222762	-0.587479	0.140664	-1.122972	-0.166627	-0.038703	-0.071295	-0.982677
22931	-0.530089	1.312370	9.661657	0.098369	0.035903	-0.123173	-0.586921	0.133859	-1.123063	-0.168856	-0.038144	-0.073548	-0.982152
22932	-0.392222	1.178908	9.498386	0.013659	0.058092	-0.114476	-0.584223	0.129564	-1.123641	-0.170626	-0.036885	-0.074090	-0.981854
22933	-0.071976	1.024568	10.164154	-0.241298	0.106402	0.003420	-0.579655	0.129572	-1.128591	-0.170517	-0.033913	-0.069784	-0.982295
22934	0.189155	1.306060	10.213375	-0.199432	0.054115	-0.024260	-0.577793	0.135513	-1.130325	-0.170780	-0.032151	-0.066052	-0.982567
22935	0.538705	1.492027	10.030118	-0.204663	0.149863	-0.014019	-0.573507	0.139629	-1.135139	-0.170925	-0.028423	-0.062612	-0.982882
22936	1.194710	1.445692	10.257624	-0.141187	0.124251	-0.105191	-0.570562	0.143191	-1.139139	-0.172573	-0.025377	-0.060307	-0.982821
22937	1.408642	1.619483	10.029373	0.010370	-0.003595	-0.276210	-0.567740	0.142570	-1.139600	-0.177931	-0.025165	-0.060697	-0.981847
22938	1.450486	1.896953	9.684325	0.089272	-0.064566	-0.444340	-0.565439	0.136279	-1.139150	-0.185936	-0.026194	-0.062439	-0.980226
22939	1.230158	1.514242	9.637120	0.099019	-0.075189	-0.371818	-0.564202	0.126722	-1.137161	-0.193189	-0.027672	-0.064366	-0.978657
22940	1.071329	1.190899	9.485435	0.030429	-0.079746	-0.499318	-0.562305	0.120827	-1.135061	-0.201880	-0.028662	-0.064937	-0.976835
22941	0.598156	1.585297	9.492011	0.022486	-0.052295	-0.534443	-0.557169	0.109521	-1.134807	-0.212289	-0.029216	-0.065533	-0.974569
22942	0.209993	1.833142	9.398790	-0.006557	0.014915	-0.243164	-0.552319	0.104303	-1.134352	-0.216099	-0.028549	-0.065613	-0.973746
22943	0.677635	1.382830	9.589861	-0.036165	0.007399	0.123499	-0.551778	0.102879	-1.134540	-0.213629	-0.028559	-0.064948	-0.974335
22944	0.790356	0.962475	9.627787	-0.122609	-0.027132	0.052272	-0.552462	0.107467	-1.136424	-0.211874	-0.028609	-0.062414	-0.974882
22945	0.673962	1.203120	9.593512	-0.016994	-0.025115	0.006661	-0.553673	0.108353	-1.136790	-0.211708	-0.029207	-0.062017	-0.974926
22946	0.791533	1.399474	9.691929	-0.071168	-0.062777	0.073404	-0.554352	0.110632	-1.136708	-0.209611	-0.030203	-0.060321	-0.975455
22947	1.247725	0.863952	9.555903	0.003045	-0.052707	0.195629	-0.558928	0.114234	-1.134906	-0.205774	-0.031695	-0.060058	-0.976241
22948	1.578076	0.534903	9.248358	-0.129955	-0.056181	-0.284033	-0.560540	0.114793	-1.139086	-0.211000	-0.031919	-0.057460	-0.975274
22949	0.256546	0.782877	9.829413	-0.228999	0.102704	-0.525299	-0.554086	0.112127	-1.140471	-0.221178	-0.028581	-0.053722	-0.973333
22950	-0.200567	1.580546	9.794924	-0.126851	0.141008	-0.637827	-0.542529	0.109556	-1.144906	-0.233031	-0.024593	-0.052225	-0.970754
22951	-1.619492	0.219720	10.811213	-0.043313	0.177588	-0.725395	-0.532573	0.103265	-1.146042	-0.246849	-0.020314	-0.052532	-0.967416
22952	-0.524600	0.865837	10.112946	0.132995	-0.010600	-0.890736	-0.516424	0.091603	-1.147560	-0.261476	-0.020121	-0.055436	-0.963407
22953	-0.133143	2.603650	8.448428	0.316702	0.050209	-0.410718	-0.504974	0.079131	-1.146056	-0.269118	-0.020457	-0.061993	-0.960892
22954	-0.140747	1.936031	9.495577	0.296737	0.076222	0.544196	-0.506029	0.072414	-1.142180	-0.257118	-0.021201	-0.067883	-0.963760
22955	-0.081963	0.485411	9.734608	-0.287191	-0.168790	0.328660	-0.513968	0.077687	-1.141917	-0.251051	-0.023511	-0.061360	-0.965741
22956	0.437040	1.686790	9.765544	-0.427749	-0.091477	0.176487	-0.521119	0.089190	-1.142550	-0.246538	-0.023299	-0.052563	-0.967426
22957	0.213516	1.894058	10.898164	-0.143395	0.055548	0.369294	-0.524239	0.100406	-1.147048	-0.239321	-0.022010	-0.049945	-0.969405
22958	0.173063	1.626212	10.210465	0.039083	-0.014854	0.401279	-0.526812	0.108193	-1.150711	-0.230804	-0.022877	-0.050447	-0.971422
22959	0.404539	1.445834	9.463049	0.046984	-0.045397	0.236644	-0.533270	0.111990	-1.149288	-0.226155	-0.024331	-0.051126	-0.972444
22960	0.364793	1.355279	9.351779	0.052176	-0.020212	0.046760	-0.534619	0.114000	-1.149208	-0.224714	-0.025010	-0.052017	-0.972714
22961	-0.022506	1.535150	9.102624	0.103920	-0.039153	-0.141424	-0.534999	0.106312	-1.146867	-0.227380	-0.026206	-0.054044	-0.971952
22962	-0.081733	1.514687	9.404276	0.094387	-0.020334	-0.186415	-0.534854	0.102268	-1.143463	-0.230587	-0.026836	-0.055871	-0.971076
22963	-0.161308	1.056885	9.708604	0.067544	-0.049637	-0.197267	-0.533641	0.100788	-1.141893	-0.234364	-0.027974	-0.057181	-0.970062
22964	-0.637981	0.924445	9.882741	0.055504	-0.097167	-0.293867	-0.533632	0.097344	-1.139828	-0.239714	-0.029788	-0.057955	-0.968654
22965	-1.014140	1.264734	9.570129	0.081222	-0.068184	-0.307670	-0.533354	0.094066	-1.139121	-0.245635	-0.031135	-0.059509	-0.967033
22966	-0.651561	1.397525	9.339528	0.148979	-0.059015	-0.079386	-0.531722	0.087042	-1.136919	-0.246833	-0.032924	-0.062135	-0.966503
22967	-0.822440	0.666179	9.700891	-0.105190	0.108551	0.032342	-0.532797	0.087324	-1.135809	-0.246082	-0.030260	-0.060735	-0.966871
22968	-0.420594	0.581313	10.551591	-0.368699	0.211075	0.040907	-0.530007	0.097685	-1.139859	-0.245013	-0.024429	-0.054599	-0.967673
22969	-0.099660	0.713332	10.175282	-0.149241	0.162285	0.004085	-0.527350	0.107687	-1.146640	-0.244767	-0.020431	-0.052576	-0.967940
22970	0.695102	1.815243	9.411405	-0.075596	0.154863	0.007603	-0.523867	0.111102	-1.150923	-0.244218	-0.017086	-0.051849	-0.968183
22971	1.193366	0.858236	10.724209	-0.510811	0.044957	0.242367	-0.525256	0.127789	-1.161249	-0.239571	-0.013915	-0.042160	-0.969863
22972	1.813235	0.332936	10.297036	-0.150486	-0.101082	-0.199582	-0.529593	0.141264	-1.164299	-0.243068	-0.014994	-0.038797	-0.969117
22973	1.193072	1.163977	9.494188	0.181261	-0.050579	-0.548193	-0.529442	0.135400	-1.161770	-0.253590	-0.016480	-0.042254	-0.966248
22974	0.442597	1.548447	9.116797	0.047833	-0.041992	-0.368046	-0.525788	0.125822	-1.161307	-0.259825	-0.017211	-0.043078	-0.964541
22975	0.872979	0.963983	9.707343	-0.153626	-0.082032	-0.110867	-0.526199	0.128814	-1.161749	-0.262013	-0.017996	-0.039769	-0.964077
22976	0.647407	0.901661	10.023464	-0.182899	-0.110208	-0.132312	-0.528351	0.129988	-1.161414	-0.264087	-0.019061	-0.035701	-0.963649
22977	0.437246	1.198849	9.817377	0.031191	-0.069462	-0.053543	-0.528351	0.129674	-1.160064	-0.265084	-0.020651	-0.036004	-0.963332
22978	0.683996	1.183880	9.579521	0.113920	-0.006648	0.095596	-0.529967	0.131069	-1.157552	-0.262705	-0.021459	-0.038111	-0.963884
22979	0.483147	0.811243	9.624314	-0.008804	-0.014996	0.174784	-0.533733	0.133169	-1.158936	-0.259276	-0.021987	-0.037838	-0.964811
22980	0.620397	0.774919	9.879155	-0.024809	-0.043140	0.229331	-0.535089	0.137732	-1.159045	-0.254486	-0.022875	-0.037020	-0.966097
22981	0.670032	0.693265	9.732044	0.095196	-0.044461	0.251797	-0.539384	0.136634	-1.156174	-0.249531	-0.024578	-0.038546	-0.967287
22982	0.902411	0.685329	9.592392	0.058795	-0.036279	0.268486	-0.542347	0.139835	-1.156988	-0.243962	-0.025793	-0.039356	-0.968642
22983	0.817947	0.567285	9.727905	0.011254	-0.032163	0.229484	-0.545853	0.144255	-1.154899	-0.239457	-0.026855	-0.039294	-0.969740
22984	0.971203	0.426844	9.789035	0.014907	-0.012702	0.163284	-0.547472	0.147030	-1.156967	-0.235967	-0.027316	-0.039419	-0.970577
22985	0.577022	0.259467	9.770979	0.006234	0.021014	0.090188	-0.548012	0.147991	-1.155162	-0.234117	-0.027226	-0.039534	-0.971023
22986	0.316838	0.657723	9.711844	0.003030	-0.001775	0.003435	-0.546131	0.147367	-1.154524	-0.233739	-0.027293	-0.039567	-0.971110
22987	0.408552	0.741970	10.123259	0.027329	-0.003909	0.170555	-0.546133	0.148373	-1.155171	-0.230335	-0.027836	-0.039916	-0.971894
22988	0.484695	0.053889	9.933391	0.028472	-0.039971	0.190678	-0.547221	0.152446	-1.152714	-0.226320	-0.028911	-0.040165	-0.972795
22989	0.327322	0.478257	9.595565	-0.003429	-0.029494	-0.028582	-0.547754	0.151016	-1.151530	-0.226823	-0.029635	-0.039864	-0.972669
22990	0.101926	0.964545	9.597015	-0.004847	-0.005134	0.028180	-0.545066	0.150407	-1.152397	-0.225942	-0.029749	-0.039716	-0.972876
22991	0.303857	0.574945	9.683184	0.006877	-0.004852	0.128973	-0.545072	0.152412	-1.153421	-0.223354	-0.030141	-0.039634	-0.973465
22992	0.351557	0.119414	9.630310	-0.039626	0.024995	0.056534	-0.544806	0.153261	-1.153668	-0.221880	-0.029535	-0.038928	-0.973849
22993	0.093709	0.444914	9.851039	-0.101232	0.039733	-0.129184	-0.541456	0.156091	-1.157017	-0.224347	-0.028345	-0.037054	-0.973392
22994	-0.202501	0.798800	9.615403	-0.043289	0.084777	-0.133963	-0.537957	0.153503	-1.158773	-0.226468	-0.026412	-0.036656	-0.972970
22995	-0.240064	0.858808	9.611390	-0.063011	0.129159	0.005950	-0.531250	0.155930	-1.160269	-0.226216	-0.023703	-0.035878	-0.973128
22996	-0.195800	1.114541	9.894876	-0.172279	0.049312	0.105854	-0.528580	0.161585	-1.162702	-0.223419	-0.022041	-0.032692	-0.973925
22997	-0.028170	1.243838	10.072369	-0.128336	0.015317	0.273703	-0.527527	0.168695	-1.165205	-0.218058	-0.021406	-0.030050	-0.975238
22998	0.106445	1.275396	9.922196	0.015535	0.007666	0.344805	-0.528752	0.174581	-1.167585	-0.209479	-0.021501	-0.030256	-0.977108
22999	0.441670	1.208632	9.745221	0.000085	-0.005926	0.314544	-0.530910	0.177717	-1.166370	-0.203259	-0.021871	-0.030056	-0.978419
23000	0.738841	0.927591	9.977929	-0.099638	0.065081	0.286336	-0.530388	0.182674	-1.167032	-0.196404	-0.020355	-0.028249	-0.979905
23001	0.690126	1.431655	10.015962	-0.058723	0.052401	0.166137	-0.528791	0.187785	-1.169334	-0.193068	-0.019291	-0.027230	-0.980618
23002	0.831949	1.317668	9.693787	-0.001362	0.047328	0.175106	-0.529333	0.189538	-1.171175	-0.189085	-0.018465	-0.027306	-0.981407
23003	0.810720	1.171629	9.723124	0.001250	0.037257	0.007969	-0.526793	0.192410	-1.163223	-0.188834	-0.017889	-0.027503	-0.981461
23004	0.597798	0.978375	9.381031	0.084150	0.051939	-0.126878	-0.523567	0.191334	-1.162751	-0.190935	-0.017135	-0.029381	-0.981013
23005	0.239827	0.821367	9.383266	0.029198	0.113974	-0.282166	-0.518989	0.187140	-1.163484	-0.196316	-0.015002	-0.030538	-0.979950
23006	0.082091	0.745701	9.607686	-0.067000	0.095500	-0.323222	-0.512531	0.183792	-1.172101	-0.202322	-0.012688	-0.029679	-0.978787
23007	-0.109779	0.688842	9.886285	-0.115523	0.101469	-0.257876	-0.507697	0.184303	-1.174590	-0.207262	-0.010220	-0.027953	-0.977833
23008	-0.247176	0.577138	10.183819	-0.104771	0.062573	-0.263368	-0.502861	0.184136	-1.178324	-0.212089	-0.008433	-0.026199	-0.976863
23009	-0.355115	0.708660	9.835276	-0.000053	0.037159	-0.279089	-0.499366	0.183116	-1.180574	-0.217446	-0.007666	-0.026471	-0.975683
23010	-0.671139	0.591226	9.556849	0.032358	0.101122	-0.267004	-0.495331	0.180588	-1.179343	-0.222201	-0.005707	-0.027565	-0.974594
23011	-0.615477	0.495146	9.691682	0.050010	0.083256	-0.257349	-0.489687	0.179334	-1.179721	-0.227090	-0.004217	-0.029016	-0.973432
23012	-0.631134	0.548267	9.673950	0.001900	0.021438	-0.218995	-0.486462	0.178389	-1.178837	-0.230840	-0.003693	-0.029150	-0.972548
23013	-0.586045	0.483546	9.728782	-0.021134	0.037629	-0.162391	-0.484579	0.177567	-1.181879	-0.233906	-0.002777	-0.029003	-0.971823
23014	-0.569730	0.471756	10.215639	-0.056040	0.020687	-0.207711	-0.481217	0.176100	-1.183053	-0.237396	-0.002003	-0.028003	-0.971007
23015	-0.818331	0.307028	10.267027	-0.009787	0.019606	-0.220774	-0.479743	0.177066	-1.183447	-0.241601	-0.001413	-0.027984	-0.969971
23016	-0.861519	0.951947	9.875673	0.094992	-0.017280	-0.275503	-0.480945	0.174624	-1.180656	-0.246427	-0.002063	-0.029732	-0.968703
23017	-0.554009	0.826424	9.760880	0.043824	0.060023	0.104926	-0.479870	0.174602	-1.180805	-0.244287	-0.001104	-0.030974	-0.969208
23018	0.243850	0.627236	9.430593	0.047979	0.028942	0.214207	-0.478803	0.177186	-1.183455	-0.239727	-0.000924	-0.032021	-0.970312
23019	0.606507	0.929997	9.530913	-0.048244	-0.001008	0.171183	-0.482032	0.179582	-1.185924	-0.236334	-0.000798	-0.031176	-0.971171
23020	0.761888	0.748369	10.004061	-0.054432	-0.021324	0.128560	-0.483656	0.184208	-1.188476	-0.233448	-0.001049	-0.029996	-0.971906
23021	0.649805	0.542420	10.047914	-0.029328	-0.058720	-0.076675	-0.486095	0.191335	-1.188217	-0.234902	-0.002048	-0.029234	-0.971577
23022	0.510481	0.826338	9.933168	0.073428	-0.060476	-0.150605	-0.488235	0.188580	-1.189369	-0.237433	-0.003493	-0.030364	-0.970923
23023	0.283809	0.875622	9.839179	0.059728	-0.110218	-0.050131	-0.486887	0.186972	-1.188485	-0.238396	-0.005965	-0.031089	-0.970652
23024	0.351817	0.852569	9.740335	0.034169	-0.105353	0.032028	-0.490376	0.186033	-1.187250	-0.237529	-0.008210	-0.031228	-0.970844
23025	0.658123	0.819295	9.827019	0.029551	-0.083282	0.073638	-0.493332	0.186525	-1.187200	-0.236072	-0.010131	-0.031478	-0.971173
23026	0.736020	0.517229	9.562075	0.029758	-0.048652	0.039383	-0.497361	0.186596	-1.186198	-0.235066	-0.011259	-0.031800	-0.971394
23027	0.636320	0.430465	9.675218	-0.013780	0.000027	-0.074465	-0.496285	0.186002	-1.186094	-0.236441	-0.011302	-0.031602	-0.971066
23028	0.485218	0.490854	9.790488	-0.001024	0.011735	-0.112338	-0.496015	0.186099	-1.190583	-0.238367	-0.011017	-0.031644	-0.970597
23029	0.445649	0.519259	9.719250	-0.031681	-0.002750	-0.112518	-0.494404	0.186056	-1.190331	-0.240484	-0.011023	-0.031071	-0.970093
23030	0.451663	0.463535	9.736705	-0.015600	0.005349	-0.039036	-0.495073	0.185525	-1.191156	-0.241012	-0.010839	-0.030784	-0.969973
23031	0.327751	0.381191	9.885181	-0.020362	-0.009153	-0.065639	-0.493862	0.184272	-1.187130	-0.242220	-0.011065	-0.030363	-0.969683
23032	0.251033	0.807047	9.771288	-0.012697	-0.059997	-0.092461	-0.492514	0.182217	-1.185308	-0.243842	-0.012130	-0.029828	-0.969280
23033	0.370919	0.644155	9.867672	0.071614	-0.027672	-0.076098	-0.492776	0.179552	-1.179950	-0.245240	-0.013167	-0.031105	-0.968874
23034	-0.030061	0.377153	10.136623	0.008455	-0.092332	-0.216302	-0.492768	0.176723	-1.180042	-0.249271	-0.014882	-0.030854	-0.967828
23035	-0.081028	0.927255	9.752969	0.103911	-0.135957	-0.361273	-0.492751	0.170711	-1.177108	-0.256234	-0.017982	-0.032302	-0.965908
23036	-0.260873	1.147299	9.449696	0.191974	-0.018973	-0.064928	-0.492185	0.161074	-1.177154	-0.257203	-0.019309	-0.035918	-0.965497
23037	-0.070780	0.660406	9.776961	0.031523	-0.040692	0.075853	-0.492982	0.157906	-1.173983	-0.255681	-0.020455	-0.036315	-0.965862
23038	0.149533	0.814931	9.912549	0.023224	-0.068401	0.043765	-0.493389	0.159151	-1.172305	-0.254637	-0.021945	-0.036378	-0.966103
23039	0.239817	0.874811	9.717472	0.138366	-0.001978	0.057794	-0.495797	0.156223	-1.171828	-0.253386	-0.022867	-0.039044	-0.966306
23040	0.212417	0.782058	9.664371	0.082556	-0.009714	-0.044088	-0.495117	0.152889	-1.169087	-0.253948	-0.023455	-0.040592	-0.966081
23041	0.232965	0.976647	9.726123	0.076824	0.025308	-0.059809	-0.492832	0.152117	-1.168595	-0.254973	-0.023437	-0.042260	-0.965740
23042	0.096588	0.779972	9.810083	0.068131	0.029044	-0.070386	-0.493087	0.147761	-1.169685	-0.256004	-0.023180	-0.043740	-0.965408
23043	-0.007217	0.872760	9.758052	0.076807	0.032243	-0.125131	-0.490120	0.143764	-1.171209	-0.258281	-0.022950	-0.045466	-0.964726
23044	0.064888	0.891054	9.683094	0.000677	0.036476	-0.070544	-0.485818	0.141950	-1.170501	-0.259313	-0.022200	-0.045683	-0.964457
23045	0.107884	0.950115	9.857291	-0.018022	0.010022	-0.049570	-0.485413	0.141114	-1.171485	-0.260195	-0.021963	-0.045426	-0.964237
23046	0.120111	1.052288	9.770234	0.028491	0.010149	-0.038820	-0.484744	0.141561	-1.166990	-0.260599	-0.021893	-0.046028	-0.964101
23047	0.087044	0.891468	9.794505	0.007530	-0.007985	-0.031915	-0.485807	0.137939	-1.168455	-0.261146	-0.022143	-0.046161	-0.963941
23048	-0.008044	1.156775	9.755884	0.017943	0.002372	-0.015892	-0.483257	0.137973	-1.166307	-0.261112	-0.022189	-0.046510	-0.963932
23049	0.091880	1.241121	9.698133	0.047207	0.010245	0.035503	-0.483391	0.137819	-1.165630	-0.260325	-0.022347	-0.047491	-0.964093
23050	0.115821	1.139600	9.730927	0.033584	0.002102	0.072537	-0.483527	0.138208	-1.163984	-0.258579	-0.022563	-0.048101	-0.964528
23051	0.234635	1.129613	9.686503	0.001829	0.006083	0.116642	-0.485008	0.139700	-1.165823	-0.256250	-0.022643	-0.048153	-0.965145
23052	0.285561	1.023733	9.794785	-0.007584	0.015315	0.099865	-0.485142	0.140018	-1.167171	-0.253997	-0.022417	-0.048023	-0.965752
23053	0.252188	0.984278	9.721841	0.005400	0.011288	0.051266	-0.486088	0.141859	-1.166284	-0.252922	-0.022355	-0.048194	-0.966027
23054	0.247337	0.981761	9.704860	-0.021431	0.016527	0.045913	-0.485685	0.142010	-1.167100	-0.251708	-0.021985	-0.047826	-0.966371
23055	0.285758	1.011598	9.780439	-0.005280	-0.002846	0.044060	-0.484214	0.143652	-1.166112	-0.250789	-0.022137	-0.047716	-0.966612
23056	0.228827	0.937728	9.704624	-0.029758	0.008222	0.019317	-0.483944	0.143212	-1.165722	-0.250107	-0.021861	-0.047157	-0.966822
23057	0.191168	0.893355	9.778428	-0.060872	0.010919	-0.028495	-0.484349	0.143947	-1.166509	-0.250602	-0.021397	-0.046062	-0.966757
23058	0.112041	0.979318	9.823497	-0.040327	0.000275	-0.058545	-0.485991	0.154673	-1.169680	-0.251372	-0.021147	-0.045294	-0.966599
23059	0.039951	0.948879	9.826328	-0.019147	0.000111	-0.008954	-0.483848	0.156651	-1.171681	-0.251481	-0.021109	-0.044942	-0.966588
23060	0.161151	0.943793	9.801199	-0.003447	-0.004690	-0.024875	-0.483849	0.156934	-1.171672	-0.251591	-0.021170	-0.044847	-0.966562
23061	0.055964	0.871484	9.803331	-0.010487	0.039648	-0.022819	-0.481975	0.158830	-1.169865	-0.251930	-0.020391	-0.044864	-0.966490
23062	0.124763	1.062082	9.770303	0.029694	0.033564	0.021450	-0.481170	0.159117	-1.170817	-0.251057	-0.019919	-0.045584	-0.966693
23063	0.212300	1.044248	9.749051	0.070088	0.009963	0.055003	-0.480088	0.156065	-1.168480	-0.249885	-0.020189	-0.046982	-0.966924
23064	0.197460	1.068261	9.806189	0.094358	0.004002	0.088637	-0.479409	0.153467	-1.166939	-0.247747	-0.020676	-0.048776	-0.967375
23065	0.095273	1.078538	9.745201	0.136921	-0.012177	0.109908	-0.481549	0.150653	-1.165509	-0.245503	-0.021757	-0.051337	-0.967791
23066	0.145460	0.778444	9.927143	0.078733	-0.050391	0.125391	-0.482051	0.139070	-1.166014	-0.242719	-0.023257	-0.052544	-0.968393
23067	0.171594	1.121179	9.624452	-0.037845	-0.020997	0.047402	-0.484203	0.140266	-1.166630	-0.241769	-0.023584	-0.051692	-0.968669
23068	0.389340	0.940662	9.899701	-0.024583	0.006213	-0.040837	-0.483531	0.139808	-1.165836	-0.242135	-0.023309	-0.051252	-0.968607
23069	0.286456	1.050502	10.247176	0.213175	0.001315	-0.048954	-0.484728	0.135967	-1.163770	-0.242909	-0.024325	-0.055401	-0.968160
23070	0.638513	0.780063	9.508954	0.212487	-0.049489	-0.367598	-0.484561	0.124253	-1.159254	-0.249488	-0.025908	-0.059441	-0.966205
23071	-0.322716	1.350109	9.566631	0.004426	0.014709	0.054936	-0.485894	0.120981	-1.157168	-0.248335	-0.025765	-0.059554	-0.966498
23072	0.286972	1.215554	9.918559	0.017788	-0.029491	0.051022	-0.488838	0.117647	-1.156969	-0.246890	-0.026485	-0.059714	-0.966839
23073	0.195262	1.165316	9.723542	0.082577	-0.016696	-0.013203	-0.490838	0.112037	-1.151006	-0.247050	-0.027253	-0.061210	-0.966683
23074	0.084088	1.493440	9.592478	0.037790	-0.018543	0.045892	-0.492843	0.108937	-1.149587	-0.245650	-0.027853	-0.061815	-0.966985
23075	0.167778	1.320179	9.673386	-0.012946	-0.052919	0.052572	-0.496337	0.109545	-1.147894	-0.244635	-0.028925	-0.061261	-0.967246
23076	0.233924	1.190307	9.844903	-0.005257	-0.047076	0.034939	-0.499573	0.114478	-1.149873	-0.243426	-0.029846	-0.060903	-0.967545
23077	0.068428	1.352386	9.881932	0.116629	-0.051835	0.053001	-0.500778	0.112931	-1.149093	-0.242322	-0.031518	-0.062859	-0.967644
23078	0.231069	1.316480	9.737945	0.129053	-0.040386	0.061923	-0.501834	0.107009	-1.149000	-0.240453	-0.032991	-0.065119	-0.967912
23079	0.375501	1.357937	9.689104	0.115199	-0.032126	-0.024740	-0.503304	0.104425	-1.145938	-0.240827	-0.034170	-0.067192	-0.967636
23080	0.181813	1.359285	9.760182	0.111587	-0.042908	-0.093737	-0.503967	0.101137	-1.143860	-0.241887	-0.035391	-0.069211	-0.967186
23081	0.125112	1.479604	9.449405	0.089635	-0.075209	-0.017967	-0.506374	0.097747	-1.141765	-0.242205	-0.037276	-0.070576	-0.966936
23082	0.179309	1.470901	9.672602	-0.046091	-0.017635	0.052685	-0.509331	0.098808	-1.141832	-0.240389	-0.037439	-0.069568	-0.967456
23083	0.503956	1.377275	9.813263	0.101544	-0.031528	-0.053101	-0.509060	0.097586	-1.138203	-0.241315	-0.038481	-0.071397	-0.967052
23084	0.268704	1.550168	9.318472	-0.029637	-0.035146	-0.060552	-0.510801	0.095929	-1.138236	-0.241577	-0.038892	-0.070714	-0.967020
23085	0.336266	1.366926	9.601171	-0.056505	-0.028820	0.070234	-0.510937	0.096510	-1.138759	-0.240234	-0.039287	-0.069403	-0.967433
23086	0.381367	1.343503	9.920490	-0.010003	-0.021801	-0.053363	-0.511481	0.098804	-1.139495	-0.240077	-0.039531	-0.069171	-0.967479
23087	0.171211	1.383355	9.624868	-0.035049	-0.016495	0.010298	-0.512022	0.100077	-1.138904	-0.239860	-0.039696	-0.068372	-0.967583
23088	0.456760	1.204066	9.890154	0.014213	-0.032249	-0.018001	-0.513501	0.100846	-1.140086	-0.238271	-0.040256	-0.068564	-0.967939
23089	0.437735	1.385763	9.618586	0.036458	-0.016431	-0.039045	-0.513227	0.099161	-1.140960	-0.238952	-0.040692	-0.069174	-0.967709
23090	0.320795	1.410340	9.581110	-0.061740	-0.011113	-0.000393	-0.513498	0.099982	-1.139434	-0.236277	-0.040451	-0.068016	-0.968458
23091	0.451845	1.432160	9.775141	-0.046228	0.007889	0.028033	-0.512431	0.102217	-1.139238	-0.235693	-0.040111	-0.067085	-0.968679
23092	0.581523	1.242728	9.734812	-0.021471	0.019973	-0.020456	-0.512974	0.104222	-1.139711	-0.232399	-0.039373	-0.066904	-0.969517
23093	0.393144	1.440793	9.660133	-0.033858	0.020053	-0.028416	-0.511900	0.104505	-1.140802	-0.232882	-0.038786	-0.066305	-0.969467
23094	0.415459	1.314976	9.791759	-0.037776	0.011818	0.015720	-0.511100	0.106489	-1.141700	-0.228006	-0.038123	-0.065771	-0.970687
23095	0.496070	1.384398	9.663717	-0.025158	0.016314	-0.017824	-0.512176	0.107086	-1.141940	-0.228281	-0.037666	-0.065308	-0.970672
23096	0.429841	1.324949	9.804162	-0.026460	0.002603	-0.039120	-0.510293	0.106074	-1.142947	-0.224101	-0.037144	-0.065001	-0.971686
23097	0.463204	1.347399	9.766500	0.031025	-0.011181	-0.037267	-0.510026	0.106775	-1.142927	-0.224747	-0.037451	-0.065514	-0.971491
23098	0.376256	1.430772	9.621174	0.027759	-0.002896	-0.014219	-0.511099	0.105886	-1.140087	-0.219454	-0.037267	-0.066241	-0.972658
23099	0.297429	1.400229	9.792309	0.030868	-0.016542	0.035226	-0.509219	0.105836	-1.139838	-0.218698	-0.037766	-0.066679	-0.972779
23100	0.517163	1.302245	9.684242	0.030766	-0.020175	0.038697	-0.511636	0.105584	-1.138730	-0.210958	-0.037893	-0.067410	-0.974431
23101	0.413879	1.378055	9.690130	0.008740	-0.020760	0.054557	-0.513509	0.103691	-1.140674	-0.209846	-0.038405	-0.067383	-0.974653
23102	0.599774	1.313469	9.821500	0.037127	-0.040406	0.032377	-0.514851	0.103420	-1.139851	-0.202882	-0.038981	-0.068143	-0.976051
23103	0.470672	1.447058	9.691352	0.033801	-0.068578	-0.016412	-0.514714	0.102219	-1.137035	-0.203199	-0.040436	-0.068464	-0.975904
23104	0.505593	1.399141	9.702415	0.016048	-0.078183	0.006451	-0.517805	0.102862	-1.137250	-0.197526	-0.041672	-0.068671	-0.977001
23105	0.514963	1.413876	9.692962	0.046315	-0.056156	-0.010997	-0.518876	0.101859	-1.135638	-0.197708	-0.042939	-0.069288	-0.976866
23106	0.431875	1.446353	9.680538	0.032670	-0.056465	-0.039315	-0.521559	0.100905	-1.134549	-0.191929	-0.043678	-0.070008	-0.977934
23107	0.411879	1.475121	9.670078	0.053351	-0.040321	-0.002012	-0.523163	0.098079	-1.133125	-0.191907	-0.044661	-0.070826	-0.977835
23108	0.522401	1.399441	9.654782	0.022993	-0.029726	-0.009133	-0.523695	0.096576	-1.134936	-0.181779	-0.044597	-0.071619	-0.979713
23109	0.558785	1.385527	9.576565	-0.013654	-0.011269	-0.048919	-0.521279	0.096964	-1.135768	-0.182694	-0.044687	-0.071275	-0.979564
23110	0.580891	1.395656	9.733639	-0.025340	-0.001546	-0.014423	-0.523702	0.099135	-1.135397	-0.174245	-0.044003	-0.071157	-0.981142
23111	0.625840	1.435303	9.636021	-0.010455	0.006107	-0.031135	-0.522759	0.097649	-1.133280	-0.174784	-0.043791	-0.070917	-0.981073
23112	0.554163	1.395168	9.708750	-0.047054	0.003472	-0.009149	-0.523160	0.097397	-1.134236	-0.169708	-0.043201	-0.070223	-0.982040
23113	0.575072	1.327580	9.762861	-0.011665	0.016435	-0.017798	-0.521281	0.097467	-1.133031	-0.169972	-0.042800	-0.069974	-0.982029
23114	0.547013	1.492130	9.592250	-0.016184	0.011059	-0.017844	-0.520483	0.099681	-1.131608	-0.166562	-0.042270	-0.069847	-0.982645
23115	0.685107	1.397548	9.746451	-0.005843	0.016054	-0.000128	-0.520478	0.098143	-1.132474	-0.166474	-0.041924	-0.069695	-0.982686
23116	0.560052	1.443813	9.578571	-0.008783	0.023697	-0.023045	-0.521012	0.097495	-1.134529	-0.163926	-0.041220	-0.069721	-0.983142
23117	0.613789	1.318564	9.687084	-0.046568	0.016318	-0.024988	-0.520213	0.099429	-1.133252	-0.164360	-0.040703	-0.068786	-0.983157
23118	0.599725	1.303749	9.744539	-0.039689	0.010664	-0.081581	-0.518605	0.100860	-1.135537	-0.163845	-0.040136	-0.068170	-0.983309
23119	0.464226	1.286721	9.706808	-0.058724	0.021818	-0.108060	-0.518335	0.100605	-1.137045	-0.165913	-0.039357	-0.067072	-0.983069
23120	0.367835	1.277701	9.824281	-0.058904	0.014569	-0.102784	-0.516859	0.101165	-1.138268	-0.166464	-0.038670	-0.066078	-0.983071
23121	0.376795	1.304561	9.761765	-0.055624	0.010756	-0.091307	-0.513368	0.101026	-1.135729	-0.168215	-0.038131	-0.064985	-0.982867
23122	0.365379	1.386890	9.736720	-0.038547	0.000310	-0.058609	-0.512964	0.100485	-1.137247	-0.168190	-0.037873	-0.064295	-0.982926
23123	0.580984	1.274280	9.763444	-0.007486	0.012629	-0.006316	-0.513101	0.102132	-1.141001	-0.168231	-0.037568	-0.064092	-0.982944
23124	0.599499	1.308596	9.703572	0.008026	0.003163	-0.049652	-0.511486	0.100668	-1.140523	-0.168045	-0.037427	-0.064317	-0.982967
23125	0.496901	1.350432	9.712144	-0.024597	0.000020	-0.041797	-0.510546	0.100954	-1.141613	-0.168812	-0.037271	-0.063763	-0.982877
23126	0.493734	1.267837	9.722300	0.007681	-0.011333	-0.039112	-0.510818	0.101747	-1.138864	-0.168502	-0.037432	-0.063922	-0.982914
23127	0.486257	1.384216	9.624901	-0.024742	-0.007205	-0.037420	-0.511753	0.099929	-1.138911	-0.169191	-0.037425	-0.063340	-0.982834
23128	0.478137	1.328249	9.769510	0.024996	-0.004732	-0.012493	-0.510682	0.100685	-1.135907	-0.168355	-0.037550	-0.063842	-0.982940
23129	0.517547	1.273113	9.621885	-0.005597	-0.012080	-0.013523	-0.510140	0.098969	-1.135697	-0.168567	-0.037735	-0.063603	-0.982912
23130	0.498863	1.253364	9.720159	-0.032189	0.011096	-0.024949	-0.510142	0.099855	-1.137300	-0.168113	-0.037348	-0.063039	-0.983041
23131	0.483826	1.277367	9.714702	-0.015715	0.009718	-0.035512	-0.512560	0.100865	-1.141864	-0.168737	-0.037042	-0.062689	-0.982968
23132	0.479687	1.238448	9.693203	-0.026708	0.012984	-0.027566	-0.510416	0.102064	-1.140762	-0.168371	-0.036637	-0.062238	-0.983074
23133	0.467346	1.262509	9.774489	-0.026825	0.009341	-0.024054	-0.508402	0.102002	-1.140108	-0.168778	-0.036315	-0.061658	-0.983053
23134	0.477384	1.233551	9.700391	-0.026818	0.014651	-0.023135	-0.508266	0.101440	-1.140400	-0.168463	-0.035892	-0.061202	-0.983151
23135	0.463771	1.310990	9.716240	-0.025971	0.003991	-0.023201	-0.508806	0.102621	-1.141987	-0.168859	-0.035679	-0.060622	-0.983127
23136	0.503544	1.258302	9.698600	-0.007582	0.005443	-0.003691	-0.506931	0.104596	-1.143578	-0.168112	-0.035524	-0.060500	-0.983268
23137	0.449224	1.305867	9.682130	-0.032812	-0.001883	-0.003806	-0.509076	0.103212	-1.142781	-0.168138	-0.035430	-0.059756	-0.983312
