# Supplementary material for: Identification of Haptic Based Guiding Using Hard Reins
Source: PLoS One. 2015 Jul 22;10(7):e0132020. doi: 10.1371/journal.pone.0132020 (PMC4511788; doi:10.1371/journal.pone.0132020)
Supplement: S9 File — (ZIP) [file pone.0132020.s009.zip › Exp2_MotionData2/Subject10/path3/T5/fc5.txt]

// Start Time: 0
// Sample rate: 25.0Hz
// Scenario: 4.9
// Firmware Version: 2.6.1
Counter	Acc_X	Acc_Y	Acc_Z	Gyr_X	Gyr_Y	Gyr_Z	Mag_X	Mag_Y	Mag_Z	Quat_w	Quat_x	Quat_y	Quat_z
30446	9.266352	0.770090	3.181125	-0.557103	0.029859	-0.000252	-0.777857	0.043711	0.002714	0.363765	0.536747	-0.270659	0.711563
30447	9.210652	0.760894	3.200634	-0.548977	0.020786	0.001654	-0.776727	0.045700	0.001168	0.371246	0.533386	-0.276038	0.708152
30448	9.247041	0.809002	3.200049	-0.558054	0.026290	-0.003780	-0.776159	0.045840	0.001165	0.378535	0.530272	-0.281913	0.704306
30449	9.230331	0.842899	3.192443	-0.554409	0.031727	-0.009077	-0.777583	0.046701	-0.000514	0.386213	0.526653	-0.287101	0.700749
30450	9.230387	0.852551	3.189919	-0.527190	0.033512	-0.021153	-0.777008	0.045282	-0.001100	0.393375	0.523655	-0.292247	0.696874
30451	9.215830	0.872098	3.209053	-0.541776	0.025463	-0.020391	-0.778431	0.045567	-0.000236	0.400969	0.520167	-0.297117	0.693089
30452	9.228065	0.905827	3.203827	-0.546211	0.047167	-0.026762	-0.778426	0.045010	-0.003641	0.408400	0.516747	-0.302299	0.689055
30453	9.230245	0.884183	3.223398	-0.534481	0.037247	-0.031875	-0.777995	0.044159	-0.003937	0.416069	0.513108	-0.306782	0.685194
30454	9.189297	0.906193	3.223207	-0.559918	0.042867	-0.042828	-0.776422	0.042461	-0.006516	0.423741	0.509612	-0.311958	0.680751
30455	9.191636	0.906238	3.232869	-0.560039	0.017543	-0.032058	-0.778270	0.042178	-0.005372	0.431464	0.505907	-0.316879	0.676376
30456	9.191466	0.920922	3.261704	-0.545384	0.033610	-0.023138	-0.777691	0.040486	-0.009077	0.438563	0.502418	-0.322066	0.671946
30457	9.211076	0.906010	3.215930	-0.545370	0.042760	-0.038229	-0.778249	0.038075	-0.009098	0.446290	0.498426	-0.326432	0.667711
30458	9.104313	0.965324	3.316906	-0.547286	0.024647	-0.028428	-0.777681	0.038502	-0.009948	0.453320	0.494955	-0.331604	0.662993
30459	9.176348	0.902137	3.334430	-0.523768	0.002835	-0.019167	-0.778821	0.039071	-0.009649	0.460227	0.491453	-0.336155	0.658532
30460	9.195860	0.945487	3.329087	-0.550089	0.007470	-0.019494	-0.777968	0.039358	-0.011069	0.466950	0.488013	-0.341539	0.653569
30461	9.176947	0.925893	3.268918	-0.538097	0.031683	-0.013313	-0.777387	0.036663	-0.011669	0.474026	0.483858	-0.345992	0.649207
30462	9.128218	0.890204	3.310463	-0.561767	0.028272	-0.023317	-0.778810	0.037093	-0.012220	0.480946	0.479948	-0.351225	0.644191
30463	9.147547	0.870672	3.298572	-0.549169	0.004731	-0.016830	-0.778668	0.037238	-0.013211	0.487883	0.475952	-0.355969	0.639317
30464	9.149799	0.887757	3.327377	-0.545511	0.004625	-0.007054	-0.777813	0.036524	-0.012375	0.494162	0.472277	-0.361301	0.634209
30465	9.142645	0.856217	3.301157	-0.532830	-0.000810	-0.010415	-0.779658	0.035961	-0.012367	0.500719	0.468365	-0.365876	0.629325
30466	9.186060	0.868088	3.310632	-0.560148	-0.011495	-0.009775	-0.778667	0.036953	-0.012930	0.506941	0.464658	-0.371453	0.623800
30467	9.162045	0.894810	3.307949	-0.545472	0.013686	-0.012413	-0.778093	0.035963	-0.014079	0.513642	0.460356	-0.375943	0.618798
30468	9.147553	0.907031	3.315082	-0.535553	-0.002662	-0.003352	-0.778381	0.036526	-0.012512	0.519508	0.456634	-0.381107	0.613478
30469	9.176685	0.901862	3.290935	-0.552908	-0.009630	-0.020314	-0.777807	0.035247	-0.012389	0.526088	0.452507	-0.385777	0.607985
30470	9.159697	0.897196	3.300676	-0.541998	-0.013377	-0.010437	-0.777527	0.036239	-0.012097	0.531903	0.448798	-0.390988	0.602319
30471	9.177171	0.940257	3.247009	-0.560112	-0.007927	-0.005363	-0.778377	0.035529	-0.011531	0.538264	0.444363	-0.395777	0.596803
30472	9.181923	0.940287	3.256668	-0.563815	-0.015053	-0.012439	-0.778381	0.036381	-0.011522	0.544160	0.440352	-0.401168	0.590800
30473	9.205871	0.940288	3.280801	-0.549236	-0.009763	-0.006989	-0.776241	0.034675	-0.012124	0.550310	0.435976	-0.405745	0.585196
30474	9.182532	0.951914	3.184041	-0.556472	-0.004272	-0.012414	-0.777667	0.035528	-0.011537	0.556102	0.431813	-0.410844	0.579219
30475	9.181959	0.959652	3.261285	-0.561938	0.000336	-0.021355	-0.777667	0.035239	-0.010124	0.562488	0.427207	-0.415245	0.573300
30476	9.215676	0.920709	3.252008	-0.554579	0.006482	-0.007151	-0.777665	0.034811	-0.009562	0.568163	0.422794	-0.420155	0.567367
30477	9.230455	0.959165	3.232227	-0.556412	0.010196	-0.017802	-0.778223	0.032690	-0.011138	0.574414	0.418021	-0.424322	0.561478
30478	9.206499	0.942201	3.201033	-0.560025	0.017507	-0.027625	-0.777944	0.033679	-0.010138	0.580328	0.413493	-0.428903	0.555234
30479	9.177032	0.913702	3.252138	-0.543657	0.017366	-0.021253	-0.777374	0.033395	-0.010429	0.586442	0.408731	-0.432725	0.549339
30480	9.225368	0.910920	3.242438	-0.549073	0.020970	-0.017790	-0.778515	0.034392	-0.010976	0.592054	0.404110	-0.437132	0.543214
30481	9.181550	0.901801	3.286096	-0.559921	0.028190	-0.014434	-0.776517	0.033120	-0.013838	0.598189	0.398896	-0.440966	0.537216
30482	9.176536	0.892286	3.305542	-0.554436	0.039055	-0.023287	-0.778363	0.032701	-0.014394	0.603926	0.393969	-0.445078	0.531006
30483	9.190849	0.872937	3.317821	-0.559802	0.050762	-0.019883	-0.776228	0.032274	-0.015690	0.610180	0.388478	-0.448497	0.524991
30484	9.166526	0.878090	3.344378	-0.545294	0.044333	-0.014371	-0.776797	0.032562	-0.016391	0.615660	0.383432	-0.452422	0.518900
30485	9.156627	0.897745	3.385253	-0.570666	0.053423	-0.010302	-0.777079	0.032569	-0.018513	0.621780	0.377613	-0.455892	0.512798
30486	9.120216	0.902990	3.414242	-0.556190	0.046164	-0.012750	-0.777216	0.031438	-0.019657	0.627200	0.372306	-0.459821	0.506530
30487	9.132320	0.927127	3.421206	-0.559823	0.046168	-0.011018	-0.777067	0.030308	-0.021086	0.633036	0.366622	-0.463159	0.500337
30488	9.079051	0.961542	3.459558	-0.554339	0.053343	-0.011007	-0.776223	0.032439	-0.022628	0.638348	0.361161	-0.466891	0.494052
30489	9.049697	0.923253	3.491439	-0.559869	0.024274	0.017403	-0.778070	0.032444	-0.022897	0.643557	0.355353	-0.470607	0.487943
30490	9.083467	0.942451	3.503263	-0.558109	0.009749	0.029022	-0.777932	0.033583	-0.024019	0.647950	0.349812	-0.475121	0.481718
30491	9.088386	0.976287	3.507712	-0.552774	-0.004634	0.022985	-0.777937	0.034863	-0.024997	0.652643	0.344257	-0.479075	0.475428
30492	9.078284	0.928225	3.542093	-0.531935	-0.015582	0.026825	-0.777801	0.035994	-0.023712	0.656496	0.339240	-0.483554	0.469152
30493	9.093012	0.893993	3.494125	-0.567412	-0.028057	0.030026	-0.777522	0.037125	-0.022710	0.660860	0.333584	-0.487893	0.462543
30494	9.124183	0.869718	3.508853	-0.560161	-0.033543	0.035455	-0.777670	0.038259	-0.022131	0.664507	0.328200	-0.492829	0.455890
30495	9.088674	0.874231	3.421855	-0.552913	-0.037151	0.032021	-0.778814	0.039962	-0.021537	0.668523	0.322738	-0.497058	0.449277
30496	9.112557	0.837918	3.436727	-0.553011	-0.051533	0.028569	-0.777963	0.039812	-0.019704	0.671860	0.317602	-0.502018	0.442393
30497	9.160785	0.786739	3.417902	-0.574791	-0.045954	0.021207	-0.777689	0.041648	-0.017138	0.675879	0.311974	-0.506376	0.435250
30498	9.139270	0.781859	3.388986	-0.531164	-0.042561	0.021693	-0.776417	0.043201	-0.015856	0.679082	0.307048	-0.510874	0.428459
30499	9.175773	0.791085	3.355003	-0.543979	-0.053209	0.011003	-0.776984	0.042056	-0.012465	0.682780	0.301946	-0.514890	0.421342
30500	9.202231	0.737656	3.341064	-0.556662	-0.045882	0.004617	-0.775709	0.043047	-0.012464	0.686104	0.296805	-0.519436	0.413950
30501	9.199913	0.713351	3.317173	-0.547527	-0.029556	-0.012187	-0.776281	0.043757	-0.012452	0.690113	0.291642	-0.522906	0.406519
30502	9.234217	0.739387	3.263673	-0.545615	-0.011489	-0.017571	-0.775713	0.043466	-0.010477	0.693761	0.286530	-0.526644	0.399053
30503	9.219092	0.669696	3.312802	-0.543766	-0.009751	-0.012267	-0.775711	0.043184	-0.011047	0.697808	0.281204	-0.529695	0.391678
30504	9.180737	0.698819	3.293196	-0.541867	0.006504	-0.017655	-0.776425	0.043894	-0.010609	0.701474	0.275935	-0.533039	0.384270
30505	9.176208	0.737397	3.273439	-0.576399	0.010371	-0.028694	-0.775285	0.043468	-0.011472	0.705888	0.270115	-0.535848	0.376334
30506	9.214675	0.727577	3.287997	-0.556436	0.010327	-0.033762	-0.775986	0.041199	-0.011490	0.709635	0.264715	-0.539042	0.368482
30507	9.199913	0.703653	3.312449	-0.561772	0.035690	-0.046372	-0.775416	0.040628	-0.010651	0.714207	0.259048	-0.541156	0.360489
30508	9.214976	0.707938	3.239884	-0.530945	0.032064	-0.059252	-0.776977	0.040208	-0.011351	0.718078	0.254058	-0.543601	0.352586
30509	9.175888	0.742505	3.316880	-0.545519	0.026697	-0.056743	-0.776688	0.039070	-0.010799	0.722381	0.248747	-0.545547	0.344483
30510	9.195058	0.710980	3.319623	-0.554624	0.024980	-0.061262	-0.775539	0.036805	-0.013098	0.726144	0.243423	-0.548127	0.336182
30511	9.185542	0.752142	3.321593	-0.543681	0.032120	-0.059405	-0.775821	0.036525	-0.014232	0.730350	0.238079	-0.549840	0.328000
30512	9.129901	0.718656	3.322041	-0.547357	0.017609	-0.047875	-0.775809	0.033688	-0.014545	0.733739	0.232697	-0.552416	0.319868
30513	9.156494	0.759666	3.336047	-0.567356	0.019559	-0.053418	-0.775522	0.033121	-0.014837	0.737709	0.226972	-0.554363	0.311370
30514	9.190030	0.771781	3.374532	-0.545545	0.024896	-0.056728	-0.775236	0.032550	-0.013995	0.741055	0.221609	-0.556653	0.303091
30515	9.141479	0.738372	3.394302	-0.552860	0.008577	-0.042574	-0.774936	0.029289	-0.015024	0.744601	0.215992	-0.558585	0.294788
30516	9.180151	0.762327	3.398816	-0.563770	0.004982	-0.037361	-0.776642	0.029581	-0.016140	0.747516	0.210204	-0.561235	0.286441
30517	9.132085	0.786708	3.384109	-0.543751	0.004785	-0.026516	-0.777778	0.029587	-0.017123	0.750719	0.204520	-0.563108	0.278392
30518	9.175677	0.825103	3.383622	-0.558286	0.004846	-0.024903	-0.778205	0.029155	-0.014999	0.753368	0.198619	-0.565652	0.270232
30519	9.156556	0.825073	3.359482	-0.560085	0.001152	-0.014289	-0.776778	0.028019	-0.015872	0.756361	0.192531	-0.567586	0.262100
30520	9.161280	0.837248	3.378673	-0.561909	0.004830	-0.021408	-0.776354	0.028871	-0.016433	0.758830	0.186484	-0.570034	0.253894
30521	9.127499	0.835029	3.376326	-0.552731	0.008193	-0.000097	-0.775351	0.027027	-0.017310	0.761634	0.180272	-0.571741	0.246022
30522	9.166031	0.846977	3.393057	-0.545496	-0.000928	0.008898	-0.777065	0.028586	-0.015298	0.763657	0.174109	-0.574180	0.238395
30523	9.156142	0.835106	3.417368	-0.550932	0.002716	0.007038	-0.776066	0.028021	-0.016869	0.766195	0.167839	-0.575858	0.230572
30524	9.103343	0.854592	3.388223	-0.569204	-0.015221	0.006928	-0.775782	0.027876	-0.016307	0.767974	0.161356	-0.578492	0.222547
30525	9.158779	0.873699	3.407268	-0.541807	0.006214	0.014207	-0.776076	0.030435	-0.017410	0.770328	0.155103	-0.579965	0.214892
30526	9.161532	0.834618	3.344870	-0.556423	-0.009933	0.014134	-0.776071	0.029301	-0.017706	0.771925	0.148665	-0.582356	0.207102
30527	9.195348	0.885295	3.366008	-0.541904	-0.008163	0.010766	-0.776370	0.032131	-0.015124	0.773965	0.142490	-0.583914	0.199294
30528	9.157136	0.848844	3.296386	-0.552791	-0.008098	0.008860	-0.776513	0.032271	-0.014555	0.775428	0.136124	-0.586119	0.191431
30529	9.152180	0.815039	3.296770	-0.560960	-0.008061	0.008759	-0.774804	0.031414	-0.014011	0.777364	0.129656	-0.587613	0.183318
30530	9.195381	0.800417	3.321041	-0.561920	-0.013419	0.004363	-0.775100	0.033970	-0.014265	0.778632	0.123183	-0.589791	0.175228
30531	9.176053	0.810252	3.328207	-0.547403	-0.013450	0.000107	-0.776374	0.032836	-0.013700	0.780330	0.117029	-0.591163	0.167078
30532	9.161385	0.805647	3.350027	-0.560165	-0.024268	0.007097	-0.775097	0.033401	-0.013846	0.781284	0.110553	-0.593376	0.158993
30533	9.166493	0.800539	3.311412	-0.560154	-0.018780	-0.001781	-0.776373	0.032550	-0.013137	0.782783	0.104225	-0.594732	0.150604
30534	9.185513	0.778833	3.338211	-0.556468	-0.007953	-0.005343	-0.776524	0.034105	-0.011419	0.783786	0.097872	-0.596515	0.142373
30535	9.180639	0.761931	3.335989	-0.556418	0.008408	-0.021370	-0.776666	0.034249	-0.011700	0.785484	0.091741	-0.597254	0.133735
30536	9.175838	0.798305	3.350089	-0.543740	0.002934	-0.020300	-0.775670	0.034107	-0.012418	0.786461	0.085706	-0.598668	0.125419
30537	9.137361	0.810556	3.337921	-0.547435	-0.007872	-0.019398	-0.776093	0.033112	-0.011717	0.787773	0.079722	-0.599502	0.116852
30538	9.141936	0.788912	3.359905	-0.534758	-0.013324	-0.020988	-0.776096	0.033964	-0.011991	0.788373	0.073851	-0.601018	0.108584
30539	9.137061	0.805951	3.374221	-0.553884	-0.014021	-0.033592	-0.775103	0.034243	-0.011146	0.789484	0.067942	-0.601801	0.099672
30540	9.175941	0.786099	3.330893	-0.563986	-0.038375	-0.024707	-0.775100	0.033103	-0.009742	0.789656	0.061680	-0.603629	0.090942
30541	9.190245	0.788577	3.355011	-0.550310	-0.033098	-0.017500	-0.776088	0.031687	-0.009749	0.790326	0.055663	-0.604581	0.082271
30542	9.200134	0.771354	3.316526	-0.547539	-0.024051	-0.022829	-0.776231	0.031397	-0.007768	0.790469	0.049592	-0.606018	0.073770
30543	9.215098	0.867844	3.300930	-0.535758	-0.025895	-0.023549	-0.775371	0.029544	-0.006095	0.791051	0.043862	-0.606686	0.065161
30544	9.167054	0.838872	3.257820	-0.563887	-0.028557	-0.014142	-0.775225	0.028696	-0.007096	0.790968	0.037416	-0.608085	0.056585
30545	9.210740	0.867493	3.240526	-0.529359	-0.022344	-0.020840	-0.775095	0.031389	-0.006361	0.791416	0.031752	-0.608557	0.048075
30546	9.196708	0.891463	3.194363	-0.562035	-0.011246	-0.035442	-0.775942	0.029537	-0.003399	0.791387	0.025560	-0.609522	0.039190
30547	9.201649	0.862248	3.165684	-0.560293	-0.021100	-0.042440	-0.774797	0.027689	-0.003144	0.791709	0.019669	-0.609847	0.029941
30548	9.216069	0.944633	3.213076	-0.538452	-0.011299	-0.041349	-0.774652	0.026836	-0.003013	0.791493	0.013911	-0.610651	0.021246
30549	9.230459	0.900978	3.203878	-0.556473	0.006735	-0.033711	-0.775215	0.025704	-0.003587	0.791970	0.007968	-0.610386	0.012172
30550	9.196728	0.867204	3.180135	-0.554656	0.003086	-0.030138	-0.775919	0.024287	-0.003455	0.791752	0.001798	-0.610831	0.003463
30551	9.182191	0.852794	3.180315	-0.545572	-0.000620	-0.023822	-0.775919	0.024432	-0.004445	0.791960	-0.004085	-0.610536	-0.005332
30552	9.196448	0.833490	3.199843	-0.549206	0.001232	-0.027415	-0.775493	0.023998	-0.002328	0.791542	-0.010209	-0.610871	-0.013927
30553	9.201424	0.857582	3.192318	-0.547302	0.010138	-0.016827	-0.775211	0.024133	-0.000488	0.791711	-0.016195	-0.610261	-0.022640
30554	9.203501	0.848144	3.231086	-0.554661	0.001250	-0.026592	-0.774344	0.021301	-0.002791	0.791116	-0.022421	-0.610454	-0.031278
30555	9.210795	0.881994	3.240364	-0.540069	0.011994	-0.026482	-0.774779	0.023287	-0.002200	0.791134	-0.028160	-0.609680	-0.040060
30556	9.201345	0.910981	3.227971	-0.554701	0.003167	-0.038982	-0.774913	0.021587	-0.003066	0.790377	-0.034239	-0.609707	-0.048880
30557	9.181607	0.887209	3.271760	-0.527446	-0.002486	-0.026252	-0.776616	0.020735	-0.001646	0.790059	-0.039779	-0.609030	-0.057496
30558	9.210851	0.901344	3.242565	-0.557564	-0.022095	-0.033552	-0.775759	0.019882	-0.001803	0.788822	-0.045997	-0.609309	-0.066229
30559	9.198953	0.886736	3.213745	-0.554699	-0.000486	-0.033654	-0.776617	0.020875	-0.001078	0.788324	-0.051854	-0.608430	-0.075292
30560	9.167599	0.828732	3.183019	-0.554680	-0.007827	-0.019467	-0.776469	0.019167	0.000319	0.787106	-0.058178	-0.608329	-0.083758
30561	9.215940	0.891402	3.204004	-0.545663	-0.015055	-0.021070	-0.775464	0.017037	0.000147	0.786284	-0.064053	-0.607537	-0.092485
30562	9.201354	0.932793	3.237393	-0.550076	0.002904	-0.012384	-0.776889	0.017892	0.000026	0.785042	-0.070363	-0.607126	-0.100773
30563	9.215509	0.896602	3.261944	-0.549205	-0.004324	-0.010563	-0.776889	0.017749	0.000449	0.784197	-0.076380	-0.606001	-0.109378
30564	9.186471	0.901694	3.274008	-0.535623	-0.011609	-0.009481	-0.774343	0.020293	0.001731	0.782640	-0.082522	-0.605709	-0.117395
30565	9.210719	0.896602	3.257117	-0.552858	-0.009746	-0.007035	-0.774476	0.018309	0.001003	0.781565	-0.088624	-0.604512	-0.125963
30566	9.189353	0.920694	3.223045	-0.549297	-0.015056	-0.019345	-0.774903	0.018307	0.001856	0.779750	-0.094859	-0.604124	-0.134261
30567	9.235475	0.895947	3.177345	-0.542063	-0.025961	-0.012108	-0.777177	0.018314	0.001449	0.778319	-0.100748	-0.603075	-0.142727
30568	9.238047	0.912773	3.165071	-0.538341	-0.015230	-0.005050	-0.776179	0.017312	0.003272	0.776397	-0.106970	-0.602556	-0.150635
30569	9.245579	0.900369	3.121702	-0.532876	-0.018021	0.002110	-0.774760	0.017875	0.003550	0.774960	-0.112837	-0.601248	-0.158760
30570	9.231209	0.914915	3.114309	-0.541984	-0.015163	-0.010400	-0.775617	0.018582	0.004981	0.772854	-0.119036	-0.600600	-0.166757
30571	9.255383	0.890488	3.097634	-0.554744	-0.024126	-0.008722	-0.775329	0.017443	0.005958	0.771094	-0.125100	-0.599204	-0.175268
30572	9.226363	0.914961	3.116732	-0.545628	-0.016948	-0.010433	-0.775044	0.017300	0.006096	0.768790	-0.131342	-0.598436	-0.183262
30573	9.255347	0.871123	3.093017	-0.563734	-0.011501	-0.005369	-0.774479	0.017863	0.007088	0.767000	-0.137506	-0.596663	-0.191825
30574	9.255354	0.912331	3.111889	-0.567278	0.004735	-0.005505	-0.775329	0.017153	0.007654	0.764744	-0.144034	-0.595328	-0.200013
30575	9.255423	0.861364	3.078626	-0.545495	-0.000784	-0.004337	-0.775618	0.018147	0.007667	0.762965	-0.149854	-0.593319	-0.208329
30576	9.248209	0.883207	3.085642	-0.558126	0.017352	-0.010788	-0.775326	0.016876	0.005668	0.760695	-0.156101	-0.591704	-0.216474
30577	9.264795	0.866381	3.117223	-0.554524	0.013747	-0.012493	-0.774473	0.016731	0.006227	0.758858	-0.161865	-0.589323	-0.225019
30578	9.269501	0.854328	3.127017	-0.565351	0.024595	-0.010918	-0.773624	0.017436	0.006794	0.756480	-0.168159	-0.587426	-0.233220
30579	9.274373	0.895474	3.141050	-0.567229	0.013753	-0.006444	-0.775045	0.017298	0.006520	0.754455	-0.174146	-0.584823	-0.241769
30580	9.240735	0.866472	3.107587	-0.546351	0.010053	-0.007071	-0.774478	0.017867	0.005814	0.751822	-0.180236	-0.583086	-0.249579
30581	9.226122	0.871519	3.126883	-0.559861	0.024451	0.001525	-0.776187	0.018725	0.005128	0.749818	-0.186108	-0.580191	-0.257905
30582	9.250202	0.856866	3.127014	-0.554539	0.008290	-0.007156	-0.775896	0.017308	0.004261	0.746971	-0.192299	-0.578306	-0.265741
30583	9.226271	0.890793	3.117002	-0.549081	0.010065	-0.007103	-0.774757	0.017167	0.003259	0.744629	-0.197938	-0.575582	-0.273959
30584	9.225990	0.866777	3.141435	-0.554518	0.008223	-0.000083	-0.775751	0.017030	0.002416	0.741659	-0.204175	-0.573536	-0.281623
30585	9.235495	0.866838	3.160754	-0.552670	0.017281	-0.006308	-0.776750	0.017881	0.003282	0.739225	-0.209790	-0.570551	-0.289837
30586	9.230536	0.862126	3.175313	-0.554552	0.006469	-0.005382	-0.775319	0.015750	0.002965	0.736045	-0.215940	-0.568420	-0.297501
30587	9.216505	0.871550	3.122062	-0.531073	-0.013401	-0.012061	-0.775467	0.017170	0.002698	0.733160	-0.221304	-0.565913	-0.305357
30588	9.192012	0.896236	3.179817	-0.547236	0.011780	0.000860	-0.775755	0.018024	0.002285	0.729955	-0.227341	-0.563591	-0.312803
30589	9.235524	0.844995	3.146499	-0.547361	-0.006163	-0.006989	-0.775616	0.018733	0.002291	0.726955	-0.232911	-0.560732	-0.320731
30590	9.259499	0.871642	3.180001	-0.550074	-0.004377	-0.003486	-0.777033	0.017598	0.003282	0.723374	-0.238999	-0.558520	-0.328124
30591	9.230920	0.883634	3.136408	-0.541871	0.001020	-0.006964	-0.775041	0.017312	0.002555	0.720322	-0.244390	-0.555470	-0.335950
30592	9.221220	0.866762	3.134192	-0.545512	-0.000766	-0.007000	-0.775897	0.018169	0.001438	0.716629	-0.250305	-0.553126	-0.343282
30593	9.235645	0.866716	3.141423	-0.560008	0.003778	-0.003656	-0.775895	0.017456	0.002421	0.713382	-0.255921	-0.549774	-0.351197
30594	9.240472	0.866686	3.141417	-0.554583	-0.007172	0.008860	-0.774899	0.017169	0.002694	0.709530	-0.262137	-0.547250	-0.358287
30595	9.225895	0.891098	3.165329	-0.539106	0.002711	0.003672	-0.775758	0.018735	0.001867	0.706274	-0.267486	-0.543905	-0.365781
30596	9.216128	0.891250	3.179840	-0.545484	0.003705	-0.003489	-0.775471	0.018166	0.001859	0.702351	-0.273311	-0.541235	-0.372920
30597	9.220958	0.862126	3.165659	-0.541866	-0.000833	-0.001651	-0.775757	0.018160	0.003844	0.698853	-0.278609	-0.537833	-0.380417
30598	9.216261	0.866899	3.151113	-0.565479	-0.004388	0.005172	-0.774762	0.018590	0.001858	0.694649	-0.284815	-0.534952	-0.387517
30599	9.257347	0.881141	3.150899	-0.540159	-0.011535	-0.013940	-0.775198	0.020431	0.003297	0.690796	-0.289982	-0.531670	-0.395016
30600	9.240304	0.852276	3.156077	-0.532828	-0.006240	-0.005932	-0.774336	0.018590	0.001571	0.686529	-0.295575	-0.529011	-0.401822
30601	9.211512	0.828077	3.122554	-0.545535	-0.009843	0.000126	-0.776327	0.018731	0.003288	0.682627	-0.300893	-0.525470	-0.409102
30602	9.245487	0.856805	3.112522	-0.556475	-0.009688	-0.010607	-0.777187	0.020437	0.003030	0.678000	-0.306732	-0.522577	-0.416107
30603	9.273999	0.866686	3.175204	-0.531913	-0.004446	-0.005040	-0.777185	0.019580	0.004578	0.674048	-0.311704	-0.518998	-0.423252
30604	9.240849	0.846985	3.083639	-0.565425	0.011078	-0.010840	-0.774912	0.020435	0.002020	0.669433	-0.317424	-0.515628	-0.430384
30605	9.206795	0.866807	3.126961	-0.560077	-0.004270	-0.010690	-0.775052	0.019291	0.004842	0.665105	-0.322653	-0.511732	-0.437790
30606	9.269473	0.847077	3.127098	-0.560055	-0.000659	-0.010702	-0.776039	0.017591	0.004548	0.660256	-0.328337	-0.508441	-0.444686
30607	9.303590	0.882964	3.102486	-0.551009	-0.002434	-0.017649	-0.776893	0.017879	0.003992	0.655790	-0.333292	-0.504538	-0.451993
30608	9.231232	0.847016	3.078819	-0.570913	0.006630	-0.014418	-0.775477	0.019152	0.004136	0.650762	-0.338944	-0.500955	-0.458988
30609	9.288723	0.890641	3.155584	-0.545403	0.024566	-0.017754	-0.776322	0.017452	0.003983	0.646451	-0.343510	-0.496648	-0.466308
30610	9.274465	0.929340	3.145505	-0.556275	0.019035	0.001617	-0.775468	0.017167	0.003690	0.641655	-0.348947	-0.492807	-0.472923
30611	9.211362	0.828199	3.141886	-0.559828	0.035364	-0.010051	-0.775465	0.016889	0.001987	0.637271	-0.353601	-0.488073	-0.480246
30612	9.221267	0.864299	3.126970	-0.545363	0.026312	-0.012472	-0.774891	0.015757	0.000696	0.632353	-0.358622	-0.484226	-0.486873
30613	9.225971	0.881339	3.150939	-0.553533	0.026319	-0.009028	-0.776603	0.017035	0.001573	0.627787	-0.363218	-0.479563	-0.493939
30614	9.235476	0.866853	3.163171	-0.539891	0.028040	-0.007110	-0.774893	0.016183	0.000559	0.622845	-0.368133	-0.475600	-0.500347
30615	9.211198	0.893789	3.194318	-0.543457	0.043419	-0.012557	-0.775180	0.017470	-0.002258	0.618337	-0.372325	-0.470757	-0.507367
30616	9.196335	0.852977	3.223791	-0.545363	0.031767	-0.018710	-0.775748	0.017327	-0.001688	0.613145	-0.377089	-0.466670	-0.513884
30617	9.200956	0.838568	3.243279	-0.539908	0.031724	-0.016878	-0.776309	0.015914	-0.003115	0.608370	-0.381240	-0.461949	-0.520715
30618	9.224894	0.855547	3.276888	-0.538195	0.017318	-0.018533	-0.777015	0.014781	-0.003263	0.602974	-0.385994	-0.458005	-0.526937
30619	9.205596	0.838690	3.267436	-0.570908	0.012026	-0.014466	-0.774744	0.015198	-0.002144	0.597665	-0.390668	-0.453088	-0.533748
30620	9.182265	0.857582	3.173012	-0.556362	0.013792	-0.017843	-0.776449	0.015636	-0.004675	0.591971	-0.395603	-0.448882	-0.539975
30621	9.167905	0.874545	3.165592	-0.543641	0.006386	-0.002610	-0.776450	0.015921	-0.004955	0.586811	-0.400041	-0.444145	-0.546220
30622	9.177286	0.891676	3.208886	-0.543776	-0.011593	-0.006923	-0.776173	0.017336	-0.004093	0.580984	-0.405121	-0.440185	-0.551880
30623	9.254416	0.922791	3.237434	-0.547353	-0.008092	0.007187	-0.774891	0.016767	-0.004534	0.575639	-0.409765	-0.435422	-0.557800
30624	9.239899	0.884122	3.223386	-0.547259	0.015492	-0.010657	-0.773895	0.016478	-0.003695	0.569857	-0.414470	-0.431044	-0.563630
30625	9.181702	0.882284	3.257316	-0.539929	0.024427	-0.007102	-0.775033	0.016624	-0.003968	0.564565	-0.418458	-0.426031	-0.569787
30626	9.210648	0.848174	3.243158	-0.561660	0.031693	-0.002090	-0.775744	0.017199	-0.005797	0.558779	-0.423129	-0.421135	-0.575649
30627	9.196164	0.887056	3.262076	-0.552608	0.028045	-0.001961	-0.775603	0.017772	-0.007350	0.553338	-0.427176	-0.415819	-0.581749
30628	9.188690	0.865473	3.281659	-0.547168	0.024380	0.001659	-0.776028	0.017346	-0.007068	0.547539	-0.431714	-0.411042	-0.587255
30629	9.176724	0.872738	3.271928	-0.556206	0.032548	-0.000268	-0.776031	0.018055	-0.007061	0.541993	-0.435671	-0.405549	-0.593266
30630	9.186080	0.853526	3.301128	-0.549071	0.019126	-0.014258	-0.774893	0.018056	-0.007919	0.535833	-0.440074	-0.400849	-0.598781
30631	9.176426	0.843889	3.296416	-0.549068	0.017291	-0.010711	-0.776873	0.016223	-0.010189	0.529973	-0.443958	-0.395627	-0.604574
30632	9.151993	0.805494	3.316209	-0.550024	0.006438	-0.006243	-0.776308	0.016928	-0.009336	0.523688	-0.448495	-0.390887	-0.609762
30633	9.142506	0.829662	3.306286	-0.552820	-0.002518	-0.010642	-0.775319	0.018205	-0.010039	0.517515	-0.452567	-0.385760	-0.615264
30634	9.162283	0.843706	3.252939	-0.552848	-0.007919	-0.010601	-0.774894	0.018198	-0.008059	0.510929	-0.457181	-0.381083	-0.620253
30635	9.200805	0.867783	3.276784	-0.561975	-0.009609	-0.017765	-0.774891	0.017921	-0.010045	0.504403	-0.461282	-0.375917	-0.625685
30636	9.167370	0.891951	3.242728	-0.567321	0.002965	-0.010830	-0.776160	0.015655	-0.010626	0.497651	-0.465803	-0.370860	-0.630741
30637	9.162100	0.914159	3.310150	-0.550239	-0.018663	-0.019345	-0.776445	0.015654	-0.009915	0.491022	-0.469790	-0.365884	-0.635865
30638	9.157416	0.872860	3.271952	-0.556567	-0.018681	-0.014115	-0.775738	0.016357	-0.008497	0.484061	-0.474348	-0.361118	-0.640525
30639	9.191074	0.887300	3.295912	-0.549320	-0.018680	-0.017562	-0.776020	0.015214	-0.006099	0.477344	-0.478237	-0.356080	-0.645476
30640	9.217865	0.916028	3.278639	-0.552820	-0.006205	0.000024	-0.775872	0.014512	-0.008374	0.470586	-0.482597	-0.351022	-0.649948
30641	9.128342	0.853739	3.277038	-0.534636	0.000098	-0.010444	-0.773747	0.015779	-0.006819	0.464122	-0.486053	-0.345876	-0.654762
30642	9.200989	0.916119	3.276244	-0.570962	0.002978	-0.009979	-0.776166	0.016353	-0.007078	0.457023	-0.490286	-0.340508	-0.659396
30643	9.156908	0.897516	3.349007	-0.532782	0.003599	0.000180	-0.775880	0.015782	-0.006378	0.450632	-0.493649	-0.335200	-0.663990
30644	9.128002	0.892804	3.339432	-0.550037	0.003679	-0.000029	-0.776305	0.015354	-0.005246	0.443780	-0.497644	-0.329925	-0.668251
30645	9.176610	0.911621	3.305326	-0.560151	-0.011502	-0.008886	-0.776450	0.015922	-0.005380	0.436790	-0.501283	-0.324427	-0.672812
30646	9.215339	0.920984	3.295503	-0.549306	-0.025144	0.000180	-0.776303	0.014785	-0.004969	0.429668	-0.505552	-0.319336	-0.676629
30647	9.239532	0.906239	3.281136	-0.560110	-0.004270	-0.010686	-0.776304	0.014783	-0.004119	0.422590	-0.508967	-0.313749	-0.681125
30648	9.159942	0.882451	3.262176	-0.547466	-0.018772	-0.008698	-0.775458	0.016195	-0.002694	0.415319	-0.512970	-0.308641	-0.684918
30649	9.201439	0.920602	3.220613	-0.538378	-0.018824	-0.006807	-0.774889	0.015908	-0.002135	0.408322	-0.516312	-0.303391	-0.688947
30650	9.244885	0.886386	3.204021	-0.551102	-0.014141	-0.019364	-0.774319	0.015625	-0.002851	0.400809	-0.520107	-0.298233	-0.692747
30651	9.220477	0.894033	3.242633	-0.560119	-0.004223	-0.015998	-0.775453	0.014772	-0.001435	0.393448	-0.523252	-0.292617	-0.696980
30652	9.177080	0.882146	3.230741	-0.552945	-0.022314	-0.012274	-0.775737	0.014629	-0.001151	0.385883	-0.527103	-0.287351	-0.700490
30653	9.143195	0.906680	3.254678	-0.554641	0.004824	-0.023966	-0.774594	0.013206	-0.000466	0.378420	-0.529910	-0.281785	-0.704692
30654	9.258921	0.818776	3.228922	-0.554683	-0.009669	-0.014133	-0.776024	0.014908	0.000554	0.370803	-0.533470	-0.276344	-0.708201
30655	9.215529	0.862645	3.242990	-0.560077	0.000256	-0.013376	-0.776590	0.014199	0.000834	0.363313	-0.536319	-0.270581	-0.712146
30656	9.215403	0.790018	3.224468	-0.552828	-0.000610	-0.021256	-0.775164	0.013203	0.000813	0.355586	-0.539580	-0.265109	-0.715632
30657	9.176712	0.761229	3.220009	-0.547359	0.006655	-0.030979	-0.775587	0.012207	0.001939	0.347928	-0.542029	-0.259628	-0.719545
30658	9.234470	0.736757	3.229871	-0.569092	0.008414	-0.014428	-0.775014	0.011500	0.000652	0.340096	-0.545187	-0.253717	-0.723003
30659	9.219819	0.756381	3.261086	-0.552715	0.010071	-0.007171	-0.776582	0.012640	0.000393	0.332658	-0.547624	-0.247834	-0.726653
30660	9.200157	0.708304	3.283398	-0.552677	0.015472	-0.007215	-0.774165	0.012352	-0.000196	0.325074	-0.550483	-0.241973	-0.729893
30661	9.214216	0.715829	3.341292	-0.543552	0.028106	-0.014262	-0.774725	0.010654	-0.001059	0.317647	-0.552438	-0.236142	-0.733587
30662	9.208817	0.704202	3.409092	-0.568892	0.046268	-0.017330	-0.775578	0.011230	-0.003029	0.309815	-0.554779	-0.229898	-0.737144
30663	9.098166	0.762784	3.389254	-0.530826	0.037138	-0.024805	-0.776859	0.011516	-0.002874	0.302347	-0.556347	-0.224272	-0.740788
30664	9.175755	0.786251	3.355057	-0.543733	0.010246	-0.031847	-0.775425	0.008532	-0.002492	0.294355	-0.558877	-0.218723	-0.743755
30665	9.123352	0.756929	3.251543	-0.565658	-0.013063	-0.033739	-0.777414	0.008683	-0.004033	0.286073	-0.561231	-0.212944	-0.746885
30666	9.244346	0.814095	3.238660	-0.538520	-0.028476	-0.035064	-0.775710	0.008675	-0.002630	0.277863	-0.564170	-0.207680	-0.749248
30667	9.239645	0.886752	3.257188	-0.546661	-0.016659	-0.042301	-0.774848	0.006688	-0.003224	0.269577	-0.566304	-0.202273	-0.752139
30668	9.196180	0.930681	3.280921	-0.553083	-0.012819	-0.065405	-0.775266	0.004557	-0.002252	0.260754	-0.568839	-0.196996	-0.754733
30669	9.227258	0.906483	3.307732	-0.536687	-0.002035	-0.070585	-0.774120	0.002568	-0.002282	0.252144	-0.570451	-0.191954	-0.757735
30670	9.090192	0.897241	3.237939	-0.576798	-0.032556	-0.063815	-0.774681	0.000580	-0.001449	0.242943	-0.573274	-0.186344	-0.760008
30671	9.105122	0.916179	3.189377	-0.560630	-0.061437	-0.066095	-0.775245	-0.000846	0.001090	0.233835	-0.575786	-0.181150	-0.762218
30672	9.105855	0.901038	3.088050	-0.540697	-0.065004	-0.079991	-0.775235	-0.003547	0.002619	0.224628	-0.578729	-0.176380	-0.763875
30673	9.241462	0.938611	3.048784	-0.538915	-0.072242	-0.075468	-0.773806	-0.005542	0.004145	0.215524	-0.581135	-0.171645	-0.765747
30674	9.249036	1.015873	3.043079	-0.558733	-0.043311	-0.075866	-0.775644	-0.008530	0.007810	0.206195	-0.583701	-0.166411	-0.767518
30675	9.381278	0.971808	3.086891	-0.540348	-0.016517	-0.058104	-0.776068	-0.008953	0.007243	0.197471	-0.585182	-0.161191	-0.769795
30676	9.317906	0.967857	3.164350	-0.554788	-0.009412	-0.040640	-0.775489	-0.011510	0.007919	0.188798	-0.587188	-0.155422	-0.771627
30677	9.236151	0.880851	3.083268	-0.567448	-0.014928	-0.023086	-0.773785	-0.011231	0.008050	0.180253	-0.588724	-0.149339	-0.773699
30678	9.154325	0.873905	3.049623	-0.569049	0.000999	0.008628	-0.774779	-0.011516	0.009188	0.172166	-0.590634	-0.142692	-0.775338
30679	9.207523	0.919550	3.058709	-0.546231	0.006063	0.035420	-0.774359	-0.010385	0.010188	0.164797	-0.591810	-0.136148	-0.777217
30680	9.092220	1.171965	3.109210	-0.548878	0.031386	0.025509	-0.773226	-0.009252	0.009908	0.157262	-0.593101	-0.129479	-0.778932
30681	9.077313	1.395440	3.271061	-0.528971	0.042322	0.001807	-0.774504	-0.008665	0.005109	0.149623	-0.593439	-0.123484	-0.781150
30682	9.105648	1.536378	3.419276	-0.541916	0.024560	-0.019450	-0.774648	-0.008095	0.004408	0.141427	-0.594576	-0.117443	-0.782742
30683	9.292623	1.514416	3.573929	-0.515032	-0.002117	-0.070253	-0.773788	-0.010233	0.006645	0.132668	-0.595256	-0.112662	-0.784460
30684	9.330352	1.449436	3.656766	-0.558498	0.005040	-0.042501	-0.775204	-0.011507	0.006784	0.123842	-0.596551	-0.106658	-0.785757
30685	9.206911	1.329280	3.643773	-0.553870	0.003004	-0.021243	-0.773352	-0.012218	0.005912	0.115360	-0.597206	-0.100669	-0.787339
30686	9.180750	1.263675	3.562378	-0.542063	-0.020803	0.014417	-0.774349	-0.011934	0.006489	0.107552	-0.598852	-0.094275	-0.787985
30687	9.075374	1.360652	3.503439	-0.547338	-0.013938	0.054115	-0.773501	-0.010801	0.006636	0.100264	-0.599761	-0.087527	-0.789033
30688	9.018077	1.348384	3.416658	-0.525554	-0.023112	0.060610	-0.773798	-0.008110	0.008367	0.093364	-0.601375	-0.080820	-0.789367
30689	8.887547	1.376035	3.455188	-0.524574	-0.012353	0.064069	-0.774950	-0.004700	0.007845	0.086475	-0.602098	-0.074322	-0.790238
30690	8.791908	1.465608	3.381820	-0.547391	-0.028434	0.060357	-0.773958	-0.004138	0.008693	0.079290	-0.603717	-0.067260	-0.790389
30691	8.941982	1.435221	3.311879	-0.554626	-0.037600	0.083360	-0.773690	-0.001171	0.012405	0.072272	-0.604781	-0.060115	-0.790824
30692	9.076600	1.391171	3.360521	-0.561767	-0.023258	0.096477	-0.773567	0.003085	0.012732	0.065479	-0.606257	-0.052364	-0.790837
30693	9.148146	1.367171	3.459772	-0.539584	0.015858	0.143389	-0.773017	0.007486	0.011500	0.059619	-0.606382	-0.044680	-0.791675
30694	9.003633	1.358142	3.416568	-0.544720	0.045278	0.178505	-0.772767	0.015431	0.011865	0.054392	-0.606707	-0.036103	-0.792240
30695	9.004163	1.284982	3.313473	-0.552751	0.051415	0.201370	-0.769953	0.022243	0.009649	0.049295	-0.606199	-0.027496	-0.793308
30696	9.576381	1.210426	3.562443	-0.530014	0.054805	0.219403	-0.772266	0.031765	0.006793	0.044898	-0.606260	-0.018636	-0.793779
30697	9.190565	1.079235	3.453262	-0.542119	0.139406	0.230152	-0.769884	0.040427	0.003042	0.040397	-0.604223	-0.009804	-0.795730
30698	9.684651	0.804677	3.721484	-0.551590	0.084616	0.220700	-0.768503	0.050081	0.000583	0.035781	-0.603703	-0.000546	-0.796405
30699	9.174567	0.869643	3.547451	-0.536793	0.123269	0.217009	-0.768819	0.058040	-0.003012	0.031111	-0.601777	0.007993	-0.798018
30700	8.876471	0.831778	3.376698	-0.566262	0.055901	0.206405	-0.767284	0.065142	-0.006065	0.026104	-0.601596	0.017302	-0.798187
30701	8.892657	0.849695	3.166238	-0.552412	-0.025567	0.143389	-0.765459	0.070532	-0.006873	0.020089	-0.601950	0.025081	-0.797887
30702	9.197342	0.638818	2.991776	-0.554655	-0.068191	0.079974	-0.763489	0.074781	-0.005710	0.013255	-0.603666	0.032623	-0.796459
30703	9.274500	0.485660	2.928135	-0.565641	-0.079718	0.065762	-0.763221	0.078037	-0.003553	0.005849	-0.604812	0.039630	-0.795360
30704	9.285330	0.438582	2.754655	-0.570959	-0.071706	0.079809	-0.762671	0.081859	-0.001251	-0.001180	-0.606447	0.047427	-0.793707
30705	9.160895	0.571841	2.680838	-0.538244	-0.053600	0.052652	-0.759845	0.084964	0.001734	-0.008506	-0.607077	0.053812	-0.792774
30706	9.247744	0.447685	2.626527	-0.556505	-0.055009	0.019719	-0.757011	0.086801	0.002156	-0.016323	-0.608372	0.060646	-0.791163
30707	9.429606	0.307192	2.760761	-0.564686	-0.049465	0.009872	-0.757874	0.088782	0.004450	-0.024669	-0.608857	0.066903	-0.790068
30708	9.375673	0.153048	2.793969	-0.567167	-0.024424	0.030003	-0.756032	0.089766	0.006003	-0.032484	-0.609508	0.074010	-0.788649
30709	9.216136	-0.199702	2.655543	-0.563551	-0.058996	0.062033	-0.755761	0.092311	0.008436	-0.039969	-0.609939	0.080885	-0.787296
30710	9.506429	-0.352377	2.497367	-0.548962	-0.088395	0.120818	-0.754500	0.096277	0.009601	-0.046019	-0.611330	0.088848	-0.785024
30711	9.932503	-0.344458	2.646534	-0.561324	-0.054567	0.177164	-0.754668	0.101948	0.011220	-0.051660	-0.611382	0.097083	-0.783657
30712	10.015882	-0.070152	2.918846	-0.544383	0.036935	0.213109	-0.751570	0.108758	0.009568	-0.056428	-0.610512	0.105963	-0.782856
30713	9.466974	0.225058	3.191772	-0.558742	0.082079	0.202845	-0.751603	0.116710	0.007670	-0.061904	-0.608245	0.114282	-0.783036
30714	8.759389	0.220155	3.241105	-0.563727	0.061302	0.102803	-0.751061	0.123245	0.005185	-0.068662	-0.607088	0.122077	-0.782194
30715	8.677557	-0.014674	3.098843	-0.541711	-0.054009	0.088690	-0.749365	0.125512	0.004912	-0.075388	-0.607092	0.128873	-0.780479
30716	9.076531	-0.219481	3.216588	-0.558327	-0.091648	0.079045	-0.747107	0.128619	0.007760	-0.082053	-0.608259	0.136490	-0.777598
30717	9.293068	-0.389997	3.223034	-0.556641	-0.123294	0.092551	-0.747413	0.132579	0.012053	-0.088705	-0.609162	0.143637	-0.774869
30718	9.307640	-0.336827	3.236921	-0.549524	-0.145849	0.092782	-0.746293	0.135537	0.017741	-0.094874	-0.611008	0.151353	-0.771207
30719	9.278488	-0.317096	3.270571	-0.547722	-0.127520	0.057300	-0.744602	0.138076	0.021154	-0.101939	-0.611945	0.157891	-0.768246
30720	9.192559	-0.351268	3.130908	-0.549555	-0.109063	0.009380	-0.744608	0.138630	0.025125	-0.109480	-0.613342	0.164488	-0.764703
30721	8.947818	-0.297552	2.971145	-0.549614	-0.099688	-0.033177	-0.743473	0.138332	0.028654	-0.118030	-0.613979	0.169843	-0.761742
30722	9.184637	-0.292007	2.936934	-0.557843	-0.079331	-0.084656	-0.743897	0.137185	0.032469	-0.127178	-0.615067	0.175313	-0.758145
30723	9.526183	-0.336847	3.067471	-0.540358	-0.010454	-0.134357	-0.742737	0.131356	0.035090	-0.137445	-0.614546	0.179015	-0.755907
30724	9.881840	-0.301475	3.284089	-0.534373	0.099700	-0.159666	-0.743294	0.128949	0.033936	-0.148039	-0.613086	0.182693	-0.754211
30725	10.700484	-0.038375	3.664287	-0.538979	0.121600	-0.177364	-0.743547	0.122289	0.031318	-0.159393	-0.610523	0.185416	-0.753311
30726	10.145987	0.250691	3.722216	-0.530590	0.186786	-0.222862	-0.747211	0.116069	0.026749	-0.171167	-0.607815	0.187952	-0.752287
30727	9.071054	0.113689	3.150047	-0.526774	0.179264	-0.202635	-0.748038	0.111697	0.019344	-0.182939	-0.604286	0.189924	-0.751864
30728	8.463317	0.032761	2.738535	-0.546885	0.130469	-0.183224	-0.747441	0.105746	0.016161	-0.194044	-0.602026	0.193345	-0.750019
30729	8.720693	0.039595	2.544791	-0.563524	0.072802	-0.169732	-0.749405	0.100368	0.013428	-0.205299	-0.599633	0.196630	-0.748084
30730	8.954915	0.407007	2.397802	-0.543954	0.001392	-0.148616	-0.749954	0.096114	0.012821	-0.215286	-0.599009	0.200897	-0.744634
30731	9.270043	0.949392	2.483155	-0.556888	-0.022946	-0.134333	-0.747941	0.090717	0.012748	-0.225520	-0.597767	0.204854	-0.741519
30732	9.266431	1.150133	2.113605	-0.561001	-0.074649	-0.190638	-0.748773	0.085317	0.015814	-0.235960	-0.598199	0.209167	-0.736702
30733	9.630432	1.080316	2.138063	-0.552556	-0.173696	-0.196944	-0.749900	0.082328	0.019473	-0.246412	-0.599295	0.212955	-0.731284
30734	10.012753	0.661602	2.432209	-0.555116	-0.164945	-0.165170	-0.748742	0.075914	0.027186	-0.255957	-0.600783	0.217859	-0.725316
30735	10.099238	0.529989	2.730797	-0.550261	-0.114615	-0.154820	-0.748158	0.071355	0.032232	-0.265960	-0.600663	0.221776	-0.720614
30736	9.670616	0.461108	2.879548	-0.560702	-0.090216	-0.064962	-0.747716	0.066798	0.036996	-0.274380	-0.600418	0.227527	-0.715853
30737	9.073267	0.560869	2.770490	-0.555480	-0.117093	-0.091380	-0.747850	0.063941	0.042633	-0.283449	-0.599844	0.232258	-0.711267
30738	8.764720	0.640079	2.757936	-0.561194	-0.156678	-0.098333	-0.745703	0.059954	0.045265	-0.291969	-0.600531	0.237937	-0.705339
30739	8.864964	0.749927	2.645415	-0.561508	-0.196115	-0.118401	-0.746833	0.057098	0.051475	-0.301052	-0.600977	0.242833	-0.699447
30740	9.296877	0.786086	2.678265	-0.547089	-0.227048	-0.086989	-0.745837	0.055370	0.058531	-0.308819	-0.602499	0.248811	-0.692617
30741	9.447876	0.982833	2.598538	-0.546799	-0.191238	-0.058837	-0.744834	0.052224	0.065146	-0.316855	-0.602487	0.254127	-0.687046
30742	9.256334	0.895521	2.358115	-0.547942	-0.104979	-0.034649	-0.743702	0.052778	0.068401	-0.324442	-0.601894	0.259926	-0.681835
30743	9.446373	0.812406	2.399869	-0.561859	-0.062612	0.071111	-0.742300	0.056306	0.073101	-0.331469	-0.599191	0.266146	-0.678428
30744	9.418587	0.908605	2.294921	-0.552023	0.008582	0.163687	-0.740914	0.064247	0.073882	-0.336927	-0.595848	0.273588	-0.675718
30745	9.893152	0.983921	2.448104	-0.551786	0.060964	0.155506	-0.740364	0.069225	0.069965	-0.343277	-0.590953	0.279808	-0.674272
30746	10.150916	0.873117	2.767979	-0.536338	0.173707	0.234635	-0.740972	0.079320	0.064269	-0.348430	-0.584961	0.286698	-0.673960
30747	9.983459	0.316843	2.929070	-0.539221	0.252430	0.292390	-0.740452	0.091685	0.058022	-0.353769	-0.576636	0.292968	-0.675654
30748	9.893835	0.203724	2.915953	-0.548194	0.226571	0.364952	-0.739362	0.104342	0.048658	-0.357496	-0.568939	0.301094	-0.676645
30749	9.411751	0.490382	2.662079	-0.541422	0.149113	0.354842	-0.738421	0.117842	0.042278	-0.361269	-0.561464	0.308770	-0.677425
30750	8.988123	0.569697	2.550600	-0.556148	0.114919	0.353039	-0.736766	0.130914	0.035605	-0.364461	-0.555141	0.317592	-0.676847
30751	9.050585	0.414381	2.513585	-0.565668	0.074100	0.289479	-0.734120	0.144839	0.028083	-0.368807	-0.548785	0.325334	-0.675999
30752	9.137079	0.074747	2.401266	-0.545728	0.061488	0.279154	-0.732031	0.155924	0.021668	-0.372445	-0.543598	0.333516	-0.674205
30753	9.242390	-0.167635	2.398997	-0.540443	0.018040	0.298935	-0.731215	0.164870	0.019065	-0.375897	-0.538008	0.341382	-0.672835
30754	9.057194	-0.331843	2.236753	-0.536958	-0.001579	0.272506	-0.729270	0.175518	0.016047	-0.379013	-0.533665	0.349779	-0.670228
30755	9.092591	-0.670822	2.177658	-0.557357	-0.082628	0.278040	-0.728175	0.185597	0.013878	-0.382096	-0.529339	0.358369	-0.667364
30756	9.766647	-1.056711	2.217311	-0.546738	-0.147729	0.305190	-0.724528	0.196655	0.014250	-0.383749	-0.526519	0.368279	-0.663238
30757	10.545396	-0.743843	2.785497	-0.553001	-0.082398	0.266848	-0.721160	0.206872	0.011782	-0.386811	-0.522204	0.376637	-0.660170
30758	9.908209	-0.303441	2.996507	-0.534683	-0.006232	0.196624	-0.719488	0.214818	0.010861	-0.390732	-0.518297	0.384082	-0.656641
30759	9.174469	-0.327893	2.985679	-0.555928	-0.014311	0.095424	-0.716815	0.221343	0.009634	-0.396517	-0.514246	0.390081	-0.652810
30760	8.682570	-0.606389	2.791289	-0.541693	-0.048172	0.039939	-0.715965	0.222054	0.008502	-0.402151	-0.511933	0.396260	-0.647439
30761	8.870386	-0.762375	2.773446	-0.532811	-0.075075	0.023419	-0.717110	0.223899	0.009380	-0.408072	-0.509299	0.401633	-0.642482
30762	9.164349	-1.011112	2.717832	-0.568362	-0.105577	0.030299	-0.718535	0.223890	0.013074	-0.413551	-0.507469	0.408444	-0.636101
30763	9.263524	-0.914942	2.735958	-0.562292	-0.130513	-0.003062	-0.716696	0.225148	0.017322	-0.419553	-0.505388	0.414312	-0.630003
30764	9.255201	-0.920812	2.562044	-0.555091	-0.099136	-0.088089	-0.716696	0.223852	0.023115	-0.426342	-0.504438	0.419610	-0.622657
30765	9.378277	-0.955515	2.547767	-0.555135	-0.052271	-0.187436	-0.716395	0.219154	0.027595	-0.435113	-0.502827	0.422785	-0.615706
30766	9.570822	-1.029024	2.582161	-0.558434	0.019216	-0.217963	-0.718356	0.212198	0.029803	-0.444421	-0.501324	0.425688	-0.608239
30767	9.521837	-1.018442	2.678771	-0.561540	0.124003	-0.247849	-0.720600	0.205393	0.029466	-0.455344	-0.497828	0.426687	-0.602302
30768	9.699757	-0.878402	2.834045	-0.531201	0.199684	-0.261182	-0.722984	0.198452	0.027712	-0.466292	-0.494582	0.427084	-0.596289
30769	10.312286	-0.421228	3.120524	-0.563979	0.230884	-0.297857	-0.724646	0.189680	0.021117	-0.478584	-0.489980	0.426509	-0.590733
30770	10.815047	0.556857	3.495582	-0.571245	0.143051	-0.335231	-0.725738	0.179754	0.019888	-0.490139	-0.487456	0.427056	-0.582900
30771	9.795093	0.412667	2.988667	-0.541930	0.153519	-0.324540	-0.730662	0.168994	0.016130	-0.501717	-0.483988	0.426541	-0.576279
30772	8.957971	0.056889	2.457285	-0.543462	0.124746	-0.241417	-0.733041	0.161352	0.011536	-0.511579	-0.480955	0.427719	-0.569233
30773	8.524346	-0.115587	2.268884	-0.556112	0.103711	-0.206152	-0.734287	0.153402	0.013586	-0.521324	-0.476732	0.428923	-0.563005
30774	8.651030	0.270556	2.303069	-0.543876	0.035173	-0.201976	-0.736245	0.146315	0.012394	-0.529813	-0.474216	0.431300	-0.555335
30775	9.318830	0.808059	2.349341	-0.539143	-0.067561	-0.190470	-0.737074	0.140205	0.015735	-0.537586	-0.471818	0.434187	-0.547604
30776	9.426847	1.116223	2.263595	-0.543140	-0.095944	-0.234509	-0.737619	0.133806	0.020204	-0.545132	-0.470901	0.437531	-0.538191
30777	9.360980	1.338295	2.150044	-0.550880	-0.153276	-0.266074	-0.739861	0.125564	0.025233	-0.552924	-0.469842	0.440668	-0.528522
30778	9.766823	1.519691	2.190974	-0.558355	-0.174747	-0.273002	-0.739409	0.118160	0.032658	-0.560143	-0.469768	0.444538	-0.517632
30779	10.231730	1.257613	2.492928	-0.542024	-0.149161	-0.317153	-0.741364	0.109063	0.038526	-0.568226	-0.469074	0.446936	-0.507284
30780	9.517725	0.875838	2.565807	-0.546795	-0.105075	-0.220368	-0.741331	0.100245	0.044664	-0.575230	-0.467769	0.450246	-0.497575
30781	9.187673	0.799853	2.451103	-0.555620	-0.103824	-0.159511	-0.741587	0.092849	0.049970	-0.582072	-0.464888	0.453637	-0.489167
30782	8.919443	1.003503	2.280031	-0.543274	-0.185320	-0.122616	-0.741707	0.086873	0.055007	-0.587176	-0.463385	0.458643	-0.479735
30783	9.244173	1.157978	2.186044	-0.547238	-0.239377	-0.115163	-0.740993	0.085009	0.060364	-0.592095	-0.461389	0.463854	-0.470514
30784	9.596942	1.414843	2.260035	-0.547793	-0.176352	-0.104839	-0.741413	0.082151	0.066710	-0.596986	-0.459456	0.468833	-0.461197
30785	9.655122	1.540335	2.287555	-0.543000	-0.138651	-0.090834	-0.740982	0.080578	0.069948	-0.602413	-0.456225	0.472934	-0.453090
30786	9.423591	1.522263	2.256651	-0.553718	-0.107928	-0.098273	-0.740556	0.079569	0.074608	-0.607778	-0.453408	0.477094	-0.444307
30787	9.216518	1.421349	2.144477	-0.556845	-0.090882	0.007692	-0.739554	0.077572	0.076987	-0.612752	-0.448531	0.481542	-0.437575
30788	9.308183	1.318990	2.101999	-0.560110	-0.066161	0.065896	-0.739575	0.082107	0.078593	-0.616975	-0.443585	0.486628	-0.431008
30789	9.286361	1.430728	2.168444	-0.537743	0.001725	0.118826	-0.739448	0.085081	0.080464	-0.621565	-0.436977	0.490678	-0.426548
30790	9.354721	1.555732	2.128293	-0.542514	0.085057	0.173137	-0.740043	0.092048	0.076435	-0.626055	-0.429809	0.494590	-0.422728
30791	9.443402	1.575068	2.217371	-0.543722	0.157554	0.227542	-0.738094	0.102420	0.071147	-0.631164	-0.420654	0.497599	-0.420806
30792	9.333313	1.518770	2.380055	-0.552042	0.259884	0.271010	-0.738984	0.112378	0.064178	-0.636491	-0.410820	0.500116	-0.419512
30793	9.551022	1.407432	2.574329	-0.534957	0.332862	0.362785	-0.737460	0.123766	0.052247	-0.641954	-0.398846	0.501812	-0.420717
30794	10.150460	1.285622	3.024363	-0.534431	0.424699	0.374698	-0.737505	0.136867	0.038223	-0.647703	-0.386682	0.502764	-0.422121
30795	10.304807	0.891050	3.470787	-0.550859	0.419437	0.365652	-0.734993	0.150248	0.023615	-0.653885	-0.373592	0.503309	-0.423727
30796	9.575900	0.879163	3.155328	-0.545563	0.226426	0.377379	-0.733062	0.166754	0.008477	-0.657461	-0.362796	0.506789	-0.423425
30797	8.434809	0.823860	2.439760	-0.559869	0.096801	0.360109	-0.732678	0.177269	0.003770	-0.660270	-0.352281	0.511447	-0.422331
30798	8.671088	0.599533	2.364618	-0.553103	0.065287	0.257787	-0.730306	0.187623	0.003436	-0.663098	-0.343877	0.516136	-0.419110
30799	8.788741	0.158058	2.231644	-0.569641	0.097272	0.117598	-0.728617	0.191598	0.001765	-0.667824	-0.335672	0.519092	-0.414583
30800	9.255853	-0.385087	2.425571	-0.548184	0.027698	0.131562	-0.728349	0.195864	-0.001025	-0.671135	-0.328868	0.523269	-0.409407
30801	9.528720	-0.884381	2.479109	-0.552353	-0.046677	0.090382	-0.727809	0.201380	0.003986	-0.674272	-0.322300	0.527766	-0.403663
30802	9.761069	-0.736060	2.467476	-0.554661	-0.147978	0.138815	-0.726695	0.206482	0.005023	-0.675572	-0.316683	0.534295	-0.397294
30803	9.987975	-0.621148	2.519054	-0.538580	-0.184034	0.135744	-0.726147	0.210585	0.008461	-0.676602	-0.310866	0.540754	-0.391353
30804	9.897211	-0.529219	2.440820	-0.541989	-0.136993	0.115950	-0.724319	0.214545	0.011038	-0.677965	-0.305513	0.546774	-0.384791
30805	9.506295	-0.155898	2.608752	-0.545553	-0.062279	0.021638	-0.724899	0.216813	0.012200	-0.681066	-0.299853	0.550851	-0.377890
30806	9.061996	-0.038989	2.690204	-0.543847	-0.056578	-0.017381	-0.724908	0.218506	0.015050	-0.684187	-0.295250	0.554872	-0.369909
30807	9.032391	-0.261322	2.666143	-0.549347	-0.054480	-0.048454	-0.724907	0.217645	0.017874	-0.687761	-0.290196	0.558348	-0.361965
30808	9.244453	-0.388457	2.647946	-0.531611	-0.124782	-0.052210	-0.724339	0.216922	0.021686	-0.690145	-0.286571	0.562894	-0.353167
30809	9.442053	-0.500970	2.634438	-0.555253	-0.133708	-0.047097	-0.724908	0.215189	0.031161	-0.692681	-0.281923	0.567396	-0.344636
30810	9.388585	-0.587610	2.640309	-0.558973	-0.126090	-0.091442	-0.725185	0.212043	0.038778	-0.695298	-0.278303	0.571799	-0.334894
30811	9.373982	-0.761972	2.572195	-0.535210	-0.100853	-0.105495	-0.727727	0.206341	0.048369	-0.698306	-0.274292	0.575260	-0.325897
30812	9.176950	-0.880230	2.402204	-0.554144	-0.079031	-0.120052	-0.728280	0.201784	0.053708	-0.701440	-0.270682	0.578674	-0.315989
30813	9.268741	-1.048148	2.312126	-0.543000	-0.026505	-0.154744	-0.727978	0.196655	0.059458	-0.705462	-0.266567	0.580763	-0.306561
30814	9.389328	-1.111868	2.293344	-0.552613	0.054989	-0.193379	-0.729795	0.188988	0.062082	-0.710404	-0.262921	0.581738	-0.296275
30815	9.412262	-1.091649	2.457412	-0.561346	0.116280	-0.192089	-0.731337	0.183878	0.063740	-0.716188	-0.258009	0.581588	-0.286811
30816	10.652794	-0.755186	2.625988	-0.552470	0.079949	-0.147241	-0.733579	0.176791	0.062975	-0.720946	-0.253594	0.582294	-0.277237
30817	10.902747	0.621106	3.422252	-0.538255	0.129282	-0.223267	-0.735823	0.170276	0.060799	-0.726723	-0.249227	0.581522	-0.267565
30818	9.921350	0.931026	2.521153	-0.576358	0.182778	-0.348009	-0.737217	0.164758	0.056928	-0.733646	-0.246153	0.579680	-0.255233
30819	8.983579	0.545254	2.502548	-0.564418	0.171526	-0.319732	-0.740293	0.153706	0.054427	-0.740286	-0.242220	0.577758	-0.243929
30820	8.548135	0.059095	2.397396	-0.572516	0.114799	-0.227622	-0.743096	0.145208	0.051668	-0.745523	-0.238044	0.577274	-0.232992
30821	8.808104	0.072562	2.493559	-0.553368	-0.044291	-0.176831	-0.742772	0.135840	0.052275	-0.748673	-0.233555	0.579042	-0.222824
30822	9.312377	0.530612	2.424942	-0.537643	-0.147241	-0.149310	-0.745303	0.128444	0.059299	-0.750134	-0.230123	0.582522	-0.212156
30823	9.450060	0.845296	2.252088	-0.541929	-0.203193	-0.232096	-0.744996	0.121318	0.068285	-0.751379	-0.227099	0.586229	-0.200478
30824	9.389230	0.865949	2.015118	-0.540626	-0.279557	-0.256380	-0.746527	0.111924	0.078112	-0.751498	-0.225337	0.591031	-0.187498
30825	9.645482	1.102061	1.765653	-0.573674	-0.294908	-0.329118	-0.746494	0.101951	0.090187	-0.751860	-0.223290	0.595610	-0.173482
30826	9.678209	1.243799	1.660116	-0.577612	-0.313298	-0.383869	-0.747154	0.088004	0.102934	-0.751857	-0.222502	0.600221	-0.157918
30827	10.121956	1.272799	1.719612	-0.555262	-0.259068	-0.309540	-0.745972	0.075336	0.113980	-0.752138	-0.220312	0.604049	-0.144486
30828	9.782726	0.946303	1.733376	-0.548901	-0.162528	-0.234976	-0.746505	0.065518	0.122237	-0.753050	-0.217618	0.606716	-0.132110
30829	9.314266	1.017323	1.796040	-0.535407	-0.064011	-0.183319	-0.745621	0.058132	0.123851	-0.754981	-0.213592	0.607937	-0.121630
30830	9.057097	1.272626	1.779036	-0.546686	-0.095995	-0.229275	-0.747304	0.052451	0.126637	-0.756436	-0.210615	0.609451	-0.109619
30831	9.229539	1.602801	1.799286	-0.561218	-0.114395	-0.176177	-0.747431	0.048181	0.130700	-0.757621	-0.206181	0.611362	-0.098674
30832	9.705561	1.807848	1.827775	-0.533916	-0.123922	-0.126137	-0.747283	0.046183	0.133936	-0.758242	-0.202135	0.613535	-0.088235
30833	9.718748	1.903834	1.730025	-0.553793	-0.110368	-0.119356	-0.745987	0.041484	0.138125	-0.759113	-0.197081	0.615458	-0.078214
30834	9.714423	1.990733	1.707312	-0.573937	-0.121764	-0.143396	-0.746830	0.038349	0.142631	-0.759733	-0.192580	0.617437	-0.067009
30835	9.348283	1.856698	1.549806	-0.550114	-0.109491	-0.122930	-0.745393	0.034078	0.145690	-0.760382	-0.187594	0.619181	-0.056949
30836	9.347803	1.706779	1.539397	-0.553547	-0.097132	-0.093872	-0.745658	0.028671	0.150451	-0.760955	-0.182708	0.620784	-0.046826
30837	9.485184	1.635763	1.530340	-0.556642	-0.050918	-0.020748	-0.744806	0.028519	0.152992	-0.762043	-0.176262	0.621888	-0.038441
30838	9.547541	1.392779	1.774622	-0.555655	0.059953	0.070555	-0.746804	0.030080	0.154157	-0.764256	-0.169129	0.621551	-0.031346
30839	9.564958	1.326313	1.985580	-0.551073	0.123219	0.243594	-0.745414	0.038036	0.150264	-0.767130	-0.159304	0.620780	-0.027673
30840	9.353108	1.656918	2.074002	-0.539539	0.189043	0.329130	-0.747030	0.051112	0.145033	-0.770558	-0.149090	0.619177	-0.025151
30841	9.350651	1.882910	1.878160	-0.560873	0.241926	0.371940	-0.747811	0.069022	0.136447	-0.774646	-0.137425	0.616828	-0.023672
30842	9.940216	1.644971	2.300505	-0.570008	0.227349	0.399417	-0.749869	0.086655	0.126594	-0.778371	-0.125807	0.614678	-0.021966
30843	11.474216	0.961206	2.726561	-0.554709	0.073576	0.375092	-0.747944	0.102129	0.122918	-0.780123	-0.114221	0.614780	-0.020175
30844	9.652766	0.766466	2.218865	-0.564185	0.174475	0.556223	-0.747451	0.120884	0.115181	-0.782874	-0.100756	0.613614	-0.020825
30845	8.815175	0.430465	1.757343	-0.531435	0.134225	0.595585	-0.745402	0.141335	0.108582	-0.784932	-0.086753	0.613050	-0.022914
30846	8.631966	0.179312	1.608150	-0.555772	0.044874	0.523246	-0.742506	0.162342	0.104532	-0.785790	-0.073843	0.613643	-0.022903
30847	9.364113	0.156571	1.800747	-0.539764	0.052985	0.424442	-0.739734	0.179379	0.099875	-0.786647	-0.061818	0.613904	-0.022064
30848	9.884242	0.149411	1.952373	-0.551221	-0.033449	0.430245	-0.737805	0.193714	0.097604	-0.786341	-0.050135	0.615413	-0.020545
30849	9.802917	0.071752	1.820438	-0.537899	-0.035339	0.333082	-0.734308	0.206763	0.096864	-0.785902	-0.039298	0.616833	-0.018184
30850	9.533456	0.002454	1.676580	-0.544439	-0.024638	0.246188	-0.731938	0.217402	0.096108	-0.785572	-0.029976	0.617889	-0.013856
30851	9.358594	-0.201636	1.717756	-0.559143	-0.025869	0.187574	-0.729695	0.224634	0.095884	-0.785103	-0.020605	0.618958	-0.008954
30852	9.473595	-0.419865	1.722454	-0.571037	-0.030989	0.162691	-0.728302	0.231159	0.095658	-0.784550	-0.011894	0.619944	-0.002980
30853	9.607470	-0.594225	1.803967	-0.542923	-0.012647	0.113369	-0.727759	0.236976	0.095432	-0.784051	-0.003694	0.620679	0.002872
30854	9.486170	-0.439748	1.647747	-0.552137	-0.026892	0.099197	-0.726779	0.240522	0.095179	-0.783376	0.003935	0.621462	0.009606
30855	9.311123	-0.572904	1.436811	-0.548535	-0.017508	0.054022	-0.726087	0.244491	0.096065	-0.782615	0.011477	0.622183	0.016449
30856	9.359029	-0.895346	1.329185	-0.534101	-0.032696	0.032142	-0.725237	0.245053	0.097197	-0.781688	0.017990	0.622948	0.024004
30857	9.723464	-1.123574	1.531817	-0.554003	-0.011755	0.021200	-0.726098	0.246757	0.097505	-0.780790	0.025213	0.623494	0.031399
30858	9.995117	-1.069136	2.006904	-0.559212	0.031334	0.043031	-0.725111	0.248311	0.098930	-0.780489	0.032210	0.623112	0.039122
30859	10.079526	-0.909610	2.092006	-0.540891	0.057284	0.054620	-0.725549	0.251151	0.098397	-0.780303	0.039609	0.622460	0.045847
30860	9.932243	-0.598323	2.248221	-0.557725	0.020927	-0.001969	-0.724974	0.249732	0.098094	-0.779658	0.046027	0.622152	0.054234
30861	9.422334	-0.625623	2.007555	-0.543288	0.034071	-0.073632	-0.726955	0.247462	0.099502	-0.778874	0.051875	0.621852	0.062966
30862	9.077617	-0.783795	1.876871	-0.559797	0.018219	-0.110083	-0.727798	0.244330	0.103158	-0.777881	0.056972	0.621547	0.073047
30863	9.118211	-1.026132	1.816691	-0.565662	-0.051945	-0.119471	-0.727913	0.237507	0.106770	-0.775738	0.062718	0.622469	0.082645
30864	9.537872	-1.052780	1.843009	-0.550450	-0.071543	-0.146516	-0.730458	0.233091	0.113541	-0.773371	0.067332	0.623463	0.093050
30865	9.773687	-1.043994	1.939257	-0.550519	-0.069571	-0.162407	-0.730715	0.225980	0.118567	-0.770734	0.072339	0.624593	0.103053
30866	9.719780	-0.999364	2.064491	-0.550330	-0.031691	-0.167957	-0.731674	0.216310	0.125554	-0.768608	0.076579	0.624839	0.113818
30867	9.502291	-0.900803	2.145845	-0.560110	0.020830	-0.194969	-0.734354	0.210914	0.128634	-0.766799	0.081129	0.624444	0.124529
30868	9.380830	-0.986682	2.204963	-0.520926	0.051450	-0.215968	-0.736306	0.201830	0.130961	-0.765424	0.084098	0.623396	0.135762
30869	9.379608	-1.104481	2.305357	-0.554167	0.112901	-0.220293	-0.737976	0.193600	0.132021	-0.764498	0.088009	0.621468	0.146883
30870	9.490247	-1.102444	2.355934	-0.542259	0.138196	-0.232674	-0.740640	0.185377	0.131671	-0.763888	0.090827	0.618891	0.158746
30871	9.650209	-0.973077	2.332527	-0.559460	0.156403	-0.241783	-0.745557	0.172624	0.129876	-0.763197	0.094439	0.616133	0.170269
30872	10.402301	-0.618261	2.624795	-0.539763	0.149483	-0.273172	-0.749209	0.162988	0.128670	-0.762345	0.096654	0.613281	0.182689
30873	10.248449	0.065871	2.873519	-0.552772	0.137124	-0.294435	-0.750452	0.154619	0.128449	-0.760999	0.099570	0.610739	0.194841
30874	9.735762	0.279368	2.485176	-0.547505	0.108382	-0.311064	-0.754946	0.142861	0.125811	-0.759217	0.101560	0.608358	0.207789
30875	9.317350	0.115904	2.207242	-0.546109	0.052926	-0.361225	-0.758590	0.130659	0.127977	-0.756312	0.103865	0.607060	0.220640
30876	9.029091	0.140861	2.043025	-0.546135	0.005428	-0.292864	-0.760811	0.118459	0.128432	-0.753091	0.106453	0.605993	0.233009
30877	8.988224	0.509963	1.889134	-0.553990	-0.099269	-0.266612	-0.761906	0.107803	0.133427	-0.748477	0.110681	0.606579	0.244119
30878	9.596145	1.045047	1.875100	-0.565314	-0.133987	-0.296415	-0.761869	0.098133	0.139840	-0.743234	0.114128	0.607325	0.256389
30879	9.456098	1.233131	1.662949	-0.558399	-0.185249	-0.310168	-0.763816	0.086903	0.147243	-0.737053	0.118247	0.609089	0.267918
30880	9.400747	1.454440	1.438231	-0.558854	-0.229788	-0.364720	-0.765752	0.072686	0.156739	-0.729991	0.121214	0.611211	0.280786
30881	9.566740	1.548858	1.243632	-0.558771	-0.252862	-0.300828	-0.762568	0.057460	0.167317	-0.722711	0.125725	0.613736	0.291908
30882	9.643322	1.476172	1.292672	-0.558864	-0.260845	-0.314045	-0.760525	0.043233	0.177065	-0.715233	0.129424	0.615935	0.303833
30883	9.887918	1.344996	1.433968	-0.518387	-0.209317	-0.252822	-0.761052	0.031995	0.186015	-0.708579	0.133604	0.617758	0.313753
30884	9.577672	1.289824	1.575158	-0.546908	-0.152091	-0.195198	-0.758894	0.024732	0.192437	-0.702948	0.137869	0.617956	0.324016
30885	9.453417	1.410816	1.472479	-0.547047	-0.188354	-0.171097	-0.758447	0.018893	0.198462	-0.696762	0.143282	0.618911	0.333079
30886	9.339877	1.671496	1.300564	-0.554020	-0.174488	-0.106667	-0.758719	0.014325	0.206772	-0.691203	0.148835	0.618949	0.342035
30887	9.467635	1.974339	1.156854	-0.553857	-0.191479	-0.018025	-0.755879	0.013731	0.212692	-0.685777	0.156189	0.619311	0.348954
30888	9.643523	2.269719	1.027662	-0.546741	-0.192988	-0.049699	-0.755882	0.013284	0.219061	-0.680206	0.162427	0.619333	0.356882
30889	9.694449	2.145562	0.937151	-0.546628	-0.173049	-0.062207	-0.754464	0.012260	0.227253	-0.674511	0.168920	0.619512	0.364288
30890	9.927592	2.043533	0.703573	-0.562849	-0.191490	-0.003851	-0.754175	0.010400	0.231764	-0.669056	0.175885	0.619082	0.371707
30891	9.658367	1.804341	0.448033	-0.563939	-0.103476	0.023830	-0.751614	0.008821	0.235551	-0.664590	0.183095	0.617803	0.378306
30892	9.913933	1.518824	0.656283	-0.532343	-0.046933	0.131784	-0.749353	0.011648	0.237121	-0.661896	0.190202	0.615045	0.383975
30893	10.257221	0.967352	0.939881	-0.549658	0.029695	0.235484	-0.749797	0.015332	0.239005	-0.660573	0.198800	0.611220	0.387983
30894	10.026543	0.574285	1.239394	-0.556327	0.108720	0.261348	-0.749255	0.022303	0.233409	-0.660544	0.206571	0.605598	0.392762
30895	9.640578	0.595948	1.222753	-0.554270	0.149275	0.253971	-0.752282	0.032821	0.230145	-0.660646	0.214528	0.599955	0.396963
30896	9.407521	0.790510	1.179812	-0.534078	0.176947	0.269940	-0.754175	0.044483	0.223484	-0.661443	0.221522	0.593437	0.401564
30897	9.378645	0.744560	1.146532	-0.543367	0.159265	0.237198	-0.755345	0.053303	0.217638	-0.661413	0.229039	0.587705	0.405804
30898	9.819613	0.761749	1.247245	-0.545827	0.096859	0.171292	-0.754514	0.058847	0.214149	-0.660264	0.235625	0.582476	0.411404
30899	9.992889	0.482263	1.177636	-0.537969	0.072184	0.107845	-0.754541	0.065380	0.212236	-0.658028	0.242247	0.578445	0.416795
30900	9.837402	0.265875	1.204424	-0.544093	0.092715	0.128817	-0.755686	0.067948	0.208872	-0.656351	0.248295	0.573374	0.422841
30901	9.413507	0.007949	1.275533	-0.565836	0.086320	0.142633	-0.756557	0.073073	0.204543	-0.654285	0.255557	0.568654	0.428058
30902	9.602861	0.056303	1.468063	-0.540360	0.124444	0.100270	-0.757424	0.077349	0.199496	-0.652599	0.260907	0.563238	0.434517
30903	9.737280	0.211210	1.637729	-0.551469	0.104771	0.091454	-0.757441	0.081756	0.197135	-0.650233	0.267220	0.558553	0.440237
30904	9.829945	0.345622	1.580525	-0.564566	0.093026	0.004717	-0.759438	0.084044	0.193209	-0.647080	0.272032	0.553733	0.447958
30905	9.717164	0.331257	1.489007	-0.519251	0.096797	-0.038143	-0.759579	0.084623	0.189817	-0.643502	0.276512	0.550042	0.454862
30906	9.405725	0.270261	1.470773	-0.544587	0.096687	-0.017279	-0.761990	0.084360	0.185301	-0.640158	0.280724	0.545360	0.462574
30907	9.579109	0.235544	1.504760	-0.557511	0.075327	-0.037616	-0.762266	0.082662	0.184011	-0.635988	0.285857	0.541498	0.469665
30908	9.747388	0.162294	1.556099	-0.561093	0.086203	-0.041240	-0.762689	0.082244	0.181885	-0.632060	0.290044	0.536818	0.477703
30909	9.727231	0.221289	1.693211	-0.544759	0.069589	-0.006450	-0.762539	0.081120	0.178473	-0.628048	0.295360	0.532869	0.484116
30910	9.650044	0.214464	1.683724	-0.537568	0.067936	-0.027603	-0.764382	0.080278	0.177062	-0.624044	0.299505	0.528462	0.491522
30911	9.548526	0.205527	1.698459	-0.541081	0.074947	-0.005594	-0.765240	0.082277	0.173974	-0.619982	0.304681	0.524379	0.497813
30912	9.552968	0.203385	1.746808	-0.559201	0.073053	0.013666	-0.765380	0.082142	0.171849	-0.616169	0.309410	0.519341	0.504863
30913	9.596297	0.241994	1.780150	-0.548336	0.067569	0.017378	-0.765095	0.082864	0.167747	-0.612074	0.314937	0.515041	0.510797
30914	9.696552	0.215593	1.910804	-0.544675	0.076583	0.015607	-0.765386	0.084571	0.166918	-0.608267	0.319400	0.509995	0.517591
30915	9.686348	0.155492	1.952569	-0.542804	0.081927	0.020892	-0.765957	0.085717	0.163960	-0.604256	0.324693	0.505455	0.523416
30916	9.556033	0.180543	1.962131	-0.542861	0.074736	0.017373	-0.766525	0.086008	0.162126	-0.600327	0.329101	0.500342	0.530055
30917	9.667037	0.194405	1.971493	-0.559251	0.067588	0.020788	-0.766246	0.087721	0.159026	-0.595928	0.334680	0.495704	0.535852
30918	9.690984	0.223499	2.009801	-0.539299	0.078540	-0.004694	-0.765829	0.090138	0.157349	-0.591688	0.338712	0.490637	0.542637
30919	9.608977	0.253064	2.016831	-0.548248	0.096522	0.003040	-0.766531	0.089018	0.153094	-0.587322	0.343602	0.485795	0.548629
30920	9.550919	0.287478	2.050356	-0.552871	0.086658	-0.000501	-0.766249	0.090305	0.149989	-0.582981	0.347671	0.480361	0.555438
30921	9.550635	0.311951	2.098414	-0.552823	0.100237	-0.007661	-0.768242	0.091598	0.146619	-0.578363	0.352394	0.475404	0.561521
30922	9.550481	0.389655	2.155544	-0.559256	0.093085	-0.010339	-0.767672	0.091747	0.144067	-0.573792	0.356289	0.469795	0.568430
30923	9.542949	0.402059	2.198913	-0.559411	0.082488	-0.034162	-0.768375	0.090768	0.140238	-0.568520	0.360952	0.465060	0.574645
30924	9.535511	0.399840	2.223114	-0.546757	0.069764	-0.028631	-0.770650	0.091201	0.139552	-0.563477	0.364713	0.459894	0.581357
30925	9.520766	0.419541	2.266411	-0.556729	0.077057	-0.033219	-0.770928	0.090793	0.134593	-0.558046	0.369324	0.455151	0.587385
30926	9.501628	0.390432	2.230514	-0.549580	0.055389	-0.032123	-0.770636	0.089523	0.132028	-0.552678	0.373168	0.450045	0.593929
30927	9.530698	0.477438	2.258502	-0.555948	0.059061	-0.035743	-0.772334	0.087825	0.132023	-0.546924	0.377865	0.445439	0.599730
30928	9.465720	0.463149	2.227334	-0.530487	0.057050	-0.026600	-0.773049	0.089396	0.129354	-0.541653	0.381441	0.440414	0.605929
30929	9.574142	0.491710	2.265534	-0.554109	0.062646	-0.033964	-0.772191	0.088696	0.125799	-0.535835	0.385996	0.435691	0.611605
30930	9.511006	0.460901	2.299794	-0.552205	0.077051	-0.034933	-0.772188	0.088272	0.125370	-0.530345	0.389401	0.430164	0.618110
30931	9.490996	0.425228	2.372715	-0.524858	0.077549	-0.005435	-0.773607	0.088572	0.121419	-0.525112	0.393614	0.425333	0.623232
30932	9.483286	0.430503	2.435497	-0.552145	0.071337	-0.002182	-0.773605	0.088583	0.118303	-0.519859	0.397281	0.419528	0.629215
30933	9.473406	0.440445	2.469231	-0.555834	0.067821	-0.010167	-0.772324	0.088587	0.116168	-0.514118	0.401805	0.414360	0.634461
30934	9.461130	0.474631	2.512363	-0.552160	0.076820	-0.011065	-0.773037	0.089443	0.115050	-0.508677	0.405235	0.408487	0.640446
30935	9.436658	0.445964	2.541714	-0.544963	0.060482	-0.002044	-0.774737	0.088604	0.112647	-0.502949	0.409707	0.403377	0.645344
30936	9.479784	0.431403	2.575651	-0.546855	0.044196	0.006886	-0.775450	0.089319	0.111385	-0.497400	0.413556	0.397677	0.650706
30937	9.431850	0.441131	2.536942	-0.543329	0.037160	-0.014268	-0.774449	0.088475	0.108536	-0.491223	0.418117	0.392839	0.655405
30938	9.443937	0.436190	2.532148	-0.557916	0.026387	-0.010832	-0.775022	0.089613	0.108269	-0.485096	0.422071	0.387240	0.660744
30939	9.465714	0.469950	2.541408	-0.549722	0.032691	-0.014305	-0.775306	0.089760	0.106856	-0.478712	0.426647	0.382281	0.665333
30940	9.436676	0.470194	2.551110	-0.552553	0.017416	-0.017789	-0.775021	0.089760	0.106571	-0.472356	0.430516	0.376820	0.670479
30941	9.475406	0.460161	2.531838	-0.549887	0.002919	-0.009699	-0.775872	0.089334	0.107139	-0.465691	0.435417	0.372022	0.674643
30942	9.446604	0.443243	2.503067	-0.541617	0.007221	0.008057	-0.776580	0.088772	0.106006	-0.459592	0.439414	0.366509	0.679236
30943	9.504629	0.488858	2.512146	-0.561530	0.019013	0.010423	-0.774314	0.090610	0.106574	-0.453101	0.444244	0.361153	0.683312
30944	9.432206	0.455388	2.498117	-0.552439	0.024463	-0.000138	-0.775463	0.093454	0.105480	-0.446814	0.447947	0.355338	0.688067
30945	9.480268	0.508589	2.550623	-0.559648	0.032540	0.007704	-0.774606	0.092746	0.104333	-0.440287	0.452440	0.349834	0.692143
30946	9.446367	0.474951	2.548628	-0.555963	0.046137	-0.003848	-0.774313	0.091334	0.102050	-0.433964	0.455745	0.343743	0.697002
30947	9.411961	0.436876	2.609512	-0.535989	0.046050	-0.005398	-0.776873	0.091768	0.101508	-0.427460	0.459639	0.338495	0.701022
30948	9.412182	0.494880	2.608865	-0.561462	0.035265	0.004993	-0.776026	0.093473	0.100103	-0.421036	0.463098	0.332272	0.705595
30949	9.412275	0.499652	2.599145	-0.563334	0.029933	-0.002072	-0.775743	0.093470	0.100950	-0.414112	0.467355	0.326677	0.709487
30950	9.378244	0.456424	2.609339	-0.559765	0.017280	-0.000196	-0.775177	0.094470	0.098549	-0.407411	0.470910	0.320610	0.713770
30951	9.402108	0.454068	2.643165	-0.538106	-0.000778	-0.006906	-0.775749	0.095035	0.099551	-0.400354	0.475246	0.315603	0.717114
30952	9.421651	0.461029	2.616479	-0.542728	-0.014267	-0.006871	-0.777742	0.096034	0.099293	-0.393424	0.478964	0.310037	0.720894
30953	9.424157	0.470636	2.609119	-0.567269	-0.016852	-0.007140	-0.776600	0.094609	0.100261	-0.385885	0.483636	0.304676	0.724128
30954	9.397644	0.495017	2.616132	-0.554636	-0.025861	-0.014017	-0.776173	0.094180	0.101103	-0.378572	0.487458	0.299036	0.727767
30955	9.393248	0.514092	2.570011	-0.552878	-0.036687	-0.013041	-0.777028	0.094171	0.104225	-0.370866	0.492140	0.294027	0.730619
30956	9.450978	0.472671	2.575229	-0.571977	-0.032850	-0.028321	-0.775893	0.094883	0.102808	-0.363038	0.495990	0.288268	0.734234
30957	9.472975	0.435947	2.522445	-0.546680	-0.054544	-0.033197	-0.775605	0.093741	0.104493	-0.354898	0.500638	0.283615	0.736866
30958	9.490183	0.537408	2.530956	-0.563801	-0.032897	-0.026437	-0.775177	0.093169	0.105758	-0.347085	0.504312	0.277900	0.740252
30959	9.447099	0.474356	2.454388	-0.547311	-0.013142	-0.028148	-0.774891	0.092023	0.108718	-0.339152	0.508249	0.272838	0.743114
30960	9.500037	0.491122	2.483129	-0.561033	-0.028404	-0.026434	-0.774604	0.091453	0.109135	-0.331308	0.511715	0.267074	0.746361
30961	9.509793	0.498251	2.473370	-0.545499	-0.011325	-0.029892	-0.774887	0.091027	0.109557	-0.323288	0.515469	0.261993	0.749090
30962	9.471047	0.459810	2.471434	-0.535491	-0.018732	-0.013819	-0.774313	0.089749	0.109256	-0.315869	0.518569	0.256363	0.752058
30963	9.466220	0.479236	2.480890	-0.569042	-0.009577	-0.012498	-0.775023	0.089462	0.110817	-0.307792	0.522403	0.250683	0.754664
30964	9.509831	0.498220	2.468537	-0.542637	0.000198	-0.010467	-0.775310	0.090029	0.111108	-0.300371	0.525162	0.244745	0.757682
30965	9.471194	0.513026	2.478090	-0.525346	0.000014	0.000345	-0.775592	0.089464	0.110538	-0.292918	0.528516	0.239481	0.759947
30966	9.500112	0.491061	2.473463	-0.546318	-0.009729	-0.006914	-0.776164	0.089739	0.113803	-0.285396	0.531349	0.233464	0.762701
30967	9.505126	0.500576	2.454018	-0.552658	-0.006994	-0.007002	-0.775020	0.088033	0.113776	-0.277436	0.534802	0.227856	0.764917
30968	9.452092	0.517829	2.453896	-0.547190	-0.009826	0.003686	-0.776018	0.089177	0.111954	-0.269999	0.537568	0.221670	0.767452
30969	9.502947	0.502825	2.424997	-0.542565	-0.000896	0.010773	-0.775447	0.088607	0.112227	-0.262376	0.540819	0.215949	0.769442
30970	9.476398	0.493295	2.420306	-0.543495	-0.004490	0.009893	-0.775454	0.089878	0.114082	-0.255036	0.543392	0.209683	0.771826
30971	9.442627	0.488644	2.415570	-0.561643	0.001047	0.004331	-0.776306	0.090029	0.111966	-0.247047	0.546548	0.203685	0.773799
30972	9.493463	0.488202	2.396175	-0.552527	0.002755	0.010631	-0.776594	0.090593	0.113107	-0.239591	0.548934	0.197197	0.776132
30973	9.490692	0.493356	2.444452	-0.556078	0.009850	0.024698	-0.775175	0.091157	0.113385	-0.231948	0.551869	0.190979	0.777925
30974	9.447436	0.474082	2.410893	-0.541626	0.003614	0.008972	-0.774332	0.093281	0.113967	-0.224534	0.554064	0.184639	0.780068
30975	9.476455	0.493249	2.413057	-0.548875	0.006340	0.010648	-0.774612	0.092576	0.112829	-0.216678	0.556830	0.178669	0.781709
30976	9.490832	0.500515	2.429872	-0.545305	0.006485	-0.007001	-0.774039	0.091728	0.111399	-0.208931	0.558816	0.172404	0.783804
30977	9.495317	0.430458	2.440314	-0.547078	0.010062	-0.003513	-0.774324	0.091727	0.111968	-0.200831	0.561326	0.166571	0.785388
30978	9.478568	0.493478	2.451716	-0.539022	0.000242	-0.017509	-0.774899	0.093000	0.113544	-0.192921	0.563225	0.160517	0.787270
30979	9.490694	0.464263	2.430277	-0.552600	0.004780	-0.014157	-0.774608	0.091439	0.113525	-0.184521	0.565661	0.154707	0.788699
30980	9.492883	0.445035	2.449821	-0.548878	0.017343	-0.010655	-0.775465	0.092435	0.113259	-0.176614	0.567221	0.148329	0.790611
30981	9.476137	0.469264	2.442323	-0.553550	0.001227	-0.019457	-0.774036	0.090585	0.113795	-0.168062	0.569556	0.142545	0.791860
30982	9.505119	0.459368	2.435145	-0.554452	0.003053	-0.021243	-0.774895	0.092007	0.113392	-0.159839	0.571198	0.136223	0.793491
30983	9.452209	0.459551	2.411049	-0.559916	-0.004199	-0.014195	-0.774461	0.090302	0.113937	-0.151236	0.573506	0.130267	0.794512
30984	9.495015	0.450097	2.488426	-0.538976	0.002863	-0.008682	-0.775307	0.088888	0.113079	-0.143349	0.575005	0.124024	0.795889
30985	9.500257	0.420638	2.421085	-0.552653	-0.011542	-0.002560	-0.774173	0.089162	0.115056	-0.134957	0.577290	0.118043	0.796611
30986	9.480516	0.425959	2.479049	-0.550734	0.002796	0.004445	-0.775885	0.090728	0.114803	-0.127107	0.578724	0.111444	0.797811
30987	9.466299	0.396744	2.431063	-0.568913	0.001120	-0.000185	-0.774176	0.090017	0.114215	-0.118558	0.580706	0.105116	0.798546
30988	9.514737	0.430245	2.425792	-0.552434	0.013502	0.017639	-0.773894	0.090439	0.114925	-0.110889	0.581868	0.098293	0.799670
30989	9.452120	0.367498	2.378245	-0.545177	0.017208	0.001759	-0.773754	0.091008	0.114364	-0.102648	0.583399	0.092262	0.800373
30990	9.533937	0.381726	2.416641	-0.549662	0.020713	0.015856	-0.772764	0.091997	0.114933	-0.094969	0.584303	0.085473	0.801415
30991	9.495038	0.377349	2.450573	-0.549643	0.024311	0.015824	-0.774327	0.092004	0.113954	-0.086886	0.585613	0.079172	0.802023
30992	9.417702	0.356100	2.453331	-0.559676	0.018983	0.011297	-0.774901	0.093427	0.113265	-0.078991	0.586423	0.072266	0.802899
30993	9.490174	0.367712	2.450688	-0.542425	0.024412	0.000867	-0.774339	0.094985	0.113702	-0.070728	0.587553	0.066240	0.803363
30994	9.475282	0.339046	2.489692	-0.546050	0.031730	-0.009845	-0.775763	0.095843	0.112589	-0.062650	0.587976	0.059772	0.804231
30995	9.451072	0.319863	2.489938	-0.547022	0.017259	-0.003582	-0.775332	0.094708	0.112432	-0.054236	0.589074	0.053717	0.804465
30996	9.455770	0.276300	2.485585	-0.547035	0.009985	0.003535	-0.773912	0.095132	0.112001	-0.046320	0.589731	0.047094	0.804894
30997	9.477772	0.319574	2.470574	-0.556158	0.013791	-0.013393	-0.774052	0.094565	0.111713	-0.037622	0.590739	0.040997	0.804942
30998	9.499398	0.334060	2.489716	-0.547117	0.010186	-0.017683	-0.774619	0.094284	0.111431	-0.029351	0.591238	0.034619	0.805219
30999	9.475824	0.353150	2.426704	-0.559808	0.010199	-0.012523	-0.773194	0.093573	0.110846	-0.020609	0.592154	0.028446	0.805059
31000	9.465736	0.392353	2.501193	-0.548877	0.019170	-0.014220	-0.773477	0.093288	0.111270	-0.012369	0.592377	0.021992	0.805266
31001	9.461044	0.334090	2.455935	-0.565290	0.014887	-0.030315	-0.775176	0.092307	0.109007	-0.003270	0.593056	0.015933	0.804997
