# Supplementary material for: Identification of Haptic Based Guiding Using Hard Reins
Source: PLoS One. 2015 Jul 22;10(7):e0132020. doi: 10.1371/journal.pone.0132020 (PMC4511788; doi:10.1371/journal.pone.0132020)
Supplement: S9 File — (ZIP) [file pone.0132020.s009.zip › Exp2_MotionData2/Subject10/path3/T5/fh5.txt]

// Start Time: 0
// Sample rate: 25.0Hz
// Scenario: 4.9
// Firmware Version: 2.6.1
Counter	Acc_X	Acc_Y	Acc_Z	Gyr_X	Gyr_Y	Gyr_Z	Mag_X	Mag_Y	Mag_Z	Quat_w	Quat_x	Quat_y	Quat_z
30446	1.328622	-9.413539	-2.481111	-0.004711	0.024519	0.010480	0.146784	0.659284	0.028028	0.580815	-0.718523	-0.335848	0.183263
30447	1.330960	-9.423282	-2.514892	-0.019034	0.028014	0.013911	0.147045	0.659560	0.028814	0.580706	-0.718879	-0.335440	0.182956
30448	1.301877	-9.437531	-2.529225	-0.026224	0.017514	0.018232	0.147306	0.659835	0.029731	0.580352	-0.719363	-0.335115	0.182773
30449	1.321414	-9.408657	-2.476186	-0.008313	0.031503	0.017531	0.148096	0.659830	0.031030	0.580408	-0.719631	-0.334578	0.182526
30450	1.265380	-9.475738	-2.531753	-0.017304	0.007022	0.020906	0.147834	0.658999	0.031551	0.580102	-0.719991	-0.334302	0.182584
30451	1.283091	-9.362831	-2.533011	-0.028014	0.000029	0.013771	0.149685	0.659544	0.032052	0.579676	-0.720347	-0.334258	0.182613
30452	1.222705	-9.364794	-2.542127	-0.001170	0.001806	0.013991	0.150210	0.660650	0.031793	0.579593	-0.720455	-0.334082	0.182773
30453	1.198097	-9.427302	-2.595509	-0.004750	-0.003425	0.013942	0.149149	0.659962	0.033114	0.579475	-0.720532	-0.333990	0.183009
30454	1.198807	-9.330835	-2.510285	0.011355	-0.020924	0.006964	0.151540	0.658978	0.033330	0.579447	-0.720367	-0.334129	0.183495
30455	1.213234	-9.338275	-2.546547	0.006024	-0.002543	0.005224	0.151547	0.658424	0.032013	0.579520	-0.720266	-0.334114	0.183689
30456	1.178963	-9.402952	-2.546995	0.014907	0.005308	0.021176	0.151408	0.660089	0.031113	0.579664	-0.720246	-0.333739	0.183992
30457	1.205918	-9.350068	-2.488937	0.018543	0.004446	0.007102	0.150224	0.658432	0.031508	0.579956	-0.720039	-0.333570	0.184191
30458	1.231461	-9.490023	-2.570080	-0.002938	0.005319	0.010438	0.151676	0.660088	0.030454	0.579883	-0.720156	-0.333412	0.184248
30459	1.227962	-9.306922	-2.481421	-0.009181	0.019300	0.008718	0.151542	0.659256	0.032152	0.579868	-0.720336	-0.333151	0.184065
30460	1.222922	-9.337997	-2.431262	0.034661	0.001820	0.001919	0.151413	0.659535	0.030583	0.580345	-0.719948	-0.333017	0.184323
30461	1.260494	-9.485167	-2.481347	0.051613	0.000052	0.012570	0.150363	0.658432	0.029408	0.581064	-0.719375	-0.332700	0.184865
30462	1.261326	-9.369657	-2.460799	0.020361	0.010561	0.001829	0.150228	0.658710	0.029806	0.581394	-0.719182	-0.332520	0.184902
30463	1.224750	-9.417610	-2.504296	0.015003	0.003589	-0.001758	0.151157	0.659121	0.028747	0.581662	-0.718952	-0.332505	0.184980
30464	1.232458	-9.354939	-2.441153	0.016851	0.015847	-0.012265	0.150765	0.658569	0.027960	0.582027	-0.718727	-0.332479	0.184754
30465	1.183583	-9.434081	-2.489710	0.007916	0.015875	-0.014093	0.149301	0.659132	0.028775	0.582320	-0.718543	-0.332525	0.184464
30466	1.196130	-9.369132	-2.455423	-0.008224	0.015843	-0.007153	0.150090	0.659681	0.029818	0.582307	-0.718645	-0.332514	0.184128
30467	1.256083	-9.427352	-2.463820	0.032850	0.014047	0.010734	0.148366	0.659691	0.029844	0.582853	-0.718329	-0.332134	0.184318
30468	1.205644	-9.388537	-2.484570	0.018584	0.024578	0.003642	0.149826	0.659822	0.029299	0.583242	-0.718221	-0.331770	0.184161
30469	1.174048	-9.417140	-2.479819	0.023037	0.021955	0.007193	0.150359	0.660097	0.027982	0.583709	-0.718028	-0.331384	0.184132
30470	1.232076	-9.407885	-2.451372	0.027540	0.022824	0.000164	0.149823	0.660377	0.029173	0.584229	-0.717786	-0.331055	0.184017
30471	1.159083	-9.484300	-2.456428	0.034685	0.014100	0.000191	0.148784	0.659137	0.024980	0.584834	-0.717382	-0.330818	0.184096
30472	1.178832	-9.426505	-2.383830	0.020377	0.031570	0.001916	0.149049	0.659274	0.024846	0.585299	-0.717264	-0.330395	0.183836
30473	1.213175	-9.354362	-2.301580	0.061461	0.031518	0.016317	0.149845	0.658992	0.025224	0.586344	-0.716716	-0.329623	0.184031
30474	1.241318	-9.470129	-2.331995	0.113323	0.025394	0.021928	0.149848	0.659270	0.023784	0.588029	-0.715619	-0.328632	0.184698
30475	1.220595	-9.662743	-2.446993	0.057921	0.035064	0.010955	0.151189	0.658294	0.021000	0.589061	-0.715087	-0.327907	0.184756
30476	1.217286	-9.450977	-2.422898	0.000644	0.045525	0.017668	0.149608	0.657610	0.019181	0.589275	-0.715354	-0.327165	0.184353
30477	1.213327	-9.330560	-2.383025	0.077507	0.039373	0.034092	0.150671	0.657605	0.018640	0.590524	-0.714760	-0.325988	0.184746
30478	1.205082	-9.470037	-2.394171	0.084642	0.041994	0.039415	0.150944	0.656910	0.017317	0.591836	-0.714168	-0.324653	0.185188
30479	1.169667	-9.358943	-2.337309	0.050591	0.033214	0.047098	0.152936	0.658011	0.014412	0.592601	-0.713955	-0.323463	0.185645
30480	1.160368	-9.314963	-2.137237	0.089841	0.032260	0.067655	0.154002	0.657450	0.013866	0.593816	-0.713442	-0.321819	0.186592
30481	1.154022	-9.526616	-2.149229	0.113035	0.031366	0.081878	0.157198	0.657158	0.010142	0.595327	-0.712696	-0.319918	0.187890
30482	1.183319	-9.483417	-2.105723	0.091492	0.042676	0.099384	0.159070	0.655623	0.008000	0.596503	-0.712396	-0.317689	0.189076
30483	1.236223	-9.517241	-2.020045	0.087885	0.054000	0.106424	0.162523	0.656300	0.004806	0.597702	-0.712177	-0.315261	0.190175
30484	1.086590	-9.508531	-1.912902	0.157564	0.036502	0.122774	0.166256	0.654478	0.001583	0.599681	-0.711195	-0.312516	0.192142
30485	1.076642	-9.549300	-1.898864	0.189721	0.041732	0.135358	0.168663	0.653636	-0.003184	0.602128	-0.709865	-0.309424	0.194397
30486	0.859597	-9.513486	-1.752373	0.209390	0.031277	0.132008	0.172138	0.651678	-0.007978	0.604749	-0.708265	-0.306402	0.196867
30487	1.356345	-9.613470	-1.719353	0.196799	0.024099	0.142294	0.176405	0.650549	-0.013563	0.607142	-0.706782	-0.303387	0.199485
30488	0.933687	-9.620005	-1.787885	0.137732	0.017214	0.145490	0.181734	0.648720	-0.018384	0.608584	-0.706046	-0.300619	0.201874
30489	0.912908	-9.494058	-1.555527	0.180795	0.022499	0.115890	0.184527	0.648845	-0.021310	0.610826	-0.704562	-0.298049	0.204084
30490	0.824884	-9.647224	-1.527687	0.240940	0.052373	0.079422	0.188796	0.647577	-0.026897	0.614179	-0.702288	-0.295350	0.205779
30491	0.757695	-9.593251	-1.353438	0.320560	0.048883	0.076492	0.190682	0.647155	-0.035061	0.618676	-0.698917	-0.292422	0.207953
30492	0.688331	-9.840213	-1.273962	0.345839	0.078752	0.031814	0.190995	0.643830	-0.043231	0.623799	-0.695122	-0.289611	0.209298
30493	0.495810	-9.745102	-1.338504	0.306597	0.080618	0.006941	0.192083	0.645078	-0.053334	0.628520	-0.691590	-0.287288	0.210075
30494	0.641122	-9.688305	-1.271808	0.269002	0.070053	0.005714	0.192511	0.643693	-0.059913	0.632586	-0.688513	-0.285250	0.210755
30495	0.795881	-9.660497	-1.222351	0.306530	0.024516	0.002256	0.191481	0.642593	-0.066859	0.636951	-0.684673	-0.283683	0.212227
30496	0.756870	-9.713073	-1.210602	0.229551	0.018369	0.006960	0.191789	0.639822	-0.074368	0.640140	-0.681847	-0.282432	0.213396
30497	0.810135	-9.696395	-1.126749	0.129082	0.003316	0.057267	0.193397	0.639816	-0.079507	0.641685	-0.680475	-0.281136	0.214840
30498	0.771394	-9.717145	-0.931974	0.132629	0.004158	0.059061	0.194470	0.638841	-0.081632	0.643236	-0.679110	-0.279760	0.216314
30499	0.659997	-9.764101	-0.840222	0.141515	-0.001971	0.067937	0.197141	0.637997	-0.085878	0.644859	-0.677608	-0.278332	0.218030
30500	0.456207	-9.897105	-0.806345	0.048432	-0.007200	0.071679	0.199008	0.637295	-0.088012	0.645141	-0.677340	-0.277291	0.219346
30501	0.683174	-9.903441	-0.726659	-0.003446	-0.000289	0.067730	0.200606	0.636871	-0.089352	0.644800	-0.677712	-0.276474	0.220231
30502	0.500000	-9.858315	-0.594773	0.075308	-0.018587	0.055082	0.200880	0.636038	-0.090676	0.645454	-0.676953	-0.275686	0.221636
30503	0.592231	-9.789612	-0.702934	0.077070	-0.026484	0.062104	0.204211	0.634634	-0.093102	0.646079	-0.676135	-0.274924	0.223250
30504	0.549517	-9.690105	-0.521163	0.120004	-0.026496	0.060684	0.205815	0.634350	-0.096539	0.647264	-0.674789	-0.273956	0.225073
30505	0.500069	-9.853093	-0.460121	0.182666	-0.010714	0.055891	0.207432	0.632125	-0.100521	0.649423	-0.672626	-0.272594	0.226971
30506	0.567746	-9.844030	-0.470214	0.180891	0.005013	0.057679	0.206929	0.630189	-0.105254	0.651598	-0.670598	-0.270982	0.228664
30507	0.567605	-9.865509	-0.415181	0.209459	0.017221	0.073787	0.210134	0.629065	-0.110036	0.654167	-0.668288	-0.268889	0.230555
30508	0.457493	-9.732153	-0.347804	0.275722	0.038270	0.067355	0.211757	0.627396	-0.116766	0.657719	-0.665198	-0.266263	0.232427
30509	0.591362	-9.929736	-0.120500	0.266831	0.046100	0.049610	0.213642	0.626557	-0.123886	0.661288	-0.662099	-0.263836	0.233908
30510	0.418976	-10.049656	-0.447260	0.140871	0.036652	0.011683	0.214730	0.624335	-0.128122	0.663271	-0.660454	-0.262591	0.234346
30511	0.359341	-9.948046	-0.407123	-0.047991	0.020832	0.022624	0.214746	0.623227	-0.130756	0.662640	-0.661264	-0.262329	0.234139
30512	0.298463	-9.689444	-0.158472	-0.048053	0.010281	0.027938	0.216070	0.622664	-0.129339	0.661908	-0.662082	-0.262105	0.234150
30513	0.391743	-9.813025	-0.218381	-0.080270	0.001510	0.027619	0.216041	0.625297	-0.125509	0.660718	-0.663257	-0.262183	0.234096
30514	0.469005	-9.815925	-0.183029	-0.159115	-0.024826	0.042786	0.218426	0.623896	-0.122805	0.658258	-0.665456	-0.262732	0.234172
30515	0.292775	-9.805255	-0.289541	-0.277383	-0.070343	0.068251	0.220518	0.626100	-0.118224	0.653860	-0.669089	-0.264133	0.234566
30516	0.385307	-9.706528	-0.017615	-0.288194	-0.079198	0.075176	0.219557	0.626655	-0.109679	0.649202	-0.672860	-0.265560	0.235106
30517	0.360394	-9.807880	-0.189210	-0.153884	-0.068582	0.060323	0.221262	0.627337	-0.105632	0.646486	-0.674802	-0.266446	0.236016
30518	0.254428	-9.766315	-0.238290	-0.076839	-0.052735	0.045122	0.222843	0.628021	-0.103813	0.644936	-0.675775	-0.266930	0.236926
30519	0.180102	-9.686826	-0.390555	-0.048242	-0.021225	0.066635	0.224033	0.627458	-0.102001	0.643869	-0.676596	-0.266611	0.237844
30520	0.250760	-9.600637	-0.342105	0.072503	-0.012502	0.078116	0.225235	0.625926	-0.102296	0.644391	-0.676006	-0.265421	0.239432
30521	0.157432	-9.816634	-0.423097	0.179080	0.010360	0.063100	0.227903	0.625915	-0.107190	0.646581	-0.674016	-0.263653	0.241087
30522	0.142182	-9.922402	-0.441006	0.170342	0.017471	0.018987	0.228328	0.623835	-0.111545	0.648855	-0.671980	-0.262402	0.242023
30523	0.071831	-9.965333	-0.500978	0.063097	0.018410	-0.006450	0.228745	0.621754	-0.113671	0.649846	-0.671159	-0.262020	0.242058
30524	0.142930	-9.816682	-0.475848	-0.004793	0.021043	-0.029838	0.228609	0.622864	-0.114445	0.650017	-0.671153	-0.262225	0.241391
30525	0.157821	-9.759202	-0.518578	-0.003093	0.005258	-0.013132	0.227536	0.624811	-0.114147	0.650075	-0.671100	-0.262425	0.241167
30526	0.208615	-9.749772	-0.451611	-0.015653	0.010459	-0.006170	0.228342	0.623143	-0.114307	0.649931	-0.671309	-0.262499	0.240890
30527	0.253896	-9.836455	-0.366475	-0.008483	0.013941	-0.010544	0.226764	0.621766	-0.115739	0.649947	-0.671383	-0.262580	0.240552
30528	0.292753	-9.807712	-0.306393	0.004006	0.003412	-0.006974	0.227419	0.622871	-0.115214	0.650034	-0.671298	-0.262664	0.240464
30529	0.245916	-9.939780	-0.353173	-0.038950	0.020908	0.000695	0.228468	0.623419	-0.112863	0.649626	-0.671857	-0.262652	0.240017
30530	0.205638	-9.831252	-0.361192	-0.051432	0.024435	-0.007279	0.229257	0.623413	-0.111039	0.649081	-0.672594	-0.262727	0.239345
30531	0.147573	-9.845348	-0.399308	-0.022804	0.006976	-0.010643	0.227944	0.621757	-0.112085	0.648870	-0.672817	-0.262968	0.239024
30532	0.128770	-9.773054	-0.403121	-0.006738	-0.000031	-0.003481	0.227424	0.620373	-0.112747	0.648775	-0.672872	-0.263106	0.238975
30533	0.148185	-9.758855	-0.429563	0.014730	0.008714	0.001110	0.229777	0.624797	-0.110378	0.649020	-0.672680	-0.262984	0.238984
30534	0.149864	-9.860041	-0.478810	0.005858	0.017504	-0.012160	0.229659	0.622440	-0.110662	0.649234	-0.672615	-0.262936	0.238639
30535	0.205335	-9.870074	-0.472194	0.018256	0.003434	0.011652	0.228587	0.624526	-0.110887	0.649444	-0.672411	-0.262724	0.238875
30536	0.193307	-9.862838	-0.496041	0.005818	0.015724	-0.003369	0.228054	0.624529	-0.110092	0.649603	-0.672382	-0.262587	0.238674
30537	0.181919	-9.768769	-0.439582	0.012945	0.013953	0.001985	0.227256	0.625921	-0.111771	0.649840	-0.672250	-0.262395	0.238615
30538	0.191837	-9.734944	-0.364772	0.043396	0.013962	-0.006602	0.227266	0.624534	-0.112178	0.650510	-0.671707	-0.262145	0.238594
30539	0.215389	-9.817036	-0.406778	0.004056	0.013968	-0.012199	0.227270	0.623425	-0.111665	0.650693	-0.671616	-0.262185	0.238304
30540	0.215008	-9.869973	-0.414593	-0.053243	0.027927	-0.000240	0.228066	0.623698	-0.112199	0.650108	-0.672430	-0.262127	0.237669
30541	0.268739	-9.783947	-0.462137	-0.080089	0.020911	0.000423	0.227248	0.625920	-0.109279	0.649134	-0.673534	-0.262308	0.237006
30542	0.268830	-9.769663	-0.510042	-0.062245	0.005157	0.008430	0.227774	0.625638	-0.107716	0.648266	-0.674401	-0.262468	0.236740
30543	0.267926	-9.894846	-0.547525	-0.067590	0.006927	0.003967	0.226973	0.624948	-0.104825	0.647363	-0.675296	-0.262725	0.236372
30544	0.297589	-9.798884	-0.553888	-0.090864	-0.013206	0.001092	0.228026	0.624941	-0.102742	0.646046	-0.676407	-0.263352	0.236104
30545	0.220128	-9.822567	-0.630403	-0.099787	-0.001795	0.001088	0.228274	0.625769	-0.099065	0.644668	-0.677661	-0.263915	0.235643
30546	0.210868	-9.767127	-0.615265	-0.094410	-0.010534	-0.003296	0.227470	0.626466	-0.097735	0.643332	-0.678802	-0.264581	0.235261
30547	0.157662	-9.778701	-0.602921	-0.044350	-0.008781	0.006781	0.225881	0.626336	-0.097974	0.642638	-0.679338	-0.264894	0.235262
30548	0.128059	-9.860752	-0.767044	-0.072956	-0.013112	0.003909	0.227714	0.627988	-0.094313	0.641545	-0.680228	-0.265387	0.235115
30549	0.114295	-9.759604	-0.760955	-0.073798	-0.013959	-0.007530	0.226910	0.629102	-0.093503	0.640480	-0.681046	-0.266096	0.234848
30550	0.172394	-9.740720	-0.729995	-0.037146	-0.010491	-0.000216	0.226117	0.627718	-0.092062	0.639906	-0.681466	-0.266442	0.234802
30551	0.225508	-9.741239	-0.764107	-0.058601	-0.000005	-0.000349	0.226374	0.628271	-0.090617	0.639084	-0.682195	-0.266803	0.234516
30552	0.230741	-9.683667	-0.801945	-0.072902	0.000001	-0.002205	0.225704	0.628551	-0.089031	0.638089	-0.683112	-0.267201	0.234103
30553	0.225484	-9.745931	-0.725706	-0.024572	-0.009604	-0.010712	0.225969	0.627439	-0.086947	0.637726	-0.683305	-0.267667	0.233997
30554	0.295011	-9.814032	-0.794385	-0.019223	0.006992	-0.000072	0.224099	0.630223	-0.087416	0.637491	-0.683581	-0.267694	0.233801
30555	0.229609	-9.842370	-0.789340	-0.008492	0.015755	0.003576	0.226222	0.628546	-0.085366	0.637416	-0.683764	-0.267568	0.233614
30556	0.210492	-9.813429	-0.812876	-0.017385	-0.006945	-0.014182	0.224898	0.628831	-0.086392	0.637200	-0.683879	-0.267948	0.233431
30557	0.249857	-9.712623	-0.783216	-0.012059	-0.010482	-0.006217	0.225689	0.629659	-0.086396	0.636980	-0.683933	-0.268306	0.233459
30558	0.210118	-9.866285	-0.794253	0.022000	-0.008675	-0.019199	0.224361	0.629666	-0.085720	0.637318	-0.683512	-0.268591	0.233444
30559	0.249142	-9.813540	-0.750722	-0.055029	-0.020999	-0.005708	0.224086	0.630499	-0.084134	0.636452	-0.684067	-0.269276	0.233391
30560	0.255159	-9.649816	-0.681595	-0.001323	-0.005251	-0.006992	0.222885	0.632031	-0.084362	0.636428	-0.684021	-0.269469	0.233370
30561	0.269009	-9.738938	-0.687546	0.065821	0.008777	-0.011761	0.224629	0.629526	-0.086381	0.637408	-0.683138	-0.269292	0.233484
30562	0.277835	-9.852354	-0.785064	0.027283	0.003502	0.002895	0.224100	0.629807	-0.087026	0.637778	-0.682822	-0.269101	0.233619
30563	0.273617	-9.765830	-0.817681	0.020167	0.021012	0.000283	0.224102	0.630224	-0.088334	0.638142	-0.682644	-0.268818	0.233472
30564	0.229549	-9.847488	-0.890343	-0.001322	0.015779	0.003630	0.224367	0.629667	-0.087556	0.638183	-0.682754	-0.268595	0.233296
30565	0.247258	-9.736803	-0.831540	0.002238	0.007883	0.004524	0.223307	0.629673	-0.087540	0.638207	-0.682770	-0.268507	0.233285
30566	0.244686	-9.760660	-0.774110	0.011202	0.017505	0.001976	0.223840	0.629670	-0.088466	0.638436	-0.682719	-0.268225	0.233131
30567	0.210751	-9.779535	-0.740386	-0.003092	0.025388	-0.001619	0.223575	0.628839	-0.087028	0.638509	-0.682852	-0.268021	0.232776
30568	0.225104	-9.798862	-0.731118	0.011200	0.021002	0.001985	0.224102	0.630224	-0.088465	0.638759	-0.682820	-0.267687	0.232566
30569	0.259045	-9.779913	-0.740807	0.027345	0.007903	-0.010287	0.223574	0.629533	-0.087939	0.639195	-0.682436	-0.267682	0.232502
30570	0.256517	-9.794443	-0.779407	0.027217	-0.001775	0.016111	0.223314	0.629813	-0.089768	0.639475	-0.682168	-0.267373	0.232872
30571	0.259137	-9.765614	-0.783905	0.027300	0.011382	0.002066	0.223057	0.628844	-0.090561	0.639869	-0.681868	-0.267156	0.232918
30572	0.263447	-9.837846	-0.796790	0.020171	0.003529	-0.006842	0.222787	0.628983	-0.089244	0.640193	-0.681598	-0.267111	0.232870
30573	0.244412	-9.799129	-0.769743	0.007587	0.003496	0.005415	0.223326	0.627732	-0.089789	0.640258	-0.681534	-0.267042	0.232959
30574	0.244061	-9.847316	-0.796732	-0.017434	-0.005232	-0.003619	0.225178	0.628832	-0.090594	0.640008	-0.681722	-0.267238	0.232869
30575	0.282984	-9.808980	-0.746154	-0.031800	-0.003534	0.006851	0.224658	0.626616	-0.089821	0.639489	-0.682139	-0.267424	0.232860
30576	0.256662	-9.775113	-0.750345	-0.038915	-0.005255	-0.002885	0.223582	0.628840	-0.088995	0.638939	-0.682601	-0.267721	0.232675
30577	0.258908	-9.799140	-0.736220	-0.020138	-0.003509	-0.000104	0.223707	0.629393	-0.087680	0.638612	-0.682831	-0.267947	0.232640
30578	0.273260	-9.818481	-0.731759	-0.038094	-0.007048	0.012080	0.223957	0.631472	-0.087007	0.637996	-0.683358	-0.268048	0.232664
30579	0.232649	-9.757926	-0.697064	-0.015669	-0.003510	-0.000056	0.223695	0.630363	-0.085965	0.637732	-0.683529	-0.268251	0.232654
30580	0.253952	-9.818213	-0.693134	0.034407	-0.005265	0.005571	0.224221	0.630915	-0.085705	0.638148	-0.683106	-0.268075	0.232955
30581	0.225472	-9.746078	-0.773776	-0.001310	0.003524	-0.005207	0.223981	0.627589	-0.087309	0.638144	-0.683097	-0.268191	0.232861
30582	0.205905	-9.779703	-0.807642	0.018331	0.005268	0.005516	0.223722	0.628146	-0.089922	0.638387	-0.682916	-0.267987	0.232961
30583	0.253821	-9.832982	-0.803861	0.004021	0.010500	0.005406	0.222254	0.628708	-0.088189	0.638441	-0.682930	-0.267844	0.232936
30584	0.225088	-9.799052	-0.793609	0.005835	0.017514	0.001935	0.223306	0.629395	-0.086887	0.638609	-0.682963	-0.267550	0.232717
30585	0.249518	-9.760669	-0.764538	0.005861	0.008771	-0.006908	0.222390	0.628708	-0.089241	0.638735	-0.682880	-0.267589	0.232569
30586	0.207919	-9.837294	-0.757849	-0.003108	0.024510	0.001892	0.221580	0.630653	-0.088160	0.638809	-0.683047	-0.267278	0.232234
30587	0.234765	-9.798907	-0.721588	0.027296	0.008756	0.000293	0.222365	0.632035	-0.087371	0.639194	-0.682728	-0.267118	0.232294
30588	0.259187	-9.760612	-0.721358	0.018294	0.003471	0.010783	0.223307	0.630506	-0.088843	0.639416	-0.682583	-0.266826	0.232447
30589	0.258929	-9.794492	-0.789042	0.005880	0.015778	-0.008654	0.223304	0.629811	-0.087014	0.639588	-0.682523	-0.266797	0.232182
30590	0.229400	-9.871255	-0.796880	-0.017389	0.017530	-0.007062	0.221182	0.630655	-0.088023	0.639475	-0.682797	-0.266752	0.231741
30591	0.302707	-9.751493	-0.774505	-0.012066	0.006987	-0.000010	0.220653	0.629826	-0.086974	0.639313	-0.682973	-0.266802	0.231609
30592	0.283318	-9.760992	-0.784061	-0.008511	0.003485	0.004413	0.222769	0.630785	-0.087259	0.639199	-0.683137	-0.266720	0.231536
30593	0.254564	-9.731711	-0.720986	0.002271	0.007007	-0.006056	0.222234	0.631065	-0.086329	0.639261	-0.683098	-0.266787	0.231402
30594	0.218075	-9.769838	-0.697075	0.005825	0.018370	0.001944	0.221709	0.630791	-0.087373	0.639430	-0.683129	-0.266495	0.231183
30595	0.230352	-9.741099	-0.706465	0.041593	0.001753	0.002147	0.220516	0.631352	-0.088137	0.639965	-0.682604	-0.266333	0.231438
30596	0.219809	-9.861580	-0.803897	0.019246	0.007025	0.001103	0.221847	0.630513	-0.088428	0.640265	-0.682412	-0.266120	0.231420
30597	0.302657	-9.756495	-0.837052	-0.016475	0.014024	-0.010590	0.221708	0.631623	-0.088283	0.640127	-0.682623	-0.266245	0.231033
30598	0.259308	-9.741576	-0.788437	0.002247	0.003506	0.000097	0.220923	0.630380	-0.089333	0.640176	-0.682621	-0.266184	0.230973
30599	0.195566	-9.875734	-0.775009	-0.003140	0.017506	0.007149	0.222238	0.631621	-0.088291	0.640155	-0.682774	-0.265960	0.230838
30600	0.249350	-9.784663	-0.745584	-0.027282	0.014861	0.002560	0.222499	0.631063	-0.086334	0.639865	-0.683234	-0.265809	0.230454
30601	0.230022	-9.786843	-0.721408	-0.001304	0.014012	-0.005180	0.221445	0.630654	-0.087502	0.639908	-0.683281	-0.265789	0.230219
30602	0.239621	-9.794223	-0.750417	-0.009380	0.017497	0.001820	0.221979	0.630651	-0.088428	0.639864	-0.683502	-0.265578	0.229928
30603	0.263659	-9.808917	-0.774828	-0.027250	0.003512	-0.007183	0.222100	0.631343	-0.086325	0.639505	-0.683822	-0.265839	0.229674
30604	0.244486	-9.789435	-0.745597	-0.008506	-0.003501	-0.000013	0.220763	0.632181	-0.084460	0.639385	-0.683943	-0.265872	0.229608
30605	0.287816	-9.808989	-0.736582	0.027266	0.003482	0.005543	0.221836	0.631067	-0.086061	0.639714	-0.683632	-0.265708	0.229808
30606	0.307125	-9.809242	-0.770400	-0.001363	-0.010515	0.001754	0.220251	0.630799	-0.087351	0.639631	-0.683621	-0.265821	0.229942
30607	0.230073	-9.779628	-0.721326	0.027244	-0.012255	0.005509	0.221183	0.629545	-0.086591	0.639877	-0.683237	-0.265859	0.230356
30608	0.259040	-9.779972	-0.760035	0.041591	0.001752	0.003894	0.221185	0.630933	-0.089200	0.640446	-0.682754	-0.265560	0.230553
30609	0.301891	-9.862435	-0.874315	-0.008555	0.008720	0.017625	0.220394	0.629550	-0.088153	0.640255	-0.682991	-0.265331	0.230643
30610	0.248850	-9.852230	-0.818460	-0.051431	0.012249	0.001481	0.221975	0.630928	-0.087901	0.639615	-0.683729	-0.265373	0.230184
30611	0.210754	-9.779491	-0.725964	-0.008526	-0.005253	0.003517	0.221191	0.629269	-0.088299	0.639414	-0.683828	-0.265515	0.230285
30612	0.186908	-9.736125	-0.763715	-0.030049	-0.005273	0.015713	0.220785	0.630658	-0.088148	0.638902	-0.684281	-0.265501	0.230375
30613	0.192057	-9.692751	-0.724806	-0.004910	-0.002607	-0.003473	0.221964	0.631621	-0.085795	0.638797	-0.684308	-0.265685	0.230372
30614	0.273054	-9.847329	-0.727282	-0.013848	-0.005247	-0.007128	0.221438	0.631069	-0.086055	0.638632	-0.684456	-0.265851	0.230201
30615	0.346007	-9.775798	-0.746316	-0.001362	-0.002662	0.003539	0.221176	0.630377	-0.085796	0.638547	-0.684472	-0.265925	0.230305
30616	0.302776	-9.741872	-0.774395	0.012060	0.001730	0.005436	0.221961	0.632869	-0.087094	0.638701	-0.684371	-0.265751	0.230376
30617	0.287594	-9.838035	-0.797000	0.027275	-0.006996	0.001976	0.221168	0.632874	-0.087607	0.638992	-0.683992	-0.265772	0.230670
30618	0.306991	-9.826241	-0.823470	-0.013833	0.008755	-0.003557	0.220650	0.630519	-0.087229	0.638867	-0.684202	-0.265764	0.230403
30619	0.258548	-9.847436	-0.799261	-0.046094	0.008731	0.006792	0.220912	0.630517	-0.086446	0.638214	-0.684860	-0.265858	0.230151
30620	0.249385	-9.779852	-0.745529	-0.040682	0.020989	-0.000158	0.221429	0.632178	-0.085388	0.637769	-0.685485	-0.265773	0.229620
30621	0.250075	-9.683628	-0.739622	-0.037944	0.024511	-0.010680	0.221168	0.631486	-0.085260	0.637394	-0.686014	-0.265866	0.228973
30622	0.274383	-9.659897	-0.782821	-0.008433	0.021012	-0.006955	0.220900	0.630515	-0.083036	0.637426	-0.686197	-0.265712	0.228513
30623	0.268203	-9.847556	-0.813767	0.008567	0.007039	-0.011323	0.220761	0.631209	-0.082240	0.637600	-0.686049	-0.265823	0.228345
30624	0.292143	-9.876616	-0.816711	0.002231	0.006994	0.004479	0.220350	0.633708	-0.082602	0.637649	-0.686088	-0.265652	0.228289
30625	0.297860	-9.751668	-0.844165	0.002246	-0.001743	0.000066	0.220625	0.632042	-0.082492	0.637637	-0.686040	-0.265749	0.228351
30626	0.264074	-9.748977	-0.836632	0.001369	0.000023	-0.003448	0.221160	0.631485	-0.083161	0.637673	-0.686017	-0.265780	0.228285
30627	0.253855	-9.828171	-0.803806	-0.004909	0.017502	0.003605	0.221689	0.631759	-0.083035	0.637650	-0.686167	-0.265615	0.228091
30628	0.237378	-9.767966	-0.822200	-0.022827	-0.009615	0.001631	0.222214	0.632033	-0.082122	0.637281	-0.686438	-0.265804	0.228088
30629	0.254505	-9.736831	-0.821989	-0.001320	0.009638	0.000097	0.222222	0.630924	-0.082658	0.637282	-0.686487	-0.265770	0.227977
30630	0.232337	-9.799050	-0.774444	0.030019	0.009660	-0.006731	0.221435	0.629819	-0.083182	0.637776	-0.686124	-0.265595	0.227892
30631	0.205952	-9.774731	-0.754710	0.041617	-0.008712	-0.004939	0.218913	0.630665	-0.083397	0.638293	-0.685513	-0.265666	0.228200
30632	0.244859	-9.736593	-0.769028	0.055047	-0.009589	-0.006610	0.219185	0.630387	-0.084978	0.639029	-0.684746	-0.265614	0.228506
30633	0.264367	-9.712472	-0.696815	0.102452	-0.010475	-0.005389	0.220371	0.632184	-0.086159	0.640371	-0.683342	-0.265433	0.229157
30634	0.331351	-9.799678	-0.727237	0.097146	0.001784	-0.015113	0.219862	0.630802	-0.089968	0.641786	-0.682046	-0.265138	0.229403
30635	0.326248	-9.838102	-0.720424	0.090016	0.008793	-0.019552	0.218532	0.632058	-0.090591	0.643122	-0.680810	-0.264961	0.229539
30636	0.398633	-9.845943	-0.740367	0.073952	0.014039	-0.026723	0.217757	0.631094	-0.094786	0.644322	-0.679788	-0.264809	0.229378
30637	0.305215	-9.741597	-0.678275	0.152677	0.014069	-0.025220	0.217238	0.630266	-0.096623	0.646556	-0.677733	-0.264355	0.229695
30638	0.245677	-9.634420	-0.390519	0.306662	0.038611	-0.045123	0.218583	0.630262	-0.102283	0.651128	-0.673722	-0.263002	0.230131
30639	0.264591	-9.694379	-0.285620	0.417649	0.043889	-0.055771	0.215981	0.628202	-0.112888	0.657198	-0.668147	-0.261331	0.231034
30640	0.452225	-9.470905	0.121513	0.612864	0.070136	-0.093925	0.214456	0.624196	-0.125233	0.666145	-0.659891	-0.258790	0.231996
30641	0.416296	-9.436331	0.324110	0.902775	0.060585	-0.105932	0.211899	0.620894	-0.146868	0.678748	-0.647450	-0.255228	0.234453
30642	0.526596	-9.556435	0.658260	1.156799	0.033428	-0.106007	0.208595	0.613441	-0.175353	0.694202	-0.631192	-0.250681	0.238411
30643	0.597004	-9.854017	1.058010	1.251678	0.035151	-0.126548	0.206085	0.606121	-0.203981	0.710567	-0.613097	-0.245824	0.242440
30644	0.426156	-10.120760	1.489038	1.172755	0.022787	-0.102508	0.204149	0.593947	-0.236862	0.725343	-0.595863	-0.241054	0.246408
30645	0.577037	-9.967158	1.763495	0.892593	0.027811	-0.083403	0.201640	0.583990	-0.261318	0.736418	-0.582497	-0.237285	0.249161
30646	0.592105	-9.894351	2.014161	0.689393	0.015422	-0.072588	0.197285	0.571824	-0.284982	0.744785	-0.571996	-0.234537	0.251213
30647	0.755130	-9.394396	2.316530	0.603538	0.038045	-0.080134	0.195389	0.564910	-0.299974	0.752224	-0.562722	-0.231920	0.252422
30648	0.692100	-9.436450	2.561742	0.750269	0.043312	-0.084328	0.196416	0.555898	-0.313588	0.761199	-0.551192	-0.228453	0.254110
30649	0.712244	-9.329926	2.839189	0.848605	0.048491	-0.071247	0.194552	0.545934	-0.332808	0.771034	-0.538057	-0.224241	0.256353
30650	0.765903	-9.266741	3.187952	0.862822	0.044877	-0.059712	0.194171	0.532080	-0.352877	0.780696	-0.524622	-0.219802	0.258792
30651	0.848897	-9.151101	3.460155	0.824288	0.055260	-0.050270	0.192458	0.518788	-0.372132	0.789748	-0.511686	-0.215262	0.261031
30652	0.972025	-8.828692	3.806493	1.050702	0.050002	-0.069765	0.190243	0.501893	-0.393383	0.800886	-0.494924	-0.209730	0.263903
30653	0.919187	-8.805043	4.326365	1.424726	0.036064	-0.093516	0.192179	0.480403	-0.419071	0.815315	-0.471637	-0.202577	0.267923
30654	0.706323	-8.534764	4.860067	1.733354	0.016858	-0.100040	0.190347	0.450478	-0.452656	0.831760	-0.442778	-0.193908	0.272987
30655	0.771831	-8.181504	5.709577	1.844997	0.030620	-0.073589	0.188430	0.413759	-0.488668	0.848061	-0.411598	-0.183945	0.278467
30656	0.898213	-7.747893	6.247037	1.739220	0.014621	-0.047063	0.184445	0.368177	-0.525261	0.862148	-0.381751	-0.174389	0.283822
30657	0.814644	-7.280353	6.332448	1.565705	0.026845	-0.056976	0.183968	0.329643	-0.552918	0.874112	-0.354432	-0.165484	0.287960
30658	0.792315	-7.047256	6.991461	1.533349	0.031035	-0.040415	0.187952	0.295241	-0.574570	0.884887	-0.327496	-0.156410	0.291987
30659	0.780611	-6.670727	7.387653	1.497457	0.028283	-0.027397	0.187456	0.256426	-0.596459	0.894562	-0.300836	-0.147365	0.295872
30660	0.876847	-6.063620	7.951403	1.629725	0.042099	-0.001628	0.188294	0.214413	-0.615515	0.904007	-0.271756	-0.136995	0.300255
30661	0.994806	-5.106820	8.086365	1.576086	0.045522	-0.008898	0.185182	0.166457	-0.632471	0.912319	-0.243264	-0.126778	0.304012
30662	1.028847	-4.745456	8.359412	1.633507	0.040312	-0.050737	0.186018	0.121250	-0.645657	0.920171	-0.213438	-0.116387	0.306893
30663	0.850776	-4.325093	8.507586	1.703182	0.049032	-0.024508	0.190435	0.076996	-0.660986	0.927188	-0.182095	-0.105164	0.310009
30664	1.093779	-3.445876	8.760749	1.901759	0.047174	-0.015036	0.190113	0.022918	-0.669521	0.933623	-0.146963	-0.092573	0.313337
30665	1.078967	-2.828778	9.162137	1.837294	0.050557	-0.011847	0.192447	-0.032979	-0.676409	0.938574	-0.112712	-0.080196	0.316138
30666	1.010419	-2.304363	9.793654	1.398853	0.109796	-0.004140	0.191575	-0.086502	-0.680340	0.941549	-0.087085	-0.069361	0.317947
30667	0.983572	-2.012544	9.979903	0.976678	0.153444	-0.025500	0.195356	-0.123136	-0.677877	0.943454	-0.069445	-0.060401	0.318470
30668	0.896115	-1.414944	10.112508	0.584882	0.190974	-0.036004	0.201952	-0.140784	-0.677629	0.944651	-0.059557	-0.053205	0.318208
30669	0.903807	-1.013453	10.068989	0.754230	0.179770	-0.089362	0.207751	-0.159400	-0.675542	0.946207	-0.046154	-0.045221	0.317045
30670	0.590846	-0.891854	10.493690	1.049611	0.139716	-0.138353	0.212547	-0.188273	-0.672755	0.947964	-0.027026	-0.036127	0.315165
30671	0.451647	-0.070631	9.684758	1.021379	0.124310	-0.203593	0.214931	-0.215750	-0.664934	0.949688	-0.008079	-0.027532	0.311881
30672	0.406588	0.049498	9.525496	0.664575	0.085874	-0.252993	0.218357	-0.238099	-0.660224	0.951324	0.004166	-0.021880	0.307388
30673	0.325059	-0.213846	9.722658	0.378141	0.070000	-0.238430	0.223471	-0.252550	-0.658479	0.952754	0.011247	-0.018289	0.302983
30674	0.444100	-0.454977	9.829417	0.428061	0.033150	-0.212733	0.224316	-0.262263	-0.656884	0.953917	0.019297	-0.015101	0.299069
30675	0.570098	-0.393585	9.776160	0.497431	0.013685	-0.124205	0.225165	-0.273920	-0.652947	0.954424	0.028908	-0.011921	0.296813
30676	0.526899	-0.363677	10.007608	0.404150	0.020515	-0.078144	0.226781	-0.280310	-0.649625	0.954630	0.036535	-0.009170	0.295403
30677	0.606673	-0.000051	9.564059	0.115836	0.011616	-0.020298	0.228398	-0.285589	-0.648653	0.954667	0.038799	-0.008380	0.295017
30678	0.616354	0.004530	9.513556	-0.092792	0.022850	0.018755	0.228178	-0.292937	-0.649379	0.954629	0.036906	-0.008590	0.295377
30679	0.716978	0.229900	9.532104	-0.188599	0.013131	0.032136	0.227622	-0.288635	-0.648934	0.954577	0.033308	-0.009636	0.295939
30680	0.802620	0.379098	9.773424	-0.181507	0.011285	0.040111	0.228124	-0.282257	-0.651501	0.954458	0.029785	-0.010606	0.296665
30681	0.674524	0.691320	10.080954	-0.117034	0.011312	0.022172	0.225298	-0.274337	-0.652297	0.954400	0.027568	-0.011276	0.297042
30682	0.616892	0.728616	10.331839	-0.068573	0.030615	-0.010870	0.227000	-0.271712	-0.650723	0.954511	0.026097	-0.011178	0.296820
30683	0.384988	0.720501	10.232801	-0.027293	0.027274	-0.036065	0.227938	-0.272826	-0.651798	0.954749	0.025527	-0.010977	0.296113
30684	0.525530	0.458826	9.969007	-0.121191	0.027280	-0.041245	0.229784	-0.270894	-0.652200	0.955059	0.023077	-0.011238	0.295301
30685	0.454479	0.319547	9.862267	-0.061397	0.032505	-0.003786	0.229491	-0.266178	-0.651886	0.955120	0.021817	-0.011158	0.295203
30686	0.417680	0.242525	9.751141	0.140818	0.016852	-0.006777	0.231615	-0.267022	-0.651403	0.955103	0.024426	-0.010087	0.295093
30687	0.385446	0.131505	9.545850	0.056664	0.029963	0.012916	0.232442	-0.272296	-0.651730	0.955008	0.025418	-0.009371	0.295340
30688	0.651168	0.143895	9.555717	-0.074155	0.006143	0.047045	0.231770	-0.271322	-0.650661	0.954769	0.023974	-0.009801	0.296218
30689	0.620377	0.226095	9.614610	-0.020491	-0.009594	0.045642	0.230982	-0.272566	-0.650792	0.954510	0.023709	-0.010332	0.297054
30690	0.700712	0.312427	9.735082	-0.014320	-0.027171	0.057950	0.230713	-0.271593	-0.651434	0.954169	0.023603	-0.011048	0.298131
30691	0.672501	0.422972	9.630845	0.067185	-0.040201	0.039145	0.227802	-0.271160	-0.653484	0.953897	0.025199	-0.011655	0.298847
30692	0.591442	0.231220	9.643760	0.088720	-0.030518	0.026985	0.225819	-0.272953	-0.652160	0.953685	0.027085	-0.011806	0.299351
30693	0.461664	-0.022426	9.742908	0.076133	-0.032270	0.035684	0.224394	-0.278353	-0.652586	0.953425	0.028785	-0.012217	0.300006
30694	0.615718	-0.082250	9.450074	0.136030	-0.037526	0.052791	0.223217	-0.281259	-0.652335	0.953019	0.031608	-0.012231	0.301010
30695	0.682494	-0.202740	9.546654	0.147478	-0.070874	0.080024	0.221652	-0.286244	-0.651574	0.952423	0.034852	-0.012999	0.302500
30696	0.179698	-0.275645	9.593416	-0.015497	-0.091830	0.101806	0.216364	-0.288156	-0.652299	0.951793	0.035103	-0.014997	0.304358
30697	0.516991	-0.392978	9.839115	-0.158886	-0.081627	0.148250	0.213977	-0.287449	-0.653174	0.950971	0.032495	-0.017878	0.307048
30698	0.481956	-0.224563	9.764443	-0.049909	-0.104408	0.184255	0.209868	-0.287426	-0.653242	0.949827	0.032139	-0.020375	0.310451
30699	0.697943	-0.085756	10.086238	-0.069678	-0.093206	0.198207	0.206031	-0.287404	-0.655282	0.948597	0.031237	-0.022967	0.314104
30700	0.844604	0.167508	9.905222	-0.075100	-0.067901	0.223824	0.201928	-0.287381	-0.657055	0.947197	0.030154	-0.024951	0.318255
30701	1.038400	0.254799	9.842064	0.055551	-0.090640	0.214962	0.197167	-0.288741	-0.657783	0.945741	0.031597	-0.026720	0.322276
30702	1.068549	0.411560	10.055110	0.046727	-0.059146	0.192120	0.192146	-0.292181	-0.656692	0.944436	0.032778	-0.027743	0.325879
30703	0.933662	0.458420	10.090461	0.109441	-0.017084	0.185729	0.190185	-0.297580	-0.655798	0.943137	0.034784	-0.027757	0.329413
30704	0.842551	0.565832	9.587758	0.041719	0.026858	0.151971	0.187150	-0.300754	-0.654209	0.942118	0.035330	-0.027166	0.332306
30705	0.669020	0.610692	9.657067	-0.042287	0.026925	0.128508	0.186630	-0.302137	-0.655002	0.941307	0.034228	-0.027302	0.334701
30706	0.754031	0.340742	9.691686	-0.029677	0.014709	0.103802	0.186113	-0.304908	-0.654235	0.940640	0.033535	-0.027378	0.336635
30707	0.411062	0.324859	9.915579	-0.104922	0.004219	0.113884	0.185445	-0.303934	-0.654215	0.939943	0.031406	-0.028336	0.338700
30708	0.498839	0.439895	10.002668	-0.110332	-0.008962	0.117317	0.185027	-0.301020	-0.653130	0.939210	0.029347	-0.029410	0.340821
30709	0.383557	0.536218	9.745198	-0.027858	-0.016658	0.087990	0.183713	-0.302538	-0.654175	0.938617	0.028826	-0.030188	0.342427
30710	0.469270	0.380207	9.286010	-0.046597	-0.049816	0.078874	0.181854	-0.302250	-0.653619	0.938072	0.028266	-0.031571	0.343840
30711	0.727915	0.071045	9.525375	-0.103060	-0.093701	0.078158	0.180000	-0.300852	-0.656462	0.937530	0.026863	-0.034291	0.345166
30712	0.828996	0.013465	9.831483	-0.086138	-0.079819	0.090619	0.176808	-0.298199	-0.657699	0.936893	0.025759	-0.036515	0.346750
30713	1.105162	0.127556	10.089984	-0.162153	-0.043219	0.086607	0.173878	-0.295825	-0.657630	0.936338	0.022888	-0.038708	0.348209
30714	1.205265	0.617514	10.109174	-0.172744	-0.013465	0.065560	0.172796	-0.291103	-0.659141	0.935943	0.019718	-0.040277	0.349284
30715	1.154468	0.953636	9.776995	-0.025679	-0.016699	0.003267	0.170135	-0.288869	-0.660127	0.935916	0.019339	-0.040982	0.349296
30716	1.071326	0.805454	9.874549	0.026478	-0.016535	-0.058042	0.170909	-0.285546	-0.659319	0.936298	0.020020	-0.041168	0.348210
30717	0.962032	0.387149	9.666389	0.080203	-0.019922	-0.064760	0.170668	-0.290260	-0.658444	0.936698	0.021742	-0.041158	0.347031
30718	0.983729	0.040957	9.777588	0.055061	-0.028730	-0.052718	0.171740	-0.293318	-0.656917	0.937013	0.023039	-0.041375	0.346068
30719	0.631038	0.033155	9.472900	-0.027323	-0.026891	-0.028528	0.170012	-0.292199	-0.657273	0.937200	0.022756	-0.042246	0.345475
30720	0.748235	0.210456	9.546031	-0.043522	-0.025246	-0.008374	0.170937	-0.291788	-0.657021	0.937255	0.022144	-0.043100	0.345261
30721	0.902945	0.224487	9.809237	-0.052561	-0.042868	-0.000623	0.168028	-0.292881	-0.657381	0.937244	0.021478	-0.044444	0.345161
30722	0.995185	0.297699	9.602586	0.013712	-0.056806	-0.012535	0.165910	-0.293147	-0.657613	0.937271	0.022161	-0.045492	0.344910
30723	1.307192	0.019573	9.901934	0.069111	-0.077941	-0.012365	0.165643	-0.292729	-0.657736	0.937251	0.024038	-0.046654	0.344682
30724	1.324677	-0.244413	10.141496	-0.002551	-0.072790	-0.000597	0.163397	-0.293548	-0.658628	0.937187	0.024515	-0.048120	0.344621
30725	0.990727	-0.347211	10.282595	-0.084920	-0.051775	0.013054	0.161407	-0.293399	-0.658465	0.937085	0.023272	-0.049874	0.344736
30726	0.809729	-0.353314	10.971473	-0.133361	0.008431	0.039392	0.159016	-0.292415	-0.658550	0.936877	0.020698	-0.050737	0.345339
30727	0.959341	0.339886	9.935056	-0.104439	0.081250	0.029412	0.160194	-0.288537	-0.660628	0.936795	0.018143	-0.050119	0.345795
30728	1.222873	0.416505	8.919408	-0.016448	0.060518	-0.015884	0.161633	-0.286605	-0.658270	0.936969	0.017454	-0.049177	0.345493
30729	1.146392	-0.137119	8.591641	0.055221	0.025697	-0.040243	0.162434	-0.286886	-0.659597	0.937251	0.018363	-0.048480	0.344780
30730	0.955232	-0.547555	9.175013	0.013775	-0.021698	-0.009034	0.164025	-0.288422	-0.657013	0.937286	0.018802	-0.048872	0.344606
30731	0.882765	-0.569263	9.757022	-0.054603	-0.011482	0.061003	0.163905	-0.289946	-0.658076	0.936872	0.017769	-0.049669	0.345672
30732	0.702055	-0.186748	10.106672	-0.110186	0.014667	0.085490	0.162166	-0.287301	-0.658023	0.936328	0.015541	-0.050271	0.347163
30733	0.792590	0.313164	10.210180	-0.045737	0.016390	0.079870	0.162031	-0.286607	-0.658538	0.935802	0.014461	-0.050460	0.348598
30734	0.711663	0.462024	10.702893	0.040338	0.044433	0.035703	0.162295	-0.286886	-0.657627	0.935582	0.014893	-0.049441	0.349315
30735	0.706068	0.358328	10.600804	0.049385	0.054999	0.019048	0.163905	-0.290501	-0.657163	0.935489	0.015411	-0.048186	0.349716
30736	0.860177	0.312341	10.113450	-0.016830	0.049761	0.031719	0.163377	-0.291331	-0.656507	0.935313	0.014741	-0.047466	0.350313
30737	0.947538	0.387189	9.642481	0.072735	0.033261	0.019975	0.165231	-0.291341	-0.656011	0.935184	0.015873	-0.046437	0.350745
30738	0.888161	0.540238	9.200115	0.155049	0.001008	0.024042	0.163801	-0.296187	-0.655906	0.934958	0.018767	-0.045421	0.351338
30739	1.030482	0.515394	9.304354	0.157644	-0.037566	0.029158	0.163152	-0.300068	-0.653574	0.934658	0.022013	-0.045114	0.351988
30740	1.075944	0.444090	9.699710	0.281062	-0.037630	0.030020	0.161610	-0.309768	-0.651549	0.934266	0.027529	-0.043935	0.352787
30741	1.073058	0.372495	9.876767	0.200580	-0.006175	0.024243	0.162047	-0.317121	-0.650580	0.933974	0.031379	-0.042735	0.353385
30742	1.226620	0.240815	9.681652	0.237268	0.029674	0.038670	0.161546	-0.324193	-0.647495	0.933560	0.035591	-0.040610	0.354330
30743	1.107029	-0.268631	9.532619	0.187157	0.032354	0.041774	0.162505	-0.329607	-0.647432	0.933152	0.038882	-0.038816	0.355259
30744	1.121433	-0.956564	9.563041	0.185152	0.018264	0.080335	0.162665	-0.335433	-0.645657	0.932440	0.042168	-0.037304	0.356913
30745	1.248207	-1.462730	9.541707	0.073927	0.012826	0.137520	0.161366	-0.340974	-0.644118	0.931404	0.043300	-0.036810	0.359524
30746	1.425687	-1.632524	9.528609	-0.069635	0.007288	0.224483	0.161379	-0.343610	-0.643358	0.929844	0.041808	-0.037452	0.363648
30747	1.412356	-1.475600	9.684349	-0.118266	0.003590	0.289355	0.159787	-0.343740	-0.642941	0.927825	0.039185	-0.038714	0.368926
30748	1.115340	-1.134390	9.601908	-0.182761	0.003623	0.310194	0.158848	-0.341516	-0.643298	0.925661	0.035550	-0.040321	0.374516
30749	0.828490	-0.386588	9.576929	-0.331331	0.004499	0.325215	0.154985	-0.336917	-0.645292	0.923424	0.028869	-0.043192	0.380248
30750	0.955179	0.099064	9.828975	-0.468859	0.007130	0.264358	0.153490	-0.328170	-0.649379	0.921639	0.019951	-0.046859	0.384691
30751	0.775253	0.600908	9.874752	-0.361344	-0.017217	0.226438	0.153062	-0.320676	-0.652970	0.919988	0.012987	-0.050262	0.388494
30752	0.654355	0.577911	9.911583	-0.153439	-0.015213	0.153973	0.151846	-0.315399	-0.654998	0.918809	0.010153	-0.051857	0.391149
30753	0.910909	0.657819	9.953549	-0.074608	-0.030091	0.127996	0.151434	-0.312900	-0.654967	0.917784	0.008722	-0.053193	0.393404
30754	0.850856	0.371424	9.746482	-0.069152	-0.026490	0.113915	0.149053	-0.313442	-0.655591	0.916868	0.007567	-0.054326	0.395403
30755	1.056846	0.482042	9.476790	-0.176486	-0.055380	0.105945	0.147579	-0.309966	-0.656584	0.915987	0.004546	-0.056900	0.397128
30756	1.005609	0.405742	9.565283	-0.047577	-0.085034	0.079459	0.145465	-0.310925	-0.657086	0.915258	0.004287	-0.058926	0.398513
30757	0.984298	0.100578	10.398357	-0.061849	-0.076379	0.047590	0.144286	-0.312027	-0.659177	0.914791	0.003648	-0.060942	0.399288
30758	1.126892	-0.242390	11.085377	-0.025977	-0.004760	0.029478	0.143071	-0.308137	-0.659382	0.914547	0.003203	-0.061322	0.399791
30759	1.122678	0.200757	10.475225	-0.009491	0.051479	-0.018557	0.144404	-0.308837	-0.660459	0.914760	0.002611	-0.060556	0.399426
30760	1.040407	0.540509	9.677091	-0.045720	0.067574	-0.090026	0.146247	-0.307461	-0.658899	0.915553	0.001373	-0.059763	0.397731
30761	0.708345	0.043974	9.275274	0.023525	0.039965	-0.167157	0.149178	-0.309418	-0.660013	0.916927	0.001702	-0.058909	0.394679
30762	0.993992	-0.524377	8.987475	-0.015894	0.008427	-0.160705	0.152485	-0.308882	-0.659008	0.918186	0.001563	-0.058957	0.391734
30763	1.179132	-0.986454	9.374731	0.058169	-0.007492	-0.134827	0.152753	-0.309993	-0.657974	0.919230	0.002843	-0.058719	0.389307
30764	1.285875	-0.915363	9.297717	-0.103968	-0.033887	-0.098230	0.154339	-0.308615	-0.658903	0.919945	0.001339	-0.060229	0.387391
30765	1.123138	-0.720630	9.637842	-0.168465	-0.061933	-0.097839	0.151136	-0.303604	-0.661034	0.920625	-0.001190	-0.062775	0.385366
30766	0.982996	-0.738189	9.831125	-0.206044	-0.065427	-0.104260	0.150451	-0.299439	-0.661506	0.921319	-0.004321	-0.065653	0.383200
30767	0.981232	-0.651214	9.952313	-0.146066	-0.067164	-0.114387	0.151209	-0.291676	-0.663539	0.922087	-0.006389	-0.068114	0.380887
30768	1.002803	-0.662121	9.586678	-0.190645	-0.067921	-0.139388	0.149189	-0.285979	-0.663714	0.923012	-0.009170	-0.070920	0.378067
30769	1.246350	-1.057642	9.863635	-0.273932	-0.063711	-0.131329	0.147842	-0.280145	-0.667439	0.923844	-0.013613	-0.074285	0.375244
30770	1.294238	-1.491988	11.103213	-0.300981	-0.004551	-0.105007	0.148847	-0.270165	-0.667748	0.924516	-0.018957	-0.076739	0.372857
30771	1.140704	-1.018767	11.295045	-0.224003	0.114403	-0.079204	0.150140	-0.262682	-0.670841	0.925180	-0.023907	-0.076410	0.370989
30772	1.178380	0.255014	9.482745	-0.137657	0.104384	-0.124143	0.154225	-0.258266	-0.671384	0.926178	-0.027012	-0.075643	0.368432
30773	0.915664	0.011812	8.725130	-0.066658	0.054048	-0.188968	0.157782	-0.254125	-0.671790	0.927609	-0.028358	-0.075293	0.364784
30774	0.814291	-0.660475	8.857676	0.033476	0.041825	-0.183106	0.159626	-0.252888	-0.670626	0.929000	-0.027738	-0.074462	0.361448
30775	0.950958	-1.157282	9.562204	-0.156611	0.032694	-0.119475	0.162526	-0.249713	-0.671294	0.929820	-0.030706	-0.075096	0.358960
30776	1.008666	-0.870024	10.045698	-0.080791	0.025502	-0.081909	0.163298	-0.245279	-0.671917	0.930361	-0.032237	-0.075340	0.357369
30777	1.154865	-0.351429	10.108082	-0.062859	-0.004271	-0.097687	0.163557	-0.244310	-0.671780	0.931014	-0.033194	-0.075959	0.355445
30778	1.343004	-0.383966	10.173382	-0.081391	0.039512	-0.143549	0.164194	-0.238488	-0.673962	0.931997	-0.034741	-0.075985	0.352705
30779	1.538753	-0.724768	10.917649	0.016142	0.112834	-0.146242	0.167359	-0.236565	-0.672417	0.933212	-0.034924	-0.073897	0.349906
30780	1.282261	-0.786359	10.573058	0.084361	0.179546	-0.165698	0.171997	-0.237423	-0.670660	0.934671	-0.034335	-0.070157	0.346827
30781	0.737525	-0.953222	9.676950	0.130050	0.169392	-0.157322	0.177700	-0.238564	-0.669709	0.936085	-0.032756	-0.066212	0.343931
30782	0.536195	-1.052752	8.865178	0.229355	0.106639	-0.151480	0.183290	-0.243311	-0.668530	0.937391	-0.028970	-0.062822	0.341338
30783	0.378221	-1.525890	8.692860	0.105640	0.052356	-0.112090	0.184378	-0.248448	-0.667942	0.938286	-0.027149	-0.061184	0.339322
30784	0.695347	-1.767593	9.117562	0.054206	-0.002241	-0.045848	0.186239	-0.249012	-0.668632	0.938557	-0.026027	-0.060973	0.338697
30785	0.941573	-1.794561	9.578993	-0.017668	-0.020040	0.001057	0.187301	-0.250129	-0.667216	0.938519	-0.026239	-0.061484	0.338693
30786	1.228501	-1.528787	9.913651	0.070771	-0.035968	0.019228	0.184400	-0.252054	-0.668240	0.938338	-0.024661	-0.061758	0.339263
30787	1.130426	-1.391567	9.702168	0.069042	-0.025390	0.015792	0.183888	-0.255934	-0.667222	0.938233	-0.023259	-0.061802	0.339643
30788	0.963921	-1.364790	9.381851	0.043060	0.001787	0.040436	0.184546	-0.254412	-0.668266	0.937963	-0.022489	-0.061544	0.340487
30789	0.981745	-1.567555	9.191897	0.117118	-0.002642	0.088500	0.184697	-0.258019	-0.667517	0.937404	-0.020473	-0.060816	0.342279
30790	1.082345	-1.681497	9.156072	0.195685	-0.039453	0.115322	0.183792	-0.262730	-0.666501	0.936630	-0.016651	-0.060254	0.344698
30791	0.977022	-1.553056	9.201718	0.167697	-0.107772	0.150174	0.181456	-0.271731	-0.665769	0.935505	-0.013093	-0.061151	0.347734
30792	0.834052	-1.276142	8.936950	-0.013943	-0.137482	0.152373	0.176970	-0.275174	-0.665997	0.934259	-0.012560	-0.063865	0.350604
30793	0.950645	-1.183053	8.999504	-0.128519	-0.173435	0.151390	0.173257	-0.273766	-0.667894	0.932925	-0.014122	-0.068058	0.353299
30794	1.122480	-1.490081	9.715526	-0.078472	-0.160482	0.146385	0.168216	-0.272212	-0.669244	0.931637	-0.014627	-0.071650	0.355956
30795	1.500353	-2.038098	10.806743	-0.044649	-0.082999	0.174860	0.163707	-0.271216	-0.670346	0.930242	-0.015357	-0.073574	0.359167
30796	1.705745	-1.687984	10.984447	0.032263	0.017460	0.209274	0.159735	-0.270222	-0.673161	0.928764	-0.015166	-0.073038	0.363088
30797	1.845309	-0.369741	9.813500	0.032550	0.056172	0.197333	0.160274	-0.273138	-0.670837	0.927403	-0.015478	-0.071839	0.366774
30798	1.999663	0.291628	9.391959	0.083129	0.042437	0.104346	0.162153	-0.277587	-0.670254	0.926719	-0.014373	-0.070494	0.368804
30799	1.467056	-0.579013	9.631697	0.119022	0.028658	0.065763	0.161641	-0.280912	-0.670149	0.926295	-0.012616	-0.069228	0.370170
30800	1.180287	-0.827472	9.453459	0.063530	0.013012	0.068866	0.163247	-0.283695	-0.669807	0.925815	-0.011605	-0.068583	0.371521
30801	0.719354	-1.130997	9.701501	-0.027900	-0.020218	0.087536	0.163115	-0.284943	-0.667982	0.925120	-0.012252	-0.069295	0.373097
30802	0.779870	-1.444515	9.584413	-0.035182	-0.022023	0.115595	0.162452	-0.284107	-0.669275	0.924214	-0.012874	-0.070021	0.375180
30803	0.677061	-1.312689	9.956946	-0.051470	-0.013407	0.149041	0.162064	-0.284519	-0.671240	0.923049	-0.014144	-0.070746	0.377857
30804	0.880235	-0.929411	9.962003	-0.168630	-0.006490	0.142061	0.160992	-0.282017	-0.672117	0.921908	-0.017383	-0.072183	0.380228
30805	1.028236	-0.497358	10.045008	-0.138638	0.028665	0.049926	0.161228	-0.277026	-0.672071	0.921507	-0.020426	-0.072799	0.380930
30806	1.138891	-0.219229	10.037637	-0.077500	0.055026	-0.005904	0.162022	-0.275364	-0.674559	0.921597	-0.022239	-0.072462	0.380676
30807	1.185715	-0.080738	9.824918	-0.034137	0.069256	-0.086585	0.164932	-0.274271	-0.674592	0.922333	-0.023399	-0.071573	0.378989
30808	1.310242	-0.226086	9.805348	0.076118	0.057120	-0.135237	0.168102	-0.272763	-0.673707	0.923467	-0.022208	-0.070090	0.376568
30809	1.095496	-0.541681	9.880483	0.034236	0.040645	-0.181425	0.170484	-0.272361	-0.673215	0.924896	-0.021707	-0.069244	0.373232
30810	0.757584	-0.510922	9.638600	-0.081929	0.037327	-0.208605	0.172594	-0.270292	-0.673751	0.926452	-0.023185	-0.069339	0.369245
30811	0.391116	-0.422122	9.426474	-0.015483	0.013994	-0.260943	0.176558	-0.268788	-0.672485	0.928378	-0.023275	-0.069357	0.364365
30812	0.652398	-0.358854	9.545118	0.049106	-0.034963	-0.315350	0.176937	-0.265601	-0.672328	0.930621	-0.021644	-0.069879	0.358598
30813	1.022720	-0.571549	9.366430	-0.222660	-0.034991	-0.363302	0.178505	-0.261588	-0.672705	0.933050	-0.025066	-0.072304	0.351515
30814	1.089240	-0.734657	9.683640	-0.215709	-0.061389	-0.335210	0.180303	-0.250502	-0.674327	0.935160	-0.028147	-0.075218	0.345000
30815	1.104069	-0.686710	9.669641	-0.052984	-0.081519	-0.314706	0.180011	-0.244814	-0.675971	0.937162	-0.028119	-0.077300	0.339061
30816	1.074484	-0.431736	9.598322	-0.183786	-0.086003	-0.275079	0.178113	-0.236759	-0.677173	0.938745	-0.030527	-0.080398	0.333711
30817	0.872943	-1.328232	11.666331	-0.175151	-0.021677	-0.249397	0.178087	-0.229823	-0.681301	0.940254	-0.033279	-0.082113	0.328743
30818	1.119599	-0.590716	11.211221	-0.096440	0.109460	-0.188343	0.183213	-0.224028	-0.678173	0.941585	-0.035478	-0.080900	0.324983
30819	1.704356	0.516645	9.858557	0.032729	0.123649	-0.212823	0.188777	-0.223087	-0.679036	0.943190	-0.035241	-0.078482	0.320922
30820	1.751124	0.330824	8.990776	0.249655	0.087311	-0.288950	0.192485	-0.223941	-0.676477	0.945316	-0.030615	-0.075521	0.315813
30821	1.003046	-0.606466	8.909543	0.383926	0.073647	-0.309134	0.197572	-0.232706	-0.676380	0.947579	-0.023209	-0.071868	0.310468
30822	0.808590	-1.478607	9.521283	0.342463	0.097955	-0.256611	0.201057	-0.240353	-0.674935	0.949401	-0.016930	-0.068089	0.306128
30823	0.865577	-1.613768	9.514430	0.327889	0.110048	-0.196799	0.203604	-0.246609	-0.672807	0.950845	-0.011039	-0.064031	0.302772
30824	1.322544	-1.203090	9.688257	0.109252	0.051067	-0.145793	0.206554	-0.252311	-0.673040	0.951758	-0.009054	-0.062518	0.300277
30825	2.143368	-1.251119	10.233416	-0.085089	0.014751	-0.131748	0.209854	-0.250110	-0.672806	0.952552	-0.010562	-0.062801	0.297639
30826	2.506388	-1.838578	10.973405	-0.034341	0.024930	-0.097221	0.210229	-0.246229	-0.672773	0.953140	-0.011222	-0.062637	0.295761
30827	1.469506	-1.606594	10.254371	-0.075510	0.084773	-0.055515	0.213663	-0.244029	-0.672934	0.953553	-0.013120	-0.061581	0.294571
30828	-0.187653	-0.994164	9.660428	0.090683	0.095746	0.018628	0.216970	-0.242799	-0.672841	0.953578	-0.011959	-0.059301	0.295006
30829	-0.311195	-0.683129	8.804636	0.194511	0.088952	0.033579	0.220441	-0.248644	-0.670329	0.953526	-0.008892	-0.056472	0.295839
30830	-1.698539	-0.855120	8.802611	-0.147568	-0.003564	0.069904	0.222311	-0.250317	-0.671686	0.953071	-0.011746	-0.057486	0.297008
30831	-0.056165	-0.817186	8.877805	-0.210616	-0.089977	0.133851	0.222012	-0.244075	-0.672406	0.952115	-0.015527	-0.060335	0.299326
30832	0.956363	-1.075659	9.524641	-0.182020	-0.043155	0.135620	0.219347	-0.240176	-0.674688	0.951182	-0.018880	-0.062290	0.301689
30833	1.681181	-1.049982	10.331047	-0.233952	0.003697	0.135180	0.217724	-0.234064	-0.675520	0.950271	-0.023678	-0.063525	0.303957
30834	1.653413	-0.881359	10.342839	-0.020709	0.049376	0.084072	0.218512	-0.232127	-0.676562	0.949808	-0.024459	-0.062759	0.305497
30835	1.571533	-0.842908	10.122870	0.167506	0.075880	0.027420	0.220379	-0.235189	-0.674785	0.949812	-0.021906	-0.060267	0.306179
30836	1.336259	-0.972413	9.647530	0.164386	0.132219	-0.044600	0.224927	-0.242147	-0.675186	0.950304	-0.019520	-0.056853	0.305467
30837	-0.134449	-0.971644	9.294904	0.262807	0.089008	-0.047114	0.227608	-0.249237	-0.672149	0.950782	-0.015166	-0.053548	0.304820
30838	0.340286	-0.760014	8.920707	0.269881	0.022424	-0.036820	0.228433	-0.255205	-0.670779	0.951096	-0.010112	-0.051572	0.304391
30839	1.936014	-0.843036	9.437145	0.105248	-0.028875	-0.066911	0.230448	-0.259654	-0.671116	0.951494	-0.008020	-0.051498	0.303220
30840	3.364364	-0.685086	9.671789	-0.062749	-0.052002	-0.126779	0.229113	-0.258537	-0.670298	0.952191	-0.008749	-0.052974	0.300748
30841	2.365400	-1.241128	9.347147	-0.297127	-0.051686	-0.130054	0.228813	-0.251601	-0.671536	0.952840	-0.014087	-0.055913	0.297945
30842	1.928969	-1.485636	9.292822	-0.036156	-0.088347	-0.076214	0.229046	-0.244389	-0.674353	0.953181	-0.014147	-0.057919	0.296464
30843	1.360428	-2.015693	10.697649	0.229729	-0.124534	0.035771	0.228127	-0.246187	-0.673832	0.952865	-0.009258	-0.059124	0.297433
30844	1.382305	-1.659729	10.747219	0.040019	-0.036311	0.068257	0.226033	-0.251446	-0.672803	0.952422	-0.008342	-0.059651	0.298773
30845	1.085547	-0.562698	9.274658	0.054623	-0.057748	0.045721	0.226437	-0.250892	-0.675558	0.952075	-0.007227	-0.060633	0.299708
30846	0.723183	-0.233789	8.935471	0.050941	-0.198431	0.038319	0.222627	-0.257390	-0.674778	0.951602	-0.005096	-0.064186	0.300512
30847	0.413062	-0.730153	9.432356	-0.047795	-0.292147	0.063676	0.215731	-0.255965	-0.676102	0.950810	-0.004550	-0.070203	0.301679
30848	0.300834	-0.914572	10.190694	-0.173389	-0.240837	0.129895	0.210137	-0.248859	-0.680142	0.949652	-0.006558	-0.075901	0.303905
30849	0.632522	-0.459917	10.267566	-0.139679	-0.176396	0.213195	0.204288	-0.244110	-0.683154	0.948041	-0.008702	-0.080183	0.307756
30850	0.964790	0.089632	9.915307	0.014354	-0.117761	0.212788	0.200726	-0.246309	-0.684302	0.946532	-0.008027	-0.082375	0.311814
30851	1.032698	0.132229	9.859932	-0.010600	-0.080132	0.203920	0.194498	-0.247107	-0.683559	0.945111	-0.008246	-0.083988	0.315662
30852	1.255960	-0.052268	9.875112	0.021628	-0.054819	0.205904	0.193181	-0.247654	-0.684987	0.943711	-0.007816	-0.084939	0.319583
30853	1.358436	-0.245251	9.953726	0.175539	-0.045186	0.201702	0.193071	-0.252092	-0.684243	0.942358	-0.004694	-0.084675	0.323683
30854	1.517150	-0.333512	9.811942	0.093311	-0.034693	0.188741	0.190312	-0.257070	-0.683070	0.941074	-0.003009	-0.084791	0.327384
30855	1.807017	-0.312557	9.538093	0.032715	-0.033753	0.142406	0.189929	-0.259425	-0.683350	0.940082	-0.002517	-0.085246	0.330110
30856	1.881215	-0.400194	9.385027	0.025714	-0.073017	0.099879	0.188088	-0.261633	-0.683869	0.939292	-0.001700	-0.086528	0.332023
30857	0.300492	0.069725	9.577117	0.105813	-0.095531	0.185541	0.184787	-0.263418	-0.684623	0.937892	0.000523	-0.087620	0.335680
30858	0.792302	-0.049096	9.730135	0.146838	-0.099249	0.208561	0.181627	-0.267284	-0.684351	0.936300	0.003600	-0.088581	0.339827
30859	2.061087	-0.601022	10.241600	0.098672	-0.024417	0.179778	0.179010	-0.273649	-0.683588	0.935026	0.005234	-0.088369	0.343351
30860	2.070210	-0.682274	10.437670	-0.208645	0.066649	0.096777	0.180319	-0.270883	-0.683449	0.934485	0.000727	-0.088648	0.344789
30861	1.717475	-0.690606	9.959929	-0.360439	0.077435	0.044717	0.180814	-0.263673	-0.685090	0.934296	-0.006682	-0.089690	0.344965
30862	1.615922	-0.695856	9.556965	-0.221620	0.051401	0.018357	0.183414	-0.253146	-0.687910	0.934219	-0.011188	-0.090340	0.344889
30863	1.687597	-0.789181	9.110636	-0.075815	0.019991	0.028968	0.185364	-0.248027	-0.685528	0.934039	-0.012845	-0.090500	0.345277
30864	1.593457	-1.129251	9.355093	-0.006259	0.019891	0.071724	0.184299	-0.246356	-0.686806	0.933575	-0.013207	-0.090238	0.346585
30865	1.626412	-1.262829	9.805121	0.039183	0.007493	0.096635	0.186156	-0.246366	-0.687097	0.932927	-0.012771	-0.089832	0.348447
30866	1.589983	-0.954626	9.818593	0.090159	0.001373	0.101464	0.185267	-0.253434	-0.686629	0.932238	-0.011257	-0.089236	0.350490
30867	1.476573	-0.593983	9.480025	0.013468	-0.015057	0.051616	0.186742	-0.256632	-0.686159	0.931852	-0.011053	-0.089442	0.351468
30868	1.525608	-0.488728	9.415919	-0.115155	-0.051711	-0.004960	0.184331	-0.251904	-0.686862	0.931762	-0.012803	-0.091300	0.351171
30869	1.603408	-0.412629	9.329598	-0.156241	-0.062190	-0.021164	0.183243	-0.245933	-0.688885	0.931753	-0.015268	-0.093590	0.350492
30870	1.705529	-0.321414	9.529252	-0.057658	-0.058644	-0.060983	0.181891	-0.241072	-0.689078	0.932047	-0.015793	-0.095190	0.349253
30871	1.589859	-0.291299	9.643559	-0.039627	-0.056804	-0.093410	0.181086	-0.239403	-0.689049	0.932580	-0.015938	-0.096577	0.347437
30872	1.396676	-0.296460	9.823021	-0.041371	-0.033143	-0.101214	0.181600	-0.236633	-0.689160	0.933197	-0.016259	-0.097599	0.345477
30873	1.360745	-0.292665	10.972222	-0.017179	0.011316	-0.127326	0.182657	-0.234973	-0.690996	0.934099	-0.016350	-0.097531	0.343044
30874	1.517559	0.371427	10.661250	0.105750	0.062223	-0.177258	0.184250	-0.236092	-0.689589	0.935455	-0.014432	-0.095785	0.339912
30875	1.698455	0.710894	9.654144	0.074161	0.060872	-0.284959	0.188235	-0.238056	-0.688882	0.937530	-0.012752	-0.094170	0.334675
30876	1.608621	0.316123	9.325915	0.138870	0.033145	-0.349840	0.191276	-0.236686	-0.688915	0.939936	-0.009688	-0.092790	0.328353
30877	2.025478	-0.846666	10.051615	0.181735	0.069646	-0.348012	0.195925	-0.239069	-0.687960	0.942372	-0.005888	-0.090304	0.322095
30878	2.300746	-1.509349	9.565738	0.303313	0.065264	-0.316509	0.199661	-0.243389	-0.687798	0.944522	0.000001	-0.087239	0.316651
30879	3.098990	-2.995990	9.186048	0.191854	0.055220	-0.205103	0.203662	-0.248126	-0.686988	0.945904	0.003728	-0.085041	0.313081
30880	3.046603	-2.559780	9.330914	-0.059256	0.068820	-0.073726	0.206035	-0.247308	-0.684786	0.946475	0.002323	-0.084189	0.311596
30881	2.239198	-1.335739	9.549037	-0.168630	0.098574	-0.015770	0.211833	-0.241238	-0.684814	0.946732	-0.001446	-0.083533	0.310996
30882	1.130278	-0.407105	9.929799	-0.055910	0.088342	-0.019758	0.214990	-0.237095	-0.684821	0.946997	-0.003002	-0.082294	0.310507
30883	0.239825	0.031420	9.481062	-0.109632	0.055395	-0.005803	0.218555	-0.234618	-0.684850	0.947113	-0.005399	-0.082021	0.310194
30884	0.155918	0.105340	9.843153	-0.075583	0.053649	-0.026677	0.221440	-0.229642	-0.684189	0.947354	-0.007100	-0.081562	0.309543
30885	0.107273	0.407520	9.428847	-0.012656	0.022408	-0.087928	0.222226	-0.228676	-0.683142	0.947939	-0.007295	-0.081219	0.307834
30886	0.566555	0.466988	9.596213	-0.020589	-0.009172	-0.127882	0.222746	-0.226182	-0.684437	0.948700	-0.007401	-0.081623	0.305371
30887	1.310549	0.153976	9.814523	0.116579	-0.028469	-0.202144	0.224334	-0.225497	-0.684716	0.949907	-0.004593	-0.081424	0.301704
30888	1.628482	-0.300532	9.869043	0.089799	-0.016290	-0.216583	0.225798	-0.226059	-0.685531	0.951182	-0.002417	-0.081296	0.297721
30889	1.745864	-0.772640	9.949126	-0.012265	0.027336	-0.194392	0.227373	-0.223294	-0.685528	0.952387	-0.002406	-0.080818	0.293976
30890	1.641017	-1.257125	10.134333	0.154988	0.053599	-0.180814	0.231352	-0.224287	-0.684680	0.953530	0.000542	-0.078979	0.290763
30891	1.676037	-1.753738	9.856731	0.139634	0.055316	-0.144016	0.234564	-0.231102	-0.682305	0.954451	0.003125	-0.077101	0.288216
30892	1.489239	-2.189664	9.194787	-0.118234	0.018593	-0.098463	0.236147	-0.228891	-0.683619	0.955044	0.000931	-0.077507	0.286152
30893	1.755025	-2.161128	8.978915	-0.146493	-0.020204	0.011267	0.235447	-0.221952	-0.684588	0.954946	-0.001882	-0.078774	0.286127
30894	1.642797	-1.986783	9.073218	-0.031465	-0.055337	0.086064	0.235700	-0.219457	-0.685092	0.954362	-0.002285	-0.080094	0.287702
30895	1.794917	-1.314430	9.091654	-0.049733	-0.067844	0.167925	0.230661	-0.219985	-0.683709	0.953272	-0.003299	-0.081753	0.290823
30896	1.663484	-0.792973	9.382390	-0.071392	-0.088952	0.197790	0.224025	-0.217174	-0.685940	0.951959	-0.004448	-0.083936	0.294464
30897	1.543145	-0.406494	9.608989	0.003758	-0.090694	0.194917	0.220590	-0.218264	-0.687342	0.950643	-0.004345	-0.085715	0.298182
30898	1.634018	-0.212923	10.216099	-0.091023	-0.054087	0.176734	0.218726	-0.217561	-0.686126	0.949478	-0.006038	-0.087356	0.301371
30899	1.379794	-0.315837	10.522347	-0.082015	-0.010302	0.167314	0.216996	-0.216164	-0.686479	0.948429	-0.007967	-0.088097	0.304397
30900	1.175524	-0.166186	10.172523	-0.099804	0.000348	0.157630	0.216196	-0.215328	-0.686458	0.947445	-0.010120	-0.088758	0.307194
30901	0.948464	-0.158781	9.655423	-0.044219	-0.026543	0.139514	0.211945	-0.211975	-0.689377	0.946526	-0.011149	-0.089529	0.309755
30902	0.682249	-0.234265	9.462173	0.043492	-0.072739	0.125075	0.208503	-0.212510	-0.689461	0.945624	-0.010080	-0.090693	0.312198
30903	0.875084	-0.290414	9.683384	0.100678	-0.085966	0.131538	0.205475	-0.216099	-0.689713	0.944666	-0.007964	-0.091629	0.314875
30904	1.517547	-0.284776	10.019196	0.165222	-0.038032	0.109072	0.203385	-0.221358	-0.689865	0.943925	-0.004782	-0.091374	0.317227
30905	2.030649	-0.120620	9.949359	0.174525	0.000482	0.044835	0.201172	-0.228557	-0.689509	0.943660	-0.001613	-0.090219	0.318377
30906	2.130990	-0.264057	9.706499	-0.000475	0.025119	-0.023374	0.200803	-0.233548	-0.689553	0.943847	-0.001718	-0.089833	0.317931
30907	2.099787	-0.571981	9.611897	0.017612	0.040994	-0.060245	0.203185	-0.233839	-0.687756	0.944309	-0.001549	-0.088948	0.316807
30908	1.760064	-0.802600	9.626597	0.089139	0.033221	-0.052648	0.203437	-0.231760	-0.687477	0.944700	0.000038	-0.087843	0.315953
30909	1.759852	-0.831537	9.602232	0.056907	0.032332	-0.047605	0.204386	-0.235510	-0.687267	0.945059	0.000968	-0.086889	0.315138
30910	1.827755	-0.788992	9.530032	0.031802	0.033162	-0.033696	0.204930	-0.237871	-0.687430	0.945322	0.001439	-0.086146	0.314552
30911	1.896077	-0.693039	9.619473	0.066707	0.014778	-0.043204	0.205852	-0.236766	-0.687564	0.945617	0.002650	-0.085488	0.313835
30912	1.890003	-0.525049	9.479654	-0.003918	0.020053	-0.049828	0.206913	-0.237743	-0.686278	0.945961	0.002556	-0.085216	0.312874
30913	1.813041	-0.483364	9.543287	-0.020025	0.035799	-0.046334	0.206644	-0.237187	-0.685875	0.946312	0.002008	-0.084725	0.311949
30914	1.659026	-0.416472	9.788133	0.117736	0.015717	-0.052397	0.208241	-0.238028	-0.686301	0.946653	0.004247	-0.083775	0.311145
30915	1.522918	-0.199165	9.712492	0.089110	0.020129	-0.048978	0.207988	-0.240801	-0.685276	0.946983	0.005880	-0.082897	0.310351
30916	1.574570	-0.067317	9.699142	0.060646	0.027185	-0.082633	0.209066	-0.243580	-0.685844	0.947524	0.007018	-0.082081	0.308889
30917	1.572123	-0.069887	9.639047	0.005337	0.048250	-0.111156	0.208665	-0.244411	-0.683486	0.948287	0.007017	-0.081175	0.306777
30918	1.537536	-0.182339	9.746207	0.028633	0.067507	-0.116218	0.211574	-0.242485	-0.684429	0.949095	0.007355	-0.079788	0.304629
30919	1.331832	-0.245557	9.785710	0.015191	0.062303	-0.114525	0.213545	-0.240833	-0.682344	0.949889	0.007466	-0.078544	0.302467
30920	1.397134	-0.229407	9.727651	-0.006330	0.032533	-0.111280	0.214737	-0.240284	-0.682881	0.950605	0.007344	-0.078032	0.300345
30921	1.488367	-0.304584	9.759647	-0.027076	0.018422	-0.079803	0.215660	-0.239180	-0.683409	0.951118	0.006865	-0.077878	0.298767
30922	1.584558	-0.362875	9.820637	-0.024479	0.011347	-0.064872	0.216053	-0.237794	-0.684451	0.951519	0.006452	-0.077884	0.297495
30923	1.482442	-0.454024	9.642614	-0.041471	0.028893	-0.056986	0.217772	-0.237388	-0.683817	0.951910	0.005597	-0.077624	0.296329
30924	1.455464	-0.511572	9.632572	-0.075592	0.027084	-0.030810	0.219485	-0.235456	-0.684086	0.952135	0.004065	-0.077638	0.295627
30925	1.578491	-0.531594	9.691366	-0.016630	0.027009	-0.012799	0.218940	-0.232957	-0.683922	0.952255	0.003614	-0.077280	0.295340
30926	1.612798	-0.462084	9.699080	0.007435	0.007718	0.002290	0.217083	-0.232391	-0.684543	0.952247	0.003726	-0.077174	0.295392
30927	1.755551	-0.424583	9.741541	0.008375	0.018185	-0.005632	0.218401	-0.231845	-0.683247	0.952307	0.003794	-0.076853	0.295280
30928	1.690518	-0.402322	9.776007	0.004791	-0.001042	-0.010991	0.218679	-0.233232	-0.684839	0.952364	0.003927	-0.076929	0.295076
30929	1.715433	-0.289964	9.613649	-0.000537	-0.006255	-0.016317	0.218674	-0.232400	-0.684568	0.952449	0.003996	-0.077142	0.294744
30930	1.623927	-0.253241	9.590826	0.029915	0.008662	-0.017768	0.218020	-0.233644	-0.685226	0.952556	0.004562	-0.076884	0.294456
30931	1.493733	-0.223446	9.563451	-0.036193	0.033221	-0.032214	0.218413	-0.233092	-0.684833	0.952798	0.003755	-0.076558	0.293769
30932	1.435625	-0.246839	9.630980	0.019257	0.032357	-0.029158	0.219206	-0.233097	-0.684058	0.953006	0.003996	-0.075911	0.293259
30933	1.445769	-0.181724	9.713358	0.151674	0.036746	-0.029050	0.220932	-0.234494	-0.682656	0.953214	0.006755	-0.074411	0.292916
30934	1.344843	-0.115665	9.820740	0.262791	0.025508	-0.072298	0.221100	-0.240319	-0.682979	0.953620	0.011742	-0.072460	0.291925
30935	1.263176	-0.052678	9.759680	0.276242	0.011568	-0.081023	0.221940	-0.249200	-0.681244	0.954030	0.017106	-0.070687	0.290755
30936	1.333996	0.059645	9.702677	0.315603	-0.000682	-0.080778	0.223438	-0.257808	-0.678467	0.954356	0.023266	-0.068920	0.289678
30937	1.346657	0.143543	9.641043	0.280779	0.032575	-0.084421	0.223755	-0.267518	-0.677519	0.954743	0.028605	-0.066704	0.288440
30938	1.538891	0.012009	9.592206	0.001642	0.056947	-0.081164	0.225493	-0.270301	-0.677049	0.955259	0.028438	-0.065643	0.286988
30939	1.759665	-0.182149	9.588069	-0.143415	0.076029	-0.052298	0.227057	-0.265873	-0.676635	0.955735	0.025369	-0.065079	0.285819
30940	1.756106	-0.345371	9.689571	-0.028114	0.062000	-0.033920	0.228766	-0.263663	-0.676377	0.956010	0.024540	-0.064122	0.285187
30941	1.653219	-0.210100	9.615104	-0.034476	0.049743	-0.012802	0.230883	-0.262287	-0.677445	0.956160	0.023631	-0.063487	0.284901
30942	1.525528	-0.174852	9.804080	-0.102622	0.039164	0.011377	0.231538	-0.261459	-0.676659	0.956179	0.021450	-0.063412	0.285026
30943	1.499882	-0.044938	9.748113	-0.142893	0.036538	0.014634	0.232979	-0.257722	-0.677824	0.956196	0.018500	-0.063674	0.285120
30944	1.364652	-0.043968	9.720448	-0.143863	0.025176	0.028726	0.232819	-0.253423	-0.677123	0.956104	0.015587	-0.064108	0.285502
30945	1.362980	0.057307	9.798538	-0.090295	0.016372	0.050252	0.231878	-0.252031	-0.675653	0.955861	0.013716	-0.064467	0.286332
30946	1.104902	0.102432	9.738794	-0.031165	0.025255	0.037586	0.232929	-0.248152	-0.679433	0.955680	0.012945	-0.064258	0.287018
30947	1.272180	0.188260	9.916192	0.020685	0.016424	0.040539	0.232257	-0.246901	-0.678755	0.955460	0.013225	-0.063962	0.287803
30948	1.276642	0.139838	9.824266	0.076246	-0.007984	0.016173	0.232937	-0.250649	-0.677622	0.955324	0.014727	-0.063765	0.288223
30949	1.422834	-0.013080	9.744336	0.040583	-0.014950	-0.012383	0.233205	-0.251483	-0.677110	0.955362	0.015648	-0.063939	0.288012
30950	1.293864	-0.144910	9.566078	0.003005	-0.002650	-0.004666	0.232415	-0.252588	-0.676847	0.955368	0.015747	-0.064055	0.287959
30951	1.324484	-0.255540	9.648663	0.007366	-0.007971	0.015580	0.233755	-0.254537	-0.677673	0.955263	0.015947	-0.064298	0.288242
30952	1.353717	-0.221910	9.708883	0.072648	0.000755	0.024015	0.231112	-0.255909	-0.677778	0.955086	0.017320	-0.063957	0.288825
30953	1.345020	-0.087170	9.700894	0.026092	0.012967	0.035205	0.232711	-0.257860	-0.676773	0.954887	0.017724	-0.063702	0.289514
30954	1.519132	-0.054695	9.752641	0.069083	0.026932	0.028473	0.232187	-0.259105	-0.676646	0.954719	0.018871	-0.062883	0.290174
30955	1.427770	0.003550	9.689206	0.001170	0.032239	0.013058	0.233128	-0.261885	-0.675639	0.954680	0.018719	-0.062407	0.290416
30956	1.361361	0.168018	9.816648	0.033402	0.025259	0.003626	0.232992	-0.262162	-0.674328	0.954660	0.019227	-0.061816	0.290575
30957	1.404139	0.075889	9.687838	0.028020	0.004275	0.003482	0.233938	-0.264940	-0.674894	0.954630	0.019773	-0.061717	0.290656
30958	1.331233	0.004916	9.889541	0.004771	0.028752	0.001641	0.234318	-0.262030	-0.674609	0.954644	0.019714	-0.061226	0.290720
30959	1.432925	0.051390	9.615205	0.044200	0.036673	-0.001582	0.234325	-0.263417	-0.674492	0.954676	0.020390	-0.060416	0.290737
30960	1.659383	-0.024816	9.655637	0.008310	0.019929	0.013872	0.235124	-0.263421	-0.675553	0.954604	0.020435	-0.060077	0.291041
30961	1.534384	0.046711	9.917109	0.009985	0.011122	0.029760	0.234346	-0.266607	-0.675180	0.954434	0.020573	-0.059988	0.291605
30962	1.302104	-0.005492	9.557997	0.028023	0.032308	0.014174	0.235144	-0.267027	-0.675196	0.954364	0.020923	-0.059298	0.291949
30963	1.373705	-0.130456	9.777059	0.033397	0.011278	-0.000014	0.235799	-0.266338	-0.674150	0.954358	0.021535	-0.059062	0.291973
30964	1.340652	-0.024419	9.759336	0.008324	-0.002720	0.001547	0.235143	-0.266888	-0.675063	0.954335	0.021727	-0.059150	0.292016
30965	1.312824	0.134700	9.809474	-0.018571	-0.011503	0.010171	0.235270	-0.266057	-0.674926	0.954265	0.021468	-0.059659	0.292163
30966	1.346806	0.158532	9.823875	-0.018604	-0.026397	0.012755	0.235011	-0.267443	-0.674411	0.954157	0.021271	-0.060361	0.292384
30967	1.267258	0.182782	9.685441	0.003819	-0.000963	0.012161	0.235000	-0.265779	-0.674132	0.954078	0.021384	-0.060535	0.292599
30968	1.414769	0.210596	9.718137	0.083400	0.007727	0.025069	0.234613	-0.267857	-0.673622	0.953897	0.022918	-0.059995	0.293182
30969	1.294209	0.235622	9.729078	0.101260	0.000752	0.030502	0.233564	-0.270487	-0.672714	0.953665	0.024871	-0.059573	0.293863
30970	1.473151	0.268059	9.780783	0.117373	0.011192	0.030609	0.234912	-0.274516	-0.672513	0.953429	0.027026	-0.058769	0.294599
30971	1.496732	0.190726	9.722008	0.103163	-0.009738	0.002211	0.233337	-0.277559	-0.671732	0.953340	0.029119	-0.058529	0.294734
30972	1.314662	0.057391	9.702818	0.090614	-0.002698	0.009222	0.232558	-0.280606	-0.671357	0.953219	0.030871	-0.058136	0.295027
30973	1.403808	0.030146	9.672894	0.113913	-0.000945	0.002317	0.234553	-0.282004	-0.671008	0.953125	0.033103	-0.057669	0.295181
30974	1.366136	0.162927	9.737235	0.088799	-0.008856	0.012717	0.233514	-0.286020	-0.670508	0.952974	0.034851	-0.057406	0.295518
30975	1.391055	0.270945	9.728648	0.019005	-0.004514	0.015763	0.234837	-0.285889	-0.670264	0.952855	0.035273	-0.057580	0.295816
30976	1.255603	0.240661	9.705435	0.015575	0.015716	-0.010589	0.233778	-0.286716	-0.669207	0.952919	0.035508	-0.057266	0.295642
30977	1.293887	0.192181	9.680512	0.004899	0.011367	-0.024802	0.234313	-0.287134	-0.669875	0.953069	0.035604	-0.057188	0.295163
30978	1.142049	0.232002	9.730350	0.012089	0.034155	-0.026376	0.234041	-0.287134	-0.667772	0.953247	0.035681	-0.056531	0.294704
30979	1.154974	0.347668	9.832513	0.043310	-0.005255	-0.019225	0.234574	-0.286581	-0.669480	0.953318	0.036592	-0.056535	0.294362
30980	1.285712	0.396952	9.764654	-0.004063	-0.001775	-0.026634	0.234579	-0.287135	-0.670141	0.953471	0.036574	-0.056657	0.293847
30981	1.401129	0.335209	9.532218	-0.059483	0.028843	-0.023445	0.236953	-0.285485	-0.669374	0.953678	0.035331	-0.056614	0.293333
30982	1.338207	0.307645	9.796824	-0.052406	0.071628	-0.000321	0.236673	-0.282987	-0.669345	0.953791	0.033930	-0.055639	0.293318
30983	1.285208	0.327141	9.744629	-0.023781	0.074278	0.003443	0.239319	-0.281892	-0.669506	0.953864	0.033071	-0.054537	0.293387
30984	1.343357	0.355418	9.701190	-0.030951	0.093495	0.013143	0.240904	-0.281485	-0.668739	0.953902	0.031936	-0.053028	0.293665
30985	1.391379	0.312216	9.854099	0.001170	0.063694	0.019410	0.242220	-0.280800	-0.667178	0.953849	0.031603	-0.051997	0.294057
30986	1.304787	0.360913	9.826565	0.033477	0.067277	0.000310	0.244080	-0.282059	-0.666170	0.953891	0.031864	-0.050602	0.294137
30987	1.241385	0.274801	9.821316	0.038848	0.055061	-0.004100	0.245546	-0.283315	-0.666467	0.953940	0.032328	-0.049502	0.294113
30988	1.303081	0.127156	9.677282	0.001411	0.056880	-0.031728	0.247535	-0.283742	-0.666108	0.954177	0.032070	-0.048473	0.293543
30989	1.131983	0.174418	9.751405	-0.032588	0.032427	-0.040816	0.247651	-0.281385	-0.665037	0.954464	0.031329	-0.048208	0.292734
30990	0.966417	0.320212	9.812193	-0.041685	0.025387	-0.010870	0.247786	-0.280969	-0.666609	0.954574	0.030413	-0.048045	0.292500
30991	1.221100	0.477033	9.831026	-0.025602	0.025298	-0.005511	0.247772	-0.279306	-0.665280	0.954641	0.029820	-0.047890	0.292366
30992	1.267109	0.495814	9.797196	0.060332	0.035825	-0.010143	0.249095	-0.279730	-0.663731	0.954696	0.030790	-0.046932	0.292242
30993	1.248893	0.317480	9.639079	0.015601	0.039347	-0.006959	0.250280	-0.278350	-0.663735	0.954759	0.030914	-0.046273	0.292128
30994	1.173295	0.212426	9.701014	-0.010418	0.053310	0.010525	0.252127	-0.277528	-0.662706	0.954752	0.030411	-0.045408	0.292339
30995	1.019113	0.261902	9.755788	0.008325	0.041085	0.015960	0.252394	-0.278085	-0.662453	0.954686	0.030360	-0.044773	0.292657
30996	1.004919	0.305119	9.693918	-0.004139	0.056864	0.008891	0.252939	-0.281000	-0.661704	0.954682	0.029958	-0.043801	0.292860
30997	1.014225	0.252451	9.798984	-0.016683	0.060333	0.010559	0.255722	-0.280321	-0.662789	0.954678	0.029317	-0.042937	0.293064
30998	1.016827	0.276661	9.856922	0.010197	0.046360	-0.003392	0.255588	-0.280321	-0.662262	0.954729	0.029261	-0.042075	0.293028
30999	1.076862	0.228230	9.903916	-0.020184	0.020117	-0.021360	0.256249	-0.280464	-0.661618	0.954880	0.028812	-0.041982	0.292595
31000	1.072039	0.232741	9.793451	-0.091752	0.004383	-0.025459	0.256513	-0.280049	-0.661880	0.955079	0.027074	-0.042505	0.292035
31001	1.083926	0.208418	9.735387	-0.090830	0.004403	-0.029865	0.257029	-0.276167	-0.664210	0.955301	0.025372	-0.043125	0.291370
