# Supplementary material for: Identification of Haptic Based Guiding Using Hard Reins
Source: PLoS One. 2015 Jul 22;10(7):e0132020. doi: 10.1371/journal.pone.0132020 (PMC4511788; doi:10.1371/journal.pone.0132020)
Supplement: S9 File — (ZIP) [file pone.0132020.s009.zip › Exp2_MotionData2/Subject10/path3/T5/gc5.txt]

// Start Time: 0
// Sample rate: 25.0Hz
// Scenario: 4.9
// Firmware Version: 2.6.1
Counter	Acc_X	Acc_Y	Acc_Z	Gyr_X	Gyr_Y	Gyr_Z	Mag_X	Mag_Y	Mag_Z	Quat_w	Quat_x	Quat_y	Quat_z
30446	9.490614	1.684011	-1.979324	0.014855	0.008771	-0.033930	-0.636839	0.060188	0.376890	-0.124943	0.721759	0.283721	0.618834
30447	9.471628	1.634857	-1.920962	0.028113	0.012345	-0.017404	-0.636008	0.061206	0.376380	-0.125193	0.721504	0.284169	0.618876
30448	9.497897	1.627767	-1.948562	0.009614	-0.010282	-0.022906	-0.635014	0.060502	0.375760	-0.124980	0.721555	0.284547	0.618686
30449	9.495236	1.647737	-1.989396	0.011057	-0.009411	-0.037584	-0.636409	0.059881	0.377150	-0.124614	0.721497	0.285127	0.618560
30450	9.457119	1.708220	-1.958590	-0.001830	-0.016639	-0.039430	-0.635824	0.058828	0.377928	-0.123990	0.721562	0.285612	0.618385
30451	9.471215	1.713627	-2.007392	0.011375	-0.024041	-0.023792	-0.635235	0.056957	0.377805	-0.123714	0.721763	0.286034	0.618011
30452	9.456597	1.743277	-2.040469	0.014904	-0.026541	-0.028368	-0.634082	0.056283	0.379451	-0.123405	0.721975	0.286583	0.617571
30453	9.442176	1.753072	-2.039866	0.007776	0.000824	-0.023839	-0.634522	0.057708	0.379828	-0.123217	0.721877	0.286901	0.617575
30454	9.468427	1.746015	-2.069880	0.013105	-0.015483	-0.028387	-0.634218	0.055985	0.379717	-0.122956	0.721951	0.287413	0.617302
30455	9.442267	1.757791	-2.030176	0.004375	0.016915	-0.015612	-0.633356	0.055630	0.380819	-0.122911	0.721711	0.287532	0.617536
30456	9.447033	1.787119	-2.049488	0.033972	0.010544	-0.002693	-0.633956	0.057168	0.378939	-0.123419	0.721560	0.287868	0.617456
30457	9.447192	1.767328	-2.020636	0.028363	0.020091	-0.008227	-0.633372	0.055986	0.379426	-0.123828	0.721264	0.288170	0.617578
30458	9.420727	1.738175	-2.002928	0.024972	0.010233	0.002783	-0.634651	0.056312	0.379034	-0.124260	0.721175	0.288304	0.617534
30459	9.461662	1.772083	-2.021147	0.030912	0.001080	-0.013693	-0.635776	0.056029	0.379310	-0.124527	0.721075	0.288764	0.617380
30460	9.475945	1.743020	-2.031532	0.024617	0.003646	-0.010041	-0.635363	0.056882	0.379359	-0.124766	0.720991	0.289103	0.617272
30461	9.471425	1.742530	-1.992718	0.013947	-0.007217	0.002802	-0.633550	0.058063	0.378142	-0.124944	0.721131	0.289137	0.617056
30462	9.466096	1.758090	-2.064883	0.006539	0.010401	0.032121	-0.634110	0.058037	0.378853	-0.125480	0.721252	0.288627	0.617045
30463	9.480617	1.699341	-2.031992	0.021963	0.014364	0.026633	-0.634001	0.060082	0.378131	-0.126193	0.721244	0.288362	0.617033
30464	9.446882	1.697138	-2.030745	-0.011921	0.001568	0.026580	-0.634146	0.059840	0.377267	-0.126348	0.721486	0.287731	0.617013
30465	9.446861	1.758151	-2.059332	-0.010927	0.025451	0.027471	-0.634422	0.060075	0.378417	-0.126658	0.721429	0.287022	0.617346
30466	9.504415	1.667986	-2.057241	0.014463	0.016670	0.019274	-0.633318	0.061805	0.377949	-0.127183	0.721378	0.286776	0.617412
30467	9.418170	1.699426	-2.005501	0.020155	0.005039	0.028467	-0.634172	0.061587	0.376811	-0.127836	0.721500	0.286489	0.617268
30468	9.475375	1.651332	-2.065926	0.014574	0.021050	0.022928	-0.634470	0.062608	0.376594	-0.128435	0.721414	0.286182	0.617386
30469	9.497408	1.655453	-2.023244	-0.000550	0.022185	0.004552	-0.633933	0.064360	0.375849	-0.128592	0.721242	0.285940	0.617667
30470	9.466105	1.648318	-2.017289	0.006040	0.009700	0.012835	-0.635609	0.063205	0.376501	-0.128879	0.721260	0.285704	0.617696
30471	9.480991	1.676734	-1.974181	0.024915	0.003907	0.000962	-0.635651	0.064913	0.373918	-0.129253	0.721226	0.285876	0.617576
30472	9.456789	1.733186	-2.011556	0.021027	0.011827	-0.008231	-0.636766	0.064301	0.375023	-0.129516	0.721056	0.286132	0.617603
30473	9.504998	1.674282	-1.984757	0.031948	0.005466	-0.010033	-0.634952	0.065210	0.373505	-0.129861	0.720921	0.286548	0.617494
30474	9.461638	1.708710	-1.997404	0.029785	-0.017872	-0.020098	-0.636919	0.064639	0.374055	-0.129931	0.721027	0.287158	0.617072
30475	9.468826	1.674584	-1.988233	0.035603	-0.014915	-0.008166	-0.634659	0.064748	0.374040	-0.130233	0.721145	0.287647	0.616643
30476	9.495234	1.669691	-1.998915	0.037420	-0.011177	-0.009082	-0.634946	0.065843	0.375244	-0.130582	0.721213	0.288168	0.616246
30477	9.497305	1.675145	-2.044851	0.070664	-0.014740	0.002917	-0.636340	0.064819	0.376043	-0.131525	0.721300	0.288930	0.615587
30478	9.451399	1.685439	-2.064807	0.066919	-0.009915	-0.000777	-0.634263	0.067429	0.374912	-0.132410	0.721321	0.289691	0.615015
30479	9.460745	1.632224	-2.079997	0.083676	0.004224	0.008401	-0.635250	0.068363	0.376679	-0.133716	0.721170	0.290484	0.614535
30480	9.455794	1.637367	-2.099102	0.083391	0.006721	-0.002615	-0.633602	0.071273	0.375429	-0.134912	0.720928	0.291430	0.614110
30481	9.460889	1.641728	-2.065447	0.094575	0.011773	0.004742	-0.635308	0.071354	0.374318	-0.136372	0.720630	0.292389	0.613680
30482	9.436363	1.601185	-2.103442	0.107502	0.017040	0.008416	-0.635051	0.073097	0.373858	-0.138107	0.720258	0.293437	0.613229
30483	9.393413	1.544654	-2.024908	0.167900	0.040891	0.006644	-0.634929	0.075065	0.374688	-0.140815	0.719405	0.295185	0.612776
30484	9.448562	1.500839	-2.041749	0.082889	-0.006006	-0.020970	-0.636117	0.078734	0.373514	-0.141709	0.719197	0.296430	0.612212
30485	9.465487	1.525009	-2.044640	0.097433	0.052500	-0.030203	-0.634986	0.077790	0.371886	-0.143024	0.718175	0.297805	0.612438
30486	9.503668	1.522952	-2.091976	0.091702	0.041972	-0.038449	-0.637267	0.078201	0.370093	-0.144101	0.717252	0.299257	0.612560
30487	9.451356	1.531856	-2.005419	0.078693	0.014645	-0.043026	-0.637840	0.078252	0.369252	-0.144765	0.716666	0.300691	0.612387
30488	9.494259	1.534813	-2.067392	0.058396	0.013259	-0.049478	-0.638256	0.078080	0.369953	-0.145061	0.716118	0.301979	0.612324
30489	9.427299	1.558786	-2.011590	0.037677	-0.015014	-0.068752	-0.637541	0.077489	0.370051	-0.144644	0.715857	0.303363	0.612044
30490	9.523400	1.570800	-2.053754	0.000727	-0.002963	-0.083502	-0.636543	0.076629	0.369705	-0.143612	0.715459	0.304492	0.612191
30491	9.436981	1.651324	-2.045166	-0.002540	-0.014999	-0.066978	-0.636223	0.074549	0.370987	-0.142641	0.715322	0.305355	0.612148
30492	9.417509	1.698143	-2.090027	-0.004229	-0.015320	-0.061474	-0.637037	0.071438	0.370234	-0.141717	0.715230	0.306125	0.612087
30493	9.516443	1.719156	-2.081513	-0.011763	-0.022208	-0.068792	-0.636166	0.069964	0.370700	-0.140545	0.715194	0.306922	0.612000
30494	9.441855	1.724365	-2.069027	-0.068541	-0.026779	-0.035878	-0.637252	0.066795	0.371220	-0.138949	0.715574	0.306576	0.612094
30495	9.422788	1.763158	-2.058399	-0.042004	-0.031520	-0.034899	-0.636670	0.066689	0.373190	-0.137702	0.715942	0.306543	0.611961
30496	9.461054	1.758513	-2.093678	-0.020174	-0.016462	-0.041297	-0.636231	0.065802	0.373555	-0.136801	0.716023	0.306845	0.611918
30497	9.456199	1.758610	-2.098327	-0.010774	-0.013352	-0.032109	-0.636067	0.063808	0.373145	-0.136146	0.716099	0.307104	0.611845
30498	9.422447	1.773511	-2.106629	0.005702	-0.028246	-0.030223	-0.636908	0.064440	0.375175	-0.135676	0.716321	0.307592	0.611443
30499	9.388919	1.844118	-2.109746	0.005483	-0.014817	-0.039416	-0.634922	0.064239	0.375710	-0.135154	0.716325	0.308159	0.611269
30500	9.400726	1.851771	-2.143955	0.028184	0.027896	-0.015580	-0.635315	0.060747	0.373796	-0.135513	0.715899	0.308540	0.611496
30501	9.456145	1.753825	-2.103187	0.048686	0.017763	-0.000846	-0.636059	0.063364	0.373400	-0.136283	0.715625	0.308995	0.611417
30502	9.417610	1.773575	-2.108863	0.028363	-0.000270	-0.006367	-0.637182	0.063067	0.373959	-0.136605	0.715588	0.309347	0.611210
30503	9.448513	1.891166	-2.213120	0.050657	0.039645	0.002811	-0.636931	0.065240	0.373526	-0.137580	0.715064	0.309715	0.611418
30504	9.417337	1.759417	-2.137932	0.063282	0.019666	-0.002664	-0.636958	0.066197	0.371604	-0.138572	0.714707	0.310389	0.611269
30505	9.455801	1.734916	-2.139530	0.057833	0.033499	-0.002693	-0.636399	0.067020	0.372217	-0.139546	0.714204	0.310938	0.611357
30506	9.413074	1.807261	-2.086735	0.041737	0.032662	0.011963	-0.637270	0.068098	0.371018	-0.140476	0.713844	0.311088	0.611488
30507	9.446961	1.743340	-2.040108	0.049320	0.047802	0.020210	-0.638977	0.068581	0.370498	-0.141697	0.713329	0.311164	0.611768
30508	9.490067	1.733748	-2.070769	0.039394	0.036643	-0.008229	-0.639306	0.070451	0.367645	-0.142388	0.712792	0.311581	0.612022
30509	9.449097	1.695023	-2.054996	-0.007649	0.015210	0.013720	-0.639598	0.071042	0.367402	-0.142517	0.712796	0.311143	0.612210
30510	9.456696	1.733349	-2.023629	-0.004374	0.019753	-0.000953	-0.639295	0.069857	0.368033	-0.142547	0.712646	0.310943	0.612479
30511	9.485707	1.713467	-2.003104	0.001359	0.019195	0.008238	-0.639605	0.070682	0.365964	-0.142765	0.712540	0.310680	0.612685
30512	9.471218	1.708745	-2.005008	-0.042646	0.021382	0.004475	-0.639561	0.067904	0.366922	-0.142325	0.712512	0.309929	0.613200
30513	9.469021	1.732781	-1.987861	-0.063223	0.018739	-0.012074	-0.639306	0.070049	0.367054	-0.141372	0.712468	0.309163	0.613858
30514	9.478869	1.790882	-1.985435	-0.045868	0.020585	-0.012948	-0.640135	0.067695	0.365499	-0.140692	0.712337	0.308650	0.614424
30515	9.421379	1.793131	-1.942206	-0.026640	0.018617	-0.012001	-0.640691	0.066586	0.364868	-0.140259	0.712189	0.308331	0.614855
30516	9.457632	1.760979	-1.914786	-0.000767	0.022604	-0.002778	-0.641554	0.067350	0.364216	-0.140349	0.711973	0.308212	0.615144
30517	9.488862	1.712146	-1.906610	-0.023354	0.001887	-0.024812	-0.643256	0.067669	0.364111	-0.139706	0.711939	0.308160	0.615355
30518	9.457613	1.800038	-1.933854	-0.019723	-0.004571	-0.024787	-0.642095	0.065884	0.364979	-0.139084	0.711977	0.308192	0.615437
30519	9.491059	1.761280	-1.954682	-0.008674	0.000820	-0.022939	-0.642083	0.065283	0.365508	-0.138667	0.711925	0.308296	0.615539
30520	9.442511	1.791510	-2.013057	0.002661	-0.001876	-0.009156	-0.642814	0.065834	0.363284	-0.138583	0.711958	0.308386	0.615475
30521	9.413422	1.855432	-2.062278	0.011252	0.001193	-0.030246	-0.642189	0.062290	0.365038	-0.138360	0.711802	0.308841	0.615477
30522	9.480891	1.764715	-2.024329	0.028258	-0.001888	-0.010020	-0.641325	0.061390	0.365540	-0.138585	0.711781	0.309207	0.615267
30523	9.456617	1.777388	-2.052325	0.011006	-0.007690	-0.004543	-0.640806	0.064439	0.364735	-0.138620	0.711895	0.309317	0.615071
30524	9.456745	1.764970	-2.030671	0.002647	-0.018497	-0.008214	-0.640510	0.063827	0.365402	-0.138448	0.712137	0.309443	0.614767
30525	9.441859	1.882895	-2.135628	-0.004287	0.002864	0.004597	-0.640090	0.064243	0.365565	-0.138441	0.712222	0.309208	0.614788
30526	9.437328	1.811691	-2.068289	0.003044	-0.032368	0.008328	-0.639955	0.065604	0.367065	-0.138382	0.712740	0.309130	0.614240
30527	9.461468	1.787056	-2.052444	-0.011500	0.002662	0.008245	-0.640513	0.065305	0.367476	-0.138314	0.712871	0.308756	0.614291
30528	9.418195	1.796942	-2.043514	-0.018733	-0.000306	0.011898	-0.640368	0.065548	0.368340	-0.138179	0.713081	0.308261	0.614327
30529	9.408542	1.758012	-2.028914	0.021842	0.009044	0.022965	-0.640380	0.065617	0.366928	-0.138806	0.713133	0.308069	0.614222
30530	9.485635	1.781886	-2.041303	0.003113	0.011938	0.006428	-0.640114	0.067175	0.367306	-0.139000	0.713093	0.307897	0.614309
30531	9.437506	1.774796	-2.029887	0.010389	0.013856	0.004593	-0.640264	0.067090	0.366170	-0.139268	0.713004	0.307813	0.614394
30532	9.437707	1.801274	-2.015229	0.037550	0.018111	-0.006367	-0.640688	0.067498	0.366766	-0.139826	0.712718	0.308221	0.614395
30533	9.447666	1.751865	-1.953120	0.032151	0.014222	-0.002705	-0.641402	0.067946	0.366659	-0.140317	0.712517	0.308507	0.614372
30534	9.442294	1.777255	-2.034882	0.043334	0.017443	0.004653	-0.640562	0.067716	0.365221	-0.141087	0.712291	0.308829	0.614297
30535	9.497874	1.783905	-2.017593	0.050410	0.027237	-0.005428	-0.640553	0.067401	0.365767	-0.141884	0.711861	0.309342	0.614353
30536	9.459058	1.696830	-2.014293	0.028822	0.024634	0.008274	-0.642560	0.068388	0.363866	-0.142539	0.711608	0.309416	0.614458
30537	9.457108	1.766775	-1.984778	0.028377	0.026534	-0.008234	-0.641729	0.069004	0.362764	-0.142983	0.711231	0.309699	0.614648
30538	9.466809	1.747085	-1.968361	0.041149	0.030288	-0.010051	-0.641738	0.070518	0.364133	-0.143621	0.710760	0.310167	0.614809
30539	9.462141	1.746855	-1.948864	0.026449	0.025834	-0.011908	-0.642443	0.069322	0.362366	-0.143990	0.710373	0.310479	0.615012
30540	9.490952	1.717567	-1.950132	0.033329	0.023117	-0.028405	-0.642020	0.069588	0.362662	-0.144243	0.709899	0.311128	0.615173
30541	9.488251	1.742484	-1.998179	0.029671	0.024053	-0.028412	-0.643441	0.070053	0.362421	-0.144444	0.709421	0.311718	0.615378
30542	9.467022	1.732079	-1.934649	0.020636	0.012695	-0.022910	-0.644013	0.070233	0.361872	-0.144533	0.709138	0.312179	0.615449
30543	9.500681	1.734413	-1.945555	0.002542	-0.002519	-0.013738	-0.642716	0.067813	0.361000	-0.144366	0.709157	0.312302	0.615405
30544	9.508153	1.785157	-1.935841	-0.037431	-0.003054	-0.002794	-0.643706	0.067828	0.361010	-0.143768	0.709367	0.311794	0.615560
30545	9.424070	1.731645	-1.879905	-0.032288	-0.034715	-0.012852	-0.643413	0.066964	0.360953	-0.142918	0.709885	0.311566	0.615275
30546	9.480699	1.757734	-2.046107	-0.019486	-0.040249	-0.012807	-0.640851	0.066828	0.362903	-0.142223	0.710437	0.311531	0.614818
30547	9.412759	1.802933	-2.125399	-0.020249	-0.018375	-0.009183	-0.640840	0.066364	0.363581	-0.141689	0.710745	0.311355	0.614674
30548	9.352972	1.822074	-2.074728	-0.008647	-0.043713	-0.017386	-0.642671	0.066486	0.364598	-0.141083	0.711271	0.311543	0.614109
30549	9.403145	1.944422	-2.182090	-0.058158	0.021498	-0.027652	-0.641516	0.064470	0.364319	-0.140023	0.711083	0.311058	0.614815
30550	9.485964	1.869115	-2.035916	-0.022256	0.055877	0.011829	-0.643494	0.064493	0.364481	-0.140181	0.710615	0.310357	0.615673
30551	9.361142	1.947206	-2.006583	-0.002057	0.033368	0.017396	-0.643785	0.063878	0.362463	-0.140540	0.710402	0.309893	0.616071
30552	9.419118	1.888010	-1.963243	0.021673	0.064934	0.011891	-0.644645	0.063429	0.360178	-0.141383	0.709696	0.309710	0.616783
30553	9.466902	1.859118	-2.003866	0.038525	0.041821	0.028482	-0.644397	0.065623	0.359321	-0.142504	0.709331	0.309568	0.617016
30554	9.426072	1.800635	-1.961657	0.032281	0.045183	0.033952	-0.643843	0.066740	0.359811	-0.143642	0.708977	0.309253	0.617319
30555	9.463124	1.828060	-1.856581	-0.001618	0.030550	0.033925	-0.645575	0.068568	0.358243	-0.144188	0.708896	0.308570	0.617624
30556	9.477808	1.761711	-1.799591	-0.023502	0.037868	0.035700	-0.646146	0.068345	0.357102	-0.144527	0.708794	0.307579	0.618158
30557	9.528015	1.703509	-1.826003	-0.050666	0.011419	0.048536	-0.645007	0.067483	0.356754	-0.144444	0.709177	0.306135	0.618454
30558	9.460302	1.760506	-1.881071	-0.082096	0.001110	0.037473	-0.645450	0.069058	0.356998	-0.143741	0.709708	0.304492	0.618819
30559	9.453463	1.696463	-1.803937	-0.055438	0.004662	0.007229	-0.646445	0.069373	0.356744	-0.143037	0.709932	0.303593	0.619168
30560	9.491627	1.672484	-1.844168	-0.067983	0.009689	0.016376	-0.645867	0.068628	0.357117	-0.142327	0.710184	0.302401	0.619625
30561	9.477146	1.743356	-1.876982	-0.074094	-0.001874	-0.005632	-0.646704	0.067645	0.356922	-0.141159	0.710461	0.301470	0.620029
30562	9.506290	1.735435	-1.844306	-0.049712	-0.003076	-0.017505	-0.646544	0.067000	0.358296	-0.140210	0.710612	0.301020	0.620289
30563	9.472648	1.794049	-1.857159	-0.037749	-0.010699	-0.013797	-0.645398	0.065435	0.357620	-0.139403	0.710844	0.300681	0.620370
30564	9.515806	1.789241	-1.882960	-0.027823	0.000711	-0.020211	-0.645090	0.064222	0.358816	-0.138744	0.710874	0.300518	0.620562
30565	9.477525	1.750011	-1.831058	0.002152	0.001100	-0.028425	-0.646222	0.064511	0.359128	-0.138392	0.710759	0.300850	0.620611
30566	9.482011	1.779828	-1.886588	0.013522	-0.007218	-0.012786	-0.645941	0.063717	0.357660	-0.138378	0.710812	0.301131	0.620418
30567	9.481957	1.775044	-1.891448	0.037329	0.000077	-0.012752	-0.646508	0.063739	0.357383	-0.138713	0.710706	0.301681	0.620197
30568	9.477131	1.828749	-1.915073	0.037356	0.022229	-0.013698	-0.645370	0.063415	0.357777	-0.139190	0.710328	0.302173	0.620283
30569	9.450550	1.770530	-1.899965	0.015966	-0.001919	-0.024727	-0.644833	0.065167	0.357032	-0.139058	0.710234	0.302635	0.620195
30570	9.491715	1.755255	-1.867787	0.034669	0.026037	-0.046750	-0.645113	0.065416	0.357900	-0.139127	0.709608	0.303571	0.620439
30571	9.486820	1.760300	-1.879649	0.040144	0.001975	-0.044866	-0.646208	0.063099	0.358615	-0.139112	0.709275	0.304607	0.620315
30572	9.470363	1.769457	-1.830663	0.034257	0.015625	-0.026548	-0.646498	0.063145	0.357771	-0.139347	0.708908	0.305263	0.620360
30573	9.496212	1.726517	-1.897129	0.018489	-0.015292	-0.032039	-0.645655	0.064360	0.359113	-0.139081	0.708927	0.305893	0.620087
30574	9.496288	1.760530	-1.901741	0.024036	-0.009893	-0.030196	-0.646481	0.062517	0.358864	-0.138977	0.708879	0.306552	0.619840
30575	9.469887	1.789803	-1.900563	0.005453	-0.005506	-0.041251	-0.646756	0.062077	0.359122	-0.138474	0.708757	0.307123	0.619810
30576	9.491764	1.769805	-1.867694	-0.005051	-0.010247	-0.022910	-0.644507	0.063182	0.359311	-0.138053	0.708834	0.307328	0.619714
30577	9.469872	1.819097	-1.914864	-0.004741	-0.001694	-0.011910	-0.645607	0.061159	0.359903	-0.137794	0.708872	0.307345	0.619720
30578	9.462802	1.877406	-1.919051	-0.009081	0.001685	-0.037608	-0.645315	0.060173	0.359414	-0.137194	0.708728	0.307660	0.619861
30579	9.426640	1.858179	-1.912993	-0.020865	-0.013345	-0.032113	-0.646436	0.059861	0.360255	-0.136383	0.708831	0.307796	0.619855
30580	9.443570	1.889657	-1.918252	-0.009203	-0.007307	-0.041266	-0.646135	0.058956	0.361045	-0.135690	0.708771	0.308196	0.619876
30581	9.462778	1.887203	-1.926233	-0.005204	-0.008077	-0.028408	-0.645013	0.058592	0.359312	-0.135178	0.708789	0.308460	0.619837
30582	9.457914	1.867804	-1.923762	-0.001332	-0.002081	-0.021073	-0.646832	0.057582	0.359974	-0.134882	0.708765	0.308661	0.619829
30583	9.443672	1.908990	-1.913298	0.013238	-0.006622	-0.022869	-0.644287	0.057142	0.359356	-0.134710	0.708749	0.309071	0.619681
30584	9.462758	1.853092	-1.914377	0.011364	-0.008345	-0.024710	-0.644567	0.057664	0.360524	-0.134505	0.708748	0.309492	0.619516
30585	9.438525	1.877890	-1.942295	-0.003039	-0.029213	-0.013696	-0.645691	0.057108	0.360500	-0.134077	0.709112	0.309629	0.619123
30586	9.448107	1.912069	-1.964170	0.009935	-0.011106	-0.009104	-0.645100	0.055223	0.360659	-0.134024	0.709248	0.309814	0.618886
30587	9.428959	1.887588	-1.937043	0.020832	0.003858	-0.013702	-0.645534	0.055687	0.360126	-0.134140	0.709139	0.310158	0.618814
30588	9.447821	1.888179	-1.990886	0.026118	-0.010498	-0.020090	-0.645670	0.055791	0.360984	-0.134193	0.709151	0.310707	0.618513
30589	9.463401	1.871479	-1.839400	0.057423	0.003747	-0.013623	-0.645952	0.055924	0.361278	-0.134831	0.708945	0.311500	0.618212
30590	9.401659	1.850139	-2.023225	-0.001292	-0.027158	-0.017381	-0.645236	0.055326	0.361517	-0.134418	0.709256	0.311709	0.617839
30591	9.419225	1.970749	-1.984447	-0.001071	0.018601	-0.012841	-0.645810	0.055649	0.360976	-0.134328	0.709030	0.311729	0.618108
30592	9.440722	1.892881	-1.976097	0.011656	0.020626	-0.016498	-0.646391	0.056014	0.359589	-0.134424	0.708713	0.311976	0.618326
30593	9.390747	1.931162	-1.911175	0.017134	0.029855	-0.017422	-0.646100	0.055035	0.358958	-0.134607	0.708269	0.312254	0.618654
30594	9.457852	1.916692	-1.952427	0.037529	0.018110	-0.006341	-0.645556	0.056214	0.358177	-0.135165	0.707983	0.312669	0.618650
30595	9.450443	1.907301	-1.971535	0.020962	0.016536	-0.010045	-0.645986	0.056650	0.358209	-0.135411	0.707741	0.312925	0.618745
30596	9.443200	1.902499	-1.971296	0.027915	0.006229	-0.022864	-0.646983	0.056707	0.357372	-0.135565	0.707519	0.313498	0.618675
30597	9.443728	1.925964	-1.913190	0.019121	-0.003828	-0.008178	-0.646953	0.055075	0.358403	-0.135681	0.707545	0.313759	0.618487
30598	9.438431	1.917080	-1.971022	0.024963	0.017600	0.002806	-0.647243	0.054855	0.357117	-0.136161	0.707362	0.313877	0.618531
30599	9.438580	1.899747	-1.944570	0.026692	-0.002553	0.001004	-0.647248	0.056212	0.358760	-0.136506	0.707410	0.314098	0.618288
30600	9.438229	1.912557	-1.995199	0.011703	0.011257	-0.013728	-0.647264	0.056704	0.357516	-0.136575	0.707226	0.314327	0.618366
30601	9.424023	1.936606	-1.972772	0.002767	0.001528	-0.004552	-0.649802	0.055638	0.356624	-0.136538	0.707255	0.314320	0.618345
30602	9.429029	1.897222	-1.932152	-0.000620	0.012037	0.004596	-0.647264	0.056302	0.356925	-0.136657	0.707215	0.314127	0.618463
30603	9.423576	1.825193	-1.983143	0.008210	0.014619	-0.008252	-0.647248	0.055149	0.356994	-0.136737	0.707045	0.314202	0.618602
30604	9.462424	1.775627	-1.924531	-0.045341	-0.006336	-0.024837	-0.646975	0.056529	0.358069	-0.135753	0.707164	0.313932	0.618819
30605	9.431519	1.977553	-1.955876	-0.059051	-0.012159	0.011874	-0.647670	0.055673	0.358164	-0.134964	0.707634	0.312961	0.618946
30606	9.443706	2.008932	-1.951296	-0.015012	0.000384	0.015619	-0.646944	0.054488	0.358649	-0.134935	0.707850	0.312455	0.618961
30607	9.516777	1.933885	-1.819250	-0.031042	0.008713	0.031181	-0.645954	0.053942	0.357756	-0.134912	0.708103	0.311501	0.619157
30608	9.418743	1.747495	-1.971282	-0.016157	-0.019489	0.009207	-0.647133	0.055658	0.358686	-0.134683	0.708517	0.311149	0.618911
30609	9.375382	1.967290	-2.062432	0.011317	-0.004664	-0.024689	-0.646716	0.056491	0.359159	-0.134486	0.708476	0.311546	0.618800
30610	9.448337	2.048544	-2.011489	0.011129	0.034209	0.034005	-0.645574	0.056146	0.359976	-0.135259	0.708319	0.311006	0.619083
30611	9.414171	1.832462	-1.975388	0.012853	0.001158	0.032183	-0.646577	0.056503	0.358875	-0.135821	0.708557	0.310603	0.618890
30612	9.500197	1.928914	-1.799228	0.013339	0.014107	0.015688	-0.647145	0.056791	0.359040	-0.136289	0.708521	0.310422	0.618920
30613	9.472596	1.823699	-1.895502	-0.029177	0.004860	0.033945	-0.646465	0.058664	0.358726	-0.136303	0.708835	0.309461	0.619038
30614	9.460259	1.848679	-1.943188	-0.007834	0.021000	0.009186	-0.647015	0.057254	0.358360	-0.136432	0.708730	0.309090	0.619315
30615	9.470774	1.954396	-1.875258	-0.015265	0.032339	0.004587	-0.648161	0.057886	0.357560	-0.136448	0.708484	0.308642	0.619817
30616	9.451321	1.832888	-1.846336	0.028998	0.011075	0.019365	-0.647194	0.058268	0.355309	-0.137175	0.708458	0.308624	0.619695
30617	9.482313	1.847884	-1.895708	-0.008138	0.007791	-0.000881	-0.647907	0.058982	0.355644	-0.137074	0.708461	0.308408	0.619821
30618	9.477676	1.857354	-1.876149	-0.018774	0.009819	0.011942	-0.647897	0.057993	0.355299	-0.137013	0.708542	0.307891	0.619999
30619	9.458922	1.866332	-1.812585	0.006090	0.018615	0.017482	-0.647487	0.059133	0.355366	-0.137408	0.708483	0.307561	0.620142
30620	9.477694	1.839959	-1.847386	0.012228	0.007288	0.006468	-0.649151	0.058611	0.354397	-0.137705	0.708476	0.307516	0.620108
30621	9.477517	1.820756	-1.861998	-0.000973	0.023039	-0.010103	-0.649457	0.059946	0.353634	-0.137687	0.708211	0.307475	0.620435
30622	9.496975	1.820303	-1.838574	-0.012995	0.011326	-0.013773	-0.650008	0.059470	0.354742	-0.137404	0.708095	0.307398	0.620667
30623	9.441712	1.886269	-1.845739	-0.005603	-0.012969	-0.008216	-0.648191	0.060493	0.353798	-0.137122	0.708300	0.307372	0.620508
30624	9.463179	1.849917	-1.858856	0.013229	0.006374	-0.024728	-0.648319	0.059493	0.353737	-0.137046	0.708106	0.307791	0.620539
30625	9.470360	1.886536	-1.880626	0.010154	0.027284	-0.004574	-0.649438	0.058507	0.353686	-0.137279	0.707790	0.307799	0.620844
30626	9.468177	1.808108	-1.818252	0.017959	0.024323	0.013786	-0.649026	0.060164	0.354918	-0.137839	0.707607	0.307660	0.620998
30627	9.453335	1.782051	-1.856515	0.006649	0.015859	0.001840	-0.649465	0.059464	0.351764	-0.138035	0.707481	0.307563	0.621146
30628	9.492060	1.847335	-1.862369	0.004868	0.010185	0.004617	-0.649051	0.060978	0.352987	-0.138229	0.707443	0.307453	0.621201
30629	9.477631	1.798606	-1.837992	0.009588	0.026519	0.008260	-0.649066	0.061592	0.352176	-0.138612	0.707215	0.307271	0.621464
30630	9.458249	1.794046	-1.849374	0.001543	0.024263	0.015583	-0.650360	0.063331	0.352297	-0.138984	0.707078	0.306927	0.621708
30631	9.559631	1.793023	-1.826602	0.017683	0.000896	0.005582	-0.652032	0.061092	0.351607	-0.139293	0.707130	0.306953	0.621566
30632	9.549830	1.715328	-1.814664	0.032669	0.027868	0.015647	-0.651225	0.062910	0.349448	-0.140119	0.706865	0.306976	0.621671
30633	9.510911	1.721116	-1.863897	0.025149	0.024641	0.008287	-0.651380	0.064187	0.349812	-0.140718	0.706618	0.306986	0.621811
30634	9.418818	1.781218	-1.956681	0.030180	0.055276	-0.011952	-0.650371	0.062733	0.349853	-0.141310	0.705860	0.307263	0.622401
30635	9.459036	1.934133	-1.807426	-0.017491	-0.025932	-0.006371	-0.651368	0.064118	0.351224	-0.140808	0.706273	0.307097	0.622127
30636	9.478982	2.057218	-1.773553	0.006650	0.043531	0.000932	-0.651384	0.064481	0.349689	-0.141191	0.705790	0.306972	0.622651
30637	9.482961	1.817190	-1.780097	0.052614	0.030016	0.009262	-0.651971	0.065009	0.347887	-0.142211	0.705402	0.307304	0.622694
30638	9.414350	1.605028	-1.836887	0.050398	0.027257	-0.006389	-0.651716	0.066494	0.346845	-0.143016	0.704953	0.307868	0.622739
30639	9.482974	1.865948	-1.799104	0.006097	0.005958	-0.017392	-0.652692	0.065635	0.347084	-0.142902	0.704835	0.308064	0.622803
30640	9.529196	1.967297	-1.785679	0.020319	0.001272	-0.032011	-0.652285	0.066789	0.346869	-0.142804	0.704637	0.308688	0.622740
30641	9.381490	1.847637	-1.826830	0.015447	-0.023744	-0.076078	-0.651094	0.062704	0.347734	-0.141901	0.704497	0.309917	0.622494
30642	9.498438	2.078719	-1.759647	0.020349	-0.017367	-0.028298	-0.651653	0.062147	0.347563	-0.141712	0.704564	0.310518	0.622162
30643	9.478044	1.995444	-1.868126	0.027178	-0.026418	-0.046643	-0.651655	0.062951	0.348746	-0.141315	0.704604	0.311492	0.621721
30644	9.444519	1.948973	-1.821280	0.023357	-0.033457	-0.052159	-0.650483	0.060572	0.350002	-0.140777	0.704710	0.312517	0.621208
30645	9.454071	2.002714	-1.855104	-0.016258	-0.028306	-0.028377	-0.650193	0.060921	0.351579	-0.139978	0.705006	0.312703	0.620959
30646	9.468558	1.956220	-1.831794	-0.021923	-0.004729	-0.037606	-0.651590	0.059919	0.351954	-0.139169	0.704968	0.312888	0.621090
30647	9.516519	1.946531	-1.857806	0.020075	0.016661	-0.043055	-0.649344	0.061038	0.351861	-0.138979	0.704512	0.313607	0.621288
30648	9.389198	1.963820	-1.814283	0.013358	-0.010652	-0.017356	-0.649480	0.060344	0.351394	-0.138880	0.704577	0.313958	0.621059
30649	9.386832	1.988150	-1.818867	0.015382	0.018531	-0.012808	-0.649454	0.058468	0.351560	-0.139010	0.704298	0.314189	0.621230
30650	9.410753	2.027312	-1.858155	0.037442	0.031200	-0.010022	-0.650896	0.060250	0.350835	-0.139597	0.703825	0.314613	0.621420
30651	9.430085	1.910299	-1.820882	0.045843	0.036492	-0.037523	-0.651354	0.060136	0.350793	-0.139959	0.703081	0.315520	0.621720
30652	9.415606	1.812877	-1.782327	0.062129	0.018351	-0.042986	-0.651089	0.061170	0.350147	-0.140407	0.702487	0.316755	0.621663
30653	9.458703	1.856959	-1.836793	0.067324	0.018083	-0.053971	-0.650806	0.061029	0.349994	-0.140756	0.701805	0.318207	0.621613
30654	9.502659	1.787342	-1.732608	0.102494	-0.002163	-0.071303	-0.653054	0.060980	0.351712	-0.141284	0.701169	0.320393	0.621087
30655	9.511209	1.798936	-1.877784	0.074779	-0.009060	-0.046572	-0.652503	0.060789	0.349570	-0.141665	0.700847	0.321900	0.620584
30656	9.439341	1.852366	-1.845761	0.061201	0.010771	-0.008098	-0.652234	0.061665	0.349198	-0.142495	0.700562	0.322664	0.620319
30657	9.490108	1.849283	-1.823525	0.069548	0.019971	-0.039283	-0.653364	0.061144	0.348468	-0.143086	0.699939	0.323914	0.620235
30658	9.518642	1.849746	-1.872899	0.018367	-0.007759	-0.034745	-0.652212	0.059809	0.348940	-0.142851	0.699840	0.324556	0.620065
30659	9.410932	1.934609	-1.815176	0.004675	0.001407	-0.033877	-0.652494	0.060338	0.349967	-0.142487	0.699668	0.324974	0.620125
30660	9.502038	1.983550	-1.895561	0.004500	-0.009287	-0.039340	-0.651917	0.059736	0.350348	-0.142002	0.699591	0.325526	0.620033
30661	9.371990	1.984338	-1.885861	0.013002	-0.017357	-0.028328	-0.653026	0.058823	0.351718	-0.141701	0.699664	0.326023	0.619759
30662	9.463628	1.978692	-1.874832	0.012199	0.006489	-0.026513	-0.653041	0.059445	0.350766	-0.141592	0.699449	0.326452	0.619800
30663	9.482546	1.974013	-1.899835	0.015218	-0.010685	-0.016415	-0.652692	0.057112	0.350939	-0.141515	0.699512	0.326788	0.619570
30664	9.362553	2.032543	-1.861149	0.025821	-0.009926	-0.030175	-0.650858	0.057766	0.351671	-0.141424	0.699448	0.327461	0.619307
30665	9.480586	2.209828	-1.941704	0.026859	-0.008153	-0.059485	-0.651244	0.055424	0.352660	-0.140989	0.699163	0.328540	0.619156
30666	9.355496	2.246924	-1.929537	0.037108	-0.008645	-0.052145	-0.651799	0.054314	0.352030	-0.140794	0.698905	0.329660	0.618897
30667	9.271899	2.304760	-1.858399	0.052358	0.029905	-0.066865	-0.650519	0.053586	0.351830	-0.140864	0.698024	0.331058	0.619129
30668	9.416369	2.255152	-1.852048	0.010615	0.048964	-0.090810	-0.652923	0.053622	0.351856	-0.140208	0.696863	0.332234	0.619954
30669	9.286873	2.235464	-1.762791	-0.048104	0.077039	-0.065306	-0.653746	0.050832	0.350415	-0.139203	0.695683	0.332235	0.621505
30670	9.306216	2.240089	-1.756237	-0.157434	0.103192	-0.050875	-0.654299	0.048114	0.347418	-0.137057	0.694577	0.330605	0.624083
30671	9.310052	1.934460	-1.753542	-0.279907	0.184954	0.081754	-0.657961	0.045300	0.344445	-0.135377	0.693634	0.325360	0.628240
30672	9.268030	1.571426	-1.425828	-0.342455	0.227674	0.201707	-0.659436	0.046473	0.338586	-0.134627	0.693066	0.317535	0.633014
30673	9.473936	1.768762	-1.060252	-0.416124	0.203570	0.084241	-0.662120	0.043713	0.334192	-0.131212	0.692181	0.310409	0.638212
30674	9.908611	2.105529	-1.083975	-0.366875	0.095130	-0.012601	-0.664075	0.039612	0.330556	-0.126567	0.691906	0.305563	0.641777
30675	9.872425	2.427806	-1.225451	-0.218583	0.044845	-0.071832	-0.663729	0.034191	0.329647	-0.122897	0.691494	0.303501	0.643909
30676	9.542301	2.469160	-1.241822	-0.124076	0.035738	-0.094639	-0.665973	0.030933	0.326491	-0.120176	0.690840	0.303030	0.645345
30677	9.315239	2.161969	-1.182191	-0.039866	0.030376	-0.024830	-0.665360	0.027063	0.326101	-0.119488	0.690445	0.302655	0.646071
30678	9.381836	1.916681	-1.191112	0.008400	0.157566	0.125517	-0.665540	0.030612	0.327033	-0.122151	0.689234	0.300531	0.647855
30679	9.460850	1.903049	-0.940527	0.063100	0.175895	0.186178	-0.668338	0.036218	0.322030	-0.126504	0.687959	0.298204	0.649448
30680	9.622425	1.917000	-0.620384	0.102213	0.156082	0.145961	-0.669857	0.040972	0.316396	-0.130725	0.686620	0.297023	0.650570
30681	9.773602	1.915570	-0.410953	0.136365	0.142923	0.195669	-0.673574	0.049184	0.311659	-0.136025	0.685587	0.295568	0.651235
30682	9.673149	1.863745	-0.291589	0.163624	0.108965	0.192079	-0.674678	0.057041	0.310037	-0.141401	0.684933	0.294662	0.651189
30683	9.702209	1.746215	-0.223392	0.172623	0.027812	0.194051	-0.673077	0.063418	0.308438	-0.146507	0.685226	0.293987	0.650056
30684	9.736345	1.655034	-0.133474	0.217124	0.044892	0.214292	-0.674069	0.073301	0.306518	-0.152516	0.685339	0.293632	0.648713
30685	9.552684	1.527978	-0.146757	0.248523	-0.029519	0.163026	-0.673063	0.081720	0.304486	-0.157934	0.685893	0.294505	0.646432
30686	9.451506	1.292059	-0.043060	0.299531	-0.014318	0.152032	-0.673163	0.090542	0.306314	-0.163906	0.686100	0.296227	0.643934
30687	9.579524	1.258915	0.009909	0.259955	0.012076	0.174876	-0.671863	0.099556	0.306724	-0.169893	0.686072	0.296902	0.642099
30688	9.604473	1.154136	-0.146301	0.265682	0.034250	0.111522	-0.671406	0.106027	0.303585	-0.175156	0.685469	0.298559	0.640559
30689	9.776789	1.472049	-0.433288	0.282674	0.083456	0.058340	-0.672359	0.113288	0.302349	-0.180387	0.683682	0.300842	0.639949
30690	9.895569	1.713204	-0.755007	0.173698	-0.014483	-0.177478	-0.673217	0.112695	0.300054	-0.180386	0.682254	0.305439	0.639295
30691	9.758619	1.837182	-1.065510	0.177781	-0.004489	-0.439014	-0.673006	0.107105	0.299702	-0.177255	0.678892	0.313480	0.639857
30692	9.405861	1.919369	-1.220868	0.230688	-0.018753	-0.512363	-0.674162	0.097407	0.298539	-0.173686	0.675150	0.323334	0.639891
30693	9.813035	1.998848	-1.573750	0.193753	0.092557	-0.398742	-0.675870	0.088044	0.299527	-0.171853	0.670634	0.330660	0.641389
30694	10.015180	2.283254	-1.729218	0.395202	0.180110	-0.191946	-0.678421	0.085323	0.294283	-0.175857	0.665760	0.337566	0.641784
30695	9.647047	2.123245	-1.900073	0.528163	0.253840	-0.154298	-0.682182	0.087201	0.286506	-0.182640	0.659525	0.345311	0.642207
30696	9.396241	2.015606	-1.879318	0.515168	0.283483	-0.095718	-0.685380	0.088682	0.277850	-0.190133	0.653390	0.352030	0.642655
30697	9.487590	1.788514	-1.811749	0.412911	0.290375	-0.020703	-0.688342	0.093892	0.269282	-0.197308	0.647911	0.356339	0.643663
30698	9.918242	1.919046	-1.645840	0.433154	0.300757	0.052848	-0.691165	0.099775	0.261606	-0.205716	0.642769	0.359926	0.644192
30699	9.762045	2.139587	-1.372853	0.383548	0.249750	-0.016892	-0.694279	0.105710	0.252944	-0.212214	0.637850	0.363918	0.644729
30700	9.717061	2.094607	-1.250688	0.400999	0.208559	0.024485	-0.698337	0.108738	0.245242	-0.219139	0.633710	0.367782	0.644303
30701	9.486297	1.885497	-1.088828	0.396044	0.155485	0.049254	-0.700495	0.117245	0.236590	-0.225911	0.630352	0.371460	0.643146
30702	9.305051	1.726706	-1.087916	0.240031	0.073705	0.038003	-0.700595	0.122878	0.233120	-0.229961	0.628691	0.373644	0.642072
30703	9.435434	1.725331	-1.054152	0.174783	0.058122	-0.006114	-0.699061	0.122980	0.230563	-0.232489	0.627151	0.375599	0.641527
30704	9.479125	1.812276	-1.050389	0.114833	0.042488	0.012170	-0.700122	0.126199	0.226809	-0.234393	0.626259	0.376633	0.641098
30705	9.498774	1.767588	-0.983780	0.056762	0.070787	0.096427	-0.700031	0.129146	0.225293	-0.236842	0.625884	0.375733	0.641093
30706	9.760425	1.951096	-0.881255	0.044831	0.015529	0.067222	-0.698371	0.131857	0.225164	-0.238368	0.626077	0.375302	0.640591
30707	9.555581	1.872092	-0.849954	0.015345	-0.030242	0.063509	-0.698820	0.134804	0.226769	-0.239108	0.626948	0.374770	0.639775
30708	9.586412	1.855663	-0.906771	-0.042456	-0.005807	0.089052	-0.699726	0.138605	0.225741	-0.239664	0.627987	0.373055	0.639550
30709	9.383596	1.782866	-0.617045	-0.054170	-0.047231	0.134926	-0.697482	0.140671	0.226840	-0.240312	0.629938	0.370820	0.638687
30710	9.521810	1.804778	-0.515788	-0.097533	-0.031255	0.085304	-0.697510	0.144286	0.229333	-0.239930	0.631534	0.368562	0.638562
30711	9.559422	2.033663	-0.423913	-0.148003	-0.080646	0.051384	-0.696349	0.144095	0.232850	-0.238071	0.633723	0.366339	0.638368
30712	9.335990	2.114566	-0.371550	-0.112197	-0.121449	-0.008158	-0.695188	0.144436	0.237250	-0.235642	0.635842	0.365498	0.637644
30713	9.277663	2.074375	-0.417941	-0.135394	-0.081740	-0.024804	-0.693461	0.144236	0.240762	-0.232943	0.637397	0.364409	0.637706
30714	9.427962	2.108332	-0.317058	-0.126760	-0.070420	-0.044950	-0.694142	0.143433	0.242700	-0.230228	0.638651	0.363604	0.637896
30715	9.741088	2.116108	-0.338380	-0.164247	-0.041368	-0.081703	-0.692517	0.140614	0.246899	-0.226717	0.639377	0.362681	0.638951
30716	9.835823	1.954903	-0.483074	-0.100373	-0.063294	-0.087059	-0.693001	0.136157	0.250023	-0.223844	0.640106	0.362703	0.639222
30717	9.959785	1.956367	-0.656787	0.018413	-0.013236	-0.097896	-0.693791	0.132375	0.251210	-0.222665	0.639513	0.364189	0.639382
30718	9.766025	1.834384	-1.041650	0.032377	-0.095510	-0.185900	-0.693753	0.131491	0.254553	-0.219989	0.639329	0.367310	0.638707
30719	9.434364	1.539400	-1.113297	0.098662	-0.000292	-0.181459	-0.695382	0.126603	0.255112	-0.218862	0.637604	0.370827	0.638786
30720	9.674290	1.415131	-1.195546	0.027545	0.055047	-0.178904	-0.695359	0.124079	0.253821	-0.217319	0.635548	0.373124	0.640024
30721	9.892725	1.698668	-1.114908	-0.081088	0.048078	-0.133128	-0.696978	0.118338	0.254185	-0.214888	0.634348	0.373497	0.641814
30722	9.752684	1.412341	-1.029410	-0.111279	-0.042758	-0.090909	-0.698219	0.116575	0.255361	-0.211976	0.634791	0.373313	0.642452
30723	10.083191	1.213541	-1.207322	-0.168788	0.029405	0.077731	-0.697898	0.114754	0.257227	-0.211025	0.635784	0.369936	0.643735
30724	9.984022	1.664348	-1.135455	-0.160847	-0.039810	0.110946	-0.698460	0.114741	0.257656	-0.210096	0.637889	0.366525	0.643907
30725	9.443909	1.849252	-1.256565	-0.161095	-0.149681	-0.024773	-0.697158	0.114555	0.261031	-0.206602	0.640401	0.365297	0.643243
30726	9.111927	1.921362	-1.214693	-0.170252	-0.155301	-0.023924	-0.693985	0.113349	0.267014	-0.202978	0.643009	0.363971	0.642546
30727	9.263087	1.626305	-1.173960	-0.107199	-0.085244	0.033880	-0.691962	0.112531	0.271334	-0.201392	0.644890	0.362410	0.642042
30728	9.478579	1.749817	-1.094255	-0.131015	-0.128855	0.072512	-0.692495	0.113149	0.276476	-0.199690	0.647685	0.360220	0.640991
30729	9.823593	1.724002	-1.339216	-0.157173	-0.159820	0.054223	-0.689922	0.113080	0.279987	-0.197181	0.650862	0.358040	0.639770
30730	9.660104	1.917195	-1.372906	-0.069005	-0.133371	0.100227	-0.688468	0.113626	0.285955	-0.196612	0.653639	0.356300	0.638084
30731	9.548698	1.689691	-1.348483	0.014481	-0.043770	0.168085	-0.687091	0.117806	0.288187	-0.198618	0.655461	0.354361	0.636672
30732	9.389083	1.189384	-1.210507	0.017429	-0.005040	0.134882	-0.686031	0.124182	0.289709	-0.200552	0.656481	0.352780	0.635891
30733	9.400162	1.228259	-1.041581	0.000583	0.036768	0.082495	-0.684771	0.126365	0.291674	-0.201876	0.656726	0.351440	0.635961
30734	9.617892	1.227663	-0.931367	-0.073280	0.016514	0.024627	-0.684635	0.126391	0.291108	-0.201337	0.657074	0.350032	0.636549
30735	9.629309	1.485461	-0.811753	-0.033941	0.061954	0.125614	-0.684663	0.127887	0.289927	-0.202952	0.657430	0.347563	0.637022
30736	9.909956	1.293715	-0.586778	-0.027754	0.037492	0.119279	-0.686711	0.132033	0.288082	-0.204367	0.657978	0.345408	0.637175
30737	9.576262	1.381017	-0.771802	-0.083633	0.005562	0.085206	-0.685591	0.133939	0.289890	-0.204440	0.658959	0.343041	0.637417
30738	9.659051	1.364299	-0.654231	-0.052125	0.102505	0.125505	-0.684516	0.137969	0.289424	-0.206040	0.658817	0.340206	0.638567
30739	9.975256	1.483081	-0.636296	-0.042310	0.053270	0.087155	-0.684276	0.140341	0.287871	-0.207022	0.659015	0.338126	0.639149
30740	9.515486	1.724519	-0.675499	0.018718	0.042622	0.045020	-0.684582	0.142208	0.287991	-0.208120	0.658790	0.337502	0.639355
30741	9.532175	1.524032	-0.923814	0.105418	0.122831	-0.007278	-0.686036	0.142861	0.283939	-0.210303	0.656835	0.338266	0.640247
30742	9.603732	1.827244	-1.146741	0.085600	0.137407	-0.065088	-0.686047	0.143060	0.282819	-0.211506	0.654368	0.339540	0.641702
30743	9.448438	1.425336	-1.114567	0.115095	0.144322	-0.059637	-0.688482	0.143543	0.279615	-0.213272	0.651734	0.341030	0.643006
30744	9.752598	1.544197	-1.096181	0.045076	0.180421	-0.012029	-0.689110	0.144976	0.274046	-0.214926	0.649227	0.340907	0.645053
30745	9.851389	1.912481	-0.942881	0.038806	0.063531	-0.027365	-0.690532	0.145312	0.273514	-0.215543	0.648174	0.341349	0.645673
30746	10.048841	2.133284	-1.055109	0.011160	-0.007742	-0.096047	-0.692915	0.143629	0.273432	-0.214393	0.647658	0.342688	0.645863
30747	9.985105	1.994162	-1.135760	0.075869	-0.059397	-0.066515	-0.692177	0.141311	0.273563	-0.214116	0.647768	0.344668	0.644790
30748	9.608605	2.012481	-1.218181	0.064676	-0.066359	-0.073950	-0.693143	0.141058	0.276105	-0.213545	0.647923	0.346666	0.643753
30749	9.366342	1.728645	-1.264113	0.030542	-0.082450	-0.050236	-0.691530	0.139235	0.280507	-0.212709	0.648641	0.347967	0.642603
30750	9.333409	1.966503	-1.261330	0.024809	-0.037943	0.006604	-0.690273	0.141569	0.282341	-0.212843	0.649162	0.348273	0.641867
30751	9.508579	2.020886	-1.069454	0.041523	-0.041854	-0.052028	-0.689223	0.138808	0.285557	-0.212387	0.649300	0.349586	0.641163
30752	9.533213	2.088070	-1.028874	0.062853	-0.057409	-0.039098	-0.689351	0.139401	0.288144	-0.212259	0.649606	0.351021	0.640111
30753	9.498628	1.982478	-1.093488	0.122324	-0.013526	0.025151	-0.688934	0.139968	0.288176	-0.214022	0.649575	0.352260	0.638874
30754	9.585968	1.739367	-0.914760	0.062837	-0.046375	-0.007961	-0.688666	0.142704	0.290894	-0.214404	0.649933	0.353279	0.637818
30755	9.619743	1.990278	-1.015839	-0.000490	-0.077483	0.023209	-0.687233	0.142306	0.292696	-0.214086	0.651226	0.353251	0.636621
30756	9.653996	1.962306	-0.937590	-0.092668	-0.099732	-0.000787	-0.687227	0.143334	0.295168	-0.212187	0.652959	0.352452	0.635924
30757	9.523827	1.982819	-0.951912	-0.080718	-0.079766	0.034047	-0.686626	0.143390	0.299697	-0.210934	0.654686	0.351273	0.635217
30758	9.404140	2.004225	-0.857922	-0.102855	-0.088613	0.028492	-0.686011	0.142558	0.304737	-0.209299	0.656544	0.349860	0.634619
30759	9.422994	2.148733	-0.973630	-0.136906	-0.045264	-0.017498	-0.683984	0.141459	0.308898	-0.206879	0.657687	0.348505	0.634975
30760	9.086992	2.099967	-0.777803	-0.137071	-0.039443	-0.024007	-0.683077	0.139109	0.312565	-0.204472	0.658684	0.347138	0.635469
30761	9.094618	2.067515	-0.713080	-0.226486	0.010487	-0.054543	-0.684995	0.135725	0.314779	-0.200771	0.659196	0.344904	0.637333
30762	9.612772	2.296115	-0.491832	-0.281086	0.067603	-0.082108	-0.685472	0.129904	0.316402	-0.196462	0.658981	0.342026	0.640441
30763	9.965277	2.006376	-0.591447	-0.270207	0.023969	-0.152644	-0.685223	0.123430	0.319393	-0.191011	0.658761	0.340445	0.643153
30764	9.821688	1.731132	-0.967108	-0.081763	0.050040	-0.089094	-0.686998	0.118572	0.319389	-0.189107	0.657918	0.340271	0.644669
30765	10.161561	1.698595	-1.250569	-0.007430	0.073753	-0.118289	-0.687504	0.115044	0.321156	-0.187902	0.656275	0.341412	0.646091
30766	10.180130	1.577748	-1.290700	-0.011939	0.019249	-0.145755	-0.689151	0.111057	0.320922	-0.185968	0.655172	0.342990	0.646934
30767	9.725178	1.311157	-1.425186	-0.077677	-0.042172	-0.101891	-0.690323	0.105177	0.323964	-0.183278	0.655412	0.343421	0.647230
30768	9.427514	1.447864	-1.335866	-0.104778	-0.050623	-0.052422	-0.690414	0.102093	0.325329	-0.180850	0.656190	0.342825	0.647441
30769	9.741161	1.566923	-1.337157	-0.199914	-0.050334	-0.051601	-0.691037	0.097897	0.329038	-0.177163	0.657327	0.341027	0.648255
30770	9.755879	1.634659	-1.332435	-0.148405	-0.105265	0.033937	-0.688422	0.095459	0.333958	-0.174888	0.659554	0.338897	0.647728
30771	9.543083	1.754531	-1.478289	-0.075228	-0.121959	0.001042	-0.686952	0.093911	0.338662	-0.173042	0.661538	0.338262	0.646531
30772	9.494626	1.750455	-1.510320	-0.033844	-0.133680	0.010305	-0.686342	0.093114	0.342997	-0.171792	0.663552	0.338034	0.644918
30773	9.403229	1.614218	-1.430494	-0.046195	-0.130969	0.026752	-0.684029	0.092917	0.349193	-0.170606	0.665729	0.337456	0.643290
30774	9.435680	1.729101	-1.334337	-0.057940	-0.105605	0.065256	-0.681450	0.092684	0.353119	-0.169923	0.667827	0.336077	0.642017
30775	9.596564	1.572851	-1.341373	-0.061448	-0.079203	0.101920	-0.681741	0.095128	0.356107	-0.169857	0.669894	0.334108	0.640908
30776	9.543006	1.427837	-1.349978	-0.054692	-0.051696	0.180764	-0.677771	0.097398	0.361310	-0.171058	0.672046	0.331037	0.639928
30777	9.433848	1.508594	-1.166620	-0.006562	0.022744	0.195415	-0.678949	0.101141	0.361555	-0.173616	0.673229	0.328143	0.639486
30778	9.617717	1.427970	-1.038753	-0.081624	-0.026486	0.129313	-0.677705	0.105145	0.364485	-0.173969	0.674793	0.325335	0.639176
30779	9.505784	1.357485	-1.148556	-0.042543	-0.004905	0.151337	-0.676873	0.107485	0.366323	-0.175311	0.676145	0.322645	0.638744
30780	9.598148	1.018859	-0.903004	-0.098828	0.019348	0.164006	-0.676057	0.110719	0.367509	-0.176163	0.677396	0.318979	0.639026
30781	9.599975	1.166883	-0.730605	-0.107663	0.022279	0.176861	-0.676669	0.114849	0.368481	-0.177149	0.678765	0.314977	0.639286
30782	9.605408	1.351142	-0.729607	-0.095781	0.050203	0.140168	-0.677815	0.116946	0.370040	-0.177929	0.679436	0.311557	0.640031
30783	9.556757	1.288868	-0.762011	-0.041809	0.028062	0.107254	-0.678114	0.119303	0.371889	-0.178967	0.680032	0.309300	0.640204
30784	9.864195	1.283563	-0.889488	0.030143	0.100701	0.122023	-0.677866	0.122560	0.372799	-0.181528	0.679485	0.307544	0.640909
30785	9.882819	1.347984	-1.000879	0.089017	0.072455	0.068057	-0.677909	0.125331	0.371982	-0.184122	0.678782	0.307323	0.641020
30786	9.773682	1.545099	-1.174260	0.140023	0.094996	0.058031	-0.680059	0.126729	0.370532	-0.187316	0.677500	0.307859	0.641193
30787	9.287456	1.268883	-1.297977	0.168177	0.145184	0.078035	-0.682820	0.131187	0.368430	-0.191546	0.675618	0.308247	0.641743
30788	9.783772	1.577708	-1.440132	0.090185	0.187148	-0.002775	-0.684972	0.132994	0.367431	-0.193846	0.672949	0.308601	0.643684
30789	10.394579	1.737231	-1.360484	0.104757	0.117151	-0.031832	-0.687395	0.132610	0.364315	-0.195606	0.670980	0.309779	0.644641
30790	10.000813	1.668562	-1.457319	0.089564	-0.026056	-0.039076	-0.690786	0.132914	0.365074	-0.196114	0.670821	0.311446	0.643848
30791	9.569841	1.323956	-1.573886	0.153407	-0.016918	0.019603	-0.689775	0.132508	0.367163	-0.198337	0.670715	0.313099	0.642474
30792	9.544779	1.257523	-1.670003	0.104482	-0.060198	0.006711	-0.688814	0.135719	0.368771	-0.199418	0.671214	0.314474	0.640945
30793	9.471634	1.422943	-1.849769	0.033673	-0.051574	-0.042067	-0.689224	0.136174	0.371353	-0.199006	0.671657	0.315572	0.640069
30794	9.526749	1.584745	-1.647871	-0.030035	-0.102023	-0.057664	-0.689583	0.133808	0.375740	-0.197196	0.672813	0.316259	0.639075
30795	9.292024	1.615630	-1.477051	0.025035	-0.082320	-0.052124	-0.688392	0.130915	0.378663	-0.196323	0.673627	0.317523	0.637859
30796	9.389352	1.652328	-1.371754	0.012128	-0.041329	-0.059524	-0.689211	0.129030	0.379261	-0.195440	0.673824	0.318533	0.637417
30797	9.476682	1.631185	-1.288199	0.053891	-0.014794	-0.074148	-0.689989	0.125444	0.382301	-0.195086	0.673521	0.320211	0.637006
30798	9.547565	1.672840	-1.177049	-0.091574	-0.093393	-0.169708	-0.689785	0.123349	0.386841	-0.191066	0.674071	0.321583	0.636950
30799	9.454720	1.773963	-1.073881	-0.100302	-0.053650	-0.156943	-0.689663	0.114668	0.387996	-0.187318	0.674308	0.322567	0.637316
30800	9.568963	1.854360	-0.981008	-0.144233	-0.053506	-0.156987	-0.688701	0.107351	0.390361	-0.182998	0.674609	0.322931	0.638068
30801	9.583168	2.040745	-0.782252	-0.180818	-0.055592	-0.120312	-0.689398	0.097977	0.394171	-0.178603	0.675363	0.322396	0.638786
30802	9.530043	2.109608	-0.825711	-0.203383	-0.096562	-0.173512	-0.689255	0.088905	0.397425	-0.172981	0.676293	0.322362	0.639365
30803	9.342814	2.329176	-0.824524	-0.209622	-0.078722	-0.133184	-0.688984	0.080309	0.399716	-0.167859	0.677303	0.321708	0.639991
30804	9.227803	2.358119	-0.752399	-0.217209	-0.046664	-0.146114	-0.688001	0.071143	0.401682	-0.162708	0.677780	0.320936	0.641202
30805	9.458651	2.440256	-0.849871	-0.328555	-0.094621	-0.200330	-0.687278	0.061052	0.405009	-0.154984	0.678878	0.319703	0.642569
30806	9.288439	2.593589	-0.801442	-0.284466	-0.051219	-0.127836	-0.687357	0.046846	0.407519	-0.149103	0.679691	0.317801	0.644043
30807	9.743533	2.422667	-0.773682	-0.370162	0.007480	-0.227122	-0.687476	0.034205	0.407436	-0.141088	0.679329	0.316058	0.647081
30808	9.685634	2.515877	-0.821634	-0.320702	0.011593	-0.190328	-0.686622	0.022709	0.407133	-0.134297	0.678963	0.314321	0.649751
30809	9.593557	2.275270	-1.095129	-0.259441	0.107927	-0.203277	-0.689038	0.010699	0.403714	-0.128710	0.677050	0.313381	0.653322
30810	9.639874	2.078892	-0.943548	-0.208707	0.073538	-0.184789	-0.690778	0.001121	0.400298	-0.123884	0.675559	0.312825	0.656059
30811	9.833017	2.307235	-1.613551	-0.056756	0.130033	-0.118458	-0.691504	-0.012072	0.394098	-0.122290	0.673341	0.313316	0.658399
30812	9.414859	2.166763	-1.408002	-0.149603	0.148671	0.035375	-0.694648	-0.013424	0.387529	-0.121619	0.672071	0.310357	0.661217
30813	9.944779	2.034117	-1.380375	-0.254431	0.112081	-0.085796	-0.696160	-0.019498	0.382915	-0.117688	0.670772	0.307818	0.664426
30814	10.042132	1.901798	-1.510485	-0.165855	0.017836	-0.083642	-0.697529	-0.025723	0.378431	-0.114430	0.670501	0.306567	0.665846
30815	9.376941	2.082316	-1.600376	-0.149227	-0.058698	-0.068926	-0.696616	-0.030363	0.378982	-0.111098	0.671330	0.305577	0.666030
30816	9.367176	2.254015	-1.379079	-0.160903	-0.055776	-0.024876	-0.697135	-0.033549	0.379637	-0.108239	0.672367	0.303767	0.666283
30817	9.178624	2.049069	-1.368533	-0.058913	0.024235	0.017328	-0.698243	-0.035524	0.379240	-0.107782	0.672425	0.302631	0.666815
30818	9.523880	1.729067	-0.837624	-0.057135	0.042068	0.151309	-0.697277	-0.035271	0.376698	-0.109254	0.672993	0.299615	0.667364
30819	9.971574	2.021231	-1.337981	-0.295518	-0.148126	0.081544	-0.695557	-0.036226	0.378038	-0.105461	0.676248	0.294800	0.666828
30820	9.000289	2.144805	-1.721152	-0.218056	-0.091483	0.237386	-0.696129	-0.035119	0.379104	-0.105115	0.679401	0.288750	0.666325
30821	9.408340	1.972208	-1.544296	-0.108866	-0.047760	0.210069	-0.695656	-0.028474	0.378241	-0.106146	0.681652	0.284454	0.665710
30822	9.473365	1.979810	-1.242323	-0.133936	0.014837	0.086990	-0.696245	-0.026207	0.379097	-0.105546	0.682316	0.281338	0.666449
30823	9.427457	1.800542	-0.872200	-0.221118	0.082544	0.035299	-0.696651	-0.028962	0.376804	-0.103463	0.682059	0.277632	0.668589
30824	9.496053	1.895658	-0.767862	-0.257292	0.121480	0.048047	-0.698357	-0.030475	0.373043	-0.101251	0.681308	0.273163	0.671527
30825	9.913317	1.779159	-0.979884	-0.403327	0.059698	-0.003458	-0.700856	-0.036555	0.368863	-0.096051	0.681469	0.267547	0.674383
30826	9.661149	1.583660	-1.097335	-0.467319	-0.021256	-0.064105	-0.701022	-0.046798	0.366807	-0.088685	0.682364	0.262031	0.676649
30827	9.393351	1.834216	-1.554297	-0.414787	-0.035059	-0.082364	-0.700645	-0.053995	0.366919	-0.081758	0.683325	0.257468	0.678302
30828	8.326594	2.082618	-1.251906	-0.231124	0.048067	-0.130955	-0.700426	-0.060296	0.366381	-0.077056	0.682449	0.255923	0.680316
30829	9.948783	1.340388	-1.191806	-0.554064	-0.157363	-0.495298	-0.698614	-0.078685	0.368611	-0.061994	0.683055	0.255223	0.681509
30830	9.171472	2.418638	-0.894829	-0.354701	-0.202746	-0.348007	-0.694810	-0.098510	0.370165	-0.051356	0.684522	0.255262	0.680906
30831	7.931885	2.452864	-1.345845	-0.415042	0.033303	-0.370806	-0.692466	-0.115780	0.369911	-0.040834	0.682793	0.254515	0.683629
30832	9.336577	2.960959	-1.274289	-0.409435	0.319807	-0.323142	-0.692158	-0.132829	0.362893	-0.032437	0.677139	0.252929	0.690259
30833	9.233138	2.900003	-0.294948	-0.534177	0.288737	-0.260942	-0.693269	-0.150497	0.354292	-0.023097	0.672357	0.248767	0.696791
30834	9.121441	3.818547	1.067909	-0.586357	0.343646	-0.224258	-0.694565	-0.166843	0.342235	-0.013783	0.666733	0.243304	0.704329
30835	9.438151	4.421409	1.876441	-0.567444	0.161216	-0.315491	-0.695544	-0.184982	0.331478	-0.002562	0.663193	0.239355	0.709139
30836	8.980492	4.983821	3.213683	-0.507298	-0.083532	-0.292926	-0.697648	-0.203943	0.320256	0.008733	0.663033	0.235905	0.710394
30837	9.337348	4.732254	1.176906	-0.361988	-0.216498	-0.257589	-0.688656	-0.219999	0.322422	0.018262	0.664879	0.234060	0.709097
30838	9.400602	3.615846	0.486085	-0.009321	-0.183271	0.128235	-0.684113	-0.217916	0.328315	0.017477	0.668157	0.231986	0.706713
30839	8.501092	3.484796	-0.476324	-0.252973	-0.386539	-0.004298	-0.678677	-0.218093	0.336041	0.022765	0.673561	0.228258	0.702635
30840	7.622355	3.496530	0.554227	-0.099970	0.167627	0.262887	-0.677318	-0.213808	0.336155	0.019682	0.672425	0.223236	0.705424
30841	10.265861	4.475146	2.314448	0.015479	0.528579	-0.171592	-0.686560	-0.206842	0.323084	0.019610	0.664191	0.225896	0.712346
30842	10.942024	4.133816	0.472879	-0.279519	0.251278	-0.443293	-0.686496	-0.217977	0.312757	0.028484	0.658520	0.227783	0.716697
30843	10.253038	2.872912	0.101526	-0.273713	0.036788	0.065942	-0.684646	-0.222455	0.306794	0.031023	0.658156	0.222921	0.718453
30844	10.793135	5.025981	-0.148603	-0.098158	0.421484	-0.310066	-0.686375	-0.226228	0.296378	0.034907	0.650697	0.225704	0.724177
30845	10.781366	3.623540	-0.449584	-0.055766	0.200104	0.129644	-0.690928	-0.227458	0.290680	0.032899	0.648392	0.223272	0.727087
30846	9.421961	3.489841	-0.433433	0.037641	0.333710	0.257751	-0.694791	-0.217153	0.283998	0.027184	0.644768	0.220556	0.731362
30847	8.902086	3.014390	-0.151383	-0.010376	0.301906	0.173106	-0.700878	-0.210484	0.275977	0.023487	0.641183	0.218256	0.735321
30848	8.609203	2.690155	0.127995	-0.050330	0.289778	0.253684	-0.706867	-0.202906	0.264046	0.019139	0.638061	0.214267	0.739325
30849	8.380396	3.033718	0.307878	0.051731	0.308701	0.239184	-0.714667	-0.195324	0.255533	0.013639	0.634633	0.212011	0.743039
30850	8.938904	2.816077	0.329051	0.087235	0.186154	0.070703	-0.717613	-0.190075	0.249092	0.010692	0.632259	0.212334	0.745016
30851	8.976208	2.613115	0.253867	0.134385	0.183784	-0.015482	-0.719651	-0.187845	0.245286	0.008445	0.629616	0.214478	0.746666
30852	9.074447	2.489683	0.544082	0.123955	0.149017	0.043289	-0.720246	-0.187533	0.242054	0.005603	0.627670	0.215681	0.747984
30853	9.013574	2.657745	0.702047	0.037155	0.178545	0.045844	-0.724006	-0.184067	0.237067	0.003657	0.625357	0.215566	0.749964
30854	9.133787	2.973358	1.153727	-0.043255	0.106138	0.059660	-0.725363	-0.180904	0.231613	0.002843	0.624093	0.214057	0.751452
30855	9.544032	3.174296	1.144526	0.012696	0.061440	0.036108	-0.726360	-0.180445	0.231369	0.001849	0.623486	0.213681	0.752065
30856	9.273149	2.965755	1.104986	0.060842	-0.034860	0.135358	-0.727832	-0.177296	0.229172	-0.000795	0.624666	0.212781	0.751343
30857	9.544921	2.679379	1.158174	0.080491	-0.079574	0.051065	-0.727838	-0.175136	0.231998	-0.002274	0.626243	0.213217	0.749902
30858	8.989030	2.762495	1.220570	0.002488	-0.077759	0.146231	-0.726877	-0.171263	0.234781	-0.004166	0.628107	0.211300	0.748877
30859	9.299713	2.678340	1.544159	0.003030	0.076609	0.151555	-0.729034	-0.167834	0.235866	-0.006855	0.627756	0.209279	0.749718
30860	9.246740	2.759133	1.515265	0.236160	0.129332	0.244602	-0.730572	-0.160711	0.231795	-0.014023	0.626870	0.209599	0.750270
30861	9.073866	2.347074	1.770258	0.296697	0.210326	0.240822	-0.734429	-0.149242	0.227735	-0.022311	0.624763	0.210785	0.751494
30862	9.561995	2.943673	1.693089	0.302777	0.115302	0.137504	-0.736526	-0.142153	0.224517	-0.028645	0.623538	0.213439	0.751547
30863	9.392096	3.171391	1.440051	0.353692	0.149159	0.122861	-0.738331	-0.135253	0.222134	-0.035602	0.621732	0.216959	0.751738
30864	9.371928	2.914547	1.434300	0.304036	0.155936	0.041959	-0.740109	-0.130769	0.219175	-0.040686	0.619420	0.220769	0.752279
30865	9.331736	2.859149	1.247031	0.215985	0.155829	0.032587	-0.741885	-0.126557	0.215915	-0.044596	0.617167	0.223321	0.753156
30866	9.594347	2.940296	1.206337	0.331303	0.224462	0.097004	-0.743918	-0.125553	0.210757	-0.051138	0.613987	0.226780	0.754305
30867	9.825398	3.070176	0.804813	0.374356	0.187496	0.067844	-0.744875	-0.119197	0.207483	-0.057652	0.611205	0.231249	0.754737
30868	9.319971	2.940985	0.938818	0.313187	0.061551	0.050363	-0.746650	-0.114332	0.205538	-0.062524	0.610219	0.235166	0.753936
30869	9.041162	2.907564	1.045648	0.204309	0.048634	0.085893	-0.747828	-0.110589	0.205784	-0.066570	0.609782	0.237012	0.753366
30870	9.285002	2.636065	0.909152	0.149979	0.042360	0.071120	-0.749322	-0.105850	0.203404	-0.069671	0.609362	0.238229	0.753041
30871	9.444468	2.619559	0.970715	0.094868	-0.038239	0.036308	-0.746508	-0.102886	0.206537	-0.071219	0.610145	0.239151	0.751969
30872	9.421026	2.701509	1.020436	0.012876	-0.057345	0.051787	-0.745674	-0.101350	0.207192	-0.071880	0.611322	0.238677	0.751101
30873	9.631302	2.664095	0.807009	-0.107064	-0.110381	0.052589	-0.746955	-0.100219	0.207983	-0.070856	0.613561	0.236475	0.750068
30874	9.445626	2.716854	0.768402	-0.073766	-0.102297	0.100321	-0.746543	-0.097499	0.210981	-0.070973	0.615756	0.234166	0.748982
30875	9.439815	2.543014	0.714345	-0.077232	-0.113767	0.107641	-0.746133	-0.094764	0.213698	-0.071116	0.618264	0.231747	0.747654
30876	9.108399	2.638523	0.819152	-0.058961	-0.113895	0.107623	-0.745856	-0.093405	0.215196	-0.071469	0.620630	0.229579	0.746327
30877	9.426929	2.225732	1.050931	-0.202325	-0.233684	0.024044	-0.743564	-0.092284	0.220909	-0.068255	0.624703	0.226497	0.744169
30878	9.812763	2.432265	0.999200	-0.295306	-0.173518	-0.037593	-0.741961	-0.093383	0.225215	-0.063221	0.627585	0.222688	0.743337
30879	9.411695	2.432749	1.173627	-0.181424	-0.169924	-0.089761	-0.737915	-0.097535	0.229448	-0.058866	0.630126	0.221232	0.741979
30880	9.474791	2.006460	1.100853	-0.158509	-0.192354	-0.053955	-0.736715	-0.101144	0.232326	-0.055216	0.633001	0.219666	0.740276
30881	9.539365	1.891540	0.776424	-0.220102	-0.246932	-0.061344	-0.735456	-0.105891	0.240797	-0.050473	0.636811	0.217328	0.738033
30882	9.617865	1.890323	0.645458	-0.317157	-0.234089	0.037558	-0.734674	-0.109393	0.244536	-0.045968	0.640809	0.212278	0.736335
30883	9.255682	2.069764	0.476594	-0.347935	-0.181548	0.114435	-0.732527	-0.108910	0.248652	-0.042476	0.644471	0.205704	0.735214
30884	9.332967	2.083546	0.493117	-0.314211	-0.120447	0.138280	-0.731660	-0.109429	0.250169	-0.039963	0.647138	0.199279	0.734781
30885	9.451894	2.208049	0.549869	-0.272741	-0.031237	0.107069	-0.732525	-0.108392	0.249818	-0.037940	0.648439	0.193758	0.735218
30886	9.554702	2.530683	0.308991	-0.148501	0.058615	0.092556	-0.732528	-0.108637	0.248953	-0.037602	0.648120	0.190208	0.736443
30887	9.517497	2.167617	0.636526	0.001307	0.060572	0.082694	-0.733132	-0.106812	0.247090	-0.039118	0.647754	0.188971	0.737003
30888	9.462544	2.303773	0.639469	-0.036618	0.080296	0.031215	-0.734592	-0.104264	0.245423	-0.039409	0.646792	0.187844	0.738120
30889	9.674446	2.283705	0.938185	0.002135	0.031690	-0.019963	-0.735161	-0.105434	0.243089	-0.039307	0.646460	0.187975	0.738383
30890	9.665241	2.148866	1.051179	0.008038	-0.004012	-0.070383	-0.735719	-0.105998	0.243059	-0.038359	0.646323	0.188888	0.738320
30891	9.563897	2.166896	1.026101	0.026273	-0.039351	-0.034525	-0.734551	-0.108091	0.244333	-0.038090	0.646957	0.189612	0.737593
30892	9.572242	1.993482	0.932868	-0.027015	-0.048075	-0.008953	-0.733408	-0.108709	0.244850	-0.037427	0.647728	0.189246	0.737043
30893	9.543633	2.139490	0.910735	-0.062264	-0.036239	0.041443	-0.734386	-0.109425	0.245097	-0.037151	0.648663	0.187668	0.736638
30894	9.567677	2.119900	0.912124	-0.123984	-0.072344	0.063404	-0.735238	-0.108062	0.246890	-0.036206	0.650132	0.184952	0.736078
30895	9.586175	2.230884	0.764809	-0.148877	-0.090567	0.092765	-0.733558	-0.105333	0.249311	-0.035357	0.652104	0.181467	0.735241
30896	9.624681	1.938015	0.882235	-0.128269	-0.121985	0.078138	-0.734969	-0.105196	0.249899	-0.034392	0.654342	0.178527	0.734018
30897	9.514838	1.713733	0.486320	-0.176104	-0.167196	0.035834	-0.733242	-0.105396	0.253411	-0.032084	0.657231	0.175421	0.732288
30898	9.621421	1.611332	0.290840	-0.268039	-0.082965	-0.059908	-0.731621	-0.109256	0.255419	-0.027393	0.658470	0.172212	0.732127
30899	9.920106	2.007663	0.417523	-0.250825	-0.107944	-0.026665	-0.731005	-0.112616	0.256336	-0.023405	0.660290	0.168773	0.731427
30900	9.451336	2.712143	0.574916	-0.210360	-0.105131	0.123910	-0.730676	-0.114221	0.259631	-0.022086	0.662407	0.163984	0.730643
30901	9.861828	3.435956	0.996662	-0.047770	-0.048635	0.390460	-0.733016	-0.108154	0.259750	-0.027026	0.664584	0.158007	0.729816
30902	9.670500	2.089528	1.132724	0.043533	-0.253788	0.258572	-0.731417	-0.097777	0.264492	-0.030576	0.669135	0.155216	0.726107
30903	9.543790	1.543414	0.873026	0.042205	-0.290896	0.139216	-0.729466	-0.090594	0.272712	-0.032290	0.673918	0.154009	0.721854
30904	9.595336	1.622977	0.340202	0.080126	-0.267314	0.082371	-0.726348	-0.085900	0.281473	-0.033736	0.678038	0.154105	0.717898
30905	9.505047	1.965287	0.360304	0.173864	-0.194382	0.058618	-0.723941	-0.082502	0.287610	-0.036360	0.681045	0.155809	0.714549
30906	9.422319	1.916045	0.278533	0.251603	-0.168395	0.020161	-0.721526	-0.078615	0.295478	-0.039548	0.683390	0.159127	0.711402
30907	9.503288	1.887878	0.166623	0.246875	-0.160783	0.047677	-0.719592	-0.072269	0.300247	-0.043099	0.685776	0.161997	0.708244
30908	9.677231	1.900506	0.218173	0.266905	-0.125622	0.075229	-0.719346	-0.067540	0.303373	-0.047415	0.687628	0.164731	0.705537
30909	9.679785	1.797798	0.280211	0.267710	-0.153141	0.073425	-0.716970	-0.062101	0.308930	-0.051629	0.689907	0.167532	0.702350
30910	9.572001	1.521134	0.171324	0.241861	-0.185784	0.066013	-0.715050	-0.054077	0.314654	-0.055267	0.692547	0.170087	0.698852
30911	9.454552	1.561660	-0.075233	0.191391	-0.176221	0.093399	-0.713092	-0.049199	0.320039	-0.058626	0.695241	0.171548	0.695539
30912	9.542356	1.624373	-0.276181	0.137648	-0.128599	0.131780	-0.710571	-0.043776	0.325877	-0.061925	0.697386	0.171658	0.693074
30913	9.565983	1.490880	-0.280350	0.085107	-0.116183	0.080256	-0.709363	-0.037839	0.327512	-0.063824	0.699295	0.171751	0.690952
30914	9.851936	0.996890	-0.485091	-0.119855	-0.087450	0.072444	-0.708799	-0.035579	0.331047	-0.062844	0.700973	0.169074	0.690001
30915	9.677528	0.963123	-0.587487	-0.172601	-0.100050	0.085160	-0.706695	-0.033919	0.331697	-0.061280	0.702989	0.165491	0.688959
30916	9.389559	1.077715	-0.481765	-0.223908	-0.111475	0.015301	-0.705971	-0.034163	0.333516	-0.057970	0.704912	0.162207	0.688060
30917	9.836659	1.335011	-0.733530	-0.216833	-0.074828	-0.135093	-0.704475	-0.039972	0.334271	-0.052836	0.705884	0.161075	0.687743
30918	10.266614	1.515542	-0.678382	-0.091711	-0.216874	-0.196890	-0.701817	-0.045720	0.339267	-0.048129	0.708387	0.162700	0.685128
30919	10.045832	1.119038	-1.013299	0.027165	-0.204601	-0.099540	-0.698917	-0.048306	0.344175	-0.046518	0.710980	0.164534	0.682109
30920	9.955773	0.943195	-1.054557	0.020506	-0.191631	-0.007866	-0.698153	-0.049714	0.349178	-0.046064	0.713613	0.164981	0.679275
30921	9.484941	1.072554	-1.229346	0.022400	-0.168233	0.061748	-0.693289	-0.049847	0.356204	-0.046724	0.716237	0.164394	0.676606
30922	9.393567	1.111887	-1.220842	0.103421	-0.130346	0.008612	-0.689931	-0.044907	0.359880	-0.047886	0.717998	0.165670	0.674343
30923	9.475088	1.088312	-0.953506	0.130172	-0.096698	0.014139	-0.691073	-0.041904	0.363478	-0.049696	0.719388	0.167137	0.672367
30924	9.607471	1.031540	-0.949165	0.116191	-0.087693	0.003106	-0.688269	-0.038353	0.366364	-0.051109	0.720528	0.168621	0.670667
30925	9.666270	1.168465	-0.882837	0.095026	-0.054274	0.030577	-0.686857	-0.037829	0.366950	-0.052794	0.721425	0.169316	0.669396
30926	9.753303	1.294185	-0.899765	-0.008677	-0.112313	-0.009867	-0.687369	-0.039857	0.370368	-0.052146	0.722973	0.169340	0.667769
30927	10.082466	1.274025	-1.016074	-0.098218	-0.141412	-0.072324	-0.685057	-0.042309	0.372741	-0.049377	0.724874	0.169018	0.665997
30928	9.674050	1.152135	-1.115124	-0.203740	-0.140638	-0.050624	-0.683023	-0.043586	0.377598	-0.045265	0.726837	0.167056	0.664644
30929	9.388132	1.264219	-1.364576	-0.298321	-0.080554	-0.035358	-0.681510	-0.050030	0.379588	-0.040293	0.728208	0.163465	0.664355
30930	9.433510	1.440894	-1.181542	-0.335582	-0.082314	-0.128058	-0.678851	-0.057373	0.381935	-0.033425	0.729202	0.160812	0.664294
30931	9.370138	1.315766	-1.221052	-0.295626	-0.136437	-0.272906	-0.675843	-0.071753	0.381147	-0.025155	0.730471	0.160740	0.663281
30932	9.429127	1.649921	-1.213833	-0.340998	-0.111388	-0.397757	-0.673648	-0.085790	0.385346	-0.014529	0.730867	0.161952	0.662868
30933	9.479629	1.996762	-1.063698	-0.329096	-0.093932	-0.707828	-0.667912	-0.102709	0.385647	-0.000130	0.729985	0.167740	0.662560
30934	9.542787	1.990555	-0.996050	-0.202212	-0.086629	-0.960828	-0.663139	-0.132542	0.385858	0.015849	0.727834	0.178932	0.661808
30935	9.107497	2.352422	-1.346986	-0.242321	0.013550	-0.895048	-0.657665	-0.161030	0.387704	0.031066	0.724411	0.188523	0.662362
30936	9.074799	2.975236	-1.476972	-0.349347	-0.001296	-0.717131	-0.648559	-0.188914	0.384879	0.045639	0.721481	0.194132	0.663095
30937	9.124056	3.727372	-1.348303	-0.299170	0.024326	-0.685736	-0.641052	-0.214126	0.380821	0.058869	0.718305	0.199883	0.663792
30938	9.036950	3.975629	-1.188834	-0.159359	0.097381	-0.558927	-0.638037	-0.230939	0.376907	0.068197	0.714605	0.205769	0.665092
30939	8.878082	3.766698	-1.077972	-0.069904	0.182350	-0.506653	-0.634195	-0.246304	0.372510	0.075124	0.710115	0.212163	0.667144
30940	8.913865	3.899462	-0.870710	-0.073980	0.184430	-0.417623	-0.631521	-0.259849	0.366538	0.080974	0.705805	0.217245	0.669393
30941	9.222984	3.813167	-0.747564	-0.115605	0.096536	-0.391813	-0.630816	-0.273692	0.361416	0.087370	0.702750	0.221220	0.670500
30942	9.074018	4.037854	-0.786422	-0.158490	0.068817	-0.279905	-0.627297	-0.285369	0.358102	0.093058	0.700362	0.223014	0.671639
30943	8.998322	3.938362	-0.562012	-0.195299	-0.046812	-0.207330	-0.623546	-0.292765	0.355337	0.098717	0.699837	0.223035	0.671370
30944	8.897779	4.235479	-0.602210	-0.296469	-0.092146	-0.152375	-0.621758	-0.301823	0.351920	0.105332	0.699856	0.220869	0.671061
30945	8.897971	4.259532	-0.587567	-0.356873	-0.164160	-0.145950	-0.617264	-0.310508	0.351758	0.112937	0.700777	0.217594	0.669932
30946	8.969687	4.396613	-0.719794	-0.472194	-0.203025	-0.074507	-0.610626	-0.320686	0.352048	0.121443	0.702130	0.211709	0.668913
30947	9.160901	4.632806	-0.710912	-0.448002	-0.264665	0.017478	-0.608250	-0.329087	0.352633	0.128543	0.704752	0.204640	0.667027
30948	8.732862	4.321414	-0.774230	-0.401411	-0.230155	-0.024843	-0.603642	-0.335216	0.353054	0.135481	0.706717	0.198901	0.665308
30949	8.670507	4.489630	-0.807035	-0.393386	-0.229979	0.002712	-0.599605	-0.342105	0.351593	0.141845	0.708822	0.192821	0.663530
30950	8.611979	4.518086	-0.908528	-0.390598	-0.266912	-0.026597	-0.596960	-0.349106	0.352829	0.148769	0.711177	0.187114	0.661122
30951	8.376236	4.699532	-0.932345	-0.378533	-0.261674	-0.054132	-0.590948	-0.355200	0.352106	0.155787	0.713404	0.181930	0.658549
30952	8.471999	4.385309	-0.880003	-0.427521	-0.224888	-0.113041	-0.585740	-0.363801	0.352934	0.164197	0.714641	0.177067	0.656487
30953	8.530723	4.578462	-0.847123	-0.483382	-0.155921	-0.155422	-0.579122	-0.373861	0.350824	0.173638	0.714633	0.172262	0.655344
30954	8.633537	4.731031	-0.705042	-0.438208	-0.269661	-0.164275	-0.573047	-0.385904	0.348313	0.182984	0.716089	0.167782	0.652367
30955	8.409231	4.752487	-0.739992	-0.396396	-0.276417	-0.208274	-0.567548	-0.394688	0.349834	0.192253	0.717620	0.164419	0.648865
30956	8.506314	4.923759	-0.723182	-0.361798	-0.272262	-0.248536	-0.558629	-0.406864	0.349128	0.201567	0.718955	0.162098	0.645134
30957	8.454323	4.897277	-0.890497	-0.385552	-0.246299	-0.250480	-0.549975	-0.420204	0.348776	0.211093	0.719835	0.159575	0.641726
30958	8.377500	5.055856	-0.920407	-0.377259	-0.183971	-0.184489	-0.542092	-0.429308	0.347281	0.219484	0.720031	0.156465	0.639454
30959	8.282762	5.260970	-0.794751	-0.368548	-0.190748	-0.164257	-0.535491	-0.438739	0.344078	0.227454	0.720410	0.153134	0.637043
30960	8.113622	5.165408	-0.813204	-0.289958	-0.143052	-0.103674	-0.529035	-0.447615	0.341336	0.233401	0.720624	0.150136	0.635361
30961	8.168740	5.541838	-0.701697	-0.252613	-0.138801	-0.176936	-0.526130	-0.455012	0.338863	0.239692	0.720752	0.148699	0.633209
30962	8.197106	5.654791	-0.820382	-0.167564	-0.034463	-0.015421	-0.520830	-0.462131	0.335817	0.242420	0.720378	0.146488	0.633111
30963	8.327760	5.818796	-0.821783	-0.051741	0.026266	0.104049	-0.521402	-0.461951	0.335267	0.241785	0.720178	0.144355	0.634070
30964	8.157574	5.510433	-0.885064	0.032915	-0.010196	0.124368	-0.524571	-0.458116	0.334263	0.239776	0.720865	0.142788	0.634407
30965	8.236288	5.286890	-0.894296	0.092559	0.040969	0.159250	-0.526863	-0.455250	0.335173	0.236326	0.721319	0.141767	0.635414
30966	8.305670	5.367757	-0.992984	0.133513	0.115221	0.178507	-0.533433	-0.449721	0.335865	0.231815	0.721026	0.141288	0.637512
30967	8.349104	5.130760	-0.885040	0.143915	0.147610	0.221575	-0.537782	-0.442524	0.334092	0.226523	0.720507	0.140521	0.640165
30968	8.479345	4.839389	-0.746879	0.107250	0.144264	0.217823	-0.542808	-0.436818	0.333647	0.221792	0.719790	0.139264	0.642897
30969	8.591507	4.843620	-0.579544	0.105928	0.044942	0.247372	-0.547992	-0.429821	0.333285	0.216980	0.720441	0.137165	0.644259
30970	8.606340	4.867252	-0.541297	0.118532	0.062021	0.238202	-0.551749	-0.422657	0.334903	0.212042	0.720843	0.135385	0.645828
30971	8.725235	4.642353	-0.651077	0.142104	0.040841	0.299745	-0.559507	-0.412524	0.335895	0.206026	0.721791	0.132966	0.647218
30972	8.907685	4.271528	-0.583021	0.082142	-0.010506	0.284092	-0.567258	-0.403238	0.336551	0.201197	0.723052	0.129743	0.647983
30973	8.763169	4.254683	-0.877251	0.072307	-0.005389	0.291361	-0.569144	-0.397351	0.340195	0.196387	0.724235	0.126320	0.648814
30974	8.950203	3.912825	-1.161844	0.065055	0.039157	0.286663	-0.574614	-0.389532	0.340737	0.191635	0.724739	0.123021	0.650304
30975	8.605937	4.578795	-1.091485	0.088527	0.018688	0.350092	-0.581631	-0.381206	0.343166	0.185739	0.725767	0.119038	0.651609
30976	8.591385	4.911448	-0.934179	0.217548	0.115628	0.447509	-0.587587	-0.369169	0.342844	0.176477	0.726141	0.115658	0.654369
30977	8.577788	4.699608	-1.043750	0.414348	0.192485	0.477091	-0.597700	-0.353288	0.341669	0.163788	0.726212	0.114734	0.657743
30978	8.872806	4.285963	-0.736216	0.533703	0.231550	0.418543	-0.606668	-0.335239	0.345718	0.149994	0.725847	0.116283	0.661155
30979	8.828806	3.401319	-0.752416	0.506906	0.237777	0.299038	-0.612389	-0.318411	0.347251	0.138157	0.724948	0.119267	0.664182
30980	9.123827	3.008940	-0.763592	0.462919	0.198370	0.159543	-0.621291	-0.306331	0.349934	0.128852	0.723983	0.123509	0.666327
30981	9.211632	3.265015	-0.736220	0.457150	0.217470	0.148553	-0.627423	-0.291965	0.349051	0.119728	0.722682	0.127903	0.668608
30982	9.265566	3.477664	-0.707864	0.497874	0.186592	0.170752	-0.632362	-0.280102	0.351966	0.109771	0.721824	0.132398	0.670367
30983	9.400888	3.310191	-0.588410	0.538992	0.175316	0.203889	-0.633897	-0.270602	0.352150	0.098803	0.721235	0.136953	0.671790
30984	9.574112	3.197249	-0.576300	0.472188	0.086728	0.211260	-0.639871	-0.255143	0.355300	0.088922	0.721597	0.140278	0.672095
30985	9.434945	2.923346	-0.693658	0.467971	0.050409	0.295647	-0.645229	-0.242900	0.359375	0.078056	0.722625	0.142268	0.671922
30986	9.316065	2.706079	-0.705121	0.421949	0.071592	0.281697	-0.648282	-0.224672	0.360829	0.067974	0.723143	0.143839	0.672126
30987	9.266123	2.948502	-1.032599	0.402279	0.150249	0.291645	-0.652412	-0.210467	0.362607	0.057804	0.722561	0.145106	0.673430
30988	9.320961	2.662008	-0.676605	0.427939	0.153373	0.361402	-0.657828	-0.196691	0.361823	0.046316	0.722051	0.145681	0.674740
30989	9.504808	2.345915	-1.072025	0.344056	0.072153	0.308124	-0.661392	-0.182495	0.363595	0.036973	0.722356	0.145808	0.674963
30990	9.457916	2.158612	-0.825110	0.251148	0.120070	0.249107	-0.663825	-0.169378	0.363590	0.029639	0.721689	0.145555	0.676092
30991	9.489635	2.065022	-0.735116	0.209328	0.094108	0.192171	-0.670474	-0.159138	0.362029	0.023725	0.721181	0.145524	0.676874
30992	9.531311	2.107389	-0.661517	0.211798	0.089352	0.148159	-0.673420	-0.150169	0.361769	0.018411	0.720555	0.146168	0.677567
30993	9.544888	2.164927	-0.799335	0.203380	0.067799	0.108729	-0.673774	-0.145632	0.360216	0.013783	0.720112	0.147234	0.677916
30994	9.602754	2.269339	-0.839466	0.257632	0.096854	0.082208	-0.674703	-0.139968	0.359305	0.008684	0.719165	0.149436	0.678524
30995	9.488075	1.923848	-0.876078	0.304854	0.097390	0.101484	-0.678477	-0.131772	0.360421	0.002605	0.718278	0.151982	0.678949
30996	9.523526	1.819929	-0.921561	0.242148	0.061916	0.050941	-0.678143	-0.125540	0.359250	-0.001745	0.717661	0.154412	0.679056
30997	9.564451	1.912393	-0.965968	0.228001	0.105289	0.065548	-0.680071	-0.119805	0.357220	-0.006265	0.716517	0.156411	0.679779
30998	9.581299	1.941576	-0.980901	0.196530	0.115465	0.050797	-0.681414	-0.115526	0.355377	-0.010124	0.715140	0.158212	0.680765
30999	9.548460	1.937806	-0.863753	0.198777	0.129300	0.065457	-0.684180	-0.110904	0.352860	-0.014300	0.713645	0.159806	0.681886
31000	9.543925	1.803197	-0.770255	0.151025	0.065039	0.064528	-0.686090	-0.106739	0.350590	-0.017534	0.712984	0.160799	0.682268
31001	9.530158	1.733797	-0.651832	0.139580	0.062411	0.047065	-0.688827	-0.102815	0.350579	-0.020406	0.712339	0.161855	0.682613
