# Supplementary material for: Identification of Haptic Based Guiding Using Hard Reins
Source: PLoS One. 2015 Jul 22;10(7):e0132020. doi: 10.1371/journal.pone.0132020 (PMC4511788; doi:10.1371/journal.pone.0132020)
Supplement: S9 File — (ZIP) [file pone.0132020.s009.zip › Exp2_MotionData2/Subject10/path3/T5/gh5.txt]

// Start Time: 0
// Sample rate: 25.0Hz
// Scenario: 4.9
// Firmware Version: 2.6.1
Counter	Acc_X	Acc_Y	Acc_Z	Gyr_X	Gyr_Y	Gyr_Z	Mag_X	Mag_Y	Mag_Z	Quat_w	Quat_x	Quat_y	Quat_z
30446	1.597830	-9.151052	-3.120291	-0.017249	0.024614	0.013725	0.057960	0.933285	0.063822	0.567633	-0.746476	-0.319129	0.136831
30447	1.595437	-9.155968	-3.149190	-0.033855	0.027330	0.009945	0.058089	0.932206	0.065391	0.567325	-0.746925	-0.318786	0.136461
30448	1.576341	-9.194309	-3.092290	-0.026924	0.029186	0.021053	0.059669	0.932880	0.066294	0.567053	-0.747350	-0.318351	0.136280
30449	1.588426	-9.198975	-3.056232	-0.014493	0.010885	0.007301	0.058744	0.932347	0.066563	0.566938	-0.747515	-0.318182	0.136246
30450	1.542829	-9.242240	-3.016453	-0.024953	0.009947	0.006326	0.060727	0.932056	0.067070	0.566612	-0.747769	-0.318184	0.136202
30451	1.559644	-9.232893	-3.107391	-0.037304	-0.000092	0.013664	0.060065	0.931793	0.067337	0.566072	-0.748201	-0.318106	0.136260
30452	1.489310	-9.146492	-3.130842	-0.010284	0.009994	0.017470	0.061641	0.933019	0.068765	0.565936	-0.748359	-0.317900	0.136434
30453	1.484917	-9.238004	-3.151372	-0.012808	-0.007384	0.013797	0.060988	0.931924	0.067853	0.565714	-0.748495	-0.317834	0.136760
30454	1.460335	-9.142132	-3.246284	-0.002368	-0.015598	0.012012	0.061646	0.931925	0.068633	0.565548	-0.748459	-0.317981	0.137307
30455	1.503701	-9.134776	-3.231373	-0.005836	0.006324	0.006425	0.062178	0.932185	0.067975	0.565532	-0.748511	-0.317853	0.137388
30456	1.450813	-9.166050	-3.198695	0.008202	0.012722	0.004639	0.062454	0.930802	0.066663	0.565722	-0.748382	-0.317767	0.137500
30457	1.472319	-9.122480	-3.135466	0.020404	-0.001870	0.012105	0.061386	0.931646	0.067850	0.566028	-0.748152	-0.317574	0.137936
30458	1.494745	-9.276451	-3.142217	0.003814	0.005434	0.015709	0.061916	0.931776	0.067715	0.566079	-0.748131	-0.317402	0.138243
30459	1.503961	-9.184913	-3.116841	-0.016261	0.014524	0.004514	0.062701	0.932734	0.068756	0.565962	-0.748312	-0.317238	0.138114
30460	1.499035	-9.160680	-3.063732	0.022372	0.009051	-0.006358	0.061911	0.932328	0.068239	0.566375	-0.747952	-0.317299	0.138231
30461	1.547505	-9.213519	-3.064020	0.032795	0.014580	0.004765	0.061792	0.932031	0.065753	0.566995	-0.747578	-0.316995	0.138414
30462	1.542815	-9.242502	-3.093279	0.015399	0.003572	-0.004533	0.061266	0.932573	0.064711	0.567259	-0.747282	-0.317135	0.138609
30463	1.499458	-9.252289	-3.115427	-0.009115	0.001712	-0.004655	0.061934	0.930927	0.064836	0.567197	-0.747286	-0.317235	0.138611
30464	1.499218	-9.201783	-3.121923	0.011915	0.016340	-0.011957	0.061665	0.931887	0.064969	0.567516	-0.747032	-0.317319	0.138484
30465	1.465297	-9.165691	-3.102528	0.008390	0.021814	-0.011987	0.060870	0.933391	0.064060	0.567862	-0.746848	-0.317252	0.138213
30466	1.459907	-9.045357	-3.091288	-0.012864	0.009962	0.008221	0.059812	0.931773	0.065115	0.567710	-0.746973	-0.317202	0.138274
30467	1.523401	-9.218709	-3.160345	0.022290	0.031009	-0.000850	0.060614	0.931748	0.063538	0.568287	-0.746729	-0.316826	0.138079
30468	1.484464	-9.141722	-3.140424	0.029245	0.029185	0.000105	0.061005	0.931620	0.064843	0.568914	-0.746391	-0.316532	0.138005
30469	1.441092	-9.143929	-3.056835	0.022218	0.034660	0.004673	0.060341	0.933260	0.064064	0.569495	-0.746194	-0.316033	0.137819
30470	1.475584	-9.300306	-3.070710	0.022385	0.027334	-0.002689	0.061271	0.932563	0.063795	0.570012	-0.745904	-0.315834	0.137708
30471	1.410100	-9.218626	-3.070176	0.032791	0.020039	0.002906	0.060756	0.931050	0.062228	0.570661	-0.745535	-0.315496	0.137790
30472	1.450666	-9.126893	-3.006093	0.021390	0.020030	0.002845	0.061551	0.931853	0.061437	0.571101	-0.745272	-0.315298	0.137843
30473	1.481735	-9.069097	-3.009794	0.050269	0.029197	-0.000716	0.059971	0.931719	0.059879	0.572076	-0.744706	-0.314860	0.137858
30474	1.504114	-9.213475	-3.026014	0.099185	0.040262	0.016134	0.061826	0.932101	0.059210	0.573769	-0.743700	-0.313993	0.138233
30475	1.502329	-9.348459	-3.095143	0.067767	0.034737	0.012299	0.061580	0.932473	0.055155	0.574997	-0.743030	-0.313249	0.138423
30476	1.479950	-9.204063	-3.074121	-0.007589	0.039222	0.011903	0.060528	0.930845	0.055163	0.575094	-0.743194	-0.312806	0.138139
30477	1.469984	-9.131535	-2.967567	0.060611	0.038393	0.019627	0.062645	0.931091	0.054884	0.576211	-0.742664	-0.311931	0.138313
30478	1.472538	-9.160281	-2.931936	0.064049	0.040246	0.028872	0.062653	0.931075	0.053314	0.577339	-0.742132	-0.310975	0.138617
30479	1.435671	-9.011094	-2.908581	0.058656	0.032029	0.036232	0.064119	0.931989	0.050685	0.578335	-0.741709	-0.309932	0.139063
30480	1.406296	-8.909434	-2.715375	0.091671	0.035769	0.062226	0.064399	0.931413	0.048065	0.579739	-0.741026	-0.308504	0.140030
30481	1.406757	-9.005569	-2.683110	0.096924	0.029393	0.069650	0.066795	0.931085	0.045429	0.581188	-0.740352	-0.306885	0.141139
30482	1.441075	-9.125902	-2.710885	0.077352	0.040437	0.106457	0.069719	0.931571	0.042657	0.582279	-0.740119	-0.304767	0.142448
30483	1.494694	-9.240727	-2.546348	0.089708	0.034971	0.110225	0.072640	0.931112	0.041063	0.583538	-0.739778	-0.302499	0.143897
30484	1.340087	-9.178592	-2.580529	0.161202	0.033259	0.132731	0.076101	0.930624	0.037239	0.585743	-0.738700	-0.299802	0.146104
30485	1.326334	-9.325065	-2.484283	0.180558	0.031445	0.134683	0.079567	0.930535	0.032369	0.588239	-0.737407	-0.296940	0.148434
30486	1.152323	-9.231088	-2.342949	0.203200	0.035115	0.144008	0.083046	0.927707	0.026844	0.591018	-0.735884	-0.293900	0.150978
30487	1.603947	-9.393965	-2.389032	0.183990	0.020564	0.154111	0.086784	0.928007	0.020140	0.593423	-0.734591	-0.290859	0.153706
30488	1.173019	-9.529479	-2.363746	0.170147	-0.001479	0.143912	0.091696	0.927104	0.017482	0.595475	-0.733315	-0.288340	0.156586
30489	1.175256	-10.003596	-2.396783	0.195166	0.022231	0.114493	0.094635	0.926474	0.012485	0.598153	-0.731631	-0.285810	0.158877
30490	1.077709	-9.767825	-2.348773	0.246106	0.036814	0.082412	0.096248	0.925864	0.008022	0.601708	-0.729191	-0.283457	0.160870
30491	1.004674	-9.613521	-2.215253	0.304897	0.056911	0.060517	0.097881	0.924128	0.000418	0.606321	-0.725952	-0.280931	0.162624
30492	0.944468	-10.130363	-2.040612	0.322834	0.075151	0.049526	0.098993	0.923739	-0.009798	0.611271	-0.722472	-0.278318	0.164079
30493	0.769070	-9.745420	-1.950426	0.292315	0.080491	0.016112	0.100492	0.922417	-0.017270	0.615929	-0.719155	-0.276157	0.164878
30494	0.908272	-9.599894	-1.692613	0.267965	0.073126	0.003998	0.100794	0.922069	-0.024339	0.620186	-0.716043	-0.274358	0.165465
30495	1.060088	-9.574851	-1.493989	0.303068	0.062205	0.004195	0.101888	0.922664	-0.031807	0.624899	-0.712409	-0.272537	0.166428
30496	1.000429	-9.199949	-1.592517	0.231842	0.021951	0.016797	0.101134	0.923138	-0.039914	0.628277	-0.709601	-0.271309	0.167709
30497	1.061437	-9.353752	-1.572498	0.130888	0.005503	0.058774	0.102610	0.921589	-0.042806	0.630017	-0.708203	-0.269990	0.169214
30498	1.040721	-9.563269	-1.614041	0.108173	0.007316	0.064204	0.103694	0.921798	-0.047918	0.631380	-0.707129	-0.268711	0.170650
30499	0.937674	-9.690565	-1.487152	0.123959	0.009154	0.071665	0.106635	0.918722	-0.051477	0.632981	-0.705894	-0.267185	0.172222
30500	0.725863	-9.765489	-1.461371	0.047028	-0.001946	0.065750	0.107045	0.918149	-0.053705	0.633417	-0.705562	-0.266212	0.173482
30501	0.948081	-9.843904	-1.301952	0.003284	-0.001946	0.076614	0.108103	0.918138	-0.053583	0.633230	-0.705839	-0.265169	0.174632
30502	0.768981	-9.699940	-1.316009	0.046206	0.016315	0.060177	0.109041	0.918375	-0.056077	0.633764	-0.705543	-0.264058	0.175571
30503	0.856210	-9.783325	-1.124309	0.034968	-0.022076	0.063876	0.112230	0.916415	-0.057150	0.633963	-0.705274	-0.263336	0.177014
30504	0.812438	-9.706594	-1.176457	0.124264	-0.016519	0.055086	0.113575	0.915272	-0.060564	0.635447	-0.703854	-0.262397	0.178728
30505	0.782995	-9.603587	-1.292920	0.180082	-0.011859	0.064586	0.114269	0.913301	-0.065543	0.637731	-0.701771	-0.261015	0.180797
30506	0.846501	-9.776717	-1.297156	0.179178	0.020158	0.073771	0.116543	0.914042	-0.070796	0.640095	-0.699863	-0.259146	0.182520
30507	0.817686	-9.795533	-1.153648	0.216987	0.018329	0.062889	0.118429	0.912055	-0.075916	0.643034	-0.697386	-0.257263	0.184322
30508	0.705905	-9.618304	-1.329856	0.267486	0.046729	0.068627	0.120180	0.911704	-0.081688	0.646765	-0.694396	-0.254758	0.186029
30509	0.868446	-10.329372	-1.088642	0.243585	0.065858	0.055594	0.121547	0.908889	-0.088244	0.650302	-0.691687	-0.252258	0.187194
30510	0.674459	-10.083292	-0.784515	0.131791	0.036377	0.029210	0.122501	0.909367	-0.094009	0.652210	-0.690175	-0.250969	0.187873
30511	0.625711	-9.972785	-0.807427	-0.055504	0.019698	0.020897	0.123703	0.907161	-0.094543	0.651497	-0.691000	-0.250665	0.187718
30512	0.575690	-9.587500	-0.689658	-0.040030	0.030695	0.030165	0.124751	0.907441	-0.092720	0.650994	-0.691704	-0.250091	0.187634
30513	0.653630	-9.745473	-0.491889	-0.088866	-0.005912	0.033674	0.126327	0.908395	-0.091162	0.649650	-0.692922	-0.250064	0.187836
30514	0.720430	-9.596199	-0.503576	-0.164181	-0.029746	0.032402	0.125262	0.907606	-0.089321	0.647104	-0.695009	-0.250735	0.188018
30515	0.536922	-9.533531	-0.365170	-0.274705	-0.068216	0.060500	0.126286	0.909155	-0.083702	0.642765	-0.698500	-0.251830	0.188501
30516	0.658758	-9.820927	-0.747372	-0.268512	-0.093758	0.060594	0.127303	0.908819	-0.075204	0.638312	-0.701807	-0.253294	0.189387
30517	0.620690	-9.939846	-1.023073	-0.160691	-0.080888	0.038978	0.129926	0.908700	-0.070514	0.635562	-0.703639	-0.254410	0.190337
30518	0.498957	-9.695073	-1.143211	-0.089071	-0.056157	0.031904	0.129904	0.910235	-0.067373	0.633916	-0.704642	-0.255085	0.191209
30519	0.463458	-9.334897	-1.340148	-0.033687	-0.031321	0.065354	0.130967	0.908993	-0.067382	0.633093	-0.705182	-0.254713	0.192440
30520	0.518119	-9.665955	-1.082606	0.068071	-0.011109	0.069545	0.132551	0.908983	-0.066609	0.633743	-0.704555	-0.253681	0.193952
30521	0.404105	-10.034842	-1.235286	0.168112	-0.007388	0.057141	0.134169	0.907821	-0.071596	0.635911	-0.702580	-0.252338	0.195766
30522	0.391314	-10.388563	-1.233165	0.163419	0.019914	0.016484	0.135526	0.906654	-0.077365	0.638257	-0.700586	-0.251275	0.196642
30523	0.337036	-10.123672	-1.138730	0.072630	0.021538	-0.020910	0.136199	0.905809	-0.079072	0.639521	-0.699540	-0.251027	0.196575
30524	0.402849	-9.762372	-1.065829	0.002404	0.021480	-0.017590	0.136201	0.906348	-0.079857	0.639751	-0.699433	-0.251049	0.196181
30525	0.406848	-9.589179	-1.082568	-0.018776	0.019652	-0.010319	0.136989	0.906350	-0.078686	0.639679	-0.699605	-0.251037	0.195816
30526	0.479287	-9.607954	-0.986128	-0.013505	0.005053	-0.004730	0.134492	0.904853	-0.080891	0.639547	-0.699695	-0.251170	0.195753
30527	0.518357	-9.713890	-1.028061	-0.018817	0.005082	0.006325	0.135271	0.906094	-0.078934	0.639336	-0.699895	-0.251113	0.195802
30528	0.542680	-9.756997	-0.982826	-0.012672	0.017886	0.007261	0.135539	0.905677	-0.079329	0.639237	-0.700089	-0.250900	0.195706
30529	0.500141	-9.937437	-0.952144	-0.043184	0.019664	0.005265	0.135013	0.905678	-0.079848	0.638765	-0.700649	-0.250769	0.195412
30530	0.472712	-9.747563	-0.997750	-0.039729	0.006859	-0.001168	0.134469	0.906254	-0.077488	0.638262	-0.701099	-0.250929	0.195235
30531	0.395476	-9.728338	-0.959791	-0.025672	0.017809	-0.008501	0.135254	0.906805	-0.076185	0.638081	-0.701357	-0.250945	0.194880
30532	0.395327	-9.699701	-1.029010	-0.009904	0.017818	-0.013959	0.134199	0.905184	-0.075523	0.638103	-0.701409	-0.251016	0.194525
30533	0.431506	-9.704613	-1.079156	-0.001257	0.006897	-0.002821	0.135247	0.906683	-0.074746	0.638187	-0.701342	-0.250996	0.194519
30534	0.414988	-9.781729	-1.104398	0.009339	0.016027	-0.010162	0.134195	0.906819	-0.076046	0.638454	-0.701160	-0.250965	0.194338
30535	0.485245	-9.853856	-1.128761	0.005890	0.019685	-0.012024	0.135787	0.905435	-0.075929	0.638734	-0.701008	-0.250884	0.194070
30536	0.461016	-9.829926	-1.152658	-0.009849	0.016002	-0.015791	0.133539	0.906679	-0.077088	0.638753	-0.701041	-0.251011	0.193724
30537	0.414430	-9.661221	-1.045097	0.002287	0.005055	-0.008341	0.133401	0.907098	-0.076301	0.638892	-0.700900	-0.251078	0.193691
30538	0.465402	-9.733305	-1.045632	0.046095	0.006937	-0.008117	0.134606	0.906380	-0.078405	0.639622	-0.700224	-0.250987	0.193843
30539	0.491896	-9.725901	-1.006870	0.005854	0.014201	-0.010177	0.134334	0.907482	-0.077879	0.639863	-0.700064	-0.250950	0.193675
30540	0.480220	-9.805265	-0.988887	-0.053707	0.006845	-0.000312	0.133274	0.905869	-0.076431	0.639163	-0.700701	-0.251144	0.193433
30541	0.528088	-9.733186	-1.047446	-0.092256	0.012292	-0.003286	0.135126	0.904765	-0.075400	0.637992	-0.701820	-0.251415	0.192886
30542	0.530425	-9.718851	-1.078432	-0.081819	0.006837	0.002313	0.134313	0.907523	-0.073822	0.636882	-0.702822	-0.251691	0.192545
30543	0.530961	-9.834547	-1.137666	-0.074726	-0.002302	-0.001323	0.134430	0.907687	-0.070944	0.635873	-0.703669	-0.252055	0.192312
30544	0.576531	-9.781303	-1.074076	-0.108042	0.004988	0.003110	0.136136	0.908647	-0.068732	0.634380	-0.705001	-0.252433	0.191866
30545	0.479977	-9.762676	-1.199552	-0.109727	-0.007844	-0.008879	0.134536	0.908280	-0.066233	0.632876	-0.706228	-0.253108	0.191435
30546	0.484133	-9.623212	-1.228766	-0.092365	-0.020597	-0.001395	0.134257	0.908991	-0.063875	0.631484	-0.707230	-0.253825	0.191382
30547	0.436577	-9.768036	-1.334470	-0.043245	-0.016907	-0.008528	0.133716	0.909697	-0.062169	0.630865	-0.707582	-0.254354	0.191419
30548	0.383748	-9.816547	-1.417267	-0.092256	-0.000522	-0.012492	0.133448	0.908622	-0.060728	0.629618	-0.708601	-0.254969	0.190937
30549	0.383118	-9.681650	-1.372169	-0.083614	-0.002328	-0.006915	0.133832	0.907830	-0.057460	0.628486	-0.709529	-0.255443	0.190586
30550	0.440930	-9.672040	-1.409905	-0.046801	-0.009601	-0.012253	0.133953	0.909478	-0.056544	0.627835	-0.709942	-0.255988	0.190461
30551	0.499111	-9.739330	-1.419909	-0.069531	-0.013269	-0.010511	0.133432	0.908654	-0.057587	0.626855	-0.710633	-0.256597	0.190290
30552	0.510278	-9.554256	-1.484428	-0.081846	0.006810	-0.019841	0.133946	0.909221	-0.054974	0.625813	-0.711501	-0.257196	0.189673
30553	0.498654	-9.643114	-1.428166	-0.039724	0.005011	-0.023313	0.132479	0.909938	-0.053260	0.625394	-0.711823	-0.257645	0.189233
30554	0.556944	-9.734565	-1.467316	-0.050232	0.014159	-0.019682	0.132344	0.909945	-0.052736	0.624837	-0.712322	-0.258027	0.188673
30555	0.513928	-9.811307	-1.367965	-0.004753	0.008741	-0.007445	0.132600	0.910502	-0.051429	0.624877	-0.712302	-0.258072	0.188557
30556	0.479776	-9.727158	-1.367103	-0.018847	0.003250	-0.002898	0.131808	0.909964	-0.051423	0.624650	-0.712458	-0.258223	0.188515
30557	0.518392	-9.734183	-1.333232	-0.009917	-0.005914	-0.017604	0.131935	0.911059	-0.051162	0.624582	-0.712391	-0.258613	0.188457
30558	0.480059	-9.782090	-1.247837	0.020019	-0.002271	-0.030379	0.131546	0.909827	-0.051813	0.624987	-0.711901	-0.259068	0.188343
30559	0.527324	-9.585109	-1.369468	-0.061002	-0.015043	0.006140	0.131403	0.911205	-0.050765	0.624059	-0.712556	-0.259423	0.188450
30560	0.513208	-9.662400	-1.447506	-0.025868	-0.002239	-0.006618	0.131920	0.912579	-0.049460	0.623719	-0.712760	-0.259718	0.188400
30561	0.537155	-9.628730	-1.466016	0.065200	-0.006718	-0.011688	0.130213	0.910404	-0.050232	0.624699	-0.711778	-0.259748	0.188821
30562	0.547056	-9.681517	-1.428253	0.021439	0.010602	-0.010088	0.130358	0.911054	-0.053374	0.625112	-0.711421	-0.259757	0.188793
30563	0.537309	-9.662516	-1.495296	0.021336	0.020673	-0.004567	0.130093	0.911195	-0.053241	0.625580	-0.711128	-0.259509	0.188683
30564	0.503925	-9.739485	-1.467879	0.000315	0.006040	0.003657	0.130353	0.912015	-0.052981	0.625618	-0.711091	-0.259452	0.188776
30565	0.508636	-9.717967	-1.510746	0.008116	0.009720	0.008305	0.131677	0.912540	-0.053645	0.625789	-0.710992	-0.259208	0.188915
30566	0.498698	-9.652772	-1.437904	0.002035	0.021570	0.000869	0.128513	0.910383	-0.054275	0.625938	-0.710972	-0.259006	0.188776
30567	0.494108	-9.700816	-1.412213	-0.004835	0.009657	-0.007452	0.130227	0.909832	-0.052719	0.625983	-0.710955	-0.259035	0.188653
30568	0.484492	-9.705549	-1.383561	0.023222	0.010588	-0.011003	0.129835	0.909557	-0.053370	0.626427	-0.710575	-0.259034	0.188608
30569	0.503608	-9.666838	-1.332425	0.026534	0.023431	0.006527	0.130619	0.911330	-0.052852	0.626938	-0.710288	-0.258572	0.188630
30570	0.523185	-9.729492	-1.371532	0.009083	0.027063	0.002745	0.129973	0.910357	-0.055203	0.627210	-0.710213	-0.258237	0.188464
30571	0.537649	-9.729496	-1.381000	0.014401	0.016091	-0.002747	0.131299	0.910608	-0.055868	0.627545	-0.710002	-0.258043	0.188411
30572	0.523254	-9.746533	-1.429387	0.007366	0.005126	0.000926	0.131033	0.910749	-0.055735	0.627689	-0.709859	-0.258007	0.188517
30573	0.508715	-9.729588	-1.390874	-0.004842	-0.000385	-0.002820	0.130377	0.909661	-0.055992	0.627664	-0.709829	-0.258094	0.188598
30574	0.511334	-9.772829	-1.372251	-0.024060	-0.005891	-0.002907	0.130638	0.910207	-0.055732	0.627317	-0.710017	-0.258377	0.188656
30575	0.547471	-9.768059	-1.405456	-0.032785	0.006888	-0.008507	0.131295	0.911159	-0.055475	0.626953	-0.710335	-0.258558	0.188418
30576	0.520546	-9.681373	-1.370882	-0.032950	0.006002	0.004408	0.130105	0.910492	-0.055204	0.626513	-0.710715	-0.258626	0.188357
30577	0.520641	-9.700541	-1.347143	-0.025836	-0.002239	-0.003848	0.128910	0.910514	-0.054409	0.626184	-0.710935	-0.258829	0.188344
30578	0.527961	-9.719858	-1.371352	-0.041760	-0.002209	0.013608	0.130348	0.912295	-0.052326	0.625543	-0.711445	-0.258891	0.188461
30579	0.494030	-9.681328	-1.342321	-0.025862	0.001415	-0.002933	0.130093	0.910381	-0.052717	0.625230	-0.711681	-0.259034	0.188410
30580	0.491733	-9.708014	-1.405134	0.023200	0.001459	-0.008220	0.130622	0.910510	-0.052853	0.625615	-0.711280	-0.259115	0.188536
30581	0.479457	-9.662411	-1.431017	0.012578	0.009692	-0.000906	0.130097	0.910508	-0.053633	0.625885	-0.711077	-0.258979	0.188593
30582	0.489426	-9.729643	-1.395856	0.014324	0.010620	0.004642	0.130489	0.911463	-0.053374	0.626142	-0.710888	-0.258795	0.188704
30583	0.528011	-9.734640	-1.472388	0.005537	0.006970	0.006452	0.129963	0.910513	-0.053240	0.626268	-0.710803	-0.258615	0.188856
30584	0.489280	-9.700949	-1.448270	-0.002326	0.012429	0.002708	0.129697	0.910925	-0.053368	0.626305	-0.710818	-0.258502	0.188833
30585	0.508786	-9.746595	-1.439126	0.012692	0.014247	-0.008290	0.129701	0.910511	-0.053761	0.626623	-0.710596	-0.258413	0.188734
30586	0.479807	-9.734434	-1.384010	0.004871	0.019699	-0.013878	0.129691	0.911074	-0.052190	0.626865	-0.710466	-0.258406	0.188427
30587	0.498731	-9.657387	-1.380352	0.012488	0.023423	0.008301	0.129971	0.909955	-0.054418	0.627164	-0.710367	-0.257966	0.188406
30588	0.523182	-9.726922	-1.323483	0.014401	0.016089	-0.000903	0.130233	0.911042	-0.054681	0.627471	-0.710167	-0.257795	0.188373
30589	0.528235	-9.777591	-1.367358	-0.002169	0.006925	-0.004661	0.129435	0.911195	-0.054020	0.627528	-0.710121	-0.257801	0.188349
30590	0.513615	-9.746454	-1.400668	-0.022369	0.014222	-0.002008	0.128908	0.911196	-0.054540	0.627306	-0.710370	-0.257808	0.188138
30591	0.585545	-9.662123	-1.408416	-0.018948	0.009681	0.002630	0.128372	0.911622	-0.053488	0.627110	-0.710584	-0.257740	0.188078
30592	0.551860	-9.676612	-1.404132	-0.027636	0.005082	-0.002945	0.128493	0.912457	-0.051918	0.626772	-0.710861	-0.257890	0.187954
30593	0.518165	-9.688679	-1.395013	0.002056	0.006955	0.004585	0.128098	0.912322	-0.052177	0.626852	-0.710811	-0.257750	0.188064
30594	0.484266	-9.657400	-1.375686	0.000418	0.006915	-0.008347	0.128100	0.912453	-0.052700	0.626941	-0.710714	-0.257853	0.187995
30595	0.508789	-9.743926	-1.362266	0.033601	0.012469	0.004738	0.127841	0.912038	-0.053484	0.627498	-0.710290	-0.257522	0.188193
30596	0.489381	-9.720010	-1.393321	0.003777	0.027063	0.006409	0.129172	0.911466	-0.054542	0.627684	-0.710304	-0.257145	0.188037
30597	0.556834	-9.707809	-1.382917	-0.032941	0.010577	0.004404	0.128374	0.911483	-0.053750	0.627286	-0.710706	-0.257094	0.187915
30598	0.522996	-9.691108	-1.404605	-0.004869	0.016065	-0.004693	0.128772	0.912290	-0.054538	0.627332	-0.710728	-0.257052	0.187737
30599	0.465221	-9.710524	-1.419821	-0.015379	0.019701	-0.004753	0.129037	0.911336	-0.054017	0.627263	-0.710898	-0.256950	0.187462
30600	0.508758	-9.739262	-1.405413	-0.030234	0.020604	-0.004827	0.128237	0.911629	-0.052964	0.626973	-0.711255	-0.256943	0.187083
30601	0.498940	-9.700633	-1.361751	-0.004819	0.019704	-0.008391	0.127968	0.911640	-0.052176	0.627068	-0.711275	-0.256852	0.186817
30602	0.503800	-9.707760	-1.337799	-0.020657	0.009661	0.002620	0.127975	0.911084	-0.053093	0.626830	-0.711509	-0.256843	0.186738
30603	0.513407	-9.700571	-1.352012	-0.034587	0.001404	-0.004821	0.127959	0.913015	-0.051390	0.626396	-0.711849	-0.257041	0.186625
30604	0.508572	-9.695597	-1.301573	-0.001281	0.006910	-0.008354	0.128231	0.912048	-0.052047	0.626462	-0.711775	-0.257145	0.186543
30605	0.557103	-9.763013	-1.342878	0.011793	-0.013144	0.002824	0.127698	0.912874	-0.052043	0.626589	-0.711515	-0.257241	0.186973
30606	0.561464	-9.666869	-1.375098	-0.018762	-0.013211	-0.012101	0.127443	0.911232	-0.052565	0.626316	-0.711565	-0.257718	0.187041
30607	0.491183	-9.595201	-1.485180	0.005414	0.006977	0.010135	0.127975	0.912169	-0.053877	0.626427	-0.711500	-0.257483	0.187243
30608	0.513569	-9.739466	-1.467789	0.044032	0.008843	0.008489	0.128638	0.912430	-0.054406	0.627084	-0.710952	-0.257153	0.187577
30609	0.564408	-9.782610	-1.448714	-0.015396	0.008768	0.002655	0.127979	0.912432	-0.054924	0.626933	-0.711118	-0.257081	0.187551
30610	0.538002	-9.806701	-1.442097	-0.048635	0.001416	0.002498	0.129429	0.912157	-0.053496	0.626255	-0.711671	-0.257281	0.187442
30611	0.465505	-9.768060	-1.358207	0.000485	-0.001314	-0.007407	0.128381	0.910112	-0.054143	0.626317	-0.711548	-0.257418	0.187516
30612	0.440574	-9.594893	-1.365614	-0.026061	0.008754	0.009969	0.129164	0.910802	-0.052579	0.625971	-0.711886	-0.257331	0.187509
30613	0.460163	-9.657317	-1.337499	-0.017108	0.003243	-0.004740	0.128891	0.910687	-0.050745	0.625796	-0.712013	-0.257437	0.187465
30614	0.537618	-9.719592	-1.299238	-0.002172	-0.009523	-0.002793	0.127436	0.912466	-0.052171	0.625743	-0.711916	-0.257673	0.187684
30615	0.604908	-9.676390	-1.370025	-0.020669	-0.008595	0.004496	0.128891	0.912180	-0.051791	0.625427	-0.712087	-0.257810	0.187904
30616	0.580850	-9.691188	-1.461683	0.012582	0.005144	0.000953	0.128100	0.911911	-0.052308	0.625647	-0.711881	-0.257750	0.188033
30617	0.539876	-9.696264	-1.514951	0.030098	0.008807	-0.002657	0.127574	0.912182	-0.053089	0.626167	-0.711447	-0.257583	0.188173
30618	0.595517	-9.734553	-1.486161	-0.011993	-0.000340	0.010069	0.127708	0.911770	-0.053090	0.625973	-0.711574	-0.257559	0.188372
30619	0.530606	-9.773094	-1.460900	-0.040753	0.005072	-0.001161	0.126643	0.911796	-0.051773	0.625457	-0.712022	-0.257687	0.188215
30620	0.482070	-9.705759	-1.443604	-0.052169	0.005966	-0.001226	0.127169	0.911524	-0.050992	0.624765	-0.712615	-0.257899	0.187979
30621	0.518228	-9.700595	-1.361570	-0.043375	0.026986	-0.004905	0.127691	0.912618	-0.050341	0.624339	-0.713158	-0.257816	0.187450
30622	0.537293	-9.652332	-1.331907	-0.008261	0.020600	-0.015794	0.129268	0.913705	-0.049176	0.624405	-0.713185	-0.257877	0.187041
30623	0.510704	-9.637949	-1.331954	-0.002244	0.013320	-0.004679	0.127949	0.912899	-0.049296	0.624500	-0.713159	-0.257806	0.186923
30624	0.561650	-9.707923	-1.418884	-0.008430	0.012430	0.002680	0.127684	0.912224	-0.048771	0.624451	-0.713251	-0.257713	0.186865
30625	0.561834	-9.748993	-1.467472	0.002084	0.001480	0.003676	0.128609	0.912624	-0.048778	0.624516	-0.713169	-0.257655	0.187041
30626	0.527841	-9.701150	-1.529536	-0.008424	0.012420	-0.002857	0.128348	0.912077	-0.049038	0.624488	-0.713233	-0.257639	0.186912
30627	0.518239	-9.708241	-1.486513	-0.018970	0.017901	0.002618	0.127013	0.913743	-0.047980	0.624339	-0.713471	-0.257471	0.186731
30628	0.491497	-9.660038	-1.447676	-0.029452	0.016960	-0.001129	0.127282	0.913460	-0.048636	0.624025	-0.713821	-0.257460	0.186458
30629	0.513412	-9.705721	-1.450513	-0.011889	0.021542	-0.004736	0.127284	0.912913	-0.048637	0.624023	-0.713947	-0.257324	0.186170
30630	0.518541	-9.768076	-1.393723	0.018815	0.012433	-0.004564	0.127286	0.911689	-0.048114	0.624391	-0.713663	-0.257228	0.186157
30631	0.479735	-9.720070	-1.405415	0.035480	0.014256	-0.011869	0.128081	0.912762	-0.049167	0.625057	-0.713131	-0.257107	0.186130
30632	0.498522	-9.614157	-1.403754	0.044062	-0.009455	0.002973	0.127029	0.912355	-0.050074	0.625644	-0.712488	-0.257081	0.186653
30633	0.552156	-9.739174	-1.405007	0.107228	-0.007571	-0.004085	0.126897	0.913711	-0.051251	0.627190	-0.711014	-0.256852	0.187403
30634	0.590917	-9.777546	-1.390779	0.093338	0.012497	-0.015258	0.126785	0.912860	-0.054522	0.628657	-0.709741	-0.256618	0.187630
30635	0.600855	-9.840130	-1.403568	0.096904	0.014320	-0.018931	0.126143	0.911743	-0.057527	0.630219	-0.708395	-0.256364	0.187824
30636	0.667677	-9.695677	-1.417723	0.082851	0.019792	-0.022706	0.124695	0.912559	-0.059608	0.631597	-0.707236	-0.256187	0.187805
30637	0.566697	-9.753467	-1.371462	0.130970	0.023496	-0.016933	0.124719	0.911427	-0.063404	0.633669	-0.705502	-0.255663	0.188061
30638	0.504115	-9.772581	-1.295493	0.296639	0.045536	-0.040125	0.123820	0.911518	-0.068893	0.638250	-0.701630	-0.254576	0.188529
30639	0.509168	-9.810151	-1.027096	0.435173	0.067566	-0.054225	0.123471	0.910614	-0.077658	0.644916	-0.695947	-0.252848	0.189231
30640	0.725865	-9.731399	-0.639860	0.635040	0.071399	-0.071677	0.122231	0.908295	-0.092175	0.654364	-0.687552	-0.250515	0.190583
30641	0.664365	-9.458450	-0.295709	0.915350	0.075267	-0.096124	0.118380	0.906207	-0.113868	0.667631	-0.675167	-0.247343	0.192976
30642	0.754750	-9.687675	0.167652	1.165181	0.076415	-0.101311	0.116953	0.900753	-0.141340	0.683983	-0.659172	-0.243121	0.196347
30643	0.832438	-9.790107	0.423814	1.243373	0.066408	-0.112893	0.116855	0.893373	-0.168563	0.700985	-0.641557	-0.238767	0.200038
30644	0.673838	-9.882719	0.874763	1.166440	0.050762	-0.100345	0.113875	0.883256	-0.199427	0.716435	-0.624704	-0.234608	0.203529
30645	0.808643	-9.826150	1.155294	0.884489	0.047762	-0.081465	0.112984	0.875343	-0.226250	0.727990	-0.611620	-0.231326	0.206009
30646	0.832569	-9.777156	1.396273	0.697180	0.039337	-0.075022	0.109047	0.863534	-0.249779	0.736959	-0.601155	-0.228817	0.207718
30647	1.019732	-9.581394	1.540005	0.611300	0.049329	-0.069939	0.106890	0.857815	-0.263766	0.744824	-0.591862	-0.226404	0.208992
30648	0.927632	-9.467468	1.838428	0.744380	0.064060	-0.071146	0.107519	0.851916	-0.278823	0.754171	-0.580593	-0.223168	0.210555
30649	0.936872	-9.365007	2.243266	0.868737	0.057782	-0.066824	0.107913	0.842163	-0.296890	0.764733	-0.567225	-0.219415	0.212830
30650	0.984586	-9.243415	2.591115	0.871317	0.075157	-0.057617	0.107540	0.830467	-0.318877	0.775109	-0.553820	-0.215186	0.214905
30651	1.062468	-9.386738	2.851506	0.821461	0.078785	-0.043102	0.105847	0.817424	-0.340331	0.784674	-0.541038	-0.210925	0.216970
30652	1.173266	-9.346625	3.258818	1.061532	0.071701	-0.051107	0.106013	0.801632	-0.361278	0.796539	-0.524294	-0.205711	0.219829
30653	1.110098	-9.219559	3.864982	1.466491	0.062848	-0.091511	0.106211	0.784287	-0.387068	0.812274	-0.500478	-0.199186	0.223737
30654	0.902826	-8.708406	4.292737	1.741297	0.072203	-0.103092	0.105176	0.754707	-0.421490	0.829995	-0.471761	-0.191123	0.228080
30655	1.212347	-7.832775	5.460235	1.975448	0.079849	-0.061355	0.104570	0.719632	-0.458273	0.848612	-0.438583	-0.181270	0.233759
30656	1.089204	-7.786648	5.651787	1.806326	0.076034	-0.039143	0.102141	0.679097	-0.496484	0.864378	-0.407798	-0.171801	0.238821
30657	0.958059	-7.576813	5.874369	1.569077	0.064777	-0.039422	0.102694	0.642309	-0.525688	0.877206	-0.380471	-0.163476	0.242956
30658	0.923274	-7.328998	6.592924	1.537643	0.073837	-0.035925	0.105709	0.609258	-0.547320	0.888926	-0.353488	-0.154954	0.246670
30659	0.901106	-6.707178	6.908726	1.516322	0.066509	-0.026828	0.105965	0.572130	-0.569979	0.899614	-0.326431	-0.146458	0.250375
30660	1.009510	-6.156584	7.428805	1.635026	0.066687	-0.002260	0.108614	0.531155	-0.591873	0.910026	-0.297094	-0.137070	0.254557
30661	1.113976	-5.793751	7.927009	1.563275	0.086685	-0.008212	0.105709	0.485083	-0.610584	0.919183	-0.268716	-0.127568	0.258110
30662	1.149882	-5.225507	8.021739	1.661396	0.069347	-0.042785	0.106363	0.440353	-0.627622	0.928006	-0.238197	-0.117951	0.261064
30663	0.947783	-4.291912	8.143378	1.711515	0.086776	-0.029692	0.110842	0.396961	-0.643251	0.936002	-0.206461	-0.107536	0.264028
30664	1.143463	-3.847419	8.545151	1.893349	0.098898	-0.014966	0.112425	0.344620	-0.655196	0.943442	-0.171289	-0.095753	0.267224
30665	1.095781	-2.948085	8.408478	1.829735	0.119868	-0.014441	0.114795	0.290113	-0.664139	0.949401	-0.137028	-0.083772	0.269894
30666	1.055419	-2.538923	9.170054	1.444566	0.155045	-0.011862	0.115014	0.236511	-0.667176	0.953280	-0.110268	-0.073114	0.271573
30667	1.001646	-2.361494	9.721798	1.110107	0.188487	0.002064	0.119663	0.198728	-0.668409	0.955765	-0.089836	-0.063548	0.272771
30668	0.913565	-2.087113	9.796844	0.712830	0.211728	-0.027688	0.127155	0.175965	-0.667695	0.957360	-0.077220	-0.055738	0.272749
30669	0.931979	-1.878167	10.376111	0.849972	0.191614	-0.074969	0.130941	0.152977	-0.666427	0.959157	-0.061630	-0.047635	0.271938
30670	0.612619	-1.642835	10.424444	1.107770	0.178901	-0.134579	0.136058	0.125617	-0.663471	0.961181	-0.041112	-0.038418	0.270120
30671	0.411952	-1.033432	10.027804	1.022975	0.154903	-0.194993	0.137202	0.096411	-0.658390	0.962981	-0.021873	-0.030160	0.266982
30672	0.375298	-0.422482	9.988017	0.665069	0.108719	-0.236449	0.142828	0.073967	-0.655306	0.964500	-0.009399	-0.024701	0.262757
30673	0.304894	-0.321693	9.950363	0.349916	0.099223	-0.239883	0.146303	0.060838	-0.652330	0.965835	-0.002800	-0.021076	0.258283
30674	0.455286	0.001492	10.085937	0.426559	0.055540	-0.206215	0.149244	0.051252	-0.651049	0.966903	0.005341	-0.017898	0.254460
30675	0.574953	0.179008	9.859077	0.504525	0.033902	-0.137494	0.150341	0.037601	-0.648317	0.967501	0.015230	-0.014749	0.251977
30676	0.550943	0.162510	9.973855	0.383142	0.026614	-0.071650	0.151278	0.030788	-0.645317	0.967723	0.022632	-0.012370	0.250694
30677	0.617797	0.289207	9.692975	0.090112	0.019148	-0.019595	0.151417	0.026161	-0.643227	0.967775	0.024533	-0.011646	0.250348
30678	0.638177	0.052992	9.560216	-0.083436	0.019051	0.012764	0.153021	0.021905	-0.643373	0.967752	0.022921	-0.011790	0.250581
30679	0.743445	0.226513	9.580437	-0.165086	-0.002905	0.032684	0.154076	0.024207	-0.644296	0.967651	0.019965	-0.012824	0.251173
30680	0.802612	-0.042334	9.733263	-0.172719	0.000726	0.028961	0.152207	0.029143	-0.644802	0.967569	0.016712	-0.013778	0.251677
30681	0.666390	0.222949	9.990184	-0.107879	0.013518	0.013560	0.152578	0.038413	-0.646633	0.967532	0.014773	-0.014227	0.251913
30682	0.580216	0.103481	10.285389	-0.053264	0.006186	-0.003688	0.152705	0.040185	-0.646895	0.967571	0.013814	-0.014463	0.251808
30683	0.381390	0.333488	10.113910	-0.026917	0.038101	-0.038691	0.153506	0.036908	-0.645725	0.967778	0.013330	-0.014018	0.251062
30684	0.516587	0.289988	9.980124	-0.137307	0.026155	-0.028148	0.155616	0.040831	-0.647311	0.967959	0.010650	-0.014282	0.250476
30685	0.460762	0.366744	9.942268	-0.074354	0.029876	-0.027841	0.155077	0.041400	-0.645736	0.968117	0.009295	-0.014241	0.249922
30686	0.401589	0.125326	9.741474	0.138940	0.033853	0.006469	0.155994	0.044390	-0.646265	0.968065	0.011915	-0.012980	0.250078
30687	0.408329	0.226106	9.656526	0.059955	0.030152	0.018992	0.156932	0.040017	-0.645228	0.967958	0.013145	-0.012274	0.250469
30688	0.647643	0.107329	9.964381	-0.078418	-0.015597	0.053443	0.157333	0.038240	-0.644840	0.967704	0.011793	-0.013071	0.251474
30689	0.619169	0.000591	9.727351	-0.034801	-0.010026	0.064737	0.157468	0.037963	-0.645103	0.967378	0.011370	-0.013649	0.252715
30690	0.689191	-0.013072	9.912665	-0.025831	-0.028326	0.053738	0.156547	0.038777	-0.646665	0.967104	0.011100	-0.014428	0.253731
30691	0.667194	0.033686	9.526607	0.058283	-0.039238	0.029264	0.153634	0.036643	-0.644810	0.966924	0.012628	-0.015113	0.254303
30692	0.585928	-0.115617	9.538157	0.091639	-0.017294	0.024788	0.151261	0.034754	-0.645054	0.966767	0.014582	-0.015075	0.254797
30693	0.484099	0.015019	9.803115	0.070513	-0.026451	0.039448	0.151675	0.029698	-0.644536	0.966530	0.016261	-0.015465	0.255571
30694	0.621767	-0.037821	9.750843	0.136887	-0.031792	0.058259	0.151550	0.027920	-0.644798	0.966173	0.019153	-0.015487	0.256716
30695	0.692303	-0.157088	10.013904	0.131728	-0.082951	0.073084	0.149061	0.021797	-0.645042	0.965708	0.022272	-0.016685	0.258134
30696	0.197802	-0.120754	9.668901	-0.007081	-0.097689	0.105611	0.145365	0.019108	-0.644751	0.965128	0.022706	-0.018743	0.260118
30697	0.542917	-0.192268	9.663918	-0.161463	-0.095875	0.146373	0.142719	0.020764	-0.646169	0.964385	0.020167	-0.021741	0.262837
30698	0.486886	-0.053887	10.056646	-0.035580	-0.114901	0.171945	0.139549	0.020247	-0.646798	0.963436	0.020112	-0.024301	0.266074
30699	0.692615	-0.229834	9.849640	-0.060356	-0.095618	0.201341	0.135722	0.019999	-0.648599	0.962323	0.019466	-0.026788	0.269884
30700	0.787516	0.097773	9.903134	-0.069390	-0.086443	0.213266	0.130967	0.020035	-0.650392	0.961141	0.018585	-0.028996	0.273901
30701	1.010238	-0.094310	9.892917	0.056794	-0.089018	0.213004	0.127668	0.016801	-0.649582	0.959880	0.020137	-0.030731	0.277994
30702	1.058217	-0.056830	9.567397	0.039286	-0.066200	0.196272	0.123715	0.014100	-0.650860	0.958722	0.021242	-0.031948	0.281747
30703	0.932409	0.039544	9.678006	0.102375	-0.013190	0.179887	0.120548	0.009778	-0.649397	0.957636	0.023251	-0.031972	0.285255
30704	0.812251	-0.058132	9.329817	0.032420	0.019589	0.159182	0.120028	0.005154	-0.647693	0.956716	0.023762	-0.031571	0.288327
30705	0.657405	0.072873	9.733523	-0.056478	0.021185	0.125488	0.118449	0.003798	-0.648466	0.956018	0.022552	-0.031819	0.290705
30706	0.740117	-0.075540	9.909864	-0.014069	0.005636	0.103586	0.118986	0.001879	-0.648472	0.955420	0.022288	-0.031924	0.292671
30707	0.425169	0.251649	10.079561	-0.103472	-0.006402	0.101276	0.119782	0.001864	-0.649001	0.954854	0.020344	-0.032947	0.294541
30708	0.503056	0.092689	9.989233	-0.101725	-0.002712	0.107751	0.118311	0.005845	-0.648857	0.954254	0.018450	-0.033726	0.296515
30709	0.372876	0.092697	10.067241	-0.022722	-0.020978	0.088793	0.118587	0.003243	-0.649122	0.953709	0.018131	-0.034515	0.298193
30710	0.469517	0.039019	9.793713	-0.055668	-0.060364	0.055472	0.118052	0.005295	-0.649509	0.953356	0.017496	-0.036103	0.299171
30711	0.739740	-0.004027	9.714007	-0.108322	-0.088658	0.075566	0.113825	0.005192	-0.650915	0.952861	0.015948	-0.038673	0.300510
30712	0.824927	-0.180053	9.553888	-0.096189	-0.083097	0.092245	0.111713	0.006563	-0.652860	0.952267	0.014648	-0.040947	0.302152
30713	1.097375	-0.176817	9.638101	-0.169585	-0.064889	0.082626	0.110522	0.007933	-0.653896	0.951744	0.011775	-0.043444	0.303574
30714	1.198567	-0.156968	9.754556	-0.164101	-0.013762	0.056735	0.109185	0.012179	-0.654407	0.951419	0.008790	-0.044798	0.304494
30715	1.144168	0.137076	9.931022	-0.028900	-0.002799	0.003856	0.109181	0.013952	-0.654799	0.951385	0.008300	-0.045252	0.304550
30716	1.052654	0.107408	9.752101	0.028470	-0.012012	-0.049367	0.110250	0.013376	-0.656509	0.951669	0.009064	-0.045381	0.303619
30717	0.970349	0.174403	9.689855	0.082021	-0.021155	-0.071236	0.109069	0.009709	-0.655585	0.952051	0.010888	-0.045491	0.302342
30718	1.005010	-0.012861	9.790781	0.041820	-0.019355	-0.063128	0.109213	0.007242	-0.656111	0.952402	0.011963	-0.045676	0.301165
30719	0.652276	0.127352	9.484569	-0.030540	-0.019370	-0.027518	0.109609	0.005612	-0.654675	0.952543	0.011601	-0.046426	0.300618
30720	0.767968	0.140011	9.601059	-0.016612	-0.033932	-0.012656	0.108949	0.007650	-0.656632	0.952591	0.011604	-0.047253	0.300338
30721	0.908258	0.059698	9.956542	-0.048008	-0.035780	-0.004501	0.107623	0.008892	-0.656882	0.952581	0.010996	-0.048409	0.300209
30722	0.981272	-0.095009	9.705383	-0.000555	-0.039404	-0.022700	0.106828	0.009445	-0.657137	0.952679	0.011348	-0.049241	0.299749
30723	1.314533	-0.188960	10.182511	0.081982	-0.068534	-0.017610	0.105511	0.006600	-0.656212	0.952681	0.013426	-0.050245	0.299489
30724	1.324678	-0.294798	10.185923	-0.002911	-0.085060	-0.010626	0.104992	0.004687	-0.656732	0.952656	0.013995	-0.051963	0.299249
30725	1.008708	-0.284752	9.789402	-0.081269	-0.059512	0.012925	0.102480	0.005118	-0.657497	0.952522	0.012863	-0.053787	0.299405
30726	0.835794	-0.421683	9.953916	-0.120024	0.009021	0.040307	0.100494	0.007448	-0.659050	0.952314	0.010583	-0.054427	0.300039
30727	0.951115	-0.345271	9.715996	-0.141041	0.073873	0.020723	0.102466	0.009893	-0.658280	0.952280	0.007482	-0.054057	0.300307
30728	1.218601	-0.336806	9.221670	-0.038312	0.062974	-0.025791	0.103260	0.011648	-0.659594	0.952506	0.006506	-0.053166	0.299773
30729	1.140903	-0.221463	9.222562	0.032777	0.011811	-0.045664	0.106692	0.012710	-0.658836	0.952772	0.007159	-0.052935	0.298952
30730	0.998165	-0.113018	9.354789	0.021874	-0.022851	-0.003225	0.106171	0.009716	-0.658179	0.952763	0.007819	-0.053322	0.298895
30731	0.904968	-0.283590	9.485965	-0.069615	-0.013688	0.055365	0.104717	0.010543	-0.659083	0.952411	0.006566	-0.054195	0.299887
30732	0.731561	-0.306640	9.882536	-0.129250	0.015494	0.077157	0.104577	0.011102	-0.658035	0.951975	0.004031	-0.054768	0.301209
30733	0.786489	-0.185395	10.124818	-0.029433	0.011940	0.077662	0.105112	0.012170	-0.659870	0.951507	0.003358	-0.054885	0.302671
30734	0.696495	-0.014339	10.241610	0.012852	0.033808	0.040913	0.105642	0.009720	-0.658305	0.951296	0.003457	-0.054249	0.303448
30735	0.701142	0.032178	10.472771	0.056834	0.059381	0.021711	0.106831	0.009575	-0.657792	0.951211	0.004212	-0.052898	0.303943
30736	0.860260	0.021840	10.171625	-0.057174	0.057509	0.034990	0.106711	0.008331	-0.659362	0.951064	0.002842	-0.052236	0.304532
30737	0.958466	0.156641	10.131220	0.068913	0.032053	0.026437	0.108031	0.007509	-0.658064	0.950921	0.004012	-0.051312	0.305125
30738	0.892430	0.330143	9.542469	0.140345	-0.002545	0.033308	0.109230	0.003547	-0.656636	0.950704	0.006766	-0.050589	0.305872
30739	1.039631	0.298798	9.437774	0.154462	-0.029940	0.025125	0.108446	-0.000398	-0.655716	0.950483	0.009981	-0.050309	0.306514
30740	1.099695	0.352596	9.655150	0.252519	-0.038966	0.030247	0.107142	-0.008153	-0.653746	0.950197	0.015094	-0.049589	0.307309
30741	1.062431	0.068008	9.482763	0.203463	-0.015229	0.040128	0.106906	-0.016479	-0.653093	0.949854	0.019156	-0.048733	0.308278
30742	1.236393	-0.005922	9.574575	0.224539	0.034154	0.036476	0.107712	-0.022345	-0.651140	0.949566	0.023280	-0.046796	0.309181
30743	1.126794	-0.282896	9.560065	0.166930	0.035892	0.033422	0.107328	-0.027656	-0.649699	0.949297	0.026324	-0.045207	0.309998
30744	1.161506	-0.479678	9.692067	0.182435	0.026873	0.076900	0.108135	-0.033116	-0.648138	0.948741	0.029656	-0.043689	0.311613
30745	1.312517	-0.804365	9.645711	0.064647	0.006840	0.148342	0.107361	-0.038842	-0.647742	0.947766	0.030779	-0.043387	0.314500
30746	1.462915	-0.999083	9.610774	-0.055094	0.006941	0.230812	0.106570	-0.041417	-0.646428	0.946338	0.029596	-0.043826	0.318822
30747	1.432135	-1.114333	9.700096	-0.137759	0.001480	0.280241	0.105774	-0.040453	-0.646683	0.944601	0.026718	-0.045040	0.324017
30748	1.109528	-1.216228	9.642840	-0.166139	-0.007636	0.318866	0.103921	-0.038534	-0.648106	0.942586	0.023448	-0.046510	0.329878
30749	0.815912	-0.822525	9.549595	-0.327479	-0.009671	0.318023	0.101269	-0.034423	-0.650046	0.940576	0.016947	-0.049213	0.335570
30750	0.906981	-0.696427	9.782679	-0.474064	-0.011775	0.272980	0.099533	-0.025692	-0.653430	0.938829	0.007947	-0.052784	0.340222
30751	0.746546	-0.414768	9.917170	-0.365098	-0.008173	0.216285	0.098064	-0.016967	-0.657209	0.937353	0.000796	-0.055652	0.343905
30752	0.629213	-0.075715	9.923230	-0.156395	-0.011762	0.158261	0.095942	-0.010424	-0.661246	0.936239	-0.002123	-0.057027	0.346699
30753	0.883723	0.151217	9.996008	-0.091284	-0.034602	0.119863	0.095796	-0.008361	-0.660066	0.935342	-0.003816	-0.058462	0.348861
30754	0.821220	0.107384	9.879577	-0.064021	-0.042836	0.105248	0.094208	-0.007394	-0.660838	0.934544	-0.004730	-0.059778	0.350758
30755	1.038432	0.059566	9.842523	-0.206529	-0.056696	0.093484	0.093405	-0.003162	-0.662138	0.933774	-0.008344	-0.062408	0.352282
30756	1.001256	-0.244329	9.653061	-0.036385	-0.090372	0.074110	0.089976	-0.003958	-0.663681	0.933125	-0.008371	-0.064416	0.353635
30757	0.987774	-0.435468	10.055969	-0.063893	-0.072229	0.046260	0.088925	-0.004503	-0.664720	0.932676	-0.009130	-0.066321	0.354449
30758	1.153522	-0.810065	10.181899	-0.019790	-0.008234	0.031641	0.086269	-0.000928	-0.665482	0.932434	-0.009375	-0.066684	0.355010
30759	1.114597	-0.748584	9.889515	-0.021304	0.073908	-0.018331	0.088916	-0.000417	-0.666026	0.932641	-0.010294	-0.065571	0.354648
30760	1.017440	-0.594550	9.957988	-0.052097	0.079135	-0.099722	0.091950	0.000923	-0.665265	0.933436	-0.011588	-0.064560	0.352696
30761	0.720434	-0.517189	9.533781	-0.001881	0.051625	-0.152963	0.094997	0.002373	-0.667121	0.934562	-0.011805	-0.063734	0.349847
30762	1.007841	-0.633037	9.263561	-0.028885	0.033349	-0.164126	0.096319	0.002225	-0.666739	0.935741	-0.012261	-0.063428	0.346720
30763	1.210926	-0.729517	9.780251	0.048174	-0.008542	-0.134132	0.099353	0.002887	-0.665455	0.936654	-0.011141	-0.063381	0.344294
30764	1.322875	-0.950748	9.754186	-0.083233	-0.054291	-0.104256	0.098957	0.004789	-0.667021	0.937283	-0.012088	-0.065071	0.342229
30765	1.139396	-0.900653	9.733970	-0.167300	-0.061721	-0.105602	0.097891	0.009427	-0.668974	0.937860	-0.014684	-0.067507	0.340067
30766	1.009577	-0.980322	9.731641	-0.204111	-0.065417	-0.097478	0.098932	0.014605	-0.669372	0.938364	-0.017830	-0.070227	0.337969
30767	1.000242	-1.032178	10.052518	-0.155595	-0.067275	-0.120303	0.095745	0.019952	-0.671176	0.939002	-0.020162	-0.072685	0.335538
30768	1.038889	-1.070082	9.500190	-0.187967	-0.061834	-0.140770	0.095731	0.027304	-0.673921	0.939769	-0.022967	-0.075241	0.332634
30769	1.212619	-1.085491	9.818485	-0.252607	-0.071035	-0.138310	0.096370	0.035073	-0.675231	0.940431	-0.027079	-0.078419	0.329708
30770	1.329050	-1.229253	9.927987	-0.280930	-0.010644	-0.100698	0.097411	0.043505	-0.678114	0.940909	-0.032029	-0.080602	0.327365
30771	1.170206	-1.271425	10.353234	-0.209414	0.091815	-0.070971	0.097241	0.052805	-0.677585	0.941357	-0.036507	-0.080386	0.325658
30772	1.148856	-0.856935	9.847504	-0.137496	0.117370	-0.131572	0.099874	0.056735	-0.677867	0.942291	-0.039543	-0.079245	0.322869
30773	0.916080	-0.612321	9.042132	-0.105833	0.075247	-0.188578	0.104488	0.061870	-0.678425	0.943518	-0.041739	-0.078735	0.319113
30774	0.823678	-0.443832	9.113254	0.023653	0.044304	-0.186041	0.107257	0.064571	-0.678446	0.944799	-0.041181	-0.077979	0.315560
30775	1.003602	-0.745227	9.528424	-0.180562	0.029612	-0.122433	0.109360	0.067559	-0.677938	0.945448	-0.044560	-0.078709	0.312966
30776	1.067662	-1.004883	10.255187	-0.075418	0.033416	-0.090522	0.112130	0.071612	-0.679398	0.946018	-0.045954	-0.078705	0.311035
30777	1.173589	-0.973568	10.203800	-0.072685	0.016045	-0.101553	0.112656	0.074598	-0.680841	0.946597	-0.047210	-0.078982	0.309012
30778	1.361452	-0.955909	9.629638	-0.072485	0.042507	-0.145878	0.114222	0.079642	-0.680328	0.947525	-0.048520	-0.078836	0.305986
30779	1.561968	-1.031782	9.841705	0.003030	0.102877	-0.163115	0.118708	0.080973	-0.678793	0.948674	-0.048738	-0.077075	0.302824
30780	1.290089	-1.147470	9.943174	0.087000	0.181525	-0.160049	0.122014	0.080938	-0.678558	0.950030	-0.047845	-0.073333	0.299627
30781	0.749242	-0.979829	10.026902	0.116664	0.172332	-0.161760	0.129421	0.079233	-0.676656	0.951346	-0.046307	-0.069550	0.296581
30782	0.551779	-1.043851	9.714474	0.193507	0.121266	-0.146527	0.133801	0.075087	-0.676301	0.952587	-0.043046	-0.066305	0.293819
30783	0.421476	-1.040920	9.240364	0.089770	0.055454	-0.111880	0.137245	0.072737	-0.675152	0.953387	-0.041399	-0.064820	0.291782
30784	0.751148	-1.405166	9.483202	0.044063	-0.001994	-0.051084	0.139761	0.071754	-0.674911	0.953778	-0.040392	-0.064717	0.290667
30785	0.993176	-1.594245	9.636453	-0.040263	-0.030261	0.002077	0.140294	0.071334	-0.675308	0.953689	-0.040904	-0.065534	0.290704
30786	1.277947	-1.638345	9.943378	0.053417	-0.028275	0.017325	0.138710	0.070260	-0.675165	0.953631	-0.039649	-0.065826	0.291003
30787	1.186136	-1.626434	9.258494	0.053155	-0.006313	0.013602	0.137790	0.068088	-0.674766	0.953577	-0.038565	-0.065663	0.291362
30788	1.015248	-1.173977	9.388081	0.034183	-0.002612	0.050385	0.139388	0.067235	-0.676219	0.953338	-0.037869	-0.065552	0.292259
30789	1.039806	-1.278185	9.156383	0.114441	-0.009751	0.076653	0.139921	0.064238	-0.674654	0.952951	-0.035687	-0.065058	0.293901
30790	1.128030	-1.552475	9.811146	0.179289	-0.035215	0.113945	0.141260	0.060665	-0.675190	0.952389	-0.032116	-0.064671	0.296211
30791	1.022413	-1.648717	9.873629	0.154709	-0.099182	0.136069	0.138110	0.052241	-0.673860	0.951532	-0.028751	-0.065617	0.299088
30792	0.838420	-1.506085	9.472999	-0.006669	-0.139535	0.148225	0.134429	0.048709	-0.675925	0.950455	-0.028136	-0.068308	0.301957
30793	0.944298	-1.473087	9.210374	-0.115169	-0.178027	0.138512	0.130597	0.049828	-0.677726	0.949284	-0.029476	-0.072370	0.304555
30794	1.176280	-1.585893	9.158142	-0.083727	-0.154167	0.149724	0.125431	0.052610	-0.678730	0.948091	-0.030240	-0.075798	0.307348
30795	1.575137	-1.782999	9.687250	-0.036416	-0.097373	0.173890	0.124109	0.052893	-0.679242	0.946826	-0.030671	-0.077851	0.310675
30796	1.748172	-1.651644	10.002796	0.026057	-0.000297	0.223889	0.121338	0.052775	-0.680529	0.945439	-0.030420	-0.077637	0.314949
30797	1.823259	-1.229158	9.668527	0.017031	0.052705	0.208981	0.122410	0.049887	-0.681062	0.944183	-0.030833	-0.076531	0.318920
30798	1.974051	-0.992785	9.747670	0.059996	0.035145	0.105855	0.123735	0.047019	-0.679373	0.943592	-0.029981	-0.075499	0.320991
30799	1.520123	-0.854099	9.757382	0.118047	0.026816	0.065531	0.125071	0.044267	-0.679778	0.943257	-0.028069	-0.074351	0.322414
30800	1.212520	-1.071628	9.650631	0.032364	0.015704	0.061422	0.127193	0.042063	-0.679141	0.942899	-0.027546	-0.073890	0.323609
30801	0.758583	-0.917379	9.989455	-0.042228	-0.015484	0.083213	0.127727	0.043405	-0.680977	0.942292	-0.028407	-0.074545	0.325149
30802	0.795029	-1.500802	9.635914	-0.041473	-0.020860	0.116483	0.127462	0.043678	-0.681237	0.941475	-0.029121	-0.075220	0.327291
30803	0.717201	-1.345973	9.925441	-0.050474	-0.015351	0.142256	0.127328	0.043278	-0.680451	0.940466	-0.030261	-0.075865	0.329929
30804	0.901776	-1.647975	9.457195	-0.164044	-0.002681	0.119539	0.126267	0.045328	-0.681619	0.939561	-0.033404	-0.077002	0.331934
30805	1.044048	-1.642021	9.708278	-0.131970	0.035611	0.067963	0.128895	0.051031	-0.682292	0.939049	-0.036339	-0.077266	0.333012
30806	1.165411	-1.302379	9.747784	-0.058606	0.051930	-0.023070	0.129677	0.054302	-0.682297	0.939235	-0.037644	-0.076775	0.332454
30807	1.207333	-0.997275	9.584407	-0.034605	0.075580	-0.086676	0.133637	0.057531	-0.682851	0.939876	-0.038762	-0.075752	0.330744
30808	1.308950	-1.050656	10.098352	0.058037	0.070046	-0.136957	0.136802	0.058466	-0.681436	0.940926	-0.037821	-0.074235	0.328202
30809	1.096680	-1.032032	10.039016	0.031279	0.049778	-0.178599	0.139705	0.059534	-0.680674	0.942169	-0.037367	-0.073327	0.324876
30810	0.758723	-0.961924	9.628729	-0.075491	0.047751	-0.204067	0.142209	0.062238	-0.680693	0.943498	-0.038695	-0.073148	0.320880
30811	0.380770	-1.577309	10.019885	-0.021220	0.018368	-0.244343	0.146809	0.067942	-0.679027	0.945046	-0.038941	-0.073191	0.316250
30812	0.620715	-1.341783	9.799764	0.022371	-0.031094	-0.328029	0.146539	0.071077	-0.680201	0.947072	-0.037737	-0.073970	0.310096
30813	0.998706	-0.736163	9.367660	-0.249021	-0.033227	-0.370017	0.149159	0.077744	-0.680088	0.949075	-0.041775	-0.076467	0.302762
30814	1.058447	-0.594105	10.064007	-0.223753	-0.045952	-0.337581	0.150982	0.087820	-0.681669	0.950830	-0.045124	-0.079054	0.296035
30815	1.099409	-0.594483	9.929946	-0.039338	-0.073084	-0.309838	0.149776	0.093288	-0.682834	0.952481	-0.044969	-0.080984	0.290171
30816	1.050944	-0.562503	9.459408	-0.178001	-0.082301	-0.292066	0.148820	0.101496	-0.683084	0.953864	-0.047308	-0.083926	0.284362
30817	0.912138	-0.753000	10.122830	-0.137839	-0.009125	-0.256910	0.149186	0.111589	-0.684653	0.955155	-0.049426	-0.085127	0.279265
30818	1.147209	-0.492239	10.248716	-0.147554	0.121773	-0.183335	0.152346	0.115924	-0.684807	0.956237	-0.052516	-0.083885	0.275348
30819	1.696469	-0.400036	10.154307	0.010349	0.135643	-0.222223	0.157213	0.121623	-0.683405	0.957685	-0.052582	-0.081458	0.270997
30820	1.692361	-0.585762	9.321028	0.206820	0.102867	-0.279301	0.161447	0.120355	-0.682393	0.959587	-0.048631	-0.078737	0.265762
30821	0.979228	-0.729295	8.572948	0.373266	0.099235	-0.320917	0.166635	0.113460	-0.682700	0.961763	-0.041329	-0.075157	0.260105
30822	0.811186	-0.857421	9.198562	0.324846	0.113873	-0.265819	0.171672	0.105789	-0.678818	0.963616	-0.035192	-0.071569	0.255113
30823	0.899260	-1.095248	9.961865	0.332512	0.103036	-0.199309	0.175914	0.101386	-0.677022	0.964984	-0.028869	-0.068007	0.251689
30824	1.367259	-1.141746	10.164838	0.099480	0.059072	-0.157950	0.179760	0.096985	-0.675485	0.965952	-0.026945	-0.066539	0.248562
30825	2.157953	-1.100432	10.528098	-0.089576	0.029770	-0.134843	0.181858	0.099983	-0.673931	0.966606	-0.028497	-0.066510	0.245840
30826	2.586514	-1.495210	10.228877	-0.039033	0.046448	-0.097658	0.185698	0.102375	-0.676316	0.967144	-0.029258	-0.065944	0.243776
30827	1.531494	-1.219876	9.737954	-0.067957	0.092102	-0.057316	0.187925	0.108092	-0.676070	0.967495	-0.030817	-0.064627	0.242543
30828	-0.168840	-0.595535	9.656419	0.076954	0.117787	0.009731	0.192139	0.110390	-0.673878	0.967664	-0.029819	-0.062053	0.242666
30829	-0.272367	-1.152927	9.256324	0.160122	0.110610	0.024958	0.195590	0.107888	-0.674169	0.967765	-0.027190	-0.059135	0.243301
30830	-1.768225	1.137792	10.148339	-0.161585	-0.008704	0.062095	0.200613	0.107976	-0.673294	0.967369	-0.030253	-0.060142	0.244266
30831	-0.080384	-0.975528	8.953317	-0.238164	-0.066833	0.119198	0.199534	0.114947	-0.674329	0.966554	-0.034552	-0.062402	0.246346
30832	0.974698	-0.765735	9.177367	-0.141046	-0.064725	0.132636	0.197410	0.117969	-0.675226	0.965719	-0.037028	-0.064342	0.248750
30833	1.684265	-1.917627	9.657573	-0.242546	0.001908	0.122867	0.196331	0.126024	-0.677176	0.964919	-0.041777	-0.065336	0.250832
30834	1.659326	-1.728873	9.986480	-0.000677	0.041363	0.090793	0.198166	0.129020	-0.676143	0.964526	-0.042020	-0.064549	0.252500
30835	1.588019	-1.977050	9.223718	0.141491	0.085280	0.032398	0.200292	0.125453	-0.675115	0.964584	-0.039702	-0.062138	0.253261
30836	1.350388	-1.683277	9.427278	0.157913	0.138040	-0.054378	0.204528	0.122689	-0.673449	0.965160	-0.037190	-0.058802	0.252241
30837	-0.099887	-0.885279	10.025105	0.288885	0.095896	-0.055598	0.207838	0.118035	-0.670468	0.965747	-0.031995	-0.055497	0.251455
30838	0.349262	-1.038881	9.878300	0.266010	0.026561	-0.026047	0.210108	0.111323	-0.669443	0.966072	-0.026864	-0.053748	0.251188
30839	1.967867	-1.724291	9.739753	0.100723	-0.037468	-0.069140	0.210249	0.108863	-0.669314	0.966424	-0.024651	-0.053999	0.250002
30840	3.360926	-1.615666	9.735073	-0.080709	-0.039425	-0.123535	0.209449	0.111326	-0.669961	0.966961	-0.025782	-0.055312	0.247511
30841	2.398509	-1.031586	9.412592	-0.284176	-0.036144	-0.141245	0.207831	0.119135	-0.669814	0.967441	-0.030933	-0.057635	0.244500
30842	1.968176	-0.755810	10.094236	0.007765	-0.090631	-0.086192	0.207005	0.126395	-0.669018	0.967767	-0.030143	-0.059490	0.242858
30843	1.405535	-1.079188	10.142066	0.257390	-0.141393	0.007433	0.203441	0.126147	-0.670560	0.967684	-0.024455	-0.061162	0.243410
30844	1.443136	-1.897665	10.006102	0.060081	-0.041820	0.072771	0.200275	0.123858	-0.670666	0.967308	-0.023081	-0.061730	0.244891
30845	1.049708	-1.286401	10.265475	0.059329	-0.068490	0.033999	0.198017	0.125528	-0.670255	0.967063	-0.021667	-0.062956	0.245676
30846	0.755660	-0.272747	10.632249	0.015381	-0.189264	0.020978	0.191160	0.120406	-0.670987	0.966719	-0.020367	-0.066619	0.246175
30847	0.404885	-0.572579	9.702908	-0.069025	-0.290716	0.050252	0.184692	0.121398	-0.674729	0.966020	-0.020346	-0.072713	0.247192
30848	0.315256	0.008091	9.282894	-0.157831	-0.254951	0.125397	0.176081	0.126262	-0.676358	0.964944	-0.022220	-0.078453	0.249468
30849	0.631872	-0.144415	9.533381	-0.130460	-0.181584	0.202962	0.169325	0.132865	-0.679703	0.963558	-0.024119	-0.082602	0.253280
30850	0.967788	-0.315008	9.409288	0.044579	-0.139281	0.209343	0.164038	0.131014	-0.679530	0.962281	-0.022805	-0.085044	0.257415
30851	1.034576	-0.171204	9.205470	-0.113186	-0.059925	0.204728	0.158767	0.129132	-0.682367	0.961053	-0.024953	-0.086733	0.261211
30852	1.104812	-0.209652	9.882579	0.041234	-0.044287	0.194408	0.154814	0.125617	-0.682991	0.959979	-0.024171	-0.087355	0.264999
30853	1.354540	-0.502612	9.909609	0.188486	-0.044095	0.195177	0.153095	0.124550	-0.682323	0.958939	-0.020550	-0.087125	0.269115
30854	1.515423	-0.880643	9.737761	0.039818	-0.031429	0.196277	0.152051	0.119921	-0.681793	0.957853	-0.019867	-0.087515	0.272883
30855	1.803677	-1.161362	9.803733	0.014278	-0.029727	0.144487	0.149672	0.118858	-0.681513	0.957006	-0.019584	-0.087979	0.275708
30856	1.892011	-0.978456	9.763910	0.066388	-0.082791	0.093146	0.146388	0.114506	-0.683059	0.956381	-0.017926	-0.089244	0.277578
30857	0.463840	0.700784	9.116346	-0.018239	-0.073621	0.194092	0.141767	0.111826	-0.683022	0.955154	-0.018070	-0.090680	0.281302
30858	0.765229	-0.302959	9.532402	0.160226	-0.099017	0.195091	0.139533	0.108702	-0.683660	0.953939	-0.014713	-0.091681	0.285268
30859	2.057664	-1.365323	9.116648	0.069962	-0.024042	0.166937	0.135841	0.104921	-0.683370	0.952954	-0.013412	-0.091683	0.288606
30860	2.058881	-1.588732	9.924955	-0.177621	0.048564	0.097278	0.136890	0.107368	-0.683378	0.952447	-0.017163	-0.091837	0.290029
30861	1.735315	-1.478091	10.101138	-0.378580	0.066456	0.053760	0.136858	0.115841	-0.683373	0.952091	-0.024771	-0.092768	0.290350
30862	1.636852	-1.063010	9.813158	-0.227206	0.046458	0.026850	0.137610	0.125953	-0.682590	0.951917	-0.029323	-0.093268	0.290337
30863	1.712178	-0.701534	9.228363	-0.074384	0.017435	0.025815	0.137592	0.130872	-0.682718	0.951748	-0.030787	-0.093383	0.290703
30864	1.626258	-0.879146	9.407522	-0.001000	0.001119	0.058517	0.136533	0.131155	-0.682971	0.951441	-0.030833	-0.093410	0.291691
30865	1.656870	-1.224813	9.628623	0.045256	0.004914	0.100291	0.136264	0.131302	-0.682184	0.950883	-0.030080	-0.093028	0.293704
30866	1.605222	-1.505266	9.969906	0.105998	0.006753	0.093220	0.134168	0.125723	-0.682169	0.950436	-0.028186	-0.092299	0.295564
30867	1.503037	-1.310583	9.966882	0.025748	-0.008068	0.054061	0.133253	0.122727	-0.682163	0.950106	-0.027664	-0.092311	0.296668
30868	1.560458	-1.224465	9.786173	-0.112045	-0.061345	-0.001927	0.132982	0.125728	-0.683076	0.949958	-0.029331	-0.094221	0.296382
30869	1.636151	-0.939940	9.214706	-0.152380	-0.061408	-0.031668	0.129654	0.131772	-0.683700	0.949926	-0.031717	-0.096355	0.295552
30870	1.713562	-0.979457	9.574978	-0.048620	-0.050426	-0.064383	0.126612	0.132482	-0.684461	0.950203	-0.032128	-0.097719	0.294165
30871	1.625736	-0.768427	9.418673	-0.036290	-0.056874	-0.090164	0.125275	0.135643	-0.684187	0.950588	-0.032199	-0.099119	0.292441
30872	1.412391	-0.518460	9.463400	-0.043309	-0.032278	-0.106870	0.123027	0.137702	-0.685869	0.951167	-0.032539	-0.100130	0.290167
30873	1.377786	-0.814096	10.279963	-0.018238	0.016990	-0.123428	0.124199	0.139353	-0.683391	0.951898	-0.032599	-0.100012	0.287794
30874	1.491681	-0.928791	10.447465	0.076881	0.062662	-0.174691	0.123943	0.138526	-0.684436	0.953097	-0.031056	-0.098568	0.284475
30875	1.644538	-0.649127	9.816634	0.063634	0.056946	-0.289189	0.125655	0.139065	-0.683272	0.954876	-0.029435	-0.097299	0.279068
30876	1.558788	-0.378864	9.389902	0.126995	0.051386	-0.355319	0.126314	0.139061	-0.682885	0.957027	-0.026514	-0.095896	0.272398
30877	2.044752	-0.672151	9.183866	0.133995	0.067045	-0.342352	0.129884	0.140111	-0.683175	0.959064	-0.023459	-0.094072	0.266076
30878	2.320818	-0.916095	9.456698	0.280112	0.081925	-0.310237	0.131081	0.136288	-0.681485	0.961005	-0.017855	-0.091234	0.260435
30879	3.202234	-1.725730	9.304728	0.163158	0.073970	-0.203686	0.131887	0.132728	-0.681232	0.962234	-0.014549	-0.089136	0.256803
30880	3.107323	-1.543358	9.215174	-0.065886	0.088674	-0.071983	0.134797	0.131612	-0.680209	0.962785	-0.016063	-0.087872	0.255079
30881	2.273766	-1.156257	9.616138	-0.145440	0.086773	-0.009683	0.136093	0.135721	-0.677862	0.962916	-0.019133	-0.087135	0.254624
30882	1.148242	-0.724371	9.914176	-0.051106	0.092162	-0.016664	0.138330	0.139790	-0.678402	0.963171	-0.020471	-0.085710	0.254040
30883	0.292273	-0.209208	9.781374	-0.112821	0.070062	-0.013308	0.138849	0.142652	-0.678535	0.963298	-0.022817	-0.085059	0.253578
30884	0.163661	-0.533450	10.027698	-0.101907	0.034361	-0.024264	0.140943	0.146607	-0.676980	0.963484	-0.024835	-0.085005	0.252698
30885	0.111122	-0.655117	9.660597	-0.017420	0.027938	-0.077346	0.140140	0.148803	-0.676973	0.963909	-0.025032	-0.084612	0.251183
30886	0.557976	-0.306859	9.919324	-0.055252	0.004005	-0.148566	0.139352	0.147716	-0.677228	0.964651	-0.025776	-0.084971	0.248123
30887	1.317300	-0.791987	9.744357	0.086452	-0.015949	-0.194830	0.140134	0.151528	-0.677756	0.965627	-0.023539	-0.084927	0.244536
30888	1.653101	-0.438846	9.385139	0.069744	0.001417	-0.218937	0.139339	0.151268	-0.677358	0.966745	-0.021739	-0.084746	0.240313
30889	1.741292	-0.724273	9.598021	-0.008984	0.045230	-0.204622	0.140113	0.153605	-0.675138	0.967792	-0.021606	-0.083999	0.236337
30890	1.671615	-1.266683	10.041091	0.141758	0.055463	-0.178015	0.142105	0.153703	-0.676724	0.968802	-0.018739	-0.082417	0.232977
30891	1.706781	-1.570227	9.912326	0.136369	0.062844	-0.152195	0.142771	0.149753	-0.674638	0.969653	-0.016011	-0.080641	0.230246
30892	1.563583	-1.378722	9.707217	-0.118229	0.022508	-0.090678	0.145943	0.151759	-0.675448	0.970084	-0.018174	-0.080865	0.228182
30893	1.836369	-1.458226	9.518994	-0.152287	-0.028432	-0.002157	0.143803	0.157390	-0.675035	0.969980	-0.020921	-0.082164	0.227925
30894	1.695253	-1.196911	9.322085	-0.025529	-0.053669	0.083414	0.141693	0.157400	-0.676458	0.969521	-0.021223	-0.083373	0.229406
30895	1.811574	-0.811626	9.342979	-0.050042	-0.082733	0.157152	0.138520	0.157430	-0.677086	0.968623	-0.022013	-0.085220	0.232427
30896	1.667096	-0.845171	9.468396	-0.066986	-0.097307	0.195845	0.136812	0.155797	-0.678251	0.967536	-0.023108	-0.087415	0.236007
30897	1.519698	-0.778250	9.422346	0.020597	-0.110051	0.185225	0.132726	0.153100	-0.679266	0.966457	-0.022447	-0.089447	0.239700
30898	1.624955	-0.594455	9.632365	-0.093219	-0.069969	0.180888	0.131266	0.154212	-0.679123	0.965457	-0.024159	-0.091247	0.242863
30899	1.369947	-0.689266	10.200018	-0.091040	-0.017107	0.154041	0.129551	0.152865	-0.679110	0.964617	-0.026030	-0.092015	0.245701
30900	1.183567	-0.530469	10.306135	-0.110322	-0.017173	0.149313	0.127950	0.155892	-0.678833	0.963818	-0.028264	-0.092893	0.248248
30901	0.940540	-0.642370	10.091038	-0.076894	-0.028176	0.129194	0.124778	0.157277	-0.680639	0.963071	-0.029742	-0.093765	0.250633
30902	0.679595	-0.532818	9.912488	0.047364	-0.090222	0.125292	0.124516	0.157004	-0.680899	0.962312	-0.028522	-0.095274	0.253110
30903	0.881643	-0.452289	9.420963	0.087429	-0.086458	0.124576	0.121233	0.152516	-0.682445	0.961563	-0.026513	-0.096379	0.255745
30904	1.559385	-1.014056	9.397803	0.161451	-0.047942	0.108333	0.118873	0.146532	-0.682167	0.960999	-0.023278	-0.096502	0.258120
30905	2.042520	-1.205161	9.522067	0.179696	0.004990	0.047459	0.118493	0.141620	-0.681904	0.960840	-0.019826	-0.095429	0.259397
30906	2.148073	-1.094408	9.481394	-0.008847	0.043024	-0.018158	0.117846	0.139427	-0.683209	0.961024	-0.020093	-0.094740	0.258948
30907	2.118629	-0.978310	9.674802	0.049177	0.044833	-0.043717	0.118374	0.139017	-0.682690	0.961349	-0.019185	-0.093654	0.258204
30908	1.780677	-0.897641	9.538341	0.089405	0.037504	-0.052747	0.120226	0.138320	-0.681920	0.961750	-0.017474	-0.092575	0.257218
30909	1.800146	-0.936118	9.533181	0.043852	0.041127	-0.047443	0.121026	0.135993	-0.681404	0.962078	-0.016648	-0.091604	0.256393
30910	1.858217	-0.974032	9.670031	0.029861	0.035644	-0.040120	0.122092	0.133524	-0.681152	0.962386	-0.016097	-0.090862	0.255534
30911	1.911453	-1.012203	9.734810	0.072032	0.023789	-0.049114	0.121833	0.132023	-0.681150	0.962693	-0.014648	-0.090104	0.254733
30912	1.900002	-0.650541	9.254838	-0.014157	0.019173	-0.045864	0.120913	0.130260	-0.680882	0.962995	-0.014854	-0.089904	0.253649
30913	1.823337	-0.743735	9.488082	-0.021122	0.033777	-0.038540	0.122364	0.131337	-0.680893	0.963233	-0.015261	-0.089445	0.252880
30914	1.683418	-0.714075	9.799281	0.113950	0.022869	-0.056307	0.123570	0.128580	-0.681820	0.963659	-0.013009	-0.088528	0.251705
30915	1.542787	-0.545856	9.819533	0.061314	0.020968	-0.054739	0.125161	0.126116	-0.680526	0.963976	-0.011728	-0.087900	0.250772
30916	1.576727	-0.594692	9.591101	0.051081	0.022721	-0.088011	0.121998	0.122599	-0.680502	0.964516	-0.010624	-0.087311	0.248943
30917	1.556977	-0.509085	9.306436	0.000301	0.052798	-0.106774	0.124383	0.122837	-0.681306	0.965127	-0.010582	-0.086384	0.246891
30918	1.537412	-0.440961	9.537674	0.016198	0.062822	-0.117791	0.126892	0.121733	-0.679495	0.965902	-0.010310	-0.085200	0.244270
30919	1.354218	-0.424807	10.145964	0.023270	0.075582	-0.106715	0.127557	0.120228	-0.678978	0.966545	-0.009925	-0.083706	0.242250
30920	1.421380	-0.357822	9.993887	-0.025802	0.037169	-0.105057	0.128340	0.121733	-0.677936	0.967154	-0.010349	-0.083219	0.239960
30921	1.488656	-0.312263	9.908729	-0.019066	0.030854	-0.081940	0.130719	0.123745	-0.679002	0.967586	-0.010591	-0.082778	0.238354
30922	1.602124	-0.351133	9.733993	-0.033145	0.029966	-0.077387	0.131506	0.124156	-0.677961	0.968032	-0.011164	-0.082458	0.236621
30923	1.508451	-0.431082	9.628768	-0.050880	0.020860	-0.053466	0.130718	0.125375	-0.679917	0.968301	-0.012008	-0.082356	0.235513
30924	1.479388	-0.402167	9.657710	-0.068695	0.030049	-0.024040	0.131771	0.126865	-0.680056	0.968478	-0.013357	-0.082190	0.234769
30925	1.576742	-0.591785	9.737583	-0.017863	0.022823	-0.014531	0.131224	0.127991	-0.677433	0.968573	-0.013627	-0.081886	0.234468
30926	1.644399	-0.622913	9.742579	0.002995	0.019246	0.004042	0.132826	0.128082	-0.680194	0.968622	-0.013583	-0.081585	0.234375
30927	1.770149	-0.699405	9.817101	-0.005621	0.013753	-0.000600	0.132423	0.127556	-0.678621	0.968638	-0.013598	-0.081412	0.234367
30928	1.697866	-0.703911	9.948400	0.022493	0.000957	-0.005056	0.133221	0.127674	-0.679543	0.968704	-0.013075	-0.081376	0.234137
30929	1.735844	-0.594543	9.542173	0.000632	-0.008226	-0.027301	0.132426	0.127550	-0.679145	0.968809	-0.012822	-0.081623	0.233627
30930	1.653616	-0.547085	9.395630	0.012765	0.009154	-0.026347	0.130842	0.126340	-0.679001	0.968991	-0.012494	-0.081479	0.232941
30931	1.511031	-0.475079	9.426517	-0.037137	0.017291	-0.031236	0.132957	0.127948	-0.679803	0.969146	-0.013079	-0.081417	0.232286
30932	1.450765	-0.475020	9.478771	0.021529	0.038353	-0.034666	0.132161	0.128503	-0.679796	0.969441	-0.012712	-0.080667	0.231334
30933	1.451971	-0.716982	9.787477	0.141771	0.033871	-0.041426	0.134154	0.125073	-0.678898	0.969709	-0.009892	-0.079455	0.230766
30934	1.345989	-0.733613	9.911090	0.245418	0.038445	-0.074137	0.135497	0.119187	-0.678388	0.970213	-0.005120	-0.077678	0.229407
30935	1.266791	-0.305837	9.805920	0.273405	0.015570	-0.097977	0.136052	0.110992	-0.677349	0.970688	0.000419	-0.076207	0.227940
30936	1.347950	-0.142820	9.583300	0.308171	0.022969	-0.090432	0.135818	0.101440	-0.676174	0.971155	0.006515	-0.074446	0.226438
30937	1.351752	0.063353	9.360562	0.251891	0.052180	-0.088001	0.135849	0.093511	-0.676440	0.971574	0.011468	-0.072349	0.225120
30938	1.539849	0.064456	9.573594	-0.016083	0.059267	-0.066292	0.137572	0.090910	-0.675015	0.972000	0.011066	-0.071348	0.223613
30939	1.772706	-0.233662	9.509168	-0.168305	0.073776	-0.059677	0.138216	0.095684	-0.675149	0.972392	0.007717	-0.070742	0.222240
30940	1.758618	-0.299949	9.834599	-0.035270	0.061147	-0.040527	0.141773	0.098387	-0.674130	0.972744	0.006885	-0.069797	0.221021
30941	1.671433	-0.223593	9.698018	-0.042502	0.061170	-0.027649	0.142828	0.098381	-0.673484	0.972944	0.005989	-0.068905	0.220445
30942	1.540388	-0.030216	10.033202	-0.095296	0.037389	0.003480	0.143091	0.099332	-0.673748	0.973051	0.004040	-0.068690	0.220083
30943	1.497773	-0.204242	9.828706	-0.147878	0.030049	0.012463	0.144400	0.103414	-0.674018	0.973033	0.001181	-0.068880	0.220137
30944	1.366767	-0.036357	9.745814	-0.135996	0.013667	0.038378	0.144787	0.105870	-0.674020	0.972932	-0.001499	-0.069304	0.220450
30945	1.362455	-0.142052	9.799507	-0.076369	0.019200	0.034984	0.146099	0.109947	-0.674814	0.972789	-0.002937	-0.069387	0.221038
30946	1.116054	-0.046743	9.668907	-0.027535	0.017415	0.040759	0.146086	0.112415	-0.674028	0.972677	-0.003525	-0.069257	0.221566
30947	1.290416	-0.189123	10.148674	0.004276	-0.000840	0.040956	0.145963	0.110499	-0.674420	0.972484	-0.003301	-0.069358	0.222381
30948	1.291173	-0.363563	9.798136	0.064101	-0.009975	0.008062	0.146896	0.108710	-0.674559	0.972463	-0.001934	-0.069356	0.222490
30949	1.426259	-0.377703	9.806400	0.037962	-0.019145	-0.000357	0.143986	0.106300	-0.672967	0.972429	-0.000922	-0.069668	0.222549
30950	1.314726	-0.258700	9.490138	-0.061921	-0.002826	-0.012892	0.145048	0.106553	-0.673760	0.972503	-0.002008	-0.070089	0.222085
30951	1.352799	-0.139690	9.792248	0.004497	-0.002728	0.003126	0.144252	0.107516	-0.674015	0.972475	-0.001719	-0.070228	0.222164
30952	1.353174	-0.229583	9.538919	0.070763	0.001072	0.024689	0.144272	0.104086	-0.675325	0.972392	-0.000295	-0.069983	0.222610
30953	1.368369	-0.383536	9.541703	0.027811	0.006545	0.039238	0.145585	0.104769	-0.673896	0.972216	0.000352	-0.069840	0.223424
30954	1.537035	-0.353728	9.716544	0.056987	0.015668	0.015379	0.146382	0.104482	-0.674295	0.972203	0.001452	-0.069372	0.223622
30955	1.425325	-0.185648	9.679448	0.003432	0.026572	0.017848	0.146262	0.100932	-0.674165	0.972148	0.001565	-0.068959	0.223987
30956	1.421675	-0.420400	9.988211	-0.023285	0.011853	0.002054	0.146921	0.099438	-0.672470	0.972178	0.001145	-0.068923	0.223872
30957	1.384180	-0.152019	9.686738	0.017584	0.015575	0.002244	0.147589	0.098197	-0.672869	0.972177	0.001599	-0.068663	0.223953
30958	1.340337	0.457126	9.826910	0.074235	0.019272	-0.003045	0.148501	0.099029	-0.670651	0.972236	0.003049	-0.068047	0.223871
30959	1.429573	-0.065409	9.657167	0.070973	0.019285	-0.003031	0.147181	0.097952	-0.670510	0.972258	0.004563	-0.067471	0.223920
30960	1.621638	0.118775	9.930420	0.025212	0.015661	0.024425	0.147455	0.097389	-0.671821	0.972180	0.005042	-0.067147	0.224349
30961	1.548080	-0.657518	9.529935	-0.049008	0.019265	0.033312	0.149049	0.096680	-0.672619	0.972047	0.004168	-0.067133	0.224944
30962	1.305702	-0.388541	9.521842	0.014906	0.033871	0.011441	0.150108	0.095989	-0.672105	0.972055	0.004381	-0.066499	0.225095
30963	1.373273	-0.376750	10.115607	0.031068	0.015534	-0.005066	0.149709	0.095591	-0.671447	0.972082	0.005114	-0.066197	0.225052
30964	1.362557	-0.155857	9.984167	0.015055	-0.002722	0.005947	0.149836	0.096548	-0.671186	0.972067	0.005501	-0.066273	0.225085
30965	1.318561	-0.030944	9.949498	-0.021769	-0.022871	0.005784	0.148117	0.095209	-0.670388	0.972000	0.005368	-0.066954	0.225178
30966	1.356995	-0.012569	9.671636	-0.027164	-0.010051	0.007587	0.147851	0.096571	-0.671170	0.971965	0.004967	-0.067363	0.225213
30967	1.284381	0.039582	9.484436	0.007600	0.000991	0.020663	0.147587	0.095759	-0.670645	0.971860	0.005289	-0.067445	0.225637
30968	1.414662	0.030992	9.711195	0.090045	0.008377	0.013689	0.146933	0.094124	-0.670902	0.971808	0.007075	-0.066969	0.225952
30969	1.293746	0.107739	9.708743	0.098687	0.013865	0.018330	0.148267	0.090561	-0.670391	0.971714	0.009127	-0.066387	0.226452
30970	1.477601	-0.016530	9.850356	0.093582	0.004737	0.019253	0.147354	0.087970	-0.670908	0.971621	0.010991	-0.065965	0.226891
30971	1.516891	-0.170713	9.771738	0.113044	0.004730	0.004595	0.147102	0.083742	-0.670385	0.971564	0.013379	-0.065503	0.227141
30972	1.343246	-0.166810	9.606926	0.083278	0.001010	-0.002938	0.146578	0.082383	-0.670250	0.971562	0.015089	-0.065195	0.227132
30973	1.415267	-0.099125	9.656561	0.109496	0.002881	-0.000041	0.147380	0.080052	-0.670127	0.971515	0.017408	-0.064788	0.227286
30974	1.366728	-0.023972	9.849216	0.072651	0.008330	0.009908	0.148437	0.077329	-0.667912	0.971463	0.018862	-0.064391	0.227505
30975	1.400764	-0.094605	9.579667	0.006281	0.000918	-0.010712	0.147650	0.075426	-0.667776	0.971494	0.019184	-0.064491	0.227317
30976	1.285170	-0.121127	9.631031	0.034324	0.004579	-0.012425	0.146743	0.073907	-0.670386	0.971551	0.019939	-0.064333	0.227049
30977	1.304048	-0.031860	9.690076	0.030894	0.013686	-0.023536	0.148451	0.073776	-0.667914	0.971647	0.020681	-0.064066	0.226650
30978	1.139846	0.025936	9.799786	0.006399	0.022758	-0.027376	0.148181	0.074332	-0.667257	0.971813	0.020828	-0.063677	0.226033
30979	1.168377	0.123262	10.099101	0.020510	0.015436	-0.030992	0.149379	0.074574	-0.668968	0.971949	0.021358	-0.063404	0.225476
30980	1.298211	0.179632	9.620968	-0.035720	0.000816	-0.027555	0.148187	0.073505	-0.667912	0.972103	0.020786	-0.063630	0.224802
30981	1.394206	0.252679	9.113943	-0.078119	0.033756	-0.014894	0.149371	0.074184	-0.667005	0.972228	0.019302	-0.063455	0.224439
30982	1.417848	0.356590	9.230854	-0.062529	0.083145	-0.005668	0.151346	0.076758	-0.667020	0.972398	0.017811	-0.062209	0.224176
30983	1.302543	0.285713	9.680112	-0.021316	0.075861	0.007467	0.152134	0.078117	-0.666895	0.972451	0.017232	-0.060970	0.224333
30984	1.351056	0.223199	9.665284	-0.024036	0.092344	0.018507	0.153857	0.077007	-0.666648	0.972499	0.016420	-0.059380	0.224610
30985	1.385563	0.085448	10.172619	-0.021914	0.068531	0.011174	0.158341	0.078206	-0.664590	0.972522	0.015863	-0.058292	0.224836
30986	1.322470	0.156284	9.815322	0.030381	0.059481	0.016988	0.157291	0.075895	-0.664582	0.972514	0.016259	-0.057096	0.225148
30987	1.277713	-0.070323	9.715698	0.024633	0.041123	-0.010689	0.159140	0.075338	-0.663551	0.972586	0.016752	-0.056330	0.224994
30988	1.350507	-0.665957	9.991303	-0.009825	0.039211	-0.021907	0.161112	0.077241	-0.662388	0.972746	0.016502	-0.055697	0.224479
30989	1.140040	-0.012334	9.866469	-0.037317	0.020876	-0.027593	0.161779	0.076000	-0.662656	0.972890	0.015865	-0.055607	0.223921
30990	0.969633	0.333872	9.884139	-0.041114	0.019961	-0.018406	0.161904	0.077641	-0.662394	0.973020	0.015089	-0.055489	0.223439
30991	1.225285	0.309784	9.727742	-0.023786	0.013676	-0.000761	0.161893	0.078070	-0.660562	0.973032	0.014734	-0.055476	0.223416
30992	1.274175	0.170501	9.779060	0.048234	0.035646	-0.017957	0.163746	0.078862	-0.661231	0.973149	0.015626	-0.054654	0.223048
30993	1.247420	0.207969	9.493654	0.006025	0.030152	-0.010778	0.164944	0.078021	-0.662026	0.973213	0.015800	-0.054190	0.222867
30994	1.187589	0.121864	9.679142	-0.021093	0.046568	-0.003558	0.165327	0.079537	-0.660327	0.973295	0.015279	-0.053469	0.222719
30995	1.033684	0.039995	9.750978	0.006028	0.050241	0.003031	0.165857	0.078173	-0.659416	0.973319	0.015345	-0.052616	0.222813
30996	1.004482	0.089884	9.580956	-0.009824	0.059369	0.002012	0.168764	0.078555	-0.658916	0.973386	0.014981	-0.051597	0.222785
30997	1.019300	0.031014	9.947574	-0.021055	0.048374	0.005663	0.168892	0.079104	-0.658524	0.973403	0.014521	-0.050895	0.222902
30998	1.019703	-0.050486	10.037661	0.020286	0.057515	-0.007982	0.170475	0.079231	-0.657752	0.973503	0.014761	-0.049775	0.222703
30999	1.077957	-0.126892	10.176372	-0.028544	0.019065	-0.011857	0.170469	0.078971	-0.656443	0.973570	0.014287	-0.049670	0.222463
31000	1.077431	-0.026725	9.916098	-0.103777	0.001593	-0.029748	0.171516	0.082509	-0.656712	0.973743	0.012382	-0.050184	0.221704
31001	1.110620	0.083249	9.689885	-0.110865	0.000680	-0.035322	0.171781	0.083861	-0.657891	0.973913	0.010408	-0.050799	0.220918
