# Supplementary material for: Identification of Haptic Based Guiding Using Hard Reins
Source: PLoS One. 2015 Jul 22;10(7):e0132020. doi: 10.1371/journal.pone.0132020 (PMC4511788; doi:10.1371/journal.pone.0132020)
Supplement: S9 File — (ZIP) [file pone.0132020.s009.zip › Exp2_MotionData2/Subject10/path3/T5/sync5.txt]

// Start Time: 0
// Sample rate: 25.0Hz
// Scenario: 4.9
// Firmware Version: 2.6.1
Counter	Acc_X	Acc_Y	Acc_Z	Gyr_X	Gyr_Y	Gyr_Z	Mag_X	Mag_Y	Mag_Z	Quat_w	Quat_x	Quat_y	Quat_z
30446	0.802457	1.334171	9.645638	0.051346	0.000493	0.018097	-0.558956	0.169083	-1.104992	-0.034839	0.039010	0.072587	0.995990
30447	0.822972	1.397661	9.636159	0.008376	0.009199	0.010939	-0.558819	0.168092	-1.105162	-0.035154	0.038874	0.072734	0.995973
30448	0.797187	1.370500	9.741493	0.013974	0.002354	0.002076	-0.558018	0.169402	-1.101315	-0.036763	0.038741	0.073049	0.995897
30449	0.840988	1.354297	9.694814	0.034043	-0.011394	-0.010334	-0.559087	0.167469	-1.102455	-0.036644	0.038965	0.073734	0.995842
30450	0.790841	1.431066	9.649364	0.025345	0.002972	-0.019101	-0.559356	0.167428	-1.100410	-0.037931	0.038772	0.074295	0.995760
30451	0.781246	1.426037	9.649108	0.020515	0.002624	-0.006739	-0.559352	0.166062	-1.102634	-0.037894	0.038729	0.074698	0.995733
30452	0.810576	1.416861	9.669335	0.003453	-0.009874	-0.010416	-0.558545	0.166028	-1.101963	-0.039242	0.038825	0.074824	0.995668
30453	0.810456	1.421713	9.662073	0.028929	0.015384	-0.016363	-0.559213	0.164948	-1.103625	-0.039039	0.038506	0.075390	0.995645
30454	0.761107	1.459656	9.624164	-0.011172	0.002182	0.000235	-0.558944	0.164961	-1.104445	-0.040568	0.038392	0.075205	0.995603
30455	0.810530	1.416858	9.654890	-0.008646	0.005588	0.007327	-0.559080	0.165543	-1.104969	-0.040792	0.038331	0.075012	0.995610
30456	0.839485	1.429526	9.694201	0.001486	0.005895	-0.001488	-0.558681	0.166635	-1.103576	-0.042342	0.038127	0.075079	0.995548
30457	0.790243	1.460186	9.644312	-0.000133	0.014009	-0.006734	-0.558408	0.165188	-1.102537	-0.042305	0.037871	0.075059	0.995561
30458	0.790398	1.457765	9.678037	-0.000723	0.009035	0.014449	-0.557066	0.166170	-1.103474	-0.044133	0.037634	0.075064	0.995490
30459	0.766590	1.435484	9.672660	0.002897	-0.007740	0.010823	-0.558546	0.166475	-1.102902	-0.044416	0.037833	0.075111	0.995467
30460	0.810234	1.436277	9.683622	-0.004356	-0.008730	0.012552	-0.557478	0.168987	-1.102289	-0.046239	0.037945	0.075064	0.995383
30461	0.776208	1.440514	9.680139	-0.005879	-0.010260	0.001936	-0.556934	0.167036	-1.104265	-0.046334	0.038188	0.074945	0.995378
30462	0.770042	1.508378	9.691474	-0.000120	-0.002793	-0.010377	-0.558820	0.168514	-1.105012	-0.047588	0.038153	0.074990	0.995317
30463	0.810336	1.426565	9.654811	0.005554	-0.000727	-0.020075	-0.558280	0.167504	-1.104779	-0.047268	0.038160	0.075110	0.995323
30464	0.792752	1.465093	9.702127	0.000251	-0.004217	-0.024534	-0.558016	0.169178	-1.103910	-0.048267	0.038130	0.075175	0.995271
30465	0.765641	1.479162	9.648229	0.009878	-0.013248	-0.015714	-0.556933	0.166759	-1.104546	-0.048018	0.038385	0.075392	0.995257
30466	0.829499	1.446340	9.708211	0.014405	-0.006093	-0.015668	-0.556795	0.165440	-1.102820	-0.049026	0.038405	0.075727	0.995182
30467	0.784640	1.496498	9.634236	0.021324	-0.016926	-0.006865	-0.559082	0.165742	-1.101285	-0.048957	0.038734	0.076171	0.995139
30468	0.765189	1.508289	9.688919	0.019331	-0.017117	0.000202	-0.558274	0.165518	-1.104707	-0.050294	0.038989	0.076605	0.995029
30469	0.814467	1.465484	9.673903	0.018267	-0.011133	-0.026294	-0.558545	0.166207	-1.103592	-0.049844	0.039172	0.076999	0.995014
30470	0.765827	1.476742	9.691584	0.041490	-0.018185	-0.020952	-0.559078	0.164665	-1.103772	-0.050693	0.039398	0.077889	0.994893
30471	0.761903	1.537352	9.599528	0.020868	-0.008501	0.011757	-0.558263	0.161777	-1.102240	-0.051005	0.039580	0.078304	0.994837
30472	0.804095	1.494424	9.642072	0.006002	-0.012593	0.028473	-0.558533	0.161745	-1.100604	-0.052530	0.039828	0.078433	0.994737
30473	0.819026	1.489850	9.736448	0.022856	-0.011836	0.003771	-0.559611	0.162428	-1.098390	-0.052680	0.040058	0.078897	0.994684
30474	0.818499	1.504399	9.661696	0.047806	-0.015404	0.012669	-0.560150	0.162711	-1.097830	-0.053994	0.040287	0.079876	0.994526
30475	0.773960	1.547286	9.643155	0.041128	-0.026437	0.024963	-0.561218	0.160013	-1.096543	-0.054556	0.040816	0.080702	0.994407
30476	0.763304	1.590787	9.613612	0.037518	-0.019342	0.060361	-0.560950	0.160476	-1.098438	-0.056596	0.041225	0.081435	0.994216
30477	0.880473	1.554074	9.646373	0.028101	-0.027763	0.074398	-0.563107	0.162467	-1.096577	-0.058128	0.041870	0.081965	0.994057
30478	0.938939	1.545429	9.686749	0.029984	-0.029433	0.070844	-0.563910	0.161035	-1.095116	-0.060324	0.042507	0.082550	0.993851
30479	0.904129	1.576348	9.603600	0.044586	-0.016738	0.065675	-0.566060	0.160511	-1.094836	-0.061714	0.042900	0.083402	0.993678
30480	0.913612	1.586230	9.599001	0.004783	-0.020801	0.072594	-0.567675	0.160945	-1.093577	-0.063918	0.043399	0.083475	0.993510
30481	0.932561	1.613281	9.630673	0.030088	-0.016943	0.069156	-0.569158	0.162568	-1.094869	-0.065364	0.043819	0.084036	0.993351
30482	0.898571	1.612662	9.607969	0.051524	-0.000984	0.078174	-0.570373	0.163993	-1.093992	-0.067790	0.043869	0.085009	0.993103
30483	0.954759	1.584546	9.571389	0.018617	0.000040	0.097517	-0.569568	0.164233	-1.092904	-0.069817	0.044014	0.085296	0.992932
30484	0.937890	1.584243	9.599761	-0.021139	0.006643	0.104510	-0.570910	0.164046	-1.095754	-0.072569	0.044069	0.084784	0.992776
30485	1.001054	1.585395	9.654652	-0.013920	0.017356	0.105470	-0.572270	0.168870	-1.094629	-0.074754	0.043929	0.084391	0.992653
30486	1.001237	1.578117	9.666748	0.003252	0.019285	0.069289	-0.571999	0.168285	-1.094106	-0.076925	0.043631	0.084379	0.992501
30487	0.983432	1.604487	9.567304	-0.009147	0.030866	0.064025	-0.572273	0.169987	-1.093912	-0.078314	0.043149	0.084095	0.992438
30488	0.972930	1.538760	9.663769	-0.024884	0.017939	0.078041	-0.571064	0.170765	-1.098123	-0.080639	0.042937	0.083519	0.992310
30489	1.012921	1.595319	9.638089	-0.015058	0.024102	0.048042	-0.572014	0.173455	-1.097071	-0.081694	0.042575	0.083141	0.992271
30490	1.039954	1.576388	9.636655	-0.008632	0.020733	0.042731	-0.571883	0.174752	-1.098120	-0.083444	0.042213	0.082917	0.992159
30491	1.065247	1.513722	9.575314	-0.032901	0.016070	0.007260	-0.572150	0.173871	-1.096511	-0.083662	0.041981	0.082232	0.992208
30492	1.055330	1.542686	9.687934	-0.021077	0.025980	-0.029772	-0.573227	0.174490	-1.097704	-0.084091	0.041408	0.081817	0.992230
30493	0.967735	1.550801	9.629817	0.028542	0.021185	-0.034932	-0.570136	0.174822	-1.096776	-0.083532	0.040908	0.082378	0.992251
30494	0.943711	1.530937	9.571454	-0.010378	0.017103	-0.027116	-0.570670	0.173412	-1.096543	-0.084179	0.040482	0.082194	0.992229
30495	0.929478	1.530689	9.667311	-0.014759	0.003019	-0.034291	-0.570400	0.173126	-1.096692	-0.083568	0.040418	0.081924	0.992306
30496	0.895957	1.513090	9.685674	-0.017924	-0.000981	-0.017522	-0.567980	0.173397	-1.098618	-0.084395	0.040378	0.081614	0.992263
30497	0.906190	1.479284	9.642911	0.007374	0.009942	-0.019140	-0.568519	0.173986	-1.099001	-0.084113	0.040163	0.081756	0.992284
30498	0.910353	1.510917	9.625950	-0.004547	0.002555	-0.012154	-0.568116	0.173769	-1.096153	-0.085081	0.040038	0.081701	0.992211
30499	0.915528	1.496446	9.638254	-0.007941	0.005427	0.014375	-0.569190	0.173221	-1.095886	-0.085445	0.039994	0.081517	0.992197
30500	0.900857	1.505893	9.656991	0.012250	-0.001122	-0.001514	-0.568653	0.173492	-1.095883	-0.086620	0.039931	0.081793	0.992075
30501	0.813435	1.509158	9.622989	-0.002017	0.016575	-0.003194	-0.568923	0.173992	-1.098860	-0.086658	0.039623	0.081719	0.992090
30502	0.866265	1.531964	9.612401	-0.042475	0.018986	0.029393	-0.568118	0.174688	-1.099120	-0.088281	0.039320	0.080843	0.992031
30503	0.900918	1.505896	9.676250	-0.055575	0.007797	0.046070	-0.568123	0.176563	-1.100557	-0.089240	0.039359	0.079683	0.992037
30504	0.881085	1.524955	9.656240	-0.016026	-0.002541	0.046132	-0.568933	0.177412	-1.099703	-0.091115	0.039471	0.079353	0.991889
30505	0.906180	1.481713	9.654929	-0.023159	0.011624	0.046196	-0.568268	0.179959	-1.100173	-0.092107	0.039375	0.078830	0.991843
30506	0.922028	1.409166	9.610225	-0.046425	0.008003	0.040796	-0.568670	0.179389	-1.099642	-0.093848	0.039328	0.077881	0.991756
30507	0.920592	1.491687	9.676962	-0.025918	0.010612	0.014350	-0.568412	0.183027	-1.097893	-0.094205	0.039210	0.077330	0.991770
30508	0.897646	1.428153	9.683959	-0.011547	0.008930	0.015276	-0.569089	0.184462	-1.097975	-0.095624	0.039029	0.077097	0.991660
30509	0.902699	1.413676	9.657743	-0.011076	0.003170	-0.003325	-0.568283	0.184746	-1.098792	-0.095631	0.039004	0.076867	0.991678
30510	0.878191	1.430227	9.676125	-0.000275	0.004148	-0.003281	-0.568553	0.185189	-1.099319	-0.096661	0.038870	0.076880	0.991582
30511	0.878171	1.427796	9.654476	-0.018090	0.002395	-0.010420	-0.568285	0.185639	-1.100670	-0.096520	0.038862	0.076517	0.991624
30512	0.903557	1.369993	9.653284	-0.033388	0.003099	-0.044061	-0.568282	0.185142	-1.103682	-0.096678	0.038754	0.075906	0.991660
30513	0.851562	1.315650	9.729132	-0.024350	0.012063	-0.043964	-0.566802	0.184516	-1.102630	-0.095882	0.038514	0.075420	0.991784
30514	0.802206	1.353592	9.688814	-0.006721	0.003841	-0.065169	-0.566800	0.183802	-1.102381	-0.095620	0.038311	0.075351	0.991822
30515	0.802517	1.334174	9.664898	-0.015228	0.012243	-0.048343	-0.566666	0.184261	-1.104002	-0.094744	0.038038	0.075044	0.991940
30516	0.753216	1.376978	9.672690	-0.024852	0.004502	-0.026312	-0.564109	0.183328	-1.102973	-0.095093	0.037926	0.074578	0.991946
30517	0.822044	1.329675	9.679975	-0.044148	-0.001282	0.021318	-0.566529	0.183100	-1.102952	-0.095557	0.038075	0.073667	0.991964
30518	0.880328	1.333167	9.739511	-0.032673	-0.012059	-0.006136	-0.565191	0.185505	-1.104115	-0.096190	0.038346	0.073058	0.991937
30519	0.898751	1.374766	9.696432	-0.012700	-0.009960	-0.012253	-0.565196	0.187179	-1.102971	-0.095999	0.038559	0.072814	0.991966
30520	0.938072	1.343918	9.673799	-0.014411	-0.011663	-0.015813	-0.565197	0.187450	-1.102418	-0.096567	0.038765	0.072579	0.991920
30521	0.888671	1.394004	9.695977	-0.007775	-0.009525	-0.028147	-0.565733	0.186924	-1.103654	-0.096066	0.038940	0.072446	0.991971
30522	0.877858	1.442356	9.647135	0.017686	-0.004592	-0.003280	-0.566541	0.187525	-1.104307	-0.096940	0.038960	0.072826	0.991857
30523	0.896583	1.471824	9.623414	0.013999	-0.002931	0.000251	-0.566403	0.185933	-1.102998	-0.097028	0.039003	0.073100	0.991827
30524	0.893844	1.374675	9.677024	0.008475	0.011071	0.007399	-0.566539	0.186650	-1.103245	-0.098061	0.038750	0.073256	0.991724
30525	0.956810	1.375817	9.669318	0.021459	0.002688	-0.008541	-0.566808	0.186496	-1.102430	-0.097988	0.038657	0.073676	0.991704
30526	0.938898	1.421616	9.658794	0.044074	-0.002326	-0.013804	-0.567342	0.185259	-1.103553	-0.098728	0.038559	0.074584	0.991566
30527	0.891784	1.350357	9.638627	0.024883	0.004314	-0.001431	-0.568013	0.184991	-1.103554	-0.098802	0.038440	0.075065	0.991527
30528	0.884744	1.330803	9.588006	0.005255	0.009613	-0.006760	-0.567472	0.183786	-1.101012	-0.099636	0.038194	0.075173	0.991445
30529	0.821043	1.378208	9.669949	-0.022539	0.013022	-0.010351	-0.568012	0.184223	-1.100991	-0.099510	0.037980	0.074699	0.991502
30530	0.808031	1.310004	9.723024	-0.018623	0.008973	0.010857	-0.566129	0.184048	-1.101428	-0.100586	0.037828	0.074318	0.991427
30531	0.842152	1.296054	9.695289	-0.025560	0.014469	0.002024	-0.566669	0.184935	-1.102482	-0.100704	0.037608	0.073765	0.991465
30532	0.802466	1.339030	9.679303	-0.000733	0.010791	0.015347	-0.567479	0.186061	-1.101347	-0.101864	0.037392	0.073731	0.991357
30533	0.833409	1.359007	9.627142	-0.030997	-0.000611	0.034622	-0.567074	0.185806	-1.102994	-0.102603	0.037527	0.073075	0.991325
30534	0.860896	1.335242	9.738900	-0.023884	0.008234	0.039114	-0.567218	0.188950	-1.103980	-0.104150	0.037450	0.072566	0.991204
30535	0.841907	1.303330	9.663932	-0.021066	0.001273	0.033781	-0.567081	0.188116	-1.104826	-0.104882	0.037526	0.072102	0.991157
30536	0.827172	1.322490	9.723517	-0.033606	0.015393	0.033833	-0.568164	0.190665	-1.103641	-0.106266	0.037325	0.071387	0.991069
30537	0.880137	1.340444	9.725007	-0.001573	0.018871	0.048088	-0.567359	0.191225	-1.104177	-0.107321	0.037030	0.071262	0.990976
30538	0.885234	1.321111	9.681978	0.000403	0.004881	0.039165	-0.566019	0.192589	-1.103195	-0.108877	0.036969	0.071241	0.990810
30539	0.924182	1.316966	9.709685	0.022203	-0.001826	0.030341	-0.568175	0.194048	-1.102851	-0.109569	0.037011	0.071647	0.990703
30540	0.861314	1.315829	9.748689	0.042238	0.009181	0.023414	-0.567901	0.192355	-1.103453	-0.110934	0.036744	0.072460	0.990502
30541	0.880113	1.335585	9.686526	0.062196	-0.008212	0.014521	-0.566551	0.190619	-1.103253	-0.111332	0.036802	0.073683	0.990364
30542	0.883531	1.398759	9.633194	0.031363	0.001934	0.025096	-0.567895	0.190674	-1.104325	-0.112752	0.036700	0.074297	0.990162
30543	0.980403	1.400516	9.621710	0.011507	-0.010671	0.024932	-0.567224	0.190798	-1.104193	-0.113315	0.036940	0.074519	0.990072
30544	1.044373	1.362842	9.686547	0.006474	-0.012136	0.010748	-0.569370	0.189273	-1.103536	-0.114519	0.037143	0.074686	0.989913
30545	1.008346	1.357340	9.755295	0.050563	-0.026041	-0.059039	-0.568832	0.189104	-1.102867	-0.113426	0.037483	0.075779	0.989943
30546	0.922379	1.414043	9.752229	0.108630	-0.018979	-0.109187	-0.568284	0.185513	-1.101355	-0.113017	0.037350	0.078100	0.989814
30547	0.833201	1.475520	9.529964	0.097633	-0.024592	-0.102163	-0.567195	0.181086	-1.100966	-0.111106	0.037484	0.080156	0.989861
30548	0.826598	1.572511	9.586805	0.037393	-0.022325	-0.070514	-0.568536	0.179836	-1.100719	-0.111066	0.037656	0.081032	0.989788
30549	0.829496	1.543429	9.553411	0.031053	0.003306	-0.030585	-0.568530	0.177668	-1.098882	-0.110565	0.037494	0.081659	0.989799
30550	0.906828	1.447736	9.645576	-0.018960	0.010333	-0.043974	-0.566517	0.178773	-1.099687	-0.110770	0.037209	0.081316	0.989815
30551	0.803830	1.518704	9.711692	0.029527	0.003558	-0.041194	-0.567451	0.176850	-1.101373	-0.110059	0.037025	0.081917	0.989851
30552	0.759573	1.542171	9.659603	0.024599	0.016445	0.011043	-0.566106	0.176504	-1.100038	-0.111248	0.036625	0.082376	0.989695
30553	0.784153	1.515907	9.602780	0.015335	-0.001587	0.017968	-0.566908	0.175138	-1.101434	-0.111688	0.036662	0.082664	0.989620
30554	0.861204	1.534294	9.559268	-0.050500	0.002215	0.057553	-0.566513	0.177993	-1.102709	-0.113530	0.036803	0.081626	0.989492
30555	0.929399	1.533115	9.657661	-0.041635	-0.004902	0.061055	-0.567460	0.180000	-1.102769	-0.114775	0.037106	0.080764	0.989407
30556	0.973949	1.480511	9.618502	-0.053536	-0.002588	0.035387	-0.568809	0.181431	-1.102026	-0.116155	0.037316	0.079693	0.989325
30557	1.018805	1.440069	9.752584	-0.023627	-0.004838	-0.006981	-0.567744	0.184805	-1.101929	-0.116068	0.037475	0.079237	0.989366
30558	0.902275	1.437947	9.676805	0.000077	-0.010624	-0.052888	-0.567340	0.184472	-1.100174	-0.116047	0.037556	0.079324	0.989359
30559	0.887807	1.430398	9.652346	0.034001	0.002629	-0.073911	-0.566798	0.182896	-1.099959	-0.114690	0.037327	0.080038	0.989468
30560	0.848507	1.449101	9.605260	0.025438	-0.000587	-0.090747	-0.567598	0.180796	-1.100290	-0.113916	0.037091	0.080630	0.989518
30561	0.741448	1.473865	9.628267	-0.030973	0.003678	-0.067004	-0.567052	0.178291	-1.102829	-0.112649	0.036993	0.080049	0.989714
30562	0.877882	1.447215	9.685616	-0.033267	-0.000324	-0.049386	-0.566520	0.180249	-1.102227	-0.112449	0.036968	0.079439	0.989787
30563	0.832076	1.431816	9.665068	-0.013806	-0.012873	-0.038785	-0.566111	0.178097	-1.101484	-0.111727	0.037203	0.079211	0.989878
30564	0.829959	1.417212	9.669928	-0.014365	-0.006313	-0.016642	-0.565173	0.179038	-1.100239	-0.112120	0.037312	0.078963	0.989849
30565	0.839682	1.417390	9.679854	-0.007150	0.002616	-0.015680	-0.565983	0.180356	-1.101276	-0.111884	0.037258	0.078811	0.989890
30566	0.829562	1.431767	9.636104	-0.007853	0.002841	0.010844	-0.567326	0.179805	-1.100598	-0.112794	0.037218	0.078649	0.989801
30567	0.868441	1.427618	9.642142	-0.022761	-0.000407	0.029334	-0.567060	0.180806	-1.101249	-0.113434	0.037328	0.078159	0.989763
30568	0.863599	1.437248	9.704511	-0.015802	0.015370	0.040949	-0.566392	0.182241	-1.102709	-0.114917	0.037110	0.077788	0.989629
30569	0.849484	1.407854	9.653747	0.007214	0.002808	0.053323	-0.566261	0.183371	-1.102674	-0.116058	0.037123	0.077866	0.989489
30570	0.879582	1.359850	9.671884	-0.012544	0.011535	0.053312	-0.566129	0.184507	-1.102911	-0.117760	0.036995	0.077557	0.989317
30571	0.878970	1.388969	9.662016	-0.007035	0.004600	0.047980	-0.567606	0.184012	-1.104544	-0.118787	0.036998	0.077349	0.989211
30572	0.921583	1.438294	9.653322	-0.016183	0.003507	0.053237	-0.567478	0.185967	-1.103393	-0.120450	0.037039	0.076986	0.989037
30573	0.950612	1.332014	9.732048	-0.005152	0.002932	0.044423	-0.568422	0.186690	-1.103086	-0.121406	0.037070	0.076820	0.988931
30574	0.953074	1.324772	9.698476	-0.003706	0.009589	-0.008574	-0.568289	0.187241	-1.102525	-0.121972	0.036857	0.076739	0.988876
30575	0.927832	1.370436	9.668469	0.003729	-0.011380	-0.021057	-0.567752	0.187543	-1.103883	-0.121619	0.037053	0.076829	0.988905
30576	0.874018	1.388876	9.628162	-0.007982	0.006209	-0.017433	-0.567214	0.187525	-1.103618	-0.122085	0.036898	0.076681	0.988865
30577	0.893407	1.403804	9.722529	-0.019910	-0.001173	-0.010452	-0.566538	0.186537	-1.104475	-0.121940	0.036966	0.076271	0.988912
30578	0.852677	1.373929	9.682988	0.003849	0.009974	-0.021788	-0.566807	0.186197	-1.101759	-0.122266	0.036707	0.076348	0.988875
30579	0.850132	1.373878	9.644394	-0.015099	0.003569	-0.021003	-0.567611	0.185045	-1.100152	-0.121922	0.036651	0.076028	0.988945
30580	0.859453	1.398328	9.680605	-0.003391	0.006336	-0.020953	-0.565733	0.186732	-1.101482	-0.122251	0.036483	0.075970	0.988915
30581	0.859183	1.408031	9.656450	-0.014930	0.009095	0.007320	-0.567079	0.187553	-1.104980	-0.122476	0.036359	0.075621	0.988918
30582	0.874649	1.369474	9.705361	-0.000178	0.009548	-0.005895	-0.566542	0.187792	-1.103617	-0.123082	0.036145	0.075607	0.988852
30583	0.864835	1.369292	9.666545	0.008941	-0.000892	-0.012119	-0.565199	0.188369	-1.105384	-0.122924	0.036131	0.075767	0.988860
30584	0.844706	1.407770	9.675266	0.008707	-0.000224	-0.003272	-0.565734	0.187377	-1.104866	-0.123577	0.036092	0.075951	0.988766
30585	0.884076	1.374495	9.652653	0.013861	0.002247	0.006478	-0.566270	0.186656	-1.103793	-0.123796	0.036031	0.076189	0.988722
30586	0.891697	1.360070	9.672254	0.006621	-0.001390	0.007315	-0.565734	0.187223	-1.104326	-0.124646	0.036036	0.076326	0.988605
30587	0.891227	1.384338	9.676870	0.014040	0.005959	0.000311	-0.564388	0.186897	-1.103807	-0.124749	0.035895	0.076562	0.988579
30588	0.864560	1.383854	9.671242	0.010063	0.005574	0.014448	-0.566407	0.187352	-1.103088	-0.125768	0.035763	0.076745	0.988440
30589	0.869643	1.369378	9.654655	-0.004209	0.002029	0.009076	-0.565731	0.186367	-1.104081	-0.126025	0.035758	0.076623	0.988417
30590	0.872165	1.369427	9.686028	-0.014931	0.003784	0.006400	-0.565602	0.188079	-1.104708	-0.126854	0.035714	0.076321	0.988336
30591	0.912764	1.394437	9.653382	-0.022296	0.003571	0.012555	-0.566677	0.187943	-1.103883	-0.127169	0.035731	0.075835	0.988332
30592	0.898787	1.369909	9.677212	-0.005031	0.009181	0.007344	-0.564800	0.189625	-1.104940	-0.128069	0.035554	0.075716	0.988231
30593	0.849585	1.393284	9.593678	-0.026908	0.008729	0.017893	-0.564932	0.188926	-1.105233	-0.128495	0.035491	0.075123	0.988224
30594	0.888829	1.389154	9.715278	-0.038028	0.002157	0.028414	-0.566285	0.191478	-1.103909	-0.129717	0.035574	0.074353	0.988119
30595	0.910902	1.370129	9.677582	-0.013826	0.001383	0.032018	-0.566017	0.192054	-1.104575	-0.130420	0.035646	0.074029	0.988048
30596	0.922592	1.394620	9.697014	0.002647	0.005320	0.022366	-0.566559	0.193828	-1.107235	-0.131691	0.035543	0.074063	0.987881
30597	0.903728	1.360285	9.646141	-0.000688	0.000217	0.011720	-0.567093	0.192393	-1.105913	-0.132000	0.035576	0.074020	0.987842
30598	0.918268	1.365408	9.677843	0.002949	0.003827	0.010867	-0.566157	0.193892	-1.104241	-0.133071	0.035482	0.074074	0.987697
30599	0.928419	1.343744	9.685540	0.010046	0.002022	0.014412	-0.566967	0.195090	-1.106236	-0.133443	0.035459	0.074238	0.987636
30600	0.923195	1.360641	9.673216	0.006668	0.009280	0.007376	-0.566965	0.194524	-1.106254	-0.134600	0.035232	0.074358	0.987478
30601	0.923022	1.365491	9.649101	0.001482	-0.001191	-0.002432	-0.566561	0.194086	-1.106137	-0.134630	0.035274	0.074375	0.987471
30602	0.889759	1.335758	9.672378	-0.004888	0.004000	0.001126	-0.566155	0.193363	-1.105893	-0.135681	0.035170	0.074286	0.987337
30603	0.881980	1.355034	9.633476	-0.012938	-0.001337	-0.001584	-0.566966	0.194942	-1.105968	-0.135717	0.035256	0.074019	0.987350
30604	0.966829	1.356575	9.650513	-0.052458	0.016118	-0.001615	-0.566428	0.194942	-1.106519	-0.136743	0.035036	0.072962	0.987294
30605	1.054753	1.333902	9.720786	-0.028183	0.002980	-0.037006	-0.565627	0.196636	-1.107019	-0.136076	0.035037	0.072409	0.987427
30606	0.977961	1.276660	9.600904	-0.023736	-0.010385	-0.070651	-0.565622	0.195072	-1.106797	-0.136302	0.035121	0.072060	0.987419
30607	0.974095	1.264477	9.834385	-0.006575	-0.007561	-0.106831	-0.565078	0.193096	-1.107684	-0.134256	0.035179	0.072010	0.987701
30608	0.750131	1.308962	9.800695	0.091160	0.013216	-0.123140	-0.563192	0.191781	-1.107885	-0.134496	0.034339	0.073935	0.987555
30609	0.651799	1.326563	9.472561	0.060565	0.011260	-0.055146	-0.563447	0.187416	-1.108841	-0.133543	0.033904	0.075122	0.987610
30610	0.756570	1.430432	9.537582	-0.072618	0.017360	0.012521	-0.563454	0.189842	-1.109579	-0.134898	0.033727	0.073654	0.987542
30611	0.853019	1.373946	9.791327	-0.035544	0.023228	0.040056	-0.562651	0.190913	-1.107647	-0.135778	0.033451	0.072849	0.987491
30612	0.818795	1.251933	9.694905	-0.004488	0.012384	0.021533	-0.562386	0.192058	-1.108430	-0.137319	0.033206	0.072732	0.987295
30613	0.841952	1.310620	9.724060	0.005270	0.004323	-0.008555	-0.561983	0.192483	-1.108830	-0.137239	0.033121	0.072814	0.987303
30614	0.807819	1.322140	9.732555	-0.006026	0.009079	0.010897	-0.561180	0.193610	-1.109348	-0.138696	0.032920	0.072687	0.987115
30615	0.813268	1.280961	9.663221	0.009737	-0.004533	-0.008588	-0.561174	0.191776	-1.109679	-0.138605	0.032996	0.072879	0.987111
30616	0.822623	1.302983	9.694637	0.025309	0.010020	-0.016407	-0.561709	0.190630	-1.108621	-0.139410	0.032660	0.073381	0.986972
30617	0.777156	1.270596	9.674228	-0.003683	0.002508	-0.010346	-0.560902	0.190482	-1.109180	-0.139286	0.032630	0.073287	0.986997
30618	0.828099	1.271523	9.695043	-0.000623	-0.000669	-0.024513	-0.559700	0.193142	-1.108971	-0.139976	0.032558	0.073314	0.986900
30619	0.789101	1.285383	9.712999	0.010065	0.006399	-0.019122	-0.561442	0.191168	-1.107653	-0.139694	0.032399	0.073482	0.986933
30620	0.725502	1.318218	9.734873	0.003005	-0.015611	0.005481	-0.561303	0.189607	-1.107705	-0.140668	0.032678	0.073594	0.986777
30621	0.783958	1.292568	9.664642	-0.006194	-0.019417	0.012490	-0.560772	0.191874	-1.108183	-0.140961	0.033115	0.073490	0.986728
30622	0.746529	1.253065	9.841931	0.032708	-0.009100	0.040090	-0.564033	0.203444	-1.108860	-0.142921	0.033211	0.074157	0.986393
30623	0.807924	1.309999	9.689319	0.056081	-0.010703	0.041025	-0.564837	0.202672	-1.111463	-0.143830	0.033336	0.075234	0.986175
30624	0.957059	1.370971	9.717508	0.103005	0.009303	0.039496	-0.566178	0.201551	-1.110667	-0.145624	0.032880	0.077226	0.985773
30625	0.958695	1.380691	9.529716	0.074729	-0.001197	-0.049064	-0.563478	0.198113	-1.111763	-0.144783	0.032633	0.078705	0.985788
30626	0.704518	1.492609	9.564404	-0.005547	0.009511	-0.006761	-0.563611	0.197188	-1.108386	-0.145596	0.032414	0.078586	0.985685
30627	0.886871	1.476506	9.647154	-0.019103	-0.012711	0.024840	-0.564827	0.199371	-1.109663	-0.146131	0.032778	0.078205	0.985624
30628	0.898542	1.384472	9.691538	-0.019157	-0.025156	0.024760	-0.565230	0.199254	-1.110343	-0.147491	0.033334	0.077900	0.985427
30629	0.893010	1.411071	9.643022	-0.018342	-0.012005	-0.003442	-0.565232	0.199944	-1.109504	-0.147471	0.033641	0.077550	0.985447
30630	0.713015	1.444219	9.646877	-0.026375	0.001309	0.030251	-0.563186	0.189811	-1.108494	-0.148650	0.033731	0.077010	0.985309
30631	0.946013	1.195981	9.718490	-0.039748	-0.033255	-0.014259	-0.564401	0.191692	-1.108963	-0.148370	0.034502	0.076304	0.985380
30632	0.909281	1.340976	9.747563	-0.101638	-0.034407	0.011179	-0.566019	0.192985	-1.108086	-0.149257	0.035477	0.074407	0.985356
30633	0.722775	1.463833	9.791466	-0.075268	-0.032062	0.068777	-0.565356	0.195724	-1.104600	-0.150589	0.036448	0.072941	0.985228
30634	1.426459	0.918317	10.447887	0.201128	0.027836	-0.027369	-0.566698	0.195043	-1.104470	-0.151269	0.035211	0.076860	0.984871
30635	0.623499	1.476527	9.133540	0.193592	0.019280	-0.046713	-0.565863	0.185351	-1.102887	-0.150593	0.034197	0.080608	0.984711
30636	0.882717	1.418151	9.498215	-0.162651	-0.025811	0.073821	-0.567468	0.182876	-1.104582	-0.152494	0.035305	0.077436	0.984633
30637	1.078514	1.276097	9.972310	0.003474	0.009665	-0.008583	-0.569489	0.184040	-1.103840	-0.152423	0.035121	0.077438	0.984651
30638	0.643768	1.486642	9.475922	0.030190	0.002473	0.002163	-0.569751	0.181283	-1.100794	-0.153311	0.034956	0.078036	0.984472
30639	0.844843	1.407777	9.718601	-0.031649	0.008532	0.060310	-0.571903	0.181615	-1.100758	-0.154568	0.034997	0.077305	0.984331
30640	0.844276	1.436899	9.723179	0.009843	0.000064	0.021485	-0.573789	0.182773	-1.099881	-0.155645	0.034986	0.077490	0.984147
30641	0.716006	1.521948	9.550091	-0.019914	-0.006407	0.056743	-0.574728	0.182438	-1.102877	-0.156815	0.035269	0.077047	0.983986
30642	0.937130	1.394884	9.697458	-0.004972	-0.009295	0.035506	-0.576747	0.183193	-1.102829	-0.158040	0.035517	0.076956	0.983788
30643	0.736350	1.386392	9.763579	-0.016081	-0.024790	0.010661	-0.575948	0.185575	-1.102489	-0.158278	0.036074	0.076679	0.983752
30644	0.695389	1.473028	9.619638	0.032515	-0.026997	0.044403	-0.578499	0.184319	-1.100729	-0.159603	0.036571	0.077373	0.983465
30645	0.859756	1.374051	9.623022	-0.034269	-0.038346	0.049393	-0.580118	0.186030	-1.099566	-0.160566	0.037502	0.076757	0.983321
30646	0.776474	1.401660	9.519152	-0.099429	-0.021326	0.201379	-0.580932	0.188484	-1.100702	-0.164712	0.038565	0.074713	0.982752
30647	1.076206	1.268771	9.962666	-0.010751	-0.046067	-0.024896	-0.583359	0.190932	-1.099914	-0.164222	0.039457	0.074644	0.982803
30648	0.940169	1.210417	9.494323	-0.019919	-0.040163	-0.016003	-0.583364	0.192505	-1.100544	-0.164248	0.040294	0.074396	0.982784
30649	1.028465	1.187763	9.682566	-0.097254	-0.037085	0.049173	-0.585782	0.192022	-1.101757	-0.165157	0.041406	0.072531	0.982725
30650	0.985796	1.160298	9.811457	-0.022079	-0.031630	-0.001825	-0.587133	0.194020	-1.100996	-0.165369	0.042112	0.072199	0.982684
30651	0.814318	1.222713	9.627584	0.029635	-0.015736	0.019696	-0.587668	0.192840	-1.098440	-0.165835	0.042335	0.072774	0.982553
30652	0.827819	1.276367	9.637222	-0.006627	-0.013518	0.097390	-0.589284	0.193733	-1.098664	-0.167986	0.042782	0.072600	0.982181
30653	0.933340	1.217596	9.679421	-0.002857	0.001837	0.161132	-0.590231	0.195614	-1.099410	-0.171227	0.042961	0.072356	0.981631
30654	1.290878	1.163399	9.738948	-0.029383	-0.001456	0.142384	-0.591855	0.199204	-1.099819	-0.174229	0.043317	0.071654	0.981139
30655	1.369795	1.208523	9.688068	0.060103	0.009348	0.095860	-0.592399	0.201335	-1.099471	-0.176252	0.043056	0.072675	0.980714
30656	1.268973	1.250370	9.492076	0.020297	0.003378	0.035605	-0.592396	0.200176	-1.098419	-0.177329	0.042981	0.073029	0.980497
30657	1.047062	1.236659	9.740542	-0.030258	0.002756	0.007195	-0.593203	0.200349	-1.098949	-0.177526	0.043049	0.072379	0.980506
30658	1.106289	1.169751	9.653794	0.014071	-0.004632	-0.002446	-0.593471	0.200198	-1.098270	-0.177843	0.043097	0.072672	0.980425
30659	1.115509	1.189336	9.627450	-0.008395	-0.003020	-0.003393	-0.593336	0.199905	-1.098009	-0.177844	0.043189	0.072478	0.980435
30660	1.056208	1.261099	9.721380	-0.003945	-0.011873	-0.003428	-0.592533	0.201017	-1.097846	-0.178148	0.043440	0.072446	0.980371
30661	1.160271	1.131885	9.624442	-0.020606	-0.023071	0.012347	-0.594148	0.201321	-1.097136	-0.178417	0.043996	0.072068	0.980325
30662	1.030179	1.221780	9.672732	-0.028270	-0.018361	-0.037132	-0.594146	0.200770	-1.097835	-0.178003	0.044414	0.071611	0.980415
30663	1.004248	1.189753	9.701065	-0.023918	-0.005130	0.004524	-0.594551	0.201494	-1.098079	-0.178142	0.044613	0.071110	0.980417
30664	0.999763	1.167820	9.677020	-0.017909	-0.022227	-0.021202	-0.593477	0.202017	-1.097258	-0.178023	0.045095	0.070855	0.980436
30665	0.931043	1.219987	9.734700	-0.010605	-0.018525	-0.024680	-0.595226	0.202205	-1.097503	-0.177581	0.045458	0.070688	0.980511
30666	0.882136	1.219085	9.591176	-0.029926	-0.031489	-0.010664	-0.596170	0.203199	-1.096643	-0.177584	0.046183	0.070218	0.980510
30667	0.803029	1.300191	9.612209	-0.042527	-0.011182	0.026571	-0.594824	0.202775	-1.098035	-0.178127	0.046568	0.069355	0.980455
30668	0.890857	1.054183	9.775641	-0.056318	0.008749	0.007193	-0.594158	0.205211	-1.099870	-0.178438	0.046629	0.068204	0.980476
30669	0.880171	1.058814	9.491219	-0.079428	0.038788	-0.065173	-0.594701	0.206938	-1.100489	-0.177216	0.046026	0.066515	0.980842
30670	1.050120	1.042476	9.482113	-0.168744	0.086377	-0.150057	-0.592828	0.210203	-1.102584	-0.174412	0.044754	0.063027	0.981634
30671	1.505453	0.638003	9.133229	-0.220148	0.214036	-0.223739	-0.587453	0.211404	-1.104787	-0.170167	0.041023	0.058092	0.982846
30672	1.282799	0.566033	9.545809	-0.327133	0.272089	-0.522480	-0.579121	0.213629	-1.111350	-0.160108	0.036203	0.051149	0.985108
30673	0.644403	0.578782	10.079799	-0.188016	0.235828	-0.447886	-0.569977	0.213486	-1.114322	-0.151461	0.031694	0.046921	0.986840
30674	0.492517	0.469245	10.408171	-0.173359	0.076018	-0.452369	-0.563116	0.212237	-1.116213	-0.142687	0.030317	0.043544	0.988345
30675	0.101717	0.801981	10.018129	-0.089836	0.020896	-0.353361	-0.560823	0.210126	-1.119168	-0.135743	0.029817	0.041815	0.989412
30676	0.228264	0.721701	9.675968	-0.076183	0.018950	-0.054528	-0.559880	0.209742	-1.121915	-0.134786	0.029628	0.040277	0.989612
30677	0.996629	0.322925	9.485901	-0.141072	0.075110	0.026815	-0.557599	0.211748	-1.125146	-0.135375	0.028509	0.037149	0.989687
30678	0.975978	0.176915	9.698210	-0.102546	0.146831	-0.055703	-0.556803	0.215276	-1.125313	-0.134448	0.025865	0.034741	0.989974
30679	0.497566	0.134267	9.890878	-0.041208	0.189944	-0.053365	-0.551964	0.216065	-1.127524	-0.133583	0.022160	0.033295	0.990230
30680	0.424387	0.162074	9.917310	0.024306	0.139030	-0.021644	-0.547125	0.216583	-1.130287	-0.133388	0.019353	0.033402	0.990312
30681	0.598007	-0.014406	10.058777	0.041420	0.108167	-0.061605	-0.543766	0.217714	-1.133559	-0.132339	0.017050	0.033777	0.990482
30682	0.290698	0.072261	9.993325	0.166737	0.059770	-0.111849	-0.541196	0.212557	-1.133756	-0.130351	0.015375	0.036947	0.990660
30683	-0.117034	0.064837	9.766620	0.180157	0.014655	-0.081942	-0.540643	0.207214	-1.129985	-0.128875	0.014529	0.040284	0.990736
30684	-0.150828	-0.180965	9.791510	0.147232	0.060017	0.013743	-0.540895	0.201543	-1.129621	-0.129347	0.012998	0.043030	0.990580
30685	0.004514	-0.190282	9.805976	0.175346	0.024223	0.033018	-0.538199	0.199203	-1.129184	-0.130149	0.012046	0.046144	0.990347
30686	0.034766	-0.044101	9.565072	0.202083	0.029400	-0.023453	-0.538989	0.193532	-1.128268	-0.129861	0.010944	0.050063	0.990207
30687	-0.087809	-0.211401	9.601089	0.187882	0.029447	-0.030537	-0.540314	0.187017	-1.127102	-0.129407	0.009782	0.053358	0.990107
30688	-0.425642	-0.266071	9.721128	0.113486	0.012204	-0.078548	-0.539230	0.183653	-1.123682	-0.127979	0.009192	0.055577	0.990176
30689	-0.882019	0.546220	10.013943	0.100543	-0.083796	-0.084447	-0.539763	0.181781	-1.121830	-0.126311	0.010381	0.057380	0.990275
30690	-0.683762	0.510936	9.639941	0.079251	-0.134632	0.166206	-0.543514	0.176983	-1.118945	-0.129551	0.013067	0.059242	0.989715
30691	-0.284837	0.736700	9.992315	-0.228612	-0.316761	0.236465	-0.551998	0.181715	-1.118965	-0.133872	0.020033	0.055032	0.989267
30692	0.538669	0.999259	9.953017	-0.172178	-0.417261	0.295041	-0.564794	0.189023	-1.115719	-0.139256	0.029102	0.052608	0.988430
30693	0.653284	1.064443	9.821234	-0.134222	-0.264420	0.383637	-0.575176	0.198563	-1.113382	-0.146564	0.034933	0.050053	0.987316
30694	0.625460	1.097991	10.431580	-0.169445	-0.118543	0.513526	-0.581661	0.208892	-1.112291	-0.156539	0.038311	0.046679	0.985824
30695	0.677630	1.132909	10.288480	-0.050575	-0.019993	0.595855	-0.587336	0.218116	-1.113288	-0.168306	0.039225	0.044913	0.983930
30696	1.648797	1.606814	9.226611	-0.031666	0.028828	0.571265	-0.593420	0.229263	-1.111222	-0.179617	0.039305	0.043727	0.981978
30697	1.963023	1.566417	9.472474	-0.169432	0.086805	0.481838	-0.593991	0.240545	-1.114391	-0.189098	0.038501	0.039442	0.980410
30698	1.295896	1.047055	10.592161	-0.079114	0.144428	0.411021	-0.592407	0.250286	-1.114367	-0.197282	0.036320	0.037013	0.978974
30699	1.121120	1.073024	10.668449	0.221087	0.139399	0.357153	-0.590934	0.252889	-1.118113	-0.204613	0.032874	0.040318	0.977460
30700	1.121705	1.570563	9.393663	0.280884	0.099460	0.337645	-0.592274	0.251384	-1.119099	-0.211557	0.030080	0.045166	0.975858
30701	0.930921	1.598620	9.019281	0.130681	0.088545	0.367212	-0.588242	0.252019	-1.119943	-0.218954	0.028035	0.046998	0.974199
30702	0.982839	1.458781	9.226549	0.015965	0.080072	0.347338	-0.589330	0.256348	-1.122242	-0.225882	0.026761	0.046751	0.972664
30703	0.862796	1.194442	9.451145	0.005223	0.072894	0.310159	-0.589742	0.259486	-1.122680	-0.232058	0.025528	0.046291	0.971264
30704	1.223384	1.193684	9.279263	0.033731	0.073606	0.220002	-0.588674	0.262020	-1.123019	-0.236496	0.024175	0.046481	0.970219
30705	0.794901	0.945586	9.402793	-0.080894	0.119056	0.139584	-0.587880	0.266297	-1.124933	-0.239350	0.022323	0.044251	0.969667
30706	0.485026	1.279906	10.088877	-0.046917	0.083783	0.139502	-0.586285	0.272831	-1.127192	-0.242193	0.021076	0.042867	0.969051
30707	0.953378	1.065019	9.688409	0.059689	0.060262	0.121036	-0.584128	0.270824	-1.128371	-0.244690	0.019672	0.043689	0.968417
30708	0.906330	0.957324	9.459085	-0.002209	0.030413	-0.059681	-0.584266	0.272303	-1.130910	-0.243652	0.019071	0.043511	0.968699
30709	0.232084	0.886844	9.626694	-0.052317	0.071820	-0.062963	-0.582115	0.272568	-1.132288	-0.242549	0.017830	0.042194	0.969057
30710	0.160937	0.715638	9.806349	-0.009649	0.061012	-0.078793	-0.580909	0.273950	-1.131985	-0.241164	0.016657	0.041729	0.969444
30711	0.056342	0.636071	9.950584	0.021216	0.007461	-0.132061	-0.580094	0.271112	-1.132631	-0.238691	0.016223	0.042158	0.970044
30712	-0.216279	0.849551	9.391745	0.078504	-0.036670	-0.126795	-0.581426	0.266992	-1.130842	-0.236319	0.016482	0.043887	0.970544
30713	-0.310878	0.478826	9.326642	-0.052945	-0.026302	-0.088203	-0.581693	0.266346	-1.133312	-0.234639	0.017039	0.043001	0.970981
30714	-0.126640	0.341440	10.007374	-0.076254	-0.040401	-0.028300	-0.583042	0.267926	-1.132836	-0.234116	0.018187	0.041709	0.971143
30715	-0.153618	0.498760	10.132946	-0.048371	-0.048236	-0.097225	-0.584249	0.266641	-1.131229	-0.232242	0.019106	0.040981	0.971606
30716	0.034550	0.339550	10.385466	0.001581	0.032470	0.000656	-0.585464	0.268356	-1.130615	-0.232368	0.018498	0.040850	0.971594
30717	-0.250646	0.766481	10.262757	0.048470	0.096677	0.008335	-0.584650	0.266071	-1.130698	-0.232699	0.016200	0.041265	0.971538
30718	-0.183510	0.799256	10.240497	0.040929	0.098394	0.224022	-0.581428	0.267580	-1.131777	-0.237225	0.014312	0.041519	0.970462
30719	1.290137	0.444786	9.568614	0.154401	0.149147	0.298672	-0.580894	0.269148	-1.132686	-0.243255	0.010750	0.043647	0.968920
30720	1.480146	0.807474	9.097472	0.050838	0.058211	-0.085970	-0.578738	0.267591	-1.134940	-0.241735	0.009330	0.044357	0.969283
30721	1.136279	1.136316	9.729593	-0.226902	-0.025147	-0.082023	-0.578599	0.266489	-1.136476	-0.240152	0.010737	0.040058	0.969849
30722	2.016506	0.161910	10.625769	-0.144992	0.041893	-0.173456	-0.578486	0.273413	-1.135708	-0.236872	0.010511	0.037072	0.970776
30723	1.518309	0.529108	10.212913	0.173678	0.037967	-0.446443	-0.576984	0.266100	-1.139640	-0.228338	0.008631	0.040318	0.972709
30724	0.732437	1.184805	9.553139	0.022757	-0.067604	-0.473953	-0.576148	0.256099	-1.136977	-0.219178	0.009487	0.041139	0.974771
30725	0.345266	1.185082	9.745874	-0.022227	-0.133178	-0.283472	-0.575193	0.251545	-1.137136	-0.213612	0.011966	0.041344	0.975970
30726	0.826367	1.023810	9.116701	0.006795	-0.190969	-0.165368	-0.580686	0.244497	-1.133214	-0.210338	0.015556	0.042321	0.976588
30727	1.188562	0.658991	9.455553	-0.134297	-0.136101	-0.130168	-0.582836	0.243917	-1.130483	-0.207716	0.018730	0.040331	0.977178
30728	0.833731	0.820135	10.160821	0.061892	-0.099105	-0.192916	-0.586336	0.244756	-1.126466	-0.204032	0.020281	0.042014	0.977852
30729	0.877333	0.981094	9.636155	0.117046	-0.112497	-0.136251	-0.587932	0.238801	-1.124733	-0.201398	0.021968	0.044855	0.978235
30730	0.778261	0.862781	9.749557	0.033868	-0.094910	-0.085099	-0.590609	0.234708	-1.122791	-0.199837	0.023637	0.045928	0.978467
30731	0.835602	0.652612	9.695127	0.082798	-0.045461	-0.054573	-0.590335	0.232842	-1.122038	-0.198846	0.024238	0.047791	0.978565
30732	0.549357	0.402212	9.565461	0.014137	0.024487	-0.031278	-0.591136	0.230862	-1.121411	-0.198455	0.023697	0.047977	0.978648
30733	0.510981	0.620000	9.533752	0.057915	0.068937	0.055783	-0.590865	0.229947	-1.118856	-0.199721	0.022256	0.048819	0.978383
30734	1.105023	0.363739	9.532250	-0.012531	0.064609	0.064256	-0.587640	0.230921	-1.121314	-0.201186	0.021131	0.048276	0.978134
30735	1.412214	0.413024	9.652041	0.005976	0.091621	-0.085879	-0.582268	0.233092	-1.122532	-0.199680	0.019370	0.048045	0.978491
30736	0.958876	0.390294	10.235309	0.011374	0.052407	-0.296438	-0.573928	0.232192	-1.128788	-0.194172	0.018035	0.048164	0.979618
30737	0.678712	0.268634	9.775058	0.096390	0.032187	-0.313904	-0.566388	0.228910	-1.129255	-0.188170	0.016888	0.049988	0.980718
30738	0.615483	-0.033588	9.332456	-0.007880	0.110505	-0.640803	-0.559926	0.224688	-1.118571	-0.175894	0.014132	0.049620	0.983056
30739	-0.534958	0.911826	10.175902	-0.040371	0.025319	-0.013560	-0.555622	0.224199	-1.120135	-0.175727	0.013890	0.048651	0.983138
30740	0.508818	-0.190835	9.864788	0.085104	0.007139	-0.096562	-0.557222	0.220135	-1.120521	-0.173981	0.013383	0.050315	0.983372
30741	-0.458017	0.811172	9.346099	-0.060375	-0.018760	-0.180104	-0.557473	0.214935	-1.128313	-0.170488	0.013881	0.049105	0.984038
30742	-0.173328	0.908611	9.551498	-0.175484	0.025198	0.160999	-0.556403	0.216918	-1.129351	-0.173723	0.014170	0.045508	0.983640
30743	0.733604	1.041620	9.785355	-0.081893	0.102012	0.037803	-0.554940	0.222952	-1.134348	-0.174620	0.012565	0.043410	0.983598
30744	0.296130	1.235183	9.852317	-0.113905	0.156136	0.066426	-0.550646	0.225896	-1.137299	-0.176138	0.009977	0.040595	0.983477
30745	0.208737	1.658468	10.178648	-0.011020	0.089203	0.076039	-0.549298	0.224934	-1.139934	-0.177786	0.008385	0.039982	0.983221
30746	0.242256	1.304635	10.114942	-0.066847	0.067648	0.209230	-0.546620	0.228353	-1.137267	-0.182046	0.007488	0.038381	0.982512
30747	0.380236	1.350862	10.354742	-0.014063	-0.005692	0.173526	-0.547161	0.229677	-1.138852	-0.185529	0.007837	0.038080	0.981869
30748	0.642955	1.569195	9.740076	0.135209	-0.036441	0.173745	-0.548233	0.228402	-1.137791	-0.189087	0.008208	0.040832	0.981077
30749	0.381624	1.236675	9.306067	0.126244	-0.071148	0.134677	-0.553468	0.225372	-1.136330	-0.191770	0.009296	0.043594	0.980427
30750	0.109602	1.268155	9.321554	0.116318	-0.012954	0.078495	-0.554806	0.222942	-1.134078	-0.193557	0.009194	0.045900	0.979972
30751	0.044761	1.373804	9.410244	0.121392	-0.021118	0.122670	-0.556943	0.218010	-1.133123	-0.196042	0.009282	0.048411	0.979356
30752	0.186340	1.085060	9.440841	-0.096684	-0.080708	0.156949	-0.559100	0.219690	-1.130047	-0.199156	0.011421	0.046794	0.978783
30753	0.220211	1.046887	9.947700	-0.031910	-0.074931	0.089981	-0.563811	0.221362	-1.130210	-0.200917	0.013115	0.046527	0.978415
30754	0.191425	1.114312	9.700764	0.098898	-0.005449	0.057250	-0.565965	0.221924	-1.127851	-0.202233	0.012903	0.048459	0.978053
30755	0.011011	1.154727	9.617888	0.063816	-0.026059	0.087107	-0.569181	0.218445	-1.127382	-0.204003	0.013227	0.049882	0.977609
30756	0.294288	1.087065	9.867822	-0.016435	-0.040164	0.055756	-0.573490	0.220319	-1.124410	-0.205169	0.014163	0.049699	0.977361
30757	0.228522	0.949902	9.664625	-0.014568	-0.031480	-0.079421	-0.574299	0.220838	-1.121524	-0.203656	0.014733	0.049657	0.977671
30758	-0.121090	1.001835	9.797942	-0.003726	0.012794	-0.140918	-0.572134	0.216971	-1.128076	-0.201045	0.014385	0.049563	0.978221
30759	-0.228318	0.995010	9.568418	0.024033	-0.012754	-0.105602	-0.573199	0.213304	-1.127773	-0.199046	0.014360	0.050198	0.978598
30760	-0.138815	0.846096	9.341187	0.048344	0.015822	-0.066452	-0.573187	0.209471	-1.127489	-0.197881	0.013820	0.051090	0.978796
30761	-0.480078	0.446618	9.266325	-0.008589	0.050421	-0.083997	-0.570893	0.206721	-1.127332	-0.196357	0.012661	0.050792	0.979134
30762	-0.617139	0.623850	9.961304	-0.241301	0.048046	-0.067054	-0.569685	0.207600	-1.129770	-0.195114	0.012629	0.045884	0.979625
30763	-0.143269	0.307222	10.664313	-0.339287	0.096369	0.104351	-0.567417	0.213555	-1.132191	-0.197229	0.011992	0.038828	0.979515
30764	0.351232	0.524958	10.533408	-0.133560	0.104057	0.152671	-0.565686	0.219557	-1.136103	-0.200342	0.010628	0.035753	0.979016
30765	0.875798	1.083044	9.794220	-0.055554	0.091123	0.127958	-0.565016	0.220397	-1.136356	-0.202974	0.009015	0.034281	0.978542
30766	1.454115	1.069304	10.182795	-0.105517	-0.005198	0.160645	-0.564227	0.226704	-1.140247	-0.206176	0.009684	0.032197	0.977937
30767	1.609574	0.423931	10.052812	-0.056546	-0.085146	0.066570	-0.567469	0.231568	-1.138962	-0.207489	0.011581	0.031467	0.977663
30768	1.268405	0.774530	9.375283	0.082753	-0.128192	-0.303621	-0.569466	0.225226	-1.138463	-0.201611	0.013579	0.033676	0.978792
30769	1.227462	0.929187	9.666550	0.023193	-0.082668	-0.223070	-0.570119	0.218403	-1.136906	-0.197270	0.014974	0.034596	0.979624
30770	1.107798	0.640575	9.857638	-0.014461	-0.148266	-0.172297	-0.571587	0.214695	-1.134421	-0.193935	0.017842	0.034939	0.980230
30771	0.754930	1.076001	9.848339	0.032037	-0.153470	-0.162400	-0.574803	0.210882	-1.131783	-0.190731	0.020665	0.036315	0.980753
30772	1.022300	1.141532	9.740499	0.167248	-0.103990	0.040736	-0.577881	0.205663	-1.129736	-0.191704	0.022121	0.039965	0.980389
30773	1.425634	0.660852	9.328006	0.114159	-0.080611	0.012369	-0.581503	0.202188	-1.122861	-0.192010	0.023372	0.042626	0.980188
30774	1.106496	0.674517	9.659945	0.018740	-0.065603	-0.052310	-0.584183	0.199068	-1.120070	-0.191126	0.024565	0.043260	0.980304
30775	1.098970	0.698665	9.731750	0.024086	-0.054976	-0.048690	-0.585928	0.197638	-1.117781	-0.190215	0.025640	0.044083	0.980417
30776	1.044324	0.518025	9.704956	0.037568	-0.008031	-0.073082	-0.589279	0.194489	-1.119205	-0.189013	0.025613	0.044879	0.980614
30777	0.832752	0.533593	9.575574	0.039325	0.029822	-0.165613	-0.588726	0.189212	-1.118293	-0.185891	0.024881	0.045718	0.981191
30778	0.782064	0.668637	9.727066	0.010330	0.019729	-0.126867	-0.585226	0.187867	-1.118786	-0.183707	0.024359	0.045903	0.981606
30779	0.957054	0.628104	9.626822	0.011073	0.011786	-0.020861	-0.585216	0.184430	-1.117263	-0.183396	0.024230	0.046171	0.981655
30780	1.001249	0.119106	9.660905	-0.032908	0.064564	-0.048941	-0.583731	0.182445	-1.118707	-0.182636	0.023064	0.045301	0.981866
30781	0.693258	0.021276	9.748483	-0.109936	0.043658	-0.201308	-0.582115	0.181552	-1.118482	-0.178754	0.022607	0.043102	0.982689
30782	0.318904	0.334941	9.840549	-0.042986	0.065682	-0.278689	-0.578877	0.178092	-1.119177	-0.173521	0.021253	0.042138	0.983699
30783	0.221327	0.338006	9.659392	0.035975	0.064545	-0.134318	-0.575778	0.176042	-1.119416	-0.171032	0.019900	0.042668	0.984140
30784	0.306539	-0.019720	9.823587	-0.047378	0.076770	-0.009854	-0.573617	0.172597	-1.119689	-0.171038	0.018569	0.041466	0.984216
30785	0.262662	0.256248	9.952559	-0.086099	0.055202	-0.013655	-0.571732	0.172028	-1.121500	-0.170868	0.017905	0.039523	0.984338
30786	0.344142	0.539329	9.914408	-0.072283	0.033553	0.003903	-0.570112	0.170241	-1.125526	-0.171034	0.017523	0.037972	0.984377
30787	0.115683	0.758488	9.561501	0.029765	0.097605	0.036509	-0.570109	0.169252	-1.125694	-0.171921	0.015642	0.038144	0.984248
30788	0.327403	1.087639	9.613661	-0.134377	0.111880	0.051054	-0.567960	0.170572	-1.129763	-0.173048	0.013970	0.035086	0.984189
30789	0.497109	1.712290	10.507261	-0.322042	0.041835	0.052585	-0.563810	0.176798	-1.133559	-0.174100	0.014398	0.028579	0.984208
30790	0.505883	1.547391	10.708580	-0.218159	0.029284	0.272082	-0.563698	0.184814	-1.137115	-0.179319	0.014768	0.024089	0.983385
30791	1.089263	1.123366	10.108601	0.114217	-0.017259	0.255049	-0.565324	0.188791	-1.135877	-0.184439	0.014937	0.026385	0.982376
30792	0.849017	1.359244	9.199121	0.164002	-0.000219	0.013141	-0.565581	0.184517	-1.134651	-0.184891	0.014369	0.029594	0.982208
30793	0.316292	1.611784	9.407152	0.064568	0.031230	0.000755	-0.567986	0.180267	-1.138437	-0.185023	0.013631	0.030889	0.982154
30794	0.379027	1.185690	9.696353	0.120950	0.044751	0.048755	-0.566779	0.181237	-1.138692	-0.186148	0.012362	0.033074	0.981887
30795	0.292926	0.853947	9.498816	0.142692	0.048561	0.045349	-0.564750	0.177040	-1.136945	-0.187184	0.011009	0.035853	0.981609
30796	0.159358	0.972895	9.397528	0.078813	0.009906	0.004260	-0.562576	0.168975	-1.133554	-0.187381	0.010551	0.037352	0.981520
30797	-0.121836	1.040665	9.807256	0.037032	0.011982	0.085527	-0.562977	0.168144	-1.133985	-0.189154	0.010311	0.038197	0.981150
30798	0.084438	0.889028	9.701587	0.014100	0.006129	0.134890	-0.563119	0.170715	-1.134717	-0.191898	0.010269	0.038412	0.980609
30799	0.141744	0.688574	9.697637	0.016516	0.022539	0.047474	-0.563925	0.170454	-1.134853	-0.192928	0.009851	0.038814	0.980395
30800	0.002608	0.625364	9.751618	0.022317	0.024613	-0.034682	-0.563384	0.169296	-1.134352	-0.192362	0.009284	0.039153	0.980499
30801	-0.111420	0.754388	9.761589	-0.036188	0.005362	-0.139290	-0.560961	0.168397	-1.134682	-0.189705	0.009229	0.038605	0.981038
30802	-0.333816	0.738223	9.841549	0.013433	-0.007453	-0.179837	-0.559072	0.166368	-1.134633	-0.186280	0.009214	0.038919	0.981682
30803	-0.348116	0.691815	9.624804	0.073562	0.026460	-0.200639	-0.556778	0.163326	-1.134077	-0.182449	0.008234	0.040439	0.982349
30804	-0.474396	0.674937	9.438102	0.088234	0.025921	-0.210288	-0.552734	0.159810	-1.133149	-0.178471	0.007260	0.042101	0.983017
30805	-0.427006	0.743781	9.530514	0.047572	-0.034755	-0.215240	-0.550031	0.155188	-1.132104	-0.174290	0.007511	0.043306	0.983713
30806	-0.643754	0.477694	9.819559	-0.015503	0.000878	-0.239912	-0.548535	0.149190	-1.131635	-0.169668	0.007368	0.043022	0.984534
30807	-0.568788	0.430546	10.236270	-0.130587	0.030155	-0.240110	-0.545846	0.149761	-1.134508	-0.165018	0.006871	0.040447	0.985437
30808	-0.798117	0.280738	10.345912	-0.223675	0.054718	-0.187146	-0.542357	0.152114	-1.135562	-0.161431	0.006407	0.035872	0.986211
30809	-0.092343	0.579980	10.095697	-0.188868	0.084172	-0.070312	-0.536589	0.156742	-1.139293	-0.160153	0.005126	0.031907	0.986563
30810	0.444578	0.817880	9.710769	-0.161876	0.080099	-0.003182	-0.534452	0.161832	-1.140924	-0.160210	0.004090	0.028445	0.986665
30811	0.976925	0.380859	9.752069	-0.256634	0.071948	-0.028385	-0.532185	0.169055	-1.149161	-0.159745	0.003345	0.023184	0.986880
30812	1.579549	0.454935	9.950550	-0.229115	0.021178	-0.193202	-0.529648	0.174982	-1.150633	-0.156014	0.003597	0.018595	0.987573
30813	1.096706	0.567613	10.488560	-0.210466	-0.052627	-0.366807	-0.527239	0.178659	-1.152721	-0.148809	0.005122	0.014681	0.988744
30814	0.635905	0.988888	9.980152	0.056244	-0.117484	-0.422871	-0.527235	0.177539	-1.153303	-0.140585	0.007178	0.016174	0.989910
30815	0.600431	0.762432	9.595605	0.158471	-0.060094	-0.228543	-0.528018	0.169416	-1.150560	-0.136142	0.007843	0.019613	0.990464
30816	0.581436	0.475610	9.443119	0.069939	-0.041493	-0.076621	-0.528544	0.165277	-1.148781	-0.134757	0.008470	0.021112	0.990617
30817	1.153495	0.694755	9.321806	-0.051898	-0.081628	-0.004013	-0.529350	0.165025	-1.149325	-0.134715	0.010270	0.020423	0.990621
30818	1.526105	0.512180	9.505536	-0.047071	-0.079475	-0.016440	-0.532178	0.166280	-1.145574	-0.134460	0.011990	0.019695	0.990651
30819	1.532607	0.298743	10.215090	-0.258233	-0.202548	-0.288427	-0.534876	0.169161	-1.144904	-0.128679	0.016720	0.015322	0.991427
30820	0.757471	0.692471	9.764648	0.012506	-0.169777	-0.444570	-0.536221	0.168852	-1.142447	-0.119957	0.019943	0.016143	0.992447
30821	0.239355	0.872400	9.535549	0.055925	0.009669	-0.352998	-0.535124	0.161747	-1.142690	-0.113052	0.019634	0.017535	0.993240
30822	0.356495	0.131688	9.715650	-0.070497	0.045800	-0.059648	-0.531893	0.160578	-1.144400	-0.111967	0.018888	0.016041	0.993403
30823	0.841684	-0.124113	9.783023	-0.196508	0.002938	-0.201868	-0.528668	0.161168	-1.142511	-0.107961	0.019346	0.012341	0.993890
30824	0.733537	0.313326	9.766774	-0.150612	0.031507	-0.298784	-0.525583	0.163696	-1.144645	-0.102081	0.018996	0.009381	0.994550
30825	0.945839	0.613356	9.819172	-0.157056	0.027714	-0.362542	-0.524379	0.165953	-1.145403	-0.094891	0.018860	0.006493	0.995288
30826	0.644270	0.588492	10.098980	-0.117109	0.036284	-0.408274	-0.520085	0.169391	-1.151335	-0.086844	0.018331	0.004234	0.996044
30827	0.148974	0.550317	9.578536	0.002577	0.172582	-0.415744	-0.513889	0.165565	-1.151395	-0.078653	0.015004	0.004325	0.996780
30828	0.184007	1.186968	9.346115	0.120506	0.372867	-0.348699	-0.502305	0.159181	-1.156640	-0.071880	0.007375	0.006231	0.997367
30829	0.294236	1.091921	9.882227	0.066795	0.249115	-0.179950	-0.491667	0.153726	-1.158166	-0.068412	0.002424	0.007493	0.997626
30830	0.089219	0.418161	9.775098	-0.074427	0.021345	-0.187079	-0.486562	0.155183	-1.158860	-0.064778	0.002097	0.005974	0.997880
30831	0.152354	-0.496035	8.642876	0.278187	0.260047	-0.336456	-0.479553	0.149678	-1.160754	-0.058187	-0.003359	0.011438	0.998235
30832	-0.522634	1.096435	9.106050	0.098888	0.418912	-0.709896	-0.465004	0.140301	-1.162045	-0.044212	-0.011974	0.012862	0.998868
30833	-0.464423	0.175025	9.437365	-0.110451	0.646605	-0.209574	-0.450476	0.138580	-1.169625	-0.040304	-0.024751	0.010286	0.998828
30834	-0.588346	-0.448556	10.767092	-0.130099	0.538544	-0.304018	-0.432067	0.142821	-1.175423	-0.034503	-0.035439	0.007090	0.998751
30835	-1.429239	-0.242923	10.561595	0.010027	0.121008	-0.703905	-0.420500	0.142115	-1.181029	-0.020542	-0.037900	0.006903	0.999047
30836	-1.818842	-0.427315	9.585706	0.315795	-0.138910	-0.805277	-0.409990	0.134152	-1.178141	-0.004346	-0.035337	0.012644	0.999286
30837	-1.611539	0.159110	9.864482	0.619443	-0.244973	-0.366577	-0.410210	0.116825	-1.170119	0.003392	-0.030607	0.024939	0.999215
30838	-1.495477	-0.159293	9.302324	0.249641	-0.345130	-0.182720	-0.418906	0.101319	-1.158806	0.007225	-0.023760	0.029778	0.999248
30839	-1.462837	0.724939	9.108887	0.122790	-0.203640	-0.194628	-0.424013	0.100212	-1.154833	0.011212	-0.019883	0.032236	0.999220
30840	-2.302181	-3.446381	9.364958	0.353787	0.422928	-0.504276	-0.417257	0.088635	-1.151201	0.021010	-0.028555	0.039181	0.998603
30841	-3.248122	-2.317454	11.657671	-0.730761	0.682283	-1.510226	-0.387137	0.088960	-1.164889	0.050118	-0.043902	0.023818	0.997494
30842	-0.659651	3.012050	11.588570	-0.493370	-0.116285	-0.372264	-0.367818	0.104581	-1.179591	0.057065	-0.042227	0.013519	0.997385
30843	-2.930586	-0.777615	9.891253	0.310918	-0.059145	0.709897	-0.372927	0.104069	-1.176824	0.043103	-0.040805	0.020150	0.998034
30844	0.459736	-0.024044	11.491760	-0.954639	-0.008880	0.412806	-0.375398	0.122232	-1.187648	0.033998	-0.041251	0.001411	0.998569
30845	1.387538	1.073079	11.379555	-0.509870	-0.066478	0.595706	-0.382733	0.148122	-1.196803	0.021596	-0.040398	-0.008396	0.998915
30846	0.389413	-0.149216	10.688918	-0.039171	-0.147098	0.417484	-0.407239	0.159653	-1.192874	0.013092	-0.037523	-0.008917	0.999170
30847	0.447525	-0.308495	9.666397	-0.122999	-0.130338	-0.145812	-0.409402	0.163693	-1.193808	0.015808	-0.034973	-0.011590	0.999196
30848	-0.578838	0.357308	8.127726	-0.127854	-0.087896	-0.357500	-0.401885	0.168624	-1.200137	0.022701	-0.033151	-0.014437	0.999088
30849	-1.253658	1.012742	8.862776	-0.068091	0.072877	-0.007853	-0.400546	0.170947	-1.203891	0.022747	-0.034706	-0.015765	0.999014
30850	-0.875462	0.492871	9.451240	-0.179211	-0.052526	0.424120	-0.402177	0.176825	-1.205180	0.014021	-0.033848	-0.019088	0.999146
30851	-0.028562	0.192643	9.426535	-0.157462	-0.073292	0.482231	-0.412686	0.183958	-1.202783	0.004162	-0.032659	-0.021868	0.999219
30852	0.541570	0.074347	9.632692	-0.071323	0.036820	0.375223	-0.417541	0.188918	-1.204064	-0.003472	-0.033542	-0.023057	0.999165
30853	0.179061	-0.216262	9.657462	-0.062910	0.113567	0.006286	-0.415010	0.196973	-1.205603	-0.003674	-0.035778	-0.024233	0.999059
30854	-0.106711	-0.245737	9.538179	0.027227	0.129094	-0.231966	-0.409366	0.198027	-1.207815	0.000868	-0.038223	-0.023879	0.998984
30855	-0.527125	-0.020281	9.836525	-0.014860	0.108525	-0.278126	-0.402368	0.196069	-1.209866	0.006378	-0.040197	-0.024280	0.998876
30856	-0.739497	-0.072693	9.791886	0.134029	0.041491	-0.034033	-0.399271	0.194761	-1.211579	0.007034	-0.040970	-0.021638	0.998901
30857	-0.588037	-0.366109	9.851708	0.068164	-0.102154	0.251261	-0.399393	0.190481	-1.210218	0.001938	-0.038957	-0.019966	0.999040
30858	-0.843754	-1.225327	9.402587	0.068113	-0.108623	0.187668	-0.404104	0.192267	-1.209152	-0.001937	-0.036836	-0.018476	0.999149
30859	-0.751828	-1.417841	9.666847	-0.082332	-0.039610	-0.065227	-0.407600	0.192507	-1.209921	-0.000794	-0.035955	-0.020133	0.999150
30860	-0.734424	-1.475730	10.207052	-0.041426	-0.005092	-0.008311	-0.404649	0.194872	-1.210968	-0.000890	-0.035825	-0.020983	0.999137
30861	-1.374184	-1.302885	9.786505	0.111382	0.021609	0.004859	-0.406248	0.189390	-1.205134	-0.000981	-0.036226	-0.018800	0.999166
30862	-1.718182	-0.600269	9.669540	-0.140546	-0.073194	0.120210	-0.408677	0.192126	-1.204609	-0.003776	-0.034780	-0.021537	0.999156
30863	-1.753827	-0.455218	10.042890	-0.061792	0.031777	0.289097	-0.407218	0.199091	-1.206988	-0.009667	-0.035581	-0.022626	0.999064
30864	-0.828802	-0.778300	10.054457	-0.067285	-0.042550	0.346763	-0.408842	0.202829	-1.207665	-0.016814	-0.034851	-0.023729	0.998969
30865	-1.024472	-0.602229	9.835281	-0.192883	-0.030094	0.266923	-0.411822	0.210151	-1.208755	-0.022379	-0.034371	-0.027455	0.998781
30866	-1.162047	0.021636	10.120043	-0.336825	0.086433	0.215938	-0.413741	0.222596	-1.211871	-0.026974	-0.036042	-0.034084	0.998405
30867	-0.956419	0.491532	10.666856	-0.162848	0.099145	0.373853	-0.410002	0.231649	-1.214890	-0.034577	-0.038270	-0.037113	0.997979
30868	-0.794814	0.261312	9.734708	0.061693	0.101417	0.394018	-0.408266	0.235464	-1.216149	-0.042424	-0.040607	-0.035661	0.997637
30869	-0.559460	-0.186006	9.295141	0.026129	0.094283	0.310735	-0.405042	0.236548	-1.217241	-0.048625	-0.042801	-0.034904	0.997289
30870	-0.761102	-0.007570	9.501857	-0.146905	0.045538	0.209127	-0.404794	0.243661	-1.218649	-0.052990	-0.043690	-0.037709	0.996926
30871	-0.905187	0.458382	9.797238	-0.091194	0.028157	0.140238	-0.405340	0.246694	-1.220587	-0.055939	-0.044325	-0.039304	0.996675
30872	-0.796888	0.008805	9.784696	0.029682	0.032230	0.232582	-0.406696	0.250589	-1.222216	-0.060622	-0.045162	-0.038552	0.996393
30873	-0.517945	-0.486225	9.799397	-0.029151	-0.021077	0.067577	-0.405359	0.253111	-1.222286	-0.062106	-0.044800	-0.038884	0.996305
30874	-0.815166	-0.146881	9.920117	-0.006581	-0.018319	-0.036608	-0.406978	0.254825	-1.221258	-0.061500	-0.044377	-0.039036	0.996356
30875	-1.013006	0.034018	9.811575	0.050104	0.021913	-0.062656	-0.406302	0.253831	-1.221843	-0.060287	-0.044866	-0.037915	0.996451
30876	-0.911995	-0.090415	9.545997	0.121871	0.017075	0.013558	-0.407373	0.252273	-1.220791	-0.060537	-0.045342	-0.035505	0.996503
30877	-0.908323	-0.143750	9.604287	0.049269	-0.054082	-0.010111	-0.409250	0.250475	-1.220827	-0.060428	-0.044355	-0.034231	0.996599
30878	-1.358957	-1.040387	10.126826	-0.068844	-0.029916	-0.165801	-0.410058	0.250733	-1.218903	-0.057302	-0.043540	-0.035724	0.996767
30879	-0.810921	-0.797378	10.223660	-0.022006	-0.024933	-0.133928	-0.408987	0.252307	-1.220635	-0.054766	-0.042969	-0.036051	0.996923
30880	-0.551852	-0.278086	9.587352	0.202388	-0.048071	0.087584	-0.408707	0.248467	-1.220354	-0.056475	-0.042274	-0.031898	0.996998
30881	-0.043067	-0.531051	9.470066	0.162194	-0.195791	0.151836	-0.415823	0.245207	-1.219287	-0.059584	-0.038649	-0.028107	0.997079
30882	0.136343	-0.974450	9.758163	0.062832	-0.144258	-0.095716	-0.422402	0.242069	-1.217949	-0.057811	-0.035771	-0.026767	0.997327
30883	-0.285443	-0.986970	9.653836	0.105686	-0.033357	-0.467858	-0.421721	0.238907	-1.216698	-0.048508	-0.034921	-0.024795	0.997904
30884	-0.799499	-0.505928	9.542954	0.126000	0.016733	-0.546061	-0.416993	0.231384	-1.214817	-0.037640	-0.035081	-0.022688	0.998418
30885	-1.008519	-0.198960	9.760509	0.058053	-0.029224	-0.436914	-0.412131	0.224193	-1.215107	-0.028977	-0.034308	-0.021658	0.998756
30886	-0.932764	-0.454902	9.875501	-0.014159	-0.006691	-0.222174	-0.411181	0.221326	-1.214666	-0.024664	-0.034047	-0.022101	0.998871
30887	-1.098501	-0.511305	9.991205	0.051626	0.049761	-0.181787	-0.407811	0.218269	-1.214532	-0.021065	-0.034980	-0.021079	0.998944
30888	-1.092243	-0.156798	9.608370	0.091721	0.048773	-0.200240	-0.406730	0.216542	-1.214464	-0.017098	-0.035886	-0.019419	0.999021
30889	-1.200670	-0.289844	9.736040	0.018249	0.061164	-0.007636	-0.403632	0.214636	-1.214835	-0.017000	-0.037140	-0.018938	0.998986
30890	-1.011293	-0.266959	9.987224	-0.014092	0.011624	0.115668	-0.406491	0.226782	-1.216315	-0.019433	-0.037389	-0.019150	0.998928
30891	-0.568311	-0.385174	9.838014	0.034631	-0.016056	0.173905	-0.407297	0.226511	-1.216042	-0.022978	-0.037176	-0.018185	0.998879
30892	-0.368450	-0.459244	9.726748	0.016477	-0.027185	0.042894	-0.409181	0.226828	-1.215601	-0.023942	-0.036634	-0.017823	0.998883
30893	-0.551296	-0.392151	9.809701	0.011972	-0.034474	-0.059684	-0.411468	0.227092	-1.212433	-0.022842	-0.035934	-0.017488	0.998940
30894	-0.681961	-0.280423	9.814477	-0.008301	-0.021913	-0.107384	-0.409995	0.228905	-1.212664	-0.020829	-0.035433	-0.017733	0.998998
30895	-0.792548	-0.335845	9.748912	-0.052208	-0.067222	-0.088333	-0.410534	0.229358	-1.213324	-0.019214	-0.034042	-0.018695	0.999061
30896	-0.861542	-0.142876	9.841631	-0.079966	-0.041478	0.011650	-0.409192	0.230476	-1.213985	-0.019625	-0.033165	-0.020281	0.999051
30897	-0.519853	-0.156107	9.746295	-0.100894	-0.067465	0.049362	-0.410010	0.234560	-1.218201	-0.020796	-0.031803	-0.022110	0.999033
30898	-0.360674	-0.337703	9.887359	-0.053452	-0.022190	0.032972	-0.411498	0.237590	-1.219039	-0.021607	-0.031330	-0.023160	0.999007
30899	-0.036449	-0.278390	10.091852	0.093309	-0.025535	-0.139948	-0.409745	0.235853	-1.219252	-0.018852	-0.030766	-0.021242	0.999123
30900	-0.293218	-0.355927	9.644022	0.196373	-0.047428	-0.227218	-0.410267	0.230733	-1.217913	-0.014337	-0.029773	-0.017453	0.999301
30901	-0.940697	-0.192871	9.786618	0.193646	-0.113128	-0.305314	-0.409705	0.222265	-1.213836	-0.008247	-0.027434	-0.013602	0.999497
30902	-1.337335	-0.209762	9.943084	0.132623	-0.217026	-0.296361	-0.411167	0.216127	-1.210476	-0.002433	-0.023014	-0.011090	0.999671
30903	-0.957485	-0.304834	9.902497	0.160627	-0.241404	-0.270870	-0.412999	0.198733	-1.204072	0.002916	-0.018161	-0.007873	0.999800
30904	-0.927558	-0.343131	9.927778	0.157292	-0.291433	-0.154507	-0.420509	0.192030	-1.200796	0.005907	-0.012278	-0.004814	0.999896
30905	-0.605125	-0.026571	9.656038	0.113308	-0.286982	0.010629	-0.428291	0.186037	-1.197358	0.005609	-0.006587	-0.002473	0.999960
30906	-0.206999	-0.223214	10.156013	0.269891	-0.239464	0.085595	-0.438212	0.176585	-1.195369	0.003810	-0.001749	0.002895	0.999987
30907	-0.133842	-0.309325	9.754482	0.594640	-0.196192	-0.474503	-0.443255	0.153726	-1.188423	0.013248	0.002129	0.014830	0.999800
30908	-1.279290	0.611727	8.956492	0.182167	-0.118425	0.226893	-0.449545	0.143382	-1.182147	0.008621	0.004636	0.018416	0.999783
30909	-0.143164	0.287710	9.807467	-0.093478	-0.160338	0.428842	-0.458962	0.145111	-1.180074	0.000033	0.007867	0.016563	0.999832
30910	0.176342	0.133330	10.237306	0.162193	-0.145978	0.224555	-0.468101	0.143713	-1.177833	-0.004534	0.010885	0.019756	0.999735
30911	0.030592	0.383071	9.407655	0.163063	-0.141701	0.194568	-0.476684	0.135558	-1.172004	-0.008484	0.013665	0.023058	0.999605
30912	0.048091	0.485354	9.455566	-0.015918	-0.190064	0.147716	-0.487440	0.135449	-1.168750	-0.011444	0.017560	0.022716	0.999522
30913	0.231599	0.765437	9.473528	-0.174755	-0.244892	0.153888	-0.497415	0.143504	-1.163878	-0.014426	0.022447	0.019307	0.999457
30914	0.497090	0.352713	9.585896	-0.197489	-0.169370	0.041093	-0.504702	0.152482	-1.164864	-0.015194	0.025929	0.015373	0.999430
30915	0.478180	0.192135	9.490235	-0.214989	-0.008893	0.017324	-0.509563	0.159441	-1.166761	-0.015506	0.026068	0.011142	0.999478
30916	0.673405	0.045193	9.752508	-0.237495	0.004170	-0.014533	-0.513084	0.168735	-1.172956	-0.015194	0.026079	0.006385	0.999524
30917	0.639925	0.146630	10.535493	-0.090587	-0.069516	-0.003950	-0.514582	0.175044	-1.174641	-0.015140	0.027403	0.004659	0.999499
30918	0.944879	0.382771	10.360115	0.057872	-0.200128	0.007984	-0.519832	0.177330	-1.176277	-0.015427	0.031409	0.005857	0.999370
30919	1.100363	0.538487	9.927992	0.147953	-0.154939	0.081020	-0.526953	0.175435	-1.172986	-0.017200	0.034417	0.008898	0.999220
30920	1.226783	0.128065	9.761643	0.110114	-0.089707	0.162647	-0.531924	0.174108	-1.171881	-0.020622	0.036224	0.011001	0.999070
30921	0.922772	0.156518	9.605254	0.000579	-0.048765	0.194462	-0.536901	0.174423	-1.168272	-0.024576	0.037223	0.010970	0.998945
30922	1.014898	0.201919	9.901428	0.094308	-0.002613	0.230385	-0.539459	0.175627	-1.168748	-0.029356	0.037303	0.012668	0.998792
30923	1.375125	0.077331	9.600475	0.154579	0.069413	0.143444	-0.538517	0.175618	-1.169304	-0.032433	0.035884	0.015677	0.998706
30924	1.360008	-0.097707	9.846875	0.121960	0.049151	-0.054817	-0.537031	0.173186	-1.169809	-0.031573	0.034830	0.018105	0.998730
30925	0.918768	0.151616	9.841083	0.089346	0.023546	-0.253914	-0.535673	0.168577	-1.167931	-0.026652	0.034269	0.020094	0.998855
30926	0.561488	0.820023	9.906923	0.154519	0.010292	-0.271427	-0.530270	0.159894	-1.165551	-0.021479	0.033895	0.023347	0.998922
30927	0.854879	0.703973	9.984207	0.212916	-0.031724	-0.241515	-0.529167	0.150777	-1.164633	-0.016863	0.034380	0.027844	0.998879
30928	1.151097	0.384011	9.668320	0.071496	-0.043057	-0.406514	-0.526732	0.145724	-1.163055	-0.008910	0.035012	0.029551	0.998910
30929	0.252180	0.717265	9.546742	0.122646	0.049182	-0.417954	-0.521059	0.136789	-1.162321	-0.000755	0.033815	0.032347	0.998904
30930	0.109995	0.991402	9.232177	0.074873	0.088683	-0.306430	-0.517002	0.128732	-1.161131	0.005125	0.031867	0.034032	0.998899
30931	0.177957	0.672221	9.549619	0.026320	0.036987	-0.317531	-0.511075	0.124848	-1.158466	0.011348	0.030930	0.034839	0.998850
30932	-0.816264	0.324013	9.478404	-0.092851	0.148944	-0.214401	-0.508109	0.122282	-1.160763	0.015462	0.027808	0.033134	0.998944
30933	-1.572711	0.111396	11.113011	-0.155087	0.134007	0.223948	-0.501268	0.128009	-1.164062	0.010908	0.025104	0.029986	0.999175
30934	0.755087	0.401162	10.238603	0.254371	0.081849	0.249150	-0.503018	0.128949	-1.166190	0.005639	0.023696	0.034944	0.999092
30935	1.851132	0.882154	8.857935	0.053002	-0.008701	-0.111225	-0.501662	0.125076	-1.165514	0.007764	0.023747	0.036088	0.999036
30936	0.405333	0.809863	9.512227	-0.126590	0.097986	-0.175338	-0.500592	0.127417	-1.169809	0.011132	0.021667	0.033641	0.999137
30937	-0.190288	0.864658	10.042397	0.011754	0.141837	0.111050	-0.496563	0.129352	-1.171700	0.008734	0.018837	0.033902	0.999209
30938	0.032725	0.295728	9.531151	0.013397	0.154144	0.188919	-0.493072	0.131207	-1.175767	0.004732	0.015911	0.034109	0.999280
30939	0.271577	0.693325	9.398266	-0.137832	0.144179	0.289101	-0.491874	0.135820	-1.180399	-0.001179	0.013132	0.031305	0.999423
30940	0.467201	0.449314	9.940529	-0.128787	0.139091	0.319109	-0.490421	0.144787	-1.183530	-0.007718	0.010580	0.028627	0.999504
30941	0.980001	0.482885	9.835649	-0.111918	0.082241	0.216134	-0.489905	0.152183	-1.185204	-0.012143	0.009040	0.026350	0.999538
30942	0.934553	0.593745	9.958596	-0.024409	0.085630	0.073211	-0.488576	0.157552	-1.185863	-0.013779	0.007397	0.025813	0.999544
30943	0.720551	0.582546	9.658423	-0.019558	0.068030	-0.077125	-0.486290	0.156855	-1.182507	-0.012352	0.006022	0.025438	0.999582
30944	0.551297	0.577057	9.749562	-0.018776	0.028862	-0.147180	-0.482790	0.155365	-1.182868	-0.009564	0.005398	0.025059	0.999626
30945	0.433079	0.652583	9.629815	-0.014618	-0.049554	-0.282907	-0.481169	0.152741	-1.181338	-0.003964	0.006299	0.024839	0.999664
30946	0.643907	0.802085	9.798853	-0.104335	-0.104010	-0.303927	-0.481969	0.150459	-1.179904	0.002033	0.008259	0.022784	0.999704
30947	0.773497	0.479201	10.421533	-0.085879	-0.100939	-0.456826	-0.479003	0.147556	-1.179897	0.011144	0.010156	0.021180	0.999662
30948	0.241896	0.129666	10.251382	0.231557	-0.097966	-0.613926	-0.475758	0.141522	-1.179585	0.023227	0.011927	0.025896	0.999324
30949	-0.169243	0.656178	9.250210	0.061963	-0.081270	-0.593925	-0.473304	0.130049	-1.176172	0.035039	0.013344	0.027272	0.998925
30950	-0.239491	0.888033	9.958863	-0.036859	-0.045357	-0.461404	-0.468989	0.125362	-1.173923	0.044137	0.013995	0.026610	0.998573
30951	-0.259941	0.700735	9.974092	0.135299	-0.028572	-0.434222	-0.463579	0.114382	-1.170255	0.052703	0.014482	0.029460	0.998070
30952	-0.364983	0.803176	9.592152	0.130174	-0.002568	-0.337680	-0.458720	0.108008	-1.169156	0.059263	0.014494	0.032137	0.997620
30953	0.033533	0.742429	9.539843	0.032067	0.017977	-0.266329	-0.457094	0.103688	-1.167817	0.064474	0.013998	0.032938	0.997277
30954	0.479961	0.752981	9.760490	-0.045913	0.030900	-0.310799	-0.454130	0.101962	-1.169678	0.070532	0.013141	0.032132	0.996905
30955	0.366255	0.544599	10.042633	0.060679	0.041745	-0.425298	-0.446322	0.098353	-1.168524	0.078885	0.012133	0.033568	0.996244
30956	0.316484	0.446562	9.779450	0.092511	-0.035618	-0.450427	-0.440919	0.089978	-1.167224	0.087716	0.012708	0.035447	0.995434
30957	0.149103	0.530889	9.496840	0.098081	0.033389	-0.579003	-0.433096	0.081689	-1.165950	0.099107	0.011818	0.037639	0.994294
30958	-0.535686	0.644732	9.792727	-0.070968	0.021557	-0.519353	-0.428113	0.078227	-1.162170	0.109291	0.010879	0.036374	0.993284
30959	-0.162312	0.748605	9.726369	-0.086941	0.037814	-0.390308	-0.420039	0.076085	-1.163423	0.116953	0.009628	0.034846	0.992479
30960	-0.319168	0.318556	10.292921	-0.028247	0.065892	-0.427037	-0.413183	0.076818	-1.165250	0.125251	0.007978	0.034503	0.991493
30961	0.164404	0.249561	9.494617	0.200518	0.092942	-0.291851	-0.406303	0.069344	-1.167616	0.130860	0.006395	0.038754	0.990623
30962	0.056064	-0.012151	9.604002	-0.139502	-0.009143	-0.450904	-0.400921	0.068081	-1.167447	0.139669	0.005883	0.036005	0.989526
30963	-0.615534	0.526763	9.856164	-0.088760	0.029824	-0.356664	-0.395006	0.068097	-1.167924	0.146634	0.004722	0.034333	0.988583
30964	-0.527795	0.746843	9.866826	-0.086914	-0.006019	-0.128824	-0.391916	0.069055	-1.169564	0.149064	0.004519	0.032592	0.988280
30965	-0.543195	0.547498	9.870264	0.001123	0.037268	0.020266	-0.390441	0.070616	-1.171165	0.148561	0.003695	0.032689	0.988356
30966	-0.398088	0.520971	9.605301	-0.065246	0.015872	0.143668	-0.390983	0.072187	-1.171108	0.145594	0.003303	0.031418	0.988840
30967	-0.161574	0.690341	9.592023	-0.150516	0.037474	0.104580	-0.391805	0.077335	-1.172293	0.143433	0.002073	0.028513	0.989247
30968	-0.044821	0.575952	9.769794	-0.166150	0.013097	0.078712	-0.393024	0.080012	-1.170422	0.141762	0.001404	0.025242	0.989578
30969	0.095856	0.476563	9.943372	-0.188689	0.010291	0.113071	-0.393041	0.086196	-1.174307	0.139444	0.000618	0.021503	0.989996
30970	0.171888	0.230352	10.207550	-0.045693	-0.030349	0.008041	-0.394930	0.088222	-1.174220	0.139179	0.001117	0.020496	0.990054
30971	0.061052	0.356948	9.678404	-0.031003	-0.038967	-0.070619	-0.395208	0.091542	-1.176561	0.140514	0.001687	0.019735	0.989881
30972	0.146246	0.482319	9.819695	-0.050836	-0.053302	-0.072568	-0.395479	0.092269	-1.177079	0.141845	0.002592	0.018563	0.989711
30973	0.382326	0.083626	9.916611	0.041723	-0.007655	-0.160432	-0.394936	0.090856	-1.177812	0.144940	0.002742	0.019325	0.989248
30974	0.031975	0.344274	9.600574	-0.004593	0.008186	-0.242621	-0.391435	0.088931	-1.177779	0.149596	0.002494	0.019253	0.988557
30975	-0.357335	0.417319	9.576038	-0.127375	0.042281	-0.154297	-0.389283	0.088766	-1.178899	0.152555	0.001150	0.016822	0.988151
30976	-0.638634	0.344268	9.830352	-0.070681	0.088057	-0.045026	-0.385931	0.091955	-1.179243	0.153292	-0.000800	0.015677	0.988056
30977	-0.886206	0.249959	9.886056	-0.093589	0.042581	0.131484	-0.384730	0.095075	-1.180518	0.150598	-0.002006	0.013922	0.988495
30978	-0.949826	0.433326	10.084932	-0.005684	0.011417	0.271247	-0.384740	0.098502	-1.181633	0.145118	-0.002153	0.013837	0.989315
30979	-0.657382	0.200704	9.893450	0.094879	-0.005452	0.412857	-0.390109	0.095487	-1.180715	0.136870	-0.001823	0.015694	0.990463
30980	-0.348415	0.485475	9.761160	0.036016	-0.033642	0.454851	-0.395230	0.099265	-1.179579	0.127761	-0.000894	0.016314	0.991670
30981	0.182261	0.143109	9.871506	0.038551	0.014900	0.435615	-0.403303	0.101470	-1.181048	0.119032	-0.001106	0.017107	0.992742
30982	0.078939	0.451964	9.803415	0.068070	0.001547	0.338385	-0.407348	0.104904	-1.178438	0.112201	-0.000837	0.018452	0.993514
30983	-0.124548	0.433697	9.717867	0.063985	0.006349	0.357900	-0.410168	0.103824	-1.177895	0.105005	-0.000830	0.019736	0.994276
30984	0.132333	0.215031	9.864616	-0.005750	-0.016805	0.336264	-0.414744	0.105301	-1.175887	0.098217	-0.000353	0.019575	0.994972
30985	0.202371	0.153216	10.163329	0.035402	-0.031866	0.240796	-0.418247	0.107326	-1.174146	0.093356	0.000327	0.020195	0.995428
30986	-0.327820	0.318351	9.854529	0.115280	-0.056356	0.178238	-0.422010	0.107160	-1.175469	0.089712	0.001758	0.022367	0.995715
30987	-0.343672	0.444259	9.467926	0.030569	-0.076468	0.314883	-0.426845	0.104961	-1.173577	0.083394	0.003342	0.022805	0.996250
30988	0.466729	0.157940	9.485327	-0.055923	-0.077227	0.317977	-0.431698	0.109006	-1.172028	0.076988	0.004955	0.021524	0.996787
30989	0.344855	0.534507	10.109457	-0.037053	-0.009018	0.227408	-0.436009	0.112249	-1.173098	0.072381	0.005077	0.020719	0.997149
30990	-0.261228	0.494344	9.797470	0.145781	0.012874	0.193785	-0.437622	0.111968	-1.171590	0.068375	0.005134	0.023608	0.997367
30991	-0.143694	0.418782	9.700541	-0.022015	-0.010054	0.272659	-0.441393	0.114081	-1.173384	0.062862	0.005321	0.023102	0.997741
30992	0.047577	0.344594	9.938071	0.070842	0.000595	0.234074	-0.444895	0.116134	-1.172868	0.058066	0.005529	0.024475	0.997997
30993	-0.182275	0.427805	9.819654	0.029676	-0.010079	0.291392	-0.447311	0.114566	-1.170031	0.052172	0.005790	0.024995	0.998308
30994	0.207967	0.546557	9.816290	0.037380	-0.046689	0.265453	-0.450683	0.118171	-1.169330	0.046777	0.006917	0.025645	0.998552
30995	0.382678	0.510869	9.658225	0.013076	-0.017738	0.237238	-0.453913	0.119242	-1.169530	0.041966	0.007313	0.025831	0.998758
30996	0.182731	0.599509	9.834374	0.018041	-0.035906	0.182361	-0.457682	0.120635	-1.170803	0.038222	0.008162	0.026119	0.998895
30997	0.152694	0.628083	9.712873	0.034028	-0.021816	0.193118	-0.460103	0.120810	-1.169815	0.034290	0.008642	0.026734	0.999017
30998	0.175914	0.672197	9.669921	-0.021458	0.004565	0.186034	-0.460378	0.123148	-1.172597	0.030457	0.008659	0.026261	0.999154
30999	0.300079	0.533655	9.739774	0.008785	0.021266	0.168531	-0.463472	0.123917	-1.172127	0.026996	0.008258	0.026411	0.999252
31000	0.167817	0.589509	9.653445	-0.027323	0.058859	0.145701	-0.463884	0.126633	-1.172715	0.023938	0.007168	0.025857	0.999353
31001	0.146016	0.496883	9.838837	-0.024057	0.080719	0.161769	-0.463488	0.129031	-1.172642	0.020586	0.005564	0.025386	0.999450
