# Supplementary material for: Identification of Haptic Based Guiding Using Hard Reins
Source: PLoS One. 2015 Jul 22;10(7):e0132020. doi: 10.1371/journal.pone.0132020 (PMC4511788; doi:10.1371/journal.pone.0132020)
Supplement: S9 File — (ZIP) [file pone.0132020.s009.zip › Exp2_MotionData2/Subject10/path3/T6/fc6.txt]

// Start Time: 0
// Sample rate: 25.0Hz
// Scenario: 4.9
// Firmware Version: 2.6.1
Counter	Acc_X	Acc_Y	Acc_Z	Gyr_X	Gyr_Y	Gyr_Z	Mag_X	Mag_Y	Mag_Z	Quat_w	Quat_x	Quat_y	Quat_z
40277	9.401773	0.646207	2.771586	-0.539892	0.013783	-0.014114	-0.766996	0.073990	0.018080	0.280060	-0.576067	-0.228831	-0.733041
40278	9.362521	0.593631	2.827806	-0.530814	0.014664	-0.017570	-0.768267	0.072148	0.017646	0.272277	-0.578291	-0.223416	-0.735887
40279	9.365306	0.666045	2.814912	-0.559827	0.019215	-0.007311	-0.769406	0.072436	0.017374	0.264414	-0.580051	-0.217310	-0.739190
40280	9.352940	0.627573	2.834690	-0.561648	0.024738	-0.019759	-0.766278	0.072568	0.018202	0.256231	-0.582158	-0.211359	-0.742135
40281	9.318831	0.613499	2.868725	-0.531617	0.024428	-0.001724	-0.769410	0.073578	0.015685	0.248746	-0.583591	-0.205531	-0.745187
40282	9.321321	0.613423	2.859056	-0.556268	0.006575	-0.007209	-0.769119	0.072158	0.015243	0.240686	-0.585867	-0.199552	-0.747669
40283	9.347851	0.608422	2.859076	-0.543568	0.002897	-0.005264	-0.768979	0.072725	0.015673	0.232869	-0.587543	-0.193650	-0.750376
40284	9.381564	0.647061	2.887599	-0.527226	0.006475	-0.010392	-0.769261	0.072301	0.015104	0.225055	-0.589547	-0.188098	-0.752598
40285	9.309382	0.637637	2.853969	-0.520919	-0.003473	-0.010272	-0.768699	0.073719	0.015398	0.217359	-0.591077	-0.182586	-0.755014
40286	9.333239	0.608620	2.876009	-0.531780	0.003804	-0.012213	-0.768119	0.071162	0.015366	0.209412	-0.593016	-0.176956	-0.757077
40287	9.374180	0.526006	2.847878	-0.538144	-0.000685	-0.010491	-0.768119	0.071449	0.014377	0.201479	-0.594458	-0.171135	-0.759433
40288	9.364894	0.646985	2.858623	-0.538136	0.000155	-0.003406	-0.767699	0.072867	0.014672	0.193539	-0.596387	-0.165278	-0.761281
40289	9.333781	0.627573	2.815383	-0.554352	0.017301	0.001600	-0.767704	0.074291	0.013553	0.185615	-0.597535	-0.158962	-0.763695
40290	9.391547	0.629762	2.837031	-0.559845	0.007358	0.008685	-0.768839	0.073437	0.014829	0.177588	-0.599347	-0.152559	-0.765487
40291	9.384295	0.680729	2.863054	-0.545235	0.020787	0.010546	-0.769130	0.075436	0.012017	0.169879	-0.600310	-0.146232	-0.767715
40292	9.319018	0.632742	2.854010	-0.568924	0.011962	0.001458	-0.769135	0.076284	0.013160	0.161614	-0.601929	-0.139721	-0.769442
40293	9.323797	0.649721	2.868314	-0.547054	0.013483	0.021169	-0.768559	0.074865	0.012290	0.153989	-0.602911	-0.133234	-0.771385
40294	9.352620	0.647228	2.885219	-0.572480	0.024572	0.004000	-0.768286	0.077708	0.011467	0.145722	-0.604219	-0.126562	-0.773089
40295	9.357149	0.613499	2.907338	-0.553356	0.028927	0.010385	-0.768852	0.077144	0.010615	0.137863	-0.604821	-0.120033	-0.775098
40296	9.327886	0.609077	2.943675	-0.563339	0.028021	0.015574	-0.769136	0.077002	0.010616	0.129868	-0.605943	-0.113320	-0.776612
40297	9.322733	0.563310	2.963525	-0.554300	0.017114	0.021046	-0.768286	0.077709	0.011184	0.122108	-0.606623	-0.106652	-0.778282
40298	9.313331	0.584985	2.941547	-0.553402	0.020803	0.011305	-0.768425	0.077576	0.008490	0.114126	-0.607691	-0.100135	-0.779526
40299	9.303809	0.570392	2.917557	-0.559884	0.002869	0.005144	-0.769003	0.079711	0.007383	0.105998	-0.608441	-0.093584	-0.780900
40300	9.354295	0.596902	2.955858	-0.539039	-0.000796	0.001884	-0.767436	0.079139	0.007507	0.097982	-0.609666	-0.087428	-0.781706
40301	9.342481	0.594347	2.922071	-0.538097	0.002787	0.003641	-0.768868	0.081416	0.007117	0.090072	-0.610242	-0.081219	-0.782877
40302	9.352321	0.632926	2.916794	-0.538036	0.013601	0.003582	-0.769428	0.079140	0.008515	0.082104	-0.611116	-0.075009	-0.783690
40303	9.347514	0.589300	2.893122	-0.545280	0.013602	0.007031	-0.768013	0.081130	0.007107	0.074156	-0.611415	-0.068614	-0.784834
40304	9.299148	0.613926	2.917077	-0.548974	0.004604	0.007035	-0.768302	0.082124	0.007403	0.066084	-0.612324	-0.062183	-0.785382
40305	9.304069	0.618668	2.907352	-0.545409	-0.000721	-0.003504	-0.768589	0.082693	0.007412	0.057932	-0.612707	-0.055926	-0.786197
40306	9.342761	0.608666	2.892912	-0.558080	-0.004437	0.015840	-0.766882	0.082833	0.006549	0.049867	-0.613645	-0.049237	-0.786466
40307	9.342927	0.671564	2.901876	-0.538132	-0.004465	0.009004	-0.768018	0.082698	0.005422	0.041981	-0.613968	-0.042940	-0.787043
40308	9.352543	0.676383	2.909059	-0.538975	0.000849	0.019579	-0.767889	0.085248	0.007149	0.034209	-0.614678	-0.036487	-0.787191
40309	9.313832	0.667005	2.916465	-0.530771	0.015390	0.000999	-0.768029	0.084966	0.006581	0.026288	-0.614554	-0.030390	-0.787850
40310	9.390844	0.627909	2.926465	-0.532660	0.000032	0.007274	-0.767027	0.083546	0.005991	0.018398	-0.615139	-0.024174	-0.787833
40311	9.371611	0.627970	2.916824	-0.527148	0.013584	0.000175	-0.768027	0.084684	0.006011	0.010496	-0.614922	-0.018149	-0.788310
40312	9.318511	0.638003	2.921616	-0.545270	0.026367	-0.009857	-0.768595	0.084115	0.006860	0.002194	-0.614960	-0.011927	-0.788465
40313	9.328220	0.671839	2.930892	-0.532500	0.028890	0.003553	-0.768176	0.086105	0.006027	-0.005724	-0.614378	-0.005778	-0.788970
40314	9.325377	0.647960	2.974660	-0.541795	0.007517	-0.019431	-0.768459	0.086109	0.004753	-0.014131	-0.614584	0.000280	-0.788725
40315	9.277104	0.657962	2.979446	-0.561874	-0.018699	-0.000052	-0.769025	0.085257	0.005316	-0.022474	-0.614610	0.006851	-0.788481
40316	9.299331	0.691356	2.930712	-0.553805	-0.029431	-0.012265	-0.769312	0.085824	0.005749	-0.030905	-0.615262	0.013204	-0.787606
40317	9.304984	0.690655	2.824384	-0.541938	-0.016773	-0.022814	-0.768177	0.086099	0.007586	-0.039366	-0.615139	0.019167	-0.787202
40318	9.314173	0.627939	2.854070	-0.552824	-0.016747	-0.020295	-0.767892	0.085668	0.008997	-0.047903	-0.615455	0.025399	-0.786305
40319	9.364971	0.617830	2.834783	-0.529158	-0.008737	-0.020942	-0.769595	0.084678	0.009000	-0.056179	-0.615088	0.031167	-0.785837
40320	9.318662	0.628183	2.897560	-0.570861	0.001286	-0.012656	-0.768601	0.085244	0.008998	-0.064811	-0.614957	0.037757	-0.784986
40321	9.308904	0.640450	2.916768	-0.529108	-0.008006	-0.003265	-0.769739	0.084958	0.010138	-0.072801	-0.614437	0.043730	-0.784382
40322	9.289848	0.637941	2.882990	-0.525524	-0.017034	-0.003171	-0.768168	0.083536	0.009827	-0.080694	-0.614516	0.049746	-0.783188
40323	9.299485	0.623349	2.878307	-0.552742	-0.015149	0.001808	-0.768463	0.085805	0.010987	-0.088879	-0.613940	0.056146	-0.782321
40324	9.342931	0.603679	2.868802	-0.527237	-0.010874	0.014471	-0.769175	0.085949	0.010711	-0.096501	-0.613776	0.062388	-0.781073
40325	9.362185	0.569661	2.859490	-0.567064	0.010941	0.013872	-0.769177	0.086084	0.012839	-0.104689	-0.612618	0.069094	-0.780362
40326	9.337750	0.545813	2.886371	-0.531643	0.004364	0.024933	-0.769323	0.087226	0.011151	-0.112195	-0.612067	0.075497	-0.779157
40327	9.325439	0.526691	2.908350	-0.543469	0.006300	0.015930	-0.768612	0.087223	0.011571	-0.120035	-0.610900	0.081851	-0.778263
40328	9.304148	0.541024	2.859887	-0.567140	-0.004415	0.017488	-0.766911	0.088642	0.010863	-0.128047	-0.610283	0.088724	-0.776715
40329	9.342147	0.531586	2.934855	-0.552629	-0.008120	0.021222	-0.768342	0.090344	0.012594	-0.135869	-0.609175	0.095299	-0.775476
40330	9.361647	0.468276	2.879954	-0.552693	-0.022550	0.023078	-0.768344	0.090773	0.011748	-0.143549	-0.608733	0.102049	-0.773579
40331	9.371315	0.550631	2.917687	-0.538081	-0.004564	0.019610	-0.766635	0.090197	0.012720	-0.151202	-0.607485	0.108342	-0.772245
40332	9.323113	0.480573	2.875036	-0.538053	-0.002761	0.018698	-0.767781	0.092045	0.013174	-0.158777	-0.606661	0.114738	-0.770447
40333	9.361609	0.478004	2.889512	-0.550843	-0.011666	0.014187	-0.767074	0.092749	0.014310	-0.166623	-0.605367	0.121158	-0.768823
40334	9.373996	0.463122	2.841331	-0.549085	-0.015147	0.000078	-0.767072	0.092036	0.015153	-0.174549	-0.604613	0.127518	-0.766626
40335	9.391284	0.477242	2.797652	-0.539972	-0.007013	-0.006936	-0.765930	0.091326	0.014570	-0.182567	-0.603208	0.133471	-0.764849
40336	9.390910	0.458152	2.836530	-0.550847	-0.004292	-0.003545	-0.768494	0.092040	0.015164	-0.190554	-0.602159	0.139752	-0.762603
40337	9.409994	0.448515	2.860778	-0.547040	0.024522	-0.003676	-0.766790	0.092604	0.015157	-0.198658	-0.600107	0.145701	-0.761037
40338	9.366623	0.482670	2.867704	-0.561523	0.035432	-0.007456	-0.768784	0.093610	0.013057	-0.206896	-0.598288	0.151917	-0.759056
40339	9.342075	0.468611	2.913809	-0.553384	0.031808	-0.010001	-0.766358	0.091901	0.012736	-0.215152	-0.595984	0.157824	-0.757367
40340	9.381055	0.523833	2.893808	-0.534338	0.033615	-0.019505	-0.767073	0.092753	0.013176	-0.223192	-0.594212	0.163462	-0.755233
40341	9.347162	0.516856	2.903597	-0.539703	0.044400	-0.014334	-0.767073	0.093044	0.011053	-0.231350	-0.591659	0.169015	-0.753559
40342	9.334852	0.483188	2.918489	-0.561515	0.039963	-0.011031	-0.767073	0.093331	0.010064	-0.239550	-0.589510	0.175104	-0.751287
40343	9.370905	0.502478	2.947224	-0.547949	0.031793	-0.010814	-0.768066	0.092623	0.010206	-0.247661	-0.586964	0.180842	-0.749288
40344	9.346792	0.425032	2.907039	-0.548766	0.037094	0.000631	-0.768774	0.092349	0.007657	-0.255468	-0.584747	0.186855	-0.746922
40345	9.293502	0.498253	2.966707	-0.546985	0.042623	-0.014425	-0.768495	0.093770	0.007386	-0.263609	-0.581929	0.192443	-0.744872
40346	9.361513	0.512023	2.918131	-0.552549	0.025573	-0.017906	-0.768779	0.093772	0.006821	-0.271627	-0.579804	0.198319	-0.742102
40347	9.293686	0.561136	2.973255	-0.567004	0.043702	-0.023504	-0.769905	0.091798	0.003407	-0.280085	-0.576766	0.204043	-0.739770
40348	9.225862	0.571459	3.009479	-0.554475	0.017569	-0.030289	-0.768920	0.094065	0.004274	-0.288207	-0.574665	0.209811	-0.736666
40349	9.259387	0.605401	3.059803	-0.559776	0.031804	-0.007429	-0.767914	0.091794	0.003108	-0.296241	-0.571638	0.215623	-0.734151
40350	9.273925	0.595566	3.047810	-0.547203	0.015657	-0.021334	-0.768628	0.092362	0.003687	-0.304065	-0.569442	0.221358	-0.730945
40351	9.297579	0.493983	3.060995	-0.557249	-0.004264	-0.005415	-0.767778	0.092926	0.004395	-0.311822	-0.566815	0.227319	-0.727883
40352	9.307513	0.513090	3.034186	-0.552749	-0.010581	-0.006202	-0.769196	0.092366	0.002982	-0.319297	-0.564775	0.233424	-0.724287
40353	9.346469	0.512572	2.990642	-0.532714	0.000197	-0.012217	-0.769053	0.091937	0.003827	-0.326830	-0.562145	0.238872	-0.721190
40354	9.319733	0.493496	3.005390	-0.567137	0.013848	-0.010058	-0.766775	0.091507	0.003238	-0.334561	-0.559550	0.244933	-0.717621
40355	9.303191	0.536953	2.980762	-0.552586	0.013723	-0.003691	-0.768488	0.093077	0.002134	-0.342189	-0.556429	0.250622	-0.714481
40356	9.312761	0.544234	2.995167	-0.552668	0.002945	-0.007162	-0.769056	0.092792	0.002986	-0.349578	-0.553948	0.256530	-0.710724
40357	9.317579	0.541787	2.995188	-0.565331	0.011107	-0.006475	-0.769344	0.093356	0.004270	-0.357300	-0.550664	0.262329	-0.707311
40358	9.305792	0.556181	2.966044	-0.538070	0.011870	-0.005275	-0.767916	0.092652	0.001558	-0.364465	-0.548028	0.267937	-0.703591
40359	9.312678	0.522482	2.995410	-0.559902	0.004732	-0.001953	-0.767344	0.091795	0.002536	-0.371950	-0.544726	0.273696	-0.700013
40360	9.308375	0.541482	2.937206	-0.559870	0.013825	-0.010850	-0.767921	0.093787	0.001853	-0.379353	-0.541814	0.279477	-0.696004
40361	9.276470	0.590596	3.028530	-0.547227	0.004741	-0.009766	-0.768206	0.093787	0.001856	-0.386728	-0.538527	0.284913	-0.692282
40362	9.312603	0.522543	3.005075	-0.567244	-0.000527	-0.014392	-0.769338	0.092657	0.001002	-0.394088	-0.535654	0.290808	-0.687895
40363	9.312413	0.551789	3.043414	-0.545411	0.004743	-0.010628	-0.769341	0.092936	0.002422	-0.401371	-0.532268	0.296146	-0.684025
40364	9.312863	0.551423	2.985420	-0.557170	0.010191	-0.009027	-0.768630	0.092789	0.003408	-0.408512	-0.529176	0.301810	-0.679707
40365	9.307924	0.541848	2.995200	-0.561673	0.015601	-0.007346	-0.768629	0.092936	0.001850	-0.415899	-0.525373	0.307252	-0.675727
40366	9.312771	0.536953	2.990415	-0.527245	0.004689	-0.013953	-0.769619	0.091518	0.001984	-0.422664	-0.522517	0.312445	-0.671349
40367	9.273963	0.585838	3.038252	-0.545393	0.012012	-0.017753	-0.768758	0.090387	-0.000302	-0.429911	-0.518850	0.317520	-0.667198
40368	9.288324	0.554328	3.038585	-0.550862	0.010269	-0.021346	-0.768761	0.090955	-0.000013	-0.436959	-0.515652	0.322843	-0.662527
40369	9.293218	0.551820	3.028940	-0.558143	0.007601	-0.021414	-0.768193	0.091236	0.000269	-0.444263	-0.511840	0.328017	-0.658069
40370	9.317446	0.570987	3.026277	-0.568996	0.021260	-0.031348	-0.769325	0.089818	0.000547	-0.451591	-0.508287	0.333306	-0.653159
40371	9.286052	0.561502	3.024009	-0.549033	0.012062	-0.021334	-0.769045	0.090957	-0.000578	-0.458727	-0.504381	0.338251	-0.648657
40372	9.298231	0.571032	3.014220	-0.543599	0.008419	-0.019475	-0.770463	0.089823	-0.000153	-0.465451	-0.501031	0.343375	-0.643753
40373	9.276658	0.590443	3.004366	-0.548153	0.006637	-0.019519	-0.767758	0.089247	0.000386	-0.472416	-0.497083	0.348305	-0.639073
40374	9.298419	0.570880	2.990056	-0.529079	0.006564	-0.021062	-0.767329	0.088965	-0.000470	-0.478899	-0.493796	0.353177	-0.634103
40375	9.317632	0.595079	3.013925	-0.574537	0.003212	-0.025106	-0.767756	0.088678	0.000522	-0.486065	-0.489573	0.358346	-0.629005
40376	9.293365	0.590489	3.028508	-0.554457	0.015670	-0.018761	-0.769029	0.087407	-0.000615	-0.492721	-0.485802	0.363397	-0.623831
40377	9.305414	0.595277	3.033272	-0.549020	0.019338	-0.028448	-0.769451	0.086418	-0.001898	-0.499682	-0.481541	0.367977	-0.618893
40378	9.274431	0.609702	2.989654	-0.554619	-0.002196	-0.035461	-0.769875	0.085849	-0.001192	-0.506300	-0.478000	0.372971	-0.613245
40379	9.254463	0.653997	3.095515	-0.547236	0.013869	-0.023092	-0.768736	0.085275	-0.000357	-0.513027	-0.473683	0.377553	-0.608178
40380	9.293409	0.631667	3.042548	-0.560053	-0.003167	-0.024899	-0.769303	0.084994	-0.000780	-0.519440	-0.469908	0.382647	-0.602454
40381	9.322640	0.701572	3.041729	-0.532821	0.003137	-0.037873	-0.769865	0.083290	-0.000511	-0.526015	-0.465887	0.386945	-0.597102
40382	9.269571	0.689762	3.032265	-0.541885	0.006802	-0.040668	-0.771567	0.082447	-0.002065	-0.532407	-0.462195	0.391489	-0.591315
40383	9.259748	0.699658	3.058750	-0.558206	0.008616	-0.033795	-0.770854	0.082017	-0.001509	-0.539097	-0.457711	0.395986	-0.585723
40384	9.288927	0.677480	3.020294	-0.523671	0.012091	-0.036946	-0.770706	0.080597	-0.001525	-0.545199	-0.454023	0.400214	-0.580043
40385	9.269615	0.740637	3.051030	-0.554603	0.003172	-0.031058	-0.770557	0.079176	-0.001399	-0.551659	-0.449522	0.404666	-0.574323
40386	9.279113	0.689793	3.046751	-0.543656	0.010343	-0.032747	-0.771121	0.078186	-0.002397	-0.557762	-0.445501	0.409104	-0.568387
40387	9.264956	0.745380	3.031651	-0.547315	0.007666	-0.033653	-0.771121	0.078332	-0.003530	-0.564097	-0.440957	0.413314	-0.562603
40388	9.274282	0.748010	3.075107	-0.541688	0.030035	-0.019571	-0.771401	0.077484	-0.004387	-0.570075	-0.436527	0.417541	-0.556882
40389	9.259771	0.765095	3.087018	-0.554547	0.008487	-0.021359	-0.771396	0.076347	-0.004258	-0.576216	-0.431698	0.421844	-0.551054
40390	9.286244	0.779536	3.103738	-0.547130	0.030015	-0.014321	-0.771397	0.076631	-0.004113	-0.582057	-0.427067	0.426087	-0.545228
40391	9.274121	0.774809	3.108640	-0.558128	0.010179	-0.007254	-0.770825	0.075777	-0.003985	-0.587956	-0.421968	0.430440	-0.539418
40392	9.264635	0.779581	3.089267	-0.567138	0.019192	-0.002992	-0.772539	0.077487	-0.004520	-0.593622	-0.417025	0.435033	-0.533338
40393	9.257263	0.784582	3.108553	-0.532655	0.011777	0.001878	-0.771685	0.077486	-0.004810	-0.599093	-0.412048	0.439079	-0.527744
40394	9.274252	0.789249	3.098812	-0.523520	0.013426	0.014364	-0.772245	0.075787	-0.005958	-0.604040	-0.407441	0.443337	-0.522091
40395	9.230826	0.774961	3.089364	-0.543656	-0.000706	-0.007026	-0.770830	0.077201	-0.005245	-0.609458	-0.402470	0.447490	-0.516072
40396	9.255148	0.813447	3.084069	-0.529144	-0.008060	0.002046	-0.770258	0.076922	-0.007096	-0.614269	-0.398039	0.451884	-0.509940
40397	9.216078	0.852848	3.161011	-0.565431	-0.004401	0.013977	-0.771118	0.078343	-0.006790	-0.619484	-0.392577	0.456374	-0.503831
40398	9.259696	0.779703	3.103771	-0.563680	-0.018829	0.014973	-0.770693	0.078337	-0.005234	-0.624201	-0.387623	0.461261	-0.497353
40399	9.264318	0.750747	3.116171	-0.565545	-0.025096	0.011448	-0.770985	0.080039	-0.004364	-0.629109	-0.382313	0.465887	-0.490925
40400	9.264528	0.692392	3.061241	-0.560097	-0.025983	0.007089	-0.770701	0.080038	-0.004366	-0.633670	-0.377455	0.470669	-0.484212
40401	9.303275	0.706589	3.051365	-0.532816	-0.022536	0.010936	-0.770418	0.079743	-0.001252	-0.638220	-0.372467	0.474840	-0.477987
40402	9.284062	0.672692	3.022770	-0.549974	-0.008040	0.010639	-0.770708	0.081165	-0.001519	-0.642701	-0.367447	0.479224	-0.471447
40403	9.293734	0.706558	3.036879	-0.532634	0.000792	0.021409	-0.770994	0.081160	0.000326	-0.647239	-0.362077	0.483076	-0.465424
40404	9.293509	0.692194	3.058788	-0.556260	0.000928	0.018475	-0.770433	0.083006	-0.000084	-0.651641	-0.356734	0.487364	-0.458890
40405	9.288740	0.672783	3.042095	-0.554450	-0.004544	0.024719	-0.770583	0.084565	0.001068	-0.656116	-0.351034	0.491410	-0.452552
40406	9.276802	0.687299	3.032283	-0.548929	0.008059	0.022937	-0.770293	0.083431	-0.000080	-0.660354	-0.345598	0.495469	-0.446099
40407	9.312672	0.629159	3.047383	-0.554468	-0.004478	0.017641	-0.770876	0.086555	0.000666	-0.664749	-0.339903	0.499360	-0.439562
40408	9.293196	0.610022	3.059706	-0.559883	0.000950	0.017537	-0.771299	0.085705	0.000377	-0.668896	-0.334360	0.503468	-0.432783
40409	9.319728	0.571078	3.043189	-0.567101	0.002708	0.026289	-0.769745	0.088546	-0.001165	-0.673223	-0.328282	0.507322	-0.426177
40410	9.288578	0.546849	3.002420	-0.554294	0.010672	0.035229	-0.769881	0.086837	0.000378	-0.677131	-0.322475	0.511261	-0.419662
40411	9.293555	0.556394	2.987807	-0.561589	0.009872	0.028075	-0.770743	0.088830	-0.000303	-0.681326	-0.316332	0.514872	-0.413079
40412	9.312696	0.537014	3.000081	-0.552500	0.011648	0.026402	-0.770470	0.091960	-0.002115	-0.685161	-0.310556	0.518621	-0.406377
40413	9.278718	0.547077	3.029012	-0.545195	0.018816	0.026436	-0.769339	0.092942	0.000721	-0.689211	-0.304527	0.521855	-0.399899
40414	9.312470	0.537197	3.029078	-0.548765	0.024162	0.035213	-0.769482	0.093518	-0.001681	-0.692934	-0.298542	0.525346	-0.393353
40415	9.316971	0.515613	3.060728	-0.547019	0.018843	0.024647	-0.768495	0.095504	-0.001668	-0.696863	-0.292455	0.528475	-0.386739
40416	9.287662	0.508805	3.101924	-0.545129	0.031443	0.024583	-0.768351	0.095220	-0.001814	-0.700579	-0.286510	0.531665	-0.380044
40417	9.295372	0.493831	3.034417	-0.567011	0.020819	0.015549	-0.769926	0.097783	-0.002625	-0.704562	-0.280173	0.534751	-0.373010
40418	9.258447	0.482524	3.121589	-0.556133	0.017122	0.019224	-0.769356	0.097785	-0.003763	-0.708076	-0.274172	0.538081	-0.365960
40419	9.273238	0.474908	3.078156	-0.542564	0.013569	0.007024	-0.769075	0.098497	-0.004325	-0.711755	-0.268275	0.540922	-0.358937
40420	9.287980	0.503696	3.058483	-0.556143	0.019004	0.011263	-0.770209	0.097790	-0.004607	-0.715193	-0.262283	0.544066	-0.351708
40421	9.239634	0.504062	3.068210	-0.542605	0.010011	0.001735	-0.769359	0.098498	-0.004606	-0.718719	-0.256425	0.546814	-0.344504
40422	9.294977	0.508698	3.092249	-0.556276	0.004692	-0.000151	-0.767940	0.099492	-0.005458	-0.721925	-0.250593	0.549987	-0.336960
40423	9.273283	0.506387	3.087471	-0.558120	0.004779	-0.009024	-0.768653	0.099774	-0.004315	-0.725390	-0.244622	0.552737	-0.329318
40424	9.287535	0.426480	3.078678	-0.534530	-0.011714	0.009039	-0.769222	0.099631	-0.003603	-0.728089	-0.239054	0.555929	-0.321998
40425	9.302061	0.457868	3.087974	-0.530907	-0.004392	-0.005111	-0.769365	0.099631	-0.003602	-0.731143	-0.233456	0.558535	-0.314590
40426	9.311651	0.426343	3.081064	-0.547157	0.011920	-0.007172	-0.769649	0.099776	-0.004307	-0.734116	-0.227680	0.561270	-0.306939
40427	9.302147	0.431131	3.064107	-0.529033	0.004625	-0.006916	-0.769366	0.100205	-0.005297	-0.737124	-0.222034	0.563606	-0.299496
40428	9.299865	0.440737	3.051920	-0.559894	0.012046	-0.014398	-0.768654	0.100060	-0.004879	-0.740040	-0.216099	0.566262	-0.291530
40429	9.268497	0.457898	3.059020	-0.559927	0.004794	-0.009935	-0.769510	0.100630	-0.004866	-0.743044	-0.209990	0.568637	-0.283622
40430	9.278272	0.469861	3.049207	-0.564471	0.002992	-0.007320	-0.768516	0.100912	-0.005013	-0.745665	-0.203906	0.571356	-0.275607
40431	9.283108	0.477096	3.051537	-0.535348	0.017350	-0.015912	-0.768937	0.099779	-0.005730	-0.748581	-0.198127	0.573252	-0.267869
40432	9.277916	0.455604	3.088032	-0.547985	0.018100	0.006931	-0.769225	0.100630	-0.005152	-0.751069	-0.191994	0.575585	-0.260261
40433	9.292360	0.450694	3.090484	-0.574389	0.015653	-0.007515	-0.769655	0.101485	-0.005848	-0.753910	-0.185508	0.577615	-0.252128
40434	9.275278	0.446104	3.112307	-0.561665	0.019225	-0.010932	-0.768370	0.100634	-0.007001	-0.756383	-0.179322	0.579804	-0.244041
40435	9.253557	0.426845	3.102885	-0.560772	0.011946	-0.003806	-0.768507	0.099213	-0.006732	-0.758942	-0.172980	0.581694	-0.236044
40436	9.263079	0.451136	3.131599	-0.554428	0.011932	-0.005497	-0.769936	0.100924	-0.007553	-0.761107	-0.166833	0.583848	-0.228046
40437	9.301802	0.399895	3.093455	-0.554490	0.000232	-0.006307	-0.769364	0.100357	-0.008414	-0.763354	-0.160638	0.585740	-0.219987
40438	9.321266	0.469953	3.107146	-0.548975	0.013733	-0.007198	-0.769647	0.100075	-0.008840	-0.765361	-0.154548	0.587708	-0.211984
40439	9.263322	0.455786	3.102549	-0.535314	0.011746	0.005345	-0.769790	0.100358	-0.008411	-0.767473	-0.148433	0.589245	-0.204311
40440	9.277710	0.450922	3.112250	-0.549829	0.020923	-0.005495	-0.768088	0.101492	-0.008979	-0.769394	-0.142244	0.590986	-0.196303
40441	9.306664	0.458021	3.116965	-0.552615	0.020183	-0.021440	-0.768507	0.099788	-0.008852	-0.771602	-0.136122	0.592251	-0.187988
40442	9.260589	0.480305	3.155443	-0.556184	0.028239	-0.014462	-0.769216	0.099511	-0.010409	-0.773491	-0.129878	0.593745	-0.179748
40443	9.252994	0.432151	3.177739	-0.561606	0.030031	-0.011007	-0.767934	0.099226	-0.010847	-0.775633	-0.123433	0.594775	-0.171465
40444	9.257920	0.497498	3.196336	-0.552514	0.031760	-0.007364	-0.769360	0.100228	-0.012385	-0.777355	-0.117116	0.596087	-0.163350
40445	9.258005	0.495004	3.184281	-0.559784	0.032728	-0.010993	-0.769925	0.099664	-0.013095	-0.779355	-0.110671	0.596924	-0.155050
40446	9.219461	0.524280	3.188839	-0.556209	0.020946	-0.005576	-0.767930	0.098953	-0.014252	-0.780776	-0.104279	0.598286	-0.146863
40447	9.229338	0.572526	3.183454	-0.567144	0.017414	-0.007443	-0.768498	0.098812	-0.014249	-0.782425	-0.097711	0.599245	-0.138452
40448	9.236654	0.557872	3.166692	-0.527229	0.010048	-0.010469	-0.768503	0.099807	-0.014381	-0.783501	-0.091834	0.600556	-0.130486
40449	9.224483	0.565306	3.183541	-0.554443	0.014650	-0.007279	-0.770494	0.099811	-0.014365	-0.784927	-0.085462	0.601379	-0.122184
40450	9.241220	0.533811	3.188703	-0.561722	0.011065	-0.005574	-0.769639	0.099528	-0.015083	-0.785892	-0.078958	0.602640	-0.113858
40451	9.245880	0.509673	3.198633	-0.572534	0.017294	0.008413	-0.769077	0.101519	-0.016484	-0.787171	-0.072099	0.603342	-0.105553
40452	9.243335	0.509795	3.215551	-0.547036	0.024315	0.015744	-0.770219	0.102661	-0.017456	-0.788051	-0.065518	0.604260	-0.097738
40453	9.185334	0.515070	3.227652	-0.554396	0.006275	0.021065	-0.768651	0.101804	-0.016910	-0.788979	-0.058807	0.604970	-0.089807
40454	9.228106	0.476554	3.295688	-0.543455	0.011589	0.025584	-0.768932	0.100664	-0.015644	-0.789514	-0.052173	0.605966	-0.082158
40455	9.257296	0.437397	3.247755	-0.561655	0.002646	0.028083	-0.769516	0.104506	-0.017442	-0.790232	-0.045264	0.606610	-0.074222
40456	9.218806	0.495721	3.259238	-0.543388	0.014164	0.039725	-0.769519	0.105073	-0.017152	-0.790611	-0.038441	0.607450	-0.066785
40457	9.223675	0.422926	3.218963	-0.541566	0.007775	0.047741	-0.767398	0.108052	-0.017704	-0.791188	-0.031605	0.607862	-0.059386
40458	9.218680	0.408547	3.233629	-0.572406	0.013303	0.049997	-0.766978	0.109757	-0.018115	-0.791396	-0.024189	0.608629	-0.051748
40459	9.257337	0.379179	3.214573	-0.530575	0.016655	0.056663	-0.767561	0.112881	-0.017510	-0.791909	-0.017412	0.608758	-0.044611
40460	9.218101	0.375077	3.292001	-0.548633	0.027401	0.072297	-0.768419	0.113733	-0.016927	-0.792093	-0.010079	0.609157	-0.037615
40461	9.198569	0.326893	3.297398	-0.539593	0.023829	0.063568	-0.766301	0.117712	-0.019170	-0.792541	-0.003077	0.609050	-0.030466
40462	9.198394	0.290671	3.302636	-0.535845	0.029007	0.086576	-0.765887	0.120837	-0.019849	-0.792576	0.004233	0.609291	-0.023849
40463	9.193314	0.273936	3.326995	-0.528638	0.019968	0.085827	-0.764763	0.124102	-0.019965	-0.792820	0.011320	0.609108	-0.017176
40464	9.198086	0.259404	3.327151	-0.557673	0.029189	0.077468	-0.762499	0.126939	-0.020804	-0.792701	0.018867	0.609234	-0.010149
40465	9.176030	0.191931	3.337599	-0.563998	0.030984	0.080908	-0.762221	0.128646	-0.021638	-0.792918	0.026443	0.608747	-0.002956
40466	9.192467	0.160680	3.381424	-0.541299	0.030890	0.079402	-0.763087	0.131488	-0.021601	-0.792661	0.033754	0.608715	0.003839
40467	9.163345	0.148870	3.396094	-0.552231	0.025532	0.079299	-0.761963	0.135041	-0.023274	-0.792666	0.041106	0.608171	0.010916
40468	9.177610	0.151378	3.425046	-0.545006	0.018266	0.082083	-0.758986	0.137309	-0.023982	-0.792094	0.048507	0.608212	0.017697
40469	9.143662	0.129901	3.434997	-0.546958	0.005825	0.063549	-0.759861	0.142282	-0.024206	-0.791708	0.055566	0.607855	0.024947
40470	9.173114	0.119624	3.367409	-0.552403	-0.001456	0.075039	-0.760013	0.144698	-0.024463	-0.790726	0.063001	0.608083	0.031900
40471	9.144001	0.115080	3.384414	-0.543447	-0.015814	0.063724	-0.759031	0.147675	-0.023588	-0.789932	0.069991	0.607932	0.039082
40472	9.186929	-0.035084	3.378783	-0.543508	-0.039402	0.081551	-0.756766	0.149938	-0.022307	-0.788346	0.077384	0.608628	0.045760
40473	9.263775	-0.127380	3.384543	-0.552646	-0.050165	0.081514	-0.756638	0.152629	-0.020295	-0.786986	0.084738	0.608845	0.052719
40474	9.186338	-0.209157	3.371060	-0.535221	-0.039673	0.106397	-0.754948	0.156169	-0.018144	-0.785278	0.092291	0.609387	0.058891
40475	9.142675	-0.310527	3.350501	-0.545202	-0.057927	0.136449	-0.754259	0.161283	-0.019088	-0.783756	0.100184	0.609493	0.064868
40476	9.080439	-0.312975	3.282948	-0.534394	-0.087009	0.157976	-0.753001	0.165812	-0.015364	-0.781381	0.108397	0.610556	0.070110
40477	9.198640	-0.345186	3.275900	-0.561842	-0.130290	0.177403	-0.751326	0.172907	-0.014735	-0.778847	0.117118	0.611541	0.075483
40478	9.070636	-0.504317	3.210184	-0.530829	-0.131615	0.206039	-0.750360	0.178854	-0.010002	-0.775842	0.125907	0.613064	0.079812
40479	9.048832	-0.702909	3.125433	-0.554342	-0.132580	0.224321	-0.747551	0.186652	-0.008240	-0.773215	0.135058	0.613829	0.084333
40480	9.275434	-0.949454	3.352621	-0.547132	-0.147127	0.235999	-0.745596	0.194162	-0.004491	-0.769854	0.144468	0.615347	0.088330
40481	9.224984	-1.553465	3.342514	-0.541656	-0.172628	0.260018	-0.743359	0.202525	-0.001301	-0.766682	0.153915	0.616480	0.091987
40482	9.447062	-1.562162	3.335064	-0.556084	-0.192990	0.329905	-0.740990	0.213306	0.000779	-0.762711	0.164668	0.618247	0.094487
40483	9.540884	-0.868666	3.397279	-0.541650	-0.174777	0.305298	-0.736057	0.223227	0.003396	-0.759434	0.174633	0.619093	0.097405
40484	9.247266	-0.583842	3.425908	-0.547305	-0.108359	0.134948	-0.734667	0.230753	0.002614	-0.755972	0.182636	0.620110	0.103019
40485	8.881849	-0.769378	3.150564	-0.542082	-0.109390	0.042928	-0.733544	0.234158	0.003067	-0.752853	0.189157	0.620725	0.110146
40486	8.943658	-0.987198	3.167411	-0.552873	-0.100394	0.049807	-0.732700	0.236141	0.003932	-0.749133	0.196137	0.621783	0.117118
40487	9.104706	-1.220416	3.140800	-0.549432	-0.119933	0.018125	-0.732996	0.237975	0.007781	-0.745667	0.202436	0.622466	0.124645
40488	9.192913	-1.271001	3.257241	-0.542279	-0.119689	-0.011865	-0.732566	0.236687	0.010599	-0.741434	0.208498	0.623940	0.132299
40489	9.179729	-1.177416	3.135386	-0.547957	-0.131843	-0.058727	-0.732566	0.235822	0.014276	-0.737496	0.213800	0.624935	0.140876
40490	9.227037	-0.950995	3.057883	-0.557007	-0.078809	-0.137849	-0.733979	0.233261	0.016811	-0.733183	0.218346	0.626142	0.150712
40491	9.195778	-0.856342	3.088284	-0.557932	-0.041253	-0.205319	-0.734949	0.226719	0.020294	-0.729748	0.221632	0.626197	0.161941
40492	9.329839	-0.834482	3.240103	-0.549638	0.017846	-0.267486	-0.734205	0.219046	0.020915	-0.726055	0.224089	0.626393	0.173957
40493	9.300216	-0.765881	3.357789	-0.567659	0.076082	-0.322021	-0.739435	0.211097	0.023424	-0.723454	0.225583	0.624957	0.187499
40494	9.169897	-0.692341	3.390974	-0.557644	0.111650	-0.376104	-0.742942	0.200177	0.021352	-0.720233	0.226392	0.624013	0.201540
40495	9.715300	-0.555116	3.466043	-0.538731	0.110082	-0.404056	-0.745300	0.186983	0.018679	-0.717614	0.226231	0.622247	0.216007
40496	10.194575	-0.343969	3.699867	-0.536330	0.071368	-0.401907	-0.748939	0.173070	0.019978	-0.713579	0.226506	0.621815	0.229883
40497	9.739470	-0.516508	3.480079	-0.533208	0.092426	-0.347257	-0.752871	0.162297	0.016493	-0.710770	0.226964	0.619747	0.243326
40498	8.906384	-0.422695	2.955754	-0.552989	0.068360	-0.274933	-0.752262	0.153208	0.016109	-0.706957	0.229004	0.618458	0.255495
40499	8.893080	-0.393991	2.508389	-0.542024	0.033523	-0.212644	-0.753362	0.144693	0.015177	-0.703826	0.231513	0.616327	0.266780
40500	9.189349	-0.128219	2.403531	-0.545775	0.026479	-0.223161	-0.755601	0.136465	0.013973	-0.699577	0.234252	0.615237	0.277852
40501	9.336977	0.203141	2.201478	-0.536621	0.018879	-0.180462	-0.755862	0.131069	0.014060	-0.696267	0.237131	0.613000	0.288464
40502	9.479271	0.539792	2.067036	-0.557547	-0.005731	-0.134476	-0.756542	0.124259	0.012292	-0.691878	0.241257	0.611697	0.298207
40503	9.325018	0.705446	2.118558	-0.549542	-0.020971	-0.148456	-0.756106	0.121984	0.012974	-0.688005	0.244897	0.609631	0.308260
40504	9.807428	0.760833	2.184958	-0.528232	-0.087578	-0.160080	-0.757506	0.116154	0.016042	-0.682424	0.248758	0.609592	0.317514
40505	10.275534	0.742960	2.503516	-0.559109	-0.074765	-0.161326	-0.756351	0.111884	0.017972	-0.677579	0.252651	0.608101	0.327517
40506	10.043374	0.574610	2.790859	-0.558422	0.013058	-0.115054	-0.758037	0.107345	0.017654	-0.673184	0.256761	0.606108	0.336942
40507	9.387041	0.600440	2.781783	-0.541479	0.057147	-0.026794	-0.759448	0.105084	0.015089	-0.670771	0.261129	0.602084	0.345503
40508	8.872156	0.662989	2.602949	-0.552331	0.053463	-0.018140	-0.758881	0.105796	0.014100	-0.667398	0.266010	0.598945	0.353671
40509	8.641682	0.828307	2.524083	-0.545526	-0.024122	-0.012299	-0.758026	0.105945	0.011543	-0.663951	0.271131	0.595752	0.361575
40510	8.921659	0.950181	2.582762	-0.565971	-0.072305	-0.049326	-0.757168	0.104805	0.011950	-0.658625	0.276669	0.594219	0.369555
40511	9.303340	1.109933	2.616716	-0.558004	-0.097504	-0.050751	-0.758309	0.105519	0.011541	-0.653806	0.281971	0.591963	0.377637
40512	9.515874	1.287882	2.684526	-0.566152	-0.079319	-0.061510	-0.759294	0.102674	0.013929	-0.648142	0.287359	0.590439	0.385641
40513	9.476673	1.317692	2.773659	-0.560234	-0.031215	-0.005128	-0.757734	0.103517	0.015485	-0.644295	0.292645	0.586884	0.393458
40514	9.335799	1.401723	2.927569	-0.563337	0.029534	0.051054	-0.758305	0.104091	0.013936	-0.640657	0.298417	0.583181	0.400507
40515	9.079092	1.505864	3.088660	-0.527620	0.061422	0.089268	-0.757460	0.106943	0.009848	-0.638711	0.303570	0.577988	0.407215
40516	8.851429	1.503086	3.188074	-0.548586	0.048853	0.091702	-0.756346	0.113059	0.006502	-0.635585	0.309421	0.573788	0.413591
40517	8.832423	1.454475	3.125812	-0.539751	-0.004511	0.109819	-0.754654	0.116895	0.004828	-0.632865	0.315415	0.569064	0.419715
40518	8.875180	1.333542	3.156103	-0.546881	-0.005733	0.148659	-0.753960	0.121159	0.003309	-0.629475	0.322293	0.565096	0.424918
40519	9.140551	1.181659	3.099445	-0.559836	0.051217	0.236659	-0.752565	0.127694	0.001524	-0.628215	0.329412	0.558548	0.429952
40520	9.887534	1.250666	3.291000	-0.560432	0.072236	0.312754	-0.749480	0.138778	-0.002778	-0.626883	0.337574	0.552285	0.433640
40521	10.564096	0.818144	3.606657	-0.531310	0.070137	0.336177	-0.747252	0.149999	-0.004661	-0.626757	0.345174	0.544931	0.437128
40522	10.316143	0.826940	3.217825	-0.552032	0.079119	0.348233	-0.744166	0.160944	-0.009815	-0.625719	0.353483	0.538279	0.440206
40523	8.935475	0.603949	2.502028	-0.559068	0.099103	0.317673	-0.743358	0.171886	-0.012257	-0.625401	0.360883	0.530320	0.444295
40524	8.702229	0.277910	1.923589	-0.544128	0.042184	0.226133	-0.740548	0.179831	-0.011912	-0.622807	0.368043	0.524946	0.448427
40525	8.802458	-0.420012	1.735502	-0.552035	-0.005122	0.081191	-0.738019	0.186926	-0.011857	-0.619167	0.373762	0.519993	0.454468
40526	9.548521	-0.975738	1.745539	-0.543121	-0.053946	0.102907	-0.734335	0.190183	-0.011568	-0.614350	0.380415	0.516616	0.459311
40527	10.130111	-1.149522	1.983522	-0.564217	-0.099132	0.134870	-0.734924	0.194727	-0.011231	-0.609994	0.387708	0.512217	0.463921
40528	10.349650	-0.644142	2.238577	-0.548168	-0.031573	0.231166	-0.731398	0.200959	-0.008642	-0.606426	0.395454	0.507422	0.467318
40529	9.816367	-0.068728	2.498690	-0.564723	0.029169	0.093433	-0.731429	0.208206	-0.009699	-0.602838	0.401100	0.501706	0.473283
40530	9.237164	-0.011783	2.518162	-0.537937	0.026609	-0.042585	-0.731426	0.207640	-0.010272	-0.597242	0.405342	0.498371	0.480236
40531	8.913484	-0.353789	2.387085	-0.530936	-0.025633	-0.052901	-0.730016	0.210618	-0.009968	-0.591854	0.409580	0.494704	0.487054
40532	9.192415	-0.490470	2.455900	-0.560360	-0.079456	-0.060840	-0.730007	0.207621	-0.005747	-0.584712	0.414851	0.492445	0.493466
40533	9.341537	-0.587965	2.476121	-0.538264	-0.062019	-0.006709	-0.729713	0.204626	-0.002237	-0.579227	0.419933	0.488645	0.499378
40534	9.352799	-0.611630	2.568200	-0.542863	-0.082031	0.016356	-0.729010	0.206034	0.001175	-0.572843	0.425703	0.485831	0.504574
40535	9.304132	-0.586761	2.630818	-0.554724	-0.083703	0.007371	-0.727166	0.205723	0.007961	-0.567030	0.431271	0.481889	0.510161
40536	9.342940	-0.635646	2.582980	-0.553055	-0.088759	-0.031499	-0.727887	0.207131	0.011951	-0.559882	0.436679	0.479349	0.515818
40537	9.316704	-0.533910	2.591546	-0.556565	-0.042404	-0.074280	-0.728313	0.206265	0.016481	-0.553487	0.440988	0.475514	0.522559
40538	9.258137	-0.469991	2.704489	-0.541898	0.012961	-0.127536	-0.728305	0.203986	0.018442	-0.546277	0.444205	0.472684	0.529938
40539	9.160047	-0.642678	2.820126	-0.529088	0.047469	-0.166570	-0.729702	0.198025	0.018531	-0.539881	0.446311	0.468827	0.538086
40540	9.294491	-0.589612	2.937765	-0.559930	0.069415	-0.184729	-0.729963	0.192484	0.019325	-0.532289	0.448477	0.465568	0.546611
40541	9.346107	-0.598441	3.123869	-0.576251	0.104140	-0.230249	-0.732203	0.184396	0.018690	-0.525164	0.449782	0.460993	0.556222
40542	9.499639	-0.598652	3.244494	-0.548855	0.136531	-0.238064	-0.734736	0.178298	0.017795	-0.517540	0.450472	0.457477	0.565635
40543	9.678905	-0.367579	3.270674	-0.545088	0.185510	-0.272757	-0.734141	0.173197	0.014051	-0.510802	0.450033	0.452592	0.575945
40544	10.881564	0.033508	3.685069	-0.542089	0.150233	-0.342113	-0.736365	0.161851	0.010830	-0.501992	0.449419	0.449777	0.586283
40545	10.446759	0.238240	3.519040	-0.574474	0.200823	-0.344627	-0.740873	0.152786	0.006800	-0.494098	0.448295	0.444838	0.597509
40546	9.573262	0.312412	2.905576	-0.563853	0.134005	-0.342463	-0.743094	0.141162	0.001875	-0.484741	0.447940	0.441736	0.607656
40547	8.711735	0.449620	2.334891	-0.545612	0.095454	-0.281989	-0.743905	0.132374	-0.002464	-0.476711	0.448238	0.437451	0.616819
40548	8.235358	0.720986	1.960350	-0.552860	0.067108	-0.235944	-0.743594	0.126266	-0.002531	-0.467997	0.449392	0.434014	0.625027
40549	8.360381	0.910164	1.803412	-0.554479	-0.049118	-0.231653	-0.746125	0.119456	-0.002583	-0.459058	0.451939	0.430435	0.632253
40550	9.348093	1.262287	1.902072	-0.543516	-0.189953	-0.191493	-0.746108	0.114322	0.003600	-0.448623	0.456498	0.428957	0.637450
40551	10.489267	1.201636	2.241956	-0.547177	-0.160678	-0.225122	-0.747218	0.106920	0.009484	-0.438685	0.460361	0.426371	0.643297
40552	10.653656	0.923053	2.694324	-0.566354	-0.060294	-0.158754	-0.747206	0.103212	0.014265	-0.429434	0.463605	0.423020	0.649393
40553	9.806520	0.501210	2.796829	-0.561425	0.060843	-0.021669	-0.747332	0.098801	0.016912	-0.423750	0.466372	0.416338	0.655436
40554	8.651456	0.582812	2.700801	-0.530244	0.054387	0.063439	-0.747199	0.101652	0.013681	-0.418601	0.469590	0.410307	0.660232
40555	8.323087	0.888503	2.552836	-0.541699	-0.028375	0.053177	-0.747778	0.104068	0.013428	-0.413247	0.473917	0.403858	0.664476
40556	8.994948	1.082346	2.532858	-0.542329	-0.120154	0.050358	-0.744097	0.107749	0.014288	-0.406306	0.479354	0.399158	0.667689
40557	9.554690	1.255961	2.643749	-0.564162	-0.090763	0.007591	-0.745251	0.110578	0.018721	-0.399509	0.484244	0.393311	0.671720
40558	9.568953	1.306958	2.696325	-0.547711	-0.072844	0.010334	-0.745254	0.110998	0.020569	-0.392268	0.488673	0.388452	0.675596
40559	9.500793	1.273915	2.754782	-0.542147	-0.066784	0.033341	-0.745546	0.112558	0.021438	-0.386109	0.493172	0.382404	0.679314
40560	9.273119	1.135382	2.790465	-0.552847	-0.055335	0.064042	-0.744706	0.114960	0.024434	-0.379597	0.497720	0.376730	0.682829
40561	8.998795	1.184935	2.708116	-0.545320	-0.039575	0.107335	-0.745870	0.120929	0.024081	-0.374521	0.502338	0.369643	0.686115
40562	8.884843	1.302436	2.830202	-0.559831	-0.041506	0.127510	-0.745182	0.126037	0.024980	-0.368831	0.507126	0.363055	0.689186
40563	8.952215	1.321574	2.866146	-0.545264	-0.015125	0.093032	-0.743205	0.129008	0.026980	-0.363632	0.511197	0.355890	0.692670
40564	9.251132	1.327257	2.916430	-0.538693	0.008971	0.118674	-0.742655	0.133410	0.026739	-0.358326	0.514967	0.349237	0.696020
40565	9.344937	1.256621	2.924343	-0.564563	0.067378	0.149870	-0.742391	0.138818	0.023109	-0.354195	0.518319	0.340582	0.699925
40566	9.434110	1.231920	2.929332	-0.536439	0.171126	0.220347	-0.739009	0.147063	0.018349	-0.351373	0.520405	0.331684	0.704061
40567	11.001637	1.108658	3.349091	-0.552878	0.155731	0.255920	-0.739749	0.155328	0.010221	-0.349344	0.523032	0.321413	0.707877
40568	10.332535	0.644938	3.504988	-0.553856	0.274476	0.264707	-0.738939	0.166280	0.004802	-0.347541	0.523948	0.311005	0.712720
40569	9.624612	0.376531	3.160947	-0.546735	0.187164	0.342127	-0.737278	0.178664	-0.005004	-0.346914	0.526491	0.299616	0.716022
40570	8.572284	0.156243	2.435014	-0.548371	0.213678	0.288658	-0.735469	0.188903	-0.010296	-0.345029	0.528260	0.289379	0.719831
40571	8.385121	0.020776	2.228952	-0.579918	0.108617	0.264118	-0.733377	0.199568	-0.016012	-0.342368	0.531589	0.278825	0.722810
40572	8.963593	-0.345889	2.154940	-0.542813	-0.026848	0.187611	-0.732552	0.205812	-0.014960	-0.337638	0.536100	0.271326	0.724555
40573	9.150350	-0.961638	2.052817	-0.543071	-0.063400	0.145334	-0.731581	0.211489	-0.014624	-0.332612	0.540941	0.263702	0.726095
40574	9.897075	-1.290014	2.086898	-0.541784	-0.175435	0.187724	-0.730332	0.218151	-0.011729	-0.327037	0.547487	0.257150	0.726071
40575	10.290816	-0.832137	2.264919	-0.548507	-0.113030	0.270549	-0.728373	0.224956	-0.009404	-0.323425	0.553662	0.248372	0.726062
40576	9.805805	-0.266726	2.520246	-0.557628	-0.043614	0.166474	-0.726984	0.232332	-0.007778	-0.317958	0.558182	0.240922	0.727525
40577	9.515231	-0.128368	2.707582	-0.537816	0.017072	0.017664	-0.726139	0.234606	-0.009036	-0.311333	0.561058	0.234263	0.730347
40578	8.965611	-0.421215	2.479597	-0.536193	0.004994	-0.049615	-0.725157	0.237297	-0.007314	-0.303125	0.563592	0.229181	0.733454
40579	9.095564	-0.669012	2.409692	-0.549207	-0.083773	0.010047	-0.726015	0.237570	-0.003619	-0.295719	0.567875	0.223024	0.735070
40580	9.453470	-0.725166	2.293844	-0.556597	-0.101641	0.002180	-0.725738	0.238119	0.002055	-0.287487	0.572214	0.217655	0.736579
40581	9.563426	-0.749242	2.419627	-0.554438	-0.069658	0.051562	-0.726593	0.237246	0.008857	-0.280618	0.576395	0.210836	0.737950
40582	9.441519	-0.902640	2.503665	-0.523554	-0.062461	0.034138	-0.726890	0.238931	0.014831	-0.273344	0.579993	0.205322	0.739415
40583	9.416234	-0.996104	2.606237	-0.560173	-0.096325	0.010895	-0.725478	0.240189	0.019936	-0.265639	0.584318	0.198993	0.740547
40584	9.320106	-0.857644	2.619320	-0.553485	-0.062511	0.053226	-0.726059	0.242019	0.025347	-0.258238	0.588031	0.192775	0.741869
40585	9.382664	-0.741513	2.700103	-0.534492	-0.045973	0.009138	-0.725213	0.242854	0.029885	-0.250946	0.591351	0.186551	0.743323
40586	9.212704	-0.788114	2.807179	-0.534441	-0.004006	-0.051320	-0.726346	0.241432	0.031297	-0.242382	0.593582	0.181515	0.745630
40587	9.111701	-0.661708	2.820403	-0.549082	-0.000034	-0.085137	-0.726620	0.238297	0.034668	-0.233628	0.595807	0.175927	0.747985
40588	9.058593	-0.654092	2.825222	-0.538284	0.018507	-0.148829	-0.727753	0.236875	0.035938	-0.223584	0.597241	0.171848	0.750854
40589	9.092607	-0.782977	2.734786	-0.549254	0.031674	-0.203891	-0.729288	0.229485	0.038707	-0.213098	0.598422	0.167486	0.753942
40590	9.385569	-0.914534	2.863940	-0.559952	0.078803	-0.226385	-0.730681	0.222668	0.039638	-0.201769	0.598616	0.163702	0.757727
40591	9.553070	-0.836843	3.087588	-0.537992	0.118429	-0.234299	-0.734910	0.213439	0.041842	-0.191190	0.598162	0.159451	0.761724
40592	9.681660	-0.870189	3.295612	-0.554144	0.156355	-0.234709	-0.737718	0.205500	0.039654	-0.179991	0.596947	0.155499	0.766210
40593	10.434423	-0.414092	3.550502	-0.553080	0.048174	-0.217024	-0.739689	0.201106	0.038489	-0.169229	0.597494	0.150993	0.769132
40594	10.528032	-0.076802	3.469283	-0.544128	0.050226	-0.246058	-0.741368	0.195296	0.035889	-0.157589	0.597662	0.147668	0.772114
40595	9.438115	0.090214	2.797075	-0.553327	0.136299	-0.206171	-0.744460	0.187074	0.033558	-0.147192	0.596698	0.142718	0.775834
40596	8.625066	0.122225	2.459488	-0.532202	0.141201	-0.170715	-0.746700	0.180140	0.027549	-0.137080	0.595479	0.138350	0.779405
40597	8.756509	0.224748	2.366339	-0.552301	0.119631	-0.163696	-0.747818	0.175888	0.025953	-0.127248	0.594738	0.132934	0.782575
40598	9.037398	0.452551	2.358588	-0.553805	0.020410	-0.145324	-0.750076	0.171776	0.025644	-0.116914	0.595381	0.128203	0.784485
40599	9.407123	0.488648	2.319025	-0.556754	-0.013767	-0.145066	-0.750909	0.166800	0.027582	-0.106913	0.596653	0.122825	0.785805
40600	9.244088	0.479101	2.174356	-0.511636	-0.071725	-0.137133	-0.752172	0.161670	0.033775	-0.096951	0.598526	0.118832	0.786286
40601	9.384578	0.660114	1.886995	-0.541438	-0.164778	-0.189038	-0.753152	0.156534	0.041667	-0.086030	0.601905	0.114534	0.785615
40602	10.302845	0.390644	2.236757	-0.547048	-0.222081	-0.116960	-0.754848	0.152249	0.050141	-0.075583	0.606086	0.109987	0.784123
40603	10.314078	0.111969	2.520173	-0.564133	-0.040846	-0.126281	-0.754402	0.146977	0.054901	-0.065619	0.607551	0.104384	0.784653
40604	9.742142	-0.091037	2.721361	-0.541215	0.064065	0.006770	-0.754970	0.146695	0.054903	-0.057783	0.607346	0.097988	0.786251
40605	8.463852	0.025390	2.658942	-0.532089	0.050137	0.031489	-0.755546	0.148980	0.051529	-0.050868	0.607533	0.090816	0.787444
40606	8.400152	0.243278	2.265114	-0.553766	-0.111489	0.083571	-0.754985	0.150680	0.052393	-0.043755	0.610126	0.083452	0.786681
40607	9.164173	0.567097	2.250811	-0.533729	-0.221130	0.054599	-0.756143	0.154359	0.057261	-0.036690	0.614504	0.076235	0.784364
40608	9.830884	0.838813	2.309717	-0.537648	-0.209472	-0.026737	-0.755312	0.158460	0.061834	-0.027868	0.618308	0.070550	0.782267
40609	10.029314	0.972907	2.307955	-0.548036	-0.152244	0.029465	-0.754747	0.158876	0.064527	-0.020299	0.621426	0.063399	0.780640
40610	9.792968	1.051829	2.321890	-0.556790	-0.098175	0.029876	-0.755050	0.162561	0.066837	-0.012270	0.623436	0.056648	0.779723
40611	9.409130	1.131892	2.369841	-0.551109	-0.065915	0.041174	-0.754495	0.166114	0.065736	-0.004916	0.625077	0.049310	0.778989
40612	9.117081	1.092526	2.351339	-0.552856	-0.053248	0.032166	-0.754506	0.168238	0.067743	0.002983	0.626256	0.042573	0.778449
40613	9.103338	1.128382	2.273627	-0.543672	-0.044383	0.043725	-0.753096	0.170932	0.067902	0.010219	0.627420	0.035358	0.777811
40614	9.344700	1.049277	2.235522	-0.550720	-0.017413	0.056787	-0.753106	0.173204	0.067926	0.017680	0.627931	0.028345	0.777552
40615	9.487130	1.184118	2.296657	-0.541994	0.052409	0.104274	-0.753692	0.177471	0.066559	0.023928	0.627493	0.020467	0.777986
40616	9.518250	1.096853	2.287923	-0.556892	0.126154	0.126643	-0.753708	0.182030	0.062071	0.030308	0.625676	0.012538	0.779393
40617	9.945227	0.975071	2.569031	-0.536664	0.138127	0.190559	-0.753450	0.189148	0.056757	0.035142	0.623793	0.003744	0.780790
40618	10.908891	0.708110	2.979119	-0.531268	0.116179	0.233363	-0.751625	0.195695	0.051425	0.039531	0.622040	-0.005129	0.781970
40619	10.125380	0.302134	2.977448	-0.544977	0.211256	0.274869	-0.751374	0.204661	0.045281	0.043175	0.618851	-0.015026	0.784177
40620	8.870952	0.091823	2.483664	-0.554233	0.085666	0.402660	-0.751138	0.216751	0.039595	0.045160	0.617371	-0.026387	0.784931
40621	8.655964	0.067134	2.184574	-0.558725	-0.006166	0.296982	-0.747203	0.228252	0.037559	0.048544	0.617430	-0.036952	0.784256
40622	8.737798	-0.204724	2.083587	-0.534011	-0.107676	0.251880	-0.746677	0.237186	0.041193	0.052513	0.618946	-0.046307	0.782306
40623	9.445621	-0.488987	2.175225	-0.552786	-0.199291	0.238173	-0.743439	0.244700	0.042806	0.056573	0.621937	-0.056234	0.778994
40624	9.818044	-0.496775	2.078151	-0.553569	-0.197744	0.271850	-0.742483	0.252777	0.047704	0.060377	0.624663	-0.066224	0.775735
40625	9.732125	-0.400041	1.999856	-0.564418	-0.183175	0.260132	-0.738966	0.260848	0.052298	0.064246	0.627206	-0.076559	0.772414
40626	9.342383	-0.403446	1.836090	-0.536396	-0.168201	0.179793	-0.735304	0.267919	0.058581	0.069283	0.629478	-0.085074	0.769234
40627	9.302311	-0.585792	1.625522	-0.554626	-0.175093	0.153946	-0.733193	0.271296	0.066680	0.074670	0.631927	-0.093880	0.765689
40628	9.531684	-0.890348	1.469121	-0.535618	-0.205950	0.171182	-0.732078	0.275680	0.071396	0.079743	0.634644	-0.102309	0.761841
40629	9.865086	-1.057571	1.347297	-0.556120	-0.153653	0.181289	-0.729134	0.284172	0.078267	0.084752	0.636571	-0.111427	0.758405
40630	9.389361	-1.262863	1.280144	-0.535652	-0.032210	0.085121	-0.728157	0.287850	0.081700	0.091488	0.636702	-0.118446	0.756446
40631	9.401685	-1.729098	1.333662	-0.551846	-0.048884	0.141591	-0.726887	0.289976	0.082280	0.097233	0.636997	-0.126821	0.754120
40632	9.832047	-1.626221	1.597759	-0.539231	-0.092807	0.214637	-0.723931	0.296635	0.084737	0.101890	0.637589	-0.135633	0.751467
40633	10.015283	-1.481758	1.692564	-0.546617	-0.072395	0.156091	-0.720687	0.302876	0.084777	0.107248	0.638081	-0.144146	0.748713
40634	9.975624	-1.320662	1.903476	-0.542595	0.016135	0.127288	-0.719143	0.308280	0.081704	0.113548	0.637147	-0.151632	0.747100
40635	9.614252	-1.115273	1.916167	-0.546271	0.027171	0.100590	-0.718447	0.312553	0.077349	0.119999	0.636168	-0.159179	0.745354
40636	9.614111	-0.945454	2.015767	-0.559150	0.053211	0.018025	-0.719314	0.316256	0.074701	0.128232	0.634857	-0.165400	0.743745
40637	9.493412	-0.930131	2.025424	-0.548609	0.019319	-0.026783	-0.719875	0.315135	0.070725	0.136570	0.634246	-0.171327	0.741436
40638	9.472737	-1.134968	2.102651	-0.537720	0.012013	-0.023106	-0.718174	0.316985	0.068179	0.144977	0.633605	-0.176775	0.739105
40639	9.419273	-1.156156	2.139207	-0.552339	0.004979	-0.035634	-0.720150	0.313726	0.067593	0.153417	0.633064	-0.182631	0.736437
40640	9.467714	-1.156598	2.117399	-0.537973	-0.012942	-0.053038	-0.721572	0.313155	0.069441	0.162145	0.632764	-0.187739	0.733535
40641	9.540161	-1.191027	2.095937	-0.548989	-0.032703	-0.053034	-0.720716	0.312872	0.068581	0.170624	0.632682	-0.193389	0.730207
40642	9.540927	-1.138314	2.022851	-0.532531	0.000833	-0.083115	-0.721842	0.309744	0.070258	0.179740	0.632179	-0.197943	0.727229
40643	9.599408	-1.022763	2.006984	-0.545272	0.014663	-0.109861	-0.723971	0.308469	0.070828	0.189145	0.631471	-0.202597	0.724170
40644	9.526887	-0.983423	2.040473	-0.575216	0.049502	-0.161745	-0.725655	0.303073	0.071919	0.200089	0.630265	-0.206543	0.721159
40645	9.392552	-0.983242	1.934323	-0.549599	0.102060	-0.209561	-0.728477	0.297679	0.073160	0.211296	0.628495	-0.209594	0.718623
40646	9.458989	-1.016680	2.065101	-0.563017	0.156475	-0.241896	-0.731282	0.288308	0.074358	0.223622	0.625939	-0.211851	0.716458
40647	9.587524	-1.064528	2.273287	-0.553604	0.232401	-0.273205	-0.736087	0.281652	0.072058	0.236265	0.622320	-0.213522	0.715056
40648	9.658439	-0.894068	2.546777	-0.547968	0.275636	-0.274266	-0.738605	0.272147	0.070985	0.249290	0.618043	-0.214539	0.714038
40649	10.106285	-0.745713	2.757179	-0.556569	0.238207	-0.309421	-0.744256	0.263790	0.068106	0.262421	0.614209	-0.215703	0.712289
40650	9.523807	-0.282710	2.772124	-0.555952	0.216819	-0.341190	-0.748744	0.249029	0.068836	0.276146	0.610780	-0.216225	0.709886
40651	9.178636	0.018163	2.609735	-0.558262	0.121027	-0.310576	-0.753533	0.238535	0.067345	0.288725	0.608334	-0.217931	0.706452
40652	9.180256	0.058060	2.420796	-0.556914	0.030769	-0.292298	-0.758459	0.225751	0.071785	0.300855	0.607099	-0.220034	0.701785
40653	9.136916	0.046128	2.401655	-0.553673	-0.001141	-0.352229	-0.760264	0.214228	0.078765	0.313331	0.606349	-0.221794	0.696399
40654	9.412626	0.034238	2.324089	-0.554287	-0.111178	-0.334694	-0.763913	0.201142	0.087586	0.325279	0.607071	-0.224144	0.689506
40655	9.606026	-0.027843	2.254443	-0.550920	-0.167202	-0.315698	-0.765853	0.187191	0.098936	0.336344	0.608234	-0.227282	0.682105
40656	9.535784	-0.012176	1.983708	-0.551046	-0.213456	-0.281799	-0.767074	0.170671	0.113797	0.346937	0.609910	-0.230820	0.674067
40657	9.397380	0.191065	1.877713	-0.552058	-0.219609	-0.298578	-0.768731	0.157003	0.125290	0.357388	0.611466	-0.234464	0.665890
40658	9.210489	0.659517	1.616580	-0.547674	-0.250411	-0.281495	-0.768697	0.146881	0.136665	0.367625	0.613422	-0.238133	0.657159
40659	9.446323	0.959688	1.540418	-0.546624	-0.314361	-0.378310	-0.769490	0.130507	0.149823	0.378449	0.616402	-0.241317	0.646986
40660	9.872572	1.161892	1.450595	-0.555647	-0.288867	-0.396147	-0.770005	0.115410	0.163418	0.389927	0.619070	-0.243846	0.636592
40661	10.052007	1.082512	1.306247	-0.562449	-0.231372	-0.371777	-0.769657	0.098901	0.173589	0.401073	0.620545	-0.246559	0.627114
40662	10.094449	0.889105	1.342180	-0.557941	-0.140283	-0.285607	-0.770167	0.083534	0.182786	0.411739	0.620505	-0.249202	0.619147
40663	10.091629	0.673206	1.600749	-0.555112	-0.045999	-0.155267	-0.767992	0.073001	0.188328	0.420844	0.618428	-0.252939	0.613563
40664	9.760145	0.656566	1.698040	-0.545265	0.015034	-0.040598	-0.769398	0.069023	0.189715	0.428990	0.615177	-0.257102	0.609445
40665	9.347722	0.864996	1.759097	-0.557247	-0.014781	-0.030000	-0.768815	0.065898	0.189535	0.436622	0.611896	-0.262116	0.605177
40666	9.384409	1.213958	1.554579	-0.546540	-0.043663	-0.026982	-0.770810	0.066611	0.189984	0.444216	0.609144	-0.266914	0.600311
40667	9.473612	1.420023	1.356419	-0.534816	-0.058133	-0.024048	-0.768249	0.065886	0.192791	0.451167	0.606416	-0.272061	0.595558
40668	9.629392	1.447075	1.201249	-0.556491	-0.032655	-0.037685	-0.768395	0.066307	0.194214	0.458968	0.603371	-0.276688	0.590538
40669	9.696789	1.369219	1.187528	-0.544965	0.026078	0.037288	-0.767683	0.066020	0.194773	0.465666	0.599094	-0.281884	0.587182
40670	9.910881	1.140080	1.479785	-0.540763	0.068426	0.134388	-0.768405	0.068868	0.192966	0.471717	0.593918	-0.287405	0.584930
40671	10.098199	0.763406	1.730227	-0.540497	0.080554	0.187373	-0.769001	0.075697	0.189782	0.476791	0.588063	-0.293802	0.583551
40672	9.881898	0.462931	1.777368	-0.547508	0.079986	0.249134	-0.767895	0.083945	0.185608	0.481549	0.581901	-0.300593	0.582362
40673	9.168200	0.369878	1.639202	-0.521762	0.095596	0.293420	-0.766657	0.094323	0.181455	0.485127	0.575282	-0.307839	0.582184
40674	9.129748	0.256042	1.563194	-0.533243	0.000219	0.285006	-0.766129	0.103840	0.180701	0.488701	0.569851	-0.315596	0.580379
40675	9.528377	0.226069	1.809483	-0.564210	-0.021494	0.314921	-0.765043	0.116054	0.179688	0.491650	0.563904	-0.324677	0.578686
40676	9.743592	-0.122776	1.900084	-0.540771	-0.041179	0.288772	-0.762260	0.130684	0.176985	0.494887	0.558734	-0.332903	0.576263
40677	9.805277	-0.619294	1.799215	-0.538685	-0.036177	0.331182	-0.760042	0.144318	0.175269	0.497107	0.552943	-0.341975	0.574623
40678	9.514183	-0.802473	1.588992	-0.560766	-0.084599	0.313455	-0.757399	0.158092	0.173976	0.499862	0.547785	-0.351064	0.571685
40679	9.609967	-0.862595	1.347879	-0.542851	-0.151646	0.347716	-0.754334	0.172566	0.175381	0.500951	0.543011	-0.361477	0.568790
40680	10.000499	-0.898622	1.391256	-0.531977	-0.100331	0.252061	-0.752114	0.185920	0.172528	0.503859	0.538643	-0.369644	0.565114
40681	9.938043	-0.835434	1.383385	-0.533364	0.002916	0.193020	-0.745618	0.197276	0.169762	0.507565	0.533217	-0.376682	0.562289
40682	9.879972	-0.592517	1.518495	-0.547728	0.093050	0.096770	-0.746504	0.205527	0.165887	0.513727	0.527566	-0.381336	0.558875
40683	9.704848	-0.510324	1.730469	-0.541114	0.175547	0.034381	-0.746804	0.210234	0.160127	0.520475	0.521211	-0.384964	0.556101
40684	9.496734	-0.622515	1.746499	-0.554831	0.218043	-0.077563	-0.748069	0.207842	0.154158	0.529490	0.515314	-0.386500	0.552005
40685	9.514852	-0.791373	1.818440	-0.541459	0.198551	-0.121540	-0.750901	0.205733	0.149905	0.538000	0.509759	-0.388212	0.547716
40686	9.659929	-0.802197	1.779701	-0.544097	0.207512	-0.112749	-0.753574	0.200364	0.143349	0.547069	0.504233	-0.389280	0.543071
40687	9.806701	-0.700932	1.887120	-0.551359	0.227595	-0.135920	-0.756385	0.193571	0.138196	0.555892	0.498223	-0.390576	0.538709
40688	9.769409	-0.709518	2.022593	-0.547770	0.231301	-0.150070	-0.757069	0.187612	0.136862	0.565432	0.492554	-0.390945	0.533703
40689	9.605332	-0.524270	2.105324	-0.548958	0.192564	-0.151629	-0.759596	0.181103	0.131710	0.573950	0.486918	-0.392384	0.528704
40690	9.339524	-0.275057	2.264808	-0.542761	0.177222	-0.155031	-0.761568	0.177284	0.128283	0.582908	0.481788	-0.393163	0.522992
40691	9.337392	-0.270421	2.230927	-0.535758	0.155936	-0.195510	-0.764368	0.167934	0.123386	0.591306	0.476896	-0.394383	0.517098
40692	9.296216	-0.357321	2.207787	-0.548314	0.172094	-0.183390	-0.767458	0.159429	0.120769	0.600408	0.471849	-0.394897	0.510809
40693	9.578205	-0.381075	2.558075	-0.544759	0.177631	-0.197499	-0.767429	0.153617	0.117589	0.608901	0.466498	-0.395856	0.504893
40694	9.407519	-0.538606	2.705055	-0.559680	0.146690	-0.258585	-0.769383	0.145679	0.114260	0.618483	0.462028	-0.395978	0.497203
40695	9.146240	-0.958299	2.582011	-0.545303	0.100555	-0.250273	-0.771039	0.133461	0.116979	0.626701	0.457692	-0.397314	0.489801
40696	8.995642	-1.739640	2.329945	-0.540140	-0.012762	-0.180634	-0.773842	0.123952	0.116900	0.633880	0.454281	-0.399834	0.481621
40697	10.038556	-1.562169	2.384565	-0.568882	-0.032840	-0.024032	-0.774686	0.121248	0.119147	0.638840	0.448992	-0.405097	0.475590
40698	10.279033	-0.464748	3.024466	-0.549764	0.077963	-0.126063	-0.773968	0.119685	0.119124	0.646144	0.444071	-0.406963	0.468701
40699	9.591979	-0.267125	3.013514	-0.554001	0.148527	-0.163816	-0.775375	0.117005	0.114571	0.653595	0.438253	-0.408434	0.462526
40700	8.871922	-0.040836	2.915290	-0.546777	0.128405	-0.142490	-0.776778	0.113761	0.108594	0.661263	0.432919	-0.409375	0.455768
40701	8.728275	0.306287	2.621622	-0.533174	-0.005612	-0.173326	-0.779605	0.109938	0.107158	0.667186	0.428744	-0.412524	0.448180
40702	9.304888	0.729522	2.855366	-0.544191	-0.193583	-0.096060	-0.779017	0.104810	0.111352	0.671593	0.425861	-0.418014	0.439169
40703	9.283110	0.839278	2.605265	-0.546865	-0.172563	-0.126277	-0.778007	0.099951	0.119798	0.675644	0.422529	-0.423812	0.430531
40704	9.435200	0.996352	2.366486	-0.548883	-0.210427	-0.118928	-0.777700	0.093107	0.127945	0.679950	0.419808	-0.429263	0.420906
40705	9.895823	1.321509	2.260745	-0.541687	-0.160875	-0.213664	-0.776838	0.089672	0.135273	0.684580	0.417138	-0.434009	0.411074
40706	10.025313	1.287431	2.352781	-0.550313	-0.054015	-0.268366	-0.777665	0.082267	0.142006	0.691279	0.414272	-0.435951	0.400572
40707	9.570600	1.058337	2.365613	-0.549480	0.031731	-0.193812	-0.778480	0.073606	0.141779	0.697281	0.409669	-0.438156	0.392415
40708	9.460123	0.876288	2.517619	-0.545364	0.076196	-0.134819	-0.779021	0.067363	0.140583	0.703815	0.404563	-0.439238	0.384764
40709	9.068522	0.908335	2.609614	-0.554142	0.100992	-0.088269	-0.780997	0.064537	0.137592	0.709467	0.398335	-0.441274	0.378501
40710	9.202432	1.231414	2.615496	-0.549985	0.026772	-0.049656	-0.780276	0.062841	0.134591	0.714779	0.392697	-0.443681	0.371521
40711	9.362225	1.399710	2.632736	-0.548955	0.057507	-0.058626	-0.780711	0.064544	0.135322	0.719622	0.386547	-0.446438	0.365264
40712	9.330549	1.371059	2.657264	-0.554306	0.064590	-0.042820	-0.781132	0.063557	0.133330	0.725088	0.380425	-0.448292	0.358550
40713	9.954957	1.437998	2.781342	-0.538455	-0.007494	-0.042061	-0.781268	0.062856	0.130772	0.728987	0.374686	-0.451957	0.352027
40714	9.713836	1.102345	2.589669	-0.543773	-0.009434	-0.028040	-0.782400	0.061006	0.132746	0.733441	0.369040	-0.454827	0.344973
40715	9.242665	0.871055	2.235231	-0.557909	-0.010190	0.056615	-0.782400	0.061008	0.132179	0.736604	0.362081	-0.459323	0.339608
40716	8.968030	0.617818	2.047517	-0.539639	-0.017698	0.076257	-0.780704	0.063128	0.134031	0.740078	0.355534	-0.462964	0.333983
40717	9.561896	0.844283	2.140857	-0.545447	-0.033314	0.021584	-0.781278	0.064265	0.134189	0.742991	0.349192	-0.467408	0.327962
40718	9.801289	0.757082	2.351750	-0.555962	0.055397	-0.017096	-0.780420	0.062980	0.135728	0.747723	0.342728	-0.469317	0.321231
40719	9.607488	0.630390	2.382422	-0.573874	0.095130	-0.021145	-0.781553	0.062425	0.132613	0.752129	0.335467	-0.471663	0.315115
40720	9.316830	0.426984	2.416496	-0.544539	0.099813	0.038353	-0.782833	0.062859	0.130926	0.756682	0.328300	-0.473109	0.309548
40721	9.287734	0.451518	2.445260	-0.557483	0.061997	0.041968	-0.781409	0.063295	0.126950	0.760090	0.320828	-0.476205	0.304240
40722	9.431477	0.495114	2.604074	-0.555571	0.063465	0.079163	-0.783696	0.066149	0.124589	0.763959	0.313269	-0.478438	0.298875
40723	9.460216	0.475718	2.623584	-0.559336	0.060179	0.046410	-0.782995	0.068707	0.123618	0.767158	0.305679	-0.481531	0.293524
40724	9.474977	0.509341	2.603857	-0.541426	0.040637	0.006939	-0.781870	0.072263	0.121095	0.770984	0.299109	-0.483490	0.286976
40725	9.470500	0.443629	2.527267	-0.559589	0.016960	0.044022	-0.783716	0.071846	0.119688	0.773608	0.291737	-0.487154	0.281248
40726	9.422763	0.445923	2.459641	-0.548694	0.016953	0.038835	-0.781585	0.072697	0.118404	0.776900	0.284830	-0.489615	0.274910
40727	9.395725	0.456185	2.527226	-0.563201	0.018746	0.046609	-0.781879	0.074828	0.118287	0.779366	0.277325	-0.493209	0.269118
40728	9.445736	0.441867	2.607066	-0.559668	0.009810	0.036978	-0.781033	0.076674	0.117733	0.782488	0.270254	-0.495733	0.262535
40729	9.474737	0.431956	2.597471	-0.549712	-0.000209	0.044239	-0.781330	0.079517	0.117198	0.784525	0.263046	-0.499454	0.256657
40730	9.465292	0.383360	2.547278	-0.554296	-0.015602	0.054889	-0.780197	0.080794	0.116919	0.787102	0.255965	-0.502343	0.250207
40731	9.354457	0.354814	2.509081	-0.545275	-0.026438	0.051498	-0.780483	0.080934	0.117774	0.788637	0.248855	-0.506411	0.244276
40732	9.508759	0.320035	2.514095	-0.540040	-0.058842	0.047362	-0.780773	0.082067	0.118922	0.790575	0.242245	-0.509772	0.237573
40733	9.501760	0.334429	2.489779	-0.548920	-0.026371	0.047945	-0.781211	0.084193	0.120507	0.791967	0.235092	-0.513753	0.231471
40734	9.455257	0.313424	2.562572	-0.563453	-0.028161	0.053078	-0.778944	0.085885	0.122350	0.794131	0.227867	-0.516661	0.224708
40735	9.367725	0.234491	2.607068	-0.541760	-0.046284	0.051644	-0.779525	0.088438	0.123941	0.795088	0.220851	-0.520850	0.218574
40736	9.348507	0.307270	2.630447	-0.545554	-0.078847	0.067727	-0.779525	0.088439	0.123516	0.796409	0.213944	-0.524442	0.211946
40737	9.459161	0.229293	2.640835	-0.538573	-0.114717	0.046810	-0.777973	0.090983	0.126082	0.796478	0.207303	-0.529585	0.205399
40738	9.498473	0.204241	2.539567	-0.542983	-0.100337	0.053757	-0.775294	0.095221	0.131067	0.797447	0.200642	-0.533337	0.198426
40739	9.474189	-0.144592	2.391249	-0.545729	-0.101888	0.026268	-0.775299	0.096069	0.132352	0.797574	0.194027	-0.538117	0.191465
40740	9.453271	-0.421484	2.155128	-0.547652	-0.130675	0.021971	-0.774169	0.097191	0.135899	0.798179	0.187716	-0.542128	0.183764
40741	9.628603	-0.652209	2.155052	-0.547263	-0.087675	0.050026	-0.772766	0.100867	0.139754	0.798181	0.180728	-0.546677	0.177167
40742	9.755629	-0.501502	2.032372	-0.566721	0.002592	0.043987	-0.772495	0.103702	0.141058	0.800045	0.173367	-0.548594	0.170047
40743	10.070248	-0.157973	2.397851	-0.559329	0.073355	-0.009348	-0.773628	0.102711	0.141056	0.801867	0.166247	-0.550309	0.162885
40744	9.834650	0.155023	2.737824	-0.566439	0.131298	-0.039889	-0.774044	0.100587	0.139336	0.805238	0.159355	-0.549755	0.154814
40745	9.270086	0.066287	2.667073	-0.562818	0.116725	-0.031919	-0.774600	0.098762	0.133509	0.807445	0.152267	-0.550583	0.147331
40746	9.113003	0.084888	2.391588	-0.548683	0.050080	-0.042862	-0.776588	0.098058	0.133092	0.809683	0.145909	-0.551155	0.139110
40747	9.279637	0.011028	2.343858	-0.545227	0.010293	-0.026626	-0.776010	0.095926	0.133065	0.810472	0.139346	-0.553551	0.131529
40748	9.547766	0.067343	2.342871	-0.549189	-0.040110	-0.026301	-0.775151	0.094358	0.134317	0.811487	0.133022	-0.555515	0.123275
40749	9.495473	0.081569	2.246120	-0.540044	-0.023793	-0.042222	-0.775431	0.093220	0.134875	0.811738	0.126809	-0.558298	0.115347
40750	9.471902	0.209753	2.235055	-0.550582	0.026523	-0.021411	-0.776000	0.093221	0.135163	0.813308	0.120235	-0.559073	0.107292
40751	9.360403	0.145381	2.264921	-0.548529	0.062521	-0.019871	-0.776849	0.092374	0.134310	0.814313	0.113447	-0.560416	0.099792
40752	9.404779	0.131750	2.448672	-0.552337	0.042779	-0.026873	-0.777412	0.091673	0.131755	0.815898	0.106854	-0.560799	0.091637
40753	9.569946	0.126964	2.622497	-0.523178	0.069787	-0.038173	-0.777268	0.091246	0.131891	0.816796	0.100676	-0.561817	0.084088
40754	9.608743	0.124151	2.598310	-0.545909	0.068139	-0.042843	-0.777978	0.091545	0.128073	0.818502	0.094309	-0.561622	0.075770
40755	9.709466	0.269498	2.751213	-0.561604	0.043127	-0.056996	-0.777548	0.090978	0.127354	0.819033	0.087761	-0.562977	0.067384
40756	9.595848	0.411449	2.532291	-0.567199	0.008787	-0.042691	-0.777688	0.090122	0.128764	0.819920	0.081118	-0.563654	0.058696
40757	9.385420	0.474223	2.309549	-0.558646	-0.072173	-0.062464	-0.777106	0.086993	0.129577	0.818954	0.074847	-0.566755	0.050012
40758	9.457141	0.452984	2.077701	-0.567972	-0.124475	-0.050729	-0.777251	0.087413	0.131567	0.818140	0.068424	-0.569463	0.040950
40759	9.428346	0.467576	2.063077	-0.543700	-0.042103	-0.006722	-0.777537	0.087265	0.133694	0.817240	0.061778	-0.572006	0.033340
40760	9.042502	0.634600	2.100394	-0.541532	0.035622	-0.039081	-0.777542	0.088258	0.133988	0.818014	0.055534	-0.571967	0.024961
40761	9.632889	0.651029	2.229915	-0.556414	-0.006476	-0.051264	-0.776547	0.088540	0.133842	0.817382	0.049199	-0.573755	0.016482
40762	10.054460	0.486110	2.564676	-0.559958	0.010611	-0.042515	-0.776825	0.086978	0.133827	0.817705	0.042709	-0.573998	0.007792
40763	9.756134	0.482370	2.439456	-0.559242	0.103983	-0.010404	-0.775972	0.087550	0.132267	0.818154	0.035865	-0.573880	0.000010
40764	9.182325	0.441849	2.339181	-0.548508	0.075131	-0.020835	-0.777108	0.087704	0.129301	0.819019	0.029301	-0.572960	-0.008147
40765	9.185375	0.470409	2.271194	-0.552605	0.010483	-0.042594	-0.777955	0.086433	0.127735	0.818214	0.022951	-0.574219	-0.016470
40766	9.665319	0.472519	2.318860	-0.547486	-0.025301	-0.066988	-0.776814	0.085432	0.129133	0.817729	0.016918	-0.574792	-0.025431
40767	9.752184	0.554418	2.361327	-0.543574	0.010507	-0.042366	-0.777941	0.082879	0.128973	0.816743	0.010753	-0.575918	-0.033676
40768	9.630980	0.575001	2.438590	-0.552703	0.010631	-0.053115	-0.777941	0.082877	0.129398	0.816491	0.004503	-0.575777	-0.042461
40769	9.057235	0.570794	2.347575	-0.545135	0.044623	-0.037426	-0.775091	0.082023	0.127949	0.815732	-0.001679	-0.576205	-0.050664
40770	8.705461	0.608887	2.287207	-0.552329	0.038973	-0.011000	-0.777929	0.080614	0.126539	0.815665	-0.008373	-0.575473	-0.058752
40771	9.187417	0.727676	2.442312	-0.545393	-0.000584	-0.017647	-0.777925	0.080050	0.125541	0.814240	-0.014798	-0.576499	-0.066652
40772	9.996081	0.525632	2.641643	-0.552838	-0.003735	-0.054739	-0.777635	0.078482	0.127081	0.813443	-0.021032	-0.576347	-0.075447
40773	9.970454	0.362141	2.754663	-0.534203	0.046208	-0.009743	-0.776777	0.078208	0.123244	0.812415	-0.027268	-0.576480	-0.083120
40774	9.442723	0.418126	2.672582	-0.543257	0.044352	-0.005511	-0.776782	0.079059	0.123820	0.812077	-0.033826	-0.575415	-0.091016
40775	9.129353	0.543904	2.371944	-0.542763	-0.021299	-0.021059	-0.777488	0.078069	0.122965	0.810090	-0.040162	-0.576500	-0.098936
40776	9.283691	0.509095	2.372126	-0.553144	-0.061392	-0.063370	-0.777619	0.075512	0.123222	0.808235	-0.046393	-0.577048	-0.107795
40777	9.524137	0.377399	2.426439	-0.552942	-0.030770	-0.059988	-0.777894	0.072805	0.126031	0.805874	-0.052424	-0.578149	-0.116460
40778	9.865811	0.410034	2.577860	-0.559949	0.003280	-0.031903	-0.775479	0.073364	0.127010	0.804640	-0.058959	-0.577468	-0.124937
40779	9.636182	0.465093	2.647633	-0.548663	0.053414	-0.005583	-0.775902	0.072804	0.124881	0.803220	-0.065314	-0.577014	-0.132767
40780	9.247524	0.423963	2.636529	-0.568521	0.066011	0.001100	-0.775481	0.074515	0.122628	0.802603	-0.072185	-0.575130	-0.140867
40781	9.257359	0.387391	2.595843	-0.556911	0.026224	0.011210	-0.775621	0.074522	0.120644	0.800748	-0.078913	-0.574917	-0.148477
40782	9.464731	0.502609	2.676442	-0.536220	0.006434	0.000127	-0.775054	0.075378	0.118948	0.799316	-0.085398	-0.573960	-0.156110
40783	9.546490	0.393242	2.663054	-0.539629	0.031539	0.015860	-0.772501	0.076934	0.119228	0.797417	-0.091849	-0.573562	-0.163452
40784	9.493570	0.366763	2.627172	-0.566751	0.053335	0.010088	-0.771934	0.077790	0.117390	0.796330	-0.098758	-0.571620	-0.171334
40785	9.411128	0.311830	2.649645	-0.533847	0.069118	0.039544	-0.771655	0.079501	0.115279	0.794806	-0.105232	-0.570457	-0.178292
40786	9.289679	0.337461	2.760683	-0.544947	0.049500	0.020931	-0.772220	0.078941	0.113293	0.793589	-0.111904	-0.568511	-0.185713
40787	9.364685	0.365930	2.750598	-0.548730	0.026103	0.021050	-0.771657	0.080652	0.110755	0.791335	-0.118524	-0.567874	-0.193027
40788	9.406128	0.384732	2.706835	-0.537908	0.020781	0.007068	-0.770670	0.082638	0.110768	0.789590	-0.125002	-0.566326	-0.200492
40789	9.429868	0.418842	2.774086	-0.556106	0.028238	-0.010878	-0.770949	0.081792	0.109060	0.787067	-0.131323	-0.565558	-0.208383
40790	9.345213	0.446189	2.810143	-0.547229	0.010407	-0.037219	-0.769528	0.081927	0.110326	0.784830	-0.137454	-0.564127	-0.216586
40791	9.338264	0.438725	2.769154	-0.536406	0.003260	-0.049434	-0.769524	0.081077	0.109750	0.781760	-0.143082	-0.563787	-0.224771
40792	9.392027	0.454820	2.691572	-0.567237	0.010625	-0.049823	-0.769237	0.080506	0.110309	0.779237	-0.149339	-0.562168	-0.233357
40793	9.401855	0.529772	2.705222	-0.540014	0.012365	-0.056581	-0.769509	0.077811	0.109432	0.776066	-0.154846	-0.561543	-0.241689
40794	9.440941	0.538846	2.649488	-0.558122	0.028806	-0.071037	-0.769360	0.076106	0.109697	0.773491	-0.160589	-0.559613	-0.250510
40795	9.339499	0.624394	2.699416	-0.556316	0.025102	-0.062159	-0.770778	0.075261	0.108565	0.770223	-0.166162	-0.558575	-0.259115
40796	9.436276	0.645415	2.679720	-0.525573	0.010681	-0.075841	-0.771056	0.074129	0.107421	0.767349	-0.171395	-0.556979	-0.267533
40797	9.340184	0.783844	2.687970	-0.559945	0.025963	-0.055108	-0.770201	0.074134	0.105430	0.763956	-0.177024	-0.555731	-0.276038
40798	9.504946	0.930175	2.676450	-0.557420	-0.000120	-0.058404	-0.770759	0.071577	0.105832	0.760770	-0.182953	-0.553939	-0.284446
40799	9.750544	1.016376	2.793571	-0.547684	-0.013300	-0.097077	-0.771751	0.070729	0.105406	0.756580	-0.188064	-0.553362	-0.293273
40800	9.510464	1.002315	2.622473	-0.563880	-0.003479	-0.081446	-0.771598	0.067882	0.107217	0.753020	-0.193797	-0.551527	-0.302030
40801	9.250340	1.037458	2.569265	-0.560240	-0.014496	-0.063690	-0.771306	0.066323	0.106206	0.748796	-0.199390	-0.550614	-0.310438
40802	9.188356	1.032380	2.467909	-0.545577	-0.011207	-0.037008	-0.772008	0.064335	0.106616	0.745318	-0.205328	-0.548700	-0.318230
40803	9.221943	0.978997	2.468460	-0.558390	-0.032849	-0.028178	-0.771436	0.063623	0.106746	0.740961	-0.211323	-0.547785	-0.325962
40804	9.390439	1.046182	2.559314	-0.552812	-0.022302	0.000169	-0.770584	0.063328	0.109288	0.737405	-0.217790	-0.545708	-0.333172
40805	9.414648	1.070213	2.561430	-0.553631	-0.007894	0.001848	-0.771161	0.065176	0.109312	0.733385	-0.223800	-0.544190	-0.340466
40806	9.337623	1.031741	2.516048	-0.559960	-0.017068	0.022159	-0.770314	0.066449	0.110169	0.729845	-0.230521	-0.541766	-0.347386
40807	9.427887	1.095854	2.423382	-0.548997	-0.019106	0.044447	-0.769748	0.067302	0.109607	0.725870	-0.236927	-0.540120	-0.353906
40808	9.497344	0.964934	2.429584	-0.566962	0.006130	0.052925	-0.768335	0.069142	0.110465	0.722605	-0.243860	-0.537046	-0.360494
40809	9.645682	0.800194	2.518219	-0.555965	0.020493	0.053855	-0.768201	0.070842	0.111616	0.718947	-0.250121	-0.534604	-0.367087
40810	9.456723	0.746190	2.581906	-0.559324	0.049065	0.081016	-0.768780	0.073692	0.109099	0.716233	-0.256870	-0.530709	-0.373331
40811	9.266739	0.858354	2.547076	-0.564904	0.023766	0.089929	-0.768641	0.074401	0.109248	0.712698	-0.263554	-0.527840	-0.379455
40812	9.356262	0.915795	2.546315	-0.567156	-0.021775	0.047746	-0.766945	0.076952	0.109687	0.708788	-0.270536	-0.524956	-0.385811
40813	9.472214	0.818009	2.486838	-0.556404	-0.017688	-0.009641	-0.768512	0.077381	0.109845	0.703954	-0.276287	-0.523145	-0.392981
40814	9.413865	0.673258	2.471615	-0.534347	0.019128	-0.008754	-0.767802	0.077665	0.109559	0.700063	-0.281825	-0.520129	-0.399941
40815	9.509680	0.600510	2.530296	-0.548825	0.024545	-0.001872	-0.765805	0.076525	0.109248	0.695636	-0.287148	-0.517608	-0.407084
40816	9.397760	0.514661	2.603901	-0.544927	0.053114	0.022730	-0.768363	0.075964	0.108978	0.692150	-0.292817	-0.513741	-0.413832
40817	9.416620	0.485812	2.647696	-0.552155	0.053035	0.035029	-0.767796	0.077110	0.105584	0.688174	-0.298269	-0.510450	-0.420586
40818	9.401821	0.461918	2.676981	-0.555617	0.063571	0.066763	-0.767235	0.078812	0.105881	0.684957	-0.304379	-0.505979	-0.426816
40819	9.433405	0.447006	2.643273	-0.544774	0.060032	0.054533	-0.769520	0.081526	0.102809	0.681138	-0.309807	-0.502411	-0.433191
40820	9.434004	0.475611	2.580123	-0.544817	0.049175	0.059914	-0.767679	0.083657	0.101116	0.677647	-0.315754	-0.498163	-0.439235
40821	9.358098	0.423629	2.694382	-0.532089	0.061874	0.042265	-0.767971	0.085795	0.099156	0.673698	-0.320805	-0.494640	-0.445585
40822	9.348057	0.307636	2.688441	-0.559169	0.100065	0.016927	-0.769390	0.085378	0.097462	0.670103	-0.325995	-0.489746	-0.452591
40823	9.361245	0.274655	2.838618	-0.555502	0.098063	0.036435	-0.769110	0.086804	0.095348	0.666190	-0.330909	-0.485431	-0.459398
40824	9.365376	0.299433	2.939831	-0.546344	0.101420	0.058637	-0.769398	0.088236	0.091964	0.662932	-0.336244	-0.480254	-0.465637
40825	9.432395	0.289766	3.007513	-0.548220	0.096068	0.054234	-0.769833	0.090802	0.089301	0.659098	-0.341176	-0.475785	-0.472036
40826	9.332968	0.305318	3.075136	-0.544682	0.088942	0.041913	-0.771256	0.091239	0.087190	0.655440	-0.346370	-0.470800	-0.478303
40827	9.243989	0.242586	3.003458	-0.544778	0.069110	0.042010	-0.770694	0.093807	0.083244	0.651149	-0.351317	-0.466674	-0.484558
40828	9.287846	0.241977	2.950242	-0.543110	0.047550	0.035097	-0.772123	0.095233	0.082561	0.646917	-0.356748	-0.462194	-0.490516
40829	9.145950	0.152285	3.152007	-0.556239	-0.011785	0.024642	-0.772123	0.095233	0.082561	0.641514	-0.362392	-0.459000	-0.496438
40830	9.354964	0.115860	2.949143	-0.545603	-0.054973	0.016233	-0.770420	0.095935	0.083690	0.635999	-0.368611	-0.455852	-0.501826
40831	9.354452	0.203552	3.056910	-0.545631	-0.062310	0.030438	-0.771565	0.097498	0.084282	0.630150	-0.374592	-0.453240	-0.507115
40832	9.408305	0.144421	2.931837	-0.554827	-0.080197	0.021603	-0.772140	0.098198	0.087838	0.624254	-0.381147	-0.450177	-0.512225
40833	9.365458	0.202394	2.882916	-0.525626	-0.062382	0.028913	-0.771294	0.099468	0.089546	0.618422	-0.386780	-0.447661	-0.517258
40834	9.437790	0.201998	2.892490	-0.532900	-0.055002	0.014643	-0.771015	0.100454	0.091822	0.612719	-0.392656	-0.444466	-0.522347
40835	9.467129	0.191813	2.839401	-0.539063	-0.013336	-0.006024	-0.772439	0.100310	0.093533	0.606744	-0.397546	-0.441366	-0.528218
40836	9.372939	0.250639	2.875118	-0.530869	-0.009806	-0.003310	-0.770173	0.102719	0.093541	0.601149	-0.402679	-0.437685	-0.533761
40837	9.351049	0.231517	2.887444	-0.541743	0.004835	-0.022996	-0.768737	0.099735	0.092931	0.595022	-0.407166	-0.434358	-0.539906
40838	9.360968	0.211847	2.844152	-0.545369	0.012191	-0.037237	-0.769453	0.100873	0.092807	0.589013	-0.411850	-0.430435	-0.546049
40839	9.442820	0.264836	2.896616	-0.559951	0.008683	-0.039134	-0.769880	0.100585	0.094366	0.582481	-0.416269	-0.426874	-0.552463
40840	9.375818	0.308430	2.843054	-0.552547	0.028433	-0.035636	-0.771155	0.099453	0.093939	0.576438	-0.420772	-0.422570	-0.558664
40841	9.332282	0.284535	2.843379	-0.543448	0.033854	-0.042652	-0.770858	0.096902	0.092209	0.570105	-0.424586	-0.418810	-0.565071
40842	9.293121	0.270674	2.906417	-0.541717	0.024892	-0.049666	-0.772137	0.096908	0.091368	0.563842	-0.428789	-0.414688	-0.571189
40843	9.375296	0.270065	2.891814	-0.545371	0.017648	-0.042570	-0.771841	0.094066	0.091478	0.557252	-0.432704	-0.410971	-0.577357
40844	9.355572	0.304465	2.961537	-0.535326	0.026566	-0.038087	-0.771978	0.093075	0.090618	0.551070	-0.436812	-0.406710	-0.583184
40845	9.298020	0.319072	2.920370	-0.563522	0.019488	-0.038381	-0.771549	0.092362	0.091316	0.544281	-0.440833	-0.402607	-0.589349
40846	9.355641	0.396533	2.996758	-0.550038	0.003253	-0.042529	-0.773529	0.089953	0.091164	0.537609	-0.445238	-0.398374	-0.595010
40847	9.298177	0.379554	2.929361	-0.536359	0.003078	-0.030878	-0.774090	0.087966	0.091147	0.530915	-0.449107	-0.394589	-0.600609
40848	9.302823	0.430582	2.977116	-0.560106	-0.011151	-0.039025	-0.773953	0.088955	0.092432	0.523964	-0.453716	-0.390264	-0.606051
40849	9.385151	0.361966	2.910108	-0.565573	-0.011019	-0.049694	-0.774373	0.087247	0.094119	0.516564	-0.457801	-0.386333	-0.611822
40850	9.279284	0.478735	2.923446	-0.531004	-0.000389	-0.048478	-0.774078	0.084546	0.094655	0.509729	-0.461794	-0.382244	-0.617099
40851	9.335419	0.434242	2.822372	-0.525725	-0.027363	-0.056202	-0.774652	0.085536	0.096371	0.502390	-0.465513	-0.378922	-0.622350
40852	9.405550	0.479751	2.826603	-0.540233	-0.029214	-0.042186	-0.774642	0.082977	0.096911	0.495222	-0.469898	-0.374866	-0.627238
40853	9.410573	0.491682	2.807131	-0.570949	-0.002036	-0.042709	-0.774206	0.080989	0.096603	0.487717	-0.473741	-0.370498	-0.632798
40854	9.333246	0.472850	2.809861	-0.549103	-0.000429	-0.033635	-0.773069	0.080983	0.097586	0.480679	-0.477806	-0.365875	-0.637797
40855	9.376821	0.501563	2.807066	-0.567241	0.001402	-0.026768	-0.773636	0.080271	0.098575	0.473336	-0.481570	-0.361264	-0.643065
40856	9.374077	0.523665	2.859987	-0.523602	0.002882	-0.013882	-0.775620	0.078716	0.098008	0.466719	-0.485385	-0.356664	-0.647585
40857	9.344899	0.516750	2.884269	-0.549912	0.008409	-0.014232	-0.774621	0.078002	0.098276	0.459666	-0.488873	-0.351991	-0.652544
40858	9.344880	0.511916	2.884323	-0.539876	0.018320	-0.019484	-0.775477	0.078718	0.097298	0.452832	-0.492495	-0.347013	-0.657247
40859	9.298891	0.517161	2.903658	-0.559989	-0.007808	-0.009838	-0.776900	0.078718	0.098301	0.445542	-0.496203	-0.342214	-0.661940
40860	9.352269	0.550540	2.883882	-0.545552	-0.022276	-0.010448	-0.775190	0.077858	0.099271	0.438396	-0.500364	-0.337359	-0.666059
40861	9.400775	0.542771	2.850072	-0.552937	-0.036554	-0.021052	-0.774048	0.076573	0.100524	0.430745	-0.504199	-0.332926	-0.670375
40862	9.352271	0.521446	2.869707	-0.540130	-0.022206	-0.021004	-0.775184	0.075861	0.102085	0.423419	-0.508127	-0.328174	-0.674407
40863	9.357627	0.453104	2.768967	-0.547463	-0.036569	-0.022774	-0.775044	0.075997	0.103786	0.415719	-0.511792	-0.323737	-0.678558
40864	9.425483	0.544579	2.777522	-0.540091	-0.025942	-0.005035	-0.774471	0.075143	0.103773	0.408498	-0.515760	-0.318780	-0.682276
40865	9.384363	0.472180	2.754220	-0.539956	-0.011614	0.003709	-0.775047	0.076563	0.104359	0.401318	-0.519084	-0.313884	-0.686275
40866	9.403361	0.479583	2.797609	-0.547115	-0.002738	0.022151	-0.775754	0.075427	0.104920	0.394462	-0.522851	-0.308289	-0.689916
40867	9.371936	0.511337	2.819046	-0.556188	0.004583	0.014034	-0.774479	0.076703	0.104498	0.387283	-0.526035	-0.302851	-0.693960
40868	9.386664	0.462558	2.763990	-0.559819	-0.002686	0.022882	-0.775480	0.077841	0.104802	0.380224	-0.529789	-0.297001	-0.697526
40869	9.430099	0.474414	2.771049	-0.552604	-0.011750	0.025686	-0.774346	0.078543	0.106218	0.373076	-0.533129	-0.291535	-0.701138
