# Supplementary material for: Identification of Haptic Based Guiding Using Hard Reins
Source: PLoS One. 2015 Jul 22;10(7):e0132020. doi: 10.1371/journal.pone.0132020 (PMC4511788; doi:10.1371/journal.pone.0132020)
Supplement: S9 File — (ZIP) [file pone.0132020.s009.zip › Exp2_MotionData2/Subject10/path3/T6/fh6.txt]

// Start Time: 0
// Sample rate: 25.0Hz
// Scenario: 4.9
// Firmware Version: 2.6.1
Counter	Acc_X	Acc_Y	Acc_Z	Gyr_X	Gyr_Y	Gyr_Z	Mag_X	Mag_Y	Mag_Z	Quat_w	Quat_x	Quat_y	Quat_z
40277	0.983460	-9.709677	-1.241171	-0.046157	-0.016445	0.007580	0.173190	0.648741	-0.050579	-0.657976	0.730301	0.165324	-0.079969
40278	1.005716	-9.637601	-1.211693	-0.065817	-0.012079	0.003054	0.173980	0.648458	-0.048625	-0.656947	0.731149	0.165641	-0.080036
40279	0.945415	-9.627537	-1.220671	-0.030075	-0.020819	0.011234	0.173707	0.648875	-0.047041	-0.656407	0.731536	0.165901	-0.080392
40280	0.963875	-9.745722	-1.279872	-0.048805	-0.006796	0.003190	0.173970	0.649429	-0.047302	-0.655640	0.732164	0.166133	-0.080451
40281	0.858157	-9.670386	-1.297321	-0.080098	0.000233	0.001272	0.175840	0.647198	-0.047090	-0.654450	0.733208	0.166338	-0.080208
40282	0.960278	-9.574779	-1.234613	-0.058604	0.001956	-0.003865	0.175033	0.647340	-0.044189	-0.653578	0.733953	0.166575	-0.080013
40283	0.940312	-9.661570	-1.350805	-0.063110	-0.001534	0.004892	0.174087	0.648731	-0.041666	-0.652622	0.734782	0.166719	-0.079903
40284	0.979014	-9.652280	-1.360646	-0.060408	0.010707	0.004947	0.173555	0.648873	-0.041394	-0.651736	0.735588	0.166729	-0.079701
40285	0.988499	-9.676423	-1.365812	-0.058620	0.015952	0.006734	0.174340	0.649283	-0.038908	-0.650898	0.736392	0.166609	-0.079373
40286	0.959465	-9.685678	-1.320002	-0.073875	0.004560	0.011874	0.175387	0.650943	-0.037594	-0.649781	0.737386	0.166607	-0.079298
40287	1.041950	-9.633338	-1.298481	-0.024664	0.007168	0.012228	0.175644	0.651218	-0.035627	-0.649408	0.737748	0.166466	-0.079285
40288	0.971514	-9.690473	-1.284109	0.027227	0.001954	0.010834	0.175249	0.650526	-0.035496	-0.649775	0.737424	0.166339	-0.079559
40289	0.998700	-9.604033	-1.264122	0.020005	0.008026	0.026673	0.176188	0.649133	-0.036049	-0.650045	0.737251	0.165900	-0.079872
40290	0.990872	-9.685740	-1.260188	0.030757	0.015911	0.025003	0.176322	0.649688	-0.037227	-0.650487	0.736947	0.165387	-0.080144
40291	0.964011	-9.728694	-1.217187	0.057595	0.018542	0.025207	0.176208	0.647469	-0.039086	-0.651353	0.736291	0.164771	-0.080410
40292	0.990606	-9.724107	-1.222171	0.054025	0.036900	0.028765	0.176876	0.647466	-0.040277	-0.652199	0.735730	0.163886	-0.080495
40293	0.853895	-9.593175	-1.229100	0.048649	0.021193	0.026975	0.179662	0.648007	-0.041233	-0.652942	0.735194	0.163221	-0.080719
40294	0.978987	-9.661387	-1.192508	0.091594	0.019415	0.025466	0.179540	0.646898	-0.042555	-0.654287	0.734103	0.162538	-0.081130
40295	0.900682	-9.802928	-1.270370	0.097938	0.028241	0.011442	0.180080	0.646896	-0.045189	-0.655800	0.732879	0.161927	-0.081209
40296	0.915559	-9.747808	-1.298707	0.040666	0.028219	0.014557	0.179829	0.646344	-0.048341	-0.656439	0.732426	0.161391	-0.081199
40297	0.964519	-9.656639	-1.250012	0.025535	0.029980	-0.003168	0.179831	0.645233	-0.047039	-0.656915	0.732106	0.161089	-0.080826
40298	0.891554	-9.728318	-1.279048	0.029069	0.015996	0.002984	0.180752	0.647172	-0.048216	-0.657365	0.731751	0.160885	-0.080791
40299	0.956636	-9.745600	-1.258177	0.005806	0.008973	0.000122	0.180218	0.647174	-0.047289	-0.657476	0.731670	0.160842	-0.080704
40300	0.920930	-9.675380	-1.196975	-0.004963	0.003706	0.004454	0.180223	0.646897	-0.048079	-0.657385	0.731746	0.160842	-0.080767
40301	0.930376	-9.704392	-1.221424	0.005778	0.008085	0.005421	0.180499	0.645786	-0.049407	-0.657484	0.731681	0.160733	-0.080764
40302	0.920408	-9.747597	-1.217028	0.014722	-0.005027	0.001908	0.182355	0.646054	-0.049433	-0.657656	0.731475	0.160854	-0.080985
40303	0.920823	-9.689856	-1.211561	0.000392	0.001955	0.007127	0.181559	0.646475	-0.050204	-0.657652	0.731478	0.160809	-0.081077
40304	0.920937	-9.675292	-1.168132	0.002185	0.008071	0.007164	0.180903	0.645785	-0.051251	-0.657673	0.731472	0.160715	-0.081148
40305	0.950006	-9.661219	-1.211484	-0.010275	0.005476	-0.007039	0.180774	0.645230	-0.051255	-0.657547	0.731576	0.160850	-0.080967
40306	0.940217	-9.680298	-1.182777	-0.017473	0.001955	-0.000057	0.181424	0.646475	-0.049414	-0.657275	0.731799	0.160955	-0.080953
40307	0.925604	-9.697072	-1.199668	-0.031763	0.010715	-0.002771	0.181549	0.647029	-0.048360	-0.656843	0.732208	0.160992	-0.080682
40308	0.939982	-9.713898	-1.159127	-0.001327	0.017717	-0.005176	0.181423	0.646197	-0.048892	-0.656865	0.732226	0.160948	-0.080429
40309	0.922497	-9.793308	-1.215168	0.005799	0.026462	0.005471	0.180630	0.646063	-0.049538	-0.657022	0.732192	0.160596	-0.080158
40310	0.881998	-9.716019	-1.213930	0.014766	0.028233	0.002047	0.182085	0.646610	-0.049029	-0.657302	0.732039	0.160279	-0.079895
40311	0.896690	-9.687298	-1.223341	0.034446	0.017739	0.000391	0.181688	0.646196	-0.048765	-0.657857	0.731599	0.160069	-0.079780
40312	0.910867	-9.728528	-1.298445	0.003999	0.021223	0.008983	0.180896	0.646339	-0.050064	-0.657945	0.731597	0.159768	-0.079684
40313	0.940166	-9.685299	-1.245324	-0.017430	0.010730	-0.005311	0.181418	0.646891	-0.048622	-0.657723	0.731812	0.159817	-0.079430
40314	0.951933	-9.728659	-1.236310	-0.006773	0.000196	0.008814	0.182487	0.645914	-0.049042	-0.657587	0.731919	0.159805	-0.079599
40315	0.964457	-9.666172	-1.221279	0.000400	-0.012043	0.001782	0.182614	0.646607	-0.048643	-0.657541	0.731888	0.160022	-0.079827
40316	0.949715	-9.699894	-1.274416	-0.009463	-0.013792	0.006989	0.181683	0.647445	-0.049409	-0.657322	0.731999	0.160238	-0.080179
40317	0.969145	-9.685496	-1.235963	0.011195	-0.023376	-0.014047	0.181687	0.647029	-0.049675	-0.657421	0.731759	0.160820	-0.080398
40318	0.925443	-9.718786	-1.221547	-0.030029	-0.029530	-0.002027	0.182607	0.647856	-0.048631	-0.656865	0.732088	0.161395	-0.080784
40319	0.916365	-9.639190	-1.172485	-0.003178	-0.031274	-0.005345	0.182603	0.648133	-0.047840	-0.656714	0.732051	0.161976	-0.081187
40320	0.887377	-9.641294	-1.148224	0.021872	-0.036510	-0.006936	0.181024	0.646755	-0.049405	-0.656902	0.731669	0.162639	-0.081787
40321	0.911310	-9.670435	-1.177607	0.021968	-0.020724	-0.022751	0.181029	0.646478	-0.050327	-0.657182	0.731260	0.163293	-0.081891
40322	0.892085	-9.658184	-1.153266	0.009360	-0.013772	-0.003425	0.179962	0.646760	-0.049127	-0.657255	0.731092	0.163616	-0.082154
40323	0.974144	-9.665910	-1.110800	0.018409	0.007238	-0.020933	0.181289	0.647448	-0.050321	-0.657573	0.730780	0.163880	-0.081863
40324	0.959377	-9.704325	-1.125535	0.027275	0.005457	-0.003255	0.181159	0.647449	-0.051107	-0.657970	0.730407	0.163926	-0.081913
40325	0.998220	-9.675750	-1.120735	0.047010	0.014220	-0.011897	0.180896	0.648007	-0.052935	-0.658716	0.729756	0.163919	-0.081732
40326	0.998064	-9.695211	-1.193061	0.029125	0.032593	-0.006676	0.180498	0.647592	-0.052014	-0.659235	0.729393	0.163646	-0.081339
40327	0.983681	-9.680637	-1.183156	0.033585	0.014228	-0.009346	0.179834	0.648290	-0.053179	-0.659778	0.728928	0.163626	-0.081145
40328	1.007698	-9.699981	-1.154744	0.011213	0.022953	-0.006846	0.181042	0.646202	-0.053743	-0.660003	0.728782	0.163518	-0.080838
40329	0.978743	-9.697289	-1.135235	0.020138	0.014205	-0.005041	0.179976	0.647319	-0.054241	-0.660342	0.728509	0.163458	-0.080657
40330	0.971484	-9.699616	-1.127989	0.002183	0.001929	0.004478	0.179189	0.646213	-0.055027	-0.660347	0.728484	0.163486	-0.080784
40331	0.925064	-9.773901	-1.154881	-0.001327	-0.005012	-0.012316	0.181177	0.646618	-0.055054	-0.660321	0.728440	0.163818	-0.080718
40332	0.961800	-9.704233	-1.089503	0.004030	0.001082	-0.009610	0.180246	0.646484	-0.054253	-0.660375	0.728347	0.164042	-0.080662
40333	0.983308	-9.735680	-1.092454	-0.001365	0.001936	-0.003490	0.179448	0.647044	-0.054367	-0.660358	0.728342	0.164153	-0.080612
40334	1.036152	-9.774631	-1.110182	0.004053	0.008947	-0.012261	0.180104	0.648428	-0.054626	-0.660441	0.728250	0.164322	-0.080416
40335	1.026678	-9.748156	-1.129024	-0.006763	0.000164	0.003498	0.178776	0.648713	-0.054602	-0.660329	0.728337	0.164365	-0.080465
40336	1.036628	-9.707364	-1.135851	-0.024580	0.008940	-0.010693	0.178119	0.647884	-0.055126	-0.659991	0.728626	0.164567	-0.080205
40337	1.026999	-9.704721	-1.082861	0.014741	0.018539	0.001086	0.178660	0.646494	-0.055936	-0.660257	0.728450	0.164369	-0.080023
40338	0.990490	-9.743084	-1.135863	-0.010328	-0.001567	-0.000046	0.179845	0.647875	-0.055546	-0.660077	0.728572	0.164518	-0.080090
40339	1.007737	-9.695111	-1.135461	-0.004979	0.007162	0.007078	0.178646	0.647603	-0.053693	-0.660008	0.728659	0.164414	-0.080089
40340	0.959427	-9.697124	-1.130260	0.018261	0.008918	0.012555	0.179576	0.647320	-0.053447	-0.660260	0.728464	0.164183	-0.080253
40341	0.992978	-9.733423	-1.116546	0.007523	-0.002463	0.008893	0.179046	0.647879	-0.054746	-0.660339	0.728376	0.164159	-0.080459
40342	0.966670	-9.697195	-1.135130	-0.001475	0.010633	0.024751	0.178248	0.648717	-0.055382	-0.660286	0.728478	0.163790	-0.080722
40343	0.949725	-9.701962	-1.163880	0.012912	0.001940	0.007206	0.179576	0.648293	-0.055144	-0.660458	0.728321	0.163722	-0.080861
40344	0.901119	-9.744907	-1.173569	0.000409	0.007212	0.003616	0.180907	0.647731	-0.055432	-0.660458	0.728328	0.163683	-0.080882
40345	0.954470	-9.714011	-1.159253	-0.015685	0.015938	0.003520	0.179835	0.648846	-0.054355	-0.660264	0.728561	0.163528	-0.080677
40346	0.925292	-9.742589	-1.140102	-0.029979	0.015952	-0.001869	0.180909	0.647175	-0.055175	-0.659856	0.728961	0.163523	-0.080418
40347	0.968798	-9.738030	-1.111583	-0.004956	0.008931	0.001800	0.180907	0.646341	-0.053346	-0.659798	0.729035	0.163467	-0.080330
40348	0.945270	-9.651266	-1.115190	-0.010328	0.010682	0.003554	0.180632	0.648147	-0.053324	-0.659652	0.729188	0.163405	-0.080269
40349	0.972031	-9.622700	-1.143934	-0.010291	0.010696	-0.003496	0.179836	0.648152	-0.053574	-0.659530	0.729319	0.163411	-0.080068
40350	0.961969	-9.680218	-1.101246	0.011139	0.001934	0.001906	0.179843	0.646763	-0.053063	-0.659671	0.729167	0.163462	-0.080191
40351	0.920820	-9.694284	-1.086632	0.016542	0.005461	-0.005082	0.180093	0.648982	-0.052519	-0.659927	0.728929	0.163515	-0.080136
40352	0.911052	-9.708714	-1.110748	-0.010302	0.007209	-0.003509	0.180099	0.648567	-0.053574	-0.659780	0.729049	0.163615	-0.080045
40353	0.945298	-9.648729	-1.071898	0.008484	0.001948	-0.005152	0.181154	0.649254	-0.052795	-0.659910	0.728910	0.163725	-0.080018
40354	0.961737	-9.713789	-1.067981	0.034432	-0.001545	-0.006756	0.180097	0.648705	-0.053047	-0.660393	0.728420	0.163898	-0.080141
40355	0.942299	-9.728274	-1.135277	-0.003186	-0.001559	0.003548	0.181430	0.647865	-0.053601	-0.660328	0.728457	0.163945	-0.080243
40356	0.964382	-9.680259	-1.108478	0.005753	0.005421	0.007165	0.178639	0.649130	-0.054202	-0.660391	0.728396	0.163898	-0.080382
40357	0.990528	-9.738230	-1.121387	0.015618	0.014176	0.004606	0.178642	0.648992	-0.054860	-0.660649	0.728214	0.163691	-0.080331
40358	0.978586	-9.718966	-1.145097	-0.001351	0.019440	0.000104	0.178911	0.648296	-0.054609	-0.660667	0.728248	0.163562	-0.080138
40359	0.978655	-9.709346	-1.144987	-0.012126	0.014171	0.007057	0.179034	0.649405	-0.053812	-0.660515	0.728441	0.163365	-0.080029
40360	0.925150	-9.761882	-1.157147	-0.013879	0.017706	0.000014	0.180224	0.650093	-0.053692	-0.660345	0.728638	0.163280	-0.079819
40361	0.942545	-9.694542	-1.115664	-0.017485	0.005436	0.001713	0.179179	0.646906	-0.053314	-0.660095	0.728871	0.163283	-0.079751
40362	0.945418	-9.631892	-1.071706	0.000405	-0.006812	-0.001715	0.178913	0.646629	-0.052525	-0.660056	0.728834	0.163523	-0.079922
40363	0.953937	-9.790759	-1.088027	0.030815	-0.003307	0.001128	0.178781	0.646769	-0.053047	-0.660483	0.728413	0.163571	-0.080134
40364	0.988192	-9.728472	-1.082799	-0.033625	-0.017337	0.001492	0.178509	0.647881	-0.052769	-0.659908	0.728817	0.163963	-0.080394
40365	0.993722	-9.632153	-1.033670	-0.003163	-0.006827	-0.005281	0.179308	0.647043	-0.052264	-0.659841	0.728815	0.164205	-0.080461
40366	0.997727	-9.747613	-1.025419	0.041579	0.007179	-0.003167	0.178114	0.648161	-0.054073	-0.660450	0.728253	0.164215	-0.080543
40367	1.007109	-9.784003	-1.102829	0.011192	0.019439	-0.005115	0.179045	0.647601	-0.053961	-0.660681	0.728102	0.164085	-0.080276
40368	1.017640	-9.661476	-1.123142	0.002240	0.017682	-0.003402	0.178776	0.648574	-0.054473	-0.660752	0.728076	0.164017	-0.080069
40369	1.055622	-9.753171	-1.122120	0.002194	0.021147	0.007154	0.178502	0.649964	-0.054192	-0.660837	0.728087	0.163703	-0.079906
40370	1.002538	-9.747879	-1.099970	0.011149	0.010673	0.001911	0.178507	0.648714	-0.053811	-0.661007	0.727951	0.163630	-0.079894
40371	0.978512	-9.728646	-1.164436	0.012033	0.014181	0.007230	0.179059	0.645241	-0.053985	-0.661211	0.727822	0.163391	-0.079866
40372	1.000558	-9.685485	-1.152112	0.000449	0.014193	-0.003426	0.178528	0.645244	-0.053977	-0.661244	0.727814	0.163371	-0.079701
40373	0.964014	-9.728658	-1.205169	-0.015625	0.008979	-0.010608	0.178649	0.646909	-0.053437	-0.661054	0.727988	0.163506	-0.079422
40374	0.964159	-9.709320	-1.173703	-0.024607	0.008953	-0.003621	0.178913	0.647324	-0.053699	-0.660704	0.728299	0.163613	-0.079263
40375	0.983505	-9.706934	-1.130581	-0.017467	0.000190	-0.003607	0.177579	0.647886	-0.052492	-0.660444	0.728507	0.163764	-0.079198
40376	1.026744	-9.738572	-1.140931	-0.001399	-0.010328	0.001739	0.178375	0.648715	-0.053940	-0.660360	0.728496	0.164017	-0.079472
40377	1.021984	-9.728898	-1.135972	-0.026453	-0.005088	0.003341	0.176517	0.648030	-0.052606	-0.659941	0.728838	0.164152	-0.079545
40378	0.983506	-9.706919	-1.125773	-0.026441	-0.013817	-0.001961	0.177568	0.648857	-0.050907	-0.659488	0.729145	0.164521	-0.079717
40379	1.036686	-9.700060	-1.106926	-0.022925	-0.005123	0.013942	0.178627	0.648850	-0.050136	-0.659104	0.729474	0.164497	-0.079941
40380	1.010223	-9.685479	-1.125757	0.003993	0.001928	0.000076	0.176769	0.648583	-0.049716	-0.659143	0.729410	0.164587	-0.080016
40381	0.970807	-9.793488	-1.150694	0.000371	-0.006821	0.007058	0.177554	0.651077	-0.050622	-0.659105	0.729405	0.164649	-0.080251
40382	0.964017	-9.728621	-1.193152	-0.023795	0.005416	0.013992	0.177818	0.650798	-0.049841	-0.658726	0.729757	0.164543	-0.080376
40383	0.916319	-9.646332	-1.148532	-0.012133	0.007189	0.007064	0.178611	0.651626	-0.050370	-0.658550	0.729940	0.164438	-0.080368
40384	0.969051	-9.699825	-1.202478	0.005884	0.017744	-0.015703	0.177562	0.649411	-0.050245	-0.658693	0.729822	0.164560	-0.080023
40385	0.959265	-9.716660	-1.226622	-0.003184	0.008942	0.008872	0.178620	0.649961	-0.050124	-0.658649	0.729898	0.164391	-0.080043
40386	1.010436	-9.652143	-1.235935	-0.015699	0.000185	0.004341	0.178881	0.650236	-0.049338	-0.658387	0.730103	0.164480	-0.080142
40387	0.998337	-9.656757	-1.202235	0.002148	-0.008580	0.011491	0.178353	0.649684	-0.049073	-0.658356	0.730091	0.164497	-0.080468
40388	0.966883	-9.666059	-1.178036	0.012883	0.001921	0.014258	0.178888	0.649126	-0.049612	-0.658500	0.729953	0.164383	-0.080776
40389	0.979058	-9.651744	-1.185187	0.003966	-0.012059	0.003568	0.178481	0.650794	-0.049720	-0.658497	0.729885	0.164559	-0.081053
40390	1.027151	-9.680919	-1.164307	0.021889	0.000186	0.000197	0.178091	0.649269	-0.049467	-0.658790	0.729580	0.164654	-0.081227
40391	0.925475	-9.716205	-1.163835	0.011123	-0.003299	0.005416	0.178219	0.649823	-0.049069	-0.658917	0.729439	0.164676	-0.081424
40392	0.978933	-9.670832	-1.134933	0.005810	0.003702	-0.005179	0.178636	0.648157	-0.051587	-0.658992	0.729328	0.164853	-0.081444
40393	0.968989	-9.709358	-1.173746	0.003941	0.007167	0.014202	0.178893	0.649544	-0.051708	-0.659035	0.729327	0.164621	-0.081581
40394	0.940228	-9.680165	-1.139513	0.002164	0.007176	0.010678	0.180750	0.649811	-0.051865	-0.659045	0.729326	0.164512	-0.081734
40395	0.954713	-9.680308	-1.149254	-0.010277	0.003716	-0.008815	0.179690	0.648706	-0.050547	-0.658906	0.729430	0.164683	-0.081571
40396	0.921215	-9.638978	-1.090806	0.039804	0.003717	-0.004908	0.179159	0.649820	-0.052234	-0.659478	0.728875	0.164791	-0.081698
40397	0.963861	-9.752482	-1.130935	0.030920	0.007242	-0.017331	0.179427	0.649819	-0.052895	-0.659967	0.728412	0.164971	-0.081509
40398	0.983836	-9.661190	-1.115637	0.001368	0.001963	-0.013148	0.178494	0.650240	-0.052614	-0.659987	0.728335	0.165277	-0.081419
40399	0.978944	-9.670692	-1.089266	0.059577	0.008999	-0.023273	0.178098	0.650382	-0.053394	-0.660909	0.727476	0.165473	-0.081221
40400	1.041274	-9.733779	-1.109756	0.055023	-0.013791	-0.011965	0.178780	0.648297	-0.055263	-0.661656	0.726669	0.165872	-0.081544
40401	1.055948	-9.707486	-1.126405	0.027259	-0.006821	-0.003329	0.178382	0.649689	-0.057475	-0.662021	0.726277	0.166043	-0.081729
40402	1.027585	-9.622943	-1.081926	0.027251	-0.016444	-0.005101	0.176403	0.647756	-0.057595	-0.662340	0.725849	0.166452	-0.082116
40403	1.048458	-9.743346	-1.073877	0.005779	-0.012080	-0.005273	0.176140	0.648175	-0.058900	-0.662378	0.725726	0.166758	-0.082278
40404	1.027200	-9.678132	-1.039295	0.022726	-0.013853	0.005437	0.176141	0.647897	-0.058509	-0.662624	0.725400	0.166969	-0.082736
40405	1.017596	-9.670796	-1.024707	0.041568	-0.008574	-0.004976	0.177473	0.648724	-0.061540	-0.663193	0.724808	0.167165	-0.082968
40406	1.019742	-9.707026	-1.068404	0.034417	0.001927	-0.002354	0.175895	0.646790	-0.062323	-0.663672	0.724323	0.167279	-0.083151
40407	0.988337	-9.709134	-1.051333	0.039714	-0.001599	0.011779	0.176154	0.647622	-0.062056	-0.664208	0.723823	0.167143	-0.083498
40408	1.007215	-9.771727	-1.020971	0.018281	0.005403	0.003699	0.176798	0.651505	-0.062683	-0.664457	0.723584	0.167121	-0.083631
40409	1.012696	-9.680394	-1.029582	0.016517	0.003664	-0.001590	0.177195	0.651503	-0.062558	-0.664696	0.723356	0.167148	-0.083647
40410	1.036908	-9.671021	-1.048911	0.009318	0.007134	0.008939	0.176399	0.651785	-0.063068	-0.664811	0.723253	0.167056	-0.083806
40411	1.055954	-9.709598	-1.030291	-0.003194	0.001885	0.003528	0.176940	0.649561	-0.062311	-0.664748	0.723303	0.167068	-0.083846
40412	1.012701	-9.680335	-1.010353	-0.026469	-0.003365	0.004239	0.176947	0.648867	-0.063106	-0.664317	0.723642	0.167250	-0.083981
40413	1.007701	-9.704335	-1.005779	0.014697	-0.010343	0.000104	0.176555	0.647898	-0.063241	-0.664478	0.723422	0.167444	-0.084212
40414	1.021885	-9.747670	-0.982365	0.000428	0.003661	-0.007012	0.176015	0.648594	-0.061650	-0.664482	0.723383	0.167622	-0.084159
40415	0.971249	-9.737608	-0.967392	0.000371	0.003643	0.005341	0.177078	0.648866	-0.062714	-0.664475	0.723394	0.167578	-0.084210
40416	1.002638	-9.737876	-0.974876	0.000344	0.003621	0.011499	0.176805	0.650811	-0.063740	-0.664442	0.723409	0.167530	-0.084443
40417	0.988221	-9.728112	-0.965026	0.012865	-0.002496	0.010693	0.177333	0.650530	-0.062570	-0.664587	0.723260	0.167469	-0.084697
40418	0.978561	-9.728051	-0.969749	0.034409	0.008916	-0.001442	0.177083	0.648589	-0.063636	-0.665091	0.722797	0.167438	-0.084756
40419	0.961263	-9.781033	-1.035102	-0.008521	0.015925	-0.001733	0.176680	0.649563	-0.063882	-0.665010	0.722922	0.167346	-0.084508
40420	1.000005	-9.766867	-1.023256	-0.023740	0.003662	-0.003660	0.175883	0.649706	-0.063869	-0.664654	0.723207	0.167554	-0.084454
40421	1.012494	-9.709206	-1.013087	-0.012951	0.007182	-0.014135	0.174563	0.648186	-0.063076	-0.664499	0.723335	0.167766	-0.084152
40422	0.988205	-9.728311	-1.029921	-0.017490	-0.013828	-0.005429	0.174830	0.647490	-0.062431	-0.664181	0.723508	0.168196	-0.084325
40423	0.978438	-9.742733	-1.051634	-0.022905	-0.008601	0.006888	0.175344	0.649569	-0.060974	-0.663792	0.723813	0.168330	-0.084499
40424	0.988414	-9.697218	-1.087249	-0.038996	-0.020838	0.001446	0.176416	0.647620	-0.061010	-0.663126	0.724280	0.168795	-0.084797
40425	1.007848	-9.680592	-1.106453	-0.040766	-0.013837	-0.000306	0.176131	0.649702	-0.058884	-0.662470	0.724791	0.169133	-0.084890
40426	0.978752	-9.697186	-1.101586	-0.038955	-0.020812	-0.007362	0.176125	0.650395	-0.058090	-0.661818	0.725226	0.169727	-0.085072
40427	1.010023	-9.714270	-1.102052	-0.030054	-0.031334	-0.000299	0.176391	0.650950	-0.059401	-0.661255	0.725565	0.170278	-0.085455
40428	0.944790	-9.718584	-1.106346	-0.026456	-0.023434	-0.001987	0.175856	0.650118	-0.056776	-0.660764	0.725844	0.170822	-0.085802
40429	1.022451	-9.666126	-1.058343	-0.022884	-0.019097	-0.000197	0.175994	0.649841	-0.057831	-0.660346	0.726108	0.171197	-0.086034
40430	1.036558	-9.719185	-1.068689	-0.022824	-0.006825	-0.009860	0.175185	0.651232	-0.056360	-0.659976	0.726336	0.171643	-0.086061
40431	1.003039	-9.680304	-1.024690	-0.004964	-0.013831	-0.005332	0.176241	0.652198	-0.056498	-0.659847	0.726353	0.171992	-0.086209
40432	1.060855	-9.699985	-1.020609	0.034426	-0.001585	-0.006785	0.175980	0.652061	-0.057414	-0.660324	0.725851	0.172200	-0.086374
40433	1.007363	-9.747975	-1.119241	0.014757	0.015937	-0.002450	0.175192	0.650817	-0.057677	-0.660581	0.725666	0.172080	-0.086196
40434	1.022568	-9.649334	-1.072572	0.008468	0.014159	0.001918	0.176250	0.651088	-0.057166	-0.660721	0.725567	0.171986	-0.086146
40435	1.026581	-9.762506	-1.102750	0.034429	0.021175	0.001228	0.175602	0.650122	-0.059922	-0.661276	0.725143	0.171710	-0.086008
40436	1.056107	-9.685780	-1.106929	-0.015725	0.014130	0.010536	0.174801	0.650542	-0.059249	-0.661045	0.725383	0.171574	-0.086027
40437	1.070929	-9.642312	-1.012822	0.063089	0.004554	-0.011832	0.174808	0.649710	-0.059914	-0.661981	0.724506	0.171660	-0.086052
40438	0.997620	-9.766488	-0.905461	0.143596	-0.001545	-0.013035	0.174943	0.650404	-0.061747	-0.664052	0.722544	0.171723	-0.086465
40439	1.065251	-9.766782	-0.829137	0.208947	0.003706	-0.021374	0.173635	0.650275	-0.066717	-0.667107	0.719680	0.171701	-0.086877
40440	1.133690	-9.656243	-0.689056	0.317272	0.028206	-0.031071	0.173134	0.648894	-0.073024	-0.671788	0.715364	0.171317	-0.087213
40441	1.108894	-9.747381	-0.665855	0.371018	0.043998	-0.041208	0.170526	0.648499	-0.085328	-0.677298	0.710272	0.170747	-0.087328
40442	1.223378	-9.619821	-0.348119	0.481037	0.036931	-0.043971	0.168983	0.646710	-0.096611	-0.684276	0.703622	0.170145	-0.087936
40443	1.070012	-9.789609	-0.416045	0.469473	0.042269	-0.056360	0.169160	0.646021	-0.108042	-0.691099	0.697020	0.169611	-0.088189
40444	1.110210	-9.582061	-0.087135	0.478336	0.042161	-0.045699	0.167497	0.642707	-0.120389	-0.697936	0.690286	0.168914	-0.088654
40445	1.181572	-9.738484	0.069080	0.540985	0.017666	-0.062130	0.166232	0.640640	-0.134699	-0.705543	0.682480	0.168641	-0.089390
40446	1.056411	-9.686478	0.239000	0.581257	0.007199	-0.071522	0.162470	0.635813	-0.151099	-0.713555	0.673991	0.168576	-0.090314
40447	1.068948	-9.623844	0.302102	0.698504	0.024722	-0.075884	0.161084	0.632776	-0.167123	-0.723130	0.663711	0.168050	-0.091272
40448	1.424446	-9.571781	0.929341	0.900685	0.008825	-0.091320	0.158937	0.627110	-0.189069	-0.735141	0.650281	0.167552	-0.092897
40449	1.148040	-9.737084	1.227855	1.160269	0.018612	-0.121954	0.156835	0.616589	-0.215659	-0.750333	0.632628	0.166746	-0.094750
40450	1.327249	-9.679449	1.654788	1.305282	0.032558	-0.143808	0.153695	0.605244	-0.247755	-0.766945	0.612405	0.165635	-0.096546
40451	1.372230	-9.481280	2.074881	1.303411	0.049048	-0.131408	0.148093	0.587392	-0.285654	-0.783077	0.591813	0.164003	-0.098236
40452	1.525478	-9.343667	2.632745	1.408026	0.055904	-0.128889	0.144598	0.569527	-0.319385	-0.799835	0.569207	0.161939	-0.100216
40453	1.481919	-9.036209	3.170225	1.482228	0.081174	-0.121143	0.144827	0.549141	-0.351622	-0.816877	0.544958	0.159066	-0.102125
40454	1.546015	-8.871409	3.738784	1.700533	0.123090	-0.121161	0.142980	0.523635	-0.388473	-0.835544	0.516733	0.154907	-0.104198
40455	1.614865	-8.725125	4.557050	1.898022	0.106257	-0.093356	0.141195	0.489664	-0.429348	-0.855094	0.484514	0.150122	-0.107351
40456	1.617266	-8.406059	5.075039	1.914885	0.113099	-0.073770	0.140391	0.447916	-0.472547	-0.873483	0.451444	0.144794	-0.110728
40457	1.639792	-7.976326	5.651810	1.830729	0.109448	-0.076971	0.140352	0.407410	-0.508525	-0.889930	0.419103	0.139524	-0.113621
40458	1.589093	-7.656573	6.259193	1.830567	0.098787	-0.059321	0.143328	0.370492	-0.540313	-0.905058	0.386313	0.134113	-0.116813
40459	1.649859	-7.275856	6.635583	1.612206	0.089875	-0.060012	0.144197	0.328866	-0.568834	-0.917443	0.356893	0.129217	-0.119287
40460	1.552190	-6.768343	7.171023	1.630023	0.072286	-0.059824	0.145045	0.288347	-0.593011	-0.928894	0.326819	0.124465	-0.121872
40461	1.494227	-6.103177	7.448359	1.835682	0.040752	-0.044194	0.142226	0.238549	-0.615650	-0.940489	0.292404	0.119544	-0.125259
40462	1.575674	-5.534760	7.906043	1.883793	-0.001419	-0.021004	0.140229	0.183748	-0.637170	-0.950863	0.256725	0.114994	-0.129337
40463	1.555365	-5.017965	8.527448	1.948150	0.012454	-0.016862	0.143225	0.135998	-0.656858	-0.960225	0.219392	0.109826	-0.133315
40464	1.749152	-4.265975	8.736312	1.875465	-0.005274	0.023169	0.144279	0.077151	-0.671769	-0.967687	0.183275	0.104847	-0.137839
40465	1.676117	-3.684646	9.089725	1.851249	-0.008856	0.028399	0.144368	0.021639	-0.681776	-0.973718	0.147263	0.099859	-0.142180
40466	1.940179	-2.901627	9.399286	1.765407	0.006739	0.017330	0.140772	-0.041073	-0.688386	-0.978258	0.112858	0.094692	-0.145973
40467	1.729524	-2.312416	9.619383	1.770820	0.043498	0.015919	0.141503	-0.097010	-0.691580	-0.981678	0.078192	0.088714	-0.149413
40468	1.719683	-1.658498	9.487585	1.575763	0.076672	0.034143	0.146013	-0.142559	-0.692366	-0.983677	0.047514	0.082495	-0.152698
40469	1.532402	-1.175498	9.643769	1.264394	0.103709	0.040935	0.147051	-0.186148	-0.689666	-0.984605	0.022890	0.076674	-0.155404
40470	1.698020	-0.638272	9.554782	1.020156	0.130710	0.049007	0.151078	-0.220038	-0.685471	-0.984903	0.003275	0.070978	-0.157854
40471	1.584824	-0.244291	9.106034	1.056919	0.125601	0.044975	0.152180	-0.255859	-0.675869	-0.984778	-0.017204	0.065313	-0.160157
40472	1.462943	0.253850	9.660803	0.947538	0.123646	0.081307	0.155522	-0.287527	-0.669016	-0.984165	-0.035364	0.059944	-0.163018
40473	1.371895	0.359826	9.475337	0.714990	0.142913	0.074448	0.160667	-0.308377	-0.664314	-0.983474	-0.048997	0.055017	-0.165385
40474	1.461462	0.724995	9.560480	0.324749	0.158426	0.108715	0.164455	-0.323529	-0.660322	-0.982937	-0.054745	0.051015	-0.168033
40475	1.408107	0.691855	9.599015	0.208330	0.135618	0.123653	0.167674	-0.330765	-0.658343	-0.982408	-0.058369	0.047970	-0.170784
40476	1.366238	0.918025	9.515452	0.147346	0.102319	0.148703	0.166646	-0.339506	-0.653426	-0.981811	-0.060778	0.045712	-0.173966
40477	1.366769	0.985960	9.708506	0.093738	0.081328	0.120929	0.166141	-0.344223	-0.653203	-0.981335	-0.062332	0.044138	-0.176486
40478	1.247009	1.121731	9.754362	-0.040542	0.039310	0.123386	0.168804	-0.346181	-0.652607	-0.980978	-0.061295	0.043746	-0.178919
40479	1.421119	1.158561	9.657145	-0.233622	0.023575	0.081345	0.169847	-0.342855	-0.652852	-0.980973	-0.056666	0.044434	-0.180298
40480	1.149281	0.968095	9.604424	-0.289941	-0.002553	0.063261	0.168353	-0.335351	-0.655380	-0.981050	-0.050936	0.045684	-0.181273
40481	1.399486	0.849488	9.211540	-0.558251	-0.027063	0.041740	0.165109	-0.322006	-0.660185	-0.981373	-0.040153	0.048504	-0.181501
40482	1.253715	0.708054	9.783196	-0.615413	-0.058541	-0.006371	0.164219	-0.302844	-0.664969	-0.981754	-0.028297	0.051962	-0.180714
40483	1.216877	0.276179	10.042931	-0.231578	-0.081188	-0.021362	0.162702	-0.291454	-0.667064	-0.981859	-0.024176	0.054608	-0.179964
40484	1.354493	0.261670	10.368447	-0.014988	-0.044460	-0.033801	0.161104	-0.290057	-0.667551	-0.981935	-0.024086	0.055604	-0.179255
40485	1.541577	0.427929	10.154836	-0.043448	-0.011181	-0.055053	0.161367	-0.290058	-0.667030	-0.982131	-0.023446	0.056190	-0.178078
40486	1.458236	0.272939	9.598573	-0.037709	0.025846	-0.111267	0.159755	-0.286302	-0.667493	-0.982567	-0.022745	0.055849	-0.175857
40487	1.329911	-0.443401	9.415991	-0.059360	0.020589	-0.072776	0.161609	-0.285062	-0.668559	-0.982862	-0.021680	0.055873	-0.174328
40488	1.365951	-0.467848	9.379347	0.085431	0.011800	-0.040045	0.163606	-0.285766	-0.669515	-0.982972	-0.023369	0.055411	-0.173636
40489	1.487788	-0.319240	9.519405	0.049455	-0.004981	-0.006893	0.163621	-0.288265	-0.669540	-0.982957	-0.024422	0.055612	-0.173513
40490	1.576585	-0.073232	9.963705	-0.006176	-0.009548	0.015609	0.163758	-0.288821	-0.670073	-0.982890	-0.024323	0.055913	-0.173807
40491	1.481173	0.088955	10.057725	-0.065168	-0.007775	0.001147	0.161228	-0.288669	-0.667407	-0.982898	-0.023108	0.056591	-0.173712
40492	1.373874	0.282042	10.000784	-0.057079	-0.012966	-0.005790	0.160943	-0.285198	-0.667631	-0.982924	-0.022044	0.057126	-0.173524
40493	1.271584	0.169025	9.750407	-0.143700	-0.000591	-0.032798	0.162545	-0.285066	-0.670542	-0.983085	-0.019299	0.057917	-0.172674
40494	1.249865	0.175948	9.599256	-0.115048	0.007325	-0.030787	0.161454	-0.280897	-0.669040	-0.983237	-0.017054	0.058243	-0.171936
40495	1.065439	0.049949	9.613819	-0.070334	0.013502	-0.025122	0.162767	-0.278128	-0.669820	-0.983351	-0.015690	0.058496	-0.171325
40496	1.097745	0.157445	10.239676	-0.032140	0.029001	0.024556	0.163826	-0.276467	-0.671657	-0.983306	-0.014937	0.058129	-0.171776
40497	1.279981	0.649360	10.320671	-0.013405	0.053381	0.044211	0.163834	-0.278133	-0.671412	-0.983210	-0.014492	0.057404	-0.172606
40498	1.269263	0.867954	9.412364	-0.057971	0.043095	0.029818	0.163811	-0.275219	-0.669676	-0.983168	-0.013176	0.056850	-0.173135
40499	1.412284	0.622398	8.920403	0.093393	-0.030195	-0.013485	0.163021	-0.276603	-0.668890	-0.983144	-0.015229	0.057381	-0.172927
40500	1.387102	0.469466	9.185647	0.057655	-0.054687	-0.040299	0.161841	-0.279234	-0.668635	-0.983197	-0.016604	0.058330	-0.172177
40501	1.095388	0.516935	9.806400	-0.113266	-0.033770	-0.044910	0.161186	-0.279646	-0.670205	-0.983337	-0.014664	0.059625	-0.171108
40502	0.997847	0.711158	10.145960	-0.245652	-0.030318	-0.059899	0.160221	-0.273256	-0.670520	-0.983561	-0.010015	0.061129	-0.169621
40503	0.906089	0.709691	10.218839	-0.150573	-0.023159	-0.112025	0.160984	-0.266458	-0.672170	-0.983928	-0.007423	0.062287	-0.167185
40504	0.824406	0.437881	10.007317	-0.102106	0.004976	-0.132744	0.159641	-0.263397	-0.672513	-0.984384	-0.005569	0.062596	-0.164438
40505	0.689325	0.112650	10.281141	0.010739	0.043544	-0.154725	0.161217	-0.260908	-0.671987	-0.984936	-0.005999	0.061848	-0.161369
40506	0.888617	-0.049762	10.378500	0.055389	0.081917	-0.127920	0.162537	-0.260082	-0.671605	-0.985434	-0.006989	0.060126	-0.158920
40507	1.122054	-0.140255	9.697668	0.112683	0.071491	-0.119684	0.165731	-0.262877	-0.669976	-0.985875	-0.009286	0.058483	-0.156668
40508	1.135598	-0.250662	9.023313	0.139498	0.005130	-0.115335	0.166404	-0.264685	-0.669610	-0.986205	-0.012160	0.058009	-0.154552
40509	1.491126	-0.510895	8.993217	0.012160	-0.054601	-0.070817	0.164828	-0.268286	-0.668178	-0.986351	-0.012779	0.059193	-0.153119
40510	1.315724	-0.732526	9.220512	-0.154573	-0.088009	-0.019281	0.163227	-0.265500	-0.670226	-0.986333	-0.010028	0.061482	-0.152537
40511	1.407761	-0.703506	9.506063	-0.271032	-0.091682	0.003621	0.160141	-0.258264	-0.672207	-0.986240	-0.005033	0.064301	-0.152219
40512	1.543017	-0.715144	9.978246	-0.217409	-0.076069	0.008420	0.157850	-0.251311	-0.673416	-0.986122	-0.000971	0.066549	-0.152100
40513	1.741956	-0.584573	9.922750	-0.052754	-0.037594	0.016777	0.156373	-0.247694	-0.674276	-0.986012	-0.000065	0.067661	-0.152326
40514	1.659923	-0.565555	9.640068	-0.018716	-0.040997	0.015285	0.156240	-0.248527	-0.672969	-0.985903	0.000194	0.068613	-0.152605
40515	1.639278	-0.744032	9.429093	-0.035670	-0.023448	0.015200	0.153190	-0.248510	-0.673185	-0.985812	0.000832	0.069420	-0.152823
40516	1.426250	-0.808163	9.151392	0.016985	-0.058373	0.041949	0.153461	-0.248511	-0.675027	-0.985595	0.000371	0.070604	-0.153679
40517	1.346434	-0.478904	8.860240	0.024021	-0.093353	0.068406	0.150551	-0.250994	-0.673432	-0.985238	-0.000279	0.072612	-0.155030
40518	1.344841	-0.695906	8.684710	-0.103026	-0.135322	0.058477	0.147362	-0.250422	-0.672853	-0.984846	0.001410	0.075684	-0.156038
40519	1.480014	-0.715149	9.029421	-0.090616	-0.147710	0.070807	0.142054	-0.249142	-0.674597	-0.984377	0.002887	0.079122	-0.157269
40520	1.577934	-0.541595	9.400704	0.081022	-0.177559	0.086046	0.136226	-0.249804	-0.676090	-0.983813	0.000862	0.082443	-0.159103
40521	1.781244	-0.856655	10.717234	0.039652	-0.132456	0.107783	0.132006	-0.254222	-0.675807	-0.983229	-0.000092	0.085170	-0.161263
40522	1.884353	-0.289260	10.895917	0.064817	-0.013549	0.116408	0.130703	-0.258379	-0.675829	-0.982818	-0.001220	0.085313	-0.163673
40523	2.057096	0.246463	10.333368	0.042734	0.039071	0.087429	0.130986	-0.262545	-0.674168	-0.982579	-0.001736	0.084655	-0.165436
40524	2.012737	0.484894	9.533735	0.139687	0.022774	0.035286	0.131407	-0.265739	-0.675257	-0.982483	-0.004353	0.083832	-0.166372
40525	1.420611	0.084870	9.353986	0.165862	0.001250	-0.018252	0.130245	-0.273091	-0.672424	-0.982511	-0.007630	0.083495	-0.166260
40526	1.411492	-0.183823	9.560076	0.095965	-0.002341	-0.002970	0.131598	-0.277817	-0.672098	-0.982492	-0.009537	0.083306	-0.166371
40527	1.406502	-0.218675	9.949080	-0.011651	0.007940	0.043852	0.132412	-0.281431	-0.671228	-0.982347	-0.009192	0.083414	-0.167187
40528	1.524024	-0.350083	10.537807	-0.059999	0.028778	0.039975	0.132671	-0.280183	-0.671744	-0.982262	-0.007859	0.083142	-0.167892
40529	1.581173	-0.128910	10.645609	-0.064319	0.072536	0.017217	0.134251	-0.278943	-0.670181	-0.982321	-0.006297	0.082129	-0.168107
40530	1.795772	0.171711	10.392447	-0.119483	0.105872	-0.032407	0.136233	-0.277010	-0.671242	-0.982604	-0.003655	0.080531	-0.167303
40531	1.296552	-0.052584	9.709188	-0.109340	0.092294	-0.085133	0.140997	-0.273982	-0.672860	-0.983031	-0.001326	0.079254	-0.165432
40532	1.302078	-0.614562	9.219583	-0.139741	0.076645	-0.083755	0.145086	-0.269841	-0.672881	-0.983417	0.001534	0.078293	-0.163582
40533	1.067042	-1.058206	9.057881	-0.092380	0.067989	-0.071121	0.147334	-0.268882	-0.672380	-0.983741	0.003516	0.077421	-0.162013
40534	1.463666	-0.979202	9.161119	-0.081102	0.015214	-0.011416	0.149460	-0.268615	-0.673854	-0.983781	0.005134	0.077472	-0.161697
40535	1.684521	-0.839977	9.631894	-0.138563	-0.009525	0.012700	0.148907	-0.265003	-0.673153	-0.983696	0.007941	0.078281	-0.161712
40536	1.532374	-0.511006	9.848494	-0.228058	0.000934	0.016600	0.149949	-0.260428	-0.675224	-0.983586	0.012448	0.079084	-0.161709
40537	1.464117	-0.269345	10.044139	-0.084879	-0.007776	0.005341	0.149922	-0.255014	-0.676482	-0.983522	0.014184	0.079677	-0.161661
40538	1.648824	-0.093827	9.705674	0.024425	0.013305	-0.010540	0.151913	-0.255441	-0.675992	-0.983574	0.013721	0.079426	-0.161512
40539	1.345143	-0.016413	9.863007	0.176527	-0.002331	-0.018197	0.151002	-0.258907	-0.675356	-0.983662	0.010257	0.079063	-0.161411
40540	1.108518	0.005389	9.310099	0.130060	-0.017902	-0.020266	0.151703	-0.265017	-0.676084	-0.983709	0.007598	0.079086	-0.161260
40541	1.383243	-0.073733	9.306818	0.031625	-0.023259	-0.019339	0.151720	-0.269182	-0.674288	-0.983732	0.006888	0.079578	-0.160909
40542	1.603047	-0.076852	9.634161	0.047722	-0.028618	-0.028127	0.151863	-0.271126	-0.674047	-0.983768	0.005801	0.080078	-0.160483
40543	1.381379	-0.014314	9.855508	-0.004044	-0.009299	-0.056557	0.151602	-0.271541	-0.674572	-0.983927	0.005752	0.080404	-0.159339
40544	1.339059	-0.218289	10.689933	-0.084467	0.025603	-0.093192	0.152925	-0.270159	-0.675760	-0.984237	0.007335	0.080267	-0.157417
40545	1.064209	-0.180214	11.428203	-0.114724	0.118334	-0.122082	0.157148	-0.266296	-0.675786	-0.984784	0.009752	0.078394	-0.154786
40546	1.177912	0.226368	10.172481	-0.116132	0.183374	-0.149977	0.160045	-0.262426	-0.676054	-0.985486	0.012362	0.075257	-0.151661
40547	1.493335	-0.209547	9.222589	0.012966	0.141632	-0.195171	0.167458	-0.260246	-0.674964	-0.986283	0.012193	0.072539	-0.147771
40548	1.388884	-0.610156	8.521880	-0.002378	0.096238	-0.161998	0.171299	-0.259435	-0.674358	-0.986880	0.012280	0.070773	-0.144598
40549	1.463795	-0.942496	8.579903	-0.173490	0.072451	-0.124651	0.174859	-0.255151	-0.675157	-0.987288	0.015718	0.069963	-0.141848
40550	1.323911	-1.280549	9.367962	-0.354739	0.036222	-0.045961	0.176807	-0.246972	-0.676681	-0.987313	0.022750	0.070356	-0.140516
40551	0.887573	-1.215621	10.610258	-0.328363	0.039429	0.023972	0.177157	-0.237951	-0.677909	-0.987127	0.029411	0.070564	-0.140486
40552	0.965968	-1.077392	11.178389	-0.238955	0.091771	0.038904	0.179778	-0.231580	-0.679198	-0.986972	0.034429	0.069491	-0.140969
40553	0.992530	-0.712235	10.312304	-0.222593	0.137485	0.021651	0.184897	-0.222170	-0.678919	-0.986933	0.039277	0.067435	-0.140974
40554	1.226634	-1.030414	9.114507	-0.056060	0.076499	0.010198	0.186475	-0.219264	-0.679833	-0.986943	0.040602	0.066166	-0.141128
40555	1.316644	-1.252221	8.387737	0.029664	-0.009167	0.041297	0.187811	-0.220659	-0.680130	-0.986834	0.040099	0.066296	-0.141973
40556	1.013176	-1.487076	8.683282	-0.014523	-0.047777	0.096386	0.188772	-0.225382	-0.681636	-0.986449	0.040360	0.067298	-0.144081
40557	1.195750	-1.312494	9.606644	-0.174966	-0.050786	0.133938	0.186093	-0.221482	-0.680637	-0.985837	0.043933	0.068767	-0.146513
40558	1.062962	-0.994158	10.327682	-0.053247	-0.062180	0.104913	0.183158	-0.217579	-0.682523	-0.985363	0.044928	0.070152	-0.148727
40559	1.143292	-0.560102	10.106053	-0.047439	-0.030477	0.025834	0.182897	-0.218966	-0.681220	-0.985196	0.045867	0.070925	-0.149182
40560	1.190688	-0.676806	9.818291	0.013714	-0.009283	-0.029189	0.182105	-0.218405	-0.683434	-0.985242	0.045506	0.071192	-0.148858
40561	1.216974	-1.043521	9.523028	0.090716	-0.044162	-0.045572	0.182637	-0.219380	-0.682270	-0.985392	0.043560	0.071885	-0.148113
40562	1.083887	-1.409025	9.217138	0.167600	-0.079054	-0.035474	0.181609	-0.223120	-0.685442	-0.985482	0.039950	0.073074	-0.147953
40563	0.935795	-1.509775	8.928842	0.129824	-0.149027	-0.005131	0.179243	-0.228244	-0.683488	-0.985371	0.037019	0.075674	-0.148146
40564	1.143034	-1.569273	8.878300	0.015096	-0.205174	0.023716	0.174357	-0.230853	-0.685671	-0.984940	0.036119	0.079754	-0.149093
40565	1.396915	-1.532024	9.121691	-0.119262	-0.219388	0.045522	0.168373	-0.227349	-0.687252	-0.984347	0.038011	0.084448	-0.149947
40566	1.511883	-1.680485	9.633333	-0.160473	-0.233521	0.038045	0.161457	-0.223147	-0.689074	-0.983669	0.040514	0.089590	-0.150754
40567	1.946383	-1.707630	9.730218	-0.196168	-0.195149	0.025449	0.155607	-0.219365	-0.691835	-0.983055	0.043997	0.094071	-0.151053
40568	1.435307	-1.964329	11.005512	-0.232134	-0.113964	0.051989	0.153191	-0.213244	-0.693837	-0.982442	0.048297	0.097058	-0.151839
40569	1.722358	-1.318545	10.544188	-0.192605	0.001512	0.066850	0.153022	-0.206997	-0.693641	-0.982033	0.052402	0.097599	-0.152775
40570	2.068186	-0.872645	9.366230	-0.056224	0.021915	0.023872	0.153674	-0.204363	-0.694675	-0.981921	0.053605	0.097408	-0.153200
40571	1.994388	-1.042297	8.759244	-0.104443	-0.035641	0.001284	0.153392	-0.200752	-0.695947	-0.981717	0.055698	0.098505	-0.153054
40572	1.304380	-1.637372	9.044368	-0.063384	-0.044247	0.009562	0.152455	-0.198804	-0.696701	-0.981504	0.056809	0.099651	-0.153272
40573	1.353354	-1.559210	9.559185	0.004289	-0.054982	0.064639	0.150336	-0.198514	-0.698241	-0.981185	0.056850	0.100699	-0.154610
40574	1.490594	-1.281023	9.638110	-0.017082	-0.048000	0.043374	0.149942	-0.199066	-0.698634	-0.980906	0.057105	0.101739	-0.155600
40575	1.479548	-1.491053	10.145325	-0.100256	-0.025335	0.026938	0.151126	-0.197407	-0.698373	-0.980642	0.059204	0.102547	-0.155953
40576	1.898934	-1.622315	10.765098	-0.183358	0.040941	0.004377	0.149910	-0.192959	-0.699492	-0.980457	0.062915	0.102407	-0.155750
40577	1.794735	-1.324289	10.423325	-0.188301	0.067463	-0.070363	0.152529	-0.187144	-0.699211	-0.980558	0.066808	0.101779	-0.153897
40578	1.631141	-1.212425	9.618459	-0.221159	0.090478	-0.095102	0.156329	-0.178976	-0.699319	-0.980699	0.071210	0.100909	-0.151581
40579	1.863981	-1.732612	9.216300	0.028237	0.053708	-0.046002	0.157895	-0.173570	-0.700733	-0.980975	0.070843	0.099861	-0.150657
40580	1.464615	-1.863895	9.314375	0.293596	-0.007515	0.015721	0.159523	-0.180381	-0.699775	-0.981286	0.065073	0.099195	-0.151668
40581	1.197843	-1.683985	9.261063	0.321788	-0.063615	0.098671	0.159581	-0.190374	-0.700007	-0.981248	0.058890	0.099342	-0.154321
40582	0.996590	-1.133098	9.557549	0.189092	-0.070790	0.152477	0.157369	-0.198413	-0.699004	-0.980812	0.055240	0.100064	-0.157936
40583	1.133023	-0.974528	9.846610	0.141740	-0.079598	0.127412	0.155946	-0.205623	-0.697610	-0.980398	0.052566	0.100988	-0.160803
40584	1.430810	-0.861972	9.657865	0.032764	-0.104079	0.085933	0.152911	-0.206993	-0.699809	-0.979899	0.051733	0.102931	-0.162868
40585	1.483958	-0.857710	9.614193	0.033052	-0.093447	0.026922	0.150130	-0.208644	-0.698733	-0.979656	0.050902	0.104555	-0.163556
40586	1.706400	-0.816403	9.531031	0.025921	-0.072504	0.029532	0.147226	-0.209737	-0.701062	-0.979383	0.050184	0.105961	-0.164508
40587	2.009805	-0.938885	9.579881	-0.007864	-0.055007	-0.014826	0.147478	-0.207796	-0.700522	-0.979314	0.050153	0.107010	-0.164248
40588	1.999633	-1.006539	9.454210	-0.027384	-0.044411	-0.044898	0.146022	-0.206954	-0.702854	-0.979276	0.050405	0.108119	-0.163669
40589	1.835018	-1.058610	9.310824	0.076442	-0.032926	-0.045820	0.145230	-0.207921	-0.702195	-0.979439	0.048706	0.108500	-0.162959
40590	1.984151	-1.141472	9.337426	0.063758	-0.051418	-0.017844	0.145901	-0.209730	-0.701567	-0.979366	0.047196	0.109424	-0.163219
40591	1.932768	-1.237110	9.394453	-0.004417	-0.051517	0.018662	0.146308	-0.209730	-0.704067	-0.979196	0.047154	0.110381	-0.163611
40592	2.033672	-0.973218	9.425459	0.054509	-0.069096	0.041961	0.143905	-0.207080	-0.704267	-0.978870	0.045894	0.111625	-0.165067
40593	1.791854	-1.037045	9.960381	0.192281	-0.056833	0.034246	0.142609	-0.212486	-0.703907	-0.978808	0.041998	0.112019	-0.166202
40594	1.899659	-0.847644	10.819664	0.025831	0.030380	0.043910	0.143692	-0.216517	-0.703439	-0.978697	0.041653	0.111400	-0.167356
40595	2.038967	-0.263236	10.361313	0.110319	0.068208	-0.013407	0.146740	-0.216952	-0.701783	-0.978997	0.039618	0.109634	-0.167262
40596	2.255836	-0.288035	9.097338	0.153907	0.057308	-0.123317	0.148622	-0.220987	-0.702377	-0.979623	0.036507	0.108184	-0.165236
40597	2.271462	-0.794209	8.790951	0.132453	0.006655	-0.136976	0.151693	-0.224473	-0.702328	-0.980192	0.033525	0.107677	-0.162805
40598	1.854042	-1.097466	9.238110	0.162541	-0.009183	-0.082128	0.151714	-0.228360	-0.701973	-0.980508	0.030107	0.107473	-0.161701
40599	1.704113	-1.134074	9.469715	0.019228	-0.023281	-0.058518	0.153849	-0.230314	-0.702287	-0.980669	0.029439	0.107862	-0.160583
40600	1.733329	-1.109425	9.738935	-0.123842	-0.007585	-0.080662	0.155684	-0.225327	-0.703972	-0.980798	0.031643	0.108548	-0.158906
40601	1.647755	-1.257787	9.771615	-0.080831	0.002103	-0.093536	0.156730	-0.222973	-0.703571	-0.981058	0.032971	0.108766	-0.156871
40602	1.561779	-1.476926	10.255337	-0.052242	0.011667	-0.095966	0.157114	-0.219504	-0.705380	-0.981317	0.033802	0.108856	-0.154997
40603	1.623787	-1.583454	10.186280	-0.206254	0.029048	-0.063580	0.159993	-0.213275	-0.704049	-0.981441	0.037789	0.108884	-0.153264
40604	1.823176	-1.370550	9.526055	-0.275992	0.036083	-0.053491	0.162071	-0.203847	-0.707006	-0.981437	0.043184	0.109151	-0.151664
40605	2.000381	-1.211273	8.576989	-0.095246	-0.009248	-0.041763	0.163095	-0.197051	-0.707347	-0.981469	0.044942	0.109589	-0.150631
40606	2.190871	-1.238037	8.176063	-0.141920	-0.056549	-0.012369	0.162009	-0.192465	-0.708073	-0.981220	0.047508	0.111231	-0.150262
40607	1.985994	-1.546740	8.957810	-0.261195	-0.109232	0.009463	0.162233	-0.184276	-0.709570	-0.980688	0.052352	0.114115	-0.149958
40608	1.967124	-1.514802	9.914919	-0.009882	-0.100612	0.009554	0.160224	-0.180795	-0.710029	-0.980382	0.052239	0.116204	-0.150399
40609	1.979620	-1.137806	10.524819	0.152912	-0.063974	0.016220	0.159449	-0.184121	-0.710445	-0.980345	0.049104	0.116934	-0.151127
40610	1.866579	-0.724370	10.145993	0.219423	-0.011262	-0.021749	0.158946	-0.188560	-0.711138	-0.980563	0.044696	0.116604	-0.151334
40611	1.724577	-0.984129	9.788520	0.226670	0.002878	-0.028697	0.158179	-0.194664	-0.709349	-0.980861	0.040179	0.115811	-0.151281
40612	1.742391	-1.176044	9.214135	0.119316	0.002942	-0.017174	0.160328	-0.199672	-0.708644	-0.980990	0.037790	0.115496	-0.151301
40613	1.752989	-1.717546	9.140520	0.026153	-0.037337	-0.005775	0.160351	-0.202725	-0.710119	-0.980951	0.037173	0.116071	-0.151265
40614	1.941737	-1.659248	9.021792	0.068055	-0.077664	0.019015	0.161406	-0.202037	-0.709472	-0.980741	0.035631	0.117463	-0.151921
40615	1.757758	-1.709535	8.626230	-0.031261	-0.114302	0.019093	0.159031	-0.203411	-0.711025	-0.980397	0.036019	0.119710	-0.152297
40616	1.791303	-2.102489	9.207868	-0.190823	-0.121578	0.064503	0.154354	-0.197001	-0.711940	-0.979742	0.039531	0.122716	-0.153244
40617	1.872003	-1.959017	9.136717	-0.064701	-0.125077	0.074228	0.151556	-0.193792	-0.713703	-0.979155	0.040749	0.125226	-0.154642
40618	1.932052	-2.370436	10.039978	-0.042658	-0.089528	0.129028	0.149681	-0.191840	-0.711685	-0.978478	0.041621	0.127093	-0.157150
40619	2.272178	-2.102003	10.592927	-0.075092	-0.048746	0.176462	0.145951	-0.189321	-0.711472	-0.977729	0.043606	0.128043	-0.160467
40620	2.432139	-1.308265	9.422976	-0.139351	-0.066066	0.172547	0.143553	-0.186809	-0.712855	-0.976861	0.046550	0.129718	-0.163551
40621	2.129476	-0.397731	9.085150	-0.436541	-0.118570	0.202197	0.139795	-0.178460	-0.714027	-0.975437	0.055389	0.133180	-0.166484
40622	3.029987	-0.772244	9.255737	-0.416985	-0.185360	0.203509	0.135474	-0.163445	-0.717224	-0.973740	0.063434	0.138041	-0.169561
40623	3.022084	-1.229011	10.101380	-0.105656	-0.136439	0.200559	0.131983	-0.156069	-0.717491	-0.972534	0.065688	0.140754	-0.173351
40624	3.500225	-1.219216	9.804145	0.175604	-0.083835	0.155081	0.128815	-0.158689	-0.717469	-0.971962	0.062404	0.141660	-0.176998
40625	3.200166	-1.308038	9.882623	0.210824	-0.048603	0.091210	0.126457	-0.164367	-0.716702	-0.971751	0.058437	0.141751	-0.179420
40626	2.732231	-1.219032	9.479095	0.104599	-0.069295	0.042064	0.127154	-0.170339	-0.716510	-0.971492	0.056250	0.142766	-0.180710
40627	2.547239	-1.419976	9.367822	-0.195743	-0.061281	-0.017354	0.125145	-0.166719	-0.717099	-0.971150	0.059801	0.144699	-0.179870
40628	2.419864	-1.671582	9.354011	-0.154493	-0.044562	-0.033748	0.125496	-0.158254	-0.717677	-0.970924	0.062519	0.146253	-0.178910
40629	2.341273	-1.851732	9.234847	0.169491	-0.042633	-0.050777	0.123650	-0.160048	-0.717798	-0.971185	0.058954	0.146547	-0.178463
40630	2.414151	-1.448681	9.080224	0.289241	-0.044435	-0.012837	0.123692	-0.167544	-0.717610	-0.971397	0.053116	0.146482	-0.179189
40631	2.371091	-1.040735	8.657469	0.192544	-0.047930	0.014748	0.124772	-0.171159	-0.716875	-0.971402	0.049252	0.146712	-0.180076
40632	2.223902	-1.375089	9.063484	0.240767	-0.035730	0.025685	0.123745	-0.177538	-0.716398	-0.971401	0.044496	0.146603	-0.181404
40633	2.435721	-1.485962	9.529057	0.296212	-0.039354	0.017168	0.122862	-0.186139	-0.715027	-0.971473	0.038660	0.146265	-0.182624
40634	2.297952	-1.176016	9.853470	0.160276	-0.006149	0.005821	0.123697	-0.193084	-0.714977	-0.971525	0.035517	0.145883	-0.183292
40635	2.228117	-0.814381	9.949562	0.033474	0.030664	-0.038936	0.123974	-0.196140	-0.713174	-0.971790	0.034861	0.145145	-0.182596
40636	2.402261	-0.777125	9.991751	0.019361	0.048195	-0.079555	0.124226	-0.193643	-0.713416	-0.972212	0.034413	0.144281	-0.181113
40637	2.302551	-0.872796	9.914599	0.243265	0.081639	-0.116561	0.127435	-0.198380	-0.712856	-0.973038	0.029612	0.141813	-0.179471
40638	2.726697	-0.641775	9.459342	0.195864	0.090316	-0.104609	0.131305	-0.202843	-0.711909	-0.973758	0.025814	0.139499	-0.177957
40639	2.396705	-0.856200	9.289078	0.169122	0.095735	-0.121467	0.136375	-0.208423	-0.710992	-0.974550	0.022474	0.137021	-0.175988
40640	2.391737	-0.875412	9.286496	0.205827	0.061658	-0.136306	0.140512	-0.212887	-0.710837	-0.975263	0.018292	0.135241	-0.173890
40641	1.819027	-0.928807	9.242754	0.060773	0.039879	-0.117894	0.142512	-0.215536	-0.709318	-0.975816	0.016893	0.134203	-0.171716
40642	1.903269	-0.976700	9.527489	-0.218614	-0.004099	-0.088408	0.142485	-0.210678	-0.709532	-0.976009	0.020894	0.135149	-0.169425
40643	1.786769	-1.059874	9.561187	-0.064794	-0.009311	-0.074952	0.144310	-0.205136	-0.709242	-0.976230	0.021920	0.135452	-0.167774
40644	2.265865	-0.930870	9.707551	-0.045276	-0.007808	-0.041441	0.144691	-0.202085	-0.709480	-0.976315	0.022655	0.135861	-0.166845
40645	2.300263	-0.844883	9.597683	0.075693	-0.002433	-0.075777	0.144300	-0.203054	-0.710009	-0.976616	0.020963	0.135551	-0.165556
40646	2.423954	-0.760212	9.285139	-0.118517	0.000993	-0.054283	0.144425	-0.201250	-0.710780	-0.976732	0.023123	0.136032	-0.164179
40647	2.729818	-0.877785	9.372479	0.014784	-0.014817	-0.058773	0.144671	-0.197920	-0.710751	-0.976911	0.022622	0.136179	-0.163061
40648	3.000135	-0.888072	9.057579	0.054977	-0.020120	-0.036547	0.144548	-0.200002	-0.710113	-0.976986	0.021372	0.136495	-0.162511
40649	3.557753	-1.273144	9.620365	0.140640	-0.020451	-0.003579	0.144299	-0.202498	-0.710660	-0.977009	0.018551	0.136386	-0.162814
40650	3.631691	-1.073251	9.891213	0.124298	0.021325	0.054623	0.144586	-0.206108	-0.710700	-0.976916	0.016329	0.135630	-0.164234
40651	2.567115	-0.680426	9.784741	0.135131	0.054919	0.049058	0.144603	-0.210412	-0.708643	-0.976949	0.014003	0.134083	-0.165520
40652	1.511203	-0.420560	9.481986	0.108474	0.018629	0.007694	0.144887	-0.213884	-0.708157	-0.976986	0.011953	0.133444	-0.165979
40653	1.419706	-0.377135	9.290998	-0.098900	-0.002254	-0.037911	0.148194	-0.212654	-0.707407	-0.977095	0.013772	0.133740	-0.164954
40654	1.786241	-0.451966	9.351869	0.039047	0.006495	-0.072247	0.147912	-0.209598	-0.707897	-0.977348	0.012827	0.133590	-0.163648
40655	2.448394	-0.384898	9.375769	-0.066541	0.004514	-0.071447	0.148181	-0.209182	-0.709473	-0.977593	0.013932	0.133631	-0.162050
40656	2.728086	-0.453599	9.646560	-0.111296	0.022735	-0.070049	0.149350	-0.205442	-0.708403	-0.977834	0.015984	0.133653	-0.160383
40657	2.703401	-0.525840	9.557014	-0.147039	0.025395	-0.077355	0.150920	-0.201425	-0.708912	-0.978114	0.018696	0.133565	-0.158445
40658	2.390630	-0.701392	9.557694	-0.080790	0.011539	-0.090963	0.153285	-0.197413	-0.708777	-0.978387	0.020061	0.133715	-0.156450
40659	2.420819	-0.869969	9.567513	-0.114717	0.039543	-0.099964	0.153790	-0.192974	-0.708740	-0.978771	0.022128	0.133254	-0.154148
40660	2.432780	-1.225811	9.645037	-0.146919	0.053525	-0.101988	0.156016	-0.187156	-0.710029	-0.979144	0.024888	0.132789	-0.151740
40661	2.194834	-1.408914	9.726702	-0.057590	0.060532	-0.071320	0.158368	-0.181618	-0.708959	-0.979504	0.026016	0.131725	-0.150143
40662	2.507599	-1.559252	9.342527	-0.059519	0.060430	-0.030917	0.160355	-0.180518	-0.710029	-0.979712	0.027274	0.130822	-0.149350
40663	2.700292	-1.623741	9.195915	-0.005954	0.049857	-0.004198	0.162078	-0.179972	-0.710312	-0.979859	0.027587	0.129808	-0.149215
40664	2.557697	-1.296153	8.984600	-0.011455	0.020122	0.023966	0.163406	-0.181646	-0.707986	-0.979820	0.027924	0.129521	-0.149654
40665	2.552481	-1.018904	9.180110	-0.043772	0.018273	0.043164	0.163530	-0.179981	-0.708234	-0.979716	0.029022	0.129240	-0.150368
40666	2.387255	-0.827232	9.299106	-0.041970	-0.000931	0.032620	0.162332	-0.178169	-0.710035	-0.979578	0.029916	0.129453	-0.150911
40667	2.325098	-0.748869	9.596169	0.011725	-0.000939	0.022465	0.161543	-0.178858	-0.710818	-0.979518	0.029799	0.129395	-0.151371
40668	2.358990	-0.739300	9.665688	-0.002544	0.015673	0.015362	0.161928	-0.177612	-0.709367	-0.979497	0.029926	0.129173	-0.151669
40669	2.329252	-0.840564	9.510958	0.117374	0.018376	0.014475	0.164853	-0.178878	-0.708899	-0.979573	0.027761	0.128419	-0.152232
40670	2.358734	-1.101187	9.308220	0.126357	0.025421	0.012746	0.163283	-0.183311	-0.707870	-0.979654	0.025386	0.127615	-0.152803
40671	2.373375	-1.420874	9.417380	0.115419	0.004319	0.046002	0.163575	-0.187893	-0.708182	-0.979582	0.023322	0.127136	-0.153985
40672	2.417896	-1.274420	9.442715	0.042888	0.012992	0.061382	0.163593	-0.191224	-0.707822	-0.979431	0.022667	0.126807	-0.155309
40673	2.493420	-0.831262	9.038569	-0.008165	-0.002764	0.082178	0.164520	-0.190952	-0.707702	-0.979164	0.023106	0.126849	-0.156889
40674	2.330460	-0.658983	9.114060	0.002553	-0.037715	0.075163	0.162013	-0.192881	-0.708471	-0.978817	0.023118	0.127631	-0.158405
40675	2.186646	-0.858706	9.507173	0.100052	-0.044707	0.067030	0.160702	-0.194816	-0.709652	-0.978534	0.021259	0.128157	-0.159982
40676	2.227952	-0.831747	9.776315	-0.031540	-0.043081	0.074876	0.158844	-0.196751	-0.706361	-0.978155	0.021919	0.129156	-0.161404
40677	2.378534	-0.708153	9.675490	0.011515	-0.041298	0.054911	0.156457	-0.196182	-0.707631	-0.977877	0.021764	0.129893	-0.162514
40678	2.446058	-0.709747	9.326387	0.059953	-0.041190	0.037628	0.155007	-0.197562	-0.707886	-0.977659	0.020545	0.130573	-0.163438
40679	2.435844	-0.786699	9.306363	0.010709	-0.041212	0.045188	0.153031	-0.199772	-0.708140	-0.977408	0.020371	0.131324	-0.164353
40680	2.633211	-0.881649	9.435760	-0.056372	-0.034296	0.037593	0.151435	-0.198652	-0.708892	-0.977155	0.021446	0.132251	-0.164979
40681	2.512652	-0.860992	9.590858	-0.076137	-0.027337	0.053372	0.149839	-0.198088	-0.708731	-0.976871	0.023036	0.133025	-0.165819
40682	2.659277	-0.621350	9.674067	-0.018808	-0.015109	0.041501	0.149571	-0.197254	-0.709375	-0.976668	0.023451	0.133450	-0.166613
40683	2.574600	-0.312194	9.875436	0.128039	-0.002785	0.017146	0.149439	-0.199198	-0.706373	-0.976662	0.020998	0.133083	-0.167272
40684	2.654038	-0.016350	10.075236	0.258859	0.002532	-0.026789	0.149076	-0.205997	-0.705254	-0.976838	0.015866	0.132263	-0.167457
40685	2.614753	-0.100805	9.887134	0.233985	0.029765	-0.053308	0.149254	-0.213493	-0.705857	-0.977162	0.011204	0.130923	-0.166995
40686	2.710486	-0.208582	9.495708	0.039159	0.040355	-0.089978	0.152461	-0.217675	-0.705553	-0.977558	0.010324	0.130110	-0.165365
40687	2.585797	-0.756389	9.375118	0.098338	0.055372	-0.113356	0.155520	-0.218524	-0.706396	-0.978094	0.008229	0.128751	-0.163362
40688	2.915000	-1.317398	9.240848	0.103593	0.067497	-0.084406	0.156449	-0.219501	-0.704713	-0.978540	0.006193	0.127191	-0.161997
40689	2.760424	-1.325406	9.374280	0.119372	0.048122	-0.021756	0.158982	-0.221736	-0.704774	-0.978740	0.003955	0.125934	-0.161845
40690	2.466671	-0.870651	9.461357	0.129078	0.056857	0.011129	0.161915	-0.225778	-0.702234	-0.978834	0.001625	0.124487	-0.162433
40691	2.007580	-0.234396	9.487055	0.117427	0.049960	0.016573	0.160621	-0.230351	-0.703835	-0.978901	-0.000463	0.123188	-0.163025
40692	2.325834	-0.297712	9.257655	-0.027396	0.053425	-0.003959	0.161022	-0.231742	-0.702542	-0.979023	0.000220	0.122316	-0.162949
40693	2.443725	-0.365339	9.467365	-0.284957	0.076089	-0.030480	0.164441	-0.226069	-0.703194	-0.979286	0.005975	0.121819	-0.161629
40694	2.443718	-0.374210	9.712417	-0.214204	0.081354	-0.051101	0.167848	-0.217620	-0.705000	-0.979592	0.010292	0.121009	-0.160158
40695	2.374026	0.015524	9.558870	-0.039597	0.067511	-0.077972	0.169681	-0.213883	-0.704071	-0.979991	0.011067	0.119898	-0.158494
40696	2.222309	0.424386	9.158694	0.089413	0.043241	-0.108704	0.172711	-0.210430	-0.703689	-0.980438	0.009179	0.118876	-0.156606
40697	2.361691	0.336076	8.952182	0.058249	0.018821	-0.144322	0.175235	-0.211555	-0.702951	-0.980939	0.007653	0.118420	-0.153875
40698	2.411591	-0.138333	9.681757	0.032301	0.053681	-0.156849	0.177771	-0.213789	-0.703669	-0.981526	0.006796	0.117377	-0.150942
40699	2.623235	0.400318	10.176431	-0.026648	0.088543	-0.180027	0.179746	-0.212135	-0.702107	-0.982264	0.007017	0.115819	-0.147291
40700	2.682595	0.273406	9.727415	-0.241828	0.139484	-0.252819	0.185412	-0.205504	-0.702127	-0.983252	0.011580	0.113909	-0.141794
40701	2.471403	-0.198265	9.113335	-0.405138	0.115344	-0.339590	0.192491	-0.189997	-0.703262	-0.984325	0.018915	0.112961	-0.134114
40702	2.202891	-0.950282	9.491559	-0.195817	0.086568	-0.352348	0.197187	-0.175866	-0.703586	-0.985345	0.022197	0.111998	-0.126721
40703	2.105653	-1.045267	9.645127	-0.188771	0.103134	-0.327558	0.202969	-0.166876	-0.702797	-0.986290	0.025295	0.110687	-0.119754
40704	2.101377	-0.963839	9.518717	-0.290875	0.117060	-0.296509	0.207953	-0.157188	-0.702383	-0.987059	0.030644	0.109309	-0.113260
40705	2.024608	-1.582441	9.966522	-0.242756	0.102957	-0.273412	0.215040	-0.144458	-0.701314	-0.987722	0.034968	0.108090	-0.107232
40706	2.059647	-2.087613	10.037322	-0.153505	0.107233	-0.227922	0.219102	-0.134764	-0.702723	-0.988304	0.037729	0.106547	-0.102365
40707	2.078603	-2.122907	9.556060	-0.210035	0.132558	-0.171850	0.224756	-0.126745	-0.701548	-0.988753	0.041779	0.104591	-0.098396
40708	2.075064	-1.918323	8.803755	-0.263963	0.122030	-0.099084	0.230405	-0.117338	-0.701277	-0.988946	0.047018	0.102871	-0.095879
40709	1.807971	-2.123038	8.822933	-0.161294	0.062566	-0.068553	0.233007	-0.108470	-0.701229	-0.989032	0.050262	0.102131	-0.094118
40710	1.809123	-1.964100	8.887241	-0.019302	0.027474	-0.020032	0.233789	-0.106670	-0.700041	-0.989091	0.050646	0.101735	-0.093726
40711	1.849513	-1.727864	9.158796	-0.135912	-0.007744	0.028366	0.234309	-0.105008	-0.699770	-0.988861	0.053506	0.102244	-0.094010
40712	1.779376	-1.418205	9.561937	-0.178867	0.011429	0.026436	0.234538	-0.099597	-0.698144	-0.988621	0.057110	0.102418	-0.094225
40713	1.801933	-1.657319	10.082949	-0.095924	0.004242	0.067481	0.234519	-0.095988	-0.698896	-0.988370	0.059294	0.102556	-0.095351
40714	1.875346	-1.527487	10.252050	-0.087115	0.028605	0.101119	0.232267	-0.095697	-0.700302	-0.988115	0.061272	0.102127	-0.097186
40715	1.826060	-0.970961	9.633974	0.168844	0.032293	0.108426	0.231879	-0.098194	-0.698877	-0.988151	0.058340	0.101135	-0.099625
40716	1.950789	-1.065547	8.910770	0.084860	-0.007815	0.089124	0.233238	-0.103614	-0.699346	-0.988039	0.056820	0.101107	-0.101623
40717	1.933260	-1.497675	9.136686	-0.085262	-0.029798	0.100934	0.230711	-0.102351	-0.699557	-0.987655	0.058763	0.101876	-0.103469
40718	1.875947	-1.769149	9.883940	0.025691	-0.025479	0.078793	0.230186	-0.103459	-0.699429	-0.987453	0.058355	0.102324	-0.105169
40719	1.948095	-1.476005	9.968406	0.025656	-0.001057	0.093016	0.229399	-0.104564	-0.700216	-0.987265	0.058162	0.102301	-0.107052
40720	1.979004	-1.193616	9.577218	-0.015465	0.007735	0.099855	0.228608	-0.105670	-0.699821	-0.987031	0.058680	0.102156	-0.109040
40721	1.903692	-1.246886	9.269611	0.124159	-0.000879	0.095573	0.228483	-0.106641	-0.700222	-0.986944	0.056532	0.101914	-0.111171
40722	1.736157	-1.375349	9.308036	0.152808	-0.023549	0.083386	0.228386	-0.113581	-0.699109	-0.986862	0.053624	0.102035	-0.113212
40723	1.838526	-1.245994	9.395164	0.018551	-0.026279	0.091203	0.226293	-0.118427	-0.699519	-0.986603	0.053491	0.102533	-0.115068
40724	1.959982	-1.154731	9.659547	0.016829	-0.014955	0.072704	0.225374	-0.120643	-0.698740	-0.986401	0.053260	0.102805	-0.116649
40725	1.943604	-1.082338	9.694169	-0.011767	-0.007951	0.066371	0.224055	-0.121746	-0.699124	-0.986201	0.053697	0.103039	-0.117930
40726	2.028100	-1.087619	9.755869	0.040209	0.006061	0.050912	0.222200	-0.122430	-0.698578	-0.986115	0.053010	0.102863	-0.119109
40727	2.036830	-1.208780	9.485213	0.061716	0.014869	0.052842	0.220894	-0.125337	-0.699637	-0.986068	0.052007	0.102495	-0.120248
40728	1.920570	-1.256096	9.447217	0.031304	0.035891	0.058009	0.222618	-0.126319	-0.697967	-0.986010	0.051578	0.101745	-0.121539
40729	1.814237	-1.265106	9.375926	0.011615	0.049916	0.064997	0.224874	-0.126054	-0.698523	-0.985949	0.051671	0.100795	-0.122778
40730	1.640498	-1.257892	9.718801	0.107963	0.014820	0.107915	0.224222	-0.129105	-0.696837	-0.985799	0.049782	0.100219	-0.125209
40731	1.733847	-1.032853	9.610023	0.217084	0.006069	0.117510	0.222937	-0.135759	-0.697803	-0.985709	0.045811	0.099552	-0.127939
40732	1.922592	-0.981176	9.685900	0.274444	0.020056	0.098545	0.221665	-0.145885	-0.696572	-0.985704	0.040628	0.098456	-0.130552
40733	1.873937	-1.029109	9.618471	0.158325	0.030645	0.059854	0.223558	-0.152558	-0.695748	-0.985719	0.037752	0.097507	-0.132001
40734	1.854469	-1.043963	9.430998	0.002859	0.025502	0.015532	0.223847	-0.157279	-0.694750	-0.985695	0.037768	0.097080	-0.132497
40735	1.844686	-1.062968	9.483740	-0.074021	0.025512	-0.000892	0.224759	-0.154786	-0.694214	-0.985677	0.039343	0.096898	-0.132299
40736	1.796411	-1.062355	9.561074	-0.099048	0.039511	-0.004535	0.223952	-0.152561	-0.694704	-0.985655	0.041370	0.096479	-0.132155
40737	1.815787	-1.057402	9.657103	-0.114278	0.039477	-0.002891	0.224719	-0.147013	-0.695448	-0.985629	0.043770	0.096130	-0.131827
40738	1.779385	-1.085673	9.758038	-0.074092	0.046440	0.013291	0.226036	-0.144521	-0.696887	-0.985590	0.045361	0.095492	-0.132047
40739	1.749202	-0.914830	9.702579	-0.064181	0.048239	0.001079	0.226551	-0.143693	-0.693737	-0.985609	0.046791	0.094832	-0.131884
40740	1.927080	-1.029290	9.694921	-0.021244	0.042951	0.001296	0.228132	-0.141480	-0.694132	-0.985633	0.047303	0.094136	-0.132020
40741	1.876994	-0.929092	9.297530	0.051259	0.018574	-0.000863	0.228663	-0.141761	-0.693881	-0.985707	0.046359	0.093770	-0.132061
40742	1.907207	-1.092983	9.266544	0.106607	0.018524	0.026814	0.228944	-0.144816	-0.693259	-0.985717	0.044322	0.093200	-0.133085
40743	1.940578	-1.160022	9.452955	0.031392	0.041173	0.040419	0.229090	-0.147455	-0.692763	-0.985701	0.043905	0.092422	-0.133883
40744	1.869392	-0.994869	9.791953	-0.095681	0.114542	0.058311	0.232537	-0.147196	-0.692681	-0.985592	0.046156	0.090479	-0.135248
40745	1.516187	-0.414326	9.960304	-0.042641	0.210928	0.030189	0.238079	-0.143619	-0.689842	-0.985835	0.047603	0.086553	-0.135546
40746	1.463928	-0.280427	9.565723	0.065056	0.270653	-0.012817	0.244728	-0.146570	-0.689710	-0.986229	0.046938	0.081190	-0.136228
40747	1.198915	-0.861172	9.328197	0.073416	0.319910	-0.062838	0.254937	-0.148156	-0.685156	-0.986963	0.046200	0.074864	-0.134779
40748	1.361873	-1.365895	9.085448	0.084003	0.347820	-0.017867	0.264092	-0.150429	-0.681774	-0.987168	0.045242	0.068012	-0.137213
40749	1.148105	-1.561988	9.700325	0.099836	0.319681	0.015642	0.273103	-0.151035	-0.677848	-0.987624	0.044146	0.061542	-0.137343
40750	1.118963	-1.244528	9.612895	0.080039	0.303890	0.040188	0.283189	-0.154146	-0.673963	-0.987756	0.043375	0.055427	-0.139227
40751	0.995461	-0.959350	9.739816	0.069306	0.270672	0.027746	0.290633	-0.159186	-0.669927	-0.988021	0.042775	0.049995	-0.139592
40752	0.785598	-0.933117	9.917381	0.083616	0.270707	0.024390	0.298608	-0.163673	-0.666680	-0.988030	0.041822	0.044551	-0.141643
40753	0.927127	-1.064219	9.881004	-0.189386	0.211087	0.030928	0.304414	-0.159542	-0.664496	-0.987954	0.046178	0.041024	-0.141885
40754	0.840492	-1.024820	9.959115	0.002906	0.198872	0.042011	0.310492	-0.156384	-0.662719	-0.987837	0.046677	0.037185	-0.143584
40755	0.887888	-1.159099	10.216737	0.244482	0.166536	0.025102	0.315290	-0.162381	-0.659176	-0.988098	0.042333	0.033317	-0.144082
40756	0.846170	-0.909133	10.049325	0.147973	0.193708	0.012228	0.319287	-0.165873	-0.658484	-0.988219	0.039955	0.029163	-0.144830
40757	0.773959	-0.875032	10.004674	0.128231	0.186704	0.024425	0.325926	-0.169521	-0.654159	-0.988349	0.037961	0.025250	-0.145214
40758	0.201839	-0.505391	9.864845	0.258007	0.165951	0.015853	0.330457	-0.174821	-0.651130	-0.988509	0.033340	0.021307	-0.145889
40759	-0.305731	-0.564372	9.733953	0.165967	0.141674	-0.013841	0.334463	-0.180952	-0.648627	-0.988713	0.030440	0.018162	-0.145568
40760	-0.370996	-0.227885	9.483618	0.107876	0.099768	-0.031945	0.337663	-0.184579	-0.647137	-0.988796	0.028571	0.016002	-0.145637
40761	-0.128223	-0.718462	9.350903	-0.088060	0.090941	-0.036219	0.341634	-0.184741	-0.644311	-0.988880	0.030537	0.014571	-0.144819
40762	-0.198683	-1.136863	9.998038	-0.344067	0.137968	-0.017726	0.344509	-0.177401	-0.644019	-0.988647	0.037726	0.012959	-0.144864
40763	-0.290903	-1.203235	10.082192	-0.253948	0.160614	0.041182	0.349362	-0.168684	-0.642431	-0.988361	0.043236	0.010551	-0.145469
40764	-0.046464	-1.114963	9.682123	-0.095609	0.139642	0.052788	0.352008	-0.167588	-0.642198	-0.988124	0.045539	0.008118	-0.146530
40765	0.279141	-1.170444	9.673869	0.033201	0.079235	0.041943	0.354924	-0.168161	-0.640410	-0.988043	0.045155	0.006488	-0.147273
40766	0.270101	-1.092577	9.944030	0.276488	0.048617	0.043618	0.356279	-0.173165	-0.640218	-0.988134	0.039837	0.004767	-0.148262
40767	0.546934	-0.886953	10.246842	0.158233	0.086848	0.080737	0.358577	-0.182062	-0.637716	-0.988023	0.037009	0.002623	-0.149782
40768	0.563990	-0.522055	10.058614	-0.031416	0.107811	0.086554	0.359929	-0.186511	-0.637650	-0.987699	0.037955	0.000621	-0.151691
40769	0.116241	-0.308450	9.550591	-0.035743	0.111582	0.070865	0.361507	-0.185410	-0.635563	-0.987458	0.039003	-0.001396	-0.152984
40770	-0.222605	-0.403219	9.158257	0.002766	0.055811	0.056936	0.363493	-0.186255	-0.633107	-0.987213	0.039116	-0.002445	-0.154515
40771	-0.359214	-0.603461	9.399883	-0.059880	0.015576	0.040467	0.366261	-0.182383	-0.634292	-0.987043	0.040332	-0.002482	-0.155284
40772	-0.337358	-0.947723	10.143214	-0.204938	0.004881	0.039278	0.365047	-0.179879	-0.632674	-0.986622	0.044390	-0.001850	-0.156855
40773	-0.386799	-1.121600	10.576669	-0.088647	0.027589	0.038415	0.365037	-0.177658	-0.633439	-0.986423	0.046228	-0.002047	-0.157572
40774	-0.215416	-0.775886	10.014351	0.181672	0.041731	0.036062	0.366653	-0.181553	-0.634028	-0.986432	0.042772	-0.003378	-0.158463
40775	-0.177323	-0.839885	9.633538	0.267549	0.023431	0.044536	0.366680	-0.187800	-0.631465	-0.986507	0.037564	-0.004624	-0.159282
40776	-0.057290	-0.932803	9.443964	0.102968	0.026031	0.038889	0.367640	-0.193635	-0.630881	-0.986405	0.035611	-0.005396	-0.160336
40777	-0.276801	-0.910755	9.801825	0.060784	0.006726	0.052673	0.367517	-0.194883	-0.631548	-0.986281	0.034445	-0.005654	-0.161343
40778	-0.175861	-0.639838	9.770420	0.079540	-0.004687	0.058963	0.366094	-0.201121	-0.631458	-0.986091	0.032853	-0.005761	-0.162826
40779	-0.245593	-0.602777	9.913252	-0.025989	0.018917	0.051255	0.367547	-0.200297	-0.631209	-0.985908	0.033436	-0.005977	-0.163807
40780	-0.044150	-0.457955	9.805023	-0.034964	0.008360	0.058172	0.366883	-0.200849	-0.629892	-0.985644	0.034145	-0.005968	-0.165238
40781	-0.034052	-0.389006	9.567786	0.097539	0.008469	0.046818	0.364642	-0.203057	-0.630536	-0.985557	0.032240	-0.006373	-0.166123
40782	-0.030642	-0.595154	9.808136	0.017944	-0.000308	0.028534	0.363994	-0.205830	-0.630160	-0.985379	0.031882	-0.006339	-0.167246
40783	-0.044252	-0.474572	9.876937	-0.104620	0.011897	0.027713	0.365188	-0.205975	-0.629917	-0.985221	0.033968	-0.006113	-0.167777
40784	-0.031940	-0.445414	10.004550	-0.090221	-0.003818	0.001325	0.364379	-0.204028	-0.629491	-0.985057	0.035732	-0.005628	-0.168384
40785	-0.060383	-0.364033	9.801436	-0.100803	0.026024	-0.018000	0.365157	-0.200423	-0.630386	-0.985047	0.037773	-0.005651	-0.168001
40786	-0.151222	-0.572562	9.809437	-0.131139	0.015599	-0.041185	0.365395	-0.195844	-0.630082	-0.985000	0.040413	-0.005379	-0.167666
40787	-0.132785	-0.695411	9.798251	-0.115015	0.012990	-0.046394	0.365645	-0.192514	-0.631102	-0.985065	0.042685	-0.005072	-0.166733
40788	-0.220840	-0.853345	9.840457	-0.039887	0.012145	-0.042332	0.366281	-0.188910	-0.629369	-0.985100	0.043514	-0.005036	-0.166313
40789	-0.257247	-0.877291	9.782813	-0.048843	0.012158	-0.038865	0.366136	-0.186271	-0.630129	-0.985190	0.044484	-0.004941	-0.165521
40790	-0.221424	-0.935109	9.844329	-0.045271	-0.004476	-0.044210	0.366656	-0.185581	-0.628292	-0.985224	0.045364	-0.004556	-0.165090
40791	-0.154301	-1.003074	9.814127	-0.054263	-0.003640	-0.033732	0.367702	-0.180727	-0.631672	-0.985291	0.046398	-0.004134	-0.164413
40792	-0.216664	-0.942583	9.772099	0.011901	-0.000126	-0.020869	0.367685	-0.179341	-0.629295	-0.985326	0.046162	-0.004051	-0.164270
40793	-0.013559	-0.903560	9.679462	0.024402	-0.007178	-0.014686	0.367175	-0.181835	-0.631150	-0.985403	0.045636	-0.003829	-0.163965
40794	-0.162763	-0.834733	9.782487	0.010955	-0.003671	-0.010309	0.369025	-0.181568	-0.629469	-0.985384	0.045407	-0.003678	-0.164141
40795	-0.152469	-0.745829	9.778613	-0.011381	-0.005414	-0.017512	0.367700	-0.181561	-0.629974	-0.985437	0.045585	-0.003371	-0.163781
40796	-0.137502	-0.680838	9.832108	0.044124	-0.007146	-0.025918	0.366763	-0.179612	-0.630728	-0.985510	0.044692	-0.003249	-0.163591
40797	-0.147967	-0.795966	9.912592	0.040530	0.003333	-0.022404	0.366502	-0.180999	-0.629688	-0.985625	0.043866	-0.003280	-0.163123
40798	0.079020	-0.797683	9.929842	0.026226	0.019879	-0.020755	0.367706	-0.182394	-0.630114	-0.985668	0.043413	-0.003639	-0.162972
40799	-0.062721	-1.041101	10.197453	0.083484	0.029520	-0.025602	0.370216	-0.180742	-0.629742	-0.985826	0.041830	-0.004309	-0.162414
40800	-0.103429	-0.988305	10.054204	0.090567	0.048751	0.000980	0.369699	-0.184071	-0.628192	-0.985874	0.040201	-0.005473	-0.162501
40801	-0.253347	-0.666014	9.665035	0.129986	0.033140	-0.002194	0.371184	-0.188799	-0.627737	-0.985984	0.037715	-0.006386	-0.162395
40802	-0.513747	-0.602164	9.430073	0.138965	0.015780	-0.007382	0.370922	-0.190464	-0.626174	-0.986081	0.035025	-0.007049	-0.162382
40803	-0.711914	-0.626727	9.544463	0.099587	-0.012174	-0.016530	0.372130	-0.192969	-0.626086	-0.986209	0.032996	-0.006993	-0.162030
40804	-0.750903	-0.676833	9.577872	0.011884	-0.018320	-0.015429	0.371478	-0.193658	-0.628052	-0.986205	0.032704	-0.006559	-0.162134
40805	-0.592641	-0.836496	9.682827	-0.109895	-0.019333	0.001221	0.372124	-0.192136	-0.625553	-0.986133	0.034800	-0.005728	-0.162165
40806	-0.400664	-1.006302	9.703253	-0.070569	-0.008906	0.012027	0.371055	-0.189353	-0.628134	-0.985964	0.036161	-0.005226	-0.162911
40807	-0.200525	-1.046436	9.674626	-0.033119	-0.023005	0.036854	0.369735	-0.190595	-0.627732	-0.985825	0.036756	-0.004599	-0.163638
40808	0.019671	-0.985486	9.716689	-0.029664	-0.035382	0.059690	0.367457	-0.187113	-0.627138	-0.985555	0.037218	-0.003748	-0.165175
40809	-0.049622	-0.888184	9.896262	-0.028844	-0.028435	0.073856	0.366809	-0.189330	-0.627675	-0.985292	0.037723	-0.003038	-0.166634
40810	-0.047868	-0.642877	9.889454	-0.036899	-0.029319	0.075606	0.365752	-0.189601	-0.628712	-0.984961	0.038345	-0.002295	-0.168452
40811	-0.043866	-0.419368	9.839113	0.007010	-0.023153	0.065420	0.361534	-0.194297	-0.628694	-0.984749	0.038141	-0.001798	-0.169738
40812	-0.135590	-0.416032	9.909643	0.020519	-0.016093	0.046185	0.360221	-0.195955	-0.629741	-0.984526	0.037677	-0.001480	-0.171136
40813	-0.198563	-0.448605	10.109300	-0.014381	-0.007371	0.044208	0.361149	-0.195821	-0.629754	-0.984367	0.037924	-0.001210	-0.171992
40814	-0.280897	-0.477163	9.999123	0.072483	-0.007268	0.030764	0.359433	-0.197199	-0.630135	-0.984265	0.036468	-0.001242	-0.172888
40815	-0.190228	-0.622887	9.770739	0.065376	0.006759	0.028949	0.359313	-0.199836	-0.629372	-0.984216	0.035181	-0.001523	-0.173431
40816	-0.191688	-0.825098	9.713147	0.054589	0.003247	0.039392	0.360372	-0.200259	-0.628080	-0.984066	0.034113	-0.001706	-0.174490
40817	-0.100232	-0.864631	9.603747	0.056256	-0.014312	0.063980	0.357213	-0.203850	-0.629118	-0.983884	0.032947	-0.001564	-0.175737
40818	0.025921	-0.783790	9.618010	0.022273	-0.021350	0.058398	0.356695	-0.205790	-0.629654	-0.983612	0.032428	-0.001158	-0.177352
40819	0.034062	-0.663143	9.763534	0.009620	-0.032813	0.079432	0.356182	-0.208285	-0.630590	-0.983340	0.032120	-0.000484	-0.178915
40820	0.028220	-0.470372	9.861939	0.014216	-0.031893	0.051310	0.354594	-0.209526	-0.629660	-0.983088	0.031721	0.000160	-0.180364
40821	-0.000184	-0.392913	9.949599	0.014247	-0.019643	0.046090	0.352487	-0.211596	-0.630830	-0.982935	0.031352	0.000586	-0.181262
40822	-0.076967	-0.322702	9.903000	0.014391	-0.019541	0.016170	0.350761	-0.211587	-0.630409	-0.982817	0.030994	0.001007	-0.181960
40823	-0.111288	-0.390182	9.772734	0.033242	-0.019473	0.005733	0.350099	-0.211583	-0.630662	-0.982821	0.030232	0.001380	-0.182065
40824	-0.054718	-0.580930	9.678720	-0.009698	-0.022975	0.004472	0.349700	-0.211442	-0.630654	-0.982732	0.030334	0.001962	-0.182521
40825	0.056033	-0.629677	9.751712	-0.024938	-0.031779	0.006047	0.349711	-0.212135	-0.632762	-0.982698	0.030673	0.002794	-0.182637
40826	0.005387	-0.624124	9.865175	-0.011554	-0.016059	0.015908	0.348913	-0.212686	-0.631180	-0.982556	0.030836	0.003242	-0.183365
40827	0.028077	-0.489680	9.840087	0.045719	-0.011673	0.016363	0.347850	-0.212403	-0.631161	-0.982527	0.029858	0.003416	-0.183676
40828	-0.005697	-0.484635	9.830823	0.008224	0.001487	0.002050	0.347596	-0.214345	-0.631176	-0.982462	0.029695	0.003452	-0.184048
40829	0.052040	-0.514061	9.793935	-0.027480	0.001511	-0.015856	0.349179	-0.212827	-0.631185	-0.982509	0.030196	0.003657	-0.183713
40830	-0.054085	-0.496379	9.799860	-0.025692	0.006786	-0.014027	0.349178	-0.212688	-0.631184	-0.982490	0.030718	0.003723	-0.183728
40831	-0.136582	-0.551072	9.795136	0.000311	0.001602	-0.027941	0.348653	-0.212684	-0.632620	-0.982598	0.030668	0.003824	-0.183158
40832	-0.050002	-0.599916	9.774600	-0.070364	-0.012423	-0.033829	0.347836	-0.210599	-0.630092	-0.982611	0.031996	0.004446	-0.182843
40833	-0.079276	-0.642837	9.822429	-0.065061	-0.001960	-0.017893	0.349150	-0.207691	-0.631265	-0.982639	0.033222	0.004846	-0.182467
40834	0.031833	-0.638910	9.816708	0.004671	-0.002003	-0.005081	0.348351	-0.206992	-0.631639	-0.982605	0.033116	0.004969	-0.182665
40835	-0.024090	-0.695864	9.927095	0.006456	0.006742	-0.005033	0.347813	-0.205463	-0.631878	-0.982633	0.032971	0.004929	-0.182542
40836	-0.045611	-0.666772	9.946843	-0.009662	-0.002011	-0.005171	0.347425	-0.207404	-0.631629	-0.982590	0.033146	0.005105	-0.182733
40837	0.049648	-0.509379	9.745939	0.006486	0.008505	-0.005007	0.348348	-0.206020	-0.632417	-0.982619	0.033003	0.005030	-0.182609
40838	0.066035	-0.583854	9.817046	0.001113	0.006739	-0.006836	0.348205	-0.205743	-0.629918	-0.982603	0.032999	0.004993	-0.182692
40839	0.041619	-0.624261	9.912930	0.001163	0.003262	-0.021832	0.348878	-0.207274	-0.630075	-0.982689	0.032937	0.005055	-0.182241
40840	0.060950	-0.619866	9.826289	0.011915	0.015521	-0.019068	0.347683	-0.206712	-0.630839	-0.982725	0.032751	0.004814	-0.182088
40841	-0.002117	-0.657969	9.790343	-0.009502	0.019067	-0.029774	0.350046	-0.203256	-0.629265	-0.982834	0.032956	0.004612	-0.181469
40842	-0.074630	-0.667060	9.778848	-0.016660	0.005973	-0.033378	0.349782	-0.203532	-0.629264	-0.982910	0.033296	0.004670	-0.180991
40843	-0.108576	-0.686059	9.771711	0.008330	-0.001911	-0.021762	0.350702	-0.201593	-0.629915	-0.982999	0.033080	0.004804	-0.180544
40844	0.017327	-0.639017	9.744728	-0.024788	0.005034	-0.015838	0.349908	-0.202422	-0.629123	-0.982997	0.033578	0.004900	-0.180459
40845	-0.083463	-0.553731	9.847524	-0.002469	0.006775	-0.006812	0.351757	-0.201322	-0.628484	-0.983025	0.033604	0.004890	-0.180300
40846	-0.023025	-0.542368	9.784643	-0.003336	0.006781	-0.011239	0.351227	-0.200486	-0.630174	-0.983027	0.033687	0.004870	-0.180274
40847	0.114426	-0.572073	9.860026	-0.052629	-0.016059	-0.002037	0.350949	-0.198402	-0.629887	-0.983002	0.034611	0.005489	-0.180219
40848	0.043839	-0.650811	9.888572	0.013631	-0.009002	-0.012098	0.350425	-0.199788	-0.629630	-0.983019	0.034303	0.005719	-0.180178
40849	0.070332	-0.658440	9.820958	0.021645	-0.002022	0.000314	0.350416	-0.198400	-0.629222	-0.983037	0.033815	0.005796	-0.180168
40850	0.031195	-0.730119	9.878155	0.040428	-0.005513	-0.001328	0.350424	-0.199232	-0.630281	-0.983042	0.032995	0.005851	-0.180291
40851	0.060477	-0.682711	9.724626	0.040453	-0.001990	-0.001311	0.351232	-0.201735	-0.629399	-0.983078	0.032143	0.005863	-0.180250
40852	-0.011874	-0.672259	9.811894	0.001048	0.001486	0.005486	0.350703	-0.201454	-0.630439	-0.983026	0.032122	0.005920	-0.180534
40853	-0.035789	-0.640698	9.846112	0.033380	-0.000190	-0.022469	0.351099	-0.202429	-0.628354	-0.983133	0.031417	0.005932	-0.180076
40854	-0.003933	-0.571618	9.707231	0.017266	0.008554	-0.013736	0.352429	-0.202992	-0.628249	-0.983162	0.031101	0.005803	-0.179978
40855	-0.050242	-0.633575	9.779022	0.015534	0.012085	-0.027834	0.351902	-0.202849	-0.629421	-0.983277	0.030791	0.005638	-0.179404
40856	0.007497	-0.662980	9.749344	-0.023899	0.005035	-0.014952	0.352160	-0.201740	-0.629282	-0.983281	0.031271	0.005727	-0.179300
40857	-0.060052	-0.657302	9.860552	0.004727	0.012038	-0.014699	0.353226	-0.202579	-0.629307	-0.983342	0.031182	0.005590	-0.178983
40858	-0.083986	-0.623778	9.750585	0.024350	0.003290	-0.000473	0.352819	-0.202578	-0.626675	-0.983320	0.030708	0.005533	-0.179188
40859	-0.050177	-0.623998	9.764710	-0.018641	-0.002003	0.007115	0.352549	-0.201049	-0.627968	-0.983287	0.031034	0.005736	-0.179307
40860	-0.035728	-0.633380	9.879845	0.020688	-0.002033	0.012679	0.351483	-0.200489	-0.627422	-0.983217	0.030615	0.005788	-0.179760
40861	0.014488	-0.701249	9.837772	0.006414	-0.009017	0.001948	0.351632	-0.202987	-0.627974	-0.983217	0.030427	0.006041	-0.179784
40862	0.053638	-0.629415	9.831050	0.004601	0.006696	0.012569	0.351499	-0.202153	-0.629276	-0.983131	0.030356	0.005980	-0.180266
40863	0.003286	-0.576375	9.743166	0.033253	-0.004626	0.007477	0.352687	-0.201883	-0.627979	-0.983128	0.029658	0.006048	-0.180399
40864	0.037092	-0.576632	9.745275	-0.023976	0.002361	0.001788	0.351891	-0.201045	-0.629271	-0.983068	0.030132	0.006180	-0.180639
40865	0.066229	-0.557337	9.836576	0.010018	-0.002027	-0.000630	0.351891	-0.201878	-0.628098	-0.983081	0.029897	0.006287	-0.180608
40866	0.085467	-0.567242	9.793035	0.010132	-0.001968	-0.024427	0.350820	-0.200624	-0.627150	-0.983135	0.029681	0.006398	-0.180346
40867	0.102214	-0.591236	9.855104	-0.004237	0.006732	-0.012176	0.351622	-0.201183	-0.628087	-0.983181	0.029756	0.006395	-0.180081
40868	0.013121	-0.552346	9.760181	-0.002513	0.001491	0.003716	0.350819	-0.200068	-0.628064	-0.983128	0.029805	0.006466	-0.180356
40869	0.022313	-0.619585	9.819416	-0.018632	-0.002027	0.003568	0.350552	-0.198678	-0.629621	-0.983108	0.030133	0.006677	-0.180404
