# Supplementary material for: Identification of Haptic Based Guiding Using Hard Reins
Source: PLoS One. 2015 Jul 22;10(7):e0132020. doi: 10.1371/journal.pone.0132020 (PMC4511788; doi:10.1371/journal.pone.0132020)
Supplement: S9 File — (ZIP) [file pone.0132020.s009.zip › Exp2_MotionData2/Subject10/path3/T6/gc6.txt]

// Start Time: 0
// Sample rate: 25.0Hz
// Scenario: 4.9
// Firmware Version: 2.6.1
Counter	Acc_X	Acc_Y	Acc_Z	Gyr_X	Gyr_Y	Gyr_Z	Mag_X	Mag_Y	Mag_Z	Quat_w	Quat_x	Quat_y	Quat_z
40277	9.434603	2.181816	-1.799185	-0.087577	0.029713	0.052420	-0.692298	0.136960	0.253322	0.205968	-0.654444	-0.407766	-0.602500
40278	9.393344	2.141155	-1.819647	-0.080893	0.025579	0.028566	-0.690169	0.137569	0.254899	0.205455	-0.654789	-0.406236	-0.603334
40279	9.405910	2.235288	-1.792932	-0.058894	0.029089	0.030458	-0.691871	0.136940	0.253600	0.205248	-0.654982	-0.404909	-0.604086
40280	9.408221	2.206173	-1.793209	-0.040462	0.023184	0.036005	-0.690180	0.137229	0.253034	0.205337	-0.655244	-0.403781	-0.604526
40281	9.398665	2.196341	-1.778422	-0.000284	0.012123	0.034262	-0.689054	0.138052	0.253501	0.205805	-0.655431	-0.403182	-0.604564
40282	9.398931	2.225146	-1.756504	0.021894	0.024509	0.041632	-0.689813	0.141153	0.252142	0.206791	-0.655465	-0.402729	-0.604494
40283	9.418005	2.098534	-1.729056	0.063826	0.034027	0.034342	-0.691671	0.141545	0.250625	0.208277	-0.655121	-0.402812	-0.604301
40284	9.413047	2.062225	-1.731523	0.049800	0.008835	0.025172	-0.689977	0.141417	0.249749	0.209300	-0.655096	-0.402973	-0.603867
40285	9.374045	2.138889	-1.821356	0.055628	0.032331	0.001290	-0.691142	0.143751	0.249481	0.210265	-0.654540	-0.403396	-0.603852
40286	9.378550	2.095503	-1.843547	0.007389	-0.002122	-0.020778	-0.691441	0.144911	0.249415	0.210094	-0.654450	-0.403698	-0.603807
40287	9.432476	2.120361	-1.736702	0.043618	0.047656	-0.039119	-0.692000	0.143281	0.247616	0.210537	-0.653434	-0.404441	-0.604256
40288	9.349942	2.146387	-1.825237	0.047023	0.024137	-0.046432	-0.691989	0.142283	0.247412	0.210781	-0.652654	-0.405441	-0.604343
40289	9.422430	2.138214	-1.796599	0.044342	0.029571	-0.044595	-0.692981	0.142039	0.246839	0.211018	-0.651810	-0.406342	-0.604568
40290	9.456003	2.108992	-1.805292	0.019631	0.024128	-0.044632	-0.691997	0.141534	0.245096	0.210930	-0.651155	-0.406991	-0.604866
40291	9.383885	2.177494	-1.811810	0.027036	0.042397	-0.042817	-0.692548	0.140387	0.245171	0.211066	-0.650244	-0.407605	-0.605386
40292	9.394241	2.246904	-1.748940	0.036298	0.054116	-0.039131	-0.693970	0.139379	0.242710	0.211504	-0.649201	-0.408255	-0.605915
40293	9.404145	2.214664	-1.701210	0.020065	0.069376	-0.031848	-0.694541	0.139279	0.242000	0.211899	-0.648079	-0.408528	-0.606792
40294	9.432673	2.044406	-1.679231	-0.001780	0.065543	-0.028236	-0.696225	0.138286	0.242238	0.212064	-0.647148	-0.408521	-0.607733
40295	9.519142	2.068674	-1.725787	-0.060553	0.018082	-0.031923	-0.696249	0.137894	0.238526	0.211001	-0.646992	-0.408028	-0.608600
40296	9.448321	2.115393	-1.556160	-0.069823	0.034978	-0.037477	-0.696354	0.134623	0.237754	0.209934	-0.646633	-0.407454	-0.609733
40297	9.506559	2.145983	-1.517074	-0.097942	0.021756	-0.061348	-0.696309	0.131165	0.237821	0.208063	-0.646345	-0.406861	-0.611075
40298	9.463659	2.284486	-1.514567	-0.091990	-0.016403	-0.039240	-0.697558	0.129973	0.239034	0.206263	-0.646691	-0.406243	-0.611730
40299	9.429090	2.256914	-1.610076	-0.043607	-0.023691	-0.042819	-0.695961	0.127727	0.240297	0.204951	-0.646878	-0.406259	-0.611962
40300	9.400795	2.351152	-1.569754	-0.044438	-0.022074	-0.039143	-0.696220	0.126657	0.241650	0.203717	-0.647097	-0.406241	-0.612155
40301	9.405474	2.387950	-1.603507	-0.038386	-0.038179	-0.016160	-0.697063	0.126096	0.241623	0.202679	-0.647654	-0.406035	-0.612047
40302	9.410190	2.368585	-1.608641	-0.017942	-0.029686	-0.005125	-0.698462	0.125487	0.242733	0.202146	-0.648131	-0.405935	-0.611785
40303	9.386312	2.353737	-1.574027	0.003647	-0.012260	-0.020716	-0.695463	0.123965	0.243460	0.201807	-0.648161	-0.406197	-0.611690
40304	9.404782	2.281843	-1.647653	-0.042365	-0.046662	-0.028102	-0.695459	0.124743	0.245211	0.200533	-0.648759	-0.406159	-0.611501
40305	9.369397	2.383207	-1.592527	-0.014878	-0.005217	-0.029938	-0.696569	0.123427	0.245990	0.199898	-0.648703	-0.406285	-0.611684
40306	9.393689	2.499770	-1.616831	0.010423	-0.008313	-0.040871	-0.696006	0.123705	0.246002	0.199465	-0.648515	-0.406904	-0.611613
40307	9.366689	2.439844	-1.654861	0.031120	-0.008708	-0.019743	-0.695406	0.121372	0.246417	0.199519	-0.648399	-0.407477	-0.611338
40308	9.380687	2.421036	-1.706234	0.056559	-0.013918	-0.026110	-0.694828	0.121164	0.247533	0.199812	-0.648219	-0.408484	-0.610760
40309	9.385335	2.443252	-1.737665	0.062327	0.000254	-0.016941	-0.695691	0.121520	0.246429	0.200375	-0.647891	-0.409368	-0.610332
40310	9.346731	2.414341	-1.731578	0.059267	-0.010139	-0.027955	-0.695431	0.123245	0.246393	0.200719	-0.647632	-0.410424	-0.609785
40311	9.365799	2.375547	-1.742207	0.056824	-0.008940	-0.016953	-0.694547	0.121440	0.247690	0.201132	-0.647438	-0.411279	-0.609278
40312	9.336925	2.419580	-1.755333	0.071943	0.010285	-0.000437	-0.695986	0.122522	0.246636	0.202138	-0.647106	-0.412044	-0.608780
40313	9.392186	2.375569	-1.757687	0.049612	0.013074	-0.015162	-0.695285	0.122819	0.246223	0.202659	-0.646688	-0.412699	-0.608607
40314	9.346320	2.341888	-1.753775	0.025559	0.002633	-0.024384	-0.694710	0.122632	0.246915	0.202711	-0.646438	-0.413241	-0.608488
40315	9.365627	2.346579	-1.752051	0.020827	0.023166	0.002189	-0.696139	0.123658	0.246993	0.203155	-0.646159	-0.413280	-0.608610
40316	9.394449	2.331905	-1.758056	0.013569	0.017506	0.004941	-0.696145	0.123693	0.246286	0.203534	-0.646016	-0.413240	-0.608662
40317	9.389874	2.331512	-1.726485	-0.002828	0.026648	0.006729	-0.696169	0.124761	0.245077	0.203759	-0.645830	-0.412917	-0.609004
40318	9.375246	2.324594	-1.745308	0.006149	0.006639	0.002186	-0.696153	0.124936	0.247357	0.203918	-0.645827	-0.412865	-0.608988
40319	9.385249	2.372669	-1.718797	0.008279	0.004083	0.014133	-0.695615	0.125893	0.245284	0.204191	-0.645933	-0.412674	-0.608914
40320	9.385075	2.331511	-1.723890	0.010304	0.011061	0.020542	-0.695649	0.126887	0.242652	0.204674	-0.646004	-0.412429	-0.608843
40321	9.389544	2.339407	-1.772317	0.021014	0.009793	0.010473	-0.697051	0.126961	0.244514	0.205114	-0.645960	-0.412417	-0.608749
40322	9.352868	2.357663	-1.848124	0.039424	0.033566	0.012298	-0.696786	0.127061	0.242390	0.206050	-0.645575	-0.412532	-0.608764
40323	9.390079	2.331153	-1.699924	0.015987	-0.013264	-0.004181	-0.695076	0.127642	0.244680	0.206055	-0.645714	-0.412745	-0.608471
40324	9.366137	2.409104	-1.713014	0.019575	0.025542	0.024217	-0.695817	0.129437	0.243523	0.206815	-0.645605	-0.412498	-0.608496
40325	9.385098	2.321714	-1.716708	0.013954	0.016628	0.019621	-0.696384	0.129316	0.243237	0.207328	-0.645584	-0.412257	-0.608506
40326	9.371026	2.340653	-1.674994	0.032362	0.023714	0.023318	-0.695565	0.130412	0.241170	0.208230	-0.645435	-0.412188	-0.608404
40327	9.407055	2.274748	-1.662278	0.025323	0.015721	0.034325	-0.696418	0.131245	0.242082	0.209062	-0.645499	-0.411898	-0.608247
40328	9.448027	2.291519	-1.668532	0.029961	0.006521	0.003163	-0.695718	0.131678	0.241819	0.209542	-0.645404	-0.412126	-0.608028
40329	9.404645	2.330863	-1.685977	0.042851	0.002576	0.006861	-0.695460	0.133151	0.241057	0.210157	-0.645328	-0.412459	-0.607671
40330	9.380576	2.326106	-1.680277	0.027860	-0.002147	-0.006013	-0.696583	0.132314	0.240874	0.210430	-0.645268	-0.412821	-0.607394
40331	9.409500	2.330766	-1.681329	0.044815	-0.001439	0.012378	-0.696055	0.135060	0.240474	0.211102	-0.645277	-0.413124	-0.606945
40332	9.409413	2.282138	-1.671980	0.032033	0.005962	0.012333	-0.697745	0.133966	0.239854	0.211719	-0.645252	-0.413265	-0.606660
40333	9.416449	2.292181	-1.701164	0.013176	-0.003827	-0.007872	-0.696205	0.136175	0.241254	0.211717	-0.645256	-0.413456	-0.606527
40334	9.394821	2.297108	-1.695492	0.011575	-0.018236	0.002237	-0.694499	0.135310	0.240758	0.211744	-0.645530	-0.413578	-0.606143
40335	9.416621	2.265051	-1.667530	0.011551	-0.000579	-0.000543	-0.696611	0.135538	0.242636	0.211837	-0.645560	-0.413640	-0.606035
40336	9.430963	2.321251	-1.706349	-0.006147	0.011291	-0.013432	-0.695329	0.134413	0.241703	0.211687	-0.645424	-0.413622	-0.606246
40337	9.399590	2.248383	-1.681495	0.009717	-0.003337	-0.000550	-0.695931	0.136486	0.240704	0.211733	-0.645495	-0.413674	-0.606118
40338	9.377833	2.248656	-1.690342	-0.018086	-0.009861	-0.013445	-0.695618	0.135113	0.242175	0.211257	-0.645663	-0.413605	-0.606153
40339	9.389922	2.272891	-1.695467	-0.009050	0.013513	-0.019881	-0.693776	0.134417	0.241121	0.210966	-0.645449	-0.413607	-0.606480
40340	9.404292	2.292456	-1.715201	0.005790	0.007460	-0.011578	-0.695316	0.134199	0.243107	0.210961	-0.645324	-0.413725	-0.606534
40341	9.387620	2.282476	-1.685656	-0.000427	0.008186	-0.039123	-0.695049	0.134293	0.241125	0.210503	-0.644979	-0.414103	-0.606802
40342	9.399602	2.297142	-1.700502	0.035185	0.016359	-0.007864	-0.694884	0.133489	0.242775	0.210997	-0.644652	-0.414494	-0.606711
40343	9.397279	2.311642	-1.695490	0.020800	0.002858	0.003142	-0.695596	0.133391	0.242067	0.211282	-0.644632	-0.414607	-0.606556
40344	9.393601	2.313877	-1.859595	0.040779	0.034661	-0.006051	-0.695919	0.135618	0.240791	0.212026	-0.644070	-0.414970	-0.606645
40345	9.396973	2.253640	-1.710350	0.016260	-0.024965	0.006838	-0.696042	0.134717	0.241587	0.212065	-0.644441	-0.415100	-0.606149
40346	9.399446	2.312050	-1.726970	0.019257	0.018893	0.012289	-0.696465	0.134710	0.241874	0.212617	-0.644317	-0.415025	-0.606138
40347	9.413601	2.239307	-1.735220	0.015199	0.010573	-0.002396	-0.695769	0.135301	0.241337	0.212825	-0.644185	-0.415111	-0.606147
40348	9.394514	2.204962	-1.696082	0.021453	0.023643	0.025114	-0.694241	0.136653	0.239705	0.213607	-0.644097	-0.414884	-0.606121
40349	9.428112	2.200087	-1.711863	0.008921	-0.001932	0.037982	-0.696376	0.137812	0.240224	0.214122	-0.644480	-0.414424	-0.605847
40350	9.447678	2.209203	-1.678718	0.007104	0.004518	0.037975	-0.696958	0.138976	0.240161	0.214716	-0.644790	-0.413940	-0.605638
40351	9.403845	2.181042	-1.725573	0.026591	0.017030	0.012285	-0.697555	0.139957	0.237959	0.215307	-0.644654	-0.413943	-0.605571
40352	9.428187	2.160930	-1.685550	0.036069	-0.005965	0.027025	-0.697264	0.139911	0.238804	0.216056	-0.644874	-0.413996	-0.605032
40353	9.432670	2.161486	-1.729194	0.024765	-0.001481	0.014149	-0.696892	0.143670	0.238327	0.216494	-0.644986	-0.414031	-0.604732
40354	9.432686	2.166336	-1.729163	0.029737	0.005227	-0.006037	-0.695456	0.142732	0.239389	0.216855	-0.644824	-0.414387	-0.604533
40355	9.442027	2.122886	-1.749120	0.026375	0.004586	0.004962	-0.695042	0.143457	0.239147	0.217255	-0.644781	-0.414532	-0.604335
40356	9.432444	2.110661	-1.736764	0.013252	-0.014112	-0.005131	-0.696032	0.143861	0.240033	0.217257	-0.644929	-0.414764	-0.604018
40357	9.461275	2.132557	-1.757024	0.017395	-0.005025	0.012306	-0.696029	0.143315	0.239431	0.217551	-0.645104	-0.414746	-0.603736
40358	9.442083	2.122788	-1.741876	-0.004702	-0.002797	0.006749	-0.695614	0.144162	0.239622	0.217562	-0.645289	-0.414562	-0.603661
40359	9.461172	2.079079	-1.747707	-0.002880	0.010200	0.004893	-0.695061	0.144497	0.238503	0.217634	-0.645309	-0.414327	-0.603775
40360	9.466078	2.127675	-1.757235	-0.030497	0.021767	-0.002511	-0.695319	0.142894	0.238972	0.217404	-0.645233	-0.413844	-0.604270
40361	9.425397	2.142102	-1.726633	-0.020416	0.008500	0.034227	-0.695456	0.142998	0.239831	0.217591	-0.645594	-0.413025	-0.604378
40362	9.466220	2.103035	-1.728415	-0.026155	0.022067	0.023186	-0.695607	0.143588	0.239586	0.217730	-0.645707	-0.412261	-0.604729
40363	9.442262	2.120037	-1.717746	-0.018526	0.030592	0.034196	-0.695352	0.145478	0.239135	0.218125	-0.645792	-0.411367	-0.605105
40364	9.461847	2.107166	-1.672666	-0.000787	0.018619	0.048934	-0.695094	0.146418	0.237489	0.218883	-0.646041	-0.410601	-0.605085
40365	9.462134	2.092029	-1.629296	0.000275	0.019206	0.054440	-0.696798	0.147004	0.237826	0.219673	-0.646346	-0.409721	-0.605070
40366	9.461859	2.048609	-1.646477	0.006414	0.007765	0.045287	-0.695108	0.147566	0.237561	0.220382	-0.646670	-0.409127	-0.604868
40367	9.461410	2.161590	-1.752009	0.007252	0.019039	0.041615	-0.695137	0.149064	0.236379	0.221103	-0.646839	-0.408498	-0.604848
40368	9.418580	2.068260	-1.642315	-0.029984	-0.005341	0.019538	-0.695437	0.150633	0.236764	0.220933	-0.647264	-0.407865	-0.604883
40369	9.481538	2.091674	-1.613115	0.009529	0.025636	0.023255	-0.695296	0.150365	0.236320	0.221516	-0.647192	-0.407472	-0.605013
40370	9.500480	2.043344	-1.635878	-0.012031	0.010224	0.004881	-0.695729	0.150154	0.234893	0.221521	-0.647234	-0.407170	-0.605169
40371	9.466959	2.043206	-1.608055	-0.008224	0.020978	0.009453	-0.696462	0.152303	0.235318	0.221669	-0.647183	-0.406760	-0.605445
40372	9.493121	2.009475	-1.638240	-0.012163	0.022572	-0.001569	-0.697460	0.152892	0.235365	0.221697	-0.647022	-0.406488	-0.605790
40373	9.486094	2.018928	-1.616175	-0.008668	0.007180	-0.006125	-0.694493	0.152889	0.234485	0.221539	-0.647013	-0.406334	-0.605960
40374	9.471206	2.029539	-1.675938	0.005569	0.017099	0.012235	-0.695893	0.151749	0.234711	0.221913	-0.646955	-0.406116	-0.606031
40375	9.462085	1.970164	-1.584193	-0.001398	0.005418	-0.007955	-0.696198	0.152943	0.233938	0.221814	-0.646921	-0.406081	-0.606127
40376	9.461910	2.019249	-1.627346	0.030206	0.011605	0.010455	-0.695630	0.152661	0.233631	0.222448	-0.646801	-0.406216	-0.605932
40377	9.490835	2.040982	-1.635533	-0.010577	-0.003750	-0.007942	-0.696787	0.153882	0.232584	0.222156	-0.646920	-0.406111	-0.605983
40378	9.457416	2.043106	-1.595621	0.008175	0.004410	0.008592	-0.696349	0.154065	0.234577	0.222422	-0.646971	-0.406034	-0.605882
40379	9.474072	1.975066	-1.594271	0.009460	0.005662	-0.012519	-0.697180	0.152240	0.233903	0.222411	-0.646848	-0.406189	-0.605914
40380	9.486155	2.009066	-1.604164	0.008177	0.002575	0.008595	-0.695356	0.153245	0.233381	0.222662	-0.646921	-0.406119	-0.605790
40381	9.452484	1.992117	-1.588522	0.013754	-0.001350	0.012273	-0.696629	0.154315	0.235446	0.222951	-0.647065	-0.406035	-0.605587
40382	9.435630	2.011724	-1.595010	0.007446	-0.016162	-0.017079	-0.696226	0.155239	0.234082	0.222734	-0.647157	-0.406377	-0.605339
40383	9.461734	2.000046	-1.641958	0.012998	0.005926	-0.017101	-0.697199	0.154078	0.234586	0.222716	-0.646977	-0.406631	-0.605367
40384	9.461532	2.012595	-1.673271	0.029553	0.001980	-0.013391	-0.695220	0.155133	0.235909	0.222968	-0.646788	-0.407102	-0.605160
40385	9.464101	2.009861	-1.651645	0.033361	0.003481	-0.007879	-0.696911	0.154578	0.236033	0.223304	-0.646622	-0.407495	-0.604948
40386	9.468743	2.024770	-1.680708	0.016664	-0.009839	-0.015229	-0.696058	0.153487	0.234538	0.223280	-0.646611	-0.407896	-0.604699
40387	9.494979	1.956765	-1.686964	0.044380	-0.013277	-0.005082	-0.696196	0.153864	0.235697	0.223656	-0.646623	-0.408461	-0.604165
40388	9.485373	2.005554	-1.703195	0.044190	0.000103	-0.013356	-0.696077	0.155591	0.235663	0.224093	-0.646382	-0.409128	-0.603810
40389	9.462923	2.016799	-1.806151	-0.024894	0.005084	-0.031857	-0.696935	0.155386	0.234240	0.223398	-0.646266	-0.409122	-0.604196
40390	9.492801	2.014912	-1.681672	0.011396	0.018394	-0.009775	-0.696202	0.153367	0.234106	0.223609	-0.645976	-0.409270	-0.604327
40391	9.468764	2.019855	-1.675910	0.002154	0.020475	-0.013471	-0.697328	0.153342	0.234966	0.223612	-0.645704	-0.409283	-0.604608
40392	9.490257	1.985895	-1.686597	0.015432	0.011986	0.004919	-0.696912	0.152859	0.232946	0.224002	-0.645593	-0.409321	-0.604557
40393	9.509638	2.029482	-1.691869	0.008064	0.032485	0.001213	-0.696333	0.152378	0.233762	0.224358	-0.645270	-0.409162	-0.604877
40394	9.509620	2.029514	-1.694284	0.002941	0.042785	0.014032	-0.697519	0.155895	0.232859	0.224950	-0.644916	-0.408794	-0.605283
40395	9.472038	2.042717	-1.574430	0.013943	0.027840	0.016828	-0.696658	0.153554	0.230435	0.225532	-0.644750	-0.408526	-0.605425
40396	9.491282	1.988982	-1.556175	-0.007848	0.042364	0.021346	-0.698663	0.155177	0.230272	0.226067	-0.644511	-0.407931	-0.605881
40397	9.519609	1.882489	-1.586916	0.006673	0.046338	0.015850	-0.696708	0.156106	0.228326	0.226697	-0.644144	-0.407501	-0.606325
40398	9.519620	1.953203	-1.615442	-0.026382	0.041133	0.012134	-0.698431	0.157867	0.228169	0.226881	-0.643922	-0.406814	-0.606953
40399	9.529626	1.940297	-1.562758	-0.024718	0.034087	0.006645	-0.698561	0.157138	0.228408	0.226897	-0.643771	-0.406175	-0.607535
40400	9.520103	1.940164	-1.547909	-0.034613	0.024470	0.013980	-0.699008	0.158205	0.227345	0.226860	-0.643804	-0.405437	-0.608007
40401	9.486962	1.997897	-1.495567	-0.006434	0.015497	0.008548	-0.697857	0.155688	0.225474	0.226984	-0.643810	-0.405079	-0.608192
40402	9.496395	1.920140	-1.489180	0.005729	0.021361	0.017727	-0.698447	0.157426	0.225447	0.227485	-0.643729	-0.404796	-0.608280
40403	9.501126	1.944651	-1.510937	-0.000732	0.009469	0.016821	-0.698321	0.158981	0.225969	0.227736	-0.643849	-0.404426	-0.608304
40404	9.491133	1.933145	-1.551703	0.001005	0.018945	0.012216	-0.697640	0.160059	0.224328	0.228099	-0.643767	-0.404178	-0.608420
40405	9.453270	1.929765	-1.460933	0.005571	-0.000527	0.014085	-0.697905	0.159160	0.225125	0.228317	-0.643958	-0.403965	-0.608278
40406	9.481622	1.925672	-1.532071	0.026694	0.009441	0.015949	-0.698780	0.161182	0.225260	0.228973	-0.643908	-0.404017	-0.608049
40407	9.477091	1.910567	-1.488520	0.002525	0.012220	0.001214	-0.698635	0.161425	0.226125	0.229099	-0.643854	-0.403874	-0.608154
40408	9.492041	1.924238	-1.431017	0.030769	0.025350	-0.004250	-0.698501	0.160537	0.223657	0.229693	-0.643427	-0.404166	-0.608188
40409	9.486300	1.923444	-1.549170	-0.021598	0.013062	-0.011679	-0.698078	0.160674	0.223661	0.229359	-0.643369	-0.403891	-0.608558
40410	9.511585	1.938269	-1.402670	0.020308	0.004970	-0.017077	-0.698611	0.159294	0.225566	0.229486	-0.643141	-0.404303	-0.608477
40411	9.477136	1.912926	-1.483675	0.014429	0.001257	-0.031778	-0.698918	0.159164	0.222440	0.229277	-0.642897	-0.404778	-0.608499
40412	9.504005	1.973081	-1.462548	0.010943	0.015674	-0.026286	-0.698621	0.157753	0.221781	0.229281	-0.642492	-0.405169	-0.608665
40413	9.511038	1.988007	-1.494116	0.007564	-0.007169	-0.013407	-0.698923	0.159329	0.222025	0.229138	-0.642529	-0.405363	-0.608550
40414	9.520460	1.968806	-1.513918	0.019910	0.028114	-0.034545	-0.699456	0.157013	0.222452	0.229240	-0.641876	-0.405894	-0.608847
40415	9.506211	1.951470	-1.479681	0.040716	0.018181	-0.007884	-0.699761	0.158207	0.221679	0.229795	-0.641497	-0.406305	-0.608763
40416	9.484440	1.981037	-1.502829	0.021127	0.002199	0.014125	-0.699756	0.158180	0.222245	0.230298	-0.641546	-0.406347	-0.608493
40417	9.529944	1.900715	-1.505055	0.026484	0.021041	0.006761	-0.700345	0.159651	0.221775	0.230872	-0.641317	-0.406383	-0.608493
40418	9.551241	1.886611	-1.549423	-0.012008	0.002804	0.005799	-0.699776	0.159629	0.222052	0.230860	-0.641439	-0.406133	-0.608535
40419	9.477140	1.959260	-1.502698	0.002417	0.010599	-0.002447	-0.700911	0.159523	0.221631	0.230928	-0.641375	-0.406042	-0.608638
40420	9.532504	1.934583	-1.500098	-0.001364	0.027573	-0.008896	-0.699788	0.159432	0.220196	0.231082	-0.641023	-0.406002	-0.608977
40421	9.520808	1.943807	-1.458536	0.011875	0.017286	0.008581	-0.700668	0.160820	0.218590	0.231460	-0.640923	-0.405854	-0.609037
40422	9.476986	1.896115	-1.495857	0.005996	0.004306	-0.005193	-0.701650	0.160377	0.219138	0.231570	-0.640847	-0.405970	-0.608998
40423	9.549533	1.939061	-1.481382	-0.000948	0.029409	0.006706	-0.699809	0.160083	0.218677	0.231860	-0.640644	-0.405634	-0.609325
40424	9.530894	1.938078	-1.398562	0.000835	0.013742	0.006733	-0.700942	0.160366	0.219131	0.232112	-0.640583	-0.405475	-0.609400
40425	9.530588	1.880076	-1.413422	-0.003076	0.006934	-0.002450	-0.699821	0.160685	0.218147	0.232083	-0.640588	-0.405332	-0.609500
40426	9.530713	1.872540	-1.394151	0.000217	0.005898	-0.016206	-0.701498	0.159521	0.218941	0.231987	-0.640436	-0.405501	-0.609583
40427	9.529926	1.973919	-1.538394	0.002288	0.016464	-0.007949	-0.700373	0.158884	0.216905	0.232037	-0.640257	-0.405450	-0.609787
40428	9.510620	1.986300	-1.547254	-0.038748	-0.012219	-0.034595	-0.701631	0.158805	0.218898	0.231081	-0.640351	-0.405472	-0.610036
40429	9.536074	1.978877	-1.369503	-0.004117	0.005540	-0.040969	-0.700377	0.159437	0.217365	0.230556	-0.640066	-0.405817	-0.610305
40430	9.526125	1.952659	-1.398289	0.007802	-0.005651	-0.039100	-0.700639	0.158251	0.218144	0.230194	-0.639828	-0.406435	-0.610280
40431	9.516862	2.008168	-1.373425	0.018169	0.002867	-0.028075	-0.701744	0.156245	0.218313	0.230090	-0.639575	-0.406898	-0.610276
40432	9.526005	1.950429	-1.412792	0.016249	-0.008006	-0.030823	-0.702036	0.157097	0.218653	0.229906	-0.639401	-0.407511	-0.610119
40433	9.549993	1.987036	-1.442437	0.000882	-0.000969	-0.024430	-0.702849	0.154369	0.218773	0.229596	-0.639303	-0.407732	-0.610190
40434	9.520982	2.006919	-1.462963	0.002196	0.003675	-0.009758	-0.701997	0.154479	0.219197	0.229575	-0.639229	-0.407840	-0.610204
40435	9.523760	1.976989	-1.402873	0.005479	-0.028829	-0.020713	-0.701987	0.154020	0.219736	0.229143	-0.639480	-0.408197	-0.609865
40436	9.552213	1.919059	-1.438132	0.035183	0.019232	-0.009725	-0.702275	0.153786	0.218731	0.229678	-0.639059	-0.408643	-0.609805
40437	9.503462	1.905739	-1.504031	-0.058123	-0.009716	-0.075942	-0.701271	0.152364	0.218065	0.227919	-0.638918	-0.408839	-0.610482
40438	9.526794	2.102708	-1.375595	-0.057827	0.000212	0.004832	-0.702819	0.151936	0.218479	0.227296	-0.639267	-0.408060	-0.610869
40439	9.483749	2.214635	-1.380502	-0.010060	0.006073	0.012265	-0.701671	0.151433	0.219571	0.227354	-0.639430	-0.407644	-0.610956
40440	9.496916	1.885082	-1.407299	-0.004965	0.012619	-0.005222	-0.701412	0.152632	0.218509	0.227368	-0.639316	-0.407564	-0.611122
40441	9.602786	1.801679	-1.392478	-0.037897	-0.000208	-0.004338	-0.701645	0.149280	0.219435	0.226824	-0.639548	-0.407042	-0.611430
40442	9.467395	1.881466	-1.483516	-0.104065	-0.017898	-0.013634	-0.704470	0.149281	0.220314	0.225219	-0.640187	-0.405996	-0.612049
40443	9.507126	2.113284	-1.430349	-0.089368	0.000367	-0.011751	-0.702350	0.149140	0.219575	0.223930	-0.640581	-0.404934	-0.612813
40444	9.545972	2.124699	-1.397909	-0.070200	0.009456	0.020399	-0.702199	0.148687	0.219971	0.223401	-0.641002	-0.403745	-0.613350
40445	9.458021	1.915217	-1.463621	-0.088603	0.002405	0.015730	-0.702480	0.149080	0.220849	0.222474	-0.641587	-0.402327	-0.614007
40446	9.527528	2.035571	-1.252867	-0.074127	-0.010314	0.012150	-0.701618	0.147659	0.220184	0.221631	-0.642200	-0.401281	-0.614356
40447	9.526483	2.037399	-1.388087	-0.124110	-0.012529	-0.009970	-0.702440	0.147778	0.223887	0.219813	-0.642911	-0.399817	-0.615218
40448	9.522197	2.073086	-1.334552	-0.087980	-0.001425	-0.028262	-0.700580	0.145646	0.222743	0.218354	-0.643154	-0.399067	-0.615971
40449	9.454948	2.112196	-1.322120	-0.064232	-0.013477	-0.028204	-0.702562	0.146338	0.223940	0.217072	-0.643462	-0.398575	-0.616420
40450	9.488321	2.073568	-1.352606	-0.042408	0.007157	-0.035535	-0.702500	0.141718	0.224217	0.216172	-0.643343	-0.398435	-0.616951
40451	9.618565	2.130978	-1.361934	0.014837	0.007887	-0.050068	-0.700937	0.141932	0.225208	0.215808	-0.642868	-0.399106	-0.617141
40452	9.483606	2.239275	-1.409323	0.026219	0.015938	-0.000522	-0.702780	0.141039	0.223468	0.216292	-0.642623	-0.399323	-0.617085
40453	9.433378	2.151169	-1.323475	0.053903	0.002349	0.009624	-0.702229	0.142582	0.224127	0.217118	-0.642521	-0.399735	-0.616635
40454	9.541352	2.082920	-1.354529	0.086932	0.020405	0.045456	-0.702532	0.144035	0.223937	0.218977	-0.642329	-0.400081	-0.615953
40455	9.488054	2.066718	-1.384043	0.132102	0.038022	0.056512	-0.700880	0.147208	0.223269	0.221670	-0.641814	-0.400694	-0.615127
40456	9.507339	1.951936	-1.334786	0.127878	0.002297	0.038196	-0.703742	0.148756	0.221976	0.223819	-0.641597	-0.401715	-0.613908
40457	9.478054	1.940589	-1.377245	0.117719	0.023135	-0.002241	-0.702653	0.150860	0.219828	0.225487	-0.640849	-0.402963	-0.613261
40458	9.507390	1.922577	-1.315655	0.116172	0.039166	0.006912	-0.704509	0.151374	0.218743	0.227397	-0.639972	-0.404073	-0.612741
40459	9.564595	1.840339	-1.361811	0.103641	0.027517	0.017915	-0.702567	0.153710	0.217453	0.229170	-0.639391	-0.404861	-0.612167
40460	9.555380	1.893325	-1.329718	0.055338	0.012609	-0.007840	-0.702573	0.154140	0.217480	0.229899	-0.638996	-0.405527	-0.611865
40461	9.546018	2.014861	-1.345485	0.024761	0.035547	0.010433	-0.703145	0.153385	0.215452	0.230638	-0.638614	-0.405405	-0.612066
40462	9.516708	1.962095	-1.373719	0.045889	0.049411	-0.022597	-0.704281	0.152884	0.214297	0.231361	-0.637693	-0.405972	-0.612378
40463	9.589900	1.889276	-1.227167	0.031463	0.055462	-0.015286	-0.704031	0.154938	0.213431	0.232036	-0.636825	-0.406164	-0.612898
40464	9.526288	1.888959	-1.350399	0.057724	0.076171	0.006736	-0.704609	0.154484	0.211138	0.233482	-0.635758	-0.406372	-0.613318
40465	9.513814	1.953882	-1.122447	-0.007111	0.067384	-0.090624	-0.704899	0.153725	0.209108	0.232841	-0.634307	-0.406988	-0.614655
40466	9.562366	1.918770	-1.061687	0.046788	0.107943	-0.063050	-0.705722	0.149593	0.205595	0.233542	-0.632331	-0.407794	-0.615889
40467	9.451433	1.968484	-1.093447	0.026089	0.155140	-0.020057	-0.707748	0.150672	0.201852	0.234909	-0.630208	-0.407503	-0.617736
40468	9.346107	2.007030	-1.019206	0.058196	0.208295	0.012939	-0.708344	0.149259	0.195671	0.237498	-0.627549	-0.407007	-0.619776
40469	9.342141	1.981181	-0.898448	0.083502	0.249642	-0.002677	-0.710682	0.151308	0.189865	0.240563	-0.624099	-0.406741	-0.622247
40470	9.448462	1.965284	-0.854217	0.094414	0.260891	-0.006322	-0.712457	0.153104	0.183187	0.243781	-0.620428	-0.406661	-0.624713
40471	9.371483	2.099746	-0.893941	0.112925	0.275121	0.001036	-0.714249	0.153271	0.171584	0.247450	-0.616506	-0.406569	-0.627209
40472	9.589912	2.122322	-0.703888	0.143785	0.297804	-0.009893	-0.716334	0.154426	0.160472	0.251522	-0.612053	-0.406948	-0.629700
40473	9.528213	2.301587	-0.656931	0.155874	0.285414	-0.034606	-0.718089	0.154779	0.153845	0.255328	-0.607442	-0.407753	-0.632107
40474	9.534725	2.471764	-0.511132	0.130226	0.240095	-0.029962	-0.719571	0.155048	0.145934	0.258483	-0.603584	-0.408457	-0.634063
40475	9.760520	2.303125	-0.532754	0.067196	0.120000	-0.050058	-0.719896	0.154764	0.140104	0.259643	-0.601359	-0.409165	-0.635246
40476	9.794376	2.229504	-0.486189	0.042631	0.110312	-0.009721	-0.720198	0.153549	0.135634	0.260936	-0.599749	-0.409180	-0.636228
40477	9.721293	2.031398	-0.504071	0.015042	0.056633	0.058162	-0.722496	0.154700	0.133459	0.262323	-0.599479	-0.408253	-0.636506
40478	9.620549	2.094717	-0.470904	-0.099398	-0.009784	0.096572	-0.720836	0.157429	0.133047	0.262281	-0.601007	-0.405809	-0.636647
40479	9.717497	2.185742	-0.437703	-0.149346	-0.045465	0.080053	-0.720567	0.159903	0.135327	0.261133	-0.603068	-0.403061	-0.636915
40480	9.600212	2.312022	-0.389013	-0.195282	-0.091279	0.078198	-0.719956	0.159370	0.140110	0.259032	-0.605972	-0.400027	-0.636930
40481	9.569307	2.435897	-0.387050	-0.201335	-0.132636	0.061750	-0.718700	0.162785	0.143432	0.256300	-0.609235	-0.397286	-0.636637
40482	9.579145	2.608654	-0.434603	-0.252918	-0.165074	0.052555	-0.717663	0.163570	0.150563	0.252570	-0.613135	-0.394189	-0.636309
40483	9.395948	2.536879	-0.411310	-0.169664	-0.202173	0.021527	-0.716614	0.162954	0.156896	0.249130	-0.616756	-0.392689	-0.635091
40484	9.490333	2.573851	-0.685142	-0.168872	-0.220554	0.052774	-0.715145	0.163287	0.164278	0.245974	-0.620901	-0.390905	-0.633382
40485	9.323907	2.609444	-0.719750	-0.089128	-0.126924	0.083946	-0.713984	0.164972	0.170613	0.244874	-0.623622	-0.389285	-0.632131
40486	9.186550	2.439689	-0.648084	0.004371	-0.101676	0.087702	-0.712578	0.168732	0.175658	0.245232	-0.625667	-0.388657	-0.630356
40487	9.173350	2.427832	-0.480994	-0.013019	-0.048148	0.116945	-0.711192	0.172617	0.178158	0.246087	-0.627254	-0.387210	-0.629335
40488	9.284616	2.494611	-0.455733	-0.032047	-0.044596	0.089412	-0.710239	0.175486	0.178045	0.246451	-0.628763	-0.385817	-0.628541
40489	9.818744	2.306910	-0.484180	-0.084926	-0.022227	0.058161	-0.711376	0.177919	0.181612	0.245847	-0.629901	-0.384083	-0.628700
40490	9.653062	1.950276	-0.567269	-0.148777	-0.061049	0.032308	-0.709397	0.179773	0.184262	0.243894	-0.631745	-0.382015	-0.628871
40491	9.604467	1.848877	-0.575775	-0.146866	-0.026025	0.031310	-0.710515	0.180239	0.186855	0.242139	-0.633009	-0.379849	-0.629589
40492	9.673292	1.706330	-0.651745	-0.148896	-0.041732	-0.044839	-0.709902	0.178362	0.189710	0.239356	-0.634012	-0.378652	-0.630365
40493	9.592390	1.701991	-0.827498	-0.168529	-0.002728	-0.065150	-0.711137	0.176950	0.192470	0.236289	-0.634340	-0.377309	-0.631995
40494	9.726786	1.582483	-0.847797	-0.201030	0.047606	-0.089142	-0.710824	0.175045	0.193057	0.232954	-0.634109	-0.375580	-0.634490
40495	9.760295	1.697276	-0.925600	-0.211262	0.077427	-0.063493	-0.713322	0.171324	0.193415	0.229971	-0.633617	-0.373277	-0.637423
40496	10.184119	1.645998	-0.941785	-0.233809	0.094183	-0.157072	-0.714684	0.166508	0.192275	0.225691	-0.632406	-0.371757	-0.641033
40497	10.168185	1.697462	-1.153423	-0.355858	0.027098	-0.199414	-0.715994	0.158062	0.191758	0.218760	-0.632165	-0.369511	-0.644959
40498	9.557028	1.436780	-0.924527	-0.396962	0.006375	-0.161094	-0.717302	0.151998	0.195503	0.211692	-0.632703	-0.366296	-0.648614
40499	9.679737	1.427159	-0.634481	-0.382110	-0.038855	-0.113244	-0.718491	0.146595	0.197445	0.205053	-0.633992	-0.362833	-0.651429
40500	10.108143	1.546995	-0.753591	-0.328332	-0.151454	-0.109178	-0.717654	0.139848	0.202687	0.198355	-0.636595	-0.360461	-0.652280
40501	9.952901	1.740117	-0.966342	-0.229612	-0.240920	-0.033610	-0.717784	0.134169	0.212828	0.193229	-0.640424	-0.358731	-0.651024
40502	9.613762	1.584636	-1.128592	-0.177210	-0.220045	0.076462	-0.714893	0.134583	0.221052	0.190363	-0.644606	-0.356195	-0.649131
40503	9.415258	1.431522	-1.180140	-0.168428	-0.195996	0.197490	-0.712181	0.137344	0.228432	0.189350	-0.649237	-0.352078	-0.647054
40504	9.320497	1.439112	-0.973639	-0.090104	-0.127398	0.247069	-0.710657	0.142176	0.232125	0.190471	-0.653046	-0.348091	-0.645046
40505	9.382871	1.326961	-0.962210	-0.149248	-0.109170	0.222146	-0.708279	0.148298	0.238585	0.190640	-0.656621	-0.343534	-0.643809
40506	9.653101	1.339088	-0.923926	-0.081230	-0.077127	0.300284	-0.706100	0.157288	0.242389	0.192903	-0.660061	-0.338745	-0.642152
40507	9.782883	1.241207	-0.927003	-0.069532	-0.136640	0.263711	-0.703041	0.164487	0.247208	0.194479	-0.663928	-0.334734	-0.639790
40508	9.783746	1.359210	-0.865877	-0.118673	-0.167698	0.277451	-0.700236	0.169128	0.251444	0.195322	-0.668464	-0.330089	-0.637218
40509	9.816977	1.176926	-0.853815	-0.153399	-0.221833	0.214134	-0.695436	0.175130	0.259575	0.194584	-0.673355	-0.325957	-0.634415
40510	9.524010	1.289420	-0.769658	-0.171540	-0.188919	0.217673	-0.692897	0.180210	0.266677	0.193793	-0.677910	-0.321489	-0.632081
40511	9.400867	1.149256	-0.741811	-0.194765	-0.163040	0.201020	-0.689518	0.185326	0.272780	0.192706	-0.682062	-0.316742	-0.630342
40512	9.623638	1.192145	-0.621838	-0.219123	-0.085525	0.137596	-0.686946	0.187550	0.279419	0.190897	-0.684933	-0.312335	-0.629977
40513	9.741117	1.365529	-0.772450	-0.134638	-0.039965	0.111129	-0.684519	0.187797	0.282390	0.190276	-0.686682	-0.309072	-0.629871
40514	9.737961	1.625390	-0.978376	-0.110026	0.053159	0.030317	-0.684963	0.190576	0.284554	0.189462	-0.686705	-0.306971	-0.631118
40515	9.792785	1.821171	-1.138576	0.002440	0.044335	-0.074013	-0.685805	0.189483	0.283643	0.188889	-0.685711	-0.307670	-0.632029
40516	9.303193	1.473462	-1.354426	0.025954	0.134339	-0.026570	-0.687629	0.186752	0.281219	0.189722	-0.683838	-0.307757	-0.633764
40517	9.475442	1.337836	-1.458375	0.080269	0.193507	0.013827	-0.689234	0.188378	0.277933	0.192227	-0.681197	-0.307681	-0.635886
40518	9.524796	1.486688	-1.372290	0.079566	0.176515	-0.009966	-0.690858	0.191051	0.273861	0.194259	-0.678668	-0.308054	-0.637789
40519	9.744354	1.626123	-1.396501	0.087830	0.141455	-0.039185	-0.693147	0.190951	0.270757	0.195846	-0.676322	-0.309006	-0.639334
40520	9.520323	1.798313	-1.459467	0.054467	0.042415	-0.044620	-0.694300	0.190821	0.267923	0.196268	-0.675378	-0.310049	-0.639698
40521	9.909233	1.515185	-1.529000	0.087604	0.071695	-0.041813	-0.696008	0.189565	0.264740	0.197360	-0.673912	-0.311328	-0.640286
40522	9.943042	1.646528	-1.575304	0.094599	0.012689	0.021636	-0.696444	0.190433	0.264799	0.198986	-0.673597	-0.312109	-0.639734
40523	9.639046	1.454201	-1.541033	0.047010	-0.020487	0.023333	-0.695899	0.193210	0.266670	0.199770	-0.673889	-0.312373	-0.639053
40524	9.432960	1.219507	-1.293300	0.001165	-0.027565	0.019507	-0.696189	0.194055	0.267151	0.199867	-0.674441	-0.312157	-0.638545
40525	9.350755	1.470029	-1.124334	-0.073943	-0.042104	0.019413	-0.693481	0.194046	0.269394	0.198826	-0.675473	-0.311023	-0.638333
40526	9.720009	1.568869	-1.094019	-0.090176	-0.053229	-0.039227	-0.695022	0.195432	0.273892	0.196784	-0.676346	-0.310538	-0.638277
40527	9.791837	1.778927	-1.242685	-0.132131	-0.126569	-0.026299	-0.695946	0.192928	0.278283	0.193828	-0.678391	-0.309622	-0.637456
40528	9.651246	1.469164	-1.217707	-0.203823	-0.176480	-0.035617	-0.692857	0.188358	0.285342	0.189517	-0.681282	-0.308107	-0.636402
40529	9.521420	1.620784	-1.243265	-0.275181	-0.173066	0.033969	-0.691648	0.186701	0.292318	0.185073	-0.684800	-0.304719	-0.635565
40530	9.454552	1.773864	-1.230104	-0.292226	-0.161594	0.011907	-0.689561	0.183137	0.299733	0.180238	-0.688073	-0.301354	-0.635024
40531	9.323804	1.910699	-1.057649	-0.364312	-0.184864	-0.012054	-0.686867	0.177731	0.309296	0.173874	-0.691706	-0.297493	-0.634672
40532	9.279343	2.123345	-0.977301	-0.422666	-0.181110	-0.072706	-0.683614	0.172494	0.318156	0.166016	-0.695094	-0.293662	-0.634859
40533	9.126711	2.255800	-0.828212	-0.467766	-0.158042	-0.118717	-0.684160	0.165170	0.326779	0.156965	-0.697966	-0.289845	-0.635764
40534	10.014975	2.395029	-1.007873	-0.529739	-0.120307	-0.251732	-0.683501	0.152362	0.335330	0.145654	-0.699732	-0.286884	-0.637854
40535	9.890453	2.291424	-1.172981	-0.412146	-0.160180	-0.299203	-0.682699	0.138472	0.342394	0.135016	-0.701244	-0.286239	-0.638823
40536	9.442623	1.829158	-1.548151	-0.370108	-0.115395	-0.343424	-0.684125	0.122006	0.349885	0.124757	-0.701797	-0.286520	-0.640174
40537	9.460793	1.909010	-1.724645	-0.337215	0.035862	-0.256420	-0.684038	0.107371	0.354781	0.116816	-0.700713	-0.285675	-0.643231
40538	10.572184	1.543480	-1.816905	-0.337273	0.075069	-0.230609	-0.686590	0.097556	0.356176	0.109534	-0.699276	-0.284277	-0.646686
40539	9.906404	1.729894	-1.984035	-0.162647	0.046014	-0.092706	-0.687031	0.089115	0.358204	0.106220	-0.698550	-0.283321	-0.648440
40540	9.074629	1.571336	-1.659263	-0.151529	0.038040	-0.086449	-0.687117	0.084539	0.357634	0.103186	-0.697965	-0.282376	-0.649970
40541	9.567180	1.429578	-1.475701	-0.301044	0.004283	-0.098524	-0.689417	0.076497	0.358003	0.097653	-0.698020	-0.279756	-0.651896
40542	9.969723	1.462429	-1.785240	-0.225389	-0.049709	0.033925	-0.689608	0.070908	0.360491	0.094666	-0.699368	-0.276338	-0.652350
40543	9.627735	1.559634	-1.800803	-0.111570	-0.129209	0.125972	-0.687010	0.070188	0.365526	0.093993	-0.702036	-0.273270	-0.650872
40544	9.380275	1.466731	-1.975736	-0.167065	-0.129731	0.136800	-0.686997	0.071708	0.369735	0.092729	-0.704848	-0.269330	-0.649655
40545	9.289689	1.529073	-1.875319	-0.137920	-0.120540	0.166198	-0.685119	0.072528	0.375867	0.092274	-0.707660	-0.265307	-0.648317
40546	9.420382	1.507645	-1.793387	-0.120724	-0.101844	0.191922	-0.681318	0.076594	0.379773	0.092553	-0.710271	-0.261159	-0.647106
40547	9.527469	1.563581	-1.681080	-0.098419	-0.093456	0.204835	-0.680346	0.080287	0.383399	0.093317	-0.712840	-0.257022	-0.645826
40548	9.441931	1.649879	-1.561372	-0.121031	-0.093842	0.180933	-0.678489	0.082427	0.389047	0.093498	-0.715252	-0.253015	-0.644714
40549	9.485772	1.512169	-1.443131	-0.151638	-0.146498	0.169937	-0.674636	0.082734	0.393284	0.092790	-0.718391	-0.248765	-0.642977
40550	9.504511	1.498342	-1.506727	-0.187650	-0.127098	0.155155	-0.673080	0.085112	0.397106	0.091508	-0.721187	-0.244318	-0.641735
40551	9.447432	1.516945	-1.417511	-0.126426	-0.080139	0.182720	-0.669804	0.086950	0.402579	0.091662	-0.723447	-0.240058	-0.640777
40552	9.526022	1.494299	-1.217691	-0.093832	-0.039671	0.166222	-0.668982	0.091492	0.406544	0.092265	-0.724984	-0.236449	-0.640295
40553	9.449966	1.478363	-1.074848	-0.087043	-0.016317	0.144161	-0.667704	0.092380	0.408573	0.092808	-0.726133	-0.233114	-0.640137
40554	9.489973	1.534088	-0.911723	-0.023084	0.015116	0.138754	-0.666864	0.094688	0.411121	0.094316	-0.726698	-0.230675	-0.640159
40555	9.428201	1.545187	-0.803056	0.034134	0.010501	0.089315	-0.667177	0.096463	0.410242	0.096047	-0.726990	-0.229626	-0.639947
40556	10.278817	1.540955	-1.115101	0.065914	0.125842	0.102217	-0.671189	0.099190	0.408750	0.098887	-0.725791	-0.228638	-0.641228
40557	9.827120	1.611207	-1.592939	0.131546	0.083583	0.096804	-0.670101	0.102092	0.407928	0.102463	-0.724967	-0.228585	-0.641617
40558	8.953799	1.492300	-1.669752	0.141427	0.239190	0.108287	-0.673132	0.105133	0.405595	0.106978	-0.722169	-0.228219	-0.644161
40559	9.398756	1.796179	-1.597452	0.138238	0.368194	0.045831	-0.678476	0.108746	0.398214	0.111267	-0.717392	-0.228393	-0.648695
40560	10.786860	1.615444	-1.510442	0.171889	0.326509	0.006787	-0.685389	0.111647	0.388251	0.115310	-0.712860	-0.229695	-0.652514
40561	10.473892	1.768363	-1.536389	0.190745	0.121348	0.049316	-0.690277	0.113476	0.381888	0.119241	-0.711134	-0.231061	-0.653208
40562	9.599516	1.265933	-1.586677	0.252807	0.147197	0.072974	-0.693749	0.116613	0.377721	0.124462	-0.709011	-0.232866	-0.653901
40563	9.351208	1.228172	-1.894075	0.258038	0.110544	0.100499	-0.693698	0.121262	0.373899	0.129951	-0.707477	-0.234410	-0.653942
40564	9.404477	1.134667	-1.821795	0.189391	0.116611	0.063651	-0.695760	0.125744	0.371222	0.134009	-0.705828	-0.235584	-0.654484
40565	9.502281	1.263216	-1.694174	0.055137	0.051819	0.045188	-0.699200	0.127234	0.368370	0.135613	-0.705334	-0.235416	-0.654746
40566	9.417185	1.251181	-1.476086	-0.048228	-0.007962	0.017540	-0.697527	0.128958	0.367895	0.135203	-0.705701	-0.234546	-0.654748
40567	9.380220	1.297451	-1.290819	-0.111311	-0.042420	0.057851	-0.698040	0.126128	0.369991	0.134168	-0.706955	-0.232286	-0.654414
40568	9.689246	1.328398	-1.229708	-0.150175	-0.050530	0.042265	-0.696459	0.125037	0.371184	0.132418	-0.708269	-0.229821	-0.654220
40569	9.705211	1.373763	-1.365281	-0.199136	-0.062049	-0.009190	-0.696985	0.123478	0.373786	0.129154	-0.709691	-0.227421	-0.654170
40570	9.675064	1.454848	-1.247678	-0.234845	-0.099407	0.063299	-0.696047	0.118433	0.376581	0.126261	-0.711929	-0.223678	-0.653593
40571	9.396123	1.382629	-1.141094	-0.246264	-0.044734	0.041097	-0.693761	0.117481	0.377634	0.123038	-0.713438	-0.219910	-0.653840
40572	9.528827	1.401586	-0.817418	-0.317723	-0.064095	-0.063572	-0.693667	0.111745	0.380110	0.117549	-0.714785	-0.216891	-0.654387
40573	9.608623	1.861522	-0.976830	-0.314762	-0.031133	-0.091057	-0.691988	0.104228	0.383168	0.111648	-0.715636	-0.214085	-0.655414
40574	9.404261	1.635327	-0.820897	-0.337029	0.016346	-0.177507	-0.693010	0.096282	0.384098	0.104629	-0.715446	-0.212136	-0.657410
40575	9.584891	2.027587	-0.689824	-0.260520	0.040846	-0.190133	-0.692030	0.085664	0.383139	0.098480	-0.714727	-0.211301	-0.659408
40576	9.650245	1.808862	-0.870030	-0.220716	0.080268	-0.281904	-0.697288	0.074649	0.380513	0.091959	-0.712961	-0.212171	-0.661977
40577	9.335513	1.902131	-0.787600	-0.193906	0.143546	-0.311366	-0.698270	0.061547	0.377999	0.085571	-0.710156	-0.213746	-0.665334
40578	9.336354	1.685344	-0.897745	-0.237438	0.150744	-0.368392	-0.700316	0.052208	0.372469	0.077954	-0.707019	-0.215466	-0.669045
40579	10.491476	1.806694	-1.150308	-0.308980	0.252880	-0.282175	-0.703861	0.038695	0.367401	0.070793	-0.702948	-0.214887	-0.674296
40580	10.084169	1.189491	-1.206735	-0.131379	0.280582	-0.076530	-0.708542	0.034816	0.359969	0.069127	-0.699078	-0.213691	-0.678858
40581	9.862486	1.039818	-1.141446	-0.285923	0.103483	-0.126170	-0.710895	0.025219	0.351022	0.063796	-0.697613	-0.211362	-0.681610
40582	9.874425	1.313777	-0.961355	-0.426169	0.017116	-0.091384	-0.712503	0.017263	0.349404	0.056745	-0.697562	-0.206761	-0.683694
40583	9.908309	1.720601	-1.114566	-0.379979	-0.029410	0.070345	-0.712753	0.014282	0.348652	0.052244	-0.698777	-0.200528	-0.684667
40584	9.511278	1.329045	-1.184399	-0.289385	-0.046553	0.105262	-0.711884	0.013489	0.349870	0.049517	-0.700179	-0.195092	-0.685008
40585	9.387697	1.531795	-1.048015	-0.213239	-0.030503	0.078786	-0.711888	0.013646	0.349597	0.047473	-0.701239	-0.190996	-0.685223
40586	9.442136	1.445998	-0.828379	-0.221330	-0.055609	0.052205	-0.711266	0.011318	0.352849	0.044915	-0.702462	-0.187213	-0.685187
40587	9.687757	1.454315	-0.854420	-0.211696	-0.057597	0.070633	-0.711260	0.011017	0.353113	0.042694	-0.703837	-0.183253	-0.684989
40588	9.537224	1.667786	-0.779763	-0.189836	-0.042748	0.066987	-0.711125	0.011855	0.353590	0.040827	-0.704882	-0.179676	-0.684975
40589	9.614864	1.495580	-0.638856	-0.199847	-0.044440	0.033930	-0.710240	0.009504	0.354285	0.038327	-0.705911	-0.176367	-0.684920
40590	9.614061	1.656203	-0.500092	-0.173205	-0.010805	0.070662	-0.710097	0.009761	0.354867	0.036838	-0.706498	-0.172917	-0.685276
40591	9.642459	1.615443	-0.549731	-0.178658	-0.000652	0.070633	-0.709665	0.008518	0.353651	0.035300	-0.707015	-0.169333	-0.685719
40592	9.590639	1.642997	-0.407511	-0.160597	0.007181	0.061478	-0.711086	0.009230	0.354276	0.033926	-0.707295	-0.166170	-0.686273
40593	9.723533	1.334112	-0.230912	-0.173254	-0.001158	0.032088	-0.709940	0.007410	0.352875	0.031948	-0.707659	-0.163185	-0.686708
40594	9.706544	1.510054	-0.320921	-0.157671	-0.018908	0.035839	-0.711901	0.005717	0.352787	0.030174	-0.708194	-0.160436	-0.686885
40595	9.722613	1.521767	-0.118539	-0.074771	-0.002875	0.056174	-0.709914	0.004861	0.352005	0.029925	-0.708575	-0.158448	-0.686965
40596	9.855604	1.194959	-0.231928	-0.095585	-0.046474	0.032318	-0.710477	0.004849	0.352435	0.028889	-0.709433	-0.156609	-0.686545
40597	9.725686	1.324788	-0.260040	-0.124904	-0.024554	0.098283	-0.708769	0.004774	0.353407	0.028460	-0.710255	-0.153323	-0.686455
40598	9.769930	1.386376	-0.174333	-0.098080	-0.052894	0.078217	-0.708787	0.006742	0.354382	0.027995	-0.711337	-0.150795	-0.685913
40599	9.507926	1.322992	-0.372686	-0.051390	-0.063992	0.045218	-0.708754	0.005086	0.355838	0.027776	-0.712477	-0.149278	-0.685070
40600	9.739676	1.540139	-0.411340	-0.002318	-0.050435	0.032532	-0.708210	0.006009	0.354472	0.028048	-0.713330	-0.148704	-0.684296
40601	10.105290	1.714321	-0.571227	0.014785	-0.013963	-0.084838	-0.707008	0.001595	0.356028	0.027138	-0.713354	-0.149921	-0.684042
40602	9.559253	1.496303	-0.663342	-0.031034	0.050713	-0.026466	-0.707552	-0.000125	0.356067	0.026487	-0.712662	-0.149731	-0.684829
40603	9.265451	1.488302	-0.635498	-0.073978	0.070805	0.008221	-0.708552	-0.000723	0.353911	0.025840	-0.711850	-0.148360	-0.685996
40604	9.472165	1.800628	-0.525246	-0.042348	0.067595	0.030411	-0.708799	-0.004919	0.351523	0.025854	-0.711100	-0.147192	-0.687024
40605	9.748533	1.773149	-0.610643	-0.038293	0.033870	-0.020858	-0.708234	-0.005453	0.350491	0.025193	-0.710687	-0.146754	-0.687570
40606	9.642995	1.899873	-0.601039	0.012822	0.033917	-0.024430	-0.710781	-0.007025	0.348148	0.025153	-0.710205	-0.147157	-0.687983
40607	9.918927	1.814621	-0.718199	0.004852	-0.001513	-0.046368	-0.709205	-0.009548	0.346273	0.024636	-0.710183	-0.147706	-0.687908
40608	9.981270	1.985454	-0.830532	0.005504	0.012744	-0.022494	-0.708753	-0.011312	0.346867	0.024448	-0.710003	-0.147982	-0.688040
40609	9.634958	1.649437	-0.909147	0.111402	0.048687	0.032575	-0.709053	-0.010145	0.346659	0.026666	-0.709477	-0.148864	-0.688310
40610	9.587460	1.702219	-0.841806	0.098672	0.052631	-0.033521	-0.710365	-0.008709	0.344209	0.027774	-0.708662	-0.150565	-0.688736
40611	9.452724	2.034520	-0.955378	0.178858	0.056718	-0.044360	-0.711102	-0.008128	0.341416	0.029895	-0.707758	-0.153479	-0.688933
40612	9.727107	1.942900	-0.958991	0.202286	0.024213	-0.055228	-0.711675	-0.008481	0.339981	0.032080	-0.707193	-0.156923	-0.688639
40613	9.863968	1.823278	-0.972136	0.160527	-0.020350	-0.108448	-0.710250	-0.008558	0.341097	0.032805	-0.707152	-0.160550	-0.687810
40614	9.649285	1.808102	-0.993192	0.169990	-0.017847	-0.027737	-0.711097	-0.008559	0.341389	0.034776	-0.707260	-0.163180	-0.686984
40615	9.633166	1.545255	-1.095757	0.115821	-0.056252	0.001530	-0.710245	-0.008449	0.341813	0.036261	-0.708096	-0.164664	-0.685690
40616	9.618896	1.735274	-1.151958	0.080402	-0.080151	0.049240	-0.708554	-0.006168	0.344635	0.037811	-0.709365	-0.165011	-0.684209
40617	9.546463	1.687250	-1.149562	-0.021563	-0.107413	0.001347	-0.707969	-0.006015	0.347192	0.037171	-0.711010	-0.164661	-0.682619
40618	9.603888	1.760727	-1.233359	-0.059426	-0.151156	0.027057	-0.706397	-0.005726	0.349606	0.036200	-0.713271	-0.163463	-0.680598
40619	9.468790	1.591217	-1.181101	-0.168351	-0.163876	0.059841	-0.704485	-0.008561	0.353948	0.034073	-0.715978	-0.160325	-0.678609
40620	9.483801	1.577953	-1.104451	-0.207484	-0.136244	0.030361	-0.702489	-0.008401	0.355925	0.031076	-0.718123	-0.157049	-0.677251
40621	9.633503	1.837351	-1.175994	-0.213626	-0.262582	0.019614	-0.701128	-0.012382	0.360342	0.027437	-0.722030	-0.153931	-0.673962
40622	9.437840	1.849997	-0.931869	-0.171369	-0.088685	-0.059526	-0.699033	-0.019583	0.362707	0.023880	-0.723197	-0.152407	-0.673193
40623	9.601229	2.227718	-1.152917	-0.169275	0.014825	-0.127496	-0.698959	-0.023079	0.366459	0.019727	-0.722851	-0.151881	-0.673817
40624	9.535846	2.134294	-0.844305	-0.099609	0.082355	-0.059587	-0.698918	-0.027704	0.363899	0.017731	-0.721662	-0.151248	-0.675288
40625	9.660315	1.651942	-0.748236	-0.085815	0.211749	-0.037795	-0.701501	-0.028671	0.358048	0.016583	-0.718872	-0.150481	-0.678457
40626	9.480646	1.788629	-0.358968	-0.118926	0.175866	-0.177279	-0.705699	-0.035552	0.352976	0.012997	-0.716045	-0.151238	-0.681350
40627	9.415096	1.907017	-0.471691	-0.225767	0.085668	-0.125957	-0.707362	-0.042122	0.346623	0.008268	-0.714692	-0.149863	-0.683146
40628	9.716078	2.154078	-0.606946	-0.282580	0.097175	-0.129653	-0.708012	-0.048839	0.342946	0.002752	-0.713071	-0.147721	-0.685347
40629	9.629761	2.197838	-0.569614	-0.234429	0.070685	-0.104753	-0.710777	-0.055307	0.340723	-0.001867	-0.711935	-0.145927	-0.686914
40630	9.553514	2.304190	-0.503265	-0.209134	0.095343	-0.118504	-0.708597	-0.062054	0.336734	-0.006193	-0.710325	-0.144624	-0.688828
40631	9.645232	2.137424	-0.413576	-0.196660	0.015546	-0.123862	-0.710218	-0.069666	0.334003	-0.010704	-0.709852	-0.143613	-0.689471
40632	9.596619	2.148256	-0.472076	-0.214258	-0.008707	-0.164242	-0.710170	-0.074735	0.331699	-0.016029	-0.709506	-0.142871	-0.689878
40633	9.596521	2.377696	-0.581692	-0.166664	-0.031378	-0.125540	-0.710077	-0.081133	0.332999	-0.020275	-0.709648	-0.142284	-0.689742
40634	9.456203	2.301604	-0.620420	-0.099320	-0.045798	-0.103408	-0.710022	-0.085042	0.333462	-0.023238	-0.710003	-0.142244	-0.689291
40635	9.508469	2.092781	-0.628567	-0.108292	-0.046089	-0.097943	-0.709098	-0.090810	0.333375	-0.026313	-0.710435	-0.142059	-0.688774
40636	9.586080	2.237703	-0.625694	-0.121798	-0.069931	-0.052011	-0.707483	-0.093829	0.335723	-0.028958	-0.711244	-0.140961	-0.688057
40637	9.615677	2.211239	-0.837127	-0.104928	-0.053226	-0.039164	-0.705876	-0.096533	0.337524	-0.031189	-0.711935	-0.139976	-0.687446
40638	9.558558	2.381132	-0.816974	-0.113309	-0.065192	-0.007947	-0.705557	-0.098077	0.339551	-0.033093	-0.712797	-0.138369	-0.686789
40639	9.520348	2.200311	-0.695946	-0.048953	-0.081816	0.005017	-0.705838	-0.097684	0.340430	-0.033994	-0.714036	-0.137501	-0.685632
40640	9.518096	2.258589	-0.700313	-0.036979	-0.078561	0.042664	-0.705242	-0.098133	0.343516	-0.034152	-0.715264	-0.136209	-0.684601
40641	9.587834	2.075416	-0.641311	-0.032397	-0.060221	0.074746	-0.704529	-0.097640	0.344959	-0.033792	-0.716404	-0.134574	-0.683750
40642	9.517978	2.122208	-0.657718	-0.090202	-0.106214	0.107731	-0.703816	-0.096218	0.348019	-0.033898	-0.718140	-0.131600	-0.682500
40643	9.536250	2.036026	-0.750754	-0.113530	-0.096012	0.123255	-0.701720	-0.093156	0.349468	-0.034125	-0.719827	-0.128123	-0.681372
40644	9.502323	2.156111	-0.826000	-0.101589	-0.085281	0.159057	-0.702280	-0.091988	0.352241	-0.033638	-0.721380	-0.124266	-0.680468
40645	9.644641	2.008511	-0.745325	-0.028785	-0.069537	0.107799	-0.702037	-0.088030	0.353622	-0.032780	-0.722707	-0.122175	-0.679481
40646	9.568860	1.847512	-0.816007	-0.050065	-0.059624	0.096685	-0.701485	-0.086625	0.354130	-0.032334	-0.723776	-0.119935	-0.678762
40647	9.578620	1.952111	-0.844677	-0.067756	-0.057762	0.050787	-0.700204	-0.084953	0.357768	-0.032775	-0.724771	-0.118136	-0.677995
40648	9.564301	1.812943	-0.767751	-0.033731	-0.049686	0.021454	-0.699235	-0.083375	0.357574	-0.033087	-0.725530	-0.117215	-0.677327
40649	9.512543	1.869660	-0.630175	-0.027158	-0.014962	0.025084	-0.700479	-0.083933	0.360530	-0.033177	-0.725902	-0.116355	-0.677072
40650	9.681056	1.822416	-0.631954	-0.038511	-0.028634	-0.022601	-0.700025	-0.085703	0.361265	-0.034110	-0.726269	-0.116018	-0.676690
40651	9.606114	1.845317	-0.672482	-0.082262	-0.039999	-0.015341	-0.697888	-0.086344	0.361914	-0.035594	-0.726840	-0.114970	-0.676179
40652	9.622889	1.818533	-0.673284	-0.159725	-0.053190	-0.037494	-0.698819	-0.090540	0.362652	-0.038544	-0.727412	-0.113195	-0.675702
40653	9.604326	2.054004	-0.680716	-0.147081	-0.062621	0.027728	-0.697382	-0.092276	0.362388	-0.040434	-0.728319	-0.110618	-0.675040
40654	9.593244	2.002939	-0.844893	-0.140755	-0.090191	0.026851	-0.697770	-0.093148	0.365599	-0.042319	-0.729534	-0.108132	-0.674015
40655	9.496439	2.145813	-0.958703	-0.099234	-0.042992	0.036031	-0.696461	-0.095369	0.366440	-0.043361	-0.730219	-0.106098	-0.673531
40656	9.535165	2.081828	-0.909842	-0.076352	-0.085450	0.005863	-0.693175	-0.095183	0.370391	-0.044579	-0.731370	-0.104785	-0.672407
40657	9.640948	2.096139	-0.947523	-0.010749	-0.045906	-0.042679	-0.694302	-0.095071	0.371402	-0.045398	-0.731999	-0.105093	-0.671619
40658	9.573232	2.028750	-0.950261	0.041346	-0.070010	-0.042565	-0.691290	-0.096397	0.373985	-0.045509	-0.732941	-0.106087	-0.670427
40659	9.501617	2.023199	-0.860658	0.061462	-0.044151	-0.045334	-0.691569	-0.095888	0.375438	-0.045301	-0.733599	-0.107404	-0.669511
40660	9.525476	2.111251	-0.928612	0.042838	-0.045217	-0.057279	-0.690268	-0.097657	0.375881	-0.045535	-0.734174	-0.108655	-0.668662
40661	9.544454	2.067738	-0.948930	0.062664	-0.033460	-0.070109	-0.689514	-0.100464	0.377117	-0.045618	-0.734629	-0.110362	-0.667877
40662	9.593045	2.156947	-0.935672	0.033973	-0.045830	-0.046262	-0.688091	-0.100125	0.378542	-0.045838	-0.735225	-0.111330	-0.667045
40663	9.530297	2.179508	-0.957334	0.039489	-0.081114	-0.041618	-0.685672	-0.099562	0.380966	-0.045990	-0.736348	-0.112266	-0.665637
40664	9.621229	2.170220	-1.035678	0.039297	-0.055631	-0.051736	-0.685638	-0.100290	0.384040	-0.046222	-0.737062	-0.113381	-0.664641
40665	9.423931	2.210118	-1.013546	-0.009578	-0.072486	-0.029819	-0.685040	-0.101947	0.385349	-0.046924	-0.738043	-0.113500	-0.663482
40666	9.512585	2.200617	-1.074896	-0.029481	-0.082155	-0.020651	-0.683044	-0.102852	0.385556	-0.047819	-0.739112	-0.113216	-0.662276
40667	9.486141	2.312890	-1.114240	-0.008900	-0.061047	-0.005034	-0.680762	-0.102847	0.387662	-0.048162	-0.739990	-0.112992	-0.661307
40668	9.509598	2.404085	-1.235300	0.008370	-0.077718	0.027158	-0.678900	-0.103001	0.390188	-0.047855	-0.741141	-0.112503	-0.660123
40669	9.523578	2.217013	-1.217718	0.074738	-0.099138	0.012613	-0.677750	-0.102051	0.393924	-0.046819	-0.742636	-0.113093	-0.658414
40670	9.463820	2.040300	-1.390556	0.075632	-0.084189	0.008873	-0.676913	-0.099060	0.397224	-0.045766	-0.743888	-0.113760	-0.656959
40671	9.324761	2.127860	-1.336473	0.061681	-0.093179	0.036373	-0.674333	-0.099014	0.401315	-0.044596	-0.745339	-0.113827	-0.655381
40672	9.582333	2.102116	-1.360767	0.063898	-0.075254	0.014379	-0.673366	-0.096761	0.402014	-0.043628	-0.746468	-0.114261	-0.654084
40673	9.502181	1.996464	-1.397107	0.043462	-0.063571	0.035388	-0.672235	-0.095038	0.404664	-0.042671	-0.747507	-0.114124	-0.652984
40674	9.497269	1.979587	-1.401865	-0.029628	-0.091356	0.041708	-0.671822	-0.092975	0.406492	-0.042775	-0.748822	-0.112920	-0.651679
40675	9.513744	2.009424	-1.465091	-0.040457	-0.043496	0.042535	-0.670408	-0.091522	0.408697	-0.042929	-0.749537	-0.111592	-0.651074
40676	9.549997	1.977272	-1.437670	-0.038339	-0.073776	0.056355	-0.669843	-0.090460	0.410318	-0.042932	-0.750643	-0.110068	-0.650060
40677	9.501429	1.990463	-1.491325	0.005354	-0.065999	0.047242	-0.668444	-0.087982	0.412162	-0.042383	-0.751695	-0.109242	-0.649019
40678	9.482366	2.002420	-1.468794	0.043770	-0.049438	0.045453	-0.666311	-0.087135	0.414747	-0.041244	-0.752525	-0.108965	-0.648175
40679	9.578840	2.069880	-1.486456	0.056996	-0.075920	-0.004913	-0.665485	-0.084217	0.416624	-0.040618	-0.753628	-0.109586	-0.646828
40680	9.554264	2.036743	-1.534064	0.085758	-0.080385	-0.024131	-0.664874	-0.085944	0.419347	-0.039813	-0.754736	-0.110876	-0.645365
40681	9.433442	1.960132	-1.544538	0.090745	-0.071859	-0.044362	-0.662897	-0.084084	0.421856	-0.039178	-0.755715	-0.112530	-0.643969
40682	9.418283	2.029756	-1.664295	0.050317	-0.063009	-0.051791	-0.661182	-0.083265	0.425153	-0.039220	-0.756501	-0.113802	-0.642820
40683	9.505107	1.941206	-1.617393	0.061565	-0.075653	-0.040732	-0.661875	-0.082410	0.428475	-0.038987	-0.757506	-0.115020	-0.641432
40684	9.473013	2.040332	-1.758064	0.044305	-0.066834	-0.002237	-0.657351	-0.082171	0.428021	-0.038496	-0.758445	-0.115456	-0.640272
40685	9.450954	1.938694	-1.762733	0.054044	-0.070017	0.019787	-0.656207	-0.080251	0.432527	-0.037586	-0.759507	-0.115662	-0.639029
40686	9.472882	2.023488	-1.767831	0.069659	-0.007465	0.050934	-0.656503	-0.078977	0.433036	-0.035896	-0.759825	-0.115655	-0.638750
40687	9.376269	1.858706	-1.726644	0.108613	-0.014097	0.036292	-0.655401	-0.075619	0.434654	-0.033813	-0.760243	-0.116346	-0.638240
40688	9.503647	1.880345	-1.779577	0.102627	-0.022395	0.052840	-0.654848	-0.073688	0.436188	-0.031633	-0.760773	-0.116719	-0.637652
40689	9.503142	1.734885	-1.782923	0.092227	-0.007455	0.003223	-0.654337	-0.069118	0.436753	-0.030196	-0.761011	-0.117699	-0.637258
40690	9.499105	1.794527	-1.707500	0.034820	-0.016178	0.013229	-0.653918	-0.068292	0.437368	-0.029528	-0.761321	-0.117827	-0.636895
40691	9.469353	1.676680	-1.765129	-0.003156	-0.044602	-0.002426	-0.654353	-0.067424	0.437427	-0.029692	-0.761956	-0.117647	-0.636161
40692	9.415067	1.864648	-2.008260	-0.037712	-0.015352	0.002976	-0.652621	-0.069242	0.438715	-0.030265	-0.762190	-0.116999	-0.635974
40693	9.459495	1.857621	-1.869866	-0.069027	-0.092598	0.003052	-0.651041	-0.069657	0.440801	-0.031474	-0.763407	-0.115867	-0.634660
40694	9.306222	1.795396	-2.031212	-0.068795	-0.007686	-0.032001	-0.651028	-0.070266	0.441472	-0.032943	-0.763439	-0.115370	-0.634639
40695	9.477889	1.898055	-2.000730	-0.088149	0.018617	-0.039365	-0.651273	-0.074742	0.438924	-0.034723	-0.763132	-0.114712	-0.635032
40696	9.488621	1.979002	-1.894319	-0.040609	0.031467	-0.041109	-0.651219	-0.077717	0.440864	-0.035801	-0.762663	-0.114721	-0.635533
40697	9.433766	1.993034	-1.826956	-0.029642	0.001793	-0.038295	-0.652357	-0.077938	0.439869	-0.036716	-0.762609	-0.114780	-0.635535
40698	9.480611	2.117685	-1.743351	0.018951	-0.017371	0.003155	-0.650801	-0.077020	0.441188	-0.036421	-0.762903	-0.114851	-0.635186
40699	9.392162	1.916391	-1.876626	0.044537	0.012335	-0.002405	-0.649949	-0.078111	0.439693	-0.035728	-0.762848	-0.115315	-0.635208
40700	9.411759	1.788865	-1.781569	0.002552	-0.003988	-0.066705	-0.651370	-0.077264	0.440469	-0.036542	-0.762798	-0.116252	-0.635050
40701	9.536556	1.837651	-1.868047	-0.002391	0.000385	-0.046502	-0.650472	-0.080483	0.441251	-0.037143	-0.762757	-0.116776	-0.634968
40702	9.430778	1.886746	-1.856524	-0.047607	0.032834	-0.064091	-0.650459	-0.082552	0.439419	-0.038610	-0.762208	-0.117054	-0.635489
40703	9.378572	1.995463	-1.798305	-0.067402	0.012847	-0.083358	-0.648719	-0.085612	0.439636	-0.040639	-0.761869	-0.117319	-0.635720
40704	9.542547	2.059958	-1.811263	-0.080004	0.019847	-0.076007	-0.649119	-0.088276	0.438338	-0.042774	-0.761423	-0.117365	-0.636105
40705	9.470749	1.993753	-1.719634	-0.073163	0.003292	-0.092507	-0.649477	-0.093450	0.438301	-0.045027	-0.761170	-0.117684	-0.636195
40706	9.433569	1.793377	-1.767861	-0.114855	-0.004597	-0.112806	-0.647293	-0.098484	0.437539	-0.048225	-0.760909	-0.117815	-0.636248
40707	9.412159	2.032072	-1.833140	-0.147812	-0.019335	-0.110979	-0.647949	-0.103038	0.436692	-0.051888	-0.760816	-0.117431	-0.636142
40708	9.441572	2.138316	-1.814223	-0.180269	-0.021991	-0.126612	-0.645724	-0.109510	0.438818	-0.056291	-0.760655	-0.116927	-0.636053
40709	9.483302	2.370837	-1.814268	-0.148591	-0.022516	-0.103562	-0.645254	-0.114032	0.436970	-0.059878	-0.760596	-0.116413	-0.635890
40710	9.346433	2.414863	-1.770213	-0.098496	-0.032615	-0.075942	-0.645617	-0.119444	0.435925	-0.062418	-0.760765	-0.116160	-0.635490
40711	9.229345	2.418167	-1.954226	-0.072998	0.008129	-0.050296	-0.643569	-0.124116	0.436605	-0.064113	-0.760521	-0.115840	-0.635671
40712	9.356093	2.568416	-1.832377	-0.097632	0.007998	-0.046617	-0.642125	-0.125628	0.437631	-0.066176	-0.760236	-0.115196	-0.635918
40713	9.416336	2.460674	-1.787022	-0.064447	0.042564	-0.041105	-0.643678	-0.127092	0.435710	-0.067553	-0.759582	-0.114897	-0.636609
40714	9.375625	2.443446	-1.746963	-0.077144	0.020113	-0.034682	-0.643496	-0.130525	0.435210	-0.069120	-0.759191	-0.114351	-0.637005
40715	9.346585	2.443864	-1.762783	-0.069656	0.047488	-0.031047	-0.643770	-0.132439	0.433248	-0.070437	-0.758485	-0.113841	-0.637793
40716	9.332115	2.568379	-1.816988	-0.048805	0.042058	-0.002537	-0.646583	-0.134903	0.431561	-0.071116	-0.757924	-0.113196	-0.638499
40717	9.327421	2.526730	-1.783266	-0.023315	0.047829	-0.008009	-0.646299	-0.135712	0.430373	-0.071442	-0.757329	-0.112933	-0.639214
40718	9.327488	2.468076	-1.749833	-0.020320	0.066714	-0.000702	-0.646308	-0.135656	0.429242	-0.071608	-0.756495	-0.112660	-0.640230
40719	9.359157	2.398962	-1.676586	-0.014265	0.061013	-0.013529	-0.646888	-0.135039	0.428577	-0.071837	-0.755731	-0.112614	-0.641115
40720	9.386532	2.509452	-1.611669	0.000125	0.067039	-0.022660	-0.648012	-0.137070	0.426333	-0.071975	-0.754871	-0.112935	-0.642056
40721	9.316654	2.505060	-1.609084	-0.008923	0.077936	-0.019958	-0.650863	-0.137318	0.423508	-0.072170	-0.753878	-0.113081	-0.643173
40722	9.386910	2.516106	-1.565744	-0.025761	0.058450	-0.031870	-0.651397	-0.139360	0.424236	-0.072834	-0.753067	-0.113197	-0.644028
40723	9.342813	2.459140	-1.634518	-0.022394	0.072089	-0.044752	-0.650417	-0.140241	0.421335	-0.073566	-0.752071	-0.113535	-0.645049
40724	9.320913	2.393810	-1.634124	-0.068264	0.094751	-0.052234	-0.652978	-0.141197	0.418179	-0.075042	-0.750676	-0.113470	-0.646513
40725	9.334256	2.195658	-1.693889	-0.090834	0.088876	-0.076158	-0.654674	-0.143055	0.415526	-0.077157	-0.749288	-0.113409	-0.647884
40726	9.341037	1.971999	-1.656952	-0.187013	0.128597	-0.120488	-0.654595	-0.151232	0.412034	-0.081229	-0.747101	-0.112866	-0.650003
40727	9.476868	2.599446	-1.498514	-0.236025	0.075785	-0.096502	-0.656249	-0.157059	0.408139	-0.085788	-0.745583	-0.111184	-0.651448
40728	9.262470	3.494894	-1.247933	-0.056243	0.082636	-0.004295	-0.657211	-0.161203	0.404909	-0.086504	-0.744450	-0.110529	-0.652759
40729	9.405482	3.917494	-1.008970	0.142444	0.045275	0.181613	-0.657553	-0.156865	0.404617	-0.081924	-0.744563	-0.109637	-0.653372
40730	9.299468	2.738804	-1.128637	0.262224	0.089278	0.271475	-0.660788	-0.148411	0.403477	-0.074294	-0.744453	-0.109018	-0.654511
40731	9.401308	2.046053	-1.064496	0.054157	0.023115	0.155469	-0.661507	-0.136736	0.403365	-0.071407	-0.744625	-0.107314	-0.654918
40732	9.557693	2.220989	-1.170657	0.006922	0.016438	0.100393	-0.664943	-0.133139	0.404474	-0.069907	-0.744678	-0.105863	-0.655257
40733	9.421887	2.272231	-1.302931	0.021929	-0.021998	0.049074	-0.664676	-0.131456	0.405286	-0.068979	-0.745159	-0.105247	-0.654907
40734	9.419473	2.208841	-1.276683	0.034262	-0.020948	0.030735	-0.664154	-0.128409	0.404621	-0.068091	-0.745593	-0.105108	-0.654528
40735	9.460362	2.425758	-1.378251	0.043193	-0.020519	0.023453	-0.662459	-0.127213	0.406098	-0.067176	-0.746029	-0.105154	-0.654118
40736	9.368990	2.330939	-1.312648	0.047817	-0.029699	-0.008673	-0.664149	-0.127372	0.406956	-0.066631	-0.746514	-0.105756	-0.653524
40737	9.468539	2.372830	-1.233969	0.033533	-0.017289	-0.030711	-0.663844	-0.127905	0.408905	-0.066564	-0.746776	-0.106489	-0.653111
40738	9.393662	2.359031	-1.250583	0.044902	-0.023557	-0.049967	-0.661161	-0.127365	0.408771	-0.066580	-0.747086	-0.107687	-0.652559
40739	9.532193	2.282151	-1.377043	0.020061	-0.014031	-0.022490	-0.661319	-0.125409	0.410030	-0.066599	-0.747303	-0.108124	-0.652236
40740	9.479648	2.418292	-1.374190	0.030893	-0.024903	-0.026110	-0.659610	-0.126023	0.410259	-0.066508	-0.747660	-0.108790	-0.651725
40741	9.414100	2.312284	-1.391754	0.062526	-0.015050	-0.007745	-0.660137	-0.127841	0.412277	-0.065702	-0.747978	-0.109560	-0.651314
40742	9.438146	2.287812	-1.387982	0.059667	-0.007574	0.021601	-0.659322	-0.125523	0.411706	-0.064541	-0.748253	-0.109886	-0.651059
40743	9.435396	2.298180	-1.436123	0.069173	-0.020438	0.036321	-0.659644	-0.121563	0.413234	-0.063070	-0.748743	-0.110073	-0.650607
40744	9.445090	2.293137	-1.426856	0.065772	-0.014528	0.045482	-0.661361	-0.119706	0.414076	-0.061501	-0.749162	-0.110137	-0.650264
40745	9.468542	2.191656	-1.467044	0.063236	-0.000338	0.085815	-0.660278	-0.114375	0.416527	-0.059426	-0.749489	-0.109525	-0.650184
40746	9.391787	2.235483	-1.439732	0.096372	-0.012966	0.095067	-0.660871	-0.112616	0.416076	-0.056764	-0.750028	-0.109228	-0.649850
40747	9.458732	2.094462	-1.447986	0.059474	-0.016740	0.083063	-0.660637	-0.108343	0.416909	-0.054814	-0.750551	-0.108586	-0.649522
40748	9.463721	2.235596	-1.485901	0.108231	0.015600	0.125339	-0.659987	-0.103761	0.417190	-0.051514	-0.750785	-0.108022	-0.649615
40749	9.475254	2.104704	-1.496848	0.041487	-0.031768	0.027084	-0.660875	-0.098736	0.420634	-0.050594	-0.751356	-0.107973	-0.649035
40750	9.326424	2.104082	-1.732842	0.117737	0.043046	0.065611	-0.659197	-0.097571	0.419840	-0.047865	-0.751106	-0.108456	-0.649451
40751	9.463056	2.002611	-1.472902	0.064764	0.047126	-0.000543	-0.659805	-0.094924	0.418877	-0.046782	-0.750615	-0.109201	-0.649972
40752	9.437968	2.187443	-1.678497	0.151130	0.044174	0.014330	-0.660688	-0.092587	0.418465	-0.044215	-0.750261	-0.110890	-0.650275
40753	9.429529	2.197607	-1.528350	0.182415	0.042709	0.021739	-0.662007	-0.088987	0.418845	-0.041094	-0.749975	-0.112833	-0.650475
40754	9.547807	1.961593	-1.713064	0.214745	0.033943	-0.002060	-0.662028	-0.087135	0.419245	-0.037823	-0.749752	-0.115567	-0.650450
40755	9.394881	1.921391	-1.528855	0.211468	0.025613	0.013511	-0.662096	-0.081948	0.419145	-0.034406	-0.749674	-0.117991	-0.650295
40756	9.451515	1.898688	-1.673639	0.159134	0.035718	-0.029729	-0.662580	-0.077472	0.419005	-0.032301	-0.749296	-0.120437	-0.650390
40757	9.225401	1.943495	-1.640735	0.143730	0.044825	-0.059178	-0.662737	-0.075516	0.420264	-0.030796	-0.748736	-0.123078	-0.650614
40758	9.481043	1.999855	-1.637851	0.079784	0.071191	-0.127179	-0.663156	-0.076875	0.418764	-0.031070	-0.747595	-0.125959	-0.651360
40759	9.731841	1.997755	-1.613426	0.085137	0.017825	-0.127028	-0.663988	-0.079362	0.416915	-0.031392	-0.747174	-0.128833	-0.651267
40760	9.572052	2.235016	-1.499619	0.129238	0.007445	-0.048006	-0.662845	-0.079435	0.418034	-0.030067	-0.747088	-0.131120	-0.650971
40761	9.483109	2.191365	-1.453097	0.166072	0.004928	-0.038780	-0.664280	-0.078108	0.417847	-0.028069	-0.747097	-0.133724	-0.650520
40762	9.502238	2.232951	-1.489774	0.155790	0.003386	-0.012177	-0.663338	-0.073975	0.418381	-0.025880	-0.747159	-0.135830	-0.650103
40763	9.497745	2.144610	-1.410469	0.153297	0.028552	0.029055	-0.663109	-0.068746	0.420267	-0.023131	-0.747019	-0.137267	-0.650065
40764	9.525912	1.967665	-1.432001	0.138266	0.035107	0.012475	-0.664988	-0.066898	0.418415	-0.020796	-0.746713	-0.138790	-0.650172
40765	9.550556	2.088490	-1.412810	0.106959	0.020800	0.006958	-0.665998	-0.064377	0.420143	-0.019043	-0.746579	-0.139946	-0.650132
40766	9.545667	2.156941	-1.450830	0.155025	0.020034	0.095149	-0.664064	-0.061733	0.418446	-0.015437	-0.746698	-0.140430	-0.649987
40767	9.482525	1.982629	-1.439943	0.171526	0.017383	0.061193	-0.664994	-0.055665	0.418268	-0.012026	-0.746764	-0.141613	-0.649727
40768	9.472364	1.949462	-1.492921	0.158631	0.040075	0.020748	-0.666164	-0.052504	0.418761	-0.009259	-0.746391	-0.143276	-0.649836
40769	9.563437	1.808218	-1.497248	0.128823	0.004390	0.003310	-0.667508	-0.047952	0.417358	-0.007270	-0.746437	-0.144759	-0.649480
40770	9.524177	1.751187	-1.563787	0.126279	0.039162	0.006899	-0.667816	-0.045543	0.418221	-0.005163	-0.746019	-0.146210	-0.649655
40771	9.530065	1.846846	-1.466761	0.071164	-0.019494	0.005070	-0.667700	-0.043802	0.417904	-0.004075	-0.746366	-0.146908	-0.649106
40772	9.485824	1.853547	-1.581010	0.080461	0.013286	0.041727	-0.666854	-0.042593	0.419390	-0.002290	-0.746380	-0.147221	-0.649028
40773	9.582527	1.910851	-1.564928	0.068429	0.000668	0.038085	-0.666873	-0.040490	0.420515	-0.000754	-0.746559	-0.147391	-0.648787
40774	9.500037	1.848994	-1.610558	0.106066	0.007692	0.041787	-0.666507	-0.037227	0.418446	0.001402	-0.746640	-0.148039	-0.648545
40775	9.509675	1.883075	-1.625189	0.117620	0.006354	0.063841	-0.665399	-0.034703	0.419445	0.004023	-0.746815	-0.148463	-0.648235
40776	9.569745	1.746364	-1.589678	0.103976	-0.032418	0.035423	-0.667121	-0.031618	0.421641	0.005941	-0.747390	-0.149175	-0.647394
40777	9.556836	1.869906	-1.752648	0.144499	-0.010919	0.043739	-0.666764	-0.026171	0.421979	0.008650	-0.747719	-0.150246	-0.646737
40778	9.562166	1.798248	-1.656692	0.123352	-0.012259	0.005154	-0.665358	-0.025201	0.422310	0.010530	-0.747928	-0.151661	-0.646136
40779	9.426903	1.697320	-1.654707	0.118960	-0.040438	0.014319	-0.665676	-0.022068	0.423077	0.012387	-0.748545	-0.152847	-0.645108
40780	9.469810	1.622223	-1.683372	0.112873	-0.017017	0.023442	-0.664298	-0.018673	0.423844	0.014336	-0.748865	-0.153856	-0.644456
40781	9.529772	1.644239	-1.728952	0.086738	-0.029644	0.005075	-0.664585	-0.018914	0.422980	0.015629	-0.749317	-0.154758	-0.643684
40782	9.537146	1.665885	-1.719424	0.089667	-0.010416	-0.024307	-0.663193	-0.016135	0.424559	0.016630	-0.749407	-0.156173	-0.643213
40783	9.488815	1.705489	-1.753592	0.104697	-0.026178	-0.007741	-0.662629	-0.015461	0.425305	0.018037	-0.749765	-0.157495	-0.642435
40784	9.460043	1.768856	-1.761765	0.090320	-0.015637	0.001394	-0.661375	-0.014031	0.425099	0.019358	-0.749998	-0.158529	-0.641870
40785	9.575273	1.754169	-1.812065	0.100895	-0.005453	-0.015097	-0.661520	-0.012548	0.427179	0.020675	-0.750063	-0.159909	-0.641411
40786	9.460537	1.731406	-1.682314	0.086315	0.000890	-0.013326	-0.661988	-0.010291	0.425340	0.021808	-0.750032	-0.161114	-0.641108
40787	9.460373	1.760962	-1.715933	0.067800	0.030142	-0.024416	-0.661295	-0.009154	0.425404	0.022619	-0.749618	-0.162196	-0.641291
40788	9.558184	1.767549	-1.535966	0.057215	0.018147	-0.007872	-0.662578	-0.008287	0.425755	0.023439	-0.749394	-0.162937	-0.641336
40789	9.575492	1.634272	-1.733142	-0.020210	-0.041560	0.009481	-0.661165	-0.008554	0.424874	0.023133	-0.750045	-0.162414	-0.640718
40790	9.484511	1.831452	-1.740532	-0.032409	0.010943	-0.006213	-0.661124	-0.010387	0.427027	0.022601	-0.749961	-0.161977	-0.640945
40791	9.561551	1.760298	-1.719721	-0.031120	-0.013737	-0.024516	-0.661968	-0.011208	0.426417	0.021780	-0.750148	-0.161815	-0.640796
40792	9.363873	1.944766	-1.807748	0.042761	0.017743	-0.000581	-0.660961	-0.011846	0.427360	0.022473	-0.749961	-0.162258	-0.640879
40793	9.507628	1.764702	-1.838454	0.018604	0.031713	-0.017166	-0.661130	-0.010619	0.425878	0.022628	-0.749568	-0.162612	-0.641243
40794	9.521649	1.792195	-1.906434	0.057090	0.033113	0.019615	-0.661993	-0.009731	0.425659	0.023852	-0.749240	-0.162938	-0.641500
40795	9.510101	1.749941	-1.824149	0.063707	0.040012	0.026951	-0.663454	-0.007589	0.423538	0.025272	-0.748864	-0.163210	-0.641815
40796	9.557878	1.662525	-1.840999	0.025200	0.040354	0.023200	-0.663459	-0.007029	0.423857	0.026083	-0.748470	-0.163062	-0.642280
40797	9.467252	1.768842	-1.764450	0.028678	0.035122	0.017710	-0.664069	-0.004899	0.421727	0.026840	-0.748144	-0.163028	-0.642637
40798	9.599875	1.660429	-1.707312	0.017433	0.039512	0.006683	-0.663792	-0.004739	0.421308	0.027323	-0.747708	-0.163032	-0.643122
40799	9.508491	1.663193	-1.684552	0.013548	0.028891	-0.000667	-0.664660	-0.003953	0.420231	0.027598	-0.747409	-0.163081	-0.643446
40800	9.523052	1.672667	-1.675373	-0.001183	0.049518	-0.006229	-0.666355	-0.004617	0.419639	0.027668	-0.746813	-0.163031	-0.644147
40801	9.566672	1.659736	-1.638439	-0.012041	0.040021	-0.000721	-0.665236	-0.004687	0.417780	0.027596	-0.746383	-0.162745	-0.644721
40802	9.543015	1.688406	-1.593888	-0.035118	0.020154	-0.006239	-0.666373	-0.005310	0.416192	0.027066	-0.746182	-0.162277	-0.645094
40803	9.547504	1.747485	-1.661306	-0.030191	0.026749	0.006615	-0.664639	-0.007401	0.417178	0.026771	-0.745954	-0.161657	-0.645525
40804	9.504291	1.713364	-1.626095	-0.036967	0.019980	0.027703	-0.665797	-0.005641	0.416874	0.026646	-0.745867	-0.160653	-0.645882
40805	9.542652	1.759772	-1.670707	-0.022675	0.028133	0.013969	-0.665225	-0.006878	0.415515	0.026557	-0.745640	-0.160024	-0.646304
40806	9.533141	1.752299	-1.651075	-0.007610	0.042863	0.028653	-0.666932	-0.006142	0.415719	0.026954	-0.745243	-0.159369	-0.646907
40807	9.513405	1.675188	-1.677411	0.032810	0.026655	0.036080	-0.667531	-0.005017	0.413526	0.027968	-0.745076	-0.159133	-0.647114
40808	9.552014	1.694334	-1.678730	0.069125	0.031813	0.025144	-0.667263	-0.003464	0.414047	0.029429	-0.744766	-0.159531	-0.647308
40809	9.522293	1.681313	-1.776741	0.085936	0.067127	0.034284	-0.668458	-0.000164	0.411712	0.031336	-0.744038	-0.159990	-0.647941
40810	9.537158	1.568302	-1.676581	0.067733	0.009778	0.008636	-0.668349	0.002424	0.411731	0.032502	-0.743956	-0.160641	-0.647818
40811	9.578444	1.611355	-1.653688	0.097838	0.072843	-0.000565	-0.669105	0.005641	0.410948	0.034152	-0.743032	-0.161767	-0.648513
40812	9.576692	1.600464	-1.564318	0.083800	0.043731	0.025147	-0.667580	0.006604	0.408440	0.035870	-0.742549	-0.162348	-0.648827
40813	9.537900	1.520663	-1.560972	0.095099	0.050401	0.036147	-0.670884	0.008788	0.406056	0.037884	-0.742031	-0.162907	-0.649166
40814	9.576079	1.467389	-1.586903	0.063888	0.024833	0.034291	-0.671478	0.011086	0.406348	0.039365	-0.741833	-0.163109	-0.649253
40815	9.587828	1.445878	-1.616469	0.050901	0.010473	0.028781	-0.671503	0.013095	0.406474	0.040501	-0.741841	-0.163230	-0.649144
40816	9.580565	1.514279	-1.649570	0.043821	0.030315	0.036085	-0.670679	0.014163	0.404973	0.041721	-0.741592	-0.163133	-0.649375
40817	9.566998	1.532337	-1.542660	0.047721	0.014906	0.047132	-0.673085	0.014588	0.405874	0.043059	-0.741604	-0.162939	-0.649323
40818	9.556496	1.475378	-1.629599	0.057386	0.021159	0.065477	-0.670744	0.019330	0.405298	0.044833	-0.741556	-0.162590	-0.649345
40819	9.614758	1.457143	-1.566676	0.020728	0.015858	0.063591	-0.672050	0.021127	0.404288	0.045986	-0.741632	-0.161801	-0.649375
40820	9.559872	1.478547	-1.506511	0.033425	0.010269	0.094816	-0.672951	0.024769	0.403674	0.047752	-0.741836	-0.160718	-0.649284
40821	9.559027	1.399537	-1.581877	0.044056	0.007150	0.115930	-0.672708	0.027390	0.402985	0.049899	-0.742166	-0.159465	-0.649054
40822	9.607003	1.304455	-1.569797	0.034533	-0.005115	0.137030	-0.673206	0.032216	0.401591	0.052177	-0.742695	-0.157780	-0.648681
40823	9.653340	1.271456	-1.484786	0.054715	-0.005512	0.173781	-0.672693	0.037973	0.404358	0.055192	-0.743347	-0.155815	-0.648159
40824	9.609426	1.094659	-1.479465	0.021112	-0.019603	0.148924	-0.670485	0.042135	0.403889	0.057376	-0.744103	-0.153789	-0.647586
40825	9.652633	1.031229	-1.474247	-0.009680	-0.020905	0.125926	-0.672206	0.044811	0.405633	0.058770	-0.744862	-0.151710	-0.647079
40826	9.642797	0.948716	-1.464755	-0.026795	-0.065462	0.070893	-0.670424	0.049389	0.405619	0.059104	-0.746015	-0.150293	-0.646049
40827	9.632396	0.950117	-1.563395	-0.062611	-0.061110	0.030438	-0.669983	0.049285	0.407594	0.058358	-0.747059	-0.148992	-0.645211
40828	9.616610	1.040347	-1.772370	-0.030632	-0.018282	-0.009936	-0.667862	0.050605	0.409359	0.057728	-0.747363	-0.148671	-0.644990
40829	9.559764	1.112200	-1.675569	-0.071430	-0.070707	-0.024611	-0.666400	0.048189	0.411179	0.056108	-0.748376	-0.148092	-0.644091
40830	9.568933	1.186124	-1.767221	-0.032653	-0.017903	-0.016350	-0.666652	0.046948	0.413089	0.055356	-0.748658	-0.147830	-0.643889
40831	9.576310	1.129717	-1.724384	-0.009923	-0.012297	0.012124	-0.664624	0.043992	0.414019	0.055295	-0.748959	-0.147434	-0.643635
40832	9.616749	1.059616	-1.762587	-0.004252	0.005837	0.016690	-0.664925	0.045964	0.414996	0.055459	-0.749002	-0.147011	-0.643667
40833	9.612338	1.029668	-1.697397	-0.030532	-0.018737	0.028602	-0.664943	0.046996	0.414494	0.055283	-0.749458	-0.146109	-0.643357
40834	9.614307	0.976761	-1.731634	-0.017411	-0.030354	0.006615	-0.662658	0.046188	0.415556	0.055019	-0.749951	-0.145713	-0.642895
40835	9.675150	1.082604	-1.699401	-0.000579	-0.033107	0.021366	-0.663523	0.048284	0.417114	0.055157	-0.750537	-0.145321	-0.642288
40836	9.622705	1.057593	-1.615474	0.012178	-0.033054	0.019542	-0.662091	0.047374	0.417610	0.055495	-0.751068	-0.145114	-0.641685
40837	9.578575	0.990927	-1.684310	0.029914	-0.011439	-0.004338	-0.661549	0.048569	0.416546	0.055825	-0.751265	-0.145473	-0.641344
40838	9.598123	1.073247	-1.684504	0.000705	-0.055975	0.003035	-0.660129	0.049196	0.417989	0.055717	-0.752053	-0.145399	-0.640447
40839	9.631865	1.060804	-1.678600	0.011147	-0.042032	0.015885	-0.660117	0.049255	0.419695	0.055932	-0.752718	-0.145249	-0.639679
40840	9.616740	1.040119	-1.755467	0.037942	-0.055650	0.026961	-0.658158	0.051357	0.420234	0.056689	-0.753528	-0.145287	-0.638650
40841	9.592791	1.003447	-1.720993	0.021955	-0.040020	0.043411	-0.658737	0.053701	0.422514	0.057423	-0.754233	-0.144859	-0.637849
40842	9.623659	0.986952	-1.772982	0.038912	-0.022627	0.059935	-0.657876	0.053755	0.424069	0.058705	-0.754713	-0.144367	-0.637275
40843	9.606603	0.889839	-1.756068	0.025740	-0.036561	0.047066	-0.655214	0.056276	0.424627	0.059555	-0.755376	-0.143926	-0.636511
40844	9.597028	0.880040	-1.743696	0.014096	-0.031322	0.021339	-0.655891	0.055178	0.426692	0.059947	-0.755882	-0.143711	-0.635921
40845	9.593967	0.915342	-1.842389	-0.017096	-0.027320	0.017604	-0.655208	0.058104	0.428429	0.059803	-0.756391	-0.143157	-0.635455
40846	9.639237	0.798843	-1.859335	-0.027623	-0.026190	-0.000780	-0.653225	0.058074	0.428408	0.059310	-0.756815	-0.142756	-0.635086
40847	9.611022	0.905140	-1.814107	-0.032564	-0.066148	-0.009889	-0.653495	0.057203	0.428640	0.058475	-0.757754	-0.142464	-0.634109
40848	9.598426	0.998866	-1.924140	-0.054224	-0.024161	-0.002648	-0.652190	0.055277	0.429357	0.057552	-0.758178	-0.141740	-0.633849
40849	9.605336	0.870104	-1.910745	-0.035443	0.008283	-0.022870	-0.650740	0.053995	0.431532	0.056719	-0.758138	-0.141523	-0.634020
40850	9.603456	1.022855	-1.907263	-0.016229	0.008172	-0.021889	-0.650738	0.052917	0.430046	0.056217	-0.758053	-0.141533	-0.634164
40851	9.605506	0.921026	-1.910419	0.005941	0.000251	-0.013592	-0.651013	0.052477	0.430305	0.056104	-0.758094	-0.141711	-0.634085
40852	9.537496	0.956592	-1.994604	-0.021814	-0.006383	-0.024658	-0.650581	0.051364	0.429380	0.055444	-0.758192	-0.141710	-0.634027
40853	9.595489	0.975416	-1.982157	0.013001	0.004517	-0.023673	-0.650858	0.052262	0.431708	0.055320	-0.758145	-0.142128	-0.634000
40854	9.602902	0.918944	-1.934491	0.016429	-0.002371	-0.031920	-0.650845	0.051120	0.431495	0.055157	-0.758128	-0.142717	-0.633902
40855	9.552218	1.014564	-1.985114	0.006186	-0.014216	-0.002556	-0.650836	0.050403	0.431450	0.055144	-0.758388	-0.142749	-0.633585
40856	9.600353	0.955790	-1.967973	0.029973	-0.017041	-0.002503	-0.649436	0.052205	0.432400	0.055518	-0.758625	-0.143081	-0.633193
40857	9.591011	1.021194	-1.957535	0.026617	-0.027002	0.010361	-0.649580	0.052221	0.432119	0.055939	-0.759062	-0.143191	-0.632608
40858	9.602949	0.955448	-1.943917	0.030730	-0.033573	0.027806	-0.649314	0.054314	0.433383	0.056661	-0.759593	-0.143090	-0.631928
40859	9.583540	0.858252	-1.919669	0.008235	-0.011897	0.004768	-0.648610	0.054993	0.433986	0.056779	-0.759842	-0.143033	-0.631631
40860	9.590515	0.895231	-1.968000	-0.020529	-0.016458	-0.009956	-0.648013	0.053479	0.435303	0.056290	-0.760108	-0.142834	-0.631400
40861	9.576045	0.946575	-1.991280	-0.020613	-0.008875	-0.013634	-0.648294	0.053067	0.434996	0.055747	-0.760298	-0.142688	-0.631252
40862	9.544632	0.951826	-2.004564	-0.022981	-0.013427	0.001044	-0.648288	0.053169	0.435854	0.055373	-0.760558	-0.142293	-0.631061
40863	9.581174	0.994780	-1.971833	-0.020843	-0.003956	0.012060	-0.648016	0.054694	0.436940	0.055162	-0.760760	-0.141749	-0.630959
40864	9.561501	0.902923	-1.983774	-0.008433	-0.013251	-0.002602	-0.646859	0.052272	0.436068	0.054960	-0.760991	-0.141587	-0.630733
40865	9.584119	0.930411	-1.875741	-0.001112	0.010767	-0.004449	-0.645435	0.051540	0.435866	0.054885	-0.760937	-0.141526	-0.630820
40866	9.578084	0.903302	-2.020625	-0.057771	-0.007684	-0.000870	-0.646444	0.053523	0.436851	0.053977	-0.761155	-0.140718	-0.630815
40867	9.556883	0.968460	-1.985589	-0.041481	0.022266	-0.010054	-0.647129	0.051668	0.436741	0.053249	-0.760983	-0.140220	-0.631196
40868	9.573730	0.907400	-1.962462	-0.057021	0.024154	-0.010093	-0.646415	0.050824	0.436114	0.052319	-0.760772	-0.139520	-0.631683
40869	9.562358	0.940449	-1.889355	-0.053475	0.018600	0.021125	-0.645698	0.050232	0.436212	0.051795	-0.760743	-0.138397	-0.632008
