# Supplementary material for: Identification of Haptic Based Guiding Using Hard Reins
Source: PLoS One. 2015 Jul 22;10(7):e0132020. doi: 10.1371/journal.pone.0132020 (PMC4511788; doi:10.1371/journal.pone.0132020)
Supplement: S9 File — (ZIP) [file pone.0132020.s009.zip › Exp2_MotionData2/Subject10/path3/T6/gh6.txt]

// Start Time: 0
// Sample rate: 25.0Hz
// Scenario: 4.9
// Firmware Version: 2.6.1
Counter	Acc_X	Acc_Y	Acc_Z	Gyr_X	Gyr_Y	Gyr_Z	Mag_X	Mag_Y	Mag_Z	Quat_w	Quat_x	Quat_y	Quat_z
40277	1.230979	-9.560892	-1.741573	-0.058058	-0.016858	-0.000151	0.088496	0.923491	-0.026013	-0.616327	0.708039	0.299340	-0.170931
40278	1.235570	-9.512823	-1.760062	-0.079150	-0.011384	0.004346	0.087947	0.925706	-0.023913	-0.615137	0.708936	0.299744	-0.170793
40279	1.187577	-9.566285	-1.886096	-0.042499	-0.013146	0.013766	0.088205	0.926532	-0.023129	-0.614448	0.709417	0.299910	-0.170984
40280	1.202406	-9.643281	-1.894239	-0.042345	-0.002210	0.000833	0.088075	0.925715	-0.022866	-0.613845	0.709869	0.300125	-0.170893
40281	1.119946	-9.542523	-1.934407	-0.082662	0.005040	-0.003081	0.087396	0.926841	-0.020503	-0.612745	0.710808	0.300441	-0.170382
40282	1.192158	-9.513174	-1.837294	-0.059880	-0.005894	-0.001103	0.087645	0.927413	-0.017755	-0.611878	0.711450	0.300786	-0.170212
40283	1.187423	-9.537739	-1.981724	-0.068687	0.005073	-0.001162	0.088038	0.925381	-0.015402	-0.610965	0.712229	0.301025	-0.169810
40284	1.250166	-9.547040	-1.923653	-0.061756	0.016076	0.008087	0.087767	0.926346	-0.014875	-0.610169	0.713020	0.300980	-0.169432
40285	1.245067	-9.489366	-1.942097	-0.058164	-0.000397	-0.002946	0.088291	0.926622	-0.014094	-0.609377	0.713640	0.301274	-0.169149
40286	1.201689	-9.494315	-1.956975	-0.070497	0.012393	0.002507	0.089082	0.926076	-0.013053	-0.608451	0.714489	0.301384	-0.168702
40287	1.254608	-9.465078	-1.881650	-0.025154	0.019804	0.021183	0.088546	0.925825	-0.011477	-0.608171	0.714918	0.300974	-0.168624
40288	1.196895	-9.496411	-1.863422	0.001181	0.016153	0.015784	0.090134	0.925537	-0.011097	-0.608248	0.714990	0.300600	-0.168711
40289	1.245130	-9.498662	-1.846199	0.022232	0.020742	0.012194	0.090000	0.926898	-0.011881	-0.608687	0.714787	0.300145	-0.168798
40290	1.230671	-9.503799	-1.932831	0.020505	0.019816	0.006650	0.090398	0.926349	-0.011623	-0.609093	0.714580	0.299791	-0.168838
40291	1.211541	-9.532311	-1.815775	0.064069	0.023574	0.032705	0.091474	0.924812	-0.013728	-0.610080	0.713996	0.298865	-0.169387
40292	1.216642	-9.589945	-1.785327	0.046600	0.029036	0.032611	0.091744	0.924798	-0.014777	-0.610824	0.713656	0.297938	-0.169767
40293	1.090890	-9.508222	-1.737340	0.048309	0.014399	0.034478	0.092679	0.924501	-0.016095	-0.611530	0.713236	0.297147	-0.170379
40294	1.236476	-9.705405	-1.786761	0.081828	0.018073	0.018969	0.094282	0.924182	-0.018727	-0.612756	0.712346	0.296424	-0.170955
40295	1.140119	-9.730229	-1.953657	0.084399	0.021727	0.018053	0.092973	0.924168	-0.021597	-0.614073	0.711407	0.295652	-0.171477
40296	1.159160	-9.671956	-1.811021	0.050341	0.027150	0.011408	0.093239	0.924163	-0.021861	-0.614927	0.710885	0.295034	-0.171645
40297	1.207253	-9.642803	-1.757347	0.020763	0.012459	-0.004409	0.094833	0.924135	-0.022791	-0.615360	0.710561	0.294912	-0.171647
40298	1.134921	-9.642982	-1.767628	0.029356	0.028942	0.008527	0.095108	0.923434	-0.024234	-0.615936	0.710286	0.294382	-0.171629
40299	1.197567	-9.633140	-1.740497	-0.002981	0.014286	0.006542	0.094700	0.924816	-0.023182	-0.616005	0.710323	0.294162	-0.171600
40300	1.158387	-9.508315	-1.803931	0.000450	0.006974	0.004718	0.094040	0.924548	-0.023439	-0.616053	0.710305	0.294059	-0.171680
40301	1.173241	-9.590065	-1.795336	-0.002106	-0.008565	0.004734	0.094975	0.923572	-0.024232	-0.616005	0.710245	0.294144	-0.171958
40302	1.183009	-9.613919	-1.740364	0.031127	0.012498	0.008562	0.095381	0.923956	-0.026331	-0.616507	0.709890	0.293814	-0.172187
40303	1.156342	-9.585270	-1.790625	-0.005683	-0.007639	0.012096	0.094584	0.923021	-0.025015	-0.616387	0.709920	0.293796	-0.172522
40304	1.158915	-9.621540	-1.843925	0.004848	-0.000322	0.008449	0.094715	0.923836	-0.025409	-0.616442	0.709845	0.293714	-0.172776
40305	1.192333	-9.546566	-1.751336	-0.016052	-0.002201	-0.002732	0.094448	0.923573	-0.024752	-0.616256	0.709936	0.293877	-0.172788
40306	1.173071	-9.553971	-1.794832	-0.012570	0.001459	-0.002720	0.094191	0.922203	-0.025274	-0.616111	0.710015	0.293994	-0.172779
40307	1.168243	-9.554080	-1.823687	-0.030032	0.001427	-0.008345	0.093124	0.923859	-0.025003	-0.615764	0.710261	0.294242	-0.172586
40308	1.168286	-9.561142	-1.778172	-0.005568	0.016999	-0.003631	0.094708	0.923171	-0.023576	-0.615815	0.710303	0.294153	-0.172383
40309	1.173481	-9.643216	-1.858498	0.013634	0.022525	0.002923	0.094843	0.923572	-0.024362	-0.616171	0.710151	0.293831	-0.172285
40310	1.120361	-9.623811	-1.781899	0.015327	0.034409	0.008446	0.093914	0.923179	-0.023700	-0.616578	0.710066	0.293287	-0.172109
40311	1.134695	-9.594824	-1.757352	0.032032	0.028012	0.001157	0.094709	0.923033	-0.023707	-0.617232	0.709696	0.292858	-0.172020
40312	1.146977	-9.642933	-1.760313	0.001462	0.012438	-0.000817	0.093526	0.921808	-0.024483	-0.617345	0.709651	0.292763	-0.171960
40313	1.163768	-9.623558	-1.733476	-0.012510	0.016070	-0.004586	0.096299	0.923149	-0.023982	-0.617316	0.709756	0.292715	-0.171710
40314	1.185311	-9.589762	-1.713596	-0.014192	-0.002222	-0.010104	0.095902	0.923695	-0.024502	-0.617154	0.709801	0.292984	-0.171649
40315	1.204577	-9.584909	-1.713348	0.008389	-0.005803	0.008474	0.096289	0.925069	-0.023457	-0.617250	0.709649	0.292950	-0.171991
40316	1.194994	-9.599499	-1.752053	-0.010703	-0.012263	-0.008224	0.095236	0.924797	-0.024496	-0.617071	0.709626	0.293308	-0.172120
40317	1.211716	-9.565695	-1.727416	-0.002922	-0.027762	0.002913	0.094444	0.923716	-0.024097	-0.616898	0.709504	0.293664	-0.172637
40318	1.144371	-9.599437	-1.704511	-0.021253	-0.024148	-0.000878	0.095497	0.925617	-0.024236	-0.616473	0.709613	0.294100	-0.172962
40319	1.173076	-9.553873	-1.766022	-0.030032	-0.024153	-0.002769	0.095901	0.924513	-0.024763	-0.615955	0.709803	0.294585	-0.173198
40320	1.115365	-9.585173	-1.738191	0.022583	-0.027780	-0.009881	0.094171	0.924549	-0.023178	-0.616163	0.709306	0.295040	-0.173721
40321	1.134478	-9.551742	-1.823969	0.008560	-0.022312	-0.013652	0.095770	0.923832	-0.024632	-0.616239	0.708965	0.295523	-0.174025
40322	1.134634	-9.582867	-1.778791	-0.000194	-0.009526	-0.011869	0.095507	0.924239	-0.025284	-0.616238	0.708800	0.295860	-0.174130
40323	1.206738	-9.537190	-1.832693	0.010296	-0.005850	-0.014589	0.095112	0.923561	-0.025150	-0.616436	0.708490	0.296148	-0.174198
40324	1.192319	-9.546828	-1.828162	0.015446	-0.000338	-0.004420	0.093787	0.924528	-0.025663	-0.616684	0.708207	0.296214	-0.174359
40325	1.230797	-9.525021	-1.805890	0.046929	0.021635	-0.004294	0.094588	0.925456	-0.027633	-0.617524	0.707605	0.295892	-0.174378
40326	1.230723	-9.508054	-1.769643	0.022340	0.017060	0.004816	0.093796	0.923831	-0.026973	-0.617941	0.707353	0.295585	-0.174444
40327	1.231084	-9.582500	-1.727471	0.011967	0.030730	-0.004484	0.093533	0.925459	-0.028541	-0.618339	0.707213	0.295278	-0.174122
40328	1.250426	-9.591937	-1.684210	0.003319	0.023390	-0.011899	0.094203	0.922722	-0.028024	-0.618581	0.707118	0.295198	-0.173781
40329	1.192652	-9.608693	-1.624967	0.014518	0.013392	0.010321	0.094205	0.924212	-0.029464	-0.618864	0.706971	0.294887	-0.173901
40330	1.197567	-9.627892	-1.613187	-0.002876	0.008779	0.001012	0.094730	0.924892	-0.029206	-0.618887	0.706977	0.294829	-0.173892
40331	1.188140	-9.676242	-1.673970	0.001540	0.008777	-0.002655	0.093411	0.924084	-0.029458	-0.619007	0.706896	0.294803	-0.173840
40332	1.192804	-9.642520	-1.666252	0.007783	0.005096	-0.015539	0.092885	0.923811	-0.029977	-0.619216	0.706659	0.294988	-0.173742
40333	1.221723	-9.640088	-1.675551	-0.007157	0.008754	-0.010082	0.093408	0.925174	-0.029850	-0.619239	0.706641	0.295098	-0.173548
40334	1.250568	-9.623318	-1.713457	0.012106	0.016085	-0.013687	0.093407	0.925041	-0.029457	-0.619570	0.706403	0.295098	-0.173336
40335	1.279366	-9.594351	-1.703179	-0.001986	0.006957	-0.004515	0.092879	0.925994	-0.030500	-0.619636	0.706347	0.295136	-0.173263
40336	1.279326	-9.584620	-1.671834	-0.026540	0.005114	0.000900	0.091024	0.925202	-0.029700	-0.619302	0.706631	0.295211	-0.173169
40337	1.255024	-9.546341	-1.721939	0.004987	0.001480	-0.004475	0.091810	0.926025	-0.028658	-0.619434	0.706470	0.295295	-0.173212
40338	1.235874	-9.572610	-1.652866	-0.005619	0.012460	0.008375	0.092214	0.924244	-0.028531	-0.619416	0.706570	0.295089	-0.173219
40339	1.250202	-9.546367	-1.726786	-0.024895	0.009700	0.006436	0.092080	0.924246	-0.028399	-0.619137	0.706872	0.295022	-0.173102
40340	1.202083	-9.565517	-1.669887	0.018793	0.005195	0.017737	0.092611	0.925188	-0.029320	-0.619386	0.706695	0.294697	-0.173480
40341	1.223872	-9.584740	-1.674754	0.006593	0.014310	0.012126	0.092884	0.924220	-0.030108	-0.619560	0.706657	0.294384	-0.173553
40342	1.202294	-9.611334	-1.699336	-0.007369	-0.002162	0.010235	0.093670	0.923956	-0.028281	-0.619424	0.706737	0.294340	-0.173782
40343	1.163857	-9.642858	-1.748150	0.004907	0.005151	0.006595	0.093018	0.923672	-0.030109	-0.619536	0.706657	0.294224	-0.173907
40344	1.144782	-9.688664	-1.763375	0.003210	0.005137	0.002897	0.094071	0.923536	-0.028808	-0.619618	0.706587	0.294161	-0.174007
40345	1.192784	-9.642881	-1.771888	-0.012556	0.009693	0.000964	0.094073	0.924753	-0.030117	-0.619525	0.706709	0.294129	-0.173895
40346	1.166139	-9.613822	-1.702109	-0.033569	0.005097	0.002707	0.093538	0.924770	-0.029065	-0.619085	0.707090	0.294205	-0.173784
40347	1.211918	-9.609056	-1.742426	-0.002957	0.014279	0.002850	0.094860	0.925574	-0.029207	-0.619148	0.707121	0.294056	-0.173687
40348	1.197300	-9.575258	-1.701277	-0.016112	0.016093	0.004624	0.093930	0.924912	-0.028152	-0.619014	0.707338	0.293901	-0.173540
40349	1.206670	-9.517513	-1.707582	-0.017826	0.017903	-0.002773	0.094180	0.926296	-0.026189	-0.618906	0.707533	0.293840	-0.173233
40350	1.192403	-9.555722	-1.614624	0.015518	0.008786	-0.004436	0.093788	0.926019	-0.026972	-0.619209	0.707282	0.293791	-0.173262
40351	1.163651	-9.594306	-1.622635	0.015506	0.016098	-0.002601	0.094726	0.925172	-0.028551	-0.619565	0.707056	0.293633	-0.173180
40352	1.158850	-9.599177	-1.637152	-0.000253	0.002376	-0.000813	0.094723	0.925993	-0.028551	-0.619594	0.706997	0.293669	-0.173254
40353	1.168464	-9.594477	-1.675408	0.004152	0.010597	-0.006340	0.093260	0.926293	-0.027491	-0.619770	0.706870	0.293670	-0.173138
40354	1.206891	-9.563150	-1.684213	0.031254	0.008810	-0.004355	0.094853	0.926267	-0.028290	-0.620296	0.706425	0.293561	-0.173257
40355	1.178081	-9.589726	-1.699259	-0.005627	0.021589	0.006514	0.092738	0.926691	-0.029320	-0.620353	0.706534	0.293278	-0.173088
40356	1.204526	-9.575383	-1.742023	-0.005546	0.012434	-0.002700	0.093262	0.926289	-0.027884	-0.620372	0.706563	0.293239	-0.172968
40357	1.231093	-9.584955	-1.741909	0.018925	0.034404	-0.000762	0.092343	0.925604	-0.029055	-0.620873	0.706371	0.292817	-0.172669
40358	1.211861	-9.594405	-1.679803	-0.002133	0.023429	0.008376	0.093266	0.926417	-0.028801	-0.620966	0.706462	0.292471	-0.172551
40359	1.211931	-9.608827	-1.675204	-0.007280	0.019744	-0.000873	0.094328	0.925586	-0.028679	-0.621010	0.706544	0.292324	-0.172303
40360	1.173517	-9.642526	-1.656829	-0.019485	0.012407	-0.002769	0.094450	0.927232	-0.028024	-0.620833	0.706748	0.292328	-0.172097
40361	1.185579	-9.642370	-1.618303	-0.022975	0.001439	-0.000924	0.092728	0.926576	-0.027225	-0.620550	0.706962	0.292461	-0.172017
40362	1.192354	-9.546155	-1.631295	0.011244	-0.009520	-0.013658	0.091676	0.926030	-0.028264	-0.620714	0.706641	0.292795	-0.172173
40363	1.183126	-9.632685	-1.598985	0.022517	-0.007642	0.003011	0.093923	0.926012	-0.027497	-0.621009	0.706279	0.292827	-0.172539
40364	1.245846	-9.642413	-1.665755	-0.024650	-0.009536	-0.008296	0.093000	0.927101	-0.029060	-0.620649	0.706439	0.293201	-0.172544
40365	1.216618	-9.579908	-1.665151	-0.024789	0.006018	-0.000019	0.091270	0.926051	-0.026689	-0.620366	0.706694	0.293271	-0.172400
40366	1.240951	-9.628083	-1.694408	0.033014	0.001515	-0.000638	0.092470	0.926564	-0.028663	-0.620860	0.706221	0.293200	-0.172682
40367	1.250481	-9.604002	-1.693982	-0.000247	0.006045	-0.002660	0.092351	0.924639	-0.029842	-0.620932	0.706156	0.293224	-0.172646
40368	1.250294	-9.565584	-1.717451	-0.016916	0.012426	-0.002756	0.092482	0.924640	-0.029581	-0.620790	0.706326	0.293224	-0.172459
40369	1.264981	-9.611191	-1.693947	0.007639	0.017932	-0.004484	0.091947	0.925337	-0.028921	-0.621048	0.706195	0.293102	-0.172276
40370	1.260096	-9.599284	-1.727435	-0.000305	0.012456	0.001022	0.093271	0.925865	-0.029325	-0.621130	0.706184	0.292984	-0.172227
40371	1.224113	-9.637857	-1.728312	0.008489	0.021589	-0.002639	0.092076	0.925342	-0.028268	-0.621412	0.706068	0.292790	-0.172017
40372	1.233745	-9.632829	-1.670535	0.008570	0.016089	-0.008168	0.091684	0.926150	-0.029966	-0.621670	0.705902	0.292733	-0.171860
40373	1.204764	-9.623311	-1.685076	-0.023818	0.006911	-0.008319	0.092737	0.926829	-0.029189	-0.621428	0.706104	0.292912	-0.171598
40374	1.195062	-9.611316	-1.689800	-0.027415	0.003274	0.000896	0.091531	0.927685	-0.027084	-0.621074	0.706398	0.293004	-0.171519
40375	1.206860	-9.555858	-1.662504	-0.012493	-0.002206	-0.004560	0.091276	0.926446	-0.028130	-0.620924	0.706451	0.293204	-0.171499
40376	1.250441	-9.594261	-1.660236	-0.005264	-0.002245	-0.024823	0.091541	0.926036	-0.027870	-0.620938	0.706297	0.293655	-0.171312
40377	1.250363	-9.580021	-1.717653	-0.019418	-0.007706	-0.011966	0.092727	0.926306	-0.026832	-0.620683	0.706374	0.294053	-0.171236
40378	1.230990	-9.560678	-1.679152	-0.019520	-0.011339	-0.000888	0.091404	0.925640	-0.026560	-0.620359	0.706507	0.294326	-0.171388
40379	1.274473	-9.579972	-1.717428	-0.042310	-0.013174	0.002694	0.091133	0.926740	-0.026295	-0.619697	0.706936	0.294663	-0.171435
40380	1.245624	-9.599429	-1.761182	-0.012636	0.005150	0.008354	0.092726	0.925901	-0.026308	-0.619535	0.707093	0.294582	-0.171513
40381	1.202431	-9.642820	-1.759793	0.005020	0.001474	-0.004471	0.091654	0.928380	-0.025775	-0.619651	0.706945	0.294677	-0.171544
40382	1.192627	-9.609153	-1.759413	-0.021342	0.010602	0.002762	0.092717	0.927547	-0.025784	-0.619418	0.707196	0.294635	-0.171422
40383	1.163538	-9.575482	-1.747208	-0.012560	0.016076	-0.002742	0.093110	0.926465	-0.024216	-0.619362	0.707328	0.294584	-0.171166
40384	1.216477	-9.553736	-1.751211	-0.005547	0.016088	-0.004551	0.091519	0.927572	-0.024726	-0.619409	0.707358	0.294526	-0.170972
40385	1.172961	-9.527207	-1.708032	0.015375	0.008814	0.004791	0.091786	0.926479	-0.024336	-0.619678	0.707165	0.294361	-0.171078
40386	1.231092	-9.584971	-1.746711	-0.014246	-0.009511	-0.004554	0.092841	0.927019	-0.023821	-0.619454	0.707220	0.294640	-0.171185
40387	1.223679	-9.546436	-1.731835	-0.002091	-0.002169	0.002877	0.091525	0.925932	-0.024596	-0.619417	0.707195	0.294699	-0.171319
40388	1.197066	-9.527265	-1.739017	0.008414	0.005144	0.000148	0.092577	0.927428	-0.024211	-0.619580	0.707043	0.294662	-0.171420
40389	1.230902	-9.546619	-1.789387	0.000494	-0.000328	0.004734	0.092846	0.927416	-0.025130	-0.619582	0.707006	0.294663	-0.171566
40390	1.245698	-9.613751	-1.727773	0.004942	-0.000329	0.003837	0.093505	0.927278	-0.024481	-0.619652	0.706901	0.294650	-0.171767
40391	1.163622	-9.594864	-1.785891	0.010082	0.005169	0.010311	0.093654	0.926023	-0.026709	-0.619800	0.706798	0.294472	-0.171961
40392	1.202156	-9.585104	-1.768589	0.013564	0.009752	0.012168	0.093915	0.926027	-0.026056	-0.620021	0.706666	0.294195	-0.172181
40393	1.197430	-9.604257	-1.737693	-0.005552	0.016092	-0.000858	0.092854	0.926992	-0.026440	-0.620048	0.706731	0.294093	-0.171991
40394	1.166127	-9.611423	-1.704476	0.005112	-0.000386	-0.013701	0.093786	0.925480	-0.026186	-0.620180	0.706519	0.294331	-0.171978
40395	1.183083	-9.628250	-1.709355	-0.016822	-0.002219	-0.007347	0.093250	0.926856	-0.025919	-0.619962	0.706624	0.294584	-0.171903
40396	1.154067	-9.608927	-1.670944	0.038402	0.012432	-0.017244	0.092595	0.926306	-0.026962	-0.620651	0.706020	0.294603	-0.171864
40397	1.197567	-9.630512	-1.675642	0.020799	0.001484	-0.004393	0.092872	0.926958	-0.029845	-0.620976	0.705687	0.294637	-0.171998
40398	1.216638	-9.584770	-1.679624	0.006874	0.005100	-0.015546	0.091420	0.926016	-0.029964	-0.621167	0.705454	0.294844	-0.171910
40399	1.197134	-9.536471	-1.616710	0.038386	-0.007664	-0.014447	0.091944	0.926020	-0.028921	-0.621722	0.704811	0.295072	-0.172153
40400	1.269897	-9.627754	-1.614911	0.055922	-0.005801	-0.011585	0.092212	0.926961	-0.030232	-0.622536	0.703970	0.295146	-0.172520
40401	1.289042	-9.598964	-1.650339	0.022639	-0.009488	-0.011748	0.090635	0.926956	-0.032577	-0.622850	0.703530	0.295414	-0.172726
40402	1.274271	-9.533991	-1.639962	0.032197	-0.009470	-0.008012	0.091696	0.926396	-0.032585	-0.623289	0.702982	0.295590	-0.173071
40403	1.274736	-9.632680	-1.650945	0.015645	-0.031423	-0.008057	0.090377	0.926945	-0.033884	-0.623360	0.702575	0.296105	-0.173589
40404	1.252618	-9.546264	-1.697953	0.013744	-0.009475	-0.002568	0.090643	0.925855	-0.033232	-0.623520	0.702289	0.296267	-0.173892
40405	1.279058	-9.526771	-1.642217	0.045403	-0.002166	-0.017186	0.089854	0.927210	-0.035320	-0.624211	0.701560	0.296444	-0.174058
40406	1.253033	-9.632790	-1.670355	0.027744	-0.002137	0.003033	0.090125	0.924751	-0.034800	-0.624593	0.701160	0.296380	-0.174404
40407	1.221464	-9.584695	-1.660372	0.039193	-0.000327	-0.007068	0.089474	0.924466	-0.036628	-0.625167	0.700577	0.296414	-0.174634
40408	1.250495	-9.603730	-1.614755	0.013815	-0.002175	-0.004423	0.090144	0.926206	-0.039644	-0.625373	0.700296	0.296528	-0.174827
40409	1.245630	-9.594074	-1.602661	0.000603	0.005139	0.002881	0.090401	0.926356	-0.038075	-0.625401	0.700276	0.296489	-0.174875
40410	1.284171	-9.584174	-1.544546	-0.007211	-0.000361	-0.000841	0.091468	0.924969	-0.038739	-0.625318	0.700297	0.296577	-0.174939
40411	1.279659	-9.651731	-1.595950	-0.005440	-0.002185	-0.000826	0.089340	0.926506	-0.037935	-0.625231	0.700304	0.296704	-0.175007
40412	1.252854	-9.594224	-1.650610	-0.026495	0.006013	-0.002794	0.090669	0.925531	-0.038208	-0.624918	0.700569	0.296825	-0.174858
40413	1.250322	-9.565066	-1.566200	0.001587	0.003282	-0.008187	0.091200	0.925523	-0.038344	-0.624986	0.700465	0.296962	-0.174798
40414	1.260275	-9.629974	-1.555014	-0.019489	0.005115	0.002781	0.090131	0.926640	-0.037287	-0.624748	0.700676	0.296985	-0.174768
40415	1.202194	-9.584389	-1.559718	-0.005519	0.005123	0.002847	0.090531	0.927309	-0.038337	-0.624689	0.700732	0.296968	-0.174779
40416	1.231271	-9.613041	-1.511835	-0.008967	0.006942	0.000983	0.090401	0.926897	-0.038598	-0.624612	0.700801	0.296970	-0.174775
40417	1.212108	-9.642169	-1.574840	0.005128	-0.000376	-0.008161	0.090136	0.925814	-0.037811	-0.624709	0.700639	0.297137	-0.174792
40418	1.212039	-9.627748	-1.579440	0.020821	0.012447	-0.004411	0.090923	0.927178	-0.037293	-0.625109	0.700338	0.297008	-0.174790
40419	1.197784	-9.670975	-1.546570	-0.008967	0.005116	0.002834	0.090131	0.926774	-0.037549	-0.625004	0.700436	0.296999	-0.174787
40420	1.226642	-9.656586	-1.577307	-0.026451	0.003266	-0.000943	0.091055	0.927313	-0.037294	-0.624667	0.700701	0.297133	-0.174704
40421	1.252899	-9.598625	-1.530636	-0.007235	-0.002186	0.002852	0.089608	0.926225	-0.038330	-0.624543	0.700752	0.297207	-0.174816
40422	1.223962	-9.598766	-1.554915	-0.015928	-0.009525	-0.003641	0.090535	0.926486	-0.038600	-0.624285	0.700819	0.297513	-0.174951
40423	1.231078	-9.574755	-1.573718	-0.024714	0.001435	-0.003703	0.090520	0.927193	-0.036242	-0.623960	0.701061	0.297695	-0.174827
40424	1.221545	-9.598886	-1.588549	-0.041403	-0.011358	0.004539	0.089993	0.926380	-0.036107	-0.623308	0.701494	0.297984	-0.174926
40425	1.240977	-9.632831	-1.675269	-0.056172	-0.022361	-0.006590	0.090251	0.925577	-0.034145	-0.622408	0.702028	0.298612	-0.174914
40426	1.216665	-9.589500	-1.655683	-0.044026	-0.009538	0.000831	0.090773	0.926943	-0.033625	-0.621742	0.702476	0.298940	-0.174925
40427	1.250715	-9.651995	-1.656241	-0.026357	-0.022338	-0.010130	0.089966	0.927520	-0.031654	-0.621272	0.702618	0.299512	-0.175047
40428	1.192549	-9.589664	-1.689520	-0.029873	-0.024184	-0.013841	0.089567	0.927528	-0.031258	-0.620768	0.702752	0.300174	-0.175163
40429	1.259889	-9.553385	-1.673978	-0.019430	-0.024149	-0.008250	0.089033	0.928899	-0.031515	-0.620376	0.702814	0.300717	-0.175375
40430	1.264906	-9.594265	-1.669703	-0.021176	-0.008614	-0.008281	0.090097	0.928200	-0.031786	-0.620065	0.702922	0.301089	-0.175403
40431	1.231071	-9.580126	-1.737041	-0.008956	0.003276	-0.010085	0.089565	0.927804	-0.030996	-0.619990	0.702939	0.301281	-0.175271
40432	1.301290	-9.642482	-1.718054	0.033047	0.001518	-0.003403	0.088904	0.927809	-0.031253	-0.620489	0.702447	0.301251	-0.175528
40433	1.243215	-9.599384	-1.746800	-0.000306	0.019761	-0.000836	0.088911	0.927116	-0.032170	-0.620601	0.702471	0.301079	-0.175329
40434	1.260129	-9.603900	-1.669883	0.004138	0.021582	-0.004508	0.088905	0.928485	-0.032038	-0.620815	0.702396	0.300930	-0.175129
40435	1.269657	-9.579867	-1.683861	0.039901	0.019824	0.006750	0.088243	0.928763	-0.032294	-0.621465	0.701967	0.300509	-0.175265
40436	1.298445	-9.545842	-1.601492	-0.014266	0.023395	-0.002760	0.088778	0.927390	-0.032299	-0.621428	0.702141	0.300368	-0.174942
40437	1.330696	-9.738328	-1.618295	0.071656	0.007037	-0.004135	0.088263	0.926825	-0.034653	-0.622488	0.701203	0.300149	-0.175311
40438	1.212939	-9.812585	-1.452386	0.141094	0.005204	-0.024087	0.088926	0.926950	-0.035051	-0.624606	0.699270	0.299935	-0.175863
40439	1.284912	-9.743183	-1.604386	0.206727	0.019898	-0.033005	0.086697	0.927747	-0.039877	-0.627728	0.696504	0.299476	-0.176505
40440	1.371658	-9.733481	-1.632249	0.327604	0.046517	-0.045351	0.086215	0.926709	-0.048386	-0.632743	0.692222	0.298366	-0.177319
40441	1.346907	-9.583111	-1.270266	0.381866	0.045649	-0.039550	0.084156	0.927023	-0.060285	-0.638424	0.687244	0.297035	-0.178549
40442	1.465874	-9.742891	-0.920895	0.495817	0.043954	-0.031579	0.083426	0.924734	-0.071149	-0.645612	0.680811	0.295109	-0.180531
40443	1.279648	-9.620482	-0.901711	0.464368	0.043856	-0.046518	0.082161	0.924089	-0.082270	-0.652343	0.674609	0.293548	-0.182155
40444	1.328023	-9.638435	-0.551009	0.478468	0.047520	-0.041839	0.081694	0.923699	-0.094314	-0.659240	0.668238	0.291690	-0.183784
40445	1.397027	-9.940336	-0.218502	0.542045	0.023750	-0.064539	0.080723	0.919737	-0.108582	-0.666845	0.660688	0.290285	-0.185861
40446	1.279815	-9.638303	-0.484238	0.601307	0.027471	-0.067030	0.077386	0.916853	-0.127151	-0.675186	0.652300	0.288522	-0.188109
40447	1.289422	-9.612776	-0.061267	0.688147	0.043971	-0.073081	0.075620	0.915072	-0.142982	-0.684648	0.642613	0.286317	-0.190600
40448	1.614095	-9.943708	0.076362	0.913441	0.031442	-0.077431	0.075607	0.910088	-0.162627	-0.696817	0.629692	0.283213	-0.194226
40449	1.358598	-9.942878	0.467703	1.164217	0.057148	-0.113131	0.072469	0.901098	-0.189712	-0.712066	0.612803	0.279297	-0.198566
40450	1.511943	-9.719564	0.947605	1.318420	0.065510	-0.121603	0.069367	0.890952	-0.222953	-0.728897	0.593419	0.274376	-0.203180
40451	1.602180	-9.409967	1.365709	1.337464	0.084758	-0.103095	0.066303	0.875709	-0.259863	-0.745401	0.573411	0.268891	-0.208026
40452	1.737764	-9.509097	1.850525	1.431427	0.111325	-0.111885	0.063760	0.859663	-0.294421	-0.762644	0.551714	0.262326	-0.212536
40453	1.648660	-9.002392	2.315334	1.505683	0.115942	-0.109703	0.063997	0.842093	-0.327823	-0.779986	0.528339	0.255322	-0.217464
40454	1.705036	-8.673917	2.644561	1.712200	0.156357	-0.114275	0.062821	0.818077	-0.364753	-0.799037	0.501493	0.246262	-0.222258
40455	1.878328	-8.550830	4.059515	1.915413	0.160245	-0.080044	0.064615	0.785906	-0.406948	-0.818801	0.470755	0.235896	-0.228706
40456	1.790708	-8.359483	4.479102	1.955595	0.162107	-0.067863	0.061937	0.747756	-0.450420	-0.837735	0.438814	0.224663	-0.234880
40457	1.799269	-8.096845	5.284698	1.861201	0.138199	-0.063712	0.062012	0.708541	-0.487890	-0.854412	0.407591	0.214101	-0.240855
40458	1.743679	-7.531705	5.930692	1.855762	0.142742	-0.053632	0.066425	0.671240	-0.520550	-0.869874	0.376043	0.202986	-0.246388
40459	1.786810	-7.452786	6.467556	1.638080	0.115949	-0.062084	0.068712	0.630993	-0.549396	-0.882514	0.347538	0.193350	-0.251004
40460	1.692186	-6.794152	7.035274	1.654440	0.090367	-0.048161	0.068990	0.591625	-0.574689	-0.894148	0.318362	0.183712	-0.255725
40461	1.611437	-6.015579	7.487168	1.901031	0.063187	-0.046916	0.067073	0.539145	-0.601019	-0.906091	0.284145	0.173116	-0.261328
40462	1.677305	-5.650629	7.922627	1.953374	0.044992	-0.030031	0.067397	0.486387	-0.625141	-0.916820	0.248604	0.162195	-0.267078
40463	1.683476	-4.895771	8.425415	2.040408	0.037823	-0.001935	0.071662	0.435818	-0.644841	-0.926347	0.211014	0.150566	-0.273286
40464	1.835954	-4.497483	8.708505	1.942231	0.030425	0.003100	0.071443	0.378343	-0.662806	-0.933924	0.174985	0.139335	-0.278839
40465	1.764189	-3.589808	8.912621	1.911971	0.035879	0.008426	0.072508	0.321745	-0.673710	-0.939993	0.139176	0.127966	-0.284019
40466	2.017578	-3.127185	8.952684	1.834628	0.061444	0.015365	0.070139	0.258519	-0.681315	-0.944530	0.104905	0.116346	-0.288654
40467	1.770269	-2.308157	9.369982	1.823619	0.084264	0.029986	0.069967	0.203653	-0.684612	-0.947749	0.070733	0.104200	-0.293107
40468	1.740862	-1.702157	9.284580	1.609623	0.117858	0.029744	0.075975	0.158575	-0.686646	-0.949599	0.040854	0.092520	-0.296703
40469	1.578705	-1.062458	9.280036	1.290402	0.141310	0.049280	0.078504	0.115508	-0.683020	-0.950294	0.017029	0.082227	-0.299818
40470	1.712131	-0.720022	9.425324	1.043437	0.150192	0.048002	0.082858	0.080211	-0.679797	-0.950388	-0.001925	0.073165	-0.302335
40471	1.597993	-0.026377	9.688462	1.099185	0.153875	0.044546	0.084539	0.043910	-0.670661	-0.950052	-0.022072	0.063708	-0.304723
40472	1.456721	0.271321	9.576085	1.026876	0.141991	0.077404	0.088078	0.012055	-0.665990	-0.949092	-0.040715	0.054857	-0.307503
40473	1.358353	0.680336	9.624117	0.771932	0.151752	0.076073	0.091847	-0.010773	-0.660924	-0.948022	-0.054610	0.047415	-0.309876
40474	1.456323	0.873569	9.783787	0.350545	0.158691	0.107145	0.094260	-0.025653	-0.655713	-0.947085	-0.060274	0.042432	-0.312403
40475	1.379183	0.878908	9.982399	0.218351	0.141183	0.117572	0.098251	-0.034557	-0.652737	-0.946170	-0.063694	0.038676	-0.314977
40476	1.359509	0.955466	9.865655	0.131390	0.100038	0.144879	0.098662	-0.043275	-0.648947	-0.945148	-0.065543	0.036221	-0.317943
40477	1.350935	0.739747	10.114623	0.093322	0.072504	0.124432	0.100801	-0.048497	-0.649098	-0.944258	-0.067011	0.034576	-0.320453
40478	1.202667	0.989461	10.047121	-0.036245	0.033935	0.112744	0.100798	-0.049576	-0.647658	-0.943596	-0.066136	0.034401	-0.322596
40479	1.406724	0.657061	9.825900	-0.242451	0.019070	0.089600	0.100789	-0.045081	-0.649358	-0.943318	-0.061615	0.035895	-0.324139
40480	1.146074	0.714547	9.901096	-0.287743	-0.013066	0.067257	0.099441	-0.036875	-0.650784	-0.943204	-0.056328	0.038171	-0.325173
40481	1.364613	0.377241	9.643930	-0.560317	-0.056364	0.030901	0.097838	-0.028956	-0.653779	-0.943512	-0.046317	0.043096	-0.325242
40482	1.234972	0.277345	10.059041	-0.619185	-0.074870	-0.013672	0.094614	-0.009557	-0.659244	-0.944029	-0.035235	0.048601	-0.324353
40483	1.212024	0.026644	9.937676	-0.258267	-0.080007	-0.032127	0.094584	0.002447	-0.662250	-0.944311	-0.031104	0.051957	-0.323435
40484	1.351913	0.012136	9.835548	-0.037638	-0.034074	-0.043994	0.093122	0.004646	-0.662761	-0.944578	-0.030764	0.052898	-0.322534
40485	1.525279	0.055372	9.712936	-0.079474	0.000574	-0.071940	0.092722	0.006013	-0.663281	-0.945071	-0.029519	0.053565	-0.321092
40486	1.477978	-0.152788	9.380680	-0.075828	0.018824	-0.090396	0.092056	0.009013	-0.664846	-0.945707	-0.028167	0.053723	-0.319310
40487	1.361775	-0.051869	9.407419	-0.084732	0.019734	-0.081223	0.095358	0.011029	-0.664609	-0.946273	-0.026695	0.054073	-0.317695
40488	1.381289	-0.094749	9.522233	0.091770	0.030069	-0.043428	0.096427	0.009369	-0.665274	-0.946524	-0.028392	0.052979	-0.316984
40489	1.525575	-0.007191	9.712062	0.056436	0.015515	-0.004824	0.095907	0.006234	-0.664878	-0.946519	-0.029525	0.052570	-0.316964
40490	1.598284	-0.073302	10.038308	0.003809	0.004550	0.024461	0.097231	0.004725	-0.663842	-0.946359	-0.029648	0.052556	-0.317434
40491	1.502455	-0.203484	10.021184	-0.051974	-0.002882	0.006658	0.095903	0.005970	-0.663961	-0.946323	-0.028816	0.053212	-0.317507
40492	1.364397	-0.074112	9.937685	-0.072948	-0.001129	-0.009151	0.095903	0.007193	-0.664747	-0.946413	-0.027557	0.053773	-0.317256
40493	1.275180	-0.084944	9.636614	-0.146363	0.013359	-0.034462	0.097629	0.007570	-0.666070	-0.946702	-0.024864	0.054704	-0.316456
40494	1.264565	0.116899	9.562523	-0.097436	0.022542	-0.040698	0.099737	0.012181	-0.667525	-0.947023	-0.023026	0.054955	-0.315591
40495	1.080545	0.279989	9.515079	-0.017293	0.022675	-0.014466	0.098670	0.013023	-0.666600	-0.947127	-0.022703	0.054892	-0.315312
40496	1.107472	0.724472	10.011307	0.050462	0.026497	0.031989	0.099615	0.009449	-0.667395	-0.946923	-0.023561	0.054167	-0.315988
40497	1.281541	0.628943	10.119623	0.047654	0.060391	0.057774	0.101872	0.006696	-0.666629	-0.946580	-0.024187	0.052992	-0.317165
40498	1.238595	0.527308	9.976155	-0.035155	0.037373	0.025094	0.101351	0.005600	-0.667410	-0.946468	-0.023363	0.052601	-0.317624
40499	1.422516	0.362345	9.476213	0.072844	-0.021026	-0.008395	0.101620	0.004503	-0.667413	-0.946445	-0.025076	0.052772	-0.317534
40500	1.384009	0.340003	9.297889	0.066988	-0.052174	-0.037907	0.099773	0.000982	-0.666090	-0.946587	-0.026821	0.053397	-0.316864
40501	1.123192	0.444128	9.642615	-0.114984	-0.048794	-0.044391	0.099242	0.001804	-0.666479	-0.946855	-0.025207	0.055261	-0.315874
40502	0.984044	0.315354	10.062034	-0.293218	-0.039936	-0.058232	0.098434	0.008218	-0.668695	-0.947301	-0.020076	0.057920	-0.314426
40503	0.902813	0.156228	10.015831	-0.222648	-0.008932	-0.111445	0.098669	0.016147	-0.668693	-0.948052	-0.016250	0.059650	-0.312051
40504	0.826050	0.058590	9.653640	-0.147240	0.002070	-0.135069	0.099722	0.019948	-0.670272	-0.948930	-0.013711	0.060567	-0.309315
40505	0.707609	0.126072	9.754311	-0.029840	0.045998	-0.153010	0.101039	0.022118	-0.670543	-0.949921	-0.013251	0.060004	-0.306390
40506	0.917386	0.142559	10.231838	0.010436	0.073493	-0.138080	0.103145	0.024291	-0.669643	-0.950841	-0.013268	0.058589	-0.303797
40507	1.144946	-0.059715	10.053473	0.075201	0.079110	-0.130357	0.105532	0.023713	-0.670055	-0.951686	-0.014577	0.056740	-0.301432
40508	1.154057	0.048191	9.939838	0.102933	0.011589	-0.103352	0.107257	0.020429	-0.668237	-0.952282	-0.016687	0.055952	-0.299583
40509	1.526677	-0.245885	9.569484	-0.028532	-0.046888	-0.071593	0.107262	0.020148	-0.669023	-0.952652	-0.016707	0.057150	-0.298177
40510	1.324673	-0.359618	9.498784	-0.163619	-0.090838	-0.035294	0.105932	0.022617	-0.669797	-0.952799	-0.014275	0.059927	-0.297287
40511	1.443639	-0.537754	9.406169	-0.267044	-0.103664	-0.011789	0.102477	0.029060	-0.672123	-0.952789	-0.009993	0.063664	-0.296714
40512	1.596421	-0.717275	9.592332	-0.223314	-0.071575	0.006853	0.100215	0.034943	-0.674328	-0.952685	-0.006256	0.066437	-0.296545
40513	1.789033	-0.656458	9.674206	-0.043134	-0.039339	0.018794	0.100472	0.037942	-0.674984	-0.952507	-0.005794	0.067655	-0.296848
40514	1.697216	-0.623686	9.460146	-0.027413	-0.026547	0.009623	0.099284	0.036318	-0.674582	-0.952409	-0.005519	0.068408	-0.296995
40515	1.673105	-0.618512	9.580029	-0.031791	-0.030208	0.014218	0.097951	0.038524	-0.674308	-0.952266	-0.005209	0.069411	-0.297227
40516	1.454069	-0.701129	9.471194	-0.006736	-0.051140	0.048521	0.098229	0.038224	-0.676668	-0.951899	-0.005420	0.070513	-0.298140
40517	1.369972	-0.763994	9.431117	0.031003	-0.094072	0.045087	0.096388	0.035912	-0.677439	-0.951469	-0.006614	0.072369	-0.299041
40518	1.364653	-0.673782	9.077029	-0.122404	-0.127093	0.053590	0.092549	0.036224	-0.677932	-0.950965	-0.005071	0.075608	-0.299872
40519	1.518252	-0.519059	9.200668	-0.083989	-0.167215	0.066764	0.089114	0.037742	-0.680523	-0.950288	-0.004464	0.079548	-0.301006
40520	1.617257	-0.542183	9.417331	0.076091	-0.170642	0.088809	0.084087	0.036704	-0.680613	-0.949457	-0.006899	0.082423	-0.302803
40521	1.817476	-0.555559	9.611068	0.059299	-0.112105	0.108020	0.081187	0.033591	-0.680722	-0.948577	-0.008608	0.084464	-0.304947
40522	1.898866	-0.419641	9.906618	0.073095	-0.027978	0.122719	0.077362	0.029124	-0.680431	-0.947753	-0.010061	0.084651	-0.307403
40523	2.068012	-0.490879	10.084849	0.051553	0.030425	0.092995	0.078170	0.026647	-0.681094	-0.947192	-0.010776	0.084045	-0.309270
40524	2.011608	-0.304487	9.741237	0.087804	0.026674	0.032267	0.078707	0.023639	-0.680445	-0.947005	-0.012323	0.083085	-0.310043
40525	1.443685	-0.037201	9.427594	0.138564	-0.000819	0.003002	0.079514	0.019534	-0.679798	-0.946919	-0.015042	0.082506	-0.310341
40526	1.434475	-0.128641	9.431027	0.072106	0.010065	-0.000116	0.079657	0.015033	-0.678492	-0.946902	-0.016449	0.081950	-0.310469
40527	1.433614	0.070035	9.832322	-0.026226	0.011845	0.033516	0.081656	0.012135	-0.678902	-0.946695	-0.015927	0.082139	-0.311077
40528	1.552529	-0.593017	10.069003	-0.080019	0.036443	0.029548	0.081778	0.015004	-0.679033	-0.946584	-0.014240	0.082038	-0.311523
40529	1.588361	-0.510113	10.368187	-0.084306	0.077531	0.022073	0.084030	0.015790	-0.679837	-0.946569	-0.012203	0.081330	-0.311839
40530	1.814077	-0.837994	10.048802	-0.159953	0.108455	-0.024474	0.084940	0.019751	-0.679318	-0.946919	-0.008642	0.080349	-0.311148
40531	1.289377	-0.524145	9.957081	-0.128984	0.102786	-0.085254	0.089296	0.024342	-0.680137	-0.947606	-0.005749	0.079415	-0.309359
40532	1.309918	-0.812355	9.396268	-0.173480	0.082628	-0.102038	0.093917	0.029745	-0.681613	-0.948371	-0.002215	0.078991	-0.307160
40533	1.113461	-0.564759	9.441120	-0.117949	0.068131	-0.064839	0.096818	0.033129	-0.681766	-0.948855	0.000310	0.078628	-0.305765
40534	1.475600	-0.662339	9.543961	-0.083135	0.017137	-0.023959	0.098134	0.035436	-0.682037	-0.949018	0.001852	0.078893	-0.305184
40535	1.717103	-0.738162	9.746810	-0.146437	-0.002903	0.021907	0.099181	0.038435	-0.681782	-0.948846	0.004627	0.080055	-0.305388
40536	1.538508	-0.694733	9.884993	-0.234967	0.000653	0.034363	0.098374	0.043490	-0.683083	-0.948596	0.009042	0.081555	-0.305668
40537	1.485486	-0.699686	9.874825	-0.130516	0.007992	0.003500	0.098892	0.050293	-0.685965	-0.948536	0.011552	0.082411	-0.305540
40538	1.653035	-0.449826	9.666231	0.021827	0.004487	-0.019721	0.098092	0.050991	-0.685434	-0.948661	0.011030	0.082278	-0.305206
40539	1.363338	-0.363121	9.859200	0.181256	-0.002737	-0.031841	0.099687	0.047976	-0.684270	-0.948861	0.007475	0.081430	-0.304918
40540	1.130417	-0.071423	9.452999	0.117854	-0.013760	-0.026626	0.101968	0.042733	-0.686386	-0.949009	0.005009	0.081058	-0.304610
40541	1.372776	-0.335524	9.480365	-0.006220	-0.010221	-0.030930	0.100375	0.040994	-0.684279	-0.949159	0.004942	0.081466	-0.304032
40542	1.619323	-0.459577	9.648975	0.011604	-0.027579	-0.044642	0.101048	0.039745	-0.685332	-0.949378	0.004378	0.082006	-0.303212
40543	1.397311	-0.421821	9.561007	-0.012839	-0.006656	-0.062343	0.101179	0.038660	-0.684286	-0.949723	0.004396	0.082384	-0.302026
40544	1.336251	-0.747719	9.987992	-0.089421	0.034300	-0.079398	0.101974	0.040279	-0.685602	-0.950240	0.006068	0.082361	-0.300371
40545	1.080019	-0.593020	10.343074	-0.117258	0.137407	-0.109252	0.106858	0.044053	-0.685509	-0.951083	0.008870	0.080608	-0.298103
40546	1.162473	-0.709602	9.977302	-0.150348	0.168411	-0.137142	0.110678	0.050156	-0.686191	-0.952127	0.012411	0.078406	-0.295216
40547	1.547731	-0.608286	9.828674	-0.032590	0.153853	-0.189116	0.117281	0.053781	-0.685458	-0.953449	0.013571	0.075847	-0.291543
40548	1.391877	-0.318059	8.947834	-0.037656	0.091814	-0.162291	0.121510	0.055784	-0.685491	-0.954515	0.014478	0.074442	-0.288358
40549	1.491245	-0.423438	9.033709	-0.192914	0.077144	-0.116902	0.124938	0.060118	-0.685779	-0.955223	0.018333	0.074254	-0.285832
40550	1.368990	-0.546643	9.664623	-0.359669	0.030491	-0.036466	0.127294	0.069915	-0.687888	-0.955316	0.025223	0.075822	-0.284582
40551	0.956560	-1.007952	10.100833	-0.328484	0.037002	0.033823	0.128846	0.080558	-0.688420	-0.954980	0.031661	0.077092	-0.284725
40552	0.996305	-1.234825	10.578161	-0.218099	0.088308	0.049076	0.130403	0.088611	-0.688167	-0.954686	0.036304	0.076698	-0.285261
40553	1.025339	-1.266918	10.323508	-0.251299	0.124804	0.030399	0.135272	0.097028	-0.688726	-0.954495	0.041777	0.075827	-0.285384
40554	1.280286	-1.157571	9.784864	-0.083282	0.088472	0.016551	0.140011	0.101644	-0.686667	-0.954463	0.043797	0.074682	-0.285489
40555	1.356863	-1.058176	9.254018	0.024748	-0.002652	0.056005	0.140024	0.102162	-0.689548	-0.954150	0.043297	0.074652	-0.286620
40556	1.066883	-0.929629	9.017846	0.003273	-0.057445	0.091036	0.142153	0.098588	-0.689043	-0.953543	0.042940	0.075732	-0.288405
40557	1.219875	-1.649443	9.522927	-0.168073	-0.059384	0.130814	0.138975	0.101339	-0.690980	-0.952533	0.045912	0.077834	-0.290716
40558	1.080715	-1.765331	10.192198	-0.072889	-0.055789	0.094367	0.138828	0.104899	-0.690716	-0.951827	0.047022	0.079314	-0.292443
40559	1.137864	-1.629323	9.824932	-0.034057	-0.041226	0.039167	0.138294	0.106677	-0.691234	-0.951486	0.047429	0.080368	-0.293198
40560	1.218098	-1.268845	9.648284	0.011895	-0.017571	-0.034481	0.136971	0.106962	-0.691616	-0.951672	0.046944	0.080746	-0.292568
40561	1.242389	-1.296833	9.892989	0.078557	-0.041275	-0.034107	0.138040	0.106930	-0.693589	-0.951864	0.045082	0.081207	-0.292109
40562	1.118213	-1.557569	9.710522	0.169794	-0.075939	-0.043733	0.137262	0.103242	-0.694109	-0.952145	0.041235	0.081780	-0.291601
40563	0.972146	-1.259372	9.746950	0.118588	-0.149035	-0.006984	0.136482	0.100101	-0.694497	-0.952019	0.038040	0.084019	-0.291810
40564	1.176068	-1.578592	9.158607	-0.002347	-0.196575	0.011888	0.132786	0.098900	-0.695777	-0.951614	0.036858	0.087847	-0.292158
40565	1.416840	-1.500480	9.344402	-0.125191	-0.214867	0.050059	0.127223	0.101680	-0.697564	-0.950822	0.038044	0.092722	-0.293074
40566	1.558583	-1.904611	9.292043	-0.130093	-0.236814	0.039942	0.121137	0.104183	-0.700263	-0.950036	0.039104	0.098036	-0.293753
40567	1.988463	-2.057941	9.236288	-0.187664	-0.195722	0.025768	0.117026	0.108991	-0.702716	-0.949316	0.041585	0.102958	-0.294056
40568	1.497395	-1.701787	9.534386	-0.210759	-0.116300	0.034718	0.113828	0.117211	-0.704781	-0.948685	0.044875	0.106456	-0.294365
40569	1.785504	-1.948574	9.672854	-0.204011	0.002631	0.067814	0.114063	0.125274	-0.705041	-0.948072	0.048946	0.107668	-0.295248
40570	2.091818	-1.459236	9.754598	-0.042669	0.026481	0.015053	0.114321	0.127729	-0.705435	-0.947995	0.049845	0.107483	-0.295411
40571	2.015255	-1.605524	9.238082	-0.126479	-0.039455	-0.011100	0.118680	0.131227	-0.706123	-0.947819	0.052009	0.109132	-0.295000
40572	1.348042	-1.236636	9.141001	-0.049940	-0.050376	0.007720	0.117339	0.135755	-0.706110	-0.947609	0.052577	0.110453	-0.295081
40573	1.397650	-1.514398	9.507275	-0.016941	-0.052046	0.065120	0.116937	0.137398	-0.706368	-0.947066	0.052746	0.111585	-0.296367
40574	1.506087	-2.009722	9.544553	-0.019839	-0.046640	0.033746	0.116670	0.137677	-0.706104	-0.946739	0.052823	0.112629	-0.297000
40575	1.510105	-1.836167	9.633450	-0.126454	-0.017585	0.005465	0.118254	0.140925	-0.707687	-0.946505	0.055157	0.113806	-0.296875
40576	1.956950	-2.497982	10.041257	-0.188700	0.007901	-0.018840	0.115858	0.146950	-0.709629	-0.946418	0.058635	0.114876	-0.296073
40577	1.786081	-2.055631	10.029062	-0.192104	0.088184	-0.067000	0.119799	0.153480	-0.708479	-0.946753	0.062698	0.114525	-0.294299
40578	1.659946	-1.400215	9.674572	-0.223140	0.100930	-0.080130	0.125187	0.162188	-0.706817	-0.947163	0.067235	0.114106	-0.292132
40579	1.927327	-1.343969	9.783487	0.013834	0.057438	-0.045632	0.127677	0.168995	-0.706965	-0.947555	0.067215	0.113092	-0.291260
40580	1.522535	-1.402784	9.706863	0.302232	-0.007976	0.005754	0.130078	0.162961	-0.705939	-0.947897	0.061358	0.111551	-0.292032
40581	1.235668	-0.897603	9.840909	0.346672	-0.053442	0.094610	0.129844	0.155711	-0.706465	-0.947610	0.054644	0.110475	-0.294693
40582	1.006280	-1.341264	9.702908	0.187100	-0.093734	0.143715	0.128554	0.146293	-0.706197	-0.946758	0.050768	0.111068	-0.297886
40583	1.176378	-1.614693	9.859106	0.111501	-0.090237	0.110120	0.126727	0.140968	-0.707494	-0.945997	0.048326	0.112006	-0.300348
40584	1.432788	-1.797495	9.729298	0.002627	-0.105048	0.065313	0.125147	0.139475	-0.708136	-0.945380	0.047697	0.113991	-0.301643
40585	1.517250	-1.314551	9.477585	0.049931	-0.099577	0.024920	0.123836	0.139193	-0.710483	-0.945038	0.046176	0.115534	-0.302363
40586	1.705365	-1.341954	9.094845	0.013111	-0.079475	0.017332	0.123306	0.139065	-0.710217	-0.944780	0.045397	0.117016	-0.302715
40587	2.046592	-1.595097	9.454583	-0.002027	-0.061278	-0.015975	0.121592	0.140156	-0.712429	-0.944721	0.044986	0.118193	-0.302504
40588	2.015637	-1.179877	9.167233	-0.042406	-0.039431	-0.042073	0.121447	0.141810	-0.711248	-0.944867	0.045361	0.119307	-0.301553
40589	1.873682	-1.229627	9.477302	0.081933	-0.034750	-0.034074	0.120123	0.143453	-0.712546	-0.945054	0.043454	0.119495	-0.301172
40590	2.003021	-1.054201	9.336927	0.036288	-0.053042	-0.032433	0.120390	0.142360	-0.712156	-0.945191	0.042289	0.120381	-0.300558
40591	1.952003	-0.964615	9.529763	-0.011488	-0.052065	0.020843	0.120121	0.144271	-0.712808	-0.944925	0.042138	0.121408	-0.301001
40592	2.044844	-1.224436	9.488574	0.035731	-0.061088	0.041416	0.119059	0.145919	-0.713322	-0.944597	0.041115	0.122386	-0.301773
40593	1.810702	-1.167159	9.487192	0.189818	-0.050927	0.031095	0.118809	0.141413	-0.712929	-0.944431	0.037173	0.122162	-0.302896
40594	1.936554	-1.252216	9.871285	0.018173	0.035744	0.048554	0.118024	0.139775	-0.713578	-0.944267	0.037080	0.121415	-0.303715
40595	2.063867	-1.655703	10.015657	0.092605	0.079522	-0.019408	0.121196	0.140836	-0.713211	-0.944641	0.035644	0.119347	-0.303544
40596	2.250259	-1.319853	9.611588	0.135370	0.066564	-0.126232	0.123583	0.137816	-0.711660	-0.945681	0.033102	0.117433	-0.301334
40597	2.314357	-0.613496	9.266791	0.094769	0.006220	-0.136524	0.125706	0.137240	-0.712201	-0.946573	0.030870	0.116834	-0.298994
40598	1.891192	-0.859503	9.343415	0.141647	-0.017423	-0.081804	0.125434	0.137257	-0.710759	-0.947127	0.027806	0.116445	-0.297687
40599	1.734818	-1.436929	9.449091	0.007185	-0.010299	-0.082476	0.125043	0.137927	-0.712588	-0.947594	0.027263	0.116637	-0.296172
40600	1.740111	-1.532857	9.539021	-0.116985	-0.008625	-0.086795	0.126872	0.142842	-0.711292	-0.948047	0.029141	0.117618	-0.294149
40601	1.677286	-1.498902	9.654144	-0.081973	0.004192	-0.086643	0.126852	0.148854	-0.711812	-0.948513	0.030397	0.118053	-0.292339
40602	1.591303	-1.651468	10.121738	-0.062338	0.000476	-0.099460	0.126035	0.154608	-0.711672	-0.949084	0.031263	0.118546	-0.290188
40603	1.648730	-1.565251	9.969839	-0.233287	0.020453	-0.085590	0.127731	0.160609	-0.711290	-0.949469	0.035524	0.119523	-0.288029
40604	1.862941	-1.503668	9.559782	-0.299455	0.033326	-0.050865	0.126354	0.173350	-0.710488	-0.949628	0.041192	0.120727	-0.286243
40605	2.032617	-1.201491	9.169490	-0.080963	0.006225	-0.042337	0.126063	0.180735	-0.710744	-0.949814	0.042580	0.121070	-0.285274
40606	2.248786	-1.038355	8.902516	-0.150372	-0.066862	-0.023191	0.124196	0.185261	-0.711512	-0.949678	0.044915	0.123293	-0.284418
40607	2.024370	-1.500147	9.088401	-0.252699	-0.108999	0.004054	0.120714	0.195422	-0.711348	-0.949142	0.049004	0.126776	-0.284000
40608	1.992279	-1.833164	9.527559	0.003144	-0.105083	0.013660	0.116321	0.201218	-0.711048	-0.948837	0.048305	0.128813	-0.284223
40609	2.005847	-1.629910	9.852231	0.166055	-0.053785	-0.002220	0.115809	0.198068	-0.712093	-0.948862	0.044751	0.128866	-0.284696
40610	1.898318	-1.332366	9.675348	0.211487	0.004698	-0.026092	0.111055	0.193481	-0.711271	-0.949227	0.040613	0.127672	-0.284639
40611	1.757921	-1.206874	9.865453	0.201093	0.011930	-0.040013	0.109745	0.189939	-0.711393	-0.949640	0.036658	0.126283	-0.284416
40612	1.757606	-1.163020	9.321107	0.116602	0.006457	-0.015510	0.108705	0.185027	-0.711518	-0.949841	0.034353	0.125588	-0.284341
40613	1.812055	-1.461386	9.288622	0.029199	-0.022860	-0.008507	0.109104	0.182983	-0.710343	-0.949853	0.033550	0.125798	-0.284304
40614	1.983032	-1.917419	9.521490	0.059142	-0.083080	0.017605	0.106194	0.182604	-0.710582	-0.949595	0.031910	0.127107	-0.284772
40615	1.784415	-1.741087	9.133197	-0.021520	-0.099645	0.006135	0.102756	0.182769	-0.711601	-0.949289	0.031716	0.129054	-0.284938
40616	1.836066	-1.952406	9.226743	-0.210936	-0.110687	0.058732	0.096910	0.188576	-0.711944	-0.948532	0.035151	0.132398	-0.285522
40617	1.915430	-1.921933	8.944629	-0.048341	-0.133291	0.072516	0.092927	0.191899	-0.712303	-0.947721	0.035499	0.135086	-0.286910
40618	1.968012	-1.802096	9.479755	-0.026000	-0.110312	0.126111	0.089232	0.190287	-0.713584	-0.946679	0.035608	0.137316	-0.289268
40619	2.306280	-1.924042	10.211014	-0.056023	-0.060849	0.184958	0.086973	0.190873	-0.712256	-0.945387	0.036853	0.138587	-0.292710
40620	2.455212	-1.824057	9.810490	-0.094661	-0.066336	0.179240	0.084193	0.190361	-0.711971	-0.944073	0.038656	0.140342	-0.295866
40621	2.199305	-0.752972	9.357388	-0.451814	-0.147086	0.199648	0.080851	0.199011	-0.712202	-0.942074	0.046878	0.145555	-0.298519
40622	2.951334	-1.223639	9.194559	-0.457538	-0.192688	0.194207	0.074591	0.211506	-0.714241	-0.939871	0.054817	0.151805	-0.300987
40623	2.974680	-1.569947	9.233131	-0.096728	-0.133819	0.190423	0.070721	0.219345	-0.714206	-0.938194	0.056360	0.154652	-0.304465
40624	3.473844	-2.098531	9.167959	0.150763	-0.080573	0.151032	0.066359	0.216665	-0.713648	-0.937200	0.053421	0.155148	-0.307785
40625	3.224044	-2.264665	9.984336	0.221773	-0.064309	0.085830	0.065859	0.210911	-0.715218	-0.936684	0.049075	0.154912	-0.310188
40626	2.770125	-2.151954	9.434320	0.090823	-0.066477	0.017782	0.060198	0.201683	-0.714653	-0.936461	0.046926	0.155652	-0.310824
40627	2.576724	-2.046814	9.333161	-0.183808	-0.055920	-0.018706	0.058866	0.205514	-0.715949	-0.936207	0.049916	0.157888	-0.309994
40628	2.456638	-2.161466	8.946321	-0.174791	-0.037721	-0.057445	0.055140	0.210886	-0.716310	-0.936273	0.052685	0.159809	-0.308348
40629	2.384584	-1.701259	9.172967	0.178534	-0.035496	-0.044612	0.055149	0.209239	-0.716834	-0.936599	0.048940	0.159444	-0.308162
40630	2.452416	-1.268732	8.963604	0.293380	-0.026103	-0.006222	0.052799	0.202142	-0.718128	-0.936851	0.043183	0.158201	-0.308898
40631	2.382254	-1.226267	8.757085	0.195074	-0.038953	0.011756	0.052023	0.196143	-0.717208	-0.936804	0.039248	0.157728	-0.309805
40632	2.251205	-1.548373	8.926595	0.231971	-0.030703	0.020244	0.050729	0.188770	-0.717594	-0.936792	0.034702	0.156922	-0.310791
40633	2.464556	-1.785136	9.225352	0.312893	-0.031555	0.007751	0.049051	0.178524	-0.718501	-0.936832	0.028601	0.155562	-0.311973
40634	2.294868	-1.582605	9.445072	0.170984	0.002071	0.008807	0.048415	0.170200	-0.717452	-0.936902	0.025357	0.154526	-0.312560
40635	2.247031	-1.651473	9.738946	0.043837	0.031921	-0.047258	0.048952	0.168144	-0.717327	-0.937308	0.024545	0.153656	-0.311836
40636	2.419546	-1.430355	9.566006	0.005467	0.044631	-0.080699	0.046832	0.168851	-0.717440	-0.937962	0.024385	0.152901	-0.310249
40637	2.307523	-1.189528	9.693174	0.254246	0.081351	-0.114583	0.049226	0.164052	-0.716021	-0.939024	0.019725	0.149808	-0.308874
40638	2.740494	-0.998089	9.133336	0.185615	0.114298	-0.109430	0.052692	0.157317	-0.715529	-0.940115	0.016528	0.146634	-0.307261
40639	2.408533	-1.141674	9.555548	0.161402	0.107769	-0.118782	0.054019	0.153902	-0.713708	-0.941199	0.013749	0.143612	-0.305500
40640	2.384658	-1.194948	9.470553	0.191282	0.081276	-0.127816	0.055633	0.147456	-0.713724	-0.942262	0.010187	0.141027	-0.303562
40641	1.827807	-0.689352	9.882967	0.047505	0.037169	-0.119298	0.059087	0.142644	-0.712445	-0.943097	0.009124	0.139991	-0.301476
40642	1.925668	-0.997847	9.677895	-0.197827	-0.001355	-0.078930	0.058143	0.146489	-0.711911	-0.943521	0.012531	0.141303	-0.299408
40643	1.828981	-0.955510	9.449520	-0.061467	0.000642	-0.071785	0.058786	0.150998	-0.711522	-0.943939	0.013447	0.141568	-0.297920
40644	2.297706	-1.161362	9.491819	-0.040684	0.009969	-0.031059	0.058509	0.153740	-0.711125	-0.944136	0.014091	0.141711	-0.297198
40645	2.295421	-1.185199	9.558683	0.074241	-0.002759	-0.051684	0.058115	0.151566	-0.710206	-0.944459	0.012491	0.141221	-0.296475
40646	2.427083	-0.987825	9.502663	-0.135042	0.011649	-0.057384	0.057983	0.154689	-0.712561	-0.944786	0.014852	0.141897	-0.294998
40647	2.749682	-0.891357	9.379790	0.001490	-0.011910	-0.058493	0.056903	0.158270	-0.711241	-0.945101	0.014538	0.142027	-0.293940
40648	2.985362	-0.771159	9.210826	0.076388	-0.022672	-0.028559	0.056517	0.155810	-0.711501	-0.945220	0.012785	0.142095	-0.293605
40649	3.605558	-0.885094	9.306243	0.141008	-0.024262	0.005023	0.056391	0.152677	-0.710454	-0.945152	0.009902	0.141677	-0.294138
40650	3.651582	-0.928133	9.358884	0.123106	0.019690	0.044552	0.055735	0.149958	-0.709664	-0.944972	0.007727	0.140652	-0.295271
40651	2.582575	-1.227226	9.767234	0.112731	0.034122	0.049060	0.055493	0.144759	-0.710188	-0.944785	0.005838	0.139328	-0.296537
40652	1.521898	-1.268026	9.711148	0.108874	0.019182	-0.014655	0.054440	0.142586	-0.709919	-0.944937	0.003761	0.138402	-0.296520
40653	1.414630	-1.033701	9.341326	-0.122184	0.011556	-0.045357	0.057216	0.143107	-0.709286	-0.945225	0.005962	0.138843	-0.295359
40654	1.804480	-0.873812	9.431231	0.031321	0.008949	-0.078716	0.057471	0.144751	-0.708764	-0.945711	0.005109	0.138579	-0.293939
40655	2.453097	-0.377097	9.360228	-0.094942	0.004349	-0.079347	0.058269	0.144735	-0.709425	-0.946180	0.006647	0.138972	-0.292209
40656	2.706332	-0.895764	9.523365	-0.101577	0.013498	-0.079361	0.057319	0.150356	-0.709022	-0.946658	0.008332	0.139402	-0.290408
40657	2.706154	-0.857191	9.545511	-0.159380	0.022575	-0.078747	0.057966	0.155130	-0.709549	-0.947147	0.011188	0.139839	-0.288502
40658	2.417254	-0.946765	9.553562	-0.085763	0.028074	-0.086696	0.058869	0.158965	-0.707852	-0.947697	0.012637	0.139903	-0.286595
40659	2.437944	-1.247918	9.429496	-0.111777	0.033504	-0.099740	0.059518	0.163055	-0.708379	-0.948331	0.014604	0.139862	-0.284418
40660	2.432986	-1.224276	9.309747	-0.155668	0.044445	-0.094441	0.060556	0.168787	-0.708385	-0.948935	0.017451	0.140013	-0.282160
40661	2.235311	-1.218894	9.591259	-0.101601	0.078331	-0.070236	0.063187	0.173947	-0.708928	-0.949511	0.019574	0.139051	-0.280554
40662	2.537499	-1.396955	9.413931	-0.089632	0.086713	-0.035096	0.065298	0.175159	-0.708420	-0.949905	0.021570	0.138003	-0.279591
40663	2.757113	-1.437097	9.509045	-0.014519	0.052166	-0.005120	0.066479	0.177610	-0.708167	-0.950067	0.022086	0.137046	-0.279471
40664	2.597184	-1.282154	9.176028	-0.002745	0.023012	0.024507	0.067668	0.178146	-0.707915	-0.949987	0.022240	0.136696	-0.279899
40665	2.594666	-1.252726	9.339664	-0.037885	0.015697	0.042795	0.068458	0.178960	-0.707659	-0.949766	0.023128	0.136564	-0.280641
40666	2.403496	-1.103800	9.375979	-0.044842	-0.006302	0.031704	0.067931	0.177604	-0.707131	-0.949546	0.023937	0.137003	-0.281104
40667	2.341272	-1.200037	9.414861	0.025396	-0.013587	0.017307	0.067918	0.180071	-0.706606	-0.949417	0.023383	0.137086	-0.281548
40668	2.368936	-0.930364	9.452512	-0.021920	0.006445	0.005949	0.066995	0.178989	-0.706468	-0.949388	0.023758	0.137166	-0.281573
40669	2.335849	-1.075095	9.366148	0.109393	0.026695	0.006589	0.067795	0.178561	-0.707261	-0.949468	0.021791	0.136014	-0.282021
40670	2.398966	-1.163826	9.415908	0.104094	0.023070	0.019495	0.069127	0.175410	-0.706356	-0.949463	0.019904	0.135062	-0.282635
40671	2.409314	-1.305168	9.591673	0.111011	0.019470	0.043536	0.070340	0.169110	-0.705976	-0.949304	0.017970	0.134027	-0.283789
40672	2.442982	-1.293619	9.431303	0.044246	0.012151	0.062592	0.069943	0.168299	-0.705449	-0.948993	0.017272	0.133604	-0.285068
40673	2.508551	-0.889750	9.286335	0.000087	0.003025	0.076211	0.069947	0.166799	-0.705057	-0.948557	0.017433	0.133513	-0.286548
40674	2.340978	-1.137442	9.425339	0.016913	-0.031720	0.078199	0.068761	0.165988	-0.705441	-0.948028	0.017046	0.134072	-0.288059
40675	2.210988	-1.181018	9.423514	0.094140	-0.040841	0.060144	0.068372	0.163668	-0.705439	-0.947592	0.015135	0.134274	-0.289500
40676	2.234267	-0.992214	9.738471	-0.025709	-0.039175	0.053985	0.065856	0.163289	-0.705157	-0.947164	0.015446	0.135230	-0.290440
40677	2.374885	-1.165953	9.511681	0.014548	-0.039087	0.057897	0.064926	0.164392	-0.705280	-0.946717	0.015050	0.135854	-0.291624
40678	2.436776	-0.997356	9.524226	0.056670	-0.046389	0.039658	0.064008	0.161128	-0.704619	-0.946373	0.013719	0.136471	-0.292517
40679	2.445711	-0.858711	9.252575	0.009264	-0.046427	0.035723	0.061890	0.160065	-0.703947	-0.946031	0.013308	0.137274	-0.293265
40680	2.639944	-1.142110	9.293625	-0.062333	-0.031862	0.035359	0.061096	0.162109	-0.705512	-0.945717	0.014303	0.138314	-0.293742
40681	2.547678	-0.997247	9.491652	-0.072932	-0.028224	0.042670	0.059506	0.162265	-0.705368	-0.945356	0.015569	0.139267	-0.294389
40682	2.663491	-1.013775	9.516509	-0.023870	-0.024505	0.041071	0.058976	0.163357	-0.706149	-0.945038	0.015897	0.139938	-0.295074
40683	2.580778	-0.849634	9.717297	0.105844	-0.008906	0.019541	0.058580	0.162681	-0.705884	-0.944919	0.013814	0.139483	-0.295772
40684	2.661914	-0.668729	9.799814	0.265503	0.004875	-0.023977	0.058596	0.155591	-0.703792	-0.945137	0.008667	0.137906	-0.296012
40685	2.599094	-0.650402	9.566618	0.218331	0.034016	-0.048257	0.059152	0.147933	-0.703145	-0.945536	0.004493	0.135986	-0.295718
40686	2.716289	-0.963235	9.488902	0.015736	0.072102	-0.086237	0.061816	0.146514	-0.705263	-0.946242	0.004294	0.134619	-0.294083
40687	2.604844	-0.853035	9.412585	0.074541	0.050163	-0.109909	0.063536	0.145683	-0.704360	-0.947016	0.002767	0.133265	-0.292222
40688	2.932890	-0.891545	9.218250	0.090815	0.050331	-0.074740	0.064737	0.142801	-0.704109	-0.947597	0.001053	0.131867	-0.290982
40689	2.812696	-0.963672	9.304942	0.107884	0.055935	-0.024828	0.065793	0.142796	-0.703332	-0.947873	-0.000848	0.130241	-0.290816
40690	2.479231	-0.805393	9.344862	0.117937	0.065121	0.008412	0.068737	0.136187	-0.704538	-0.948007	-0.002768	0.128403	-0.291182
40691	2.010921	-0.680819	9.457472	0.119606	0.043121	0.011197	0.067948	0.132521	-0.702831	-0.948029	-0.004864	0.126942	-0.291725
40692	2.319681	-0.719336	9.272558	-0.022076	0.064917	-0.005227	0.069673	0.131815	-0.703107	-0.948239	-0.004167	0.125923	-0.291493
40693	2.431086	-0.819797	9.382622	-0.282590	0.068237	-0.028693	0.072030	0.137676	-0.702338	-0.948571	0.001419	0.126332	-0.290262
40694	2.426954	-0.953570	9.668790	-0.229615	0.077336	-0.057969	0.074519	0.146115	-0.703402	-0.949105	0.005993	0.126280	-0.288473
40695	2.375752	-0.323215	9.681955	-0.075719	0.079283	-0.077529	0.077011	0.149934	-0.701587	-0.949726	0.007581	0.125281	-0.286823
40696	2.196542	-0.165568	9.447226	0.083680	0.055621	-0.103461	0.077795	0.152932	-0.701723	-0.950494	0.005969	0.123842	-0.284937
40697	2.356535	-0.358601	9.196339	0.050911	0.015306	-0.145076	0.079122	0.152369	-0.701865	-0.951348	0.004577	0.123333	-0.282320
40698	2.410451	-0.535964	9.367205	0.030094	0.055470	-0.152618	0.078594	0.150335	-0.700683	-0.952367	0.003858	0.122204	-0.279371
40699	2.597377	-0.294877	9.396338	-0.039823	0.104704	-0.180740	0.081761	0.153171	-0.700707	-0.953609	0.004580	0.120514	-0.275835
40700	2.624519	-0.919089	9.786351	-0.248803	0.135349	-0.246421	0.085707	0.158335	-0.699427	-0.955277	0.009399	0.119407	-0.270369
40701	2.417717	-1.045504	9.528174	-0.435364	0.131268	-0.328573	0.088820	0.174985	-0.699183	-0.957212	0.017474	0.119398	-0.263027
40702	2.169436	-1.055450	9.578532	-0.214351	0.094811	-0.368015	0.092869	0.187941	-0.698031	-0.959322	0.021132	0.118914	-0.255174
40703	2.093492	-0.803093	9.538151	-0.188793	0.104110	-0.314386	0.094820	0.195726	-0.696865	-0.961055	0.024373	0.118099	-0.248659
40704	2.082350	-0.998187	9.487296	-0.292322	0.116872	-0.282620	0.097284	0.207200	-0.695308	-0.962603	0.029834	0.117520	-0.242271
40705	2.010003	-1.482593	10.007980	-0.237803	0.113274	-0.261097	0.101074	0.219198	-0.694548	-0.963955	0.034199	0.116730	-0.236632
40706	2.106665	-1.541126	9.722379	-0.158712	0.120833	-0.210862	0.103960	0.224648	-0.693259	-0.965144	0.037264	0.115374	-0.231942
40707	2.107185	-1.662366	9.449404	-0.224971	0.135547	-0.153992	0.106834	0.233107	-0.691969	-0.965974	0.041763	0.114009	-0.228369
40708	2.097914	-1.749701	9.246434	-0.263964	0.121015	-0.106170	0.110899	0.242368	-0.691081	-0.966530	0.047100	0.113042	-0.225439
40709	1.856742	-1.735775	9.237176	-0.166238	0.075476	-0.072390	0.112990	0.249321	-0.690833	-0.966849	0.050406	0.112506	-0.223619
40710	1.861808	-1.786198	9.265325	-0.014274	0.030057	-0.027249	0.112574	0.252347	-0.689518	-0.967061	0.050684	0.112094	-0.222845
40711	1.889791	-1.581280	9.364488	-0.138961	-0.001974	0.009075	0.113093	0.253448	-0.688213	-0.966855	0.053319	0.112851	-0.222740
40712	1.826400	-1.426955	9.498099	-0.175149	0.000778	0.034717	0.113473	0.258906	-0.688999	-0.966541	0.056714	0.113656	-0.222854
40713	1.859656	-1.305227	9.893831	-0.076325	-0.010056	0.053683	0.113718	0.260435	-0.686250	-0.966177	0.058187	0.114228	-0.223759
40714	1.932661	-1.444381	9.969383	-0.106583	0.015654	0.112563	0.113051	0.263575	-0.687553	-0.965611	0.060499	0.114348	-0.225520
40715	1.841721	-1.594262	9.817589	0.156080	0.026886	0.106499	0.113585	0.261118	-0.686511	-0.965362	0.057758	0.113084	-0.227929
40716	1.985060	-1.330613	9.433712	0.068605	-0.002478	0.076566	0.112812	0.255654	-0.686769	-0.965113	0.056518	0.112809	-0.229426
40717	1.976840	-1.644480	9.126745	-0.095834	-0.031893	0.073951	0.113073	0.255930	-0.686247	-0.964579	0.058289	0.113878	-0.230700
40718	1.917762	-1.878870	9.574237	0.035583	-0.015305	0.089361	0.113200	0.256211	-0.685331	-0.964214	0.057665	0.113979	-0.232326
40719	1.996628	-1.726762	9.680337	-0.013540	-0.002544	0.094624	0.112818	0.254556	-0.687162	-0.963737	0.058041	0.114082	-0.234151
40720	1.988437	-1.532536	9.488528	-0.011056	0.010256	0.089072	0.113353	0.252641	-0.686644	-0.963367	0.058433	0.113908	-0.235658
40721	1.930446	-1.506217	9.478753	0.112450	0.004873	0.078628	0.113095	0.251544	-0.687166	-0.963122	0.056369	0.113295	-0.237450
40722	1.749582	-1.499421	9.460356	0.150851	-0.017016	0.089924	0.113122	0.246061	-0.688478	-0.962874	0.053520	0.112877	-0.239308
40723	1.880216	-1.595712	9.371398	0.017997	-0.024487	0.074507	0.112862	0.244562	-0.688215	-0.962467	0.053126	0.113282	-0.240837
40724	1.990880	-1.542419	9.411590	0.017171	-0.022660	0.068964	0.110762	0.240478	-0.688854	-0.962155	0.052776	0.113634	-0.241990
40725	1.965966	-1.363675	9.627526	-0.006576	0.006557	0.074324	0.111808	0.242256	-0.687553	-0.961790	0.052996	0.113564	-0.243424
40726	2.082451	-1.527419	9.523087	0.047942	0.004764	0.056159	0.110751	0.239685	-0.686105	-0.961652	0.052167	0.113248	-0.244295
40727	2.076700	-1.340513	9.299990	0.042579	0.015720	0.046879	0.108905	0.238333	-0.686614	-0.961488	0.051414	0.112802	-0.245301
40728	1.947210	-1.489964	9.296684	0.026775	0.035812	0.055999	0.111430	0.235437	-0.686243	-0.961434	0.051160	0.111985	-0.245939
40729	1.849531	-1.225209	9.376308	0.021324	0.033981	0.063340	0.112624	0.233247	-0.685075	-0.961207	0.050931	0.111277	-0.247193
40730	1.675343	-1.079525	9.861667	0.117571	0.015785	0.077679	0.113296	0.231049	-0.685344	-0.961101	0.048885	0.110372	-0.248422
40731	1.782168	-1.246196	9.610654	0.231050	0.019678	0.110564	0.113320	0.225300	-0.685870	-0.960798	0.044637	0.108834	-0.251056
40732	1.972200	-1.667271	9.500891	0.282174	0.008764	0.097949	0.114413	0.216943	-0.686145	-0.960670	0.039424	0.107227	-0.253104
40733	1.912023	-1.686495	9.543272	0.128560	0.035883	0.050982	0.113776	0.210387	-0.686143	-0.960573	0.037123	0.105956	-0.254353
40734	1.902089	-1.634333	9.323047	-0.006164	0.033876	0.031845	0.115638	0.208991	-0.686813	-0.960619	0.037445	0.105376	-0.254372
40735	1.881355	-1.320919	9.514503	-0.081292	0.033716	0.005605	0.115630	0.209550	-0.685634	-0.960584	0.039086	0.105258	-0.254306
40736	1.840341	-1.316255	9.494981	-0.093447	0.030014	-0.005527	0.117461	0.213782	-0.684338	-0.960808	0.041015	0.105212	-0.253174
40737	1.820755	-1.248525	9.610981	-0.119807	0.040965	0.003546	0.118119	0.215547	-0.684866	-0.960760	0.043427	0.105150	-0.252980
40738	1.803767	-1.224447	9.625565	-0.084844	0.050147	0.006476	0.119029	0.217877	-0.683301	-0.960961	0.045316	0.104657	-0.252086
40739	1.777036	-1.181270	9.601913	-0.069159	0.041035	0.011181	0.119551	0.220057	-0.683435	-0.960913	0.046759	0.104326	-0.252141
40740	1.946328	-1.281203	9.832559	-0.028694	0.044730	0.006774	0.121388	0.221969	-0.681616	-0.961146	0.047538	0.103651	-0.251388
40741	1.916671	-1.148154	9.354009	0.035014	0.028370	0.002506	0.120607	0.219237	-0.682266	-0.961212	0.046878	0.103055	-0.251502
40742	1.926214	-1.131702	9.234294	0.100464	0.028490	0.017604	0.120085	0.216514	-0.681608	-0.961522	0.045133	0.102025	-0.251055
40743	1.978989	-1.086845	8.952133	0.031870	0.055904	0.033830	0.122336	0.215675	-0.680972	-0.961482	0.044715	0.100905	-0.251737
40744	1.887558	-1.130647	8.861840	-0.102418	0.116138	0.060743	0.124190	0.216058	-0.681510	-0.961595	0.047408	0.099163	-0.251504
40745	1.506320	-1.068863	8.856748	-0.055897	0.205616	0.027598	0.128139	0.219047	-0.679053	-0.961791	0.049404	0.095614	-0.251744
40746	1.436618	-1.112070	8.927512	0.044324	0.278698	-0.021845	0.135807	0.217489	-0.675711	-0.962556	0.049850	0.090116	-0.250757
40747	1.183697	-1.171038	8.717864	0.072524	0.326146	-0.055004	0.145063	0.216324	-0.672382	-0.963463	0.049817	0.083666	-0.249516
40748	1.347345	-1.076789	9.445724	0.100425	0.340856	-0.021668	0.152995	0.213544	-0.667864	-0.964253	0.049460	0.076695	-0.248774
40749	1.103099	-1.423046	9.654651	0.070426	0.320792	0.029898	0.161184	0.212812	-0.663479	-0.964639	0.049570	0.070261	-0.249154
40750	1.127403	-1.450788	9.971380	0.086268	0.316233	0.035521	0.170450	0.208911	-0.660151	-0.965013	0.049443	0.063770	-0.249478
40751	0.986519	-1.234894	9.860261	0.056346	0.275074	0.039110	0.177581	0.206426	-0.654448	-0.965204	0.049611	0.058273	-0.250047
40752	0.781673	-1.238831	10.235203	0.090713	0.264062	0.029137	0.184199	0.202011	-0.650837	-0.965502	0.049128	0.052766	-0.250218
40753	0.949852	-1.113382	10.233730	-0.214021	0.221748	0.041503	0.190401	0.203612	-0.647875	-0.965297	0.054243	0.049643	-0.250589
40754	0.848045	-1.508216	10.227242	-0.002790	0.187220	0.038950	0.195928	0.208503	-0.644774	-0.965404	0.055198	0.046058	-0.250654
40755	0.900977	-1.483980	10.247282	0.226632	0.169182	0.032757	0.200709	0.202041	-0.642852	-0.965627	0.051540	0.041762	-0.251323
40756	0.859382	-1.374969	9.782687	0.139032	0.194654	0.011969	0.204819	0.196691	-0.639876	-0.966028	0.049768	0.037344	-0.250835
40757	0.777777	-0.926139	10.205942	0.100403	0.183615	0.014529	0.209198	0.192008	-0.638342	-0.966182	0.048594	0.033440	-0.251023
40758	0.211171	-0.930183	10.056556	0.241276	0.163580	0.010639	0.213571	0.186115	-0.634714	-0.966561	0.044672	0.029124	-0.250831
40759	-0.273924	-0.827497	10.111085	0.196640	0.143332	0.003037	0.217159	0.181299	-0.633566	-0.966793	0.041423	0.025490	-0.250891
40760	-0.380156	-0.825248	9.423525	0.089986	0.099292	-0.032501	0.220073	0.177870	-0.631365	-0.967196	0.040076	0.023213	-0.249776
40761	-0.114196	-0.973111	9.654401	-0.072631	0.108272	-0.033324	0.222983	0.177300	-0.630342	-0.967350	0.041855	0.021598	-0.249028
40762	-0.163318	-0.791024	9.454838	-0.346213	0.124508	-0.005210	0.226000	0.183837	-0.629577	-0.967233	0.049080	0.020980	-0.248215
40763	-0.272043	-1.232338	9.932573	-0.267526	0.161211	0.041288	0.229526	0.191222	-0.625543	-0.966815	0.054936	0.019211	-0.248759
40764	-0.024795	-1.495173	10.327310	-0.097508	0.134021	0.056975	0.233200	0.196403	-0.622952	-0.966597	0.057418	0.017099	-0.249201
40765	0.310212	-1.481150	10.011341	0.028760	0.074765	0.033727	0.235584	0.196376	-0.622971	-0.966486	0.057133	0.015545	-0.249798
40766	0.358729	-1.038677	9.907568	0.304798	0.077902	0.062788	0.237176	0.192415	-0.620629	-0.966675	0.051556	0.012500	-0.250449
40767	0.575497	-0.990047	9.929479	0.159268	0.086971	0.085116	0.238533	0.182699	-0.619858	-0.966428	0.048802	0.010037	-0.252062
40768	0.575015	-0.889051	9.911685	-0.045546	0.119622	0.072948	0.241452	0.179669	-0.618705	-0.966123	0.050202	0.007953	-0.253027
40769	0.121122	-0.765376	9.753138	-0.059661	0.099436	0.068272	0.244220	0.180069	-0.616632	-0.965733	0.051717	0.006395	-0.254253
40770	-0.197297	-0.727183	9.849131	-0.012145	0.055510	0.046416	0.246329	0.181014	-0.615470	-0.965575	0.052141	0.005406	-0.254787
40771	-0.321683	-0.942068	9.705715	-0.057498	0.011567	0.040724	0.246331	0.180874	-0.615732	-0.965311	0.053154	0.005550	-0.255573
40772	-0.300685	-1.284578	10.152438	-0.218250	0.005888	0.046391	0.245783	0.184853	-0.615071	-0.964905	0.057303	0.006573	-0.256187
40773	-0.347934	-1.486521	10.230788	-0.107744	0.026072	0.035852	0.246562	0.187859	-0.614421	-0.964601	0.059387	0.006689	-0.256853
40774	-0.219704	-1.088242	9.822250	0.179018	0.042881	0.032654	0.246830	0.185815	-0.613377	-0.964710	0.056058	0.004975	-0.257230
40775	-0.118555	-1.069223	9.696224	0.249152	0.033805	0.018261	0.248189	0.176366	-0.613261	-0.964888	0.051290	0.003129	-0.257585
40776	-0.022750	-0.942105	9.521250	0.109409	0.030142	0.063704	0.249798	0.173457	-0.615109	-0.964735	0.049237	0.001992	-0.258568
40777	-0.229311	-1.082324	10.151139	0.077374	0.008085	0.059875	0.250061	0.171830	-0.613409	-0.964502	0.047656	0.001490	-0.259736
40778	-0.152764	-0.978264	9.577147	0.071827	-0.008303	0.065415	0.249818	0.167446	-0.614457	-0.964291	0.046128	0.001289	-0.260794
40779	-0.234751	-0.962941	9.883885	-0.022499	0.011630	0.051055	0.249288	0.164602	-0.612359	-0.964005	0.046498	0.001249	-0.261785
40780	-0.023519	-0.770538	9.734911	-0.025249	0.022632	0.048256	0.248493	0.165292	-0.612614	-0.963788	0.047003	0.000975	-0.262492
40781	-0.018323	-0.847331	9.791499	0.091370	0.004447	0.036880	0.247696	0.165033	-0.612084	-0.963680	0.045131	0.000500	-0.263218
40782	-0.018368	-0.842946	9.666723	0.034440	0.001649	0.035675	0.247707	0.162977	-0.612609	-0.963588	0.044375	0.000330	-0.263684
40783	-0.017552	-1.011022	9.770004	-0.107968	0.004189	0.021113	0.248366	0.162567	-0.611828	-0.963380	0.046346	0.000938	-0.264103
40784	-0.008370	-0.904405	9.982847	-0.093678	0.002296	-0.005583	0.248626	0.165696	-0.613139	-0.963377	0.048062	0.001469	-0.263804
40785	-0.032720	-0.867021	9.671053	-0.106061	0.022400	-0.009367	0.247543	0.169012	-0.610902	-0.963325	0.050087	0.001756	-0.263615
40786	-0.142862	-1.020572	9.864729	-0.132725	0.022253	-0.042725	0.248852	0.173098	-0.611042	-0.963468	0.052659	0.002145	-0.262586
40787	-0.118850	-1.001404	9.826811	-0.117828	0.020439	-0.046338	0.248699	0.177484	-0.610253	-0.963588	0.054900	0.002572	-0.261683
40788	-0.185850	-1.112499	9.745404	-0.047776	0.016855	-0.045974	0.248829	0.178709	-0.610646	-0.963825	0.055805	0.002623	-0.260613
40789	-0.214802	-1.107688	9.762006	-0.060061	0.019585	-0.043273	0.249353	0.180342	-0.610912	-0.963987	0.056934	0.002761	-0.259771
40790	-0.175435	-1.265691	9.973820	-0.035399	0.011381	-0.040360	0.249075	0.182272	-0.609599	-0.964204	0.057572	0.002846	-0.258822
40791	-0.113926	-1.025671	9.764098	-0.056736	-0.003200	-0.025686	0.248815	0.183351	-0.611430	-0.964273	0.058521	0.003389	-0.258344
40792	-0.175772	-1.198653	9.876328	0.016847	0.004189	-0.018860	0.248803	0.184461	-0.609858	-0.964433	0.058115	0.003319	-0.257839
40793	0.018693	-1.035652	9.582743	0.018421	-0.003066	-0.017915	0.247876	0.184878	-0.610243	-0.964549	0.057614	0.003469	-0.257515
40794	-0.147058	-1.155528	9.805180	0.016709	-0.003086	-0.008698	0.248941	0.183498	-0.610252	-0.964653	0.057174	0.003530	-0.257223
40795	-0.135509	-1.049744	9.773162	-0.021739	-0.001330	-0.022743	0.248539	0.185412	-0.610772	-0.964747	0.057455	0.003859	-0.256801
40796	-0.118699	-1.037859	9.720670	0.041240	-0.008559	-0.019644	0.247878	0.185417	-0.611028	-0.964934	0.056514	0.003913	-0.256306
40797	-0.113409	-1.131242	9.851448	0.055373	0.012453	-0.025139	0.247616	0.184058	-0.610503	-0.965128	0.055375	0.003586	-0.255828
40798	0.112444	-0.972571	9.680531	0.015004	0.011538	-0.027184	0.248280	0.183095	-0.610247	-0.965318	0.055042	0.003395	-0.255185
40799	-0.028545	-1.226894	9.975735	0.074660	0.031682	-0.019527	0.247481	0.184064	-0.609978	-0.965504	0.053627	0.002607	-0.254794
40800	-0.055719	-1.092485	9.893342	0.096338	0.050007	-0.012069	0.249610	0.180627	-0.609473	-0.965698	0.051920	0.001244	-0.254422
40801	-0.229685	-1.021223	9.724669	0.119832	0.055507	-0.011044	0.249882	0.178709	-0.609476	-0.965879	0.049757	-0.000241	-0.254169
40802	-0.495346	-0.925378	9.761945	0.130383	0.012508	-0.017400	0.250156	0.175837	-0.609218	-0.966124	0.047201	-0.001047	-0.253725
40803	-0.697970	-0.906669	9.721905	0.077632	0.000594	0.002647	0.250823	0.173377	-0.608308	-0.966184	0.045582	-0.001300	-0.253790
40804	-0.712222	-0.957706	9.581816	0.020990	-0.010496	-0.024383	0.250302	0.171466	-0.608566	-0.966367	0.045023	-0.001102	-0.253192
40805	-0.560382	-0.940079	9.722720	-0.118234	-0.014262	-0.013081	0.249106	0.173389	-0.609079	-0.966325	0.047133	-0.000090	-0.252971
40806	-0.374262	-1.040897	9.684632	-0.062310	-0.010477	0.002898	0.249098	0.174491	-0.608293	-0.966308	0.048183	0.000501	-0.252839
40807	-0.171671	-1.047132	9.854485	-0.041599	-0.026782	0.044564	0.247504	0.176147	-0.608541	-0.966041	0.048760	0.001310	-0.253742
40808	0.050034	-1.030398	9.693542	-0.018052	-0.035837	0.050245	0.246584	0.176280	-0.609974	-0.965825	0.048828	0.002120	-0.254545
40809	-0.036547	-1.068433	9.879454	-0.043498	-0.037682	0.064881	0.246321	0.176144	-0.610234	-0.965449	0.049391	0.003145	-0.255850
40810	-0.022707	-0.938680	9.818985	-0.022665	-0.031235	0.072355	0.245659	0.176693	-0.610752	-0.965102	0.049573	0.003869	-0.257110
40811	-0.032661	-0.873772	9.807799	-0.010333	-0.039474	0.061352	0.244092	0.173547	-0.612574	-0.964772	0.049477	0.004769	-0.258349
40812	-0.126975	-0.813797	9.810161	0.014317	-0.028545	0.041150	0.243164	0.172609	-0.611782	-0.964611	0.048957	0.005284	-0.259040
40813	-0.172795	-0.808848	9.877022	-0.017282	-0.017600	0.050199	0.243435	0.171508	-0.612177	-0.964331	0.049096	0.005804	-0.260041
40814	-0.249359	-0.931574	9.917798	0.061804	-0.002972	0.024738	0.242646	0.169878	-0.611910	-0.964303	0.047791	0.005594	-0.260391
40815	-0.167833	-0.842895	9.768559	0.059954	0.000706	0.024724	0.242649	0.169329	-0.612172	-0.964231	0.046529	0.005375	-0.260891
40816	-0.171897	-1.001585	9.804707	0.038975	0.000696	0.032008	0.241863	0.166878	-0.612036	-0.964143	0.045684	0.005207	-0.261369
40817	-0.066005	-0.963076	9.746218	0.044055	-0.015687	0.048674	0.242132	0.165782	-0.611907	-0.963926	0.044652	0.005366	-0.262344
40818	0.044591	-0.895346	9.786612	0.019424	-0.026634	0.061487	0.242541	0.162903	-0.612174	-0.963659	0.044044	0.005801	-0.263416
40819	0.088215	-0.957956	9.738249	0.017382	-0.039420	0.076308	0.240464	0.162006	-0.612662	-0.963265	0.043405	0.006546	-0.264939
40820	0.037514	-0.938398	9.858085	0.010538	-0.028514	0.061486	0.239412	0.160372	-0.613047	-0.962981	0.042958	0.007065	-0.266031
40821	-0.003731	-0.885683	9.817627	0.007110	-0.024897	0.048539	0.238093	0.159700	-0.613429	-0.962723	0.042592	0.007614	-0.267005
40822	-0.061863	-0.827943	9.849104	0.010839	-0.019487	0.021780	0.237836	0.158330	-0.613952	-0.962647	0.042182	0.007993	-0.267334
40823	-0.090804	-0.828149	9.805618	0.025049	-0.025012	-0.000289	0.237970	0.158052	-0.614215	-0.962664	0.041461	0.008486	-0.267370
40824	-0.033205	-0.775382	9.722871	-0.013440	-0.028714	-0.007861	0.236914	0.157243	-0.614207	-0.962725	0.041464	0.009197	-0.267125
40825	0.087491	-0.809122	9.637099	-0.027600	-0.026838	0.007761	0.236651	0.156157	-0.613681	-0.962654	0.041745	0.010002	-0.267309
40826	0.034677	-0.837550	9.806535	-0.008155	-0.015821	0.013337	0.235827	0.157474	-0.615658	-0.962609	0.041720	0.010418	-0.267460
40827	0.037205	-0.866798	9.695716	0.028544	0.000683	0.015346	0.235033	0.156668	-0.615128	-0.962549	0.041069	0.010388	-0.267777
40828	0.025576	-0.953127	9.788024	-0.000951	0.012470	-0.005123	0.235963	0.155700	-0.615136	-0.962614	0.041052	0.010237	-0.267551
40829	0.073611	-0.914603	9.767406	-0.037641	0.007846	-0.014530	0.236229	0.155153	-0.614876	-0.962661	0.041714	0.010451	-0.267274
40830	-0.040115	-0.828158	9.781961	-0.034123	0.007814	-0.021904	0.235825	0.156800	-0.614741	-0.962786	0.042308	0.010581	-0.266725
40831	-0.114440	-0.912183	9.880919	-0.002436	-0.001333	-0.030959	0.235432	0.156524	-0.615393	-0.962946	0.042242	0.010790	-0.266146
40832	-0.023394	-0.794387	9.796995	-0.055094	-0.001355	-0.025689	0.236213	0.158714	-0.614351	-0.963073	0.043190	0.011210	-0.265517
40833	-0.056920	-0.842564	9.800808	-0.076173	-0.010496	-0.014706	0.236063	0.162278	-0.613693	-0.963080	0.044495	0.011969	-0.265242
40834	0.039264	-0.789563	9.764038	-0.020286	-0.003082	-0.005204	0.235930	0.162553	-0.613692	-0.963129	0.044769	0.012219	-0.265008
40835	-0.018129	-0.885618	9.853382	-0.003481	-0.006759	-0.014341	0.235674	0.162809	-0.615654	-0.963199	0.044688	0.012516	-0.264754
40836	-0.017848	-0.943220	9.895789	-0.013197	0.000571	-0.001478	0.235401	0.162557	-0.613819	-0.963232	0.044845	0.012655	-0.264599
40837	0.068322	-0.818577	9.706285	0.004270	0.007904	-0.011553	0.236196	0.162547	-0.613956	-0.963298	0.044691	0.012625	-0.264388
40838	0.078736	-0.977008	9.809792	-0.006109	0.017021	-0.012536	0.235929	0.162826	-0.613692	-0.963400	0.044796	0.012419	-0.264006
40839	0.059329	-0.953083	9.781137	0.001033	0.000540	-0.027242	0.235923	0.163923	-0.613429	-0.963543	0.044664	0.012565	-0.263498
40840	0.074022	-1.001195	9.775799	0.003649	0.015172	-0.025403	0.234598	0.163668	-0.613026	-0.963720	0.044568	0.012355	-0.262878
40841	0.021171	-1.039622	9.827581	-0.018122	0.011462	-0.032891	0.235930	0.162553	-0.613692	-0.963878	0.044869	0.012398	-0.262246
40842	-0.051887	-0.885743	9.836260	-0.028737	0.005965	-0.030178	0.236192	0.163912	-0.614217	-0.964046	0.045347	0.012541	-0.261538
40843	-0.085467	-0.924468	9.789790	0.015060	0.002348	-0.032719	0.235925	0.163106	-0.613037	-0.964229	0.044961	0.012578	-0.260926
40844	0.017280	-0.732062	9.704622	-0.042947	0.004165	-0.021945	0.236451	0.165007	-0.613826	-0.964344	0.045706	0.012820	-0.260360
40845	-0.066812	-0.786977	9.878318	0.003343	0.007892	-0.003261	0.237502	0.165283	-0.612394	-0.964365	0.045571	0.012777	-0.260309
40846	-0.013628	-0.818266	9.844766	-0.016582	-0.003134	-0.021799	0.235656	0.163794	-0.612903	-0.964499	0.045769	0.013023	-0.259765
40847	0.116463	-0.799007	9.771829	-0.097306	-0.001326	-0.004670	0.235915	0.166383	-0.613559	-0.964431	0.047517	0.013681	-0.259668
40848	0.073654	-0.919021	9.882578	0.006183	-0.003082	-0.014292	0.237627	0.168145	-0.613179	-0.964550	0.047279	0.013800	-0.259264
40849	0.102266	-0.856861	9.749278	0.016495	-0.001200	-0.003169	0.236835	0.166658	-0.612388	-0.964581	0.046826	0.013865	-0.259226
40850	0.040459	-1.036979	9.885415	0.041176	-0.010338	-0.004871	0.235249	0.166534	-0.612899	-0.964675	0.045877	0.013935	-0.259043
40851	0.097906	-0.958245	9.656589	0.056808	-0.008467	-0.004793	0.236847	0.164325	-0.613175	-0.964748	0.044612	0.013934	-0.258991
40852	0.008945	-1.006172	9.765518	0.000766	-0.003048	0.002295	0.236708	0.165155	-0.612387	-0.964773	0.044483	0.014067	-0.258914
40853	0.006549	-1.005898	9.847123	0.028958	0.018864	-0.016055	0.235917	0.164478	-0.612643	-0.964886	0.043903	0.013690	-0.258613
40854	0.005809	-0.857368	9.657145	0.020107	0.004238	-0.019774	0.236717	0.164050	-0.613436	-0.965044	0.043432	0.013601	-0.258106
40855	-0.022525	-0.977180	9.818447	0.020244	0.007872	-0.021622	0.236976	0.165010	-0.612913	-0.965174	0.042965	0.013482	-0.257705
40856	0.034761	-0.859559	9.702997	-0.006139	0.004213	-0.018983	0.236712	0.165010	-0.613173	-0.965310	0.043001	0.013528	-0.257188
40857	-0.023098	-0.866233	9.887340	-0.006243	0.013288	-0.021730	0.236747	0.165051	-0.613285	-0.965418	0.043072	0.013436	-0.256773
40858	-0.069159	-0.818661	9.753138	0.031200	0.002398	-0.008606	0.237673	0.164906	-0.613031	-0.965534	0.042381	0.013316	-0.256460
40859	-0.031043	-0.719795	9.793291	-0.018003	-0.006749	0.007768	0.236084	0.165061	-0.613018	-0.965475	0.042579	0.013636	-0.256629
40860	-0.017840	-0.957596	9.905313	0.020638	-0.012186	0.013520	0.236350	0.164377	-0.612758	-0.965465	0.042023	0.013833	-0.256750
40861	0.025447	-0.938652	9.790749	0.012845	-0.003077	-0.001298	0.235420	0.164256	-0.612227	-0.965480	0.041649	0.013929	-0.256749
40862	0.063724	-0.876077	9.772779	-0.020568	0.002406	0.009598	0.235553	0.164933	-0.612751	-0.965460	0.041963	0.014059	-0.256765
40863	0.035634	-1.039658	9.808511	0.042800	-0.002997	0.004356	0.236189	0.162832	-0.612777	-0.965470	0.041020	0.013995	-0.256882
40864	0.054025	-0.857352	9.633588	-0.023850	-0.003061	0.000321	0.236191	0.162556	-0.613039	-0.965496	0.041367	0.014255	-0.256718
40865	0.083467	-0.957748	9.810105	-0.003554	0.007904	-0.005127	0.235387	0.164078	-0.612246	-0.965519	0.041377	0.014228	-0.256629
40866	0.102408	-0.885637	9.777684	-0.010543	0.015196	-0.012559	0.235129	0.163253	-0.612899	-0.965628	0.041557	0.014077	-0.256197
40867	0.116513	-0.805939	9.855756	-0.010654	-0.007622	0.000392	0.235263	0.162569	-0.612770	-0.965613	0.041623	0.014384	-0.256226
40868	0.039518	-0.842418	9.787306	0.005920	-0.003032	0.004160	0.234461	0.165037	-0.613024	-0.965647	0.041397	0.014487	-0.256131
40869	0.015215	-0.798941	9.850107	-0.022075	-0.003075	0.002169	0.234460	0.163546	-0.611715	-0.965614	0.041705	0.014758	-0.256188
