# Supplementary material for: Identification of Haptic Based Guiding Using Hard Reins
Source: PLoS One. 2015 Jul 22;10(7):e0132020. doi: 10.1371/journal.pone.0132020 (PMC4511788; doi:10.1371/journal.pone.0132020)
Supplement: S9 File — (ZIP) [file pone.0132020.s009.zip › Exp2_MotionData2/Subject10/path3/T6/sync6.txt]

// Start Time: 0
// Sample rate: 25.0Hz
// Scenario: 4.9
// Firmware Version: 2.6.1
Counter	Acc_X	Acc_Y	Acc_Z	Gyr_X	Gyr_Y	Gyr_Z	Mag_X	Mag_Y	Mag_Z	Quat_w	Quat_x	Quat_y	Quat_z
40277	0.561258	1.060787	9.802444	0.040177	-0.008803	-0.100000	-0.576924	0.332205	-1.134072	-0.396673	-0.047683	-0.037576	-0.915950
40278	0.463187	0.981312	9.710962	0.012190	-0.011745	-0.062948	-0.574636	0.332458	-1.135045	-0.397606	-0.047956	-0.037747	-0.915524
40279	0.467858	1.107633	9.686079	-0.010446	-0.011117	-0.024121	-0.575707	0.330505	-1.135369	-0.398016	-0.048053	-0.037511	-0.915351
40280	0.576874	1.017380	9.868247	0.041977	0.000176	-0.030982	-0.575441	0.331343	-1.135072	-0.398325	-0.048370	-0.038292	-0.915167
40281	0.462176	1.146370	9.666354	0.048146	-0.000746	0.007956	-0.575024	0.327083	-1.135351	-0.398084	-0.048766	-0.039181	-0.915213
40282	0.517854	1.030855	9.683378	0.002573	-0.004317	0.029000	-0.574080	0.326507	-1.135926	-0.397344	-0.048897	-0.039145	-0.915530
40283	0.534705	1.167115	9.740644	0.002496	0.012446	0.034401	-0.573415	0.329028	-1.135171	-0.396652	-0.048708	-0.039278	-0.915834
40284	0.535508	1.118571	9.688073	0.000575	0.005229	0.037888	-0.573819	0.329018	-1.134348	-0.395735	-0.048655	-0.039274	-0.916234
40285	0.544888	1.138165	9.712286	-0.024277	0.008053	0.059043	-0.573550	0.329192	-1.135982	-0.394621	-0.048355	-0.038858	-0.916748
40286	0.554728	1.128632	9.698216	-0.031009	0.016449	0.076755	-0.572352	0.333874	-1.137208	-0.393012	-0.047877	-0.038326	-0.917486
40287	0.439659	1.073141	9.748065	-0.053023	0.017642	0.092634	-0.573298	0.335030	-1.137159	-0.391300	-0.047198	-0.037428	-0.918290
40288	0.540787	1.099247	9.702825	-0.023009	0.013818	0.113899	-0.572230	0.337828	-1.136536	-0.389003	-0.046859	-0.036986	-0.919300
40289	0.537767	1.014229	9.744298	0.005957	0.030150	0.110561	-0.571561	0.339249	-1.137315	-0.386891	-0.046424	-0.037252	-0.920202
40290	0.649984	0.984711	9.788889	-0.054669	0.000081	0.083632	-0.572374	0.341240	-1.136696	-0.385179	-0.046071	-0.036149	-0.920982
40291	0.595283	1.051691	9.774668	-0.042861	0.015276	0.048413	-0.572114	0.344377	-1.137688	-0.384266	-0.045491	-0.035453	-0.921419
40292	0.576294	1.031925	9.776642	0.015501	0.023553	0.021247	-0.572119	0.346104	-1.138723	-0.383609	-0.045201	-0.035882	-0.921691
40293	0.626057	0.959993	9.730565	0.019871	0.020756	-0.007939	-0.570632	0.343754	-1.136771	-0.383672	-0.044966	-0.036431	-0.921654
40294	0.575032	1.070728	9.622242	-0.031706	0.020888	-0.031076	-0.571443	0.344926	-1.137542	-0.384021	-0.044324	-0.036016	-0.921556
40295	0.566351	1.051171	9.819523	-0.044997	0.016613	-0.006393	-0.570641	0.346599	-1.137088	-0.384116	-0.043673	-0.035338	-0.921574
40296	0.599584	0.954661	9.756273	-0.029596	0.017660	-0.043471	-0.569561	0.346080	-1.140253	-0.384690	-0.043099	-0.034947	-0.921377
40297	0.635937	0.967467	9.836734	-0.006491	0.008634	-0.101816	-0.569023	0.346055	-1.139715	-0.386513	-0.042831	-0.034993	-0.920624
40298	0.571466	1.036697	9.812568	0.038307	0.018507	-0.126355	-0.568348	0.346175	-1.145582	-0.388534	-0.042705	-0.035932	-0.919743
40299	0.431561	0.985593	9.700330	0.044511	0.025526	-0.120951	-0.567258	0.341582	-1.144380	-0.390650	-0.042508	-0.037064	-0.918810
40300	0.431061	1.009860	9.695317	-0.023167	0.004483	-0.084167	-0.566176	0.340016	-1.145261	-0.391963	-0.042190	-0.036727	-0.918279
40301	0.432247	0.971053	9.825642	-0.009123	0.000742	-0.071771	-0.566442	0.338394	-1.142311	-0.393237	-0.042062	-0.036637	-0.917743
40302	0.325109	0.983666	9.747632	0.007894	0.000846	-0.034561	-0.565900	0.337241	-1.142082	-0.393614	-0.042091	-0.036800	-0.917574
40303	0.393172	0.972762	9.742580	-0.026222	-0.002015	-0.038237	-0.566309	0.338920	-1.140660	-0.394288	-0.041897	-0.036348	-0.917312
40304	0.403116	0.965663	9.776642	0.016864	0.015952	-0.030917	-0.566040	0.338772	-1.140668	-0.394574	-0.041722	-0.036791	-0.917179
40305	0.365006	0.923696	9.722828	-0.007790	0.018947	-0.016819	-0.564419	0.337053	-1.141560	-0.394825	-0.041298	-0.036823	-0.917089
40306	0.422530	0.966017	9.786864	0.004287	0.010558	-0.032764	-0.566307	0.338224	-1.141227	-0.395158	-0.041122	-0.036994	-0.916946
40307	0.377983	1.008904	9.765915	0.032405	0.007453	-0.041528	-0.566307	0.338233	-1.141636	-0.395837	-0.041206	-0.037693	-0.916621
40308	0.306798	1.051308	9.748966	0.046325	0.004519	0.009788	-0.566030	0.335675	-1.141722	-0.395361	-0.041504	-0.038552	-0.916777
40309	0.348061	1.042342	9.711783	0.023127	0.005448	0.036236	-0.564819	0.335632	-1.141056	-0.394624	-0.041605	-0.039005	-0.917071
40310	0.377803	1.013753	9.739392	0.004298	0.000046	0.032600	-0.565765	0.337081	-1.141407	-0.393771	-0.041671	-0.039039	-0.917433
40311	0.406475	1.033694	9.735308	0.007566	0.010393	0.046815	-0.564950	0.334832	-1.143126	-0.392848	-0.041564	-0.039237	-0.917825
40312	0.459781	1.034662	9.736936	-0.012352	0.004809	0.050241	-0.564954	0.336259	-1.143489	-0.391684	-0.041426	-0.038987	-0.918340
40313	0.441384	0.990634	9.772813	0.009167	0.008457	0.053873	-0.564828	0.338795	-1.142862	-0.390630	-0.041374	-0.039190	-0.918782
40314	0.503286	1.030589	9.673304	-0.006760	-0.005592	0.041343	-0.564560	0.339346	-1.142439	-0.389618	-0.041463	-0.038970	-0.919217
40315	0.541757	1.050712	9.703220	-0.025885	-0.001580	0.016545	-0.565908	0.339941	-1.142267	-0.389286	-0.041300	-0.038478	-0.919386
40316	0.495031	0.972185	9.760155	-0.040077	0.002029	0.009463	-0.565912	0.341419	-1.144810	-0.388873	-0.040965	-0.037731	-0.919607
40317	0.506610	1.001529	9.774733	-0.039228	0.013449	-0.020524	-0.565776	0.340804	-1.142923	-0.389221	-0.040397	-0.037136	-0.919509
40318	0.459857	1.034666	9.761011	-0.024305	0.004317	-0.041745	-0.565776	0.340937	-1.142509	-0.389728	-0.040105	-0.036739	-0.919322
40319	0.440007	1.048866	9.704926	-0.019623	0.001031	-0.015223	-0.564973	0.342490	-1.143014	-0.389972	-0.039924	-0.036406	-0.919240
40320	0.416243	1.033874	9.759679	-0.037138	0.003157	0.000653	-0.564439	0.343877	-1.142157	-0.389709	-0.039584	-0.035729	-0.919393
40321	0.436287	1.009967	9.815843	-0.014975	0.003039	0.013094	-0.564972	0.342226	-1.143840	-0.389427	-0.039425	-0.035478	-0.919529
40322	0.434284	0.975935	9.734189	-0.004044	0.020062	0.011473	-0.565249	0.344771	-1.143209	-0.388922	-0.039039	-0.035533	-0.919757
40323	0.388630	0.960544	9.761792	-0.011197	0.009419	0.007856	-0.563902	0.344287	-1.142014	-0.388729	-0.038788	-0.035406	-0.919854
40324	0.402755	0.975362	9.723597	-0.007596	0.009449	0.007865	-0.564847	0.345134	-1.140884	-0.388302	-0.038568	-0.035316	-0.920047
40325	0.403422	0.951104	9.781576	-0.009368	-0.004700	0.004232	-0.563908	0.345975	-1.141413	-0.388184	-0.038588	-0.035116	-0.920104
40326	0.377770	1.008893	9.698503	-0.025437	0.002361	0.000696	-0.563910	0.346517	-1.140305	-0.387910	-0.038355	-0.034648	-0.920247
40327	0.369845	0.935930	9.797511	-0.003896	0.011345	0.004360	-0.563912	0.347415	-1.142321	-0.387774	-0.038120	-0.034677	-0.920313
40328	0.354993	0.950226	9.789725	0.003295	0.009626	0.004374	-0.563640	0.347081	-1.146562	-0.387404	-0.037979	-0.034791	-0.920470
40329	0.339961	0.969370	9.755417	0.000791	-0.000788	0.029057	-0.562295	0.347639	-1.147514	-0.386818	-0.038018	-0.034796	-0.920715
40330	0.388786	0.950835	9.749833	-0.007502	0.009537	0.004333	-0.562833	0.347358	-1.147107	-0.386463	-0.037795	-0.034710	-0.920876
40331	0.316492	0.930101	9.750178	0.006777	0.003341	0.007891	-0.564453	0.348750	-1.144317	-0.386260	-0.037787	-0.034876	-0.920956
40332	0.360197	0.930898	9.780401	0.014167	0.004471	0.000839	-0.563641	0.347320	-1.144645	-0.385955	-0.037822	-0.035153	-0.921072
40333	0.347733	0.942806	9.746227	0.015991	-0.011430	-0.002791	-0.563508	0.347560	-1.142866	-0.385951	-0.038147	-0.035382	-0.921051
40334	0.393645	0.946065	9.723538	-0.009317	-0.009971	0.001550	-0.562700	0.347403	-1.143017	-0.385667	-0.038268	-0.035115	-0.921175
40335	0.403892	0.926835	9.776958	0.012184	-0.004564	0.006070	-0.563777	0.347569	-1.142999	-0.385498	-0.038443	-0.035319	-0.921231
40336	0.374904	0.916595	9.742444	-0.014583	-0.022287	-0.005613	-0.562429	0.347324	-1.146023	-0.385356	-0.038745	-0.034865	-0.921295
40337	0.345210	0.950045	9.760539	-0.014119	-0.007688	-0.020543	-0.562699	0.347151	-1.144389	-0.385700	-0.038754	-0.034582	-0.921161
40338	0.369238	0.960191	9.758792	0.000311	-0.000454	-0.020457	-0.563376	0.348574	-1.143926	-0.385803	-0.038758	-0.034583	-0.921118
40339	0.408825	0.917210	9.743480	-0.003160	-0.003906	-0.025801	-0.562560	0.345714	-1.143755	-0.386233	-0.038776	-0.034536	-0.920939
40340	0.350201	0.942853	9.760746	-0.011007	-0.001031	-0.001042	-0.563372	0.347157	-1.143972	-0.385992	-0.038717	-0.034308	-0.921050
40341	0.404219	0.907418	9.757856	-0.009348	-0.001145	0.004257	-0.565253	0.346242	-1.145479	-0.385872	-0.038655	-0.034144	-0.921110
40342	0.442267	0.944523	9.761151	0.001243	-0.004784	0.011330	-0.565255	0.346920	-1.144094	-0.385391	-0.038768	-0.034104	-0.921308
40343	0.412962	0.951272	9.733721	-0.016028	-0.012175	0.016540	-0.564853	0.347156	-1.142455	-0.385056	-0.038869	-0.033724	-0.921457
40344	0.466889	0.927978	9.778883	-0.032956	-0.015693	0.009379	-0.566341	0.349594	-1.142086	-0.384643	-0.038918	-0.032970	-0.921655
40345	0.453456	0.874327	9.790913	0.008483	0.004167	0.011409	-0.565536	0.350420	-1.141796	-0.384373	-0.038904	-0.033169	-0.921761
40346	0.461979	0.918170	9.696958	-0.005289	-0.015683	0.018310	-0.564460	0.350716	-1.143435	-0.383770	-0.039172	-0.032919	-0.922010
40347	0.481903	0.899115	9.745859	-0.011536	-0.013911	0.016529	-0.566613	0.350759	-1.143136	-0.383432	-0.039344	-0.032604	-0.922154
40348	0.476511	0.923292	9.726253	-0.033900	-0.015746	0.011144	-0.565674	0.352092	-1.146512	-0.382977	-0.039390	-0.031832	-0.922369
40349	0.501860	0.877633	9.789966	-0.022235	-0.012133	0.012966	-0.567022	0.352993	-1.147285	-0.382712	-0.039447	-0.031334	-0.922493
40350	0.486849	0.904067	9.808564	-0.015598	-0.009993	0.000625	-0.567158	0.353421	-1.147269	-0.382420	-0.039520	-0.030953	-0.922624
40351	0.457828	0.896254	9.778845	0.001338	-0.004695	0.007792	-0.567561	0.352785	-1.143877	-0.382227	-0.039619	-0.030952	-0.922700
40352	0.424339	0.864080	9.715469	0.003086	-0.007396	0.009559	-0.568101	0.353222	-1.143856	-0.381746	-0.039792	-0.030928	-0.922892
40353	0.462268	0.918185	9.788445	-0.013560	-0.010591	0.025387	-0.566896	0.355305	-1.143121	-0.381243	-0.039896	-0.030595	-0.923107
40354	0.463171	0.874505	9.798431	0.011183	-0.007265	0.043169	-0.566895	0.354861	-1.142318	-0.380132	-0.040149	-0.030695	-0.923551
40355	0.501659	0.880052	9.741795	0.020276	0.002635	0.041486	-0.567703	0.355176	-1.142843	-0.379296	-0.040276	-0.031074	-0.923876
40356	0.516309	0.875463	9.747093	0.002731	0.009106	0.025555	-0.567163	0.354628	-1.144231	-0.378491	-0.040151	-0.031157	-0.924209
40357	0.559611	0.895673	9.772344	-0.011183	0.002362	0.006008	-0.567706	0.356033	-1.143088	-0.378336	-0.040028	-0.030979	-0.924283
40358	0.542882	0.885660	9.783942	0.025294	-0.005742	-0.013375	-0.567569	0.355352	-1.144475	-0.378226	-0.040323	-0.031399	-0.924301
40359	0.531383	0.846604	9.733330	0.014753	-0.012682	-0.024057	-0.567028	0.354792	-1.145318	-0.378615	-0.040658	-0.031606	-0.924120
40360	0.506002	0.906836	9.751355	0.003501	0.003575	-0.038130	-0.567293	0.353071	-1.144280	-0.378964	-0.040600	-0.031715	-0.923976
40361	0.505984	0.909265	9.760965	0.026006	0.005542	-0.038048	-0.566483	0.352502	-1.144989	-0.379591	-0.040677	-0.032280	-0.923696
40362	0.470181	0.874623	9.716797	0.002495	-0.000081	-0.034611	-0.567153	0.351367	-1.144337	-0.379863	-0.040680	-0.032340	-0.923582
40363	0.492686	0.850762	9.785072	-0.008071	0.010676	-0.041653	-0.566615	0.351645	-1.144607	-0.380581	-0.040400	-0.032314	-0.923300
40364	0.442455	0.939674	9.790082	0.036614	0.010764	-0.030012	-0.566880	0.350233	-1.144649	-0.380719	-0.040464	-0.033083	-0.923212
40365	0.441640	0.966354	9.700785	0.014904	0.009640	0.007929	-0.566613	0.350781	-1.144089	-0.380503	-0.040409	-0.033437	-0.923291
40366	0.463107	0.876931	9.793596	0.003328	0.006121	0.002563	-0.567957	0.349943	-1.143283	-0.380069	-0.040327	-0.033530	-0.923470
40367	0.462762	0.898776	9.822309	0.019905	-0.003124	-0.013359	-0.567150	0.350236	-1.144510	-0.380250	-0.040530	-0.033894	-0.923373
40368	0.451924	0.942268	9.734984	0.059352	-0.005594	-0.007944	-0.566743	0.348888	-1.141831	-0.379966	-0.041083	-0.034941	-0.923427
40369	0.432158	0.956472	9.705383	0.017319	-0.001227	0.016710	-0.567548	0.348021	-1.140350	-0.379592	-0.041251	-0.035248	-0.923561
40370	0.452306	0.927712	9.763994	0.017442	-0.004648	0.011380	-0.566335	0.347455	-1.141610	-0.378985	-0.041480	-0.035513	-0.923790
40371	0.461492	0.957013	9.788128	0.028143	-0.004644	0.014946	-0.568356	0.348371	-1.142375	-0.378638	-0.041790	-0.035993	-0.923900
40372	0.451989	0.944701	9.771078	0.032516	-0.021601	-0.016973	-0.567136	0.345529	-1.143435	-0.378544	-0.042426	-0.036433	-0.923892
40373	0.441629	0.976071	9.758487	0.003703	-0.014775	-0.015250	-0.567538	0.345271	-1.144121	-0.378782	-0.042714	-0.036410	-0.923782
40374	0.470656	0.979025	9.759356	0.034545	-0.001894	-0.022150	-0.567945	0.346143	-1.144633	-0.378756	-0.042997	-0.037042	-0.923755
40375	0.460958	0.971561	9.710967	0.014860	-0.009042	-0.027558	-0.568211	0.345006	-1.144258	-0.379208	-0.043253	-0.037277	-0.923548
40376	0.444043	0.983402	9.801837	0.002651	0.009868	-0.005373	-0.567934	0.342429	-1.143526	-0.378897	-0.043089	-0.037395	-0.923679
40377	0.455797	0.993321	9.749162	0.016022	-0.003420	-0.002765	-0.567935	0.342690	-1.142563	-0.378886	-0.043265	-0.037672	-0.923664
40378	0.484100	1.030248	9.735308	0.003181	-0.009946	0.005102	-0.568747	0.343938	-1.140468	-0.378379	-0.043478	-0.037641	-0.923863
40379	0.470547	0.981449	9.740075	0.001383	-0.009962	0.005101	-0.568473	0.342539	-1.141608	-0.378240	-0.043670	-0.037591	-0.923913
40380	0.469128	1.049396	9.720261	-0.009402	-0.011808	0.004169	-0.569819	0.342409	-1.140778	-0.377767	-0.043822	-0.037314	-0.924110
40381	0.498995	1.011096	9.726280	0.000933	-0.005067	0.022806	-0.571443	0.345468	-1.142569	-0.377297	-0.043933	-0.037279	-0.924298
40382	0.523404	1.001828	9.722284	-0.008161	-0.010542	0.025389	-0.572650	0.344071	-1.142327	-0.376413	-0.044087	-0.037017	-0.924662
40383	0.503583	1.023317	9.721515	-0.017311	-0.012529	0.030656	-0.570504	0.346448	-1.142957	-0.375820	-0.044205	-0.036581	-0.924915
40384	0.528520	0.992212	9.746588	-0.019016	-0.001829	0.028946	-0.571981	0.345716	-1.146645	-0.374875	-0.044119	-0.036180	-0.925318
40385	0.528162	1.011628	9.756060	0.001340	-0.002911	0.007784	-0.570775	0.347358	-1.145242	-0.374681	-0.044184	-0.036181	-0.925393
40386	0.513890	0.991944	9.717253	-0.017340	0.001608	0.034282	-0.571722	0.348391	-1.139880	-0.373617	-0.044050	-0.035833	-0.925843
40387	0.511304	1.001608	9.726729	-0.016693	0.003151	0.044018	-0.570781	0.348807	-1.140423	-0.372763	-0.043894	-0.035514	-0.926207
40388	0.538497	0.982686	9.775853	-0.012017	-0.019658	0.033272	-0.572537	0.350984	-1.140741	-0.371721	-0.044194	-0.035107	-0.926627
40389	0.640061	0.986952	9.730792	-0.006225	-0.000651	0.021897	-0.571729	0.350984	-1.141569	-0.371269	-0.044175	-0.034971	-0.926814
40390	0.572636	0.966308	9.738507	-0.026096	0.008847	0.026332	-0.571327	0.351510	-1.140193	-0.370331	-0.043837	-0.034522	-0.927223
40391	0.557983	0.973326	9.747634	-0.022138	0.010097	0.013093	-0.572813	0.353258	-1.140664	-0.370049	-0.043497	-0.034177	-0.927364
40392	0.577519	0.973686	9.796377	0.006825	0.006072	0.006080	-0.574027	0.354480	-1.143201	-0.369421	-0.043439	-0.034338	-0.927611
40393	0.597161	0.954617	9.756200	0.003796	-0.004052	-0.016983	-0.572676	0.352521	-1.139599	-0.369683	-0.043537	-0.034394	-0.927500
40394	0.547946	0.994996	9.776051	-0.005395	-0.004307	-0.009932	-0.573353	0.353850	-1.141184	-0.369370	-0.043570	-0.034265	-0.927628
40395	0.572842	0.959031	9.757828	0.013916	-0.018762	0.005946	-0.572409	0.353246	-1.140533	-0.369208	-0.044034	-0.034380	-0.927666
40396	0.570043	0.968684	9.699893	0.001849	-0.016605	-0.013526	-0.571868	0.352257	-1.141253	-0.368956	-0.044345	-0.034299	-0.927755
40397	0.571957	1.000283	9.738231	-0.005914	-0.015416	0.007673	-0.573614	0.351005	-1.140592	-0.368777	-0.044604	-0.034071	-0.927822
40398	0.762751	0.933357	9.869771	0.022193	-0.017670	-0.034732	-0.574827	0.351805	-1.143278	-0.368852	-0.045070	-0.034381	-0.927758
40399	0.609212	0.964550	9.797419	-0.007196	-0.004317	-0.009950	-0.573751	0.352051	-1.142738	-0.368994	-0.045108	-0.034220	-0.927706
40400	0.601772	0.974127	9.804340	0.036004	-0.003067	-0.009806	-0.575232	0.352375	-1.142982	-0.368542	-0.045420	-0.034874	-0.927846
40401	0.582040	0.978615	9.724259	0.051272	-0.010112	-0.043392	-0.575900	0.350176	-1.139228	-0.369255	-0.045975	-0.035786	-0.927500
40402	0.582338	0.964055	9.726786	0.039012	-0.008131	-0.055794	-0.575621	0.347375	-1.141095	-0.369644	-0.046368	-0.036502	-0.927298
40403	0.543130	0.982763	9.708591	0.029068	-0.003780	-0.019542	-0.575350	0.346323	-1.138814	-0.369930	-0.046658	-0.037025	-0.927148
40404	0.540134	1.016699	9.741944	0.021644	-0.005816	-0.011623	-0.575345	0.344745	-1.138047	-0.369501	-0.046910	-0.037396	-0.927292
40405	0.562544	0.983116	9.718813	0.019587	-0.000761	-0.000991	-0.576554	0.343947	-1.139150	-0.369449	-0.047085	-0.037747	-0.927289
40406	0.598434	1.008045	9.729355	0.016158	0.006457	-0.006269	-0.577093	0.344107	-1.139411	-0.368878	-0.047071	-0.038104	-0.927503
40407	0.565753	1.055998	9.660585	0.016187	0.010956	0.027361	-0.576554	0.343934	-1.138605	-0.368294	-0.047025	-0.038451	-0.927723
40408	0.543219	0.997343	9.828849	0.010357	-0.029371	0.002334	-0.575883	0.344492	-1.138867	-0.367595	-0.047639	-0.038429	-0.927970
40409	0.565538	1.070563	9.684542	0.003269	0.014930	0.006127	-0.576557	0.344612	-1.137219	-0.367414	-0.047406	-0.038584	-0.928047
40410	0.557656	0.992743	9.766736	-0.029722	0.008795	0.027205	-0.575078	0.345327	-1.138986	-0.366247	-0.047036	-0.038076	-0.928548
40411	0.585929	1.022381	9.697568	-0.008768	0.012746	0.018450	-0.575341	0.343538	-1.141086	-0.365850	-0.046763	-0.037977	-0.928722
40412	0.514253	0.974958	9.724614	-0.041037	0.008215	0.046627	-0.574806	0.344798	-1.140915	-0.364315	-0.046336	-0.037237	-0.929377
40413	0.617852	1.018116	9.802094	-0.012162	0.012088	0.044064	-0.576430	0.347702	-1.142165	-0.363445	-0.046068	-0.037044	-0.929738
40414	0.588269	1.022421	9.671159	-0.011916	0.001679	0.033399	-0.575896	0.349391	-1.142117	-0.362072	-0.045963	-0.036812	-0.930288
40415	0.609357	0.957270	9.797479	-0.037277	0.024344	0.043184	-0.574820	0.349373	-1.142403	-0.361232	-0.045286	-0.036239	-0.930670
40416	0.595726	1.017704	9.700312	-0.029941	0.001508	0.034223	-0.574292	0.352712	-1.140119	-0.359840	-0.045055	-0.035670	-0.931243
40417	0.596611	0.976452	9.719908	-0.052042	0.015021	0.055459	-0.575105	0.354451	-1.140872	-0.358790	-0.044457	-0.034743	-0.931712
40418	0.655731	0.936259	9.767765	-0.033254	0.013260	0.025436	-0.574704	0.355727	-1.141244	-0.357508	-0.043977	-0.034205	-0.932247
40419	0.602179	0.944996	9.749205	-0.024146	0.016087	0.021958	-0.574705	0.355718	-1.140835	-0.357055	-0.043540	-0.033832	-0.932454
40420	0.600331	0.908543	9.701276	-0.027457	0.005695	0.009507	-0.574439	0.357000	-1.141342	-0.356013	-0.043231	-0.033364	-0.932884
40421	0.578652	0.915442	9.787222	-0.040219	0.012526	0.016586	-0.574714	0.358877	-1.142505	-0.355676	-0.042744	-0.032669	-0.933060
40422	0.617253	0.916136	9.735440	-0.027294	0.011164	0.004233	-0.573641	0.360270	-1.142473	-0.354670	-0.042330	-0.032249	-0.933476
40423	0.603460	0.877043	9.725683	-0.014479	0.016779	-0.002759	-0.573505	0.359659	-1.140721	-0.354669	-0.041938	-0.032078	-0.933500
40424	0.531578	0.849043	9.810351	-0.032307	0.013245	-0.009895	-0.572838	0.361468	-1.139853	-0.353867	-0.041440	-0.031593	-0.933843
40425	0.525735	0.895060	9.785752	-0.003763	0.009709	-0.000987	-0.572841	0.362312	-1.139552	-0.353829	-0.041255	-0.031570	-0.933867
40426	0.560311	0.856841	9.748585	0.006732	0.015657	-0.022139	-0.572301	0.362549	-1.144187	-0.353173	-0.040979	-0.031842	-0.934117
40427	0.468344	0.855175	9.779477	-0.025334	0.009546	-0.001926	-0.576096	0.371289	-1.144132	-0.353170	-0.040643	-0.031416	-0.934148
40428	0.481844	0.884537	9.635231	-0.007424	0.053974	0.077097	-0.573819	0.374444	-1.141738	-0.350580	-0.039611	-0.031614	-0.935161
40429	0.488530	0.806983	9.727499	-0.050190	0.045165	0.059225	-0.573960	0.376864	-1.141931	-0.349428	-0.038472	-0.030924	-0.935662
40430	0.464863	0.787138	9.782291	-0.022478	0.037207	0.030975	-0.571947	0.378982	-1.143522	-0.347775	-0.037621	-0.030754	-0.936318
40431	0.564614	0.890911	9.791791	0.012509	0.047098	0.002831	-0.569795	0.379572	-1.146664	-0.347629	-0.036849	-0.031292	-0.936385
40432	0.493564	0.802222	9.756577	0.012933	0.013838	-0.018578	-0.569524	0.379316	-1.148175	-0.346842	-0.036649	-0.031659	-0.936672
40433	0.507600	0.841328	9.843376	0.048913	0.007054	-0.019400	-0.568443	0.377887	-1.148780	-0.347110	-0.036868	-0.032615	-0.936532
40434	0.486036	0.828799	9.842810	0.103351	-0.027389	0.025644	-0.568704	0.375341	-1.148859	-0.345373	-0.038090	-0.034362	-0.937063
40435	0.660295	0.734865	9.940344	0.066855	-0.061885	-0.029541	-0.567857	0.361977	-1.148484	-0.345862	-0.039720	-0.035175	-0.936784
40436	0.627256	0.935763	9.957073	-0.042974	-0.100010	-0.035435	-0.570809	0.358838	-1.144733	-0.345310	-0.041243	-0.033736	-0.936975
40437	1.314360	0.142329	10.701526	0.322770	0.004296	-0.099179	-0.571609	0.355990	-1.143453	-0.346835	-0.043372	-0.039817	-0.936077
40438	0.254454	1.147398	9.130363	0.277777	-0.005536	-0.367914	-0.572908	0.340369	-1.141490	-0.350157	-0.044966	-0.045427	-0.934508
40439	0.420200	1.033916	9.478144	-0.181073	-0.033383	0.026496	-0.573030	0.335984	-1.141903	-0.349796	-0.044383	-0.041719	-0.934843
40440	0.738979	0.957234	10.167369	-0.016729	-0.019169	-0.094984	-0.574376	0.335965	-1.139707	-0.348175	-0.044413	-0.041490	-0.935457
40441	0.404650	1.091902	9.525375	0.077626	0.003545	-0.083850	-0.575963	0.326330	-1.138637	-0.349615	-0.044856	-0.042972	-0.934832
40442	0.568193	1.060901	9.696733	-0.078042	-0.003750	0.014593	-0.577714	0.326751	-1.136694	-0.345336	-0.044231	-0.041638	-0.936511
40443	0.706053	0.980881	9.867673	0.039585	0.011073	-0.040671	-0.579606	0.329057	-1.136324	-0.345997	-0.044305	-0.042417	-0.936229
40444	0.635532	1.076682	9.631276	0.003783	-0.015680	-0.086026	-0.581211	0.325817	-1.135729	-0.341692	-0.044302	-0.042708	-0.937795
40445	0.584267	1.109749	9.723338	-0.037468	-0.023852	-0.093272	-0.581482	0.326246	-1.135575	-0.343437	-0.044460	-0.041851	-0.937189
40446	0.498535	1.040223	9.764564	-0.012204	-0.020047	-0.094916	-0.582281	0.323429	-1.135657	-0.338934	-0.044412	-0.041840	-0.938830
40447	0.460222	1.015250	9.753947	-0.017419	-0.016385	-0.101088	-0.582008	0.322159	-1.136247	-0.340803	-0.044557	-0.041419	-0.938164
40448	0.430825	1.029282	9.743310	-0.002279	-0.005731	-0.059414	-0.581473	0.323237	-1.134310	-0.335378	-0.044330	-0.041672	-0.940117
40449	0.180455	1.010134	9.389117	-0.140700	-0.040379	-0.037020	-0.582688	0.324232	-1.133173	-0.336175	-0.044138	-0.038724	-0.939967
40450	0.815198	0.776540	10.137368	0.008248	-0.008495	-0.050642	-0.583235	0.327247	-1.134159	-0.330715	-0.044067	-0.039139	-0.941889
40451	0.450349	1.000489	9.604502	0.062738	-0.002232	0.000930	-0.583762	0.323592	-1.135089	-0.330586	-0.044550	-0.040232	-0.941865
40452	0.578506	0.930010	9.832847	-0.050811	-0.008612	0.004922	-0.584567	0.322791	-1.136469	-0.322689	-0.044072	-0.039554	-0.944651
40453	0.524630	0.929012	9.650652	0.006158	-0.018527	-0.006439	-0.584704	0.324133	-1.139151	-0.322762	-0.044479	-0.039479	-0.944610
40454	0.598464	0.901240	9.831269	0.032590	-0.014434	-0.018727	-0.583763	0.324382	-1.138609	-0.313454	-0.044556	-0.040446	-0.947695
40455	0.451661	0.951972	9.713238	0.052673	-0.007721	0.039761	-0.584834	0.322407	-1.137978	-0.312602	-0.045081	-0.041281	-0.947915
40456	0.427097	0.970949	9.729192	0.038177	-0.007931	0.043255	-0.585373	0.322217	-1.135388	-0.304010	-0.045183	-0.042258	-0.950658
40457	0.602087	0.944991	9.720314	-0.009009	-0.012994	0.124373	-0.585918	0.324501	-1.135444	-0.301606	-0.045490	-0.041814	-0.951428
40458	0.819710	0.978078	9.770074	-0.002394	-0.023297	0.076537	-0.585650	0.324546	-1.131492	-0.291925	-0.045642	-0.041927	-0.954431
40459	0.639843	1.003946	9.769174	0.058642	0.006160	0.020374	-0.585377	0.323144	-1.132495	-0.291418	-0.045901	-0.042978	-0.954527
40460	0.620513	0.984162	9.662808	-0.013525	-0.003470	0.025399	-0.585384	0.325689	-1.132139	-0.281542	-0.045509	-0.043098	-0.957500
40461	0.630105	0.896960	9.846716	-0.003955	-0.000193	0.004229	-0.585385	0.325973	-1.132130	-0.281406	-0.045509	-0.042926	-0.957547
40462	0.501739	0.889774	9.828387	0.023531	-0.007492	-0.015153	-0.585788	0.325708	-1.132543	-0.275885	-0.045530	-0.043597	-0.959122
40463	0.506655	0.855855	9.636209	-0.019027	0.013189	0.032592	-0.586193	0.325850	-1.132125	-0.275206	-0.045205	-0.043176	-0.959351
40464	0.428059	0.701511	9.866064	-0.053022	0.017523	0.025458	-0.584985	0.327104	-1.132371	-0.272042	-0.044501	-0.042330	-0.960323
40465	0.461649	0.699680	9.746742	-0.035150	0.019319	0.030826	-0.583914	0.329244	-1.133950	-0.271406	-0.043953	-0.041616	-0.960560
40466	0.588537	0.633993	9.604285	-0.108792	0.008213	0.023429	-0.585270	0.332384	-1.133423	-0.269586	-0.043186	-0.039588	-0.961193
40467	0.548750	0.439056	9.587684	-0.138501	0.024703	-0.006600	-0.584470	0.335242	-1.135113	-0.269752	-0.041940	-0.036921	-0.961307
40468	0.150531	0.463381	9.505467	-0.209084	0.039647	0.011045	-0.582465	0.340214	-1.137429	-0.268916	-0.040052	-0.033110	-0.961761
40469	0.180699	0.408091	9.499589	-0.252769	0.095593	0.106742	-0.580335	0.348006	-1.139110	-0.266938	-0.036872	-0.028518	-0.962586
40470	0.118499	0.300183	9.842740	-0.273252	0.135531	0.138770	-0.577265	0.356936	-1.141856	-0.263934	-0.032892	-0.023866	-0.963684
40471	0.182586	0.374180	9.882666	-0.217960	0.162101	0.162081	-0.573928	0.366234	-1.142412	-0.260812	-0.028614	-0.020248	-0.964753
40472	0.127416	0.465428	9.873062	-0.251064	0.164605	0.121334	-0.571532	0.375630	-1.146226	-0.258198	-0.024191	-0.016176	-0.965654
40473	0.042749	0.590138	9.944150	-0.202695	0.166683	0.197542	-0.565497	0.382749	-1.147293	-0.254362	-0.019892	-0.012879	-0.966819
40474	0.320656	0.891367	10.056328	-0.101542	0.118343	0.174488	-0.561613	0.389216	-1.148629	-0.250686	-0.017146	-0.011429	-0.967849
40475	0.480108	0.787439	10.006637	-0.047360	0.095954	0.163876	-0.559470	0.393196	-1.151115	-0.247447	-0.015011	-0.010835	-0.968724
40476	0.699080	0.500092	9.993859	-0.097699	0.036945	0.016547	-0.557600	0.398388	-1.156695	-0.246740	-0.013830	-0.009102	-0.968940
40477	0.564587	0.648143	9.783993	-0.024159	0.052087	-0.139579	-0.557059	0.397519	-1.156457	-0.249382	-0.012633	-0.008846	-0.968283
40478	0.148305	0.616311	9.766644	-0.022943	0.043390	-0.219989	-0.556516	0.395919	-1.155288	-0.253112	-0.011653	-0.008657	-0.967328
40479	0.073078	0.527569	9.943146	0.006377	0.051205	-0.238396	-0.555704	0.394186	-1.154808	-0.257651	-0.010614	-0.009042	-0.966137
40480	0.049333	0.502862	9.942603	0.069607	0.027054	-0.318798	-0.554339	0.388220	-1.155836	-0.263239	-0.010404	-0.010576	-0.964616
40481	-0.255298	0.531283	9.591201	0.082119	-0.043910	-0.394285	-0.556872	0.380229	-1.157429	-0.270771	-0.011550	-0.011986	-0.962500
40482	-0.623251	0.641140	9.656115	-0.028967	-0.092038	-0.320604	-0.557802	0.376083	-1.155098	-0.276538	-0.013101	-0.010985	-0.960851
40483	-0.483632	0.449464	9.678697	-0.005692	-0.118353	-0.219054	-0.560617	0.371838	-1.152748	-0.280714	-0.015205	-0.010290	-0.959616
40484	-0.588216	0.360180	9.765231	-0.012432	-0.134652	-0.137819	-0.564382	0.370639	-1.152334	-0.283096	-0.017705	-0.009318	-0.958883
40485	-0.501032	0.245236	9.785625	-0.066048	-0.096521	-0.044046	-0.569234	0.372685	-1.150030	-0.283925	-0.019035	-0.007551	-0.958628
40486	-0.241849	0.230503	9.646844	0.035741	-0.091975	-0.012808	-0.572458	0.370157	-1.147892	-0.283947	-0.021015	-0.007699	-0.958579
40487	-0.332479	0.134164	9.502758	0.004154	-0.078238	-0.040198	-0.574069	0.368893	-1.146824	-0.284672	-0.022359	-0.007389	-0.958336
40488	-0.472812	0.187498	9.914515	0.003577	-0.115097	-0.059867	-0.577306	0.371074	-1.145897	-0.285652	-0.024593	-0.006808	-0.957994
40489	-0.038217	0.302223	10.114757	0.031061	-0.095709	-0.042080	-0.581064	0.367151	-1.144208	-0.286401	-0.026389	-0.006925	-0.957721
40490	0.104939	0.062063	10.183553	0.007095	-0.064880	-0.217913	-0.584290	0.365804	-1.144077	-0.290416	-0.027658	-0.006783	-0.956477
40491	-0.330815	0.374588	10.013754	0.042602	-0.010289	-0.257149	-0.585353	0.360933	-1.140951	-0.295255	-0.027828	-0.007732	-0.954982
40492	-0.058813	0.457201	9.944444	0.030597	0.057569	-0.200233	-0.586142	0.354701	-1.140598	-0.298908	-0.026893	-0.008745	-0.953863
40493	0.398431	0.009097	9.923339	0.066327	0.123038	-0.245755	-0.584111	0.350827	-1.140747	-0.303481	-0.024650	-0.010924	-0.952456
40494	0.265468	0.142652	10.106022	0.061154	0.200130	-0.308912	-0.580594	0.345444	-1.144644	-0.309138	-0.021156	-0.013433	-0.950687
40495	0.200852	0.452211	10.019855	0.214270	0.168781	-0.319238	-0.574380	0.338094	-1.145909	-0.315009	-0.018939	-0.018722	-0.948715
40496	0.402307	0.620907	9.644408	0.060328	0.083386	-0.298208	-0.572203	0.330625	-1.150267	-0.320460	-0.017639	-0.020482	-0.946876
40497	0.912759	0.717600	9.960258	-0.076406	-0.049481	-0.291654	-0.572733	0.327802	-1.150352	-0.325972	-0.017766	-0.018852	-0.945025
40498	1.122325	0.342637	9.485648	-0.145936	-0.094488	-0.221453	-0.573802	0.325461	-1.152324	-0.330079	-0.018531	-0.015534	-0.943644
40499	1.253267	0.349876	9.552202	-0.172430	-0.095996	-0.241026	-0.575423	0.327341	-1.152244	-0.334660	-0.019002	-0.011728	-0.942074
40500	1.130759	0.532233	10.283706	-0.122947	-0.161761	-0.152881	-0.578661	0.329796	-1.150900	-0.337385	-0.021205	-0.008366	-0.941091
40501	1.563282	0.195329	10.044345	0.023123	-0.218711	-0.172313	-0.585124	0.329784	-1.143871	-0.340593	-0.025398	-0.007360	-0.939839
40502	1.581176	0.195603	9.573058	0.034392	-0.173129	-0.214414	-0.589684	0.324156	-1.141273	-0.344164	-0.028867	-0.006924	-0.938440
40503	1.212677	0.184049	9.465544	0.039172	-0.114445	-0.213940	-0.594384	0.320222	-1.138210	-0.348109	-0.031269	-0.006919	-0.936907
40504	1.079996	0.031126	9.462626	-0.012023	-0.108445	-0.115010	-0.595988	0.316523	-1.136130	-0.349330	-0.033210	-0.006017	-0.936392
40505	1.304438	0.015817	9.830727	0.085201	-0.097031	-0.182763	-0.600283	0.312195	-1.134856	-0.352644	-0.035652	-0.006941	-0.935053
40506	1.375757	0.322993	9.796896	0.170804	-0.081301	-0.285859	-0.600798	0.304329	-1.131560	-0.356404	-0.038337	-0.009798	-0.933494
40507	1.105106	0.286524	9.817753	0.177644	-0.087018	-0.340627	-0.602659	0.296382	-1.129615	-0.362571	-0.041249	-0.012618	-0.930957
40508	0.855129	0.427649	9.833090	0.171470	-0.088789	-0.379508	-0.604781	0.285286	-1.126132	-0.368119	-0.044041	-0.015516	-0.928605
40509	0.937553	0.057710	9.804708	0.200671	-0.071370	-0.390800	-0.604206	0.273028	-1.124218	-0.375144	-0.046816	-0.018901	-0.925590
40510	0.510012	0.185871	9.535444	0.142758	-0.045752	-0.441115	-0.605254	0.263050	-1.121120	-0.382383	-0.048562	-0.021624	-0.922473
40511	0.619787	0.032496	9.559229	0.075136	-0.013624	-0.396936	-0.604676	0.250001	-1.121823	-0.389563	-0.049285	-0.023101	-0.919390
40512	0.743048	-0.256547	9.926291	0.068166	0.044774	-0.530988	-0.603571	0.240579	-1.120368	-0.398813	-0.048750	-0.025216	-0.915388
40513	-0.183928	-0.195681	9.945530	0.075636	-0.024043	-0.552423	-0.600315	0.231640	-1.117424	-0.408777	-0.049529	-0.026707	-0.910898
40514	-0.829054	0.151879	9.699229	-0.033268	0.001746	-0.411897	-0.597869	0.223916	-1.117158	-0.416079	-0.049013	-0.026503	-0.907620
40515	-0.425209	0.819541	9.795656	-0.080438	-0.088569	-0.010486	-0.598134	0.222479	-1.116110	-0.416337	-0.049868	-0.024107	-0.907522
40516	0.812142	0.536044	9.185792	-0.201755	-0.018461	0.063600	-0.599756	0.224847	-1.118742	-0.415210	-0.048565	-0.020206	-0.908203
40517	0.302592	0.677388	9.891283	-0.225196	0.056528	0.042877	-0.600850	0.230896	-1.121532	-0.414565	-0.045599	-0.016337	-0.908730
40518	0.295227	1.041400	9.859423	-0.187799	0.075134	0.094378	-0.599389	0.237887	-1.124731	-0.412804	-0.042718	-0.013439	-0.909718
40519	0.419722	1.167503	10.170428	-0.123929	0.011228	0.184305	-0.600478	0.242048	-1.125674	-0.409492	-0.041448	-0.010968	-0.911306
40520	0.727112	1.476487	9.691253	-0.058069	-0.080968	0.196230	-0.602372	0.245531	-1.127175	-0.405750	-0.042503	-0.009064	-0.912950
40521	0.797207	1.210777	10.253906	-0.038472	0.052164	0.428754	-0.602926	0.250641	-1.126731	-0.397873	-0.041253	-0.008330	-0.916475
40522	0.943421	1.257104	10.031755	-0.034190	-0.020193	0.120616	-0.606168	0.254253	-1.126303	-0.395332	-0.041382	-0.007430	-0.917575
40523	0.883364	1.217163	9.948365	0.000199	0.011189	0.085579	-0.608057	0.255809	-1.124185	-0.393703	-0.041166	-0.007411	-0.918285
40524	0.470352	0.738673	9.679311	0.114017	0.052337	0.112838	-0.605901	0.254928	-1.125057	-0.390984	-0.041128	-0.009819	-0.919426
40525	0.459940	0.944786	9.220045	0.091291	0.058154	0.157013	-0.605627	0.253497	-1.124834	-0.387953	-0.040777	-0.011818	-0.920701
40526	0.903568	1.115526	9.564582	0.009396	-0.005359	0.110265	-0.606160	0.252019	-1.127875	-0.385231	-0.040981	-0.011860	-0.921834
40527	0.486361	1.209970	10.051787	0.028801	-0.060647	-0.020796	-0.607506	0.251883	-1.126773	-0.385551	-0.042311	-0.011978	-0.921638
40528	0.715718	0.806228	9.522634	0.068139	-0.014575	-0.000949	-0.609656	0.250339	-1.125298	-0.384710	-0.043108	-0.013130	-0.921937
40529	0.542465	0.764256	9.652443	-0.044780	-0.031238	-0.156971	-0.608842	0.248358	-1.126326	-0.387596	-0.043298	-0.012251	-0.920731
40530	0.148604	0.689123	9.554259	-0.000325	-0.006734	-0.199019	-0.608830	0.244357	-1.125093	-0.390625	-0.043376	-0.012366	-0.919444
40531	-0.021927	0.632634	9.686669	0.004538	-0.026885	-0.317562	-0.609356	0.240066	-1.123044	-0.396408	-0.043788	-0.012590	-0.916943
40532	-0.475952	0.745745	9.378189	0.010085	-0.012493	-0.251929	-0.608258	0.233091	-1.123147	-0.400685	-0.044043	-0.012883	-0.915066
40533	-0.342980	0.415581	9.490684	-0.039816	0.044420	-0.125316	-0.605828	0.230991	-1.126788	-0.402952	-0.042771	-0.012729	-0.914132
40534	-0.562714	0.409272	10.475802	-0.162581	-0.043746	-0.196966	-0.605151	0.229576	-1.127660	-0.406514	-0.042223	-0.009551	-0.912619
40535	-0.510161	0.500085	10.806532	-0.111891	-0.024983	-0.003097	-0.605426	0.231567	-1.127592	-0.406622	-0.041580	-0.007445	-0.912619
40536	0.582391	0.002712	9.808667	0.053325	0.057369	-0.039379	-0.604882	0.229514	-1.125211	-0.407142	-0.040973	-0.008894	-0.912402
40537	0.933604	0.562552	9.442087	-0.119272	0.117993	-0.104162	-0.601920	0.229496	-1.127428	-0.409068	-0.037654	-0.007875	-0.911693
40538	1.714670	0.173906	11.031339	-0.185193	0.196483	0.082481	-0.597080	0.231602	-1.131370	-0.407503	-0.032581	-0.006020	-0.912602
40539	1.710323	0.091165	9.900390	0.121199	0.034021	-0.363142	-0.593033	0.228848	-1.132870	-0.413984	-0.032802	-0.008788	-0.909651
40540	1.627907	0.837234	8.471914	-0.113812	-0.064605	-0.339734	-0.594896	0.221500	-1.132268	-0.419978	-0.032986	-0.006386	-0.906912
40541	1.638513	0.483109	9.591908	-0.413371	-0.157839	-0.194528	-0.595437	0.222530	-1.133319	-0.423726	-0.032336	0.002293	-0.905210
40542	1.797360	0.233638	10.732511	-0.135403	-0.121034	-0.219995	-0.597068	0.228112	-1.133801	-0.427252	-0.033405	0.005637	-0.903498
40543	2.155503	0.720713	9.798566	0.204490	-0.092020	-0.270096	-0.600415	0.221211	-1.126487	-0.431919	-0.036925	0.002566	-0.901153
40544	1.993176	0.484636	9.092428	0.015046	-0.090798	-0.385551	-0.600528	0.213807	-1.125225	-0.435341	-0.038732	0.002673	-0.899428
40545	1.391596	0.706825	9.563383	-0.035563	-0.079021	-0.376682	-0.600240	0.207384	-1.123801	-0.442070	-0.040015	0.003742	-0.896080
40546	1.197157	0.280906	9.767659	0.027926	0.026514	-0.308562	-0.598597	0.198132	-1.124120	-0.444731	-0.039828	0.002664	-0.894774
40547	1.315699	0.164098	9.728847	0.144536	0.026199	-0.327668	-0.597224	0.189617	-1.125366	-0.450411	-0.040839	-0.000360	-0.891887
40548	0.921759	0.445822	9.558156	0.063688	0.005208	-0.370413	-0.593982	0.184896	-1.120785	-0.455530	-0.041324	-0.001881	-0.889259
40549	0.894080	0.421074	9.846371	0.107642	-0.004111	-0.266013	-0.593014	0.176359	-1.120664	-0.460106	-0.042550	-0.003919	-0.886835
40550	0.849231	0.094938	9.700609	0.169261	0.010924	-0.278074	-0.590567	0.168040	-1.119190	-0.463788	-0.043894	-0.007282	-0.884828
40551	0.456545	0.180037	9.451999	0.095818	0.081510	-0.210574	-0.587039	0.158930	-1.121435	-0.467354	-0.043472	-0.009842	-0.882946
40552	0.532516	-0.172986	9.789204	0.063875	0.096888	-0.123946	-0.583663	0.155000	-1.120511	-0.468104	-0.042327	-0.012017	-0.882577
40553	0.331979	-0.113527	9.594830	0.046654	0.078787	-0.189491	-0.580683	0.149164	-1.122644	-0.471327	-0.041448	-0.013627	-0.880879
40554	0.236742	-0.282738	9.833916	0.027949	0.078087	-0.095820	-0.578252	0.146440	-1.123852	-0.471928	-0.040305	-0.014952	-0.880588
40555	0.171912	0.053531	9.848648	0.124308	0.034708	-0.106404	-0.576619	0.140423	-1.122975	-0.473630	-0.040906	-0.017414	-0.879601
40556	0.510531	-0.017998	9.946242	0.074841	0.032585	-0.108415	-0.574449	0.134832	-1.122636	-0.474873	-0.041004	-0.019124	-0.878890
40557	0.092224	0.003508	9.625107	-0.085970	-0.027108	-0.195842	-0.574568	0.129539	-1.120625	-0.478334	-0.040622	-0.017346	-0.877066
40558	-0.585966	0.515525	9.157484	-0.282290	0.048229	-0.075602	-0.572424	0.133085	-1.122716	-0.479517	-0.037056	-0.012901	-0.876655
40559	0.244254	0.627737	9.523955	-0.271812	0.094595	0.212742	-0.570019	0.139229	-1.127045	-0.475896	-0.032833	-0.008749	-0.878845
40560	0.456474	1.165837	11.052648	-0.384255	0.040829	0.229621	-0.568707	0.151393	-1.132937	-0.471687	-0.028507	-0.002216	-0.881302
40561	1.031947	0.851044	11.705807	-0.114457	-0.023168	0.359004	-0.573050	0.163636	-1.136580	-0.465356	-0.027867	0.000324	-0.884685
40562	0.958744	1.128738	10.235410	0.229025	0.055233	0.252765	-0.573592	0.164635	-1.136269	-0.460095	-0.029027	-0.004094	-0.887386
40563	1.035426	1.540241	8.722862	0.292328	0.048536	0.040744	-0.573165	0.156913	-1.134070	-0.459133	-0.030937	-0.009656	-0.887776
40564	0.738119	1.505718	8.757331	-0.065777	0.055259	0.005251	-0.570062	0.154580	-1.134454	-0.455990	-0.029333	-0.009066	-0.889455
40565	0.502336	1.341326	9.800925	-0.151225	0.015700	-0.005845	-0.568865	0.159442	-1.137310	-0.456123	-0.027789	-0.006533	-0.889459
40566	0.517585	1.001689	9.413971	0.106945	0.029267	0.036623	-0.569115	0.153358	-1.137777	-0.453602	-0.028243	-0.008711	-0.890714
40567	0.472476	0.796922	9.185436	-0.027395	-0.013683	0.073082	-0.568307	0.153223	-1.138882	-0.452261	-0.028380	-0.008097	-0.891397
40568	0.353080	1.037581	9.736047	-0.065425	-0.125813	-0.007319	-0.572091	0.158429	-1.139351	-0.451633	-0.030037	-0.005795	-0.891679
40569	0.510037	0.702985	9.740980	-0.061654	-0.127400	-0.013527	-0.573982	0.160284	-1.137905	-0.451870	-0.031885	-0.003622	-0.891506
40570	0.231527	0.581410	9.805571	-0.110591	-0.092014	-0.095608	-0.577218	0.162346	-1.137937	-0.453103	-0.032531	-0.000871	-0.890864
40571	-0.205563	0.330679	9.490726	-0.096591	-0.024129	-0.033131	-0.579503	0.161230	-1.136446	-0.453702	-0.032182	0.000954	-0.890571
40572	-0.296287	0.098459	9.992824	-0.145388	-0.002513	0.011076	-0.578585	0.169169	-1.137154	-0.453026	-0.030921	0.003582	-0.890954
40573	-0.134767	0.232463	9.799369	-0.017174	-0.058639	-0.048151	-0.579801	0.170901	-1.137220	-0.453838	-0.031854	0.004276	-0.890504
40574	-0.610660	-0.135498	9.503477	-0.168018	0.050204	0.027346	-0.579819	0.176906	-1.139207	-0.452987	-0.029447	0.006844	-0.891004
40575	-0.339735	-0.115938	10.229025	-0.160495	0.028634	0.076663	-0.579305	0.185507	-1.143570	-0.451665	-0.027437	0.009360	-0.891717
40576	-0.250935	-0.216303	10.085661	-0.139746	0.035979	0.110358	-0.577979	0.192299	-1.144183	-0.449447	-0.025526	0.011607	-0.892867
40577	-0.124020	-0.146031	10.043286	-0.085047	0.088444	0.093154	-0.576392	0.201997	-1.147978	-0.447793	-0.023075	0.012242	-0.893756
40578	-0.021108	0.297598	9.364234	-0.050997	0.094656	0.033158	-0.574120	0.207876	-1.152995	-0.446986	-0.020931	0.012343	-0.894211
40579	1.433816	-0.710016	10.909022	-0.379234	0.326852	0.567284	-0.568116	0.226202	-1.160106	-0.436975	-0.011483	0.016330	-0.899252
40580	2.589493	-0.562802	10.948193	0.155923	0.151898	-0.297048	-0.558995	0.237377	-1.167895	-0.441810	-0.010228	0.012150	-0.896968
40581	1.762355	0.871213	8.283199	0.040962	0.009887	-0.494397	-0.554937	0.230776	-1.168702	-0.450596	-0.010590	0.011176	-0.892595
40582	0.973516	0.592467	9.989548	-0.513537	-0.080103	-0.137631	-0.556584	0.241764	-1.169826	-0.452364	-0.007449	0.021055	-0.891554
40583	1.665775	-0.497073	10.495661	0.056821	-0.047137	-0.123374	-0.560636	0.246216	-1.168135	-0.454480	-0.008979	0.020427	-0.890477
40584	1.371913	0.007312	9.654720	0.279561	-0.022950	-0.235619	-0.561549	0.236425	-1.167078	-0.458020	-0.012045	0.015633	-0.888723
40585	1.061926	0.176436	9.263575	0.120174	-0.080363	-0.342505	-0.563138	0.227322	-1.164491	-0.463987	-0.014861	0.014145	-0.885604
40586	0.795857	0.157047	9.308517	-0.079937	-0.094650	-0.265367	-0.566769	0.225928	-1.161903	-0.468354	-0.015885	0.016381	-0.883246
40587	0.843683	-0.186738	10.001071	-0.102796	-0.053465	-0.212143	-0.569599	0.227423	-1.162367	-0.472058	-0.016136	0.018636	-0.881223
40588	0.664415	-0.216713	9.836913	0.021968	0.008277	-0.221921	-0.570257	0.221960	-1.158583	-0.475676	-0.016294	0.018121	-0.879283
40589	0.704245	-0.291263	9.699074	0.079584	0.010535	-0.221729	-0.568630	0.217633	-1.157106	-0.479495	-0.017147	0.016569	-0.877221
40590	0.693913	-0.390991	9.634511	0.002560	0.027039	-0.232465	-0.569161	0.215531	-1.157713	-0.483295	-0.016788	0.016207	-0.875147
40591	0.405298	-0.345224	9.858818	-0.022930	0.032751	-0.220960	-0.568486	0.214851	-1.159652	-0.487122	-0.016255	0.016257	-0.873031
40592	0.511027	-0.343335	9.582800	-0.046162	0.018529	-0.229097	-0.566464	0.213973	-1.160522	-0.490839	-0.015570	0.016830	-0.870949
40593	0.539549	-0.488429	10.022902	0.041973	0.072472	-0.150687	-0.562553	0.211630	-1.161325	-0.493418	-0.014950	0.015399	-0.869527
40594	0.532774	-0.653646	9.903574	0.121125	0.041097	-0.221355	-0.560386	0.207038	-1.161227	-0.496903	-0.015512	0.012843	-0.867572
40595	0.372079	-0.387101	9.819598	0.103025	0.008976	-0.223359	-0.556337	0.203099	-1.160584	-0.500688	-0.016599	0.010981	-0.865399
40596	0.473798	-0.385256	9.808262	0.077564	0.040611	-0.072965	-0.556196	0.200950	-1.159837	-0.501562	-0.016702	0.009228	-0.864911
40597	0.545983	-0.609724	9.759210	0.076249	0.019790	-0.094326	-0.552010	0.196583	-1.159209	-0.503115	-0.017291	0.007796	-0.864011
40598	0.371785	-0.370111	9.833904	0.076184	0.023063	-0.226890	-0.550519	0.192989	-1.158662	-0.506638	-0.017706	0.006190	-0.861955
40599	0.204155	-0.237210	9.779612	0.139160	0.048456	-0.154003	-0.545659	0.187897	-1.158065	-0.509189	-0.018427	0.003375	-0.860451
40600	0.156461	-0.293924	9.667839	0.091064	0.007880	-0.111962	-0.543223	0.183563	-1.157144	-0.510660	-0.019236	0.001705	-0.859566
40601	0.326293	-0.021345	9.911726	-0.050159	-0.057653	-0.026239	-0.541338	0.183573	-1.159483	-0.511071	-0.019823	0.003283	-0.859303
40602	0.663937	-0.185157	9.884807	-0.005205	-0.069586	0.040949	-0.543500	0.186146	-1.158147	-0.509969	-0.020974	0.004119	-0.859927
40603	0.434432	-0.033989	9.539598	0.076000	-0.031006	-0.161836	-0.542823	0.185176	-1.159823	-0.512658	-0.022401	0.003214	-0.858294
40604	0.062261	0.527334	9.586533	0.025403	0.015204	-0.214686	-0.538370	0.181259	-1.160547	-0.515929	-0.022425	0.002545	-0.856334
40605	0.153091	0.514447	9.871073	-0.061796	0.002520	-0.018801	-0.536217	0.181487	-1.160292	-0.516223	-0.021836	0.003681	-0.856168
40606	0.418147	0.252232	10.028032	0.024869	-0.030954	-0.001113	-0.537026	0.181758	-1.158911	-0.515709	-0.022635	0.003590	-0.856457
40607	0.238447	0.486864	9.864271	0.044092	-0.042071	-0.048831	-0.535403	0.179159	-1.158605	-0.516467	-0.023901	0.003338	-0.855967
40608	0.394022	0.499422	10.090425	-0.028811	-0.032756	0.053513	-0.535683	0.182379	-1.156452	-0.514977	-0.024172	0.004208	-0.856853
40609	0.398869	0.251885	10.061146	0.023119	0.015221	0.072559	-0.534066	0.181775	-1.156491	-0.513668	-0.024228	0.003764	-0.857638
40610	0.147090	0.324978	9.843431	0.015156	0.037321	0.038254	-0.532315	0.181794	-1.159101	-0.512333	-0.023752	0.003149	-0.858453
40611	0.319018	0.786904	9.645414	0.020453	-0.008740	0.033503	-0.533534	0.184100	-1.159421	-0.511693	-0.024188	0.002944	-0.858823
40612	0.216312	1.088506	9.726650	0.073126	0.080954	0.199573	-0.531379	0.183798	-1.160819	-0.507533	-0.023544	0.000966	-0.861310
40613	0.657519	0.870761	9.919975	-0.063505	0.007672	0.348877	-0.530045	0.188225	-1.163418	-0.501487	-0.022857	0.002140	-0.864861
40614	1.174897	0.702939	9.990080	-0.023079	-0.036330	0.309714	-0.532487	0.194645	-1.162500	-0.495757	-0.023251	0.003064	-0.868145
40615	1.118897	0.687337	9.810337	0.049618	-0.004322	0.154566	-0.534648	0.197284	-1.164025	-0.492992	-0.023958	0.002315	-0.869701
40616	1.004427	0.923146	9.588387	0.058448	-0.028536	0.021848	-0.534652	0.198374	-1.162081	-0.492355	-0.025040	0.001613	-0.870032
40617	0.858339	1.088011	9.650064	0.100906	-0.029906	-0.052267	-0.533840	0.196963	-1.163227	-0.493157	-0.026749	0.000098	-0.869529
40618	0.856366	0.813643	9.594298	0.109465	-0.036514	-0.069951	-0.534233	0.193072	-1.160213	-0.494156	-0.028474	-0.001459	-0.868906
40619	0.802368	0.618460	9.680778	0.058285	-0.035233	-0.175291	-0.533819	0.189160	-1.157072	-0.497111	-0.029874	-0.002260	-0.867169
40620	0.525986	0.635302	9.758832	0.089777	-0.048428	-0.278656	-0.530980	0.185106	-1.156419	-0.501751	-0.031603	-0.003477	-0.864428
40621	-0.090535	1.180057	9.839316	0.168683	0.082035	-0.279231	-0.525571	0.176817	-1.159205	-0.506400	-0.032060	-0.007473	-0.861670
40622	-0.036984	0.292488	9.676737	0.054466	0.037138	-0.085350	-0.523807	0.171925	-1.158021	-0.507694	-0.031968	-0.008818	-0.860899
40623	0.105059	0.372773	9.882705	-0.002853	0.042155	-0.163336	-0.520570	0.169838	-1.156899	-0.510444	-0.031347	-0.009389	-0.859288
40624	0.106351	0.333971	10.046735	0.018845	0.035360	-0.168618	-0.515721	0.168659	-1.159857	-0.513174	-0.030909	-0.010155	-0.857668
40625	-0.178041	0.013216	10.059686	-0.026742	0.110417	-0.200032	-0.512490	0.168764	-1.161528	-0.516541	-0.028817	-0.011038	-0.855706
40626	0.053560	0.726248	9.623281	0.052433	0.093380	-0.202615	-0.509116	0.165706	-1.161530	-0.519771	-0.027724	-0.012993	-0.853757
40627	0.199461	0.641459	9.240821	-0.033651	0.093129	-0.078251	-0.504399	0.163935	-1.163278	-0.521046	-0.025868	-0.013532	-0.853029
40628	0.047793	0.570802	9.884268	-0.120475	0.082981	-0.200570	-0.500093	0.164463	-1.165902	-0.524333	-0.023151	-0.012421	-0.851108
40629	-0.066857	0.508044	10.020847	-0.047375	0.080135	-0.276366	-0.494039	0.165653	-1.168252	-0.528978	-0.021303	-0.012696	-0.848273
40630	0.041279	0.643506	9.816114	0.056141	0.082900	-0.208858	-0.492147	0.163228	-1.169580	-0.532295	-0.020445	-0.014590	-0.846186
40631	-0.126790	0.800677	9.776069	0.024848	0.051992	-0.120714	-0.489186	0.163692	-1.174235	-0.534258	-0.019865	-0.015747	-0.844941
40632	0.100194	0.843639	9.782710	-0.017945	0.013291	-0.007986	-0.488913	0.162738	-1.176178	-0.534237	-0.019454	-0.015564	-0.844967
40633	0.411055	0.698772	9.836675	-0.012998	-0.014453	0.037761	-0.487835	0.162452	-1.177154	-0.533556	-0.019652	-0.015314	-0.845398
40634	0.491526	0.438049	9.879628	0.078138	-0.023261	-0.006222	-0.491468	0.162277	-1.178208	-0.533485	-0.020886	-0.016364	-0.845393
40635	0.428591	0.631089	9.589769	0.048298	-0.066264	-0.075536	-0.491462	0.160276	-1.177591	-0.534709	-0.022593	-0.016625	-0.844570
40636	0.406674	0.786080	9.768476	0.024408	-0.068558	0.009240	-0.495500	0.160224	-1.177410	-0.534423	-0.024024	-0.016275	-0.844719
40637	0.478778	0.578614	9.801143	0.015463	-0.091497	0.070943	-0.499808	0.160446	-1.176534	-0.533192	-0.025868	-0.015634	-0.845454
40638	0.547321	0.541013	9.779456	0.046671	-0.076505	0.050790	-0.501421	0.159279	-1.173553	-0.532194	-0.027684	-0.015556	-0.846026
40639	0.534871	0.674305	9.749181	0.033934	-0.069652	0.056980	-0.504919	0.158934	-1.173524	-0.531179	-0.029365	-0.015451	-0.846610
40640	0.657314	0.610980	9.748602	0.045051	-0.079776	0.110855	-0.507343	0.159384	-1.172117	-0.529163	-0.031237	-0.015276	-0.847808
40641	0.732790	0.588069	9.712574	-0.009522	-0.096806	0.061936	-0.512460	0.159929	-1.172176	-0.528093	-0.032936	-0.014123	-0.848430
40642	0.779096	0.579201	9.738134	-0.008767	-0.101408	0.032724	-0.516498	0.159988	-1.170627	-0.527440	-0.034582	-0.012856	-0.848791
40643	0.784842	0.525892	9.685752	-0.031877	-0.094366	-0.044216	-0.518924	0.161202	-1.171650	-0.528181	-0.035991	-0.011398	-0.848292
40644	0.684786	0.460972	9.825203	-0.037455	-0.073438	-0.101544	-0.520539	0.160890	-1.168778	-0.529821	-0.036827	-0.010035	-0.847250
40645	0.481531	0.462151	9.936915	0.036066	-0.062565	-0.156899	-0.519992	0.157916	-1.169563	-0.532408	-0.038386	-0.010134	-0.845556
40646	0.385621	0.613326	9.684877	0.036224	-0.037546	-0.090411	-0.522678	0.155477	-1.165656	-0.533785	-0.039397	-0.010391	-0.844638
40647	0.484439	0.552022	9.890588	0.046041	-0.022413	-0.051408	-0.522671	0.153171	-1.164095	-0.534567	-0.040392	-0.011007	-0.844088
40648	0.456520	0.466529	9.719457	0.037109	-0.037499	-0.055940	-0.522666	0.151973	-1.167543	-0.535354	-0.041418	-0.011253	-0.843537
40649	0.474345	0.544537	9.717008	0.007628	0.005007	-0.023056	-0.523197	0.149100	-1.165448	-0.535682	-0.041531	-0.011487	-0.843320
40650	0.537742	0.548131	9.860957	-0.028081	-0.019687	0.028817	-0.521857	0.151051	-1.165264	-0.535081	-0.041577	-0.010754	-0.843708
40651	0.711885	0.551281	9.767578	0.006063	-0.031838	0.028810	-0.523743	0.151642	-1.164405	-0.534543	-0.042302	-0.010514	-0.844016
40652	0.820478	0.439142	9.677871	0.022016	-0.025740	0.039491	-0.525355	0.150532	-1.163877	-0.533714	-0.042988	-0.010553	-0.844506
40653	0.943004	0.383109	9.749459	-0.063663	-0.021463	-0.054489	-0.526027	0.149562	-1.158038	-0.534638	-0.042782	-0.009290	-0.843947
40654	0.668514	0.317453	9.905229	-0.008813	-0.038039	-0.156917	-0.525352	0.148702	-1.158346	-0.537148	-0.043309	-0.008845	-0.842329
40655	0.240475	0.719936	9.677212	-0.021778	-0.013840	-0.206228	-0.525518	0.159209	-1.158549	-0.540586	-0.043376	-0.008505	-0.840127
40656	0.254497	0.637658	9.760112	-0.065623	-0.022717	-0.149843	-0.524176	0.160634	-1.160155	-0.542995	-0.043031	-0.007263	-0.838601
40657	0.313907	0.629062	10.099024	0.000217	-0.008556	-0.052318	-0.523904	0.159944	-1.161271	-0.543821	-0.043249	-0.007234	-0.838055
40658	0.530378	0.526130	9.692386	0.018002	-0.011233	-0.009877	-0.524438	0.158882	-1.163889	-0.543801	-0.043639	-0.007400	-0.838046
40659	0.633403	0.598410	9.772036	0.067236	0.034055	-0.026258	-0.523225	0.157965	-1.162297	-0.544125	-0.043868	-0.008934	-0.837809
40660	0.581780	0.764988	9.826970	0.143247	0.038736	0.026174	-0.521068	0.156785	-1.162497	-0.543373	-0.044790	-0.011710	-0.838214
40661	0.546254	0.822592	9.685822	0.176885	0.015576	0.111012	-0.523205	0.150924	-1.158435	-0.541293	-0.046547	-0.014768	-0.839415
40662	0.590388	0.833128	9.913384	0.220208	0.014418	0.173010	-0.524275	0.148489	-1.156320	-0.537989	-0.048746	-0.018438	-0.841339
40663	0.750547	0.374804	10.150452	0.261748	-0.016964	0.162309	-0.522609	0.130703	-1.149554	-0.534946	-0.051972	-0.022508	-0.842986
40664	0.482292	1.093315	9.561450	0.008763	-0.123059	-0.021241	-0.525564	0.128732	-1.147265	-0.535175	-0.054138	-0.021340	-0.842735
40665	0.502381	1.049976	9.509433	-0.207593	-0.126053	0.025801	-0.528935	0.130794	-1.147159	-0.534960	-0.054110	-0.016484	-0.842982
40666	1.002231	0.874611	10.120703	0.077001	-0.125309	-0.084813	-0.531622	0.129218	-1.149905	-0.536173	-0.057026	-0.016512	-0.842018
40667	0.767148	0.666280	8.807887	-0.394775	-0.198419	-0.491577	-0.529182	0.123630	-1.149979	-0.544868	-0.056031	-0.008303	-0.836607
40668	0.297003	0.803585	10.453471	-0.359472	-0.132389	0.014708	-0.533782	0.131400	-1.150082	-0.544884	-0.054339	-0.000805	-0.836748
40669	0.852387	0.517473	10.299347	0.222653	-0.032943	0.004686	-0.535926	0.128286	-1.148249	-0.544508	-0.057355	-0.004187	-0.836782
40670	0.691061	0.781473	9.233185	0.103606	-0.032505	0.016742	-0.537247	0.119452	-1.145248	-0.543910	-0.059037	-0.005528	-0.837046
40671	0.872172	0.770246	9.720291	-0.041784	-0.045474	0.132851	-0.542093	0.119532	-1.143825	-0.541688	-0.059393	-0.004203	-0.838468
40672	1.242813	0.694457	9.953711	0.128989	-0.011542	0.078707	-0.545319	0.117861	-1.141933	-0.540003	-0.060998	-0.006129	-0.839428
40673	1.128755	0.770036	9.617431	0.107477	-0.026836	0.006077	-0.547330	0.115528	-1.143348	-0.539720	-0.062658	-0.007648	-0.839475
40674	1.060651	0.783367	9.624869	0.061359	-0.033682	-0.020619	-0.548672	0.113965	-1.141883	-0.539789	-0.063891	-0.008322	-0.839331
40675	1.093921	0.839822	9.772310	0.041766	-0.037176	-0.029557	-0.550283	0.112392	-1.139734	-0.540186	-0.065015	-0.008663	-0.838986
40676	0.831450	0.827744	9.468246	-0.040804	-0.067814	-0.042324	-0.549469	0.109728	-1.135740	-0.540768	-0.065712	-0.007282	-0.838570
40677	0.749000	0.777741	9.904225	-0.087380	-0.046616	0.019561	-0.554053	0.112237	-1.135332	-0.540510	-0.065592	-0.005297	-0.838760
40678	0.911364	0.785547	9.947666	0.068033	-0.041177	-0.002940	-0.555539	0.114085	-1.134028	-0.540250	-0.067025	-0.005980	-0.838810
40679	0.813359	0.788590	9.631684	0.048070	-0.052990	0.035850	-0.555671	0.112923	-1.132700	-0.539540	-0.068466	-0.006182	-0.839149
40680	0.973441	0.806077	9.780905	0.057000	-0.074249	0.000340	-0.559568	0.111009	-1.131899	-0.539236	-0.070335	-0.006321	-0.839189
40681	1.002585	0.787174	9.680834	0.142769	-0.046673	0.029072	-0.560502	0.107848	-1.129264	-0.538501	-0.072682	-0.008189	-0.839444
40682	1.031161	0.811969	9.676709	0.102516	-0.045843	0.053698	-0.563320	0.105068	-1.128912	-0.537205	-0.074571	-0.009325	-0.840097
40683	1.048596	0.904533	9.642843	0.075151	-0.064112	0.064098	-0.564662	0.103490	-1.126766	-0.535977	-0.076482	-0.009817	-0.840704
40684	1.280284	0.818905	9.559122	0.050109	-0.051776	0.060517	-0.566947	0.102370	-1.125139	-0.534627	-0.077909	-0.010000	-0.841430
40685	1.180161	0.872935	9.661563	0.043159	-0.065871	-0.019145	-0.569643	0.103541	-1.123979	-0.534845	-0.079491	-0.010053	-0.841143
40686	1.140575	0.908628	9.631191	-0.013307	0.002191	0.085443	-0.570444	0.101260	-1.122680	-0.533135	-0.079336	-0.009708	-0.842246
40687	1.077729	0.926927	9.800044	0.051009	-0.004891	0.034331	-0.572199	0.102866	-1.122880	-0.532427	-0.079977	-0.010460	-0.842624
40688	1.147509	0.814082	9.694708	0.060462	0.009762	0.020301	-0.571254	0.102015	-1.123873	-0.531643	-0.080466	-0.011547	-0.843058
40689	1.002695	1.025087	9.683857	0.008734	-0.002528	0.067824	-0.572736	0.102616	-1.123836	-0.530437	-0.080615	-0.011557	-0.843804
40690	1.222145	0.965955	9.729555	0.037211	-0.009648	0.078430	-0.574355	0.103788	-1.123779	-0.528672	-0.081196	-0.011956	-0.844849
40691	1.324220	1.050332	9.585204	0.036634	-0.000554	0.034260	-0.574083	0.102424	-1.120282	-0.527984	-0.081603	-0.012507	-0.845232
40692	1.324599	1.045493	9.674323	0.008929	-0.007735	-0.008311	-0.574351	0.102461	-1.121641	-0.527732	-0.081831	-0.012590	-0.845367
40693	1.259675	1.010322	9.614820	0.003355	0.005270	-0.032982	-0.574484	0.101705	-1.119482	-0.528232	-0.081775	-0.012743	-0.845057
40694	1.082576	0.919727	9.754508	0.013576	0.003874	-0.045297	-0.573137	0.101120	-1.120063	-0.528563	-0.081846	-0.013091	-0.844838
40695	1.061700	0.972742	9.618658	-0.021080	-0.005704	-0.029548	-0.573139	0.101841	-1.120584	-0.529049	-0.081706	-0.012710	-0.844553
40696	1.118243	1.061169	9.663057	-0.054708	0.006117	-0.015449	-0.572599	0.101712	-1.121686	-0.528939	-0.081024	-0.011883	-0.844700
40697	1.066768	0.977700	9.719883	-0.040165	0.016159	0.014733	-0.572334	0.103130	-1.121916	-0.528702	-0.080317	-0.011342	-0.844923
40698	1.142341	0.949936	9.683895	-0.038700	0.013260	0.060676	-0.572612	0.105307	-1.117615	-0.527213	-0.079702	-0.010744	-0.845919
40699	1.063768	0.895112	9.783005	0.023589	0.015732	0.053832	-0.571536	0.105560	-1.117347	-0.526212	-0.079676	-0.011213	-0.846538
40700	1.034960	0.981971	9.651470	0.029484	-0.003141	0.099708	-0.574095	0.106201	-1.117978	-0.523861	-0.080064	-0.011542	-0.847954
40701	1.204861	0.861253	9.734629	0.003076	0.001678	0.111998	-0.575444	0.107417	-1.120104	-0.521905	-0.080068	-0.011420	-0.849160
40702	1.219849	0.854252	9.831434	0.029710	-0.013528	0.088993	-0.576255	0.108572	-1.120194	-0.519586	-0.080628	-0.011677	-0.850525
40703	1.309243	0.948097	9.568665	0.037377	-0.009608	0.005038	-0.576793	0.108764	-1.121817	-0.519392	-0.081157	-0.012184	-0.850586
40704	1.125718	1.054024	9.682599	-0.020093	0.014816	0.004163	-0.576790	0.107618	-1.121309	-0.518494	-0.080696	-0.012034	-0.851180
40705	1.265545	0.966736	9.663476	-0.003143	-0.002048	-0.026861	-0.577060	0.107929	-1.122250	-0.518907	-0.080668	-0.011981	-0.850932
40706	1.261080	0.966667	9.783706	0.016047	0.018701	-0.068222	-0.577195	0.107879	-1.119932	-0.519069	-0.080497	-0.012614	-0.850840
40707	1.339353	0.909810	9.651727	0.047222	0.008864	-0.091185	-0.575167	0.104682	-1.118696	-0.520491	-0.080793	-0.013626	-0.849927
40708	1.375696	1.012418	9.529295	-0.025246	-0.011766	-0.144598	-0.573011	0.103578	-1.116030	-0.521959	-0.080685	-0.013369	-0.849040
40709	1.339661	0.900109	9.687919	-0.033998	-0.008064	-0.153434	-0.572740	0.103319	-1.117405	-0.524568	-0.080415	-0.012912	-0.847464
40710	1.184001	0.926415	9.680536	-0.049292	-0.017107	-0.188870	-0.569776	0.102114	-1.117343	-0.526655	-0.080132	-0.012278	-0.846205
40711	1.023012	0.981760	9.704066	0.007416	-0.004181	-0.153214	-0.567077	0.100159	-1.121392	-0.529183	-0.080225	-0.012562	-0.844613
40712	1.014036	1.049560	9.592543	-0.019765	-0.016873	-0.080884	-0.565993	0.097869	-1.121615	-0.529262	-0.080272	-0.012269	-0.844564
40713	1.119773	1.007804	9.810353	-0.014597	-0.012591	-0.072026	-0.565179	0.096196	-1.123724	-0.530454	-0.080287	-0.011968	-0.843818
40714	1.120161	0.968955	9.687885	0.015163	-0.000789	-0.071853	-0.565184	0.097756	-1.123673	-0.530117	-0.080432	-0.012440	-0.844009
40715	1.070015	1.050584	9.673694	0.012122	-0.002901	-0.059491	-0.563025	0.095835	-1.122534	-0.531052	-0.080565	-0.012677	-0.843405
40716	1.055627	1.045470	9.690143	0.003217	-0.002889	-0.063052	-0.563561	0.094650	-1.119839	-0.530609	-0.080619	-0.012909	-0.843675
40717	1.091034	0.973283	9.701403	-0.009914	0.024838	-0.038167	-0.561942	0.093196	-1.119905	-0.531213	-0.080049	-0.013038	-0.843348
40718	1.028103	0.967285	9.689888	-0.008144	0.017736	-0.038192	-0.559789	0.093222	-1.117066	-0.530266	-0.079639	-0.013265	-0.843978
40719	0.964376	1.004972	9.702091	-0.026965	0.002651	-0.010045	-0.561139	0.094702	-1.118366	-0.530429	-0.079259	-0.012830	-0.843919
40720	1.061626	0.997031	9.748467	0.003321	0.018565	0.004275	-0.560327	0.093241	-1.117332	-0.528721	-0.078967	-0.013192	-0.845011
40721	0.978838	1.005232	9.678460	0.004671	0.026999	0.022918	-0.559118	0.094126	-1.120044	-0.528271	-0.078513	-0.013502	-0.845330
40722	0.998259	1.005586	9.691090	-0.001181	0.005288	0.036018	-0.559385	0.093754	-1.122098	-0.526214	-0.078409	-0.013580	-0.846621
40723	1.081989	0.953707	9.783122	0.023981	0.019643	0.039706	-0.559524	0.095329	-1.122591	-0.525450	-0.078280	-0.014114	-0.847098
40724	1.186425	1.033266	9.588326	0.016456	0.009484	0.016610	-0.558447	0.095027	-1.122886	-0.523635	-0.078282	-0.014569	-0.848214
40725	1.138014	1.042106	9.663808	-0.025888	0.020597	0.020093	-0.558449	0.095733	-1.122727	-0.523280	-0.077613	-0.014297	-0.848499
40726	1.208621	1.133201	9.573810	-0.021960	0.030675	0.009544	-0.557642	0.095850	-1.122460	-0.521624	-0.076851	-0.014332	-0.849586
40727	1.465223	1.135421	9.492597	-0.113104	0.069480	-0.008230	-0.557646	0.097608	-1.124857	-0.521866	-0.074452	-0.013125	-0.849671
40728	1.181468	0.821988	9.753466	-0.104106	0.062239	-0.144327	-0.553220	0.102616	-1.125019	-0.522615	-0.072254	-0.012342	-0.849412
40729	0.814322	0.866296	9.660016	-0.117073	0.029049	-0.102063	-0.550929	0.102037	-1.126837	-0.524459	-0.070469	-0.010779	-0.848446
40730	0.541020	0.880787	9.930768	-0.147574	-0.012564	-0.012196	-0.550259	0.102989	-1.125723	-0.523496	-0.069129	-0.008237	-0.849179
40731	0.697797	0.815670	10.046807	0.070076	-0.030213	0.057297	-0.551609	0.104340	-1.127573	-0.522382	-0.070317	-0.009027	-0.849760
40732	0.911197	0.746670	9.649447	0.078613	-0.044756	0.073110	-0.554028	0.102918	-1.125000	-0.519994	-0.071910	-0.009845	-0.851081
40733	1.125455	0.937486	9.630509	0.008386	-0.057845	0.003793	-0.554840	0.104332	-1.123990	-0.519880	-0.072915	-0.009375	-0.851070
40734	0.965524	0.946729	9.697751	0.004770	-0.040192	0.007464	-0.556859	0.104070	-1.122884	-0.518829	-0.073650	-0.009073	-0.851651
40735	0.961845	0.771874	9.730253	0.004999	-0.022281	0.002282	-0.557530	0.103512	-1.122622	-0.518739	-0.074008	-0.008921	-0.851677
40736	0.871600	0.804226	9.753719	-0.005667	-0.024854	0.030541	-0.557938	0.104952	-1.123116	-0.517485	-0.074381	-0.008552	-0.852410
40737	0.844232	0.842574	9.771849	0.008731	-0.025565	0.064181	-0.561032	0.104474	-1.123913	-0.516335	-0.074828	-0.008347	-0.853070
40738	1.028814	0.811929	9.700710	0.035258	-0.025770	0.081906	-0.562247	0.105482	-1.123321	-0.514299	-0.075650	-0.008576	-0.854225
40739	1.183869	0.814743	9.700633	0.010886	-0.020717	0.085365	-0.564405	0.107242	-1.123648	-0.512780	-0.076041	-0.008423	-0.855104
40740	1.152937	0.785049	9.695093	0.016299	-0.022488	0.050899	-0.564671	0.106083	-1.122319	-0.511307	-0.076606	-0.008410	-0.855935
40741	1.103675	0.832713	9.746183	-0.005797	-0.011621	0.071241	-0.567369	0.107950	-1.120590	-0.510051	-0.076667	-0.008081	-0.856682
40742	1.233626	0.747669	9.683408	0.014980	-0.006894	0.103140	-0.567776	0.108976	-1.121643	-0.507675	-0.076960	-0.008126	-0.858066
40743	1.268400	0.816267	9.616552	-0.002411	-0.018872	0.078245	-0.570332	0.108944	-1.123796	-0.506290	-0.077186	-0.007760	-0.858867
40744	1.328528	0.739688	9.753785	-0.011263	-0.005517	0.074753	-0.570337	0.110503	-1.123745	-0.504382	-0.077184	-0.007418	-0.859992
40745	1.264221	0.791921	9.674383	-0.008698	-0.003912	0.046495	-0.571957	0.112260	-1.124487	-0.503547	-0.077091	-0.007133	-0.860492
40746	1.226538	0.735400	9.664024	-0.006310	0.000185	0.025322	-0.572499	0.113089	-1.122954	-0.502412	-0.077033	-0.007015	-0.861161
40747	1.156119	0.867646	9.689754	-0.008496	-0.000186	0.039467	-0.574113	0.112858	-1.123625	-0.501696	-0.076877	-0.006780	-0.861595
40748	1.209488	0.625851	9.712474	-0.023019	0.012796	0.012980	-0.573042	0.114982	-1.124523	-0.500840	-0.076433	-0.006515	-0.862134
40749	0.937515	0.897273	9.721509	-0.033485	0.009567	0.034273	-0.574390	0.115351	-1.125934	-0.500249	-0.075852	-0.005955	-0.862532
40750	1.082381	0.681412	9.717955	-0.021382	0.042071	0.126441	-0.574532	0.118064	-1.126526	-0.497545	-0.074934	-0.005828	-0.864176
40751	1.125829	0.934678	9.727006	-0.035358	0.004245	0.069554	-0.574673	0.119873	-1.124829	-0.496345	-0.074429	-0.005132	-0.864914
40752	1.167392	0.770334	9.570639	-0.027261	0.007937	0.138562	-0.576568	0.123505	-1.126599	-0.493473	-0.074043	-0.004542	-0.866592
40753	1.181355	0.819155	9.695879	-0.045202	0.014832	0.069584	-0.576706	0.124280	-1.123163	-0.492282	-0.073260	-0.003781	-0.867339
40754	1.049843	0.865729	9.792428	-0.047580	0.005485	0.156100	-0.577385	0.126709	-1.124228	-0.489162	-0.072717	-0.002786	-0.869152
40755	1.241731	0.708976	9.703207	0.018078	0.017455	0.126291	-0.579817	0.130025	-1.124092	-0.486888	-0.072514	-0.003071	-0.870444
40756	1.027471	0.753638	9.674629	-0.020340	-0.006476	0.145513	-0.580896	0.130951	-1.126231	-0.483901	-0.072446	-0.002448	-0.872115
40757	1.127705	0.607382	9.791952	0.037972	-0.005208	0.186353	-0.583327	0.133719	-1.126931	-0.480542	-0.072825	-0.002775	-0.873938
40758	1.200909	0.812625	9.710801	0.020582	-0.044724	0.088774	-0.585481	0.134061	-1.127304	-0.478512	-0.073819	-0.002579	-0.874969
40759	1.134336	0.847817	9.573683	-0.016345	-0.002531	0.131380	-0.587107	0.137494	-1.126901	-0.476186	-0.073629	-0.002068	-0.876254
40760	1.297430	0.816793	9.602996	-0.075735	0.042089	0.104922	-0.588185	0.138086	-1.126869	-0.474012	-0.072184	-0.000989	-0.877554
40761	1.214595	0.611377	9.703111	-0.067141	0.056772	0.089154	-0.588201	0.143492	-1.127512	-0.472491	-0.070475	-0.000212	-0.878513
40762	1.235915	0.631182	9.672320	-0.046805	0.060981	0.069790	-0.587133	0.146180	-1.128255	-0.470858	-0.068972	0.000130	-0.879509
40763	1.134161	0.532246	9.826420	-0.050799	0.057926	0.083926	-0.585662	0.149240	-1.127083	-0.469399	-0.067398	0.000605	-0.880410
40764	1.075281	0.555445	9.747403	0.015563	0.059920	0.025811	-0.584589	0.150989	-1.130174	-0.468462	-0.066500	-0.000197	-0.880977
40765	1.016951	0.564098	9.750362	0.047471	0.064262	0.112591	-0.585129	0.151549	-1.129332	-0.466362	-0.065733	-0.001475	-0.882147
40766	0.958808	0.555755	9.705310	0.011794	0.066021	0.101012	-0.583784	0.152186	-1.133690	-0.464134	-0.064691	-0.002164	-0.883397
40767	0.946475	0.465722	9.835606	0.000682	0.055020	0.110635	-0.584051	0.151518	-1.135208	-0.462123	-0.063644	-0.002532	-0.884526
40768	1.033388	0.481864	9.830929	0.009826	0.014516	0.098007	-0.584599	0.154618	-1.133738	-0.459990	-0.063493	-0.002709	-0.885647
40769	1.114302	0.541586	9.736669	0.019276	-0.000921	0.078471	-0.585414	0.157021	-1.132560	-0.458523	-0.063607	-0.002924	-0.886399
40770	1.110000	0.516835	9.748932	0.015643	0.007916	0.082134	-0.585011	0.156345	-1.133072	-0.456658	-0.063625	-0.003164	-0.887359
40771	1.068788	0.615606	9.602482	0.006095	-0.008724	0.032498	-0.587975	0.157172	-1.135193	-0.456021	-0.063758	-0.003127	-0.887677
40772	1.153880	0.498206	9.711902	-0.052726	-0.008569	0.078270	-0.587311	0.160276	-1.135100	-0.454296	-0.063445	-0.002009	-0.888586
40773	1.168849	0.493634	9.818317	-0.018586	-0.011973	0.012044	-0.588117	0.159771	-1.137016	-0.454052	-0.063416	-0.001520	-0.888714
40774	1.037280	0.515514	9.737081	-0.007929	-0.008492	0.018318	-0.588254	0.160625	-1.136986	-0.453327	-0.063506	-0.001275	-0.889078
40775	1.115055	0.502757	9.729763	-0.000183	0.002661	-0.001133	-0.587848	0.161134	-1.136215	-0.453293	-0.063386	-0.001259	-0.889104
40776	1.003700	0.624551	9.773573	0.018250	0.006761	-0.016944	-0.588385	0.160523	-1.133775	-0.453155	-0.063441	-0.001662	-0.889170
40777	1.024830	0.549686	9.851821	0.053835	-0.000401	-0.002736	-0.589192	0.160110	-1.133506	-0.453081	-0.063863	-0.002584	-0.889175
40778	1.056152	0.545390	9.766150	0.088423	-0.008607	-0.018599	-0.587571	0.158208	-1.132632	-0.452895	-0.064826	-0.004099	-0.889194
40779	0.927230	0.545462	9.617755	0.081019	0.004448	0.025698	-0.587566	0.156324	-1.130921	-0.452279	-0.065407	-0.005511	-0.889458
40780	1.012991	0.641711	9.754471	0.053056	-0.006443	0.025514	-0.588101	0.155190	-1.130406	-0.451383	-0.066014	-0.006357	-0.889862
40781	1.012832	0.641703	9.703912	0.062716	0.001433	0.069800	-0.587559	0.153580	-1.128829	-0.450004	-0.066486	-0.007359	-0.890518
40782	1.082376	0.681810	9.722594	0.019348	-0.003559	0.041324	-0.587821	0.151318	-1.128899	-0.448893	-0.066740	-0.007609	-0.891057
40783	1.039247	0.656750	9.721460	0.043666	0.021446	0.045107	-0.589177	0.154965	-1.131901	-0.447974	-0.066680	-0.008483	-0.891516
40784	1.008970	0.695029	9.585432	0.016163	0.023338	0.030896	-0.588364	0.153406	-1.132779	-0.447039	-0.066423	-0.008932	-0.892000
40785	1.033033	0.617406	9.803587	-0.020740	0.030169	0.032666	-0.587696	0.153715	-1.133262	-0.446425	-0.065629	-0.008750	-0.892368
40786	0.939600	0.552585	9.738618	0.028716	0.010114	-0.002646	-0.587702	0.155483	-1.129932	-0.446099	-0.065713	-0.009347	-0.892519
40787	0.913273	0.654066	9.717786	0.000958	0.009180	0.025554	-0.585821	0.156577	-1.130055	-0.445587	-0.065480	-0.009373	-0.892792
40788	1.104223	0.798334	9.698484	-0.003775	-0.007925	-0.002909	-0.586222	0.155427	-1.128997	-0.445342	-0.065597	-0.009227	-0.892907
40789	1.139125	0.539229	9.903725	0.022226	0.003665	-0.031045	-0.586224	0.156114	-1.128020	-0.445813	-0.065646	-0.009651	-0.892664
40790	0.831234	0.628694	9.676771	0.018772	-0.005170	-0.038197	-0.585542	0.154224	-1.128013	-0.446168	-0.065908	-0.009979	-0.892463
40791	0.961122	0.703898	9.839073	0.001537	-0.016865	-0.002114	-0.587692	0.153177	-1.129658	-0.446154	-0.066137	-0.009815	-0.892455
40792	1.009931	0.653781	9.629105	0.029135	-0.017868	-0.024139	-0.587151	0.152301	-1.129147	-0.446270	-0.066721	-0.010195	-0.892349
40793	0.954553	0.771741	9.722808	0.007242	-0.007689	-0.011761	-0.585936	0.150639	-1.125943	-0.446419	-0.066834	-0.010228	-0.892266
40794	0.980080	0.704228	9.704843	0.018730	-0.004198	0.030731	-0.586478	0.152065	-1.125754	-0.445580	-0.067093	-0.010470	-0.892663
40795	0.971938	0.747778	9.704264	-0.024070	0.000239	0.016480	-0.585947	0.154627	-1.126632	-0.445265	-0.066789	-0.009980	-0.892849
40796	0.950320	0.746994	9.756739	0.002244	0.001647	0.043178	-0.586750	0.152188	-1.129505	-0.444237	-0.066798	-0.009963	-0.893360
40797	0.999388	0.709036	9.705570	0.020484	0.002020	0.034389	-0.587295	0.154176	-1.129025	-0.443542	-0.066860	-0.010264	-0.893697
40798	1.039011	0.680633	9.793664	-0.000899	0.009132	0.027285	-0.585548	0.155616	-1.131726	-0.442803	-0.066705	-0.010277	-0.894075
40799	0.951265	0.693599	9.718654	0.002793	-0.003159	0.021934	-0.587164	0.155307	-1.128989	-0.442355	-0.066698	-0.010232	-0.894298
40800	0.952008	0.669344	9.800708	0.013124	0.008894	0.041492	-0.588248	0.157912	-1.130120	-0.441350	-0.066674	-0.010475	-0.894793
40801	0.976050	0.670172	9.748307	0.022608	-0.004791	0.020132	-0.586759	0.156224	-1.127389	-0.440908	-0.066867	-0.010771	-0.894993
40802	1.048790	0.666636	9.736122	0.001422	-0.017862	0.002285	-0.586085	0.155944	-1.128224	-0.440650	-0.067210	-0.010619	-0.895097
40803	1.067651	0.691253	9.724479	0.003485	-0.022025	-0.008349	-0.588913	0.155917	-1.124238	-0.440746	-0.067539	-0.010455	-0.895026
40804	1.076836	0.715696	9.717355	0.018553	-0.024820	-0.033961	-0.587968	0.155070	-1.125367	-0.441109	-0.068150	-0.010598	-0.894800
40805	1.043878	0.671403	9.745565	0.018617	-0.026534	-0.036616	-0.588236	0.154484	-1.124292	-0.441691	-0.068688	-0.010701	-0.894470
40806	1.021453	0.704985	9.763882	0.021188	-0.023088	-0.031278	-0.589580	0.154288	-1.126737	-0.442006	-0.069292	-0.010902	-0.894265
40807	1.003378	0.753205	9.717224	0.034144	-0.028797	-0.011821	-0.590381	0.151711	-1.124902	-0.442124	-0.070010	-0.011229	-0.894147
40808	1.000335	0.782281	9.704875	0.024152	-0.019175	0.027108	-0.590251	0.153390	-1.124031	-0.441399	-0.070583	-0.011436	-0.894457
40809	0.997431	0.816222	9.767120	0.037377	-0.027224	0.069532	-0.591867	0.153421	-1.123739	-0.440056	-0.071316	-0.011726	-0.895057
40810	1.030893	0.826531	9.683813	0.044006	-0.013535	0.093505	-0.592808	0.153168	-1.124145	-0.438117	-0.071978	-0.012244	-0.895948
40811	1.109442	0.779007	9.693975	0.021586	-0.017973	0.124414	-0.593635	0.157406	-1.121209	-0.435807	-0.072420	-0.012257	-0.897038
40812	1.211177	0.780852	9.687454	0.017943	-0.026056	0.090733	-0.596193	0.157767	-1.121986	-0.433950	-0.073077	-0.012203	-0.897885
40813	1.231312	0.863757	9.680224	-0.002025	-0.026374	0.096850	-0.596865	0.157200	-1.121314	-0.432167	-0.073465	-0.011756	-0.898719
40814	1.250963	0.742740	9.765997	0.030253	-0.025380	0.067781	-0.599830	0.158216	-1.119337	-0.430696	-0.074209	-0.011965	-0.899361
40815	1.283733	0.791882	9.708857	0.061742	-0.036685	0.032437	-0.600909	0.158796	-1.118761	-0.429975	-0.075324	-0.012665	-0.899604
40816	1.223932	0.868876	9.682196	0.058334	-0.020651	0.027154	-0.601299	0.156539	-1.120255	-0.429181	-0.076215	-0.013480	-0.899896
40817	1.199551	0.868428	9.633305	0.031063	-0.024679	0.036774	-0.601836	0.155978	-1.119994	-0.428425	-0.076855	-0.013726	-0.900198
40818	1.329341	0.822245	9.765224	0.076813	-0.018214	0.043118	-0.602109	0.156891	-1.116280	-0.427305	-0.077863	-0.014872	-0.900626
40819	1.246668	0.937258	9.639046	0.093723	-0.019144	0.050254	-0.604520	0.153094	-1.115284	-0.426205	-0.078949	-0.016270	-0.901028
40820	1.204003	0.892789	9.662146	0.091703	-0.026450	0.057284	-0.604521	0.153192	-1.113372	-0.424799	-0.080236	-0.017593	-0.901554
40821	1.276516	0.901387	9.654676	0.076988	-0.023319	0.069619	-0.606402	0.151773	-1.111488	-0.423374	-0.081262	-0.018621	-0.902111
40822	1.267112	0.889079	9.668924	0.043570	-0.028190	0.039426	-0.606402	0.151773	-1.111488	-0.422367	-0.082164	-0.019091	-0.902491
40823	1.261253	0.942383	9.685194	0.029885	-0.025869	0.012875	-0.607339	0.150273	-1.113161	-0.422042	-0.082816	-0.019336	-0.902579
40824	1.297483	0.943037	9.650191	0.017891	-0.028066	-0.010170	-0.607604	0.148830	-1.111842	-0.421980	-0.083480	-0.019425	-0.902545
40825	1.221386	0.990209	9.642685	-0.013707	-0.039105	-0.042152	-0.609487	0.148297	-1.111428	-0.422725	-0.083982	-0.018862	-0.902161
40826	1.276102	0.942664	9.784348	-0.022684	-0.042686	-0.043984	-0.610567	0.148823	-1.108535	-0.423350	-0.084554	-0.018151	-0.901829
40827	1.334511	0.919439	9.714096	0.009204	-0.039458	-0.091614	-0.611640	0.147392	-1.106933	-0.424946	-0.085238	-0.018077	-0.901015
40828	1.294652	0.967265	9.673994	0.008952	-0.053862	-0.084627	-0.611768	0.145215	-1.104684	-0.426259	-0.086264	-0.017910	-0.900300
40829	1.305346	1.030573	9.623291	-0.001728	-0.048530	-0.088166	-0.610957	0.143779	-1.104740	-0.427813	-0.087018	-0.017558	-0.899498
40830	1.375204	0.942025	9.695915	-0.020170	-0.042004	-0.070514	-0.611763	0.143205	-1.103658	-0.428921	-0.087587	-0.016943	-0.898926
40831	1.453351	1.008973	9.538926	-0.036642	-0.060211	-0.130816	-0.612565	0.141523	-1.103704	-0.431302	-0.088242	-0.015934	-0.897741
40832	1.286796	1.107920	9.610102	-0.077938	-0.017865	-0.059917	-0.612565	0.141226	-1.103168	-0.432311	-0.087882	-0.014471	-0.897315
40833	1.469335	0.963155	9.705867	-0.042339	-0.021460	-0.045720	-0.612436	0.143038	-1.101884	-0.433158	-0.087820	-0.013547	-0.896927
40834	1.416091	0.954903	9.677814	-0.018695	-0.009534	-0.052629	-0.613508	0.141651	-1.102189	-0.433919	-0.087825	-0.013207	-0.896564
40835	1.251152	0.852384	9.755375	-0.016920	-0.005129	-0.050789	-0.611890	0.140770	-1.102509	-0.434806	-0.087685	-0.012889	-0.896152
40836	1.292291	0.845841	9.694097	0.003673	-0.004118	-0.012710	-0.612697	0.140518	-1.103053	-0.434826	-0.087798	-0.012926	-0.896131
40837	1.411582	0.932571	9.639499	0.021768	-0.023297	-0.018912	-0.612029	0.139110	-1.103040	-0.435078	-0.088326	-0.013086	-0.895954
40838	1.353936	0.902390	9.613884	0.023106	-0.032574	-0.003039	-0.612570	0.139661	-1.101789	-0.434902	-0.089121	-0.013206	-0.895959
40839	1.305256	0.920934	9.665212	0.003727	0.001399	0.054591	-0.613379	0.140234	-1.101215	-0.433863	-0.089064	-0.013129	-0.896470
40840	1.393598	0.866701	9.668331	0.037553	-0.012820	0.066082	-0.615002	0.142502	-1.099486	-0.432416	-0.089647	-0.013557	-0.897104
40841	1.411145	0.942266	9.562378	0.012833	0.008658	0.051992	-0.614194	0.142509	-1.100587	-0.431404	-0.089538	-0.013708	-0.897600
40842	1.435304	0.843182	9.679419	-0.005155	-0.009182	0.048282	-0.615265	0.140555	-1.100910	-0.430363	-0.089683	-0.013432	-0.898089
40843	1.475679	0.877898	9.637064	-0.007871	-0.011927	0.014651	-0.615402	0.141437	-1.102107	-0.430062	-0.089755	-0.013094	-0.898231
40844	1.454091	0.872655	9.674957	0.002199	-0.025848	0.005757	-0.617289	0.142318	-1.101511	-0.429773	-0.090251	-0.012883	-0.898323
40845	1.459850	0.940729	9.626474	-0.024581	-0.039203	-0.038619	-0.618096	0.141744	-1.100429	-0.430466	-0.090657	-0.012104	-0.897961
40846	1.443133	0.940434	9.702998	-0.024349	-0.028357	-0.045620	-0.617557	0.141373	-1.097175	-0.431156	-0.090957	-0.011487	-0.897608
40847	1.495301	0.883121	9.743548	0.004582	-0.035070	-0.051771	-0.618901	0.140868	-1.098539	-0.432029	-0.091538	-0.011289	-0.897131
40848	1.487880	0.989788	9.602891	0.022980	-0.025700	-0.064914	-0.618091	0.139485	-1.094775	-0.432974	-0.092194	-0.011581	-0.896605
40849	1.462895	0.916512	9.670082	-0.003537	-0.035163	-0.050905	-0.618627	0.138467	-1.093166	-0.433846	-0.092707	-0.011236	-0.896134
40850	1.468132	1.008852	9.609364	0.013592	-0.038532	-0.052645	-0.619161	0.137213	-1.093609	-0.434592	-0.093514	-0.011225	-0.895689
40851	1.492221	1.019001	9.626877	0.008128	-0.031551	-0.049087	-0.618618	0.135663	-1.094620	-0.435409	-0.094065	-0.011123	-0.895236
40852	1.506513	1.033828	9.641648	0.025403	-0.034728	-0.022535	-0.619962	0.134802	-1.092860	-0.435589	-0.094914	-0.011301	-0.895056
40853	1.496908	1.019479	9.583515	0.018018	-0.030588	-0.015536	-0.620220	0.134979	-1.095237	-0.435786	-0.095542	-0.011327	-0.894893
40854	1.544922	1.049487	9.628094	-0.000625	-0.026018	0.009176	-0.620084	0.134396	-1.094712	-0.435446	-0.096015	-0.011054	-0.895012
40855	1.528192	1.034615	9.608434	0.022951	-0.007955	0.005834	-0.619818	0.135528	-1.094815	-0.435246	-0.096287	-0.011329	-0.895076
40856	1.549953	1.035008	9.594655	0.005972	-0.003506	0.035864	-0.620619	0.132935	-1.092299	-0.434406	-0.096421	-0.011320	-0.895470
40857	1.574177	1.040306	9.624246	0.002614	-0.001535	0.027019	-0.621692	0.131812	-1.091777	-0.433864	-0.096409	-0.011250	-0.895735
40858	1.589525	1.003775	9.644423	0.006416	-0.013663	0.018191	-0.620770	0.134802	-1.092032	-0.433338	-0.096724	-0.011195	-0.895956
40859	1.545274	1.027244	9.594741	0.010531	-0.014929	-0.001244	-0.622924	0.135198	-1.094721	-0.433289	-0.097016	-0.011207	-0.895948
40860	1.623719	0.992259	9.655188	-0.010799	-0.017506	-0.011954	-0.622924	0.134870	-1.092823	-0.433335	-0.097244	-0.010869	-0.895905
40861	1.565707	0.976635	9.605379	0.004366	-0.021108	-0.041089	-0.621577	0.134549	-1.092576	-0.434013	-0.097586	-0.010794	-0.895540
40862	1.589355	1.006196	9.605882	-0.006876	-0.009213	-0.022489	-0.622382	0.133698	-1.091776	-0.434241	-0.097697	-0.010619	-0.895420
40863	1.575027	0.996623	9.617380	0.003144	-0.003753	-0.026921	-0.621428	0.133356	-1.091321	-0.434665	-0.097722	-0.010646	-0.895212
40864	1.564855	1.023145	9.633718	-0.005487	-0.011396	-0.008430	-0.621563	0.133350	-1.090911	-0.434638	-0.097887	-0.010449	-0.895209
40865	1.599415	0.984925	9.591736	0.007021	-0.010547	-0.038449	-0.621831	0.133076	-1.091053	-0.435262	-0.098066	-0.010511	-0.894885
40866	1.566120	0.962478	9.651067	-0.010300	0.003268	-0.027799	-0.622372	0.133936	-1.090882	-0.435585	-0.097923	-0.010393	-0.894745
40867	1.594421	0.994546	9.605954	-0.009898	-0.012292	-0.045586	-0.621559	0.132222	-1.091220	-0.436369	-0.097983	-0.010151	-0.894359
40868	1.595200	0.953289	9.591846	-0.014655	0.004194	-0.066711	-0.621293	0.133019	-1.089152	-0.437401	-0.097777	-0.010039	-0.893879
40869	1.584351	1.010958	9.586433	-0.032823	0.003933	-0.059616	-0.621437	0.132347	-1.089513	-0.438476	-0.097345	-0.009556	-0.893404
