# Supplementary material for: Identification of Haptic Based Guiding Using Hard Reins
Source: PLoS One. 2015 Jul 22;10(7):e0132020. doi: 10.1371/journal.pone.0132020 (PMC4511788; doi:10.1371/journal.pone.0132020)
Supplement: S9 File — (ZIP) [file pone.0132020.s009.zip › Exp2_MotionData2/Subject10/path3/T7/fc7.txt]

// Start Time: 0
// Sample rate: 25.0Hz
// Scenario: 4.9
// Firmware Version: 2.6.1
Counter	Acc_X	Acc_Y	Acc_Z	Gyr_X	Gyr_Y	Gyr_Z	Mag_X	Mag_Y	Mag_Z	Quat_w	Quat_x	Quat_y	Quat_z
41654	9.336487	0.338346	2.949102	-0.556179	0.033881	-0.039259	-0.770926	0.094738	0.016771	-0.787898	-0.091290	0.597852	-0.115999
41655	9.312539	0.328648	2.920243	-0.554332	0.035640	-0.035715	-0.769354	0.093605	0.014763	-0.789409	-0.085157	0.598382	-0.107332
41656	9.264117	0.343621	2.946723	-0.548977	0.024861	-0.042672	-0.771631	0.093320	0.016762	-0.790557	-0.079209	0.599183	-0.098614
41657	9.374489	0.275570	2.998082	-0.548946	0.030275	-0.042694	-0.772186	0.090487	0.015035	-0.791834	-0.073241	0.599632	-0.089865
41658	9.359797	0.338865	3.055393	-0.541683	0.035693	-0.047948	-0.771186	0.089345	0.015866	-0.792932	-0.067432	0.600106	-0.081148
41659	9.302354	0.426114	3.035164	-0.552553	0.043884	-0.051663	-0.773025	0.087655	0.012886	-0.794218	-0.061478	0.600187	-0.072209
41660	9.254063	0.440980	3.044729	-0.564435	0.048714	-0.081918	-0.772022	0.086380	0.011305	-0.795365	-0.055676	0.600305	-0.062678
41661	9.295072	0.494075	3.073080	-0.559988	0.025095	-0.062245	-0.772580	0.084112	0.010293	-0.796265	-0.049746	0.600526	-0.053438
41662	9.312311	0.534902	3.048436	-0.547217	0.043204	-0.078120	-0.772003	0.082409	0.009562	-0.797128	-0.044168	0.600572	-0.044153
41663	9.273163	0.474969	3.087822	-0.552546	0.061225	-0.076542	-0.773694	0.079009	0.008405	-0.798284	-0.038486	0.600043	-0.034791
41664	9.287905	0.523153	3.077598	-0.559763	0.061110	-0.059808	-0.772831	0.076736	0.007949	-0.799167	-0.032460	0.599683	-0.025655
41665	9.253887	0.562340	3.125538	-0.552342	0.082598	-0.049241	-0.775100	0.076043	0.004274	-0.800376	-0.026441	0.598681	-0.016731
41666	9.220001	0.596572	3.154200	-0.541559	0.065432	-0.049898	-0.775081	0.072219	0.001115	-0.801109	-0.020572	0.598112	-0.007974
41667	9.258494	0.632795	3.187576	-0.559794	0.059265	-0.055371	-0.774795	0.071934	0.001393	-0.801862	-0.014517	0.597332	0.001160
41668	9.262993	0.625758	3.226313	-0.525170	0.069782	-0.040878	-0.775363	0.072086	-0.001153	-0.802462	-0.008795	0.596561	0.009579
41669	9.176535	0.659897	3.187383	-0.548765	0.069839	-0.035858	-0.774923	0.069392	-0.002886	-0.803163	-0.002691	0.595473	0.018272
41670	9.253545	0.640197	3.206832	-0.547028	0.055390	-0.032198	-0.776342	0.068687	-0.003449	-0.803421	0.003493	0.594797	0.026807
41671	9.209648	0.669931	3.279056	-0.559780	0.050006	-0.028784	-0.775193	0.066994	-0.007729	-0.803710	0.009858	0.593878	0.035520
41672	9.195148	0.655491	3.274403	-0.542555	0.039029	-0.019673	-0.773776	0.068414	-0.008575	-0.803603	0.016131	0.593333	0.043791
41673	9.195222	0.694221	3.283637	-0.541580	0.042485	-0.003755	-0.773767	0.066716	-0.010295	-0.803655	0.022492	0.592402	0.051885
41674	9.194927	0.597487	3.275051	-0.539868	0.024485	-0.007175	-0.773337	0.066149	-0.011154	-0.803217	0.028884	0.591963	0.059903
41675	9.204603	0.701655	3.322206	-0.543581	0.013662	-0.003601	-0.773766	0.066717	-0.010862	-0.802761	0.035294	0.591359	0.067999
41676	9.219452	0.689144	3.269162	-0.545421	0.010103	-0.007135	-0.774338	0.067575	-0.011982	-0.801978	0.041792	0.591016	0.076061
41677	9.214378	0.733012	3.321843	-0.529012	0.013483	0.008962	-0.774330	0.066161	-0.013982	-0.801386	0.048094	0.590295	0.083779
41678	9.199971	0.733043	3.312196	-0.518174	0.011772	-0.006827	-0.773915	0.068571	-0.013109	-0.800483	0.054151	0.589849	0.091497
41679	9.219338	0.698933	3.288385	-0.545336	0.019932	0.001653	-0.775341	0.069858	-0.014643	-0.799782	0.060590	0.588873	0.099526
41680	9.199777	0.701685	3.322212	-0.530888	0.013665	-0.010530	-0.774762	0.067442	-0.014674	-0.798717	0.066795	0.588259	0.107433
41681	9.209777	0.713464	3.283403	-0.547278	0.006539	-0.010673	-0.776759	0.068868	-0.014926	-0.797665	0.073118	0.587374	0.115653
41682	9.195372	0.694099	3.264306	-0.547295	0.008436	-0.021305	-0.775619	0.068297	-0.014941	-0.796320	0.079460	0.586695	0.123895
41683	9.205062	0.718252	3.271273	-0.545391	0.019168	-0.013382	-0.773772	0.069007	-0.015941	-0.795243	0.085658	0.585483	0.132140
41684	9.175873	0.742862	3.312119	-0.538123	0.020931	-0.013312	-0.772917	0.068723	-0.016659	-0.793909	0.091902	0.584486	0.140138
41685	9.197726	0.747468	3.297539	-0.559982	0.017540	-0.025042	-0.773905	0.067021	-0.016528	-0.792584	0.098163	0.583144	0.148718
41686	9.199821	0.752560	3.340977	-0.557245	0.024798	-0.032133	-0.772905	0.066170	-0.017678	-0.791028	0.104460	0.581935	0.157211
41687	9.155851	0.733866	3.399242	-0.536343	0.017321	-0.014164	-0.774046	0.067026	-0.017944	-0.789613	0.110435	0.580504	0.165320
41688	9.156361	0.699512	3.317462	-0.552732	0.013893	-0.024950	-0.772618	0.065745	-0.018252	-0.787785	0.116759	0.579335	0.173587
41689	9.149101	0.699573	3.319887	-0.545532	0.003963	-0.026576	-0.773193	0.067310	-0.018515	-0.785986	0.122741	0.577978	0.181941
41690	9.223438	0.617066	3.342458	-0.556363	0.011179	-0.021436	-0.772334	0.065885	-0.017686	-0.783956	0.129148	0.576696	0.190148
41691	9.252527	0.718603	3.375117	-0.523552	0.026233	-0.008742	-0.774036	0.064610	-0.017544	-0.782372	0.134867	0.574894	0.197994
41692	9.141728	0.709423	3.341536	-0.541692	0.033596	-0.017868	-0.774314	0.063480	-0.019113	-0.780486	0.140973	0.573182	0.205989
41693	9.151082	0.709606	3.380187	-0.561759	0.021078	-0.018026	-0.774456	0.063625	-0.020103	-0.778539	0.147159	0.571198	0.214369
41694	9.155891	0.704742	3.380234	-0.552643	0.028275	-0.021501	-0.773027	0.062060	-0.020273	-0.776371	0.153387	0.569404	0.222483
41695	9.165334	0.639396	3.376118	-0.545345	0.020854	-0.001915	-0.773315	0.063056	-0.020543	-0.774376	0.159455	0.567309	0.230383
41696	9.184874	0.680299	3.365969	-0.547172	0.017214	0.003404	-0.774170	0.063631	-0.021948	-0.772044	0.165901	0.565507	0.237963
41697	9.179973	0.670693	3.370916	-0.548952	0.031782	-0.012632	-0.775446	0.062641	-0.022232	-0.769948	0.171803	0.563132	0.246063
41698	9.155816	0.699954	3.387538	-0.545310	0.024394	0.005146	-0.775885	0.065625	-0.022481	-0.767550	0.178173	0.561094	0.253565
41699	9.155797	0.704818	3.392317	-0.535337	0.020726	0.007055	-0.773460	0.064058	-0.022941	-0.765316	0.184088	0.558762	0.261126
41700	9.150867	0.692810	3.399707	-0.548040	0.020753	0.010442	-0.774176	0.065052	-0.022358	-0.762736	0.190542	0.556626	0.268505
41701	9.141130	0.666270	3.397599	-0.556224	0.010751	0.024557	-0.773609	0.065910	-0.024338	-0.760252	0.196969	0.554144	0.275945
41702	9.155275	0.642209	3.429264	-0.559859	0.010768	0.024512	-0.773053	0.069325	-0.026716	-0.757427	0.203773	0.551917	0.283140
41703	9.136624	0.627250	3.337627	-0.548967	0.002543	0.031766	-0.772768	0.068891	-0.024597	-0.754764	0.210159	0.549444	0.290303
41704	9.107192	0.632663	3.400436	-0.549013	-0.002861	0.030906	-0.773766	0.069462	-0.024867	-0.751711	0.216906	0.547338	0.297160
41705	9.174702	0.554715	3.372217	-0.549846	-0.000268	0.044155	-0.772638	0.071586	-0.023719	-0.748934	0.223396	0.544727	0.304079
41706	9.194009	0.573989	3.381643	-0.552578	0.002499	0.038804	-0.773354	0.072439	-0.023421	-0.745815	0.230208	0.542365	0.310814
41707	9.174775	0.578899	3.374364	-0.539815	0.005976	0.046006	-0.773219	0.074720	-0.026233	-0.743015	0.236468	0.539595	0.317566
41708	9.126318	0.555111	3.386777	-0.528857	0.016760	0.042516	-0.772945	0.077133	-0.025926	-0.740035	0.242832	0.537041	0.323987
41709	9.160144	0.574263	3.391351	-0.549691	0.024024	0.047545	-0.772094	0.077702	-0.026777	-0.737250	0.249074	0.533817	0.330852
41710	9.161846	0.555432	3.473722	-0.539729	0.027690	0.035248	-0.772380	0.078417	-0.028043	-0.734141	0.255402	0.530957	0.337480
41711	9.153970	0.517204	3.536989	-0.547090	0.018806	0.024591	-0.772389	0.080261	-0.027315	-0.731018	0.261325	0.527822	0.344566
41712	9.159264	0.550735	3.493110	-0.559810	0.015219	0.029780	-0.772399	0.082964	-0.028845	-0.727484	0.267922	0.524918	0.351348
41713	9.101366	0.548653	3.488378	-0.547172	0.008048	0.018459	-0.771402	0.082824	-0.030131	-0.724059	0.273781	0.521853	0.358402
41714	9.106840	0.560219	3.410912	-0.541834	-0.002633	0.001785	-0.769700	0.083954	-0.029565	-0.720086	0.279895	0.519372	0.365224
41715	9.174421	0.535548	3.399014	-0.539925	0.009947	0.005280	-0.772407	0.085102	-0.031233	-0.716480	0.285421	0.516291	0.372338
41716	9.186207	0.555096	3.444694	-0.559997	-0.000736	0.001575	-0.772260	0.083962	-0.030112	-0.712272	0.291723	0.513532	0.379276
41717	9.173990	0.526201	3.449866	-0.547201	0.009988	0.004307	-0.770841	0.084813	-0.030823	-0.708472	0.297262	0.510287	0.386408
41718	9.121247	0.550491	3.415834	-0.547203	0.002671	0.015846	-0.771268	0.085102	-0.031950	-0.704334	0.303442	0.507376	0.392945
41719	9.154298	0.524211	3.498246	-0.549025	0.004498	0.014043	-0.771700	0.086095	-0.031228	-0.700400	0.309066	0.504022	0.399849
41720	9.159670	0.509192	3.421077	-0.567243	-0.006224	0.013899	-0.771557	0.086096	-0.031654	-0.695886	0.315515	0.500973	0.406471
41721	9.174375	0.528313	3.401511	-0.543616	-0.004532	0.014171	-0.770994	0.087515	-0.031644	-0.691752	0.321055	0.497678	0.413183
41722	9.174706	0.486830	3.339143	-0.541726	0.000802	0.021236	-0.771000	0.088648	-0.030781	-0.687386	0.327099	0.494580	0.419401
41723	9.155230	0.472543	3.353828	-0.539904	0.002608	0.019470	-0.770003	0.088361	-0.030650	-0.683254	0.332502	0.491080	0.425966
41724	9.186286	0.487151	3.401955	-0.542593	0.017151	0.006970	-0.769575	0.088077	-0.031082	-0.678784	0.338213	0.487739	0.432405
41725	9.161814	0.468182	3.436031	-0.545258	0.025236	0.010419	-0.769865	0.089067	-0.029651	-0.674627	0.343321	0.483838	0.439214
41726	9.159073	0.451492	3.470052	-0.545345	0.017222	-0.000153	-0.770149	0.089790	-0.033327	-0.669939	0.348933	0.480414	0.445679
41727	9.144583	0.439469	3.465373	-0.562632	0.024719	-0.023406	-0.770437	0.090645	-0.033883	-0.665218	0.353862	0.476490	0.453017
41728	9.187953	0.419860	3.465534	-0.547160	0.024569	-0.014371	-0.770863	0.090360	-0.033316	-0.660319	0.359221	0.472939	0.459639
41729	9.178513	0.446415	3.450751	-0.543557	0.020965	-0.016074	-0.770864	0.090791	-0.034729	-0.655625	0.363912	0.469077	0.466574
41730	9.154459	0.482865	3.457626	-0.552534	0.035358	-0.009191	-0.770573	0.089371	-0.035029	-0.650699	0.369213	0.465188	0.473152
41731	9.135355	0.521611	3.449969	-0.556336	0.021168	-0.032148	-0.769573	0.088231	-0.034482	-0.645623	0.373827	0.461215	0.480316
41732	9.130322	0.516960	3.474193	-0.543629	0.021122	-0.033771	-0.769854	0.087810	-0.035902	-0.640258	0.378841	0.457669	0.486917
41733	9.154868	0.545566	3.435176	-0.563572	0.026613	-0.032258	-0.769851	0.087389	-0.037466	-0.635036	0.383395	0.453450	0.494085
41734	9.173950	0.574721	3.478323	-0.530923	0.017400	-0.026506	-0.770424	0.088528	-0.037733	-0.629670	0.388271	0.449915	0.500337
41735	9.127941	0.594527	3.507163	-0.563733	-0.000485	-0.025019	-0.769555	0.085120	-0.038626	-0.624137	0.393062	0.445877	0.507099
41736	9.156813	0.550781	3.497946	-0.572787	0.004999	-0.028696	-0.770693	0.084978	-0.037910	-0.618173	0.398481	0.441987	0.513540
41737	9.150225	0.613329	3.444093	-0.538218	0.017516	-0.035437	-0.771257	0.083846	-0.038626	-0.612757	0.402578	0.437968	0.520235
41738	9.140412	0.601397	3.458738	-0.547377	0.001275	-0.028371	-0.770121	0.083980	-0.037075	-0.606834	0.407639	0.434273	0.526298
41739	9.150334	0.661726	3.453219	-0.532797	0.006551	-0.021146	-0.769834	0.083410	-0.036658	-0.601388	0.411812	0.430241	0.532576
41740	9.157238	0.661955	3.496705	-0.552736	0.018415	-0.027645	-0.770965	0.082284	-0.038929	-0.595449	0.416676	0.426176	0.538698
41741	9.106256	0.594634	3.502357	-0.548202	0.015689	-0.028479	-0.772667	0.081151	-0.038644	-0.589750	0.420772	0.421838	0.545160
41742	9.087023	0.594695	3.492716	-0.563768	-0.004045	-0.030313	-0.770961	0.081145	-0.037948	-0.583371	0.425896	0.417837	0.551092
41743	9.115891	0.609135	3.511849	-0.538170	0.021016	-0.024853	-0.771106	0.081570	-0.037518	-0.577715	0.429742	0.413426	0.557357
41744	9.135162	0.599346	3.511932	-0.550035	0.004744	-0.012504	-0.772098	0.081008	-0.038792	-0.571602	0.434666	0.409220	0.562917
41745	9.052896	0.585484	3.531530	-0.554658	-0.006008	-0.017819	-0.771394	0.082422	-0.037506	-0.565539	0.438960	0.404786	0.568884
41746	9.081764	0.590227	3.545938	-0.558261	-0.004251	-0.010789	-0.771665	0.079296	-0.036687	-0.559179	0.443999	0.400476	0.574284
41747	9.148690	0.546694	3.609164	-0.552818	-0.003356	-0.012495	-0.771809	0.079579	-0.036257	-0.553096	0.448177	0.395896	0.580077
41748	9.172468	0.571076	3.666857	-0.541840	0.000922	0.007074	-0.772809	0.080288	-0.035391	-0.547015	0.453020	0.391464	0.585066
41749	9.071826	0.634157	3.603458	-0.556523	-0.018749	-0.002717	-0.771107	0.081420	-0.035109	-0.540779	0.457387	0.386835	0.590519
41750	9.033545	0.672917	3.578911	-0.549504	-0.047424	-0.023692	-0.771536	0.081701	-0.034111	-0.533779	0.462548	0.383028	0.595331
41751	9.101480	0.538864	3.469155	-0.564187	-0.071569	-0.035214	-0.772102	0.080557	-0.031283	-0.526562	0.467260	0.379087	0.600577
41752	9.101809	0.521626	3.418599	-0.534951	-0.058402	-0.011952	-0.771957	0.079989	-0.031290	-0.519639	0.472384	0.375370	0.604918
41753	9.173903	0.434148	3.417062	-0.534781	-0.036846	-0.004117	-0.771812	0.078412	-0.027055	-0.513225	0.476501	0.371047	0.609813
41754	9.163964	0.468380	3.469857	-0.534720	-0.024226	-0.005079	-0.771817	0.079546	-0.026476	-0.506541	0.481164	0.366829	0.614276
41755	9.144389	0.531751	3.534423	-0.558338	-0.025997	0.003503	-0.770959	0.078264	-0.025788	-0.499974	0.485336	0.361953	0.619246
41756	9.110945	0.558351	3.502756	-0.560170	-0.025942	-0.001828	-0.771817	0.078972	-0.024498	-0.492967	0.490199	0.357322	0.623707
41757	9.115855	0.580072	3.502507	-0.554777	-0.040479	0.008944	-0.772956	0.078970	-0.023213	-0.486296	0.494438	0.352500	0.628324
41758	9.137638	0.507156	3.459794	-0.558434	-0.038513	-0.007038	-0.771819	0.079106	-0.022086	-0.479046	0.499297	0.347980	0.632556
41759	9.178351	0.478063	3.486646	-0.533000	-0.029478	-0.022716	-0.773532	0.079953	-0.019512	-0.472171	0.502852	0.343565	0.637304
41760	9.158941	0.451599	3.486967	-0.560268	-0.043944	-0.003491	-0.772538	0.080234	-0.019376	-0.464813	0.507713	0.338949	0.641320
41761	9.120744	0.487866	3.450365	-0.575827	-0.061867	-0.006218	-0.772391	0.078808	-0.017691	-0.457397	0.512078	0.334045	0.645738
41762	9.097517	0.509099	3.343831	-0.573257	-0.087065	-0.010454	-0.771543	0.079364	-0.014431	-0.449423	0.517448	0.329642	0.649309
41763	9.194688	0.524951	3.271027	-0.557019	-0.110626	-0.002132	-0.772256	0.079211	-0.010741	-0.441826	0.522177	0.325304	0.652915
41764	9.267375	0.548510	3.246502	-0.533269	-0.090947	0.002467	-0.771976	0.079628	-0.008329	-0.434312	0.527209	0.321242	0.655918
41765	9.277896	0.475014	3.099898	-0.543993	-0.074787	0.014627	-0.772547	0.079331	-0.003933	-0.427207	0.531349	0.316520	0.659529
41766	9.236528	0.470699	3.141083	-0.560305	-0.076662	0.030360	-0.770424	0.081451	-0.002227	-0.419777	0.536491	0.311606	0.662470
41767	9.277451	0.397798	3.120093	-0.560300	-0.069307	0.014392	-0.771424	0.081872	-0.000230	-0.412439	0.540581	0.306561	0.666098
41768	9.345532	0.474543	3.092563	-0.538379	-0.047775	0.014541	-0.773135	0.082582	0.001067	-0.405128	0.544943	0.301793	0.669200
41769	9.273257	0.460346	3.068653	-0.536509	-0.040584	0.014503	-0.770862	0.082564	0.004876	-0.398139	0.548341	0.296768	0.672856
41770	9.316460	0.440874	3.090561	-0.557288	-0.017892	0.007049	-0.771010	0.083843	0.004749	-0.390621	0.552296	0.291519	0.676314
41771	9.294736	0.455558	3.097676	-0.556350	-0.011576	0.005249	-0.770584	0.084273	0.003333	-0.383378	0.555287	0.286038	0.680338
41772	9.311616	0.402129	3.074084	-0.541741	-0.000825	0.004467	-0.770876	0.085976	0.003920	-0.376018	0.558757	0.280826	0.683767
41773	9.292587	0.426266	3.049675	-0.541663	0.002626	0.021255	-0.769745	0.087101	0.006333	-0.369162	0.561414	0.275200	0.687604
41774	9.330904	0.426267	3.088288	-0.545316	0.004512	0.014130	-0.770033	0.088246	0.004079	-0.361852	0.564780	0.269726	0.690894
41775	9.302054	0.416660	3.069102	-0.559795	0.015439	0.008579	-0.770603	0.088386	0.005078	-0.354612	0.567202	0.263843	0.694924
41776	9.292532	0.402067	3.045112	-0.565265	0.008208	0.013865	-0.770602	0.088245	0.004651	-0.347021	0.570537	0.258001	0.698212
41777	9.306815	0.419107	3.078734	-0.559794	0.014514	0.011240	-0.770179	0.089098	0.004090	-0.339738	0.572859	0.252039	0.702059
41778	9.302221	0.440767	3.059166	-0.547121	0.004495	0.016760	-0.771313	0.088392	0.003808	-0.332309	0.576013	0.246378	0.705037
41779	9.278002	0.428866	3.064164	-0.546226	0.008196	0.005241	-0.770470	0.090661	0.004108	-0.324994	0.578180	0.240669	0.708636
41780	9.272961	0.402403	3.078966	-0.545446	-0.004279	-0.010602	-0.769190	0.090657	0.004524	-0.317093	0.581195	0.235345	0.711532
41781	9.302617	0.416203	2.996609	-0.559947	-0.000599	-0.010783	-0.770891	0.089242	0.004097	-0.309281	0.583370	0.229632	0.715048
41782	9.265982	0.421630	3.054595	-0.554438	0.006512	-0.003694	-0.770609	0.089808	0.004384	-0.301360	0.586194	0.223972	0.717910
41783	9.272916	0.370923	3.069651	-0.552732	-0.011502	-0.005339	-0.771034	0.089671	0.003110	-0.293598	0.588378	0.218313	0.721077
41784	9.311896	0.416447	3.044925	-0.541773	0.002934	-0.012361	-0.769469	0.089380	0.004229	-0.285626	0.591013	0.212905	0.723735
41785	9.316875	0.387201	3.011413	-0.568959	0.002920	0.003243	-0.770178	0.089100	0.003523	-0.277798	0.592988	0.206776	0.726937
41786	9.273279	0.416690	3.044974	-0.556157	0.015419	0.008617	-0.771036	0.090239	0.003258	-0.269956	0.595486	0.200788	0.729524
41787	9.285028	0.402327	3.078950	-0.556201	0.015531	-0.003770	-0.770611	0.090378	0.003965	-0.262171	0.597046	0.194812	0.732701
41788	9.301812	0.378067	3.081615	-0.556226	0.010110	-0.001967	-0.769478	0.091799	0.002695	-0.254101	0.599449	0.188924	0.735120
41789	9.267892	0.368689	3.093848	-0.548968	0.003683	0.006995	-0.769196	0.092224	0.002839	-0.246464	0.601055	0.182941	0.737916
41790	9.282468	0.349126	3.072298	-0.535361	0.004601	-0.001697	-0.769482	0.092796	0.001997	-0.238580	0.603312	0.177338	0.740031
41791	9.306377	0.373401	3.113076	-0.542682	-0.004403	0.001817	-0.770904	0.092799	0.002008	-0.230868	0.604860	0.171507	0.742583
41792	9.277675	0.412161	3.098183	-0.554370	0.011805	0.008658	-0.770912	0.094501	0.002593	-0.222888	0.607009	0.165421	0.744646
41793	9.277379	0.344521	3.103771	-0.545316	0.006369	0.007019	-0.769489	0.094357	0.002439	-0.215216	0.608298	0.159399	0.747160
41794	9.301589	0.344307	3.094075	-0.549926	0.002919	-0.007162	-0.770348	0.095494	0.002741	-0.206984	0.610380	0.153566	0.749007
41795	9.282375	0.329806	3.074930	-0.552621	0.002865	-0.000121	-0.769208	0.095208	0.002445	-0.199065	0.611598	0.147498	0.751376
41796	9.267931	0.339565	3.074841	-0.547233	-0.007990	0.001776	-0.769777	0.095212	0.001741	-0.190931	0.613731	0.141600	0.752881
41797	9.282377	0.305562	3.063118	-0.553534	0.000150	0.001651	-0.770064	0.095636	0.002457	-0.182982	0.614865	0.135471	0.755054
41798	9.272720	0.349263	3.084392	-0.545419	-0.007998	0.001799	-0.767793	0.096621	0.003725	-0.174838	0.616862	0.129560	0.756391
41799	9.304371	0.302779	3.026871	-0.561755	-0.002414	-0.009039	-0.768786	0.096055	0.003727	-0.166584	0.617903	0.123415	0.758429
41800	9.286942	0.310594	3.099304	-0.545495	-0.016944	-0.005227	-0.768934	0.097191	0.003882	-0.158281	0.619886	0.117583	0.759515
41801	9.296745	0.310411	3.079961	-0.563625	-0.010532	-0.007245	-0.768640	0.094772	0.005130	-0.149980	0.620921	0.111381	0.761287
41802	9.316241	0.310136	3.055772	-0.567278	-0.013199	-0.009035	-0.768921	0.094351	0.003852	-0.141329	0.622769	0.105218	0.762308
41803	9.277784	0.302977	3.031738	-0.547294	-0.014199	-0.008803	-0.768788	0.096050	0.005144	-0.133173	0.623671	0.099264	0.763836
41804	9.331077	0.353396	3.031104	-0.545466	-0.007844	-0.014111	-0.769354	0.095482	0.005426	-0.124703	0.625231	0.093451	0.764724
41805	9.331096	0.363078	3.033412	-0.543615	-0.004289	-0.009687	-0.769070	0.095481	0.005708	-0.116573	0.625837	0.087513	0.766211
41806	9.297176	0.324607	3.031471	-0.535333	0.011884	-0.009701	-0.769364	0.097758	0.004600	-0.108314	0.626949	0.081726	0.767153
41807	9.312009	0.416355	3.030427	-0.541787	-0.000686	-0.010569	-0.769922	0.095487	0.004439	-0.100180	0.627364	0.075794	0.768527
41808	9.306957	0.397173	3.049980	-0.547160	0.013786	-0.014264	-0.770349	0.095344	0.005008	-0.091688	0.628333	0.069855	0.769358
41809	9.292458	0.392431	3.050052	-0.556249	0.017512	-0.023243	-0.769778	0.095205	0.003726	-0.083185	0.628342	0.063804	0.770841
41810	9.297173	0.392492	3.064545	-0.552613	0.019313	-0.024981	-0.768926	0.095632	0.003015	-0.074454	0.629083	0.057882	0.771596
41811	9.282653	0.392613	3.069396	-0.543473	0.024609	-0.017832	-0.768066	0.094068	0.002708	-0.066187	0.628830	0.051930	0.772978
41812	9.239339	0.421874	3.066711	-0.572563	0.017472	-0.011057	-0.770910	0.094220	0.001881	-0.057410	0.629502	0.045504	0.773538
41813	9.277836	0.385363	3.064650	-0.568076	0.011203	-0.017155	-0.770765	0.093797	0.000883	-0.048820	0.629348	0.039163	0.774600
41814	9.330737	0.387613	3.091136	-0.557088	0.024638	-0.013560	-0.768483	0.092373	0.000283	-0.040198	0.629745	0.032983	0.775059
41815	9.321194	0.416675	3.090825	-0.547155	0.019241	-0.019602	-0.769342	0.093365	0.001435	-0.031831	0.629306	0.026974	0.776037
41816	9.306374	0.441286	3.146151	-0.559798	0.033723	-0.020726	-0.770192	0.092948	-0.000406	-0.023067	0.629420	0.020821	0.776444
41817	9.277515	0.409867	3.117541	-0.563424	0.033745	-0.021661	-0.769338	0.093236	-0.002252	-0.014465	0.628622	0.014566	0.777440
41818	9.233670	0.374101	3.151831	-0.561740	0.002950	-0.005544	-0.769614	0.090957	-0.000148	-0.005906	0.629077	0.008188	0.777278
41819	9.311055	0.363795	3.127677	-0.531724	0.010040	-0.006990	-0.769474	0.091383	-0.000145	0.002076	0.628509	0.002239	0.777797
41820	9.313803	0.421692	3.112528	-0.558027	0.014626	-0.002010	-0.771037	0.091393	-0.002117	0.010526	0.628644	-0.004137	0.777611
41821	9.234080	0.412557	3.117569	-0.563451	0.017329	-0.000338	-0.771328	0.092813	-0.001816	0.018802	0.627825	-0.010666	0.778054
41822	9.262722	0.451425	3.177511	-0.552591	0.014593	-0.001956	-0.770331	0.092238	-0.000412	0.027172	0.627826	-0.016965	0.777694
41823	9.233742	0.432227	3.170515	-0.545375	0.008295	-0.007148	-0.770616	0.092671	-0.002248	0.035321	0.627020	-0.023131	0.777858
41824	9.286413	0.359510	3.190588	-0.545362	0.006448	-0.001829	-0.770045	0.092099	-0.001692	0.043582	0.627017	-0.029329	0.777232
41825	9.243415	0.427302	3.165724	-0.550008	-0.011584	0.001767	-0.770331	0.092383	-0.001403	0.051631	0.626379	-0.035694	0.776988
41826	9.243837	0.429384	3.112535	-0.552698	-0.002478	-0.007163	-0.771182	0.091960	-0.001543	0.060046	0.626378	-0.041947	0.776071
41827	9.258403	0.421951	3.098099	-0.530922	-0.009837	-0.001553	-0.770335	0.093520	-0.001674	0.067899	0.625606	-0.047967	0.775697
41828	9.285046	0.436254	3.093071	-0.523681	-0.011637	-0.004988	-0.769767	0.093516	-0.000828	0.075889	0.625655	-0.053808	0.774533
41829	9.272978	0.436330	3.093086	-0.559925	0.002951	-0.005504	-0.770483	0.094655	-0.001236	0.084169	0.624519	-0.060198	0.774124
41830	9.285195	0.436132	3.073740	-0.558053	0.010128	-0.002869	-0.770478	0.093231	-0.000117	0.092557	0.624042	-0.066561	0.773030
41831	9.282705	0.465301	3.097583	-0.549942	0.010242	-0.019581	-0.770190	0.092664	-0.000692	0.100924	0.622694	-0.072596	0.772526
41832	9.265400	0.426952	3.131866	-0.561705	0.002844	0.006856	-0.771046	0.092945	0.001018	0.109168	0.622167	-0.079144	0.771185
41833	9.294270	0.421997	3.141549	-0.564507	-0.000599	-0.009074	-0.769335	0.092236	-0.000562	0.117519	0.620805	-0.085541	0.770372
41834	9.275102	0.419580	3.122269	-0.552628	0.010154	-0.009005	-0.769484	0.093943	-0.001251	0.125875	0.620073	-0.091725	0.768929
41835	9.279564	0.402875	3.161115	-0.554511	0.003002	-0.014294	-0.769482	0.093516	-0.000972	0.134165	0.618551	-0.097879	0.767994
41836	9.306993	0.416538	3.054597	-0.558152	-0.000577	-0.014302	-0.770610	0.091392	-0.002120	0.142615	0.617842	-0.104098	0.766222
41837	9.272902	0.436391	3.102752	-0.556310	0.001147	-0.007221	-0.771182	0.091817	-0.001261	0.150789	0.616193	-0.110349	0.765109
41838	9.292212	0.431420	3.100365	-0.545424	0.000220	-0.009738	-0.771330	0.093095	-0.001104	0.158975	0.615365	-0.116413	0.763218
41839	9.277821	0.479924	3.111926	-0.556306	0.013940	-0.026755	-0.773032	0.091961	-0.000536	0.167450	0.613431	-0.122358	0.762031
41840	9.263735	0.450602	3.047025	-0.552680	0.012152	-0.030244	-0.772888	0.091821	-0.001389	0.176023	0.612309	-0.128226	0.760034
41841	9.321285	0.465088	3.102367	-0.549066	0.010322	-0.028410	-0.772452	0.089836	-0.002547	0.184395	0.610324	-0.134026	0.758644
41842	9.263144	0.448658	3.121961	-0.556216	0.032020	-0.033950	-0.772442	0.087562	-0.002288	0.193073	0.608760	-0.139809	0.756695
41843	9.258167	0.439112	3.136573	-0.545409	0.013899	-0.028407	-0.773297	0.087847	-0.001853	0.201373	0.606597	-0.145514	0.755191
41844	9.272702	0.497162	3.157655	-0.552751	0.006778	-0.033748	-0.774435	0.087564	-0.001280	0.209884	0.605292	-0.151323	0.752776
41845	9.255686	0.490095	3.169839	-0.543564	0.026601	-0.039075	-0.773722	0.087712	-0.003552	0.218326	0.602844	-0.156784	0.751220
41846	9.248371	0.470806	3.170064	-0.557318	0.005041	-0.039107	-0.773279	0.083875	-0.003313	0.226910	0.601423	-0.162582	0.748578
41847	9.257950	0.480503	3.184443	-0.570865	0.019539	-0.041121	-0.775266	0.083029	-0.003589	0.235647	0.598825	-0.168422	0.746668
41848	9.276977	0.475762	3.218302	-0.561852	0.005016	-0.033848	-0.773841	0.082170	-0.002476	0.244144	0.597225	-0.174324	0.743860
41849	9.234017	0.524128	3.179155	-0.547356	0.003216	-0.041630	-0.774976	0.081463	-0.002758	0.252503	0.594845	-0.179846	0.741658
41850	9.239144	0.533552	3.145211	-0.552905	-0.018460	-0.032711	-0.775255	0.080041	-0.001920	0.260729	0.593495	-0.185716	0.738440
41851	9.287174	0.494654	3.157664	-0.552947	-0.018335	-0.045978	-0.774535	0.077906	-0.000956	0.269090	0.591289	-0.191340	0.735769
41852	9.240850	0.446835	3.194508	-0.556476	-0.003943	-0.042586	-0.775243	0.077197	-0.000816	0.277493	0.589606	-0.197033	0.732489
41853	9.233814	0.480656	3.184473	-0.549246	-0.011217	-0.038915	-0.773533	0.076340	-0.000697	0.285675	0.587151	-0.202609	0.729790
41854	9.226645	0.529130	3.198441	-0.562194	-0.045361	-0.042391	-0.775374	0.074207	0.001563	0.293903	0.585902	-0.208587	0.725831
41855	9.339955	0.465485	3.184501	-0.542092	-0.027425	-0.042251	-0.773528	0.074625	0.002687	0.301925	0.583605	-0.214068	0.722788
41856	9.255822	0.402707	3.110401	-0.563940	-0.032624	-0.054881	-0.776083	0.073354	0.002410	0.310330	0.582075	-0.219810	0.718726
41857	9.234412	0.518959	3.126048	-0.538561	-0.039067	-0.052766	-0.776072	0.070360	0.005781	0.318344	0.579880	-0.225148	0.715335
41858	9.224535	0.470714	3.131433	-0.562068	-0.028242	-0.042500	-0.776353	0.069077	0.007470	0.326491	0.578105	-0.230935	0.711243
41859	9.214715	0.427272	3.131930	-0.538538	-0.043675	-0.042137	-0.776204	0.067368	0.008869	0.334259	0.575796	-0.236386	0.707709
41860	9.371986	0.498696	3.116424	-0.539393	-0.040173	-0.027973	-0.776633	0.067793	0.009444	0.341802	0.574141	-0.242052	0.703523
41861	9.320836	0.436361	3.146186	-0.538352	-0.024042	-0.020118	-0.775492	0.066937	0.009851	0.349279	0.571325	-0.247577	0.700212
41862	9.200104	0.393527	3.132327	-0.552831	-0.013104	-0.028346	-0.775490	0.066223	0.010836	0.357031	0.569074	-0.253196	0.696114
41863	9.272871	0.497025	3.135907	-0.534586	-0.003372	-0.016664	-0.777042	0.063388	0.010393	0.364444	0.565852	-0.258516	0.692936
41864	9.335212	0.487267	3.184264	-0.539990	0.007503	-0.020323	-0.773342	0.063094	0.010786	0.371960	0.563244	-0.263854	0.689045
41865	9.296726	0.487404	3.167398	-0.549857	0.030120	-0.025892	-0.775904	0.063384	0.010667	0.379771	0.559369	-0.268984	0.685950
41866	9.238546	0.495248	3.203637	-0.535264	0.036277	-0.017810	-0.776187	0.063391	0.008968	0.387265	0.556265	-0.274022	0.682281
41867	9.098707	0.525102	3.198658	-0.546189	0.031809	-0.017935	-0.778457	0.061976	0.008971	0.394853	0.552225	-0.279125	0.679137
41868	9.238581	0.553405	3.227153	-0.541699	0.026406	-0.018703	-0.777171	0.060984	0.007533	0.402286	0.549091	-0.284269	0.675171
41869	9.229038	0.563072	3.217392	-0.568926	0.030139	-0.019045	-0.776883	0.060276	0.006673	0.410043	0.544771	-0.289623	0.671720
41870	9.180602	0.495629	3.206126	-0.557996	0.028205	-0.010961	-0.777735	0.060283	0.004978	0.417463	0.541313	-0.295002	0.667592
41871	9.219258	0.471110	3.189432	-0.543662	-0.004279	-0.012358	-0.778016	0.059720	0.003841	0.424557	0.537498	-0.300321	0.663818
41872	9.139386	0.447551	3.206718	-0.542534	0.013435	0.019373	-0.778307	0.061138	0.004708	0.431223	0.534068	-0.305886	0.659736
41873	9.149567	0.442214	3.136684	-0.558233	-0.031553	0.021240	-0.778310	0.061847	0.004858	0.437761	0.530171	-0.311942	0.655725
41874	9.234463	0.620741	3.168410	-0.573001	-0.067571	0.028404	-0.778602	0.063263	0.006293	0.444029	0.527368	-0.318647	0.650527
41875	9.229407	0.669443	3.221037	-0.553040	-0.074979	0.040186	-0.776901	0.064393	0.007142	0.449894	0.523852	-0.325148	0.646106
41876	8.955783	0.941467	3.155537	-0.551417	-0.080034	-0.001360	-0.777186	0.063814	0.010540	0.456130	0.521478	-0.331308	0.640501
41877	9.058373	1.230757	3.137672	-0.544865	-0.146925	-0.076892	-0.778037	0.062670	0.013370	0.462854	0.519618	-0.337047	0.634163
41878	9.661875	1.304443	3.160208	-0.569932	-0.201242	-0.126260	-0.777033	0.059376	0.020982	0.469939	0.519315	-0.343175	0.625860
41879	9.997540	1.013207	3.308002	-0.551325	-0.117290	-0.151303	-0.777303	0.055390	0.024202	0.477767	0.517401	-0.347836	0.618906
41880	9.442780	0.933986	3.222632	-0.564655	0.025211	-0.069298	-0.777858	0.051979	0.025446	0.485525	0.513786	-0.352249	0.613360
41881	8.792068	1.005203	3.133296	-0.541682	0.017059	0.014942	-0.777002	0.051410	0.025008	0.492040	0.509009	-0.357133	0.609313
41882	8.850199	1.043461	3.125541	-0.531115	-0.043471	0.028724	-0.776734	0.054813	0.026318	0.497651	0.505755	-0.362748	0.604127
41883	9.140579	1.331944	3.167848	-0.534781	-0.046249	0.043831	-0.775886	0.056378	0.024910	0.503210	0.501509	-0.368377	0.599639
41884	9.229540	1.504265	2.984564	-0.548626	0.045398	0.081195	-0.774195	0.060068	0.024511	0.508914	0.496525	-0.373769	0.595622
41885	9.185412	1.483276	3.062187	-0.553789	0.088582	0.089700	-0.775350	0.064480	0.022440	0.515026	0.490047	-0.378626	0.592659
41886	9.144156	1.493415	3.095961	-0.542652	0.111675	0.119757	-0.775081	0.068753	0.018514	0.520597	0.483941	-0.383578	0.589617
41887	9.475786	1.300964	3.189494	-0.550059	0.066327	0.159797	-0.773113	0.074724	0.015160	0.525575	0.477137	-0.389207	0.587050
41888	9.742279	1.087082	3.268854	-0.547929	0.094823	0.197709	-0.773135	0.080270	0.012950	0.530037	0.470472	-0.395069	0.584497
41889	9.419525	0.947969	3.116179	-0.536451	0.151944	0.246956	-0.771606	0.089516	0.007507	0.534426	0.462040	-0.400363	0.583625
41890	9.009048	0.827053	3.079413	-0.556326	0.149059	0.271413	-0.769792	0.098473	0.003193	0.538404	0.453959	-0.406352	0.582169
41891	9.013988	0.659651	2.984612	-0.543904	0.095870	0.268331	-0.767985	0.108705	0.000027	0.542024	0.445843	-0.412433	0.580803
41892	9.343223	0.629632	3.153666	-0.551431	0.069068	0.250770	-0.768019	0.117238	-0.003568	0.545412	0.438812	-0.418956	0.578313
41893	9.316527	0.562036	3.139956	-0.569674	0.067565	0.226667	-0.764074	0.126758	-0.007751	0.549378	0.431016	-0.425175	0.575879
41894	8.897243	0.525344	3.034599	-0.558880	0.058705	0.199339	-0.762968	0.134577	-0.010938	0.553207	0.424358	-0.431360	0.572548
41895	8.945582	0.326188	2.930428	-0.543328	-0.061812	0.168403	-0.762568	0.140969	-0.011724	0.556371	0.418770	-0.438115	0.568452
41896	9.201980	0.086536	2.744268	-0.534521	-0.112210	0.160885	-0.759472	0.147765	-0.007707	0.558829	0.414579	-0.445505	0.563347
41897	9.259710	-0.112467	2.673915	-0.552890	-0.142602	0.144038	-0.756226	0.152858	-0.003993	0.561494	0.409963	-0.452989	0.558082
41898	9.230786	-0.446875	2.508527	-0.543776	-0.146180	0.135279	-0.756532	0.157396	-0.001675	0.563883	0.406189	-0.460558	0.552207
41899	9.716323	-0.826518	2.584610	-0.540111	-0.197466	0.229456	-0.754292	0.164620	0.002353	0.564833	0.401470	-0.469139	0.547443
41900	10.120590	-0.614746	2.842694	-0.563355	-0.125293	0.235915	-0.751206	0.173830	0.006395	0.566331	0.396227	-0.477394	0.542556
41901	9.795775	-0.318227	3.163638	-0.549037	-0.004778	0.247684	-0.749395	0.182201	0.007604	0.568839	0.389062	-0.483929	0.539320
41902	9.028665	-0.345233	3.097303	-0.533653	0.052143	0.112892	-0.746150	0.188731	0.006230	0.573001	0.383341	-0.488795	0.534602
41903	8.769305	-0.653021	3.091419	-0.554029	-0.018016	0.105915	-0.745314	0.192418	0.007396	0.576826	0.377549	-0.494326	0.529500
41904	9.009963	-0.886711	3.069539	-0.554657	-0.116958	0.090613	-0.743056	0.195664	0.011665	0.579596	0.373523	-0.501095	0.522927
41905	9.210422	-0.912326	3.040558	-0.545630	-0.120485	0.080163	-0.741798	0.199909	0.015670	0.582488	0.369083	-0.507417	0.516733
41906	9.229753	-0.990045	3.000318	-0.547541	-0.118336	0.042969	-0.742372	0.200468	0.018799	0.585551	0.365553	-0.513668	0.509555
41907	9.229963	-1.033853	2.952475	-0.553124	-0.116073	-0.004884	-0.741947	0.199883	0.023467	0.589282	0.361762	-0.519277	0.502221
41908	9.320338	-0.778308	2.937420	-0.549402	-0.061462	-0.065279	-0.740243	0.200011	0.026574	0.593901	0.358672	-0.523977	0.494049
41909	9.158647	-0.767606	2.939933	-0.560210	0.000627	-0.152514	-0.741370	0.197167	0.028537	0.600233	0.355083	-0.527081	0.485615
41910	9.281664	-0.768321	2.949443	-0.534690	0.031411	-0.180688	-0.742476	0.189928	0.028186	0.606697	0.352371	-0.529578	0.476761
41911	9.345779	-0.763029	3.087042	-0.545487	0.093408	-0.255497	-0.745000	0.181557	0.027550	0.614734	0.349043	-0.530540	0.467760
41912	9.461192	-0.642186	3.201533	-0.552314	0.180080	-0.270230	-0.746665	0.172911	0.023503	0.623554	0.345547	-0.530598	0.458524
41913	9.919344	-0.392599	3.376960	-0.557987	0.197026	-0.341054	-0.747620	0.164117	0.020866	0.633361	0.341860	-0.529614	0.448881
41914	10.382049	0.036582	3.673620	-0.550044	0.211963	-0.395765	-0.749844	0.153346	0.015666	0.643387	0.339290	-0.528185	0.438128
41915	10.296056	0.113981	3.595542	-0.565377	0.230069	-0.397829	-0.752637	0.142003	0.012166	0.653845	0.335648	-0.526212	0.427701
41916	9.048379	0.085848	3.251958	-0.546539	0.270453	-0.306097	-0.755700	0.128979	0.001846	0.663406	0.331521	-0.524373	0.418354
41917	8.392009	0.063700	2.914766	-0.541572	0.161986	-0.277185	-0.756367	0.119911	-0.004199	0.671707	0.327338	-0.523713	0.409126
41918	8.385960	0.217935	2.835723	-0.547317	0.074850	-0.202385	-0.758468	0.113251	-0.007230	0.678136	0.323613	-0.524999	0.399728
41919	9.068575	0.389005	2.663741	-0.547964	-0.044283	-0.168760	-0.759157	0.107998	-0.007138	0.683225	0.319786	-0.527749	0.390413
41920	9.446617	0.766013	2.649362	-0.547948	-0.064624	-0.104814	-0.759565	0.103448	-0.005340	0.687235	0.316044	-0.531425	0.381330
41921	9.407432	0.982963	2.516499	-0.546065	-0.071253	-0.069340	-0.757990	0.100598	-0.003398	0.691070	0.311360	-0.535049	0.373094
41922	9.074499	1.264227	2.322897	-0.553536	-0.111903	-0.055931	-0.759690	0.098318	-0.000006	0.694066	0.307294	-0.539604	0.364240
41923	9.461035	1.450595	2.366215	-0.539759	-0.234583	-0.040761	-0.758982	0.098449	0.002966	0.695709	0.303572	-0.545507	0.355325
41924	10.224281	1.303764	2.845310	-0.547890	-0.190859	-0.081704	-0.757847	0.097278	0.012584	0.697814	0.300367	-0.550819	0.345591
41925	10.039691	1.118710	3.214939	-0.549557	-0.049107	-0.019864	-0.757703	0.096271	0.016258	0.701245	0.294937	-0.554181	0.337862
41926	9.182895	1.061061	3.182897	-0.540365	-0.051248	0.001307	-0.757569	0.097542	0.018397	0.704106	0.289883	-0.557867	0.330134
41927	8.473495	0.849614	3.055712	-0.547796	-0.114748	0.043022	-0.756998	0.096825	0.019944	0.706239	0.284156	-0.562366	0.322842
41928	8.469767	0.846328	2.913177	-0.541019	-0.226967	0.095105	-0.753893	0.101489	0.024647	0.706357	0.279117	-0.568951	0.315353
41929	9.123240	1.020150	2.765369	-0.556011	-0.304420	0.109723	-0.753055	0.103303	0.033874	0.705796	0.273682	-0.576403	0.307750
41930	9.229550	1.233687	2.233618	-0.555590	-0.244939	0.112091	-0.750805	0.107820	0.040567	0.705495	0.268289	-0.583275	0.300148
41931	9.619276	1.259881	1.790574	-0.534608	-0.106487	0.140783	-0.749698	0.113761	0.046716	0.706742	0.261577	-0.587831	0.294190
41932	9.833881	0.961964	2.293839	-0.540913	0.044697	0.162763	-0.747730	0.119156	0.045907	0.709293	0.254016	-0.590668	0.288947
41933	9.627131	1.156078	2.591603	-0.570737	0.217611	0.182552	-0.746058	0.128262	0.039753	0.714152	0.244385	-0.590922	0.284734
41934	10.167738	0.855970	3.072706	-0.554960	0.167693	0.119398	-0.746083	0.135529	0.032459	0.718305	0.236361	-0.591758	0.279274
41935	9.912988	0.412566	3.029665	-0.543560	0.226012	0.134990	-0.745525	0.139529	0.024984	0.723249	0.227588	-0.591335	0.274659
41936	9.890835	0.093040	2.931765	-0.547103	0.170992	0.241402	-0.744139	0.149926	0.015018	0.726562	0.218153	-0.592509	0.271019
41937	9.169324	0.255531	2.679595	-0.543476	0.181122	0.207651	-0.741041	0.158464	0.007854	0.730403	0.208717	-0.592925	0.267185
41938	8.648933	0.042287	2.455515	-0.537863	0.071562	0.158727	-0.741063	0.164157	0.004229	0.732778	0.200877	-0.595022	0.261980
41939	8.706157	-0.452073	2.308713	-0.546548	-0.014675	0.134341	-0.739953	0.171267	0.000610	0.734531	0.193260	-0.597899	0.256186
41940	9.047286	-0.610040	2.128778	-0.554448	-0.135508	0.154511	-0.739408	0.176948	0.000098	0.734368	0.186253	-0.602979	0.249858
41941	9.727904	-1.041486	2.234177	-0.552964	-0.213263	0.190470	-0.734891	0.184601	0.001703	0.733289	0.178818	-0.608904	0.244023
41942	10.536077	-0.869782	2.675825	-0.532624	-0.174306	0.264945	-0.734073	0.191829	0.005600	0.731859	0.170942	-0.614703	0.239377
41943	10.009858	-0.478521	2.870321	-0.530172	-0.066380	0.278398	-0.730701	0.201479	0.005392	0.731896	0.162014	-0.618532	0.235580
41944	9.213594	-0.303969	2.925019	-0.561139	0.009016	0.117310	-0.728454	0.208728	0.002049	0.733347	0.154638	-0.621173	0.228985
41945	8.644699	-0.371259	2.800871	-0.552627	-0.080989	0.095727	-0.727618	0.213278	-0.000177	0.733985	0.147665	-0.624585	0.222157
41946	8.733133	-0.336698	2.619125	-0.543333	-0.144093	-0.001940	-0.727067	0.217110	0.000142	0.733844	0.142694	-0.628903	0.213524
41947	9.292177	-0.577078	2.621059	-0.555107	-0.144946	0.005088	-0.725505	0.216805	0.005230	0.733934	0.137066	-0.632841	0.205100
41948	9.383003	-0.770881	2.642433	-0.554844	-0.103458	0.000406	-0.726218	0.216368	0.009058	0.734151	0.131694	-0.636473	0.196422
41949	9.348797	-0.707297	2.726349	-0.561794	-0.038397	-0.017771	-0.725368	0.216352	0.013304	0.735540	0.125784	-0.638654	0.187831
41950	9.208744	-0.551203	2.809374	-0.563590	0.032906	-0.131476	-0.725077	0.214643	0.014701	0.737836	0.121408	-0.639831	0.177410
41951	9.252387	-0.411026	2.851249	-0.540001	0.084095	-0.223492	-0.727755	0.209255	0.013815	0.741315	0.117951	-0.639434	0.166327
41952	9.271659	-0.430513	2.846607	-0.545261	0.145904	-0.280548	-0.730428	0.202447	0.013197	0.745302	0.115322	-0.638327	0.154156
41953	9.434137	-0.536883	3.007070	-0.552059	0.258217	-0.341461	-0.730668	0.192942	0.010122	0.751165	0.112570	-0.634863	0.141518
41954	10.078912	-0.396249	3.340539	-0.555764	0.267378	-0.348504	-0.733753	0.183591	0.005794	0.756626	0.110224	-0.631567	0.128419
41955	10.927532	0.081616	3.694137	-0.545175	0.252245	-0.362223	-0.736253	0.170832	0.000576	0.762150	0.107770	-0.627836	0.115479
41956	10.215679	0.181011	3.411243	-0.559464	0.274640	-0.348493	-0.740029	0.157514	-0.006340	0.767377	0.105297	-0.624164	0.102297
41957	9.192981	0.425472	2.822660	-0.562884	0.236694	-0.245832	-0.742128	0.151298	-0.014611	0.772189	0.101081	-0.620691	0.090830
41958	8.653740	0.558658	2.705901	-0.519825	0.150935	-0.255505	-0.742805	0.143924	-0.017519	0.775318	0.098245	-0.618826	0.079275
41959	8.159140	1.093040	2.628103	-0.567919	0.008595	-0.235760	-0.743347	0.137821	-0.018004	0.777041	0.094178	-0.618705	0.067400
41960	8.643655	1.413394	2.551382	-0.559445	-0.210911	-0.267785	-0.744736	0.129142	-0.012415	0.775520	0.091362	-0.622300	0.054449
41961	9.571510	1.527920	2.473949	-0.552354	-0.394865	-0.240709	-0.747278	0.122287	0.001000	0.771918	0.088089	-0.628194	0.041885
41962	10.221900	1.500603	2.625626	-0.541842	-0.461705	-0.219707	-0.747540	0.114285	0.015944	0.766847	0.085154	-0.635475	0.029428
41963	9.932703	1.182065	2.416911	-0.551796	-0.372408	-0.131113	-0.748381	0.108704	0.029075	0.763124	0.080483	-0.640952	0.018560
41964	8.934081	1.246065	2.369203	-0.563497	-0.281697	-0.007267	-0.747969	0.109802	0.040423	0.759990	0.074379	-0.645597	0.009368
41965	8.368003	1.338439	2.269850	-0.554597	-0.336197	0.030227	-0.746553	0.109774	0.047783	0.756435	0.067558	-0.650569	0.000977
41966	8.693052	1.402478	2.401611	-0.542278	-0.396636	0.036119	-0.744731	0.113417	0.061275	0.751528	0.061199	-0.656815	-0.007439
41967	9.361453	1.658274	2.235953	-0.541496	-0.435705	0.082546	-0.742905	0.116499	0.072775	0.746416	0.053887	-0.663125	-0.015017
41968	9.575426	1.774445	2.089377	-0.540196	-0.409273	0.151467	-0.740949	0.122137	0.084302	0.741102	0.046014	-0.669463	-0.021687
41969	9.518560	1.771524	1.951742	-0.535936	-0.341318	0.205941	-0.740712	0.131193	0.094177	0.737045	0.037197	-0.674268	-0.027281
41970	9.359593	1.721829	1.575526	-0.566163	-0.278640	0.263568	-0.737489	0.140818	0.101483	0.733325	0.027481	-0.678544	-0.032521
41971	9.378214	1.620444	1.615298	-0.552604	-0.172889	0.317913	-0.733993	0.153718	0.106128	0.731414	0.017034	-0.680738	-0.036603
41972	9.326449	1.461633	1.677553	-0.552332	-0.007523	0.361099	-0.730066	0.166204	0.106796	0.731238	0.006376	-0.680913	-0.040096
41973	9.727266	1.317406	2.207852	-0.541888	0.088100	0.344748	-0.728568	0.182116	0.104117	0.732724	-0.004054	-0.679117	-0.043584
41974	10.140832	1.309268	2.096228	-0.550999	0.069959	0.368727	-0.725786	0.198186	0.095476	0.733426	-0.014739	-0.677988	-0.046918
41975	10.286579	0.005247	1.661106	-0.558513	0.034765	0.277621	-0.724559	0.211120	0.091351	0.733945	-0.024543	-0.676801	-0.051591
41976	9.989374	-1.197029	0.817044	-0.558338	0.005864	0.279395	-0.721484	0.224912	0.084385	0.733518	-0.034186	-0.676472	-0.056291
41977	9.794813	-1.722162	0.134447	-0.565933	-0.132823	0.373855	-0.718269	0.237972	0.083647	0.731659	-0.045656	-0.677539	-0.059429
41978	10.516123	-1.422908	0.014147	-0.552799	-0.197560	0.363983	-0.715627	0.250872	0.089149	0.728376	-0.056584	-0.679959	-0.062633
41979	10.525111	-0.632092	0.478954	-0.530034	-0.056374	0.184766	-0.713254	0.260801	0.090937	0.727125	-0.064888	-0.680035	-0.068052
41980	9.829144	-0.714289	0.548467	-0.547762	0.056103	0.100555	-0.710719	0.267195	0.088149	0.726791	-0.071821	-0.678930	-0.075310
41981	9.648218	-0.788854	0.810529	-0.551651	0.095200	-0.039562	-0.710721	0.268198	0.085608	0.727070	-0.077195	-0.676965	-0.084433
41982	9.498219	-0.911261	0.797597	-0.542217	0.156545	-0.055798	-0.711284	0.267357	0.082768	0.727699	-0.081750	-0.674486	-0.094018
41983	9.487896	-0.879141	0.898747	-0.559433	0.174773	-0.070268	-0.712974	0.263818	0.080476	0.728790	-0.086709	-0.671253	-0.103757
41984	9.558423	-0.815037	1.171008	-0.561956	0.223544	-0.082088	-0.715231	0.260285	0.076771	0.730043	-0.091045	-0.667634	-0.114077
41985	9.681691	-0.736431	1.496201	-0.543966	0.229248	-0.123471	-0.717210	0.258315	0.072796	0.731563	-0.094969	-0.663563	-0.124423
41986	9.684415	-0.686265	1.790458	-0.543991	0.240148	-0.134161	-0.719751	0.254496	0.069657	0.732736	-0.098289	-0.659653	-0.135260
41987	9.576900	-0.626341	1.988090	-0.540567	0.213099	-0.135747	-0.722569	0.249407	0.064523	0.733812	-0.102058	-0.655659	-0.145651
41988	9.436053	-0.515664	2.151370	-0.553793	0.141145	-0.144329	-0.724110	0.244305	0.062638	0.733425	-0.105649	-0.653012	-0.156526
41989	9.276889	-0.357184	2.210228	-0.545206	0.074576	-0.161527	-0.726370	0.241484	0.058373	0.732407	-0.109571	-0.650907	-0.167014
41990	9.424125	-0.331451	2.221826	-0.552769	0.005784	-0.120467	-0.727198	0.235228	0.061149	0.730141	-0.113873	-0.650024	-0.177189
41991	9.327642	-0.236342	2.259559	-0.550398	-0.057444	-0.105021	-0.728606	0.231680	0.061406	0.727406	-0.119058	-0.649538	-0.186564
41992	9.481533	-0.299879	2.303560	-0.563933	-0.061282	-0.070634	-0.728892	0.231674	0.063251	0.724237	-0.124383	-0.649316	-0.195956
41993	9.497732	-0.275177	2.404758	-0.578503	-0.073997	-0.052147	-0.728595	0.228397	0.066332	0.721248	-0.130723	-0.648662	-0.204820
41994	9.444347	-0.192182	2.481233	-0.531358	-0.085048	-0.050647	-0.728736	0.227682	0.068027	0.717751	-0.135906	-0.648715	-0.213384
41995	9.415946	-0.173061	2.418227	-0.554049	-0.090458	-0.038495	-0.727879	0.226393	0.070700	0.714513	-0.142126	-0.648191	-0.221628
41996	9.423985	-0.037993	2.380461	-0.529408	-0.061616	-0.051633	-0.729585	0.225533	0.074107	0.711153	-0.147139	-0.647783	-0.230193
41997	9.385812	-0.079323	2.303643	-0.554574	0.007452	-0.104554	-0.730858	0.223254	0.077211	0.708727	-0.152047	-0.645892	-0.239609
41998	9.422695	-0.157683	2.178807	-0.561217	0.101146	-0.099896	-0.731127	0.219850	0.075901	0.706978	-0.156089	-0.643015	-0.249700
41999	9.884164	-0.229336	2.394063	-0.551745	0.198902	-0.149851	-0.733102	0.216453	0.073897	0.706622	-0.159432	-0.638394	-0.260231
42000	11.134737	0.076709	3.118774	-0.566837	0.152400	-0.165404	-0.735069	0.211209	0.072155	0.704981	-0.162430	-0.634790	-0.271403
42001	10.196918	0.026486	2.646944	-0.569593	0.282175	-0.178795	-0.737028	0.204981	0.067285	0.705264	-0.165178	-0.628780	-0.282763
42002	9.302855	-0.098941	1.789247	-0.546319	0.188184	-0.167488	-0.740839	0.199184	0.062151	0.703915	-0.167643	-0.624598	-0.293729
42003	8.710611	0.439846	1.544787	-0.544408	0.158500	-0.078860	-0.741821	0.196353	0.060144	0.703083	-0.171981	-0.619982	-0.302851
42004	8.507155	1.029353	1.299242	-0.560199	0.009822	-0.166549	-0.743218	0.190675	0.060095	0.699268	-0.175699	-0.618068	-0.313283
42005	9.438177	1.257195	1.179458	-0.559801	-0.166798	-0.248390	-0.743760	0.182985	0.066822	0.693070	-0.180111	-0.618387	-0.323746
42006	10.305741	0.767923	1.116094	-0.545542	-0.183289	-0.315237	-0.744856	0.171595	0.076350	0.685733	-0.182945	-0.619592	-0.335273
42007	10.550657	0.526913	1.473689	-0.550148	-0.117857	-0.175918	-0.747387	0.163914	0.081675	0.680406	-0.187765	-0.618879	-0.344647
42008	10.105655	0.770459	1.705973	-0.564667	-0.016090	-0.070627	-0.747240	0.161769	0.086188	0.676514	-0.192696	-0.616585	-0.353582
42009	9.586933	1.258439	1.913878	-0.545416	0.003188	-0.026342	-0.746950	0.160777	0.085324	0.673554	-0.198429	-0.613571	-0.361223
42010	9.354794	1.357229	2.016998	-0.563882	0.011334	-0.123073	-0.749216	0.158510	0.085318	0.669449	-0.202471	-0.610983	-0.370869
42011	9.569658	1.336434	2.000027	-0.554767	-0.008933	-0.075914	-0.749221	0.159789	0.084907	0.665774	-0.207755	-0.608126	-0.379166
42012	9.421618	1.549418	1.896353	-0.545521	0.010695	-0.060001	-0.751914	0.157235	0.086035	0.662037	-0.212277	-0.605287	-0.387651
42013	9.369073	1.389297	1.748384	-0.541439	0.046226	-0.007117	-0.751197	0.156099	0.085592	0.659443	-0.217740	-0.601398	-0.395026
42014	9.230601	1.352105	1.845646	-0.546459	0.078021	0.063362	-0.751912	0.156953	0.085607	0.657334	-0.223195	-0.597006	-0.402095
42015	9.111812	1.343579	1.908731	-0.567089	0.106694	0.089455	-0.754059	0.160518	0.082543	0.655952	-0.229623	-0.591585	-0.408689
42016	9.121311	1.421223	1.965849	-0.560390	0.167964	0.085628	-0.752083	0.165364	0.076057	0.654875	-0.234750	-0.585676	-0.415950
42017	10.001626	1.316311	2.308993	-0.553262	0.149869	0.100127	-0.753516	0.168935	0.071003	0.653988	-0.240715	-0.579632	-0.422354
42018	10.806478	0.540372	2.722556	-0.533182	0.162451	0.098561	-0.753670	0.172357	0.066788	0.652932	-0.245634	-0.573840	-0.429012
42019	10.047046	0.134289	2.728105	-0.557646	0.182060	0.320875	-0.753552	0.179340	0.059631	0.654133	-0.253897	-0.566112	-0.432623
42020	9.178850	0.202239	2.670511	-0.546566	0.176013	0.374839	-0.751749	0.191290	0.052230	0.655372	-0.261978	-0.558523	-0.435783
42021	8.587634	0.383334	2.432459	-0.543280	0.136677	0.333454	-0.749806	0.203805	0.045543	0.656058	-0.270541	-0.551296	-0.438713
42022	8.727057	0.077443	2.358356	-0.558705	-0.007226	0.314689	-0.748431	0.215461	0.041403	0.654507	-0.279654	-0.546185	-0.441698
42023	9.540663	-0.034545	2.276354	-0.546657	-0.104304	0.294351	-0.745630	0.225827	0.039647	0.652004	-0.289904	-0.542177	-0.443724
42024	9.760824	-0.065450	2.194242	-0.564767	-0.111646	0.321653	-0.741975	0.235760	0.039582	0.649170	-0.300023	-0.538204	-0.445984
42025	9.466513	-0.124320	2.146961	-0.559018	-0.094123	0.369317	-0.740890	0.247683	0.040833	0.647176	-0.311091	-0.533388	-0.447083
42026	9.148041	-0.396358	2.000597	-0.555454	-0.108431	0.350776	-0.734826	0.259597	0.041195	0.644512	-0.321294	-0.529145	-0.448754
42027	9.103969	-0.885291	1.846620	-0.559188	-0.120692	0.311820	-0.731891	0.271231	0.042571	0.641521	-0.331929	-0.524910	-0.450271
42028	9.654181	-1.521926	1.862655	-0.530181	-0.173548	0.367361	-0.727811	0.281736	0.041090	0.638315	-0.342479	-0.521478	-0.450913
42029	10.040553	-1.709253	2.057553	-0.542625	-0.147683	0.406027	-0.722047	0.296768	0.043614	0.635804	-0.354083	-0.516967	-0.450693
42030	10.159420	-1.514593	2.383873	-0.546014	-0.063373	0.351540	-0.717256	0.307701	0.040715	0.633305	-0.363585	-0.511972	-0.452344
42031	9.497849	-1.212025	2.560207	-0.569681	0.002625	0.231327	-0.715024	0.318068	0.039248	0.630396	-0.372294	-0.506418	-0.455564
42032	9.073688	-1.350468	2.412493	-0.537265	-0.024112	0.176925	-0.712349	0.325178	0.034624	0.626635	-0.379471	-0.502175	-0.459511
42033	9.117139	-1.471965	2.353377	-0.541429	-0.068367	0.092219	-0.710952	0.331286	0.033260	0.621812	-0.386992	-0.498697	-0.463560
42034	9.405987	-1.594373	2.395438	-0.535310	-0.084201	0.049967	-0.708394	0.331561	0.034377	0.616161	-0.393350	-0.496098	-0.468517
42035	9.435158	-1.618968	2.357008	-0.552657	-0.074686	0.003709	-0.710113	0.333825	0.037816	0.610234	-0.400104	-0.493167	-0.473622
42036	9.329520	-1.570267	2.308275	-0.532935	-0.086888	-0.052615	-0.710671	0.330980	0.039775	0.603469	-0.405361	-0.491337	-0.479682
42037	9.355304	-1.513574	2.123950	-0.556700	-0.075307	-0.123714	-0.711517	0.327980	0.045704	0.596148	-0.410818	-0.489279	-0.486253
42038	9.457107	-1.538808	2.056431	-0.542117	-0.024167	-0.205224	-0.713638	0.324278	0.050076	0.588289	-0.413980	-0.487742	-0.494616
42039	9.486339	-1.655578	1.965866	-0.552587	0.071906	-0.262558	-0.716309	0.315743	0.056102	0.580914	-0.416477	-0.484985	-0.503860
42040	9.798744	-1.520689	2.205598	-0.552289	0.142377	-0.280610	-0.719547	0.308225	0.055765	0.573649	-0.417235	-0.481878	-0.514427
42041	10.525305	-1.314891	2.605894	-0.538794	0.151554	-0.297161	-0.725909	0.299005	0.056993	0.566627	-0.418307	-0.478453	-0.524439
42042	10.122772	-0.398329	2.666284	-0.545089	0.189485	-0.305397	-0.729562	0.288213	0.059034	0.559410	-0.418111	-0.474932	-0.535429
42043	9.858021	-0.122828	2.392909	-0.574185	0.211713	-0.358073	-0.733797	0.281557	0.056304	0.551800	-0.418193	-0.470789	-0.546799
42044	9.041409	-0.021987	2.235801	-0.527850	0.209659	-0.363858	-0.738005	0.268368	0.053787	0.544058	-0.416877	-0.467543	-0.558228
42045	8.876838	-0.212111	2.201895	-0.543742	0.106625	-0.322774	-0.741951	0.259853	0.054721	0.535890	-0.417955	-0.464410	-0.567855
42046	9.182275	0.024903	2.145676	-0.561058	-0.066607	-0.281124	-0.747583	0.245937	0.058162	0.526025	-0.420738	-0.462914	-0.576184
42047	9.410227	0.235941	2.109184	-0.534005	-0.112071	-0.245067	-0.751813	0.235402	0.068857	0.516607	-0.424782	-0.461448	-0.582875
42048	9.345124	0.530123	1.931996	-0.534403	-0.171477	-0.249982	-0.752074	0.228418	0.076582	0.506180	-0.428654	-0.460949	-0.589546
42049	9.315975	0.787916	1.769665	-0.560394	-0.243138	-0.280773	-0.753037	0.218294	0.089524	0.494714	-0.434015	-0.460703	-0.595519
42050	9.450128	0.967762	1.675650	-0.548116	-0.289661	-0.320098	-0.756410	0.206327	0.103175	0.482051	-0.438613	-0.461664	-0.601758
42051	9.644117	1.065208	1.606639	-0.537327	-0.309569	-0.312717	-0.755236	0.195200	0.117224	0.469568	-0.444045	-0.462480	-0.606994
42052	9.674078	1.168461	1.528117	-0.533418	-0.290189	-0.264996	-0.757753	0.182374	0.132559	0.457493	-0.448830	-0.462956	-0.612311
42053	9.892068	1.181013	1.435856	-0.535447	-0.285895	-0.336651	-0.757434	0.171532	0.146902	0.444743	-0.453535	-0.463649	-0.617688
42054	9.872923	1.263429	1.454294	-0.536591	-0.236470	-0.222844	-0.757255	0.160697	0.159260	0.433481	-0.457896	-0.463043	-0.622910
42055	9.991852	1.140927	1.310509	-0.549001	-0.215142	-0.182412	-0.758365	0.152432	0.168396	0.423006	-0.463098	-0.461407	-0.627463
42056	9.949674	1.028174	1.403653	-0.548448	-0.154364	-0.130612	-0.758044	0.142174	0.178066	0.413408	-0.467240	-0.458966	-0.632559
42057	9.645086	1.280665	1.275581	-0.566079	-0.108148	-0.054163	-0.757743	0.137325	0.184108	0.405250	-0.472278	-0.454909	-0.637012
42058	9.427393	1.450176	1.107239	-0.567679	-0.083070	-0.038427	-0.757455	0.135606	0.188198	0.397180	-0.476397	-0.450665	-0.642024
42059	9.286278	1.447605	0.940714	-0.549212	-0.032600	-0.050927	-0.757163	0.133323	0.191432	0.389788	-0.480242	-0.446110	-0.646853
42060	9.328427	1.562806	0.852376	-0.543522	-0.016798	-0.006698	-0.758865	0.132192	0.190867	0.382859	-0.483492	-0.441251	-0.651883
42061	10.387949	1.427186	1.103793	-0.560235	-0.070749	0.002471	-0.758020	0.133602	0.193568	0.375612	-0.488289	-0.436257	-0.655873
42062	10.714252	1.261839	1.274361	-0.523650	-0.047810	0.039951	-0.756882	0.133311	0.194832	0.369126	-0.492098	-0.431358	-0.659936
42063	9.886647	0.425131	1.149479	-0.551621	0.010184	0.201770	-0.755606	0.134014	0.195964	0.365213	-0.497394	-0.423816	-0.663022
42064	9.306269	0.027254	1.101532	-0.565726	0.015672	0.289868	-0.755781	0.141252	0.197459	0.362076	-0.502713	-0.415338	-0.666089
42065	9.071526	0.269727	0.987978	-0.565672	0.029221	0.284466	-0.752825	0.148490	0.196945	0.359197	-0.508465	-0.406524	-0.668714
42066	9.314943	0.215142	1.007594	-0.549795	0.010298	0.180422	-0.751565	0.153030	0.197550	0.354625	-0.512738	-0.399318	-0.672225
42067	9.846644	0.058001	1.151213	-0.541813	-0.011201	0.168345	-0.751154	0.156436	0.198009	0.350035	-0.517830	-0.392188	-0.674920
42068	10.117442	-0.041544	1.352536	-0.531863	0.008964	0.127677	-0.750882	0.158697	0.201007	0.344845	-0.521476	-0.385706	-0.678510
42069	9.949533	-0.301207	1.403990	-0.544320	0.048700	0.120140	-0.750319	0.160258	0.201019	0.339987	-0.525313	-0.378515	-0.682042
42070	9.668952	-0.359558	1.453347	-0.546251	0.030700	0.114853	-0.748905	0.161959	0.201026	0.334567	-0.528567	-0.371749	-0.685919
42071	9.506499	-0.374427	1.231408	-0.546401	0.003740	0.106146	-0.747205	0.164236	0.198485	0.329105	-0.532843	-0.364871	-0.688939
42072	9.729487	-0.400834	1.098493	-0.544785	-0.024957	0.094005	-0.748642	0.167073	0.200511	0.322931	-0.536594	-0.358648	-0.692210
42073	9.786755	-0.371572	1.197169	-0.542980	-0.003008	0.057632	-0.746371	0.168203	0.200789	0.316726	-0.540508	-0.352288	-0.695291
42074	9.843661	-0.264437	1.379555	-0.531994	0.033217	0.031900	-0.746662	0.169335	0.202079	0.310169	-0.542823	-0.346475	-0.699352
42075	9.722252	-0.287326	1.462136	-0.530966	0.060336	0.019329	-0.747518	0.170193	0.200819	0.303952	-0.545418	-0.340207	-0.703130
42076	9.697879	-0.388803	1.443969	-0.545563	0.049636	0.013899	-0.746094	0.170197	0.198681	0.297042	-0.547357	-0.334233	-0.707428
42077	9.712249	-0.408199	1.448999	-0.533722	0.060489	0.003355	-0.746663	0.170484	0.198122	0.290520	-0.549768	-0.328007	-0.711171
42078	9.697620	-0.466173	1.439999	-0.555621	0.043487	0.001424	-0.746523	0.171487	0.195580	0.283215	-0.551659	-0.321999	-0.715387
42079	9.673554	-0.369103	1.477613	-0.539361	0.040851	-0.014287	-0.747227	0.170216	0.193871	0.276201	-0.554174	-0.315908	-0.718892
42080	9.719280	-0.364437	1.496832	-0.539417	0.033664	-0.016004	-0.748940	0.171933	0.191209	0.268696	-0.555889	-0.310318	-0.722836
42081	9.707604	-0.330738	1.462640	-0.524719	0.055130	-0.006230	-0.750075	0.171802	0.188807	0.262003	-0.558075	-0.304190	-0.726206
42082	9.668015	-0.383040	1.562356	-0.539419	0.039141	-0.024900	-0.748939	0.172370	0.187953	0.254342	-0.559547	-0.298612	-0.730102
42083	9.667976	-0.373312	1.571913	-0.549303	0.042551	0.001503	-0.748510	0.171944	0.187520	0.247368	-0.561989	-0.292019	-0.733282
42084	9.633681	-0.382385	1.632475	-0.548384	0.042492	0.006811	-0.747656	0.172664	0.184119	0.240028	-0.563531	-0.285883	-0.736946
42085	9.678937	-0.362790	1.719191	-0.547529	0.038919	0.003312	-0.747225	0.171960	0.181840	0.233037	-0.565926	-0.279228	-0.739901
42086	9.635508	-0.299496	1.747542	-0.548484	0.040842	-0.009983	-0.749075	0.172827	0.178745	0.225380	-0.567283	-0.273236	-0.743462
42087	9.657577	-0.287793	1.708717	-0.545869	0.024656	-0.014268	-0.749937	0.174530	0.179620	0.218026	-0.569678	-0.266791	-0.746160
42088	9.672200	-0.314667	1.677582	-0.557819	0.018714	-0.047986	-0.748795	0.173820	0.178753	0.209520	-0.571081	-0.261140	-0.749516
42089	9.686702	-0.343867	1.660972	-0.541397	0.017542	-0.026556	-0.749353	0.171410	0.177881	0.201958	-0.573388	-0.254858	-0.751988
42090	9.650702	-0.290469	1.660425	-0.554125	0.021278	-0.034690	-0.750777	0.171984	0.177048	0.193652	-0.574684	-0.249051	-0.755123
42091	9.628838	-0.268397	1.689206	-0.548652	0.026663	-0.035547	-0.750769	0.169993	0.177878	0.185880	-0.576729	-0.242658	-0.757594
42092	9.652550	-0.241537	1.756538	-0.552292	0.030318	-0.039145	-0.750045	0.167441	0.176286	0.177522	-0.577736	-0.236849	-0.760664
42093	9.695930	-0.258729	1.756672	-0.563136	0.041218	-0.042871	-0.750907	0.169433	0.175605	0.169505	-0.579462	-0.230199	-0.763217
42094	9.632606	-0.289386	1.815096	-0.576857	0.025956	-0.042957	-0.751604	0.166598	0.174446	0.160737	-0.580472	-0.224027	-0.766177
42095	9.608769	-0.270082	1.785914	-0.531464	0.017564	-0.035299	-0.750611	0.167166	0.173877	0.153064	-0.582376	-0.217786	-0.768101
42096	9.613743	-0.212048	1.794926	-0.555875	0.035664	-0.031264	-0.752026	0.166040	0.171892	0.144716	-0.583093	-0.211728	-0.770864
42097	9.638029	-0.222020	1.770839	-0.550463	0.032093	-0.037366	-0.752735	0.165476	0.171183	0.136826	-0.584712	-0.205114	-0.772864
42098	9.667250	-0.135135	1.779497	-0.555956	0.024870	-0.032062	-0.753726	0.164628	0.170615	0.128381	-0.585466	-0.199057	-0.775322
42099	9.662498	-0.135166	1.769837	-0.548588	0.039218	-0.028526	-0.752869	0.163774	0.170599	0.120649	-0.586893	-0.192298	-0.777189
42100	9.570949	-0.100782	1.764743	-0.545067	0.024841	-0.035487	-0.753145	0.162074	0.169449	0.112245	-0.587484	-0.186413	-0.779432
42101	9.594803	-0.095857	1.803321	-0.545165	0.014095	-0.042496	-0.754284	0.162937	0.166915	0.104216	-0.589128	-0.179881	-0.780839
42102	9.638431	-0.028399	1.812176	-0.559723	0.012370	-0.042638	-0.754287	0.164081	0.164659	0.095450	-0.589793	-0.173847	-0.782822
42103	9.660226	0.005346	1.819020	-0.539715	0.017684	-0.042429	-0.753575	0.163649	0.165925	0.087477	-0.591255	-0.167351	-0.784065
42104	9.660316	0.063457	1.835287	-0.564394	0.007201	-0.065647	-0.754421	0.161948	0.165347	0.078249	-0.591802	-0.161495	-0.785855
42105	9.600351	0.082928	1.796485	-0.545320	0.014449	-0.080515	-0.755548	0.159248	0.166745	0.069580	-0.593080	-0.155331	-0.786948
42106	9.610718	0.101683	1.714099	-0.554410	0.005383	-0.069057	-0.756396	0.157974	0.166171	0.060387	-0.593493	-0.149646	-0.788496
42107	9.702208	0.101288	1.742980	-0.563540	0.007375	-0.084197	-0.757238	0.155130	0.167848	0.051407	-0.594775	-0.143216	-0.789360
42108	9.658629	0.159856	1.788299	-0.539938	0.010918	-0.090139	-0.756798	0.152580	0.165550	0.042049	-0.594889	-0.137979	-0.790760
42109	9.630004	0.164613	1.747203	-0.552653	0.010994	-0.092061	-0.756499	0.149170	0.165795	0.033073	-0.595956	-0.131780	-0.791439
42110	9.654119	0.183871	1.759038	-0.548920	0.025347	-0.086791	-0.757486	0.147041	0.166205	0.023683	-0.595724	-0.126331	-0.792839
42111	9.649682	0.251466	1.741374	-0.525311	0.025237	-0.086505	-0.760177	0.144636	0.165209	0.015153	-0.596448	-0.120462	-0.793416
42112	9.591434	0.305429	1.808513	-0.530768	0.028892	-0.090138	-0.759028	0.142221	0.164607	0.005924	-0.596015	-0.115322	-0.794627
42113	9.610636	0.218118	1.780463	-0.556152	0.032593	-0.087810	-0.760728	0.140810	0.163046	-0.002978	-0.596508	-0.108951	-0.795172
42114	9.661093	0.271320	1.835383	-0.539849	0.025265	-0.082252	-0.759147	0.137400	0.162431	-0.012206	-0.596022	-0.103557	-0.796169
42115	9.613024	0.329643	1.837213	-0.559674	0.044140	-0.067563	-0.760419	0.135702	0.161572	-0.020803	-0.596249	-0.096867	-0.796662
42116	9.595772	0.344586	1.890233	-0.556976	0.041421	-0.067519	-0.761258	0.132872	0.158997	-0.029971	-0.595400	-0.091015	-0.797695
42117	9.600315	0.388425	1.947735	-0.545191	0.044132	-0.074471	-0.762107	0.132027	0.157578	-0.038500	-0.595500	-0.084616	-0.797959
42118	9.602839	0.407714	1.942684	-0.548839	0.045100	-0.079825	-0.762099	0.130181	0.157416	-0.047761	-0.594443	-0.079033	-0.798818
42119	9.614598	0.400616	1.978995	-0.543363	0.039491	-0.060264	-0.762943	0.128485	0.155562	-0.056040	-0.594522	-0.072471	-0.798844
42120	9.605700	0.465520	1.913036	-0.561540	0.039614	-0.064007	-0.764221	0.128495	0.153304	-0.065204	-0.593434	-0.066484	-0.799478
42121	9.615410	0.479960	1.912862	-0.561515	0.043203	-0.062255	-0.765203	0.125663	0.151581	-0.073713	-0.593310	-0.059645	-0.799370
42122	9.591292	0.494643	1.917563	-0.535072	0.054699	-0.052289	-0.766053	0.125103	0.149881	-0.082349	-0.591903	-0.053961	-0.799973
42123	9.653744	0.504190	1.960871	-0.549523	0.064597	-0.042776	-0.765622	0.124539	0.148312	-0.090365	-0.591364	-0.047102	-0.799940
42124	9.595704	0.533740	1.989618	-0.538575	0.073548	-0.042712	-0.765901	0.123840	0.145046	-0.098861	-0.589539	-0.041279	-0.800604
42125	9.581126	0.582396	2.025343	-0.548523	0.078936	-0.035783	-0.767320	0.123711	0.142221	-0.106724	-0.588666	-0.034371	-0.800563
42126	9.571154	0.563321	2.056984	-0.552069	0.089697	-0.028819	-0.766749	0.123718	0.139665	-0.115131	-0.586444	-0.028204	-0.801270
42127	9.582939	0.582869	2.102665	-0.548363	0.094949	-0.013767	-0.767740	0.123163	0.136548	-0.122612	-0.585217	-0.021068	-0.801276
42128	9.560822	0.612420	2.167612	-0.541076	0.101226	-0.014608	-0.768029	0.124734	0.134015	-0.130641	-0.582724	-0.014941	-0.801962
42129	9.562951	0.646576	2.220392	-0.555642	0.089437	0.001219	-0.769446	0.124757	0.128073	-0.137950	-0.581462	-0.007495	-0.801758
42130	9.517170	0.617710	2.196609	-0.537640	0.071502	-0.017934	-0.769738	0.127038	0.125690	-0.145980	-0.579340	-0.001389	-0.801906
42131	9.555847	0.554385	2.158600	-0.559385	0.075166	-0.012901	-0.769735	0.126475	0.123983	-0.153540	-0.578185	0.005993	-0.801306
42132	9.570493	0.646286	2.181720	-0.541142	0.083980	-0.000343	-0.770871	0.126772	0.121018	-0.161307	-0.575736	0.012311	-0.801471
42133	9.517543	0.665895	2.171906	-0.541054	0.100225	-0.003989	-0.771300	0.127632	0.118904	-0.168495	-0.574135	0.019416	-0.801000
42134	9.541153	0.666169	2.239535	-0.570156	0.102263	-0.014956	-0.771587	0.129210	0.114387	-0.176809	-0.571183	0.025959	-0.801133
42135	9.535725	0.686083	2.326316	-0.566427	0.120254	-0.014140	-0.772439	0.129362	0.111843	-0.184437	-0.569071	0.033271	-0.800646
42136	9.491811	0.691587	2.389143	-0.551953	0.120314	-0.029022	-0.772724	0.130371	0.107603	-0.192747	-0.565780	0.039281	-0.800749
42137	9.437965	0.624647	2.452793	-0.560978	0.129356	-0.029205	-0.772139	0.127833	0.101760	-0.200534	-0.563440	0.046282	-0.800112
42138	9.452167	0.605389	2.479571	-0.551913	0.140350	-0.053938	-0.774125	0.126993	0.099499	-0.209225	-0.559729	0.051912	-0.800146
42139	9.432634	0.591147	2.501505	-0.555577	0.127621	-0.039755	-0.774398	0.125304	0.095230	-0.217084	-0.557335	0.058698	-0.799254
42140	9.388588	0.621002	2.593060	-0.552045	0.114999	-0.041415	-0.776095	0.123470	0.092531	-0.225508	-0.553894	0.064555	-0.798861
42141	9.407962	0.628100	2.588122	-0.553076	0.095184	-0.041300	-0.778084	0.123628	0.089146	-0.233288	-0.551925	0.071404	-0.797406
42142	9.388622	0.674310	2.614214	-0.544905	0.093293	-0.035884	-0.778076	0.122648	0.085025	-0.241475	-0.548739	0.077280	-0.796620
42143	9.366728	0.723073	2.659614	-0.543298	0.065417	-0.042772	-0.776501	0.120808	0.082016	-0.249089	-0.547191	0.084069	-0.794651
42144	9.378654	0.735234	2.683628	-0.548724	0.065363	-0.033986	-0.776506	0.122088	0.081462	-0.257200	-0.544313	0.090132	-0.793378
42145	9.337743	0.786307	2.692779	-0.548760	0.060855	-0.033961	-0.778770	0.119830	0.078621	-0.264688	-0.542694	0.097088	-0.791200
42146	9.296404	0.755299	2.717346	-0.548893	0.046561	-0.048042	-0.779900	0.118419	0.076914	-0.272939	-0.540027	0.103067	-0.789463
42147	9.359045	0.754995	2.731765	-0.560843	0.021349	-0.042707	-0.779609	0.117286	0.075766	-0.280575	-0.538879	0.110287	-0.786590
42148	9.387940	0.776686	2.750816	-0.554480	0.021290	-0.039086	-0.780036	0.117576	0.074071	-0.288639	-0.536446	0.116552	-0.784429
42149	9.330109	0.772126	2.736445	-0.538214	0.006790	-0.038819	-0.778751	0.116579	0.074050	-0.295890	-0.535544	0.123491	-0.781276
42150	9.305982	0.784393	2.741174	-0.538295	-0.000324	-0.049395	-0.778175	0.114876	0.073461	-0.303836	-0.533458	0.129479	-0.778679
42151	9.383130	0.810643	2.764943	-0.549199	-0.003947	-0.040636	-0.779739	0.114881	0.072906	-0.311159	-0.532558	0.136578	-0.775182
42152	9.390426	0.844494	2.774222	-0.546415	0.006854	-0.040664	-0.779731	0.112890	0.073736	-0.319017	-0.530178	0.142698	-0.772513
42153	9.366124	0.781748	2.765288	-0.557353	0.003377	-0.049630	-0.779731	0.112891	0.073594	-0.326534	-0.529033	0.149720	-0.768819
42154	9.339815	0.854451	2.769345	-0.530989	-0.003257	-0.027161	-0.780009	0.111759	0.072450	-0.333928	-0.526758	0.155766	-0.765999
42155	9.335192	0.897954	2.764033	-0.538412	-0.014716	-0.051058	-0.778865	0.110335	0.072851	-0.341161	-0.525919	0.162535	-0.761972
42156	9.354773	0.880640	2.720702	-0.549239	-0.013004	-0.035268	-0.779144	0.108913	0.073547	-0.348777	-0.523585	0.168790	-0.758764
42157	9.388591	0.887677	2.720578	-0.563781	-0.011080	-0.040750	-0.778579	0.109476	0.074683	-0.356075	-0.522378	0.175955	-0.754568
42158	9.359832	0.931332	2.715296	-0.540220	-0.018386	-0.042198	-0.779570	0.108627	0.074398	-0.363612	-0.520101	0.181988	-0.751107
42159	9.425261	0.930708	2.681384	-0.545746	-0.027296	-0.049271	-0.779996	0.108201	0.074680	-0.370733	-0.519192	0.188829	-0.746552
42160	9.389148	0.984198	2.695335	-0.545699	-0.014629	-0.055541	-0.779272	0.105504	0.073796	-0.378469	-0.516759	0.194722	-0.742836
42161	9.348080	0.984487	2.700219	-0.553019	-0.025443	-0.052031	-0.780695	0.105504	0.074657	-0.385652	-0.515670	0.201542	-0.738064
42162	9.360063	0.986904	2.712259	-0.551151	-0.021935	-0.042297	-0.779830	0.102657	0.076038	-0.393141	-0.513139	0.207648	-0.734174
