# Supplementary material for: Identification of Haptic Based Guiding Using Hard Reins
Source: PLoS One. 2015 Jul 22;10(7):e0132020. doi: 10.1371/journal.pone.0132020 (PMC4511788; doi:10.1371/journal.pone.0132020)
Supplement: S9 File — (ZIP) [file pone.0132020.s009.zip › Exp2_MotionData2/Subject10/path3/T7/fh7.txt]

// Start Time: 0
// Sample rate: 25.0Hz
// Scenario: 4.9
// Firmware Version: 2.6.1
Counter	Acc_X	Acc_Y	Acc_Z	Gyr_X	Gyr_Y	Gyr_Z	Mag_X	Mag_Y	Mag_Z	Quat_w	Quat_x	Quat_y	Quat_z
41654	0.393138	-9.881352	-0.680448	0.007585	0.033534	-0.006697	0.220862	0.628388	-0.106643	-0.662347	0.693420	0.216798	-0.182930
41655	0.449367	-9.785562	-0.675025	-0.022954	0.021204	0.015949	0.220589	0.628944	-0.105321	-0.662062	0.693837	0.216446	-0.182797
41656	0.383953	-9.814032	-0.713243	-0.059669	0.029947	0.026302	0.222713	0.628655	-0.105356	-0.661246	0.694838	0.215972	-0.182512
41657	0.225418	-9.697229	-0.676884	-0.098137	0.028228	0.024323	0.224564	0.628227	-0.102763	-0.659907	0.696315	0.215686	-0.182065
41658	0.253518	-9.822302	-0.604057	-0.080285	0.029944	0.031473	0.223221	0.629065	-0.099321	-0.658782	0.697607	0.215212	-0.181756
41659	0.229418	-9.817148	-0.553317	-0.024826	0.028203	0.032760	0.225194	0.631274	-0.098279	-0.658432	0.698149	0.214538	-0.181739
41660	0.302541	-9.721579	-0.576884	-0.032000	0.038664	0.040674	0.225729	0.629605	-0.096728	-0.657982	0.698874	0.213643	-0.181635
41661	0.248642	-9.827214	-0.649737	-0.013115	0.028256	0.017860	0.225988	0.630436	-0.096330	-0.657850	0.699196	0.213133	-0.181472
41662	0.262744	-9.880332	-0.679311	-0.024818	0.017725	0.030939	0.225861	0.629048	-0.095555	-0.657445	0.699706	0.212627	-0.181566
41663	0.335310	-9.861818	-0.732600	-0.044440	0.007245	0.015762	0.227849	0.628898	-0.094799	-0.656791	0.700356	0.212539	-0.181533
41664	0.333895	-9.722280	-0.726177	-0.046228	0.000246	0.013990	0.227570	0.630287	-0.093205	-0.656073	0.701012	0.212574	-0.181555
41665	0.374961	-9.720210	-0.731314	-0.017555	0.007259	0.007163	0.228634	0.628892	-0.091660	-0.655826	0.701272	0.212514	-0.181516
41666	0.321372	-9.784743	-0.733997	-0.048020	-0.010242	0.011286	0.228369	0.628199	-0.090613	-0.655048	0.701902	0.212728	-0.181640
41667	0.330997	-9.789622	-0.731733	-0.076644	0.003741	0.013768	0.227824	0.630006	-0.089274	-0.653931	0.702950	0.212840	-0.181480
41668	0.345285	-9.818525	-0.708154	-0.049846	0.004594	0.022767	0.229423	0.628470	-0.088788	-0.653146	0.703703	0.212710	-0.181543
41669	0.256374	-9.755466	-0.764345	-0.052457	0.010784	0.010475	0.230607	0.629851	-0.088268	-0.652411	0.704442	0.212689	-0.181340
41670	0.283526	-9.673836	-0.744413	-0.030094	0.007276	0.010634	0.230730	0.630127	-0.086035	-0.651959	0.704896	0.212618	-0.181286
41671	0.227089	-9.798512	-0.757377	0.005702	0.014306	0.010912	0.230201	0.629018	-0.084463	-0.652059	0.704888	0.212335	-0.181286
41672	0.268000	-9.818097	-0.765165	-0.024698	0.023042	0.008943	0.230989	0.629290	-0.082634	-0.651758	0.705322	0.212059	-0.181007
41673	0.191227	-9.747762	-0.770905	-0.023794	0.028315	0.009006	0.230457	0.630127	-0.083799	-0.651510	0.705740	0.211727	-0.180660
41674	0.274097	-9.640219	-0.787208	-0.006817	0.031780	0.016190	0.229925	0.629990	-0.083005	-0.651468	0.705999	0.211180	-0.180438
41675	0.287057	-9.852157	-0.842632	0.012949	0.038834	0.000452	0.231252	0.629427	-0.082243	-0.651814	0.705939	0.210701	-0.179982
41676	0.258362	-9.813373	-0.817904	0.005814	0.045842	-0.003083	0.231251	0.629427	-0.081981	-0.652081	0.706005	0.210189	-0.179356
41677	0.219697	-9.817822	-0.798394	0.029126	0.054626	-0.011683	0.231535	0.626650	-0.082800	-0.652765	0.705737	0.209618	-0.178586
41678	0.178548	-9.831888	-0.783780	0.068466	0.030150	-0.013238	0.231658	0.628593	-0.083177	-0.653885	0.704885	0.209230	-0.178312
41679	0.123099	-9.817183	-0.836009	0.034476	0.037164	-0.011677	0.229141	0.628746	-0.084449	-0.654568	0.704485	0.208863	-0.177815
41680	0.268243	-9.780003	-0.892113	0.005881	0.016155	-0.024333	0.229675	0.628466	-0.084985	-0.654784	0.704352	0.209043	-0.177336
41681	0.191053	-9.769637	-0.845662	0.018380	0.005667	-0.022493	0.228343	0.630140	-0.086261	-0.655142	0.704009	0.209299	-0.177073
41682	0.179056	-9.759826	-0.814201	0.034380	0.002118	-0.001236	0.229400	0.630133	-0.084965	-0.655620	0.703551	0.209229	-0.177206
41683	0.224721	-9.789151	-0.848580	-0.041651	-0.004894	-0.007122	0.228475	0.629861	-0.085478	-0.655030	0.704025	0.209618	-0.177043
41684	0.265862	-9.777380	-0.827169	-0.012107	0.002103	-0.009535	0.227538	0.630420	-0.084014	-0.654882	0.704140	0.209835	-0.176878
41685	0.234493	-9.774671	-0.807639	0.059527	0.014398	-0.018652	0.226217	0.630151	-0.085178	-0.655836	0.703310	0.209776	-0.176717
41686	0.190987	-9.777029	-0.903430	-0.001343	0.016143	-0.009381	0.227548	0.629728	-0.085991	-0.655898	0.703335	0.209766	-0.176399
41687	0.224769	-9.779779	-0.930191	-0.029971	0.024875	-0.006925	0.228072	0.630418	-0.085204	-0.655586	0.703771	0.209721	-0.175869
41688	0.347781	-9.799985	-0.931485	-0.028209	0.028324	0.000108	0.227537	0.630698	-0.084274	-0.655288	0.704231	0.209510	-0.175389
41689	0.325914	-9.819020	-0.919497	-0.044295	0.031832	-0.003518	0.228588	0.631246	-0.082184	-0.654786	0.704898	0.209380	-0.174741
41690	0.292706	-9.736831	-0.870197	-0.099816	0.022174	0.003117	0.228183	0.630970	-0.079818	-0.653441	0.706286	0.209451	-0.174081
41691	0.292588	-9.758022	-0.721425	-0.019323	0.016037	0.004555	0.228061	0.629166	-0.079703	-0.653197	0.706603	0.209327	-0.173865
41692	0.253397	-9.834747	-0.741196	0.003026	0.035286	0.014477	0.228584	0.629301	-0.077741	-0.653319	0.706739	0.208706	-0.173597
41693	0.239479	-9.755231	-0.730548	-0.003259	0.030027	0.017957	0.228580	0.630550	-0.078647	-0.653318	0.706945	0.208150	-0.173429
41694	0.278079	-9.760359	-0.735747	0.005706	0.024782	0.012704	0.228847	0.629855	-0.078002	-0.653438	0.706999	0.207692	-0.173307
41695	0.359839	-9.806855	-0.787460	0.000445	0.035313	-0.006715	0.228846	0.630271	-0.078522	-0.653600	0.707069	0.207403	-0.172756
41696	0.267943	-9.823179	-0.854152	-0.010314	0.018723	-0.005065	0.229900	0.631098	-0.077743	-0.653530	0.707239	0.207326	-0.172416
41697	0.336233	-9.732015	-0.757554	0.018284	0.007310	-0.003140	0.230974	0.630261	-0.080130	-0.653817	0.706992	0.207293	-0.172381
41698	0.263656	-9.750668	-0.749932	0.050485	0.002088	-0.002906	0.230049	0.629155	-0.079340	-0.654531	0.706318	0.207192	-0.172557
41699	0.292429	-9.779714	-0.736093	0.059394	-0.006683	0.002399	0.229661	0.628603	-0.081177	-0.655324	0.705503	0.207120	-0.172963
41700	0.306639	-9.818356	-0.751081	0.009362	0.010828	-0.008488	0.229265	0.628050	-0.080914	-0.655511	0.705374	0.207128	-0.172774
41701	0.306800	-9.796635	-0.726798	0.004041	0.005600	-0.020878	0.228461	0.629998	-0.081932	-0.655657	0.705228	0.207414	-0.172473
41702	0.292667	-9.746077	-0.747726	0.026408	0.014355	-0.017144	0.228202	0.629444	-0.082722	-0.656128	0.704849	0.207444	-0.172195
41703	0.273257	-9.758033	-0.774134	0.041649	0.014385	-0.023197	0.227404	0.629310	-0.081923	-0.656847	0.704230	0.207517	-0.171895
41704	0.284929	-9.813521	-0.798907	0.016567	0.014365	-0.016345	0.227673	0.629309	-0.082977	-0.657178	0.703986	0.207560	-0.171579
41705	0.307464	-9.700718	-0.821840	-0.027279	0.009098	-0.015785	0.227010	0.629312	-0.083099	-0.656876	0.704287	0.207835	-0.171165
41706	0.302108	-9.775155	-0.793808	-0.016595	0.003827	-0.006929	0.227002	0.629589	-0.081127	-0.656664	0.704481	0.207998	-0.170984
41707	0.304296	-9.808671	-0.736529	-0.005828	-0.003157	-0.017459	0.225931	0.631121	-0.081095	-0.656618	0.704452	0.208383	-0.170811
41708	0.340893	-9.756068	-0.745853	0.005758	-0.003189	-0.006800	0.226870	0.629590	-0.081518	-0.656691	0.704328	0.208562	-0.170825
41709	0.355059	-9.799631	-0.796949	0.018334	0.000343	-0.015520	0.226602	0.630702	-0.082553	-0.656993	0.704001	0.208792	-0.170728
41710	0.292061	-9.828113	-0.832785	0.002236	-0.015372	-0.020967	0.224607	0.631268	-0.081861	-0.657013	0.703823	0.209344	-0.170714
41711	0.350115	-9.814164	-0.842740	0.002179	0.000321	-0.003302	0.224753	0.629741	-0.083322	-0.657042	0.703762	0.209457	-0.170711
41712	0.263138	-9.818449	-0.892511	-0.037212	-0.010161	-0.000076	0.223818	0.630857	-0.083297	-0.656455	0.704204	0.209789	-0.170740
41713	0.285684	-9.707720	-0.807311	-0.030031	-0.004923	-0.005277	0.225273	0.630570	-0.081616	-0.656011	0.704544	0.210107	-0.170653
41714	0.268644	-9.726815	-0.802577	-0.013954	-0.006677	0.000122	0.223804	0.631827	-0.080793	-0.655769	0.704698	0.210292	-0.170716
41715	0.244155	-9.774702	-0.793302	0.005796	-0.003133	-0.013823	0.224338	0.631686	-0.081459	-0.655866	0.704539	0.210581	-0.170647
41716	0.306695	-9.808888	-0.801445	0.032564	0.002066	0.003989	0.222485	0.630585	-0.081048	-0.656301	0.704128	0.210444	-0.170839
41717	0.311632	-9.794443	-0.784498	0.011107	0.003814	0.000315	0.224080	0.630160	-0.081208	-0.656454	0.703982	0.210422	-0.170882
41718	0.321345	-9.785074	-0.842157	-0.022924	-0.002327	0.007094	0.222743	0.631416	-0.080256	-0.656079	0.704298	0.210487	-0.170940
41719	0.307210	-9.736746	-0.805427	-0.031846	0.007299	0.003553	0.222742	0.632249	-0.081429	-0.655628	0.704743	0.210519	-0.170797
41720	0.345575	-9.775466	-0.784572	-0.008572	-0.011939	-0.005179	0.223672	0.631411	-0.080401	-0.655455	0.704784	0.210838	-0.170894
41721	0.301657	-9.837736	-0.808944	-0.031848	-0.017180	-0.003604	0.222470	0.632528	-0.079978	-0.654925	0.705115	0.211291	-0.171003
41722	0.343440	-9.736918	-0.769690	-0.024677	-0.017192	-0.007069	0.222738	0.631276	-0.078682	-0.654510	0.705342	0.211756	-0.171079
41723	0.302338	-9.743814	-0.769415	-0.013907	-0.010165	-0.012241	0.222465	0.632388	-0.078142	-0.654294	0.705423	0.212176	-0.171053
41724	0.307058	-9.758364	-0.796061	0.011099	-0.010179	-0.001489	0.222064	0.633223	-0.078652	-0.654394	0.705228	0.212351	-0.171257
41725	0.361921	-9.852640	-0.809635	0.021832	-0.018933	-0.003240	0.222475	0.631278	-0.079203	-0.654614	0.704848	0.212635	-0.171626
41726	0.403024	-9.843538	-0.874779	0.040607	-0.017189	0.002181	0.221289	0.630730	-0.080766	-0.655087	0.704258	0.212750	-0.172103
41727	0.378901	-9.838664	-0.915374	0.004867	-0.024156	-0.009551	0.220757	0.631289	-0.081277	-0.655064	0.704058	0.213252	-0.172388
41728	0.417807	-9.800541	-0.934499	-0.030110	-0.013724	0.012258	0.222085	0.631282	-0.081560	-0.654520	0.704448	0.213423	-0.172646
41729	0.369459	-9.809600	-0.874099	-0.020284	-0.025966	0.010534	0.221289	0.631425	-0.081678	-0.654063	0.704659	0.213755	-0.173108
41730	0.297026	-9.808938	-0.842221	-0.026508	-0.024183	0.001705	0.220764	0.630456	-0.081679	-0.653559	0.704919	0.214205	-0.173397
41731	0.268092	-9.803798	-0.808264	-0.030981	-0.020683	0.001694	0.222205	0.632390	-0.079844	-0.653003	0.705249	0.214627	-0.173627
41732	0.256346	-9.758003	-0.807636	-0.033700	-0.017202	0.010511	0.221279	0.631145	-0.078530	-0.652401	0.705670	0.214866	-0.173883
41733	0.205541	-9.769751	-0.845788	-0.010325	-0.008373	-0.010421	0.221537	0.632532	-0.078520	-0.652232	0.705720	0.215221	-0.173876
41734	0.224998	-9.750645	-0.840930	-0.022882	-0.013646	-0.005247	0.222335	0.632389	-0.078927	-0.651850	0.705940	0.215611	-0.173934
41735	0.287714	-9.760728	-0.831973	0.016475	-0.019781	-0.005003	0.221534	0.633365	-0.079168	-0.651991	0.705623	0.215941	-0.174279
41736	0.325670	-9.854923	-0.862225	0.014683	-0.004922	0.000295	0.221545	0.632255	-0.080492	-0.652156	0.705406	0.216012	-0.174452
41737	0.345525	-9.780467	-0.847119	-0.003217	0.009051	0.005511	0.220347	0.632539	-0.079814	-0.652108	0.705492	0.215886	-0.174442
41738	0.379508	-9.756620	-0.827911	0.005697	-0.008465	0.007269	0.221418	0.631562	-0.081022	-0.652106	0.705410	0.215936	-0.174717
41739	0.345252	-9.818922	-0.837945	0.020047	-0.003184	0.001222	0.222475	0.632251	-0.080768	-0.652350	0.705129	0.215950	-0.174924
41740	0.267598	-9.871292	-0.857105	0.002132	0.007320	0.009073	0.220890	0.631149	-0.081018	-0.652361	0.705157	0.215778	-0.174981
41741	0.282914	-9.755939	-0.851104	-0.030964	0.005558	0.007082	0.222482	0.630585	-0.080260	-0.651902	0.705597	0.215771	-0.174924
41742	0.266327	-9.712438	-0.826426	0.002214	0.005605	-0.009405	0.220619	0.631983	-0.080743	-0.651971	0.705537	0.215886	-0.174769
41743	0.283092	-9.731812	-0.826794	-0.012961	0.010861	-0.015674	0.221940	0.632392	-0.079971	-0.651869	0.705662	0.216065	-0.174421
41744	0.297149	-9.792071	-0.832415	-0.005808	0.002115	-0.017432	0.221808	0.631698	-0.078926	-0.651840	0.705664	0.216354	-0.174163
41745	0.336396	-9.708079	-0.795736	0.011119	0.016053	0.002132	0.222071	0.632391	-0.079317	-0.652041	0.705568	0.216129	-0.174080
41746	0.385061	-9.655638	-0.826798	0.030869	0.019578	-0.010051	0.220890	0.631288	-0.081410	-0.652575	0.705179	0.215977	-0.173848
41747	0.365018	-9.756529	-0.834995	0.044285	0.017841	-0.009974	0.220759	0.631289	-0.081671	-0.653294	0.704602	0.215784	-0.173723
41748	0.398419	-9.814425	-0.804704	0.034357	0.023028	0.009336	0.221153	0.631981	-0.081801	-0.653827	0.704266	0.215288	-0.173698
41749	0.407912	-9.838471	-0.778624	0.014657	0.019511	0.010934	0.220889	0.631982	-0.082191	-0.654065	0.704170	0.214884	-0.173692
41750	0.372385	-9.741912	-0.755576	0.034335	0.021265	0.012876	0.221679	0.633644	-0.083237	-0.654575	0.703840	0.214368	-0.173745
41751	0.309452	-9.760824	-0.808127	0.066590	0.033565	0.007884	0.221164	0.631705	-0.084430	-0.655615	0.703097	0.213642	-0.173724
41752	0.340286	-9.838112	-0.833316	0.072005	0.007356	-0.009819	0.221172	0.631984	-0.087184	-0.656672	0.702126	0.213498	-0.173838
41753	0.365246	-9.723010	-0.885084	0.023682	-0.006654	-0.010205	0.220902	0.632401	-0.086650	-0.656994	0.701732	0.213704	-0.173959
41754	0.413615	-9.713694	-0.861360	-0.012106	-0.010178	-0.012254	0.220647	0.630737	-0.086663	-0.656806	0.701796	0.214106	-0.173916
41755	0.456649	-9.776372	-0.797558	-0.013048	-0.020715	-0.007039	0.221169	0.631983	-0.086265	-0.656538	0.701852	0.214585	-0.174113
41756	0.446972	-9.780909	-0.732634	-0.012156	-0.010230	-0.005231	0.219976	0.632685	-0.087815	-0.656321	0.701942	0.214902	-0.174175
41757	0.432804	-9.737368	-0.688748	0.001260	0.007254	0.000229	0.219314	0.631994	-0.087024	-0.656351	0.701936	0.214865	-0.174133
41758	0.410942	-9.756345	-0.657533	0.021772	0.008976	0.014485	0.220113	0.632129	-0.088085	-0.656626	0.701736	0.214526	-0.174321
41759	0.345342	-9.811236	-0.684036	0.070109	0.018643	0.013119	0.220919	0.631709	-0.090202	-0.657629	0.700916	0.213917	-0.174584
41760	0.347475	-9.847628	-0.780611	0.022723	0.017789	0.007478	0.221051	0.631848	-0.090465	-0.657979	0.700703	0.213558	-0.174562
41761	0.326397	-9.756051	-0.776973	0.011075	0.018655	0.011827	0.221316	0.632402	-0.091251	-0.658156	0.700656	0.213174	-0.174555
41762	0.326779	-9.703098	-0.764350	0.040667	0.005577	-0.006499	0.221842	0.632398	-0.089946	-0.658756	0.700108	0.213095	-0.174584
41763	0.352964	-9.756192	-0.755573	0.027209	-0.008443	-0.003142	0.220128	0.631298	-0.091113	-0.659092	0.699692	0.213221	-0.174827
41764	0.313686	-9.847157	-0.713018	0.010248	0.002073	-0.010285	0.220785	0.632266	-0.090719	-0.659263	0.699513	0.213357	-0.174734
41765	0.369579	-9.799355	-0.669688	-0.001386	-0.009322	-0.013943	0.220262	0.631575	-0.091900	-0.659232	0.699426	0.213746	-0.174726
41766	0.398867	-9.756272	-0.664638	-0.003168	-0.010204	-0.015722	0.218671	0.631862	-0.092791	-0.659177	0.699352	0.214184	-0.174692
41767	0.398907	-9.751395	-0.642951	0.021927	0.000314	-0.022550	0.219189	0.633802	-0.092255	-0.659545	0.698952	0.214486	-0.174534
41768	0.468345	-9.833752	-0.654111	0.003992	0.000272	-0.013906	0.219994	0.632966	-0.093326	-0.659635	0.698837	0.214709	-0.174383
41769	0.514565	-9.786057	-0.670786	0.023600	-0.005021	0.002075	0.218535	0.632279	-0.092523	-0.659919	0.698500	0.214735	-0.174625
41770	0.514385	-9.810205	-0.702307	0.014688	0.007242	-0.001475	0.219593	0.632967	-0.092532	-0.660146	0.698322	0.214650	-0.174583
41771	0.449022	-9.833667	-0.675575	0.011027	-0.006776	0.011680	0.219483	0.630471	-0.094918	-0.660212	0.698187	0.214614	-0.174918
41772	0.432395	-9.795043	-0.672584	0.001218	-0.003260	0.005465	0.217880	0.631589	-0.093570	-0.660176	0.698172	0.214641	-0.175078
41773	0.432733	-9.749218	-0.631201	-0.010440	0.000213	0.011570	0.219080	0.631306	-0.094772	-0.659973	0.698344	0.214591	-0.175219
41774	0.417667	-9.828596	-0.670439	0.005704	-0.004996	0.001965	0.218802	0.632972	-0.093964	-0.660008	0.698253	0.214662	-0.175364
41775	0.436817	-9.852741	-0.651654	-0.003242	-0.002383	0.001898	0.219468	0.632691	-0.094371	-0.659929	0.698279	0.214758	-0.175443
41776	0.408121	-9.813972	-0.631733	0.005675	0.000231	0.009038	0.219614	0.630470	-0.094526	-0.659960	0.698237	0.214660	-0.175608
41777	0.410591	-9.804531	-0.684522	0.002089	-0.004138	0.010761	0.219601	0.632413	-0.093982	-0.659917	0.698224	0.214637	-0.175850
41778	0.437217	-9.795177	-0.703872	-0.012246	-0.003283	0.015941	0.220000	0.631716	-0.093076	-0.659662	0.698440	0.214542	-0.176068
41779	0.408354	-9.780393	-0.662594	0.011043	-0.006759	0.008178	0.220660	0.632546	-0.093603	-0.659741	0.698288	0.214561	-0.176348
41780	0.364414	-9.845119	-0.703818	-0.008646	0.001998	0.012473	0.220402	0.631992	-0.094654	-0.659566	0.698454	0.214452	-0.176482
41781	0.364750	-9.799317	-0.669646	-0.015842	-0.006774	0.017684	0.220019	0.629219	-0.094414	-0.659235	0.698699	0.214433	-0.176772
41782	0.335608	-9.823054	-0.640826	0.000264	0.000231	0.018711	0.221740	0.629209	-0.093390	-0.659160	0.698774	0.214204	-0.177028
41783	0.336058	-9.760496	-0.632900	-0.019371	-0.002375	0.007116	0.221729	0.631013	-0.093109	-0.658837	0.699035	0.214286	-0.177104
41784	0.282692	-9.793776	-0.640032	-0.002375	0.007263	0.010809	0.220140	0.631300	-0.094395	-0.658774	0.699125	0.214122	-0.177181
41785	0.301895	-9.810691	-0.616358	0.027191	0.003785	0.000428	0.220938	0.630601	-0.093889	-0.659153	0.698763	0.214048	-0.177287
41786	0.379454	-9.770450	-0.630985	-0.001395	0.002030	-0.009494	0.221994	0.631984	-0.094810	-0.659162	0.698745	0.214200	-0.177142
41787	0.350543	-9.760646	-0.645044	0.002154	-0.006718	-0.005083	0.221468	0.630876	-0.094157	-0.659167	0.698651	0.214430	-0.177215
41788	0.369543	-9.806387	-0.609682	0.022723	-0.003229	-0.003174	0.222132	0.630872	-0.094429	-0.659468	0.698324	0.214477	-0.177329
41789	0.374275	-9.818583	-0.653125	0.021814	-0.005854	0.000331	0.220810	0.630186	-0.094679	-0.659733	0.697996	0.214550	-0.177544
41790	0.372033	-9.794504	-0.650425	-0.006824	-0.011987	0.000106	0.220801	0.631852	-0.094793	-0.659568	0.698036	0.214787	-0.177712
41791	0.331066	-9.784393	-0.594676	0.016429	-0.001489	0.003851	0.221607	0.630598	-0.095474	-0.659765	0.697809	0.214772	-0.177891
41792	0.333395	-9.794231	-0.659703	0.011046	0.008129	0.011776	0.221207	0.631434	-0.096247	-0.659894	0.697734	0.214519	-0.178010
41793	0.301996	-9.794088	-0.693079	0.005702	0.014275	0.009126	0.221074	0.632129	-0.097420	-0.659989	0.697729	0.214260	-0.177994
41794	0.302323	-9.750581	-0.622881	0.020050	0.005540	-0.002249	0.222407	0.630734	-0.096929	-0.660285	0.697469	0.214194	-0.177993
41795	0.301805	-9.822761	-0.630917	0.032594	0.004681	-0.006581	0.220944	0.630741	-0.095856	-0.660768	0.697008	0.214183	-0.178020
41796	0.321424	-9.779720	-0.664240	0.002182	-0.004942	-0.010358	0.220295	0.630191	-0.099003	-0.660793	0.696905	0.214454	-0.178002
41797	0.302248	-9.760283	-0.649430	-0.010356	-0.001452	-0.006903	0.220279	0.631022	-0.095975	-0.660651	0.696989	0.214680	-0.177928
41798	0.340759	-9.779666	-0.597109	0.020071	-0.008453	-0.012010	0.220286	0.630607	-0.097161	-0.660927	0.696643	0.214917	-0.177975
41799	0.330786	-9.822928	-0.611941	0.023670	0.000308	-0.013720	0.220288	0.630607	-0.097686	-0.661290	0.696254	0.215092	-0.177933
41800	0.374831	-9.741556	-0.633017	0.020074	-0.010206	-0.012018	0.220027	0.630609	-0.098994	-0.661552	0.695895	0.215374	-0.178026
41801	0.398317	-9.833226	-0.660711	0.012892	-0.005849	-0.005031	0.220024	0.630748	-0.098468	-0.661707	0.695665	0.215550	-0.178137
41802	0.369518	-9.808887	-0.640955	0.007519	-0.013717	-0.006847	0.218965	0.630893	-0.099369	-0.661761	0.695482	0.215847	-0.178289
41803	0.417851	-9.804397	-0.622093	-0.012990	0.003783	-0.017522	0.220426	0.630607	-0.099394	-0.661640	0.695577	0.216163	-0.177987
41804	0.393705	-9.804200	-0.619479	-0.002323	-0.005861	-0.005135	0.218699	0.630616	-0.098580	-0.661587	0.695563	0.216357	-0.178000
41805	0.379013	-9.832913	-0.607665	0.002194	-0.001462	-0.013900	0.218829	0.631727	-0.099753	-0.661641	0.695454	0.216638	-0.177884
41806	0.371739	-9.837608	-0.588428	-0.010366	-0.013725	-0.010510	0.217767	0.632010	-0.099996	-0.661456	0.695487	0.217064	-0.177924
41807	0.384084	-9.799263	-0.602515	0.012883	-0.001487	-0.003243	0.219107	0.629504	-0.099648	-0.661620	0.695283	0.217158	-0.177997
41808	0.398584	-9.797037	-0.624246	0.005720	0.004628	0.000249	0.218167	0.631591	-0.099875	-0.661706	0.695223	0.217109	-0.177969
41809	0.379040	-9.828191	-0.636452	-0.002353	-0.011990	0.000129	0.218306	0.630758	-0.100411	-0.661600	0.695199	0.217350	-0.178166
41810	0.374221	-9.825829	-0.662822	-0.033709	-0.015512	0.008702	0.218043	0.630621	-0.100671	-0.661013	0.695618	0.217615	-0.178383
41811	0.360355	-9.741296	-0.584819	-0.002385	-0.020755	0.003644	0.217106	0.631875	-0.100512	-0.660855	0.695579	0.217922	-0.178750
41812	0.371905	-9.813637	-0.614592	0.012775	-0.017276	0.016086	0.216178	0.631741	-0.100368	-0.660883	0.695412	0.217931	-0.179281
41813	0.379666	-9.741528	-0.611427	-0.039023	-0.022492	-0.006327	0.216311	0.631880	-0.100763	-0.660242	0.695807	0.218531	-0.179381
41814	0.359876	-9.808606	-0.573572	-0.010405	-0.024237	-0.005252	0.216567	0.632710	-0.099446	-0.659997	0.695832	0.218998	-0.179614
41815	0.417280	-9.886006	-0.567747	0.004787	-0.005021	0.003706	0.215384	0.631607	-0.100883	-0.660009	0.695752	0.219069	-0.179795
41816	0.364381	-9.852116	-0.631794	-0.015764	-0.003240	0.000063	0.216700	0.632710	-0.099448	-0.659759	0.695943	0.219217	-0.179793
41817	0.341231	-9.712436	-0.634795	0.005730	0.000277	-0.002376	0.216972	0.631320	-0.099072	-0.659828	0.695844	0.219297	-0.179826
41818	0.385009	-9.669437	-0.620258	0.011125	-0.003222	-0.009403	0.216169	0.632990	-0.099831	-0.659987	0.695639	0.219477	-0.179815
41819	0.330816	-9.818177	-0.631114	-0.024680	0.007275	-0.003472	0.216972	0.631876	-0.100117	-0.659668	0.695961	0.219588	-0.179604
41820	0.374181	-9.832897	-0.614834	-0.056011	-0.003249	-0.003755	0.216700	0.632571	-0.099187	-0.658869	0.696664	0.219940	-0.179381
41821	0.365012	-9.765387	-0.585137	-0.026514	-0.005008	0.001757	0.217229	0.632151	-0.098017	-0.658452	0.696987	0.220146	-0.179404
41822	0.442512	-9.732457	-0.631092	0.012023	0.021250	-0.003170	0.215896	0.632574	-0.096943	-0.658712	0.696890	0.219902	-0.179128
41823	0.403182	-9.828439	-0.655891	0.001259	0.017753	0.002019	0.216427	0.632432	-0.096821	-0.658783	0.696928	0.219705	-0.178958
41824	0.418088	-9.770767	-0.636129	-0.022911	0.008988	0.001818	0.216828	0.631874	-0.096701	-0.658481	0.697265	0.219690	-0.178775
41825	0.413250	-9.770832	-0.669737	-0.018443	0.007243	0.003609	0.217093	0.631317	-0.095661	-0.658226	0.697532	0.219681	-0.178685
41826	0.417948	-9.790038	-0.645963	-0.026507	0.019472	0.008875	0.215767	0.632436	-0.097730	-0.657885	0.697973	0.219477	-0.178466
41827	0.384389	-9.756026	-0.621248	-0.022898	0.025614	0.003653	0.215362	0.632159	-0.095363	-0.657650	0.698362	0.219241	-0.178101
41828	0.371966	-9.804111	-0.645728	0.000360	0.021255	0.003801	0.216819	0.632290	-0.094859	-0.657724	0.698451	0.218936	-0.177858
41829	0.388690	-9.828369	-0.670186	0.003956	0.014269	-0.001494	0.217873	0.633116	-0.094079	-0.657834	0.698421	0.218824	-0.177703
41830	0.413138	-9.785381	-0.708358	-0.001423	0.007264	0.000206	0.217343	0.632564	-0.093552	-0.657832	0.698465	0.218767	-0.177607
41831	0.384262	-9.770752	-0.717555	0.004859	-0.003207	-0.006824	0.217078	0.632982	-0.094331	-0.657896	0.698340	0.218957	-0.177629
41832	0.408308	-9.785351	-0.710720	0.016441	-0.003237	0.003824	0.216289	0.632432	-0.095375	-0.658078	0.698118	0.218952	-0.177833
41833	0.441816	-9.826556	-0.728307	0.012906	0.010768	-0.001456	0.216676	0.634095	-0.094970	-0.658295	0.697961	0.218857	-0.177763
41834	0.408172	-9.804564	-0.701326	0.009263	0.000247	0.009067	0.217091	0.631873	-0.096049	-0.658378	0.697875	0.218740	-0.177939
41835	0.410766	-9.780449	-0.674633	0.005722	0.007255	0.002021	0.217343	0.633536	-0.094986	-0.658467	0.697815	0.218669	-0.177931
41836	0.379330	-9.787331	-0.645599	0.023606	0.014255	0.005709	0.217082	0.633816	-0.096817	-0.658821	0.697573	0.218370	-0.177936
41837	0.370003	-9.741496	-0.625764	0.032624	0.014292	-0.010074	0.216029	0.633546	-0.098642	-0.659361	0.697130	0.218277	-0.177789
41838	0.378773	-9.866572	-0.603243	0.068423	0.021300	-0.011579	0.217490	0.632843	-0.098146	-0.660435	0.696251	0.217949	-0.177647
41839	0.417186	-9.902513	-0.459780	0.148975	0.009062	-0.025157	0.217765	0.633121	-0.101298	-0.662627	0.694177	0.217719	-0.177882
41840	0.442655	-9.721940	-0.337750	0.263536	0.016075	-0.033082	0.215672	0.631471	-0.107058	-0.666448	0.690584	0.217072	-0.178384
41841	0.346668	-9.643599	-0.134130	0.419270	0.021385	-0.047749	0.214381	0.630650	-0.115973	-0.672480	0.684804	0.216007	-0.179316
41842	0.389163	-9.783092	-0.020734	0.492632	0.031870	-0.047220	0.213916	0.627468	-0.129650	-0.679483	0.678048	0.214507	-0.180392
41843	0.431911	-9.884378	0.001767	0.498013	0.051101	-0.045383	0.214101	0.625948	-0.142008	-0.686593	0.671193	0.212681	-0.181263
41844	0.495372	-9.797561	0.237757	0.503499	0.070343	-0.071715	0.212831	0.624019	-0.155135	-0.693855	0.664184	0.210907	-0.181499
41845	0.574962	-9.814720	0.335415	0.542853	0.070310	-0.071457	0.211571	0.620703	-0.168932	-0.701591	0.656519	0.208960	-0.181902
41846	0.568472	-9.715453	0.531293	0.648388	0.056295	-0.070721	0.208483	0.613929	-0.185362	-0.710515	0.647262	0.206798	-0.182906
41847	0.568189	-9.765009	0.843176	0.700264	0.044014	-0.079216	0.206978	0.609645	-0.203103	-0.719993	0.637033	0.204679	-0.184136
41848	0.710514	-9.459600	1.184348	0.748588	0.059669	-0.084082	0.206663	0.604659	-0.218770	-0.729985	0.626050	0.202174	-0.185229
41849	0.574254	-9.616077	1.580296	1.015311	0.073765	-0.112047	0.205065	0.596076	-0.240885	-0.743274	0.610861	0.198760	-0.186781
41850	0.611755	-9.792665	2.135546	1.242532	0.046612	-0.127291	0.202459	0.582505	-0.270385	-0.758861	0.591864	0.194989	-0.189225
41851	0.677460	-9.401874	2.673041	1.306963	0.059640	-0.138181	0.196298	0.567570	-0.304965	-0.774851	0.571441	0.190762	-0.191500
41852	0.772229	-8.997084	3.143150	1.408991	0.084055	-0.147879	0.194662	0.548722	-0.337421	-0.791501	0.549127	0.185766	-0.193588
41853	0.841581	-9.106841	3.609965	1.686345	0.091032	-0.156460	0.193449	0.525985	-0.370710	-0.810541	0.521805	0.179459	-0.196308
41854	0.928300	-8.817189	4.162940	1.863339	0.090880	-0.134002	0.191645	0.494929	-0.410899	-0.830243	0.491119	0.172030	-0.199762
41855	1.085243	-8.508116	4.953476	2.024327	0.073231	-0.145231	0.190146	0.458042	-0.452857	-0.850305	0.456800	0.164068	-0.203462
41856	1.091884	-8.275310	5.590610	2.238066	0.074881	-0.138348	0.186058	0.411733	-0.497758	-0.870667	0.418155	0.154887	-0.207595
41857	1.303306	-7.792063	6.844143	2.476764	0.065839	-0.129585	0.185191	0.357355	-0.540032	-0.891076	0.374286	0.144418	-0.212219
41858	1.196689	-7.181400	7.265480	2.649410	0.023846	-0.141548	0.185791	0.299636	-0.578948	-0.910285	0.326290	0.133708	-0.216884
41859	0.928364	-6.905345	7.972781	2.718175	0.035131	-0.127667	0.184329	0.229435	-0.614545	-0.927338	0.276044	0.121985	-0.221280
41860	1.344171	-5.498450	8.177647	2.281557	0.074171	-0.116451	0.184025	0.160888	-0.642398	-0.939636	0.233514	0.111131	-0.224067
41861	1.483208	-4.639812	8.513190	1.687521	0.114150	-0.124034	0.181019	0.094849	-0.660732	-0.947811	0.201750	0.102022	-0.224815
41862	1.527675	-4.161590	8.484656	1.436956	0.126279	-0.108108	0.183562	0.050842	-0.670662	-0.953941	0.174770	0.093658	-0.225123
41863	1.374111	-3.693110	8.698066	1.303601	0.119226	-0.104562	0.191467	0.017769	-0.676494	-0.958882	0.150025	0.085963	-0.225053
41864	1.289285	-3.066529	8.874244	1.383170	0.087718	-0.101303	0.191704	-0.020815	-0.680559	-0.963260	0.123660	0.078418	-0.225140
41865	1.172952	-2.463079	9.271547	1.494033	0.079791	-0.092444	0.195690	-0.065526	-0.684741	-0.967076	0.094883	0.070481	-0.225376
41866	1.154932	-1.615416	9.550637	1.568249	0.059615	-0.090923	0.193310	-0.113259	-0.684262	-0.970060	0.064647	0.062489	-0.225609
41867	1.043587	-0.983722	9.758348	1.400972	0.061320	-0.100789	0.194895	-0.159349	-0.682252	-0.972026	0.037411	0.055218	-0.225205
41868	0.752065	-0.557584	9.931602	1.062915	0.061354	-0.136566	0.198532	-0.193514	-0.679892	-0.973276	0.016857	0.049415	-0.223626
41869	1.002164	-0.362630	9.823529	0.520628	0.054109	-0.117667	0.200240	-0.215177	-0.677377	-0.973978	0.006647	0.046192	-0.221785
41870	0.821712	-0.272049	9.881408	-0.099312	0.041799	-0.146831	0.202499	-0.216578	-0.676113	-0.974645	0.008621	0.045924	-0.218822
41871	0.700398	-0.348410	9.771017	-0.325771	0.012015	-0.132705	0.201259	-0.209632	-0.674187	-0.975162	0.014708	0.047249	-0.215895
41872	0.906814	-0.188717	9.819141	-0.370529	0.008422	-0.129550	0.201730	-0.198530	-0.675658	-0.975588	0.021838	0.048808	-0.213002
41873	0.953858	-0.699205	9.755183	-0.334800	0.022403	-0.113495	0.204325	-0.185773	-0.679903	-0.975929	0.028161	0.049960	-0.210413
41874	0.876552	-0.738561	10.846570	-0.281408	0.076341	-0.063574	0.205185	-0.174258	-0.679276	-0.976096	0.033902	0.049775	-0.208831
41875	1.018715	-0.738993	9.494592	-0.116567	0.116873	-0.060476	0.207157	-0.170938	-0.679667	-0.976388	0.036414	0.048138	-0.207423
41876	0.724693	-0.991877	9.424520	-0.328661	0.053943	-0.069261	0.208427	-0.162063	-0.677891	-0.976463	0.042979	0.048585	-0.205702
41877	0.899688	-1.508111	9.381023	-0.191904	0.025900	-0.049137	0.209172	-0.152628	-0.678858	-0.976525	0.046620	0.049036	-0.204502
41878	0.868730	-1.788903	9.507849	0.094214	-0.014347	-0.022576	0.209825	-0.151244	-0.678198	-0.976688	0.044690	0.049039	-0.204155
41879	0.837254	-1.481422	10.083680	0.314140	-0.016213	0.001990	0.210128	-0.157630	-0.678398	-0.976929	0.038363	0.048210	-0.204483
41880	1.169527	-1.273039	9.857284	0.369510	-0.012825	0.033194	0.207664	-0.168166	-0.677415	-0.977035	0.031113	0.047010	-0.205487
41881	1.377369	-0.887387	9.076395	0.297979	-0.026767	0.042349	0.206279	-0.180927	-0.677521	-0.977004	0.025107	0.046459	-0.206576
41882	1.414922	-1.036991	9.016668	0.050911	-0.048753	0.063339	0.203914	-0.184939	-0.677525	-0.976717	0.023960	0.047256	-0.207887
41883	1.370345	-1.208280	9.522214	0.028325	-0.044556	0.097522	0.203927	-0.187021	-0.677940	-0.976279	0.023229	0.048187	-0.209805
41884	1.261374	-0.913911	9.545767	0.045139	-0.083101	0.128438	0.201687	-0.190063	-0.677149	-0.975672	0.022113	0.049647	-0.212391
41885	1.174814	-0.525811	9.601448	0.032533	-0.097131	0.142499	0.197725	-0.192817	-0.677772	-0.974976	0.021126	0.051588	-0.215209
41886	1.197890	-0.340555	9.675484	0.095218	-0.084868	0.133336	0.192968	-0.194871	-0.679689	-0.974344	0.019032	0.052863	-0.217937
41887	1.183614	-0.320304	9.969062	0.401327	-0.076025	0.103879	0.190626	-0.203048	-0.679472	-0.973925	0.010891	0.052807	-0.220370
41888	0.840553	-0.341673	9.971776	0.397065	-0.039092	0.067952	0.188579	-0.216778	-0.678397	-0.973636	0.003046	0.051888	-0.222106
41889	1.203175	-0.273569	9.570456	0.169060	-0.002400	0.056645	0.189159	-0.226220	-0.676924	-0.973381	-0.000297	0.051427	-0.223347
41890	1.371120	-0.419839	9.360627	0.004399	0.002773	0.069486	0.187311	-0.228153	-0.676390	-0.973069	-0.000310	0.051440	-0.224700
41891	1.175155	-0.468966	9.313684	-0.009985	-0.019935	0.079042	0.186922	-0.230928	-0.674443	-0.972686	-0.000208	0.052140	-0.226192
41892	0.983233	-0.641882	9.697906	-0.049489	-0.020011	0.097272	0.185473	-0.231752	-0.676136	-0.972220	0.000754	0.052839	-0.228026
41893	1.041569	-0.606943	10.260215	0.004097	-0.019274	0.103811	0.184797	-0.230083	-0.675190	-0.971718	0.000639	0.053457	-0.230015
41894	0.847784	-0.337507	9.779485	-0.017289	-0.004250	0.103833	0.183479	-0.231464	-0.675446	-0.971230	0.001055	0.053703	-0.232007
41895	1.013575	-0.447635	9.584511	-0.076329	-0.018266	0.101522	0.183475	-0.230353	-0.676091	-0.970728	0.002515	0.054662	-0.233864
41896	0.717290	-0.687688	9.771777	-0.013844	-0.027002	0.124892	0.180328	-0.236443	-0.676629	-0.970105	0.002782	0.055330	-0.236277
41897	0.750796	-0.731115	9.814251	-0.024801	-0.041124	0.167918	0.178991	-0.235603	-0.675156	-0.969253	0.003240	0.056466	-0.239479
41898	0.960170	-0.485777	9.560498	-0.048086	-0.028931	0.184528	0.178456	-0.234490	-0.675662	-0.968322	0.004229	0.057330	-0.243000
41899	1.028258	-0.412448	9.330022	-0.103653	-0.063958	0.201619	0.174736	-0.233498	-0.675596	-0.967243	0.006150	0.059277	-0.246759
41900	1.123191	-0.659506	9.797441	-0.107271	-0.057073	0.198003	0.172092	-0.234315	-0.677139	-0.966167	0.008164	0.060971	-0.250475
41901	1.168270	-0.453563	10.400286	-0.067979	-0.011743	0.212568	0.169295	-0.231246	-0.678903	-0.965060	0.009679	0.061720	-0.254471
41902	1.277218	0.264415	10.282620	-0.042550	0.012905	0.144228	0.168779	-0.234158	-0.678268	-0.964323	0.010729	0.061745	-0.257204
41903	1.402234	0.538668	9.830441	-0.084990	0.011428	0.046132	0.168636	-0.232075	-0.678770	-0.964076	0.012420	0.062156	-0.257954
41904	1.451752	0.037658	9.725711	0.088917	-0.007575	-0.032090	0.168637	-0.233047	-0.677467	-0.964248	0.010612	0.061937	-0.257444
41905	1.232014	-0.293038	9.569983	0.087280	-0.037129	-0.071859	0.169585	-0.236522	-0.677385	-0.964584	0.008557	0.062426	-0.256140
41906	1.337126	-0.450402	9.504777	-0.025480	-0.039811	-0.066585	0.167859	-0.236791	-0.676443	-0.964865	0.008747	0.063421	-0.254828
41907	1.529599	-0.559284	9.785473	-0.068414	-0.065267	-0.085581	0.166257	-0.234561	-0.677184	-0.965198	0.009533	0.065265	-0.253066
41908	1.382844	-0.481273	9.751584	-0.030803	-0.059948	-0.089633	0.163995	-0.233299	-0.677399	-0.965560	0.009693	0.066681	-0.251302
41909	1.568110	-0.585250	10.044416	-0.037954	-0.061790	-0.100349	0.163319	-0.231353	-0.676975	-0.965966	0.009889	0.068316	-0.249290
41910	1.493065	-0.602339	9.770872	-0.052155	-0.058174	-0.117156	0.161588	-0.229816	-0.677590	-0.966452	0.010433	0.069809	-0.246959
41911	1.532550	-0.817125	9.638275	-0.027066	-0.068626	-0.125876	0.161183	-0.228009	-0.678747	-0.966959	0.010359	0.071540	-0.244467
41912	1.507752	-0.903907	9.512511	-0.062019	-0.072134	-0.111171	0.159190	-0.226887	-0.679756	-0.967378	0.011033	0.073347	-0.242236
41913	1.386369	-1.000873	9.743176	-0.117545	-0.068675	-0.105383	0.156922	-0.224793	-0.679438	-0.967746	0.012766	0.075521	-0.240004
41914	1.260282	-1.098473	10.541092	-0.217039	-0.019906	-0.074209	0.156358	-0.218266	-0.680546	-0.968000	0.016745	0.077052	-0.238239
41915	1.490766	-0.627261	11.054055	-0.138361	0.053375	-0.051326	0.157927	-0.213555	-0.681967	-0.968266	0.019559	0.076932	-0.236981
41916	1.749305	-0.233369	9.950760	-0.044926	0.072909	-0.097249	0.157909	-0.210779	-0.681151	-0.968813	0.020612	0.075856	-0.234993
41917	1.835394	-0.314543	8.795421	0.145108	0.022575	-0.157745	0.161362	-0.211909	-0.680427	-0.969630	0.017589	0.075056	-0.232110
41918	1.415333	-0.618329	8.276404	0.111060	-0.040206	-0.152858	0.161247	-0.215517	-0.679674	-0.970306	0.015007	0.075459	-0.229317
41919	1.411246	-0.873602	8.951282	-0.043092	-0.066702	-0.124183	0.159928	-0.216203	-0.680711	-0.970747	0.015283	0.077250	-0.226826
41920	1.333947	-0.904085	9.797617	-0.186565	-0.053015	-0.074073	0.160569	-0.212321	-0.680682	-0.970930	0.018538	0.079234	-0.225109
41921	1.272953	-0.668844	10.271927	-0.190246	-0.035641	-0.058120	0.157500	-0.208972	-0.681127	-0.971045	0.021923	0.081046	-0.223657
41922	1.284750	-0.359655	9.943703	-0.045146	-0.044231	-0.083462	0.157095	-0.206193	-0.683587	-0.971319	0.022455	0.082230	-0.221978
41923	1.245206	-0.484588	9.889730	0.033743	-0.050228	-0.118168	0.156410	-0.202997	-0.682626	-0.971763	0.021304	0.083321	-0.219727
41924	1.122177	-0.816770	10.281141	0.071381	0.005762	-0.127423	0.157222	-0.205500	-0.683057	-0.972353	0.019718	0.083036	-0.217360
41925	1.044683	-0.849618	10.353536	0.048043	0.055569	-0.098319	0.159345	-0.205511	-0.683352	-0.972882	0.018798	0.081955	-0.215476
41926	1.157424	-0.590892	9.511922	0.083945	0.045228	-0.101582	0.161511	-0.213991	-0.681632	-0.973414	0.017181	0.080837	-0.213625
41927	1.278080	-0.577431	8.715489	0.128692	-0.022000	-0.101516	0.160998	-0.216902	-0.682047	-0.973845	0.014354	0.080902	-0.211835
41928	1.394917	-0.778655	8.495855	0.104346	-0.091175	-0.075580	0.159408	-0.217449	-0.681634	-0.974036	0.011802	0.082343	-0.210559
41929	1.328041	-1.026940	8.935816	0.004683	-0.135139	-0.025398	0.157308	-0.221602	-0.681118	-0.973910	0.011066	0.085117	-0.210076
41930	1.094219	-0.980659	9.315709	-0.058162	-0.130009	0.013006	0.152924	-0.219634	-0.682870	-0.973606	0.011662	0.087976	-0.210274
41931	1.532938	-0.753116	9.333768	-0.045713	-0.142425	0.027064	0.146428	-0.220848	-0.681995	-0.973219	0.011994	0.091074	-0.210729
41932	1.778420	-0.879176	9.637843	-0.009892	-0.140762	0.011364	0.144035	-0.219585	-0.682734	-0.972896	0.011600	0.093939	-0.210984
41933	1.926921	-1.057566	9.886875	-0.027907	-0.090190	0.044814	0.141256	-0.220680	-0.682965	-0.972519	0.011864	0.095950	-0.211803
41934	1.844179	-1.152575	10.069160	-0.036915	-0.050002	0.064281	0.140204	-0.222062	-0.683225	-0.972126	0.012478	0.097150	-0.213021
41935	1.896441	-1.277653	10.201864	-0.058504	-0.008128	0.097715	0.141395	-0.222069	-0.682456	-0.971664	0.013826	0.097685	-0.214790
41936	2.163794	-1.025861	9.846740	-0.097900	0.016296	0.122168	0.141132	-0.220817	-0.685065	-0.971125	0.016023	0.097841	-0.216993
41937	2.155917	-1.112555	9.792935	-0.058668	0.019747	0.154175	0.139538	-0.220114	-0.685821	-0.970456	0.017622	0.097839	-0.219848
41938	2.272908	-0.614134	9.475593	-0.139167	0.028480	0.162505	0.140714	-0.218456	-0.683197	-0.969727	0.020752	0.097927	-0.222733
41939	2.022441	-0.516281	9.373126	-0.273151	0.018153	0.113124	0.141488	-0.212907	-0.686173	-0.969112	0.026398	0.098939	-0.224359
41940	1.695516	-0.639348	9.196675	-0.081632	0.004364	0.103092	0.142795	-0.209583	-0.685897	-0.968601	0.028190	0.099253	-0.226201
41941	1.784584	-0.691714	9.603893	0.080313	-0.011417	0.087426	0.142806	-0.211804	-0.685394	-0.968211	0.026779	0.099248	-0.228037
41942	1.714631	-1.040252	10.287881	0.041734	-0.005431	0.091507	0.142037	-0.215824	-0.686473	-0.967791	0.026113	0.099200	-0.229909
41943	1.608101	-1.086777	10.533419	-0.196259	0.035600	0.095226	0.143360	-0.214999	-0.686878	-0.967299	0.030293	0.099528	-0.231321
41944	1.867670	-0.570566	10.104490	-0.249741	0.046154	0.068476	0.144784	-0.208483	-0.687623	-0.966896	0.035458	0.099834	-0.232137
41945	1.935277	-0.551386	9.469613	-0.106186	0.044723	-0.001860	0.146093	-0.204464	-0.689178	-0.966906	0.037700	0.099624	-0.231832
41946	1.270190	-1.016469	9.066222	0.053133	0.034571	-0.008553	0.147544	-0.203362	-0.688533	-0.967043	0.036801	0.098803	-0.231756
41947	1.302541	-1.223263	9.169318	0.174618	0.016121	0.025696	0.149029	-0.208645	-0.687164	-0.967071	0.033541	0.097795	-0.232563
41948	1.162105	-1.283925	9.424600	0.183260	-0.019879	0.074998	0.149721	-0.214062	-0.686572	-0.966783	0.030034	0.097363	-0.234412
41949	1.273886	-1.188393	9.487224	0.147394	-0.044455	0.083444	0.148960	-0.219748	-0.687274	-0.966382	0.027155	0.097582	-0.236320
41950	1.288330	-0.861019	9.606229	-0.004682	-0.063750	0.069990	0.148185	-0.223769	-0.686514	-0.965896	0.027059	0.098887	-0.237770
41951	1.243748	-0.682385	9.702402	-0.129889	-0.085621	0.049660	0.144466	-0.222916	-0.686580	-0.965412	0.029268	0.101194	-0.238501
41952	1.308745	-0.711677	9.727943	-0.054650	-0.110063	0.023659	0.141797	-0.218458	-0.689646	-0.965007	0.029820	0.103656	-0.239016
41953	1.650834	-0.472908	9.237430	0.140590	-0.114321	-0.004056	0.139023	-0.221220	-0.688318	-0.964867	0.026532	0.105228	-0.239278
41954	1.527045	-0.937302	10.439697	0.367930	-0.081119	-0.047302	0.136307	-0.233558	-0.688006	-0.965052	0.018916	0.105143	-0.239293
41955	1.392133	-0.919271	11.272668	-0.052660	-0.037632	-0.043135	0.135121	-0.234523	-0.688785	-0.965164	0.019648	0.106127	-0.238347
41956	1.567976	-0.632999	10.947571	-0.145369	0.086670	-0.071545	0.135923	-0.235637	-0.688546	-0.965593	0.022691	0.105263	-0.236716
41957	2.076720	-0.375282	9.999180	-0.013409	0.093908	-0.137605	0.140678	-0.231916	-0.688844	-0.966440	0.023061	0.103544	-0.233969
41958	2.003459	-1.124174	8.751014	-0.201951	0.045248	-0.176268	0.142903	-0.226515	-0.688955	-0.967233	0.026793	0.103781	-0.230157
41959	1.787972	-1.545396	8.892238	-0.168148	0.015482	-0.147957	0.144723	-0.218890	-0.691007	-0.967850	0.029801	0.104330	-0.226920
41960	1.532107	-1.531264	8.928256	-0.114664	-0.010769	-0.112336	0.145504	-0.215701	-0.691907	-0.968225	0.031709	0.105216	-0.224641
41961	1.505915	-1.165596	9.668146	-0.274076	-0.016249	-0.099353	0.146675	-0.210988	-0.693059	-0.968450	0.036756	0.106809	-0.222137
41962	1.845439	-1.329129	10.543005	-0.313429	0.020249	-0.117285	0.146222	-0.200575	-0.694523	-0.968713	0.042632	0.107988	-0.219354
41963	1.920825	-1.255196	10.528784	-0.084126	0.055394	-0.161315	0.148277	-0.189067	-0.694046	-0.969465	0.044177	0.107399	-0.215989
41964	1.989498	-1.060554	9.069122	0.164959	0.062826	-0.194668	0.151218	-0.192135	-0.695565	-0.970555	0.040814	0.105728	-0.212555
41965	1.915495	-1.250271	8.192719	0.134495	-0.007873	-0.182807	0.151770	-0.196025	-0.695219	-0.971416	0.037799	0.105462	-0.209283
41966	1.815442	-1.735216	8.240883	0.064411	-0.049102	-0.134192	0.154690	-0.195763	-0.695917	-0.971835	0.036009	0.106347	-0.207194
41967	1.839014	-1.830235	8.691438	-0.009456	-0.093169	-0.050334	0.150965	-0.194633	-0.694930	-0.971832	0.035771	0.108265	-0.206254
41968	2.209226	-1.405804	9.207465	-0.075067	-0.114522	-0.003342	0.149523	-0.196984	-0.695850	-0.971305	0.036617	0.110930	-0.207171
41969	2.394911	-1.115175	9.545690	0.001017	-0.128588	-0.022228	0.147129	-0.194749	-0.697892	-0.971101	0.036086	0.113504	-0.206826
41970	2.201621	-1.123828	9.369402	0.085320	-0.126632	-0.060318	0.143555	-0.196117	-0.697851	-0.971034	0.033713	0.115753	-0.206297
41971	1.990153	-0.977938	9.344062	0.198069	-0.119539	-0.059377	0.139884	-0.203314	-0.698523	-0.971116	0.029297	0.117367	-0.205669
41972	1.898282	-0.987370	9.171697	0.197911	-0.140553	-0.025940	0.136072	-0.209400	-0.698657	-0.970911	0.024757	0.119392	-0.206069
41973	2.113828	-1.243440	9.359170	0.111006	-0.152960	-0.010879	0.132249	-0.213126	-0.699292	-0.970631	0.022014	0.121977	-0.206187
41974	2.374730	-1.585298	9.925013	0.040072	-0.168997	0.021870	0.129610	-0.215332	-0.699931	-0.970071	0.020545	0.125174	-0.207054
41975	2.416842	-1.132688	10.953729	-0.026212	-0.113270	0.028695	0.125366	-0.215031	-0.700651	-0.969646	0.020751	0.127535	-0.207584
41976	2.404160	-1.194899	10.241697	0.132959	-0.069445	0.081129	0.122442	-0.213349	-0.701902	-0.969126	0.018051	0.128385	-0.209731
41977	2.627536	-1.010482	9.766005	0.204622	-0.082499	0.072773	0.121683	-0.220285	-0.701172	-0.968663	0.014025	0.129169	-0.211687
41978	2.636084	-1.164597	9.730511	0.143718	-0.058931	0.093529	0.120658	-0.226525	-0.701087	-0.968107	0.011202	0.129763	-0.214019
41979	2.978291	-1.285354	10.442402	0.039703	-0.041790	0.127937	0.117361	-0.229004	-0.702637	-0.967444	0.010705	0.130467	-0.216602
41980	2.705290	-0.296447	10.638791	-0.083651	0.045697	0.127634	0.121071	-0.228747	-0.701772	-0.966967	0.012836	0.130003	-0.218882
41981	2.393655	0.045514	9.977248	-0.246088	0.084512	0.070374	0.120796	-0.225969	-0.703709	-0.966793	0.018206	0.129503	-0.219566
41982	2.228776	-0.372933	9.582095	-0.048948	0.074347	0.010065	0.122624	-0.220149	-0.704992	-0.966904	0.019487	0.128363	-0.219638
41983	2.168161	-0.406215	9.555798	0.162325	0.074486	-0.014818	0.126605	-0.220448	-0.704662	-0.967213	0.016654	0.126271	-0.219722
41984	2.062565	-0.650834	9.522651	0.208817	0.069278	-0.009228	0.129018	-0.225737	-0.703045	-0.967473	0.012879	0.124101	-0.220066
41985	2.536537	-0.912687	10.051523	0.033343	0.085581	0.002562	0.131955	-0.229501	-0.702208	-0.967678	0.012630	0.122349	-0.220159
41986	2.047385	-1.083767	9.491366	-0.164427	0.098856	0.028609	0.135275	-0.229935	-0.702526	-0.967726	0.016298	0.121238	-0.220324
41987	2.143764	-1.113430	9.475773	-0.224326	0.084850	0.013989	0.137751	-0.221343	-0.703922	-0.967782	0.021085	0.120626	-0.220006
41988	2.108199	-1.354147	9.324297	-0.127694	0.053439	0.007495	0.139575	-0.214551	-0.705457	-0.967806	0.023794	0.120236	-0.219839
41989	2.011435	-1.373089	9.175900	-0.081210	0.015008	0.009485	0.141684	-0.212064	-0.705858	-0.967754	0.025525	0.120349	-0.219810
41990	1.914251	-1.449845	8.997999	-0.195795	-0.023469	0.015578	0.141919	-0.206652	-0.705939	-0.967502	0.029230	0.121743	-0.219691
41991	1.753915	-1.578923	8.853690	-0.150306	-0.044443	0.044056	0.142693	-0.201797	-0.707740	-0.967099	0.032160	0.123283	-0.220198
41992	1.972297	-1.435999	8.954395	-0.090510	-0.072569	0.067261	0.141879	-0.197628	-0.709393	-0.966540	0.033737	0.125129	-0.221370
41993	1.721569	-1.380839	9.048524	-0.031421	-0.114447	0.044714	0.138952	-0.195668	-0.710116	-0.966022	0.034081	0.127485	-0.222233
41994	1.727326	-1.251022	9.040354	-0.034157	-0.114478	0.057056	0.135351	-0.192317	-0.710290	-0.965426	0.034356	0.129897	-0.223383
41995	1.839609	-1.083509	9.046118	0.007941	-0.126723	0.044101	0.132305	-0.192022	-0.712341	-0.964895	0.033883	0.132287	-0.224343
41996	2.111325	-0.912079	9.165917	-0.052897	-0.144328	0.035614	0.128326	-0.192278	-0.712021	-0.964279	0.034322	0.135374	-0.225083
41997	2.232404	-0.869318	9.299958	0.017066	-0.144276	-0.006203	0.124476	-0.191424	-0.712872	-0.963920	0.033429	0.138081	-0.225107
41998	2.261909	-0.797240	9.348601	0.060896	-0.131172	-0.000544	0.122358	-0.191133	-0.714544	-0.963560	0.031632	0.140425	-0.225459
41999	2.494669	-0.673334	9.559523	0.010107	-0.112819	-0.046718	0.118784	-0.191946	-0.715416	-0.963459	0.030858	0.142570	-0.224652
42000	2.096165	-1.038713	10.190871	-0.039988	-0.063827	-0.053924	0.118241	-0.188889	-0.716953	-0.963449	0.031153	0.144103	-0.223674
42001	2.057532	-1.053757	10.678935	0.022692	0.015724	-0.054943	0.116261	-0.191238	-0.716027	-0.963763	0.030677	0.143666	-0.222667
42002	2.379454	-0.576187	9.571248	0.048231	0.034398	-0.123395	0.120639	-0.190706	-0.716745	-0.964413	0.029524	0.142951	-0.220455
42003	2.544199	-0.815424	8.841229	0.141509	-0.008238	-0.167011	0.121428	-0.191267	-0.714006	-0.965212	0.026292	0.142515	-0.217632
42004	2.554790	-1.028985	9.035767	0.159394	-0.035369	-0.179366	0.122386	-0.195991	-0.714461	-0.965940	0.022528	0.142683	-0.214693
42005	2.606559	-1.232533	9.463200	0.050937	0.004651	-0.137782	0.123451	-0.196691	-0.714484	-0.966575	0.021188	0.142379	-0.212163
42006	2.534753	-1.167145	10.212049	-0.017973	0.036885	-0.145199	0.124251	-0.196834	-0.715417	-0.967258	0.021256	0.141890	-0.209349
42007	2.011835	-1.005061	9.968464	0.018804	0.057237	-0.151711	0.127699	-0.196853	-0.714945	-0.968073	0.020731	0.140682	-0.206433
42008	2.076156	-1.121634	9.767081	0.051860	0.058984	-0.135641	0.130339	-0.194091	-0.715614	-0.968801	0.019573	0.139467	-0.203939
42009	2.244437	-1.219894	9.526556	0.137727	0.043243	-0.128088	0.134731	-0.196891	-0.715184	-0.969506	0.016776	0.138010	-0.201817
42010	2.250159	-1.081719	9.105085	0.001641	0.004746	-0.108035	0.134196	-0.197167	-0.713603	-0.969939	0.016451	0.138033	-0.199735
42011	2.521697	-1.271229	9.177475	-0.002216	-0.007724	-0.053598	0.135520	-0.195785	-0.714922	-0.970144	0.016394	0.138111	-0.198688
42012	2.258802	-1.236873	9.516623	0.122546	-0.037652	0.038923	0.136855	-0.197181	-0.715219	-0.969910	0.013961	0.138427	-0.199794
42013	2.440814	-0.760866	9.114340	0.140332	-0.051702	0.072537	0.134095	-0.201607	-0.715090	-0.969525	0.011323	0.138748	-0.201600
42014	2.513809	-0.684428	9.126607	0.152828	-0.068353	0.074324	0.134383	-0.205217	-0.715655	-0.969050	0.008276	0.139525	-0.203484
42015	2.723038	-1.156199	9.552001	0.274329	-0.097379	0.091678	0.132304	-0.213256	-0.715047	-0.968446	0.002916	0.140192	-0.206034
42016	2.874937	-0.840905	9.217830	0.141923	-0.106156	0.096875	0.128638	-0.222119	-0.714161	-0.967734	-0.000014	0.141742	-0.208327
42017	2.972566	-0.692865	9.110534	-0.097874	-0.088754	0.107531	0.125314	-0.220435	-0.715012	-0.967037	0.001913	0.143815	-0.210125
42018	3.119131	-1.167083	10.149323	-0.103493	-0.061961	0.139145	0.124622	-0.214879	-0.715865	-0.966250	0.004039	0.145527	-0.212526
42019	3.260921	-0.923077	10.073996	0.037954	0.010654	0.146616	0.123689	-0.214875	-0.714670	-0.965660	0.003890	0.145123	-0.215465
42020	3.137994	-0.525495	9.204766	0.027511	0.018824	0.110579	0.123698	-0.215985	-0.715337	-0.965223	0.003745	0.144717	-0.217688
42021	2.859026	-0.346974	8.666042	0.090152	-0.015100	0.114569	0.125165	-0.216547	-0.716678	-0.964683	0.002351	0.144613	-0.220153
42022	2.926059	-0.437978	8.967255	0.104399	-0.060660	0.107413	0.123184	-0.218480	-0.716142	-0.964018	0.000362	0.145403	-0.222546
42023	2.867141	-0.585416	9.369849	0.039969	-0.051976	0.099905	0.123196	-0.220562	-0.716031	-0.963419	-0.000289	0.146250	-0.224577
42024	2.751107	-0.599242	9.272150	-0.147833	-0.053679	0.081822	0.122913	-0.217923	-0.715476	-0.962865	0.002535	0.148032	-0.225768
42025	2.916795	-1.075991	9.532023	-0.217615	-0.076500	0.063454	0.121290	-0.211251	-0.717485	-0.962326	0.006635	0.150516	-0.226338
42026	2.980062	-1.004706	9.407317	-0.273024	-0.075610	0.053359	0.118992	-0.202910	-0.718942	-0.961783	0.011686	0.153283	-0.226586
42027	2.714012	-1.056197	9.195112	-0.167315	-0.090268	0.025953	0.118418	-0.193745	-0.721730	-0.961336	0.014651	0.155811	-0.226585
42028	2.491258	-1.132037	8.996675	-0.181654	-0.128660	0.024884	0.116133	-0.188458	-0.722036	-0.960742	0.017620	0.159185	-0.226548
42029	2.578493	-1.439463	9.367328	-0.226453	-0.132272	0.025329	0.113432	-0.180393	-0.721389	-0.960107	0.021552	0.162767	-0.226356
42030	2.488510	-1.534372	9.564096	-0.299898	-0.111346	0.042496	0.110197	-0.170659	-0.722818	-0.959387	0.026927	0.166327	-0.226246
42031	2.437080	-1.302552	9.730641	-0.316062	-0.096533	0.056590	0.105360	-0.160223	-0.722640	-0.958614	0.032862	0.169563	-0.226334
42032	2.570853	-0.823299	9.480230	-0.299846	-0.069383	0.049820	0.104233	-0.147585	-0.724597	-0.957924	0.038449	0.172300	-0.226310
42033	2.537728	-0.731312	9.587326	-0.081327	-0.058735	0.005657	0.102195	-0.139663	-0.723831	-0.957638	0.039833	0.173732	-0.226186
42034	2.367975	-0.826626	9.448294	0.187229	-0.051524	-0.018761	0.101148	-0.142434	-0.723448	-0.957673	0.035934	0.173970	-0.226506
42035	2.787757	-0.887199	9.588183	0.289262	-0.051621	-0.030495	0.099072	-0.151028	-0.722715	-0.957841	0.030082	0.173567	-0.226958
42036	2.690930	-0.915695	9.461308	0.286753	-0.051483	-0.065734	0.099926	-0.161860	-0.721261	-0.958102	0.024110	0.173374	-0.226719
42037	3.052486	-1.005479	9.339386	0.155323	-0.079534	-0.092471	0.099435	-0.168380	-0.722106	-0.958336	0.020460	0.174119	-0.225514
42038	3.248717	-0.915786	9.281041	0.010480	-0.093561	-0.117409	0.097455	-0.169479	-0.723006	-0.958525	0.019412	0.175997	-0.223334
42039	3.390205	-1.056170	9.355117	0.025006	-0.072511	-0.160477	0.094931	-0.169327	-0.722441	-0.959012	0.018037	0.177232	-0.220360
42040	3.293318	-1.089793	9.124834	-0.028584	-0.047931	-0.167800	0.095448	-0.166553	-0.723077	-0.959552	0.017764	0.178422	-0.217049
42041	3.209649	-1.323427	9.593948	-0.051927	-0.027032	-0.158235	0.093030	-0.160849	-0.723902	-0.960139	0.018081	0.179123	-0.213824
42042	3.185192	-1.384100	10.141452	-0.039418	0.025354	-0.154447	0.094603	-0.157943	-0.723110	-0.960858	0.018379	0.178945	-0.210695
42043	3.444342	-0.930080	9.824776	0.008178	0.102359	-0.159086	0.097387	-0.157403	-0.723409	-0.961913	0.018090	0.176894	-0.207617
42044	3.781542	-0.689794	9.031486	-0.058622	0.125244	-0.196534	0.101880	-0.154652	-0.722925	-0.963126	0.019029	0.174882	-0.203572
42045	3.396853	-0.779372	8.646817	-0.005731	0.095754	-0.217297	0.106380	-0.152733	-0.723237	-0.964349	0.018746	0.173073	-0.199310
42046	3.172228	-1.123903	8.673635	0.072852	0.078280	-0.191238	0.109821	-0.151364	-0.723013	-0.965388	0.016978	0.171428	-0.195833
42047	3.107681	-1.382034	9.046165	-0.103600	0.106961	-0.152809	0.112194	-0.148601	-0.723285	-0.966321	0.018873	0.169766	-0.192474
42048	2.983065	-1.250940	9.123255	-0.194898	0.113060	-0.144578	0.115469	-0.142097	-0.722219	-0.967160	0.022571	0.168469	-0.188971
42049	2.969257	-1.163495	9.367129	-0.073120	0.081629	-0.180796	0.120739	-0.136158	-0.721584	-0.968088	0.023702	0.167194	-0.185178
42050	2.705862	-0.846725	9.243257	-0.171534	0.060707	-0.183205	0.122834	-0.130755	-0.722481	-0.968862	0.026624	0.166824	-0.181017
42051	2.844986	-0.993065	9.723470	-0.259231	0.085052	-0.187363	0.126749	-0.118979	-0.723211	-0.969679	0.031339	0.166138	-0.176462
42052	2.661346	-1.006296	9.647991	-0.180402	0.107045	-0.198991	0.129871	-0.109142	-0.721848	-0.970596	0.034545	0.164906	-0.171918
42053	2.626565	-1.134274	9.396860	-0.069522	0.116710	-0.175248	0.133831	-0.105694	-0.721742	-0.971544	0.035724	0.162900	-0.168195
42054	2.884529	-1.532984	9.454944	-0.051805	0.116551	-0.140033	0.136979	-0.100438	-0.720031	-0.972339	0.036658	0.160995	-0.165208
42055	2.892336	-1.783956	9.206837	0.008876	0.099040	-0.104455	0.142277	-0.098246	-0.721272	-0.973020	0.036519	0.159024	-0.163128
42056	3.161616	-1.945186	9.082487	0.175042	0.070917	-0.054112	0.145356	-0.102426	-0.722411	-0.973531	0.033163	0.157197	-0.162565
42057	3.099538	-1.832926	8.666110	0.196418	0.058707	-0.023990	0.148439	-0.108272	-0.721860	-0.973920	0.029548	0.155380	-0.162675
42058	3.251783	-1.812909	8.520819	0.090628	0.030566	0.018276	0.148188	-0.112020	-0.719793	-0.973996	0.027931	0.154565	-0.163286
42059	3.456471	-1.893815	8.542157	0.043140	0.021715	0.029275	0.148602	-0.114937	-0.719566	-0.973983	0.027398	0.153999	-0.163983
42060	3.327936	-1.641811	8.820159	0.015326	-0.001078	0.033479	0.148213	-0.116045	-0.720227	-0.973866	0.027190	0.154038	-0.164677
42061	2.990084	-1.630070	9.438496	-0.029449	0.005892	0.027100	0.147004	-0.114651	-0.718357	-0.973764	0.028048	0.154055	-0.165120
42062	2.637868	-1.599127	10.006704	-0.110224	0.019750	0.070720	0.146978	-0.110487	-0.717659	-0.973514	0.030469	0.154080	-0.166135
42063	2.461501	-1.264272	9.726064	0.082795	0.025005	0.135717	0.147907	-0.110631	-0.717412	-0.973174	0.029560	0.153257	-0.169030
42064	2.448339	-0.720173	9.069077	0.159799	-0.002841	0.136307	0.147283	-0.116595	-0.718906	-0.972779	0.026850	0.152776	-0.172159
42065	2.422195	-0.659995	9.017118	0.078425	-0.036051	0.117992	0.146912	-0.121729	-0.718295	-0.972295	0.025729	0.153144	-0.174722
42066	2.290644	-0.831147	9.345560	0.064981	-0.079790	0.100110	0.143209	-0.124069	-0.717737	-0.971718	0.024483	0.154502	-0.176899
42067	2.516336	-1.019887	9.552948	0.052356	-0.083433	0.113992	0.140307	-0.127107	-0.717460	-0.971078	0.023681	0.155853	-0.179324
42068	2.768605	-0.867468	9.699135	-0.004834	-0.060777	0.101273	0.138057	-0.128483	-0.716783	-0.970508	0.023862	0.157088	-0.181294
42069	3.001713	-0.682229	9.516590	-0.043252	-0.031077	0.103716	0.136211	-0.129860	-0.717688	-0.970013	0.025044	0.157765	-0.183190
42070	3.074125	-0.683149	9.400589	-0.017170	-0.027507	0.078346	0.134077	-0.128461	-0.716722	-0.969617	0.025514	0.158407	-0.184660
42071	3.121464	-0.818118	9.432277	0.080422	-0.002978	0.069410	0.133041	-0.133175	-0.716097	-0.969391	0.024257	0.158112	-0.186261
42072	3.039159	-0.841925	9.302926	0.102876	0.005860	0.056411	0.134792	-0.137070	-0.717213	-0.969234	0.022452	0.157673	-0.187669
42073	2.990176	-0.937758	9.302247	0.061729	0.014616	0.056138	0.134138	-0.139288	-0.716175	-0.969097	0.021563	0.157122	-0.188941
42074	2.977725	-0.994963	9.441097	0.107393	0.018127	0.045899	0.134808	-0.140124	-0.716719	-0.969013	0.019684	0.156430	-0.190149
42075	2.903273	-0.936754	9.408761	0.057238	0.044344	0.065930	0.134679	-0.141511	-0.715680	-0.968922	0.019019	0.155322	-0.191582
42076	2.821646	-0.868882	9.371790	0.086856	0.070658	0.054825	0.135239	-0.147067	-0.714957	-0.968949	0.017765	0.153684	-0.192881
42077	2.756066	-0.921332	9.357332	0.086874	0.089926	0.056667	0.138976	-0.150418	-0.715835	-0.969036	0.016666	0.151578	-0.194206
42078	2.926795	-1.021407	9.316253	0.050146	0.099471	0.069580	0.140974	-0.151817	-0.715748	-0.969069	0.016280	0.149517	-0.195664
42079	2.903161	-0.955688	9.509489	0.124321	0.109040	0.086914	0.144711	-0.156279	-0.714799	-0.969089	0.014621	0.146894	-0.197675
42080	2.811971	-0.869005	9.306978	0.058090	0.107317	0.097049	0.146849	-0.159900	-0.713293	-0.969021	0.014192	0.144640	-0.199689
42081	2.730768	-0.738868	9.181791	-0.002737	0.138824	0.107347	0.149774	-0.161305	-0.712826	-0.968986	0.015166	0.141945	-0.201711
42082	2.865878	-0.758874	9.276535	0.004453	0.154528	0.102123	0.155352	-0.163140	-0.711617	-0.968996	0.015981	0.138986	-0.203651
42083	2.600672	-0.703483	9.409246	0.042045	0.186079	0.105242	0.158539	-0.163852	-0.711279	-0.969087	0.016256	0.135201	-0.205733
42084	2.456153	-0.645226	9.214080	0.054647	0.221166	0.104640	0.164923	-0.167774	-0.709446	-0.969249	0.016377	0.130740	-0.207833
42085	2.745374	-0.728773	9.374059	0.027751	0.262996	0.123873	0.171564	-0.170032	-0.707863	-0.969412	0.017279	0.125525	-0.210202
42086	2.308022	-0.772797	9.593638	0.004586	0.261388	0.095619	0.178454	-0.170488	-0.704822	-0.969642	0.018515	0.120489	-0.211975
42087	2.292197	-0.614637	9.360054	-0.029293	0.333175	0.097437	0.187472	-0.170816	-0.703257	-0.969996	0.020738	0.114158	-0.213648
42088	2.218428	-0.814673	9.829470	0.051193	0.355868	0.098957	0.198611	-0.171711	-0.700548	-0.970371	0.021478	0.107077	-0.215531
42089	2.136203	-0.815543	9.335055	0.072888	0.356085	0.063905	0.206837	-0.173423	-0.697802	-0.970861	0.021734	0.099879	-0.216750
42090	1.810800	-0.731258	9.324411	0.081075	0.431448	0.057303	0.220365	-0.175721	-0.692912	-0.971463	0.022131	0.091207	-0.217833
42091	2.020497	-0.794645	9.581447	0.158993	0.459391	0.041149	0.233784	-0.181626	-0.689106	-0.972144	0.021109	0.081640	-0.218689
42092	0.938659	-0.793382	9.595603	0.003340	0.473669	0.038629	0.247184	-0.184478	-0.684481	-0.972696	0.023165	0.072483	-0.219255
42093	1.329220	-0.876462	9.379773	-0.023439	0.501594	0.038405	0.259896	-0.183579	-0.679415	-0.973194	0.025878	0.062867	-0.219706
42094	1.044399	-0.877229	9.975877	0.080209	0.442087	0.035493	0.274610	-0.184495	-0.674398	-0.973591	0.026292	0.053976	-0.220262
42095	0.594582	-0.965453	9.868185	0.089215	0.356581	0.000121	0.283905	-0.189129	-0.669335	-0.973997	0.026143	0.046688	-0.220150
42096	0.744871	-0.889340	9.971112	-0.088918	0.302218	-0.000524	0.294620	-0.185998	-0.665529	-0.974211	0.029194	0.041279	-0.219900
42097	0.518422	-0.806417	9.767322	-0.016492	0.249844	0.000784	0.301895	-0.184096	-0.662470	-0.974394	0.030643	0.036528	-0.219736
42098	0.262911	-0.750661	10.044162	0.070942	0.193810	0.032142	0.308132	-0.185658	-0.660612	-0.974427	0.030126	0.032506	-0.220290
42099	0.113503	-0.706268	10.021927	0.011859	0.115130	0.016501	0.311846	-0.187068	-0.658057	-0.974436	0.030444	0.030223	-0.220532
42100	0.297022	-0.703290	9.890591	-0.004310	0.053852	0.016110	0.313959	-0.186526	-0.656246	-0.974392	0.030765	0.029269	-0.220808
42101	0.418665	-0.574616	9.804496	0.154896	0.031105	0.025110	0.313975	-0.188746	-0.657056	-0.974393	0.027923	0.027982	-0.221351
42102	0.375935	-0.473122	9.849294	0.214873	0.036385	0.019430	0.314673	-0.195551	-0.655822	-0.974436	0.023898	0.026397	-0.221824
42103	0.622717	-0.407702	9.847917	0.180080	0.050344	0.001543	0.317217	-0.201258	-0.653161	-0.974539	0.020619	0.024642	-0.221905
42104	0.661127	-0.437088	9.775144	0.101390	0.071333	-0.000733	0.316980	-0.205419	-0.654249	-0.974613	0.018949	0.022888	-0.221918
42105	0.685564	-0.403016	9.967602	0.042351	0.067790	-0.009992	0.318842	-0.207374	-0.652459	-0.974706	0.018416	0.021433	-0.221696
42106	0.574882	-0.344648	9.894720	-0.018424	0.057357	-0.025406	0.322023	-0.207392	-0.651720	-0.974832	0.019008	0.020492	-0.221181
42107	0.588858	-0.416868	9.910593	-0.013039	0.052117	-0.031573	0.324142	-0.206709	-0.651746	-0.974991	0.019465	0.019615	-0.220521
42108	0.477035	-0.521698	9.953615	0.039775	0.053922	-0.038220	0.325462	-0.205467	-0.651754	-0.975192	0.018903	0.018489	-0.219777
42109	0.433381	-0.545616	9.886420	0.031700	0.048685	-0.033001	0.327052	-0.206171	-0.650210	-0.975369	0.018474	0.017497	-0.219106
42110	0.363122	-0.576439	9.853024	0.024534	0.039962	-0.033069	0.327302	-0.204230	-0.649013	-0.975533	0.018150	0.016708	-0.218465
42111	0.292383	-0.678980	9.963014	0.056652	0.018945	-0.022339	0.328646	-0.207013	-0.649323	-0.975659	0.017122	0.016191	-0.218021
42112	0.312525	-0.559309	9.820008	0.099570	0.018953	-0.011431	0.329175	-0.207016	-0.648806	-0.975744	0.015249	0.015478	-0.217833
42113	0.317444	-0.540692	9.627903	0.033456	0.017263	-0.027773	0.331450	-0.210776	-0.648222	-0.975883	0.014676	0.015104	-0.217276
42114	0.159984	-0.613674	9.743789	-0.038127	0.012026	-0.031809	0.331174	-0.208832	-0.648330	-0.976007	0.015454	0.015131	-0.216660
42115	0.089998	-0.606043	9.701218	0.011874	-0.000229	-0.011198	0.332501	-0.209117	-0.647959	-0.976062	0.015252	0.015184	-0.216426
42116	0.139001	-0.505576	9.644267	0.013615	-0.010755	-0.001524	0.331968	-0.208975	-0.647687	-0.976066	0.014930	0.015421	-0.216412
42117	0.189951	-0.476684	9.783561	-0.016808	-0.006429	-0.003505	0.330645	-0.208828	-0.648978	-0.976076	0.015273	0.015714	-0.216321
42118	0.245499	-0.477001	9.821533	-0.034705	-0.004708	-0.003646	0.330637	-0.207302	-0.649225	-0.976076	0.015920	0.016044	-0.216251
42119	0.226659	-0.409561	9.803244	-0.007841	-0.005558	-0.007840	0.331168	-0.207027	-0.649625	-0.976108	0.016094	0.016283	-0.216078
42120	0.221641	-0.433767	9.740519	-0.017654	0.001461	-0.010531	0.329840	-0.207020	-0.649210	-0.976144	0.016432	0.016420	-0.215878
42121	0.279247	-0.482355	9.729849	-0.061540	0.003161	-0.000298	0.331294	-0.205917	-0.649484	-0.976127	0.017697	0.016720	-0.215832
42122	0.392902	-0.463685	9.832432	-0.027614	0.011827	0.015809	0.331682	-0.204392	-0.649344	-0.976050	0.018284	0.016689	-0.216135
42123	0.381164	-0.415595	9.797033	-0.002567	0.016210	0.019546	0.331288	-0.205084	-0.649344	-0.975971	0.018456	0.016482	-0.216490
42124	0.294123	-0.431649	9.831248	-0.018675	0.004858	0.015885	0.331023	-0.205361	-0.648818	-0.975892	0.018838	0.016549	-0.216811
42125	0.381200	-0.410770	9.801896	-0.054455	0.008329	0.015616	0.331547	-0.203975	-0.649337	-0.975807	0.019982	0.016729	-0.217075
42126	0.340252	-0.396025	9.800015	-0.047213	0.004889	-0.003714	0.330357	-0.204107	-0.650108	-0.975799	0.020914	0.016926	-0.217010
42127	0.448782	-0.416051	9.820479	-0.023911	-0.002114	-0.015062	0.329810	-0.202301	-0.648507	-0.975855	0.021397	0.017199	-0.216689
42128	0.371197	-0.458800	9.801430	-0.039095	-0.004701	-0.021335	0.330467	-0.200499	-0.649680	-0.975922	0.022123	0.017556	-0.216282
42129	0.278961	-0.525370	9.820688	-0.090063	0.003198	-0.026952	0.330064	-0.198970	-0.650709	-0.976000	0.023912	0.018021	-0.215703
42130	0.312550	-0.554616	9.781607	-0.096327	-0.000305	-0.027025	0.330037	-0.194528	-0.650402	-0.976061	0.025772	0.018543	-0.215169
42131	0.418981	-0.531247	9.829026	-0.057024	0.015372	-0.009087	0.331490	-0.193148	-0.650935	-0.976076	0.026969	0.018625	-0.214943
42132	0.379873	-0.602581	9.999189	-0.014932	0.018890	-0.021991	0.331755	-0.193705	-0.649763	-0.976160	0.027324	0.018420	-0.214537
42133	0.389748	-0.569277	9.903349	0.026250	0.022421	-0.023435	0.331746	-0.192456	-0.649357	-0.976284	0.026915	0.018022	-0.214058
42134	0.399270	-0.586388	9.838176	0.042407	0.022459	-0.033015	0.332022	-0.194123	-0.649640	-0.976446	0.026162	0.017507	-0.213454
42135	0.218145	-0.587442	9.818096	0.026292	0.019009	-0.031328	0.332554	-0.193987	-0.650303	-0.976601	0.025732	0.017183	-0.212822
42136	0.273315	-0.636268	9.723323	-0.061460	0.011954	-0.016156	0.333344	-0.193576	-0.649130	-0.976630	0.026968	0.017307	-0.212523
42137	0.215413	-0.630806	9.788779	-0.030996	0.032977	-0.021128	0.333992	-0.191220	-0.648722	-0.976716	0.027722	0.016948	-0.212063
42138	0.118737	-0.642099	9.782273	0.028031	0.045251	-0.011815	0.335707	-0.189981	-0.648080	-0.976790	0.027354	0.016039	-0.211839
42139	0.198352	-0.654550	9.846336	0.031551	0.018957	-0.008388	0.336780	-0.191096	-0.649551	-0.976850	0.026834	0.015677	-0.211656
42140	0.137652	-0.699844	9.824708	0.020868	0.003265	-0.024374	0.334914	-0.189976	-0.648855	-0.976957	0.026424	0.015625	-0.211217
42141	0.156658	-0.741119	9.747159	-0.049775	0.008521	-0.030169	0.337581	-0.192767	-0.648136	-0.977061	0.027453	0.015818	-0.210588
42142	0.127636	-0.745835	9.704093	-0.081073	0.005039	-0.033926	0.337168	-0.189155	-0.649800	-0.977149	0.029039	0.016168	-0.209939
42143	0.166478	-0.717275	9.704086	-0.052503	-0.014233	-0.025863	0.338346	-0.186524	-0.649529	-0.977223	0.030035	0.016811	-0.209405
42144	0.282707	-0.674725	9.756449	-0.047210	0.008420	-0.003740	0.338067	-0.184997	-0.648197	-0.977207	0.030983	0.016934	-0.209334
42145	0.312052	-0.626546	9.855291	-0.049006	0.011889	-0.003742	0.337528	-0.183467	-0.648174	-0.977196	0.032024	0.017044	-0.209217
42146	0.370000	-0.627065	9.833154	-0.013202	0.018888	-0.004354	0.335927	-0.181515	-0.648786	-0.977204	0.032350	0.016821	-0.209147
42147	0.283002	-0.636006	9.833802	-0.011395	0.017174	-0.008728	0.337242	-0.180412	-0.647483	-0.977240	0.032667	0.016680	-0.208942
42148	0.234770	-0.626081	9.810298	-0.016778	0.018931	-0.004338	0.338314	-0.181806	-0.648300	-0.977243	0.033063	0.016471	-0.208882
42149	0.222473	-0.655062	9.740370	-0.031046	0.032956	-0.008798	0.339108	-0.181255	-0.648570	-0.977271	0.033823	0.016103	-0.208658
42150	0.234345	-0.683954	9.761566	-0.018449	0.017252	-0.029921	0.339887	-0.178761	-0.647769	-0.977379	0.034237	0.015951	-0.208094
42151	0.176001	-0.738762	9.780667	-0.054220	0.020765	-0.033688	0.339100	-0.179311	-0.649338	-0.977489	0.035388	0.015935	-0.207385
42152	0.180357	-0.808237	9.883180	-0.048824	0.022515	-0.042472	0.339605	-0.175706	-0.647997	-0.977624	0.036413	0.015816	-0.206578
42153	0.175935	-0.748354	9.790172	0.003118	0.013824	-0.052683	0.340912	-0.173077	-0.646809	-0.977849	0.036408	0.015711	-0.205519
42154	0.170809	-0.789250	9.775325	-0.002292	-0.000184	-0.047493	0.341709	-0.173081	-0.646952	-0.978034	0.036428	0.015847	-0.204626
42155	0.194849	-0.803914	9.760529	-0.028211	-0.001930	-0.053866	0.342236	-0.172251	-0.647346	-0.978233	0.036972	0.016178	-0.203546
42156	0.175608	-0.794054	9.789649	-0.025549	0.005055	-0.047646	0.342224	-0.170169	-0.647456	-0.978399	0.037468	0.016307	-0.202648
42157	0.180721	-0.755505	9.823697	-0.005836	-0.000178	-0.056327	0.342477	-0.167811	-0.647699	-0.978623	0.037578	0.016514	-0.201525
42158	0.207362	-0.745959	9.866838	-0.023746	0.009412	-0.051143	0.343267	-0.167260	-0.646918	-0.978804	0.038055	0.016553	-0.200552
42159	0.253280	-0.741464	9.880916	-0.023773	0.008508	-0.045873	0.343794	-0.166430	-0.647312	-0.978973	0.038547	0.016655	-0.199620
42160	0.272687	-0.727352	9.825630	0.008472	-0.000207	-0.054483	0.343659	-0.165318	-0.648480	-0.979185	0.038354	0.016756	-0.198609
42161	0.214718	-0.727097	9.761240	-0.004101	-0.005454	-0.044000	0.345258	-0.167410	-0.646950	-0.979356	0.038398	0.017053	-0.197731
42162	0.204909	-0.748610	9.780305	0.010295	0.015577	-0.056158	0.345378	-0.165329	-0.646800	-0.979576	0.038230	0.016840	-0.196689
