# Supplementary material for: Identification of Haptic Based Guiding Using Hard Reins
Source: PLoS One. 2015 Jul 22;10(7):e0132020. doi: 10.1371/journal.pone.0132020 (PMC4511788; doi:10.1371/journal.pone.0132020)
Supplement: S9 File — (ZIP) [file pone.0132020.s009.zip › Exp2_MotionData2/Subject10/path3/T7/gc7.txt]

// Start Time: 0
// Sample rate: 25.0Hz
// Scenario: 4.9
// Firmware Version: 2.6.1
Counter	Acc_X	Acc_Y	Acc_Z	Gyr_X	Gyr_Y	Gyr_Z	Mag_X	Mag_Y	Mag_Z	Quat_w	Quat_x	Quat_y	Quat_z
41654	9.057153	2.885697	-2.002601	0.027681	0.096984	-0.156610	-0.687673	0.060095	0.287549	0.156473	-0.651653	-0.403227	-0.623115
41655	9.116025	2.907182	-2.188246	0.036719	0.152825	-0.166765	-0.690080	0.056930	0.282408	0.156077	-0.648374	-0.405275	-0.625303
41656	9.115007	3.112761	-1.785884	0.028742	0.205598	-0.125527	-0.692023	0.050601	0.277065	0.156567	-0.644757	-0.406561	-0.628079
41657	9.002680	3.055838	-1.641951	-0.102250	0.264945	-0.034150	-0.694565	0.047671	0.273075	0.156938	-0.641555	-0.404786	-0.632397
41658	9.210051	2.952376	-1.271138	-0.119522	0.325643	-0.001207	-0.697465	0.047435	0.264151	0.158041	-0.637858	-0.402199	-0.637492
41659	9.281374	3.120093	-1.156765	-0.111872	0.281494	-0.017591	-0.701779	0.046546	0.254348	0.158625	-0.634559	-0.399999	-0.642007
41660	9.263700	3.054007	-0.922226	-0.096700	0.249854	-0.028529	-0.701245	0.045395	0.248312	0.159061	-0.631487	-0.398272	-0.645990
41661	9.437258	3.096582	-0.933270	-0.057215	0.197792	-0.052181	-0.706637	0.042338	0.241931	0.159220	-0.628775	-0.397451	-0.649095
41662	9.356551	3.231608	-0.832749	-0.017036	0.123671	-0.046470	-0.708929	0.041591	0.237366	0.159412	-0.626923	-0.397363	-0.650890
41663	9.357165	3.213459	-0.745930	0.015781	0.079375	-0.046336	-0.707517	0.040396	0.234866	0.159620	-0.625546	-0.397784	-0.651906
41664	9.397855	3.201458	-0.776517	0.031033	0.014994	-0.016835	-0.707808	0.039780	0.232844	0.159919	-0.625199	-0.398278	-0.651864
41665	9.384634	3.057250	-0.866338	0.071910	-0.017949	0.008960	-0.707791	0.039280	0.234231	0.160779	-0.625347	-0.399044	-0.651042
41666	9.278220	3.146482	-0.953568	0.049998	-0.043947	0.013535	-0.707668	0.041253	0.235063	0.161235	-0.625951	-0.399588	-0.650014
41667	9.268565	3.090479	-0.931832	0.057488	-0.046196	0.019966	-0.708521	0.042344	0.236558	0.161833	-0.626598	-0.400117	-0.648916
41668	9.316601	3.136758	-0.971976	0.067447	-0.084879	0.020064	-0.707077	0.042033	0.239504	0.162261	-0.627727	-0.400933	-0.647212
41669	9.296707	3.113582	-1.041434	0.072039	-0.099729	0.021922	-0.705814	0.044745	0.242499	0.162637	-0.629030	-0.401795	-0.645314
41670	9.267364	3.090143	-1.086385	0.071645	-0.116633	0.043040	-0.705388	0.045263	0.243521	0.163163	-0.630729	-0.402482	-0.643092
41671	9.261168	3.048681	-1.245851	0.055489	-0.130915	0.020996	-0.703377	0.046138	0.248521	0.163065	-0.632472	-0.403240	-0.640926
41672	9.229035	3.040265	-1.326944	0.038927	-0.141641	0.016350	-0.701760	0.047080	0.251889	0.162626	-0.634375	-0.403914	-0.638729
41673	9.255710	3.025150	-1.299054	0.026592	-0.146374	0.034690	-0.698782	0.049273	0.256111	0.162208	-0.636513	-0.404173	-0.636541
41674	9.447668	2.908144	-1.355307	-0.018495	-0.158314	-0.009402	-0.698454	0.048744	0.260897	0.160577	-0.638591	-0.404495	-0.634666
41675	9.418319	2.989595	-1.445469	-0.002506	-0.196611	0.045749	-0.695604	0.050330	0.265791	0.159523	-0.641539	-0.404388	-0.632020
41676	9.226330	2.962750	-1.332180	0.010593	-0.306641	0.067929	-0.691886	0.052590	0.274265	0.158038	-0.646000	-0.404546	-0.627735
41677	9.229371	3.048754	-1.597444	-0.014236	-0.261289	0.127457	-0.687893	0.054901	0.281605	0.157326	-0.650423	-0.403421	-0.624059
41678	9.156618	3.084513	-1.691002	-0.005052	-0.316357	0.170708	-0.686514	0.059528	0.289914	0.156835	-0.655829	-0.402046	-0.619394
41679	8.923265	3.270172	-2.028905	0.076521	-0.278281	0.207478	-0.682265	0.065053	0.299157	0.158138	-0.660766	-0.401031	-0.614455
41680	8.992723	3.157546	-2.346260	0.103134	-0.212161	0.271642	-0.677212	0.072031	0.304936	0.161123	-0.665295	-0.399284	-0.609914
41681	9.114275	3.012682	-2.458035	0.126149	-0.125612	0.301828	-0.675337	0.082613	0.308703	0.165420	-0.668900	-0.397121	-0.606221
41682	9.207967	2.568615	-2.307423	0.096919	-0.067372	0.330074	-0.673735	0.092209	0.312127	0.170174	-0.672083	-0.394015	-0.603404
41683	9.241467	2.202930	-2.183035	0.027568	-0.121689	0.271251	-0.671992	0.101270	0.314664	0.172801	-0.675675	-0.391029	-0.600582
41684	9.299548	2.270383	-2.179937	-0.033911	-0.072740	0.225198	-0.669958	0.108954	0.315836	0.174492	-0.678488	-0.387772	-0.599032
41685	9.410087	2.178133	-1.870649	-0.034103	-0.048038	0.181133	-0.667867	0.112844	0.318046	0.175778	-0.680670	-0.384984	-0.597978
41686	9.301069	2.062841	-1.896310	-0.020154	-0.129638	0.128027	-0.665351	0.116993	0.320694	0.176039	-0.683348	-0.383389	-0.595868
41687	9.218258	2.084474	-2.018682	-0.022144	-0.149215	0.054630	-0.663076	0.119837	0.326525	0.175202	-0.685702	-0.382807	-0.593781
41688	9.259767	2.136212	-2.280777	-0.028845	-0.133439	0.006887	-0.661217	0.120769	0.330396	0.173872	-0.687511	-0.382774	-0.592099
41689	9.249174	2.276975	-2.463046	-0.012270	-0.107803	0.008729	-0.658918	0.119748	0.332863	0.172934	-0.688978	-0.382792	-0.590654
41690	9.225313	2.266976	-2.428401	-0.009696	-0.070394	-0.001425	-0.659168	0.119025	0.335941	0.172242	-0.689910	-0.382870	-0.589719
41691	9.282380	2.255713	-2.522400	0.020358	-0.042353	-0.009662	-0.657744	0.119494	0.337659	0.172029	-0.690348	-0.383305	-0.588984
41692	9.283355	2.244251	-2.392071	0.043162	-0.012874	0.019701	-0.656320	0.119028	0.337900	0.172751	-0.690583	-0.383510	-0.588365
41693	9.263558	2.120904	-2.406628	0.065457	-0.021071	0.032578	-0.656916	0.121872	0.338793	0.173819	-0.690936	-0.383820	-0.587432
41694	9.340136	1.933486	-2.396221	0.056077	-0.008409	0.021515	-0.655948	0.123587	0.338750	0.174782	-0.691080	-0.384143	-0.586766
41695	9.352452	2.206104	-2.477033	0.025293	-0.039667	0.038066	-0.657523	0.125175	0.339148	0.175218	-0.691831	-0.383968	-0.585864
41696	9.311589	2.064750	-2.403960	0.043166	-0.009535	0.087572	-0.655401	0.126488	0.341054	0.176759	-0.692544	-0.383218	-0.585050
41697	9.340227	1.972059	-2.381588	0.080944	0.013965	0.093073	-0.654586	0.130309	0.338492	0.179024	-0.692886	-0.382739	-0.584270
41698	9.300663	1.813117	-2.443949	0.108529	-0.011587	0.134422	-0.653783	0.134559	0.339602	0.182004	-0.693736	-0.382112	-0.582749
41699	9.328899	1.667761	-2.470109	0.095684	-0.019316	0.063737	-0.652993	0.139289	0.339749	0.183883	-0.694180	-0.382318	-0.581492
41700	9.333386	1.714651	-2.532775	0.066463	-0.028189	-0.002365	-0.652716	0.140248	0.340657	0.184565	-0.694318	-0.383166	-0.580553
41701	9.399167	1.822691	-2.486220	0.018280	-0.031333	-0.024442	-0.652578	0.139734	0.339347	0.184258	-0.694511	-0.383736	-0.580044
41702	9.339560	1.817127	-2.401898	-0.006464	-0.029558	0.008529	-0.652434	0.139984	0.340071	0.184046	-0.695014	-0.383594	-0.579602
41703	9.295248	1.780339	-2.525981	-0.011144	-0.016205	-0.030028	-0.652015	0.139584	0.342978	0.183385	-0.695094	-0.383841	-0.579552
41704	9.290321	1.792757	-2.545040	-0.025654	-0.022932	-0.024540	-0.651722	0.139121	0.343514	0.182567	-0.695341	-0.383903	-0.579473
41705	9.313879	1.813042	-2.623087	-0.034941	-0.033264	-0.097941	-0.651281	0.138355	0.344313	0.180660	-0.695184	-0.384878	-0.579612
41706	9.293097	2.082347	-2.620554	-0.047157	-0.014284	-0.075933	-0.651628	0.133384	0.345990	0.179014	-0.695009	-0.385374	-0.580003
41707	9.251985	2.046308	-2.624082	-0.001148	0.001653	-0.067626	-0.652448	0.130827	0.345554	0.178189	-0.694556	-0.386196	-0.580253
41708	9.262128	2.130724	-2.594924	-0.014144	0.009492	-0.074987	-0.650450	0.129778	0.345753	0.177194	-0.693991	-0.386974	-0.580715
41709	9.286069	2.074728	-2.591354	0.016232	-0.009725	-0.031775	-0.651273	0.127508	0.345335	0.176933	-0.693884	-0.387543	-0.580543
41710	9.261661	2.058369	-2.624366	0.005311	0.001298	-0.030906	-0.652119	0.127766	0.346210	0.176656	-0.693686	-0.387962	-0.580584
41711	9.256527	2.019929	-2.648580	-0.001904	-0.008158	-0.026325	-0.652688	0.127789	0.345933	0.176218	-0.693668	-0.388241	-0.580553
41712	9.215462	2.020393	-2.661534	0.009188	0.007290	-0.023585	-0.651561	0.128339	0.346099	0.176131	-0.693439	-0.388588	-0.580619
41713	9.223037	2.068517	-2.637348	0.015253	0.001535	-0.035482	-0.650825	0.126571	0.346690	0.175897	-0.693179	-0.389160	-0.580618
41714	9.246837	2.054234	-2.669734	0.011282	0.007612	-0.013475	-0.652244	0.126736	0.346714	0.175955	-0.693021	-0.389385	-0.580638
41715	9.232270	2.015207	-2.647812	0.044332	0.031445	-0.013490	-0.652073	0.126602	0.345752	0.176612	-0.692483	-0.389885	-0.580745
41716	9.235289	2.062906	-2.589640	-0.005657	-0.002307	-0.031875	-0.653193	0.125478	0.345551	0.176149	-0.692354	-0.390209	-0.580823
41717	9.251945	2.068037	-2.619216	0.011097	0.032198	-0.024553	-0.651776	0.125449	0.345677	0.176222	-0.691838	-0.390474	-0.581236
41718	9.261537	2.043659	-2.614903	0.012230	0.024515	-0.050232	-0.652327	0.123771	0.344868	0.175998	-0.691193	-0.391159	-0.581612
41719	9.267078	2.142363	-2.563740	0.030901	0.006905	-0.033632	-0.653026	0.122934	0.344539	0.176042	-0.690830	-0.391869	-0.581551
41720	9.232952	2.123772	-2.606065	0.018767	-0.012880	-0.040977	-0.653986	0.121301	0.345864	0.175723	-0.690668	-0.392633	-0.581325
41721	9.261465	2.112078	-2.653103	0.016078	-0.012051	-0.039145	-0.653124	0.120154	0.345500	0.175347	-0.690535	-0.393315	-0.581135
41722	9.237175	2.176002	-2.704920	0.023717	-0.017438	-0.026272	-0.652306	0.122983	0.346237	0.175241	-0.690516	-0.393960	-0.580752
41723	9.222955	2.156175	-2.665869	0.031229	-0.008642	-0.019854	-0.651868	0.122102	0.346461	0.175322	-0.690444	-0.394542	-0.580419
41724	9.194155	2.200078	-2.669337	0.035365	-0.000488	-0.002424	-0.651847	0.121185	0.347538	0.175772	-0.690385	-0.394915	-0.580098
41725	9.213099	2.112721	-2.675446	0.026804	-0.003608	0.019576	-0.651869	0.122246	0.346470	0.176287	-0.690583	-0.394885	-0.579728
41726	9.234893	2.146527	-2.676040	0.020784	-0.000546	-0.000617	-0.652180	0.124402	0.346608	0.176572	-0.690578	-0.395085	-0.579510
41727	9.263792	2.126840	-2.670003	-0.007900	0.020441	0.019483	-0.652463	0.123875	0.345727	0.176796	-0.690619	-0.394570	-0.579744
41728	9.254345	2.121695	-2.643112	-0.003021	0.029203	-0.004380	-0.652177	0.123986	0.346298	0.176931	-0.690333	-0.394426	-0.580142
41729	9.247192	2.121612	-2.633183	0.002772	0.015532	0.008498	-0.653605	0.123545	0.344015	0.177135	-0.690307	-0.394204	-0.580261
41730	9.170298	2.146170	-2.615654	-0.011915	0.017509	0.006618	-0.653035	0.124314	0.345760	0.177187	-0.690271	-0.393850	-0.580528
41731	9.184609	2.131689	-2.628361	0.001118	0.028087	0.013968	-0.651784	0.124966	0.343803	0.177528	-0.690148	-0.393491	-0.580813
41732	9.247107	2.107128	-2.638105	0.000901	0.017488	0.006653	-0.653619	0.124427	0.343645	0.177759	-0.690066	-0.393288	-0.580977
41733	9.261567	2.131412	-2.648150	0.020159	0.017327	0.008533	-0.654215	0.126602	0.343504	0.178214	-0.689959	-0.393265	-0.580981
41734	9.209062	2.133336	-2.583369	0.016253	0.042658	0.031415	-0.652226	0.125739	0.342863	0.179134	-0.689730	-0.392799	-0.581286
41735	9.237957	2.140486	-2.589234	-0.001062	0.025180	0.001137	-0.653946	0.126681	0.341804	0.179269	-0.689548	-0.392605	-0.581591
41736	9.205996	2.152255	-2.365731	0.046071	0.046128	0.017713	-0.655377	0.127319	0.341007	0.180475	-0.689058	-0.392669	-0.581755
41737	9.214344	2.081272	-2.501777	-0.009554	-0.000150	-0.006192	-0.655382	0.127347	0.340441	0.180209	-0.689140	-0.392567	-0.581809
41738	9.272105	2.154162	-2.542111	-0.001444	0.048259	-0.015406	-0.655811	0.126712	0.338845	0.180390	-0.688537	-0.392526	-0.582494
41739	9.320024	2.154303	-2.577720	0.017257	0.034347	0.001179	-0.655680	0.127974	0.339491	0.180846	-0.688178	-0.392513	-0.582786
41740	9.214815	2.110009	-2.472512	0.017622	0.025970	0.017714	-0.655698	0.126044	0.338476	0.181489	-0.688033	-0.392304	-0.582898
41741	9.257696	2.066664	-2.517878	0.030247	0.026381	0.010398	-0.656020	0.127602	0.336165	0.182169	-0.687791	-0.392344	-0.582945
41742	9.286680	2.100488	-2.523573	0.030606	0.016309	0.025108	-0.656033	0.127945	0.335052	0.183011	-0.687761	-0.392232	-0.582792
41743	9.281578	2.071748	-2.547725	0.028854	0.016152	0.027851	-0.655483	0.129631	0.335720	0.183793	-0.687780	-0.392053	-0.582643
41744	9.252598	2.067185	-2.553918	0.026862	-0.018669	0.025142	-0.655485	0.130969	0.337790	0.184299	-0.688177	-0.392014	-0.582040
41745	9.216573	2.072109	-2.540461	0.030659	-0.002334	0.028787	-0.655240	0.132784	0.335915	0.184968	-0.688412	-0.391913	-0.581618
41746	9.262338	2.081283	-2.527728	0.030787	0.001191	0.031515	-0.656485	0.133339	0.336005	0.185766	-0.688608	-0.391766	-0.581231
41747	9.213911	1.979590	-2.514502	0.059772	0.005485	0.019609	-0.656334	0.133015	0.336693	0.186789	-0.688571	-0.392102	-0.580720
41748	9.242859	1.974453	-2.508371	0.053970	0.012485	0.041614	-0.655816	0.135947	0.335453	0.188104	-0.688631	-0.392036	-0.580269
41749	9.285895	1.955226	-2.543924	0.039331	0.009778	0.041595	-0.653001	0.138533	0.337574	0.189134	-0.688791	-0.391814	-0.579894
41750	9.357986	1.867261	-2.532700	0.022005	0.007892	0.043401	-0.655585	0.140241	0.335862	0.189996	-0.689035	-0.391371	-0.579621
41751	9.396348	1.896596	-2.570177	-0.000412	-0.000257	0.026866	-0.654201	0.142536	0.335567	0.190231	-0.689346	-0.390927	-0.579474
41752	9.307168	1.877749	-2.564549	-0.000739	0.022693	0.012124	-0.654211	0.142060	0.333552	0.190536	-0.689258	-0.390599	-0.579700
41753	9.320131	1.905333	-2.458570	0.006785	0.049956	0.017612	-0.654777	0.142996	0.335176	0.191157	-0.688886	-0.390174	-0.580224
41754	9.300752	1.895890	-2.467568	0.025254	0.021734	0.026863	-0.655961	0.146104	0.333822	0.191981	-0.688826	-0.389944	-0.580177
41755	9.324590	1.842515	-2.478470	0.028801	0.031262	0.021345	-0.655255	0.145978	0.333240	0.192803	-0.688614	-0.389793	-0.580258
41756	9.339127	1.844715	-2.469337	0.035514	0.019434	0.034227	-0.657100	0.145890	0.332685	0.193831	-0.688601	-0.389583	-0.580072
41757	9.329339	1.866993	-2.497813	-0.019098	0.019172	0.010264	-0.656833	0.146515	0.331587	0.193771	-0.688628	-0.389074	-0.580401
41758	9.348598	1.818108	-2.479527	0.014356	0.038294	0.027730	-0.656146	0.147558	0.330653	0.194584	-0.688422	-0.388642	-0.580663
41759	9.329862	1.866079	-2.430202	0.016131	0.030970	0.026833	-0.657141	0.147198	0.329505	0.195294	-0.688303	-0.388267	-0.580817
41760	9.322552	1.807734	-2.415816	0.009532	0.027739	0.019473	-0.657152	0.148721	0.330736	0.195857	-0.688177	-0.387927	-0.581004
41761	9.368041	1.812806	-2.456133	-0.008147	0.024775	0.008442	-0.657183	0.149701	0.328386	0.195971	-0.688081	-0.387546	-0.581333
41762	9.344045	1.812800	-2.443158	-0.013106	0.005064	0.030481	-0.658313	0.149438	0.328239	0.196183	-0.688387	-0.386889	-0.581337
41763	9.341975	1.841491	-2.411491	0.004856	0.027975	0.015804	-0.656486	0.150688	0.328583	0.196586	-0.688258	-0.386546	-0.581581
41764	9.378570	1.782204	-2.347918	0.014309	0.003085	0.031493	-0.657537	0.152345	0.328227	0.197167	-0.688490	-0.386196	-0.581343
41765	9.358537	1.739760	-2.427159	0.017971	-0.009866	0.032424	-0.657248	0.153104	0.330258	0.197653	-0.688877	-0.385923	-0.580901
41766	9.373032	1.768862	-2.434758	0.002885	-0.012519	0.015890	-0.656401	0.152041	0.328197	0.197772	-0.689216	-0.385714	-0.580597
41767	9.349136	1.788190	-2.416829	-0.019352	-0.006282	0.004825	-0.657244	0.152285	0.329355	0.197450	-0.689494	-0.385373	-0.580602
41768	9.358682	1.783408	-2.426879	-0.008300	0.021307	0.004803	-0.656408	0.153680	0.330002	0.197547	-0.689398	-0.385054	-0.580895
41769	9.368312	1.758965	-2.417737	-0.004328	0.028008	0.015810	-0.656825	0.152047	0.328201	0.197823	-0.689303	-0.384601	-0.581213
41770	9.377921	1.773291	-2.408449	-0.018466	0.015912	0.034126	-0.656967	0.154079	0.327099	0.198083	-0.689533	-0.383784	-0.581392
41771	9.363743	1.743635	-2.359801	0.002248	0.020289	0.021306	-0.656686	0.154491	0.327405	0.198455	-0.689542	-0.383362	-0.581534
41772	9.378234	1.743475	-2.355513	0.017811	0.005406	0.023199	-0.655859	0.155538	0.326329	0.199003	-0.689668	-0.383154	-0.581334
41773	9.402423	1.750461	-2.346710	0.026780	0.011343	0.015873	-0.656570	0.155966	0.326646	0.199582	-0.689639	-0.383126	-0.581188
41774	9.392900	1.728374	-2.322342	0.038791	-0.000071	0.021415	-0.655455	0.157384	0.326724	0.200354	-0.689732	-0.383206	-0.580759
41775	9.378046	1.709657	-2.365389	0.035209	-0.009484	0.025086	-0.656047	0.159272	0.326564	0.200997	-0.689980	-0.383231	-0.580226
41776	9.392780	1.636192	-2.317999	0.061815	0.016105	0.026957	-0.657654	0.160208	0.326451	0.202278	-0.689832	-0.383439	-0.579819
41777	9.371042	1.675459	-2.341085	-0.012248	-0.018760	-0.002494	-0.656510	0.160797	0.328747	0.201877	-0.690164	-0.383329	-0.579636
41778	9.368267	1.700507	-2.398792	-0.006073	0.023418	-0.015393	-0.655086	0.159532	0.327661	0.201781	-0.689884	-0.383298	-0.580023
41779	9.401883	1.622428	-2.381233	0.002101	0.015222	-0.017204	-0.657365	0.160176	0.327014	0.201668	-0.689651	-0.383420	-0.580259
41780	9.371224	1.684897	-2.321706	0.020197	0.017434	-0.024508	-0.657086	0.160192	0.326587	0.201789	-0.689260	-0.383852	-0.580397
41781	9.411716	1.675680	-2.378839	0.008973	0.014343	-0.033695	-0.657212	0.157975	0.324889	0.201574	-0.688880	-0.384283	-0.580636
41782	9.421152	1.700065	-2.396050	-0.002170	0.017631	-0.042006	-0.656294	0.156269	0.326237	0.201177	-0.688447	-0.384685	-0.581021
41783	9.377934	1.709853	-2.379877	0.001485	0.007429	-0.041073	-0.656737	0.157179	0.325447	0.200720	-0.688121	-0.385158	-0.581253
41784	9.382748	1.719586	-2.384825	0.014567	0.001214	-0.030024	-0.657864	0.156895	0.325724	0.200575	-0.687898	-0.385665	-0.581231
41785	9.390052	1.731598	-2.380188	0.005151	-0.007419	-0.039200	-0.656986	0.154327	0.324987	0.200075	-0.687742	-0.386214	-0.581222
41786	9.382593	1.729612	-2.408909	0.016151	-0.000085	-0.039194	-0.657829	0.154830	0.326729	0.199829	-0.687461	-0.386863	-0.581209
41787	9.370217	1.720513	-2.447154	0.003347	-0.009307	-0.038292	-0.657665	0.152703	0.326026	0.199300	-0.687342	-0.387386	-0.581182
41788	9.343932	1.739825	-2.426721	0.003347	-0.016733	-0.037364	-0.656380	0.152621	0.327285	0.198771	-0.687317	-0.387928	-0.581031
41789	9.349073	1.802935	-2.431224	-0.000071	0.004830	-0.028186	-0.658258	0.152425	0.326820	0.198422	-0.687126	-0.388216	-0.581184
41790	9.363351	1.783637	-2.446377	-0.005720	-0.002187	-0.033692	-0.658240	0.150990	0.326730	0.197927	-0.686995	-0.388548	-0.581286
41791	9.353966	1.802773	-2.421746	-0.001986	0.009657	-0.031867	-0.658214	0.149110	0.326896	0.197545	-0.686727	-0.388846	-0.581533
41792	9.349103	1.817517	-2.433546	0.002165	-0.006284	-0.011645	-0.657637	0.148909	0.327871	0.197377	-0.686787	-0.388976	-0.581433
41793	9.341762	1.822643	-2.450146	-0.001274	0.003418	-0.004328	-0.657636	0.148773	0.327720	0.197276	-0.686803	-0.388929	-0.581479
41794	9.351381	1.817730	-2.450538	0.000648	0.001355	-0.000650	-0.659918	0.149430	0.326790	0.197281	-0.686861	-0.388869	-0.581449
41795	9.339406	1.827443	-2.445196	0.010036	0.000779	0.008545	-0.659036	0.148962	0.330157	0.197464	-0.686964	-0.388788	-0.581319
41796	9.344395	1.822235	-2.421261	0.015338	0.022482	-0.000654	-0.657928	0.148826	0.326733	0.197827	-0.686724	-0.388806	-0.581468
41797	9.348997	1.768922	-2.426612	0.019439	0.002048	0.017730	-0.658225	0.149971	0.326950	0.198256	-0.686847	-0.388703	-0.581245
41798	9.364966	1.795445	-2.243453	0.046801	-0.005303	0.015973	-0.657811	0.151229	0.327592	0.199031	-0.686931	-0.388971	-0.580701
41799	9.357725	1.721666	-2.523869	-0.005246	-0.015470	0.019536	-0.657536	0.151540	0.327042	0.199007	-0.687370	-0.388625	-0.580422
41800	9.363380	1.781147	-2.441563	-0.008032	0.011449	0.015831	-0.657667	0.151213	0.327873	0.199158	-0.687476	-0.388192	-0.580535
41801	9.386749	1.711226	-2.486482	0.013663	0.017679	0.002977	-0.657072	0.151743	0.327804	0.199460	-0.687326	-0.388160	-0.580629
41802	9.349533	1.738423	-2.325486	0.018302	0.007989	0.041541	-0.658233	0.153517	0.327217	0.200246	-0.687565	-0.387696	-0.580385
41803	9.368162	1.702837	-2.394050	0.015912	0.012996	0.019503	-0.657821	0.154119	0.326542	0.200737	-0.687588	-0.387479	-0.580334
41804	9.379981	1.725104	-2.432996	0.004518	0.002860	0.004821	-0.657835	0.154599	0.325579	0.200870	-0.687656	-0.387382	-0.580273
41805	9.367993	1.742157	-2.432437	0.013988	0.015065	0.015831	-0.657420	0.155713	0.326213	0.201307	-0.687634	-0.387185	-0.580278
41806	9.382545	1.749207	-2.423273	0.011959	0.004407	0.009425	-0.656717	0.156132	0.326232	0.201604	-0.687692	-0.387100	-0.580163
41807	9.358596	1.768924	-2.431802	0.000765	0.006660	0.003007	-0.656339	0.157426	0.326974	0.201643	-0.687721	-0.386962	-0.580207
41808	9.391966	1.662007	-2.433747	0.013435	0.003272	-0.002479	-0.656915	0.157361	0.325557	0.201817	-0.687692	-0.387066	-0.580112
41809	9.377584	1.740025	-2.456856	-0.014019	0.004274	-0.002525	-0.657178	0.156448	0.326637	0.201570	-0.687767	-0.386842	-0.580258
41810	9.339013	1.720813	-2.450708	0.000783	0.010340	0.002988	-0.656745	0.155062	0.325411	0.201682	-0.687753	-0.386690	-0.580338
41811	9.387375	1.729936	-2.433132	-0.001974	0.025195	0.001136	-0.657036	0.154979	0.324273	0.201805	-0.687565	-0.386472	-0.580662
41812	9.349124	1.739431	-2.397822	-0.023172	0.022812	-0.004413	-0.658890	0.156544	0.325241	0.201603	-0.687442	-0.386098	-0.581126
41813	9.378331	1.738719	-2.360270	0.004653	0.029279	0.009403	-0.657313	0.154812	0.324833	0.201943	-0.687243	-0.385827	-0.581423
41814	9.383011	1.753564	-2.384504	-0.011986	0.010271	0.004815	-0.657324	0.155141	0.324003	0.201900	-0.687295	-0.385501	-0.581593
41815	9.378021	1.724627	-2.394168	-0.001927	0.006558	0.004835	-0.657896	0.155983	0.324628	0.201920	-0.687352	-0.385309	-0.581647
41816	9.409096	1.724846	-2.426731	-0.001000	0.010247	0.004837	-0.659465	0.156069	0.323372	0.202033	-0.687356	-0.385116	-0.581730
41817	9.359063	1.729081	-2.354781	0.017381	0.007197	0.008539	-0.658205	0.156932	0.322988	0.202366	-0.687356	-0.385096	-0.581628
41818	9.349364	1.743889	-2.368815	0.024449	0.004958	-0.000619	-0.658195	0.156610	0.323678	0.202719	-0.687281	-0.385289	-0.581466
41819	9.382353	1.725154	-2.437916	0.041172	-0.012195	0.008587	-0.657876	0.156699	0.323868	0.203227	-0.687410	-0.385626	-0.580913
41820	9.373187	1.753663	-2.389076	0.075552	0.010773	-0.007895	-0.658051	0.159025	0.323448	0.204245	-0.687001	-0.386490	-0.580465
41821	9.312156	1.726199	-2.478764	0.023781	-0.012846	-0.026331	-0.659304	0.157322	0.323353	0.204099	-0.686939	-0.387110	-0.580177
41822	9.387397	1.702776	-2.399601	0.053642	0.025571	-0.007967	-0.658167	0.157018	0.323323	0.204925	-0.686449	-0.387655	-0.580101
41823	9.315360	1.739427	-2.382175	0.025725	-0.002951	-0.022666	-0.657468	0.157588	0.323210	0.204924	-0.686291	-0.388207	-0.579919
41824	9.344086	1.712727	-2.395501	0.038570	0.008986	-0.022659	-0.658186	0.158726	0.323714	0.205247	-0.685938	-0.388850	-0.579791
41825	9.370264	1.700919	-2.432791	0.013173	-0.001602	-0.013513	-0.659471	0.158535	0.322154	0.205189	-0.685887	-0.389126	-0.579687
41826	9.377454	1.700936	-2.437890	0.005492	0.008501	-0.028224	-0.659463	0.158090	0.322410	0.204991	-0.685631	-0.389466	-0.579831
41827	9.380721	1.699419	-2.326907	0.014938	0.013333	-0.017198	-0.658887	0.156832	0.321475	0.205032	-0.685371	-0.389751	-0.579933
41828	9.344131	1.732159	-2.397792	-0.003524	-0.012173	-0.020869	-0.659734	0.156961	0.322058	0.204633	-0.685450	-0.389968	-0.579835
41829	9.387165	1.700743	-2.428592	-0.014742	0.005097	-0.031926	-0.659006	0.155903	0.322836	0.204032	-0.685292	-0.390144	-0.580115
41830	9.358317	1.764240	-2.446424	-0.027399	-0.008194	-0.024585	-0.659436	0.156470	0.323159	0.203294	-0.685392	-0.390118	-0.580273
41831	9.325012	1.744214	-2.382505	-0.012300	0.011076	-0.008996	-0.659561	0.154778	0.322487	0.203038	-0.685334	-0.389985	-0.580521
41832	9.382773	1.778077	-2.406184	0.005908	0.024198	-0.013552	-0.660413	0.154409	0.321479	0.203136	-0.685009	-0.390062	-0.580818
41833	9.378149	1.763135	-2.374706	-0.001256	0.027571	-0.008068	-0.660405	0.153828	0.321585	0.203171	-0.684721	-0.389978	-0.581203
41834	9.378235	1.777619	-2.369784	0.000619	0.018195	-0.005295	-0.659562	0.154389	0.321612	0.203243	-0.684553	-0.389901	-0.581425
41835	9.392702	1.770184	-2.365542	0.012398	0.020276	-0.009861	-0.660130	0.154139	0.321034	0.203387	-0.684279	-0.390030	-0.581612
41836	9.460317	1.818240	-2.367758	0.020886	0.036346	-0.001589	-0.660437	0.155879	0.320862	0.203923	-0.683846	-0.390067	-0.581909
41837	9.378114	1.741246	-2.370017	0.031441	0.028018	-0.017185	-0.661578	0.155276	0.318850	0.204302	-0.683346	-0.390485	-0.582083
41838	9.339709	1.704668	-2.335001	0.025225	0.027819	-0.044737	-0.661872	0.155207	0.317430	0.204331	-0.682655	-0.391199	-0.582404
41839	9.330240	1.743464	-2.329563	-0.003051	0.007319	-0.039250	-0.663701	0.155165	0.318863	0.203822	-0.682364	-0.391600	-0.582654
41840	9.340322	2.113355	-2.428982	-0.001716	0.056281	-0.026418	-0.663819	0.153172	0.318456	0.203913	-0.681597	-0.391626	-0.583501
41841	9.365190	2.014276	-2.288040	-0.017444	0.039845	0.002933	-0.663689	0.152434	0.315855	0.203942	-0.681313	-0.391160	-0.584135
41842	9.427819	1.894360	-2.240437	0.047128	0.097765	0.016725	-0.664547	0.152762	0.315317	0.205525	-0.680199	-0.390996	-0.584988
41843	9.374036	1.659494	-2.239957	0.036241	0.098079	-0.050330	-0.665296	0.154872	0.313613	0.206119	-0.678593	-0.391638	-0.586213
41844	9.380597	1.934463	-2.132125	0.002593	0.104300	-0.076047	-0.667990	0.153337	0.310564	0.206064	-0.676850	-0.392189	-0.587877
41845	9.450446	2.087687	-2.201374	-0.024083	0.114162	-0.116450	-0.670804	0.150615	0.308293	0.205182	-0.674772	-0.392951	-0.590062
41846	9.299286	2.012009	-2.085099	-0.028173	0.088252	-0.130222	-0.672211	0.147653	0.304575	0.203942	-0.672909	-0.393929	-0.591964
41847	9.343245	2.122878	-2.057033	-0.015809	0.120668	-0.149490	-0.674146	0.142614	0.302292	0.202822	-0.670441	-0.395204	-0.594294
41848	9.296152	2.145680	-1.924683	-0.029247	0.079480	-0.168722	-0.675940	0.138508	0.301484	0.201031	-0.668370	-0.396705	-0.596232
41849	9.376732	2.362779	-1.880386	-0.004580	0.085691	-0.134678	-0.678331	0.135527	0.298483	0.199951	-0.666366	-0.398053	-0.597938
41850	9.412786	2.343467	-1.903490	0.026519	0.062375	-0.130874	-0.678908	0.131668	0.295926	0.199217	-0.664562	-0.399776	-0.599040
41851	9.356853	2.276455	-1.940484	0.068281	0.023893	-0.105063	-0.681125	0.127287	0.294963	0.198961	-0.663229	-0.401846	-0.599217
41852	9.345446	2.304686	-1.869822	0.067859	0.011639	-0.084854	-0.680840	0.126607	0.294066	0.198917	-0.662231	-0.403647	-0.599125
41853	9.320565	2.320863	-1.977486	0.076520	0.009026	-0.103190	-0.681531	0.125851	0.295019	0.198667	-0.661049	-0.405847	-0.599028
41854	9.277182	2.472404	-2.042511	0.101843	-0.003394	-0.112283	-0.681514	0.122826	0.292133	0.198620	-0.659865	-0.408474	-0.598563
41855	9.425661	2.258328	-2.071200	0.130739	0.017437	-0.060879	-0.682205	0.122206	0.293236	0.199655	-0.658703	-0.410728	-0.597955
41856	9.261520	2.279196	-2.096437	0.089762	0.052174	-0.024377	-0.683033	0.123365	0.292660	0.200952	-0.657616	-0.411822	-0.597965
41857	9.401859	2.238175	-2.005331	0.060748	0.077620	-0.017107	-0.683777	0.124118	0.289310	0.202084	-0.656371	-0.412417	-0.598541
41858	9.319766	2.239039	-2.026411	0.038439	0.072911	-0.030008	-0.684798	0.125630	0.288139	0.202811	-0.655190	-0.412888	-0.599265
41859	9.257460	2.219365	-1.973482	0.071430	0.067108	-0.027197	-0.686217	0.124206	0.285368	0.203876	-0.653942	-0.413783	-0.599649
41860	9.344959	2.232073	-1.882465	0.016149	0.069993	-0.041966	-0.687245	0.125099	0.282172	0.204145	-0.652783	-0.414152	-0.600564
41861	9.339880	2.344759	-1.963669	-0.011471	0.035261	-0.044702	-0.689489	0.122879	0.281203	0.203654	-0.652108	-0.414408	-0.601287
41862	9.315273	2.336357	-2.044823	-0.038810	0.064643	-0.042027	-0.689259	0.123233	0.280459	0.203159	-0.651236	-0.414137	-0.602585
41863	9.288033	2.318995	-1.821686	-0.112236	-0.011526	-0.042968	-0.688929	0.120166	0.281256	0.200988	-0.651547	-0.413344	-0.603521
41864	9.290760	2.498910	-1.856848	-0.217790	0.030972	-0.024861	-0.689742	0.117035	0.280784	0.198085	-0.651932	-0.410822	-0.605782
41865	9.181415	2.369559	-1.918822	-0.286671	0.048264	-0.003049	-0.690555	0.114306	0.280904	0.194606	-0.652521	-0.407146	-0.608751
41866	9.252806	2.116961	-1.927970	-0.386921	0.150660	0.137871	-0.691662	0.113235	0.282550	0.192434	-0.653386	-0.399942	-0.613272
41867	9.389057	1.664936	-1.568848	-0.493602	0.225551	0.245784	-0.692288	0.114657	0.277255	0.190715	-0.654518	-0.389718	-0.619155
41868	9.754516	1.903870	-1.136606	-0.564376	0.188247	0.133863	-0.693526	0.112820	0.273378	0.186429	-0.655424	-0.380146	-0.625422
41869	9.831058	2.099444	-1.292789	-0.525967	0.120060	0.071696	-0.695041	0.109270	0.272886	0.181286	-0.656462	-0.372073	-0.630678
41870	9.469488	2.302877	-1.082280	-0.417262	0.109511	0.103084	-0.695613	0.108645	0.271150	0.177909	-0.657423	-0.364959	-0.634782
41871	9.433072	2.157262	-1.055296	-0.349563	0.063971	0.106927	-0.697571	0.105335	0.268834	0.175094	-0.658682	-0.358784	-0.637773
41872	9.718061	2.046809	-0.926573	-0.292308	0.071504	0.195163	-0.698459	0.107966	0.268299	0.174236	-0.660264	-0.352138	-0.640072
41873	9.756725	1.992687	-0.889723	-0.223900	0.051492	0.327460	-0.696267	0.113420	0.267910	0.175808	-0.662729	-0.344646	-0.641172
41874	9.548183	2.002289	-0.770633	-0.136910	0.079157	0.399148	-0.695702	0.120670	0.267309	0.179640	-0.665012	-0.337215	-0.641697
41875	9.497758	2.046236	-0.766045	-0.035212	0.085193	0.369971	-0.695312	0.133132	0.265533	0.184475	-0.666569	-0.331411	-0.641733
41876	9.853191	1.714113	-0.781503	-0.034597	0.032986	0.258134	-0.694603	0.142459	0.262990	0.187542	-0.668060	-0.327316	-0.641396
41877	9.708865	1.492731	-0.654355	-0.000025	0.012452	0.182928	-0.693868	0.150568	0.261790	0.189967	-0.669134	-0.324696	-0.640894
41878	9.742778	1.475112	-0.624336	0.012721	-0.033320	0.116049	-0.692038	0.152603	0.263744	0.191401	-0.670352	-0.323342	-0.639877
41879	9.770955	1.407906	-0.691048	-0.118759	-0.084486	-0.008006	-0.690756	0.153606	0.266348	0.189170	-0.671866	-0.322113	-0.639573
41880	9.464509	1.598986	-0.494872	-0.096520	-0.070445	0.001129	-0.689404	0.151485	0.267253	0.187427	-0.673226	-0.321038	-0.639197
41881	9.468987	1.255641	-0.393409	-0.130981	-0.094596	-0.055843	-0.690188	0.148454	0.270616	0.184365	-0.674581	-0.320314	-0.639021
41882	9.682955	1.118409	-0.399890	-0.174534	-0.039623	-0.048651	-0.688723	0.147348	0.275071	0.181123	-0.675504	-0.318789	-0.639736
41883	9.845736	1.305186	-0.308138	-0.132558	-0.056643	0.019429	-0.685700	0.145557	0.278334	0.179272	-0.676832	-0.316851	-0.639817
41884	9.702349	1.771055	-0.971263	-0.111432	-0.055272	0.058032	-0.687950	0.145364	0.280045	0.178142	-0.678393	-0.314738	-0.639522
41885	9.787511	3.072150	-1.106067	0.066294	0.109554	0.127165	-0.687434	0.148309	0.278523	0.181375	-0.677544	-0.313315	-0.640211
41886	9.854901	2.220882	-0.775847	0.187194	0.118674	0.060319	-0.687996	0.153298	0.274672	0.185411	-0.675808	-0.314361	-0.640378
41887	9.326576	1.434726	-0.828850	0.105128	0.136893	-0.074086	-0.688358	0.156956	0.270649	0.186751	-0.673179	-0.316055	-0.641922
41888	9.127799	1.065013	-0.823826	0.017952	0.159329	-0.123029	-0.691613	0.154589	0.267127	0.186407	-0.670374	-0.317247	-0.644365
41889	9.667987	1.484874	-0.949992	0.017984	0.142606	-0.118229	-0.694175	0.152705	0.262352	0.186045	-0.667703	-0.318378	-0.646680
41890	10.062559	1.707560	-1.125139	0.190897	0.114583	-0.148926	-0.696708	0.149056	0.258317	0.187383	-0.664645	-0.322307	-0.647498
41891	9.968390	1.918316	-1.238606	0.370806	0.096407	-0.192578	-0.697557	0.145602	0.252718	0.190437	-0.660741	-0.329157	-0.647156
41892	9.886397	1.840274	-1.523500	0.319574	-0.010999	-0.148503	-0.699812	0.143970	0.251502	0.192648	-0.658766	-0.335192	-0.645415
41893	9.831800	1.428782	-1.553128	0.278211	-0.021849	-0.088088	-0.700123	0.145336	0.250173	0.195022	-0.657400	-0.339895	-0.643633
41894	9.649289	1.804591	-1.630812	0.223983	-0.026110	-0.060640	-0.699020	0.147493	0.249872	0.196997	-0.656535	-0.343581	-0.641955
41895	9.601494	1.835941	-1.592587	0.218976	0.012607	-0.046035	-0.699873	0.147390	0.249306	0.199346	-0.655236	-0.346836	-0.640805
41896	9.447172	1.745201	-1.256475	0.223647	-0.004597	-0.005663	-0.700466	0.148883	0.248412	0.202159	-0.654451	-0.349699	-0.639169
41897	9.332515	1.614304	-1.381065	0.225614	0.000692	-0.002049	-0.700524	0.152678	0.247374	0.205064	-0.653572	-0.352502	-0.637600
41898	9.339003	1.704036	-1.204386	0.118692	-0.003246	0.038144	-0.700576	0.155776	0.245867	0.207074	-0.653483	-0.353445	-0.636519
41899	9.483962	1.682550	-1.127930	0.019808	-0.013764	0.034297	-0.699564	0.157725	0.246042	0.207646	-0.653889	-0.353208	-0.636047
41900	9.571777	1.772756	-1.029173	-0.001829	-0.051498	0.050869	-0.700123	0.158893	0.248815	0.207899	-0.655001	-0.352648	-0.635131
41901	9.533327	1.846017	-1.046582	-0.077433	-0.069644	0.065434	-0.698157	0.160953	0.250202	0.207194	-0.656738	-0.351001	-0.634480
41902	9.529146	1.913227	-0.992845	-0.074936	-0.066350	0.056270	-0.698689	0.160493	0.253866	0.206451	-0.658374	-0.349499	-0.633855
41903	9.877951	2.044200	-0.816623	-0.081475	-0.086194	0.019691	-0.697714	0.162705	0.255413	0.204988	-0.660001	-0.348471	-0.633203
41904	9.732876	2.255842	-0.969244	-0.151965	-0.109815	-0.013444	-0.694266	0.161037	0.258963	0.202038	-0.662006	-0.347086	-0.632819
41905	9.442221	2.249269	-0.866513	-0.122400	-0.088526	-0.002439	-0.694965	0.160247	0.264393	0.199716	-0.663652	-0.345848	-0.632510
41906	9.348265	2.203551	-0.843973	-0.114661	-0.115438	0.015943	-0.692498	0.159199	0.270262	0.197582	-0.665770	-0.344550	-0.631662
41907	9.335427	2.258675	-0.968742	-0.085318	-0.108258	0.017826	-0.692459	0.157509	0.272425	0.195852	-0.667632	-0.343596	-0.630754
41908	9.531803	2.299118	-0.833305	-0.057952	-0.078526	0.012381	-0.690452	0.158274	0.276710	0.194679	-0.669026	-0.342912	-0.630013
41909	9.517861	2.503197	-0.853193	-0.008844	-0.087332	0.003345	-0.689888	0.159876	0.279075	0.193912	-0.670201	-0.343043	-0.628927
41910	9.604038	2.406024	-0.886036	-0.067035	-0.080080	-0.053668	-0.689840	0.158000	0.282078	0.191772	-0.671192	-0.343132	-0.628479
41911	9.566090	2.371088	-0.793053	-0.048155	-0.116663	-0.027892	-0.689249	0.158514	0.286076	0.189866	-0.672648	-0.343306	-0.627404
41912	9.332470	2.071844	-0.960188	-0.043168	-0.130699	0.021583	-0.687777	0.157503	0.291531	0.188639	-0.674691	-0.342870	-0.625817
41913	9.191657	2.072228	-1.095022	-0.112218	-0.116760	0.037907	-0.685636	0.158977	0.296001	0.186683	-0.676821	-0.341353	-0.624933
41914	9.317199	2.175807	-1.108704	-0.194686	-0.049550	0.026672	-0.685603	0.159184	0.300553	0.184022	-0.678436	-0.338642	-0.625445
41915	9.500518	2.098586	-1.053259	-0.153886	-0.030476	0.045102	-0.684847	0.157298	0.303549	0.182169	-0.679662	-0.336180	-0.625985
41916	9.280323	1.852946	-1.065949	-0.129371	0.018273	-0.002732	-0.683257	0.156021	0.305581	0.180479	-0.679976	-0.334428	-0.627070
41917	9.488861	1.746084	-1.163821	-0.131376	0.016002	-0.010047	-0.685230	0.155859	0.306583	0.178557	-0.680150	-0.332816	-0.628289
41918	9.648264	1.555842	-1.347359	-0.192209	-0.024328	-0.024785	-0.684448	0.152229	0.309894	0.175449	-0.681063	-0.330721	-0.629280
41919	10.023656	1.550982	-1.723765	-0.162964	-0.011198	-0.028349	-0.685558	0.150509	0.310081	0.172695	-0.681563	-0.329040	-0.630382
41920	10.530355	1.537578	-2.254901	-0.205075	-0.032561	-0.098040	-0.685056	0.147395	0.314704	0.168430	-0.682120	-0.327799	-0.631579
41921	9.573404	1.405827	-2.234464	-0.243104	-0.028679	-0.118540	-0.685344	0.139154	0.318446	0.163332	-0.682521	-0.326380	-0.633217
41922	9.198153	1.149461	-1.729327	-0.231124	0.045548	-0.053597	-0.686979	0.135076	0.319908	0.159776	-0.682431	-0.323930	-0.635475
41923	9.712773	1.137914	-1.862180	-0.255762	0.038435	-0.085641	-0.686626	0.130272	0.320880	0.155378	-0.682223	-0.321643	-0.637946
41924	10.253611	1.415173	-1.844366	-0.210743	0.046950	-0.043192	-0.689110	0.125669	0.321608	0.152237	-0.682083	-0.319293	-0.640030
41925	9.921351	1.382883	-1.793501	-0.116767	0.015050	0.054228	-0.687950	0.124167	0.322496	0.151394	-0.682639	-0.316916	-0.640818
41926	9.470450	1.499441	-1.568140	-0.094857	-0.044372	0.059798	-0.688358	0.124206	0.324772	0.150570	-0.683960	-0.314916	-0.640590
41927	9.241793	1.273762	-1.437866	-0.140994	-0.060453	0.114704	-0.687903	0.124161	0.328453	0.149709	-0.685939	-0.311609	-0.640293
41928	9.533361	0.952199	-1.303517	-0.187849	-0.030736	0.206338	-0.686362	0.127163	0.331322	0.149568	-0.688256	-0.306360	-0.640373
41929	9.498960	1.256044	-1.517650	-0.076959	-0.048851	0.320399	-0.685282	0.133042	0.334376	0.152321	-0.691132	-0.300967	-0.639182
41930	9.405948	1.167210	-1.355324	0.004614	-0.053882	0.292091	-0.680544	0.140350	0.336491	0.155781	-0.693637	-0.297048	-0.637465
41931	9.432079	1.157924	-1.399842	0.012428	-0.074024	0.243510	-0.679782	0.148032	0.338100	0.158645	-0.696059	-0.293905	-0.635573
41932	9.677539	0.932374	-1.347688	-0.055435	-0.089798	0.203048	-0.675876	0.154709	0.341603	0.159926	-0.698641	-0.290570	-0.633950
41933	9.906314	1.052966	-1.418262	-0.069733	-0.070332	0.248936	-0.674204	0.159771	0.346444	0.161746	-0.701274	-0.286261	-0.632540
41934	9.387381	0.917322	-1.158183	-0.047401	-0.030213	0.190062	-0.671123	0.163652	0.348502	0.163303	-0.702975	-0.282995	-0.631721
41935	9.523870	0.952689	-0.974643	-0.110829	0.040296	0.137565	-0.671176	0.168491	0.349657	0.163777	-0.703676	-0.279344	-0.632443
41936	9.532716	0.920541	-0.752951	-0.130410	0.045983	0.088890	-0.671196	0.170602	0.350641	0.163317	-0.704095	-0.276199	-0.633476
41937	9.717139	1.073097	-0.652569	-0.127468	0.042004	0.063279	-0.672306	0.169818	0.352304	0.162639	-0.704380	-0.273354	-0.634566
41938	9.411727	1.054660	-0.563969	-0.084887	0.070518	0.044897	-0.669324	0.169731	0.353121	0.162384	-0.704090	-0.271311	-0.635830
41939	9.657587	1.115538	-0.891622	-0.051260	0.090486	0.033974	-0.672441	0.169778	0.353154	0.162677	-0.703326	-0.269677	-0.637294
41940	9.906781	1.116245	-1.074857	0.024002	0.142818	0.002890	-0.672734	0.169708	0.351734	0.163807	-0.701525	-0.269372	-0.639115
41941	10.138012	1.475766	-1.240588	0.087520	0.071767	-0.042646	-0.674700	0.168576	0.351966	0.164960	-0.700123	-0.270650	-0.639816
41942	9.567599	1.358403	-1.410850	0.088366	0.114683	-0.085072	-0.675855	0.168719	0.349432	0.165715	-0.697985	-0.272488	-0.641175
41943	9.393263	1.290361	-1.489318	0.028914	0.106203	-0.187996	-0.679638	0.165605	0.349557	0.164351	-0.695538	-0.274942	-0.643135
41944	9.907370	1.333370	-1.711172	-0.034908	0.122300	-0.112791	-0.681731	0.161996	0.347507	0.163074	-0.693541	-0.275557	-0.645349
41945	10.201254	1.472935	-1.784058	0.049376	0.195991	0.023143	-0.683694	0.158979	0.345066	0.165185	-0.691033	-0.275063	-0.647710
41946	9.947574	1.515581	-1.576216	0.190414	0.205305	0.028867	-0.687144	0.160122	0.340490	0.169299	-0.687981	-0.276338	-0.649351
41947	9.948325	1.763051	-1.584293	0.144675	0.127565	0.038118	-0.690066	0.164141	0.335805	0.172509	-0.686115	-0.277117	-0.650148
41948	9.740572	1.377611	-1.487245	0.134768	0.042308	0.016106	-0.690665	0.165669	0.334204	0.174795	-0.685272	-0.278405	-0.649877
41949	9.440670	1.215788	-1.559213	0.101347	0.017153	0.068288	-0.690288	0.169668	0.334735	0.177171	-0.685166	-0.278603	-0.649260
41950	9.474430	1.203311	-1.550895	0.096031	0.014723	0.109578	-0.692177	0.173701	0.335290	0.179987	-0.685327	-0.278202	-0.648488
41951	9.608821	1.149667	-1.599751	0.050361	-0.023931	0.081125	-0.690338	0.174752	0.336757	0.181585	-0.686019	-0.277722	-0.647515
41952	9.711446	1.126960	-1.408076	0.019542	-0.068955	0.096760	-0.689063	0.176329	0.339397	0.182713	-0.687463	-0.276798	-0.646059
41953	9.441860	1.055167	-1.338073	-0.060062	-0.051871	0.059805	-0.688085	0.179189	0.342404	0.182351	-0.688808	-0.275292	-0.645373
41954	9.500567	1.209328	-1.290952	-0.111437	-0.102804	0.129562	-0.688666	0.180742	0.343216	0.181962	-0.691314	-0.272397	-0.644030
41955	9.733905	1.174239	-1.328894	-0.097423	-0.122664	0.107644	-0.687517	0.183029	0.349023	0.181296	-0.693960	-0.270015	-0.642373
41956	9.678507	1.155073	-1.317285	-0.094165	-0.137519	0.093895	-0.681637	0.181588	0.355969	0.180439	-0.696656	-0.267898	-0.640580
41957	9.580300	1.240102	-1.276825	-0.127169	-0.073430	0.085464	-0.681457	0.180830	0.359609	0.179315	-0.698642	-0.265271	-0.639826
41958	9.437618	1.196335	-1.013309	-0.110762	-0.041728	0.045959	-0.680608	0.182155	0.361670	0.178142	-0.699892	-0.263282	-0.639609
41959	9.432092	1.076332	-0.743341	-0.188813	-0.042310	-0.034034	-0.678273	0.179457	0.366017	0.174780	-0.701040	-0.261426	-0.640040
41960	9.534711	1.434128	-0.713444	-0.263611	-0.042265	-0.092822	-0.679872	0.173574	0.369068	0.169674	-0.702085	-0.259410	-0.641088
41961	9.807291	1.563417	-0.732458	-0.324172	-0.015304	-0.170896	-0.681131	0.163632	0.372571	0.162771	-0.702573	-0.257646	-0.643052
41962	9.984085	1.315364	-1.134424	-0.239285	0.001568	-0.147833	-0.683555	0.155083	0.374470	0.157503	-0.702642	-0.256535	-0.644730
41963	9.673070	1.014722	-1.337322	-0.142030	0.031291	-0.142310	-0.683167	0.146883	0.374235	0.153753	-0.702046	-0.256552	-0.646276
41964	9.570410	0.666756	-1.376815	-0.055849	0.168280	-0.081883	-0.685811	0.142127	0.372260	0.152756	-0.699703	-0.256351	-0.649127
41965	9.768642	0.361804	-1.166401	-0.123770	0.198491	-0.060042	-0.688210	0.139180	0.368552	0.151213	-0.697293	-0.254898	-0.652644
41966	9.875831	0.437073	-1.049141	-0.104324	0.164538	-0.047064	-0.694045	0.137831	0.362707	0.150002	-0.695287	-0.253622	-0.655555
41967	10.194941	0.725714	-1.039869	-0.215251	0.039625	-0.076324	-0.695987	0.133366	0.360459	0.146191	-0.695129	-0.251635	-0.657346
41968	10.062940	0.568939	-1.214706	-0.309952	-0.035119	-0.053511	-0.696319	0.127908	0.363241	0.141042	-0.696276	-0.248353	-0.658504
41969	9.759727	0.667925	-1.202721	-0.303202	-0.044068	0.064833	-0.695415	0.124250	0.364138	0.137463	-0.698142	-0.243449	-0.659116
41970	9.743277	0.847804	-1.225088	-0.323828	-0.057757	0.048324	-0.696039	0.121111	0.369622	0.133319	-0.700083	-0.238588	-0.659686
41971	9.722248	0.773633	-1.108839	-0.319177	-0.122776	0.057600	-0.695250	0.116900	0.373038	0.129048	-0.702941	-0.233751	-0.659227
41972	9.750546	0.781828	-1.191973	-0.300635	-0.155056	0.104489	-0.692615	0.113438	0.378186	0.125479	-0.706306	-0.228624	-0.658117
41973	9.715666	0.762118	-1.330899	-0.343339	-0.170591	0.151211	-0.689871	0.112695	0.383646	0.121877	-0.710218	-0.222234	-0.656771
41974	9.532141	0.766527	-1.381980	-0.268990	-0.096090	0.256717	-0.688590	0.114504	0.387436	0.121003	-0.713329	-0.215189	-0.655907
41975	9.547413	0.696708	-1.247735	-0.319054	-0.092183	0.162099	-0.683177	0.115305	0.392825	0.118229	-0.716133	-0.208744	-0.655440
41976	9.649371	0.648339	-1.131086	-0.319107	-0.112428	0.162149	-0.683234	0.112424	0.398745	0.115305	-0.719093	-0.202391	-0.654712
41977	9.683402	0.818317	-1.165068	-0.278160	-0.071551	0.185138	-0.682658	0.113690	0.402081	0.113497	-0.721547	-0.196074	-0.654251
41978	9.875990	0.675822	-1.129719	-0.235335	-0.133964	0.149556	-0.679266	0.115946	0.404886	0.111538	-0.724477	-0.191044	-0.652836
41979	9.707194	0.706484	-1.157025	-0.165520	-0.134854	0.160671	-0.676942	0.115311	0.411207	0.110787	-0.727348	-0.186673	-0.651033
41980	9.606165	0.560544	-1.072069	-0.133174	-0.105834	0.134952	-0.676253	0.118203	0.413652	0.110207	-0.729590	-0.183103	-0.649635
41981	9.649443	0.321380	-0.983455	-0.083775	-0.100349	0.133177	-0.673422	0.120836	0.417762	0.110428	-0.731690	-0.180097	-0.648074
41982	9.553618	0.460101	-0.969305	-0.068335	-0.063381	0.160678	-0.670330	0.123992	0.419916	0.111277	-0.733308	-0.176893	-0.646982
41983	9.530424	0.402593	-0.828709	0.016913	-0.034180	0.129590	-0.669221	0.126510	0.421056	0.113174	-0.734282	-0.175081	-0.646040
41984	9.500497	0.389930	-0.953282	0.031338	-0.007785	0.118552	-0.669232	0.128170	0.422437	0.115126	-0.734798	-0.173647	-0.645495
41985	9.961350	0.570321	-1.264040	0.120922	0.081566	0.037960	-0.670014	0.131936	0.419276	0.117772	-0.733700	-0.174254	-0.646104
41986	9.941699	0.490622	-1.278318	0.150051	0.082261	-0.037244	-0.670083	0.133801	0.413578	0.119777	-0.732221	-0.176441	-0.646819
41987	9.446759	0.674503	-1.166818	0.157815	0.138449	-0.024548	-0.672541	0.134663	0.408548	0.122347	-0.730058	-0.178307	-0.648269
41988	9.556664	0.480242	-1.206012	0.074793	0.199600	-0.057850	-0.676969	0.135212	0.404653	0.123394	-0.727148	-0.179524	-0.651000
41989	9.615483	0.746405	-1.191983	0.074513	0.172375	-0.064172	-0.680278	0.135022	0.397864	0.124340	-0.724583	-0.180806	-0.653321
41990	9.850939	0.916687	-1.354275	0.088677	0.103485	-0.143788	-0.682957	0.131533	0.393557	0.124119	-0.722557	-0.183688	-0.654801
41991	10.302491	1.208751	-1.668788	-0.031487	-0.070252	-0.310605	-0.685140	0.124159	0.391980	0.119384	-0.722508	-0.187770	-0.654578
41992	10.112883	1.081259	-1.826787	-0.092970	-0.037332	-0.149353	-0.684766	0.117510	0.392411	0.115958	-0.722722	-0.188712	-0.654687
41993	9.649457	0.680977	-1.754091	-0.104339	-0.031702	-0.028431	-0.685289	0.115930	0.395438	0.113988	-0.723395	-0.187681	-0.654586
41994	9.298830	0.852112	-1.672226	-0.129036	-0.019044	0.006322	-0.685388	0.112760	0.395524	0.112132	-0.724032	-0.185842	-0.654727
41995	9.257126	0.927545	-1.489008	-0.226599	-0.045082	-0.047037	-0.683357	0.109789	0.396736	0.108082	-0.725084	-0.183520	-0.654899
41996	9.582261	1.232874	-1.641695	-0.258857	-0.081056	-0.120330	-0.683532	0.103440	0.400028	0.102467	-0.726318	-0.181960	-0.654869
41997	9.922423	1.181006	-1.570210	-0.249972	-0.073004	-0.131268	-0.682869	0.096615	0.401012	0.096841	-0.727440	-0.180627	-0.654849
41998	9.710710	1.108736	-1.495128	-0.225236	-0.051609	-0.028542	-0.680647	0.090026	0.402564	0.093003	-0.728511	-0.178087	-0.654910
41999	9.644294	1.307367	-1.443038	-0.150047	-0.017539	0.044977	-0.680518	0.091431	0.403218	0.091319	-0.729322	-0.175400	-0.654970
42000	9.582377	1.067495	-1.246625	-0.079214	-0.004505	0.023025	-0.680653	0.091392	0.404068	0.090459	-0.729672	-0.173942	-0.655088
42001	9.569945	1.243863	-1.370620	-0.088658	0.000791	0.012010	-0.680059	0.088295	0.402449	0.089289	-0.730006	-0.172515	-0.655254
42002	9.396580	1.384560	-1.102338	-0.025037	0.048124	-0.076035	-0.682361	0.090135	0.400885	0.088107	-0.729222	-0.173121	-0.656126
42003	9.258821	1.389357	-0.845936	-0.060280	0.071645	-0.130300	-0.682599	0.085616	0.399185	0.085710	-0.728065	-0.174032	-0.657486
42004	10.026092	1.250516	-0.662967	-0.140450	0.114101	-0.156982	-0.686540	0.082472	0.397040	0.082027	-0.726312	-0.174201	-0.659846
42005	10.328642	0.818537	-0.619125	-0.096548	0.066041	-0.154988	-0.687635	0.076008	0.391254	0.078766	-0.725165	-0.174985	-0.661296
42006	10.012115	0.804511	-1.032518	0.017350	0.077471	-0.105320	-0.692716	0.073053	0.388564	0.077941	-0.723799	-0.176562	-0.662469
42007	9.131149	0.632041	-1.449989	-0.009041	0.071215	-0.032193	-0.691885	0.072087	0.384523	0.077615	-0.722873	-0.176694	-0.663483
42008	10.142068	-0.378646	-1.484724	-0.171993	0.005478	0.171350	-0.692900	0.073299	0.383616	0.077437	-0.723729	-0.171835	-0.663847
42009	9.860441	-0.274756	-1.488008	-0.200416	0.017007	0.272165	-0.693387	0.077395	0.382459	0.078259	-0.724868	-0.165036	-0.664233
42010	9.623631	0.300162	-1.195197	-0.173266	0.016143	0.299799	-0.693155	0.080618	0.381240	0.079779	-0.725965	-0.158248	-0.664505
42011	9.742055	0.877451	-1.084747	-0.092641	-0.013043	0.276272	-0.692821	0.088594	0.382872	0.082131	-0.727285	-0.152841	-0.664041
42012	9.883245	0.445776	-1.339229	-0.029956	-0.037290	0.155264	-0.691606	0.093182	0.382864	0.083645	-0.728368	-0.150138	-0.663281
42013	9.703148	0.406923	-1.240955	0.065676	-0.055387	0.175623	-0.688545	0.098376	0.384579	0.086845	-0.729657	-0.148348	-0.661854
42014	9.801534	0.133773	-1.178780	0.067253	-0.073248	0.166458	-0.687765	0.103832	0.384630	0.089808	-0.731067	-0.146824	-0.660241
42015	9.694926	0.052610	-1.218802	0.050355	-0.094440	0.151739	-0.687252	0.108792	0.386072	0.092374	-0.732808	-0.145224	-0.658308
42016	9.629325	0.169326	-1.027174	0.082327	-0.098018	0.116950	-0.683303	0.112160	0.389508	0.094830	-0.734351	-0.144661	-0.656361
42017	9.758889	-0.033054	-1.014015	0.021083	-0.105060	0.083804	-0.682052	0.114675	0.390646	0.096058	-0.736067	-0.143674	-0.654474
42018	9.648783	-0.067712	-0.903838	0.046266	-0.089805	0.135187	-0.680087	0.117541	0.393219	0.098244	-0.737607	-0.142347	-0.652703
42019	9.706757	-0.122026	-0.862880	-0.010304	-0.076785	0.104780	-0.677971	0.119162	0.394719	0.099388	-0.739049	-0.140564	-0.651283
42020	9.749618	-0.126312	-0.927316	-0.011658	-0.051686	0.085475	-0.676126	0.120444	0.397335	0.100176	-0.740054	-0.139136	-0.650328
42021	9.650886	0.084707	-0.697600	-0.030259	-0.016327	0.141375	-0.674725	0.121441	0.397101	0.101685	-0.740824	-0.136414	-0.649793
42022	10.062743	0.183913	-1.077106	-0.038779	0.010640	0.092780	-0.673322	0.122964	0.397892	0.102337	-0.741086	-0.134398	-0.649813
42023	9.768125	0.206611	-1.167394	0.007608	0.052526	0.112926	-0.673070	0.124471	0.396424	0.104219	-0.740787	-0.132449	-0.650254
42024	9.492932	0.072814	-1.172467	-0.018339	0.075052	0.028339	-0.673623	0.122540	0.394889	0.104506	-0.739993	-0.131517	-0.651301
42025	9.517653	0.227653	-1.157889	-0.016167	0.140901	0.035610	-0.674773	0.122389	0.392479	0.105255	-0.738377	-0.130223	-0.653271
42026	10.096174	0.286647	-1.159816	-0.059192	0.065900	-0.061479	-0.676779	0.121084	0.387451	0.103743	-0.737547	-0.130106	-0.654472
42027	9.922429	0.502649	-1.263137	-0.023774	0.041117	-0.173353	-0.678512	0.115760	0.387308	0.101365	-0.736696	-0.132022	-0.655419
42028	9.651464	0.540586	-1.417014	-0.029073	0.032836	-0.096332	-0.677469	0.110259	0.384684	0.099753	-0.736138	-0.132878	-0.656120
42029	9.647262	0.466370	-1.306225	-0.022294	0.026408	-0.081637	-0.679409	0.106845	0.384488	0.098535	-0.735716	-0.133511	-0.656649
42030	9.616505	0.401502	-1.515651	-0.044201	0.021082	-0.114728	-0.678221	0.101185	0.382136	0.096427	-0.735287	-0.134461	-0.657248
42031	9.592380	0.543185	-1.579045	-0.061149	0.029590	-0.133110	-0.678461	0.096681	0.380154	0.093950	-0.734765	-0.135350	-0.658008
42032	9.843010	0.726747	-1.654857	-0.052309	0.039536	-0.144953	-0.680639	0.090085	0.380329	0.091373	-0.734016	-0.136601	-0.658947
42033	9.886387	0.736484	-1.678046	0.014278	0.024664	-0.114477	-0.682211	0.087180	0.378993	0.090208	-0.733474	-0.138242	-0.659369
42034	9.834711	0.812567	-1.537930	0.053987	0.041024	-0.066706	-0.682202	0.085663	0.377621	0.090227	-0.732718	-0.139744	-0.659890
42035	9.790672	0.677450	-1.566150	0.115335	0.011850	-0.028035	-0.682340	0.085378	0.377605	0.091626	-0.732408	-0.141492	-0.659670
42036	9.649516	0.507700	-1.673094	0.060068	-0.013021	-0.041012	-0.682466	0.083297	0.376057	0.091919	-0.732422	-0.142792	-0.659332
42037	9.535801	0.541010	-1.745922	-0.016191	-0.028037	-0.017302	-0.680749	0.082368	0.376833	0.091409	-0.732922	-0.142731	-0.658861
42038	9.580453	0.589691	-1.602341	-0.079283	-0.045565	-0.013704	-0.681738	0.082506	0.377277	0.089930	-0.733696	-0.141856	-0.658391
42039	9.640817	0.664663	-1.618603	-0.145220	-0.076713	-0.012840	-0.680578	0.081134	0.378456	0.087433	-0.735088	-0.140129	-0.657545
42040	9.746002	0.701973	-1.743072	-0.142313	-0.025187	-0.011974	-0.678949	0.077505	0.381476	0.085106	-0.735700	-0.138361	-0.657540
42041	9.693324	0.640785	-1.673865	-0.143130	-0.001549	0.023753	-0.678229	0.077022	0.382290	0.083314	-0.736198	-0.136003	-0.657703
42042	9.694855	0.599082	-1.459209	-0.142260	0.009410	0.055852	-0.677653	0.076296	0.382239	0.081973	-0.736528	-0.133178	-0.658081
42043	9.876847	0.537056	-1.270759	-0.168839	0.013526	0.019127	-0.678208	0.075839	0.382925	0.079776	-0.736845	-0.130526	-0.658527
42044	9.986497	0.397581	-1.055953	-0.095237	0.075367	0.028355	-0.679181	0.073613	0.381660	0.078936	-0.736144	-0.128617	-0.659787
42045	9.152284	0.267678	-1.057003	-0.102809	0.068405	0.018970	-0.679331	0.073002	0.379495	0.077862	-0.735615	-0.126738	-0.660867
42046	9.719145	0.517005	-0.779464	-0.260573	0.000231	-0.126031	-0.682414	0.068862	0.376853	0.072360	-0.735752	-0.125033	-0.661664
42047	10.339269	0.554403	-1.000488	-0.270645	-0.006732	-0.160771	-0.682414	0.058991	0.378504	0.066248	-0.735969	-0.123687	-0.662316
42048	9.933860	0.568030	-1.079444	-0.171124	-0.008503	-0.168004	-0.681480	0.052232	0.378071	0.061477	-0.735950	-0.123785	-0.662778
42049	9.566592	0.365034	-1.120175	-0.211560	-0.035975	-0.138793	-0.682099	0.045871	0.378813	0.056461	-0.736483	-0.122920	-0.662794
42050	9.817347	0.653258	-1.224296	-0.221828	-0.083648	-0.140472	-0.682575	0.040026	0.380720	0.051122	-0.737550	-0.122025	-0.662206
42051	9.701112	0.811168	-1.363853	-0.099300	-0.106342	-0.105333	-0.680041	0.032337	0.384044	0.048033	-0.738947	-0.122224	-0.660842
42052	9.426470	0.622750	-1.275096	0.014490	-0.101926	-0.093278	-0.678978	0.028976	0.387653	0.046757	-0.740114	-0.123769	-0.659338
42053	9.654368	0.735799	-1.145195	0.094170	-0.072951	-0.057310	-0.676830	0.028675	0.390167	0.047254	-0.740989	-0.125770	-0.657939
42054	9.785445	0.581992	-0.957856	0.084572	-0.072514	0.028932	-0.676559	0.030610	0.391705	0.048699	-0.741998	-0.126403	-0.656574
42055	9.760578	0.866440	-1.177303	0.006758	-0.149577	-0.033457	-0.674551	0.031232	0.395980	0.048032	-0.744004	-0.126966	-0.654241
42056	9.408014	0.794620	-1.241883	-0.046637	-0.165804	0.024180	-0.670835	0.030852	0.399609	0.047227	-0.746338	-0.126036	-0.651815
42057	9.676276	0.610190	-1.373897	-0.141480	-0.185502	0.035979	-0.667104	0.029582	0.403749	0.045175	-0.749103	-0.123653	-0.649241
42058	9.564515	0.878428	-1.604693	-0.245851	-0.235587	-0.030197	-0.664476	0.027759	0.410703	0.040511	-0.752354	-0.121006	-0.646281
42059	9.598164	0.922247	-1.634653	-0.258383	-0.205824	0.011953	-0.660098	0.021222	0.416351	0.036333	-0.755365	-0.117479	-0.643663
42060	9.927345	0.855720	-1.729527	-0.184734	-0.152533	0.057949	-0.658055	0.019247	0.420747	0.033920	-0.757651	-0.114212	-0.641693
42061	9.809519	0.853678	-1.696147	-0.164143	-0.103668	0.070732	-0.655449	0.017549	0.425155	0.032161	-0.759372	-0.110929	-0.640323
42062	9.503682	0.865253	-1.674971	-0.229722	-0.113048	0.013664	-0.653013	0.015885	0.426020	0.028588	-0.761048	-0.107731	-0.639049
42063	9.548651	0.939527	-1.811440	-0.251849	-0.115858	-0.061598	-0.650643	0.010057	0.429604	0.023772	-0.762648	-0.105342	-0.637735
42064	9.610538	1.018476	-1.943680	-0.226092	-0.117156	-0.056017	-0.648860	0.005026	0.431825	0.019353	-0.764180	-0.103246	-0.636392
42065	9.576708	1.111561	-1.994950	-0.174849	-0.056448	-0.026645	-0.648776	-0.000254	0.433763	0.016270	-0.765027	-0.101285	-0.635776
42066	9.527626	0.942722	-2.037696	-0.093845	-0.023273	-0.046767	-0.647300	-0.004480	0.434335	0.014182	-0.765314	-0.100690	-0.635574
42067	9.552512	1.136294	-2.018040	-0.014214	0.002274	-0.046614	-0.647249	-0.007837	0.435259	0.013418	-0.765317	-0.101061	-0.635528
42068	9.537828	1.112401	-2.036971	0.060083	0.036820	-0.042862	-0.646849	-0.006236	0.434788	0.013858	-0.764803	-0.102348	-0.635931
42069	9.591039	1.097047	-2.005243	0.128794	0.019955	-0.072053	-0.647999	-0.005855	0.433262	0.014988	-0.764487	-0.104926	-0.635866
42070	9.552535	1.036253	-1.972797	0.172690	0.010608	-0.071970	-0.645751	-0.003656	0.434655	0.016727	-0.764202	-0.108097	-0.635634
42071	9.610970	1.046987	-1.900030	0.169015	0.006941	-0.071954	-0.647861	-0.004772	0.434606	0.018446	-0.764020	-0.111186	-0.635273
42072	9.565212	0.983848	-1.869744	0.202037	0.000168	-0.068229	-0.648015	-0.004168	0.434077	0.020656	-0.763844	-0.114670	-0.634797
42073	9.610765	0.974175	-1.895666	0.202260	0.009870	-0.060895	-0.646354	-0.001704	0.433223	0.023037	-0.763610	-0.118002	-0.634386
42074	9.533433	1.014131	-1.940825	0.156059	-0.014910	-0.075639	-0.647054	-0.000678	0.435989	0.024415	-0.763604	-0.121021	-0.633772
42075	9.726639	1.012019	-1.885260	0.149283	-0.026984	-0.088435	-0.645801	0.000500	0.435058	0.025555	-0.763774	-0.124111	-0.632924
42076	9.596786	1.139293	-1.903729	0.127149	-0.009705	-0.130722	-0.645913	-0.000471	0.437268	0.025808	-0.763563	-0.127601	-0.632474
42077	9.562778	1.105859	-1.924415	0.093129	-0.042763	-0.099552	-0.643935	0.000059	0.437566	0.025909	-0.763915	-0.130154	-0.631523
42078	9.596416	1.169207	-1.963909	0.065609	-0.049927	-0.101413	-0.644326	-0.001065	0.440053	0.025491	-0.764306	-0.132438	-0.630592
42079	9.481138	1.281543	-1.961281	0.059961	-0.038504	-0.107872	-0.643453	-0.002541	0.440519	0.024990	-0.764587	-0.134698	-0.629792
42080	9.478016	1.180366	-2.010135	0.013051	-0.039604	-0.118074	-0.643116	-0.005787	0.442015	0.023584	-0.764820	-0.136566	-0.629161
42081	9.516859	1.325933	-2.034795	0.009896	-0.052805	-0.096923	-0.640781	-0.010211	0.443417	0.022417	-0.765326	-0.138032	-0.628268
42082	9.514289	1.350622	-2.065940	0.011937	-0.052149	-0.123527	-0.639352	-0.010705	0.444224	0.020891	-0.765693	-0.139975	-0.627443
42083	9.518703	1.336662	-2.112092	0.032305	-0.017547	-0.118040	-0.639700	-0.015274	0.446494	0.019900	-0.765678	-0.142030	-0.627032
42084	9.518751	1.317067	-2.097728	-0.045879	-0.064308	-0.163999	-0.638771	-0.020135	0.448450	0.016945	-0.766093	-0.143868	-0.626191
42085	9.384002	1.600609	-2.192293	-0.042056	0.013000	-0.164101	-0.638142	-0.024765	0.448721	0.014325	-0.765579	-0.145688	-0.626465
42086	9.557636	1.452803	-2.112790	-0.057499	0.032524	-0.197179	-0.638627	-0.031618	0.447728	0.011055	-0.764668	-0.147853	-0.627136
42087	9.530288	1.796610	-2.056384	-0.008990	0.036409	-0.125466	-0.638290	-0.036598	0.446420	0.009492	-0.763948	-0.149490	-0.627651
42088	9.284893	1.726920	-1.975194	0.014714	0.038113	-0.094288	-0.639821	-0.038325	0.446894	0.008633	-0.763245	-0.150984	-0.628161
42089	9.492616	1.692896	-1.898639	0.008672	0.011634	-0.112567	-0.640054	-0.042210	0.446936	0.007425	-0.762858	-0.152649	-0.628244
42090	9.544573	1.779736	-2.071521	0.048495	0.025985	-0.061107	-0.640308	-0.044905	0.446202	0.007461	-0.762399	-0.154061	-0.628457
42091	9.425436	1.909936	-1.952685	0.100406	0.014728	0.001406	-0.641198	-0.041461	0.446710	0.009088	-0.762300	-0.155142	-0.628288
42092	9.385548	1.749125	-2.056111	0.144503	0.017034	0.006955	-0.640651	-0.039761	0.447095	0.011417	-0.762140	-0.156726	-0.628051
42093	9.565175	1.526060	-1.793740	0.166912	-0.002526	0.025393	-0.640712	-0.035147	0.446960	0.014312	-0.762304	-0.158273	-0.627406
42094	9.476887	1.597659	-2.021866	0.207738	-0.042605	0.016346	-0.639870	-0.032852	0.449791	0.017535	-0.762887	-0.160518	-0.626044
42095	9.414183	1.442094	-1.962561	0.182638	0.018082	-0.074678	-0.639625	-0.030770	0.448359	0.019493	-0.762442	-0.163766	-0.625686
42096	9.620770	1.792987	-2.195063	0.210042	0.002132	-0.038717	-0.640499	-0.028488	0.449078	0.022204	-0.762263	-0.166861	-0.624995
42097	9.461308	1.575333	-2.156700	0.238404	-0.008115	-0.038715	-0.641109	-0.025035	0.449300	0.025375	-0.762213	-0.170262	-0.624018
42098	9.510119	1.708059	-2.133505	0.257200	-0.029495	-0.051457	-0.639164	-0.020979	0.451096	0.028539	-0.762329	-0.174149	-0.622666
42099	9.362368	1.727499	-2.238968	0.234171	-0.016121	-0.058897	-0.639304	-0.020458	0.452265	0.031363	-0.762273	-0.177804	-0.621564
42100	9.506953	1.582568	-2.177685	0.236597	-0.015344	-0.071729	-0.638065	-0.017607	0.452432	0.034006	-0.762117	-0.181724	-0.620481
42101	9.441197	1.684243	-2.309834	0.135793	-0.039685	-0.075559	-0.638358	-0.016482	0.453073	0.035038	-0.762331	-0.184419	-0.619366
42102	9.408762	1.784645	-2.184772	0.159432	0.018424	-0.016868	-0.636944	-0.015022	0.455137	0.037310	-0.761991	-0.186516	-0.619023
42103	9.301691	1.626244	-2.251852	0.044716	-0.050557	-0.059242	-0.636648	-0.015233	0.456398	0.037111	-0.762451	-0.187845	-0.618065
42104	9.474082	1.634274	-2.398350	-0.016849	0.063069	-0.046663	-0.637469	-0.017783	0.455820	0.036497	-0.761575	-0.188181	-0.619080
42105	9.364672	1.752058	-2.263050	-0.038597	0.042192	-0.035661	-0.637764	-0.017579	0.454701	0.035666	-0.761037	-0.188051	-0.619829
42106	9.303575	1.954658	-2.148328	-0.040863	0.032464	0.019428	-0.638473	-0.018763	0.452647	0.035391	-0.760802	-0.187106	-0.620418
42107	9.322742	1.905936	-2.142116	-0.007951	0.020401	0.019508	-0.639029	-0.018680	0.454076	0.035616	-0.760714	-0.186542	-0.620684
42108	9.409408	1.724979	-2.076485	0.015192	0.025550	-0.006156	-0.638481	-0.018318	0.452391	0.035849	-0.760429	-0.186686	-0.620976
42109	9.404025	1.808926	-2.184437	0.000788	0.027128	-0.031869	-0.638161	-0.020661	0.453093	0.035591	-0.760055	-0.187008	-0.621351
42110	9.437197	1.873090	-2.284297	-0.026788	0.021746	-0.001620	-0.640140	-0.021191	0.452795	0.035226	-0.759865	-0.186562	-0.621739
42111	9.336425	2.029142	-2.294005	0.007586	0.051664	0.050705	-0.641307	-0.019382	0.451501	0.036174	-0.759488	-0.185709	-0.622399
42112	9.372458	1.807130	-2.214670	0.000232	0.077330	0.114853	-0.641356	-0.016434	0.450126	0.037878	-0.759016	-0.183790	-0.623443
42113	9.360255	1.805046	-2.233552	0.030872	0.077871	0.166293	-0.643265	-0.012016	0.448719	0.040708	-0.758711	-0.181457	-0.624319
42114	9.457622	1.622165	-2.030648	0.002460	0.087149	0.197418	-0.644214	-0.005842	0.446420	0.043511	-0.758396	-0.178300	-0.625420
42115	9.413347	1.472824	-2.083108	0.000529	0.094842	0.191860	-0.645125	-0.003344	0.442755	0.046260	-0.757968	-0.175177	-0.626624
42116	9.536048	1.233269	-2.007129	-0.049924	0.127081	0.147656	-0.649756	0.003288	0.441087	0.047785	-0.756999	-0.172077	-0.628537
42117	9.510767	1.441070	-1.937194	-0.058483	0.090706	0.140388	-0.649808	0.005717	0.438545	0.048986	-0.756472	-0.168989	-0.629915
42118	9.572721	1.236969	-1.940841	-0.009677	0.116782	0.148679	-0.651843	0.008579	0.436616	0.051091	-0.755574	-0.166380	-0.631518
42119	9.530185	1.226052	-1.828206	-0.000848	0.080401	0.140489	-0.654495	0.013469	0.431699	0.053137	-0.755100	-0.164018	-0.632533
42120	9.612609	1.178267	-1.744640	0.075175	0.116318	0.105725	-0.655699	0.016826	0.428233	0.055979	-0.753957	-0.163131	-0.633879
42121	9.636940	1.014271	-1.645165	0.076146	0.081456	0.041533	-0.657758	0.021029	0.425395	0.057945	-0.753044	-0.163227	-0.634763
42122	9.546586	1.539626	-1.710828	0.135503	0.064473	0.076609	-0.656118	0.024279	0.423172	0.061157	-0.752381	-0.163600	-0.635151
42123	9.670748	1.184640	-1.708123	0.209405	0.124123	0.061028	-0.660454	0.029500	0.420846	0.065501	-0.750806	-0.165046	-0.636207
42124	9.579392	1.184914	-1.680549	0.193565	0.064809	0.021617	-0.661938	0.033379	0.418550	0.068885	-0.749861	-0.166981	-0.636460
42125	9.688756	0.772087	-1.696993	0.167217	0.076886	-0.009697	-0.662457	0.037656	0.413716	0.071544	-0.748680	-0.169002	-0.637023
42126	9.671401	0.998129	-1.545106	0.155809	0.003688	-0.016904	-0.662493	0.040663	0.414047	0.073667	-0.748417	-0.171123	-0.636524
42127	9.694453	1.080277	-1.714522	0.230064	0.036067	0.054774	-0.662269	0.044065	0.412130	0.077950	-0.747860	-0.173029	-0.636152
42128	9.682394	0.941354	-1.657003	0.229507	0.043120	-0.002152	-0.663327	0.048327	0.410705	0.081491	-0.747009	-0.175794	-0.635951
42129	9.619184	1.084236	-1.788979	0.186681	0.061562	-0.031622	-0.664065	0.050504	0.410565	0.084112	-0.745867	-0.178394	-0.636226
42130	9.611254	0.670877	-1.704417	0.136207	0.077203	-0.075858	-0.666224	0.051135	0.407221	0.085441	-0.744451	-0.181013	-0.636967
42131	9.438516	0.997603	-1.744138	0.073654	-0.109966	-0.068325	-0.665648	0.051070	0.408346	0.085294	-0.745541	-0.183004	-0.635141
42132	9.621906	0.761720	-1.612432	0.027707	0.006470	-0.088782	-0.665629	0.049498	0.408105	0.084593	-0.745155	-0.184557	-0.635237
42133	9.676481	1.087884	-1.549542	-0.055787	-0.050476	-0.055753	-0.663597	0.046521	0.409460	0.082899	-0.745745	-0.184606	-0.634754
42134	9.695398	1.071305	-1.589006	-0.055483	-0.028919	-0.046611	-0.665122	0.044752	0.410782	0.081360	-0.746102	-0.184529	-0.634556
42135	9.574617	1.209260	-1.685043	-0.008976	-0.075277	-0.012502	-0.664512	0.042895	0.413213	0.080819	-0.747082	-0.184568	-0.633460
42136	9.560840	1.254514	-1.616597	-0.031181	-0.082095	-0.020786	-0.662514	0.042782	0.414889	0.079773	-0.748165	-0.184501	-0.632333
42137	9.613301	1.228276	-1.676704	-0.029931	-0.071918	0.025084	-0.661896	0.039279	0.415657	0.079399	-0.749265	-0.183711	-0.631307
42138	9.595312	0.939430	-2.008846	-0.048362	-0.054721	0.015782	-0.658345	0.040501	0.418962	0.078654	-0.750161	-0.182830	-0.630591
42139	9.549574	1.215965	-1.809672	-0.088464	-0.031019	0.021214	-0.659471	0.040339	0.419672	0.077502	-0.750820	-0.181295	-0.630392
42140	9.541906	1.275319	-1.891127	-0.078557	-0.011963	-0.021000	-0.657737	0.039320	0.422287	0.076002	-0.751085	-0.180524	-0.630481
42141	9.688502	1.016436	-1.833078	-0.037268	0.054211	0.010163	-0.658311	0.038572	0.420117	0.075784	-0.750546	-0.179672	-0.631391
42142	9.511851	1.248926	-1.716255	-0.054508	-0.001554	-0.011800	-0.659156	0.038291	0.420250	0.074800	-0.750674	-0.179050	-0.631533
42143	9.574401	1.121833	-1.675943	-0.003621	-0.010141	-0.024539	-0.659114	0.035651	0.421219	0.074414	-0.750767	-0.179243	-0.631414
42144	9.651493	1.223761	-1.721642	-0.012345	-0.048119	-0.004276	-0.658544	0.035888	0.422079	0.073986	-0.751448	-0.179104	-0.630694
42145	9.601541	1.154006	-1.918304	0.060429	-0.018124	0.045339	-0.656573	0.036992	0.422413	0.075411	-0.751794	-0.179070	-0.630122
42146	9.530177	1.167528	-1.804431	0.054919	-0.021815	0.045324	-0.656868	0.038131	0.422771	0.076712	-0.752218	-0.178992	-0.629480
42147	9.543906	1.163824	-1.896760	0.049738	0.003674	0.019580	-0.656622	0.040868	0.422657	0.077724	-0.752210	-0.179181	-0.629312
42148	9.619978	1.072413	-1.991993	0.034930	0.026610	-0.024530	-0.655629	0.040313	0.421903	0.078024	-0.751801	-0.179834	-0.629577
42149	9.616412	1.250744	-1.906152	-0.018861	0.057965	-0.054016	-0.655329	0.039017	0.421819	0.077267	-0.750952	-0.180186	-0.630582
42150	9.608527	1.398964	-1.743048	-0.010711	0.072644	-0.022798	-0.657599	0.037742	0.419207	0.077066	-0.750039	-0.180164	-0.631698
42151	9.545288	1.139454	-1.708557	-0.005232	0.033605	0.013922	-0.658998	0.036594	0.419574	0.077274	-0.749714	-0.179713	-0.632187
42152	9.580081	1.481273	-1.717292	0.019355	0.017946	0.013142	-0.657046	0.037544	0.417204	0.077779	-0.749575	-0.179613	-0.632319
42153	9.602683	1.069080	-1.735318	0.017308	0.047084	0.034131	-0.657621	0.038133	0.417104	0.078619	-0.749113	-0.179129	-0.632899
42154	9.592942	1.166889	-1.789874	0.023663	0.063400	0.100195	-0.659098	0.041568	0.415064	0.080455	-0.748700	-0.177710	-0.633557
42155	9.580875	1.025541	-1.732371	0.005073	0.038213	0.090999	-0.658150	0.044998	0.415270	0.081799	-0.748568	-0.176234	-0.633953
42156	9.640778	0.945223	-1.742381	-0.039078	0.035218	0.081742	-0.659196	0.048125	0.413490	0.082372	-0.748539	-0.174354	-0.634433
42157	9.616907	0.898655	-1.693481	-0.076549	0.015076	0.050491	-0.658095	0.049497	0.411580	0.081903	-0.748685	-0.172482	-0.634833
42158	9.641962	1.052907	-1.635439	-0.073016	-0.014340	0.049661	-0.658659	0.049888	0.412603	0.081388	-0.749224	-0.170731	-0.634737
42159	9.606815	1.043419	-1.812938	-0.054906	0.008082	0.074420	-0.658099	0.050317	0.412482	0.081517	-0.749499	-0.168790	-0.634914
42160	9.680175	0.897134	-1.613728	-0.001558	0.014914	0.049737	-0.657542	0.050364	0.411345	0.082158	-0.749550	-0.167879	-0.635013
42161	9.569194	0.859128	-1.614656	0.051350	0.018799	0.043380	-0.658868	0.053741	0.410435	0.083525	-0.749405	-0.167732	-0.635045
42162	9.596602	0.634440	-1.694555	0.061390	-0.005047	0.041537	-0.656567	0.053692	0.410295	0.084942	-0.749575	-0.167780	-0.634644
