# Supplementary material for: Identification of Haptic Based Guiding Using Hard Reins
Source: PLoS One. 2015 Jul 22;10(7):e0132020. doi: 10.1371/journal.pone.0132020 (PMC4511788; doi:10.1371/journal.pone.0132020)
Supplement: S9 File — (ZIP) [file pone.0132020.s009.zip › Exp2_MotionData2/Subject10/path3/T7/gh7.txt]

// Start Time: 0
// Sample rate: 25.0Hz
// Scenario: 4.9
// Firmware Version: 2.6.1
Counter	Acc_X	Acc_Y	Acc_Z	Gyr_X	Gyr_Y	Gyr_Z	Mag_X	Mag_Y	Mag_Z	Quat_w	Quat_x	Quat_y	Quat_z
41654	0.652756	-9.642057	-1.219855	0.003124	0.034232	0.001018	0.128920	0.909220	-0.073088	-0.641644	0.711569	0.231632	-0.168254
41655	0.703285	-9.622919	-1.281533	-0.026715	0.031484	0.006410	0.129299	0.910881	-0.070733	-0.641403	0.711993	0.231270	-0.167875
41656	0.638362	-9.659079	-1.263441	-0.066060	0.026855	0.004371	0.129298	0.910476	-0.070209	-0.640581	0.712866	0.231198	-0.167407
41657	0.468910	-9.522839	-1.431161	-0.104094	0.015901	0.030026	0.131138	0.911568	-0.068390	-0.639077	0.714342	0.230961	-0.167192
41658	0.518189	-9.738663	-1.246473	-0.095039	0.030492	0.017139	0.131389	0.911457	-0.065510	-0.637810	0.715649	0.230766	-0.166708
41659	0.469785	-9.700294	-1.255990	-0.035683	0.021449	0.032216	0.133233	0.911591	-0.063691	-0.637300	0.716276	0.230193	-0.166759
41660	0.549572	-9.745720	-1.217471	-0.042508	0.026898	0.018334	0.132702	0.910514	-0.062640	-0.636765	0.716908	0.229841	-0.166574
41661	0.509164	-9.868546	-1.226773	-0.019628	0.014110	0.013860	0.133493	0.909970	-0.061468	-0.636517	0.717215	0.229570	-0.166571
41662	0.518531	-9.810850	-1.247483	-0.031109	0.021426	0.019326	0.135618	0.908847	-0.061878	-0.636116	0.717689	0.229232	-0.166527
41663	0.564353	-9.815751	-1.299939	-0.056518	0.017758	0.021051	0.135469	0.910104	-0.059519	-0.635334	0.718508	0.228934	-0.166394
41664	0.575697	-9.666654	-1.331352	-0.042382	0.004931	-0.000090	0.135479	0.908727	-0.060436	-0.634755	0.718973	0.229143	-0.166307
41665	0.633452	-9.642392	-1.306465	-0.037157	0.006778	0.002703	0.135457	0.911214	-0.057946	-0.634263	0.719421	0.229187	-0.166181
41666	0.580430	-9.652601	-1.446344	-0.053003	0.001291	0.007245	0.136787	0.909559	-0.057827	-0.633489	0.720042	0.229373	-0.166191
41667	0.575575	-9.642739	-1.374230	-0.075727	0.012221	0.004343	0.135314	0.908927	-0.054279	-0.632460	0.721004	0.229456	-0.165826
41668	0.604963	-9.738923	-1.372904	-0.049564	0.004983	0.021105	0.136506	0.909458	-0.054550	-0.631697	0.721643	0.229418	-0.166003
41669	0.527610	-9.700915	-1.471522	-0.054811	0.019573	0.011823	0.136367	0.909607	-0.053501	-0.630978	0.722396	0.229233	-0.165719
41670	0.551504	-9.652528	-1.408202	-0.037297	0.026899	0.010052	0.137941	0.910977	-0.051549	-0.630529	0.722902	0.229035	-0.165494
41671	0.484192	-9.696125	-1.452654	-0.009288	0.026922	0.010194	0.137276	0.909360	-0.049841	-0.630508	0.723095	0.228630	-0.165290
41672	0.523011	-9.746529	-1.438595	-0.021558	0.026927	0.015673	0.136882	0.909359	-0.050362	-0.630263	0.723421	0.228320	-0.165227
41673	0.452597	-9.643284	-1.461811	-0.042627	0.031461	0.013706	0.137802	0.910176	-0.049714	-0.629770	0.724064	0.227917	-0.164850
41674	0.522237	-9.585524	-1.498762	-0.012838	0.028750	0.007401	0.139130	0.909340	-0.049725	-0.629683	0.724244	0.227687	-0.164705
41675	0.523200	-9.792757	-1.588085	0.010004	0.034259	0.006597	0.138333	0.909082	-0.049064	-0.629987	0.724201	0.227180	-0.164435
41676	0.504210	-9.855309	-1.574735	-0.005671	0.043363	0.000968	0.137671	0.910041	-0.049713	-0.630092	0.724312	0.226829	-0.164025
41677	0.451291	-9.874059	-1.397840	0.022500	0.042435	-0.008120	0.137272	0.908419	-0.048270	-0.630663	0.724069	0.226391	-0.163508
41678	0.440709	-9.676847	-1.419180	0.053910	0.041554	-0.009815	0.137815	0.907707	-0.050370	-0.631671	0.723390	0.225966	-0.163209
41679	0.359615	-9.862212	-1.398530	0.032084	0.048835	-0.006240	0.137681	0.908255	-0.050500	-0.632405	0.723053	0.225382	-0.162673
41680	0.508555	-9.743741	-1.318655	0.012165	0.023189	-0.026605	0.137950	0.908245	-0.051157	-0.632780	0.722765	0.225566	-0.162236
41681	0.459691	-9.611823	-1.413289	0.019128	0.021352	-0.033958	0.136090	0.909363	-0.050880	-0.633294	0.722373	0.225771	-0.161690
41682	0.430439	-9.544523	-1.417420	0.034676	-0.006000	-0.013537	0.135565	0.910446	-0.052578	-0.633814	0.721757	0.226085	-0.161962
41683	0.486579	-9.691340	-1.462168	-0.044787	0.002114	-0.026863	0.135568	0.909626	-0.052578	-0.633293	0.722146	0.226636	-0.161497
41684	0.522942	-9.739967	-1.630559	-0.014302	0.010418	-0.015641	0.134232	0.909936	-0.050471	-0.633189	0.722195	0.226925	-0.161279
41685	0.478948	-9.609756	-1.523513	0.043380	0.006828	-0.009815	0.134771	0.909774	-0.052309	-0.633900	0.721565	0.226886	-0.161360
41686	0.440243	-9.583414	-1.537909	-0.000493	0.015933	-0.002671	0.135040	0.910714	-0.053752	-0.633977	0.721515	0.226879	-0.161294
41687	0.493790	-9.691736	-1.582141	-0.038943	0.019551	-0.004709	0.135559	0.910186	-0.051268	-0.633534	0.721998	0.226870	-0.160883
41688	0.600137	-9.749486	-1.644377	-0.038881	0.030524	-0.010255	0.134633	0.909244	-0.050737	-0.633153	0.722454	0.226885	-0.160313
41689	0.590561	-9.758703	-1.519759	-0.040718	0.024151	0.004510	0.134632	0.910060	-0.051260	-0.632670	0.723020	0.226694	-0.159940
41690	0.555954	-9.575666	-1.450295	-0.100240	0.019490	-0.003178	0.134480	0.910509	-0.047591	-0.631324	0.724242	0.226959	-0.159354
41691	0.546380	-9.590091	-1.440984	-0.023281	0.023247	0.004589	0.136202	0.908995	-0.046558	-0.631089	0.724582	0.226723	-0.159073
41692	0.512978	-9.667389	-1.509599	0.007232	0.030624	0.017656	0.136070	0.908452	-0.046296	-0.631286	0.724581	0.226186	-0.159062
41693	0.484402	-9.739355	-1.429252	0.001256	0.035152	0.008391	0.136599	0.909263	-0.046692	-0.631450	0.724664	0.225664	-0.158771
41694	0.518375	-9.784957	-1.415170	0.001294	0.039723	0.007465	0.137380	0.911453	-0.045650	-0.631633	0.724719	0.225184	-0.158477
41695	0.633842	-9.729395	-1.418114	0.013573	0.041570	0.002911	0.137390	0.908990	-0.045782	-0.632026	0.724638	0.224621	-0.158078
41696	0.523136	-9.765121	-1.246798	-0.008973	0.015898	-0.008243	0.137255	0.910489	-0.046435	-0.631997	0.724669	0.224725	-0.157905
41697	0.575790	-9.685871	-1.322018	0.013728	0.008626	-0.008117	0.137133	0.908841	-0.047221	-0.632288	0.724424	0.224735	-0.157848
41698	0.517648	-9.628312	-1.343359	0.043371	0.006843	-0.000586	0.137126	0.910347	-0.047089	-0.632953	0.723799	0.224674	-0.158135
41699	0.556720	-9.734200	-1.370888	0.055771	0.005012	-0.009742	0.137933	0.909499	-0.048930	-0.633846	0.722998	0.224618	-0.158301
41700	0.561578	-9.743996	-1.423795	-0.001921	0.004929	-0.019262	0.137668	0.910046	-0.049189	-0.633903	0.722853	0.225005	-0.158185
41701	0.549723	-9.787431	-1.453323	0.004136	0.012266	-0.011858	0.135818	0.910330	-0.050222	-0.634088	0.722720	0.225051	-0.157987
41702	0.541865	-9.657705	-1.509194	0.022520	0.021402	-0.022859	0.135295	0.910594	-0.051789	-0.634577	0.722291	0.225234	-0.157725
41703	0.522661	-9.671878	-1.420746	0.043502	0.014123	-0.015360	0.135557	0.909240	-0.050089	-0.635348	0.721649	0.225183	-0.157633
41704	0.549096	-9.652484	-1.393819	-0.006387	0.014070	-0.015612	0.135293	0.910870	-0.051527	-0.635374	0.721612	0.225393	-0.157394
41705	0.551551	-9.662128	-1.401134	-0.037055	0.014047	-0.012076	0.134762	0.911421	-0.051785	-0.634971	0.722009	0.225548	-0.156983
41706	0.561244	-9.671668	-1.381972	-0.012487	0.005839	-0.015629	0.135019	0.910349	-0.049299	-0.634868	0.722018	0.225900	-0.156849
41707	0.575989	-9.729290	-1.353834	0.004230	0.001278	-0.019226	0.134225	0.910355	-0.049554	-0.635027	0.721816	0.226189	-0.156719
41708	0.594931	-9.657154	-1.379053	0.004911	0.003149	-0.004462	0.133432	0.910769	-0.050071	-0.635123	0.721638	0.226384	-0.156867
41709	0.605186	-9.787147	-1.402387	0.012100	0.006781	-0.017345	0.133693	0.912402	-0.050597	-0.635416	0.721361	0.226551	-0.156718
41710	0.546809	-9.681594	-1.461469	-0.019622	-0.009669	-0.002720	0.133166	0.911046	-0.050069	-0.635098	0.721468	0.226943	-0.156945
41711	0.590168	-9.671766	-1.427316	-0.000276	-0.013318	-0.009999	0.132641	0.911041	-0.051113	-0.635095	0.721319	0.227297	-0.157124
41712	0.522779	-9.701106	-1.524385	-0.044118	-0.017012	-0.004678	0.131317	0.911057	-0.051102	-0.634390	0.721695	0.227920	-0.157350
41713	0.532056	-9.624127	-1.535222	-0.026631	-0.009687	-0.008295	0.131572	0.910666	-0.048878	-0.634012	0.721905	0.228286	-0.157381
41714	0.522624	-9.667320	-1.495104	-0.016834	0.001249	-0.023028	0.132634	0.910377	-0.049148	-0.633856	0.721929	0.228786	-0.157172
41715	0.491327	-9.676991	-1.490731	-0.002202	-0.000503	0.002889	0.131706	0.911203	-0.049664	-0.633834	0.721912	0.228794	-0.157328
41716	0.556589	-9.710465	-1.466584	0.008373	0.014125	-0.002613	0.131838	0.910932	-0.049273	-0.634034	0.721747	0.228766	-0.157316
41717	0.556481	-9.686288	-1.432636	0.004887	0.001324	-0.002613	0.131046	0.910122	-0.049136	-0.634139	0.721621	0.228806	-0.157410
41718	0.575912	-9.715017	-1.401648	-0.023070	-0.009676	-0.003658	0.132505	0.910779	-0.050195	-0.633781	0.721776	0.229192	-0.157583
41719	0.556416	-9.671802	-1.418029	-0.037125	-0.002379	-0.002821	0.132229	0.912432	-0.049275	-0.633264	0.722169	0.229413	-0.157538
41720	0.590293	-9.695615	-1.365232	-0.012499	-0.023385	-0.008199	0.132367	0.910248	-0.048753	-0.633011	0.722128	0.229995	-0.157892
41721	0.556620	-9.715122	-1.421036	-0.035387	-0.016986	0.002750	0.131170	0.910815	-0.048088	-0.632437	0.722476	0.230313	-0.158138
41722	0.575970	-9.729651	-1.459470	-0.024761	-0.017002	-0.010115	0.130644	0.910542	-0.048608	-0.632038	0.722595	0.230899	-0.158335
41723	0.566229	-9.707909	-1.428047	-0.016858	-0.009694	-0.013779	0.130500	0.911653	-0.047166	-0.631818	0.722654	0.231303	-0.158355
41724	0.541728	-9.628822	-1.506389	-0.000249	-0.009687	-0.019236	0.131827	0.911089	-0.047308	-0.631845	0.722457	0.231809	-0.158407
41725	0.604744	-9.695873	-1.449125	0.022536	-0.007821	-0.015427	0.130105	0.912195	-0.048079	-0.632208	0.722016	0.232087	-0.158563
41726	0.667535	-9.719997	-1.504093	0.027772	-0.009625	-0.013548	0.130774	0.911088	-0.048609	-0.632619	0.721488	0.232431	-0.158824
41727	0.623991	-9.691375	-1.552112	0.004871	0.001338	-0.004454	0.129591	0.911627	-0.050695	-0.632732	0.721351	0.232492	-0.158901
41728	0.657801	-9.700751	-1.499113	-0.026641	-0.009651	0.000019	0.130379	0.911632	-0.049391	-0.632311	0.721569	0.232830	-0.159097
41729	0.628897	-9.705507	-1.465839	-0.020507	-0.027923	0.002845	0.129179	0.912746	-0.048726	-0.631898	0.721694	0.233239	-0.159569
41730	0.551502	-9.657817	-1.547517	-0.023187	-0.022451	0.000973	0.130503	0.912597	-0.048475	-0.631465	0.721834	0.233704	-0.159969
41731	0.510730	-9.700999	-1.486085	-0.045978	-0.020641	0.008238	0.129443	0.910981	-0.047157	-0.630698	0.722331	0.234021	-0.160288
41732	0.498507	-9.667500	-1.533743	-0.042406	-0.020663	-0.002820	0.128641	0.912905	-0.047150	-0.630006	0.722698	0.234587	-0.160529
41733	0.450766	-9.768627	-1.526004	-0.028443	-0.016978	0.006477	0.130364	0.913019	-0.047426	-0.629512	0.722978	0.234822	-0.160862
41734	0.484446	-9.754236	-1.559098	-0.009113	-0.002354	-0.004522	0.128512	0.911407	-0.046626	-0.629398	0.722984	0.235048	-0.160950
41735	0.527581	-9.696218	-1.505066	0.017179	-0.012382	-0.007144	0.128513	0.912220	-0.047411	-0.629628	0.722640	0.235272	-0.161264
41736	0.585260	-9.657683	-1.527994	0.017057	-0.013260	0.003010	0.129581	0.911918	-0.048992	-0.629818	0.722319	0.235435	-0.161722
41737	0.614086	-9.633414	-1.484172	-0.000499	-0.011436	0.008455	0.129837	0.912205	-0.047422	-0.629748	0.722274	0.235479	-0.162134
41738	0.633506	-9.662349	-1.513205	-0.010077	-0.002317	0.002857	0.129045	0.912479	-0.048201	-0.629597	0.722329	0.235597	-0.162307
41739	0.588241	-9.777974	-1.524852	0.022400	-0.002298	-0.000666	0.129717	0.910688	-0.048732	-0.629930	0.721981	0.235584	-0.162578
41740	0.527595	-9.701211	-1.557951	-0.003127	0.004999	0.006571	0.129442	0.911119	-0.047026	-0.629905	0.721994	0.235521	-0.162713
41741	0.522933	-9.734892	-1.553666	-0.024074	0.001309	0.002780	0.129841	0.911926	-0.047946	-0.629570	0.722261	0.235563	-0.162759
41742	0.517973	-9.706043	-1.558109	0.008322	0.021438	-0.002626	0.129970	0.913017	-0.048078	-0.629815	0.722136	0.235398	-0.162604
41743	0.529837	-9.662443	-1.480564	-0.010939	0.015934	-0.000871	0.129707	0.911795	-0.047552	-0.629750	0.722269	0.235264	-0.162456
41744	0.561409	-9.710497	-1.478543	-0.010822	0.019570	-0.010102	0.129037	0.912631	-0.046760	-0.629736	0.722347	0.235285	-0.162137
41745	0.589931	-9.623821	-1.479462	0.018856	0.026927	-0.007197	0.129702	0.912618	-0.047290	-0.630175	0.722109	0.235007	-0.161891
41746	0.633013	-9.556310	-1.463708	0.034621	0.019632	-0.009877	0.129710	0.911382	-0.047814	-0.630818	0.721616	0.234872	-0.161783
41747	0.628438	-9.609323	-1.483700	0.029407	0.021449	-0.011749	0.129320	0.911236	-0.049121	-0.631399	0.721205	0.234697	-0.161606
41748	0.652603	-9.623974	-1.560503	0.038110	0.032440	-0.009874	0.129716	0.912184	-0.049648	-0.632149	0.720707	0.234394	-0.161335
41749	0.667654	-9.743961	-1.475620	0.002916	0.026987	0.019495	0.130249	0.912306	-0.050438	-0.632271	0.720795	0.233787	-0.161343
41750	0.594989	-9.671789	-1.436875	0.038889	0.031551	0.006742	0.130247	0.912853	-0.050438	-0.632973	0.720359	0.233259	-0.161302
41751	0.580851	-9.739013	-1.385134	0.059253	0.034261	-0.011614	0.129994	0.911068	-0.051484	-0.634042	0.719610	0.232825	-0.161076
41752	0.586320	-9.873572	-1.334155	0.071544	0.008703	-0.002277	0.129081	0.909965	-0.053311	-0.635136	0.718645	0.232601	-0.161393
41753	0.619184	-9.688485	-1.408074	0.008487	0.008623	-0.011833	0.130142	0.911172	-0.054498	-0.635357	0.718453	0.232657	-0.161297
41754	0.676610	-9.594426	-1.377411	-0.026554	-0.009681	-0.010139	0.128947	0.911599	-0.054226	-0.634978	0.718634	0.233110	-0.161334
41755	0.705629	-9.613700	-1.401417	-0.012482	-0.016072	-0.015592	0.128817	0.911732	-0.054749	-0.634794	0.718611	0.233606	-0.161441
41756	0.691376	-9.662133	-1.483854	-0.005642	-0.013280	0.000130	0.130139	0.911856	-0.054498	-0.634665	0.718562	0.233888	-0.161758
41757	0.681527	-9.618824	-1.478537	-0.002200	-0.005958	0.002902	0.129608	0.912951	-0.055017	-0.634613	0.718530	0.233962	-0.161997
41758	0.662269	-9.623544	-1.440371	0.022279	0.014174	0.004840	0.129209	0.911874	-0.053835	-0.634997	0.718236	0.233742	-0.162113
41759	0.600041	-9.719855	-1.423097	0.064311	0.019699	0.007815	0.128554	0.913767	-0.056710	-0.636003	0.717466	0.233205	-0.162354
41760	0.600114	-9.734210	-1.399291	0.015341	0.017808	0.004801	0.129489	0.911975	-0.056981	-0.636303	0.717269	0.232967	-0.162390
41761	0.571195	-9.736626	-1.385191	-0.002177	0.015961	0.006560	0.128167	0.911850	-0.057363	-0.636338	0.717327	0.232711	-0.162360
41762	0.566218	-9.700246	-1.298302	0.017252	0.016847	-0.009958	0.129621	0.912926	-0.057505	-0.636710	0.717036	0.232685	-0.162225
41763	0.595086	-9.685684	-1.278622	0.025968	0.004993	-0.004358	0.129889	0.912510	-0.057770	-0.637136	0.716647	0.232631	-0.162346
41764	0.556820	-9.753285	-1.323140	0.012149	-0.013342	-0.019163	0.128695	0.913342	-0.058022	-0.637326	0.716282	0.233132	-0.162498
41765	0.634171	-9.796574	-1.361437	0.001616	-0.011501	-0.014600	0.127772	0.914972	-0.060109	-0.637359	0.716102	0.233514	-0.162611
41766	0.648255	-9.714641	-1.333748	-0.012396	0.017715	-0.021180	0.128042	0.911703	-0.058541	-0.637347	0.716140	0.233731	-0.162182
41767	0.662472	-9.661650	-1.325670	0.010403	0.008589	-0.026590	0.127774	0.912526	-0.058538	-0.637639	0.715856	0.234002	-0.161894
41768	0.722742	-9.661627	-1.353916	0.013791	0.009545	-0.015497	0.127511	0.911982	-0.058537	-0.637946	0.715562	0.234150	-0.161771
41769	0.773287	-9.642192	-1.329164	0.008490	0.008646	-0.009984	0.128048	0.911961	-0.059982	-0.638157	0.715381	0.234194	-0.161678
41770	0.754181	-9.680731	-1.329883	0.017235	0.008659	-0.007170	0.127514	0.911703	-0.059061	-0.638479	0.715073	0.234236	-0.161702
41771	0.710947	-9.717028	-1.364406	0.008496	0.006815	-0.008134	0.127792	0.911947	-0.061682	-0.638674	0.714896	0.234280	-0.161654
41772	0.677102	-9.695226	-1.301998	0.004972	0.001327	-0.004455	0.125409	0.911430	-0.061401	-0.638771	0.714723	0.234450	-0.161789
41773	0.677079	-9.690413	-1.301930	-0.005613	0.006818	0.002866	0.128186	0.911677	-0.060900	-0.638729	0.714777	0.234383	-0.161815
41774	0.658178	-9.772264	-1.303255	-0.012615	-0.002319	0.008386	0.128050	0.912501	-0.060767	-0.638522	0.714887	0.234444	-0.162057
41775	0.677375	-9.752975	-1.302805	-0.014361	0.001334	0.006525	0.127126	0.911963	-0.060891	-0.638318	0.715051	0.234423	-0.162166
41776	0.667757	-9.757751	-1.286157	0.003146	0.006834	0.006605	0.127782	0.913188	-0.060765	-0.638381	0.714976	0.234357	-0.162344
41777	0.667423	-9.688035	-1.304388	0.006586	-0.009602	0.010336	0.129637	0.913300	-0.061042	-0.638413	0.714855	0.234354	-0.162756
41778	0.686632	-9.671144	-1.301571	-0.014359	-0.005985	0.002841	0.129376	0.912347	-0.060909	-0.638180	0.714946	0.234556	-0.162980
41779	0.677141	-9.704974	-1.338144	0.017056	0.001385	0.012220	0.128980	0.911534	-0.060644	-0.638406	0.714736	0.234353	-0.163305
41780	0.604993	-9.743595	-1.332157	-0.019734	-0.007792	0.017584	0.129648	0.913144	-0.063007	-0.638033	0.714949	0.234413	-0.163744
41781	0.624184	-9.724438	-1.370121	-0.010863	-0.011467	0.003791	0.128191	0.911395	-0.061686	-0.637825	0.715015	0.234586	-0.164016
41782	0.571350	-9.767776	-1.347215	-0.019667	-0.000503	0.010190	0.128316	0.911544	-0.060377	-0.637518	0.715228	0.234626	-0.164226
41783	0.595397	-9.753207	-1.322779	-0.016153	0.014118	0.007416	0.130039	0.911929	-0.060915	-0.637342	0.715463	0.234436	-0.164156
41784	0.542263	-9.734064	-1.323007	-0.005583	0.004964	0.000098	0.131092	0.912609	-0.060137	-0.637298	0.715470	0.234495	-0.164217
41785	0.559240	-9.753116	-1.275101	0.008416	0.012297	0.002927	0.130564	0.912340	-0.060264	-0.637480	0.715364	0.234309	-0.164234
41786	0.633802	-9.714416	-1.259458	-0.005680	0.006832	0.012094	0.130036	0.912207	-0.060522	-0.637400	0.715430	0.234185	-0.164432
41787	0.599982	-9.699997	-1.245167	0.011951	0.003157	-0.000734	0.130046	0.910423	-0.061046	-0.637605	0.715230	0.234155	-0.164551
41788	0.624159	-9.714418	-1.254747	0.029487	-0.000480	-0.002483	0.129779	0.911381	-0.061306	-0.638045	0.714759	0.234206	-0.164823
41789	0.648314	-9.726631	-1.321912	0.004907	0.001343	0.002929	0.129248	0.912203	-0.061825	-0.638129	0.714659	0.234171	-0.164980
41790	0.619243	-9.697847	-1.331383	-0.005617	-0.000500	0.002876	0.130303	0.912335	-0.061048	-0.638048	0.714659	0.234266	-0.165159
41791	0.604834	-9.709916	-1.334087	0.011884	0.005915	0.002955	0.130180	0.911640	-0.062357	-0.638252	0.714486	0.234150	-0.165283
41792	0.604950	-9.733938	-1.322420	0.015382	0.008664	0.004815	0.130318	0.911357	-0.063144	-0.638505	0.714254	0.234040	-0.165464
41793	0.561645	-9.753226	-1.308690	-0.007232	0.003115	-0.008212	0.130313	0.911909	-0.062620	-0.638458	0.714265	0.234182	-0.165397
41794	0.551755	-9.700226	-1.284032	0.015407	0.008645	0.001120	0.130185	0.912037	-0.063666	-0.638725	0.714019	0.234115	-0.165521
41795	0.537551	-9.755583	-1.280140	0.035563	-0.000471	0.003084	0.129263	0.910952	-0.063790	-0.639235	0.713524	0.233997	-0.165853
41796	0.571384	-9.772374	-1.284861	-0.009009	-0.002357	-0.002674	0.129527	0.911765	-0.064185	-0.639117	0.713538	0.234198	-0.165964
41797	0.542237	-9.724078	-1.217236	-0.012508	-0.007853	-0.002688	0.130055	0.912306	-0.064189	-0.638925	0.713607	0.234414	-0.166105
41798	0.576054	-9.738545	-1.245932	0.021759	-0.009669	-0.015430	0.128993	0.911507	-0.063264	-0.639257	0.713147	0.234776	-0.166292
41799	0.575886	-9.705023	-1.293477	0.015559	-0.009662	-0.011771	0.129004	0.910400	-0.064574	-0.639486	0.712808	0.235051	-0.166474
41800	0.619207	-9.688042	-1.278430	-0.000236	-0.006009	-0.008164	0.128473	0.911902	-0.065355	-0.639494	0.712671	0.235349	-0.166611
41801	0.653287	-9.757837	-1.303098	0.006873	-0.006014	-0.015506	0.127416	0.910958	-0.065216	-0.639627	0.712438	0.235662	-0.166651
41802	0.614443	-9.700067	-1.273842	-0.001942	-0.006022	-0.011864	0.127812	0.912044	-0.065612	-0.639624	0.712308	0.236011	-0.166726
41803	0.667579	-9.719176	-1.264011	0.004180	-0.000520	-0.009993	0.127812	0.911500	-0.065350	-0.639727	0.712154	0.236185	-0.166743
41804	0.641052	-9.719329	-1.293069	0.001500	-0.011478	-0.004453	0.128080	0.912848	-0.066923	-0.639721	0.711994	0.236492	-0.167012
41805	0.633941	-9.743241	-1.245457	0.001586	-0.012411	-0.009988	0.127024	0.911224	-0.066392	-0.639729	0.711835	0.236828	-0.167185
41806	0.633873	-9.728804	-1.245255	-0.016058	-0.009655	0.002838	0.127023	0.911769	-0.066653	-0.639457	0.711940	0.237067	-0.167438
41807	0.633779	-9.709620	-1.264193	0.008558	0.004959	-0.011827	0.126757	0.911502	-0.066258	-0.639653	0.711741	0.237183	-0.167373
41808	0.653124	-9.718992	-1.201725	0.006793	-0.002342	-0.006286	0.127684	0.911493	-0.066135	-0.639775	0.711540	0.237368	-0.167500
41809	0.638684	-9.723768	-1.182721	0.001525	-0.011481	-0.002608	0.126235	0.911086	-0.067433	-0.639763	0.711417	0.237587	-0.167754
41810	0.619533	-9.755285	-1.240959	-0.040680	-0.022442	0.017500	0.126761	0.911088	-0.066652	-0.639027	0.711858	0.237879	-0.168272
41811	0.607281	-9.714469	-1.259706	-0.007231	-0.024290	-0.004479	0.126364	0.911091	-0.066779	-0.638836	0.711795	0.238317	-0.168643
41812	0.609801	-9.738617	-1.286429	0.017306	-0.015131	-0.008059	0.126894	0.912442	-0.067831	-0.639049	0.711403	0.238669	-0.168993
41813	0.638602	-9.709585	-1.256945	-0.024758	-0.006026	-0.004595	0.126096	0.912052	-0.066777	-0.638696	0.711625	0.238936	-0.169018
41814	0.614461	-9.704977	-1.302719	-0.019454	-0.015176	-0.011015	0.126745	0.913291	-0.065210	-0.638398	0.711691	0.239444	-0.169146
41815	0.653223	-9.743334	-1.283690	-0.000257	-0.005991	-0.002623	0.124762	0.912764	-0.065456	-0.638385	0.711611	0.239599	-0.169312
41816	0.634092	-9.777093	-1.293944	-0.014311	-0.000511	0.002836	0.125166	0.911389	-0.065722	-0.638179	0.711722	0.239723	-0.169448
41817	0.607118	-9.680847	-1.278442	0.008430	0.001329	-0.000749	0.124765	0.912351	-0.065718	-0.638317	0.711565	0.239729	-0.169576
41818	0.633405	-9.630180	-1.253479	0.015582	-0.000531	-0.017324	0.126098	0.912183	-0.067301	-0.638608	0.711201	0.240028	-0.169588
41819	0.590289	-9.690457	-1.264330	-0.034428	-0.002382	-0.002807	0.124775	0.912060	-0.067421	-0.638125	0.711569	0.240256	-0.169537
41820	0.624292	-9.743360	-1.274357	-0.065824	-0.012484	-0.010329	0.125294	0.912619	-0.065722	-0.637172	0.712231	0.240898	-0.169431
41821	0.619103	-9.669038	-1.350186	-0.040570	-0.007866	-0.004674	0.124491	0.913593	-0.064929	-0.636580	0.712650	0.241243	-0.169404
41822	0.681709	-9.652084	-1.354165	-0.007411	0.012305	0.002848	0.124759	0.912769	-0.064932	-0.636534	0.712716	0.241180	-0.169390
41823	0.662554	-9.678444	-1.311501	-0.005619	0.015952	0.001005	0.124749	0.913469	-0.063360	-0.636534	0.712798	0.241024	-0.169262
41824	0.655420	-9.700181	-1.331078	-0.035408	0.014100	0.004550	0.125009	0.913203	-0.062314	-0.636094	0.713238	0.240999	-0.169100
41825	0.662697	-9.709816	-1.338347	-0.014330	0.017762	-0.002731	0.125140	0.912663	-0.061530	-0.635992	0.713420	0.240904	-0.168854
41826	0.652923	-9.680845	-1.304422	-0.033645	0.017751	0.002706	0.125276	0.912111	-0.061793	-0.635597	0.713835	0.240867	-0.168639
41827	0.643310	-9.685521	-1.258964	-0.009017	0.015920	-0.007319	0.126066	0.911024	-0.060228	-0.635579	0.713919	0.240844	-0.168387
41828	0.616763	-9.680820	-1.275951	-0.005646	0.015952	0.004695	0.126332	0.911698	-0.060885	-0.635570	0.713984	0.240698	-0.168349
41829	0.633894	-9.733649	-1.254926	-0.000368	0.004997	0.007510	0.125261	0.913362	-0.059827	-0.635577	0.713989	0.240571	-0.168484
41830	0.645828	-9.709710	-1.297691	0.004881	0.014138	0.003831	0.125526	0.912273	-0.059044	-0.635712	0.713910	0.240426	-0.168514
41831	0.633701	-9.695363	-1.316809	-0.000314	0.005891	-0.002644	0.124077	0.913359	-0.061521	-0.635759	0.713868	0.240433	-0.168508
41832	0.667349	-9.676332	-1.400252	0.006675	0.001335	-0.004446	0.125534	0.913614	-0.061663	-0.635880	0.713673	0.240592	-0.168649
41833	0.691879	-9.762712	-1.343618	0.007670	0.006804	-0.009982	0.125002	0.913218	-0.060873	-0.636069	0.713498	0.240667	-0.168572
41834	0.653017	-9.705277	-1.412796	0.008338	0.006843	0.004784	0.126196	0.912793	-0.061014	-0.636216	0.713356	0.240587	-0.168732
41835	0.655346	-9.685858	-1.364488	-0.005721	0.012322	0.010240	0.124607	0.913353	-0.061525	-0.636169	0.713469	0.240350	-0.168767
41836	0.624255	-9.738810	-1.351116	0.029408	0.015986	0.001185	0.125139	0.912664	-0.061399	-0.636669	0.713067	0.240150	-0.168866
41837	0.629256	-9.777366	-1.370816	0.029332	0.016011	0.010415	0.125676	0.913322	-0.063367	-0.637138	0.712748	0.239745	-0.169019
41838	0.634277	-9.815544	-1.280078	0.064598	0.023301	-0.010643	0.125684	0.913578	-0.065070	-0.638215	0.711868	0.239492	-0.169024
41839	0.678806	-10.050973	-1.196539	0.143645	0.027012	-0.021311	0.125295	0.913838	-0.066900	-0.640471	0.709968	0.239011	-0.169162
41840	0.687133	-9.766540	-1.053231	0.266168	0.023465	-0.029006	0.126116	0.914998	-0.072932	-0.644476	0.706425	0.238267	-0.169834
41841	0.580685	-9.684489	-0.921035	0.425493	0.027263	-0.031906	0.124327	0.911496	-0.083135	-0.650721	0.700796	0.236956	-0.171170
41842	0.652997	-9.679457	-0.898683	0.499079	0.046527	-0.038944	0.123071	0.910834	-0.095961	-0.658066	0.694183	0.235202	-0.172451
41843	0.673306	-9.890807	-0.795827	0.490443	0.064792	-0.037161	0.122210	0.909357	-0.107743	-0.665293	0.687683	0.233206	-0.173470
41844	0.741136	-9.947500	-0.527111	0.516106	0.082132	-0.053667	0.122023	0.906084	-0.120579	-0.672959	0.680762	0.231052	-0.174081
41845	0.808221	-9.850522	-0.352274	0.551998	0.093138	-0.053507	0.121299	0.905139	-0.133672	-0.681066	0.673305	0.228639	-0.174738
41846	0.807416	-9.666531	-0.023205	0.643256	0.085854	-0.073350	0.119817	0.901007	-0.151737	-0.690357	0.664404	0.226181	-0.175547
41847	0.798391	-9.785917	0.251117	0.695864	0.074945	-0.063835	0.116209	0.897322	-0.168605	-0.700119	0.654638	0.223581	-0.176902
41848	0.923666	-9.761314	0.336656	0.731052	0.075872	-0.078422	0.117499	0.892907	-0.184466	-0.710290	0.644227	0.220849	-0.178006
41849	0.813350	-9.865705	0.833508	1.032683	0.080640	-0.108285	0.116463	0.885010	-0.209086	-0.724201	0.629157	0.217431	-0.180048
41850	0.833818	-10.084544	1.560443	1.243143	0.097263	-0.109088	0.114265	0.874081	-0.237364	-0.740504	0.610829	0.212721	-0.182461
41851	0.889130	-9.535013	1.799134	1.318506	0.089959	-0.138255	0.110775	0.861746	-0.270873	-0.757262	0.590746	0.208243	-0.184957
41852	0.969495	-9.174689	2.280277	1.404235	0.104663	-0.136018	0.107837	0.842030	-0.303341	-0.774564	0.569067	0.202852	-0.187255
41853	1.008109	-9.160806	2.799384	1.698509	0.128712	-0.136416	0.109012	0.823881	-0.338461	-0.794499	0.542265	0.195988	-0.190550
41854	1.117722	-8.854766	3.572924	1.858657	0.139857	-0.120876	0.107069	0.796691	-0.378537	-0.815262	0.512499	0.187529	-0.193713
41855	1.266904	-8.765801	4.170938	2.038447	0.123546	-0.134712	0.106358	0.762347	-0.421247	-0.836480	0.478711	0.178908	-0.197812
41856	1.221600	-8.324830	5.088967	2.236191	0.129220	-0.118064	0.103448	0.718423	-0.467086	-0.858097	0.440970	0.168648	-0.201925
41857	1.435533	-8.668576	5.765542	2.642971	0.096707	-0.129780	0.102803	0.667116	-0.510066	-0.881056	0.394869	0.157311	-0.207536
41858	1.309993	-7.580873	6.576659	2.639142	0.088422	-0.128008	0.106006	0.612494	-0.552030	-0.901562	0.347828	0.145508	-0.212202
41859	1.046363	-6.874553	7.114660	2.700181	0.107610	-0.129625	0.105664	0.545362	-0.590566	-0.919888	0.298633	0.132894	-0.216712
41860	1.446003	-5.712541	7.538007	2.326643	0.123747	-0.111284	0.106602	0.479661	-0.621515	-0.933629	0.255724	0.121092	-0.219724
41861	1.548489	-4.931042	8.034866	1.729338	0.157830	-0.107019	0.105229	0.415730	-0.642228	-0.942773	0.223570	0.111133	-0.221009
41862	1.594228	-4.401142	8.167562	1.443630	0.153899	-0.095565	0.108503	0.372620	-0.654718	-0.949599	0.196644	0.102310	-0.221642
41863	1.437163	-3.787785	8.899711	1.340314	0.144567	-0.100732	0.114762	0.337739	-0.661596	-0.955277	0.171385	0.094122	-0.221844
41864	1.338736	-3.369390	8.875853	1.408435	0.128164	-0.108692	0.116532	0.299897	-0.668700	-0.960461	0.144695	0.085834	-0.221832
41865	1.147642	-2.708864	9.349070	1.502589	0.128258	-0.091648	0.119630	0.256330	-0.672413	-0.965004	0.115997	0.077083	-0.222194
41866	1.152141	-2.131398	9.342807	1.584614	0.100931	-0.094910	0.119821	0.209524	-0.675056	-0.968775	0.085580	0.068362	-0.222435
41867	1.011883	-1.514082	9.815892	1.432236	0.100690	-0.106797	0.121716	0.163007	-0.674307	-0.971438	0.057892	0.060347	-0.222070
41868	0.750054	-1.201007	10.048306	1.108414	0.092935	-0.123219	0.125951	0.129446	-0.674618	-0.973137	0.036517	0.053836	-0.220844
41869	1.003155	-0.670442	10.254969	0.575971	0.074127	-0.115753	0.128678	0.105640	-0.672294	-0.974078	0.025281	0.050071	-0.219149
41870	0.796707	-0.863542	10.197517	-0.012761	0.047798	-0.143610	0.130276	0.100719	-0.670213	-0.974742	0.025499	0.049358	-0.216316
41871	0.693447	-0.440131	10.236102	-0.243340	0.003716	-0.124431	0.129198	0.104296	-0.669286	-0.975144	0.029912	0.050528	-0.213652
41872	0.901751	-0.660192	9.793231	-0.315130	-0.003613	-0.123837	0.129965	0.113843	-0.671122	-0.975459	0.035822	0.052109	-0.210908
41873	0.961011	-0.456443	9.532564	-0.301587	0.007464	-0.098872	0.131519	0.125299	-0.672701	-0.975649	0.041398	0.053432	-0.208662
41874	0.868793	-0.820839	9.977925	-0.231568	0.064227	-0.069063	0.132416	0.132950	-0.672442	-0.975804	0.046016	0.053291	-0.206999
41875	1.038936	-1.124868	9.629547	-0.073175	0.103758	-0.063682	0.133850	0.137729	-0.671666	-0.976110	0.047570	0.051758	-0.205590
41876	0.749307	-1.057831	9.699805	-0.268313	0.034036	-0.065501	0.135151	0.141427	-0.669710	-0.976146	0.052785	0.052349	-0.203993
41877	0.934850	-1.538186	9.848445	-0.206826	0.020441	-0.050374	0.136443	0.152608	-0.671680	-0.976149	0.056630	0.052979	-0.202779
41878	0.930918	-1.741569	9.480649	0.092330	-0.015708	-0.026639	0.137376	0.150277	-0.671165	-0.976347	0.054643	0.053031	-0.202356
41879	0.878390	-1.321390	9.951788	0.333579	0.008345	-0.001487	0.136739	0.144263	-0.671555	-0.976705	0.047957	0.051662	-0.202677
41880	1.198981	-1.306452	9.911777	0.357871	0.004826	0.022649	0.135590	0.132380	-0.671159	-0.976938	0.040914	0.050184	-0.203468
41881	1.404910	-1.028781	9.370234	0.290926	-0.022558	0.035273	0.133772	0.121877	-0.670363	-0.976990	0.034975	0.049589	-0.204470
41882	1.442675	-0.865784	9.166412	0.040219	-0.041028	0.058023	0.132206	0.115604	-0.670353	-0.976738	0.033985	0.050277	-0.205672
41883	1.380917	-1.042347	9.638699	0.041976	-0.050142	0.085734	0.133143	0.114624	-0.671540	-0.976356	0.032852	0.051244	-0.207423
41884	1.297789	-0.781192	10.064109	0.069618	-0.086600	0.128362	0.131167	0.111911	-0.671525	-0.975774	0.031170	0.052653	-0.210050
41885	1.191479	-0.756819	9.513698	0.029125	-0.101237	0.130027	0.127465	0.108681	-0.670449	-0.975127	0.030117	0.054662	-0.212679
41886	1.176893	-0.735512	9.420233	0.102546	-0.071901	0.132199	0.124447	0.105673	-0.673700	-0.974539	0.027861	0.055639	-0.215411
41887	1.192863	-1.037356	9.800261	0.423609	-0.069854	0.093225	0.122886	0.097221	-0.672775	-0.974248	0.019217	0.055372	-0.217729
41888	0.853724	-0.711684	9.539987	0.397281	-0.037082	0.063482	0.120680	0.083717	-0.671584	-0.974048	0.011290	0.054429	-0.219408
41889	1.229039	-0.547881	9.375338	0.181076	-0.002558	0.047576	0.120185	0.074694	-0.671715	-0.973858	0.007623	0.053924	-0.220531
41890	1.382968	-0.457717	9.618109	0.011958	0.004635	0.070703	0.119530	0.070207	-0.669878	-0.973547	0.007391	0.053861	-0.221924
41891	1.186199	-0.663239	9.440539	0.001443	-0.022795	0.078079	0.118487	0.066929	-0.670526	-0.973161	0.007178	0.054554	-0.223449
41892	1.019027	-0.479682	9.739241	-0.040811	-0.028307	0.101850	0.117834	0.063932	-0.670129	-0.972662	0.007861	0.055363	-0.225394
41893	1.049602	-0.815570	10.006094	0.004934	-0.009990	0.105760	0.117698	0.066383	-0.671306	-0.972158	0.007688	0.055782	-0.227459
41894	0.862764	-0.571042	9.851734	-0.028601	0.000940	0.110170	0.116516	0.063527	-0.671036	-0.971648	0.008275	0.055967	-0.229565
41895	1.029637	-0.681607	9.789323	-0.079068	-0.011942	0.086875	0.116379	0.064760	-0.671034	-0.971205	0.009723	0.056799	-0.231170
41896	0.736599	-0.407999	9.756816	-0.030580	-0.037421	0.124051	0.114793	0.063005	-0.670498	-0.970576	0.010188	0.057733	-0.233549
41897	0.751786	-0.556861	9.841294	-0.072890	-0.026403	0.164434	0.113732	0.063700	-0.670620	-0.969743	0.011546	0.058775	-0.236667
41898	0.961667	-0.590848	9.631516	-0.071286	-0.037290	0.177392	0.112933	0.064260	-0.670220	-0.968833	0.012864	0.059883	-0.240024
41899	1.017063	-0.576101	9.689856	-0.122057	-0.061090	0.182709	0.111091	0.063987	-0.672301	-0.967828	0.015037	0.061817	-0.243438
41900	1.094636	-0.672852	9.497167	-0.097745	-0.055509	0.201292	0.107648	0.064839	-0.673059	-0.966736	0.016810	0.063394	-0.247226
41901	1.167969	-0.863481	9.999325	-0.081837	-0.024419	0.212405	0.106067	0.064841	-0.674618	-0.965603	0.018436	0.064408	-0.251243
41902	1.253061	-1.012490	10.000430	-0.039871	0.010165	0.133206	0.104746	0.063763	-0.674477	-0.964924	0.019330	0.064449	-0.253759
41903	1.374888	-0.771575	10.016950	-0.102133	0.020854	0.042423	0.106456	0.065666	-0.673704	-0.964679	0.021366	0.064765	-0.254447
41904	1.452353	-0.838926	9.978316	0.071210	-0.001097	-0.043410	0.105934	0.064844	-0.674486	-0.964925	0.019832	0.064529	-0.253698
41905	1.234323	-0.628271	9.787180	0.067811	-0.035915	-0.071077	0.105943	0.062653	-0.674749	-0.965248	0.018151	0.065130	-0.252436
41906	1.345653	-0.724922	9.604410	-0.045129	-0.043313	-0.067935	0.105943	0.061295	-0.673702	-0.965513	0.018616	0.066306	-0.251083
41907	1.519997	-0.867681	9.973743	-0.073573	-0.061673	-0.086499	0.104744	0.064309	-0.674607	-0.965818	0.019517	0.068136	-0.249345
41908	1.389577	-0.835489	9.612872	-0.042241	-0.059801	-0.085422	0.103559	0.063494	-0.675384	-0.966138	0.019820	0.069622	-0.247663
41909	1.597497	-0.936994	10.064721	-0.041810	-0.054370	-0.104802	0.103287	0.065955	-0.675774	-0.966543	0.020123	0.071174	-0.245608
41910	1.505642	-0.897061	9.833957	-0.043473	-0.052594	-0.126042	0.102631	0.066766	-0.677471	-0.967061	0.020427	0.072542	-0.243133
41911	1.535035	-1.006254	9.549417	-0.050555	-0.058050	-0.121445	0.101166	0.068698	-0.677458	-0.967522	0.020867	0.074226	-0.240742
41912	1.530108	-0.979417	9.660179	-0.062846	-0.058056	-0.115050	0.100643	0.069506	-0.679287	-0.967953	0.021535	0.075788	-0.238452
41913	1.390556	-1.042426	9.609979	-0.093613	-0.061728	-0.101359	0.100498	0.072655	-0.679153	-0.968276	0.022833	0.077744	-0.236382
41914	1.269127	-0.844306	9.918914	-0.203442	-0.039853	-0.063205	0.099561	0.077572	-0.680846	-0.968404	0.026389	0.079594	-0.234864
41915	1.511214	-1.034922	10.326619	-0.148991	0.040635	-0.063040	0.100472	0.081937	-0.680983	-0.968659	0.029303	0.079800	-0.233394
41916	1.747861	-1.127131	9.962628	-0.057682	0.062636	-0.099510	0.102055	0.084646	-0.681780	-0.969180	0.030457	0.079002	-0.231345
41917	1.828936	-0.957863	9.456810	0.119344	0.033519	-0.144712	0.104980	0.082826	-0.682721	-0.969946	0.028006	0.078170	-0.228715
41918	1.426860	-0.592454	8.891617	0.117369	-0.037819	-0.159404	0.106974	0.078988	-0.681299	-0.970667	0.025211	0.078544	-0.225834
41919	1.422096	-0.596611	9.085971	-0.042096	-0.079975	-0.130616	0.104731	0.078725	-0.682721	-0.971082	0.025378	0.080632	-0.223279
41920	1.357230	-0.623835	9.605936	-0.180769	-0.067235	-0.074126	0.105110	0.084187	-0.683246	-0.971198	0.028374	0.082872	-0.221589
41921	1.303985	-1.067165	10.165787	-0.174325	-0.049891	-0.063033	0.103916	0.086920	-0.684807	-0.971267	0.031349	0.084908	-0.220112
41922	1.294139	-1.031682	9.993341	-0.055939	-0.048915	-0.093813	0.103913	0.089640	-0.686377	-0.971552	0.031966	0.086253	-0.218234
41923	1.250052	-0.903212	9.591414	0.025565	-0.050712	-0.126625	0.102852	0.090063	-0.686237	-0.972008	0.030946	0.087440	-0.215861
41924	1.148182	-0.775951	9.573043	0.067388	0.000511	-0.122811	0.104720	0.088385	-0.687825	-0.972571	0.029330	0.087305	-0.213595
41925	1.061517	-0.786745	9.985003	0.041845	0.071783	-0.100909	0.105779	0.087559	-0.687179	-0.973131	0.028557	0.085981	-0.211678
41926	1.187086	-0.824737	10.060064	0.087452	0.049911	-0.100638	0.108441	0.082887	-0.686286	-0.973683	0.026799	0.084787	-0.209845
41927	1.321240	-0.659903	9.633903	0.125716	-0.023080	-0.089255	0.108708	0.080980	-0.685241	-0.974065	0.024006	0.084920	-0.208348
41928	1.407993	-0.673664	9.077557	0.090375	-0.068710	-0.069049	0.107528	0.080155	-0.686935	-0.974272	0.021749	0.086006	-0.207183
41929	1.347685	-0.663907	9.151552	-0.002671	-0.119004	-0.034376	0.105946	0.077988	-0.686661	-0.974190	0.021149	0.088505	-0.206577
41930	1.119151	-0.770006	9.217551	-0.057243	-0.119924	0.002260	0.100916	0.078719	-0.687668	-0.973935	0.021680	0.091168	-0.206566
41931	1.564414	-1.099990	9.562780	-0.041310	-0.143577	0.024556	0.096819	0.079018	-0.689730	-0.973534	0.021854	0.094260	-0.207051
41932	1.810159	-1.076679	9.200494	-0.017672	-0.127075	0.009897	0.093771	0.079600	-0.689705	-0.973237	0.021599	0.096894	-0.207255
41933	1.964276	-1.027519	9.413884	-0.029254	-0.097774	0.033789	0.091262	0.080157	-0.691518	-0.972874	0.021762	0.099056	-0.207919
41934	1.872943	-1.085208	9.484243	-0.036437	-0.046579	0.050284	0.089926	0.081146	-0.689935	-0.972550	0.022285	0.100182	-0.208838
41935	1.925401	-0.946728	9.841979	-0.068457	-0.002628	0.102650	0.088873	0.081823	-0.691760	-0.972063	0.023755	0.100630	-0.210720
41936	2.181552	-1.079394	9.597637	-0.108898	0.012048	0.119977	0.088080	0.083595	-0.693324	-0.971518	0.026072	0.100888	-0.212827
41937	2.166595	-0.968111	9.781512	-0.035731	0.026827	0.155386	0.089928	0.084807	-0.693077	-0.970865	0.027139	0.100615	-0.215780
41938	2.282567	-1.031442	9.488821	-0.133832	0.019450	0.156758	0.090858	0.084790	-0.693739	-0.970139	0.030043	0.100819	-0.218546
41939	2.036322	-0.959357	9.602767	-0.268223	-0.006434	0.115495	0.091896	0.090795	-0.693876	-0.969421	0.035391	0.102244	-0.220265
41940	1.703826	-1.029146	9.089736	-0.072274	0.006540	0.107235	0.091615	0.095173	-0.694003	-0.968901	0.036946	0.102449	-0.222194
41941	1.799810	-0.901296	9.831841	0.082192	-0.007998	0.089571	0.090579	0.090795	-0.695306	-0.968523	0.035428	0.102361	-0.224123
41942	1.752946	-1.179829	10.029156	0.049117	0.006568	0.091236	0.089262	0.088623	-0.695165	-0.968152	0.034598	0.102038	-0.225993
41943	1.630544	-1.295314	10.103216	-0.220444	0.030013	0.091681	0.090313	0.091479	-0.695565	-0.967615	0.039122	0.102560	-0.227315
41944	1.879409	-1.408021	10.070349	-0.240324	0.044602	0.072192	0.092664	0.100068	-0.695712	-0.967171	0.044029	0.102820	-0.228186
41945	1.966149	-1.422021	9.444379	-0.115557	0.035482	0.003632	0.094771	0.104819	-0.696905	-0.967102	0.046373	0.102835	-0.228008
41946	1.308120	-0.962168	9.204617	0.042646	0.037361	-0.015918	0.095168	0.104544	-0.696647	-0.967286	0.045592	0.102021	-0.227754
41947	1.322248	-0.884637	9.352279	0.171863	0.019310	0.021675	0.095301	0.102099	-0.694815	-0.967361	0.042317	0.100985	-0.228527
41948	1.192355	-0.931629	9.758527	0.157650	-0.002586	0.062237	0.097575	0.097278	-0.695622	-0.967197	0.039287	0.100349	-0.230037
41949	1.319567	-1.313427	9.912805	0.142896	-0.048241	0.084404	0.096809	0.090035	-0.695881	-0.966805	0.036387	0.100658	-0.232018
41950	1.300401	-1.339976	9.900250	-0.011882	-0.074031	0.072586	0.096281	0.088952	-0.695353	-0.966306	0.036326	0.102179	-0.233438
41951	1.271199	-1.282219	9.919993	-0.142823	-0.088897	0.035026	0.093375	0.090734	-0.698210	-0.965840	0.038677	0.104601	-0.233915
41952	1.352777	-1.205686	9.736974	-0.071806	-0.105295	0.015109	0.090729	0.092658	-0.700284	-0.965490	0.039512	0.107046	-0.234113
41953	1.687969	-1.235345	9.312362	0.092114	-0.088678	-0.020983	0.089527	0.093235	-0.698702	-0.965458	0.037211	0.108387	-0.234006
41954	1.616996	-0.993252	9.785632	0.374217	-0.061059	-0.046381	0.086133	0.080959	-0.699204	-0.965798	0.029510	0.107932	-0.233909
41955	1.400007	-1.004112	9.550587	-0.075770	-0.041474	-0.053310	0.086003	0.082041	-0.700512	-0.965904	0.030599	0.109135	-0.232771
41956	1.473193	-1.158195	10.185295	-0.180582	0.099099	-0.061439	0.089572	0.084187	-0.700671	-0.966291	0.034325	0.108184	-0.231085
41957	2.096050	-1.327716	10.207936	0.061921	0.095605	-0.135850	0.090097	0.085819	-0.701068	-0.967156	0.033219	0.106146	-0.228559
41958	2.019066	-1.403313	9.255480	-0.179399	0.051392	-0.190520	0.094303	0.093709	-0.700574	-0.968009	0.036431	0.106183	-0.224402
41959	1.833122	-1.341101	9.261819	-0.195467	0.013042	-0.159174	0.096925	0.101605	-0.701247	-0.968588	0.039895	0.106944	-0.220927
41960	1.555505	-1.266993	9.281873	-0.103263	0.002272	-0.105177	0.097439	0.107603	-0.702689	-0.968982	0.041596	0.107526	-0.218593
41961	1.527744	-1.504433	9.523155	-0.281575	-0.020798	-0.106037	0.098476	0.115101	-0.703873	-0.969140	0.046709	0.109254	-0.215984
41962	1.867023	-1.853683	9.924742	-0.326598	0.007462	-0.121049	0.099231	0.125488	-0.703874	-0.969356	0.052719	0.110717	-0.212863
41963	1.959636	-2.060157	10.004333	-0.091611	0.064304	-0.153159	0.100268	0.133530	-0.705450	-0.970036	0.054441	0.110037	-0.209664
41964	1.985511	-1.436313	9.475568	0.141069	0.068164	-0.192617	0.103842	0.129963	-0.702468	-0.971138	0.051478	0.108419	-0.206124
41965	1.928406	-1.116369	8.783319	0.114390	0.002395	-0.186199	0.106106	0.129370	-0.704452	-0.972008	0.048856	0.108123	-0.202790
41966	1.872780	-1.077784	8.840958	0.047517	-0.054246	-0.144002	0.106234	0.129377	-0.703667	-0.972526	0.047318	0.109211	-0.200068
41967	1.902157	-1.163694	9.032084	-0.001334	-0.076022	-0.056538	0.104126	0.129109	-0.705484	-0.972572	0.046894	0.110791	-0.199074
41968	2.231659	-1.484023	9.453189	-0.070525	-0.118004	-0.008809	0.102402	0.129403	-0.705339	-0.972285	0.047695	0.113462	-0.198778
41969	2.440468	-1.791538	9.470031	0.001742	-0.119803	-0.037950	0.101623	0.130197	-0.708868	-0.972147	0.047089	0.115897	-0.198194
41970	2.235739	-1.335507	9.256052	0.096224	-0.119786	-0.068878	0.099106	0.130906	-0.709240	-0.972236	0.044502	0.117996	-0.197113
41971	2.012805	-1.100217	9.235665	0.213240	-0.119657	-0.057231	0.096078	0.126968	-0.709873	-0.972340	0.039727	0.119617	-0.196642
41972	1.924946	-0.863577	9.531050	0.179845	-0.126094	-0.046333	0.091874	0.120432	-0.711675	-0.972363	0.035543	0.121486	-0.196185
41973	2.148341	-1.200251	9.456391	0.106299	-0.154410	-0.021718	0.090687	0.118670	-0.711405	-0.972126	0.032782	0.124162	-0.196163
41974	2.409743	-1.395575	9.883417	0.046618	-0.156180	0.025065	0.087512	0.116935	-0.710725	-0.971676	0.031248	0.127087	-0.196770
41975	2.409136	-1.270746	9.798737	-0.051546	-0.104195	0.020790	0.084606	0.117497	-0.712535	-0.971277	0.031869	0.129385	-0.197142
41976	2.417102	-0.906610	10.029585	0.136821	-0.060908	0.075185	0.083560	0.116396	-0.714360	-0.970910	0.029086	0.130069	-0.198922
41977	2.635773	-1.270271	9.805660	0.203393	-0.057113	0.084774	0.083048	0.111207	-0.714097	-0.970515	0.025097	0.130405	-0.201162
41978	2.662681	-0.847123	9.691812	0.138297	-0.074511	0.091836	0.081609	0.107116	-0.714480	-0.970014	0.022269	0.131338	-0.203290
41979	3.007019	-1.257424	9.828511	0.036538	-0.044298	0.142988	0.081359	0.104918	-0.715789	-0.969307	0.021717	0.132096	-0.206209
41980	2.710750	-0.807942	9.863259	-0.102902	0.037735	0.131046	0.082951	0.103808	-0.715540	-0.968809	0.024125	0.131822	-0.208445
41981	2.394081	-1.150824	9.694648	-0.265924	0.075742	0.067412	0.083981	0.112815	-0.716330	-0.968563	0.029726	0.131542	-0.209040
41982	2.214937	-0.991928	9.824841	-0.050044	0.086749	0.003869	0.087942	0.117953	-0.717801	-0.968740	0.030981	0.130158	-0.208905
41983	2.187116	-0.738677	9.314384	0.147598	0.075085	-0.009886	0.092042	0.118595	-0.717310	-0.969046	0.028346	0.128187	-0.209079
41984	2.087132	-0.487657	9.600254	0.178163	0.086971	-0.008846	0.097089	0.114437	-0.717090	-0.969400	0.025149	0.125850	-0.209266
41985	2.538596	-1.111374	9.888606	0.027102	0.092359	0.004269	0.100805	0.110851	-0.715812	-0.969612	0.024936	0.124032	-0.209396
41986	2.063422	-1.079435	9.654151	-0.160445	0.093947	0.010682	0.104508	0.112447	-0.716104	-0.969708	0.028378	0.122966	-0.209141
41987	2.174182	-1.555465	9.703724	-0.232044	0.075633	0.025141	0.107007	0.119920	-0.718216	-0.969631	0.033196	0.122535	-0.209042
41988	2.133821	-1.690503	9.641436	-0.132052	0.048288	0.012775	0.110013	0.128924	-0.717189	-0.969602	0.035903	0.122230	-0.208906
41989	2.043628	-1.489100	9.484973	-0.069143	0.022759	0.009430	0.111587	0.134501	-0.718378	-0.969552	0.037334	0.122150	-0.208937
41990	1.966227	-1.438889	9.436940	-0.216247	-0.019436	0.014283	0.113826	0.139523	-0.719703	-0.969271	0.041392	0.123508	-0.208679
41991	1.792645	-1.457365	9.060552	-0.158036	-0.052187	0.047851	0.113546	0.145258	-0.721008	-0.968789	0.044346	0.125204	-0.209295
41992	1.986755	-1.701148	9.428653	-0.072891	-0.081318	0.057572	0.111533	0.151035	-0.720072	-0.968275	0.045475	0.127121	-0.210273
41993	1.736055	-1.724363	9.118697	-0.037802	-0.103275	0.039320	0.111263	0.155800	-0.722556	-0.967794	0.045892	0.129294	-0.211075
41994	1.754052	-1.452499	9.098671	-0.055492	-0.109675	0.042920	0.109144	0.158131	-0.724372	-0.967273	0.046527	0.131699	-0.211833
41995	1.840346	-1.346490	9.088960	0.004024	-0.119657	0.039544	0.104375	0.158730	-0.724595	-0.966777	0.046070	0.133983	-0.212765
41996	2.134135	-1.268756	9.133604	-0.057229	-0.141613	0.041120	0.101201	0.159166	-0.725617	-0.966163	0.046597	0.137014	-0.213508
41997	2.264973	-1.403161	9.156947	0.028190	-0.141611	-0.000889	0.097748	0.163566	-0.727159	-0.965787	0.045458	0.139648	-0.213745
41998	2.259086	-1.176884	9.188874	0.083340	-0.130618	-0.014482	0.094838	0.162235	-0.726874	-0.965559	0.043168	0.141914	-0.213760
41999	2.495474	-1.190105	9.406959	0.004853	-0.117941	-0.034272	0.091672	0.161976	-0.728944	-0.965360	0.042464	0.144213	-0.213257
42000	2.122366	-1.326284	9.204708	-0.046022	-0.066858	-0.034614	0.089012	0.165693	-0.729575	-0.965277	0.042886	0.145816	-0.212457
42001	2.075769	-1.641723	9.867245	0.001830	0.018971	-0.063109	0.089141	0.165563	-0.728791	-0.965594	0.042747	0.145479	-0.211275
42002	2.371797	-1.535774	9.717849	0.032917	0.035369	-0.119265	0.089388	0.168716	-0.727743	-0.966224	0.041830	0.144846	-0.208999
42003	2.549410	-1.382826	9.308731	0.132065	0.004354	-0.161164	0.091249	0.168411	-0.728806	-0.967006	0.038831	0.144322	-0.206309
42004	2.572043	-1.085651	8.948203	0.138790	-0.024845	-0.159248	0.091253	0.166230	-0.728022	-0.967690	0.035501	0.144441	-0.203601
42005	2.614286	-1.344950	9.089003	0.054775	0.009821	-0.144948	0.089408	0.165691	-0.729317	-0.968335	0.034056	0.144123	-0.200990
42006	2.554760	-1.472455	9.833278	-0.013207	0.048067	-0.145357	0.089656	0.167621	-0.727484	-0.969041	0.034003	0.143433	-0.198068
42007	2.017960	-1.141113	9.938545	0.014541	0.060820	-0.141583	0.091236	0.169794	-0.727234	-0.969777	0.033556	0.142260	-0.195368
42008	2.105509	-1.310229	9.687318	0.049498	0.055423	-0.133999	0.092945	0.170751	-0.725414	-0.970482	0.032347	0.141171	-0.192845
42009	2.278129	-1.097603	9.845556	0.121142	0.041837	-0.122546	0.093487	0.168548	-0.726205	-0.971144	0.029815	0.139913	-0.190825
42010	2.272879	-1.032291	9.246247	-0.005229	0.011611	-0.112061	0.094281	0.169218	-0.726735	-0.971592	0.029562	0.139865	-0.188610
42011	2.560256	-0.607146	9.564583	0.001200	-0.017466	-0.058469	0.094555	0.168247	-0.727785	-0.971764	0.029291	0.140174	-0.187529
42012	2.285510	-0.631814	9.547269	0.110648	-0.031792	0.027004	0.091506	0.167745	-0.726713	-0.971629	0.027012	0.140452	-0.188363
42013	2.473397	-0.608488	9.222854	0.148675	-0.049874	0.067842	0.092443	0.165543	-0.726984	-0.971313	0.024073	0.140753	-0.190161
42014	2.542408	-0.918117	9.406410	0.153251	-0.068137	0.075292	0.088213	0.161638	-0.725641	-0.970895	0.020964	0.141548	-0.192060
42015	2.765091	-1.097859	9.487592	0.255826	-0.089930	0.077708	0.085860	0.155495	-0.727197	-0.970437	0.015817	0.142217	-0.194362
42016	2.889685	-0.944574	9.207622	0.117116	-0.086325	0.100996	0.082190	0.146231	-0.727695	-0.969821	0.013410	0.143496	-0.196662
42017	2.975593	-0.761967	9.081347	-0.105323	-0.104824	0.099894	0.078751	0.145447	-0.727930	-0.969091	0.015269	0.145889	-0.198357
42018	3.203238	-0.967888	9.243831	-0.135054	-0.082866	0.114492	0.074356	0.152196	-0.728153	-0.968342	0.017809	0.148086	-0.200170
42019	3.276792	-1.217270	9.452281	0.041613	-0.007668	0.142970	0.073422	0.153985	-0.728145	-0.967749	0.017341	0.148033	-0.203097
42020	3.126248	-0.996427	9.386754	0.011880	0.005027	0.121557	0.072765	0.151811	-0.727485	-0.967269	0.017410	0.147935	-0.205433
42021	2.873269	-0.535820	9.131577	0.080057	-0.013256	0.095138	0.072235	0.152902	-0.728397	-0.966853	0.016015	0.147867	-0.207544
42022	2.937194	-0.795388	9.181349	0.103064	-0.060758	0.093497	0.068403	0.149400	-0.727320	-0.966318	0.013968	0.148673	-0.209597
42023	2.872410	-0.857753	9.275898	0.048923	-0.055370	0.085830	0.065240	0.146420	-0.728082	-0.965791	0.012963	0.149568	-0.211444
42024	2.745329	-0.996753	9.512832	-0.138096	-0.068442	0.071982	0.062850	0.147951	-0.728062	-0.965243	0.015477	0.151543	-0.212369
42025	2.910689	-1.294830	9.500592	-0.230586	-0.083169	0.062328	0.059379	0.154831	-0.727899	-0.964628	0.019699	0.154165	-0.212927
42026	2.991010	-1.458614	9.405416	-0.258404	-0.068598	0.047411	0.054714	0.163903	-0.728774	-0.964100	0.024459	0.156656	-0.213005
42027	2.714012	-1.511726	9.514919	-0.156599	-0.103314	0.028590	0.050456	0.169421	-0.728868	-0.963554	0.027092	0.159363	-0.213152
42028	2.505274	-1.229078	9.262462	-0.175955	-0.134452	0.014678	0.046603	0.174511	-0.730275	-0.962956	0.029875	0.162782	-0.212897
42029	2.593487	-1.527196	9.283111	-0.230132	-0.132654	0.023647	0.042604	0.181531	-0.730371	-0.962257	0.033800	0.166341	-0.212722
42030	2.527965	-1.438362	9.264539	-0.288307	-0.119845	0.056550	0.038202	0.188973	-0.729808	-0.961398	0.038944	0.169920	-0.212896
42031	2.463443	-1.556055	9.363115	-0.317980	-0.099794	0.054525	0.032736	0.197931	-0.729235	-0.960545	0.044812	0.173153	-0.212985
42032	2.582545	-1.258159	9.157144	-0.297142	-0.075082	0.045356	0.030587	0.206701	-0.730000	-0.959800	0.050273	0.175904	-0.212871
42033	2.535422	-1.478678	9.432093	-0.068842	-0.074078	-0.005166	0.027646	0.213847	-0.729973	-0.959486	0.051241	0.177593	-0.212655
42034	2.388565	-1.022391	9.259470	0.195352	-0.053740	-0.026034	0.026191	0.212775	-0.729437	-0.959592	0.047089	0.177905	-0.212873
42035	2.820082	-1.506568	9.554393	0.308744	-0.049939	-0.030966	0.024638	0.203491	-0.729560	-0.959823	0.040795	0.177503	-0.213468
42036	2.724405	-1.660089	9.748204	0.275199	-0.044640	-0.077288	0.021104	0.192316	-0.729537	-0.960191	0.034960	0.177333	-0.212990
42037	3.075005	-1.371457	9.513054	0.135257	-0.075865	-0.105633	0.019281	0.186030	-0.730965	-0.960468	0.031624	0.178193	-0.211540
42038	3.267956	-1.398612	9.199983	-0.015269	-0.085143	-0.115597	0.017558	0.186325	-0.730820	-0.960626	0.031058	0.180055	-0.209315
42039	3.408732	-1.603436	9.030375	0.021881	-0.052265	-0.152358	0.012252	0.186809	-0.729467	-0.961089	0.029840	0.180988	-0.206545
42040	3.310483	-1.223624	8.981969	-0.001012	-0.050495	-0.163573	0.012123	0.186397	-0.729859	-0.961563	0.028973	0.182148	-0.203418
42041	3.205491	-1.454838	8.977746	-0.051705	-0.024977	-0.162939	0.010786	0.191595	-0.731287	-0.962102	0.029246	0.182871	-0.200158
42042	3.224608	-1.405607	9.290707	-0.027075	0.042631	-0.174922	0.011041	0.193784	-0.730895	-0.962924	0.029214	0.182350	-0.196653
42043	3.431431	-1.299772	9.159682	0.012786	0.123199	-0.152691	0.011834	0.192284	-0.729592	-0.963975	0.028873	0.179961	-0.193734
42044	3.769242	-1.356972	9.123621	-0.076054	0.121226	-0.191883	0.015273	0.194833	-0.730667	-0.965087	0.030034	0.178118	-0.189680
42045	3.395884	-0.924794	9.068582	-0.044499	0.102854	-0.224954	0.016848	0.197830	-0.730023	-0.966265	0.030445	0.176411	-0.185158
42046	3.188491	-0.941770	8.447026	0.064365	0.084794	-0.191150	0.020556	0.196974	-0.729399	-0.967293	0.028760	0.174740	-0.181612
42047	3.122200	-1.186260	8.759871	-0.122224	0.097446	-0.153348	0.023453	0.200231	-0.728635	-0.968106	0.030898	0.173378	-0.178201
42048	2.974883	-1.622725	9.270926	-0.211293	0.115608	-0.135360	0.025149	0.205013	-0.727206	-0.968835	0.034850	0.172065	-0.174753
42049	2.979525	-1.568439	9.663045	-0.088242	0.075414	-0.169751	0.029108	0.209478	-0.727629	-0.969613	0.036223	0.171013	-0.171153
42050	2.707243	-1.113382	9.203551	-0.162129	0.066173	-0.178444	0.029090	0.214400	-0.727757	-0.970310	0.038902	0.170504	-0.167072
42051	2.852753	-1.283178	9.423392	-0.249380	0.091639	-0.190912	0.030235	0.223711	-0.725536	-0.971045	0.043377	0.169668	-0.162490
42052	2.682931	-1.062193	9.410502	-0.197029	0.106299	-0.190687	0.032979	0.232848	-0.725030	-0.971828	0.046820	0.168499	-0.158010
42053	2.625643	-1.190351	9.259327	-0.072026	0.128409	-0.175316	0.035206	0.237350	-0.723736	-0.972742	0.047999	0.166331	-0.154285
42054	2.915516	-1.294721	9.529447	-0.062558	0.121223	-0.138328	0.039709	0.237842	-0.724034	-0.973493	0.049048	0.164391	-0.151263
42055	2.921274	-1.497223	9.413827	0.001954	0.110422	-0.102903	0.041282	0.240841	-0.723260	-0.974171	0.048966	0.162271	-0.149203
42056	3.191535	-1.550083	9.278769	0.183584	0.074240	-0.052076	0.042342	0.239335	-0.722221	-0.974729	0.045361	0.160420	-0.148700
42057	3.158021	-1.618988	8.850164	0.208577	0.056089	-0.022382	0.044491	0.233416	-0.723551	-0.975155	0.041362	0.158691	-0.148925
42058	3.288777	-1.739202	8.801684	0.090169	0.042355	0.010275	0.046488	0.228756	-0.722260	-0.975321	0.039681	0.157682	-0.149367
42059	3.515651	-1.797184	8.601330	0.048076	0.021359	0.019338	0.047421	0.226970	-0.722006	-0.975357	0.038874	0.157130	-0.149925
42060	3.362107	-1.945615	8.909906	0.020158	0.004858	0.030294	0.048612	0.225873	-0.720968	-0.975287	0.038510	0.157046	-0.150560
42061	3.037225	-1.550460	9.258118	-0.011559	0.008431	0.037475	0.046763	0.224389	-0.720954	-0.975173	0.038918	0.156945	-0.151298
42062	2.678946	-1.222026	9.816342	-0.115269	0.015644	0.077510	0.050469	0.224623	-0.720722	-0.974883	0.041375	0.157023	-0.152428
42063	2.499885	-1.087784	9.773341	0.041696	0.026882	0.125342	0.048215	0.225062	-0.720442	-0.974603	0.041064	0.156295	-0.155029
42064	2.470482	-0.997111	9.567879	0.163251	-0.009522	0.128779	0.049550	0.220681	-0.719407	-0.974290	0.038173	0.155961	-0.158045
42065	2.420228	-1.084455	9.386131	0.069754	-0.040732	0.113592	0.048121	0.215213	-0.720707	-0.973846	0.037049	0.156443	-0.160554
42066	2.292751	-1.147045	9.451283	0.036554	-0.068206	0.115310	0.045753	0.212223	-0.721475	-0.973273	0.036395	0.157662	-0.162964
42067	2.528957	-1.132262	9.415284	0.041916	-0.064535	0.104265	0.044573	0.210040	-0.722253	-0.972755	0.035702	0.158669	-0.165220
42068	2.779619	-1.112382	9.453914	-0.001785	-0.046284	0.098487	0.042183	0.210215	-0.721186	-0.972267	0.035812	0.159599	-0.167161
42069	3.015695	-1.073848	9.327020	-0.049056	-0.031683	0.092696	0.040864	0.208862	-0.721175	-0.971816	0.036946	0.160278	-0.168876
42070	3.073552	-1.079110	9.161838	-0.024367	-0.015250	0.066959	0.042445	0.209675	-0.720140	-0.971511	0.037499	0.160700	-0.170108
42071	3.150488	-1.030632	9.220852	0.069289	0.002220	0.065561	0.040599	0.208322	-0.720781	-0.971341	0.036339	0.160356	-0.171644
42072	3.073945	-1.160816	9.191904	0.103466	0.012300	0.065722	0.040345	0.203551	-0.719471	-0.971216	0.034499	0.159806	-0.173235
42073	3.016123	-1.170607	9.176823	0.073881	-0.002405	0.048981	0.040095	0.201218	-0.720518	-0.971083	0.033171	0.159562	-0.174463
42074	2.986854	-1.098380	9.206371	0.086006	0.030518	0.054524	0.040763	0.199027	-0.720000	-0.971036	0.031699	0.158725	-0.175759
42075	2.938281	-1.026503	9.144507	0.049052	0.034162	0.066324	0.042357	0.196555	-0.719229	-0.970934	0.031025	0.157856	-0.177218
42076	2.825618	-1.168997	9.055032	0.056155	0.059722	0.056172	0.044750	0.193795	-0.718987	-0.970948	0.030241	0.156554	-0.178430
42077	2.779294	-1.055618	9.166622	0.070036	0.085331	0.062655	0.047017	0.189395	-0.718746	-0.971023	0.029327	0.154620	-0.179850
42078	2.966882	-0.959300	9.078498	0.041880	0.100888	0.068952	0.049404	0.187868	-0.718242	-0.971101	0.029007	0.152561	-0.181238
42079	2.904808	-1.073678	9.441220	0.111939	0.101882	0.084993	0.051922	0.186479	-0.717477	-0.971154	0.027397	0.150150	-0.183204
42080	2.831396	-0.860949	9.069010	0.048655	0.107313	0.083732	0.054577	0.182637	-0.715798	-0.971187	0.027014	0.147932	-0.184885
42081	2.735197	-0.911626	9.081805	-0.011098	0.136534	0.105533	0.058687	0.180952	-0.715439	-0.971180	0.027967	0.145298	-0.186858
42082	2.865463	-0.930991	8.972317	0.002980	0.152999	0.094511	0.063314	0.180915	-0.713905	-0.971264	0.028674	0.142352	-0.188575
42083	2.590339	-0.873681	9.004163	0.032546	0.178608	0.105682	0.067543	0.180750	-0.711974	-0.971374	0.028923	0.138748	-0.190644
42084	2.454059	-0.625182	8.574250	0.051293	0.233512	0.118600	0.073892	0.180151	-0.709930	-0.971586	0.029064	0.134035	-0.192900
42085	2.728770	-1.069418	9.382020	0.036005	0.249944	0.127749	0.079450	0.176295	-0.706310	-0.971758	0.029560	0.129028	-0.195355
42086	2.288312	-1.236809	9.238722	-0.019768	0.268032	0.098822	0.089236	0.177570	-0.704424	-0.972038	0.031163	0.123926	-0.197010
42087	2.237041	-0.631337	8.308061	-0.059196	0.339380	0.112335	0.096095	0.179718	-0.700680	-0.972365	0.033812	0.117563	-0.198853
42088	2.193007	-1.448836	9.914257	0.047883	0.355775	0.098104	0.106673	0.177867	-0.696051	-0.972819	0.034440	0.110474	-0.200582
42089	2.040945	-0.936895	9.132587	0.009820	0.381314	0.077547	0.114872	0.176304	-0.692582	-0.973318	0.035839	0.103042	-0.201868
42090	1.742423	-1.049649	8.700895	0.069199	0.430704	0.072233	0.125714	0.174860	-0.687955	-0.973927	0.036290	0.094412	-0.203064
42091	1.949967	-1.063888	9.341219	0.170261	0.467308	0.054231	0.139869	0.169842	-0.681261	-0.974655	0.034861	0.084673	-0.204115
42092	0.876704	-1.499039	9.368311	0.020723	0.487075	0.049731	0.152818	0.169484	-0.675080	-0.975247	0.036438	0.075145	-0.204740
42093	1.249917	-0.874312	9.599021	-0.028548	0.487078	0.053155	0.164052	0.169131	-0.670325	-0.975687	0.038978	0.065799	-0.205392
42094	0.931408	-1.789989	10.800361	0.110771	0.446856	0.048403	0.177265	0.167412	-0.663098	-0.976126	0.038622	0.056674	-0.206095
42095	0.580200	-1.454099	10.720169	0.083082	0.347963	0.002242	0.187317	0.163794	-0.657942	-0.976543	0.038392	0.049596	-0.205984
42096	0.742485	-1.113000	10.457590	-0.107954	0.297540	0.003191	0.193381	0.165682	-0.653799	-0.976730	0.041636	0.044316	-0.205672
42097	0.517006	-0.854038	10.324678	-0.038125	0.249169	0.007291	0.199185	0.167291	-0.650439	-0.976872	0.043365	0.039649	-0.205594
42098	0.285906	-0.905390	10.921976	0.044284	0.192560	0.024395	0.207382	0.166275	-0.646970	-0.976966	0.043218	0.035772	-0.205889
42099	0.137050	-1.040631	10.863474	0.010356	0.113886	0.016963	0.210816	0.165439	-0.644641	-0.976981	0.043445	0.033511	-0.206152
42100	0.319447	-0.883149	10.370440	-0.014335	0.062744	0.016922	0.211867	0.165173	-0.642684	-0.976947	0.043901	0.032418	-0.206386
42101	0.425373	-0.875453	9.744953	0.138700	0.026407	0.014073	0.213333	0.162967	-0.642828	-0.977022	0.041247	0.031334	-0.206750
42102	0.405889	-0.837247	9.670886	0.215721	0.046583	0.007047	0.213750	0.156407	-0.641787	-0.977199	0.037134	0.029615	-0.206947
42103	0.632617	-0.853402	9.739995	0.186120	0.055689	-0.004183	0.214685	0.153122	-0.641010	-0.977377	0.033656	0.027786	-0.206953
42104	0.670604	-0.730786	9.689254	0.109069	0.081182	-0.013845	0.216025	0.149276	-0.641154	-0.977559	0.031758	0.025847	-0.206643
42105	0.719143	-0.784965	10.001039	0.027954	0.067337	-0.026231	0.219734	0.147196	-0.639744	-0.977716	0.031403	0.024485	-0.206121
42106	0.583387	-0.628798	10.011564	-0.027303	0.057212	-0.023740	0.219209	0.145156	-0.639217	-0.977835	0.032067	0.023584	-0.205559
42107	0.598207	-0.705966	9.953004	-0.015015	0.062710	-0.025527	0.219987	0.147353	-0.637519	-0.977956	0.032523	0.022509	-0.205031
42108	0.477799	-0.740193	9.864974	0.039262	0.062748	-0.028946	0.222762	0.148827	-0.637410	-0.978145	0.031905	0.021228	-0.204361
42109	0.448930	-0.749548	9.960602	0.004258	0.057224	-0.025425	0.223681	0.149374	-0.636370	-0.978272	0.031961	0.020194	-0.203847
42110	0.401012	-0.814697	9.935234	0.002568	0.040761	-0.027252	0.225665	0.149085	-0.635600	-0.978418	0.031972	0.019493	-0.203213
42111	0.314420	-0.850325	10.121181	0.049903	0.033479	-0.025159	0.225937	0.147711	-0.635996	-0.978562	0.031044	0.018747	-0.202737
42112	0.338646	-0.890025	9.755943	0.110159	0.028101	-0.021147	0.227260	0.146070	-0.634435	-0.978739	0.028900	0.017853	-0.202276
42113	0.362731	-0.882593	9.804286	0.018338	0.017019	-0.027132	0.226600	0.145123	-0.634169	-0.978862	0.028538	0.017570	-0.201759
42114	0.178900	-0.760475	9.737063	-0.067571	0.015081	-0.025731	0.227917	0.146887	-0.634047	-0.978946	0.029818	0.017652	-0.201158
42115	0.123274	-0.719286	9.852356	0.014596	-0.001258	-0.010528	0.228181	0.148243	-0.634966	-0.978992	0.029470	0.017728	-0.200976
42116	0.154629	-0.726869	9.727705	0.000506	-0.006729	-0.005051	0.228057	0.146056	-0.634966	-0.979024	0.029337	0.017951	-0.200820
42117	0.219694	-0.716858	9.802875	-0.017017	-0.012214	0.000407	0.228729	0.144400	-0.635627	-0.979004	0.029572	0.018360	-0.200847
42118	0.275294	-0.748068	9.790953	-0.036150	-0.008599	-0.010766	0.228188	0.147143	-0.635490	-0.979036	0.030148	0.018770	-0.200567
42119	0.241424	-0.726726	9.718915	-0.018676	-0.003100	-0.012533	0.225933	0.147719	-0.635210	-0.979070	0.030452	0.019017	-0.200334
42120	0.235956	-0.592150	9.672737	-0.027425	0.006006	-0.023673	0.226462	0.147307	-0.634690	-0.979163	0.030910	0.019114	-0.199797
42121	0.308310	-0.596800	9.678149	-0.058298	0.004220	0.002018	0.226993	0.149742	-0.636789	-0.979116	0.032017	0.019367	-0.199830
42122	0.419095	-0.567438	9.756417	-0.018957	0.005207	0.009601	0.225924	0.150315	-0.635470	-0.979085	0.032319	0.019424	-0.199927
42123	0.385599	-0.622916	9.736121	-0.000705	0.008002	0.024457	0.226324	0.150305	-0.635998	-0.978986	0.032309	0.019369	-0.200419
42124	0.298779	-0.615659	9.797831	-0.034768	0.013412	0.016888	0.227913	0.149609	-0.635356	-0.978921	0.032957	0.019323	-0.200634
42125	0.400435	-0.697152	9.831246	-0.048766	0.006116	0.024219	0.227768	0.152621	-0.635222	-0.978790	0.033873	0.019503	-0.201103
42126	0.371861	-0.769086	9.921197	-0.050222	0.000562	0.002072	0.227641	0.151798	-0.635615	-0.978770	0.034766	0.019781	-0.201020
42127	0.451802	-0.850935	9.863178	-0.034284	-0.003099	-0.012600	0.226577	0.153991	-0.636391	-0.978792	0.035348	0.020120	-0.200780
42128	0.394017	-0.870515	9.799946	-0.048173	-0.009549	-0.025581	0.227494	0.154002	-0.634303	-0.978879	0.036150	0.020606	-0.200162
42129	0.304554	-0.817840	9.775843	-0.083205	-0.003209	-0.029466	0.227760	0.156168	-0.636138	-0.978930	0.037685	0.021161	-0.199570
42130	0.322861	-0.616136	9.644403	-0.111435	0.002273	-0.024087	0.228016	0.158626	-0.636269	-0.978965	0.039773	0.021667	-0.198937
42131	0.448519	-0.670799	9.769647	-0.064166	0.015147	-0.016479	0.225885	0.161118	-0.635727	-0.978982	0.040997	0.021781	-0.198592
42132	0.425699	-0.937449	9.909736	-0.035975	0.013337	-0.014477	0.227201	0.163291	-0.635737	-0.979048	0.041656	0.021760	-0.198133
42133	0.401320	-0.879665	9.934325	0.021852	0.018856	-0.023426	0.227727	0.162205	-0.634301	-0.979164	0.041205	0.021475	-0.197686
42134	0.405998	-0.853532	9.833906	0.055041	0.020733	-0.021415	0.229057	0.162450	-0.635621	-0.979333	0.040108	0.020955	-0.197127
42135	0.251333	-0.779365	9.799892	-0.000136	0.018817	-0.025392	0.228267	0.161365	-0.635615	-0.979438	0.040081	0.020761	-0.196632
42136	0.304287	-0.767834	9.622897	-0.074606	0.022411	-0.025771	0.228924	0.161368	-0.634573	-0.979517	0.041528	0.020722	-0.195940
42137	0.241788	-0.808966	9.592928	-0.048470	0.037083	-0.014587	0.229315	0.163547	-0.635099	-0.979546	0.042518	0.020349	-0.195621
42138	0.138362	-0.851667	9.831434	0.040799	0.039004	-0.003068	0.230101	0.165049	-0.634450	-0.979653	0.041780	0.019511	-0.195332
42139	0.233361	-1.048132	10.021622	0.018350	0.031637	-0.014234	0.230631	0.164906	-0.634454	-0.979733	0.041444	0.018978	-0.195051
42140	0.171349	-1.192782	9.975801	0.027357	0.026106	-0.033555	0.231420	0.165316	-0.633674	-0.979928	0.040906	0.018473	-0.194234
42141	0.199346	-1.000683	9.844317	-0.056719	0.007731	-0.042265	0.230892	0.164369	-0.633147	-0.980045	0.041955	0.018722	-0.193396
42142	0.136127	-0.890287	9.797262	-0.065626	0.004080	-0.034929	0.232340	0.166949	-0.633419	-0.980149	0.043152	0.019012	-0.192571
42143	0.198474	-0.823195	9.678750	-0.058769	-0.010493	-0.025642	0.230880	0.167922	-0.633538	-0.980190	0.044174	0.019606	-0.192072
42144	0.318952	-0.808613	9.651270	-0.049413	0.015188	-0.001635	0.231144	0.168463	-0.633802	-0.980186	0.045109	0.019586	-0.191878
42145	0.362548	-0.846729	9.737568	-0.046734	0.018846	-0.001624	0.232191	0.171734	-0.633809	-0.980155	0.046007	0.019544	-0.191828
42146	0.387107	-0.943062	9.698034	-0.022087	0.027989	-0.012582	0.231660	0.172421	-0.634066	-0.980231	0.046452	0.019175	-0.191368
42147	0.305136	-0.937898	9.848586	-0.018653	0.029826	-0.001498	0.232055	0.172150	-0.633414	-0.980229	0.046837	0.018817	-0.191321
42148	0.247233	-0.933506	9.759281	-0.036177	0.031626	-0.004360	0.234299	0.173497	-0.632908	-0.980261	0.047575	0.018423	-0.191013
42149	0.257155	-0.993758	9.724919	-0.028919	0.026095	-0.027383	0.232582	0.173915	-0.634073	-0.980345	0.048135	0.018203	-0.190458
42150	0.272207	-1.116349	9.752149	-0.048046	0.029714	-0.033017	0.233368	0.174737	-0.633031	-0.980471	0.049087	0.017919	-0.189595
42151	0.209285	-1.065879	9.771475	-0.061966	0.033314	-0.045096	0.234292	0.175411	-0.633038	-0.980590	0.050322	0.017704	-0.188673
42152	0.199727	-1.077379	9.932072	-0.052184	0.027806	-0.053345	0.233749	0.178024	-0.632247	-0.980781	0.051340	0.017493	-0.187419
42153	0.200056	-1.149805	9.861438	-0.005779	0.013243	-0.051238	0.234935	0.179107	-0.631994	-0.980970	0.051398	0.017468	-0.186415
42154	0.189951	-1.053673	9.833883	-0.012890	0.018731	-0.047595	0.234395	0.181033	-0.631465	-0.981173	0.051613	0.017282	-0.185303
42155	0.213869	-1.017941	9.714573	-0.025039	0.002242	-0.062397	0.234399	0.180754	-0.631989	-0.981377	0.052001	0.017555	-0.184085
42156	0.199325	-0.998474	9.786732	-0.033885	0.015043	-0.053235	0.235981	0.183466	-0.632524	-0.981575	0.052612	0.017524	-0.182855
42157	0.218535	-0.981558	9.796751	-0.005903	0.005947	-0.049388	0.234648	0.184313	-0.631465	-0.981750	0.052635	0.017641	-0.181894
42158	0.247743	-1.033961	9.935529	-0.023325	0.005921	-0.049474	0.235571	0.185260	-0.631472	-0.981939	0.053007	0.017746	-0.180750
42159	0.276494	-0.998006	9.878685	-0.032186	0.004111	-0.042133	0.235572	0.185937	-0.632127	-0.982058	0.053533	0.017990	-0.179924
42160	0.290720	-0.952718	9.745013	0.001079	0.000485	-0.049342	0.234110	0.187592	-0.632376	-0.982268	0.053406	0.018114	-0.178801
42161	0.249772	-0.962541	9.710884	0.001042	0.005970	-0.047506	0.235042	0.186486	-0.632515	-0.982441	0.053273	0.018211	-0.177879
42162	0.237716	-0.962565	9.710771	0.001024	0.018763	-0.047526	0.236749	0.189482	-0.631873	-0.982654	0.053213	0.017972	-0.176739
