# Supplementary material for: Identification of Haptic Based Guiding Using Hard Reins
Source: PLoS One. 2015 Jul 22;10(7):e0132020. doi: 10.1371/journal.pone.0132020 (PMC4511788; doi:10.1371/journal.pone.0132020)
Supplement: S9 File — (ZIP) [file pone.0132020.s009.zip › Exp2_MotionData2/Subject10/path3/T7/sync7.txt]

// Start Time: 0
// Sample rate: 25.0Hz
// Scenario: 4.9
// Firmware Version: 2.6.1
Counter	Acc_X	Acc_Y	Acc_Z	Gyr_X	Gyr_Y	Gyr_Z	Mag_X	Mag_Y	Mag_Z	Quat_w	Quat_x	Quat_y	Quat_z
41654	0.796168	1.142305	9.489035	-0.008657	0.059982	0.124877	-0.597267	0.289915	-1.116599	-0.098433	-0.053845	-0.059719	-0.991890
41655	0.799171	1.127803	9.580714	-0.091810	0.103118	0.078033	-0.594315	0.293263	-1.117071	-0.096799	-0.051658	-0.057969	-0.992271
41656	0.923942	1.314571	9.595171	-0.159498	0.142181	0.057702	-0.592169	0.296626	-1.123533	-0.095395	-0.048607	-0.055006	-0.992729
41657	0.961216	1.135593	9.523038	-0.092369	0.258309	0.058656	-0.586932	0.301223	-1.125081	-0.093972	-0.043324	-0.053566	-0.993188
41658	0.800815	0.928768	9.611155	-0.121780	0.269711	-0.017352	-0.580073	0.304358	-1.132560	-0.093852	-0.037730	-0.051654	-0.993529
41659	0.677449	1.052777	9.702725	-0.218599	0.198375	-0.078210	-0.575240	0.309644	-1.138991	-0.095301	-0.033261	-0.047693	-0.993749
41660	0.547546	1.040734	9.934748	-0.142868	0.194773	-0.050566	-0.569463	0.313532	-1.141115	-0.095936	-0.029082	-0.045243	-0.993933
41661	0.434710	0.859035	9.894138	-0.114279	0.133763	-0.019006	-0.565297	0.316326	-1.143391	-0.096195	-0.026150	-0.043190	-0.994081
41662	0.428508	0.912321	9.802068	-0.150750	0.069273	-0.012459	-0.562614	0.319399	-1.144005	-0.096191	-0.024486	-0.040317	-0.994245
41663	0.474078	0.954431	9.916293	-0.091279	0.039865	0.046758	-0.560602	0.322239	-1.146118	-0.095210	-0.023525	-0.038514	-0.994434
41664	0.570524	0.856646	9.907954	-0.017987	0.022311	0.062772	-0.560471	0.323402	-1.147446	-0.093660	-0.023109	-0.038154	-0.994604
41665	0.580429	0.837399	9.853035	0.044345	-0.018614	0.013197	-0.559799	0.323935	-1.146618	-0.093326	-0.023559	-0.038957	-0.994594
41666	0.488769	0.801739	9.766234	0.036564	-0.024548	0.034376	-0.561280	0.323673	-1.146064	-0.092308	-0.024154	-0.039609	-0.994649
41667	0.444463	0.839780	9.791068	0.050510	-0.030160	0.050305	-0.562757	0.322597	-1.147173	-0.091241	-0.024882	-0.040496	-0.994694
41668	0.465144	0.898420	9.803297	0.041588	-0.054060	0.043044	-0.562355	0.323136	-1.146342	-0.090060	-0.026079	-0.041191	-0.994742
41669	0.444210	0.854343	9.802987	0.071915	-0.072652	0.050100	-0.565040	0.320605	-1.144619	-0.089020	-0.027694	-0.042430	-0.994740
41670	0.425621	0.931688	9.777761	0.069931	-0.081690	0.055341	-0.565845	0.319476	-1.144101	-0.087594	-0.029500	-0.043634	-0.994763
41671	0.471999	1.034490	9.763964	0.067218	-0.072032	0.023554	-0.567191	0.318978	-1.139601	-0.087084	-0.031070	-0.044805	-0.994708
41672	0.598612	1.002798	9.748830	0.074473	-0.070141	0.021794	-0.570691	0.318898	-1.138745	-0.086271	-0.032622	-0.046141	-0.994668
41673	0.691465	1.082166	9.722193	0.107601	-0.053243	-0.002771	-0.572029	0.315951	-1.138825	-0.086240	-0.033872	-0.048173	-0.994532
41674	0.787065	1.171311	9.859264	0.150046	-0.058034	-0.009769	-0.573095	0.312248	-1.137159	-0.085919	-0.035278	-0.051057	-0.994367
41675	0.834273	1.220712	9.771269	0.225594	-0.077861	-0.045033	-0.575637	0.306572	-1.134586	-0.086669	-0.037195	-0.055433	-0.993998
41676	0.906227	1.246286	9.693843	0.234083	-0.105811	-0.098245	-0.576553	0.297443	-1.131598	-0.087928	-0.039583	-0.059977	-0.993531
41677	0.930644	1.343825	9.599971	0.203763	-0.149187	-0.116306	-0.579494	0.290326	-1.127704	-0.090190	-0.042815	-0.063853	-0.992953
41678	0.913400	1.358078	9.601741	0.186220	-0.173701	-0.137732	-0.583518	0.284943	-1.124013	-0.092086	-0.046391	-0.067372	-0.992385
41679	0.857710	1.483311	9.642419	0.225538	-0.190497	-0.164233	-0.588072	0.276877	-1.120402	-0.095325	-0.050424	-0.071650	-0.991583
41680	0.653848	1.489316	9.592786	0.218077	-0.208529	-0.157253	-0.590205	0.269424	-1.115028	-0.097448	-0.054696	-0.075768	-0.990844
41681	0.584644	1.546317	9.527641	0.106742	-0.211836	-0.133739	-0.597187	0.262693	-1.111482	-0.100237	-0.058937	-0.077617	-0.990179
41682	0.608122	1.590446	9.566546	0.020789	-0.183705	-0.078140	-0.600806	0.257127	-1.106438	-0.101315	-0.062467	-0.077771	-0.989841
41683	0.809318	1.482435	9.662606	-0.027146	-0.149887	-0.131160	-0.603092	0.255988	-1.103994	-0.104116	-0.065187	-0.077088	-0.989428
41684	0.990622	1.626529	9.657454	-0.008965	-0.137201	-0.169967	-0.605645	0.254157	-1.101978	-0.107082	-0.067602	-0.076861	-0.988967
41685	1.053506	1.627666	9.623265	0.020904	-0.089817	-0.134220	-0.606988	0.252858	-1.099686	-0.109785	-0.069221	-0.077257	-0.988528
41686	1.023629	1.699976	9.828833	0.127853	-0.074868	-0.126718	-0.609664	0.247210	-1.098201	-0.111622	-0.070766	-0.079810	-0.988010
41687	0.964381	1.713439	9.571737	0.228902	-0.074645	-0.101627	-0.610450	0.239647	-1.095573	-0.113365	-0.072579	-0.084305	-0.987306
41688	0.983879	1.694362	9.485816	0.154421	-0.072370	-0.075325	-0.612588	0.233773	-1.090966	-0.114221	-0.074214	-0.087310	-0.986825
41689	0.987649	1.742980	9.451862	0.064229	-0.055551	-0.031298	-0.614188	0.228554	-1.090707	-0.114782	-0.075376	-0.088486	-0.986567
41690	1.054250	1.817026	9.520752	0.022780	-0.045252	0.005750	-0.614730	0.229515	-1.088760	-0.114292	-0.076324	-0.088827	-0.986520
41691	1.160068	1.872365	9.610246	0.031075	-0.031648	0.034126	-0.616883	0.229091	-1.086703	-0.113571	-0.077044	-0.089302	-0.986504
41692	1.213112	1.863601	9.467501	0.040119	-0.004044	0.071454	-0.615539	0.229628	-1.086702	-0.111708	-0.077337	-0.089976	-0.986633
41693	1.223756	1.829816	9.554746	0.003050	-0.020441	0.074766	-0.617563	0.231224	-1.086217	-0.110208	-0.077843	-0.089858	-0.986773
41694	1.306408	1.821608	9.581417	-0.010695	-0.001299	0.087204	-0.619049	0.232947	-1.085598	-0.108119	-0.077997	-0.089510	-0.987023
41695	1.437291	1.814268	9.537343	-0.003677	0.001202	0.060693	-0.619055	0.234791	-1.085539	-0.106867	-0.078042	-0.089320	-0.987173
41696	1.403563	1.803945	9.536386	-0.004807	-0.012356	0.033204	-0.619464	0.236527	-1.086568	-0.105824	-0.078329	-0.089151	-0.987278
41697	1.438175	1.780304	9.602624	-0.001354	-0.023078	0.036674	-0.621215	0.237140	-1.086801	-0.105084	-0.078824	-0.088984	-0.987333
41698	1.386021	1.711376	9.536546	0.018863	-0.042014	0.018066	-0.622155	0.236125	-1.084913	-0.104344	-0.079718	-0.089245	-0.987316
41699	1.283389	1.748353	9.504229	-0.013013	-0.052431	-0.003296	-0.622295	0.237814	-1.084175	-0.104463	-0.080697	-0.088839	-0.987260
41700	1.422414	1.843138	9.613703	0.010174	-0.032928	0.007473	-0.623238	0.237827	-1.083755	-0.103931	-0.081374	-0.088964	-0.987250
41701	1.437890	1.770572	9.451027	0.010229	-0.024042	0.007534	-0.623095	0.235293	-1.084793	-0.103747	-0.081866	-0.089053	-0.987220
41702	1.515934	1.759859	9.537759	-0.027347	-0.036532	-0.003292	-0.624449	0.237681	-1.082382	-0.103491	-0.082518	-0.088449	-0.987247
41703	1.472243	1.766351	9.558035	-0.002350	-0.041928	-0.064241	-0.623771	0.236172	-1.085302	-0.104775	-0.083217	-0.088362	-0.987061
41704	1.408700	1.789473	9.536653	-0.009042	-0.029127	-0.080964	-0.626463	0.236227	-1.084996	-0.105989	-0.083621	-0.088266	-0.986906
41705	1.335483	1.822136	9.582305	-0.005367	-0.032568	-0.084497	-0.626057	0.235166	-1.082444	-0.107661	-0.084089	-0.088168	-0.986694
41706	1.362873	1.885738	9.447856	-0.003109	-0.017861	-0.031356	-0.624570	0.232674	-1.080497	-0.107904	-0.084374	-0.088126	-0.986647
41707	1.392389	1.874142	9.511439	-0.028801	-0.032690	-0.015626	-0.626454	0.232746	-1.081700	-0.108256	-0.084913	-0.087452	-0.986622
41708	1.468784	1.926505	9.474872	-0.040698	-0.030257	0.025886	-0.626862	0.234207	-1.083148	-0.107447	-0.085461	-0.086546	-0.986743
41709	1.484647	1.873394	9.557609	-0.042193	-0.019358	0.016223	-0.629291	0.236088	-1.082240	-0.107170	-0.085768	-0.085587	-0.986830
41710	1.528175	1.869322	9.501200	-0.014683	-0.010688	-0.001325	-0.629561	0.236075	-1.081419	-0.106796	-0.085937	-0.085285	-0.986882
41711	1.491408	1.771550	9.520067	-0.012741	-0.022057	-0.008453	-0.629294	0.237055	-1.081118	-0.106960	-0.086322	-0.084945	-0.986860
41712	1.490511	1.810373	9.481230	-0.012527	-0.016547	-0.015490	-0.629160	0.236879	-1.079762	-0.106860	-0.086587	-0.084699	-0.986869
41713	1.508856	1.859256	9.459758	-0.013404	-0.022674	0.016290	-0.629834	0.237301	-1.078922	-0.106537	-0.087028	-0.084305	-0.986898
41714	1.579701	1.841127	9.522252	-0.015201	-0.020905	0.016279	-0.630114	0.240568	-1.078812	-0.105789	-0.087424	-0.083945	-0.986975
41715	1.554291	1.779976	9.531563	-0.007422	-0.007915	-0.003055	-0.630649	0.239579	-1.078429	-0.105812	-0.087559	-0.083735	-0.986978
41716	1.496545	1.757078	9.520334	0.002132	-0.010871	-0.024248	-0.632125	0.238072	-1.079279	-0.105814	-0.087727	-0.083810	-0.986957
41717	1.461250	1.824411	9.513928	-0.012758	-0.014990	-0.006635	-0.631722	0.238201	-1.079143	-0.105930	-0.087982	-0.083487	-0.986949
41718	1.445111	1.785277	9.528172	0.002464	-0.012227	0.030567	-0.631588	0.238264	-1.075870	-0.104861	-0.088269	-0.083469	-0.987039
41719	1.519172	1.840030	9.534846	0.001908	-0.009194	0.051784	-0.632935	0.238289	-1.075580	-0.103788	-0.088536	-0.083348	-0.987139
41720	1.529415	1.811083	9.525750	0.023997	-0.015640	0.032361	-0.632665	0.237993	-1.075320	-0.102644	-0.088938	-0.083745	-0.987188
41721	1.558915	1.787340	9.507576	0.022294	-0.010253	0.029733	-0.633474	0.238815	-1.079376	-0.101972	-0.089232	-0.084065	-0.987204
41722	1.577671	1.816811	9.493485	0.018628	-0.029819	0.028707	-0.634286	0.240047	-1.076599	-0.100898	-0.089893	-0.084338	-0.987231
41723	1.548487	1.830853	9.550260	0.034098	-0.011822	0.025339	-0.633613	0.240015	-1.075926	-0.100294	-0.090236	-0.084897	-0.987214
41724	1.607103	1.793064	9.453643	0.033276	-0.017075	0.021758	-0.634282	0.238748	-1.075686	-0.099307	-0.090662	-0.085498	-0.987223
41725	1.614328	1.798052	9.470678	0.027426	-0.006914	0.040368	-0.635501	0.241045	-1.075598	-0.098410	-0.090924	-0.085908	-0.987253
41726	1.582190	1.836316	9.512735	0.008240	0.009429	0.020083	-0.636171	0.239750	-1.074132	-0.097435	-0.090771	-0.086072	-0.987349
41727	1.553217	1.826077	9.483035	0.003166	-0.002712	0.005851	-0.635228	0.239611	-1.075238	-0.097256	-0.090842	-0.086074	-0.987360
41728	1.588164	1.783018	9.532579	-0.007359	0.006312	-0.002972	-0.635767	0.240411	-1.078615	-0.096772	-0.090682	-0.085966	-0.987432
41729	1.538328	1.852517	9.540154	0.012846	0.003317	-0.018833	-0.633881	0.239615	-1.076754	-0.097053	-0.090608	-0.086215	-0.987389
41730	1.548068	1.838119	9.463528	0.003743	0.010219	-0.013513	-0.634151	0.239892	-1.076196	-0.096758	-0.090374	-0.086352	-0.987428
41731	1.527296	1.905716	9.452751	0.012322	0.001051	0.000603	-0.634956	0.239085	-1.077304	-0.096660	-0.090376	-0.086556	-0.987419
41732	1.590755	1.889878	9.493336	0.021146	0.025759	0.011383	-0.633610	0.239042	-1.076776	-0.095807	-0.089911	-0.087021	-0.987504
41733	1.552890	1.845494	9.502137	0.016229	0.017306	-0.008126	-0.634816	0.237573	-1.079536	-0.095846	-0.089585	-0.087351	-0.987501
41734	1.529242	1.815933	9.501635	-0.004595	0.010761	-0.038286	-0.633742	0.238367	-1.078160	-0.096037	-0.089278	-0.087369	-0.987508
41735	1.470473	1.848856	9.518842	0.005833	0.022898	-0.022251	-0.633734	0.235837	-1.079196	-0.096365	-0.088793	-0.087529	-0.987506
41736	1.454986	1.892270	9.493965	0.002020	0.017356	-0.015223	-0.633742	0.238367	-1.078160	-0.096098	-0.088412	-0.087647	-0.987556
41737	1.472299	1.878020	9.513863	0.001206	0.014829	0.014813	-0.631047	0.237603	-1.078489	-0.095716	-0.088137	-0.087637	-0.987618
41738	1.518736	1.854584	9.488984	-0.006488	0.008995	0.032425	-0.631858	0.238264	-1.075594	-0.094567	-0.087990	-0.087484	-0.987756
41739	1.533181	1.869418	9.551906	0.006184	0.005636	0.028901	-0.632935	0.238311	-1.076534	-0.093914	-0.087931	-0.087530	-0.987819
41740	1.527232	1.908142	9.447916	0.002629	0.003869	0.027113	-0.631595	0.240543	-1.076205	-0.092833	-0.087891	-0.087559	-0.987922
41741	1.509516	1.834998	9.515329	0.000489	0.001767	0.039475	-0.631594	0.240300	-1.077986	-0.091988	-0.087917	-0.087470	-0.988007
41742	1.567384	1.850614	9.519395	-0.002262	-0.008089	0.005795	-0.632807	0.240901	-1.078225	-0.091358	-0.088067	-0.087417	-0.988057
41743	1.474602	1.882916	9.506675	0.010512	-0.000745	0.000597	-0.631994	0.239376	-1.080602	-0.091269	-0.088093	-0.087592	-0.988047
41744	1.469701	1.877967	9.458415	-0.000678	-0.004746	0.014684	-0.633748	0.240686	-1.080266	-0.090457	-0.088195	-0.087561	-0.988115
41745	1.513710	1.859345	9.462314	-0.019019	0.002754	0.028811	-0.632538	0.241223	-1.080127	-0.089856	-0.088146	-0.087111	-0.988215
41746	1.528406	1.854758	9.482058	0.013358	0.009206	0.030718	-0.634418	0.239517	-1.078114	-0.088702	-0.088027	-0.087352	-0.988308
41747	1.504360	1.839752	9.447730	0.005326	0.001280	0.060708	-0.634968	0.243210	-1.077716	-0.087430	-0.088106	-0.087326	-0.988417
41748	1.570117	1.826381	9.464293	0.004124	-0.002544	0.071274	-0.634969	0.243818	-1.079469	-0.085486	-0.088272	-0.087294	-0.988575
41749	1.591087	1.865602	9.445382	-0.007666	0.008785	0.076608	-0.635780	0.244668	-1.078613	-0.083909	-0.088212	-0.086996	-0.988741
41750	1.616686	1.807810	9.511601	-0.001453	0.012250	0.046586	-0.634708	0.246537	-1.080747	-0.082423	-0.088031	-0.086924	-0.988889
41751	1.570259	1.714723	9.571062	-0.004050	0.015753	-0.024113	-0.634171	0.246913	-1.079105	-0.082819	-0.087667	-0.086881	-0.988892
41752	1.426449	1.639287	9.603328	-0.013669	0.025602	-0.066482	-0.632823	0.246340	-1.080230	-0.083575	-0.087006	-0.086787	-0.988895
41753	1.339630	1.727527	9.530186	-0.048345	0.011634	-0.017155	-0.631748	0.246341	-1.075197	-0.083917	-0.086649	-0.085838	-0.988980
41754	1.494678	1.844435	9.481100	-0.082586	0.000806	0.049821	-0.632293	0.248795	-1.076475	-0.082618	-0.086572	-0.084129	-0.989243
41755	1.620449	1.742333	9.521840	-0.041740	0.025436	0.074837	-0.632166	0.251212	-1.076807	-0.081105	-0.086112	-0.083175	-0.989489
41756	1.610497	1.642624	9.577656	-0.027413	0.016528	0.008524	-0.631896	0.251625	-1.082661	-0.080464	-0.085744	-0.082658	-0.989617
41757	1.531315	1.709151	9.483246	-0.033607	0.003230	-0.031348	-0.632304	0.253033	-1.081792	-0.081074	-0.085565	-0.082007	-0.989637
41758	1.505135	1.694117	9.540331	-0.062991	0.004214	-0.009326	-0.632176	0.255002	-1.081184	-0.080855	-0.085354	-0.080796	-0.989772
41759	1.434043	1.729238	9.506589	-0.027812	0.005516	0.021750	-0.631370	0.255693	-1.081171	-0.080401	-0.085223	-0.080174	-0.989871
41760	1.473427	1.703251	9.534474	-0.028286	0.015702	0.041255	-0.630837	0.257382	-1.081123	-0.079123	-0.084924	-0.079581	-0.990048
41761	1.533079	1.631506	9.551291	-0.027307	0.013076	0.004099	-0.631376	0.258006	-1.083006	-0.079005	-0.084617	-0.079010	-0.990129
41762	1.474504	1.654721	9.568576	-0.028662	0.017900	-0.011776	-0.631376	0.258028	-1.083959	-0.078771	-0.084190	-0.078503	-0.990224
41763	1.474121	1.669277	9.539567	-0.005329	0.024230	-0.008126	-0.630442	0.260533	-1.082798	-0.078841	-0.083676	-0.078407	-0.990270
41764	1.450974	1.615449	9.544077	-0.016363	0.013293	-0.001150	-0.630436	0.258832	-1.082853	-0.078383	-0.083377	-0.078117	-0.990355
41765	1.435945	1.644311	9.572286	-0.024039	0.012791	0.016505	-0.628958	0.259661	-1.083389	-0.078014	-0.083096	-0.077591	-0.990449
41766	1.417203	1.602695	9.514249	-0.032945	0.011023	0.012937	-0.629363	0.260275	-1.085001	-0.077329	-0.082840	-0.076944	-0.990574
41767	1.448690	1.612983	9.572913	-0.039928	0.018255	0.005880	-0.629768	0.260581	-1.085532	-0.077189	-0.082407	-0.076130	-0.990684
41768	1.456278	1.600985	9.597310	-0.005618	0.017764	0.001562	-0.628962	0.261615	-1.088099	-0.076674	-0.082043	-0.076052	-0.990760
41769	1.438992	1.605519	9.524526	0.003376	0.031105	0.004333	-0.627619	0.262589	-1.088628	-0.076473	-0.081420	-0.076119	-0.990822
41770	1.413482	1.551650	9.548223	-0.027244	0.025513	0.004209	-0.628426	0.262614	-1.088891	-0.075933	-0.080874	-0.075620	-0.990947
41771	1.399993	1.512572	9.634768	-0.025110	0.016992	-0.009982	-0.627893	0.264161	-1.088847	-0.076084	-0.080463	-0.075120	-0.991007
41772	1.363369	1.516756	9.575836	-0.001040	0.017860	-0.001051	-0.624931	0.263907	-1.086981	-0.075637	-0.080102	-0.075135	-0.991069
41773	1.370674	1.512031	9.556837	-0.025727	0.004012	0.011160	-0.625470	0.264569	-1.090499	-0.075389	-0.079975	-0.074566	-0.991141
41774	1.376055	1.497571	9.634146	-0.007804	0.009411	0.014784	-0.625470	0.264594	-1.091589	-0.074673	-0.079797	-0.074407	-0.991221
41775	1.384908	1.531714	9.583606	-0.020556	-0.004119	0.018192	-0.626284	0.266900	-1.092323	-0.074290	-0.079847	-0.073914	-0.991283
41776	1.352585	1.458302	9.628907	-0.016020	0.003918	0.018267	-0.628173	0.268002	-1.088992	-0.073534	-0.079772	-0.073577	-0.991371
41777	1.371498	1.478064	9.602858	-0.018791	-0.012106	0.018151	-0.628311	0.268862	-1.089235	-0.073160	-0.079978	-0.073103	-0.991417
41778	1.380458	1.512212	9.586024	-0.013044	0.002429	0.007650	-0.627634	0.267876	-1.090230	-0.072643	-0.079924	-0.072838	-0.991479
41779	1.401163	1.449471	9.606391	-0.013438	-0.012103	0.019930	-0.627101	0.269569	-1.090317	-0.072224	-0.080139	-0.072465	-0.991519
41780	1.429887	1.464556	9.587900	-0.023810	0.009454	0.007652	-0.627911	0.270454	-1.090961	-0.071713	-0.079930	-0.071996	-0.991607
41781	1.415680	1.454592	9.630871	-0.003833	-0.002606	-0.001201	-0.628989	0.270740	-1.089985	-0.071684	-0.079940	-0.071859	-0.991619
41782	1.405399	1.476249	9.582246	-0.013698	0.004421	-0.001184	-0.627780	0.271702	-1.089831	-0.071344	-0.079833	-0.071597	-0.991671
41783	1.420195	1.464380	9.587605	-0.007974	0.002167	0.020035	-0.626842	0.272575	-1.085587	-0.070894	-0.079773	-0.071350	-0.991726
41784	1.441756	1.479339	9.602597	-0.005507	-0.000731	-0.005620	-0.627649	0.272468	-1.086262	-0.070642	-0.079775	-0.071249	-0.991751
41785	1.454782	1.435879	9.615361	-0.005853	-0.009908	0.005812	-0.629799	0.270967	-1.086695	-0.070487	-0.079939	-0.071049	-0.991763
41786	1.492542	1.485116	9.604112	0.018063	-0.009223	-0.013569	-0.628718	0.270148	-1.089189	-0.070362	-0.080131	-0.071417	-0.991730
41787	1.448573	1.489164	9.520884	-0.005881	-0.017022	0.005767	-0.628452	0.270974	-1.088347	-0.070218	-0.080441	-0.071207	-0.991730
41788	1.463615	1.474879	9.588858	-0.014919	-0.003848	0.009355	-0.628728	0.273085	-1.087321	-0.069666	-0.080510	-0.070894	-0.991786
41789	1.487702	1.480170	9.575113	-0.005687	-0.004440	0.000535	-0.628994	0.272250	-1.087754	-0.069608	-0.080567	-0.070715	-0.991798
41790	1.489982	1.485065	9.560702	0.003695	-0.003122	-0.013573	-0.628725	0.272086	-1.087080	-0.069476	-0.080616	-0.070809	-0.991796
41791	1.511723	1.490316	9.570959	-0.004725	-0.011454	-0.003049	-0.630342	0.272558	-1.087455	-0.069497	-0.080813	-0.070648	-0.991790
41792	1.530591	1.514934	9.561723	0.014488	-0.003917	-0.013555	-0.630344	0.273446	-1.089063	-0.069312	-0.080890	-0.070958	-0.991775
41793	1.477613	1.494549	9.540992	0.007230	0.003042	-0.009984	-0.629804	0.272505	-1.085690	-0.069430	-0.080811	-0.071068	-0.991765
41794	1.463854	1.465174	9.603382	0.003627	0.003012	-0.009992	-0.631151	0.272832	-1.086210	-0.069178	-0.080740	-0.071167	-0.991782
41795	1.478446	1.458153	9.574995	0.003629	-0.007612	-0.011831	-0.629803	0.272363	-1.085695	-0.069354	-0.080867	-0.071193	-0.991757
41796	1.453436	1.494112	9.557105	-0.004044	-0.002804	0.006746	-0.629806	0.273393	-1.087298	-0.068784	-0.080924	-0.071105	-0.991798
41797	1.482422	1.499493	9.560361	-0.005741	-0.007093	0.035881	-0.630074	0.273119	-1.087440	-0.068027	-0.081097	-0.070871	-0.991853
41798	1.556127	1.452280	9.577423	-0.005453	0.004690	0.027102	-0.631017	0.273245	-1.085789	-0.067044	-0.081032	-0.070733	-0.991935
41799	1.500918	1.436719	9.648066	0.021517	0.000411	-0.006425	-0.630482	0.274070	-1.085223	-0.067071	-0.081038	-0.071117	-0.991906
41800	1.486738	1.523847	9.545866	0.024501	-0.001025	0.016564	-0.630882	0.272967	-1.086208	-0.066222	-0.081109	-0.071585	-0.991923
41801	1.522915	1.417691	9.586294	0.009402	-0.000027	0.043040	-0.630202	0.270699	-1.086972	-0.065288	-0.081181	-0.071647	-0.991975
41802	1.526230	1.490578	9.561772	0.017648	0.002783	0.004182	-0.629667	0.272111	-1.087205	-0.064687	-0.081149	-0.072005	-0.991991
41803	1.517017	1.470993	9.590526	0.044259	0.000878	0.018400	-0.630881	0.272838	-1.086758	-0.064184	-0.081217	-0.072799	-0.991960
41804	1.487868	1.468032	9.551136	0.028261	0.002693	0.011297	-0.630612	0.272819	-1.086216	-0.063390	-0.081207	-0.073359	-0.991971
41805	1.468940	1.455557	9.618054	0.015413	-0.010035	0.018251	-0.630879	0.271981	-1.086513	-0.062952	-0.081454	-0.073565	-0.991963
41806	1.506437	1.514498	9.585058	0.030358	-0.013827	-0.002955	-0.631150	0.272542	-1.085946	-0.062470	-0.081754	-0.074168	-0.991924
41807	1.448889	1.479464	9.559484	0.024406	-0.010909	-0.015317	-0.630608	0.271395	-1.085990	-0.062685	-0.081980	-0.074604	-0.991859
41808	1.430386	1.561672	9.591997	0.018283	-0.001938	-0.020583	-0.632758	0.270663	-1.088989	-0.062563	-0.082002	-0.075011	-0.991834
41809	1.442655	1.547324	9.549150	0.021610	-0.000395	-0.009955	-0.631009	0.270912	-1.089274	-0.062661	-0.082020	-0.075399	-0.991797
41810	1.501265	1.526540	9.558328	0.027294	0.009712	0.014869	-0.631817	0.270909	-1.088310	-0.061806	-0.081875	-0.075940	-0.991821
41811	1.520341	1.536592	9.522728	0.003754	-0.000409	-0.015332	-0.631544	0.269413	-1.085225	-0.062040	-0.081865	-0.075982	-0.991804
41812	1.520557	1.534174	9.575714	-0.014194	-0.009360	-0.018983	-0.632354	0.269677	-1.083570	-0.061964	-0.081997	-0.075731	-0.991817
41813	1.534635	1.563566	9.614441	0.023950	0.001025	-0.030295	-0.631545	0.269381	-1.083862	-0.062459	-0.081963	-0.076199	-0.991753
41814	1.524178	1.592502	9.556127	0.025536	-0.010674	-0.024174	-0.631538	0.266939	-1.082578	-0.062394	-0.082160	-0.076745	-0.991699
41815	1.475964	1.577059	9.540319	0.014472	-0.002165	-0.012649	-0.630598	0.267775	-1.082834	-0.062559	-0.082205	-0.076994	-0.991666
41816	1.437445	1.571510	9.587325	0.023477	-0.005625	-0.013520	-0.632614	0.266718	-1.084209	-0.062266	-0.082314	-0.077490	-0.991636
41817	1.476052	1.567347	9.506693	0.003549	-0.004145	-0.008275	-0.633688	0.265898	-1.084495	-0.062366	-0.082390	-0.077512	-0.991622
41818	1.417176	1.612410	9.567136	-0.008643	-0.003761	0.043860	-0.631940	0.266576	-1.084903	-0.061017	-0.082513	-0.077276	-0.991714
41819	1.474795	1.640160	9.568695	0.010933	0.005056	0.053689	-0.633553	0.265738	-1.083820	-0.059862	-0.082507	-0.077357	-0.991779
41820	1.475698	1.596480	9.578682	0.007043	0.002983	0.064273	-0.633023	0.268734	-1.085093	-0.058064	-0.082546	-0.077407	-0.991878
41821	1.567282	1.612701	9.518780	0.045362	0.014414	0.046766	-0.633828	0.267597	-1.084166	-0.056974	-0.082385	-0.078196	-0.991893
41822	1.480695	1.584429	9.550038	-0.000099	0.004744	0.062494	-0.633290	0.267575	-1.083764	-0.055220	-0.082379	-0.078109	-0.992000
41823	1.562385	1.617469	9.533037	0.013697	0.009515	0.018345	-0.633160	0.269424	-1.084115	-0.054754	-0.082236	-0.078311	-0.992022
41824	1.494172	1.633224	9.521195	0.019035	0.016579	0.021958	-0.632759	0.270269	-1.084228	-0.053707	-0.081949	-0.078688	-0.992073
41825	1.535993	1.602423	9.522712	0.013399	0.011004	0.029853	-0.633025	0.269157	-1.084943	-0.053011	-0.081796	-0.078869	-0.992108
41826	1.581866	1.612968	9.533669	-0.007130	-0.007650	-0.013661	-0.633026	0.269714	-1.084516	-0.052751	-0.081905	-0.078758	-0.992122
41827	1.446382	1.593510	9.486326	0.016402	0.010359	-0.015208	-0.632491	0.270553	-1.084495	-0.052945	-0.081699	-0.079073	-0.992104
41828	1.605871	1.623113	9.524700	-0.014361	0.006427	-0.010063	-0.635347	0.280112	-1.083879	-0.052513	-0.081519	-0.078835	-0.992160
41829	1.446924	1.571675	9.520210	-0.009925	0.033778	-0.036359	-0.634275	0.281798	-1.084246	-0.053132	-0.080790	-0.078686	-0.992199
41830	1.571984	1.632216	9.595811	0.018750	0.019762	-0.034622	-0.634271	0.280658	-1.084010	-0.053145	-0.080345	-0.079156	-0.992197
41831	1.498791	1.645447	9.526060	0.020400	0.047954	-0.023811	-0.633204	0.284402	-1.087447	-0.053444	-0.079391	-0.079605	-0.992222
41832	1.460127	1.639890	9.527323	0.010904	0.031477	-0.008024	-0.632931	0.283002	-1.088587	-0.052869	-0.078742	-0.079892	-0.992281
41833	1.475065	1.630457	9.592850	0.017344	-0.000150	0.014776	-0.630362	0.279229	-1.087512	-0.052483	-0.078802	-0.080169	-0.992274
41834	1.416985	1.619688	9.552631	0.023756	0.012446	0.046717	-0.630899	0.278646	-1.086297	-0.050883	-0.078636	-0.080601	-0.992336
41835	1.486536	1.552988	9.666006	0.007235	-0.005684	0.055375	-0.628721	0.270636	-1.085764	-0.049716	-0.078860	-0.080604	-0.992377
41836	1.615146	1.446092	9.807977	-0.052188	-0.029312	-0.015716	-0.629802	0.272098	-1.086522	-0.049574	-0.079349	-0.079582	-0.992428
41837	1.353730	1.630678	9.545793	-0.086173	-0.027667	-0.022829	-0.631953	0.271322	-1.087613	-0.050141	-0.079792	-0.077825	-0.992503
41838	1.303919	1.464700	9.608107	-0.044720	-0.030604	0.109911	-0.632765	0.272450	-1.086476	-0.047524	-0.080513	-0.076747	-0.992657
41839	1.292774	1.510605	9.438906	0.205354	0.065837	-0.037209	-0.631130	0.265883	-1.086435	-0.047765	-0.079345	-0.080887	-0.992411
41840	1.292106	1.636812	9.257384	-0.112269	0.008434	0.018008	-0.633270	0.261244	-1.086151	-0.047103	-0.079093	-0.078647	-0.992643
41841	1.589851	1.491754	9.761117	-0.069494	0.028776	0.002288	-0.636235	0.262301	-1.085946	-0.047057	-0.078461	-0.077229	-0.992807
41842	1.235181	1.499861	9.552771	-0.037779	0.032627	-0.071768	-0.637040	0.261605	-1.085686	-0.048018	-0.077661	-0.076631	-0.992870
41843	1.046577	1.477017	9.547155	-0.121111	0.008502	0.011846	-0.638119	0.262379	-1.087421	-0.047893	-0.077373	-0.074152	-0.993087
41844	1.205292	1.557595	9.662155	-0.071115	0.022744	0.028851	-0.638663	0.264074	-1.086542	-0.047026	-0.076899	-0.072717	-0.993271
41845	1.231509	1.446390	9.586764	-0.108651	0.004954	0.016243	-0.640288	0.267237	-1.086693	-0.046800	-0.076686	-0.070477	-0.993460
41846	1.036767	1.486552	9.570855	-0.142379	0.002487	0.032076	-0.641246	0.272376	-1.087061	-0.046041	-0.076555	-0.067599	-0.993705
41847	1.129255	1.478528	9.643566	-0.124203	0.021461	0.062291	-0.643139	0.275416	-1.087758	-0.044902	-0.076038	-0.065003	-0.993970
41848	1.228436	1.373515	9.688327	-0.085029	0.011667	0.076478	-0.642209	0.279381	-1.088323	-0.043203	-0.075839	-0.063201	-0.994177
41849	1.297821	1.413613	9.656451	-0.050615	0.028982	0.071376	-0.642078	0.280981	-1.090181	-0.041763	-0.075241	-0.062068	-0.994355
41850	1.210498	1.295501	9.654663	-0.043169	-0.001728	0.057082	-0.641954	0.284369	-1.089528	-0.040406	-0.075321	-0.061116	-0.994464
41851	1.113755	1.279175	9.615707	-0.063950	0.019309	0.097842	-0.642233	0.287854	-1.092684	-0.038473	-0.074921	-0.059673	-0.994659
41852	1.210734	1.288225	9.683613	-0.036484	0.023635	0.148325	-0.643321	0.291231	-1.090380	-0.035291	-0.074613	-0.058735	-0.994856
41853	1.136157	1.308671	9.221372	-0.070897	-0.059180	0.176888	-0.643595	0.293260	-1.091948	-0.031888	-0.075854	-0.056990	-0.994978
41854	1.612297	1.118317	9.904247	-0.118250	-0.005941	0.238853	-0.644290	0.300681	-1.093063	-0.027090	-0.076183	-0.054260	-0.995248
41855	1.620989	1.128158	9.649264	0.057684	0.001022	0.089160	-0.645511	0.303677	-1.092542	-0.025166	-0.076214	-0.055244	-0.995242
41856	1.470331	1.105974	9.384817	-0.100919	-0.010336	0.062108	-0.647133	0.305835	-1.092180	-0.023825	-0.076451	-0.053128	-0.995372
41857	1.611371	1.142561	9.764412	-0.029706	0.014270	0.027084	-0.647011	0.310098	-1.092589	-0.023255	-0.076117	-0.052476	-0.995445
41858	1.471624	1.067172	9.548847	-0.050300	-0.006365	-0.080932	-0.647280	0.309818	-1.092459	-0.024655	-0.076148	-0.051590	-0.995456
41859	1.490715	1.096661	9.640689	-0.006724	0.022693	-0.090342	-0.646607	0.309932	-1.091918	-0.026379	-0.075542	-0.051582	-0.995458
41860	1.400370	1.116861	9.555915	0.000398	0.028916	-0.052243	-0.647005	0.308003	-1.094021	-0.027086	-0.074924	-0.051679	-0.995481
41861	1.396981	1.187217	9.694905	-0.038385	0.017906	-0.051557	-0.645389	0.307950	-1.093360	-0.028091	-0.074438	-0.050987	-0.995525
41862	1.416755	1.134144	9.481661	-0.052710	0.024914	-0.052438	-0.644852	0.308373	-1.093761	-0.028888	-0.073871	-0.050024	-0.995593
41863	1.403233	1.116928	9.695627	-0.033409	0.024527	-0.101890	-0.644586	0.309331	-1.092506	-0.030881	-0.073209	-0.049517	-0.995608
41864	1.400197	0.988181	9.455773	-0.064963	0.028554	-0.132010	-0.644316	0.309041	-1.092519	-0.033258	-0.072481	-0.048430	-0.995638
41865	1.702830	0.857707	9.297532	-0.134864	0.052818	-0.273584	-0.644580	0.307698	-1.095559	-0.038788	-0.071041	-0.046162	-0.995649
41866	1.855675	0.608004	9.304107	-0.258952	0.149926	-0.395378	-0.639999	0.307145	-1.100813	-0.046548	-0.067499	-0.041678	-0.995761
41867	1.662042	0.490402	9.409789	-0.343796	0.235407	-0.573636	-0.634882	0.306801	-1.103338	-0.058168	-0.062013	-0.035779	-0.995736
41868	1.356633	0.618467	10.208310	-0.327525	0.210100	-0.515355	-0.628558	0.308131	-1.105824	-0.068295	-0.057087	-0.030133	-0.995575
41869	1.159026	0.192464	10.176572	-0.206102	0.096754	-0.565146	-0.623705	0.306399	-1.109483	-0.079650	-0.054547	-0.026736	-0.994970
41870	1.011297	0.583004	9.610593	-0.180610	0.091991	-0.508486	-0.621264	0.300703	-1.111059	-0.089498	-0.052167	-0.023838	-0.994334
41871	1.033048	0.471731	9.655432	-0.144173	0.091145	-0.389912	-0.616815	0.299148	-1.115798	-0.097287	-0.049923	-0.021469	-0.993772
41872	1.364815	0.154895	9.870219	-0.103337	0.104278	-0.366778	-0.613442	0.296982	-1.117545	-0.104204	-0.047504	-0.019979	-0.993220
41873	1.382906	0.118822	9.998634	-0.014994	0.107611	-0.507054	-0.609117	0.291372	-1.118595	-0.114171	-0.045178	-0.020286	-0.992226
41874	0.516835	0.137077	9.849145	0.049378	0.086422	-0.493534	-0.605731	0.284501	-1.119403	-0.123429	-0.043385	-0.021902	-0.991163
41875	0.260122	0.384906	9.940504	0.101546	0.048095	-0.364496	-0.601802	0.276291	-1.118079	-0.130471	-0.042533	-0.024237	-0.990243
41876	0.556399	0.227625	9.902637	0.138537	0.033614	-0.269049	-0.599755	0.267040	-1.118948	-0.135317	-0.042110	-0.027287	-0.989531
41877	0.418094	0.450869	9.728195	0.127194	0.018731	-0.318663	-0.597576	0.258785	-1.120059	-0.141433	-0.041898	-0.029996	-0.988606
41878	0.163133	0.611333	9.822676	0.081562	0.044421	-0.223114	-0.595139	0.254538	-1.122953	-0.145451	-0.041129	-0.031908	-0.987995
41879	0.296663	0.468090	9.758041	0.135582	0.037811	-0.224777	-0.591217	0.248928	-1.123590	-0.149687	-0.040584	-0.034752	-0.987289
41880	0.403018	0.455435	9.588074	0.081087	0.081150	-0.198167	-0.590531	0.244665	-1.124009	-0.153227	-0.039100	-0.036741	-0.986733
41881	0.594246	0.381244	9.811161	0.110519	0.016505	-0.233896	-0.587825	0.239565	-1.120933	-0.157675	-0.038881	-0.039003	-0.985954
41882	1.122250	0.157772	9.824236	0.140904	0.066067	-0.284867	-0.583770	0.234238	-1.121698	-0.162907	-0.037813	-0.042193	-0.985013
41883	0.700341	0.244847	10.311355	0.153944	0.030868	-0.511299	-0.580119	0.228858	-1.119733	-0.172759	-0.037233	-0.045504	-0.983208
41884	-0.073810	0.556034	9.654531	0.295294	0.004499	-0.549751	-0.574430	0.217050	-1.118001	-0.183130	-0.037675	-0.051714	-0.981004
41885	-0.482936	0.584978	9.218068	0.053830	0.027354	-0.263821	-0.572788	0.207891	-1.116271	-0.188170	-0.036959	-0.052846	-0.980017
41886	-0.947300	0.656746	9.978434	-0.277435	-0.129084	-0.020006	-0.573864	0.207981	-1.119120	-0.188774	-0.038441	-0.046915	-0.980146
41887	0.011863	0.827025	9.332534	-0.337904	-0.210790	0.208940	-0.577123	0.217124	-1.118512	-0.185064	-0.041313	-0.039110	-0.981078
41888	0.730259	0.820670	9.609805	-0.170558	-0.109406	0.159557	-0.581735	0.229226	-1.121748	-0.182038	-0.042970	-0.035206	-0.981721
41889	0.650802	0.377440	10.044028	-0.167563	-0.056923	0.123680	-0.585248	0.233393	-1.120481	-0.179725	-0.043391	-0.031369	-0.982259
41890	-0.267888	1.132779	10.169020	-0.105258	-0.017118	0.223315	-0.586880	0.239001	-1.122053	-0.175322	-0.043507	-0.029025	-0.983121
41891	0.594915	1.420364	10.448504	-0.279140	0.001992	0.400384	-0.587725	0.251208	-1.121375	-0.167617	-0.042514	-0.023024	-0.984666
41892	1.761655	1.931893	10.153054	0.164072	-0.019449	0.379264	-0.588282	0.257327	-1.121579	-0.159876	-0.043638	-0.025846	-0.985833
41893	1.439454	1.037496	9.918812	0.254537	0.068504	0.447414	-0.589496	0.257992	-1.118407	-0.150724	-0.043211	-0.030588	-0.987157
41894	1.150714	1.109897	9.504974	0.054584	0.007866	0.241363	-0.590578	0.259425	-1.117939	-0.145720	-0.043383	-0.031463	-0.987873
41895	0.916927	1.469846	9.889885	0.036139	0.063993	0.266446	-0.591125	0.262308	-1.119339	-0.140318	-0.042309	-0.032075	-0.988682
41896	0.894234	1.352879	9.639709	0.170924	0.103234	0.451024	-0.590049	0.263383	-1.123953	-0.130953	-0.041049	-0.035346	-0.989908
41897	1.248046	1.298570	9.285065	0.152058	0.065812	0.376395	-0.588170	0.265208	-1.125007	-0.123262	-0.040368	-0.038207	-0.990816
41898	1.016675	1.214245	9.163049	0.026460	0.050815	0.291975	-0.588046	0.268876	-1.124207	-0.117093	-0.039660	-0.038608	-0.991577
41899	0.733707	1.112037	9.472902	-0.043416	0.057498	0.213175	-0.589139	0.274321	-1.125382	-0.112791	-0.038565	-0.037728	-0.992153
41900	0.792263	1.117973	9.633537	-0.035384	0.001591	0.104084	-0.588880	0.277736	-1.126093	-0.110370	-0.038542	-0.036939	-0.992456
41901	0.626669	1.042142	9.672359	-0.019568	0.017183	0.053879	-0.591711	0.278936	-1.126021	-0.109240	-0.038190	-0.036582	-0.992608
41902	0.362711	0.814024	9.834493	0.023081	0.027528	0.009055	-0.590632	0.278350	-1.126325	-0.108629	-0.037709	-0.037084	-0.992674
41903	0.188588	1.053642	9.933264	-0.000877	-0.015888	-0.113275	-0.589418	0.278142	-1.130846	-0.110828	-0.037902	-0.037162	-0.992421
41904	0.067142	1.070862	9.958295	0.030235	-0.001826	-0.096265	-0.590489	0.275886	-1.130361	-0.112388	-0.037946	-0.037819	-0.992219
41905	-0.085466	0.927276	9.843958	0.186100	0.084703	-0.019150	-0.587922	0.272676	-1.129131	-0.112503	-0.036584	-0.041778	-0.992098
41906	-0.158231	0.867649	9.449781	0.188217	0.062057	0.033785	-0.587768	0.266396	-1.127700	-0.111394	-0.035818	-0.045612	-0.992083
41907	-0.193613	0.925260	9.354375	0.052498	0.044301	0.058008	-0.587494	0.264685	-1.127623	-0.110109	-0.034972	-0.046774	-0.992202
41908	-0.322996	0.937538	9.903996	-0.034073	0.075323	0.068558	-0.585743	0.264506	-1.127785	-0.108531	-0.033483	-0.046198	-0.992454
41909	-0.354253	0.830171	10.072359	-0.058776	0.018922	0.039837	-0.586020	0.267244	-1.129330	-0.107708	-0.032817	-0.045105	-0.992617
41910	-0.206194	0.954251	10.157816	0.015056	-0.005184	0.033686	-0.584404	0.266924	-1.129359	-0.106892	-0.033002	-0.045352	-0.992687
41911	-0.014425	1.011106	9.845506	0.006536	-0.056061	0.074848	-0.588312	0.268444	-1.129809	-0.105400	-0.033957	-0.045374	-0.992814
41912	0.329078	1.002745	9.586490	0.055980	-0.091933	0.104763	-0.590069	0.270432	-1.128088	-0.103231	-0.036014	-0.046201	-0.992931
41913	0.094592	0.804245	9.291913	0.061647	-0.065459	-0.101857	-0.593022	0.267172	-1.125296	-0.105219	-0.037095	-0.047421	-0.992625
41914	-0.032364	0.894222	9.566587	-0.028967	-0.006786	-0.204302	-0.594358	0.263781	-1.124572	-0.109179	-0.036994	-0.046964	-0.992223
41915	-0.047836	0.534701	10.069548	-0.164125	-0.008988	-0.233024	-0.591666	0.263861	-1.124600	-0.113881	-0.036303	-0.043892	-0.991860
41916	0.127748	0.804904	9.817721	-0.080359	0.007724	-0.232698	-0.591932	0.263202	-1.126528	-0.118435	-0.035782	-0.042464	-0.991408
41917	0.187726	1.036591	9.553009	-0.005988	0.017834	-0.184676	-0.591519	0.260086	-1.127179	-0.122035	-0.034947	-0.042552	-0.990997
41918	0.389007	0.940731	9.752495	-0.083571	0.070263	-0.101525	-0.589769	0.259860	-1.125298	-0.123937	-0.033284	-0.041118	-0.990879
41919	0.950820	1.014079	10.067691	-0.125360	0.022714	-0.096790	-0.587611	0.258563	-1.126592	-0.125866	-0.032160	-0.038787	-0.990767
41920	1.090666	0.849137	10.330811	-0.206034	-0.079552	-0.194977	-0.587082	0.261963	-1.126897	-0.129811	-0.033085	-0.034609	-0.990382
41921	1.344121	0.967799	9.988631	-0.050940	-0.070891	-0.204212	-0.588562	0.261701	-1.126343	-0.133881	-0.034000	-0.033577	-0.989845
41922	1.522068	0.679631	9.259626	0.133054	0.007092	-0.203146	-0.587868	0.254583	-1.126037	-0.137669	-0.034097	-0.036349	-0.989224
41923	1.253330	1.048627	9.378591	-0.113600	-0.042837	-0.210386	-0.589207	0.252420	-1.129364	-0.141879	-0.034341	-0.034149	-0.988698
41924	1.653038	1.070537	10.223625	-0.356715	-0.028627	-0.003408	-0.588950	0.256699	-1.130592	-0.142062	-0.033911	-0.026997	-0.988908
41925	1.827758	0.593044	10.345734	-0.137029	-0.085122	-0.016363	-0.590312	0.262112	-1.130128	-0.142460	-0.035156	-0.024072	-0.988883
41926	1.754278	0.761570	9.632047	0.144898	-0.126239	-0.199605	-0.593796	0.256149	-1.126462	-0.146098	-0.037983	-0.026703	-0.988180
41927	1.448857	0.935626	9.183228	0.129696	-0.086444	-0.161312	-0.596201	0.249754	-1.123641	-0.149167	-0.040026	-0.029160	-0.987571
41928	1.408855	0.546498	9.406410	-0.077246	-0.034922	-0.086465	-0.597003	0.247901	-1.122464	-0.150503	-0.040444	-0.027592	-0.987396
41929	1.309587	0.464614	9.688046	-0.160058	-0.055202	-0.157562	-0.597817	0.249955	-1.124570	-0.153706	-0.041056	-0.024393	-0.986962
41930	1.155025	0.682729	9.705729	0.011788	-0.049426	-0.188789	-0.598890	0.248487	-1.121332	-0.156670	-0.041977	-0.024637	-0.986451
41931	1.115355	0.706271	9.571932	0.131648	-0.057858	-0.094743	-0.596851	0.241609	-1.120488	-0.158388	-0.043604	-0.027134	-0.986040
41932	1.390687	0.526775	9.668400	0.089016	-0.080582	-0.052642	-0.598584	0.235605	-1.116844	-0.158133	-0.045432	-0.028713	-0.985954
41933	1.321303	-0.108092	9.779389	-0.019055	-0.040094	-0.109264	-0.601139	0.234653	-1.116027	-0.160256	-0.046253	-0.028266	-0.985586
41934	0.886792	0.029671	9.666315	0.034549	0.007226	-0.423433	-0.600583	0.228965	-1.116081	-0.167514	-0.045971	-0.029384	-0.984359
41935	0.484497	0.272421	9.673804	0.108916	0.083607	-0.431474	-0.595973	0.218074	-1.116079	-0.175780	-0.044567	-0.032122	-0.982895
41936	0.183057	-0.053506	9.628495	0.078424	0.067570	-0.369706	-0.591641	0.210006	-1.115164	-0.182409	-0.043279	-0.034226	-0.981673
41937	0.201763	-0.101693	9.874980	-0.037835	0.010743	-0.340383	-0.588393	0.204247	-1.114843	-0.189041	-0.042771	-0.033679	-0.980459
41938	0.156375	0.324734	9.709079	0.042355	0.000161	-0.244722	-0.585680	0.197171	-1.112240	-0.193533	-0.042775	-0.034704	-0.979546
41939	0.189160	0.247635	9.626410	0.031530	-0.001521	-0.108621	-0.585934	0.191732	-1.109959	-0.195564	-0.042876	-0.035245	-0.979119
41940	0.144829	0.300251	9.735390	-0.067412	0.016297	-0.107928	-0.583503	0.189433	-1.111153	-0.197531	-0.042232	-0.034063	-0.978794
41941	0.472915	0.563581	10.147902	-0.129183	-0.070487	-0.069870	-0.586198	0.190550	-1.113813	-0.198984	-0.043044	-0.031133	-0.978562
41942	0.346280	1.017641	9.755418	-0.004349	-0.070584	-0.059736	-0.588079	0.189015	-1.113022	-0.200023	-0.044386	-0.030800	-0.978301
41943	0.417187	1.426745	9.468037	0.098259	-0.044918	-0.055740	-0.589004	0.183513	-1.113462	-0.200985	-0.045597	-0.032460	-0.977994
41944	0.941061	1.436270	9.645332	-0.081018	0.007629	0.060613	-0.589266	0.180629	-1.111234	-0.199672	-0.045176	-0.030833	-0.978335
41945	0.715410	0.961290	10.400297	-0.503642	0.062963	0.123347	-0.590641	0.190992	-1.116201	-0.197597	-0.041993	-0.021021	-0.979158
41946	1.026775	1.428222	10.642247	-0.265258	0.055990	0.056766	-0.591742	0.199323	-1.119464	-0.196458	-0.039888	-0.015982	-0.979570
41947	0.860139	1.580527	10.258035	-0.001080	0.012799	0.166984	-0.589326	0.201845	-1.120501	-0.193117	-0.039701	-0.015857	-0.980244
41948	0.905762	1.272984	9.715293	0.055620	-0.030113	0.195193	-0.591753	0.203237	-1.123019	-0.188817	-0.040579	-0.016668	-0.981032
41949	0.943921	1.242074	9.324304	0.014298	-0.018137	0.127952	-0.594308	0.202130	-1.121661	-0.186236	-0.041076	-0.016815	-0.981502
41950	0.941401	1.380414	9.400217	-0.018643	0.011146	0.119189	-0.594712	0.202429	-1.121919	-0.183199	-0.040836	-0.016396	-0.982091
41951	1.038439	1.384608	9.456124	-0.028625	0.012877	0.189872	-0.596596	0.201836	-1.118916	-0.179424	-0.040619	-0.015829	-0.982805
41952	1.124088	1.245374	9.604242	-0.032579	-0.030956	0.127677	-0.598489	0.204463	-1.120173	-0.176134	-0.041158	-0.014982	-0.983391
41953	1.096709	0.907426	9.543362	0.046416	-0.020822	0.104141	-0.598632	0.207434	-1.119666	-0.173992	-0.041877	-0.015876	-0.983728
41954	0.858314	0.941936	9.482824	0.079312	-0.070731	-0.024215	-0.599970	0.204604	-1.118651	-0.173704	-0.043544	-0.017216	-0.983684
41955	0.713272	1.082561	9.722859	0.046474	-0.080248	-0.010213	-0.602927	0.202636	-1.116498	-0.173831	-0.045400	-0.018035	-0.983563
41956	0.570482	0.846927	9.833399	0.016837	-0.111388	0.016056	-0.606418	0.199251	-1.113839	-0.173111	-0.047668	-0.017958	-0.983584
41957	0.458077	0.640957	9.776134	0.032936	-0.009673	-0.029180	-0.607764	0.199250	-1.112460	-0.173598	-0.048054	-0.018786	-0.983464
41958	0.109948	0.566644	9.583055	0.098173	0.059289	-0.100061	-0.606950	0.196938	-1.111454	-0.175075	-0.047203	-0.021010	-0.983199
41959	-0.005482	0.520851	9.579859	0.020548	0.069035	-0.089606	-0.605050	0.191969	-1.113273	-0.176730	-0.045907	-0.021927	-0.982944
41960	0.220662	0.384166	9.720233	0.001331	0.026111	-0.085568	-0.603433	0.191362	-1.113175	-0.178135	-0.045376	-0.022110	-0.982711
41961	0.194149	0.534224	9.946982	-0.059726	0.022941	-0.193643	-0.602616	0.188838	-1.115312	-0.181926	-0.044605	-0.021366	-0.982068
41962	0.147979	0.480019	10.333553	-0.167098	0.058160	-0.144243	-0.600464	0.189696	-1.117764	-0.184667	-0.042809	-0.018407	-0.981696
41963	0.306101	0.060458	10.170651	-0.058892	0.077050	-0.080142	-0.597240	0.192218	-1.119630	-0.186204	-0.040981	-0.017752	-0.981496
41964	1.239586	0.431772	9.570594	-0.056423	0.157627	0.043946	-0.596162	0.192448	-1.124544	-0.185105	-0.037708	-0.017178	-0.981845
41965	1.502396	0.261752	9.599200	-0.193380	0.200711	0.125076	-0.593752	0.197000	-1.127425	-0.182660	-0.033081	-0.014148	-0.982518
41966	1.735049	0.278123	9.697695	-0.171271	0.080788	-0.050724	-0.590810	0.204141	-1.132410	-0.183404	-0.030868	-0.011097	-0.982490
41967	1.902807	0.672059	10.051340	-0.155908	-0.024566	-0.242372	-0.589735	0.204999	-1.133758	-0.188202	-0.030809	-0.008194	-0.981613
41968	1.793599	0.327786	10.132435	-0.070530	-0.062101	-0.277672	-0.591221	0.206775	-1.135456	-0.192928	-0.031730	-0.006747	-0.980677
41969	1.482726	0.057488	9.754207	0.063585	-0.081662	-0.448799	-0.591205	0.201658	-1.135077	-0.201628	-0.033673	-0.008038	-0.978850
41970	1.047239	0.709884	9.514446	-0.010834	-0.103299	-0.463242	-0.591182	0.193988	-1.134780	-0.209709	-0.035585	-0.007732	-0.977086
41971	1.085858	0.759166	9.775250	-0.027533	-0.112350	-0.210522	-0.592245	0.189135	-1.132470	-0.213793	-0.037821	-0.006970	-0.976122
41972	1.627452	0.458252	9.765253	-0.000210	-0.126736	-0.157590	-0.596008	0.186619	-1.130326	-0.216377	-0.040286	-0.006538	-0.975456
41973	1.560119	0.304084	9.725833	0.011561	-0.131176	-0.261881	-0.598969	0.186028	-1.126356	-0.221426	-0.043105	-0.006490	-0.974203
41974	1.207551	0.232134	9.677039	0.043571	-0.069549	-0.370930	-0.598683	0.180331	-1.125725	-0.228202	-0.044618	-0.007342	-0.972563
41975	1.011068	0.349943	9.600307	0.060878	-0.054232	-0.409637	-0.596915	0.173809	-1.121594	-0.236050	-0.046143	-0.008716	-0.970606
41976	0.891463	0.270087	9.594832	0.000442	-0.047695	-0.335493	-0.597560	0.164652	-1.123792	-0.242205	-0.047026	-0.008799	-0.969045
41977	0.846052	0.380950	9.729820	-0.020236	-0.037105	-0.267413	-0.594986	0.159463	-1.122899	-0.247345	-0.047840	-0.008542	-0.967708
41978	0.963375	0.242296	9.934275	-0.014095	-0.062692	-0.165030	-0.592827	0.157542	-1.121760	-0.250205	-0.048969	-0.008107	-0.966920
41979	0.907087	-0.001511	9.756245	0.050238	-0.066159	-0.147142	-0.595378	0.155165	-1.120716	-0.252945	-0.050702	-0.008929	-0.966110
41980	0.761117	0.020113	9.717899	0.047890	-0.034936	-0.188469	-0.595102	0.152711	-1.119162	-0.256048	-0.051597	-0.009867	-0.965236
41981	0.667288	0.088800	9.603765	0.080265	0.007953	-0.078447	-0.595631	0.149572	-1.117894	-0.257410	-0.052032	-0.011548	-0.964831
41982	0.891029	-0.191175	9.612743	0.028779	0.014484	-0.036168	-0.592937	0.148940	-1.117810	-0.257370	-0.051900	-0.012225	-0.964841
41983	0.660085	-0.263331	9.702493	0.009764	0.042423	-0.094347	-0.591717	0.146555	-1.120219	-0.259101	-0.051268	-0.012687	-0.964405
41984	0.465721	0.000183	9.682504	0.057730	0.084627	-0.131025	-0.588755	0.146531	-1.122164	-0.260307	-0.049900	-0.014409	-0.964128
41985	0.077718	0.017423	9.721020	-0.008928	0.098251	-0.058569	-0.585519	0.144894	-1.122119	-0.261347	-0.048038	-0.014740	-0.963936
41986	0.265623	0.117968	9.995648	-0.066077	0.073659	0.054204	-0.582567	0.148264	-1.123544	-0.258138	-0.046274	-0.013877	-0.964899
41987	0.593201	0.410341	9.664063	-0.013751	0.069028	0.116148	-0.581771	0.152272	-1.125878	-0.255821	-0.044961	-0.013786	-0.965580
41988	0.433721	0.378310	9.613671	-0.025239	0.134616	0.120106	-0.579494	0.156574	-1.130129	-0.251371	-0.042252	-0.013944	-0.966868
41989	0.427123	0.737504	9.793715	-0.149806	0.102119	0.025777	-0.575741	0.162490	-1.132027	-0.250902	-0.039564	-0.011480	-0.967136
41990	0.569279	1.400417	9.879740	-0.140861	0.013783	0.078224	-0.573870	0.167378	-1.136663	-0.247248	-0.038605	-0.008825	-0.968143
41991	0.879673	1.449787	10.245176	-0.151007	-0.086449	0.102226	-0.574969	0.174821	-1.138318	-0.245334	-0.039602	-0.005417	-0.968614
41992	1.270930	1.277241	10.256079	-0.079202	-0.074542	0.077694	-0.576873	0.181374	-1.137538	-0.242314	-0.040676	-0.003495	-0.969339
41993	1.235494	0.822595	9.976765	0.047985	-0.013273	-0.055862	-0.576877	0.182316	-1.135326	-0.243295	-0.041261	-0.004475	-0.969064
41994	0.999272	0.893493	9.299745	0.083909	0.001664	-0.217375	-0.578349	0.179540	-1.136490	-0.246705	-0.041629	-0.006293	-0.968176
41995	0.681729	1.004249	9.216944	0.010175	-0.012260	-0.255643	-0.575646	0.175590	-1.134058	-0.251583	-0.041998	-0.006754	-0.966900
41996	0.489633	0.966812	9.548357	-0.029264	-0.007014	-0.193812	-0.574559	0.172659	-1.137302	-0.255006	-0.041974	-0.006304	-0.966007
41997	0.593045	0.939593	9.888761	-0.101966	-0.016878	-0.034999	-0.574295	0.174657	-1.138059	-0.255710	-0.041879	-0.004434	-0.965836
41998	0.822195	0.526206	10.000019	-0.067286	-0.045190	0.043576	-0.575522	0.180146	-1.141003	-0.254662	-0.042427	-0.002851	-0.966095
41999	0.707001	0.327461	9.872803	-0.052746	0.010640	-0.052349	-0.576604	0.181743	-1.141484	-0.255659	-0.042049	-0.002089	-0.965850
42000	0.299500	0.572533	9.781414	-0.024365	0.013066	-0.069845	-0.578091	0.183608	-1.140861	-0.256763	-0.041684	-0.001728	-0.965574
42001	0.102533	0.226649	9.691316	-0.076830	0.029205	-0.022106	-0.577290	0.185826	-1.139435	-0.257194	-0.040779	-0.000585	-0.965499
42002	-0.019321	0.374948	9.647940	-0.019159	0.057195	-0.019956	-0.577167	0.189831	-1.140943	-0.257350	-0.039591	-0.000509	-0.965507
42003	-0.040666	0.078365	9.456937	0.035147	0.066805	0.005051	-0.573941	0.191648	-1.142967	-0.257165	-0.038477	-0.001707	-0.965600
42004	0.033280	-0.143582	9.980862	-0.169414	0.125909	-0.009377	-0.572873	0.195089	-1.145595	-0.257246	-0.035190	0.000928	-0.965705
42005	0.357437	-0.030826	10.500312	-0.221011	0.030930	0.219626	-0.570482	0.206529	-1.151798	-0.253095	-0.033403	0.005034	-0.966852
42006	1.721785	0.008437	9.932833	-0.051455	-0.020868	0.433486	-0.576438	0.217885	-1.158316	-0.244485	-0.033518	0.006441	-0.969052
42007	3.650860	-0.631556	8.918382	0.075160	-0.027020	-0.061614	-0.577124	0.222457	-1.158978	-0.245562	-0.034518	0.004997	-0.968753
42008	1.829491	0.432799	9.882382	0.017169	0.014650	-0.582803	-0.571051	0.217380	-1.160304	-0.256440	-0.034392	0.004202	-0.965939
42009	1.133682	0.075442	9.854096	-0.026564	0.133128	-0.033885	-0.565122	0.215917	-1.164376	-0.257060	-0.031843	0.003938	-0.965863
42010	1.586447	-0.304794	9.610868	-0.006315	0.136204	-0.150578	-0.557991	0.217843	-1.168897	-0.259676	-0.029208	0.003281	-0.965249
42011	0.585269	0.342237	9.791922	0.028080	0.083419	-0.235491	-0.549221	0.211749	-1.171924	-0.264143	-0.027942	0.002117	-0.964076
42012	0.593401	0.478373	10.157057	0.130429	0.036609	-0.033031	-0.545303	0.207437	-1.173474	-0.264445	-0.027941	-0.000592	-0.963996
42013	0.954016	0.186263	9.686456	0.201384	-0.000863	0.068565	-0.545708	0.207402	-1.171561	-0.262943	-0.029219	-0.004489	-0.964358
42014	1.226296	-0.209353	9.753164	0.143581	-0.026427	0.004521	-0.545830	0.203268	-1.170602	-0.262507	-0.030498	-0.007099	-0.964422
42015	0.807688	0.132642	9.826809	0.156677	-0.048884	-0.018491	-0.546765	0.200243	-1.167689	-0.262706	-0.032476	-0.009894	-0.964278
42016	0.733929	0.262367	9.546724	0.206494	-0.113600	0.026356	-0.549431	0.191478	-1.166442	-0.261837	-0.035771	-0.013245	-0.964358
42017	0.909553	-0.144711	9.632219	0.046832	-0.090497	0.044545	-0.552250	0.188647	-1.163910	-0.260899	-0.037990	-0.013627	-0.964522
42018	0.900456	-0.147285	9.805287	0.071893	-0.083475	-0.050814	-0.554268	0.188479	-1.166892	-0.261594	-0.039975	-0.014601	-0.964239
42019	0.775253	-0.081593	9.714286	0.084535	-0.042676	-0.078777	-0.555067	0.185022	-1.163858	-0.262986	-0.041424	-0.016007	-0.963777
42020	0.726753	-0.194140	9.761793	0.075917	-0.053026	-0.094769	-0.554244	0.180167	-1.163343	-0.264492	-0.042828	-0.017255	-0.963282
42021	0.700603	-0.126659	9.582339	0.069286	-0.042054	-0.181352	-0.554506	0.177246	-1.159480	-0.267867	-0.044127	-0.018409	-0.962269
42022	0.555216	-0.090429	9.820744	-0.036137	-0.098873	-0.220921	-0.552613	0.174354	-1.159051	-0.271886	-0.045767	-0.017365	-0.961084
42023	0.420908	0.106218	9.976429	0.007202	-0.085863	-0.157031	-0.552610	0.173318	-1.157175	-0.274852	-0.047548	-0.017035	-0.960159
42024	0.398103	0.329102	9.535915	-0.020739	-0.078252	-0.187122	-0.553281	0.172158	-1.155432	-0.278116	-0.048884	-0.016375	-0.959163
42025	0.301482	0.667215	9.472623	-0.026521	-0.011260	-0.093874	-0.551800	0.172420	-1.155986	-0.279875	-0.049027	-0.015763	-0.958654
42026	0.427444	0.387947	9.988948	-0.218564	-0.040547	-0.053141	-0.550192	0.175319	-1.160275	-0.280675	-0.048576	-0.011391	-0.958505
42027	0.541913	1.128060	10.237239	-0.147247	-0.104238	-0.041009	-0.550485	0.183317	-1.162194	-0.281556	-0.049814	-0.007923	-0.958218
42028	0.833648	0.880823	9.728075	0.050829	-0.043890	0.103177	-0.550490	0.184669	-1.159287	-0.278873	-0.050968	-0.008553	-0.958936
42029	1.067397	0.685983	9.606723	0.000865	-0.064379	0.016209	-0.551036	0.186928	-1.158252	-0.278503	-0.052294	-0.008123	-0.958976
42030	0.844687	0.929573	9.694344	-0.034095	-0.082301	-0.026414	-0.551445	0.188803	-1.159141	-0.278515	-0.053691	-0.007039	-0.958904
42031	0.851064	0.837427	9.596535	0.000243	-0.042945	-0.024282	-0.552394	0.190920	-1.157698	-0.278919	-0.054594	-0.006799	-0.958737
42032	0.746234	0.782140	9.820023	-0.065693	-0.000333	-0.008282	-0.551052	0.192326	-1.158486	-0.278676	-0.054246	-0.005544	-0.958836
42033	0.829367	1.031299	10.090314	-0.117710	0.001374	0.085243	-0.549718	0.196416	-1.158779	-0.277104	-0.053645	-0.003212	-0.959336
42034	1.167617	1.051981	9.886287	-0.025645	0.015016	0.212856	-0.548658	0.202067	-1.158744	-0.272677	-0.053242	-0.002566	-0.960628
42035	1.320599	0.909093	9.843913	-0.020613	-0.025171	0.186066	-0.549879	0.205195	-1.157810	-0.269061	-0.053721	-0.001884	-0.961622
42036	1.495095	1.130735	9.707972	0.035768	-0.028622	0.129595	-0.551102	0.209244	-1.159847	-0.266263	-0.054484	-0.002265	-0.962357
42037	1.538227	0.886306	9.542626	0.081324	0.004014	0.047732	-0.550568	0.210621	-1.158581	-0.265193	-0.054986	-0.003885	-0.962618
42038	1.237286	0.917267	9.607784	0.090342	0.049025	-0.080080	-0.548949	0.209658	-1.161495	-0.266421	-0.054530	-0.005955	-0.962295
42039	1.105449	0.953709	9.533651	0.069889	0.011935	-0.061787	-0.547728	0.206482	-1.160385	-0.267471	-0.054825	-0.007550	-0.961975
42040	0.950029	0.761555	9.756619	-0.004972	0.031565	-0.018539	-0.546511	0.204803	-1.162635	-0.267660	-0.054204	-0.007624	-0.961957
42041	0.872978	0.735880	9.754449	-0.011319	0.081973	0.025986	-0.543685	0.205003	-1.161844	-0.267100	-0.052723	-0.007953	-0.962193
42042	0.898223	0.687786	9.770031	0.001851	0.103027	0.042071	-0.541941	0.207238	-1.162064	-0.266106	-0.050771	-0.008475	-0.962569
42043	0.798516	0.244159	9.929201	-0.075388	0.113958	0.004804	-0.538991	0.211351	-1.164966	-0.266009	-0.048317	-0.007758	-0.962728
42044	0.784857	0.112841	10.146432	-0.143232	0.112140	-0.016635	-0.535901	0.214075	-1.169278	-0.266275	-0.045408	-0.005593	-0.962811
42045	0.786174	0.166190	9.366097	0.071783	0.100368	-0.115037	-0.532533	0.213487	-1.171791	-0.268351	-0.043968	-0.007722	-0.962286
42046	0.720698	0.786491	9.436442	0.007926	0.125634	-0.079725	-0.526877	0.213347	-1.177589	-0.269667	-0.041595	-0.008600	-0.962016
42047	0.746844	0.306357	10.076400	-0.136175	0.016565	0.039359	-0.525538	0.216061	-1.179698	-0.268957	-0.040667	-0.006151	-0.962274
42048	1.159382	0.034660	10.059814	-0.109960	-0.044333	-0.076842	-0.525953	0.219959	-1.182158	-0.270353	-0.040934	-0.003839	-0.961883
42049	1.210975	0.329320	9.840109	0.151465	-0.001007	-0.085488	-0.524735	0.217798	-1.181970	-0.271809	-0.041906	-0.006905	-0.961414
42050	0.716874	0.398014	9.607768	0.154830	-0.056252	-0.152910	-0.526200	0.212560	-1.181032	-0.274429	-0.043822	-0.009685	-0.960559
42051	0.553705	0.433893	9.585639	0.097513	-0.010241	-0.020149	-0.528343	0.208711	-1.178131	-0.274669	-0.044676	-0.011607	-0.960430
42052	0.676252	0.144812	9.726391	0.071313	0.002997	0.154883	-0.528069	0.207319	-1.179543	-0.271432	-0.045060	-0.012836	-0.961316
42053	1.097204	0.179153	9.702940	0.039351	-0.017865	0.269487	-0.528480	0.209565	-1.178102	-0.266152	-0.045809	-0.013306	-0.962750
42054	1.477387	0.329293	9.780880	0.010503	-0.030709	0.133074	-0.531722	0.213030	-1.177406	-0.263384	-0.046506	-0.013205	-0.963479
42055	1.160731	0.675574	9.932247	0.140781	-0.076993	-0.036505	-0.532791	0.210175	-1.175577	-0.263909	-0.048876	-0.015584	-0.963182
42056	1.251022	0.465967	9.570686	0.281508	-0.058826	-0.111981	-0.536273	0.203818	-1.173288	-0.265602	-0.051472	-0.020788	-0.962483
42057	0.956560	0.635406	9.492967	0.228121	-0.066914	-0.271275	-0.537589	0.193390	-1.168974	-0.270543	-0.054023	-0.025128	-0.960863
42058	0.840514	0.900368	9.723324	0.211836	-0.121990	-0.278742	-0.535541	0.182990	-1.163062	-0.275539	-0.057386	-0.028821	-0.959143
42059	1.017624	0.539441	9.803701	0.093748	-0.033693	-0.221992	-0.537265	0.173841	-1.158429	-0.279638	-0.058576	-0.030705	-0.957825
42060	0.784116	0.603193	9.940495	0.011639	-0.059372	-0.218832	-0.536313	0.170706	-1.158814	-0.283664	-0.059657	-0.030834	-0.956569
42061	1.079106	0.759061	9.938742	0.035049	-0.125579	-0.265226	-0.536569	0.166112	-1.156233	-0.288701	-0.062236	-0.031106	-0.954888
42062	0.900536	0.906297	9.580682	0.072307	-0.111747	-0.309183	-0.536556	0.161197	-1.152301	-0.294390	-0.064607	-0.032208	-0.952955
42063	0.750161	1.034663	9.589542	0.035908	-0.106232	-0.293321	-0.535866	0.155424	-1.148814	-0.299930	-0.066776	-0.032648	-0.951061
42064	0.708443	0.961091	9.728442	0.006428	-0.093612	-0.130653	-0.535453	0.152261	-1.147421	-0.302277	-0.068523	-0.032366	-0.950203
42065	1.053805	0.884807	9.628880	-0.041774	-0.072282	-0.074157	-0.537610	0.152818	-1.144787	-0.303723	-0.069698	-0.031237	-0.949694
42066	0.966655	0.907521	9.804175	-0.030410	-0.048637	-0.091637	-0.537338	0.151999	-1.146453	-0.305328	-0.070392	-0.030475	-0.949153
42067	0.973980	0.999887	9.637598	0.007832	-0.026562	-0.036565	-0.540331	0.162569	-1.146485	-0.305962	-0.071008	-0.030513	-0.948901
42068	1.043096	0.947740	9.705111	0.031093	-0.014090	-0.029354	-0.540201	0.163477	-1.142911	-0.306229	-0.071458	-0.031046	-0.948764
42069	0.869884	1.124243	9.693648	0.012057	0.038788	0.018696	-0.539655	0.161523	-1.144890	-0.305768	-0.070878	-0.031492	-0.948942
42070	1.122405	1.211358	9.623706	0.010306	0.038060	0.084050	-0.537239	0.163749	-1.145392	-0.303900	-0.070283	-0.031786	-0.949576
42071	1.164639	0.937813	9.757062	0.043350	0.063828	0.132058	-0.536971	0.164008	-1.144568	-0.301225	-0.069488	-0.032820	-0.950451
42072	1.278462	1.044255	9.634571	0.048639	0.049611	0.133725	-0.535362	0.166271	-1.145877	-0.298338	-0.068936	-0.033843	-0.951366
42073	1.233540	1.140568	9.832273	0.097509	0.023842	0.185875	-0.537112	0.166629	-1.147345	-0.294583	-0.069269	-0.035591	-0.952447
42074	1.169000	1.190359	9.663812	0.185398	0.022508	0.197652	-0.538720	0.164082	-1.146045	-0.290299	-0.070082	-0.038967	-0.953570
42075	1.341361	1.025959	9.482571	0.157305	-0.037393	0.093716	-0.538816	0.150675	-1.142933	-0.288252	-0.071872	-0.041619	-0.953946
42076	1.269566	1.228583	9.517356	0.010805	-0.058957	-0.019153	-0.544335	0.150313	-1.140153	-0.288445	-0.073054	-0.041497	-0.953803
42077	1.082800	1.142673	9.695229	0.018331	-0.006366	-0.022288	-0.544734	0.148454	-1.139118	-0.288782	-0.073354	-0.041841	-0.953663
42078	1.120725	1.187060	9.705687	0.019648	-0.039550	-0.010130	-0.545263	0.145315	-1.137850	-0.288765	-0.074225	-0.041987	-0.953594
42079	1.219331	1.125745	9.843986	0.130371	-0.035866	0.022929	-0.545384	0.140601	-1.136364	-0.288097	-0.075767	-0.044224	-0.953574
42080	1.475518	0.911900	9.800500	0.152034	0.004997	-0.039557	-0.548193	0.134543	-1.135437	-0.288381	-0.076522	-0.047199	-0.953285
42081	0.937326	1.445875	9.291268	-0.098384	-0.041753	-0.105955	-0.548717	0.129567	-1.134501	-0.290523	-0.076736	-0.045227	-0.952713
42082	1.176853	1.197810	9.895100	-0.080973	-0.038547	-0.084719	-0.550869	0.128766	-1.134502	-0.292083	-0.076935	-0.043575	-0.952297
42083	1.031969	1.136893	9.679269	0.033042	0.001901	-0.099977	-0.552073	0.126509	-1.133879	-0.293867	-0.077077	-0.044346	-0.951701
42084	0.896718	1.207250	9.506074	-0.066869	0.003732	-0.064884	-0.554219	0.123562	-1.133131	-0.294951	-0.076565	-0.043182	-0.951460
42085	1.145727	1.138954	9.644227	-0.128067	-0.017893	-0.001616	-0.555303	0.125865	-1.133453	-0.295127	-0.076206	-0.040616	-0.951548
42086	1.270109	0.997992	9.767066	-0.072923	0.003121	-0.041116	-0.554766	0.126930	-1.137107	-0.295758	-0.075692	-0.039298	-0.951448
42087	1.188879	1.144580	9.529957	-0.101645	0.010950	-0.008428	-0.553962	0.128370	-1.138842	-0.295997	-0.074932	-0.037406	-0.951510
42088	1.228012	0.917112	9.739904	-0.093794	0.009025	0.000421	-0.553438	0.133384	-1.141413	-0.295850	-0.074215	-0.035662	-0.951679
42089	1.158254	1.017812	9.775520	-0.054976	0.005092	0.028818	-0.553713	0.135401	-1.142436	-0.295313	-0.073865	-0.034557	-0.951914
42090	1.278239	0.837917	9.795004	0.003416	0.017049	0.068842	-0.551568	0.138808	-1.144669	-0.293686	-0.073616	-0.034612	-0.952434
42091	1.266081	0.929926	9.596537	0.009030	0.015510	0.060897	-0.550756	0.137207	-1.143775	-0.292434	-0.073468	-0.034723	-0.952827
42092	1.236352	0.980380	9.710794	0.011601	-0.001343	0.096162	-0.550220	0.137898	-1.143487	-0.290287	-0.073637	-0.034786	-0.953468
42093	1.272596	0.881515	9.818575	0.080032	-0.007812	0.093676	-0.553177	0.136897	-1.146348	-0.288319	-0.074368	-0.036056	-0.953961
42094	1.003453	1.005295	9.794937	0.090826	-0.005868	0.161851	-0.557754	0.136706	-1.145755	-0.284720	-0.075125	-0.037512	-0.954926
42095	1.200217	1.076821	9.622294	0.143242	0.021338	0.158611	-0.563397	0.132655	-1.142820	-0.281389	-0.075694	-0.040057	-0.955765
42096	1.039485	1.107886	9.573795	0.062635	0.029963	0.213262	-0.568774	0.129561	-1.138630	-0.276731	-0.075644	-0.041103	-0.957083
42097	1.102680	1.109040	9.638317	0.017521	0.025948	0.216616	-0.573897	0.131925	-1.137539	-0.272466	-0.075454	-0.041182	-0.958318
42098	1.083176	1.132975	9.753089	0.056574	0.032864	0.238001	-0.575246	0.132797	-1.137086	-0.267189	-0.075322	-0.042101	-0.959773
42099	1.241064	1.111561	9.729208	0.098371	0.022972	0.221238	-0.578213	0.134239	-1.135095	-0.262704	-0.075618	-0.043704	-0.960915
42100	1.184347	1.149367	9.659778	0.082902	0.016425	0.192869	-0.579159	0.135364	-1.133684	-0.258125	-0.075894	-0.045117	-0.962069
42101	1.263554	1.301314	9.608101	0.052432	0.009217	0.186517	-0.579571	0.137932	-1.133869	-0.254378	-0.076183	-0.045819	-0.963010
42102	1.392426	1.153134	9.572249	0.042869	-0.000344	0.138664	-0.580381	0.138492	-1.132750	-0.250958	-0.076523	-0.046454	-0.963850
42103	1.289870	1.209549	9.686635	0.045052	-0.005385	0.055553	-0.581995	0.138403	-1.133416	-0.249754	-0.076940	-0.047133	-0.964096
42104	1.309774	1.282724	9.544662	0.005643	0.003305	0.050176	-0.582801	0.137398	-1.132076	-0.248140	-0.076943	-0.047200	-0.964510
42105	1.346890	1.254273	9.606198	-0.025528	0.004185	0.004103	-0.582534	0.138104	-1.132192	-0.248027	-0.076782	-0.046646	-0.964578
42106	1.254702	1.259884	9.612956	-0.033698	0.004876	-0.026841	-0.582269	0.139500	-1.131468	-0.248007	-0.076490	-0.046076	-0.964634
42107	1.098460	1.094409	9.744220	0.003278	-0.002774	-0.064751	-0.582807	0.139538	-1.132552	-0.249185	-0.076536	-0.046147	-0.964323
42108	0.967301	1.116311	9.792991	0.053691	0.010159	0.004475	-0.582533	0.137997	-1.133696	-0.248264	-0.076598	-0.047253	-0.964502
42109	1.058576	1.137375	9.665637	0.062177	0.009752	0.023931	-0.582262	0.137086	-1.131410	-0.247630	-0.076759	-0.048384	-0.964597
42110	1.158339	1.231431	9.617435	0.059707	0.002925	0.047725	-0.581989	0.135955	-1.131859	-0.245670	-0.077019	-0.049520	-0.965019
42111	1.188040	1.185835	9.524805	-0.008656	0.002373	0.046620	-0.583597	0.133424	-1.131240	-0.244713	-0.076991	-0.049210	-0.965280
42112	1.269034	1.267425	9.594081	-0.053612	0.002938	0.044692	-0.582798	0.136695	-1.132371	-0.243036	-0.076694	-0.048160	-0.965781
42113	1.334138	1.171505	9.649763	-0.072852	-0.009096	0.021557	-0.583477	0.138031	-1.128093	-0.242671	-0.076556	-0.046589	-0.965960
42114	1.358567	1.157380	9.621732	-0.060110	0.003429	-0.049054	-0.583487	0.141151	-1.127991	-0.242887	-0.076136	-0.045552	-0.965989
42115	1.228149	1.125875	9.567413	-0.085041	-0.001862	-0.059743	-0.582953	0.142884	-1.129851	-0.244102	-0.075727	-0.043900	-0.965791
42116	1.192777	1.200493	9.582616	-0.124066	0.000113	-0.081067	-0.581612	0.145235	-1.134699	-0.245097	-0.075037	-0.041654	-0.965693
42117	1.201647	1.018592	9.707034	-0.123923	0.010871	-0.084531	-0.581622	0.148657	-1.135406	-0.246836	-0.074169	-0.039349	-0.965413
42118	1.178777	0.955061	9.738107	-0.114171	0.024978	-0.076447	-0.580952	0.149631	-1.135246	-0.247661	-0.073053	-0.037410	-0.965364
42119	1.095840	0.972972	9.682466	-0.116888	0.046174	-0.071880	-0.579615	0.152925	-1.137883	-0.249115	-0.071541	-0.035391	-0.965179
42120	1.016157	0.850152	9.767611	-0.117580	0.049063	-0.045321	-0.576659	0.155207	-1.141389	-0.249206	-0.069964	-0.033466	-0.965340
42121	0.934562	0.826834	9.876019	-0.086436	0.024211	-0.036525	-0.577470	0.156366	-1.141615	-0.249947	-0.069037	-0.031869	-0.965269
42122	1.085003	0.800420	9.765284	-0.038368	0.030377	0.018448	-0.575184	0.157338	-1.142974	-0.248440	-0.068252	-0.031307	-0.965732
42123	0.891744	0.770210	9.774024	-0.008470	-0.000137	0.039608	-0.575593	0.159049	-1.142913	-0.247619	-0.068220	-0.030985	-0.965956
42124	0.843453	0.982953	9.640942	-0.029078	0.006127	0.138606	-0.574790	0.160896	-1.143817	-0.243417	-0.068014	-0.030343	-0.967058
42125	1.080073	0.807615	9.784336	-0.010848	-0.005770	0.195120	-0.576685	0.164355	-1.144229	-0.239592	-0.068162	-0.029743	-0.968021
42126	1.262181	0.781782	9.727530	0.027299	0.009046	0.184688	-0.577909	0.168312	-1.142313	-0.234185	-0.068191	-0.030158	-0.969328
42127	1.205551	0.829310	9.747099	0.047575	-0.009819	0.163423	-0.580064	0.168670	-1.143367	-0.230888	-0.068679	-0.030711	-0.970067
42128	1.094347	0.812724	9.731775	0.037688	-0.008133	0.163428	-0.579802	0.170539	-1.138537	-0.226057	-0.069079	-0.031265	-0.971159
42129	1.106419	0.917320	9.610991	0.040960	-0.009244	0.209399	-0.581424	0.173043	-1.140891	-0.221869	-0.069547	-0.031632	-0.972079
42130	1.286354	0.898743	9.679242	0.044592	-0.000309	0.209427	-0.582768	0.172217	-1.140630	-0.216150	-0.069851	-0.032290	-0.973323
42131	1.424731	0.988637	9.552815	0.014028	0.034776	0.146755	-0.583183	0.175772	-1.140510	-0.213181	-0.069317	-0.032416	-0.974011
42132	1.352884	0.963068	9.663948	-0.003923	0.010716	0.106775	-0.584399	0.177353	-1.140172	-0.209723	-0.069136	-0.032304	-0.974778
42133	1.334616	0.919047	9.740753	0.029101	0.015949	0.050335	-0.582651	0.177892	-1.140720	-0.208622	-0.068980	-0.032780	-0.975010
42134	1.306793	0.855423	9.737972	0.036042	0.012114	-0.008008	-0.583597	0.179323	-1.140253	-0.207461	-0.068867	-0.033604	-0.975237
42135	1.219087	0.873249	9.706259	0.035688	0.008126	-0.062828	-0.583051	0.176919	-1.141156	-0.208562	-0.068820	-0.034329	-0.974981
42136	1.140114	0.930070	9.616742	0.030529	-0.012953	-0.075339	-0.582503	0.173317	-1.139370	-0.208880	-0.069130	-0.035024	-0.974866
42137	1.198606	0.926285	9.695601	0.026828	-0.013066	-0.071830	-0.583846	0.172337	-1.138568	-0.210183	-0.069453	-0.035503	-0.974546
42138	1.125271	0.842418	9.734907	0.019657	0.013451	-0.068128	-0.584248	0.171665	-1.139812	-0.210296	-0.069203	-0.036091	-0.974517
42139	0.995821	0.883761	9.680069	0.034744	-0.012358	-0.098276	-0.583565	0.168540	-1.140331	-0.212103	-0.069516	-0.036761	-0.974078
42140	1.033524	0.923278	9.589450	-0.024180	-0.010542	-0.048064	-0.583429	0.167938	-1.138988	-0.211906	-0.069561	-0.036366	-0.974133
42141	1.220182	0.834437	9.807693	-0.002257	-0.002945	-0.059483	-0.582615	0.165922	-1.138517	-0.213001	-0.069559	-0.036298	-0.973897
42142	1.037457	0.962187	9.545945	-0.010869	0.000849	-0.072705	-0.582343	0.165065	-1.138548	-0.213317	-0.069424	-0.036240	-0.973839
42143	1.067734	0.923908	9.681973	-0.044671	0.004593	-0.019751	-0.581807	0.165623	-1.138673	-0.213692	-0.069116	-0.035326	-0.973812
42144	1.152490	0.833214	9.853770	0.015109	0.003697	-0.034618	-0.580867	0.166442	-1.138248	-0.213190	-0.069063	-0.035735	-0.973911
42145	1.069556	0.836548	9.706761	0.019671	-0.005135	-0.071770	-0.580592	0.164750	-1.138988	-0.214496	-0.069177	-0.036098	-0.973603
42146	1.004176	0.947029	9.655775	-0.011620	-0.022030	-0.082574	-0.580181	0.162167	-1.138122	-0.215055	-0.069478	-0.035939	-0.973464
42147	1.045907	0.928370	9.705342	-0.004079	-0.009196	-0.059491	-0.580991	0.162730	-1.137140	-0.216158	-0.069569	-0.035808	-0.973218
42148	0.900608	1.042260	9.695210	-0.046853	0.010358	-0.038255	-0.580050	0.162923	-1.134144	-0.215768	-0.069116	-0.035049	-0.973365
42149	1.034193	0.903878	9.678687	-0.039190	0.006480	-0.022366	-0.580727	0.164542	-1.135993	-0.216186	-0.068765	-0.034259	-0.973325
42150	0.985509	0.932139	9.790124	-0.043240	0.002496	-0.006484	-0.580864	0.165267	-1.136513	-0.215127	-0.068504	-0.033494	-0.973605
42151	1.091673	0.938909	9.682594	-0.014733	-0.000190	0.004177	-0.578982	0.166402	-1.138408	-0.214999	-0.068401	-0.033120	-0.973653
42152	1.125829	0.934678	9.727006	-0.001014	-0.018456	-0.007399	-0.579793	0.167546	-1.137952	-0.213837	-0.068727	-0.033094	-0.973887
42153	1.191126	0.931000	9.659225	0.003984	-0.044512	-0.030548	-0.579785	0.165053	-1.140624	-0.214389	-0.069547	-0.032948	-0.973712
42154	1.164281	0.945082	9.689590	-0.005379	-0.025449	-0.013654	-0.581268	0.165928	-1.140169	-0.213345	-0.069987	-0.032818	-0.973914
42155	1.195281	0.848538	9.686456	-0.013214	-0.030586	-0.024323	-0.582613	0.165392	-1.140171	-0.213791	-0.070469	-0.032389	-0.973796
42156	1.135435	0.929991	9.669560	-0.020905	-0.033816	-0.040271	-0.583418	0.164078	-1.137749	-0.213357	-0.070991	-0.031957	-0.973867
42157	1.217876	0.938777	9.737022	0.014372	-0.024434	-0.011830	-0.584227	0.164534	-1.138271	-0.213516	-0.071479	-0.032079	-0.973793
42158	1.185365	0.858068	9.676450	0.016802	-0.002544	0.002475	-0.584499	0.165508	-1.137145	-0.212039	-0.071577	-0.032465	-0.974096
42159	1.209640	0.858510	9.691636	-0.018161	0.016767	0.000715	-0.583827	0.165902	-1.136458	-0.211973	-0.071132	-0.032110	-0.974154
42160	1.181159	0.831291	9.710226	-0.010686	-0.000624	-0.012627	-0.583961	0.165650	-1.137692	-0.211004	-0.071071	-0.031976	-0.974373
42161	1.152607	0.799209	9.675889	-0.029643	0.000926	-0.010016	-0.584231	0.166075	-1.137402	-0.211174	-0.070878	-0.031342	-0.974371
42162	1.206116	0.795329	9.711263	-0.011228	0.009494	0.009534	-0.583968	0.167925	-1.137891	-0.209913	-0.070638	-0.031198	-0.974666
