# Supplementary material for: Identification of Haptic Based Guiding Using Hard Reins
Source: PLoS One. 2015 Jul 22;10(7):e0132020. doi: 10.1371/journal.pone.0132020 (PMC4511788; doi:10.1371/journal.pone.0132020)
Supplement: S9 File — (ZIP) [file pone.0132020.s009.zip › Exp2_MotionData2/Subject10/path3/T8/fc8.txt]

// Start Time: 0
// Sample rate: 25.0Hz
// Scenario: 4.9
// Firmware Version: 2.6.1
Counter	Acc_X	Acc_Y	Acc_Z	Gyr_X	Gyr_Y	Gyr_Z	Mag_X	Mag_Y	Mag_Z	Quat_w	Quat_x	Quat_y	Quat_z
48632	9.035738	-0.386751	3.407095	-0.564780	0.093163	-0.022217	-0.543945	-0.099967	-0.572630	0.503803	-0.452236	-0.334317	-0.655666
48633	9.170771	-0.455381	3.390764	-0.549702	0.024500	-0.007446	-0.541392	-0.097402	-0.576735	0.497105	-0.456767	-0.329423	-0.660099
48634	9.181526	-0.369061	3.290707	-0.543322	0.031751	-0.014475	-0.538566	-0.092862	-0.576993	0.490701	-0.460719	-0.324059	-0.664783
48635	9.217922	-0.447025	3.228698	-0.553484	0.014008	-0.039254	-0.538566	-0.092862	-0.577134	0.483377	-0.465104	-0.319420	-0.669325
48636	9.143879	-0.272632	3.212352	-0.552462	0.024621	-0.018068	-0.539985	-0.093424	-0.578122	0.476683	-0.469105	-0.313969	-0.673897
48637	9.160046	-0.315784	3.285308	-0.561707	0.017760	-0.051756	-0.542819	-0.095685	-0.579541	0.469032	-0.473317	-0.309216	-0.678503
48638	9.174406	-0.180014	3.365937	-0.547123	0.021122	-0.032127	-0.541104	-0.097247	-0.580847	0.462068	-0.477112	-0.303933	-0.682995
48639	9.214571	-0.455945	3.344797	-0.556289	0.008691	-0.048108	-0.539535	-0.098245	-0.581012	0.454361	-0.481288	-0.299216	-0.687304
48640	9.337170	-0.235226	3.204426	-0.547039	0.031988	-0.035698	-0.540382	-0.099807	-0.580313	0.447308	-0.484797	-0.293805	-0.691785
48641	9.148564	-0.093145	3.316671	-0.554117	0.062539	-0.025378	-0.539664	-0.101228	-0.580901	0.440155	-0.488214	-0.288339	-0.696256
48642	9.223690	-0.161746	3.244839	-0.545090	0.048057	-0.021635	-0.538230	-0.103211	-0.583627	0.433310	-0.491455	-0.282611	-0.700603
48643	9.259811	-0.045539	3.311158	-0.548785	0.036255	-0.009202	-0.538947	-0.101930	-0.583750	0.426190	-0.495154	-0.277223	-0.704508
48644	9.171355	-0.189178	3.443373	-0.574168	0.042646	-0.007811	-0.538228	-0.103780	-0.583208	0.419123	-0.498683	-0.270937	-0.708692
48645	9.205330	-0.141055	3.442791	-0.561408	0.042446	0.008276	-0.536956	-0.101793	-0.583764	0.412069	-0.502358	-0.265072	-0.712442
48646	9.157193	-0.199044	3.397588	-0.545104	0.027882	0.015618	-0.536670	-0.101786	-0.585893	0.405452	-0.505865	-0.259029	-0.715970
48647	9.113135	-0.295245	3.430136	-0.555991	0.040747	-0.007612	-0.536105	-0.100651	-0.586027	0.398131	-0.509302	-0.253347	-0.719665
48648	9.279409	-0.296082	3.463754	-0.538882	0.014490	-0.000141	-0.536105	-0.100649	-0.586452	0.391198	-0.512759	-0.247605	-0.723004
48649	9.171249	-0.295763	3.405898	-0.552445	0.026321	-0.007469	-0.535679	-0.100365	-0.586736	0.383761	-0.516241	-0.242023	-0.726394
48650	9.224472	-0.174982	3.447977	-0.535141	0.024213	0.018425	-0.535675	-0.101362	-0.586180	0.377101	-0.519506	-0.236016	-0.729523
48651	9.144412	-0.193540	3.491789	-0.545194	0.035407	-0.019821	-0.534832	-0.098658	-0.588143	0.369525	-0.522608	-0.230543	-0.732927
48652	9.194816	-0.198479	3.525609	-0.548730	0.040641	0.001344	-0.534691	-0.098232	-0.588139	0.362472	-0.525537	-0.224343	-0.736271
48653	9.175692	-0.130625	3.534543	-0.563204	0.069832	-0.030847	-0.532130	-0.098235	-0.589152	0.354622	-0.528071	-0.218416	-0.740053
48654	9.113358	-0.246939	3.424763	-0.563259	0.057259	-0.036100	-0.529568	-0.097948	-0.591721	0.346857	-0.530569	-0.212224	-0.743739
48655	9.062391	-0.241542	3.463436	-0.559854	0.024864	-0.042950	-0.530425	-0.096947	-0.593122	0.338594	-0.533546	-0.206731	-0.746957
48656	9.081358	-0.173504	3.539981	-0.554406	0.028444	-0.042900	-0.529006	-0.096100	-0.592699	0.330618	-0.536254	-0.200895	-0.750176
48657	9.141342	-0.197840	3.574004	-0.537969	0.035449	-0.028589	-0.529575	-0.095808	-0.594535	0.322777	-0.538833	-0.195453	-0.753175
48658	9.141987	-0.147452	3.515444	-0.556141	0.024568	-0.011032	-0.528444	-0.093963	-0.594808	0.315173	-0.541613	-0.189228	-0.755985
48659	9.102274	-0.177835	3.641497	-0.550052	-0.015084	-0.014274	-0.527733	-0.093965	-0.594955	0.307160	-0.544942	-0.183723	-0.758246
48660	9.083701	-0.260739	3.507120	-0.540048	0.000506	-0.049646	-0.527160	-0.094817	-0.595252	0.298983	-0.547719	-0.178275	-0.760810
48661	9.141455	-0.197931	3.559506	-0.561741	-0.004314	-0.002967	-0.529726	-0.093677	-0.594653	0.290994	-0.550841	-0.172351	-0.763015
48662	9.136463	-0.270497	3.545823	-0.549073	-0.000540	-0.028506	-0.530859	-0.094521	-0.596354	0.282967	-0.553640	-0.166503	-0.765303
48663	9.107350	-0.270193	3.565191	-0.545394	0.012133	-0.037394	-0.529865	-0.094528	-0.594802	0.274632	-0.556147	-0.161068	-0.767682
48664	9.155778	-0.210015	3.574121	-0.558157	0.007712	-0.039269	-0.529578	-0.095097	-0.594952	0.266303	-0.558706	-0.155115	-0.769981
48665	9.103045	-0.202704	3.530612	-0.552836	-0.016677	-0.035526	-0.529570	-0.096513	-0.596102	0.257769	-0.561547	-0.149656	-0.771896
48666	9.137506	-0.135581	3.476652	-0.533768	-0.024079	-0.022854	-0.530987	-0.098219	-0.594832	0.249809	-0.564389	-0.144029	-0.773509
48667	9.151407	-0.169142	3.535006	-0.538278	-0.027825	-0.005195	-0.531551	-0.099642	-0.593709	0.241824	-0.567267	-0.138475	-0.774954
48668	9.135096	-0.193753	3.448306	-0.556361	-0.026081	0.010504	-0.531983	-0.098506	-0.593268	0.234065	-0.570220	-0.132099	-0.776281
48669	9.152178	-0.184314	3.428845	-0.565520	-0.025825	-0.012600	-0.531695	-0.099504	-0.592147	0.225612	-0.573028	-0.126166	-0.777702
48670	9.176313	-0.189315	3.426452	-0.516473	-0.018720	-0.026220	-0.533685	-0.100216	-0.590295	0.217706	-0.575463	-0.120766	-0.779014
48671	9.224828	-0.160724	3.409153	-0.554667	-0.020251	-0.035489	-0.532967	-0.101637	-0.590741	0.208991	-0.577923	-0.115209	-0.780419
48672	9.183797	-0.160466	3.409204	-0.556406	-0.003965	-0.042695	-0.533382	-0.104767	-0.589070	0.200354	-0.580131	-0.109287	-0.781897
48673	9.089667	-0.159872	3.409324	-0.535610	-0.014799	-0.052135	-0.534802	-0.105619	-0.587933	0.191571	-0.582234	-0.104169	-0.783233
48674	9.196514	-0.039852	3.383676	-0.550918	-0.022455	0.007042	-0.534645	-0.109031	-0.587261	0.183692	-0.584676	-0.097800	-0.784122
48675	9.201259	0.095948	3.459484	-0.554615	-0.038845	0.028345	-0.535779	-0.110313	-0.585281	0.175859	-0.587238	-0.091519	-0.784761
48676	9.253493	-0.051570	3.499725	-0.560035	-0.029698	0.015831	-0.537339	-0.111588	-0.585282	0.167955	-0.589713	-0.084909	-0.785379
48677	9.099372	-0.058151	3.451674	-0.554578	-0.024222	0.003446	-0.538041	-0.114005	-0.584168	0.159723	-0.591842	-0.078856	-0.786126
48678	9.245968	0.121314	3.309314	-0.534616	-0.016935	-0.012229	-0.538173	-0.116711	-0.581927	0.151662	-0.593856	-0.072914	-0.786777
48679	9.114706	0.115617	3.425548	-0.554510	0.008513	-0.028575	-0.538860	-0.122681	-0.580283	0.142938	-0.595261	-0.067137	-0.787862
48680	9.389844	-0.036419	3.354380	-0.547206	0.006641	-0.021361	-0.537699	-0.127796	-0.580630	0.134583	-0.596795	-0.061013	-0.788670
48681	9.239985	-0.161365	3.322143	-0.546058	0.024369	0.007692	-0.536390	-0.134911	-0.577738	0.126523	-0.597815	-0.054882	-0.789682
48682	9.193292	0.114033	3.251468	-0.553575	-0.017130	0.018504	-0.537650	-0.139309	-0.578484	0.118667	-0.599656	-0.048221	-0.789940
48683	9.241200	0.215845	3.346931	-0.545563	-0.011314	-0.030075	-0.537071	-0.142015	-0.576815	0.109944	-0.601049	-0.042647	-0.790465
48684	9.188361	0.279003	3.343880	-0.538269	-0.024272	0.003703	-0.539325	-0.147413	-0.575153	0.102007	-0.602816	-0.036405	-0.790495
48685	9.139956	0.327903	3.384480	-0.538424	-0.022056	-0.042319	-0.538450	-0.152675	-0.573940	0.093135	-0.604199	-0.031130	-0.790759
48686	9.231654	0.293397	3.370243	-0.556699	-0.032642	-0.056607	-0.540705	-0.158078	-0.570718	0.083992	-0.605953	-0.025325	-0.790649
48687	9.138410	0.555101	3.381947	-0.549344	-0.033032	-0.017580	-0.542117	-0.160779	-0.569176	0.075338	-0.607371	-0.019615	-0.790594
48688	9.140593	0.327385	3.302322	-0.523948	-0.036586	-0.036748	-0.540553	-0.160642	-0.568761	0.066889	-0.609010	-0.014085	-0.790212
48689	9.280307	0.186112	3.269880	-0.582047	-0.049152	-0.010800	-0.542543	-0.161207	-0.568326	0.057915	-0.610559	-0.007808	-0.789812
48690	9.213650	0.290035	3.201146	-0.556490	-0.042292	0.014230	-0.543972	-0.159785	-0.567733	0.049857	-0.612200	-0.001142	-0.789129
48691	9.145260	0.186873	3.255553	-0.547482	-0.018296	-0.054844	-0.543127	-0.157797	-0.568002	0.040594	-0.613056	0.004070	-0.788985
48692	9.468513	0.126783	3.248541	-0.558488	-0.030749	-0.062799	-0.546533	-0.159779	-0.567712	0.031287	-0.614368	0.009844	-0.788338
48693	9.218609	0.285049	3.181862	-0.525469	0.002997	-0.028147	-0.544110	-0.161212	-0.565762	0.022697	-0.614701	0.015037	-0.788290
48694	9.151062	0.353330	3.210189	-0.545510	-0.000454	-0.035443	-0.544966	-0.160785	-0.565183	0.013967	-0.615380	0.020967	-0.787828
48695	9.247053	0.316804	3.263633	-0.560188	0.006414	-0.088723	-0.545818	-0.160923	-0.566029	0.003983	-0.615529	0.025945	-0.787677
48696	9.232888	0.360276	3.243834	-0.540275	0.012916	-0.120374	-0.544955	-0.162476	-0.569313	-0.006029	-0.615884	0.030751	-0.787213
48697	9.410255	0.340761	3.393641	-0.542343	0.011717	-0.184058	-0.542666	-0.165754	-0.567664	-0.017303	-0.615811	0.034258	-0.786958
48698	9.266602	0.389218	3.267632	-0.545579	0.049163	-0.140111	-0.540511	-0.170444	-0.568440	-0.027717	-0.615435	0.038893	-0.786740
48699	9.117660	0.622330	3.289395	-0.552907	-0.003874	-0.051409	-0.540501	-0.173150	-0.566483	-0.037021	-0.615311	0.044196	-0.786173
48700	9.055934	0.704319	3.196733	-0.549220	-0.024180	0.000071	-0.542203	-0.174281	-0.566766	-0.045209	-0.615822	0.050656	-0.784954
48701	9.118989	0.817622	3.212300	-0.571039	-0.021330	-0.003714	-0.540484	-0.176843	-0.566523	-0.053977	-0.615747	0.056812	-0.784037
48702	9.267311	0.614106	3.284453	-0.543699	-0.002420	-0.015895	-0.540487	-0.176564	-0.565102	-0.062356	-0.615799	0.062959	-0.782905
48703	9.367411	0.359942	3.325821	-0.561979	-0.011101	-0.042608	-0.541488	-0.175424	-0.565224	-0.071623	-0.615447	0.068464	-0.781926
48704	9.108117	0.631997	3.279634	-0.545572	-0.013257	-0.014111	-0.541197	-0.176702	-0.565665	-0.079963	-0.615517	0.074665	-0.780493
48705	9.165076	0.596531	3.076962	-0.556549	-0.029369	-0.018547	-0.543476	-0.176129	-0.565499	-0.088751	-0.615258	0.080384	-0.779179
48706	9.263789	0.591256	3.105888	-0.549149	-0.015123	-0.002606	-0.543183	-0.178119	-0.565381	-0.096932	-0.615192	0.086772	-0.777569
48707	9.283248	0.591013	3.086532	-0.552590	0.008194	0.011370	-0.542888	-0.180967	-0.563286	-0.105255	-0.614146	0.092700	-0.776629
48708	9.263018	0.620975	3.219135	-0.543498	0.011716	0.014986	-0.544026	-0.181110	-0.562428	-0.113113	-0.613506	0.099150	-0.775232
48709	9.282906	0.668870	3.167826	-0.552485	0.026157	0.017459	-0.542886	-0.181395	-0.562865	-0.121360	-0.612012	0.105079	-0.774385
48710	9.210636	0.720126	3.174601	-0.557962	0.020738	0.020958	-0.543022	-0.183101	-0.562457	-0.129288	-0.611049	0.111789	-0.772921
48711	9.176780	0.727666	3.186645	-0.567978	0.024507	0.007542	-0.542872	-0.184517	-0.563749	-0.137858	-0.609402	0.117801	-0.771846
48712	9.200336	0.684346	3.240261	-0.545511	-0.002431	-0.014149	-0.542871	-0.184803	-0.563327	-0.146083	-0.608771	0.123933	-0.769869
48713	9.234052	0.674496	3.245159	-0.534597	0.002975	-0.019357	-0.542728	-0.184943	-0.563897	-0.154591	-0.607455	0.129123	-0.768393
48714	9.200394	0.664904	3.223562	-0.528243	0.000222	-0.017504	-0.543015	-0.184374	-0.564030	-0.162624	-0.606710	0.134917	-0.766325
48715	9.233850	0.601930	3.236303	-0.549167	-0.004150	-0.021262	-0.542881	-0.182387	-0.563585	-0.171293	-0.605305	0.140296	-0.764579
48716	9.200600	0.679283	3.204069	-0.563804	-0.022132	-0.017779	-0.543307	-0.182238	-0.565281	-0.179655	-0.604644	0.146681	-0.761980
48717	9.207370	0.699015	3.273920	-0.550120	-0.017822	-0.003491	-0.544741	-0.179822	-0.564819	-0.187998	-0.603232	0.152297	-0.759983
48718	9.190937	0.662381	3.197021	-0.545640	-0.036862	0.007290	-0.544183	-0.176978	-0.566070	-0.195665	-0.602647	0.158736	-0.757189
48719	9.219518	0.621295	3.226440	-0.558407	-0.040324	-0.001686	-0.545044	-0.175559	-0.564914	-0.203975	-0.601381	0.164547	-0.754757
48720	9.262666	0.543682	3.227248	-0.560191	-0.036709	-0.001730	-0.546194	-0.172858	-0.564876	-0.211903	-0.600625	0.171066	-0.751720
48721	9.255323	0.517142	3.227554	-0.553798	-0.036822	0.007187	-0.548206	-0.168452	-0.563963	-0.219992	-0.599133	0.176865	-0.749241
48722	9.224257	0.500117	3.179455	-0.527366	-0.022511	0.004748	-0.548211	-0.167174	-0.563949	-0.227425	-0.598149	0.182876	-0.746359
48723	9.245646	0.442068	3.194573	-0.545501	-0.018828	0.005394	-0.548220	-0.165185	-0.564070	-0.235457	-0.596277	0.188416	-0.743984
48724	9.262485	0.437158	3.199439	-0.556370	-0.025275	0.026541	-0.549513	-0.162340	-0.564313	-0.242847	-0.594986	0.195100	-0.740914
48725	9.267673	0.354406	3.113359	-0.547324	-0.031552	0.018718	-0.549658	-0.161773	-0.563881	-0.250596	-0.593095	0.200858	-0.738307
48726	9.306064	0.383439	3.156482	-0.556367	-0.027989	0.028331	-0.550942	-0.160918	-0.563720	-0.257890	-0.591700	0.207539	-0.735059
48727	9.286907	0.354345	3.123000	-0.527136	-0.001069	0.024963	-0.550661	-0.160208	-0.563856	-0.265374	-0.589293	0.212886	-0.732796
48728	9.305935	0.339906	3.152134	-0.538051	-0.007396	0.032836	-0.550953	-0.158936	-0.561714	-0.272409	-0.587543	0.219210	-0.729749
48729	9.262735	0.325434	3.113689	-0.581523	0.017223	0.022437	-0.550510	-0.162632	-0.561331	-0.280585	-0.584440	0.225188	-0.727318
48730	9.265372	0.354330	3.098863	-0.548914	0.002654	0.022913	-0.551791	-0.162631	-0.560754	-0.287868	-0.582396	0.231461	-0.724136
48731	9.296708	0.402652	3.127281	-0.543478	0.002632	0.022987	-0.552359	-0.162628	-0.561316	-0.295458	-0.579569	0.236936	-0.721571
48732	9.274873	0.412578	3.146532	-0.528905	0.009768	0.023110	-0.553783	-0.162484	-0.560736	-0.302472	-0.577414	0.242839	-0.718424
48733	9.272125	0.354681	3.161681	-0.543667	-0.015168	-0.001688	-0.552358	-0.163344	-0.559339	-0.310265	-0.574820	0.248101	-0.715376
48734	9.291342	0.330390	3.161927	-0.541790	0.002989	-0.017700	-0.551647	-0.163059	-0.560192	-0.317912	-0.572759	0.253714	-0.711694
48735	9.258115	0.320448	3.084752	-0.558153	0.001312	-0.023194	-0.551929	-0.163628	-0.559912	-0.326184	-0.569799	0.258795	-0.708490
48736	9.296672	0.383287	3.122664	-0.547221	0.008458	-0.021326	-0.552497	-0.164197	-0.559205	-0.333895	-0.567513	0.264360	-0.704668
48737	9.277476	0.383317	3.108190	-0.547196	0.012060	-0.021351	-0.551065	-0.165900	-0.560510	-0.341993	-0.564317	0.269194	-0.701514
48738	9.272778	0.426881	3.112543	-0.539982	0.006652	-0.024768	-0.552066	-0.165193	-0.559077	-0.349580	-0.561994	0.274582	-0.697540
48739	9.253616	0.465672	3.112136	-0.552637	0.015690	-0.021432	-0.551637	-0.165476	-0.559651	-0.357680	-0.558568	0.279420	-0.694256
48740	9.262861	0.417457	3.141660	-0.561789	0.003102	-0.019698	-0.552057	-0.166894	-0.559946	-0.365335	-0.555980	0.285142	-0.690008
48741	9.267931	0.441473	3.122053	-0.552764	-0.000447	-0.030181	-0.550772	-0.168322	-0.558695	-0.373378	-0.552683	0.289955	-0.686336
48742	9.321031	0.416894	3.110173	-0.545439	0.010368	-0.033692	-0.552909	-0.168038	-0.557115	-0.380996	-0.550066	0.295186	-0.682008
48743	9.258278	0.422139	3.112616	-0.570941	-0.003981	-0.028607	-0.549920	-0.167899	-0.558414	-0.389100	-0.546526	0.300246	-0.678058
48744	9.243852	0.427033	3.107747	-0.545496	-0.004137	-0.024772	-0.550488	-0.168469	-0.557281	-0.396418	-0.543924	0.305630	-0.673491
48745	9.253264	0.393228	3.122611	-0.549239	-0.018471	-0.031808	-0.552472	-0.169878	-0.559265	-0.404140	-0.540630	0.310429	-0.669345
48746	9.316716	0.467419	3.068534	-0.556467	-0.010299	-0.033687	-0.550478	-0.170886	-0.556739	-0.411564	-0.537951	0.315851	-0.664426
48747	9.282637	0.455746	3.100125	-0.554686	-0.014802	-0.035417	-0.553323	-0.171021	-0.556860	-0.419313	-0.534451	0.320608	-0.660113
48748	9.350476	0.508444	3.092196	-0.549174	-0.004022	-0.033629	-0.551034	-0.174014	-0.555350	-0.426597	-0.531621	0.325818	-0.655162
48749	9.253802	0.504311	3.106871	-0.541987	-0.013006	-0.041472	-0.553024	-0.174579	-0.555057	-0.434196	-0.528114	0.330280	-0.650757
48750	9.302838	0.585813	3.047899	-0.542799	-0.010521	-0.015819	-0.552445	-0.177143	-0.553245	-0.441038	-0.525182	0.335586	-0.645795
48751	9.283682	0.547022	3.009692	-0.545669	-0.025650	-0.035229	-0.553006	-0.179132	-0.552837	-0.448403	-0.521645	0.340226	-0.641146
48752	9.293509	0.641370	3.032792	-0.560194	-0.021072	-0.035414	-0.553570	-0.180555	-0.551571	-0.455503	-0.518703	0.345576	-0.635643
48753	9.260066	0.634028	2.984587	-0.564801	-0.021760	-0.056701	-0.553284	-0.180985	-0.550585	-0.463252	-0.514967	0.350147	-0.630558
48754	9.375637	0.618979	3.013599	-0.543927	-0.018155	-0.066189	-0.553845	-0.182830	-0.550601	-0.470480	-0.512224	0.354874	-0.624772
48755	9.351274	0.648408	3.056802	-0.563665	0.027042	-0.072893	-0.553559	-0.182969	-0.551739	-0.478646	-0.507871	0.358745	-0.619893
48756	9.336886	0.658121	3.049463	-0.559914	0.024867	-0.033914	-0.552694	-0.185669	-0.552058	-0.485823	-0.504080	0.363520	-0.614599
48757	9.279147	0.682578	3.037184	-0.549031	0.024858	-0.039102	-0.551124	-0.186955	-0.550949	-0.493282	-0.499531	0.367516	-0.609979
48758	9.240638	0.750615	3.055809	-0.547354	0.005042	-0.040730	-0.550267	-0.187954	-0.550116	-0.500153	-0.496033	0.372191	-0.604377
48759	9.245652	0.760130	3.036364	-0.560082	-0.000358	-0.034650	-0.551112	-0.189653	-0.551120	-0.507359	-0.491533	0.376552	-0.599325
48760	9.289283	0.788797	3.026319	-0.540195	-0.014855	-0.035200	-0.551112	-0.189941	-0.549988	-0.513823	-0.488190	0.381323	-0.593505
48761	9.286981	0.803268	3.018911	-0.557455	-0.012937	-0.038951	-0.551674	-0.191358	-0.550850	-0.520833	-0.483790	0.385676	-0.588161
48762	9.303971	0.773991	2.992633	-0.549221	-0.007617	-0.033578	-0.551676	-0.191364	-0.548865	-0.527300	-0.480142	0.390417	-0.582231
48763	9.274935	0.745141	2.988161	-0.554652	-0.007628	-0.030112	-0.551392	-0.190791	-0.550562	-0.534087	-0.475534	0.394705	-0.576911
48764	9.337969	0.763913	2.961284	-0.561937	-0.009370	-0.031940	-0.549960	-0.193069	-0.549889	-0.540513	-0.471644	0.399548	-0.570753
48765	9.337874	0.763989	2.973366	-0.556418	-0.004095	-0.020408	-0.552525	-0.192790	-0.546746	-0.547095	-0.466797	0.403846	-0.565416
48766	9.289526	0.803146	3.001993	-0.552720	0.010338	-0.024883	-0.551387	-0.192217	-0.549018	-0.553382	-0.462615	0.408353	-0.559466
48767	9.308928	0.807797	2.992249	-0.545356	0.032027	-0.035540	-0.551101	-0.192498	-0.550015	-0.560188	-0.457511	0.411923	-0.554250
48768	9.323466	0.793113	2.977894	-0.518244	0.010299	-0.037742	-0.550956	-0.193068	-0.549597	-0.566173	-0.453712	0.415852	-0.548325
48769	9.333008	0.802841	2.997105	-0.536271	0.024649	-0.021230	-0.549530	-0.193924	-0.549618	-0.572545	-0.448586	0.419469	-0.543146
48770	9.246475	0.807948	2.953666	-0.545278	0.035496	-0.021417	-0.549242	-0.194780	-0.548636	-0.578680	-0.443970	0.423475	-0.537298
48771	9.260611	0.786319	2.987720	-0.558086	0.021140	-0.021481	-0.548099	-0.195628	-0.550781	-0.585076	-0.438544	0.427302	-0.531769
48772	9.323129	0.793387	3.021389	-0.548945	0.031915	-0.021428	-0.547800	-0.198319	-0.553364	-0.591079	-0.433822	0.431302	-0.525740
48773	9.286860	0.796093	3.031074	-0.552506	0.039055	-0.012674	-0.547242	-0.196053	-0.551501	-0.597338	-0.428109	0.434865	-0.520386
48774	9.274780	0.827695	3.047653	-0.536206	0.028100	-0.005339	-0.546102	-0.196048	-0.553921	-0.602894	-0.423342	0.438831	-0.514517
48775	9.255095	0.862064	3.112543	-0.557065	0.039974	-0.012735	-0.544817	-0.197188	-0.553801	-0.609055	-0.417485	0.442354	-0.508999
48776	9.245405	0.818515	3.096126	-0.545265	0.035386	-0.009922	-0.544668	-0.198317	-0.555941	-0.614662	-0.412478	0.446200	-0.502950
48777	9.259457	0.789681	3.137511	-0.538094	0.024611	-0.017736	-0.545096	-0.198032	-0.556076	-0.620431	-0.406976	0.449604	-0.497286
48778	9.288056	0.748580	3.164513	-0.545203	0.046205	-0.010876	-0.542400	-0.196332	-0.556647	-0.626006	-0.401778	0.453215	-0.491209
48779	9.235171	0.789955	3.156873	-0.539839	0.031743	-0.008960	-0.541830	-0.196043	-0.558350	-0.631618	-0.396029	0.456546	-0.485577
48780	9.254066	0.799867	3.214734	-0.547087	0.042687	-0.019725	-0.540693	-0.195472	-0.560054	-0.637123	-0.390834	0.460058	-0.479239
48781	9.287742	0.828839	3.243365	-0.557952	0.046283	-0.012788	-0.542133	-0.191346	-0.561133	-0.642896	-0.384675	0.463267	-0.473385
48782	9.248956	0.838917	3.269886	-0.530742	0.046244	-0.023093	-0.539703	-0.193620	-0.562311	-0.648193	-0.379600	0.466460	-0.467081
48783	9.123514	0.856627	3.269856	-0.554562	0.017592	-0.032066	-0.539139	-0.192194	-0.564569	-0.653701	-0.373859	0.469773	-0.460671
48784	9.167475	0.848660	3.199806	-0.549185	-0.000519	-0.023918	-0.538433	-0.190772	-0.565410	-0.658560	-0.368900	0.473644	-0.453732
48785	9.191916	0.751285	3.113864	-0.536548	-0.014936	-0.029878	-0.538151	-0.190638	-0.563142	-0.663447	-0.363610	0.477153	-0.447158
48786	9.264414	0.813789	3.132402	-0.563700	-0.006864	-0.010761	-0.539587	-0.187654	-0.562532	-0.668084	-0.358305	0.481231	-0.440112
48787	9.225574	0.756028	3.133099	-0.554461	0.014677	-0.007262	-0.538161	-0.187644	-0.566513	-0.673019	-0.352239	0.484585	-0.433763
48788	9.234274	0.732500	3.244511	-0.556152	0.028952	0.008547	-0.537747	-0.184806	-0.565919	-0.677623	-0.346452	0.488151	-0.427208
48789	9.205402	0.776247	3.253728	-0.543414	0.031560	0.012218	-0.536891	-0.185520	-0.565367	-0.682317	-0.340140	0.491230	-0.421237
48790	9.195543	0.752231	3.268509	-0.557030	0.028855	0.019147	-0.538026	-0.185507	-0.568477	-0.686684	-0.334159	0.494776	-0.414729
48791	9.181489	0.815007	3.243661	-0.557093	0.024432	0.010333	-0.536889	-0.185513	-0.567635	-0.691255	-0.327685	0.497962	-0.408440
48792	9.195972	0.776125	3.224743	-0.570621	0.025174	0.034939	-0.537320	-0.184372	-0.568470	-0.695388	-0.321312	0.501667	-0.401902
48793	9.229204	0.708484	3.264119	-0.547021	0.029694	0.021029	-0.536038	-0.184514	-0.569616	-0.699693	-0.314779	0.504676	-0.395786
48794	9.162014	0.771626	3.244171	-0.554352	0.018897	0.022775	-0.535323	-0.185656	-0.568216	-0.703598	-0.308730	0.508155	-0.389119
48795	9.219501	0.749799	3.290253	-0.547059	0.024272	0.022834	-0.534323	-0.186510	-0.568658	-0.707676	-0.302178	0.511155	-0.382890
48796	9.190257	0.730814	3.317086	-0.553339	0.035994	0.024448	-0.535176	-0.186505	-0.569502	-0.711580	-0.295927	0.514290	-0.376280
48797	9.156942	0.786401	3.282678	-0.530749	0.015130	0.028381	-0.535167	-0.188205	-0.570797	-0.715268	-0.289578	0.517233	-0.370144
48798	9.236250	0.824965	3.344972	-0.536095	0.031318	0.035314	-0.534743	-0.187638	-0.570652	-0.718793	-0.283435	0.520266	-0.363765
48799	9.194813	0.718883	3.346212	-0.545130	0.045929	0.017404	-0.534456	-0.188209	-0.570093	-0.722810	-0.276734	0.522713	-0.357401
48800	9.149067	0.728778	3.336496	-0.545167	0.031372	0.032524	-0.533604	-0.187928	-0.569813	-0.726255	-0.270425	0.525691	-0.350818
48801	9.185460	0.699304	3.298111	-0.552530	0.024372	0.013909	-0.533599	-0.189064	-0.569967	-0.729949	-0.263774	0.528381	-0.344109
48802	9.175916	0.738065	3.302525	-0.565270	0.024482	0.008454	-0.532748	-0.187920	-0.572656	-0.733434	-0.257414	0.531358	-0.336854
48803	9.127685	0.689849	3.274129	-0.547178	0.009973	0.008740	-0.533886	-0.188062	-0.572081	-0.736816	-0.250962	0.534089	-0.329955
48804	9.165983	0.694714	3.317521	-0.547312	-0.002509	-0.005333	-0.531041	-0.188070	-0.571537	-0.739848	-0.245134	0.537160	-0.322481
48805	9.177676	0.685245	3.361109	-0.549208	-0.009628	-0.014158	-0.533603	-0.187778	-0.572222	-0.743015	-0.238996	0.539968	-0.315032
48806	9.151083	0.634537	3.342378	-0.545590	-0.014155	-0.014099	-0.533028	-0.188914	-0.572664	-0.745804	-0.233306	0.543044	-0.307323
48807	9.175411	0.704534	3.351231	-0.545644	-0.014954	-0.024697	-0.534598	-0.187774	-0.572781	-0.748795	-0.227341	0.545744	-0.299642
48808	9.175320	0.670668	3.346776	-0.535731	-0.038589	-0.006747	-0.533890	-0.187642	-0.570233	-0.751066	-0.221812	0.549044	-0.291977
48809	9.175542	0.728672	3.346128	-0.523894	-0.038748	0.004900	-0.535586	-0.190197	-0.569538	-0.753365	-0.215968	0.551992	-0.284786
48810	9.175972	0.752566	3.302363	-0.558554	-0.052835	-0.013106	-0.536433	-0.192189	-0.567851	-0.755449	-0.210199	0.555496	-0.276653
48811	9.166710	0.776551	3.263443	-0.560311	-0.056646	0.010785	-0.538998	-0.191621	-0.566123	-0.757510	-0.203821	0.558820	-0.268989
48812	9.227294	0.761426	3.224865	-0.533051	-0.051282	0.002236	-0.538710	-0.193053	-0.562880	-0.759249	-0.198211	0.562107	-0.261321
48813	9.296893	0.766153	3.277884	-0.535659	-0.036960	0.014515	-0.540701	-0.192759	-0.564421	-0.761251	-0.192045	0.564894	-0.253989
48814	9.249262	0.727148	3.176887	-0.527515	-0.046012	0.014656	-0.541560	-0.191911	-0.562420	-0.762805	-0.186308	0.568009	-0.246543
48815	9.200803	0.732454	3.203475	-0.538394	-0.046031	0.021596	-0.542985	-0.191628	-0.560988	-0.764523	-0.180053	0.570857	-0.239180
48816	9.246945	0.673749	3.138821	-0.542985	-0.053147	0.014514	-0.542421	-0.190783	-0.559424	-0.765892	-0.174076	0.574041	-0.231483
48817	9.326916	0.711861	3.114142	-0.547333	-0.026148	0.023156	-0.545100	-0.190087	-0.559917	-0.767702	-0.167563	0.576508	-0.224041
48818	9.254548	0.668646	3.088139	-0.543600	-0.004422	0.008893	-0.544958	-0.190374	-0.559212	-0.769492	-0.161381	0.578810	-0.216372
48819	9.268805	0.668738	3.117118	-0.569028	-0.000664	0.005035	-0.544398	-0.188102	-0.559193	-0.771580	-0.154618	0.580792	-0.208417
48820	9.278400	0.707514	3.143254	-0.574411	0.011060	0.006675	-0.544691	-0.186110	-0.559736	-0.773481	-0.147883	0.582849	-0.200360
48821	9.246840	0.639979	3.134384	-0.549833	0.028233	-0.012620	-0.545826	-0.186672	-0.561010	-0.775743	-0.141493	0.584118	-0.192376
48822	9.263732	0.698060	3.162712	-0.534388	0.028114	-0.007121	-0.545540	-0.186955	-0.561441	-0.777610	-0.135436	0.585584	-0.184584
48823	9.220272	0.715231	3.174643	-0.556218	0.026426	-0.010902	-0.543721	-0.186230	-0.560641	-0.779696	-0.128927	0.586775	-0.176485
48824	9.217738	0.688676	3.177359	-0.561738	0.021158	-0.023323	-0.544428	-0.187079	-0.561070	-0.781438	-0.122627	0.588278	-0.168065
48825	9.220375	0.707874	3.157809	-0.545484	0.003022	-0.018594	-0.542295	-0.187087	-0.560094	-0.783077	-0.116451	0.589640	-0.159856
48826	9.239552	0.717557	3.179424	-0.539970	0.011050	-0.012383	-0.541147	-0.189075	-0.561259	-0.784439	-0.110369	0.591126	-0.151804
48827	9.237165	0.739369	3.186433	-0.552803	-0.002323	-0.021295	-0.542422	-0.190349	-0.561546	-0.785872	-0.104124	0.592453	-0.143401
48828	9.227463	0.766137	3.205480	-0.563699	0.000447	-0.023208	-0.541283	-0.190495	-0.561415	-0.787015	-0.097802	0.594019	-0.134846
48829	9.227632	0.761151	3.181370	-0.549159	0.001288	-0.023927	-0.541988	-0.191915	-0.560857	-0.788318	-0.091637	0.595131	-0.126400
48830	9.258859	0.751378	3.195937	-0.547317	-0.000625	-0.012389	-0.542704	-0.191207	-0.559709	-0.789212	-0.085423	0.596556	-0.118183
48831	9.239458	0.722482	3.193868	-0.543662	0.002974	-0.014145	-0.542124	-0.193190	-0.561720	-0.790333	-0.079228	0.597507	-0.109914
48832	9.239793	0.775546	3.176360	-0.547311	-0.000642	-0.010620	-0.542417	-0.191489	-0.560707	-0.791052	-0.072971	0.598806	-0.101704
48833	9.230271	0.746406	3.145283	-0.561794	0.002982	-0.005508	-0.542835	-0.193618	-0.560726	-0.792013	-0.066393	0.599667	-0.093312
48834	9.259110	0.777841	3.176308	-0.556353	0.010280	-0.017865	-0.541424	-0.190779	-0.561133	-0.792711	-0.060041	0.600667	-0.084876
48835	9.239598	0.734490	3.181651	-0.554460	0.021071	-0.017035	-0.541706	-0.191346	-0.561420	-0.793728	-0.053693	0.601066	-0.076373
48836	9.207952	0.674297	3.187199	-0.561771	0.002927	-0.000215	-0.541704	-0.191627	-0.562416	-0.794136	-0.047037	0.602074	-0.068132
48837	9.226945	0.630794	3.206991	-0.558135	0.002909	-0.000175	-0.540862	-0.188785	-0.563101	-0.794740	-0.040462	0.602639	-0.059804
48838	9.176455	0.652774	3.192314	-0.558084	0.011930	-0.002006	-0.540584	-0.187079	-0.563936	-0.795078	-0.033861	0.603361	-0.051574
48839	9.263149	0.620868	3.202220	-0.554471	0.002815	0.008721	-0.540167	-0.184950	-0.563633	-0.795499	-0.027245	0.603784	-0.043407
48840	9.253263	0.594451	3.219445	-0.552516	0.028079	0.003275	-0.540594	-0.184949	-0.563630	-0.795847	-0.020647	0.604113	-0.035330
48841	9.195251	0.611856	3.238660	-0.548904	0.020775	0.011313	-0.541597	-0.183095	-0.565020	-0.796315	-0.014082	0.604103	-0.027261
48842	9.238089	0.566013	3.294695	-0.552654	0.002782	0.010495	-0.541746	-0.181390	-0.565001	-0.796181	-0.007402	0.604706	-0.019287
48843	9.203971	0.539823	3.324032	-0.543571	0.006401	0.003490	-0.540617	-0.179404	-0.565131	-0.796317	-0.001037	0.604777	-0.011138
48844	9.218736	0.515259	3.275955	-0.538220	-0.011642	0.003666	-0.540054	-0.177985	-0.564978	-0.795841	0.005332	0.605474	-0.003230
48845	9.310827	0.509526	3.225148	-0.560151	-0.023978	-0.014187	-0.539773	-0.176845	-0.566245	-0.795445	0.011729	0.605888	0.005412
48846	9.166304	0.502930	3.184334	-0.545600	-0.018577	-0.022925	-0.542340	-0.175994	-0.564230	-0.794711	0.017895	0.606566	0.013827
48847	9.297056	0.542981	3.149880	-0.538373	-0.023999	-0.022773	-0.540922	-0.174860	-0.564513	-0.794151	0.023826	0.606842	0.022349
48848	9.215186	0.475461	3.092746	-0.554787	-0.023690	-0.049529	-0.541928	-0.172153	-0.566178	-0.793164	0.029816	0.607472	0.031290
48849	9.287723	0.523387	3.099363	-0.547542	-0.029185	-0.042313	-0.542356	-0.172159	-0.564190	-0.792355	0.035643	0.607688	0.040232
48850	9.244035	0.519010	3.128469	-0.552990	-0.023679	-0.051268	-0.541940	-0.169743	-0.564735	-0.791184	0.041578	0.608179	0.049167
48851	9.301594	0.460844	3.145976	-0.552976	-0.023674	-0.049505	-0.542056	-0.169335	-0.564827	-0.790256	0.047382	0.608155	0.058291
48852	9.234179	0.514471	3.150301	-0.538290	0.003296	-0.051275	-0.543196	-0.168761	-0.565663	-0.789247	0.053048	0.608095	0.067057
48853	9.267933	0.504591	3.150366	-0.541922	0.001483	-0.047762	-0.542914	-0.168626	-0.563536	-0.788468	0.058651	0.607533	0.076036
48854	9.272451	0.478143	3.177237	-0.538286	0.006951	-0.056603	-0.542344	-0.168625	-0.564534	-0.787321	0.064238	0.607286	0.084870
48855	9.315839	0.497310	3.193881	-0.556426	0.010614	-0.053289	-0.540919	-0.169052	-0.565117	-0.786457	0.069968	0.606409	0.094111
48856	9.202001	0.442591	3.218810	-0.554449	0.044987	-0.071201	-0.541494	-0.167773	-0.564815	-0.785542	0.075551	0.605413	0.103400
48857	9.219020	0.461692	3.213722	-0.547295	0.030571	-0.076321	-0.541087	-0.169171	-0.566437	-0.784712	0.080805	0.604113	0.112899
48858	9.180159	0.466982	3.247547	-0.540117	0.018850	-0.079712	-0.539669	-0.168180	-0.566579	-0.783301	0.086104	0.603426	0.122078
48859	9.207700	0.504798	3.138343	-0.549342	-0.010910	-0.070775	-0.538675	-0.167326	-0.567712	-0.781805	0.091536	0.602604	0.131419
48860	9.200512	0.572683	3.164177	-0.562046	-0.007261	-0.069171	-0.538245	-0.168325	-0.566592	-0.779883	0.097352	0.602106	0.140619
48861	9.302261	0.494156	3.077921	-0.560198	-0.013693	-0.054941	-0.537669	-0.170176	-0.565765	-0.778195	0.103131	0.601111	0.149807
48862	9.323762	0.440864	3.080904	-0.572788	-0.003882	-0.037458	-0.538228	-0.172737	-0.564087	-0.776196	0.109465	0.600317	0.158609
48863	9.229948	0.499386	3.068293	-0.538848	0.024345	0.010525	-0.539502	-0.174153	-0.564375	-0.775041	0.115559	0.598509	0.166566
48864	9.191905	0.620380	3.052495	-0.548709	0.023991	0.054652	-0.539346	-0.178143	-0.560732	-0.773562	0.122514	0.597018	0.173671
48865	9.230548	0.823760	3.146836	-0.545183	0.005818	0.070758	-0.538204	-0.178999	-0.560467	-0.772220	0.129454	0.595203	0.180696
48866	9.220747	1.090619	3.293697	-0.570926	-0.000716	0.010367	-0.539042	-0.182980	-0.558801	-0.770065	0.136290	0.594002	0.188643
48867	9.122846	1.327971	3.271847	-0.543966	-0.016630	-0.036979	-0.539873	-0.188093	-0.558423	-0.767904	0.141942	0.592682	0.197243
48868	9.227880	1.337945	3.426255	-0.557658	-0.058598	0.028597	-0.540856	-0.191507	-0.556324	-0.765007	0.148987	0.592224	0.204545
48869	9.534528	1.289848	3.387716	-0.549965	-0.068270	-0.096814	-0.542138	-0.192233	-0.550650	-0.761798	0.154151	0.591708	0.213968
48870	9.427845	1.094540	3.356207	-0.553128	-0.040133	-0.020990	-0.545676	-0.196920	-0.548403	-0.758765	0.160429	0.590982	0.221985
48871	9.066195	1.079539	3.298861	-0.538654	-0.030848	-0.063414	-0.544528	-0.199482	-0.547447	-0.756008	0.165592	0.589693	0.230854
48872	9.120162	1.143956	3.218323	-0.560706	-0.090502	-0.029666	-0.544659	-0.202619	-0.543934	-0.752150	0.172083	0.589575	0.238870
48873	9.090769	1.115396	3.259763	-0.549704	-0.083513	-0.011899	-0.547619	-0.209869	-0.540018	-0.748814	0.178196	0.588703	0.246885
48874	9.023933	1.207342	3.208078	-0.555073	-0.091052	0.027009	-0.549454	-0.214433	-0.533104	-0.745076	0.185238	0.588279	0.253922
48875	8.871464	1.204267	2.949745	-0.539648	-0.118438	0.057416	-0.553143	-0.217561	-0.529705	-0.741559	0.192123	0.587584	0.260622
48876	9.074984	1.338119	2.914147	-0.553392	-0.145564	0.078714	-0.557092	-0.226664	-0.523248	-0.737290	0.199991	0.587648	0.266602
48877	9.292255	1.448228	2.960958	-0.547593	-0.091648	0.094430	-0.560779	-0.230655	-0.516739	-0.734100	0.207202	0.586238	0.272928
48878	9.402769	1.520674	3.061497	-0.545319	-0.023364	0.115296	-0.561779	-0.230955	-0.511205	-0.731341	0.214684	0.584268	0.278714
48879	9.288442	1.485746	3.158703	-0.574089	0.030896	0.105747	-0.563190	-0.234085	-0.508674	-0.729394	0.221644	0.580732	0.285673
48880	9.299412	1.336253	3.228020	-0.566740	0.034329	0.119946	-0.563179	-0.236933	-0.506436	-0.727093	0.229128	0.577647	0.291822
48881	9.029509	1.250342	3.132678	-0.544388	0.089586	0.171116	-0.563037	-0.237220	-0.505731	-0.726199	0.235975	0.572988	0.297717
48882	9.231380	1.179463	3.210528	-0.536839	0.108923	0.222423	-0.563747	-0.237794	-0.503605	-0.725354	0.243722	0.568392	0.302310
48883	9.462157	1.147238	3.314491	-0.538319	0.155612	0.243388	-0.563607	-0.237512	-0.502894	-0.725540	0.250810	0.562332	0.307358
48884	9.933051	0.976312	3.511510	-0.540300	0.108409	0.287952	-0.562743	-0.240362	-0.500804	-0.724926	0.259304	0.557269	0.310957
48885	9.734864	0.856565	3.488946	-0.550959	0.137176	0.297327	-0.564741	-0.239228	-0.498650	-0.725027	0.267188	0.550987	0.315215
48886	8.845560	1.106457	3.129696	-0.536619	0.101058	0.289622	-0.566612	-0.234252	-0.498866	-0.724207	0.275640	0.545915	0.318627
48887	8.746123	1.090979	2.873847	-0.526160	0.047379	0.242293	-0.567344	-0.229419	-0.499093	-0.722961	0.283022	0.541280	0.322866
48888	8.843235	0.845050	2.683137	-0.534819	-0.000533	0.166405	-0.570209	-0.225155	-0.498032	-0.720116	0.290708	0.538266	0.327402
48889	9.161625	0.608044	2.595943	-0.546807	-0.015416	0.128355	-0.571378	-0.218335	-0.497667	-0.717191	0.297486	0.534968	0.333088
48890	9.370115	0.213240	2.288334	-0.566786	-0.018687	0.104263	-0.572106	-0.214644	-0.496488	-0.713413	0.305029	0.532253	0.338682
48891	9.258366	-0.049724	2.255170	-0.550340	-0.011580	0.104357	-0.574263	-0.209239	-0.496981	-0.710190	0.311534	0.528935	0.344680
48892	9.445456	-0.430584	2.222921	-0.541477	-0.075891	0.138463	-0.575422	-0.204981	-0.495226	-0.706057	0.319414	0.526876	0.349085
48893	9.753295	-0.739531	2.216291	-0.559434	-0.092738	0.219767	-0.578858	-0.200580	-0.492175	-0.702563	0.327808	0.523826	0.352922
48894	10.153773	-0.596933	2.617729	-0.553974	-0.056397	0.187841	-0.580872	-0.196040	-0.488991	-0.698751	0.336180	0.520979	0.356807
48895	9.937316	-0.313014	2.965251	-0.554768	0.129242	0.180475	-0.581474	-0.188364	-0.490323	-0.697179	0.342456	0.515008	0.362536
48896	9.144356	-0.403934	3.088155	-0.560633	0.110223	0.083918	-0.581226	-0.179261	-0.493916	-0.694160	0.348594	0.510376	0.368973
48897	8.810727	-0.527449	3.099647	-0.553961	0.038573	0.028619	-0.578396	-0.174994	-0.497579	-0.690427	0.353887	0.506588	0.376090
48898	8.940974	-0.659115	3.047777	-0.542147	-0.090854	-0.010244	-0.578276	-0.169879	-0.498235	-0.684651	0.360241	0.505418	0.382142
48899	9.028189	-0.781145	2.947527	-0.557886	-0.132007	-0.033169	-0.581706	-0.166755	-0.495339	-0.678555	0.366184	0.504255	0.388842
48900	9.201674	-0.917767	2.919821	-0.562914	-0.205704	-0.048679	-0.583721	-0.162215	-0.492156	-0.671009	0.373239	0.504635	0.394695
48901	9.342222	-0.885165	2.863688	-0.543926	-0.212870	-0.060762	-0.590981	-0.162361	-0.485862	-0.663826	0.379276	0.504728	0.400918
48902	9.438683	-0.820165	2.903933	-0.551075	-0.182027	-0.076943	-0.593253	-0.160541	-0.481367	-0.656203	0.385600	0.504955	0.407100
48903	9.265466	-0.771038	2.855285	-0.548101	-0.124089	-0.110907	-0.594532	-0.161543	-0.478247	-0.649325	0.390387	0.504070	0.414595
48904	9.010486	-0.711939	2.772804	-0.560723	-0.089461	-0.150232	-0.597093	-0.162402	-0.474265	-0.641786	0.395242	0.503431	0.422435
48905	9.106997	-0.799798	2.734990	-0.546085	-0.060449	-0.176768	-0.596801	-0.164544	-0.471454	-0.634859	0.398723	0.502087	0.431141
48906	9.194718	-0.774355	2.640343	-0.547849	-0.023903	-0.230066	-0.596210	-0.169805	-0.470380	-0.627217	0.401946	0.501203	0.440266
48907	9.503397	-0.616169	2.751725	-0.550171	0.081128	-0.283728	-0.593641	-0.174901	-0.472078	-0.620566	0.403070	0.498708	0.451356
48908	11.284473	-0.562306	3.108808	-0.545790	0.089609	-0.304606	-0.589651	-0.176038	-0.474674	-0.613209	0.404396	0.496841	0.462154
48909	11.375853	0.378036	3.603252	-0.554791	0.174006	-0.363500	-0.585916	-0.183853	-0.476771	-0.606496	0.403782	0.493585	0.474865
48910	9.721361	0.391343	2.520282	-0.547230	0.235968	-0.461388	-0.579031	-0.195789	-0.480354	-0.598845	0.402046	0.490963	0.488568
48911	8.958877	0.649074	1.996449	-0.549100	0.157481	-0.356638	-0.571315	-0.202753	-0.484742	-0.591807	0.401446	0.487663	0.500791
48912	8.673945	0.927350	2.145968	-0.561400	0.282638	-0.444275	-0.564723	-0.212406	-0.491135	-0.584363	0.399390	0.483982	0.514557
48913	8.162239	1.340402	2.345052	-0.549011	0.186130	-0.343644	-0.557840	-0.218404	-0.495021	-0.577463	0.398478	0.480009	0.526633
48914	8.667340	1.965067	2.250408	-0.562398	0.059571	-0.280026	-0.552259	-0.225231	-0.496981	-0.569324	0.400185	0.477380	0.536498
48915	9.333044	2.327304	2.482298	-0.551099	-0.021794	-0.245607	-0.548667	-0.233342	-0.495535	-0.561210	0.402302	0.474857	0.545626
48916	9.643051	2.100490	2.856565	-0.556838	0.025920	-0.138025	-0.547647	-0.238600	-0.496024	-0.554161	0.405531	0.471377	0.553401
48917	8.888194	1.815796	2.952582	-0.552650	0.024445	0.010457	-0.548338	-0.243862	-0.493947	-0.549126	0.409465	0.466136	0.559925
48918	8.946726	2.028281	2.976715	-0.531308	-0.078936	0.075074	-0.548631	-0.242161	-0.492651	-0.543556	0.415504	0.462248	0.564118
48919	9.336217	2.380908	3.341973	-0.554582	-0.125262	0.032741	-0.551952	-0.237586	-0.489091	-0.537234	0.421232	0.458365	0.569074
48920	9.278570	2.099822	3.171195	-0.535794	-0.188498	0.040387	-0.554818	-0.233324	-0.487180	-0.530115	0.428156	0.455789	0.572640
48921	9.219277	1.742495	3.175262	-0.561083	-0.216112	0.115396	-0.560260	-0.225361	-0.485777	-0.523725	0.435620	0.451997	0.575887
48922	8.857808	1.666737	3.065430	-0.546259	-0.220560	0.196021	-0.565418	-0.217976	-0.481547	-0.517890	0.444334	0.448178	0.577488
48923	8.889095	1.713153	2.789382	-0.553573	-0.247765	0.220898	-0.571580	-0.209177	-0.474883	-0.512371	0.452910	0.443777	0.579146
48924	9.256062	1.383469	2.618578	-0.526156	-0.237143	0.231810	-0.577602	-0.198946	-0.471750	-0.506859	0.461818	0.439925	0.579901
48925	9.198190	1.389118	2.304440	-0.552513	-0.114717	0.257292	-0.581622	-0.191275	-0.469085	-0.502812	0.469049	0.433768	0.582254
48926	9.749093	1.130119	2.412921	-0.551857	-0.032180	0.301099	-0.587082	-0.179625	-0.465657	-0.499549	0.476335	0.426792	0.584298
48927	10.529731	0.589557	2.949553	-0.526163	0.012750	0.306497	-0.589385	-0.173657	-0.464725	-0.497323	0.482139	0.419114	0.586987
48928	9.474753	0.257476	2.510023	-0.539296	0.168726	0.386534	-0.588852	-0.164986	-0.466907	-0.496766	0.487552	0.409361	0.589864
48929	9.373425	-0.454677	2.162873	-0.553887	0.122689	0.400705	-0.589321	-0.155037	-0.468216	-0.496201	0.493032	0.399245	0.592711
48930	9.160238	-0.872106	2.063904	-0.559554	0.118944	0.315644	-0.589778	-0.148217	-0.468423	-0.494074	0.498541	0.390338	0.595805
48931	9.562880	-1.243281	2.251166	-0.544338	-0.011716	0.214033	-0.590077	-0.144806	-0.468952	-0.490240	0.503986	0.383403	0.598886
48932	9.584231	-1.439967	2.514321	-0.560770	-0.042608	0.249382	-0.593207	-0.145380	-0.464963	-0.485952	0.510803	0.376641	0.600893
48933	9.819549	-1.270290	2.442033	-0.548527	-0.111025	0.241173	-0.597187	-0.147375	-0.460132	-0.481575	0.517625	0.370240	0.602555
48934	9.606001	-0.845699	2.483495	-0.530724	-0.149703	0.223935	-0.600594	-0.150662	-0.451775	-0.476386	0.525138	0.365051	0.603344
48935	9.240715	-0.716177	2.342377	-0.565480	-0.167187	0.179352	-0.604567	-0.154656	-0.443846	-0.470578	0.532252	0.359545	0.604972
48936	9.120625	-0.689228	2.279407	-0.547848	-0.185029	0.050493	-0.609101	-0.160498	-0.435223	-0.462751	0.538985	0.356236	0.607003
48937	9.314943	-0.694349	2.429031	-0.569478	-0.159809	0.064271	-0.613364	-0.163068	-0.428269	-0.455459	0.545105	0.351748	0.609665
48938	9.447145	-0.842628	2.428092	-0.549491	-0.136035	0.016596	-0.615065	-0.165928	-0.421480	-0.447444	0.550896	0.348251	0.612396
48939	9.331432	-0.805645	2.427834	-0.555128	-0.157499	0.000720	-0.618061	-0.164796	-0.418041	-0.439462	0.556298	0.344510	0.615401
48940	9.183181	-0.834923	2.235034	-0.554818	-0.096864	-0.030636	-0.619210	-0.162668	-0.416308	-0.430976	0.561200	0.341044	0.618873
48941	9.120779	-0.737839	2.236451	-0.542197	-0.060059	-0.121833	-0.621211	-0.160822	-0.414855	-0.422203	0.564333	0.337887	0.623783
48942	9.810674	-0.863094	2.227259	-0.549454	-0.027013	-0.176843	-0.620510	-0.158267	-0.414834	-0.412331	0.567190	0.335442	0.629093
48943	10.204422	-0.769351	2.539839	-0.549409	0.023063	-0.230150	-0.618948	-0.157414	-0.416113	-0.402578	0.568474	0.332609	0.635719
48944	10.517407	-0.443410	2.796771	-0.544000	0.041218	-0.243375	-0.616963	-0.154846	-0.420922	-0.392267	0.569819	0.330322	0.642122
48945	9.941072	-0.374251	2.453619	-0.560320	0.034937	-0.243620	-0.615688	-0.152700	-0.426298	-0.382186	0.570780	0.327276	0.648872
48946	9.790120	-0.516747	1.933434	-0.544086	-0.008490	-0.232572	-0.612139	-0.150285	-0.428852	-0.371569	0.572674	0.325136	0.654422
48947	9.348286	-0.236986	1.776244	-0.516395	0.066166	-0.237177	-0.611299	-0.146294	-0.433637	-0.362159	0.572798	0.322253	0.660981
48948	9.020181	-0.089570	1.828202	-0.556390	0.077344	-0.260765	-0.609335	-0.138752	-0.439103	-0.351478	0.573305	0.319530	0.667597
48949	9.109636	-0.138745	1.785133	-0.536728	0.012211	-0.240658	-0.607352	-0.135898	-0.444193	-0.341332	0.574136	0.316685	0.673476
48950	9.421947	-0.017845	1.720535	-0.553202	-0.025862	-0.201611	-0.607081	-0.132341	-0.446142	-0.330719	0.576208	0.313936	0.678272
48951	9.537686	0.506130	1.366548	-0.557161	-0.085455	-0.179952	-0.605390	-0.127931	-0.449512	-0.320430	0.578757	0.310685	0.682525
48952	9.854258	0.962497	1.225704	-0.535637	-0.128889	-0.163380	-0.606392	-0.126650	-0.449490	-0.309805	0.582198	0.308311	0.685573
48953	10.032847	0.883804	1.190094	-0.546620	-0.135889	-0.178476	-0.607528	-0.127941	-0.444958	-0.299221	0.585256	0.305454	0.688941
48954	10.097108	0.866681	1.608264	-0.547224	-0.089276	-0.153124	-0.609506	-0.131637	-0.442713	-0.288759	0.588127	0.302471	0.692269
48955	9.689872	0.730052	1.767411	-0.564518	0.016494	-0.091275	-0.608069	-0.134766	-0.442615	-0.280003	0.589576	0.297378	0.696825
48956	9.080902	0.710252	1.853026	-0.541353	0.077391	-0.071163	-0.607193	-0.139593	-0.443949	-0.271679	0.590455	0.292480	0.701433
48957	9.070549	0.783611	1.977883	-0.519594	0.038831	-0.003437	-0.606334	-0.141161	-0.442838	-0.264754	0.591741	0.286777	0.705341
48958	9.284736	0.836098	2.083339	-0.546947	0.035510	-0.017846	-0.606176	-0.144570	-0.443159	-0.256812	0.593430	0.281332	0.709042
48959	9.825843	0.923957	2.376454	-0.534468	0.007527	-0.012112	-0.606731	-0.147979	-0.442624	-0.249359	0.595069	0.275622	0.712563
48960	9.967941	1.109979	2.504683	-0.547281	-0.004194	-0.002412	-0.606434	-0.150966	-0.441807	-0.241358	0.597286	0.270126	0.715561
48961	9.503136	1.092697	2.365337	-0.552635	0.006634	-0.007055	-0.607278	-0.153671	-0.439277	-0.233699	0.598923	0.264044	0.718997
48962	9.301707	0.964419	2.135048	-0.556416	-0.067902	0.064968	-0.609828	-0.156223	-0.439000	-0.226174	0.602331	0.257844	0.720805
48963	9.286099	0.936812	1.956552	-0.531644	-0.074098	0.139607	-0.611113	-0.156237	-0.433886	-0.220404	0.605679	0.250628	0.722330
48964	9.427842	1.060568	1.790655	-0.527576	-0.018477	0.166789	-0.611685	-0.155813	-0.432742	-0.214901	0.608647	0.243344	0.723982
48965	9.516693	1.084616	1.860348	-0.546034	0.067827	0.197908	-0.615107	-0.154536	-0.430008	-0.210446	0.610182	0.234565	0.726890
48966	9.507912	1.129552	2.079765	-0.545585	0.147089	0.199189	-0.615122	-0.151126	-0.430114	-0.205944	0.610862	0.225868	0.730355
48967	10.204005	1.184500	2.290878	-0.543960	0.138325	0.179939	-0.613423	-0.148850	-0.432372	-0.201526	0.611150	0.217009	0.734023
48968	10.545012	0.647477	2.564652	-0.554799	0.160283	0.149588	-0.611868	-0.146148	-0.434482	-0.196199	0.611325	0.208680	0.737727
48969	9.870728	0.264556	2.494915	-0.535497	0.276360	0.244458	-0.609894	-0.140734	-0.440679	-0.193382	0.609668	0.198553	0.742621
48970	9.096640	0.070102	2.314463	-0.560663	0.312557	0.229612	-0.606235	-0.130063	-0.448535	-0.189745	0.607796	0.188505	0.747694
48971	8.789303	-0.150345	2.312501	-0.554994	0.202739	0.210800	-0.605420	-0.119956	-0.455666	-0.185882	0.607031	0.178703	0.751683
48972	9.140770	-0.549417	2.239155	-0.541413	0.064399	0.162293	-0.604592	-0.113414	-0.458581	-0.180517	0.608421	0.170644	0.753736
48973	9.432580	-0.740168	2.178062	-0.547956	0.039392	0.144716	-0.604603	-0.110855	-0.458979	-0.175157	0.609748	0.162285	0.755772
48974	9.421008	-0.885956	2.044377	-0.548013	0.019520	0.150130	-0.605472	-0.107160	-0.459075	-0.169346	0.611678	0.154397	0.757188
48975	9.041031	-0.998607	1.814153	-0.555429	-0.033017	0.180363	-0.607894	-0.106588	-0.458483	-0.164206	0.614147	0.145670	0.758050
48976	9.498958	-1.078547	1.860347	-0.546858	-0.092105	0.140214	-0.609312	-0.108876	-0.452824	-0.157892	0.617617	0.138260	0.757960
48977	10.017401	-1.241918	2.153880	-0.539220	-0.054754	0.194993	-0.612449	-0.108031	-0.448537	-0.153110	0.620304	0.129608	0.758276
48978	10.083261	-1.042151	2.470549	-0.551670	0.015796	0.171437	-0.613022	-0.107466	-0.446967	-0.147466	0.622118	0.121378	0.759269
48979	9.677348	-0.699834	2.689595	-0.555374	0.052407	0.105656	-0.612177	-0.105480	-0.446952	-0.141396	0.622889	0.113218	0.761051
48980	9.194241	-0.720714	2.729140	-0.540983	0.052713	0.057949	-0.613599	-0.105330	-0.448216	-0.134223	0.623722	0.106429	0.762646
48981	9.088213	-0.957686	2.591784	-0.541529	-0.009727	-0.010731	-0.613435	-0.107610	-0.447888	-0.126412	0.625023	0.100054	0.763777
48982	9.061777	-0.977006	2.567869	-0.560196	-0.081536	-0.030862	-0.615429	-0.107181	-0.447300	-0.117342	0.627639	0.094404	0.763799
48983	9.257196	-1.043630	2.546602	-0.540312	-0.084989	-0.055346	-0.615293	-0.106049	-0.445871	-0.108717	0.629871	0.088749	0.763916
48984	9.290755	-1.099415	2.549596	-0.539462	-0.095803	-0.055270	-0.617149	-0.105343	-0.443296	-0.099485	0.632470	0.083730	0.763592
48985	9.254478	-1.118522	2.549858	-0.544038	-0.078273	-0.098788	-0.618291	-0.104779	-0.441296	-0.090170	0.634398	0.078507	0.763705
48986	9.454846	-1.122326	2.544781	-0.547705	-0.066279	-0.127162	-0.622289	-0.104198	-0.440904	-0.079764	0.636297	0.074194	0.763714
48987	9.335847	-1.135052	2.322759	-0.553116	-0.040597	-0.175169	-0.620583	-0.103627	-0.442896	-0.069238	0.637401	0.069686	0.764244
48988	9.544297	-1.151624	2.201837	-0.538373	-0.000866	-0.189349	-0.620866	-0.104055	-0.442048	-0.058077	0.638033	0.066189	0.764957
48989	9.465562	-1.149917	2.395248	-0.535047	0.116473	-0.216595	-0.618438	-0.105180	-0.447325	-0.047377	0.636502	0.062233	0.767299
48990	9.638132	-1.033663	2.606377	-0.561628	0.231881	-0.210497	-0.613883	-0.105039	-0.450054	-0.035879	0.633381	0.058379	0.770801
48991	10.663943	-0.281823	3.273250	-0.556785	0.216409	-0.280842	-0.609311	-0.108006	-0.458061	-0.024040	0.630062	0.054748	0.774240
48992	10.409412	0.140564	3.307542	-0.545780	0.265350	-0.319938	-0.603598	-0.111402	-0.466082	-0.011075	0.626066	0.052482	0.777923
48993	9.469807	-0.170038	2.940116	-0.552059	0.248055	-0.309504	-0.598029	-0.114656	-0.474100	0.001124	0.621986	0.049224	0.781479
48994	8.752261	-0.370530	2.624328	-0.524935	0.161469	-0.223003	-0.592465	-0.116633	-0.481396	0.012425	0.619489	0.046053	0.783555
48995	8.572087	-0.207643	2.593752	-0.530891	0.073966	-0.209280	-0.588627	-0.114921	-0.486371	0.022947	0.618059	0.041808	0.784684
48996	8.909059	-0.077625	2.466189	-0.566118	-0.049414	-0.191149	-0.586920	-0.114637	-0.487516	0.034436	0.618712	0.037501	0.783966
48997	9.631830	0.139960	2.428962	-0.531896	-0.101973	-0.164594	-0.588346	-0.114357	-0.485375	0.044389	0.619946	0.032566	0.782711
48998	9.667800	0.496865	2.318619	-0.564303	-0.049545	-0.162593	-0.588892	-0.115787	-0.484189	0.055400	0.620455	0.027933	0.781784
48999	9.089153	0.740510	2.046019	-0.542278	-0.013594	-0.169708	-0.589166	-0.118202	-0.484213	0.065498	0.620172	0.022984	0.781389
49000	9.205968	0.952340	2.024166	-0.553594	-0.089426	-0.144552	-0.589586	-0.119765	-0.483942	0.076092	0.621162	0.018226	0.779766
49001	9.634447	1.154201	2.267829	-0.548510	-0.097808	-0.210687	-0.590295	-0.120906	-0.481963	0.086942	0.622045	0.013594	0.778021
49002	10.159698	0.872343	2.560260	-0.551145	-0.057757	-0.249831	-0.590861	-0.121618	-0.481116	0.099111	0.622335	0.010234	0.776383
49003	10.033634	0.555433	2.791104	-0.527587	0.018574	-0.141281	-0.589734	-0.123319	-0.480496	0.108566	0.621308	0.005275	0.775991
49004	9.364470	0.455892	2.819693	-0.545161	0.061034	-0.055204	-0.587578	-0.127862	-0.482830	0.117593	0.619643	-0.000174	0.776025
49005	8.736003	0.732616	2.761865	-0.554281	0.040020	-0.025194	-0.586573	-0.129852	-0.483000	0.125544	0.618101	-0.006956	0.775977
49006	8.824905	0.934076	2.600005	-0.557052	-0.082865	-0.081037	-0.588812	-0.138658	-0.481942	0.135073	0.618514	-0.012631	0.773974
49007	9.216384	1.076682	2.607555	-0.565623	-0.162414	-0.041626	-0.589790	-0.143498	-0.478015	0.143361	0.619943	-0.019893	0.771182
49008	9.496976	1.108356	2.543996	-0.546745	-0.187599	-0.051802	-0.592616	-0.149051	-0.471955	0.152239	0.621848	-0.026054	0.767757
49009	9.609092	1.150495	2.422565	-0.567954	-0.118502	-0.006449	-0.595424	-0.155044	-0.466400	0.160010	0.622438	-0.033626	0.765400
49010	9.425364	1.098557	2.435473	-0.549223	-0.069736	0.067735	-0.599246	-0.160591	-0.461891	0.167115	0.622314	-0.040940	0.763624
49011	9.253982	1.080257	2.428657	-0.557739	-0.019936	0.141602	-0.600374	-0.163727	-0.458228	0.172541	0.621198	-0.049852	0.762796
49012	9.233007	1.009002	2.608306	-0.549132	0.017258	0.206916	-0.601796	-0.164588	-0.454680	0.177562	0.619496	-0.058592	0.762406
49013	9.268808	1.149713	2.727516	-0.553477	0.055102	0.209306	-0.603358	-0.165294	-0.454817	0.181966	0.617053	-0.067986	0.762569
49014	9.374469	1.028262	2.738396	-0.548556	0.087064	0.259597	-0.603355	-0.166437	-0.452844	0.186225	0.614091	-0.077105	0.763065
49015	9.553394	0.992934	2.680554	-0.538136	0.123446	0.317916	-0.604205	-0.167289	-0.452279	0.188868	0.610366	-0.087312	0.764303
49016	10.861716	0.552063	3.070373	-0.530057	0.086106	0.371511	-0.606761	-0.168993	-0.450859	0.191139	0.607167	-0.097509	0.765053
49017	10.536083	0.231038	3.200053	-0.532192	0.178011	0.365500	-0.607906	-0.167860	-0.448852	0.193054	0.602394	-0.107974	0.766937
49018	9.334139	0.481994	2.696216	-0.557206	0.230251	0.367351	-0.606203	-0.166007	-0.452108	0.195958	0.596736	-0.117959	0.769150
49019	8.499640	0.467856	2.301174	-0.544945	0.160176	0.329731	-0.606496	-0.163436	-0.455766	0.198499	0.592120	-0.128217	0.770423
49020	8.454198	0.174377	2.108751	-0.551324	0.043837	0.243649	-0.609222	-0.161426	-0.455082	0.202725	0.589519	-0.137352	0.769743
49021	9.350973	-0.053451	2.139092	-0.548528	-0.049077	0.166557	-0.610361	-0.161426	-0.454364	0.207232	0.588440	-0.146537	0.767672
49022	9.804171	-0.206171	2.137774	-0.561107	-0.023677	0.159250	-0.612929	-0.160579	-0.451074	0.212645	0.586951	-0.155069	0.765653
49023	9.509147	-0.441439	2.097296	-0.530093	-0.003917	0.145249	-0.613794	-0.158599	-0.447643	0.217348	0.585239	-0.163505	0.763886
49024	9.104604	-0.592379	1.903781	-0.546847	-0.073116	0.129461	-0.615224	-0.157036	-0.446906	0.222840	0.584546	-0.171652	0.761041
49025	9.290833	-0.901754	1.706410	-0.554646	-0.156598	0.101582	-0.619223	-0.154341	-0.442876	0.227914	0.585118	-0.180606	0.757016
49026	9.972477	-0.907350	1.884385	-0.545894	-0.188793	0.079012	-0.621787	-0.154638	-0.437330	0.233703	0.586237	-0.188626	0.752416
49027	10.048048	-0.850725	2.125308	-0.554386	-0.091571	0.092481	-0.625783	-0.152654	-0.433023	0.239087	0.585762	-0.197130	0.748906
49028	9.969859	-0.730669	2.305315	-0.559699	-0.062741	0.094002	-0.628349	-0.151944	-0.431152	0.245238	0.584740	-0.204896	0.745624
49029	9.578674	-0.604412	2.389009	-0.563477	-0.055092	0.042534	-0.630210	-0.149964	-0.427289	0.251568	0.583767	-0.212720	0.742078
49030	9.256285	-0.559570	2.277778	-0.549407	-0.099663	-0.020777	-0.630923	-0.149532	-0.428413	0.259091	0.583699	-0.219131	0.737664
49031	9.198814	-0.646852	2.177334	-0.557721	-0.111986	-0.049125	-0.632072	-0.147405	-0.426396	0.266417	0.583869	-0.226016	0.732828
49032	9.376674	-0.739498	2.228877	-0.556954	-0.111589	-0.091559	-0.634073	-0.145126	-0.426923	0.274948	0.584117	-0.231716	0.727681
49033	9.476938	-0.768331	2.357143	-0.549565	-0.086358	-0.095155	-0.635926	-0.144993	-0.423079	0.282908	0.584026	-0.237729	0.722746
49034	9.420943	-0.845167	2.382241	-0.564903	-0.053570	-0.127405	-0.634798	-0.142578	-0.423913	0.292249	0.583413	-0.242737	0.717843
49035	9.399055	-0.878836	2.387479	-0.557756	-0.056931	-0.158273	-0.634806	-0.140586	-0.424885	0.301278	0.583000	-0.247891	0.712666
49036	9.505707	-0.967152	2.286826	-0.554970	-0.031373	-0.194652	-0.635951	-0.138300	-0.428113	0.311491	0.582305	-0.251768	0.707465
49037	9.439675	-1.137688	2.006080	-0.547607	0.007009	-0.258517	-0.633957	-0.138296	-0.430680	0.322043	0.581385	-0.255149	0.702267
49038	9.622160	-1.145348	2.124333	-0.559748	0.106210	-0.261007	-0.631243	-0.140425	-0.432993	0.333848	0.578882	-0.257360	0.698002
49039	9.652959	-1.050527	2.244061	-0.560847	0.228746	-0.260875	-0.627244	-0.142542	-0.439853	0.345600	0.574597	-0.259376	0.695071
49040	10.752704	-0.521478	2.918155	-0.532004	0.248838	-0.291363	-0.620676	-0.146655	-0.446470	0.358124	0.570258	-0.259805	0.692138
49041	9.950273	0.324269	2.846960	-0.552744	0.316003	-0.341610	-0.613804	-0.154595	-0.455683	0.371253	0.565011	-0.260046	0.689427
49042	9.227014	0.770362	2.335472	-0.541402	0.252242	-0.375653	-0.605511	-0.162831	-0.462641	0.384917	0.560765	-0.259534	0.685583
49043	9.377081	0.693917	2.244295	-0.553107	0.121744	-0.382925	-0.602062	-0.169927	-0.466855	0.397488	0.558178	-0.260649	0.680076
49044	9.115698	0.606442	2.293952	-0.558601	0.127397	-0.411400	-0.594915	-0.176461	-0.472085	0.411016	0.555466	-0.260822	0.674163
49045	9.261677	0.752468	2.214797	-0.549758	0.045543	-0.328470	-0.590632	-0.179301	-0.475409	0.422273	0.553445	-0.262998	0.667994
49046	9.121115	1.234317	2.209608	-0.553608	0.020312	-0.325673	-0.586196	-0.184123	-0.480600	0.433869	0.551561	-0.264839	0.661361
49047	9.157960	1.490548	2.250197	-0.577548	0.013858	-0.394876	-0.583487	-0.184974	-0.483040	0.446010	0.549894	-0.266785	0.653848
49048	9.311941	1.572486	2.350589	-0.555671	-0.008495	-0.321916	-0.579183	-0.187834	-0.487014	0.457260	0.548139	-0.268842	0.646669
49049	9.687387	1.634017	2.518560	-0.547006	-0.036813	-0.378180	-0.577466	-0.189823	-0.488183	0.468417	0.547129	-0.270894	0.638633
49050	9.595134	1.828980	2.680834	-0.548711	-0.039098	-0.325110	-0.576029	-0.192520	-0.489924	0.479296	0.545645	-0.272999	0.630888
49051	9.689641	1.670018	2.866140	-0.555702	-0.016027	-0.282880	-0.575590	-0.194930	-0.491939	0.489306	0.543580	-0.275867	0.623697
49052	9.240345	1.595571	2.877239	-0.561393	0.033499	-0.184274	-0.572889	-0.194366	-0.492521	0.498798	0.540114	-0.278865	0.617829
49053	8.989300	1.529299	2.849315	-0.542340	-0.010466	-0.118376	-0.570604	-0.195642	-0.494964	0.506533	0.537033	-0.283198	0.612224
49054	8.888765	1.660173	2.804491	-0.550621	-0.043149	-0.087311	-0.572737	-0.195776	-0.495799	0.514155	0.533941	-0.287805	0.606400
49055	9.107043	1.895532	2.782240	-0.553859	-0.140752	-0.048635	-0.572168	-0.195922	-0.495238	0.520319	0.531792	-0.294260	0.599897
49056	9.343103	2.033089	2.599146	-0.541182	-0.157159	-0.029733	-0.575584	-0.196640	-0.490397	0.526356	0.529717	-0.300469	0.593353
49057	9.212293	1.964471	2.317349	-0.551214	-0.171495	-0.034208	-0.578716	-0.197213	-0.486691	0.532020	0.527759	-0.307268	0.586525
49058	9.344599	1.923257	2.044560	-0.539179	-0.155535	-0.009361	-0.582132	-0.197354	-0.484822	0.537677	0.525438	-0.313574	0.580077
49059	9.343137	1.728072	2.138570	-0.538356	-0.047824	0.033305	-0.584696	-0.197069	-0.483097	0.543069	0.521658	-0.319525	0.575198
49060	9.621716	1.700773	2.305245	-0.548761	-0.004307	0.110809	-0.585561	-0.194509	-0.483347	0.548278	0.516612	-0.325499	0.571449
49061	9.558097	1.745511	2.437742	-0.544563	0.068249	0.153747	-0.586138	-0.192805	-0.482757	0.553000	0.510563	-0.331433	0.568919
49062	9.555249	1.355080	2.616096	-0.562337	0.098479	0.204603	-0.586719	-0.190250	-0.481591	0.557837	0.503473	-0.337326	0.567048
49063	9.549049	1.099245	2.669707	-0.545201	0.154955	0.324731	-0.586305	-0.186688	-0.484676	0.561094	0.495162	-0.343958	0.567169
49064	9.342072	1.264930	2.672968	-0.550719	0.166089	0.290076	-0.585468	-0.182710	-0.485208	0.565169	0.486745	-0.349751	0.566866
49065	9.366866	1.402431	2.654484	-0.544641	0.133802	0.271791	-0.585045	-0.181279	-0.488600	0.568754	0.478927	-0.356006	0.566046
49066	9.310930	1.267361	2.643984	-0.558664	0.099289	0.209002	-0.586330	-0.179706	-0.490842	0.573223	0.471642	-0.361787	0.563985
49067	9.413649	1.032410	2.668217	-0.544127	0.098377	0.202974	-0.585481	-0.178713	-0.491122	0.577216	0.464623	-0.367698	0.561912
49068	9.422092	0.887872	2.754399	-0.545083	0.085703	0.209213	-0.585772	-0.177006	-0.491527	0.581335	0.457548	-0.373407	0.559702
49069	9.402137	0.718815	2.756312	-0.553526	0.033412	0.216486	-0.588064	-0.173736	-0.490482	0.584663	0.450953	-0.380224	0.556992
49070	9.315131	0.629757	2.728424	-0.551961	-0.024490	0.240718	-0.589788	-0.170181	-0.490289	0.587539	0.444695	-0.387500	0.553975
49071	9.233918	0.464643	2.541866	-0.552216	-0.069469	0.230356	-0.593664	-0.166464	-0.489003	0.589782	0.439061	-0.395553	0.550382
49072	9.027111	0.290781	2.360424	-0.539971	-0.165187	0.245186	-0.597954	-0.161919	-0.485802	0.591266	0.434362	-0.404304	0.546143
49073	9.298594	0.149944	2.144142	-0.538542	-0.239090	0.251012	-0.603239	-0.158663	-0.478778	0.591651	0.430493	-0.414305	0.541273
49074	9.684996	0.069743	2.076856	-0.576405	-0.222219	0.302731	-0.609527	-0.153271	-0.472575	0.592208	0.425399	-0.424509	0.536765
49075	9.774479	0.170855	2.102190	-0.541419	-0.128451	0.278709	-0.615676	-0.147307	-0.467501	0.593075	0.419983	-0.433371	0.532978
49076	9.655527	0.162548	2.184622	-0.537618	-0.084047	0.248364	-0.619824	-0.140075	-0.464632	0.594918	0.414233	-0.440956	0.529189
49077	9.519302	0.076988	2.280005	-0.559398	-0.077595	0.240949	-0.622699	-0.133965	-0.462843	0.596645	0.408306	-0.448987	0.525083
49078	9.547807	-0.111922	2.248244	-0.538445	-0.074110	0.242925	-0.624714	-0.128993	-0.461072	0.598510	0.402401	-0.456317	0.521184
49079	9.643885	-0.332768	2.202249	-0.570355	-0.089093	0.223176	-0.628441	-0.123312	-0.457863	0.600270	0.396536	-0.464350	0.516540
49080	9.639033	-0.398175	2.173986	-0.534061	-0.070798	0.173940	-0.628886	-0.119621	-0.456544	0.602718	0.391203	-0.470945	0.511763
49081	9.557240	-0.494850	2.093011	-0.548470	-0.049003	0.161227	-0.632175	-0.116211	-0.454213	0.605191	0.385683	-0.477676	0.506773
49082	9.552300	-0.596635	2.060305	-0.528565	-0.044277	0.124274	-0.636317	-0.114635	-0.453381	0.608231	0.380543	-0.483415	0.501549
49083	9.538025	-0.591863	2.036106	-0.537699	-0.041338	0.102916	-0.635621	-0.111663	-0.450520	0.611163	0.375560	-0.489397	0.495907
49084	9.596025	-0.587440	2.028729	-0.542302	-0.037479	0.078082	-0.636626	-0.110105	-0.448510	0.614714	0.370564	-0.494744	0.489936
49085	9.663259	-0.585159	2.074528	-0.539669	-0.033600	0.047138	-0.639480	-0.108110	-0.448183	0.618169	0.365957	-0.500129	0.483543
49086	9.636642	-0.563119	2.093650	-0.556106	-0.025970	0.008856	-0.637912	-0.108968	-0.447637	0.622480	0.361294	-0.504852	0.476559
49087	9.630708	-0.447766	1.981209	-0.545429	-0.043728	-0.024507	-0.638192	-0.110106	-0.447080	0.626436	0.357359	-0.509779	0.469039
49088	9.539123	-0.442445	1.966773	-0.531958	-0.056191	-0.049060	-0.639904	-0.109543	-0.444225	0.630678	0.353796	-0.514121	0.461252
49089	9.568650	-0.472179	1.880069	-0.529091	-0.043714	-0.034943	-0.642889	-0.110679	-0.442370	0.634489	0.350100	-0.518695	0.453662
49090	9.621858	-0.404720	1.898577	-0.554392	-0.031164	-0.014066	-0.641600	-0.112383	-0.443391	0.638689	0.345590	-0.523055	0.446158
49091	9.626237	-0.438327	1.940028	-0.545251	-0.033205	0.007280	-0.643311	-0.111960	-0.441246	0.642213	0.341082	-0.527810	0.438910
49092	9.638077	-0.399429	1.987909	-0.537763	-0.015565	0.045303	-0.644736	-0.111677	-0.439956	0.645803	0.335954	-0.532115	0.432351
49093	9.551281	-0.389260	1.980662	-0.545041	-0.000843	0.014149	-0.645456	-0.109686	-0.440071	0.649484	0.331025	-0.536375	0.425317
49094	9.538876	-0.388909	2.024173	-0.552274	0.003662	0.017571	-0.644322	-0.108696	-0.439502	0.653481	0.325772	-0.540256	0.418281
49095	9.625669	-0.355438	2.052682	-0.537830	-0.000773	0.003634	-0.643477	-0.106852	-0.439206	0.657083	0.320978	-0.544254	0.411100
49096	9.582229	-0.423049	2.019663	-0.534158	0.007392	-0.005236	-0.644621	-0.104993	-0.442296	0.661056	0.316114	-0.547673	0.403895
49097	9.618226	-0.437657	2.039110	-0.548689	0.012034	-0.012507	-0.644622	-0.104709	-0.442293	0.664876	0.311175	-0.551354	0.396382
49098	9.572452	-0.420465	2.036563	-0.546940	0.003043	-0.015977	-0.644919	-0.101867	-0.442403	0.668826	0.306231	-0.554748	0.388779
49099	9.587019	-0.432747	2.019765	-0.543343	0.001306	-0.024768	-0.644635	-0.102013	-0.441272	0.672462	0.301509	-0.558315	0.381014
49100	9.514766	-0.500297	1.967451	-0.548789	-0.011452	-0.007082	-0.645205	-0.101728	-0.441123	0.676048	0.296487	-0.561848	0.373338
49101	9.510220	-0.495647	1.933573	-0.537914	-0.026080	0.010829	-0.647196	-0.101864	-0.441534	0.678944	0.291572	-0.565823	0.365876
49102	9.647247	-0.471827	2.015287	-0.552408	-0.018837	0.015950	-0.646068	-0.099450	-0.442084	0.682153	0.286238	-0.569495	0.358344
49103	9.666653	-0.515666	1.981919	-0.541382	0.003702	0.008864	-0.645789	-0.098605	-0.440093	0.685291	0.281010	-0.572944	0.350919
49104	9.542828	-0.499748	2.083402	-0.532422	-0.017130	0.014376	-0.646926	-0.098601	-0.440651	0.688274	0.275895	-0.576323	0.343530
49105	9.579480	-0.471249	2.039537	-0.557989	-0.031288	0.000023	-0.649205	-0.098458	-0.439214	0.691034	0.270709	-0.580177	0.335534
49106	9.587169	-0.432869	2.000433	-0.541670	-0.028531	-0.013949	-0.649491	-0.098031	-0.439207	0.693981	0.265818	-0.583498	0.327509
49107	9.395081	-0.485798	1.846622	-0.539834	-0.033080	-0.012169	-0.650340	-0.099455	-0.437514	0.696566	0.260965	-0.587048	0.319483
49108	9.655112	-0.554808	1.895375	-0.532699	-0.060230	0.000508	-0.650058	-0.099034	-0.436235	0.698852	0.256178	-0.590702	0.311528
49109	9.650845	-0.487350	1.855963	-0.559881	-0.054795	0.011667	-0.651203	-0.097755	-0.435646	0.700994	0.250832	-0.594662	0.303427
49110	9.670059	-0.547920	1.837297	-0.538070	-0.049371	0.000376	-0.651923	-0.095065	-0.433412	0.703284	0.245854	-0.598072	0.295393
49111	9.380836	-0.577940	1.770355	-0.543237	0.003056	-0.019529	-0.653350	-0.094211	-0.432824	0.706078	0.240700	-0.600820	0.287285
49112	9.364950	-0.964604	1.765026	-0.535883	0.002939	-0.012417	-0.653919	-0.093918	-0.435086	0.708910	0.235547	-0.603291	0.279292
49113	9.672604	-1.130364	1.851043	-0.556057	-0.046798	0.021306	-0.654081	-0.089802	-0.433481	0.710787	0.229907	-0.606875	0.271345
49114	10.005539	-1.020832	1.921872	-0.541532	-0.033183	0.007317	-0.654370	-0.088952	-0.432619	0.712945	0.224594	-0.609855	0.263331
49115	9.856112	-0.830963	1.985201	-0.552241	0.021205	-0.024999	-0.656366	-0.087808	-0.433584	0.715733	0.219127	-0.612095	0.255047
49116	9.648791	-0.725608	2.003635	-0.537707	0.048563	-0.071028	-0.653814	-0.085828	-0.432590	0.719120	0.214353	-0.613410	0.246266
49117	9.489581	-0.751341	1.979970	-0.537865	0.039857	-0.106396	-0.653234	-0.087954	-0.434603	0.722333	0.209913	-0.614803	0.237042
49118	9.424905	-0.794967	1.895963	-0.560503	0.039830	-0.092522	-0.652380	-0.087955	-0.434893	0.725644	0.205069	-0.616114	0.227576
49119	9.431979	-0.833667	1.898802	-0.552406	0.014369	-0.071043	-0.651091	-0.089225	-0.438320	0.728274	0.200016	-0.617936	0.218553
49120	9.670968	-0.961277	1.832243	-0.556085	0.007269	-0.078084	-0.649679	-0.086528	-0.438587	0.730921	0.195157	-0.619612	0.209163
49121	9.938638	-0.749430	1.964848	-0.542599	0.009267	-0.102633	-0.650393	-0.085669	-0.439990	0.733414	0.190577	-0.621192	0.199762
49122	9.741869	-0.855867	1.768124	-0.535046	0.050695	-0.109026	-0.649108	-0.087656	-0.441227	0.736470	0.186192	-0.621877	0.190296
49123	9.595433	-0.450717	1.860461	-0.552291	0.088092	-0.151018	-0.646679	-0.089932	-0.441979	0.739988	0.181686	-0.622001	0.180338
49124	9.529849	-0.372388	1.951504	-0.564975	0.123718	-0.199163	-0.644104	-0.092483	-0.445429	0.744195	0.177662	-0.621224	0.169386
49125	9.495639	-0.245767	2.066132	-0.545169	0.103846	-0.204113	-0.641520	-0.096734	-0.450599	0.747868	0.173787	-0.620715	0.158757
49126	9.637931	-0.147178	2.127671	-0.550825	0.067723	-0.189764	-0.638234	-0.099289	-0.453487	0.751080	0.169988	-0.620577	0.147876
49127	9.602902	0.065523	2.077030	-0.552644	0.081447	-0.209320	-0.636512	-0.100713	-0.454724	0.754308	0.166072	-0.620226	0.136967
49128	9.386974	0.237970	1.993232	-0.545326	0.109642	-0.243926	-0.633518	-0.101277	-0.458015	0.757947	0.162861	-0.619079	0.125435
49129	9.377237	0.216279	1.993487	-0.548086	0.103346	-0.243924	-0.631511	-0.103827	-0.461887	0.761300	0.159318	-0.618079	0.114103
49130	9.607053	0.090286	2.175828	-0.558222	0.079018	-0.236794	-0.628372	-0.105534	-0.463490	0.764343	0.155845	-0.617260	0.102383
49131	9.615973	0.149007	2.298405	-0.561195	-0.000989	-0.155832	-0.627094	-0.104391	-0.466324	0.766043	0.151159	-0.617968	0.091897
49132	9.521194	0.453650	2.217802	-0.549389	-0.017613	-0.116644	-0.627238	-0.103963	-0.466744	0.767412	0.146490	-0.618812	0.081795
49133	9.421350	0.666392	2.123732	-0.560238	-0.004915	-0.120376	-0.626807	-0.104526	-0.468597	0.768800	0.141340	-0.619523	0.071838
49134	9.527280	0.418656	2.039359	-0.534964	-0.012705	-0.167810	-0.627649	-0.107226	-0.467768	0.770063	0.137483	-0.619972	0.061125
49135	9.651181	0.264009	2.171413	-0.556664	-0.046771	-0.075852	-0.626225	-0.107513	-0.467924	0.770679	0.131828	-0.621283	0.051788
49136	9.707568	0.393864	2.121557	-0.556598	-0.028657	-0.084779	-0.628500	-0.108222	-0.466779	0.771505	0.126600	-0.622082	0.042026
49137	9.650599	0.393452	1.998393	-0.547159	0.005196	-0.047727	-0.626784	-0.110072	-0.467096	0.772535	0.120638	-0.622512	0.033388
49138	9.513248	0.428079	1.986108	-0.554203	0.032093	-0.031190	-0.626223	-0.108226	-0.467081	0.773885	0.114707	-0.622364	0.024623
49139	9.590151	0.478772	2.053103	-0.538627	0.051752	-0.020494	-0.625367	-0.108220	-0.469640	0.775285	0.108461	-0.622007	0.016636
49140	9.579851	0.457539	2.125850	-0.544854	0.064222	-0.002074	-0.624511	-0.108070	-0.472482	0.776830	0.102275	-0.621291	0.008507
49141	9.593710	0.353706	2.155990	-0.557561	0.060619	0.003980	-0.622797	-0.109494	-0.472794	0.778203	0.095377	-0.620727	0.000703
49142	9.545181	0.414828	2.218203	-0.570024	0.096577	0.018647	-0.620809	-0.108360	-0.473365	0.780022	0.088523	-0.619416	-0.007356
49143	9.505965	0.396164	2.286128	-0.551900	0.096579	0.008230	-0.621095	-0.107499	-0.475765	0.781652	0.081611	-0.618172	-0.014935
49144	9.439957	0.353621	2.373687	-0.530323	0.067743	-0.003749	-0.618961	-0.107216	-0.476913	0.782867	0.075627	-0.617152	-0.022900
49145	9.461363	0.310102	2.393476	-0.516704	0.060374	0.007069	-0.618098	-0.109059	-0.478641	0.783835	0.069222	-0.616364	-0.030095
49146	9.461811	0.338830	2.349657	-0.503157	0.039460	0.021516	-0.617532	-0.107773	-0.481468	0.784523	0.063325	-0.615725	-0.037364
49147	9.548093	0.297562	2.408000	-0.559408	0.053282	0.017244	-0.615253	-0.108060	-0.482198	0.785309	0.056080	-0.614921	-0.044909
49148	9.579065	0.309814	2.465819	-0.515805	0.057613	0.014194	-0.615398	-0.107348	-0.482615	0.786073	0.050079	-0.613867	-0.052419
49149	9.465733	0.269230	2.432592	-0.552991	0.064084	0.013693	-0.613973	-0.107631	-0.483906	0.786813	0.042949	-0.612775	-0.059898
49150	9.411967	0.277379	2.521986	-0.539525	0.044253	0.006881	-0.612683	-0.109477	-0.484928	0.787263	0.036640	-0.611781	-0.067812
49151	9.450822	0.221182	2.464563	-0.542286	0.029758	0.017557	-0.613819	-0.110186	-0.484785	0.787409	0.029551	-0.611126	-0.075092
49152	9.513807	0.266661	2.456722	-0.532267	0.027789	0.031859	-0.613385	-0.111605	-0.485371	0.787524	0.023024	-0.610300	-0.082522
49153	9.446287	0.194307	2.414122	-0.552247	0.029758	0.022746	-0.613527	-0.111316	-0.486926	0.787510	0.015683	-0.609522	-0.089806
49154	9.431315	0.243284	2.500591	-0.554220	0.008148	0.021970	-0.611680	-0.110755	-0.486084	0.787208	0.008892	-0.608842	-0.097649
49155	9.508726	0.279019	2.495256	-0.545120	0.004383	0.036275	-0.611106	-0.112179	-0.485536	0.786732	0.001427	-0.608365	-0.104603
49156	9.489411	0.213688	2.464595	-0.532421	0.006241	0.023131	-0.613385	-0.111604	-0.485796	0.786237	-0.005037	-0.607643	-0.112141
49157	9.499049	0.184549	2.452825	-0.565155	-0.007230	0.035215	-0.613388	-0.110894	-0.485788	0.785442	-0.012851	-0.607191	-0.119313
49158	9.469489	0.127032	2.501837	-0.546886	0.006142	0.040639	-0.613107	-0.110331	-0.484225	0.784813	-0.019751	-0.606315	-0.126732
49159	9.460155	0.102589	2.448958	-0.532357	0.004286	0.039048	-0.613682	-0.108908	-0.484489	0.784000	-0.027089	-0.605651	-0.133404
49160	9.479539	0.092709	2.434543	-0.539676	-0.004686	0.039021	-0.613974	-0.107203	-0.484327	0.783074	-0.033879	-0.604849	-0.140730
49161	9.498693	0.082930	2.451525	-0.545112	0.004430	0.028298	-0.613417	-0.107341	-0.484394	0.782053	-0.041300	-0.604051	-0.147682
49162	9.532485	0.043926	2.432583	-0.552449	-0.004477	0.021192	-0.614547	-0.108897	-0.485536	0.780900	-0.048064	-0.603103	-0.155410
49163	9.527471	0.039260	2.454391	-0.556003	0.010887	0.017515	-0.614839	-0.107334	-0.485659	0.779732	-0.055514	-0.602072	-0.162620
49164	9.464530	0.030110	2.473910	-0.560523	0.019090	0.008550	-0.613423	-0.105632	-0.485794	0.778637	-0.062166	-0.600619	-0.170636
49165	9.498265	0.015396	2.474029	-0.537911	0.010088	-0.003510	-0.614558	-0.106196	-0.486216	0.777229	-0.069091	-0.599576	-0.177904
49166	9.508119	-0.021192	2.430926	-0.534335	0.008431	-0.021151	-0.613420	-0.106629	-0.484812	0.775764	-0.074999	-0.598299	-0.186018
49167	9.546947	0.043850	2.434981	-0.546219	-0.002326	-0.020323	-0.613991	-0.105915	-0.485651	0.773957	-0.081899	-0.597337	-0.193576
49168	9.482468	0.017035	2.333871	-0.547110	0.006853	-0.038979	-0.613993	-0.105632	-0.485364	0.772210	-0.087778	-0.595945	-0.202079
49169	9.490053	0.048226	2.304514	-0.556110	0.017663	-0.033836	-0.613564	-0.105915	-0.485938	0.770383	-0.094584	-0.594549	-0.209942
49170	9.547659	0.072364	2.357332	-0.546983	0.032121	-0.042652	-0.613135	-0.106196	-0.487078	0.768741	-0.100291	-0.592652	-0.218502
49171	9.515851	0.072913	2.412949	-0.548726	0.050224	-0.051639	-0.611146	-0.105344	-0.488645	0.767048	-0.106622	-0.590713	-0.226557
49172	9.513341	0.121493	2.448659	-0.559713	0.041315	-0.057017	-0.611132	-0.108181	-0.489667	0.765243	-0.112290	-0.588519	-0.235457
49173	9.464692	0.151196	2.511223	-0.541519	0.043860	-0.049752	-0.610562	-0.108468	-0.489249	0.763310	-0.118544	-0.586597	-0.243329
49174	9.445327	0.165910	2.525584	-0.546084	0.048513	-0.063991	-0.607715	-0.108469	-0.490973	0.761404	-0.123859	-0.584250	-0.252140
