# Supplementary material for: Identification of Haptic Based Guiding Using Hard Reins
Source: PLoS One. 2015 Jul 22;10(7):e0132020. doi: 10.1371/journal.pone.0132020 (PMC4511788; doi:10.1371/journal.pone.0132020)
Supplement: S9 File — (ZIP) [file pone.0132020.s009.zip › Exp2_MotionData2/Subject10/path3/T8/fh8.txt]

// Start Time: 0
// Sample rate: 25.0Hz
// Scenario: 4.9
// Firmware Version: 2.6.1
Counter	Acc_X	Acc_Y	Acc_Z	Gyr_X	Gyr_Y	Gyr_Z	Mag_X	Mag_Y	Mag_Z	Quat_w	Quat_x	Quat_y	Quat_z
48632	0.372936	-10.019325	-0.230008	-0.249254	-0.007301	0.176297	-0.284758	0.604179	0.212859	0.251391	-0.273349	0.635699	-0.676735
48633	0.437596	-9.759828	-0.155479	-0.298999	-0.051760	0.083283	-0.279199	0.602757	0.218798	0.251597	-0.274539	0.639907	-0.672196
48634	0.270426	-9.503121	-0.011684	-0.150269	-0.087444	0.025299	-0.278422	0.602194	0.225082	0.252273	-0.276225	0.641598	-0.669634
48635	0.231117	-9.603238	0.184588	0.016232	-0.104859	-0.003524	-0.276305	0.601626	0.227669	0.253725	-0.277639	0.640820	-0.669246
48636	0.365000	-9.794077	0.258150	0.027052	-0.073380	-0.015748	-0.278954	0.601085	0.227442	0.254640	-0.278756	0.639977	-0.669241
48637	0.536770	-10.086539	0.231674	-0.126828	-0.062959	-0.016943	-0.276297	0.599543	0.228961	0.254575	-0.280508	0.641245	-0.667317
48638	0.711622	-9.952860	0.344665	-0.196565	-0.035042	-0.022665	-0.278431	0.598025	0.234755	0.253649	-0.282332	0.643539	-0.664687
48639	0.803402	-9.948922	0.293445	-0.217117	-0.020189	-0.022786	-0.277652	0.597601	0.240252	0.252431	-0.284050	0.646164	-0.661866
48640	0.882508	-9.694437	0.338951	-0.149095	0.021773	-0.015062	-0.277794	0.594683	0.247707	0.251177	-0.284816	0.648122	-0.660097
48641	0.726778	-9.854814	0.196647	-0.056956	0.041971	-0.001964	-0.279773	0.592194	0.248632	0.250325	-0.284639	0.649033	-0.659601
48642	0.920750	-9.743446	0.140974	-0.071449	0.033079	0.036635	-0.279497	0.590250	0.248871	0.249963	-0.284110	0.650348	-0.658671
48643	0.738520	-9.896267	0.042247	-0.109059	0.035749	0.046090	-0.278315	0.591075	0.250830	0.249516	-0.283661	0.652172	-0.657229
48644	0.649312	-9.874148	-0.031236	-0.116222	0.033157	0.048704	-0.277000	0.592177	0.252396	0.249097	-0.283236	0.654120	-0.655633
48645	0.514826	-9.769701	-0.040892	-0.139428	0.036716	0.038036	-0.276736	0.590925	0.255005	0.248353	-0.283031	0.656288	-0.653835
48646	0.475729	-9.832111	-0.098956	-0.101810	0.038517	0.031268	-0.276474	0.587867	0.261009	0.247857	-0.282834	0.657905	-0.652482
48647	0.419252	-9.959479	-0.205685	-0.067696	0.036873	0.007712	-0.275940	0.587031	0.261255	0.247119	-0.282665	0.658956	-0.651774
48648	0.504983	-9.785041	-0.363048	-0.071264	0.014136	0.004092	-0.276083	0.588419	0.262059	0.246600	-0.282828	0.659967	-0.650877
48649	0.489927	-9.862102	-0.431101	-0.112464	-0.008614	0.008106	-0.276089	0.587168	0.265722	0.246208	-0.283470	0.661380	-0.649310
48650	0.533548	-9.842972	-0.356750	-0.132197	-0.020910	0.013194	-0.276089	0.584806	0.269637	0.245964	-0.284308	0.663036	-0.647343
48651	0.528080	-9.929751	-0.432208	-0.139326	-0.034872	0.004265	-0.273172	0.583400	0.272466	0.245709	-0.285474	0.664638	-0.645281
48652	0.504661	-9.828490	-0.414018	-0.144736	-0.036642	0.013058	-0.273447	0.582705	0.276401	0.245593	-0.286571	0.666370	-0.643049
48653	0.484725	-9.912706	-0.474901	-0.123351	-0.047158	0.030790	-0.273456	0.582287	0.279679	0.245928	-0.287460	0.667845	-0.640990
48654	0.365219	-9.740908	-0.445456	-0.038358	-0.038369	0.035036	-0.270271	0.580603	0.282371	0.246742	-0.287777	0.668314	-0.640046
48655	0.302561	-9.721343	-0.499970	-0.003360	-0.037406	0.014170	-0.270010	0.580045	0.284461	0.247428	-0.288167	0.668199	-0.639726
48656	0.352088	-9.548616	-0.522446	-0.017650	-0.041785	0.008784	-0.270805	0.580327	0.283689	0.248008	-0.288711	0.668260	-0.639192
48657	0.307537	-9.702022	-0.461335	0.020014	-0.034727	-0.010321	-0.271347	0.581717	0.284761	0.248483	-0.289274	0.667716	-0.639321
48658	0.379983	-9.702530	-0.442739	0.014644	-0.019015	-0.005919	-0.269354	0.581568	0.283942	0.248871	-0.289682	0.667341	-0.639378
48659	0.442307	-9.767889	-0.419993	0.025460	0.017734	-0.013671	-0.269483	0.581014	0.283938	0.248636	-0.289590	0.666963	-0.639904
48660	0.373907	-9.875758	-0.473520	0.034362	0.035232	0.002318	-0.269347	0.581569	0.282104	0.248496	-0.289072	0.666663	-0.640506
48661	0.438478	-9.960747	-0.571192	-0.014015	0.028190	0.016004	-0.270938	0.581856	0.281212	0.248274	-0.288645	0.667015	-0.640418
48662	0.567761	-9.781192	-0.517367	-0.037417	0.021066	0.044002	-0.269870	0.580184	0.282098	0.248351	-0.288014	0.667844	-0.639808
48663	0.553406	-9.761895	-0.536249	-0.069589	0.047315	0.043871	-0.270022	0.582683	0.283438	0.247901	-0.287253	0.669158	-0.638951
48664	0.515820	-9.612687	-0.606313	-0.001526	0.038638	0.030281	-0.268961	0.582121	0.284466	0.247837	-0.286468	0.669506	-0.638963
48665	0.360989	-9.650139	-0.663091	0.025371	0.003754	0.009242	-0.268953	0.581011	0.283930	0.248068	-0.286260	0.669193	-0.639295
48666	0.307384	-9.717063	-0.660995	-0.005901	0.007283	0.000218	-0.268968	0.581286	0.287871	0.248061	-0.286349	0.669248	-0.639200
48667	0.286633	-9.918799	-0.612662	-0.026490	-0.001467	-0.002643	-0.268702	0.581007	0.288258	0.247915	-0.286622	0.669509	-0.638862
48668	0.407704	-9.876133	-0.509867	-0.039002	0.005480	-0.006264	-0.268692	0.580870	0.285631	0.247543	-0.286862	0.669993	-0.638390
48669	0.388557	-9.851952	-0.516635	-0.022852	0.017755	-0.012259	-0.269089	0.580038	0.286679	0.247037	-0.287000	0.670243	-0.638262
48670	0.442408	-9.751287	-0.496714	0.020086	0.021238	-0.009286	-0.268423	0.580313	0.285490	0.246818	-0.286855	0.670004	-0.638662
48671	0.447528	-9.710465	-0.505903	0.046840	0.022947	0.011189	-0.270274	0.580324	0.283681	0.246941	-0.286269	0.669520	-0.639385
48672	0.422941	-9.770525	-0.544837	0.050346	0.031669	0.030628	-0.268424	0.582536	0.282099	0.247237	-0.285276	0.669186	-0.640064
48673	0.321265	-9.805803	-0.541961	0.023513	0.050933	0.034050	-0.268163	0.582534	0.283277	0.247144	-0.284139	0.669268	-0.640520
48674	0.273143	-9.779181	-0.610941	-0.023009	0.045699	0.033713	-0.267901	0.583226	0.283017	0.246905	-0.283320	0.669945	-0.640267
48675	0.389061	-9.779948	-0.566284	-0.051608	0.050040	0.026435	-0.268567	0.584480	0.281727	0.246299	-0.282667	0.670942	-0.639745
48676	0.523636	-9.872325	-0.542069	-0.120434	0.073625	0.017148	-0.268031	0.581977	0.284451	0.244890	-0.282158	0.672919	-0.638433
48677	0.378040	-9.967710	-0.642855	-0.184047	0.071875	0.037852	-0.268300	0.580867	0.287200	0.243380	-0.281722	0.675768	-0.636190
48678	0.365732	-9.664402	-0.595999	-0.065946	0.049158	0.032527	-0.268570	0.579478	0.290997	0.242814	-0.281065	0.677001	-0.635385
48679	0.220052	-9.773984	-0.620037	0.184678	0.047577	0.010578	-0.268564	0.579618	0.288898	0.243358	-0.279507	0.674876	-0.638118
48680	0.122515	-9.901148	-0.764865	0.170324	0.024873	0.015685	-0.267765	0.582948	0.282618	0.244236	-0.278241	0.672877	-0.640443
48681	0.204621	-9.903909	-0.671870	0.068298	0.017800	0.016651	-0.268828	0.585177	0.279375	0.244612	-0.277541	0.672125	-0.641393
48682	0.286943	-9.875504	-0.612167	-0.087372	0.022977	0.013752	-0.268556	0.584343	0.278837	0.244003	-0.277526	0.673426	-0.640265
48683	0.375028	-9.717202	-0.534196	-0.153509	0.021206	-0.004355	-0.267898	0.583088	0.282490	0.242829	-0.278148	0.675412	-0.638347
48684	0.389201	-9.760670	-0.554046	-0.046080	0.014272	-0.019471	-0.269755	0.581987	0.284214	0.242183	-0.278534	0.675936	-0.637869
48685	0.368814	-9.909674	-0.565197	0.113187	0.023073	-0.018303	-0.269750	0.581293	0.283814	0.242287	-0.278027	0.674439	-0.639632
48686	0.261851	-10.000991	-0.810478	0.088078	0.024856	0.000925	-0.269501	0.582539	0.286448	0.242551	-0.277400	0.673392	-0.640907
48687	0.310497	-9.948776	-0.916049	-0.044334	-0.006653	-0.007205	-0.270028	0.582126	0.286058	0.242318	-0.277889	0.673839	-0.640313
48688	0.275295	-9.804354	-0.971768	-0.115929	-0.029401	-0.007767	-0.270273	0.580880	0.282373	0.241967	-0.278957	0.675134	-0.638614
48689	0.327704	-9.568873	-0.916637	-0.169594	-0.048672	-0.017890	-0.271478	0.579496	0.287891	0.241459	-0.280735	0.676926	-0.636126
48690	0.313347	-9.549606	-0.945133	-0.180303	-0.052150	-0.024140	-0.270951	0.577269	0.292587	0.240890	-0.282670	0.678805	-0.633477
48691	0.283189	-9.721853	-0.716121	-0.080198	-0.065313	-0.012034	-0.268952	0.573648	0.295933	0.241181	-0.284142	0.679407	-0.632061
48692	0.283727	-9.986245	-0.651868	-0.024762	-0.041711	-0.000145	-0.268957	0.573369	0.297768	0.241671	-0.284887	0.679486	-0.631453
48693	0.302430	-9.736105	-0.608295	-0.017567	-0.038212	-0.007085	-0.268441	0.573919	0.301048	0.242018	-0.285641	0.679444	-0.631025
48694	0.410984	-9.751439	-0.626232	-0.023004	-0.031282	0.010489	-0.268305	0.574197	0.299736	0.242493	-0.286082	0.679619	-0.630454
48695	0.345708	-9.765066	-0.529687	0.010994	0.001958	0.017921	-0.268181	0.574195	0.302097	0.242775	-0.285848	0.679543	-0.630534
48696	0.280728	-10.067990	-0.647975	0.052208	0.016034	0.011183	-0.267774	0.573777	0.300249	0.243058	-0.285332	0.678996	-0.631247
48697	0.203913	-10.004746	-0.612937	0.144227	0.024746	0.043643	-0.268037	0.575307	0.297117	0.244123	-0.283804	0.677485	-0.633146
48698	0.263513	-9.769969	-0.769380	0.082585	0.038767	0.032704	-0.267519	0.578220	0.295826	0.244532	-0.282548	0.676787	-0.634295
48699	0.249144	-9.414035	-0.822847	0.025486	0.040586	0.000650	-0.265921	0.578768	0.293182	0.244164	-0.281980	0.676613	-0.634875
48700	0.373468	-9.251396	-0.807629	0.047023	0.017847	-0.019546	-0.266710	0.578773	0.291356	0.243988	-0.281867	0.675968	-0.635679
48701	0.423226	-9.723140	-0.779834	0.027378	0.007365	-0.034819	-0.267631	0.578641	0.289268	0.243621	-0.282196	0.675410	-0.636267
48702	0.389780	-10.015778	-0.600247	0.048810	0.002096	-0.033855	-0.269617	0.578236	0.288769	0.243475	-0.282456	0.674588	-0.637079
48703	0.314406	-10.087372	-0.607630	0.034277	0.004628	0.014521	-0.270293	0.580460	0.288802	0.243813	-0.282119	0.674203	-0.637506
48704	0.314574	-9.722165	-0.738026	0.032521	0.016019	0.016389	-0.270159	0.581015	0.287493	0.244034	-0.281609	0.673936	-0.637929
48705	0.299245	-9.500874	-0.776209	0.029077	0.001227	-0.015361	-0.270688	0.581158	0.286714	0.244006	-0.281746	0.673437	-0.638407
48706	0.399724	-9.636053	-0.677684	-0.048741	-0.006691	-0.026591	-0.271217	0.580744	0.286981	0.243521	-0.282496	0.673857	-0.637817
48707	0.422436	-9.842536	-0.497591	-0.040738	-0.004992	-0.021292	-0.270946	0.580188	0.286184	0.243104	-0.283134	0.674181	-0.637350
48708	0.460147	-9.972664	-0.480185	0.062976	0.008978	-0.002020	-0.271475	0.579079	0.287625	0.243367	-0.282823	0.673384	-0.638230
48709	0.497066	-9.872228	-0.577891	0.041503	0.018591	0.004039	-0.272270	0.579917	0.286070	0.243417	-0.282421	0.672910	-0.638889
48710	0.422290	-9.857496	-0.670811	0.032551	0.029988	0.011091	-0.272005	0.580194	0.285543	0.243383	-0.281804	0.672680	-0.639415
48711	0.420408	-9.785122	-0.605069	0.041521	0.028242	0.004115	-0.271735	0.580471	0.283704	0.243302	-0.281279	0.672253	-0.640127
48712	0.371590	-9.856990	-0.634316	0.025435	0.028268	0.000474	-0.271996	0.580612	0.282266	0.243113	-0.280860	0.672046	-0.640600
48713	0.255599	-9.865902	-0.698311	0.034342	0.010806	0.005797	-0.272793	0.580755	0.282279	0.243248	-0.280570	0.671638	-0.641103
48714	0.263423	-9.784239	-0.716667	0.052312	0.003852	-0.011706	-0.273584	0.581316	0.279934	0.243378	-0.280492	0.670901	-0.641860
48715	0.220128	-9.759875	-0.725628	0.025428	0.000339	-0.003085	-0.272926	0.582423	0.279673	0.243492	-0.280497	0.670515	-0.642218
48716	0.229614	-9.786218	-0.663522	-0.013910	-0.013657	-0.015768	-0.274376	0.581321	0.278896	0.243431	-0.281018	0.670520	-0.642008
48717	0.302671	-9.702439	-0.610313	-0.015687	-0.006688	-0.017524	-0.273849	0.580762	0.280983	0.243226	-0.281505	0.670552	-0.641839
48718	0.302613	-9.711921	-0.564756	-0.001300	-0.008402	-0.035052	-0.273980	0.580902	0.280199	0.242937	-0.282176	0.670303	-0.641913
48719	0.334046	-9.707268	-0.536132	-0.003109	-0.008426	-0.031549	-0.275834	0.580079	0.280481	0.242648	-0.282809	0.670086	-0.641970
48720	0.389883	-9.668932	-0.442438	0.020093	-0.003236	-0.019036	-0.275311	0.580631	0.281791	0.242617	-0.283095	0.669677	-0.642282
48721	0.417529	-9.854422	-0.464037	0.032608	0.014250	-0.011878	-0.277159	0.579948	0.280237	0.242480	-0.282999	0.669219	-0.642854
48722	0.486002	-9.734681	-0.460847	0.012867	0.022934	0.003874	-0.277417	0.579950	0.278141	0.242320	-0.282644	0.669173	-0.643118
48723	0.439907	-9.765494	-0.429559	0.072872	0.035231	-0.006211	-0.276887	0.580781	0.276960	0.242202	-0.282006	0.668325	-0.644323
48724	0.417508	-9.856872	-0.478486	0.073791	0.051000	-0.006158	-0.277556	0.581895	0.276850	0.241921	-0.281169	0.667555	-0.645592
48725	0.442108	-9.794465	-0.458753	0.070239	0.047503	-0.013241	-0.277410	0.582452	0.272127	0.241531	-0.280479	0.666756	-0.646862
48726	0.460773	-9.883801	-0.522431	0.053215	0.037000	-0.009901	-0.279532	0.582742	0.271375	0.241242	-0.279940	0.666172	-0.647804
48727	0.499559	-9.862500	-0.536941	-0.013915	0.032587	-0.005126	-0.278204	0.582735	0.271092	0.240681	-0.279744	0.666438	-0.647824
48728	0.552862	-9.838776	-0.508287	0.020085	0.029953	-0.006662	-0.280456	0.582053	0.271251	0.240354	-0.279426	0.666261	-0.648264
48729	0.586566	-9.853456	-0.503940	-0.001392	0.008950	-0.012195	-0.278870	0.583988	0.269671	0.240079	-0.279575	0.666213	-0.648352
48730	0.591504	-9.839005	-0.484588	-0.003307	-0.002487	0.011543	-0.277938	0.583150	0.270173	0.240291	-0.279549	0.666285	-0.648211
48731	0.514127	-9.852860	-0.493694	-0.028325	-0.005074	0.003441	-0.279267	0.582879	0.271241	0.240249	-0.279807	0.666607	-0.647784
48732	0.490045	-9.845294	-0.440523	-0.037329	-0.019097	0.010382	-0.278867	0.582322	0.271492	0.240466	-0.280163	0.667038	-0.647106
48733	0.397894	-9.899854	-0.425934	-0.024750	-0.030407	-0.005413	-0.279399	0.581907	0.272809	0.240668	-0.280848	0.667140	-0.646627
48734	0.373787	-9.894788	-0.404037	-0.040872	-0.023421	-0.000210	-0.278480	0.582318	0.274637	0.240793	-0.281427	0.667532	-0.645924
48735	0.355533	-9.745562	-0.418988	-0.024717	-0.013770	-0.007070	-0.277808	0.581343	0.273960	0.240757	-0.281914	0.667704	-0.645548
48736	0.314240	-9.778929	-0.423822	-0.005050	-0.020755	-0.005184	-0.278619	0.581067	0.278564	0.240991	-0.282359	0.667614	-0.645359
48737	0.343425	-9.750278	-0.418938	0.014634	-0.026006	-0.006825	-0.278348	0.580233	0.278421	0.241350	-0.282805	0.667219	-0.645438
48738	0.350268	-9.803514	-0.506133	0.005730	-0.006737	-0.008594	-0.277937	0.579260	0.276304	0.241400	-0.283049	0.667044	-0.645493
48739	0.340777	-9.779446	-0.525003	-0.028314	-0.006764	0.001740	-0.277939	0.579260	0.276961	0.241374	-0.283336	0.667348	-0.645063
48740	0.389402	-9.734079	-0.510480	-0.042713	-0.003331	0.021028	-0.277682	0.580368	0.277493	0.241487	-0.283375	0.667981	-0.644347
48741	0.422560	-9.823470	-0.555056	-0.006846	0.011582	0.008980	-0.277137	0.579534	0.274720	0.241432	-0.283224	0.668140	-0.644270
48742	0.456114	-9.857541	-0.599000	-0.030117	0.007198	0.010540	-0.276878	0.579532	0.276422	0.241339	-0.283205	0.668603	-0.643833
48743	0.446748	-9.818761	-0.526369	-0.016707	0.008936	0.011535	-0.277282	0.579533	0.278135	0.241295	-0.283103	0.668891	-0.643595
48744	0.398905	-9.755802	-0.510811	-0.026522	0.014203	0.007103	-0.276611	0.577864	0.278764	0.241097	-0.283035	0.669316	-0.643257
48745	0.336778	-9.663897	-0.504412	-0.015747	0.005496	-0.003386	-0.276352	0.578972	0.278903	0.240916	-0.283169	0.669490	-0.643084
48746	0.325867	-9.837161	-0.559186	-0.013959	0.005512	-0.002523	-0.278346	0.578149	0.281419	0.240779	-0.283278	0.669658	-0.642913
48747	0.383578	-9.871303	-0.564883	-0.029990	0.028265	-0.012274	-0.277419	0.577588	0.282712	0.240101	-0.283304	0.670077	-0.642719
48748	0.369740	-9.779834	-0.578133	-0.003115	0.026544	-0.019111	-0.277415	0.578839	0.279443	0.239527	-0.283310	0.670113	-0.642892
48749	0.477703	-9.877012	-0.618637	-0.037946	0.030042	-0.031740	-0.279801	0.577880	0.280520	0.238530	-0.283611	0.670533	-0.642693
48750	0.573028	-9.718818	-0.557554	-0.051421	0.003738	-0.028406	-0.278600	0.575652	0.282054	0.237876	-0.284273	0.671024	-0.642130
48751	0.481282	-9.715746	-0.573552	-0.017522	0.001975	-0.006108	-0.280842	0.574833	0.279586	0.237697	-0.284496	0.671190	-0.641924
48752	0.533623	-9.828886	-0.469552	0.077289	-0.010284	-0.006384	-0.281376	0.575947	0.278687	0.238215	-0.284399	0.670099	-0.642914
48753	0.571404	-9.949378	-0.447228	0.084461	-0.019029	-0.013449	-0.281783	0.577337	0.278969	0.238802	-0.284504	0.668804	-0.643997
48754	0.600549	-9.925596	-0.461627	0.071967	0.003711	-0.013461	-0.280983	0.578305	0.276472	0.239038	-0.284373	0.667793	-0.645016
48755	0.648807	-9.930799	-0.466910	0.059481	-0.003280	-0.024167	-0.281249	0.578446	0.276347	0.239127	-0.284541	0.666826	-0.645908
48756	0.577240	-9.807615	-0.481701	0.012888	0.001939	-0.006817	-0.280979	0.579834	0.272681	0.239124	-0.284614	0.666611	-0.646099
48757	0.580609	-9.675257	-0.451367	0.020009	0.004535	0.002081	-0.282562	0.578455	0.272297	0.239221	-0.284522	0.666338	-0.646385
48758	0.447898	-9.659844	-0.469272	0.052241	0.008094	-0.001152	-0.281118	0.580390	0.273476	0.239444	-0.284263	0.665671	-0.647104
48759	0.481045	-9.751575	-0.492244	0.073713	0.015965	0.001648	-0.281626	0.579285	0.269010	0.239690	-0.283770	0.664756	-0.648169
48760	0.412596	-9.866631	-0.536238	0.079156	0.024778	-0.011500	-0.283491	0.580544	0.269051	0.239696	-0.283289	0.663764	-0.649393
48761	0.441334	-9.900502	-0.527262	0.041610	0.035269	-0.016157	-0.282698	0.583457	0.264998	0.239274	-0.282933	0.663261	-0.650217
48762	0.407903	-9.847365	-0.540783	-0.012063	0.024778	-0.020971	-0.284011	0.581243	0.264865	0.238638	-0.283013	0.663400	-0.650274
48763	0.410665	-9.799235	-0.525833	-0.008435	0.014307	-0.035073	-0.284149	0.581382	0.266050	0.237967	-0.283418	0.663348	-0.650397
48764	0.478742	-9.737022	-0.458408	-0.028114	0.010775	-0.038763	-0.285471	0.580557	0.266193	0.237207	-0.284004	0.663522	-0.650241
48765	0.524477	-9.756697	-0.483064	-0.011963	-0.001447	-0.051924	-0.286793	0.579453	0.266596	0.236506	-0.284853	0.663348	-0.650302
48766	0.668909	-9.824796	-0.360113	-0.006654	0.000214	-0.042246	-0.288933	0.579462	0.271486	0.235974	-0.285532	0.663166	-0.650383
48767	0.755566	-9.863915	-0.346889	-0.056833	-0.006859	-0.028573	-0.289193	0.577519	0.273439	0.235387	-0.286357	0.663678	-0.649711
48768	0.751031	-9.820774	-0.408844	-0.053287	-0.013861	-0.021512	-0.289441	0.576829	0.269498	0.235013	-0.287132	0.664167	-0.649004
48769	0.664307	-9.791245	-0.412563	-0.046089	0.003675	-0.024889	-0.290499	0.575029	0.271597	0.234392	-0.287723	0.664604	-0.648520
48770	0.756416	-9.743785	-0.388778	0.016402	0.008833	0.007289	-0.290638	0.576696	0.270565	0.234503	-0.287506	0.664455	-0.648728
48771	0.660020	-9.714342	-0.445291	0.002026	0.005336	0.021307	-0.289175	0.576272	0.270276	0.234733	-0.287238	0.664537	-0.648679
48772	0.554062	-9.672666	-0.458318	0.051276	-0.005091	0.010213	-0.288778	0.576269	0.270533	0.235275	-0.287006	0.663883	-0.649255
48773	0.391115	-9.834854	-0.425128	0.041403	-0.006810	0.014556	-0.287860	0.578208	0.270275	0.235812	-0.286794	0.663361	-0.649688
48774	0.340669	-9.798320	-0.405045	0.014609	-0.006782	0.003809	-0.287192	0.578066	0.269214	0.236080	-0.286840	0.663138	-0.649798
48775	0.335416	-9.856141	-0.448927	-0.008566	0.002010	-0.012198	-0.288249	0.577656	0.268700	0.235878	-0.287093	0.663157	-0.649740
48776	0.374648	-9.774517	-0.400258	-0.022897	-0.006766	-0.012331	-0.288241	0.575990	0.269209	0.235711	-0.287519	0.663334	-0.649431
48777	0.517437	-9.732205	-0.357741	-0.024627	0.005456	-0.022908	-0.289035	0.575994	0.268565	0.235240	-0.287938	0.663516	-0.649230
48778	0.481574	-9.681456	-0.371269	0.009395	0.014231	-0.024370	-0.289316	0.577522	0.270553	0.234841	-0.288116	0.663295	-0.649521
48779	0.611834	-9.703874	-0.290933	0.100757	0.021253	-0.046634	-0.290764	0.576559	0.268990	0.234578	-0.288051	0.661781	-0.651188
48780	0.702361	-9.877667	-0.260064	0.100691	0.025565	-0.032584	-0.292350	0.576985	0.266393	0.234440	-0.287753	0.660378	-0.652791
48781	0.687873	-9.877554	-0.259937	0.072913	0.029912	-0.022192	-0.293669	0.578661	0.261442	0.234220	-0.287379	0.659398	-0.654025
48782	0.769699	-9.916666	-0.256286	0.072918	0.022897	-0.025775	-0.293922	0.577553	0.259728	0.234028	-0.287138	0.658387	-0.655217
48783	0.632010	-9.922790	-0.250362	0.070312	0.028222	-0.041596	-0.294985	0.578114	0.259356	0.233559	-0.287052	0.657315	-0.656497
48784	0.592784	-9.665326	-0.319167	0.044328	0.018592	-0.032942	-0.295513	0.577840	0.259099	0.233192	-0.287122	0.656604	-0.657308
48785	0.897289	-9.633901	-0.278171	0.041669	0.010639	-0.041888	-0.297367	0.579518	0.255337	0.232781	-0.287407	0.655823	-0.658108
48786	0.722658	-9.742940	-0.198603	0.100611	-0.010345	-0.026526	-0.297497	0.579519	0.254420	0.233178	-0.287489	0.654279	-0.659467
48787	0.858346	-9.681263	-0.134171	0.118463	-0.037519	-0.026524	-0.300020	0.581338	0.252114	0.234037	-0.287848	0.652343	-0.660923
48788	0.768405	-9.766874	-0.043048	0.134474	-0.040171	-0.009667	-0.299079	0.580780	0.249468	0.235240	-0.287942	0.650302	-0.662465
48789	0.794533	-9.829443	0.013690	0.127200	-0.048990	0.011374	-0.300144	0.582730	0.247404	0.236797	-0.287914	0.648400	-0.663785
48790	0.884474	-9.748231	0.057110	0.103894	-0.019325	0.028924	-0.299611	0.584672	0.243608	0.238055	-0.287364	0.647079	-0.664861
48791	0.800141	-9.723399	0.096579	0.087794	-0.003570	0.031536	-0.299071	0.584532	0.240973	0.239059	-0.286658	0.646020	-0.665835
48792	0.398951	-9.768427	0.080295	0.077040	-0.008707	0.034195	-0.297736	0.585082	0.237808	0.240098	-0.286028	0.645131	-0.666594
48793	0.602125	-9.721968	0.059849	-0.008895	0.013925	0.050341	-0.296939	0.584800	0.238055	0.240582	-0.285299	0.645552	-0.666324
48794	0.616170	-9.784574	0.073428	-0.017833	0.026164	0.051184	-0.295364	0.586733	0.239626	0.240868	-0.284454	0.646184	-0.665969
48795	0.485985	-9.752461	0.017238	0.017948	0.038456	0.058586	-0.294304	0.587561	0.238568	0.241302	-0.283157	0.646414	-0.666141
48796	0.775718	-9.757310	-0.043001	0.019836	0.034934	0.037352	-0.293761	0.586587	0.236712	0.241491	-0.282178	0.646513	-0.666392
48797	1.087684	-10.033760	0.018426	0.001957	0.018233	0.025555	-0.294033	0.588394	0.235684	0.241642	-0.281669	0.646669	-0.666402
48798	0.821560	-10.099323	-0.076170	-0.042663	0.040234	0.008636	-0.293641	0.589085	0.236210	0.241029	-0.281295	0.647462	-0.666011
48799	0.707568	-9.829204	-0.129764	-0.055184	0.028025	0.006828	-0.293647	0.589223	0.237655	0.240473	-0.281180	0.648325	-0.665421
48800	0.456661	-9.793792	-0.201700	-0.099015	0.021107	0.004806	-0.293646	0.587973	0.239349	0.239743	-0.281384	0.649751	-0.664207
48801	0.606570	-9.768411	-0.171456	-0.137521	0.010538	0.007971	-0.294978	0.586590	0.243294	0.238965	-0.281879	0.651636	-0.662428
48802	0.635149	-9.823973	-0.177149	-0.139215	-0.020022	-0.022131	-0.294445	0.584365	0.246414	0.238182	-0.283166	0.653239	-0.660580
48803	0.596741	-9.790158	-0.229305	-0.162533	-0.027908	-0.010855	-0.295513	0.582564	0.251138	0.237508	-0.284531	0.655158	-0.658331
48804	0.476282	-9.750730	-0.227812	-0.182288	-0.019173	0.007581	-0.293920	0.580054	0.255027	0.236856	-0.285617	0.657487	-0.655769
48805	0.606420	-9.785600	-0.287019	-0.242196	-0.013951	0.001832	-0.293004	0.578241	0.261690	0.235708	-0.286998	0.660573	-0.652470
48806	0.481528	-9.690798	-0.280044	-0.185835	-0.019153	0.002280	-0.294475	0.576163	0.268387	0.234971	-0.288173	0.662893	-0.649860
48807	0.505656	-9.693421	-0.289897	-0.108885	0.001849	0.008197	-0.294215	0.575327	0.271525	0.234464	-0.288622	0.664333	-0.648372
48808	0.515606	-9.652622	-0.294320	-0.049670	0.015935	-0.023038	-0.294603	0.572691	0.272949	0.233714	-0.289033	0.664895	-0.647883
48809	0.621567	-9.692070	-0.338950	-0.002268	0.029905	-0.013869	-0.294604	0.572969	0.272820	0.233168	-0.288906	0.664949	-0.648080
48810	0.717544	-9.777112	-0.374405	-0.004869	0.049164	-0.026200	-0.295666	0.573391	0.272315	0.232190	-0.288715	0.665068	-0.648395
48811	0.886466	-9.792911	-0.390465	0.009395	0.050843	-0.013807	-0.298829	0.569939	0.271804	0.231428	-0.288266	0.665061	-0.648874
48812	0.779809	-9.847576	-0.447856	0.005833	0.059636	-0.013779	-0.298828	0.570773	0.270237	0.230521	-0.287711	0.665165	-0.649336
48813	0.709891	-9.830338	-0.495124	-0.001387	0.056132	0.000280	-0.301221	0.571341	0.270673	0.229805	-0.287058	0.665401	-0.649638
48814	0.746549	-9.768203	-0.533181	0.018280	0.047377	0.003038	-0.300556	0.572310	0.268835	0.229356	-0.286386	0.665380	-0.650114
48815	0.758613	-9.768414	-0.571743	-0.015756	0.036859	0.008917	-0.300950	0.571618	0.268703	0.228921	-0.285938	0.665764	-0.650071
48816	0.843172	-9.761949	-0.601240	-0.063141	0.035970	0.001496	-0.301474	0.570789	0.268046	0.228130	-0.285800	0.666743	-0.649407
48817	0.707487	-9.827988	-0.519111	-0.013936	0.017648	-0.005236	-0.301609	0.570511	0.269227	0.227771	-0.285788	0.666935	-0.649341
48818	0.702714	-9.820676	-0.499758	-0.013086	0.003633	0.000009	-0.302011	0.570512	0.270546	0.227693	-0.285876	0.667100	-0.649159
48819	0.690957	-9.777205	-0.472719	-0.026537	0.007110	0.006985	-0.301750	0.571066	0.270678	0.227561	-0.285895	0.667477	-0.648810
48820	0.601475	-9.795755	-0.474563	-0.014014	0.004515	0.007090	-0.300955	0.571061	0.271191	0.227554	-0.285877	0.667700	-0.648591
48821	0.664330	-9.786582	-0.460579	0.004800	0.007136	0.001932	-0.302685	0.571487	0.272010	0.227539	-0.285817	0.667640	-0.648684
48822	0.652372	-9.769710	-0.479510	0.002150	0.000163	-0.006917	-0.302284	0.571902	0.270432	0.227492	-0.285962	0.667557	-0.648722
48823	0.678877	-9.777192	-0.499052	0.010231	0.008045	-0.010363	-0.302409	0.569820	0.271464	0.227337	-0.286028	0.667359	-0.648951
48824	0.684085	-9.724314	-0.498489	0.046850	0.007143	0.004008	-0.302407	0.570376	0.270156	0.227604	-0.285743	0.666786	-0.649572
48825	0.696042	-9.741201	-0.484366	0.077280	0.004528	0.000689	-0.302801	0.570379	0.268850	0.228023	-0.285403	0.665763	-0.650624
48826	0.770601	-9.782721	-0.499907	0.082637	0.007128	0.004231	-0.301873	0.572180	0.266097	0.228493	-0.284947	0.664724	-0.651719
48827	0.750970	-9.828108	-0.447383	0.076362	0.007120	0.005062	-0.302937	0.572880	0.265726	0.228924	-0.284521	0.663746	-0.652750
48828	0.697760	-9.839718	-0.447058	0.033393	-0.012997	0.003809	-0.302273	0.574682	0.262715	0.229369	-0.284552	0.663256	-0.653079
48829	0.755592	-9.859208	-0.380484	0.027242	-0.006847	-0.020910	-0.302005	0.574404	0.262314	0.229364	-0.284878	0.662706	-0.653496
48830	0.623326	-9.781311	-0.414499	0.043341	0.008935	-0.013629	-0.303326	0.573995	0.261280	0.229352	-0.284813	0.662084	-0.654159
48831	0.699047	-9.665967	-0.257601	0.109564	0.014156	-0.018418	-0.303726	0.574969	0.260377	0.229571	-0.284451	0.660565	-0.655773
48832	0.804558	-9.774565	-0.105938	0.197271	0.014142	-0.028410	-0.303710	0.574694	0.256173	0.230179	-0.283812	0.657853	-0.658557
48833	0.703070	-9.785606	-0.042700	0.299320	0.029955	-0.036394	-0.304244	0.578586	0.250707	0.231026	-0.282595	0.653776	-0.662830
48834	1.003341	-9.676632	0.177081	0.467617	0.049158	-0.055437	-0.306613	0.581659	0.240009	0.232325	-0.280572	0.647440	-0.669422
48835	0.870737	-9.981359	0.083390	0.388998	0.045762	-0.081597	-0.309910	0.584876	0.229196	0.232834	-0.279287	0.641903	-0.675091
48836	0.829590	-9.665180	0.332534	0.349604	0.042206	-0.081825	-0.312277	0.585587	0.222019	0.233170	-0.278204	0.636886	-0.680154
48837	0.897600	-9.619143	0.616085	0.514455	0.033557	-0.140592	-0.316619	0.587284	0.208975	0.233698	-0.277211	0.629153	-0.687536
48838	0.805169	-9.721013	0.889706	0.603992	0.032729	-0.162852	-0.319108	0.591054	0.193561	0.234412	-0.276038	0.620030	-0.696000
48839	0.995839	-9.408775	1.228136	0.825088	0.065076	-0.182272	-0.323436	0.593309	0.175534	0.235611	-0.273566	0.607666	-0.707384
48840	0.926787	-9.623390	1.661291	1.123119	0.059916	-0.215399	-0.329063	0.596132	0.148474	0.237955	-0.270050	0.590705	-0.722162
48841	1.280539	-9.470956	2.070984	1.337925	0.079079	-0.235877	-0.338235	0.600092	0.109141	0.240775	-0.265303	0.570155	-0.739301
48842	1.156311	-9.291221	2.324083	1.332624	0.135066	-0.240050	-0.343413	0.599864	0.072330	0.242686	-0.259600	0.549608	-0.756070
48843	1.239466	-9.160451	2.824790	1.348648	0.148916	-0.231081	-0.349275	0.599775	0.041570	0.244486	-0.253315	0.528406	-0.772557
48844	1.244780	-9.110680	3.382920	1.494180	0.148710	-0.178036	-0.354700	0.598302	0.001862	0.247646	-0.245560	0.504895	-0.789590
48845	1.627923	-8.905123	3.934774	1.571803	0.139675	-0.146747	-0.358764	0.591825	-0.039754	0.251528	-0.237001	0.479654	-0.806533
48846	1.584575	-8.907757	4.535984	1.601206	0.140417	-0.135957	-0.365602	0.585366	-0.084609	0.255456	-0.227943	0.453636	-0.822799
48847	1.839554	-8.392984	5.198252	1.756011	0.160390	-0.148841	-0.369227	0.573892	-0.129563	0.259400	-0.217625	0.424443	-0.839761
48848	1.615222	-8.038373	5.749851	1.988528	0.116648	-0.149821	-0.368576	0.556704	-0.173721	0.264351	-0.206538	0.390669	-0.857227
48849	1.593064	-7.776837	6.269794	2.299058	0.111437	-0.176607	-0.372500	0.534829	-0.230064	0.269660	-0.193728	0.350552	-0.875709
48850	1.611930	-7.183523	6.843670	2.117167	0.086663	-0.139148	-0.373085	0.506270	-0.281536	0.274571	-0.181686	0.313100	-0.890825
48851	1.631314	-6.518036	7.423179	1.957809	0.079463	-0.132287	-0.380680	0.473308	-0.332026	0.278605	-0.170304	0.277772	-0.903448
48852	1.621193	-5.929013	8.093394	1.544283	0.049427	-0.121202	-0.382111	0.443913	-0.367610	0.281250	-0.161483	0.249595	-0.912428
48853	1.689507	-5.159542	8.192984	1.342967	0.059806	-0.116329	-0.379634	0.420874	-0.393344	0.283044	-0.153454	0.224769	-0.919683
48854	1.555269	-5.032316	8.553721	1.264954	0.069297	-0.085083	-0.380327	0.395355	-0.418792	0.284949	-0.145439	0.201551	-0.925758
48855	1.669139	-4.311052	8.736485	1.261210	0.068254	-0.049758	-0.379956	0.369413	-0.444524	0.287307	-0.137239	0.178188	-0.931058
48856	1.841226	-3.547512	8.734164	1.461655	0.076991	-0.048161	-0.381287	0.336816	-0.465570	0.290007	-0.127608	0.151199	-0.936350
48857	1.803072	-2.823817	9.324453	1.450972	0.086535	-0.069206	-0.380476	0.303377	-0.490989	0.291998	-0.117834	0.124067	-0.940989
48858	2.016730	-1.988382	9.341828	1.300844	0.107486	-0.100078	-0.377580	0.274643	-0.513242	0.292796	-0.108512	0.099924	-0.944728
48859	2.057137	-1.754140	9.747955	1.170484	0.101391	-0.171517	-0.377863	0.243150	-0.532192	0.291771	-0.100175	0.077720	-0.948048
48860	1.745832	-1.379618	9.509794	0.810103	0.145229	-0.193195	-0.376339	0.217473	-0.546387	0.289442	-0.093067	0.062793	-0.950589
48861	1.635767	-1.230313	9.286534	0.657279	0.117359	-0.233112	-0.376443	0.193604	-0.553449	0.286014	-0.087440	0.050224	-0.952905
48862	1.606667	-1.253537	9.483603	0.571364	0.103315	-0.238196	-0.375771	0.175008	-0.563359	0.282325	-0.082521	0.039489	-0.954947
48863	1.268870	-1.216968	9.568656	0.734212	0.085959	-0.246657	-0.374037	0.155572	-0.571981	0.278680	-0.077045	0.025235	-0.956956
48864	1.330202	-1.419560	9.546570	0.810865	0.061338	-0.189852	-0.372667	0.129754	-0.579873	0.276203	-0.071523	0.009747	-0.958385
48865	1.298025	-1.190869	9.525442	0.549441	0.058565	-0.152939	-0.374116	0.108946	-0.586491	0.273987	-0.067527	-0.000936	-0.959359
48866	1.445561	-1.501768	9.700854	0.051632	0.044207	-0.089762	-0.375252	0.100626	-0.589314	0.272302	-0.066479	-0.001821	-0.959911
48867	1.267507	-1.422396	10.032578	-0.167097	0.034318	-0.010262	-0.374464	0.101732	-0.588789	0.271845	-0.066888	0.001384	-0.960013
48868	1.341734	-1.172874	10.015578	-0.156438	0.041248	0.011018	-0.372245	0.107966	-0.588892	0.271815	-0.067031	0.004611	-0.960001
48869	1.471220	-0.968900	10.189856	0.026005	0.032441	0.022889	-0.368533	0.108362	-0.588814	0.272252	-0.066438	0.004189	-0.959921
48870	1.618206	-0.669964	9.999747	0.120936	0.044730	0.013953	-0.366918	0.106273	-0.591747	0.272647	-0.065005	0.002114	-0.959913
48871	1.857838	-0.581374	9.691055	0.115678	0.034266	-0.004675	-0.366912	0.104051	-0.589932	0.272670	-0.063921	-0.000047	-0.959982
48872	1.719414	-0.338684	9.257609	-0.041680	0.029133	-0.018076	-0.365973	0.103769	-0.592312	0.272240	-0.063675	0.000874	-0.960120
48873	1.563012	-0.267042	9.476094	-0.048801	0.022167	-0.033957	-0.365434	0.103351	-0.594162	0.271488	-0.063744	0.001761	-0.960327
48874	1.281945	-0.062709	9.507307	-0.043431	0.051969	-0.024873	-0.361722	0.103608	-0.593822	0.270924	-0.063068	0.002831	-0.960528
48875	1.205842	0.110200	9.223939	0.003291	0.071378	-0.053476	-0.361323	0.103190	-0.593439	0.269858	-0.061904	0.002938	-0.960904
48876	1.098840	0.000845	9.372620	0.053423	0.039940	-0.073485	-0.358663	0.102759	-0.594534	0.268483	-0.060938	0.002020	-0.961353
48877	1.252134	-0.182415	9.614344	0.013908	0.036282	-0.050083	-0.359445	0.099710	-0.593764	0.267497	-0.060381	0.001725	-0.961663
48878	1.179534	-0.214523	9.941472	-0.002361	0.018679	-0.028228	-0.356776	0.097752	-0.594875	0.266922	-0.060121	0.001821	-0.961839
48879	1.082970	-0.209089	9.899105	0.076412	0.002140	-0.040020	-0.355711	0.096775	-0.594507	0.266206	-0.059877	0.000150	-0.962055
48880	0.957096	-0.240418	9.558539	0.126412	-0.035411	-0.018604	-0.355686	0.093583	-0.596246	0.265972	-0.059971	-0.002508	-0.962110
48881	0.989474	-0.429321	9.219603	0.107617	-0.053734	-0.014442	-0.357404	0.092760	-0.596753	0.265784	-0.060623	-0.005034	-0.962112
48882	0.974526	-0.485307	8.964321	0.058236	-0.065159	0.026570	-0.357124	0.089705	-0.596000	0.266330	-0.061655	-0.006483	-0.961886
48883	1.064231	-0.783293	9.282185	0.045500	-0.079325	0.058053	-0.358843	0.088048	-0.594809	0.267458	-0.063134	-0.007825	-0.961467
48884	0.986651	-0.839151	9.695608	0.029141	-0.092613	0.098422	-0.359509	0.087912	-0.593750	0.269340	-0.064860	-0.008771	-0.960818
48885	1.282068	-0.743615	10.227727	-0.031904	-0.065796	0.136765	-0.360321	0.089581	-0.592014	0.271884	-0.066504	-0.008403	-0.959993
48886	1.642499	-0.305217	9.780210	-0.031712	-0.016784	0.123717	-0.359821	0.093186	-0.589229	0.274180	-0.067105	-0.007736	-0.959303
48887	1.846887	-0.085895	9.658391	0.032858	-0.008869	0.097768	-0.359562	0.095406	-0.591049	0.276066	-0.067319	-0.008359	-0.958742
48888	1.908065	-0.312304	9.712943	0.106361	0.005192	0.069210	-0.358222	0.093178	-0.591092	0.277507	-0.066728	-0.010292	-0.958348
48889	1.734581	-0.603670	9.951436	0.176058	0.007811	0.082051	-0.354490	0.090104	-0.591048	0.279282	-0.065857	-0.013578	-0.957852
48890	1.510025	-0.595197	9.790035	0.185793	0.032330	0.117530	-0.352477	0.087040	-0.592684	0.281755	-0.064317	-0.016818	-0.957181
48891	1.433114	-0.535313	9.512586	-0.028126	0.013057	0.137091	-0.353107	0.082187	-0.594298	0.284317	-0.064524	-0.016062	-0.956422
48892	1.375562	-0.479479	9.532952	-0.076612	-0.009766	0.167524	-0.349681	0.086054	-0.593787	0.287382	-0.065285	-0.014452	-0.955479
48893	1.196720	-0.508505	9.810560	-0.069650	-0.037833	0.194831	-0.347876	0.093816	-0.591768	0.290972	-0.066715	-0.013087	-0.954313
48894	1.302685	-0.565469	10.330543	-0.123436	-0.029262	0.204989	-0.347378	0.099365	-0.591458	0.294680	-0.068130	-0.010645	-0.953105
48895	1.415604	-0.311160	10.404596	-0.257686	0.017845	0.227108	-0.343190	0.107529	-0.588552	0.298627	-0.069599	-0.005302	-0.951814
48896	1.547570	0.250155	10.241669	-0.203751	0.031948	0.183573	-0.342081	0.120429	-0.585421	0.301810	-0.070311	-0.000995	-0.950771
48897	1.132054	0.574774	9.936536	-0.094222	0.032326	0.112314	-0.338796	0.125963	-0.585547	0.303783	-0.070485	0.001112	-0.950130
48898	0.700792	0.384894	9.668885	0.040395	0.043236	0.032364	-0.336528	0.124702	-0.587170	0.304425	-0.069503	0.000634	-0.949997
48899	1.032005	0.103041	9.585876	0.079879	0.032738	0.004261	-0.335985	0.122340	-0.586939	0.304587	-0.068565	-0.000751	-0.950013
48900	1.147161	0.000790	9.477955	0.013712	0.025733	-0.005111	-0.333063	0.121491	-0.586467	0.304479	-0.068078	-0.000880	-0.950083
48901	0.984490	-0.129484	9.723014	-0.025728	-0.016270	-0.009059	-0.332791	0.121490	-0.588309	0.304242	-0.068691	-0.000591	-0.950115
48902	0.947934	-0.175003	9.689157	-0.027476	-0.047709	-0.026806	-0.332261	0.121209	-0.587532	0.303664	-0.069850	-0.000414	-0.950215
48903	0.895310	-0.098244	9.486199	-0.072189	-0.058159	-0.028896	-0.334001	0.121911	-0.584479	0.302984	-0.071509	0.000469	-0.950309
48904	1.010866	-0.142930	9.326060	-0.039805	-0.066813	-0.065741	-0.334003	0.121772	-0.583562	0.301646	-0.073106	0.000709	-0.950613
48905	1.174302	-0.250127	9.296979	0.040719	-0.091315	-0.072363	-0.336646	0.119843	-0.583409	0.300302	-0.074694	-0.000824	-0.950915
48906	1.365904	-0.477204	9.465765	0.058740	-0.072083	-0.100467	-0.340221	0.117641	-0.581539	0.298444	-0.075795	-0.002542	-0.951409
48907	1.317146	-0.548338	9.676872	0.003290	-0.076472	-0.113228	-0.342721	0.114046	-0.581799	0.296262	-0.077320	-0.003321	-0.951966
48908	1.510154	-0.582641	9.963228	-0.041388	-0.056440	-0.128532	-0.343394	0.113770	-0.578510	0.293712	-0.078716	-0.003084	-0.952643
48909	1.286616	-0.848081	12.259817	-0.181183	0.056814	-0.112436	-0.344730	0.115026	-0.577689	0.291260	-0.078770	0.000465	-0.953395
48910	1.786565	0.194848	11.642593	-0.161170	0.173194	-0.127654	-0.342358	0.118206	-0.578482	0.288532	-0.076491	0.004329	-0.954400
48911	2.164071	0.362079	9.872310	0.229522	0.160634	-0.211247	-0.339271	0.114027	-0.581983	0.284801	-0.072206	0.000428	-0.955863
48912	1.840863	-0.225550	8.808414	0.532311	0.133195	-0.274345	-0.337429	0.096809	-0.587172	0.280275	-0.066711	-0.009402	-0.957553
48913	1.673131	-0.717380	8.792190	0.290649	0.138399	-0.256752	-0.336940	0.083901	-0.591771	0.275733	-0.062509	-0.014650	-0.959088
48914	1.420077	-0.984760	8.805719	-0.026376	0.112013	-0.202742	-0.334905	0.078341	-0.595796	0.271805	-0.060531	-0.013795	-0.960348
48915	1.508331	-0.806834	9.008895	-0.109063	0.062773	-0.140073	-0.332245	0.076938	-0.595325	0.268970	-0.060042	-0.011587	-0.961205
48916	1.474661	-0.804924	9.547583	-0.154054	0.022338	-0.110589	-0.332900	0.075276	-0.594807	0.266623	-0.060501	-0.008652	-0.961861
48917	1.609681	-0.511170	9.992033	-0.056739	0.016895	-0.076405	-0.333172	0.077221	-0.596096	0.265061	-0.060657	-0.007589	-0.962292
48918	1.728576	-0.421666	9.674779	0.046231	0.011725	-0.085377	-0.331330	0.079015	-0.594662	0.263448	-0.060258	-0.008535	-0.962752
48919	1.091144	-0.761658	10.133028	0.055124	0.004833	-0.089631	-0.330777	0.075681	-0.595623	0.261764	-0.060067	-0.009678	-0.963212
48920	0.871590	-0.731355	10.043939	0.046100	0.046838	-0.057748	-0.329431	0.072621	-0.596330	0.260680	-0.058997	-0.010405	-0.963565
48921	0.800156	-0.573606	9.534431	0.062148	0.043407	-0.031144	-0.328342	0.067340	-0.595349	0.260141	-0.058018	-0.011367	-0.963759
48922	0.863243	-0.517693	9.101906	0.140717	-0.009078	0.002725	-0.327378	0.063173	-0.598819	0.260310	-0.057546	-0.014137	-0.963705
48923	1.167732	-0.486458	9.080410	0.161845	-0.054805	0.066073	-0.327504	0.061368	-0.597522	0.261734	-0.057964	-0.017388	-0.963241
48924	1.090697	-0.461030	9.333731	0.242033	-0.091698	0.122941	-0.327473	0.055261	-0.596533	0.264307	-0.058590	-0.022402	-0.962397
48925	1.049187	-0.186586	9.306000	0.308173	-0.138925	0.126846	-0.328763	0.049439	-0.597228	0.267024	-0.059871	-0.028815	-0.961397
48926	1.370036	0.104457	9.337823	0.172068	-0.152239	0.146917	-0.331370	0.041125	-0.596877	0.269915	-0.062049	-0.032774	-0.960324
48927	0.996983	-0.078363	9.954226	0.011037	-0.162740	0.121093	-0.334555	0.039475	-0.593826	0.272130	-0.065364	-0.033597	-0.959450
48928	0.993734	0.138515	10.076921	-0.042568	-0.097160	0.120983	-0.334980	0.043641	-0.592859	0.274282	-0.067627	-0.033165	-0.958695
48929	1.378355	0.594821	9.254460	0.083003	-0.086479	0.081399	-0.335518	0.043642	-0.590750	0.275881	-0.069031	-0.035012	-0.958070
48930	1.220736	0.165525	9.262902	0.042000	-0.100342	0.040475	-0.337763	0.041434	-0.590082	0.276593	-0.070836	-0.036329	-0.957684
48931	1.271179	-0.229805	9.897243	-0.051261	-0.071717	0.075036	-0.338044	0.042822	-0.587832	0.277891	-0.072681	-0.035506	-0.957201
48932	1.551677	-0.187695	10.224582	-0.106912	-0.050096	0.111635	-0.337265	0.045038	-0.586772	0.279781	-0.074399	-0.033590	-0.956587
48933	1.496864	0.259373	9.980234	-0.089868	-0.036040	0.115448	-0.336090	0.047251	-0.585061	0.281818	-0.075795	-0.031758	-0.955942
48934	1.454561	0.418776	10.085781	-0.092473	-0.036008	0.096086	-0.334787	0.050852	-0.583995	0.283435	-0.077151	-0.030062	-0.955410
48935	1.414570	0.563721	10.188738	-0.018993	-0.014953	0.075589	-0.333079	0.053062	-0.582949	0.284827	-0.077691	-0.029552	-0.954968
48936	1.771195	0.809555	9.686164	-0.019709	-0.016647	0.050860	-0.334289	0.054734	-0.581076	0.285690	-0.078237	-0.029205	-0.954676
48937	1.644344	0.634594	9.567477	-0.018591	-0.033959	-0.001179	-0.335077	0.054322	-0.582643	0.285601	-0.079087	-0.028984	-0.954640
48938	1.734662	0.429693	9.650867	-0.027661	-0.051545	0.017125	-0.333749	0.052648	-0.580317	0.285772	-0.080325	-0.028736	-0.954493
48939	1.675613	0.276284	9.673647	-0.095601	-0.051514	0.002517	-0.333752	0.053065	-0.580313	0.285616	-0.081950	-0.027164	-0.954447
48940	1.975929	0.401177	9.593177	-0.186935	-0.069143	0.015823	-0.336294	0.055576	-0.578149	0.285489	-0.084431	-0.023976	-0.954355
48941	2.019975	0.469396	9.990153	-0.090283	-0.069180	0.000659	-0.336967	0.056411	-0.576817	0.285292	-0.086371	-0.022650	-0.954272
48942	1.763976	0.468715	9.901022	0.031566	-0.058481	-0.030058	-0.337499	0.056136	-0.576024	0.284688	-0.087379	-0.023652	-0.954337
48943	1.747699	0.209912	10.176990	0.051371	-0.007727	-0.050932	-0.338554	0.054615	-0.575367	0.283776	-0.087301	-0.024796	-0.954586
48944	1.684149	0.095663	10.409360	-0.039799	0.060486	-0.058408	-0.337482	0.053499	-0.576576	0.282562	-0.086428	-0.023809	-0.955051
48945	1.888597	0.315720	10.527896	-0.138218	0.102346	-0.048419	-0.334429	0.053761	-0.577276	0.281419	-0.085308	-0.020719	-0.955561
48946	2.044317	0.500116	9.872526	-0.000235	0.102529	-0.072080	-0.334546	0.051263	-0.577693	0.280030	-0.083405	-0.020275	-0.956146
48947	1.602868	0.233629	9.697819	0.148426	0.081817	-0.104474	-0.333042	0.045427	-0.581056	0.278282	-0.081044	-0.022907	-0.956800
48948	1.292028	0.003865	9.279656	0.161076	0.068054	-0.125524	-0.332078	0.040566	-0.583220	0.276124	-0.078872	-0.025828	-0.957532
48949	1.161815	0.042216	8.903876	-0.006273	0.055842	-0.110872	-0.331655	0.036677	-0.583790	0.273991	-0.077836	-0.025642	-0.958234
48950	1.234596	0.076535	9.300215	-0.132608	0.034651	-0.088982	-0.331781	0.036123	-0.584844	0.272025	-0.077938	-0.023062	-0.958852
48951	1.302642	0.120813	9.795251	-0.073718	0.013503	-0.072791	-0.332310	0.035571	-0.584316	0.270492	-0.078083	-0.021749	-0.959304
48952	1.187294	0.194378	9.960527	0.096319	-0.012656	-0.092748	-0.332824	0.032798	-0.584599	0.268791	-0.077850	-0.023823	-0.959752
48953	1.075638	0.106943	10.186411	0.066099	0.004930	-0.138715	-0.334262	0.029753	-0.585657	0.266205	-0.077334	-0.025337	-0.960475
48954	1.306948	0.039746	10.039434	-0.008980	0.025891	-0.146316	-0.334502	0.026563	-0.587655	0.263324	-0.076896	-0.025265	-0.961306
48955	1.422128	-0.057827	9.888304	-0.032171	0.048647	-0.151741	-0.335549	0.024904	-0.588968	0.260354	-0.076041	-0.024664	-0.962198
48956	1.406386	-0.217885	9.420327	0.089522	0.054010	-0.140278	-0.334974	0.017823	-0.589966	0.257732	-0.074553	-0.026330	-0.962976
48957	1.529945	-0.484813	8.969148	0.175285	0.015531	-0.111677	-0.335991	0.010334	-0.590550	0.255824	-0.073291	-0.029797	-0.963481
48958	1.416572	-0.808316	9.076966	0.135712	-0.009041	-0.078604	-0.336770	0.008118	-0.591611	0.254330	-0.072813	-0.032576	-0.963822
48959	1.442716	-0.881684	9.534959	0.007441	-0.018934	-0.023213	-0.337814	0.004515	-0.590712	0.253862	-0.073144	-0.032774	-0.963914
48960	1.618026	-0.691912	9.900954	-0.067946	-0.023555	0.016733	-0.338085	0.006599	-0.592525	0.253492	-0.074057	-0.031531	-0.963983
48961	1.835653	-0.311385	9.828944	-0.126102	-0.020138	0.021623	-0.339933	0.005360	-0.593034	0.253694	-0.075143	-0.029046	-0.963924
48962	2.093488	-0.040246	9.483739	-0.081144	-0.016547	-0.015060	-0.339947	0.006470	-0.590923	0.253018	-0.075956	-0.027585	-0.964081
48963	2.015999	-0.070836	9.508090	0.012018	-0.037430	-0.046163	-0.341958	0.008561	-0.588377	0.252111	-0.076677	-0.027955	-0.964251
48964	1.445583	-0.136703	9.324784	0.110378	-0.030244	-0.025872	-0.342203	0.006204	-0.590234	0.251647	-0.076777	-0.030283	-0.964293
48965	1.660028	-0.203311	9.326975	0.067314	-0.033874	-0.001604	-0.343766	0.000243	-0.588695	0.251686	-0.077183	-0.031615	-0.964208
48966	1.764256	-0.157587	9.600596	0.033116	-0.044551	0.031564	-0.344816	-0.001972	-0.588438	0.252191	-0.077983	-0.032436	-0.963985
48967	1.808406	-0.070544	9.860790	-0.038568	-0.035934	0.050457	-0.345358	-0.000859	-0.586844	0.253068	-0.079011	-0.031642	-0.963697
48968	1.512487	-0.281980	10.755001	-0.025246	0.032181	0.066688	-0.343769	-0.000591	-0.586603	0.254253	-0.078647	-0.030897	-0.963439
48969	1.669264	0.040448	10.406450	0.052560	0.095134	0.104519	-0.342702	-0.001429	-0.586627	0.256397	-0.076708	-0.031088	-0.963021
48970	1.715530	0.460658	9.502373	0.111692	0.075188	0.108494	-0.340554	-0.004354	-0.589315	0.258627	-0.074840	-0.032698	-0.962518
48971	1.672537	0.543588	8.982145	0.004350	0.028916	0.104061	-0.338687	-0.005057	-0.590794	0.260642	-0.074432	-0.032339	-0.962019
48972	1.241772	0.403671	9.323142	0.004293	0.002736	0.098772	-0.338156	-0.005338	-0.590411	0.262451	-0.074508	-0.032269	-0.961523
48973	1.216407	0.222162	9.681793	0.002467	0.006174	0.096971	-0.338820	-0.005196	-0.590531	0.264309	-0.074517	-0.032011	-0.961022
48974	1.405170	0.278444	9.690426	0.059759	0.011393	0.092075	-0.339089	-0.005056	-0.589607	0.266058	-0.074129	-0.032970	-0.960537
48975	1.453614	0.310631	9.327455	0.007876	0.001805	0.096950	-0.338556	-0.005614	-0.589489	0.267917	-0.074185	-0.032851	-0.960020
48976	1.451205	0.306331	9.488459	-0.029694	-0.037571	0.078906	-0.339072	-0.007276	-0.590810	0.269215	-0.075206	-0.032371	-0.959593
48977	1.401368	0.079340	9.856412	-0.067414	-0.027194	0.101540	-0.339617	-0.005886	-0.589213	0.271028	-0.076216	-0.030955	-0.959050
48978	1.447436	0.087857	10.399295	-0.114808	0.012935	0.092504	-0.339895	-0.004359	-0.587881	0.272491	-0.076736	-0.028548	-0.958669
48979	1.565489	0.385349	10.449766	-0.105998	0.035549	0.129683	-0.338599	0.000631	-0.587326	0.274817	-0.076750	-0.026015	-0.958075
48980	1.540864	0.666032	10.145562	-0.038681	0.060202	0.100375	-0.337812	0.003681	-0.589933	0.276594	-0.075948	-0.024798	-0.957660
48981	1.480093	0.626471	9.638501	0.031255	0.032411	0.073489	-0.338617	0.004240	-0.588077	0.278046	-0.075220	-0.025047	-0.957291
48982	1.516572	0.329851	9.480954	0.051717	-0.007844	0.090166	-0.337934	0.001600	-0.589427	0.279637	-0.075218	-0.025947	-0.956803
48983	1.693729	0.116592	9.412080	-0.036018	-0.020170	0.098199	-0.339015	0.004798	-0.589116	0.281431	-0.075892	-0.025182	-0.956244
48984	1.751510	0.085502	9.617922	-0.067452	-0.029904	0.115530	-0.338778	0.008404	-0.586983	0.283269	-0.076991	-0.023884	-0.955647
48985	1.858798	0.231274	9.580217	-0.060256	-0.025541	0.110309	-0.339842	0.009104	-0.587353	0.285250	-0.077926	-0.022685	-0.955011
48986	1.965567	0.302674	9.604152	-0.060058	-0.016732	0.068910	-0.342256	0.013836	-0.587663	0.286138	-0.078711	-0.021518	-0.954708
48987	2.076287	0.244769	9.828456	-0.158379	0.005963	0.047077	-0.344148	0.019120	-0.586532	0.286765	-0.079602	-0.018400	-0.954511
48988	1.859213	0.280239	9.861981	-0.106467	-0.013192	0.036884	-0.343766	0.021616	-0.585856	0.287086	-0.080565	-0.016386	-0.954370
48989	1.607249	0.173240	9.624983	-0.027494	-0.001570	-0.005617	-0.344045	0.023838	-0.585698	0.286909	-0.080832	-0.015922	-0.954409
48990	1.519746	0.098872	9.466254	-0.036387	-0.004116	-0.014488	-0.344581	0.024396	-0.585160	0.286388	-0.081202	-0.015279	-0.954544
48991	1.402332	-0.133762	10.176018	-0.081119	0.039529	-0.023496	-0.345120	0.026482	-0.586049	0.285794	-0.080971	-0.013591	-0.954767
48992	1.131825	-0.171900	11.172947	-0.145707	0.127671	0.011651	-0.344740	0.029116	-0.585241	0.285676	-0.079455	-0.010068	-0.954974
48993	1.904055	0.452560	10.481266	-0.084620	0.182757	-0.003654	-0.341037	0.032845	-0.588149	0.285480	-0.076490	-0.007484	-0.955298
48994	1.681510	0.438555	9.266872	0.177045	0.155300	-0.066963	-0.337450	0.033799	-0.591213	0.284438	-0.072587	-0.010097	-0.955889
48995	1.209680	-0.011687	8.703357	0.406202	0.092696	-0.095417	-0.336699	0.021167	-0.595420	0.283184	-0.068527	-0.017576	-0.956453
48996	1.047339	-0.428647	8.800908	0.245032	0.065532	-0.082630	-0.334923	0.014497	-0.599189	0.281847	-0.065943	-0.022016	-0.956937
48997	1.020812	-0.441196	9.348983	-0.111238	0.055659	-0.064120	-0.333583	0.012130	-0.599102	0.280470	-0.065514	-0.019718	-0.957422
48998	0.967654	-0.121960	9.780929	-0.231223	0.043281	-0.057919	-0.333598	0.015601	-0.600642	0.278764	-0.066047	-0.015120	-0.957966
48999	1.158539	0.228043	9.884252	-0.143407	0.015311	-0.096139	-0.333096	0.019345	-0.598644	0.276710	-0.066543	-0.012471	-0.958566
49000	1.192706	0.282673	9.745184	-0.034884	0.006739	-0.151770	-0.333888	0.019488	-0.599943	0.273595	-0.066656	-0.011973	-0.959458
49001	1.227741	0.098889	10.300372	0.089520	0.020695	-0.172022	-0.335223	0.020884	-0.599777	0.270390	-0.065733	-0.013881	-0.960404
49002	1.097100	-0.279435	10.527882	0.030520	0.081929	-0.174035	-0.336262	0.017559	-0.600845	0.267014	-0.064032	-0.014264	-0.961457
49003	1.052836	-0.389825	10.498153	0.075200	0.111661	-0.152463	-0.333313	0.012824	-0.601725	0.264183	-0.061431	-0.015352	-0.962392
49004	1.309710	-0.572583	9.594940	0.191495	0.096007	-0.128856	-0.332476	0.007408	-0.604417	0.261878	-0.058617	-0.018700	-0.963138
49005	1.224361	-0.663311	8.811104	0.257629	0.040169	-0.107404	-0.332551	-0.001056	-0.607126	0.260098	-0.056468	-0.023574	-0.963641
49006	1.449762	-0.879758	8.609587	0.151786	-0.014237	-0.060896	-0.331841	-0.007999	-0.609175	0.258801	-0.056016	-0.026641	-0.963937
49007	1.439704	-0.952600	9.147212	-0.029256	-0.028508	-0.012946	-0.333038	-0.007993	-0.608238	0.258483	-0.056772	-0.026162	-0.963991
49008	1.521836	-0.631414	9.775097	-0.031249	-0.019996	0.018820	-0.335158	-0.009092	-0.607166	0.258569	-0.057419	-0.025643	-0.963944
49009	1.924033	-0.114364	9.984269	-0.038634	0.011197	0.075254	-0.334900	-0.008956	-0.605199	0.259963	-0.057549	-0.024649	-0.963587
49010	1.859042	0.251809	10.003461	-0.032291	0.005999	0.057752	-0.334516	-0.005626	-0.606747	0.260925	-0.057717	-0.023938	-0.963335
49011	1.429656	0.330686	9.532187	0.042086	0.005396	0.046111	-0.335189	-0.003540	-0.607241	0.261846	-0.057548	-0.024589	-0.963078
49012	1.129363	0.221447	9.225878	0.200555	0.004753	0.031477	-0.333047	-0.006744	-0.607569	0.262580	-0.056509	-0.028400	-0.962835
49013	1.109298	0.120283	9.128750	0.187116	-0.023217	0.029503	-0.336067	-0.012974	-0.606403	0.263326	-0.056119	-0.032016	-0.962541
49014	1.129070	0.178358	9.292683	0.076170	-0.053007	0.016253	-0.336181	-0.016860	-0.605390	0.263545	-0.056837	-0.033751	-0.962380
49015	1.414426	0.233943	9.319701	-0.040197	-0.081134	0.018752	-0.337911	-0.016713	-0.604050	0.263787	-0.058758	-0.033306	-0.962213
49016	1.498172	0.098767	10.163444	-0.033176	-0.098835	0.019549	-0.341905	-0.014054	-0.604225	0.263955	-0.060935	-0.033176	-0.962036
49017	1.092203	-0.315355	11.354303	-0.040582	-0.023813	0.061193	-0.344038	-0.013766	-0.601826	0.265050	-0.061778	-0.032336	-0.961710
49018	1.427455	0.333305	10.383062	-0.081635	0.053201	0.091186	-0.341806	-0.010587	-0.600385	0.266651	-0.061333	-0.030382	-0.961360
49019	1.235375	0.865028	9.155452	0.049303	0.046620	0.058825	-0.341408	-0.009616	-0.601956	0.267852	-0.060330	-0.030930	-0.961072
49020	1.247608	0.558609	8.877829	0.168262	0.004708	0.061242	-0.341256	-0.012948	-0.601992	0.269117	-0.059464	-0.034075	-0.960666
49021	1.267396	-0.074306	9.610648	0.070536	0.011479	0.083314	-0.340046	-0.015592	-0.602299	0.270790	-0.059042	-0.035193	-0.960181
49022	1.078878	-0.112246	10.094934	-0.017434	0.044519	0.142750	-0.338475	-0.012825	-0.600852	0.273434	-0.058469	-0.034459	-0.959493
49023	1.558271	0.057699	10.258592	0.092472	0.064415	0.176994	-0.336211	-0.013531	-0.602075	0.276963	-0.056972	-0.035573	-0.958530
49024	0.900817	0.325820	9.738585	0.107778	0.063854	0.172081	-0.333817	-0.014515	-0.602383	0.280343	-0.055360	-0.037102	-0.957584
49025	1.106083	0.337588	9.390850	-0.038910	0.039347	0.163822	-0.333427	-0.013407	-0.601853	0.283447	-0.055050	-0.035852	-0.956735
49026	1.051085	0.056092	10.012989	-0.058687	0.014744	0.158247	-0.330925	-0.010368	-0.601336	0.286333	-0.055301	-0.034484	-0.955911
49027	0.828798	0.032041	10.233345	-0.148276	0.025186	0.180599	-0.329627	-0.005656	-0.601046	0.289619	-0.055878	-0.031178	-0.955001
49028	1.187843	0.258148	10.365038	-0.167879	0.033835	0.162800	-0.328869	-0.000387	-0.598774	0.292487	-0.056391	-0.027607	-0.954206
49029	0.942680	0.421022	10.301728	-0.226776	0.022609	0.128073	-0.329443	0.006833	-0.598299	0.294666	-0.057423	-0.022885	-0.953599
49030	0.808524	0.590973	9.689553	-0.189890	0.018475	0.100218	-0.327090	0.012510	-0.597622	0.296297	-0.058320	-0.019054	-0.953123
49031	1.218511	0.515640	9.697167	-0.138825	0.007912	0.081908	-0.326341	0.019584	-0.595987	0.297679	-0.059069	-0.016188	-0.952699
49032	1.077483	0.381917	9.655988	-0.013505	0.004529	0.068727	-0.327416	0.022088	-0.596209	0.298892	-0.059170	-0.015836	-0.952319
49033	1.393005	0.264254	9.738437	-0.042129	-0.004319	0.061316	-0.328084	0.022508	-0.595538	0.299988	-0.059567	-0.014944	-0.951964
49034	1.372814	0.139596	9.823703	-0.102939	-0.016563	0.047590	-0.327429	0.023336	-0.594489	0.300637	-0.060600	-0.013038	-0.951722
49035	1.370813	0.201747	9.692244	-0.174432	-0.021767	0.031205	-0.328516	0.027645	-0.594167	0.300991	-0.062123	-0.009796	-0.951551
49036	1.119852	0.225514	9.745155	-0.115281	0.001099	0.015056	-0.329469	0.031397	-0.593328	0.300979	-0.062884	-0.007586	-0.951525
49037	0.936339	0.235792	9.492089	-0.107978	0.032744	-0.000575	-0.329620	0.035285	-0.594599	0.300814	-0.062944	-0.005349	-0.951588
49038	1.419196	0.215625	9.634303	0.001182	0.011628	-0.011463	-0.329645	0.038198	-0.592207	0.300392	-0.062800	-0.005322	-0.951731
49039	1.404085	0.124713	9.755964	0.021894	0.002074	-0.047492	-0.330166	0.037369	-0.593520	0.299492	-0.062666	-0.005838	-0.952021
49040	1.036617	0.056441	10.090028	-0.082769	0.015232	-0.057810	-0.330301	0.037925	-0.593775	0.298056	-0.062950	-0.004248	-0.952461
49041	0.867535	0.017597	11.114916	-0.229430	0.078961	-0.084182	-0.330968	0.039040	-0.594673	0.296143	-0.062818	0.000422	-0.953076
49042	0.807832	0.477152	10.221820	-0.098400	0.132674	-0.128722	-0.328998	0.042638	-0.594929	0.293482	-0.060958	0.002907	-0.954015
49043	1.155006	0.423909	9.427472	0.167575	0.118896	-0.163940	-0.327644	0.039717	-0.597736	0.290522	-0.057702	0.000087	-0.955127
49044	0.915015	-0.040984	9.383339	0.256297	0.113839	-0.198581	-0.326790	0.031664	-0.601242	0.286955	-0.054123	-0.004391	-0.956404
49045	0.825523	-0.405243	9.596234	0.088018	0.120759	-0.189260	-0.323829	0.026376	-0.604753	0.283411	-0.051270	-0.005699	-0.957610
49046	0.534709	-0.547497	9.529811	0.016286	0.114639	-0.156261	-0.320883	0.023447	-0.607715	0.280370	-0.049050	-0.005535	-0.958622
49047	0.363164	-0.560565	9.538352	0.005364	0.083987	-0.124681	-0.319536	0.021915	-0.610902	0.277969	-0.047353	-0.005355	-0.959407
49048	0.120056	-0.452583	9.621005	0.030215	0.027984	-0.098174	-0.320462	0.021920	-0.611806	0.276046	-0.046723	-0.005885	-0.959990
49049	0.331897	-0.550015	9.762265	-0.089788	-0.005410	-0.088682	-0.321529	0.022898	-0.611649	0.274235	-0.047235	-0.004292	-0.960492
49050	0.364971	-0.662386	10.068331	0.003049	-0.014292	-0.052831	-0.320209	0.024140	-0.611788	0.273169	-0.047574	-0.004493	-0.960779
49051	0.760751	-0.696856	10.030871	0.050402	-0.000433	-0.033175	-0.320722	0.022062	-0.613508	0.272558	-0.047218	-0.005467	-0.960965
49052	0.777885	-0.654649	9.718759	0.085272	-0.009140	-0.021487	-0.322298	0.019572	-0.613902	0.272171	-0.047012	-0.007190	-0.961073
49053	1.289755	-0.650443	9.252925	0.142539	-0.015324	-0.011542	-0.323621	0.018469	-0.613237	0.272059	-0.046471	-0.009961	-0.961106
49054	1.533928	-0.613721	9.299310	0.179964	-0.042578	0.013238	-0.323318	0.013472	-0.615654	0.272413	-0.046399	-0.013653	-0.960964
49055	1.360880	-0.499291	9.309329	0.156708	-0.051279	0.009588	-0.323694	0.009171	-0.614904	0.272707	-0.046530	-0.016850	-0.960824
49056	1.468034	-0.385893	9.696666	0.009939	-0.039187	0.010307	-0.326065	0.005713	-0.614246	0.272815	-0.047319	-0.017257	-0.960747
49057	1.103079	-0.089814	9.626308	-0.059901	-0.012892	0.032975	-0.328203	0.007945	-0.613272	0.273368	-0.047934	-0.016050	-0.960580
49058	0.980126	0.278894	9.540277	-0.011532	-0.011066	0.026399	-0.328207	0.008361	-0.613005	0.273774	-0.048304	-0.015876	-0.960449
49059	0.768596	0.408667	9.750292	0.024304	0.006483	0.016235	-0.327153	0.009744	-0.613139	0.274091	-0.048072	-0.016223	-0.960365
49060	0.541883	0.444462	9.865623	0.179893	0.003026	0.033291	-0.327935	0.007250	-0.613020	0.274824	-0.047124	-0.019643	-0.960138
49061	0.603642	0.299765	9.899478	0.156515	-0.011922	0.052403	-0.328169	0.001421	-0.612419	0.275949	-0.046501	-0.022612	-0.959780
49062	0.477709	0.252349	9.803881	0.160105	-0.035471	0.045325	-0.327882	-0.001911	-0.612981	0.276875	-0.046405	-0.025852	-0.959436
49063	0.611622	0.075060	9.589182	0.212013	-0.077423	0.034905	-0.329052	-0.006207	-0.612875	0.277675	-0.046697	-0.030255	-0.959062
49064	1.058735	-0.209972	9.548398	0.202973	-0.095077	0.049564	-0.331418	-0.010359	-0.612355	0.278695	-0.047509	-0.034643	-0.958578
49065	2.022247	-0.562550	9.973461	0.154505	-0.076265	0.074461	-0.333120	-0.015069	-0.611064	0.280193	-0.048175	-0.037858	-0.957986
49066	2.749542	-0.164238	9.938117	0.235104	-0.020465	0.077758	-0.334287	-0.019782	-0.611093	0.281816	-0.047395	-0.042416	-0.957358
49067	1.936441	0.283512	9.556113	0.158330	0.048085	0.073385	-0.334121	-0.025612	-0.610891	0.283391	-0.045754	-0.045009	-0.956854
49068	1.028140	0.570203	9.749909	0.011608	0.074512	0.074501	-0.332126	-0.025622	-0.612365	0.284803	-0.044416	-0.044754	-0.956510
49069	0.847832	0.677907	9.901718	-0.068073	0.070994	0.081030	-0.330953	-0.022298	-0.611825	0.286335	-0.043615	-0.042883	-0.956175
49070	0.367852	0.421762	9.864459	-0.102976	0.029164	0.070143	-0.329110	-0.019254	-0.612742	0.287536	-0.043793	-0.040700	-0.955902
49071	0.318964	0.349042	9.556401	-0.181855	-0.014587	0.096732	-0.328884	-0.012038	-0.613330	0.289191	-0.045245	-0.037106	-0.955481
49072	0.589406	0.344668	9.602087	-0.176547	-0.065417	0.093860	-0.329188	-0.006485	-0.611563	0.290717	-0.047671	-0.034041	-0.955014
49073	0.721531	0.586491	9.574886	-0.153255	-0.086423	0.083390	-0.332140	-0.002862	-0.607938	0.292083	-0.050291	-0.031425	-0.954553
49074	1.037745	0.560690	9.809804	-0.131652	-0.079481	0.049983	-0.334029	0.001449	-0.605897	0.292791	-0.052695	-0.029340	-0.954272
49075	1.120972	0.375286	9.958372	-0.089547	-0.063745	0.037944	-0.335910	0.004512	-0.604000	0.293363	-0.054474	-0.027872	-0.954041
49076	1.192784	0.290212	9.851022	-0.058041	-0.030414	0.008298	-0.337519	0.006324	-0.602119	0.293378	-0.055485	-0.026949	-0.954004
49077	1.216719	0.263286	9.759174	-0.174273	-0.035641	-0.009321	-0.338333	0.008826	-0.601294	0.292966	-0.057202	-0.023763	-0.954114
49078	1.210850	0.116728	9.798399	-0.113407	-0.030366	-0.015055	-0.339422	0.012718	-0.599532	0.292469	-0.058524	-0.021809	-0.954233
49079	1.243525	-0.044417	9.885193	-0.109780	-0.012870	-0.023822	-0.340236	0.014664	-0.597663	0.291860	-0.059425	-0.019738	-0.954409
49080	1.253006	-0.070803	9.932877	-0.104461	-0.005908	-0.012312	-0.338930	0.017988	-0.597387	0.291438	-0.060228	-0.017809	-0.954526
49081	1.362376	0.029184	9.872995	-0.068691	0.006307	-0.002325	-0.341462	0.019806	-0.597067	0.291293	-0.060539	-0.016389	-0.954576
49082	1.331439	0.096446	9.765881	-0.034619	0.029110	-0.008137	-0.341603	0.021055	-0.596528	0.291038	-0.060268	-0.015583	-0.954684
49083	1.295131	0.082481	9.826119	0.015357	0.020315	0.015994	-0.339477	0.019933	-0.595784	0.291348	-0.059834	-0.015681	-0.954615
49084	1.465906	-0.012628	9.835569	-0.006146	0.012377	0.019262	-0.339343	0.020071	-0.596309	0.291640	-0.059725	-0.015483	-0.954536
49085	1.142075	-0.048404	9.895636	0.002756	0.032553	0.033587	-0.340683	0.021605	-0.594961	0.292275	-0.059143	-0.015256	-0.954382
49086	1.186005	0.016197	9.896000	-0.008052	0.041243	0.052044	-0.336954	0.019364	-0.595565	0.293195	-0.058504	-0.014814	-0.954146
49087	1.227225	0.035515	10.025653	-0.032170	0.046471	0.041302	-0.337505	0.022976	-0.595783	0.293939	-0.057864	-0.013840	-0.953971
49088	1.205149	-0.008021	9.890749	-0.027681	0.043010	0.040442	-0.336570	0.022138	-0.596069	0.294616	-0.057303	-0.013026	-0.953807
49089	1.238017	-0.133873	9.720776	-0.053580	0.041299	0.033166	-0.335527	0.024908	-0.595400	0.295177	-0.056891	-0.011689	-0.953676
49090	1.087588	-0.229265	9.605611	-0.006206	0.039602	0.045869	-0.334733	0.025598	-0.596062	0.295981	-0.056268	-0.011299	-0.953468
49091	1.222690	-0.249359	9.671511	0.008088	0.048290	0.051246	-0.332067	0.023779	-0.596515	0.296958	-0.055369	-0.011071	-0.953220
49092	1.112568	-0.113920	9.633160	-0.024179	0.047412	0.065168	-0.331811	0.025582	-0.596894	0.298103	-0.054709	-0.010270	-0.952909
49093	1.120238	-0.056097	9.684231	-0.056362	0.046531	0.057889	-0.330760	0.027520	-0.597285	0.299134	-0.054231	-0.008823	-0.952628
49094	1.064466	-0.091447	9.780444	-0.054529	0.029070	0.040223	-0.329183	0.029315	-0.595847	0.299763	-0.054096	-0.007581	-0.952449
49095	0.919448	-0.111726	9.858374	-0.060830	0.025582	0.045490	-0.328388	0.030144	-0.596901	0.300547	-0.054036	-0.006193	-0.952215
49096	0.929370	-0.073464	9.810658	-0.095667	0.039596	0.038243	-0.328144	0.033195	-0.595955	0.301091	-0.053947	-0.004106	-0.952059
49097	0.943525	-0.121550	9.853246	-0.092118	0.015965	0.036406	-0.326828	0.035131	-0.595956	0.301665	-0.054249	-0.002199	-0.951867
49098	0.972132	-0.174575	9.890844	-0.033061	0.013347	0.033282	-0.327239	0.037076	-0.595537	0.302183	-0.054280	-0.001468	-0.951702
49099	1.073722	-0.146917	9.755692	-0.054472	0.013363	0.023411	-0.326461	0.040126	-0.595256	0.302549	-0.054402	-0.000319	-0.951580
49100	1.208296	-0.237131	9.700618	0.014399	0.008969	0.028245	-0.326457	0.039293	-0.595001	0.303015	-0.054230	-0.000523	-0.951441
49101	1.156990	-0.316461	9.584782	-0.018714	0.004619	0.031515	-0.325664	0.039566	-0.594748	0.303574	-0.054316	-0.000107	-0.951258
49102	1.077031	-0.358691	9.729194	-0.000916	-0.002418	0.046611	-0.325803	0.041372	-0.596041	0.304360	-0.054452	-0.000068	-0.950999
49103	1.227137	-0.306756	9.790986	0.003478	-0.012131	0.059790	-0.325819	0.042619	-0.593403	0.305479	-0.054733	-0.000149	-0.950624
49104	1.227286	-0.287382	9.834470	0.011497	0.008832	0.072263	-0.325551	0.042896	-0.594717	0.306751	-0.054580	-0.000248	-0.950224
49105	1.144938	-0.320486	9.810765	0.025813	0.020232	0.075952	-0.323433	0.043162	-0.593696	0.308201	-0.054119	-0.000545	-0.949781
49106	1.166400	-0.359089	9.826961	0.020490	0.020246	0.065325	-0.324487	0.041779	-0.593431	0.309332	-0.053694	-0.000751	-0.949437
49107	1.221800	-0.372174	9.622037	0.004404	0.006276	0.062498	-0.323164	0.042605	-0.593968	0.310501	-0.053645	-0.000744	-0.949058
49108	1.182653	-0.441786	9.568699	0.004400	0.008044	0.065147	-0.322242	0.043988	-0.594100	0.311606	-0.053551	-0.000720	-0.948701
49109	1.068982	-0.473823	9.814465	-0.015343	0.011504	0.072087	-0.321059	0.045369	-0.593317	0.312936	-0.053536	-0.000288	-0.948264
49110	1.150126	-0.272250	9.866554	-0.014470	0.020199	0.079190	-0.321198	0.046619	-0.593565	0.314279	-0.053329	0.000185	-0.947832
49111	1.091002	-0.094163	9.746535	0.090173	0.025482	0.094127	-0.319993	0.045364	-0.594646	0.316136	-0.052390	-0.001287	-0.947265
49112	1.064119	-0.128598	9.429114	0.163614	0.016852	0.084065	-0.318922	0.044248	-0.595723	0.317721	-0.051123	-0.004203	-0.946796
49113	0.990820	-0.252657	9.574932	0.127756	-0.019913	0.083664	-0.319160	0.039808	-0.596026	0.319410	-0.050809	-0.006693	-0.946230
49114	0.923523	-0.221950	10.006085	-0.031543	-0.023518	0.078983	-0.317300	0.039243	-0.596060	0.320616	-0.051552	-0.006173	-0.945785
49115	1.093744	-0.063850	10.227553	-0.113718	0.020164	0.055608	-0.318129	0.044244	-0.594685	0.321529	-0.052016	-0.003870	-0.945462
49116	1.080454	0.108943	10.066219	-0.120676	0.029032	0.019504	-0.319073	0.046747	-0.594383	0.321590	-0.052329	-0.001392	-0.945431
49117	0.902311	0.196020	9.770728	-0.086484	0.027484	-0.014540	-0.319752	0.048971	-0.593563	0.321201	-0.052463	0.000339	-0.945557
49118	0.843076	0.024980	9.533732	-0.095264	0.022379	-0.047238	-0.316713	0.051314	-0.594111	0.320015	-0.052736	0.002225	-0.945941
49119	0.899315	-0.218111	9.626591	-0.049631	0.023244	-0.051376	-0.317389	0.052983	-0.593165	0.318966	-0.052704	0.003179	-0.946294
49120	0.956573	-0.314841	9.603354	-0.035272	0.013642	-0.063679	-0.317928	0.054374	-0.593143	0.317469	-0.052758	0.003860	-0.946792
49121	0.937041	-0.361216	10.119734	-0.088141	0.023136	-0.057877	-0.317396	0.054371	-0.593414	0.316254	-0.052968	0.005535	-0.947178
49122	0.976751	-0.207919	10.010594	-0.138154	0.032788	-0.071402	-0.317538	0.056593	-0.594440	0.314550	-0.053312	0.008274	-0.947707
49123	1.025298	-0.170085	9.921682	-0.138022	0.032854	-0.097841	-0.316371	0.060611	-0.593236	0.312517	-0.053654	0.010895	-0.948333
49124	1.072323	-0.343994	9.803911	-0.100295	0.041693	-0.125779	-0.315578	0.059911	-0.591286	0.309869	-0.053600	0.012911	-0.949179
49125	1.147773	-0.595120	9.677795	-0.071632	0.046968	-0.129147	-0.316649	0.062277	-0.592427	0.307303	-0.053278	0.014320	-0.950011
49126	0.996464	-0.819779	9.763043	-0.056542	0.059190	-0.102560	-0.314536	0.064626	-0.593486	0.305135	-0.052613	0.015637	-0.950726
49127	0.923766	-0.859675	9.902613	-0.071018	0.072220	-0.067361	-0.315199	0.065463	-0.595175	0.303733	-0.051794	0.017274	-0.951191
49128	0.977679	-0.747279	9.826529	-0.061305	0.062530	-0.039119	-0.313473	0.064621	-0.594028	0.302729	-0.051072	0.018770	-0.951522
49129	0.982673	-0.714569	9.524025	-0.027206	0.057386	-0.053857	-0.312543	0.064894	-0.594827	0.301632	-0.050274	0.019505	-0.951898
49130	0.880405	-0.833920	9.561991	0.017438	0.039891	-0.040372	-0.313063	0.064065	-0.596665	0.300652	-0.049507	0.019365	-0.952251
49131	0.721647	-0.754956	9.809422	0.001269	0.043359	-0.031607	-0.312258	0.062672	-0.596954	0.300013	-0.048796	0.019509	-0.952487
49132	0.679378	-0.584158	9.708402	-0.041661	0.036383	-0.033658	-0.310407	0.063356	-0.596188	0.299088	-0.048447	0.020481	-0.952775
49133	0.892700	-0.465962	9.575729	0.010283	0.011894	-0.047504	-0.310530	0.062664	-0.597899	0.298166	-0.048285	0.020241	-0.953077
49134	0.974299	-0.536372	9.569408	0.053253	0.006650	-0.054298	-0.310001	0.063633	-0.599079	0.296910	-0.047943	0.019208	-0.953508
49135	1.079526	-0.685756	9.754253	0.019266	0.024082	-0.058073	-0.311577	0.060727	-0.598821	0.295789	-0.047513	0.018854	-0.953884
49136	0.924447	-0.765745	9.944546	0.017428	0.043312	-0.047417	-0.309975	0.059747	-0.599906	0.294570	-0.046681	0.018730	-0.954305
49137	0.847960	-0.650210	9.775887	0.042415	0.048575	-0.026017	-0.309968	0.058498	-0.599918	0.294072	-0.045643	0.018114	-0.954521
49138	0.795454	-0.558850	9.628377	0.047843	0.029405	-0.040108	-0.307841	0.058348	-0.601002	0.293085	-0.044895	0.017331	-0.954875
49139	0.736957	-0.635276	9.656844	0.026303	0.018888	-0.029728	-0.307294	0.056542	-0.602604	0.292512	-0.044519	0.016847	-0.955076
49140	0.867025	-0.686381	9.794536	0.022737	0.018837	-0.036856	-0.307815	0.055713	-0.604180	0.291493	-0.044119	0.016488	-0.955413
49141	0.857683	-0.640723	9.756685	0.046940	0.018874	-0.045478	-0.308600	0.052662	-0.602098	0.290636	-0.043636	0.015602	-0.955711
49142	0.854869	-0.698262	9.811328	0.017384	0.025840	-0.038631	-0.307265	0.051962	-0.603438	0.289615	-0.043134	0.015382	-0.956047
49143	0.784643	-0.724296	9.770776	0.033430	0.026715	-0.024396	-0.307535	0.052240	-0.602643	0.289147	-0.042580	0.014831	-0.956222
49144	0.731625	-0.705035	9.641667	0.038783	0.032863	-0.015500	-0.306592	0.050015	-0.603074	0.288616	-0.041814	0.014260	-0.956425
49145	0.664332	-0.663294	9.748480	0.033346	0.017090	-0.007640	-0.305395	0.049175	-0.602444	0.288471	-0.041439	0.013684	-0.956494
49146	0.713417	-0.553044	9.744517	0.038617	0.004783	0.010867	-0.305910	0.048625	-0.606117	0.288452	-0.041204	0.012975	-0.956519
49147	0.747867	-0.466418	9.843759	0.070748	0.001226	0.025192	-0.306563	0.046963	-0.606386	0.288970	-0.040908	0.011621	-0.956393
49148	0.750251	-0.471211	9.855700	0.033177	0.013458	0.026723	-0.304967	0.045705	-0.605504	0.289260	-0.040536	0.011079	-0.956328
49149	0.776938	-0.450131	9.737942	0.002795	0.030967	0.026563	-0.305100	0.045705	-0.605240	0.289741	-0.040065	0.011198	-0.956201
49150	0.806284	-0.399752	9.769513	0.033193	0.022205	0.028516	-0.303500	0.044864	-0.606060	0.290077	-0.039524	0.010707	-0.956127
49151	0.724518	-0.351122	9.732323	0.051100	0.015249	0.025132	-0.304029	0.044173	-0.605534	0.290573	-0.039076	0.009804	-0.956004
49152	0.758050	-0.389856	9.736395	0.045755	0.022245	0.021576	-0.303762	0.044866	-0.607106	0.290795	-0.038464	0.009067	-0.955969
49153	0.791714	-0.409407	9.721458	0.049296	0.023094	0.030403	-0.302553	0.042639	-0.607803	0.291388	-0.037880	0.008247	-0.955819
49154	0.768070	-0.341621	9.804160	0.043890	0.030935	0.039223	-0.301494	0.043328	-0.608338	0.291956	-0.037110	0.007608	-0.955681
49155	0.777859	-0.322542	9.775454	0.045751	0.039717	0.026933	-0.300693	0.042352	-0.608228	0.292477	-0.036233	0.006946	-0.955561
49156	0.719812	-0.336418	9.809443	0.051169	0.032762	0.012863	-0.299876	0.039433	-0.609320	0.292548	-0.035389	0.006159	-0.955576
49157	0.632853	-0.340489	9.829374	0.047595	0.025791	0.009311	-0.298809	0.039011	-0.610128	0.292734	-0.034769	0.005369	-0.955546
49158	0.589860	-0.272919	9.792067	0.021646	0.012683	0.007340	-0.297079	0.038030	-0.610033	0.292707	-0.034484	0.005023	-0.955567
49159	0.619007	-0.249123	9.782475	0.033308	0.017066	0.002150	-0.298138	0.037620	-0.610284	0.292748	-0.034109	0.004448	-0.955571
49160	0.609385	-0.244207	9.792229	0.051257	0.013602	-0.010945	-0.298130	0.036510	-0.610557	0.292368	-0.033635	0.003531	-0.955708
49161	0.710971	-0.220993	9.777198	0.021694	0.040653	0.005654	-0.296786	0.033310	-0.610347	0.292466	-0.032877	0.003315	-0.955705
49162	0.711230	-0.187099	9.849689	0.047599	0.039752	0.012894	-0.295714	0.032472	-0.611947	0.292538	-0.031923	0.002636	-0.955717
49163	0.682239	-0.187048	9.792257	0.060201	0.038063	-0.002871	-0.296384	0.033586	-0.611795	0.292497	-0.030992	0.001658	-0.955763
49164	0.604867	-0.205245	9.936923	0.049433	0.039794	0.000598	-0.294514	0.032189	-0.613281	0.292381	-0.030027	0.000934	-0.955830
49165	0.537280	-0.200023	9.899111	0.053014	0.025832	-0.002929	-0.291321	0.030228	-0.612693	0.292334	-0.029370	0.000024	-0.955865
49166	0.571026	-0.205406	9.797812	0.021719	0.037206	-0.001363	-0.293441	0.030101	-0.613187	0.292158	-0.028616	-0.000187	-0.955942
49167	0.537333	-0.192792	9.904000	0.018956	0.024043	0.009154	-0.292911	0.030793	-0.614238	0.292322	-0.028190	-0.000445	-0.955904
49168	0.614841	-0.157568	9.822019	0.024415	0.047688	-0.001309	-0.291721	0.030785	-0.612944	0.292170	-0.027221	-0.000647	-0.955979
49169	0.538048	-0.087475	9.736962	-0.006063	0.048557	0.014372	-0.291301	0.028564	-0.615729	0.292420	-0.026472	-0.000283	-0.955924
49170	0.521056	-0.103798	9.861901	-0.028383	0.060804	0.003679	-0.289323	0.030218	-0.614955	0.292315	-0.025560	0.000604	-0.955980
49171	0.520881	-0.127880	9.852013	0.007422	0.073066	0.003979	-0.286932	0.030900	-0.617085	0.292372	-0.024262	0.000846	-0.955996
49172	0.228706	-0.125542	9.871385	0.011853	0.054765	0.007558	-0.286131	0.029508	-0.616061	0.292367	-0.023230	0.000930	-0.956024
49173	0.261982	-0.202518	9.954333	0.050372	0.032920	-0.011654	-0.285721	0.028257	-0.617393	0.292145	-0.022432	0.000116	-0.956111
49174	0.286180	-0.193306	9.882127	0.054816	0.003180	-0.011733	-0.285715	0.027146	-0.617272	0.291780	-0.022136	-0.000933	-0.956229
