# Supplementary material for: Identification of Haptic Based Guiding Using Hard Reins
Source: PLoS One. 2015 Jul 22;10(7):e0132020. doi: 10.1371/journal.pone.0132020 (PMC4511788; doi:10.1371/journal.pone.0132020)
Supplement: S9 File — (ZIP) [file pone.0132020.s009.zip › Exp2_MotionData2/Subject10/path3/T8/gc8.txt]

// Start Time: 0
// Sample rate: 25.0Hz
// Scenario: 4.9
// Firmware Version: 2.6.1
Counter	Acc_X	Acc_Y	Acc_Z	Gyr_X	Gyr_Y	Gyr_Z	Mag_X	Mag_Y	Mag_Z	Quat_w	Quat_x	Quat_y	Quat_z
48632	9.218230	1.937112	-2.599268	0.145698	0.096816	-0.127127	-0.623208	-0.399925	0.035955	0.565204	0.465215	-0.635353	0.245859
48633	9.321042	2.172619	-2.492877	0.124718	0.102425	-0.158309	-0.620907	-0.402953	0.035317	0.566031	0.468098	-0.632240	0.246508
48634	9.295546	2.796114	-2.316353	0.216964	0.091430	-0.055239	-0.621442	-0.404464	0.036931	0.565389	0.470708	-0.629717	0.249450
48635	9.338260	2.309154	-2.195516	0.344780	0.119650	0.067853	-0.620312	-0.403129	0.038706	0.563221	0.473118	-0.627395	0.255573
48636	9.366735	2.134111	-2.178397	0.346602	0.119299	0.135735	-0.621467	-0.400857	0.039711	0.560695	0.474608	-0.625651	0.262543
48637	9.337290	1.905969	-2.149797	0.267177	0.082382	0.109903	-0.624895	-0.397184	0.042245	0.558534	0.475756	-0.624483	0.267798
48638	9.369576	1.839972	-2.308446	0.214382	0.052793	0.052949	-0.625777	-0.392457	0.045955	0.556831	0.477117	-0.623351	0.271537
48639	9.393654	1.717884	-2.259416	0.158756	0.045385	0.025312	-0.627205	-0.391042	0.046909	0.555672	0.478284	-0.622350	0.274141
48640	9.393166	1.762642	-2.341235	0.148696	0.047264	0.025294	-0.627764	-0.390011	0.049533	0.554663	0.479276	-0.621356	0.276694
48641	9.352743	1.708323	-2.248286	0.075281	0.016488	0.019679	-0.627492	-0.388751	0.050177	0.553967	0.479734	-0.621076	0.277924
48642	9.292841	1.861812	-2.269201	0.105133	0.043962	0.005024	-0.629225	-0.387335	0.048296	0.553443	0.480503	-0.620163	0.279672
48643	9.414900	2.163090	-2.194503	0.151024	0.081374	0.008804	-0.629350	-0.386503	0.051897	0.552884	0.481567	-0.618625	0.282338
48644	9.404216	1.804007	-2.177120	0.202207	0.079593	0.005174	-0.629083	-0.385215	0.051975	0.551852	0.483205	-0.616754	0.285633
48645	9.447531	1.564778	-2.083677	0.149101	0.058110	-0.064658	-0.629356	-0.385669	0.052517	0.551435	0.485266	-0.614758	0.287243
48646	9.500821	1.539529	-2.037524	0.026201	0.014724	-0.072160	-0.628734	-0.389193	0.053709	0.551741	0.486277	-0.613852	0.286883
48647	9.452535	1.676618	-2.107291	-0.040757	-0.001609	-0.041975	-0.627760	-0.389240	0.051426	0.552304	0.486293	-0.613819	0.285842
48648	9.481329	1.754678	-2.156170	-0.086490	0.002623	-0.110871	-0.627012	-0.391345	0.052989	0.553774	0.486602	-0.613311	0.283552
48649	9.476830	1.749272	-2.112557	-0.078377	0.019318	-0.082438	-0.622456	-0.393935	0.051506	0.555190	0.486569	-0.612860	0.281812
48650	9.447892	1.808051	-2.140078	-0.103836	-0.001354	-0.074194	-0.623320	-0.394910	0.048190	0.556567	0.486248	-0.612846	0.279670
48651	9.400422	1.970541	-2.115503	-0.116404	-0.029709	-0.061310	-0.622730	-0.397447	0.046890	0.557630	0.485797	-0.613349	0.277224
48652	9.374098	2.067971	-2.133208	-0.070727	-0.031579	-0.063043	-0.622137	-0.399336	0.047049	0.558244	0.485876	-0.613586	0.275319
48653	9.395553	2.090175	-2.172515	-0.028668	-0.003858	-0.066668	-0.621702	-0.400736	0.046106	0.558800	0.486323	-0.613255	0.274137
48654	9.400663	2.065242	-2.124557	-0.004779	-0.020830	-0.061090	-0.619698	-0.402216	0.046278	0.558893	0.487050	-0.613028	0.273164
48655	9.361369	1.981439	-2.184023	-0.010663	-0.029150	-0.075794	-0.618250	-0.404016	0.047286	0.559014	0.487944	-0.612787	0.271857
48656	9.323549	2.097500	-2.138372	-0.027055	-0.051132	-0.139092	-0.616794	-0.406793	0.047665	0.559372	0.489539	-0.612254	0.269442
48657	9.344091	2.478082	-2.136659	0.025585	-0.058286	-0.082937	-0.614067	-0.409569	0.047607	0.558823	0.491080	-0.612063	0.268209
48658	9.293364	2.209682	-2.349082	0.042657	-0.052162	-0.062790	-0.613728	-0.411757	0.051014	0.558069	0.492524	-0.611906	0.267490
48659	9.302822	2.100172	-2.325994	0.035130	-0.007187	-0.075738	-0.611573	-0.412763	0.053200	0.558006	0.493806	-0.611162	0.266956
48660	9.260681	2.320273	-2.260178	0.039534	-0.017814	-0.114221	-0.609837	-0.415127	0.053887	0.557974	0.495658	-0.610125	0.265962
48661	9.230375	2.227785	-2.399750	0.097737	-0.030105	-0.126960	-0.609196	-0.419828	0.055572	0.557278	0.498383	-0.608790	0.265388
48662	9.258924	2.294079	-2.475268	0.114859	-0.025861	-0.137012	-0.607161	-0.421755	0.058979	0.556510	0.501384	-0.607207	0.264972
48663	9.230187	2.396408	-2.495267	0.114799	0.009219	-0.107696	-0.605010	-0.422466	0.061042	0.556003	0.503850	-0.605526	0.265205
48664	9.196903	2.500736	-2.481264	0.135731	-0.001963	-0.075511	-0.604392	-0.424639	0.064021	0.554979	0.506202	-0.604172	0.265960
48665	9.211183	2.420457	-2.470243	0.146667	0.024056	-0.080129	-0.603069	-0.426801	0.066569	0.554170	0.508604	-0.602424	0.267026
48666	9.137666	2.306037	-2.579356	0.135405	0.046076	-0.093989	-0.601347	-0.427751	0.067770	0.553816	0.510908	-0.600339	0.268055
48667	9.074968	2.377292	-2.615196	0.051127	0.088639	-0.171301	-0.598350	-0.430986	0.065268	0.555226	0.512994	-0.597449	0.267612
48668	9.137657	2.471909	-2.650741	0.015615	0.179321	-0.208190	-0.596601	-0.435687	0.063679	0.558285	0.514607	-0.593338	0.267294
48669	9.012524	2.535908	-2.655306	-0.015720	0.281750	-0.226783	-0.593743	-0.441193	0.057631	0.562931	0.515555	-0.588056	0.267399
48670	8.921966	2.764057	-2.621445	-0.069747	0.407860	-0.239917	-0.588496	-0.446624	0.049293	0.569674	0.515310	-0.581444	0.268047
48671	8.883394	2.938210	-2.386973	-0.080564	0.501649	-0.207027	-0.585550	-0.453157	0.034808	0.577345	0.514049	-0.574128	0.269822
48672	8.931869	3.028303	-2.079005	-0.020024	0.532077	-0.133516	-0.584330	-0.456582	0.022095	0.584320	0.512367	-0.566799	0.273477
48673	8.870371	2.919407	-1.884170	-0.052992	0.642924	-0.076894	-0.580169	-0.458519	0.007461	0.592449	0.509043	-0.558878	0.278451
48674	8.887956	2.781447	-1.733546	-0.023986	0.737701	-0.062321	-0.580145	-0.459837	-0.009649	0.601193	0.505212	-0.549690	0.284902
48675	8.832427	2.929724	-1.189416	-0.133122	0.708370	0.001772	-0.579727	-0.460174	-0.029256	0.610174	0.499496	-0.542037	0.290496
48676	9.036353	2.929850	-1.305742	-0.181739	0.900438	0.150059	-0.580667	-0.456420	-0.052565	0.620744	0.490255	-0.533627	0.299280
48677	8.772726	2.656706	-0.693772	-0.261442	0.938628	0.314922	-0.583781	-0.451017	-0.079440	0.631221	0.477934	-0.526670	0.309447
48678	8.888189	2.337408	-0.275032	-0.297818	1.009147	0.384460	-0.584827	-0.440793	-0.105464	0.642126	0.463685	-0.519433	0.320716
48679	9.287884	2.281077	0.637231	-0.309155	0.921470	0.450751	-0.585217	-0.428667	-0.135206	0.651442	0.449012	-0.513802	0.331691
48680	9.702423	2.181826	1.307101	-0.214447	0.868006	0.509842	-0.588996	-0.414438	-0.159818	0.658733	0.435049	-0.508505	0.343839
48681	10.028734	2.329680	1.682352	-0.181728	0.739529	0.378089	-0.593918	-0.400129	-0.185690	0.665076	0.423633	-0.503371	0.353308
48682	10.136706	2.291381	1.948608	-0.161793	0.561069	0.250896	-0.594752	-0.389779	-0.202627	0.670237	0.414873	-0.499261	0.359724
48683	9.924287	2.030099	2.012823	-0.119824	0.445891	0.187761	-0.590979	-0.383384	-0.216735	0.674251	0.408121	-0.495805	0.364691
48684	9.773779	1.824010	2.268327	-0.107465	0.350026	0.110802	-0.589683	-0.380175	-0.226763	0.677734	0.402930	-0.492879	0.367959
48685	9.748571	1.851193	2.424043	-0.108169	0.262662	0.093510	-0.587407	-0.375314	-0.235561	0.680461	0.398542	-0.490970	0.370250
48686	9.618493	1.742273	2.476509	-0.101565	0.198499	0.072476	-0.589911	-0.372057	-0.242427	0.682638	0.394895	-0.489714	0.371811
48687	9.493275	1.808861	2.459886	-0.095494	0.170692	0.028471	-0.588315	-0.368547	-0.249884	0.684826	0.391968	-0.488411	0.372599
48688	9.378923	1.606696	2.404871	-0.127417	0.143051	-0.000970	-0.584833	-0.367057	-0.254932	0.687188	0.389082	-0.487513	0.372450
48689	9.319473	1.586223	2.515662	-0.062236	0.106914	0.045998	-0.586013	-0.365567	-0.258517	0.688356	0.386895	-0.486951	0.373305
48690	9.436007	1.414913	2.389408	-0.089236	0.106102	0.061539	-0.585222	-0.363108	-0.261917	0.689575	0.384199	-0.486747	0.374105
48691	9.474805	1.402702	2.735719	-0.103476	0.068552	0.012040	-0.586672	-0.362092	-0.264536	0.690935	0.382039	-0.486752	0.373801
48692	9.378604	1.676227	2.644478	-0.108836	0.057076	0.019409	-0.586436	-0.360493	-0.267843	0.692132	0.379846	-0.487038	0.373450
48693	9.267041	1.497773	2.628162	-0.060556	0.063209	-0.024605	-0.582848	-0.355731	-0.272119	0.693388	0.378664	-0.486503	0.373017
48694	9.380731	1.608412	2.636709	-0.011043	0.055393	-0.018946	-0.581558	-0.357432	-0.273090	0.694118	0.378195	-0.485799	0.373052
48695	9.411756	1.559937	2.618324	0.007954	0.040821	0.008640	-0.583261	-0.358457	-0.275124	0.694393	0.377800	-0.485307	0.373580
48696	9.370059	1.556629	2.525655	0.042798	0.031295	0.012380	-0.582702	-0.357488	-0.274501	0.694240	0.377964	-0.484764	0.374404
48697	9.387430	1.545872	2.594986	0.053325	0.008196	-0.002239	-0.581586	-0.355940	-0.274131	0.693938	0.378544	-0.484300	0.374977
48698	9.416262	1.623867	2.550936	0.072392	0.008248	0.027179	-0.583115	-0.357954	-0.273675	0.693226	0.379145	-0.483967	0.376115
48699	9.372464	1.471252	2.561242	0.074384	-0.012459	0.034521	-0.583664	-0.358180	-0.271839	0.692288	0.379812	-0.483906	0.377246
48700	9.420495	1.527296	2.516330	0.067838	-0.012327	0.063889	-0.583677	-0.357175	-0.271776	0.691131	0.380147	-0.484170	0.378689
48701	9.394652	1.418324	2.337835	0.042018	-0.035795	0.057424	-0.587355	-0.355421	-0.268225	0.690034	0.380318	-0.484850	0.379646
48702	9.347150	1.441845	2.417063	0.049776	-0.034571	0.005131	-0.587502	-0.354189	-0.266870	0.689237	0.381145	-0.485104	0.379940
48703	9.395048	1.463973	2.369520	0.050129	-0.020536	0.017051	-0.587476	-0.355141	-0.265085	0.688529	0.381700	-0.485207	0.380535
48704	9.375279	1.433261	2.319332	0.047877	-0.026967	0.001447	-0.588180	-0.355288	-0.264804	0.687850	0.382475	-0.485343	0.380813
48705	9.360942	1.496567	2.308203	0.034630	-0.005586	-0.016958	-0.588614	-0.353362	-0.262834	0.687660	0.383033	-0.485101	0.380902
48706	9.366377	1.529602	2.373435	0.033018	-0.011655	-0.007767	-0.588869	-0.355921	-0.263418	0.687312	0.383576	-0.485068	0.381026
48707	9.336573	1.497214	2.272885	0.052488	-0.010412	0.001430	-0.590271	-0.357049	-0.263475	0.686796	0.384239	-0.484898	0.381504
48708	9.434561	1.557149	2.453194	0.067666	-0.006875	-0.012272	-0.588004	-0.355486	-0.260845	0.686263	0.385263	-0.484502	0.381935
48709	9.460546	1.616413	2.360817	0.020199	-0.030118	-0.005892	-0.590816	-0.356899	-0.260481	0.685861	0.385704	-0.484790	0.381846
48710	9.358287	1.540916	2.257864	0.045940	0.011224	-0.005947	-0.591081	-0.358338	-0.260427	0.685618	0.386232	-0.484356	0.382297
48711	9.368509	1.525194	2.339509	0.046032	-0.008443	-0.000407	-0.590543	-0.356049	-0.260288	0.685183	0.386810	-0.484193	0.382700
48712	9.399184	1.467574	2.280013	0.022898	-0.002186	-0.011478	-0.588236	-0.357645	-0.257857	0.685031	0.387177	-0.484077	0.382748
48713	9.457468	1.500523	2.323943	0.028052	-0.019261	0.012436	-0.589658	-0.357063	-0.257523	0.684529	0.387466	-0.484302	0.383069
48714	9.462062	1.483811	2.301923	0.012933	-0.019044	-0.005948	-0.589068	-0.358535	-0.257053	0.684249	0.387771	-0.484536	0.382963
48715	9.460006	1.522234	2.331237	0.008696	-0.032566	-0.026114	-0.590202	-0.358648	-0.257333	0.684062	0.388269	-0.484794	0.382467
48716	9.477287	1.523830	2.383743	-0.001091	-0.070928	-0.046253	-0.589028	-0.359838	-0.254014	0.683694	0.389170	-0.485531	0.381273
48717	9.423173	1.594424	2.212306	0.002750	-0.057450	-0.040767	-0.590437	-0.360390	-0.254035	0.683421	0.389917	-0.486059	0.380324
48718	9.335505	1.582010	2.099557	0.036614	-0.046455	-0.041661	-0.591135	-0.359910	-0.251869	0.682963	0.391096	-0.486212	0.379740
48719	9.296475	1.583112	2.038219	0.049128	-0.033071	-0.019647	-0.591522	-0.360926	-0.248666	0.682398	0.392089	-0.486223	0.379717
48720	9.243375	1.564125	2.035250	0.049526	0.016033	-0.009646	-0.589806	-0.363035	-0.250234	0.682197	0.392663	-0.485670	0.380193
48721	9.373806	1.582182	2.066723	0.046312	0.029870	0.005957	-0.591061	-0.364336	-0.249736	0.682066	0.392894	-0.485048	0.380983
48722	9.499853	1.662925	2.127756	0.047958	0.048787	-0.002285	-0.589952	-0.362609	-0.250064	0.682138	0.393125	-0.484116	0.381801
48723	9.485726	1.716107	2.147956	0.075902	0.038296	0.017980	-0.589670	-0.362873	-0.250650	0.681760	0.393583	-0.483248	0.383103
48724	9.452164	1.652628	2.197108	0.082961	0.029601	0.008815	-0.589917	-0.364941	-0.249501	0.681281	0.394330	-0.482394	0.384261
48725	9.510113	1.647138	2.214230	0.060749	0.006176	0.001481	-0.587921	-0.365314	-0.248408	0.680835	0.394987	-0.481949	0.384935
48726	9.479845	1.644828	2.041426	0.058936	0.026555	-0.000403	-0.589077	-0.363035	-0.247545	0.680588	0.395514	-0.481250	0.385704
48727	9.452020	1.587025	2.206348	0.031613	-0.027383	0.009713	-0.589769	-0.364719	-0.248211	0.679980	0.395956	-0.481554	0.385941
48728	9.384181	1.595461	2.155798	0.016512	-0.009631	-0.009629	-0.590741	-0.364283	-0.245053	0.679782	0.396285	-0.481592	0.385907
48729	9.413543	1.618867	2.203164	0.019765	-0.014291	-0.024285	-0.588454	-0.364969	-0.243557	0.679655	0.396793	-0.481542	0.385671
48730	9.471514	1.552363	2.248873	-0.006769	-0.017889	-0.024328	-0.590034	-0.363755	-0.244317	0.679687	0.396995	-0.481767	0.385125
48731	9.500497	1.552043	2.257450	-0.011816	-0.031619	-0.040825	-0.589843	-0.367504	-0.244270	0.679770	0.397362	-0.482065	0.384226
48732	9.419087	1.656589	2.280500	-0.032708	-0.047487	-0.067450	-0.589840	-0.367258	-0.243404	0.680046	0.397862	-0.482541	0.382619
48733	9.503757	1.655416	2.323222	-0.040100	-0.065811	-0.068333	-0.588667	-0.368837	-0.240960	0.680235	0.398366	-0.483297	0.380801
48734	9.484624	1.713838	2.317072	-0.048596	-0.088369	-0.075649	-0.589063	-0.370329	-0.239773	0.680295	0.399042	-0.484377	0.378606
48735	9.519844	1.754227	2.180746	-0.043462	-0.129939	-0.119606	-0.588188	-0.372086	-0.239466	0.680271	0.400476	-0.485612	0.375542
48736	9.422738	1.846408	2.049707	-0.028043	-0.157272	-0.156246	-0.587849	-0.374008	-0.235617	0.680101	0.402707	-0.486831	0.371867
48737	9.392404	1.846653	1.867260	0.008347	-0.166138	-0.163513	-0.586368	-0.377731	-0.233594	0.679611	0.405533	-0.487803	0.368402
48738	9.295920	1.832866	1.861116	0.060401	-0.121858	-0.136897	-0.585713	-0.381983	-0.229327	0.678901	0.408503	-0.488024	0.366129
48739	9.392666	1.790097	1.924855	0.064573	-0.103560	-0.119468	-0.585360	-0.384917	-0.225399	0.678219	0.411190	-0.488078	0.364310
48740	9.552006	1.825036	1.948110	0.016844	-0.142868	-0.121291	-0.583863	-0.388471	-0.220954	0.677523	0.413571	-0.489006	0.361656
48741	9.591083	1.950682	1.961962	-0.006561	-0.156661	-0.104769	-0.583517	-0.391500	-0.218026	0.676786	0.415517	-0.490406	0.358899
48742	9.695147	2.002828	1.997059	-0.020067	-0.234689	-0.122989	-0.583166	-0.394025	-0.213647	0.675489	0.418051	-0.492819	0.355073
48743	9.713264	2.185212	1.770507	-0.038882	-0.292307	-0.205488	-0.583947	-0.396547	-0.208973	0.674367	0.421492	-0.495410	0.349489
48744	9.749322	2.375357	1.678607	0.000779	-0.387849	-0.148332	-0.584372	-0.401758	-0.199506	0.671497	0.425588	-0.499489	0.344205
48745	9.571173	2.400709	1.690266	0.091309	-0.426754	-0.180243	-0.582815	-0.405654	-0.188130	0.667669	0.431409	-0.503124	0.339074
48746	9.505733	2.420663	1.323261	0.122668	-0.449573	-0.169157	-0.583502	-0.410850	-0.175963	0.663168	0.437696	-0.506930	0.334144
48747	9.513225	2.256056	1.116585	0.099093	-0.516761	-0.121414	-0.586473	-0.413913	-0.162505	0.657839	0.443543	-0.512117	0.329020
48748	9.414907	2.311332	0.845247	0.028908	-0.516688	-0.181215	-0.587310	-0.418130	-0.149707	0.653411	0.449071	-0.517205	0.322317
48749	9.490461	2.435465	0.592012	-0.034409	-0.499574	-0.155644	-0.588016	-0.421617	-0.137149	0.649525	0.453300	-0.522619	0.315445
48750	9.571838	2.523660	0.483258	-0.041566	-0.591078	-0.071066	-0.587309	-0.425370	-0.125472	0.644093	0.457120	-0.529994	0.308696
48751	9.300604	2.615728	0.271771	0.041162	-0.614888	0.015335	-0.590002	-0.425878	-0.108451	0.637062	0.461122	-0.537849	0.303705
48752	9.170909	2.698144	-0.017541	0.085342	-0.580413	0.021765	-0.593285	-0.426510	-0.094554	0.629824	0.465388	-0.545003	0.299513
48753	9.150726	2.794307	-0.484779	0.112349	-0.516660	0.032724	-0.598441	-0.424408	-0.080042	0.622922	0.469400	-0.551199	0.296330
48754	9.173388	2.613719	-0.593089	0.130569	-0.460171	0.057415	-0.600429	-0.425172	-0.063895	0.616219	0.473024	-0.556780	0.294140
48755	9.310336	2.388387	-0.860561	0.079580	-0.424282	0.060913	-0.600509	-0.424065	-0.054176	0.610360	0.475696	-0.562188	0.291750
48756	9.449379	2.442319	-0.976526	0.088043	-0.399276	0.136167	-0.602116	-0.423649	-0.041648	0.604181	0.477476	-0.567931	0.290579
48757	9.472374	2.248953	-1.036620	0.080626	-0.359341	0.161751	-0.605203	-0.418855	-0.029824	0.598364	0.478579	-0.573428	0.290005
48758	9.468664	2.232412	-0.886824	0.094076	-0.358509	0.255370	-0.611555	-0.414502	-0.019700	0.591811	0.478762	-0.579699	0.290683
48759	9.523968	2.187647	-1.193546	0.122006	-0.407732	0.277520	-0.617230	-0.406252	-0.007067	0.584268	0.479222	-0.586538	0.291463
48760	9.491352	1.965053	-1.575437	0.157525	-0.467372	0.102372	-0.619454	-0.401275	0.006605	0.576618	0.482476	-0.592146	0.289985
48761	9.513587	2.021801	-1.839196	0.054511	-0.479245	0.013191	-0.618809	-0.399744	0.019181	0.570301	0.485595	-0.597559	0.286142
48762	9.345981	2.142386	-2.061620	-0.002894	-0.478481	-0.012639	-0.618709	-0.399928	0.031655	0.564623	0.488350	-0.602990	0.281279
48763	8.926331	2.240422	-2.458348	0.012590	-0.448554	-0.053119	-0.618732	-0.401681	0.043890	0.559342	0.491540	-0.607549	0.276420
48764	9.009312	2.364836	-2.376096	0.131753	-0.277222	-0.060459	-0.616664	-0.402200	0.053770	0.554958	0.495216	-0.609403	0.274610
48765	9.146410	2.263631	-2.676582	0.021904	-0.250683	-0.067135	-0.616302	-0.403859	0.061041	0.552015	0.497566	-0.611504	0.271609
48766	9.280966	2.326773	-2.753670	0.055834	-0.082604	-0.046195	-0.612714	-0.405646	0.064016	0.550643	0.499166	-0.611716	0.270977
48767	9.237869	2.170493	-2.651623	0.084517	-0.092449	-0.068177	-0.612245	-0.406709	0.067918	0.548996	0.501357	-0.611710	0.270289
48768	9.088874	2.134251	-2.583482	0.103711	-0.064933	-0.037023	-0.612894	-0.408371	0.072644	0.547305	0.503270	-0.611553	0.270517
48769	9.073806	2.040297	-2.622180	0.090754	-0.053411	-0.044428	-0.611751	-0.407646	0.075091	0.545932	0.505024	-0.611319	0.270554
48770	9.178990	2.133706	-2.770439	0.077437	-0.027401	-0.031615	-0.611468	-0.407118	0.075972	0.544964	0.506298	-0.611007	0.270825
48771	9.179739	2.063424	-2.954509	0.062402	0.003957	-0.016113	-0.612007	-0.409003	0.076427	0.544410	0.507088	-0.610592	0.271399
48772	9.202606	2.114867	-2.824588	0.041819	0.024951	0.034298	-0.611706	-0.408976	0.078696	0.544043	0.506976	-0.610493	0.272565
48773	9.216778	1.861604	-2.754302	0.028811	0.060272	0.091069	-0.613448	-0.406576	0.077302	0.543920	0.505783	-0.610739	0.274466
48774	9.289422	1.748280	-2.661135	-0.087537	0.057090	0.119292	-0.615209	-0.402734	0.075858	0.544802	0.503004	-0.611888	0.275265
48775	9.329004	1.721820	-2.517854	-0.171308	0.038112	0.101733	-0.617241	-0.401360	0.071990	0.546351	0.499606	-0.613579	0.274617
48776	9.300214	1.785220	-2.528442	-0.229777	0.033231	0.140169	-0.620463	-0.396972	0.065770	0.548251	0.495091	-0.615988	0.273614
48777	9.406590	1.769224	-2.476966	-0.310920	-0.004903	0.119907	-0.623338	-0.396159	0.061875	0.550520	0.490141	-0.619065	0.271012
48778	9.379485	1.789972	-2.562778	-0.424478	0.034593	0.111359	-0.623411	-0.393604	0.056786	0.554434	0.483839	-0.622129	0.267316
48779	9.459395	1.857022	-2.541173	-0.563733	0.085441	0.099107	-0.626059	-0.392331	0.046391	0.560299	0.475783	-0.625265	0.262183
48780	9.410661	1.848552	-2.607042	-0.706708	0.138516	0.049180	-0.627463	-0.390097	0.033633	0.568400	0.466400	-0.627918	0.255169
48781	9.162045	2.066347	-2.441728	-0.718771	0.253171	0.102179	-0.628283	-0.391566	0.016947	0.577599	0.455520	-0.629744	0.249606
48782	9.237501	1.811517	-1.926864	-0.704970	0.359288	0.267191	-0.632194	-0.386458	-0.003695	0.587089	0.442086	-0.631551	0.247043
48783	9.337780	1.360122	-1.235458	-0.682568	0.367049	0.351608	-0.634859	-0.378805	-0.023763	0.595849	0.427655	-0.633784	0.245753
48784	9.517617	1.570842	-1.129694	-0.780051	0.310933	0.201103	-0.638680	-0.369678	-0.044154	0.605345	0.414132	-0.635639	0.240864
48785	9.471806	1.825553	-0.930659	-0.578182	0.255056	0.093351	-0.641275	-0.365358	-0.060885	0.612805	0.404565	-0.636198	0.236748
48786	9.748152	2.074407	-0.825840	-0.376519	0.196119	0.115966	-0.643174	-0.359519	-0.076534	0.617750	0.397400	-0.636616	0.234900
48787	9.820719	1.892924	-0.713790	-0.184717	0.089328	0.044930	-0.644683	-0.357362	-0.084756	0.620088	0.393994	-0.636854	0.233830
48788	9.527997	1.970161	-0.893169	0.060332	0.055531	0.043570	-0.643140	-0.357432	-0.086762	0.620084	0.393816	-0.636337	0.235540
48789	9.499919	1.682850	-0.973706	0.236159	0.040417	0.119122	-0.644714	-0.354922	-0.084603	0.618127	0.394900	-0.635768	0.240360
48790	9.822273	1.601037	-1.010450	0.311681	0.002127	0.141409	-0.645154	-0.351896	-0.081571	0.614962	0.396837	-0.635451	0.246059
48791	9.743353	1.575479	-1.232313	0.368146	-0.019927	0.029581	-0.647391	-0.349511	-0.073738	0.611583	0.400939	-0.634217	0.250964
48792	9.068983	1.303342	-1.380372	0.356103	-0.034186	-0.010992	-0.648752	-0.350746	-0.068694	0.608297	0.405499	-0.632850	0.255042
48793	9.273908	1.467577	-1.437692	0.328578	-0.017040	-0.049541	-0.647124	-0.353837	-0.064930	0.605606	0.410065	-0.631090	0.258483
48794	9.741846	1.689633	-1.784678	0.296610	0.007347	-0.084380	-0.645337	-0.356761	-0.058746	0.603650	0.414592	-0.628865	0.261245
48795	9.486506	1.945621	-1.570552	0.306987	0.083912	-0.181753	-0.642998	-0.360674	-0.056034	0.603034	0.420013	-0.624856	0.263616
48796	9.956980	2.112021	-1.567737	0.176723	0.024526	-0.119385	-0.640931	-0.365316	-0.053082	0.602440	0.423422	-0.622721	0.264575
48797	10.225908	1.936182	-1.617591	0.129435	-0.042948	-0.034006	-0.638581	-0.370364	-0.050725	0.600924	0.425519	-0.622397	0.265417
48798	9.824336	1.742413	-1.425084	0.081313	-0.083239	0.086969	-0.640281	-0.368338	-0.047460	0.598689	0.425776	-0.623802	0.266753
48799	9.246299	1.902084	-1.453151	0.078223	-0.117605	0.043790	-0.641989	-0.365875	-0.044309	0.596256	0.426685	-0.625297	0.267250
48800	9.308411	1.975758	-1.554032	-0.029150	-0.166315	0.001472	-0.642942	-0.365551	-0.038888	0.594376	0.427118	-0.627550	0.265460
48801	9.408989	2.020048	-1.654128	-0.093826	-0.223926	-0.016887	-0.642784	-0.364586	-0.035140	0.592385	0.427304	-0.630689	0.262149
48802	9.600399	2.143031	-1.882717	-0.203529	-0.192240	-0.017096	-0.643021	-0.365782	-0.031240	0.591734	0.426040	-0.633970	0.257727
48803	9.618798	1.915161	-1.899384	-0.129397	-0.161164	0.014162	-0.643850	-0.365758	-0.028534	0.590647	0.425074	-0.636791	0.254846
48804	9.452827	1.935324	-1.868889	-0.092981	-0.143325	0.005914	-0.642254	-0.367732	-0.026971	0.589532	0.424560	-0.639094	0.252507
48805	9.563015	1.847888	-1.917061	-0.048073	-0.088722	-0.031698	-0.642267	-0.365921	-0.025722	0.588894	0.424770	-0.640244	0.250724
48806	9.585350	1.807577	-1.816705	-0.070330	-0.073169	-0.044611	-0.642521	-0.366221	-0.022475	0.588737	0.424794	-0.641178	0.248656
48807	9.248626	1.852751	-1.753090	-0.043059	-0.059996	-0.051984	-0.642792	-0.366956	-0.022092	0.588522	0.425177	-0.641785	0.246938
48808	9.229845	1.949580	-1.730016	-0.058283	-0.054966	-0.074031	-0.640639	-0.368480	-0.021074	0.588638	0.425626	-0.642188	0.244831
48809	9.346094	2.111159	-1.723648	-0.055820	-0.039337	-0.119877	-0.639900	-0.371068	-0.021385	0.589131	0.426629	-0.642024	0.242317
48810	9.384109	2.053296	-1.768928	-0.030445	-0.046450	-0.094127	-0.637725	-0.373249	-0.018705	0.589204	0.427636	-0.642002	0.240417
48811	9.530217	1.929413	-1.830758	-0.019714	-0.048322	-0.000500	-0.638708	-0.374485	-0.019624	0.588698	0.427572	-0.642779	0.239693
48812	9.392262	1.980215	-1.929137	0.046641	0.007781	0.012361	-0.637004	-0.374531	-0.019218	0.588300	0.427842	-0.642666	0.240488
48813	9.498231	1.869812	-1.890339	0.054626	0.030807	-0.034451	-0.638286	-0.373808	-0.018876	0.588337	0.428708	-0.641864	0.240997
48814	9.416620	1.857638	-1.843886	0.034183	0.013033	-0.044574	-0.638831	-0.375393	-0.018687	0.588391	0.429528	-0.641267	0.240997
48815	9.450359	1.793978	-1.816576	0.005900	0.018306	-0.007937	-0.635979	-0.376073	-0.017480	0.588558	0.429536	-0.641072	0.241090
48816	9.517707	1.835183	-1.850229	-0.024793	0.028589	0.006688	-0.636581	-0.375063	-0.020249	0.589061	0.428951	-0.641001	0.241092
48817	9.498707	1.832395	-1.813303	-0.023137	0.000255	0.003063	-0.637577	-0.374754	-0.020361	0.589195	0.428558	-0.641254	0.240793
48818	9.493841	1.852021	-1.827486	-0.018328	0.000846	-0.022619	-0.636154	-0.375609	-0.020996	0.589428	0.428556	-0.641228	0.240291
48819	9.465044	1.817871	-1.797645	-0.014012	-0.005995	-0.031786	-0.635865	-0.375648	-0.020292	0.589572	0.428744	-0.641211	0.239650
48820	9.567304	1.927512	-1.708963	-0.028625	0.017822	0.002141	-0.636441	-0.375850	-0.021860	0.589994	0.428217	-0.641249	0.239451
48821	9.489225	1.895603	-1.819783	-0.012025	0.017496	0.006736	-0.637001	-0.376948	-0.022775	0.590241	0.427817	-0.641272	0.239495
48822	9.478695	1.672837	-1.840166	0.025453	0.045101	0.036087	-0.637020	-0.375771	-0.023268	0.590381	0.427380	-0.641007	0.240639
48823	9.498973	1.822173	-1.774730	0.014893	0.038572	0.053542	-0.637324	-0.373649	-0.022423	0.590441	0.426588	-0.641053	0.241768
48824	9.494249	1.783015	-1.745822	0.050750	0.039922	0.060027	-0.637620	-0.373574	-0.023834	0.590178	0.426174	-0.640924	0.243480
48825	9.556488	1.754027	-1.786988	0.042201	0.046249	0.047161	-0.638929	-0.370827	-0.023649	0.590133	0.425742	-0.640690	0.244954
48826	9.481635	1.691404	-1.779766	0.013589	0.043409	0.003040	-0.639786	-0.371175	-0.025082	0.590519	0.425567	-0.640235	0.245516
48827	9.489655	1.782655	-1.716666	0.002612	0.050803	0.003025	-0.638807	-0.370847	-0.026206	0.591086	0.425207	-0.639764	0.246005
48828	9.471713	1.667578	-1.806121	-0.047799	0.031269	-0.068639	-0.638635	-0.373556	-0.026803	0.592180	0.425307	-0.639127	0.244853
48829	9.619255	1.602163	-1.708196	-0.020534	0.049936	-0.042898	-0.636660	-0.374336	-0.029141	0.593154	0.425258	-0.638390	0.244502
48830	9.457222	2.136714	-1.698651	-0.034432	0.011052	-0.007942	-0.636665	-0.374841	-0.030592	0.593588	0.424811	-0.638460	0.244044
48831	9.427784	2.023195	-1.717615	-0.024972	0.030729	0.001195	-0.635810	-0.375680	-0.031362	0.594142	0.424246	-0.638342	0.243988
48832	9.520856	1.809482	-1.744229	0.014721	0.056556	0.045259	-0.636967	-0.374725	-0.032852	0.594472	0.423501	-0.638067	0.245194
48833	9.485252	1.772203	-1.658596	0.007312	0.059542	0.041558	-0.636577	-0.371730	-0.032384	0.594920	0.422660	-0.637791	0.246277
48834	9.445913	1.759212	-1.753832	-0.027045	0.070279	-0.013595	-0.638303	-0.371421	-0.035186	0.596071	0.422083	-0.637070	0.246349
48835	9.496328	2.203771	-1.656196	0.018998	0.091534	-0.001522	-0.636884	-0.373457	-0.038165	0.597038	0.421776	-0.635986	0.247331
48836	9.524473	1.907353	-1.630195	-0.001671	0.100323	-0.024558	-0.637748	-0.372561	-0.038526	0.598397	0.421520	-0.634665	0.247876
48837	9.501641	2.037019	-1.522210	-0.001398	0.066293	-0.009802	-0.636337	-0.373080	-0.040133	0.599256	0.421201	-0.633907	0.248282
48838	9.540218	1.990367	-1.499802	0.057859	0.092326	0.014130	-0.636918	-0.373787	-0.043152	0.599821	0.421188	-0.632720	0.249961
48839	9.511339	1.988066	-1.493905	0.064492	0.090143	-0.011552	-0.638089	-0.371423	-0.043985	0.600436	0.421562	-0.631326	0.251376
48840	9.570391	1.829426	-1.270085	0.090542	0.085392	0.005017	-0.637534	-0.371499	-0.045556	0.600690	0.422058	-0.629994	0.253270
48841	9.589164	1.859443	-1.347889	0.030110	0.028284	0.008667	-0.638365	-0.373324	-0.046230	0.600716	0.422069	-0.629679	0.253975
48842	9.483128	1.938257	-1.382059	0.030171	0.074408	0.006747	-0.638664	-0.372431	-0.046739	0.601306	0.421927	-0.628759	0.255089
48843	9.559769	1.882436	-1.419107	0.064740	0.087758	-0.002376	-0.637158	-0.370154	-0.049590	0.601844	0.422189	-0.627454	0.256595
48844	9.536444	1.898328	-1.326340	0.094733	0.120995	0.056354	-0.638539	-0.372069	-0.048278	0.602202	0.421986	-0.626038	0.259534
48845	9.514359	1.811369	-1.340574	0.116233	0.123630	0.072889	-0.639435	-0.369791	-0.050397	0.602358	0.421732	-0.624656	0.262889
48846	9.617940	1.639968	-1.273098	0.140988	0.169590	0.104058	-0.640931	-0.366114	-0.054409	0.602711	0.421111	-0.622871	0.267277
48847	9.601261	1.515365	-1.195989	0.148049	0.159055	0.094891	-0.641408	-0.362879	-0.055620	0.602903	0.420757	-0.621056	0.271589
48848	9.566117	1.452891	-1.040485	0.161702	0.170258	0.091216	-0.641433	-0.361934	-0.057263	0.603097	0.420598	-0.618961	0.276148
48849	9.552843	1.480191	-0.899708	0.131362	0.202124	0.082853	-0.643318	-0.360590	-0.060566	0.604006	0.419925	-0.616586	0.280468
48850	9.629491	1.392651	-0.922470	0.109859	0.199785	0.030515	-0.644219	-0.358817	-0.064136	0.605328	0.419671	-0.613908	0.283852
48851	9.601743	1.493250	-0.814491	0.080827	0.189996	0.041499	-0.643399	-0.358921	-0.068123	0.606723	0.418940	-0.611588	0.286945
48852	9.544118	1.337196	-0.721562	0.087934	0.214544	0.030427	-0.644589	-0.357245	-0.072547	0.608387	0.418318	-0.608832	0.290170
48853	9.496429	1.507385	-0.728331	0.107041	0.236673	0.059809	-0.645489	-0.355342	-0.075824	0.610004	0.417390	-0.605915	0.294189
48854	9.427939	1.559102	-0.570836	0.109247	0.245431	0.004743	-0.644107	-0.354894	-0.079499	0.611982	0.417146	-0.602407	0.297612
48855	9.526059	1.701056	-0.718514	0.130122	0.262640	-0.037412	-0.641442	-0.355846	-0.084408	0.614264	0.417501	-0.598183	0.300916
48856	9.822097	1.710023	-0.458984	0.148529	0.291971	-0.035512	-0.641917	-0.357144	-0.092999	0.616683	0.417888	-0.593511	0.304658
48857	9.829762	1.582379	-0.348987	0.128275	0.183058	-0.029888	-0.640523	-0.357299	-0.096144	0.617957	0.418588	-0.590298	0.307346
48858	9.961904	1.728473	-0.461677	0.028185	0.061747	0.003193	-0.639818	-0.358490	-0.098495	0.618391	0.418433	-0.589499	0.308216
48859	10.050155	1.730110	-0.269306	0.007371	0.001786	0.052823	-0.640130	-0.356318	-0.098640	0.618025	0.417777	-0.589951	0.308974
48860	9.686512	1.507216	-0.455235	-0.000794	-0.046674	0.093134	-0.641283	-0.354592	-0.098237	0.616865	0.416871	-0.591420	0.309707
48861	9.484743	1.673371	-0.441775	-0.068434	-0.030972	0.094796	-0.643744	-0.350522	-0.098241	0.616480	0.414988	-0.593092	0.309806
48862	9.636732	1.750037	-0.451790	-0.085768	-0.046126	-0.005183	-0.645315	-0.349630	-0.098312	0.616637	0.414190	-0.594259	0.308321
48863	9.589404	1.870815	-0.391259	-0.117983	-0.031054	0.021351	-0.643785	-0.347889	-0.099069	0.617117	0.412575	-0.595614	0.306908
48864	9.558104	1.875870	-0.390056	-0.066722	-0.020164	0.021427	-0.645511	-0.346249	-0.099659	0.617255	0.411533	-0.596559	0.306192
48865	9.707642	1.962382	-0.409578	-0.070802	0.027111	0.001204	-0.645509	-0.347061	-0.100703	0.618166	0.410394	-0.596728	0.305554
48866	9.616698	1.883885	-0.295572	-0.012987	0.004500	-0.024369	-0.645822	-0.345552	-0.102025	0.618436	0.410410	-0.596662	0.305115
48867	9.665481	1.816661	-0.191550	-0.056646	-0.023296	-0.081296	-0.645241	-0.347241	-0.102987	0.619142	0.410744	-0.596675	0.303202
48868	9.400769	1.947179	-0.200123	-0.041924	-0.056969	-0.073910	-0.644954	-0.347000	-0.102124	0.619215	0.411362	-0.597138	0.301296
48869	9.488466	2.159544	-0.168201	-0.169831	-0.036245	-0.137450	-0.643526	-0.348415	-0.103078	0.621042	0.411048	-0.597505	0.297211
48870	9.533612	2.243945	0.023907	-0.183225	-0.005741	-0.092533	-0.642939	-0.352003	-0.106430	0.622986	0.409820	-0.598009	0.293803
48871	9.736863	2.069642	-0.105610	-0.223026	-0.013918	-0.076070	-0.642075	-0.353165	-0.106511	0.625148	0.407965	-0.598873	0.290008
48872	9.560697	2.090847	-0.147194	-0.180627	0.014842	-0.066894	-0.642676	-0.352688	-0.110165	0.627145	0.406331	-0.599294	0.287109
48873	9.594269	1.963386	-0.424656	-0.195927	0.025760	-0.094491	-0.640894	-0.350906	-0.114752	0.629651	0.404796	-0.599323	0.283712
48874	9.529876	1.498576	-0.451849	-0.160313	0.079235	-0.035875	-0.638773	-0.353442	-0.119472	0.632060	0.402664	-0.599050	0.281960
48875	9.560335	1.460845	-0.547441	-0.160396	0.170006	-0.014001	-0.638717	-0.350812	-0.126119	0.635520	0.399777	-0.597695	0.281165
48876	9.789138	1.308218	-0.499020	-0.060065	0.186734	0.041250	-0.638908	-0.350258	-0.131474	0.637957	0.397377	-0.596093	0.282445
48877	10.495362	1.356577	-0.498546	-0.085149	0.210252	-0.010057	-0.639000	-0.346929	-0.137649	0.641234	0.395145	-0.593831	0.282921
48878	10.072268	1.362674	-0.369151	-0.102284	0.214958	0.033857	-0.640216	-0.345502	-0.145778	0.644359	0.392118	-0.592024	0.283818
48879	9.855897	1.085275	-0.186531	-0.197342	0.165026	0.041004	-0.639425	-0.344101	-0.151090	0.647648	0.388061	-0.591371	0.283269
48880	9.721305	0.983172	-0.097618	-0.192309	0.105325	-0.039682	-0.638384	-0.341184	-0.158011	0.650566	0.385347	-0.590892	0.281279
48881	9.886704	1.198837	0.008718	-0.169479	0.025441	0.002775	-0.638738	-0.339171	-0.163699	0.652170	0.382860	-0.591587	0.279496
48882	9.929955	1.086551	0.040187	-0.158586	-0.031775	0.004715	-0.637909	-0.339727	-0.167289	0.652942	0.380814	-0.593032	0.277416
48883	9.572536	1.127025	-0.076623	-0.132382	-0.097641	-0.035578	-0.639205	-0.337323	-0.165991	0.652992	0.379928	-0.594835	0.274642
48884	9.328320	1.343081	0.035373	-0.086821	-0.120168	0.030598	-0.640902	-0.337052	-0.165106	0.652013	0.378992	-0.597221	0.273077
48885	9.531069	1.267897	0.109430	-0.105532	-0.117488	0.048943	-0.643487	-0.334149	-0.164757	0.651141	0.377541	-0.599769	0.271579
48886	9.577765	1.392810	0.173718	-0.011609	-0.109917	0.072087	-0.644779	-0.331636	-0.162743	0.649480	0.377021	-0.601917	0.271526
48887	9.888257	1.371732	0.135397	0.018070	-0.083258	0.118962	-0.646909	-0.328914	-0.158862	0.647698	0.376134	-0.603864	0.272687
48888	10.102518	1.373012	0.108068	-0.022826	-0.107563	0.096946	-0.650033	-0.327760	-0.157909	0.645999	0.375159	-0.606216	0.272842
48889	9.958948	1.471583	-0.112984	-0.015904	-0.131913	0.118998	-0.651212	-0.322154	-0.154424	0.643871	0.374082	-0.608965	0.273228
48890	9.626806	1.282990	0.018987	0.056769	-0.146539	0.065843	-0.654336	-0.320468	-0.152585	0.641261	0.374711	-0.611141	0.273647
48891	9.610577	1.281991	0.101717	0.085552	-0.165909	0.049413	-0.656567	-0.320247	-0.147584	0.638328	0.375954	-0.613231	0.274123
48892	9.541494	1.437185	0.139130	0.073625	-0.171642	0.084279	-0.659379	-0.318466	-0.141911	0.635162	0.376704	-0.615754	0.274791
48893	9.487336	1.337123	0.034218	0.135989	-0.183660	0.159629	-0.660214	-0.315746	-0.135489	0.631014	0.377309	-0.618584	0.277151
48894	9.376297	1.135800	0.095032	0.107660	-0.102845	0.117180	-0.663068	-0.311857	-0.131671	0.628235	0.377691	-0.620272	0.279165
48895	9.548103	1.047292	-0.085891	0.107355	-0.037722	0.029005	-0.663472	-0.311703	-0.128819	0.626830	0.378718	-0.620405	0.280633
48896	9.969839	1.404551	-0.543799	0.130116	0.003513	-0.013086	-0.665713	-0.312355	-0.126568	0.625918	0.380398	-0.619636	0.282090
48897	9.703802	1.778854	-0.826108	0.250998	0.038816	-0.148713	-0.663970	-0.315294	-0.125918	0.625352	0.385003	-0.616635	0.283669
48898	9.566931	1.651471	-1.019897	0.169901	0.109604	-0.283009	-0.660908	-0.321698	-0.125498	0.626948	0.389893	-0.612216	0.283040
48899	10.107144	1.578599	-0.934290	0.218041	0.157601	-0.301233	-0.656541	-0.330958	-0.125979	0.628883	0.395277	-0.606693	0.283170
48900	10.190976	1.483769	-0.959784	0.168459	0.094813	-0.233327	-0.652896	-0.339332	-0.126681	0.629973	0.399591	-0.602800	0.283005
48901	9.791911	1.418404	-1.119206	0.233342	0.085574	-0.097488	-0.649551	-0.346272	-0.127149	0.629682	0.403095	-0.599692	0.285280
48902	9.709642	1.361037	-1.138244	0.224137	0.066999	-0.063554	-0.647221	-0.350137	-0.125427	0.628996	0.406203	-0.597159	0.287687
48903	9.714708	1.570330	-1.195042	0.206668	0.000729	-0.093728	-0.647771	-0.350493	-0.123883	0.627830	0.409807	-0.595298	0.288979
48904	9.570544	1.785256	-1.231729	0.105770	-0.050334	-0.097511	-0.646564	-0.353864	-0.120134	0.626894	0.412482	-0.594636	0.288566
48905	9.635138	1.854589	-1.011461	0.004460	-0.025850	-0.055507	-0.645954	-0.356253	-0.118587	0.626818	0.413262	-0.594599	0.287690
48906	9.402783	1.897714	-0.850309	0.016391	-0.043885	-0.016956	-0.645080	-0.356938	-0.116651	0.626220	0.413834	-0.595023	0.287293
48907	9.441964	2.003667	-0.814850	0.016939	-0.050713	0.005105	-0.645658	-0.356068	-0.116591	0.625387	0.414208	-0.595730	0.287102
48908	9.594744	1.991144	-0.685374	0.026696	-0.076186	0.030893	-0.647769	-0.355717	-0.114279	0.624072	0.414460	-0.596937	0.287093
48909	9.548397	1.987574	-0.756131	-0.007366	-0.069328	0.056495	-0.648892	-0.355094	-0.111959	0.622919	0.414034	-0.598440	0.287086
48910	9.589634	2.016077	-0.733331	-0.029906	-0.035965	0.100456	-0.648941	-0.351750	-0.112600	0.622132	0.412551	-0.600016	0.287636
48911	9.653319	2.038218	-0.609959	-0.043913	-0.044356	0.056420	-0.653649	-0.348829	-0.111946	0.621576	0.411535	-0.601408	0.287384
48912	9.462549	2.050703	-0.356355	-0.049907	-0.021509	0.104971	-0.654938	-0.347394	-0.111417	0.621090	0.409676	-0.602941	0.287881
48913	9.280395	2.128325	-0.262076	-0.012261	-0.023658	0.076579	-0.656683	-0.344182	-0.111767	0.620421	0.408695	-0.604037	0.288419
48914	9.381721	2.312769	-0.325053	-0.112581	-0.027376	0.020468	-0.658430	-0.341222	-0.112841	0.620858	0.407106	-0.605309	0.287055
48915	9.407059	2.242136	-0.135631	-0.172898	-0.023235	-0.046640	-0.656181	-0.340619	-0.114102	0.622228	0.405624	-0.606288	0.284105
48916	9.612791	2.145740	-0.288888	-0.343524	-0.060472	-0.061570	-0.658491	-0.339801	-0.118285	0.624580	0.402334	-0.608590	0.278651
48917	9.966596	2.114710	-0.331309	-0.386830	-0.027640	-0.146052	-0.656955	-0.341290	-0.123644	0.628146	0.399392	-0.609957	0.271792
48918	9.926739	2.002625	-0.451327	-0.323133	-0.079065	-0.120185	-0.655832	-0.342712	-0.127291	0.630364	0.397123	-0.611841	0.265679
48919	9.527826	1.893089	-0.572394	-0.299718	-0.098693	-0.133064	-0.655845	-0.342635	-0.128847	0.632233	0.395459	-0.613661	0.259448
48920	9.356980	1.702945	-0.770152	-0.318126	-0.050585	-0.074528	-0.655576	-0.343224	-0.131582	0.634465	0.392508	-0.615457	0.254174
48921	9.283860	1.504904	-0.792864	-0.310299	0.074029	-0.034388	-0.654489	-0.343897	-0.138729	0.637970	0.388575	-0.615874	0.250404
48922	9.890331	1.140994	-0.740620	-0.362216	0.177623	-0.038250	-0.654595	-0.341420	-0.148080	0.643108	0.383424	-0.615212	0.246805
48923	10.489362	1.300141	-0.626714	-0.395594	0.141309	0.018795	-0.653700	-0.338876	-0.156159	0.647749	0.377335	-0.615545	0.243194
48924	9.902231	1.380875	-0.551087	-0.167883	0.018216	0.063366	-0.655221	-0.335183	-0.163432	0.648895	0.374180	-0.616712	0.242055
48925	9.901948	1.352102	-0.575420	-0.236755	-0.004850	0.021054	-0.656412	-0.332039	-0.165494	0.650472	0.370793	-0.618159	0.239328
48926	9.883647	1.247411	-0.715521	-0.236214	-0.120625	0.017544	-0.657892	-0.329122	-0.168702	0.650610	0.367954	-0.621098	0.235698
48927	9.687961	1.352103	-0.823467	-0.251742	-0.140850	-0.013681	-0.659909	-0.326630	-0.168952	0.650722	0.365421	-0.624113	0.231326
48928	9.432994	1.470172	-0.813162	-0.153973	-0.130272	0.050687	-0.662469	-0.324406	-0.166518	0.649957	0.363246	-0.627011	0.229053
48929	9.529021	1.279876	-0.779345	-0.046473	-0.135467	0.102280	-0.663622	-0.322544	-0.165964	0.648064	0.361885	-0.629844	0.228797
48930	9.514305	1.246284	-0.798338	0.005626	-0.141266	0.135414	-0.667349	-0.317977	-0.163939	0.645654	0.360594	-0.632842	0.229377
48931	9.539639	1.404928	-0.706459	0.058891	-0.127132	0.142871	-0.670182	-0.313949	-0.157132	0.642891	0.360025	-0.635369	0.231042
48932	9.717278	1.463393	-0.819007	0.052176	-0.140968	0.097964	-0.673027	-0.310375	-0.152766	0.640267	0.359891	-0.637805	0.231821
48933	9.724061	1.523340	-0.591806	0.099880	-0.156295	0.105441	-0.676981	-0.307996	-0.147187	0.636989	0.360439	-0.640228	0.233316
48934	9.736938	1.433319	-0.757133	0.062900	-0.164503	0.090684	-0.679270	-0.304109	-0.143516	0.634011	0.360611	-0.642856	0.233938
48935	9.640479	1.426807	-0.763231	0.131524	-0.099206	0.119135	-0.680941	-0.303719	-0.139218	0.631155	0.361096	-0.644482	0.236424
48936	9.538399	1.146117	-0.756412	0.159611	-0.076802	0.174140	-0.683814	-0.298920	-0.136336	0.628165	0.361061	-0.646084	0.240039
48937	9.537304	1.146274	-0.587280	0.119007	-0.060405	0.194226	-0.688354	-0.295889	-0.132129	0.625522	0.360208	-0.647792	0.243592
48938	9.514898	1.142806	-0.678256	0.113239	-0.039367	0.181327	-0.689271	-0.288966	-0.129132	0.623278	0.359334	-0.649152	0.246991
48939	9.709545	1.313785	-0.510500	0.067123	-0.060246	0.101518	-0.691419	-0.286003	-0.127222	0.621459	0.359017	-0.650412	0.248716
48940	9.679263	1.228571	-0.650026	0.071436	-0.044584	0.054680	-0.693406	-0.283959	-0.124237	0.620062	0.359287	-0.651121	0.249954
48941	9.505156	1.279643	-0.749467	0.057090	-0.061900	0.067492	-0.696529	-0.282942	-0.123434	0.618468	0.359290	-0.652189	0.251112
48942	9.523303	1.144897	-0.837985	0.094879	0.054109	0.065524	-0.696093	-0.283011	-0.122166	0.618125	0.359224	-0.651622	0.253513
48943	9.542413	1.023102	-0.808091	0.089707	0.098108	0.037901	-0.696131	-0.281197	-0.123896	0.618532	0.359203	-0.650320	0.255880
48944	9.760271	1.346681	-0.818960	0.055515	0.099138	-0.007944	-0.695459	-0.279927	-0.126519	0.619429	0.359364	-0.648867	0.257172
48945	10.147382	1.611290	-1.041867	0.098300	0.101617	-0.049950	-0.696144	-0.283114	-0.128840	0.620270	0.360579	-0.646830	0.258570
48946	10.344277	1.178730	-1.259790	0.084859	0.101048	-0.007802	-0.694735	-0.284158	-0.131474	0.620970	0.361092	-0.645193	0.260258
48947	9.885125	0.857416	-1.290609	0.146086	0.128603	0.019644	-0.693892	-0.285726	-0.134985	0.621430	0.361858	-0.643074	0.263324
48948	9.490668	0.995507	-1.253216	0.176604	0.094081	0.071080	-0.694049	-0.284705	-0.135204	0.620952	0.362515	-0.641603	0.267109
48949	9.597155	0.984198	-1.189636	0.135050	0.061958	0.025195	-0.695923	-0.283287	-0.137083	0.620578	0.363422	-0.640405	0.269607
48950	10.686060	1.616035	-1.496785	0.011599	-0.045901	-0.132360	-0.694917	-0.284451	-0.137166	0.620612	0.365323	-0.640103	0.267672
48951	9.856980	1.145839	-1.623439	-0.036362	-0.102226	-0.006004	-0.695843	-0.287748	-0.134242	0.619527	0.365405	-0.641651	0.266364
48952	9.415026	0.504993	-1.166624	0.002879	-0.022196	0.083677	-0.696726	-0.284748	-0.133478	0.618742	0.364365	-0.642638	0.267232
48953	9.354522	0.798562	-1.324291	-0.054923	-0.069665	0.048803	-0.698557	-0.284121	-0.131009	0.617896	0.363335	-0.644293	0.266608
48954	9.471052	1.123066	-1.350689	-0.166365	-0.073077	-0.011890	-0.699142	-0.282936	-0.131496	0.618192	0.361693	-0.646113	0.263733
48955	9.601822	1.281995	-1.335219	-0.277099	-0.111381	-0.043187	-0.701144	-0.282535	-0.133155	0.618874	0.359326	-0.648779	0.258778
48956	9.462467	1.365194	-1.317387	-0.258766	-0.113642	-0.006461	-0.701180	-0.279397	-0.132532	0.619256	0.356649	-0.651594	0.254458
48957	9.584070	1.372146	-1.176955	-0.227657	-0.112112	0.028498	-0.702764	-0.277364	-0.132389	0.619162	0.353958	-0.654487	0.250994
48958	9.704782	1.483097	-1.195240	-0.296135	-0.106457	-0.000963	-0.703900	-0.277729	-0.133394	0.619824	0.350707	-0.657387	0.246302
48959	9.517043	1.618188	-1.223571	-0.242653	-0.105787	0.015637	-0.705211	-0.275241	-0.133793	0.619948	0.347959	-0.660140	0.242494
48960	9.463679	1.548442	-1.238939	-0.287094	-0.050743	-0.010254	-0.705810	-0.273180	-0.134510	0.621281	0.344652	-0.662191	0.238176
48961	9.677254	1.424772	-0.991683	-0.321344	-0.003623	0.004320	-0.707295	-0.270631	-0.139018	0.623320	0.340572	-0.663920	0.233865
48962	9.785205	1.374316	-0.723090	-0.336260	0.017607	-0.042516	-0.709335	-0.268676	-0.142990	0.625996	0.336723	-0.665083	0.228935
48963	9.775763	1.505748	-0.753282	-0.336342	-0.013518	-0.076398	-0.707953	-0.268092	-0.146514	0.628341	0.333541	-0.666380	0.223328
48964	9.389863	1.528589	-0.806337	-0.209449	-0.014573	-0.190011	-0.708249	-0.269213	-0.149987	0.630353	0.333360	-0.666338	0.217992
48965	9.729144	1.497096	-1.167073	-0.238677	-0.002880	-0.259764	-0.706796	-0.274767	-0.154606	0.632955	0.333780	-0.665776	0.211426
48966	9.752246	1.240128	-1.186521	-0.214648	0.000300	-0.252420	-0.704478	-0.280692	-0.157838	0.635413	0.334282	-0.665093	0.205322
48967	9.851441	0.977077	-1.334464	-0.195388	0.082991	-0.157113	-0.702897	-0.284575	-0.161360	0.638386	0.333494	-0.663898	0.201206
48968	9.880541	0.764355	-1.220992	-0.153922	0.091294	-0.113027	-0.700784	-0.286401	-0.165894	0.641042	0.332527	-0.662703	0.198280
48969	9.928957	1.061869	-1.008293	-0.136184	0.075697	-0.130335	-0.698967	-0.288145	-0.171980	0.643383	0.332132	-0.661528	0.195263
48970	9.830498	1.222952	-1.032548	-0.250370	-0.003854	-0.149695	-0.697555	-0.289204	-0.174331	0.645546	0.330734	-0.661677	0.189918
48971	9.792291	1.256761	-1.001912	-0.215348	-0.039252	-0.066990	-0.698719	-0.289940	-0.179474	0.646616	0.328896	-0.662684	0.185918
48972	9.671591	1.418965	-1.097794	-0.096580	-0.064713	-0.000655	-0.698715	-0.289695	-0.178607	0.646368	0.327741	-0.663993	0.184139
48973	9.569470	1.328592	-1.176693	-0.027137	-0.105440	-0.000494	-0.700805	-0.290268	-0.175076	0.645055	0.327685	-0.665592	0.183069
48974	9.726243	1.327239	-1.158409	0.030028	-0.103798	0.016166	-0.701066	-0.290397	-0.172385	0.643382	0.328108	-0.667031	0.182958
48975	9.599123	1.292953	-1.066918	0.028840	-0.135844	0.043711	-0.704032	-0.289472	-0.169745	0.641123	0.328278	-0.669104	0.183016
48976	9.598538	1.196414	-1.101344	0.014306	-0.127159	0.115223	-0.705864	-0.286709	-0.163878	0.638866	0.327260	-0.671538	0.183815
48977	9.526083	1.231359	-1.137055	0.009031	-0.127644	0.123460	-0.709307	-0.281614	-0.160971	0.636537	0.326055	-0.674089	0.184698
48978	9.675682	1.234837	-1.113641	-0.000306	-0.134574	0.117064	-0.710011	-0.279236	-0.156417	0.634252	0.324847	-0.676663	0.185273
48979	9.814270	1.192003	-1.247128	0.005176	-0.125235	0.115244	-0.713429	-0.275619	-0.152752	0.631995	0.323672	-0.679127	0.186025
48980	9.703994	1.179593	-1.168202	0.018198	-0.128151	0.054690	-0.714265	-0.275021	-0.150010	0.629893	0.323517	-0.681129	0.186103
48981	9.650620	1.056206	-1.162179	0.013312	-0.102191	0.005058	-0.715669	-0.273745	-0.146227	0.628302	0.323838	-0.682545	0.185738
48982	9.449382	1.201917	-1.071574	-0.041930	-0.084686	-0.008859	-0.716778	-0.274270	-0.143979	0.627410	0.323630	-0.683804	0.184477
48983	9.589900	1.214245	-0.980126	-0.017504	-0.026505	-0.059335	-0.715910	-0.275050	-0.143043	0.627300	0.324148	-0.683953	0.183387
48984	9.445982	1.458008	-0.997310	0.008512	-0.011135	-0.009751	-0.714748	-0.277364	-0.143200	0.627089	0.324315	-0.684095	0.183282
48985	9.439314	1.310735	-0.862749	0.102470	0.065154	-0.028063	-0.715302	-0.278231	-0.142965	0.627356	0.325563	-0.682841	0.184829
48986	9.850962	1.501231	-0.997681	0.134063	0.076781	0.024400	-0.713313	-0.279354	-0.144190	0.627400	0.326513	-0.681634	0.187438
48987	10.004029	1.611919	-1.193514	0.182589	0.063635	0.027315	-0.714446	-0.280675	-0.146248	0.626922	0.328005	-0.680436	0.190761
48988	9.537115	1.548369	-1.091921	0.234456	0.065646	0.051159	-0.712179	-0.279378	-0.144060	0.626036	0.329880	-0.679144	0.194993
48989	9.352013	1.428707	-1.293517	0.241330	0.107423	0.029017	-0.714592	-0.279716	-0.145193	0.625741	0.331900	-0.677145	0.199414
48990	9.438397	1.584833	-1.406846	0.250302	0.113560	-0.012225	-0.712421	-0.283338	-0.145441	0.625618	0.334628	-0.674734	0.203374
48991	9.383284	1.344976	-1.575438	0.232526	0.140538	-0.031629	-0.710122	-0.286223	-0.146070	0.626032	0.337214	-0.671917	0.207116
48992	9.763330	1.489833	-1.726395	0.201594	0.200507	-0.030764	-0.708693	-0.288710	-0.148652	0.627446	0.339206	-0.668454	0.210763
48993	10.462225	1.777447	-1.840034	0.210424	0.190182	-0.040625	-0.708977	-0.291367	-0.153073	0.628661	0.341428	-0.665015	0.214398
48994	10.020381	1.821782	-1.658961	0.200254	0.106232	-0.069958	-0.708091	-0.294381	-0.153554	0.628963	0.344302	-0.662441	0.216873
48995	9.385488	1.611854	-1.404691	0.166189	0.093500	-0.042644	-0.705368	-0.297668	-0.154922	0.629167	0.346415	-0.660375	0.219204
48996	9.435588	1.453839	-1.402764	0.143005	0.001731	-0.046228	-0.706191	-0.300341	-0.155933	0.628364	0.348699	-0.659510	0.220488
48997	9.383269	1.520612	-1.651591	0.094475	-0.016524	-0.046302	-0.704432	-0.303767	-0.154178	0.627605	0.350449	-0.659117	0.221047
48998	9.529995	1.576139	-1.709859	-0.017430	-0.052549	-0.053764	-0.705246	-0.304762	-0.151253	0.627234	0.351061	-0.659580	0.219746
48999	9.524422	1.678173	-1.539895	-0.079677	-0.102368	-0.049197	-0.704386	-0.305766	-0.151608	0.626557	0.351057	-0.661017	0.217351
49000	9.411273	1.566587	-1.478418	-0.103639	-0.095850	0.012182	-0.705220	-0.305980	-0.149911	0.625925	0.349899	-0.662857	0.215428
49001	9.467475	1.691665	-1.431393	-0.141898	-0.098927	0.019488	-0.707780	-0.305087	-0.149688	0.625413	0.348197	-0.664993	0.213077
49002	9.550685	1.913239	-1.360593	-0.168254	-0.122971	-0.039193	-0.706934	-0.304144	-0.148644	0.625074	0.347019	-0.667075	0.209457
49003	9.617458	1.911547	-1.450062	-0.167129	-0.119705	-0.031843	-0.708035	-0.305251	-0.146291	0.624659	0.345777	-0.669194	0.205957
49004	9.607634	1.787549	-1.421516	-0.145109	-0.123797	0.004887	-0.711024	-0.303791	-0.145745	0.623945	0.344289	-0.671471	0.203185
49005	9.398982	1.675094	-1.245356	-0.164772	-0.098199	0.054298	-0.712766	-0.300593	-0.145811	0.623433	0.341830	-0.673879	0.200924
49006	9.411914	1.839320	-1.201289	-0.184860	-0.041589	0.016579	-0.713353	-0.298602	-0.145113	0.624030	0.339345	-0.675353	0.198317
49007	9.263982	1.930487	-1.050228	-0.204869	-0.045179	-0.046780	-0.713955	-0.297592	-0.147882	0.624903	0.337532	-0.676535	0.194599
49008	9.351593	2.128368	-1.023227	-0.264347	0.005403	-0.120330	-0.712993	-0.296771	-0.150252	0.627190	0.335683	-0.676789	0.189492
49009	9.953395	1.876426	-0.999065	-0.273458	0.046728	-0.193728	-0.711292	-0.300394	-0.156171	0.630311	0.334629	-0.676033	0.183605
49010	9.957855	1.735555	-0.985657	-0.242784	-0.095382	-0.127397	-0.711567	-0.302302	-0.158274	0.631084	0.333451	-0.677396	0.177981
49011	9.495609	1.664240	-1.210391	-0.085995	-0.039446	-0.086011	-0.711280	-0.304320	-0.161242	0.631373	0.333599	-0.677725	0.175412
49012	9.510797	1.825598	-1.494944	-0.085515	-0.024342	-0.138315	-0.711646	-0.309051	-0.161535	0.632081	0.334272	-0.677548	0.172231
49013	9.614820	1.728355	-1.712039	-0.141310	-0.025232	-0.104472	-0.710938	-0.309458	-0.162277	0.632979	0.333915	-0.677758	0.168771
49014	9.594992	1.466038	-1.671943	-0.207420	-0.034111	-0.044991	-0.710127	-0.308449	-0.165485	0.634027	0.331831	-0.678712	0.165073
49015	9.931631	1.440523	-1.754751	-0.286312	0.003326	0.011752	-0.710430	-0.308592	-0.168329	0.635849	0.327939	-0.679800	0.161318
49016	9.735369	1.571295	-1.637857	-0.276531	-0.050106	0.042119	-0.712758	-0.306338	-0.172422	0.636803	0.323872	-0.681699	0.157719
49017	9.558245	1.707050	-1.540972	-0.278577	-0.121952	0.042216	-0.714089	-0.303336	-0.174491	0.636718	0.320033	-0.684517	0.153640
49018	9.565266	1.755465	-1.898423	-0.207812	-0.161489	0.023147	-0.717952	-0.299860	-0.173668	0.635725	0.317422	-0.687455	0.150008
49019	9.464090	1.565877	-1.813746	-0.159262	-0.161542	-0.009842	-0.717685	-0.298040	-0.172705	0.634440	0.315918	-0.690055	0.146645
49020	9.426113	1.623675	-1.763637	-0.104985	-0.157073	0.036138	-0.720799	-0.296150	-0.169151	0.632790	0.314418	-0.692677	0.144626
49021	9.336651	1.519956	-1.758552	-0.085221	-0.121534	0.087467	-0.722771	-0.294586	-0.165203	0.631279	0.312373	-0.695154	0.143776
49022	9.479056	1.438056	-1.694360	-0.086419	-0.087724	0.107617	-0.725354	-0.291431	-0.164129	0.630249	0.309917	-0.697271	0.143358
49023	9.540561	1.312791	-1.789269	-0.070654	-0.093939	0.149856	-0.724835	-0.286505	-0.161980	0.628830	0.307083	-0.699733	0.143686
49024	9.459892	1.335554	-1.636338	-0.092414	-0.049932	0.153405	-0.729145	-0.282365	-0.162814	0.628215	0.303797	-0.701656	0.143987
49025	9.556710	1.370708	-1.596250	-0.117863	-0.039121	0.158872	-0.729778	-0.276915	-0.162183	0.627809	0.300060	-0.703598	0.144116
49026	9.653526	1.298546	-1.510965	-0.121797	-0.034763	0.147858	-0.732708	-0.269788	-0.162701	0.627581	0.296429	-0.705358	0.144021
49027	9.701890	1.302786	-1.491006	-0.119156	0.019179	0.138614	-0.736452	-0.266052	-0.164275	0.628050	0.292767	-0.706425	0.144236
49028	9.487183	1.207164	-1.481184	-0.085320	0.028351	0.136767	-0.736088	-0.261976	-0.165300	0.628512	0.289563	-0.707201	0.144890
49029	9.586395	1.142327	-1.400773	-0.052989	0.092614	0.107378	-0.738157	-0.257989	-0.169570	0.629718	0.286939	-0.706951	0.146088
49030	9.506565	1.348990	-1.217688	-0.117391	0.104811	0.059542	-0.737932	-0.255788	-0.173407	0.631656	0.284192	-0.706401	0.145754
49031	9.728766	1.395316	-1.172553	-0.011044	0.157945	0.028525	-0.737722	-0.253503	-0.178942	0.633783	0.283008	-0.704726	0.146926
49032	9.928028	1.820280	-1.138586	0.069755	0.131445	-0.024378	-0.736326	-0.255270	-0.184458	0.635270	0.283727	-0.702804	0.148317
49033	9.723691	1.498238	-1.248991	0.114383	0.124232	0.001310	-0.736468	-0.256325	-0.186367	0.636294	0.284613	-0.701008	0.150712
49034	9.549840	1.300077	-1.209963	0.109939	0.155741	0.105785	-0.735088	-0.255605	-0.189741	0.637485	0.283940	-0.699380	0.154461
49035	9.385335	1.195043	-1.247975	0.121732	0.173322	0.134169	-0.735855	-0.254583	-0.195629	0.638735	0.282892	-0.697661	0.158930
49036	9.294402	1.389701	-1.248137	0.138251	0.201279	0.065351	-0.735449	-0.255413	-0.199374	0.640504	0.282987	-0.695102	0.162809
49037	9.723352	1.284194	-1.202062	0.108944	0.207535	-0.006208	-0.735767	-0.256005	-0.204800	0.642727	0.283608	-0.692158	0.165486
49038	10.107560	1.676513	-1.542391	0.100163	0.133117	-0.052763	-0.733674	-0.256381	-0.209526	0.644132	0.285062	-0.689906	0.166921
49039	10.101431	1.598351	-1.677943	0.019550	0.150319	-0.059390	-0.731949	-0.260676	-0.213501	0.646218	0.285468	-0.687684	0.167332
49040	9.736100	1.413915	-1.477068	0.047634	0.140387	-0.034650	-0.731118	-0.262045	-0.218135	0.647949	0.285973	-0.685602	0.168318
49041	9.393841	1.440864	-1.497910	0.052403	0.096330	-0.022714	-0.729676	-0.265673	-0.220931	0.648959	0.286491	-0.684180	0.169328
49042	9.530178	1.554546	-1.366996	0.047655	0.082304	-0.096053	-0.728783	-0.270729	-0.223811	0.650094	0.288030	-0.682490	0.169185
49043	9.597351	1.700936	-1.467592	0.029021	0.033105	-0.103316	-0.727777	-0.272022	-0.224185	0.650628	0.289578	-0.681509	0.168444
49044	9.669940	1.734051	-1.443519	-0.013194	-0.008650	-0.173045	-0.724623	-0.276013	-0.226027	0.651126	0.291673	-0.680755	0.165937
49045	9.640776	1.522492	-1.385834	-0.005795	-0.012934	-0.101492	-0.725129	-0.280217	-0.225292	0.651207	0.292910	-0.680504	0.164461
49046	9.559506	1.534109	-1.305421	-0.017582	-0.028209	-0.061131	-0.722807	-0.283500	-0.223676	0.651085	0.293493	-0.680662	0.163242
49047	9.617492	1.494409	-1.269199	-0.114042	-0.073524	-0.037383	-0.725362	-0.283700	-0.224657	0.650752	0.292650	-0.681932	0.160767
49048	9.551951	1.593268	-1.372389	-0.141159	-0.037165	-0.028319	-0.722798	-0.283952	-0.223279	0.651119	0.291204	-0.682792	0.158236
49049	9.520373	1.593930	-1.405021	-0.258043	-0.083618	-0.015635	-0.726385	-0.281510	-0.224936	0.651388	0.288220	-0.684766	0.154007
49050	9.667229	1.632156	-1.439251	-0.227340	-0.020223	0.032075	-0.725561	-0.280571	-0.226729	0.652275	0.284764	-0.685998	0.151174
49051	9.494431	1.783376	-1.412478	-0.213510	-0.077804	0.008325	-0.727439	-0.277406	-0.226087	0.652249	0.282011	-0.687875	0.147885
49052	9.465127	1.745912	-1.136252	-0.181357	-0.037303	-0.024714	-0.727021	-0.277104	-0.226498	0.652786	0.279978	-0.688843	0.144839
49053	9.495316	1.904460	-1.039724	-0.189381	-0.072799	-0.046658	-0.728049	-0.275016	-0.227634	0.652833	0.278280	-0.690246	0.141177
49054	9.732120	1.950431	-0.975814	-0.156546	-0.052275	-0.052070	-0.729056	-0.274112	-0.228135	0.653085	0.276982	-0.691166	0.138024
49055	9.659146	1.683840	-0.950667	-0.054650	-0.105360	-0.000462	-0.728917	-0.273301	-0.227093	0.651799	0.276489	-0.692850	0.136640
49056	9.417490	1.740399	-1.062039	-0.054180	-0.165735	0.023445	-0.730864	-0.273747	-0.223271	0.649694	0.275792	-0.695372	0.135258
49057	9.618623	1.450967	-1.105266	-0.125767	-0.177826	0.014143	-0.733960	-0.273559	-0.220249	0.647743	0.274358	-0.698250	0.132677
49058	9.616777	1.561513	-1.389514	-0.148332	-0.213817	0.063715	-0.734397	-0.270022	-0.215909	0.645352	0.271992	-0.701840	0.130236
49059	9.583426	1.392785	-1.268588	-0.124424	-0.173399	0.063665	-0.737826	-0.265810	-0.212632	0.643296	0.269852	-0.704897	0.128339
49060	9.456866	1.366597	-1.418622	-0.143183	-0.150060	0.043368	-0.739979	-0.261358	-0.208784	0.641795	0.267660	-0.707509	0.126045
49061	9.627207	1.459383	-1.554828	-0.145976	-0.127462	0.004837	-0.740955	-0.260765	-0.205900	0.640629	0.265940	-0.709689	0.123339
49062	9.736617	1.534963	-1.461805	-0.153746	-0.095384	0.054359	-0.742682	-0.258586	-0.205747	0.639912	0.263314	-0.711659	0.121325
49063	9.595680	1.486785	-1.592119	-0.132480	-0.067941	0.024951	-0.744689	-0.255358	-0.203396	0.639454	0.261324	-0.713131	0.119386
49064	9.627776	1.585217	-1.534704	-0.059294	-0.053371	0.024179	-0.746114	-0.253295	-0.200983	0.638902	0.260228	-0.714165	0.118549
49065	9.596135	1.488426	-1.534152	-0.071661	-0.063354	0.006713	-0.745982	-0.253241	-0.202116	0.638230	0.259261	-0.715328	0.117270
49066	9.458146	1.581433	-1.344802	-0.029676	-0.056168	0.037972	-0.746418	-0.250776	-0.199403	0.637449	0.258350	-0.716395	0.117017
49067	9.558146	1.312096	-1.386531	-0.131437	-0.150443	0.003032	-0.746599	-0.247616	-0.199203	0.635847	0.256865	-0.718772	0.114391
49068	9.658172	1.454916	-1.599496	-0.184382	-0.103293	0.002893	-0.748850	-0.247276	-0.196606	0.635255	0.254591	-0.720600	0.111223
49069	9.627077	1.566927	-1.616927	-0.170398	-0.105604	-0.020922	-0.750126	-0.246185	-0.194965	0.634533	0.252841	-0.722346	0.107964
49070	9.566453	1.582655	-1.672531	-0.134261	-0.082881	0.028649	-0.750842	-0.244535	-0.193152	0.633907	0.250779	-0.723911	0.105947
49071	9.575356	1.520458	-1.740905	-0.104720	-0.042779	0.034137	-0.752438	-0.242295	-0.194273	0.633632	0.248924	-0.724980	0.104652
49072	9.526874	1.565206	-1.796774	-0.088604	-0.027229	0.019458	-0.753423	-0.241920	-0.192821	0.633594	0.247454	-0.725688	0.103456
49073	9.531672	1.548134	-1.792233	-0.034130	-0.002363	0.001171	-0.753311	-0.240682	-0.194589	0.633619	0.246886	-0.725929	0.102968
49074	9.537353	1.705134	-1.747942	-0.008974	-0.001459	-0.015269	-0.752899	-0.239684	-0.194530	0.633631	0.246872	-0.725972	0.102613
49075	9.493997	1.729797	-1.755822	0.039669	0.003587	-0.009682	-0.752752	-0.239850	-0.194116	0.633402	0.247390	-0.725930	0.103081
49076	9.537147	1.632321	-1.743578	0.047367	-0.002596	-0.029850	-0.751744	-0.240891	-0.193766	0.633149	0.248305	-0.725799	0.103355
49077	9.469646	1.618214	-1.741145	0.045669	-0.008455	-0.024356	-0.752294	-0.241513	-0.192664	0.632747	0.249137	-0.725821	0.103664
49078	9.532527	1.646641	-1.723987	0.096277	0.011116	-0.015093	-0.751707	-0.241640	-0.190266	0.632417	0.250428	-0.725486	0.104902
49079	9.542281	1.670762	-1.719364	0.117064	-0.010603	-0.022352	-0.752278	-0.242668	-0.192595	0.631623	0.252138	-0.725388	0.106259
49080	9.600019	1.568080	-1.688374	0.095952	-0.008703	0.008798	-0.752369	-0.244823	-0.189750	0.630951	0.253118	-0.725420	0.107694
49081	9.542223	1.563544	-1.681411	0.098013	-0.031470	0.019836	-0.753074	-0.244301	-0.188433	0.629861	0.254014	-0.725828	0.109204
49082	9.471631	1.423815	-1.713500	0.068995	-0.009279	-0.042692	-0.754194	-0.244497	-0.187016	0.629426	0.255397	-0.725661	0.109594
49083	9.604444	1.461419	-1.694066	0.035316	-0.037548	0.001368	-0.752907	-0.244586	-0.185615	0.628610	0.255778	-0.726183	0.109936
49084	9.585870	1.738374	-1.720553	0.011366	-0.063549	0.068387	-0.753481	-0.242406	-0.182918	0.627435	0.254943	-0.727389	0.110611
49085	9.550271	1.424795	-1.827551	0.025462	-0.021502	0.041674	-0.756183	-0.240439	-0.181066	0.626816	0.254576	-0.727931	0.111399
49086	9.534825	1.285160	-1.895520	-0.004199	-0.048268	0.028784	-0.756859	-0.241415	-0.178567	0.626028	0.254089	-0.728774	0.111429
49087	9.491277	1.229672	-1.894253	-0.042211	-0.054211	-0.024519	-0.758572	-0.239989	-0.177752	0.625422	0.253902	-0.729539	0.110248
49088	9.548120	1.614606	-1.874544	-0.068288	-0.041173	-0.041030	-0.757565	-0.239958	-0.175773	0.625215	0.253611	-0.730079	0.108502
49089	9.505902	1.460987	-1.970590	-0.046648	-0.043237	-0.053868	-0.758116	-0.241371	-0.176140	0.624854	0.253771	-0.730562	0.106943
49090	9.539706	1.528924	-1.990736	-0.067334	-0.030811	-0.075932	-0.756821	-0.243106	-0.176403	0.624864	0.253979	-0.730787	0.104827
49091	9.440176	1.447973	-2.050346	-0.092902	-0.036383	-0.074175	-0.756076	-0.244658	-0.174379	0.624873	0.253840	-0.731176	0.102375
49092	9.415339	1.608657	-1.903435	-0.078463	-0.006438	-0.083345	-0.755509	-0.244932	-0.174828	0.625305	0.253966	-0.731074	0.100127
49093	9.564697	1.590605	-1.901892	-0.049950	-0.002909	-0.112627	-0.754628	-0.247393	-0.174849	0.625659	0.254852	-0.730752	0.097993
49094	9.509659	1.634225	-1.870563	-0.012052	0.003688	-0.132754	-0.754159	-0.250715	-0.174778	0.625992	0.256508	-0.730133	0.096148
49095	9.497727	1.741424	-1.900820	0.014130	0.039348	-0.114395	-0.751402	-0.255392	-0.174246	0.626636	0.258135	-0.729137	0.095146
49096	9.507889	1.808735	-1.862112	0.023392	0.031628	-0.108844	-0.751377	-0.258999	-0.177027	0.627141	0.259830	-0.728215	0.094261
49097	9.513226	1.851699	-1.813720	0.057522	0.030870	-0.097755	-0.750487	-0.262041	-0.176942	0.627405	0.261773	-0.727318	0.094056
49098	9.484381	1.910314	-1.829168	0.040523	0.031886	-0.083106	-0.749196	-0.263749	-0.177771	0.627772	0.263302	-0.726489	0.093742
49099	9.624402	1.835705	-1.764840	0.103376	0.013624	-0.057241	-0.750298	-0.266043	-0.177621	0.627468	0.265259	-0.725926	0.094621
49100	9.481971	1.803015	-1.783882	0.214866	0.066633	0.036447	-0.747151	-0.266530	-0.174560	0.627181	0.267172	-0.724952	0.098525
49101	9.475131	1.773115	-1.721016	0.221712	0.052855	0.019961	-0.746568	-0.269428	-0.177302	0.626661	0.269404	-0.724052	0.102303
49102	9.575500	1.788502	-1.835786	0.194484	0.006401	-0.002018	-0.747649	-0.271316	-0.173720	0.625665	0.271731	-0.723643	0.105101
49103	9.493314	1.862700	-1.899864	0.203712	0.002464	0.001668	-0.748224	-0.270064	-0.172643	0.624532	0.274096	-0.723286	0.108114
49104	9.464353	1.858105	-1.903642	0.186647	-0.040592	-0.016655	-0.747606	-0.272898	-0.170840	0.622914	0.276625	-0.723380	0.110351
49105	9.502270	1.827242	-1.972897	0.159383	0.007266	-0.014948	-0.746425	-0.274389	-0.167256	0.622115	0.278659	-0.722950	0.112539
49106	9.482335	1.791942	-2.042433	0.158831	0.002771	-0.001191	-0.747256	-0.275020	-0.165869	0.621230	0.280520	-0.722634	0.114807
49107	9.401205	1.693558	-1.897522	0.147404	0.003580	0.016189	-0.747232	-0.275692	-0.163925	0.620364	0.281958	-0.722438	0.117186
49108	9.525874	1.625492	-1.950940	0.116618	0.008570	0.027147	-0.746222	-0.276344	-0.162698	0.619725	0.282869	-0.722296	0.119228
49109	9.525584	1.645511	-1.996694	0.075148	0.001757	0.050936	-0.747934	-0.275586	-0.162918	0.619152	0.282906	-0.722480	0.120988
49110	9.468326	1.649794	-1.924473	0.073804	0.022857	0.067406	-0.748923	-0.274923	-0.161448	0.618860	0.282667	-0.722485	0.122990
49111	9.499011	1.572644	-1.974435	0.064874	0.007619	0.076581	-0.749949	-0.272310	-0.161558	0.618365	0.282188	-0.722759	0.124954
49112	9.534822	1.621754	-2.038259	0.073660	0.052658	0.093057	-0.749259	-0.270353	-0.160591	0.618436	0.281499	-0.722534	0.127438
49113	9.501601	1.582067	-1.955146	0.036719	0.044483	0.046190	-0.749995	-0.268980	-0.161916	0.618704	0.281016	-0.722246	0.128826
49114	9.457989	1.597423	-1.992064	0.004266	0.003161	-0.000612	-0.750002	-0.268276	-0.161588	0.618687	0.280945	-0.722280	0.128868
49115	9.449240	1.705693	-1.923395	0.005543	0.041392	-0.024509	-0.750295	-0.267813	-0.162124	0.619269	0.281110	-0.721711	0.128907
49116	9.389343	1.737219	-1.891963	0.002861	0.034032	-0.055708	-0.750274	-0.270198	-0.163409	0.619847	0.281736	-0.721057	0.128419
49117	9.480777	1.749005	-1.914630	0.009215	0.017690	-0.090515	-0.748549	-0.272766	-0.164438	0.620236	0.282966	-0.720395	0.127550
49118	9.459286	1.761010	-1.894423	0.028892	0.029535	-0.073982	-0.747262	-0.274453	-0.165691	0.620647	0.284186	-0.719626	0.127182
49119	9.459893	1.774580	-1.821890	0.054270	0.033680	-0.083110	-0.746806	-0.276504	-0.165115	0.620991	0.285830	-0.718685	0.127137
49120	9.464329	1.794731	-1.879899	0.070206	0.030927	-0.068391	-0.745759	-0.281365	-0.166139	0.621168	0.287479	-0.717820	0.127441
49121	9.488372	1.814168	-1.895164	0.045841	0.008730	-0.018846	-0.744612	-0.281726	-0.165038	0.621037	0.288162	-0.717573	0.127923
49122	9.474177	1.779662	-1.846547	0.088813	0.013078	0.014257	-0.743767	-0.281710	-0.165613	0.620638	0.288896	-0.717356	0.129414
49123	9.420524	1.786034	-1.931459	0.040727	0.001419	-0.004183	-0.743760	-0.281616	-0.164613	0.620394	0.289327	-0.717295	0.129958
49124	9.493746	1.800968	-1.818153	0.069019	-0.006146	0.028939	-0.744607	-0.281487	-0.164030	0.619793	0.289651	-0.717451	0.131233
49125	9.517379	1.691853	-1.831826	0.072996	-0.021646	0.041804	-0.746583	-0.280837	-0.161983	0.618914	0.289883	-0.717851	0.132674
49126	9.521752	1.648695	-1.870920	0.086690	-0.051943	0.008839	-0.746281	-0.281615	-0.160900	0.617604	0.290831	-0.718408	0.133687
49127	9.433555	1.651842	-2.058431	0.070178	-0.036025	0.005086	-0.747989	-0.279950	-0.159076	0.616629	0.291593	-0.718777	0.134547
49128	9.534770	1.560870	-2.019330	0.077388	-0.026498	-0.000412	-0.747376	-0.280490	-0.154150	0.615759	0.292490	-0.718986	0.135460
49129	9.472061	1.505313	-2.002853	0.048668	-0.020260	0.019686	-0.748790	-0.281288	-0.155038	0.615093	0.292730	-0.719302	0.136287
49130	9.448212	1.600172	-2.011005	0.050136	-0.004666	0.004993	-0.747652	-0.280398	-0.153006	0.614681	0.293154	-0.719346	0.137002
49131	9.520242	1.504997	-2.004657	0.026354	0.010256	0.003088	-0.747644	-0.280843	-0.152751	0.614630	0.293273	-0.719249	0.137484
49132	9.467022	1.574025	-2.060190	-0.008481	0.004940	0.001191	-0.747393	-0.278795	-0.153476	0.614710	0.293001	-0.719314	0.137363
49133	9.469773	1.597801	-2.026320	-0.010727	0.015131	-0.015340	-0.747392	-0.279069	-0.153777	0.614996	0.292917	-0.719152	0.137112
49134	9.501389	1.597073	-1.988858	-0.019849	0.026208	-0.015368	-0.747085	-0.280543	-0.153163	0.615492	0.292694	-0.718886	0.136756
49135	9.453667	1.667320	-1.957629	-0.038140	0.015093	-0.013548	-0.746551	-0.279026	-0.154917	0.615934	0.292248	-0.718808	0.136131
49136	9.482400	1.625972	-1.963804	-0.054591	0.018831	-0.013587	-0.747127	-0.279364	-0.156636	0.616524	0.291578	-0.718742	0.135242
49137	9.482944	1.654287	-1.905666	-0.052735	-0.005335	-0.009868	-0.746547	-0.280917	-0.157448	0.616748	0.290954	-0.718973	0.134332
49138	9.497042	1.659695	-1.954469	-0.045962	0.004938	0.002977	-0.747559	-0.279186	-0.157188	0.617041	0.290194	-0.719148	0.133695
49139	9.506267	1.626206	-1.993682	-0.072565	0.011684	-0.000760	-0.746871	-0.278013	-0.157831	0.617599	0.289148	-0.719272	0.132709
49140	9.538098	1.712905	-1.965320	-0.049190	-0.029156	-0.011638	-0.746740	-0.277420	-0.158220	0.617458	0.288643	-0.719792	0.131642
49141	9.482754	1.737550	-1.965505	-0.042321	0.023676	-0.033739	-0.746464	-0.277116	-0.158630	0.618100	0.288417	-0.719495	0.130748
49142	9.461447	1.754111	-1.923536	-0.020712	0.022526	-0.046542	-0.745319	-0.278261	-0.159138	0.618629	0.288627	-0.719099	0.129957
49143	9.488288	1.721631	-1.866778	-0.001781	0.022895	-0.022646	-0.745461	-0.278928	-0.160172	0.618999	0.288747	-0.718765	0.129775
49144	9.536105	1.702438	-1.907340	-0.008620	0.018156	-0.004294	-0.744347	-0.278431	-0.161854	0.619287	0.288502	-0.718639	0.129648
49145	9.531584	1.723902	-1.878044	0.005008	0.018101	0.026934	-0.746039	-0.278850	-0.161580	0.619422	0.288006	-0.718631	0.130150
49146	9.507040	1.644365	-1.901801	-0.001349	0.021745	0.027814	-0.747490	-0.277036	-0.162871	0.619635	0.287381	-0.718626	0.130545
49147	9.537046	1.647132	-1.762802	-0.011410	0.017109	0.028730	-0.745825	-0.274190	-0.162709	0.619849	0.286655	-0.718679	0.130831
49148	9.517138	1.614224	-1.829908	-0.007715	0.008706	0.030574	-0.746402	-0.274125	-0.163834	0.619904	0.285943	-0.718868	0.131092
49149	9.526517	1.570708	-1.845036	-0.000475	-0.005934	0.028771	-0.745837	-0.274120	-0.164123	0.619726	0.285409	-0.719176	0.131407
49150	9.526547	1.658461	-1.878283	-0.004309	-0.012957	0.023283	-0.746986	-0.272947	-0.164181	0.619468	0.284901	-0.719581	0.131504
49151	9.507232	1.634273	-1.872887	-0.000598	-0.003820	0.024185	-0.747560	-0.272098	-0.163696	0.619335	0.284427	-0.719835	0.131771
49152	9.512406	1.628739	-1.824805	0.009516	0.016400	0.024174	-0.748700	-0.271248	-0.163064	0.619419	0.283999	-0.719845	0.132244
49153	9.526827	1.584801	-1.811138	0.012071	0.006648	0.017768	-0.748011	-0.270082	-0.163565	0.619384	0.283745	-0.719896	0.132674
49154	9.507480	1.585057	-1.820075	0.019513	0.016532	0.021432	-0.748330	-0.266940	-0.162939	0.619423	0.283464	-0.719868	0.133244
49155	9.536132	1.575560	-1.850195	0.046094	-0.000098	-0.009683	-0.748159	-0.268707	-0.162201	0.619174	0.284044	-0.719753	0.133786
49156	9.497876	1.594820	-1.819652	0.029340	0.004277	-0.020738	-0.749574	-0.269232	-0.162787	0.619091	0.284534	-0.719607	0.133915
49157	9.507436	1.616842	-1.839190	0.049167	0.001194	-0.031700	-0.747449	-0.269264	-0.162810	0.618904	0.285465	-0.719339	0.134234
49158	9.593817	1.541265	-1.854991	0.056291	0.014624	-0.040877	-0.748555	-0.271004	-0.162199	0.618870	0.286545	-0.718879	0.134555
49159	9.472834	1.635670	-1.958552	0.017183	-0.039313	-0.061068	-0.748824	-0.271084	-0.160499	0.618362	0.287611	-0.719028	0.133817
49160	9.497696	1.675625	-1.877092	0.033972	0.013596	-0.053765	-0.747379	-0.273129	-0.160357	0.618474	0.288597	-0.718568	0.133648
49161	9.516613	1.676119	-1.923692	0.044077	0.009783	-0.051901	-0.746199	-0.277146	-0.161046	0.618491	0.289734	-0.718087	0.133690
49162	9.454322	1.717394	-1.894522	0.069456	-0.006671	-0.024304	-0.747306	-0.278081	-0.159250	0.618024	0.290801	-0.717947	0.134287
49163	9.509065	1.630387	-1.945448	0.066598	-0.000797	-0.029828	-0.745585	-0.279290	-0.158632	0.617698	0.291928	-0.717662	0.134861
49164	9.491957	1.635804	-1.978591	0.033102	-0.014459	-0.015195	-0.746293	-0.279552	-0.158926	0.617309	0.292419	-0.717774	0.134989
49165	9.489553	1.660200	-1.988004	0.024003	-0.003438	-0.014309	-0.745559	-0.280242	-0.156848	0.617149	0.292805	-0.717728	0.135127
49166	9.472971	1.676893	-1.958288	0.003393	-0.028235	-0.029909	-0.746364	-0.282890	-0.155445	0.616770	0.293201	-0.717993	0.134586
49167	9.468259	1.708448	-1.957906	0.003688	-0.015947	-0.019830	-0.746376	-0.281353	-0.154498	0.616564	0.293452	-0.718124	0.134288
49168	9.487385	1.664673	-1.958907	-0.017808	-0.018757	-0.002437	-0.746224	-0.281814	-0.153960	0.616376	0.293139	-0.718501	0.133814
49169	9.491606	1.665686	-2.036356	-0.039905	-0.018356	-0.007987	-0.746508	-0.281809	-0.153957	0.616358	0.292689	-0.718848	0.133022
49170	9.439009	1.758017	-2.021709	-0.052371	-0.011728	0.004828	-0.746228	-0.282059	-0.154827	0.616452	0.291832	-0.719269	0.132187
49171	9.458519	1.655033	-1.948228	-0.030312	-0.013856	0.008534	-0.747101	-0.279784	-0.153966	0.616396	0.291251	-0.719630	0.131760
49172	9.470668	1.708432	-1.957996	-0.030450	0.010520	0.001166	-0.745977	-0.279745	-0.155110	0.616694	0.290645	-0.719702	0.131313
49173	9.487397	1.713432	-1.977914	-0.029483	0.008343	0.037878	-0.748549	-0.277984	-0.154975	0.616876	0.289594	-0.719956	0.131387
49174	9.497315	1.634826	-1.908746	-0.011671	-0.012829	0.021422	-0.746544	-0.279334	-0.154511	0.616670	0.289012	-0.720374	0.131345
