# Supplementary material for: Identification of Haptic Based Guiding Using Hard Reins
Source: PLoS One. 2015 Jul 22;10(7):e0132020. doi: 10.1371/journal.pone.0132020 (PMC4511788; doi:10.1371/journal.pone.0132020)
Supplement: S9 File — (ZIP) [file pone.0132020.s009.zip › Exp2_MotionData2/Subject10/path3/T8/gh8.txt]

// Start Time: 0
// Sample rate: 25.0Hz
// Scenario: 4.9
// Firmware Version: 2.6.1
Counter	Acc_X	Acc_Y	Acc_Z	Gyr_X	Gyr_Y	Gyr_Z	Mag_X	Mag_Y	Mag_Z	Quat_w	Quat_x	Quat_y	Quat_z
48632	0.580935	-10.736787	-0.453251	-0.261915	-0.020549	0.168691	-0.308454	0.852435	0.217538	0.223154	-0.282502	0.659496	-0.659894
48633	0.643263	-10.659561	-0.422778	-0.317931	-0.068345	0.082651	-0.305049	0.850708	0.226417	0.223509	-0.283718	0.663762	-0.654956
48634	0.490665	-10.005708	-0.515861	-0.148824	-0.079282	0.024422	-0.303750	0.849657	0.232169	0.224130	-0.285132	0.665425	-0.652437
48635	0.446444	-9.832611	-0.533051	0.022066	-0.071870	-0.007958	-0.303096	0.848987	0.234259	0.225282	-0.286061	0.664701	-0.652373
48636	0.600391	-9.760432	-0.624229	0.009112	-0.068259	-0.032021	-0.302174	0.848308	0.235823	0.225928	-0.287381	0.664019	-0.652263
48637	0.770546	-10.051141	-0.595510	-0.118554	-0.059227	-0.027123	-0.304033	0.846709	0.237933	0.225849	-0.289036	0.665078	-0.650478
48638	0.948934	-10.058040	-0.608245	-0.193992	-0.039219	-0.030257	-0.302536	0.844042	0.241273	0.224947	-0.290857	0.667178	-0.647822
48639	1.039389	-9.812482	-0.623162	-0.218672	-0.015464	-0.029505	-0.302824	0.842733	0.246777	0.223653	-0.292433	0.669700	-0.644952
48640	1.096420	-9.639394	-0.701826	-0.149741	0.019372	-0.023677	-0.302967	0.840583	0.250445	0.222309	-0.293206	0.671511	-0.643182
48641	0.941014	-9.398357	-0.488633	-0.052045	0.041441	0.000758	-0.305234	0.839010	0.254655	0.221599	-0.292906	0.672297	-0.642742
48642	1.134245	-9.470023	-0.449424	-0.082898	0.031457	0.032006	-0.305629	0.837651	0.255182	0.221197	-0.292472	0.673624	-0.641688
48643	0.975696	-9.600940	-0.644796	-0.112758	0.038744	0.039230	-0.304574	0.837513	0.256221	0.220648	-0.291967	0.675386	-0.640253
48644	0.876127	-9.957090	-0.597905	-0.114345	0.035074	0.043855	-0.302730	0.836834	0.258826	0.220159	-0.291458	0.677196	-0.638739
48645	0.735536	-9.803800	-0.721904	-0.138939	0.035936	0.037257	-0.301682	0.837659	0.260390	0.219466	-0.291128	0.679252	-0.636942
48646	0.714677	-9.987179	-0.859111	-0.108220	0.023174	0.035596	-0.301690	0.833738	0.264974	0.219065	-0.290851	0.680876	-0.635472
48647	0.654559	-10.021013	-0.867349	-0.072140	0.020416	0.017325	-0.301966	0.834033	0.266810	0.218719	-0.290691	0.681890	-0.634576
48648	0.726194	-9.868886	-0.751713	-0.061524	0.019481	0.002608	-0.301710	0.835271	0.267726	0.218219	-0.290705	0.682709	-0.633860
48649	0.734968	-9.688710	-0.840331	-0.112494	-0.009782	0.013462	-0.300645	0.830902	0.269811	0.218001	-0.291155	0.684070	-0.632260
48650	0.762464	-9.886323	-0.943776	-0.148960	-0.024406	0.011426	-0.301378	0.831316	0.274185	0.217696	-0.291975	0.685853	-0.630052
48651	0.769067	-9.756667	-1.028321	-0.138459	-0.031720	0.002257	-0.299001	0.828859	0.277309	0.217479	-0.292968	0.687368	-0.628011
48652	0.730091	-9.669923	-0.969851	-0.152474	-0.048195	0.002205	-0.299808	0.826178	0.281767	0.217358	-0.294222	0.689026	-0.625645
48653	0.682468	-9.802906	-1.130607	-0.147448	-0.049040	0.026233	-0.297974	0.826196	0.285682	0.217623	-0.295136	0.690704	-0.623268
48654	0.595164	-9.699941	-1.226006	-0.030252	-0.042522	0.024964	-0.298374	0.826069	0.286209	0.218421	-0.295463	0.690989	-0.622517
48655	0.547105	-9.733677	-1.212524	-0.012662	-0.037047	0.017661	-0.296259	0.825375	0.287501	0.219211	-0.295754	0.690986	-0.622105
48656	0.575698	-9.675974	-1.244957	-0.012709	-0.049912	0.001107	-0.296614	0.825574	0.288641	0.219929	-0.296438	0.690872	-0.621653
48657	0.517957	-9.705204	-1.315527	0.008403	-0.024342	-0.014515	-0.297152	0.826954	0.289170	0.220270	-0.296920	0.690474	-0.621743
48658	0.599364	-9.584701	-1.305875	-0.000455	-0.012448	-0.010889	-0.295559	0.825843	0.289288	0.220397	-0.297253	0.690300	-0.621733
48659	0.657587	-9.661699	-1.340021	0.022346	0.017734	-0.015428	-0.295685	0.826375	0.287717	0.220227	-0.297166	0.689912	-0.622265
48660	0.600183	-9.757968	-1.313099	0.039701	0.031500	0.004021	-0.296218	0.827065	0.287722	0.220169	-0.296568	0.689520	-0.623005
48661	0.642893	-9.608364	-1.214574	-0.019810	0.041473	-0.002763	-0.297272	0.826388	0.287206	0.219579	-0.296196	0.689840	-0.623037
48662	0.808771	-9.507071	-1.242814	-0.030681	0.023299	0.032282	-0.295413	0.826359	0.286405	0.219558	-0.295608	0.690460	-0.622636
48663	0.773190	-9.617817	-1.237597	-0.083020	0.032423	0.037504	-0.297458	0.827166	0.287512	0.219211	-0.295076	0.691762	-0.621564
48664	0.740239	-9.780952	-1.076945	-0.012886	0.031576	0.041557	-0.296007	0.826620	0.289202	0.219288	-0.294170	0.692254	-0.621419
48665	0.552025	-9.752786	-1.174334	0.013539	-0.000454	0.021429	-0.295601	0.825510	0.288151	0.219765	-0.293845	0.692110	-0.621564
48666	0.520443	-9.710177	-1.361286	-0.010901	0.004968	0.003761	-0.293878	0.826576	0.287220	0.219755	-0.293786	0.692236	-0.621455
48667	0.523404	-9.820351	-1.213960	-0.037865	-0.008792	-0.000042	-0.295478	0.826615	0.289329	0.219782	-0.294086	0.692571	-0.620931
48668	0.639354	-9.868389	-1.256765	-0.064908	0.003058	-0.008496	-0.294690	0.827975	0.289454	0.219323	-0.294452	0.693289	-0.620117
48669	0.624441	-9.791821	-1.375766	-0.042363	0.012176	-0.015742	-0.295040	0.825995	0.291380	0.218836	-0.294729	0.693679	-0.619722
48670	0.676337	-9.543401	-1.234957	0.021191	0.012315	0.011332	-0.295572	0.827091	0.290992	0.219010	-0.294338	0.693482	-0.620066
48671	0.683177	-9.461672	-1.262555	0.044732	0.019663	0.014205	-0.294764	0.825155	0.289805	0.219299	-0.293729	0.692999	-0.620793
48672	0.652041	-9.507627	-1.313905	0.042830	0.027009	0.028952	-0.295825	0.827614	0.288243	0.219603	-0.292802	0.692706	-0.621450
48673	0.561314	-9.695417	-1.293379	0.027050	0.027006	0.041798	-0.293700	0.827579	0.287177	0.220026	-0.291798	0.692636	-0.621850
48674	0.508912	-9.832829	-1.339008	-0.021877	0.041555	0.035995	-0.294103	0.828409	0.287705	0.219839	-0.290878	0.693251	-0.621662
48675	0.624023	-9.690767	-1.374452	-0.067252	0.043380	0.032029	-0.294545	0.828493	0.286703	0.219361	-0.290221	0.694371	-0.620887
48676	0.754860	-9.819941	-1.228599	-0.133583	0.060660	0.024293	-0.294289	0.826879	0.289712	0.218085	-0.289683	0.696397	-0.619317
48677	0.614750	-9.767655	-1.337205	-0.194935	0.056925	0.023981	-0.293228	0.824013	0.291536	0.216570	-0.289528	0.699099	-0.616872
48678	0.576211	-9.772283	-1.260807	-0.061953	0.056169	0.033883	-0.292448	0.822539	0.295459	0.215901	-0.288613	0.700259	-0.616220
48679	0.426584	-9.738593	-1.172905	0.172793	0.049046	0.018462	-0.294159	0.823759	0.292461	0.216554	-0.287034	0.698342	-0.618898
48680	0.324897	-9.652428	-1.247068	0.176207	0.049041	0.018472	-0.294544	0.828355	0.286572	0.217175	-0.285400	0.696425	-0.621590
48681	0.441808	-9.899857	-1.196632	0.060792	0.014218	0.027186	-0.294538	0.829023	0.285000	0.217786	-0.284605	0.695783	-0.622459
48682	0.519707	-10.061249	-1.294196	-0.092987	0.006702	0.006127	-0.292684	0.828731	0.285247	0.217295	-0.284825	0.696959	-0.621213
48683	0.588878	-9.902246	-1.276916	-0.168147	0.028509	-0.016442	-0.292823	0.826707	0.287867	0.215857	-0.285456	0.698971	-0.619160
48684	0.627041	-9.815608	-1.294550	-0.056104	0.026798	-0.021412	-0.295480	0.824854	0.291031	0.214954	-0.285650	0.699615	-0.618658
48685	0.594990	-9.666516	-1.302361	0.113613	0.034292	-0.021495	-0.294276	0.825903	0.287878	0.214976	-0.285067	0.698126	-0.620598
48686	0.488790	-9.642685	-1.307820	0.081858	0.026990	0.001423	-0.295464	0.825909	0.287102	0.215171	-0.284381	0.697174	-0.621914
48687	0.539120	-10.085067	-1.234332	-0.037711	0.003082	-0.002815	-0.296260	0.826870	0.286585	0.215000	-0.284572	0.697533	-0.621483
48688	0.508736	-9.782258	-1.323995	-0.134810	-0.033631	-0.025414	-0.295607	0.826066	0.288937	0.214436	-0.285902	0.698875	-0.619557
48689	0.550933	-9.532248	-1.416123	-0.173428	-0.040983	-0.031145	-0.295880	0.825406	0.291034	0.213750	-0.287617	0.700562	-0.617090
48690	0.538527	-9.470745	-1.717865	-0.180620	-0.050095	-0.025630	-0.296693	0.822329	0.296934	0.213126	-0.289319	0.702394	-0.614422
48691	0.497418	-9.431203	-1.388798	-0.068459	-0.037217	-0.029704	-0.294316	0.819059	0.300842	0.213006	-0.290516	0.702807	-0.613426
48692	0.520641	-9.753621	-1.400305	-0.024781	-0.035274	-0.002705	-0.294057	0.818794	0.302019	0.213399	-0.291095	0.702894	-0.612915
48693	0.537165	-9.678993	-1.399104	-0.016074	-0.044396	-0.000804	-0.293657	0.817699	0.302408	0.214042	-0.291746	0.702797	-0.612493
48694	0.644860	-9.525002	-1.465460	-0.031334	-0.024300	0.006509	-0.292813	0.818415	0.301970	0.214307	-0.292034	0.703087	-0.611930
48695	0.580568	-9.696019	-1.480462	0.001006	-0.009624	0.017730	-0.293218	0.818162	0.303545	0.214785	-0.291928	0.703034	-0.611873
48696	0.528573	-9.922733	-1.606564	0.039610	0.019648	0.012354	-0.293885	0.817907	0.304599	0.214953	-0.291332	0.702661	-0.612526
48697	0.448146	-9.729499	-1.342927	0.138332	0.036217	0.027579	-0.294014	0.820347	0.302243	0.215711	-0.289931	0.701176	-0.614623
48698	0.499369	-9.859769	-1.471514	0.069159	0.030689	0.033707	-0.292806	0.822881	0.297125	0.216151	-0.288764	0.700610	-0.615662
48699	0.459909	-9.669465	-1.385188	0.030911	0.037857	-0.002502	-0.292674	0.822608	0.297385	0.215894	-0.288223	0.700275	-0.616386
48700	0.579594	-9.469168	-1.280531	0.053958	0.023270	-0.017176	-0.293116	0.823644	0.295727	0.215742	-0.287948	0.699559	-0.617380
48701	0.653490	-9.806438	-1.443019	0.033314	0.015897	-0.039397	-0.294566	0.825275	0.293119	0.215346	-0.288187	0.698883	-0.618172
48702	0.635595	-9.584538	-1.276825	0.047201	0.001297	-0.031935	-0.294949	0.823081	0.292074	0.215255	-0.288391	0.698080	-0.619015
48703	0.561217	-9.661707	-1.283403	0.020524	0.013250	0.012212	-0.294559	0.825262	0.291810	0.215459	-0.287998	0.697845	-0.619393
48704	0.552458	-9.854703	-1.425433	0.025818	0.008697	0.014102	-0.294558	0.826346	0.290762	0.215711	-0.287559	0.697603	-0.619782
48705	0.517659	-9.628107	-1.283339	0.032203	0.028705	-0.022827	-0.294547	0.825238	0.289452	0.215332	-0.287411	0.697089	-0.620560
48706	0.635587	-9.594039	-1.243249	-0.065171	0.004834	-0.015857	-0.295960	0.825447	0.290339	0.214731	-0.287817	0.697791	-0.619790
48707	0.664728	-9.642467	-1.349288	-0.051148	0.004854	-0.018550	-0.296760	0.824652	0.291917	0.214254	-0.288268	0.698231	-0.619250
48708	0.715479	-9.666312	-1.315539	0.050254	0.026939	-0.004224	-0.297156	0.824247	0.292051	0.214171	-0.287762	0.697656	-0.620161
48709	0.716260	-9.829806	-1.279413	0.039753	0.021467	0.006813	-0.297419	0.826689	0.289696	0.214294	-0.287268	0.697182	-0.620881
48710	0.667780	-9.777131	-1.327141	0.020342	0.030606	0.015926	-0.297694	0.826305	0.292057	0.214245	-0.286571	0.697105	-0.621306
48711	0.633767	-9.719186	-1.249823	0.041427	0.034252	0.006793	-0.296474	0.826373	0.286544	0.214196	-0.285912	0.696662	-0.622123
48712	0.595325	-9.748164	-1.257790	0.022141	0.036062	0.010384	-0.297404	0.826388	0.287076	0.213989	-0.285192	0.696563	-0.622635
48713	0.474980	-9.791687	-1.249921	0.034503	0.017759	0.003089	-0.296737	0.826508	0.286153	0.214086	-0.284818	0.696114	-0.623275
48714	0.480076	-9.854659	-1.373193	0.032746	0.001320	0.004956	-0.298062	0.829103	0.284200	0.214363	-0.284568	0.695699	-0.623757
48715	0.460536	-9.796554	-1.257326	0.015486	-0.000598	-0.019128	-0.296998	0.828947	0.283537	0.214333	-0.284810	0.695285	-0.624118
48716	0.450637	-9.743717	-1.280685	-0.016070	-0.009766	-0.017431	-0.297784	0.826495	0.283673	0.214223	-0.285237	0.695297	-0.623947
48717	0.523117	-9.777440	-1.333297	-0.036913	-0.018952	-0.032284	-0.298591	0.827207	0.285514	0.213989	-0.286113	0.695387	-0.623526
48718	0.527311	-9.642515	-1.283351	-0.006364	-0.009775	-0.030304	-0.298986	0.827071	0.285124	0.213769	-0.286672	0.695206	-0.623546
48719	0.560207	-9.444864	-1.198748	-0.009731	-0.000612	-0.034077	-0.299029	0.826335	0.284642	0.213414	-0.287227	0.695027	-0.623613
48720	0.613679	-9.536261	-1.218736	0.020737	-0.000515	-0.011766	-0.299830	0.826628	0.285697	0.213451	-0.287296	0.694653	-0.623984
48721	0.633370	-9.622978	-1.258180	0.043530	0.014133	-0.013514	-0.300081	0.825788	0.283472	0.213452	-0.287154	0.693990	-0.624787
48722	0.700953	-9.639784	-1.286593	0.011843	0.030603	0.002916	-0.300608	0.826333	0.282691	0.213161	-0.286637	0.693957	-0.625160
48723	0.672660	-9.771940	-1.216690	0.061057	0.036101	-0.007913	-0.300075	0.826320	0.282031	0.213022	-0.286071	0.693200	-0.626306
48724	0.643748	-9.776860	-1.231433	0.061066	0.037921	-0.009763	-0.300864	0.827947	0.279681	0.212790	-0.285469	0.692491	-0.627443
48725	0.655346	-9.687335	-1.095530	0.069575	0.043386	-0.004156	-0.302135	0.829354	0.277421	0.212644	-0.284722	0.691675	-0.628730
48726	0.672741	-9.795476	-1.065675	0.041687	0.034205	-0.007969	-0.303321	0.830036	0.275859	0.212349	-0.284196	0.691212	-0.629576
48727	0.735478	-9.810123	-1.163724	-0.012541	0.028664	-0.013768	-0.302268	0.830716	0.276637	0.211816	-0.284118	0.691309	-0.629684
48728	0.778532	-9.732674	-1.056604	0.013639	0.021405	-0.004399	-0.303581	0.828534	0.275860	0.211606	-0.283848	0.691155	-0.630046
48729	0.821974	-9.742244	-1.065936	0.004036	0.006778	-0.004422	-0.303451	0.829625	0.275598	0.211581	-0.283851	0.690999	-0.630224
48730	0.807364	-9.708306	-0.983972	-0.012648	-0.000540	0.002884	-0.303575	0.829202	0.274288	0.211599	-0.283848	0.691132	-0.630073
48731	0.735404	-9.775969	-1.024104	-0.036931	-0.020647	0.002753	-0.303879	0.827513	0.273942	0.211806	-0.284273	0.691412	-0.629505
48732	0.711341	-9.785609	-1.014861	-0.047478	-0.024305	0.008242	-0.303498	0.827540	0.277082	0.212036	-0.284658	0.691907	-0.628710
48733	0.624768	-9.833976	-1.035553	-0.029857	-0.037116	-0.000878	-0.301511	0.828331	0.276412	0.212467	-0.285308	0.692002	-0.628164
48734	0.600636	-9.834435	-1.155820	-0.040385	-0.026164	-0.004640	-0.301388	0.826584	0.279554	0.212618	-0.285883	0.692317	-0.627504
48735	0.571506	-9.791041	-1.114672	-0.033257	-0.020717	-0.019382	-0.302056	0.828367	0.279298	0.212575	-0.286594	0.692419	-0.627082
48736	0.559167	-9.728281	-1.049088	-0.001865	-0.029797	-0.007216	-0.302846	0.827146	0.279435	0.212949	-0.287071	0.692226	-0.626949
48737	0.578091	-9.656482	-1.172740	0.007754	-0.024311	-0.015483	-0.302847	0.827284	0.279566	0.213244	-0.287594	0.691820	-0.627058
48738	0.575592	-9.642427	-1.282999	0.006737	-0.007835	-0.008130	-0.302321	0.827691	0.279824	0.213370	-0.287790	0.691600	-0.627168
48739	0.560534	-9.512092	-1.156475	-0.035414	-0.007862	0.002723	-0.301121	0.825763	0.279813	0.213420	-0.288038	0.691914	-0.626691
48740	0.624059	-9.695333	-1.302494	-0.048639	-0.002339	0.017427	-0.301661	0.826332	0.281389	0.213450	-0.288025	0.692568	-0.625964
48741	0.648721	-9.815926	-1.399983	-0.010084	0.019637	0.013905	-0.301393	0.824693	0.281910	0.213403	-0.287667	0.692753	-0.625939
48742	0.677518	-9.781728	-1.267196	-0.019634	0.026919	0.008306	-0.301000	0.825782	0.281908	0.213087	-0.287297	0.693113	-0.625819
48743	0.665553	-9.795787	-1.149871	-0.024752	0.017745	0.000910	-0.301124	0.823868	0.281777	0.212818	-0.287206	0.693399	-0.625635
48744	0.638590	-9.704567	-1.196857	-0.019594	0.021412	0.002771	-0.300470	0.825369	0.282165	0.212510	-0.286982	0.693702	-0.625507
48745	0.570267	-9.526115	-1.041347	-0.017056	0.008616	0.008328	-0.301003	0.824295	0.283610	0.212508	-0.286867	0.693893	-0.625348
48746	0.547502	-9.825788	-1.410669	-0.010870	0.012288	0.004680	-0.301263	0.825647	0.281779	0.212387	-0.286679	0.694065	-0.625285
48747	0.615515	-9.931461	-1.392311	-0.012316	0.015888	-0.019321	-0.301532	0.825115	0.282959	0.211965	-0.286838	0.694076	-0.625342
48748	0.586069	-9.820651	-1.338216	-0.007051	0.026835	-0.026701	-0.301795	0.824436	0.283092	0.211298	-0.286916	0.694070	-0.625539
48749	0.706854	-9.863178	-1.179239	-0.052447	0.023130	-0.028766	-0.303115	0.822813	0.283495	0.210427	-0.287284	0.694561	-0.625119
48750	0.802064	-9.597901	-1.059396	-0.040340	0.016772	-0.022246	-0.303390	0.823107	0.285200	0.209756	-0.287557	0.694957	-0.624779
48751	0.695325	-9.468901	-1.269845	-0.030079	0.001274	-0.012026	-0.305765	0.821217	0.284957	0.209523	-0.287873	0.695168	-0.624477
48752	0.762129	-9.819244	-1.029263	0.078672	0.005055	-0.004081	-0.304700	0.822551	0.282853	0.209920	-0.287534	0.694134	-0.625649
48753	0.801005	-9.886903	-1.135480	0.076970	-0.002256	-0.007764	-0.305898	0.824477	0.282602	0.210403	-0.287386	0.693006	-0.626803
48754	0.832700	-9.964086	-1.208288	0.078795	-0.002259	-0.013286	-0.303765	0.824290	0.279965	0.210815	-0.287297	0.691869	-0.627960
48755	0.866086	-9.881860	-1.105994	0.064795	0.005031	-0.015218	-0.305619	0.825531	0.278932	0.211026	-0.287215	0.690875	-0.629020
48756	0.802085	-9.607985	-1.193977	0.019051	0.004992	-0.011773	-0.305612	0.824432	0.278408	0.211007	-0.287258	0.690530	-0.629387
48757	0.799251	-9.516373	-1.139903	0.017182	0.002268	-0.002554	-0.305334	0.824131	0.276048	0.211135	-0.287242	0.690196	-0.629717
48758	0.680875	-9.468634	-1.183550	0.050360	0.008694	-0.000557	-0.305472	0.825908	0.275788	0.211381	-0.286945	0.689538	-0.630491
48759	0.701691	-9.796224	-1.298383	0.059165	0.016042	0.007801	-0.306520	0.825355	0.273962	0.211689	-0.286436	0.688797	-0.631427
48760	0.637005	-9.885567	-1.353056	0.057456	0.036128	0.003149	-0.304938	0.828067	0.273427	0.211652	-0.285721	0.688181	-0.632435
48761	0.666021	-9.897030	-1.204102	0.034914	0.045194	-0.013591	-0.307042	0.827246	0.271086	0.211150	-0.285241	0.687754	-0.633283
48762	0.634963	-9.963951	-1.056387	-0.035078	0.030414	-0.024957	-0.306994	0.827969	0.270254	0.210285	-0.285352	0.688133	-0.633110
48763	0.639437	-9.891892	-1.096146	-0.026296	0.021270	-0.032285	-0.308187	0.827984	0.270395	0.209530	-0.285686	0.688275	-0.633055
48764	0.705996	-9.694747	-1.181586	-0.020979	0.021244	-0.052567	-0.308709	0.825259	0.270922	0.208537	-0.286250	0.688271	-0.633132
48765	0.770974	-9.660189	-0.964431	-0.020000	0.008439	-0.054390	-0.310827	0.825281	0.270677	0.207715	-0.287023	0.688153	-0.633181
48766	0.898950	-9.703506	-1.040667	-0.015667	0.008482	-0.048823	-0.311236	0.826122	0.272253	0.206976	-0.287676	0.688047	-0.633241
48767	0.966391	-9.683676	-0.910121	-0.066512	-0.007987	-0.034289	-0.312428	0.825321	0.272786	0.206360	-0.288576	0.688558	-0.632477
48768	0.975858	-9.655554	-1.135305	-0.054482	-0.008836	-0.021304	-0.312028	0.823545	0.273568	0.205974	-0.289217	0.689034	-0.631791
48769	0.914834	-9.496797	-1.114442	-0.049407	-0.017038	-0.011124	-0.313881	0.821663	0.274761	0.205866	-0.289847	0.689423	-0.631113
48770	0.984819	-9.511159	-1.133196	0.015271	-0.000484	-0.002513	-0.312156	0.822725	0.273438	0.206007	-0.289837	0.689160	-0.631359
48771	0.886260	-9.571350	-1.086946	0.000243	0.005011	0.015859	-0.313224	0.823839	0.274233	0.206218	-0.289616	0.689168	-0.631383
48772	0.770645	-9.595631	-1.083564	0.037854	0.005042	0.018815	-0.312161	0.824364	0.273177	0.206687	-0.289154	0.688763	-0.631883
48773	0.629810	-9.891576	-0.997803	0.036422	-0.011472	0.006844	-0.311765	0.824226	0.273566	0.207229	-0.289109	0.688192	-0.632348
48774	0.557212	-9.844353	-1.218683	0.025746	-0.009636	0.012321	-0.313088	0.824644	0.272791	0.207746	-0.288971	0.687842	-0.632622
48775	0.538246	-9.897108	-1.152480	-0.012341	-0.002391	-0.008225	-0.310746	0.824701	0.272163	0.207703	-0.289212	0.687844	-0.632523
48776	0.608104	-9.877174	-0.993102	-0.019163	0.014014	-0.023052	-0.311151	0.824313	0.273999	0.207201	-0.289462	0.687950	-0.632459
48777	0.723181	-9.742470	-1.071763	-0.019215	-0.002417	-0.024874	-0.312596	0.823086	0.272701	0.206916	-0.289954	0.687943	-0.632335
48778	0.691209	-9.612866	-1.149467	-0.002622	0.015859	-0.034053	-0.312473	0.823917	0.273879	0.206334	-0.290250	0.687788	-0.632557
48779	0.836024	-9.641129	-1.054884	0.092870	0.023282	-0.036344	-0.313255	0.823221	0.271789	0.206202	-0.290110	0.686402	-0.634168
48780	0.938224	-9.832932	-0.912578	0.103523	0.019647	-0.033504	-0.315372	0.824600	0.270497	0.206206	-0.289930	0.684910	-0.635860
48781	0.923322	-9.756182	-0.978760	0.067275	0.032394	-0.024442	-0.315985	0.826680	0.267968	0.205949	-0.289615	0.683946	-0.637124
48782	0.986478	-9.852042	-0.902693	0.063022	0.019592	-0.026283	-0.316494	0.825831	0.264566	0.205798	-0.289490	0.683011	-0.638231
48783	0.866409	-9.958506	-1.006136	0.075396	0.023219	-0.038222	-0.317945	0.826107	0.263137	0.205535	-0.289446	0.681820	-0.639607
48784	0.811370	-9.532345	-0.895041	0.035697	0.015885	-0.026438	-0.319663	0.826660	0.261841	0.205279	-0.289487	0.681214	-0.640317
48785	1.115836	-9.668394	-0.750065	0.036887	0.012225	-0.041176	-0.318861	0.827453	0.260001	0.204901	-0.289783	0.680447	-0.641119
48786	0.947166	-9.682524	-0.562182	0.103416	-0.011481	-0.032505	-0.321775	0.828843	0.258846	0.205337	-0.289985	0.678820	-0.642611
48787	1.096033	-9.557581	-0.700682	0.127887	-0.027883	-0.036968	-0.322553	0.828819	0.255577	0.206082	-0.290362	0.676728	-0.644406
48788	0.982248	-9.456517	-0.633107	0.139840	-0.025997	-0.011080	-0.322679	0.830030	0.253482	0.207205	-0.290311	0.674685	-0.646209
48789	1.004342	-9.543394	-0.720544	0.116124	-0.031470	-0.000111	-0.322279	0.832192	0.251253	0.208400	-0.290282	0.672930	-0.647665
48790	1.115065	-9.504703	-0.728571	0.087813	-0.030495	0.029280	-0.320939	0.832690	0.247836	0.209795	-0.289953	0.671770	-0.648566
48791	1.031934	-9.769512	-0.718657	0.101991	0.001473	0.021928	-0.321198	0.833361	0.246266	0.210742	-0.289262	0.670459	-0.649923
48792	0.604216	-9.563174	-0.642932	0.072838	0.005064	0.034668	-0.321187	0.834832	0.242992	0.211638	-0.288457	0.669670	-0.650803
48793	0.820927	-9.505141	-0.685709	-0.016610	0.005039	0.048987	-0.318551	0.837137	0.243888	0.212211	-0.287851	0.670076	-0.650466
48794	0.822194	-9.774798	-0.735093	-0.021695	0.006852	0.045281	-0.318149	0.836580	0.243361	0.212672	-0.287277	0.670585	-0.650045
48795	0.711707	-9.861434	-0.674921	0.022036	0.035224	0.050995	-0.318421	0.837955	0.243757	0.213093	-0.286083	0.670634	-0.650382
48796	0.976694	-9.810137	-0.604508	0.011624	0.036144	0.044488	-0.315629	0.836818	0.242686	0.213349	-0.285002	0.670826	-0.650575
48797	1.304208	-10.240445	-0.679508	-0.010705	0.030638	0.026883	-0.315759	0.837357	0.241770	0.213317	-0.284342	0.671140	-0.650551
48798	1.045702	-10.135551	-0.814889	-0.047425	0.037834	0.007291	-0.315633	0.837640	0.242817	0.212722	-0.283983	0.671898	-0.650120
48799	0.923818	-9.846420	-0.629518	-0.061471	0.035947	0.000742	-0.314840	0.837771	0.243073	0.211982	-0.283826	0.672748	-0.649551
48800	0.662763	-9.707449	-0.649211	-0.104427	0.012099	-0.001301	-0.316958	0.836161	0.243875	0.211286	-0.284146	0.674090	-0.648245
48801	0.817652	-9.829799	-0.632676	-0.147088	0.004727	-0.014415	-0.316978	0.835659	0.248329	0.210286	-0.284955	0.675829	-0.646402
48802	0.861224	-9.868383	-0.683226	-0.133035	-0.027236	-0.014290	-0.315138	0.832679	0.253291	0.209808	-0.286096	0.677286	-0.644526
48803	0.816418	-9.580501	-0.907673	-0.161204	-0.011743	-0.025544	-0.316743	0.832726	0.256187	0.208803	-0.287324	0.679065	-0.642431
48804	0.681709	-9.640471	-0.775332	-0.212128	-0.028217	-0.000862	-0.315291	0.829326	0.259841	0.208023	-0.288587	0.681610	-0.639415
48805	0.845908	-9.703588	-1.033961	-0.252551	-0.027275	0.010942	-0.315715	0.827619	0.266395	0.207167	-0.289886	0.684685	-0.635810
48806	0.691374	-9.661023	-1.162044	-0.192194	-0.024494	0.005699	-0.315469	0.824123	0.272679	0.206529	-0.290919	0.687004	-0.633038
48807	0.735322	-9.776370	-1.144046	-0.121216	0.001168	0.002334	-0.316803	0.822255	0.275834	0.205936	-0.291420	0.688467	-0.631410
48808	0.744788	-9.737784	-1.124211	-0.054545	0.015818	-0.015810	-0.315478	0.820610	0.277001	0.205278	-0.291675	0.689074	-0.630843
48809	0.835750	-9.603227	-1.231907	0.001365	0.034177	-0.017403	-0.317204	0.820636	0.277670	0.204696	-0.291524	0.689010	-0.631173
48810	0.941999	-9.631371	-1.080066	-0.002087	0.046976	-0.015591	-0.317456	0.819800	0.275838	0.203918	-0.291167	0.689083	-0.631509
48811	1.125628	-9.717995	-1.187598	-0.012547	0.065268	-0.019351	-0.318777	0.821030	0.274277	0.202793	-0.290713	0.689306	-0.631838
48812	1.002742	-9.717933	-1.095217	-0.005485	0.065323	-0.004595	-0.320275	0.820995	0.273679	0.201877	-0.289982	0.689561	-0.632188
48813	0.922982	-9.679848	-1.169849	0.001407	0.063511	0.000976	-0.320140	0.820309	0.273678	0.201110	-0.289215	0.689714	-0.632617
48814	0.964061	-9.693775	-1.044824	0.020673	0.059888	0.006617	-0.321464	0.821138	0.273034	0.200577	-0.288309	0.689672	-0.633245
48815	0.975813	-9.631320	-1.082250	-0.014359	0.052538	0.004603	-0.321858	0.820322	0.273037	0.199913	-0.287695	0.689996	-0.633381
48816	1.063310	-9.780447	-1.117135	-0.061577	0.028754	0.010872	-0.322780	0.818694	0.273305	0.199379	-0.287442	0.690899	-0.632680
48817	0.928189	-9.756460	-1.060443	-0.019406	0.019597	-0.004596	-0.321449	0.817307	0.272901	0.199021	-0.287394	0.691098	-0.632597
48818	0.942535	-9.732483	-1.093582	-0.026481	0.001335	0.002779	-0.322386	0.818424	0.274088	0.198974	-0.287470	0.691396	-0.632252
48819	0.913581	-9.742306	-1.137103	-0.023220	0.004967	0.006521	-0.322749	0.819170	0.275225	0.198936	-0.287469	0.691646	-0.631990
48820	0.821938	-9.737695	-1.142695	-0.014374	0.004936	-0.004512	-0.323141	0.818348	0.274704	0.198815	-0.287548	0.691765	-0.631863
48821	0.898999	-9.718305	-1.146505	0.003899	0.009563	0.005727	-0.322749	0.818354	0.275749	0.198862	-0.287390	0.691686	-0.632006
48822	0.874950	-9.732923	-1.185346	0.022372	0.008643	-0.004329	-0.322216	0.819972	0.274042	0.198909	-0.287282	0.691352	-0.632406
48823	0.908586	-9.706254	-1.146247	-0.000389	0.006795	-0.003519	-0.322741	0.818881	0.273784	0.198853	-0.287304	0.691263	-0.632510
48824	0.908207	-9.626913	-1.164343	0.041516	0.002290	0.003156	-0.322351	0.819979	0.274567	0.199196	-0.287099	0.690703	-0.633107
48825	0.898491	-9.597969	-1.135319	0.062734	0.005078	-0.000474	-0.322524	0.820880	0.273304	0.199564	-0.286849	0.689826	-0.634060
48826	0.990424	-9.665241	-1.159412	0.078511	0.012423	0.000524	-0.321973	0.818931	0.270548	0.199944	-0.286403	0.688820	-0.635234
48827	0.966920	-9.790160	-1.086962	0.071579	0.008756	0.003268	-0.323029	0.821109	0.268331	0.200354	-0.286022	0.687863	-0.636313
48828	0.923643	-9.814155	-1.042089	0.017325	0.003208	0.004846	-0.322633	0.821922	0.268066	0.200562	-0.285874	0.687623	-0.636573
48829	0.975485	-10.071669	-1.088429	0.029867	0.008670	-0.011696	-0.322481	0.820253	0.265445	0.200543	-0.285867	0.687109	-0.637137
48830	0.870394	-9.770982	-1.051583	0.039407	0.004992	-0.019044	-0.322486	0.821213	0.265707	0.200553	-0.285942	0.686455	-0.637805
48831	0.937656	-9.727195	-0.954213	0.112745	0.006874	-0.016790	-0.323098	0.822338	0.263439	0.200968	-0.285694	0.684844	-0.639515
48832	1.030485	-9.987247	-1.062625	0.197834	0.023412	-0.025596	-0.325340	0.823566	0.260575	0.201553	-0.284992	0.682190	-0.642474
48833	0.913456	-9.715820	-1.131931	0.314949	0.052765	-0.030603	-0.325581	0.826645	0.253635	0.202306	-0.283523	0.678069	-0.647232
48834	1.204768	-10.110198	-0.529766	0.469793	0.067463	-0.063965	-0.325553	0.829848	0.245776	0.203349	-0.281677	0.671788	-0.654224
48835	1.078616	-9.946908	-0.552660	0.391120	0.059997	-0.085591	-0.328422	0.833322	0.234272	0.203689	-0.280514	0.666302	-0.660200
48836	1.025499	-9.922214	-0.336746	0.354484	0.050780	-0.091305	-0.333548	0.837646	0.223180	0.203895	-0.279658	0.661228	-0.665579
48837	1.107986	-10.017230	-0.025217	0.505566	0.057238	-0.127462	-0.336010	0.838652	0.211672	0.204328	-0.278576	0.653865	-0.673131
48838	1.005758	-9.815474	-0.071355	0.617651	0.064613	-0.147223	-0.338343	0.842787	0.198592	0.205057	-0.277161	0.644859	-0.682122
48839	1.222924	-9.843228	0.129541	0.826316	0.097690	-0.173896	-0.343691	0.846213	0.179640	0.206045	-0.274716	0.632813	-0.693992
48840	1.112425	-9.903879	0.751843	1.140213	0.109774	-0.203712	-0.347949	0.850384	0.154392	0.208185	-0.271092	0.616061	-0.709674
48841	1.439750	-9.777803	0.840691	1.362762	0.133758	-0.228458	-0.355736	0.857626	0.117645	0.210670	-0.266307	0.595681	-0.727916
48842	1.311133	-9.073918	1.291094	1.336191	0.175734	-0.226856	-0.363522	0.861333	0.083124	0.212465	-0.260824	0.575449	-0.745445
48843	1.401635	-8.801259	2.164819	1.351881	0.199523	-0.204684	-0.366132	0.860889	0.049738	0.214152	-0.254443	0.554727	-0.762677
48844	1.420677	-8.723114	2.492481	1.500633	0.188819	-0.170737	-0.371394	0.858599	0.012152	0.217169	-0.247036	0.531422	-0.780641
48845	1.778171	-8.825245	3.377844	1.576086	0.185298	-0.144500	-0.374352	0.857791	-0.030524	0.220677	-0.238798	0.506493	-0.798588
48846	1.741932	-8.795244	3.728429	1.602245	0.192659	-0.124082	-0.379262	0.849744	-0.074497	0.224434	-0.229892	0.480805	-0.815847
48847	1.979485	-8.520087	4.543542	1.689847	0.203726	-0.114441	-0.382317	0.841675	-0.118485	0.228289	-0.220055	0.453178	-0.833120
48848	1.751888	-8.289676	5.209644	1.985202	0.174661	-0.138769	-0.382455	0.829627	-0.160402	0.233105	-0.209280	0.419844	-0.851818
48849	1.711028	-7.782420	5.806950	2.322295	0.167636	-0.153696	-0.383684	0.807214	-0.214235	0.238579	-0.196779	0.379801	-0.871842
48850	1.742186	-7.214322	6.559542	2.187994	0.138218	-0.134022	-0.386602	0.783899	-0.268221	0.243702	-0.184866	0.341347	-0.888772
48851	1.739804	-6.685256	7.179121	1.978588	0.125197	-0.118484	-0.389796	0.750053	-0.317862	0.247894	-0.173778	0.305878	-0.902656
48852	1.748628	-5.970376	7.950254	1.593369	0.093661	-0.118583	-0.390159	0.722042	-0.355603	0.250680	-0.164914	0.276923	-0.912840
48853	1.787487	-5.528199	7.764762	1.368849	0.086167	-0.104960	-0.389936	0.700148	-0.382996	0.252730	-0.157114	0.251669	-0.920926
48854	1.635276	-4.929951	8.297487	1.319517	0.098894	-0.090505	-0.389564	0.673603	-0.410130	0.254706	-0.149112	0.227399	-0.927998
48855	1.777331	-4.368138	8.558767	1.304917	0.097163	-0.049994	-0.389615	0.649830	-0.434246	0.257160	-0.140953	0.203174	-0.934196
48856	1.886377	-3.961196	8.589380	1.511449	0.126687	-0.050895	-0.390462	0.619899	-0.459067	0.259905	-0.131044	0.175260	-0.940511
48857	1.834759	-3.228627	8.940073	1.577002	0.119379	-0.069052	-0.389941	0.586537	-0.484497	0.262200	-0.120907	0.145649	-0.946266
48858	2.083826	-2.866657	9.101120	1.546582	0.145786	-0.106172	-0.387172	0.553700	-0.509551	0.263435	-0.110378	0.116728	-0.951206
48859	2.073815	-2.263844	9.479190	1.251135	0.144373	-0.168611	-0.385084	0.519686	-0.530017	0.262566	-0.101553	0.092938	-0.955044
48860	1.737085	-1.922472	9.586466	0.869469	0.167617	-0.189069	-0.384371	0.492576	-0.545621	0.260408	-0.094207	0.076712	-0.957825
48861	1.639191	-1.619824	9.488967	0.668371	0.138045	-0.230666	-0.385415	0.465689	-0.554663	0.257005	-0.088588	0.063825	-0.960222
48862	1.609316	-1.429481	9.573104	0.568515	0.115916	-0.247721	-0.386069	0.447660	-0.563018	0.253122	-0.083836	0.052958	-0.962339
48863	1.280347	-1.201303	9.645255	0.729278	0.106946	-0.230306	-0.383325	0.432371	-0.570253	0.249763	-0.078481	0.038707	-0.964345
48864	1.361514	-1.027690	9.706064	0.814726	0.088846	-0.200318	-0.382386	0.407771	-0.580228	0.247112	-0.072930	0.023018	-0.965964
48865	1.321487	-0.724875	9.623513	0.572576	0.077716	-0.162781	-0.382545	0.388557	-0.586524	0.244742	-0.068828	0.011743	-0.967071
48866	1.486455	-0.928139	9.895883	0.057397	0.048107	-0.085963	-0.382229	0.377183	-0.588104	0.243174	-0.067725	0.010649	-0.967557
48867	1.322548	-0.927649	10.134430	-0.146242	0.038871	-0.020540	-0.382765	0.379780	-0.588885	0.242563	-0.067860	0.013314	-0.967668
48868	1.377091	-1.238487	9.981612	-0.167341	0.033519	0.020870	-0.379762	0.384030	-0.589325	0.242763	-0.068106	0.016642	-0.967549
48869	1.506876	-1.146375	10.104151	0.032284	0.044701	0.015403	-0.378184	0.384847	-0.587897	0.243086	-0.067267	0.015972	-0.967538
48870	1.636175	-0.963820	9.937469	0.133763	0.035686	0.007623	-0.375783	0.382886	-0.589751	0.243438	-0.066012	0.013466	-0.967574
48871	1.878819	-0.785799	9.786184	0.139096	0.035687	-0.013574	-0.376821	0.380142	-0.591839	0.243343	-0.064872	0.010663	-0.967710
48872	1.735479	-0.570732	9.434960	-0.016927	0.028203	-0.018057	-0.374956	0.377656	-0.592117	0.242998	-0.064501	0.011003	-0.967817
48873	1.561507	-0.494337	9.359986	0.005772	0.017237	-0.019780	-0.373880	0.374896	-0.593306	0.242611	-0.064394	0.010685	-0.967925
48874	1.309719	-0.278593	9.269435	0.030094	0.040992	-0.022481	-0.372543	0.373226	-0.594628	0.242237	-0.063548	0.010171	-0.968080
48875	1.181552	-0.206305	9.365402	0.084546	0.048201	-0.062794	-0.370905	0.370817	-0.596059	0.241111	-0.062465	0.008413	-0.968449
48876	1.103253	0.039273	9.454541	0.172037	0.046436	-0.069747	-0.371556	0.368360	-0.596317	0.239999	-0.060836	0.005116	-0.968851
48877	1.297866	0.194555	9.717813	0.077374	0.033596	-0.051752	-0.369008	0.363380	-0.598829	0.239079	-0.060055	0.003412	-0.969135
48878	1.212580	-0.107346	10.140108	0.044274	0.018933	-0.034355	-0.368730	0.360908	-0.599488	0.238494	-0.059568	0.002502	-0.969312
48879	1.106323	-0.068864	10.197272	0.123052	0.000724	-0.033012	-0.368304	0.356229	-0.601721	0.237993	-0.059192	-0.000230	-0.969462
48880	0.976358	-0.132922	9.835055	0.147346	-0.026625	-0.019001	-0.368022	0.352119	-0.601987	0.237827	-0.059096	-0.003337	-0.969502
48881	1.009878	-0.095339	9.547811	0.104264	-0.043073	-0.009962	-0.369064	0.350603	-0.604337	0.237748	-0.059641	-0.005883	-0.969476
48882	0.985580	-0.067465	9.269492	0.058273	-0.077733	0.030467	-0.369859	0.348305	-0.602498	0.238428	-0.060964	-0.007448	-0.969216
48883	1.088031	-0.306966	9.535969	0.031198	-0.088686	0.050663	-0.371302	0.345306	-0.603011	0.239429	-0.062737	-0.008708	-0.968846
48884	0.987153	-0.383777	9.649183	0.027388	-0.115111	0.093136	-0.371312	0.344512	-0.600392	0.241276	-0.064942	-0.009774	-0.968232
48885	1.319852	-0.383548	9.522654	-0.037804	-0.068423	0.128741	-0.373448	0.347011	-0.599194	0.243702	-0.066664	-0.009472	-0.967510
48886	1.672594	-0.536780	9.540602	-0.063936	-0.020893	0.123019	-0.374263	0.352220	-0.599054	0.246024	-0.067491	-0.008275	-0.966876
48887	1.864928	-0.411582	9.460007	-0.007473	-0.008057	0.087254	-0.372319	0.353224	-0.597651	0.247697	-0.067921	-0.008298	-0.966418
48888	1.934298	-0.293386	9.505525	0.073191	0.008440	0.067330	-0.371652	0.351713	-0.597526	0.249129	-0.067494	-0.009682	-0.966067
48889	1.755915	-0.285247	9.878484	0.132635	0.028600	0.084200	-0.369784	0.349359	-0.598328	0.250936	-0.066550	-0.012228	-0.965636
48890	1.545812	-0.216152	9.800669	0.139439	0.026784	0.095302	-0.368443	0.346595	-0.599650	0.252997	-0.065443	-0.014762	-0.965138
48891	1.459422	-0.300382	9.846695	-0.056850	0.017487	0.123855	-0.366322	0.345752	-0.599406	0.255315	-0.065690	-0.013638	-0.964528
48892	1.394037	-0.237787	9.894977	-0.107987	-0.009901	0.162394	-0.366078	0.349185	-0.597835	0.258328	-0.066564	-0.011494	-0.963693
48893	1.236882	-0.156113	9.937991	-0.082063	-0.042796	0.177372	-0.363013	0.352926	-0.597704	0.261624	-0.068104	-0.010109	-0.962711
48894	1.329546	-0.377353	9.921349	-0.117270	-0.030863	0.208568	-0.363433	0.356505	-0.595996	0.265500	-0.069440	-0.007831	-0.961575
48895	1.416369	-0.376684	10.066211	-0.260992	0.013811	0.226230	-0.360823	0.365244	-0.594703	0.269484	-0.070841	-0.002617	-0.960392
48896	1.546972	-0.457856	10.176723	-0.201869	0.030233	0.185905	-0.358207	0.373155	-0.594065	0.272798	-0.071443	0.001583	-0.959414
48897	1.122618	-0.469423	9.855707	-0.118096	0.026429	0.106954	-0.356107	0.377243	-0.593294	0.274681	-0.071812	0.003963	-0.958842
48898	0.699811	-0.295457	9.609329	0.025946	0.048284	0.030105	-0.354124	0.377771	-0.593048	0.275327	-0.070827	0.003670	-0.958731
48899	1.060069	0.001293	9.631258	0.079499	0.038277	0.003627	-0.353435	0.375267	-0.596330	0.275511	-0.069849	0.002170	-0.958754
48900	1.187977	-0.007752	9.735434	0.028200	0.009918	-0.003086	-0.352406	0.372714	-0.595577	0.275525	-0.069589	0.001575	-0.958771
48901	1.015549	-0.237731	10.131516	-0.034417	-0.008519	-0.016295	-0.353597	0.371911	-0.595175	0.275170	-0.070111	0.001962	-0.958834
48902	0.972507	-0.320206	9.961907	0.000642	-0.048694	-0.017897	-0.352658	0.370521	-0.596362	0.274865	-0.071127	0.001552	-0.958847
48903	0.914387	-0.283186	9.563368	-0.071255	-0.046938	-0.023800	-0.353203	0.372592	-0.595047	0.274316	-0.072557	0.002427	-0.958895
48904	1.021287	-0.456321	9.533129	-0.049733	-0.061625	-0.064263	-0.355325	0.371536	-0.593589	0.273053	-0.074100	0.002845	-0.959137
48905	1.180468	-0.475956	9.327879	0.030836	-0.074312	-0.071209	-0.357705	0.370605	-0.593701	0.271746	-0.075480	0.001554	-0.959403
48906	1.374095	-0.641247	9.421117	0.059858	-0.067946	-0.089475	-0.360171	0.363898	-0.591826	0.270160	-0.076547	-0.000203	-0.959768
48907	1.345589	-0.724991	9.575722	0.011937	-0.076269	-0.100778	-0.362812	0.361739	-0.591806	0.268254	-0.078067	-0.001162	-0.960179
48908	1.542912	-0.642688	9.605126	-0.040367	-0.061739	-0.125980	-0.364923	0.358760	-0.591135	0.265812	-0.079552	-0.001020	-0.960736
48909	1.325773	-0.572490	10.557164	-0.173435	0.047731	-0.109312	-0.365071	0.361372	-0.590085	0.263448	-0.079668	0.002248	-0.961376
48910	1.788528	-0.522214	10.917494	-0.184570	0.166511	-0.133536	-0.362563	0.363806	-0.590104	0.260621	-0.077531	0.006357	-0.962302
48911	2.164766	-0.582169	10.053509	0.195032	0.186926	-0.220215	-0.361724	0.358550	-0.594829	0.256668	-0.073084	0.003088	-0.963728
48912	1.830941	-0.379343	9.056824	0.492027	0.150612	-0.275925	-0.358637	0.343079	-0.598160	0.252087	-0.067754	-0.006129	-0.965310
48913	1.700183	-0.269641	8.845881	0.280690	0.137649	-0.251143	-0.356978	0.329754	-0.601978	0.247638	-0.063824	-0.011348	-0.966682
48914	1.448833	-0.129501	9.162393	-0.026129	0.113623	-0.200998	-0.355616	0.323420	-0.604611	0.243776	-0.061799	-0.010639	-0.967802
48915	1.531334	-0.219015	9.675657	-0.094730	0.069816	-0.136673	-0.353762	0.323944	-0.604888	0.241036	-0.061072	-0.008786	-0.968553
48916	1.507366	-0.237361	9.953658	-0.152592	0.016791	-0.109201	-0.355203	0.320128	-0.605140	0.238769	-0.061552	-0.005984	-0.969105
48917	1.633574	-0.415318	9.909127	-0.070533	0.008759	-0.075534	-0.354539	0.320659	-0.605931	0.237227	-0.061923	-0.004811	-0.969467
48918	1.754927	-0.603258	9.754101	0.043165	0.011608	-0.078599	-0.354502	0.321004	-0.606303	0.235797	-0.061575	-0.005792	-0.969832
48919	1.137622	-0.582422	9.873468	0.046723	0.020624	-0.089696	-0.353431	0.318390	-0.606575	0.234127	-0.061175	-0.006828	-0.970255
48920	0.895560	-0.383461	9.794776	0.037521	0.041673	-0.063952	-0.352882	0.314679	-0.607629	0.232975	-0.060271	-0.007540	-0.970584
48921	0.846588	-0.219498	9.923857	0.063363	0.046351	-0.026924	-0.351259	0.306992	-0.608432	0.232548	-0.059275	-0.008684	-0.970738
48922	0.898713	-0.037517	9.634009	0.133029	-0.002836	-0.004349	-0.351766	0.303151	-0.610002	0.232655	-0.058800	-0.011386	-0.970713
48923	1.206206	0.193614	9.496078	0.159482	-0.049204	0.056770	-0.351095	0.301089	-0.610270	0.233945	-0.059215	-0.014752	-0.970333
48924	1.122906	-0.021961	9.830777	0.238943	-0.084678	0.105221	-0.353986	0.293881	-0.609333	0.236279	-0.059860	-0.019762	-0.969638
48925	1.043164	0.025783	9.775364	0.303547	-0.129270	0.141565	-0.355050	0.285480	-0.609349	0.239344	-0.061161	-0.026190	-0.968653
48926	1.363948	-0.002805	9.672326	0.158327	-0.157715	0.138120	-0.360845	0.277880	-0.609960	0.242157	-0.063619	-0.029944	-0.967686
48927	1.009739	-0.057182	9.456996	0.013198	-0.148842	0.109676	-0.363505	0.278612	-0.608235	0.244220	-0.066667	-0.030860	-0.966933
48928	0.987577	0.044133	9.544635	-0.043132	-0.095848	0.131451	-0.365770	0.279070	-0.605990	0.246685	-0.068901	-0.030421	-0.966165
48929	1.351973	-0.027533	9.484612	0.057172	-0.088492	0.083976	-0.366570	0.279633	-0.605329	0.248348	-0.070529	-0.031905	-0.965573
48930	1.230397	0.178307	9.236692	0.026731	-0.101420	0.043222	-0.368692	0.278306	-0.603740	0.249205	-0.072470	-0.032968	-0.965173
48931	1.295575	0.160124	9.501245	-0.063933	-0.083178	0.085229	-0.371580	0.278689	-0.602647	0.250720	-0.074584	-0.032075	-0.964649
48932	1.577703	0.171863	9.955376	-0.113061	-0.055736	0.112629	-0.373315	0.281177	-0.602108	0.252732	-0.076385	-0.030108	-0.964046
48933	1.505825	0.080673	10.068659	-0.091972	-0.031977	0.109931	-0.373337	0.283394	-0.599355	0.254709	-0.077658	-0.028372	-0.963477
48934	1.475877	0.284243	9.807158	-0.127017	-0.039354	0.092222	-0.375072	0.286697	-0.599340	0.256316	-0.079203	-0.026086	-0.962989
48935	1.422869	0.292653	10.186092	-0.008568	-0.019200	0.074326	-0.375873	0.287261	-0.598547	0.257743	-0.079760	-0.025956	-0.962566
48936	1.770027	0.282284	9.766663	-0.049542	-0.020148	0.046452	-0.374293	0.289027	-0.598035	0.258607	-0.080514	-0.025137	-0.962293
48937	1.668136	0.417010	9.820416	-0.023002	-0.038498	0.013379	-0.376019	0.289192	-0.597235	0.258825	-0.081484	-0.024951	-0.962158
48938	1.764629	0.402455	9.729886	-0.028239	-0.046714	0.011525	-0.378401	0.287856	-0.596692	0.259028	-0.082621	-0.024735	-0.962012
48939	1.689645	0.455406	9.777944	-0.081600	-0.052281	0.006643	-0.379201	0.288689	-0.596423	0.259010	-0.084151	-0.023532	-0.961914
48940	1.981651	0.400833	9.832719	-0.207629	-0.074290	0.016204	-0.380942	0.291733	-0.594966	0.258982	-0.086749	-0.020000	-0.961771
48941	2.050455	0.123987	9.752655	-0.090895	-0.065063	-0.003506	-0.384014	0.295348	-0.592713	0.258744	-0.088581	-0.018729	-0.961694
48942	1.765967	0.110559	9.509741	0.010631	-0.050385	-0.015942	-0.386402	0.295925	-0.592431	0.258487	-0.089575	-0.019327	-0.961658
48943	1.756547	0.059729	9.427317	0.070495	-0.010206	-0.056305	-0.387849	0.292799	-0.592028	0.257539	-0.089493	-0.020982	-0.961886
48944	1.698138	0.185641	9.692615	-0.013442	0.048130	-0.071599	-0.388104	0.290883	-0.592420	0.256203	-0.088693	-0.020708	-0.962323
48945	1.919698	0.259903	10.171064	-0.141374	0.113847	-0.050199	-0.386773	0.290991	-0.593740	0.255043	-0.087305	-0.017656	-0.962818
48946	2.031441	0.081933	10.131200	-0.015094	0.117621	-0.064319	-0.385845	0.292472	-0.595057	0.253862	-0.085181	-0.016981	-0.963333
48947	1.605262	-0.049632	9.902111	0.157733	0.086581	-0.105856	-0.385156	0.288202	-0.597161	0.252129	-0.082775	-0.019931	-0.963941
48948	1.310593	0.044751	9.528575	0.158503	0.062782	-0.115056	-0.383805	0.283247	-0.598615	0.250244	-0.080806	-0.022964	-0.964531
48949	1.191447	0.235238	9.011581	-0.010857	0.062650	-0.103923	-0.383523	0.281310	-0.600453	0.248261	-0.079678	-0.022778	-0.965142
48950	1.293885	0.521382	9.599923	-0.101166	0.018731	-0.075720	-0.384046	0.280079	-0.600973	0.246689	-0.079872	-0.020956	-0.965570
48951	1.327700	0.017668	10.042106	-0.051726	0.009620	-0.071743	-0.383781	0.280213	-0.600975	0.245235	-0.079959	-0.020202	-0.965949
48952	1.212953	-0.189422	10.062138	0.074706	-0.012262	-0.096905	-0.385887	0.277359	-0.601483	0.243528	-0.079878	-0.021963	-0.966349
48953	1.094908	-0.219324	9.830149	0.060894	-0.001386	-0.126525	-0.385364	0.277773	-0.600570	0.241192	-0.079571	-0.023494	-0.966925
48954	1.308850	-0.084190	9.819636	-0.012478	0.035059	-0.152792	-0.386671	0.274223	-0.601347	0.238298	-0.078969	-0.023431	-0.967692
48955	1.438481	0.031229	9.721636	-0.051201	0.047868	-0.141932	-0.385861	0.272827	-0.603189	0.235506	-0.078226	-0.022566	-0.968457
48956	1.424262	-0.027027	9.581445	0.064330	0.058962	-0.144129	-0.386637	0.267366	-0.602923	0.232902	-0.076804	-0.023863	-0.969169
48957	1.560012	-0.191185	9.345140	0.134115	0.027163	-0.113255	-0.385283	0.262134	-0.604770	0.230939	-0.075609	-0.026621	-0.969661
48958	1.473335	-0.215291	9.382404	0.133921	0.008016	-0.089234	-0.387000	0.260922	-0.604757	0.229509	-0.074875	-0.029421	-0.969976
48959	1.479121	-0.409400	9.610204	0.012812	-0.015758	-0.034430	-0.387386	0.258867	-0.605541	0.228867	-0.075121	-0.029865	-0.970095
48960	1.682089	-0.492404	9.846203	-0.055627	-0.024874	-0.000606	-0.390042	0.259724	-0.604864	0.228873	-0.075945	-0.029008	-0.970056
48961	1.864963	-0.415050	9.844193	-0.139831	-0.024899	0.014660	-0.391498	0.259197	-0.604590	0.228950	-0.077122	-0.026411	-0.970019
48962	2.125382	-0.429717	9.625553	-0.095805	-0.021221	-0.016488	-0.390712	0.260427	-0.603810	0.228599	-0.078052	-0.024783	-0.970070
48963	2.042236	-0.187262	9.508142	0.002338	-0.028499	-0.045525	-0.393111	0.263198	-0.603003	0.227728	-0.078662	-0.025035	-0.970219
48964	1.439019	-0.100155	9.297274	0.084458	-0.032146	-0.048821	-0.394026	0.259925	-0.602997	0.227080	-0.078962	-0.027009	-0.970294
48965	1.707492	0.237850	9.474970	0.057784	-0.046677	-0.013871	-0.393622	0.256106	-0.601430	0.226899	-0.079691	-0.028369	-0.970238
48966	1.797212	0.137600	9.659256	0.030440	-0.046620	0.021066	-0.397323	0.253144	-0.600878	0.227460	-0.080557	-0.029246	-0.970009
48967	1.842598	0.218816	9.459159	-0.042531	-0.039315	0.040989	-0.397463	0.253976	-0.599959	0.228185	-0.081642	-0.028546	-0.969769
48968	1.565988	0.099643	9.951852	-0.000633	0.022866	0.066935	-0.397874	0.256723	-0.599299	0.229657	-0.081326	-0.028431	-0.969451
48969	1.707363	0.282600	9.895720	0.047019	0.096136	0.096593	-0.396545	0.256155	-0.599835	0.231682	-0.079399	-0.028760	-0.969119
48970	1.738222	0.388835	9.983924	0.100335	0.081590	0.104264	-0.393355	0.255827	-0.601695	0.234045	-0.077498	-0.030270	-0.968659
48971	1.667446	0.548155	9.471746	-0.019766	0.044916	0.098171	-0.391488	0.253067	-0.601973	0.235962	-0.076877	-0.029567	-0.968265
48972	1.246615	0.319069	9.570236	-0.001173	-0.002670	0.094640	-0.392030	0.255812	-0.601705	0.237906	-0.077077	-0.029519	-0.967775
48973	1.225182	0.263763	9.593267	-0.024014	0.006467	0.105587	-0.390843	0.256215	-0.601060	0.239935	-0.077199	-0.028907	-0.967283
48974	1.430378	0.214008	9.700116	0.040842	0.012043	0.105916	-0.391900	0.256222	-0.601575	0.242210	-0.076916	-0.029587	-0.966718
48975	1.457148	0.170430	9.615608	-0.021998	-0.002599	0.107430	-0.390744	0.257929	-0.601213	0.244270	-0.077197	-0.029055	-0.966193
48976	1.476568	0.146759	9.718688	-0.056692	-0.039256	0.085162	-0.390227	0.258762	-0.599383	0.246010	-0.078365	-0.028136	-0.965684
48977	1.418489	0.189774	9.665934	-0.076044	-0.031960	0.088741	-0.391966	0.262754	-0.598843	0.247605	-0.079456	-0.026731	-0.965228
48978	1.480914	0.253104	9.854659	-0.109332	-0.006401	0.092221	-0.391064	0.265507	-0.596099	0.249444	-0.080253	-0.024625	-0.964744
48979	1.555164	0.369774	10.154675	-0.125347	0.027458	0.119768	-0.389211	0.269018	-0.598470	0.251584	-0.080442	-0.021939	-0.964237
48980	1.543117	0.372534	10.265034	-0.039440	0.055841	0.107237	-0.387900	0.270388	-0.596777	0.253749	-0.079696	-0.020836	-0.963756
48981	1.480161	0.417124	9.972186	0.002631	0.013822	0.092748	-0.389763	0.273141	-0.597154	0.255563	-0.079473	-0.020759	-0.963297
48982	1.533680	0.310896	9.836757	0.037734	-0.002588	0.087422	-0.387109	0.272829	-0.597961	0.257414	-0.079452	-0.021469	-0.962790
48983	1.707027	0.348515	9.478797	-0.064871	-0.024560	0.096175	-0.387515	0.274343	-0.597433	0.259166	-0.080316	-0.020311	-0.962273
48984	1.775697	0.108453	9.600907	-0.070972	-0.026355	0.112772	-0.388190	0.276820	-0.596772	0.261290	-0.081323	-0.019007	-0.961641
48985	1.872996	-0.074359	9.560840	-0.063844	-0.019031	0.109118	-0.389133	0.280935	-0.596631	0.263291	-0.082098	-0.017827	-0.961051
48986	1.964731	-0.098187	9.575767	-0.056518	-0.022741	0.079633	-0.389149	0.282730	-0.594928	0.264809	-0.082947	-0.016838	-0.960579
48987	2.097125	-0.044283	9.781817	-0.147318	-0.012830	0.060700	-0.390487	0.286711	-0.595046	0.265740	-0.084056	-0.014111	-0.960270
48988	1.868789	-0.193810	9.813600	-0.085653	-0.013798	0.027787	-0.389710	0.290400	-0.594527	0.266209	-0.084870	-0.012601	-0.960089
48989	1.612787	-0.113369	9.562666	-0.026016	0.004448	-0.003328	-0.390238	0.288910	-0.593737	0.266117	-0.084991	-0.012222	-0.960109
48990	1.583170	0.028279	9.487554	-0.022477	0.001676	-0.018079	-0.391297	0.290008	-0.594514	0.265806	-0.085160	-0.011919	-0.960184
48991	1.424727	-0.121608	9.373540	-0.064523	0.029949	-0.016488	-0.391440	0.293288	-0.594904	0.265401	-0.084982	-0.010695	-0.960326
48992	1.163962	-0.016497	10.006366	-0.106628	0.130381	-0.005804	-0.390262	0.295746	-0.593996	0.265222	-0.083128	-0.008073	-0.960563
48993	1.902224	-0.105408	10.314498	-0.101139	0.183465	-0.011367	-0.387474	0.296923	-0.596244	0.264878	-0.080180	-0.005332	-0.960928
48994	1.680514	-0.145819	9.884537	0.161947	0.154345	-0.073670	-0.385468	0.294961	-0.598619	0.263806	-0.076434	-0.007851	-0.961511
48995	1.217022	-0.052755	9.223723	0.372034	0.099644	-0.102992	-0.383306	0.286978	-0.601129	0.262415	-0.072575	-0.014802	-0.962108
48996	1.077737	-0.181481	8.954140	0.249260	0.070320	-0.080492	-0.380465	0.277870	-0.606003	0.261330	-0.069975	-0.019453	-0.962513
48997	1.059216	-0.316434	9.607466	-0.105085	0.051648	-0.062879	-0.379666	0.276222	-0.605748	0.260005	-0.069530	-0.017387	-0.962944
48998	0.982185	-0.324785	10.024352	-0.209092	0.035046	-0.061542	-0.379935	0.278542	-0.606530	0.258618	-0.070006	-0.013370	-0.963347
48999	1.170525	-0.391372	10.135732	-0.143052	0.015792	-0.107273	-0.380322	0.282453	-0.605587	0.256370	-0.070420	-0.010788	-0.963950
49000	1.198765	-0.262838	9.710472	-0.034348	0.004883	-0.145467	-0.381658	0.283303	-0.604135	0.253663	-0.070556	-0.010417	-0.964660
49001	1.246649	-0.185231	9.860851	0.071979	0.018598	-0.187406	-0.383787	0.285248	-0.603593	0.250168	-0.069794	-0.012071	-0.965608
49002	1.120854	-0.099057	9.803268	0.015612	0.084374	-0.169344	-0.381370	0.279183	-0.605449	0.247086	-0.068131	-0.012297	-0.966517
49003	1.063470	-0.176609	10.377815	0.059394	0.110012	-0.148864	-0.381471	0.275185	-0.608595	0.244331	-0.065658	-0.013190	-0.967377
49004	1.329552	-0.377238	9.954960	0.169482	0.099284	-0.127961	-0.380121	0.269959	-0.609787	0.242204	-0.062962	-0.016258	-0.968044
49005	1.247432	-0.364395	9.536651	0.241824	0.049167	-0.107212	-0.378629	0.263355	-0.611767	0.240462	-0.060798	-0.020897	-0.968527
49006	1.522956	-0.509658	9.124143	0.116449	0.000802	-0.065337	-0.379028	0.259170	-0.614143	0.239507	-0.060280	-0.023338	-0.968740
49007	1.488662	-0.394111	9.159053	-0.003894	-0.019339	-0.025315	-0.380614	0.257824	-0.613738	0.239021	-0.060695	-0.023410	-0.968833
49008	1.574779	-0.233776	9.555820	0.000132	-0.024722	0.018081	-0.381548	0.256219	-0.611243	0.239763	-0.061262	-0.023633	-0.968608
49009	1.963782	0.111929	9.804371	-0.021413	0.006487	0.063140	-0.382881	0.258151	-0.610969	0.240981	-0.061344	-0.023132	-0.968313
49010	1.863550	-0.096847	10.026173	-0.054359	0.004556	0.050060	-0.381031	0.259767	-0.611376	0.242250	-0.061622	-0.022119	-0.968002
49011	1.423155	0.215661	9.493489	0.009978	0.013746	0.050345	-0.382103	0.263061	-0.611497	0.243262	-0.061432	-0.022211	-0.967758
49012	1.129736	0.058422	9.418925	0.181788	-0.000782	0.030008	-0.382358	0.259787	-0.610973	0.244509	-0.060654	-0.025824	-0.967404
49013	1.132417	0.003223	9.458988	0.160866	-0.024573	0.029019	-0.383524	0.255405	-0.612799	0.245270	-0.060453	-0.029042	-0.967132
49014	1.139588	0.023046	9.622581	0.059559	-0.049409	0.013775	-0.384702	0.251725	-0.612791	0.246158	-0.061196	-0.030556	-0.966813
49015	1.423655	0.122885	9.804284	-0.050775	-0.090589	0.028050	-0.386970	0.251920	-0.609629	0.246602	-0.063312	-0.029995	-0.966581
49016	1.500940	0.099307	9.900702	-0.038340	-0.116185	0.018927	-0.390816	0.253468	-0.609597	0.247295	-0.065834	-0.029934	-0.966238
49017	1.119022	0.310797	10.048948	-0.038920	-0.022937	0.054746	-0.392017	0.253498	-0.608016	0.248307	-0.066594	-0.029231	-0.965947
49018	1.437878	0.181223	9.968483	-0.111123	0.057565	0.095805	-0.390315	0.257863	-0.607242	0.250347	-0.066170	-0.026791	-0.965521
49019	1.233929	0.463257	9.533607	0.044730	0.046677	0.057834	-0.390850	0.259916	-0.607760	0.251566	-0.065159	-0.027366	-0.965256
49020	1.253187	0.457481	9.240821	0.127858	0.013882	0.054618	-0.389776	0.257160	-0.608556	0.253432	-0.064347	-0.029836	-0.964749
49021	1.296111	0.558697	9.261847	0.061867	0.008412	0.085667	-0.387910	0.256299	-0.610405	0.255186	-0.063999	-0.030924	-0.964276
49022	1.094266	0.440094	9.877680	0.015974	0.048653	0.146274	-0.386063	0.258193	-0.610420	0.259771	-0.063103	-0.031010	-0.963107
49023	1.540038	0.004384	10.264643	0.093193	0.070758	0.168815	-0.384878	0.258873	-0.609512	0.263198	-0.061431	-0.032270	-0.962243
49024	0.916990	0.207001	10.069613	0.096470	0.072507	0.165105	-0.384344	0.259266	-0.610564	0.267017	-0.059705	-0.033673	-0.961251
49025	1.124573	0.141079	9.669709	-0.068936	0.027587	0.158816	-0.383031	0.262394	-0.610835	0.270021	-0.059700	-0.032043	-0.960467
49026	1.052983	0.002890	10.111233	-0.054635	0.019318	0.153362	-0.380799	0.267295	-0.610589	0.273272	-0.059797	-0.030830	-0.959581
49027	0.830602	0.117581	10.005135	-0.153055	0.022909	0.178686	-0.380946	0.271398	-0.610848	0.276546	-0.060332	-0.027565	-0.958709
49028	1.198502	-0.158865	10.571257	-0.153469	0.022902	0.173168	-0.379255	0.278769	-0.610334	0.279809	-0.060919	-0.024396	-0.957810
49029	0.949715	-0.078754	10.219556	-0.267099	0.022674	0.135668	-0.379014	0.286281	-0.611119	0.282108	-0.062059	-0.018976	-0.957185
49030	0.805974	0.217839	9.785446	-0.183097	0.015391	0.104711	-0.378525	0.293821	-0.608892	0.283967	-0.062921	-0.015362	-0.956644
49031	1.216174	0.151415	9.824354	-0.151217	0.002621	0.079070	-0.378288	0.300390	-0.608236	0.285309	-0.063748	-0.012359	-0.956233
49032	1.095047	0.263502	9.601530	0.001947	0.000924	0.065074	-0.378030	0.302844	-0.608761	0.286651	-0.063818	-0.012418	-0.955826
49033	1.394977	0.075195	9.947390	-0.035311	-0.015575	0.055699	-0.378425	0.304472	-0.610460	0.287686	-0.064324	-0.011793	-0.955490
49034	1.400641	-0.102858	9.944945	-0.094657	-0.017489	0.048027	-0.378432	0.306116	-0.610197	0.288552	-0.065297	-0.010132	-0.955181
49035	1.369467	-0.146908	9.747179	-0.178583	-0.039539	0.034719	-0.379253	0.311063	-0.608879	0.288992	-0.067091	-0.006944	-0.954952
49036	1.142605	-0.109671	9.510315	-0.122462	-0.013059	0.007268	-0.380584	0.314350	-0.609914	0.289048	-0.068133	-0.004781	-0.954875
49037	0.966130	-0.039106	9.130467	-0.112339	0.026205	0.001755	-0.381494	0.318261	-0.610278	0.288950	-0.068271	-0.002536	-0.954903
49038	1.441464	-0.083774	9.864093	0.007204	0.020831	-0.012386	-0.382294	0.318959	-0.609878	0.288831	-0.067915	-0.002681	-0.954964
49039	1.408374	-0.225943	9.823379	0.020686	0.018938	-0.041841	-0.381232	0.319079	-0.610279	0.288080	-0.067430	-0.003098	-0.955224
49040	1.073487	-0.277020	9.857947	-0.058794	0.027891	-0.060726	-0.381768	0.321675	-0.611191	0.286961	-0.067316	-0.002007	-0.955572
49041	0.869342	-0.435458	10.084288	-0.205596	0.063287	-0.076293	-0.380309	0.320840	-0.610941	0.285246	-0.067263	0.002116	-0.956089
49042	0.803429	-0.267497	9.985199	-0.135219	0.131759	-0.135118	-0.378998	0.326013	-0.611997	0.282545	-0.065605	0.005164	-0.956994
49043	1.135697	-0.171706	9.667827	0.145464	0.122900	-0.187238	-0.376892	0.325064	-0.614785	0.279155	-0.062412	0.002751	-0.958212
49044	0.923076	-0.091505	9.321266	0.235593	0.115641	-0.203391	-0.376055	0.316284	-0.616499	0.275633	-0.058976	-0.001480	-0.959451
49045	0.808307	-0.288558	9.461473	0.077238	0.131902	-0.198677	-0.373367	0.309660	-0.619274	0.271930	-0.055964	-0.002552	-0.960685
49046	0.557725	-0.306919	9.866996	0.008714	0.119068	-0.158411	-0.371354	0.306599	-0.622174	0.268967	-0.053706	-0.002355	-0.961648
49047	0.408735	-0.402732	10.080324	-0.014221	0.078880	-0.123398	-0.369890	0.307383	-0.624150	0.266599	-0.052181	-0.001850	-0.962392
49048	0.167336	-0.338053	10.136596	0.046015	0.027775	-0.104570	-0.369741	0.304361	-0.625200	0.264690	-0.051483	-0.002802	-0.962954
49049	0.394552	-0.460330	10.132200	-0.107237	0.003928	-0.084990	-0.368688	0.304904	-0.624423	0.262960	-0.051851	-0.000836	-0.963412
49050	0.394936	-0.547448	9.986939	-0.016317	-0.019690	-0.070644	-0.371077	0.306300	-0.624403	0.261623	-0.052402	-0.000802	-0.963746
49051	0.804831	-0.551482	9.976304	0.032365	0.002450	-0.034423	-0.371066	0.304921	-0.625451	0.261013	-0.052053	-0.001453	-0.963930
49052	0.810069	-0.653701	9.634020	0.070616	0.004393	-0.014842	-0.371316	0.303809	-0.627545	0.260839	-0.051686	-0.002911	-0.963993
49053	1.311340	-0.612339	9.476031	0.149314	-0.008211	-0.007021	-0.371979	0.301782	-0.625838	0.260875	-0.050958	-0.005820	-0.964009
49054	1.572132	-0.690743	9.616606	0.161530	-0.028228	0.012465	-0.372348	0.296844	-0.627671	0.261317	-0.050748	-0.009172	-0.963875
49055	1.392672	-0.480142	9.387418	0.154328	-0.046521	0.012442	-0.373390	0.292747	-0.628189	0.261722	-0.050788	-0.012341	-0.963727
49056	1.483938	-0.397504	9.576683	0.003812	-0.046686	0.011677	-0.376167	0.290327	-0.627119	0.261980	-0.051758	-0.012751	-0.963600
49057	1.121127	-0.168450	9.221206	-0.038565	-0.012936	0.013235	-0.375647	0.291969	-0.626468	0.262211	-0.052194	-0.012020	-0.963523
49058	0.984267	0.231602	9.484816	-0.015913	-0.012039	0.009629	-0.376572	0.292247	-0.627115	0.262432	-0.052598	-0.011871	-0.963443
49059	0.781317	0.320175	9.469759	0.032849	0.004478	0.025528	-0.377110	0.293084	-0.626063	0.262978	-0.052317	-0.012441	-0.963302
49060	0.572953	0.560077	10.085759	0.169327	0.006419	0.040032	-0.376568	0.290475	-0.626461	0.263983	-0.051399	-0.015733	-0.963028
49061	0.608224	0.234932	9.973496	0.121276	-0.008229	0.047213	-0.377339	0.286230	-0.627898	0.265029	-0.050868	-0.018077	-0.962728
49062	0.503161	0.014039	10.163998	0.150200	-0.013758	0.043721	-0.376902	0.284374	-0.628279	0.266058	-0.050439	-0.021102	-0.962405
49063	0.614173	-0.012600	10.049426	0.195809	-0.056653	0.038488	-0.377684	0.279876	-0.627488	0.266984	-0.050411	-0.025132	-0.962053
49064	1.065875	-0.208165	9.592363	0.171358	-0.099541	0.037540	-0.380979	0.276351	-0.627987	0.267862	-0.051516	-0.029026	-0.961641
49065	2.053119	-0.449557	9.494963	0.138751	-0.077389	0.078922	-0.381497	0.271989	-0.627068	0.269491	-0.052268	-0.032001	-0.961051
49066	2.765905	-0.273394	9.230406	0.233964	-0.013183	0.079327	-0.382259	0.265958	-0.629030	0.271289	-0.051396	-0.036590	-0.960428
49067	1.925175	0.070458	8.948899	0.156510	0.048771	0.074179	-0.382506	0.261310	-0.629030	0.272926	-0.049727	-0.039232	-0.959948
49068	1.035783	0.564601	9.732438	0.033156	0.081390	0.072473	-0.381472	0.260549	-0.629317	0.274463	-0.048125	-0.039457	-0.959582
49069	0.834814	0.258098	10.283226	-0.069032	0.070273	0.086739	-0.379361	0.264069	-0.630511	0.276132	-0.047273	-0.037636	-0.959218
49070	0.366296	0.425927	10.379636	-0.110070	0.037209	0.069020	-0.377118	0.266775	-0.630921	0.277429	-0.047304	-0.035359	-0.958929
49071	0.320762	0.357654	10.142984	-0.196917	-0.032277	0.091764	-0.378077	0.273638	-0.629600	0.278993	-0.049075	-0.031631	-0.958517
49072	0.570010	0.160433	10.022510	-0.194114	-0.068798	0.088164	-0.380624	0.278885	-0.627481	0.280480	-0.051618	-0.028312	-0.958053
49073	0.698070	0.087271	9.662573	-0.161635	-0.088862	0.073606	-0.381711	0.284381	-0.626291	0.281689	-0.054237	-0.025578	-0.957630
49074	1.023576	0.063183	9.456534	-0.116030	-0.096172	0.044372	-0.383567	0.288197	-0.622983	0.282397	-0.056840	-0.023955	-0.957312
49075	1.091565	-0.032463	9.592668	-0.095754	-0.065096	0.037049	-0.385842	0.292206	-0.621390	0.282986	-0.058615	-0.022384	-0.957070
49076	1.203027	-0.142351	9.760216	-0.022675	-0.039508	0.004163	-0.386642	0.293040	-0.620990	0.283057	-0.059586	-0.022275	-0.956991
49077	1.226733	-0.055562	9.795264	-0.192352	-0.039734	-0.013311	-0.387711	0.294971	-0.620588	0.282575	-0.061408	-0.018766	-0.957094
49078	1.207981	-0.171299	9.735849	-0.097536	-0.032384	-0.038678	-0.388274	0.299252	-0.617306	0.281737	-0.062649	-0.017235	-0.957289
49079	1.274811	-0.026705	9.762508	-0.111801	-0.019548	-0.020317	-0.390394	0.300090	-0.617943	0.281223	-0.063630	-0.015163	-0.957410
49080	1.275236	-0.118290	9.718015	-0.099600	-0.021337	-0.011018	-0.390937	0.302838	-0.617414	0.280912	-0.064680	-0.013495	-0.957456
49081	1.361659	-0.026716	9.717583	-0.085508	0.008892	-0.009189	-0.389260	0.304954	-0.615611	0.280651	-0.064980	-0.011765	-0.957536
49082	1.342344	-0.027256	9.570952	-0.043642	0.017192	-0.000683	-0.391122	0.306619	-0.615333	0.280623	-0.064981	-0.010939	-0.957554
49083	1.305299	0.170985	9.866272	0.016616	0.013614	0.013456	-0.389001	0.304826	-0.614435	0.280927	-0.064626	-0.011134	-0.957486
49084	1.450654	0.021860	9.798318	-0.022864	0.017292	0.029877	-0.389397	0.306457	-0.615871	0.281513	-0.064515	-0.010666	-0.957327
49085	1.135151	-0.056206	9.669441	-0.000149	0.031898	0.028116	-0.388331	0.305618	-0.616535	0.282079	-0.063910	-0.010436	-0.957203
49086	1.192660	0.026315	9.843987	-0.015963	0.041035	0.035401	-0.389000	0.305368	-0.614958	0.282780	-0.063307	-0.009959	-0.957042
49087	1.215582	-0.225771	9.994309	-0.028065	0.042850	0.039963	-0.385298	0.308053	-0.615773	0.283538	-0.062651	-0.009128	-0.956869
49088	1.198375	-0.156024	9.995127	-0.014099	0.048345	0.039098	-0.385166	0.308324	-0.615905	0.284319	-0.061897	-0.008640	-0.956691
49089	1.247030	-0.255191	9.816539	-0.063072	0.038247	0.035183	-0.384257	0.311879	-0.614994	0.284941	-0.061532	-0.007175	-0.956541
49090	1.111995	-0.263652	9.531877	-0.023023	0.044713	0.044604	-0.381869	0.312659	-0.616323	0.285814	-0.060898	-0.006531	-0.956326
49091	1.246883	-0.229133	9.696867	0.013754	0.035637	0.050343	-0.382137	0.312667	-0.615796	0.286819	-0.060151	-0.006536	-0.956072
49092	1.116753	-0.249123	9.556131	-0.044171	0.042899	0.059265	-0.380673	0.312908	-0.617380	0.287940	-0.059676	-0.005479	-0.955772
49093	1.131568	-0.310654	9.848292	-0.049290	0.037394	0.061093	-0.380285	0.315093	-0.617251	0.289073	-0.059261	-0.004256	-0.955462
49094	1.064227	-0.344322	9.892805	-0.057925	0.022729	0.053688	-0.379499	0.317274	-0.617125	0.290071	-0.059250	-0.003060	-0.955164
49095	0.938575	-0.286932	9.861228	-0.057753	0.026309	0.029680	-0.378459	0.319473	-0.614906	0.290592	-0.059089	-0.001776	-0.955019
49096	0.938420	-0.253162	9.885708	-0.092815	0.029934	0.033187	-0.377663	0.321634	-0.616745	0.291154	-0.059141	0.000104	-0.954846
49097	0.948480	-0.339636	9.922999	-0.091892	0.013491	0.036913	-0.377680	0.324924	-0.615958	0.291772	-0.059413	0.001972	-0.954639
49098	0.977325	-0.322882	9.880291	-0.041938	0.019014	0.027929	-0.375968	0.326960	-0.615578	0.292293	-0.059377	0.002810	-0.954479
49099	1.093093	-0.335032	9.777971	-0.063018	0.019943	0.033364	-0.375710	0.328871	-0.615710	0.292876	-0.059355	0.004152	-0.954297
49100	1.219032	-0.455165	9.755856	0.003573	0.009072	0.035575	-0.376240	0.329422	-0.615967	0.293595	-0.059242	0.004073	-0.954084
49101	1.140990	-0.267650	9.752955	-0.014032	-0.010146	0.036427	-0.376779	0.329988	-0.614653	0.294296	-0.059517	0.004295	-0.953850
49102	1.097591	-0.267738	9.752549	-0.008904	-0.009202	0.048447	-0.375574	0.329677	-0.617021	0.295248	-0.059825	0.004362	-0.953536
49103	1.247518	-0.363916	9.685380	-0.016006	-0.008233	0.063187	-0.375458	0.332017	-0.615449	0.296455	-0.060081	0.004650	-0.953144
49104	1.223672	-0.421895	9.631529	-0.003896	-0.000871	0.078006	-0.374798	0.332285	-0.615192	0.297979	-0.060196	0.004706	-0.952661
49105	1.151528	-0.455203	9.784033	0.011959	0.015561	0.072521	-0.374270	0.333911	-0.616112	0.299394	-0.059842	0.004607	-0.952240
49106	1.180772	-0.532000	9.816961	0.011800	0.026498	0.074393	-0.374772	0.333730	-0.615303	0.300862	-0.059343	0.004523	-0.951809
49107	1.243719	-0.589854	9.749517	-0.001278	0.026487	0.070641	-0.373448	0.332902	-0.614528	0.302223	-0.058874	0.004743	-0.951406
49108	1.195615	-0.619204	9.638225	0.020710	0.004550	0.059713	-0.372257	0.334520	-0.615454	0.303427	-0.058739	0.004339	-0.951032
49109	1.093503	-0.441461	9.606154	-0.012778	0.015494	0.068743	-0.372388	0.334519	-0.615715	0.304738	-0.058560	0.004711	-0.950622
49110	1.160534	-0.335022	9.733109	-0.014622	0.028308	0.076093	-0.371207	0.337108	-0.615462	0.306210	-0.058186	0.005143	-0.950170
49111	1.107495	-0.335063	9.751820	0.100832	0.038497	0.084043	-0.370139	0.336943	-0.617043	0.307939	-0.056877	0.003500	-0.949698
49112	1.073997	-0.378622	9.707561	0.158878	0.019385	0.077867	-0.370288	0.332899	-0.617062	0.309640	-0.055606	0.000583	-0.949226
49113	0.996803	-0.363815	9.860693	0.122133	-0.013563	0.084187	-0.368290	0.331360	-0.618258	0.311392	-0.055156	-0.001790	-0.948678
49114	0.932192	-0.464861	9.901886	-0.021355	-0.010079	0.083457	-0.368566	0.331384	-0.616160	0.312996	-0.055564	-0.001464	-0.948127
49115	1.065615	-0.637892	9.886300	-0.122553	0.008041	0.057089	-0.368300	0.332737	-0.617340	0.313960	-0.056232	0.000927	-0.947769
49116	1.074628	-0.497768	10.046796	-0.114157	0.028003	-0.000127	-0.368184	0.338199	-0.618124	0.313872	-0.056500	0.003158	-0.947777
49117	0.895429	-0.345147	9.749577	-0.097479	0.034346	-0.027750	-0.367538	0.340394	-0.616688	0.313253	-0.056512	0.005144	-0.947973
49118	0.851570	-0.254331	9.594396	-0.104431	0.033389	-0.044400	-0.366620	0.343116	-0.616956	0.312337	-0.056619	0.007174	-0.948255
49119	0.900539	-0.407848	9.705532	-0.063886	0.016033	-0.057081	-0.367024	0.343679	-0.615905	0.311200	-0.056762	0.008366	-0.948611
49120	0.983066	-0.525704	9.671040	-0.055158	0.013337	-0.047794	-0.367032	0.345730	-0.615904	0.310278	-0.056942	0.009332	-0.948893
49121	0.959406	-0.608985	9.957735	-0.077685	0.020574	-0.057148	-0.365973	0.345855	-0.615912	0.309121	-0.057085	0.010816	-0.949246
49122	0.974134	-0.661680	10.019551	-0.150153	0.027768	-0.071368	-0.366385	0.347925	-0.614598	0.307632	-0.057583	0.013649	-0.949663
49123	1.029594	-0.666693	9.928772	-0.145518	0.025887	-0.099947	-0.365736	0.351066	-0.614340	0.305578	-0.058058	0.016407	-0.950254
49124	1.075090	-0.609606	9.709133	-0.111312	0.042347	-0.120102	-0.367596	0.351505	-0.613539	0.303199	-0.058055	0.018534	-0.950977
49125	1.166757	-0.624252	9.594549	-0.071932	0.058853	-0.123614	-0.365346	0.352161	-0.613819	0.300762	-0.057473	0.020056	-0.951755
49126	1.002429	-0.542607	9.642175	-0.079267	0.056152	-0.094125	-0.365342	0.352968	-0.615128	0.298915	-0.057002	0.021686	-0.952329
49127	0.969384	-0.681293	9.916002	-0.077661	0.079050	-0.064617	-0.364024	0.354052	-0.614614	0.297581	-0.056046	0.023492	-0.952760
49128	1.018298	-0.830621	9.844744	-0.091817	0.062655	-0.040659	-0.362308	0.354859	-0.614104	0.296728	-0.055502	0.025461	-0.953008
49129	1.013905	-0.927374	9.699304	-0.025296	0.049032	-0.038449	-0.361653	0.356494	-0.613978	0.295963	-0.054806	0.026123	-0.953268
49130	0.902856	-0.898822	9.669859	0.008011	0.031674	-0.044719	-0.362311	0.356629	-0.614889	0.295166	-0.054262	0.026000	-0.953550
49131	0.748127	-0.822088	9.674415	-0.009773	0.037088	-0.042018	-0.361726	0.353813	-0.616841	0.294356	-0.053703	0.026294	-0.953824
49132	0.719115	-0.794807	9.929002	-0.023696	0.046185	-0.043954	-0.358683	0.355550	-0.617520	0.293528	-0.053069	0.026864	-0.954098
49133	0.904918	-0.833474	9.771747	-0.014857	0.009662	-0.049379	-0.360408	0.355167	-0.616720	0.292585	-0.053065	0.027085	-0.954382
49134	0.998575	-0.764324	9.533520	0.025465	0.007866	-0.066704	-0.359876	0.352849	-0.615415	0.291393	-0.052886	0.026467	-0.954774
49135	1.123847	-0.739778	9.602254	0.013187	0.026152	-0.064023	-0.359595	0.351728	-0.617645	0.290191	-0.052427	0.026222	-0.955172
49136	0.959666	-0.686810	9.707095	-0.006370	0.048102	-0.037402	-0.360382	0.350364	-0.618164	0.289510	-0.051649	0.026476	-0.955414
49137	0.849136	-0.749199	9.829903	0.027060	0.035378	-0.027104	-0.359888	0.350280	-0.617793	0.289020	-0.050919	0.026050	-0.955613
49138	0.825321	-0.814455	9.759145	0.039394	0.028065	-0.033488	-0.359342	0.346713	-0.618323	0.288476	-0.050257	0.025317	-0.955832
49139	0.748034	-0.783059	9.838087	0.022070	0.022501	-0.051107	-0.358547	0.347653	-0.619115	0.287529	-0.049812	0.024889	-0.956152
49140	0.892886	-0.826358	9.757208	0.027199	0.028049	-0.038161	-0.357470	0.344077	-0.619911	0.286889	-0.049224	0.024385	-0.956388
49141	0.892828	-0.816963	9.690120	0.034147	0.018932	-0.034419	-0.357733	0.344348	-0.620433	0.286274	-0.048778	0.023724	-0.956611
49142	0.856482	-0.775900	9.757576	0.014779	0.033547	-0.025315	-0.357992	0.342710	-0.620432	0.285865	-0.048149	0.023501	-0.956771
49143	0.815522	-0.783325	9.721079	0.032353	0.026233	-0.032599	-0.357456	0.341876	-0.621091	0.285279	-0.047578	0.022920	-0.956988
49144	0.747355	-0.643857	9.734402	0.046150	0.026272	-0.019618	-0.356651	0.340353	-0.622015	0.285019	-0.046906	0.022060	-0.957119
49145	0.713836	-0.691903	9.776628	0.042425	0.026328	0.007127	-0.356382	0.339257	-0.621887	0.285202	-0.046254	0.021323	-0.957113
49146	0.732855	-0.634048	9.796823	0.033564	0.015379	0.017249	-0.355843	0.337331	-0.622416	0.285630	-0.045847	0.020677	-0.957019
49147	0.790515	-0.585371	9.925281	0.056348	0.001699	0.019230	-0.355296	0.334576	-0.623732	0.286067	-0.045580	0.019538	-0.956925
49148	0.766549	-0.624618	9.720447	0.035249	0.015401	0.020951	-0.354774	0.335266	-0.622557	0.286574	-0.045161	0.018863	-0.956807
49149	0.814491	-0.564265	9.750549	-0.013870	0.011720	0.029935	-0.354239	0.335112	-0.623609	0.287148	-0.045103	0.019132	-0.956632
49150	0.817130	-0.612369	9.754701	0.037755	0.019097	0.033879	-0.354234	0.335238	-0.624657	0.287905	-0.044593	0.018442	-0.956442
49151	0.741924	-0.516451	9.702529	0.035169	0.022711	0.020933	-0.353704	0.333875	-0.623614	0.288346	-0.044048	0.017823	-0.956347
49152	0.758844	-0.526075	9.692948	0.029870	0.020895	0.026448	-0.352762	0.333291	-0.626241	0.288959	-0.043552	0.017287	-0.956194
49153	0.814160	-0.497120	9.684268	0.035070	0.030056	0.029229	-0.352770	0.333444	-0.624670	0.289556	-0.042867	0.016713	-0.956055
49154	0.775715	-0.526172	9.654694	0.047236	0.035570	0.037589	-0.351965	0.332056	-0.625725	0.290404	-0.041986	0.015939	-0.955850
49155	0.790560	-0.602863	9.735380	0.045702	0.037354	0.022815	-0.351168	0.331498	-0.625862	0.290883	-0.041107	0.015198	-0.955754
49156	0.727884	-0.594934	9.979778	0.054480	0.037351	0.028391	-0.350367	0.330936	-0.626524	0.291571	-0.040153	0.014288	-0.955599
49157	0.646017	-0.619260	9.949864	0.044150	0.029973	0.010814	-0.347977	0.330081	-0.627199	0.291822	-0.039427	0.013531	-0.955564
49158	0.631245	-0.556916	9.895385	0.007416	0.013468	0.004190	-0.347837	0.329114	-0.627986	0.292003	-0.039210	0.013362	-0.955520
49159	0.640663	-0.513986	9.778440	0.026642	0.013491	0.000595	-0.347971	0.328847	-0.627461	0.292048	-0.038902	0.012839	-0.955526
49160	0.635154	-0.374943	9.631495	0.056358	0.015340	-0.008491	-0.347308	0.327752	-0.626812	0.292030	-0.038366	0.011737	-0.955567
49161	0.755234	-0.273505	9.672450	0.028193	0.023581	0.003350	-0.347824	0.325559	-0.627857	0.292127	-0.037856	0.011234	-0.955564
49162	0.707308	-0.333570	9.726377	0.031684	0.040947	0.007033	-0.346498	0.325269	-0.627999	0.292386	-0.036971	0.010764	-0.955525
49163	0.707596	-0.393669	9.742342	0.059800	0.051922	-0.001145	-0.344497	0.324267	-0.630111	0.292413	-0.035738	0.009814	-0.955574
49164	0.632881	-0.388071	10.015403	0.065116	0.042767	0.002582	-0.343954	0.321656	-0.630772	0.292626	-0.034624	0.008712	-0.955560
49165	0.562967	-0.393337	9.923450	0.042337	0.042734	0.000619	-0.343289	0.320150	-0.630123	0.292675	-0.033665	0.008045	-0.955585
49166	0.577185	-0.345561	9.813820	-0.003099	0.042657	-0.014378	-0.341695	0.321481	-0.631969	0.292518	-0.032955	0.008235	-0.955657
49167	0.545868	-0.350379	9.830265	0.005497	0.042703	0.002277	-0.341427	0.320658	-0.631971	0.292573	-0.032210	0.008274	-0.955665
49168	0.649414	-0.326370	9.754745	0.028257	0.046395	-0.001302	-0.341555	0.321056	-0.633280	0.292673	-0.031242	0.007896	-0.955669
49169	0.561557	-0.110664	9.557693	-0.008868	0.057364	0.013248	-0.339174	0.319406	-0.631466	0.292927	-0.030300	0.008291	-0.955619
49170	0.495189	-0.346121	9.697813	-0.036614	0.073733	0.002015	-0.338254	0.322126	-0.631996	0.293079	-0.029190	0.009315	-0.955597
49171	0.538071	-0.224735	9.988000	0.024656	0.051871	0.009734	-0.337444	0.320457	-0.633837	0.293285	-0.028156	0.009032	-0.955568
49172	0.284028	-0.537185	10.238122	0.052889	0.048191	0.011731	-0.336915	0.319909	-0.633318	0.293646	-0.027007	0.008202	-0.955497
49173	0.305551	-0.498542	10.267673	0.019870	0.022510	-0.010547	-0.335187	0.319197	-0.634118	0.293467	-0.026553	0.007847	-0.955568
49174	0.293257	-0.455887	10.083302	0.046093	-0.008527	-0.012212	-0.335584	0.318251	-0.633461	0.293348	-0.026532	0.006802	-0.955613
