# Supplementary material for: Identification of Haptic Based Guiding Using Hard Reins
Source: PLoS One. 2015 Jul 22;10(7):e0132020. doi: 10.1371/journal.pone.0132020 (PMC4511788; doi:10.1371/journal.pone.0132020)
Supplement: S9 File — (ZIP) [file pone.0132020.s009.zip › Exp2_MotionData2/Subject10/path3/T8/sync8.txt]

// Start Time: 0
// Sample rate: 25.0Hz
// Scenario: 4.9
// Firmware Version: 2.6.1
Counter	Acc_X	Acc_Y	Acc_Z	Gyr_X	Gyr_Y	Gyr_Z	Mag_X	Mag_Y	Mag_Z	Quat_w	Quat_x	Quat_y	Quat_z
48632	1.748945	1.911333	9.060235	0.069040	0.085989	0.186219	-0.101144	0.218528	-1.205771	0.979943	0.114599	-0.087320	0.137672
48633	1.968561	1.905654	9.495522	-0.116240	0.056373	0.242855	-0.102488	0.217184	-1.201570	0.979627	0.111712	-0.087012	0.142409
48634	2.145728	1.802072	9.684698	0.062201	0.066877	0.167412	-0.101411	0.217446	-1.201710	0.979122	0.112420	-0.085937	0.145936
48635	1.860431	1.833272	9.333867	0.101392	0.061355	0.115408	-0.100193	0.215410	-1.200836	0.978659	0.113992	-0.084627	0.148562
48636	1.865379	1.937744	9.258603	-0.038627	0.030531	0.163393	-0.100188	0.214039	-1.202927	0.978310	0.112840	-0.084556	0.151748
48637	1.807161	1.960978	9.389045	-0.059571	0.018682	0.203928	-0.099788	0.215641	-1.205062	0.977849	0.111240	-0.084757	0.155732
48638	1.901453	1.860734	9.450470	-0.055276	0.024786	0.246398	-0.101405	0.216012	-1.207214	0.977236	0.109635	-0.085031	0.160500
48639	2.077112	1.810518	9.499572	-0.015556	0.042955	0.244833	-0.104367	0.215827	-1.208550	0.976545	0.108743	-0.084709	0.165407
48640	2.020230	1.739078	9.455033	0.025135	0.056583	0.138975	-0.102208	0.214630	-1.208068	0.976124	0.108783	-0.083862	0.168272
48641	1.913582	1.742000	9.470997	0.046545	0.079490	0.082630	-0.102210	0.214517	-1.203160	0.975874	0.109249	-0.082272	0.170192
48642	1.795606	1.589349	9.521489	0.046155	0.077235	0.029601	-0.100588	0.212494	-1.203245	0.975801	0.109811	-0.080712	0.170996
48643	1.553262	1.597095	9.576585	0.059686	0.095900	-0.002013	-0.098158	0.210191	-1.198164	0.975832	0.110594	-0.078558	0.171320
48644	1.413941	1.774213	9.556528	0.029892	0.082438	0.100385	-0.095997	0.208187	-1.199618	0.975549	0.110710	-0.077108	0.173498
48645	1.593701	1.724046	9.369837	-0.029875	0.065867	0.246816	-0.096262	0.206724	-1.197480	0.974852	0.109450	-0.076379	0.178466
48646	1.845692	1.728620	9.377536	-0.115792	0.055094	0.294162	-0.094655	0.209896	-1.201216	0.974119	0.106519	-0.076398	0.184143
48647	2.114913	1.616990	9.502192	-0.151397	0.050707	0.244456	-0.094795	0.211932	-1.203194	0.973604	0.102939	-0.076412	0.188838
48648	2.142537	1.466990	9.626945	-0.114613	0.022268	0.041048	-0.094935	0.213780	-1.203133	0.973717	0.100535	-0.076533	0.189503
48649	2.059072	1.514024	9.587919	-0.022587	0.016783	-0.137265	-0.095481	0.215882	-1.201421	0.974304	0.100163	-0.075967	0.186891
48650	1.786162	1.572181	9.492441	0.009029	0.022333	-0.207797	-0.094001	0.216747	-1.203457	0.975093	0.100543	-0.075122	0.182868
48651	1.629876	1.632465	9.501634	0.006519	0.021646	-0.181255	-0.091176	0.217823	-1.203728	0.975770	0.100784	-0.074260	0.179448
48652	1.619207	1.566729	9.545135	0.006678	0.002423	-0.123024	-0.090100	0.218372	-1.203996	0.976204	0.101061	-0.073981	0.177032
48653	1.613419	1.617608	9.568646	0.003392	0.008109	-0.066418	-0.088488	0.219769	-1.204651	0.976445	0.101111	-0.073619	0.175818
48654	1.517652	1.674130	9.531578	0.018457	0.007178	-0.023922	-0.087408	0.218909	-1.205374	0.976506	0.101455	-0.073405	0.175370
48655	1.575264	1.694592	9.485045	0.009537	-0.007817	0.004232	-0.087675	0.218370	-1.206343	0.976463	0.101577	-0.073465	0.175511
48656	1.667617	1.691419	9.545679	0.007718	0.009037	0.041444	-0.088753	0.218332	-1.203603	0.976318	0.101609	-0.073384	0.176335
48657	1.742004	1.619947	9.625536	0.077188	-0.012395	-0.002694	-0.089554	0.215784	-1.203131	0.976154	0.103078	-0.073282	0.176431
48658	1.536773	1.684185	9.510424	0.106761	0.000938	-0.028993	-0.089148	0.215421	-1.206285	0.976039	0.105175	-0.072867	0.176001
48659	1.597693	1.777534	9.436961	0.074208	0.016568	0.047020	-0.087790	0.211806	-1.204781	0.975744	0.106412	-0.072306	0.177121
48660	1.580298	1.689831	9.514124	0.052877	0.023719	0.038164	-0.087517	0.210205	-1.203336	0.975532	0.107279	-0.071776	0.177981
48661	1.584266	1.750606	9.619710	0.117156	0.017544	0.022406	-0.089661	0.206513	-1.201111	0.975228	0.109379	-0.070983	0.178682
48662	1.534150	1.800656	9.415578	0.100601	0.028618	0.071947	-0.087765	0.203065	-1.201245	0.974790	0.111112	-0.070262	0.180281
48663	1.566341	1.888637	9.420717	0.040050	0.044756	0.117822	-0.087224	0.201640	-1.195431	0.974342	0.111477	-0.069418	0.182791
48664	1.572360	1.835341	9.455007	-0.003131	0.037327	0.115871	-0.085601	0.199321	-1.194980	0.973974	0.111094	-0.068999	0.185127
48665	1.573642	1.767387	9.431485	-0.026478	0.026550	0.112196	-0.087217	0.199213	-1.194828	0.973657	0.110234	-0.068737	0.187392
48666	1.534714	1.786109	9.502369	-0.076832	0.026171	0.110273	-0.086413	0.201341	-1.201726	0.973445	0.108464	-0.068796	0.189492
48667	1.512602	1.678890	9.497684	-0.109143	0.043677	0.110293	-0.085612	0.203589	-1.201526	0.973325	0.105925	-0.068500	0.191641
48668	1.505206	1.557368	9.457450	-0.151097	0.086956	0.071547	-0.083601	0.206849	-1.203354	0.973481	0.102528	-0.067574	0.193019
48669	1.418546	1.531521	9.481466	-0.200219	0.127607	0.064600	-0.081863	0.211377	-1.204455	0.973809	0.097940	-0.065888	0.194324
48670	1.428225	1.517120	9.385579	-0.251206	0.118710	0.119197	-0.077708	0.217829	-1.205250	0.973973	0.092405	-0.064819	0.196561
48671	1.366688	1.438315	9.355397	-0.270815	0.231192	0.165845	-0.073961	0.226162	-1.207206	0.974096	0.085893	-0.061573	0.199922
48672	1.306460	1.306133	9.402693	-0.319057	0.244438	0.188782	-0.068596	0.233434	-1.207852	0.974146	0.078443	-0.058441	0.203646
48673	1.273508	1.004497	9.341366	-0.420235	0.266330	0.275265	-0.064307	0.240246	-1.205908	0.973934	0.068728	-0.055277	0.208984
48674	1.279137	0.757001	9.560066	-0.502409	0.273304	0.252954	-0.055999	0.254596	-1.208678	0.973783	0.057496	-0.052426	0.213755
48675	1.509186	0.867979	9.431479	-0.541189	0.302964	0.227332	-0.049838	0.266143	-1.210831	0.973662	0.045300	-0.048999	0.218010
48676	1.451871	0.580472	9.419851	-0.583443	0.408806	0.211104	-0.041532	0.281045	-1.212901	0.973552	0.031927	-0.043796	0.221944
48677	1.343577	0.190088	9.498916	-0.488213	0.504825	0.099777	-0.029184	0.294786	-1.211781	0.973754	0.019975	-0.036131	0.223827
48678	1.133692	0.200804	9.107221	-0.718617	0.507813	-0.100673	-0.015902	0.311964	-1.212880	0.974693	0.003762	-0.029439	0.221567
48679	0.789254	0.051374	9.608131	-0.724255	0.576497	-0.147922	-0.000622	0.335977	-1.210780	0.975556	-0.012922	-0.021359	0.218331
48680	0.198729	-0.136496	10.222148	-0.516650	0.566305	-0.240926	0.016026	0.353134	-1.208236	0.976579	-0.025385	-0.012649	0.213283
48681	-0.252972	-0.290323	10.498326	-0.460064	0.397511	-0.300079	0.028632	0.370358	-1.204551	0.977618	-0.036068	-0.006939	0.207155
48682	-0.399840	-0.229877	10.421143	-0.319073	0.296753	-0.204769	0.037614	0.384177	-1.203389	0.978224	-0.043520	-0.002626	0.202919
48683	-0.405613	-0.458204	10.220472	-0.154935	0.217292	-0.027931	0.045543	0.389817	-1.203572	0.978183	-0.047477	0.001062	0.202245
48684	-0.322184	-0.811170	9.850152	-0.126267	0.197993	0.042767	0.049838	0.394494	-1.201424	0.977867	-0.050761	0.004446	0.202930
48685	-0.404076	-1.055407	10.003551	-0.108752	0.155086	-0.014010	0.052925	0.397620	-1.198494	0.977774	-0.053563	0.007116	0.202580
48686	-0.596242	-1.136576	10.036783	-0.061902	0.096035	-0.127358	0.055745	0.400014	-1.194357	0.978196	-0.055193	0.008589	0.200029
48687	-0.662178	-1.038271	9.733102	0.006318	0.043300	-0.129232	0.057086	0.401859	-1.195677	0.978691	-0.055317	0.009423	0.197525
48688	-0.582299	-1.172783	9.618608	-0.007773	0.032105	-0.040949	0.058427	0.403637	-1.194134	0.978830	-0.055617	0.009958	0.196720
48689	-0.459719	-1.255536	9.538738	-0.078623	0.030904	-0.016446	0.058152	0.405321	-1.192985	0.978780	-0.057349	0.010340	0.196453
48690	-0.519722	-1.377989	9.718370	-0.129973	0.020637	-0.050254	0.059759	0.408404	-1.192904	0.978812	-0.059998	0.010158	0.195511
48691	-0.567869	-1.386140	9.769916	-0.199356	0.043823	-0.076836	0.060015	0.412925	-1.192215	0.978833	-0.064176	0.010246	0.194066
48692	-0.623185	-1.496367	9.976080	-0.074187	0.043182	-0.079972	0.060272	0.416910	-1.192907	0.979028	-0.065825	0.010684	0.192501
48693	-0.768695	-1.435932	9.561913	-0.048890	0.005423	-0.055341	0.061745	0.419858	-1.192965	0.979152	-0.066924	0.010639	0.191495
48694	-0.611765	-1.379658	9.725187	-0.038897	0.027032	0.045573	0.062683	0.421378	-1.192108	0.978910	-0.067793	0.011064	0.192398
48695	-0.584765	-1.510257	9.775148	-0.030524	0.002620	0.064891	0.062282	0.420227	-1.191049	0.978593	-0.068505	0.011197	0.193745
48696	-0.671726	-1.531261	9.734120	-0.048037	-0.016567	0.043516	0.061745	0.419723	-1.193242	0.978352	-0.069385	0.010730	0.194675
48697	-0.579667	-1.296541	9.670177	-0.031002	-0.013757	0.079807	0.061068	0.421002	-1.192647	0.977974	-0.070046	0.010565	0.196336
48698	-0.548243	-1.397922	9.770607	-0.021247	-0.019946	0.117808	0.062142	0.422150	-1.194260	0.977474	-0.070372	0.010240	0.198714
48699	-0.478893	-1.474350	9.758867	-0.024742	-0.027900	0.078835	0.061609	0.420164	-1.193772	0.977105	-0.070857	0.009815	0.200373
48700	-0.447253	-1.357246	9.773399	-0.007787	-0.047355	0.080520	0.060934	0.420885	-1.193604	0.976769	-0.070817	0.008956	0.202058
48701	-0.573064	-1.374099	9.735963	-0.007292	-0.053991	0.061058	0.058649	0.419078	-1.192954	0.976495	-0.070856	0.008063	0.203402
48702	-0.491101	-1.353192	9.728691	0.012031	-0.042806	0.047026	0.057438	0.418794	-1.191721	0.976317	-0.070453	0.007326	0.204421
48703	-0.518998	-1.411961	9.733093	0.044582	-0.018547	0.011929	0.056495	0.419313	-1.194831	0.976308	-0.069630	0.007265	0.204747
48704	-0.544410	-1.363877	9.664545	-0.012750	-0.013478	0.002946	0.056637	0.416896	-1.194775	0.976270	-0.069836	0.006937	0.204868
48705	-0.539796	-1.334649	9.775204	0.028196	-0.006457	0.020796	0.056639	0.416057	-1.195348	0.976200	-0.069381	0.007061	0.205353
48706	-0.539157	-1.373485	9.732183	0.048047	-0.006248	0.019094	0.056370	0.415902	-1.194531	0.976179	-0.068427	0.007146	0.205768
48707	-0.550325	-1.315434	9.632703	0.017311	-0.017264	0.022466	0.056912	0.414910	-1.195115	0.976088	-0.068140	0.007018	0.206301
48708	-0.541129	-1.281273	9.690503	-0.021264	-0.000592	0.054274	0.056639	0.415859	-1.192899	0.975824	-0.068558	0.006975	0.207408
48709	-0.533898	-1.375804	9.847915	0.005064	-0.010773	0.043681	0.056644	0.414147	-1.192545	0.975626	-0.068532	0.006955	0.208348
48710	-0.521753	-1.280922	9.688687	0.023850	-0.016040	0.047239	0.056113	0.411618	-1.193166	0.975453	-0.068006	0.006789	0.209334
48711	-0.482705	-1.304497	9.625066	-0.002819	-0.018565	0.068351	0.055040	0.410558	-1.195371	0.975139	-0.068094	0.006617	0.210767
48712	-0.449189	-1.269892	9.712498	-0.028358	-0.018249	0.047045	0.055170	0.411983	-1.195736	0.974894	-0.068578	0.006188	0.211758
48713	-0.450345	-1.318456	9.806714	-0.020737	-0.017790	0.031158	0.055703	0.413440	-1.191738	0.974710	-0.069018	0.005901	0.212466
48714	-0.443474	-1.303769	9.773111	-0.009415	-0.011902	0.012664	0.055438	0.412201	-1.193140	0.974634	-0.069163	0.005629	0.212775
48715	-0.482964	-1.265641	9.788464	0.001436	-0.025927	0.008195	0.053280	0.413398	-1.193621	0.974580	-0.069133	0.005244	0.213044
48716	-0.498841	-1.314479	9.824454	0.037236	-0.027581	0.015374	0.053422	0.411169	-1.195605	0.974557	-0.068301	0.004870	0.213422
48717	-0.476589	-1.343212	9.782022	0.057171	-0.050309	0.006447	0.053022	0.409747	-1.195101	0.974588	-0.067079	0.004245	0.213685
48718	-0.492159	-1.307090	9.684978	0.072067	-0.025777	0.026105	0.051277	0.408123	-1.196770	0.974564	-0.065575	0.004069	0.214264
48719	-0.415373	-1.288716	9.557200	0.058482	0.005896	0.035091	0.051549	0.406963	-1.195992	0.974465	-0.064566	0.004584	0.215008
48720	-0.424991	-1.293747	9.549722	0.008987	0.016936	0.003182	0.051148	0.406468	-1.198732	0.974451	-0.064477	0.004939	0.215092
48721	-0.455312	-1.211743	9.675761	-0.023849	0.026893	0.020825	0.052358	0.406651	-1.195603	0.974303	-0.065164	0.005489	0.215539
48722	-0.510276	-1.229720	9.809020	-0.047799	0.020877	0.040171	0.051954	0.406661	-1.195598	0.974053	-0.066194	0.005724	0.216347
48723	-0.463793	-1.245866	9.844271	-0.031753	0.008482	0.043668	0.053432	0.407758	-1.195443	0.973796	-0.066949	0.005912	0.217263
48724	-0.465297	-1.182782	9.766714	-0.010034	-0.007995	0.070152	0.054645	0.407062	-1.191114	0.973467	-0.067114	0.005790	0.218687
48725	-0.470756	-1.153750	9.756699	-0.007762	-0.018994	0.084235	0.052625	0.406803	-1.190144	0.973065	-0.067265	0.005602	0.220427
48726	-0.454366	-1.240845	9.791561	-0.007909	-0.010279	0.091362	0.053169	0.405662	-1.196599	0.972640	-0.067377	0.005472	0.222267
48727	-0.386039	-1.268741	9.762573	0.014573	-0.023436	0.055972	0.052499	0.404690	-1.196896	0.972389	-0.067070	0.005254	0.223460
48728	-0.464991	-1.216777	9.649021	-0.005487	-0.030943	0.064719	0.052767	0.405082	-1.195658	0.972083	-0.067045	0.004697	0.224805
48729	-0.410814	-1.244916	9.742374	-0.004609	-0.012406	0.034769	0.051156	0.403117	-1.195021	0.971898	-0.067158	0.004578	0.225572
48730	-0.433685	-1.308447	9.773447	0.010320	-0.010024	0.015388	0.052769	0.404375	-1.195818	0.971832	-0.066924	0.004433	0.225929
48731	-0.437876	-1.335223	9.812038	-0.004911	-0.025190	-0.023655	0.048459	0.404471	-1.195628	0.971911	-0.066991	0.003981	0.225577
48732	-0.464027	-1.241020	9.800896	0.022386	-0.041503	-0.037817	0.047924	0.403052	-1.195122	0.972103	-0.066385	0.003207	0.224941
48733	-0.453023	-1.308796	9.787300	0.055470	-0.036169	-0.062432	0.047389	0.402087	-1.195829	0.972436	-0.065230	0.002763	0.223845
48734	-0.463239	-1.277418	9.820453	0.069588	-0.055783	-0.055441	0.047258	0.400826	-1.196414	0.972765	-0.063643	0.001900	0.222876
48735	-0.509316	-1.149585	9.851777	0.093782	-0.088372	-0.023743	0.044431	0.400472	-1.196665	0.972968	-0.061506	0.000667	0.222596
48736	-0.461284	-1.134151	9.809803	0.134680	-0.095518	0.027606	0.042420	0.397719	-1.198368	0.972997	-0.058472	-0.000576	0.223288
48737	-0.347841	-1.122390	9.736161	0.179439	-0.097076	0.070149	0.040012	0.392381	-1.198377	0.972862	-0.054625	-0.001480	0.224840
48738	-0.192571	-1.158434	9.558241	0.147869	-0.063772	0.079075	0.036788	0.389633	-1.199110	0.972650	-0.051477	-0.001988	0.226491
48739	-0.145656	-1.060462	9.684122	0.112055	-0.040863	0.075556	0.037613	0.384249	-1.200386	0.972397	-0.049196	-0.002106	0.228078
48740	-0.084146	-1.078749	9.859476	0.067272	-0.052582	0.031120	0.033982	0.382347	-1.200405	0.972307	-0.047662	-0.002810	0.228780
48741	-0.046007	-1.034350	9.937346	0.091360	-0.073082	-0.066197	0.031704	0.378389	-1.198869	0.972669	-0.045631	-0.003802	0.227638
48742	-0.026651	-0.796092	9.897625	0.108437	-0.116379	-0.107101	0.029013	0.377959	-1.202126	0.973230	-0.042997	-0.005689	0.225702
48743	-0.020888	-0.572623	10.064630	0.155168	-0.168196	-0.080778	0.026733	0.375250	-1.205461	0.973679	-0.039272	-0.008265	0.224361
48744	0.145770	-0.666707	10.056009	0.240976	-0.236124	-0.036772	0.021228	0.369570	-1.205990	0.973966	-0.033527	-0.011830	0.223890
48745	0.244737	-0.548398	9.908899	0.269220	-0.285141	-0.058238	0.015052	0.363552	-1.209660	0.974292	-0.027038	-0.016167	0.223073
48746	0.373917	-0.446508	10.015611	0.440256	-0.299623	-0.096729	0.006198	0.351941	-1.208160	0.974804	-0.017107	-0.020113	0.221493
48747	0.289591	-0.392231	9.750214	0.480340	-0.310376	-0.116100	-0.002385	0.339945	-1.208721	0.975277	-0.006358	-0.024033	0.219582
48748	0.271585	-0.237199	9.632939	0.400718	-0.343311	-0.105951	-0.010707	0.330670	-1.210561	0.975570	0.003000	-0.029005	0.217743
48749	0.354048	0.007067	9.660109	0.366618	-0.341606	-0.042422	-0.019561	0.319556	-1.212182	0.975473	0.011626	-0.034019	0.217164
48750	0.485110	0.009454	9.733925	0.401403	-0.305234	0.009166	-0.027343	0.309654	-1.212003	0.975080	0.020757	-0.038257	0.217541
48751	0.558865	0.078767	9.735665	0.398230	-0.277412	-0.002178	-0.037268	0.296119	-1.212189	0.974656	0.029680	-0.041871	0.217744
48752	0.614325	0.227870	9.820499	0.388817	-0.282277	0.011886	-0.046132	0.287790	-1.211400	0.974088	0.038457	-0.045713	0.218136
48753	0.778542	0.463882	9.590247	0.370325	-0.314698	0.058437	-0.053100	0.275681	-1.208710	0.973206	0.046926	-0.050197	0.219426
48754	1.002016	0.552901	9.543472	0.301435	-0.289100	0.114914	-0.062368	0.267500	-1.207775	0.972088	0.053925	-0.054637	0.221701
48755	1.288108	0.694059	9.700441	0.313950	-0.239449	0.125807	-0.070150	0.257449	-1.207328	0.970891	0.060881	-0.057965	0.224288
48756	1.585704	0.932495	9.510374	0.349924	-0.251647	0.056813	-0.078734	0.245876	-1.207739	0.969877	0.068715	-0.061380	0.225497
48757	1.732937	1.061390	9.364666	0.353251	-0.184689	0.011246	-0.084360	0.235625	-1.206914	0.969076	0.076326	-0.063338	0.225951
48758	1.891755	1.151691	9.573482	0.314038	-0.163589	-0.135543	-0.088917	0.227981	-1.203289	0.968974	0.083299	-0.064916	0.223466
48759	1.686922	1.245102	9.768706	0.298803	-0.203755	-0.314395	-0.092797	0.219231	-1.201617	0.969565	0.090348	-0.066979	0.217475
48760	1.291839	1.281654	9.989818	0.241415	-0.308732	-0.476070	-0.095618	0.216885	-1.201660	0.970714	0.096978	-0.071088	0.207981
48761	1.157514	1.623896	9.525720	0.170081	-0.317393	-0.366696	-0.100720	0.211457	-1.201231	0.971406	0.102046	-0.075772	0.200538
48762	1.299649	1.665317	9.515326	0.135243	-0.243687	-0.194855	-0.107179	0.209626	-1.201487	0.971518	0.105919	-0.079602	0.196460
48763	1.576221	1.643626	9.466201	0.134687	-0.224498	-0.035659	-0.112418	0.205219	-1.202114	0.971006	0.109396	-0.083277	0.195562
48764	1.930034	1.628186	9.356809	0.166619	-0.173188	0.058408	-0.119682	0.202086	-1.200494	0.970110	0.113186	-0.086152	0.196606
48765	2.049744	1.703189	9.364731	0.136594	-0.118007	0.046260	-0.122227	0.197457	-1.200341	0.969413	0.116136	-0.087933	0.197530
48766	1.983193	1.871913	9.310862	0.122416	-0.068346	0.046542	-0.124770	0.192055	-1.197485	0.968817	0.118672	-0.088920	0.198504
48767	2.094616	1.883651	9.364747	0.123980	-0.014533	0.064547	-0.126101	0.186667	-1.196416	0.968242	0.120936	-0.088786	0.199998
48768	2.122276	1.937550	9.254452	0.071769	-0.019416	0.064346	-0.128926	0.185758	-1.197231	0.967771	0.122264	-0.089069	0.201341
48769	2.090751	1.825311	9.307292	-0.011229	-0.045093	0.067468	-0.128655	0.185024	-1.196440	0.967450	0.122025	-0.090080	0.202575
48770	2.274182	1.862626	9.300603	-0.086238	-0.084008	0.105842	-0.130679	0.186224	-1.197196	0.967071	0.120481	-0.092350	0.204279
48771	2.309965	1.761307	9.247097	-0.173826	-0.090280	0.149729	-0.134328	0.190762	-1.199462	0.966702	0.117124	-0.095108	0.206696
48772	2.583703	1.873081	9.143917	-0.175013	-0.091366	0.193860	-0.137030	0.193680	-1.200154	0.966118	0.113722	-0.098088	0.209912
48773	2.731192	1.764081	9.110748	-0.261200	-0.089239	0.186503	-0.141764	0.200143	-1.198661	0.965729	0.108611	-0.101305	0.212859
48774	2.892123	1.504835	9.315044	-0.280532	-0.087288	0.101554	-0.146630	0.206572	-1.201670	0.965706	0.103330	-0.104441	0.214072
48775	2.945828	1.369864	9.351414	-0.219818	-0.041509	-0.074786	-0.147595	0.213693	-1.201701	0.966374	0.099348	-0.106045	0.212148
48776	2.889702	1.383408	9.315886	-0.193777	-0.038961	-0.240882	-0.146541	0.222331	-1.207981	0.967682	0.096247	-0.107178	0.206982
48777	2.726163	1.334324	9.407531	-0.168530	-0.044237	-0.378717	-0.146020	0.228327	-1.209976	0.969432	0.093913	-0.108046	0.199269
48778	2.822563	1.231678	9.353488	-0.185599	-0.025925	-0.477686	-0.144015	0.233242	-1.209704	0.971583	0.091412	-0.108425	0.189509
48779	2.856027	1.018655	9.394640	-0.304028	-0.057839	-0.665686	-0.141617	0.242338	-1.212574	0.974416	0.087086	-0.109553	0.175862
48780	2.939500	0.845378	9.405730	-0.402244	-0.041285	-0.793207	-0.139502	0.256140	-1.216108	0.977670	0.081080	-0.110413	0.159361
48781	2.842524	0.826611	9.277715	-0.475591	-0.043598	-1.012679	-0.135237	0.271179	-1.220036	0.981309	0.074046	-0.111234	0.138482
48782	2.798857	0.566044	9.153159	-0.510164	0.169759	-1.095386	-0.127752	0.290690	-1.224130	0.985190	0.065942	-0.107699	0.115987
48783	2.002212	0.595331	9.569032	-0.398669	0.159844	-1.161242	-0.120799	0.307609	-1.226118	0.988437	0.060080	-0.104045	0.092509
48784	1.567519	0.856897	9.414093	-0.424804	0.052595	-1.077050	-0.114108	0.321997	-1.228868	0.990786	0.053775	-0.102503	0.070320
48785	1.407255	0.756886	9.453261	-0.405704	0.036476	-0.850731	-0.107695	0.339527	-1.232195	0.992309	0.047296	-0.101508	0.052738
48786	1.303404	0.582696	10.002667	-0.268970	0.096457	-0.568764	-0.103426	0.353195	-1.232074	0.993279	0.042973	-0.099360	0.040960
48787	1.332038	0.602636	9.986545	-0.128515	-0.013317	-0.252532	-0.101561	0.359825	-1.232154	0.993554	0.040793	-0.099543	0.035753
48788	1.572940	0.631253	9.704842	0.001790	-0.043013	-0.013659	-0.101161	0.361074	-1.231300	0.993475	0.040853	-0.100412	0.035439
48789	1.913868	0.491740	9.335999	0.141397	-0.075900	0.213716	-0.102767	0.357710	-1.231526	0.993043	0.043141	-0.102008	0.039984
48790	2.025553	0.304453	9.750086	-0.000584	-0.085607	0.270647	-0.105176	0.352639	-1.230844	0.992635	0.042613	-0.103968	0.045286
48791	1.867714	0.709455	9.910699	0.026029	-0.183201	0.199394	-0.108947	0.353227	-1.234055	0.992039	0.042721	-0.107754	0.049220
48792	2.009516	0.634251	9.058608	0.308908	-0.077827	0.276978	-0.112968	0.346479	-1.232862	0.991298	0.048294	-0.109254	0.055308
48793	1.783452	0.639840	8.883115	0.183757	0.020132	0.263121	-0.112943	0.338569	-1.234620	0.990857	0.051179	-0.108899	0.061023
48794	1.930933	1.113547	9.459419	-0.088307	0.032735	0.272892	-0.109979	0.338224	-1.234939	0.990667	0.048763	-0.108664	0.066281
48795	1.983199	1.468976	9.836293	-0.043599	0.052380	0.285500	-0.109446	0.339895	-1.234072	0.990431	0.047091	-0.107936	0.071966
48796	2.820111	1.775470	9.710410	0.095451	0.041871	0.400605	-0.108348	0.332711	-1.231453	0.989819	0.048023	-0.107371	0.080144
48797	3.196305	1.187549	10.000826	0.034558	-0.048634	0.373247	-0.109138	0.326784	-1.232182	0.989048	0.047928	-0.108663	0.087627
48798	2.718040	0.744318	10.013566	0.050923	-0.079149	-0.042291	-0.111297	0.328290	-1.233745	0.988903	0.049128	-0.110130	0.086771
48799	2.356501	1.378584	9.285115	0.158424	-0.075861	-0.427321	-0.112777	0.327747	-1.233336	0.989270	0.053305	-0.110981	0.078657
48800	1.964233	1.682178	9.015610	0.259949	-0.063645	-0.384408	-0.111675	0.319769	-1.233198	0.989422	0.059350	-0.111455	0.071412
48801	1.880157	1.428193	9.183459	0.153707	-0.090934	-0.252279	-0.114762	0.315805	-1.230562	0.989369	0.063107	-0.112761	0.066713
48802	2.076842	1.232738	9.600216	0.000296	-0.083607	-0.168771	-0.116371	0.313585	-1.231161	0.989404	0.063559	-0.114238	0.063162
48803	2.068622	1.322441	9.866501	0.080082	-0.077050	-0.190589	-0.118121	0.312812	-1.226663	0.989351	0.065708	-0.115426	0.059534
48804	1.961231	1.318036	9.600840	0.130337	-0.023676	-0.175030	-0.116230	0.311079	-1.227287	0.989328	0.068674	-0.115545	0.056241
48805	1.922963	1.293066	9.604668	0.100536	0.030029	-0.127915	-0.117028	0.307655	-1.225752	0.989395	0.070960	-0.114639	0.054039
48806	1.930870	1.147554	9.654155	0.063948	0.073544	-0.030499	-0.115132	0.304560	-1.228876	0.989506	0.072176	-0.113107	0.053625
48807	2.005467	1.236264	9.277823	0.101470	0.065613	-0.020718	-0.112970	0.301951	-1.228713	0.989527	0.074185	-0.111627	0.053594
48808	1.936602	1.268989	9.167133	0.068851	0.073035	-0.044627	-0.111080	0.300681	-1.230959	0.989635	0.075530	-0.110077	0.052921
48809	1.852244	1.396145	9.351357	0.031362	0.034123	-0.029955	-0.109999	0.299509	-1.230464	0.989696	0.076205	-0.109264	0.052503
48810	2.082702	1.266807	9.369035	0.072888	0.011801	0.096410	-0.109996	0.298349	-1.229410	0.989507	0.077387	-0.109135	0.054550
48811	1.969661	1.128824	9.539935	0.045487	0.032442	0.115048	-0.110522	0.294036	-1.226542	0.989383	0.078008	-0.108554	0.057032
48812	1.893211	1.292503	9.389506	0.003652	0.044902	0.099981	-0.109446	0.294261	-1.225047	0.989358	0.077777	-0.107851	0.059066
48813	2.059317	1.499461	9.573592	0.002433	0.042871	0.110524	-0.109307	0.293356	-1.229034	0.989318	0.077541	-0.107094	0.061380
48814	2.289258	1.357949	9.350613	0.014766	0.009185	0.182802	-0.108092	0.292171	-1.228132	0.989084	0.077395	-0.107211	0.065020
48815	2.348447	1.184230	9.344110	-0.068668	0.013094	0.140124	-0.109173	0.293305	-1.226991	0.989034	0.075718	-0.107199	0.067722
48816	2.305368	1.314568	9.572909	-0.063231	0.008613	0.035789	-0.108371	0.295245	-1.225710	0.989100	0.074344	-0.107202	0.068281
48817	2.152266	1.214683	9.578593	-0.028961	0.023112	0.036027	-0.112718	0.307581	-1.226896	0.989145	0.073655	-0.106786	0.069024
48818	2.045946	1.178753	9.452827	-0.041704	0.018476	0.074885	-0.111646	0.308852	-1.221547	0.989143	0.072608	-0.106623	0.070399
48819	2.182584	1.122962	9.390037	-0.083627	-0.005376	0.090488	-0.111111	0.310107	-1.221103	0.989125	0.070751	-0.106928	0.072063
48820	2.096347	1.087420	9.486359	-0.109392	0.008154	0.181572	-0.111926	0.312427	-1.222382	0.989027	0.068152	-0.107213	0.075407
48821	2.551191	1.129662	9.499999	-0.013723	0.007378	0.103082	-0.111387	0.312799	-1.226742	0.988904	0.067626	-0.107193	0.077488
48822	2.373995	1.017199	9.471336	0.025061	0.006714	-0.001078	-0.112197	0.313385	-1.226714	0.988889	0.068076	-0.107054	0.077482
48823	2.272185	1.134303	9.438440	0.018918	0.021798	-0.038113	-0.111121	0.313578	-1.223855	0.988968	0.068471	-0.106521	0.076862
48824	2.144620	1.117441	9.612795	0.005902	0.046095	-0.018524	-0.107317	0.302710	-1.224252	0.989088	0.068521	-0.105609	0.076534
48825	1.849404	1.388791	9.173183	-0.030290	-0.000580	-0.086062	-0.108120	0.301168	-1.224293	0.989258	0.068084	-0.105520	0.074828
48826	2.224918	1.196566	9.446149	-0.027735	-0.013039	-0.083563	-0.108126	0.302874	-1.224374	0.989394	0.067694	-0.105739	0.073050
48827	2.122850	1.218996	9.500624	-0.045636	-0.026434	-0.123468	-0.108668	0.304030	-1.224739	0.989576	0.067073	-0.106138	0.070535
48828	1.851099	1.464106	9.418215	-0.012725	-0.096204	0.047752	-0.110015	0.304386	-1.226485	0.989322	0.066817	-0.108158	0.071268
48829	2.479677	0.973093	10.423401	0.411624	-0.008780	-0.463266	-0.108788	0.299541	-1.226930	0.989338	0.075953	-0.107088	0.063036
48830	1.620721	1.569072	8.505196	0.245374	0.017643	-0.226475	-0.110768	0.286042	-1.224343	0.989271	0.081228	-0.106123	0.059020
48831	2.015429	1.352978	9.332618	-0.278601	0.006499	0.046661	-0.111312	0.286931	-1.219260	0.989668	0.075600	-0.106355	0.059420
48832	2.244537	1.255234	9.889257	0.005933	0.035438	-0.090237	-0.112662	0.288071	-1.218116	0.989841	0.075831	-0.105544	0.057666
48833	1.789966	1.339165	9.224695	-0.033585	0.038730	-0.023038	-0.111584	0.288084	-1.219765	0.990002	0.075156	-0.104731	0.057257
48834	1.972921	1.235720	9.712556	-0.079610	0.021514	0.011139	-0.111996	0.290499	-1.219409	0.990154	0.073496	-0.104447	0.057304
48835	1.851140	1.347583	9.462427	0.038926	0.015994	-0.013250	-0.113073	0.290530	-1.219668	0.990150	0.074256	-0.104004	0.057205
48836	1.774606	1.416596	9.454743	-0.093974	0.018846	0.077425	-0.112532	0.289622	-1.217794	0.990238	0.072178	-0.103886	0.058542
48837	1.995668	1.294386	9.611704	-0.013943	0.022194	0.113898	-0.113478	0.290489	-1.217482	0.990173	0.071622	-0.103553	0.060859
48838	1.922710	1.288194	9.493959	-0.010356	0.008809	0.044884	-0.112268	0.290474	-1.211903	0.990152	0.071279	-0.103488	0.061711
48839	1.949807	1.380932	9.450760	-0.042014	-0.006597	0.081809	-0.112002	0.291751	-1.212138	0.990101	0.070274	-0.103706	0.063291
48840	2.073730	1.261810	9.566198	-0.007047	0.019210	0.057305	-0.112546	0.293601	-1.211799	0.990079	0.069956	-0.103448	0.064409
48841	1.992606	1.187501	9.501678	-0.011882	-0.004229	0.032408	-0.113083	0.293594	-1.217113	0.990050	0.069646	-0.103512	0.065077
48842	1.918967	1.229860	9.475026	-0.026685	0.010317	0.050151	-0.112542	0.292901	-1.218370	0.990044	0.068966	-0.103445	0.066004
48843	2.029939	1.023101	9.540175	-0.021996	-0.001806	0.074825	-0.113352	0.293455	-1.216978	0.989976	0.068357	-0.103529	0.067495
48844	2.027944	1.115311	9.491271	-0.027030	-0.004166	0.060647	-0.112546	0.294300	-1.217506	0.989923	0.067668	-0.103763	0.068610
48845	2.044057	1.037919	9.499572	-0.049181	-0.002209	0.081807	-0.114836	0.294054	-1.216805	0.989877	0.066498	-0.103903	0.070184
48846	2.059962	0.975092	9.534237	-0.035930	0.000330	0.091588	-0.115378	0.295510	-1.217843	0.989795	0.065563	-0.104100	0.071903
48847	2.082493	0.941515	9.549625	-0.042017	0.000477	0.083609	-0.114842	0.296380	-1.219185	0.989736	0.064513	-0.104182	0.073532
48848	2.034097	0.804679	9.476953	-0.065471	0.026768	0.090794	-0.112698	0.299644	-1.215148	0.989740	0.062955	-0.103896	0.075206
48849	2.034904	0.765852	9.486899	-0.052366	0.029115	0.072286	-0.113774	0.299300	-1.217602	0.989764	0.061659	-0.103413	0.076628
48850	2.008723	0.738670	9.467043	-0.100998	0.025127	0.073000	-0.113243	0.301642	-1.215077	0.989825	0.059438	-0.103191	0.077884
48851	1.977973	0.696839	9.442341	-0.122700	0.053170	0.081961	-0.112712	0.304672	-1.217713	0.989955	0.056671	-0.102350	0.079383
48852	1.863067	0.631639	9.482638	-0.125555	0.060075	0.089096	-0.111381	0.309764	-1.218246	0.990073	0.053875	-0.101490	0.080951
48853	1.728208	0.570916	9.373035	-0.169161	0.107943	0.079575	-0.108694	0.312533	-1.224054	0.990345	0.050083	-0.099623	0.082367
48854	1.485909	0.566518	9.365633	-0.202703	0.118975	0.124682	-0.106016	0.317874	-1.224458	0.990563	0.045593	-0.097752	0.084563
48855	1.692794	0.662537	9.481995	-0.247603	0.141847	0.191825	-0.102803	0.324678	-1.227276	0.990727	0.039958	-0.095423	0.088076
48856	1.804549	0.708303	9.855808	-0.247263	0.139609	0.211227	-0.099590	0.330131	-1.220725	0.990791	0.034381	-0.093285	0.091921
48857	2.354369	0.985335	9.962070	-0.072948	0.049550	0.103204	-0.097182	0.335450	-1.219899	0.990745	0.032566	-0.092411	0.093932
48858	2.317524	1.198265	9.617492	-0.009472	-0.022196	0.005703	-0.095969	0.334965	-1.218564	0.990699	0.032379	-0.092899	0.094008
48859	2.328144	0.698379	9.821398	-0.097277	-0.033206	-0.010542	-0.098129	0.336852	-1.218205	0.990718	0.030493	-0.093672	0.093663
48860	1.867692	0.690019	9.780849	0.006970	-0.061160	-0.211862	-0.098951	0.341281	-1.218597	0.990988	0.031109	-0.094768	0.089409
48861	1.556124	0.800840	9.288985	-0.020977	-0.033177	-0.203738	-0.100287	0.338279	-1.222499	0.991296	0.031121	-0.095265	0.085373
48862	1.399904	0.560140	9.719327	-0.062385	-0.008629	-0.132067	-0.101104	0.341466	-1.224433	0.991539	0.030119	-0.095487	0.082615
48863	1.449921	0.478504	9.692590	-0.014147	0.006438	-0.149508	-0.100303	0.344051	-1.226541	0.991808	0.030098	-0.095188	0.079689
48864	1.155761	0.395476	9.650486	-0.035932	0.014015	-0.140618	-0.100585	0.348153	-1.225586	0.992075	0.029600	-0.094908	0.076833
48865	0.992972	0.557617	9.779078	-0.053313	0.047310	-0.090925	-0.099108	0.349862	-1.227322	0.992345	0.028623	-0.093837	0.075016
48866	0.944135	0.605305	9.964991	-0.018982	0.098358	0.013835	-0.098438	0.350600	-1.223076	0.992514	0.028044	-0.091946	0.075330
48867	1.327286	0.442300	9.770948	0.056817	0.098356	0.040523	-0.094937	0.350816	-1.223656	0.992614	0.028934	-0.089722	0.076353
48868	1.098968	0.540086	9.464695	0.016178	0.076382	-0.092304	-0.092245	0.351662	-1.226116	0.992877	0.029276	-0.088152	0.074618
48869	0.981066	0.402015	9.630631	-0.024005	0.060503	-0.039459	-0.092385	0.353361	-1.225786	0.993073	0.028762	-0.086712	0.073885
48870	1.194584	0.401041	9.699782	-0.025200	0.061910	-0.096083	-0.090103	0.356029	-1.226818	0.993331	0.028310	-0.085489	0.072001
48871	1.146442	0.332240	10.136958	0.013706	0.085373	-0.168303	-0.090377	0.357274	-1.225137	0.993725	0.028718	-0.083396	0.068787
48872	0.681485	0.595646	9.619977	0.038666	0.069247	-0.228342	-0.087418	0.358316	-1.224046	0.994117	0.029746	-0.081859	0.064388
48873	0.927676	0.420477	9.725147	-0.108271	0.102599	-0.044750	-0.088102	0.361537	-1.221478	0.994426	0.027504	-0.079602	0.063439
48874	1.626771	-0.013538	9.629509	-0.100316	0.181402	0.008691	-0.083810	0.367412	-1.222020	0.994746	0.025240	-0.076150	0.063594
48875	1.881749	-0.023467	9.724073	-0.006341	0.198401	-0.070531	-0.078163	0.370839	-1.222385	0.995151	0.024905	-0.071882	0.062342
48876	1.987151	0.264900	9.619209	0.001200	0.128913	-0.062143	-0.074928	0.370061	-1.222721	0.995406	0.024833	-0.069307	0.061209
48877	2.104836	0.301093	10.274935	-0.125985	0.065574	-0.131949	-0.071710	0.374990	-1.224236	0.995727	0.022358	-0.067861	0.058503
48878	2.201218	0.249379	9.770336	-0.125799	-0.036155	-0.189187	-0.070922	0.381503	-1.224306	0.995942	0.020127	-0.068666	0.054579
48879	2.008650	0.204546	9.138858	-0.309021	-0.083467	-0.209455	-0.075122	0.389997	-1.225210	0.996160	0.014277	-0.070425	0.050015
48880	1.811450	0.324830	9.618180	-0.280352	-0.072422	-0.035104	-0.076770	0.400708	-1.226344	0.996154	0.008788	-0.072160	0.048927
48881	2.237013	0.012102	9.628785	0.000009	-0.115908	-0.229081	-0.078673	0.406297	-1.226686	0.996202	0.009164	-0.074331	0.044411
48882	1.756656	0.158757	9.637010	-0.153605	-0.081969	0.070456	-0.081914	0.409382	-1.227912	0.996037	0.006044	-0.076135	0.045578
48883	2.184976	0.035411	9.415167	-0.009384	-0.163967	-0.087066	-0.082996	0.410658	-1.226767	0.995862	0.006077	-0.079347	0.043879
48884	2.120665	0.267249	8.934793	0.010710	-0.136065	-0.058518	-0.086770	0.411927	-1.228728	0.995691	0.006472	-0.082062	0.042700
48885	1.888545	-0.394798	9.529682	-0.090288	-0.065451	-0.072464	-0.088400	0.416799	-1.229097	0.995652	0.004781	-0.083425	0.041171
48886	1.646102	-0.076269	9.982046	0.072606	-0.091644	-0.179949	-0.089755	0.419724	-1.231442	0.995630	0.006570	-0.085194	0.037668
48887	1.999692	-0.108726	9.694633	0.126469	-0.061213	-0.169046	-0.093380	0.415842	-1.231798	0.995625	0.009346	-0.086299	0.034580
48888	1.928145	-0.124562	9.962178	0.123926	-0.047846	-0.206974	-0.092164	0.414358	-1.230223	0.995650	0.012170	-0.087149	0.030618
48889	1.494797	-0.020748	10.003465	0.152432	-0.054987	-0.197115	-0.092430	0.413374	-1.230388	0.995624	0.015490	-0.088105	0.027018
48890	1.231723	0.226914	9.615572	0.182644	-0.032012	-0.110177	-0.092289	0.411587	-1.233040	0.995561	0.019303	-0.088633	0.025088
48891	1.749600	0.012959	9.551229	0.195651	0.003133	-0.051665	-0.092409	0.406968	-1.235780	0.995511	0.023186	-0.088439	0.024480
48892	1.769980	-0.044941	9.499331	0.195615	-0.033416	-0.191585	-0.091595	0.404954	-1.235446	0.995439	0.027401	-0.088944	0.020956
48893	1.597683	0.369518	9.746093	0.305462	-0.018459	-0.327278	-0.093340	0.402828	-1.233857	0.995340	0.033949	-0.088987	0.015047
48894	1.070976	-0.198404	9.748658	0.158489	-0.036483	-0.081941	-0.096150	0.396775	-1.233202	0.995185	0.037227	-0.089636	0.013646
48895	1.028687	0.145507	9.275335	0.322516	0.016325	-0.148272	-0.094231	0.385969	-1.234394	0.995002	0.043735	-0.089050	0.011360
48896	0.593091	0.324512	9.080068	-0.235157	-0.034943	-0.100748	-0.095041	0.386901	-1.237082	0.995153	0.039213	-0.089735	0.008921
48897	1.308983	0.383783	10.512286	-0.313145	0.016287	-0.074336	-0.094402	0.398399	-1.237672	0.995438	0.032910	-0.089288	0.006968
48898	1.233864	1.139790	9.921703	0.106956	0.055880	-0.093984	-0.092258	0.401905	-1.237993	0.995474	0.035170	-0.088122	0.005344
48899	1.508124	1.195717	9.631188	0.045594	0.128444	0.330590	-0.085780	0.397829	-1.240111	0.995624	0.035331	-0.085648	0.012166
48900	2.258631	0.828244	10.119201	-0.134788	-0.006136	0.320162	-0.082815	0.396910	-1.240175	0.995606	0.032071	-0.086052	0.018331
48901	2.389070	1.481161	9.502001	-0.035424	0.002116	0.308108	-0.081203	0.398606	-1.241503	0.995509	0.030733	-0.086129	0.024476
48902	2.498090	1.349609	9.424490	-0.065742	0.097513	0.179531	-0.078243	0.399679	-1.241776	0.995619	0.029037	-0.084355	0.027996
48903	1.894743	1.649445	9.827402	0.017878	0.074192	0.143507	-0.073798	0.399612	-1.243331	0.995651	0.029091	-0.082905	0.030991
48904	2.246201	1.323176	9.311037	0.060720	0.032578	0.151281	-0.072578	0.396734	-1.242893	0.995570	0.029996	-0.082332	0.034086
48905	1.899762	0.833786	9.332985	-0.045304	0.043188	0.080386	-0.070955	0.394749	-1.244614	0.995609	0.028960	-0.081546	0.035700
48906	1.539181	0.849120	9.601054	-0.032596	0.020266	0.004320	-0.069611	0.395506	-1.241876	0.995658	0.028256	-0.081195	0.035692
48907	1.422111	1.099453	9.415023	0.062501	-0.005675	0.078735	-0.068265	0.395784	-1.242974	0.995552	0.029440	-0.081295	0.037417
48908	1.526141	0.979953	9.368563	0.043514	-0.027997	0.112111	-0.069743	0.394888	-1.245715	0.995396	0.030110	-0.081912	0.039638
48909	1.650535	0.741901	9.648612	0.054049	-0.052918	0.117265	-0.071083	0.392798	-1.246040	0.995175	0.031122	-0.082982	0.042086
48910	1.441332	0.660420	9.657251	0.017440	-0.061109	0.003984	-0.072429	0.392545	-1.246032	0.995060	0.031480	-0.084213	0.042097
48911	1.157756	0.783941	9.666875	-0.027023	-0.045176	-0.080868	-0.075392	0.392326	-1.245868	0.995066	0.031209	-0.085046	0.040469
48912	1.069644	0.595419	9.737813	-0.054247	0.012803	-0.061991	-0.076342	0.395059	-1.246450	0.995170	0.030192	-0.084823	0.039119
48913	0.996226	0.378018	9.674610	-0.026143	0.019347	-0.101618	-0.075410	0.398098	-1.243771	0.995299	0.029909	-0.084311	0.037118
48914	0.804680	0.728970	9.564976	-0.020148	-0.033282	-0.200923	-0.076496	0.401266	-1.244610	0.995395	0.029840	-0.084893	0.033051
48915	0.693756	0.712399	9.638731	-0.047766	0.027048	-0.133410	-0.075696	0.403782	-1.243719	0.995562	0.029184	-0.084155	0.030382
48916	0.956692	0.673486	9.767461	-0.007094	0.006337	-0.144083	-0.076779	0.405856	-1.246368	0.995658	0.029253	-0.083974	0.027515
48917	1.041043	0.636215	10.148281	-0.173566	0.034265	-0.107321	-0.076792	0.410105	-1.245957	0.995881	0.026045	-0.083126	0.025158
48918	1.365034	0.464897	10.354511	-0.157447	-0.039062	-0.083939	-0.078293	0.416665	-1.245727	0.995932	0.023040	-0.083962	0.023226
48919	1.810689	0.363660	9.622679	0.074416	-0.069426	-0.142715	-0.078839	0.418966	-1.246465	0.995855	0.024870	-0.085049	0.020529
48920	1.878629	0.296875	9.225650	0.038176	0.008641	-0.220131	-0.084227	0.419373	-1.246388	0.995929	0.025972	-0.084775	0.016224
48921	1.744328	0.221605	9.200431	-0.007423	0.075637	-0.320597	-0.082348	0.421599	-1.246338	0.996156	0.026397	-0.082936	0.009919
48922	2.160044	0.316571	9.436354	-0.139633	0.108361	-0.285540	-0.081019	0.427379	-1.245893	0.996442	0.024037	-0.080676	0.004064
48923	2.439945	0.015847	10.212744	-0.348818	0.088719	-0.208591	-0.079561	0.435311	-1.246608	0.996743	0.017437	-0.078728	-0.000553
48924	2.497723	0.012024	10.065291	-0.169980	-0.035113	-0.389183	-0.080141	0.448954	-1.246705	0.996705	0.014630	-0.079311	-0.008603
48925	2.264156	0.692325	9.475231	0.034850	-0.083334	-0.383508	-0.085538	0.452205	-1.246809	0.996470	0.015939	-0.080827	-0.016154
48926	2.245451	0.429808	9.568116	-0.042088	-0.137250	-0.207265	-0.090398	0.456027	-1.247583	0.996179	0.015354	-0.083505	-0.020465
48927	2.290037	0.367488	9.478477	-0.034224	-0.169333	-0.237510	-0.096738	0.459593	-1.248076	0.995792	0.015022	-0.086810	-0.025243
48928	2.428175	0.707424	9.321267	0.049293	-0.135863	-0.123912	-0.101583	0.457935	-1.245208	0.995466	0.016106	-0.089527	-0.027798
48929	2.373057	0.558338	9.344773	0.105741	-0.100945	-0.006796	-0.106025	0.457218	-1.246543	0.995237	0.018208	-0.091671	-0.027713
48930	2.122633	0.247917	9.435723	0.061764	-0.097747	-0.043979	-0.109388	0.455823	-1.244230	0.994999	0.019408	-0.093662	-0.028759
48931	1.959483	0.419757	9.511270	0.056232	-0.070576	-0.102145	-0.113702	0.457737	-1.249029	0.994775	0.020708	-0.095154	-0.030650
48932	1.917089	0.618068	9.619209	0.109226	-0.081557	0.000503	-0.116118	0.454946	-1.248681	0.994561	0.022768	-0.096873	-0.030764
48933	1.928372	0.292963	9.602750	0.094982	-0.097275	0.127677	-0.119206	0.452287	-1.253370	0.994392	0.024374	-0.099020	-0.028019
48934	2.079146	0.268996	9.612372	0.086056	-0.091073	0.125888	-0.122966	0.448859	-1.254801	0.994225	0.025722	-0.100972	-0.025687
48935	2.193720	0.331749	9.451716	0.124323	-0.078704	0.178224	-0.124846	0.447212	-1.255378	0.994073	0.027794	-0.102800	-0.021865
48936	2.206006	0.196019	9.414600	0.093386	-0.070541	0.125138	-0.124835	0.443152	-1.251690	0.993917	0.029294	-0.104346	-0.019564
48937	2.106254	0.206341	9.358500	-0.020041	-0.039881	-0.003190	-0.128739	0.442397	-1.251942	0.993834	0.028855	-0.105247	-0.019622
48938	1.735216	0.238465	9.491311	-0.036964	-0.011762	-0.140019	-0.128070	0.444273	-1.253935	0.993764	0.028348	-0.105417	-0.022753
48939	1.509621	0.163994	9.725682	-0.030633	-0.002830	-0.139895	-0.127808	0.446533	-1.253729	0.993702	0.027971	-0.105459	-0.025528
48940	1.485119	0.282494	9.622929	-0.001107	-0.068203	-0.111043	-0.127276	0.448803	-1.254207	0.993493	0.028096	-0.106780	-0.027946
48941	1.603298	0.272474	9.376268	0.014147	-0.032559	-0.001161	-0.130517	0.451667	-1.252030	0.993415	0.028278	-0.107473	-0.027885
48942	1.752241	0.090670	9.343694	0.032522	0.021166	0.061986	-0.130245	0.450712	-1.253974	0.993471	0.028757	-0.107132	-0.026674
48943	1.747321	-0.132754	9.443929	-0.071866	0.059968	-0.032682	-0.129711	0.451548	-1.247677	0.993625	0.027302	-0.105898	-0.027367
48944	1.581037	0.252702	9.876459	-0.151846	0.023935	-0.112720	-0.126756	0.454289	-1.246395	0.993687	0.024498	-0.105301	-0.029958
48945	1.704961	1.094931	9.926869	-0.070498	-0.078355	-0.010629	-0.127315	0.461016	-1.248217	0.993555	0.022957	-0.106790	-0.030282
48946	2.040392	0.732046	10.243225	-0.118976	0.009454	0.269967	-0.126243	0.463516	-1.253060	0.993773	0.019982	-0.106676	-0.025220
48947	2.285378	0.440289	9.997767	-0.070931	0.003910	0.223190	-0.124102	0.468006	-1.252939	0.993917	0.017994	-0.106630	-0.020861
48948	2.522757	0.954340	9.365639	-0.042326	0.007399	0.164011	-0.122215	0.467922	-1.257330	0.994008	0.016763	-0.106547	-0.017767
48949	2.141170	1.219292	9.164157	-0.000061	0.038513	0.069824	-0.120330	0.468115	-1.255299	0.994114	0.016585	-0.105812	-0.016298
48950	2.406598	1.668473	10.095737	-0.185774	-0.037464	0.132310	-0.119533	0.471678	-1.256694	0.994125	0.012551	-0.106562	-0.014207
48951	2.868921	0.839311	10.041553	-0.084615	-0.032432	0.323554	-0.118743	0.477737	-1.255552	0.994142	0.010200	-0.107307	-0.007901
48952	2.846687	0.377569	9.293267	0.138924	0.013508	0.051411	-0.116578	0.474255	-1.254462	0.994142	0.012779	-0.107096	-0.006958
48953	2.309454	0.984393	8.781106	0.031154	0.019408	-0.225501	-0.119278	0.476136	-1.253278	0.994124	0.013948	-0.106746	-0.011311
48954	2.247494	0.993021	9.169127	-0.000645	0.019832	-0.181390	-0.119008	0.476180	-1.255463	0.994110	0.014243	-0.106329	-0.015383
48955	2.138208	0.675465	9.394459	-0.007562	-0.033089	-0.201169	-0.120360	0.478055	-1.255386	0.993960	0.014611	-0.107026	-0.019352
48956	1.995518	0.760257	9.259444	0.005602	-0.076741	-0.229666	-0.122243	0.477420	-1.256749	0.993684	0.015112	-0.108512	-0.024282
48957	1.780689	0.639861	9.542639	-0.057511	-0.071960	-0.157294	-0.124947	0.481082	-1.258918	0.993452	0.014400	-0.109948	-0.027502
48958	1.811120	0.587015	9.635450	-0.057596	-0.100360	-0.159250	-0.126708	0.484363	-1.257836	0.993144	0.013489	-0.111888	-0.031060
48959	1.627034	0.583676	9.649085	-0.051099	-0.055927	-0.192501	-0.131437	0.489635	-1.260065	0.992899	0.013006	-0.112957	-0.034964
48960	1.652817	0.491882	9.559090	-0.007007	-0.007715	-0.149618	-0.131985	0.492478	-1.259694	0.992766	0.013146	-0.113090	-0.038118
48961	1.707107	0.230700	9.750499	-0.058167	0.073487	-0.106828	-0.131186	0.495562	-1.258784	0.992863	0.012419	-0.111557	-0.040302
48962	1.588045	0.160589	9.978477	-0.130274	0.085852	-0.236027	-0.129588	0.501508	-1.259702	0.992874	0.010381	-0.109710	-0.045367
48963	1.325702	0.211679	10.114481	-0.128417	0.133612	-0.297549	-0.127856	0.507498	-1.256526	0.992907	0.008717	-0.106813	-0.051477
48964	1.169053	0.458837	9.655231	0.085609	0.131676	-0.290667	-0.125171	0.510589	-1.257822	0.992847	0.011132	-0.104255	-0.057116
48965	1.698118	0.390731	9.450506	0.095719	0.089080	-0.001922	-0.122473	0.509134	-1.258992	0.993018	0.013255	-0.102491	-0.056885
48966	2.113148	0.012273	9.547948	-0.041065	0.075674	0.062907	-0.119924	0.512864	-1.263267	0.993248	0.012357	-0.100979	-0.055751
48967	2.498259	0.152788	9.590001	-0.109972	0.127787	0.090340	-0.116705	0.517137	-1.260983	0.993636	0.010218	-0.098268	-0.054092
48968	2.885663	-0.073240	9.577115	-0.069469	0.166165	0.063230	-0.111996	0.518895	-1.261936	0.994032	0.008852	-0.094924	-0.053016
48969	2.805176	0.080675	9.621631	-0.050277	0.094523	-0.197077	-0.107562	0.522210	-1.262426	0.994004	0.008380	-0.092963	-0.056953
48970	2.523821	0.328043	9.582242	0.000535	-0.000291	-0.229299	-0.107164	0.524162	-1.261276	0.993718	0.008765	-0.092952	-0.061706
48971	2.297693	0.241398	9.571141	0.012607	-0.037779	-0.148112	-0.109594	0.526254	-1.263363	0.993457	0.009291	-0.093746	-0.064571
48972	2.229286	0.373667	9.466936	0.011623	-0.059012	-0.081049	-0.111346	0.526572	-1.263059	0.993216	0.009537	-0.094942	-0.066464
48973	2.360017	0.499849	9.450737	0.094956	-0.088517	0.062211	-0.112144	0.523535	-1.266013	0.993103	0.011238	-0.096930	-0.065003
48974	2.606547	0.295546	9.479103	0.075052	-0.104598	0.130958	-0.116716	0.521541	-1.267252	0.993021	0.012266	-0.099159	-0.062668
48975	2.573195	0.263379	9.459064	0.123976	-0.113736	0.049726	-0.119399	0.517763	-1.266934	0.992810	0.014524	-0.101728	-0.061398
48976	2.472537	0.205715	9.454002	0.153775	-0.099401	-0.052617	-0.120729	0.512403	-1.267092	0.992456	0.017473	-0.103905	-0.062678
48977	2.383067	0.306046	9.385502	0.122017	-0.092109	-0.142829	-0.125027	0.508552	-1.268122	0.992020	0.020094	-0.106008	-0.065224
48978	2.364619	0.286309	9.558412	0.110265	-0.070110	-0.137420	-0.127709	0.504784	-1.268212	0.991601	0.022386	-0.107522	-0.068303
48979	2.155254	0.238830	9.730488	0.100845	-0.067095	-0.155068	-0.130933	0.502342	-1.269891	0.991178	0.024618	-0.109098	-0.071121
48980	2.047473	0.406804	9.663322	0.139053	-0.038072	-0.165353	-0.131730	0.498675	-1.270137	0.990731	0.027573	-0.110008	-0.074766
48981	1.988650	0.167805	9.480363	0.146766	0.015653	-0.106609	-0.132927	0.493287	-1.269206	0.990508	0.030700	-0.110020	-0.076473
48982	1.883185	0.083333	9.318880	0.086507	0.067331	-0.132075	-0.129814	0.488412	-1.270219	0.990348	0.032710	-0.108778	-0.079424
48983	1.837758	0.067953	9.418710	0.041922	0.060261	-0.149049	-0.128999	0.485947	-1.268808	0.990204	0.033869	-0.107690	-0.082167
48984	1.759425	0.003425	9.532345	-0.002375	0.041166	-0.111278	-0.128459	0.485456	-1.266511	0.990076	0.034054	-0.106832	-0.084715
48985	1.726095	0.180015	9.303700	0.055274	0.044448	-0.044764	-0.126300	0.483839	-1.266316	0.990057	0.035176	-0.106122	-0.085371
48986	1.750691	0.445105	9.557632	-0.084510	0.013106	0.060664	-0.123602	0.482870	-1.270063	0.990226	0.033338	-0.105791	-0.084556
48987	1.910056	0.302384	10.001734	-0.080522	-0.065917	0.166221	-0.123870	0.482444	-1.269800	0.990417	0.031107	-0.107153	-0.081395
48988	1.931309	0.161933	9.704937	0.006988	-0.064186	0.125847	-0.124407	0.482122	-1.273761	0.990462	0.030818	-0.108542	-0.079086
48989	1.510154	0.795150	9.277988	-0.013097	-0.059453	0.070193	-0.124946	0.482276	-1.273750	0.990456	0.030126	-0.109796	-0.077677
48990	1.737566	1.051750	9.234884	-0.057634	-0.023639	0.261185	-0.125074	0.480142	-1.273408	0.990820	0.028324	-0.110357	-0.072773
48991	2.006577	0.843019	9.446931	-0.106617	-0.009273	0.311460	-0.122521	0.481861	-1.270517	0.991296	0.025352	-0.110597	-0.066760
48992	2.320208	1.050216	9.532027	-0.155281	0.044254	0.288584	-0.120634	0.481247	-1.270423	0.991827	0.021644	-0.109681	-0.061482
48993	2.053641	0.965374	10.540380	-0.333542	0.073636	0.226366	-0.116480	0.488096	-1.269976	0.992381	0.014501	-0.107940	-0.057614
48994	2.027828	1.309650	10.681431	-0.129774	0.064115	0.142060	-0.112997	0.494264	-1.270090	0.992697	0.011632	-0.106582	-0.055301
48995	2.225833	1.402941	9.504804	0.124177	0.080797	0.344514	-0.109222	0.493358	-1.271528	0.993194	0.013413	-0.105225	-0.048108
48996	2.382375	0.995442	8.918071	0.053427	-0.001928	0.285410	-0.105440	0.489583	-1.271695	0.993399	0.013757	-0.105421	-0.043083
48997	2.487492	1.104189	9.122692	-0.066608	-0.016762	0.125772	-0.105710	0.489564	-1.270601	0.993480	0.012171	-0.105806	-0.040666
48998	2.385312	1.182488	9.494510	0.012396	-0.005835	-0.001207	-0.105442	0.489987	-1.270727	0.993423	0.012279	-0.105964	-0.041621
48999	2.243769	0.983275	9.462781	0.074379	-0.001073	-0.029233	-0.104089	0.488143	-1.272166	0.993368	0.013891	-0.106135	-0.041987
49000	2.237827	0.769514	9.300513	0.082902	-0.015743	-0.080563	-0.105969	0.486484	-1.272198	0.993206	0.015581	-0.106528	-0.044165
49001	1.930799	0.618289	9.357229	0.040753	-0.024117	-0.188534	-0.108528	0.486908	-1.275702	0.992959	0.016865	-0.107081	-0.047775
49002	1.672481	0.968066	9.584989	0.016177	-0.067991	-0.220682	-0.109744	0.488071	-1.275650	0.992558	0.017506	-0.108402	-0.052636
49003	1.733772	0.808950	9.568811	0.069171	-0.053324	-0.112570	-0.111622	0.485734	-1.277068	0.992289	0.019191	-0.109559	-0.054688
49004	1.605615	0.670673	9.556293	0.049240	-0.012026	-0.099957	-0.114040	0.483822	-1.277920	0.992112	0.020304	-0.109841	-0.056882
49005	1.624630	0.428239	9.440746	0.037545	0.053314	-0.121669	-0.113773	0.484667	-1.277896	0.992070	0.021499	-0.108801	-0.059141
49006	1.454295	0.371760	9.635754	-0.042186	0.068809	-0.200468	-0.113517	0.488867	-1.275580	0.991973	0.021117	-0.107327	-0.063438
49007	1.271382	0.421845	9.591245	-0.011381	0.062992	-0.242805	-0.112452	0.492820	-1.275737	0.991797	0.021597	-0.105927	-0.068201
49008	1.149839	0.443918	9.616236	0.003710	0.091194	-0.263770	-0.111103	0.492033	-1.273732	0.991600	0.022301	-0.104033	-0.073553
49009	1.064515	0.452152	10.277979	-0.178002	0.141461	-0.057141	-0.106673	0.496615	-1.273771	0.991891	0.019190	-0.100834	-0.074942
49010	1.594206	0.381649	10.256249	-0.120373	0.083800	0.066329	-0.104942	0.503079	-1.272627	0.992191	0.016749	-0.099039	-0.073937
49011	2.051906	0.409300	9.547888	-0.028614	0.036708	0.060926	-0.104004	0.505437	-1.277337	0.992376	0.016193	-0.098178	-0.072720
49012	2.178006	0.627636	9.415299	0.033633	0.064666	-0.041287	-0.103741	0.507395	-1.276321	0.992419	0.016989	-0.096954	-0.073587
49013	2.461373	0.754159	9.384523	0.002301	0.018605	-0.022297	-0.102129	0.508947	-1.277518	0.992431	0.017193	-0.096515	-0.073965
49014	2.982830	0.380056	9.441866	-0.002399	-0.004661	-0.052620	-0.102677	0.511815	-1.278237	0.992327	0.017186	-0.096611	-0.075225
49015	2.752672	0.278789	9.596858	-0.133650	-0.040543	-0.300752	-0.104308	0.516947	-1.277506	0.991822	0.015117	-0.097125	-0.081406
49016	2.445655	0.637391	9.808613	-0.058761	-0.070033	-0.449184	-0.110786	0.521395	-1.279196	0.990895	0.014638	-0.098306	-0.090822
49017	2.090717	0.893110	9.545428	0.042844	-0.094817	-0.348165	-0.112816	0.524858	-1.279605	0.990037	0.016079	-0.100204	-0.097606
49018	2.060559	0.812441	9.463263	0.013926	-0.135589	-0.147819	-0.117401	0.527195	-1.283978	0.989426	0.016314	-0.102894	-0.100906
49019	2.290907	0.566572	9.477001	0.050173	-0.101194	-0.015798	-0.121165	0.525043	-1.285368	0.989165	0.017221	-0.105058	-0.101092
49020	2.524079	0.517379	9.325644	0.045961	-0.082317	0.010787	-0.123585	0.523835	-1.285924	0.988964	0.017874	-0.106809	-0.101108
49021	2.533365	0.527250	9.258449	0.034486	-0.074296	-0.029866	-0.127088	0.523704	-1.282886	0.988724	0.018543	-0.108443	-0.101593
49022	2.483627	0.375851	9.436208	0.038659	-0.056023	-0.048289	-0.127217	0.521996	-1.282531	0.988455	0.019228	-0.109638	-0.102797
49023	2.454727	0.368045	9.445009	0.009117	-0.056234	-0.121755	-0.130318	0.522927	-1.282874	0.988065	0.019608	-0.110853	-0.105143
49024	2.335999	0.475127	9.363523	0.019053	-0.017176	-0.116146	-0.131930	0.521833	-1.283027	0.987734	0.020132	-0.111214	-0.107739
49025	2.372464	0.356839	9.418495	-0.012017	-0.006416	-0.130324	-0.131931	0.521823	-1.282618	0.987431	0.020197	-0.111407	-0.110278
49026	2.232434	0.245077	9.650960	-0.062381	0.013502	-0.162152	-0.131394	0.522719	-1.285051	0.987081	0.019282	-0.110964	-0.113956
49027	2.176282	0.146953	9.669235	-0.036494	0.040020	-0.183103	-0.129784	0.524970	-1.285815	0.986752	0.019048	-0.110158	-0.117567
49028	2.021496	-0.011240	9.540498	-0.034930	0.068887	-0.235915	-0.128311	0.527770	-1.285605	0.986293	0.018954	-0.108655	-0.122726
49029	1.766352	0.129781	9.454569	-0.039692	0.104826	-0.253329	-0.125622	0.529420	-1.285992	0.985896	0.018926	-0.106507	-0.127696
49030	1.754541	-0.016100	9.397532	-0.093135	0.115711	-0.136718	-0.123204	0.531363	-1.286503	0.985762	0.017594	-0.103963	-0.130980
49031	1.666906	0.030882	9.572630	-0.099132	0.111579	-0.115533	-0.117552	0.532750	-1.284615	0.985722	0.016077	-0.101547	-0.133350
49032	1.621842	0.403965	9.939161	-0.134720	0.021519	-0.080872	-0.114870	0.536537	-1.285342	0.985535	0.013568	-0.100762	-0.135588
49033	1.953316	0.293440	9.829801	0.018438	0.000273	0.112136	-0.113125	0.537969	-1.281496	0.985837	0.013599	-0.100902	-0.133266
49034	1.962173	0.026512	9.413211	-0.020400	-0.013569	0.082771	-0.112180	0.537421	-1.283298	0.985978	0.012916	-0.101162	-0.132089
49035	1.567833	0.342228	9.331322	-0.130433	0.027437	-0.103777	-0.109625	0.538756	-1.282193	0.985794	0.010500	-0.100300	-0.134316
49036	1.472574	0.741063	9.315761	-0.105782	0.072302	-0.076002	-0.107481	0.542754	-1.285363	0.985711	0.008697	-0.098596	-0.136300
49037	1.520728	0.567181	9.650762	-0.120740	0.101005	0.016952	-0.103986	0.544990	-1.287378	0.985981	0.006458	-0.096300	-0.136113
49038	1.739145	0.877086	10.165481	-0.219670	0.011792	-0.003452	-0.099157	0.551698	-1.287626	0.985970	0.002101	-0.095487	-0.136899
49039	1.845243	0.927581	10.312796	-0.131596	0.076293	0.079427	-0.095937	0.555596	-1.287538	0.986341	-0.000489	-0.093640	-0.135512
49040	1.821710	0.599384	9.996782	-0.040675	0.143371	0.058066	-0.090558	0.558331	-1.288467	0.986689	-0.001093	-0.090718	-0.134957
49041	1.711996	0.915363	9.485491	0.012193	0.107109	-0.040110	-0.086515	0.557674	-1.288672	0.986780	-0.000499	-0.088655	-0.135664
49042	1.602281	1.068743	9.480967	0.010082	0.094515	0.036736	-0.082338	0.557017	-1.289015	0.986980	-0.000183	-0.086834	-0.135388
49043	1.704963	1.041486	9.590246	-0.034837	0.058924	0.094692	-0.076949	0.556679	-1.292090	0.987342	-0.000819	-0.085600	-0.133519
49044	1.924342	0.992067	9.674386	0.018513	0.030575	0.181270	-0.075470	0.557496	-1.292081	0.987828	-0.000743	-0.085060	-0.130230
49045	2.065518	0.713015	9.637492	0.039952	0.034140	0.188414	-0.071690	0.554535	-1.290584	0.988372	-0.000087	-0.084543	-0.126382
49046	2.147580	0.714494	9.538892	0.048258	0.029813	0.078771	-0.070472	0.552553	-1.292027	0.988588	0.000756	-0.084093	-0.124989
49047	2.091607	0.834853	9.459231	0.054757	-0.006409	-0.036362	-0.070999	0.549069	-1.294317	0.988483	0.002015	-0.084456	-0.125560
49048	2.011195	0.736288	9.467136	0.049875	0.004533	-0.121157	-0.070870	0.550711	-1.291809	0.988157	0.003169	-0.084505	-0.128042
49049	1.792383	0.528393	9.471619	0.043098	0.002958	-0.204235	-0.069652	0.549010	-1.293107	0.987624	0.004523	-0.084664	-0.131950
49050	1.525962	0.788192	9.634810	-0.019482	0.037299	-0.248372	-0.070196	0.550749	-1.294135	0.987002	0.004614	-0.083872	-0.137006
49051	1.364742	0.617763	9.693740	0.056661	0.050092	-0.164907	-0.071144	0.552458	-1.293387	0.986620	0.006320	-0.083127	-0.140108
49052	1.320520	0.616940	9.499803	0.074406	0.053526	-0.154206	-0.071142	0.551613	-1.293687	0.986243	0.008151	-0.082279	-0.143136
49053	1.331783	0.320986	9.661264	0.026995	-0.006702	-0.107878	-0.070870	0.550932	-1.295213	0.985916	0.009016	-0.082552	-0.145167
49054	1.422145	0.458610	9.980767	0.000581	-0.046015	-0.036635	-0.071681	0.551789	-1.294630	0.985716	0.008912	-0.083474	-0.146001
49055	1.652882	0.647280	9.793839	0.079860	-0.080563	0.021688	-0.074367	0.549581	-1.294670	0.985628	0.010388	-0.085373	-0.145402
49056	1.886736	0.636908	9.336478	0.178065	-0.135378	0.042823	-0.079203	0.545465	-1.295975	0.985457	0.013388	-0.088588	-0.144389
49057	1.945546	0.400090	9.578396	0.152660	-0.157123	-0.021058	-0.084305	0.540368	-1.297581	0.985063	0.016142	-0.092213	-0.144522
49058	1.774692	0.346013	9.624114	0.087748	-0.207258	0.042110	-0.088875	0.537715	-1.301024	0.984747	0.017149	-0.096585	-0.143705
49059	1.985089	0.609590	9.609324	0.140551	-0.148837	-0.072338	-0.094521	0.534449	-1.301473	0.984189	0.019770	-0.099991	-0.144855
49060	1.926414	0.601220	9.395741	0.103427	-0.106996	-0.123445	-0.099090	0.531172	-1.302481	0.983549	0.021694	-0.102370	-0.147243
49061	1.778041	0.649523	9.532856	0.014239	-0.083980	-0.150072	-0.102322	0.530783	-1.300819	0.982919	0.022161	-0.104089	-0.150148
49062	1.879740	0.549417	9.637840	-0.030141	-0.021692	-0.095021	-0.105016	0.530955	-1.299417	0.982580	0.021652	-0.104406	-0.152210
49063	1.743565	0.585799	9.724865	-0.058801	-0.011183	-0.098553	-0.105154	0.531992	-1.301156	0.982278	0.020776	-0.104476	-0.154220
49064	1.885292	0.758299	9.646064	-0.015841	-0.030502	-0.093274	-0.105426	0.533316	-1.302883	0.981907	0.020514	-0.105011	-0.156236
49065	1.929623	0.705683	9.537084	-0.007381	-0.018439	-0.002999	-0.106912	0.534607	-1.302005	0.981862	0.020419	-0.105414	-0.156263
49066	2.007083	0.707086	9.515377	-0.041983	-0.022746	-0.056197	-0.109345	0.537463	-1.300247	0.981628	0.019589	-0.105730	-0.157617
49067	1.903192	0.710069	9.637347	0.022400	-0.048311	-0.079125	-0.109752	0.538304	-1.299396	0.981267	0.020138	-0.106779	-0.159087
49068	2.014704	0.464469	9.628179	-0.017753	-0.060624	-0.026299	-0.111909	0.538745	-1.297856	0.981032	0.019599	-0.107925	-0.159829
49069	1.976996	0.536618	9.655365	-0.024726	-0.101298	-0.109680	-0.114608	0.540654	-1.297899	0.980469	0.019097	-0.109844	-0.162016
49070	1.991335	0.658255	9.592297	-0.007894	-0.043912	-0.123412	-0.116091	0.541126	-1.298412	0.979939	0.019012	-0.110656	-0.164659
49071	2.076144	0.662224	9.611721	0.009862	-0.042313	-0.181714	-0.118648	0.540690	-1.301534	0.979240	0.019528	-0.111496	-0.168156
49072	1.932382	0.679022	9.474779	-0.026880	-0.009799	-0.215182	-0.122324	0.554120	-1.301601	0.978451	0.019384	-0.111537	-0.172676
49073	1.752675	0.843287	9.631723	-0.021619	0.002625	-0.140795	-0.122053	0.553569	-1.302577	0.977981	0.019343	-0.111385	-0.175421
49074	1.795035	0.780933	9.604606	0.043428	-0.008780	-0.016899	-0.122057	0.554675	-1.301314	0.977846	0.020138	-0.111726	-0.175867
49075	1.923398	0.778403	9.560417	0.027864	0.015639	-0.002673	-0.123399	0.552985	-1.300534	0.977867	0.020803	-0.111530	-0.175795
49076	1.879506	0.794602	9.578207	0.028352	0.013491	0.012353	-0.122859	0.552714	-1.301641	0.977890	0.021316	-0.111395	-0.175693
49077	1.955592	0.851808	9.474188	0.048988	0.013659	0.048649	-0.122316	0.551586	-1.302502	0.978078	0.022273	-0.111324	-0.174571
49078	1.974653	0.881294	9.556399	0.051188	0.018592	0.101725	-0.120835	0.550988	-1.296536	0.978411	0.023052	-0.111209	-0.172666
49079	2.109414	0.927436	9.543336	0.063360	-0.002049	0.113977	-0.121639	0.549455	-1.296986	0.978775	0.024092	-0.111524	-0.170240
49080	2.094109	0.737811	9.638183	0.120361	-0.040193	0.129834	-0.118631	0.534473	-1.296688	0.979031	0.025964	-0.112808	-0.167625
49081	2.008725	0.838190	9.329074	-0.079693	-0.067042	0.068055	-0.119709	0.535160	-1.300746	0.979154	0.024077	-0.113893	-0.166451
49082	2.617393	0.456035	10.089687	0.067602	-0.027239	-0.050715	-0.124285	0.534092	-1.299090	0.978848	0.025361	-0.114654	-0.167532
49083	2.447132	0.734476	9.355347	0.458000	0.035367	-0.436273	-0.126270	0.523029	-1.303655	0.977163	0.035465	-0.115295	-0.174931
49084	1.375789	1.278208	8.923564	-0.037978	-0.045325	-0.006691	-0.129884	0.515594	-1.303853	0.977014	0.034511	-0.116074	-0.175440
49085	2.304974	0.897034	9.879371	-0.085387	-0.062907	0.044113	-0.133255	0.516775	-1.302411	0.977087	0.032543	-0.117047	-0.174761
49086	2.151291	0.894209	9.547279	0.109908	-0.029650	-0.084095	-0.137279	0.510474	-1.296020	0.976601	0.034715	-0.117986	-0.176422
49087	1.890721	1.171072	9.368680	-0.011009	-0.043275	-0.006713	-0.138077	0.507076	-1.295575	0.976491	0.034384	-0.118794	-0.176551
49088	2.208236	0.958364	9.565393	0.030498	-0.026857	-0.008311	-0.141182	0.509722	-1.296408	0.976328	0.034834	-0.119451	-0.176924
49089	2.047055	1.127795	9.482135	0.022358	-0.034995	-0.041954	-0.143740	0.509497	-1.296385	0.976089	0.035263	-0.120188	-0.177655
49090	2.236417	1.109380	9.466418	0.030842	-0.044239	-0.024345	-0.145894	0.508957	-1.295423	0.975823	0.035694	-0.121175	-0.178362
49091	2.146431	1.000928	9.450031	-0.018039	-0.034411	-0.079224	-0.146694	0.506473	-1.297677	0.975478	0.035422	-0.121731	-0.179917
49092	1.922643	1.040565	9.442864	-0.039055	-0.012713	-0.029595	-0.148184	0.509158	-1.295662	0.975318	0.034615	-0.121848	-0.180859
49093	1.968513	0.958877	9.637475	-0.047313	-0.004891	0.011086	-0.149001	0.511979	-1.294060	0.975391	0.033651	-0.121764	-0.180703
49094	2.002774	0.930359	9.561707	-0.038968	0.015814	0.039531	-0.148325	0.511138	-1.295187	0.975547	0.032779	-0.121372	-0.180286
49095	2.121521	0.896075	9.341728	-0.072983	0.008710	0.099476	-0.149143	0.514246	-1.293712	0.975986	0.031138	-0.120978	-0.178457
49096	2.297700	0.969699	9.570461	-0.035662	0.004977	0.048246	-0.148471	0.514804	-1.293975	0.976139	0.030269	-0.120813	-0.177881
49097	2.237573	0.937042	9.511086	0.074005	0.034096	0.058517	-0.146313	0.513935	-1.295393	0.976396	0.031680	-0.120426	-0.176478
49098	2.119524	0.888765	9.430793	-0.036067	0.024979	0.101463	-0.145646	0.515512	-1.290574	0.976776	0.030741	-0.119906	-0.174888
49099	2.604613	0.426628	9.694715	0.075527	0.055118	0.072737	-0.143484	0.513032	-1.289862	0.977128	0.032190	-0.119126	-0.173187
49100	1.895712	0.923541	9.385145	0.095144	-0.003376	0.069915	-0.142401	0.511305	-1.289930	0.977224	0.033782	-0.119602	-0.172009
49101	2.060268	0.960532	9.539170	-0.042816	-0.040993	0.106332	-0.143609	0.510428	-1.293764	0.977534	0.032502	-0.120304	-0.169996
49102	2.042112	1.057334	9.773802	0.142056	-0.008856	0.164577	-0.144005	0.507767	-1.294938	0.977901	0.034765	-0.121102	-0.166837
49103	1.981183	1.022206	9.444799	0.139914	0.007645	0.215091	-0.141029	0.503440	-1.294976	0.978544	0.036961	-0.121529	-0.162222
49104	2.203841	1.050532	9.523639	0.109500	-0.022511	0.202373	-0.139401	0.499607	-1.296620	0.978990	0.038451	-0.122511	-0.158401
49105	2.227107	1.094649	9.495132	0.133105	-0.038940	0.191727	-0.141816	0.496863	-1.298318	0.979405	0.040417	-0.123806	-0.154287
49106	2.326623	1.198410	9.429998	0.135718	-0.035501	0.161674	-0.141525	0.489610	-1.298011	0.979633	0.042475	-0.125091	-0.151219
49107	2.354834	1.223186	9.310310	0.092836	-0.035577	0.150042	-0.141242	0.485054	-1.297753	0.979927	0.043768	-0.126171	-0.148014
49108	2.428935	1.175992	9.452565	0.068645	-0.045455	0.110101	-0.142582	0.483011	-1.300123	0.980013	0.044609	-0.127403	-0.146129
49109	2.484572	1.176999	9.425378	0.078179	-0.050297	0.021681	-0.143114	0.481047	-1.300589	0.979889	0.045893	-0.128625	-0.145486
49110	2.424366	1.146767	9.356353	0.053573	-0.025180	0.004099	-0.145800	0.478577	-1.301593	0.979718	0.046761	-0.129324	-0.145742
49111	2.327684	1.149879	9.459285	0.047409	-0.024273	-0.034796	-0.144855	0.477808	-1.299992	0.979522	0.047654	-0.129898	-0.146259
49112	2.200158	1.220392	9.430766	0.030137	-0.025527	-0.062239	-0.146333	0.476591	-1.301105	0.979174	0.048232	-0.130473	-0.147882
49113	2.146489	1.243698	9.467460	-0.009556	-0.010013	-0.056065	-0.147141	0.476575	-1.299596	0.979006	0.048105	-0.130566	-0.148951
49114	2.054037	1.266301	9.498155	-0.010485	-0.005625	-0.054253	-0.146069	0.478259	-1.299827	0.978773	0.047930	-0.130638	-0.150465
49115	2.005328	1.270267	9.448483	-0.012322	0.004993	-0.017048	-0.146609	0.478838	-1.299801	0.978765	0.047695	-0.130443	-0.150764
49116	2.101310	1.325422	9.491938	0.002631	0.002212	0.028929	-0.147144	0.477445	-1.300386	0.978799	0.047591	-0.130476	-0.150543
49117	2.058086	1.310075	9.522022	0.034343	0.017777	0.057428	-0.147142	0.476902	-1.301495	0.979005	0.048119	-0.130224	-0.149253
49118	2.171481	1.190733	9.372334	0.022888	0.015293	0.082114	-0.145388	0.476039	-1.302771	0.979216	0.048317	-0.130112	-0.147891
49119	2.315731	1.261333	9.448447	0.003250	0.001136	0.073084	-0.146600	0.476244	-1.304251	0.979451	0.048143	-0.130103	-0.146390
49120	2.342088	1.388044	9.385710	0.023250	-0.016211	0.062418	-0.146327	0.474945	-1.303614	0.979522	0.048309	-0.130588	-0.145432
49121	2.449187	1.351135	9.297796	0.001438	-0.002428	0.073026	-0.144170	0.473959	-1.299988	0.979744	0.048095	-0.130654	-0.143940
49122	2.402417	1.296899	9.494171	0.000361	0.003554	0.046547	-0.143904	0.474962	-1.300641	0.979839	0.047910	-0.130669	-0.143336
49123	2.265794	1.313822	9.316524	0.030791	-0.005226	0.051924	-0.144575	0.474085	-1.298888	0.979962	0.048322	-0.130855	-0.142183
49124	2.295475	1.304664	9.447499	0.010630	-0.001237	0.099617	-0.144305	0.473789	-1.298628	0.980185	0.048186	-0.131044	-0.140511
49125	2.296202	1.268262	9.447796	0.037116	0.001113	0.085571	-0.144572	0.472932	-1.298107	0.980409	0.048653	-0.131152	-0.138676
49126	2.249369	1.197017	9.516709	0.047303	-0.009108	0.106768	-0.144030	0.472131	-1.300868	0.980588	0.049194	-0.131605	-0.136775
49127	2.354825	1.230473	9.353587	0.057885	-0.017192	0.113801	-0.144830	0.469602	-1.301213	0.980812	0.049939	-0.132151	-0.134348
49128	2.510215	1.221158	9.382500	0.007981	-0.011827	0.095963	-0.145367	0.468704	-1.298644	0.980985	0.049728	-0.132540	-0.132771
49129	2.490976	1.220813	9.427650	0.000279	-0.004546	0.014653	-0.145773	0.469139	-1.298625	0.981029	0.049632	-0.132594	-0.132426
49130	2.433161	1.185765	9.317811	-0.005638	0.004593	0.002333	-0.146177	0.469154	-1.298893	0.981002	0.049438	-0.132535	-0.132760
49131	2.439305	1.142193	9.453138	-0.040862	0.010335	-0.026034	-0.145363	0.467298	-1.299235	0.981018	0.048673	-0.132152	-0.133307
49132	2.297487	1.197879	9.409849	-0.031607	0.003553	-0.036628	-0.146181	0.470598	-1.299937	0.980906	0.048068	-0.132005	-0.134490
49133	2.368095	1.179737	9.397709	-0.062520	0.006548	-0.024343	-0.145510	0.471733	-1.300590	0.980935	0.046860	-0.131636	-0.135063
49134	2.416526	1.192762	9.466502	-0.038923	0.010482	-0.031329	-0.144169	0.473698	-1.300952	0.980859	0.046116	-0.131338	-0.136156
49135	2.360220	1.203867	9.358768	-0.047519	0.024934	-0.043626	-0.144447	0.476254	-1.300729	0.980867	0.045301	-0.130633	-0.137050
49136	2.317007	1.198238	9.453777	-0.043168	0.003590	-0.041974	-0.145530	0.477931	-1.298479	0.980742	0.044481	-0.130448	-0.138381
49137	2.351462	1.172159	9.455031	-0.023977	0.011105	-0.051597	-0.144990	0.477616	-1.297677	0.980667	0.044111	-0.130070	-0.139383
49138	2.297755	1.183317	9.402745	-0.031176	0.015463	-0.050695	-0.144592	0.479776	-1.299385	0.980535	0.043583	-0.129676	-0.140839
49139	2.232838	1.053484	9.514877	-0.049296	0.019622	-0.045404	-0.143519	0.480984	-1.297449	0.980519	0.042720	-0.129060	-0.141777
49140	2.107416	1.029364	9.554542	-0.046208	0.020937	-0.025908	-0.142712	0.481558	-1.298531	0.980486	0.041855	-0.128535	-0.142739
49141	2.204193	1.035974	9.543018	-0.032987	0.000490	0.014649	-0.142447	0.482986	-1.299170	0.980578	0.041096	-0.128376	-0.142472
49142	2.396834	1.088016	9.476317	-0.021314	0.006721	-0.017144	-0.143528	0.484149	-1.299256	0.980511	0.040656	-0.128207	-0.143209
49143	2.234261	1.196723	9.335697	-0.053530	0.013681	-0.022471	-0.142456	0.485590	-1.295129	0.980545	0.039631	-0.127703	-0.143712
49144	2.344365	1.048223	9.494267	-0.060687	0.024299	-0.022447	-0.140984	0.488525	-1.294642	0.980538	0.038485	-0.127070	-0.144627
49145	2.276873	1.032434	9.511573	-0.024342	0.017837	-0.036505	-0.142463	0.487705	-1.294515	0.980517	0.038076	-0.126559	-0.145327
49146	2.193987	1.045488	9.441525	-0.039074	0.015622	-0.024169	-0.141663	0.490580	-1.296886	0.980463	0.037333	-0.126156	-0.146232
49147	2.291247	1.042407	9.521568	-0.035419	0.019261	-0.025925	-0.141394	0.490858	-1.296881	0.980482	0.036684	-0.125590	-0.146751
49148	2.151577	0.991315	9.483964	-0.024391	0.016005	-0.034719	-0.140324	0.492933	-1.295598	0.980386	0.036259	-0.125214	-0.147814
49149	2.220267	0.958580	9.539281	-0.020055	0.021264	0.005981	-0.140325	0.493507	-1.295852	0.980493	0.035835	-0.124671	-0.147668
49150	2.226789	0.992683	9.517557	0.007415	0.011308	-0.013448	-0.139252	0.494882	-1.295002	0.980425	0.035967	-0.124496	-0.148234
49151	2.190999	0.953183	9.446944	-0.018939	0.015264	-0.002886	-0.139789	0.494014	-1.293796	0.980490	0.035566	-0.124066	-0.148263
49152	2.170050	0.928539	9.564446	-0.007295	0.004695	-0.002914	-0.139518	0.493450	-1.294226	0.980452	0.035368	-0.123983	-0.148634
49153	2.147769	0.942694	9.505880	0.001499	0.000146	0.004163	-0.138306	0.493385	-1.292606	0.980486	0.035302	-0.123909	-0.148484
49154	2.138740	0.915831	9.546731	-0.011231	0.013200	0.011281	-0.138848	0.495024	-1.295411	0.980515	0.035018	-0.123658	-0.148571
49155	2.094593	0.941734	9.545180	0.021213	0.002888	0.007789	-0.138579	0.494693	-1.293651	0.980554	0.035334	-0.123582	-0.148300
49156	2.137485	0.974069	9.517365	0.015617	0.011515	0.016658	-0.138037	0.493722	-1.295190	0.980580	0.035562	-0.123446	-0.148188
49157	2.141663	1.005703	9.505218	0.029801	-0.004499	0.021902	-0.138033	0.492783	-1.297540	0.980636	0.035990	-0.123546	-0.147625
49158	2.185254	1.006493	9.499328	0.016744	-0.001487	0.039553	-0.137630	0.492695	-1.294137	0.980698	0.036147	-0.123685	-0.147058
49159	2.188723	0.958006	9.523873	0.018694	-0.004873	0.033349	-0.136015	0.493231	-1.294411	0.980795	0.036327	-0.123766	-0.146297
49160	2.210749	1.060362	9.470816	0.021913	-0.010506	0.046577	-0.136546	0.490558	-1.294901	0.980853	0.036543	-0.124102	-0.145573
49161	2.242712	1.041523	9.496012	0.038466	0.005899	0.036118	-0.138161	0.490629	-1.296380	0.980968	0.037140	-0.124033	-0.144701
49162	2.265410	1.102616	9.395140	0.015102	-0.008433	0.032412	-0.138700	0.490333	-1.295292	0.980991	0.037261	-0.124298	-0.144286
49163	2.285968	1.061731	9.506816	0.004265	-0.015632	0.032326	-0.139370	0.489686	-1.297352	0.981065	0.037138	-0.124556	-0.143589
49164	2.271035	1.073593	9.458121	0.031732	-0.006121	0.016563	-0.139369	0.489437	-1.298860	0.981035	0.037631	-0.124812	-0.143445
49165	2.290713	1.056955	9.444407	0.015541	-0.025726	0.012848	-0.140043	0.489449	-1.298716	0.981018	0.037751	-0.125292	-0.143111
49166	2.266335	1.066224	9.458033	0.008782	-0.021834	-0.003057	-0.140305	0.486877	-1.297705	0.980910	0.037798	-0.125775	-0.143417
49167	2.281185	1.047070	9.434560	0.007230	-0.003914	-0.009138	-0.139634	0.487694	-1.296867	0.980890	0.037875	-0.125789	-0.143517
49168	2.288695	1.042356	9.480565	0.002103	-0.010783	-0.020694	-0.138961	0.487968	-1.297139	0.980762	0.037865	-0.126024	-0.144187
49169	2.248181	1.002775	9.448325	-0.009998	-0.006006	-0.038371	-0.140307	0.487422	-1.296732	0.980666	0.037669	-0.126008	-0.144906
49170	2.316767	0.974893	9.501194	-0.017527	0.005144	-0.024194	-0.140583	0.489676	-1.295701	0.980582	0.037330	-0.125871	-0.145678
49171	2.189351	1.035694	9.446272	0.007160	-0.003155	-0.040056	-0.140310	0.488554	-1.296559	0.980474	0.037481	-0.125848	-0.146384
49172	2.284275	1.022856	9.492614	-0.036013	-0.014053	-0.009340	-0.141116	0.487863	-1.296572	0.980402	0.036688	-0.126043	-0.146902
49173	2.243320	1.002686	9.443362	0.004060	0.012386	-0.022295	-0.139505	0.489724	-1.298849	0.980386	0.036778	-0.125721	-0.147255
49174	2.197440	1.004288	9.506940	-0.032871	0.009445	0.012058	-0.140713	0.488317	-1.298199	0.980433	0.036062	-0.125479	-0.147326
