# Supplementary material for: Identification of Haptic Based Guiding Using Hard Reins
Source: PLoS One. 2015 Jul 22;10(7):e0132020. doi: 10.1371/journal.pone.0132020 (PMC4511788; doi:10.1371/journal.pone.0132020)
Supplement: S9 File — (ZIP) [file pone.0132020.s009.zip › Exp2_MotionData2/Subject10/path3/T9/fc9.txt]

// Start Time: 0
// Sample rate: 25.0Hz
// Scenario: 4.9
// Firmware Version: 2.6.1
Counter	Acc_X	Acc_Y	Acc_Z	Gyr_X	Gyr_Y	Gyr_Z	Mag_X	Mag_Y	Mag_Z	Quat_w	Quat_x	Quat_y	Quat_z
49846	9.421205	0.503121	2.683780	-0.554366	0.010186	-0.003676	-0.768902	0.073416	0.041124	0.321919	-0.558940	-0.261381	-0.718077
49847	9.392289	0.500841	2.676595	-0.543599	-0.004156	-0.017622	-0.769901	0.073986	0.041137	0.314112	-0.561306	-0.256094	-0.721585
49848	9.411748	0.490900	2.652514	-0.558105	-0.002314	-0.014261	-0.769768	0.075973	0.041725	0.306147	-0.564215	-0.250418	-0.724724
49849	9.411392	0.476643	2.691339	-0.547154	0.006642	-0.014191	-0.770320	0.072284	0.040555	0.298345	-0.566349	-0.244907	-0.728190
49850	9.411420	0.483893	2.691258	-0.548994	0.004881	-0.017739	-0.771322	0.073420	0.041426	0.290403	-0.568956	-0.239297	-0.731226
49851	9.421262	0.493378	2.671806	-0.549006	0.006750	-0.024824	-0.768042	0.071705	0.042233	0.282367	-0.570928	-0.233815	-0.734602
49852	9.421029	0.462050	2.686656	-0.543495	0.007478	-0.008845	-0.768894	0.071715	0.039971	0.274576	-0.573381	-0.228114	-0.737432
49853	9.421419	0.534464	2.671348	-0.545266	0.019251	-0.014236	-0.768612	0.071992	0.041673	0.266742	-0.575080	-0.222436	-0.740712
49854	9.401924	0.515343	2.686086	-0.547162	0.013979	-0.028387	-0.768894	0.071714	0.040255	0.258597	-0.577244	-0.216817	-0.743577
49855	9.411560	0.500750	2.681403	-0.532604	0.017514	-0.028238	-0.768888	0.070292	0.040523	0.250644	-0.578722	-0.211439	-0.746694
49856	9.411427	0.515404	2.705405	-0.543419	0.024645	-0.014254	-0.768880	0.068589	0.039796	0.242747	-0.580643	-0.205606	-0.749436
49857	9.402035	0.544345	2.685763	-0.548931	0.017512	-0.019580	-0.770877	0.069733	0.039115	0.234687	-0.582121	-0.199829	-0.752413
49858	9.413953	0.534693	2.700354	-0.542591	0.013862	-0.017713	-0.769309	0.069303	0.039098	0.226663	-0.584058	-0.194056	-0.754879
49859	9.377542	0.559333	2.738792	-0.530780	0.013769	-0.014042	-0.768449	0.067881	0.038934	0.218840	-0.585413	-0.188453	-0.757553
49860	9.399451	0.554195	2.712238	-0.535385	0.006651	-0.021124	-0.769303	0.067740	0.039081	0.210777	-0.587291	-0.182816	-0.759764
49861	9.392247	0.568757	2.714502	-0.541610	0.020967	-0.007130	-0.770870	0.068457	0.038250	0.202919	-0.588490	-0.176891	-0.762373
49862	9.358374	0.556916	2.719513	-0.553516	0.008470	-0.014279	-0.771008	0.067610	0.036682	0.194719	-0.590315	-0.170848	-0.764476
49863	9.416420	0.587970	2.719088	-0.552665	0.000365	-0.014203	-0.770576	0.066327	0.037800	0.186512	-0.591726	-0.164873	-0.766740
49864	9.397091	0.602654	2.728617	-0.534425	0.014724	-0.017619	-0.769866	0.066609	0.037797	0.178468	-0.593243	-0.159099	-0.768700
49865	9.382404	0.588366	2.748128	-0.532731	-0.002358	-0.022808	-0.770571	0.065333	0.037506	0.170323	-0.594476	-0.153498	-0.770732
49866	9.365733	0.607685	2.728602	-0.539987	0.000395	-0.024679	-0.769719	0.065471	0.038068	0.162029	-0.596084	-0.147738	-0.772401
49867	9.397202	0.621958	2.723568	-0.536356	-0.000535	-0.022853	-0.770140	0.064338	0.037492	0.153814	-0.597181	-0.142037	-0.774301
49868	9.377652	0.588336	2.738469	-0.564391	0.019425	-0.024197	-0.770142	0.064907	0.037072	0.145262	-0.598440	-0.135802	-0.776097
49869	9.396960	0.597912	2.743169	-0.538204	-0.006851	-0.021071	-0.770140	0.064051	0.038198	0.137010	-0.599524	-0.130028	-0.777748
49870	9.387279	0.581024	2.738537	-0.547236	-0.007855	-0.005251	-0.772702	0.064198	0.038503	0.128857	-0.601075	-0.123877	-0.778948
49871	9.373022	0.590630	2.714284	-0.556390	-0.014939	-0.014161	-0.771562	0.064056	0.037784	0.120449	-0.602229	-0.117722	-0.780355
49872	9.411348	0.588199	2.750508	-0.528079	0.010141	-0.012209	-0.770705	0.063200	0.038193	0.112438	-0.603305	-0.111883	-0.781577
49873	9.416925	0.602105	2.660932	-0.546395	-0.011311	-0.021130	-0.770709	0.064052	0.038486	0.104032	-0.604241	-0.105925	-0.782848
49874	9.378119	0.612199	2.689870	-0.556262	0.003952	-0.010732	-0.770995	0.064336	0.038491	0.095674	-0.605346	-0.099619	-0.783887
49875	9.423830	0.578089	2.692606	-0.561781	-0.007731	-0.010720	-0.770993	0.063766	0.039052	0.087234	-0.606152	-0.093254	-0.785031
49876	9.423827	0.626579	2.716231	-0.563445	0.024810	-0.021550	-0.772124	0.062496	0.037346	0.078638	-0.606785	-0.086904	-0.786178
49877	9.382553	0.617338	2.742972	-0.559820	0.026637	-0.026837	-0.772832	0.061788	0.037061	0.070017	-0.606886	-0.080679	-0.787577
49878	9.418810	0.670402	2.761663	-0.547095	0.030186	-0.026697	-0.770843	0.062350	0.037476	0.061537	-0.607264	-0.074621	-0.788591
49879	9.421332	0.728482	2.775511	-0.557028	0.046534	-0.035753	-0.771125	0.062218	0.034783	0.052824	-0.606901	-0.068503	-0.790056
49880	9.319908	0.685527	2.761627	-0.536141	0.046469	-0.040841	-0.770836	0.061221	0.035337	0.044270	-0.606855	-0.062750	-0.791094
49881	9.305535	0.753412	2.780221	-0.532625	0.027500	-0.037140	-0.771400	0.060232	0.033913	0.035796	-0.606639	-0.057035	-0.792120
49882	9.344209	0.757972	2.775285	-0.554527	0.014142	-0.042614	-0.771814	0.057682	0.032187	0.026945	-0.606985	-0.051020	-0.792616
49883	9.358606	0.745827	2.780235	-0.543546	0.019368	-0.028362	-0.771672	0.057681	0.032328	0.018458	-0.606788	-0.045019	-0.793373
49884	9.373190	0.762623	2.775195	-0.554446	0.013920	-0.017835	-0.774371	0.056695	0.031488	0.010002	-0.607025	-0.038691	-0.793677
49885	9.353995	0.743257	2.751271	-0.547190	0.013932	-0.023063	-0.772524	0.057689	0.030491	0.001546	-0.606796	-0.032558	-0.794189
49886	9.363501	0.723923	2.761140	-0.554446	0.006614	-0.007181	-0.772526	0.057682	0.032618	-0.006741	-0.607020	-0.026091	-0.794230
49887	9.382508	0.743441	2.809228	-0.552617	0.004708	0.003472	-0.771103	0.057966	0.031759	-0.014847	-0.606828	-0.019543	-0.794454
49888	9.377908	0.714194	2.766062	-0.550732	0.010040	0.010536	-0.771381	0.056547	0.031179	-0.022804	-0.606875	-0.012910	-0.794366
49889	9.324566	0.700181	2.790456	-0.565332	0.001124	0.006868	-0.773240	0.058539	0.031640	-0.031007	-0.606611	-0.006110	-0.794371
49890	9.382483	0.678003	2.780960	-0.561676	-0.002603	0.019328	-0.771250	0.059105	0.031063	-0.038945	-0.606719	0.000812	-0.793961
49891	9.387600	0.704405	2.756493	-0.547196	-0.004359	0.007128	-0.771240	0.056543	0.032454	-0.046917	-0.606432	0.007332	-0.793716
49892	9.344307	0.685161	2.727767	-0.549015	-0.004323	0.003558	-0.772526	0.057826	0.032053	-0.054942	-0.606447	0.013868	-0.793102
49893	9.387655	0.714057	2.753968	-0.536303	-0.004395	0.005488	-0.771541	0.060237	0.032638	-0.062800	-0.606053	0.020193	-0.792684
49894	9.401857	0.680252	2.773659	-0.539016	-0.000746	0.001893	-0.771821	0.058811	0.034468	-0.070713	-0.605897	0.026542	-0.791950
49895	9.343905	0.649122	2.762001	-0.545444	-0.009669	-0.005220	-0.770399	0.059094	0.033751	-0.078835	-0.605461	0.032885	-0.791278
49896	9.392148	0.660963	2.771471	-0.541683	0.011026	-0.003523	-0.771538	0.059525	0.033197	-0.086855	-0.604990	0.039188	-0.790511
49897	9.372737	0.649046	2.778879	-0.545338	0.002859	0.004441	-0.771824	0.059953	0.032637	-0.094816	-0.604228	0.045621	-0.789834
49898	9.353476	0.646705	2.771682	-0.549916	0.002983	-0.007118	-0.772107	0.059383	0.033342	-0.102963	-0.603744	0.052018	-0.788787
49899	9.353700	0.661069	2.749772	-0.540028	-0.013264	-0.008669	-0.771539	0.059379	0.034189	-0.111031	-0.603138	0.058231	-0.787722
49900	9.385180	0.648665	2.730536	-0.549119	-0.013185	-0.012308	-0.770693	0.061080	0.034767	-0.119205	-0.602786	0.064575	-0.786301
49901	9.373086	0.626944	2.723545	-0.556396	-0.018606	-0.007057	-0.771540	0.059662	0.034759	-0.127414	-0.602101	0.071065	-0.784978
49902	9.382739	0.636581	2.728257	-0.554579	-0.011293	-0.019463	-0.772109	0.059087	0.037026	-0.135742	-0.601583	0.077393	-0.783379
49903	9.397444	0.670249	2.715779	-0.547342	-0.022249	-0.006918	-0.771399	0.059370	0.036882	-0.143808	-0.600851	0.083737	-0.781848
49904	9.387837	0.658150	2.703844	-0.569142	-0.023964	-0.005396	-0.770830	0.059223	0.038010	-0.152034	-0.600332	0.090480	-0.779936
49905	9.373401	0.684872	2.710815	-0.563749	-0.025680	-0.017707	-0.771394	0.058086	0.038570	-0.160429	-0.599497	0.096939	-0.778119
49906	9.392999	0.716032	2.688692	-0.540086	-0.016762	-0.019246	-0.771969	0.059511	0.037597	-0.168498	-0.598846	0.103021	-0.776130
49907	9.397820	0.660246	2.662726	-0.540027	-0.014141	-0.010419	-0.769414	0.060637	0.038865	-0.176487	-0.597770	0.109136	-0.774347
49908	9.431665	0.669686	2.660158	-0.543688	-0.016798	-0.013092	-0.771118	0.059641	0.040570	-0.184462	-0.596967	0.115328	-0.772207
49909	9.417144	0.708599	2.683909	-0.554577	-0.017720	-0.005251	-0.772544	0.060067	0.041720	-0.192503	-0.595759	0.121715	-0.770194
49910	9.407192	0.660414	2.698960	-0.559956	-0.004135	-0.010714	-0.771260	0.059644	0.039862	-0.200622	-0.594564	0.128114	-0.768005
49911	9.412430	0.698840	2.664692	-0.554550	-0.013199	-0.007049	-0.772248	0.057656	0.040132	-0.208661	-0.593163	0.134434	-0.765863
49912	9.412505	0.708477	2.659751	-0.557217	0.003145	-0.019564	-0.771537	0.057652	0.040836	-0.216855	-0.591757	0.140628	-0.763558
49913	9.402617	0.686908	2.679338	-0.558096	0.003066	-0.010733	-0.770690	0.059212	0.041129	-0.224994	-0.589974	0.146855	-0.761408
49914	9.424499	0.693915	2.662314	-0.542683	0.003993	-0.021168	-0.770253	0.056939	0.040818	-0.232991	-0.588495	0.152776	-0.758979
49915	9.402831	0.713402	2.664542	-0.543592	-0.000590	-0.012306	-0.772677	0.058081	0.040991	-0.240926	-0.586713	0.158745	-0.756652
49916	9.383607	0.715879	2.654874	-0.581746	-0.000393	-0.014526	-0.771390	0.056801	0.040258	-0.249211	-0.584961	0.165322	-0.753911
49917	9.412952	0.746902	2.620657	-0.547254	-0.000488	-0.021187	-0.771398	0.058937	0.038863	-0.257274	-0.583067	0.171204	-0.751354
49918	9.405504	0.771360	2.659059	-0.559931	0.008597	-0.023161	-0.771101	0.055807	0.040104	-0.265404	-0.581182	0.177268	-0.748575
49919	9.393138	0.732889	2.678837	-0.549006	-0.000678	0.000016	-0.771387	0.056091	0.040393	-0.273116	-0.579082	0.183382	-0.745951
49920	9.422269	0.747116	2.664140	-0.541778	0.003057	-0.017607	-0.770677	0.056086	0.041238	-0.280870	-0.577233	0.189231	-0.743038
49921	9.405486	0.766527	2.659113	-0.550054	-0.011288	-0.021155	-0.771661	0.053534	0.040226	-0.288815	-0.575242	0.195130	-0.740004
49922	9.398223	0.727714	2.645038	-0.549093	-0.000452	-0.026514	-0.771214	0.053789	0.040190	-0.296712	-0.573311	0.200966	-0.736810
49923	9.431992	0.761459	2.663949	-0.559961	-0.000508	-0.014245	-0.770075	0.053501	0.040604	-0.304650	-0.570951	0.206981	-0.733732
49924	9.383533	0.771614	2.692899	-0.542680	0.002991	-0.012305	-0.771782	0.053506	0.040192	-0.312208	-0.568824	0.212821	-0.730529
49925	9.388342	0.757052	2.688222	-0.553642	-0.009602	-0.008818	-0.771492	0.052371	0.039611	-0.319893	-0.566490	0.218811	-0.727241
49926	9.398108	0.756899	2.673712	-0.539058	-0.000644	-0.010469	-0.770643	0.053219	0.040322	-0.327300	-0.564310	0.224598	-0.723868
49927	9.388329	0.757149	2.688239	-0.529137	-0.007804	-0.019168	-0.770100	0.054377	0.041924	-0.334801	-0.562038	0.230054	-0.720484
49928	9.376570	0.764247	2.651927	-0.549099	-0.004088	-0.021194	-0.771662	0.053817	0.040654	-0.342387	-0.559769	0.235840	-0.716805
49929	9.412764	0.776148	2.658996	-0.554527	-0.010541	-0.001747	-0.771514	0.052684	0.039365	-0.349842	-0.557166	0.241822	-0.713232
49930	9.403166	0.771315	2.649396	-0.542697	-0.000575	-0.014057	-0.770661	0.052677	0.041060	-0.357196	-0.554737	0.247523	-0.709514
49931	9.379039	0.773884	2.649400	-0.549062	-0.004192	-0.009690	-0.771084	0.051827	0.040487	-0.364660	-0.552002	0.253239	-0.705823
49932	9.402940	0.781195	2.683118	-0.541771	0.004849	-0.016733	-0.772651	0.052402	0.039513	-0.371991	-0.549398	0.258807	-0.702000
49933	9.398185	0.737443	2.654596	-0.552763	-0.011335	-0.016758	-0.770928	0.053217	0.041175	-0.379480	-0.546654	0.264494	-0.698003
49934	9.378819	0.752157	2.668957	-0.523624	-0.004357	-0.006732	-0.770641	0.052648	0.041025	-0.386343	-0.544148	0.269932	-0.694103
49935	9.415193	0.722698	2.632989	-0.554566	-0.011348	-0.014122	-0.771209	0.052220	0.042159	-0.393733	-0.541262	0.275615	-0.689961
49936	9.444172	0.770989	2.654160	-0.538129	0.003879	-0.012243	-0.771207	0.051363	0.043568	-0.400793	-0.538446	0.281073	-0.685886
49937	9.393639	0.742093	2.620718	-0.541778	0.001220	-0.015821	-0.770920	0.051079	0.043137	-0.408052	-0.535385	0.286403	-0.681784
49938	9.422596	0.773518	2.634846	-0.538198	-0.009636	-0.010405	-0.771221	0.050259	0.042173	-0.414927	-0.532627	0.291936	-0.677435
49939	9.451605	0.785420	2.634675	-0.576284	0.001362	-0.010910	-0.772080	0.051399	0.041767	-0.422400	-0.529139	0.297721	-0.673017
49940	9.393476	0.732615	2.635342	-0.543625	-0.002327	-0.019371	-0.770511	0.050540	0.042596	-0.429400	-0.526173	0.303109	-0.668493
49941	9.413233	0.766069	2.593860	-0.554450	0.010352	-0.020450	-0.771648	0.050259	0.042602	-0.436728	-0.522693	0.308355	-0.664062
49942	9.422887	0.780555	2.600935	-0.559904	0.004885	-0.010745	-0.771219	0.049833	0.042027	-0.443730	-0.519318	0.313924	-0.659443
49943	9.389209	0.790375	2.591205	-0.556256	0.014904	-0.024924	-0.771504	0.049545	0.043586	-0.451065	-0.515681	0.319039	-0.654850
49944	9.406027	0.809725	2.610299	-0.552632	0.013980	-0.023986	-0.772073	0.049691	0.042741	-0.458119	-0.512216	0.324223	-0.650108
49945	9.425205	0.804861	2.624827	-0.554485	0.003090	-0.014207	-0.771360	0.049982	0.040186	-0.465117	-0.508572	0.329461	-0.645350
49946	9.396223	0.800210	2.624917	-0.548910	0.017379	-0.003620	-0.770932	0.049264	0.042160	-0.471793	-0.504850	0.334703	-0.640712
49947	9.427591	0.792746	2.622542	-0.536269	0.008368	-0.009604	-0.773483	0.047000	0.041164	-0.478479	-0.501176	0.339637	-0.636025
49948	9.424810	0.819728	2.682659	-0.545276	0.024652	-0.012463	-0.771922	0.047989	0.041587	-0.485178	-0.497348	0.344602	-0.631266
49949	9.393531	0.766511	2.644629	-0.539977	0.001261	-0.019346	-0.771074	0.049412	0.040461	-0.491872	-0.493694	0.349486	-0.626249
49950	9.359676	0.800631	2.670858	-0.538122	0.006589	-0.014043	-0.771189	0.047964	0.040412	-0.498294	-0.490066	0.354449	-0.621212
49951	9.393338	0.742337	2.659381	-0.556335	0.000419	-0.019526	-0.770759	0.047398	0.039552	-0.505035	-0.486161	0.359470	-0.615929
49952	9.400894	0.805069	2.649005	-0.523611	0.006590	-0.020941	-0.771752	0.046835	0.038703	-0.511296	-0.482625	0.364113	-0.610796
49953	9.357507	0.800448	2.639448	-0.556292	0.006701	-0.016909	-0.771181	0.046406	0.039120	-0.517938	-0.478523	0.369017	-0.605460
49954	9.393745	0.838980	2.653469	-0.545331	0.011955	-0.005302	-0.773456	0.045696	0.040548	-0.524144	-0.474483	0.373940	-0.600256
49955	9.432125	0.829319	2.677709	-0.545387	0.007551	-0.014126	-0.772913	0.047144	0.040310	-0.530540	-0.470368	0.378652	-0.594898
49956	9.373903	0.762043	2.683371	-0.549032	0.007623	-0.021267	-0.771623	0.044867	0.040276	-0.536827	-0.466356	0.383437	-0.589326
49957	9.374051	0.795864	2.680577	-0.534533	0.000307	-0.016625	-0.771624	0.045153	0.039853	-0.542980	-0.462367	0.387995	-0.583824
49958	9.402959	0.786029	2.683064	-0.546255	0.011122	-0.010631	-0.772192	0.044869	0.040280	-0.549027	-0.458160	0.392724	-0.578296
49959	9.393565	0.810121	2.661059	-0.558079	0.007559	-0.008976	-0.771052	0.044581	0.040410	-0.555243	-0.453677	0.397466	-0.572628
49960	9.388867	0.848836	2.663049	-0.532696	-0.000687	-0.006856	-0.770913	0.045436	0.039709	-0.560913	-0.449626	0.402123	-0.567018
49961	9.388811	0.848882	2.670299	-0.547320	-0.011365	-0.014038	-0.772195	0.045437	0.040428	-0.566816	-0.445431	0.406822	-0.561076
49962	9.403572	0.877656	2.648209	-0.538169	-0.002435	-0.009555	-0.772187	0.043588	0.040834	-0.572433	-0.441266	0.411451	-0.555260
49963	9.405837	0.848669	2.653363	-0.541799	-0.000584	-0.013151	-0.771479	0.044440	0.040554	-0.578242	-0.436920	0.415888	-0.549339
49964	9.388803	0.827070	2.660876	-0.561733	0.010376	-0.019651	-0.771474	0.043302	0.040967	-0.584159	-0.432328	0.420452	-0.543204
49965	9.360392	0.858321	2.604984	-0.541807	0.003121	-0.024680	-0.773746	0.042315	0.040407	-0.589995	-0.427954	0.424659	-0.537054
49966	9.413171	0.867943	2.650721	-0.556451	-0.011188	-0.028292	-0.773183	0.044023	0.039003	-0.595647	-0.423628	0.429251	-0.530554
49967	9.367139	0.853740	2.667839	-0.547370	-0.014007	-0.022863	-0.771587	0.041431	0.040346	-0.601233	-0.419270	0.433642	-0.524105
49968	9.427664	0.891999	2.662498	-0.552788	-0.010416	-0.017623	-0.771157	0.040432	0.041467	-0.606613	-0.414793	0.438178	-0.517655
49969	9.377222	0.896969	2.633511	-0.561885	-0.003909	-0.035470	-0.772582	0.040717	0.042332	-0.612401	-0.410182	0.442396	-0.510883
49970	9.355183	0.868272	2.660443	-0.552802	-0.000289	-0.042473	-0.773721	0.041005	0.041776	-0.617988	-0.405722	0.446505	-0.504097
49971	9.415951	0.920879	2.630776	-0.547315	0.006903	-0.042432	-0.773997	0.039303	0.041194	-0.623683	-0.401157	0.450283	-0.497331
49972	9.393822	0.921433	2.681565	-0.547313	0.010568	-0.047780	-0.772444	0.037051	0.041618	-0.629236	-0.396610	0.454059	-0.490503
49973	9.345643	0.926510	2.671907	-0.560074	-0.003905	-0.035464	-0.772726	0.036770	0.040766	-0.634723	-0.391844	0.458050	-0.483503
49974	9.389386	0.955086	2.647364	-0.543695	0.005099	-0.042391	-0.771160	0.036191	0.042733	-0.640003	-0.387258	0.461801	-0.476621
49975	9.374942	0.964845	2.647274	-0.549219	-0.002921	-0.049485	-0.772722	0.035485	0.042738	-0.645402	-0.382670	0.465461	-0.469431
49976	9.360516	0.974588	2.644768	-0.547334	-0.000373	-0.033557	-0.773282	0.033643	0.041446	-0.650436	-0.377917	0.469281	-0.462480
49977	9.384689	0.979254	2.642267	-0.552786	0.001490	-0.037165	-0.773562	0.032507	0.041578	-0.655640	-0.373050	0.472906	-0.455335
49978	9.384613	0.998711	2.661383	-0.569045	0.010466	-0.025024	-0.773132	0.031653	0.041708	-0.660711	-0.367746	0.476738	-0.448268
49979	9.360533	1.013364	2.661251	-0.545409	0.014871	-0.026546	-0.773421	0.032791	0.041438	-0.665740	-0.362681	0.480093	-0.441320
49980	9.355724	1.018229	2.661203	-0.545418	0.006649	-0.014111	-0.774271	0.031941	0.041436	-0.670359	-0.357533	0.483737	-0.434497
49981	9.367548	1.023200	2.694964	-0.538092	0.017427	-0.014091	-0.772702	0.031516	0.039718	-0.675107	-0.352357	0.486979	-0.427699
49982	9.359981	0.987145	2.719542	-0.532739	0.000263	-0.012161	-0.773840	0.031376	0.040009	-0.679417	-0.347335	0.490513	-0.420890
49983	9.389103	0.989257	2.700147	-0.556314	0.004853	-0.008919	-0.772992	0.032508	0.040865	-0.683981	-0.341904	0.494008	-0.413796
49984	9.389124	0.945602	2.676469	-0.538157	-0.004342	0.001961	-0.771852	0.032367	0.039720	-0.688022	-0.336631	0.497645	-0.407007
49985	9.394623	1.012908	2.622546	-0.538098	0.004657	0.003688	-0.772138	0.032365	0.040431	-0.692209	-0.331265	0.500974	-0.400169
49986	9.322265	0.967261	2.594153	-0.543559	-0.002582	0.008957	-0.772427	0.033504	0.040020	-0.696104	-0.325760	0.504573	-0.393351
49987	9.365372	0.976959	2.642318	-0.545447	-0.015232	0.014329	-0.773569	0.034359	0.040180	-0.699907	-0.320285	0.508203	-0.386365
49988	9.398834	0.960042	2.676295	-0.539891	0.002764	0.014286	-0.771861	0.034068	0.041014	-0.703646	-0.314668	0.511626	-0.379611
49989	9.398710	0.889749	2.660145	-0.570795	-0.008016	0.024608	-0.773126	0.035468	0.040437	-0.707452	-0.308613	0.515303	-0.372468
49990	9.386705	0.930988	2.671784	-0.556248	-0.004482	0.024759	-0.772133	0.036035	0.040294	-0.710989	-0.302643	0.518907	-0.365564
49991	9.365107	0.918904	2.650199	-0.530786	-0.001002	0.025030	-0.772564	0.037030	0.040166	-0.714466	-0.297043	0.522081	-0.358798
49992	9.386688	0.916456	2.667113	-0.547250	-0.017107	0.021401	-0.773420	0.037457	0.040744	-0.717692	-0.291261	0.525670	-0.351789
49993	9.394202	0.889521	2.619072	-0.553559	-0.008017	0.015964	-0.772716	0.039161	0.040473	-0.721144	-0.285430	0.528942	-0.344530
49994	9.403867	0.872481	2.609583	-0.568964	-0.008031	0.025516	-0.772858	0.039160	0.040616	-0.724408	-0.279161	0.532459	-0.337327
49995	9.399401	0.891699	2.570728	-0.561642	-0.002682	0.029985	-0.772608	0.041735	0.042945	-0.727704	-0.272975	0.535673	-0.330131
49996	9.394632	0.857742	2.546947	-0.545381	-0.007989	0.010742	-0.772608	0.041732	0.043796	-0.730775	-0.267144	0.538833	-0.322894
49997	9.433269	0.852634	2.542120	-0.550851	-0.015231	0.017807	-0.772895	0.042301	0.043804	-0.733797	-0.261281	0.541978	-0.315490
49998	9.433045	0.818874	2.554579	-0.547193	-0.010729	0.016048	-0.773327	0.043152	0.044667	-0.736661	-0.255325	0.545103	-0.308225
49999	9.423016	0.814391	2.600558	-0.563476	-0.000776	0.019330	-0.770914	0.044566	0.044947	-0.739735	-0.249122	0.548003	-0.300706
50000	9.403711	0.746628	2.567508	-0.541643	0.002736	0.017783	-0.773051	0.045283	0.044404	-0.742550	-0.243089	0.550788	-0.293530
50001	9.461877	0.809101	2.566733	-0.541637	0.007275	0.015121	-0.771063	0.046129	0.045106	-0.745469	-0.237164	0.553301	-0.286159
50002	9.416115	0.785069	2.542897	-0.545246	0.006329	0.021266	-0.772486	0.046135	0.044267	-0.748169	-0.230966	0.555953	-0.278953
50003	9.408416	0.753970	2.586752	-0.541588	0.013564	0.015949	-0.771629	0.045709	0.043546	-0.750995	-0.224957	0.558262	-0.271558
50004	9.408482	0.751492	2.577113	-0.557905	0.026385	0.001525	-0.772066	0.047695	0.044705	-0.753926	-0.218628	0.560473	-0.263946
50005	9.432469	0.722368	2.582239	-0.527090	0.011775	0.007284	-0.772071	0.048978	0.043585	-0.756556	-0.212904	0.562578	-0.256517
50006	9.432241	0.761343	2.630136	-0.554375	0.006467	0.010539	-0.772921	0.048558	0.042169	-0.759042	-0.206581	0.564987	-0.248936
50007	9.412926	0.729954	2.616013	-0.552508	0.019166	-0.000140	-0.771925	0.048555	0.042444	-0.761739	-0.200483	0.566958	-0.241079
50008	9.390989	0.708446	2.633198	-0.545256	0.013673	0.005278	-0.772640	0.049268	0.042032	-0.764132	-0.194275	0.569067	-0.233500
50009	9.417407	0.698687	2.645355	-0.554329	0.015520	0.005164	-0.771646	0.049980	0.041039	-0.766604	-0.188069	0.570997	-0.225633
50010	9.398172	0.718144	2.645163	-0.537993	0.013639	0.005365	-0.771506	0.050405	0.041326	-0.768808	-0.181928	0.572952	-0.218088
50011	9.412560	0.713280	2.654864	-0.565239	0.015588	0.003267	-0.772499	0.050129	0.039346	-0.771162	-0.175542	0.574794	-0.210013
50012	9.417586	0.751792	2.649577	-0.552607	0.012054	-0.012471	-0.773194	0.051096	0.039894	-0.773309	-0.169346	0.576647	-0.201973
50013	9.388286	0.752249	2.693109	-0.552540	0.021010	-0.007225	-0.771487	0.051234	0.039882	-0.775555	-0.163224	0.578183	-0.193849
50014	9.359632	0.754604	2.654456	-0.559899	0.004825	-0.007215	-0.770918	0.051235	0.039027	-0.777449	-0.156841	0.580064	-0.185739
50015	9.412430	0.764211	2.697776	-0.531686	0.015507	-0.006941	-0.771204	0.051949	0.038186	-0.779397	-0.151037	0.581478	-0.177795
50016	9.398016	0.732731	2.673981	-0.568994	0.003070	-0.007307	-0.773197	0.052095	0.038487	-0.781128	-0.144481	0.583287	-0.169533
50017	9.424495	0.752102	2.690664	-0.530709	0.024515	-0.005224	-0.771651	0.051837	0.038081	-0.783008	-0.138620	0.584437	-0.161609
50018	9.369545	0.766542	2.625329	-0.563460	0.017509	-0.010878	-0.771939	0.052979	0.036393	-0.784729	-0.132108	0.585857	-0.153360
50019	9.412671	0.751980	2.659266	-0.568055	0.007591	-0.007327	-0.772361	0.051701	0.036667	-0.786345	-0.125718	0.587253	-0.144880
50020	9.395814	0.747207	2.652092	-0.541573	0.029070	-0.005384	-0.773209	0.050280	0.037225	-0.787955	-0.119424	0.588306	-0.136972
50021	9.392971	0.708781	2.688773	-0.543400	0.024522	-0.000077	-0.772926	0.050851	0.036378	-0.789517	-0.113268	0.589251	-0.128904
50022	9.388029	0.737997	2.717452	-0.526961	0.043412	-0.005307	-0.773207	0.049999	0.036372	-0.791099	-0.107140	0.589916	-0.121172
50023	9.397610	0.728299	2.722381	-0.539770	0.026323	-0.001813	-0.773639	0.051569	0.034548	-0.792517	-0.101039	0.590693	-0.113094
50024	9.353940	0.723907	2.749070	-0.549778	0.026405	-0.006364	-0.772930	0.052425	0.032850	-0.793784	-0.094579	0.591553	-0.105013
50025	9.363707	0.733453	2.739284	-0.545230	0.031863	-0.014303	-0.772787	0.052571	0.031715	-0.795137	-0.088513	0.592099	-0.096655
50026	9.378056	0.743166	2.760906	-0.552578	0.015617	-0.007209	-0.773354	0.052005	0.031430	-0.796112	-0.082018	0.593000	-0.088489
50027	9.349401	0.764917	2.731703	-0.527236	0.013918	-0.031673	-0.773342	0.049307	0.030834	-0.797082	-0.076470	0.593641	-0.080011
50028	9.373527	0.781744	2.741149	-0.546360	0.006804	-0.031847	-0.773767	0.048736	0.032108	-0.797815	-0.070361	0.594499	-0.071496
50029	9.416839	0.800973	2.767458	-0.559870	0.026688	-0.031232	-0.773055	0.049026	0.029695	-0.798811	-0.064264	0.594851	-0.062631
50030	9.349299	0.738332	2.731999	-0.545485	0.003248	-0.038017	-0.773336	0.047885	0.031245	-0.799330	-0.058226	0.595621	-0.054010
50031	9.363845	0.774554	2.741242	-0.541763	0.017625	-0.035401	-0.773047	0.047034	0.030666	-0.800023	-0.052475	0.595954	-0.045262
50032	9.373435	0.738180	2.731969	-0.541883	-0.002180	-0.037052	-0.774462	0.045333	0.030376	-0.800297	-0.046472	0.596673	-0.036686
50033	9.387967	0.835021	2.771950	-0.541833	0.007703	-0.033560	-0.772896	0.045190	0.029653	-0.800697	-0.040705	0.597031	-0.027941
50034	9.334945	0.820749	2.755265	-0.532730	0.003952	-0.022827	-0.772616	0.046183	0.029803	-0.800857	-0.034662	0.597527	-0.019700
50035	9.361251	0.806232	2.779557	-0.549051	0.014023	-0.031924	-0.774742	0.044487	0.028809	-0.801164	-0.028758	0.597655	-0.010889
50036	9.392681	0.844780	2.791167	-0.556170	0.033788	-0.021502	-0.774880	0.043634	0.028801	-0.801522	-0.022307	0.597545	-0.002406
50037	9.354095	0.813483	2.772236	-0.542623	0.015634	-0.014166	-0.774593	0.043355	0.027236	-0.801667	-0.016295	0.597519	0.006047
50038	9.334735	0.874254	2.807832	-0.538085	0.019247	-0.017671	-0.774020	0.042356	0.028213	-0.801671	-0.010083	0.597511	0.014258
50039	9.359170	0.893254	2.778589	-0.552661	0.010279	-0.014239	-0.774306	0.042354	0.028783	-0.801584	-0.003917	0.597433	0.022837
50040	9.373558	0.883541	2.785928	-0.552573	0.024696	-0.014326	-0.774738	0.043923	0.027527	-0.801483	0.002567	0.597199	0.031165
50041	9.354082	0.859555	2.795887	-0.560776	0.013823	-0.003747	-0.774730	0.042364	0.026234	-0.801268	0.008979	0.596922	0.039671
50042	9.339470	0.845207	2.805733	-0.543492	0.019168	-0.006236	-0.773878	0.042934	0.025098	-0.800932	0.015416	0.596649	0.047751
50043	9.319833	0.852869	2.851589	-0.547074	0.025432	-0.000130	-0.773737	0.043072	0.026091	-0.800691	0.021629	0.596059	0.056035
50044	9.315059	0.906192	2.870333	-0.548055	0.014609	0.001700	-0.774877	0.043646	0.025397	-0.800138	0.028238	0.595720	0.064027
50045	9.329926	0.898514	2.817234	-0.532627	0.013686	-0.003417	-0.774875	0.043079	0.024824	-0.799594	0.034176	0.595207	0.072181
50046	9.320008	0.898789	2.851076	-0.567218	-0.002449	0.005120	-0.774874	0.043082	0.023973	-0.798661	0.041150	0.594976	0.080319
50047	9.300738	0.879484	2.836818	-0.536364	-0.002503	-0.005140	-0.774729	0.042514	0.023682	-0.797751	0.047131	0.594589	0.088524
50048	9.365664	0.825933	2.842162	-0.542681	-0.004398	0.008958	-0.773735	0.042792	0.025096	-0.796653	0.053755	0.594292	0.096288
50049	9.358693	0.862125	2.824851	-0.545277	0.011745	0.018563	-0.774878	0.044221	0.023418	-0.795784	0.060112	0.593509	0.104223
50050	9.334410	0.828456	2.827676	-0.527072	0.017060	0.018734	-0.774602	0.046209	0.023579	-0.794818	0.066551	0.592765	0.111648
50051	9.344110	0.850178	2.832254	-0.519868	0.007108	0.019769	-0.774601	0.045638	0.024140	-0.793773	0.072507	0.591987	0.119240
50052	9.334435	0.869649	2.844132	-0.552536	0.013579	0.018462	-0.774320	0.046777	0.023441	-0.792573	0.079340	0.591116	0.126943
50053	9.319899	0.850391	2.841950	-0.552646	-0.004435	0.017682	-0.773474	0.048192	0.024584	-0.791178	0.085793	0.590317	0.134917
50054	9.324802	0.821206	2.818104	-0.538153	-0.007119	0.008135	-0.774327	0.048482	0.023175	-0.789563	0.092314	0.589701	0.142551
50055	9.348994	0.835555	2.817911	-0.552639	-0.000771	0.011472	-0.774760	0.049330	0.024889	-0.788029	0.098653	0.588723	0.150608
50056	9.368154	0.806461	2.823043	-0.545384	-0.000765	0.007133	-0.774331	0.049046	0.024599	-0.786309	0.105240	0.587858	0.158322
50057	9.344336	0.840297	2.798532	-0.554449	-0.002604	0.015886	-0.773205	0.051598	0.025468	-0.784597	0.111632	0.586762	0.166300
50058	9.344149	0.821054	2.813246	-0.559923	-0.000681	0.005191	-0.774338	0.050609	0.024474	-0.782670	0.118401	0.585722	0.174179
50059	9.344168	0.816189	2.808467	-0.547319	-0.009590	-0.012300	-0.773764	0.049471	0.024741	-0.780629	0.124340	0.584692	0.182466
50060	9.325347	0.820764	2.748028	-0.558067	0.010227	-0.006355	-0.773766	0.049608	0.026019	-0.778623	0.130878	0.583379	0.190491
50061	9.360765	0.777535	2.828209	-0.556377	-0.006861	-0.010656	-0.774341	0.051033	0.025329	-0.776427	0.136932	0.582133	0.198827
50062	9.349034	0.787035	2.789454	-0.545510	-0.015053	-0.006939	-0.773206	0.052027	0.024764	-0.773988	0.143338	0.581130	0.206604
50063	9.413938	0.791686	2.825563	-0.531828	-0.004300	-0.006833	-0.773205	0.051310	0.026742	-0.771743	0.149006	0.579804	0.214563
50064	9.349313	0.830447	2.774470	-0.541679	0.015525	-0.002653	-0.775053	0.051319	0.025338	-0.769529	0.155243	0.578203	0.222274
50065	9.320108	0.792036	2.787020	-0.538037	0.013660	0.001813	-0.773487	0.051173	0.025182	-0.767355	0.160990	0.576423	0.230185
50066	9.390475	0.834930	2.759865	-0.554403	0.013781	-0.001897	-0.775054	0.051316	0.026189	-0.764923	0.167406	0.574661	0.237975
50067	9.375563	0.815976	2.806011	-0.545279	0.017273	0.005258	-0.772923	0.052307	0.025615	-0.762624	0.173242	0.572655	0.245883
50068	9.334309	0.792173	2.823248	-0.538087	0.004618	0.005408	-0.773350	0.052308	0.025619	-0.760018	0.179504	0.570959	0.253290
50069	9.358744	0.801475	2.789280	-0.564349	0.013702	0.011245	-0.773920	0.052452	0.025625	-0.757481	0.185669	0.568763	0.261262
50070	9.339249	0.787202	2.806381	-0.537977	0.017152	0.014180	-0.771788	0.053159	0.024906	-0.754907	0.191928	0.566721	0.268524
50071	9.373075	0.801506	2.808593	-0.552551	0.007251	0.021156	-0.775352	0.054586	0.025659	-0.752236	0.198013	0.564519	0.276133
50072	9.358371	0.762988	2.818708	-0.559786	0.014538	0.015710	-0.774788	0.055868	0.024250	-0.749397	0.204591	0.562268	0.283550
50073	9.319491	0.763445	2.852587	-0.548849	0.014367	0.028214	-0.773793	0.056295	0.023395	-0.746705	0.210611	0.559824	0.290982
50074	9.343309	0.744157	2.884186	-0.556141	0.011716	0.026377	-0.772520	0.058137	0.023972	-0.743752	0.217227	0.557466	0.298122
50075	9.333863	0.705258	2.838718	-0.559850	-0.004509	0.029082	-0.772522	0.058276	0.024825	-0.740654	0.223480	0.555109	0.305521
50076	9.353247	0.714773	2.833753	-0.545342	-0.011840	0.035495	-0.773096	0.059560	0.023708	-0.737386	0.230133	0.553001	0.312235
50077	9.411147	0.668366	2.814861	-0.545330	-0.008182	0.030172	-0.773103	0.061119	0.024859	-0.734167	0.236154	0.550663	0.319376
50078	9.387225	0.695012	2.800096	-0.543486	0.002724	0.018625	-0.772399	0.062823	0.024588	-0.730812	0.242454	0.548311	0.326320
50079	9.297943	0.671315	2.785980	-0.541567	0.013444	0.026523	-0.772403	0.063963	0.023607	-0.727678	0.248186	0.545581	0.333510
50080	9.333950	0.659125	2.805401	-0.556175	0.004555	0.021104	-0.772122	0.064673	0.023471	-0.724147	0.254637	0.542987	0.340493
50081	9.374467	0.632616	2.858807	-0.554341	0.009978	0.018440	-0.772694	0.065096	0.024756	-0.720708	0.260433	0.540143	0.347852
50082	9.357446	0.550398	2.835582	-0.556192	0.002799	0.015796	-0.773120	0.064955	0.024900	-0.716968	0.266785	0.537477	0.354825
50083	9.343085	0.562512	2.825799	-0.542448	0.013399	0.031814	-0.772273	0.066374	0.024766	-0.713575	0.272473	0.534477	0.361805
50084	9.362132	0.543208	2.850155	-0.548896	0.013672	0.005198	-0.772138	0.068077	0.025209	-0.709765	0.278474	0.531648	0.368832
50085	9.337987	0.540944	2.850213	-0.556154	0.010019	0.013977	-0.773426	0.069788	0.024386	-0.705986	0.284133	0.528573	0.376114
50086	9.342909	0.535988	2.835762	-0.547024	0.017185	0.014041	-0.771997	0.068652	0.023228	-0.702141	0.290116	0.525541	0.382933
50087	9.371852	0.555216	2.847591	-0.543509	0.002820	0.007101	-0.772288	0.070069	0.024380	-0.698161	0.295520	0.522587	0.390053
50088	9.352849	0.620547	2.839638	-0.556313	-0.004230	-0.003616	-0.772006	0.070495	0.024382	-0.693753	0.301551	0.519768	0.397007
50089	9.343578	0.627569	2.793657	-0.552808	-0.018533	-0.017641	-0.772432	0.070497	0.023960	-0.689152	0.306929	0.517071	0.404354
50090	9.329004	0.613190	2.798671	-0.552762	-0.011328	-0.017689	-0.771723	0.071065	0.023677	-0.684429	0.312753	0.514342	0.411334
50091	9.360403	0.554789	2.767865	-0.534602	-0.015024	-0.016569	-0.772714	0.069785	0.024806	-0.679838	0.317798	0.511624	0.418408
50092	9.425555	0.639242	2.810333	-0.545451	-0.000506	-0.021186	-0.771575	0.069640	0.024937	-0.675097	0.323328	0.508714	0.425339
50093	9.353299	0.620181	2.781644	-0.552629	0.010299	-0.017814	-0.773567	0.069501	0.025235	-0.670494	0.328322	0.505397	0.432685
50094	9.355534	0.632433	2.810503	-0.558134	-0.007863	0.000811	-0.772140	0.068504	0.025213	-0.665642	0.334239	0.502214	0.439303
50095	9.362569	0.618008	2.829987	-0.559852	0.013857	-0.009075	-0.772143	0.069357	0.024939	-0.660954	0.339310	0.498617	0.446530
50096	9.362516	0.555018	2.806525	-0.557171	0.004840	-0.009880	-0.771857	0.068930	0.024932	-0.655997	0.344923	0.495225	0.453264
50097	9.386892	0.608006	2.801067	-0.568984	0.001226	-0.002022	-0.771710	0.068080	0.024071	-0.651038	0.350221	0.491549	0.460298
50098	9.398859	0.581344	2.801349	-0.534414	0.008253	0.000108	-0.771856	0.068791	0.024080	-0.646224	0.355529	0.488139	0.466599
50099	9.360119	0.598658	2.825373	-0.565222	0.029247	-0.014543	-0.771433	0.069639	0.024936	-0.641306	0.360317	0.484112	0.473849
50100	9.347939	0.579430	2.830437	-0.561613	0.024722	-0.014478	-0.773424	0.069651	0.022966	-0.636183	0.365602	0.480224	0.480614
50101	9.357388	0.560141	2.847556	-0.542577	0.018324	-0.014217	-0.774563	0.069940	0.022128	-0.631188	0.370130	0.476440	0.487453
50102	9.357070	0.550703	2.883910	-0.547157	0.014772	-0.017790	-0.773130	0.067663	0.022376	-0.625908	0.375216	0.472731	0.493941
50103	9.342852	0.550580	2.850099	-0.549786	0.024615	-0.009037	-0.772994	0.069225	0.022391	-0.620837	0.379743	0.468652	0.500721
50104	9.325898	0.574977	2.869181	-0.538071	0.021130	-0.028341	-0.772413	0.066669	0.021509	-0.615449	0.384475	0.464929	0.507192
50105	9.342607	0.565325	2.888599	-0.570833	0.010459	-0.026889	-0.772702	0.067520	0.022371	-0.609771	0.389153	0.460839	0.514166
50106	9.371773	0.618313	2.887969	-0.552712	0.011392	-0.039055	-0.771560	0.066955	0.020371	-0.603934	0.393979	0.457060	0.520711
50107	9.333078	0.647711	2.911858	-0.541867	0.014216	-0.058412	-0.773402	0.065111	0.020933	-0.598053	0.397890	0.453364	0.527710
50108	9.320602	0.570540	2.927236	-0.540208	-0.007325	-0.068889	-0.772540	0.063262	0.020765	-0.591700	0.402402	0.450067	0.534231
50109	9.352280	0.570098	2.888533	-0.554600	0.007036	-0.054984	-0.772816	0.061273	0.021029	-0.585556	0.406480	0.446185	0.541125
50110	9.371092	0.553409	2.944275	-0.567336	0.007129	-0.058673	-0.773097	0.060131	0.022721	-0.579088	0.411156	0.442232	0.547758
50111	9.313324	0.570616	2.932078	-0.547320	0.008773	-0.052265	-0.771802	0.056864	0.021826	-0.572916	0.415065	0.438276	0.554439
50112	9.357219	0.569976	2.874028	-0.545496	0.003278	-0.042467	-0.773925	0.054454	0.021533	-0.566644	0.419579	0.434366	0.560531
50113	9.347507	0.604025	2.897827	-0.558296	-0.001955	-0.054969	-0.771927	0.052882	0.022919	-0.560127	0.423621	0.430330	0.567114
50114	9.352724	0.657013	2.873063	-0.552936	-0.017319	-0.052149	-0.772777	0.052032	0.022917	-0.553379	0.428272	0.426542	0.573076
50115	9.268691	0.640216	2.808116	-0.542144	-0.028029	-0.069666	-0.772766	0.049330	0.023455	-0.546479	0.432216	0.423007	0.579324
50116	9.320060	0.666009	2.732846	-0.545957	-0.056809	-0.072170	-0.772762	0.048046	0.025144	-0.539101	0.436976	0.419799	0.584971
50117	9.354690	0.742693	2.661863	-0.536798	-0.046063	-0.068570	-0.773035	0.045201	0.026250	-0.531976	0.440991	0.416421	0.590865
50118	9.520436	0.776226	2.779679	-0.547567	-0.010712	-0.084804	-0.773455	0.043064	0.028500	-0.524697	0.445017	0.412710	0.596928
50119	9.366133	0.733341	2.739264	-0.538380	0.012788	-0.101674	-0.772420	0.039058	0.028418	-0.517527	0.447983	0.408889	0.603561
50120	9.412063	0.786329	2.755527	-0.553088	-0.016007	-0.097231	-0.772411	0.037070	0.028255	-0.509886	0.451924	0.405168	0.609606
50121	9.479484	0.788456	2.777163	-0.545916	-0.017627	-0.120124	-0.774671	0.033095	0.029081	-0.502047	0.455086	0.401639	0.616061
50122	9.426137	0.847177	2.836993	-0.556495	0.018135	-0.085089	-0.774513	0.029544	0.028901	-0.494678	0.458623	0.397314	0.622173
50123	9.151584	0.797518	2.736419	-0.572869	0.000026	-0.070188	-0.773795	0.028270	0.027038	-0.487229	0.462133	0.392713	0.628345
50124	9.046022	0.923823	2.713419	-0.547537	0.003833	-0.104430	-0.774791	0.023464	0.027452	-0.479467	0.465498	0.388721	0.634286
50125	9.172042	1.131109	2.747186	-0.564090	-0.024946	-0.099088	-0.773933	0.022034	0.029558	-0.471416	0.468899	0.384640	0.640276
50126	9.427271	1.285150	2.899785	-0.539664	-0.032256	-0.096924	-0.774770	0.018055	0.030373	-0.463428	0.472593	0.380923	0.645591
50127	9.437422	1.454390	2.917215	-0.544398	-0.046441	-0.118985	-0.773621	0.015494	0.030621	-0.455016	0.475812	0.377397	0.651256
50128	9.522557	1.557568	2.882118	-0.538935	-0.049275	-0.105602	-0.773609	0.012359	0.033424	-0.446686	0.479538	0.373830	0.656327
50129	9.408666	1.459254	2.893034	-0.550483	-0.021500	-0.084713	-0.773593	0.008377	0.034516	-0.438730	0.482618	0.369594	0.661813
50130	9.335302	1.288358	2.933704	-0.540310	-0.003674	-0.070588	-0.772729	0.006104	0.033918	-0.431086	0.485904	0.365174	0.666866
50131	9.242947	1.160966	2.954582	-0.556330	0.002870	0.008766	-0.773301	0.006670	0.035063	-0.424398	0.489280	0.359652	0.671671
50132	9.199666	1.233836	2.968326	-0.550788	-0.008438	0.060209	-0.773732	0.007668	0.034368	-0.418278	0.493564	0.353774	0.675486
50133	9.248260	1.347215	2.981495	-0.546178	0.000464	0.070848	-0.774598	0.010368	0.034687	-0.412421	0.497224	0.347728	0.679531
50134	9.262829	1.444026	3.016644	-0.545072	0.023680	0.093732	-0.772336	0.014060	0.033574	-0.406956	0.501158	0.341254	0.683208
50135	9.094278	1.505376	2.994436	-0.564861	0.025061	0.148314	-0.772648	0.020313	0.033359	-0.402052	0.505054	0.333918	0.686858
50136	9.096118	1.607562	3.118936	-0.568532	0.030547	0.139409	-0.772508	0.025978	0.031966	-0.396941	0.509290	0.326534	0.690244
50137	9.077260	1.597620	3.056241	-0.555714	0.028410	0.169648	-0.772535	0.032520	0.029484	-0.392356	0.513079	0.319030	0.693561
50138	9.113276	1.587846	3.075634	-0.541795	0.062344	0.196146	-0.772563	0.039489	0.027147	-0.388428	0.516922	0.311116	0.696507
50139	9.069695	1.542170	3.071369	-0.553286	0.109188	0.201902	-0.770742	0.046599	0.023522	-0.384734	0.519649	0.302645	0.700250
50140	9.166076	1.578058	3.109505	-0.540303	0.146842	0.216884	-0.772341	0.055135	0.020505	-0.381555	0.522317	0.293816	0.703756
50141	9.184339	1.583722	3.244763	-0.566307	0.210132	0.207333	-0.769690	0.063705	0.013798	-0.378303	0.523624	0.284301	0.708434
50142	9.763106	1.471372	3.254909	-0.523919	0.170493	0.192252	-0.768012	0.071821	0.007347	-0.375015	0.525576	0.275713	0.712121
50143	9.702920	0.998402	3.318265	-0.543809	0.183319	0.175941	-0.765899	0.077946	0.001155	-0.371305	0.526791	0.267018	0.716467
50144	9.356405	1.016719	3.192863	-0.552750	0.172032	0.228922	-0.768212	0.087492	-0.005250	-0.368175	0.529015	0.257556	0.719900
50145	9.221454	0.973763	3.145192	-0.554755	0.141448	0.222863	-0.764540	0.094890	-0.010873	-0.364713	0.531042	0.248490	0.723347
50146	8.917674	0.766917	3.002913	-0.523246	0.101912	0.190661	-0.764000	0.102865	-0.017033	-0.360916	0.533755	0.240317	0.726012
50147	8.977241	0.515032	2.981479	-0.546378	0.033672	0.176636	-0.761464	0.108829	-0.017841	-0.356267	0.536956	0.232619	0.728451
50148	9.133883	0.441507	2.977257	-0.540929	0.035512	0.171403	-0.759927	0.115652	-0.019908	-0.351618	0.540561	0.224825	0.730488
50149	9.118918	0.364412	3.002303	-0.544707	0.023120	0.148421	-0.760234	0.121055	-0.020841	-0.346450	0.543682	0.217506	0.732853
50150	9.219745	0.206632	2.996679	-0.532352	-0.029932	0.131199	-0.757702	0.127584	-0.020508	-0.340956	0.547901	0.210681	0.734280
50151	9.301497	0.194244	3.030540	-0.547057	-0.043143	0.106352	-0.756005	0.130136	-0.020211	-0.334784	0.551734	0.204217	0.736074
50152	9.205777	0.228124	2.940877	-0.556333	-0.072774	0.099337	-0.754893	0.135523	-0.017327	-0.328316	0.556499	0.197631	0.737197
50153	8.950700	0.035170	2.750047	-0.553002	-0.118515	0.071281	-0.753628	0.138784	-0.016167	-0.321180	0.561239	0.191940	0.738250
50154	8.999931	-0.009552	2.605486	-0.547903	-0.168793	0.050429	-0.753358	0.141469	-0.012170	-0.313642	0.567047	0.186600	0.738422
50155	9.419638	-0.247633	2.834738	-0.568162	-0.210095	0.048721	-0.751804	0.143154	-0.007201	-0.305571	0.573030	0.181479	0.738464
50156	9.841008	-0.533128	2.827694	-0.527976	-0.184199	0.057928	-0.750549	0.147820	-0.001347	-0.298240	0.578831	0.176397	0.738168
50157	10.240290	-0.333318	3.100418	-0.556599	-0.146095	0.147687	-0.750281	0.150503	0.003501	-0.291919	0.584019	0.169868	0.738139
50158	9.781809	-0.097769	3.199899	-0.544942	-0.010952	0.136309	-0.747598	0.155184	0.003813	-0.286081	0.587514	0.162571	0.739294
50159	8.822116	0.067556	3.160673	-0.545106	-0.015136	0.089274	-0.747045	0.159164	0.003000	-0.279418	0.590374	0.156106	0.740956
50160	8.671667	-0.255709	3.108901	-0.541916	-0.086158	0.067562	-0.746215	0.163838	0.006872	-0.272311	0.594624	0.150047	0.741455
50161	8.921863	-0.406937	3.141670	-0.534998	-0.130993	0.043179	-0.744800	0.165391	0.008721	-0.264684	0.598863	0.144878	0.741833
50162	9.203226	-0.524254	3.217516	-0.538317	-0.091517	0.065937	-0.744815	0.167937	0.012152	-0.257520	0.603037	0.138889	0.742118
50163	9.018100	-0.635187	3.071591	-0.538977	-0.059098	0.065685	-0.743544	0.169485	0.015704	-0.250348	0.606153	0.132969	0.743117
50164	8.853936	-0.825726	2.986923	-0.528917	-0.024435	0.008929	-0.741403	0.171127	0.017093	-0.242586	0.609008	0.127437	0.744326
50165	9.454364	-0.530872	3.200319	-0.552640	0.003234	-0.040908	-0.743535	0.170708	0.016538	-0.233794	0.610840	0.122254	0.746504
50166	9.631122	-0.280311	3.248034	-0.535312	0.087117	-0.156158	-0.743658	0.166882	0.013663	-0.223717	0.611515	0.118082	0.749704
50167	9.858567	-0.083408	3.269697	-0.543119	0.174007	-0.192097	-0.744477	0.160083	0.008351	-0.213135	0.610194	0.114074	0.754469
50168	10.475285	0.146374	3.529713	-0.552540	0.153690	-0.223787	-0.744880	0.155410	0.004477	-0.201930	0.609609	0.110125	0.758600
50169	10.259126	0.479580	3.241148	-0.568302	0.135439	-0.287551	-0.747561	0.147236	0.001318	-0.189428	0.608538	0.107037	0.763113
50170	9.844501	0.853188	3.044208	-0.547417	0.127968	-0.272249	-0.749083	0.138161	-0.003021	-0.177430	0.608005	0.103814	0.766858
50171	9.089768	0.899060	2.662889	-0.541855	0.113139	-0.237722	-0.748051	0.131073	-0.008493	-0.165873	0.607062	0.100595	0.770612
50172	8.580998	0.895075	2.286631	-0.564095	0.026687	-0.235769	-0.750867	0.124262	-0.008968	-0.153976	0.608021	0.096970	0.772787
50173	8.534429	0.995819	2.116409	-0.562206	-0.113906	-0.231333	-0.751127	0.118141	-0.005485	-0.141740	0.610476	0.094070	0.773550
50174	8.691475	1.024267	1.799312	-0.555381	-0.218857	-0.182787	-0.751955	0.110730	0.001959	-0.130252	0.615102	0.090622	0.772316
50175	9.807243	1.159708	1.776974	-0.533017	-0.304172	-0.110100	-0.751948	0.107291	0.010857	-0.119809	0.620471	0.087198	0.770103
50176	10.453494	1.143507	2.155691	-0.558332	-0.247749	-0.152208	-0.752223	0.102706	0.022582	-0.108659	0.625403	0.083385	0.768187
50177	10.317072	0.950958	2.535006	-0.546284	-0.109975	-0.055674	-0.753355	0.099845	0.029368	-0.099151	0.627726	0.078624	0.768080
50178	9.399565	0.983692	2.593866	-0.532885	-0.011183	-0.040387	-0.750359	0.097555	0.032156	-0.090399	0.628992	0.073279	0.768653
50179	8.719835	1.001799	2.485829	-0.540039	-0.024240	0.003710	-0.750495	0.096132	0.032993	-0.081984	0.629921	0.067689	0.769348
50180	8.721638	1.024099	2.574990	-0.538657	-0.101896	0.021895	-0.750076	0.097259	0.035555	-0.073979	0.632546	0.061601	0.768517
50181	9.127402	1.144954	2.597264	-0.553362	-0.138055	0.048582	-0.749516	0.099245	0.036139	-0.065906	0.635149	0.055418	0.767575
50182	9.526526	1.422949	2.617793	-0.550555	-0.131085	0.079650	-0.749538	0.103781	0.039307	-0.058588	0.638161	0.048441	0.766141
50183	9.449638	1.592859	2.654665	-0.541653	-0.004950	0.074561	-0.747136	0.107034	0.041875	-0.051150	0.638583	0.041972	0.766704
50184	8.884865	1.538233	2.627032	-0.549169	0.084925	0.095031	-0.747723	0.111591	0.039375	-0.044277	0.638157	0.034565	0.767854
50185	8.687050	1.456973	2.575039	-0.542727	0.081056	0.118082	-0.747174	0.117288	0.034609	-0.037530	0.637142	0.027464	0.769342
50186	9.226194	1.396596	2.739317	-0.533614	0.077215	0.145731	-0.746057	0.122981	0.030832	-0.031628	0.636723	0.019644	0.770193
50187	9.529612	1.380696	2.821252	-0.565999	0.153431	0.106901	-0.745367	0.128678	0.026348	-0.024414	0.634453	0.012312	0.772478
50188	10.158796	1.513104	2.983258	-0.529214	0.234339	0.115818	-0.742534	0.132956	0.019564	-0.018157	0.631454	0.004847	0.775185
50189	10.496421	0.450322	3.439315	-0.555723	0.225975	0.056200	-0.742544	0.136528	0.013362	-0.010300	0.627875	-0.001707	0.778244
50190	9.562407	0.517266	3.154664	-0.529058	0.195752	0.184801	-0.740290	0.143515	0.004341	-0.005125	0.625319	-0.010025	0.780288
50191	9.673054	0.522200	2.895888	-0.533548	0.062658	0.162601	-0.740033	0.151210	-0.002670	0.000759	0.624128	-0.017550	0.781125
50192	9.362421	0.579339	2.830419	-0.544158	0.124218	0.131968	-0.738919	0.157471	-0.006300	0.006935	0.622573	-0.025431	0.782118
50193	8.947848	0.266334	2.607310	-0.557570	0.060458	0.010893	-0.738078	0.160887	-0.008682	0.015472	0.621351	-0.031448	0.782748
50194	8.767303	-0.125655	2.358187	-0.530334	0.002926	0.078722	-0.738369	0.163174	-0.012768	0.022231	0.621583	-0.038476	0.782087
50195	8.954131	-0.248843	2.173236	-0.545653	-0.136704	0.087394	-0.737249	0.167578	-0.013581	0.029249	0.623280	-0.045367	0.780134
50196	8.924572	-0.640921	2.061656	-0.546089	-0.247716	0.404720	-0.734717	0.173813	-0.010415	0.030900	0.626974	-0.056828	0.776350
50197	9.876863	-0.492849	1.962067	-0.541249	-0.340695	0.138406	-0.732476	0.180318	-0.002705	0.036798	0.631710	-0.064422	0.771647
50198	10.174092	-0.490642	2.227467	-0.541939	-0.228475	0.284607	-0.732373	0.187533	0.006588	0.040301	0.635044	-0.074290	0.767838
50199	9.944708	-0.307292	2.327223	-0.545234	-0.090260	0.143918	-0.728856	0.195748	0.011611	0.046478	0.635791	-0.081819	0.766104
50200	9.332651	-0.370168	2.478571	-0.555907	-0.072559	0.175391	-0.726889	0.201135	0.013922	0.052056	0.636730	-0.090374	0.764001
50201	9.024175	-0.562544	2.326471	-0.552615	-0.120961	0.142030	-0.725919	0.205944	0.019638	0.058266	0.637804	-0.098027	0.761710
50202	9.149350	-0.689133	2.308383	-0.533152	-0.154381	0.043394	-0.723944	0.208762	0.025325	0.065396	0.640129	-0.104627	0.758295
50203	9.404688	-0.879522	2.283567	-0.553149	-0.172509	0.066311	-0.723946	0.210530	0.030700	0.072625	0.641979	-0.111395	0.755103
50204	9.563353	-0.996382	2.308824	-0.521236	-0.163799	0.084340	-0.722404	0.214481	0.037394	0.078944	0.644232	-0.118334	0.751486
50205	9.448157	-0.976789	2.233846	-0.543788	-0.120115	0.046635	-0.722420	0.217741	0.039697	0.086422	0.645203	-0.124637	0.748806
50206	9.422206	-0.828745	1.918076	-0.553028	-0.097564	-0.049124	-0.721139	0.216440	0.045628	0.095288	0.646591	-0.130204	0.745578
50207	9.499904	-0.727785	1.907179	-0.539839	-0.000016	-0.081386	-0.720984	0.213022	0.048143	0.104897	0.645948	-0.134575	0.744068
50208	9.432486	-0.615971	1.939853	-0.537556	0.150709	-0.211443	-0.722965	0.210325	0.048981	0.116611	0.643938	-0.137287	0.743572
50209	9.743499	-0.620478	2.289906	-0.547866	0.264438	-0.224611	-0.724509	0.204154	0.044426	0.129122	0.639519	-0.139337	0.744935
50210	11.039433	-0.755547	2.867238	-0.555286	0.275669	-0.252855	-0.726464	0.196937	0.036990	0.141977	0.635496	-0.141451	0.745640
50211	11.296545	0.145611	3.446478	-0.537417	0.273923	-0.263110	-0.731394	0.186742	0.030114	0.154902	0.630797	-0.142792	0.746801
50212	9.821768	0.185025	2.853537	-0.555342	0.295594	-0.276107	-0.732348	0.178671	0.022662	0.168101	0.626293	-0.144507	0.747406
50213	8.515898	0.291290	2.298289	-0.544515	0.251988	-0.256477	-0.734592	0.172157	0.017647	0.180897	0.621617	-0.146073	0.748018
50214	8.228758	0.135457	2.213417	-0.548208	0.188143	-0.173047	-0.736279	0.168772	0.011242	0.192088	0.618217	-0.149301	0.747409
50215	8.532099	0.406170	2.132659	-0.553034	-0.008347	-0.155872	-0.736531	0.161819	0.008760	0.202648	0.616910	-0.153210	0.744905
50216	9.016332	0.760697	2.108722	-0.570275	-0.169021	-0.105402	-0.737369	0.157404	0.012691	0.211964	0.618367	-0.158976	0.739878
50217	9.444692	0.992705	1.762407	-0.540947	-0.277249	-0.099837	-0.738351	0.152262	0.021579	0.220658	0.620777	-0.164476	0.734094
50218	10.431268	1.014095	1.538524	-0.554569	-0.518810	-0.463653	-0.738062	0.148665	0.034869	0.233808	0.628369	-0.167027	0.722902
50219	10.339900	1.045429	1.818618	-0.547494	-0.240099	-0.206996	-0.739747	0.141678	0.043743	0.244247	0.630310	-0.171035	0.716798
50220	10.182113	0.685447	2.071753	-0.563036	-0.130451	-0.174325	-0.739727	0.136118	0.049499	0.254529	0.631017	-0.175443	0.711514
50221	9.279979	0.581122	2.260200	-0.561632	0.017721	-0.035653	-0.740568	0.132558	0.052304	0.263518	0.628415	-0.180503	0.709276
50222	8.959793	0.994620	2.352677	-0.562265	-0.043055	-0.091921	-0.739285	0.131697	0.053987	0.272844	0.627430	-0.185471	0.705329
50223	9.171157	1.079448	2.216120	-0.557184	-0.118987	-0.063026	-0.737728	0.133539	0.054420	0.281607	0.626709	-0.190817	0.701086
50224	9.466113	1.203252	2.211926	-0.561053	-0.123868	-0.114274	-0.738572	0.130689	0.057516	0.290853	0.626792	-0.195890	0.695818
50225	9.582680	1.168000	2.103418	-0.572610	-0.117103	-0.057809	-0.739000	0.130252	0.061202	0.299682	0.625755	-0.201463	0.691400
50226	9.578332	1.313102	2.111471	-0.540192	-0.042084	-0.001257	-0.739711	0.129824	0.062054	0.307348	0.624222	-0.207133	0.687735
50227	9.324106	1.194132	2.156637	-0.563441	-0.008141	0.038887	-0.739436	0.132099	0.061509	0.315107	0.621186	-0.213087	0.685149
50228	9.263134	1.275031	2.276644	-0.544680	0.076166	0.070428	-0.739726	0.133812	0.059260	0.322274	0.617569	-0.218936	0.683239
50229	9.137509	1.372892	2.338551	-0.575673	0.056390	0.079902	-0.737894	0.138651	0.055468	0.329834	0.613240	-0.225110	0.681522
50230	9.130646	1.510820	2.356353	-0.529984	0.081010	0.123647	-0.737906	0.142070	0.052809	0.336045	0.609286	-0.231337	0.679947
50231	9.234468	1.471344	2.332489	-0.544401	0.069796	0.176643	-0.738077	0.149184	0.049624	0.341908	0.604398	-0.238120	0.679044
50232	9.445504	1.291707	2.421208	-0.518710	0.087322	0.219315	-0.736969	0.156866	0.045868	0.346642	0.599866	-0.245270	0.678118
50233	9.863842	0.853996	2.420700	-0.554747	0.252940	0.258599	-0.734729	0.166252	0.041695	0.352327	0.591884	-0.251858	0.679784
50234	11.398528	0.489689	2.913274	-0.537233	0.255741	0.354571	-0.735055	0.178086	0.029626	0.356177	0.584113	-0.259639	0.681570
50235	10.523613	0.166462	2.910803	-0.543827	0.316353	0.416711	-0.732530	0.188775	0.017665	0.359762	0.574347	-0.267429	0.684965
50236	9.069418	0.104841	2.415624	-0.540121	0.186958	0.359766	-0.730173	0.204712	0.008880	0.363082	0.567306	-0.275741	0.685786
50237	9.048375	0.160665	2.045295	-0.535732	0.081244	0.491413	-0.726111	0.220346	0.004191	0.364121	0.560243	-0.285899	0.686881
50238	9.036985	0.322143	2.345579	-0.550936	0.103095	0.275253	-0.722594	0.230295	0.000724	0.368156	0.554627	-0.293964	0.685883
50239	9.145253	0.036141	1.942643	-0.544366	0.044820	0.142997	-0.720646	0.241244	-0.003431	0.373738	0.549902	-0.300570	0.683802
50240	9.399416	-0.325338	1.985002	-0.566637	-0.034275	0.135264	-0.718683	0.248061	-0.003941	0.378962	0.546754	-0.308260	0.680018
50241	9.441268	-0.840704	1.942366	-0.546788	-0.072250	0.138328	-0.715004	0.252304	-0.000663	0.383789	0.543548	-0.315720	0.676448
50242	9.698081	-0.981297	1.750267	-0.552554	-0.159153	0.190147	-0.714749	0.258259	0.002659	0.387242	0.541732	-0.324706	0.671666
50243	10.167818	-1.233711	2.056942	-0.537773	-0.128797	0.216722	-0.713075	0.264336	0.011361	0.390403	0.538772	-0.333325	0.667986
50244	9.900063	-0.778791	2.255215	-0.526518	-0.034830	0.179116	-0.708555	0.271129	0.016078	0.394453	0.535457	-0.340810	0.664486
50245	9.390079	-0.510741	2.475230	-0.552192	0.103151	-0.126428	-0.706854	0.271244	0.023015	0.403786	0.531517	-0.344074	0.660348
50246	8.935928	-0.764538	2.403756	-0.523447	0.039899	-0.127594	-0.706552	0.265676	0.030895	0.412288	0.529195	-0.347585	0.655100
50247	8.954502	-1.198022	2.290158	-0.566523	0.082876	-0.077100	-0.703128	0.262667	0.036226	0.420857	0.524924	-0.351669	0.650894
50248	9.459622	-1.381720	2.426842	-0.558533	0.003361	-0.250708	-0.703945	0.255203	0.038105	0.430953	0.523514	-0.354582	0.643805
50249	9.419683	-1.535560	2.522858	-0.543918	-0.006079	-0.212472	-0.706335	0.247375	0.044563	0.440251	0.521375	-0.357658	0.637517
50250	9.466236	-1.565507	2.419218	-0.556239	0.033270	-0.173039	-0.706887	0.241952	0.052450	0.449410	0.518894	-0.360990	0.631242
50251	9.294953	-1.336603	2.518388	-0.539790	0.104235	-0.259103	-0.709269	0.233431	0.053655	0.459865	0.515571	-0.362507	0.625539
50252	9.217304	-1.469118	2.507888	-0.563103	0.161289	-0.280989	-0.711922	0.222075	0.053130	0.471232	0.512027	-0.363537	0.619362
50253	9.013685	-1.515613	2.598092	-0.557746	0.147751	-0.284434	-0.713866	0.210855	0.054019	0.482296	0.507978	-0.364562	0.613551
50254	9.282971	-1.543063	2.716468	-0.530472	0.164027	-0.300102	-0.716530	0.199985	0.053396	0.493414	0.504673	-0.364849	0.607234
50255	9.500731	-1.428500	2.702815	-0.544680	0.199812	-0.261505	-0.717633	0.191888	0.053602	0.504229	0.499746	-0.365377	0.602085
50256	9.442499	-1.330912	2.788800	-0.537360	0.217871	-0.270380	-0.720695	0.177425	0.047233	0.515275	0.495332	-0.365400	0.596339
50257	10.269832	-0.824646	3.410349	-0.559770	0.133033	-0.231877	-0.722941	0.170614	0.046044	0.525190	0.490633	-0.367029	0.590546
50258	9.954452	-0.573115	3.117976	-0.547711	0.070685	-0.318950	-0.722761	0.162093	0.044818	0.535652	0.488055	-0.368121	0.582552
50259	9.621714	-0.313350	2.579046	-0.556953	0.042918	-0.333051	-0.725558	0.150729	0.046280	0.545852	0.485017	-0.369605	0.574627
50260	9.155281	-0.154279	2.423234	-0.562132	0.074274	-0.315679	-0.728635	0.137797	0.049288	0.556244	0.482044	-0.370725	0.566382
50261	8.869341	-0.105495	2.592232	-0.553766	-0.042999	-0.307844	-0.730719	0.125141	0.054276	0.565257	0.479666	-0.373302	0.557719
50262	8.948803	0.304347	2.502972	-0.551595	-0.118568	-0.317897	-0.731949	0.112913	0.057843	0.573928	0.478827	-0.376317	0.547464
50263	8.953295	0.809811	2.168672	-0.530303	-0.212598	-0.288681	-0.734616	0.103236	0.064427	0.581006	0.478309	-0.380660	0.537355
50264	9.405030	1.202291	1.996945	-0.537997	-0.293913	-0.250965	-0.734016	0.094253	0.073688	0.587274	0.478847	-0.386056	0.526094
50265	10.054232	1.306856	2.364643	-0.541051	-0.287718	-0.328759	-0.734834	0.083846	0.084930	0.594046	0.479201	-0.390885	0.514475
50266	9.928906	0.994281	2.501210	-0.548139	-0.253302	-0.348587	-0.733651	0.071589	0.095569	0.601495	0.479758	-0.394812	0.502155
50267	9.878079	0.691672	2.374161	-0.540229	-0.199952	-0.276325	-0.729630	0.062042	0.101109	0.608158	0.478646	-0.398960	0.491807
50268	9.353412	0.681655	2.176817	-0.554250	-0.181035	-0.175856	-0.726034	0.052357	0.105800	0.614295	0.476863	-0.403589	0.482036
50269	9.219262	0.878058	2.140973	-0.539648	-0.185938	-0.140270	-0.723601	0.048359	0.109851	0.619515	0.474404	-0.408773	0.473335
50270	9.255220	1.069553	2.264449	-0.539368	-0.180429	-0.051811	-0.723862	0.042093	0.114609	0.624155	0.471659	-0.414322	0.465087
50271	9.370973	1.170727	2.325995	-0.544095	-0.220276	-0.025048	-0.721012	0.039935	0.120662	0.627869	0.468411	-0.420976	0.457330
50272	9.693132	1.007758	2.100226	-0.542969	-0.213371	0.012133	-0.722728	0.040483	0.127772	0.631513	0.465279	-0.427467	0.449421
50273	9.586305	0.873175	2.116370	-0.549653	-0.134271	0.033645	-0.722024	0.041030	0.133871	0.635297	0.460589	-0.433552	0.443044
50274	9.296277	1.057630	1.945540	-0.561260	-0.120101	0.064357	-0.721186	0.044146	0.136166	0.639287	0.455833	-0.439414	0.436398
50275	9.531297	1.031177	1.817443	-0.548389	-0.116849	0.099924	-0.722054	0.046696	0.139036	0.642460	0.450345	-0.445798	0.430929
50276	9.758665	0.946918	1.714167	-0.534395	-0.066537	0.111319	-0.723217	0.051224	0.145333	0.646129	0.444964	-0.451074	0.425507
50277	9.712542	0.891185	2.031420	-0.549962	0.011881	0.212357	-0.727513	0.056044	0.151658	0.649352	0.437263	-0.456743	0.422527
50278	10.212147	0.545727	2.177185	-0.565709	0.061681	0.296843	-0.725696	0.063425	0.152573	0.652740	0.428614	-0.462170	0.420261
50279	10.569736	-0.078424	2.449494	-0.545715	0.021369	0.360999	-0.724469	0.076217	0.150146	0.654576	0.419402	-0.468888	0.419257
50280	9.918143	-0.150998	1.784204	-0.554508	0.044782	0.360641	-0.723529	0.089147	0.149141	0.657008	0.410349	-0.474877	0.417667
50281	9.192756	-0.212289	1.302546	-0.551345	-0.039804	0.339833	-0.723018	0.103509	0.145034	0.658267	0.401677	-0.482195	0.415726
50282	9.267583	-0.329135	1.245752	-0.546192	-0.059098	0.279860	-0.725631	0.114442	0.149141	0.660147	0.394281	-0.488716	0.412196
50283	9.438506	-0.485016	1.227931	-0.552200	-0.108771	0.198724	-0.725819	0.123656	0.155480	0.661696	0.387468	-0.495762	0.407734
50284	9.650798	-0.813559	1.083903	-0.541481	-0.153010	0.205321	-0.726144	0.132315	0.157985	0.663074	0.381549	-0.502790	0.402436
50285	9.617496	-0.981023	0.940823	-0.560076	-0.178179	0.108812	-0.724182	0.138118	0.163278	0.664492	0.376034	-0.510072	0.396075
50286	9.598145	-1.203907	0.839424	-0.554392	-0.129238	0.073164	-0.721076	0.143214	0.166712	0.667110	0.371011	-0.515767	0.388972
50287	9.437814	-1.316006	0.918219	-0.565188	-0.109310	0.064018	-0.719673	0.147612	0.167740	0.669404	0.365271	-0.521773	0.382398
50288	9.909228	-1.557662	1.014531	-0.546908	-0.120649	0.117441	-0.719269	0.152437	0.169206	0.671559	0.359742	-0.527507	0.375940
50289	10.244378	-1.506645	1.392914	-0.552213	-0.073584	0.099454	-0.715023	0.157538	0.170361	0.673661	0.353454	-0.533126	0.370172
50290	9.799639	-1.287557	1.579556	-0.535591	-0.021456	0.099257	-0.714197	0.163786	0.170704	0.676777	0.347462	-0.537207	0.364213
50291	9.458912	-1.190048	1.368683	-0.537554	-0.013656	0.031906	-0.714783	0.168633	0.166222	0.679744	0.341575	-0.541362	0.358052
50292	9.352411	-1.288530	1.360258	-0.556001	-0.021918	-0.042603	-0.712092	0.171467	0.166514	0.683873	0.336775	-0.544513	0.349866
50293	9.526381	-1.214628	1.371283	-0.556033	-0.023697	-0.042547	-0.714511	0.170897	0.168938	0.687213	0.331436	-0.548340	0.342361
50294	9.631209	-1.386314	1.464889	-0.561283	0.027108	-0.078311	-0.715359	0.169765	0.168082	0.691992	0.326550	-0.550496	0.333864
50295	9.554337	-1.301268	1.459209	-0.545660	0.077805	-0.113830	-0.716484	0.166353	0.169473	0.696680	0.321362	-0.552289	0.326100
50296	9.521411	-1.330850	1.333922	-0.539118	0.126814	-0.156522	-0.719574	0.157559	0.167135	0.702753	0.316917	-0.552278	0.317319
50297	9.578691	-1.342811	1.411309	-0.553483	0.174028	-0.188820	-0.722107	0.151606	0.164823	0.708834	0.311731	-0.552191	0.308969
50298	9.824837	-1.167354	1.500851	-0.562153	0.271764	-0.228378	-0.723929	0.145650	0.162505	0.716886	0.306763	-0.549668	0.299726
50299	9.600977	-1.009325	1.808707	-0.560151	0.347986	-0.292557	-0.728712	0.134029	0.157031	0.725301	0.301441	-0.546355	0.290806
50300	10.742476	-0.736154	2.577431	-0.533464	0.271969	-0.256160	-0.732492	0.120554	0.153089	0.733079	0.297070	-0.543300	0.281371
50301	10.158119	-0.162051	2.576639	-0.573681	0.287271	-0.338157	-0.736554	0.106797	0.148579	0.740898	0.292262	-0.540487	0.271158
50302	9.021336	-0.119994	1.973550	-0.535478	0.177016	-0.431888	-0.739615	0.091761	0.143339	0.748325	0.290167	-0.537611	0.258430
50303	9.550581	-0.218423	1.841029	-0.547710	0.047337	-0.325860	-0.740563	0.081114	0.141532	0.753056	0.286779	-0.538111	0.247188
50304	9.232533	-0.078669	1.837479	-0.549896	-0.008498	-0.330898	-0.743349	0.067048	0.143674	0.757757	0.284230	-0.538480	0.234641
50305	9.265070	0.201330	1.824628	-0.548502	-0.088100	-0.296723	-0.744418	0.053363	0.149435	0.760619	0.281093	-0.541042	0.222977
50306	9.235410	0.364989	1.682680	-0.537993	-0.145710	-0.306840	-0.743651	0.039275	0.156370	0.763381	0.279011	-0.543393	0.210062
50307	9.150878	0.484839	1.437383	-0.554933	-0.224559	-0.345469	-0.743323	0.027885	0.164187	0.764701	0.276837	-0.547619	0.196741
50308	9.508184	0.858760	1.294988	-0.558645	-0.240898	-0.323168	-0.741150	0.017197	0.172989	0.766295	0.274914	-0.551200	0.182737
50309	9.842657	1.301602	1.328263	-0.549628	-0.251946	-0.295447	-0.741986	0.010334	0.187102	0.766747	0.272334	-0.555907	0.170002
50310	10.017909	1.551529	1.257591	-0.563818	-0.203383	-0.272850	-0.745252	0.002063	0.204409	0.768293	0.269558	-0.558986	0.156842
50311	10.130844	1.488189	1.291979	-0.531950	-0.110947	-0.149182	-0.748066	-0.007629	0.215674	0.769462	0.265135	-0.562096	0.147242
50312	9.970132	1.000625	1.239638	-0.552582	-0.003891	-0.026324	-0.752040	-0.010470	0.218228	0.772210	0.259100	-0.563235	0.139014
50313	9.384951	0.973682	1.366383	-0.523939	-0.042315	-0.084269	-0.753033	-0.011179	0.218512	0.773715	0.253830	-0.565525	0.130832
50314	9.391534	1.255874	1.276229	-0.553061	-0.054002	-0.070342	-0.753316	-0.011750	0.219643	0.775844	0.248373	-0.567085	0.121622
50315	9.665034	1.416441	0.945418	-0.560657	-0.129920	-0.034486	-0.753040	-0.010482	0.222490	0.776211	0.242169	-0.570973	0.113315
50316	9.795713	1.594740	0.986751	-0.546258	-0.162694	-0.002222	-0.750234	-0.002121	0.227095	0.776715	0.236254	-0.574406	0.104668
50317	9.999858	1.655354	0.835975	-0.553151	-0.110499	0.011588	-0.748546	0.001269	0.231939	0.776948	0.229602	-0.578089	0.097200
50318	9.546928	1.696336	0.749127	-0.552953	-0.054220	-0.040148	-0.749125	0.002819	0.236073	0.778618	0.223762	-0.579549	0.088361
50319	9.395859	1.412366	0.795997	-0.546435	-0.025281	-0.058896	-0.748128	0.002386	0.237479	0.779736	0.217870	-0.581472	0.080219
50320	9.750072	1.262717	0.799609	-0.549037	0.054418	0.098987	-0.748280	0.004518	0.237219	0.782253	0.210256	-0.581713	0.074045
50321	9.784704	1.348618	1.042677	-0.537208	0.131105	-0.018111	-0.749716	0.008805	0.230752	0.784890	0.203775	-0.581290	0.067280
50322	10.029921	1.221786	1.106595	-0.558352	0.173406	0.099069	-0.751301	0.014225	0.225716	0.788673	0.195807	-0.579547	0.061475
50323	10.163336	1.227201	1.333513	-0.536541	0.145676	0.165860	-0.752618	0.023476	0.221854	0.791061	0.187143	-0.579549	0.057645
50324	9.859694	1.066306	1.195555	-0.566561	0.214131	0.278246	-0.752664	0.035291	0.215172	0.794952	0.176885	-0.577729	0.054698
50325	9.444212	1.076479	1.244328	-0.550265	0.235240	0.221604	-0.755559	0.047969	0.207103	0.798159	0.167212	-0.576447	0.051877
50326	9.337358	1.072833	1.326675	-0.540410	0.231862	0.189866	-0.758865	0.056950	0.200275	0.802062	0.158331	-0.573879	0.047861
50327	9.605384	0.854802	1.517242	-0.559873	0.187211	0.158084	-0.759454	0.062943	0.193110	0.804615	0.149246	-0.573070	0.043720
50328	9.812339	0.732773	1.537659	-0.551179	0.135139	0.135531	-0.760459	0.066089	0.187620	0.807311	0.140874	-0.571778	0.038385
50329	9.862477	0.461370	1.477790	-0.552985	0.120600	0.149731	-0.760199	0.072064	0.185271	0.808899	0.132019	-0.571926	0.033968
50330	9.510989	0.144797	1.520459	-0.545423	0.130854	0.200951	-0.760778	0.074917	0.182185	0.811312	0.122974	-0.570760	0.029723
50331	9.546652	-0.022750	1.819518	-0.556372	0.123636	0.206147	-0.762082	0.081474	0.176734	0.812719	0.113364	-0.570921	0.026175
50332	9.766511	-0.119345	2.054709	-0.556648	0.146304	0.092792	-0.761953	0.084891	0.174500	0.815211	0.105344	-0.569150	0.020055
50333	9.649707	-0.180873	2.147381	-0.537075	0.083185	0.086296	-0.761249	0.087458	0.170976	0.816002	0.097378	-0.569598	0.014686
50334	9.525887	-0.152360	1.944237	-0.551542	0.073997	0.112710	-0.761971	0.090312	0.167608	0.817483	0.089229	-0.568931	0.008783
50335	9.531222	-0.167349	1.871901	-0.549044	0.067319	0.053512	-0.762262	0.092597	0.164515	0.817944	0.081410	-0.569502	0.002701
50336	9.618500	-0.085785	1.861207	-0.559171	0.038396	0.070408	-0.762704	0.096298	0.162572	0.818867	0.073612	-0.569229	-0.004053
50337	9.686060	-0.057102	1.877713	-0.544684	0.039349	0.058204	-0.764135	0.098294	0.161470	0.818817	0.065792	-0.570183	-0.010064
50338	9.656421	-0.041824	1.971828	-0.548254	0.045554	0.070500	-0.762725	0.101562	0.160501	0.819634	0.058169	-0.569682	-0.016693
50339	9.602967	-0.070293	2.003632	-0.546418	0.074803	0.022555	-0.763160	0.103844	0.158259	0.819798	0.050725	-0.569926	-0.023278
50340	9.539856	-0.040514	2.063799	-0.553831	0.058708	0.011940	-0.762879	0.105273	0.155436	0.820575	0.043679	-0.569028	-0.030921
50341	9.496579	-0.020982	2.051556	-0.546623	0.053337	0.004090	-0.763015	0.103999	0.154289	0.820303	0.036427	-0.569512	-0.037844
50342	9.504137	0.002958	2.022280	-0.549619	0.019285	-0.014308	-0.764151	0.103865	0.152453	0.820428	0.029722	-0.569129	-0.045904
50343	9.545037	0.002806	2.039143	-0.545091	0.013797	-0.007136	-0.763730	0.105288	0.151472	0.819512	0.022597	-0.570156	-0.053030
50344	9.612542	-0.007257	2.043998	-0.534159	0.015490	0.000071	-0.765581	0.105865	0.150358	0.819423	0.015986	-0.569745	-0.060681
50345	9.561975	0.053575	2.057886	-0.552439	0.010360	-0.021346	-0.764870	0.106151	0.149221	0.818267	0.008906	-0.570716	-0.068130
50346	9.473573	0.077651	1.953823	-0.564151	0.024850	-0.024236	-0.764580	0.105014	0.149206	0.818079	0.002105	-0.569989	-0.076518
50347	9.536386	0.176605	1.993716	-0.537956	0.003079	-0.020234	-0.765861	0.105305	0.148085	0.816650	-0.004744	-0.570999	-0.083789
50348	9.536235	0.176727	2.013048	-0.543367	0.010320	-0.021227	-0.766150	0.106154	0.149089	0.816117	-0.011247	-0.570424	-0.091886
50349	9.617903	0.171681	2.061326	-0.556274	-0.025763	-0.008758	-0.764443	0.106151	0.148934	0.814189	-0.018556	-0.571766	-0.099175
50350	9.747864	0.122675	2.085865	-0.556271	-0.022099	-0.014069	-0.766154	0.107006	0.149382	0.813109	-0.025393	-0.571575	-0.107286
50351	9.671452	0.180678	2.007990	-0.563450	-0.018625	0.003514	-0.764729	0.106432	0.149932	0.811090	-0.032919	-0.572667	-0.114463
50352	9.555847	0.132721	1.953099	-0.549883	-0.025815	-0.006926	-0.765014	0.106143	0.151633	0.809799	-0.039723	-0.572427	-0.122368
50353	9.551843	0.170872	1.865682	-0.545260	-0.026034	0.015254	-0.764589	0.106426	0.151774	0.807547	-0.047076	-0.573563	-0.129140
50354	9.679181	0.160840	1.935704	-0.542484	-0.006060	-0.001623	-0.763742	0.107697	0.153624	0.806322	-0.053747	-0.572905	-0.136878
50355	9.657516	0.146385	1.921395	-0.543321	0.004753	-0.001705	-0.763032	0.108123	0.153198	0.804199	-0.060764	-0.573459	-0.143930
50356	9.613737	0.098444	1.941321	-0.548726	0.011996	-0.003598	-0.763174	0.108123	0.153199	0.802993	-0.067436	-0.572380	-0.151773
50357	9.582377	0.122871	1.950756	-0.548726	0.014728	-0.007157	-0.764031	0.108693	0.153212	0.800782	-0.074416	-0.572657	-0.158982
50358	9.661942	0.129711	1.965073	-0.530491	0.017192	0.010750	-0.763603	0.108552	0.152781	0.799535	-0.080917	-0.571416	-0.166373
50359	9.633260	0.124816	1.926501	-0.530479	0.024510	-0.001684	-0.762755	0.109971	0.152506	0.797309	-0.087602	-0.571483	-0.173293
50360	9.579718	0.161876	2.001072	-0.544999	0.024492	0.006983	-0.763754	0.110829	0.151672	0.795944	-0.094236	-0.569971	-0.180900
50361	9.630014	0.064898	2.004504	-0.539557	0.017195	0.014166	-0.764892	0.110833	0.151114	0.793507	-0.101238	-0.569987	-0.187650
50362	9.647264	0.112991	1.982195	-0.546826	0.026389	-0.001888	-0.763466	0.110121	0.150811	0.791956	-0.107759	-0.568344	-0.195396
50363	9.533840	0.181576	2.012997	-0.568512	0.036215	0.017244	-0.763898	0.111545	0.150121	0.789513	-0.115139	-0.567823	-0.202458
50364	9.511371	0.133834	2.086057	-0.542371	0.015553	-0.003569	-0.764898	0.112688	0.148723	0.787666	-0.121579	-0.566260	-0.210122
50365	9.520107	0.100577	2.187912	-0.556929	0.002828	0.015794	-0.762614	0.110978	0.148687	0.784695	-0.128849	-0.566187	-0.216986
50366	9.599430	-0.108155	2.129721	-0.561406	0.002788	0.022811	-0.765036	0.111981	0.147865	0.782593	-0.135900	-0.564562	-0.224386
50367	9.612064	-0.334156	1.948568	-0.543200	0.007350	0.007055	-0.764040	0.111835	0.148281	0.779497	-0.142807	-0.564383	-0.231218
50368	9.710064	-0.057148	1.894597	-0.546874	-0.004514	0.028374	-0.764759	0.113399	0.148587	0.777209	-0.149685	-0.562804	-0.238310
50369	9.628464	0.073910	1.898077	-0.563002	0.011391	0.070550	-0.763634	0.116666	0.148046	0.774227	-0.157551	-0.562168	-0.244370
50370	9.638137	0.078683	1.898010	-0.526537	0.031008	0.074397	-0.763789	0.119797	0.146378	0.772460	-0.164418	-0.559890	-0.250591
50371	9.551027	0.001830	1.889318	-0.542910	0.012860	0.095521	-0.761959	0.124626	0.145564	0.769520	-0.172202	-0.559138	-0.256026
50372	9.724227	0.100603	2.011229	-0.546748	-0.008646	0.086804	-0.761972	0.127464	0.146729	0.767147	-0.179678	-0.557224	-0.262112
50373	9.657056	-0.003551	1.908569	-0.541914	0.029101	0.093684	-0.761129	0.129879	0.146322	0.764223	-0.187284	-0.556123	-0.267612
50374	9.709778	0.030362	1.973367	-0.553290	0.062739	0.165897	-0.760002	0.132433	0.146482	0.762883	-0.195314	-0.552677	-0.272782
50375	9.541277	0.031061	1.915588	-0.537801	0.073556	0.155364	-0.759173	0.138403	0.144979	0.760641	-0.203250	-0.550578	-0.277451
50376	9.476347	0.047772	2.203059	-0.551909	0.061055	0.049094	-0.758035	0.138685	0.144831	0.758481	-0.209933	-0.547530	-0.284333
50377	9.566971	-0.041620	2.300598	-0.541285	0.057171	-0.024180	-0.758886	0.137833	0.145396	0.754890	-0.215965	-0.546276	-0.291691
50378	9.543314	-0.044281	2.237829	-0.559210	0.098766	-0.031724	-0.757737	0.134984	0.146917	0.752481	-0.221592	-0.542841	-0.299989
50379	9.306937	-0.545234	2.287234	-0.559465	0.055670	-0.053693	-0.758430	0.130432	0.148859	0.748462	-0.227516	-0.541489	-0.307945
50380	9.488442	-0.537073	2.228902	-0.563190	0.021152	-0.018099	-0.758560	0.127302	0.150246	0.745103	-0.233754	-0.539009	-0.315676
50381	9.613634	-0.610340	2.234385	-0.562499	0.007115	-0.058682	-0.762241	0.122182	0.154617	0.740342	-0.239909	-0.538246	-0.323464
50382	9.585174	-0.537835	2.204616	-0.559770	0.010738	-0.062206	-0.763371	0.119905	0.156445	0.736427	-0.245614	-0.536026	-0.331701
50383	9.500379	-0.088059	2.151378	-0.533222	0.141155	0.048811	-0.765491	0.116498	0.156993	0.733799	-0.251526	-0.532815	-0.338204
50384	9.277523	-0.534987	2.349990	-0.556324	-0.003494	-0.088687	-0.768607	0.112806	0.158822	0.729396	-0.256951	-0.530849	-0.346635
50385	9.713522	0.025406	2.729802	-0.555761	0.084330	-0.030690	-0.768023	0.109106	0.160055	0.725370	-0.262623	-0.528569	-0.354234
50386	9.699026	-0.357538	2.548020	-0.562485	-0.089630	-0.119092	-0.768995	0.104142	0.158025	0.719625	-0.268366	-0.527844	-0.362629
50387	10.331375	1.239988	2.386768	-0.556827	0.049636	0.035272	-0.769703	0.101704	0.165521	0.715548	-0.274844	-0.525569	-0.369092
50388	9.458342	-0.647486	2.322004	-0.539964	0.007450	-0.109770	-0.768872	0.106237	0.168966	0.710830	-0.279595	-0.523457	-0.377545
50389	9.513921	-0.067992	2.281631	-0.539590	0.024535	-0.003626	-0.767885	0.108220	0.170114	0.706167	-0.285516	-0.521727	-0.384200
50390	9.513773	-0.273942	2.201766	-0.545081	0.015634	-0.013389	-0.765907	0.111917	0.167868	0.702076	-0.291214	-0.518809	-0.391307
