# Supplementary material for: Identification of Haptic Based Guiding Using Hard Reins
Source: PLoS One. 2015 Jul 22;10(7):e0132020. doi: 10.1371/journal.pone.0132020 (PMC4511788; doi:10.1371/journal.pone.0132020)
Supplement: S9 File — (ZIP) [file pone.0132020.s009.zip › Exp2_MotionData2/Subject10/path3/T9/fh9.txt]

// Start Time: 0
// Sample rate: 25.0Hz
// Scenario: 4.9
// Firmware Version: 2.6.1
Counter	Acc_X	Acc_Y	Acc_Z	Gyr_X	Gyr_Y	Gyr_Z	Mag_X	Mag_Y	Mag_Z	Quat_w	Quat_x	Quat_y	Quat_z
49846	0.408441	-9.757376	-1.001219	0.003965	-0.003173	0.001102	0.215820	0.633951	-0.077500	-0.641333	0.703686	0.237774	-0.192307
49847	0.389708	-9.675461	-1.004922	0.029001	-0.013664	0.002150	0.216346	0.634780	-0.077499	-0.641688	0.703218	0.237887	-0.192695
49848	0.379178	-9.795766	-1.044670	0.052249	-0.013652	0.005824	0.216216	0.634643	-0.078024	-0.642315	0.702513	0.237833	-0.193239
49849	0.364841	-9.776249	-0.991445	0.028981	-0.025907	0.002092	0.215952	0.635339	-0.079588	-0.642608	0.702000	0.238106	-0.193796
49850	0.384161	-9.776370	-0.982000	-0.005011	-0.025919	0.000076	0.215965	0.633535	-0.080263	-0.642393	0.701953	0.238520	-0.194172
49851	0.348123	-9.751909	-0.940549	-0.015752	-0.019800	0.001797	0.216235	0.632840	-0.080405	-0.642086	0.702036	0.238892	-0.194426
49852	0.432647	-9.752460	-0.905232	0.016455	-0.024195	0.000227	0.215444	0.632845	-0.081968	-0.642178	0.701720	0.239199	-0.194884
49853	0.432711	-9.742898	-0.924351	0.030819	-0.013671	-0.006677	0.216233	0.632978	-0.080141	-0.642589	0.701187	0.239433	-0.195162
49854	0.389236	-9.747067	-0.825481	0.084445	-0.016311	0.002526	0.216378	0.632007	-0.081991	-0.643666	0.700041	0.239328	-0.195853
49855	0.417927	-9.785903	-0.867034	0.077322	-0.008427	-0.001919	0.216523	0.631730	-0.085146	-0.644736	0.698948	0.239246	-0.196339
49856	0.441555	-9.858279	-0.877684	0.018254	-0.005831	0.002044	0.217318	0.632699	-0.086593	-0.644933	0.698687	0.239284	-0.196571
49857	0.408392	-9.768947	-0.852336	0.022750	-0.006689	-0.003185	0.216526	0.631731	-0.085934	-0.645252	0.698297	0.239414	-0.196753
49858	0.418298	-9.737475	-0.760728	0.070221	-0.013663	-0.018724	0.215601	0.632015	-0.087623	-0.646220	0.697236	0.239635	-0.197071
49859	0.407907	-9.834139	-0.934800	0.048799	0.003877	-0.020592	0.214408	0.633272	-0.089956	-0.647020	0.696466	0.239770	-0.197003
49860	0.359975	-9.785436	-0.861722	-0.009429	-0.020656	-0.014033	0.214670	0.633131	-0.088648	-0.646824	0.696428	0.240331	-0.197097
49861	0.476298	-9.730771	-0.780379	0.046903	-0.015460	-0.006580	0.213352	0.633556	-0.091774	-0.647448	0.695674	0.240529	-0.197469
49862	0.345972	-9.722330	-0.711861	0.070248	-0.013636	-0.025749	0.212028	0.633564	-0.092542	-0.648439	0.694573	0.240852	-0.197701
49863	0.384136	-9.789854	-0.672108	0.145484	-0.025831	-0.048182	0.210722	0.632185	-0.096343	-0.650545	0.692291	0.241369	-0.198154
49864	0.398046	-9.871658	-0.644327	0.127499	-0.024140	-0.028943	0.210727	0.633297	-0.099482	-0.652285	0.690384	0.241638	-0.198759
49865	0.360387	-9.736507	-0.591975	0.091709	-0.013658	-0.026484	0.210344	0.633024	-0.103417	-0.653613	0.688945	0.241903	-0.199068
49866	0.481436	-9.694114	-0.578111	0.071912	-0.017257	-0.002878	0.208909	0.630535	-0.106177	-0.654508	0.687908	0.241951	-0.199655
49867	0.500701	-9.703694	-0.515898	0.123805	-0.017259	-0.004271	0.207718	0.630265	-0.106818	-0.656169	0.686134	0.241828	-0.200456
49868	0.494882	-9.838660	-0.618345	0.118452	0.005503	0.001036	0.208658	0.630678	-0.110766	-0.657794	0.684593	0.241328	-0.200998
49869	0.504371	-9.862759	-0.609090	0.053211	-0.004973	-0.018871	0.207873	0.629851	-0.112338	-0.658596	0.683724	0.241529	-0.201091
49870	0.413101	-9.794605	-0.578677	-0.008623	-0.005894	0.001863	0.208673	0.630125	-0.113922	-0.658419	0.683810	0.241683	-0.201191
49871	0.458976	-9.795023	-0.598305	-0.046189	-0.005033	-0.000183	0.207887	0.627352	-0.112363	-0.657780	0.684343	0.242030	-0.201050
49872	0.533510	-9.839043	-0.645121	-0.080122	-0.001524	-0.012784	0.207881	0.627073	-0.110134	-0.656705	0.685317	0.242609	-0.200547
49873	0.480948	-9.761534	-0.602917	-0.044434	0.003686	0.010436	0.207600	0.629573	-0.109711	-0.656084	0.685917	0.242692	-0.200430
49874	0.548697	-9.742821	-0.603286	-0.001464	0.024674	0.011689	0.207590	0.630544	-0.108651	-0.656115	0.686080	0.242278	-0.200272
49875	0.533485	-9.843743	-0.609122	-0.008631	0.015932	0.010708	0.209052	0.629981	-0.108416	-0.656041	0.686261	0.242057	-0.200159
49876	0.455425	-9.953752	-0.600100	-0.046181	0.028203	0.006955	0.207593	0.629989	-0.108394	-0.655493	0.687001	0.241844	-0.199677
49877	0.418112	-9.770473	-0.539987	-0.038908	0.008150	-0.024739	0.206520	0.631104	-0.107054	-0.655106	0.687376	0.242331	-0.199061
49878	0.451486	-9.828699	-0.617856	-0.029914	0.019547	-0.029939	0.208774	0.630397	-0.105520	-0.654888	0.687691	0.242664	-0.198284
49879	0.461231	-9.814548	-0.685074	-0.046132	-0.003243	-0.009872	0.207162	0.632625	-0.103241	-0.654284	0.688190	0.243124	-0.197985
49880	0.504953	-9.778824	-0.689848	-0.070340	-0.009409	-0.000383	0.205831	0.632632	-0.102171	-0.653249	0.689058	0.243596	-0.197803
49881	0.592760	-9.656837	-0.689203	-0.048014	-0.006831	0.010361	0.207945	0.634286	-0.102318	-0.652517	0.689666	0.243834	-0.197804
49882	0.529242	-9.757520	-0.740285	-0.035471	-0.003292	0.008703	0.206613	0.634292	-0.100853	-0.651955	0.690147	0.243961	-0.197825
49883	0.543611	-9.772264	-0.805472	-0.067685	-0.003297	0.011106	0.206476	0.634014	-0.099016	-0.650962	0.691031	0.244224	-0.197685
49884	0.519575	-9.757547	-0.773850	-0.089168	0.003689	0.014508	0.206202	0.633459	-0.095605	-0.649668	0.692265	0.244389	-0.197420
49885	0.437520	-9.749770	-0.799491	-0.067658	0.014234	0.010324	0.207397	0.633175	-0.095626	-0.648758	0.693214	0.244434	-0.197027
49886	0.370443	-9.674664	-0.793242	-0.060518	0.017740	0.015711	0.206981	0.634841	-0.092977	-0.647921	0.694133	0.244289	-0.196724
49887	0.365446	-9.698619	-0.774246	-0.031852	0.029133	0.010671	0.208314	0.633584	-0.092748	-0.647577	0.694677	0.243990	-0.196308
49888	0.374597	-9.768550	-0.808778	-0.003179	0.023046	0.000267	0.207902	0.635251	-0.091674	-0.647623	0.694799	0.243760	-0.196009
49889	0.398960	-9.737574	-0.842280	-0.038899	0.028315	-0.012310	0.209089	0.636077	-0.090897	-0.647265	0.695320	0.243815	-0.195276
49890	0.447145	-9.752449	-0.864498	-0.055050	0.024779	-0.002765	0.207633	0.634974	-0.089967	-0.646608	0.696104	0.243811	-0.194662
49891	0.494953	-9.820226	-0.882514	-0.083710	0.035240	0.006729	0.206821	0.636087	-0.087186	-0.645582	0.697323	0.243686	-0.193859
49892	0.572498	-9.782353	-0.885152	-0.094486	0.022952	0.011877	0.207876	0.636081	-0.085365	-0.644307	0.698677	0.243653	-0.193267
49893	0.558659	-9.690907	-0.905612	-0.053326	0.015974	0.010413	0.208393	0.636492	-0.082218	-0.643596	0.699443	0.243609	-0.192922
49894	0.514542	-9.781937	-0.896664	-0.001444	0.015995	0.012548	0.209054	0.636488	-0.081440	-0.643585	0.699575	0.243289	-0.192882
49895	0.562926	-9.770251	-0.884930	-0.001417	0.007249	0.003693	0.209055	0.636211	-0.081312	-0.643586	0.699603	0.243254	-0.192824
49896	0.384225	-9.771208	-0.866575	0.003955	-0.009311	-0.002443	0.207854	0.637188	-0.080890	-0.643583	0.699493	0.243455	-0.192977
49897	0.330978	-9.789858	-0.808647	0.033472	-0.006677	-0.001327	0.208523	0.637325	-0.082737	-0.644026	0.698990	0.243528	-0.193227
49898	0.389273	-9.742235	-0.818216	0.025442	-0.006685	-0.005799	0.209194	0.635377	-0.081716	-0.644351	0.698599	0.243654	-0.193400
49899	0.408295	-9.781105	-0.895738	-0.020145	-0.008416	-0.014080	0.206668	0.636502	-0.082192	-0.644088	0.698717	0.244131	-0.193252
49900	0.452168	-9.723778	-0.914685	0.023688	-0.001425	-0.009330	0.206004	0.636783	-0.082441	-0.644425	0.698348	0.244254	-0.193306
49901	0.495295	-9.769950	-0.958850	0.043367	0.024804	0.000580	0.208410	0.634550	-0.083813	-0.645152	0.697847	0.243853	-0.193193
49902	0.567461	-9.806802	-1.027194	0.008458	0.031772	0.007372	0.207878	0.634831	-0.084065	-0.645375	0.697886	0.243368	-0.192919
49903	0.514669	-9.758443	-1.079058	-0.027316	0.036164	0.007154	0.208130	0.636772	-0.083261	-0.645139	0.698379	0.243006	-0.192382
49904	0.546144	-9.748876	-1.016730	-0.022836	0.023034	0.000081	0.208263	0.636355	-0.082742	-0.644910	0.698751	0.242858	-0.191985
49905	0.502404	-9.787020	-1.016791	-0.017543	0.021262	0.015980	0.209312	0.637875	-0.081693	-0.644699	0.699106	0.242531	-0.191813
49906	0.480609	-9.796397	-0.992676	-0.047910	0.021285	0.003426	0.208527	0.636214	-0.082092	-0.644097	0.699810	0.242457	-0.191364
49907	0.481002	-9.743305	-0.934386	-0.069423	0.025620	0.012106	0.208380	0.636073	-0.077890	-0.643194	0.700831	0.242326	-0.190829
49908	0.466387	-9.762302	-0.891216	-0.041684	0.014260	0.006980	0.210366	0.635923	-0.076478	-0.642633	0.701447	0.242258	-0.190544
49909	0.475908	-9.781620	-0.891520	-0.017503	0.009031	0.000081	0.210101	0.636063	-0.076866	-0.642426	0.701674	0.242309	-0.190339
49910	0.490424	-9.777011	-0.920434	0.001254	0.017762	0.010821	0.210369	0.635507	-0.076482	-0.642467	0.701766	0.241987	-0.190271
49911	0.582183	-9.777729	-0.921234	-0.022850	0.016008	-0.001726	0.209833	0.636064	-0.075943	-0.642230	0.702076	0.241995	-0.189918
49912	0.524138	-9.789368	-0.942498	0.020079	0.007287	0.000334	0.208778	0.634960	-0.075938	-0.642523	0.701836	0.241884	-0.189954
49913	0.553334	-9.758377	-0.959218	0.046937	0.005547	-0.003004	0.209042	0.636070	-0.077375	-0.643222	0.701200	0.241781	-0.190066
49914	0.475608	-9.818213	-1.060181	-0.006782	0.005553	0.007192	0.209832	0.636620	-0.076594	-0.643105	0.701333	0.241696	-0.190083
49915	0.505289	-9.722038	-0.996841	-0.022933	-0.010234	0.011433	0.209304	0.636206	-0.076590	-0.642690	0.701608	0.241860	-0.190263
49916	0.432833	-9.723847	-0.986623	0.014711	0.014312	0.003886	0.209442	0.635790	-0.077384	-0.642928	0.701480	0.241631	-0.190221
49917	0.408297	-9.776691	-1.025474	0.029951	0.003853	-0.004855	0.209040	0.636208	-0.077111	-0.643383	0.701051	0.241639	-0.190252
49918	0.403113	-9.824883	-1.066842	-0.033565	0.001228	-0.007097	0.209167	0.637040	-0.076842	-0.642924	0.701442	0.241913	-0.190017
49919	0.485876	-9.734016	-1.030460	-0.037145	0.014309	-0.003558	0.207967	0.637323	-0.075640	-0.642480	0.701925	0.242023	-0.189594
49920	0.461703	-9.738535	-0.996655	-0.003166	0.014310	0.000220	0.209817	0.637729	-0.074088	-0.642483	0.702011	0.241906	-0.189412
49921	0.524176	-9.782321	-0.997697	0.014682	0.010776	0.009121	0.208770	0.636487	-0.076185	-0.642701	0.701876	0.241688	-0.189453
49922	0.505132	-9.743700	-1.001896	-0.015701	0.007295	0.000089	0.209961	0.636757	-0.075676	-0.642493	0.702094	0.241717	-0.189314
49923	0.471335	-9.743333	-0.967951	0.005753	0.014291	0.005567	0.208365	0.637043	-0.074992	-0.642617	0.702069	0.241537	-0.189215
49924	0.442325	-9.747902	-0.962947	0.002161	-0.001448	0.003730	0.210089	0.637451	-0.075539	-0.642604	0.702043	0.241558	-0.189329
49925	0.403618	-9.757265	-0.977141	-0.015710	0.017809	0.004560	0.209956	0.637451	-0.075537	-0.642448	0.702302	0.241425	-0.189069
49926	0.447017	-9.767182	-0.963209	-0.002304	0.017791	0.007286	0.209694	0.636620	-0.075017	-0.642452	0.702422	0.241166	-0.188938
49927	0.468874	-9.750471	-0.948784	0.012981	0.009081	-0.012023	0.209417	0.638564	-0.074993	-0.642721	0.702198	0.241268	-0.188727
49928	0.485561	-9.779570	-0.982911	0.002199	0.002061	-0.003326	0.210363	0.635783	-0.075166	-0.642753	0.702151	0.241341	-0.188700
49929	0.475844	-9.786798	-1.011752	-0.010330	0.009058	0.000135	0.210363	0.635506	-0.074907	-0.642648	0.702285	0.241361	-0.188533
49930	0.471266	-9.752954	-0.968061	0.026318	-0.013691	0.000327	0.209973	0.635231	-0.076741	-0.642928	0.701884	0.241497	-0.188894
49931	0.471254	-9.753100	-1.016132	0.007522	0.000298	0.007291	0.209963	0.636897	-0.076462	-0.643004	0.701790	0.241461	-0.189029
49932	0.499787	-9.815821	-1.002679	-0.008517	0.003817	-0.006933	0.208760	0.637596	-0.075124	-0.642908	0.701870	0.241603	-0.188880
49933	0.471657	-9.697692	-0.986657	-0.013932	-0.004950	0.000958	0.210221	0.637311	-0.075280	-0.642682	0.702002	0.241805	-0.188904
49934	0.471292	-9.748246	-1.001656	-0.010331	0.002061	-0.001644	0.209161	0.637595	-0.075918	-0.642530	0.702123	0.241905	-0.188841
49935	0.466729	-9.712027	-0.967552	0.003993	-0.018921	-0.010419	0.210489	0.637032	-0.075550	-0.642531	0.701916	0.242377	-0.189002
49936	0.446766	-9.800973	-1.002051	0.011139	-0.017163	-0.006847	0.210363	0.635644	-0.075037	-0.642609	0.701665	0.242708	-0.189240
49937	0.534349	-9.710268	-1.006570	-0.001405	-0.008459	0.000135	0.210628	0.635921	-0.075563	-0.642545	0.701619	0.242918	-0.189363
49938	0.490957	-9.700263	-0.991660	0.015577	-0.008453	0.003798	0.209166	0.636762	-0.075926	-0.642685	0.701393	0.242978	-0.189644
49939	0.475952	-9.772307	-0.992359	0.032560	-0.013697	0.005655	0.210229	0.637034	-0.076990	-0.643050	0.700917	0.243049	-0.190077
49940	0.471148	-9.767562	-1.025911	-0.001468	-0.002348	0.016025	0.209700	0.636760	-0.076984	-0.642935	0.700994	0.242922	-0.190344
49941	0.432404	-9.781764	-1.049775	-0.028236	0.014312	0.005325	0.209973	0.635370	-0.076871	-0.642581	0.701407	0.242868	-0.190086
49942	0.432896	-9.714300	-1.010548	0.000430	0.007334	-0.005052	0.208103	0.636629	-0.075386	-0.642620	0.701394	0.242905	-0.189955
49943	0.437406	-9.757742	-1.047138	0.012073	0.007349	-0.006739	0.209042	0.635931	-0.077114	-0.642842	0.701205	0.242955	-0.189837
49944	0.478039	-9.815841	-1.064981	-0.019269	0.010817	0.000071	0.209568	0.635927	-0.075940	-0.642602	0.701484	0.242948	-0.189626
49945	0.439788	-9.762549	-1.040004	-0.040734	0.017816	-0.000038	0.209416	0.638147	-0.073947	-0.642106	0.702049	0.242970	-0.189191
49946	0.437776	-9.709321	-0.943236	-0.001407	-0.010190	-0.001606	0.209963	0.635646	-0.074374	-0.642021	0.702011	0.243187	-0.189339
49947	0.427321	-9.819946	-0.963645	0.002157	-0.003192	0.003713	0.208373	0.636211	-0.075919	-0.642012	0.701962	0.243260	-0.189460
49948	0.485211	-9.827755	-1.009901	-0.038159	0.000257	0.017512	0.209704	0.635232	-0.075687	-0.641388	0.702525	0.243221	-0.189534
49949	0.490905	-9.709671	-0.922067	-0.017497	-0.003210	-0.003477	0.210496	0.635227	-0.074386	-0.641132	0.702691	0.243469	-0.189468
49950	0.466460	-9.750438	-0.943956	0.030838	0.005569	-0.004856	0.209436	0.634816	-0.074112	-0.641590	0.702283	0.243406	-0.189508
49951	0.461425	-9.777056	-1.009112	0.000391	0.003810	0.001963	0.209839	0.635232	-0.076214	-0.641602	0.702271	0.243417	-0.189501
49952	0.468261	-9.834780	-0.990607	-0.028272	0.000286	0.007014	0.209149	0.639260	-0.075376	-0.641156	0.702656	0.243489	-0.189489
49953	0.519769	-9.724440	-0.958538	-0.011265	-0.005850	0.003597	0.209698	0.635648	-0.074501	-0.640953	0.702763	0.243645	-0.189583
49954	0.471395	-9.733814	-1.001491	0.003984	0.014306	0.002033	0.209173	0.634540	-0.074373	-0.641049	0.702765	0.243478	-0.189460
49955	0.442348	-9.743231	-1.008559	0.008445	0.003817	0.002034	0.209161	0.635928	-0.073178	-0.641176	0.702647	0.243457	-0.189495
49956	0.423162	-9.723919	-1.034609	-0.008593	0.014294	0.014295	0.209825	0.635646	-0.072928	-0.641050	0.702872	0.243163	-0.189468
49957	0.411231	-9.704523	-1.015056	-0.008570	0.009060	0.007233	0.209685	0.636618	-0.072391	-0.640943	0.703018	0.243064	-0.189416
49958	0.394060	-9.740587	-1.053778	0.003954	0.004702	0.007308	0.211273	0.637304	-0.072540	-0.640973	0.703011	0.242944	-0.189495
49959	0.384137	-9.776664	-1.078141	-0.008496	0.011741	-0.006860	0.210079	0.636893	-0.071738	-0.640931	0.703100	0.243005	-0.189229
49960	0.437473	-9.748143	-1.054239	-0.001349	0.017838	-0.003272	0.209672	0.638700	-0.072239	-0.640989	0.703157	0.242890	-0.188965
49961	0.505014	-9.758323	-1.064553	0.004044	0.005593	-0.012111	0.209952	0.636200	-0.072268	-0.641112	0.703038	0.243057	-0.188778
49962	0.475788	-9.791865	-1.095931	-0.013024	0.005567	0.003628	0.208227	0.636488	-0.072633	-0.640920	0.703232	0.243046	-0.188719
49963	0.497766	-9.758303	-1.076507	-0.037172	0.002058	-0.000085	0.208485	0.637041	-0.071318	-0.640399	0.703687	0.243246	-0.188534
49964	0.466934	-9.680993	-1.044107	-0.001365	0.017818	0.000257	0.208740	0.638010	-0.070000	-0.640445	0.703765	0.243075	-0.188309
49965	0.476209	-9.734051	-1.066429	0.008457	0.007319	0.002040	0.209548	0.636479	-0.071078	-0.640583	0.703666	0.243005	-0.188299
49966	0.456448	-9.796385	-1.050151	-0.015728	0.007304	0.007143	0.209279	0.637175	-0.071067	-0.640348	0.703919	0.242932	-0.188246
49967	0.456863	-9.738637	-1.042280	-0.017503	0.005559	0.003611	0.208223	0.636070	-0.070799	-0.640107	0.704153	0.242959	-0.188157
49968	0.447001	-9.767373	-1.025701	0.003968	0.000319	0.001983	0.209146	0.636481	-0.069759	-0.640136	0.704104	0.242969	-0.188228
49969	0.475877	-9.782001	-1.016504	0.030769	-0.004951	0.009197	0.209405	0.637312	-0.069492	-0.640504	0.703706	0.242870	-0.188593
49970	0.524305	-9.763182	-1.031127	0.012892	-0.008456	0.004637	0.209678	0.636756	-0.070683	-0.640606	0.703522	0.242922	-0.188866
49971	0.461598	-9.750796	-1.073705	-0.003150	-0.004907	-0.006900	0.209149	0.635926	-0.069896	-0.640557	0.703480	0.243178	-0.188859
49972	0.466512	-9.738823	-1.078417	0.025471	0.005587	-0.001365	0.208628	0.634541	-0.070295	-0.640927	0.703159	0.243087	-0.188918
49973	0.471307	-9.743670	-1.078514	0.011105	0.000310	0.008202	0.209147	0.637592	-0.071979	-0.641045	0.703029	0.243009	-0.189099
49974	0.466364	-9.758197	-1.121901	0.003979	0.005579	0.003762	0.207963	0.636489	-0.072891	-0.641091	0.703005	0.242936	-0.189128
49975	0.534568	-9.676859	-1.092713	0.003932	-0.013708	0.008094	0.208356	0.636486	-0.071453	-0.641038	0.702915	0.243070	-0.189467
49976	0.502481	-9.772912	-1.122382	0.003996	-0.011910	-0.005126	0.208230	0.636210	-0.072898	-0.641034	0.702785	0.243337	-0.189619
49977	0.514797	-9.739318	-1.117295	-0.008560	-0.010185	0.001841	0.208365	0.635098	-0.071730	-0.640843	0.702841	0.243564	-0.189764
49978	0.505149	-9.739110	-1.073947	-0.023776	-0.017191	-0.000056	0.209427	0.634815	-0.071617	-0.640405	0.703072	0.243930	-0.189918
49979	0.468961	-9.734031	-1.078383	-0.010476	-0.011992	0.028269	0.207022	0.636770	-0.069855	-0.640076	0.703276	0.243816	-0.190417
49980	0.505296	-9.719750	-1.035270	0.005750	-0.010194	0.001069	0.207831	0.635656	-0.071716	-0.640081	0.703158	0.243973	-0.190638
49981	0.447168	-9.743394	-1.049461	-0.003203	-0.006682	0.003673	0.209163	0.635650	-0.073312	-0.639975	0.703168	0.244110	-0.190781
49982	0.461797	-9.724221	-1.034946	-0.013139	-0.010238	0.022973	0.209424	0.635648	-0.072003	-0.639631	0.703399	0.244027	-0.191188
49983	0.466769	-9.704958	-1.015540	0.021791	-0.017210	0.012630	0.209291	0.635648	-0.071870	-0.639792	0.703092	0.244077	-0.191716
49984	0.447032	-9.762607	-1.040067	0.012959	-0.016267	-0.012109	0.209564	0.635648	-0.074237	-0.639919	0.702793	0.244467	-0.191888
49985	0.463898	-9.767578	-1.049884	0.011122	-0.017170	-0.001558	0.208637	0.634542	-0.072921	-0.639984	0.702553	0.244757	-0.192182
49986	0.481323	-9.695495	-1.029977	-0.001417	0.003795	0.007248	0.208896	0.636485	-0.074218	-0.639934	0.702610	0.244672	-0.192248
49987	0.459922	-9.647366	-1.077309	0.021924	0.000355	-0.009320	0.207837	0.636491	-0.074990	-0.640266	0.702261	0.244807	-0.192247
49988	0.403274	-9.800971	-1.112235	0.005799	-0.005753	-0.006829	0.208372	0.635516	-0.074482	-0.640324	0.702121	0.245012	-0.192301
49989	0.427922	-9.733578	-1.034762	-0.022860	-0.006671	-0.002631	0.208633	0.635931	-0.074088	-0.639965	0.702353	0.245314	-0.192267
49990	0.418469	-9.704654	-1.039154	-0.019321	0.002056	0.008890	0.208628	0.637181	-0.074601	-0.639648	0.702640	0.245298	-0.192292
49991	0.394182	-9.723736	-1.048778	-0.013941	0.003821	0.007177	0.208366	0.635932	-0.073428	-0.639427	0.702846	0.245291	-0.192282
49992	0.420859	-9.709358	-0.998370	0.014738	-0.003157	-0.006744	0.207310	0.635522	-0.074466	-0.639623	0.702602	0.245430	-0.192346
49993	0.437189	-9.788930	-1.021057	0.027228	-0.006669	0.000363	0.207041	0.636079	-0.074194	-0.639957	0.702205	0.245493	-0.192601
49994	0.437003	-9.815344	-1.006938	-0.001387	-0.004920	-0.003369	0.206782	0.635109	-0.074462	-0.639906	0.702178	0.245666	-0.192651
49995	0.459224	-9.748086	-0.979919	0.015605	0.009058	0.002099	0.208105	0.636351	-0.075520	-0.640150	0.701998	0.245547	-0.192651
49996	0.461481	-9.769789	-0.992205	0.034438	0.014333	-0.005680	0.208900	0.637041	-0.076313	-0.640705	0.701574	0.245367	-0.192577
49997	0.459123	-9.760296	-1.040145	0.015600	0.005567	0.003847	0.207324	0.635108	-0.077621	-0.640925	0.701388	0.245268	-0.192648
49998	0.468484	-9.801319	-1.059925	0.012952	0.007335	-0.003226	0.208370	0.636905	-0.076306	-0.641134	0.701225	0.245227	-0.192599
49999	0.442109	-9.776882	-1.001733	0.005773	0.014315	0.002046	0.208381	0.636351	-0.078412	-0.641265	0.701190	0.245079	-0.192476
50000	0.466494	-9.743442	-1.015980	0.022776	0.009069	0.000388	0.207451	0.636634	-0.078658	-0.641605	0.700922	0.244935	-0.192504
50001	0.451350	-9.834743	-1.021706	0.005772	-0.004919	-0.003325	0.208110	0.636630	-0.077355	-0.641662	0.700788	0.245109	-0.192582
50002	0.478234	-9.791502	-0.970968	0.012014	-0.004945	0.000245	0.206523	0.635667	-0.077078	-0.641785	0.700607	0.245178	-0.192742
50003	0.442151	-9.771984	-0.972836	-0.002366	-0.011967	0.012466	0.207452	0.636356	-0.078529	-0.641634	0.700626	0.245252	-0.193082
50004	0.451885	-9.762365	-0.948775	0.016503	-0.010179	-0.005015	0.207057	0.636081	-0.078789	-0.641813	0.700339	0.245451	-0.193275
50005	0.412925	-9.807734	-0.939346	0.005749	-0.003184	0.000221	0.206786	0.637193	-0.079036	-0.641867	0.700226	0.245551	-0.193377
50006	0.437361	-9.767076	-0.953510	-0.003227	-0.009328	0.005422	0.206790	0.636638	-0.079304	-0.641734	0.700247	0.245668	-0.193595
50007	0.461403	-9.781713	-0.958693	-0.003173	-0.004934	-0.005146	0.207590	0.636357	-0.080107	-0.641677	0.700214	0.245899	-0.193610
50008	0.437523	-9.743142	-0.991692	0.007546	0.002065	0.002022	0.208114	0.636491	-0.078144	-0.641765	0.700127	0.245868	-0.193671
50009	0.442222	-9.760141	-1.032787	-0.005875	0.007313	0.004583	0.207853	0.636633	-0.079714	-0.641691	0.700225	0.245816	-0.193626
50010	0.446765	-9.800988	-1.006858	-0.010317	0.007324	-0.003390	0.207056	0.637470	-0.080875	-0.641572	0.700356	0.245879	-0.193471
50011	0.490438	-9.772450	-1.002099	-0.017467	0.007312	-0.005212	0.206512	0.638027	-0.077973	-0.641373	0.700555	0.246010	-0.193242
50012	0.451902	-9.757760	-1.016019	-0.004890	0.014350	-0.013892	0.205990	0.636642	-0.078242	-0.641409	0.700596	0.246095	-0.192868
50013	0.451734	-9.781769	-1.001873	-0.024663	-0.003190	-0.000006	0.206376	0.638305	-0.077575	-0.641037	0.700873	0.246315	-0.192818
50014	0.456981	-9.724022	-0.982026	-0.015703	0.007305	0.000107	0.206910	0.637608	-0.077196	-0.640831	0.701093	0.246337	-0.192670
50015	0.471232	-9.757765	-0.968116	-0.005851	0.010805	-0.001582	0.206378	0.637888	-0.077316	-0.640799	0.701174	0.246326	-0.192497
50016	0.437245	-9.781655	-1.001746	-0.008565	-0.002311	0.001881	0.206910	0.637886	-0.077587	-0.640639	0.701273	0.246423	-0.192546
50017	0.480646	-9.791557	-0.983007	-0.023768	0.010789	0.003565	0.205574	0.638447	-0.075854	-0.640336	0.701607	0.246409	-0.192352
50018	0.461497	-9.767398	-0.996985	-0.003123	0.010835	-0.010372	0.206244	0.637472	-0.076137	-0.640365	0.701628	0.246486	-0.192083
50019	0.475977	-9.767614	-1.030761	-0.008555	0.014300	0.005458	0.206373	0.638304	-0.076524	-0.640287	0.701789	0.246341	-0.191940
50020	0.483015	-9.796527	-1.028750	-0.012131	0.023042	0.007218	0.206384	0.636222	-0.076414	-0.640180	0.702058	0.246053	-0.191684
50021	0.500200	-9.758087	-0.999615	-0.031797	0.008172	-0.001789	0.207168	0.637883	-0.075491	-0.639774	0.702456	0.246177	-0.191419
50022	0.495646	-9.719572	-1.001536	-0.012112	0.023042	0.002824	0.206774	0.636635	-0.074578	-0.639685	0.702703	0.245947	-0.191103
50023	0.494858	-9.830170	-0.988380	0.016583	0.009094	-0.016426	0.207701	0.636630	-0.074330	-0.640022	0.702412	0.246080	-0.190876
50024	0.410449	-9.815048	-0.977864	-0.013785	-0.008351	-0.033425	0.206763	0.638301	-0.074167	-0.639894	0.702382	0.246766	-0.190528
50025	0.157809	-9.690072	-0.868495	0.027350	-0.017042	-0.033057	0.205303	0.638031	-0.073623	-0.640319	0.701768	0.247416	-0.190520
50026	0.143724	-9.634558	-0.841297	0.055093	-0.034521	-0.039953	0.204123	0.637484	-0.076761	-0.641052	0.700723	0.248267	-0.190797
50027	0.533732	-9.799013	-0.925867	0.050627	-0.003137	-0.031209	0.202673	0.636660	-0.078060	-0.641867	0.699867	0.248615	-0.190744
50028	0.798685	-9.890424	-1.039764	0.018396	0.014274	-0.019140	0.201871	0.638330	-0.079081	-0.642246	0.699579	0.248692	-0.190425
50029	0.796506	-9.854598	-1.128261	-0.010192	0.046653	-0.016578	0.201591	0.640691	-0.078659	-0.642401	0.699766	0.248439	-0.189544
50030	0.799822	-9.727278	-1.172492	0.005877	0.049264	-0.005851	0.200797	0.639585	-0.077608	-0.642727	0.699838	0.247926	-0.188842
50031	0.620884	-9.759656	-1.204969	-0.031829	0.043125	0.021216	0.200553	0.636394	-0.078293	-0.642410	0.700482	0.247281	-0.188378
50032	0.462161	-9.671481	-1.092026	-0.055111	0.024774	0.017518	0.202922	0.639018	-0.077252	-0.641671	0.701358	0.246989	-0.188020
50033	0.384165	-9.776326	-0.967578	-0.024737	0.016022	0.021232	0.203456	0.638321	-0.077136	-0.641316	0.701810	0.246659	-0.187976
50034	0.347858	-9.788070	-0.967400	-0.041631	0.014334	-0.002680	0.203444	0.638597	-0.074114	-0.640792	0.702376	0.246726	-0.187565
50035	0.422849	-9.769443	-0.977447	-0.060323	0.035344	-0.017739	0.203574	0.638317	-0.072806	-0.640179	0.703162	0.246821	-0.186582
50036	0.440253	-9.699807	-0.971990	-0.055941	0.031792	0.001675	0.203158	0.640262	-0.070942	-0.639521	0.703995	0.246659	-0.185913
50037	0.524594	-9.724536	-0.977809	-0.019195	0.037057	-0.010405	0.202493	0.639987	-0.069885	-0.639470	0.704293	0.246472	-0.185207
50038	0.572804	-9.734718	-1.038428	-0.019215	0.040539	-0.003358	0.203409	0.641230	-0.068442	-0.639390	0.704664	0.246127	-0.184528
50039	0.558522	-9.705750	-1.040375	0.016612	0.032703	-0.013689	0.203280	0.640398	-0.067924	-0.639836	0.704468	0.245910	-0.184017
50040	0.611179	-9.771129	-1.048792	0.014740	0.037019	0.005669	0.203551	0.639564	-0.068199	-0.640184	0.704435	0.245359	-0.183671
50041	0.635230	-9.783462	-1.087597	-0.010309	0.017777	0.000121	0.201958	0.639295	-0.067652	-0.640128	0.704595	0.245240	-0.183412
50042	0.541543	-9.715319	-1.066777	-0.013012	0.003799	0.000092	0.202489	0.639709	-0.068444	-0.639940	0.704765	0.245301	-0.183333
50043	0.543899	-9.724833	-1.026048	0.000463	0.007322	-0.012136	0.202755	0.638874	-0.067143	-0.640031	0.704687	0.245448	-0.183118
50044	0.529317	-9.739042	-0.990033	0.011130	0.000293	0.000253	0.201958	0.639017	-0.067130	-0.640167	0.704538	0.245456	-0.183202
50045	0.534413	-9.700706	-1.025689	0.030734	-0.003238	0.018013	0.201693	0.640408	-0.069606	-0.640525	0.704179	0.245199	-0.183674
50046	0.495448	-9.743940	-1.105164	0.032618	0.007328	0.002209	0.203563	0.639010	-0.070699	-0.640990	0.703788	0.245017	-0.183795
50047	0.462195	-9.666686	-1.096778	0.012919	0.003824	0.004722	0.202767	0.638320	-0.069643	-0.641177	0.703621	0.244920	-0.183912
50048	0.481164	-9.714993	-1.114322	-0.026386	0.010839	-0.007010	0.202631	0.638459	-0.068852	-0.640864	0.703956	0.245033	-0.183570
50049	0.536444	-9.751499	-1.112815	-0.017488	0.007303	0.002711	0.203152	0.639566	-0.068061	-0.640645	0.704184	0.245031	-0.183465
50050	0.611761	-9.687187	-1.127146	-0.012111	0.005539	0.000972	0.202476	0.641096	-0.066986	-0.640477	0.704356	0.245047	-0.183370
50051	0.611481	-9.725730	-1.146814	-0.005854	0.021280	0.007236	0.202896	0.638458	-0.068856	-0.640471	0.704510	0.244763	-0.183178
50052	0.558011	-9.773441	-1.154112	-0.023812	0.009019	0.017641	0.203155	0.639011	-0.067804	-0.640092	0.704924	0.244548	-0.183195
50053	0.517316	-9.724891	-1.112344	-0.016658	0.016019	0.019502	0.203950	0.638867	-0.067293	-0.639861	0.705258	0.244198	-0.183181
50054	0.478647	-9.729384	-1.107255	0.009322	0.005561	0.009090	0.204614	0.638447	-0.066782	-0.639967	0.705197	0.244018	-0.183292
50055	0.442324	-9.743525	-1.104701	-0.010335	0.007329	0.003674	0.204080	0.638727	-0.066509	-0.639838	0.705342	0.243976	-0.183233
50056	0.451794	-9.770051	-1.102684	-0.026432	0.002080	0.000005	0.205535	0.638719	-0.065218	-0.639456	0.705682	0.244097	-0.183100
50057	0.504692	-9.801764	-1.113119	-0.029991	-0.001421	-0.005343	0.204341	0.638725	-0.065069	-0.639040	0.706003	0.244365	-0.182956
50058	0.536393	-9.758716	-1.112897	-0.037153	0.000313	-0.003627	0.204465	0.639557	-0.064012	-0.638509	0.706452	0.244606	-0.182755
50059	0.582235	-9.763914	-1.122966	-0.008476	-0.001416	-0.014013	0.205532	0.638996	-0.064821	-0.638429	0.706455	0.244918	-0.182604
50060	0.584672	-9.759270	-1.171003	-0.028207	0.000309	-0.001813	0.204198	0.639558	-0.063483	-0.638018	0.706799	0.245099	-0.182469
50061	0.611543	-9.716197	-1.175547	-0.048018	-0.019006	0.020884	0.204193	0.640113	-0.062952	-0.637164	0.707414	0.245289	-0.182814
50062	0.587707	-9.672699	-1.170034	-0.010401	-0.013726	0.014144	0.204450	0.641221	-0.062420	-0.636877	0.707556	0.245359	-0.183169
50063	0.499811	-9.806743	-1.180431	0.002158	-0.017171	0.005410	0.204458	0.639139	-0.061391	-0.636798	0.707461	0.245562	-0.183537
50064	0.528916	-9.790030	-1.146841	-0.026523	-0.010224	0.017557	0.204994	0.638859	-0.062452	-0.636287	0.707839	0.245597	-0.183806
50065	0.534316	-9.710665	-1.136362	-0.026395	-0.010163	-0.010625	0.204455	0.640250	-0.062430	-0.635899	0.708053	0.246042	-0.183730
50066	0.515133	-9.691316	-1.150394	0.004012	-0.010155	-0.006869	0.203651	0.640808	-0.060968	-0.635910	0.707922	0.246309	-0.183837
50067	0.553389	-9.744534	-1.151336	-0.008550	-0.011935	0.000060	0.204189	0.640529	-0.062685	-0.635729	0.707953	0.246559	-0.184010
50068	0.563632	-9.662845	-1.155292	-0.013915	-0.011940	0.000035	0.204719	0.639831	-0.061256	-0.635452	0.708078	0.246817	-0.184141
50069	0.527139	-9.701009	-1.143399	0.005746	-0.020680	0.001912	0.202987	0.641506	-0.061870	-0.635425	0.707902	0.247100	-0.184532
50070	0.567773	-9.759086	-1.154031	0.000388	-0.018936	0.000093	0.203253	0.641366	-0.062006	-0.635314	0.707817	0.247399	-0.184839
50071	0.553731	-9.696458	-1.160400	-0.003179	-0.011932	0.000109	0.204319	0.641639	-0.063595	-0.635212	0.707776	0.247630	-0.185037
50072	0.568150	-9.706192	-1.160637	0.023616	0.002037	0.014448	0.204320	0.641639	-0.063858	-0.635481	0.707545	0.247372	-0.185343
50073	0.553484	-9.730205	-1.184821	0.045120	-0.006677	0.005761	0.203521	0.641226	-0.062406	-0.636068	0.706936	0.247278	-0.185777
50074	0.538840	-9.751754	-1.189749	0.020127	0.007343	-0.003182	0.204321	0.641639	-0.064383	-0.636380	0.706682	0.247211	-0.185762
50075	0.553285	-9.758980	-1.156308	0.005847	0.001228	-0.013889	0.204325	0.641501	-0.065041	-0.636524	0.706505	0.247441	-0.185638
50076	0.507199	-9.787484	-1.156239	0.023826	-0.006579	-0.034926	0.203018	0.638733	-0.066098	-0.636935	0.705994	0.247990	-0.185439
50077	0.563291	-9.710906	-1.141421	-0.001331	-0.013655	-0.013988	0.202217	0.639570	-0.066078	-0.636904	0.705851	0.248438	-0.185488
50078	0.558049	-9.768587	-1.139636	0.027257	-0.017164	-0.005872	0.202617	0.639568	-0.066609	-0.637204	0.705402	0.248696	-0.185823
50079	0.606813	-9.703972	-1.122489	0.034373	-0.003213	0.007446	0.200888	0.640133	-0.066446	-0.637650	0.704948	0.248576	-0.186173
50080	0.567917	-9.739778	-1.132179	0.030888	-0.004900	-0.013729	0.201566	0.639159	-0.068960	-0.638089	0.704457	0.248780	-0.186257
50081	0.514797	-9.739310	-1.114891	0.002262	0.000354	-0.013903	0.201553	0.640407	-0.067372	-0.638179	0.704320	0.249035	-0.186125
50082	0.490974	-9.695658	-1.058904	0.020123	-0.020646	-0.013834	0.201026	0.640411	-0.068414	-0.638390	0.703909	0.249474	-0.186370
50083	0.519574	-9.748771	-1.050148	0.041628	-0.018884	-0.020740	0.200358	0.641386	-0.068788	-0.638965	0.703161	0.249921	-0.186622
50084	0.514928	-9.724548	-1.006567	0.045209	-0.013641	-0.020690	0.200358	0.641942	-0.069570	-0.639588	0.702421	0.250273	-0.186805
50085	0.594487	-9.744267	-0.959411	0.091774	-0.002271	-0.027387	0.199308	0.641533	-0.072315	-0.640977	0.701055	0.250410	-0.186991
50086	0.558670	-9.690774	-0.862348	0.130250	0.032710	-0.019911	0.197472	0.639740	-0.075324	-0.643016	0.699394	0.249845	-0.186965
50087	0.616030	-9.777493	-0.758088	0.240437	0.040650	-0.050839	0.196169	0.639474	-0.081608	-0.646782	0.696139	0.249195	-0.186990
50088	0.557087	-9.916435	-0.723125	0.239555	0.044170	-0.054369	0.196847	0.639750	-0.086341	-0.650512	0.692916	0.248540	-0.186895
50089	0.601400	-9.801051	-0.633252	0.249417	0.056394	-0.056888	0.195152	0.638375	-0.092630	-0.654476	0.689532	0.247718	-0.186663
50090	0.775827	-9.725238	-0.566588	0.274404	0.058053	-0.043521	0.193866	0.636166	-0.100509	-0.658676	0.685918	0.246597	-0.186687
50091	0.752276	-9.643138	-0.522179	0.335218	0.065048	-0.035980	0.192842	0.634789	-0.109171	-0.663741	0.681489	0.245039	-0.187018
50092	0.727843	-9.690349	-0.291778	0.505306	0.073857	-0.059389	0.191565	0.633137	-0.120589	-0.671155	0.674720	0.243031	-0.187724
50093	0.785181	-9.781725	-0.137099	0.587621	0.098325	-0.056977	0.190824	0.631067	-0.132938	-0.679759	0.666808	0.240319	-0.188522
50094	0.905567	-9.835225	-0.020983	0.542853	0.103493	-0.052047	0.190488	0.629134	-0.147654	-0.687629	0.659517	0.237612	-0.189064
50095	0.876199	-9.560045	0.222781	0.541081	0.098219	-0.062594	0.188845	0.623599	-0.161862	-0.695458	0.652039	0.235096	-0.189506
50096	0.959362	-9.759403	0.527415	0.684217	0.099932	-0.066904	0.185749	0.619741	-0.180756	-0.705013	0.642511	0.232039	-0.190511
50097	0.939825	-9.799245	0.820348	0.737868	0.105140	-0.066503	0.185849	0.613367	-0.199068	-0.715191	0.632051	0.228649	-0.191656
50098	0.855428	-9.792760	1.152829	0.750402	0.105997	-0.076963	0.184605	0.608525	-0.214850	-0.725352	0.621289	0.225274	-0.192654
50099	1.013688	-9.624415	1.547567	0.798784	0.112930	-0.099517	0.184721	0.600486	-0.234886	-0.736115	0.609519	0.221841	-0.193410
50100	0.883850	-9.559536	1.982057	0.827413	0.140014	-0.102693	0.183776	0.591897	-0.254254	-0.747093	0.597327	0.217875	-0.193866
50101	0.861082	-9.371304	2.126222	0.940156	0.133032	-0.108904	0.180209	0.580828	-0.278333	-0.759238	0.583112	0.213572	-0.194743
50102	1.060038	-9.273462	3.166330	1.179033	0.150361	-0.128311	0.177187	0.568646	-0.304531	-0.773889	0.565072	0.208214	-0.196054
50103	1.010672	-8.748641	3.192018	1.562982	0.106796	-0.162558	0.177391	0.551730	-0.335290	-0.792314	0.540214	0.202228	-0.198775
50104	0.811432	-8.937779	3.758780	2.165852	0.084112	-0.145901	0.175059	0.522343	-0.378998	-0.815848	0.505151	0.193755	-0.204141
50105	1.057078	-9.053051	4.445129	2.453757	0.055937	-0.129919	0.173240	0.478525	-0.432179	-0.840440	0.464119	0.183959	-0.210744
50106	1.041366	-8.574271	5.231895	2.376449	0.039865	-0.074061	0.167224	0.426264	-0.484986	-0.861965	0.423576	0.173853	-0.217657
50107	1.082430	-8.259569	5.994654	2.032610	0.048247	-0.033324	0.166858	0.376462	-0.526172	-0.878829	0.388145	0.164359	-0.223583
50108	1.096336	-7.685371	6.597196	1.543924	0.047921	-0.011232	0.171828	0.336340	-0.553822	-0.890581	0.360998	0.156715	-0.228003
50109	1.213363	-6.865077	6.922874	1.102849	0.044212	-0.023147	0.172206	0.306231	-0.574344	-0.898621	0.341235	0.151070	-0.230690
50110	1.302952	-6.508413	7.373247	1.093123	0.040668	-0.060203	0.172952	0.277366	-0.588558	-0.906250	0.321503	0.145760	-0.232594
50111	1.249275	-5.917965	7.611231	1.263161	0.054686	-0.067594	0.169473	0.244915	-0.602481	-0.914605	0.298383	0.139326	-0.234634
50112	1.358376	-5.528352	7.874343	1.594237	0.031971	-0.084608	0.170029	0.204672	-0.619562	-0.924123	0.268984	0.131786	-0.237227
50113	1.167058	-5.280262	8.285032	1.689884	0.054672	-0.067868	0.172059	0.163311	-0.639040	-0.933192	0.237489	0.123098	-0.239995
50114	1.258447	-4.664557	8.500424	1.837377	0.047569	-0.042053	0.175064	0.111394	-0.654307	-0.941593	0.203171	0.113603	-0.243348
50115	1.180049	-4.166536	9.126921	1.751287	0.043862	-0.014385	0.175937	0.059487	-0.666652	-0.948334	0.170049	0.104294	-0.246717
50116	1.268850	-3.229289	9.084054	1.354138	0.061252	-0.027624	0.173485	0.006486	-0.675020	-0.952844	0.144543	0.096599	-0.248725
50117	1.193978	-2.909662	9.588295	1.130579	0.082178	-0.060823	0.173831	-0.028213	-0.679047	-0.956358	0.123023	0.089609	-0.249431
50118	1.099839	-2.565101	9.545000	0.940970	0.075194	-0.076229	0.177829	-0.053078	-0.681194	-0.959011	0.105231	0.083737	-0.249424
50119	1.108165	-2.072465	9.418402	0.898194	0.103252	-0.099249	0.180505	-0.079324	-0.682284	-0.961434	0.088097	0.077518	-0.248745
50120	1.178123	-1.750204	9.580132	1.034187	0.086618	-0.105326	0.183316	-0.107377	-0.681294	-0.963702	0.068451	0.070964	-0.248107
50121	1.156792	-1.699046	9.737129	0.935781	0.090952	-0.111301	0.182699	-0.139714	-0.679245	-0.965507	0.050458	0.064762	-0.247095
50122	1.141000	-1.551451	9.981712	0.860513	0.092587	-0.092428	0.185355	-0.164296	-0.677430	-0.966803	0.034162	0.058893	-0.246285
50123	1.146574	-1.087046	9.268368	0.674402	0.064643	-0.077035	0.189475	-0.189441	-0.676300	-0.967638	0.021128	0.054440	-0.245493
50124	1.024208	-0.986512	9.583031	0.420090	0.013740	-0.054349	0.190735	-0.202496	-0.673693	-0.968061	0.012994	0.052218	-0.244872
50125	0.968809	-0.632206	9.678913	0.488024	-0.023009	-0.051257	0.189750	-0.215538	-0.673939	-0.968372	0.003182	0.050366	-0.244352
50126	1.149387	-0.377861	9.937450	0.409148	-0.023201	-0.026287	0.187957	-0.228854	-0.670369	-0.968470	-0.004894	0.048901	-0.244235
50127	1.280745	-0.248579	10.074801	0.287447	0.016916	-0.013827	0.188537	-0.238713	-0.668113	-0.968511	-0.010579	0.047267	-0.244213
50128	1.339937	-0.075853	10.076276	0.231976	0.041362	-0.006194	0.189764	-0.244549	-0.668190	-0.968521	-0.014888	0.045416	-0.244302
50129	1.436933	-0.014557	9.917516	0.172884	0.057058	0.011923	0.190853	-0.251080	-0.665253	-0.968456	-0.018127	0.043598	-0.244672
50130	1.456000	-0.046300	9.811234	0.011863	0.067534	0.010778	0.193519	-0.253316	-0.665316	-0.968457	-0.018029	0.042321	-0.244900
50131	1.397876	-0.063300	9.609649	-0.025729	0.043956	0.012199	0.194573	-0.251656	-0.665840	-0.968441	-0.017474	0.041766	-0.245096
50132	1.301120	-0.082154	9.490093	0.033327	0.039648	0.013523	0.193913	-0.252902	-0.664792	-0.968396	-0.017925	0.040924	-0.245383
50133	1.224445	0.000347	9.530159	0.042303	0.030936	0.003903	0.194989	-0.254850	-0.665616	-0.968384	-0.018746	0.040312	-0.245471
50134	1.128800	0.128964	9.657443	0.070972	0.026596	-0.008188	0.196581	-0.255415	-0.664858	-0.968419	-0.020008	0.039530	-0.245362
50135	1.110212	0.225825	9.822153	0.074529	0.011699	-0.011719	0.194742	-0.258736	-0.664601	-0.968451	-0.021559	0.039140	-0.245165
50136	0.921506	0.181202	9.693480	0.078246	0.008350	-0.039851	0.194220	-0.260677	-0.663956	-0.968618	-0.023076	0.038662	-0.244442
50137	0.863611	0.195543	9.516289	0.075478	-0.005642	-0.020512	0.195020	-0.261792	-0.663191	-0.968674	-0.024729	0.038598	-0.244067
50138	0.843618	0.099646	9.568235	0.199737	-0.042387	-0.009180	0.193441	-0.264698	-0.662015	-0.968580	-0.028824	0.038524	-0.244002
50139	0.543839	0.062520	9.248330	0.190723	-0.044037	0.013748	0.193208	-0.271360	-0.660371	-0.968358	-0.032848	0.038648	-0.244357
50140	0.844034	0.166185	9.304615	0.106383	-0.068763	0.057032	0.190840	-0.274678	-0.660631	-0.967953	-0.035211	0.039582	-0.245482
50141	1.053755	0.098692	9.792336	0.104347	-0.069022	0.097463	0.186103	-0.280759	-0.661669	-0.967337	-0.037594	0.040673	-0.247371
50142	1.215865	0.132121	10.125403	0.071964	-0.035991	0.136069	0.183077	-0.285462	-0.661276	-0.966574	-0.039066	0.041200	-0.250021
50143	1.331387	0.071648	10.308779	0.048534	0.012823	0.181844	0.182683	-0.287126	-0.659580	-0.965626	-0.039863	0.041072	-0.253556
50144	1.853218	0.099217	10.429573	0.168321	0.030116	0.207299	0.181654	-0.293506	-0.658316	-0.964452	-0.042802	0.039885	-0.257702
50145	1.730302	0.151334	9.854402	0.277497	0.033772	0.220504	0.182237	-0.302669	-0.658153	-0.963074	-0.047854	0.038267	-0.262173
50146	1.806264	0.313527	9.600843	0.215067	0.030372	0.183044	0.179894	-0.311818	-0.655846	-0.961917	-0.051710	0.036812	-0.265871
50147	1.317223	0.471813	9.775126	0.111280	0.000728	0.170019	0.178992	-0.318478	-0.652486	-0.960883	-0.053757	0.036696	-0.269198
50148	1.107433	0.520887	9.556381	-0.078244	0.004349	0.142294	0.177562	-0.322772	-0.653819	-0.960199	-0.052139	0.037270	-0.271864
50149	1.073786	0.542843	9.571344	-0.081764	-0.016599	0.122821	0.174775	-0.321923	-0.655081	-0.959593	-0.050588	0.038477	-0.274119
50150	1.111333	0.390965	9.554853	-0.129950	-0.009555	0.096018	0.174900	-0.320536	-0.655069	-0.959187	-0.048086	0.039553	-0.275834
50151	0.898709	0.371289	9.657408	-0.190794	-0.002529	0.095658	0.173150	-0.315251	-0.656565	-0.958825	-0.044364	0.041058	-0.277490
50152	1.007788	0.417240	10.017514	-0.167691	0.000805	0.122242	0.172079	-0.312746	-0.657836	-0.958288	-0.041057	0.042164	-0.279678
50153	0.900738	0.650681	9.785583	-0.118448	0.006140	0.124468	0.171265	-0.309549	-0.657923	-0.957683	-0.038643	0.043108	-0.281943
50154	0.916650	0.850145	9.768511	-0.067465	-0.016597	0.123031	0.170467	-0.308711	-0.658953	-0.957023	-0.037353	0.043984	-0.284212
50155	0.848865	0.826607	9.764018	0.046203	-0.016526	0.115063	0.166763	-0.311468	-0.657349	-0.956312	-0.038247	0.044392	-0.286417
50156	1.061565	0.853800	9.760093	0.009612	-0.020048	0.093578	0.166246	-0.312852	-0.658930	-0.955748	-0.038478	0.044875	-0.288185
50157	0.930352	0.735064	9.925698	-0.047634	-0.014791	0.086142	0.165327	-0.313957	-0.659846	-0.955268	-0.037613	0.045745	-0.289751
50158	0.935905	0.827271	10.203109	-0.063668	0.014925	0.072045	0.164783	-0.312150	-0.659032	-0.954910	-0.036260	0.045966	-0.291066
50159	1.227164	1.045208	9.849792	-0.211969	0.041193	0.041064	0.164505	-0.309372	-0.659919	-0.954848	-0.032004	0.046670	-0.291654
50160	1.379392	1.415001	9.247058	-0.165221	0.018619	0.004357	0.165536	-0.303687	-0.660666	-0.954941	-0.028752	0.047364	-0.291579
50161	0.859324	0.957043	9.183789	0.014007	-0.000248	-0.063953	0.166575	-0.299806	-0.660643	-0.955300	-0.029211	0.047458	-0.290339
50162	0.459390	0.413972	9.123313	0.028339	-0.043812	-0.081619	0.165524	-0.302022	-0.659992	-0.955714	-0.030100	0.048167	-0.288765
50163	0.675963	0.310920	9.012104	-0.070167	-0.085897	-0.072880	0.163810	-0.302844	-0.661812	-0.956087	-0.029449	0.050341	-0.287220
50164	0.928860	0.226408	8.763797	-0.209829	-0.126234	-0.060033	0.159671	-0.298102	-0.661833	-0.956415	-0.026238	0.054008	-0.285772
50165	1.084916	0.082480	9.289557	-0.321032	-0.166736	-0.031119	0.156049	-0.289476	-0.664580	-0.956552	-0.021198	0.059179	-0.284704
50166	1.347428	-0.050947	10.374528	-0.357093	-0.159249	0.000238	0.151743	-0.277792	-0.666629	-0.956483	-0.015288	0.064341	-0.284195
50167	1.579293	0.289084	10.467768	-0.240759	-0.127823	0.004722	0.145340	-0.269705	-0.669864	-0.956347	-0.011523	0.068321	-0.283900
50168	1.655544	0.131157	10.931566	-0.024016	-0.086642	-0.044723	0.144657	-0.265953	-0.670210	-0.956484	-0.011633	0.070189	-0.282976
50169	1.654510	-0.017572	11.059652	0.042458	0.002685	-0.080957	0.142007	-0.266494	-0.670438	-0.956931	-0.012679	0.070042	-0.281454
50170	1.707361	-0.030077	10.251489	0.050892	0.064195	-0.124732	0.144940	-0.269425	-0.669724	-0.957703	-0.013482	0.068580	-0.279141
50171	1.657887	-0.180198	9.800742	0.068870	0.075695	-0.128090	0.147329	-0.269577	-0.669762	-0.958493	-0.014692	0.066887	-0.276768
50172	1.580051	-0.234779	9.058115	0.043088	0.076782	-0.144106	0.150523	-0.271816	-0.668783	-0.959374	-0.015301	0.065219	-0.274070
50173	1.477881	-0.335359	8.942474	0.034156	0.061099	-0.149502	0.152897	-0.270720	-0.666708	-0.960251	-0.015940	0.064010	-0.271231
50174	1.360159	-0.593706	9.108762	0.003723	0.059353	-0.153276	0.156073	-0.269488	-0.666481	-0.961150	-0.015900	0.062885	-0.268296
50175	1.031364	-0.666210	9.730859	0.004336	0.057466	-0.109150	0.157676	-0.271440	-0.666525	-0.961798	-0.015889	0.061921	-0.266192
50176	1.006983	-0.725957	10.581209	-0.091633	0.088681	-0.072751	0.160584	-0.269513	-0.666550	-0.962317	-0.013758	0.060764	-0.264697
50177	1.023280	-0.480088	10.795400	-0.120384	0.130538	-0.038403	0.162955	-0.266750	-0.666296	-0.962701	-0.010824	0.059059	-0.263820
50178	1.451323	-0.033435	10.073400	0.018326	0.128808	-0.022440	0.167589	-0.265110	-0.666350	-0.962962	-0.010538	0.056561	-0.263427
50179	1.365152	0.099435	9.256089	0.246646	0.092371	-0.045509	0.171057	-0.269988	-0.663695	-0.963236	-0.014894	0.053664	-0.262820
50180	1.584514	0.062397	8.715395	0.198294	0.043391	-0.037289	0.172814	-0.277494	-0.660646	-0.963410	-0.018540	0.051859	-0.262315
50181	1.253027	-0.044203	9.192915	0.151630	0.027598	-0.025282	0.175645	-0.284727	-0.661549	-0.963504	-0.021389	0.050738	-0.261968
50182	0.277296	-0.065234	9.265985	0.099596	0.006802	-0.002539	0.175666	-0.289169	-0.660150	-0.963477	-0.023289	0.050168	-0.262016
50183	0.670900	0.264196	9.451444	0.042218	-0.016159	0.012766	0.176063	-0.289588	-0.659373	-0.963371	-0.024203	0.050436	-0.262272
50184	1.058134	0.379486	9.598443	0.113757	-0.026792	0.014915	0.174760	-0.293884	-0.658871	-0.963205	-0.026534	0.050447	-0.262653
50185	1.053680	0.443379	9.243504	0.168371	-0.033702	0.015310	0.172928	-0.298732	-0.658103	-0.962993	-0.029983	0.050383	-0.263073
50186	1.140577	0.092320	9.503098	0.208562	-0.061761	0.013635	0.171632	-0.305250	-0.656311	-0.962722	-0.034324	0.050567	-0.263500
50187	1.076837	-0.393992	9.983557	0.261846	-0.072483	0.082625	0.169019	-0.313425	-0.654252	-0.962015	-0.039669	0.050807	-0.265278
50188	1.050095	-0.074534	9.768745	0.242038	-0.060282	0.121374	0.167737	-0.322163	-0.652613	-0.961099	-0.044536	0.050861	-0.267804
50189	1.183272	-0.394723	10.802212	0.146933	-0.023900	0.159456	0.166711	-0.329098	-0.651223	-0.960080	-0.047272	0.050844	-0.270975
50190	1.235461	-0.179492	10.527838	0.157716	0.023361	0.172077	0.165414	-0.335477	-0.649298	-0.959006	-0.050014	0.049785	-0.274460
50191	1.466248	0.042032	9.619884	0.147229	0.025296	0.143806	0.164134	-0.344076	-0.648314	-0.958087	-0.052453	0.048819	-0.277371
50192	1.082512	-0.267358	9.720583	-0.112164	0.034117	0.124374	0.164541	-0.346022	-0.647814	-0.957535	-0.050009	0.049000	-0.279686
50193	1.170560	-0.109505	9.651937	-0.298236	0.056797	0.126632	0.164782	-0.340748	-0.649603	-0.957162	-0.043694	0.049896	-0.281855
50194	1.235532	0.202100	9.462683	-0.267793	0.032334	0.121527	0.167021	-0.336317	-0.652087	-0.956721	-0.038279	0.050975	-0.283938
50195	1.393902	0.070110	9.178594	-0.384141	0.001682	0.126667	0.165385	-0.327702	-0.653683	-0.956265	-0.030617	0.053423	-0.285948
50196	1.435418	-0.204268	9.227957	-0.396932	-0.058801	0.164176	0.164161	-0.319920	-0.658050	-0.955466	-0.023202	0.056999	-0.288614
50197	1.695691	0.049579	9.526659	-0.363195	-0.064302	0.213714	0.163050	-0.309919	-0.660296	-0.954285	-0.016216	0.060652	-0.292229
50198	1.732763	0.140905	10.383022	-0.427804	-0.080295	0.227273	0.161018	-0.300607	-0.663716	-0.952950	-0.008261	0.064839	-0.295997
50199	1.267680	0.600574	10.853786	-0.320327	-0.029444	0.208197	0.157267	-0.292951	-0.665946	-0.951694	-0.001938	0.067550	-0.299519
50200	1.393036	1.253096	10.610246	-0.083713	0.019773	0.144113	0.156461	-0.290587	-0.666960	-0.950851	-0.000049	0.067765	-0.302144
50201	1.401503	1.784786	9.883229	0.029439	0.021855	0.076336	0.155790	-0.288500	-0.668110	-0.950413	-0.000400	0.067350	-0.303611
50202	0.833533	1.397851	9.326077	0.076428	0.018869	-0.013108	0.157793	-0.290871	-0.668033	-0.950512	-0.001774	0.066611	-0.303457
50203	0.821835	1.103042	9.637643	0.004789	-0.010943	-0.019088	0.156884	-0.295170	-0.666356	-0.950614	-0.002090	0.066903	-0.303071
50204	1.035920	0.646924	9.688234	-0.032549	-0.033619	-0.083045	0.157944	-0.294342	-0.667414	-0.951067	-0.001804	0.067820	-0.301444
50205	1.029890	0.478652	9.705580	-0.060981	-0.042263	-0.130900	0.157942	-0.294342	-0.666758	-0.951801	-0.001265	0.069064	-0.298836
50206	1.523824	-0.015707	9.762931	-0.298753	-0.060710	-0.191108	0.156308	-0.286005	-0.668619	-0.952838	0.003777	0.072083	-0.294772
50207	1.644777	-0.674453	10.172516	-0.230538	-0.050163	-0.250672	0.156125	-0.274898	-0.672574	-0.954208	0.007320	0.074505	-0.289626
50208	1.533308	-1.059076	9.962358	-0.251946	-0.031697	-0.256088	0.156359	-0.268791	-0.673567	-0.955577	0.011546	0.076690	-0.284354
50209	1.759805	-1.447490	9.374299	-0.335002	0.005117	-0.265507	0.158955	-0.258118	-0.674682	-0.956984	0.017428	0.078676	-0.278724
50210	1.442213	-1.955316	9.251027	-0.301942	0.012224	-0.252909	0.161019	-0.246885	-0.676570	-0.958273	0.022860	0.080296	-0.273393
50211	1.302416	-3.315915	10.731544	-0.211211	0.062552	-0.169504	0.160969	-0.237585	-0.677658	-0.959182	0.026977	0.080475	-0.269750
50212	0.955457	-2.868349	10.691615	-0.224252	0.174297	-0.019200	0.165837	-0.229839	-0.678837	-0.959423	0.032172	0.078437	-0.268926
50213	1.776950	-1.059552	8.854656	-0.125554	0.135969	-0.030792	0.170596	-0.226117	-0.679922	-0.959704	0.035335	0.076684	-0.268030
50214	1.470650	-0.641219	8.011283	-0.058988	0.040190	-0.111525	0.172705	-0.224046	-0.679671	-0.960310	0.036495	0.076394	-0.265776
50215	1.030155	-1.131902	8.461293	0.024971	-0.049846	-0.120910	0.172956	-0.222244	-0.678344	-0.960881	0.035626	0.077477	-0.263509
50216	0.762329	-1.147067	9.898297	0.139918	-0.054565	-0.057481	0.174173	-0.225720	-0.679316	-0.961185	0.032544	0.077915	-0.262667
50217	0.500270	-0.319128	10.184072	0.146157	0.004891	-0.037593	0.174340	-0.231550	-0.679508	-0.961475	0.029748	0.077188	-0.262150
50218	0.391642	0.342571	10.771853	0.176669	0.041594	-0.059112	0.176217	-0.236003	-0.677744	-0.961930	0.026459	0.075584	-0.261301
50219	0.697112	0.495537	11.232441	0.239689	0.060887	-0.151176	0.177044	-0.241143	-0.678333	-0.962927	0.021892	0.073259	-0.258698
50220	0.480087	0.553568	10.778323	0.324955	0.069045	-0.194496	0.181059	-0.248661	-0.675843	-0.964139	0.015690	0.070417	-0.255405
50221	1.072934	0.416106	9.812645	0.354895	0.049130	-0.265910	0.183486	-0.257281	-0.672816	-0.965649	0.008600	0.067702	-0.250727
50222	1.026557	0.038471	8.907404	0.276349	0.024883	-0.292167	0.186710	-0.264517	-0.672412	-0.967157	0.002978	0.065969	-0.245452
50223	1.128703	-0.534856	8.885510	0.113399	-0.039930	-0.290212	0.186324	-0.266736	-0.672035	-0.968526	0.000081	0.066163	-0.239957
50224	1.061502	-1.159042	9.104839	-0.067579	-0.061082	-0.252949	0.187368	-0.264521	-0.670978	-0.969635	0.000748	0.067755	-0.234982
50225	1.418050	-1.286089	9.369490	-0.160003	-0.064881	-0.203548	0.185230	-0.259789	-0.674180	-0.970495	0.003223	0.069752	-0.230791
50226	1.625852	-1.272871	9.502442	-0.195096	-0.086059	-0.169578	0.187049	-0.252303	-0.675708	-0.971112	0.006360	0.072419	-0.227282
50227	1.378667	-1.387116	9.267722	-0.218522	-0.072049	-0.123821	0.185162	-0.246184	-0.677194	-0.971532	0.010119	0.074845	-0.224548
50228	1.319856	-1.502497	9.141923	-0.127590	-0.070408	-0.047375	0.183003	-0.239371	-0.678143	-0.971562	0.012185	0.076883	-0.223625
50229	1.386536	-1.632932	9.132638	-0.042087	-0.072349	0.037787	0.181931	-0.236588	-0.679674	-0.971268	0.012838	0.078508	-0.224298
50230	1.516884	-1.638910	9.083375	0.032753	-0.088262	0.104323	0.179816	-0.238243	-0.679134	-0.970613	0.011941	0.080137	-0.226594
50231	1.465594	-1.383427	9.122808	0.043273	-0.111104	0.145799	0.175729	-0.241967	-0.680290	-0.969773	0.010995	0.082126	-0.229509
50232	1.466697	-1.233875	9.263918	0.068226	-0.126913	0.160049	0.172566	-0.245281	-0.680800	-0.968810	0.009333	0.084325	-0.232828
50233	1.498837	-0.787193	9.114955	-0.153905	-0.141087	0.214859	0.168456	-0.245119	-0.681654	-0.967518	0.012209	0.087806	-0.236747
50234	1.914448	-0.771645	9.753272	0.060742	-0.143040	0.216280	0.164486	-0.246207	-0.682917	-0.966227	0.010719	0.090318	-0.241108
50235	1.797445	-0.961943	10.937002	0.121392	-0.080302	0.243355	0.161330	-0.252298	-0.680830	-0.964911	0.008615	0.091312	-0.246037
50236	2.166795	0.053173	10.330199	0.039276	-0.038301	0.234206	0.156568	-0.253936	-0.682086	-0.963658	0.008075	0.091902	-0.250702
50237	2.237028	1.120458	9.503056	0.135621	-0.037892	0.129385	0.154726	-0.256563	-0.682084	-0.962950	0.005585	0.092023	-0.253434
50238	2.189429	0.864946	9.988432	0.144208	-0.026296	-0.000091	0.154494	-0.262392	-0.682008	-0.962880	0.002650	0.091884	-0.253796
50239	2.154203	0.326678	10.069072	-0.088131	0.046380	-0.048324	0.154765	-0.262948	-0.682805	-0.963200	0.004469	0.091540	-0.252677
50240	2.407493	-0.054739	10.264392	0.026620	0.118135	-0.084395	0.160836	-0.258680	-0.680755	-0.963824	0.004380	0.089222	-0.251126
50241	1.791201	-0.791616	9.987242	0.128727	0.190161	-0.083350	0.164577	-0.263003	-0.681117	-0.964577	0.002664	0.085036	-0.249705
50242	1.550522	-1.002731	9.554268	-0.020834	0.188440	-0.042111	0.169872	-0.261644	-0.680134	-0.965082	0.003917	0.081591	-0.248886
50243	1.319546	-1.558975	9.549866	-0.181283	0.167346	0.012994	0.174762	-0.259173	-0.678740	-0.965259	0.008296	0.079385	-0.248805
50244	1.468340	-1.711835	10.282284	-0.061948	0.158199	0.112429	0.181381	-0.255878	-0.680121	-0.964915	0.010440	0.076706	-0.250892
50245	1.144564	-1.064539	10.330976	0.118653	0.137261	0.138571	0.184571	-0.257839	-0.678745	-0.964439	0.009139	0.073551	-0.253701
50246	0.777062	-0.433250	9.752556	0.052775	0.128843	0.082799	0.189892	-0.260922	-0.677676	-0.964196	0.008879	0.070868	-0.255392
50247	0.505034	-0.643598	9.490507	-0.188625	0.088773	0.037762	0.192931	-0.258718	-0.677963	-0.964084	0.013122	0.070183	-0.255819
50248	0.526145	-1.071585	9.595963	-0.047319	0.060791	0.037713	0.196357	-0.255129	-0.677191	-0.963930	0.014377	0.069330	-0.256563
50249	0.491940	-1.126671	9.586011	0.018834	0.034561	0.042505	0.196363	-0.255683	-0.678116	-0.963764	0.014396	0.068583	-0.257387
50250	0.581143	-0.807657	9.521612	-0.035696	0.015309	0.029741	0.196899	-0.256241	-0.678655	-0.963584	0.015181	0.068551	-0.258023
50251	0.761514	-0.573384	9.508329	-0.120521	-0.005667	-0.013255	0.197127	-0.250414	-0.677550	-0.963606	0.017610	0.069282	-0.257592
50252	0.994648	-0.392237	9.561276	-0.167752	-0.012658	-0.057717	0.197373	-0.245972	-0.679347	-0.963783	0.020675	0.070499	-0.256370
50253	1.281303	-0.160539	9.763358	-0.032535	-0.037167	-0.093873	0.197904	-0.245003	-0.681052	-0.964197	0.021094	0.071410	-0.254517
50254	1.364578	0.013404	9.437768	-0.006348	-0.016033	-0.130597	0.197360	-0.242640	-0.681020	-0.964730	0.020906	0.071900	-0.252367
50255	1.347128	-0.072172	9.725350	0.012633	0.006770	-0.174453	0.199211	-0.241818	-0.680515	-0.965623	0.020497	0.071770	-0.248999
50256	1.277701	0.019115	9.510688	-0.101626	0.029660	-0.220098	0.201570	-0.236556	-0.681024	-0.966376	0.022181	0.071909	-0.245876
50257	1.471330	0.049463	10.489979	-0.069308	0.050508	-0.264800	0.203403	-0.231847	-0.681792	-0.967710	0.023374	0.071379	-0.240614
50258	1.263956	0.072181	11.097703	-0.156653	0.107464	-0.339195	0.208537	-0.225908	-0.680236	-0.969354	0.026415	0.070300	-0.233908
50259	0.839138	0.121489	10.407334	-0.193895	0.155943	-0.379672	0.214333	-0.218027	-0.681558	-0.971217	0.030288	0.068338	-0.226163
50260	1.072618	-0.287708	9.333476	-0.172400	0.157812	-0.356728	0.220904	-0.208349	-0.679593	-0.972894	0.033849	0.066354	-0.218926
50261	1.308092	-0.785495	9.183917	-0.043693	0.121022	-0.336707	0.228280	-0.199784	-0.678439	-0.974484	0.034681	0.064382	-0.212209
50262	0.994158	-1.124516	9.211570	-0.123639	0.089458	-0.279222	0.232231	-0.193976	-0.679754	-0.975668	0.037098	0.063444	-0.206569
50263	0.705576	-1.310726	9.721453	-0.123038	0.061341	-0.237867	0.236841	-0.189144	-0.678200	-0.976631	0.039384	0.062891	-0.201705
50264	0.692197	-1.491202	9.661810	-0.260071	0.026276	-0.216995	0.238785	-0.180132	-0.679978	-0.977294	0.044283	0.063687	-0.197177
50265	0.604256	-1.652141	10.295233	-0.028617	0.044492	-0.167680	0.242063	-0.173488	-0.679962	-0.977988	0.044788	0.063021	-0.193809
50266	0.525560	-1.857713	10.514668	0.115951	0.034714	-0.094429	0.243270	-0.175160	-0.680784	-0.978486	0.042525	0.062065	-0.192106
50267	0.628303	-1.653549	9.896034	0.215147	0.071458	-0.038916	0.245139	-0.177668	-0.680182	-0.978902	0.038583	0.059794	-0.191536
50268	0.647837	-1.593969	8.978427	0.217698	0.027799	0.003267	0.246780	-0.186839	-0.678854	-0.979070	0.034421	0.058502	-0.191873
50269	0.899418	-1.524570	8.717481	0.226327	-0.051094	0.057621	0.246807	-0.191558	-0.678902	-0.978937	0.029957	0.058522	-0.193287
50270	1.044287	-1.534649	8.937233	0.109730	-0.095065	0.100620	0.244470	-0.199039	-0.681172	-0.978480	0.027547	0.059987	-0.195496
50271	1.356369	-1.136061	9.506341	0.129197	-0.104103	0.132427	0.241037	-0.203463	-0.678407	-0.977902	0.024903	0.061406	-0.198287
50272	1.479655	-0.780998	9.518973	0.147109	-0.098892	0.131730	0.238949	-0.209003	-0.679350	-0.977302	0.021782	0.062779	-0.201158
50273	1.542221	-0.482439	9.776633	0.299269	-0.091892	0.116159	0.235796	-0.213565	-0.680529	-0.976830	0.015820	0.063313	-0.203826
50274	1.617006	-0.481692	9.425091	0.050651	-0.060391	0.109159	0.235293	-0.219393	-0.678872	-0.976289	0.014705	0.064340	-0.206166
50275	1.549826	-0.432000	9.772341	0.181304	-0.048137	0.098723	0.234119	-0.222439	-0.679673	-0.975865	0.011183	0.064532	-0.208323
50276	1.627913	-0.651877	9.646563	0.252724	-0.049945	0.135300	0.231929	-0.233392	-0.680274	-0.975211	0.006189	0.064510	-0.211573
50277	1.698176	-0.625394	9.833731	0.071720	-0.051930	0.188586	0.230104	-0.238517	-0.681085	-0.974346	0.004905	0.065262	-0.215331
50278	1.396665	-0.577340	9.834481	0.232769	-0.064043	0.186291	0.230124	-0.242959	-0.679423	-0.973415	0.000313	0.065574	-0.219461
50279	1.230112	-0.918685	10.264617	0.161196	-0.037832	0.178786	0.228837	-0.250726	-0.677905	-0.972569	-0.002641	0.065675	-0.223135
50280	1.153657	-1.132975	9.998432	-0.024762	0.011227	0.167020	0.228056	-0.253081	-0.678573	-0.971808	-0.001907	0.065661	-0.226436
50281	1.026098	-1.056592	9.481263	-0.141024	-0.007902	0.164406	0.227783	-0.251274	-0.679207	-0.971048	0.001191	0.066533	-0.229431
50282	1.083603	-0.782783	9.498336	-0.005118	-0.030676	0.179451	0.227503	-0.248497	-0.679700	-0.970168	0.001376	0.067233	-0.232919
50283	1.026824	-0.614343	9.375782	-0.121309	-0.027116	0.157523	0.226037	-0.247934	-0.678622	-0.969384	0.004014	0.068387	-0.235801
50284	1.208675	-0.868812	10.000995	-0.047080	-0.016758	0.149170	0.225629	-0.245294	-0.680034	-0.968641	0.005038	0.069007	-0.238636
50285	1.188844	-0.931991	9.740866	-0.175076	-0.016772	0.166740	0.224827	-0.244040	-0.680403	-0.967788	0.008806	0.070217	-0.241615
50286	1.427405	-0.668941	9.847584	-0.135861	-0.002944	0.203184	0.221364	-0.240689	-0.682154	-0.966759	0.011693	0.070979	-0.245361
50287	1.183424	-0.331394	9.488243	0.014431	-0.002801	0.220291	0.221373	-0.241799	-0.682691	-0.965663	0.011922	0.070977	-0.249630
50288	0.992066	-0.074998	9.468807	0.098617	-0.019300	0.199807	0.220831	-0.240825	-0.681229	-0.964647	0.010191	0.070895	-0.253624
50289	1.015551	-0.184257	9.981690	0.098652	-0.026355	0.175068	0.220459	-0.244987	-0.681790	-0.963733	0.008572	0.070906	-0.257134
50290	1.074174	-0.106288	10.457967	-0.015763	-0.004559	0.144341	0.219940	-0.246927	-0.681801	-0.962968	0.009042	0.071135	-0.259906
50291	1.213350	0.454559	10.160378	-0.049439	0.025314	0.093176	0.219815	-0.247342	-0.683247	-0.962510	0.010366	0.070900	-0.261611
50292	1.078032	0.456656	9.714525	-0.095479	0.029155	-0.000499	0.220321	-0.244709	-0.680603	-0.962515	0.012338	0.070924	-0.261499
50293	1.082958	0.140747	9.460890	-0.002293	0.011807	-0.029903	0.221370	-0.242077	-0.681512	-0.962693	0.012441	0.070704	-0.260899
50294	1.203517	-0.229892	9.695935	-0.023732	0.006515	-0.047819	0.221890	-0.239303	-0.682936	-0.962928	0.012847	0.070801	-0.259983
50295	1.226478	-0.398215	9.770712	0.001317	-0.009232	-0.054786	0.224541	-0.239179	-0.682450	-0.963206	0.012712	0.070970	-0.258913
50296	1.410123	-0.376141	9.591525	-0.181236	-0.021564	-0.047396	0.222954	-0.240420	-0.682045	-0.963333	0.016002	0.072423	-0.257853
50297	1.312218	-0.567072	9.830522	-0.096130	-0.021487	-0.078512	0.224241	-0.233488	-0.681995	-0.963679	0.017630	0.073350	-0.256188
50298	1.213205	-0.566422	9.790524	-0.100626	-0.012722	-0.069671	0.222618	-0.227927	-0.682309	-0.963960	0.019384	0.074221	-0.254747
50299	1.205887	-0.576045	9.771249	0.003235	0.006585	-0.079417	0.226049	-0.223920	-0.683634	-0.964381	0.019228	0.074096	-0.253199
50300	1.176072	-0.702394	10.065680	-0.020076	0.036252	-0.068929	0.227375	-0.224205	-0.683132	-0.964758	0.019680	0.073612	-0.251867
50301	1.290837	-0.899441	11.206472	-0.027394	0.075319	-0.054842	0.228147	-0.219628	-0.683754	-0.965139	0.020502	0.072297	-0.250720
50302	1.293336	-0.517699	10.196578	0.096363	0.093123	-0.081974	0.233710	-0.218549	-0.682909	-0.965713	0.018977	0.070135	-0.249238
50303	1.340834	-0.593643	9.080088	0.080427	0.071500	-0.095391	0.236642	-0.221480	-0.681802	-0.966321	0.017627	0.068376	-0.247461
50304	1.212692	-0.616577	9.119386	0.014924	0.055679	-0.059765	0.238760	-0.221354	-0.680783	-0.966682	0.017517	0.067334	-0.246343
50305	0.829908	-0.463396	9.468144	0.040794	0.052204	-0.052401	0.241414	-0.221785	-0.680434	-0.967030	0.016893	0.066123	-0.245346
50306	0.779557	-0.082310	9.682062	-0.066490	0.004973	-0.088512	0.245902	-0.219035	-0.678506	-0.967436	0.018071	0.066469	-0.243563
50307	0.977653	-0.065190	9.493079	-0.082344	0.001571	-0.139800	0.246423	-0.215983	-0.680715	-0.968094	0.019428	0.066848	-0.240726
50308	1.004280	-0.401412	9.731734	-0.089488	0.016408	-0.146929	0.247054	-0.210296	-0.680668	-0.968772	0.021029	0.067104	-0.237771
50309	1.217247	-1.022633	10.061643	-0.282816	0.041587	-0.137871	0.250720	-0.201710	-0.681032	-0.969355	0.026469	0.067658	-0.234678
50310	1.123250	-1.343390	10.330357	-0.123668	0.081790	-0.110174	0.252664	-0.193948	-0.680590	-0.969903	0.029088	0.066798	-0.232337
50311	1.182015	-1.897796	10.092743	0.103257	0.116688	-0.022165	0.255299	-0.191187	-0.680078	-0.970223	0.027606	0.064039	-0.231959
50312	0.139530	-1.102493	9.514823	0.185487	0.097794	0.012339	0.260768	-0.197325	-0.678384	-0.970380	0.024465	0.061360	-0.232375
50313	0.000858	-0.895756	9.121824	-0.156323	-0.010640	-0.002789	0.261948	-0.194694	-0.678770	-0.970307	0.027492	0.062208	-0.232119
50314	0.167422	-0.902069	9.055421	0.015453	-0.106821	-0.026607	0.260221	-0.193574	-0.679783	-0.970299	0.026652	0.064310	-0.231676
50315	0.792124	-1.012170	9.253059	-0.081228	-0.089593	-0.016890	0.256491	-0.190500	-0.680483	-0.970225	0.027860	0.066321	-0.231278
50316	1.404086	-1.231297	9.947072	-0.138532	-0.063673	-0.020983	0.252773	-0.189229	-0.681726	-0.970150	0.030214	0.068295	-0.230722
50317	1.559998	-1.048950	10.195380	-0.099240	-0.009578	0.005920	0.253277	-0.184374	-0.681948	-0.970053	0.032181	0.068858	-0.230695
50318	1.459206	-0.950518	9.877721	-0.009768	0.037735	0.029711	0.253675	-0.184376	-0.682085	-0.969957	0.032574	0.068238	-0.231229
50319	1.404950	-1.102207	9.688974	0.217511	0.029110	0.027801	0.255147	-0.186327	-0.682390	-0.970004	0.028602	0.066601	-0.232031
50320	1.390619	-1.065056	9.216043	0.033061	0.025566	0.069643	0.254644	-0.192016	-0.681126	-0.969727	0.028160	0.065998	-0.233412
50321	1.511803	-1.014425	9.564081	0.197557	-0.007775	0.080380	0.255989	-0.195771	-0.680134	-0.969446	0.024477	0.065168	-0.235220
50322	1.847263	-0.704437	9.535910	0.115347	-0.007846	0.059477	0.255223	-0.201875	-0.678476	-0.969202	0.022268	0.064834	-0.236534
50323	1.166963	-0.614381	9.720671	-0.024240	-0.014714	0.055129	0.254434	-0.202147	-0.680174	-0.968912	0.022800	0.065228	-0.237561
50324	0.841818	-0.837415	9.893962	0.110885	-0.008470	0.046492	0.254972	-0.203955	-0.679412	-0.968720	0.020659	0.064930	-0.238618
50325	0.972244	-0.824871	9.609372	0.000878	-0.004101	0.045676	0.253255	-0.205750	-0.678485	-0.968499	0.020750	0.064994	-0.239490
50326	0.996499	-0.812769	9.695827	-0.035034	-0.011189	0.068292	0.253786	-0.205059	-0.679668	-0.968133	0.021450	0.065436	-0.240782
50327	0.908971	-0.905012	9.983936	0.165276	-0.009458	0.084739	0.252074	-0.207548	-0.679141	-0.967779	0.018394	0.064786	-0.242627
50328	0.648756	-0.821340	9.939075	0.157191	0.011589	0.099833	0.251170	-0.213235	-0.676953	-0.967356	0.015525	0.063848	-0.244755
50329	0.712996	-0.615258	9.849558	-0.078129	-0.016469	0.096278	0.252243	-0.214906	-0.677511	-0.966841	0.017168	0.064489	-0.246507
50330	0.906885	-0.511481	9.671222	0.032897	-0.009437	0.086506	0.251050	-0.215177	-0.677233	-0.966407	0.016583	0.064565	-0.248223
50331	1.221349	-0.428171	9.400279	0.097451	-0.012903	0.063982	0.247893	-0.219184	-0.678537	-0.966107	0.014791	0.064279	-0.249573
50332	1.394729	-0.505626	9.683905	-0.060078	-0.006069	0.069834	0.247497	-0.219877	-0.677751	-0.965724	0.015997	0.064762	-0.250852
50333	1.355173	-0.643881	9.992702	0.032976	-0.000827	0.061696	0.247089	-0.218348	-0.677598	-0.965427	0.015495	0.064583	-0.252070
50334	1.269427	-0.466306	9.637368	0.043770	-0.000723	0.060083	0.246838	-0.221400	-0.676574	-0.965130	0.014711	0.064443	-0.253286
50335	1.165935	-0.417447	9.619596	0.017869	0.001075	0.051130	0.247112	-0.222234	-0.677637	-0.964882	0.014478	0.064315	-0.254278
50336	1.097902	-0.479124	9.727629	0.124433	0.029136	0.036153	0.246073	-0.226254	-0.677399	-0.964761	0.012257	0.063195	-0.255134
50337	1.046248	-0.613202	9.798637	0.095837	0.046643	0.030707	0.246617	-0.229172	-0.676386	-0.964689	0.010722	0.061796	-0.255817
50338	1.182507	-0.467715	9.741451	0.004538	0.057056	0.044168	0.248341	-0.228903	-0.676803	-0.964527	0.010967	0.060748	-0.256666
50339	1.220907	-0.503817	9.832036	0.086024	0.069330	0.030687	0.249007	-0.230018	-0.675775	-0.964474	0.009731	0.058970	-0.257327
50340	1.197070	-0.455934	9.698198	0.103993	0.064152	0.016720	0.251408	-0.233919	-0.672962	-0.964474	0.008060	0.057280	-0.257767
50341	1.134890	-0.373459	9.766980	-0.047251	0.048360	0.018239	0.253020	-0.236981	-0.673805	-0.964431	0.009264	0.056607	-0.258036
50342	1.077314	-0.315720	9.623933	-0.041758	0.071196	0.001651	0.255662	-0.234774	-0.674086	-0.964484	0.010423	0.055534	-0.258027
50343	0.979647	-0.473013	9.851296	0.018989	0.049304	0.009056	0.256840	-0.233394	-0.671858	-0.964499	0.010335	0.054506	-0.258192
50344	1.027898	-0.478312	9.814767	0.019029	0.064181	0.005571	0.258041	-0.234511	-0.671888	-0.964536	0.010291	0.053254	-0.258319
50345	0.985108	-0.381923	9.763369	0.043188	0.058959	0.005762	0.258054	-0.237010	-0.671650	-0.964581	0.009777	0.051920	-0.258443
50346	0.942088	-0.314691	9.615498	0.054877	0.057275	-0.002941	0.261352	-0.235364	-0.669059	-0.964658	0.008997	0.050618	-0.258443
50347	0.874151	-0.362039	9.690047	0.040614	0.062555	-0.015353	0.262408	-0.234815	-0.668282	-0.964811	0.008521	0.049233	-0.258155
50348	0.919941	-0.378861	9.812036	0.060249	0.055509	-0.009968	0.264290	-0.239406	-0.667700	-0.964915	0.007620	0.047938	-0.258038
50349	0.801283	-0.423752	9.774087	0.010083	0.053757	0.003786	0.266144	-0.238861	-0.667723	-0.964952	0.007707	0.046878	-0.258091
50350	0.757871	-0.418381	9.846627	-0.038294	0.043221	0.012219	0.266669	-0.238587	-0.666678	-0.964914	0.008666	0.046326	-0.258302
50351	0.757878	-0.422692	10.010014	0.024315	0.046700	0.013565	0.268132	-0.239566	-0.666185	-0.964895	0.008454	0.045323	-0.258557
50352	0.802160	-0.303298	9.837955	0.019017	0.041497	0.002067	0.267606	-0.240674	-0.665663	-0.964916	0.008289	0.044510	-0.258627
50353	0.695948	-0.293257	9.704392	-0.028411	0.022295	0.001689	0.270255	-0.239856	-0.665564	-0.964926	0.008951	0.044250	-0.258610
50354	0.827584	-0.464468	9.898373	-0.011406	0.011748	-0.008878	0.270243	-0.238191	-0.665022	-0.964974	0.009210	0.044170	-0.258435
50355	0.898008	-0.407480	9.835930	0.027894	0.020454	0.010817	0.271306	-0.238474	-0.665041	-0.964946	0.008784	0.043662	-0.258644
50356	0.903708	-0.284938	9.808448	0.013577	0.032689	0.016068	0.269859	-0.240548	-0.665039	-0.964883	0.008691	0.043044	-0.258985
50357	0.821495	-0.298845	9.770542	0.018933	0.025719	0.017867	0.271583	-0.240141	-0.665587	-0.964819	0.008462	0.042486	-0.259320
50358	0.797391	-0.293742	9.804458	0.076145	0.022213	0.027091	0.272914	-0.241953	-0.663787	-0.964702	0.007117	0.041743	-0.259916
50359	0.821101	-0.356336	9.846795	0.054699	0.011718	0.016301	0.273320	-0.243621	-0.663548	-0.964638	0.006120	0.041276	-0.260253
50360	0.782969	-0.284037	9.795079	0.022512	0.022230	0.016132	0.272797	-0.245840	-0.661986	-0.964563	0.005800	0.040813	-0.260612
50361	0.816524	-0.318093	9.755943	0.044024	0.015258	0.006555	0.274007	-0.247094	-0.664512	-0.964550	0.005016	0.040340	-0.260751
50362	0.835532	-0.361539	9.755280	-0.013208	0.004762	-0.003608	0.273730	-0.246261	-0.662530	-0.964560	0.005279	0.040402	-0.260698
50363	0.778081	-0.289104	9.698925	-0.025657	0.025806	-0.012401	0.274394	-0.245570	-0.663977	-0.964646	0.005880	0.040098	-0.260413
50364	0.734566	-0.298164	9.771300	-0.018505	0.034551	-0.010545	0.274659	-0.245850	-0.663196	-0.964711	0.006393	0.039614	-0.260234
50365	0.604001	-0.321182	9.776969	-0.027442	0.043336	-0.010544	0.276506	-0.244194	-0.663077	-0.964800	0.007122	0.038978	-0.259982
50366	0.550427	-0.385532	9.834374	-0.011361	0.025849	-0.012251	0.277300	-0.244477	-0.661910	-0.964871	0.007451	0.038626	-0.259764
50367	0.574444	-0.402668	9.797918	-0.009630	0.027567	0.001857	0.277557	-0.243646	-0.661118	-0.964885	0.007772	0.038192	-0.259767
50368	0.623208	-0.335853	9.747793	-0.043648	0.006555	0.001533	0.278348	-0.242957	-0.660861	-0.964864	0.008635	0.038378	-0.259789
50369	0.867834	-0.234320	9.751657	-0.028421	0.011738	-0.000152	0.277418	-0.241840	-0.662148	-0.964872	0.009228	0.038353	-0.259741
50370	1.049178	-0.199864	9.683191	-0.018548	-0.007523	-0.010770	0.278475	-0.241708	-0.661113	-0.964904	0.009524	0.038682	-0.259564
50371	0.925325	-0.299686	9.760023	-0.045393	0.016979	-0.005575	0.277405	-0.239342	-0.662648	-0.964940	0.010451	0.038667	-0.259396
50372	0.838284	-0.317925	9.866317	-0.000654	0.011756	-0.010535	0.277935	-0.239067	-0.662916	-0.964983	0.010501	0.038532	-0.259254
50373	0.792977	-0.235949	9.814774	0.019053	0.004796	-0.015672	0.278594	-0.238654	-0.662397	-0.965075	0.010103	0.038428	-0.258943
50374	0.655425	-0.222846	9.816112	-0.031016	0.006590	-0.023035	0.277924	-0.238235	-0.661070	-0.965168	0.010701	0.038552	-0.258552
50375	0.589297	-0.354434	9.877659	-0.018455	0.004876	-0.033533	0.278731	-0.238238	-0.664233	-0.965345	0.011009	0.038638	-0.257868
50376	0.680407	-0.446478	9.899849	-0.027370	0.015356	-0.038893	0.280163	-0.234360	-0.662903	-0.965534	0.011571	0.038578	-0.257140
50377	0.587929	-0.548937	9.981187	-0.018446	0.025858	-0.033498	0.280294	-0.234361	-0.662380	-0.965725	0.011996	0.038257	-0.256451
50378	0.485832	-0.637652	9.812805	0.024488	0.032915	-0.024332	0.281359	-0.234783	-0.662663	-0.965861	0.011657	0.037587	-0.256053
50379	0.497310	-0.715258	9.633958	-0.011425	0.013630	0.001756	0.282946	-0.234792	-0.661375	-0.965863	0.011936	0.037451	-0.256054
50380	0.465542	-0.767899	9.643240	-0.024009	-0.004756	0.008646	0.280826	-0.234503	-0.662390	-0.965792	0.012367	0.037750	-0.256256
50381	0.533804	-0.681471	9.763818	-0.015135	-0.010952	0.020138	0.280831	-0.235335	-0.662660	-0.965680	0.012631	0.038099	-0.256616
50382	0.670252	-0.513926	9.841478	-0.063432	-0.026751	0.010028	0.278446	-0.235600	-0.663021	-0.965572	0.013712	0.039026	-0.256826
50383	0.743963	-0.336548	9.828461	-0.075857	-0.009239	-0.005846	0.279215	-0.230885	-0.662854	-0.965575	0.015134	0.039664	-0.256636
50384	0.865227	-0.265188	9.876305	-0.057927	0.002981	-0.010981	0.279481	-0.231025	-0.662859	-0.965601	0.016244	0.039993	-0.256419
50385	0.918058	-0.304293	9.808102	-0.041755	0.011759	-0.021428	0.279733	-0.228806	-0.662841	-0.965709	0.017081	0.040068	-0.255947
50386	0.883151	-0.462350	9.945987	-0.029320	0.013459	-0.005495	0.279996	-0.228252	-0.663102	-0.965717	0.017696	0.040047	-0.255880
50387	0.766930	-0.500412	9.787923	-0.014153	0.015248	0.008751	0.280380	-0.226867	-0.661256	-0.965681	0.018034	0.039912	-0.256011
50388	0.712015	-0.413344	9.803819	-0.007930	0.002998	0.014073	0.280393	-0.227421	-0.664019	-0.965585	0.018197	0.039977	-0.256351
50389	0.690426	-0.393873	9.823457	0.000107	0.004744	0.017673	0.279727	-0.227695	-0.662830	-0.965501	0.018202	0.039969	-0.256669
50390	0.745434	-0.466627	9.769269	0.002796	0.004741	0.017662	0.280924	-0.227979	-0.663245	-0.965390	0.018170	0.039944	-0.257093
