# Supplementary material for: Identification of Haptic Based Guiding Using Hard Reins
Source: PLoS One. 2015 Jul 22;10(7):e0132020. doi: 10.1371/journal.pone.0132020 (PMC4511788; doi:10.1371/journal.pone.0132020)
Supplement: S9 File — (ZIP) [file pone.0132020.s009.zip › Exp2_MotionData2/Subject10/path3/T9/gc9.txt]

// Start Time: 0
// Sample rate: 25.0Hz
// Scenario: 4.9
// Firmware Version: 2.6.1
Counter	Acc_X	Acc_Y	Acc_Z	Gyr_X	Gyr_Y	Gyr_Z	Mag_X	Mag_Y	Mag_Z	Quat_w	Quat_x	Quat_y	Quat_z
49846	9.201817	1.945807	-2.873864	0.031356	0.013088	-0.013416	-0.635625	0.130054	0.366124	0.187829	-0.698675	-0.397570	-0.564369
49847	9.225927	1.867562	-2.839042	0.029656	0.012822	-0.008837	-0.635069	0.130770	0.366022	0.188204	-0.698423	-0.397881	-0.564336
49848	9.249555	1.824311	-2.881273	0.031655	-0.000501	-0.001475	-0.634782	0.130349	0.365709	0.188636	-0.698363	-0.398213	-0.564031
49849	9.220935	1.843508	-2.851090	0.023165	-0.012882	-0.009732	-0.634355	0.130199	0.365695	0.188707	-0.698419	-0.398560	-0.563694
49850	9.213789	1.867805	-2.850665	0.060425	0.004232	-0.020695	-0.635786	0.131096	0.365482	0.189370	-0.698038	-0.399478	-0.563294
49851	9.220391	1.905436	-2.947289	0.008923	-0.006108	-0.029950	-0.635758	0.129072	0.365638	0.189065	-0.697909	-0.399923	-0.563240
49852	9.264208	1.872649	-2.876674	0.014654	0.011853	-0.022621	-0.635499	0.130272	0.364576	0.189124	-0.697601	-0.400318	-0.563320
49853	9.182593	1.904383	-2.849259	0.020063	-0.006539	-0.023510	-0.635908	0.129519	0.365384	0.189043	-0.697487	-0.400801	-0.563146
49854	9.206616	1.906781	-2.859805	0.030791	0.018079	-0.035452	-0.636754	0.129244	0.365375	0.189222	-0.696952	-0.401521	-0.563236
49855	9.235220	1.882734	-2.890018	0.008932	-0.002429	-0.029955	-0.636332	0.128719	0.364202	0.188944	-0.696780	-0.401953	-0.563233
49856	9.220050	1.825545	-2.957459	0.007600	-0.008861	-0.045561	-0.636733	0.127521	0.365266	0.188476	-0.696550	-0.402660	-0.563169
49857	9.181857	1.773671	-2.869517	-0.006281	-0.023186	-0.052034	-0.635847	0.126386	0.363947	0.187573	-0.696494	-0.403305	-0.563079
49858	9.168284	2.038079	-2.867285	0.004234	-0.033797	0.002181	-0.634557	0.126146	0.365480	0.187397	-0.696939	-0.403406	-0.562514
49859	9.210850	1.956262	-2.937046	0.020635	-0.004218	0.030605	-0.634425	0.127264	0.366116	0.187948	-0.697233	-0.403133	-0.562161
49860	9.211005	1.980381	-2.927233	0.022048	-0.016469	0.050818	-0.635274	0.127537	0.366709	0.188695	-0.697816	-0.402677	-0.561513
49861	9.193716	1.864161	-2.932175	0.043199	-0.000073	0.052645	-0.633598	0.129514	0.366959	0.189840	-0.698155	-0.402335	-0.560952
49862	9.132701	1.695206	-2.959981	0.002972	0.003947	0.017649	-0.633899	0.131486	0.367937	0.190116	-0.698311	-0.402054	-0.560866
49863	9.182438	1.970218	-2.877919	-0.019626	-0.004110	0.030524	-0.634200	0.131861	0.366261	0.190102	-0.698755	-0.401330	-0.560836
49864	9.269014	2.004055	-2.914754	0.031166	-0.005100	0.014132	-0.633343	0.131807	0.367100	0.190662	-0.698875	-0.401451	-0.560410
49865	9.087653	1.923511	-2.961639	0.013390	-0.011573	-0.000629	-0.632502	0.132382	0.366845	0.190694	-0.699026	-0.401566	-0.560128
49866	9.157788	1.971355	-2.949457	0.012384	-0.009727	0.030588	-0.632798	0.133521	0.367203	0.191139	-0.699400	-0.401265	-0.559725
49867	9.171691	1.918565	-2.998632	0.024499	-0.000756	0.003062	-0.633225	0.134074	0.367809	0.191448	-0.699417	-0.401416	-0.559490
49868	9.180249	1.764288	-3.072425	-0.025224	-0.003521	-0.009903	-0.633099	0.135227	0.367738	0.190965	-0.699539	-0.401239	-0.559629
49869	9.104355	2.021245	-3.024431	0.061886	0.010269	0.032482	-0.631941	0.133200	0.367600	0.192209	-0.699527	-0.401359	-0.559132
49870	9.219110	1.858606	-3.073264	0.010821	0.026800	0.036023	-0.632111	0.135499	0.367746	0.192961	-0.699559	-0.400795	-0.559238
49871	9.186109	1.806338	-2.956423	0.034150	0.040920	-0.017186	-0.633132	0.135818	0.364512	0.193504	-0.698912	-0.401183	-0.559580
49872	9.186275	1.845071	-2.951346	0.059048	0.081137	-0.013525	-0.635141	0.137463	0.363925	0.194832	-0.697736	-0.401665	-0.560241
49873	9.234063	1.772269	-2.972932	0.107001	0.091291	-0.000604	-0.635458	0.138591	0.361587	0.196980	-0.696371	-0.402441	-0.560632
49874	9.263197	1.547292	-2.849879	0.069882	0.048183	-0.017151	-0.637747	0.139420	0.360100	0.198144	-0.695492	-0.403210	-0.560759
49875	9.299067	1.669765	-2.956599	-0.024906	0.022535	0.001114	-0.636783	0.138358	0.358709	0.197927	-0.695432	-0.402747	-0.561243
49876	9.302950	1.628144	-2.749277	-0.075965	-0.019416	0.012092	-0.637628	0.138473	0.359576	0.196855	-0.696117	-0.401751	-0.561485
49877	9.309787	1.516584	-2.752675	-0.162394	-0.060747	-0.000874	-0.635754	0.136795	0.360872	0.194043	-0.697511	-0.400088	-0.561921
49878	9.204044	1.750983	-2.814828	-0.233926	-0.095424	-0.002779	-0.634277	0.133892	0.363798	0.189999	-0.699521	-0.397826	-0.562410
49879	9.278733	1.916333	-2.886595	-0.266593	-0.093889	-0.026661	-0.635454	0.129079	0.368332	0.185167	-0.701448	-0.395461	-0.563289
49880	9.138919	1.912530	-2.891053	-0.271158	-0.127263	-0.022978	-0.632518	0.124052	0.372956	0.180094	-0.703763	-0.393134	-0.563675
49881	9.165251	1.985821	-2.944703	-0.260611	-0.104098	-0.041329	-0.630141	0.117655	0.376364	0.175083	-0.705618	-0.391059	-0.564378
49882	9.176979	2.059468	-3.017128	-0.259673	-0.093044	-0.041333	-0.628935	0.114556	0.380415	0.170221	-0.707315	-0.388970	-0.565184
49883	9.181518	2.059926	-3.053529	-0.224305	-0.083175	-0.054125	-0.627994	0.109752	0.384079	0.165726	-0.708667	-0.387393	-0.565908
49884	9.080794	2.191501	-3.046488	-0.180169	-0.061436	-0.081601	-0.627218	0.105753	0.386091	0.161769	-0.709394	-0.386646	-0.566653
49885	9.071983	2.292562	-2.982695	-0.150944	-0.039445	-0.050365	-0.627154	0.101921	0.387837	0.158680	-0.710012	-0.385696	-0.567399
49886	9.100468	2.356529	-3.065473	-0.107265	-0.053854	-0.057583	-0.626641	0.095814	0.388868	0.156073	-0.710598	-0.385385	-0.567601
49887	9.028592	2.385288	-3.004731	-0.031212	-0.045231	-0.020786	-0.623040	0.094893	0.391219	0.154963	-0.711122	-0.385394	-0.567242
49888	8.994415	2.318004	-3.032878	-0.016370	-0.027193	-0.015300	-0.623462	0.095282	0.392241	0.154330	-0.711445	-0.385426	-0.566988
49889	9.076167	2.181151	-2.998179	0.008548	-0.007328	-0.009782	-0.624276	0.093488	0.393839	0.154199	-0.711499	-0.385614	-0.566828
49890	8.988545	2.149142	-3.096565	-0.025165	-0.051972	-0.000628	-0.623291	0.094306	0.394449	0.153417	-0.712242	-0.385414	-0.566243
49891	9.058791	2.365087	-3.141264	-0.024992	0.025381	-0.000701	-0.625130	0.092989	0.392539	0.153159	-0.712099	-0.384996	-0.566776
49892	9.106709	2.274984	-3.138812	-0.018875	0.018431	0.023174	-0.623161	0.094907	0.393917	0.153278	-0.712208	-0.384311	-0.567072
49893	9.003507	2.143574	-3.048742	-0.010984	0.028119	0.045186	-0.624466	0.094560	0.393168	0.153758	-0.712345	-0.383391	-0.567392
49894	9.128588	2.108935	-3.063308	-0.019121	0.022198	0.083739	-0.624469	0.094314	0.392301	0.154585	-0.712877	-0.381823	-0.567557
49895	9.229587	2.020779	-3.053166	-0.040580	-0.015854	0.105788	-0.621105	0.098473	0.394516	0.155000	-0.714065	-0.379833	-0.567286
49896	9.075439	1.963201	-3.018790	-0.059178	-0.029964	0.095638	-0.623811	0.098857	0.393431	0.155000	-0.715391	-0.377808	-0.566967
49897	9.075759	1.957764	-2.975357	-0.043428	0.003085	0.065337	-0.624272	0.101203	0.392731	0.155063	-0.716061	-0.376298	-0.567109
49898	9.059167	2.084230	-2.993236	-0.007672	0.041875	0.030494	-0.622991	0.101415	0.393868	0.155598	-0.715919	-0.375560	-0.567630
49899	9.200783	1.962249	-3.013821	0.006736	0.038723	0.021361	-0.623430	0.101635	0.392466	0.156151	-0.715696	-0.375135	-0.568041
49900	9.138008	1.926319	-3.014123	-0.011426	0.014392	0.028685	-0.623306	0.103198	0.392847	0.156408	-0.715861	-0.374470	-0.568200
49901	9.107257	2.023096	-2.980940	-0.017025	0.053503	0.021282	-0.625738	0.104037	0.391220	0.156733	-0.715543	-0.373728	-0.568999
49902	9.187506	2.067603	-2.906353	-0.020016	0.055907	0.012124	-0.625184	0.104371	0.390100	0.156992	-0.715137	-0.373074	-0.569867
49903	9.207325	2.017739	-2.815627	0.030744	0.060524	-0.006137	-0.626332	0.103803	0.387379	0.157741	-0.714379	-0.373244	-0.570500
49904	9.175627	1.960073	-2.838974	0.024056	0.040830	-0.015312	-0.627057	0.104977	0.387176	0.158203	-0.713801	-0.373529	-0.570908
49905	9.192636	2.003610	-2.839326	0.016436	0.021147	-0.024460	-0.628316	0.103301	0.386515	0.158247	-0.713397	-0.373918	-0.571146
49906	9.188089	2.000728	-2.802941	0.027688	0.005671	-0.012485	-0.627062	0.103939	0.384840	0.158530	-0.713230	-0.374315	-0.571016
49907	9.221428	2.047526	-2.873934	0.020435	0.003701	-0.009730	-0.626072	0.104471	0.385432	0.158671	-0.713121	-0.374592	-0.570931
49908	9.206915	1.962358	-2.844960	0.005417	-0.015752	-0.022591	-0.625638	0.103610	0.385232	0.158358	-0.713195	-0.374943	-0.570695
49909	9.214008	2.023520	-2.888307	0.005865	-0.018624	-0.005141	-0.627344	0.104469	0.385870	0.158179	-0.713421	-0.375056	-0.570389
49910	9.182506	2.058196	-2.925552	-0.052924	-0.005885	-0.015372	-0.626167	0.101006	0.385641	0.157189	-0.713620	-0.374606	-0.570708
49911	9.211531	2.048046	-2.907379	-0.034278	-0.003017	-0.002489	-0.627843	0.100352	0.387745	0.156584	-0.713813	-0.374175	-0.570917
49912	9.187602	2.079630	-2.899031	-0.039544	0.001107	0.005753	-0.626864	0.100947	0.387063	0.156078	-0.714047	-0.373554	-0.571168
49913	9.202168	2.096411	-2.892220	-0.039325	0.002459	0.014015	-0.626585	0.101236	0.386937	0.155630	-0.714314	-0.372811	-0.571442
49914	9.182561	2.097125	-2.934962	-0.052458	-0.011578	0.002996	-0.627430	0.101481	0.388096	0.154815	-0.714712	-0.372122	-0.571616
49915	9.204220	2.067754	-2.926301	-0.037145	-0.014987	0.028723	-0.626850	0.100597	0.388318	0.154434	-0.715278	-0.371248	-0.571578
49916	9.184587	2.078265	-2.976226	-0.037157	-0.039031	0.030593	-0.625999	0.100317	0.387867	0.153945	-0.716148	-0.370420	-0.571159
49917	9.148577	2.053894	-2.948467	-0.024648	-0.005064	0.015870	-0.626003	0.101403	0.389212	0.153668	-0.716466	-0.369843	-0.571208
49918	9.107883	1.946390	-2.867932	-0.023497	0.028882	-0.013568	-0.625280	0.101043	0.390460	0.153370	-0.716192	-0.369589	-0.571797
49919	9.136860	1.994862	-2.880777	-0.038556	0.015767	0.006624	-0.626423	0.101245	0.389632	0.152945	-0.716245	-0.368919	-0.572276
49920	9.144596	2.057339	-2.842010	-0.005341	0.037447	-0.019025	-0.625699	0.099683	0.388960	0.152909	-0.715775	-0.368928	-0.572868
49921	9.216611	2.064630	-2.880889	0.013375	0.029064	-0.002443	-0.626125	0.099430	0.388380	0.153223	-0.715448	-0.368941	-0.573184
49922	9.221667	2.017840	-2.830657	0.015382	0.002731	0.006774	-0.627270	0.099244	0.386676	0.153525	-0.715501	-0.368925	-0.573047
49923	9.163519	1.991969	-2.860053	0.041672	0.001348	-0.002366	-0.627422	0.100906	0.388059	0.154042	-0.715405	-0.369344	-0.572758
49924	9.144188	1.980004	-2.861824	0.040754	-0.000494	-0.002371	-0.626146	0.100614	0.387745	0.154575	-0.715351	-0.369755	-0.572416
49925	9.192219	1.979949	-2.882945	0.038765	0.011927	-0.009726	-0.627299	0.101541	0.386821	0.155047	-0.715088	-0.370211	-0.572323
49926	9.197160	1.994336	-2.873374	0.042231	0.013274	-0.017058	-0.628008	0.102221	0.387864	0.155537	-0.714760	-0.370811	-0.572211
49927	9.197233	1.960061	-2.849444	0.044026	-0.010725	-0.016103	-0.627611	0.104110	0.387411	0.155847	-0.714692	-0.371486	-0.571775
49928	9.177634	1.980272	-2.899306	0.020292	0.000339	-0.015252	-0.627598	0.102572	0.386463	0.155950	-0.714592	-0.371850	-0.571634
49929	9.182470	1.980208	-2.897072	0.062366	0.015055	-0.017028	-0.626716	0.100773	0.387619	0.156704	-0.714164	-0.372666	-0.571432
49930	9.194972	1.925672	-2.815766	0.005199	-0.044891	-0.028058	-0.625607	0.102766	0.387733	0.156104	-0.714534	-0.373177	-0.570798
49931	9.182451	2.019267	-2.916141	0.012930	0.004155	-0.017101	-0.625730	0.101325	0.387786	0.156073	-0.714384	-0.373460	-0.570810
49932	9.177775	2.050757	-2.910930	-0.001800	-0.001163	-0.019870	-0.626156	0.100806	0.386764	0.155794	-0.714337	-0.373640	-0.570827
49933	9.129655	2.024138	-2.889979	0.027743	-0.001861	-0.009732	-0.625716	0.100313	0.387864	0.156014	-0.714264	-0.374005	-0.570620
49934	9.184832	2.038814	-2.928181	0.002114	-0.007295	-0.009760	-0.626297	0.101866	0.388677	0.155860	-0.714351	-0.374103	-0.570489
49935	9.206502	2.041129	-2.931391	0.002370	-0.002312	-0.000586	-0.627413	0.100987	0.389342	0.155819	-0.714430	-0.374049	-0.570436
49936	9.151048	2.061088	-2.943681	0.014784	-0.003328	-0.015251	-0.625558	0.100084	0.389551	0.155809	-0.714393	-0.374353	-0.570285
49937	9.134736	2.057794	-2.870625	0.027626	-0.025689	-0.011522	-0.625553	0.099523	0.389232	0.155828	-0.714578	-0.374817	-0.569744
49938	9.134183	2.083153	-2.952569	0.024621	-0.017882	0.012318	-0.625571	0.101492	0.390207	0.156168	-0.714880	-0.374890	-0.569224
49939	9.182243	2.097680	-2.976012	0.016782	-0.002785	-0.008813	-0.624728	0.102053	0.390234	0.156232	-0.714857	-0.375121	-0.569082
49940	9.126778	2.103024	-2.983565	0.005557	-0.013319	-0.017088	-0.625841	0.101153	0.391324	0.155997	-0.714947	-0.375380	-0.568863
49941	9.124418	2.078562	-2.966727	0.029391	0.004100	-0.017073	-0.625867	0.102098	0.389681	0.156196	-0.714745	-0.375854	-0.568750
49942	9.162729	2.042132	-2.982891	0.013027	0.003940	-0.013433	-0.625570	0.101218	0.389906	0.156240	-0.714642	-0.376093	-0.568709
49943	9.148332	2.059201	-2.982241	0.020479	-0.000095	-0.007907	-0.623447	0.100934	0.389158	0.156383	-0.714584	-0.376348	-0.568574
49944	9.133845	2.049596	-2.981762	0.027606	0.000317	-0.015239	-0.624568	0.101680	0.391913	0.156583	-0.714465	-0.376785	-0.568378
49945	9.133802	2.042354	-2.984223	0.012795	0.008162	-0.022622	-0.625559	0.100623	0.390295	0.156512	-0.714227	-0.377137	-0.568464
49946	9.143545	2.034788	-2.967727	0.001472	0.003206	-0.000613	-0.624995	0.101161	0.390891	0.156530	-0.714266	-0.377063	-0.568460
49947	9.148364	2.068900	-2.982179	0.011290	0.003724	-0.009764	-0.624977	0.099192	0.389915	0.156550	-0.714180	-0.377228	-0.568453
49948	9.136367	2.049384	-2.967364	0.018121	0.002028	-0.028105	-0.624867	0.102041	0.390519	0.156485	-0.713971	-0.377741	-0.568392
49949	9.146168	2.053910	-2.948376	0.003662	-0.002968	-0.020781	-0.624838	0.100406	0.391551	0.156220	-0.713902	-0.377997	-0.568382
49950	9.143620	2.068801	-2.972340	-0.012256	0.003247	-0.000634	-0.625403	0.099738	0.390663	0.156040	-0.713984	-0.377764	-0.568483
49951	9.148115	2.044945	-3.004066	0.016808	0.040699	-0.012570	-0.624697	0.100274	0.391258	0.156387	-0.713440	-0.377916	-0.568970
49952	9.168107	1.985022	-2.886841	-0.030991	-0.017925	-0.015324	-0.625136	0.100364	0.389565	0.155616	-0.713707	-0.377750	-0.568956
49953	9.172849	2.063174	-2.929989	-0.030855	0.018797	-0.013535	-0.624685	0.099010	0.390611	0.155109	-0.713552	-0.377439	-0.569495
49954	9.148342	2.112842	-3.003632	-0.020236	0.012165	-0.026349	-0.624235	0.097122	0.390772	0.154586	-0.713365	-0.377450	-0.569864
49955	9.143942	2.097508	-2.943178	-0.005398	0.033883	-0.020851	-0.626953	0.097849	0.388573	0.154473	-0.712903	-0.377487	-0.570448
49956	9.172692	2.078083	-2.956457	-0.016613	0.015946	-0.028182	-0.626062	0.095469	0.389834	0.154013	-0.712644	-0.377558	-0.570848
49957	9.163109	2.121958	-2.967891	-0.009193	0.000867	-0.022633	-0.627763	0.094962	0.388967	0.153576	-0.712558	-0.377679	-0.570994
49958	9.144098	2.155771	-2.947635	-0.000086	0.024989	-0.026322	-0.626065	0.094950	0.388666	0.153443	-0.712158	-0.377887	-0.571392
49959	9.134269	2.097637	-2.947646	0.003457	0.014146	-0.029980	-0.627197	0.094428	0.387935	0.153202	-0.711825	-0.378216	-0.571652
49960	9.105728	2.180110	-2.933963	-0.009322	0.030749	-0.030024	-0.627471	0.093578	0.387742	0.152937	-0.711360	-0.378351	-0.572213
49961	9.163548	2.174848	-2.933744	-0.001738	0.038479	-0.020834	-0.629185	0.093414	0.385761	0.152909	-0.710834	-0.378418	-0.572830
49962	9.149098	2.165178	-2.928436	-0.017932	0.031425	-0.009848	-0.630014	0.091704	0.385662	0.152758	-0.710539	-0.378165	-0.573403
49963	9.137413	2.154872	-2.877339	0.000190	0.029905	-0.016236	-0.629742	0.092036	0.384687	0.152744	-0.710139	-0.378215	-0.573869
49964	9.149593	2.144800	-2.856120	0.016694	0.034405	-0.015291	-0.629754	0.093170	0.385042	0.153045	-0.709662	-0.378427	-0.574238
49965	9.192729	2.149790	-2.889103	-0.008749	0.025770	-0.007977	-0.631451	0.091844	0.383272	0.152970	-0.709400	-0.378268	-0.574687
49966	9.140223	2.173668	-2.833841	-0.008671	0.040376	-0.006171	-0.630322	0.091452	0.382101	0.153060	-0.709001	-0.378040	-0.575305
49967	9.144887	2.144636	-2.841452	-0.019979	0.023572	-0.017181	-0.632030	0.091390	0.380978	0.152703	-0.708729	-0.377888	-0.575835
49968	9.164364	2.183177	-2.832267	-0.030479	0.023437	0.001161	-0.631297	0.090304	0.382322	0.152440	-0.708646	-0.377356	-0.576355
49969	9.164454	2.187896	-2.822577	-0.035102	-0.004223	0.002115	-0.631137	0.089132	0.382673	0.151881	-0.708885	-0.376841	-0.576545
49970	9.157182	2.185584	-2.827151	-0.030160	-0.003215	0.015884	-0.631285	0.089702	0.382852	0.151592	-0.709219	-0.376185	-0.576639
49971	9.145352	2.182847	-2.797740	-0.028419	0.000675	0.012209	-0.631018	0.090328	0.381753	0.151281	-0.709456	-0.375589	-0.576818
49972	9.159622	2.161124	-2.812908	-0.015563	-0.001309	0.014072	-0.632419	0.089589	0.382572	0.151193	-0.709708	-0.375123	-0.576834
49973	9.115746	2.198891	-2.893151	0.013005	0.022216	0.019589	-0.631173	0.090939	0.381084	0.151715	-0.709628	-0.374835	-0.576983
49974	9.144754	2.149747	-2.860738	-0.045085	-0.004358	0.004836	-0.629455	0.090542	0.382745	0.151077	-0.709937	-0.374165	-0.577205
49975	9.212820	2.153110	-2.785963	-0.012624	0.020688	-0.015309	-0.631005	0.088920	0.381097	0.150822	-0.709691	-0.374081	-0.577629
49976	9.147784	2.155961	-2.783512	-0.009038	0.011567	-0.017136	-0.630296	0.088909	0.381090	0.150563	-0.709540	-0.374094	-0.577873
49977	9.131186	2.167804	-2.753828	0.005789	0.011081	-0.009767	-0.632139	0.089073	0.381260	0.150562	-0.709390	-0.374172	-0.578007
49978	9.183895	2.148449	-2.784912	0.000175	0.016961	-0.015285	-0.630991	0.088174	0.381618	0.150493	-0.709165	-0.374246	-0.578253
49979	9.215154	2.153224	-2.795712	-0.010662	-0.003689	-0.007925	-0.631820	0.087795	0.383731	0.150172	-0.709249	-0.374151	-0.578295
49980	9.169346	2.153590	-2.798828	0.008245	0.000637	-0.019834	-0.631991	0.088101	0.380488	0.150047	-0.709151	-0.374438	-0.578262
49981	9.131136	2.119111	-2.739650	0.001586	-0.013597	-0.028095	-0.632978	0.087951	0.380913	0.149595	-0.709162	-0.374798	-0.578132
49982	9.188797	2.167784	-2.782554	0.001659	0.006619	-0.027190	-0.632973	0.087261	0.380302	0.149336	-0.708960	-0.375094	-0.578255
49983	9.188931	2.269989	-2.808464	-0.013523	-0.001396	-0.046460	-0.631393	0.086047	0.381063	0.148548	-0.708737	-0.375503	-0.578467
49984	9.145813	2.230822	-2.758795	-0.000510	-0.016723	-0.037248	-0.631524	0.084655	0.380125	0.147965	-0.708736	-0.375983	-0.578305
49985	9.140824	2.236030	-2.782730	0.014894	0.000241	-0.044587	-0.629806	0.084129	0.381495	0.147614	-0.708422	-0.376688	-0.578320
49986	9.150440	2.275026	-2.802160	0.010122	0.000695	-0.051930	-0.631627	0.082304	0.381114	0.147140	-0.708078	-0.377445	-0.578369
49987	9.136046	2.304285	-2.806262	0.000902	-0.006537	-0.053770	-0.632598	0.081660	0.382786	0.146432	-0.707813	-0.378139	-0.578420
49988	9.102344	2.294709	-2.797817	-0.006146	-0.014542	-0.042769	-0.632446	0.080667	0.382438	0.145721	-0.707759	-0.378625	-0.578347
49989	9.130909	2.309754	-2.849515	-0.004392	-0.025475	-0.044576	-0.630721	0.078638	0.382152	0.144900	-0.707798	-0.379183	-0.578141
49990	9.126118	2.329250	-2.854039	0.001572	-0.009902	-0.028070	-0.631574	0.079068	0.382471	0.144504	-0.707778	-0.379537	-0.578032
49991	9.114196	2.343748	-2.843837	0.001965	-0.016357	-0.012461	-0.632104	0.076463	0.382881	0.144212	-0.707936	-0.379687	-0.577812
49992	9.107013	2.368110	-2.848241	-0.013692	-0.017935	-0.016157	-0.631247	0.075876	0.382836	0.143673	-0.708146	-0.379715	-0.577671
49993	9.088209	2.362538	-2.784769	0.045736	0.015295	-0.020685	-0.631533	0.077096	0.384476	0.144145	-0.707749	-0.380397	-0.577592
49994	9.121616	2.311655	-2.805675	-0.038779	-0.046615	-0.028093	-0.631797	0.076053	0.385265	0.142897	-0.708269	-0.380389	-0.577269
49995	9.092516	2.378035	-2.857296	-0.014763	0.006493	-0.024458	-0.632065	0.075038	0.385487	0.142402	-0.708118	-0.380450	-0.577536
49996	9.111655	2.383019	-2.877304	-0.018793	-0.005615	-0.037288	-0.630390	0.077023	0.385596	0.141645	-0.708036	-0.380687	-0.577667
49997	9.051477	2.363819	-2.860685	-0.017947	0.001723	-0.006116	-0.629216	0.074509	0.386562	0.141280	-0.708089	-0.380466	-0.577837
49998	9.111481	2.341861	-2.882397	-0.009602	0.005177	-0.002426	-0.629930	0.074684	0.386154	0.141133	-0.708124	-0.380279	-0.577953
49999	9.145246	2.319620	-2.869311	-0.022757	-0.010872	0.020517	-0.629925	0.074656	0.386720	0.140914	-0.708539	-0.379659	-0.577905
50000	9.145166	2.329515	-2.883737	-0.008981	0.000082	0.021445	-0.629374	0.076206	0.387238	0.141016	-0.708810	-0.379160	-0.577876
50001	9.111655	2.309848	-2.846378	-0.013201	-0.009765	0.001257	-0.629915	0.074730	0.388144	0.140722	-0.709040	-0.378918	-0.577824
50002	9.087645	2.373282	-2.861976	-0.009683	0.010683	0.028763	-0.629644	0.075198	0.387319	0.140977	-0.709247	-0.378274	-0.577930
50003	9.130635	2.334623	-2.895238	-0.004373	-0.005566	0.023296	-0.629775	0.074605	0.387709	0.141094	-0.709571	-0.377810	-0.577807
50004	9.145085	2.305266	-2.883892	-0.022623	-0.007461	0.025097	-0.629363	0.075474	0.387476	0.140987	-0.709994	-0.377122	-0.577763
50005	9.111465	2.280912	-2.858638	0.006239	0.000791	0.008613	-0.629089	0.077123	0.388996	0.141136	-0.710105	-0.376969	-0.577691
50006	9.125974	2.319746	-2.868590	0.011322	0.014649	-0.007906	-0.629661	0.076627	0.387551	0.141297	-0.709927	-0.377080	-0.577797
50007	9.140538	2.285311	-2.840372	0.020899	0.009958	0.008635	-0.629096	0.077165	0.388147	0.141725	-0.709890	-0.377069	-0.577745
50008	9.130731	2.256406	-2.849856	0.027337	0.011724	0.009555	-0.630380	0.077629	0.387905	0.142292	-0.709833	-0.377124	-0.577640
50009	9.126110	2.270726	-2.830265	0.025185	0.010595	-0.002374	-0.628565	0.079892	0.388171	0.142662	-0.709694	-0.377315	-0.577595
50010	9.135549	2.256375	-2.850036	0.024250	0.001395	-0.002362	-0.628683	0.078956	0.389675	0.142967	-0.709676	-0.377530	-0.577401
50011	9.137895	2.271104	-2.864521	0.018590	0.001795	-0.008794	-0.630127	0.079138	0.386436	0.143104	-0.709610	-0.377759	-0.577298
50012	9.135416	2.261486	-2.869323	0.020798	-0.002766	0.005896	-0.628711	0.078857	0.385837	0.143432	-0.709707	-0.377838	-0.577045
50013	9.106706	2.275964	-2.848830	0.042258	0.022353	-0.015210	-0.629140	0.079950	0.387187	0.143989	-0.709287	-0.378372	-0.577074
50014	9.147547	2.275891	-2.864851	0.033373	-0.007834	-0.002324	-0.627582	0.079796	0.386878	0.144355	-0.709348	-0.378719	-0.576679
50015	9.105448	2.292798	-3.017763	0.044727	0.040388	0.006785	-0.629162	0.081277	0.386561	0.145336	-0.708881	-0.378918	-0.576877
50016	9.145311	2.226821	-2.821607	0.016615	-0.018238	-0.012441	-0.629440	0.081512	0.387713	0.145272	-0.709031	-0.379250	-0.576489
50017	9.116488	2.263449	-2.825121	0.023942	-0.003480	-0.013368	-0.628863	0.081448	0.388839	0.145396	-0.708977	-0.379619	-0.576282
50018	9.137877	2.322353	-2.888342	0.032802	-0.001001	-0.024353	-0.629170	0.082118	0.387039	0.145557	-0.708789	-0.380259	-0.576050
50019	9.082603	2.261507	-2.843192	0.051177	0.008027	-0.022517	-0.628050	0.083249	0.387099	0.146048	-0.708453	-0.381038	-0.575825
50020	9.137575	2.276541	-2.907954	0.036859	-0.000962	-0.009672	-0.629736	0.082256	0.387337	0.146433	-0.708366	-0.381513	-0.575520
50021	9.149887	2.300385	-2.884104	0.034915	-0.014602	-0.012400	-0.629739	0.082673	0.387647	0.146638	-0.708414	-0.382027	-0.575068
50022	9.231094	2.135216	-2.907542	0.026577	-0.040404	0.019730	-0.627464	0.082596	0.388472	0.146912	-0.709035	-0.382080	-0.574196
50023	9.338408	2.000508	-2.685370	0.002441	-0.033476	0.074735	-0.626922	0.084462	0.388442	0.147528	-0.710059	-0.381030	-0.573471
50024	9.172953	2.852166	-2.630149	0.080945	-0.100238	0.218244	-0.624975	0.088642	0.390673	0.150392	-0.712709	-0.379056	-0.570741
50025	8.954385	2.732268	-2.796678	0.271324	-0.099957	0.358931	-0.624254	0.099630	0.392491	0.157547	-0.715788	-0.377220	-0.566155
50026	9.018482	1.737683	-2.810391	0.358204	-0.064395	0.313930	-0.622034	0.114542	0.393121	0.165712	-0.717810	-0.376873	-0.561476
50027	9.086529	1.539719	-3.273185	0.283545	-0.055108	0.255012	-0.620354	0.127575	0.394065	0.172191	-0.719458	-0.376461	-0.557681
50028	9.110028	1.564985	-3.360860	0.136050	-0.067455	0.144641	-0.617062	0.136277	0.394721	0.175235	-0.720906	-0.376044	-0.555138
50029	9.046074	1.484776	-3.494263	0.087412	-0.036157	0.100421	-0.616241	0.138835	0.395157	0.177301	-0.721832	-0.375589	-0.553585
50030	9.123131	1.474571	-3.497211	0.020055	-0.010360	0.041539	-0.613735	0.143048	0.396533	0.177952	-0.722270	-0.375164	-0.553092
50031	9.187388	1.690835	-3.382257	0.033853	0.011360	0.078288	-0.614188	0.144546	0.395496	0.179349	-0.722695	-0.374270	-0.552691
50032	9.163326	1.451917	-3.276630	-0.024515	0.018783	0.048758	-0.614632	0.145730	0.395007	0.179657	-0.723020	-0.373147	-0.552925
50033	9.222969	1.599564	-3.106392	-0.027533	0.000811	0.041483	-0.613658	0.147949	0.396414	0.179680	-0.723505	-0.372143	-0.552960
50034	9.173352	1.326780	-3.173951	-0.045016	-0.032868	0.004741	-0.613642	0.147326	0.397368	0.178820	-0.724145	-0.371615	-0.552756
50035	9.100555	1.445249	-3.288819	-0.031831	-0.008357	-0.052162	-0.614483	0.147017	0.398067	0.177680	-0.724051	-0.371949	-0.553022
50036	9.158471	1.452014	-3.281279	-0.054397	0.000502	-0.076063	-0.612716	0.141944	0.398157	0.176035	-0.723754	-0.372364	-0.553658
50037	9.162585	1.443457	-3.368449	-0.077491	0.021258	-0.052287	-0.615521	0.139819	0.398335	0.174454	-0.723493	-0.372088	-0.554685
50038	9.159704	1.630346	-3.198033	-0.046103	0.029473	-0.006325	-0.613956	0.139228	0.398141	0.173923	-0.723357	-0.371489	-0.555429
50039	9.106659	1.538091	-3.162832	-0.077882	0.025325	0.002770	-0.615089	0.138842	0.397560	0.172976	-0.723458	-0.370396	-0.556322
50040	9.190714	1.537995	-3.199795	-0.110611	0.065732	0.006329	-0.615647	0.137068	0.395750	0.171925	-0.723228	-0.368777	-0.558021
50041	9.164207	1.479645	-3.175028	-0.110044	0.057050	0.028351	-0.616745	0.134616	0.396175	0.171035	-0.723270	-0.366840	-0.559514
50042	9.155676	1.580216	-3.075015	-0.103380	0.069135	0.072406	-0.617882	0.134251	0.395169	0.170841	-0.723458	-0.364317	-0.560977
50043	9.230361	1.604105	-3.087314	-0.119499	0.057508	0.052227	-0.618008	0.132831	0.394798	0.170081	-0.723692	-0.361920	-0.562455
50044	9.194323	1.560270	-3.054850	-0.074903	0.059752	0.043120	-0.619727	0.133228	0.393136	0.169907	-0.723660	-0.360178	-0.563666
50045	9.300292	1.540110	-3.054113	-0.043484	0.084913	0.052337	-0.620005	0.132139	0.391935	0.170446	-0.723320	-0.358538	-0.564984
50046	9.218966	1.534753	-2.973808	-0.018202	0.052216	0.043247	-0.619739	0.132765	0.390836	0.171029	-0.723182	-0.357444	-0.565677
50047	9.218969	1.529871	-2.971425	-0.018052	0.072252	0.046885	-0.620623	0.133909	0.388362	0.171783	-0.722855	-0.356210	-0.566644
50048	9.279673	1.487176	-2.894259	-0.007356	0.074719	0.035900	-0.621487	0.134668	0.387850	0.172608	-0.722364	-0.355277	-0.567604
50049	9.262782	1.467822	-2.888923	-0.027828	0.034813	0.026741	-0.623203	0.134518	0.385587	0.172729	-0.722348	-0.354349	-0.568168
50050	9.282414	1.474383	-2.846134	0.006426	0.045116	0.006611	-0.624085	0.136843	0.385457	0.173220	-0.721929	-0.354111	-0.568699
50051	9.296849	1.474320	-2.849090	0.017618	0.033494	0.015831	-0.623237	0.135246	0.382510	0.173866	-0.721691	-0.353859	-0.568960
50052	9.306662	1.420289	-2.803913	-0.001269	0.029330	-0.006227	-0.626084	0.136294	0.382603	0.173983	-0.721390	-0.353767	-0.569364
50053	9.306990	1.473376	-2.784255	0.000960	0.021206	-0.024552	-0.625393	0.136784	0.381208	0.173845	-0.721063	-0.353947	-0.569708
50054	9.302069	1.454074	-2.789028	-0.018648	-0.000990	-0.037405	-0.623938	0.134949	0.382924	0.173135	-0.720951	-0.354203	-0.569908
50055	9.343456	1.516461	-2.761182	-0.015696	-0.007754	-0.063060	-0.624781	0.134121	0.382455	0.172115	-0.720735	-0.354847	-0.570088
50056	9.268585	1.527042	-2.787300	-0.017087	-0.025423	-0.044699	-0.625026	0.131635	0.383294	0.171177	-0.720839	-0.355317	-0.569947
50057	9.312395	1.582073	-2.754761	0.006545	-0.025160	-0.050138	-0.625595	0.131787	0.383309	0.170502	-0.720833	-0.356086	-0.569676
50058	9.317009	1.599473	-2.788638	-0.012269	-0.036899	-0.068505	-0.623720	0.130110	0.384605	0.169279	-0.720880	-0.356992	-0.569415
50059	9.143784	1.600219	-2.753168	0.051801	-0.033498	-0.067505	-0.624681	0.128878	0.386524	0.169000	-0.720687	-0.358552	-0.568762
50060	9.190576	1.616965	-2.940808	-0.036849	-0.045220	-0.097932	-0.623101	0.127534	0.386992	0.167027	-0.720695	-0.359629	-0.568655
50061	9.258607	1.761853	-2.930330	-0.010171	0.025429	-0.064003	-0.623213	0.124966	0.386548	0.166313	-0.720063	-0.360238	-0.569278
50062	9.248755	1.708634	-2.935140	-0.004277	0.000438	-0.046529	-0.626026	0.123285	0.386470	0.165719	-0.719812	-0.360785	-0.569423
50063	9.184662	1.785450	-2.842865	0.019761	0.020110	-0.038254	-0.624867	0.121258	0.386332	0.165687	-0.719324	-0.361384	-0.569668
50064	9.283251	1.736337	-2.849288	0.016164	0.012612	-0.035483	-0.625283	0.120676	0.386583	0.165591	-0.718951	-0.361953	-0.569806
50065	9.278024	1.698059	-2.885576	0.005377	-0.000734	-0.027233	-0.625582	0.121570	0.386074	0.165329	-0.718827	-0.362297	-0.569820
50066	9.258690	1.708049	-2.896866	-0.003342	-0.012793	-0.009800	-0.625552	0.119531	0.386514	0.165068	-0.718989	-0.362367	-0.569646
50067	9.224856	1.737728	-2.921978	0.007252	-0.028637	-0.022603	-0.624392	0.118698	0.388437	0.164683	-0.719210	-0.362758	-0.569230
50068	9.234617	1.747201	-2.910204	-0.003212	-0.007545	-0.005219	-0.622989	0.119689	0.388344	0.164511	-0.719347	-0.362742	-0.569116
50069	9.222466	1.737711	-2.919473	0.012982	-0.010678	-0.015280	-0.625117	0.119735	0.388083	0.164421	-0.719398	-0.363034	-0.568892
50070	9.200882	1.766952	-2.918476	0.004545	-0.002802	-0.023567	-0.623822	0.119072	0.389449	0.164188	-0.719321	-0.363357	-0.568851
50071	9.191059	1.767341	-2.942261	0.031271	0.005945	-0.017109	-0.624812	0.118008	0.387972	0.164459	-0.719109	-0.363830	-0.568738
50072	9.224891	1.815716	-2.950458	0.046140	0.003522	-0.007885	-0.624263	0.119435	0.388056	0.165051	-0.718935	-0.364383	-0.568432
50073	9.224696	1.796545	-2.967485	0.068531	0.000636	0.008676	-0.623835	0.119545	0.388627	0.166109	-0.718847	-0.364928	-0.567885
50074	9.200122	1.685354	-2.981784	0.062940	0.029624	0.001254	-0.625566	0.121479	0.387913	0.167232	-0.718389	-0.365448	-0.567802
50075	9.190982	1.643084	-2.899588	0.059510	0.042998	0.008560	-0.624163	0.121138	0.385608	0.168470	-0.717847	-0.365749	-0.567927
50076	9.245154	1.882149	-2.851744	0.043994	0.031557	0.047139	-0.625360	0.125786	0.385201	0.169862	-0.717760	-0.365393	-0.567851
50077	9.249156	1.727446	-2.891552	0.054279	0.016484	0.021465	-0.625397	0.127600	0.383470	0.170973	-0.717627	-0.365540	-0.567592
50078	9.244273	1.488565	-2.798719	0.053296	0.035215	0.015890	-0.625545	0.127773	0.382915	0.172165	-0.717238	-0.365720	-0.567607
50079	9.251158	1.537896	-2.863875	0.065544	0.023267	0.030622	-0.625849	0.128695	0.381840	0.173599	-0.717054	-0.365833	-0.567330
50080	9.226708	1.814975	-2.716220	0.116218	0.042766	0.009631	-0.627157	0.130767	0.381131	0.175675	-0.716313	-0.366785	-0.567012
50081	9.260775	1.576893	-2.883306	0.015778	-0.018158	-0.013445	-0.625598	0.130211	0.380230	0.175589	-0.716444	-0.367110	-0.566663
50082	9.167792	1.778253	-2.839866	0.016503	0.034029	-0.024523	-0.627009	0.129931	0.380510	0.175785	-0.715900	-0.367450	-0.567069
50083	9.319158	1.746256	-2.884385	0.018758	0.025710	-0.007963	-0.627878	0.130452	0.378990	0.176121	-0.715561	-0.367580	-0.567308
50084	9.290755	1.740682	-2.815723	0.019297	0.029101	0.012215	-0.628321	0.130829	0.377315	0.176740	-0.715330	-0.367447	-0.567493
50085	9.341095	1.643224	-2.808579	0.011701	0.010343	0.003049	-0.628609	0.131926	0.378522	0.176986	-0.715269	-0.367394	-0.567528
50086	9.515300	1.724372	-2.442566	0.045012	0.000058	0.019711	-0.628627	0.132427	0.377134	0.177837	-0.715336	-0.367539	-0.567083
50087	9.244011	1.665314	-2.597064	0.081006	-0.075057	0.073046	-0.626383	0.134130	0.376935	0.179245	-0.716498	-0.367567	-0.565151
50088	9.103796	1.505434	-2.897225	0.095228	-0.114387	-0.009513	-0.625248	0.135566	0.379569	0.179642	-0.717461	-0.369102	-0.562799
50089	8.967396	1.312452	-3.622885	0.051433	-0.073141	-0.081320	-0.625933	0.135970	0.383291	0.178893	-0.717574	-0.371004	-0.561642
50090	9.185801	1.625320	-3.558962	-0.020900	0.081496	-0.200891	-0.625047	0.132560	0.382075	0.176927	-0.715315	-0.373281	-0.563634
50091	9.310102	1.637304	-3.073171	0.012442	0.079534	-0.045708	-0.626718	0.129748	0.381205	0.177144	-0.714118	-0.373694	-0.564808
50092	9.162868	1.639445	-2.794691	0.056532	0.108536	-0.041103	-0.628317	0.130671	0.377589	0.178285	-0.712462	-0.374456	-0.566034
50093	9.272314	1.719843	-2.699221	0.059314	0.132707	-0.075964	-0.630306	0.129535	0.374982	0.179227	-0.710258	-0.375633	-0.567724
50094	9.332994	1.777188	-2.667299	0.077399	0.129416	-0.083240	-0.633431	0.128422	0.372245	0.180336	-0.707966	-0.377144	-0.569232
50095	9.264889	1.705602	-2.718361	0.094725	0.124170	-0.119929	-0.635701	0.126477	0.368597	0.181214	-0.705379	-0.379367	-0.570686
50096	9.240297	1.628587	-2.749346	0.067606	0.114278	-0.107140	-0.637406	0.125063	0.365686	0.181796	-0.703096	-0.381153	-0.572126
50097	9.284540	1.785301	-2.704083	0.050871	0.105617	-0.115379	-0.639404	0.123579	0.361355	0.181965	-0.700899	-0.382866	-0.573622
50098	9.352002	1.821428	-2.720864	0.052973	0.090187	-0.103402	-0.641383	0.121315	0.358251	0.182205	-0.698956	-0.384521	-0.574809
50099	9.309015	1.889349	-2.699489	0.038806	0.070608	-0.083209	-0.641389	0.121083	0.357101	0.182302	-0.697442	-0.385767	-0.575781
50100	9.321772	1.883147	-2.605799	0.022034	0.067622	-0.094243	-0.643776	0.117799	0.354364	0.182033	-0.695937	-0.387009	-0.576853
50101	9.276009	1.959043	-2.634995	0.017491	0.064759	-0.092411	-0.645717	0.113850	0.353283	0.181680	-0.694489	-0.388157	-0.577937
50102	9.315515	1.954668	-2.510891	0.043208	0.069064	-0.088685	-0.647414	0.112653	0.351805	0.181774	-0.692930	-0.389551	-0.578840
50103	9.272027	2.018588	-2.552329	-0.011618	0.022754	-0.081378	-0.647414	0.111725	0.350186	0.180816	-0.692153	-0.390357	-0.579527
50104	9.236036	2.084427	-2.560215	-0.002622	0.076544	-0.057586	-0.648395	0.110209	0.349106	0.180698	-0.690908	-0.390767	-0.580772
50105	9.305978	2.091146	-2.555541	0.012770	0.048881	-0.026298	-0.648679	0.109688	0.348083	0.180916	-0.690166	-0.391000	-0.581428
50106	9.306709	2.063036	-2.449466	0.046937	0.078607	-0.017104	-0.649986	0.110421	0.345303	0.181966	-0.689032	-0.391416	-0.582165
50107	9.297441	2.016112	-2.381789	0.064581	0.065924	-0.006046	-0.651550	0.110739	0.345196	0.183268	-0.688057	-0.391907	-0.582579
50108	9.314479	2.040087	-2.370193	0.082297	0.074372	0.005912	-0.652296	0.111369	0.341411	0.185035	-0.687022	-0.392425	-0.582894
50109	9.312003	1.952415	-2.341685	0.090358	0.087724	-0.002367	-0.653194	0.113791	0.339301	0.186908	-0.685718	-0.393080	-0.583391
50110	9.451658	1.919910	-2.342288	0.066747	0.078178	0.004969	-0.653624	0.113157	0.337704	0.188476	-0.684684	-0.393409	-0.583879
50111	9.394025	1.963872	-2.335015	0.093659	0.090388	-0.016108	-0.655508	0.115026	0.335427	0.190257	-0.683219	-0.394271	-0.584436
50112	9.392019	1.994889	-2.296089	0.106580	0.108595	-0.013353	-0.656682	0.115813	0.331513	0.192397	-0.681524	-0.395200	-0.585086
50113	9.273600	1.893883	-2.297150	0.082416	0.126195	-0.029988	-0.657575	0.117805	0.329376	0.194145	-0.679561	-0.395974	-0.586267
50114	9.321350	1.933345	-2.371145	0.092240	0.143179	-0.006124	-0.659591	0.117225	0.324250	0.196442	-0.677563	-0.396494	-0.587462
50115	9.206654	1.961733	-2.257970	0.126395	0.174951	-0.031817	-0.661051	0.118289	0.320641	0.199144	-0.674826	-0.397609	-0.588946
50116	9.199451	1.986127	-2.264788	0.100742	0.237145	-0.039305	-0.666527	0.120499	0.312601	0.201914	-0.671397	-0.398299	-0.591452
50117	9.052979	2.074061	-2.234581	0.123352	0.307768	-0.021039	-0.667981	0.119406	0.306018	0.205739	-0.667154	-0.398687	-0.594665
50118	9.287032	2.126205	-1.907230	0.147483	0.319838	-0.008094	-0.672480	0.122483	0.297597	0.210136	-0.662757	-0.399133	-0.597736
50119	9.552761	2.215863	-1.861025	0.179031	0.307656	0.010414	-0.676820	0.122798	0.286730	0.215049	-0.658467	-0.399736	-0.600322
50120	9.525500	2.164389	-1.626031	0.289275	0.297698	0.063857	-0.678646	0.127284	0.278088	0.221982	-0.654232	-0.400987	-0.601593
50121	9.622626	1.959977	-1.444997	0.275495	0.271557	0.132683	-0.681360	0.133332	0.267282	0.229320	-0.650850	-0.401250	-0.602333
50122	9.830115	1.872703	-1.376028	0.213689	0.196297	0.085920	-0.683765	0.139221	0.259585	0.234697	-0.648276	-0.401718	-0.602725
50123	9.450218	1.947097	-1.298530	0.165235	0.183481	0.054579	-0.685128	0.142815	0.254288	0.238940	-0.645778	-0.402036	-0.603528
50124	9.405275	1.755022	-1.418880	0.025332	0.126609	0.026824	-0.685461	0.144703	0.251146	0.240591	-0.644440	-0.401303	-0.604788
50125	9.565145	1.813426	-1.337518	-0.037065	0.116096	0.021261	-0.686065	0.145994	0.248536	0.241274	-0.643439	-0.399920	-0.606496
50126	9.489071	1.870694	-1.228014	-0.091974	0.097712	0.023014	-0.687948	0.147194	0.245223	0.241136	-0.642976	-0.397952	-0.608333
50127	9.471662	1.855366	-0.981074	-0.134180	0.094344	0.019268	-0.688972	0.147391	0.241555	0.240369	-0.642671	-0.395512	-0.610546
50128	9.491495	2.034748	-0.985478	-0.183072	0.027032	-0.022894	-0.687099	0.146123	0.243303	0.237932	-0.643134	-0.393351	-0.612406
50129	9.570471	2.172406	-0.803950	-0.208520	0.023162	-0.049501	-0.688199	0.142880	0.242258	0.234794	-0.643477	-0.391217	-0.614620
50130	9.658469	2.306195	-0.700084	-0.173483	0.000383	-0.070455	-0.689860	0.140415	0.243113	0.231680	-0.643830	-0.389898	-0.616268
50131	9.480313	2.363267	-0.702711	-0.130101	-0.031941	-0.086865	-0.688937	0.136781	0.246424	0.228647	-0.644153	-0.389458	-0.617341
50132	9.466353	2.399083	-0.653644	-0.093853	-0.031293	-0.099637	-0.689728	0.132991	0.247613	0.225942	-0.644291	-0.389630	-0.618084
50133	9.274095	2.572711	-0.659815	-0.108866	-0.071248	-0.108792	-0.690241	0.129756	0.249118	0.222589	-0.644796	-0.389910	-0.618598
50134	9.534758	2.728688	-0.673378	-0.078330	-0.040407	-0.132556	-0.689347	0.127887	0.251689	0.219603	-0.644708	-0.390734	-0.619236
50135	9.471066	2.682167	-0.787247	-0.024686	-0.024966	-0.147182	-0.689986	0.123499	0.253265	0.217200	-0.643934	-0.392345	-0.619870
50136	9.623658	2.571732	-0.950686	0.022020	0.037872	-0.152687	-0.692330	0.119431	0.254735	0.215865	-0.642269	-0.394322	-0.620808
50137	9.468098	2.360527	-1.033206	0.126998	0.024964	-0.126841	-0.691727	0.116018	0.253664	0.216043	-0.640358	-0.397333	-0.620801
50138	9.317682	2.202378	-1.096247	0.232645	0.110961	-0.154361	-0.693173	0.116473	0.250726	0.217962	-0.636839	-0.401616	-0.620993
50139	9.116201	2.202171	-0.975181	0.232614	0.122067	-0.156255	-0.694467	0.115136	0.246113	0.219887	-0.632993	-0.405870	-0.621482
50140	9.312366	1.934985	-1.047065	0.179721	0.153688	-0.189445	-0.699130	0.112331	0.243143	0.221030	-0.628846	-0.409724	-0.622755
50141	9.268376	1.736363	-1.041883	0.155324	0.172652	-0.042753	-0.700723	0.111226	0.236844	0.223809	-0.625609	-0.411327	-0.623966
50142	9.343328	1.603688	-0.953760	-0.003296	0.205637	-0.094503	-0.702217	0.113954	0.231637	0.224258	-0.622377	-0.411451	-0.626948
50143	9.872237	2.168633	-1.042325	-0.276795	0.186558	-0.192061	-0.703317	0.108717	0.227203	0.219900	-0.619645	-0.409402	-0.632514
50144	10.952439	2.231686	-1.608907	-0.519647	0.127662	-0.238088	-0.705481	0.099494	0.225084	0.211461	-0.618426	-0.405096	-0.639320
50145	10.417796	2.620285	-1.731313	-0.181633	0.047485	-0.176798	-0.706514	0.090937	0.223705	0.207307	-0.617138	-0.404636	-0.642210
50146	9.754959	2.879596	-1.550236	-0.111672	-0.016309	-0.255568	-0.708941	0.081470	0.223702	0.202494	-0.615836	-0.406322	-0.643929
50147	9.279061	2.758868	-1.339979	-0.137093	-0.048995	-0.279541	-0.709118	0.074463	0.225677	0.196758	-0.614749	-0.408090	-0.645626
50148	9.486857	2.414956	-1.122929	-0.068388	-0.098008	-0.030670	-0.709770	0.071216	0.227466	0.194705	-0.616133	-0.407874	-0.645065
50149	9.103656	2.288492	-1.075603	0.063762	-0.104353	0.192465	-0.708054	0.072431	0.231500	0.197088	-0.618821	-0.406619	-0.642556
50150	9.216730	2.085569	-1.013519	0.242077	-0.070480	0.357915	-0.706783	0.084977	0.233694	0.204084	-0.621762	-0.405466	-0.638247
50151	9.482472	2.128860	-0.945877	0.234688	-0.112871	0.359872	-0.704959	0.098792	0.236247	0.210660	-0.625176	-0.404310	-0.633491
50152	9.601831	2.278763	-1.154688	0.287170	-0.128354	0.339857	-0.702514	0.109090	0.239850	0.217492	-0.628415	-0.404128	-0.628070
50153	9.418982	2.221015	-1.092668	0.256592	-0.085042	0.355279	-0.699143	0.123218	0.241414	0.224474	-0.631257	-0.403119	-0.623394
50154	9.361937	2.059067	-0.922500	0.237788	-0.063050	0.264333	-0.699007	0.134852	0.242000	0.230240	-0.633191	-0.402928	-0.619441
50155	9.526269	1.988790	-0.832481	0.259620	-0.051259	0.189143	-0.696141	0.144236	0.243555	0.235451	-0.634179	-0.403850	-0.615861
50156	9.516178	1.875013	-0.842508	0.341127	-0.029635	0.224114	-0.697262	0.153252	0.242145	0.242271	-0.634829	-0.405244	-0.611616
50157	9.414137	1.684502	-0.868921	0.370371	0.059295	0.212963	-0.694024	0.164801	0.240568	0.250059	-0.634041	-0.406632	-0.608369
50158	9.371131	1.679283	-0.819035	0.431584	0.096537	0.171723	-0.695143	0.173011	0.237971	0.258372	-0.632181	-0.409113	-0.605159
50159	9.641633	1.534158	-0.989525	0.426347	0.157677	0.104662	-0.693732	0.180906	0.232208	0.266326	-0.628921	-0.411975	-0.603163
50160	10.023518	1.704392	-1.224930	0.465087	0.155516	0.047957	-0.695474	0.189719	0.223411	0.274001	-0.625037	-0.416047	-0.600963
50161	9.560602	1.702540	-1.565135	0.493925	0.154970	-0.038351	-0.697023	0.194236	0.214059	0.280996	-0.620144	-0.421461	-0.599027
50162	9.209979	1.468105	-1.621186	0.388932	0.281669	-0.044383	-0.699552	0.198562	0.205981	0.287628	-0.614288	-0.424984	-0.599424
50163	9.220737	1.388030	-1.443358	0.305229	0.305140	-0.063858	-0.703716	0.197211	0.196712	0.293190	-0.608354	-0.427542	-0.600961
50164	9.600993	1.716128	-1.334661	0.245610	0.310029	-0.033560	-0.705105	0.199758	0.186382	0.298395	-0.602990	-0.428987	-0.602772
50165	10.198286	1.896071	-1.143256	0.268680	0.307904	-0.059035	-0.708319	0.201026	0.176274	0.303535	-0.597200	-0.430987	-0.604540
50166	10.211037	2.343544	-1.242270	0.267010	0.174503	-0.106465	-0.711922	0.199701	0.166291	0.306916	-0.592647	-0.434338	-0.604915
50167	9.621552	1.559412	-1.413751	0.251959	0.230862	0.074829	-0.712848	0.201485	0.159600	0.312762	-0.589009	-0.435000	-0.604999
50168	9.627643	1.142514	-1.073685	0.171725	0.129167	0.162865	-0.713828	0.207844	0.153622	0.317856	-0.587891	-0.434265	-0.603959
50169	9.939346	1.382737	-1.066867	0.089946	0.020715	0.196020	-0.713086	0.214324	0.150473	0.321414	-0.588849	-0.432843	-0.602159
50170	9.835929	1.451411	-1.069799	-0.061735	-0.088581	0.214239	-0.710046	0.221783	0.153041	0.322482	-0.592268	-0.430066	-0.600223
50171	9.465200	1.574662	-1.383648	-0.122663	-0.160874	0.131582	-0.708660	0.227268	0.158197	0.321159	-0.596214	-0.428018	-0.598487
50172	9.445978	1.687577	-1.114064	-0.285920	-0.207520	0.087317	-0.706346	0.228293	0.165903	0.316995	-0.601372	-0.424802	-0.597838
50173	9.292282	1.714576	-1.057413	-0.338396	-0.199273	0.074328	-0.703868	0.228787	0.175561	0.312025	-0.606611	-0.421082	-0.597790
50174	9.373642	1.957142	-0.923602	-0.406662	-0.231228	0.057792	-0.701802	0.228282	0.185160	0.305803	-0.612479	-0.416864	-0.597978
50175	9.096495	2.276907	-0.751724	-0.466159	-0.321311	-0.035776	-0.700132	0.226810	0.196973	0.296852	-0.618916	-0.413658	-0.598088
50176	9.049641	2.244956	-0.875790	-0.601264	-0.298901	-0.096655	-0.698083	0.219989	0.211995	0.285734	-0.625309	-0.409317	-0.599838
50177	9.431001	2.299711	-0.819644	-0.658903	-0.178787	-0.177611	-0.696717	0.209831	0.224827	0.273729	-0.629757	-0.404623	-0.603953
50178	9.770872	1.708641	-0.867611	-0.650428	-0.113325	-0.178641	-0.697362	0.200130	0.234869	0.262415	-0.633287	-0.399511	-0.608669
50179	9.930870	1.272773	-1.180799	-0.553973	-0.008882	-0.142881	-0.697627	0.191213	0.240556	0.253441	-0.635165	-0.394592	-0.613702
50180	11.155236	0.901385	-1.617918	-0.663154	0.125577	-0.102741	-0.700316	0.182423	0.244430	0.244703	-0.636218	-0.386994	-0.620953
50181	10.424131	1.113783	-1.519139	-0.434339	0.040443	0.015168	-0.702177	0.175085	0.247820	0.239569	-0.638000	-0.381163	-0.624722
50182	9.044416	1.048523	-1.352017	-0.351635	0.076084	0.025973	-0.703823	0.172126	0.249921	0.235961	-0.639017	-0.375970	-0.628193
50183	9.654031	0.634532	-1.184269	-0.536932	0.086440	-0.168860	-0.703727	0.166113	0.252097	0.227543	-0.639237	-0.370896	-0.634063
50184	9.646593	0.877094	-1.003657	-0.486862	0.015499	-0.030968	-0.706455	0.159144	0.254099	0.221019	-0.641093	-0.364941	-0.637941
50185	9.611471	0.956047	-0.905206	-0.461760	0.052218	0.015827	-0.705941	0.154095	0.257041	0.215637	-0.642651	-0.358516	-0.641846
50186	9.715471	1.022939	-0.884504	-0.447206	-0.004128	0.018733	-0.706856	0.148604	0.257699	0.210083	-0.644836	-0.352448	-0.644851
50187	9.668784	1.166986	-0.751377	-0.448616	-0.055167	0.040851	-0.706472	0.143487	0.262057	0.204421	-0.647797	-0.346243	-0.647060
50188	9.545371	1.193151	-0.828721	-0.456611	-0.090678	0.018845	-0.705262	0.141692	0.268887	0.198110	-0.651030	-0.340359	-0.648898
50189	9.640121	1.308211	-0.778372	-0.462385	-0.117830	0.011578	-0.703577	0.135343	0.274433	0.191443	-0.654550	-0.334530	-0.650388
50190	9.653354	1.540205	-0.724211	-0.470827	-0.130597	0.040988	-0.702931	0.133809	0.281995	0.184933	-0.658380	-0.328269	-0.651594
50191	9.525916	1.747941	-0.776064	-0.434492	-0.163539	0.035611	-0.699813	0.127082	0.288923	0.178615	-0.662431	-0.322593	-0.652085
50192	9.455295	1.933337	-0.639358	-0.408040	-0.157780	-0.001030	-0.699687	0.121823	0.296255	0.172165	-0.666004	-0.317742	-0.652563
50193	9.450720	1.967089	-0.622058	-0.314710	-0.119631	0.065162	-0.696501	0.120176	0.302366	0.168075	-0.669145	-0.313036	-0.652690
50194	9.421589	1.855472	-0.602371	-0.159302	-0.094288	0.126878	-0.695292	0.117725	0.307877	0.166993	-0.671790	-0.309468	-0.651952
50195	9.459642	1.831689	-0.657092	-0.052157	0.023511	0.153512	-0.694762	0.122057	0.310415	0.168454	-0.672692	-0.306509	-0.652043
50196	9.374940	1.628716	-0.307405	0.051693	0.123758	0.195721	-0.694285	0.127501	0.307914	0.172447	-0.672186	-0.304028	-0.652683
50197	9.944950	1.900447	-0.254485	0.102016	0.186306	0.087618	-0.698337	0.131641	0.304096	0.176112	-0.669997	-0.303394	-0.654248
50198	9.714373	2.310521	-0.330148	0.098287	0.101034	-0.042533	-0.697952	0.133066	0.301344	0.177476	-0.668158	-0.304793	-0.655110
50199	8.817122	2.291487	-0.427156	0.073487	0.098511	-0.218957	-0.700480	0.130713	0.300227	0.176180	-0.665313	-0.308209	-0.656754
50200	10.288342	2.050650	-0.783281	0.091547	0.275444	-0.248293	-0.703298	0.126132	0.294715	0.175819	-0.659915	-0.311635	-0.660669
50201	10.347779	2.310854	-0.687184	-0.048823	0.001327	-0.337992	-0.707706	0.115076	0.292503	0.170692	-0.657996	-0.315332	-0.662172
50202	9.901530	1.923865	-0.890419	0.145608	-0.045972	-0.110148	-0.709041	0.110363	0.295058	0.170847	-0.657501	-0.318762	-0.660980
50203	9.500724	1.716962	-1.524152	0.070839	-0.150321	-0.024018	-0.707310	0.110026	0.298427	0.170476	-0.659158	-0.320426	-0.658616
50204	9.437062	1.499654	-1.561837	-0.057605	-0.168006	0.031680	-0.705831	0.108842	0.304441	0.169045	-0.661858	-0.319719	-0.656618
50205	9.681819	1.597291	-1.737029	-0.194641	-0.183214	0.109496	-0.704667	0.110248	0.310621	0.166707	-0.665711	-0.316233	-0.655007
50206	9.684129	1.783495	-1.518499	-0.305983	-0.229917	0.125908	-0.700341	0.111082	0.321559	0.162819	-0.670605	-0.311210	-0.653397
50207	9.320042	1.977376	-1.317620	-0.409954	-0.236095	0.140354	-0.696302	0.111675	0.331634	0.157642	-0.675979	-0.304639	-0.652224
50208	9.199378	2.242635	-1.142287	-0.491757	-0.233516	0.162235	-0.693495	0.106840	0.338258	0.151678	-0.681602	-0.296658	-0.651465
50209	9.502834	2.241463	-0.854113	-0.526445	-0.303547	0.103631	-0.689248	0.103449	0.350210	0.143984	-0.687821	-0.289215	-0.650020
50210	9.266708	2.730896	-1.057077	-0.546309	-0.337580	0.119268	-0.682582	0.099030	0.361790	0.136050	-0.694496	-0.281321	-0.648093
50211	9.276753	2.678898	-0.982909	-0.526968	-0.289137	0.015538	-0.678016	0.092230	0.372673	0.127199	-0.699799	-0.275002	-0.646896
50212	9.047420	2.618496	-0.699350	-0.458649	-0.314067	-0.096285	-0.673700	0.082979	0.383689	0.117788	-0.704538	-0.271091	-0.645184
50213	9.417030	2.742866	-0.944258	-0.543897	-0.263121	-0.142317	-0.668360	0.070999	0.394240	0.106724	-0.708445	-0.266658	-0.644677
50214	9.651989	2.718897	-1.088473	-0.588062	-0.141940	-0.164575	-0.666712	0.056857	0.400149	0.095491	-0.710678	-0.261578	-0.646061
50215	9.774777	2.278506	-1.226378	-0.524678	-0.131601	-0.124145	-0.665087	0.043905	0.405281	0.085594	-0.712726	-0.256785	-0.647115
50216	9.653100	1.738614	-1.771267	-0.426815	-0.041001	-0.104046	-0.663451	0.029300	0.408891	0.077932	-0.713505	-0.252686	-0.648835
50217	9.564495	1.440029	-1.883432	-0.269648	0.089300	0.081330	-0.663677	0.024709	0.408605	0.075475	-0.713218	-0.247849	-0.651303
50218	10.353886	1.367897	-1.983476	-0.227119	0.124938	0.024626	-0.666345	0.021408	0.406294	0.073159	-0.712124	-0.244229	-0.654125
50219	9.908298	1.571361	-1.731174	-0.200886	0.033837	-0.010102	-0.668000	0.017174	0.405051	0.070251	-0.711992	-0.241633	-0.655550
50220	9.406698	1.209705	-1.625397	-0.182757	0.059646	0.048449	-0.668821	0.014890	0.404916	0.068560	-0.711772	-0.238345	-0.657170
50221	9.770804	1.557940	-1.743029	-0.213676	-0.002732	0.063305	-0.670068	0.010215	0.400802	0.066291	-0.712485	-0.234550	-0.657994
50222	9.543606	1.522392	-1.505284	-0.077309	0.021655	0.063483	-0.670800	0.011431	0.399750	0.066122	-0.712673	-0.232490	-0.658539
50223	9.347204	1.586873	-1.688349	-0.091254	0.007784	-0.012719	-0.670194	0.009731	0.401909	0.064666	-0.712735	-0.231357	-0.659015
50224	9.376820	1.461055	-1.545342	-0.075800	-0.018168	0.020375	-0.670031	0.008538	0.402684	0.063761	-0.713241	-0.229977	-0.659039
50225	9.525260	1.423336	-1.343400	-0.095853	-0.046274	0.060787	-0.669153	0.007565	0.404601	0.062984	-0.714366	-0.227781	-0.658658
50226	9.547277	1.422606	-1.300748	-0.064785	-0.041366	0.162697	-0.670325	0.010598	0.404803	0.064018	-0.715799	-0.224554	-0.658110
50227	9.482321	1.471661	-1.307661	-0.042426	-0.045649	0.109522	-0.669476	0.012327	0.407458	0.064673	-0.717064	-0.222340	-0.657420
50228	9.643798	1.685792	-1.085241	-0.025544	-0.105566	0.063850	-0.668486	0.014319	0.410554	0.064681	-0.718837	-0.221124	-0.655892
50229	9.637197	1.488940	-1.231212	-0.024269	-0.087974	0.108747	-0.666330	0.013846	0.413626	0.065412	-0.720618	-0.219195	-0.654511
50230	9.668584	1.554468	-1.251283	-0.010488	-0.044339	0.210572	-0.665532	0.018393	0.414613	0.067794	-0.722208	-0.215943	-0.653596
50231	9.432738	1.267789	-1.089735	0.043644	0.069346	0.307665	-0.666490	0.026756	0.414721	0.072805	-0.722670	-0.211794	-0.653904
50232	9.339870	1.503098	-1.046078	-0.020350	0.121179	0.305642	-0.668316	0.035100	0.412566	0.077007	-0.722469	-0.206810	-0.655240
50233	9.466013	1.156842	-0.792171	0.082952	0.167220	0.331440	-0.670290	0.043085	0.408970	0.083311	-0.721602	-0.202654	-0.656720
50234	9.930840	1.425406	-0.629052	0.152298	0.119677	0.262068	-0.672461	0.053789	0.402850	0.089424	-0.720898	-0.200553	-0.657334
50235	10.346369	1.312629	-0.756445	0.399532	0.122744	0.200220	-0.673185	0.064564	0.400695	0.098384	-0.719427	-0.202493	-0.657071
50236	9.827193	1.366972	-0.917841	0.487300	0.153799	0.229593	-0.676344	0.076061	0.396337	0.109009	-0.717411	-0.205153	-0.656773
50237	9.581082	0.852188	-0.740488	0.451213	0.138937	0.247764	-0.679152	0.092504	0.390868	0.119382	-0.715654	-0.207011	-0.656303
50238	9.681645	0.925772	-0.854885	0.472545	0.145154	0.189101	-0.681300	0.102544	0.386551	0.129210	-0.713442	-0.210034	-0.655889
50239	9.664356	0.921751	-0.907407	0.583270	0.150124	0.224171	-0.683251	0.117874	0.380010	0.141171	-0.710918	-0.213885	-0.654919
50240	9.505529	1.151091	-1.286464	0.629318	0.146007	0.167369	-0.685189	0.131530	0.372370	0.152911	-0.707963	-0.219205	-0.653724
50241	9.612475	0.636533	-0.950807	0.636068	0.118168	0.077453	-0.687100	0.143565	0.365480	0.163498	-0.704827	-0.225863	-0.652283
50242	9.524569	0.912345	-1.216265	0.632930	0.190618	0.159931	-0.689041	0.157105	0.357265	0.175340	-0.701013	-0.231112	-0.651479
50243	10.430833	0.632401	-1.073232	0.358462	0.154080	-0.045925	-0.692021	0.164520	0.350946	0.180522	-0.697596	-0.235714	-0.652082
50244	10.232769	0.971205	-1.276186	0.192281	0.089543	-0.129640	-0.694343	0.165005	0.344755	0.181938	-0.695194	-0.239615	-0.652831
50245	9.580523	0.095699	-1.112566	0.090160	0.099215	0.050623	-0.698607	0.165010	0.343093	0.184369	-0.693905	-0.239569	-0.653537
50246	9.551534	0.183838	-1.159219	0.041867	0.162658	0.224773	-0.698623	0.172046	0.334735	0.188652	-0.692777	-0.236287	-0.654705
50247	9.808685	0.169265	-0.932205	-0.075089	0.065150	0.136675	-0.699141	0.177390	0.331669	0.189756	-0.692956	-0.233000	-0.655374
50248	9.620962	0.477503	-1.031875	-0.217077	0.048614	-0.074611	-0.699972	0.175823	0.331579	0.186011	-0.692864	-0.230925	-0.657277
50249	9.634521	0.736434	-0.636956	-0.367202	-0.045889	-0.135255	-0.701265	0.166871	0.332449	0.178961	-0.694297	-0.227986	-0.658746
50250	9.606175	1.152717	-0.739467	-0.332575	-0.047144	-0.069060	-0.701152	0.160487	0.336305	0.173224	-0.695856	-0.224641	-0.659784
50251	9.828521	0.769520	-0.494230	-0.303015	-0.088082	-0.124916	-0.701840	0.150238	0.339926	0.166974	-0.697594	-0.222550	-0.660268
50252	9.862964	1.377808	-0.660642	-0.318923	-0.113524	-0.098193	-0.702564	0.143257	0.344462	0.160714	-0.699785	-0.219980	-0.660364
50253	9.719868	1.395740	-0.476421	-0.302662	-0.080855	-0.246884	-0.700181	0.136292	0.347692	0.152838	-0.700809	-0.219589	-0.661278
50254	9.381907	1.211365	-0.474646	-0.313526	-0.088932	-0.173591	-0.700479	0.128636	0.351189	0.145808	-0.702223	-0.218100	-0.661858
50255	8.860656	1.213919	-0.571082	-0.347146	0.046393	-0.282265	-0.701480	0.118559	0.351418	0.137356	-0.701441	-0.217238	-0.664772
50256	10.000230	0.892299	-0.156840	-0.434766	0.107137	-0.212586	-0.704745	0.107567	0.350475	0.128916	-0.700323	-0.214060	-0.668661
50257	10.163512	1.221425	-0.370955	-0.274554	0.052321	-0.443330	-0.707815	0.092805	0.350004	0.119330	-0.698457	-0.216354	-0.671647
50258	10.495582	1.057565	-0.983505	-0.098514	0.156364	-0.372473	-0.710101	0.080939	0.346017	0.113632	-0.695031	-0.219757	-0.675075
50259	9.456293	0.797831	-0.960823	-0.061939	0.167836	-0.168073	-0.713757	0.075502	0.340602	0.111225	-0.692233	-0.220762	-0.678016
50260	9.791542	0.492500	-0.794184	-0.277887	0.089477	-0.232571	-0.717241	0.068025	0.335625	0.104662	-0.690655	-0.219950	-0.680928
50261	9.881239	0.851910	-0.877325	-0.418398	0.038952	-0.211583	-0.719628	0.054866	0.334538	0.096191	-0.690130	-0.216941	-0.683670
50262	9.921123	0.746874	-0.662100	-0.257597	0.057132	-0.014021	-0.721110	0.048053	0.332990	0.092687	-0.689851	-0.213389	-0.685551
50263	9.890425	1.163075	-0.757277	-0.316877	0.004194	-0.034179	-0.720792	0.045450	0.333107	0.087913	-0.690324	-0.209335	-0.686952
50264	9.741751	1.375053	-0.752750	-0.294493	-0.033346	-0.116655	-0.722160	0.040788	0.331692	0.082135	-0.690864	-0.206876	-0.687868
50265	9.761627	1.286064	-0.638126	-0.285967	-0.128483	-0.096306	-0.722336	0.033112	0.332631	0.076387	-0.692801	-0.204302	-0.687352
50266	9.607339	1.523857	-0.746753	-0.106027	-0.098521	-0.005161	-0.720279	0.029194	0.335488	0.074446	-0.694368	-0.202956	-0.686382
50267	9.819360	1.193147	-0.611904	-0.107353	-0.117127	0.014131	-0.719100	0.027185	0.337905	0.072746	-0.696310	-0.201271	-0.685091
50268	9.675202	1.320255	-0.610515	-0.014490	-0.131691	0.068462	-0.717111	0.027789	0.339627	0.072952	-0.698482	-0.200199	-0.683170
50269	9.661454	1.177650	-0.458749	-0.024507	-0.102339	0.101407	-0.715961	0.028480	0.342782	0.073675	-0.700440	-0.198392	-0.681613
50270	9.697985	0.956526	-0.625816	-0.068466	-0.074416	0.129687	-0.712590	0.032064	0.344961	0.074185	-0.702141	-0.195636	-0.680604
50271	9.671613	0.991303	-0.312994	-0.092479	-0.116741	0.160915	-0.712725	0.032823	0.347139	0.074737	-0.704609	-0.192058	-0.679010
50272	9.910295	0.661896	-0.469003	-0.196438	-0.098049	0.100115	-0.711454	0.033897	0.348330	0.072947	-0.706684	-0.188009	-0.678181
50273	9.732357	0.969809	-0.549717	-0.299752	-0.108914	0.070578	-0.708138	0.031785	0.352139	0.069405	-0.708965	-0.182841	-0.677584
50274	9.682566	0.939476	-0.432105	-0.318488	-0.135682	0.056808	-0.707349	0.027845	0.355858	0.065156	-0.711509	-0.177786	-0.676685
50275	9.772736	1.063909	-0.354952	-0.330054	-0.107004	0.101744	-0.704571	0.023048	0.358795	0.061621	-0.713837	-0.171727	-0.676128
50276	10.075763	1.257933	-0.514786	-0.302863	-0.168587	-0.039317	-0.702204	0.017376	0.362106	0.056179	-0.716409	-0.168277	-0.674748
50277	9.784213	0.869020	-0.656183	-0.369472	-0.134140	0.064968	-0.700091	0.010201	0.366745	0.051490	-0.718931	-0.162214	-0.673924
50278	9.626104	0.775828	-0.496281	-0.365304	-0.181647	0.088863	-0.697733	0.005650	0.370694	0.046837	-0.722088	-0.156071	-0.672337
50279	9.605984	0.887196	-0.651814	-0.525221	-0.235094	0.066624	-0.694338	-0.001982	0.375434	0.039615	-0.725996	-0.147945	-0.670427
50280	9.685304	1.504745	-0.629014	-0.389251	-0.155900	0.153136	-0.690960	-0.007911	0.380706	0.035546	-0.728886	-0.140495	-0.669121
50281	9.981761	1.662842	-0.998991	-0.223896	-0.078671	0.102032	-0.687341	-0.011736	0.384121	0.033612	-0.730461	-0.135769	-0.668478
50282	9.557347	1.881005	-1.129046	-0.092403	-0.039236	0.159054	-0.685617	-0.012434	0.386048	0.034272	-0.731540	-0.132109	-0.667998
50283	9.409251	1.945629	-0.987814	0.075581	0.016325	0.175792	-0.686093	-0.008803	0.385571	0.037912	-0.731812	-0.130278	-0.667864
50284	9.681056	2.044570	-1.093957	0.246446	0.058539	0.233021	-0.687062	-0.001975	0.381751	0.044773	-0.731499	-0.129984	-0.667839
50285	9.561522	1.643072	-1.111429	0.246272	0.056184	0.086118	-0.689140	0.004731	0.380772	0.049768	-0.730822	-0.131747	-0.667881
50286	9.493966	1.792478	-1.185227	0.222693	0.049603	-0.112106	-0.690325	0.007171	0.378382	0.051652	-0.729699	-0.136190	-0.668075
50287	9.358331	1.597076	-1.191090	0.250881	0.031636	-0.152459	-0.690027	0.006018	0.378307	0.053415	-0.728673	-0.141557	-0.667940
50288	9.726851	1.711837	-1.262098	0.234450	-0.007230	-0.146825	-0.690296	0.004874	0.378238	0.054839	-0.728161	-0.146709	-0.667271
50289	9.679532	1.731919	-1.467937	0.242025	0.000037	-0.207395	-0.689161	0.003518	0.376155	0.055611	-0.727364	-0.152816	-0.666705
50290	9.694737	1.591483	-1.312409	0.205484	0.016703	-0.207508	-0.689386	-0.000813	0.376453	0.055872	-0.726337	-0.158428	-0.666494
50291	9.405566	1.695976	-1.356471	0.308465	0.046211	-0.121150	-0.690380	-0.001317	0.375296	0.058873	-0.725076	-0.164128	-0.666229
50292	9.630325	1.449340	-1.168408	0.303752	0.060723	-0.163377	-0.691702	0.000839	0.372889	0.061291	-0.723426	-0.170349	-0.666243
50293	9.682446	1.626819	-1.048421	0.298714	0.076100	-0.111982	-0.690991	-0.000388	0.371244	0.064358	-0.721750	-0.175748	-0.666369
50294	9.525025	1.343937	-1.029885	0.240926	0.040549	-0.115790	-0.691980	-0.000387	0.371537	0.066396	-0.720562	-0.180423	-0.666205
50295	9.663675	1.630947	-0.984887	0.175416	0.084304	-0.104897	-0.693570	0.000883	0.369645	0.067805	-0.718921	-0.184058	-0.666841
50296	9.632984	1.683717	-0.925422	0.169473	0.113591	-0.055402	-0.695051	0.002074	0.363490	0.069927	-0.717035	-0.186857	-0.667874
50297	9.767008	1.499685	-0.656259	0.193577	0.100788	-0.042481	-0.696247	0.005117	0.360570	0.072483	-0.715346	-0.189811	-0.668579
50298	9.537910	1.755268	-0.786128	0.122465	0.118432	0.035334	-0.698678	0.005415	0.358199	0.075124	-0.713796	-0.190626	-0.669712
50299	9.472736	1.424211	-0.660239	0.001767	0.141140	-0.000789	-0.699606	0.008278	0.352995	0.075644	-0.711985	-0.190353	-0.671656
50300	9.729712	1.683120	-0.571539	-0.054884	0.169090	-0.033874	-0.701337	0.007680	0.348149	0.075104	-0.709720	-0.189788	-0.674268
50301	10.130225	1.347709	-0.366472	-0.078311	0.198131	-0.024752	-0.705898	0.005772	0.341544	0.074382	-0.707142	-0.188684	-0.677360
50302	9.801885	1.360862	-0.450729	0.035071	0.167822	0.045181	-0.708210	0.005266	0.335006	0.076105	-0.705060	-0.188139	-0.679487
50303	9.573712	1.475123	-0.711995	-0.067547	0.172573	-0.030308	-0.708960	0.004852	0.329027	0.075368	-0.702772	-0.187280	-0.682171
50304	9.965124	1.463233	-0.574530	-0.126956	0.161776	-0.061515	-0.712363	0.002788	0.325240	0.073364	-0.700589	-0.186070	-0.684961
50305	9.871846	0.915643	-0.562533	-0.261520	0.086777	-0.094802	-0.714169	-0.002057	0.321831	0.068719	-0.699496	-0.183565	-0.687232
50306	9.641404	1.130355	-0.538022	-0.193247	0.090288	-0.002932	-0.714594	-0.005116	0.316818	0.066311	-0.698575	-0.180715	-0.689158
50307	10.070082	0.993619	-0.513881	-0.221551	0.018784	-0.098228	-0.714249	-0.010003	0.316508	0.061950	-0.698328	-0.178863	-0.690296
50308	9.943914	1.405772	-0.798759	-0.123143	-0.111774	-0.167531	-0.714449	-0.016611	0.316237	0.057519	-0.699488	-0.179526	-0.689332
50309	9.734689	1.242424	-0.985245	-0.052063	-0.139082	-0.176604	-0.711240	-0.020916	0.320761	0.053887	-0.700922	-0.181286	-0.687706
50310	9.666668	1.556060	-1.188396	0.058021	-0.148905	-0.093760	-0.710003	-0.025262	0.326721	0.052861	-0.702637	-0.183433	-0.685463
50311	9.468208	1.404223	-0.614304	0.159105	-0.124850	-0.009236	-0.709381	-0.028254	0.328798	0.054549	-0.704251	-0.185719	-0.683054
50312	10.124014	1.413594	-0.573549	0.125569	-0.117915	0.001847	-0.706812	-0.026404	0.334283	0.055889	-0.705803	-0.187407	-0.680880
50313	9.464813	1.465181	-0.456767	0.010752	-0.097293	-0.016896	-0.705953	-0.025667	0.336592	0.055498	-0.707159	-0.187730	-0.679415
50314	9.128598	1.938737	-0.508741	-0.055518	-0.049108	0.104021	-0.703418	-0.023614	0.337973	0.055935	-0.708348	-0.185438	-0.678768
50315	9.747678	2.120111	-0.615257	-0.016320	-0.055780	0.030866	-0.703439	-0.021898	0.338223	0.055947	-0.709337	-0.184689	-0.677939
50316	9.571100	2.068863	-0.679039	0.137767	-0.047646	0.010000	-0.703697	-0.022436	0.340463	0.057849	-0.709937	-0.186342	-0.676698
50317	9.618911	2.008218	-0.702963	0.143784	-0.057654	-0.038604	-0.702564	-0.020986	0.342814	0.059164	-0.710497	-0.188768	-0.675322
50318	9.469015	1.854037	-0.700777	0.174861	-0.039146	-0.042302	-0.701013	-0.019104	0.345046	0.060920	-0.710728	-0.191655	-0.674109
50319	9.671402	1.850220	-0.703540	0.176424	-0.049613	-0.051414	-0.700150	-0.019719	0.345566	0.062545	-0.711069	-0.194698	-0.672727
50320	9.661475	1.706888	-0.679948	0.191555	-0.072957	-0.031186	-0.699169	-0.017145	0.348557	0.064550	-0.711760	-0.197682	-0.670934
50321	9.593371	1.613346	-0.721491	0.100147	-0.104326	-0.025841	-0.699291	-0.016722	0.351707	0.065220	-0.713009	-0.199398	-0.669032
50322	9.602158	1.561110	-0.809121	0.076389	-0.086182	0.041975	-0.697320	-0.014545	0.353670	0.066514	-0.714303	-0.199811	-0.667400
50323	9.681473	1.534078	-0.824341	0.005677	-0.081849	0.065700	-0.696039	-0.013268	0.356576	0.067157	-0.715729	-0.198918	-0.666073
50324	9.630636	1.690942	-0.920456	-0.030191	-0.107074	0.027144	-0.694366	-0.010205	0.358171	0.066657	-0.717375	-0.198158	-0.664578
50325	9.639107	1.656333	-1.056270	-0.051844	-0.089128	0.036240	-0.694042	-0.011641	0.360916	0.066051	-0.718848	-0.196931	-0.663410
50326	9.607277	1.637922	-1.113174	-0.026661	-0.083793	0.053703	-0.690919	-0.010392	0.363803	0.066030	-0.720282	-0.195784	-0.662196
50327	9.611863	1.433416	-1.056705	-0.026799	-0.066046	0.080253	-0.689774	-0.010076	0.365799	0.066461	-0.721581	-0.194220	-0.661197
50328	9.633623	1.535576	-1.090671	0.004077	-0.056377	0.071142	-0.690068	-0.008678	0.366741	0.067222	-0.722673	-0.193192	-0.660229
50329	9.623478	1.473114	-1.129348	0.027248	-0.045767	0.046382	-0.688923	-0.007959	0.369330	0.068067	-0.723494	-0.192799	-0.659357
50330	9.647333	1.458734	-1.154489	0.036941	-0.034044	0.065654	-0.687242	-0.006275	0.369703	0.069313	-0.724222	-0.192251	-0.658588
50331	9.681054	1.468277	-1.160519	0.057343	-0.031014	0.075791	-0.688397	-0.003470	0.371593	0.071041	-0.724915	-0.191806	-0.657770
50332	9.613641	1.502799	-1.167435	0.082840	-0.006554	0.034501	-0.688166	0.000690	0.371852	0.072661	-0.725088	-0.192287	-0.657263
50333	9.517406	1.327598	-1.073187	0.070487	-0.071721	-0.046213	-0.685460	-0.000096	0.372345	0.072819	-0.725820	-0.193841	-0.655979
50334	9.690505	1.502685	-1.199298	0.058872	-0.111407	0.003440	-0.685727	-0.000053	0.374479	0.073269	-0.727282	-0.194600	-0.654082
50335	9.599154	1.695635	-1.252597	0.090237	-0.101466	0.082408	-0.685153	0.002163	0.379012	0.075275	-0.728863	-0.194590	-0.652094
50336	9.626925	1.568166	-1.346258	0.117873	-0.107036	0.020057	-0.680931	0.005065	0.380147	0.076816	-0.730232	-0.195866	-0.649997
50337	9.602110	1.452517	-1.389565	0.152343	-0.097170	0.007237	-0.679075	0.006155	0.383745	0.078757	-0.731354	-0.197756	-0.647929
50338	9.567616	1.312616	-1.427836	0.136463	-0.116499	-0.038675	-0.678102	0.009577	0.387073	0.079774	-0.732565	-0.200150	-0.645697
50339	9.460845	1.351251	-1.539538	0.043441	-0.136848	-0.094817	-0.675516	0.008933	0.390556	0.078641	-0.733949	-0.202184	-0.643627
50340	9.811728	1.245523	-1.616155	0.031682	-0.126082	-0.057179	-0.672046	0.006216	0.394894	0.077836	-0.735365	-0.203499	-0.641692
50341	9.582321	1.590135	-1.513537	0.033277	-0.118338	-0.064518	-0.670303	0.005543	0.399234	0.077020	-0.736635	-0.204924	-0.639877
50342	9.595599	1.631123	-1.682856	0.042999	-0.133519	-0.041531	-0.670548	0.003863	0.401260	0.076553	-0.738180	-0.206165	-0.637751
50343	9.479210	1.506374	-1.722797	0.016579	-0.110729	-0.005882	-0.666851	0.005731	0.406025	0.076262	-0.739610	-0.206504	-0.636017
50344	9.574187	1.439868	-1.876549	-0.038900	-0.101750	-0.029856	-0.665525	0.003418	0.408706	0.074863	-0.740914	-0.206477	-0.634672
50345	9.517143	1.570604	-1.830082	-0.075043	-0.105510	-0.011559	-0.663633	0.001370	0.411681	0.073161	-0.742386	-0.205727	-0.633393
50346	9.541313	1.560551	-1.816558	-0.083667	-0.081659	0.005824	-0.662331	0.000132	0.413010	0.071631	-0.743640	-0.204570	-0.632471
50347	9.579642	1.507016	-1.823172	-0.092886	-0.102744	0.004922	-0.659156	-0.002381	0.416228	0.069881	-0.745159	-0.203344	-0.631273
50348	9.633882	1.760597	-1.772820	-0.139923	-0.104826	0.026911	-0.658139	-0.003471	0.417569	0.067682	-0.746858	-0.201189	-0.630194
50349	9.479133	1.584558	-1.765765	-0.054835	-0.109484	-0.007847	-0.657245	-0.003871	0.422503	0.066306	-0.748341	-0.200644	-0.628753
50350	9.575006	1.701855	-1.882118	0.011165	-0.112736	-0.002170	-0.655786	-0.006001	0.424342	0.065959	-0.749811	-0.200824	-0.626979
50351	9.377598	1.737067	-1.872090	0.057040	-0.096558	0.001527	-0.652651	-0.004549	0.428945	0.066416	-0.751009	-0.201532	-0.625267
50352	9.459096	1.715293	-1.918760	0.121913	-0.072237	-0.038746	-0.651823	-0.002572	0.429487	0.067448	-0.751665	-0.203606	-0.623695
50353	9.508042	1.554418	-2.064158	0.110006	-0.072070	-0.040625	-0.650095	-0.001960	0.434050	0.068265	-0.752303	-0.205579	-0.622187
50354	9.533782	1.360449	-2.080879	0.088473	-0.067120	-0.060889	-0.648419	-0.000378	0.433565	0.068541	-0.752838	-0.207563	-0.620850
50355	9.432820	1.521710	-2.117116	0.047600	-0.090673	-0.081115	-0.646950	-0.002031	0.437421	0.067842	-0.753616	-0.209388	-0.619369
50356	9.447110	1.551171	-2.151277	0.032035	-0.060251	-0.049989	-0.644944	-0.003518	0.437735	0.067417	-0.754186	-0.210478	-0.618350
50357	9.494879	1.517429	-2.191932	0.023581	-0.076578	-0.022448	-0.643498	-0.004239	0.440230	0.067143	-0.755062	-0.211098	-0.617099
50358	9.465329	1.477276	-2.256310	0.005274	-0.074628	-0.023420	-0.641506	-0.003519	0.442527	0.066590	-0.755951	-0.211486	-0.615936
50359	9.402898	1.555382	-2.260712	-0.023831	-0.069411	-0.017063	-0.641063	-0.003897	0.444202	0.065700	-0.756821	-0.211427	-0.614983
50360	9.431154	1.573407	-2.353443	-0.014316	-0.060980	-0.004206	-0.639743	-0.005506	0.447211	0.065138	-0.757649	-0.211255	-0.614082
50361	9.382412	1.652755	-2.457388	0.007708	-0.051947	-0.002343	-0.639864	-0.006421	0.448290	0.064977	-0.758325	-0.211340	-0.613234
50362	9.319024	1.686191	-2.565916	0.013237	-0.018713	-0.004232	-0.638434	-0.006786	0.449389	0.065001	-0.758600	-0.211439	-0.612858
50363	9.319098	1.668988	-2.549122	0.046646	0.031980	0.008596	-0.637456	-0.005652	0.449450	0.065911	-0.758248	-0.211734	-0.613094
50364	9.370192	1.667776	-2.485820	0.066002	0.066573	0.045295	-0.639479	-0.004333	0.446714	0.067697	-0.757618	-0.211608	-0.613722
50365	9.402629	1.553414	-2.294533	0.032206	0.098245	0.009387	-0.641501	-0.002482	0.444863	0.068675	-0.756473	-0.211625	-0.615018
50366	9.449346	1.544142	-2.170731	0.017349	0.097627	0.035981	-0.644960	0.000970	0.443126	0.069784	-0.755467	-0.211053	-0.616325
50367	9.495335	1.462971	-2.110175	0.007055	0.062082	0.030511	-0.644418	0.001101	0.440290	0.070493	-0.754883	-0.210486	-0.617153
50368	9.539273	1.522657	-2.063118	-0.029551	0.052933	0.031393	-0.644558	0.000427	0.439398	0.070606	-0.754486	-0.209414	-0.617990
50369	9.529463	1.571805	-2.105911	-0.043734	0.051943	0.048805	-0.646293	0.002785	0.438853	0.070733	-0.754167	-0.207955	-0.618856
50370	9.501064	1.522322	-2.018211	-0.029067	0.062933	0.048805	-0.647441	0.003419	0.438052	0.071137	-0.753705	-0.206645	-0.619812
50371	9.476656	1.505963	-2.051222	-0.045018	0.020362	0.037821	-0.649735	0.005204	0.437618	0.070979	-0.753726	-0.205378	-0.620225
50372	9.452749	1.549704	-2.045212	-0.046542	0.068948	0.010216	-0.648456	0.003566	0.435374	0.070661	-0.753052	-0.204420	-0.621395
50373	9.498524	1.505494	-2.027888	-0.010347	0.062355	-0.004381	-0.649185	0.004495	0.434304	0.070671	-0.752325	-0.204161	-0.622360
50374	9.516026	1.550608	-1.965443	0.005133	0.047631	-0.005232	-0.652433	0.003279	0.433692	0.070851	-0.751778	-0.204106	-0.623018
50375	9.492070	1.523700	-1.935736	0.007570	0.050166	-0.017168	-0.651873	0.002780	0.431952	0.070919	-0.751118	-0.204280	-0.623748
50376	9.477309	1.577992	-1.997635	0.027737	0.048160	-0.015287	-0.651617	0.003469	0.429580	0.071319	-0.750489	-0.204661	-0.624335
50377	9.501364	1.538872	-1.986711	0.035061	0.066663	-0.017138	-0.653601	0.002700	0.428273	0.071864	-0.749581	-0.205156	-0.625200
50378	9.520555	1.514497	-1.987588	0.013128	0.037053	-0.013463	-0.655302	0.003129	0.428884	0.072017	-0.749119	-0.205337	-0.625676
50379	9.458117	1.568223	-1.982487	0.027505	0.052382	-0.024475	-0.655335	0.003584	0.425507	0.072296	-0.748368	-0.205870	-0.626368
50380	9.559252	1.470074	-1.950676	0.029349	0.052393	-0.024464	-0.656614	0.004423	0.426423	0.072626	-0.747640	-0.206407	-0.627021
50381	9.535892	1.537248	-1.884144	0.041577	0.056187	-0.011592	-0.657885	0.003090	0.424649	0.073293	-0.746870	-0.206917	-0.627693
50382	9.525985	1.557297	-1.927123	0.090152	0.070667	-0.009686	-0.659061	0.004150	0.421037	0.074783	-0.745885	-0.207958	-0.628344
50383	9.521548	1.503002	-1.854844	0.099611	0.057900	0.003191	-0.659375	0.006725	0.421485	0.076509	-0.745062	-0.208973	-0.628776
50384	9.535789	1.483769	-1.874826	0.120153	0.047657	0.019764	-0.661133	0.010015	0.419580	0.078728	-0.744433	-0.209995	-0.628907
50385	9.543017	1.405668	-1.841788	0.101773	0.040507	0.016976	-0.661576	0.011457	0.419675	0.080588	-0.743875	-0.210854	-0.629044
50386	9.555517	1.373086	-1.770000	0.096714	0.028435	0.034419	-0.661190	0.013545	0.418099	0.082552	-0.743582	-0.211382	-0.628959
50387	9.564575	1.374035	-1.845216	0.071388	0.016762	0.046316	-0.659533	0.016966	0.418297	0.084234	-0.743488	-0.211454	-0.628822
50388	9.555384	1.305026	-1.758361	0.049222	0.019149	0.038000	-0.661108	0.018016	0.417953	0.085501	-0.743401	-0.211351	-0.628789
50389	9.526523	1.268548	-1.735780	0.003521	-0.003038	0.041605	-0.661718	0.021204	0.417733	0.086039	-0.743647	-0.210667	-0.628655
50390	9.559799	1.364236	-1.835439	0.012556	0.058314	0.031452	-0.661454	0.022111	0.416794	0.086849	-0.743098	-0.210138	-0.629368
