# Supplementary material for: Identification of Haptic Based Guiding Using Hard Reins
Source: PLoS One. 2015 Jul 22;10(7):e0132020. doi: 10.1371/journal.pone.0132020 (PMC4511788; doi:10.1371/journal.pone.0132020)
Supplement: S9 File — (ZIP) [file pone.0132020.s009.zip › Exp2_MotionData2/Subject10/path3/T9/gh9.txt]

// Start Time: 0
// Sample rate: 25.0Hz
// Scenario: 4.9
// Firmware Version: 2.6.1
Counter	Acc_X	Acc_Y	Acc_Z	Gyr_X	Gyr_Y	Gyr_Z	Mag_X	Mag_Y	Mag_Z	Quat_w	Quat_x	Quat_y	Quat_z
49846	0.633562	-9.691592	-1.623948	0.009737	-0.002294	0.014075	0.125849	0.913586	-0.043575	-0.617009	0.707963	0.280317	-0.198771
49847	0.638108	-9.633890	-1.639901	0.032559	-0.011429	0.004973	0.125855	0.913167	-0.044493	-0.617386	0.707496	0.280297	-0.199291
49848	0.607041	-9.691646	-1.624196	0.057190	-0.009604	-0.004132	0.127190	0.912316	-0.045945	-0.618167	0.706649	0.280324	-0.199836
49849	0.600116	-9.753993	-1.557916	0.016907	-0.019685	0.004910	0.126930	0.913124	-0.047515	-0.618274	0.706343	0.280469	-0.200384
49850	0.623926	-9.691464	-1.580824	-0.013695	-0.020645	-0.002628	0.126399	0.913133	-0.047248	-0.617974	0.706320	0.280935	-0.200741
49851	0.594830	-9.657917	-1.604632	-0.012828	-0.024307	-0.004466	0.126002	0.913408	-0.047507	-0.617670	0.706311	0.281389	-0.201071
49852	0.672017	-9.662360	-1.541555	0.011733	-0.009659	-0.008054	0.125081	0.912593	-0.048024	-0.617812	0.705988	0.281691	-0.201347
49853	0.671929	-9.643052	-1.524480	0.039717	-0.007797	-0.006070	0.125740	0.912455	-0.047374	-0.618351	0.705385	0.281754	-0.201716
49854	0.633559	-9.686402	-1.513443	0.078344	-0.015094	-0.014169	0.124960	0.910806	-0.048941	-0.619444	0.704206	0.281876	-0.202312
49855	0.652998	-9.720215	-1.561750	0.067701	-0.009581	-0.000385	0.125105	0.911323	-0.051824	-0.620341	0.703279	0.281768	-0.202933
49856	0.672800	-9.825821	-1.495826	0.008239	0.012284	-0.000715	0.124717	0.911038	-0.053393	-0.620526	0.703126	0.281713	-0.202975
49857	0.636769	-9.849563	-1.381262	0.013702	-0.013347	-0.013570	0.125506	0.912533	-0.053399	-0.620698	0.702777	0.282056	-0.203181
49858	0.658212	-9.796679	-1.409128	0.064469	-0.000504	-0.018871	0.124182	0.913225	-0.054174	-0.621690	0.701794	0.282129	-0.203444
49859	0.623308	-9.556353	-1.473303	0.017037	0.003103	-0.019129	0.124329	0.912652	-0.056533	-0.622025	0.701438	0.282333	-0.203367
49860	0.607344	-9.743589	-1.334437	-0.009081	-0.015211	-0.015535	0.124589	0.913201	-0.056011	-0.621880	0.701318	0.282865	-0.203484
49861	0.710988	-9.738708	-1.374213	0.036499	-0.013333	-0.022686	0.122220	0.912384	-0.058350	-0.622412	0.700629	0.283243	-0.203705
49862	0.580951	-9.772675	-1.380704	0.064485	-0.022451	-0.018842	0.123024	0.911814	-0.059667	-0.623272	0.699546	0.283605	-0.204293
49863	0.626903	-9.796103	-1.222157	0.147053	-0.019680	-0.040576	0.121845	0.912751	-0.063064	-0.625388	0.697343	0.283854	-0.205009
49864	0.652614	-9.622634	-1.171470	0.134721	-0.016949	-0.040651	0.120276	0.911641	-0.066327	-0.627354	0.695290	0.284121	-0.205608
49865	0.594099	-9.488231	-1.237351	0.088941	-0.020615	-0.024273	0.119371	0.911066	-0.070119	-0.628582	0.693892	0.284387	-0.206212
49866	0.714982	-9.555132	-1.169941	0.064261	-0.009602	-0.000413	0.118322	0.912144	-0.072992	-0.629419	0.692949	0.284354	-0.206870
49867	0.725502	-9.743014	-1.234897	0.113453	-0.012310	-0.009378	0.120592	0.910723	-0.075631	-0.630969	0.691356	0.284206	-0.207682
49868	0.739841	-9.719185	-1.311251	0.106370	0.005060	-0.007594	0.118211	0.910881	-0.076267	-0.632524	0.689933	0.283824	-0.208205
49869	0.716477	-9.867650	-1.087885	0.040070	-0.013323	-0.011590	0.119289	0.910425	-0.079551	-0.633057	0.689247	0.284026	-0.208582
49870	0.648043	-9.675565	-1.167454	-0.007336	-0.002414	-0.013704	0.118753	0.910849	-0.078760	-0.633007	0.689172	0.284352	-0.208538
49871	0.706292	-9.757301	-1.180060	-0.040676	-0.009719	-0.000011	0.116900	0.910597	-0.078745	-0.632396	0.689591	0.284685	-0.208552
49872	0.768906	-9.748068	-1.330591	-0.082671	-0.002454	-0.008538	0.117424	0.910874	-0.077833	-0.631268	0.690475	0.285308	-0.208192
49873	0.695766	-9.565430	-1.352818	-0.040711	0.006788	0.002684	0.117669	0.910693	-0.075354	-0.630729	0.690986	0.285399	-0.208007
49874	0.777918	-9.601243	-1.318944	-0.009338	0.019669	0.019439	0.119517	0.912449	-0.075499	-0.630642	0.691219	0.284990	-0.208057
49875	0.769659	-9.887032	-1.154980	-0.007296	0.034253	0.010210	0.119254	0.911362	-0.075104	-0.630688	0.691466	0.284496	-0.207773
49876	0.683169	-9.949555	-1.094246	-0.036968	0.015919	0.008241	0.119523	0.910401	-0.075107	-0.630233	0.691955	0.284437	-0.207608
49877	0.639670	-9.930574	-1.147202	-0.050822	0.012199	-0.010283	0.117655	0.912078	-0.073650	-0.629639	0.692539	0.284681	-0.207126
49878	0.682362	-9.781316	-1.149511	-0.040207	0.012170	-0.029616	0.118836	0.912494	-0.071826	-0.629284	0.692850	0.285173	-0.206487
49879	0.710568	-9.641800	-1.180801	-0.051038	0.006664	-0.023167	0.117645	0.912450	-0.070497	-0.628711	0.693337	0.285665	-0.205919
49880	0.729654	-9.598399	-1.165610	-0.065176	-0.015246	-0.008440	0.116983	0.911642	-0.069968	-0.627754	0.693954	0.286346	-0.205814
49881	0.825969	-9.579619	-1.358905	-0.054674	-0.012483	-0.015769	0.116699	0.912633	-0.066952	-0.626988	0.694448	0.286993	-0.205581
49882	0.753841	-9.623103	-1.367390	-0.035604	0.001284	0.002764	0.118017	0.913854	-0.066569	-0.626499	0.694838	0.287156	-0.205526
49883	0.787766	-9.661765	-1.434835	-0.075864	-0.000579	0.002567	0.116157	0.913344	-0.064982	-0.625426	0.695754	0.287489	-0.205230
49884	0.730156	-9.714721	-1.407307	-0.082843	0.006713	0.002520	0.116938	0.913632	-0.062630	-0.624295	0.696734	0.287830	-0.204869
49885	0.664714	-9.642731	-1.426114	-0.080237	-0.006091	0.000701	0.116400	0.914606	-0.061577	-0.623131	0.697670	0.288275	-0.204601
49886	0.594493	-9.580391	-1.449902	-0.074348	0.012229	0.017309	0.118783	0.912409	-0.059764	-0.622093	0.698656	0.288288	-0.204379
49887	0.614394	-9.710340	-1.465943	-0.024198	0.019546	-0.002744	0.117713	0.912034	-0.057397	-0.621867	0.698982	0.288228	-0.204037
49888	0.578182	-9.700804	-1.470949	-0.007624	0.012262	0.002886	0.118235	0.913944	-0.057400	-0.621827	0.699065	0.288141	-0.203994
49889	0.643181	-9.681570	-1.513285	-0.029428	0.035980	-0.010179	0.119424	0.913258	-0.056231	-0.621649	0.699483	0.288000	-0.203304
49890	0.691321	-9.662017	-1.452544	-0.061736	0.045068	-0.017740	0.118364	0.912862	-0.055961	-0.621123	0.700249	0.288021	-0.202241
49891	0.729950	-9.671441	-1.416305	-0.096887	0.037766	-0.000370	0.117823	0.915606	-0.055824	-0.619969	0.701565	0.287992	-0.201258
49892	0.821680	-9.695384	-1.434990	-0.110884	0.024063	0.002354	0.116608	0.914578	-0.050574	-0.618540	0.702956	0.288217	-0.200480
49893	0.792301	-9.601631	-1.443552	-0.068982	0.008589	0.009968	0.118058	0.914847	-0.049407	-0.617570	0.703860	0.288293	-0.200192
49894	0.746774	-9.661922	-1.456827	-0.014644	0.028729	0.002830	0.118319	0.915260	-0.048885	-0.617521	0.704085	0.288053	-0.199894
49895	0.788421	-9.796170	-1.335885	-0.009255	0.004973	0.004746	0.119505	0.915803	-0.047977	-0.617400	0.704199	0.288005	-0.199938
49896	0.629192	-9.777422	-1.389924	0.001233	0.006784	0.001099	0.120177	0.914418	-0.048900	-0.617458	0.704135	0.287987	-0.200009
49897	0.571083	-9.724486	-1.356114	0.025756	-0.009655	-0.000603	0.118325	0.914706	-0.049540	-0.617774	0.703720	0.288047	-0.200404
49898	0.628669	-9.669354	-1.450831	0.015261	-0.006013	-0.008044	0.118453	0.914440	-0.048624	-0.617993	0.703379	0.288257	-0.200623
49899	0.647760	-9.633715	-1.594195	-0.006818	-0.005991	0.004765	0.117922	0.914857	-0.048620	-0.617850	0.703413	0.288324	-0.200849
49900	0.681411	-9.614642	-1.665635	0.002874	0.016846	-0.008140	0.118189	0.914307	-0.048622	-0.618026	0.703315	0.288307	-0.200678
49901	0.734378	-9.600238	-1.705751	0.022138	0.026922	-0.011748	0.117666	0.914299	-0.049928	-0.618539	0.703033	0.288086	-0.200400
49902	0.811716	-9.638515	-1.686360	-0.000773	0.034264	0.006587	0.118330	0.913744	-0.049934	-0.618704	0.703134	0.287662	-0.200146
49903	0.748924	-9.614424	-1.640995	-0.025407	0.030602	0.019385	0.118198	0.914289	-0.050325	-0.618439	0.703639	0.287153	-0.199922
49904	0.787697	-9.652567	-1.559544	-0.026832	0.032357	-0.008310	0.119915	0.914551	-0.049553	-0.618284	0.703967	0.287070	-0.199363
49905	0.732191	-9.643186	-1.598342	-0.012883	0.026893	-0.004541	0.118986	0.913886	-0.048760	-0.618269	0.704165	0.286895	-0.198965
49906	0.715646	-9.710340	-1.525016	-0.044502	0.012276	0.014704	0.118705	0.913784	-0.045613	-0.617661	0.704767	0.286795	-0.198862
49907	0.710868	-9.719999	-1.532398	-0.065435	0.012234	0.007215	0.119775	0.913210	-0.047063	-0.616776	0.705621	0.286844	-0.198514
49908	0.686753	-9.717526	-1.498979	-0.033845	0.020467	-0.000945	0.120159	0.914454	-0.045363	-0.616419	0.706023	0.286847	-0.198186
49909	0.705821	-9.671835	-1.517365	-0.018107	0.010436	-0.000851	0.120284	0.914467	-0.043923	-0.616226	0.706235	0.286841	-0.198038
49910	0.710689	-9.681441	-1.515054	-0.012765	0.015902	-0.010061	0.120021	0.913787	-0.043790	-0.616184	0.706317	0.286921	-0.197762
49911	0.817009	-9.729229	-1.478721	-0.033826	0.014092	0.000916	0.119347	0.914769	-0.042212	-0.615790	0.706742	0.286907	-0.197494
49912	0.749370	-9.705599	-1.565447	0.016938	0.010477	-0.003439	0.118696	0.913939	-0.043779	-0.616101	0.706461	0.286876	-0.197574
49913	0.782904	-9.657274	-1.526045	0.022104	0.006851	0.004898	0.119090	0.915027	-0.044044	-0.616443	0.706187	0.286674	-0.197778
49914	0.720215	-9.657450	-1.541036	-0.018101	-0.006011	-0.000826	0.119620	0.915020	-0.044048	-0.616159	0.706295	0.286930	-0.197907
49915	0.739635	-9.688988	-1.627723	-0.026871	-0.002356	-0.000872	0.119877	0.915306	-0.042609	-0.615780	0.706555	0.287117	-0.197888
49916	0.647859	-9.658056	-1.676160	0.008103	0.004980	-0.002557	0.118960	0.915567	-0.044829	-0.615929	0.706362	0.287184	-0.198014
49917	0.662360	-9.662609	-1.608869	0.025745	0.006796	-0.013545	0.118831	0.914474	-0.044828	-0.616393	0.705939	0.287227	-0.198015
49918	0.645565	-9.682075	-1.662114	-0.044407	0.014060	-0.002836	0.119753	0.914747	-0.043918	-0.615866	0.706447	0.287349	-0.197667
49919	0.715398	-9.662601	-1.637182	-0.033958	0.012268	0.003681	0.119613	0.914763	-0.042476	-0.615448	0.706882	0.287317	-0.197461
49920	0.700620	-9.595123	-1.597962	-0.010310	0.015934	-0.000823	0.118963	0.913525	-0.043913	-0.615395	0.706974	0.287287	-0.197338
49921	0.736921	-9.623942	-1.602829	0.006302	0.016881	0.002954	0.120008	0.914084	-0.041563	-0.615576	0.706927	0.287049	-0.197289
49922	0.744153	-9.623952	-1.609964	-0.016515	0.019614	0.008372	0.120281	0.913929	-0.043006	-0.615429	0.707174	0.286840	-0.197167
49923	0.706012	-9.715410	-1.594797	-0.000641	0.009556	0.002933	0.120406	0.915301	-0.042482	-0.615471	0.707182	0.286720	-0.197182
49924	0.693665	-9.652790	-1.570027	0.008118	0.012295	-0.000722	0.120141	0.913947	-0.041433	-0.615668	0.707048	0.286624	-0.197186
49925	0.652771	-9.672090	-1.561077	-0.012921	0.015930	0.002857	0.119088	0.913401	-0.042473	-0.615575	0.707231	0.286472	-0.197042
49926	0.674652	-9.710546	-1.561412	0.004675	0.020503	-0.004442	0.119882	0.914615	-0.043264	-0.615774	0.707135	0.286380	-0.196898
49927	0.696126	-9.662328	-1.546131	0.015150	0.014124	-0.002535	0.120140	0.915849	-0.042742	-0.616092	0.706932	0.286214	-0.196877
49928	0.705673	-9.643173	-1.579383	-0.002402	0.012288	0.000148	0.120937	0.914886	-0.042356	-0.616139	0.706935	0.286140	-0.196824
49929	0.696124	-9.662377	-1.560536	-0.005853	0.006791	-0.002630	0.120670	0.914891	-0.042092	-0.616119	0.706960	0.286147	-0.196786
49930	0.710612	-9.667169	-1.562869	0.013346	-0.002306	0.004866	0.120673	0.915702	-0.043139	-0.616279	0.706728	0.286151	-0.197113
49931	0.696027	-9.643242	-1.593879	-0.005975	-0.000490	0.008455	0.119354	0.913260	-0.042606	-0.616173	0.706788	0.286091	-0.197315
49932	0.730005	-9.691364	-1.613442	-0.021587	0.004949	-0.004549	0.118554	0.914637	-0.042599	-0.615913	0.706955	0.286292	-0.197235
49933	0.710816	-9.710505	-1.570677	-0.007494	-0.002367	-0.010004	0.119880	0.914891	-0.043002	-0.615848	0.706921	0.286522	-0.197228
49934	0.715520	-9.686507	-1.591903	-0.016340	-0.002355	-0.002666	0.119736	0.916002	-0.041560	-0.615624	0.707020	0.286729	-0.197272
49935	0.696149	-9.667140	-1.546198	-0.005607	-0.009717	-0.024752	0.119610	0.914904	-0.042083	-0.615604	0.706847	0.287249	-0.197199
49936	0.681558	-9.643320	-1.608419	-0.006716	-0.012406	-0.004451	0.119353	0.913535	-0.042475	-0.615461	0.706772	0.287581	-0.197431
49937	0.753864	-9.638394	-1.617278	-0.014549	-0.009673	-0.009107	0.117505	0.914628	-0.044686	-0.615252	0.706798	0.287915	-0.197498
49938	0.734511	-9.623930	-1.598050	0.013417	-0.013290	-0.004347	0.119080	0.915454	-0.042341	-0.615389	0.706474	0.288173	-0.197857
49939	0.710478	-9.643492	-1.675371	0.020230	0.005035	0.010427	0.118556	0.914905	-0.043123	-0.615678	0.706244	0.287913	-0.198156
49940	0.691414	-9.691722	-1.695431	-0.020886	0.001332	0.010226	0.118555	0.915179	-0.043122	-0.615351	0.706476	0.287940	-0.198306
49941	0.662346	-9.662881	-1.688096	-0.011230	0.008636	0.004724	0.121205	0.915690	-0.043668	-0.615235	0.706618	0.287840	-0.198304
49942	0.662083	-9.604933	-1.629669	0.009789	0.004995	0.002986	0.119610	0.914769	-0.041821	-0.615402	0.706461	0.287765	-0.198457
49943	0.681645	-9.662644	-1.630296	0.015056	0.005922	0.004861	0.118814	0.915730	-0.042469	-0.615639	0.706271	0.287592	-0.198647
49944	0.710947	-9.739479	-1.599890	-0.010269	0.012290	0.003804	0.119609	0.915857	-0.042476	-0.615556	0.706386	0.287514	-0.198609
49945	0.676921	-9.681765	-1.589796	-0.058255	0.006702	-0.014892	0.119603	0.916005	-0.041427	-0.614841	0.706987	0.287901	-0.198123
49946	0.681486	-9.623709	-1.502513	0.001121	-0.000509	0.001105	0.119878	0.914760	-0.042478	-0.614855	0.706895	0.287976	-0.198300
49947	0.671925	-9.643126	-1.546088	0.013375	0.001331	0.000243	0.118556	0.915177	-0.043253	-0.615065	0.706678	0.287928	-0.198492
49948	0.705903	-9.691265	-1.570453	-0.044361	-0.000556	-0.000966	0.119082	0.914907	-0.042341	-0.614443	0.707131	0.288216	-0.198385
49949	0.720342	-9.686506	-1.594258	-0.025046	0.003106	-0.008256	0.119870	0.914640	-0.040775	-0.614156	0.707342	0.288419	-0.198227
49950	0.681628	-9.657725	-1.599017	0.010821	0.001312	-0.008074	0.118808	0.915743	-0.041159	-0.614359	0.707091	0.288547	-0.198308
49951	0.710564	-9.657601	-1.579540	-0.002337	0.003138	-0.004451	0.119077	0.914645	-0.041162	-0.614380	0.707044	0.288605	-0.198328
49952	0.696270	-9.696302	-1.630631	-0.035667	0.001293	0.002768	0.118411	0.915203	-0.040894	-0.613878	0.707420	0.288779	-0.198286
49953	0.744241	-9.643259	-1.627039	-0.020814	0.004973	0.002836	0.119741	0.914092	-0.041036	-0.613620	0.707649	0.288784	-0.198262
49954	0.729707	-9.628851	-1.626972	0.002931	0.008620	-0.009971	0.118940	0.915198	-0.040767	-0.613759	0.707510	0.288886	-0.198176
49955	0.676734	-9.643363	-1.618067	0.001045	0.004991	0.004790	0.120004	0.914772	-0.041169	-0.613804	0.707481	0.288777	-0.198303
49956	0.633395	-9.658052	-1.666692	-0.012974	0.004973	0.004719	0.119213	0.914637	-0.041818	-0.613635	0.707604	0.288789	-0.198365
49957	0.643252	-9.701198	-1.623992	-0.005858	0.004959	-0.002626	0.119734	0.914919	-0.040381	-0.613611	0.707617	0.288810	-0.198365
49958	0.618972	-9.667747	-1.678966	-0.005853	0.010430	-0.008174	0.119335	0.915470	-0.040508	-0.613632	0.707610	0.288887	-0.198213
49959	0.609374	-9.677384	-1.676790	-0.028678	0.010422	-0.000906	0.119604	0.915188	-0.041035	-0.613306	0.707937	0.288904	-0.198029
49960	0.691392	-9.686893	-1.690562	-0.002394	0.012287	-0.002618	0.119321	0.916312	-0.038412	-0.613366	0.707927	0.288864	-0.197937
49961	0.729859	-9.662679	-1.668257	0.013433	0.026908	-0.011789	0.118671	0.915346	-0.039979	-0.613774	0.707740	0.288666	-0.197628
49962	0.720171	-9.653031	-1.656209	-0.009320	0.021397	-0.011897	0.119068	0.916020	-0.040506	-0.613822	0.707793	0.288686	-0.197264
49963	0.734495	-9.624243	-1.689281	-0.033945	0.006780	-0.000925	0.119852	0.917391	-0.039333	-0.613398	0.708171	0.288770	-0.197098
49964	0.715235	-9.628979	-1.655918	0.001050	0.015957	0.001083	0.119458	0.914945	-0.038152	-0.613515	0.708156	0.288615	-0.197017
49965	0.720273	-9.672085	-1.598858	0.006472	0.003136	-0.009943	0.119312	0.916331	-0.036578	-0.613680	0.707971	0.288712	-0.197026
49966	0.676863	-9.672370	-1.656884	-0.009486	0.006817	0.007505	0.118791	0.915776	-0.037884	-0.613566	0.708083	0.288630	-0.197100
49967	0.676779	-9.652988	-1.618202	-0.026904	0.004946	-0.000888	0.120380	0.914945	-0.037111	-0.613234	0.708366	0.288706	-0.197003
49968	0.686473	-9.662528	-1.599040	-0.005823	0.006781	-0.007244	0.119188	0.915228	-0.037494	-0.613231	0.708349	0.288815	-0.196916
49969	0.710705	-9.689013	-1.618391	0.015229	-0.005991	-0.008961	0.119190	0.914547	-0.037232	-0.613467	0.708024	0.288973	-0.197120
49970	0.739550	-9.672259	-1.661099	0.008117	-0.007796	0.000236	0.118393	0.914967	-0.037226	-0.613549	0.707823	0.289094	-0.197406
49971	0.691258	-9.657969	-1.675754	0.006392	-0.007815	-0.004390	0.118929	0.914134	-0.037755	-0.613630	0.707626	0.289244	-0.197640
49972	0.691196	-9.643416	-1.641940	0.027379	-0.002306	-0.002447	0.117340	0.915781	-0.039051	-0.614025	0.707191	0.289268	-0.197934
49973	0.715412	-9.667578	-1.685266	0.004621	-0.002325	-0.002560	0.117872	0.914548	-0.038663	-0.614104	0.707049	0.289332	-0.198103
49974	0.703331	-9.662855	-1.704518	0.001173	-0.009655	-0.008104	0.117601	0.917414	-0.039576	-0.614110	0.706877	0.289623	-0.198274
49975	0.753723	-9.609602	-1.640882	0.004605	-0.012370	-0.000701	0.118397	0.916317	-0.038928	-0.614122	0.706706	0.289786	-0.198606
49976	0.724938	-9.643578	-1.708847	0.004524	-0.013265	0.006685	0.119199	0.916021	-0.040245	-0.614096	0.706566	0.289894	-0.199026
49977	0.729670	-9.624302	-1.703731	-0.019882	-0.015148	-0.004511	0.118146	0.914392	-0.040237	-0.613758	0.706666	0.290244	-0.199205
49978	0.729721	-9.633828	-1.675056	-0.019999	-0.009634	0.008400	0.118008	0.916034	-0.040366	-0.613394	0.706843	0.290400	-0.199468
49979	0.710481	-9.643443	-1.660966	-0.007619	-0.016963	-0.002601	0.118011	0.915484	-0.040629	-0.613210	0.706797	0.290697	-0.199767
49980	0.734572	-9.638508	-1.639066	-0.012930	-0.020604	0.004761	0.117621	0.914388	-0.041150	-0.612898	0.706824	0.291008	-0.200179
49981	0.671770	-9.614596	-1.646519	-0.007768	-0.011454	0.010307	0.117729	0.916742	-0.038268	-0.612691	0.706875	0.291055	-0.200557
49982	0.690995	-9.600021	-1.617326	-0.003402	-0.013271	0.012178	0.118792	0.915775	-0.038015	-0.612533	0.706867	0.291111	-0.200991
49983	0.700750	-9.624130	-1.636779	0.015040	-0.013262	0.006735	0.118669	0.914534	-0.039062	-0.612654	0.706610	0.291139	-0.201484
49984	0.686586	-9.689227	-1.666633	0.008059	-0.011443	0.006700	0.117609	0.915225	-0.039578	-0.612683	0.706426	0.291227	-0.201913
49985	0.715407	-9.667676	-1.714076	-0.000668	-0.002322	0.000182	0.118941	0.915061	-0.040767	-0.612670	0.706368	0.291279	-0.202078
49986	0.715341	-9.653190	-1.699469	-0.003333	-0.009625	0.004794	0.118145	0.914936	-0.040499	-0.612558	0.706322	0.291413	-0.202387
49987	0.683888	-9.629108	-1.675418	0.025553	-0.002293	0.003080	0.118674	0.915476	-0.040634	-0.612902	0.705962	0.291318	-0.202737
49988	0.652613	-9.643609	-1.675913	-0.003287	-0.005994	-0.000752	0.118681	0.914512	-0.041290	-0.612836	0.705900	0.291480	-0.202922
49989	0.671910	-9.643406	-1.627716	-0.012959	0.001320	0.004725	0.119861	0.915607	-0.039858	-0.612650	0.706036	0.291474	-0.203017
49990	0.667181	-9.662633	-1.618427	-0.033920	-0.009677	0.002791	0.118413	0.914927	-0.041156	-0.612111	0.706349	0.291768	-0.203131
49991	0.633307	-9.638737	-1.647216	-0.012912	-0.011491	0.000129	0.118679	0.914516	-0.040897	-0.611870	0.706406	0.291983	-0.203352
49992	0.662269	-9.643359	-1.608599	-0.002397	-0.011476	0.001106	0.116957	0.914806	-0.041145	-0.611773	0.706316	0.292194	-0.203652
49993	0.672126	-9.689133	-1.630756	0.025762	-0.000513	-0.013532	0.117611	0.915221	-0.039971	-0.612199	0.705863	0.292309	-0.203778
49994	0.657550	-9.667645	-1.671403	-0.009391	0.002220	-0.002640	0.117472	0.915915	-0.039183	-0.612106	0.705903	0.292407	-0.203776
49995	0.681362	-9.602447	-1.617450	0.010740	0.006807	-0.004394	0.117880	0.916026	-0.041282	-0.612326	0.705717	0.292366	-0.203821
49996	0.700967	-9.672452	-1.695072	0.022065	0.002276	0.003058	0.117234	0.913965	-0.042850	-0.612646	0.705394	0.292283	-0.204097
49997	0.696294	-9.701107	-1.628298	0.029203	0.012303	-0.007995	0.117888	0.915602	-0.042593	-0.613172	0.704982	0.292151	-0.204127
49998	0.700973	-9.672338	-1.661460	-0.007698	0.014122	0.002889	0.117360	0.915333	-0.042720	-0.613146	0.705078	0.292031	-0.204046
49999	0.667368	-9.701042	-1.592556	0.004591	0.015953	0.002948	0.118161	0.914090	-0.042989	-0.613302	0.705047	0.291801	-0.204014
50000	0.710846	-9.717798	-1.592385	0.020528	0.012279	-0.013576	0.116844	0.914497	-0.044812	-0.613727	0.704688	0.291832	-0.203931
50001	0.672161	-9.693707	-1.561199	0.001130	0.004976	0.001101	0.116317	0.913819	-0.044808	-0.613780	0.704642	0.291776	-0.204011
50002	0.684153	-9.679154	-1.534475	-0.002329	0.003135	-0.002606	0.117629	0.915730	-0.043770	-0.613789	0.704597	0.291843	-0.204045
50003	0.696283	-9.696065	-1.561007	-0.003183	0.001305	-0.004452	0.116970	0.915052	-0.043896	-0.613785	0.704554	0.291928	-0.204083
50004	0.676926	-9.681666	-1.560986	0.015163	-0.007807	-0.000655	0.117507	0.914353	-0.044817	-0.613966	0.704257	0.292039	-0.204406
50005	0.635755	-9.643282	-1.570435	0.003809	-0.000529	-0.007187	0.117242	0.915715	-0.045732	-0.614062	0.704104	0.292155	-0.204478
50006	0.667181	-9.662633	-1.618427	0.001064	0.004987	0.003868	0.116179	0.915461	-0.044937	-0.614100	0.704057	0.292106	-0.204597
50007	0.696356	-9.715660	-1.662111	-0.011111	0.019582	-0.004518	0.117504	0.915309	-0.044948	-0.614090	0.704186	0.291999	-0.204331
50008	0.676799	-9.657866	-1.637476	0.008130	0.012288	-0.004413	0.116572	0.915464	-0.044154	-0.614307	0.704039	0.291937	-0.204276
50009	0.662158	-9.619247	-1.593858	-0.002390	0.019583	-0.004481	0.117114	0.915164	-0.046255	-0.614419	0.704063	0.291795	-0.204061
50010	0.691269	-9.657755	-1.613332	-0.016503	0.004987	0.010240	0.117771	0.915167	-0.045212	-0.614183	0.704270	0.291727	-0.204154
50011	0.700937	-9.662539	-1.610908	-0.026977	0.006798	0.007416	0.115522	0.915458	-0.045980	-0.613824	0.704613	0.291676	-0.204120
50012	0.676940	-9.686651	-1.611470	-0.005858	0.012273	-0.003560	0.115385	0.915197	-0.044931	-0.613834	0.704633	0.291682	-0.204015
50013	0.676895	-9.677026	-1.611336	-0.011085	0.016827	-0.007286	0.116040	0.915476	-0.043626	-0.613817	0.704737	0.291650	-0.203752
50014	0.696025	-9.643275	-1.603482	-0.017249	0.014089	-0.004545	0.116569	0.916150	-0.044023	-0.613686	0.704906	0.291674	-0.203524
50015	0.701074	-9.688787	-1.546456	0.001154	0.004975	-0.000744	0.117097	0.915740	-0.043372	-0.613748	0.704848	0.291646	-0.203579
50016	0.667264	-9.679411	-1.599456	-0.014627	0.003129	-0.000822	0.115519	0.915734	-0.045718	-0.613569	0.704954	0.291763	-0.203586
50017	0.705737	-9.657693	-1.603593	-0.037420	0.009512	0.000898	0.117097	0.915334	-0.042980	-0.613107	0.705397	0.291813	-0.203372
50018	0.701022	-9.681896	-1.642388	-0.009409	0.006803	0.001046	0.117096	0.915064	-0.042587	-0.613024	0.705476	0.291808	-0.203355
50019	0.710410	-9.629038	-1.670368	-0.023432	0.004959	-0.000870	0.116434	0.916155	-0.043629	-0.612739	0.705719	0.291884	-0.203263
50020	0.710549	-9.657880	-1.661168	-0.005839	0.023232	-0.010037	0.117095	0.914522	-0.042063	-0.612842	0.705750	0.291835	-0.202913
50021	0.725017	-9.657810	-1.649029	-0.026983	0.021420	0.004626	0.116695	0.915074	-0.042059	-0.612580	0.706135	0.291648	-0.202633
50022	0.715814	-9.749111	-1.604782	-0.021649	0.023243	0.002808	0.115764	0.914822	-0.041004	-0.612404	0.706429	0.291495	-0.202359
50023	0.711677	-9.888207	-1.467530	0.008447	0.015900	-0.017327	0.116291	0.916180	-0.041401	-0.612706	0.706225	0.291540	-0.202096
50024	0.654284	-9.984262	-1.378186	-0.021149	0.006693	-0.024845	0.115502	0.915904	-0.042442	-0.612556	0.706290	0.291965	-0.201708
50025	0.388015	-9.758331	-1.295879	0.026246	-0.009808	-0.048597	0.116024	0.916185	-0.041136	-0.613097	0.705570	0.292682	-0.201545
50026	0.362456	-9.460711	-1.498403	0.064573	-0.026210	-0.052082	0.114703	0.916736	-0.042304	-0.614083	0.704304	0.293516	-0.201760
50027	0.748795	-9.595897	-1.851998	0.025884	-0.002375	-0.038445	0.112063	0.916747	-0.044117	-0.614614	0.703681	0.293994	-0.201619
50028	1.007074	-9.663128	-1.960963	0.008413	0.013180	-0.041312	0.111272	0.916342	-0.044504	-0.614988	0.703315	0.294441	-0.201102
50029	1.042680	-9.542562	-1.906124	-0.012899	0.034241	-0.017462	0.111802	0.917693	-0.045556	-0.615091	0.703449	0.294347	-0.200455
50030	1.039549	-9.383162	-1.731067	0.011389	0.059889	-0.000777	0.112063	0.917427	-0.044510	-0.615618	0.703471	0.293639	-0.199798
50031	0.854546	-9.512867	-1.556960	-0.045513	0.028754	0.015592	0.111262	0.916634	-0.042670	-0.615096	0.704178	0.293285	-0.199432
50032	0.700622	-9.595091	-1.588359	-0.055190	0.008639	0.024802	0.112849	0.917163	-0.042682	-0.614273	0.704951	0.293145	-0.199448
50033	0.624336	-9.778090	-1.582035	-0.034029	0.019596	0.017515	0.113238	0.917855	-0.041506	-0.613850	0.705490	0.292826	-0.199308
50034	0.581183	-9.833817	-1.669645	-0.028646	0.025047	0.002769	0.112180	0.917864	-0.041759	-0.613588	0.705876	0.292679	-0.198967
50035	0.648329	-9.759267	-1.720788	-0.067180	0.028666	-0.001124	0.113888	0.918008	-0.039153	-0.612820	0.706752	0.292638	-0.198283
50036	0.676599	-9.614455	-1.608060	-0.053180	0.032326	-0.004757	0.113086	0.917352	-0.037313	-0.612289	0.707432	0.292581	-0.197583
50037	0.748795	-9.585401	-1.597376	-0.021632	0.043324	-0.010151	0.114009	0.916263	-0.035749	-0.612288	0.707751	0.292305	-0.196850
50038	0.799700	-9.643049	-1.597710	-0.024350	0.038793	0.003691	0.111615	0.918074	-0.035204	-0.612166	0.708148	0.291943	-0.196338
50039	0.772859	-9.575744	-1.601817	0.009881	0.037879	-0.009982	0.112945	0.917914	-0.036001	-0.612583	0.708056	0.291607	-0.195868
50040	0.864756	-9.633226	-1.577759	0.004611	0.021456	-0.000748	0.113478	0.917087	-0.036006	-0.612790	0.708008	0.291397	-0.195707
50041	0.860407	-9.734398	-1.608027	-0.012879	0.015963	0.002868	0.113210	0.918182	-0.036265	-0.612713	0.708178	0.291238	-0.195569
50042	0.768512	-9.676882	-1.622482	-0.006778	0.019607	0.000119	0.112684	0.916822	-0.036000	-0.612739	0.708261	0.291098	-0.195392
50043	0.767996	-9.563426	-1.515265	-0.004080	0.008615	-0.008163	0.113865	0.918189	-0.034829	-0.612792	0.708227	0.291149	-0.195277
50044	0.751351	-9.614123	-1.554542	0.007264	-0.011460	-0.000690	0.114398	0.917091	-0.034572	-0.612847	0.708022	0.291322	-0.195589
50045	0.753624	-9.590508	-1.686229	0.018542	-0.009600	0.003057	0.114139	0.917625	-0.036142	-0.613072	0.707702	0.291347	-0.196002
50046	0.720231	-9.667634	-1.704427	0.018620	-0.002308	-0.002489	0.113081	0.918447	-0.037181	-0.613340	0.707372	0.291415	-0.196253
50047	0.691089	-9.624461	-1.728101	-0.000651	0.008627	-0.006298	0.112817	0.917906	-0.036917	-0.613433	0.707308	0.291423	-0.196184
50048	0.715133	-9.609942	-1.718070	-0.023423	0.004954	-0.004562	0.113876	0.917760	-0.036664	-0.613162	0.707516	0.291580	-0.196047
50049	0.768129	-9.600226	-1.722240	-0.021676	0.006792	-0.004554	0.111745	0.919572	-0.035729	-0.612936	0.707715	0.291669	-0.195903
50050	0.849844	-9.547304	-1.773551	-0.013068	0.005018	0.006568	0.112411	0.917791	-0.035211	-0.612764	0.707857	0.291638	-0.195972
50051	0.837868	-9.561569	-1.716246	-0.000841	0.005040	0.012167	0.112807	0.918468	-0.035476	-0.612755	0.707893	0.291434	-0.196173
50052	0.787396	-9.595359	-1.717191	-0.021767	0.008646	0.004672	0.113732	0.917376	-0.034174	-0.612491	0.708148	0.291414	-0.196111
50053	0.739504	-9.662634	-1.660964	-0.028988	0.008696	0.032323	0.113596	0.918335	-0.034172	-0.612025	0.708661	0.290990	-0.196342
50054	0.691447	-9.698957	-1.700334	0.000992	-0.007778	0.012197	0.114787	0.918053	-0.033658	-0.611955	0.708612	0.290984	-0.196746
50055	0.672259	-9.720701	-1.715222	-0.016422	0.008623	0.001009	0.114784	0.918602	-0.033527	-0.611788	0.708789	0.290953	-0.196672
50056	0.672332	-9.735041	-1.686614	-0.021599	0.006773	-0.004551	0.115586	0.915592	-0.032617	-0.611552	0.708981	0.291082	-0.196521
50057	0.725255	-9.710986	-1.719393	-0.040820	-0.007869	-0.008316	0.113463	0.917524	-0.033385	-0.610980	0.709337	0.291479	-0.196428
50058	0.768455	-9.667471	-1.684769	-0.044316	-0.002390	-0.010189	0.113590	0.917396	-0.032338	-0.610385	0.709730	0.291909	-0.196223
50059	0.807213	-9.705893	-1.684946	-0.012771	0.004957	-0.011883	0.114906	0.918622	-0.031432	-0.610302	0.709769	0.292090	-0.196066
50060	0.811095	-9.508701	-1.720556	-0.029651	-0.008727	0.002810	0.113718	0.918220	-0.031946	-0.609830	0.710038	0.292344	-0.196185
50061	0.844894	-9.518291	-1.729977	-0.042803	-0.015124	0.006447	0.114642	0.918216	-0.031299	-0.609132	0.710471	0.292631	-0.196357
50062	0.799458	-9.600434	-1.801174	-0.028728	-0.016953	0.000987	0.114238	0.917418	-0.029462	-0.608631	0.710685	0.293006	-0.196576
50063	0.730158	-9.730423	-1.777236	-0.005906	-0.009631	0.001094	0.113577	0.917286	-0.029718	-0.608511	0.710658	0.293158	-0.196819
50064	0.749561	-9.754431	-1.772591	-0.030383	-0.013314	0.000055	0.115423	0.918640	-0.029078	-0.608011	0.710901	0.293509	-0.196965
50065	0.758910	-9.691832	-1.766824	-0.034697	-0.009687	-0.010127	0.114898	0.917279	-0.028943	-0.607526	0.711157	0.293934	-0.196903
50066	0.753777	-9.624318	-1.722712	-0.014501	-0.013344	-0.018329	0.115027	0.917285	-0.028158	-0.607324	0.711098	0.294482	-0.196918
50067	0.782751	-9.633959	-1.744183	-0.009291	-0.015149	-0.013684	0.114360	0.918795	-0.028414	-0.607186	0.711000	0.294923	-0.197040
50068	0.792306	-9.614656	-1.734221	-0.019739	-0.020657	-0.019266	0.114502	0.917010	-0.028940	-0.606868	0.710968	0.295599	-0.197121
50069	0.763234	-9.585897	-1.750894	-0.005869	-0.005998	-0.009992	0.112912	0.917571	-0.029320	-0.606820	0.710883	0.295864	-0.197178
50070	0.796897	-9.566579	-1.750308	-0.002379	-0.002333	-0.009980	0.114233	0.917021	-0.028152	-0.606824	0.710771	0.296107	-0.197205
50071	0.777484	-9.542753	-1.807772	0.003503	0.005038	0.010341	0.113705	0.918924	-0.029981	-0.606895	0.710735	0.295912	-0.197406
50072	0.797130	-9.619845	-1.847082	0.025414	-0.007724	0.012323	0.113964	0.918660	-0.028673	-0.607171	0.710392	0.295805	-0.197954
50073	0.758851	-9.682453	-1.838714	0.038746	0.008685	-0.007015	0.114244	0.917814	-0.030902	-0.607832	0.709841	0.295674	-0.198100
50074	0.778305	-9.715979	-1.802992	0.011558	-0.000458	0.003016	0.113705	0.918788	-0.029850	-0.607992	0.709642	0.295658	-0.198344
50075	0.759371	-9.787967	-1.734558	0.004754	0.006799	-0.011794	0.113447	0.918370	-0.030896	-0.608178	0.709467	0.295752	-0.198257
50076	0.735021	-9.734881	-1.676424	0.034665	-0.013317	-0.025459	0.113461	0.917936	-0.033254	-0.608702	0.708767	0.296208	-0.198475
50077	0.787193	-9.551997	-1.702180	-0.009210	-0.002388	-0.026628	0.113584	0.918224	-0.031683	-0.608699	0.708634	0.296677	-0.198257
50078	0.789633	-9.561929	-1.793524	0.016876	-0.002315	-0.011728	0.112394	0.918775	-0.032590	-0.608983	0.708279	0.296865	-0.198373
50079	0.825870	-9.578864	-1.841437	0.030784	-0.000439	-0.002429	0.112661	0.918362	-0.032592	-0.609458	0.707813	0.296812	-0.198656
50080	0.788007	-9.720106	-1.608502	0.017880	0.004986	-0.009883	0.112132	0.918773	-0.033112	-0.609793	0.707485	0.296879	-0.198696
50081	0.739225	-9.602379	-1.631313	0.003003	-0.016982	-0.015469	0.110687	0.917950	-0.034935	-0.609832	0.707211	0.297320	-0.198892
50082	0.715262	-9.633709	-1.631977	0.013502	-0.016970	-0.013569	0.109497	0.918774	-0.035973	-0.609983	0.706818	0.297745	-0.199190
50083	0.734854	-9.701324	-1.714366	0.039786	-0.015110	-0.015280	0.110949	0.920125	-0.035984	-0.610554	0.706102	0.298010	-0.199584
50084	0.734666	-9.662940	-1.747439	0.048652	-0.002344	-0.031868	0.110696	0.917526	-0.036245	-0.611372	0.705246	0.298332	-0.199624
50085	0.816962	-9.730108	-1.735610	0.087960	0.016016	-0.020617	0.110170	0.919290	-0.038336	-0.612825	0.704033	0.298098	-0.199801
50086	0.782864	-9.658030	-1.746921	0.129231	0.016011	-0.038870	0.108877	0.916797	-0.042781	-0.614907	0.702211	0.297983	-0.199987
50087	0.837212	-9.926857	-1.584535	0.220494	0.046249	-0.043979	0.107966	0.918133	-0.046965	-0.618481	0.699339	0.297170	-0.200240
50088	0.774186	-9.849499	-1.442397	0.253770	0.064536	-0.047538	0.105882	0.917545	-0.053368	-0.622616	0.696105	0.296049	-0.200355
50089	0.812121	-9.706893	-1.276794	0.267834	0.063615	-0.054856	0.105916	0.917477	-0.060050	-0.626967	0.692610	0.294962	-0.200504
50090	0.991599	-9.417464	-1.179833	0.298205	0.061886	-0.038096	0.103827	0.917171	-0.065667	-0.631626	0.688824	0.293535	-0.201013
50091	0.953798	-9.583771	-1.240135	0.344586	0.078398	-0.032342	0.104405	0.917475	-0.075497	-0.636984	0.684498	0.291622	-0.201672
50092	0.935612	-9.812010	-1.128272	0.511254	0.094962	-0.053664	0.101299	0.914516	-0.087526	-0.644743	0.677964	0.289084	-0.202738
50093	1.019470	-9.693375	-0.962578	0.599552	0.111535	-0.044018	0.103357	0.912316	-0.099858	-0.653677	0.670301	0.285818	-0.204233
50094	1.121094	-9.754517	-0.607182	0.551665	0.115105	-0.052569	0.100789	0.911100	-0.114773	-0.661940	0.663177	0.282725	-0.205180
50095	1.096563	-9.657658	-0.413996	0.549884	0.122407	-0.048906	0.101134	0.909580	-0.129449	-0.670113	0.655999	0.279515	-0.206119
50096	1.174328	-9.777010	-0.179675	0.698125	0.107905	-0.061970	0.098862	0.904497	-0.147643	-0.680103	0.646639	0.275947	-0.207778
50097	1.140691	-9.785348	0.216011	0.751759	0.133487	-0.074664	0.098181	0.899122	-0.165851	-0.690822	0.636394	0.271984	-0.209267
50098	1.078122	-9.798984	0.486516	0.758775	0.137142	-0.066333	0.098287	0.894840	-0.183409	-0.701475	0.626029	0.267654	-0.210671
50099	1.205685	-9.739998	0.774218	0.803557	0.145399	-0.072580	0.097354	0.889714	-0.204365	-0.712557	0.614804	0.263147	-0.212207
50100	1.087709	-9.758115	1.173781	0.850276	0.156319	-0.092673	0.098021	0.880068	-0.224026	-0.724175	0.602749	0.258343	-0.213360
50101	1.057646	-9.501664	1.599621	0.937967	0.166395	-0.108875	0.093020	0.870295	-0.249143	-0.736708	0.589101	0.253239	-0.214687
50102	1.278301	-9.240043	1.984662	1.153437	0.188535	-0.123516	0.092263	0.858971	-0.274034	-0.751631	0.572105	0.246837	-0.216373
50103	1.180846	-8.997279	2.668958	1.546858	0.166900	-0.150123	0.092342	0.844162	-0.304436	-0.770477	0.548438	0.239275	-0.219836
50104	0.962546	-8.699990	3.184842	2.148074	0.139201	-0.132298	0.091211	0.816514	-0.347672	-0.794621	0.514822	0.228839	-0.226206
50105	1.222535	-8.578633	4.043622	2.460723	0.113056	-0.115914	0.090184	0.776575	-0.402182	-0.820060	0.474959	0.216865	-0.234278
50106	1.236069	-8.344580	4.930491	2.356394	0.103841	-0.077688	0.086947	0.726396	-0.457202	-0.842353	0.435913	0.204646	-0.241952
50107	1.253864	-8.000536	5.612483	2.023467	0.088914	-0.038768	0.087069	0.681641	-0.499670	-0.859898	0.401576	0.193554	-0.248694
50108	1.266862	-7.661282	6.303965	1.548787	0.071992	-0.004254	0.090799	0.644920	-0.528277	-0.872239	0.375024	0.184601	-0.253927
50109	1.333850	-7.534689	6.695280	1.130556	0.082459	-0.015625	0.091953	0.614453	-0.550048	-0.880930	0.355370	0.177509	-0.257227
50110	1.409211	-7.143734	6.989552	1.109820	0.075027	-0.052654	0.092409	0.588275	-0.567881	-0.889148	0.335847	0.170866	-0.259666
50111	1.361856	-6.301123	7.149772	1.260202	0.079691	-0.077785	0.090733	0.556713	-0.579411	-0.898053	0.313268	0.163395	-0.262044
50112	1.449008	-5.846989	7.617891	1.605080	0.071811	-0.083434	0.091392	0.518173	-0.601967	-0.908322	0.284307	0.154198	-0.265222
50113	1.256254	-5.350518	7.963955	1.714003	0.101204	-0.054354	0.096146	0.477165	-0.620366	-0.918175	0.253141	0.143511	-0.268848
50114	1.349918	-4.742222	8.477510	1.863481	0.097715	-0.047163	0.096553	0.427468	-0.637161	-0.927504	0.219065	0.131912	-0.272664
50115	1.261155	-4.312966	8.809198	1.748478	0.094872	-0.025620	0.097613	0.376969	-0.651342	-0.935021	0.186684	0.120671	-0.276265
50116	1.350359	-3.800076	8.867640	1.413150	0.080774	-0.042085	0.096943	0.324602	-0.662758	-0.940346	0.160440	0.111542	-0.278507
50117	1.252683	-3.516899	9.408458	1.194541	0.093228	-0.063539	0.099102	0.287034	-0.668558	-0.944499	0.138021	0.103331	-0.279634
50118	1.151415	-3.017517	9.145638	1.013933	0.114946	-0.076510	0.103064	0.259461	-0.671616	-0.947764	0.119228	0.095759	-0.279927
50119	1.132260	-2.533696	9.209863	1.027947	0.118549	-0.103233	0.104501	0.231390	-0.672557	-0.950834	0.099896	0.088008	-0.279625
50120	1.200317	-2.125756	9.549917	1.069988	0.124037	-0.115971	0.108201	0.201640	-0.674697	-0.953613	0.079919	0.079958	-0.279003
50121	1.169892	-1.808008	9.606906	0.984039	0.103842	-0.112700	0.109240	0.170451	-0.673279	-0.955801	0.061242	0.072683	-0.278227
50122	1.166063	-1.494033	9.952174	0.936474	0.116625	-0.088985	0.109602	0.142556	-0.671592	-0.957436	0.043751	0.065423	-0.277708
50123	1.168453	-0.979010	9.981027	0.701510	0.088993	-0.075391	0.115641	0.119524	-0.669686	-0.958491	0.030410	0.059921	-0.277091
50124	1.038700	-1.070522	10.033749	0.414396	0.019237	-0.060127	0.115961	0.105020	-0.669564	-0.959061	0.022398	0.057374	-0.276421
50125	0.968699	-0.551531	9.857921	0.510171	-0.002537	-0.042099	0.115340	0.092181	-0.668255	-0.959467	0.012256	0.054661	-0.276197
50126	1.170885	-0.478934	9.860826	0.403359	-0.015412	-0.039847	0.114456	0.077171	-0.665373	-0.959732	0.004285	0.052821	-0.275874
50127	1.292521	-0.210154	9.582448	0.278532	0.019288	-0.014697	0.114486	0.067879	-0.664329	-0.959837	-0.001266	0.050975	-0.275887
50128	1.342814	-0.127335	9.848157	0.253990	0.048510	-0.009334	0.115439	0.059670	-0.663293	-0.959912	-0.005985	0.048727	-0.275969
50129	1.448645	-0.074266	9.825882	0.180268	0.070419	0.005027	0.116381	0.054335	-0.662255	-0.959916	-0.009353	0.046468	-0.276252
50130	1.472889	-0.100521	9.873754	0.010397	0.062949	0.015254	0.117848	0.051311	-0.662006	-0.959881	-0.009292	0.045290	-0.276570
50131	1.401234	-0.253034	9.645280	-0.022909	0.063839	0.018783	0.119817	0.052954	-0.659663	-0.959829	-0.008777	0.044318	-0.276924
50132	1.309854	-0.301131	9.706170	0.017502	0.049219	0.009780	0.120482	0.052399	-0.659669	-0.959810	-0.008933	0.043363	-0.277137
50133	1.240402	-0.402515	9.651284	0.038686	0.017219	-0.001136	0.122754	0.047444	-0.660082	-0.959813	-0.009857	0.042971	-0.277155
50134	1.149840	-0.113731	9.716908	0.066706	0.020849	-0.017630	0.122217	0.047329	-0.658506	-0.959910	-0.011139	0.042283	-0.276878
50135	1.113964	-0.160763	10.056814	0.063450	0.015308	-0.026870	0.121432	0.044603	-0.658370	-0.960045	-0.012560	0.041801	-0.276423
50136	0.931900	0.088136	9.770521	0.066763	-0.002983	-0.032378	0.121976	0.040768	-0.658245	-0.960198	-0.013988	0.041566	-0.275857
50137	0.878058	0.256418	9.757975	0.068292	-0.017573	-0.018514	0.121848	0.039674	-0.658375	-0.960253	-0.015680	0.041688	-0.275556
50138	0.835705	0.034922	9.744869	0.196088	-0.037513	-0.003983	0.122121	0.036124	-0.657331	-0.960169	-0.019758	0.041411	-0.275627
50139	0.530293	0.368038	9.530627	0.193784	-0.044782	0.022755	0.119627	0.028233	-0.655873	-0.959908	-0.023971	0.041360	-0.276208
50140	0.843622	0.387659	9.457005	0.107740	-0.064857	0.051895	0.118587	0.023589	-0.656260	-0.959506	-0.026457	0.042121	-0.277262
50141	1.050713	0.448727	9.603837	0.121443	-0.070213	0.087968	0.117153	0.017857	-0.656513	-0.958874	-0.029372	0.042987	-0.279017
50142	1.244286	0.310129	9.771749	0.084306	-0.046347	0.139438	0.113714	0.014627	-0.655177	-0.957993	-0.031229	0.043572	-0.281735
50143	1.352320	0.406451	9.730895	0.062845	0.010398	0.172465	0.112801	0.011759	-0.655695	-0.956968	-0.032493	0.043290	-0.285101
50144	1.847850	0.164032	10.322695	0.201205	0.028938	0.206386	0.111490	0.004956	-0.653460	-0.955661	-0.036103	0.041807	-0.289241
50145	1.699120	-0.010752	9.958749	0.325341	0.036412	0.216239	0.111128	-0.006379	-0.651890	-0.954156	-0.042182	0.039600	-0.293666
50146	1.771492	-0.025561	9.807972	0.290626	0.028999	0.182856	0.109567	-0.016329	-0.650048	-0.952828	-0.047515	0.037577	-0.297405
50147	1.307627	0.186297	10.111504	0.131496	0.001268	0.161757	0.109858	-0.026703	-0.647435	-0.951710	-0.050113	0.037180	-0.300590
50148	1.090668	0.157681	9.609730	-0.092720	-0.012692	0.156950	0.108543	-0.028336	-0.648080	-0.950834	-0.048412	0.038219	-0.303496
50149	1.051851	0.213341	9.725383	-0.092325	-0.011892	0.117261	0.108541	-0.028875	-0.647294	-0.950176	-0.046823	0.039382	-0.305649
50150	1.100196	0.176474	9.470841	-0.172709	-0.013837	0.095637	0.107746	-0.025744	-0.649645	-0.949727	-0.043655	0.040873	-0.307314
50151	0.886735	0.453110	9.573559	-0.220202	-0.002938	0.102740	0.106403	-0.019173	-0.650810	-0.949253	-0.039569	0.042631	-0.309087
50152	1.011976	0.495420	9.911421	-0.176404	0.005349	0.110331	0.105085	-0.017271	-0.653549	-0.948700	-0.036197	0.043789	-0.311031
50153	0.895761	0.598737	9.935792	-0.124030	-0.001899	0.119827	0.106144	-0.016874	-0.653689	-0.948017	-0.033915	0.044925	-0.313200
50154	0.896194	0.507299	9.934513	-0.071347	-0.021058	0.110899	0.105074	-0.013991	-0.653941	-0.947342	-0.032700	0.045928	-0.315222
50155	0.857007	0.631993	9.832666	0.029242	-0.011818	0.105850	0.103100	-0.016981	-0.654188	-0.946623	-0.033404	0.046254	-0.317253
50156	1.060352	0.453888	9.700027	-0.001167	-0.017336	0.090956	0.102845	-0.019170	-0.654449	-0.946021	-0.033513	0.046731	-0.318963
50157	0.927072	0.598176	9.753623	-0.053628	-0.008313	0.075897	0.102456	-0.019726	-0.655756	-0.945545	-0.032661	0.047482	-0.320350
50158	0.935058	0.444666	9.890785	-0.049980	0.026395	0.070331	0.102188	-0.020124	-0.654837	-0.945142	-0.031586	0.047430	-0.321650
50159	1.204550	0.560754	9.906932	-0.198526	0.033508	0.040040	0.103106	-0.016722	-0.655629	-0.945017	-0.027770	0.048287	-0.322243
50160	1.358505	0.617337	9.477036	-0.178863	0.033434	-0.018917	0.103629	-0.012506	-0.657466	-0.945256	-0.024298	0.048877	-0.321732
50161	0.838902	0.376456	9.701675	-0.008437	-0.003140	-0.060462	0.104415	-0.009781	-0.657733	-0.945629	-0.024427	0.049140	-0.320585
50162	0.465263	0.350841	9.464960	0.019619	-0.032425	-0.073206	0.103628	-0.011688	-0.657727	-0.946048	-0.025184	0.049673	-0.319203
50163	0.694460	0.322667	9.536325	-0.059147	-0.086373	-0.060591	0.103243	-0.012930	-0.659297	-0.946361	-0.024883	0.051793	-0.317961
50164	0.921225	0.294069	9.485225	-0.183353	-0.120293	-0.063003	0.100450	-0.009210	-0.659796	-0.946711	-0.022348	0.055285	-0.316516
50165	1.070340	0.371290	9.463693	-0.239652	-0.175084	-0.030899	0.096200	-0.002216	-0.662903	-0.946789	-0.019168	0.060227	-0.315589
50166	1.345373	0.359412	10.051866	-0.221397	-0.165832	0.007022	0.091428	0.002732	-0.666006	-0.946607	-0.016118	0.064847	-0.315389
50167	1.569284	-0.077619	10.182265	-0.216765	-0.144780	0.010733	0.088246	0.008206	-0.669384	-0.946394	-0.013140	0.069084	-0.315266
50168	1.657388	-0.362055	9.982241	-0.011303	-0.107215	-0.049176	0.085323	0.011515	-0.670145	-0.946548	-0.013774	0.071253	-0.314292
50169	1.686698	-0.438750	10.053459	0.041419	0.002442	-0.076762	0.084792	0.010979	-0.669617	-0.947005	-0.014865	0.071069	-0.312906
50170	1.722008	-0.266117	9.854550	0.034625	0.063573	-0.123040	0.086385	0.009598	-0.669106	-0.947842	-0.015402	0.069693	-0.310647
50171	1.666748	-0.309739	9.795806	0.041650	0.085496	-0.128575	0.090233	0.007912	-0.669138	-0.948725	-0.016044	0.067936	-0.308300
50172	1.589906	-0.408872	8.996664	0.015367	0.079059	-0.150836	0.092480	0.007624	-0.668109	-0.949743	-0.016157	0.066374	-0.305486
50173	1.493239	-0.355653	9.135749	0.011960	0.069874	-0.158231	0.095516	0.009783	-0.667608	-0.950774	-0.016354	0.065105	-0.302526
50174	1.401420	-0.317667	9.039396	-0.012663	0.064372	-0.152814	0.099756	0.008782	-0.667119	-0.951774	-0.016026	0.063990	-0.299623
50175	1.073319	-0.248736	9.685492	-0.011097	0.067110	-0.117764	0.101605	0.009045	-0.666086	-0.952548	-0.015732	0.062923	-0.297398
50176	1.044215	-0.189122	10.247822	-0.095470	0.074416	-0.066531	0.103861	0.010369	-0.667938	-0.953057	-0.013657	0.062135	-0.296033
50177	1.053737	-0.157329	10.392399	-0.125653	0.122915	-0.026154	0.108611	0.013610	-0.666796	-0.953377	-0.010720	0.060688	-0.295422
50178	1.483413	-0.272611	10.205136	-0.013611	0.134087	-0.022811	0.111646	0.016044	-0.666164	-0.953669	-0.009799	0.058289	-0.294995
50179	1.381269	-0.108582	9.680729	0.203377	0.108715	-0.040137	0.116552	0.012719	-0.664764	-0.953966	-0.013238	0.055179	-0.294497
50180	1.624882	0.356757	9.113360	0.195930	0.048493	-0.031782	0.117496	0.005343	-0.662548	-0.954141	-0.016828	0.053175	-0.294117
50181	1.283902	0.078188	9.471178	0.127877	0.027331	-0.026560	0.118710	-0.001094	-0.661906	-0.954262	-0.019315	0.052082	-0.293765
50182	0.280346	0.196556	9.487478	0.090844	0.000673	-0.013831	0.119398	-0.006449	-0.663093	-0.954300	-0.021162	0.051613	-0.293598
50183	0.687276	0.318333	9.680240	0.038111	-0.002923	0.013602	0.120582	-0.007669	-0.660614	-0.954186	-0.022067	0.051593	-0.293906
50184	1.075612	0.290661	9.805912	0.090916	-0.030273	-0.000839	0.121389	-0.010009	-0.661146	-0.954111	-0.024083	0.051720	-0.293967
50185	1.050758	0.431226	9.411535	0.144908	-0.048446	0.006842	0.120343	-0.014369	-0.660615	-0.953931	-0.027313	0.051929	-0.294232
50186	1.161393	0.502316	9.730458	0.195667	-0.070298	0.020051	0.118235	-0.018849	-0.659552	-0.953618	-0.031542	0.052213	-0.294775
50187	1.109047	0.358096	9.804770	0.223210	-0.064654	0.077405	0.115871	-0.025786	-0.658226	-0.952925	-0.036294	0.052305	-0.296449
50188	1.102569	0.201954	9.884143	0.207050	-0.053582	0.128994	0.114694	-0.033001	-0.655993	-0.951933	-0.040525	0.052276	-0.299080
50189	1.200231	-0.044775	10.150473	0.180681	-0.035255	0.162992	0.113002	-0.039286	-0.657161	-0.950746	-0.044169	0.052123	-0.302349
50190	1.286522	-0.443748	10.232108	0.142191	0.032374	0.178404	0.112747	-0.044462	-0.655196	-0.949557	-0.046594	0.050888	-0.305909
50191	1.460486	-0.546505	9.634514	0.110939	0.035957	0.136728	0.110114	-0.051253	-0.653344	-0.948631	-0.048430	0.049805	-0.308665
50192	1.073516	-0.297420	9.521563	-0.114863	0.031946	0.110647	0.110645	-0.052347	-0.652694	-0.948077	-0.046048	0.050098	-0.310676
50193	1.193846	-0.248953	9.552175	-0.316314	0.050047	0.120675	0.111299	-0.047722	-0.654531	-0.947631	-0.039646	0.051384	-0.312704
50194	1.269237	0.137322	9.884792	-0.276105	0.028150	0.120893	0.111818	-0.041461	-0.657152	-0.947101	-0.034217	0.052754	-0.314717
50195	1.389659	0.156076	9.670115	-0.400618	-0.013943	0.140638	0.112595	-0.031930	-0.660691	-0.946424	-0.026587	0.055802	-0.316955
50196	1.441610	0.381961	9.553733	-0.408071	-0.057711	0.175730	0.111106	-0.019902	-0.663425	-0.945423	-0.019136	0.059654	-0.319767
50197	1.668775	0.282292	9.828136	-0.352130	-0.094115	0.207458	0.107915	-0.010609	-0.667980	-0.944066	-0.012884	0.063942	-0.323240
50198	1.739485	0.129591	10.165154	-0.422066	-0.090520	0.220025	0.104852	-0.004025	-0.669786	-0.942587	-0.005323	0.068513	-0.326815
50199	1.240596	0.079850	9.982147	-0.313681	-0.035630	0.218629	0.102708	0.006230	-0.672647	-0.941095	0.000571	0.071433	-0.330510
50200	1.378931	0.413428	10.348224	-0.052346	0.015681	0.158947	0.100723	0.008558	-0.674725	-0.940056	0.001782	0.071560	-0.333423
50201	1.367518	0.773205	10.019464	-0.013324	0.022845	0.073290	0.100720	0.010194	-0.675249	-0.939583	0.002124	0.071364	-0.334794
50202	0.797976	0.871984	9.684237	0.141366	0.002629	-0.013593	0.100066	0.008013	-0.675244	-0.939673	-0.000640	0.070446	-0.334742
50203	0.794494	0.603698	10.038147	-0.050703	-0.010459	-0.034840	0.101917	0.007319	-0.674081	-0.939881	-0.000042	0.071064	-0.334025
50204	1.015304	-0.220216	9.615730	-0.089977	-0.017933	-0.101422	0.100849	0.010878	-0.675118	-0.940522	0.001280	0.072080	-0.331996
50205	1.035164	-0.322110	10.063418	-0.089410	-0.038152	-0.133689	0.100847	0.012783	-0.676166	-0.941340	0.002280	0.073452	-0.329362
50206	1.520206	-0.925517	9.939446	-0.340624	-0.043975	-0.187508	0.103605	0.022303	-0.678542	-0.942459	0.008023	0.076608	-0.325328
50207	1.622993	-1.247784	9.926283	-0.225066	-0.045848	-0.258886	0.102122	0.031874	-0.680753	-0.944005	0.011373	0.079057	-0.320116
50208	1.541014	-1.255874	9.718944	-0.294344	-0.022154	-0.257428	0.103157	0.039786	-0.681805	-0.945516	0.016276	0.081495	-0.314789
50209	1.765046	-1.750910	9.070702	-0.339694	0.010732	-0.272434	0.104324	0.051501	-0.685478	-0.947090	0.022179	0.083631	-0.309086
50210	1.467790	-1.596934	9.238136	-0.315439	0.007102	-0.252023	0.107321	0.063785	-0.684972	-0.948487	0.027674	0.085635	-0.303764
50211	1.373650	-2.077920	9.364951	-0.200526	0.069565	-0.164767	0.108354	0.073331	-0.686810	-0.949466	0.031541	0.085758	-0.300274
50212	1.036057	-2.048052	9.851963	-0.217687	0.176753	-0.022915	0.113370	0.077924	-0.686849	-0.949756	0.036596	0.083803	-0.299336
50213	1.790625	-2.027194	9.883306	-0.152739	0.150414	-0.028054	0.119039	0.085517	-0.687284	-0.950035	0.040336	0.082028	-0.298459
50214	1.483915	-1.438120	9.230912	-0.075384	0.041547	-0.108742	0.121540	0.088508	-0.686255	-0.950691	0.041737	0.081856	-0.296216
50215	1.027649	-0.819257	8.932844	0.011842	-0.035190	-0.119300	0.121530	0.091786	-0.686778	-0.951328	0.041085	0.082701	-0.294020
50216	0.752683	-0.769436	9.588770	0.176114	-0.052335	-0.068626	0.122733	0.089307	-0.687051	-0.951792	0.037215	0.082797	-0.293003
50217	0.500952	-0.568319	9.442799	0.192264	0.000724	-0.046495	0.122618	0.084657	-0.687052	-0.952188	0.033434	0.081780	-0.292460
50218	0.404069	-0.424835	10.646661	0.183014	0.052685	-0.055876	0.123030	0.078649	-0.685486	-0.952728	0.030069	0.079823	-0.291605
50219	0.670044	-0.572452	10.949562	0.268164	0.073574	-0.149598	0.126750	0.074242	-0.684208	-0.953853	0.025072	0.076961	-0.289159
50220	0.456822	-0.356811	10.806554	0.308703	0.084442	-0.199263	0.129949	0.070637	-0.685415	-0.955269	0.019266	0.073744	-0.285749
50221	1.035104	-0.304889	10.174091	0.313630	0.060631	-0.272083	0.133145	0.060927	-0.681515	-0.956997	0.013115	0.070861	-0.281003
50222	1.008011	-0.210877	9.536570	0.244463	0.023983	-0.295447	0.137668	0.054726	-0.680768	-0.958725	0.008052	0.069187	-0.275672
50223	1.117975	-0.528957	9.336276	0.075733	-0.029189	-0.298043	0.137933	0.053637	-0.679985	-0.960320	0.005915	0.069335	-0.270081
50224	1.074569	-0.529176	9.297457	-0.053455	-0.047477	-0.245142	0.137403	0.055953	-0.681552	-0.961557	0.006246	0.070649	-0.265288
50225	1.439056	-1.122413	9.402970	-0.163765	-0.074858	-0.197626	0.138970	0.062225	-0.681823	-0.962462	0.008637	0.072955	-0.261284
50226	1.660749	-1.090190	9.549535	-0.204142	-0.078489	-0.179362	0.136578	0.070142	-0.686255	-0.963238	0.011798	0.075648	-0.257507
50227	1.432780	-0.827472	9.109362	-0.234802	-0.061928	-0.124186	0.136547	0.078350	-0.686382	-0.963709	0.015758	0.078082	-0.254795
50228	1.357127	-0.632502	9.173808	-0.120018	-0.068953	-0.055313	0.135613	0.083669	-0.688992	-0.963852	0.017540	0.080125	-0.253498
50229	1.442557	-0.851153	9.214751	-0.063017	-0.074129	0.039133	0.134806	0.087233	-0.689246	-0.963504	0.018387	0.081873	-0.254203
50230	1.554055	-0.970831	9.334149	0.057228	-0.088435	0.109913	0.132300	0.085881	-0.690405	-0.962837	0.016925	0.083330	-0.256350
50231	1.482945	-1.231017	9.281822	0.060470	-0.119408	0.152440	0.129529	0.084399	-0.691300	-0.961859	0.015371	0.085296	-0.259451
50232	1.467311	-0.980484	9.376417	0.054956	-0.124861	0.169019	0.126499	0.079919	-0.691278	-0.960808	0.013868	0.087444	-0.262696
50233	1.504647	-0.731223	9.068170	-0.139960	-0.139570	0.205886	0.123051	0.081324	-0.691511	-0.959417	0.016161	0.090836	-0.266470
50234	1.928997	-0.704011	9.742309	0.072118	-0.146626	0.210670	0.119884	0.080250	-0.693058	-0.958076	0.014295	0.093279	-0.270528
50235	1.799143	-0.763355	10.054757	0.162063	-0.097145	0.239653	0.116998	0.073167	-0.693300	-0.956615	0.011074	0.094239	-0.275472
50236	2.116895	-0.649050	10.224975	0.024609	-0.042424	0.238877	0.114756	0.071814	-0.694330	-0.955253	0.010737	0.094943	-0.279932
50237	2.179542	-0.660151	9.757266	0.128969	-0.046241	0.113906	0.114106	0.068538	-0.694327	-0.954535	0.008173	0.095149	-0.282386
50238	2.152922	-0.149277	9.293645	0.124375	-0.042843	-0.000581	0.113866	0.061839	-0.694197	-0.954504	0.005468	0.095347	-0.282492
50239	2.145473	-0.108812	9.169306	-0.113374	0.048164	-0.054532	0.115711	0.064417	-0.694211	-0.954874	0.007691	0.095167	-0.281248
50240	2.401866	-0.781149	9.426347	-0.002396	0.117680	-0.082648	0.118873	0.067808	-0.693449	-0.955574	0.008149	0.093028	-0.279568
50241	1.799446	-0.344456	9.417246	0.103998	0.176208	-0.082244	0.125758	0.065972	-0.691409	-0.956353	0.006868	0.089212	-0.278177
50242	1.587675	-0.926120	9.724005	-0.042938	0.197988	-0.055318	0.131584	0.066590	-0.691456	-0.957011	0.008598	0.085754	-0.276952
50243	1.378674	-0.575053	9.777392	-0.180377	0.174234	0.017828	0.139631	0.071045	-0.688244	-0.957154	0.012934	0.083525	-0.276969
50244	1.520207	-0.917625	10.136415	-0.061827	0.158123	0.105223	0.144392	0.075623	-0.690115	-0.956831	0.015076	0.080896	-0.278753
50245	1.180692	-1.501419	10.597998	0.132681	0.151917	0.133915	0.149683	0.074221	-0.687538	-0.956345	0.013528	0.077310	-0.281504
50246	0.791021	-1.208008	10.079923	0.048815	0.121514	0.079986	0.155253	0.071158	-0.686537	-0.956121	0.013311	0.074771	-0.282957
50247	0.513027	-1.067610	9.784011	-0.185502	0.084570	0.034543	0.159465	0.076322	-0.685258	-0.955983	0.017365	0.074252	-0.283340
50248	0.598131	-1.208537	10.037303	-0.091770	0.082865	0.046102	0.163030	0.079292	-0.685155	-0.955842	0.019566	0.073253	-0.283932
50249	0.542233	-1.135781	9.533653	0.001794	0.050071	0.036475	0.165408	0.081451	-0.685435	-0.955698	0.019891	0.072289	-0.284641
50250	0.586360	-1.268735	10.031548	0.017041	-0.010271	0.033880	0.166329	0.081181	-0.684002	-0.955517	0.019461	0.072456	-0.285234
50251	0.798224	-1.226915	9.472346	-0.135943	-0.024174	-0.005622	0.168291	0.087182	-0.683622	-0.955447	0.021976	0.073687	-0.284970
50252	1.018934	-0.974738	9.910070	-0.140601	-0.012439	-0.062892	0.166024	0.093212	-0.685173	-0.955732	0.024402	0.074835	-0.283514
50253	1.297479	-0.749200	9.560530	-0.052049	-0.039777	-0.096545	0.167079	0.095381	-0.685966	-0.956182	0.025086	0.075927	-0.281642
50254	1.344895	-0.591300	9.267900	-0.001948	-0.013299	-0.140633	0.166948	0.095379	-0.686227	-0.956960	0.024738	0.076344	-0.278903
50255	1.326414	-0.754332	9.450294	0.003942	0.005750	-0.192310	0.168525	0.097966	-0.685715	-0.958027	0.024435	0.076305	-0.275255
50256	1.267770	-0.596178	9.293519	-0.094027	0.042136	-0.219634	0.169028	0.104939	-0.685585	-0.959262	0.026040	0.076204	-0.270796
50257	1.437483	-0.761564	10.085016	-0.033532	0.048415	-0.278398	0.171380	0.112850	-0.685207	-0.960802	0.026533	0.075606	-0.265404
50258	1.201308	-0.770517	10.418786	-0.132840	0.109363	-0.325152	0.175997	0.116503	-0.684064	-0.962613	0.029080	0.074463	-0.258815
50259	0.759963	-0.242635	10.244418	-0.210662	0.165752	-0.382894	0.180324	0.126453	-0.682784	-0.964672	0.033404	0.072561	-0.251052
50260	1.043323	-0.038210	9.347264	-0.180591	0.156798	-0.366104	0.187429	0.137601	-0.681789	-0.966591	0.037049	0.070769	-0.243560
50261	1.286693	-0.498197	9.789616	-0.073591	0.127736	-0.337804	0.192938	0.147965	-0.678815	-0.968334	0.038539	0.068882	-0.236852
50262	0.983700	-0.682951	9.414487	-0.133670	0.098541	-0.284533	0.197151	0.155437	-0.679239	-0.969705	0.041109	0.067909	-0.231019
50263	0.730563	-1.156539	10.389771	-0.115959	0.063828	-0.240089	0.199634	0.161720	-0.677422	-0.970791	0.043245	0.067365	-0.226178
50264	0.745242	-1.231112	9.683055	-0.273979	0.018090	-0.209428	0.201047	0.172790	-0.676904	-0.971509	0.048270	0.068519	-0.221687
50265	0.668428	-1.287786	10.041649	0.001406	0.031271	-0.160068	0.202601	0.181397	-0.676389	-0.972258	0.048094	0.068000	-0.218579
50266	0.547219	-1.148401	10.061679	0.145047	0.068138	-0.092961	0.202872	0.179481	-0.676130	-0.972894	0.045351	0.066218	-0.216876
50267	0.682388	-1.181980	10.014455	0.226694	0.079382	-0.027954	0.205796	0.178613	-0.677464	-0.973316	0.041185	0.063629	-0.216588
50268	0.711385	-1.201673	9.868007	0.205334	0.041082	0.008916	0.208716	0.173681	-0.674870	-0.973492	0.037282	0.062021	-0.216972
50269	0.928872	-1.325572	9.395359	0.222454	-0.031846	0.049743	0.208340	0.168212	-0.675001	-0.973393	0.032833	0.061550	-0.218266
50270	1.096427	-1.073001	9.275629	0.110713	-0.090297	0.099099	0.207168	0.163298	-0.675255	-0.972916	0.030311	0.062848	-0.220376
50271	1.375996	-1.037844	9.542809	0.118360	-0.104796	0.136082	0.204267	0.160859	-0.676150	-0.972247	0.027683	0.064222	-0.223261
50272	1.523334	-1.103305	9.312799	0.142931	-0.093792	0.125127	0.203227	0.156759	-0.676930	-0.971641	0.024551	0.065426	-0.225901
50273	1.573079	-0.897159	9.757884	0.342634	-0.071689	0.115016	0.199549	0.149816	-0.677689	-0.971165	0.017689	0.065193	-0.228639
50274	1.639388	-0.662795	9.298454	0.041421	-0.042783	0.091293	0.197839	0.146553	-0.677677	-0.970710	0.016714	0.065890	-0.230439
50275	1.587740	-0.427847	9.781408	0.193741	-0.053613	0.095753	0.196530	0.144093	-0.678846	-0.970247	0.012783	0.066022	-0.232591
50276	1.665708	-0.098711	9.587494	0.249069	-0.037874	0.139375	0.194710	0.133997	-0.678181	-0.969606	0.007865	0.065650	-0.235567
50277	1.730753	-0.578308	10.027906	0.068768	-0.049869	0.183722	0.192737	0.131684	-0.679214	-0.968670	0.006462	0.066314	-0.239246
50278	1.408639	-0.796633	9.697742	0.215811	-0.060705	0.182640	0.190618	0.129398	-0.677626	-0.967745	0.002142	0.066521	-0.242983
50279	1.256227	-1.191070	9.837230	0.141716	-0.030689	0.173001	0.189711	0.123394	-0.677097	-0.966849	-0.000554	0.066485	-0.246540
50280	1.206097	-1.297015	9.844879	-0.011445	0.002034	0.172178	0.190383	0.121195	-0.677366	-0.966009	-0.000187	0.066591	-0.249786
50281	1.058352	-1.152739	9.903140	-0.128730	-0.019153	0.166066	0.187714	0.124659	-0.676032	-0.965134	0.002460	0.067674	-0.252845
50282	1.119384	-0.822126	9.447412	-0.029336	-0.027207	0.172111	0.184137	0.125923	-0.676789	-0.964226	0.003026	0.068426	-0.256082
50283	1.023076	-0.856502	9.301988	-0.123817	-0.031908	0.162410	0.182797	0.128412	-0.675729	-0.963322	0.005537	0.069730	-0.259071
50284	1.226853	-1.094615	9.915132	-0.021845	-0.031829	0.157401	0.180682	0.128971	-0.676890	-0.962458	0.005916	0.070525	-0.262042
50285	1.220266	-0.729531	9.728134	-0.157115	-0.022771	0.176067	0.178290	0.129420	-0.675823	-0.961460	0.009159	0.071831	-0.265239
50286	1.436178	-0.497862	9.800618	-0.131178	-0.022649	0.201113	0.174576	0.132730	-0.677363	-0.960326	0.011752	0.073010	-0.268898
50287	1.170364	-0.389156	9.377137	-0.016031	0.004918	0.212718	0.173781	0.131381	-0.676309	-0.959162	0.012466	0.073015	-0.272986
50288	0.977591	-0.403203	9.603209	0.106633	-0.009625	0.209660	0.171008	0.128952	-0.676157	-0.958022	0.010576	0.072648	-0.277135
50289	1.002759	-0.613861	9.905378	0.068593	-0.007010	0.184553	0.170502	0.122936	-0.676418	-0.956984	0.009549	0.072402	-0.280799
50290	1.085137	-0.687337	10.183599	-0.032444	-0.013615	0.149908	0.167316	0.122171	-0.674427	-0.956112	0.010212	0.072899	-0.283605
50291	1.215137	-0.651456	10.046075	-0.054688	0.015479	0.087921	0.167065	0.118616	-0.674558	-0.955611	0.011532	0.072921	-0.285232
50292	1.057430	-0.450288	9.860168	-0.082144	0.013420	0.011172	0.165204	0.120958	-0.675066	-0.955545	0.013094	0.073214	-0.285309
50293	1.111727	-0.217747	9.578253	-0.003123	0.026208	-0.038290	0.167576	0.123535	-0.674560	-0.955792	0.013279	0.072749	-0.284594
50294	1.219694	-0.604028	9.840322	-0.051747	0.001459	-0.042170	0.165714	0.124251	-0.673496	-0.956021	0.014116	0.073110	-0.283690
50295	1.248689	-0.618522	9.806779	0.009585	0.002431	-0.048319	0.164254	0.124679	-0.673353	-0.956292	0.013898	0.073029	-0.282807
50296	1.422439	-0.649304	9.851182	-0.174015	-0.014235	-0.063058	0.163719	0.127683	-0.674526	-0.956574	0.016954	0.074386	-0.281329
50297	1.326793	-0.825830	9.650955	-0.095136	-0.014174	-0.071881	0.162770	0.133169	-0.674254	-0.956912	0.018603	0.075233	-0.279845
50298	1.241239	-0.575437	9.744895	-0.109238	-0.013296	-0.073816	0.162089	0.137694	-0.673985	-0.957265	0.020410	0.076209	-0.278244
50299	1.206283	-0.841004	9.505575	-0.015505	-0.002227	-0.077035	0.160761	0.139617	-0.674759	-0.957673	0.020584	0.076384	-0.276775
50300	1.145155	-0.652764	9.704502	0.007905	0.000567	-0.058477	0.161013	0.141267	-0.673581	-0.958004	0.020249	0.076437	-0.275639
50301	1.332907	-1.071397	10.310163	-0.065321	0.071773	-0.049709	0.159681	0.142519	-0.673046	-0.958349	0.021828	0.075452	-0.274585
50302	1.294342	-1.073890	10.307367	0.071472	0.115707	-0.080464	0.163394	0.141927	-0.673338	-0.958993	0.020873	0.072960	-0.273083
50303	1.363777	-0.499330	9.413408	0.046494	0.079174	-0.093469	0.165378	0.141230	-0.672306	-0.959626	0.020276	0.071242	-0.271351
50304	1.242561	-0.365341	9.262912	0.014614	0.057266	-0.067765	0.165899	0.141785	-0.671000	-0.960083	0.020112	0.070175	-0.270022
50305	0.863535	-0.754528	9.662035	0.034012	0.040797	-0.047338	0.166952	0.142873	-0.670484	-0.960401	0.019597	0.069235	-0.269170
50306	0.782111	-0.859616	9.938283	-0.075731	0.016787	-0.084774	0.167743	0.142056	-0.669181	-0.960850	0.020926	0.069437	-0.267409
50307	0.964422	-0.682793	9.471927	-0.096560	0.022198	-0.129183	0.168002	0.145868	-0.670754	-0.961520	0.022710	0.069571	-0.264808
50308	1.017186	-0.609315	9.819152	-0.092834	0.011188	-0.141150	0.167314	0.151357	-0.669828	-0.962238	0.024260	0.069996	-0.261937
50309	1.250645	-1.037670	9.666478	-0.297545	0.027474	-0.133874	0.167679	0.160242	-0.670089	-0.962806	0.029930	0.071081	-0.258953
50310	1.173014	-0.931508	9.796881	-0.110597	0.070690	-0.103471	0.168441	0.167766	-0.669306	-0.963374	0.032182	0.070439	-0.256737
50311	1.255190	-0.979976	9.648125	0.066218	0.121376	-0.022355	0.170813	0.169665	-0.668276	-0.963691	0.031482	0.067774	-0.256349
50312	0.176093	-1.179957	10.197013	0.180777	0.115895	0.008650	0.172153	0.164188	-0.667242	-0.963910	0.028505	0.064693	-0.256670
50313	0.037897	-1.513543	10.531944	-0.181108	0.007590	0.001455	0.173602	0.166224	-0.667121	-0.963798	0.032070	0.065411	-0.256488
50314	0.194977	-1.122020	9.537807	0.003444	-0.090890	-0.028838	0.172005	0.169108	-0.667893	-0.963825	0.031401	0.067250	-0.255995
50315	0.827614	-1.338777	9.110946	-0.062196	-0.081698	-0.027299	0.169088	0.171048	-0.668655	-0.963809	0.032207	0.069072	-0.255469
50316	1.443734	-1.085800	9.552372	-0.125301	-0.054250	-0.012888	0.166700	0.173254	-0.669682	-0.963712	0.034229	0.070852	-0.255085
50317	1.585990	-1.090662	9.455202	-0.097613	-0.006604	0.012104	0.165626	0.177097	-0.669672	-0.963565	0.036149	0.071419	-0.255217
50318	1.481545	-0.916693	9.727947	-0.006820	0.023672	0.031882	0.164968	0.176280	-0.670060	-0.963428	0.036348	0.071060	-0.255804
50319	1.434174	-1.094722	9.763420	0.189557	0.033873	0.010717	0.167360	0.172979	-0.669033	-0.963544	0.032920	0.069406	-0.256285
50320	1.434789	-0.730198	9.408432	0.006654	0.034749	0.061458	0.166058	0.168605	-0.670203	-0.963279	0.032957	0.068747	-0.257452
50321	1.533348	-1.161848	9.777808	0.188961	0.004817	0.080906	0.168705	0.168036	-0.669308	-0.962977	0.029472	0.067634	-0.259294
50322	1.867931	-1.056232	9.508732	0.101408	-0.013507	0.073119	0.165821	0.159998	-0.669288	-0.962636	0.027449	0.067410	-0.260833
50323	1.182581	-0.922454	9.624247	-0.028942	0.000815	0.052099	0.164763	0.158921	-0.668756	-0.962338	0.028093	0.067557	-0.261824
50324	0.865242	-1.104988	9.906809	0.083323	-0.002801	0.047129	0.166092	0.156996	-0.668244	-0.962134	0.026440	0.067233	-0.262830
50325	0.975112	-0.893686	9.713941	-0.004292	-0.002888	0.037452	0.164778	0.154275	-0.668234	-0.961920	0.026577	0.067321	-0.263574
50326	1.036890	-0.706274	9.599511	-0.039666	-0.012898	0.061278	0.163454	0.154016	-0.668224	-0.961557	0.027256	0.067830	-0.264696
50327	0.934373	-0.941500	9.828123	0.159068	-0.013587	0.078903	0.162804	0.151556	-0.668744	-0.961192	0.024246	0.067227	-0.266463
50328	0.661241	-0.787245	10.063007	0.148284	-0.002625	0.102806	0.163478	0.147452	-0.667965	-0.960706	0.021421	0.066521	-0.268625
50329	0.714661	-0.874379	9.882231	-0.072266	-0.002858	0.098006	0.163222	0.146079	-0.668750	-0.960135	0.022944	0.066913	-0.270440
50330	0.905508	-0.961269	9.693137	0.024171	-0.010060	0.083753	0.161767	0.145819	-0.669000	-0.959675	0.022438	0.067021	-0.272082
50331	1.234825	-0.756578	9.550238	0.083739	-0.006324	0.065596	0.162060	0.138972	-0.669398	-0.959337	0.020905	0.066649	-0.273483
50332	1.407759	-0.614045	9.616270	-0.087904	-0.022922	0.072134	0.159549	0.137360	-0.669248	-0.958870	0.022462	0.067624	-0.274757
50333	1.365697	-0.892963	9.698391	0.034815	0.000951	0.069961	0.159808	0.138048	-0.668595	-0.958492	0.021900	0.067396	-0.276172
50334	1.301857	-0.642247	9.874162	0.040140	-0.000929	0.054285	0.160871	0.136129	-0.667818	-0.958208	0.021099	0.067252	-0.277255
50335	1.191092	-0.689578	9.466745	0.006798	-0.002794	0.048584	0.161271	0.135848	-0.668083	-0.957928	0.021009	0.067269	-0.278222
50336	1.124657	-0.918449	9.422103	0.124244	0.026547	0.039914	0.159963	0.132571	-0.668860	-0.957791	0.018730	0.066136	-0.279128
50337	1.068517	-0.763772	9.654216	0.094667	0.033751	0.019437	0.160902	0.129279	-0.668738	-0.957751	0.017124	0.064979	-0.279637
50338	1.222366	-0.672482	9.522493	-0.000151	0.066624	0.035521	0.161033	0.127242	-0.667037	-0.957638	0.017446	0.063775	-0.280282
50339	1.240007	-0.825783	9.714965	0.087726	0.081276	0.014723	0.164214	0.124488	-0.665230	-0.957678	0.016231	0.061760	-0.280670
50340	1.239223	-0.649248	9.974309	0.097298	0.073975	0.021231	0.166079	0.121188	-0.664854	-0.957680	0.014709	0.059873	-0.281154
50341	1.137455	-0.556758	9.638557	-0.055900	0.057330	0.005710	0.165811	0.122011	-0.664851	-0.957690	0.016089	0.059137	-0.281202
50342	1.113570	-0.607593	9.563200	-0.038361	0.071959	0.000241	0.168453	0.121723	-0.663301	-0.957762	0.017129	0.058057	-0.281118
50343	0.993195	-0.628088	9.972309	0.002978	0.060066	-0.003231	0.169642	0.122395	-0.663179	-0.957841	0.017379	0.056945	-0.281061
50344	1.028956	-0.557010	9.627938	0.007035	0.055575	0.013411	0.171492	0.122111	-0.662146	-0.957836	0.017472	0.055919	-0.281281
50345	0.991215	-0.730043	9.711585	0.045823	0.077491	-0.004879	0.172813	0.122376	-0.661502	-0.957955	0.016993	0.054238	-0.281233
50346	0.959163	-0.575728	9.823882	0.059742	0.064714	0.000739	0.174149	0.117450	-0.660074	-0.958044	0.016113	0.052745	-0.281265
50347	0.881307	-0.437126	9.589830	0.038532	0.073843	0.002456	0.175605	0.116892	-0.659562	-0.958111	0.015750	0.051171	-0.281349
50348	0.940095	-0.616164	9.971981	0.061622	0.064688	-0.004789	0.176932	0.115107	-0.658656	-0.958228	0.014828	0.049670	-0.281268
50349	0.823690	-0.479751	9.823964	0.006360	0.044517	-0.005048	0.177466	0.113464	-0.658268	-0.958294	0.014903	0.048843	-0.281185
50350	0.787710	-0.518258	9.842294	-0.039283	0.049981	0.009479	0.179714	0.113718	-0.657631	-0.958283	0.015846	0.048187	-0.281283
50351	0.785947	-0.647577	10.022917	-0.001563	0.037230	0.017077	0.180098	0.115776	-0.656586	-0.958214	0.016053	0.047535	-0.281617
50352	0.805185	-0.643235	9.874314	0.005550	0.041777	-0.000426	0.180370	0.114266	-0.656850	-0.958264	0.016081	0.046786	-0.281571
50353	0.698108	-0.434137	9.866645	-0.040050	0.026171	-0.003416	0.182352	0.114118	-0.655688	-0.958287	0.016940	0.046567	-0.281479
50354	0.857886	-0.570956	9.871018	-0.031219	0.026207	-0.001513	0.182609	0.115216	-0.655034	-0.958316	0.017584	0.046324	-0.281382
50355	0.920053	-0.467927	9.707395	0.017604	0.020823	0.007971	0.183135	0.114132	-0.653467	-0.958289	0.017308	0.045886	-0.281563
50356	0.932072	-0.455485	9.820515	0.026291	0.029989	0.017228	0.183939	0.113562	-0.654784	-0.958237	0.016888	0.045240	-0.281870
50357	0.847371	-0.390818	9.782220	0.033362	0.028127	0.004341	0.185002	0.112458	-0.654531	-0.958241	0.016331	0.044582	-0.281992
50358	0.816556	-0.498868	9.866842	0.057815	0.026351	0.019237	0.183808	0.112203	-0.653997	-0.958186	0.015289	0.043828	-0.282357
50359	0.848250	-0.570811	9.918944	0.048320	0.028150	0.011807	0.184218	0.109728	-0.654788	-0.958150	0.014448	0.043088	-0.282635
50360	0.790342	-0.566510	9.803230	0.017672	0.026279	0.007962	0.186074	0.107805	-0.653493	-0.958144	0.014165	0.042565	-0.282751
50361	0.848343	-0.592648	9.865824	0.028351	0.022606	-0.004896	0.184748	0.107278	-0.652959	-0.958191	0.013663	0.042057	-0.282693
50362	0.848392	-0.610067	9.697530	-0.022391	0.018887	-0.012528	0.185407	0.107550	-0.652440	-0.958283	0.014088	0.041908	-0.282380
50363	0.799395	-0.449208	9.622506	-0.020846	0.026220	-0.005157	0.186474	0.108201	-0.654414	-0.958320	0.014548	0.041619	-0.282274
50364	0.756442	-0.543107	9.630391	-0.006755	0.040836	-0.010643	0.186199	0.108497	-0.652577	-0.958427	0.014800	0.040960	-0.281993
50365	0.626144	-0.513838	9.821642	-0.035548	0.027967	-0.014469	0.188182	0.108753	-0.652069	-0.958513	0.015545	0.040722	-0.281696
50366	0.582676	-0.494265	9.941546	-0.020740	0.035304	-0.005181	0.188582	0.109830	-0.653382	-0.958580	0.016037	0.040246	-0.281508
50367	0.607039	-0.547121	9.950635	-0.018079	0.007900	-0.001430	0.189760	0.110387	-0.651033	-0.958581	0.016345	0.040284	-0.281482
50368	0.649883	-0.436937	9.779730	-0.052308	0.007876	-0.004373	0.188838	0.110387	-0.652074	-0.958609	0.017289	0.040511	-0.281300
50369	0.891279	-0.499078	9.761906	-0.026006	-0.003020	-0.001442	0.190423	0.111737	-0.652086	-0.958597	0.017678	0.040808	-0.281270
50370	1.069481	-0.455585	9.711363	-0.018135	0.013461	-0.005114	0.189350	0.113133	-0.650504	-0.958652	0.017999	0.040736	-0.281075
50371	0.944061	-0.446214	9.710324	-0.042560	0.017044	-0.016323	0.189356	0.113664	-0.652076	-0.958734	0.018789	0.040768	-0.280739
50372	0.862643	-0.556443	9.890471	-0.006527	0.009740	-0.017975	0.188696	0.113802	-0.652726	-0.958867	0.018857	0.040707	-0.280290
50373	0.792334	-0.477424	9.818903	0.007451	0.004256	-0.022516	0.189620	0.113527	-0.651816	-0.958991	0.018603	0.040714	-0.279880
50374	0.669476	-0.499280	9.831854	-0.020547	0.018822	-0.025453	0.190676	0.114336	-0.651825	-0.959173	0.018984	0.040559	-0.279251
50375	0.602407	-0.590723	9.868357	-0.025476	0.008684	-0.051302	0.191206	0.115145	-0.652353	-0.959449	0.019362	0.040672	-0.278260
50376	0.703687	-0.595446	9.835626	-0.027400	0.011485	-0.033776	0.190927	0.117484	-0.651432	-0.959667	0.019828	0.040698	-0.277471
50377	0.602534	-0.617159	9.877589	-0.006405	0.026116	-0.032773	0.191722	0.116254	-0.650391	-0.959859	0.019953	0.040361	-0.276844
50378	0.511229	-0.687421	9.789327	0.012676	0.018864	-0.014206	0.192247	0.117479	-0.650395	-0.959986	0.019705	0.040016	-0.276474
50379	0.545046	-0.699285	9.818284	0.000357	0.015221	-0.005033	0.192642	0.118836	-0.651052	-0.960019	0.019674	0.039831	-0.276389
50380	0.502080	-0.796034	9.696490	-0.030441	-0.003041	0.014225	0.192775	0.119649	-0.651708	-0.959951	0.020155	0.040134	-0.276547
50381	0.567108	-0.773638	9.875064	-0.013841	-0.023102	0.026337	0.191985	0.116524	-0.650393	-0.959773	0.020227	0.040745	-0.277069
50382	0.695172	-0.833635	9.846609	-0.052106	-0.017697	0.003994	0.190925	0.118168	-0.651432	-0.959731	0.021034	0.041454	-0.277046
50383	0.756904	-0.639226	9.667459	-0.076773	-0.010392	0.002007	0.192509	0.118974	-0.651051	-0.959670	0.022372	0.042185	-0.277044
50384	0.867544	-0.581153	9.698114	-0.052230	0.013393	-0.005288	0.191979	0.121153	-0.652618	-0.959709	0.023346	0.042302	-0.276812
50385	0.939523	-0.503777	9.767092	-0.045104	0.022509	-0.020034	0.190386	0.121180	-0.651819	-0.959809	0.024223	0.042249	-0.276397
50386	0.891375	-0.518229	9.790446	-0.025940	0.011585	-0.007924	0.191959	0.125539	-0.651830	-0.959881	0.024682	0.042255	-0.276103
50387	0.785387	-0.532323	9.952507	-0.034776	0.013410	0.005867	0.191966	0.124303	-0.652355	-0.959835	0.025316	0.042313	-0.276198
50388	0.756601	-0.566315	9.879741	-0.006748	0.004298	0.004178	0.192621	0.124581	-0.651181	-0.959843	0.025376	0.042347	-0.276158
50389	0.713061	-0.542866	9.726018	0.000061	0.011650	0.015275	0.194093	0.124535	-0.654075	-0.959762	0.025326	0.042242	-0.276463
50390	0.776191	-0.633980	9.782947	0.010590	0.004370	0.021806	0.192233	0.124023	-0.652619	-0.959688	0.025070	0.042169	-0.276753
