# Supplementary material for: Identification of Haptic Based Guiding Using Hard Reins
Source: PLoS One. 2015 Jul 22;10(7):e0132020. doi: 10.1371/journal.pone.0132020 (PMC4511788; doi:10.1371/journal.pone.0132020)
Supplement: S9 File — (ZIP) [file pone.0132020.s009.zip › Exp2_MotionData2/Subject10/path3/T9/sync9.txt]

// Start Time: 0
// Sample rate: 25.0Hz
// Scenario: 4.9
// Firmware Version: 2.6.1
Counter	Acc_X	Acc_Y	Acc_Z	Gyr_X	Gyr_Y	Gyr_Z	Mag_X	Mag_Y	Mag_Z	Quat_w	Quat_x	Quat_y	Quat_z
49846	2.520919	0.728166	9.651525	0.013431	0.016530	0.032600	-0.668359	0.309462	-1.047671	-0.064802	-0.125151	-0.039423	-0.989234
49847	2.372272	0.858970	9.455796	0.006658	0.011425	-0.051410	-0.668364	0.310995	-1.046393	-0.065727	-0.124866	-0.039634	-0.989200
49848	2.307163	0.964607	9.460223	0.005841	0.014206	-0.020442	-0.665537	0.311460	-1.044773	-0.065786	-0.124588	-0.039824	-0.989224
49849	2.274405	0.905748	9.459662	-0.013454	0.018150	0.029041	-0.666619	0.312610	-1.044314	-0.065165	-0.124205	-0.039448	-0.989328
49850	2.333912	0.853429	9.553362	-0.007004	0.006792	-0.012576	-0.666082	0.313790	-1.046738	-0.065118	-0.124063	-0.039353	-0.989353
49851	2.253872	0.963640	9.463409	0.020385	0.018936	0.008820	-0.666344	0.311112	-1.047368	-0.064813	-0.123689	-0.039698	-0.989406
49852	2.309025	0.882107	9.528308	-0.011490	0.013901	0.021939	-0.665400	0.310807	-1.047389	-0.064107	-0.123430	-0.039436	-0.989495
49853	2.293849	0.906103	9.479515	0.025015	0.021754	0.004426	-0.666079	0.312491	-1.045825	-0.063875	-0.123001	-0.039887	-0.989545
49854	2.288435	0.930278	9.452685	0.014315	0.012016	-0.000974	-0.665404	0.312201	-1.046252	-0.063543	-0.122793	-0.040191	-0.989580
49855	2.318614	0.891995	9.557416	0.007802	-0.001558	-0.029379	-0.663920	0.311328	-1.046844	-0.064042	-0.122776	-0.040355	-0.989543
49856	2.213382	1.176544	9.499079	0.072210	-0.011998	-0.016854	-0.665394	0.309104	-1.047444	-0.063905	-0.123104	-0.041813	-0.989451
49857	2.939185	0.344936	9.975391	0.097787	0.013307	-0.094547	-0.668212	0.305010	-1.045634	-0.065456	-0.122869	-0.043921	-0.989287
49858	2.159552	1.010438	9.055730	0.242013	0.037530	-0.164501	-0.667911	0.294489	-1.045296	-0.067728	-0.122304	-0.049170	-0.988958
49859	2.245152	1.109109	9.156313	-0.113029	-0.008967	0.012647	-0.670581	0.286554	-1.043339	-0.067697	-0.122323	-0.046820	-0.989071
49860	2.469473	0.892325	9.747408	-0.033779	-0.000382	-0.090541	-0.673542	0.285446	-1.041566	-0.069291	-0.122212	-0.046373	-0.988996
49861	2.153745	1.102614	9.334107	0.012965	0.019384	-0.084009	-0.674062	0.279045	-1.040540	-0.070836	-0.121752	-0.046786	-0.988924
49862	2.144357	1.102454	9.430114	-0.053682	0.006498	-0.017111	-0.675678	0.278631	-1.039442	-0.071007	-0.121543	-0.045776	-0.988984
49863	2.266866	1.060996	9.588256	0.042773	0.014561	-0.022090	-0.675015	0.281835	-1.037436	-0.071261	-0.121274	-0.046626	-0.988959
49864	2.149334	1.107408	9.502449	0.004037	-0.006176	-0.024086	-0.676086	0.279552	-1.035860	-0.071415	-0.121389	-0.046760	-0.988928
49865	2.162720	1.156198	9.444715	0.021834	-0.030117	-0.020651	-0.676355	0.279278	-1.036002	-0.071733	-0.121968	-0.047136	-0.988816
49866	2.148712	1.131668	9.458915	0.019839	-0.010840	-0.009921	-0.676349	0.277764	-1.038098	-0.071594	-0.122213	-0.047538	-0.988776
49867	2.153665	1.131762	9.492769	0.028961	-0.024811	-0.017057	-0.677018	0.276187	-1.036777	-0.071820	-0.122692	-0.048061	-0.988675
49868	2.192139	1.149455	9.508260	0.001507	-0.021030	0.000554	-0.678775	0.277612	-1.035209	-0.071537	-0.123121	-0.048060	-0.988642
49869	2.289991	1.114823	9.576523	0.099560	-0.018408	0.036219	-0.678367	0.276430	-1.033615	-0.070530	-0.123622	-0.049860	-0.988563
49870	2.274278	1.017408	9.357708	0.030339	-0.037592	-0.003007	-0.679844	0.274780	-1.034469	-0.070264	-0.124416	-0.050415	-0.988454
49871	2.136318	1.281969	9.553694	0.030582	-0.022187	0.057224	-0.681864	0.274517	-1.033363	-0.069017	-0.124908	-0.050796	-0.988461
49872	2.201629	1.127757	9.306499	0.036910	0.019527	0.098176	-0.679842	0.273903	-1.033406	-0.066701	-0.124685	-0.051305	-0.988622
49873	2.234531	1.206058	9.475431	-0.029659	0.018132	0.096176	-0.680255	0.277217	-1.035068	-0.064793	-0.124334	-0.050456	-0.988836
49874	2.370234	1.208521	9.484392	0.000763	0.032402	0.105173	-0.679185	0.279746	-1.034998	-0.062415	-0.123812	-0.050249	-0.989065
49875	2.532366	1.327982	9.392173	0.003349	0.040245	0.076903	-0.679190	0.281159	-1.034680	-0.060784	-0.123059	-0.050141	-0.989266
49876	2.642712	1.363957	9.258070	-0.018037	0.035729	0.000754	-0.678120	0.284010	-1.036237	-0.060477	-0.122341	-0.049828	-0.989390
49877	2.723494	1.224633	9.398818	-0.036792	0.008998	-0.110886	-0.677842	0.281487	-1.037960	-0.062690	-0.122002	-0.049361	-0.989317
49878	2.554991	1.173026	9.437368	-0.027232	-0.001148	-0.201058	-0.677703	0.280418	-1.040998	-0.066373	-0.121799	-0.049320	-0.989104
49879	2.349873	1.237270	9.358369	-0.044029	-0.039151	-0.252587	-0.676881	0.275717	-1.041160	-0.071453	-0.122273	-0.048997	-0.988708
49880	2.298447	1.151375	9.415215	-0.078564	-0.041527	-0.240319	-0.678221	0.273131	-1.038499	-0.076066	-0.122752	-0.047982	-0.988354
49881	2.206119	1.171554	9.470005	-0.056288	-0.057536	-0.268624	-0.678479	0.268786	-1.034543	-0.081507	-0.123549	-0.047429	-0.987847
49882	2.123967	1.155495	9.448346	-0.066595	-0.056187	-0.219121	-0.679814	0.264835	-1.034247	-0.085703	-0.124350	-0.046571	-0.987433
49883	2.043306	1.100644	9.653316	-0.056481	-0.059382	-0.194340	-0.677927	0.264829	-1.035906	-0.089677	-0.125231	-0.045826	-0.987003
49884	2.082087	1.077055	9.505429	0.009068	-0.033201	-0.116172	-0.680342	0.261284	-1.033673	-0.091648	-0.125804	-0.046243	-0.986730
49885	2.056850	1.117862	9.446570	-0.021614	-0.043225	-0.080964	-0.680339	0.259995	-1.033169	-0.093281	-0.126510	-0.045929	-0.986501
49886	2.075739	1.145307	9.466031	-0.096786	-0.032670	0.039016	-0.680723	0.261025	-1.030484	-0.092514	-0.127022	-0.043859	-0.986602
49887	2.383435	1.063518	9.683122	0.051200	-0.041750	-0.045519	-0.682338	0.260482	-1.029937	-0.093260	-0.127858	-0.044896	-0.986377
49888	2.116801	1.233421	9.211450	0.025165	-0.046340	-0.013740	-0.682599	0.257566	-1.026345	-0.093233	-0.128818	-0.045341	-0.986234
49889	2.375376	1.170153	9.340229	-0.055901	-0.041637	0.056705	-0.684221	0.259315	-1.026678	-0.092240	-0.129540	-0.044011	-0.986293
49890	2.543798	1.144100	9.552625	0.098094	-0.030637	-0.047104	-0.684493	0.260163	-1.026238	-0.092658	-0.130294	-0.046013	-0.986063
49891	2.338455	1.295308	9.179438	0.064574	-0.016957	-0.034616	-0.685176	0.255462	-1.028757	-0.093132	-0.130676	-0.047350	-0.985905
49892	2.515519	1.201438	9.397426	-0.030502	-0.040340	0.016173	-0.684099	0.255393	-1.026861	-0.092668	-0.131442	-0.046630	-0.985881
49893	2.529757	1.211403	9.364084	0.009587	-0.014763	0.002314	-0.686261	0.257369	-1.024179	-0.092555	-0.131723	-0.046793	-0.985846
49894	2.622947	1.169405	9.444296	0.030076	-0.007690	0.011243	-0.686527	0.255915	-1.022449	-0.091967	-0.131952	-0.047344	-0.985844
49895	2.627433	1.203484	9.545284	0.055996	0.000183	-0.082342	-0.687870	0.254978	-1.023555	-0.093386	-0.131956	-0.048672	-0.985646
49896	2.365719	1.198733	9.527659	0.114288	0.049095	-0.099470	-0.686240	0.250735	-1.025895	-0.094663	-0.131112	-0.051287	-0.985504
49897	2.127119	1.199222	9.188121	0.095218	0.023989	-0.062498	-0.683801	0.245990	-1.025805	-0.095564	-0.130727	-0.053379	-0.985357
49898	2.349767	1.217830	9.202035	-0.082606	-0.004375	0.053411	-0.684207	0.246740	-1.027140	-0.094458	-0.130723	-0.051603	-0.985559
49899	2.651790	1.199072	9.555695	-0.050927	0.002261	0.012811	-0.683949	0.250455	-1.028388	-0.094279	-0.130576	-0.050570	-0.985649
49900	2.529793	1.206546	9.344863	-0.015410	0.019683	-0.032907	-0.683943	0.248610	-1.028447	-0.094644	-0.130135	-0.050392	-0.985681
49901	2.311841	1.192877	9.314204	-0.055858	0.038011	0.002496	-0.683412	0.251102	-1.026190	-0.094644	-0.129266	-0.049355	-0.985848
49902	2.229836	1.181684	9.369548	-0.124635	0.015833	0.012765	-0.682613	0.254394	-1.028139	-0.094410	-0.128741	-0.046895	-0.986059
49903	2.314925	1.086148	9.616021	-0.105072	0.008721	0.019832	-0.681270	0.255832	-1.030291	-0.094223	-0.128364	-0.044783	-0.986225
49904	2.318957	1.105628	9.481187	-0.062949	0.011505	-0.006538	-0.682623	0.257824	-1.029119	-0.094227	-0.128025	-0.043579	-0.986322
49905	2.309666	1.081180	9.454606	-0.061670	0.010144	0.012910	-0.681278	0.258380	-1.029936	-0.094063	-0.127690	-0.042343	-0.986435
49906	2.338969	1.069573	9.450778	-0.049436	0.023189	0.028940	-0.682499	0.261419	-1.031187	-0.093322	-0.127176	-0.041337	-0.986615
49907	2.397756	1.048797	9.515329	-0.039654	0.009840	-0.002956	-0.682373	0.264399	-1.031229	-0.093415	-0.126876	-0.040574	-0.986676
49908	2.456288	1.011003	9.392229	-0.019816	-0.004130	-0.006527	-0.681699	0.264099	-1.031246	-0.093306	-0.126927	-0.040193	-0.986695
49909	2.462147	0.977134	9.498588	-0.029991	-0.010712	-0.031358	-0.681969	0.264402	-1.031779	-0.093951	-0.127037	-0.039652	-0.986642
49910	2.465535	1.040308	9.435624	-0.007524	-0.006181	-0.063087	-0.681566	0.264967	-1.032038	-0.094896	-0.127105	-0.039657	-0.986543
49911	2.339009	1.062287	9.417131	-0.018439	-0.011702	-0.059593	-0.683042	0.262847	-1.030998	-0.096068	-0.127238	-0.039416	-0.986422
49912	2.291834	1.003171	9.454647	-0.023797	-0.002861	-0.059542	-0.682233	0.262724	-1.032649	-0.096980	-0.127212	-0.039099	-0.986348
49913	2.263729	0.978400	9.608041	0.007142	-0.019928	-0.041869	-0.681961	0.261173	-1.027244	-0.097744	-0.127563	-0.039299	-0.986220
49914	2.266516	1.060978	9.477508	0.029674	-0.013518	-0.041758	-0.681420	0.260593	-1.027270	-0.098172	-0.127865	-0.039971	-0.986111
49915	2.301260	1.022767	9.493306	0.023383	-0.023246	-0.010019	-0.683437	0.258874	-1.024573	-0.098270	-0.128331	-0.040406	-0.986023
49916	2.348832	1.067328	9.489615	0.057405	-0.008952	-0.000993	-0.683163	0.257821	-1.028431	-0.097819	-0.128629	-0.041530	-0.985982
49917	2.367060	1.106489	9.369513	0.060356	0.003692	-0.007978	-0.682894	0.258105	-1.028698	-0.097761	-0.128638	-0.042745	-0.985935
49918	2.359216	1.009236	9.341117	0.015991	0.004833	0.002506	-0.682749	0.255024	-1.030710	-0.097341	-0.128586	-0.043069	-0.985969
49919	2.340976	1.074454	9.349694	-0.032893	-0.001151	0.012040	-0.682753	0.256156	-1.030536	-0.097131	-0.128526	-0.042381	-0.986028
49920	2.447716	1.083683	9.439565	-0.020531	0.011146	0.022741	-0.683569	0.258719	-1.030034	-0.096402	-0.128296	-0.041945	-0.986148
49921	2.392375	1.063257	9.438021	-0.026766	-0.001247	0.018234	-0.684106	0.258126	-1.028410	-0.096053	-0.128259	-0.041362	-0.986211
49922	2.428933	1.063928	9.506543	-0.019337	-0.011586	0.007573	-0.684649	0.259274	-1.028366	-0.095636	-0.128467	-0.040945	-0.986242
49923	2.431493	1.044545	9.427325	0.010565	-0.004072	0.001528	-0.683977	0.260002	-1.029851	-0.095524	-0.128548	-0.041135	-0.986234
49924	2.357689	1.091754	9.378965	-0.007549	0.000973	0.006824	-0.683165	0.258697	-1.029494	-0.095066	-0.128530	-0.040979	-0.986288
49925	2.409627	1.049005	9.438658	-0.025945	0.002230	0.021792	-0.682902	0.260946	-1.028742	-0.094642	-0.128435	-0.040411	-0.986364
49926	2.388478	1.019491	9.462305	-0.015863	0.011334	0.016583	-0.684247	0.260277	-1.029157	-0.093996	-0.128204	-0.040087	-0.986469
49927	2.382900	1.053376	9.445026	-0.000510	0.002660	0.013039	-0.684250	0.261128	-1.029130	-0.093680	-0.128143	-0.040044	-0.986509
49928	2.441923	1.005890	9.415900	-0.004249	0.002500	0.018321	-0.684118	0.261800	-1.027608	-0.092960	-0.128109	-0.039930	-0.986586
49929	2.417284	1.029722	9.439038	-0.010819	0.017193	-0.002820	-0.683583	0.262894	-1.026351	-0.092971	-0.127733	-0.039751	-0.986641
49930	2.437832	0.971831	9.440105	0.010726	0.004928	-0.002833	-0.683852	0.262891	-1.025939	-0.092607	-0.127661	-0.039993	-0.986675
49931	2.495826	0.977737	9.422582	-0.003626	-0.005769	-0.006495	-0.683983	0.262156	-1.030873	-0.092690	-0.127757	-0.039919	-0.986658
49932	2.447387	0.972000	9.397065	-0.009963	-0.003261	-0.038314	-0.684793	0.262723	-1.030027	-0.093058	-0.127779	-0.039832	-0.986624
49933	2.358271	1.062632	9.379203	-0.050326	0.004542	-0.008316	-0.682238	0.264109	-1.031103	-0.093287	-0.127585	-0.038861	-0.986666
49934	2.431533	0.935310	9.517222	-0.021250	-0.005569	-0.020681	-0.683852	0.263301	-1.031384	-0.093342	-0.127646	-0.038501	-0.986667
49935	2.349838	1.013936	9.470790	-0.016971	-0.001371	-0.045379	-0.683581	0.262998	-1.030851	-0.094221	-0.127603	-0.038270	-0.986598
49936	2.349313	1.033343	9.427296	-0.010677	-0.003097	-0.045370	-0.682234	0.262639	-1.028968	-0.094718	-0.127616	-0.038188	-0.986552
49937	2.364448	1.004486	9.432793	-0.012121	-0.014235	-0.026882	-0.683447	0.263001	-1.031125	-0.095231	-0.127849	-0.037984	-0.986480
49938	2.305687	1.042268	9.483665	0.005882	0.003627	-0.024049	-0.682368	0.262485	-1.028289	-0.095261	-0.127777	-0.038187	-0.986479
49939	2.359451	1.016537	9.461436	0.016375	-0.001878	-0.013453	-0.682367	0.261905	-1.027762	-0.095427	-0.127827	-0.038537	-0.986443
49940	2.359459	1.009249	9.418159	0.012526	-0.010998	-0.005565	-0.683177	0.262800	-1.028815	-0.095085	-0.128070	-0.038797	-0.986434
49941	2.407240	1.044104	9.419363	0.006912	-0.000614	0.004197	-0.683714	0.261929	-1.027472	-0.094926	-0.128091	-0.038920	-0.986442
49942	2.397982	1.024516	9.433670	0.017071	-0.005601	-0.006410	-0.683174	0.261665	-1.028852	-0.094592	-0.128236	-0.039281	-0.986441
49943	2.393039	1.029282	9.433483	0.007361	-0.005508	-0.013511	-0.683443	0.261387	-1.028858	-0.094785	-0.128342	-0.039451	-0.986401
49944	2.368952	1.023991	9.447227	0.007495	0.003469	-0.016985	-0.682499	0.261223	-1.028874	-0.094671	-0.128280	-0.039668	-0.986412
49945	2.378537	1.024161	9.413817	-0.012056	0.004471	0.007713	-0.681696	0.262945	-1.030465	-0.094487	-0.128169	-0.039419	-0.986454
49946	2.359063	1.035951	9.461278	0.000003	0.006678	-0.005493	-0.683172	0.260807	-1.028607	-0.094174	-0.128040	-0.039464	-0.986499
49947	2.403007	1.014896	9.429083	-0.005671	0.002836	0.004181	-0.682089	0.259363	-1.028666	-0.094045	-0.127970	-0.039348	-0.986525
49948	2.374492	0.990104	9.452468	0.001798	0.020851	-0.002746	-0.682633	0.260974	-1.030245	-0.093652	-0.127567	-0.039448	-0.986610
49949	2.371614	1.014330	9.461826	-0.005546	0.010035	0.000697	-0.682093	0.260678	-1.030261	-0.093586	-0.127352	-0.039356	-0.986648
49950	2.417739	1.005453	9.429605	-0.003697	-0.000528	-0.002910	-0.683169	0.260154	-1.031084	-0.093225	-0.127360	-0.039309	-0.986683
49951	2.418111	0.986038	9.424949	-0.010359	0.003453	-0.022354	-0.681559	0.262233	-1.030490	-0.093630	-0.127252	-0.039166	-0.986664
49952	2.360484	0.965575	9.466667	0.000179	-0.002014	-0.013503	-0.681020	0.262410	-1.032537	-0.093439	-0.127287	-0.039223	-0.986676
49953	2.343806	0.957994	9.509544	-0.003494	0.003201	-0.009941	-0.682636	0.261939	-1.028986	-0.093582	-0.127204	-0.039181	-0.986674
49954	2.314423	0.959879	9.426779	0.002204	0.005285	-0.020511	-0.680743	0.259626	-1.029083	-0.093542	-0.127094	-0.039306	-0.986687
49955	2.286176	1.046768	9.473403	-0.015133	0.010291	0.022788	-0.679939	0.261348	-1.030674	-0.093064	-0.126871	-0.038964	-0.986775
49956	2.366028	0.941406	9.534425	0.037712	0.003373	-0.002743	-0.681559	0.262236	-1.030626	-0.092564	-0.126877	-0.039744	-0.986790
49957	2.286564	1.027354	9.473561	0.019353	0.006420	0.011379	-0.681287	0.261505	-1.029971	-0.092226	-0.126782	-0.040103	-0.986819
49958	2.303494	1.027660	9.464450	0.024216	0.002424	0.030815	-0.680208	0.261395	-1.032443	-0.091126	-0.126810	-0.040526	-0.986901
49959	2.379165	0.995042	9.428500	0.031434	-0.004580	0.029010	-0.680344	0.261842	-1.033246	-0.090418	-0.126967	-0.041058	-0.986924
49960	2.351354	1.047943	9.398360	0.017170	0.009588	0.026409	-0.682501	0.262459	-1.033201	-0.089405	-0.126836	-0.041367	-0.987020
49961	2.432392	1.010581	9.497422	0.030245	0.016402	0.043272	-0.679935	0.259784	-1.030588	-0.088401	-0.126591	-0.041877	-0.987120
49962	2.312095	1.076365	9.425829	0.034101	0.014887	0.033575	-0.680604	0.258733	-1.033616	-0.087217	-0.126391	-0.042510	-0.987224
49963	2.362493	1.101557	9.427185	0.023560	0.003588	0.055560	-0.678997	0.261603	-1.030404	-0.085998	-0.126398	-0.042837	-0.987316
49964	2.438224	1.068942	9.410497	0.031399	0.009561	0.032621	-0.678996	0.261168	-1.030008	-0.084815	-0.126295	-0.043413	-0.987406
49965	2.416293	1.083116	9.462678	0.016916	0.003115	0.000711	-0.678862	0.261313	-1.030278	-0.084696	-0.126258	-0.043748	-0.987406
49966	2.343255	1.093925	9.426653	0.028808	0.003384	-0.006306	-0.679940	0.261691	-1.033255	-0.084269	-0.126238	-0.044363	-0.987418
49967	2.352638	1.111090	9.436440	0.007318	-0.003776	-0.011727	-0.679942	0.262233	-1.032146	-0.084426	-0.126310	-0.044531	-0.987388
49968	2.420257	1.122027	9.428803	0.031031	0.003802	-0.022228	-0.679127	0.260581	-1.035211	-0.084312	-0.126270	-0.045230	-0.987371
49969	2.337957	1.115677	9.421511	0.014942	0.022352	-0.023025	-0.679525	0.258286	-1.033780	-0.084650	-0.125832	-0.045623	-0.987380
49970	2.295419	1.066355	9.454281	0.012571	0.015603	-0.002732	-0.678447	0.258141	-1.034753	-0.084197	-0.125546	-0.045927	-0.987441
49971	2.331779	1.067016	9.460206	0.017819	0.003117	0.000733	-0.679798	0.259430	-1.033876	-0.084076	-0.125511	-0.046280	-0.987439
49972	2.353010	1.091675	9.431784	0.017914	0.003206	-0.002807	-0.679662	0.258671	-1.031856	-0.083605	-0.125477	-0.046672	-0.987465
49973	2.381714	1.111617	9.437328	0.018763	0.004003	-0.034634	-0.678721	0.259321	-1.030208	-0.084178	-0.125397	-0.047132	-0.987405
49974	2.290146	1.080821	9.410678	0.036424	0.001170	-0.022197	-0.679256	0.257876	-1.028611	-0.084033	-0.125415	-0.047935	-0.987376
49975	2.261328	1.080307	9.491647	-0.005810	-0.000838	0.008605	-0.679522	0.256754	-1.028917	-0.083818	-0.125425	-0.047790	-0.987400
49976	2.349065	1.050335	9.456048	0.018466	0.000179	-0.024041	-0.677097	0.256878	-1.030579	-0.083774	-0.125431	-0.048239	-0.987381
49977	2.308887	1.110291	9.391771	-0.000460	0.002698	0.011287	-0.677905	0.256773	-1.031392	-0.083489	-0.125383	-0.048193	-0.987414
49978	2.330279	1.139817	9.445167	-0.003735	0.002980	-0.001106	-0.677363	0.255969	-1.034017	-0.083050	-0.125319	-0.048151	-0.987461
49979	2.328771	1.105810	9.520004	0.003414	0.002998	0.000685	-0.678716	0.257990	-1.034072	-0.082964	-0.125260	-0.048206	-0.987473
49980	2.265119	1.124067	9.433657	0.001999	0.003329	-0.013448	-0.677772	0.257666	-1.033275	-0.082731	-0.125186	-0.048311	-0.987497
49981	2.259679	1.150671	9.414030	-0.005476	0.004782	-0.002852	-0.677367	0.257369	-1.033153	-0.082736	-0.125070	-0.048203	-0.987516
49982	2.270356	1.114458	9.496481	-0.012829	0.013438	0.004250	-0.678442	0.256521	-1.032212	-0.082221	-0.124790	-0.047983	-0.987606
49983	2.265064	1.131352	9.462488	0.006908	0.010002	0.006059	-0.677100	0.258224	-1.033538	-0.082014	-0.124596	-0.048104	-0.987641
49984	2.253647	1.094729	9.452785	-0.015098	0.002354	0.020091	-0.675488	0.259921	-1.034866	-0.081193	-0.124547	-0.047782	-0.987731
49985	2.284719	1.115111	9.448599	-0.004038	0.002646	0.009430	-0.676675	0.258725	-1.033334	-0.080954	-0.124480	-0.047665	-0.987765
49986	2.318182	1.130278	9.396550	-0.014839	-0.003645	0.008465	-0.676814	0.260506	-1.036549	-0.080386	-0.124540	-0.047365	-0.987818
49987	2.313934	1.113216	9.478398	-0.011043	0.004543	0.002341	-0.676277	0.261058	-1.036401	-0.080303	-0.124419	-0.047131	-0.987851
49988	2.310704	1.139853	9.391434	-0.018215	-0.011434	-0.001319	-0.676411	0.260696	-1.032864	-0.079951	-0.124618	-0.046775	-0.987872
49989	2.333005	1.120840	9.425964	-0.029608	-0.011242	-0.012851	-0.676549	0.261522	-1.031608	-0.080228	-0.124767	-0.046188	-0.987858
49990	2.357835	1.096620	9.455968	-0.035434	0.000705	-0.027747	-0.675768	0.262995	-1.032443	-0.080416	-0.124675	-0.045580	-0.987883
49991	2.280031	1.109775	9.460703	-0.021504	-0.009355	-0.011838	-0.677788	0.263089	-1.034463	-0.080652	-0.124800	-0.045154	-0.987867
49992	2.280024	1.109774	9.458295	-0.036731	-0.004105	-0.013620	-0.676708	0.262364	-1.034909	-0.080588	-0.124815	-0.044474	-0.987901
49993	2.338681	1.081704	9.436234	-0.025132	0.004753	-0.008233	-0.677380	0.262149	-1.037228	-0.080749	-0.124659	-0.043993	-0.987929
49994	2.274128	1.041693	9.463443	-0.010598	0.003224	-0.013487	-0.677384	0.263272	-1.036646	-0.080602	-0.124571	-0.043842	-0.987959
49995	2.263578	1.085200	9.467606	-0.012684	0.002944	-0.002886	-0.677786	0.262758	-1.038568	-0.080628	-0.124472	-0.043591	-0.987981
49996	2.354939	0.997032	9.444593	0.007095	-0.002220	-0.002873	-0.677653	0.262925	-1.033652	-0.080243	-0.124530	-0.043753	-0.987997
49997	2.319577	1.057074	9.370835	-0.028908	-0.004303	-0.002992	-0.679136	0.263564	-1.035251	-0.080317	-0.124551	-0.043169	-0.988015
49998	2.374604	0.985251	9.457322	-0.029512	-0.011108	-0.015426	-0.676715	0.264761	-1.034149	-0.080274	-0.124715	-0.042625	-0.988021
49999	2.360948	0.946164	9.490901	-0.017355	-0.003501	-0.031249	-0.679276	0.265128	-1.035199	-0.080877	-0.124717	-0.042335	-0.987984
50000	2.288334	0.944849	9.512756	-0.035575	-0.000321	-0.022429	-0.677120	0.264949	-1.035775	-0.080964	-0.124652	-0.041708	-0.988012
50001	2.341462	0.948237	9.473436	-0.021972	-0.008963	-0.027757	-0.679011	0.266528	-1.034610	-0.081513	-0.124757	-0.041304	-0.987970
50002	2.363280	0.946204	9.462084	-0.017109	-0.001503	-0.040076	-0.678739	0.265819	-1.034909	-0.081884	-0.124730	-0.041087	-0.987952
50003	2.322127	0.945458	9.472863	-0.019240	-0.001830	-0.027698	-0.677929	0.264892	-1.032493	-0.082418	-0.124699	-0.040743	-0.987926
50004	2.276898	0.910654	9.512663	-0.025160	-0.002363	-0.008260	-0.678472	0.266302	-1.031486	-0.082188	-0.124703	-0.040285	-0.987963
50005	2.332694	0.906810	9.504775	-0.001107	-0.004155	0.000633	-0.679012	0.266617	-1.032288	-0.082118	-0.124768	-0.040220	-0.987964
50006	2.326710	0.955250	9.451264	-0.003718	-0.005868	-0.002922	-0.678066	0.265794	-1.034509	-0.081728	-0.124880	-0.040167	-0.987984
50007	2.389836	0.951541	9.462859	-0.007565	-0.007893	0.005879	-0.677930	0.265501	-1.034247	-0.081574	-0.125015	-0.039953	-0.987988
50008	2.336530	0.950574	9.461230	0.001799	-0.000400	-0.006409	-0.679683	0.266295	-1.036111	-0.081216	-0.125025	-0.040029	-0.988013
50009	2.308015	0.925782	9.484615	0.001129	-0.002798	0.018335	-0.677534	0.267879	-1.033083	-0.080789	-0.125083	-0.039962	-0.988044
50010	2.361051	0.936453	9.462090	-0.007485	-0.011363	0.002328	-0.677803	0.268219	-1.035252	-0.080288	-0.125302	-0.039816	-0.988063
50011	2.321910	0.955164	9.465562	0.008478	-0.000826	0.013062	-0.680225	0.267121	-1.034441	-0.079946	-0.125328	-0.039910	-0.988083
50012	2.344717	0.907026	9.476254	0.010468	-0.000633	0.005994	-0.679147	0.267090	-1.034181	-0.079326	-0.125366	-0.040125	-0.988120
50013	2.341943	0.921539	9.456800	-0.000137	0.000341	-0.001105	-0.678344	0.268465	-1.033054	-0.079283	-0.125344	-0.040082	-0.988128
50014	2.392244	0.951584	9.458117	0.006681	-0.010571	0.011211	-0.679016	0.268222	-1.034146	-0.078561	-0.125577	-0.040196	-0.988151
50015	2.380068	0.951361	9.438487	-0.009094	-0.000576	-0.002917	-0.679010	0.266383	-1.034479	-0.078578	-0.125561	-0.039979	-0.988161
50016	2.315567	0.911353	9.482549	0.008684	-0.002406	0.005099	-0.678747	0.268209	-1.033877	-0.077965	-0.125630	-0.040161	-0.988193
50017	2.307915	0.933065	9.499002	0.010103	-0.008056	0.018329	-0.679286	0.268537	-1.035224	-0.077519	-0.125806	-0.040256	-0.988202
50018	2.361238	0.919457	9.414077	0.001866	-0.007424	-0.009993	-0.679690	0.268546	-1.035219	-0.077227	-0.125951	-0.040333	-0.988203
50019	2.341142	0.955508	9.418003	-0.015525	0.001013	0.002387	-0.679687	0.267408	-1.035120	-0.077154	-0.125896	-0.039974	-0.988231
50020	2.366046	0.938978	9.524815	0.010593	-0.003165	0.000666	-0.679960	0.268549	-1.035080	-0.076634	-0.125979	-0.040203	-0.988251
50021	2.384235	0.985424	9.438358	0.021848	-0.007078	-0.017009	-0.679954	0.266846	-1.035135	-0.076856	-0.126127	-0.040619	-0.988198
50022	2.477644	1.045386	9.464846	0.005611	-0.003694	-0.015293	-0.680763	0.266852	-1.034579	-0.076640	-0.126199	-0.040792	-0.988198
50023	2.734913	0.899535	9.425694	0.053525	0.003062	-0.055817	-0.680896	0.265903	-1.030242	-0.077539	-0.126181	-0.041948	-0.988082
50024	2.739955	0.875340	9.334553	0.039233	-0.004156	-0.128401	-0.679539	0.262480	-1.030915	-0.079301	-0.126211	-0.043092	-0.987889
50025	2.326588	0.848436	9.505028	0.056477	-0.050767	-0.108223	-0.679259	0.258731	-1.028720	-0.081273	-0.127228	-0.044340	-0.987543
50026	1.967181	1.011855	9.545727	0.112704	-0.065744	-0.059447	-0.681132	0.254521	-1.028971	-0.081572	-0.128651	-0.046659	-0.987227
50027	1.949488	1.171762	9.558421	0.162258	-0.075676	0.071486	-0.682600	0.249998	-1.028418	-0.079748	-0.130459	-0.049500	-0.987001
50028	2.227891	1.390422	9.305323	0.144342	-0.058862	0.105068	-0.684755	0.249733	-1.027037	-0.076859	-0.131954	-0.052011	-0.986902
50029	2.442386	1.328767	9.300334	0.063459	-0.034634	0.104925	-0.685832	0.249158	-1.025678	-0.074594	-0.132824	-0.052895	-0.986912
50030	2.653672	1.320472	9.383916	0.036016	-0.024733	0.055345	-0.686378	0.251567	-1.024912	-0.072947	-0.133424	-0.053451	-0.986924
50031	2.685976	1.384165	9.271281	-0.014053	-0.003714	-0.020715	-0.687987	0.248886	-1.024024	-0.073335	-0.133452	-0.053196	-0.986906
50032	2.468602	1.370526	9.423597	-0.037397	-0.019907	-0.093342	-0.687445	0.248022	-1.024059	-0.074790	-0.133689	-0.052710	-0.986790
50033	2.366205	1.281273	9.435573	0.013891	-0.002624	-0.055913	-0.686100	0.248673	-1.022825	-0.075798	-0.133694	-0.053110	-0.986691
50034	2.299481	1.112559	9.497389	-0.013016	-0.025793	-0.063198	-0.686504	0.248382	-1.022148	-0.076600	-0.134115	-0.053016	-0.986577
50035	2.288404	1.190050	9.549425	0.060923	-0.030237	-0.001995	-0.687717	0.248391	-1.021315	-0.076447	-0.134777	-0.054152	-0.986437
50036	2.499088	1.259379	9.165380	0.030014	-0.025485	0.011160	-0.687723	0.250681	-1.022059	-0.075695	-0.135337	-0.054704	-0.986388
50037	2.713682	1.209875	9.268632	-0.043726	-0.011862	0.010968	-0.686515	0.252053	-1.021210	-0.075549	-0.135503	-0.053768	-0.986428
50038	2.830916	1.178024	9.351912	-0.044396	-0.000184	-0.029653	-0.686524	0.254913	-1.022072	-0.075746	-0.135406	-0.053005	-0.986468
50039	2.686404	1.129274	9.330994	-0.030536	0.006392	-0.075506	-0.685983	0.254667	-1.024270	-0.077249	-0.135158	-0.052583	-0.986408
50040	2.559129	1.192512	9.336240	-0.084790	0.001266	-0.066843	-0.683290	0.255053	-1.025244	-0.078238	-0.134928	-0.051133	-0.986437
50041	2.701005	1.127111	9.336273	-0.075834	-0.003117	-0.065987	-0.681411	0.257406	-1.024508	-0.079683	-0.134817	-0.049772	-0.986406
50042	2.581360	1.168636	9.317843	-0.080568	0.013384	-0.087973	-0.679528	0.258226	-1.025049	-0.081014	-0.134332	-0.048487	-0.986428
50043	2.495754	1.094258	9.368739	-0.088302	0.003965	-0.069472	-0.680608	0.259121	-1.025826	-0.082553	-0.134059	-0.046899	-0.986415
50044	2.402284	1.034293	9.322991	-0.211364	-0.017179	-0.047867	-0.680211	0.261518	-1.025480	-0.083541	-0.134004	-0.042865	-0.986522
50045	2.611197	1.086689	9.805660	-0.003448	0.010386	-0.011735	-0.679815	0.264390	-1.027302	-0.083708	-0.133795	-0.042805	-0.986539
50046	2.441106	1.015565	9.218401	0.019767	0.011221	-0.002761	-0.679271	0.262713	-1.029000	-0.083055	-0.133600	-0.043272	-0.986601
50047	2.539279	0.973661	9.342096	-0.100321	0.017001	0.046385	-0.679816	0.264848	-1.028651	-0.082327	-0.133150	-0.041153	-0.986813
50048	2.575191	0.911219	9.574775	-0.066124	0.011059	0.011080	-0.679011	0.265639	-1.026861	-0.081693	-0.132832	-0.039878	-0.986961
50049	2.457916	0.933350	9.416939	-0.011074	0.011639	0.005980	-0.679284	0.266954	-1.028180	-0.081528	-0.132601	-0.039614	-0.987016
50050	2.514554	1.012065	9.430120	-0.008357	0.006377	0.004171	-0.679824	0.267386	-1.027887	-0.080817	-0.132463	-0.039498	-0.987098
50051	2.513934	1.041185	9.417845	0.023284	0.016566	0.034393	-0.679828	0.269139	-1.030013	-0.079998	-0.132214	-0.039849	-0.987184
50052	2.534757	0.968732	9.414215	0.039335	0.015623	0.006146	-0.679286	0.268001	-1.030466	-0.079073	-0.131969	-0.040690	-0.987257
50053	2.447100	0.996278	9.459464	0.015918	0.011866	0.006065	-0.679149	0.267099	-1.028450	-0.078836	-0.131779	-0.040964	-0.987290
50054	2.563522	0.988678	9.439021	0.034856	0.010298	0.004322	-0.678475	0.266955	-1.029008	-0.077954	-0.131629	-0.041713	-0.987349
50055	2.485128	1.030954	9.441111	0.047454	0.021854	-0.027376	-0.677932	0.265842	-1.030552	-0.078285	-0.131265	-0.042714	-0.987328
50056	2.410582	1.000468	9.434238	0.046827	0.033654	-0.001647	-0.676583	0.264950	-1.030187	-0.077431	-0.130664	-0.043757	-0.987429
50057	2.457269	0.972186	9.457551	0.072110	0.027698	-0.039631	-0.676447	0.264688	-1.031289	-0.077934	-0.130208	-0.045282	-0.987381
50058	2.406480	1.082933	9.423862	0.054929	0.020396	-0.037956	-0.675358	0.260814	-1.030608	-0.077785	-0.129846	-0.046558	-0.987381
50059	2.254711	1.036481	9.421961	0.042804	0.027904	0.013366	-0.675085	0.259647	-1.029558	-0.077319	-0.129380	-0.047367	-0.987441
50060	2.353579	1.047976	9.335837	0.032095	0.026129	0.009765	-0.673469	0.259925	-1.030932	-0.076374	-0.128917	-0.048064	-0.987541
50061	2.425241	1.114834	9.426603	0.004470	0.025337	0.032639	-0.673874	0.260243	-1.032009	-0.075627	-0.128460	-0.048060	-0.987658
50062	2.435655	1.083466	9.456048	-0.015084	0.037795	0.025583	-0.673199	0.259821	-1.032849	-0.074509	-0.127710	-0.047797	-0.987853
50063	2.372900	1.062901	9.408538	-0.000958	0.049158	0.038092	-0.671721	0.261420	-1.035953	-0.073646	-0.126779	-0.047706	-0.988042
50064	2.435951	1.064047	9.427316	-0.007315	0.017136	0.000722	-0.671452	0.261865	-1.037033	-0.072995	-0.126425	-0.047631	-0.988140
50065	2.396876	1.085191	9.466882	-0.044979	0.024965	0.030719	-0.674186	0.275015	-1.038076	-0.072411	-0.125903	-0.046650	-0.988296
50066	2.371945	1.004630	9.505241	-0.015540	0.019658	0.039626	-0.673654	0.277226	-1.035964	-0.070889	-0.125518	-0.046333	-0.988470
50067	2.441018	1.044712	9.374656	-0.010286	0.024768	-0.021340	-0.672172	0.277205	-1.036528	-0.071247	-0.125006	-0.046165	-0.988517
50068	2.368085	1.062815	9.418020	-0.042727	0.004979	-0.023322	-0.672848	0.277709	-1.033092	-0.071131	-0.124819	-0.045436	-0.988583
50069	2.235306	1.060421	9.568032	-0.006105	0.002431	0.020122	-0.671502	0.277937	-1.032009	-0.070679	-0.124788	-0.045218	-0.988629
50070	2.301920	0.979074	9.426250	0.007984	0.014645	0.034382	-0.672045	0.279103	-1.032783	-0.069298	-0.124535	-0.045359	-0.988752
50071	2.430182	0.998402	9.487817	0.025594	0.005491	-0.020465	-0.672847	0.277822	-1.038001	-0.069567	-0.124452	-0.045869	-0.988720
50072	2.198423	1.064592	9.427244	0.062380	0.010154	0.018630	-0.669579	0.266409	-1.038955	-0.068448	-0.124352	-0.047109	-0.988753
50073	2.125334	1.072969	9.359940	0.014123	0.008387	0.073297	-0.668365	0.266148	-1.041161	-0.066889	-0.124272	-0.047166	-0.988867
50074	2.454655	0.884758	9.612200	-0.078147	-0.042361	0.081453	-0.671207	0.270634	-1.041937	-0.064937	-0.125080	-0.045398	-0.988978
50075	1.970439	1.055588	9.319207	-0.029154	-0.034102	-0.201139	-0.671465	0.266629	-1.040427	-0.068953	-0.125520	-0.045224	-0.988658
50076	2.420283	0.898695	9.560486	-0.124477	0.005587	0.139972	-0.672811	0.265740	-1.037438	-0.066042	-0.125369	-0.042440	-0.988999
50077	2.459912	0.865433	9.619729	0.011223	0.012486	-0.020469	-0.673346	0.264289	-1.035568	-0.066340	-0.125110	-0.042664	-0.989003
50078	2.242370	1.021673	9.257996	-0.022840	0.009679	0.008631	-0.672940	0.263681	-1.034228	-0.065713	-0.124898	-0.042232	-0.989090
50079	2.413553	0.879157	9.608573	-0.056648	0.010733	0.027057	-0.673893	0.266837	-1.034660	-0.065242	-0.124624	-0.040991	-0.989208
50080	2.345592	0.994444	9.538212	0.058081	0.015581	-0.022049	-0.675640	0.265448	-1.034276	-0.064973	-0.124374	-0.042249	-0.989204
50081	2.218167	1.030952	9.326995	-0.011875	0.009982	0.036077	-0.675904	0.263793	-1.036100	-0.064214	-0.124178	-0.041878	-0.989294
50082	2.461219	1.015955	9.450120	-0.015438	0.000281	0.032411	-0.677794	0.265246	-1.035622	-0.063107	-0.124183	-0.041520	-0.989380
50083	2.428086	0.978940	9.468640	0.023772	0.000141	-0.020503	-0.675914	0.267394	-1.038303	-0.063387	-0.124188	-0.041986	-0.989341
50084	2.213073	1.060003	9.432543	-0.014031	-0.012592	-0.022426	-0.676848	0.264259	-1.036893	-0.063329	-0.124402	-0.041782	-0.989327
50085	2.244071	0.985322	9.566461	-0.024332	-0.015749	-0.041936	-0.678871	0.265169	-1.037385	-0.064166	-0.124634	-0.041335	-0.989263
50086	2.262241	1.041485	9.535299	0.032695	-0.010483	-0.019627	-0.677523	0.264514	-1.034966	-0.063941	-0.124869	-0.042051	-0.989217
50087	2.178611	0.877325	9.644709	0.064140	-0.028813	0.013088	-0.678863	0.262101	-1.033664	-0.063481	-0.125507	-0.043202	-0.989117
50088	2.168639	0.869846	9.509648	0.151932	-0.046168	0.025635	-0.679400	0.261363	-1.031908	-0.062123	-0.126635	-0.046114	-0.988928
50089	2.151756	0.854967	9.441837	0.091343	-0.061953	0.067786	-0.681548	0.258358	-1.028705	-0.060543	-0.127996	-0.047613	-0.988779
50090	2.505584	1.181814	9.197459	0.026560	-0.016421	0.074862	-0.682088	0.258944	-1.028953	-0.058592	-0.128429	-0.047945	-0.988825
50091	2.512453	1.084835	9.224882	-0.128944	0.073681	0.117388	-0.682097	0.262119	-1.031169	-0.056466	-0.126906	-0.045129	-0.989277
50092	2.402161	0.840106	9.591667	-0.057310	0.082704	0.064651	-0.681031	0.266118	-1.033236	-0.054849	-0.125270	-0.043941	-0.989630
50093	2.178217	0.889451	9.596458	-0.010963	0.045478	0.075214	-0.679149	0.268158	-1.037422	-0.053281	-0.124389	-0.043525	-0.989846
50094	2.288292	0.954564	9.560828	0.003141	0.043563	0.085829	-0.678885	0.269871	-1.038051	-0.051130	-0.123611	-0.043436	-0.990060
50095	2.375410	0.946424	9.467270	0.027791	0.030868	0.104374	-0.679159	0.271583	-1.038129	-0.048901	-0.123083	-0.043700	-0.990227
50096	2.393296	1.005002	9.361454	0.027188	0.021447	0.125526	-0.678895	0.272951	-1.036177	-0.045916	-0.122801	-0.043967	-0.990393
50097	2.474689	1.045315	9.296242	-0.006251	0.037808	0.099870	-0.677824	0.275231	-1.037617	-0.043854	-0.122111	-0.043580	-0.990589
50098	2.361738	1.028720	9.495117	-0.020143	0.058529	0.084066	-0.677291	0.277020	-1.035655	-0.041751	-0.121013	-0.043046	-0.990838
50099	2.268511	0.968768	9.526411	-0.006939	0.040599	0.058377	-0.676216	0.278001	-1.036181	-0.040511	-0.120231	-0.042755	-0.990997
50100	2.321545	0.974580	9.472626	-0.001759	0.022734	0.063573	-0.675680	0.279186	-1.038878	-0.038783	-0.119839	-0.042606	-0.991120
50101	2.332036	0.935928	9.480462	0.007438	0.019452	0.055623	-0.676093	0.282361	-1.040681	-0.037581	-0.119489	-0.042593	-0.991209
50102	2.345891	0.960449	9.418111	-0.000825	0.014748	0.027274	-0.676226	0.281945	-1.040966	-0.036541	-0.119224	-0.042547	-0.991282
50103	2.268646	0.963916	9.538488	0.005522	0.016621	0.025551	-0.675958	0.282216	-1.040687	-0.035942	-0.118907	-0.042570	-0.991341
50104	2.327589	0.906709	9.422770	0.009961	0.011281	0.027292	-0.676361	0.281954	-1.041237	-0.034871	-0.118717	-0.042737	-0.991395
50105	2.307954	0.925779	9.465355	-0.006234	0.012923	0.027254	-0.676502	0.283909	-1.039671	-0.034270	-0.118472	-0.042521	-0.991454
50106	2.232004	0.856433	9.535768	0.001583	0.011891	0.071493	-0.674885	0.284235	-1.043091	-0.032328	-0.118302	-0.042418	-0.991544
50107	2.278876	0.699489	9.572093	0.023895	0.002112	0.043206	-0.676235	0.285098	-1.042228	-0.031347	-0.118303	-0.042745	-0.991562
50108	2.236916	0.839519	9.449382	0.038153	-0.008528	0.046725	-0.675297	0.286306	-1.040153	-0.029814	-0.118538	-0.043415	-0.991552
50109	2.223951	0.768887	9.502479	0.010375	-0.009483	0.075811	-0.676101	0.285202	-1.040725	-0.028227	-0.118788	-0.043383	-0.991570
50110	2.210390	0.739522	9.627465	0.015452	-0.011501	0.087308	-0.676244	0.288056	-1.041177	-0.025991	-0.119105	-0.043499	-0.991588
50111	2.307182	0.733987	9.543814	0.020266	-0.014764	0.041311	-0.679069	0.286374	-1.039288	-0.025069	-0.119432	-0.043730	-0.991562
50112	2.183692	0.700167	9.366950	-0.027860	-0.019188	0.023483	-0.677321	0.287475	-1.039546	-0.024245	-0.119825	-0.043131	-0.991561
50113	2.115255	0.737774	9.422342	-0.076941	-0.000569	0.044678	-0.678402	0.288471	-1.038545	-0.023475	-0.119817	-0.041422	-0.991654
50114	2.066535	0.649508	9.553917	-0.084780	0.035958	0.074957	-0.677336	0.292438	-1.039248	-0.021805	-0.119136	-0.039587	-0.991849
50115	1.959226	0.652395	9.360422	-0.096082	0.056617	0.098068	-0.677887	0.296445	-1.040067	-0.019974	-0.118008	-0.037385	-0.992108
50116	1.912242	0.573854	9.335500	-0.130551	0.118974	0.153186	-0.674664	0.300303	-1.044346	-0.016885	-0.115724	-0.034478	-0.992539
50117	1.985733	0.502335	9.131264	-0.180469	0.167725	0.178088	-0.673340	0.308593	-1.048050	-0.013581	-0.112398	-0.030443	-0.993104
50118	1.947524	0.542959	9.567920	-0.211962	0.193338	0.282470	-0.668246	0.317411	-1.053828	-0.008118	-0.108687	-0.025640	-0.993712
50119	2.126476	0.597211	9.784848	-0.131481	0.168790	0.296664	-0.664367	0.326781	-1.057663	-0.002350	-0.105397	-0.022318	-0.994177
50120	2.199840	0.549979	9.693569	-0.096733	0.153650	0.273678	-0.662373	0.336200	-1.061747	0.003191	-0.102475	-0.019817	-0.994533
50121	2.169456	0.505738	9.770005	-0.054276	0.161963	0.167782	-0.657278	0.344350	-1.063180	0.006551	-0.099272	-0.018305	-0.994870
50122	1.968005	0.540939	9.900776	-0.077293	0.114208	0.077268	-0.653785	0.347719	-1.065022	0.008265	-0.097056	-0.016597	-0.995106
50123	1.886754	0.432613	9.581331	-0.052707	0.041991	0.021216	-0.652440	0.348921	-1.069229	0.008668	-0.096188	-0.015438	-0.995206
50124	1.762996	0.393920	9.288945	-0.070894	0.053911	-0.036195	-0.652172	0.349495	-1.069760	0.008111	-0.095134	-0.014084	-0.995332
50125	1.673184	0.457877	9.649214	-0.062046	0.089286	-0.025323	-0.649891	0.352633	-1.072687	0.007581	-0.093306	-0.012836	-0.995526
50126	1.709531	0.089527	9.621813	-0.040187	0.118796	-0.096668	-0.645306	0.350809	-1.072117	0.005889	-0.090940	-0.012194	-0.995764
50127	1.310784	0.152693	9.618729	-0.101190	0.120096	-0.171029	-0.644367	0.352582	-1.076028	0.002397	-0.088446	-0.010421	-0.996024
50128	0.986286	0.265764	9.651249	-0.057925	0.088631	-0.178985	-0.642609	0.350731	-1.077610	-0.001021	-0.086665	-0.009570	-0.996191
50129	0.926853	0.104471	9.766194	-0.101899	0.091188	-0.081841	-0.639647	0.351559	-1.079528	-0.002743	-0.084705	-0.007629	-0.996373
50130	0.976936	-0.049959	10.067407	-0.037176	0.068670	-0.083562	-0.638027	0.350412	-1.080676	-0.004287	-0.083341	-0.007019	-0.996487
50131	0.741652	0.023418	9.703346	0.019708	0.052449	-0.092271	-0.638028	0.350875	-1.082298	-0.006016	-0.082105	-0.007505	-0.996577
50132	0.560722	0.097817	9.673159	0.002404	0.040698	-0.018985	-0.636680	0.350734	-1.083683	-0.006237	-0.081311	-0.007572	-0.996641
50133	0.674866	-0.062785	9.499731	0.006845	0.053997	0.020000	-0.635738	0.350807	-1.081645	-0.005750	-0.079996	-0.007609	-0.996750
50134	0.659726	0.021947	9.845284	-0.026919	-0.018335	0.057438	-0.634798	0.351611	-1.080538	-0.004533	-0.080388	-0.006960	-0.996729
50135	0.481092	-0.233758	9.990986	-0.019606	-0.027818	0.119332	-0.637094	0.353625	-1.079354	-0.002118	-0.080649	-0.006285	-0.996720
50136	0.774612	-0.136187	9.922222	-0.024553	-0.002468	0.207820	-0.639259	0.356995	-1.081676	0.002087	-0.080743	-0.005440	-0.996718
50137	0.914576	-0.322988	10.084404	-0.067765	0.056539	0.252239	-0.639814	0.362566	-1.082580	0.007085	-0.079294	-0.003570	-0.996820
50138	0.964089	-0.181318	9.774308	0.044119	0.098454	0.249312	-0.638215	0.368551	-1.085134	0.012230	-0.077362	-0.004020	-0.996920
50139	1.058434	0.116519	9.298304	0.008076	0.157405	0.261932	-0.635259	0.371394	-1.088215	0.017551	-0.073872	-0.003628	-0.997107
50140	1.636282	-0.343912	9.781719	0.015219	0.214918	0.205622	-0.630023	0.377579	-1.090805	0.021784	-0.069615	-0.003533	-0.997330
50141	1.935906	-0.535112	9.821245	0.120911	0.291069	-0.032320	-0.624769	0.378165	-1.096851	0.021402	-0.063434	-0.005723	-0.997740
50142	1.704921	0.031147	9.328417	0.072354	0.275969	-0.373784	-0.618146	0.371464	-1.102332	0.014173	-0.057871	-0.007504	-0.998195
50143	1.856643	0.509769	9.743524	-0.075877	0.206721	-0.499410	-0.614625	0.365831	-1.107877	0.004218	-0.053436	-0.006385	-0.998542
50144	1.962792	0.065180	11.382310	-0.110721	0.261174	-0.266702	-0.606941	0.364629	-1.112782	-0.001080	-0.048214	-0.004418	-0.998827
50145	1.360132	0.529999	10.744030	0.222153	-0.023259	-0.445934	-0.605166	0.356952	-1.114144	-0.009705	-0.048446	-0.009179	-0.998736
50146	1.362754	0.998335	8.395831	-0.029071	-0.224398	-0.166835	-0.609446	0.346160	-1.109804	-0.012978	-0.052912	-0.008699	-0.998477
50147	2.045744	0.435467	9.292494	-0.428856	-0.264485	0.169225	-0.618094	0.354484	-1.104930	-0.010028	-0.057988	0.000172	-0.998267
50148	2.232166	-0.328243	9.775815	-0.031191	-0.190413	0.186838	-0.623374	0.362400	-1.098061	-0.006201	-0.061801	0.001067	-0.998069
50149	2.408863	-0.257104	9.385898	0.054244	-0.146549	0.096294	-0.628763	0.362520	-1.097858	-0.004137	-0.064707	0.000202	-0.997896
50150	1.764656	0.112370	9.570371	0.126256	-0.128454	-0.036739	-0.631452	0.360350	-1.093394	-0.004499	-0.067301	-0.002342	-0.997720
50151	1.711684	0.244951	9.750703	0.239227	-0.122564	-0.020431	-0.635213	0.356898	-1.093871	-0.004521	-0.069780	-0.007066	-0.997527
50152	1.784148	-0.248994	9.621842	0.198784	-0.143303	-0.058699	-0.637888	0.350055	-1.089968	-0.005159	-0.072666	-0.011094	-0.997281
50153	1.125448	-0.037604	9.590404	0.128709	-0.174034	-0.135893	-0.642718	0.343318	-1.088492	-0.007649	-0.076141	-0.013750	-0.996973
50154	0.797311	0.126375	9.559837	0.115320	-0.155210	0.032226	-0.645536	0.339464	-1.084764	-0.006645	-0.079280	-0.015967	-0.996702
50155	1.191393	-0.162632	9.728181	0.097897	-0.135101	0.148920	-0.649165	0.336511	-1.082361	-0.003491	-0.082014	-0.017553	-0.996470
50156	1.398549	-0.343377	9.716643	0.103365	-0.119989	0.115401	-0.653214	0.338483	-1.077610	-0.000877	-0.084471	-0.019402	-0.996237
50157	1.208970	-0.366273	9.402860	0.080503	-0.058702	0.073336	-0.655637	0.337631	-1.075153	0.000775	-0.085630	-0.020718	-0.996111
50158	0.928319	-0.104292	9.678743	-0.013982	-0.021349	0.112222	-0.656043	0.337864	-1.072548	0.003123	-0.086122	-0.020232	-0.996074
50159	1.164979	-0.279628	9.834176	0.066886	0.021944	0.259462	-0.655775	0.338438	-1.073078	0.008496	-0.085697	-0.020914	-0.996065
50160	0.955980	0.139012	9.997932	0.001237	-0.013120	0.216620	-0.657398	0.340764	-1.073802	0.012928	-0.086068	-0.020551	-0.995993
50161	0.981041	0.629806	9.523160	-0.134512	-0.011218	0.380631	-0.659311	0.349933	-1.075393	0.020352	-0.086341	-0.017028	-0.995912
50162	1.561634	0.310172	9.463947	-0.140996	0.110026	0.510349	-0.657999	0.361713	-1.076527	0.030414	-0.084396	-0.013274	-0.995880
50163	1.525059	0.324076	9.481978	-0.144975	0.187334	0.402981	-0.656139	0.370877	-1.081710	0.038322	-0.080715	-0.009419	-0.995956
50164	1.131022	0.469920	9.957476	-0.155245	0.213642	0.521653	-0.650653	0.383321	-1.085055	0.048599	-0.076693	-0.005301	-0.995856
50165	1.875915	0.320876	10.814398	-0.024881	0.232513	0.560904	-0.645029	0.395242	-1.090466	0.059828	-0.071992	-0.003584	-0.995603
50166	2.461387	1.346186	10.054282	0.139929	-0.045080	0.338472	-0.643696	0.400398	-1.093725	0.066886	-0.072765	-0.005919	-0.995086
50167	2.654975	0.898002	8.662535	-0.059748	0.024029	0.350674	-0.643038	0.405507	-1.094250	0.073847	-0.072354	-0.004156	-0.994633
50168	2.756436	0.827119	9.643561	-0.087011	0.051556	0.092571	-0.642650	0.410536	-1.091089	0.075722	-0.071486	-0.002200	-0.994561
50169	2.441655	0.850564	9.884088	0.050537	0.022880	-0.211242	-0.642508	0.408294	-1.092528	0.071655	-0.070982	-0.003519	-0.994894
50170	1.660263	1.103402	9.636725	0.147635	-0.102394	-0.363634	-0.646249	0.397995	-1.091590	0.064908	-0.072799	-0.007115	-0.995207
50171	1.123639	0.974669	9.274571	0.028419	-0.121687	-0.417044	-0.648114	0.390792	-1.091393	0.056685	-0.075153	-0.008570	-0.995523
50172	0.899249	0.832240	9.461347	0.005957	-0.096852	-0.278988	-0.652137	0.384591	-1.089363	0.051343	-0.077046	-0.009209	-0.995662
50173	1.100875	0.544563	9.325265	0.046785	-0.119339	-0.362137	-0.654404	0.376468	-1.085779	0.044233	-0.079296	-0.010982	-0.995809
50174	0.671829	0.701882	9.532386	-0.072683	-0.149464	-0.443957	-0.658688	0.367574	-1.083698	0.035409	-0.082256	-0.010356	-0.995928
50175	0.300974	0.840823	9.630694	0.054675	-0.212499	-0.404988	-0.664054	0.359639	-1.078980	0.027434	-0.086266	-0.012457	-0.995816
50176	0.109226	0.315357	9.291747	-0.031773	-0.135344	-0.319822	-0.668618	0.353813	-1.074203	0.021104	-0.088918	-0.012433	-0.995738
50177	0.401974	-0.157509	9.978353	-0.232219	-0.019618	-0.141187	-0.670774	0.353837	-1.073085	0.017924	-0.089165	-0.008235	-0.995822
50178	0.958215	-0.195870	10.891242	-0.108449	0.095258	-0.175569	-0.669696	0.353980	-1.074185	0.014353	-0.087298	-0.006335	-0.996059
50179	1.899445	0.073570	9.796275	0.156420	0.105656	-0.216416	-0.669009	0.349446	-1.075295	0.010380	-0.084893	-0.009938	-0.996286
50180	3.233776	-0.385260	10.387152	-0.211741	0.263863	-0.120482	-0.662934	0.345538	-1.078222	0.007788	-0.079674	-0.005850	-0.996773
50181	3.138378	-0.933207	10.484652	-0.103795	0.122089	-0.750473	-0.658076	0.343456	-1.085169	-0.007264	-0.077057	-0.005023	-0.996988
50182	1.867237	0.704008	8.187244	-0.087547	0.010710	-0.632402	-0.655749	0.331207	-1.085867	-0.019823	-0.076781	-0.004239	-0.996842
50183	2.046921	0.100447	9.083212	-0.352750	0.012155	-0.205366	-0.657090	0.329249	-1.085778	-0.024397	-0.076329	0.002390	-0.996781
50184	2.526972	-0.517101	9.839249	-0.217182	-0.005681	-0.298865	-0.656023	0.332938	-1.086763	-0.030508	-0.076368	0.006281	-0.996593
50185	2.663371	-0.373865	9.423477	-0.151422	0.008031	-0.399382	-0.656147	0.329536	-1.086872	-0.038637	-0.076201	0.008642	-0.996306
50186	2.384244	0.028931	9.537053	-0.188333	-0.039360	-0.509385	-0.656404	0.325257	-1.085779	-0.048708	-0.076945	0.011649	-0.995777
50187	2.094742	-0.017579	9.665738	-0.102412	-0.017847	-0.487698	-0.656526	0.320691	-1.084698	-0.058511	-0.077403	0.012907	-0.995198
50188	1.921946	-0.105685	9.649063	-0.039675	0.019493	-0.538497	-0.654607	0.309672	-1.082894	-0.068692	-0.077128	0.012822	-0.994569
50189	2.188816	-0.144558	9.489033	-0.005389	0.048198	-0.536491	-0.653773	0.301134	-1.082908	-0.079319	-0.076425	0.011990	-0.993843
50190	1.953029	-0.328468	9.642069	-0.053149	0.064275	-0.700037	-0.651859	0.291858	-1.082822	-0.092246	-0.075253	0.011821	-0.992818
50191	1.424943	0.030961	9.695371	0.033113	0.032986	-0.700751	-0.649932	0.278389	-1.085601	-0.106046	-0.074953	0.010008	-0.991482
50192	1.568316	-0.155827	9.402670	0.026574	0.029250	-0.623897	-0.645315	0.266223	-1.086050	-0.117286	-0.074574	0.008430	-0.990258
50193	1.614699	-0.538559	9.392537	-0.045226	0.035058	-0.595788	-0.643128	0.256295	-1.088717	-0.129086	-0.074007	0.008344	-0.988833
50194	1.422870	-0.583271	9.762532	-0.046978	0.026143	-0.667426	-0.640402	0.245578	-1.088551	-0.141454	-0.073497	0.008180	-0.987179
50195	0.855294	-0.673678	9.818016	0.027054	0.053597	-0.603238	-0.637668	0.232611	-1.089276	-0.153254	-0.072708	0.006646	-0.985486
50196	0.507284	-1.082984	9.848942	0.002556	0.156892	-0.475253	-0.632525	0.224368	-1.087966	-0.162144	-0.069702	0.005418	-0.984287
50197	-0.405508	-0.575124	10.279306	0.080045	0.145226	-0.481988	-0.625757	0.213783	-1.091391	-0.171457	-0.067128	0.002793	-0.982898
50198	-0.962501	-0.080336	9.709607	-0.042854	0.075240	-0.068957	-0.622233	0.206418	-1.089624	-0.172691	-0.065522	0.003302	-0.982789
50199	-0.468320	-0.183120	8.984088	-0.072846	0.035646	0.443375	-0.622919	0.211025	-1.091650	-0.163997	-0.064362	0.005275	-0.984345
50200	0.806647	-0.480304	10.217090	-0.214538	0.058360	0.559477	-0.622549	0.222427	-1.093877	-0.153143	-0.062463	0.010049	-0.986177
50201	1.317941	0.975947	10.946402	-0.278988	-0.067263	0.586572	-0.629053	0.235758	-1.098963	-0.141825	-0.062624	0.016544	-0.987770
50202	3.110929	0.678266	10.440355	0.115783	0.007835	0.780650	-0.631245	0.247751	-1.099640	-0.126109	-0.062549	0.015231	-0.989925
50203	3.213561	1.316064	9.365021	0.347012	-0.107526	-0.012406	-0.634067	0.245158	-1.095188	-0.125820	-0.065537	0.008597	-0.989849
50204	2.188178	1.782890	8.420058	0.121842	-0.089268	0.067685	-0.638363	0.240093	-1.092846	-0.123928	-0.067617	0.006502	-0.989963
50205	2.532139	0.910456	9.751602	-0.088952	-0.048173	-0.190051	-0.639432	0.236983	-1.092389	-0.127747	-0.068459	0.008015	-0.989409
50206	2.094805	0.873409	9.943084	0.103511	-0.048893	-0.455467	-0.638590	0.225210	-1.087595	-0.136132	-0.069780	0.005464	-0.988215
50207	1.351186	0.753030	9.321744	0.135313	-0.063792	-0.635632	-0.636664	0.211930	-1.086274	-0.148433	-0.071587	0.001916	-0.986326
50208	0.949054	0.711723	9.121943	0.005888	-0.086027	-0.644926	-0.635565	0.204634	-1.085023	-0.160766	-0.073337	0.001134	-0.984264
50209	0.571396	0.520416	9.583634	-0.050825	-0.100525	-0.546100	-0.634188	0.194608	-1.082635	-0.171527	-0.075223	0.001465	-0.982302
50210	0.398605	0.459033	9.737679	-0.048356	-0.152016	-0.512790	-0.634438	0.188081	-1.082571	-0.181449	-0.078071	0.002179	-0.980294
50211	-0.224697	0.384620	9.899662	-0.038945	-0.068065	-0.310517	-0.633864	0.175718	-1.076565	-0.187544	-0.079226	0.002490	-0.979053
50212	0.268360	0.194488	9.800675	0.082911	-0.086779	-0.158291	-0.634120	0.171171	-1.076163	-0.190369	-0.081260	0.000962	-0.978343
50213	0.312363	0.035047	9.680455	-0.008977	-0.068284	-0.218578	-0.634518	0.168674	-1.072146	-0.194611	-0.082419	0.000835	-0.977411
50214	0.262782	0.279388	10.105596	-0.164193	-0.002435	-0.057751	-0.633572	0.167832	-1.073549	-0.195895	-0.081844	0.003981	-0.977195
50215	0.883128	-0.124435	10.589889	-0.125057	0.043790	0.101671	-0.634264	0.174107	-1.074020	-0.194068	-0.080265	0.006225	-0.977679
50216	2.303130	-0.402241	9.523374	-0.014911	0.068066	0.094824	-0.632375	0.173266	-1.076389	-0.192133	-0.078880	0.006427	-0.978173
50217	2.633032	0.038279	9.327958	-0.143866	0.108015	-0.125547	-0.629147	0.175222	-1.078274	-0.194775	-0.076084	0.008488	-0.977856
50218	2.421539	0.233621	10.359963	-0.158208	0.061896	-0.206324	-0.626996	0.176992	-1.083290	-0.198919	-0.074308	0.011047	-0.977132
50219	2.793422	-0.186986	9.575314	-0.161041	-0.076475	-0.256772	-0.627264	0.176742	-1.084523	-0.204099	-0.075161	0.014010	-0.975960
50220	2.062483	0.576581	9.344904	-0.234613	-0.103537	-0.303898	-0.626721	0.175308	-1.084440	-0.210180	-0.076323	0.018573	-0.974502
50221	2.256432	-0.092322	9.741077	-0.140800	-0.014518	-0.059937	-0.626455	0.176443	-1.084679	-0.211501	-0.076036	0.021179	-0.974185
50222	2.043499	0.117438	9.641480	-0.128743	-0.047017	-0.180301	-0.627268	0.178177	-1.085159	-0.214964	-0.076501	0.023626	-0.973334
50223	2.035357	0.362457	9.379390	-0.077858	-0.042182	0.072734	-0.629294	0.179948	-1.086033	-0.213592	-0.076998	0.025317	-0.973555
50224	2.606951	-0.015620	9.171087	-0.030056	-0.022253	0.039311	-0.630646	0.181682	-1.085961	-0.212598	-0.077302	0.026068	-0.973728
50225	2.458625	-0.290167	9.585075	-0.066863	-0.027941	-0.066896	-0.631725	0.182280	-1.086202	-0.213935	-0.077715	0.027293	-0.973369
50226	1.960084	-0.301625	9.743191	0.048914	0.019576	-0.080268	-0.632126	0.181139	-1.085552	-0.215022	-0.077609	0.026131	-0.973170
50227	1.636632	0.097914	9.614698	0.141730	0.016077	-0.051651	-0.631437	0.175987	-1.084499	-0.215760	-0.078061	0.023134	-0.973046
50228	2.065281	-0.273041	9.466952	0.146093	0.011616	-0.012842	-0.631698	0.172824	-1.082552	-0.215333	-0.078493	0.020215	-0.973171
50229	2.062173	-0.234251	9.495453	0.102038	-0.027822	-0.122860	-0.631683	0.167357	-1.079454	-0.217494	-0.079682	0.018095	-0.972636
50230	2.047348	-0.584105	9.497637	0.044250	-0.010021	-0.179490	-0.631673	0.164248	-1.080101	-0.220330	-0.080156	0.016976	-0.971978
50231	1.495842	-0.628094	9.562893	0.024742	0.003158	-0.288972	-0.630978	0.157157	-1.081158	-0.225842	-0.080455	0.016012	-0.970704
50232	1.205438	-0.448889	9.297451	-0.042146	0.035201	-0.170447	-0.629215	0.153421	-1.081027	-0.228520	-0.079660	0.016370	-0.970137
50233	1.042542	-0.716413	9.747050	-0.038160	0.078310	-0.042815	-0.626925	0.153517	-1.081323	-0.229371	-0.078082	0.016721	-0.970058
50234	1.207345	-0.871162	10.302148	0.047403	0.056344	0.084577	-0.625304	0.152098	-1.083026	-0.226891	-0.077203	0.015644	-0.970729
50235	1.205335	-0.239973	10.583797	0.205539	-0.079772	0.034661	-0.627455	0.150385	-1.080463	-0.225804	-0.079724	0.012142	-0.970829
50236	1.041367	-0.029471	9.111109	0.221798	-0.065129	0.308933	-0.632970	0.147318	-1.077360	-0.218605	-0.081934	0.008585	-0.972330
50237	1.081857	-0.057829	9.473666	-0.067454	-0.033177	0.428449	-0.637702	0.153269	-1.078203	-0.210301	-0.082219	0.010820	-0.974113
50238	1.298392	-0.141242	9.976852	0.042877	-0.034136	0.541895	-0.642568	0.158949	-1.079463	-0.199272	-0.082961	0.011019	-0.976364
50239	1.153649	0.293101	9.865618	0.172941	-0.029949	0.524664	-0.648116	0.166687	-1.076964	-0.188652	-0.084091	0.008701	-0.978398
50240	1.308750	0.402642	9.019761	0.177102	0.007835	0.579713	-0.653651	0.170308	-1.074462	-0.176637	-0.084516	0.006182	-0.980621
50241	1.556026	0.489732	9.590010	-0.002841	0.018735	0.510189	-0.656110	0.181907	-1.076240	-0.166562	-0.084044	0.007074	-0.982417
50242	1.569564	0.368642	10.041511	0.181528	0.106027	0.495404	-0.661660	0.190853	-1.076840	-0.156166	-0.082508	0.003988	-0.984271
50243	1.558996	1.009349	9.976169	0.110515	0.017737	0.374359	-0.661266	0.194763	-1.080539	-0.148547	-0.082445	0.002371	-0.985460
50244	1.824461	1.388000	9.707023	-0.165124	-0.099558	0.565405	-0.666950	0.203561	-1.080733	-0.137396	-0.083901	0.006862	-0.986933
50245	3.089959	0.459275	9.324360	-0.212085	-0.038327	0.448721	-0.672663	0.221890	-1.081709	-0.128823	-0.084060	0.011852	-0.988027
50246	3.016449	0.375398	9.308292	-0.053591	0.043679	-0.080685	-0.672419	0.230413	-1.082118	-0.130015	-0.083100	0.012652	-0.987943
50247	1.637780	0.748537	9.484643	-0.127419	0.032004	-0.284046	-0.669456	0.230667	-1.083781	-0.135788	-0.082314	0.014525	-0.987206
50248	1.236449	0.724278	9.645838	-0.091849	-0.013936	-0.140922	-0.669453	0.229831	-1.084491	-0.138413	-0.082401	0.016150	-0.986809
50249	1.446599	0.390642	9.616287	-0.069931	0.042365	-0.108698	-0.666626	0.230501	-1.085594	-0.140634	-0.081492	0.017098	-0.986554
50250	1.581417	0.194019	9.621908	0.022951	-0.029382	-0.195527	-0.667434	0.230693	-1.086943	-0.144191	-0.082222	0.016419	-0.985991
50251	1.073965	0.340168	9.489680	-0.064531	-0.092467	-0.300418	-0.668230	0.226720	-1.086244	-0.150137	-0.084019	0.017305	-0.984937
50252	0.560531	0.384302	9.887652	-0.060099	-0.014327	-0.115914	-0.667688	0.225566	-1.086014	-0.152335	-0.084179	0.018353	-0.984567
50253	1.128202	0.244093	9.939834	0.073535	-0.050711	-0.071644	-0.668512	0.230340	-1.082848	-0.153554	-0.085426	0.016748	-0.984298
50254	0.685290	-0.128162	9.317586	-0.051362	-0.021758	-0.172508	-0.666362	0.232295	-1.083628	-0.156855	-0.085771	0.017548	-0.983734
50255	2.138287	-1.844834	9.606234	-0.215346	0.260202	-1.128047	-0.660712	0.235400	-1.088506	-0.179404	-0.080316	0.018919	-0.980309
50256	-0.862495	0.591582	10.319070	-0.150580	0.186554	0.139996	-0.653161	0.233893	-1.098469	-0.176792	-0.076082	0.021444	-0.981069
50257	0.888127	-0.631738	10.502391	-0.017752	0.060588	0.537104	-0.651580	0.246629	-1.104351	-0.166239	-0.074442	0.022258	-0.983020
50258	3.255154	-0.693245	9.838851	-0.283865	0.017281	0.045711	-0.645944	0.254788	-1.112886	-0.165622	-0.073154	0.027868	-0.983077
50259	2.413149	0.247924	9.329257	-0.016168	0.068057	-0.264163	-0.646619	0.255589	-1.116127	-0.170816	-0.071864	0.027463	-0.982295
50260	2.319999	0.129672	9.016745	-0.078746	0.036110	-0.216790	-0.646080	0.255624	-1.118179	-0.174985	-0.071023	0.028589	-0.981590
50261	2.538159	-0.516929	9.545896	-0.328964	0.062444	-0.144062	-0.647596	0.267516	-1.121323	-0.178254	-0.068762	0.034527	-0.980972
50262	2.767446	-0.896302	9.914487	-0.200413	0.100234	-0.368900	-0.645049	0.271954	-1.125439	-0.185512	-0.066356	0.037601	-0.979678
50263	1.918786	-0.207717	9.538999	-0.113194	0.050985	-0.542939	-0.641132	0.268771	-1.126816	-0.196269	-0.065439	0.038837	-0.977593
50264	1.391673	-0.222105	9.840699	-0.083202	-0.010055	-0.294700	-0.640319	0.267349	-1.127554	-0.201779	-0.065562	0.040123	-0.976410
50265	1.966394	-0.648689	9.548601	0.024894	-0.055710	-0.136504	-0.641660	0.265082	-1.126384	-0.204310	-0.066972	0.039617	-0.975809
50266	2.151486	-0.451116	9.545569	0.055228	-0.022030	-0.121213	-0.640442	0.263382	-1.127818	-0.206204	-0.067749	0.038471	-0.975403
50267	1.940314	-0.651572	9.713929	0.054336	-0.040690	-0.158416	-0.640437	0.261648	-1.126510	-0.209130	-0.069039	0.037319	-0.974734
50268	1.750456	-0.409850	9.448693	0.013866	-0.043633	-0.125813	-0.640027	0.259646	-1.126307	-0.211123	-0.070067	0.037058	-0.974240
50269	2.026575	-0.730124	9.671430	0.023470	-0.030467	-0.078895	-0.640164	0.260179	-1.124650	-0.212546	-0.070990	0.036597	-0.973881
50270	2.236264	-0.604972	9.325449	-0.113750	0.011923	-0.257681	-0.638809	0.257430	-1.123800	-0.217333	-0.070487	0.038397	-0.972792
50271	1.913375	-0.824387	10.068285	0.177627	0.053053	-0.311255	-0.634595	0.244823	-1.123167	-0.223113	-0.070664	0.034282	-0.971623
50272	1.402014	-0.535113	9.602644	0.327529	0.065442	-0.259317	-0.630368	0.227978	-1.123489	-0.227244	-0.071053	0.027254	-0.970860
50273	1.875868	-0.749881	9.406961	0.110852	-0.022417	-0.518801	-0.626700	0.217177	-1.120608	-0.237070	-0.072468	0.024507	-0.968476
50274	1.578123	-0.403271	9.409653	-0.039890	0.014230	-0.327143	-0.621274	0.204513	-1.118762	-0.243037	-0.072184	0.024736	-0.967011
50275	1.343774	-0.499733	9.802807	-0.042029	0.008702	-0.248456	-0.618701	0.200529	-1.120968	-0.247838	-0.072114	0.025212	-0.965785
50276	1.730037	-0.186841	9.764153	-0.083206	-0.087726	-0.173268	-0.618819	0.194169	-1.115988	-0.250797	-0.073506	0.027000	-0.964867
50277	2.375880	-0.709195	9.898652	-0.036330	-0.044109	-0.337404	-0.618000	0.190565	-1.114477	-0.257264	-0.074559	0.027521	-0.963067
50278	1.523454	-0.078945	9.497006	0.017834	-0.003170	-0.538372	-0.612856	0.182395	-1.116303	-0.267145	-0.075027	0.026386	-0.960369
50279	1.474845	-0.303166	9.571835	0.021347	0.088944	-0.451113	-0.606220	0.170917	-1.117845	-0.275745	-0.073858	0.024916	-0.958065
50280	1.458948	-0.449095	9.755404	-0.015378	0.126922	-0.417385	-0.600267	0.162274	-1.118468	-0.283376	-0.071568	0.023892	-0.956036
50281	0.975303	-0.467558	9.981436	-0.007251	0.074602	-0.528987	-0.591603	0.148448	-1.118744	-0.293451	-0.070501	0.022958	-0.953094
50282	0.839535	-0.144743	9.705212	-0.087031	0.079517	-0.539791	-0.583766	0.140670	-1.121818	-0.303258	-0.068744	0.023375	-0.950138
50283	0.626526	0.001934	9.950338	-0.048563	0.148693	-0.519744	-0.575800	0.135149	-1.124410	-0.313184	-0.065955	0.022768	-0.947126
50284	-0.347397	0.838806	9.986356	0.046778	0.048190	-0.164509	-0.565676	0.128428	-1.126384	-0.315304	-0.065441	0.021329	-0.946491
50285	-0.280536	0.728320	9.738878	-0.013928	0.028652	0.388605	-0.563123	0.130702	-1.129069	-0.307907	-0.064627	0.021902	-0.948966
50286	0.619144	0.608715	9.911831	0.138314	0.011001	0.581502	-0.562597	0.135435	-1.131651	-0.296346	-0.065028	0.019968	-0.952655
50287	1.163236	0.487452	9.525011	0.257308	-0.026142	0.399412	-0.561797	0.138267	-1.132114	-0.288318	-0.066857	0.015670	-0.955069
50288	1.112350	0.811810	9.275454	0.096050	-0.005067	0.139125	-0.560459	0.141238	-1.132989	-0.285253	-0.067479	0.014062	-0.955971
50289	0.804473	0.981046	9.553609	-0.063945	-0.052874	0.291317	-0.558867	0.149487	-1.135196	-0.279695	-0.068007	0.015846	-0.957546
50290	1.072098	0.277073	10.034157	-0.093270	-0.019835	0.384224	-0.559182	0.165205	-1.139186	-0.272264	-0.067756	0.018284	-0.959660
50291	0.978993	0.552126	9.918487	0.186330	-0.006190	0.431172	-0.561639	0.176117	-1.141942	-0.263668	-0.068679	0.015163	-0.962046
50292	0.838299	0.277648	9.680321	0.291160	0.092529	0.501139	-0.562999	0.180383	-1.140832	-0.253439	-0.068292	0.009778	-0.964888
50293	1.279710	0.246804	9.583363	0.214496	0.066032	0.468808	-0.565854	0.187877	-1.130458	-0.244046	-0.067950	0.005773	-0.967363
50294	0.972072	0.343173	9.476901	0.141244	0.016312	0.440036	-0.570181	0.193071	-1.129693	-0.235147	-0.068285	0.003576	-0.969551
50295	0.976365	0.386960	9.577810	0.103490	0.090412	0.450996	-0.571407	0.197674	-1.131030	-0.226204	-0.066912	0.001582	-0.971778
50296	1.122683	0.367783	9.741329	-0.009528	0.079321	0.501812	-0.573179	0.206076	-1.142609	-0.216295	-0.065323	0.002099	-0.974138
50297	1.173182	0.264308	9.729216	-0.052334	0.093378	0.422194	-0.574555	0.215985	-1.146092	-0.208080	-0.063187	0.003089	-0.976064
50298	1.256788	0.207564	9.751469	-0.061048	0.066804	0.271686	-0.574991	0.226882	-1.150237	-0.202688	-0.061627	0.004365	-0.977293
50299	0.865968	0.096068	9.619949	-0.057262	0.102153	0.136754	-0.574878	0.234617	-1.153262	-0.200037	-0.059311	0.005072	-0.977978
50300	0.868987	0.200521	9.701103	-0.140345	0.122237	0.015496	-0.572066	0.240596	-1.156785	-0.199749	-0.056373	0.007366	-0.978196
50301	0.752081	-0.146255	10.398259	-0.281704	0.192890	0.130458	-0.567243	0.249843	-1.162410	-0.197478	-0.051357	0.012097	-0.978886
50302	1.179699	-0.259920	10.015030	-0.195092	0.071538	0.034393	-0.564041	0.260836	-1.168231	-0.196862	-0.049194	0.015688	-0.979071
50303	1.164388	0.293249	9.430218	-0.046663	0.041665	-0.001586	-0.563115	0.267514	-1.175531	-0.196892	-0.048116	0.016285	-0.979108
50304	1.236042	0.051829	9.872374	-0.090478	0.070859	0.025854	-0.560971	0.271649	-1.178424	-0.196324	-0.046380	0.017822	-0.979279
50305	1.469371	-0.380942	9.649288	-0.124056	0.024983	-0.071822	-0.558573	0.280756	-1.181704	-0.197793	-0.045384	0.019953	-0.978989
50306	1.632137	-0.169217	9.573243	-0.172352	-0.030118	-0.160776	-0.559381	0.280583	-1.179517	-0.200901	-0.045372	0.023319	-0.978282
50307	1.287135	-0.039468	10.124993	-0.162957	-0.034018	-0.143917	-0.557508	0.284985	-1.181443	-0.203786	-0.045444	0.026386	-0.977604
50308	1.284864	0.067304	10.080787	-0.078478	-0.156521	-0.194831	-0.558996	0.286857	-1.181092	-0.207398	-0.048304	0.028399	-0.976651
50309	1.472524	0.080381	9.725347	0.039717	-0.129326	-0.031649	-0.560882	0.286746	-1.180528	-0.207845	-0.051039	0.027984	-0.976428
50310	1.800810	-0.120030	9.573234	0.134099	-0.077908	0.151036	-0.563033	0.285515	-1.180406	-0.204527	-0.053049	0.025861	-0.977080
50311	1.798107	-0.462376	9.623880	0.117189	-0.082265	0.177491	-0.565712	0.279782	-1.175375	-0.200832	-0.055122	0.023973	-0.977780
50312	1.591550	-0.286458	9.794357	0.000905	-0.165068	0.034294	-0.567874	0.281903	-1.172825	-0.199891	-0.058354	0.024673	-0.977768
50313	1.514124	-0.797687	9.675471	0.033301	-0.091528	-0.052617	-0.571510	0.281410	-1.172389	-0.200777	-0.060401	0.024241	-0.977473
50314	0.658891	-0.004820	9.412139	0.078825	-0.038020	-0.333108	-0.570008	0.274209	-1.169502	-0.206945	-0.061638	0.022465	-0.976151
50315	0.543248	0.252877	9.724415	0.017119	-0.018134	-0.007826	-0.567975	0.270149	-1.167883	-0.207011	-0.062117	0.022081	-0.976115
50316	0.834895	-0.227334	10.016239	-0.035621	-0.095030	0.100208	-0.573372	0.272313	-1.163929	-0.204871	-0.063797	0.023311	-0.976429
50317	0.874247	-0.029990	9.910035	0.090837	-0.067860	0.087502	-0.574717	0.271577	-1.161481	-0.202957	-0.065469	0.021808	-0.976753
50318	0.993509	0.013409	9.576340	0.170177	-0.030675	0.156927	-0.575791	0.270205	-1.162468	-0.199462	-0.066707	0.018830	-0.977451
50319	1.030142	0.014083	9.668938	0.133610	-0.042898	0.243364	-0.576600	0.270164	-1.159867	-0.194450	-0.067982	0.016585	-0.978413
50320	1.382059	-0.008661	9.679910	0.064914	-0.100273	0.311663	-0.579566	0.271080	-1.159666	-0.188053	-0.070108	0.016146	-0.979520
50321	1.598119	-0.152832	9.649111	0.079775	-0.080344	0.230461	-0.583888	0.274522	-1.156775	-0.183341	-0.071913	0.015093	-0.980299
50322	1.579183	-0.184742	9.590994	0.093798	-0.066631	0.112133	-0.585233	0.273824	-1.155963	-0.180793	-0.073546	0.013675	-0.980672
50323	1.406709	-0.042210	9.599070	-0.019751	-0.083775	0.047161	-0.586722	0.275946	-1.154103	-0.179816	-0.075115	0.014336	-0.980723
50324	1.310072	-0.039096	9.716448	-0.102393	-0.086096	0.040717	-0.593771	0.290586	-1.153818	-0.178935	-0.076442	0.016729	-0.980744
50325	1.549827	-0.141556	9.777539	-0.012752	-0.066280	-0.010202	-0.593506	0.291639	-1.150512	-0.179074	-0.077703	0.017112	-0.980613
50326	1.607216	-0.125965	9.629929	0.008899	-0.085641	-0.082762	-0.594309	0.289961	-1.150830	-0.180453	-0.079460	0.017130	-0.980219
50327	1.452483	-0.119044	9.793641	0.026893	-0.021752	-0.071658	-0.593229	0.288751	-1.148699	-0.181748	-0.080008	0.016490	-0.979946
50328	1.487690	0.044238	9.694789	0.054087	-0.031855	-0.013300	-0.593090	0.286988	-1.146302	-0.181701	-0.080851	0.015538	-0.979901
50329	1.684496	-0.100277	9.704327	0.121680	-0.014422	-0.047493	-0.594964	0.283169	-1.145039	-0.182371	-0.081589	0.013058	-0.979752
50330	1.605069	0.005107	9.778129	0.192190	0.000631	-0.056889	-0.594686	0.279821	-1.141739	-0.182931	-0.082309	0.009208	-0.979631
50331	1.450210	0.230495	9.747602	0.192152	0.004134	-0.055073	-0.589504	0.259139	-1.142880	-0.183635	-0.082934	0.005267	-0.979476
50332	1.401554	0.443220	9.498956	0.026505	-0.042526	-0.094783	-0.591377	0.254585	-1.140550	-0.185263	-0.083890	0.004763	-0.979090
50333	1.909287	-0.620538	10.061807	-0.117102	-0.121867	0.045631	-0.593266	0.254969	-1.136831	-0.184493	-0.085830	0.007543	-0.979050
50334	2.502697	-0.068365	10.359918	0.487114	-0.075759	-0.603022	-0.594024	0.238147	-1.133137	-0.195131	-0.089206	-0.002745	-0.976708
50335	0.570272	0.682957	8.720547	0.185569	-0.029245	-0.148821	-0.596114	0.215286	-1.124848	-0.197646	-0.090476	-0.006564	-0.976067
50336	1.513613	0.469568	9.846445	-0.175600	-0.087663	0.151803	-0.601784	0.219026	-1.121249	-0.194816	-0.091528	-0.002500	-0.976557
50337	1.792226	0.375104	9.983296	0.135968	-0.051415	0.015919	-0.604473	0.216692	-1.115835	-0.194199	-0.093040	-0.004965	-0.976527
50338	1.027248	0.727658	8.657199	-0.132955	-0.249076	0.147492	-0.610798	0.214356	-1.112834	-0.191392	-0.097417	-0.001112	-0.976667
50339	1.952141	0.329420	9.680410	-0.571486	-0.333913	0.375223	-0.622704	0.230996	-1.108198	-0.185104	-0.101713	0.012009	-0.977367
50340	2.554874	-0.132966	10.357191	0.054891	-0.170515	0.132329	-0.631619	0.238538	-1.106075	-0.182166	-0.105233	0.011850	-0.977548
50341	2.226264	0.089210	9.777299	0.366130	0.063414	-0.089677	-0.633759	0.233268	-1.103219	-0.183099	-0.105329	0.004244	-0.977427
50342	1.888661	0.405907	9.249379	0.426481	0.030995	-0.197479	-0.632100	0.218834	-1.100841	-0.185740	-0.106312	-0.004621	-0.976820
50343	1.725136	0.686965	9.129095	0.119025	-0.029508	-0.085641	-0.630454	0.208956	-1.098997	-0.187104	-0.107301	-0.007059	-0.976437
50344	1.841485	0.747382	9.514977	-0.014366	-0.101478	-0.024672	-0.633819	0.207892	-1.098719	-0.187423	-0.109241	-0.006440	-0.976165
50345	2.123874	0.461198	9.636539	0.045681	-0.029531	-0.036453	-0.633816	0.207028	-1.098202	-0.187981	-0.109961	-0.007343	-0.975970
50346	1.931161	0.632485	9.557113	0.001442	-0.006304	-0.128351	-0.634621	0.205732	-1.096597	-0.190258	-0.110086	-0.007620	-0.975513
50347	1.912416	0.593298	9.513501	0.021071	-0.029322	-0.125777	-0.633802	0.201854	-1.095504	-0.192613	-0.110687	-0.008242	-0.974977
50348	1.975394	0.560429	9.294207	-0.063468	-0.048534	-0.096998	-0.633796	0.200015	-1.095837	-0.194452	-0.111388	-0.007019	-0.974542
50349	1.798906	0.479584	9.689018	-0.100873	-0.043050	-0.044003	-0.636224	0.201212	-1.096042	-0.195483	-0.111786	-0.005025	-0.974302
50350	1.934649	0.297586	10.079731	0.017024	-0.042233	-0.179808	-0.634470	0.200337	-1.096774	-0.198742	-0.112672	-0.005582	-0.973538
50351	1.579920	0.485295	9.453558	0.010044	-0.049036	-0.052480	-0.636755	0.198002	-1.091774	-0.199689	-0.113589	-0.005733	-0.973236
50352	1.785729	0.421087	9.751646	0.082525	-0.031896	-0.000917	-0.637560	0.197189	-1.092609	-0.199321	-0.114555	-0.007201	-0.973189
50353	1.955492	0.598920	9.375155	0.064677	-0.024726	0.062691	-0.638094	0.195470	-1.091431	-0.197899	-0.115215	-0.008247	-0.973393
50354	2.146749	0.527159	9.622299	0.052108	-0.014145	0.062675	-0.639846	0.195658	-1.091677	-0.196366	-0.115722	-0.009047	-0.973636
50355	2.116562	0.572731	9.560846	0.138423	-0.008294	-0.000665	-0.638758	0.192061	-1.090715	-0.196002	-0.116341	-0.011733	-0.973607
50356	2.158315	0.636588	9.371466	0.067678	-0.018259	0.018492	-0.639290	0.189797	-1.090509	-0.195287	-0.116981	-0.012924	-0.973659
50357	2.314807	0.595748	9.549905	0.022049	-0.038781	-0.029559	-0.640911	0.191215	-1.088807	-0.195764	-0.117739	-0.013284	-0.973467
50358	2.172349	0.690270	9.549635	0.036533	-0.029735	-0.031197	-0.639960	0.188000	-1.085783	-0.196082	-0.118467	-0.013941	-0.973305
50359	2.105035	0.652627	9.485262	0.020373	-0.044013	-0.034857	-0.640763	0.186111	-1.083106	-0.196667	-0.119318	-0.014256	-0.973079
50360	2.144926	0.723757	9.519652	0.016845	-0.036882	-0.036603	-0.641975	0.185533	-1.081473	-0.197140	-0.120106	-0.014515	-0.972882
50361	2.053261	0.824056	9.523305	0.017933	-0.026910	-0.008230	-0.642914	0.184766	-1.084216	-0.197208	-0.120619	-0.014788	-0.972801
50362	2.052889	0.824037	9.405334	-0.000995	-0.015545	0.028918	-0.643449	0.183360	-1.084256	-0.196458	-0.120941	-0.014625	-0.972915
50363	2.195396	0.739235	9.482567	0.002003	0.008727	0.055575	-0.643047	0.184019	-1.082465	-0.195312	-0.120714	-0.014577	-0.973175
50364	2.082117	0.824572	9.454373	0.000503	0.001901	0.043172	-0.644128	0.185009	-1.081192	-0.194277	-0.120707	-0.014477	-0.973384
50365	2.228706	0.768970	9.473736	-0.037117	0.020352	0.039605	-0.643322	0.186027	-1.083079	-0.193533	-0.120097	-0.013756	-0.973618
50366	2.162590	0.694949	9.558929	-0.033405	0.014288	0.034289	-0.643327	0.187743	-1.083569	-0.192754	-0.119714	-0.013064	-0.973829
50367	2.197473	0.642170	9.526695	-0.015964	0.012038	-0.012531	-0.643328	0.187730	-1.083024	-0.192976	-0.119335	-0.012842	-0.973835
50368	2.138748	0.675095	9.558347	-0.013754	-0.006156	-0.031196	-0.643339	0.191583	-1.083854	-0.193418	-0.119409	-0.012613	-0.973741
50369	2.100822	0.630708	9.547889	-0.027396	-0.006462	-0.059521	-0.644137	0.188338	-1.083950	-0.194586	-0.119329	-0.012205	-0.973523
50370	1.975055	0.628433	9.616266	-0.016859	0.004002	-0.047902	-0.643325	0.186907	-1.084279	-0.195375	-0.119189	-0.011993	-0.973385
50371	2.004819	0.599845	9.651098	-0.004955	0.001693	-0.022247	-0.641709	0.187154	-1.084289	-0.195762	-0.119033	-0.011961	-0.973327
50372	1.979576	0.633363	9.544147	-0.011445	0.010305	-0.013365	-0.643059	0.188332	-1.084781	-0.195862	-0.118799	-0.011796	-0.973337
50373	1.951218	0.603720	9.586833	-0.000401	0.011562	0.011439	-0.642785	0.186977	-1.087830	-0.195579	-0.118463	-0.011808	-0.973435
50374	1.939363	0.710322	9.576035	-0.011292	0.002538	0.013113	-0.643059	0.188408	-1.088054	-0.195178	-0.118388	-0.011552	-0.973528
50375	2.077424	0.596301	9.595577	0.007880	-0.011153	0.034278	-0.643324	0.187279	-1.088087	-0.194437	-0.118522	-0.011583	-0.973659
50376	2.037400	0.653835	9.565026	0.021367	-0.007567	0.001639	-0.643330	0.188641	-1.085587	-0.194187	-0.118768	-0.011949	-0.973675
50377	2.065391	0.698034	9.498147	0.031363	-0.013538	0.030801	-0.645756	0.189110	-1.084997	-0.193459	-0.119035	-0.012438	-0.973781
50378	2.119385	0.669886	9.533719	0.011192	-0.012274	0.044879	-0.645216	0.188495	-1.083523	-0.192396	-0.119344	-0.012485	-0.973953
50379	2.057173	0.634773	9.565778	0.023614	-0.014994	0.051104	-0.645213	0.187650	-1.083823	-0.191290	-0.119610	-0.012766	-0.974135
50380	2.056881	0.649334	9.565659	0.042769	-0.016313	0.075025	-0.647103	0.188816	-1.083217	-0.189568	-0.120126	-0.013341	-0.974400
50381	2.124798	0.640852	9.529289	0.035450	-0.001433	0.082156	-0.648176	0.187406	-1.082568	-0.187824	-0.120178	-0.013827	-0.974725
50382	2.098847	0.732636	9.566318	0.054977	-0.018335	0.089183	-0.649525	0.187850	-1.081992	-0.185800	-0.120781	-0.014599	-0.975027
50383	2.167417	0.685319	9.491744	0.050634	-0.017291	0.117455	-0.650611	0.190385	-1.079987	-0.183335	-0.121208	-0.015237	-0.975431
50384	2.215735	0.703197	9.555683	0.068872	-0.004512	0.110508	-0.650886	0.192390	-1.080464	-0.180847	-0.121597	-0.016280	-0.975830
50385	2.144089	0.762582	9.500075	0.075378	-0.011357	0.101659	-0.653576	0.190743	-1.080213	-0.178626	-0.121993	-0.017462	-0.976169
50386	2.258736	0.720961	9.470204	0.061601	-0.010839	0.112205	-0.653579	0.191878	-1.080176	-0.176128	-0.122479	-0.018336	-0.976546
50387	2.311304	0.760760	9.483554	0.028469	-0.003927	0.073233	-0.654927	0.192199	-1.080423	-0.174572	-0.122561	-0.018695	-0.976808
50388	2.316715	0.726866	9.447866	-0.011410	-0.002862	0.016534	-0.655741	0.194220	-1.081030	-0.174112	-0.122599	-0.018405	-0.976891
50389	2.210959	0.695824	9.531519	-0.001016	0.002991	-0.001055	-0.655336	0.193943	-1.081726	-0.174076	-0.122420	-0.018389	-0.976920
50390	2.203332	0.702962	9.463825	-0.025002	-0.002240	-0.013538	-0.654796	0.193662	-1.082424	-0.174240	-0.122388	-0.017909	-0.976904
