# Supplementary material for: Identification of Haptic Based Guiding Using Hard Reins
Source: PLoS One. 2015 Jul 22;10(7):e0132020. doi: 10.1371/journal.pone.0132020 (PMC4511788; doi:10.1371/journal.pone.0132020)
Supplement: S9 File — (ZIP) [file pone.0132020.s009.zip › Exp2_MotionData2/Subject11/path1/T10/fc10.txt]

// Start Time: 0
// Sample rate: 25.0Hz
// Scenario: 4.9
// Firmware Version: 2.6.1
Counter	Acc_X	Acc_Y	Acc_Z	Gyr_X	Gyr_Y	Gyr_Z	Mag_X	Mag_Y	Mag_Z	Quat_w	Quat_x	Quat_y	Quat_z
37208	8.510879	-1.282544	4.736454	-0.547289	-0.012741	0.035325	-0.837760	0.148969	-0.158721	0.103733	0.536090	-0.223897	0.807290
37209	8.472567	-1.350425	4.664771	-0.556475	-0.034342	0.037106	-0.837341	0.149668	-0.157170	0.113097	0.534289	-0.230204	0.805450
37210	8.520672	-1.423320	4.651021	-0.545540	-0.032621	0.040763	-0.837778	0.152196	-0.154186	0.121815	0.533219	-0.237155	0.802867
37211	8.516632	-1.419082	4.551906	-0.554368	0.001582	0.049301	-0.836083	0.152194	-0.154762	0.131099	0.530607	-0.243389	0.801269
37212	8.502058	-1.428611	4.559281	-0.539823	0.003313	0.049455	-0.835533	0.155291	-0.153890	0.139746	0.528784	-0.250200	0.798911
37213	8.526156	-1.438430	4.559359	-0.561394	0.049514	0.033000	-0.834973	0.156274	-0.153181	0.149565	0.525284	-0.256154	0.797554
37214	8.472734	-1.493587	4.574544	-0.559568	0.048579	0.034777	-0.834124	0.156278	-0.155157	0.158831	0.522598	-0.262938	0.795316
37215	8.484829	-1.467019	4.583897	-0.536081	0.048807	-0.002099	-0.834273	0.158254	-0.155697	0.168891	0.519183	-0.268034	0.793777
37216	8.476471	-1.601819	4.662738	-0.548765	0.048794	0.004807	-0.833572	0.159667	-0.157376	0.178467	0.516524	-0.274267	0.791284
37217	8.573771	-1.467292	4.629693	-0.547125	0.042819	-0.030484	-0.833427	0.159108	-0.158789	0.189003	0.513132	-0.279177	0.789325
37218	8.347028	-1.645351	4.528078	-0.560202	-0.021973	-0.035611	-0.833698	0.156859	-0.160639	0.198878	0.511604	-0.285370	0.785667
37219	8.455673	-1.517586	4.584500	-0.529428	-0.026481	-0.049341	-0.832280	0.155020	-0.159544	0.209080	0.509293	-0.289987	0.782824
37220	8.513903	-1.457596	4.574088	-0.545755	-0.013658	-0.062861	-0.833685	0.153473	-0.159550	0.219215	0.507686	-0.295568	0.778998
37221	8.530525	-1.312032	4.678763	-0.569320	-0.000968	-0.058774	-0.833395	0.152067	-0.160692	0.230058	0.504664	-0.300506	0.775940
37222	8.522799	-1.245661	4.462972	-0.549477	-0.031751	-0.051259	-0.834094	0.150662	-0.161686	0.239865	0.503087	-0.306271	0.771730
37223	8.584365	-1.186913	4.643465	-0.551183	-0.015667	-0.035442	-0.834653	0.148967	-0.160152	0.250012	0.500046	-0.311124	0.768538
37224	8.547037	-1.185770	4.788487	-0.549096	0.023821	-0.020636	-0.833239	0.148542	-0.160449	0.259606	0.497266	-0.316839	0.764816
37225	8.574693	-1.201383	4.638806	-0.554565	0.027644	-0.041059	-0.832530	0.147979	-0.161304	0.270071	0.493388	-0.321363	0.761811
37226	8.492522	-1.191077	4.658133	-0.533533	0.045465	-0.031208	-0.834356	0.146013	-0.162154	0.279726	0.490270	-0.326539	0.758130
37227	8.487191	-1.243969	4.697393	-0.547123	0.045437	-0.021646	-0.834349	0.145180	-0.166101	0.289854	0.485843	-0.330939	0.755262
37228	8.423390	-1.242720	4.832784	-0.574310	0.061821	-0.027391	-0.834065	0.145043	-0.167371	0.299860	0.482061	-0.336590	0.751271
37229	8.447718	-1.320602	4.770793	-0.552492	0.054398	-0.014708	-0.832651	0.144760	-0.168229	0.309899	0.477225	-0.340978	0.748300
37230	8.435587	-1.208963	4.832391	-0.538192	0.023745	-0.019651	-0.832653	0.145614	-0.170611	0.319080	0.474024	-0.346310	0.744015
37231	8.447402	-1.373677	4.785885	-0.561090	-0.019510	-0.007285	-0.832082	0.144204	-0.171052	0.328483	0.469999	-0.351259	0.740146
37232	8.472528	-1.173429	4.754620	-0.544001	-0.028356	-0.032653	-0.832359	0.142793	-0.170221	0.337448	0.467482	-0.356807	0.735036
37233	8.510700	-1.132101	4.831432	-0.550170	-0.001414	-0.019611	-0.830522	0.142508	-0.170660	0.346964	0.463175	-0.361249	0.731153
37234	8.525665	-1.064709	4.801663	-0.549276	-0.010552	-0.005378	-0.830529	0.144055	-0.169519	0.355596	0.460018	-0.366922	0.726156
37235	8.530889	-1.098999	4.734379	-0.541938	-0.003409	-0.001797	-0.829959	0.142643	-0.169257	0.364663	0.455505	-0.371317	0.722261
37236	8.365246	-1.310052	4.828780	-0.556253	0.030914	-0.007549	-0.831086	0.142082	-0.169254	0.373584	0.451571	-0.376681	0.717377
37237	8.445132	-1.276812	4.813804	-0.531069	-0.008839	-0.006989	-0.832215	0.142087	-0.170089	0.382469	0.447085	-0.380820	0.713308
37238	8.428124	-1.247523	4.842497	-0.549040	0.023665	-0.005630	-0.831796	0.143214	-0.170221	0.391128	0.443157	-0.386055	0.708232
37239	8.399598	-1.162848	4.827092	-0.547266	0.009088	0.011294	-0.830107	0.144481	-0.170783	0.399918	0.437988	-0.390351	0.704172
37240	8.413745	-1.220848	4.842218	-0.560068	-0.009837	0.018332	-0.831521	0.145047	-0.170626	0.407951	0.434122	-0.396125	0.698713
37241	8.432949	-1.218462	4.856665	-0.552805	-0.001624	0.003331	-0.831380	0.145332	-0.171468	0.416693	0.428968	-0.400411	0.694280
37242	8.571405	-1.164294	4.768884	-0.561697	0.032726	-0.002252	-0.830960	0.146178	-0.171884	0.425237	0.424522	-0.405578	0.688811
37243	8.323281	-1.238254	4.673384	-0.567410	-0.021416	0.006804	-0.831666	0.145749	-0.169492	0.433755	0.419334	-0.410167	0.683944
37244	8.474723	-1.279930	4.731641	-0.554860	-0.039353	-0.007070	-0.829276	0.147713	-0.168365	0.441583	0.415844	-0.415715	0.677687
37245	8.510970	-1.243832	4.743271	-0.534843	-0.030401	-0.010418	-0.830270	0.148980	-0.167219	0.449856	0.411064	-0.419697	0.672689
37246	8.467283	-1.243360	4.774738	-0.574718	-0.017651	-0.005665	-0.829979	0.147152	-0.168647	0.457872	0.406958	-0.425226	0.666274
37247	8.522340	-1.242863	4.523352	-0.562170	-0.042778	-0.021264	-0.830543	0.146297	-0.165557	0.466260	0.402051	-0.429505	0.660668
37248	8.530838	-1.210471	4.687295	-0.554721	-0.007679	-0.021395	-0.829834	0.145731	-0.165428	0.474263	0.398001	-0.434435	0.654168
37249	8.474877	-1.190361	4.754805	-0.542730	0.020122	-0.014360	-0.828000	0.145868	-0.165440	0.482800	0.392251	-0.437818	0.649121
37250	8.494021	-1.272771	4.736368	-0.549058	0.028358	-0.025106	-0.828281	0.145584	-0.164597	0.490969	0.387690	-0.442193	0.642738
37251	8.481669	-1.228829	4.793888	-0.547229	0.031018	-0.021562	-0.830823	0.146164	-0.167666	0.499575	0.381680	-0.445367	0.637489
37252	8.455497	-1.233815	4.743234	-0.549115	0.009257	-0.005531	-0.828845	0.146020	-0.168245	0.507168	0.377061	-0.449972	0.630976
37253	8.447369	-1.283955	4.833212	-0.545357	0.034525	-0.012731	-0.828843	0.145455	-0.167829	0.515521	0.370821	-0.453046	0.625683
37254	8.455184	-1.340225	4.732340	-0.559973	0.010158	-0.000368	-0.828277	0.145456	-0.168678	0.522977	0.365906	-0.457706	0.618961
37255	8.408684	-1.232749	4.866522	-0.540018	0.009115	0.004292	-0.827430	0.145597	-0.169245	0.530684	0.359763	-0.460998	0.613536
37256	8.423500	-1.356745	4.763980	-0.549331	-0.037748	0.010656	-0.827288	0.144600	-0.166163	0.537324	0.355331	-0.466002	0.606518
37257	8.462815	-1.277559	4.712299	-0.554705	-0.022364	0.006981	-0.827287	0.144601	-0.166585	0.544649	0.349284	-0.469727	0.600595
37258	8.438509	-1.233632	4.755337	-0.552921	-0.017741	-0.007183	-0.827577	0.146152	-0.166285	0.551553	0.344629	-0.474320	0.593330
37259	8.506745	-1.283078	4.647058	-0.556612	-0.037648	0.005294	-0.827863	0.146996	-0.165711	0.558596	0.338651	-0.478119	0.587101
37260	8.496883	-1.253758	4.687824	-0.542891	-0.025182	0.014224	-0.825875	0.144455	-0.166034	0.564943	0.333887	-0.482707	0.579960
37261	8.472596	-1.214695	4.726083	-0.536395	-0.003640	0.019474	-0.826310	0.146707	-0.164601	0.571846	0.327509	-0.485879	0.574153
37262	8.549920	-1.195864	4.723353	-0.550015	-0.000846	0.017547	-0.824475	0.146989	-0.166019	0.578270	0.322248	-0.490181	0.566994
37263	8.511499	-1.164265	4.713386	-0.565364	0.014542	0.017269	-0.825191	0.149100	-0.164585	0.585391	0.315261	-0.493349	0.560834
37264	8.492164	-1.166544	4.715854	-0.530899	0.010851	0.008844	-0.825333	0.149671	-0.166547	0.591733	0.310077	-0.497127	0.553687
37265	8.472482	-1.175815	4.759479	-0.552596	0.028979	0.007587	-0.825763	0.151080	-0.166247	0.598847	0.303086	-0.499804	0.547464
37266	8.481412	-1.306193	4.789919	-0.556161	0.038008	0.006589	-0.825487	0.152775	-0.167357	0.605460	0.297227	-0.503400	0.540058
37267	8.552794	-1.208374	4.658245	-0.559899	0.035590	-0.020830	-0.825198	0.151366	-0.167655	0.612800	0.290272	-0.505789	0.533288
37268	8.395641	-1.279885	4.659254	-0.543733	-0.005183	-0.006278	-0.824212	0.152070	-0.168077	0.618854	0.285055	-0.509572	0.525452
37269	8.467885	-1.268090	4.685606	-0.545828	-0.044736	-0.014006	-0.823794	0.153337	-0.168067	0.625034	0.278975	-0.512726	0.518284
37270	8.486786	-1.202429	4.769423	-0.560335	-0.024650	-0.035522	-0.826325	0.150660	-0.166528	0.631100	0.273967	-0.516627	0.509658
37271	8.511605	-1.210410	4.677654	-0.554802	-0.019361	-0.024866	-0.826325	0.150230	-0.164564	0.637513	0.267548	-0.519373	0.502243
37272	8.482426	-1.173688	4.723196	-0.545748	-0.026688	-0.016757	-0.825471	0.148681	-0.165431	0.643093	0.262459	-0.523120	0.493855
37273	8.505939	-1.282422	4.750958	-0.560256	-0.022076	-0.021388	-0.825194	0.149661	-0.163594	0.649277	0.255889	-0.525847	0.486256
37274	8.510577	-1.262906	4.784564	-0.542891	-0.003238	-0.021299	-0.824628	0.149663	-0.164724	0.654938	0.250570	-0.529105	0.477827
37275	8.492222	-1.195682	4.694431	-0.560029	0.014851	-0.019832	-0.824770	0.149661	-0.163879	0.661297	0.243559	-0.531224	0.470284
37276	8.491959	-1.180922	4.735346	-0.545544	0.009391	-0.021398	-0.826177	0.148538	-0.164301	0.666902	0.238003	-0.534206	0.461757
37277	8.462848	-1.204861	4.742901	-0.571001	0.005920	-0.023454	-0.824621	0.147543	-0.162777	0.673046	0.230898	-0.536390	0.453851
37278	8.539809	-1.231794	4.764846	-0.554674	-0.000506	-0.017904	-0.824058	0.147965	-0.163058	0.678348	0.225192	-0.539463	0.445099
37279	8.578526	-1.195757	4.769225	-0.552807	0.014905	-0.028580	-0.825751	0.147972	-0.163889	0.684341	0.218246	-0.541198	0.437208
37280	8.371775	-1.209649	4.658502	-0.540428	-0.055630	-0.008579	-0.825749	0.147265	-0.163193	0.688695	0.213036	-0.544800	0.428377
37281	8.507432	-1.157579	4.619076	-0.536935	-0.060760	-0.038548	-0.824902	0.146977	-0.161937	0.693683	0.207029	-0.547265	0.420052
37282	8.545427	-1.133076	4.710576	-0.531393	-0.048267	-0.027938	-0.825180	0.145560	-0.159558	0.698047	0.202024	-0.550469	0.410975
37283	8.545906	-1.135889	4.647780	-0.562348	-0.062549	-0.026440	-0.826314	0.146261	-0.157714	0.702818	0.195496	-0.553086	0.402398
37284	8.554448	-1.110327	4.492833	-0.549652	-0.077146	-0.012035	-0.827721	0.144850	-0.156311	0.706600	0.190228	-0.556765	0.393120
37285	8.640641	-1.134554	4.570313	-0.545938	-0.059090	-0.017400	-0.825465	0.145262	-0.154355	0.711067	0.183767	-0.559102	0.384732
37286	8.599537	-1.134234	4.580030	-0.557622	-0.039225	-0.016783	-0.827728	0.145396	-0.150679	0.715127	0.178079	-0.562142	0.375336
37287	8.624544	-1.132671	4.468824	-0.561970	-0.015859	-0.007235	-0.826599	0.145535	-0.150968	0.719849	0.170909	-0.563880	0.366942
37288	8.592748	-1.158797	4.510237	-0.552988	-0.017469	-0.033671	-0.827729	0.145537	-0.150678	0.724040	0.165252	-0.566368	0.357330
37289	8.643545	-1.183451	4.483863	-0.531233	-0.022925	-0.038683	-0.827161	0.144544	-0.149286	0.728593	0.158892	-0.567737	0.348684
37290	8.614639	-1.173617	4.481376	-0.571895	-0.000410	-0.017185	-0.827019	0.144403	-0.149429	0.732702	0.152595	-0.570004	0.339055
37291	8.686591	-1.139768	4.555811	-0.545507	0.029518	-0.051546	-0.827862	0.143562	-0.150135	0.737759	0.145778	-0.570522	0.330098
37292	8.547421	-1.212269	4.416654	-0.560196	-0.017527	-0.024036	-0.826730	0.142993	-0.149446	0.741454	0.139777	-0.572780	0.320362
37293	8.629338	-1.215097	4.433491	-0.550384	-0.031748	-0.049473	-0.827720	0.142991	-0.148032	0.745578	0.133231	-0.574097	0.311088
37294	8.677695	-1.118506	4.468595	-0.536586	-0.007608	-0.035285	-0.827997	0.141577	-0.146498	0.749170	0.127599	-0.575868	0.301395
37295	8.684795	-1.125710	4.483164	-0.554593	0.016773	-0.032107	-0.827989	0.140031	-0.147920	0.753531	0.120463	-0.576378	0.292349
37296	8.678267	-1.116546	4.396080	-0.538384	-0.012198	-0.024658	-0.829257	0.139329	-0.147918	0.756786	0.114657	-0.578105	0.282707
37297	8.638467	-1.062008	4.574339	-0.534554	0.023783	-0.021305	-0.829961	0.139195	-0.149320	0.760897	0.107640	-0.578267	0.273965
37298	8.560837	-1.126649	4.594496	-0.545322	0.043644	-0.021579	-0.829252	0.138489	-0.149474	0.764570	0.101337	-0.579040	0.264342
37299	8.650537	-1.091176	4.560150	-0.552569	0.043627	-0.014562	-0.828115	0.137369	-0.152589	0.768685	0.093832	-0.578851	0.255440
37300	8.604621	-1.037507	4.593442	-0.542592	0.047244	-0.021548	-0.829526	0.137373	-0.153000	0.772159	0.087512	-0.579398	0.245784
37301	8.570776	-1.042096	4.598372	-0.558086	0.036469	-0.018133	-0.829523	0.136956	-0.154551	0.775984	0.079978	-0.579176	0.236657
37302	8.534160	-1.012441	4.665750	-0.541609	0.063479	-0.025190	-0.829096	0.136538	-0.156528	0.779424	0.073604	-0.579302	0.226914
37303	8.590068	-1.085840	4.579503	-0.545362	0.040078	-0.025084	-0.829802	0.136683	-0.157084	0.783065	0.066309	-0.578790	0.217745
37304	8.478651	-1.031486	4.656371	-0.552671	0.023680	-0.002972	-0.829512	0.135135	-0.158087	0.785725	0.059650	-0.579457	0.208106
37305	8.541429	-1.182202	4.580643	-0.565624	-0.010323	-0.021495	-0.829936	0.135135	-0.157661	0.788550	0.052195	-0.579669	0.198619
37306	8.581123	-1.028176	4.516044	-0.550296	-0.033938	-0.006985	-0.829654	0.135275	-0.157803	0.790319	0.045827	-0.581068	0.188826
37307	8.585521	-1.056947	4.557438	-0.540262	-0.026780	-0.006917	-0.829375	0.135408	-0.155413	0.792637	0.038668	-0.581303	0.179773
37308	8.561762	-1.071645	4.502057	-0.543877	-0.026780	-0.005194	-0.829796	0.134700	-0.154151	0.794249	0.032331	-0.582415	0.170046
37309	8.561050	-1.100157	4.579701	-0.560300	-0.041186	0.001772	-0.829521	0.136391	-0.154135	0.796155	0.024802	-0.582801	0.160824
37310	8.566134	-1.003430	4.593113	-0.541912	-0.008947	0.014187	-0.829235	0.135545	-0.154428	0.797682	0.018198	-0.583483	0.151396
37311	8.582930	-1.078605	4.569766	-0.556330	0.006423	0.015688	-0.831218	0.137244	-0.155238	0.799866	0.010426	-0.582947	0.142404
37312	8.551209	-1.099944	4.603876	-0.541731	0.016242	0.017557	-0.828961	0.137520	-0.154972	0.801448	0.003696	-0.583076	0.133006
37313	8.573081	-1.109900	4.579794	-0.543716	-0.005257	0.005285	-0.829956	0.139069	-0.153963	0.803292	-0.003716	-0.582535	0.123941
37314	8.556297	-1.080794	4.579492	-0.559814	0.030763	0.015492	-0.828830	0.140060	-0.155931	0.804817	-0.010755	-0.582320	0.114266
37315	8.564945	-1.196397	4.653263	-0.553400	0.039752	0.013725	-0.830245	0.140765	-0.155068	0.806927	-0.018519	-0.580918	0.105170
37316	8.590403	-1.042477	4.557271	-0.567097	0.032671	0.008330	-0.829680	0.141054	-0.157601	0.808242	-0.025606	-0.580528	0.095270
37317	8.507837	-1.194271	4.549409	-0.531148	-0.037843	0.014456	-0.828833	0.141049	-0.156764	0.809223	-0.032850	-0.580179	0.086437
37318	8.580660	-1.119917	4.531567	-0.567516	-0.037593	0.006977	-0.829963	0.140906	-0.155491	0.809487	-0.039797	-0.580767	0.076528
37319	8.573097	-1.066278	4.598639	-0.556488	-0.010568	0.001634	-0.829405	0.142312	-0.154637	0.810555	-0.047318	-0.579875	0.067132
37320	8.589911	-1.126923	4.579961	-0.560227	-0.024886	-0.007171	-0.828977	0.141182	-0.154371	0.810749	-0.054003	-0.580098	0.057058
37321	8.541516	-1.070761	4.622895	-0.546601	-0.034159	0.014272	-0.829967	0.141179	-0.152675	0.811306	-0.061449	-0.579401	0.047969
37322	8.594095	-1.206429	4.624339	-0.556511	-0.018705	0.004323	-0.829686	0.141461	-0.152815	0.811324	-0.068206	-0.579352	0.038108
37323	8.584719	-1.143566	4.618816	-0.558375	-0.018590	-0.007193	-0.829267	0.142445	-0.152386	0.811831	-0.075577	-0.578279	0.028487
37324	8.623878	-1.129706	4.555783	-0.531877	0.002866	-0.001694	-0.828421	0.142725	-0.152530	0.811904	-0.081868	-0.577717	0.018779
37325	8.590219	-1.110205	4.548361	-0.559984	0.007438	0.005022	-0.828993	0.144129	-0.150401	0.812468	-0.089381	-0.576039	0.009272
37326	8.571005	-1.100462	4.541028	-0.554683	-0.008670	-0.009858	-0.828705	0.143004	-0.151400	0.812133	-0.095933	-0.575531	-0.000808
37327	8.590164	-1.139251	4.541436	-0.558248	0.002168	-0.010852	-0.828135	0.141879	-0.152541	0.812399	-0.103187	-0.573802	-0.010566
37328	8.681220	-1.139295	4.625889	-0.554448	0.027305	-0.002101	-0.829130	0.143288	-0.151675	0.812235	-0.109802	-0.572533	-0.020581
37329	8.508673	-1.197374	4.440704	-0.547452	-0.018599	-0.012387	-0.827853	0.141733	-0.151279	0.812044	-0.116829	-0.570985	-0.030206
37330	8.599710	-1.207100	4.522849	-0.571121	-0.026620	-0.009063	-0.829275	0.144130	-0.150540	0.810978	-0.123637	-0.570435	-0.040390
37331	8.629452	-1.081860	4.482749	-0.547572	-0.029329	-0.019362	-0.829555	0.143283	-0.149702	0.810419	-0.130540	-0.568920	-0.050112
37332	8.663411	-1.116150	4.444423	-0.538377	-0.019570	-0.006925	-0.829276	0.143841	-0.148433	0.809281	-0.136809	-0.568120	-0.059887
37333	8.668427	-1.145425	4.406081	-0.562097	-0.041128	-0.001763	-0.828849	0.142996	-0.148726	0.808333	-0.144105	-0.566575	-0.069459
37334	8.648609	-1.062465	4.511504	-0.552867	-0.012343	-0.001831	-0.829555	0.142997	-0.148580	0.807008	-0.150623	-0.565474	-0.079314
37335	8.604703	-1.153933	4.527081	-0.535556	-0.007045	0.000087	-0.828713	0.143975	-0.146607	0.806297	-0.157397	-0.563251	-0.088655
37336	8.663106	-1.176506	4.454763	-0.541880	-0.000651	-0.005322	-0.830121	0.143277	-0.147729	0.804902	-0.163647	-0.561837	-0.098447
37337	8.585228	-1.187614	4.532316	-0.559859	0.025455	0.004902	-0.830412	0.145252	-0.147987	0.804259	-0.170740	-0.558867	-0.108084
37338	8.609643	-1.173450	4.503129	-0.556378	0.005709	-0.004658	-0.829138	0.144545	-0.148145	0.802650	-0.177186	-0.557164	-0.118009
37339	8.566032	-1.177887	4.522568	-0.543524	0.029084	-0.006431	-0.828433	0.145115	-0.150395	0.801844	-0.183805	-0.554046	-0.127649
37340	8.618066	-1.284022	4.608257	-0.574269	0.047177	0.001053	-0.827019	0.144547	-0.150131	0.800403	-0.190458	-0.551450	-0.137786
37341	8.658323	-1.144998	4.464083	-0.559883	0.031035	-0.012801	-0.828151	0.145399	-0.151238	0.799296	-0.197192	-0.548113	-0.147694
37342	8.510544	-1.221189	4.498961	-0.546519	-0.019604	-0.001760	-0.828997	0.144831	-0.149550	0.796979	-0.203518	-0.546511	-0.157259
37343	8.585901	-1.159072	4.459505	-0.556649	-0.028343	-0.024800	-0.827578	0.143421	-0.150420	0.794961	-0.210168	-0.544019	-0.167061
37344	8.638715	-1.134935	4.507493	-0.554665	0.002303	-0.026723	-0.828707	0.142998	-0.149431	0.792533	-0.216228	-0.541991	-0.177151
37345	8.592918	-1.178329	4.479041	-0.540170	-0.001296	-0.035391	-0.828705	0.142717	-0.149856	0.790609	-0.222326	-0.539007	-0.187026
37346	8.561147	-1.134174	4.551084	-0.545697	-0.012103	-0.033624	-0.829549	0.141587	-0.148454	0.787805	-0.228170	-0.537113	-0.197004
37347	8.603937	-1.216340	4.595439	-0.558312	0.002350	-0.031211	-0.828979	0.140743	-0.149312	0.785626	-0.234496	-0.533815	-0.206991
37348	8.604438	-1.119780	4.577446	-0.542828	0.016785	-0.040836	-0.828838	0.140456	-0.148050	0.782877	-0.240045	-0.531358	-0.217118
37349	8.624268	-1.057297	4.540475	-0.549173	0.016773	-0.035588	-0.829818	0.139057	-0.150307	0.780644	-0.246025	-0.527721	-0.227104
37350	8.581178	-1.003978	4.520607	-0.558316	0.009639	-0.039191	-0.831508	0.138075	-0.150726	0.777514	-0.251806	-0.525142	-0.237259
37351	8.622785	-0.941678	4.476360	-0.546469	0.017716	-0.040853	-0.829807	0.136521	-0.150615	0.775044	-0.257580	-0.521366	-0.247259
37352	8.619471	-0.940931	4.592345	-0.545352	0.052813	-0.037523	-0.829800	0.134830	-0.150914	0.772200	-0.262901	-0.518014	-0.257393
37353	8.648290	-1.067055	4.550218	-0.572480	0.063674	-0.029069	-0.829662	0.136249	-0.153854	0.769894	-0.268864	-0.513159	-0.267663
37354	8.527740	-0.945186	4.592515	-0.542589	0.049032	-0.020678	-0.828667	0.135125	-0.155702	0.766875	-0.274270	-0.509635	-0.277401
37355	8.563257	-1.100005	4.606277	-0.554739	-0.012213	-0.016919	-0.828245	0.135406	-0.155562	0.763723	-0.280395	-0.505804	-0.286823
37356	8.590391	-1.001257	4.578558	-0.543766	0.000333	-0.014194	-0.830059	0.130619	-0.156020	0.760013	-0.286086	-0.502841	-0.296118
37357	8.602304	-0.943028	4.626221	-0.541873	0.014726	-0.012484	-0.830060	0.130904	-0.157002	0.757015	-0.291795	-0.498493	-0.305432
37358	8.590529	-0.965007	4.578154	-0.554787	-0.019451	-0.012428	-0.827807	0.132022	-0.155742	0.752836	-0.297723	-0.495608	-0.314598
37359	8.576479	-0.941023	4.534409	-0.558398	-0.015821	-0.013375	-0.827949	0.132161	-0.155036	0.749213	-0.303748	-0.491473	-0.323839
37360	8.561613	-0.933347	4.587504	-0.538358	-0.003274	-0.016760	-0.827242	0.131735	-0.154483	0.745046	-0.309209	-0.488335	-0.332905
37361	8.619602	-0.945886	4.573068	-0.554694	0.002274	-0.023167	-0.825831	0.132015	-0.154773	0.741344	-0.314850	-0.483858	-0.342287
37362	8.590583	-0.916567	4.594528	-0.548238	0.020276	-0.024975	-0.827095	0.130609	-0.155059	0.737070	-0.320140	-0.480215	-0.351612
37363	8.609740	-0.902021	4.620920	-0.550130	0.013143	-0.032026	-0.826524	0.129057	-0.155079	0.733223	-0.325436	-0.475510	-0.361062
37364	8.619769	-0.902386	4.572583	-0.556557	-0.001271	-0.028469	-0.826524	0.129198	-0.155078	0.728446	-0.330886	-0.472001	-0.370265
37365	8.595144	-0.863049	4.654335	-0.559925	0.038272	-0.016371	-0.827648	0.128077	-0.156206	0.724667	-0.336162	-0.466603	-0.379651
37366	8.644184	-0.888222	4.543395	-0.559850	0.049124	-0.019963	-0.825954	0.128358	-0.157060	0.720182	-0.341276	-0.462136	-0.388972
37367	8.533016	-0.926188	4.543967	-0.541811	0.010924	0.008764	-0.825952	0.128366	-0.159592	0.716252	-0.346618	-0.456953	-0.397535
37368	8.595361	-1.042614	4.540350	-0.545605	-0.014219	0.001795	-0.826379	0.128642	-0.157476	0.711243	-0.352140	-0.453226	-0.405854
37369	8.620060	-0.905047	4.533949	-0.531013	0.001987	-0.003419	-0.826098	0.128779	-0.156633	0.707011	-0.357173	-0.448214	-0.414327
37370	8.610003	-0.921628	4.577643	-0.545516	0.003790	0.003471	-0.827232	0.129767	-0.156051	0.701985	-0.362475	-0.444091	-0.422626
37371	8.643709	-0.943591	4.577843	-0.547409	-0.005143	-0.003569	-0.826668	0.129763	-0.155212	0.697373	-0.367682	-0.438915	-0.431085
37372	8.571033	-0.940490	4.614152	-0.545626	-0.010576	-0.002647	-0.828932	0.131039	-0.156024	0.691970	-0.372964	-0.434910	-0.439237
37373	8.532334	-0.961996	4.614444	-0.547325	0.011107	-0.009003	-0.827512	0.129488	-0.156896	0.687256	-0.377857	-0.429421	-0.447773
37374	8.628894	-0.991712	4.597732	-0.538230	0.003722	0.007089	-0.828080	0.129908	-0.155480	0.681928	-0.382902	-0.425085	-0.455700
37375	8.599791	-0.988990	4.617072	-0.567157	0.032785	-0.004050	-0.826669	0.130189	-0.156332	0.677092	-0.387788	-0.418954	-0.464375
37376	8.600230	-0.962681	4.573282	-0.556376	0.012914	-0.003796	-0.828364	0.130475	-0.156316	0.671407	-0.392808	-0.414283	-0.472529
37377	8.542261	-0.984097	4.568766	-0.554536	0.014683	-0.002031	-0.828359	0.129206	-0.156048	0.666333	-0.397581	-0.408374	-0.480790
37378	8.560639	-0.961645	4.698977	-0.552663	0.030939	-0.007416	-0.828216	0.129068	-0.157035	0.660595	-0.402247	-0.403403	-0.488956
37379	8.604637	-1.003582	4.607562	-0.570671	0.052640	-0.005983	-0.827941	0.130616	-0.156740	0.655460	-0.406700	-0.396740	-0.497558
37380	8.426087	-1.009767	4.598205	-0.540046	0.001904	0.007035	-0.829208	0.130202	-0.158282	0.649545	-0.411501	-0.392035	-0.505041
37381	8.543668	-1.089957	4.647270	-0.553058	-0.039359	-0.005237	-0.829345	0.129502	-0.159835	0.643644	-0.416525	-0.386626	-0.512591
37382	8.580807	-0.913982	4.611427	-0.562182	-0.033760	-0.020385	-0.828780	0.128931	-0.157876	0.636802	-0.421653	-0.382273	-0.520153
37383	8.556664	-0.945338	4.597311	-0.556523	-0.014185	0.003438	-0.828924	0.129207	-0.156044	0.630969	-0.426394	-0.376327	-0.527679
37384	8.619474	-0.999114	4.563997	-0.572019	-0.024917	0.003330	-0.829211	0.130478	-0.156591	0.624173	-0.431624	-0.371439	-0.534922
37385	8.560878	-1.027292	4.636882	-0.547585	-0.037634	0.001021	-0.829363	0.132301	-0.153757	0.618032	-0.436354	-0.365803	-0.542051
37386	8.522485	-0.983594	4.629197	-0.554598	0.000167	0.008667	-0.828944	0.133856	-0.155432	0.611451	-0.441019	-0.360637	-0.549155
37387	8.611853	-1.049666	4.588736	-0.540073	-0.003497	0.008871	-0.830070	0.132726	-0.153888	0.605537	-0.445215	-0.354497	-0.556273
37388	8.541496	-1.051352	4.634760	-0.540000	0.009106	0.008777	-0.829230	0.133989	-0.152616	0.598982	-0.449491	-0.349280	-0.563189
37389	8.561391	-0.981649	4.592877	-0.545571	-0.010699	0.010618	-0.828101	0.134555	-0.154306	0.592822	-0.453716	-0.343058	-0.570101
37390	8.575584	-1.037263	4.603144	-0.534700	-0.009738	-0.001650	-0.828944	0.133427	-0.153468	0.585903	-0.457959	-0.338124	-0.576770
37391	8.546012	-1.029312	4.685253	-0.560015	0.014752	-0.007414	-0.828240	0.133705	-0.152908	0.579408	-0.461800	-0.331514	-0.584060
37392	8.575455	-1.071096	4.603522	-0.540003	0.017380	-0.008960	-0.828240	0.133992	-0.154311	0.572374	-0.465626	-0.326170	-0.590926
37393	8.470065	-1.017748	4.525742	-0.545635	-0.019638	0.001806	-0.827820	0.134838	-0.154587	0.565728	-0.469631	-0.319952	-0.597519
37394	8.604357	-1.175470	4.561152	-0.542195	-0.044729	-0.013918	-0.829369	0.133424	-0.152198	0.558055	-0.474070	-0.315244	-0.603700
37395	8.641450	-1.011578	4.525444	-0.549388	-0.019294	-0.031821	-0.830218	0.133705	-0.151345	0.550806	-0.477762	-0.309224	-0.610522
37396	8.624743	-1.011624	4.501303	-0.552925	-0.014033	-0.014204	-0.830910	0.130318	-0.149687	0.543065	-0.481820	-0.303950	-0.616883
37397	8.624903	-1.019027	4.477221	-0.552949	-0.013951	-0.023051	-0.831338	0.131594	-0.151499	0.535753	-0.485402	-0.297674	-0.623493
37398	8.610232	-0.989691	4.515576	-0.554878	-0.039317	-0.006995	-0.830354	0.132292	-0.150093	0.527779	-0.489709	-0.292484	-0.629355
37399	8.615020	-0.950903	4.539300	-0.560066	0.002107	-0.001998	-0.829224	0.132290	-0.150383	0.520590	-0.493141	-0.285684	-0.635754
37400	8.658494	-1.002110	4.510817	-0.559932	0.016430	0.008535	-0.830215	0.132713	-0.149808	0.512937	-0.496754	-0.279602	-0.641836
37401	8.624611	-0.996972	4.525303	-0.535322	0.027064	0.014943	-0.829511	0.133419	-0.150650	0.506195	-0.499564	-0.272633	-0.647976
37402	8.649016	-0.975526	4.500867	-0.547087	0.028838	0.024535	-0.828667	0.134268	-0.152195	0.498804	-0.502845	-0.266346	-0.653759
37403	8.634198	-0.975161	4.544378	-0.538003	0.037930	0.010426	-0.829511	0.133850	-0.153037	0.491885	-0.505376	-0.259232	-0.659881
37404	8.585186	-0.952436	4.650513	-0.559677	0.059617	0.013566	-0.828109	0.136247	-0.154288	0.484246	-0.508184	-0.252504	-0.665955
37405	8.570262	-1.068344	4.651826	-0.556904	0.061351	0.018877	-0.828099	0.134564	-0.156979	0.477219	-0.510478	-0.244771	-0.672132
37406	8.541819	-0.952223	4.640903	-0.545281	0.026946	0.031619	-0.829525	0.138525	-0.160301	0.469672	-0.513538	-0.238286	-0.677426
37407	8.579816	-1.128929	4.635575	-0.558085	0.009001	0.029796	-0.827544	0.137392	-0.159907	0.462384	-0.516450	-0.230876	-0.682771
37408	8.600641	-0.933925	4.534297	-0.567257	0.014754	-0.002160	-0.827977	0.139363	-0.159180	0.453961	-0.519586	-0.224485	-0.688154
37409	8.556600	-0.962255	4.597499	-0.557266	0.020184	-0.010938	-0.825853	0.137951	-0.159774	0.446029	-0.521994	-0.217370	-0.693780
37410	8.512738	-1.017397	4.624754	-0.547295	0.013789	-0.007261	-0.825009	0.138796	-0.160053	0.437611	-0.524798	-0.211244	-0.698899
37411	8.580166	-1.022550	4.641636	-0.560048	0.005700	-0.002041	-0.826700	0.138236	-0.160186	0.429575	-0.527311	-0.204089	-0.704100
37412	8.591654	-1.056093	4.699989	-0.556413	0.018487	-0.023313	-0.826418	0.138523	-0.162014	0.420729	-0.529918	-0.197900	-0.709232
37413	8.589651	-1.017625	4.665733	-0.552839	0.018634	-0.040958	-0.826277	0.138520	-0.161171	0.412138	-0.531866	-0.191113	-0.714659
37414	8.527053	-1.056139	4.627584	-0.552719	0.028416	-0.027763	-0.823451	0.138094	-0.162041	0.403184	-0.534130	-0.184877	-0.719700
37415	8.522002	-1.080169	4.644773	-0.561788	0.034837	-0.035876	-0.824288	0.135985	-0.163182	0.394499	-0.535773	-0.177742	-0.725069
37416	8.572668	-1.099868	4.637676	-0.549187	0.011283	-0.027614	-0.823438	0.135137	-0.162916	0.385408	-0.538106	-0.171628	-0.729689
37417	8.526959	-1.060912	4.637303	-0.541717	0.035410	-0.009986	-0.822590	0.135424	-0.165030	0.377192	-0.539508	-0.164479	-0.734577
37418	8.610440	-1.123668	4.734548	-0.570718	0.049092	-0.013059	-0.821468	0.137256	-0.165722	0.368099	-0.541350	-0.157547	-0.739339
37419	8.607837	-0.975146	4.520249	-0.552798	0.002087	-0.003685	-0.821611	0.137964	-0.166839	0.359635	-0.543187	-0.150390	-0.743635
37420	8.487840	-1.103894	4.681330	-0.534909	-0.041240	-0.006797	-0.822317	0.137680	-0.165711	0.350642	-0.545979	-0.144528	-0.747040
37421	8.573166	-0.954822	4.643306	-0.535956	-0.057387	-0.011980	-0.823155	0.135423	-0.164322	0.341958	-0.548402	-0.138127	-0.750494
37422	8.611879	-0.865451	4.673671	-0.535807	-0.019370	-0.030771	-0.824854	0.136267	-0.162753	0.332564	-0.550662	-0.132323	-0.754097
37423	8.564033	-0.877611	4.613460	-0.582138	-0.026425	-0.024201	-0.822877	0.135835	-0.161366	0.323168	-0.552729	-0.125143	-0.757887
37424	8.560867	-0.862440	4.717201	-0.562227	-0.033707	-0.026581	-0.824848	0.134714	-0.161925	0.313415	-0.555237	-0.118945	-0.761140
37425	8.618776	-0.935519	4.684109	-0.556643	-0.010238	-0.033733	-0.824564	0.133575	-0.158564	0.304091	-0.556692	-0.112153	-0.764882
37426	8.631068	-0.916383	4.664547	-0.542135	0.008085	-0.074363	-0.825128	0.133580	-0.159966	0.293839	-0.558171	-0.106494	-0.768611
37427	8.503344	-0.944821	4.626373	-0.572983	0.020993	-0.092524	-0.826249	0.131608	-0.159556	0.283400	-0.558929	-0.099909	-0.772852
37428	8.541511	-0.973790	4.670141	-0.547615	-0.004612	-0.063760	-0.826804	0.129209	-0.158029	0.273138	-0.560488	-0.094077	-0.776143
37429	8.652835	-1.052311	4.593543	-0.556534	-0.008611	-0.014283	-0.827496	0.126113	-0.159182	0.263945	-0.561580	-0.087028	-0.779350
37430	8.529150	-0.941962	4.722963	-0.521016	0.023833	-0.035316	-0.827918	0.125690	-0.158902	0.254398	-0.562457	-0.081109	-0.782525
37431	8.488049	-0.980431	4.713782	-0.545520	0.010172	-0.007223	-0.829322	0.123858	-0.158066	0.245400	-0.563033	-0.074048	-0.785678
37432	8.724428	-0.979383	4.732786	-0.536602	-0.021491	0.005508	-0.827911	0.124141	-0.159199	0.236183	-0.564617	-0.067623	-0.787942
37433	8.402407	-0.910592	4.587464	-0.549405	-0.048635	0.021399	-0.828337	0.124418	-0.157505	0.227439	-0.566013	-0.060468	-0.790091
37434	8.600443	-0.916795	4.567936	-0.547778	-0.053606	-0.024512	-0.829187	0.124983	-0.157211	0.217520	-0.567973	-0.054334	-0.791921
37435	8.540854	-0.982953	4.749986	-0.571120	-0.010336	-0.017119	-0.829185	0.124702	-0.157495	0.207896	-0.568638	-0.047113	-0.794487
37436	8.439792	-1.040741	4.683106	-0.564798	-0.026700	-0.005469	-0.828621	0.124412	-0.155393	0.198059	-0.570104	-0.040351	-0.796320
37437	8.522703	-1.029831	4.578968	-0.554833	-0.048615	0.023114	-0.829178	0.122436	-0.154284	0.189169	-0.571170	-0.033092	-0.798051
37438	8.407143	-1.073447	4.830916	-0.567427	-0.032506	0.038750	-0.827916	0.124406	-0.154133	0.179951	-0.572613	-0.025791	-0.799416
37439	8.443269	-1.054220	4.849985	-0.540441	-0.068575	0.028681	-0.829478	0.125811	-0.151574	0.171261	-0.573778	-0.018780	-0.800684
37440	8.497225	-0.992224	4.769479	-0.524216	-0.092115	0.034346	-0.826660	0.126641	-0.148774	0.162400	-0.575874	-0.012418	-0.801150
37441	8.285102	-0.995947	4.733558	-0.555315	-0.131666	0.037721	-0.827247	0.131143	-0.145910	0.153624	-0.577933	-0.005295	-0.801476
37442	8.367592	-0.844093	4.751085	-0.561275	-0.212761	0.043493	-0.829087	0.130986	-0.139708	0.144428	-0.581932	0.001397	-0.800308
37443	8.010974	-0.592619	4.797084	-0.554399	-0.261321	0.026136	-0.829666	0.132935	-0.131947	0.135425	-0.585880	0.007940	-0.798963
37444	8.498128	-0.396611	4.939229	-0.539834	-0.234140	0.008565	-0.828133	0.135579	-0.122649	0.125884	-0.589998	0.013819	-0.797411
37445	9.219090	-0.679879	5.199983	-0.559590	-0.174209	-0.025552	-0.829262	0.134434	-0.116745	0.115923	-0.592377	0.020003	-0.797027
37446	8.737791	-1.008613	5.482183	-0.537448	-0.142281	0.009742	-0.829976	0.135121	-0.110824	0.106371	-0.594858	0.026089	-0.796335
37447	8.010941	-0.670166	4.764120	-0.553881	-0.203146	0.068239	-0.829147	0.137918	-0.104613	0.097964	-0.597429	0.033201	-0.795223
37448	7.876518	-0.121088	4.313551	-0.532154	-0.192978	0.031340	-0.829156	0.139314	-0.100660	0.088826	-0.600547	0.039348	-0.793665
37449	8.263738	-0.032269	4.220218	-0.526444	-0.131411	0.001046	-0.827470	0.140141	-0.096164	0.079570	-0.601800	0.045274	-0.793382
37450	9.139790	-0.056676	3.905183	-0.558779	-0.126589	0.094601	-0.825499	0.140972	-0.093076	0.071047	-0.603691	0.052719	-0.792294
37451	9.284684	-0.203588	4.133772	-0.545315	-0.062791	0.205831	-0.823269	0.147164	-0.091763	0.064684	-0.603532	0.061431	-0.792333
37452	9.605602	-0.759219	4.497173	-0.553715	-0.022429	0.329311	-0.823162	0.155630	-0.094628	0.059816	-0.603347	0.071765	-0.791987
37453	9.802892	-1.787816	4.083098	-0.559163	-0.062097	0.334727	-0.820806	0.166344	-0.096785	0.055326	-0.602869	0.082210	-0.791663
37454	9.664068	-1.919736	4.490715	-0.546529	-0.073071	0.341955	-0.817598	0.175931	-0.099803	0.050816	-0.603304	0.092508	-0.790496
37455	8.238462	-1.374182	3.722946	-0.554095	-0.145362	0.356279	-0.814393	0.186080	-0.102113	0.046888	-0.603929	0.103006	-0.788962
37456	8.510388	-1.869785	3.587960	-0.560071	-0.224242	0.316884	-0.811048	0.196223	-0.103017	0.042114	-0.606660	0.113045	-0.785755
37457	9.219416	-1.837941	3.982949	-0.553848	-0.200285	0.262977	-0.809105	0.203254	-0.099302	0.036834	-0.608191	0.122308	-0.783446
37458	8.939933	-1.700812	3.986625	-0.529419	-0.194702	0.227803	-0.806447	0.208745	-0.099265	0.030966	-0.610489	0.130784	-0.780538
37459	8.555526	-1.772524	3.726967	-0.549495	-0.197862	0.185049	-0.804777	0.213663	-0.095991	0.024510	-0.612016	0.138970	-0.778154
37460	8.480481	-1.895500	3.697026	-0.560457	-0.193913	0.151251	-0.803117	0.220834	-0.091710	0.017069	-0.614374	0.146966	-0.775019
37461	8.671903	-1.851258	3.621367	-0.564212	-0.173386	0.078589	-0.798761	0.224759	-0.088327	0.008709	-0.615663	0.154027	-0.772761
37462	8.778839	-2.013006	3.758349	-0.540444	-0.128111	0.041429	-0.798346	0.226013	-0.084097	-0.000381	-0.617165	0.160347	-0.770322
37463	8.886122	-2.043651	3.603896	-0.545523	-0.055724	0.011757	-0.797509	0.227694	-0.081555	-0.009912	-0.616666	0.166250	-0.769406
37464	8.655560	-1.882636	3.225447	-0.554024	0.034450	0.006672	-0.798079	0.229107	-0.082239	-0.020229	-0.615610	0.172299	-0.768719
37465	8.400950	-2.015342	3.004958	-0.522425	0.179076	-0.064676	-0.798352	0.227138	-0.083523	-0.031443	-0.611585	0.176784	-0.770534
37466	8.732080	-2.226778	3.151860	-0.536233	0.327414	-0.118794	-0.796493	0.223210	-0.090330	-0.044477	-0.606247	0.180821	-0.773169
37467	11.217596	-1.414046	4.212353	-0.533945	0.295446	-0.337398	-0.799431	0.218305	-0.096969	-0.060460	-0.601112	0.182023	-0.775807
37468	10.501879	-0.583286	4.160544	-0.530824	0.193914	-0.275736	-0.798554	0.212402	-0.102523	-0.075337	-0.598100	0.184145	-0.776332
37469	9.348954	-0.692477	3.704187	-0.551651	0.263067	-0.155437	-0.802054	0.206647	-0.107338	-0.088626	-0.592459	0.187687	-0.778403
37470	7.981297	-0.525957	3.061392	-0.540615	0.226232	-0.088077	-0.800631	0.204969	-0.112290	-0.100781	-0.587977	0.192096	-0.779247
37471	8.881571	-0.495787	3.381234	-0.539725	0.118669	-0.138542	-0.801743	0.201312	-0.114007	-0.113121	-0.584315	0.195843	-0.779375
37472	9.527377	-0.701212	4.032678	-0.571000	0.072026	-0.140316	-0.803009	0.200185	-0.113306	-0.125804	-0.582149	0.200378	-0.777897
37473	8.976675	-0.736180	4.070052	-0.561730	-0.003657	0.045913	-0.802299	0.199342	-0.114446	-0.135041	-0.579383	0.206815	-0.776728
37474	8.457497	-0.455846	3.929882	-0.563972	-0.076736	0.053349	-0.802303	0.200329	-0.114717	-0.143976	-0.578594	0.213834	-0.773806
37475	8.483113	-0.137212	3.892462	-0.570014	-0.109095	-0.049093	-0.802022	0.200179	-0.112189	-0.154343	-0.577668	0.219486	-0.770911
37476	8.830191	-0.245690	3.900458	-0.528257	-0.120174	-0.036980	-0.802436	0.197638	-0.110806	-0.164027	-0.577874	0.224986	-0.767162
37477	8.991096	0.023499	3.822329	-0.560966	-0.122809	-0.024006	-0.804546	0.195380	-0.108281	-0.173855	-0.576891	0.230718	-0.764029
37478	9.075738	0.218709	4.204248	-0.553134	-0.048623	0.037579	-0.802578	0.197205	-0.107433	-0.182961	-0.575415	0.237161	-0.761037
37479	8.824457	0.186580	4.224274	-0.539172	-0.022125	0.085294	-0.803152	0.199749	-0.109231	-0.191362	-0.572280	0.243334	-0.759385
37480	8.579669	0.211247	4.057594	-0.557204	-0.035165	0.139087	-0.799774	0.202567	-0.111197	-0.198976	-0.569942	0.250906	-0.756717
37481	8.807127	0.364483	4.055579	-0.547240	-0.027867	0.127724	-0.800357	0.207084	-0.112973	-0.206813	-0.566492	0.257578	-0.754963
37482	8.687945	0.519179	3.938025	-0.557890	-0.001023	0.153091	-0.798114	0.211462	-0.117024	-0.214337	-0.563414	0.265125	-0.752551
37483	8.581505	0.583078	4.000281	-0.560330	0.031131	0.183810	-0.796862	0.216260	-0.119796	-0.221805	-0.558560	0.272236	-0.751466
37484	8.524073	0.682435	3.984750	-0.552030	0.058199	0.174896	-0.794758	0.220785	-0.125672	-0.229184	-0.554352	0.279625	-0.749653
37485	8.966785	0.637111	4.139314	-0.557357	0.101807	0.142797	-0.792941	0.226157	-0.131819	-0.237641	-0.548504	0.285759	-0.749007
37486	10.522494	-0.935465	5.063354	-0.545073	0.006023	0.177218	-0.791827	0.230967	-0.137825	-0.244531	-0.544940	0.293256	-0.746489
37487	8.675406	-1.289272	3.441109	-0.532890	-0.178542	0.236534	-0.789883	0.238578	-0.139026	-0.249633	-0.542686	0.301321	-0.743223
37488	9.832041	-1.678585	3.801536	-0.542940	-0.294953	0.175377	-0.786937	0.242366	-0.135915	-0.254666	-0.543499	0.310189	-0.737249
37489	9.575285	-1.583622	3.655834	-0.551718	-0.246246	0.171403	-0.789219	0.246869	-0.132053	-0.260461	-0.542405	0.318099	-0.732646
37490	8.776774	-1.887217	3.773863	-0.535676	-0.209428	0.263159	-0.787275	0.253905	-0.130025	-0.264588	-0.541293	0.327302	-0.727921
37491	9.066376	-1.464800	3.978990	-0.547458	-0.193223	0.275410	-0.785333	0.261791	-0.129113	-0.269076	-0.538617	0.335922	-0.724324
37492	8.870988	-1.742910	4.141838	-0.534220	-0.115897	0.281199	-0.784100	0.270529	-0.129594	-0.273473	-0.535904	0.344726	-0.720544
37493	8.476182	-1.738806	4.014251	-0.561031	-0.071106	0.318575	-0.781446	0.277436	-0.131652	-0.278234	-0.530919	0.353247	-0.718281
37494	8.705215	-1.739573	3.736065	-0.565942	-0.004628	0.346478	-0.776961	0.285897	-0.136099	-0.282722	-0.525835	0.362508	-0.715649
37495	8.421979	-2.000850	3.410727	-0.542180	0.017108	0.318238	-0.774165	0.293522	-0.142230	-0.287813	-0.519532	0.370171	-0.714300
37496	8.550049	-1.979487	3.091350	-0.540603	0.021569	0.226271	-0.770812	0.302121	-0.144979	-0.293853	-0.514964	0.377584	-0.711262
37497	8.100006	-1.897204	2.656078	-0.555117	0.062069	0.135558	-0.768850	0.306359	-0.149169	-0.301911	-0.509174	0.383210	-0.709043
37498	8.443097	-1.675179	3.334571	-0.542499	0.127821	0.034520	-0.767871	0.309047	-0.152946	-0.311412	-0.504403	0.387964	-0.705751
37499	9.006534	0.352319	3.857302	-0.543221	0.085411	-0.240885	-0.769274	0.307934	-0.156463	-0.324797	-0.501074	0.389335	-0.701320
37500	9.820559	-0.782041	4.156425	-0.552889	-0.015881	0.009099	-0.770111	0.305971	-0.158868	-0.333548	-0.498253	0.394769	-0.696166
37501	10.599827	-0.957373	4.730030	-0.548571	0.011338	0.191327	-0.772094	0.307670	-0.159960	-0.340333	-0.492349	0.400854	-0.693600
37502	8.684428	-0.501920	4.519699	-0.549142	0.026812	0.251058	-0.766891	0.313309	-0.163880	-0.345919	-0.486907	0.408263	-0.690350
37503	8.150062	-0.370741	4.088828	-0.538977	0.020945	0.291834	-0.764798	0.319945	-0.168609	-0.351259	-0.479966	0.414973	-0.688510
37504	8.152155	-0.136819	3.622262	-0.560592	-0.072114	0.235588	-0.762273	0.324749	-0.174204	-0.356239	-0.475812	0.422998	-0.683937
37505	8.600143	-0.153448	3.733003	-0.555990	-0.081508	0.280901	-0.758192	0.329274	-0.181502	-0.361003	-0.470124	0.430404	-0.680743
37506	8.616592	-0.140594	3.486363	-0.549542	-0.131138	0.386570	-0.752716	0.337459	-0.188210	-0.363207	-0.465434	0.440029	-0.676629
37507	8.636956	-0.219147	3.313231	-0.559155	-0.124682	0.474884	-0.748089	0.346496	-0.196591	-0.364934	-0.458518	0.449443	-0.674229
37508	9.854030	-0.634121	4.268301	-0.558841	-0.081859	0.531391	-0.741611	0.352582	-0.208674	-0.365577	-0.451668	0.460045	-0.671348
37509	8.872447	-1.499254	4.071457	-0.562112	-0.059493	0.534452	-0.734010	0.360790	-0.224119	-0.367025	-0.443166	0.469356	-0.669777
37510	9.169964	-2.896517	3.936834	-0.559981	-0.263370	0.659467	-0.726987	0.371529	-0.237141	-0.364100	-0.437372	0.482277	-0.665993
37511	9.350200	-2.804911	4.080556	-0.551610	-0.219161	0.650489	-0.718521	0.375792	-0.253478	-0.362228	-0.429817	0.493431	-0.663758
37512	9.414134	-2.205074	4.216345	-0.560853	-0.229066	0.657602	-0.709788	0.383144	-0.266550	-0.359485	-0.423395	0.505890	-0.659986
37513	9.189699	-2.504270	4.070166	-0.542372	-0.287801	0.564330	-0.703303	0.387539	-0.278932	-0.357843	-0.417520	0.516427	-0.656452
37514	8.388129	-2.452440	3.821770	-0.545048	-0.276835	0.539316	-0.697939	0.390103	-0.291043	-0.355887	-0.412889	0.527833	-0.651353
37515	8.224777	-2.684747	3.611936	-0.554273	-0.285371	0.489667	-0.691157	0.390967	-0.301214	-0.355219	-0.407539	0.537668	-0.647028
37516	8.491439	-2.653441	3.475910	-0.556034	-0.261641	0.461258	-0.686350	0.391986	-0.314462	-0.354393	-0.403326	0.548294	-0.641177
37517	8.860622	-2.597525	3.513455	-0.552525	-0.246699	0.406440	-0.682669	0.391445	-0.324060	-0.355106	-0.398279	0.556954	-0.636455
37518	8.808506	-2.465135	3.760938	-0.557298	-0.102124	0.361259	-0.679266	0.389916	-0.332964	-0.357221	-0.393009	0.565509	-0.630981
37519	8.436872	-2.525854	3.725867	-0.533175	0.002682	0.311276	-0.674322	0.391063	-0.342133	-0.361727	-0.385888	0.571201	-0.627673
37520	8.735971	-2.493664	3.763770	-0.565976	0.050723	0.200965	-0.669649	0.389676	-0.352311	-0.367544	-0.380345	0.577389	-0.621989
37521	8.833626	-2.310941	3.708439	-0.533155	0.097826	0.158643	-0.665693	0.390535	-0.359365	-0.375009	-0.373660	0.581025	-0.618188
37522	9.033158	-1.600805	3.840400	-0.559257	0.071948	0.050697	-0.662429	0.387729	-0.365609	-0.382760	-0.369523	0.585707	-0.611469
37523	8.983681	-1.955872	3.825097	-0.539323	0.026333	0.100695	-0.660312	0.388150	-0.366324	-0.390137	-0.364211	0.589328	-0.606495
37524	8.990752	-1.211082	3.894101	-0.549775	-0.013000	0.075253	-0.660034	0.388995	-0.366317	-0.396401	-0.360781	0.594596	-0.599298
37525	8.760010	-0.941310	3.901065	-0.549477	-0.053588	-0.020932	-0.659198	0.391240	-0.363909	-0.404369	-0.357682	0.597891	-0.592516
37526	9.412087	-0.613664	4.002859	-0.553705	-0.085097	-0.110851	-0.661734	0.388976	-0.359412	-0.411898	-0.357175	0.602294	-0.583103
37527	9.327797	-1.198461	4.318799	-0.560629	-0.074924	-0.042100	-0.664557	0.388409	-0.356583	-0.419961	-0.354344	0.605513	-0.575697
37528	8.441296	-0.876163	3.949093	-0.515276	-0.117067	0.002799	-0.666809	0.387007	-0.357284	-0.425382	-0.353027	0.610398	-0.567306
37529	8.504667	-0.476596	3.751236	-0.558939	-0.080104	-0.073059	-0.666801	0.384746	-0.355479	-0.433710	-0.350524	0.613222	-0.559453
37530	8.671353	-0.584437	3.679724	-0.533283	-0.045946	-0.075599	-0.669041	0.380526	-0.356350	-0.440886	-0.349087	0.616996	-0.550522
37531	8.811295	-0.536803	3.708002	-0.560506	-0.069740	-0.019121	-0.670432	0.375881	-0.357372	-0.448729	-0.345642	0.619924	-0.543017
37532	8.749684	-0.364740	3.334036	-0.560168	-0.063227	0.058718	-0.671256	0.371241	-0.360087	-0.454277	-0.342372	0.624922	-0.534683
37533	8.943979	-0.046477	3.020922	-0.548574	0.016375	0.122154	-0.670257	0.369560	-0.363910	-0.461548	-0.336253	0.627738	-0.529010
37534	8.713926	-0.258209	3.328062	-0.546458	0.186141	0.172356	-0.667280	0.368457	-0.373509	-0.468782	-0.328924	0.630918	-0.523445
37535	8.658920	-0.314502	3.546241	-0.536092	0.276592	0.125892	-0.661335	0.367068	-0.384119	-0.479114	-0.320009	0.630998	-0.519506
37536	10.378181	-1.705841	4.629941	-0.551173	0.188433	0.130802	-0.655951	0.365124	-0.396699	-0.486667	-0.312993	0.633756	-0.513365
37537	9.525364	-1.948982	4.312411	-0.537986	0.063395	0.190804	-0.651124	0.360920	-0.407611	-0.493546	-0.305268	0.636075	-0.508559
37538	9.007569	-2.079457	3.797447	-0.546540	-0.048826	0.245258	-0.647292	0.357978	-0.415689	-0.496741	-0.299165	0.641663	-0.502013
37539	9.280340	-1.506209	3.756855	-0.548666	-0.084824	0.248240	-0.645427	0.352357	-0.422233	-0.501110	-0.291999	0.645734	-0.496641
37540	9.336284	-1.927249	4.119109	-0.560141	-0.127172	0.152765	-0.643986	0.346733	-0.427366	-0.504156	-0.287646	0.651556	-0.488428
37541	8.740748	-1.640345	4.179531	-0.568980	-0.193254	0.085747	-0.646218	0.341253	-0.431063	-0.508756	-0.283330	0.655792	-0.480446
37542	8.331891	-1.440140	4.090853	-0.571815	-0.200309	0.066241	-0.647050	0.337300	-0.428566	-0.511607	-0.280599	0.661810	-0.470670
37543	8.228178	-1.509363	3.738967	-0.539095	-0.185665	0.024058	-0.649288	0.332656	-0.429160	-0.516638	-0.277207	0.665161	-0.462388
37544	8.597267	-1.606093	3.715388	-0.554058	-0.231086	-0.021775	-0.652659	0.328004	-0.426510	-0.519646	-0.276002	0.670672	-0.451653
37545	8.887753	-1.657587	3.889556	-0.559510	-0.188060	-0.091060	-0.655753	0.324760	-0.423707	-0.525717	-0.273826	0.673411	-0.441767
37546	8.974920	-1.668060	3.848477	-0.562706	-0.122340	-0.082636	-0.659401	0.318264	-0.417277	-0.530612	-0.272258	0.677335	-0.430749
37547	8.884816	-1.576670	3.685678	-0.547826	-0.053695	-0.109422	-0.662499	0.316010	-0.415448	-0.538476	-0.269116	0.678250	-0.421422
37548	8.934417	-1.568360	3.518786	-0.530846	0.062755	-0.141766	-0.664188	0.314454	-0.412779	-0.546029	-0.266994	0.679402	-0.411071
37549	8.756988	-1.650605	3.329044	-0.519291	0.162718	-0.144937	-0.664319	0.311917	-0.412523	-0.556814	-0.262657	0.677323	-0.402745
37550	9.334869	-1.624068	3.516455	-0.557134	0.228839	-0.157173	-0.664604	0.312765	-0.413215	-0.566662	-0.258954	0.676539	-0.392596
37551	9.056619	-0.760689	3.710172	-0.553584	0.256088	-0.183794	-0.663325	0.310934	-0.414510	-0.578975	-0.253802	0.673198	-0.383637
37552	9.287889	-0.348739	3.342803	-0.551932	0.199744	-0.124925	-0.662058	0.311633	-0.413669	-0.587898	-0.249786	0.672600	-0.373620
37553	9.538176	-0.325500	3.446114	-0.548450	0.192755	-0.147792	-0.662058	0.311774	-0.413527	-0.598820	-0.244513	0.669863	-0.364572
37554	9.282961	-0.552258	3.258089	-0.552860	0.050338	-0.141734	-0.661234	0.315985	-0.408988	-0.605623	-0.241662	0.670730	-0.353470
37555	9.625648	-0.108349	3.474987	-0.545866	0.032447	-0.153810	-0.663797	0.319344	-0.399791	-0.614210	-0.237511	0.669640	-0.343390
37556	9.247355	-0.507890	4.132385	-0.548723	0.140110	-0.112202	-0.666357	0.323003	-0.396357	-0.621764	-0.233577	0.669293	-0.333012
37557	8.431913	-0.706631	3.995542	-0.541290	0.103115	-0.021841	-0.665524	0.325529	-0.393383	-0.630182	-0.227051	0.667694	-0.324812
37558	8.434449	-0.442032	3.796856	-0.545436	0.020244	-0.019567	-0.664549	0.328195	-0.390690	-0.635287	-0.222594	0.669065	-0.314984
37559	8.771416	-0.748861	3.768416	-0.558267	0.013432	-0.053261	-0.665534	0.327064	-0.388866	-0.642577	-0.216714	0.668371	-0.305630
37560	8.743231	-0.555375	3.761461	-0.553927	-0.026421	-0.031714	-0.665951	0.325086	-0.387055	-0.646967	-0.212496	0.670155	-0.295248
37561	8.590235	-0.293783	3.698336	-0.543829	-0.034165	0.021535	-0.665665	0.323808	-0.384539	-0.652911	-0.205963	0.670127	-0.286734
37562	8.611143	-0.077029	3.596817	-0.546907	0.041243	0.054689	-0.664803	0.320855	-0.387108	-0.657477	-0.200202	0.671179	-0.277778
37563	8.711227	0.020340	3.808241	-0.540741	0.172864	0.043360	-0.662673	0.318604	-0.389962	-0.665852	-0.192149	0.668323	-0.270306
37564	8.506492	-0.030085	4.041054	-0.563121	0.232442	0.038249	-0.660399	0.316796	-0.399000	-0.672904	-0.185243	0.666674	-0.261594
37565	8.829561	-0.060941	4.069963	-0.556558	0.268495	0.037281	-0.656422	0.312866	-0.406667	-0.682377	-0.176420	0.662343	-0.254046
37566	10.526812	-0.662617	4.639847	-0.562891	0.264771	0.071089	-0.649490	0.311904	-0.419109	-0.689418	-0.168809	0.660137	-0.245817
37567	9.518597	-1.272498	4.266209	-0.544426	0.101874	0.126886	-0.644829	0.312904	-0.426449	-0.695915	-0.159648	0.658097	-0.239004
37568	8.704286	-1.559428	3.941868	-0.556028	-0.060780	0.175332	-0.642140	0.311919	-0.429012	-0.697909	-0.152257	0.660526	-0.231183
37569	8.775242	-1.591690	3.492679	-0.550629	-0.104408	0.217273	-0.640716	0.309669	-0.431438	-0.701033	-0.142702	0.661521	-0.224897
37570	9.448316	-1.651938	3.811418	-0.554707	-0.143606	0.177772	-0.639867	0.309103	-0.431309	-0.701717	-0.135618	0.664964	-0.216849
37571	9.817181	-1.719875	4.140315	-0.555024	-0.142868	0.099967	-0.639853	0.305718	-0.430782	-0.704630	-0.127647	0.666050	-0.208761
37572	8.886785	-1.458018	4.109641	-0.546807	-0.128461	0.085665	-0.640554	0.304878	-0.431911	-0.705695	-0.121776	0.668845	-0.199529
37573	8.257114	-1.388316	3.800404	-0.549369	-0.079308	0.025073	-0.641958	0.303046	-0.431075	-0.709519	-0.114540	0.668680	-0.190606
37574	8.423285	-1.665429	3.713867	-0.546625	-0.077386	0.011826	-0.640968	0.302765	-0.431930	-0.711353	-0.109396	0.670417	-0.180421
37575	8.651210	-1.750620	3.847415	-0.525537	-0.052401	0.029641	-0.642666	0.303042	-0.429382	-0.715231	-0.102242	0.669648	-0.171939
37576	8.703306	-1.810746	3.947090	-0.552971	-0.076525	0.021505	-0.643642	0.300226	-0.429685	-0.716846	-0.096812	0.671257	-0.161779
37577	8.802436	-1.799394	3.929915	-0.547421	-0.048423	0.001073	-0.643501	0.299652	-0.426598	-0.720677	-0.089621	0.670301	-0.152605
37578	8.787273	-1.730393	3.740685	-0.563259	0.031850	0.000410	-0.643346	0.296693	-0.426912	-0.723611	-0.083934	0.670172	-0.142172
37579	8.704287	-1.903662	3.776560	-0.571215	0.071651	-0.015008	-0.642215	0.296412	-0.428049	-0.728858	-0.076153	0.667360	-0.132654
37580	8.549932	-1.601222	3.287691	-0.550329	0.074427	-0.032443	-0.641928	0.295283	-0.427781	-0.732183	-0.070916	0.666338	-0.121954
37581	9.617675	-1.592259	3.477059	-0.542172	0.089921	-0.042848	-0.641359	0.294436	-0.427795	-0.737388	-0.063796	0.662985	-0.112425
37582	8.411144	-0.357708	3.730703	-0.537632	0.165311	-0.123860	-0.641345	0.291623	-0.429793	-0.741849	-0.059696	0.660279	-0.100633
37583	9.585928	-0.694815	3.955203	-0.552827	0.054549	-0.109017	-0.639925	0.289647	-0.429966	-0.746437	-0.053283	0.657202	-0.089874
37584	9.474579	-0.672030	4.008259	-0.538423	0.028232	-0.097209	-0.641625	0.290774	-0.428534	-0.748767	-0.049038	0.656365	-0.078279
37585	8.999643	-0.610795	3.660247	-0.540415	-0.028851	-0.065107	-0.639935	0.291041	-0.425169	-0.751876	-0.042312	0.654400	-0.068210
37586	9.459647	-0.671572	4.066268	-0.538431	0.003491	-0.051946	-0.642482	0.291311	-0.419802	-0.753568	-0.037474	0.653800	-0.057252
37587	8.937190	-0.786138	4.157653	-0.559976	0.023966	-0.021488	-0.644181	0.292442	-0.419495	-0.757050	-0.029759	0.650941	-0.047601
37588	8.432425	-0.779771	3.894868	-0.542792	-0.003276	-0.012363	-0.643191	0.291874	-0.419087	-0.758371	-0.024303	0.650308	-0.037176
37589	8.709675	-0.533534	3.741931	-0.554798	-0.022856	-0.027326	-0.644033	0.290748	-0.418952	-0.760955	-0.016741	0.648007	-0.027463
37590	8.990379	-0.548023	3.640228	-0.556529	-0.012031	-0.023814	-0.644727	0.288073	-0.419396	-0.761935	-0.011200	0.647341	-0.016683
37591	8.776444	-0.409193	3.595469	-0.532862	-0.015983	0.000348	-0.644714	0.285256	-0.419988	-0.764299	-0.003585	0.644807	-0.007667
37592	9.131224	-0.224767	3.684760	-0.545470	0.007485	0.007226	-0.643434	0.282712	-0.418900	-0.765286	0.002219	0.643682	0.002487
37593	9.277066	-0.489288	4.045147	-0.552068	0.133875	-0.018419	-0.643145	0.282162	-0.423127	-0.769283	0.009902	0.638717	0.012063
37594	9.628280	-0.864851	4.633641	-0.537537	0.146504	-0.027177	-0.640309	0.280200	-0.428515	-0.771795	0.015159	0.635287	0.022645
37595	8.731690	-1.248052	4.291153	-0.556080	0.058162	-0.024414	-0.638048	0.280347	-0.431907	-0.774517	0.022918	0.631310	0.032335
37596	8.644786	-1.171382	3.710474	-0.529273	-0.024787	-0.029763	-0.638612	0.280205	-0.431341	-0.774608	0.028129	0.630366	0.042773
37597	8.731872	-0.907858	3.811322	-0.538531	-0.024421	-0.063443	-0.639735	0.278515	-0.431069	-0.775964	0.035209	0.627579	0.052777
37598	8.760577	-1.029042	3.786055	-0.567828	-0.065727	-0.063541	-0.639450	0.277519	-0.428268	-0.775237	0.040651	0.627086	0.064170
37599	8.963021	-0.918574	3.876376	-0.546157	-0.098547	-0.029418	-0.640003	0.274559	-0.427733	-0.775398	0.048383	0.625295	0.073643
37600	8.764398	-0.977346	3.940124	-0.536064	-0.106210	0.012274	-0.642387	0.271041	-0.428032	-0.774054	0.054344	0.625245	0.083394
37601	9.002087	-0.909486	3.823061	-0.538863	-0.124286	0.023915	-0.644080	0.270477	-0.426759	-0.773709	0.062678	0.623702	0.091872
37602	9.079865	-0.973447	3.722181	-0.540572	-0.113503	0.029149	-0.645633	0.270195	-0.425484	-0.772075	0.068935	0.623595	0.101373
37603	9.036728	-1.060691	3.641054	-0.560270	-0.077471	0.039297	-0.646763	0.269908	-0.423228	-0.772039	0.077697	0.621164	0.109881
37604	8.993679	-1.046191	3.597454	-0.535485	-0.034312	0.035778	-0.647192	0.271319	-0.423210	-0.771187	0.083789	0.619693	0.119291
37605	8.977876	-1.057147	3.761914	-0.567338	-0.030404	0.017677	-0.647051	0.271032	-0.421807	-0.771387	0.092284	0.616442	0.128237
37606	9.011392	-1.040169	3.805175	-0.543546	0.003788	0.010675	-0.645782	0.271883	-0.424340	-0.770699	0.098089	0.614259	0.138158
37607	9.108381	-1.050841	3.742338	-0.545128	0.032504	0.025540	-0.646488	0.271883	-0.424053	-0.771447	0.106163	0.609963	0.146780
37608	8.905940	-1.200097	3.633119	-0.523495	-0.005507	0.030395	-0.645792	0.273850	-0.422631	-0.770516	0.111925	0.607797	0.156081
37609	9.052240	-1.156641	3.772590	-0.556446	-0.024901	0.001849	-0.645226	0.273426	-0.422640	-0.770183	0.120047	0.604296	0.165023
37610	8.993433	-1.121619	3.902765	-0.539839	0.020044	0.003522	-0.647208	0.274699	-0.422611	-0.769210	0.125635	0.601602	0.174948
37611	8.899398	-1.058071	3.921513	-0.538898	0.032740	-0.007172	-0.646349	0.272305	-0.423768	-0.769300	0.133166	0.597179	0.183909
37612	8.976969	-1.097620	3.859024	-0.539992	-0.000598	-0.005197	-0.645512	0.274559	-0.424033	-0.767815	0.138713	0.594676	0.193855
37613	8.913691	-1.048312	3.950382	-0.545480	0.000385	-0.012355	-0.645082	0.273147	-0.423488	-0.767197	0.146375	0.590627	0.202838
37614	8.897106	-1.055730	3.906991	-0.519839	0.025369	0.001058	-0.645369	0.274278	-0.424459	-0.765873	0.151561	0.587646	0.212463
37615	8.981551	-1.092604	3.892791	-0.527206	0.016540	-0.013999	-0.645372	0.274698	-0.423470	-0.765216	0.158828	0.583324	0.221250
37616	8.918629	-1.029040	3.945328	-0.541633	0.032756	-0.007198	-0.645089	0.274984	-0.424875	-0.763648	0.164191	0.580020	0.231215
37617	8.904280	-1.033904	3.926069	-0.559847	0.031152	-0.019789	-0.645652	0.274563	-0.425016	-0.762742	0.171784	0.575233	0.240463
37618	8.894734	-0.975751	3.939932	-0.539886	0.028339	-0.017764	-0.644807	0.275127	-0.425861	-0.760837	0.176989	0.571893	0.250480
37619	8.901768	-0.961084	3.973589	-0.547241	0.024014	-0.033745	-0.644388	0.276256	-0.426415	-0.759530	0.184213	0.567211	0.259714
37620	8.973166	-1.086780	4.042555	-0.552563	0.043862	-0.033934	-0.645656	0.275695	-0.426411	-0.757430	0.189309	0.563480	0.270096
37621	8.837187	-0.980540	3.889318	-0.543451	0.047432	-0.035625	-0.644520	0.274282	-0.426153	-0.756097	0.196277	0.558356	0.279339
37622	8.848475	-1.120584	3.922279	-0.536509	-0.008468	-0.035218	-0.645651	0.274566	-0.425860	-0.753224	0.201369	0.555363	0.289268
37623	8.907229	-0.913147	3.915052	-0.556650	-0.024510	-0.042393	-0.644661	0.273999	-0.425733	-0.750711	0.208804	0.551172	0.298403
37624	8.865767	-0.859203	3.996664	-0.542049	-0.010170	-0.042316	-0.647064	0.274565	-0.424583	-0.747515	0.213863	0.548062	0.308401
37625	8.926422	-0.864691	3.953149	-0.552925	0.002666	-0.060201	-0.647057	0.272874	-0.424882	-0.744919	0.220804	0.543455	0.317803
37626	8.881343	-0.833519	3.868286	-0.551340	-0.038821	-0.056390	-0.648035	0.270479	-0.424478	-0.741043	0.225983	0.540629	0.327883
37627	8.943317	-0.884192	3.943678	-0.552928	-0.008306	-0.042439	-0.648035	0.270334	-0.423354	-0.738153	0.233097	0.536003	0.336894
37628	8.906598	-0.861726	4.020802	-0.545510	0.016848	-0.038977	-0.647897	0.270897	-0.423068	-0.734778	0.237954	0.532173	0.346801
37629	8.938826	-0.831102	3.926177	-0.552757	0.020528	-0.042608	-0.649866	0.269209	-0.422648	-0.731912	0.244782	0.527015	0.355867
37630	8.917010	-0.830888	3.938286	-0.530890	0.023896	-0.028224	-0.649303	0.269773	-0.423069	-0.728526	0.249431	0.522996	0.365388
37631	8.907226	-0.835569	3.952849	-0.529063	0.024770	-0.026442	-0.649157	0.269075	-0.425328	-0.725667	0.255963	0.517767	0.373908
37632	8.914373	-0.854933	3.955472	-0.552695	0.011191	-0.007174	-0.650427	0.268939	-0.425882	-0.721973	0.261184	0.513534	0.383173
37633	8.899309	-0.825278	4.044569	-0.570579	0.052590	0.006513	-0.648310	0.269216	-0.425895	-0.719159	0.268343	0.507316	0.391705
37634	8.913828	-0.835097	4.034994	-0.541477	0.057858	0.006824	-0.645623	0.268370	-0.427894	-0.715879	0.273124	0.502292	0.400780
37635	8.845768	-0.921549	4.055381	-0.563447	0.016312	0.028027	-0.647321	0.269504	-0.428572	-0.712638	0.280584	0.496421	0.408639
37636	8.893602	-1.025739	4.061312	-0.519861	0.012517	0.026787	-0.645491	0.270341	-0.427171	-0.708969	0.285557	0.491994	0.416848
37637	8.899200	-0.893066	4.025994	-0.554497	0.006560	0.006977	-0.647605	0.270072	-0.429549	-0.705253	0.292659	0.486356	0.424765
37638	8.855698	-0.829715	4.064008	-0.545337	0.020003	0.009652	-0.645069	0.271192	-0.428994	-0.701158	0.297691	0.481592	0.433391
37639	8.867824	-0.873474	4.035483	-0.538091	0.020058	0.000004	-0.644365	0.271472	-0.428856	-0.697355	0.304266	0.475854	0.441228
37640	8.855206	-0.919010	4.084337	-0.547283	-0.001592	0.007096	-0.643510	0.269780	-0.429443	-0.692808	0.309417	0.471269	0.449648
37641	8.854716	-1.047093	4.085767	-0.552532	0.023584	0.014825	-0.643799	0.271474	-0.430126	-0.688832	0.316182	0.465170	0.457336
37642	8.854502	-1.063888	4.105286	-0.548031	0.014510	0.019353	-0.642390	0.272320	-0.431113	-0.684333	0.321237	0.460162	0.465559
37643	8.864570	-0.935805	4.113509	-0.559683	0.037902	0.029707	-0.641688	0.273448	-0.431810	-0.680331	0.327981	0.453610	0.473092
37644	8.796899	-0.930454	4.128038	-0.541523	0.045151	0.014822	-0.640981	0.273023	-0.431539	-0.675902	0.332540	0.448162	0.481377
37645	8.806608	-0.916015	4.127864	-0.581617	0.029199	0.006493	-0.639852	0.273448	-0.432949	-0.671203	0.339322	0.441572	0.489246
37646	8.816281	-0.925788	4.120711	-0.558163	0.013964	-0.014369	-0.640691	0.271904	-0.434225	-0.665884	0.344059	0.436466	0.497714
37647	8.839950	-0.964348	4.162189	-0.543447	0.052781	-0.030361	-0.639284	0.272888	-0.434648	-0.661033	0.349629	0.430098	0.505777
37648	8.903181	-0.868168	4.146532	-0.543501	0.045569	-0.028522	-0.639002	0.273313	-0.435489	-0.655739	0.353641	0.424699	0.514368
37649	8.712580	-0.978529	4.085192	-0.554609	-0.005036	-0.008929	-0.640554	0.273037	-0.436043	-0.650295	0.359994	0.418740	0.521706
37650	8.821369	-0.892092	4.103413	-0.556602	-0.008253	-0.048709	-0.639707	0.273318	-0.436328	-0.644030	0.364466	0.413950	0.530127
37651	8.845334	-0.877561	4.132215	-0.540153	0.010616	-0.051281	-0.640690	0.272050	-0.436052	-0.638139	0.369965	0.408168	0.537869
37652	8.855090	-0.860736	4.127182	-0.532870	0.007784	-0.040558	-0.641391	0.270927	-0.436902	-0.632066	0.373929	0.403256	0.545944
37653	8.840723	-0.880130	4.103253	-0.558416	-0.014669	-0.035416	-0.640680	0.269512	-0.435657	-0.625777	0.379915	0.397402	0.553299
37654	8.830849	-0.799892	4.170031	-0.560114	0.006022	-0.031134	-0.640819	0.269231	-0.435940	-0.619385	0.384210	0.392041	0.561293
37655	8.801643	-0.804360	4.199117	-0.534542	0.023826	-0.021221	-0.640670	0.267259	-0.436243	-0.613515	0.389425	0.385790	0.568430
37656	8.867221	-0.834198	4.131702	-0.570863	0.027677	-0.028734	-0.638973	0.267263	-0.438788	-0.607036	0.393517	0.379916	0.576468
37657	8.837883	-0.814316	4.189514	-0.548945	0.041871	-0.016186	-0.640095	0.265576	-0.439359	-0.601028	0.398582	0.373171	0.583644
37658	8.792252	-0.794816	4.170026	-0.548977	0.039213	-0.021484	-0.638403	0.266279	-0.440069	-0.594697	0.402220	0.367251	0.591339
37659	8.818331	-0.799450	4.228037	-0.558118	0.025646	-0.010890	-0.639811	0.265583	-0.441471	-0.588342	0.407462	0.360479	0.598233
37660	8.762221	-0.808310	4.300704	-0.554237	0.061561	-0.000466	-0.637836	0.266143	-0.441762	-0.582189	0.410932	0.353970	0.605719
37661	8.795919	-0.871478	4.282032	-0.539712	0.054221	0.006826	-0.638398	0.265868	-0.443449	-0.576196	0.415581	0.346868	0.612350
37662	8.714503	-0.781788	4.242477	-0.567914	0.048962	0.004756	-0.636991	0.266852	-0.443590	-0.569721	0.419283	0.340202	0.619583
37663	8.757495	-0.919873	4.234295	-0.554493	0.011039	0.006907	-0.635578	0.266994	-0.445147	-0.563108	0.424472	0.333349	0.625788
37664	8.760260	-0.842600	4.226180	-0.547417	-0.010486	-0.007022	-0.636005	0.267698	-0.444573	-0.556079	0.428484	0.327625	0.632328
37665	8.733371	-0.788824	4.295691	-0.547308	0.013893	-0.013365	-0.636281	0.266150	-0.445150	-0.549097	0.433253	0.320954	0.638571
37666	8.786413	-0.823053	4.286337	-0.552761	0.011197	-0.010751	-0.635573	0.265868	-0.445440	-0.541947	0.436906	0.314869	0.645185
37667	8.737787	-0.827308	4.329945	-0.550956	0.002042	0.003468	-0.636130	0.264179	-0.445734	-0.534888	0.441802	0.308082	0.650993
37668	8.780899	-0.948522	4.314325	-0.561828	0.011234	-0.010876	-0.635428	0.264880	-0.445170	-0.527487	0.445429	0.301802	0.657470
37669	8.775900	-0.890171	4.364426	-0.536388	0.023871	-0.026575	-0.634585	0.266007	-0.445727	-0.520115	0.449530	0.295190	0.663525
37670	8.761756	-0.880657	4.325675	-0.554486	0.029283	-0.017974	-0.634579	0.264597	-0.445461	-0.512631	0.452669	0.288801	0.669996
37671	8.733090	-0.812839	4.320124	-0.532646	0.038204	-0.019539	-0.632882	0.264031	-0.446043	-0.505294	0.456411	0.281987	0.675907
37672	8.771772	-0.825257	4.305713	-0.550012	0.020272	-0.019625	-0.633165	0.264318	-0.447444	-0.497621	0.459487	0.275687	0.682086
37673	8.742296	-0.846474	4.361567	-0.542702	0.032925	-0.028475	-0.634297	0.264741	-0.446727	-0.489870	0.463176	0.268838	0.687911
