# Supplementary material for: Identification of Haptic Based Guiding Using Hard Reins
Source: PLoS One. 2015 Jul 22;10(7):e0132020. doi: 10.1371/journal.pone.0132020 (PMC4511788; doi:10.1371/journal.pone.0132020)
Supplement: S9 File — (ZIP) [file pone.0132020.s009.zip › Exp2_MotionData2/Subject11/path1/T10/fh10.txt]

// Start Time: 0
// Sample rate: 25.0Hz
// Scenario: 4.9
// Firmware Version: 2.6.1
Counter	Acc_X	Acc_Y	Acc_Z	Gyr_X	Gyr_Y	Gyr_Z	Mag_X	Mag_Y	Mag_Z	Quat_w	Quat_x	Quat_y	Quat_z
37208	0.528761	-0.067782	-9.846126	-0.026774	0.030992	-0.017082	0.197141	0.057190	0.687251	0.010553	-0.978542	-0.204046	-0.026620
37209	0.632269	-0.116450	-9.765861	-0.017698	0.016155	-0.052359	0.198208	0.056073	0.687487	0.010154	-0.978322	-0.205077	-0.026937
37210	0.583378	-0.202383	-9.675095	0.028769	0.007398	-0.045007	0.197136	0.057189	0.688564	0.010691	-0.978133	-0.205957	-0.026894
37211	0.484320	-0.206668	-9.756007	0.028788	0.019689	-0.043170	0.195267	0.058865	0.689135	0.011234	-0.977937	-0.206831	-0.027085
37212	0.509461	-0.067411	-9.773851	-0.014232	0.031872	-0.022270	0.195794	0.059417	0.689395	0.011043	-0.977834	-0.207246	-0.027694
37213	0.534874	0.110294	-9.803272	-0.014275	0.017852	-0.015242	0.195110	0.059973	0.694269	0.010743	-0.977764	-0.207552	-0.028018
37214	0.535527	0.201672	-9.809438	0.050091	0.005598	-0.005987	0.192982	0.060818	0.694310	0.011711	-0.977728	-0.207692	-0.027843
37215	0.525216	0.110377	-9.800784	0.089458	0.002115	-0.007491	0.194033	0.063034	0.693659	0.013360	-0.977673	-0.207907	-0.027428
37216	0.562510	-0.077521	-9.798460	0.032226	0.009979	-0.013216	0.194027	0.064144	0.693671	0.013993	-0.977607	-0.208174	-0.027415
37217	0.590735	-0.183506	-9.775887	-0.057289	0.034407	0.002050	0.193765	0.063730	0.693408	0.012915	-0.977612	-0.208112	-0.028239
37218	0.590622	-0.195855	-9.881781	-0.152119	0.019540	-0.002220	0.192200	0.062353	0.687772	0.009989	-0.977627	-0.208073	-0.029176
37219	0.590891	-0.159644	-9.838104	-0.119824	0.027454	-0.019573	0.193018	0.057211	0.690072	0.007657	-0.977550	-0.208399	-0.030128
37220	0.619849	-0.164490	-9.775920	-0.053610	0.025707	-0.022632	0.191966	0.056524	0.688243	0.006670	-0.977453	-0.208792	-0.030779
37221	0.615243	-0.130999	-9.847599	-0.050960	0.028324	-0.012019	0.191187	0.053196	0.689009	0.005706	-0.977391	-0.209011	-0.031458
37222	0.572711	-0.000731	-9.831313	-0.091244	0.023063	-0.008768	0.190666	0.050977	0.689914	0.003981	-0.977354	-0.209106	-0.032213
37223	0.554371	0.138676	-9.911270	-0.078800	-0.001447	0.005368	0.189857	0.047644	0.698953	0.002358	-0.977382	-0.208968	-0.032421
37224	0.588907	0.235121	-9.747024	-0.021527	0.012527	0.003198	0.190653	0.048334	0.697897	0.001960	-0.977393	-0.208882	-0.032677
37225	0.593872	0.254303	-9.754056	0.019604	-0.001467	0.005212	0.190387	0.049170	0.696597	0.002250	-0.977414	-0.208812	-0.032473
37226	0.631568	0.123992	-9.796739	-0.003615	0.002046	-0.002912	0.189616	0.047372	0.692389	0.002154	-0.977406	-0.208856	-0.032450
37227	0.601868	0.023190	-9.800045	-0.037604	0.005553	-0.004921	0.189616	0.046955	0.693173	0.001354	-0.977382	-0.208946	-0.032622
37228	0.543459	-0.041181	-9.761826	-0.023302	0.000317	-0.004832	0.190000	0.047923	0.695671	0.000865	-0.977365	-0.209023	-0.032647
37229	0.582298	-0.014856	-9.706578	0.005225	0.001999	0.017404	0.189988	0.048477	0.698040	0.000914	-0.977436	-0.208705	-0.032564
37230	0.594730	0.035516	-9.720527	0.032135	0.012531	0.006190	0.188669	0.047652	0.697264	0.001566	-0.977458	-0.208594	-0.032596
37231	0.575970	0.114916	-9.760311	0.032099	-0.004967	0.010555	0.189475	0.048483	0.693059	0.002112	-0.977503	-0.208427	-0.032262
37232	0.614646	0.119505	-9.734154	0.057164	-0.001471	0.008095	0.189205	0.049873	0.691895	0.003196	-0.977539	-0.208298	-0.031917
37233	0.617247	0.148099	-9.815566	0.041990	0.005549	0.004492	0.188130	0.051266	0.693632	0.003972	-0.977551	-0.208255	-0.031749
37234	0.611696	0.049330	-9.879144	0.021447	0.003827	-0.002730	0.187596	0.051824	0.693646	0.004374	-0.977539	-0.208317	-0.031656
37235	0.613916	0.018396	-9.764152	-0.023324	0.012525	0.004015	0.189453	0.051536	0.694402	0.003905	-0.977549	-0.208241	-0.031897
37236	0.565827	0.047622	-9.768208	-0.035832	0.006423	-0.001365	0.187873	0.050713	0.692055	0.003199	-0.977546	-0.208238	-0.032094
37237	0.565896	0.055043	-9.700826	0.007129	0.012553	-0.004554	0.188140	0.050156	0.692570	0.003322	-0.977519	-0.208349	-0.032206
37238	0.647910	0.042375	-9.701679	0.057149	0.003755	0.011612	0.187742	0.050436	0.692054	0.004430	-0.977566	-0.208144	-0.031962
37239	0.674729	0.080431	-9.773577	0.053633	0.007286	0.001027	0.186666	0.052802	0.692357	0.005446	-0.977560	-0.208176	-0.031781
37240	0.684223	0.056398	-9.742690	0.035775	0.010791	-0.007030	0.188258	0.053210	0.691811	0.006154	-0.977524	-0.208326	-0.031765
37241	0.635850	0.047030	-9.783239	-0.007196	0.003793	-0.002949	0.186144	0.052528	0.690130	0.005964	-0.977510	-0.208397	-0.031773
37242	0.621808	0.109665	-9.787206	-0.012631	0.005508	0.012896	0.186137	0.052944	0.691578	0.005716	-0.977565	-0.208133	-0.031854
37243	0.573662	0.133802	-9.882651	0.014305	0.007340	-0.004503	0.186398	0.053220	0.692365	0.005953	-0.977540	-0.208248	-0.031841
37244	0.602291	0.081042	-9.758524	0.021440	0.009054	-0.002705	0.186394	0.055026	0.690545	0.006376	-0.977524	-0.208309	-0.031851
37245	0.652509	0.013195	-9.793386	-0.000016	0.020417	-0.002848	0.186654	0.055579	0.691072	0.006388	-0.977498	-0.208381	-0.032155
37246	0.678942	-0.003953	-9.827460	-0.037615	0.007278	-0.001418	0.185883	0.051419	0.690779	0.005649	-0.977499	-0.208366	-0.032376
37247	0.717609	-0.001674	-9.770084	-0.035861	0.015984	0.007426	0.185357	0.050033	0.691693	0.004953	-0.977522	-0.208214	-0.032746
37248	0.664573	0.010783	-9.764676	0.005313	0.011646	0.002441	0.184820	0.051008	0.691842	0.005075	-0.977529	-0.208161	-0.032873
37249	0.669020	-0.040015	-9.847017	0.025022	0.005556	-0.002734	0.185480	0.051698	0.691839	0.005525	-0.977511	-0.208248	-0.032787
37250	0.621180	0.022980	-9.819442	-0.005394	-0.004934	-0.007373	0.185076	0.052811	0.691593	0.005363	-0.977488	-0.208382	-0.032636
37251	0.647506	-0.010842	-9.800830	-0.037607	0.003790	-0.004948	0.185994	0.052943	0.694469	0.004583	-0.977468	-0.208472	-0.032776
37252	0.625989	0.018301	-9.764257	0.001676	-0.008484	0.009404	0.184541	0.051841	0.694349	0.004554	-0.977518	-0.208278	-0.032524
37253	0.660330	0.092607	-9.761295	0.005284	0.012504	0.009512	0.184686	0.051425	0.691717	0.004659	-0.977548	-0.208113	-0.032656
37254	0.633900	0.109791	-9.715204	-0.008995	0.023012	0.003288	0.186015	0.051140	0.691431	0.004549	-0.977555	-0.208022	-0.033064
37255	0.626471	0.085648	-9.763487	-0.025118	0.019511	0.007562	0.184420	0.050315	0.693548	0.004085	-0.977575	-0.207874	-0.033460
37256	0.623564	0.018188	-9.807500	-0.021489	0.003809	-0.007460	0.184706	0.048927	0.690116	0.003643	-0.977549	-0.207990	-0.033546
37257	0.703137	-0.001369	-9.707466	-0.005395	0.026503	-0.001123	0.183906	0.049070	0.690917	0.003594	-0.977526	-0.208024	-0.033997
37258	0.703287	0.022419	-9.793718	-0.007162	0.023029	-0.004666	0.184424	0.050454	0.692367	0.003514	-0.977496	-0.208100	-0.034399
37259	0.698595	0.041691	-9.795859	-0.017991	0.003743	0.010170	0.184428	0.050455	0.691186	0.003136	-0.977536	-0.207907	-0.034459
37260	0.698889	0.080403	-9.720910	0.013412	0.003784	-0.010743	0.183361	0.050877	0.691863	0.003375	-0.977494	-0.208114	-0.034399
37261	0.660528	0.119175	-9.724939	0.003530	0.005520	-0.001096	0.183640	0.048932	0.691183	0.003417	-0.977484	-0.208156	-0.034407
37262	0.612625	0.177015	-9.810387	-0.004525	0.009914	0.003295	0.182710	0.049493	0.690808	0.003339	-0.977499	-0.208068	-0.034541
37263	0.608063	0.215434	-9.843554	-0.012551	0.010805	-0.001156	0.184040	0.048374	0.691696	0.003079	-0.977486	-0.208100	-0.034716
37264	0.564470	0.196650	-9.804938	-0.009009	0.010794	0.005928	0.183242	0.047962	0.692755	0.002920	-0.977511	-0.207958	-0.034886
37265	0.564257	0.163314	-9.694760	-0.057319	0.007272	0.000266	0.182726	0.045882	0.691954	0.001763	-0.977509	-0.207931	-0.035171
37266	0.646052	0.119435	-9.676743	-0.068985	-0.005016	0.003628	0.181666	0.046027	0.691446	0.000364	-0.977532	-0.207811	-0.035281
37267	0.684550	0.102091	-9.744572	0.000020	0.002054	-0.017005	0.183535	0.043657	0.692051	0.000297	-0.977460	-0.208162	-0.035227
37268	0.717876	0.041092	-9.942644	0.041233	0.009110	-0.021985	0.181804	0.044499	0.692479	0.001093	-0.977369	-0.208598	-0.035155
37269	0.756314	0.012044	-9.904855	0.016120	0.009056	-0.009850	0.183135	0.043937	0.692060	0.001386	-0.977320	-0.208820	-0.035173
37270	0.742533	0.108596	-9.829118	-0.037640	0.003746	0.003860	0.183127	0.044491	0.693641	0.000636	-0.977341	-0.208699	-0.035324
37271	0.718884	0.176331	-9.763242	-0.028740	-0.008522	0.009187	0.181802	0.045332	0.691569	-0.000007	-0.977385	-0.208518	-0.035190
37272	0.685276	0.200956	-9.661723	0.024115	0.006385	-0.003579	0.181541	0.044501	0.691564	0.000456	-0.977372	-0.208591	-0.035136
37273	0.661324	0.229861	-9.709253	-0.001837	0.006388	-0.001110	0.182339	0.044358	0.691288	0.000389	-0.977362	-0.208629	-0.035183
37274	0.670883	0.217598	-9.762353	-0.015245	-0.001473	-0.004765	0.182600	0.044495	0.692336	0.000049	-0.977349	-0.208696	-0.035140
37275	0.673140	0.195902	-9.772236	-0.022364	0.009039	-0.010071	0.182075	0.043943	0.691813	-0.000418	-0.977300	-0.208895	-0.035326
37276	0.689479	0.118633	-9.828545	-0.015203	0.002054	-0.011826	0.182474	0.043663	0.691804	-0.000747	-0.977255	-0.209100	-0.035351
37277	0.682321	0.128523	-9.758669	-0.021443	0.007302	-0.017137	0.180763	0.041729	0.691023	-0.001205	-0.977177	-0.209438	-0.035499
37278	0.660838	0.162470	-9.724444	-0.050098	0.016026	-0.010252	0.181162	0.041032	0.691929	-0.002156	-0.977128	-0.209583	-0.035943
37279	0.636959	0.201055	-9.752637	-0.028642	0.017781	-0.004786	0.179976	0.039373	0.692193	-0.002701	-0.977092	-0.209675	-0.036326
37280	0.661199	0.215173	-9.793543	0.016991	-0.004941	-0.010708	0.180505	0.040481	0.691146	-0.002430	-0.977059	-0.209879	-0.036078
37281	0.673662	0.265927	-9.682507	0.026776	0.006377	0.002626	0.178631	0.042156	0.693030	-0.001936	-0.977065	-0.209865	-0.036006
37282	0.719369	0.243707	-9.752857	-0.000884	0.021272	-0.008112	0.181551	0.041862	0.693245	-0.001903	-0.977022	-0.210007	-0.036346
37283	0.692685	0.227064	-9.757626	-0.000891	0.003790	-0.011695	0.179956	0.042565	0.692882	-0.001973	-0.976969	-0.210254	-0.036341
37284	0.632087	0.196179	-9.786299	0.026883	0.012583	-0.016736	0.179429	0.042013	0.692622	-0.001439	-0.976897	-0.210586	-0.036395
37285	0.607805	0.177170	-9.771888	0.019652	0.007303	-0.002706	0.178496	0.042573	0.693036	-0.001087	-0.976880	-0.210671	-0.036368
37286	0.692683	0.224835	-9.699967	0.003622	0.009049	-0.020457	0.178489	0.044518	0.691611	-0.001025	-0.976791	-0.211069	-0.036450
37287	0.705364	0.313382	-9.814425	-0.036656	0.026528	-0.008334	0.179952	0.044232	0.691323	-0.001701	-0.976734	-0.211223	-0.037038
37288	0.765164	0.237935	-9.950403	-0.055391	0.019561	-0.019100	0.178894	0.042293	0.693290	-0.002748	-0.976643	-0.211541	-0.037575
37289	0.718795	0.166460	-9.845073	-0.030423	0.016027	-0.004835	0.177843	0.041467	0.691722	-0.003342	-0.976607	-0.211631	-0.037934
37290	0.708945	0.137863	-9.782825	0.001713	0.008997	0.007706	0.178374	0.041464	0.691714	-0.003297	-0.976640	-0.211466	-0.038025
37291	0.692323	0.176546	-9.760607	0.003507	0.002005	0.004181	0.177050	0.039248	0.694600	-0.003274	-0.976655	-0.211405	-0.037965
37292	0.656657	0.256034	-9.814665	-0.032269	0.010762	0.005743	0.178117	0.038688	0.693791	-0.003888	-0.976678	-0.211242	-0.038234
37293	0.692935	0.263040	-9.790862	-0.009012	0.009002	0.005896	0.177982	0.038688	0.694449	-0.004081	-0.976695	-0.211138	-0.038362
37294	0.738417	0.205145	-9.729430	0.024958	-0.003266	0.006953	0.176919	0.039527	0.693686	-0.003634	-0.976734	-0.211008	-0.038114
37295	0.781585	0.166057	-9.816777	0.024094	0.003746	0.004310	0.176911	0.040221	0.694743	-0.003198	-0.976750	-0.210960	-0.038003
37296	0.829992	0.180228	-9.778576	-0.011812	-0.003339	0.026920	0.178246	0.039520	0.693666	-0.003455	-0.976874	-0.210399	-0.037911
37297	0.738943	0.281805	-9.829499	-0.116407	0.008951	0.013034	0.179329	0.036739	0.692046	-0.005734	-0.976911	-0.210074	-0.038498
37298	0.628654	0.393272	-9.841687	-0.251421	0.043967	0.004303	0.177752	0.032720	0.694262	-0.010490	-0.976857	-0.209792	-0.040335
37299	0.711255	0.460205	-9.767122	-0.157445	0.015990	-0.011869	0.176722	0.026339	0.695789	-0.013568	-0.976755	-0.209917	-0.041225
37300	0.711173	0.446031	-9.683164	0.019628	0.010736	0.002616	0.178186	0.025637	0.695498	-0.013171	-0.976775	-0.209844	-0.041273
37301	0.703652	0.407588	-9.688347	0.101877	-0.010257	0.011064	0.175679	0.023152	0.695774	-0.011274	-0.976853	-0.209726	-0.040566
37302	0.710769	0.390607	-9.717445	0.026732	-0.008519	0.009636	0.175789	0.026899	0.696072	-0.010813	-0.976915	-0.209533	-0.040211
37303	0.681636	0.369171	-9.722247	-0.041204	-0.010244	-0.004959	0.178177	0.026886	0.696167	-0.011723	-0.976892	-0.209611	-0.040098
37304	0.705625	0.349491	-9.804399	-0.008928	-0.003200	-0.015282	0.177904	0.028137	0.696183	-0.011956	-0.976834	-0.209890	-0.039991
37305	0.666645	0.301688	-9.804612	0.032169	-0.011077	-0.004435	0.177118	0.027031	0.695134	-0.011429	-0.976831	-0.210017	-0.039551
37306	0.751331	0.322872	-9.740206	-0.007195	0.000247	-0.003822	0.177388	0.026475	0.694862	-0.011605	-0.976823	-0.210053	-0.039506
37307	0.715804	0.421617	-9.789236	-0.127077	0.008979	-0.001989	0.177265	0.023976	0.696151	-0.014101	-0.976774	-0.210010	-0.040130
37308	0.733447	0.524911	-9.788201	-0.164647	0.024704	0.001335	0.175425	0.020793	0.696148	-0.017245	-0.976712	-0.209850	-0.041225
37309	0.716607	0.532391	-9.744707	-0.091225	0.023001	-0.012229	0.177030	0.018007	0.697146	-0.018994	-0.976607	-0.210038	-0.041970
37310	0.687837	0.561481	-9.744124	-0.011640	0.013388	-0.004620	0.176771	0.016898	0.697139	-0.019203	-0.976582	-0.210089	-0.042199
37311	0.741387	0.618954	-9.691050	0.035713	0.015964	0.009827	0.175723	0.014405	0.697392	-0.018486	-0.976623	-0.209950	-0.042281
37312	0.746242	0.623616	-9.727090	0.025006	-0.001508	-0.000888	0.175309	0.016627	0.698471	-0.018038	-0.976638	-0.209959	-0.042067
37313	0.755627	0.585086	-9.718000	0.007141	0.012490	-0.003622	0.175709	0.017598	0.696243	-0.017911	-0.976614	-0.210057	-0.042200
37314	0.745756	0.556232	-9.739878	-0.001785	0.017751	-0.006313	0.175306	0.017600	0.697693	-0.017909	-0.976578	-0.210167	-0.042472
37315	0.730612	0.464916	-9.750411	-0.008975	-0.008489	-0.007356	0.174238	0.018716	0.697589	-0.018185	-0.976550	-0.210316	-0.042262
37316	0.740244	0.460133	-9.716901	0.028629	-0.006725	-0.013248	0.175445	0.017183	0.696505	-0.017699	-0.976519	-0.210570	-0.041926
37317	0.672809	0.486958	-9.768887	0.034868	0.000286	-0.004339	0.175577	0.017738	0.695721	-0.017075	-0.976511	-0.210701	-0.041701
37318	0.689911	0.513401	-9.730274	0.017871	0.010763	-0.002663	0.178599	0.022024	0.697293	-0.016716	-0.976503	-0.210759	-0.041756
37319	0.694877	0.534790	-9.802176	-0.010727	0.013405	-0.007263	0.177279	0.021199	0.696780	-0.016931	-0.976456	-0.210913	-0.041977
37320	0.711873	0.546773	-9.773343	-0.021441	0.030017	-0.008166	0.175159	0.020099	0.697589	-0.017263	-0.976396	-0.211044	-0.042571
37321	0.745493	0.517887	-9.694651	-0.001745	0.023013	-0.015115	0.175960	0.019679	0.696916	-0.017270	-0.976311	-0.211363	-0.042939
37322	0.706747	0.503677	-9.720918	0.016159	0.016043	-0.018525	0.175425	0.020654	0.696409	-0.016936	-0.976232	-0.211721	-0.043098
37323	0.760181	0.546564	-9.718482	0.014305	0.008997	-0.006235	0.173961	0.021217	0.696831	-0.016682	-0.976202	-0.211875	-0.043127
37324	0.801225	0.546162	-9.745279	0.002773	0.017781	-0.024803	0.173442	0.019276	0.696819	-0.016607	-0.976091	-0.212342	-0.043374
37325	0.791381	0.522030	-9.795944	0.021480	0.009011	-0.007957	0.174232	0.020105	0.697209	-0.016215	-0.976055	-0.212536	-0.043375
37326	0.783577	0.445008	-9.832815	0.016202	0.017810	-0.024719	0.172895	0.021500	0.697769	-0.015878	-0.975947	-0.213021	-0.043567
37327	0.783589	0.445155	-9.784744	0.003607	0.016016	-0.011601	0.172895	0.021778	0.697247	-0.015803	-0.975883	-0.213273	-0.043780
37328	0.788456	0.447773	-9.703038	0.035816	0.010763	-0.014912	0.173020	0.022749	0.697780	-0.015104	-0.975830	-0.213572	-0.043753
37329	0.781478	0.488396	-9.808263	0.046567	0.005544	-0.016602	0.172748	0.024694	0.696490	-0.014238	-0.975767	-0.213955	-0.043578
37330	0.783503	0.430929	-9.717609	0.093075	0.002037	-0.016291	0.172472	0.026640	0.696251	-0.012460	-0.975729	-0.214329	-0.043136
37331	0.821481	0.339198	-9.728605	0.057302	-0.003217	-0.021887	0.172462	0.028861	0.695617	-0.011420	-0.975651	-0.214821	-0.042744
37332	0.792447	0.334335	-9.819743	0.034071	0.005559	-0.023777	0.172456	0.029694	0.696019	-0.010786	-0.975560	-0.215288	-0.042622
37333	0.831520	0.394252	-9.790549	0.021486	0.016875	-0.007967	0.173375	0.030521	0.697195	-0.010343	-0.975515	-0.215482	-0.042782
37334	0.749262	0.373203	-9.804502	0.021538	0.024798	-0.016729	0.173112	0.031912	0.694324	-0.009864	-0.975437	-0.215799	-0.043090
37335	0.761419	0.382906	-9.746813	0.003562	0.022990	-0.001008	0.173102	0.032467	0.696168	-0.009738	-0.975412	-0.215843	-0.043446
37336	0.768663	0.382849	-9.746876	-0.000023	0.006371	-0.004622	0.172042	0.031361	0.697749	-0.009750	-0.975398	-0.215899	-0.043490
37337	0.739715	0.387813	-9.770604	0.033960	-0.008482	-0.004418	0.172037	0.033028	0.696322	-0.009171	-0.975392	-0.216030	-0.043098
37338	0.850347	0.322252	-9.690594	0.084001	-0.022533	0.002897	0.171901	0.034140	0.695547	-0.007661	-0.975448	-0.216009	-0.042217
37339	0.818801	0.300850	-9.690568	0.083971	-0.020790	0.009958	0.173208	0.038020	0.694778	-0.006144	-0.975519	-0.215900	-0.041375
37340	0.789628	0.276730	-9.786733	0.035735	0.005493	0.002658	0.172676	0.038717	0.694005	-0.005454	-0.975539	-0.215854	-0.041249
37341	0.782276	0.264496	-9.873335	-0.018833	0.007247	0.003149	0.173465	0.039963	0.693874	-0.005825	-0.975543	-0.215795	-0.041397
37342	0.705279	0.305755	-9.949107	-0.014321	0.007301	-0.002952	0.174268	0.038014	0.695287	-0.006110	-0.975536	-0.215798	-0.041522
37343	0.743733	0.272514	-9.709474	0.024098	0.008987	0.002597	0.174401	0.038291	0.694631	-0.005637	-0.975542	-0.215785	-0.041516
37344	0.705010	0.262960	-9.786160	0.073214	-0.008514	0.020526	0.173860	0.039682	0.695441	-0.004263	-0.975657	-0.215400	-0.040957
37345	0.719759	0.296755	-9.708988	0.118001	-0.004995	0.008530	0.175179	0.042730	0.692694	-0.002014	-0.975705	-0.215347	-0.040270
37346	0.777143	0.214729	-9.643129	0.060732	-0.008535	0.006302	0.174624	0.046898	0.692613	-0.000894	-0.975748	-0.215255	-0.039763
37347	0.798750	0.199862	-9.730012	-0.057266	0.024722	-0.005019	0.174099	0.045513	0.693132	-0.001948	-0.975704	-0.215325	-0.040413
37348	0.825459	0.223399	-9.830917	-0.057333	0.000211	0.005465	0.174101	0.044679	0.694043	-0.003095	-0.975733	-0.215146	-0.040586
37349	0.825362	0.209041	-9.807047	0.016924	0.000225	0.006002	0.175703	0.043560	0.693219	-0.002797	-0.975759	-0.215060	-0.040443
37350	0.796284	0.194858	-9.799748	0.064401	-0.003223	-0.007757	0.174639	0.043843	0.693501	-0.001595	-0.975749	-0.215197	-0.040024
37351	0.762458	0.190488	-9.741823	0.024987	-0.003256	0.000775	0.174904	0.043842	0.693497	-0.001156	-0.975755	-0.215219	-0.039779
37352	0.762666	0.219373	-9.734282	-0.026990	-0.012058	0.016231	0.175177	0.042730	0.693219	-0.001757	-0.975847	-0.214830	-0.039581
37353	0.789537	0.262446	-9.738827	-0.017953	-0.012018	-0.003088	0.176360	0.044667	0.693221	-0.002199	-0.975842	-0.214893	-0.039352
37354	0.757966	0.238550	-9.767671	0.017819	-0.008506	0.002478	0.176629	0.044666	0.692166	-0.001920	-0.975869	-0.214830	-0.039031
37355	0.719028	0.195646	-9.738986	0.055434	-0.018961	-0.009620	0.176878	0.046608	0.693495	-0.000966	-0.975843	-0.215077	-0.038351
37356	0.723487	0.142795	-9.705984	0.081416	-0.011945	-0.016467	0.177426	0.045496	0.690587	0.000524	-0.975799	-0.215397	-0.037688
37357	0.733161	0.147288	-9.785330	0.078685	0.005526	0.001199	0.176354	0.046890	0.691142	0.002048	-0.975797	-0.215450	-0.037385
37358	0.742739	0.137452	-9.831192	0.055407	0.010763	0.007213	0.176196	0.051889	0.690144	0.003147	-0.975824	-0.215333	-0.037278
37359	0.718490	0.123224	-9.826339	0.024106	0.012517	0.004352	0.175404	0.052588	0.687931	0.003637	-0.975830	-0.215284	-0.037346
37360	0.684428	0.087439	-9.816843	-0.000033	0.012530	-0.000227	0.174874	0.052731	0.687415	0.003656	-0.975831	-0.215250	-0.037513
37361	0.665455	0.133496	-9.748853	0.005360	0.016036	-0.006330	0.173546	0.052738	0.687698	0.003784	-0.975791	-0.215394	-0.037727
37362	0.694353	0.123530	-9.787672	0.012609	0.005590	-0.028354	0.173543	0.054127	0.686399	0.003999	-0.975673	-0.215927	-0.037705
37363	0.756916	0.091829	-9.769348	0.041222	0.016061	-0.021965	0.174072	0.053707	0.687437	0.004814	-0.975561	-0.216404	-0.037766
37364	0.761674	0.082141	-9.779115	0.014302	0.007270	-0.007216	0.172735	0.055519	0.687476	0.005085	-0.975535	-0.216515	-0.037768
37365	0.826269	-0.002546	-9.778242	0.000021	0.007267	-0.015287	0.174198	0.055094	0.687186	0.005067	-0.975462	-0.216831	-0.037838
37366	0.785391	0.021821	-9.780013	-0.010774	-0.001498	-0.004807	0.173265	0.055516	0.687730	0.004812	-0.975457	-0.216871	-0.037778
37367	0.739952	0.084628	-9.807740	0.017838	0.005511	0.002504	0.172999	0.055934	0.686951	0.005149	-0.975461	-0.216853	-0.037735
37368	0.708670	0.099386	-9.780863	0.012491	0.005525	-0.002810	0.173921	0.056345	0.688254	0.005379	-0.975458	-0.216866	-0.037711
37369	0.703885	0.104345	-9.744712	0.021434	-0.006721	-0.006313	0.173392	0.056904	0.686954	0.005723	-0.975432	-0.217025	-0.037412
37370	0.737517	0.082213	-9.817361	0.003520	0.002010	0.002387	0.173655	0.057180	0.687216	0.005768	-0.975453	-0.216940	-0.037358
37371	0.725654	0.109022	-9.732829	0.007145	0.002025	-0.009916	0.174462	0.055510	0.686924	0.005865	-0.975406	-0.217157	-0.037293
37372	0.686831	0.085073	-9.797663	0.023216	-0.004962	-0.002766	0.174726	0.055369	0.687444	0.006259	-0.975414	-0.217161	-0.037018
37373	0.679177	0.027448	-9.783838	0.001775	-0.008446	-0.011756	0.174186	0.057733	0.686163	0.006202	-0.975368	-0.217411	-0.036768
37374	0.686561	0.044463	-9.706796	-0.010804	-0.004993	-0.001262	0.175515	0.056614	0.687313	0.005935	-0.975377	-0.217398	-0.036639
37375	0.732275	0.022324	-9.750707	0.026761	0.005496	0.006082	0.176065	0.054669	0.685053	0.006441	-0.975395	-0.217317	-0.036549
37376	0.761337	0.036324	-9.818094	0.041153	0.002917	-0.009688	0.174444	0.058842	0.686432	0.007216	-0.975356	-0.217502	-0.036351
37377	0.746460	-0.016604	-9.859433	0.016088	-0.010200	-0.009924	0.176289	0.060775	0.686949	0.007436	-0.975317	-0.217727	-0.036004
37378	0.770830	0.012269	-9.794417	-0.001860	-0.003255	0.002304	0.174435	0.060230	0.686709	0.007353	-0.975341	-0.217646	-0.035871
37379	0.751744	0.041592	-9.692970	-0.004477	0.002015	-0.013547	0.176025	0.060082	0.687734	0.007223	-0.975280	-0.217925	-0.035857
37380	0.727609	0.046319	-9.781636	0.012479	0.009012	0.000710	0.175370	0.059253	0.686685	0.007471	-0.975291	-0.217858	-0.035900
37381	0.749519	0.070268	-9.759918	0.016965	0.002014	-0.004571	0.174333	0.056206	0.684569	0.007763	-0.975266	-0.217978	-0.035793
37382	0.777947	-0.006905	-9.753840	0.010711	0.010754	-0.004610	0.176061	0.055641	0.684537	0.007979	-0.975260	-0.217982	-0.035880
37383	0.741530	-0.033168	-9.782670	-0.000928	0.009014	-0.002932	0.177761	0.058962	0.686383	0.007957	-0.975240	-0.218055	-0.035990
37384	0.722233	-0.030560	-9.765649	0.012452	0.003753	0.004201	0.175240	0.058976	0.686421	0.008186	-0.975262	-0.217958	-0.035930
37385	0.700741	0.003269	-9.769882	0.017822	-0.001484	0.002473	0.176427	0.059802	0.686937	0.008489	-0.975270	-0.217941	-0.035751
37386	0.684258	0.061209	-9.742636	0.002661	-0.008459	-0.010864	0.177208	0.062714	0.686429	0.008462	-0.975237	-0.218130	-0.035499
37387	0.737495	0.075349	-9.702073	0.014315	0.009021	-0.011611	0.177227	0.060632	0.684569	0.008727	-0.975176	-0.218384	-0.035543
37388	0.751857	0.060525	-9.793699	0.016108	0.003787	-0.011623	0.176164	0.060360	0.685239	0.009015	-0.975138	-0.218556	-0.035471
37389	0.766014	0.012468	-9.741498	0.030388	0.007260	-0.004472	0.176292	0.061192	0.685246	0.009587	-0.975106	-0.218682	-0.035413
37390	0.756198	-0.006933	-9.818547	-0.000043	0.009884	0.000604	0.176020	0.062165	0.685785	0.009596	-0.975113	-0.218632	-0.035528
37391	0.770598	-0.016903	-9.895697	0.003613	0.024797	-0.009894	0.175081	0.063280	0.686861	0.009720	-0.975050	-0.218842	-0.035933
37392	0.813795	-0.055639	-9.867673	-0.003486	0.030056	-0.022285	0.175486	0.062585	0.685929	0.009733	-0.974947	-0.219213	-0.036461
37393	0.861887	-0.084821	-9.849196	-0.028524	0.045780	-0.021550	0.174033	0.061343	0.686070	0.009319	-0.974822	-0.219622	-0.037424
37394	0.881321	-0.070379	-9.796322	-0.032138	0.021264	-0.022551	0.172966	0.061904	0.686617	0.008734	-0.974730	-0.219974	-0.037906
37395	0.903234	-0.050793	-9.628042	-0.001837	-0.005053	-0.008333	0.172179	0.059686	0.687657	0.008634	-0.974695	-0.220155	-0.037767
37396	0.862297	-0.033723	-9.656335	0.046381	-0.029557	0.006926	0.173360	0.062318	0.687140	0.009377	-0.974760	-0.219985	-0.036908
37397	0.732432	0.041802	-9.673573	0.059751	-0.043532	0.014959	0.175098	0.061338	0.685003	0.010326	-0.974843	-0.219765	-0.035745
37398	0.688867	0.027747	-9.661342	0.071429	-0.039996	0.005374	0.175467	0.065916	0.685962	0.011512	-0.974894	-0.219670	-0.034573
37399	0.639905	-0.063437	-9.714844	0.053526	-0.046975	0.006096	0.178646	0.067566	0.684748	0.012314	-0.974937	-0.219618	-0.033368
37400	0.601369	-0.048754	-9.731167	0.060704	-0.045200	0.002645	0.178505	0.069233	0.684373	0.013267	-0.974976	-0.219576	-0.032142
37401	0.721634	-0.110316	-9.891541	0.071501	-0.038181	-0.004345	0.179825	0.070475	0.684366	0.014450	-0.974959	-0.219736	-0.031029
37402	0.740237	-0.209185	-9.926487	0.081497	-0.031101	-0.035994	0.180210	0.073667	0.682685	0.015846	-0.974809	-0.220446	-0.029998
37403	0.826462	-0.306274	-9.993241	0.071652	-0.025871	-0.032566	0.181525	0.075325	0.683338	0.017078	-0.974654	-0.221151	-0.029139
37404	0.773171	-0.332045	-9.904149	0.031390	-0.017135	-0.032819	0.182701	0.078372	0.683613	0.017560	-0.974530	-0.221731	-0.028602
37405	0.744670	-0.249176	-10.407680	-0.355853	0.027525	-0.044255	0.181273	0.072827	0.683579	0.010698	-0.974415	-0.222394	-0.030687
37406	0.797148	0.006894	-10.698411	-0.814041	0.023006	-0.017608	0.180570	0.054782	0.686824	-0.005104	-0.974350	-0.222293	-0.034678
37407	0.879915	0.428036	-10.417884	-1.331020	0.048236	-0.054713	0.179155	0.020636	0.692282	-0.030885	-0.973588	-0.222378	-0.041482
37408	1.056942	0.856069	-10.003497	-1.713650	0.103255	-0.117197	0.177644	-0.020869	0.699506	-0.063883	-0.971339	-0.223217	-0.050935
37409	0.808775	1.262970	-9.717875	-2.071228	0.189029	-0.166924	0.173978	-0.077491	0.702805	-0.103379	-0.966911	-0.224402	-0.063566
37410	0.575252	2.704049	-9.430102	-2.980320	0.255195	-0.137704	0.167782	-0.153532	0.702534	-0.159783	-0.958074	-0.223477	-0.081377
37411	0.859341	3.250962	-9.195533	-4.175908	0.189918	-0.111386	0.160282	-0.272179	0.690041	-0.238338	-0.940634	-0.218649	-0.102938
37412	0.871985	4.976994	-7.911572	-4.642291	0.168444	-0.093394	0.155323	-0.402069	0.652188	-0.323748	-0.913784	-0.210867	-0.125387
37413	0.748914	6.304197	-6.825707	-4.769381	0.134998	-0.117067	0.156173	-0.516571	0.597068	-0.408842	-0.878061	-0.200973	-0.146515
37414	0.520314	7.383210	-5.366844	-4.673869	0.108495	-0.109161	0.154045	-0.626320	0.513285	-0.488660	-0.835393	-0.189454	-0.165640
37415	0.321143	8.183393	-3.772039	-4.618663	0.073195	-0.099886	0.155955	-0.715537	0.416779	-0.563574	-0.786238	-0.175746	-0.182558
37416	0.586163	8.370326	-1.746053	-4.447433	0.041967	-0.040680	0.150874	-0.798178	0.297599	-0.631028	-0.732907	-0.160022	-0.197594
37417	0.666504	8.743030	-0.007156	-4.271581	0.051130	0.006469	0.148873	-0.841968	0.182435	-0.691066	-0.676245	-0.143107	-0.211282
37418	0.611540	9.107023	1.684738	-4.146637	0.026271	0.024966	0.154496	-0.856652	0.077819	-0.744425	-0.616774	-0.125167	-0.223057
37419	0.873055	9.144562	3.615302	-3.909659	0.039898	0.003719	0.153298	-0.858802	-0.032083	-0.790291	-0.556490	-0.107853	-0.232652
37420	0.871080	8.821897	5.068111	-3.632293	0.074743	-0.027715	0.153421	-0.841112	-0.134717	-0.828515	-0.497363	-0.092155	-0.240209
37421	0.957506	8.040471	6.173590	-3.451662	0.100805	-0.031802	0.145214	-0.806440	-0.236135	-0.860941	-0.438267	-0.077248	-0.246446
37422	0.911698	7.013700	6.940904	-3.680763	0.151364	-0.033501	0.147120	-0.761280	-0.324735	-0.890733	-0.373086	-0.061778	-0.252161
37423	1.379726	5.563192	8.100291	-4.622365	0.213625	0.019319	0.159529	-0.697854	-0.411475	-0.921066	-0.288040	-0.041763	-0.258703
37424	1.069954	4.093598	8.900843	-5.642657	0.298904	0.078936	0.164834	-0.589262	-0.514200	-0.946893	-0.181466	-0.017437	-0.264878
37425	0.706432	1.879503	9.152518	-5.657130	0.312946	0.097918	0.169731	-0.443196	-0.599738	-0.960688	-0.071733	0.007153	-0.268109
37426	1.049964	-0.061553	9.252217	-4.329508	0.250210	0.101578	0.169817	-0.286848	-0.654244	-0.962780	0.012752	0.025692	-0.268762
37427	0.951502	-1.033891	10.381131	-2.202109	0.150855	0.097142	0.173993	-0.196071	-0.670077	-0.960801	0.056505	0.034856	-0.269173
37428	1.005211	-1.626142	10.340210	-0.196324	0.055116	0.113039	0.183537	-0.169050	-0.673761	-0.960002	0.060643	0.034809	-0.271123
37429	0.945019	-1.262573	10.306454	0.357159	-0.006114	0.176864	0.184391	-0.179884	-0.672307	-0.959409	0.054378	0.033097	-0.274741
37430	0.641489	-1.148188	9.969095	-0.327443	-0.016724	0.212492	0.182547	-0.181817	-0.673217	-0.957846	0.060697	0.035069	-0.278599
37431	0.766564	-1.225390	10.212282	-0.889543	0.003932	0.256876	0.177199	-0.178737	-0.666539	-0.955132	0.078385	0.039960	-0.282812
37432	0.607297	-1.537742	9.916842	-0.706066	-0.004634	0.248480	0.175216	-0.155541	-0.668904	-0.952509	0.092023	0.043732	-0.286960
37433	0.619179	-1.553341	9.565654	0.048321	-0.011311	0.228400	0.180171	-0.135990	-0.676400	-0.951223	0.091639	0.043577	-0.291339
37434	0.744156	-1.631732	9.419466	0.585098	-0.037442	0.238335	0.179589	-0.150564	-0.675617	-0.950799	0.080479	0.040524	-0.296414
37435	0.648457	-1.175761	9.622619	0.534879	-0.023541	0.264572	0.177847	-0.171517	-0.674093	-0.949975	0.070719	0.037704	-0.301868
37436	0.623224	-0.994703	9.773933	0.062349	-0.016751	0.287629	0.172917	-0.193705	-0.669775	-0.948298	0.069636	0.037322	-0.307391
37437	0.602769	-1.148914	9.632936	-0.335006	-0.041358	0.304008	0.171305	-0.190364	-0.669454	-0.945866	0.076241	0.040069	-0.312921
37438	0.558630	-1.253392	9.963794	-0.299396	-0.076448	0.323511	0.170835	-0.175227	-0.673892	-0.943287	0.081668	0.042978	-0.318893
37439	0.524721	-1.258775	9.690029	0.053208	-0.082383	0.311975	0.167659	-0.175348	-0.676076	-0.941269	0.080630	0.044001	-0.324923
37440	0.627868	-1.342586	9.289200	0.339384	-0.116446	0.342977	0.165185	-0.185053	-0.673772	-0.939440	0.073768	0.043516	-0.331839
37441	0.571078	-1.187447	9.536627	0.344572	-0.120934	0.375645	0.157575	-0.200560	-0.672760	-0.937281	0.066992	0.043260	-0.339331
37442	0.553813	-1.231241	9.329575	0.145754	-0.128917	0.419989	0.152598	-0.212889	-0.671232	-0.934474	0.063729	0.044206	-0.347480
37443	0.461951	-1.262529	9.875594	-0.069233	-0.108172	0.466090	0.148231	-0.214392	-0.672099	-0.930992	0.064829	0.046416	-0.356225
37444	0.566957	-1.440946	10.004827	-0.060467	-0.108308	0.501329	0.143067	-0.216029	-0.672562	-0.927193	0.065627	0.048294	-0.365614
37445	0.459018	-1.675889	9.983830	0.159492	-0.113528	0.531095	0.136859	-0.220576	-0.673038	-0.923335	0.062487	0.048826	-0.375718
37446	0.267081	-1.501191	9.989899	0.438473	-0.122237	0.568437	0.129505	-0.234558	-0.672146	-0.919396	0.054001	0.047156	-0.386744
37447	0.500288	-1.305987	9.920430	0.527172	-0.069753	0.560433	0.123099	-0.252571	-0.669865	-0.915445	0.044422	0.044023	-0.397554
37448	0.630601	-1.299207	9.323323	0.476501	-0.066049	0.505420	0.119076	-0.270321	-0.666567	-0.911705	0.035593	0.041073	-0.407236
37449	0.529630	-1.240276	9.459466	0.464424	-0.099039	0.393343	0.113455	-0.286951	-0.663365	-0.908673	0.026777	0.039089	-0.414811
37450	0.567707	-1.326419	9.703301	0.538259	-0.121557	0.276570	0.109294	-0.302894	-0.661228	-0.906506	0.016178	0.036763	-0.420278
37451	0.656913	-1.350759	9.836845	0.485547	-0.111083	0.258566	0.102872	-0.319659	-0.656439	-0.904345	0.006802	0.034899	-0.425318
37452	0.632912	-0.990026	9.754676	0.257506	-0.043750	0.257230	0.098430	-0.333797	-0.653099	-0.902141	0.001928	0.033544	-0.430131
37453	0.657223	-0.966258	9.723494	-0.025101	0.025313	0.250132	0.096597	-0.338785	-0.651939	-0.899988	0.002967	0.033592	-0.434608
37454	0.667888	-0.822348	9.616900	-0.151240	0.048031	0.256373	0.095002	-0.337804	-0.652693	-0.897771	0.006254	0.034106	-0.439096
37455	0.768394	-0.965981	10.097479	-0.089591	0.103866	0.278102	0.095395	-0.336557	-0.653474	-0.895365	0.009184	0.033303	-0.443992
37456	0.844083	-1.170281	9.553697	-0.027061	0.120509	0.319100	0.096839	-0.333788	-0.653469	-0.892591	0.010926	0.031406	-0.449640
37457	0.662662	-0.873247	9.476959	-0.122105	0.081961	0.356275	0.095775	-0.333505	-0.653187	-0.889378	0.014303	0.031293	-0.455876
37458	0.288889	-0.487815	10.287374	-0.226052	0.056472	0.363528	0.095115	-0.332389	-0.656054	-0.886007	0.019039	0.032324	-0.462153
37459	0.098387	-0.113414	10.317357	-0.108598	0.033936	0.304516	0.094837	-0.329888	-0.656682	-0.883147	0.021685	0.032897	-0.467438
37460	0.104917	-0.192422	9.667456	0.028613	0.028986	0.250862	0.092196	-0.331539	-0.657708	-0.880827	0.021588	0.032088	-0.471856
37461	0.210144	-0.333023	9.578406	0.039549	0.004596	0.201450	0.091147	-0.332643	-0.659279	-0.878935	0.021244	0.031794	-0.475407
37462	0.126439	-0.221507	9.650112	0.009139	-0.028622	0.187937	0.089029	-0.333464	-0.659386	-0.877132	0.020903	0.032209	-0.478712
37463	0.165411	-0.173792	9.621483	0.080867	-0.035530	0.154067	0.087858	-0.338179	-0.658234	-0.875661	0.019390	0.032201	-0.481462
37464	0.144370	-0.083974	9.836605	0.170463	-0.066948	0.112331	0.085226	-0.342885	-0.656927	-0.874599	0.015803	0.031767	-0.483548
37465	0.210074	-0.351443	9.847384	0.150938	-0.037155	0.084024	0.081549	-0.350362	-0.655370	-0.873805	0.012977	0.031103	-0.485107
37466	0.278470	-0.578232	9.796117	-0.088950	-0.018914	0.111355	0.080228	-0.350771	-0.656405	-0.872690	0.014388	0.032346	-0.486989
37467	0.400453	-0.733926	9.533700	-0.337794	-0.019904	0.141197	0.079407	-0.345351	-0.658439	-0.871181	0.020303	0.036109	-0.489211
37468	0.401855	-0.230748	10.476826	-0.286173	-0.021935	0.177775	0.076983	-0.337840	-0.660428	-0.869294	0.025173	0.039296	-0.492088
37469	0.524469	0.028311	10.555657	0.032261	0.016521	0.208447	0.076455	-0.337281	-0.662252	-0.867265	0.025006	0.038723	-0.495708
37470	0.467643	-0.468653	9.930339	0.112692	0.048096	0.253135	0.075129	-0.338941	-0.659885	-0.864839	0.023693	0.036723	-0.500143
37471	0.474220	-0.870734	9.031569	-0.062916	0.026208	0.322205	0.073283	-0.339485	-0.662226	-0.861589	0.025333	0.036880	-0.505630
37472	0.381570	-1.003822	9.321658	-0.115252	-0.009895	0.400112	0.069293	-0.337380	-0.662932	-0.857452	0.027482	0.038090	-0.512416
37473	0.283443	-0.558962	9.817927	0.043708	-0.003072	0.457799	0.067317	-0.340424	-0.662013	-0.852748	0.027097	0.037568	-0.520264
37474	0.319721	-0.217349	9.929698	0.073967	0.021298	0.499579	0.062568	-0.344701	-0.663034	-0.847567	0.026399	0.036240	-0.528791
37475	0.335797	-0.660964	9.631235	-0.153427	0.017724	0.533067	0.058855	-0.345653	-0.662199	-0.841814	0.029591	0.037387	-0.537657
37476	0.391438	-0.983782	9.607816	-0.277284	-0.017486	0.605973	0.051515	-0.336726	-0.664886	-0.835051	0.034487	0.040377	-0.547604
37477	0.434293	-1.068394	9.577632	-0.134454	-0.045602	0.670327	0.045265	-0.333081	-0.667118	-0.827506	0.036787	0.042260	-0.558654
37478	0.454388	-0.973447	10.001560	0.028112	-0.054515	0.717304	0.039565	-0.334022	-0.667172	-0.819388	0.036280	0.042392	-0.570518
37479	0.522398	-0.925225	10.213034	-0.013076	-0.040604	0.722326	0.031885	-0.335923	-0.668649	-0.811022	0.036634	0.042796	-0.582297
37480	0.565202	-1.012654	10.048223	-0.052474	-0.059852	0.727229	0.025373	-0.334499	-0.668010	-0.802383	0.037368	0.043915	-0.594017
37481	0.569564	-1.071079	9.831202	0.068150	-0.080858	0.763270	0.013570	-0.335823	-0.667844	-0.793208	0.035954	0.043956	-0.606298
37482	0.334078	-0.903654	9.707774	0.332007	-0.072007	0.790006	0.005905	-0.341751	-0.666998	-0.783694	0.030464	0.040572	-0.619072
37483	0.040473	-0.759754	9.608613	0.426906	-0.071855	0.781125	-0.002804	-0.352673	-0.662641	-0.774109	0.023478	0.036044	-0.631589
37484	-0.010059	-1.067676	9.466107	0.287511	-0.092739	0.736811	-0.014566	-0.363022	-0.659283	-0.764780	0.018342	0.033570	-0.643155
37485	0.085158	-1.256380	9.352556	0.128368	-0.073489	0.718033	-0.022896	-0.368947	-0.657902	-0.755468	0.015912	0.032891	-0.654166
37486	0.036800	-1.267764	9.439368	0.065752	-0.061255	0.715869	-0.033086	-0.375001	-0.655706	-0.746014	0.014542	0.032795	-0.664963
37487	-0.036311	-0.731277	10.859406	0.097090	-0.015972	0.688164	-0.042093	-0.378700	-0.654293	-0.736816	0.013359	0.031645	-0.675220
37488	-0.031862	-0.421087	10.052965	-0.005357	0.038552	0.629538	-0.048202	-0.376861	-0.655888	-0.728289	0.014309	0.031048	-0.684417
37489	0.001560	-0.141911	10.190481	-0.105157	0.063180	0.544352	-0.053262	-0.372807	-0.657346	-0.720811	0.017062	0.031477	-0.692206
37490	0.237495	-0.235801	9.978265	-0.069139	0.098248	0.509409	-0.056191	-0.369874	-0.659373	-0.713768	0.019691	0.030911	-0.699423
37491	0.536666	-0.254397	9.379409	0.072273	0.079075	0.510289	-0.058301	-0.372362	-0.659103	-0.706679	0.020062	0.028626	-0.706670
37492	0.462721	0.195092	9.877926	0.295837	0.068515	0.522557	-0.061998	-0.376507	-0.657512	-0.699412	0.017098	0.023332	-0.714134
37493	0.266173	0.401023	9.860358	0.516122	0.101948	0.494426	-0.065415	-0.384682	-0.653340	-0.692516	0.011486	0.014392	-0.721168
37494	0.143783	0.190800	9.234096	0.418030	0.081240	0.431962	-0.068536	-0.397855	-0.650010	-0.686364	0.006941	0.007204	-0.727189
37495	0.063538	-0.229047	9.383782	0.002838	0.030410	0.418113	-0.071704	-0.402142	-0.647641	-0.680280	0.007310	0.006711	-0.732885
37496	0.210167	-0.337143	9.804285	-0.171024	0.010879	0.462520	-0.077690	-0.399194	-0.648308	-0.673457	0.009807	0.009067	-0.739106
37497	0.171783	-0.298651	9.708920	0.007731	0.005606	0.506122	-0.082622	-0.394446	-0.649630	-0.665959	0.009775	0.008819	-0.745872
37498	0.170825	-0.087674	9.480621	0.120477	-0.034552	0.499797	-0.088214	-0.391778	-0.648730	-0.658500	0.007690	0.007448	-0.752504
37499	0.101882	0.394622	9.707880	0.043652	-0.125474	0.442627	-0.095646	-0.392155	-0.647570	-0.651815	0.005168	0.008408	-0.758314
37500	0.188307	0.960417	10.893744	0.181767	-0.113245	0.345051	-0.104131	-0.394886	-0.645105	-0.646571	0.001084	0.007154	-0.762819
37501	0.425888	0.456665	9.585625	0.257269	-0.061319	0.317446	-0.111259	-0.403040	-0.642451	-0.641720	-0.003305	0.004020	-0.766921
37502	0.485171	0.623900	10.151852	0.235815	-0.057049	0.299686	-0.117071	-0.410229	-0.637970	-0.637091	-0.007237	0.001217	-0.770753
37503	0.779007	0.500381	10.623782	0.281568	-0.044010	0.262933	-0.119730	-0.410632	-0.635964	-0.632994	-0.011713	-0.002517	-0.774064
37504	0.516477	0.290204	9.655033	0.590289	-0.065540	0.273974	-0.123665	-0.421303	-0.631284	-0.628577	-0.020268	-0.010699	-0.777410
37505	0.535179	0.892504	9.233979	1.304992	-0.103880	0.319705	-0.132323	-0.447224	-0.617230	-0.622884	-0.038586	-0.029527	-0.780804
37506	0.308876	1.670586	9.038180	1.638714	-0.091484	0.336512	-0.137710	-0.492881	-0.595020	-0.616091	-0.060649	-0.053627	-0.783504
37507	0.234465	2.066095	9.187577	1.150052	-0.025247	0.384398	-0.145027	-0.526589	-0.571873	-0.608524	-0.075864	-0.070864	-0.786715
37508	0.079862	3.063816	9.421502	0.201649	0.014706	0.391975	-0.150560	-0.540170	-0.561026	-0.602041	-0.078696	-0.073559	-0.791165
37509	-0.452327	2.579028	9.992545	-0.741303	0.001472	0.348094	-0.155654	-0.527088	-0.567646	-0.597629	-0.070493	-0.061364	-0.796307
37510	-0.281539	2.140673	10.235992	-1.150932	-0.001252	0.302656	-0.161609	-0.497338	-0.583539	-0.594290	-0.057168	-0.042523	-0.801089
37511	-0.111619	1.617088	9.348837	-0.645215	-0.056879	0.265468	-0.166657	-0.464261	-0.598363	-0.590783	-0.050842	-0.031312	-0.804618
37512	0.620347	1.304667	9.730695	0.331790	-0.084878	0.254571	-0.172116	-0.460622	-0.599163	-0.586392	-0.056343	-0.035331	-0.807293
37513	0.878147	1.553436	9.935625	0.374045	0.002562	0.231373	-0.175670	-0.469769	-0.592241	-0.582226	-0.061079	-0.041237	-0.809680
37514	1.112476	1.227014	9.975516	-0.491864	0.135269	0.224524	-0.175830	-0.463936	-0.594018	-0.579068	-0.053401	-0.034514	-0.812796
37515	0.921127	0.829658	9.330873	-0.955284	0.207034	0.249594	-0.174740	-0.438391	-0.606385	-0.575788	-0.039382	-0.021162	-0.816376
37516	0.709123	0.238325	8.912506	-0.722843	0.140688	0.280079	-0.172437	-0.418964	-0.613842	-0.571678	-0.028936	-0.010701	-0.819898
37517	0.596257	-0.019723	9.189316	-0.372288	0.015653	0.274225	-0.173840	-0.402294	-0.619694	-0.567387	-0.024721	-0.004617	-0.823067
37518	0.683203	-0.046563	10.072733	-0.247312	-0.074677	0.286213	-0.175510	-0.384928	-0.626191	-0.562808	-0.023230	0.000499	-0.826261
37519	0.824726	0.152477	10.237236	-0.034480	-0.062509	0.311595	-0.181785	-0.378230	-0.626160	-0.557680	-0.024118	0.001953	-0.829703
37520	0.630078	0.627467	10.114590	0.137342	-0.048396	0.314818	-0.186040	-0.377930	-0.623991	-0.552390	-0.026501	0.000422	-0.833165
37521	0.546840	0.473732	9.969333	0.046378	-0.070949	0.245340	-0.191334	-0.383041	-0.619497	-0.548286	-0.028447	0.000593	-0.835807
37522	0.761349	0.077671	9.996576	-0.218242	-0.111182	0.181438	-0.196286	-0.375934	-0.618957	-0.545391	-0.027971	0.005618	-0.837696
37523	1.061155	0.123889	10.143536	-0.372083	-0.116554	0.164352	-0.197940	-0.362039	-0.624308	-0.542832	-0.026109	0.013276	-0.839330
37524	1.267340	-0.062622	9.457027	-0.250331	-0.062227	0.182974	-0.202651	-0.349935	-0.625165	-0.539879	-0.024450	0.018303	-0.841188
37525	1.010653	-0.170483	9.712770	-0.060551	-0.025362	0.165155	-0.204940	-0.344092	-0.625203	-0.537135	-0.024444	0.019772	-0.842910
37526	0.816192	-0.355862	9.947856	0.032742	0.051761	0.127358	-0.204956	-0.341593	-0.624784	-0.535002	-0.023936	0.018780	-0.844303
37527	0.422431	-0.374540	9.914987	-0.029617	0.090478	0.079576	-0.202837	-0.340772	-0.625071	-0.533722	-0.022325	0.018461	-0.845163
37528	0.363258	-0.212415	10.080797	-0.174265	0.108069	0.015188	-0.200871	-0.335089	-0.627408	-0.533595	-0.018695	0.020313	-0.845290
37529	0.358176	-0.239607	9.828164	-0.142757	0.097724	-0.023389	-0.197175	-0.330110	-0.630172	-0.534098	-0.015767	0.021780	-0.844995
37530	0.499325	-0.414855	9.512481	-0.046229	0.046993	-0.007961	-0.194282	-0.325684	-0.629909	-0.534284	-0.014545	0.022111	-0.844891
37531	0.684356	-0.539272	9.413315	0.022587	0.015458	0.002040	-0.192700	-0.323749	-0.630177	-0.534267	-0.014753	0.021689	-0.844909
37532	0.615879	-0.331034	9.690295	0.029626	-0.016106	0.012608	-0.191507	-0.323895	-0.629408	-0.534062	-0.015399	0.021419	-0.845034
37533	0.705358	-0.310321	9.612850	-0.032042	-0.003862	0.003371	-0.192183	-0.321809	-0.629377	-0.534030	-0.015349	0.022139	-0.845036
37534	0.521985	-0.296154	9.845328	-0.002489	-0.021309	-0.014048	-0.192852	-0.321528	-0.628314	-0.534268	-0.015752	0.022458	-0.844870
37535	0.588682	-0.426383	9.903342	0.087124	-0.026483	-0.048708	-0.191264	-0.320982	-0.627807	-0.535067	-0.017371	0.021397	-0.844360
37536	0.641253	-0.490614	9.483947	0.151619	-0.019383	-0.051757	-0.192584	-0.323891	-0.624928	-0.535885	-0.019406	0.019080	-0.843852
37537	0.693403	-0.652186	10.267573	0.021725	-0.028370	-0.042228	-0.192716	-0.325141	-0.623100	-0.536593	-0.020342	0.019170	-0.843378
37538	0.499401	-0.096882	10.453488	-0.104287	0.018900	-0.062193	-0.191935	-0.322230	-0.623739	-0.537702	-0.018991	0.020755	-0.842666
37539	0.356492	0.209319	9.540117	-0.030703	0.043681	-0.075540	-0.191558	-0.318067	-0.624360	-0.539020	-0.018153	0.020920	-0.841838
37540	0.725340	-0.229938	9.993350	0.030081	0.034763	-0.080627	-0.189954	-0.320019	-0.624667	-0.540375	-0.017989	0.020064	-0.840993
37541	0.642264	-0.377306	10.357700	-0.106023	0.022406	-0.071984	-0.187460	-0.314479	-0.625962	-0.541647	-0.016691	0.021736	-0.840159
37542	0.759393	-0.205239	10.291370	-0.128513	0.020559	-0.043075	-0.187898	-0.308091	-0.625104	-0.542416	-0.015035	0.023712	-0.839641
37543	0.803709	-0.063467	9.571578	0.078037	0.004896	0.002464	-0.186971	-0.309069	-0.623027	-0.542369	-0.016005	0.022509	-0.839687
37544	0.718653	0.210326	9.219747	0.129917	0.004970	0.017030	-0.188282	-0.311700	-0.623034	-0.542050	-0.017386	0.020333	-0.839920
37545	0.599842	0.139417	9.325708	0.002989	-0.001974	-0.015623	-0.187504	-0.309345	-0.621840	-0.542327	-0.017675	0.020444	-0.839733
37546	0.456464	0.010883	9.402379	-0.090751	0.034866	-0.053167	-0.186332	-0.304769	-0.622863	-0.543270	-0.016189	0.021625	-0.839123
37547	0.451720	0.011964	9.743725	-0.105829	0.076852	-0.079566	-0.185553	-0.301024	-0.624150	-0.544688	-0.013995	0.022668	-0.838216
37548	0.394732	0.142727	9.885121	-0.113012	0.083824	-0.075146	-0.183330	-0.295345	-0.624390	-0.546009	-0.011456	0.023683	-0.837366
37549	0.278574	0.109821	9.840079	-0.011315	0.055756	-0.015439	-0.180961	-0.292165	-0.623869	-0.546314	-0.010611	0.023357	-0.837187
37550	0.095898	0.226900	9.905492	0.115571	0.027765	0.011897	-0.179633	-0.292867	-0.623109	-0.546109	-0.011466	0.021176	-0.837368
37551	0.071349	0.169503	9.950709	0.133349	-0.012510	0.024211	-0.181886	-0.294105	-0.621774	-0.545684	-0.013310	0.019139	-0.837667
37552	0.202909	0.323190	10.203706	0.059960	-0.009123	0.023675	-0.182553	-0.293546	-0.621627	-0.545265	-0.014171	0.018295	-0.837944
37553	0.359373	-0.069141	9.729168	0.076191	0.006721	0.011398	-0.183219	-0.294793	-0.618872	-0.545073	-0.015065	0.016979	-0.838081
37554	0.786417	-0.470750	10.057352	0.067090	0.020469	0.037599	-0.184415	-0.295343	-0.617415	-0.544428	-0.015504	0.015697	-0.838517
37555	0.501508	-0.468197	10.165592	0.011446	0.044915	0.079661	-0.182966	-0.294102	-0.616374	-0.543120	-0.015027	0.015102	-0.839385
37556	0.325756	-0.403385	10.461077	-0.040526	0.090335	0.102417	-0.182729	-0.289800	-0.615547	-0.541438	-0.013102	0.014886	-0.840507
37557	0.219071	-0.119375	10.248950	-0.006463	0.095677	0.097492	-0.181152	-0.286754	-0.616066	-0.539845	-0.011555	0.014046	-0.841568
37558	0.364802	0.030343	9.239958	0.013461	0.106400	0.076537	-0.180642	-0.283287	-0.615908	-0.538572	-0.009951	0.012743	-0.842424
37559	0.445470	-0.158997	8.881371	-0.077738	0.088956	0.066062	-0.179855	-0.280791	-0.617470	-0.537514	-0.007760	0.013173	-0.843116
37560	0.364583	-0.339866	9.307807	-0.204049	0.059080	0.078229	-0.178173	-0.273860	-0.616376	-0.536235	-0.004612	0.016045	-0.843904
37561	0.274576	-0.441653	9.615057	-0.190720	0.020547	0.078186	-0.179272	-0.267746	-0.615773	-0.534953	-0.002351	0.019131	-0.844662
37562	0.211730	-0.452923	9.701995	-0.085231	0.036274	0.100174	-0.179166	-0.263026	-0.615990	-0.533265	-0.000852	0.020242	-0.845706
37563	-0.117232	-0.531839	9.800065	-0.078100	0.020608	0.098488	-0.181188	-0.258852	-0.613686	-0.531625	0.000233	0.021424	-0.846709
37564	-0.342371	-0.613884	9.926044	-0.071003	-0.005603	0.100255	-0.183331	-0.255231	-0.614142	-0.529872	0.000871	0.022740	-0.847772
37565	-0.209636	-0.613634	9.559575	-0.029119	-0.021403	0.142767	-0.185743	-0.252164	-0.612499	-0.527455	0.000783	0.023526	-0.849257
37566	-0.431317	-0.540267	9.389281	0.019935	-0.035373	0.178406	-0.187618	-0.250767	-0.609831	-0.524318	-0.000011	0.023611	-0.851195
37567	-0.229549	-0.717332	10.207491	0.059109	-0.033888	0.197968	-0.191344	-0.250749	-0.606622	-0.520943	-0.001174	0.023012	-0.853281
37568	0.228379	-0.522011	10.748969	0.132393	0.030573	0.221536	-0.192688	-0.249493	-0.603963	-0.516335	-0.002014	0.020490	-0.856139
37569	0.666868	-0.301665	9.985820	0.055627	0.022754	0.201493	-0.193995	-0.253374	-0.603194	-0.512903	-0.002186	0.019373	-0.858225
37570	0.781457	-0.481083	9.812122	-0.271911	-0.005351	0.211273	-0.196953	-0.247528	-0.601515	-0.509170	0.000525	0.024157	-0.860327
37571	0.062512	-0.406210	10.439281	-0.118044	-0.048927	0.187782	-0.197262	-0.240308	-0.601176	-0.505924	0.000897	0.026758	-0.862162
37572	0.130076	-0.429278	10.933547	-0.189906	0.005901	0.252627	-0.200888	-0.233347	-0.600001	-0.501501	0.002988	0.030020	-0.864631
37573	-0.696133	0.246185	9.472713	0.132260	0.011703	0.285374	-0.200767	-0.231404	-0.600115	-0.496587	0.001979	0.027621	-0.867545
37574	-0.242198	0.255441	8.937736	0.314771	-0.042521	0.287266	-0.203397	-0.237222	-0.597244	-0.491556	-0.001793	0.022621	-0.870550
37575	-0.365526	0.227902	9.056253	0.286142	-0.093222	0.268398	-0.206311	-0.240819	-0.592640	-0.486832	-0.006148	0.018527	-0.873278
37576	0.375246	0.123262	9.762488	0.060323	-0.146242	0.308597	-0.211073	-0.245653	-0.589070	-0.481399	-0.009241	0.018985	-0.876247
37577	1.002325	-0.000511	10.214717	-0.101002	-0.087215	0.372618	-0.216954	-0.238819	-0.588125	-0.474858	-0.009726	0.021628	-0.879743
37578	0.290405	0.399677	10.268723	0.237679	-0.039475	0.283912	-0.219222	-0.239365	-0.583631	-0.469779	-0.012622	0.017925	-0.882512
37579	0.062104	0.227305	9.951454	-0.010328	0.025657	0.150205	-0.222005	-0.240600	-0.582551	-0.467157	-0.012089	0.017829	-0.883912
37580	-0.228949	0.068981	9.348874	-0.229834	0.043573	0.039474	-0.221120	-0.233803	-0.581183	-0.466528	-0.009224	0.021543	-0.884196
37581	-0.662188	-0.054055	8.911363	-0.174063	0.019454	-0.021774	-0.218371	-0.226876	-0.581813	-0.466969	-0.007296	0.024319	-0.883909
37582	-1.028028	-0.228530	9.128825	0.007715	-0.025809	-0.074295	-0.218786	-0.225348	-0.579559	-0.468274	-0.007928	0.024461	-0.883209
37583	-0.898085	-0.303115	9.453718	-0.066297	-0.025782	-0.139221	-0.219859	-0.224372	-0.577957	-0.470746	-0.007790	0.025683	-0.881861
37584	-0.587022	-0.706927	9.552144	-0.198586	-0.027592	-0.173854	-0.220144	-0.222150	-0.575830	-0.473830	-0.006563	0.029467	-0.880099
37585	-0.481979	-0.906862	10.510326	-0.195090	-0.001569	-0.175590	-0.218437	-0.218966	-0.576087	-0.476953	-0.004749	0.032718	-0.878307
37586	-0.219380	-0.982137	10.161096	-0.105671	0.024636	-0.146733	-0.220430	-0.218956	-0.575269	-0.479562	-0.003472	0.034375	-0.876828
37587	-0.225402	-0.804723	9.956490	-0.037802	0.019367	-0.112730	-0.219232	-0.219240	-0.575815	-0.481564	-0.002716	0.034677	-0.875720
37588	0.175356	-0.817657	9.895200	-0.038895	0.003418	-0.072384	-0.219902	-0.218681	-0.575011	-0.482846	-0.002399	0.035371	-0.874987
37589	0.387745	-0.824997	9.609674	-0.078454	0.019028	-0.018042	-0.218709	-0.218271	-0.575288	-0.483188	-0.001190	0.036416	-0.874758
37590	0.656948	-1.013519	9.999352	-0.025889	0.011801	0.017433	-0.218719	-0.216189	-0.575792	-0.482903	-0.000787	0.036805	-0.874900
37591	0.743369	-1.099437	10.439857	0.147474	0.041377	0.061047	-0.219226	-0.220351	-0.575957	-0.481871	-0.001333	0.033732	-0.875592
37592	0.431483	-0.804449	10.147909	0.208394	0.093148	0.068888	-0.218405	-0.225909	-0.573793	-0.480726	-0.001730	0.029236	-0.876382
37593	0.235283	-0.548170	10.078041	0.045699	0.124717	0.049425	-0.215745	-0.225645	-0.576063	-0.479940	0.000148	0.027159	-0.876881
37594	0.003263	-0.566457	9.798627	-0.063516	0.134386	0.072528	-0.212425	-0.225107	-0.577684	-0.478751	0.003087	0.027033	-0.877529
37595	-0.311145	-0.635909	9.882259	-0.052885	0.111681	0.086700	-0.210312	-0.223453	-0.577437	-0.477294	0.005719	0.026804	-0.878316
37596	-0.460067	-0.515334	9.603724	-0.088738	0.073247	0.097830	-0.208177	-0.225408	-0.577621	-0.475618	0.007838	0.027702	-0.879181
37597	-0.512106	-0.356795	9.401702	-0.033236	0.026101	0.084018	-0.207916	-0.223187	-0.579966	-0.474156	0.008802	0.027918	-0.879954
37598	-0.314121	-0.371777	9.726693	0.028474	-0.007228	0.071060	-0.207805	-0.219995	-0.579279	-0.472918	0.008377	0.027522	-0.880636
37599	-0.058857	-0.470064	9.699326	0.056228	-0.012526	0.065859	-0.208860	-0.221099	-0.579274	-0.471768	0.007807	0.026519	-0.881289
37600	0.231201	-0.438026	9.903890	0.065173	-0.007394	0.062333	-0.208855	-0.221932	-0.579151	-0.470688	0.007027	0.025480	-0.881904
37601	0.409731	-0.458916	9.820391	0.118002	0.004843	0.059182	-0.211232	-0.224419	-0.578483	-0.469672	0.006153	0.023239	-0.882514
37602	0.416911	-0.468542	9.837043	0.169047	0.008373	0.049869	-0.211199	-0.229555	-0.579323	-0.468826	0.004669	0.020220	-0.883047
37603	0.295974	-0.496395	9.859397	0.172657	0.013669	0.043777	-0.211336	-0.229972	-0.577355	-0.468084	0.003407	0.016955	-0.883515
37604	0.312751	-0.511238	9.767750	0.114478	0.011903	0.050390	-0.210924	-0.232612	-0.577125	-0.467215	0.002495	0.014866	-0.884015
37605	0.313345	-0.424957	9.667791	-0.013497	0.006620	0.058269	-0.210646	-0.234973	-0.576891	-0.466199	0.002835	0.014984	-0.884548
37606	0.246077	-0.380722	9.803474	-0.032302	0.006605	0.058159	-0.213688	-0.236762	-0.576599	-0.465184	0.003204	0.015540	-0.885072
37607	0.232483	-0.259948	9.934768	-0.033127	0.045094	0.051268	-0.211697	-0.237189	-0.576240	-0.464301	0.004390	0.015662	-0.885528
37608	0.054976	-0.094860	9.981460	-0.045564	0.067910	0.038129	-0.212893	-0.236071	-0.577524	-0.463655	0.005960	0.015884	-0.885853
37609	-0.166567	-0.002258	9.808983	-0.092027	0.057525	0.026387	-0.210914	-0.233305	-0.578971	-0.463207	0.007899	0.016919	-0.886054
37610	-0.244225	-0.059057	9.914752	-0.070545	0.020820	0.010559	-0.209069	-0.231372	-0.578454	-0.463029	0.008858	0.018024	-0.886116
37611	-0.186652	-0.112448	9.906431	0.018958	0.021721	0.004137	-0.207741	-0.230962	-0.579521	-0.462979	0.009129	0.017406	-0.886151
37612	-0.066372	-0.176018	9.875821	0.114722	0.015611	-0.003166	-0.208791	-0.233039	-0.579263	-0.463072	0.008274	0.015278	-0.886150
37613	-0.041779	-0.109300	9.732168	0.182730	0.029636	0.003558	-0.208909	-0.236093	-0.578504	-0.463058	0.007160	0.011676	-0.886222
37614	-0.128869	-0.128141	9.641371	0.135515	0.055126	-0.031917	-0.208341	-0.242482	-0.578445	-0.463667	0.006808	0.008817	-0.885939
37615	-0.006468	-0.239232	9.807281	-0.000368	0.048971	-0.064714	-0.206747	-0.242768	-0.578472	-0.464836	0.007715	0.008293	-0.885324
37616	0.096457	-0.369650	9.896224	-0.023623	0.041936	-0.072018	-0.204627	-0.241946	-0.579022	-0.466127	0.008598	0.008382	-0.884636
37617	0.081889	-0.383689	9.987520	0.046158	0.061178	-0.067035	-0.203430	-0.242508	-0.579045	-0.467344	0.009275	0.006945	-0.884000
37618	0.115475	-0.408579	9.799474	0.090907	0.062963	-0.064070	-0.201292	-0.244602	-0.579755	-0.468512	0.009462	0.004811	-0.883393
37619	0.274995	-0.386053	9.707025	0.101666	0.113658	-0.051513	-0.199416	-0.248222	-0.579032	-0.469465	0.010530	0.001931	-0.882886
37620	-0.028403	-0.263482	9.687017	0.124960	0.142623	-0.048478	-0.196738	-0.253096	-0.578071	-0.470360	0.011807	-0.001554	-0.882394
37621	-0.360407	-0.092257	9.773568	-0.045005	0.117316	-0.064655	-0.194319	-0.256856	-0.580509	-0.471501	0.014318	-0.001867	-0.881747
37622	-0.510430	-0.138779	9.908922	-0.174053	0.062989	-0.039324	-0.190752	-0.253265	-0.581841	-0.472155	0.017005	0.000669	-0.881351
37623	-0.303168	-0.198013	9.944908	-0.107042	0.015678	-0.033796	-0.188917	-0.248277	-0.583657	-0.472728	0.018311	0.002401	-0.881015
37624	-0.259188	-0.130602	10.077495	0.018993	0.019112	-0.009075	-0.188799	-0.246890	-0.581807	-0.472905	0.018401	0.001939	-0.880919
37625	-0.326209	-0.043828	9.966107	0.033280	0.019134	0.000762	-0.188387	-0.249391	-0.581576	-0.472919	0.018435	0.001151	-0.880912
37626	-0.384435	-0.075246	9.769164	0.011750	0.012151	0.016456	-0.189713	-0.249384	-0.581818	-0.472645	0.018472	0.000873	-0.881059
37627	-0.413671	-0.111113	9.764197	0.060095	0.005195	0.007973	-0.189458	-0.247164	-0.582587	-0.472541	0.018007	-0.000265	-0.881125
37628	-0.336536	-0.130930	9.772918	0.058314	0.019166	0.009746	-0.188379	-0.250085	-0.582896	-0.472402	0.017727	-0.001427	-0.881204
37629	-0.252299	-0.170105	9.762127	0.029691	0.024387	0.009523	-0.188636	-0.251611	-0.582644	-0.472259	0.017882	-0.002206	-0.881276
37630	-0.196643	-0.155931	9.819492	0.049325	0.016472	0.016672	-0.188904	-0.250915	-0.583159	-0.471991	0.017639	-0.003187	-0.881421
37631	-0.107445	-0.180375	9.919388	0.122704	0.024326	0.013676	-0.187957	-0.254252	-0.582681	-0.471806	0.016901	-0.005591	-0.881522
37632	0.001185	-0.185999	9.930403	0.172816	0.026059	0.012251	-0.188591	-0.259941	-0.581940	-0.471655	0.015662	-0.008837	-0.881600
37633	-0.058724	-0.118465	9.837961	0.065478	0.029572	0.009753	-0.188175	-0.263553	-0.580932	-0.471515	0.015537	-0.010255	-0.881661
37634	-0.201198	-0.117424	9.815167	-0.138567	-0.000191	0.011727	-0.187528	-0.261058	-0.580392	-0.471278	0.016772	-0.007764	-0.881791
37635	-0.168283	-0.247103	9.967215	-0.145883	-0.017790	0.036243	-0.187418	-0.256338	-0.581660	-0.470608	0.017792	-0.004995	-0.882149
37636	-0.238000	-0.198876	9.828970	0.023935	-0.044029	0.072666	-0.188220	-0.254667	-0.582681	-0.469345	0.016716	-0.004979	-0.882842
37637	-0.316276	-0.005434	9.961657	0.122250	-0.065046	0.087465	-0.191397	-0.256316	-0.582124	-0.467864	0.014371	-0.006511	-0.883660
37638	-0.464641	0.181192	10.046801	0.134927	-0.043080	0.059520	-0.191922	-0.258118	-0.580821	-0.466861	0.012272	-0.008460	-0.884205
37639	-0.346431	0.176730	9.675595	0.083254	-0.001863	0.032830	-0.192717	-0.259781	-0.578462	-0.466318	0.011417	-0.009893	-0.884488
37640	-0.335321	0.050724	9.400055	0.079886	0.007030	-0.004195	-0.192962	-0.262695	-0.579406	-0.466416	0.010731	-0.011321	-0.884428
37641	-0.292043	0.021771	9.481067	0.064771	0.014046	-0.025448	-0.192414	-0.266308	-0.578532	-0.466895	0.010343	-0.012560	-0.884163
37642	-0.263062	0.015004	9.701858	0.072835	0.026255	-0.030647	-0.193197	-0.268941	-0.578021	-0.467453	0.010068	-0.014037	-0.883849
37643	-0.368782	0.081541	9.953496	0.087207	0.013164	-0.053460	-0.192383	-0.271583	-0.578585	-0.468430	0.009464	-0.015653	-0.883311
37644	-0.276171	0.198784	9.987693	0.069423	0.024548	-0.074702	-0.192111	-0.272973	-0.578340	-0.469757	0.009205	-0.017045	-0.882583
37645	-0.201788	0.137553	9.818105	0.021941	0.043745	-0.051218	-0.190780	-0.274091	-0.577584	-0.470669	0.009747	-0.017790	-0.882076
37646	-0.079214	0.059312	9.715201	0.022861	0.057730	-0.050330	-0.190226	-0.277148	-0.579330	-0.471546	0.010502	-0.018677	-0.881581
37647	-0.218869	0.113552	9.791538	-0.018418	0.043694	-0.029482	-0.188112	-0.276327	-0.577910	-0.472065	0.011406	-0.018696	-0.881292
37648	-0.281544	0.128526	9.809075	-0.023784	0.034965	-0.033056	-0.186522	-0.275502	-0.578713	-0.472632	0.012193	-0.018550	-0.880980
37649	-0.329747	0.138796	9.898538	-0.016650	0.031458	-0.031240	-0.186789	-0.275223	-0.578707	-0.473187	0.012862	-0.018476	-0.880674
37650	-0.310252	0.162764	9.920276	-0.021137	0.034938	-0.027736	-0.185072	-0.273844	-0.578719	-0.473652	0.013622	-0.018377	-0.880415
37651	-0.314900	0.191357	9.819699	-0.040027	0.041891	-0.000523	-0.184787	-0.276622	-0.579801	-0.473654	0.014679	-0.017996	-0.880405
37652	-0.319919	0.167136	9.752167	-0.018559	0.017424	-0.004863	-0.181338	-0.275668	-0.580895	-0.473745	0.015098	-0.017783	-0.880353
37653	-0.382510	0.189715	9.897175	0.004681	0.019162	-0.002905	-0.182547	-0.273580	-0.580199	-0.473810	0.015327	-0.017970	-0.880310
37654	-0.329541	0.167652	9.896463	0.007379	0.012161	-0.008218	-0.180556	-0.273313	-0.580752	-0.473942	0.015409	-0.018163	-0.880234
37655	-0.372750	0.206242	9.820370	-0.010501	0.008689	-0.010101	-0.181884	-0.273028	-0.580860	-0.474134	0.015595	-0.017980	-0.880131
37656	-0.327346	0.138609	9.843235	0.017143	-0.008854	0.004108	-0.181353	-0.273030	-0.581000	-0.474057	0.015210	-0.018149	-0.880176
37657	-0.329243	0.210807	9.851292	0.038586	-0.001872	0.013116	-0.182804	-0.274133	-0.581645	-0.473859	0.014731	-0.018735	-0.880278
37658	-0.353285	0.225450	9.858878	0.043121	-0.012326	-0.003621	-0.182129	-0.276497	-0.581154	-0.473934	0.014041	-0.019326	-0.880236
37659	-0.295689	0.178929	9.737673	0.033320	0.005183	-0.004534	-0.181328	-0.277890	-0.580261	-0.474042	0.013737	-0.019878	-0.880171
37660	-0.326811	0.215386	9.781623	0.029713	0.005169	0.000743	-0.182508	-0.279965	-0.580789	-0.474024	0.013480	-0.020400	-0.880172
37661	-0.353238	0.234807	9.772460	0.008220	-0.005331	0.002322	-0.183700	-0.279819	-0.581819	-0.474008	0.013222	-0.020412	-0.880184
37662	-0.338919	0.210677	9.784077	0.001149	0.001702	-0.015337	-0.182908	-0.279825	-0.580519	-0.474251	0.013183	-0.020393	-0.880055
37663	-0.262134	0.140474	9.833079	-0.009559	0.005184	-0.022490	-0.183049	-0.278019	-0.581024	-0.474663	0.013283	-0.020178	-0.879836
37664	-0.279118	0.130839	9.785046	-0.034565	0.022701	-0.026129	-0.183046	-0.278018	-0.582074	-0.475048	0.013957	-0.019727	-0.879628
37665	-0.339181	0.172347	9.834111	-0.047180	0.022660	-0.007691	-0.181990	-0.277191	-0.581688	-0.475182	0.014713	-0.019014	-0.879559
37666	-0.431280	0.129403	9.714238	-0.045373	0.022716	-0.008537	-0.181718	-0.278303	-0.581835	-0.475287	0.015482	-0.018378	-0.879502
37667	-0.441009	0.115459	9.848756	-0.031169	0.006033	0.007364	-0.181730	-0.276082	-0.582075	-0.475167	0.015791	-0.017792	-0.879574
37668	-0.484368	0.130260	9.858914	-0.057171	0.006882	0.019530	-0.180279	-0.274841	-0.581559	-0.474771	0.016383	-0.016807	-0.879797
37669	-0.619192	0.188875	9.805471	-0.018748	-0.024565	0.023274	-0.182409	-0.273857	-0.581254	-0.474384	0.016037	-0.016162	-0.880024
37670	-0.454857	0.202411	9.931593	0.083234	-0.042102	0.018617	-0.182403	-0.274968	-0.581134	-0.474057	0.014436	-0.017182	-0.880208
37671	-0.222923	0.219649	9.867300	0.049259	-0.012428	0.023699	-0.184529	-0.274123	-0.581750	-0.473678	0.013653	-0.017851	-0.880411
37672	-0.085865	0.141236	9.745043	-0.049127	0.005031	0.023872	-0.185851	-0.275227	-0.581216	-0.473164	0.014134	-0.016989	-0.880697
37673	-0.078899	0.102666	9.734925	-0.106334	0.027780	0.018241	-0.184002	-0.273432	-0.581882	-0.472823	0.015518	-0.015282	-0.880888
