# Supplementary material for: Identification of Haptic Based Guiding Using Hard Reins
Source: PLoS One. 2015 Jul 22;10(7):e0132020. doi: 10.1371/journal.pone.0132020 (PMC4511788; doi:10.1371/journal.pone.0132020)
Supplement: S9 File — (ZIP) [file pone.0132020.s009.zip › Exp2_MotionData2/Subject11/path1/T10/gc10.txt]

// Start Time: 0
// Sample rate: 25.0Hz
// Scenario: 4.9
// Firmware Version: 2.6.1
Counter	Acc_X	Acc_Y	Acc_Z	Gyr_X	Gyr_Y	Gyr_Z	Mag_X	Mag_Y	Mag_Z	Quat_w	Quat_x	Quat_y	Quat_z
37208	8.760003	0.314663	-4.478597	0.053269	-0.032737	-0.004753	-0.499921	0.125685	0.577565	-0.076275	0.839536	0.158209	0.514132
37209	8.643559	0.355880	-4.597151	0.106880	-0.009138	0.013643	-0.500094	0.127462	0.576137	-0.078097	0.839574	0.159009	0.513549
37210	8.638710	0.419378	-4.627954	0.128414	0.017668	-0.004701	-0.500538	0.129452	0.576264	-0.080230	0.839228	0.160276	0.513391
37211	8.729920	0.321790	-4.632000	0.111304	0.045148	-0.032302	-0.501975	0.132334	0.575896	-0.081824	0.838549	0.161807	0.513769
37212	8.788116	0.335372	-4.590614	0.087452	0.002768	-0.030429	-0.501053	0.135276	0.573550	-0.082961	0.838331	0.163115	0.513529
37213	8.744799	0.291685	-4.565126	0.071293	-0.010847	-0.017609	-0.501476	0.135964	0.574156	-0.083852	0.838336	0.164080	0.513069
37214	8.696431	0.302092	-4.592233	0.063058	-0.010830	-0.017635	-0.502047	0.137355	0.574948	-0.084664	0.838337	0.164939	0.512658
37215	8.710933	0.316545	-4.592681	0.089505	0.013359	-0.023122	-0.501651	0.138537	0.573897	-0.085883	0.838043	0.166142	0.512548
37216	8.719819	0.249504	-4.661077	0.074892	0.017092	-0.023167	-0.500975	0.139970	0.573420	-0.086928	0.837716	0.167167	0.512573
37217	8.711692	0.307900	-4.491325	0.073278	0.033215	-0.015842	-0.501698	0.141439	0.572677	-0.088016	0.837267	0.168046	0.512833
37218	8.739493	0.224282	-4.599181	-0.000384	0.030855	-0.034345	-0.502139	0.142889	0.572211	-0.087734	0.836890	0.168466	0.513359
37219	8.769203	0.217808	-4.494063	0.029823	-0.000987	0.004312	-0.503259	0.142650	0.571647	-0.088191	0.836935	0.168619	0.513156
37220	8.730788	0.300761	-4.511408	0.053192	0.010967	-0.012173	-0.503272	0.142461	0.569676	-0.088963	0.836743	0.169248	0.513130
37221	8.723446	0.198580	-4.482817	0.020366	0.010841	-0.008585	-0.503859	0.145263	0.570695	-0.089171	0.836639	0.169497	0.513180
37222	8.793516	0.251400	-4.480262	0.013205	0.017914	-0.003080	-0.504143	0.145294	0.570139	-0.089395	0.836476	0.169556	0.513389
37223	8.779055	0.305164	-4.503523	0.023592	0.008089	-0.024143	-0.503703	0.143722	0.570178	-0.089489	0.836340	0.170104	0.513412
37224	8.730605	0.257182	-4.516516	-0.007516	0.013750	-0.025150	-0.504854	0.145771	0.569336	-0.089124	0.836181	0.170326	0.513661
37225	8.730286	0.262618	-4.559943	0.016544	0.014925	-0.015012	-0.504709	0.146530	0.571201	-0.089218	0.836019	0.170636	0.513805
37226	8.735177	0.228315	-4.536197	0.001813	0.005924	-0.017783	-0.506090	0.144082	0.569383	-0.089056	0.835950	0.170841	0.513878
37227	8.740001	0.252661	-4.545879	0.001839	0.016974	-0.017796	-0.506355	0.142953	0.569316	-0.088886	0.835784	0.171040	0.514110
37228	8.726039	0.276285	-4.492068	0.018352	0.000128	-0.014064	-0.504990	0.144437	0.567575	-0.089021	0.835757	0.171367	0.514022
37229	8.750439	0.285336	-4.456693	0.029569	-0.000448	-0.004857	-0.504721	0.145283	0.567625	-0.089388	0.835765	0.171665	0.513847
37230	8.755112	0.258731	-4.464287	0.059832	0.006720	-0.002978	-0.504574	0.145503	0.568897	-0.090351	0.835633	0.172217	0.513707
37231	8.790905	0.246892	-4.504346	0.060351	0.011338	-0.018579	-0.506464	0.149108	0.565498	-0.091136	0.835415	0.173038	0.513648
37232	8.696735	0.179617	-4.501264	0.051282	0.029704	-0.017740	-0.505892	0.148897	0.566739	-0.091887	0.835009	0.173713	0.513946
37233	8.657227	0.103520	-4.592061	-0.018845	0.036851	-0.041770	-0.506751	0.149423	0.564960	-0.091206	0.834594	0.174056	0.514626
37234	8.750279	0.417313	-4.533114	-0.052452	0.052763	0.002258	-0.507284	0.145856	0.562505	-0.090510	0.834208	0.173285	0.515632
37235	8.807949	0.217196	-4.468949	-0.041331	0.013577	0.010582	-0.506155	0.146041	0.564185	-0.089909	0.834254	0.172566	0.515905
37236	8.769945	0.260408	-4.416526	-0.015802	0.011812	0.007882	-0.507832	0.145014	0.562458	-0.089741	0.834243	0.172153	0.516090
37237	8.755299	0.275475	-4.447278	-0.021113	0.005868	0.015220	-0.508088	0.143958	0.563795	-0.089501	0.834346	0.171577	0.516157
37238	8.798810	0.304189	-4.441472	-0.023348	0.010491	-0.000376	-0.508254	0.145823	0.563492	-0.089118	0.834332	0.171229	0.516361
37239	8.788684	0.280723	-4.494382	0.008272	-0.000004	0.019882	-0.508103	0.144970	0.563438	-0.089397	0.834459	0.170889	0.516221
37240	8.774730	0.362866	-4.464342	0.004217	0.011977	0.004267	-0.507267	0.144971	0.563150	-0.089523	0.834398	0.170740	0.516347
37241	8.789000	0.246027	-4.439069	0.015100	0.006638	0.000611	-0.507120	0.144929	0.563986	-0.089739	0.834377	0.170781	0.516330
37242	8.788908	0.280332	-4.465410	0.014870	0.003449	-0.007637	-0.506824	0.143251	0.563319	-0.089890	0.834344	0.170955	0.516299
37243	8.784386	0.284723	-4.428984	0.023986	0.010892	-0.009466	-0.506287	0.145206	0.563855	-0.090165	0.834228	0.171248	0.516341
37244	8.808395	0.255436	-4.427657	0.027365	0.004121	-0.019541	-0.507992	0.146844	0.562853	-0.090410	0.834123	0.171758	0.516298
37245	8.818225	0.257472	-4.403859	0.038402	0.008582	-0.017688	-0.507151	0.147344	0.563995	-0.090835	0.833975	0.172339	0.516270
37246	8.789197	0.260314	-4.419662	0.016415	-0.003326	-0.017719	-0.507849	0.146822	0.563270	-0.090887	0.833973	0.172713	0.516138
37247	8.794033	0.260250	-4.417428	0.046130	-0.002552	-0.001145	-0.507436	0.146324	0.561695	-0.091575	0.833981	0.173117	0.515868
37248	8.803809	0.240430	-4.391355	0.036944	0.010527	-0.003936	-0.506466	0.147544	0.562602	-0.092159	0.833847	0.173447	0.515871
37249	8.770351	0.140195	-4.313469	0.060923	0.015584	0.002504	-0.507596	0.147763	0.561366	-0.093200	0.833649	0.173905	0.515849
37250	8.740129	0.145126	-4.483789	0.041902	0.022863	-0.026001	-0.507208	0.149909	0.560935	-0.093685	0.833299	0.174636	0.516080
37251	8.774904	0.313785	-4.421194	0.033318	0.027107	-0.003965	-0.506503	0.149076	0.560317	-0.094241	0.833011	0.174895	0.516356
37252	8.769243	0.100672	-4.439278	0.023102	-0.006710	-0.007639	-0.507637	0.149970	0.559823	-0.094497	0.833065	0.175178	0.516125
37253	8.740607	0.158924	-4.428166	0.016702	0.008088	-0.008589	-0.507907	0.149657	0.560506	-0.094668	0.832989	0.175374	0.516150
37254	8.789334	0.228369	-4.388477	-0.001538	0.016325	-0.006779	-0.508058	0.149727	0.559112	-0.094604	0.832855	0.175347	0.516388
37255	8.822779	0.245708	-4.433089	0.000167	0.014762	-0.011352	-0.507917	0.149981	0.559686	-0.094495	0.832730	0.175405	0.516589
37256	8.759703	0.134713	-4.441114	0.029716	0.001119	-0.000294	-0.507939	0.150501	0.557759	-0.094967	0.832716	0.175624	0.516451
37257	8.740796	0.300045	-4.463482	0.002304	0.032556	-0.001293	-0.508758	0.149481	0.558544	-0.095061	0.832440	0.175502	0.516919
37258	8.798523	0.172995	-4.422995	0.015913	0.019851	-0.004923	-0.509487	0.150720	0.556667	-0.095320	0.832242	0.175619	0.517151
37259	8.784474	0.221159	-4.390758	0.007815	0.019543	0.000573	-0.508622	0.149762	0.558560	-0.095481	0.832097	0.175547	0.517380
37260	8.793859	0.236166	-4.429654	-0.004978	-0.011933	0.004272	-0.509775	0.151561	0.557002	-0.095377	0.832299	0.175356	0.517138
37261	8.793867	0.221520	-4.422504	0.016017	0.006635	0.000611	-0.509197	0.150918	0.558357	-0.095630	0.832272	0.175393	0.517123
37262	8.782057	0.201680	-4.383548	-0.005188	-0.009608	-0.003997	-0.510328	0.151272	0.557269	-0.095444	0.832422	0.175332	0.516936
37263	8.784266	0.265424	-4.436350	0.009849	0.006108	0.009780	-0.508794	0.151924	0.557995	-0.095686	0.832444	0.175154	0.516916
37264	8.765312	0.282066	-4.401720	0.020726	0.024808	0.004265	-0.509625	0.150844	0.557096	-0.096135	0.832218	0.175153	0.517196
37265	8.818234	0.220873	-4.387191	0.031940	0.018715	0.013475	-0.510201	0.151999	0.556893	-0.096825	0.832079	0.175119	0.517303
37266	8.794429	0.288824	-4.378613	0.022419	-0.008227	0.002495	-0.509948	0.153729	0.556298	-0.097173	0.832184	0.175238	0.517029
37267	8.802729	0.203299	-4.514734	0.038711	-0.018927	-0.003896	-0.510229	0.154529	0.557470	-0.097661	0.832360	0.175638	0.516517
37268	8.760862	0.200973	-4.319964	0.036698	-0.018567	-0.010327	-0.509133	0.156220	0.557424	-0.098077	0.832498	0.176136	0.516046
37269	8.750070	0.168918	-4.455023	-0.012977	0.021129	-0.025181	-0.507992	0.155150	0.558607	-0.097626	0.832286	0.176278	0.516425
37270	8.801105	0.123898	-4.379937	0.016276	-0.010595	0.011636	-0.509685	0.156059	0.557980	-0.097956	0.832460	0.176182	0.516115
37271	8.779632	0.196846	-4.383489	0.015239	0.002621	0.006115	-0.509121	0.154574	0.556202	-0.098235	0.832493	0.176129	0.516027
37272	8.789291	0.147963	-4.360017	0.020149	0.002072	-0.015902	-0.509400	0.155232	0.557366	-0.098389	0.832431	0.176504	0.515969
37273	8.803324	0.168114	-4.423206	-0.002579	0.000900	-0.010434	-0.509519	0.153669	0.557410	-0.098197	0.832458	0.176544	0.515949
37274	8.803682	0.196753	-4.389220	0.000196	-0.003823	-0.008580	-0.508143	0.155348	0.557501	-0.098076	0.832521	0.176609	0.515848
37275	8.769470	0.241728	-4.469765	-0.040297	-0.001316	-0.017842	-0.507576	0.155029	0.558036	-0.097169	0.832618	0.176388	0.515938
37276	8.752298	0.193606	-4.488759	-0.027142	-0.002119	-0.004981	-0.510367	0.154525	0.557611	-0.096639	0.832729	0.176111	0.515954
37277	8.755033	0.212531	-4.454924	-0.036195	-0.009733	-0.000394	-0.509208	0.151903	0.558558	-0.095950	0.832966	0.175659	0.515853
37278	8.769589	0.209816	-4.440995	-0.030957	-0.003624	-0.010484	-0.508089	0.152143	0.559122	-0.095289	0.833081	0.175429	0.515869
37279	8.764535	0.217578	-4.474568	-0.020578	-0.013621	0.002398	-0.507960	0.152991	0.559173	-0.094876	0.833339	0.175099	0.515641
37280	8.764879	0.236486	-4.438230	-0.012606	-0.000105	-0.008615	-0.507791	0.151504	0.560479	-0.094553	0.833388	0.175023	0.515647
37281	8.764919	0.231539	-4.431017	-0.021725	0.001708	-0.007718	-0.507786	0.150950	0.560165	-0.094070	0.833453	0.174821	0.515698
37282	8.781941	0.245781	-4.417070	-0.005236	-0.016915	-0.004897	-0.506935	0.150074	0.560383	-0.093850	0.833674	0.174790	0.515391
37283	8.798578	0.228991	-4.439538	0.001885	-0.038699	-0.010354	-0.507223	0.150524	0.559993	-0.093592	0.834101	0.174950	0.514692
37284	8.759749	0.227309	-4.474326	-0.025999	-0.039482	-0.026933	-0.506231	0.149376	0.559913	-0.092724	0.834515	0.175122	0.514121
37285	8.731070	0.261248	-4.458541	-0.035111	-0.022890	-0.026978	-0.505634	0.147572	0.561755	-0.091733	0.834788	0.175149	0.513845
37286	8.774034	0.266531	-4.513248	-0.057195	-0.016961	-0.032527	-0.505603	0.145682	0.562618	-0.090361	0.835006	0.175045	0.513769
37287	8.735906	0.334349	-4.487228	-0.046310	-0.029782	-0.034317	-0.503331	0.143860	0.564304	-0.089082	0.835343	0.175093	0.513429
37288	8.732695	0.262603	-4.560033	-0.065119	-0.008159	-0.056425	-0.504022	0.143034	0.563979	-0.087366	0.835396	0.175297	0.513567
37289	8.736526	0.508861	-4.481283	-0.025543	0.001993	-0.012276	-0.502845	0.139649	0.565998	-0.086768	0.835444	0.175135	0.513646
37290	8.749764	0.347487	-4.569779	-0.034908	-0.017788	-0.019630	-0.504653	0.139494	0.566846	-0.085895	0.835673	0.175041	0.513453
37291	8.731013	0.334511	-4.496705	-0.001643	-0.011240	-0.007651	-0.502695	0.139195	0.566529	-0.085698	0.835832	0.175069	0.513217
37292	8.740606	0.344277	-4.506661	-0.001764	-0.010964	-0.012236	-0.502832	0.139183	0.566809	-0.085482	0.835957	0.175186	0.513009
37293	8.743004	0.385742	-4.525802	-0.011130	-0.017863	-0.019577	-0.502542	0.138720	0.567478	-0.084982	0.836158	0.175327	0.512717
37294	8.716706	0.378250	-4.495885	0.015748	-0.033553	-0.004825	-0.501656	0.136069	0.569125	-0.085050	0.836513	0.175529	0.512057
37295	8.687740	0.461466	-4.537734	-0.002089	-0.017681	-0.023230	-0.500415	0.137460	0.569339	-0.084662	0.836682	0.175825	0.511744
37296	8.711298	0.403703	-4.582465	0.012870	-0.011006	-0.012206	-0.501113	0.136675	0.568177	-0.084693	0.836782	0.176096	0.511482
37297	8.732710	0.379640	-4.607575	0.009496	-0.033847	0.000669	-0.498871	0.136870	0.569288	-0.084686	0.837181	0.176138	0.510815
37298	8.672367	0.309524	-4.591284	0.013159	-0.017192	-0.001210	-0.498607	0.138668	0.570237	-0.084812	0.837382	0.176236	0.510431
37299	8.694027	0.292343	-4.587376	0.007600	-0.026269	-0.003039	-0.498877	0.137565	0.569611	-0.084766	0.837694	0.176305	0.509902
37300	8.694064	0.348372	-4.606334	-0.001579	-0.035446	-0.003034	-0.497443	0.135884	0.571593	-0.084556	0.838101	0.176304	0.509268
37301	8.691655	0.348388	-4.606244	-0.008650	-0.014687	0.004259	-0.497464	0.137321	0.571263	-0.084355	0.838348	0.176065	0.508978
37302	8.672393	0.350939	-4.605507	-0.014457	-0.005625	-0.008616	-0.498021	0.138112	0.572717	-0.083988	0.838450	0.175992	0.508896
37303	8.684230	0.356101	-4.634899	0.002698	-0.003513	0.017109	-0.496631	0.138267	0.572013	-0.084149	0.838609	0.175633	0.508732
37304	8.662309	0.317644	-4.648821	-0.008645	-0.015609	0.004248	-0.496479	0.137799	0.572823	-0.083969	0.838849	0.175411	0.508441
37305	8.674631	0.356099	-4.629709	-0.019887	0.007228	-0.007729	-0.497320	0.137427	0.571968	-0.083538	0.838850	0.175219	0.508577
37306	8.665098	0.375494	-4.624396	0.005750	-0.011426	-0.004895	-0.495492	0.137075	0.572769	-0.083522	0.838992	0.175291	0.508321
37307	8.646113	0.309273	-4.558906	0.002301	-0.007259	0.002419	-0.496724	0.135495	0.573522	-0.083518	0.839137	0.175178	0.508120
37308	8.662943	0.316535	-4.566734	0.003795	0.012946	-0.012287	-0.496196	0.137511	0.572802	-0.083482	0.839008	0.175317	0.508292
37309	8.691677	0.433709	-4.639502	-0.040549	0.001994	-0.027014	-0.496734	0.135947	0.572990	-0.082492	0.839027	0.175246	0.508447
37310	8.681717	0.302643	-4.625492	-0.002443	-0.018873	-0.003073	-0.495055	0.136832	0.574709	-0.082334	0.839263	0.175220	0.508091
37311	8.638346	0.366361	-4.652438	-0.007243	-0.018374	-0.011341	-0.495040	0.135166	0.573906	-0.081995	0.839489	0.175257	0.507761
37312	8.638138	0.371602	-4.681379	-0.021890	-0.012749	-0.012296	-0.494488	0.135333	0.573211	-0.081438	0.839662	0.175179	0.507591
37313	8.645039	0.352614	-4.715574	-0.025239	-0.026387	0.000562	-0.493184	0.132939	0.575290	-0.080891	0.840041	0.174845	0.507166
37314	8.674167	0.391056	-4.704336	-0.021610	-0.026338	-0.000335	-0.492624	0.133187	0.575860	-0.080408	0.840394	0.174583	0.506748
37315	8.623288	0.308981	-4.705384	-0.042209	-0.025198	-0.018753	-0.492345	0.133715	0.576590	-0.079387	0.840720	0.174398	0.506431
37316	8.652494	0.376552	-4.696375	-0.054190	-0.017574	-0.022441	-0.492572	0.131046	0.578947	-0.078166	0.840956	0.174170	0.506308
37317	8.633633	0.454008	-4.675843	-0.054584	-0.024126	-0.036186	-0.491022	0.130686	0.580030	-0.076765	0.841228	0.174150	0.506078
37318	8.633297	0.454595	-4.719301	-0.066416	-0.039035	-0.032516	-0.490438	0.128559	0.579753	-0.075164	0.841660	0.174006	0.505649
37319	8.608917	0.479653	-4.766530	-0.082711	-0.028266	-0.027062	-0.488848	0.125209	0.580930	-0.073366	0.842044	0.173553	0.505429
37320	8.608869	0.465104	-4.766623	-0.078779	-0.036297	-0.016034	-0.489081	0.122837	0.583025	-0.071727	0.842521	0.172990	0.505063
37321	8.585053	0.552584	-4.767578	-0.084378	-0.036067	-0.019706	-0.488226	0.121677	0.583225	-0.069947	0.843006	0.172407	0.504701
37322	8.599429	0.557502	-4.780159	-0.098791	-0.024487	-0.012408	-0.486210	0.118934	0.586396	-0.068050	0.843397	0.171568	0.504594
37323	8.599680	0.576573	-4.755892	-0.065722	-0.046198	-0.004964	-0.485334	0.116074	0.586491	-0.066698	0.844004	0.170938	0.503972
37324	8.585222	0.586432	-4.760118	-0.056464	-0.040922	-0.001286	-0.485042	0.115732	0.587587	-0.065571	0.844536	0.170359	0.503425
37325	8.580262	0.611102	-4.788754	-0.060318	-0.040472	-0.008633	-0.483050	0.113523	0.588551	-0.064291	0.845062	0.169838	0.502884
37326	8.580154	0.601534	-4.798473	-0.049357	-0.029347	-0.010466	-0.483012	0.110541	0.588506	-0.063226	0.845435	0.169463	0.502518
37327	8.580314	0.637839	-4.793412	-0.041421	-0.032629	0.013418	-0.482713	0.110428	0.590736	-0.062514	0.845928	0.168748	0.502017
37328	8.594179	0.619260	-4.861679	-0.043364	-0.041602	0.009756	-0.481173	0.110782	0.591723	-0.061718	0.846481	0.168117	0.501396
37329	8.556069	0.669974	-4.826109	-0.019462	-0.012332	0.011592	-0.481465	0.111387	0.591064	-0.061425	0.846735	0.167629	0.501166
37330	8.584203	0.539439	-4.871487	-0.038041	-0.017138	0.000535	-0.479201	0.110004	0.592496	-0.060707	0.847004	0.167173	0.500951
37331	8.577902	0.625666	-4.788571	0.021313	-0.000652	0.030003	-0.480029	0.109038	0.592165	-0.061332	0.847152	0.166765	0.500761
37332	8.577418	0.548467	-4.818039	0.009957	-0.020108	0.017152	-0.477799	0.109828	0.592752	-0.061580	0.847448	0.166506	0.500315
37333	8.565448	0.514274	-4.793662	0.017105	-0.012333	0.009805	-0.478374	0.111772	0.593858	-0.061898	0.847649	0.166408	0.499969
37334	8.574978	0.538784	-4.818011	0.005951	-0.004495	0.002436	-0.478364	0.111320	0.594390	-0.061988	0.847743	0.166349	0.499818
37335	8.584486	0.624303	-4.870944	0.043015	-0.016789	0.021812	-0.476960	0.111258	0.595213	-0.062852	0.847994	0.166311	0.499296
37336	8.499568	0.560074	-4.918908	0.094902	-0.003586	0.044800	-0.476730	0.114440	0.594007	-0.064872	0.848107	0.166412	0.498811
37337	8.478940	0.673002	-4.830451	0.100992	0.071125	0.026358	-0.477334	0.117336	0.593073	-0.067053	0.847417	0.166764	0.499577
37338	8.612554	0.401205	-4.885524	0.083395	0.045864	0.019006	-0.478076	0.120754	0.593151	-0.068788	0.846958	0.167129	0.499998
37339	8.593051	0.326133	-4.882869	0.048782	0.047705	-0.010444	-0.479803	0.122387	0.589349	-0.069647	0.846445	0.167607	0.500588
37340	8.564398	0.362465	-4.864654	0.035381	0.024771	0.004248	-0.481494	0.123410	0.589288	-0.070353	0.846210	0.167775	0.500830
37341	8.555163	0.398409	-4.827846	0.050006	0.022881	0.004285	-0.480806	0.124385	0.589482	-0.071302	0.845992	0.168048	0.500973
37342	8.576350	0.469855	-4.922367	0.060662	0.040252	-0.009472	-0.481519	0.125529	0.589560	-0.072344	0.845520	0.168668	0.501411
37343	8.588727	0.417977	-4.857956	0.049643	0.051492	-0.012268	-0.481119	0.125638	0.587183	-0.073217	0.844959	0.169176	0.502058
37344	8.593966	0.397699	-4.795488	0.018642	0.055043	-0.008664	-0.483644	0.125858	0.586380	-0.073607	0.844400	0.169340	0.502886
37345	8.560502	0.436487	-4.777077	0.028184	0.050398	0.006960	-0.483232	0.125893	0.585539	-0.074307	0.843945	0.169308	0.503557
37346	8.589601	0.387184	-4.732597	0.022495	0.036987	0.000547	-0.485916	0.126891	0.583386	-0.074795	0.843591	0.169384	0.504052
37347	8.613938	0.371956	-4.694963	0.006063	0.032325	0.002362	-0.485373	0.128421	0.583896	-0.075017	0.843334	0.169232	0.504501
37348	8.645080	0.381808	-4.722631	-0.000907	0.016752	0.017062	-0.485653	0.128951	0.584771	-0.075210	0.843274	0.168826	0.504708
37349	8.586907	0.358430	-4.756836	-0.008404	0.002363	0.011547	-0.486346	0.128274	0.584316	-0.075182	0.843372	0.168416	0.504686
37350	8.561534	0.385905	-4.622870	-0.012222	0.021205	0.004172	-0.486496	0.128202	0.582913	-0.075068	0.843240	0.168106	0.505026
37351	8.575299	0.455301	-4.741280	-0.048849	0.084367	-0.003330	-0.487615	0.127700	0.581913	-0.074482	0.842518	0.167415	0.506545
37352	8.703249	0.336903	-4.659887	-0.004682	0.079797	0.040818	-0.490986	0.128897	0.581739	-0.075065	0.841901	0.166480	0.507791
37353	8.657945	0.397364	-4.623986	0.003057	0.062330	0.024346	-0.491409	0.127743	0.579292	-0.075563	0.841412	0.165880	0.508724
37354	8.684608	0.345684	-4.581845	-0.004233	0.053037	0.026181	-0.491281	0.127546	0.577458	-0.075910	0.841017	0.165225	0.509538
37355	8.720450	0.326441	-4.612294	0.006790	0.030701	0.029912	-0.492699	0.130050	0.579027	-0.076426	0.840859	0.164614	0.509919
37356	8.715833	0.374902	-4.606975	0.000210	0.021840	0.024415	-0.492130	0.128672	0.577956	-0.076730	0.840767	0.164087	0.510196
37357	8.691367	0.329382	-4.635340	0.000679	0.024712	0.006963	-0.492725	0.129943	0.575381	-0.076888	0.840603	0.163808	0.510531
37358	8.701173	0.341214	-4.618722	-0.004673	0.031821	0.011534	-0.491602	0.129501	0.575343	-0.077014	0.840373	0.163436	0.511010
37359	8.711251	0.367202	-4.573040	-0.015943	0.015826	0.002370	-0.492998	0.128463	0.573752	-0.076817	0.840310	0.163079	0.511258
37360	8.711102	0.311369	-4.568569	-0.026677	-0.005051	0.013384	-0.491908	0.130451	0.573444	-0.076476	0.840494	0.162515	0.511185
37361	8.696547	0.331155	-4.589633	-0.011871	0.003784	0.018904	-0.493026	0.129942	0.572584	-0.076478	0.840601	0.161939	0.511192
37362	8.711051	0.340727	-4.587697	-0.013736	0.009425	0.017061	-0.491758	0.129073	0.572518	-0.076432	0.840631	0.161410	0.511316
37363	8.677326	0.306806	-4.572165	-0.016231	0.010720	0.026217	-0.491766	0.129774	0.572701	-0.076459	0.840697	0.160655	0.511442
37364	8.667495	0.326724	-4.605482	-0.006188	0.012588	0.025316	-0.492333	0.130093	0.572166	-0.076638	0.840708	0.160068	0.511581
37365	8.686845	0.316703	-4.591779	-0.009197	0.013198	0.015219	-0.491615	0.128922	0.572647	-0.076678	0.840702	0.159566	0.511742
37366	8.672603	0.340816	-4.574183	-0.009338	0.017204	0.009708	-0.491338	0.128668	0.571929	-0.076653	0.840622	0.159192	0.511993
37367	8.684403	0.307020	-4.591751	0.002620	0.039268	0.009693	-0.493595	0.130402	0.572058	-0.076917	0.840313	0.158865	0.512562
37368	8.673252	0.237250	-4.446875	0.017495	0.018299	0.020757	-0.492333	0.130093	0.572166	-0.077464	0.840214	0.158585	0.512728
37369	8.686576	0.258641	-4.601809	-0.021473	0.049309	-0.003224	-0.494313	0.131047	0.570704	-0.077225	0.839797	0.158210	0.513563
37370	8.704475	0.378655	-4.519578	0.009484	0.047645	-0.007723	-0.495137	0.130189	0.571079	-0.077441	0.839318	0.158285	0.514291
37371	8.764224	0.242510	-4.525115	0.002216	0.021682	-0.004035	-0.495150	0.131316	0.571289	-0.077503	0.839144	0.158210	0.514587
37372	8.701825	0.266907	-4.503300	0.015037	0.019734	-0.003098	-0.494604	0.131383	0.569748	-0.077772	0.838957	0.158309	0.514821
37373	8.745337	0.295621	-4.497494	0.002027	0.027636	-0.011380	-0.494884	0.131387	0.569751	-0.077775	0.838699	0.158345	0.515230
37374	8.762110	0.285910	-4.505430	-0.010101	0.020801	-0.019649	-0.495565	0.130506	0.570543	-0.077452	0.838488	0.158456	0.515588
37375	8.717030	0.328908	-4.433423	0.004752	0.033195	-0.012299	-0.496147	0.132228	0.570375	-0.077508	0.838164	0.158527	0.516084
37376	8.736138	0.353453	-4.465375	-0.005670	0.026631	-0.025148	-0.496679	0.129053	0.568644	-0.077222	0.837868	0.158768	0.516534
37377	8.750224	0.305223	-4.492784	-0.013019	0.030449	-0.027009	-0.496671	0.128479	0.568748	-0.076818	0.837552	0.158908	0.517063
37378	8.750342	0.329405	-4.487800	-0.024073	0.021384	-0.028847	-0.497233	0.129425	0.569932	-0.076174	0.837324	0.159037	0.517487
37379	8.760068	0.334060	-4.478473	-0.021800	0.005558	-0.010463	-0.496783	0.126086	0.568321	-0.075715	0.837332	0.158847	0.517600
37380	8.755157	0.317184	-4.483230	-0.008758	0.019814	-0.003124	-0.497347	0.126647	0.568641	-0.075580	0.837181	0.158693	0.517912
37381	8.769815	0.333801	-4.464347	-0.001157	0.026558	0.006980	-0.498192	0.127753	0.569557	-0.075715	0.836995	0.158392	0.518284
37382	8.779147	0.287930	-4.484317	-0.012205	0.006395	0.006067	-0.499328	0.128660	0.568784	-0.075584	0.837014	0.158083	0.518366
37383	8.752656	0.295410	-4.485693	-0.012916	0.010559	0.013395	-0.498752	0.127107	0.568403	-0.075540	0.837034	0.157576	0.518496
37384	8.750667	0.314204	-4.439607	-0.015862	0.010078	0.006054	-0.499150	0.125413	0.568302	-0.075347	0.837024	0.157202	0.518653
37385	8.781778	0.309475	-4.464953	-0.019330	0.017081	0.012464	-0.497903	0.126770	0.569214	-0.075207	0.836982	0.156633	0.518914
37386	8.741575	0.308439	-4.366847	0.000942	0.010178	0.018932	-0.500002	0.126026	0.567648	-0.075438	0.836983	0.156232	0.518999
37387	8.746403	0.288879	-4.357494	-0.008637	0.012107	0.002392	-0.499742	0.126663	0.566145	-0.075359	0.836944	0.155948	0.519159
37388	8.770256	0.420829	-4.444475	-0.034151	0.047126	0.003228	-0.499853	0.125316	0.567602	-0.074953	0.836565	0.155387	0.519996
37389	8.846737	0.206755	-4.434238	-0.021564	0.015261	-0.003138	-0.499860	0.125356	0.566765	-0.074611	0.836494	0.155057	0.520258
37390	8.926798	0.073538	-4.307678	-0.076460	-0.018802	-0.000439	-0.500556	0.125083	0.566755	-0.073261	0.836849	0.154227	0.520126
37391	8.984548	0.293440	-4.100694	-0.132937	-0.102644	0.018910	-0.499241	0.122762	0.570238	-0.070933	0.838223	0.152532	0.518733
37392	8.758219	0.470352	-4.153873	-0.108755	-0.146301	0.039192	-0.496407	0.121309	0.572921	-0.069062	0.840056	0.150883	0.516498
37393	8.601068	0.447324	-4.522509	-0.059872	-0.104462	0.014395	-0.492176	0.119451	0.574726	-0.067900	0.841314	0.150026	0.514852
37394	8.497890	0.514912	-4.805623	-0.066672	-0.029650	0.026171	-0.489352	0.118977	0.577749	-0.066944	0.841835	0.148861	0.514464
37395	8.587398	0.606336	-4.798713	-0.012594	0.029009	0.059250	-0.490465	0.118440	0.577447	-0.067421	0.841792	0.147565	0.514845
37396	8.619026	0.464128	-4.699383	-0.004210	0.084447	0.024297	-0.491461	0.120000	0.577833	-0.067835	0.841046	0.146919	0.516192
37397	8.639465	0.510733	-4.569420	0.015870	0.106464	0.055515	-0.493019	0.120145	0.575337	-0.068971	0.840153	0.145880	0.517789
37398	8.711207	0.398984	-4.592154	0.046074	0.160114	0.049979	-0.496967	0.121196	0.572500	-0.070710	0.838622	0.145207	0.520220
37399	8.789337	0.352746	-4.440802	0.053772	0.157379	0.064694	-0.499276	0.124544	0.568669	-0.072720	0.837159	0.144338	0.522535
37400	8.808831	0.296134	-4.388764	0.035791	0.165062	0.075654	-0.503389	0.127582	0.565956	-0.074578	0.835642	0.143132	0.525027
37401	8.799057	0.220836	-4.374398	0.018969	0.174266	0.060911	-0.506791	0.128436	0.561142	-0.076012	0.834022	0.141932	0.527716
37402	8.906517	0.144398	-4.156713	-0.022198	0.176228	0.060845	-0.510047	0.129781	0.557896	-0.076772	0.832412	0.140336	0.530567
37403	8.951247	0.251463	-4.027265	-0.053572	0.191473	0.084649	-0.512856	0.129243	0.555230	-0.077297	0.830758	0.137941	0.533702
37404	8.980720	0.106389	-3.894059	-0.049670	0.186305	0.093827	-0.516700	0.131947	0.550534	-0.077983	0.829146	0.135493	0.536729
37405	8.991724	0.235628	-3.772866	-0.071864	0.161832	0.088345	-0.519801	0.132668	0.548369	-0.078163	0.827812	0.132879	0.539408
37406	9.105452	-0.091060	-3.883104	-0.102908	0.182317	0.086384	-0.524304	0.132386	0.543914	-0.077879	0.826274	0.129993	0.542502
37407	9.110875	-0.016547	-3.836932	-0.121353	0.124831	0.156190	-0.528094	0.132935	0.542584	-0.077890	0.825560	0.125767	0.544580
37408	9.038045	-0.039471	-3.897154	-0.154166	0.101005	0.093747	-0.527534	0.132529	0.541994	-0.076623	0.824976	0.122318	0.546427
37409	8.970595	0.004877	-3.913664	-0.101293	0.104956	0.086496	-0.528937	0.131262	0.539269	-0.076156	0.824247	0.119488	0.548215
37410	9.163239	-0.025549	-3.916236	-0.070407	0.110971	0.077408	-0.532022	0.131106	0.537609	-0.076107	0.823367	0.117195	0.550036
37411	9.010741	0.035959	-3.721744	-0.077764	0.049856	0.082979	-0.532978	0.129413	0.537653	-0.075860	0.823186	0.114761	0.550854
37412	9.050701	0.076443	-3.867889	-0.067887	0.066736	0.108675	-0.534271	0.131214	0.536097	-0.076090	0.822848	0.112047	0.551885
37413	9.111690	0.177135	-3.813962	0.026067	0.041124	0.101591	-0.533894	0.133556	0.534558	-0.077726	0.822639	0.110472	0.552286
37414	9.154532	0.016788	-3.814194	0.025562	0.036982	0.047442	-0.533515	0.135629	0.532723	-0.078755	0.822343	0.109846	0.552706
37415	9.086469	-0.032905	-3.869939	0.039064	0.022639	0.040125	-0.534659	0.137899	0.533155	-0.079878	0.822181	0.109458	0.552863
37416	9.054899	-0.154195	-3.850227	0.030943	0.013175	0.044686	-0.533974	0.139286	0.533654	-0.080907	0.822132	0.108968	0.552882
37417	9.074964	-0.084984	-3.778069	0.024090	0.011183	0.063046	-0.535137	0.141665	0.531852	-0.082011	0.822172	0.108057	0.552840
37418	9.033964	-0.133405	-3.762360	0.047657	0.018093	0.053888	-0.535689	0.141106	0.531823	-0.083421	0.822060	0.107581	0.552888
37419	9.116127	-0.212446	-3.698321	0.079717	0.014445	0.020931	-0.534757	0.144647	0.531753	-0.084979	0.821878	0.107972	0.552845
37420	9.096715	-0.209634	-3.716899	0.104866	0.020982	0.002614	-0.534912	0.145399	0.530962	-0.086771	0.821521	0.108972	0.552900
37421	9.086524	-0.196403	-3.793719	0.128516	0.004564	-0.000987	-0.536920	0.148485	0.529492	-0.088865	0.821312	0.110281	0.552619
37422	9.173950	-0.310400	-3.657648	0.202544	0.030683	-0.041253	-0.535580	0.152088	0.528022	-0.091800	0.820565	0.113065	0.552686
37423	9.119823	-0.278803	-3.814824	0.198117	0.032444	-0.070638	-0.535905	0.154334	0.525784	-0.094328	0.819747	0.116232	0.552817
37424	9.222254	-0.306062	-3.644934	0.253849	-0.000398	-0.000718	-0.538195	0.158362	0.525496	-0.098468	0.819313	0.118961	0.552158
37425	9.177085	-0.668438	-3.722895	0.177692	0.059725	-0.017552	-0.537844	0.162695	0.523941	-0.101325	0.818328	0.120963	0.552666
37426	9.007418	-0.586769	-3.575935	0.062866	0.073767	-0.001301	-0.540406	0.165371	0.522311	-0.102514	0.817433	0.121453	0.553664
37427	9.037871	-0.726921	-3.628707	0.036000	0.097395	0.051810	-0.540448	0.166668	0.519032	-0.103929	0.816477	0.120662	0.554981
37428	9.139822	-0.780167	-3.509689	-0.039913	0.067949	0.055396	-0.543109	0.166870	0.518649	-0.104044	0.815992	0.119085	0.556013
37429	9.254736	-0.947968	-3.534402	-0.093083	0.072139	0.049777	-0.543422	0.168912	0.517659	-0.103297	0.815571	0.116924	0.557227
37430	9.385664	-0.940558	-3.432979	-0.103740	0.114045	0.057981	-0.546346	0.166258	0.514723	-0.102507	0.814699	0.114499	0.559149
37431	9.265266	-0.949598	-3.418875	-0.136978	0.082386	0.049681	-0.547314	0.164242	0.512647	-0.101098	0.814237	0.111803	0.560623
37432	9.193791	-0.960258	-3.310002	-0.058093	0.067546	0.093888	-0.548854	0.164677	0.512969	-0.101339	0.813859	0.109387	0.561604
37433	9.262493	-0.865344	-3.191190	-0.019884	-0.022667	0.061109	-0.548032	0.166337	0.513624	-0.101760	0.814349	0.108010	0.561083
37434	9.363004	-0.962408	-3.239055	0.061846	-0.052530	-0.028602	-0.547892	0.166335	0.513622	-0.102316	0.814804	0.109178	0.560094
37435	9.535700	-1.128098	-3.270746	0.093588	-0.067928	-0.142285	-0.545098	0.166428	0.513741	-0.102241	0.815113	0.112456	0.559009
37436	9.255445	-1.095538	-3.380816	0.111388	-0.090981	-0.158790	-0.546615	0.166336	0.516130	-0.102058	0.815593	0.116376	0.557539
37437	9.012378	-1.016287	-3.376040	0.183934	-0.071304	-0.184413	-0.543813	0.166253	0.516938	-0.103011	0.815625	0.121329	0.556259
37438	9.027067	-1.217461	-3.571120	0.230600	-0.051179	-0.153193	-0.544377	0.166552	0.516822	-0.104919	0.815391	0.126391	0.555116
37439	8.879195	-1.292225	-3.343876	0.314299	-0.054986	-0.031941	-0.543899	0.172279	0.515772	-0.109772	0.815299	0.130232	0.553423
37440	8.808355	-1.746786	-3.585714	0.397367	-0.030755	-0.009895	-0.542041	0.179133	0.514499	-0.116033	0.814774	0.134748	0.551836
37441	8.848361	-2.074649	-3.570025	0.492308	0.076961	-0.030113	-0.544453	0.189398	0.508718	-0.124228	0.812718	0.140150	0.551738
37442	8.700193	-1.822089	-3.519364	0.451121	0.145734	-0.070666	-0.546562	0.197675	0.502811	-0.131157	0.809814	0.145802	0.552938
37443	10.265990	-1.105720	-3.875150	0.480581	0.360922	-0.186113	-0.551600	0.203338	0.493130	-0.138265	0.804015	0.152806	0.557758
37444	8.897867	0.403972	-2.898774	0.249753	0.176614	-0.270706	-0.558226	0.204161	0.487084	-0.139770	0.800563	0.159346	0.560510
37445	8.968682	0.688939	-3.208715	0.394123	0.226601	-0.281461	-0.564045	0.205289	0.477410	-0.143900	0.796033	0.167315	0.563587
37446	9.371219	1.032829	-3.025891	0.433961	0.163460	-0.288471	-0.569711	0.205814	0.468397	-0.148070	0.791995	0.176215	0.565480
37447	9.656837	1.360234	-2.998209	0.457420	0.142358	-0.227713	-0.576528	0.209702	0.460723	-0.153387	0.788228	0.184326	0.566739
37448	10.189216	0.780433	-3.079862	0.444384	0.066881	-0.163369	-0.577038	0.214838	0.457546	-0.158758	0.785535	0.191626	0.566578
37449	9.822704	0.207243	-3.180994	0.315127	-0.075269	-0.058970	-0.577949	0.218954	0.455010	-0.162844	0.785184	0.196163	0.564347
37450	9.318079	0.124822	-3.278593	0.344052	-0.143365	-0.031406	-0.578417	0.222928	0.455261	-0.167302	0.785604	0.200904	0.560779
37451	8.841311	0.134963	-3.241376	0.355114	-0.187947	-0.058026	-0.574888	0.230977	0.455165	-0.171525	0.786313	0.206256	0.556552
37452	8.971470	0.170545	-3.250842	0.306968	-0.155005	-0.082912	-0.572553	0.233945	0.454767	-0.174769	0.786689	0.211419	0.553062
37453	9.309092	0.060342	-3.167576	0.224653	-0.132501	-0.084885	-0.569935	0.237933	0.456669	-0.176819	0.787049	0.215562	0.550293
37454	9.385133	0.034829	-3.293763	0.160607	-0.158172	-0.083126	-0.569093	0.239215	0.459260	-0.177733	0.787919	0.219115	0.547342
37455	9.279961	0.026782	-3.181197	0.126922	-0.147383	-0.077724	-0.566298	0.239969	0.460400	-0.178225	0.788782	0.222132	0.544717
37456	9.374491	0.165914	-3.478484	0.090333	-0.145385	-0.077764	-0.564730	0.239499	0.463716	-0.178141	0.789757	0.224783	0.542238
37457	9.171233	-0.136009	-3.460775	0.064557	-0.126167	-0.121984	-0.563469	0.240519	0.465727	-0.177233	0.790391	0.227756	0.540369
37458	8.888055	-0.036005	-3.355340	0.031498	-0.070351	-0.131356	-0.562730	0.239354	0.469007	-0.175987	0.790496	0.230364	0.539515
37459	9.107817	0.279304	-3.115148	0.062179	0.032268	-0.155208	-0.564109	0.237688	0.468637	-0.175385	0.789253	0.233287	0.540275
37460	9.314029	0.118634	-3.177042	0.117642	0.108721	-0.142359	-0.566912	0.236192	0.465212	-0.176207	0.787053	0.236364	0.541876
37461	9.584402	-0.436702	-3.497507	0.085379	0.133126	-0.054416	-0.570003	0.236333	0.463290	-0.177534	0.785087	0.237588	0.543758
37462	9.167992	-0.708344	-3.635867	0.121580	0.101603	0.070353	-0.571183	0.238949	0.459543	-0.180675	0.783945	0.237368	0.544466
37463	9.488298	-0.759791	-3.945254	0.043586	0.137497	0.091300	-0.573769	0.242551	0.456431	-0.182970	0.782773	0.235811	0.546060
37464	9.075964	-0.799556	-3.657172	-0.014455	0.182666	0.106625	-0.575814	0.246778	0.451953	-0.184761	0.781389	0.233248	0.548534
37465	9.462954	-0.799975	-3.468766	-0.088552	0.241961	0.135840	-0.578114	0.248892	0.447206	-0.185981	0.779748	0.229138	0.552178
37466	9.282525	-0.344890	-3.314139	-0.223415	0.196891	0.094398	-0.580944	0.249003	0.442900	-0.184430	0.778886	0.224392	0.555851
37467	8.906471	-0.595573	-3.229253	-0.145019	0.199125	0.082497	-0.583464	0.247880	0.440474	-0.183969	0.777640	0.220639	0.559241
37468	8.949046	-0.740816	-3.270436	-0.014816	0.157830	0.027746	-0.587669	0.247357	0.437962	-0.184728	0.776115	0.219376	0.561601
37469	9.035557	-0.887356	-3.238398	0.060406	0.115538	0.038967	-0.587178	0.250771	0.434809	-0.186614	0.774849	0.218893	0.562912
37470	8.869081	-1.026569	-2.897362	0.159167	0.081008	0.041001	-0.590298	0.252660	0.432016	-0.189880	0.773585	0.219661	0.563259
37471	9.002522	-1.181002	-3.024121	0.165975	0.089872	-0.014972	-0.592617	0.255543	0.426057	-0.192710	0.771967	0.221266	0.563890
37472	9.344685	-1.295629	-2.974867	0.234222	0.099865	-0.030395	-0.592993	0.260049	0.421160	-0.196407	0.769862	0.223906	0.564449
37473	9.564823	-1.411575	-3.123938	0.299513	-0.060027	-0.037328	-0.593044	0.262715	0.418946	-0.200402	0.769287	0.227911	0.562223
37474	9.172956	-1.552474	-3.259948	0.395207	-0.096318	-0.083077	-0.592295	0.268749	0.417352	-0.205079	0.768454	0.233918	0.559200
37475	8.970205	-1.618713	-3.276950	0.422854	-0.096874	-0.075738	-0.591821	0.273182	0.413703	-0.210387	0.767542	0.239987	0.555898
37476	9.176585	-1.779677	-3.317115	0.416661	-0.114103	-0.032579	-0.589958	0.278431	0.410370	-0.215838	0.766948	0.245496	0.552210
37477	9.115479	-1.564871	-3.209574	0.455587	-0.121016	-0.011362	-0.588357	0.282793	0.407825	-0.222257	0.766366	0.250970	0.547995
37478	9.626194	-1.356130	-3.311845	0.540109	-0.025679	-0.006617	-0.588080	0.290191	0.401701	-0.230290	0.764247	0.256994	0.544837
37479	9.320746	-0.800649	-3.163964	0.424081	0.011266	-0.035317	-0.586834	0.298417	0.395759	-0.236600	0.762106	0.261847	0.542819
37480	8.893706	-0.764273	-2.940047	0.419845	-0.000974	0.014162	-0.586518	0.303750	0.391187	-0.243109	0.760256	0.266091	0.540467
37481	9.521819	-0.086258	-3.017081	0.592944	-0.001546	-0.043975	-0.588351	0.310465	0.382241	-0.251756	0.757243	0.272933	0.537317
37482	9.806245	0.001787	-3.041634	0.627149	-0.046007	-0.163963	-0.589056	0.317372	0.374836	-0.259189	0.753702	0.282275	0.533925
37483	9.559412	0.000507	-3.177327	0.692018	-0.097670	-0.196845	-0.588875	0.320967	0.368057	-0.267016	0.750103	0.292927	0.529378
37484	9.219068	-0.014865	-2.937668	0.744755	-0.004195	-0.286885	-0.591775	0.323725	0.359016	-0.275059	0.744479	0.305012	0.526366
37485	9.455440	-0.002322	-2.912611	0.730252	-0.029918	-0.348294	-0.594404	0.327314	0.350304	-0.282074	0.738687	0.317866	0.523199
37486	9.627954	-0.065262	-3.011252	0.648418	-0.066846	-0.326349	-0.599231	0.327820	0.341422	-0.287755	0.733659	0.329737	0.519822
37487	9.261557	-0.028262	-3.045614	0.569528	-0.069928	-0.333914	-0.602495	0.328424	0.335891	-0.292138	0.728971	0.340822	0.516813
37488	9.266582	-0.162794	-2.962146	0.654024	-0.095686	-0.353914	-0.605335	0.327807	0.329021	-0.297302	0.723729	0.353189	0.512918
37489	9.319114	-0.115996	-3.043508	0.670538	-0.149320	-0.381306	-0.608725	0.327272	0.323560	-0.301959	0.718621	0.366345	0.508129
37490	9.190142	-0.065855	-2.917596	0.668017	-0.146903	-0.407023	-0.611260	0.326110	0.319033	-0.306284	0.713090	0.379758	0.503464
37491	9.408700	0.077722	-3.069748	0.799239	-0.157191	-0.425035	-0.613936	0.324424	0.313634	-0.312085	0.706555	0.394701	0.497588
37492	9.540337	-0.311881	-3.019244	0.875409	-0.197410	-0.448713	-0.618007	0.321963	0.307081	-0.318339	0.699458	0.410840	0.490539
37493	9.376781	-0.530726	-2.888962	0.757834	-0.187162	-0.399478	-0.618321	0.321773	0.302313	-0.323368	0.693202	0.424925	0.484090
37494	9.069921	-0.370306	-2.755680	0.725884	-0.130179	-0.366636	-0.622982	0.322391	0.296936	-0.328706	0.686642	0.437764	0.478370
37495	8.864367	-0.293706	-2.573597	0.715551	-0.055574	-0.383318	-0.626940	0.322444	0.291237	-0.334284	0.679134	0.450107	0.473746
37496	9.116193	-0.070832	-2.509104	0.726932	-0.040092	-0.333677	-0.629360	0.320108	0.281596	-0.340564	0.671648	0.461685	0.468777
37497	10.699811	-0.558201	-3.163232	0.922472	0.061580	-0.219430	-0.631410	0.322387	0.273358	-0.351376	0.662736	0.472689	0.462472
37498	9.795953	-1.222660	-3.227959	0.786999	0.005759	-0.082281	-0.633936	0.327245	0.261924	-0.361013	0.656393	0.480891	0.455590
37499	9.080056	-1.208045	-3.577870	0.675947	-0.024897	-0.058759	-0.632978	0.333945	0.252390	-0.369075	0.651228	0.487853	0.449094
37500	9.181360	-0.581481	-3.519608	0.646226	0.061620	-0.149667	-0.633935	0.337409	0.242815	-0.376676	0.644485	0.495049	0.444614
37501	9.513021	-0.228031	-3.469326	0.391241	0.071620	-0.242722	-0.636535	0.339386	0.235123	-0.380234	0.638593	0.501006	0.443412
37502	9.588772	-0.250597	-3.634126	0.270853	0.113582	-0.198972	-0.639596	0.334616	0.228977	-0.383018	0.633615	0.505017	0.443607
37503	9.327271	-1.080616	-3.446200	0.135917	0.018926	-0.072649	-0.642151	0.335276	0.224982	-0.384259	0.631809	0.506912	0.442948
37504	8.683393	-0.601306	-3.406922	0.278721	-0.067193	-0.057613	-0.642433	0.334114	0.222673	-0.386545	0.629764	0.510564	0.439664
37505	8.659467	-0.513630	-3.422363	0.326366	-0.087976	-0.190527	-0.643270	0.332932	0.220928	-0.388030	0.626210	0.516424	0.436578
37506	9.331800	-0.728946	-3.632466	0.355824	-0.104866	-0.183913	-0.643562	0.331824	0.217503	-0.389744	0.622542	0.522577	0.432960
37507	9.436614	-0.732468	-3.786153	0.386311	-0.148371	-0.134217	-0.642987	0.330150	0.216694	-0.391779	0.619569	0.528662	0.427972
37508	9.141957	-0.819406	-3.838497	0.302916	-0.182307	-0.102292	-0.645067	0.328110	0.215467	-0.392676	0.617758	0.533882	0.423261
37509	9.015107	-0.866334	-3.708467	0.298240	-0.151339	-0.143673	-0.646304	0.327217	0.216684	-0.393466	0.615349	0.539292	0.419159
37510	8.826055	-0.908721	-3.522947	0.259036	-0.148615	-0.173159	-0.645989	0.324507	0.216793	-0.393544	0.612778	0.544695	0.415853
37511	8.778949	-1.006071	-3.652243	0.281129	-0.142451	-0.169487	-0.645823	0.323432	0.218405	-0.393973	0.610108	0.550147	0.412179
37512	8.814828	-1.205851	-3.601751	0.321675	-0.124648	-0.161201	-0.645090	0.319805	0.216773	-0.395138	0.606917	0.555675	0.408343
37513	8.849200	-1.090143	-3.568469	0.362227	-0.106029	-0.151031	-0.647169	0.317367	0.214962	-0.397085	0.603459	0.561202	0.403996
37514	8.716681	-1.094091	-3.565955	0.427104	-0.101654	-0.119743	-0.646034	0.313574	0.210797	-0.400066	0.599627	0.566827	0.398877
37515	9.020979	-1.283494	-3.706576	0.504840	-0.057415	-0.092104	-0.647476	0.314507	0.206669	-0.404711	0.595223	0.572289	0.392943
37516	9.571238	-0.937744	-3.739390	0.473079	0.008578	-0.052637	-0.646958	0.314608	0.201491	-0.409956	0.590807	0.576483	0.388008
37517	8.973839	-0.293461	-3.369887	0.383558	0.026617	-0.044596	-0.647278	0.314324	0.195737	-0.414445	0.587174	0.579645	0.384023
37518	8.465594	0.451942	-3.353268	0.398341	0.115208	-0.112596	-0.647153	0.310985	0.188390	-0.419526	0.581771	0.582997	0.381646
37519	9.250900	0.278444	-3.306477	0.558972	0.121386	-0.128663	-0.648893	0.309799	0.178254	-0.426425	0.574841	0.587611	0.377401
37520	10.582307	0.087266	-3.673907	0.656956	0.151190	-0.164971	-0.652310	0.307849	0.166827	-0.434417	0.566215	0.593071	0.372759
37521	10.747649	0.532237	-3.669943	0.427867	0.034060	-0.165120	-0.655409	0.303695	0.156800	-0.438397	0.560458	0.597729	0.369343
37522	9.324760	-0.057864	-3.581938	0.331436	0.008460	-0.075756	-0.654848	0.300914	0.152423	-0.441594	0.556679	0.600896	0.366098
37523	8.680546	0.348869	-3.555197	0.351333	-0.027984	-0.147303	-0.657338	0.297383	0.149848	-0.444032	0.552181	0.605278	0.362726
37524	9.027442	0.417269	-3.594290	0.352011	-0.058659	-0.187539	-0.659432	0.293719	0.144042	-0.445786	0.547298	0.610366	0.359435
37525	8.745009	0.645226	-3.446990	0.233107	-0.065959	-0.184109	-0.659634	0.288669	0.145691	-0.446121	0.543604	0.614600	0.357404
37526	9.211724	0.577348	-3.513190	0.137224	-0.064293	-0.143836	-0.660828	0.283715	0.145676	-0.445742	0.541171	0.617677	0.356263
37527	9.046723	0.431756	-3.599747	0.041698	-0.113555	-0.085283	-0.662700	0.278251	0.147595	-0.444073	0.540701	0.619894	0.355209
37528	8.903825	0.243823	-3.614951	0.021000	-0.125561	-0.037653	-0.660583	0.276917	0.148052	-0.442443	0.541012	0.621553	0.353868
37529	8.988230	0.216272	-3.594134	0.006935	-0.111973	-0.017501	-0.659686	0.274858	0.152116	-0.440874	0.541662	0.622781	0.352671
37530	9.016252	0.093928	-3.347210	-0.067801	-0.090396	0.025438	-0.658809	0.273961	0.155692	-0.439162	0.543281	0.622817	0.352252
37531	9.207332	0.159592	-3.281471	-0.077393	-0.100686	0.044760	-0.657392	0.275011	0.159943	-0.437254	0.545344	0.622667	0.351703
37532	9.312717	0.096540	-3.336542	-0.072251	-0.109120	0.031949	-0.657501	0.273912	0.162116	-0.435334	0.547149	0.622808	0.351032
37533	9.081996	0.131285	-3.274553	-0.033521	-0.080369	0.041111	-0.654418	0.275006	0.164954	-0.434132	0.548614	0.622817	0.350216
37534	9.015447	0.164302	-3.170409	-0.038879	-0.006616	0.039142	-0.654131	0.274691	0.165492	-0.433916	0.549466	0.622243	0.350169
37535	9.266445	0.127670	-3.102746	0.024460	0.020761	0.009911	-0.653566	0.274386	0.165748	-0.434402	0.549305	0.622114	0.350047
37536	9.404544	0.014946	-3.268051	0.080772	0.075341	-0.012082	-0.653838	0.272771	0.163970	-0.436123	0.547972	0.622168	0.349901
37537	9.699167	-0.474983	-3.596243	0.156073	0.145173	-0.012073	-0.652496	0.273731	0.158418	-0.439456	0.545501	0.622101	0.349711
37538	8.566752	-0.574375	-3.544884	0.122728	0.101507	-0.023345	-0.654507	0.274470	0.152603	-0.441874	0.543467	0.622331	0.349421
37539	9.654953	-0.752588	-4.207454	0.317288	0.216718	-0.014701	-0.655270	0.275644	0.146244	-0.447805	0.539025	0.622759	0.347985
37540	9.714243	-0.765309	-4.014120	0.060313	0.056368	0.108944	-0.655614	0.277472	0.140901	-0.449891	0.539504	0.621503	0.346796
37541	8.865388	-0.889768	-4.050816	-0.028161	0.066277	0.082853	-0.653875	0.281447	0.137490	-0.450877	0.540422	0.619806	0.347123
37542	9.235964	-0.632342	-3.913250	-0.108365	0.062937	-0.041959	-0.654006	0.280215	0.136575	-0.450172	0.540495	0.618946	0.349452
37543	8.936718	-0.389725	-3.765225	-0.198047	-0.038794	-0.030982	-0.654378	0.277845	0.138672	-0.447209	0.542266	0.618240	0.351755
37544	8.842359	-0.662212	-4.009827	-0.206188	-0.055731	0.006576	-0.653329	0.273997	0.141504	-0.444312	0.544622	0.617228	0.353559
37545	8.785980	-0.547275	-3.871716	-0.299846	-0.042229	0.062355	-0.653570	0.274040	0.146548	-0.440821	0.548465	0.614799	0.356210
37546	8.906397	-0.465103	-3.914328	-0.332571	-0.070377	0.073386	-0.652243	0.271779	0.151715	-0.436800	0.552841	0.612237	0.358802
37547	8.770728	-0.145811	-4.143866	-0.290373	-0.073190	0.010176	-0.651367	0.271549	0.156172	-0.432601	0.556147	0.610688	0.361409
37548	8.790269	-0.312252	-4.039412	-0.204080	-0.069448	0.020411	-0.652155	0.270473	0.161012	-0.429596	0.558730	0.609572	0.362891
37549	8.631567	-0.419005	-3.952055	-0.178934	-0.044831	0.069003	-0.649312	0.268447	0.163800	-0.427376	0.561570	0.607910	0.363917
37550	8.922125	-0.482062	-3.743544	-0.122952	-0.021066	0.038854	-0.649038	0.270054	0.165717	-0.425986	0.563323	0.606738	0.364790
37551	9.119957	-0.508290	-3.700393	-0.125419	0.009841	0.046181	-0.650644	0.266246	0.168576	-0.424861	0.565021	0.605240	0.365964
37552	9.198102	-0.842339	-3.425325	-0.148749	0.002243	0.097502	-0.648415	0.267305	0.169460	-0.423884	0.567523	0.603009	0.366906
37553	9.110940	-0.919034	-3.446718	-0.128513	0.001949	0.101180	-0.646219	0.270531	0.169639	-0.423048	0.569960	0.600902	0.367548
37554	9.120853	-0.880563	-3.427516	-0.159023	-0.002601	0.055258	-0.644258	0.271527	0.171922	-0.421578	0.572058	0.599109	0.368904
37555	9.010330	-0.846184	-3.401422	-0.238165	0.028267	0.034850	-0.645921	0.270681	0.172305	-0.419327	0.574416	0.596695	0.371709
37556	9.054708	-0.726311	-3.322598	-0.237065	0.039624	0.076157	-0.643363	0.267243	0.172068	-0.417622	0.577060	0.593726	0.374277
37557	9.201540	-0.758795	-3.328300	-0.128711	0.049564	0.090143	-0.643364	0.267641	0.172653	-0.417305	0.578976	0.591274	0.375550
37558	9.530704	-0.518044	-3.551580	0.046325	0.078279	0.064853	-0.642820	0.267721	0.170833	-0.419227	0.578834	0.590208	0.375306
37559	9.483891	0.031068	-3.606631	0.002091	0.066415	-0.012212	-0.641972	0.266076	0.169323	-0.419855	0.578309	0.589775	0.376093
37560	8.459414	-0.316318	-3.203470	-0.035074	0.129714	0.097452	-0.642552	0.266206	0.166817	-0.421694	0.578827	0.587297	0.377115
37561	9.206318	0.046741	-3.364286	0.080572	0.160534	0.040960	-0.642914	0.269060	0.160837	-0.424730	0.577540	0.586041	0.377634
37562	11.027415	0.107602	-4.697573	0.060145	-0.011248	-0.095154	-0.643818	0.269716	0.153467	-0.424580	0.576016	0.587728	0.377509
37563	9.329520	0.629682	-5.120971	-0.035214	-0.229910	-0.009958	-0.643898	0.267396	0.157384	-0.421247	0.578059	0.589530	0.375304
37564	7.725785	-0.024077	-4.712637	-0.048425	-0.203711	0.039073	-0.643137	0.265710	0.162592	-0.418538	0.580536	0.590400	0.373138
37565	8.561125	0.752448	-4.830591	-0.019900	-0.213246	0.015597	-0.641023	0.267418	0.167717	-0.415689	0.582620	0.591900	0.370689
37566	8.499939	1.106406	-4.792182	-0.024639	-0.214295	-0.230274	-0.639920	0.261679	0.174351	-0.411100	0.581779	0.596126	0.370356
37567	8.942390	0.576693	-5.304890	-0.141959	-0.162550	-0.179208	-0.640307	0.252791	0.181924	-0.405892	0.582154	0.598583	0.371546
37568	7.861338	-0.501692	-4.430992	-0.409502	-0.161662	0.216270	-0.638990	0.252298	0.188740	-0.400724	0.589345	0.594257	0.372761
37569	8.482081	-0.325104	-4.003819	-0.447589	0.057851	0.243552	-0.637192	0.255798	0.192159	-0.397638	0.595524	0.587653	0.376696
37570	9.302586	0.026744	-3.370432	-0.453463	0.091986	0.229065	-0.634960	0.258159	0.195504	-0.394970	0.601203	0.580694	0.381247
37571	9.543170	0.093970	-3.446617	-0.310954	0.101143	0.255083	-0.634995	0.261519	0.196552	-0.394068	0.605962	0.574519	0.383990
37572	9.274220	-0.063168	-3.881988	-0.305535	-0.007041	0.123036	-0.634430	0.263318	0.200298	-0.391169	0.609927	0.570673	0.386403
37573	8.406631	-0.049424	-3.907421	-0.094563	-0.052627	0.149022	-0.631478	0.263570	0.202945	-0.390295	0.612896	0.568614	0.385625
37574	9.058481	-0.464917	-4.188105	-0.023258	-0.052359	0.143722	-0.630393	0.267426	0.205133	-0.390469	0.615217	0.567025	0.384090
37575	9.195271	-0.274012	-4.030155	-0.149400	-0.100963	0.084895	-0.629006	0.269307	0.206916	-0.387870	0.618242	0.565694	0.383828
37576	9.008516	-0.702916	-4.315795	-0.175076	-0.080210	0.077349	-0.624773	0.270591	0.214235	-0.385335	0.621190	0.563956	0.384180
37577	9.178986	-0.204861	-4.294771	-0.347600	-0.049006	0.056897	-0.625010	0.270081	0.218965	-0.380627	0.624998	0.561015	0.386992
37578	8.990009	-0.148067	-4.451570	-0.276021	-0.114556	0.071786	-0.622708	0.267563	0.223267	-0.376388	0.628881	0.558788	0.388068
37579	8.885003	-0.134455	-4.326793	-0.055461	-0.041142	0.033544	-0.622143	0.269099	0.226576	-0.375219	0.630118	0.558321	0.387865
37580	8.672876	-0.088899	-4.357207	-0.082839	0.012865	-0.038207	-0.620694	0.267201	0.230085	-0.373968	0.630317	0.558003	0.389206
37581	8.743110	-0.285127	-4.228275	-0.127881	0.050357	-0.016346	-0.620653	0.264596	0.231043	-0.372514	0.630823	0.556914	0.391335
37582	8.763714	-0.185834	-4.409541	-0.133452	0.035546	0.016715	-0.619803	0.263989	0.231557	-0.371303	0.631826	0.555332	0.393111
37583	8.943591	-0.160582	-4.218053	-0.136785	0.020200	-0.003404	-0.621191	0.263295	0.231667	-0.369494	0.632769	0.554227	0.394854
37584	8.765809	-0.165111	-4.148639	-0.097618	0.087091	-0.016318	-0.619773	0.262106	0.232280	-0.369041	0.632723	0.552957	0.397124
37585	8.900608	-0.238998	-4.134839	-0.024866	0.041403	0.005937	-0.621170	0.261594	0.231562	-0.368961	0.632769	0.552455	0.397825
37586	9.089774	-0.210765	-3.989569	-0.045155	0.058493	-0.001420	-0.621871	0.260303	0.229109	-0.368973	0.632723	0.551623	0.399040
37587	9.002806	-0.246338	-4.003455	-0.030671	0.053238	-0.006914	-0.624269	0.262437	0.229824	-0.368858	0.632569	0.551141	0.400054
37588	9.009089	-0.122113	-3.867627	-0.055928	0.015386	0.011475	-0.622998	0.261164	0.229313	-0.368360	0.633088	0.550375	0.400746
37589	9.062182	-0.137269	-3.850389	-0.065393	-0.032015	0.004201	-0.622149	0.260301	0.229251	-0.366966	0.633987	0.550095	0.400990
37590	9.119546	-0.136865	-3.910497	-0.068975	-0.059933	0.009755	-0.621848	0.260302	0.232048	-0.365458	0.635182	0.549798	0.400883
37591	8.892069	-0.157931	-4.027721	-0.111005	-0.088655	0.014249	-0.620954	0.258784	0.236705	-0.362947	0.636968	0.549427	0.400839
37592	8.717878	-0.023772	-4.174908	-0.016120	-0.026345	-0.001285	-0.620394	0.259557	0.238148	-0.362390	0.637385	0.549444	0.400657
37593	8.852210	-0.204149	-4.176276	0.020668	-0.000869	0.002416	-0.619268	0.259628	0.239262	-0.362426	0.637379	0.549638	0.400367
37594	8.948848	-0.107728	-4.184092	0.008431	0.018244	0.022586	-0.619398	0.259306	0.240083	-0.362862	0.637523	0.549224	0.400310
37595	9.026306	-0.152791	-4.119656	0.024458	0.015503	0.006117	-0.619709	0.261335	0.239371	-0.363161	0.637398	0.549280	0.400163
37596	8.918408	-0.216362	-4.024256	0.044736	0.016927	0.011628	-0.619562	0.259977	0.238026	-0.363958	0.637167	0.549306	0.399769
37597	9.074983	-0.295436	-3.996813	0.053846	0.006855	0.010767	-0.618878	0.261107	0.237949	-0.364585	0.636946	0.549592	0.399157
37598	8.954103	-0.235344	-4.074019	0.039452	-0.018684	0.022689	-0.619710	0.260687	0.238071	-0.365011	0.637159	0.549694	0.398286
37599	8.886647	-0.125138	-4.119083	0.044384	-0.003590	0.000655	-0.618892	0.262503	0.238456	-0.365327	0.636977	0.550105	0.397720
37600	8.867184	-0.351487	-4.047374	0.031263	0.014801	-0.014121	-0.617399	0.265895	0.238372	-0.365723	0.636578	0.550365	0.397634
37601	8.906087	-0.220676	-4.057637	0.091771	0.014305	-0.008467	-0.619495	0.264476	0.236064	-0.366774	0.635806	0.551131	0.396841
37602	9.030684	-0.352039	-4.092135	0.042223	-0.012924	-0.012186	-0.618959	0.265919	0.235448	-0.367020	0.635565	0.551658	0.396266
37603	8.920382	-0.240005	-4.070374	0.066255	0.014166	-0.004847	-0.618946	0.264792	0.235239	-0.367781	0.635019	0.552169	0.395724
37604	8.944119	-0.283449	-4.098112	0.060653	0.042244	-0.012246	-0.620896	0.264780	0.236096	-0.368867	0.634206	0.552434	0.395647
37605	8.943368	-0.272379	-4.199452	-0.052834	0.051959	-0.015237	-0.620076	0.264877	0.233855	-0.368456	0.634122	0.551852	0.396975
37606	8.818891	-0.155858	-4.143317	-0.044116	0.069282	0.002180	-0.620887	0.261968	0.232562	-0.368626	0.634023	0.550904	0.398289
37607	8.647853	-0.018138	-4.196405	-0.028001	0.124385	0.018623	-0.622311	0.263588	0.231836	-0.369590	0.633549	0.549557	0.400008
37608	8.968344	-0.074104	-4.170110	0.082419	0.158826	0.039032	-0.623336	0.264529	0.227425	-0.372637	0.632198	0.548484	0.400790
37609	9.176854	-0.175387	-3.961196	0.063671	0.133995	0.024390	-0.622136	0.266165	0.222615	-0.374908	0.631021	0.547716	0.401576
37610	9.157985	-0.341804	-3.838398	0.052154	0.098222	0.006963	-0.623996	0.267495	0.219215	-0.376647	0.630018	0.547252	0.402156
37611	9.142423	-0.295190	-3.690183	0.000296	0.060835	-0.012339	-0.625134	0.267365	0.216418	-0.377030	0.629495	0.546976	0.402991
37612	9.013019	-0.239417	-3.622184	-0.030909	0.056456	-0.015163	-0.625156	0.268809	0.215948	-0.377086	0.629209	0.546434	0.404119
37613	9.248515	-0.466788	-3.608320	0.033504	0.045365	-0.001241	-0.625997	0.269098	0.216114	-0.377821	0.628674	0.546394	0.404319
37614	9.149603	-0.387832	-3.657242	0.009288	0.014883	-0.014096	-0.624301	0.267386	0.215712	-0.377936	0.628433	0.546475	0.404476
37615	9.037383	-0.389508	-3.834200	-0.009071	0.015096	-0.016915	-0.625420	0.267403	0.215723	-0.377687	0.628293	0.546510	0.404879
37616	9.064342	-0.234403	-3.841442	0.014701	0.027055	-0.017774	-0.627669	0.267511	0.214212	-0.377974	0.627870	0.546592	0.405156
37617	8.908153	-0.141369	-3.825334	0.004050	0.066098	-0.008700	-0.627543	0.268379	0.213844	-0.378514	0.627306	0.546244	0.405994
37618	8.961675	-0.118253	-3.769219	0.088084	0.085167	0.053846	-0.627419	0.268210	0.211453	-0.380935	0.626638	0.545579	0.405657
37619	9.159501	-0.134716	-3.730835	0.101871	0.068143	0.092481	-0.626658	0.272726	0.208925	-0.383541	0.626411	0.544736	0.404683
37620	9.034479	-0.119673	-3.701909	0.129366	0.070687	0.094341	-0.627270	0.274881	0.205705	-0.386643	0.625973	0.543999	0.403398
37621	9.102558	-0.624303	-3.719821	0.131298	0.102332	0.057522	-0.625963	0.279335	0.201349	-0.389702	0.624851	0.543554	0.402793
37622	9.395449	-0.682364	-3.523441	0.102642	0.082746	0.048383	-0.627144	0.282214	0.198038	-0.392224	0.624011	0.543074	0.402296
37623	9.295074	-0.651387	-3.430122	0.045856	0.025588	0.052019	-0.625497	0.283546	0.196425	-0.393349	0.624105	0.542592	0.401700
37624	9.165277	-0.629071	-3.398555	0.048364	-0.000074	0.080486	-0.624685	0.285929	0.196845	-0.394549	0.624700	0.541921	0.400504
37625	9.363890	-0.578622	-3.287307	0.040305	-0.065054	0.059526	-0.624985	0.287889	0.197529	-0.394694	0.625637	0.542003	0.398783
37626	9.319456	-0.771562	-3.342453	0.011149	-0.124439	0.068696	-0.623339	0.290941	0.198543	-0.393984	0.627382	0.542162	0.396521
37627	9.168532	-0.782455	-3.534930	0.033636	-0.168282	0.092626	-0.622478	0.291325	0.202058	-0.393199	0.629538	0.542568	0.393315
37628	9.113414	-0.890576	-3.760606	-0.061552	-0.177089	0.090581	-0.618857	0.295291	0.207028	-0.391163	0.632491	0.542280	0.390997
37629	8.857381	-0.885237	-3.842776	0.051854	-0.087047	0.149325	-0.615237	0.298076	0.209966	-0.391933	0.634474	0.541448	0.388158
37630	9.095373	-1.054924	-4.152272	-0.045493	-0.098702	0.134487	-0.611906	0.301318	0.212375	-0.391278	0.637148	0.540106	0.386302
37631	8.886194	-0.721863	-3.924907	0.026579	-0.079435	0.162141	-0.608990	0.305328	0.216655	-0.391901	0.639399	0.538836	0.383717
37632	8.634973	-0.482415	-4.107171	-0.001840	0.014432	0.116953	-0.609456	0.309288	0.217185	-0.392878	0.640661	0.537158	0.382964
37633	8.682358	-0.595973	-4.162818	0.185901	0.067005	0.153011	-0.606851	0.312832	0.216539	-0.397022	0.640423	0.536073	0.380601
37634	8.750577	-0.668494	-4.035419	0.214691	0.140256	0.127265	-0.605860	0.318027	0.208732	-0.402186	0.639106	0.534901	0.379040
37635	9.238659	-0.940153	-3.746291	0.143583	0.102481	0.070368	-0.604808	0.320765	0.204692	-0.405519	0.638022	0.534251	0.378231
37636	9.219477	-1.115779	-3.659770	0.172987	0.069722	0.077788	-0.604633	0.325310	0.198813	-0.409006	0.637017	0.533947	0.376596
37637	9.127969	-1.129857	-3.646779	0.121465	0.042726	0.069450	-0.604424	0.329666	0.196841	-0.411410	0.636536	0.533611	0.375264
37638	9.255547	-1.269554	-3.604156	0.062677	-0.002382	-0.004910	-0.604315	0.330893	0.194956	-0.412095	0.636085	0.534114	0.374563
37639	9.005632	-1.256767	-3.522270	-0.000921	0.013395	0.010489	-0.603181	0.329992	0.195589	-0.412194	0.636196	0.533843	0.374651
37640	9.146725	-1.329069	-3.629457	-0.092644	-0.019059	0.003954	-0.602626	0.330274	0.195461	-0.410790	0.637242	0.533205	0.375321
37641	8.963234	-1.156411	-3.749478	-0.072351	-0.000827	-0.025413	-0.604794	0.327013	0.198920	-0.409562	0.637663	0.532968	0.376285
37642	8.864890	-1.084005	-4.032742	-0.107846	0.048892	-0.023745	-0.603675	0.326470	0.198035	-0.408477	0.638023	0.532007	0.378209
37643	9.364065	-1.199753	-3.622250	0.042111	0.056090	-0.027030	-0.604091	0.325930	0.197586	-0.409300	0.637058	0.532187	0.378691
37644	9.197884	-1.110229	-3.340115	-0.066928	-0.026265	-0.093190	-0.606317	0.325113	0.197557	-0.407411	0.636910	0.533032	0.379787
37645	8.928684	-1.325461	-3.783101	-0.104856	-0.069538	-0.107068	-0.606004	0.323597	0.199420	-0.404422	0.637237	0.534133	0.380885
37646	8.933242	-0.895122	-3.688687	-0.094494	-0.015055	-0.063933	-0.606489	0.318706	0.200801	-0.402521	0.637529	0.534300	0.382176
37647	9.033093	-1.127610	-3.763978	-0.073863	0.013498	-0.049276	-0.608250	0.315251	0.202284	-0.401251	0.637582	0.534222	0.383529
37648	8.936198	-0.781471	-3.666320	-0.066168	0.012469	-0.032704	-0.607399	0.315427	0.204247	-0.400239	0.637766	0.533979	0.384616
37649	9.187926	-1.163937	-3.668565	-0.019698	0.025692	-0.008785	-0.608507	0.315389	0.205375	-0.400104	0.637719	0.533698	0.385224
37650	9.051262	-0.837345	-3.719291	-0.040509	0.004946	-0.030792	-0.608654	0.314245	0.202645	-0.399356	0.637772	0.533692	0.385921
37651	9.098654	-0.982620	-3.760654	-0.009395	0.013953	0.002272	-0.608779	0.313505	0.203301	-0.399314	0.637849	0.533442	0.386182
37652	9.040461	-0.815730	-3.878152	-0.036055	0.017988	-0.002363	-0.608478	0.312326	0.204065	-0.398978	0.638071	0.532999	0.386773
37653	8.898373	-0.951429	-3.810927	-0.029631	0.045487	0.029669	-0.609615	0.313503	0.203589	-0.399222	0.638360	0.531993	0.387430
37654	9.143044	-0.740827	-3.731755	0.019856	0.034009	0.035381	-0.608522	0.313636	0.200507	-0.400065	0.638409	0.531376	0.387326
37655	9.079493	-0.977807	-3.747830	0.052187	0.043254	0.079419	-0.608550	0.316032	0.200935	-0.401712	0.638586	0.530385	0.386687
37656	9.117942	-1.129109	-3.697119	0.033337	0.010337	0.061068	-0.607334	0.318888	0.200261	-0.402671	0.638984	0.529729	0.385932
37657	8.978805	-0.934087	-3.700306	-0.043591	0.010647	0.059084	-0.606926	0.319077	0.199149	-0.402592	0.639965	0.528516	0.386052
37658	9.074100	-1.093835	-3.772537	-0.041377	0.037860	0.035180	-0.605548	0.321276	0.200251	-0.402686	0.640474	0.527391	0.386647
37659	9.043206	-1.040710	-3.739638	-0.052919	0.018546	0.050790	-0.606512	0.320548	0.200916	-0.402506	0.641380	0.526146	0.387029
37660	9.176819	-1.063065	-3.590205	-0.038402	0.020629	0.046258	-0.605400	0.321091	0.201079	-0.402541	0.642113	0.525039	0.387280
37661	8.988503	-1.095224	-3.624431	-0.060190	0.009175	0.053526	-0.605308	0.324396	0.200302	-0.402193	0.643174	0.523772	0.387596
37662	9.002985	-1.080738	-3.627294	0.076639	0.004122	0.039125	-0.604474	0.324539	0.200023	-0.403478	0.643030	0.523782	0.386485
37663	9.074268	-1.206317	-3.703235	0.051672	-0.007670	-0.039824	-0.603636	0.324533	0.199875	-0.403672	0.642342	0.524714	0.386161
37664	8.995157	-1.069882	-3.709048	0.014531	0.030439	-0.028941	-0.603338	0.322970	0.199775	-0.403907	0.641783	0.524902	0.386589
37665	9.002621	-1.133755	-3.651778	0.037339	0.056243	0.000417	-0.604216	0.324664	0.197369	-0.404898	0.641140	0.524689	0.386909
37666	9.099067	-1.100408	-3.657583	-0.007056	0.040803	-0.016134	-0.606145	0.322426	0.197249	-0.405065	0.640806	0.524465	0.387591
37667	8.997115	-1.137398	-3.738544	-0.042112	0.065648	-0.030037	-0.606428	0.321661	0.195524	-0.404900	0.640413	0.523949	0.389108
37668	9.196051	-1.097267	-3.581486	-0.053392	0.076541	-0.041950	-0.605732	0.321273	0.194514	-0.404645	0.639904	0.523403	0.390940
37669	9.008869	-0.941181	-3.549316	-0.098398	0.041068	-0.078698	-0.609196	0.319571	0.195561	-0.403120	0.639642	0.523264	0.393125
37670	8.996696	-0.889662	-3.587169	0.004623	0.069136	-0.060186	-0.610596	0.319079	0.194424	-0.403384	0.638526	0.523465	0.394400
37671	9.087380	-0.490564	-3.558976	0.107019	0.105492	0.005192	-0.609791	0.319001	0.189932	-0.405807	0.636967	0.523353	0.394583
37672	9.143345	-0.707207	-3.707395	0.221680	0.089564	0.051291	-0.609432	0.320926	0.185288	-0.409922	0.635088	0.523666	0.392938
37673	9.171748	-0.857728	-3.709438	0.249636	0.155064	0.063151	-0.610448	0.321812	0.181993	-0.415108	0.632560	0.523518	0.391768
