# Supplementary material for: Identification of Haptic Based Guiding Using Hard Reins
Source: PLoS One. 2015 Jul 22;10(7):e0132020. doi: 10.1371/journal.pone.0132020 (PMC4511788; doi:10.1371/journal.pone.0132020)
Supplement: S9 File — (ZIP) [file pone.0132020.s009.zip › Exp2_MotionData2/Subject11/path1/T10/gh10.txt]

// Start Time: 0
// Sample rate: 25.0Hz
// Scenario: 4.9
// Firmware Version: 2.6.1
Counter	Acc_X	Acc_Y	Acc_Z	Gyr_X	Gyr_Y	Gyr_Z	Mag_X	Mag_Y	Mag_Z	Quat_w	Quat_x	Quat_y	Quat_z
37208	0.623315	0.232518	-9.776562	-0.030627	0.012777	-0.032523	0.146236	0.310538	0.652973	-0.005286	-0.954041	-0.297526	-0.035432
37209	0.705961	0.093308	-9.722527	-0.025089	0.014570	-0.050947	0.146235	0.310404	0.653236	-0.005724	-0.953731	-0.298474	-0.035735
37210	0.693587	0.160652	-9.724098	0.039630	0.010076	-0.048770	0.145172	0.311372	0.652982	-0.004890	-0.953332	-0.299784	-0.035554
37211	0.583872	0.415301	-9.779167	0.030689	0.034729	-0.050715	0.143574	0.312490	0.653389	-0.004138	-0.953012	-0.300768	-0.035908
37212	0.604945	0.550301	-9.717059	-0.020360	0.018289	-0.025114	0.143046	0.312492	0.653000	-0.004383	-0.952749	-0.301555	-0.036246
37213	0.621508	0.617785	-9.694351	-0.004741	0.018336	-0.013963	0.142916	0.311944	0.652870	-0.004399	-0.952658	-0.301812	-0.036506
37214	0.621671	0.578940	-9.795726	0.040634	0.016597	-0.000807	0.142910	0.313316	0.653133	-0.003478	-0.952580	-0.302077	-0.036445
37215	0.602747	0.501900	-9.796983	0.089807	0.010222	-0.011619	0.141580	0.314563	0.653013	-0.001756	-0.952514	-0.302357	-0.035980
37216	0.656499	0.350247	-9.846622	0.030320	0.012917	-0.008223	0.142101	0.316341	0.653403	-0.001060	-0.952402	-0.302720	-0.035910
37217	0.692990	0.280448	-9.873669	-0.083428	0.029242	-0.011588	0.141038	0.316358	0.653936	-0.002524	-0.952314	-0.302875	-0.036856
37218	0.681478	0.167485	-9.829747	-0.155197	0.036484	-0.005498	0.141180	0.315250	0.652885	-0.005215	-0.952175	-0.303092	-0.038359
37219	0.693777	0.117059	-9.806333	-0.130431	0.034626	-0.027517	0.140923	0.310345	0.654983	-0.007537	-0.951971	-0.303512	-0.039688
37220	0.700595	0.203601	-9.833863	-0.057023	0.023763	-0.019748	0.138803	0.308599	0.655918	-0.008446	-0.951751	-0.304089	-0.040353
37221	0.709722	0.314441	-9.793812	-0.051808	0.017371	-0.019718	0.139879	0.305160	0.655514	-0.009356	-0.951615	-0.304418	-0.040873
37222	0.672630	0.511814	-9.752978	-0.099222	0.020067	-0.015359	0.138964	0.301884	0.655520	-0.011085	-0.951412	-0.304880	-0.041726
37223	0.645539	0.632058	-9.756346	-0.068766	-0.001800	-0.001334	0.139085	0.302992	0.656962	-0.012428	-0.951396	-0.304840	-0.041988
37224	0.691247	0.656443	-9.688357	-0.017116	0.005570	-0.001084	0.139091	0.300262	0.657747	-0.012672	-0.951312	-0.305081	-0.042068
37225	0.684115	0.632120	-9.760786	0.016094	0.005620	0.002777	0.139090	0.300943	0.657354	-0.012361	-0.951336	-0.305035	-0.041956
37226	0.711143	0.523792	-9.790862	0.004808	0.002861	-0.000961	0.137641	0.301076	0.655399	-0.012205	-0.951268	-0.305269	-0.041851
37227	0.701985	0.425477	-9.686695	-0.037954	0.003708	-0.004867	0.138048	0.298336	0.655657	-0.012936	-0.951233	-0.305323	-0.042030
37228	0.661081	0.406012	-9.725761	-0.029268	0.013779	-0.000224	0.138440	0.299703	0.655916	-0.013361	-0.951151	-0.305516	-0.042341
37229	0.680466	0.386900	-9.697040	-0.004753	0.005588	0.002683	0.138178	0.297931	0.656442	-0.013433	-0.951170	-0.305454	-0.042350
37230	0.682566	0.454428	-9.652860	0.031879	0.006569	0.013938	0.138699	0.300256	0.656701	-0.012726	-0.951192	-0.305442	-0.042154
37231	0.670263	0.504771	-9.700283	0.045913	0.002912	0.006629	0.135907	0.300709	0.657773	-0.011844	-0.951249	-0.305347	-0.041801
37232	0.701512	0.524019	-9.718927	0.045864	0.016632	0.008454	0.136577	0.301776	0.655670	-0.010814	-0.951234	-0.305448	-0.041709
37233	0.711235	0.501939	-9.848785	0.026676	0.006545	-0.000854	0.136179	0.303411	0.654494	-0.010283	-0.951236	-0.305480	-0.041541
37234	0.704315	0.434450	-9.878606	0.004004	0.009245	-0.007430	0.134719	0.303294	0.654768	-0.010108	-0.951115	-0.305861	-0.041561
37235	0.709231	0.417878	-9.801969	-0.030970	0.016511	-0.008541	0.136051	0.301909	0.654757	-0.010614	-0.951051	-0.305993	-0.041932
37236	0.663334	0.439738	-9.715664	-0.043232	0.005527	-0.004898	0.136319	0.302580	0.653706	-0.011358	-0.950938	-0.306282	-0.042171
37237	0.660993	0.425312	-9.711087	-0.003102	0.018398	0.008206	0.135129	0.301092	0.654108	-0.011306	-0.950981	-0.306120	-0.042407
37238	0.750133	0.442550	-9.647594	0.037329	0.005623	-0.004488	0.136310	0.303140	0.654886	-0.010517	-0.950891	-0.306463	-0.042154
37239	0.759684	0.459150	-9.724095	0.054797	0.006563	-0.004401	0.135780	0.305321	0.653318	-0.009444	-0.950877	-0.306586	-0.041810
37240	0.795770	0.473456	-9.783576	0.032862	-0.000753	-0.000807	0.135252	0.305050	0.653060	-0.008775	-0.950809	-0.306864	-0.041463
37241	0.742717	0.478399	-9.714381	-0.015279	0.012890	-0.001075	0.136566	0.305874	0.654754	-0.008993	-0.950797	-0.306866	-0.041675
37242	0.718366	0.526230	-9.785959	-0.022258	0.007383	-0.008488	0.135781	0.305318	0.653056	-0.009330	-0.950668	-0.307238	-0.041819
37243	0.650924	0.511639	-9.791595	0.003933	0.016555	-0.002834	0.134179	0.306038	0.654774	-0.009167	-0.950645	-0.307290	-0.041981
37244	0.684633	0.521332	-9.791144	0.019659	0.023894	-0.000919	0.135775	0.306010	0.653712	-0.008600	-0.950564	-0.307530	-0.042183
37245	0.747541	0.473202	-9.829644	-0.004817	0.007430	-0.000089	0.135238	0.307116	0.654241	-0.008661	-0.950564	-0.307521	-0.042225
37246	0.781615	0.408531	-9.763013	-0.029254	0.001918	-0.000201	0.134442	0.307942	0.653724	-0.009157	-0.950487	-0.307733	-0.042311
37247	0.801234	0.341407	-9.701352	-0.044085	0.005557	0.000645	0.133921	0.305483	0.653727	-0.009967	-0.950486	-0.307677	-0.042562
37248	0.777042	0.358170	-9.710946	-0.005556	0.009244	-0.002859	0.134848	0.304660	0.654637	-0.009970	-0.950397	-0.307941	-0.042641
37249	0.762474	0.377194	-9.768433	0.018107	0.001946	-0.008266	0.134849	0.304929	0.654112	-0.009619	-0.950356	-0.308106	-0.042440
37250	0.730979	0.408346	-9.787495	-0.011754	0.001930	-0.001037	0.134454	0.304928	0.653591	-0.009782	-0.950269	-0.308373	-0.042419
37251	0.740518	0.429973	-9.801507	-0.034380	0.000042	-0.015915	0.134061	0.303565	0.653725	-0.010443	-0.950172	-0.308638	-0.042503
37252	0.718523	0.492509	-9.796034	-0.025805	-0.001741	-0.001107	0.133797	0.301934	0.654644	-0.010896	-0.950084	-0.308895	-0.042499
37253	0.742605	0.497255	-9.829352	-0.011973	0.010198	0.013712	0.134326	0.304377	0.653067	-0.011044	-0.950165	-0.308619	-0.042644
37254	0.730676	0.473398	-9.762578	-0.016225	0.012905	0.004457	0.132736	0.303170	0.653866	-0.011218	-0.950087	-0.308822	-0.042861
37255	0.711626	0.425430	-9.705812	-0.039741	0.027471	-0.004912	0.133398	0.302757	0.654385	-0.011800	-0.950033	-0.308879	-0.043501
37256	0.704650	0.369998	-9.728260	-0.030990	0.017436	-0.001158	0.132217	0.301658	0.652690	-0.012231	-0.949916	-0.309164	-0.043895
37257	0.805730	0.406042	-9.801234	-0.009981	0.016557	-0.004739	0.132740	0.302075	0.653866	-0.012306	-0.949879	-0.309241	-0.044142
37258	0.784087	0.399190	-9.681496	-0.018448	0.020128	-0.029707	0.131946	0.301538	0.654003	-0.012505	-0.949571	-0.310125	-0.044503
37259	0.788680	0.447309	-9.685579	-0.015183	0.012878	-0.007532	0.132741	0.300307	0.655045	-0.012695	-0.949518	-0.310249	-0.044713
37260	0.800531	0.488026	-9.747316	0.005674	0.018417	0.002716	0.132346	0.300848	0.654000	-0.012417	-0.949418	-0.310542	-0.044900
37261	0.752395	0.468572	-9.779248	-0.001229	0.012895	-0.007463	0.131418	0.300587	0.654138	-0.012340	-0.949368	-0.310677	-0.045024
37262	0.703674	0.574367	-9.773417	-0.020521	0.020170	-0.011271	0.131820	0.300166	0.653610	-0.012560	-0.949167	-0.311229	-0.045404
37263	0.703492	0.610247	-9.835335	-0.018877	0.020194	-0.004803	0.131820	0.299488	0.654265	-0.012777	-0.949123	-0.311300	-0.045774
37264	0.664852	0.627334	-9.741828	-0.015423	0.016548	0.002600	0.132343	0.299903	0.655310	-0.012911	-0.949023	-0.311557	-0.046056
37265	0.679514	0.594349	-9.545294	-0.064330	0.003687	0.002372	0.131017	0.299920	0.655452	-0.014096	-0.949026	-0.311446	-0.046393
37266	0.733324	0.425458	-9.710410	-0.085164	-0.001835	-0.010633	0.130770	0.296353	0.654535	-0.015682	-0.948852	-0.311844	-0.046758
37267	0.776625	0.439425	-9.873059	-0.011739	0.012891	-0.008436	0.131565	0.295529	0.655184	-0.015811	-0.948794	-0.311989	-0.046935
37268	0.798218	0.463663	-9.834106	0.039040	0.020255	-0.010036	0.132221	0.296623	0.655703	-0.014900	-0.948632	-0.312524	-0.046944
37269	0.853590	0.483189	-9.785301	0.016324	0.012918	-0.011985	0.130236	0.296774	0.654933	-0.014490	-0.948560	-0.312762	-0.046946
37270	0.858049	0.562853	-9.712120	-0.044981	-0.001766	-0.008586	0.131165	0.296353	0.654925	-0.015305	-0.948371	-0.313277	-0.047065
37271	0.826580	0.589258	-9.712044	-0.019716	0.005593	0.000757	0.130637	0.295948	0.654929	-0.015611	-0.948375	-0.313237	-0.047163
37272	0.756425	0.639731	-9.687983	0.012606	0.005626	0.004607	0.130639	0.296351	0.654142	-0.015276	-0.948284	-0.313541	-0.047065
37273	0.742245	0.579578	-9.679357	-0.006551	-0.001724	-0.001014	0.131291	0.297180	0.655580	-0.015383	-0.948288	-0.313545	-0.046940
37274	0.739845	0.574530	-9.746670	-0.022334	0.001919	-0.001099	0.131561	0.296081	0.655577	-0.015742	-0.948168	-0.313881	-0.046988
37275	0.776275	0.516688	-9.795156	-0.025703	-0.001761	-0.012180	0.129573	0.295558	0.655724	-0.016221	-0.948095	-0.314079	-0.046977
37276	0.761794	0.521620	-9.752008	-0.023828	0.009170	-0.025109	0.131037	0.294715	0.655319	-0.016583	-0.947809	-0.314896	-0.047166
37277	0.761865	0.504628	-9.795459	-0.016961	0.011042	-0.012155	0.131176	0.294837	0.654006	-0.016809	-0.947726	-0.315105	-0.047340
37278	0.739739	0.596129	-9.763173	-0.038063	0.010114	-0.006729	0.130649	0.293343	0.654534	-0.017416	-0.947538	-0.315592	-0.047643
37279	0.717882	0.632418	-9.693247	-0.020463	0.009189	-0.015871	0.131443	0.292520	0.655314	-0.017726	-0.947433	-0.315867	-0.047801
37280	0.737133	0.639626	-9.707371	0.023223	0.009259	-0.008266	0.129853	0.291993	0.655589	-0.017181	-0.947273	-0.316392	-0.047700
37281	0.766097	0.632417	-9.721605	0.012760	0.007416	-0.012006	0.128793	0.293635	0.654287	-0.016870	-0.947205	-0.316625	-0.047613
37282	0.809518	0.627676	-9.726068	-0.015228	0.009215	-0.013995	0.129845	0.294455	0.655328	-0.017058	-0.946988	-0.317243	-0.047753
37283	0.766265	0.598877	-9.678862	-0.015159	0.020158	-0.019549	0.130244	0.294719	0.654801	-0.017203	-0.946850	-0.317597	-0.048084
37284	0.718108	0.581656	-9.761177	0.018017	0.009245	-0.011981	0.129441	0.295287	0.655856	-0.016761	-0.946667	-0.318175	-0.048013
37285	0.698909	0.562326	-9.773631	0.040783	0.005612	-0.011860	0.129442	0.295284	0.655594	-0.015930	-0.946610	-0.318432	-0.047710
37286	0.766134	0.622627	-9.769757	0.005772	0.007404	-0.014809	0.128121	0.295291	0.654818	-0.015735	-0.946411	-0.319039	-0.047681
37287	0.789929	0.690101	-9.754184	-0.050287	0.009176	-0.014175	0.128121	0.294746	0.655080	-0.016612	-0.946306	-0.319253	-0.048026
37288	0.828566	0.675594	-9.797240	-0.064297	0.010997	-0.014247	0.126670	0.292846	0.655091	-0.017718	-0.946076	-0.319801	-0.048513
37289	0.818858	0.690094	-9.773120	-0.022272	0.016520	-0.015889	0.128260	0.292559	0.655602	-0.018023	-0.945961	-0.320077	-0.048822
37290	0.794832	0.670680	-9.807227	0.009098	0.009279	-0.000953	0.127328	0.293528	0.655610	-0.017738	-0.945841	-0.320449	-0.048812
37291	0.780573	0.627387	-9.793563	-0.008405	0.014744	0.000797	0.126402	0.292991	0.655618	-0.017776	-0.945839	-0.320422	-0.049004
37292	0.746872	0.617842	-9.750798	-0.022435	0.005595	0.006277	0.127202	0.290799	0.656397	-0.018105	-0.945761	-0.320617	-0.049129
37293	0.775946	0.589107	-9.726923	-0.006594	0.016563	-0.001041	0.127336	0.291473	0.655478	-0.018096	-0.945746	-0.320628	-0.049340
37294	0.828791	0.632658	-9.687407	0.026683	0.001982	-0.000851	0.126801	0.291624	0.656269	-0.017524	-0.945635	-0.321028	-0.049080
37295	0.857725	0.632750	-9.677532	0.028388	0.000174	0.004699	0.127067	0.292163	0.655743	-0.016952	-0.945685	-0.320958	-0.048763
37296	0.925358	0.603748	-9.754131	-0.020709	0.003809	0.011833	0.127330	0.292708	0.655741	-0.017251	-0.945631	-0.321089	-0.048845
37297	0.853275	0.540151	-10.014975	-0.139841	0.021051	0.011206	0.126273	0.290811	0.656536	-0.019713	-0.945642	-0.320737	-0.050010
37298	0.698038	0.742468	-9.867142	-0.241360	0.034590	-0.000421	0.127351	0.285464	0.657049	-0.023990	-0.945325	-0.321046	-0.052092
37299	0.784404	0.844586	-9.608026	-0.148439	0.006341	-0.005449	0.126570	0.278922	0.659150	-0.026731	-0.945220	-0.320987	-0.053024
37300	0.813053	0.907438	-9.539656	0.019543	0.016593	0.000921	0.126037	0.278933	0.659679	-0.026197	-0.945103	-0.321366	-0.053090
37301	0.774727	0.854430	-9.538357	0.096541	0.002067	0.008717	0.125253	0.277560	0.658373	-0.024324	-0.945217	-0.321294	-0.052376
37302	0.784804	0.757779	-9.662055	0.030159	-0.001685	-0.004527	0.125506	0.280572	0.658635	-0.023717	-0.945112	-0.321705	-0.052022
37303	0.775396	0.704551	-9.742113	-0.052128	-0.001770	-0.004017	0.126437	0.281098	0.657579	-0.024690	-0.945075	-0.321716	-0.052183
37304	0.770541	0.709165	-9.797311	-0.015308	-0.001747	-0.012137	0.126705	0.279731	0.658100	-0.024950	-0.944893	-0.322241	-0.052117
37305	0.755904	0.747849	-9.734486	0.026668	-0.000784	-0.008237	0.128029	0.280806	0.657566	-0.024429	-0.944866	-0.322414	-0.051782
37306	0.823338	0.764895	-9.714412	-0.015350	0.007404	-0.008461	0.126446	0.279313	0.657053	-0.024626	-0.944698	-0.322872	-0.051892
37307	0.798993	0.810237	-9.810032	-0.134448	0.002708	-0.009059	0.127250	0.276979	0.657308	-0.027127	-0.944579	-0.322894	-0.052664
37308	0.813082	0.887021	-9.880845	-0.155494	0.009081	-0.012870	0.126195	0.275485	0.657316	-0.029961	-0.944271	-0.323373	-0.053712
37309	0.795887	0.959611	-9.752749	-0.101156	0.029213	-0.021860	0.125941	0.270708	0.658627	-0.031678	-0.944048	-0.323684	-0.054763
37310	0.778553	1.061043	-9.633853	-0.008579	0.022046	-0.001084	0.126467	0.269760	0.660196	-0.031645	-0.943918	-0.324007	-0.055111
37311	0.817269	1.032295	-9.619490	0.033413	0.031245	0.002809	0.125683	0.267299	0.659677	-0.030790	-0.943935	-0.324001	-0.055346
37312	0.807828	0.988946	-9.624988	0.032536	0.020284	0.006515	0.125415	0.267715	0.659941	-0.029986	-0.943900	-0.324169	-0.055397
37313	0.812966	0.921522	-9.642691	-0.008500	0.007431	0.000793	0.124743	0.270596	0.659686	-0.030082	-0.943903	-0.324140	-0.055453
37314	0.822971	0.844467	-9.665284	-0.008381	0.012893	-0.008439	0.125405	0.271133	0.659418	-0.030113	-0.943741	-0.324580	-0.055622
37315	0.818071	0.863954	-9.593035	-0.002991	0.001898	-0.019471	0.125143	0.270178	0.659420	-0.030159	-0.943623	-0.324936	-0.055525
37316	0.813014	0.911938	-9.630821	0.024991	-0.009036	-0.019315	0.125942	0.269347	0.659413	-0.029720	-0.943461	-0.325527	-0.055054
37317	0.745522	0.901651	-9.785242	0.044115	-0.008995	-0.011835	0.125933	0.271811	0.659283	-0.028940	-0.943431	-0.325784	-0.054446
37318	0.793758	0.896788	-9.828073	0.017749	-0.001679	-0.002748	0.126330	0.273167	0.658494	-0.028569	-0.943349	-0.326102	-0.054172
37319	0.767118	0.920707	-9.854394	-0.022438	0.017435	-0.015904	0.125799	0.271544	0.659809	-0.028879	-0.943225	-0.326378	-0.054492
37320	0.784010	0.921012	-9.775008	-0.031204	0.023829	-0.012267	0.125531	0.272639	0.659549	-0.029274	-0.943021	-0.326845	-0.055013
37321	0.817810	0.916695	-9.649915	0.000366	0.018376	-0.012099	0.124751	0.269628	0.658767	-0.029146	-0.942934	-0.327075	-0.055203
37322	0.784103	0.907051	-9.635961	0.021409	0.023867	-0.015693	0.123684	0.271012	0.659039	-0.028555	-0.942751	-0.327625	-0.055378
37323	0.846780	0.921549	-9.644857	0.018046	0.014784	-0.010197	0.123798	0.272459	0.659784	-0.028116	-0.942690	-0.327837	-0.055386
37324	0.890174	0.921538	-9.673262	-0.006420	0.020235	-0.015865	0.124064	0.273133	0.658996	-0.028074	-0.942494	-0.328357	-0.055674
37325	0.861237	0.918778	-9.759996	0.007608	0.017496	-0.021327	0.123267	0.273553	0.659003	-0.027827	-0.942350	-0.328768	-0.055800
37326	0.866153	0.896967	-9.808270	0.023314	0.023924	-0.017564	0.121931	0.275898	0.659277	-0.027200	-0.942145	-0.329381	-0.055961
37327	0.856725	0.853848	-9.746545	-0.009985	0.011112	-0.007560	0.121937	0.274256	0.659407	-0.027311	-0.942089	-0.329509	-0.056091
37328	0.880888	0.844403	-9.708040	0.023245	0.017558	-0.002786	0.123259	0.275606	0.659004	-0.026712	-0.941996	-0.329815	-0.056140
37329	0.861553	0.844643	-9.636113	0.053011	0.014764	-0.019204	0.121806	0.277056	0.658795	-0.025622	-0.941893	-0.330235	-0.055917
37330	0.876095	0.825135	-9.720277	0.082729	0.018465	-0.017211	0.122991	0.277873	0.659703	-0.023913	-0.941734	-0.330872	-0.055582
37331	0.890672	0.803664	-9.674828	0.065316	0.005637	-0.021893	0.122718	0.280065	0.659575	-0.022653	-0.941625	-0.331350	-0.055106
37332	0.876195	0.800818	-9.795039	0.016194	0.017483	-0.017545	0.123512	0.281420	0.659045	-0.022203	-0.941424	-0.331937	-0.055192
37333	0.914900	0.771856	-9.843099	0.010856	0.016595	-0.008338	0.120320	0.283242	0.659596	-0.021880	-0.941367	-0.332104	-0.055291
37334	0.828073	0.781618	-9.752544	-0.001353	0.009247	-0.010239	0.121645	0.283772	0.659324	-0.021803	-0.941196	-0.332584	-0.055342
37335	0.852214	0.777002	-9.709171	0.003898	0.012913	-0.008372	0.121909	0.284858	0.658666	-0.021637	-0.941139	-0.332743	-0.055416
37336	0.844759	0.830451	-9.554844	0.003884	0.009257	-0.003756	0.120189	0.284055	0.658549	-0.021458	-0.941028	-0.333064	-0.055435
37337	0.837644	0.806456	-9.531240	0.029244	-0.005324	0.002855	0.121245	0.285683	0.658279	-0.020928	-0.941077	-0.333032	-0.055001
37338	0.924838	0.719759	-9.603664	0.074758	-0.007990	0.006790	0.123097	0.286078	0.658788	-0.019522	-0.941109	-0.333155	-0.054226
37339	0.912644	0.743321	-9.742689	0.073820	-0.010724	0.006790	0.121776	0.288531	0.656178	-0.018184	-0.941205	-0.333094	-0.053399
37340	0.886487	0.661026	-9.868926	0.019487	0.002027	0.011114	0.122562	0.289627	0.657090	-0.017745	-0.941216	-0.333120	-0.053182
37341	0.884139	0.646485	-9.897961	-0.029546	0.005633	0.011784	0.123750	0.290167	0.657736	-0.018234	-0.941289	-0.332859	-0.053352
37342	0.790093	0.651256	-9.855558	-0.020701	0.005602	0.002595	0.123361	0.289746	0.656296	-0.018534	-0.941212	-0.333043	-0.053468
37343	0.833125	0.733535	-9.743568	0.007321	0.010197	0.000880	0.123617	0.290033	0.657868	-0.018311	-0.941221	-0.333029	-0.053472
37344	0.784831	0.753033	-9.642916	0.068521	0.011188	0.010414	0.122291	0.290592	0.657486	-0.016887	-0.941229	-0.333142	-0.053100
37345	0.814317	0.632481	-9.730758	0.108818	0.014897	0.010620	0.123743	0.293307	0.656820	-0.014715	-0.941330	-0.333053	-0.052516
37346	0.881981	0.601468	-9.692149	0.049394	0.012996	0.004788	0.122812	0.296857	0.654731	-0.013645	-0.941287	-0.333251	-0.052302
37347	0.877381	0.555837	-9.664023	-0.053830	0.007391	0.002430	0.122806	0.296867	0.655780	-0.014590	-0.941292	-0.333143	-0.052658
37348	0.894271	0.550878	-9.716751	-0.064215	0.016488	-0.012401	0.124000	0.295631	0.656687	-0.015655	-0.941102	-0.333534	-0.053263
37349	0.920393	0.632499	-9.787385	0.000420	0.012932	-0.004687	0.123874	0.294260	0.656426	-0.015545	-0.941068	-0.333618	-0.053361
37350	0.872091	0.651849	-9.729946	0.051120	-0.001623	0.004817	0.123332	0.296463	0.656955	-0.014541	-0.941044	-0.333812	-0.052861
37351	0.848143	0.618178	-9.711436	0.012648	-0.001675	0.002777	0.124131	0.296448	0.656424	-0.014291	-0.941079	-0.333764	-0.052604
37352	0.838507	0.618306	-9.668312	-0.036292	-0.007231	-0.003000	0.124126	0.296185	0.657473	-0.014978	-0.940987	-0.333999	-0.052579
37353	0.872387	0.589285	-9.730822	-0.013547	0.000114	-0.002893	0.125732	0.296139	0.654707	-0.015214	-0.940974	-0.334031	-0.052528
37354	0.828905	0.608596	-9.687743	0.023270	-0.007177	-0.007313	0.125199	0.296421	0.654973	-0.014786	-0.940875	-0.334396	-0.052105
37355	0.804757	0.620956	-9.577362	0.053090	-0.008991	-0.009930	0.126518	0.297505	0.655357	-0.013837	-0.940844	-0.334627	-0.051433
37356	0.814542	0.579075	-9.868346	0.086178	-0.008909	-0.000528	0.125989	0.298190	0.654706	-0.012231	-0.940817	-0.334899	-0.050557
37357	0.814525	0.583994	-9.837068	0.078267	-0.004341	0.003116	0.125716	0.301605	0.653660	-0.010765	-0.940871	-0.334910	-0.049804
37358	0.838793	0.550306	-9.851718	0.049456	0.007494	-0.004429	0.124121	0.303942	0.652756	-0.009741	-0.940765	-0.335287	-0.049482
37359	0.810008	0.521586	-9.789970	0.017967	0.018417	-0.004606	0.125185	0.304467	0.651699	-0.009266	-0.940731	-0.335386	-0.049559
37360	0.776539	0.458773	-9.843980	-0.010036	0.007422	-0.002882	0.122938	0.303934	0.650668	-0.009361	-0.940627	-0.335663	-0.049633
37361	0.762084	0.458958	-9.781693	-0.008184	0.001915	-0.010249	0.122280	0.303389	0.650149	-0.009493	-0.940566	-0.335840	-0.049568
37362	0.790933	0.478398	-9.742740	0.009377	0.020196	-0.017572	0.123323	0.305314	0.652108	-0.009152	-0.940354	-0.336415	-0.049750
37363	0.853654	0.473909	-9.684600	0.039119	0.016592	-0.011876	0.122791	0.307226	0.651064	-0.008296	-0.940276	-0.336672	-0.049641
37364	0.858316	0.507607	-9.684084	0.012856	0.005597	-0.011994	0.122792	0.307767	0.650409	-0.007982	-0.940119	-0.337136	-0.049525
37365	0.925945	0.481167	-9.715033	0.000484	0.007456	0.000866	0.123056	0.306679	0.651455	-0.007900	-0.940128	-0.337113	-0.049511
37366	0.882685	0.449626	-9.766294	0.002304	-0.009010	-0.004637	0.122271	0.306668	0.649495	-0.007877	-0.940035	-0.337419	-0.049193
37367	0.827151	0.466358	-9.766578	0.012764	0.005619	-0.003686	0.122006	0.306943	0.649235	-0.007580	-0.940018	-0.337494	-0.049060
37368	0.776398	0.492798	-9.745074	0.004107	-0.001737	-0.013874	0.123056	0.307904	0.650669	-0.007482	-0.939854	-0.337980	-0.048866
37369	0.795550	0.521721	-9.742089	0.012849	0.003757	-0.014762	0.123058	0.307627	0.650407	-0.007212	-0.939764	-0.338262	-0.048693
37370	0.834241	0.497736	-9.742064	-0.001158	-0.001729	-0.012053	0.124385	0.308019	0.650003	-0.007213	-0.939620	-0.338684	-0.048534
37371	0.814817	0.526597	-9.734638	0.012686	-0.001680	0.002781	0.124638	0.309534	0.651181	-0.006969	-0.939653	-0.338636	-0.048264
37372	0.776479	0.473359	-9.800563	0.023202	-0.010809	0.002850	0.124645	0.308704	0.650394	-0.006559	-0.939621	-0.338803	-0.047771
37373	0.779175	0.415827	-9.738926	0.009386	-0.001727	-0.011998	0.123314	0.310224	0.650275	-0.006393	-0.939553	-0.339029	-0.047517
37374	0.776672	0.435056	-9.743481	-0.010057	0.000124	0.005435	0.123844	0.310083	0.650401	-0.006531	-0.939521	-0.339126	-0.047456
37375	0.824932	0.425413	-9.776775	0.019830	-0.001695	-0.007329	0.125699	0.309793	0.650911	-0.006164	-0.939486	-0.339274	-0.047131
37376	0.853866	0.425504	-9.766902	0.044311	0.003826	-0.004444	0.124114	0.310343	0.649350	-0.005266	-0.939396	-0.339587	-0.046768
37377	0.824868	0.439933	-9.752565	0.011051	-0.009008	-0.003671	0.125431	0.311841	0.649996	-0.005109	-0.939392	-0.339657	-0.046369
37378	0.849045	0.425511	-9.762145	-0.008252	-0.016320	0.002704	0.125694	0.312113	0.650125	-0.005328	-0.939355	-0.339808	-0.045985
37379	0.839303	0.444610	-9.800380	-0.006573	0.005622	0.004524	0.124904	0.311296	0.649738	-0.005396	-0.939390	-0.339709	-0.045985
37380	0.817661	0.435163	-9.735894	0.004109	0.000105	-0.010181	0.125171	0.311154	0.649473	-0.005283	-0.939253	-0.340112	-0.045825
37381	0.834535	0.435140	-9.752542	0.010987	0.009284	0.000915	0.125697	0.312651	0.649207	-0.005000	-0.939262	-0.340098	-0.045775
37382	0.863495	0.430468	-9.728331	0.008453	-0.009009	-0.004606	0.125434	0.311698	0.649471	-0.004863	-0.939170	-0.340403	-0.045415
37383	0.834754	0.389478	-9.736376	-0.001172	0.001943	-0.004670	0.125964	0.312100	0.649205	-0.004862	-0.939146	-0.340482	-0.045314
37384	0.825231	0.362916	-9.758444	0.005758	0.005625	0.002743	0.125427	0.313478	0.649472	-0.004668	-0.939082	-0.340668	-0.045248
37385	0.801089	0.370118	-9.748965	0.000474	0.007450	0.005481	0.125423	0.314303	0.649735	-0.004586	-0.939123	-0.340558	-0.045241
37386	0.786534	0.389389	-9.734426	-0.001068	-0.005401	-0.014812	0.125693	0.312659	0.649994	-0.004612	-0.938956	-0.341050	-0.045013
37387	0.846592	0.435189	-9.745227	0.019875	0.005606	-0.011954	0.125424	0.313212	0.650259	-0.004195	-0.938881	-0.341284	-0.044840
37388	0.848823	0.473735	-9.732662	0.011140	0.000106	-0.014761	0.126489	0.313057	0.649594	-0.003955	-0.938711	-0.341780	-0.044631
37389	0.858574	0.449561	-9.771321	0.009380	0.007419	-0.014779	0.125159	0.315526	0.648557	-0.003728	-0.938614	-0.342058	-0.044569
37390	0.853997	0.391274	-9.925828	-0.013582	0.012932	0.002636	0.124626	0.315402	0.649217	-0.003846	-0.938529	-0.342263	-0.044772
37391	0.854208	0.342837	-10.017734	-0.015222	0.020215	-0.010301	0.123704	0.313089	0.649617	-0.003987	-0.938449	-0.342435	-0.045122
37392	0.892928	0.314154	-9.984164	-0.024718	0.042109	-0.023301	0.123307	0.314723	0.648310	-0.004133	-0.938130	-0.343198	-0.045947
37393	0.943607	0.315144	-9.724399	-0.033424	0.042101	-0.017809	0.122904	0.314330	0.649624	-0.004463	-0.937975	-0.343496	-0.046836
37394	0.964877	0.417171	-9.453888	-0.034281	0.021079	-0.012251	0.121046	0.314083	0.650164	-0.004919	-0.937729	-0.344093	-0.047334
37395	0.988852	0.451352	-9.323545	-0.007957	-0.005401	-0.012079	0.123038	0.312559	0.650671	-0.005090	-0.937659	-0.344303	-0.047171
37396	0.950078	0.486875	-9.467453	0.023407	-0.021789	-0.002667	0.121981	0.313243	0.649369	-0.004759	-0.937588	-0.344597	-0.046467
37397	0.824927	0.435794	-9.555763	0.061942	-0.040042	-0.004291	0.123693	0.315422	0.650143	-0.003852	-0.937609	-0.344722	-0.045179
37398	0.777054	0.358408	-9.641321	0.074127	-0.038184	0.003154	0.125147	0.317451	0.649345	-0.002681	-0.937610	-0.344906	-0.043818
37399	0.731774	0.242494	-9.736998	0.053169	-0.043697	0.001216	0.127543	0.317949	0.647097	-0.001956	-0.937667	-0.344918	-0.042517
37400	0.690409	0.319174	-9.805929	0.047880	-0.029094	-0.004375	0.127522	0.321523	0.648541	-0.001221	-0.937600	-0.345226	-0.041507
37401	0.823961	0.117092	-9.872337	0.065576	-0.026335	-0.013503	0.129252	0.322035	0.646954	-0.000149	-0.937538	-0.345524	-0.040441
37402	0.828956	0.078421	-9.925649	0.076173	-0.026343	-0.022676	0.129774	0.325308	0.646164	0.001121	-0.937326	-0.346230	-0.039286
37403	0.923114	0.049547	-9.980392	0.074566	-0.019967	-0.037454	0.129907	0.326394	0.645377	0.002405	-0.937087	-0.346981	-0.038280
37404	0.860300	0.068013	-10.172777	0.021998	-0.021857	-0.041410	0.129766	0.328721	0.645248	0.002682	-0.936672	-0.348175	-0.037584
37405	0.828088	0.776649	-9.798228	-0.351046	-0.000384	-0.055371	0.130183	0.323107	0.645635	-0.003898	-0.936290	-0.348931	-0.039919
37406	0.905182	0.252412	-10.455459	-0.803901	0.012060	-0.019808	0.129696	0.306448	0.649565	-0.018811	-0.935687	-0.349361	-0.045628
37407	0.926434	0.325276	-10.972795	-1.321892	0.015081	-0.064886	0.130189	0.274454	0.654661	-0.043424	-0.934409	-0.349241	-0.055001
37408	1.103905	0.559383	-10.166012	-1.712478	0.063834	-0.122327	0.128072	0.231945	0.659641	-0.074842	-0.930448	-0.352176	-0.068093
37409	0.876478	1.737387	-10.334067	-2.104940	0.136383	-0.176173	0.124814	0.176437	0.664100	-0.113091	-0.925071	-0.352456	-0.085021
37410	0.531036	3.453934	-9.156065	-3.128148	0.162638	-0.153820	0.119814	0.100610	0.661221	-0.169639	-0.914613	-0.350305	-0.109508
37411	0.836848	4.135544	-7.031011	-4.153634	0.073725	-0.138618	0.114532	-0.023809	0.645996	-0.244537	-0.896328	-0.342776	-0.138931
37412	0.836622	5.198801	-7.112128	-4.598940	0.023932	-0.130695	0.115206	-0.148809	0.607120	-0.325803	-0.869302	-0.330888	-0.169353
37413	0.632429	6.617170	-5.960997	-4.719966	-0.003741	-0.143354	0.117370	-0.259345	0.551454	-0.406585	-0.833928	-0.315901	-0.198646
37414	0.356497	7.920779	-4.552866	-4.625793	-0.036619	-0.126304	0.122042	-0.366343	0.469282	-0.482395	-0.792354	-0.297971	-0.225129
37415	0.115753	8.936951	-2.783529	-4.561046	-0.076874	-0.112150	0.123920	-0.452905	0.373899	-0.553431	-0.744912	-0.277235	-0.248920
37416	0.374345	9.380496	-1.291245	-4.390547	-0.102198	-0.054980	0.122304	-0.529405	0.254160	-0.617293	-0.693935	-0.254007	-0.269970
37417	0.466598	9.308741	0.187458	-4.240764	-0.080075	-0.007199	0.123027	-0.571601	0.144251	-0.674305	-0.639595	-0.229287	-0.289237
37418	0.351493	9.260021	2.190307	-4.098415	-0.112007	0.018464	0.128640	-0.589645	0.045198	-0.724688	-0.583192	-0.203083	-0.305732
37419	0.594823	8.838549	3.341416	-3.862943	-0.101806	-0.002492	0.129196	-0.591558	-0.062199	-0.768035	-0.526084	-0.177345	-0.319230
37420	0.635427	8.475839	4.906783	-3.618466	-0.043272	-0.045643	0.130429	-0.574493	-0.160545	-0.804431	-0.469489	-0.153583	-0.329973
37421	0.756574	7.887993	6.028010	-3.420000	-0.030309	-0.035409	0.124451	-0.539580	-0.262234	-0.835064	-0.413355	-0.130374	-0.338835
37422	0.702966	7.027251	6.958922	-3.706359	0.018644	-0.035060	0.124456	-0.494583	-0.348493	-0.863512	-0.350382	-0.105492	-0.347062
37423	1.174838	6.696250	7.695707	-4.641273	0.124680	0.008980	0.133277	-0.435966	-0.431934	-0.891968	-0.267956	-0.074824	-0.356361
37424	0.939437	3.996422	8.510301	-5.814025	0.148121	0.077871	0.134832	-0.324737	-0.533779	-0.916165	-0.162315	-0.035295	-0.364760
37425	0.614826	1.267587	8.634646	-5.787248	0.153567	0.091038	0.137871	-0.178807	-0.614510	-0.927995	-0.054504	0.004643	-0.368555
37426	1.027804	-0.885128	9.338127	-4.420345	0.116688	0.109204	0.134893	-0.022667	-0.667126	-0.928396	0.028184	0.035121	-0.368855
37427	0.938924	-1.936146	10.234833	-2.241372	0.064081	0.092671	0.136997	0.069189	-0.680213	-0.925513	0.070675	0.050685	-0.368595
37428	1.017434	-1.693772	10.702305	-0.154796	0.040817	0.123564	0.144729	0.094828	-0.681576	-0.924417	0.073854	0.050971	-0.370677
37429	0.927813	-1.099827	10.642579	0.388829	0.004985	0.176177	0.144500	0.084975	-0.681316	-0.923613	0.067209	0.048066	-0.374315
37430	0.652491	-1.014726	10.357917	-0.342634	-0.028621	0.218658	0.142389	0.082668	-0.681693	-0.921454	0.073419	0.050940	-0.378071
37431	0.755553	-1.413068	9.911558	-0.931182	-0.040081	0.260022	0.137719	0.084545	-0.677327	-0.917861	0.090786	0.058649	-0.381902
37432	0.609628	-2.179684	9.572945	-0.718000	-0.027117	0.238968	0.138044	0.106293	-0.679156	-0.914592	0.103914	0.064264	-0.385477
37433	0.624954	-2.367887	9.412000	0.047209	-0.008033	0.224368	0.138373	0.129527	-0.683082	-0.912891	0.103515	0.063903	-0.389656
37434	0.767182	-1.855254	9.362900	0.651777	-0.043889	0.229312	0.136710	0.115292	-0.684386	-0.912308	0.091444	0.059217	-0.394747
37435	0.619227	-1.154933	9.484176	0.550387	-0.038442	0.265665	0.135588	0.095325	-0.683337	-0.911067	0.081570	0.055396	-0.400292
37436	0.600381	-1.225263	10.037581	0.074255	-0.026163	0.283534	0.132080	0.071577	-0.679779	-0.908869	0.080205	0.054887	-0.405601
37437	0.586842	-1.417483	10.125987	-0.347598	-0.061330	0.296226	0.130085	0.074603	-0.680679	-0.905772	0.086447	0.058642	-0.410690
37438	0.515430	-1.623050	9.863158	-0.352949	-0.090539	0.311021	0.129646	0.090317	-0.684340	-0.902457	0.092342	0.062710	-0.416067
37439	0.490993	-1.563730	9.633292	0.052996	-0.091888	0.320461	0.126333	0.090623	-0.684837	-0.899725	0.091070	0.063613	-0.422085
37440	0.562633	-1.416768	9.645625	0.346869	-0.118921	0.341367	0.122784	0.080954	-0.683633	-0.897275	0.084139	0.062268	-0.428883
37441	0.485048	-1.328064	9.595730	0.367463	-0.131609	0.377477	0.115944	0.065567	-0.682929	-0.894417	0.076872	0.061096	-0.436321
37442	0.430622	-1.039747	9.503237	0.128850	-0.140918	0.411338	0.111876	0.055610	-0.683687	-0.890812	0.073720	0.061924	-0.444056
37443	0.363526	-1.123815	9.585457	-0.083377	-0.136477	0.458248	0.106853	0.052648	-0.684435	-0.886391	0.074496	0.064640	-0.452308
37444	0.452651	-1.590843	10.170318	-0.067496	-0.130007	0.494330	0.102091	0.050506	-0.684921	-0.881598	0.075034	0.066880	-0.461174
37445	0.346865	-1.669258	9.817724	0.168481	-0.151600	0.524172	0.096005	0.047424	-0.685136	-0.876741	0.071281	0.067404	-0.470852
37446	0.153743	-1.626951	9.636460	0.427123	-0.118354	0.554956	0.088357	0.036284	-0.685079	-0.871870	0.063299	0.064722	-0.481296
37447	0.382675	-2.112684	9.595773	0.516590	-0.072521	0.559062	0.082320	0.016527	-0.682285	-0.866931	0.054246	0.060473	-0.491764
37448	0.520214	-2.644117	9.613610	0.478197	-0.070901	0.489679	0.078655	0.000847	-0.679902	-0.862458	0.045724	0.056523	-0.500880
37449	0.464678	-3.127107	9.836787	0.452502	-0.098653	0.381632	0.073925	-0.013861	-0.677380	-0.858852	0.037384	0.053545	-0.508043
37450	0.536729	-2.564413	9.691706	0.523287	-0.111627	0.269395	0.066565	-0.031434	-0.676803	-0.856316	0.027424	0.049998	-0.513294
37451	0.636723	-1.800173	9.362455	0.494908	-0.086069	0.248879	0.062891	-0.048320	-0.671799	-0.853868	0.018398	0.046486	-0.518082
37452	0.615446	-1.386923	9.195200	0.251183	-0.036959	0.251241	0.059871	-0.060982	-0.668108	-0.851292	0.013835	0.044478	-0.522621
37453	0.636892	-1.333991	9.181739	-0.032416	0.012063	0.240498	0.055781	-0.064915	-0.668995	-0.848745	0.014840	0.044790	-0.526693
37454	0.665011	-1.155326	9.342955	-0.157000	0.028433	0.263828	0.054862	-0.064925	-0.670954	-0.845919	0.017916	0.045938	-0.531027
37455	0.734250	-1.008171	9.412886	-0.112600	0.094320	0.275020	0.055247	-0.062457	-0.670170	-0.843002	0.021193	0.045691	-0.535547
37456	0.791357	-0.838892	9.627057	-0.038770	0.109160	0.330736	0.054306	-0.058345	-0.670816	-0.839514	0.023193	0.044180	-0.541043
37457	0.604134	-0.999047	10.045591	-0.131610	0.074352	0.363540	0.053509	-0.059012	-0.670023	-0.835533	0.026630	0.044436	-0.546992
37458	0.161989	-1.296852	10.467017	-0.236197	0.019274	0.352013	0.052978	-0.057645	-0.670805	-0.831535	0.030974	0.046562	-0.552650
37459	0.022287	-1.341688	10.102574	-0.109865	0.019310	0.310201	0.051783	-0.055591	-0.672105	-0.828012	0.033429	0.047484	-0.557695
37460	0.045491	-1.164790	9.749965	-0.001122	0.033967	0.264580	0.049800	-0.055443	-0.673269	-0.825072	0.033951	0.046808	-0.562061
37461	0.161686	-1.250147	10.052343	0.032916	-0.013667	0.209458	0.046363	-0.056783	-0.674291	-0.822693	0.033584	0.046717	-0.565567
37462	0.111963	-0.940475	9.868966	0.029669	-0.044853	0.162407	0.043186	-0.058795	-0.673742	-0.820820	0.032613	0.047060	-0.568310
37463	0.126777	-1.015139	9.839249	0.096405	-0.052132	0.145226	0.041875	-0.063837	-0.672815	-0.819153	0.030703	0.046890	-0.570830
37464	0.131441	-0.981409	9.849368	0.151085	-0.066800	0.103994	0.038708	-0.068452	-0.672398	-0.817980	0.027435	0.046245	-0.572727
37465	0.183572	-0.804551	9.468219	0.149418	-0.039437	0.067948	0.035416	-0.074982	-0.671850	-0.817220	0.024723	0.045280	-0.574012
37466	0.269087	-0.516698	9.861973	-0.125854	-0.010405	0.106178	0.035285	-0.076070	-0.671325	-0.815916	0.026629	0.046891	-0.575651
37467	0.384301	-0.403008	9.970275	-0.373030	-0.025197	0.140940	0.033946	-0.070323	-0.673147	-0.814022	0.032644	0.051628	-0.577613
37468	0.393857	-0.381069	10.047495	-0.280641	-0.030475	0.183868	0.031024	-0.064163	-0.676661	-0.811656	0.036923	0.055293	-0.580340
37469	0.523215	-0.210535	9.883043	0.011390	0.008297	0.198206	0.028355	-0.061110	-0.675589	-0.809347	0.037079	0.054950	-0.583578
37470	0.441355	-0.232119	9.951597	0.108843	0.045089	0.255859	0.027713	-0.066034	-0.675848	-0.806468	0.035996	0.052806	-0.587814
37471	0.432060	-0.322526	9.554123	-0.077306	0.017629	0.308495	0.025595	-0.065339	-0.677142	-0.802773	0.037741	0.053243	-0.592702
37472	0.324235	-0.472559	9.368557	-0.116691	-0.020565	0.402495	0.021468	-0.061318	-0.676845	-0.797854	0.039669	0.054696	-0.599053
37473	0.192154	-0.572954	9.639599	0.038761	-0.018480	0.453112	0.019355	-0.064028	-0.676435	-0.792391	0.039252	0.054166	-0.606335
37474	0.215771	-0.448559	10.116908	0.108487	-0.011018	0.494050	0.013531	-0.067785	-0.675341	-0.786421	0.037803	0.052678	-0.614279
37475	0.225062	-0.384441	9.863417	-0.131853	-0.023953	0.533461	0.009812	-0.066915	-0.674786	-0.779687	0.040028	0.054228	-0.622532
37476	0.259656	-0.562494	9.844437	-0.294346	-0.045884	0.602822	0.002376	-0.060013	-0.677607	-0.771811	0.044566	0.058161	-0.631616
37477	0.239910	-0.976484	9.819241	-0.137017	-0.067531	0.651662	-0.003868	-0.054075	-0.679651	-0.763305	0.046439	0.060284	-0.641542
37478	0.242770	-1.067614	9.906816	0.035034	-0.085501	0.702401	-0.011165	-0.055341	-0.677626	-0.754129	0.045518	0.060518	-0.652346
37479	0.301304	-1.179240	10.308995	-0.011076	-0.089163	0.715057	-0.018301	-0.055528	-0.677704	-0.744600	0.045219	0.061270	-0.663153
37480	0.345479	-1.345366	10.254261	-0.073266	-0.106550	0.729545	-0.026271	-0.052688	-0.676590	-0.734626	0.045653	0.063196	-0.673978
37481	0.300122	-0.957790	9.630285	0.076502	-0.103514	0.763510	-0.035944	-0.052857	-0.677036	-0.724182	0.043911	0.062890	-0.685329
37482	0.075159	-1.309301	9.700078	0.316228	-0.095908	0.794252	-0.044940	-0.060127	-0.675131	-0.713319	0.038875	0.059269	-0.697246
37483	-0.212279	-1.704120	9.807092	0.426963	-0.114173	0.774545	-0.052745	-0.066998	-0.672973	-0.702597	0.031944	0.054229	-0.708799
37484	-0.240827	-1.796512	9.543851	0.283786	-0.103462	0.729510	-0.061882	-0.076697	-0.667659	-0.692214	0.027142	0.051213	-0.719361
37485	-0.130115	-1.783080	9.177883	0.112055	-0.100024	0.713917	-0.070796	-0.079052	-0.665876	-0.681819	0.024772	0.050496	-0.729355
37486	-0.168666	-1.782657	9.323974	0.052559	-0.094618	0.715450	-0.079283	-0.082214	-0.663186	-0.671221	0.023260	0.050681	-0.739156
37487	-0.231212	-1.787990	9.911493	0.076627	-0.041710	0.685948	-0.086973	-0.082400	-0.663124	-0.660998	0.022255	0.049694	-0.748410
37488	-0.220175	-1.579145	9.760880	-0.014970	0.022035	0.628159	-0.092954	-0.078904	-0.662680	-0.651538	0.023269	0.049361	-0.756650
37489	-0.175108	-1.422710	9.744288	-0.105458	0.045536	0.560287	-0.097066	-0.075592	-0.664743	-0.642998	0.025870	0.050005	-0.763796
37490	0.111874	-0.929052	9.691472	-0.085990	0.079293	0.507716	-0.099335	-0.070918	-0.665379	-0.635223	0.028557	0.050048	-0.770176
37491	0.418189	-0.442360	9.701158	0.120359	0.042110	0.512498	-0.103455	-0.071394	-0.662985	-0.627390	0.028147	0.047253	-0.776760
37492	0.303789	-0.221852	9.515926	0.295153	0.045972	0.518902	-0.106356	-0.075742	-0.662964	-0.619473	0.025510	0.041807	-0.783488
37493	0.120302	-0.674148	9.642310	0.536297	0.097315	0.496985	-0.108870	-0.082517	-0.658750	-0.611962	0.020731	0.031810	-0.789975
37494	0.026508	-0.706547	10.073111	0.415484	0.076859	0.429026	-0.109511	-0.094106	-0.654554	-0.605341	0.016995	0.024134	-0.795419
37495	-0.015917	-0.403505	10.057759	-0.009960	0.005095	0.423275	-0.112546	-0.097360	-0.654793	-0.598575	0.017319	0.023951	-0.800522
37496	0.081795	-0.178462	9.668109	-0.169867	-0.022353	0.461267	-0.117460	-0.095794	-0.654359	-0.591074	0.019077	0.026784	-0.805947
37497	0.061071	-0.385495	9.650607	0.008351	-0.011083	0.506460	-0.121594	-0.090400	-0.653668	-0.582868	0.018970	0.026442	-0.811915
37498	0.025310	-0.945783	10.477868	0.131756	-0.051286	0.486860	-0.126908	-0.087056	-0.654016	-0.574932	0.016720	0.024718	-0.817657
37499	-0.037336	-0.950361	10.582850	0.051953	-0.152068	0.429389	-0.132219	-0.086845	-0.652662	-0.567818	0.013752	0.025348	-0.822649
37500	0.083468	-0.519085	9.975441	0.169629	-0.142951	0.343209	-0.139258	-0.087557	-0.649720	-0.562105	0.009510	0.024086	-0.826660
37501	0.347943	0.127044	9.490023	0.255227	-0.073422	0.301067	-0.145329	-0.097056	-0.648102	-0.557113	0.005454	0.020502	-0.830165
37502	0.409661	-0.152290	10.094064	0.238163	-0.074408	0.295453	-0.150905	-0.099696	-0.644649	-0.552161	0.001549	0.017343	-0.833555
37503	0.725151	-0.074536	10.131710	0.275271	-0.041520	0.256837	-0.154213	-0.105109	-0.642002	-0.547849	-0.002245	0.013085	-0.836472
37504	0.434601	0.179616	10.036533	0.614538	-0.048453	0.273310	-0.156585	-0.113670	-0.638315	-0.543158	-0.009854	0.003345	-0.839566
37505	0.443578	0.792559	9.142541	1.324232	-0.083132	0.319392	-0.162499	-0.141293	-0.627921	-0.537319	-0.025786	-0.018051	-0.842791
37506	0.219892	1.691620	9.023424	1.626183	-0.051661	0.350354	-0.168807	-0.180472	-0.609793	-0.530269	-0.044371	-0.044706	-0.845486
37507	0.100335	2.507722	9.211409	1.124794	-0.025652	0.377260	-0.173938	-0.214737	-0.591934	-0.522759	-0.057264	-0.063301	-0.848196
37508	-0.100712	2.228604	10.031467	0.176370	0.007028	0.372403	-0.178711	-0.226643	-0.583115	-0.516202	-0.059596	-0.065943	-0.851843
37509	-0.595102	1.746550	10.080110	-0.751057	-0.036141	0.357625	-0.183252	-0.212937	-0.586874	-0.510979	-0.053098	-0.052577	-0.856339
37510	-0.384870	1.155344	10.176888	-1.219160	-0.021199	0.304467	-0.187609	-0.181516	-0.602057	-0.506908	-0.041446	-0.031155	-0.860439
37511	-0.204385	0.696722	9.648783	-0.716230	-0.075518	0.270218	-0.192048	-0.148730	-0.613805	-0.502838	-0.035778	-0.018079	-0.863451
37512	0.552611	0.694253	9.190073	0.320242	-0.080684	0.255206	-0.197765	-0.145100	-0.613232	-0.498188	-0.040620	-0.022624	-0.865822
37513	0.780651	0.893204	8.834884	0.372582	0.003480	0.240578	-0.201345	-0.151850	-0.607963	-0.493695	-0.044529	-0.029140	-0.868006
37514	1.037427	1.154047	8.970578	-0.515176	0.118605	0.235900	-0.201096	-0.145027	-0.609797	-0.489939	-0.037656	-0.021166	-0.870686
37515	0.841778	0.733765	9.318164	-0.959833	0.164741	0.263118	-0.199289	-0.119544	-0.619239	-0.485907	-0.025673	-0.006070	-0.873612
37516	0.637706	0.049380	9.830140	-0.721519	0.108278	0.284775	-0.196738	-0.100899	-0.625658	-0.481211	-0.016939	0.005618	-0.876423
37517	0.544486	-0.600337	10.573985	-0.368768	-0.001114	0.274753	-0.198117	-0.082298	-0.629178	-0.476492	-0.013564	0.012031	-0.878992
37518	0.622471	-0.276142	10.341588	-0.227114	-0.090490	0.275598	-0.200411	-0.064798	-0.634397	-0.471641	-0.013061	0.016946	-0.881531
37519	0.755687	0.088513	9.947025	-0.022160	-0.077315	0.316292	-0.203626	-0.057223	-0.633580	-0.466026	-0.014311	0.018012	-0.884472
37520	0.571851	-0.286494	10.158515	0.129573	-0.053453	0.309649	-0.208284	-0.053465	-0.632754	-0.460444	-0.016490	0.016290	-0.887386
37521	0.497205	-0.802858	10.484277	0.039685	-0.075714	0.236338	-0.214916	-0.059091	-0.627982	-0.456197	-0.018321	0.016257	-0.889542
37522	0.733410	-0.782884	10.558784	-0.232742	-0.129135	0.178752	-0.217587	-0.052773	-0.629007	-0.453015	-0.018573	0.021624	-0.891047
37523	1.014461	-0.089991	9.666052	-0.390919	-0.125553	0.171473	-0.218693	-0.037586	-0.631351	-0.450023	-0.017407	0.029722	-0.892352
37524	1.232967	-0.438463	8.959790	-0.275528	-0.077812	0.176632	-0.223509	-0.025352	-0.632093	-0.446853	-0.016348	0.035382	-0.893758
37525	0.988823	-0.814192	8.995455	-0.051987	-0.037449	0.157406	-0.225922	-0.017662	-0.632594	-0.444016	-0.016679	0.036671	-0.895113
37526	0.798261	-1.305462	8.986785	0.052569	0.044819	0.131984	-0.226999	-0.014764	-0.631535	-0.441572	-0.016385	0.035355	-0.896379
37527	0.393949	-1.433756	9.701430	-0.025436	0.092004	0.076124	-0.227015	-0.012015	-0.630485	-0.440266	-0.014674	0.035054	-0.897063
37528	0.344962	-1.259583	10.001106	-0.186073	0.104486	0.031902	-0.225047	-0.006152	-0.630760	-0.439694	-0.011280	0.037461	-0.897295
37529	0.334091	-0.977275	10.244913	-0.141650	0.084314	-0.020504	-0.223537	-0.001523	-0.631048	-0.440140	-0.008726	0.039311	-0.897026
37530	0.507898	-0.528277	9.863916	-0.043996	0.047939	-0.014427	-0.221834	0.003387	-0.630929	-0.440303	-0.007631	0.039655	-0.896941
37531	0.704629	-0.833668	9.806252	0.010336	0.026128	-0.000251	-0.221037	0.004191	-0.631721	-0.440312	-0.007447	0.039298	-0.896954
37532	0.617615	-0.788116	9.808480	0.036597	-0.010410	0.000856	-0.223178	0.005070	-0.628426	-0.440104	-0.008098	0.038712	-0.897075
37533	0.675317	-0.759633	9.660574	-0.022942	-0.030567	-0.001258	-0.224646	0.005785	-0.627103	-0.440092	-0.008643	0.039464	-0.897043
37534	0.520240	-1.095924	9.918489	-0.001524	-0.032456	-0.015906	-0.227431	0.004461	-0.625770	-0.440147	-0.009369	0.039752	-0.896997
37535	0.590003	-1.076619	9.885923	0.105442	-0.032459	-0.054083	-0.227901	0.003937	-0.624701	-0.441054	-0.011111	0.038233	-0.896597
37536	0.644224	-0.821951	9.741157	0.164790	-0.031462	-0.055638	-0.228700	-0.000123	-0.620893	-0.441767	-0.013315	0.035521	-0.896327
37537	0.709961	-0.951298	9.874396	0.033495	-0.028834	-0.043380	-0.231086	-0.003088	-0.618909	-0.442498	-0.014347	0.035281	-0.895960
37538	0.471235	-0.936661	10.071633	-0.102836	0.030307	-0.070015	-0.230962	-0.003481	-0.616943	-0.443632	-0.013085	0.036814	-0.895357
37539	0.321195	-0.337648	9.418435	-0.049076	0.034947	-0.079006	-0.230709	-0.002372	-0.615371	-0.445068	-0.012257	0.037474	-0.894629
37540	0.698574	-0.580570	9.932305	0.012629	0.040494	-0.086065	-0.229656	-0.003185	-0.613282	-0.446462	-0.011852	0.036846	-0.893965
37541	0.626810	-0.669609	10.674612	-0.118461	0.029349	-0.073798	-0.229398	-0.000998	-0.613414	-0.447813	-0.010501	0.038796	-0.893224
37542	0.750202	-0.266431	10.292501	-0.138222	0.007493	-0.055417	-0.228610	0.001725	-0.614075	-0.448659	-0.009315	0.041166	-0.892706
37543	0.811378	0.030201	9.749867	0.081603	0.015197	-0.015560	-0.229012	-0.000030	-0.611974	-0.448918	-0.009987	0.039654	-0.892637
37544	0.689535	-0.226739	9.269782	0.127715	-0.002952	0.010556	-0.229809	-0.003006	-0.609347	-0.448261	-0.011332	0.037379	-0.893049
37545	0.578073	-0.627002	9.090276	-0.000567	0.005057	-0.015929	-0.229292	-0.003802	-0.606204	-0.448535	-0.011454	0.037417	-0.892908
37546	0.439162	-0.829905	8.942089	-0.091311	0.040513	-0.045970	-0.229302	-0.002967	-0.604893	-0.448995	-0.010099	0.038651	-0.892641
37547	0.437948	-0.554020	9.404487	-0.095317	0.075105	-0.086670	-0.227981	-0.001613	-0.604903	-0.450603	-0.008165	0.039739	-0.891802
37548	0.372023	0.155361	10.016403	-0.149142	0.091515	-0.063017	-0.224940	-0.001224	-0.603616	-0.451554	-0.005386	0.041545	-0.891260
37549	0.253804	0.179858	10.212503	-0.028704	0.062483	-0.018072	-0.224694	0.000985	-0.601519	-0.451918	-0.004226	0.041504	-0.891083
37550	0.078645	0.004173	10.304433	0.111284	0.026101	0.004844	-0.224824	-0.001736	-0.599946	-0.451575	-0.004909	0.039266	-0.891355
37551	0.050785	-0.229886	10.128037	0.128785	-0.006748	0.016070	-0.224952	-0.005004	-0.598373	-0.451257	-0.006363	0.036992	-0.891604
37552	0.176330	-0.268363	10.061450	0.048223	0.001420	0.019349	-0.224689	-0.008264	-0.595491	-0.450788	-0.006899	0.036103	-0.891874
37553	0.360372	-0.446813	9.839798	0.055321	0.013331	0.012002	-0.224178	-0.007418	-0.592479	-0.450564	-0.007325	0.034936	-0.892030
37554	0.798850	-0.384086	9.633506	0.062039	0.026267	0.033259	-0.223373	-0.010706	-0.591701	-0.449867	-0.007532	0.033579	-0.892432
37555	0.514872	-0.484804	9.898324	-0.003058	0.042694	0.076270	-0.223252	-0.010413	-0.589735	-0.448523	-0.006879	0.033204	-0.893128
37556	0.313912	-0.806842	10.129603	-0.060878	0.073719	0.101776	-0.221284	-0.009036	-0.586734	-0.446638	-0.005089	0.033626	-0.894068
37557	0.197693	-0.711441	9.949802	-0.029428	0.115759	0.088942	-0.219703	-0.007676	-0.585828	-0.445115	-0.002869	0.033079	-0.894858
37558	0.336862	-0.592791	9.383793	-0.002526	0.108536	0.087250	-0.218787	-0.005079	-0.585310	-0.443473	-0.000988	0.032144	-0.895711
37559	0.437725	-0.511036	9.309058	-0.092542	0.079170	0.070229	-0.216538	-0.004281	-0.585066	-0.442254	0.001121	0.033058	-0.896280
37560	0.351845	-0.687855	9.721102	-0.212231	0.047934	0.075208	-0.216290	-0.001532	-0.583755	-0.440790	0.003766	0.036418	-0.896863
37561	0.274689	-0.690680	9.643519	-0.197497	0.020564	0.090090	-0.216581	0.004909	-0.583488	-0.439159	0.005765	0.039737	-0.897512
37562	0.212037	-0.703249	9.522722	-0.103074	0.027993	0.096093	-0.217143	0.010006	-0.581120	-0.437256	0.007106	0.041312	-0.898360
37563	-0.118579	-1.122802	10.161947	-0.088617	0.011456	0.096192	-0.215037	0.011372	-0.579039	-0.435511	0.008005	0.042756	-0.899132
37564	-0.351424	-0.834845	10.067784	-0.059045	-0.015952	0.096363	-0.216377	0.012501	-0.577192	-0.433622	0.008174	0.043922	-0.899987
37565	-0.208477	-0.486891	9.709088	-0.042249	-0.028568	0.138913	-0.219046	0.015964	-0.576251	-0.431074	0.008015	0.044841	-0.901166
37566	-0.429072	-0.752588	9.540053	-0.006713	-0.046719	0.183426	-0.220905	0.014088	-0.574270	-0.427634	0.007256	0.045315	-0.902786
37567	-0.231619	-0.694060	9.653151	0.083236	-0.037401	0.206943	-0.222774	0.014814	-0.572287	-0.423856	0.005953	0.044006	-0.904640
37568	0.219256	-1.187467	10.053761	0.115047	0.023009	0.217200	-0.224641	0.013768	-0.569519	-0.419879	0.005447	0.041681	-0.906606
37569	0.655546	-0.636569	10.468882	0.064295	0.030273	0.203996	-0.225556	0.009404	-0.568858	-0.416194	0.005512	0.040156	-0.908372
37570	0.742751	-1.233237	10.437319	-0.285448	-0.017625	0.204177	-0.225582	0.015164	-0.567937	-0.412355	0.007593	0.045442	-0.909857
37571	0.024126	-0.698150	10.418911	-0.126323	-0.055973	0.188377	-0.228789	0.019870	-0.566598	-0.408838	0.007666	0.048105	-0.911306
37572	0.120397	-0.167428	10.057542	-0.174723	0.002681	0.253549	-0.230655	0.023443	-0.567368	-0.404112	0.009249	0.051204	-0.913228
37573	-0.789143	-0.054240	9.911398	0.166236	-0.018945	0.276496	-0.232399	0.027172	-0.566172	-0.399049	0.007739	0.048121	-0.915633
37574	-0.278107	-0.050005	9.445684	0.309599	-0.041501	0.287434	-0.233456	0.022013	-0.563018	-0.393731	0.004648	0.042711	-0.918221
37575	-0.421280	-0.347180	9.877112	0.289143	-0.097375	0.269886	-0.237691	0.016882	-0.560626	-0.388690	0.000731	0.037934	-0.920587
37576	0.316871	0.608209	10.190291	0.064455	-0.144043	0.303869	-0.242345	0.014787	-0.556393	-0.382946	-0.002327	0.037834	-0.922993
37577	0.939165	-0.500660	9.237061	-0.176516	-0.117513	0.360839	-0.248485	0.021733	-0.553456	-0.376179	-0.002992	0.041772	-0.925600
37578	0.220411	-1.453981	9.517072	0.250943	-0.046087	0.288154	-0.252887	0.023331	-0.549354	-0.370737	-0.005627	0.037460	-0.927965
37579	0.026557	-1.762675	9.424506	-0.026934	0.013562	0.153766	-0.254494	0.022836	-0.545932	-0.367881	-0.005155	0.037705	-0.929094
37580	-0.228623	-1.334738	9.466538	-0.252778	0.036747	0.036271	-0.255566	0.025045	-0.545267	-0.367214	-0.002720	0.042105	-0.929179
37581	-0.682625	-1.192050	9.238634	-0.240081	0.030147	-0.030125	-0.254793	0.031060	-0.545401	-0.367790	-0.000463	0.046191	-0.928761
37582	-1.036437	-1.320102	9.291153	0.002133	-0.031009	-0.080494	-0.256786	0.031363	-0.544729	-0.369217	-0.001264	0.046348	-0.928186
37583	-0.917581	-1.463648	9.463101	-0.053236	-0.012922	-0.133398	-0.256524	0.029599	-0.542897	-0.371657	-0.001194	0.047278	-0.927165
37584	-0.594939	-1.369068	9.491446	-0.206847	-0.027777	-0.177521	-0.258391	0.030185	-0.541177	-0.374893	-0.000474	0.051285	-0.925648
37585	-0.465440	-1.201129	9.975156	-0.194650	0.010636	-0.166453	-0.258390	0.031405	-0.542356	-0.377953	0.001104	0.054661	-0.924209
37586	-0.225281	-0.995714	10.095513	-0.105517	0.036372	-0.158660	-0.257589	0.029620	-0.541970	-0.380895	0.002266	0.056311	-0.922899
37587	-0.235406	-0.894710	10.084832	-0.031619	0.020123	-0.111198	-0.256253	0.027683	-0.542506	-0.382936	0.002871	0.056579	-0.922036
37588	0.178456	-0.731486	9.728475	-0.036521	0.004766	-0.073348	-0.255721	0.028489	-0.543428	-0.384267	0.003021	0.057193	-0.921444
37589	0.400348	-0.745352	9.766362	-0.077208	0.005787	-0.025557	-0.253724	0.027906	-0.544625	-0.384708	0.003798	0.058391	-0.921182
37590	0.670702	-0.806983	9.880856	-0.035508	0.004145	0.018045	-0.255046	0.027641	-0.545270	-0.384353	0.004034	0.058985	-0.921291
37591	0.759868	-1.312553	9.749759	0.146374	0.044668	0.056772	-0.255574	0.024381	-0.543300	-0.383340	0.003872	0.055777	-0.921913
37592	0.446341	-1.296540	9.689440	0.235497	0.099566	0.058972	-0.253830	0.019429	-0.543579	-0.382350	0.003833	0.050638	-0.922621
37593	0.213689	-1.039010	9.844526	0.051579	0.123075	0.054289	-0.252360	0.017215	-0.544247	-0.381448	0.005831	0.048598	-0.923094
37594	0.013751	-0.562556	9.969379	-0.085394	0.146696	0.069216	-0.250230	0.016766	-0.545576	-0.380275	0.009123	0.049019	-0.923528
37595	-0.317633	-0.841963	10.077602	-0.050315	0.096447	0.085160	-0.248913	0.018671	-0.545324	-0.378758	0.011445	0.049030	-0.924125
37596	-0.467028	-0.861531	10.071132	-0.101116	0.073536	0.090470	-0.247168	0.016978	-0.548223	-0.377111	0.013524	0.050292	-0.924703
37597	-0.514660	-0.992044	9.929615	-0.026659	0.011481	0.094641	-0.247566	0.019566	-0.550055	-0.375333	0.014134	0.050483	-0.925406
37598	-0.297996	-0.924460	9.865365	0.012971	-0.021401	0.070903	-0.246779	0.020796	-0.549405	-0.373980	0.013578	0.050354	-0.925969
37599	-0.049502	-0.962968	9.718299	0.051683	-0.025019	0.050815	-0.247443	0.019448	-0.548089	-0.372996	0.012884	0.049373	-0.926429
37600	0.217781	-0.890271	9.712211	0.063826	-0.003012	0.058232	-0.249038	0.020832	-0.548338	-0.371907	0.012275	0.048168	-0.926938
37601	0.430173	-0.938132	9.665507	0.111114	0.006213	0.058469	-0.250338	0.016584	-0.550165	-0.370827	0.011701	0.045862	-0.927495
37602	0.425339	-0.933124	9.725551	0.167274	0.009893	0.045826	-0.249405	0.013438	-0.548863	-0.370001	0.010552	0.042645	-0.927992
37603	0.285992	-1.034167	9.811659	0.167370	0.018995	0.042119	-0.248868	0.010565	-0.547950	-0.369243	0.009759	0.039227	-0.928453
37604	0.314095	-0.855814	9.881643	0.083170	0.028067	0.050899	-0.248055	0.006172	-0.548221	-0.368313	0.009572	0.037435	-0.928899
37605	0.313394	-0.711765	9.787628	-0.011475	-0.008574	0.055085	-0.249909	0.005102	-0.547813	-0.367257	0.009574	0.037555	-0.929312
37606	0.217051	-0.744162	9.517393	-0.039642	0.006035	0.059535	-0.250307	0.004562	-0.547417	-0.366124	0.009887	0.038205	-0.929729
37607	0.207748	-0.813766	9.573948	-0.050176	0.033449	0.064979	-0.249378	0.004007	-0.547162	-0.364908	0.010947	0.038747	-0.930173
37608	0.043635	-0.769963	9.813103	-0.039371	0.058935	0.035450	-0.248446	0.004940	-0.548612	-0.364262	0.012224	0.039011	-0.930399
37609	-0.188647	-0.586708	10.060780	-0.093563	0.055142	0.024086	-0.248177	0.005745	-0.549925	-0.363809	0.013970	0.040203	-0.930501
37610	-0.251234	-0.605912	10.110342	-0.082729	0.025825	-0.003502	-0.247121	0.008461	-0.550981	-0.363848	0.014915	0.041525	-0.930413
37611	-0.207708	-0.640120	9.932614	0.020478	0.011348	0.002586	-0.247647	0.006962	-0.550847	-0.363792	0.015003	0.040899	-0.930461
37612	-0.053564	-0.616682	9.660699	0.113097	0.035265	0.006717	-0.246054	0.007348	-0.551515	-0.363705	0.014707	0.038505	-0.930602
37613	-0.062600	-0.752012	9.495467	0.165692	0.055414	-0.002268	-0.246312	0.003124	-0.549810	-0.363813	0.014550	0.034854	-0.930706
37614	-0.119757	-0.896013	9.636957	0.117157	0.060729	-0.039435	-0.246032	-0.001256	-0.549290	-0.364600	0.014666	0.032212	-0.930492
37615	-0.023505	-0.847002	9.840204	-0.008593	0.062358	-0.064071	-0.243774	-0.002106	-0.549571	-0.365807	0.015864	0.031789	-0.930012
37616	0.092193	-0.842136	9.788536	-0.029538	0.049547	-0.069689	-0.240979	-0.004604	-0.549726	-0.367104	0.016823	0.031967	-0.929478
37617	0.077282	-0.750957	9.722456	0.049080	0.070672	-0.063791	-0.239640	-0.007364	-0.550394	-0.368330	0.017736	0.030430	-0.929028
37618	0.111056	-0.761007	9.578587	0.097224	0.077123	-0.069091	-0.238963	-0.008894	-0.551973	-0.369670	0.018277	0.028050	-0.928560
37619	0.283784	-0.598787	9.068719	0.092261	0.135740	-0.043361	-0.237235	-0.012184	-0.550416	-0.370564	0.020067	0.025242	-0.928247
37620	-0.057689	-0.758178	9.800319	0.117092	0.146624	-0.045112	-0.233108	-0.016747	-0.550189	-0.371497	0.021764	0.021969	-0.927919
37621	-0.369446	-0.583887	10.287201	-0.052671	0.113469	-0.041332	-0.232419	-0.021157	-0.552163	-0.372272	0.024215	0.022025	-0.927546
37622	-0.492407	-0.561704	10.521512	-0.180025	0.067598	-0.055798	-0.228764	-0.019990	-0.554323	-0.373227	0.026650	0.024858	-0.927024
37623	-0.333923	-0.439886	10.166992	-0.108525	0.034861	-0.041538	-0.228246	-0.016710	-0.554326	-0.373937	0.028057	0.026526	-0.926650
37624	-0.261963	-0.365499	10.065476	0.020737	0.008582	-0.015924	-0.228367	-0.016867	-0.556423	-0.374225	0.027918	0.026057	-0.926551
37625	-0.334374	-0.354041	9.940124	0.016935	0.025997	0.006177	-0.227046	-0.016874	-0.555647	-0.374115	0.028234	0.025421	-0.926604
37626	-0.401238	-0.496640	9.793456	0.011602	0.011398	0.018177	-0.226649	-0.016061	-0.556043	-0.373768	0.028233	0.025081	-0.926753
37627	-0.436850	-0.617322	9.705005	0.030103	0.018703	0.008113	-0.226782	-0.016875	-0.555387	-0.373626	0.028316	0.024250	-0.926830
37628	-0.347742	-0.598073	9.653291	0.048510	0.026038	0.002660	-0.226251	-0.017424	-0.554998	-0.373594	0.028303	0.023125	-0.926872
37629	-0.276002	-0.467544	9.785430	0.030892	0.016910	0.013655	-0.226520	-0.017686	-0.554078	-0.373349	0.028341	0.022289	-0.926990
37630	-0.231804	-0.633235	9.857941	0.044883	0.026096	0.026641	-0.225719	-0.019201	-0.554085	-0.372868	0.028367	0.021217	-0.927208
37631	-0.125911	-0.592105	9.861907	0.122035	0.018853	0.014125	-0.227172	-0.020961	-0.553812	-0.372667	0.027746	0.018688	-0.927362
37632	-0.005181	-0.633064	9.776033	0.174619	0.028054	0.007001	-0.226488	-0.025902	-0.554344	-0.372617	0.026832	0.015206	-0.927473
37633	-0.072660	-0.630006	10.005916	0.062668	0.033383	0.004575	-0.225166	-0.027540	-0.552389	-0.372562	0.026897	0.013700	-0.927516
37634	-0.189432	-0.403532	10.159247	-0.140554	0.003918	0.014648	-0.224637	-0.027544	-0.552132	-0.372191	0.027886	0.016241	-0.927595
37635	-0.185010	-0.325990	10.306944	-0.142651	-0.023492	0.035942	-0.225510	-0.023166	-0.553532	-0.371423	0.028416	0.018951	-0.927835
37636	-0.247860	-0.302974	10.037799	0.033829	-0.050642	0.061795	-0.227378	-0.020675	-0.552991	-0.370245	0.027113	0.018635	-0.928351
37637	-0.352998	-0.510704	9.865853	0.120353	-0.066955	0.081647	-0.228976	-0.022003	-0.550749	-0.368755	0.024893	0.016756	-0.929042
37638	-0.502050	-0.612916	9.615753	0.110894	-0.049669	0.056657	-0.230697	-0.023347	-0.550211	-0.367711	0.023036	0.015003	-0.929534
37639	-0.367406	-0.541079	9.435562	0.083060	0.011479	0.021355	-0.231365	-0.024010	-0.548764	-0.367343	0.022537	0.013278	-0.929718
37640	-0.347207	-0.733550	9.430651	0.081684	0.000445	-0.004466	-0.231618	-0.026204	-0.549419	-0.367432	0.021810	0.011727	-0.929721
37641	-0.289859	-0.627869	9.341440	0.076621	0.013176	-0.034045	-0.231349	-0.028661	-0.548373	-0.368089	0.021381	0.010157	-0.929489
37642	-0.266264	-0.506488	9.641053	0.080152	0.018649	-0.033122	-0.229754	-0.031677	-0.546945	-0.368712	0.020997	0.008514	-0.929267
37643	-0.381185	-0.664435	9.959463	0.077158	0.005731	-0.063573	-0.228011	-0.033637	-0.549189	-0.369916	0.020425	0.007021	-0.928814
37644	-0.311292	-0.159891	9.698311	0.054012	0.034983	-0.065600	-0.228802	-0.036627	-0.547873	-0.371129	0.020531	0.005756	-0.928337
37645	-0.226552	-0.234307	9.700459	0.025925	0.051443	-0.054686	-0.227075	-0.038284	-0.547363	-0.372150	0.021182	0.004871	-0.927918
37646	-0.089581	-0.135232	9.743939	0.011757	0.047827	-0.039986	-0.225328	-0.041612	-0.549477	-0.372871	0.021844	0.004284	-0.927616
37647	-0.238489	-0.250444	9.913786	-0.017925	0.051421	-0.037375	-0.225066	-0.042152	-0.548430	-0.373551	0.022808	0.004210	-0.927320
37648	-0.305800	-0.294025	9.874134	-0.024993	0.040460	-0.029088	-0.223208	-0.041632	-0.549101	-0.374047	0.023608	0.004355	-0.927099
37649	-0.341838	-0.317898	9.950286	-0.021532	0.051436	-0.022628	-0.221877	-0.041521	-0.550160	-0.374451	0.024597	0.004347	-0.926910
37650	-0.335069	-0.221796	9.903683	-0.042603	0.025836	-0.019931	-0.222410	-0.041375	-0.549894	-0.374764	0.025258	0.004924	-0.926763
37651	-0.326019	-0.096683	9.895920	-0.037577	0.033194	-0.005156	-0.221866	-0.041950	-0.551996	-0.374834	0.026022	0.005337	-0.926711
37652	-0.342084	-0.264861	9.979836	-0.032261	0.022240	0.002278	-0.220004	-0.041440	-0.553585	-0.374741	0.026541	0.005738	-0.926732
37653	-0.400368	-0.178533	9.927688	-0.004188	0.027714	-0.012361	-0.220542	-0.040604	-0.552793	-0.374962	0.026946	0.005575	-0.926632
37654	-0.361233	-0.296354	9.928801	-0.018140	0.013089	-0.008710	-0.220015	-0.041419	-0.551487	-0.375075	0.027189	0.005789	-0.926578
37655	-0.368679	-0.250576	9.950980	-0.021702	0.003958	-0.003179	-0.218685	-0.040762	-0.552808	-0.375114	0.027279	0.006125	-0.926557
37656	-0.335168	-0.202686	9.863137	0.026339	-0.010584	0.003547	-0.218416	-0.042131	-0.552418	-0.375022	0.026751	0.005686	-0.926612
37657	-0.342168	-0.250719	9.893608	0.044671	0.007727	0.010073	-0.219479	-0.042116	-0.552147	-0.374852	0.026407	0.004754	-0.926696
37658	-0.373405	-0.274993	9.849763	0.046556	-0.003272	-0.002820	-0.220266	-0.043754	-0.552535	-0.374882	0.025862	0.003889	-0.926704
37659	-0.315737	-0.236655	9.769215	0.034146	-0.001415	0.008190	-0.219475	-0.044706	-0.550968	-0.374740	0.025421	0.003225	-0.926776
37660	-0.341860	-0.320928	9.767788	0.027316	-0.003288	-0.004759	-0.219201	-0.044997	-0.552413	-0.374796	0.025020	0.002717	-0.926766
37661	-0.373417	-0.275207	9.787341	-0.007677	0.007621	-0.010494	-0.219988	-0.047180	-0.552539	-0.374979	0.025056	0.002778	-0.926690
37662	-0.353620	-0.380896	9.829256	-0.004970	0.003966	-0.010469	-0.219859	-0.046086	-0.552539	-0.375120	0.025032	0.002817	-0.926634
37663	-0.286584	-0.284854	9.730399	-0.012787	0.005767	-0.025279	-0.219068	-0.046765	-0.551103	-0.375575	0.025067	0.003004	-0.926448
37664	-0.291835	-0.193367	9.748438	-0.046231	0.014901	-0.012547	-0.218137	-0.045560	-0.552684	-0.375730	0.025555	0.003727	-0.926369
37665	-0.349665	-0.198059	9.817453	-0.051625	0.029542	0.002167	-0.217997	-0.046799	-0.553210	-0.375659	0.026317	0.004441	-0.926374
37666	-0.440819	-0.296901	9.815216	-0.051486	0.011230	-0.005186	-0.218003	-0.044477	-0.553733	-0.375668	0.026777	0.005285	-0.926352
37667	-0.465363	-0.202924	9.869122	-0.040956	0.005738	-0.010668	-0.219066	-0.043509	-0.553987	-0.375837	0.027019	0.005984	-0.926273
37668	-0.489516	-0.185423	10.075603	-0.049917	0.005781	0.016969	-0.217879	-0.041200	-0.554520	-0.375434	0.027368	0.006828	-0.926420
37669	-0.633996	-0.221579	10.140968	-0.016664	-0.023436	0.024561	-0.218942	-0.041182	-0.553987	-0.374959	0.026897	0.007264	-0.926623
37670	-0.469782	-0.289675	9.834253	0.079737	-0.032467	0.008465	-0.218680	-0.041180	-0.553464	-0.374786	0.025563	0.005996	-0.926739
37671	-0.228937	-0.246926	9.529808	0.046288	-0.012325	0.013812	-0.220137	-0.041981	-0.553059	-0.374544	0.024820	0.005188	-0.926862
37672	-0.100883	-0.304517	9.501387	-0.055367	0.011378	0.026190	-0.220809	-0.041685	-0.551611	-0.373968	0.025313	0.006088	-0.927076
37673	-0.074378	-0.299528	9.537715	-0.113041	0.033223	0.014789	-0.220544	-0.039377	-0.553317	-0.373633	0.026589	0.007905	-0.927162
