# Supplementary material for: Identification of Haptic Based Guiding Using Hard Reins
Source: PLoS One. 2015 Jul 22;10(7):e0132020. doi: 10.1371/journal.pone.0132020 (PMC4511788; doi:10.1371/journal.pone.0132020)
Supplement: S9 File — (ZIP) [file pone.0132020.s009.zip › Exp2_MotionData2/Subject11/path1/T10/sync10.txt]

// Start Time: 0
// Sample rate: 25.0Hz
// Scenario: 4.9
// Firmware Version: 2.6.1
Counter	Acc_X	Acc_Y	Acc_Z	Gyr_X	Gyr_Y	Gyr_Z	Mag_X	Mag_Y	Mag_Z	Quat_w	Quat_x	Quat_y	Quat_z
37208	-0.487890	-5.539431	8.080391	0.001726	-0.016194	0.047538	-0.314888	0.653981	-1.160256	0.501684	-0.178285	-0.238967	0.812049
37209	-0.461642	-5.504958	8.167601	0.002776	-0.012493	0.042251	-0.313543	0.654836	-1.161746	0.500870	-0.178304	-0.238905	0.812565
37210	-0.501127	-5.471688	8.154101	0.032837	-0.016281	0.061778	-0.313269	0.653411	-1.161795	0.499764	-0.177994	-0.238354	0.813475
37211	-0.534397	-5.515998	8.083602	0.046959	-0.037678	0.068769	-0.315151	0.651398	-1.158836	0.498554	-0.177285	-0.237727	0.814555
37212	-0.531956	-5.530529	7.997122	0.052152	-0.037834	0.076743	-0.316091	0.650555	-1.158306	0.497156	-0.176498	-0.237024	0.815784
37213	-0.559467	-5.487329	8.000767	0.015991	-0.037402	0.082825	-0.316231	0.651618	-1.154994	0.495606	-0.176167	-0.236849	0.816849
37214	-0.546236	-5.530779	8.078535	-0.005094	-0.037984	0.063303	-0.316100	0.652899	-1.155227	0.494226	-0.175883	-0.237127	0.817666
37215	-0.458650	-5.548612	8.071729	-0.035251	-0.034281	0.047300	-0.317449	0.653463	-1.153692	0.493089	-0.175939	-0.237885	0.818120
37216	-0.479826	-5.568409	8.148263	-0.037836	-0.017426	0.012040	-0.318267	0.656950	-1.156299	0.492525	-0.176069	-0.238676	0.818201
37217	-0.524826	-5.515828	8.045377	0.003440	-0.018973	0.016590	-0.318266	0.656701	-1.157808	0.492099	-0.175846	-0.238760	0.818480
37218	-0.525928	-5.578966	8.065078	-0.029240	-0.013366	-0.005576	-0.318132	0.656651	-1.155764	0.491875	-0.175874	-0.239432	0.818413
37219	-0.571943	-5.572512	8.116579	-0.029235	-0.011590	-0.005556	-0.319212	0.657360	-1.154637	0.491732	-0.175988	-0.240057	0.818291
37220	-0.519804	-5.510872	8.132158	-0.024693	-0.011503	-0.007324	-0.318680	0.659785	-1.155656	0.491558	-0.175992	-0.240642	0.818223
37221	-0.512991	-5.598138	8.202838	0.007412	-0.002649	0.005211	-0.318406	0.658391	-1.157069	0.491411	-0.175941	-0.240539	0.818353
37222	-0.519239	-5.525419	8.218949	0.060783	-0.013452	-0.007070	-0.320151	0.656136	-1.156030	0.491516	-0.175071	-0.239745	0.818709
37223	-0.488820	-5.486034	8.123292	0.078924	-0.003434	-0.010491	-0.319475	0.655587	-1.157557	0.491873	-0.174225	-0.238529	0.819030
37224	-0.454076	-5.417437	8.046805	0.047112	-0.011073	-0.000039	-0.319473	0.655038	-1.158394	0.491816	-0.173560	-0.237912	0.819385
37225	-0.453193	-5.456260	8.080829	-0.003324	-0.009761	0.001580	-0.319608	0.655196	-1.158933	0.491659	-0.173472	-0.238065	0.819453
37226	-0.500946	-5.476538	8.180624	0.003207	-0.004176	-0.006312	-0.320412	0.653348	-1.158028	0.491579	-0.173320	-0.238123	0.819517
37227	-0.482044	-5.454347	8.166593	0.004020	0.002834	-0.001849	-0.320545	0.652748	-1.156545	0.491564	-0.173348	-0.238041	0.819544
37228	-0.441554	-5.426913	8.114667	0.031722	-0.009509	0.003455	-0.320548	0.653776	-1.158013	0.491383	-0.172870	-0.237652	0.819866
37229	-0.389202	-5.510940	8.044687	-0.014853	0.007065	-0.035491	-0.321086	0.653653	-1.158283	0.491877	-0.172988	-0.237959	0.819456
37230	-0.515026	-5.530223	7.988010	-0.130378	0.068521	-0.079634	-0.319611	0.656193	-1.159037	0.492865	-0.174987	-0.239746	0.817915
37231	-0.553544	-5.618287	8.281188	-0.123296	0.064789	-0.177764	-0.320558	0.657015	-1.156816	0.495576	-0.176435	-0.241754	0.815371
37232	-0.655392	-5.311861	7.897798	-0.155120	-0.035064	-0.250094	-0.321902	0.656084	-1.158195	0.498771	-0.176170	-0.245553	0.812339
37233	-0.643853	-5.590796	8.254136	-0.013050	-0.051459	-0.113605	-0.321233	0.657602	-1.156925	0.500243	-0.174941	-0.246670	0.811361
37234	-0.246680	-5.588453	8.172421	0.149027	-0.055922	0.051229	-0.320409	0.652840	-1.160638	0.499488	-0.172775	-0.244676	0.812892
37235	-0.163522	-5.625786	8.175254	0.059220	-0.028893	0.150120	-0.321343	0.650086	-1.163446	0.497038	-0.172471	-0.243479	0.814816
37236	0.022652	-5.532618	7.855274	-0.062567	0.008951	-0.270879	-0.319044	0.648254	-1.172540	0.501084	-0.171890	-0.245391	0.811882
37237	0.378140	-5.771387	7.632065	-0.279640	-0.040446	-0.576062	-0.318243	0.651175	-1.176823	0.509176	-0.171192	-0.252332	0.804837
37238	-0.471734	-5.767357	7.918908	-0.465416	0.026747	-0.482322	-0.318806	0.659450	-1.177912	0.515348	-0.173917	-0.261208	0.797458
37239	-0.552895	-5.506586	8.424806	-0.206544	0.029432	0.001209	-0.316542	0.668011	-1.175750	0.514694	-0.176535	-0.264197	0.796320
37240	-0.285181	-5.963012	8.195731	0.096184	-0.029383	0.182100	-0.314126	0.670768	-1.174597	0.511751	-0.175999	-0.262381	0.798931
37241	-0.107064	-5.872446	7.610715	0.091766	-0.040834	0.212042	-0.315201	0.669383	-1.168897	0.508399	-0.175537	-0.260584	0.801757
37242	-0.184625	-5.859279	7.692492	-0.016877	-0.005269	0.174813	-0.312915	0.670410	-1.166434	0.505259	-0.176487	-0.260356	0.803605
37243	-0.174313	-5.856641	7.904635	-0.064156	-0.002656	0.125165	-0.310625	0.670827	-1.168358	0.502937	-0.177763	-0.260975	0.804579
37244	-0.202606	-5.888709	7.952156	0.006207	-0.025034	0.047450	-0.310227	0.672792	-1.167753	0.501843	-0.177506	-0.261017	0.805305
37245	-0.242954	-5.826333	7.849339	0.030331	0.003326	0.059209	-0.311168	0.672271	-1.168851	0.500946	-0.177582	-0.260288	0.806082
37246	-0.198901	-5.849812	7.836423	0.011409	-0.007476	0.058188	-0.308885	0.674741	-1.167433	0.499758	-0.177601	-0.260036	0.806896
37247	-0.288497	-5.846577	7.881796	0.002022	-0.009687	0.072308	-0.307006	0.676937	-1.166019	0.498480	-0.177816	-0.259848	0.807699
37248	-0.242252	-5.848160	7.933782	0.001512	-0.017236	0.089928	-0.305522	0.675670	-1.161846	0.496688	-0.177941	-0.259740	0.808810
37249	-0.258793	-5.875168	7.897367	-0.006625	-0.035990	0.054425	-0.304984	0.676229	-1.161971	0.495530	-0.177720	-0.260017	0.809479
37250	-0.266796	-5.846187	7.848756	0.007722	-0.027069	0.058065	-0.305656	0.675516	-1.161167	0.494210	-0.177454	-0.260021	0.810343
37251	-0.242526	-5.840886	7.892794	-0.011702	-0.026879	0.043854	-0.306336	0.678020	-1.164354	0.493253	-0.177372	-0.260328	0.810845
37252	-0.213055	-5.859773	7.896248	-0.014336	-0.021579	0.008511	-0.306337	0.678171	-1.164758	0.492661	-0.177147	-0.260816	0.811098
37253	-0.223673	-5.816269	7.878742	0.002601	-0.015390	0.015677	-0.306601	0.676629	-1.165351	0.492271	-0.176958	-0.260881	0.811354
37254	-0.237946	-5.828666	7.885620	-0.014528	-0.001398	0.019253	-0.306070	0.679004	-1.164188	0.491558	-0.177101	-0.261146	0.811671
37255	-0.129665	-5.906811	7.911199	-0.025185	0.020730	-0.016024	-0.305263	0.679423	-1.164730	0.491775	-0.177600	-0.261423	0.811341
37256	-0.266238	-5.868021	7.887456	0.017714	0.018093	-0.038863	-0.305525	0.676661	-1.161677	0.492148	-0.177415	-0.261196	0.811228
37257	-0.329043	-5.891019	7.808667	-0.016929	0.033258	-0.053003	-0.307276	0.676748	-1.163701	0.493060	-0.177843	-0.261347	0.810532
37258	-0.387479	-5.858078	7.931807	-0.009987	0.018976	-0.012397	-0.304718	0.677418	-1.164528	0.492924	-0.178088	-0.261463	0.810523
37259	-0.348902	-5.850097	7.918487	0.020010	0.000968	0.007023	-0.305521	0.675743	-1.164983	0.492824	-0.177944	-0.261114	0.810728
37260	-0.320534	-5.822884	7.863783	0.028436	0.009361	0.030083	-0.305517	0.674443	-1.164070	0.492074	-0.177873	-0.260554	0.811380
37261	-0.359561	-5.804166	7.903369	0.008295	-0.003517	0.040554	-0.306604	0.677471	-1.164914	0.491363	-0.177947	-0.260316	0.811870
37262	-0.330352	-5.813349	7.885076	0.008446	-0.001605	0.035256	-0.303906	0.676286	-1.165530	0.490407	-0.177925	-0.260167	0.812501
37263	-0.291593	-5.817504	7.852594	0.008131	-0.002838	0.013138	-0.306331	0.676490	-1.165768	0.490145	-0.177867	-0.260022	0.812718
37264	-0.301530	-5.803117	7.866624	-0.017590	0.002609	-0.000168	-0.304173	0.675583	-1.165550	0.489655	-0.177972	-0.260388	0.812872
37265	-0.281992	-5.817333	7.823999	-0.035601	-0.006410	-0.001169	-0.305520	0.675639	-1.166624	0.489452	-0.178208	-0.261041	0.812733
37266	-0.231944	-5.898968	7.806892	-0.066914	0.003182	-0.040112	-0.305523	0.676440	-1.164414	0.489378	-0.178575	-0.262360	0.812273
37267	-0.342710	-5.920389	7.899948	-0.059489	0.006991	-0.047998	-0.304718	0.677550	-1.164115	0.489920	-0.179015	-0.263440	0.811500
37268	-0.385416	-5.969720	7.879751	-0.025406	-0.008773	-0.046212	-0.302972	0.679352	-1.163940	0.490077	-0.178763	-0.264213	0.811209
37269	-0.353140	-5.901169	7.788745	-0.019662	-0.002990	0.009532	-0.302165	0.679901	-1.163932	0.489774	-0.178958	-0.264536	0.811244
37270	-0.294066	-5.934076	7.867842	-0.025013	-0.017144	0.004991	-0.303647	0.679598	-1.161604	0.489032	-0.178827	-0.265206	0.811501
37271	-0.276003	-5.870631	7.848659	0.003365	-0.015520	0.020997	-0.304461	0.681695	-1.165485	0.488559	-0.178653	-0.265235	0.811815
37272	-0.270615	-5.904525	7.805748	-0.003355	0.006108	0.006971	-0.303518	0.681660	-1.164951	0.487940	-0.178683	-0.265330	0.812150
37273	-0.209740	-5.913127	7.841383	-0.028297	0.012288	-0.035518	-0.302440	0.681405	-1.161150	0.488420	-0.178965	-0.265806	0.811643
37274	-0.260572	-5.918907	7.825423	-0.030207	-0.001168	-0.067425	-0.302312	0.683402	-1.161633	0.488812	-0.178722	-0.266687	0.811172
37275	-0.313874	-5.910157	7.886312	0.002961	-0.008923	-0.030229	-0.302045	0.684247	-1.161609	0.489205	-0.178381	-0.266840	0.810959
37276	-0.308843	-5.924635	7.852873	0.018245	-0.003448	0.005217	-0.301103	0.684790	-1.161466	0.488582	-0.178016	-0.266697	0.811462
37277	-0.275216	-5.919176	7.791273	0.009600	0.001232	-0.007163	-0.300158	0.684216	-1.162178	0.488679	-0.177898	-0.266559	0.811475
37278	-0.239192	-5.903957	7.782634	0.004160	-0.007701	-0.007246	-0.300295	0.684734	-1.159839	0.488157	-0.177526	-0.266735	0.811813
37279	-0.220309	-5.986146	7.870498	-0.006696	0.011637	-0.001854	-0.299617	0.683144	-1.159353	0.488165	-0.177763	-0.266743	0.811753
37280	-0.230765	-5.957210	7.812182	0.009631	-0.002277	-0.008962	-0.299758	0.685125	-1.158877	0.487641	-0.177390	-0.266801	0.812131
37281	-0.269819	-5.948211	7.782028	-0.002641	0.017393	-0.017707	-0.300966	0.684062	-1.160808	0.487952	-0.177595	-0.266745	0.811917
37282	-0.357176	-5.930367	7.861062	-0.002015	0.010895	-0.042484	-0.299081	0.684321	-1.161641	0.488042	-0.177385	-0.266974	0.811834
37283	-0.365255	-5.901389	7.788375	0.015238	0.012116	-0.014129	-0.299617	0.683813	-1.163698	0.488328	-0.177354	-0.266661	0.811772
37284	-0.335451	-5.925117	7.866504	0.004741	0.007004	-0.026580	-0.299886	0.683851	-1.165059	0.488253	-0.177129	-0.266741	0.811840
37285	-0.347851	-5.915634	7.837163	0.010064	0.010515	-0.023001	-0.299080	0.684233	-1.163964	0.488655	-0.177078	-0.266554	0.811670
37286	-0.303231	-5.968235	7.819671	0.014527	-0.004478	0.009621	-0.298809	0.683448	-1.160990	0.488035	-0.176787	-0.266444	0.812143
37287	-0.260429	-5.923758	7.839908	0.009541	-0.000588	-0.005411	-0.299616	0.682886	-1.160453	0.488091	-0.176656	-0.266311	0.812181
37288	-0.236981	-5.879631	7.869183	0.014400	-0.004582	0.014021	-0.300018	0.682668	-1.162912	0.487398	-0.176388	-0.266189	0.812696
37289	-0.241449	-5.916139	7.758583	0.029109	0.009980	0.005324	-0.297862	0.682290	-1.161039	0.487404	-0.176294	-0.265598	0.812905
37290	-0.295315	-5.880696	7.809624	0.006804	0.011745	-0.001798	-0.297593	0.682600	-1.162397	0.487006	-0.176275	-0.265499	0.813180
37291	-0.265591	-5.914145	7.801159	-0.005147	-0.002753	0.005140	-0.298809	0.683785	-1.163299	0.486827	-0.176307	-0.265591	0.813250
37292	-0.284098	-5.948462	7.863441	-0.002836	0.006594	-0.012471	-0.298943	0.683167	-1.160998	0.486508	-0.176230	-0.265744	0.813408
37293	-0.308629	-5.939200	7.828916	0.008115	-0.002032	-0.019559	-0.299079	0.683760	-1.161932	0.486780	-0.176015	-0.265700	0.813306
37294	-0.316801	-5.895651	7.818707	0.005840	-0.002489	-0.001887	-0.297461	0.683290	-1.161693	0.486337	-0.175784	-0.265749	0.813606
37295	-0.270420	-5.909373	7.837085	0.010535	-0.022572	0.020975	-0.298539	0.683624	-1.162762	0.485849	-0.175428	-0.265722	0.813983
37296	-0.240216	-5.962232	7.857670	0.008894	-0.018897	0.015684	-0.297997	0.682454	-1.161851	0.485028	-0.174988	-0.265822	0.814534
37297	-0.221716	-5.927916	7.792980	0.013112	-0.007669	-0.005452	-0.297322	0.682193	-1.163505	0.485058	-0.174708	-0.265704	0.814614
37298	-0.222450	-5.879367	7.867219	0.009840	0.004126	-0.016000	-0.297731	0.683230	-1.158826	0.484805	-0.174442	-0.265691	0.814827
37299	-0.280222	-5.899838	7.863194	0.009791	-0.002124	-0.015142	-0.298270	0.683205	-1.157183	0.485012	-0.174232	-0.265607	0.814776
37300	-0.200442	-5.888679	7.870372	0.018938	0.010492	-0.018587	-0.299208	0.681524	-1.157226	0.484848	-0.173962	-0.265396	0.815000
37301	-0.197876	-5.893486	7.884931	0.029232	0.019797	-0.031757	-0.298803	0.681432	-1.159827	0.485510	-0.173829	-0.264842	0.814814
37302	-0.259261	-5.865476	7.810616	0.023213	0.018225	-0.042381	-0.299069	0.680499	-1.162174	0.485771	-0.173512	-0.264573	0.814814
37303	-0.339389	-5.852360	7.846575	0.011829	0.014044	-0.021209	-0.296913	0.680594	-1.162333	0.486169	-0.173513	-0.264320	0.814658
37304	-0.328948	-5.881297	7.900075	0.024021	-0.012784	-0.010736	-0.298393	0.679912	-1.162065	0.485821	-0.172872	-0.264214	0.815036
37305	-0.280602	-5.880423	7.865443	0.011543	0.003159	-0.012451	-0.298930	0.679385	-1.163304	0.486017	-0.172748	-0.264038	0.815003
37306	-0.261829	-5.846092	7.887426	0.010923	-0.008036	0.008687	-0.297851	0.678452	-1.160890	0.485372	-0.172428	-0.264023	0.815459
37307	-0.222699	-5.855087	7.941656	0.011472	-0.000434	-0.010722	-0.298127	0.680717	-1.160268	0.485521	-0.172255	-0.263876	0.815455
37308	-0.279391	-5.807562	7.941965	0.023849	0.003003	-0.001810	-0.298123	0.679487	-1.162355	0.485168	-0.171940	-0.263576	0.815829
37309	-0.233624	-5.797024	7.919217	0.040473	0.003539	-0.017678	-0.297043	0.678913	-1.163205	0.485551	-0.171513	-0.262937	0.815897
37310	-0.243333	-5.802059	7.882846	0.044060	0.000011	-0.017686	-0.297038	0.677342	-1.162847	0.485550	-0.170883	-0.262380	0.816209
37311	-0.195633	-5.762350	7.888825	0.038571	0.012284	-0.012332	-0.297843	0.676062	-1.161923	0.485885	-0.170643	-0.261669	0.816288
37312	-0.224219	-5.792004	7.859284	0.022085	0.021557	-0.033534	-0.298647	0.674642	-1.161141	0.486120	-0.170477	-0.261327	0.816292
37313	-0.252827	-5.802225	7.945147	-0.003663	0.026982	-0.045953	-0.297297	0.673772	-1.161731	0.486936	-0.170712	-0.261277	0.815773
37314	-0.282588	-5.763919	7.972833	0.014514	0.036155	-0.051137	-0.297563	0.672675	-1.163128	0.487576	-0.170787	-0.260963	0.815475
37315	-0.287380	-5.764004	7.989538	0.046231	0.021628	-0.028144	-0.297024	0.672656	-1.162862	0.488242	-0.170543	-0.260085	0.815408
37316	-0.213103	-5.731103	7.926571	0.067665	0.016346	-0.022822	-0.297019	0.671117	-1.163868	0.488515	-0.169930	-0.258996	0.815719
37317	-0.254004	-5.739123	7.971116	0.053880	0.032734	-0.043086	-0.297283	0.669442	-1.164874	0.489507	-0.169714	-0.257933	0.815507
37318	-0.288837	-5.696059	7.957685	0.052237	0.020469	-0.051121	-0.295802	0.669648	-1.162974	0.490233	-0.169181	-0.257145	0.815430
37319	-0.279642	-5.674045	7.938542	0.037767	0.025595	-0.047599	-0.294982	0.665977	-1.164741	0.491205	-0.168984	-0.256425	0.815112
37320	-0.263985	-5.719880	8.001960	0.037638	0.018396	-0.044113	-0.296873	0.667440	-1.164671	0.491779	-0.168605	-0.255866	0.815021
37321	-0.232644	-5.714458	7.983622	0.032184	0.027155	-0.040544	-0.295252	0.666305	-1.166365	0.492623	-0.168525	-0.255197	0.814737
37322	-0.235000	-5.719357	7.973957	0.037506	0.020043	-0.038804	-0.294165	0.663454	-1.167016	0.493150	-0.168212	-0.254598	0.814670
37323	-0.235655	-5.680522	8.012161	0.024867	0.022562	-0.037061	-0.295376	0.662918	-1.167156	0.493889	-0.168148	-0.254082	0.814397
37324	-0.245101	-5.695261	7.997539	0.037448	0.028845	-0.035211	-0.293894	0.663212	-1.169074	0.494374	-0.167988	-0.253391	0.814351
37325	-0.259307	-5.712513	7.994826	0.033676	0.021569	-0.029961	-0.293890	0.661780	-1.168575	0.495020	-0.167859	-0.252718	0.814194
37326	-0.229447	-5.738667	8.075381	0.068351	0.045327	-0.043852	-0.295371	0.661196	-1.166393	0.495796	-0.167607	-0.251396	0.814183
37327	-0.239750	-5.704864	8.096477	0.122200	0.013775	-0.043885	-0.295362	0.658266	-1.168671	0.496923	-0.166404	-0.249407	0.814355
37328	-0.247301	-5.583627	8.006258	0.118025	0.011436	-0.022696	-0.294813	0.654601	-1.164293	0.497360	-0.165218	-0.247534	0.814901
37329	-0.247923	-5.559366	7.962724	0.083135	0.003419	0.001897	-0.296692	0.652260	-1.165575	0.497555	-0.164463	-0.246132	0.815359
37330	-0.247965	-5.549651	8.010797	0.004142	0.006489	-0.005405	-0.295070	0.650359	-1.164837	0.497289	-0.164411	-0.246109	0.815539
37331	-0.241985	-5.595661	8.078732	-0.004395	0.005079	-0.023123	-0.296149	0.651330	-1.168887	0.497611	-0.164432	-0.246204	0.815309
37332	-0.257444	-5.549816	8.077912	-0.000576	0.001773	-0.031972	-0.294531	0.651164	-1.169458	0.497748	-0.164221	-0.246391	0.815212
37333	-0.247669	-5.549635	8.104692	-0.011069	0.006452	-0.008992	-0.295070	0.651532	-1.172578	0.497824	-0.164403	-0.246534	0.815085
37334	-0.246845	-5.583603	8.150713	-0.006460	0.010135	-0.012490	-0.295339	0.651264	-1.172993	0.497659	-0.164481	-0.246671	0.815129
37335	-0.226221	-5.641490	8.175856	0.066481	0.006310	-0.048536	-0.295608	0.651122	-1.172722	0.498633	-0.163694	-0.245682	0.814990
37336	-0.226199	-5.622055	8.305706	0.181646	0.020490	-0.079030	-0.295323	0.645846	-1.172077	0.500218	-0.161739	-0.242864	0.815254
37337	-0.277557	-5.487043	8.245336	0.284632	0.013800	-0.061061	-0.295302	0.639232	-1.174749	0.502127	-0.158830	-0.238275	0.816007
37338	-0.351975	-5.415573	8.155849	0.308694	0.036065	0.053218	-0.296092	0.633492	-1.177519	0.501998	-0.156483	-0.232791	0.818120
37339	-0.305709	-5.307917	8.137197	0.225027	0.015089	0.081982	-0.294317	0.625826	-1.179426	0.501356	-0.154870	-0.228695	0.819973
37340	-0.359971	-5.138964	8.139071	0.091883	-0.005454	0.076134	-0.294442	0.622697	-1.179117	0.499994	-0.154131	-0.227089	0.821389
37341	-0.353233	-5.114566	8.124650	-0.019216	-0.001502	0.058127	-0.296323	0.620735	-1.178340	0.498902	-0.154588	-0.227237	0.821926
37342	-0.296898	-5.244625	8.257357	-0.092411	-0.009520	0.033966	-0.295250	0.622388	-1.177207	0.497669	-0.155439	-0.228824	0.822073
37343	-0.325944	-5.225716	8.388726	-0.090258	-0.007394	0.020727	-0.294724	0.626608	-1.175984	0.496941	-0.156338	-0.230314	0.821927
37344	-0.247767	-5.258286	8.379334	-0.045735	-0.018078	0.036696	-0.295538	0.628336	-1.176192	0.495777	-0.156598	-0.231207	0.822330
37345	-0.205581	-5.194407	8.327186	-0.015900	-0.018583	0.031471	-0.294729	0.628002	-1.174847	0.495053	-0.156618	-0.231552	0.822664
37346	-0.235010	-5.185236	8.275660	-0.016247	-0.011886	0.012071	-0.297158	0.629174	-1.173962	0.494382	-0.156563	-0.231982	0.822957
37347	-0.239352	-5.219307	8.220414	-0.042975	-0.010982	0.002272	-0.297159	0.629464	-1.174225	0.494090	-0.156837	-0.232790	0.822852
37348	-0.253075	-5.253540	8.263584	-0.055200	0.004312	-0.009159	-0.296760	0.631161	-1.174311	0.493719	-0.157334	-0.233768	0.822703
37349	-0.280850	-5.312303	8.306507	-0.046286	0.011388	-0.004657	-0.295147	0.632241	-1.173476	0.493635	-0.157974	-0.234432	0.822442
37350	-0.296300	-5.395129	8.263326	-0.046579	0.002252	0.005016	-0.295147	0.632534	-1.173876	0.493047	-0.158417	-0.235243	0.822478
37351	-0.337877	-5.371604	8.293167	-0.009146	0.016394	0.021145	-0.294880	0.633423	-1.175761	0.492678	-0.158896	-0.235166	0.822628
37352	-0.275616	-5.331630	8.306813	0.034726	0.020104	0.030131	-0.295146	0.632297	-1.175931	0.491994	-0.158943	-0.234389	0.823250
37353	-0.252479	-5.294807	8.191693	0.029099	0.021557	0.005365	-0.293663	0.632140	-1.176773	0.492031	-0.159053	-0.233684	0.823407
37354	-0.350274	-5.250454	8.202802	-0.031637	0.018813	-0.012506	-0.294739	0.631452	-1.176646	0.491821	-0.159529	-0.234150	0.823308
37355	-0.366037	-5.299286	8.274906	-0.031537	0.010055	-0.017862	-0.295150	0.633738	-1.176840	0.491992	-0.159939	-0.234628	0.822990
37356	-0.319340	-5.342144	8.209257	-0.042796	0.011302	-0.000215	-0.293392	0.631721	-1.177335	0.491549	-0.160469	-0.235305	0.822959
37357	-0.353420	-5.325763	8.265863	-0.040440	0.010068	-0.021428	-0.294207	0.633692	-1.175760	0.491750	-0.160949	-0.235941	0.822563
37358	-0.333011	-5.381232	8.238021	-0.032660	0.000981	-0.010854	-0.292872	0.637464	-1.174425	0.491449	-0.161155	-0.236590	0.822516
37359	-0.333304	-5.371530	8.206643	-0.037237	0.004410	-0.007310	-0.292470	0.638133	-1.173043	0.491401	-0.161577	-0.237183	0.822291
37360	-0.313112	-5.405147	8.248441	-0.008275	0.010120	-0.012491	-0.292474	0.639243	-1.171916	0.491253	-0.161686	-0.237346	0.822311
37361	-0.308852	-5.385654	8.185834	-0.002904	0.003052	-0.012519	-0.292203	0.638818	-1.172206	0.491395	-0.161722	-0.237407	0.822201
37362	-0.308558	-5.402645	8.171527	-0.011372	0.015864	-0.030145	-0.291929	0.637392	-1.172255	0.491553	-0.161871	-0.237621	0.822015
37363	-0.337272	-5.420159	8.177999	-0.025367	0.021428	-0.044291	-0.291659	0.636919	-1.170499	0.492232	-0.162280	-0.237976	0.821426
37364	-0.337300	-5.415302	8.199629	-0.028093	0.016072	-0.044335	-0.290720	0.638604	-1.170592	0.492562	-0.162527	-0.238511	0.821024
37365	-0.378776	-5.406347	8.169400	-0.023764	0.019486	-0.037217	-0.290585	0.638304	-1.170057	0.493119	-0.162923	-0.238834	0.820517
37366	-0.374497	-5.377136	8.174126	-0.022289	0.020971	-0.024828	-0.291393	0.638342	-1.170866	0.493182	-0.163288	-0.239160	0.820312
37367	-0.376720	-5.391746	8.145280	-0.031633	0.017029	-0.012504	-0.291531	0.639486	-1.171100	0.493295	-0.163841	-0.239552	0.820019
37368	-0.337004	-5.434721	8.170896	-0.042512	0.009785	-0.010824	-0.291130	0.640644	-1.172432	0.493031	-0.164296	-0.240269	0.819876
37369	-0.395194	-5.435778	8.157082	-0.047767	0.009868	-0.016131	-0.289648	0.640471	-1.172591	0.493115	-0.164875	-0.241007	0.819493
37370	-0.375532	-5.445129	8.184237	-0.024829	0.002557	-0.000197	-0.289790	0.643035	-1.172779	0.492733	-0.165097	-0.241465	0.819544
37371	-0.365931	-5.444958	8.155642	-0.033503	0.001012	-0.012613	-0.289656	0.643294	-1.171817	0.492763	-0.165407	-0.242041	0.819293
37372	-0.360901	-5.459436	8.122202	-0.037368	0.004272	-0.001995	-0.290602	0.644170	-1.171914	0.492386	-0.165775	-0.242691	0.819253
37373	-0.378836	-5.527734	8.151055	-0.031958	0.006094	-0.001960	-0.288585	0.645196	-1.169175	0.492270	-0.166206	-0.243156	0.819098
37374	-0.364292	-5.532328	8.122648	-0.035153	0.017064	-0.015163	-0.289934	0.645785	-1.168730	0.492190	-0.166700	-0.243685	0.818888
37375	-0.383773	-5.527826	8.122016	-0.033440	0.013455	-0.012525	-0.289125	0.645351	-1.169163	0.492277	-0.167216	-0.244135	0.818597
37376	-0.383497	-5.542388	8.117320	-0.010168	-0.004174	-0.010796	-0.288994	0.646962	-1.171433	0.492130	-0.167145	-0.244445	0.818607
37377	-0.344860	-5.546550	8.046317	-0.014719	-0.006033	-0.009060	-0.290212	0.648693	-1.171363	0.492127	-0.167176	-0.244770	0.818505
37378	-0.340241	-5.522181	8.128124	-0.024522	-0.004247	-0.012620	-0.289668	0.647305	-1.173325	0.491961	-0.167235	-0.245321	0.818428
37379	-0.314887	-5.584845	8.086043	-0.024990	0.006767	-0.026698	-0.289804	0.647580	-1.172768	0.492275	-0.167489	-0.245748	0.818059
37380	-0.261976	-5.564463	8.085106	-0.058514	-0.020383	-0.090643	-0.290749	0.648157	-1.172193	0.493196	-0.167236	-0.247274	0.817096
37381	-0.267952	-5.516024	8.034002	-0.068504	0.010486	-0.048041	-0.290077	0.648706	-1.172046	0.493731	-0.167870	-0.248448	0.816286
37382	-0.202593	-5.633794	8.032083	-0.073230	0.003047	-0.108230	-0.289141	0.650933	-1.171029	0.495001	-0.168054	-0.250041	0.814992
37383	-0.255762	-5.634754	8.073790	-0.091673	-0.006372	-0.093308	-0.289409	0.650863	-1.173895	0.496109	-0.168413	-0.251912	0.813666
37384	-0.318663	-5.628604	8.148849	-0.023119	0.021954	0.007001	-0.289684	0.652560	-1.173291	0.495754	-0.168982	-0.252114	0.813702
37385	-0.392796	-5.566837	8.088331	0.006200	-0.010028	0.015744	-0.287399	0.654494	-1.173255	0.495397	-0.168862	-0.252050	0.813964
37386	-0.215626	-5.723865	7.940883	-0.016066	-0.014435	0.006777	-0.290491	0.651982	-1.172072	0.494900	-0.168771	-0.252496	0.814147
37387	-0.203226	-5.733347	7.970223	-0.050903	-0.018077	-0.037563	-0.289954	0.652512	-1.170969	0.495177	-0.168815	-0.253629	0.813618
37388	-0.333763	-5.628898	7.970244	-0.047795	-0.022052	-0.019873	-0.289827	0.654563	-1.167628	0.494976	-0.168782	-0.254754	0.813395
37389	-0.505827	-5.738830	8.047643	0.014367	0.041531	0.090395	-0.288755	0.656685	-1.168391	0.493691	-0.169810	-0.253793	0.814262
37390	-0.466354	-5.781817	7.996217	0.049773	0.087312	0.120852	-0.287172	0.668235	-1.171993	0.492052	-0.171298	-0.251778	0.815567
37391	-0.197383	-5.937188	7.764909	-0.062769	0.104533	-0.110182	-0.283403	0.669744	-1.173489	0.494082	-0.173104	-0.252149	0.813842
37392	-0.210322	-5.510137	7.900916	-0.178921	0.178631	-0.197614	-0.275858	0.670363	-1.177106	0.497367	-0.176747	-0.254029	0.810467
37393	-0.374608	-5.753440	8.063816	-0.120454	0.116385	-0.105843	-0.272096	0.674019	-1.179352	0.499169	-0.179327	-0.255192	0.808424
37394	-0.308937	-5.910064	7.915351	0.001866	0.064316	-0.043911	-0.267247	0.674662	-1.181299	0.499988	-0.180085	-0.254736	0.807893
37395	-0.526934	-5.911589	7.947190	0.062347	0.015455	-0.025421	-0.265893	0.672682	-1.183017	0.500626	-0.179620	-0.253665	0.807939
37396	-0.563602	-5.788452	7.858471	0.117278	-0.037013	0.065481	-0.266434	0.673558	-1.183528	0.499565	-0.178138	-0.251964	0.809454
37397	-0.445703	-5.660098	7.630016	0.067057	-0.044252	0.125368	-0.270205	0.672421	-1.179699	0.497471	-0.177430	-0.250870	0.811237
37398	-0.490009	-5.724006	7.778394	-0.007259	-0.075449	0.139090	-0.272601	0.662275	-1.174540	0.494572	-0.176933	-0.251304	0.812982
37399	-0.328545	-5.939579	7.659793	-0.055533	-0.016359	0.070335	-0.277996	0.663603	-1.171295	0.493069	-0.177621	-0.252129	0.813490
37400	-0.485041	-5.685042	8.062319	-0.052025	0.017938	-0.056728	-0.280964	0.664614	-1.169044	0.493640	-0.178091	-0.253065	0.812749
37401	-0.377388	-6.289972	8.397585	0.099379	-0.007149	-0.068798	-0.283919	0.661551	-1.168699	0.494995	-0.176696	-0.251774	0.812631
37402	-0.275222	-5.724995	7.481668	0.065711	-0.010631	-0.155589	-0.288756	0.657455	-1.170959	0.497461	-0.175046	-0.251421	0.811591
37403	-0.582672	-5.512009	8.171162	0.249750	0.030333	-0.167085	-0.290893	0.651433	-1.172494	0.501110	-0.172264	-0.247653	0.811099
37404	-0.390501	-5.625103	7.679593	0.118996	0.074266	-0.047005	-0.296388	0.641932	-1.173693	0.502396	-0.171997	-0.245203	0.811105
37405	-0.272180	-5.656898	8.107156	-0.024255	0.057755	-0.146611	-0.302169	0.637154	-1.170095	0.504892	-0.172513	-0.245532	0.809344
37406	-0.282754	-5.492008	8.103180	0.036743	0.058093	-0.139350	-0.309159	0.631266	-1.166383	0.507290	-0.172347	-0.244897	0.808071
37407	-0.295237	-5.616060	7.971329	0.013330	0.072027	-0.135787	-0.315887	0.627952	-1.163682	0.509802	-0.172761	-0.244431	0.806541
37408	-0.246059	-5.510765	8.092411	-0.001531	0.098055	-0.114467	-0.317240	0.629459	-1.159932	0.511825	-0.173739	-0.243924	0.805202
37409	-0.230506	-5.413357	8.260668	0.002887	0.083875	-0.114555	-0.318589	0.629727	-1.157860	0.514011	-0.174543	-0.243423	0.803786
37410	-0.196148	-5.446729	8.184938	0.038157	0.089636	-0.119717	-0.316834	0.628541	-1.157510	0.516206	-0.174950	-0.242379	0.802606
37411	-0.279352	-5.409398	8.167660	0.029435	0.098666	-0.128510	-0.316152	0.625625	-1.154883	0.518775	-0.175639	-0.241337	0.801112
37412	-0.385374	-5.421020	8.289676	0.036426	0.074630	-0.125084	-0.314796	0.622922	-1.156078	0.520986	-0.175799	-0.240488	0.799896
37413	-0.403809	-5.358242	8.221231	0.048311	0.046622	-0.103121	-0.316813	0.621874	-1.157863	0.522956	-0.175575	-0.239576	0.798933
37414	-0.363667	-5.318680	8.135499	0.045081	0.027512	-0.086465	-0.317341	0.618370	-1.159335	0.524385	-0.175087	-0.238934	0.798295
37415	-0.361940	-5.403616	8.145823	0.019946	0.007932	-0.058375	-0.317876	0.617105	-1.159370	0.525353	-0.174755	-0.238710	0.797799
37416	-0.278819	-5.448239	8.090934	0.010548	-0.008451	-0.046148	-0.318679	0.614982	-1.158883	0.525873	-0.174256	-0.238848	0.797524
37417	-0.268011	-5.491733	8.168629	0.011729	-0.009008	-0.023164	-0.319349	0.613992	-1.158362	0.526170	-0.173905	-0.238809	0.797417
37418	-0.277591	-5.496762	8.173187	0.025602	-0.009431	-0.037266	-0.320159	0.614282	-1.157797	0.526595	-0.173274	-0.238685	0.797310
37419	-0.385173	-5.450161	8.169535	0.017166	-0.042576	-0.030410	-0.321503	0.613202	-1.158908	0.526865	-0.172297	-0.238932	0.797269
37420	-0.359758	-5.512822	8.146713	0.050995	-0.062113	-0.019823	-0.322840	0.610143	-1.160357	0.526878	-0.170651	-0.238891	0.797627
37421	-0.268576	-5.477187	8.081838	0.044651	-0.052412	0.017331	-0.324992	0.609110	-1.162685	0.526431	-0.169459	-0.238637	0.798252
37422	-0.225110	-5.466686	8.097536	0.021163	-0.061538	0.018957	-0.327551	0.608598	-1.162535	0.525719	-0.168319	-0.238932	0.798874
37423	-0.214157	-5.529606	8.098347	0.016233	-0.053127	0.036677	-0.328768	0.610329	-1.162465	0.524861	-0.167508	-0.239076	0.799565
37424	-0.093010	-5.524978	8.116474	0.009021	-0.077036	0.066533	-0.329981	0.610376	-1.163268	0.523268	-0.166473	-0.239568	0.800678
37425	0.146221	-5.406562	7.872559	0.002950	-0.047709	0.029518	-0.329444	0.610931	-1.163256	0.522507	-0.165844	-0.239905	0.801204
37426	0.413522	-5.557079	7.910786	-0.069894	0.021629	0.005810	-0.327291	0.612017	-1.163246	0.522034	-0.166904	-0.240843	0.801011
37427	0.569860	-5.709593	8.102099	-0.075017	0.081957	-0.061927	-0.326495	0.615966	-1.162855	0.523110	-0.168693	-0.241420	0.799759
37428	0.474645	-5.784143	8.179182	-0.051550	0.106787	-0.195168	-0.325825	0.616887	-1.160376	0.525633	-0.169744	-0.241993	0.797707
37429	0.155876	-5.717095	8.200189	-0.006275	0.110942	-0.204658	-0.324340	0.615995	-1.160149	0.529356	-0.170558	-0.241673	0.795164
37430	0.186432	-5.658268	8.270496	0.016276	0.082032	-0.178260	-0.324201	0.614611	-1.161834	0.530576	-0.170231	-0.241606	0.794441
37431	0.299249	-5.510580	8.089886	0.075140	0.099741	-0.155003	-0.321362	0.612086	-1.166043	0.533727	-0.170219	-0.239949	0.792834
37432	0.352142	-5.526639	7.853303	-0.014772	0.090298	-0.091697	-0.320014	0.611758	-1.165524	0.534410	-0.171051	-0.239790	0.792242
37433	0.018504	-5.544816	7.999679	-0.106847	0.119455	-0.008625	-0.317596	0.614235	-1.164516	0.534711	-0.173982	-0.240322	0.791239
37434	-0.531022	-5.656723	8.262911	-0.118213	0.060696	0.205030	-0.314241	0.618557	-1.164415	0.530152	-0.176861	-0.241103	0.793429
37435	-0.476688	-5.942197	8.314878	0.028522	-0.055517	0.352386	-0.313439	0.620532	-1.164634	0.524331	-0.177332	-0.240060	0.797497
37436	-0.080812	-5.942351	7.807043	0.083963	-0.147355	0.418203	-0.313987	0.623642	-1.163435	0.515683	-0.175672	-0.239121	0.803761
37437	0.580444	-5.801685	7.802201	0.040082	-0.140215	0.511673	-0.316010	0.623915	-1.160945	0.506857	-0.175384	-0.238232	0.809680
37438	1.428315	-5.800878	7.678960	0.084358	-0.075927	0.481981	-0.314938	0.626240	-1.164295	0.498691	-0.175538	-0.236001	0.815351
37439	1.346767	-5.858204	7.587819	-0.019408	-0.030416	0.331676	-0.311974	0.626301	-1.163781	0.493047	-0.176657	-0.235679	0.818629
37440	0.597914	-5.864513	7.564885	-0.046593	0.043266	0.217297	-0.312525	0.630262	-1.162555	0.489413	-0.178844	-0.235278	0.820448
37441	0.556119	-6.064332	7.649366	-0.030076	0.118054	0.218727	-0.308491	0.632680	-1.160613	0.486269	-0.181923	-0.234135	0.821965
37442	-0.041533	-6.215970	7.771795	-0.063610	0.112917	0.125895	-0.304593	0.635879	-1.161646	0.484402	-0.184989	-0.233652	0.822521
37443	-0.643644	-6.467195	8.154831	-0.042222	-0.071163	0.169122	-0.302307	0.637555	-1.162711	0.481133	-0.184842	-0.234756	0.824157
37444	-1.191979	-5.428445	7.624625	-0.115581	-0.439686	0.087941	-0.310937	0.639248	-1.159688	0.477091	-0.179118	-0.240582	0.826088
37445	-2.247717	-5.301989	7.196467	-0.129893	-0.434114	0.357813	-0.323344	0.642422	-1.155482	0.468570	-0.174797	-0.245868	0.830323
37446	-1.684435	-5.447038	8.129638	-0.109435	-0.478814	0.592616	-0.330905	0.646991	-1.148967	0.455846	-0.170767	-0.250099	0.836955
37447	-0.728275	-5.118844	9.061666	-0.020353	-0.393838	0.570207	-0.339547	0.652759	-1.144038	0.444181	-0.167131	-0.252281	0.843282
37448	-0.651479	-5.396518	10.134977	0.125812	-0.287199	0.336152	-0.344264	0.652278	-1.136901	0.437341	-0.162851	-0.251611	0.847883
37449	-1.170730	-4.801559	9.103470	0.318128	-0.249806	0.254005	-0.348830	0.647306	-1.138374	0.432751	-0.157035	-0.247689	0.852477
37450	-1.461439	-4.561802	7.590558	0.268083	-0.218077	0.317795	-0.353935	0.642465	-1.138881	0.426857	-0.152529	-0.244048	0.857303
37451	-1.270376	-4.915210	7.531682	0.002634	-0.230181	0.213422	-0.356892	0.640266	-1.139054	0.422014	-0.149578	-0.245383	0.859836
37452	-1.322602	-4.903975	7.948872	-0.080355	-0.335484	0.200996	-0.363643	0.644145	-1.134208	0.416109	-0.145336	-0.249093	0.862371
37453	-1.142794	-5.391088	8.085654	-0.143444	-0.403275	0.260459	-0.372010	0.648210	-1.129611	0.409096	-0.140887	-0.254184	0.864975
37454	-1.126377	-5.550979	8.436429	-0.229185	-0.440441	0.296194	-0.380660	0.656378	-1.124058	0.400136	-0.136389	-0.261060	0.867834
37455	-0.616062	-5.493163	8.461284	-0.066703	-0.544593	0.394055	-0.390922	0.662870	-1.118132	0.390153	-0.129564	-0.265477	0.872076
37456	-0.393757	-5.785361	7.938288	0.213100	-0.670060	0.242043	-0.406285	0.663365	-1.111794	0.382257	-0.117324	-0.266433	0.877000
37457	-0.529701	-6.113203	7.332346	0.084785	-0.601824	0.242136	-0.423257	0.661409	-1.108383	0.374879	-0.107475	-0.268984	0.880660
37458	-0.600988	-5.993147	7.006669	-0.136572	-0.646071	0.301294	-0.439569	0.663127	-1.098718	0.365620	-0.098713	-0.275592	0.883531
37459	-0.600376	-6.153286	7.722877	-0.157784	-0.682697	0.481335	-0.452801	0.671189	-1.090113	0.352881	-0.090570	-0.282440	0.887412
37460	0.524781	-6.836844	8.193478	0.121939	-0.597904	0.602759	-0.466286	0.674167	-1.082488	0.338871	-0.082486	-0.283393	0.893337
37461	1.280727	-6.677447	8.359915	0.078783	-0.380463	0.570244	-0.474661	0.680786	-1.077808	0.326520	-0.078488	-0.283724	0.898179
37462	1.071190	-5.244201	7.090853	0.054547	-0.155285	0.371824	-0.478978	0.682260	-1.075799	0.318916	-0.077440	-0.283197	0.901163
37463	1.143780	-5.815713	8.045885	-0.521418	0.077199	0.410389	-0.477929	0.691545	-1.073053	0.311027	-0.084546	-0.291606	0.900600
37464	1.655463	-5.510115	9.301471	-0.375340	0.158014	0.071723	-0.472053	0.708509	-1.069432	0.309906	-0.090136	-0.297283	0.898586
37465	1.068805	-5.418907	8.300584	-0.029962	0.124963	-0.058100	-0.469635	0.710879	-1.069930	0.311567	-0.092225	-0.297293	0.897796
37466	0.719946	-5.736026	7.878207	-0.203013	0.002674	-0.135356	-0.470459	0.716038	-1.071118	0.313505	-0.092718	-0.301201	0.895766
37467	-0.007569	-5.414169	8.243442	-0.170408	-0.099671	-0.229484	-0.474245	0.719812	-1.064672	0.316626	-0.090610	-0.305418	0.893453
37468	0.259182	-5.239432	7.860321	0.069997	-0.072278	0.075512	-0.478279	0.717047	-1.063896	0.314804	-0.089314	-0.304523	0.894532
37469	1.350246	-5.574121	7.414861	0.019613	-0.048538	0.214975	-0.478826	0.719904	-1.064070	0.310636	-0.089595	-0.304202	0.896069
37470	1.031908	-5.638152	7.511497	-0.177629	-0.007246	0.059093	-0.477491	0.723478	-1.060284	0.309068	-0.090909	-0.307357	0.895402
37471	0.273506	-5.452795	7.977922	-0.210700	0.071623	0.164848	-0.476972	0.729625	-1.056406	0.306118	-0.094449	-0.310484	0.894970
37472	0.603023	-5.796308	8.845233	0.038789	0.110559	0.331123	-0.471602	0.735705	-1.054497	0.300767	-0.098215	-0.308518	0.897056
37473	0.580632	-5.767664	8.076387	0.247269	0.053523	0.334970	-0.466085	0.738108	-1.053392	0.295522	-0.099668	-0.303159	0.900460
37474	0.964852	-5.644201	7.728553	0.154393	0.140493	0.526115	-0.458271	0.738565	-1.056472	0.287022	-0.104443	-0.298517	0.904211
37475	1.271112	-5.794004	7.828154	0.202357	0.113672	0.477406	-0.448041	0.742061	-1.058252	0.279454	-0.108036	-0.293285	0.907864
37476	0.752181	-5.924820	7.683219	0.167711	0.137476	0.364411	-0.437531	0.742472	-1.062047	0.273882	-0.111719	-0.288705	0.910581
37477	0.904632	-5.737514	8.023512	0.082758	0.143570	0.377395	-0.428109	0.746002	-1.064500	0.268013	-0.115852	-0.285687	0.912760
37478	1.271370	-6.286814	7.865582	0.203473	0.003036	0.349414	-0.421784	0.748550	-1.064355	0.262019	-0.116806	-0.281166	0.915778
37479	0.392153	-6.606262	7.561759	0.105660	-0.163678	0.007884	-0.419896	0.747747	-1.062219	0.261219	-0.113033	-0.280283	0.916750
37480	-1.181534	-5.498681	7.418444	-0.163109	-0.435897	-0.153532	-0.428257	0.749027	-1.053891	0.261128	-0.105027	-0.285910	0.915990
37481	-3.072067	-5.620305	8.155766	-0.170308	-0.568430	0.093542	-0.438238	0.751458	-1.044550	0.255772	-0.095869	-0.291947	0.916601
37482	-2.386671	-5.811609	9.858567	-0.066304	-0.437393	0.801787	-0.442308	0.759224	-1.032377	0.238261	-0.092853	-0.293840	0.921015
37483	-0.979966	-5.553228	7.969100	0.561154	-0.508630	1.022276	-0.441379	0.763546	-1.029791	0.217369	-0.086706	-0.284024	0.929819
37484	-0.973376	-5.325022	6.893907	0.097201	-0.347773	0.901631	-0.435725	0.765409	-1.030069	0.198622	-0.084904	-0.282142	0.934739
37485	-1.084289	-4.746655	8.426838	-0.164234	-0.365903	0.504591	-0.433605	0.776265	-1.022645	0.186773	-0.081510	-0.285845	0.936357
37486	-1.255096	-4.973046	8.933661	0.125013	-0.382543	0.521340	-0.431733	0.780675	-1.018702	0.174861	-0.076830	-0.284090	0.939582
37487	-1.577098	-4.986252	8.192046	0.115690	-0.386454	0.602710	-0.431479	0.785123	-1.014739	0.161426	-0.072581	-0.282302	0.942857
37488	-1.616323	-5.011273	7.892521	0.014824	-0.474884	0.692020	-0.435270	0.790599	-1.008239	0.145478	-0.067432	-0.282547	0.945757
37489	-1.284832	-5.141232	7.665348	-0.022670	-0.615411	0.825322	-0.435299	0.799055	-0.999229	0.126240	-0.060562	-0.283559	0.948678
37490	-0.409226	-5.326861	7.472144	-0.160534	-0.805970	0.899521	-0.437628	0.810812	-0.989403	0.104241	-0.050741	-0.287494	0.950740
37491	-0.089115	-5.796860	7.632362	-0.282690	-1.013245	0.719173	-0.443201	0.825443	-0.977808	0.084337	-0.036232	-0.294157	0.951339
37492	-0.715915	-6.381119	8.070114	-0.393360	-1.132211	0.529023	-0.456589	0.839507	-0.958360	0.067239	-0.018459	-0.303089	0.950408
37493	-1.234501	-6.096750	8.355379	-0.218651	-1.075323	0.804095	-0.469836	0.851076	-0.935582	0.045235	-0.003281	-0.308304	0.950206
37494	0.175740	-6.275134	7.894462	0.292987	-0.950320	1.248247	-0.470552	0.863934	-0.925876	0.015557	0.007358	-0.303386	0.952712
37495	1.265418	-6.260320	6.916708	0.383658	-0.948415	0.988408	-0.470972	0.868816	-0.921618	-0.009178	0.019480	-0.296474	0.954798
37496	1.309168	-6.043476	6.791233	0.037579	-0.803475	0.761910	-0.472608	0.874206	-0.913508	-0.028601	0.030305	-0.295860	0.954322
37497	0.554304	-7.360698	8.092413	-0.030920	-0.678461	0.787439	-0.471833	0.883838	-0.900921	-0.047701	0.038576	-0.296643	0.953016
37498	-0.129841	-6.761119	10.129986	-0.342654	-0.225422	0.806234	-0.467823	0.893507	-0.893147	-0.064198	0.038415	-0.303559	0.949871
37499	2.094012	-5.075007	8.172975	0.703614	0.012901	1.166813	-0.446289	0.901899	-0.896949	-0.086867	0.030169	-0.291121	0.952257
37500	1.569270	-4.659941	5.801766	0.223129	-0.064440	0.243755	-0.435495	0.898235	-0.909069	-0.092139	0.029612	-0.286925	0.953052
37501	0.469425	-5.458885	8.581001	-0.879578	-0.045150	-0.086481	-0.434582	0.906386	-0.893938	-0.090269	0.032643	-0.303633	0.947942
37502	0.298709	-5.840501	10.437109	-0.081314	-0.122459	-0.137508	-0.439853	0.910172	-0.880378	-0.088430	0.035955	-0.304887	0.947592
37503	-0.733661	-5.852122	8.862409	0.261167	-0.003849	0.140423	-0.439842	0.906453	-0.879270	-0.091364	0.034740	-0.300086	0.948891
37504	-0.454000	-4.116303	7.083684	0.287005	-0.161895	0.427612	-0.437669	0.901235	-0.883014	-0.100774	0.034746	-0.294647	0.949642
37505	0.465779	-4.852074	8.191136	0.004429	-0.182658	0.454685	-0.432557	0.903647	-0.881903	-0.110550	0.035549	-0.294506	0.948568
37506	0.974248	-4.818481	9.012947	0.155351	0.008660	0.394364	-0.426224	0.904220	-0.888510	-0.118200	0.032738	-0.291872	0.948561
37507	1.527615	-5.136283	8.018836	0.182228	0.155560	0.359941	-0.417873	0.905699	-0.893337	-0.124280	0.027352	-0.288956	0.948847
37508	0.589574	-5.471315	8.175534	-0.168711	0.206918	0.030507	-0.411410	0.907292	-0.894999	-0.123671	0.023686	-0.292709	0.947875
37509	-0.610910	-5.090037	8.802649	-0.020053	0.138412	0.044913	-0.408589	0.910040	-0.893851	-0.123745	0.020954	-0.293375	0.947723
37510	-0.084006	-5.274783	7.943942	0.273186	0.120707	0.286102	-0.402924	0.908579	-0.897786	-0.128693	0.016335	-0.288630	0.948612
37511	0.137654	-5.775773	7.432131	0.162231	0.153115	0.303627	-0.392409	0.907350	-0.904364	-0.133656	0.011388	-0.285985	0.948799
37512	0.048605	-5.379206	7.833247	0.046860	0.059967	0.292054	-0.385946	0.909280	-0.908335	-0.138961	0.008472	-0.285341	0.948261
37513	0.736439	-5.832833	7.884259	0.127670	0.026977	0.360921	-0.378403	0.910412	-0.909615	-0.145690	0.005732	-0.283020	0.947967
37514	0.383631	-5.708185	7.468058	0.097458	0.065865	0.286895	-0.371133	0.912450	-0.912910	-0.150853	0.002591	-0.281415	0.947651
37515	-0.241073	-5.976853	7.494245	0.084390	0.068900	0.373660	-0.362514	0.914289	-0.915135	-0.157552	-0.000837	-0.280068	0.946963
37516	0.183340	-6.765378	7.970614	0.045648	-0.031629	0.256125	-0.354164	0.915220	-0.914657	-0.162658	-0.001803	-0.279118	0.946379
37517	-0.244545	-5.792405	7.560153	-0.012144	-0.223852	0.026685	-0.352278	0.915429	-0.913307	-0.164396	0.002615	-0.278725	0.946192
37518	-1.419659	-5.007773	7.258177	-0.178959	-0.350514	-0.016851	-0.355924	0.917534	-0.908556	-0.166095	0.009943	-0.280972	0.945182
37519	-2.528794	-4.867548	8.426752	-0.248752	-0.355807	0.099804	-0.358499	0.921372	-0.899939	-0.169934	0.017135	-0.284622	0.943302
37520	-1.934546	-5.380898	10.697319	-0.146836	-0.293162	0.265684	-0.358919	0.925425	-0.890522	-0.176636	0.021664	-0.286499	0.941408
37521	-1.145242	-5.682240	10.073833	0.140839	-0.293482	0.414079	-0.360811	0.927089	-0.886897	-0.186197	0.024450	-0.283031	0.940546
37522	-2.257879	-4.566433	8.625381	-0.093504	-0.135922	0.322641	-0.356240	0.930053	-0.884534	-0.193069	0.025543	-0.284456	0.938699
37523	-2.386027	-3.879398	7.691846	0.043267	-0.205353	0.515377	-0.347900	0.934528	-0.883804	-0.203995	0.026303	-0.283114	0.936771
37524	-0.928031	-4.537533	7.808961	0.004402	-0.228026	0.415798	-0.340091	0.936175	-0.883023	-0.213173	0.028224	-0.282329	0.934907
37525	-0.610298	-4.536531	8.656460	-0.140339	-0.127772	0.053422	-0.338343	0.937040	-0.879194	-0.214891	0.030899	-0.284411	0.933797
37526	-1.417616	-4.580269	9.070150	0.092098	-0.160204	0.004605	-0.341712	0.937408	-0.879416	-0.216081	0.033501	-0.282024	0.934157
37527	-1.052880	-4.918488	8.077626	0.148877	-0.128694	0.043841	-0.343057	0.936458	-0.879977	-0.217817	0.034957	-0.278654	0.934712
37528	-0.747282	-4.879003	7.629312	-0.080138	-0.157637	0.021662	-0.343186	0.934436	-0.878403	-0.219177	0.038164	-0.279499	0.934016
37529	-0.481019	-4.961552	7.768103	-0.284434	-0.258745	-0.165340	-0.349122	0.936124	-0.871727	-0.217404	0.045104	-0.283490	0.932917
37530	-0.468547	-5.422556	8.036771	-0.327668	-0.269094	-0.300797	-0.357487	0.938937	-0.862121	-0.213117	0.053275	-0.288168	0.932042
37531	-1.021694	-5.580644	8.396533	-0.279342	-0.258394	-0.322559	-0.368812	0.940128	-0.853078	-0.208386	0.061050	-0.291878	0.931480
37532	-1.015378	-5.893697	8.418348	0.022638	-0.318943	-0.215899	-0.378917	0.939534	-0.847929	-0.206371	0.068183	-0.289875	0.932059
37533	-0.634690	-6.124770	7.781792	0.281360	-0.366816	-0.204844	-0.389548	0.935069	-0.846857	-0.205166	0.074909	-0.282826	0.933973
37534	-0.574350	-6.181987	7.341125	0.207131	-0.321737	-0.111960	-0.398554	0.928262	-0.850521	-0.205324	0.080728	-0.277481	0.935056
37535	-0.497955	-6.457335	7.535727	-0.000890	-0.230272	0.145230	-0.404075	0.927222	-0.849125	-0.209437	0.084065	-0.276877	0.934028
37536	-0.516200	-6.690678	7.958212	0.116698	-0.262245	0.184297	-0.404874	0.924125	-0.849489	-0.214602	0.087468	-0.273927	0.933413
37537	-0.947393	-7.072287	8.684505	0.048931	-0.121306	0.285865	-0.407027	0.923061	-0.850454	-0.220825	0.087734	-0.273175	0.932156
37538	0.296769	-4.685233	7.915069	0.273942	0.193878	0.708171	-0.393430	0.926833	-0.849126	-0.233492	0.079044	-0.270159	0.930724
37539	1.838815	-5.113759	6.935283	0.197778	0.272195	0.610003	-0.376315	0.926834	-0.860245	-0.243783	0.069592	-0.268850	0.929218
37540	1.119100	-6.350133	9.132463	-0.846609	0.607489	0.141352	-0.360037	0.934738	-0.856085	-0.241959	0.061663	-0.287704	0.924597
37541	-0.529953	-3.961986	10.098995	-0.220718	0.232644	-0.452061	-0.353861	0.941591	-0.851568	-0.232089	0.060890	-0.292418	0.925699
37542	-0.067629	-4.495103	8.846129	0.307517	0.124986	-0.161165	-0.356530	0.933551	-0.857393	-0.228844	0.058111	-0.287122	0.928340
37543	0.461985	-4.653067	8.247295	0.117906	0.199607	-0.258626	-0.358941	0.929103	-0.859147	-0.223136	0.055230	-0.285541	0.930390
37544	-0.178527	-4.572406	8.544799	0.088093	0.150270	-0.432185	-0.363506	0.924193	-0.863347	-0.214433	0.054530	-0.284104	0.932915
37545	-0.294648	-4.763830	8.937484	0.120142	0.124771	-0.289003	-0.367528	0.918133	-0.867455	-0.208571	0.053198	-0.282016	0.934952
37546	-0.191884	-4.606619	8.703531	0.201746	0.100449	-0.248258	-0.368846	0.909620	-0.878771	-0.203669	0.051897	-0.278415	0.937182
37547	0.190172	-4.648298	8.161882	0.249700	0.179966	-0.175174	-0.370440	0.903034	-0.887155	-0.199749	0.048357	-0.274171	0.939464
37548	0.542553	-5.316807	8.076632	0.191248	0.246673	-0.231559	-0.370833	0.900176	-0.892156	-0.194335	0.044250	-0.271354	0.941617
37549	-0.169818	-5.120980	7.836632	0.045788	0.273908	-0.305949	-0.370551	0.896253	-0.894744	-0.187222	0.040483	-0.271185	0.943275
37550	-0.338439	-5.099713	8.298321	0.007382	0.287431	-0.146824	-0.368114	0.892882	-0.898840	-0.183000	0.035850	-0.272020	0.944050
37551	-0.239661	-5.391641	8.568362	0.094660	0.275770	-0.148409	-0.363783	0.886939	-0.904133	-0.178862	0.031017	-0.271046	0.945294
37552	-0.137886	-5.479596	8.774366	0.178907	0.304613	-0.063112	-0.360804	0.883061	-0.911391	-0.176233	0.024982	-0.268731	0.946627
37553	-0.524821	-5.292495	7.923325	0.273288	0.253745	-0.132886	-0.358503	0.879851	-0.916163	-0.172581	0.019854	-0.264314	0.948662
37554	-0.119746	-5.489109	7.552065	0.135139	0.263714	-0.079399	-0.355116	0.875033	-0.926186	-0.169869	0.014835	-0.262646	0.949706
37555	-0.009807	-5.834229	7.950439	0.077495	0.303616	-0.273841	-0.352268	0.869370	-0.929815	-0.163171	0.010217	-0.262118	0.951086
37556	-0.416334	-5.637691	7.861853	0.103285	0.316847	-0.225852	-0.349416	0.862654	-0.937027	-0.157383	0.005072	-0.261156	0.952367
37557	-0.663777	-5.673773	7.560836	0.063025	0.317722	-0.132197	-0.346578	0.860759	-0.943946	-0.153281	-0.000492	-0.261009	0.953089
37558	-0.759684	-6.044490	7.849571	0.015001	0.243588	-0.099198	-0.344949	0.856916	-0.945181	-0.150232	-0.004639	-0.261490	0.953432
37559	-0.842749	-5.856616	8.059857	-0.106979	0.100332	-0.208349	-0.345478	0.854061	-0.950181	-0.145807	-0.005130	-0.264000	0.953424
37560	-1.627806	-4.156832	8.887177	-0.290237	0.135615	-0.152035	-0.348170	0.853445	-0.951535	-0.142288	-0.006056	-0.269961	0.952281
37561	-1.881220	-4.438175	8.982630	0.163360	0.017776	0.165199	-0.344650	0.848753	-0.961009	-0.145405	-0.007810	-0.266972	0.952640
37562	-1.708369	-5.668036	11.431036	-0.306526	-0.272334	-0.629427	-0.353537	0.847317	-0.963681	-0.134980	0.001645	-0.272110	0.952751
37563	-1.933948	-1.627683	10.811053	-0.064508	0.085067	-0.401044	-0.363640	0.845314	-0.952845	-0.126988	0.002239	-0.273467	0.953459
37564	-1.899069	-2.996416	9.370824	0.652947	0.238032	0.199906	-0.356879	0.838450	-0.963793	-0.129614	-0.005033	-0.261626	0.956414
37565	-2.280444	-3.916221	8.658300	0.472816	0.138851	0.191772	-0.350113	0.829828	-0.972341	-0.132650	-0.010164	-0.252728	0.958347
37566	-1.254231	-2.309926	8.383980	0.594620	0.093352	0.134997	-0.348867	0.820145	-0.984817	-0.134722	-0.014196	-0.241556	0.960885
37567	1.186756	-3.600892	8.020864	0.449711	0.069505	-0.239166	-0.346819	0.812132	-0.990424	-0.129791	-0.015779	-0.232892	0.963674
37568	-1.220723	-5.766303	8.666264	0.211317	-0.046030	-0.832383	-0.348406	0.802976	-0.998209	-0.113977	-0.011541	-0.228951	0.966673
37569	-2.661927	-4.998631	8.418840	0.151920	-0.102440	-0.301308	-0.363605	0.794224	-0.997496	-0.108725	-0.008785	-0.225680	0.968075
37570	-0.555019	-3.938258	9.219367	0.326928	0.053074	0.379568	-0.361170	0.791610	-1.003615	-0.115858	-0.012219	-0.219412	0.968652
37571	0.657958	-4.494043	9.142826	0.505381	-0.078336	0.076690	-0.361142	0.782861	-1.006082	-0.117680	-0.012396	-0.209237	0.970679
37572	-1.176054	-3.709300	8.180276	0.189958	-0.140663	-0.320372	-0.369726	0.770381	-1.010481	-0.112094	-0.008752	-0.205315	0.972216
37573	-0.330316	-3.531181	9.268931	0.200428	0.035338	0.191565	-0.361637	0.769690	-1.019470	-0.115757	-0.010862	-0.201287	0.972608
37574	-0.170415	-3.989604	8.656203	0.345872	-0.070812	-0.284294	-0.360800	0.760835	-1.024271	-0.110531	-0.009119	-0.194473	0.974618
37575	-1.496035	-3.295004	9.243412	0.066909	-0.060654	-0.217666	-0.365084	0.752201	-1.027367	-0.106629	-0.007432	-0.192907	0.975378
37576	-0.710253	-3.780828	9.408410	0.301587	-0.034441	0.098698	-0.361298	0.747560	-1.027016	-0.108732	-0.007764	-0.186956	0.976301
37577	0.505943	-4.028415	7.695057	0.116130	0.102895	-0.411335	-0.350490	0.739308	-1.037237	-0.100401	-0.008637	-0.184845	0.977588
37578	-1.092629	-3.132329	9.078829	-0.612373	0.010486	-0.449292	-0.339448	0.741874	-1.042606	-0.091756	-0.005932	-0.196918	0.976099
37579	-1.187067	-3.833110	10.048969	0.214890	-0.075217	0.135388	-0.331229	0.743009	-1.050855	-0.094785	-0.005581	-0.192432	0.976706
37580	-0.487359	-3.645765	8.701658	0.140446	-0.095917	0.192358	-0.333495	0.736091	-1.062654	-0.098984	-0.004695	-0.189507	0.976866
37581	-0.050743	-3.982541	8.989628	-0.077730	-0.040785	0.046949	-0.339565	0.738690	-1.064546	-0.100173	-0.004085	-0.190829	0.976490
37582	-0.769976	-3.335299	8.661755	-0.091704	-0.033642	-0.068725	-0.343475	0.739985	-1.067461	-0.099053	-0.002963	-0.192582	0.976264
37583	-0.632155	-3.842554	9.189797	-0.242830	0.027257	0.006316	-0.338641	0.745430	-1.068296	-0.099198	-0.003213	-0.197273	0.975312
37584	-0.605925	-3.939183	9.210590	-0.180041	-0.029067	0.004382	-0.332458	0.750448	-1.070390	-0.099493	-0.002288	-0.200750	0.974575
37585	-0.538567	-3.792300	9.211549	-0.016704	-0.065176	0.082441	-0.332198	0.753917	-1.073283	-0.101475	-0.001488	-0.200845	0.974352
37586	-0.582579	-3.924214	9.023421	0.033724	-0.059336	0.150731	-0.329784	0.757848	-1.073730	-0.104741	-0.000987	-0.200087	0.974163
37587	-0.510657	-3.884065	9.027733	-0.009712	-0.043977	0.162168	-0.329518	0.758605	-1.069886	-0.108188	-0.000929	-0.200094	0.973785
37588	-0.512184	-3.820982	8.942953	0.008136	-0.058914	0.232855	-0.329113	0.758457	-1.070032	-0.113044	-0.000713	-0.199826	0.973288
37589	-0.369574	-3.927643	8.914432	-0.057267	-0.057471	0.188429	-0.326425	0.760334	-1.067956	-0.117052	-0.000376	-0.200731	0.972628
37590	-0.373004	-3.993249	8.948524	-0.063129	-0.072326	0.068083	-0.328320	0.762863	-1.064849	-0.118754	0.000924	-0.201812	0.972198
37591	-0.478043	-3.825214	8.982550	-0.078740	-0.055089	0.048710	-0.328591	0.762721	-1.058436	-0.120029	0.001840	-0.203148	0.971762
37592	-0.563954	-4.006416	9.029428	-0.070854	-0.021540	0.096715	-0.326984	0.765475	-1.056318	-0.122082	0.002055	-0.204501	0.971222
37593	-0.495201	-4.053724	9.012635	-0.020742	-0.041796	0.070207	-0.327657	0.765324	-1.055223	-0.123722	0.002488	-0.204752	0.970960
37594	-0.655291	-3.932822	8.968293	-0.007616	-0.001213	0.158947	-0.328198	0.765904	-1.055198	-0.126900	0.001898	-0.204928	0.970514
37595	-0.698530	-4.156927	9.209391	0.067571	0.171322	0.542222	-0.318232	0.767394	-1.055949	-0.136823	-0.003968	-0.204016	0.969351
37596	0.112921	-4.037829	9.045622	0.095431	-0.011935	0.342040	-0.308802	0.768363	-1.058211	-0.143580	-0.005374	-0.202124	0.968763
37597	-1.057157	-3.733776	8.836498	-0.127045	0.067770	0.060080	-0.307177	0.765087	-1.053287	-0.144586	-0.006689	-0.204734	0.968057
37598	-0.412184	-4.207590	9.001900	-0.210313	0.014446	0.068193	-0.304358	0.767517	-1.044506	-0.145955	-0.006622	-0.208860	0.966970
37599	-0.802900	-3.666004	9.192855	-0.010885	-0.022370	0.006756	-0.304770	0.769769	-1.043200	-0.146281	-0.006294	-0.208966	0.966900
37600	-0.645846	-4.182715	8.845286	0.101842	-0.031050	-0.035387	-0.304226	0.768368	-1.044616	-0.145811	-0.005822	-0.206932	0.967411
37601	-0.806738	-3.879738	8.929542	0.014612	-0.009525	-0.001023	-0.303155	0.770605	-1.044147	-0.145927	-0.005779	-0.206596	0.967466
37602	-0.890502	-4.046335	8.981190	-0.008812	-0.028295	0.030635	-0.301003	0.772189	-1.047260	-0.146734	-0.005311	-0.206703	0.967323
37603	-0.769280	-4.034415	9.069077	0.066280	-0.043992	0.080249	-0.297763	0.770465	-1.049674	-0.148558	-0.005090	-0.205267	0.967352
37604	-0.876416	-4.036377	8.899697	0.033886	-0.031006	0.082910	-0.299417	0.783240	-1.053881	-0.150389	-0.004908	-0.204534	0.967225
37605	-0.551454	-4.074197	8.722182	-0.066161	-0.020735	-0.078306	-0.299145	0.782045	-1.051602	-0.149061	-0.004084	-0.205762	0.967174
37606	-0.525863	-4.151425	8.663367	-0.129224	0.091769	-0.190947	-0.299686	0.782622	-1.051441	-0.145092	-0.004667	-0.208571	0.967174
37607	-0.508768	-4.034585	8.675047	-0.188007	0.074041	-0.284966	-0.299139	0.780730	-1.056149	-0.139376	-0.004442	-0.212468	0.967167
37608	-0.715668	-4.079588	8.876068	-0.281530	-0.033021	-0.374309	-0.297920	0.778911	-1.058543	-0.132377	-0.001410	-0.217869	0.966958
37609	-1.151203	-3.832558	9.130461	-0.197946	-0.083236	-0.041875	-0.300622	0.780915	-1.056535	-0.132031	0.000810	-0.221493	0.966182
37610	-0.714383	-4.086809	9.237264	-0.020132	-0.089546	0.275054	-0.299289	0.785186	-1.052181	-0.137827	0.001393	-0.221670	0.965331
37611	-0.317115	-4.239856	8.971358	0.008388	-0.104772	0.182143	-0.299813	0.779702	-1.047849	-0.141902	0.002498	-0.221227	0.964840
37612	-0.292570	-4.501602	8.950013	0.059375	-0.041119	0.070438	-0.301844	0.782653	-1.044454	-0.143542	0.002831	-0.219991	0.964879
37613	-0.209366	-4.432125	8.875008	0.073014	-0.053690	-0.207220	-0.305743	0.779536	-1.040824	-0.139868	0.004515	-0.218434	0.965766
37614	-0.626283	-4.211506	8.718514	0.132176	-0.107930	-0.511418	-0.316231	0.773135	-1.048279	-0.130583	0.008488	-0.215544	0.967686
37615	-1.692089	-3.492819	8.844084	0.136417	-0.102948	0.005131	-0.330622	0.765048	-1.052604	-0.131246	0.009996	-0.212647	0.968223
37616	0.143819	-4.644208	8.858558	0.153860	0.026774	0.521962	-0.332369	0.764032	-1.056028	-0.141345	0.006871	-0.209854	0.967438
37617	-0.092278	-4.298954	8.420201	-0.036434	-0.039105	-0.115546	-0.340176	0.761329	-1.054114	-0.139355	0.008153	-0.210477	0.967581
37618	-0.548270	-4.156628	9.209186	-0.033861	-0.018530	0.059717	-0.347592	0.762161	-1.045811	-0.140678	0.008375	-0.211114	0.967249
37619	-0.287734	-4.171373	8.731009	0.018379	-0.012869	-0.007318	-0.359453	0.762535	-1.037744	-0.140680	0.008546	-0.210774	0.967321
37620	-0.299745	-4.023481	8.931742	-0.029835	-0.003102	0.012919	-0.366354	0.770965	-1.026880	-0.141053	0.008661	-0.211368	0.967136
37621	-0.421750	-4.091234	9.010358	0.013917	-0.020821	-0.010900	-0.374867	0.777699	-1.014688	-0.141017	0.009023	-0.211089	0.967199
37622	-0.616657	-3.934555	8.911716	-0.037992	-0.013765	0.080966	-0.378927	0.783039	-1.008189	-0.142754	0.009080	-0.211823	0.966783
37623	-0.437201	-4.052676	8.966261	-0.036007	-0.011899	0.006685	-0.376374	0.785223	-1.006919	-0.143012	0.009331	-0.212534	0.966587
37624	-0.440594	-4.004184	8.965791	-0.022319	0.008808	0.036918	-0.376239	0.784766	-1.005707	-0.143787	0.009091	-0.213021	0.966367
37625	-0.351139	-4.123951	8.906849	-0.031651	0.002999	-0.018859	-0.375836	0.784993	-1.003657	-0.143488	0.009156	-0.213683	0.966264
37626	-0.415469	-4.173668	8.943768	-0.026171	0.015508	-0.019630	-0.376384	0.787828	-1.002877	-0.143144	0.009039	-0.214254	0.966190
37627	-0.369120	-4.192251	8.921256	-0.018914	0.017393	-0.021372	-0.375846	0.788046	-1.000556	-0.142735	0.008808	-0.214715	0.966150
37628	-0.377197	-4.284657	8.849485	-0.007347	0.017355	-0.016025	-0.375577	0.787854	-0.998654	-0.142459	0.008586	-0.214927	0.966146
37629	-0.474309	-4.271851	8.877704	-0.017847	0.009624	0.005131	-0.375577	0.787867	-0.999200	-0.142594	0.008394	-0.215362	0.966031
37630	-0.398565	-4.309323	8.834572	0.010598	-0.017022	0.013877	-0.375850	0.789298	-0.999423	-0.143047	0.008657	-0.215135	0.966012
37631	-0.451596	-4.210757	8.781647	-0.017718	-0.004424	-0.002036	-0.376385	0.787879	-0.998917	-0.143103	0.008773	-0.215536	0.965913
37632	-0.625091	-4.235737	8.942617	0.003968	-0.004163	-0.005468	-0.376931	0.790181	-0.999655	-0.143125	0.008889	-0.215470	0.965924
37633	-0.619416	-4.293910	8.837307	0.016823	-0.024972	0.049256	-0.375312	0.789425	-0.999289	-0.144268	0.009073	-0.215165	0.965820
37634	-0.666249	-4.251059	8.859620	0.008081	-0.019494	0.040431	-0.376122	0.789986	-0.998169	-0.145241	0.009275	-0.214983	0.965713
37635	-0.677907	-4.037639	8.819135	0.020722	-0.039703	0.035032	-0.376662	0.790446	-0.999103	-0.146176	0.009778	-0.214560	0.965661
37636	-0.505336	-4.185024	8.811098	-0.013346	-0.035331	0.098575	-0.378004	0.788487	-0.999015	-0.148326	0.010098	-0.214756	0.965286
37637	-0.457317	-4.145298	8.918196	-0.006743	-0.037687	0.052594	-0.377473	0.791013	-0.998257	-0.149586	0.010567	-0.214874	0.965060
37638	-0.462536	-4.145406	8.800076	-0.025127	-0.031126	0.068495	-0.376125	0.790683	-0.997601	-0.151138	0.010971	-0.215303	0.964718
37639	-0.452198	-4.145196	9.005016	-0.014727	-0.025298	0.016397	-0.376394	0.790683	-0.997325	-0.151643	0.011383	-0.215602	0.964567
37640	-0.446777	-4.193665	8.880366	0.008971	-0.018639	0.006793	-0.376670	0.792855	-0.998889	-0.151961	0.011709	-0.215398	0.964559
37641	-0.505426	-4.160736	8.936094	0.011138	-0.004115	-0.004590	-0.377478	0.792868	-0.998606	-0.151976	0.011725	-0.215258	0.964588
37642	-0.418954	-4.149475	8.760520	0.009570	0.003160	-0.011636	-0.377880	0.792019	-0.998356	-0.151844	0.011708	-0.215104	0.964643
37643	-0.494179	-4.240646	8.922598	0.000415	-0.004140	-0.007275	-0.376803	0.792414	-0.998082	-0.151804	0.011770	-0.215175	0.964633
37644	-0.520380	-4.156162	8.834493	-0.019894	-0.013641	0.010287	-0.376670	0.792978	-0.998066	-0.152161	0.012072	-0.215543	0.964491
37645	-0.528395	-4.224272	8.935868	0.003081	-0.033311	0.022612	-0.378828	0.793435	-0.997207	-0.152825	0.012556	-0.215484	0.964393
37646	-0.424566	-4.219970	8.840322	0.009914	-0.031821	0.036768	-0.378149	0.792044	-0.999171	-0.153773	0.013003	-0.215228	0.964293
37647	-0.441370	-4.217841	8.904788	0.030214	-0.024101	0.019201	-0.377476	0.792022	-0.998906	-0.154338	0.013243	-0.214676	0.964323
37648	-0.476241	-4.174778	8.879319	0.016858	-0.013460	0.015698	-0.376798	0.790897	-1.000043	-0.154806	0.013406	-0.214337	0.964321
37649	-0.418044	-4.173720	8.895542	0.024647	-0.018987	0.026282	-0.377880	0.792341	-0.999983	-0.155483	0.013536	-0.213912	0.964305
37650	-0.389104	-4.173200	8.853094	0.024918	-0.011653	0.017484	-0.377073	0.792773	-1.001070	-0.155984	0.013632	-0.213423	0.964331
37651	-0.332188	-4.104187	8.892838	0.013969	-0.011870	0.022736	-0.377071	0.791698	-0.997557	-0.156558	0.013679	-0.213225	0.964281
37652	-0.346508	-4.109299	8.930954	0.005031	-0.008345	0.020965	-0.376802	0.792032	-1.000006	-0.157105	0.013758	-0.213131	0.964212
37653	-0.396274	-4.047084	8.914513	0.006482	-0.022822	0.031495	-0.377477	0.792931	-1.001333	-0.157891	0.014007	-0.213040	0.964100
37654	-0.332555	-4.089631	8.868643	-0.003358	-0.004313	-0.001140	-0.378290	0.794072	-1.000741	-0.157995	0.014130	-0.213114	0.964064
37655	-0.376750	-4.049154	8.944016	-0.000310	-0.003960	-0.014383	-0.377473	0.791357	-1.000839	-0.157813	0.014238	-0.213197	0.964074
37656	-0.389892	-4.124654	8.910480	-0.011173	0.012648	-0.042594	-0.378820	0.791079	-0.999740	-0.157041	0.014235	-0.213463	0.964142
37657	-0.449050	-4.072317	8.927527	0.005702	0.004668	-0.001914	-0.378418	0.792249	-1.001618	-0.157064	0.014105	-0.213458	0.964141
37658	-0.330855	-4.176998	8.854910	-0.006621	0.001276	-0.012604	-0.378146	0.791252	-1.001789	-0.156924	0.014180	-0.213610	0.964129
37659	-0.436281	-4.110932	8.889693	-0.009502	0.015194	-0.037258	-0.378147	0.791524	-1.001235	-0.156215	0.014050	-0.213923	0.964177
37660	-0.409167	-4.139576	8.852224	-0.009470	0.021418	-0.037222	-0.378960	0.792952	-1.000769	-0.155518	0.013851	-0.214185	0.964234
37661	-0.428869	-4.115652	8.904401	-0.025357	0.028659	-0.047832	-0.377880	0.792038	-0.999174	-0.154543	0.013556	-0.214842	0.964249
37662	-0.378469	-4.211844	8.906673	-0.013900	0.021449	-0.039893	-0.376798	0.790922	-1.001134	-0.153787	0.013381	-0.215189	0.964295
37663	-0.465310	-4.232841	8.904166	-0.003658	0.028924	-0.051286	-0.378688	0.791738	-0.997673	-0.152750	0.013032	-0.215431	0.964410
37664	-0.436849	-4.212911	8.832669	0.006316	0.012307	-0.023076	-0.376538	0.793817	-0.997631	-0.152375	0.012901	-0.215364	0.964486
37665	-0.451791	-4.193761	8.827251	0.002688	0.006052	-0.023125	-0.377611	0.792139	-0.997672	-0.151980	0.012852	-0.215425	0.964536
37666	-0.471029	-4.201394	8.826719	-0.010553	0.004461	0.000698	-0.379226	0.791486	-0.998494	-0.152078	0.012818	-0.215666	0.964467
37667	-0.454668	-4.169536	8.836610	-0.032312	-0.004719	0.004986	-0.379495	0.791331	-0.997677	-0.152264	0.012961	-0.216380	0.964276
37668	-0.350366	-4.160351	8.921591	-0.021868	0.002140	0.019183	-0.378418	0.791599	-0.998090	-0.152725	0.012926	-0.216837	0.964100
37669	-0.373863	-4.202051	8.892297	-0.018643	0.024724	-0.030163	-0.377886	0.794009	-0.998428	-0.152108	0.012617	-0.217365	0.964083
37670	-0.466543	-4.179461	8.850764	-0.013240	0.024762	-0.030126	-0.376803	0.792590	-0.999578	-0.151528	0.012336	-0.217711	0.964100
37671	-0.582229	-4.203403	8.905171	-0.005061	0.020525	-0.000043	-0.376270	0.794256	-0.998438	-0.151514	0.011930	-0.217972	0.964048
37672	-0.535492	-4.146739	8.713591	-0.032846	0.010701	0.028089	-0.377616	0.794009	-0.998704	-0.152109	0.011724	-0.218668	0.963800
37673	-0.505224	-4.189877	8.815953	-0.052279	-0.002341	0.045619	-0.375601	0.795776	-0.997305	-0.153065	0.011698	-0.219780	0.963396
