# Supplementary material for: Identification of Haptic Based Guiding Using Hard Reins
Source: PLoS One. 2015 Jul 22;10(7):e0132020. doi: 10.1371/journal.pone.0132020 (PMC4511788; doi:10.1371/journal.pone.0132020)
Supplement: S9 File — (ZIP) [file pone.0132020.s009.zip › Exp2_MotionData2/Subject11/path1/T1/fc1.txt]

// Start Time: 0
// Sample rate: 25.0Hz
// Scenario: 4.9
// Firmware Version: 2.6.1
Counter	Acc_X	Acc_Y	Acc_Z	Gyr_X	Gyr_Y	Gyr_Z	Mag_X	Mag_Y	Mag_Z	Quat_w	Quat_x	Quat_y	Quat_z
188	8.449070	-1.033759	4.800656	-0.541976	0.017481	0.009004	-0.779696	-0.113065	-0.255508	0.475318	-0.599453	-0.304080	-0.567683
189	8.429408	-1.067285	4.830052	-0.560081	0.028391	0.006946	-0.778022	-0.111247	-0.256619	0.469164	-0.601567	-0.291454	-0.577111
190	8.487365	-1.024046	4.846406	-0.545401	0.056292	0.003424	-0.780958	-0.112636	-0.257309	0.462019	-0.605097	-0.285397	-0.582190
191	8.332706	-1.100477	4.835384	-0.565583	0.019410	0.005143	-0.779982	-0.110953	-0.259392	0.455374	-0.607171	-0.272696	-0.591282
192	8.395224	-1.156436	4.838341	-0.529523	-0.020305	-0.004801	-0.778584	-0.110257	-0.259256	0.447765	-0.611263	-0.267509	-0.595233
193	8.444029	-1.060218	4.815456	-0.542303	-0.027425	-0.006653	-0.778583	-0.110539	-0.258561	0.440681	-0.613445	-0.255570	-0.603465
194	8.450995	-1.038226	4.861110	-0.567609	0.002550	-0.020401	-0.777879	-0.111663	-0.257741	0.432411	-0.617371	-0.249799	-0.607844
195	8.424498	-1.079306	4.835025	-0.554897	-0.008464	-0.005155	-0.778719	-0.111658	-0.258572	0.424962	-0.619259	-0.237452	-0.616069
196	8.374708	-1.082135	4.719142	-0.547892	-0.051699	-0.010120	-0.779564	-0.110821	-0.257440	0.416674	-0.623579	-0.232143	-0.619389
197	8.455677	-1.120554	4.840276	-0.545852	-0.018464	0.000321	-0.781245	-0.111383	-0.255479	0.409050	-0.625354	-0.219885	-0.627106
198	8.467518	-1.101054	4.878703	-0.552949	0.001231	0.017813	-0.778587	-0.110269	-0.255767	0.401171	-0.629026	-0.213618	-0.630679
199	8.455956	-1.086845	4.820570	-0.567483	0.008655	0.001676	-0.779713	-0.109148	-0.255328	0.393108	-0.630437	-0.200822	-0.638503
200	8.439024	-1.067315	4.834872	-0.557491	0.010424	0.000011	-0.780266	-0.110966	-0.255203	0.384866	-0.633787	-0.194543	-0.642141
201	8.456106	-1.072422	4.808327	-0.556535	0.019464	-0.003568	-0.780271	-0.109565	-0.255886	0.376615	-0.634736	-0.181862	-0.649768
202	8.463121	-1.077133	4.834949	-0.549303	0.009438	0.005424	-0.780551	-0.109706	-0.255467	0.368429	-0.637889	-0.175527	-0.653107
203	8.424462	-1.108365	4.825685	-0.554821	0.001422	-0.002564	-0.778310	-0.109430	-0.255760	0.359865	-0.638845	-0.163005	-0.660154
204	8.424284	-1.105796	4.849819	-0.558318	0.023038	-0.000085	-0.778171	-0.108864	-0.257710	0.351426	-0.641693	-0.156433	-0.663520
205	8.506186	-1.067406	4.887941	-0.538228	0.040939	0.003599	-0.779709	-0.109559	-0.257984	0.343008	-0.641802	-0.143807	-0.670639
206	8.323298	-1.110310	4.799263	-0.565798	-0.011126	-0.005289	-0.779281	-0.111380	-0.257727	0.334200	-0.644969	-0.137344	-0.673396
207	8.397920	-1.185770	4.787923	-0.540520	-0.038271	-0.004820	-0.778589	-0.109425	-0.257154	0.325170	-0.645916	-0.125388	-0.679216
208	8.448859	-1.118427	4.787104	-0.564179	-0.038069	-0.013926	-0.779158	-0.107890	-0.255598	0.316096	-0.649239	-0.119157	-0.681450
209	8.487285	-1.099125	4.820664	-0.555006	-0.023725	-0.010359	-0.780131	-0.109850	-0.254495	0.306617	-0.649850	-0.107059	-0.687182
210	8.472967	-1.154918	4.772981	-0.560497	-0.038197	-0.001496	-0.780413	-0.109572	-0.253652	0.297671	-0.653001	-0.100637	-0.689097
211	8.417894	-1.050690	4.767059	-0.555185	-0.058039	-0.002194	-0.780698	-0.108736	-0.252525	0.288028	-0.653880	-0.088731	-0.693979
212	8.482061	-1.222397	4.812382	-0.556765	-0.023818	0.000220	-0.780980	-0.108457	-0.251961	0.279094	-0.656632	-0.082189	-0.695834
213	8.468138	-1.116102	4.791884	-0.554874	-0.009408	0.000165	-0.781400	-0.108737	-0.251682	0.269384	-0.656608	-0.070082	-0.700990
214	8.478212	-1.094689	4.748139	-0.560295	0.001546	-0.012343	-0.781682	-0.108460	-0.250700	0.260184	-0.658823	-0.063452	-0.703016
215	8.475566	-1.116300	4.767714	-0.550272	0.010571	-0.019363	-0.780843	-0.108185	-0.249727	0.250103	-0.658232	-0.051691	-0.708172
216	8.483012	-1.116513	4.741127	-0.547492	0.015917	-0.014053	-0.779991	-0.110418	-0.251990	0.240986	-0.659989	-0.045134	-0.710143
217	8.473310	-1.089749	4.760172	-0.547567	0.008773	-0.021086	-0.781110	-0.110977	-0.251289	0.230744	-0.659177	-0.033590	-0.714923
218	8.453946	-1.079885	4.772169	-0.576553	0.023341	-0.023287	-0.781254	-0.109995	-0.252115	0.221042	-0.660765	-0.026655	-0.716812
219	8.467436	-1.132499	4.874222	-0.541930	0.042093	-0.023006	-0.779845	-0.111675	-0.252702	0.210708	-0.659207	-0.015226	-0.721676
220	8.543194	-1.073138	4.781640	-0.534505	0.064549	-0.017722	-0.780403	-0.111808	-0.254234	0.201588	-0.659829	-0.008599	-0.723819
221	8.376726	-1.062437	4.779326	-0.558465	0.010632	-0.023012	-0.779563	-0.111527	-0.255354	0.190891	-0.658557	0.002763	-0.727912
222	8.448906	-1.120890	4.779882	-0.545917	-0.008182	-0.040435	-0.779001	-0.111808	-0.255361	0.181222	-0.660091	0.009005	-0.728943
223	8.531333	-1.068381	4.757439	-0.550319	0.019847	-0.047711	-0.779132	-0.114048	-0.254686	0.170153	-0.658427	0.019765	-0.732893
224	8.415504	-0.985246	4.795327	-0.538250	0.049254	-0.019457	-0.777727	-0.114605	-0.256656	0.160821	-0.658896	0.026406	-0.734367
225	8.454448	-0.993029	4.749453	-0.542026	0.028619	-0.026442	-0.779403	-0.115577	-0.257491	0.150067	-0.656839	0.037145	-0.738012
226	8.483038	-0.917766	4.833144	-0.560278	0.012379	-0.014159	-0.778830	-0.118516	-0.257526	0.140499	-0.657722	0.044092	-0.738727
227	8.448547	-1.076966	4.847048	-0.561921	0.039454	-0.019681	-0.778689	-0.118797	-0.257251	0.129488	-0.655324	0.055020	-0.742130
228	8.456018	-1.011751	4.848727	-0.542779	0.048312	-0.012424	-0.778693	-0.117532	-0.259331	0.120100	-0.655428	0.061848	-0.743078
229	8.405232	-0.989530	4.872710	-0.559986	0.053730	-0.005591	-0.777429	-0.117949	-0.260880	0.109236	-0.652555	0.072736	-0.746290
230	8.433503	-1.061872	4.926637	-0.559853	0.071691	0.000487	-0.776727	-0.117948	-0.261583	0.099750	-0.652134	0.080052	-0.747237
231	8.404783	-1.008557	4.921248	-0.550814	0.069917	-0.007357	-0.777847	-0.117797	-0.264225	0.088899	-0.648758	0.090576	-0.750337
232	8.358816	-0.993632	4.942890	-0.531785	0.055276	0.007101	-0.778401	-0.118768	-0.266324	0.079878	-0.648321	0.097534	-0.750857
233	8.329384	-0.954283	5.022227	-0.552572	0.073358	0.010281	-0.775038	-0.118634	-0.266907	0.069221	-0.644630	0.108059	-0.753647
234	8.403715	-1.027082	5.049519	-0.552596	0.069775	0.008538	-0.776298	-0.118343	-0.269686	0.059904	-0.643809	0.115372	-0.754063
235	8.321857	-1.029148	5.023073	-0.557053	0.084236	0.004843	-0.775033	-0.119041	-0.270819	0.049056	-0.639733	0.125647	-0.756669
236	8.230589	-1.011960	4.974678	-0.556511	0.022957	0.005211	-0.775038	-0.117640	-0.271642	0.039746	-0.639433	0.132926	-0.756225
237	8.326994	-1.022158	4.986743	-0.545789	0.001405	-0.006898	-0.775041	-0.117079	-0.272055	0.029073	-0.636414	0.142542	-0.757505
238	8.339207	-0.954481	5.000470	-0.542116	0.014069	-0.013999	-0.775038	-0.117781	-0.271085	0.019675	-0.636102	0.149340	-0.756760
239	8.312626	-0.944508	5.007665	-0.545745	0.012267	-0.010506	-0.774917	-0.118065	-0.272099	0.008931	-0.632727	0.158643	-0.757898
240	8.341607	-0.973795	4.991038	-0.550511	-0.027384	-0.006776	-0.775761	-0.117646	-0.271251	-0.000329	-0.632837	0.165639	-0.756360
241	8.355657	-0.983232	5.041867	-0.540504	-0.025662	-0.003132	-0.774637	-0.118351	-0.270429	-0.010749	-0.629818	0.174680	-0.756770
242	8.322187	-0.968734	5.007922	-0.542204	-0.011304	0.003834	-0.774639	-0.117791	-0.270702	-0.019787	-0.629467	0.181665	-0.755233
243	8.351054	-0.983385	5.012879	-0.533109	-0.011377	0.007483	-0.775623	-0.117373	-0.269295	-0.029967	-0.626011	0.190454	-0.755605
244	8.312610	-0.983279	4.991183	-0.547580	-0.005970	0.014351	-0.776050	-0.115832	-0.269554	-0.038915	-0.625358	0.197626	-0.753895
245	8.338876	-0.992914	5.022667	-0.547553	0.001271	0.010771	-0.775910	-0.116257	-0.268024	-0.049231	-0.621502	0.206395	-0.754131
246	8.351213	-0.971394	4.998248	-0.542985	0.001180	0.018793	-0.776466	-0.117094	-0.268587	-0.058058	-0.620545	0.213519	-0.752305
247	8.341664	-0.998082	4.971979	-0.529464	-0.009569	0.004859	-0.777034	-0.115415	-0.268146	-0.068139	-0.616718	0.221682	-0.752245
248	8.326343	-1.036091	5.061826	-0.549348	0.010382	0.000068	-0.774658	-0.113739	-0.268845	-0.077339	-0.615517	0.228624	-0.750259
249	8.345680	-1.077446	5.038099	-0.556578	0.015840	-0.001820	-0.776482	-0.113031	-0.270220	-0.087911	-0.611111	0.236814	-0.750156
250	8.282886	-1.079436	5.043038	-0.550162	0.022977	0.001737	-0.776057	-0.114010	-0.270652	-0.097117	-0.609527	0.243729	-0.748091
251	8.292974	-1.133178	4.961471	-0.555056	-0.040099	0.005605	-0.775785	-0.112334	-0.269660	-0.107218	-0.605737	0.251842	-0.747103
252	8.360918	-1.046641	4.955581	-0.549768	-0.050708	-0.018128	-0.776349	-0.111777	-0.268533	-0.116311	-0.605177	0.258616	-0.743876
253	8.370347	-1.056215	4.979838	-0.553234	-0.027338	-0.010351	-0.776069	-0.111779	-0.268116	-0.126620	-0.601105	0.266223	-0.742809
254	8.346457	-1.051413	4.950821	-0.546898	-0.032792	-0.008477	-0.775787	-0.112342	-0.267287	-0.135577	-0.600057	0.272985	-0.739614
255	8.380453	-1.100276	4.900579	-0.560598	-0.048965	-0.005881	-0.776624	-0.113322	-0.266732	-0.145712	-0.596087	0.280567	-0.738058
256	8.389767	-1.061276	4.962955	-0.560461	-0.029231	0.003734	-0.778312	-0.112346	-0.264475	-0.154616	-0.594703	0.287612	-0.734644
257	8.389841	-1.046793	4.960377	-0.560418	-0.018362	-0.002522	-0.777752	-0.112350	-0.263642	-0.164788	-0.590088	0.294892	-0.733267
258	8.404474	-1.085792	4.922132	-0.543977	-0.002165	-0.008622	-0.777764	-0.109693	-0.263056	-0.173774	-0.588253	0.301408	-0.730010
259	8.365700	-1.078146	4.946261	-0.549432	-0.005805	-0.002479	-0.777206	-0.109134	-0.263054	-0.183805	-0.583314	0.308247	-0.728659
260	8.390218	-1.066491	4.902606	-0.527538	0.010338	-0.004968	-0.777623	-0.109976	-0.262222	-0.192557	-0.581166	0.314465	-0.725452
261	8.399908	-1.056885	4.902485	-0.560298	-0.004000	0.003587	-0.777195	-0.111654	-0.262802	-0.202549	-0.575951	0.321293	-0.723896
262	8.373270	-1.100276	4.893340	-0.553035	-0.000339	-0.006977	-0.776218	-0.110818	-0.262521	-0.211485	-0.573701	0.327838	-0.720183
263	8.355981	-1.080456	4.953549	-0.547511	0.017715	-0.014104	-0.776498	-0.110958	-0.262241	-0.221636	-0.568165	0.333961	-0.718705
264	8.409188	-1.085731	4.936623	-0.531182	0.014040	-0.013880	-0.776494	-0.111796	-0.262808	-0.230438	-0.565678	0.339988	-0.715063
265	8.307266	-1.133117	4.985613	-0.549299	0.017651	-0.007066	-0.775799	-0.110256	-0.263496	-0.240419	-0.559913	0.345998	-0.713429
266	8.326987	-1.162664	4.918261	-0.545973	-0.027283	-0.020902	-0.776221	-0.109832	-0.264465	-0.249117	-0.557829	0.352291	-0.708984
267	8.404922	-1.042524	4.885404	-0.549630	-0.027234	-0.022681	-0.775795	-0.111236	-0.263366	-0.258920	-0.552642	0.358142	-0.706598
268	8.419158	-1.042417	4.916796	-0.545975	-0.021829	-0.024439	-0.777756	-0.111794	-0.262380	-0.267618	-0.550340	0.364298	-0.701993
269	8.370995	-1.054317	4.897663	-0.545984	-0.025455	-0.022658	-0.776916	-0.111660	-0.261268	-0.277300	-0.544982	0.369887	-0.699488
270	8.398078	-1.081584	4.815777	-0.560792	-0.068554	-0.030523	-0.776631	-0.112921	-0.261004	-0.285803	-0.543130	0.376368	-0.694027
271	8.433659	-1.076461	4.897826	-0.560480	-0.027310	-0.008652	-0.778036	-0.112361	-0.259871	-0.295343	-0.537447	0.382125	-0.691306
272	8.423556	-1.095427	4.946377	-0.553062	-0.013118	0.011687	-0.780414	-0.113194	-0.260140	-0.303493	-0.534384	0.388558	-0.686548
273	8.446099	-1.047752	4.863661	-0.554874	-0.005773	-0.001634	-0.777899	-0.112090	-0.257357	-0.312941	-0.528215	0.393994	-0.683978
274	8.417065	-1.057205	4.868638	-0.549323	-0.004243	0.024953	-0.779858	-0.112645	-0.257487	-0.320832	-0.524787	0.400379	-0.679237
275	8.424435	-1.042813	4.858802	-0.554833	-0.004054	0.007199	-0.778323	-0.111251	-0.256926	-0.330068	-0.518361	0.405713	-0.676575
276	8.448831	-1.033482	4.829670	-0.516665	-0.001529	0.007637	-0.778600	-0.112092	-0.256374	-0.337768	-0.515097	0.411376	-0.671832
277	8.400321	-1.062069	4.846968	-0.546591	0.004898	0.009002	-0.778316	-0.112787	-0.257779	-0.346871	-0.508430	0.416381	-0.669184
278	8.385710	-1.061871	4.863899	-0.525618	0.017393	0.010936	-0.778738	-0.112365	-0.258190	-0.354666	-0.504680	0.421988	-0.664407
279	8.463029	-1.028496	4.868256	-0.549182	0.031087	0.004404	-0.779310	-0.109989	-0.257045	-0.363975	-0.497520	0.426624	-0.661807
280	8.356396	-1.124426	4.879134	-0.540207	0.015799	-0.005163	-0.778183	-0.111110	-0.257344	-0.371996	-0.493673	0.432191	-0.656595
281	8.368952	-1.144291	4.806850	-0.565925	-0.034555	-0.002497	-0.778331	-0.108863	-0.259553	-0.380890	-0.487140	0.437306	-0.652979
282	8.451520	-1.099169	4.762743	-0.553237	-0.040032	0.000364	-0.779454	-0.108584	-0.258704	-0.388356	-0.483730	0.443422	-0.646964
283	8.482631	-1.089457	4.801254	-0.547768	-0.021811	-0.024448	-0.779594	-0.109008	-0.257311	-0.397364	-0.477204	0.447838	-0.643288
284	8.439049	-1.086645	4.820611	-0.531372	-0.023858	-0.006560	-0.780713	-0.109564	-0.257448	-0.404725	-0.473670	0.453387	-0.637397
285	8.411011	-1.140540	4.676273	-0.542561	-0.069643	-0.018801	-0.780992	-0.110130	-0.255497	-0.413076	-0.467588	0.458039	-0.633190
286	8.525934	-1.145372	4.792155	-0.555137	-0.050781	-0.004892	-0.782116	-0.109569	-0.254925	-0.420266	-0.464047	0.464025	-0.626673
287	8.501595	-1.159597	4.811677	-0.528558	-0.013086	-0.003051	-0.781555	-0.110137	-0.252980	-0.428709	-0.457067	0.468040	-0.623087
288	8.478003	-1.116252	4.762898	-0.540295	-0.002226	-0.002368	-0.782257	-0.109713	-0.253808	-0.436044	-0.452878	0.473355	-0.617011
289	8.417706	-1.115902	4.758143	-0.567544	-0.003928	-0.000034	-0.781837	-0.109856	-0.252975	-0.444780	-0.445252	0.477664	-0.612991
290	8.502118	-1.121238	4.762922	-0.547444	0.017641	-0.003454	-0.781837	-0.109715	-0.253532	-0.452235	-0.440627	0.482777	-0.606842
291	8.478396	-1.111724	4.714522	-0.538375	0.013993	-0.003326	-0.782959	-0.109433	-0.253241	-0.460806	-0.432906	0.486404	-0.603044
292	8.405117	-1.173579	4.797464	-0.535732	-0.004134	0.005635	-0.782393	-0.110835	-0.252981	-0.467689	-0.428426	0.491550	-0.596739
293	8.501426	-1.149763	4.838146	-0.552873	0.012088	0.015087	-0.781981	-0.108733	-0.254079	-0.476032	-0.420248	0.495389	-0.592769
294	8.511545	-1.101722	4.801352	-0.559998	0.042882	0.001555	-0.782399	-0.109292	-0.254082	-0.483475	-0.414885	0.500235	-0.586419
295	8.385753	-1.158866	4.811823	-0.532925	0.015769	-0.005072	-0.780295	-0.109293	-0.255215	-0.491798	-0.406886	0.503502	-0.582292
296	8.414866	-1.207653	4.768836	-0.560523	-0.040819	-0.009469	-0.782256	-0.109567	-0.255482	-0.498369	-0.402468	0.508967	-0.574979
297	8.521557	-1.136011	4.738898	-0.550602	-0.045266	-0.019024	-0.785342	-0.109002	-0.255173	-0.506256	-0.394987	0.512804	-0.569844
298	8.482810	-1.111419	4.767671	-0.549479	-0.011988	-0.013914	-0.782824	-0.108456	-0.252534	-0.512919	-0.390265	0.517698	-0.562669
299	8.466105	-1.111465	4.743531	-0.554946	-0.018318	-0.008633	-0.783798	-0.109990	-0.253380	-0.520866	-0.382168	0.521264	-0.557611
300	8.478998	-1.150998	4.618308	-0.555255	-0.061367	-0.029600	-0.786462	-0.110130	-0.251686	-0.527061	-0.377973	0.526498	-0.549676
301	8.523802	-1.140737	4.758278	-0.531440	-0.034611	-0.011790	-0.783097	-0.110702	-0.250183	-0.534566	-0.370188	0.529824	-0.544506
302	8.516382	-1.118729	4.791870	-0.533034	-0.004091	0.001274	-0.783935	-0.111543	-0.249208	-0.540692	-0.365156	0.534320	-0.537416
303	8.521835	-1.092605	4.723916	-0.549278	0.012209	0.000991	-0.784922	-0.110000	-0.249603	-0.548552	-0.356389	0.537301	-0.532339
304	8.473577	-1.089884	4.723950	-0.558305	0.023091	-0.002729	-0.784925	-0.109301	-0.249456	-0.555016	-0.350712	0.541620	-0.524983
305	8.502341	-1.102027	4.743377	-0.571022	0.026814	-0.009090	-0.784919	-0.110699	-0.249750	-0.563133	-0.341506	0.544457	-0.519444
306	8.516803	-1.092407	4.750499	-0.552804	0.028410	0.004387	-0.783796	-0.110696	-0.251433	-0.569350	-0.335633	0.548573	-0.512112
307	8.449005	-1.135432	4.758319	-0.552838	0.024852	-0.001804	-0.784078	-0.110133	-0.252263	-0.577078	-0.326423	0.551151	-0.506618
308	8.467815	-1.127878	4.825865	-0.561819	0.044733	-0.003799	-0.783799	-0.109853	-0.252681	-0.583424	-0.320254	0.554979	-0.499052
309	8.492146	-1.135462	4.796922	-0.552693	0.051918	-0.005500	-0.784217	-0.109843	-0.255469	-0.591313	-0.310666	0.557070	-0.493466
310	8.404967	-1.183153	4.812068	-0.558164	0.039188	0.008643	-0.784775	-0.109972	-0.258258	-0.597247	-0.304338	0.560865	-0.485907
311	8.412490	-1.207669	4.764007	-0.543055	-0.013076	0.002065	-0.784224	-0.107877	-0.257403	-0.604094	-0.295277	0.563541	-0.479899
312	8.487844	-1.126162	4.734001	-0.561299	-0.021953	-0.001605	-0.784641	-0.108717	-0.257130	-0.609259	-0.289511	0.567897	-0.471677
313	8.482754	-1.116222	4.772557	-0.560293	-0.005758	0.000075	-0.785350	-0.106898	-0.256686	-0.616126	-0.280079	0.570493	-0.465275
314	8.463356	-1.159658	4.763402	-0.554867	-0.011194	0.000162	-0.783947	-0.107464	-0.255586	-0.621153	-0.274165	0.574527	-0.457078
315	8.466455	-1.186895	4.662219	-0.558798	-0.061604	-0.002226	-0.784653	-0.106345	-0.255011	-0.627197	-0.265178	0.577646	-0.450144
316	8.492411	-1.174462	4.744199	-0.540451	-0.032915	0.004008	-0.786196	-0.106346	-0.253743	-0.631661	-0.259506	0.581698	-0.441915
317	8.482737	-1.140448	4.763162	-0.528501	-0.009563	0.005775	-0.785638	-0.105648	-0.253460	-0.637891	-0.250247	0.583788	-0.435503
318	8.514094	-1.174568	4.749003	-0.540184	0.010326	0.004634	-0.785223	-0.104674	-0.252197	-0.642652	-0.244101	0.587155	-0.427390
319	8.468295	-1.159780	4.748899	-0.536438	0.026481	0.008995	-0.785922	-0.105089	-0.253034	-0.649124	-0.234302	0.588716	-0.420897
320	8.487604	-1.193839	4.732340	-0.554566	0.031983	0.007864	-0.785364	-0.104250	-0.253308	-0.653969	-0.227657	0.591795	-0.412644
321	8.477903	-1.186468	4.741936	-0.538210	0.031880	0.010709	-0.784240	-0.104527	-0.254995	-0.660288	-0.217688	0.593149	-0.405965
322	8.453611	-1.212852	4.749512	-0.538172	0.033613	0.017767	-0.783684	-0.103408	-0.255407	-0.664784	-0.211042	0.595966	-0.397929
323	8.433516	-1.192697	4.860463	-0.552628	0.055397	0.006842	-0.783970	-0.101863	-0.256924	-0.671255	-0.200666	0.596937	-0.390917
324	8.462144	-1.289570	4.856673	-0.545368	0.051758	0.006943	-0.781725	-0.102143	-0.258340	-0.675863	-0.193827	0.599371	-0.382616
325	8.394474	-1.264827	4.880650	-0.545403	0.051831	-0.001916	-0.783127	-0.101573	-0.260557	-0.682097	-0.183610	0.600120	-0.375349
326	8.370887	-1.299054	4.794077	-0.549319	0.001376	0.000112	-0.782569	-0.101013	-0.260974	-0.685941	-0.177099	0.603088	-0.366613
327	8.395223	-1.236347	4.798178	-0.547688	-0.019221	-0.013884	-0.782566	-0.101856	-0.260006	-0.691181	-0.167473	0.604612	-0.358700
328	8.448427	-1.188290	4.807235	-0.531263	-0.002124	-0.019088	-0.782424	-0.102420	-0.258756	-0.694839	-0.161400	0.607277	-0.349805
329	8.409561	-1.204810	4.831635	-0.553066	-0.005678	-0.014025	-0.782145	-0.102139	-0.259174	-0.700023	-0.151573	0.608477	-0.341685
330	8.438927	-1.236834	4.764297	-0.546973	-0.041582	-0.031421	-0.782147	-0.101580	-0.259029	-0.703107	-0.145635	0.611611	-0.332210
331	8.436174	-1.212303	4.819601	-0.567764	-0.029883	-0.019351	-0.784105	-0.102413	-0.259720	-0.707826	-0.135811	0.613051	-0.323584
332	8.428896	-1.197682	4.831529	-0.568588	-0.016381	-0.017674	-0.783536	-0.104798	-0.258214	-0.710948	-0.129170	0.615843	-0.314015
333	8.491851	-1.222487	4.793061	-0.545851	-0.011044	-0.020968	-0.781574	-0.104946	-0.256974	-0.715588	-0.119549	0.616686	-0.305516
334	8.429194	-1.178533	4.802320	-0.520257	0.012190	-0.013742	-0.783821	-0.104390	-0.254439	-0.718686	-0.113315	0.618618	-0.296584
335	8.453458	-1.154551	4.797187	-0.563912	0.001550	-0.009756	-0.782562	-0.103832	-0.254861	-0.723200	-0.103229	0.619228	-0.287894
336	8.487320	-1.145128	4.792204	-0.547598	-0.009424	0.000242	-0.783534	-0.106070	-0.254179	-0.725776	-0.096502	0.621501	-0.278699
337	8.468051	-1.159582	4.780310	-0.550363	-0.012953	-0.006851	-0.782135	-0.105089	-0.255715	-0.729799	-0.086689	0.622058	-0.270040
338	8.429339	-1.081690	4.830234	-0.545597	0.022997	0.000061	-0.782693	-0.105931	-0.254743	-0.732542	-0.079771	0.623679	-0.260851
339	8.553826	-1.154382	4.925114	-0.578226	0.032107	0.006712	-0.782980	-0.103966	-0.256395	-0.736827	-0.069188	0.623542	-0.251981
340	8.429267	-1.139808	4.811553	-0.539877	0.062572	0.004301	-0.783824	-0.103121	-0.257217	-0.739787	-0.062057	0.624387	-0.242908
341	8.352492	-1.183321	4.732403	-0.574741	-0.000380	0.008686	-0.782428	-0.101724	-0.257772	-0.743363	-0.051709	0.624506	-0.233943
342	8.424389	-1.222152	4.778650	-0.547567	-0.005806	-0.002456	-0.783547	-0.102281	-0.257769	-0.745266	-0.044844	0.626223	-0.224526
343	8.443658	-1.202851	4.792906	-0.553050	-0.005705	-0.010477	-0.782984	-0.102559	-0.258753	-0.748566	-0.035154	0.626102	-0.215428
344	8.419650	-1.120385	4.816181	-0.549336	0.015997	-0.021178	-0.783688	-0.101998	-0.258602	-0.750582	-0.028370	0.627314	-0.205668
345	8.439445	-1.120903	4.753337	-0.556683	-0.009368	-0.001639	-0.782845	-0.102562	-0.257917	-0.753527	-0.018623	0.627070	-0.196556
346	8.463326	-1.132970	4.780019	-0.571215	-0.018468	0.015942	-0.781439	-0.103971	-0.255988	-0.754722	-0.011156	0.628727	-0.187010
347	8.413931	-1.250525	4.868383	-0.567367	0.026735	-0.004667	-0.783405	-0.102986	-0.256242	-0.757853	-0.001257	0.627775	-0.177638
348	8.452843	-1.217075	4.846211	-0.525561	0.024636	0.007349	-0.782425	-0.102425	-0.257360	-0.759372	0.005595	0.628436	-0.168499
349	8.375538	-1.187438	4.870147	-0.532853	0.024718	0.001057	-0.783122	-0.103260	-0.258201	-0.762195	0.014916	0.627195	-0.159571
350	8.377801	-1.172786	4.896559	-0.556540	0.015845	-0.001818	-0.782139	-0.103541	-0.258491	-0.763390	0.022114	0.627922	-0.149867
351	8.423851	-1.165963	4.874675	-0.550274	0.003248	-0.006079	-0.781438	-0.103400	-0.259332	-0.765698	0.031408	0.626868	-0.140559
352	8.390017	-1.153591	4.886663	-0.540242	0.006744	0.000203	-0.782425	-0.102422	-0.258198	-0.766539	0.038367	0.627511	-0.131061
353	8.404590	-1.148911	4.876927	-0.538534	-0.000293	-0.019192	-0.782282	-0.102981	-0.258484	-0.768589	0.047157	0.626297	-0.121654
354	8.466480	-1.240722	4.943108	-0.556535	0.023164	-0.013356	-0.782279	-0.103397	-0.259745	-0.769416	0.054242	0.626562	-0.111700
355	8.477097	-1.185813	4.845830	-0.571051	0.026876	-0.017073	-0.782698	-0.103958	-0.259049	-0.771503	0.063470	0.624804	-0.101855
356	8.352239	-1.175843	4.768565	-0.555055	-0.039990	-0.004996	-0.783960	-0.103533	-0.259594	-0.771272	0.070511	0.625847	-0.092106
357	8.414821	-1.234281	4.761884	-0.531573	-0.052534	-0.024100	-0.782554	-0.104656	-0.259616	-0.772176	0.078718	0.625063	-0.082726
358	8.506545	-1.186392	4.782973	-0.575194	-0.048630	-0.033457	-0.784660	-0.104382	-0.256386	-0.771613	0.085696	0.626135	-0.072284
359	8.482757	-1.159856	4.751297	-0.550486	-0.019932	-0.031575	-0.784095	-0.105787	-0.255009	-0.772661	0.093971	0.624708	-0.062488
360	8.437165	-1.164629	4.715168	-0.546940	-0.043508	-0.017243	-0.783672	-0.106348	-0.254739	-0.771944	0.100721	0.625450	-0.052636
361	8.531526	-1.073303	4.728520	-0.540649	-0.059887	-0.001115	-0.786060	-0.105510	-0.252618	-0.772245	0.108987	0.624393	-0.043514
362	8.501786	-1.232473	4.752082	-0.545858	-0.023824	-0.002309	-0.785216	-0.106210	-0.253051	-0.771528	0.115910	0.624630	-0.033860
363	8.526477	-1.131269	4.729173	-0.547636	-0.016624	0.000299	-0.787744	-0.105370	-0.251487	-0.772133	0.124145	0.622731	-0.024590
364	8.495310	-1.136087	4.700274	-0.543865	-0.004176	0.016184	-0.785367	-0.104261	-0.250098	-0.771426	0.131264	0.622447	-0.015203
365	8.483217	-1.177198	4.683835	-0.567327	0.016609	0.021083	-0.785924	-0.104955	-0.251218	-0.772162	0.139873	0.619811	-0.005946
366	8.528942	-1.206470	4.686516	-0.556433	0.022996	0.007022	-0.787606	-0.104527	-0.252736	-0.771523	0.147059	0.618960	0.003801
367	8.482928	-1.208476	4.705930	-0.549130	0.017356	0.028363	-0.788450	-0.103683	-0.253418	-0.772101	0.155274	0.616108	0.012692
368	8.473358	-1.196363	4.700975	-0.530919	0.035466	0.009003	-0.786215	-0.101866	-0.254254	-0.771460	0.162063	0.614895	0.022118
369	8.510810	-1.280420	4.808201	-0.559799	0.069921	0.001359	-0.787363	-0.100599	-0.257054	-0.772432	0.169885	0.611134	0.031686
370	8.526074	-1.222973	4.735051	-0.537870	0.088712	0.005053	-0.786798	-0.101298	-0.257624	-0.772186	0.176676	0.608934	0.041415
371	8.340115	-1.255632	4.735664	-0.556365	0.031080	0.008687	-0.787501	-0.100448	-0.260402	-0.772485	0.184365	0.605567	0.050643
372	8.455484	-1.350515	4.751066	-0.560223	0.012509	-0.026619	-0.786658	-0.100727	-0.261249	-0.770963	0.191150	0.604464	0.060832
373	8.453580	-1.236985	4.740137	-0.545594	0.024961	-0.015894	-0.787217	-0.100864	-0.261526	-0.771002	0.198178	0.601123	0.070238
374	8.428997	-1.255860	4.788706	-0.542017	0.023249	-0.028237	-0.785255	-0.100584	-0.263074	-0.769442	0.204615	0.599711	0.080240
375	8.429129	-1.251118	4.774156	-0.529453	-0.002038	-0.027933	-0.784972	-0.101003	-0.263499	-0.769020	0.211089	0.596695	0.089471
376	8.390773	-1.173516	4.778173	-0.536896	-0.032703	-0.020753	-0.788332	-0.102541	-0.261534	-0.766606	0.217593	0.595954	0.099027
377	8.433118	-1.366821	4.826183	-0.557544	0.001597	-0.017685	-0.786928	-0.103247	-0.260715	-0.765952	0.224407	0.592629	0.108394
378	8.472280	-1.272973	4.800920	-0.552977	0.003315	-0.009659	-0.787349	-0.103533	-0.258481	-0.763696	0.231175	0.591086	0.118084
379	8.424337	-1.217180	4.785864	-0.569278	0.016068	-0.017007	-0.785950	-0.102410	-0.260435	-0.762979	0.237938	0.587344	0.127574
380	8.414760	-1.226877	4.771488	-0.552871	0.023172	-0.014207	-0.786505	-0.103524	-0.261838	-0.760718	0.244553	0.585346	0.137374
381	8.453354	-1.217409	4.778579	-0.545687	0.014197	-0.021136	-0.785654	-0.105765	-0.261868	-0.759905	0.250714	0.581554	0.146566
382	8.438677	-1.219581	4.802786	-0.552973	0.010609	-0.019435	-0.783833	-0.105349	-0.262157	-0.757260	0.257254	0.579603	0.156329
383	8.392653	-1.194914	4.836401	-0.547469	0.017737	-0.014114	-0.785375	-0.105345	-0.262145	-0.756339	0.263311	0.575560	0.165377
384	8.423100	-1.230719	4.938243	-0.556432	0.039402	-0.014355	-0.786357	-0.104634	-0.264923	-0.753803	0.269813	0.572967	0.175191
385	8.481984	-1.176114	4.840904	-0.552709	0.048327	-0.005497	-0.786357	-0.104634	-0.264923	-0.753075	0.275744	0.568239	0.184250
386	8.299156	-1.148773	4.778020	-0.525823	-0.024077	0.014694	-0.785516	-0.105063	-0.262700	-0.749878	0.282296	0.566391	0.192859
387	8.385407	-1.274857	4.798642	-0.542320	-0.034548	-0.013743	-0.786075	-0.105623	-0.262422	-0.748088	0.288099	0.562855	0.201386
388	8.453688	-1.149807	4.768159	-0.558721	-0.039862	-0.013870	-0.784957	-0.104786	-0.262143	-0.744213	0.294824	0.561122	0.210636
389	8.429199	-1.173607	4.802286	-0.540482	-0.032827	-0.004864	-0.786077	-0.105061	-0.262974	-0.742353	0.300504	0.557381	0.218944
390	8.424469	-1.217287	4.768951	-0.547785	-0.041819	-0.003130	-0.787478	-0.105626	-0.260456	-0.738363	0.307135	0.555504	0.227823
391	8.446083	-1.176130	4.802291	-0.562405	-0.061697	0.010984	-0.787208	-0.103674	-0.258204	-0.735988	0.313263	0.551857	0.235885
392	8.448026	-1.299387	4.803664	-0.535056	-0.040063	-0.004768	-0.788041	-0.105917	-0.256545	-0.731889	0.319613	0.549878	0.244581
393	8.462784	-1.246376	4.793388	-0.554849	-0.013023	0.004576	-0.787770	-0.103962	-0.255410	-0.729940	0.325151	0.545449	0.252883
394	8.468107	-1.224993	4.739984	-0.567463	0.001433	0.007000	-0.788612	-0.103678	-0.256238	-0.725946	0.331831	0.542472	0.261942
395	8.455995	-1.256393	4.730685	-0.543836	0.006804	-0.001609	-0.787911	-0.103681	-0.255685	-0.724116	0.336875	0.537710	0.270260
396	8.463217	-1.270968	4.726006	-0.552851	0.019494	-0.005332	-0.787496	-0.102138	-0.257069	-0.720149	0.343040	0.534475	0.279368
397	8.453424	-1.287762	4.735871	-0.542062	0.006922	-0.015748	-0.788334	-0.102694	-0.257627	-0.718118	0.347753	0.529671	0.287789
398	8.448418	-1.265769	4.769461	-0.545637	0.015916	-0.012307	-0.785953	-0.102420	-0.257503	-0.713928	0.353685	0.526424	0.296802
399	8.471767	-1.323460	4.842562	-0.567248	0.048469	-0.014535	-0.787071	-0.103119	-0.257082	-0.712027	0.358374	0.520716	0.305679
400	8.504382	-1.225283	4.730273	-0.545512	0.048554	-0.033719	-0.786232	-0.102274	-0.259314	-0.707849	0.363808	0.517002	0.315121
401	8.357400	-1.212424	4.706163	-0.558588	-0.018186	-0.021104	-0.786787	-0.103673	-0.258905	-0.705133	0.368579	0.512181	0.323431
402	8.450794	-1.275451	4.769565	-0.556877	-0.027069	-0.035176	-0.785661	-0.104513	-0.259761	-0.699883	0.374557	0.509326	0.332351
403	8.482362	-1.215205	4.773684	-0.540489	-0.019950	-0.033244	-0.786924	-0.104658	-0.257379	-0.697067	0.378821	0.504593	0.340556
404	8.446243	-1.183532	4.778211	-0.549515	-0.012750	-0.028090	-0.786777	-0.106337	-0.257397	-0.691876	0.384589	0.501386	0.349300
405	8.487684	-1.193822	4.720279	-0.558755	-0.037895	-0.031572	-0.786920	-0.105923	-0.255717	-0.688613	0.389116	0.496619	0.357450
406	8.475875	-1.116388	4.724264	-0.547905	-0.056166	-0.009210	-0.786493	-0.107747	-0.254622	-0.682952	0.395271	0.493732	0.365467
407	8.482299	-1.270907	4.754975	-0.556805	-0.029092	-0.010385	-0.786915	-0.107469	-0.253499	-0.679804	0.399786	0.488553	0.373300
408	8.516549	-1.169688	4.744134	-0.549494	-0.019208	-0.010339	-0.787476	-0.107892	-0.252103	-0.674306	0.405594	0.485020	0.381523
409	8.493096	-1.099792	4.690228	-0.553139	-0.016413	-0.018354	-0.786911	-0.109017	-0.251002	-0.671110	0.409761	0.479620	0.389452
410	8.514593	-1.128836	4.705020	-0.554866	-0.008399	-0.006923	-0.787190	-0.109298	-0.250583	-0.665520	0.415500	0.475732	0.397645
411	8.541430	-1.102574	4.680529	-0.556730	-0.012842	-0.012216	-0.786625	-0.110419	-0.250460	-0.662228	0.419627	0.470061	0.405475
412	8.512601	-1.107346	4.661290	-0.554851	-0.009346	-0.001605	-0.787747	-0.110133	-0.251565	-0.656495	0.425331	0.466003	0.413460
413	8.524347	-1.082922	4.714160	-0.547489	0.013224	-0.010501	-0.786481	-0.111260	-0.250330	-0.653386	0.429021	0.459909	0.421321
414	8.598567	-1.179871	4.744138	-0.552820	0.030357	-0.008898	-0.786914	-0.108319	-0.250575	-0.647803	0.434205	0.455273	0.429586
415	8.556005	-1.136679	4.651894	-0.541693	0.059940	0.001667	-0.788024	-0.110406	-0.253381	-0.645114	0.437426	0.448365	0.437557
416	8.455186	-1.112241	4.593766	-0.545587	0.015801	0.001878	-0.787471	-0.108730	-0.252809	-0.639386	0.442650	0.443747	0.445347
417	8.495691	-1.160555	4.637743	-0.531195	-0.002206	-0.006689	-0.787190	-0.109011	-0.252535	-0.635995	0.446115	0.437663	0.452706
418	8.541179	-1.148426	4.690706	-0.534717	0.012134	0.003805	-0.786073	-0.108176	-0.252116	-0.630188	0.451153	0.433049	0.460209
419	8.483369	-1.128760	4.685731	-0.560163	0.015950	-0.007140	-0.786911	-0.108592	-0.252673	-0.626524	0.454721	0.426333	0.467906
420	8.502819	-1.170206	4.647507	-0.562055	-0.000289	-0.003524	-0.787050	-0.108869	-0.253233	-0.620130	0.460055	0.421559	0.475475
421	8.502649	-1.155524	4.676339	-0.567486	-0.005830	0.014140	-0.786068	-0.109154	-0.252406	-0.616235	0.464003	0.414701	0.482679
422	8.485123	-1.232471	4.720714	-0.556437	0.017536	0.014110	-0.786913	-0.108027	-0.254063	-0.610040	0.469137	0.409474	0.489992
423	8.514193	-1.174566	4.734527	-0.535543	0.022896	0.009027	-0.785790	-0.108309	-0.254214	-0.606454	0.472279	0.402476	0.497171
424	8.448862	-1.169170	4.758717	-0.545610	0.013974	0.003642	-0.786489	-0.108872	-0.252958	-0.600072	0.477129	0.397376	0.504335
425	8.455972	-1.183654	4.768534	-0.547427	0.017651	-0.003480	-0.786068	-0.108728	-0.254496	-0.596028	0.480271	0.390299	0.511623
426	8.477898	-1.169414	4.749015	-0.572864	0.014124	0.001559	-0.786637	-0.106907	-0.254612	-0.589205	0.485317	0.384817	0.518865
427	8.448602	-1.207743	4.773645	-0.542073	0.001405	-0.003322	-0.786357	-0.106627	-0.254611	-0.584900	0.488471	0.377843	0.525854
428	8.462780	-1.168804	4.831182	-0.574709	0.016002	-0.006442	-0.785654	-0.107187	-0.255041	-0.577826	0.493339	0.372277	0.533051
429	8.501433	-1.207864	4.807404	-0.534844	0.001456	-0.012075	-0.784528	-0.108171	-0.254502	-0.573312	0.496250	0.365322	0.539990
430	8.429202	-1.222090	4.778664	-0.540184	0.016774	-0.010478	-0.785513	-0.107044	-0.256158	-0.566387	0.500565	0.360043	0.546818
431	8.410467	-1.224857	4.703815	-0.565099	-0.047045	-0.013916	-0.784948	-0.108165	-0.256174	-0.561009	0.504248	0.353185	0.553410
432	8.516812	-1.179597	4.705584	-0.550633	-0.056110	-0.013664	-0.785648	-0.108872	-0.253383	-0.553272	0.509341	0.348540	0.559447
433	8.511908	-1.121327	4.743601	-0.538733	-0.030810	-0.027830	-0.787050	-0.109014	-0.251978	-0.547921	0.512358	0.341810	0.566073
434	8.483248	-1.131085	4.700255	-0.513222	-0.023790	-0.020502	-0.786904	-0.110414	-0.251854	-0.540576	0.516516	0.337196	0.572090
435	8.512399	-1.179902	4.652435	-0.535253	-0.055989	-0.034715	-0.787328	-0.110142	-0.249195	-0.534816	0.519650	0.330723	0.578410
436	8.555566	-1.148442	4.702768	-0.553317	-0.039728	-0.029707	-0.786762	-0.111547	-0.247957	-0.526705	0.524242	0.325818	0.584461
437	8.531384	-1.136131	4.714745	-0.573095	-0.009059	-0.023939	-0.787886	-0.111266	-0.247387	-0.520778	0.527200	0.318164	0.591289
438	8.570746	-1.098198	4.636947	-0.565823	-0.003590	-0.033602	-0.787329	-0.110712	-0.245850	-0.512574	0.531345	0.312666	0.597646
439	8.534733	-1.088425	4.617556	-0.542113	0.005207	-0.022768	-0.789148	-0.111406	-0.246402	-0.506860	0.533715	0.305090	0.604285
440	8.541815	-1.119855	4.622730	-0.554782	0.013392	-0.024738	-0.788028	-0.110704	-0.247939	-0.498843	0.537467	0.299354	0.610469
441	8.563337	-1.102863	4.656340	-0.547430	0.026842	-0.021191	-0.788008	-0.115181	-0.248544	-0.493005	0.539532	0.291355	0.617223
442	8.522329	-1.117164	4.646889	-0.534724	0.023156	-0.019261	-0.787872	-0.114202	-0.248256	-0.485194	0.542868	0.285609	0.623144
443	8.550906	-1.129155	4.690478	-0.569041	0.053907	-0.014541	-0.787873	-0.114203	-0.247976	-0.479137	0.544731	0.276882	0.630105
444	8.580114	-1.025306	4.708610	-0.559868	0.070056	-0.010976	-0.786894	-0.113077	-0.250486	-0.471282	0.547631	0.270182	0.636392
445	8.444728	-1.135766	4.685861	-0.565461	0.039381	-0.005586	-0.785486	-0.114055	-0.252182	-0.465071	0.549570	0.261415	0.642918
446	8.488207	-1.145767	4.676249	-0.556702	-0.012898	-0.006923	-0.788853	-0.113203	-0.253543	-0.456728	0.553384	0.255393	0.648028
447	8.589957	-1.064305	4.665539	-0.540409	-0.027505	0.007543	-0.787177	-0.112092	-0.252149	-0.450398	0.555905	0.247323	0.653408
448	8.553382	-1.063772	4.713908	-0.552910	0.004920	0.014265	-0.788577	-0.112367	-0.252559	-0.442339	0.559421	0.240873	0.658304
449	8.492940	-1.155417	4.683599	-0.572946	-0.005781	0.011420	-0.788024	-0.110973	-0.251293	-0.435597	0.561847	0.232045	0.663882
450	8.450720	-1.175527	4.517157	-0.555044	-0.049026	0.002160	-0.786623	-0.110982	-0.249628	-0.426981	0.565899	0.226094	0.668077
451	8.579576	-1.284238	4.653509	-0.549273	-0.004151	0.018766	-0.789433	-0.109433	-0.250428	-0.420397	0.568005	0.217403	0.673329
452	8.516571	-1.213337	4.720459	-0.550127	0.010302	0.014237	-0.789994	-0.109292	-0.250282	-0.412151	0.571136	0.210801	0.677863
453	8.546333	-1.131755	4.656685	-0.560058	0.024839	0.006974	-0.790286	-0.106773	-0.249975	-0.405204	0.572756	0.201780	0.683407
454	8.522068	-1.131496	4.673628	-0.558092	0.044568	0.015717	-0.789443	-0.107052	-0.250822	-0.396916	0.575342	0.194699	0.688136
455	8.502631	-1.160357	4.676393	-0.570833	0.044706	0.006713	-0.789722	-0.107188	-0.251938	-0.389711	0.576629	0.185303	0.693749
456	8.507274	-1.208718	4.676926	-0.568989	0.052885	-0.002168	-0.789166	-0.105643	-0.254021	-0.380965	0.578960	0.178140	0.698525
457	8.465909	-1.227578	4.711020	-0.547184	0.053675	-0.001930	-0.789447	-0.105362	-0.254155	-0.373739	0.579756	0.169040	0.704008
458	8.491467	-1.319054	4.794160	-0.539829	0.067135	-0.000168	-0.788324	-0.105358	-0.256258	-0.365299	0.581518	0.162089	0.708605
459	8.506563	-1.246924	4.749842	-0.547056	0.073467	0.001493	-0.788043	-0.105071	-0.258631	-0.357992	0.581890	0.152749	0.714082
460	8.352517	-1.217196	4.711056	-0.560140	0.012246	0.001690	-0.786920	-0.105068	-0.260315	-0.349073	0.584434	0.145816	0.717860
461	8.429084	-1.282594	4.764842	-0.569441	-0.012765	-0.016838	-0.787627	-0.103950	-0.259321	-0.340793	0.585988	0.136944	0.722305
462	8.468321	-1.198503	4.725190	-0.556770	-0.016379	-0.021070	-0.786360	-0.105072	-0.259342	-0.331406	0.588695	0.130469	0.725662
463	8.439228	-1.173973	4.753951	-0.567660	-0.014545	-0.019444	-0.787627	-0.103952	-0.258623	-0.322927	0.590094	0.121647	0.729870
464	8.453956	-1.237289	4.691814	-0.567705	-0.029941	-0.010505	-0.788180	-0.105911	-0.258359	-0.313440	0.592935	0.114923	0.732787
465	8.470846	-1.188913	4.715415	-0.562328	-0.040792	-0.008598	-0.787896	-0.107038	-0.256419	-0.304956	0.594546	0.106212	0.736367
466	8.472535	-1.299844	4.755311	-0.571352	-0.034471	-0.006104	-0.787332	-0.108021	-0.255596	-0.295393	0.597320	0.099363	0.738971
467	8.491988	-1.241909	4.764303	-0.540415	-0.021969	-0.009347	-0.788457	-0.107607	-0.253069	-0.287049	0.598355	0.090876	0.742507
468	8.465990	-1.167043	4.729675	-0.553941	-0.011195	0.001935	-0.787617	-0.107611	-0.252378	-0.277781	0.600535	0.084011	0.745076
469	8.482800	-1.169505	4.739345	-0.571190	-0.008392	-0.000051	-0.787616	-0.107892	-0.252101	-0.269091	0.601387	0.074903	0.748541
470	8.526427	-1.160235	4.719852	-0.556596	-0.000379	0.003620	-0.787338	-0.107474	-0.251680	-0.259759	0.603258	0.067882	0.750998
471	8.485476	-1.169734	4.705516	-0.553004	-0.000272	-0.010501	-0.786914	-0.108034	-0.252108	-0.251014	0.603700	0.059171	0.754345
472	8.501938	-1.174338	4.758703	-0.549251	0.015847	-0.001710	-0.789015	-0.108590	-0.251819	-0.241643	0.605116	0.052209	0.756781
473	8.550684	-1.177455	4.695849	-0.545609	0.017672	-0.005204	-0.787340	-0.106773	-0.252232	-0.232971	0.605081	0.043511	0.760071
474	8.463044	-1.198107	4.783184	-0.545556	0.028486	-0.007064	-0.786916	-0.107470	-0.253219	-0.223512	0.606119	0.036583	0.762446
475	8.473430	-1.208459	4.684217	-0.546742	-0.027495	0.007425	-0.787193	-0.108310	-0.252947	-0.214887	0.606609	0.027979	0.764896
476	8.522021	-1.138730	4.676126	-0.560444	-0.026327	-0.013954	-0.787479	-0.107194	-0.251816	-0.205046	0.608382	0.021129	0.766408
477	8.541318	-1.112179	4.690301	-0.545865	-0.020127	-0.009392	-0.788308	-0.109992	-0.251559	-0.196091	0.608572	0.012802	0.768781
478	8.483323	-1.140842	4.685866	-0.534915	-0.015722	-0.004883	-0.787617	-0.107897	-0.250705	-0.186654	0.609918	0.006171	0.770144
479	8.512342	-1.184705	4.657321	-0.565094	-0.052548	-0.001469	-0.786915	-0.108606	-0.248205	-0.177512	0.610506	-0.002331	0.771859
480	8.584779	-1.146406	4.671295	-0.565777	-0.012875	-0.003471	-0.788600	-0.108044	-0.247767	-0.167670	0.611754	-0.009472	0.773016
481	8.497129	-1.169474	4.758656	-0.531105	0.006654	0.009174	-0.787200	-0.107058	-0.250560	-0.159046	0.611127	-0.017675	0.775187
482	8.541421	-1.119535	4.673469	-0.560147	0.015910	-0.001818	-0.789157	-0.108456	-0.249722	-0.149253	0.611742	-0.024855	0.776452
483	8.516996	-1.121571	4.709769	-0.561966	0.018657	-0.006287	-0.787334	-0.108883	-0.248763	-0.139960	0.610849	-0.033258	0.778568
484	8.493032	-1.116708	4.690416	-0.549193	0.023027	0.001794	-0.787477	-0.108183	-0.248755	-0.130318	0.611145	-0.040339	0.779674
485	8.516902	-1.111798	4.726574	-0.540188	0.015850	-0.006014	-0.786349	-0.109298	-0.251009	-0.121266	0.610057	-0.048260	0.781534
486	8.492527	-1.145386	4.741479	-0.542819	0.019277	0.014270	-0.786072	-0.108743	-0.249888	-0.111873	0.610215	-0.055385	0.782339
487	8.482295	-1.203031	4.788045	-0.547454	0.008562	0.005424	-0.787758	-0.107899	-0.250006	-0.102903	0.609071	-0.063401	0.783852
488	8.574508	-1.160387	4.743953	-0.572651	0.048349	0.004027	-0.786913	-0.108457	-0.251135	-0.092926	0.608676	-0.070923	0.784760
489	8.362514	-1.147240	4.700597	-0.567606	-0.020174	0.004467	-0.786075	-0.107475	-0.252249	-0.083737	0.607842	-0.079042	0.785664
490	8.477921	-1.251849	4.706442	-0.544122	-0.038209	-0.004869	-0.787486	-0.105657	-0.250823	-0.074077	0.608598	-0.085843	0.785336
491	8.521846	-1.174947	4.681362	-0.565899	-0.029938	-0.010462	-0.785935	-0.107903	-0.250020	-0.064696	0.607762	-0.093576	0.785928
492	8.492625	-1.150232	4.724640	-0.545822	-0.012886	-0.012115	-0.787222	-0.107342	-0.250871	-0.054846	0.607969	-0.100338	0.785683
493	8.473714	-1.174672	4.662115	-0.549614	-0.034380	-0.024416	-0.786803	-0.107635	-0.247246	-0.045475	0.607039	-0.107472	0.786057
494	8.454442	-1.135794	4.676204	-0.558814	-0.056026	-0.017313	-0.789050	-0.107072	-0.246664	-0.035471	0.607777	-0.114316	0.785035
495	8.550105	-1.295679	4.711689	-0.525920	-0.030099	-0.011783	-0.789331	-0.107358	-0.244710	-0.026604	0.606570	-0.121058	0.785309
496	8.574759	-1.213838	4.684163	-0.553203	-0.029897	-0.019163	-0.787363	-0.108341	-0.245015	-0.016581	0.606731	-0.127791	0.784393
497	8.517612	-1.134109	4.622942	-0.553058	-0.012892	-0.006880	-0.789742	-0.109456	-0.244729	-0.007458	0.605093	-0.134843	0.784617
498	8.541643	-1.151146	4.627933	-0.549369	0.005265	-0.023754	-0.789741	-0.109879	-0.244035	0.002676	0.604546	-0.141447	0.783907
499	8.560987	-1.131905	4.632525	-0.564855	-0.004625	-0.017675	-0.789607	-0.108478	-0.244300	0.012083	0.602639	-0.148369	0.784007
500	8.566077	-1.151542	4.589244	-0.554846	-0.009273	-0.006913	-0.789180	-0.109880	-0.244039	0.021964	0.602099	-0.155236	0.782877
501	8.541285	-1.112070	4.692737	-0.560203	0.012419	-0.012422	-0.792405	-0.110155	-0.243319	0.031227	0.599747	-0.161949	0.783008
502	8.584805	-1.185129	4.647584	-0.547504	0.010625	-0.019338	-0.791843	-0.110011	-0.244858	0.041257	0.598769	-0.168513	0.781906
503	8.546040	-1.155674	4.681136	-0.543696	0.037584	-0.014157	-0.790580	-0.110294	-0.244731	0.050369	0.595878	-0.174738	0.782215
504	8.513058	-1.151268	4.579647	-0.553154	-0.027259	-0.012101	-0.792262	-0.110573	-0.244022	0.060193	0.595295	-0.181487	0.780425
505	8.580464	-1.156405	4.598944	-0.549588	-0.032595	-0.020861	-0.791981	-0.110855	-0.243609	0.069164	0.593368	-0.187611	0.779700
506	8.590077	-1.112801	4.625024	-0.556823	-0.023516	-0.024534	-0.790293	-0.111976	-0.244471	0.079211	0.592601	-0.194227	0.777706
507	8.563662	-1.103044	4.612869	-0.549476	-0.014608	-0.017429	-0.792956	-0.112254	-0.243197	0.088121	0.590231	-0.200170	0.777042
508	8.590716	-1.132712	4.533426	-0.550490	-0.032586	-0.020863	-0.792115	-0.112541	-0.241670	0.097962	0.589436	-0.206708	0.774752
509	8.580668	-1.112938	4.593626	-0.553147	-0.027298	-0.006775	-0.792255	-0.113250	-0.238743	0.106623	0.587068	-0.212670	0.773792
510	8.561062	-1.131966	4.622860	-0.574675	0.010530	0.005118	-0.793799	-0.112541	-0.240400	0.116488	0.585280	-0.219753	0.771743
511	8.624139	-1.135052	4.579317	-0.571065	0.008768	-0.000122	-0.793238	-0.112259	-0.241379	0.125321	0.582136	-0.225807	0.770988
512	8.561099	-1.122300	4.622752	-0.538296	0.023051	-0.003379	-0.793235	-0.113100	-0.241108	0.134902	0.580116	-0.232151	0.769008
513	8.556349	-1.141724	4.603645	-0.561904	0.019495	0.003441	-0.793098	-0.112258	-0.241939	0.143531	0.576664	-0.237898	0.768285
514	8.580612	-1.117741	4.598513	-0.540166	0.016804	-0.008664	-0.792677	-0.112259	-0.241942	0.153135	0.574604	-0.244179	0.766000
515	8.546566	-1.185190	4.599311	-0.554621	0.026762	-0.007141	-0.793666	-0.110860	-0.240802	0.161788	0.570967	-0.249497	0.765227
516	8.551168	-1.189886	4.625936	-0.547264	0.041126	-0.005375	-0.793093	-0.113377	-0.241950	0.171486	0.568339	-0.255796	0.762989
517	8.590078	-1.117649	4.622662	-0.552689	0.052052	-0.014334	-0.793371	-0.113368	-0.244741	0.180262	0.564212	-0.260753	0.762350
518	8.469543	-1.180023	4.575193	-0.552809	0.024943	-0.007123	-0.793096	-0.112108	-0.244870	0.189901	0.561658	-0.267123	0.759686
519	8.541574	-1.228657	4.599802	-0.547668	-0.023698	-0.010295	-0.793095	-0.112103	-0.246266	0.198069	0.558541	-0.272180	0.758102
520	8.551728	-1.146709	4.574711	-0.556724	-0.010923	-0.022850	-0.793229	-0.114072	-0.243493	0.207733	0.556447	-0.278510	0.754749
521	8.541904	-1.122270	4.608280	-0.545740	0.006175	-0.026366	-0.794494	-0.112943	-0.245426	0.216203	0.552840	-0.283084	0.753317
522	8.544283	-1.170737	4.589487	-0.549444	-0.004580	-0.030771	-0.794627	-0.114621	-0.245722	0.225868	0.550569	-0.289132	0.749840
523	8.499517	-1.181028	4.444685	-0.545988	-0.044346	-0.018990	-0.793922	-0.115604	-0.245319	0.233859	0.547542	-0.293882	0.747757
524	8.633132	-1.229113	4.619015	-0.560377	-0.021833	-0.009553	-0.796169	-0.114903	-0.244037	0.243154	0.545205	-0.300338	0.743925
525	8.570024	-1.175097	4.690986	-0.561997	0.006894	0.001743	-0.794342	-0.116029	-0.243644	0.251230	0.541079	-0.305168	0.742287
526	8.566047	-1.100612	4.617671	-0.558380	0.005096	0.000039	-0.794190	-0.118971	-0.242978	0.260439	0.538142	-0.311503	0.738608
527	8.532137	-1.097876	4.634600	-0.545538	0.024836	0.001830	-0.794195	-0.117851	-0.242966	0.268360	0.533701	-0.315856	0.737144
528	8.580611	-1.098348	4.607961	-0.556539	0.003191	0.010692	-0.793639	-0.116449	-0.243933	0.277290	0.530584	-0.322226	0.733322
529	8.551407	-1.107664	4.634684	-0.554784	-0.009484	0.016090	-0.793919	-0.116734	-0.242398	0.284797	0.526380	-0.326923	0.731393
530	8.546918	-1.103059	4.593561	-0.545651	0.001349	0.009054	-0.794762	-0.116168	-0.243503	0.293536	0.523222	-0.333057	0.727426
531	8.572701	-1.194719	4.647708	-0.547313	0.022931	0.014201	-0.795329	-0.115052	-0.241811	0.301126	0.518472	-0.337316	0.725760
532	8.605026	-1.093880	4.574050	-0.552632	0.048243	0.008699	-0.795607	-0.115041	-0.245160	0.310162	0.514453	-0.343200	0.722046
533	8.484611	-1.110294	4.533318	-0.554721	0.001387	0.008937	-0.794626	-0.114761	-0.245863	0.317674	0.509874	-0.347539	0.719951
534	8.546474	-1.219052	4.594856	-0.552991	-0.005700	-0.005157	-0.795189	-0.114624	-0.244461	0.326444	0.506587	-0.353549	0.715407
535	8.609666	-1.113152	4.588757	-0.547590	-0.001965	-0.021014	-0.795189	-0.114909	-0.243067	0.334216	0.502181	-0.357398	0.713008
536	8.553915	-1.117452	4.617875	-0.556587	0.012487	-0.021221	-0.795465	-0.115462	-0.245026	0.343277	0.498583	-0.363099	0.708332
537	8.515585	-1.161071	4.560422	-0.547589	-0.009265	-0.012147	-0.795186	-0.115182	-0.245025	0.350798	0.494082	-0.366990	0.705792
538	8.599788	-1.112908	4.617763	-0.560452	-0.032668	-0.006825	-0.794490	-0.114208	-0.243764	0.359255	0.490851	-0.373123	0.700557
539	8.541219	-1.257457	4.631536	-0.562046	-0.000238	-0.007074	-0.794487	-0.114767	-0.244049	0.366845	0.485951	-0.377105	0.697902
540	8.546470	-1.141480	4.632651	-0.554686	0.012250	0.003567	-0.795191	-0.114490	-0.242644	0.375324	0.481918	-0.382852	0.693045
541	8.609741	-1.113212	4.579093	-0.542068	-0.002184	0.000284	-0.793787	-0.114629	-0.244053	0.382530	0.477005	-0.386555	0.690443
542	8.575734	-1.209782	4.560885	-0.569164	0.025057	-0.009950	-0.793648	-0.114207	-0.244608	0.391316	0.472654	-0.392189	0.685315
543	8.556427	-1.195115	4.567997	-0.541976	0.015923	-0.010463	-0.794209	-0.114206	-0.244743	0.398741	0.467438	-0.395577	0.682661
544	8.546260	-1.245542	4.609650	-0.531101	0.008610	-0.004993	-0.794064	-0.115327	-0.244477	0.406851	0.463442	-0.400782	0.677545
545	8.541044	-1.160355	4.700525	-0.538287	0.015675	0.014347	-0.794067	-0.114484	-0.245306	0.413839	0.457926	-0.404275	0.674983
546	8.642446	-1.199810	4.676667	-0.578206	0.017599	0.022731	-0.793653	-0.112944	-0.245572	0.421955	0.453072	-0.410215	0.669629
547	8.546247	-1.170386	4.647472	-0.539939	0.040913	0.014175	-0.793236	-0.111681	-0.246959	0.429095	0.447074	-0.413444	0.667133
548	8.464885	-1.155888	4.565265	-0.556665	-0.025735	0.019685	-0.792959	-0.110981	-0.247094	0.436565	0.442874	-0.419353	0.661375
549	8.556509	-1.158822	4.574840	-0.547690	-0.032815	0.002159	-0.792256	-0.111689	-0.245012	0.443259	0.437766	-0.423149	0.657896
550	8.565862	-1.148942	4.618211	-0.556569	-0.005871	0.016045	-0.793524	-0.110427	-0.244989	0.450815	0.433215	-0.428755	0.652119
551	8.532419	-1.117498	4.588909	-0.545693	-0.009521	0.015309	-0.794928	-0.110148	-0.243578	0.457452	0.427582	-0.432366	0.648823
552	8.566284	-1.161406	4.557942	-0.562179	-0.032857	0.014377	-0.794365	-0.110427	-0.244423	0.464710	0.423226	-0.438184	0.642589
553	8.609333	-1.180753	4.599177	-0.552977	-0.020412	0.028567	-0.794512	-0.109171	-0.243013	0.471081	0.417427	-0.442033	0.639096
554	8.521966	-1.237988	4.633761	-0.531038	0.002927	0.025115	-0.794510	-0.109590	-0.243296	0.478118	0.412698	-0.447116	0.633381
555	8.575442	-1.178032	4.613690	-0.565519	0.012144	0.021136	-0.793957	-0.107913	-0.243004	0.484907	0.406300	-0.450687	0.629815
556	8.546415	-1.175372	4.623364	-0.563742	0.004907	0.022964	-0.794802	-0.106931	-0.242987	0.492113	0.401137	-0.456049	0.623645
557	8.507340	-1.305651	4.620038	-0.554459	0.026357	0.036186	-0.795372	-0.104828	-0.243519	0.498677	0.394398	-0.459392	0.620266
558	8.541050	-1.271865	4.646195	-0.541826	0.022833	0.021327	-0.793263	-0.105808	-0.244943	0.505742	0.389132	-0.464195	0.614267
559	8.492746	-1.295771	4.639277	-0.559978	0.013735	0.039735	-0.793414	-0.103289	-0.244636	0.512111	0.382325	-0.467692	0.610602
560	8.521593	-1.271621	4.665548	-0.549064	0.013622	0.046948	-0.794811	-0.104403	-0.245474	0.518683	0.376755	-0.472775	0.604573
561	8.584433	-1.228458	4.674648	-0.552535	0.042487	0.045864	-0.795658	-0.102997	-0.246570	0.525110	0.369491	-0.475858	0.601078
562	8.444127	-1.367901	4.649813	-0.545383	0.013519	0.054926	-0.793139	-0.101315	-0.249086	0.531402	0.363779	-0.480858	0.595023
563	8.410640	-1.367932	4.611197	-0.552920	-0.035158	0.061325	-0.793992	-0.099084	-0.245984	0.536821	0.357167	-0.484815	0.590939
564	8.540998	-1.329998	4.625097	-0.562150	-0.062216	0.071145	-0.795679	-0.098244	-0.244845	0.542158	0.351923	-0.490835	0.584206
565	8.584520	-1.289130	4.634248	-0.552979	-0.042367	0.064067	-0.794005	-0.096856	-0.242330	0.547396	0.345266	-0.494817	0.579919
566	8.468447	-1.348813	4.635069	-0.543788	-0.040850	0.088903	-0.796533	-0.096582	-0.238816	0.552455	0.339704	-0.500407	0.573575
567	8.362633	-1.338752	4.591605	-0.546864	-0.100320	0.090099	-0.797941	-0.096031	-0.235029	0.556690	0.333423	-0.505061	0.569069
568	8.636468	-1.402462	4.727262	-0.550276	-0.064303	0.096956	-0.797669	-0.094215	-0.234034	0.561317	0.327897	-0.510930	0.562456
569	8.484254	-1.367428	4.765736	-0.552839	-0.035453	0.094067	-0.798522	-0.091698	-0.232605	0.566121	0.320681	-0.514861	0.558201
570	8.436712	-1.275601	4.716449	-0.545668	-0.044400	0.083594	-0.798533	-0.089605	-0.230628	0.570914	0.315036	-0.520261	0.551487
571	8.472448	-1.338476	4.746098	-0.554639	-0.020834	0.072727	-0.796306	-0.086259	-0.227817	0.576029	0.307770	-0.523804	0.546898
572	8.463470	-1.348660	4.654405	-0.550125	-0.013405	0.046196	-0.798130	-0.086114	-0.228081	0.581420	0.302040	-0.528553	0.539772
573	8.464898	-1.488468	4.713953	-0.549324	-0.035072	0.049857	-0.799824	-0.083736	-0.226367	0.586506	0.295130	-0.531961	0.534720
574	8.404317	-1.444255	4.766700	-0.556675	-0.049509	0.055158	-0.798708	-0.082907	-0.223853	0.591291	0.289533	-0.537137	0.527285
575	8.455036	-1.463998	4.752355	-0.549434	-0.034800	0.019775	-0.801516	-0.082063	-0.223264	0.596601	0.282852	-0.540256	0.521714
576	8.453296	-1.416049	4.688998	-0.542129	-0.022104	0.007407	-0.801800	-0.081222	-0.223253	0.601929	0.277571	-0.544557	0.513899
577	8.238117	-1.535581	4.680955	-0.555393	-0.106604	-0.009981	-0.802361	-0.081789	-0.220741	0.606694	0.271783	-0.548322	0.507345
578	8.332637	-1.594674	4.601750	-0.554738	-0.160817	0.008068	-0.803066	-0.081377	-0.217799	0.610398	0.267679	-0.554301	0.498511
579	8.296311	-1.385879	4.717867	-0.553962	-0.149607	-0.036210	-0.803914	-0.081399	-0.210391	0.614837	0.262553	-0.558309	0.491256
580	7.924791	-1.128650	4.512526	-0.554929	-0.162274	-0.032638	-0.804473	-0.082532	-0.206209	0.618746	0.258828	-0.563952	0.481788
581	8.283064	-0.874843	4.494716	-0.558873	-0.192643	-0.053623	-0.806724	-0.081987	-0.200041	0.622782	0.254192	-0.568309	0.473871
582	9.014061	-0.746401	4.900658	-0.563558	-0.141172	-0.154696	-0.807560	-0.084239	-0.195589	0.627937	0.251465	-0.572990	0.462755
583	9.345862	-0.931714	4.972354	-0.570392	-0.064412	-0.167591	-0.806005	-0.087466	-0.194517	0.634440	0.246718	-0.575083	0.453757
584	8.883975	-1.311524	5.218840	-0.555554	-0.020397	-0.169612	-0.807250	-0.091383	-0.194269	0.640852	0.243051	-0.577918	0.442996
585	8.083920	-1.032567	4.578897	-0.535264	-0.028469	-0.091575	-0.808505	-0.093203	-0.193440	0.646781	0.237429	-0.579425	0.435396
586	8.045520	-0.643699	4.117929	-0.562427	-0.028512	-0.069712	-0.808068	-0.096272	-0.196828	0.652039	0.232500	-0.582746	0.425671
587	8.397667	-0.416938	3.634086	-0.538660	-0.017897	-0.052567	-0.806654	-0.099075	-0.196868	0.657623	0.226238	-0.584211	0.418385
588	9.386880	-0.534458	3.614743	-0.561746	0.026628	0.029349	-0.807922	-0.097673	-0.196704	0.662491	0.219615	-0.587101	0.410107
589	9.792976	-1.140610	4.481163	-0.541233	0.118351	0.036951	-0.808065	-0.096260	-0.200598	0.668773	0.211102	-0.587077	0.404374
590	8.774940	-2.466266	4.410332	-0.523948	0.184065	0.114223	-0.808777	-0.092601	-0.206141	0.674435	0.202625	-0.587775	0.398247
591	8.361566	-2.227021	3.992613	-0.539246	0.006778	0.196486	-0.809637	-0.087265	-0.210547	0.677935	0.192988	-0.589786	0.394097
592	8.708724	-2.226010	3.731178	-0.558628	-0.160070	0.131904	-0.810504	-0.082236	-0.206578	0.679341	0.186506	-0.595357	0.386342
593	8.811830	-2.422943	4.032858	-0.556505	-0.067541	0.060571	-0.812485	-0.078603	-0.203173	0.682930	0.178739	-0.597903	0.379700
594	8.931774	-2.381907	4.145805	-0.545831	-0.034067	-0.058026	-0.811364	-0.078325	-0.203458	0.687046	0.173672	-0.600827	0.369882
595	8.572613	-2.241822	4.156804	-0.560847	-0.098696	-0.080862	-0.811350	-0.081971	-0.201541	0.691166	0.167639	-0.603210	0.361004
596	8.479643	-2.215501	4.021322	-0.550758	-0.113615	-0.031122	-0.812743	-0.085348	-0.195141	0.693939	0.162702	-0.607195	0.351128
597	8.532414	-1.994988	4.168601	-0.560426	-0.046821	-0.038690	-0.814134	-0.088715	-0.192093	0.698203	0.155698	-0.608864	0.342863
598	8.517399	-2.144751	4.165460	-0.556669	-0.029712	-0.040543	-0.813570	-0.089557	-0.191687	0.701865	0.150148	-0.611537	0.332962
599	8.546968	-2.281173	4.021965	-0.562155	-0.032208	-0.060058	-0.812585	-0.090116	-0.192678	0.706263	0.143163	-0.612811	0.324283
600	8.596511	-2.267969	3.864692	-0.541066	0.025850	-0.113227	-0.812984	-0.095300	-0.191193	0.710809	0.138305	-0.614221	0.313615
601	8.431076	-2.277500	3.720043	-0.534317	0.099943	-0.141940	-0.812550	-0.098237	-0.192065	0.717055	0.131748	-0.613073	0.304327
602	8.554141	-2.307350	3.708130	-0.552112	0.146669	-0.117643	-0.812386	-0.102700	-0.197420	0.722891	0.125971	-0.612622	0.293690
603	8.289233	-2.325527	3.626533	-0.573590	0.188076	-0.105816	-0.811957	-0.103663	-0.202879	0.729830	0.117730	-0.610375	0.284482
604	9.443257	-1.720348	4.173983	-0.532460	0.176338	-0.207594	-0.809547	-0.108689	-0.208537	0.736199	0.113095	-0.608963	0.272734
605	9.485794	-1.117774	3.959401	-0.539813	0.172806	-0.207562	-0.809382	-0.113149	-0.214729	0.743145	0.106608	-0.606317	0.262201
606	9.521349	-1.306551	3.951794	-0.535986	0.080464	-0.260045	-0.808503	-0.120691	-0.220680	0.748321	0.102994	-0.606011	0.249314
607	8.923914	-1.245483	3.840763	-0.558898	0.025275	-0.230005	-0.807354	-0.126423	-0.223681	0.753329	0.097195	-0.605432	0.237698
608	8.866523	-0.998298	3.891240	-0.540614	0.026573	-0.183781	-0.806775	-0.130339	-0.225123	0.757190	0.092801	-0.605898	0.225697
609	8.874414	-1.026016	4.104172	-0.549488	0.075422	-0.201889	-0.805776	-0.133690	-0.228517	0.762356	0.086540	-0.604402	0.214528
610	8.825227	-1.010420	4.229711	-0.543280	0.059245	-0.210578	-0.804350	-0.138864	-0.231236	0.766441	0.082227	-0.604132	0.202068
611	8.474448	-0.679812	4.185414	-0.547751	0.043384	-0.151289	-0.807400	-0.146125	-0.234639	0.770722	0.075484	-0.603015	0.191475
612	8.533191	-0.617820	4.109739	-0.549467	0.064200	-0.159375	-0.806258	-0.150461	-0.236369	0.774379	0.070397	-0.602580	0.179661
613	8.771809	-0.660285	4.129224	-0.554771	0.096815	-0.173749	-0.805253	-0.155494	-0.238943	0.779101	0.063607	-0.600454	0.168552
614	8.715966	-0.708144	4.149163	-0.540014	0.125455	-0.161386	-0.803693	-0.158846	-0.242342	0.783193	0.058436	-0.598828	0.156840
615	8.657899	-0.627668	4.206334	-0.538990	0.125074	-0.120683	-0.802836	-0.161632	-0.247405	0.787758	0.051143	-0.596089	0.146627
616	8.479661	-0.554108	4.196086	-0.554497	0.090491	-0.076446	-0.799460	-0.163165	-0.251637	0.790903	0.044796	-0.594956	0.135988
617	8.666469	-0.585161	4.056038	-0.532665	0.073889	-0.042432	-0.800018	-0.163577	-0.253871	0.794345	0.036817	-0.592924	0.126892
618	9.425363	-0.858424	4.406017	-0.541271	0.138530	-0.005671	-0.797761	-0.165808	-0.258101	0.797603	0.029693	-0.590876	0.117527
619	9.244932	-1.518516	4.945209	-0.555260	0.179251	0.073385	-0.797198	-0.165659	-0.261177	0.801754	0.019683	-0.587123	0.109958
620	8.302774	-1.350400	4.214874	-0.557832	-0.046498	0.221455	-0.798328	-0.163410	-0.263379	0.802080	0.010002	-0.588018	0.103935
621	8.704587	-1.746503	3.870830	-0.564393	-0.227200	0.188911	-0.802173	-0.156571	-0.259119	0.800929	-0.000693	-0.590704	0.097886
622	8.700547	-1.737417	3.774082	-0.564610	-0.235723	0.135888	-0.803313	-0.153792	-0.251817	0.798963	-0.009087	-0.594483	0.090363
623	9.046557	-2.077737	3.806412	-0.546485	-0.241069	0.122889	-0.806134	-0.151855	-0.242696	0.797508	-0.018745	-0.597223	0.083391
624	9.329852	-2.024997	4.022911	-0.553968	-0.242398	0.077747	-0.808946	-0.151876	-0.234293	0.795323	-0.026265	-0.600948	0.075059
625	9.036446	-1.941559	3.930554	-0.557688	-0.256792	0.074209	-0.811630	-0.149096	-0.226142	0.793494	-0.035536	-0.603822	0.067114
626	8.679525	-1.752869	3.986917	-0.557566	-0.244408	0.095314	-0.816268	-0.148553	-0.217580	0.791014	-0.043318	-0.607403	0.059009
627	8.403552	-1.754816	3.784339	-0.539055	-0.208699	0.119149	-0.818388	-0.146051	-0.210553	0.789477	-0.052903	-0.609290	0.051901
628	8.628252	-1.945512	3.660519	-0.546294	-0.201272	0.101353	-0.818125	-0.142989	-0.205355	0.787291	-0.060623	-0.612015	0.043989
629	8.795717	-2.115063	3.768504	-0.535127	-0.161728	0.107441	-0.821790	-0.139636	-0.200263	0.786110	-0.070064	-0.613009	0.036630
630	8.881875	-2.245919	3.798844	-0.555045	-0.130625	0.066323	-0.824611	-0.136844	-0.196021	0.784581	-0.077539	-0.614523	0.027970
631	8.804215	-2.249930	3.852151	-0.553228	-0.114170	0.037916	-0.823219	-0.134895	-0.193498	0.783766	-0.086463	-0.614709	0.019175
632	8.794380	-2.189121	3.904644	-0.547701	-0.073234	-0.008269	-0.825746	-0.135183	-0.189291	0.782755	-0.092917	-0.615283	0.009342
633	8.870610	-2.283334	3.987748	-0.540203	-0.022602	-0.031493	-0.826446	-0.135889	-0.186918	0.782868	-0.100814	-0.613966	-0.000598
634	8.583566	-2.252556	3.982956	-0.530591	0.055594	-0.019531	-0.826720	-0.137003	-0.188604	0.783240	-0.106854	-0.612376	-0.010644
635	8.557788	-2.248165	3.886290	-0.539759	0.028431	-0.000009	-0.827838	-0.137554	-0.190416	0.783733	-0.115138	-0.609997	-0.020238
636	8.447117	-2.373795	3.781523	-0.543012	0.095300	-0.021723	-0.827115	-0.142311	-0.192008	0.784314	-0.121304	-0.607621	-0.030558
637	8.948606	-2.393524	3.836647	-0.555541	0.149798	-0.057492	-0.827253	-0.141875	-0.197031	0.785931	-0.129083	-0.603259	-0.041586
638	8.901253	-2.168530	3.826950	-0.548314	0.171769	-0.099101	-0.826397	-0.144242	-0.201532	0.787082	-0.134313	-0.599678	-0.053362
639	8.676270	-1.834108	3.746198	-0.541230	0.168475	-0.137921	-0.825395	-0.147865	-0.207444	0.788547	-0.140843	-0.595026	-0.065582
640	8.567677	-1.592976	3.550349	-0.568977	0.105839	-0.170575	-0.826080	-0.150506	-0.213054	0.788452	-0.145592	-0.592436	-0.078524
641	9.483831	-1.665872	3.636923	-0.558448	0.064654	-0.193025	-0.824796	-0.154551	-0.218693	0.788187	-0.151809	-0.589349	-0.091554
642	9.400728	-1.708135	3.751072	-0.554814	0.058185	-0.178817	-0.822389	-0.159310	-0.220717	0.787234	-0.156270	-0.587339	-0.104284
643	8.634978	-1.389561	3.683302	-0.553225	0.015642	-0.166265	-0.823496	-0.162094	-0.224788	0.786110	-0.162739	-0.584749	-0.116689
644	8.723601	-1.013376	3.640325	-0.553458	-0.002172	-0.185552	-0.822785	-0.164192	-0.225933	0.784126	-0.167184	-0.583510	-0.129273
645	9.518800	-1.027103	3.791640	-0.546490	0.004044	-0.268510	-0.822903	-0.168661	-0.229331	0.782282	-0.172247	-0.581268	-0.143155
646	9.360126	-1.396001	4.155997	-0.540784	0.041763	-0.263465	-0.820477	-0.177049	-0.235164	0.780316	-0.175406	-0.579414	-0.156905
647	8.594453	-1.101730	4.066751	-0.540661	0.007450	-0.164288	-0.819621	-0.180125	-0.237019	0.778512	-0.181474	-0.576541	-0.169078
648	8.632254	-0.770689	3.710227	-0.540679	0.001125	-0.158874	-0.816093	-0.184461	-0.240723	0.776104	-0.185920	-0.574752	-0.180988
649	8.879572	-0.918619	3.491664	-0.546304	-0.009194	-0.206605	-0.815800	-0.186692	-0.243962	0.773610	-0.191529	-0.572092	-0.193789
650	8.908179	-0.976691	3.509188	-0.555426	-0.014524	-0.210220	-0.814525	-0.189066	-0.246790	0.770476	-0.195615	-0.570479	-0.206532
651	9.025810	-0.765561	3.381027	-0.550055	-0.025350	-0.208264	-0.813808	-0.192707	-0.246973	0.767427	-0.201228	-0.567869	-0.219290
652	8.872738	-0.707536	3.230774	-0.558655	0.039376	-0.189317	-0.811545	-0.196624	-0.249546	0.764671	-0.205298	-0.565122	-0.231880
653	9.027327	-0.718313	3.208941	-0.541900	0.074848	-0.133575	-0.811811	-0.199270	-0.253901	0.762781	-0.211086	-0.560527	-0.243755
654	9.323611	-0.843831	3.531313	-0.557894	0.125149	-0.106618	-0.809560	-0.199533	-0.260626	0.761089	-0.215601	-0.555933	-0.255341
655	10.279377	-1.524743	3.817922	-0.565062	0.145209	-0.120885	-0.806468	-0.200224	-0.265407	0.759596	-0.221481	-0.549897	-0.267532
656	9.736821	-1.933774	3.562253	-0.548784	0.092481	-0.085136	-0.804352	-0.200894	-0.276325	0.757409	-0.226201	-0.545555	-0.278449
657	8.907864	-1.135464	2.853728	-0.539655	0.116145	-0.120594	-0.803655	-0.198636	-0.282174	0.755335	-0.231856	-0.539912	-0.290183
658	8.439728	-1.854921	2.499938	-0.568296	0.170545	-0.151512	-0.803089	-0.198473	-0.289580	0.753233	-0.235627	-0.534390	-0.302569
659	9.305584	-2.187657	2.722376	-0.546820	0.186016	-0.269774	-0.796915	-0.197479	-0.298278	0.750532	-0.239452	-0.528146	-0.316900
660	10.386398	-2.282384	3.347807	-0.557221	0.194259	-0.367077	-0.793256	-0.198008	-0.310185	0.747017	-0.240513	-0.523113	-0.332373
661	9.492579	-2.050616	3.568716	-0.539768	0.259394	-0.416976	-0.788747	-0.199643	-0.327138	0.743608	-0.242231	-0.516248	-0.349082
662	8.597057	-1.690459	3.449913	-0.539216	0.358559	-0.433634	-0.781721	-0.199608	-0.342837	0.740941	-0.241064	-0.508901	-0.365943
663	8.317707	-1.737665	3.349329	-0.541260	0.340936	-0.479609	-0.774275	-0.199147	-0.360629	0.737255	-0.241556	-0.500784	-0.383824
664	8.695443	-2.015445	3.366421	-0.528992	0.279915	-0.509127	-0.764722	-0.199534	-0.377469	0.732716	-0.239906	-0.494699	-0.401055
665	8.500678	-1.806331	3.374014	-0.546425	0.252905	-0.503871	-0.757145	-0.197257	-0.393987	0.727228	-0.240915	-0.487618	-0.418722
666	7.622756	-1.912745	3.250729	-0.538170	0.265569	-0.525271	-0.749440	-0.191329	-0.414099	0.721802	-0.239189	-0.481423	-0.435916
667	9.064703	-1.729324	3.502880	-0.533623	0.231188	-0.691012	-0.741746	-0.183449	-0.431537	0.713774	-0.238402	-0.475324	-0.455805
668	9.646364	-0.467201	3.794887	-0.562757	0.093838	-0.916710	-0.733320	-0.183427	-0.444174	0.702364	-0.234617	-0.472806	-0.477592
669	11.310452	-1.148699	3.928328	-0.578510	0.032956	-0.634958	-0.726015	-0.184818	-0.452067	0.691879	-0.236756	-0.468466	-0.495772
670	10.134455	-1.301679	4.559846	-0.560822	0.120567	-0.389650	-0.720386	-0.187604	-0.460381	0.685200	-0.237425	-0.462756	-0.509890
671	8.887285	-0.146264	4.111272	-0.568149	0.176654	-0.222085	-0.716171	-0.187870	-0.467680	0.679629	-0.241802	-0.454326	-0.522709
672	8.127409	-0.075821	3.790136	-0.553865	0.223460	-0.133873	-0.710994	-0.183089	-0.477588	0.676199	-0.243551	-0.445864	-0.533520
673	8.334823	-0.132771	3.780828	-0.541146	0.220670	-0.128364	-0.707633	-0.180693	-0.484853	0.671675	-0.247877	-0.436503	-0.544862
674	8.641696	-0.205781	4.008364	-0.546710	0.176959	-0.071501	-0.701314	-0.181815	-0.488545	0.668251	-0.250476	-0.428272	-0.554333
675	8.648731	-0.191595	4.351310	-0.559279	0.174611	-0.006183	-0.698639	-0.183635	-0.490540	0.664152	-0.256540	-0.418568	-0.563817
676	8.607795	-0.247640	4.622616	-0.531622	0.173255	0.126816	-0.696110	-0.184762	-0.490292	0.662741	-0.260555	-0.409411	-0.570322
677	8.267840	0.256485	4.511128	-0.573879	0.088490	0.155151	-0.694684	-0.190082	-0.491337	0.659327	-0.269027	-0.399700	-0.577193
678	8.204068	0.389088	4.396168	-0.554624	-0.032367	0.159667	-0.693554	-0.193186	-0.485092	0.656290	-0.275885	-0.392703	-0.582198
679	8.805873	0.520815	4.038697	-0.538751	-0.118962	0.172926	-0.696902	-0.198658	-0.478977	0.651320	-0.286305	-0.385931	-0.587256
680	10.480963	-1.405807	5.261270	-0.532367	-0.085886	0.107372	-0.697171	-0.203596	-0.467572	0.647175	-0.293007	-0.380089	-0.592321
681	8.427555	-2.031679	3.978284	-0.560156	-0.190335	0.288600	-0.703906	-0.204450	-0.458589	0.642556	-0.305445	-0.373084	-0.595511
682	9.756811	-2.704300	4.034753	-0.535565	-0.361957	0.338780	-0.710658	-0.202233	-0.446501	0.638857	-0.317120	-0.369262	-0.595770
683	9.022050	-2.650307	4.199442	-0.568227	-0.257311	0.429606	-0.717697	-0.198192	-0.435649	0.634933	-0.331536	-0.361831	-0.596676
684	8.808846	-2.944027	4.164344	-0.557986	-0.211187	0.401055	-0.723204	-0.191207	-0.426873	0.632704	-0.342034	-0.355272	-0.597059
685	8.194232	-2.719733	3.858210	-0.565191	-0.187449	0.364472	-0.732505	-0.182392	-0.418607	0.628136	-0.355056	-0.347094	-0.599088
686	8.029207	-3.125192	3.780802	-0.552217	-0.138544	0.326202	-0.737034	-0.174285	-0.411224	0.625344	-0.363959	-0.340072	-0.600691
687	8.309749	-2.923817	3.802342	-0.543256	-0.112691	0.257228	-0.740863	-0.165045	-0.408165	0.619800	-0.374998	-0.331694	-0.604320
688	8.590448	-3.183135	3.582561	-0.549898	-0.104343	0.138593	-0.742301	-0.156923	-0.407650	0.614798	-0.382083	-0.325552	-0.608319
689	8.778362	-3.310103	3.564396	-0.543713	-0.070857	0.021710	-0.742329	-0.150484	-0.407024	0.606293	-0.391014	-0.318196	-0.615035
690	8.545438	-3.178684	3.476254	-0.557167	0.025836	-0.104686	-0.744317	-0.144312	-0.409179	0.598878	-0.394896	-0.312161	-0.622863
691	8.588088	-3.177837	3.268387	-0.568843	0.086095	-0.184792	-0.741255	-0.138144	-0.413609	0.588171	-0.400785	-0.304026	-0.633241
692	8.674236	-3.039141	3.119329	-0.556364	0.101357	-0.282007	-0.739867	-0.133363	-0.420833	0.578715	-0.402448	-0.298404	-0.643490
693	8.556487	-3.196368	2.978680	-0.549284	0.209412	-0.280856	-0.735805	-0.130261	-0.430470	0.567143	-0.405801	-0.289691	-0.655556
694	8.785810	-3.234695	3.263924	-0.544246	0.299520	-0.283092	-0.728112	-0.123239	-0.442190	0.558596	-0.404529	-0.281843	-0.667001
695	9.418180	-2.700598	3.513245	-0.563851	0.242100	-0.289860	-0.722530	-0.114109	-0.455129	0.546399	-0.407384	-0.272482	-0.679146
696	8.546988	-2.013511	3.526074	-0.510998	0.113491	-0.251387	-0.718058	-0.108627	-0.464884	0.537195	-0.408214	-0.266771	-0.688197
697	9.019556	-1.370376	3.274219	-0.547623	0.057533	-0.211472	-0.716127	-0.099933	-0.470396	0.524775	-0.413586	-0.258965	-0.697492
698	9.330390	-1.818915	3.742737	-0.555219	0.008957	-0.215702	-0.714041	-0.095307	-0.473297	0.514890	-0.416344	-0.253374	-0.705229
699	9.499732	-1.364592	3.908998	-0.557219	-0.009118	-0.204914	-0.712099	-0.089846	-0.475071	0.501779	-0.422539	-0.246046	-0.713540
700	9.504882	-1.232042	4.240960	-0.562159	0.084571	-0.202006	-0.711534	-0.090258	-0.477874	0.492152	-0.424166	-0.239402	-0.721496
701	8.483865	-0.938490	3.779955	-0.568579	0.139182	-0.071640	-0.710986	-0.086323	-0.482586	0.481303	-0.428676	-0.229317	-0.729382
702	8.335886	-0.729466	3.048099	-0.523506	0.033906	-0.008510	-0.707359	-0.081281	-0.485775	0.474369	-0.431413	-0.221996	-0.734557
703	8.524040	-0.259363	2.665659	-0.548722	0.009610	0.106464	-0.708227	-0.074836	-0.486539	0.465513	-0.438151	-0.212008	-0.739171
704	6.289624	-3.425867	2.643577	-0.547741	0.268898	0.280949	-0.705161	-0.069508	-0.490698	0.463455	-0.438732	-0.199559	-0.743572
705	10.348879	-5.587417	3.481390	-0.556587	-0.173830	0.068227	-0.704926	-0.059151	-0.489893	0.452787	-0.448054	-0.191078	-0.746807
706	10.943441	-2.299088	4.328264	-0.562114	0.031713	-0.121910	-0.707337	-0.053272	-0.487718	0.443437	-0.450530	-0.184149	-0.752645
707	9.704675	-3.807163	4.622208	-0.554676	0.148928	-0.358318	-0.705514	-0.052419	-0.492752	0.427244	-0.453159	-0.176491	-0.762207
708	7.902836	-2.910375	3.996040	-0.546526	0.109493	-0.303356	-0.701005	-0.056337	-0.496878	0.415351	-0.453422	-0.170676	-0.769911
709	7.297122	-2.723357	3.149060	-0.563070	0.154671	-0.213654	-0.699319	-0.056327	-0.501082	0.400917	-0.456203	-0.161401	-0.777878
710	8.013563	-2.986496	2.757182	-0.561405	0.126064	-0.229251	-0.695959	-0.054363	-0.504440	0.389857	-0.456362	-0.154491	-0.784779
711	8.494307	-3.283699	2.863756	-0.544496	0.210638	-0.220671	-0.690358	-0.051137	-0.510316	0.375185	-0.457849	-0.144975	-0.792838
712	9.372826	-3.329015	3.457494	-0.560655	0.288716	-0.268964	-0.684764	-0.045944	-0.518128	0.363759	-0.455073	-0.137154	-0.801110
713	9.901790	-2.816860	3.958493	-0.559724	0.199077	-0.312485	-0.681837	-0.040042	-0.526610	0.346981	-0.456325	-0.128184	-0.809284
714	8.164606	-1.719357	3.803593	-0.548923	0.121963	-0.177627	-0.677633	-0.038072	-0.532488	0.336474	-0.456122	-0.120876	-0.814940
715	8.874815	-1.156200	3.368675	-0.569129	0.146477	-0.273317	-0.674008	-0.032757	-0.533439	0.319850	-0.458058	-0.111847	-0.821809
716	9.561390	-1.431018	3.397402	-0.552921	0.148721	-0.322577	-0.671190	-0.034702	-0.540046	0.306802	-0.456863	-0.105599	-0.828250
717	9.219799	-1.969327	3.925786	-0.561849	0.118982	-0.227122	-0.667826	-0.033437	-0.543970	0.290669	-0.458976	-0.096484	-0.833993
718	8.594188	-1.387549	3.963624	-0.553595	0.114804	-0.173976	-0.667016	-0.025733	-0.545572	0.279836	-0.458416	-0.089055	-0.838818
719	8.913815	-1.230433	3.903452	-0.560506	0.088834	-0.281735	-0.664502	-0.022788	-0.548634	0.262577	-0.460594	-0.080724	-0.844032
720	8.918776	-1.378916	4.124985	-0.546947	0.090734	-0.301079	-0.661555	-0.022504	-0.552006	0.249468	-0.459943	-0.074701	-0.848904
721	8.681740	-1.291680	3.923776	-0.559077	-0.003540	-0.233437	-0.662550	-0.019420	-0.552525	0.232762	-0.463401	-0.066487	-0.852444
722	8.678792	-1.036231	3.804948	-0.561083	-0.019549	-0.253671	-0.660304	-0.019987	-0.551850	0.220027	-0.464534	-0.060323	-0.855662
723	8.946040	-0.927842	3.629407	-0.553552	0.018211	-0.244007	-0.660441	-0.020970	-0.551021	0.203126	-0.467252	-0.052313	-0.858882
724	8.903728	-0.986662	3.456147	-0.546129	0.019687	-0.212090	-0.658065	-0.019014	-0.551299	0.191173	-0.467468	-0.045844	-0.861873
725	9.103670	-0.975026	3.199622	-0.546806	0.035669	-0.182064	-0.658627	-0.018732	-0.551431	0.175307	-0.469626	-0.037392	-0.864477
726	9.169747	-1.027564	3.366844	-0.554419	0.090907	-0.109953	-0.655822	-0.018170	-0.554101	0.164997	-0.468510	-0.029574	-0.867410
727	9.958949	-1.348639	3.830884	-0.557753	0.111999	-0.042791	-0.656099	-0.018583	-0.556059	0.151373	-0.469197	-0.019424	-0.869806
728	9.461852	-1.738245	3.635344	-0.535652	0.124143	-0.010018	-0.652722	-0.020542	-0.558759	0.142907	-0.467301	-0.010906	-0.872404
729	8.694519	-1.497899	3.423471	-0.552095	0.073178	0.046604	-0.651041	-0.019982	-0.560163	0.130747	-0.468392	-0.000121	-0.873793
730	8.719142	-1.685099	3.270884	-0.560657	0.006634	0.037170	-0.651031	-0.022224	-0.559628	0.122787	-0.468444	0.008940	-0.874873
731	8.609150	-2.017321	2.979951	-0.553944	0.016900	0.091981	-0.650192	-0.021664	-0.560187	0.111238	-0.470239	0.020099	-0.875270
732	9.187376	-2.270324	3.296118	-0.561646	-0.008486	0.019578	-0.649629	-0.022229	-0.559080	0.102907	-0.470392	0.028963	-0.875958
733	9.734358	-2.469905	3.621397	-0.545429	0.010965	-0.042206	-0.649773	-0.021671	-0.558235	0.088878	-0.472063	0.038811	-0.876214
734	9.153429	-2.214707	3.653155	-0.563495	0.027145	-0.035527	-0.649778	-0.019984	-0.560313	0.079486	-0.471431	0.047231	-0.877043
735	8.771327	-2.111800	3.493042	-0.550813	-0.002104	0.000129	-0.650630	-0.017744	-0.559724	0.066050	-0.473003	0.057591	-0.876692
736	8.530628	-1.992022	3.467865	-0.558139	0.016378	-0.049643	-0.650788	-0.013542	-0.559958	0.056421	-0.472381	0.065729	-0.877127
737	8.650191	-2.154293	3.532339	-0.570912	0.023958	-0.083454	-0.651360	-0.010878	-0.560764	0.041238	-0.473307	0.075678	-0.876671
738	8.633208	-2.226834	3.509009	-0.556268	0.035533	-0.076289	-0.650251	-0.007942	-0.560184	0.031093	-0.472180	0.083504	-0.876987
739	8.768492	-2.281124	3.465940	-0.542976	-0.015792	-0.084641	-0.648013	-0.006546	-0.560605	0.016146	-0.473469	0.092938	-0.875745
740	9.034508	-2.378254	3.659972	-0.560102	0.013190	-0.090295	-0.648728	-0.003750	-0.558755	0.005725	-0.472559	0.100629	-0.875517
741	8.843012	-2.468483	3.724058	-0.541405	0.081275	-0.060470	-0.648859	-0.005281	-0.561284	-0.009035	-0.471783	0.110288	-0.874744
742	8.595587	-2.422276	3.907512	-0.555734	0.091671	-0.011216	-0.647447	-0.007098	-0.563549	-0.018212	-0.469127	0.118592	-0.874942
743	8.557913	-2.141610	3.921345	-0.555171	0.170625	0.025488	-0.643938	-0.007237	-0.566092	-0.031788	-0.466264	0.129183	-0.874585
744	8.186958	-2.205290	3.799321	-0.580136	0.246499	0.012267	-0.640007	-0.007228	-0.571570	-0.041181	-0.460623	0.137980	-0.875838
745	8.491987	-2.127980	3.715896	-0.556583	0.257563	-0.022835	-0.634673	-0.006940	-0.577894	-0.055821	-0.456035	0.147942	-0.875802
746	8.604682	-1.482830	3.810030	-0.540103	0.076739	-0.155895	-0.628926	-0.005824	-0.580721	-0.067294	-0.453678	0.154593	-0.875071
747	9.589792	-2.319374	3.972690	-0.533407	-0.073538	-0.071651	-0.630196	-0.003861	-0.580690	-0.081529	-0.454757	0.163956	-0.871589
748	9.059134	-1.491614	4.022154	-0.543544	-0.055131	-0.112581	-0.631339	0.000474	-0.578262	-0.091854	-0.454384	0.171165	-0.869368
749	9.003448	-1.226423	3.862210	-0.542932	-0.100158	-0.114036	-0.634174	0.007056	-0.576495	-0.106634	-0.455790	0.180150	-0.865119
750	9.291058	-1.510715	4.292682	-0.562968	-0.057870	-0.195915	-0.635026	0.009150	-0.574232	-0.118548	-0.455526	0.186853	-0.862281
751	8.740823	-1.720493	4.187046	-0.555271	-0.040598	-0.123534	-0.639094	0.010714	-0.572605	-0.133581	-0.455620	0.195596	-0.858084
752	8.209264	-1.279366	3.856635	-0.556895	-0.070452	-0.013711	-0.639949	0.013084	-0.568802	-0.142218	-0.454685	0.203805	-0.855277
753	8.481484	-1.251118	3.623991	-0.551403	-0.062247	-0.022473	-0.638549	0.013925	-0.570061	-0.155141	-0.454519	0.213207	-0.850816
754	8.805077	-1.275135	3.587581	-0.553064	-0.034237	-0.026138	-0.642359	0.018546	-0.567189	-0.164070	-0.452849	0.221047	-0.848026
755	8.542748	-1.264374	3.498409	-0.553047	-0.032414	-0.031505	-0.640959	0.018960	-0.566218	-0.177077	-0.451975	0.230075	-0.843462
756	8.697399	-1.039675	3.273376	-0.564893	-0.024938	-0.052841	-0.641388	0.018789	-0.563047	-0.186560	-0.450047	0.237749	-0.840315
757	8.931458	-0.873382	3.048908	-0.534144	0.082772	-0.019447	-0.641102	0.017670	-0.563619	-0.199566	-0.447036	0.245904	-0.836578
758	10.035348	-1.328581	3.637254	-0.557490	0.135184	-0.014595	-0.637862	0.015301	-0.569117	-0.209056	-0.442083	0.253079	-0.834751
759	10.286474	-2.284826	4.401473	-0.550358	0.109884	-0.014463	-0.635311	0.009704	-0.572128	-0.222108	-0.438304	0.261238	-0.830850
760	9.280266	-2.042058	3.564072	-0.563263	0.015489	0.060140	-0.637269	0.008873	-0.573379	-0.229725	-0.434748	0.269573	-0.827980
761	8.096799	-2.013516	3.072413	-0.568913	-0.040515	0.065511	-0.637273	0.009570	-0.572534	-0.240707	-0.432706	0.279298	-0.822690
762	8.556427	-2.206283	2.839586	-0.538133	-0.054812	0.044799	-0.637394	0.006077	-0.569034	-0.247916	-0.430353	0.287313	-0.819014
763	9.554811	-2.591069	3.374130	-0.555166	-0.113423	-0.030989	-0.639487	0.002991	-0.565977	-0.259913	-0.429840	0.296317	-0.812329
764	9.471550	-2.507155	3.569025	-0.553828	-0.198362	-0.005698	-0.643122	-0.000795	-0.561936	-0.267172	-0.429865	0.304782	-0.806810
765	8.748930	-1.999528	3.631984	-0.557248	-0.175349	0.033844	-0.648436	-0.005703	-0.556218	-0.277565	-0.429701	0.314545	-0.799610
766	8.463974	-1.766828	3.455795	-0.567936	-0.133749	0.020174	-0.651220	-0.010599	-0.555968	-0.284846	-0.428282	0.322998	-0.794424
767	8.611190	-2.073183	3.309206	-0.544077	-0.106847	0.022939	-0.653181	-0.011863	-0.553451	-0.295456	-0.426950	0.331849	-0.787588
768	8.713504	-2.259300	3.407798	-0.549311	-0.072575	0.021775	-0.655423	-0.013132	-0.549255	-0.302870	-0.424496	0.339551	-0.782801
769	8.682722	-2.291096	3.316375	-0.545369	-0.025743	0.021528	-0.656271	-0.012297	-0.547005	-0.313799	-0.421684	0.347712	-0.776408
770	8.924116	-2.263574	3.322994	-0.552356	0.044968	-0.019629	-0.655994	-0.011461	-0.546020	-0.322602	-0.417509	0.354261	-0.772084
771	9.004489	-2.264670	3.228662	-0.562885	0.104513	-0.021867	-0.655853	-0.011171	-0.548952	-0.335024	-0.412666	0.361269	-0.766127
772	9.078370	-2.332256	3.316304	-0.547822	0.159775	0.036359	-0.652351	-0.009064	-0.553568	-0.343648	-0.406188	0.367308	-0.762891
773	9.262830	-1.973557	3.664835	-0.547772	0.197801	0.018500	-0.649268	-0.007657	-0.557629	-0.355731	-0.399557	0.373497	-0.757833
774	8.848715	-1.435554	3.485412	-0.547840	0.192359	0.020295	-0.645773	-0.003724	-0.563762	-0.364723	-0.392538	0.379021	-0.754476
775	8.923346	-0.682993	2.940496	-0.526991	0.128861	-0.134630	-0.640742	0.001600	-0.567937	-0.378170	-0.388133	0.383861	-0.747657
776	10.262836	-1.546178	3.450926	-0.556270	0.137022	-0.212732	-0.636265	0.004818	-0.570453	-0.390169	-0.383488	0.387912	-0.741774
777	9.257421	-1.424267	3.383254	-0.556050	0.077766	-0.049779	-0.634752	0.012387	-0.573460	-0.401969	-0.378776	0.393959	-0.734674
778	9.235056	-1.307253	3.522124	-0.548997	0.017740	0.008178	-0.634513	0.022051	-0.574060	-0.409572	-0.374070	0.400372	-0.729400
779	8.862936	-1.178488	3.642000	-0.552864	0.032943	-0.081375	-0.633136	0.028213	-0.574844	-0.421156	-0.370188	0.406188	-0.721526
780	8.862174	-1.199208	3.419933	-0.545513	0.038289	-0.077775	-0.633436	0.032837	-0.575492	-0.430016	-0.365754	0.411581	-0.715480
781	8.865658	-1.105077	3.017772	-0.549010	0.013355	-0.006860	-0.634018	0.037456	-0.574322	-0.440105	-0.361429	0.417801	-0.707898
782	8.919930	-0.933785	2.638845	-0.553471	-0.005968	0.042797	-0.633481	0.043054	-0.573569	-0.446805	-0.356420	0.424418	-0.702281
783	8.987348	-1.013597	2.311029	-0.568522	0.045446	0.045863	-0.632793	0.046136	-0.574521	-0.456508	-0.350826	0.430887	-0.694880
784	9.998837	-1.424501	3.319441	-0.553510	0.160092	0.020671	-0.632805	0.049507	-0.577559	-0.464800	-0.343559	0.435685	-0.690004
785	9.358325	-1.723167	3.608754	-0.562291	0.267383	-0.093507	-0.626069	0.050212	-0.583751	-0.478066	-0.336010	0.438789	-0.682652
786	8.699712	-2.114805	3.698576	-0.522048	0.233564	0.027293	-0.621577	0.050643	-0.590208	-0.486527	-0.327814	0.442304	-0.678378
787	9.367574	-1.858645	3.595756	-0.551987	0.138938	-0.043073	-0.616958	0.053726	-0.594124	-0.497562	-0.321539	0.446552	-0.670549
788	8.667486	-1.878306	3.611410	-0.559790	0.100131	-0.140383	-0.614284	0.052185	-0.595698	-0.507167	-0.316134	0.450610	-0.663168
789	8.778751	-1.976170	3.532615	-0.545671	0.018825	-0.122011	-0.613435	0.050221	-0.595445	-0.517812	-0.312089	0.455195	-0.653658
790	8.802030	-1.662449	3.483174	-0.557892	-0.042384	-0.119962	-0.614828	0.047982	-0.595039	-0.525655	-0.308260	0.460626	-0.645357
791	8.842484	-1.822228	3.480070	-0.554407	-0.086816	-0.090467	-0.617346	0.046305	-0.594338	-0.534685	-0.305061	0.466382	-0.635247
792	8.581341	-1.960774	3.477133	-0.558892	-0.107964	-0.045344	-0.620688	0.040145	-0.592420	-0.540792	-0.301241	0.472801	-0.627101
793	8.702610	-1.952326	3.404387	-0.553203	-0.126935	0.058371	-0.622222	0.037480	-0.589921	-0.547253	-0.297032	0.479644	-0.618246
794	8.985679	-2.037571	3.583766	-0.554985	-0.127989	0.078742	-0.624040	0.035512	-0.586575	-0.551436	-0.292216	0.486821	-0.611174
795	8.993590	-2.137548	3.449558	-0.543960	-0.110872	0.073453	-0.627263	0.034676	-0.585580	-0.557523	-0.287664	0.493245	-0.602601
796	9.080990	-2.327590	3.292086	-0.546659	-0.116273	0.075225	-0.631458	0.030752	-0.581817	-0.561661	-0.282726	0.500018	-0.595470
797	9.165304	-2.369684	3.601729	-0.538983	-0.046107	0.082843	-0.633429	0.032152	-0.580250	-0.567967	-0.277275	0.505496	-0.587372
798	9.133422	-2.325441	3.688265	-0.552708	-0.027504	0.025061	-0.633710	0.032151	-0.579689	-0.573461	-0.271624	0.510907	-0.579945
799	8.836264	-2.344654	3.408586	-0.559832	-0.012146	0.021295	-0.633574	0.032845	-0.577727	-0.580619	-0.266106	0.515643	-0.571122
800	8.720884	-2.414598	3.315285	-0.566934	0.008582	0.022826	-0.633997	0.033549	-0.578694	-0.586413	-0.259800	0.520617	-0.563544
801	8.656931	-2.378808	3.177243	-0.539738	-0.002345	0.021440	-0.632879	0.034670	-0.579809	-0.593249	-0.254332	0.524779	-0.554957
802	9.591579	-2.506917	3.341730	-0.568231	-0.008642	-0.052997	-0.634858	0.038316	-0.579755	-0.599530	-0.248902	0.529406	-0.546206
803	9.163031	-2.195253	3.667442	-0.546733	-0.028360	-0.080996	-0.634575	0.037047	-0.577256	-0.606954	-0.244647	0.533198	-0.536148
804	8.789568	-2.086735	3.640152	-0.549510	-0.024573	-0.104114	-0.636112	0.035934	-0.578373	-0.613327	-0.240061	0.537369	-0.526721
805	8.808721	-1.894755	3.442264	-0.559950	0.045692	-0.095783	-0.634552	0.032293	-0.579541	-0.621429	-0.234984	0.540034	-0.516694
806	8.673731	-1.901305	3.418354	-0.535734	-0.008531	-0.091656	-0.633282	0.030611	-0.580127	-0.627568	-0.230161	0.543739	-0.507476
807	8.833200	-1.715810	3.483727	-0.547723	-0.057554	-0.041902	-0.634679	0.028929	-0.578737	-0.633640	-0.225663	0.547554	-0.497756
808	8.929355	-1.609451	3.583896	-0.547623	-0.010281	-0.087279	-0.634674	0.027524	-0.577354	-0.639570	-0.220588	0.551238	-0.488292
809	8.788668	-1.651624	3.654628	-0.558319	0.018509	-0.079657	-0.633261	0.025565	-0.578783	-0.646602	-0.215589	0.553749	-0.478319
810	8.704530	-1.420600	3.412949	-0.536909	-0.037302	-0.094963	-0.634102	0.025000	-0.576687	-0.652047	-0.210906	0.557460	-0.468605
811	9.002544	-1.295425	3.633453	-0.574928	-0.004653	-0.095542	-0.634376	0.023603	-0.577398	-0.658780	-0.206043	0.560098	-0.458090
812	9.098134	-1.164368	3.817917	-0.564582	0.041822	-0.058524	-0.633798	0.019397	-0.576608	-0.664671	-0.199774	0.562982	-0.448725
813	9.271449	-1.179642	3.868598	-0.548923	0.068618	-0.039012	-0.631551	0.019261	-0.579281	-0.671341	-0.193921	0.564377	-0.439516
814	9.070352	-1.216525	3.951433	-0.555947	0.097279	-0.019858	-0.629859	0.017580	-0.580290	-0.677263	-0.186762	0.566399	-0.430845
815	8.951838	-1.312532	3.938165	-0.546790	0.086084	0.015667	-0.629435	0.017307	-0.582950	-0.683377	-0.180153	0.567488	-0.422490
816	8.864446	-1.396410	3.963381	-0.559296	0.105742	0.038371	-0.626211	0.018429	-0.585478	-0.688696	-0.172148	0.569448	-0.414478
817	8.751184	-1.218877	4.026792	-0.577531	0.102249	0.034637	-0.624099	0.016748	-0.587049	-0.694672	-0.164758	0.570390	-0.406129
818	8.710867	-1.165867	3.961014	-0.543014	0.109420	0.020844	-0.622688	0.015493	-0.589588	-0.699905	-0.157086	0.571920	-0.397951
819	8.967673	-1.047080	3.891688	-0.544971	0.107971	-0.012715	-0.618606	0.012975	-0.593279	-0.705991	-0.150598	0.572146	-0.389288
820	9.241706	-1.275785	3.922869	-0.574129	0.093780	-0.020021	-0.615086	0.010172	-0.595151	-0.711239	-0.143015	0.573821	-0.380019
821	9.306447	-1.569640	4.145945	-0.548602	0.109904	-0.024279	-0.615775	0.007801	-0.597686	-0.717207	-0.136547	0.573797	-0.371114
822	8.415865	-1.396256	3.922903	-0.535780	0.094927	0.020930	-0.613536	0.009626	-0.600478	-0.721830	-0.128972	0.575089	-0.362769
823	8.570395	-1.688172	3.773726	-0.565009	0.063640	0.010166	-0.610880	0.011862	-0.601034	-0.726797	-0.122178	0.575740	-0.354065
824	8.739627	-1.592516	3.782098	-0.549825	0.044992	-0.024881	-0.609474	0.011159	-0.601332	-0.730989	-0.115237	0.577563	-0.344668
825	8.888105	-1.619187	3.917510	-0.547110	0.039455	-0.010641	-0.609195	0.011579	-0.601330	-0.735550	-0.109061	0.578203	-0.335788
826	8.804363	-1.803949	4.045331	-0.545095	0.044412	0.035307	-0.607369	0.011301	-0.603303	-0.739102	-0.101453	0.579958	-0.327237
827	8.730554	-1.668549	3.981095	-0.552394	0.024358	0.064543	-0.607237	0.013546	-0.604677	-0.742766	-0.094400	0.580836	-0.319400
828	8.751870	-1.665934	4.034196	-0.534137	0.036821	0.071759	-0.606954	0.012845	-0.604547	-0.745770	-0.086547	0.582542	-0.311421
829	8.741829	-1.767367	4.035341	-0.530575	0.029712	0.058560	-0.604564	0.011721	-0.605136	-0.749283	-0.079825	0.583032	-0.303769
830	8.779819	-1.842248	4.079619	-0.545283	0.004618	0.051461	-0.605836	0.014531	-0.607193	-0.751856	-0.072206	0.585095	-0.295233
831	8.659164	-1.773627	4.110427	-0.541626	0.004491	0.062103	-0.605277	0.014523	-0.604962	-0.754867	-0.065406	0.585876	-0.287483
832	8.750683	-1.887979	4.080169	-0.552649	-0.004217	0.035494	-0.607103	0.015088	-0.605221	-0.757232	-0.057885	0.587933	-0.278539
833	8.718060	-1.769936	3.987076	-0.554493	-0.001389	0.023083	-0.605422	0.015646	-0.605648	-0.760208	-0.051349	0.588669	-0.270030
834	8.681947	-1.810987	3.956170	-0.543839	-0.052954	0.040321	-0.607384	0.015086	-0.604521	-0.761755	-0.044141	0.591256	-0.261147
835	8.730090	-1.760285	3.996617	-0.546655	-0.063722	0.037715	-0.607526	0.015507	-0.604655	-0.763718	-0.037848	0.592763	-0.252854
836	8.775645	-1.779724	4.025769	-0.554710	-0.034704	0.021524	-0.609073	0.016066	-0.603240	-0.765379	-0.030585	0.594948	-0.243507
837	8.768709	-1.857494	3.949324	-0.556588	-0.038123	0.002054	-0.610479	0.016768	-0.602803	-0.767636	-0.024394	0.595932	-0.234529
838	8.761676	-1.852768	3.925118	-0.540389	-0.072591	0.019263	-0.610895	0.015221	-0.600301	-0.768639	-0.017538	0.598459	-0.225242
839	8.781126	-1.746349	3.957732	-0.545860	-0.070733	0.016550	-0.612717	0.014521	-0.599176	-0.770248	-0.011449	0.599746	-0.216546
840	8.775863	-1.811413	3.982629	-0.550209	-0.049237	0.032280	-0.614265	0.015641	-0.598035	-0.771269	-0.004170	0.601793	-0.207295
841	8.875605	-1.742384	3.914068	-0.543732	-0.025769	0.026052	-0.615098	0.013543	-0.598190	-0.773195	0.002231	0.602226	-0.198718
842	8.776804	-1.703096	3.913762	-0.554475	-0.006010	0.037290	-0.615798	0.012978	-0.596234	-0.774505	0.009823	0.603453	-0.189448
843	8.817975	-1.754376	3.870786	-0.538198	-0.009510	0.018043	-0.616226	0.014663	-0.597191	-0.776473	0.016153	0.603460	-0.180737
844	8.834722	-1.802843	3.866472	-0.569116	-0.011076	0.007958	-0.617207	0.014241	-0.596070	-0.777606	0.023608	0.604650	-0.170795
845	8.800251	-1.833588	3.939350	-0.541685	0.019419	0.008077	-0.615950	0.015639	-0.596066	-0.779764	0.030011	0.604057	-0.161811
846	8.838343	-1.881887	3.983331	-0.548067	0.026843	-0.012391	-0.615394	0.017044	-0.598011	-0.781204	0.037025	0.604419	-0.151749
847	8.723207	-1.784770	3.938908	-0.545296	0.034014	-0.010642	-0.614549	0.016483	-0.598303	-0.783395	0.043342	0.603445	-0.142365
848	8.786379	-1.812175	3.871473	-0.560024	0.001681	-0.013257	-0.613990	0.016900	-0.597744	-0.784292	0.050464	0.604053	-0.132134
849	8.798173	-1.785364	3.919484	-0.547333	-0.002007	-0.010428	-0.614836	0.017741	-0.597449	-0.785841	0.056753	0.603473	-0.122692
850	8.781128	-1.765743	3.948284	-0.557222	0.025221	-0.027522	-0.615106	0.015364	-0.598310	-0.786824	0.063712	0.603537	-0.112216
851	8.787996	-1.823663	3.968251	-0.543482	0.037679	-0.017713	-0.614553	0.017465	-0.598712	-0.788666	0.069983	0.602148	-0.102597
852	8.768801	-1.804239	3.963228	-0.560031	0.001652	-0.010610	-0.613419	0.014660	-0.598331	-0.789086	0.077138	0.602380	-0.092365
853	8.785394	-1.794405	4.006589	-0.538179	0.008708	-0.005087	-0.613559	0.014946	-0.600003	-0.790354	0.083446	0.601240	-0.082991
854	8.731998	-1.793827	4.045315	-0.539854	0.027549	0.003611	-0.614119	0.014666	-0.599723	-0.790864	0.090488	0.600826	-0.073170
855	8.785577	-1.731530	4.013136	-0.556152	0.043050	-0.007270	-0.612153	0.014387	-0.601417	-0.792308	0.097137	0.598991	-0.063425
856	8.761052	-1.779541	4.040284	-0.554270	0.052029	-0.005546	-0.611585	0.013273	-0.603808	-0.792860	0.104316	0.598045	-0.053230
857	8.712971	-1.759996	4.025632	-0.537987	0.044804	-0.012395	-0.609899	0.012709	-0.603827	-0.794146	0.110643	0.595980	-0.043562
858	8.741651	-1.764798	4.059476	-0.535272	0.039306	-0.003479	-0.609343	0.013827	-0.603401	-0.794352	0.117515	0.595032	-0.033650
859	8.712332	-1.735236	4.119593	-0.559740	0.055717	-0.012718	-0.609053	0.011872	-0.605379	-0.795498	0.124211	0.592618	-0.023635
860	8.757610	-1.832018	4.147191	-0.543422	0.055752	-0.024917	-0.608207	0.011032	-0.605954	-0.795650	0.130945	0.591285	-0.013248
861	8.630182	-1.724946	4.136502	-0.546998	0.056491	-0.006397	-0.605968	0.012431	-0.607074	-0.796608	0.137526	0.588635	-0.003436
862	8.664891	-1.769540	3.996808	-0.561965	-0.014537	-0.014090	-0.604280	0.011446	-0.607097	-0.795635	0.144653	0.588213	0.006796
863	8.736893	-1.667863	4.097061	-0.553020	-0.023452	-0.028062	-0.604846	0.012570	-0.607640	-0.795403	0.151084	0.586706	0.016856
864	8.746455	-1.701785	4.092594	-0.556515	-0.001811	-0.028238	-0.605258	0.010611	-0.607937	-0.794349	0.157920	0.585942	0.027275
865	8.722488	-1.687226	4.077966	-0.574722	-0.016271	-0.014210	-0.605542	0.011026	-0.605974	-0.793906	0.164864	0.584065	0.037442
866	8.736821	-1.725981	4.078379	-0.553116	-0.045142	-0.020859	-0.607221	0.009765	-0.604857	-0.792113	0.171726	0.583787	0.047542
867	8.755910	-1.675021	4.130944	-0.538450	-0.027302	-0.008404	-0.608060	0.008922	-0.603182	-0.791441	0.178167	0.581898	0.057205
868	8.746173	-1.691860	4.133561	-0.543776	-0.012951	0.001172	-0.608478	0.008647	-0.604579	-0.789848	0.185068	0.580869	0.066934
869	8.777829	-1.706831	4.090192	-0.547426	-0.009196	-0.013041	-0.607204	0.005842	-0.604199	-0.789126	0.191569	0.578508	0.076878
870	8.741757	-1.667924	4.092223	-0.545487	0.003269	0.001941	-0.607625	0.005843	-0.604196	-0.787486	0.198441	0.577043	0.086646
871	8.756536	-1.648866	4.062994	-0.538307	-0.013012	0.005670	-0.607626	0.006122	-0.603914	-0.786560	0.205011	0.574489	0.096209
872	8.785442	-1.663547	4.063120	-0.534677	-0.011184	0.001283	-0.608609	0.006124	-0.603766	-0.784570	0.211687	0.573108	0.105768
873	8.736947	-1.633970	4.106348	-0.545517	-0.001251	0.003740	-0.607905	0.005418	-0.602382	-0.783522	0.218305	0.570167	0.115524
874	8.794161	-1.721026	4.155569	-0.545404	0.019521	-0.001695	-0.608462	0.004581	-0.603225	-0.781600	0.224998	0.568125	0.125343
875	8.756592	-1.634367	4.062833	-0.548912	0.037528	0.001699	-0.606215	0.004019	-0.604086	-0.780741	0.231525	0.564374	0.135358
876	8.699129	-1.617406	4.011978	-0.553009	-0.032622	-0.010310	-0.608879	0.003743	-0.603510	-0.777936	0.238330	0.562991	0.145103
877	8.730064	-1.648759	4.053364	-0.536706	-0.032579	-0.023389	-0.609019	0.003743	-0.603508	-0.776037	0.244540	0.560290	0.155057
878	8.766228	-1.648957	4.058150	-0.558373	-0.010855	-0.022884	-0.608743	0.004298	-0.601968	-0.773178	0.251162	0.558438	0.165107
879	8.761598	-1.646663	4.033967	-0.557392	-0.005550	-0.012289	-0.609724	0.004019	-0.601544	-0.771275	0.257690	0.554993	0.175251
880	8.780980	-1.656542	4.019554	-0.560346	-0.043375	-0.012087	-0.609580	0.003178	-0.601414	-0.767841	0.264515	0.553403	0.184924
881	8.747069	-1.624716	4.050656	-0.563954	-0.041624	-0.005068	-0.609721	0.003173	-0.600016	-0.765287	0.271299	0.550248	0.194830
882	8.751319	-1.692150	4.092480	-0.549301	-0.021860	-0.006797	-0.612811	0.004021	-0.600123	-0.761933	0.277864	0.548171	0.204347
883	8.807444	-1.668761	4.024488	-0.545558	-0.005666	-0.005065	-0.612813	0.004296	-0.598583	-0.759641	0.284167	0.544337	0.214223
884	8.790492	-1.634671	4.048293	-0.561885	-0.002009	-0.002625	-0.611407	0.003737	-0.599997	-0.756220	0.290817	0.541709	0.223849
885	8.757004	-1.625005	4.014402	-0.542781	0.003327	-0.005092	-0.612527	0.003180	-0.599994	-0.753804	0.296975	0.537551	0.233717
886	8.800469	-1.634914	4.004809	-0.552849	-0.009200	-0.006903	-0.611807	0.001511	-0.598863	-0.750108	0.303403	0.534927	0.243184
887	8.756842	-1.644184	4.024301	-0.539136	0.006061	-0.008617	-0.612655	0.003197	-0.599817	-0.747493	0.309383	0.530572	0.253042
888	8.784795	-1.730813	4.112217	-0.545370	0.023150	-0.002612	-0.612096	0.003615	-0.599538	-0.743982	0.315507	0.527307	0.262477
889	8.834351	-1.630355	3.995048	-0.545349	0.030437	-0.009705	-0.611674	0.003618	-0.600659	-0.741346	0.321366	0.522367	0.272514
890	8.687445	-1.646647	3.947100	-0.556598	-0.030818	-0.006836	-0.611957	0.004037	-0.600094	-0.736949	0.327826	0.519700	0.281687
891	8.790871	-1.688307	3.973986	-0.563959	-0.034218	-0.026340	-0.611546	0.003175	-0.599164	-0.733185	0.334057	0.515531	0.291674
892	8.800660	-1.618182	3.990104	-0.523881	-0.012766	-0.027762	-0.612669	0.003456	-0.598593	-0.728849	0.339630	0.512764	0.300839
893	8.795937	-1.610963	3.980365	-0.561098	-0.012652	-0.021121	-0.613367	0.002474	-0.597760	-0.725123	0.345656	0.508064	0.310790
894	8.820362	-1.628320	3.934616	-0.553855	-0.018089	-0.020998	-0.613644	0.001776	-0.598324	-0.720345	0.351680	0.504986	0.320021
895	8.800838	-1.601358	3.975419	-0.534858	-0.027160	-0.024261	-0.615608	0.001497	-0.597194	-0.716403	0.357293	0.500496	0.329562
896	8.805367	-1.649627	3.990449	-0.569171	-0.005551	-0.005339	-0.615039	-0.000326	-0.596938	-0.711523	0.363516	0.496863	0.338700
897	8.849374	-1.606647	3.936772	-0.552825	0.001750	-0.021108	-0.615170	0.000111	-0.596476	-0.707529	0.369126	0.491637	0.348485
898	8.810562	-1.598971	3.965734	-0.554565	0.019853	-0.030094	-0.615032	0.000529	-0.595914	-0.702610	0.374622	0.487760	0.357894
899	8.788907	-1.606160	3.953761	-0.554560	0.010688	-0.013234	-0.615035	0.001370	-0.596324	-0.698515	0.380163	0.482146	0.367542
900	8.839607	-1.601646	3.953643	-0.509171	0.010542	-0.019769	-0.614043	-0.000589	-0.597610	-0.693708	0.385094	0.478502	0.376175
901	8.805914	-1.611206	3.936881	-0.554520	0.013337	-0.007054	-0.614183	-0.000587	-0.597889	-0.689466	0.390563	0.472626	0.385644
902	8.805090	-1.629928	4.033743	-0.563501	0.034131	-0.010832	-0.613904	-0.000167	-0.598166	-0.684316	0.396050	0.468026	0.394724
903	8.887798	-1.567951	3.979782	-0.552563	0.044969	-0.017821	-0.612637	-0.001006	-0.599442	-0.680072	0.401025	0.461634	0.404444
904	8.721426	-1.596113	3.946491	-0.554653	-0.009213	-0.005163	-0.612642	-0.000171	-0.597896	-0.674421	0.406685	0.457490	0.412876
905	8.781267	-1.656693	3.980915	-0.542905	-0.016426	-0.010287	-0.612918	-0.000437	-0.601810	-0.669530	0.411980	0.451784	0.421774
906	8.810418	-1.547949	4.008658	-0.563744	0.001797	-0.021239	-0.613474	-0.001554	-0.602655	-0.663560	0.417411	0.447400	0.430453
907	8.803252	-1.538268	4.003727	-0.561788	0.017893	-0.008931	-0.613756	-0.000988	-0.604045	-0.658613	0.422550	0.440896	0.439649
908	8.796089	-1.567373	3.979898	-0.554635	0.001704	-0.015829	-0.615155	-0.001967	-0.603625	-0.652554	0.427796	0.436398	0.448019
909	8.825218	-1.553148	3.965203	-0.534701	-0.011081	-0.006662	-0.613335	-0.001417	-0.601677	-0.647390	0.432729	0.430336	0.456555
910	8.768797	-1.653865	4.034059	-0.569045	0.017934	-0.010808	-0.614174	-0.001834	-0.602234	-0.641188	0.437940	0.425311	0.464970
911	8.834442	-1.591645	4.001864	-0.553621	0.014235	-0.007044	-0.614742	-0.000434	-0.601656	-0.635864	0.442752	0.418593	0.473737
912	8.800522	-1.571932	4.028269	-0.556282	0.028708	-0.012477	-0.614180	-0.000148	-0.603613	-0.629642	0.447559	0.413425	0.481997
913	8.754762	-1.581415	4.011522	-0.569019	0.028836	-0.020598	-0.614181	0.000275	-0.604727	-0.623957	0.452176	0.406336	0.491025
914	8.786192	-1.567114	4.011321	-0.538185	0.017825	-0.013969	-0.613059	0.000271	-0.604177	-0.617596	0.456725	0.401356	0.498890
915	8.786118	-1.591295	4.009174	-0.542754	0.008772	-0.006893	-0.612781	0.000545	-0.602499	-0.611915	0.461186	0.394503	0.507183
916	8.785745	-1.620080	4.043324	-0.541638	0.045753	-0.012420	-0.612780	0.000836	-0.605710	-0.605570	0.465384	0.389007	0.515148
917	8.834418	-1.499512	4.049162	-0.545105	0.073663	-0.007299	-0.612224	0.002522	-0.607793	-0.600167	0.469065	0.381202	0.523892
918	8.708779	-1.639199	4.000147	-0.545440	0.016947	-0.014073	-0.610821	0.002660	-0.608082	-0.593362	0.473474	0.375896	0.531457
919	8.792580	-1.745845	4.035053	-0.545553	-0.003787	-0.012176	-0.610544	0.003218	-0.607519	-0.587116	0.477800	0.368923	0.539349
920	8.781141	-1.600839	4.023785	-0.556380	0.010669	-0.010606	-0.611521	0.002100	-0.607803	-0.580013	0.482299	0.363421	0.546716
921	8.795732	-1.571932	4.023443	-0.547381	0.001684	-0.017516	-0.610820	0.002098	-0.607529	-0.573536	0.486409	0.356288	0.554546
922	8.781534	-1.581766	3.982495	-0.549215	-0.005565	-0.012187	-0.610955	0.000695	-0.606704	-0.566188	0.490857	0.350948	0.561539
923	8.723649	-1.547493	3.994271	-0.521248	-0.041841	-0.001029	-0.610820	0.001954	-0.606552	-0.559659	0.495137	0.344327	0.568383
924	8.766068	-1.726315	4.039703	-0.561873	0.001694	-0.012404	-0.611947	0.002792	-0.604858	-0.552061	0.499507	0.338657	0.575355
925	8.819345	-1.639533	4.057994	-0.567318	0.001665	-0.005369	-0.611104	0.002654	-0.606124	-0.545140	0.503630	0.330945	0.582798
926	8.776240	-1.600747	4.033456	-0.569082	0.014349	-0.012548	-0.612222	0.001819	-0.607102	-0.537373	0.507786	0.324940	0.589743
927	8.756989	-1.590975	4.030956	-0.552688	0.019643	-0.008852	-0.612358	0.000837	-0.606552	-0.530485	0.511361	0.317124	0.597100
928	8.800767	-1.581826	3.992135	-0.543679	0.008827	-0.012207	-0.612784	0.001815	-0.605421	-0.522776	0.515171	0.311365	0.603619
929	8.781433	-1.608348	3.982791	-0.563734	-0.000943	-0.017696	-0.612218	0.000837	-0.606553	-0.515351	0.518900	0.303618	0.610714
930	8.799924	-1.610230	4.086689	-0.554456	0.026829	-0.005375	-0.610533	0.000413	-0.606571	-0.507561	0.522496	0.297371	0.617212
931	8.793508	-1.581766	3.994560	-0.549081	0.019712	-0.017647	-0.612219	0.000976	-0.606272	-0.500228	0.525667	0.289487	0.624214
932	8.689078	-1.633909	4.053273	-0.552618	0.030452	-0.009823	-0.610816	0.001257	-0.607398	-0.492264	0.529021	0.283173	0.630576
933	8.785673	-1.687895	4.019918	-0.543774	-0.014702	-0.001466	-0.611240	0.002100	-0.608085	-0.484820	0.532513	0.275426	0.636805
934	8.781634	-1.526094	3.996371	-0.554704	-0.009125	-0.013992	-0.611938	0.001259	-0.607389	-0.476405	0.536215	0.269428	0.642589
935	8.786243	-1.499284	4.037143	-0.554711	-0.005472	-0.019320	-0.610817	0.001252	-0.605861	-0.468493	0.539437	0.261562	0.648928
936	8.786190	-1.547721	4.020769	-0.552896	-0.012779	-0.009528	-0.611796	0.000415	-0.606142	-0.459989	0.543040	0.255481	0.654405
937	8.739143	-1.577497	3.849607	-0.538535	-0.047094	-0.008270	-0.612220	0.001255	-0.605850	-0.452016	0.546559	0.248019	0.659881
938	8.834190	-1.618104	4.021491	-0.547386	-0.014773	0.009127	-0.612216	-0.000010	-0.604605	-0.443668	0.550077	0.241747	0.664930
939	8.819278	-1.607966	4.081805	-0.571868	-0.007476	0.011445	-0.613060	0.000555	-0.605431	-0.435626	0.553304	0.233195	0.670601
940	8.810455	-1.547980	4.003826	-0.545547	-0.007533	0.004685	-0.613617	-0.000568	-0.604321	-0.427139	0.556537	0.226855	0.675541
941	8.771581	-1.576613	4.023528	-0.563526	0.023189	0.003389	-0.612220	0.000686	-0.603201	-0.419058	0.559065	0.218174	0.681349
942	8.795639	-1.567007	4.037886	-0.569091	0.005198	0.003440	-0.611376	0.000408	-0.604328	-0.410219	0.562161	0.211340	0.686317
943	8.786135	-1.557372	4.023293	-0.554545	0.006013	0.005374	-0.611093	-0.000011	-0.605033	-0.402031	0.564680	0.202842	0.691638
944	8.769026	-1.559514	4.049920	-0.541879	0.005161	-0.006862	-0.611513	-0.000574	-0.603778	-0.393230	0.567352	0.196428	0.696346
945	8.787426	-1.614652	4.139913	-0.538092	0.030352	-0.005211	-0.610949	-0.000994	-0.604346	-0.385027	0.569183	0.188032	0.701732
946	8.858575	-1.572404	4.011282	-0.539930	0.024969	-0.005173	-0.610668	-0.000849	-0.606024	-0.376233	0.571413	0.181404	0.706419
947	8.670742	-1.557007	3.965452	-0.557495	-0.029059	-0.001542	-0.610524	-0.001975	-0.604639	-0.367499	0.574071	0.173098	0.710932
948	8.771126	-1.656236	4.043747	-0.557470	-0.019964	-0.010440	-0.610674	0.000124	-0.603638	-0.358152	0.576886	0.166561	0.714974
949	8.790886	-1.547645	4.037676	-0.556581	-0.014459	-0.021061	-0.610531	-0.000721	-0.602390	-0.349060	0.579083	0.158346	0.719546
950	8.771690	-1.537918	4.027928	-0.560182	-0.005368	-0.028238	-0.610671	-0.000862	-0.602111	-0.339362	0.581479	0.151814	0.723649
951	8.796312	-1.538466	3.965077	-0.571988	-0.016280	-0.010609	-0.613475	-0.001131	-0.603489	-0.330100	0.583653	0.143234	0.727920
952	8.800906	-1.560123	3.984643	-0.554779	-0.027223	-0.005035	-0.614314	-0.001832	-0.602652	-0.320631	0.586227	0.136603	0.731350
953	8.759218	-1.653865	4.024406	-0.560041	0.001624	-0.005296	-0.613336	-0.001278	-0.601536	-0.311505	0.587887	0.127994	0.735507
954	8.824619	-1.591447	4.023622	-0.545469	0.003254	0.007270	-0.613896	-0.001559	-0.600696	-0.302313	0.589819	0.121112	0.738954
955	8.791204	-1.543055	3.998964	-0.552703	0.005025	0.014253	-0.613896	-0.001841	-0.600140	-0.293448	0.591246	0.112344	0.742762
956	8.747502	-1.561961	4.023396	-0.530863	0.023127	-0.006847	-0.614457	-0.001558	-0.600691	-0.284175	0.592602	0.105687	0.746256
957	8.829577	-1.577039	4.013790	-0.549994	0.017886	-0.014100	-0.614449	-0.003517	-0.601271	-0.274834	0.593571	0.097210	0.750126
958	8.766624	-1.610414	4.023911	-0.546372	0.003251	0.007246	-0.612210	-0.001839	-0.602109	-0.265466	0.595170	0.090227	0.753100
959	8.756613	-1.585822	4.081642	-0.541735	0.026749	-0.003462	-0.612490	-0.001836	-0.602806	-0.256288	0.595794	0.081698	0.756751
960	8.800429	-1.591249	4.030901	-0.552663	0.026904	-0.014196	-0.611646	-0.002539	-0.602540	-0.246484	0.596859	0.074716	0.759883
961	8.710854	-1.609850	4.057808	-0.536187	0.041133	-0.003497	-0.610241	-0.002678	-0.603950	-0.237290	0.597045	0.066205	0.763445
962	8.742838	-1.617816	3.975700	-0.556547	-0.019074	-0.009548	-0.610105	-0.001698	-0.603941	-0.227377	0.598663	0.059293	0.765759
963	8.796068	-1.533420	3.998850	-0.552987	-0.025349	-0.013870	-0.611230	-0.001137	-0.603227	-0.217642	0.599742	0.050979	0.768338
964	8.785890	-1.542629	4.061790	-0.543853	-0.010901	-0.022705	-0.612623	-0.003658	-0.602265	-0.207621	0.600988	0.044361	0.770545
965	8.771683	-1.559727	4.018507	-0.550133	-0.005562	-0.012199	-0.612907	-0.003101	-0.601139	-0.197879	0.601557	0.036007	0.773096
966	8.786907	-1.611328	3.898247	-0.562129	-0.039722	-0.013896	-0.612623	-0.003943	-0.600870	-0.187693	0.603153	0.029095	0.774681
967	8.829436	-1.579349	4.030729	-0.560163	-0.014567	-0.006944	-0.613889	-0.003667	-0.598761	-0.177823	0.603707	0.020590	0.776848
968	8.814479	-1.605534	4.079368	-0.518367	-0.011151	-0.008254	-0.613475	-0.001702	-0.600281	-0.168216	0.604533	0.014168	0.778487
969	8.795899	-1.538131	4.018233	-0.546392	0.008776	-0.005158	-0.613470	-0.002963	-0.600015	-0.158478	0.604480	0.005810	0.780676
970	8.761944	-1.537781	4.040021	-0.556318	0.015962	0.001751	-0.613475	-0.001987	-0.598887	-0.148528	0.604837	-0.001425	0.782374
971	8.810382	-1.567312	4.004041	-0.556343	0.012396	-0.001758	-0.613190	-0.002825	-0.599736	-0.138658	0.604559	-0.009949	0.784336
972	8.800785	-1.576993	3.992081	-0.564629	-0.008320	0.001808	-0.613754	-0.002264	-0.599447	-0.128570	0.605138	-0.017252	0.785481
973	8.754801	-1.595991	3.999603	-0.552846	-0.009220	-0.005138	-0.612908	-0.002820	-0.601276	-0.118638	0.604991	-0.025572	0.786929
974	8.800410	-1.581537	4.038042	-0.559932	0.020527	-0.002740	-0.613476	-0.001420	-0.600698	-0.108485	0.604921	-0.032815	0.788178
975	8.877599	-1.533510	4.066398	-0.543334	0.057295	0.008749	-0.612077	-0.000583	-0.600700	-0.098797	0.603496	-0.041245	0.790146
976	8.703991	-1.639199	3.995321	-0.578218	0.001746	-0.009941	-0.612921	0.000404	-0.602080	-0.088301	0.603580	-0.048656	0.790903
977	8.795197	-1.721787	4.020283	-0.550161	-0.018244	-0.005060	-0.613208	0.001379	-0.600391	-0.078338	0.603170	-0.056828	0.791719
978	8.815312	-1.579547	3.984841	-0.562021	-0.021750	-0.008692	-0.613066	0.001099	-0.600535	-0.068058	0.603411	-0.063949	0.791943
979	8.779028	-1.591371	3.989854	-0.560076	0.001711	-0.014130	-0.615172	0.001525	-0.600793	-0.057775	0.602511	-0.072125	0.792742
980	8.791098	-1.639930	3.966217	-0.554652	-0.009207	-0.005156	-0.614339	0.003343	-0.600362	-0.047610	0.602354	-0.079177	0.792864
981	8.730890	-1.576628	3.980089	-0.523873	-0.025594	-0.002931	-0.615743	0.003625	-0.600068	-0.037960	0.601639	-0.086812	0.793129
982	8.780887	-1.726681	3.996194	-0.549182	-0.005603	-0.008667	-0.616585	0.003343	-0.598807	-0.027788	0.601250	-0.093718	0.793059
983	8.843820	-1.678746	3.995575	-0.543761	-0.003737	-0.017442	-0.615745	0.003902	-0.598948	-0.017616	0.600036	-0.101440	0.793320
984	8.786326	-1.625400	3.966061	-0.543622	0.013281	-0.006933	-0.614344	0.004176	-0.598117	-0.007497	0.599163	-0.108265	0.793238
985	8.752482	-1.615445	3.978077	-0.542716	0.014190	-0.008704	-0.615468	0.004742	-0.598941	0.002568	0.597451	-0.115999	0.793467
986	8.824979	-1.635371	3.956455	-0.554513	0.016065	-0.009725	-0.615181	0.003344	-0.600076	0.012864	0.596361	-0.122936	0.793143
987	8.839459	-1.645159	3.951712	-0.545541	-0.001989	-0.010391	-0.614064	0.004884	-0.600627	0.022951	0.594713	-0.130613	0.792925
988	8.781256	-1.630020	3.995115	-0.547349	0.001632	-0.012216	-0.614486	0.004881	-0.599506	0.033155	0.593682	-0.137379	0.792193
989	8.818861	-1.687620	4.097192	-0.561590	0.043016	0.001513	-0.613654	0.007405	-0.600884	0.043359	0.591076	-0.145331	0.792230
990	8.819908	-1.639991	3.985509	-0.538033	0.033940	-0.002568	-0.614213	0.006846	-0.600885	0.053373	0.589337	-0.152010	0.791660
991	8.714600	-1.615796	3.883895	-0.557341	-0.009264	0.001882	-0.614497	0.007972	-0.602129	0.063348	0.587362	-0.159857	0.790847
992	8.820304	-1.674249	3.918235	-0.549330	-0.025334	-0.017376	-0.615201	0.008251	-0.601422	0.073523	0.586422	-0.166568	0.789277
993	8.820526	-1.625949	3.912863	-0.552861	-0.005461	-0.021071	-0.615482	0.008392	-0.601558	0.083799	0.584273	-0.173967	0.788250
994	8.810723	-1.625766	3.932204	-0.540109	0.001700	-0.022738	-0.615902	0.008110	-0.600579	0.094012	0.582764	-0.180386	0.786771
995	8.834878	-1.669568	3.908498	-0.552851	-0.005469	-0.020189	-0.615903	0.008390	-0.600716	0.104245	0.580416	-0.187695	0.785506
996	8.853810	-1.669385	3.956796	-0.562064	-0.032575	-0.006859	-0.616745	0.008249	-0.599733	0.114300	0.579167	-0.194665	0.783330
997	8.805971	-1.620948	3.924908	-0.540145	-0.009192	-0.013825	-0.617585	0.007263	-0.597501	0.124237	0.576693	-0.201747	0.781850
998	8.835100	-1.611571	3.907850	-0.563702	-0.001907	-0.009714	-0.617163	0.007123	-0.597925	0.134433	0.574791	-0.208585	0.779766
999	8.815625	-1.625857	3.922533	-0.552672	0.017834	-0.007059	-0.617437	0.005868	-0.599194	0.144478	0.571644	-0.215758	0.778330
1000	8.820414	-1.616161	3.932084	-0.534509	0.017748	-0.006844	-0.617435	0.005306	-0.598640	0.154327	0.569331	-0.222066	0.776358
1001	8.827559	-1.591889	3.955966	-0.545428	0.015999	-0.006958	-0.615473	0.005579	-0.597954	0.164232	0.566043	-0.229019	0.774709
1002	8.810742	-1.635478	3.925064	-0.545492	0.003383	-0.006889	-0.615745	0.004186	-0.600202	0.174088	0.563750	-0.235485	0.772286
1003	8.800317	-1.596006	4.043036	-0.538196	0.012354	-0.006861	-0.613787	0.005299	-0.599367	0.183841	0.560356	-0.242221	0.770411
1004	8.838992	-1.669019	4.000305	-0.554474	0.025113	-0.014206	-0.615327	0.004745	-0.599920	0.193953	0.557561	-0.248603	0.767922
1005	8.739945	-1.605291	4.043221	-0.554374	0.034868	0.001644	-0.614348	0.005586	-0.601037	0.203806	0.553524	-0.255478	0.766032
1006	8.796599	-1.630813	3.883953	-0.561007	-0.016478	0.005436	-0.615187	0.005027	-0.600757	0.213407	0.551068	-0.262282	0.762883
1007	8.830141	-1.592041	3.934218	-0.540200	-0.022800	-0.003118	-0.615334	0.006284	-0.599625	0.222814	0.547817	-0.269007	0.760188
1008	8.829822	-1.582085	3.980017	-0.556543	-0.003529	-0.033507	-0.616038	0.006989	-0.600450	0.232954	0.545223	-0.275185	0.756794
1009	8.805633	-1.606129	3.975485	-0.550147	-0.009146	-0.013943	-0.616034	0.006008	-0.600181	0.242636	0.541591	-0.281758	0.753936
1010	8.796580	-1.625949	3.888732	-0.538453	-0.032659	-0.010123	-0.616451	0.004885	-0.599351	0.251983	0.539229	-0.287983	0.750202
1011	8.834919	-1.560519	3.955607	-0.561965	-0.012736	-0.008739	-0.616587	0.004046	-0.599638	0.261620	0.535381	-0.294681	0.747051
1012	8.829577	-1.586735	4.009065	-0.552776	-0.002092	0.004566	-0.616031	0.005163	-0.598792	0.270994	0.532240	-0.301045	0.743408
1013	8.824976	-1.586888	3.980077	-0.538161	0.017782	-0.008654	-0.615751	0.005161	-0.598515	0.280476	0.527883	-0.307099	0.740515
1014	8.786260	-1.603530	3.985147	-0.561680	0.034123	-0.010809	-0.614619	0.003058	-0.598825	0.290299	0.524082	-0.313150	0.736886
1015	8.791076	-1.586583	3.994617	-0.541668	0.037600	-0.007055	-0.615050	0.005159	-0.598381	0.299832	0.519220	-0.319032	0.733982
1016	8.810195	-1.586553	4.018754	-0.547228	0.023260	-0.012337	-0.614610	0.001242	-0.600242	0.309357	0.515509	-0.324834	0.730090
1017	8.761966	-1.605672	4.004534	-0.528150	0.017676	-0.003245	-0.613202	0.000403	-0.601659	0.318478	0.510819	-0.330553	0.726890
1018	8.778539	-1.571581	4.062123	-0.554470	0.028696	-0.012462	-0.613622	-0.000017	-0.601520	0.328012	0.506828	-0.336337	0.722780
1019	8.808285	-1.523921	3.984230	-0.545378	0.032313	-0.017670	-0.612497	-0.000579	-0.601535	0.337521	0.501736	-0.341936	0.719320
1020	8.691323	-1.643484	4.070291	-0.559874	0.030454	-0.006371	-0.611510	-0.001277	-0.602947	0.346920	0.497480	-0.347752	0.715003
1021	8.761537	-1.639260	4.043571	-0.560078	-0.001039	-0.009702	-0.609972	-0.000020	-0.603086	0.356127	0.492526	-0.353746	0.710954
1022	8.820015	-1.533419	4.022981	-0.554687	-0.005517	-0.014008	-0.610675	0.000264	-0.603776	0.365214	0.488717	-0.359566	0.706036
1023	8.780968	-1.508584	4.090412	-0.538285	0.007044	-0.017440	-0.610108	-0.001283	-0.602259	0.374271	0.483688	-0.364983	0.701964
1024	8.749912	-1.513494	4.047015	-0.547463	-0.012784	-0.012123	-0.611370	-0.001561	-0.602113	0.383085	0.479869	-0.370677	0.696828
1025	8.704521	-1.569333	3.960712	-0.546668	-0.034400	-0.013762	-0.610949	-0.001561	-0.602256	0.391760	0.475162	-0.376437	0.692127
1026	8.814516	-1.600716	4.076898	-0.554688	-0.012843	-0.001591	-0.613046	-0.003521	-0.601142	0.400373	0.471064	-0.382228	0.686806
1027	8.795207	-1.561808	4.095820	-0.563713	-0.001990	-0.001763	-0.612770	-0.002403	-0.600574	0.409175	0.465511	-0.387949	0.682181
1028	8.810380	-1.528526	4.022939	-0.558375	-0.016345	-0.010448	-0.613896	-0.001700	-0.600558	0.417779	0.461351	-0.393632	0.676513
1029	8.795536	-1.569348	4.049994	-0.570965	-0.001970	-0.000077	-0.613619	-0.001145	-0.599017	0.426506	0.455551	-0.399330	0.671641
1030	8.805311	-1.571932	4.033095	-0.552737	0.013359	-0.010571	-0.613616	-0.001846	-0.599024	0.435152	0.450896	-0.404575	0.666074
1031	8.776519	-1.557341	4.018473	-0.551057	-0.011011	-0.006867	-0.613199	-0.000724	-0.599714	0.443591	0.445267	-0.409893	0.661024
1032	8.747582	-1.566793	4.008972	-0.547419	-0.012832	-0.005059	-0.615429	-0.001542	-0.599809	0.451759	0.440824	-0.415234	0.655109
1033	8.781201	-1.566869	4.030675	-0.541858	0.012477	-0.016644	-0.613048	-0.000571	-0.598560	0.460317	0.434888	-0.420004	0.650059
1034	8.815284	-1.484905	4.032131	-0.552654	0.033283	-0.019535	-0.612769	-0.000009	-0.599115	0.468954	0.429778	-0.424752	0.644173
1035	8.723266	-1.644062	3.995369	-0.554576	0.003430	-0.007026	-0.613611	-0.000005	-0.599947	0.477287	0.423591	-0.429726	0.638829
1036	8.776437	-1.668699	3.973826	-0.542120	-0.038037	-0.010156	-0.614172	-0.000287	-0.598828	0.484948	0.419281	-0.434978	0.632315
1037	8.815457	-1.557767	3.974952	-0.574853	-0.034171	-0.021156	-0.614171	-0.000283	-0.600225	0.493170	0.413339	-0.440322	0.626140
1038	8.829945	-1.521503	3.991442	-0.562987	-0.023413	-0.021076	-0.615712	-0.001268	-0.597568	0.501106	0.408605	-0.445479	0.619260
1039	8.801070	-1.552903	3.965252	-0.554846	-0.030664	-0.020945	-0.615856	-0.000425	-0.598397	0.509043	0.402653	-0.450407	0.613090
1040	8.731606	-1.533496	3.907137	-0.540411	-0.050600	-0.016240	-0.618099	-0.001267	-0.596431	0.516326	0.398310	-0.455476	0.606051
1041	8.863391	-1.625673	3.985311	-0.554819	-0.025222	-0.024515	-0.618106	0.000415	-0.596414	0.524213	0.392173	-0.460186	0.599691
1042	8.863699	-1.589562	3.963161	-0.548363	-0.010867	-0.020983	-0.618110	0.000970	-0.595010	0.531809	0.387187	-0.464776	0.592662
