# Supplementary material for: Identification of Haptic Based Guiding Using Hard Reins
Source: PLoS One. 2015 Jul 22;10(7):e0132020. doi: 10.1371/journal.pone.0132020 (PMC4511788; doi:10.1371/journal.pone.0132020)
Supplement: S9 File — (ZIP) [file pone.0132020.s009.zip › Exp2_MotionData2/Subject11/path1/T1/fh1.txt]

// Start Time: 0
// Sample rate: 25.0Hz
// Scenario: 4.9
// Firmware Version: 2.6.1
Counter	Acc_X	Acc_Y	Acc_Z	Gyr_X	Gyr_Y	Gyr_Z	Mag_X	Mag_Y	Mag_Z	Quat_w	Quat_x	Quat_y	Quat_z
188	0.710189	0.209035	-9.811081	0.005481	-0.000284	-0.003173	0.127394	-0.326574	0.671574	0.025951	0.860163	-0.508616	0.027472
189	0.683465	0.185315	-9.770265	0.009936	-0.003787	-0.001388	0.125808	-0.327120	0.671331	0.025753	0.860189	-0.508589	0.027373
190	0.671798	0.240855	-9.728667	0.017936	0.001429	0.011039	0.127124	-0.325463	0.671327	0.025432	0.860087	-0.508769	0.027537
191	0.652386	0.231077	-9.829556	0.000131	0.004989	-0.004933	0.126875	-0.328235	0.671304	0.025496	0.860138	-0.508681	0.027483
192	0.638011	0.245739	-9.790809	-0.007079	-0.000287	0.003814	0.127128	-0.326850	0.672362	0.025591	0.860097	-0.508753	0.027359
193	0.647612	0.236175	-9.747740	0.016204	0.001469	-0.001303	0.127661	-0.327408	0.672349	0.025342	0.860122	-0.508720	0.027405
194	0.662104	0.238312	-9.798312	-0.001686	0.002344	-0.000552	0.127664	-0.327685	0.672084	0.025373	0.860127	-0.508712	0.027378
195	0.637864	0.224187	-9.759810	-0.023144	0.005846	-0.004217	0.126865	-0.327959	0.673535	0.025848	0.860160	-0.508649	0.027093
196	0.642986	0.262846	-9.689711	0.007270	0.010209	-0.003093	0.128201	-0.328242	0.670890	0.025807	0.860192	-0.508586	0.027291
197	0.647272	0.190321	-9.798737	-0.012416	-0.007268	-0.005076	0.127402	-0.327960	0.671560	0.025962	0.860246	-0.508508	0.026885
198	0.661656	0.171377	-9.664486	-0.010651	-0.000308	-0.001524	0.129252	-0.326723	0.671020	0.026122	0.860260	-0.508484	0.026720
199	0.666286	0.146956	-9.772961	-0.003500	0.011947	0.006499	0.128201	-0.328103	0.670760	0.026307	0.860191	-0.508591	0.026744
200	0.695345	0.160911	-9.854768	-0.007107	-0.002055	0.010823	0.126603	-0.326569	0.670538	0.026382	0.860077	-0.508788	0.026592
201	0.695388	0.165825	-9.821064	0.010903	0.012868	-0.011020	0.127934	-0.328102	0.671158	0.026332	0.860193	-0.508585	0.026774
202	0.729207	0.167921	-9.835752	0.017974	0.006697	0.006623	0.126736	-0.326986	0.671056	0.026067	0.860132	-0.508687	0.027024
203	0.700147	0.156151	-9.826023	0.009916	0.006699	0.007451	0.127399	-0.326851	0.670523	0.025959	0.860063	-0.508806	0.027106
204	0.680870	0.158987	-9.734493	0.017041	-0.003816	0.009232	0.125937	-0.326705	0.671595	0.025601	0.859980	-0.508961	0.027167
205	0.693230	0.199708	-9.758166	0.035908	-0.004647	-0.007371	0.126462	-0.325737	0.671597	0.024937	0.860080	-0.508817	0.027313
206	0.690715	0.189724	-9.883238	0.003657	0.003212	0.007404	0.127124	-0.325602	0.671326	0.024882	0.860008	-0.508939	0.027357
207	0.695775	0.218843	-9.786810	-0.010670	0.009307	0.009086	0.127517	-0.325328	0.672372	0.025156	0.859909	-0.509096	0.027279
208	0.666814	0.219253	-9.726469	0.025127	0.003199	0.004046	0.127659	-0.326575	0.671570	0.024733	0.859881	-0.509151	0.027539
209	0.686185	0.228532	-9.789019	0.003570	-0.009088	0.020584	0.127918	-0.326023	0.672490	0.024573	0.859682	-0.509507	0.027294
210	0.662084	0.233671	-9.743087	-0.021426	0.010171	0.012548	0.127921	-0.325884	0.671442	0.025017	0.859542	-0.509726	0.027204
211	0.681358	0.226407	-9.709688	0.000107	0.004951	-0.003183	0.127642	-0.326301	0.676162	0.025077	0.859576	-0.509669	0.027152
212	0.661748	0.187868	-9.777258	-0.007058	0.011958	0.002077	0.126977	-0.325188	0.674872	0.025299	0.859548	-0.509702	0.027233
213	0.680647	0.127733	-9.730044	-0.021340	0.003217	-0.009533	0.128181	-0.326302	0.673532	0.025708	0.859636	-0.509548	0.026931
214	0.660997	0.084311	-9.821704	-0.029443	0.008455	0.005406	0.127659	-0.327269	0.672612	0.026278	0.859564	-0.509652	0.026725
215	0.694821	0.084267	-9.749893	0.012578	0.010178	0.010993	0.126728	-0.326155	0.671982	0.026152	0.859458	-0.509828	0.026905
216	0.709695	0.139356	-9.787844	0.025146	0.001459	0.000487	0.127126	-0.325186	0.670281	0.025714	0.859467	-0.509822	0.027132
217	0.661653	0.175725	-9.815852	-0.003517	-0.002045	0.007337	0.126469	-0.326152	0.670282	0.025738	0.859396	-0.509951	0.026938
218	0.647256	0.190123	-9.863631	-0.008921	-0.003803	0.016111	0.128054	-0.326162	0.671568	0.025823	0.859233	-0.510232	0.026735
219	0.642882	0.252799	-9.829225	0.007222	0.003210	0.009219	0.126866	-0.327681	0.673014	0.025715	0.859145	-0.510385	0.026737
220	0.652392	0.228951	-9.738250	0.021558	0.015450	0.005833	0.127656	-0.325605	0.670793	0.025479	0.859091	-0.510465	0.027171
221	0.667172	0.271911	-9.809987	-0.003530	-0.004681	0.009989	0.128193	-0.326578	0.670382	0.025479	0.858995	-0.510641	0.026925
222	0.681621	0.262544	-9.690047	-0.030334	-0.003815	-0.001667	0.127671	-0.327684	0.670117	0.025942	0.858999	-0.510633	0.026493
223	0.654795	0.226593	-9.716667	-0.021372	-0.000295	-0.003350	0.127798	-0.327685	0.671557	0.026305	0.859027	-0.510586	0.026132
224	0.688224	0.177834	-9.844898	-0.042863	-0.007294	0.001738	0.127272	-0.327959	0.670907	0.026946	0.858992	-0.510642	0.025514
225	0.685894	0.187665	-9.782276	-0.023227	-0.007322	0.010694	0.128597	-0.328521	0.671799	0.027259	0.858879	-0.510841	0.025024
226	0.690961	0.223456	-9.863625	-0.011553	-0.001167	0.005521	0.129143	-0.330048	0.669678	0.027423	0.858821	-0.510939	0.024834
227	0.647359	0.204554	-9.863466	-0.008848	0.008475	0.003823	0.128611	-0.330184	0.670471	0.027651	0.858777	-0.511004	0.024761
228	0.615645	0.156959	-9.777216	0.002836	0.009378	-0.010189	0.128877	-0.330741	0.671117	0.027683	0.858880	-0.510822	0.024889
229	0.637348	0.152038	-9.758232	0.007254	0.011965	0.002181	0.129807	-0.331023	0.670969	0.027660	0.858860	-0.510849	0.025040
230	0.632696	0.176187	-9.738687	0.012680	0.008496	-0.011885	0.130066	-0.329915	0.670714	0.027515	0.858990	-0.510629	0.025253
231	0.666335	0.151943	-9.715221	0.012599	-0.002051	0.002159	0.128489	-0.331431	0.669674	0.027248	0.858980	-0.510661	0.025220
232	0.641945	0.118429	-9.725010	0.019729	0.001444	0.009274	0.129013	-0.331434	0.671239	0.026900	0.858894	-0.510815	0.025395
233	0.673369	0.125179	-9.797307	0.017029	0.006683	0.016316	0.128345	-0.330460	0.671128	0.026630	0.858738	-0.511083	0.025569
234	0.664459	0.228783	-9.762391	-0.000011	0.001406	0.023245	0.129135	-0.329217	0.670735	0.026612	0.858505	-0.511476	0.025549
235	0.613911	0.253085	-9.809744	0.017948	0.003213	0.011067	0.129398	-0.329080	0.670995	0.026296	0.858405	-0.511655	0.025667
236	0.604275	0.257824	-9.857675	-0.007946	-0.010747	-0.003266	0.129139	-0.330187	0.670987	0.026303	0.858441	-0.511611	0.025342
237	0.594675	0.263011	-9.758991	-0.014227	0.003221	0.002028	0.128613	-0.330184	0.669947	0.026545	0.858416	-0.511651	0.025120
238	0.604080	0.229108	-9.809935	-0.007087	-0.002027	0.005577	0.130063	-0.329777	0.671371	0.026623	0.858361	-0.511746	0.024958
239	0.613668	0.217197	-9.747665	-0.012470	-0.007294	0.005512	0.129801	-0.329775	0.670588	0.026723	0.858307	-0.511850	0.024571
240	0.604455	0.277580	-9.689209	-0.008902	0.001437	0.009108	0.130339	-0.331164	0.670566	0.026866	0.858211	-0.512010	0.024451
241	0.597303	0.291936	-9.732244	-0.023130	0.004984	-0.007719	0.130067	-0.329499	0.669800	0.027285	0.858281	-0.511885	0.024154
242	0.546206	0.239300	-9.770864	-0.037472	0.003240	-0.001656	0.129280	-0.330881	0.669798	0.027941	0.858278	-0.511873	0.023767
243	0.584371	0.171798	-9.723900	-0.017805	0.011965	0.002898	0.130741	-0.332137	0.670812	0.028327	0.858239	-0.511923	0.023645
244	0.588877	0.128304	-9.777314	-0.007070	0.018970	0.006518	0.128493	-0.332679	0.670448	0.028618	0.858161	-0.512028	0.023843
245	0.627863	0.176188	-9.750663	0.007211	0.018939	0.013668	0.129421	-0.332406	0.669912	0.028629	0.858022	-0.512247	0.024106
246	0.671662	0.223827	-9.791351	0.007250	0.018950	0.006617	0.128892	-0.332542	0.669657	0.028675	0.857954	-0.512343	0.024451
247	0.686433	0.262293	-9.759791	0.007306	0.006728	-0.010167	0.126777	-0.333778	0.670463	0.028572	0.858065	-0.512160	0.024495
248	0.701069	0.283746	-9.786109	0.009057	0.022446	0.004002	0.128364	-0.332955	0.670054	0.028623	0.858021	-0.512212	0.024916
249	0.676953	0.290886	-9.872342	-0.003473	0.004973	0.002096	0.127295	-0.331563	0.670215	0.028688	0.858001	-0.512245	0.024828
250	0.652563	0.257387	-9.877324	-0.021311	0.012002	-0.008582	0.127828	-0.332398	0.670592	0.029159	0.858074	-0.512100	0.024751
251	0.613709	0.224281	-9.790846	0.000089	0.001476	0.002113	0.128357	-0.332124	0.670587	0.029123	0.858058	-0.512134	0.024639
252	0.628099	0.205410	-9.632560	0.032327	-0.003774	-0.010019	0.128093	-0.332122	0.670197	0.028513	0.858183	-0.511949	0.024839
253	0.633023	0.224086	-9.805435	-0.012376	0.012868	-0.007635	0.128480	-0.329906	0.669689	0.028808	0.858254	-0.511815	0.024788
254	0.657320	0.245485	-9.824626	-0.025852	0.008459	0.003704	0.128744	-0.330185	0.670469	0.029315	0.858205	-0.511878	0.024610
255	0.676983	0.291254	-9.752167	0.019740	-0.005557	0.006630	0.127957	-0.330734	0.668902	0.028865	0.858158	-0.511984	0.024581
256	0.701320	0.319729	-9.816942	0.012664	-0.002018	-0.008388	0.128628	-0.332263	0.669139	0.028609	0.858251	-0.511840	0.024610
257	0.633262	0.253338	-9.677719	-0.022240	0.004965	-0.008614	0.127433	-0.332118	0.669421	0.029000	0.858331	-0.511699	0.024323
258	0.652446	0.233996	-9.661283	-0.017820	0.008428	0.003757	0.127836	-0.332952	0.669275	0.029368	0.858280	-0.511768	0.024226
259	0.628206	0.226470	-9.824594	-0.005232	0.010244	-0.004947	0.126772	-0.333085	0.670864	0.029515	0.858329	-0.511678	0.024207
260	0.695482	0.180146	-9.856952	0.000146	0.015483	-0.004917	0.126516	-0.334609	0.670590	0.029652	0.858371	-0.511589	0.024409
261	0.657001	0.199888	-9.791500	0.020687	0.004977	-0.001267	0.127841	-0.333783	0.669267	0.029292	0.858401	-0.511553	0.024571
262	0.630441	0.200111	-9.786461	0.026890	0.008453	0.012898	0.128503	-0.333926	0.669780	0.028888	0.858286	-0.511750	0.024937
263	0.654974	0.252925	-9.757224	0.030532	0.003226	-0.002953	0.129814	-0.331438	0.669654	0.028340	0.858339	-0.511681	0.025168
264	0.681442	0.238404	-9.719165	0.017075	0.010187	0.005774	0.127694	-0.331426	0.669686	0.028126	0.858288	-0.511765	0.025459
265	0.681661	0.271812	-9.805306	0.009882	0.017173	0.018092	0.128083	-0.330875	0.671128	0.028068	0.858106	-0.512059	0.025731
266	0.700983	0.273905	-9.858324	-0.005220	0.020725	-0.003158	0.127146	-0.329900	0.672332	0.028348	0.858130	-0.511990	0.025969
267	0.695952	0.242954	-9.767306	0.013531	0.025945	0.004040	0.126757	-0.331145	0.671801	0.028329	0.858090	-0.512037	0.026423
268	0.729706	0.237666	-9.837358	0.003708	0.003219	-0.004935	0.126089	-0.329200	0.670257	0.028279	0.858143	-0.511948	0.026450
269	0.770498	0.201273	-9.835725	0.001986	0.006740	-0.019053	0.126081	-0.328924	0.672095	0.028277	0.858342	-0.511615	0.026448
270	0.753844	0.232982	-9.734272	0.027020	0.008475	-0.017093	0.127138	-0.328375	0.672085	0.027886	0.858533	-0.511298	0.026798
271	0.743998	0.208814	-9.796955	0.014478	0.008476	-0.011898	0.126865	-0.325877	0.670278	0.027688	0.858664	-0.511080	0.026963
272	0.699951	0.123021	-9.648548	-0.008864	-0.005567	-0.003315	0.126877	-0.327540	0.669475	0.027763	0.858698	-0.511031	0.026712
273	0.666101	0.118358	-9.686765	-0.004368	0.001456	-0.005009	0.125944	-0.327814	0.671584	0.027806	0.858752	-0.510945	0.026570
274	0.656176	0.084444	-9.790417	0.005477	0.001480	-0.003176	0.127125	-0.326018	0.671846	0.027705	0.858793	-0.510882	0.026587
275	0.641999	0.127874	-9.782584	0.009894	-0.005542	0.007418	0.127794	-0.327131	0.671825	0.027414	0.858732	-0.511005	0.026478
276	0.642238	0.161518	-9.791814	0.024232	-0.002029	0.004017	0.127667	-0.326990	0.669993	0.026952	0.858707	-0.511063	0.026630
277	0.623025	0.176115	-9.786673	0.020667	0.008474	0.004038	0.127530	-0.326297	0.670002	0.026616	0.858680	-0.511115	0.026867
278	0.628063	0.204962	-9.779175	0.026919	0.018960	0.009413	0.127400	-0.326434	0.669609	0.026319	0.858591	-0.511251	0.027409
279	0.642668	0.219449	-9.723855	0.026936	0.024201	0.005904	0.128182	-0.325053	0.671184	0.026036	0.858539	-0.511322	0.027977
280	0.661794	0.195011	-9.801211	0.034985	0.009344	0.004138	0.127380	-0.323940	0.671208	0.025505	0.858516	-0.511363	0.028433
281	0.710224	0.213860	-9.806219	0.007301	0.017219	-0.004858	0.126324	-0.324627	0.671217	0.025498	0.858567	-0.511264	0.028672
282	0.729368	0.189634	-9.813873	0.014404	0.024184	0.009308	0.125793	-0.324763	0.671879	0.025469	0.858466	-0.511406	0.029175
283	0.748651	0.184673	-9.814096	0.012618	0.011939	0.004838	0.127504	-0.323665	0.673175	0.025317	0.858423	-0.511473	0.029385
284	0.724690	0.209083	-9.758330	0.005462	0.008438	0.002140	0.124852	-0.323512	0.673741	0.025285	0.858403	-0.511500	0.029523
285	0.709999	0.180378	-9.744113	-0.008860	0.008434	0.002915	0.125387	-0.323791	0.672682	0.025472	0.858371	-0.511550	0.029451
286	0.738791	0.155959	-9.790307	-0.001678	0.001453	-0.003239	0.125388	-0.324069	0.672941	0.025494	0.858407	-0.511491	0.029392
287	0.724199	0.139434	-9.725478	-0.012341	0.015473	-0.017365	0.124593	-0.324064	0.672691	0.025827	0.858576	-0.511190	0.029397
288	0.725955	0.050157	-9.813044	0.007310	0.017225	-0.007539	0.125523	-0.324485	0.672804	0.025858	0.858652	-0.511045	0.029699
289	0.699275	0.035750	-9.873065	0.014417	0.006725	0.002174	0.126581	-0.323798	0.672270	0.025622	0.858640	-0.511068	0.029840
290	0.687305	0.045884	-9.735849	0.043003	-0.002051	0.005878	0.125787	-0.324209	0.672540	0.024835	0.858606	-0.511143	0.030183
291	0.704771	0.122866	-9.687046	0.051946	0.016296	0.011306	0.126303	-0.322549	0.673860	0.024042	0.858513	-0.511296	0.030877
292	0.699583	0.079022	-9.879781	0.035940	0.018998	-0.004665	0.124708	-0.321987	0.674414	0.023597	0.858570	-0.511183	0.031503
293	0.694113	-0.012178	-9.827907	0.007248	0.015458	0.005669	0.124298	-0.319905	0.674572	0.023560	0.858513	-0.511266	0.031722
294	0.750183	0.059736	-9.765074	0.041133	-0.005605	0.023459	0.124567	-0.320877	0.675083	0.022757	0.858301	-0.511643	0.031992
295	0.786708	0.104888	-9.851394	0.051913	-0.005579	0.016489	0.123759	-0.318932	0.675508	0.021735	0.858166	-0.511892	0.032315
296	0.816263	0.184159	-9.809879	-0.005344	-0.009106	0.013422	0.125361	-0.319772	0.673377	0.021700	0.858038	-0.512126	0.032044
297	0.816204	0.174655	-9.771533	-0.043741	0.006656	-0.000021	0.125102	-0.321157	0.674154	0.022472	0.858021	-0.512149	0.031593
298	0.757714	0.102702	-9.853572	-0.028505	-0.010783	-0.008781	0.124434	-0.320183	0.673912	0.022832	0.858108	-0.512020	0.031047
299	0.699652	0.084251	-9.742725	-0.017824	-0.017803	-0.001668	0.124711	-0.322125	0.673888	0.022912	0.858135	-0.512009	0.030441
300	0.634528	0.092234	-9.657951	-0.007043	-0.000283	-0.008556	0.124972	-0.321433	0.673891	0.023010	0.858222	-0.511867	0.030294
301	0.607872	0.084697	-9.830855	-0.039159	0.005912	-0.022856	0.124451	-0.324065	0.675446	0.023707	0.858441	-0.511493	0.029861
302	0.597990	0.051320	-9.759050	-0.042775	0.015503	-0.014041	0.124997	-0.325175	0.672805	0.024583	0.858557	-0.511272	0.029616
303	0.592775	-0.001646	-9.788456	0.003745	0.022515	-0.010160	0.126174	-0.323797	0.674898	0.024691	0.858657	-0.511082	0.029907
304	0.646011	0.016887	-9.884840	-0.001728	-0.000277	0.009093	0.124051	-0.323231	0.674936	0.024688	0.858568	-0.511236	0.029823
305	0.704375	0.069745	-9.754950	-0.003544	-0.009072	0.009038	0.125655	-0.324902	0.673584	0.024579	0.858488	-0.511395	0.029506
306	0.743627	0.151603	-9.629369	0.021456	-0.019618	0.014471	0.124044	-0.324897	0.679639	0.023976	0.858362	-0.511644	0.029329
307	0.709899	0.165983	-9.732260	0.019734	-0.005569	0.006594	0.125371	-0.324626	0.678704	0.023511	0.858315	-0.511746	0.029311
308	0.666418	0.166125	-9.796776	-0.014197	0.005847	-0.003290	0.126172	-0.323658	0.675293	0.023791	0.858347	-0.511685	0.029198
309	0.666246	0.142072	-9.797051	-0.012365	0.008493	-0.012084	0.126432	-0.322967	0.675558	0.024034	0.858467	-0.511478	0.029081
310	0.685593	0.148873	-9.883663	0.010894	-0.001988	-0.011954	0.126429	-0.323106	0.676605	0.023809	0.858601	-0.511265	0.029086
311	0.753135	0.136523	-9.817092	0.019771	-0.000303	0.002191	0.126841	-0.322829	0.672013	0.023406	0.858595	-0.511289	0.029155
312	0.675457	0.081653	-9.867525	0.035835	0.001461	0.012901	0.125369	-0.320325	0.672192	0.022773	0.858482	-0.511489	0.029485
313	0.651032	0.043329	-9.877369	0.050097	0.015437	0.028917	0.126683	-0.320473	0.675579	0.021990	0.858207	-0.511946	0.030147
314	0.673205	0.099030	-9.696662	0.058966	0.002248	0.037746	0.126147	-0.319361	0.675336	0.020952	0.857851	-0.512551	0.030738
315	0.724272	0.146914	-9.638869	0.012579	0.005781	0.006573	0.126677	-0.319087	0.674937	0.020735	0.857793	-0.512651	0.030840
316	0.699893	0.117924	-9.742340	-0.017747	0.018960	-0.007695	0.126275	-0.317698	0.674040	0.021213	0.857860	-0.512513	0.030912
317	0.723715	0.072065	-9.733459	-0.030271	0.018951	-0.008684	0.124556	-0.319075	0.675101	0.021880	0.857932	-0.512373	0.030795
318	0.701631	0.026235	-9.832336	-0.007868	0.022495	-0.012915	0.125484	-0.319774	0.676129	0.022228	0.858051	-0.512145	0.031026
319	0.698937	-0.012274	-9.847177	-0.000845	-0.002051	0.009951	0.125490	-0.319773	0.674424	0.022158	0.857957	-0.512315	0.030860
320	0.723167	0.011908	-9.784587	0.000054	0.001522	0.003844	0.125759	-0.319017	0.675783	0.022145	0.857923	-0.512375	0.030820
321	0.718687	0.060110	-9.764766	0.002764	-0.001964	-0.003188	0.125500	-0.319014	0.673951	0.022021	0.857965	-0.512317	0.030689
322	0.721173	0.069741	-9.755063	-0.001738	0.001515	0.003842	0.126032	-0.319295	0.674072	0.022038	0.857929	-0.512381	0.030631
323	0.699567	0.089006	-9.802724	-0.001741	0.006773	0.007397	0.125362	-0.318737	0.675005	0.022077	0.857855	-0.512504	0.030609
324	0.704381	0.086592	-9.793180	-0.005281	0.006789	-0.001442	0.125631	-0.319571	0.675255	0.022212	0.857868	-0.512476	0.030602
325	0.663450	0.103721	-9.802243	0.005453	-0.008936	-0.004930	0.126422	-0.319298	0.676033	0.021974	0.857934	-0.512390	0.030377
326	0.694693	0.081924	-9.771519	0.000080	-0.005454	-0.004089	0.126279	-0.319854	0.679963	0.021893	0.857984	-0.512319	0.030214
327	0.665773	0.089417	-9.754359	-0.005230	0.006821	-0.013767	0.126413	-0.320410	0.680480	0.022007	0.858126	-0.512081	0.030145
328	0.636850	0.099074	-9.816488	-0.010601	0.016454	-0.008472	0.126289	-0.319159	0.676036	0.022336	0.858204	-0.511930	0.030246
329	0.636904	0.106319	-9.806791	0.000117	0.015571	-0.004871	0.126030	-0.319434	0.674726	0.022441	0.858252	-0.511837	0.030381
330	0.661016	0.099120	-9.739785	0.005489	0.006814	-0.010161	0.126289	-0.319159	0.676036	0.022396	0.858360	-0.511652	0.030480
331	0.680329	0.098910	-9.759182	0.007253	0.015542	-0.001310	0.124572	-0.318316	0.672924	0.022376	0.858374	-0.511617	0.030687
332	0.670753	0.108776	-9.703707	-0.003439	0.012059	-0.013733	0.126692	-0.318605	0.673675	0.022540	0.858513	-0.511371	0.030784
333	0.730874	0.074564	-9.726250	0.000127	0.006794	-0.011989	0.125360	-0.318182	0.674749	0.022560	0.858638	-0.511160	0.030763
334	0.737943	0.052625	-9.803473	-0.022248	0.019036	-0.005063	0.125098	-0.319013	0.675269	0.023114	0.858671	-0.511079	0.030790
335	0.745025	0.030833	-9.832626	-0.007054	0.010290	-0.003228	0.124575	-0.319842	0.674744	0.023287	0.858701	-0.511022	0.030764
336	0.771671	0.040437	-9.770256	0.005370	-0.003766	0.013547	0.125379	-0.320261	0.672892	0.023121	0.858572	-0.511251	0.030691
337	0.771966	0.083548	-9.829849	0.005436	0.003270	0.003009	0.124320	-0.320533	0.672905	0.023006	0.858548	-0.511297	0.030680
338	0.728392	0.069376	-9.856074	-0.007060	0.008545	-0.001458	0.123513	-0.319697	0.675024	0.023188	0.858556	-0.511275	0.030684
339	0.743156	0.103362	-9.716412	0.001951	0.003309	-0.020798	0.125908	-0.320264	0.673146	0.023149	0.858774	-0.510914	0.030629
340	0.743127	0.100817	-9.762106	0.018044	0.008560	-0.015374	0.125628	-0.318877	0.675131	0.022909	0.858944	-0.510624	0.030884
341	0.713770	0.050291	-9.841747	0.003710	-0.000175	-0.011985	0.125356	-0.319432	0.678146	0.022799	0.859075	-0.510414	0.030793
342	0.737824	0.033604	-9.731587	0.001821	-0.004622	0.005595	0.124828	-0.319706	0.677758	0.022690	0.859022	-0.510516	0.030664
343	0.708989	0.055316	-9.783965	0.017922	0.005889	0.011052	0.125492	-0.319016	0.676443	0.022382	0.858920	-0.510691	0.030835
344	0.738225	0.091182	-9.778998	0.016109	-0.000255	0.014540	0.125628	-0.319571	0.676173	0.022066	0.858785	-0.510925	0.030932
345	0.767611	0.146445	-9.723337	-0.012474	0.003241	0.003771	0.125628	-0.319293	0.675651	0.022264	0.858745	-0.510996	0.030745
346	0.724246	0.161165	-9.739618	-0.010740	-0.007265	0.013455	0.124567	-0.318178	0.674236	0.022339	0.858612	-0.511234	0.030446
347	0.738489	0.127335	-9.754550	-0.004410	0.003263	0.002073	0.125100	-0.319013	0.674613	0.022406	0.858592	-0.511270	0.030342
348	0.699536	0.084240	-9.788358	-0.010651	-0.000207	-0.003268	0.124570	-0.319010	0.674752	0.022562	0.858625	-0.511219	0.030158
349	0.701594	0.035969	-9.837000	-0.025888	-0.000217	0.003661	0.125231	-0.319291	0.675526	0.022959	0.858581	-0.511297	0.029775
350	0.699513	0.079576	-9.740342	-0.001723	-0.003719	-0.001455	0.125635	-0.320958	0.676553	0.022924	0.858604	-0.511270	0.029622
351	0.704316	0.074816	-9.711597	0.000079	-0.003718	-0.004970	0.125380	-0.321510	0.674453	0.022843	0.858662	-0.511186	0.029442
352	0.651169	0.074952	-9.802468	-0.007090	0.003298	0.002070	0.125907	-0.320958	0.674450	0.022970	0.858641	-0.511221	0.029356
353	0.641415	0.060692	-9.771303	-0.010642	0.008556	-0.003224	0.125103	-0.319845	0.675129	0.023193	0.858669	-0.511167	0.029275
354	0.627208	0.099355	-9.749105	0.021531	0.006797	0.004065	0.125764	-0.319710	0.675383	0.022863	0.858641	-0.511215	0.029543
355	0.603147	0.111563	-9.751161	0.021529	0.001556	0.003175	0.127101	-0.320826	0.674040	0.022454	0.858623	-0.511255	0.029668
356	0.641862	0.123221	-9.772991	-0.000763	0.019943	-0.007504	0.125501	-0.319986	0.675384	0.022648	0.858692	-0.511117	0.029928
357	0.694999	0.122974	-9.718174	0.003709	0.024292	-0.007473	0.125505	-0.319846	0.674074	0.022786	0.858761	-0.510975	0.030254
358	0.694757	0.091478	-9.793040	0.000138	0.023432	-0.007507	0.124970	-0.319844	0.675394	0.023000	0.858829	-0.510830	0.030583
359	0.767033	0.069147	-9.832376	-0.001715	0.012018	0.003868	0.124572	-0.320120	0.675921	0.023099	0.858788	-0.510892	0.030650
360	0.827545	0.088005	-9.803840	-0.008910	0.016346	0.012628	0.123512	-0.320392	0.676328	0.023384	0.858648	-0.511107	0.030774
361	0.830134	0.112068	-9.793972	0.012559	0.001482	0.009210	0.122194	-0.320383	0.674250	0.023134	0.858564	-0.511257	0.030817
362	0.789024	0.102871	-9.760075	-0.005312	-0.002001	0.002028	0.123918	-0.320670	0.674484	0.023176	0.858547	-0.511293	0.030657
363	0.762433	0.098327	-9.740670	-0.007118	-0.000256	0.005552	0.125106	-0.320400	0.675386	0.023253	0.858492	-0.511393	0.030471
364	0.723575	0.069561	-9.807961	-0.021473	-0.000258	0.016029	0.123515	-0.319836	0.674629	0.023581	0.858325	-0.511674	0.030183
365	0.737985	0.059723	-9.841847	0.003621	0.005018	0.009176	0.124321	-0.321781	0.674598	0.023523	0.858235	-0.511827	0.030201
366	0.713713	0.040817	-9.793786	0.025108	0.008529	0.005823	0.123525	-0.321916	0.675133	0.023149	0.858183	-0.511911	0.030535
367	0.694664	0.079371	-9.819616	0.001876	0.015541	0.002168	0.123665	-0.322887	0.674728	0.023229	0.858158	-0.511940	0.030712
368	0.660871	0.079790	-9.768848	0.012570	0.006781	0.007511	0.124447	-0.320951	0.675260	0.023050	0.858094	-0.512044	0.030889
369	0.752629	0.079072	-9.769648	0.019770	0.008527	-0.001270	0.122854	-0.320110	0.674636	0.022752	0.858116	-0.512007	0.031126
370	0.719045	0.112775	-9.845881	0.019777	0.012048	0.000524	0.124559	-0.317624	0.675684	0.022507	0.858124	-0.511983	0.031464
371	0.738151	0.083702	-9.865607	0.021570	-0.001942	-0.003931	0.124441	-0.319286	0.674096	0.022075	0.858180	-0.511903	0.031537
372	0.728848	0.129823	-9.752035	0.020666	-0.001962	-0.004809	0.122847	-0.319556	0.675560	0.021676	0.858232	-0.511827	0.031640
373	0.699580	0.089168	-9.749846	0.007210	0.008518	0.005705	0.122855	-0.320665	0.675155	0.021595	0.858176	-0.511917	0.031749
374	0.719201	0.132237	-9.773555	-0.018700	-0.003715	-0.005098	0.122323	-0.320384	0.675166	0.021853	0.858224	-0.511846	0.031419
375	0.721661	0.137161	-9.730258	-0.008903	0.003253	0.005572	0.123652	-0.320946	0.675141	0.022000	0.858166	-0.511946	0.031269
376	0.680466	0.118152	-9.758963	-0.010622	0.008552	-0.007630	0.122840	-0.318724	0.676355	0.022246	0.858246	-0.511804	0.031232
377	0.670527	0.079678	-9.780950	-0.017802	-0.000198	-0.005075	0.123247	-0.319280	0.674639	0.022517	0.858295	-0.511729	0.030924
378	0.704107	0.045924	-9.721541	-0.014229	0.001531	-0.005061	0.124041	-0.319562	0.675279	0.022751	0.858348	-0.511641	0.030730
379	0.723235	0.021514	-9.789284	-0.012474	0.012012	0.007317	0.123242	-0.318587	0.674777	0.023044	0.858265	-0.511770	0.030692
380	0.766915	0.052340	-9.822954	-0.007110	0.001509	0.006431	0.123787	-0.321640	0.675525	0.023150	0.858198	-0.511884	0.030576
381	0.790996	0.040374	-9.741583	0.007182	0.001482	0.009167	0.122465	-0.321910	0.675018	0.022996	0.858111	-0.512037	0.030566
382	0.786188	0.045068	-9.791960	-0.014252	0.001505	0.001965	0.122863	-0.321912	0.675012	0.023227	0.858085	-0.512081	0.030374
383	0.757207	0.045229	-9.813338	-0.028536	-0.001094	-0.005189	0.123520	-0.320251	0.673707	0.023668	0.858130	-0.512011	0.029953
384	0.752423	0.050217	-9.767574	-0.000821	-0.012470	-0.005027	0.122603	-0.322188	0.674095	0.023529	0.858191	-0.511933	0.029655
385	0.680061	0.060515	-9.730780	0.023380	-0.000184	-0.011832	0.123788	-0.321085	0.674350	0.023090	0.858327	-0.511717	0.029779
386	0.709098	0.069821	-9.759765	0.003630	-0.005474	0.002097	0.124326	-0.321920	0.673547	0.022942	0.858319	-0.511745	0.029651
387	0.695199	0.149557	-9.677011	-0.001719	0.003267	-0.001416	0.124585	-0.321644	0.674595	0.022963	0.858335	-0.511721	0.029582
388	0.685475	0.142255	-9.729887	0.023347	0.012910	-0.000315	0.124329	-0.322613	0.673802	0.022666	0.858344	-0.511696	0.029969
389	0.699901	0.136993	-9.840631	-0.003484	0.006800	-0.001416	0.122726	-0.320941	0.674499	0.022757	0.858358	-0.511672	0.029940
390	0.714813	0.194731	-9.799236	-0.017755	0.006807	-0.012088	0.122860	-0.321496	0.675016	0.023110	0.858472	-0.511473	0.029797
391	0.743888	0.206684	-9.748878	-0.010617	-0.003710	-0.012081	0.124321	-0.321782	0.674729	0.023231	0.858597	-0.511274	0.029508
392	0.738531	0.132240	-9.723249	-0.021379	0.008516	-0.004199	0.124194	-0.322474	0.674330	0.023659	0.858633	-0.511201	0.029361
393	0.675142	0.046297	-9.673219	-0.032078	0.015541	-0.012182	0.123791	-0.322334	0.675649	0.024344	0.858738	-0.511004	0.029184
394	0.669845	-0.016451	-9.755611	-0.028604	0.008508	0.010719	0.122611	-0.323852	0.674341	0.024888	0.858610	-0.511205	0.028969
395	0.718081	-0.021918	-9.847421	-0.001762	0.006767	0.012657	0.122747	-0.324268	0.674072	0.024935	0.858480	-0.511421	0.028967
396	0.730286	-0.005044	-9.804070	0.028593	0.015474	0.028770	0.123677	-0.324273	0.673533	0.024557	0.858202	-0.511878	0.029466
397	0.762158	0.062042	-9.808381	0.032182	0.003228	0.023469	0.122873	-0.322882	0.673560	0.023974	0.857979	-0.512261	0.029761
398	0.779350	0.102763	-9.820078	0.014359	0.006753	0.009256	0.122738	-0.322604	0.673827	0.023763	0.857892	-0.512406	0.029955
399	0.762806	0.151176	-9.761697	0.007182	0.003239	0.010967	0.122996	-0.322052	0.675008	0.023621	0.857785	-0.512589	0.029990
400	0.767567	0.141517	-9.761848	0.019785	-0.001966	-0.007468	0.122866	-0.322606	0.675136	0.023237	0.857876	-0.512449	0.030082
401	0.752920	0.122132	-9.846066	-0.012426	0.001540	-0.004163	0.121949	-0.323709	0.674090	0.023428	0.857916	-0.512385	0.029882
402	0.699820	0.122826	-9.754269	-0.001640	-0.003676	-0.019069	0.122478	-0.323435	0.673953	0.023402	0.858111	-0.512069	0.029719
403	0.680259	0.089282	-9.761696	-0.010688	-0.001974	0.003781	0.122727	-0.320802	0.674238	0.023521	0.858072	-0.512143	0.029478
404	0.695072	0.132647	-9.701239	-0.003497	0.010272	-0.001406	0.123657	-0.321084	0.673959	0.023658	0.858098	-0.512089	0.029545
405	0.704946	0.161537	-9.667344	0.001830	-0.000249	0.003884	0.123390	-0.321361	0.675009	0.023583	0.858063	-0.512156	0.029459
406	0.704781	0.141964	-9.775723	-0.016008	0.008536	-0.003266	0.123654	-0.320946	0.674485	0.023918	0.858092	-0.512097	0.029367
407	0.718853	0.084088	-9.788527	-0.030366	0.005886	0.005416	0.123536	-0.323025	0.673941	0.024458	0.858023	-0.512206	0.029058
408	0.757151	0.035762	-9.762975	-0.003489	0.015517	-0.000543	0.123795	-0.322611	0.674860	0.024648	0.858026	-0.512182	0.029214
409	0.728155	0.035754	-9.839635	-0.007101	0.010272	0.007352	0.121945	-0.323155	0.674095	0.024827	0.857945	-0.512309	0.029224
410	0.747616	0.054918	-9.815548	0.005388	0.002377	0.012699	0.122741	-0.323159	0.673952	0.024723	0.857818	-0.512525	0.029252
411	0.767082	0.074134	-9.774636	-0.001740	0.010247	0.007386	0.122212	-0.323433	0.674220	0.024808	0.857739	-0.512649	0.029320
412	0.733386	0.091103	-9.817412	0.010789	0.005021	0.006592	0.122483	-0.323711	0.672902	0.024642	0.857678	-0.512752	0.029447
413	0.750236	0.083740	-9.822450	0.017950	0.016388	0.009322	0.123133	-0.323023	0.675259	0.024449	0.857585	-0.512895	0.029825
414	0.740689	0.098350	-9.788550	0.007204	0.003262	0.006558	0.123141	-0.322744	0.672508	0.024325	0.857534	-0.512981	0.029884
415	0.757660	0.107839	-9.788589	0.020626	-0.001985	0.004871	0.121802	-0.321629	0.674637	0.023901	0.857499	-0.513055	0.029974
416	0.743405	0.141530	-9.819323	0.010744	-0.015117	0.010932	0.123399	-0.322747	0.674602	0.023527	0.857406	-0.513241	0.029756
417	0.789169	0.122193	-9.733416	0.000003	-0.003780	0.012637	0.122864	-0.321635	0.674097	0.023438	0.857282	-0.513460	0.029609
418	0.762525	0.112626	-9.783768	-0.004408	-0.003734	0.000276	0.122601	-0.321910	0.673967	0.023446	0.857283	-0.513469	0.029426
419	0.687344	0.069726	-9.846102	-0.025882	0.008534	0.005466	0.123529	-0.322332	0.674735	0.023932	0.857213	-0.513574	0.029220
420	0.731036	0.098499	-9.764431	-0.011532	0.009405	-0.004128	0.122080	-0.324404	0.675523	0.024200	0.857246	-0.513510	0.029187
421	0.694957	0.118068	-9.749475	0.017924	0.003263	0.009296	0.122347	-0.323850	0.674214	0.023879	0.857160	-0.513659	0.029343
422	0.685066	0.084581	-9.713722	0.007221	0.008523	0.002184	0.122469	-0.322465	0.674750	0.023811	0.857152	-0.513667	0.029491
423	0.694418	0.041248	-9.702284	-0.014218	0.005909	-0.006806	0.123259	-0.320943	0.673704	0.024073	0.857215	-0.513557	0.029353
424	0.669954	0.002438	-9.870760	-0.018768	0.005027	0.014309	0.122740	-0.323575	0.674997	0.024409	0.857067	-0.513799	0.029180
425	0.718893	0.088958	-9.769243	-0.003626	-0.002031	0.024969	0.123258	-0.320943	0.673966	0.024382	0.856813	-0.514232	0.029030
426	0.837942	0.189133	-9.742681	0.011590	0.003180	0.025082	0.121943	-0.322877	0.674361	0.024173	0.856567	-0.514645	0.029142
427	0.782142	0.155637	-9.826705	-0.016084	0.011978	0.016113	0.121947	-0.323016	0.673441	0.024519	0.856390	-0.514926	0.029104
428	0.714031	0.084214	-9.759642	-0.016071	-0.000244	0.007261	0.121018	-0.323150	0.673979	0.024758	0.856315	-0.515052	0.028864
429	0.643747	0.046484	-9.692173	0.003682	-0.001065	-0.010209	0.123012	-0.324131	0.673938	0.024641	0.856426	-0.514877	0.028792
430	0.665435	0.041386	-9.730874	0.000111	-0.010681	-0.013801	0.123808	-0.323580	0.672620	0.024507	0.856594	-0.514618	0.028530
431	0.699919	0.137214	-9.768524	-0.028540	0.010279	-0.001588	0.122487	-0.324960	0.673807	0.025049	0.856594	-0.514604	0.028323
432	0.738717	0.160854	-9.804639	-0.030407	0.026845	0.021363	0.122626	-0.325515	0.672881	0.025805	0.856352	-0.514965	0.028407
433	0.711873	0.122482	-9.836094	0.009920	0.022530	0.006662	0.122363	-0.325790	0.672620	0.025811	0.856279	-0.515063	0.028810
434	0.680131	0.072350	-9.793134	0.023281	0.003271	0.012856	0.122485	-0.324821	0.674202	0.025409	0.856171	-0.515249	0.029039
435	0.685104	0.089435	-9.699246	0.000079	0.003281	-0.003174	0.122484	-0.324405	0.673681	0.025385	0.856206	-0.515195	0.029005
436	0.714395	0.136946	-9.819125	0.010902	0.026069	-0.011821	0.122626	-0.325653	0.673011	0.025444	0.856326	-0.514965	0.029483
437	0.757663	0.107875	-9.776570	0.003663	0.017264	0.002174	0.121813	-0.323432	0.674619	0.025500	0.856299	-0.514993	0.029728
438	0.815331	0.068828	-9.813569	-0.007942	0.034752	0.002128	0.121028	-0.323981	0.672659	0.025963	0.856268	-0.514997	0.030169
439	0.796109	0.083308	-9.846885	-0.028643	0.004964	0.021264	0.122090	-0.324264	0.672378	0.026434	0.856034	-0.515377	0.029885
440	0.827862	0.131387	-9.774503	-0.007130	0.004969	0.010846	0.121568	-0.325647	0.672372	0.026571	0.855934	-0.515539	0.029829
441	0.767537	0.136758	-9.745079	-0.001752	-0.021243	0.000235	0.120239	-0.325363	0.673182	0.026326	0.855947	-0.515557	0.029366
442	0.704516	0.105805	-9.802573	-0.021417	-0.012467	0.000137	0.120370	-0.324809	0.672661	0.026535	0.855941	-0.515586	0.028858
443	0.675505	0.099022	-9.735105	-0.028659	-0.015136	0.015941	0.122626	-0.325792	0.673403	0.026800	0.855773	-0.515885	0.028227
444	0.685358	0.125462	-9.715658	0.001782	0.002363	0.016229	0.123162	-0.325933	0.671820	0.026753	0.855639	-0.516110	0.028222
445	0.666039	0.127784	-9.792376	0.005385	0.012886	0.016301	0.122361	-0.326207	0.673928	0.026720	0.855470	-0.516382	0.028419
446	0.699754	0.113242	-9.742361	-0.012494	-0.003741	0.006403	0.122363	-0.325652	0.672622	0.026861	0.855412	-0.516485	0.028156
447	0.699461	0.072346	-9.745232	-0.008848	0.008538	-0.004989	0.122506	-0.326483	0.670776	0.027034	0.855457	-0.516402	0.028120
448	0.718941	0.098336	-9.848450	0.000043	-0.001972	0.007376	0.123297	-0.326488	0.672075	0.026978	0.855400	-0.516505	0.028018
449	0.782071	0.145987	-9.836429	0.007186	-0.007246	0.009162	0.122093	-0.324402	0.671852	0.026704	0.855317	-0.516664	0.027888
450	0.729305	0.194669	-9.782538	0.019800	0.003301	-0.008307	0.123156	-0.324963	0.672092	0.026373	0.855426	-0.516491	0.028070
451	0.724299	0.170595	-9.801999	0.000097	-0.000206	-0.004942	0.121834	-0.326343	0.673410	0.026304	0.855481	-0.516409	0.027979
452	0.709896	0.180535	-9.734465	-0.008829	0.003293	-0.010276	0.122358	-0.325652	0.673802	0.026465	0.855583	-0.516238	0.027864
453	0.704427	0.093735	-9.817132	-0.010661	0.001539	0.000264	0.122626	-0.325237	0.672360	0.026595	0.855577	-0.516249	0.027694
454	0.719199	0.132215	-9.780766	0.000069	-0.007217	-0.001449	0.122500	-0.326762	0.673002	0.026489	0.855602	-0.516224	0.027496
455	0.743509	0.155969	-9.816754	-0.001728	-0.004600	0.002070	0.123561	-0.326213	0.671942	0.026402	0.855586	-0.516265	0.027316
456	0.675758	0.137226	-9.825998	-0.002639	-0.005462	0.005602	0.123547	-0.326354	0.676006	0.026356	0.855553	-0.516331	0.027125
457	0.661040	0.103806	-9.780590	0.009883	-0.000215	0.006590	0.124339	-0.325942	0.676260	0.026109	0.855494	-0.516441	0.027139
458	0.685259	0.111075	-9.701403	0.013470	-0.001978	0.002196	0.123411	-0.324688	0.674320	0.025826	0.855494	-0.516454	0.027172
459	0.661069	0.108543	-9.804571	-0.001676	0.012938	-0.004901	0.123153	-0.325796	0.674313	0.025915	0.855540	-0.516367	0.027285
460	0.692233	0.079192	-9.884491	0.006356	-0.003680	-0.003153	0.123414	-0.325243	0.674446	0.025740	0.855587	-0.516302	0.027212
461	0.704715	0.132380	-9.763815	0.034063	0.003284	0.002365	0.123418	-0.324826	0.672745	0.025111	0.855582	-0.516324	0.027534
462	0.719102	0.117857	-9.756895	0.012653	0.003306	-0.011897	0.122355	-0.323571	0.671462	0.024905	0.855709	-0.516118	0.027640
463	0.714413	0.137174	-9.744616	-0.001691	-0.005457	-0.008503	0.124728	-0.323031	0.674054	0.024806	0.855803	-0.515978	0.027439
464	0.680618	0.137556	-9.705865	0.001884	0.001541	-0.006680	0.125004	-0.324280	0.672989	0.024762	0.855900	-0.515820	0.027409
465	0.666192	0.147209	-9.732067	0.013550	0.015560	-0.009181	0.123660	-0.322333	0.675127	0.024620	0.855997	-0.515649	0.027723
466	0.680618	0.137563	-9.703461	0.000091	0.005036	-0.004918	0.124728	-0.323725	0.675096	0.024642	0.856059	-0.515545	0.027733
467	0.692306	0.084473	-9.730610	-0.025831	0.015537	-0.006845	0.123671	-0.324413	0.675368	0.025174	0.856112	-0.515436	0.027642
468	0.730604	0.040538	-9.842004	-0.021385	0.015530	0.001981	0.123411	-0.323855	0.673148	0.025668	0.856082	-0.515462	0.027614
469	0.749921	0.040387	-9.842173	-0.001695	0.008538	-0.001432	0.123946	-0.324829	0.673262	0.025706	0.856096	-0.515436	0.027659
470	0.800922	0.078680	-9.774876	-0.004350	0.005903	-0.010281	0.123813	-0.325106	0.673916	0.025816	0.856208	-0.515245	0.027636
471	0.772104	0.102797	-9.827226	-0.010641	0.003279	-0.003273	0.122629	-0.325375	0.671834	0.025957	0.856238	-0.515195	0.027504
472	0.718850	0.084044	-9.802947	-0.007060	0.001545	-0.005003	0.124739	-0.324278	0.672862	0.026064	0.856313	-0.515072	0.027382
473	0.738264	0.093852	-9.692444	0.014395	-0.001979	-0.004866	0.124219	-0.326633	0.673895	0.025721	0.856375	-0.514983	0.027420
474	0.666027	0.127637	-9.840446	0.007237	0.001559	0.000413	0.125007	-0.324973	0.673244	0.025581	0.856382	-0.514977	0.027447
475	0.661341	0.146990	-9.816148	-0.003549	0.002402	0.010917	0.124479	-0.324970	0.672728	0.025580	0.856270	-0.515167	0.027381
476	0.641905	0.128134	-9.739287	0.014423	-0.003679	-0.010122	0.125280	-0.325251	0.671401	0.025269	0.856394	-0.514977	0.027387
477	0.661449	0.159281	-9.729484	0.012550	-0.000233	0.009263	0.125682	-0.325530	0.670606	0.024965	0.856309	-0.515131	0.027436
478	0.661564	0.176051	-9.750923	-0.000793	0.001555	-0.006685	0.125539	-0.324560	0.672060	0.024967	0.856393	-0.514994	0.027377
479	0.680768	0.159144	-9.724845	0.001840	-0.003726	0.002117	0.125663	-0.324007	0.673637	0.024816	0.856378	-0.515032	0.027249
480	0.670911	0.132659	-9.758713	0.001877	-0.000201	-0.004040	0.126056	-0.322899	0.672855	0.024752	0.856444	-0.514928	0.027189
481	0.666019	0.123150	-9.734746	-0.000763	0.002443	-0.013744	0.124858	-0.323449	0.675359	0.024718	0.856588	-0.514693	0.027131
482	0.713859	0.060162	-9.759917	-0.021362	0.010288	-0.006843	0.122877	-0.324825	0.675769	0.025164	0.856620	-0.514626	0.027008
483	0.730859	0.074388	-9.783935	-0.032081	0.008544	-0.010453	0.124213	-0.324691	0.672472	0.025726	0.856711	-0.514461	0.026738
484	0.737828	0.035855	-9.782034	0.003675	0.003289	-0.004935	0.123679	-0.324550	0.673268	0.025667	0.856781	-0.514346	0.026756
485	0.747866	0.088702	-9.779110	0.017084	-0.002839	-0.003971	0.126859	-0.324012	0.672439	0.025265	0.856836	-0.514272	0.026805
486	0.726342	0.117749	-9.773784	0.005370	-0.005504	0.013570	0.124741	-0.325666	0.674552	0.025077	0.856712	-0.514493	0.026699
487	0.685257	0.113245	-9.778288	-0.001718	0.001538	0.000338	0.126328	-0.325120	0.674534	0.025039	0.856711	-0.514500	0.026633
488	0.694860	0.103710	-9.725604	0.005512	-0.005428	-0.019026	0.125672	-0.325254	0.672969	0.024867	0.856926	-0.514155	0.026513
489	0.702184	0.120006	-9.884108	0.012635	0.001572	-0.004846	0.125403	-0.325531	0.674544	0.024587	0.856986	-0.514066	0.026595
490	0.685558	0.156437	-9.811441	-0.010646	0.005921	-0.001464	0.125940	-0.326088	0.673481	0.024799	0.857001	-0.514035	0.026512
491	0.721771	0.153873	-9.770926	0.010869	0.005057	-0.011897	0.124889	-0.325525	0.669962	0.024592	0.857129	-0.513824	0.026632
492	0.704675	0.127496	-9.787905	0.000098	0.017286	-0.000476	0.126209	-0.324701	0.669950	0.024736	0.857145	-0.513780	0.026855
493	0.714371	0.132268	-9.775916	-0.008798	0.008562	-0.014673	0.124211	-0.325108	0.673648	0.024906	0.857290	-0.513530	0.026833
494	0.700061	0.156500	-9.753883	-0.003441	0.001563	-0.014651	0.126462	-0.324704	0.673487	0.024956	0.857455	-0.513258	0.026743
495	0.666015	0.123106	-9.749166	-0.011463	0.005085	-0.020861	0.126861	-0.325261	0.674131	0.025141	0.857664	-0.512904	0.026630
496	0.680419	0.108796	-9.672545	-0.015969	0.008549	-0.014722	0.126081	-0.325810	0.670466	0.025478	0.857802	-0.512662	0.026530
497	0.689875	0.084286	-9.797888	-0.008868	0.003292	-0.000596	0.126216	-0.326365	0.670720	0.025587	0.857806	-0.512656	0.026424
498	0.719091	0.117718	-9.802563	-0.015985	0.008548	-0.007680	0.126745	-0.327062	0.672148	0.025920	0.857888	-0.512507	0.026329
499	0.690207	0.132244	-9.845408	0.000176	0.010344	-0.018117	0.126753	-0.328310	0.672135	0.025955	0.858072	-0.512191	0.026429
500	0.719092	0.117732	-9.797755	0.001902	-0.005442	-0.010244	0.126750	-0.327894	0.672270	0.025840	0.858181	-0.512023	0.026274
501	0.704677	0.127518	-9.780694	0.001833	-0.001979	0.005635	0.127144	-0.327064	0.671879	0.025707	0.858129	-0.512120	0.026194
502	0.704775	0.141891	-9.799758	0.001923	0.003316	-0.011965	0.126759	-0.329003	0.671472	0.025682	0.858249	-0.511920	0.026189
503	0.712079	0.151345	-9.835764	-0.007930	0.009432	-0.006727	0.128067	-0.326931	0.672916	0.025841	0.858313	-0.511805	0.026199
504	0.714528	0.156137	-9.835730	-0.007083	-0.008081	-0.001497	0.127533	-0.326374	0.673191	0.025847	0.858365	-0.511732	0.025914
505	0.685612	0.161482	-9.734474	-0.003499	-0.007210	-0.004985	0.127533	-0.326512	0.673452	0.025760	0.858422	-0.511652	0.025684
506	0.695121	0.142025	-9.780445	-0.003450	0.005062	-0.011114	0.127425	-0.329700	0.671718	0.025846	0.858514	-0.511496	0.025654
507	0.664099	0.195061	-9.820426	-0.025844	0.001558	-0.005101	0.128089	-0.329981	0.671574	0.026234	0.858556	-0.511421	0.025346
508	0.719658	0.194891	-9.734384	0.007259	-0.003710	-0.008422	0.127423	-0.329561	0.672112	0.026043	0.858654	-0.511268	0.025278
509	0.710124	0.214040	-9.789360	-0.003427	0.017310	-0.011940	0.127680	-0.328731	0.672904	0.026215	0.858770	-0.511056	0.025467
510	0.685200	0.103771	-9.730327	-0.021327	0.026047	-0.010293	0.126630	-0.329834	0.671860	0.026820	0.858859	-0.510868	0.025616
511	0.641702	0.099316	-9.725196	0.007284	0.005946	-0.011908	0.127420	-0.329007	0.671987	0.026687	0.858985	-0.510657	0.025720
512	0.699522	0.084078	-9.841235	0.026973	-0.000166	-0.011804	0.126893	-0.329975	0.672510	0.026196	0.859118	-0.510449	0.025911
513	0.789217	0.131572	-9.812622	0.014437	-0.000206	-0.010151	0.127680	-0.329148	0.673555	0.025876	0.859234	-0.510267	0.025988
514	0.791703	0.141203	-9.802918	0.007252	0.012891	-0.000462	0.128204	-0.328735	0.674600	0.025849	0.859266	-0.510204	0.026210
515	0.801656	0.184231	-9.865000	0.005437	-0.003731	0.002115	0.129266	-0.328602	0.673799	0.025648	0.859252	-0.510239	0.026146
516	0.748553	0.184882	-9.787623	0.020574	-0.012505	0.013663	0.128088	-0.330258	0.672489	0.025128	0.859112	-0.510506	0.026073
517	0.778043	0.256783	-9.796665	0.053761	-0.003719	-0.001037	0.128069	-0.328041	0.674347	0.024107	0.859154	-0.510462	0.026504
518	0.727270	0.252009	-9.914051	-0.039262	0.017288	0.001902	0.128469	-0.328182	0.673815	0.024923	0.859142	-0.510451	0.026328
519	0.841359	0.333054	-9.863631	-0.168854	0.054008	-0.020076	0.125972	-0.331773	0.673817	0.028342	0.859232	-0.510165	0.025470
520	0.758514	0.225813	-9.748784	-0.160709	0.031335	-0.050939	0.128124	-0.336637	0.672687	0.031415	0.859680	-0.509288	0.024267
521	0.894158	0.284783	-9.782925	-0.128476	0.012083	-0.060495	0.126959	-0.340095	0.670310	0.033739	0.860209	-0.508301	0.023082
522	0.807290	0.290597	-9.676356	-0.124831	0.023494	-0.074501	0.126844	-0.343145	0.670412	0.036129	0.860818	-0.507148	0.022088
523	0.758680	0.251991	-9.839815	-0.060399	0.024431	-0.072255	0.126873	-0.347581	0.669319	0.037408	0.861497	-0.505913	0.021803
524	0.693145	0.204470	-9.815762	0.020040	0.024425	-0.054036	0.127398	-0.346475	0.669059	0.037303	0.862012	-0.505020	0.022308
525	0.682896	0.118310	-9.701299	0.129113	0.024400	-0.039160	0.128441	-0.344818	0.671158	0.035281	0.862493	-0.504269	0.023964
526	0.718349	0.012078	-9.741282	0.229246	0.020888	-0.022613	0.126533	-0.338710	0.676231	0.031517	0.862837	-0.503800	0.026543
527	0.797909	-0.003241	-9.828668	0.213991	0.020851	-0.010413	0.126483	-0.331501	0.678664	0.027961	0.863061	-0.503490	0.029019
528	0.780725	-0.046051	-9.713646	0.182830	0.019163	-0.048543	0.127526	-0.327624	0.677375	0.024993	0.863644	-0.502522	0.031089
529	0.739179	-0.113252	-9.771743	0.220427	0.005216	-0.055368	0.127889	-0.321803	0.677559	0.021180	0.864301	-0.501421	0.033337
530	0.790378	-0.044000	-9.805037	0.275835	-0.026293	-0.048911	0.128894	-0.313768	0.680246	0.016149	0.864902	-0.500419	0.035552
531	0.774307	-0.262955	-9.869905	0.486219	-0.015660	-0.072051	0.129751	-0.302404	0.681658	0.007535	0.865753	-0.498807	0.040094
532	0.738615	-0.527178	-9.843794	0.675972	-0.017307	-0.090103	0.131627	-0.285502	0.685994	-0.004298	0.866657	-0.496719	0.046446
533	0.711348	-0.960197	-9.935061	0.821742	-0.050496	-0.083952	0.132808	-0.264298	0.692350	-0.019081	0.867350	-0.494425	0.053711
534	0.635869	-1.389639	-9.766299	0.908422	-0.043524	-0.064860	0.135817	-0.237697	0.697815	-0.035225	0.867542	-0.492242	0.061880
535	0.729386	-1.814217	-9.935422	1.542704	-0.032892	-0.040924	0.136408	-0.204703	0.701806	-0.062390	0.866481	-0.489356	0.076475
536	0.610463	-2.254053	-9.343399	1.789386	-0.026006	0.000484	0.139502	-0.148710	0.710316	-0.093624	0.863730	-0.486293	0.093404
537	0.605257	-2.973925	-9.582361	1.882383	-0.017207	0.017796	0.140511	-0.092561	0.708369	-0.126436	0.859441	-0.482690	0.111292
538	0.701732	-3.990865	-9.960210	2.390476	-0.099262	0.023616	0.142292	-0.033228	0.707884	-0.168372	0.852416	-0.476982	0.132382
539	0.612571	-4.652787	-9.553658	3.084543	-0.151678	0.047753	0.146351	0.052166	0.695298	-0.222309	0.840342	-0.468192	0.158750
540	0.453869	-5.924777	-9.038157	2.972399	-0.188579	0.081825	0.152801	0.142961	0.671977	-0.273844	0.825531	-0.458421	0.182643
541	0.330159	-6.377229	-7.864604	2.199174	-0.159272	0.093839	0.156808	0.223234	0.644392	-0.311861	0.812368	-0.450579	0.199451
542	0.385082	-6.499328	-6.751285	1.602376	-0.140379	0.070106	0.161250	0.270919	0.621983	-0.339311	0.801944	-0.444124	0.210967
543	0.362344	-6.656317	-6.233750	1.575676	-0.129885	0.026736	0.167459	0.310136	0.600774	-0.365860	0.791113	-0.436748	0.222570
544	0.424012	-7.478720	-6.046617	1.743879	-0.144637	0.009257	0.170770	0.353181	0.574687	-0.394553	0.778478	-0.427750	0.235221
545	0.359963	-8.334137	-5.926114	1.745452	-0.159585	0.044303	0.175405	0.395332	0.544346	-0.423218	0.764551	-0.418643	0.247154
546	0.478126	-8.713304	-5.340244	1.763161	-0.176399	0.061869	0.176908	0.431679	0.509272	-0.451712	0.749546	-0.409067	0.258458
547	0.489217	-9.215874	-4.480877	1.926631	-0.186225	0.091097	0.180519	0.471343	0.472626	-0.482382	0.731756	-0.398401	0.270403
548	0.288408	-9.626117	-3.858966	2.224338	-0.209022	0.117820	0.189729	0.510149	0.428148	-0.516754	0.709814	-0.385635	0.283575
549	0.370177	-10.037850	-3.003971	2.499676	-0.222325	0.140799	0.196050	0.551058	0.372062	-0.554196	0.683239	-0.370570	0.297874
550	0.265819	-10.140063	-2.086129	2.546023	-0.237371	0.149884	0.204018	0.585860	0.310118	-0.590897	0.654503	-0.354290	0.311359
551	0.310334	-10.041177	-1.061556	2.674690	-0.244679	0.163071	0.204054	0.618232	0.237830	-0.627870	0.622322	-0.336231	0.324721
552	0.225964	-9.715138	-0.057247	2.889272	-0.255327	0.168191	0.210269	0.642089	0.163885	-0.665541	0.585613	-0.315767	0.338237
553	0.055465	-9.273277	0.848192	2.910687	-0.243208	0.162344	0.220660	0.656220	0.086764	-0.701162	0.546540	-0.294041	0.351005
554	0.005150	-8.918113	2.025589	2.722782	-0.236439	0.136388	0.223421	0.661659	0.007705	-0.732210	0.508501	-0.272615	0.361906
555	0.017493	-8.573735	2.981206	2.531297	-0.229657	0.116559	0.227683	0.655578	-0.064542	-0.759151	0.471856	-0.251562	0.371158
556	-0.123369	-8.040628	3.911472	2.466912	-0.222773	0.088048	0.222604	0.640400	-0.141720	-0.783280	0.435126	-0.230329	0.379587
557	-0.338217	-7.700008	4.595071	2.303981	-0.205334	0.091493	0.222307	0.621427	-0.205780	-0.804191	0.399752	-0.209955	0.386516
558	-0.276798	-7.249869	5.652426	2.044571	-0.196816	0.053556	0.227780	0.600904	-0.259318	-0.821126	0.367905	-0.191157	0.392245
559	-0.154294	-6.686072	6.277941	1.647419	-0.144549	0.030648	0.225690	0.577367	-0.305426	-0.833673	0.341673	-0.175743	0.396690
560	-0.012176	-6.077110	6.778826	1.316549	-0.127191	-0.014807	0.223544	0.557430	-0.341529	-0.842740	0.320719	-0.162930	0.400478
561	0.055979	-6.013927	7.163516	1.010672	-0.115922	-0.048733	0.213425	0.535590	-0.368612	-0.849135	0.304684	-0.152267	0.403672
562	0.012096	-5.399962	7.252671	0.924039	-0.106266	-0.079153	0.210416	0.519533	-0.391678	-0.854324	0.290083	-0.142415	0.407062
563	0.056058	-5.691535	7.977183	0.939309	-0.077488	-0.105461	0.211881	0.507333	-0.411496	-0.859095	0.274870	-0.132523	0.410902
564	0.084380	-5.450742	8.135932	0.903657	-0.060853	-0.133821	0.209132	0.490996	-0.432733	-0.863003	0.260199	-0.123214	0.415139
565	0.207169	-5.167596	8.227056	0.880379	-0.053929	-0.129541	0.203192	0.474675	-0.450905	-0.866626	0.245677	-0.113986	0.419057
566	0.245160	-5.265757	8.473154	0.852694	-0.060075	-0.150068	0.193687	0.454212	-0.466441	-0.869577	0.231749	-0.104970	0.423213
567	0.014576	-5.115078	9.178682	0.789144	-0.040035	-0.157424	0.189072	0.437328	-0.483590	-0.871994	0.218616	-0.096565	0.427210
568	0.422219	-4.835124	8.952460	0.621201	-0.005062	-0.198234	0.189977	0.426653	-0.497481	-0.872975	0.208234	-0.090213	0.431758
569	0.432671	-4.728935	9.095394	0.545161	-0.019094	-0.208516	0.184504	0.417121	-0.508773	-0.873550	0.199220	-0.084004	0.436080
570	0.216533	-4.572293	9.428332	0.683730	-0.001619	-0.186206	0.179844	0.404255	-0.519585	-0.874578	0.187624	-0.077187	0.440401
571	0.569630	-3.815676	9.198447	0.826847	0.014045	-0.162142	0.173643	0.383911	-0.532284	-0.876243	0.173247	-0.069240	0.444285
572	0.688513	-3.385101	8.724086	0.678463	0.003607	-0.180822	0.170865	0.367569	-0.545127	-0.876912	0.161601	-0.062565	0.448327
573	0.410384	-3.126125	9.327921	0.512908	-0.000840	-0.190733	0.170183	0.353849	-0.554959	-0.876961	0.152828	-0.057028	0.452029
574	0.566402	-2.918327	9.247247	0.492297	0.005218	-0.178527	0.166947	0.344857	-0.562344	-0.876815	0.144384	-0.052043	0.455676
575	0.841729	-2.572054	9.133488	0.435127	-0.015809	-0.200178	0.164256	0.334338	-0.571589	-0.876405	0.137085	-0.046894	0.459264
576	0.732488	-2.670484	9.702915	0.284712	-0.015075	-0.194222	0.158602	0.327436	-0.573408	-0.875405	0.132453	-0.043406	0.462859
577	0.803258	-2.565370	9.648233	0.312445	0.005899	-0.185131	0.157062	0.321761	-0.578556	-0.874700	0.127075	-0.039778	0.466015
578	0.834854	-2.527983	9.369592	0.262420	0.008581	-0.194293	0.154328	0.315955	-0.583163	-0.873540	0.122598	-0.036913	0.469612
579	0.657832	-2.304319	9.695752	0.223821	0.035608	-0.166187	0.152106	0.312085	-0.585791	-0.872720	0.118470	-0.034667	0.472359
580	0.643096	-2.342351	9.806001	0.276620	0.055728	-0.165735	0.150691	0.306548	-0.588972	-0.871758	0.113268	-0.032560	0.475550
581	0.518268	-2.233603	9.654508	0.277493	0.040908	-0.160433	0.149152	0.301012	-0.594775	-0.871054	0.108138	-0.029921	0.478201
582	0.480037	-2.166909	9.343156	0.211251	0.020818	-0.150382	0.147865	0.296028	-0.597428	-0.870055	0.104388	-0.027863	0.480969
583	0.444294	-2.447118	9.647883	0.225382	-0.011651	-0.129302	0.146574	0.292016	-0.600859	-0.869504	0.100655	-0.024899	0.482920
584	0.388749	-2.796751	10.009667	0.253722	0.003044	-0.072710	0.146347	0.288275	-0.605614	-0.869306	0.096289	-0.022281	0.484292
585	0.666376	-2.458492	9.641030	0.262409	0.006372	-0.002147	0.144807	0.280658	-0.607503	-0.869985	0.091714	-0.019560	0.484078
586	1.088668	-1.815719	9.327521	0.312429	-0.044470	0.013906	0.143797	0.274564	-0.612008	-0.870700	0.086742	-0.015713	0.483851
587	1.058288	-1.669238	9.170840	0.369521	-0.123209	0.033465	0.140959	0.264320	-0.617575	-0.871933	0.081565	-0.009734	0.482686
588	0.723253	-1.588961	9.398174	0.503363	-0.191503	0.088938	0.139319	0.253932	-0.624343	-0.873606	0.074654	-0.001606	0.480871
589	0.408082	-1.431911	9.611799	0.590837	-0.180165	0.133797	0.137059	0.236475	-0.631696	-0.875945	0.066127	0.007310	0.477802
590	0.255194	-1.208597	9.884872	0.490583	-0.124257	0.153621	0.134258	0.220963	-0.639153	-0.878006	0.058778	0.014046	0.474820
591	0.274517	-0.530667	9.815590	0.221517	-0.058639	0.123834	0.132226	0.208357	-0.643576	-0.879582	0.055514	0.017264	0.472182
592	0.852170	-0.108345	9.385244	0.122577	-0.058590	0.055186	0.131459	0.205451	-0.647134	-0.880226	0.053967	0.019465	0.471075
593	1.112484	-0.177614	9.420657	0.253276	-0.126801	0.018789	0.132678	0.201562	-0.647979	-0.880798	0.050707	0.024318	0.470141
594	1.109166	-0.648359	9.638794	0.697764	-0.167019	0.041168	0.126690	0.186760	-0.654986	-0.881720	0.040038	0.033848	0.468850
595	1.034977	-0.228199	9.985555	0.741435	-0.161892	0.073328	0.123802	0.163482	-0.662650	-0.882978	0.028518	0.043841	0.466491
596	1.268453	0.001037	10.034245	0.499853	-0.121820	0.085787	0.119281	0.146591	-0.668783	-0.883912	0.020936	0.050677	0.464427
597	1.254768	0.116331	9.946760	0.238923	-0.086730	0.025885	0.118020	0.137308	-0.672004	-0.884351	0.017532	0.054669	0.463279
598	1.062163	0.199437	9.889292	0.146155	-0.065561	-0.028390	0.115683	0.130805	-0.675312	-0.884066	0.015557	0.057265	0.463579
599	1.158694	0.193599	9.799464	0.017484	-0.065523	-0.063721	0.114107	0.128734	-0.676096	-0.883588	0.015770	0.058844	0.464284
600	1.220740	0.091933	9.747288	-0.106810	-0.067274	-0.079652	0.112235	0.131518	-0.676040	-0.882734	0.018222	0.059138	0.465780
601	0.979039	0.062451	9.715385	-0.150616	-0.095171	-0.094985	0.108329	0.140690	-0.673266	-0.881840	0.021653	0.059671	0.467256
602	0.854395	0.195399	9.612238	-0.044823	-0.084492	-0.135523	0.104732	0.144455	-0.674354	-0.880442	0.023105	0.060872	0.469662
603	0.797663	0.368795	9.537811	-0.160890	-0.058142	-0.179397	0.102739	0.145298	-0.674446	-0.878714	0.026244	0.060655	0.472751
604	1.099036	-0.019923	9.040438	-0.224968	-0.087713	-0.252386	0.098051	0.153089	-0.673248	-0.876086	0.030753	0.060273	0.477383
605	1.402143	-0.200919	9.617376	-0.088034	-0.105312	-0.283314	0.093097	0.160326	-0.671002	-0.873289	0.032950	0.061629	0.482165
606	1.133183	-0.667702	9.667206	0.019978	-0.133306	-0.240348	0.086734	0.161471	-0.672467	-0.870803	0.033624	0.064379	0.486237
607	1.174457	-0.315311	10.170818	0.155883	-0.124672	-0.228704	0.080929	0.157899	-0.674513	-0.868570	0.031848	0.068353	0.489796
608	1.365566	0.063765	10.344172	0.276909	-0.093132	-0.274393	0.076326	0.152794	-0.676461	-0.865909	0.027607	0.072929	0.494086
609	2.280477	0.040300	9.723129	0.134681	-0.119559	-0.273148	0.070265	0.147558	-0.678257	-0.863180	0.026093	0.076626	0.498366
610	2.357038	-0.404544	9.962506	0.055978	-0.107366	-0.286133	0.064178	0.146760	-0.680008	-0.860183	0.025791	0.079257	0.503129
611	2.183808	0.002738	10.564738	-0.128465	-0.020095	-0.246505	0.059922	0.150668	-0.682134	-0.857733	0.027902	0.078605	0.507283
612	2.017531	0.071818	9.920440	-0.096241	0.001048	-0.224968	0.057508	0.155396	-0.682050	-0.855388	0.029223	0.077807	0.511277
613	1.978490	0.032057	9.403579	-0.062188	0.018661	-0.217591	0.054167	0.160268	-0.682082	-0.853321	0.029873	0.077164	0.514778
614	1.677584	-0.172495	9.389402	-0.214208	0.044991	-0.229129	0.053873	0.164152	-0.680334	-0.850886	0.032746	0.074397	0.519023
615	1.623335	-0.330708	9.426506	-0.348650	0.060589	-0.175437	0.053006	0.174972	-0.677590	-0.849063	0.037940	0.070033	0.522254
616	1.503430	-0.214268	9.443300	-0.273885	0.036828	-0.095613	0.053219	0.182736	-0.675286	-0.847897	0.042106	0.066690	0.524261
617	1.359025	-0.150245	9.560648	-0.143542	0.000887	-0.045394	0.053184	0.187450	-0.673140	-0.847429	0.044630	0.065362	0.524976
618	1.478649	-0.307428	9.591456	-0.009277	-0.027063	-0.067496	0.051432	0.192590	-0.673193	-0.846680	0.045019	0.065856	0.526089
619	1.973678	-0.650092	9.703418	-0.084517	-0.055256	-0.063081	0.049303	0.194544	-0.674190	-0.845991	0.047136	0.066107	0.526979
620	1.520002	0.056901	10.066364	-0.028292	-0.054384	-0.036841	0.047162	0.197190	-0.672820	-0.845512	0.048174	0.066837	0.527562
621	1.755871	0.640233	9.503823	0.121298	-0.044642	-0.052397	0.046400	0.192341	-0.674430	-0.845143	0.046671	0.069084	0.527999
622	1.602993	0.874663	9.478996	0.014977	-0.035807	-0.081243	0.043239	0.190002	-0.676242	-0.844257	0.046718	0.069995	0.529290
623	1.199389	0.486237	9.639043	-0.069839	0.027327	-0.109791	0.043349	0.193468	-0.675553	-0.843183	0.047537	0.069065	0.531049
624	1.283193	0.056689	9.393037	-0.121738	0.041326	-0.100534	0.041999	0.197080	-0.674447	-0.842051	0.049048	0.067241	0.532938
625	1.506874	-0.070016	9.430509	-0.153885	0.067514	-0.108698	0.042097	0.202627	-0.673738	-0.840916	0.050843	0.064721	0.534871
626	1.452578	-0.574383	9.535737	-0.218198	0.088554	-0.132090	0.042449	0.208447	-0.670275	-0.839384	0.053430	0.061103	0.537445
627	1.798839	-0.774855	9.359799	-0.223674	0.084930	-0.105849	0.045051	0.215921	-0.668404	-0.838171	0.056248	0.057520	0.539441
628	1.799683	-0.654791	9.296280	-0.130600	0.049997	-0.118489	0.045547	0.220771	-0.666527	-0.836809	0.057798	0.055479	0.541601
629	1.658774	-0.441501	9.468189	0.001892	0.025596	-0.144846	0.045128	0.223823	-0.665441	-0.835348	0.057455	0.055379	0.543899
630	1.869521	-0.351569	9.525087	0.055599	0.011560	-0.155125	0.043680	0.222583	-0.666218	-0.833734	0.056266	0.056041	0.546425
631	2.072633	-0.314643	9.533373	0.018976	-0.009466	-0.174908	0.041038	0.220795	-0.665933	-0.831948	0.055997	0.056775	0.549093
632	2.184355	-0.217617	9.297987	-0.030080	-0.026888	-0.207059	0.038252	0.221920	-0.667191	-0.829599	0.056595	0.057195	0.552531
633	2.227213	-0.293401	9.008332	-0.092656	-0.054824	-0.219974	0.033194	0.225415	-0.666817	-0.827173	0.058646	0.057556	0.555907
634	1.745446	-0.143633	9.562197	-0.069621	-0.068871	-0.187972	0.030513	0.229866	-0.665683	-0.824902	0.060386	0.058210	0.559018
635	1.613779	-0.327185	9.767919	-0.042615	-0.060021	-0.228279	0.027587	0.230297	-0.663535	-0.822398	0.061643	0.059230	0.562453
636	1.454229	-0.356677	9.942004	-0.116668	-0.086143	-0.287033	0.019869	0.236303	-0.664669	-0.818892	0.064230	0.059756	0.567204
637	1.265111	-0.128798	10.042395	-0.015626	-0.065129	-0.268496	0.014283	0.237858	-0.661814	-0.815872	0.065023	0.061190	0.571298
638	1.687383	-0.157699	9.533694	-0.072853	-0.068671	-0.263760	0.010569	0.239404	-0.663579	-0.812655	0.066713	0.061890	0.575596
639	1.699826	-0.459360	10.025229	-0.208896	-0.098526	-0.278154	0.004563	0.244844	-0.660810	-0.809152	0.071005	0.061650	0.580026
640	1.431586	-0.844926	10.679252	-0.040818	-0.109922	-0.272577	-0.001168	0.249867	-0.659885	-0.805770	0.072645	0.063410	0.584325
641	1.547602	-0.807155	9.955247	0.062137	-0.100173	-0.262991	-0.008712	0.247551	-0.659269	-0.802695	0.072592	0.066267	0.588234
642	1.587909	-0.565335	9.693300	-0.008481	-0.105384	-0.270530	-0.014678	0.247722	-0.659176	-0.799339	0.073649	0.068321	0.592424
643	1.588144	-0.536134	9.804193	0.059591	-0.100100	-0.287635	-0.020502	0.246367	-0.659495	-0.795868	0.073595	0.071147	0.596754
644	1.723891	-0.453964	9.491518	0.077386	-0.079158	-0.250438	-0.027503	0.243356	-0.661254	-0.792867	0.072991	0.073768	0.600494
645	1.811871	-0.294726	9.088811	-0.044143	-0.084328	-0.274237	-0.031485	0.243099	-0.659360	-0.789351	0.074402	0.075054	0.604778
646	1.718413	-0.547451	9.581821	-0.178251	-0.067736	-0.306911	-0.037330	0.246183	-0.660814	-0.785276	0.077610	0.074496	0.609728
647	1.923052	-0.985509	10.007640	-0.264123	-0.016268	-0.311036	-0.043216	0.252591	-0.655939	-0.780946	0.081612	0.072044	0.615038
648	2.154618	-1.014449	9.786595	-0.281942	0.020456	-0.311103	-0.047243	0.259546	-0.652923	-0.776669	0.085354	0.068833	0.620292
649	2.116251	-1.310363	9.668159	-0.346180	0.018822	-0.350395	-0.049963	0.269404	-0.649242	-0.771593	0.090179	0.064840	0.626345
650	2.022629	-1.910659	9.765412	-0.362065	0.011968	-0.407027	-0.056662	0.279146	-0.644714	-0.765835	0.095124	0.060924	0.633038
651	1.851010	-2.270233	9.726707	-0.338844	0.026009	-0.394492	-0.060711	0.288595	-0.639574	-0.759940	0.099746	0.056891	0.639769
652	1.556839	-2.205700	9.629043	-0.315843	0.029476	-0.332526	-0.064738	0.294994	-0.635646	-0.755056	0.103833	0.053132	0.645203
653	1.310839	-2.151834	9.312126	-0.201199	0.041926	-0.345652	-0.070748	0.300850	-0.632217	-0.749811	0.106250	0.050409	0.651117
654	0.971472	-1.662793	9.484112	-0.136520	0.028146	-0.408477	-0.075010	0.303091	-0.630031	-0.744182	0.107565	0.049140	0.657426
655	0.967662	-1.525193	9.637144	-0.182867	0.022954	-0.452866	-0.081128	0.305342	-0.627817	-0.737324	0.109799	0.047049	0.664893
656	1.232482	-1.635765	9.549467	-0.137831	0.023934	-0.516960	-0.088436	0.307461	-0.626373	-0.730107	0.111072	0.046058	0.672671
657	1.507627	-1.670241	9.988931	0.155389	0.000130	-0.480643	-0.096497	0.303206	-0.626292	-0.723373	0.108612	0.048823	0.680112
658	1.816778	-1.658624	9.856610	0.300204	0.000030	-0.447953	-0.103336	0.294924	-0.628107	-0.717864	0.103878	0.053935	0.686274
659	2.175898	-1.072822	9.629517	0.249950	-0.001024	-0.406010	-0.108568	0.284553	-0.631016	-0.712173	0.100144	0.057819	0.692414
660	2.292601	-0.634986	9.950799	0.024419	-0.023070	-0.405924	-0.115952	0.278770	-0.632535	-0.706527	0.099697	0.059355	0.698109
661	1.912301	-0.478810	10.499055	-0.070198	0.033881	-0.452975	-0.124529	0.272993	-0.634036	-0.699494	0.099934	0.058411	0.705202
662	1.530403	-0.526511	10.444118	-0.021808	0.096134	-0.449648	-0.128623	0.270519	-0.634261	-0.693165	0.098409	0.057710	0.711693
663	1.887475	-0.880775	9.557302	-0.356708	0.169390	-0.346243	-0.130110	0.273438	-0.630930	-0.687102	0.100763	0.050556	0.717761
664	2.130314	-1.009578	8.957672	-0.728528	0.235503	-0.199882	-0.129957	0.288410	-0.623438	-0.682892	0.107235	0.037314	0.721642
665	2.023819	-1.046900	9.066317	-0.619298	0.277094	-0.009462	-0.124780	0.305434	-0.615478	-0.680988	0.111899	0.024209	0.723289
666	1.916903	-1.146442	9.277598	-0.492624	0.257700	0.061892	-0.115336	0.318970	-0.609191	-0.680847	0.114961	0.013488	0.723221
667	2.091088	-1.099911	9.206930	-0.546264	0.236681	0.048166	-0.108546	0.332519	-0.602077	-0.679770	0.119184	0.001892	0.723674
668	2.211774	-1.121203	9.631054	-0.500656	0.212101	0.034261	-0.103880	0.346357	-0.594797	-0.679026	0.122974	-0.008265	0.723694
669	2.205219	-0.712283	10.407319	-0.081071	0.154357	0.008099	-0.099685	0.352712	-0.591780	-0.678508	0.122016	-0.011808	0.724292
670	2.188860	-0.289676	10.128712	-0.070155	0.158858	-0.019905	-0.096502	0.352972	-0.592613	-0.677999	0.120730	-0.014878	0.724927
671	2.125525	-1.026623	9.664130	0.017805	0.170501	-0.068689	-0.092919	0.352676	-0.593458	-0.676743	0.118188	-0.016882	0.726475
672	1.959763	-0.218368	9.266268	0.048631	0.158559	-0.145826	-0.091440	0.349340	-0.593907	-0.674680	0.115333	-0.017923	0.728824
673	1.735337	-1.518221	8.368791	-0.170000	0.155539	-0.256874	-0.092113	0.351563	-0.594662	-0.670327	0.115595	-0.021926	0.732679
674	1.775786	-1.263700	8.328106	-0.147509	0.076901	-0.304537	-0.093322	0.352399	-0.591487	-0.665492	0.116637	-0.024357	0.736833
675	1.546849	-1.544832	8.624876	0.048670	0.024643	-0.380835	-0.097694	0.351591	-0.590642	-0.659858	0.115968	-0.023049	0.742029
676	1.828296	-1.040170	9.195464	0.047741	0.019197	-0.387904	-0.105344	0.345809	-0.592157	-0.654174	0.115289	-0.021643	0.747193
677	1.915952	-1.945807	9.011247	-0.154397	0.062928	-0.391189	-0.111454	0.346951	-0.590216	-0.647856	0.116712	-0.023788	0.752393
678	2.025324	-1.526547	9.531864	-0.004949	0.019141	-0.421939	-0.115427	0.346001	-0.589771	-0.641461	0.116747	-0.023074	0.757869
679	2.437227	-1.345778	9.917344	-0.247741	-0.020157	-0.570220	-0.123122	0.346459	-0.588469	-0.632190	0.120689	-0.025078	0.764945
680	2.226765	-2.405344	9.762771	-0.428800	-0.027663	-0.700367	-0.135365	0.350543	-0.581159	-0.620360	0.126931	-0.029545	0.773414
681	1.496657	-2.552960	10.755190	-0.153456	0.013458	-0.664560	-0.148649	0.352832	-0.576475	-0.609578	0.129229	-0.030255	0.781536
682	1.499653	-2.768530	9.486069	-0.162706	0.110549	-0.535642	-0.156754	0.354539	-0.573711	-0.600649	0.129864	-0.032716	0.788217
683	0.639248	-2.207414	9.874882	-0.150924	0.105098	-0.380126	-0.161405	0.355395	-0.571796	-0.594083	0.130451	-0.035299	0.792970
684	1.410007	-1.783049	9.031904	0.273338	0.080697	-0.396634	-0.164937	0.348343	-0.573517	-0.588410	0.126263	-0.030841	0.798048
685	1.708193	-1.958526	9.041735	0.356033	0.014380	-0.501257	-0.171469	0.335207	-0.579319	-0.581174	0.122324	-0.023985	0.804176
686	0.947502	-2.994509	9.690125	0.112529	0.007407	-0.496885	-0.179889	0.326380	-0.582952	-0.573400	0.121195	-0.021003	0.809990
687	0.667114	-2.352896	9.565328	0.178214	0.041335	-0.363890	-0.184339	0.317530	-0.584677	-0.567731	0.118776	-0.017752	0.814407
688	0.695231	-1.119539	9.454286	0.262100	0.091054	-0.290597	-0.189976	0.309936	-0.590044	-0.563522	0.114483	-0.013789	0.818014
689	0.782304	-1.094319	9.271163	0.254930	0.148756	-0.265785	-0.191092	0.297740	-0.591985	-0.559581	0.109318	-0.010745	0.821464
690	0.957223	-1.279041	9.089675	0.229840	0.173194	-0.246580	-0.190622	0.288726	-0.597984	-0.555913	0.104018	-0.008334	0.824665
691	1.412491	-0.763012	9.101294	0.281680	0.160788	-0.235705	-0.187891	0.277759	-0.602726	-0.552478	0.098314	-0.005040	0.827694
692	1.636711	-0.484875	9.386164	0.424065	0.132793	-0.277081	-0.188865	0.266396	-0.608857	-0.548660	0.091521	0.001097	0.831021
693	1.330493	-0.096303	9.823490	0.559297	0.103179	-0.323624	-0.190210	0.250042	-0.614377	-0.544249	0.083677	0.009857	0.834682
694	1.148715	0.137072	10.166628	0.541835	0.173343	-0.406232	-0.192603	0.232864	-0.622119	-0.538263	0.074868	0.017725	0.839258
695	1.896626	0.405311	9.336473	0.497674	0.189264	-0.504458	-0.192866	0.213731	-0.628995	-0.530624	0.066148	0.024867	0.844656
696	1.754810	0.488997	9.598231	0.494211	0.121121	-0.556665	-0.194565	0.191557	-0.637453	-0.521794	0.058645	0.032696	0.850425
697	1.684242	0.073683	9.680589	0.476258	0.086132	-0.558750	-0.197091	0.172991	-0.642846	-0.512957	0.051853	0.040667	0.855881
698	1.828417	-0.015097	9.332228	0.372408	0.024878	-0.554496	-0.201901	0.158180	-0.645413	-0.503760	0.047223	0.047391	0.861249
699	1.706806	-0.156565	9.954144	0.231233	-0.022329	-0.628839	-0.206718	0.144895	-0.648488	-0.493143	0.044736	0.052300	0.867221
700	1.696230	-0.981794	10.644150	0.112808	-0.026097	-0.583194	-0.213024	0.134666	-0.647707	-0.482951	0.043538	0.055062	0.872829
701	1.801016	-0.848030	10.606328	-0.062593	0.047257	-0.552488	-0.217878	0.126095	-0.648243	-0.473188	0.042834	0.054008	0.878261
702	1.011809	-0.101924	10.318882	-0.115986	0.163935	-0.569682	-0.218793	0.124297	-0.648772	-0.463058	0.040513	0.050928	0.883936
703	1.153724	0.183142	9.513376	-0.185764	0.247057	-0.524035	-0.218910	0.121524	-0.648798	-0.453733	0.037459	0.045752	0.889174
704	0.656515	0.209445	9.767927	-0.358188	0.232799	-0.394782	-0.216016	0.125669	-0.649325	-0.446473	0.036283	0.037588	0.893271
705	0.531342	0.974433	8.696252	-0.293956	0.156819	-0.341501	-0.214994	0.131765	-0.648231	-0.440162	0.035944	0.031159	0.896658
706	0.418047	3.029285	8.646348	0.205641	0.009335	-0.445441	-0.214049	0.128570	-0.647883	-0.432305	0.033758	0.035115	0.900411
707	0.241109	1.184826	10.686422	0.491926	-0.001288	-0.508969	-0.219368	0.110989	-0.652044	-0.423522	0.029182	0.044416	0.904325
708	0.802058	-0.386993	10.163593	-0.308544	0.127567	-0.338580	-0.220143	0.107249	-0.651807	-0.416908	0.029277	0.037963	0.907683
709	2.137162	0.599322	9.682725	-0.581408	0.109671	-0.332011	-0.217844	0.120409	-0.648432	-0.410622	0.031946	0.026768	0.910852
710	1.461955	0.397405	9.575670	-0.088489	-0.029918	-0.353433	-0.221062	0.125834	-0.646755	-0.404077	0.033100	0.025655	0.913766
711	0.861492	0.495228	10.144382	0.428542	-0.060358	-0.349587	-0.224961	0.113375	-0.648656	-0.397963	0.030644	0.034314	0.916247
712	0.672149	1.035213	10.053683	0.587686	-0.068193	-0.320089	-0.228554	0.093981	-0.650630	-0.392285	0.027071	0.045843	0.918302
713	0.635071	1.265265	9.679307	0.313966	-0.050685	-0.318429	-0.234280	0.076540	-0.652291	-0.386648	0.025302	0.052325	0.920394
714	0.801179	1.519950	10.012478	0.206910	-0.032296	-0.389642	-0.237798	0.066574	-0.653124	-0.379398	0.023968	0.056601	0.923190
715	0.812343	1.066593	9.661073	0.214432	0.007303	-0.451214	-0.239983	0.054938	-0.653731	-0.371299	0.021733	0.060893	0.926259
716	1.014169	0.269328	9.025269	0.096465	0.033633	-0.460999	-0.241783	0.046350	-0.655363	-0.362727	0.019911	0.062651	0.929574
717	0.657007	0.283501	9.602937	0.171564	0.042386	-0.461204	-0.243713	0.036931	-0.656608	-0.354328	0.017355	0.065828	0.932640
718	1.060528	0.651146	9.726258	0.385250	0.015984	-0.436000	-0.245894	0.024740	-0.657352	-0.346206	0.013834	0.073068	0.935206
719	1.064636	0.554502	9.595325	0.360583	-0.053340	-0.341282	-0.248319	0.009361	-0.658780	-0.339835	0.011922	0.080347	0.936971
720	1.018837	0.892635	9.933687	0.182853	-0.102696	-0.236940	-0.251704	-0.001438	-0.658574	-0.335054	0.012315	0.084545	0.938317
721	0.907136	1.480473	9.958234	0.057340	-0.116838	-0.183121	-0.255619	-0.012373	-0.658098	-0.331405	0.013917	0.086502	0.939412
722	1.350640	1.698680	10.081895	-0.091396	-0.114518	-0.138467	-0.259592	-0.014016	-0.656218	-0.328288	0.016534	0.085597	0.940546
723	0.972132	1.774802	10.412905	-0.286701	-0.118140	-0.092198	-0.261485	-0.008876	-0.654171	-0.326228	0.020598	0.081081	0.941582
724	1.120426	1.582926	10.183496	-0.619499	-0.086733	-0.087539	-0.266350	0.005572	-0.651067	-0.323985	0.026215	0.070028	0.943103
725	1.043455	0.950885	10.167279	-0.750955	-0.035975	-0.091063	-0.268326	0.024024	-0.647181	-0.321756	0.031753	0.056208	0.944619
726	1.211624	0.501286	9.872245	-0.524645	0.013030	-0.058531	-0.269225	0.040670	-0.644902	-0.320208	0.034895	0.046264	0.945573
727	1.115872	0.296167	9.409251	-0.129059	0.026414	-0.067939	-0.267144	0.047592	-0.644865	-0.318791	0.035301	0.043748	0.946157
728	0.954308	-0.008147	9.375901	0.008504	0.018527	-0.021157	-0.267951	0.049260	-0.644049	-0.318356	0.034955	0.043826	0.946312
729	0.884869	0.065417	9.658549	0.081708	0.002699	0.003140	-0.267405	0.046067	-0.643302	-0.318369	0.034536	0.045353	0.946251
730	0.854796	0.252978	9.564828	-0.056064	0.002687	0.003067	-0.267266	0.045374	-0.644230	-0.318260	0.034926	0.044289	0.946324
731	0.783988	0.477615	9.693001	-0.150877	0.006169	-0.004596	-0.267129	0.045235	-0.645151	-0.317957	0.035909	0.041375	0.946521
732	0.772584	0.573684	9.617293	-0.167022	-0.009583	0.002303	-0.268605	0.048433	-0.645359	-0.317693	0.037237	0.038286	0.946688
733	0.859573	0.910543	9.877584	-0.184926	-0.028903	-0.006672	-0.268254	0.054669	-0.642155	-0.317318	0.039083	0.034968	0.946868
734	0.762672	0.856984	10.207077	-0.032672	0.005297	-0.038912	-0.270124	0.057592	-0.642884	-0.316437	0.039243	0.034362	0.947178
735	1.066050	0.734194	10.154979	-0.052114	0.034194	-0.083123	-0.269577	0.055371	-0.644095	-0.314792	0.038984	0.033250	0.947777
736	1.470856	0.617327	9.938639	-0.168252	0.032423	-0.117601	-0.270252	0.056206	-0.641978	-0.312267	0.039432	0.029960	0.948703
737	1.376171	0.206947	9.999631	-0.268306	-0.001593	-0.166093	-0.270146	0.060087	-0.640760	-0.308832	0.041182	0.025054	0.949894
738	1.288122	0.049079	10.063468	-0.390832	0.032523	-0.170394	-0.270466	0.068964	-0.639486	-0.305191	0.042970	0.017585	0.951159
739	1.339550	-0.178355	9.757575	-0.273413	0.053685	-0.203002	-0.271833	0.075628	-0.638743	-0.301013	0.043714	0.012266	0.952539
740	1.377049	-0.324235	9.342182	-0.130121	0.059094	-0.220474	-0.272375	0.077711	-0.638714	-0.296649	0.043394	0.009642	0.953951
741	1.204043	-0.207115	9.445966	-0.017356	0.051301	-0.231062	-0.273149	0.075636	-0.641346	-0.292109	0.042671	0.009236	0.955388
742	1.217771	0.023724	9.458116	0.027456	0.039973	-0.250120	-0.273513	0.069953	-0.641660	-0.287293	0.041778	0.009757	0.956882
743	1.325680	0.253913	9.498286	-0.144253	0.040797	-0.267215	-0.275350	0.067190	-0.642577	-0.281938	0.041992	0.007043	0.958488
744	1.418754	0.094878	9.642264	-0.146173	-0.010902	-0.258668	-0.274698	0.068017	-0.640743	-0.276797	0.043066	0.004536	0.959952
745	1.207700	-0.042696	9.736238	-0.055070	-0.033642	-0.233381	-0.278405	0.067066	-0.640434	-0.272133	0.044237	0.003947	0.961234
746	0.935731	0.088853	9.586277	0.002032	-0.040607	-0.194988	-0.280779	0.064860	-0.640288	-0.268340	0.045069	0.004395	0.962260
747	0.907885	0.243353	9.698852	0.070041	-0.033602	-0.197073	-0.284330	0.060026	-0.640151	-0.264501	0.045557	0.006208	0.963289
748	1.028976	0.295059	9.611877	0.048532	-0.039771	-0.188464	-0.286024	0.054904	-0.640045	-0.260862	0.046122	0.007539	0.964244
749	1.067865	0.324193	9.799346	0.050351	-0.030177	-0.197238	-0.288509	0.049787	-0.641370	-0.257020	0.046644	0.008991	0.965238
750	0.926030	0.070847	9.965899	0.023453	-0.016198	-0.186822	-0.292062	0.045230	-0.641361	-0.253384	0.046881	0.009715	0.966180
751	0.952998	-0.221711	10.325222	-0.010700	0.027380	-0.151742	-0.293896	0.041634	-0.641369	-0.250371	0.046600	0.009643	0.966980
752	1.193259	-0.378828	9.898336	-0.066257	0.046556	-0.116926	-0.293629	0.041633	-0.642160	-0.248011	0.046088	0.008250	0.967625
753	1.187904	-0.105463	9.610708	-0.075342	0.030779	-0.081738	-0.292167	0.041487	-0.642840	-0.246269	0.046089	0.006829	0.968081
754	0.950461	0.126812	9.451993	0.004968	-0.023437	-0.044218	-0.295344	0.040534	-0.642538	-0.245373	0.046592	0.007095	0.968282
755	0.810768	0.171797	9.648395	0.065575	-0.055009	-0.006835	-0.296662	0.039293	-0.642793	-0.245220	0.047560	0.008769	0.968260
756	0.867713	0.036121	9.473295	0.043003	-0.072594	0.036955	-0.300084	0.035984	-0.644086	-0.245921	0.048841	0.009935	0.968008
757	0.779685	-0.121497	9.618853	-0.072702	-0.055275	0.099609	-0.301955	0.037657	-0.642466	-0.247702	0.050500	0.008821	0.967479
758	0.779329	-0.176325	9.779257	-0.085361	-0.030886	0.131313	-0.303299	0.040716	-0.642284	-0.250103	0.051623	0.007203	0.966815
759	0.865418	-0.292626	9.721897	0.000523	-0.022138	0.137209	-0.303842	0.042799	-0.641993	-0.252691	0.052263	0.007278	0.966107
760	0.821939	-0.321006	10.555943	0.100628	0.046801	0.157563	-0.303851	0.043769	-0.640934	-0.255802	0.050953	0.008835	0.965345
761	1.176862	0.021364	10.155440	0.233284	0.101989	0.134910	-0.302113	0.042096	-0.642551	-0.258602	0.047997	0.012765	0.964706
762	1.381763	0.325989	9.613997	0.140498	0.089871	0.089263	-0.298358	0.036808	-0.646333	-0.260437	0.045640	0.014939	0.964296
763	0.982215	0.520487	9.273583	-0.038323	0.060320	0.063347	-0.297552	0.034723	-0.645973	-0.261603	0.044888	0.013951	0.964030
764	0.627921	0.269215	9.576586	-0.160035	0.027112	0.050052	-0.297979	0.039440	-0.645264	-0.262378	0.045297	0.010692	0.963842
765	0.820827	0.211726	10.146280	-0.040266	0.026067	0.061413	-0.297461	0.043322	-0.648381	-0.263517	0.045189	0.009855	0.963545
766	1.173240	0.198582	9.893130	0.081469	0.032182	0.058695	-0.295877	0.044007	-0.647611	-0.264694	0.044232	0.011217	0.963252
767	1.153576	0.157183	9.676514	0.029665	0.025258	0.042433	-0.298118	0.042494	-0.648510	-0.265533	0.043780	0.011767	0.963035
768	1.197092	0.164059	9.676217	-0.004185	-0.000917	0.001546	-0.296389	0.041930	-0.649198	-0.265518	0.043901	0.011705	0.963035
769	0.872956	0.085033	9.750209	0.011925	-0.019187	-0.007135	-0.298513	0.041664	-0.647856	-0.265378	0.044391	0.012199	0.963045
770	0.734065	0.247368	9.782115	0.026318	-0.035725	-0.029045	-0.300233	0.041396	-0.648358	-0.264795	0.045014	0.012936	0.963167
771	0.666116	0.197681	9.878268	-0.039881	-0.033981	-0.033918	-0.300242	0.042783	-0.648081	-0.264109	0.046033	0.012540	0.963312
772	0.486872	0.122038	9.854910	-0.018434	-0.030433	-0.026661	-0.301713	0.043899	-0.646212	-0.263535	0.046792	0.012385	0.963435
773	0.593743	0.216638	9.600310	-0.005905	-0.050536	-0.025768	-0.303964	0.043773	-0.646834	-0.263056	0.047917	0.012721	0.963506
774	0.510113	-0.007741	9.949355	0.015532	-0.061936	-0.031850	-0.306085	0.043090	-0.645628	-0.262395	0.049103	0.013391	0.963617
775	0.420545	-0.368537	9.720057	-0.081181	-0.086416	-0.016824	-0.308479	0.043935	-0.644534	-0.262008	0.051279	0.012420	0.963622
776	0.005596	-0.307988	9.584932	-0.108021	-0.096775	-0.016036	-0.311957	0.048530	-0.643124	-0.261499	0.053788	0.010875	0.963642
777	-0.288143	-0.207475	10.242360	0.038752	-0.080992	-0.036844	-0.315147	0.048962	-0.641235	-0.260881	0.055142	0.012156	0.963718
778	0.082149	-0.413938	9.741681	0.179426	-0.047652	-0.058751	-0.316722	0.045503	-0.639934	-0.259826	0.055193	0.015938	0.963945
779	0.548730	-0.668711	9.419875	0.001382	-0.040782	-0.051397	-0.318290	0.041073	-0.639167	-0.258884	0.055913	0.016239	0.964152
780	0.412296	-0.510258	9.761760	-0.084556	-0.058330	-0.055546	-0.320556	0.043027	-0.638851	-0.257308	0.057546	0.014963	0.964498
781	0.174154	-0.385309	9.899844	-0.068592	-0.063600	-0.028920	-0.323733	0.042490	-0.639070	-0.256712	0.059025	0.013948	0.964583
782	0.533377	-0.107298	9.659663	-0.072280	-0.049655	0.002825	-0.324892	0.044439	-0.638094	-0.256434	0.060439	0.012806	0.964585
783	1.052115	0.161039	9.850549	0.039578	-0.039311	-0.001715	-0.327028	0.045837	-0.636211	-0.256511	0.060879	0.013722	0.964525
784	1.290146	-0.326240	9.996714	0.076260	-0.028886	-0.005109	-0.328348	0.044317	-0.635156	-0.256354	0.061127	0.015355	0.964526
785	1.496216	-0.571217	10.641050	0.068975	0.025110	0.019580	-0.326740	0.041396	-0.635210	-0.256864	0.060201	0.016451	0.964431
786	1.575852	-0.240030	10.600909	0.140541	0.074061	0.039709	-0.326696	0.035710	-0.638678	-0.257619	0.058148	0.018737	0.964313
787	1.755330	-0.104450	9.774133	-0.038280	0.102123	0.043787	-0.323236	0.034028	-0.639535	-0.258467	0.056339	0.017338	0.964220
788	1.426609	-0.149721	9.862972	-0.242345	0.098620	0.054711	-0.321145	0.039148	-0.639384	-0.259029	0.055793	0.012093	0.964181
789	0.784928	-0.060196	9.972887	-0.262121	0.116224	0.077750	-0.319337	0.048294	-0.640633	-0.260266	0.054879	0.006262	0.963956
790	0.920395	-0.003392	9.229705	-0.306764	0.114580	0.077406	-0.315808	0.057152	-0.640598	-0.261254	0.054356	-0.000328	0.963738
791	0.958963	-0.013301	9.234065	-0.240452	0.081412	0.045152	-0.310968	0.068500	-0.640559	-0.261878	0.053993	-0.005501	0.963574
792	0.909727	-0.151737	9.458822	-0.025800	0.037693	0.043896	-0.309397	0.072098	-0.640809	-0.262560	0.053477	-0.006235	0.963412
793	1.068035	-0.295452	9.273142	0.060064	0.007957	0.046103	-0.310051	0.070714	-0.641207	-0.263535	0.052961	-0.005214	0.963181
794	1.242795	-0.173851	9.369170	0.038619	-0.006093	0.033530	-0.310042	0.069744	-0.642266	-0.263768	0.052950	-0.004485	0.963121
795	1.223503	-0.177790	9.604830	0.095783	-0.039384	0.039113	-0.311373	0.070444	-0.641845	-0.264648	0.053183	-0.002493	0.962874
796	1.151704	-0.090355	9.697785	0.138698	-0.037636	0.044757	-0.313443	0.061856	-0.642424	-0.264953	0.053253	0.000302	0.962790
797	0.998774	0.130260	9.874690	0.185073	-0.028945	0.076935	-0.314217	0.058254	-0.642579	-0.266663	0.052818	0.003950	0.962333
798	0.883429	0.206053	9.982308	0.281797	-0.014866	0.058353	-0.312209	0.055331	-0.643164	-0.267875	0.051686	0.009396	0.962020
799	0.725312	0.380639	10.038556	0.411578	0.006210	0.054170	-0.312809	0.045903	-0.645610	-0.269391	0.049336	0.017272	0.961611
800	0.873753	0.544920	9.866116	0.389264	0.039435	0.057645	-0.312993	0.033977	-0.649399	-0.270732	0.046582	0.024497	0.961215
801	1.195503	0.637486	9.494272	0.301774	0.062203	0.032348	-0.312129	0.022321	-0.649791	-0.271732	0.043731	0.030016	0.960910
802	1.125124	0.589826	9.460683	0.047874	0.039534	-0.018918	-0.310240	0.017735	-0.651702	-0.271288	0.042783	0.030748	0.961055
803	0.874727	0.668763	10.252083	-0.037889	0.077131	-0.058104	-0.307599	0.019107	-0.650810	-0.270265	0.041435	0.029757	0.961434
804	0.599713	0.365828	10.380759	-0.010885	0.139373	-0.080575	-0.305209	0.019650	-0.652940	-0.268711	0.038846	0.028875	0.962004
805	0.901756	0.084060	9.464005	-0.163758	0.186669	-0.071072	-0.302424	0.020607	-0.654547	-0.267391	0.036053	0.024861	0.962592
806	1.015170	0.077848	9.294714	-0.245299	0.132366	-0.056033	-0.297426	0.027098	-0.654034	-0.266083	0.034869	0.019484	0.963122
807	0.889363	0.368771	9.722152	-0.010951	0.057160	-0.072133	-0.295193	0.031248	-0.654814	-0.264770	0.033778	0.019104	0.963530
808	0.812572	0.430102	9.918200	0.186841	0.037123	-0.095406	-0.294759	0.025281	-0.655273	-0.262996	0.032116	0.022587	0.963998
809	0.724170	0.226219	9.878162	0.132288	0.034537	-0.101995	-0.293926	0.019452	-0.656394	-0.261189	0.030693	0.025111	0.964473
810	0.783777	0.124271	9.727462	-0.075338	0.041459	-0.085895	-0.294447	0.017373	-0.655882	-0.259374	0.030325	0.023506	0.965015
811	0.685069	0.159365	9.940221	-0.102300	0.020401	-0.071156	-0.294455	0.018344	-0.655085	-0.257993	0.030423	0.021541	0.965427
812	0.804860	0.032760	9.745456	-0.023575	0.034404	-0.060015	-0.293931	0.020006	-0.655863	-0.256709	0.029935	0.020957	0.965798
813	0.795102	0.018455	9.762199	0.055088	0.018649	-0.048925	-0.293671	0.020976	-0.656120	-0.255833	0.029284	0.022007	0.966027
814	0.834401	0.105278	9.938311	0.097946	0.039559	-0.027387	-0.292462	0.018195	-0.656166	-0.255237	0.028088	0.023724	0.966179
815	0.809931	0.062011	9.885148	-0.005839	0.072776	-0.017449	-0.290991	0.015967	-0.655949	-0.254943	0.026734	0.023285	0.966306
816	0.915793	0.012590	9.725039	-0.109563	0.074525	-0.027049	-0.289919	0.015130	-0.657810	-0.254046	0.025927	0.020807	0.966621
817	0.774885	-0.106525	9.741710	-0.109684	0.041278	-0.011291	-0.289656	0.016239	-0.659115	-0.253778	0.025739	0.018493	0.966743
818	0.620203	-0.128986	9.867765	-0.090208	0.027214	0.026729	-0.287454	0.024272	-0.657625	-0.253847	0.025767	0.016600	0.966759
819	0.649052	-0.143946	9.768803	-0.070596	0.014947	0.041798	-0.286663	0.025238	-0.657890	-0.254597	0.025920	0.015120	0.966581
820	0.672419	-0.254629	9.815397	-0.085052	0.018358	0.071634	-0.286425	0.029953	-0.657846	-0.254728	0.026119	0.013320	0.966568
821	0.595522	-0.205567	9.931991	-0.081536	0.028822	0.085827	-0.286978	0.034118	-0.658059	-0.256310	0.026081	0.011506	0.966174
822	0.471560	0.010334	10.214343	0.004365	0.046324	0.083067	-0.286863	0.036336	-0.656727	-0.257047	0.025274	0.011297	0.966002
823	0.700250	0.259905	9.821074	0.067160	0.056902	0.062405	-0.283928	0.033962	-0.658107	-0.258262	0.023926	0.012233	0.965701
824	0.836502	0.409709	9.602906	-0.013266	0.028940	0.038802	-0.282597	0.033262	-0.658397	-0.258288	0.023535	0.011803	0.965709
825	0.700706	0.326936	9.718492	-0.097317	0.028970	0.023231	-0.280744	0.034778	-0.659984	-0.258671	0.023581	0.009758	0.965628
826	0.637066	0.207202	9.729681	-0.124203	0.046448	0.037192	-0.281288	0.037139	-0.659952	-0.258723	0.023419	0.007098	0.965642
827	0.665647	0.153854	9.661525	-0.118843	0.049946	0.041631	-0.279191	0.040456	-0.658639	-0.259457	0.023183	0.004538	0.965466
828	0.651150	0.151672	9.697677	-0.081266	0.028969	0.034783	-0.278818	0.045587	-0.660037	-0.259768	0.023129	0.002808	0.965390
829	0.655102	0.028974	9.698635	-0.016795	0.015899	0.019318	-0.277238	0.047381	-0.659780	-0.260119	0.023029	0.002422	0.965299
830	0.547666	-0.138371	9.760128	0.010060	0.011569	0.012445	-0.277243	0.047242	-0.658076	-0.260105	0.022834	0.002559	0.965307
831	0.527660	-0.234430	9.759196	0.013558	0.006290	0.028299	-0.276436	0.045851	-0.659152	-0.260637	0.022770	0.002796	0.965164
832	0.508499	-0.214809	9.834094	0.022425	-0.001624	0.041561	-0.276699	0.045297	-0.658760	-0.261124	0.022768	0.003225	0.965031
833	0.572074	-0.104652	9.837215	0.004537	0.000975	0.041443	-0.276577	0.047655	-0.659657	-0.261901	0.022861	0.003302	0.964818
834	0.476532	0.040581	9.892586	0.004636	0.002791	0.019479	-0.276308	0.047377	-0.660319	-0.262044	0.022864	0.003378	0.964779
835	0.530428	0.150571	9.816475	0.004634	0.015897	0.026583	-0.275782	0.047512	-0.659408	-0.262542	0.022666	0.003400	0.964648
836	0.878609	0.214992	9.746915	0.040410	0.011435	0.030263	-0.275897	0.045572	-0.661262	-0.262949	0.022315	0.004117	0.964543
837	0.597991	0.142871	9.830224	0.062025	0.018580	-0.001208	-0.274699	0.044316	-0.660506	-0.262944	0.021778	0.005270	0.964551
838	0.466912	0.049910	9.772603	0.071773	0.041318	0.027164	-0.273108	0.044308	-0.660530	-0.263392	0.020686	0.006439	0.964446
839	0.297838	0.046290	9.730759	0.131641	0.015118	0.038131	-0.272421	0.041253	-0.662408	-0.264175	0.019845	0.008938	0.964229
840	0.375197	0.057741	9.739837	0.181707	-0.019014	0.036588	-0.272919	0.035569	-0.662194	-0.264794	0.019339	0.012540	0.964030
841	0.424087	0.137081	9.853289	0.178917	-0.065445	0.043448	-0.275795	0.029621	-0.664046	-0.265675	0.019798	0.016371	0.963720
842	0.327971	0.196268	10.085530	0.081481	-0.039201	0.025246	-0.277375	0.026994	-0.662999	-0.265992	0.020211	0.018152	0.963592
843	0.482353	0.179959	9.865296	-0.082926	-0.009413	-0.009374	-0.277503	0.026301	-0.663135	-0.265765	0.020956	0.016652	0.963666
844	0.631144	0.053421	9.766419	-0.190144	0.034329	-0.027689	-0.277537	0.031710	-0.662293	-0.264969	0.021378	0.012828	0.963934
845	0.610991	-0.064197	9.794083	-0.171337	0.029103	-0.034638	-0.276905	0.037672	-0.663293	-0.264218	0.021854	0.009417	0.964169
846	0.570266	-0.020390	9.857428	-0.017488	0.027373	-0.026454	-0.275061	0.038632	-0.661213	-0.263577	0.021494	0.008960	0.964357
847	0.592974	0.116465	9.834770	0.076445	0.026509	-0.022227	-0.274798	0.039185	-0.661736	-0.263169	0.020720	0.010337	0.964472
848	0.512320	0.316949	9.905068	0.040484	0.019423	0.012796	-0.275169	0.034888	-0.662298	-0.263294	0.020216	0.011023	0.964441
849	0.512760	0.381590	9.807266	-0.072185	0.027309	0.003207	-0.275169	0.035304	-0.662818	-0.263326	0.020212	0.009540	0.964448
850	0.541018	0.280401	9.825087	-0.081108	0.022065	-0.004837	-0.274121	0.036685	-0.661640	-0.263080	0.020293	0.007875	0.964528
851	0.515759	0.126529	9.782677	-0.039950	0.022095	-0.004560	-0.274118	0.036269	-0.661644	-0.262977	0.020219	0.007057	0.964564
852	0.533991	-0.022967	9.708696	-0.042618	0.011620	-0.009939	-0.273599	0.038347	-0.662025	-0.262667	0.020298	0.006192	0.964653
853	0.540463	-0.133430	9.784282	0.026274	0.002884	-0.014781	-0.273615	0.040843	-0.661344	-0.262387	0.020254	0.006749	0.964727
854	0.533457	-0.099730	9.775115	0.044140	0.013369	-0.004911	-0.273604	0.040012	-0.663189	-0.262235	0.019844	0.007547	0.964770
855	0.519633	-0.008099	9.814743	-0.014880	0.026481	-0.008797	-0.273867	0.038903	-0.661884	-0.262053	0.019567	0.007176	0.964828
856	0.503030	0.030811	9.911472	0.010232	0.025633	-0.024467	-0.273851	0.037795	-0.664650	-0.261484	0.019096	0.007263	0.964992
857	0.481381	0.045170	9.832510	0.020983	0.029159	-0.024365	-0.272521	0.036678	-0.664026	-0.261015	0.018580	0.007576	0.965126
858	0.418999	0.103233	9.783243	-0.023665	0.040583	-0.038716	-0.272267	0.038479	-0.664012	-0.260185	0.017995	0.006937	0.965366
859	0.433253	0.071719	9.739496	-0.020135	0.033567	-0.029032	-0.271335	0.037642	-0.663772	-0.259613	0.017606	0.006439	0.965531
860	0.433085	0.049910	9.686371	0.032691	0.030986	-0.036590	-0.270932	0.037224	-0.664569	-0.258837	0.016914	0.006937	0.965748
861	0.358557	0.094011	9.759624	0.038871	0.022210	-0.022448	-0.268551	0.037904	-0.664074	-0.258413	0.016437	0.007636	0.965865
862	0.375712	0.127691	9.805530	0.053126	0.016923	-0.011789	-0.269068	0.035271	-0.663568	-0.258129	0.015914	0.008594	0.965941
863	0.448180	0.131847	9.776111	0.051349	0.011666	-0.015366	-0.268256	0.033187	-0.664913	-0.257845	0.015577	0.009590	0.966013
864	0.399891	0.132276	9.793356	0.056767	0.020449	-0.024092	-0.267186	0.031378	-0.664422	-0.257324	0.014966	0.010604	0.966151
865	0.448257	0.141563	9.807467	0.079997	0.015175	-0.018668	-0.267968	0.029302	-0.664956	-0.256985	0.014415	0.012139	0.966232
866	0.447990	0.103182	9.840675	0.069225	0.004658	-0.015268	-0.268750	0.028059	-0.666924	-0.256638	0.014047	0.013472	0.966312
867	0.434313	0.214172	9.918980	0.063826	0.004630	-0.009996	-0.269531	0.024872	-0.665763	-0.256457	0.013789	0.014745	0.966345
868	0.497789	0.314349	9.804218	0.062093	0.034382	-0.009897	-0.268454	0.022786	-0.666850	-0.256218	0.012885	0.015787	0.966404
869	0.423543	0.401391	9.762598	0.015486	0.032604	0.009184	-0.267120	0.021253	-0.666886	-0.256407	0.012344	0.015989	0.966358
870	0.305350	0.419242	9.792665	-0.025662	0.026507	0.004495	-0.266201	0.022635	-0.666361	-0.256434	0.012046	0.015372	0.966364
871	0.328889	0.334796	9.767456	-0.025636	0.027394	-0.000813	-0.264751	0.024569	-0.667413	-0.256422	0.011806	0.014817	0.966379
872	0.270002	0.205307	9.747248	-0.024821	0.013388	0.012352	-0.263292	0.024284	-0.666914	-0.256603	0.011760	0.014282	0.966340
873	0.283845	0.111712	9.851804	0.004730	0.008146	0.001949	-0.263432	0.025255	-0.666377	-0.256643	0.011732	0.014403	0.966328
874	0.365382	0.031770	9.874215	0.044041	-0.000642	0.010974	-0.264755	0.025124	-0.667145	-0.256806	0.011603	0.015270	0.966273
875	0.394329	0.026784	9.890733	0.053923	0.004617	0.003124	-0.265011	0.023877	-0.667548	-0.256874	0.011398	0.016342	0.966240
876	0.426589	0.146911	9.927887	0.058392	0.011592	0.005839	-0.265385	0.020274	-0.668627	-0.256932	0.010958	0.017426	0.966210
877	0.410761	0.300641	9.819233	0.010936	0.006331	0.016087	-0.264715	0.019160	-0.668649	-0.257238	0.010951	0.017652	0.966125
878	0.367636	0.349028	9.800934	-0.052477	0.039612	0.001670	-0.264064	0.020960	-0.668247	-0.257212	0.010538	0.016450	0.966158
879	0.406362	0.363010	9.752691	-0.061382	0.030009	-0.009011	-0.263809	0.022067	-0.667190	-0.257028	0.010438	0.015171	0.966229
880	0.333350	0.286367	9.673126	-0.039010	0.006444	-0.015094	-0.262753	0.023449	-0.668242	-0.256675	0.010591	0.014403	0.966332
881	0.321042	0.250669	9.766556	-0.025581	0.001197	-0.021189	-0.263556	0.024008	-0.666912	-0.256255	0.010859	0.013969	0.966447
882	0.351995	0.188004	9.804024	-0.014066	-0.009366	-0.000018	-0.263831	0.025951	-0.667282	-0.256198	0.011194	0.013761	0.966461
883	0.337458	0.176547	9.953032	-0.016784	-0.002406	0.005273	-0.263827	0.025119	-0.666897	-0.256289	0.011495	0.013506	0.966437
884	0.349578	0.181410	10.001052	0.033234	-0.002448	0.023257	-0.264357	0.025122	-0.667152	-0.256691	0.011460	0.014172	0.966322
885	0.385634	0.163753	9.825086	0.033229	-0.004184	0.028527	-0.264093	0.025676	-0.667675	-0.257241	0.011548	0.014883	0.966164
886	0.409925	0.185072	9.779456	0.028810	-0.016399	0.014350	-0.264891	0.025124	-0.666094	-0.257473	0.011803	0.015538	0.966088
887	0.424951	0.259580	9.799411	0.075250	-0.019064	0.032313	-0.265947	0.024575	-0.666608	-0.258101	0.011967	0.017137	0.965892
888	0.410445	0.257274	9.794703	0.070869	-0.016389	0.012909	-0.265796	0.021107	-0.665989	-0.258313	0.012004	0.018604	0.965808
889	0.389027	0.300797	9.814615	0.029751	-0.004136	0.007381	-0.265385	0.019163	-0.666539	-0.258453	0.012108	0.019253	0.965756
890	0.338229	0.286924	9.867769	0.015447	-0.002378	0.003770	-0.265779	0.018332	-0.666279	-0.258477	0.012158	0.019579	0.965742
891	0.400641	0.238019	9.765724	0.022620	0.006374	0.005590	-0.266696	0.017506	-0.668110	-0.258584	0.012094	0.020031	0.965705
892	0.376709	0.267174	9.799914	0.026183	-0.009371	0.003809	-0.266295	0.016672	-0.667600	-0.258611	0.012224	0.020601	0.965684
893	0.386712	0.315203	9.800380	0.038706	-0.030359	-0.001456	-0.266287	0.015146	-0.667615	-0.258571	0.012783	0.021552	0.965667
894	0.437307	0.300243	9.756509	0.040487	-0.025124	0.002964	-0.267473	0.013210	-0.666436	-0.258577	0.013143	0.022480	0.965640
895	0.409017	0.392265	9.887598	0.058399	-0.012883	-0.000361	-0.268128	0.012520	-0.667351	-0.258570	0.013262	0.023720	0.965610
896	0.460132	0.449514	9.861377	0.045885	0.001097	0.002239	-0.268917	0.011276	-0.667351	-0.258580	0.013088	0.024617	0.965587
897	0.522875	0.444153	9.841546	-0.011319	0.018584	-0.005184	-0.269577	0.010864	-0.667345	-0.258478	0.012961	0.024355	0.965623
898	0.517641	0.386575	9.876981	-0.054223	0.012472	-0.017866	-0.268392	0.012105	-0.667089	-0.258080	0.013075	0.023264	0.965755
899	0.488425	0.353143	9.881656	-0.057802	0.013355	-0.017887	-0.268810	0.015575	-0.666916	-0.257716	0.013289	0.022135	0.965876
900	0.466880	0.381941	9.805263	-0.045268	0.023871	-0.014219	-0.269742	0.015163	-0.665201	-0.257398	0.013138	0.021158	0.965984
901	0.457067	0.362569	9.737827	-0.052468	0.022112	-0.003703	-0.267071	0.013486	-0.668013	-0.257313	0.013163	0.020085	0.966030
902	0.391947	0.374988	9.700077	-0.045336	0.008135	-0.001035	-0.267478	0.014597	-0.667078	-0.257241	0.013322	0.019184	0.966065
903	0.367544	0.339135	9.711893	-0.005994	0.011636	0.005432	-0.266712	0.018614	-0.665475	-0.257342	0.013310	0.019064	0.966041
904	0.338624	0.344437	9.798727	0.013697	0.013389	0.002065	-0.267233	0.017508	-0.666265	-0.257356	0.013064	0.019276	0.966036
905	0.396365	0.315054	9.776260	-0.013153	0.011616	0.003603	-0.270684	0.018915	-0.667511	-0.257420	0.013084	0.019019	0.966024
906	0.357379	0.262779	9.886555	-0.038225	0.001103	0.001618	-0.270957	0.020581	-0.667883	-0.257401	0.013344	0.018292	0.966039
907	0.361966	0.229053	9.881320	-0.029276	0.002856	0.001681	-0.270825	0.021136	-0.668536	-0.257420	0.013612	0.017763	0.966040
908	0.366325	0.166200	9.789228	-0.021200	0.013377	0.001766	-0.270947	0.020444	-0.670640	-0.257409	0.013547	0.017301	0.966053
909	0.376142	0.190015	9.736542	-0.031060	0.006374	0.005197	-0.269894	0.020992	-0.669339	-0.257495	0.013756	0.016711	0.966037
910	0.357146	0.233593	9.780469	0.013702	0.011644	0.000269	-0.269102	0.022653	-0.670908	-0.257472	0.013544	0.016932	0.966042
911	0.434926	0.305072	9.756585	0.021764	0.009006	-0.001453	-0.270034	0.021825	-0.668541	-0.257445	0.013427	0.017352	0.966044
912	0.408530	0.324860	9.867599	0.019086	0.011622	-0.004978	-0.270418	0.019885	-0.669342	-0.257312	0.013186	0.017679	0.966077
913	0.408551	0.327309	9.882048	-0.006923	0.008084	0.007156	-0.269091	0.019878	-0.669755	-0.257444	0.013237	0.017552	0.966043
914	0.427499	0.276545	9.847652	-0.043595	0.011579	0.006005	-0.270167	0.021548	-0.668017	-0.257514	0.013324	0.016666	0.966039
915	0.400676	0.240637	9.835454	-0.036397	0.001994	-0.005431	-0.268573	0.021540	-0.668828	-0.257392	0.013641	0.016004	0.966078
916	0.414860	0.199495	9.789193	-0.020294	0.012494	-0.000882	-0.268842	0.023206	-0.670382	-0.257338	0.013587	0.015565	0.966101
917	0.395706	0.223596	9.755987	-0.016753	0.013359	0.008852	-0.268859	0.025147	-0.668788	-0.257501	0.013589	0.015218	0.966063
918	0.376396	0.223835	9.784998	-0.000603	0.008142	-0.003381	-0.269124	0.025149	-0.668784	-0.257403	0.013518	0.015183	0.966090
919	0.369261	0.238397	9.809261	0.001200	0.002027	-0.008672	-0.269643	0.023904	-0.669969	-0.257229	0.013639	0.015246	0.966134
920	0.378784	0.219109	9.818571	-0.019371	0.009017	-0.008804	-0.268993	0.025981	-0.669696	-0.257021	0.013645	0.014845	0.966195
921	0.395604	0.204795	9.899979	-0.016691	0.013370	-0.008778	-0.268454	0.024869	-0.670502	-0.256844	0.013638	0.014504	0.966248
922	0.385720	0.175780	9.825223	-0.029251	0.011616	-0.000066	-0.267136	0.025693	-0.669465	-0.256800	0.013648	0.013896	0.966268
923	0.366713	0.219232	9.828290	-0.041748	0.015129	-0.005417	-0.267270	0.025555	-0.668808	-0.256681	0.013736	0.013059	0.966310
924	0.338259	0.291690	9.853403	-0.009565	0.020372	0.001909	-0.267809	0.027084	-0.669047	-0.256683	0.013476	0.012787	0.966317
925	0.347749	0.271991	9.728116	-0.006845	0.011664	-0.005156	-0.267545	0.027638	-0.669570	-0.256579	0.013446	0.012650	0.966347
926	0.340211	0.228944	9.790175	-0.013136	0.002898	-0.003479	-0.267536	0.025556	-0.668542	-0.256469	0.013541	0.012399	0.966378
927	0.361581	0.176064	9.856680	-0.023894	0.015111	0.002636	-0.267541	0.026944	-0.669577	-0.256512	0.013531	0.011915	0.966373
928	0.375588	0.110803	9.788512	-0.016697	0.006398	-0.007052	-0.266893	0.029020	-0.668648	-0.256342	0.013576	0.011578	0.966421
929	0.337327	0.161777	9.842304	-0.009596	-0.002372	0.001800	-0.267554	0.028608	-0.668642	-0.256369	0.013830	0.011457	0.966412
930	0.342147	0.161622	9.803805	0.029771	0.018627	0.009212	-0.266225	0.028185	-0.668667	-0.256523	0.013404	0.011952	0.966371
931	0.342091	0.154355	9.786899	0.011843	-0.002377	0.010767	-0.265958	0.028322	-0.669457	-0.256729	0.013548	0.012242	0.966311
932	0.328090	0.221881	9.809426	0.026138	-0.005008	0.014403	-0.265966	0.030265	-0.670487	-0.256984	0.013599	0.012786	0.966235
933	0.356978	0.209599	9.799422	0.033357	0.004637	0.003906	-0.266351	0.027353	-0.669198	-0.257065	0.013492	0.013460	0.966206
934	0.368782	0.171094	9.822912	0.026208	0.002011	0.000308	-0.267405	0.026388	-0.669716	-0.257037	0.013403	0.013973	0.966208
935	0.359303	0.195310	9.852114	0.013643	0.004608	0.009044	-0.266868	0.025554	-0.670257	-0.257212	0.013399	0.014263	0.966157
936	0.349606	0.190531	9.837722	0.003805	0.006361	0.008981	-0.266092	0.027768	-0.668279	-0.257357	0.013344	0.014319	0.966118
937	0.356954	0.207106	9.770553	-0.014947	0.015126	0.005354	-0.266481	0.026938	-0.669200	-0.257456	0.013281	0.014001	0.966097
938	0.361880	0.219226	9.813911	-0.014923	0.001141	-0.005270	-0.266086	0.027213	-0.668941	-0.257312	0.013419	0.013726	0.966138
939	0.376391	0.223776	9.765769	0.015462	-0.005862	0.001973	-0.265686	0.027211	-0.669734	-0.257348	0.013604	0.014106	0.966120
940	0.415104	0.233213	9.803999	0.004710	0.001105	0.006315	-0.267008	0.025831	-0.668416	-0.257433	0.013645	0.014207	0.966095
941	0.376109	0.180820	9.875836	-0.000646	0.008982	0.003661	-0.266212	0.025132	-0.667386	-0.257502	0.013628	0.014199	0.966077
942	0.368859	0.180803	9.851865	-0.004198	0.002880	-0.003434	-0.266613	0.026384	-0.668679	-0.257401	0.013678	0.014122	0.966105
943	0.376087	0.180555	9.789310	-0.014040	0.015126	0.001825	-0.265159	0.027069	-0.668563	-0.257432	0.013610	0.013822	0.966102
944	0.327692	0.166531	9.799180	-0.017551	0.001183	-0.017626	-0.265561	0.027626	-0.668289	-0.257054	0.013757	0.013499	0.966205
945	0.351708	0.149373	9.755513	0.010131	0.004659	-0.003322	-0.265025	0.027068	-0.668827	-0.256989	0.013764	0.013717	0.966219
946	0.361523	0.170960	9.760484	-0.002369	-0.005827	-0.012262	-0.266627	0.028464	-0.668133	-0.256715	0.013970	0.013722	0.966289
947	0.318195	0.186143	9.895625	0.004738	0.004633	-0.001585	-0.266619	0.026938	-0.667755	-0.256683	0.014003	0.013833	0.966295
948	0.376271	0.204747	9.835252	0.010979	0.006364	0.005504	-0.265029	0.026096	-0.666213	-0.256755	0.013910	0.014029	0.966275
949	0.390841	0.214424	9.890516	-0.002513	0.002813	0.018607	-0.265820	0.026379	-0.667773	-0.257110	0.014020	0.014004	0.966179
950	0.400555	0.223793	9.832858	-0.011393	0.001976	0.005322	-0.265954	0.025824	-0.666464	-0.257171	0.014128	0.013790	0.966164
951	0.409919	0.185006	9.757824	-0.016708	0.011630	-0.001741	-0.267665	0.025280	-0.669330	-0.257131	0.014137	0.013453	0.966179
952	0.385770	0.185165	9.748421	-0.035551	0.006360	0.008685	-0.265552	0.026378	-0.668564	-0.257253	0.014284	0.012748	0.966154
953	0.371339	0.192561	9.770261	-0.004227	-0.008491	0.001815	-0.265163	0.027068	-0.667251	-0.257281	0.014618	0.012755	0.966142
954	0.385918	0.204532	9.789500	0.015405	-0.004148	0.014308	-0.265828	0.027627	-0.667760	-0.257528	0.014708	0.013088	0.966070
955	0.424604	0.209246	9.856518	0.017215	-0.009405	0.006359	-0.265824	0.026933	-0.667636	-0.257649	0.014952	0.013515	0.966028
956	0.414952	0.209395	9.880637	0.025280	-0.000653	0.005571	-0.266085	0.025964	-0.667248	-0.257729	0.014921	0.014023	0.966000
957	0.407556	0.190048	9.827602	0.003829	0.011605	0.005459	-0.265948	0.025686	-0.668040	-0.257835	0.014828	0.014085	0.965973
958	0.410061	0.202100	9.842140	0.004738	0.011609	0.001942	-0.264364	0.026648	-0.667661	-0.257846	0.014665	0.014134	0.965971
959	0.388546	0.233465	9.818652	0.011868	0.011605	0.009057	-0.265952	0.026102	-0.667511	-0.258024	0.014531	0.014351	0.965923
960	0.366720	0.221506	9.785054	-0.011378	0.002876	0.003573	-0.265417	0.025822	-0.668440	-0.258054	0.014621	0.014133	0.965917
961	0.361810	0.209591	9.808994	-0.010517	0.004606	0.010634	-0.265162	0.027485	-0.668428	-0.258254	0.014735	0.013954	0.965864
962	0.366403	0.175938	9.827795	-0.002434	0.005495	0.003638	-0.263569	0.026366	-0.667151	-0.258293	0.014728	0.013896	0.965854
963	0.390780	0.209290	9.784706	-0.000640	0.001124	0.002754	-0.265958	0.026795	-0.667111	-0.258343	0.014856	0.013926	0.965839
964	0.366766	0.224263	9.900452	-0.007865	-0.005918	0.012377	-0.265293	0.027486	-0.668688	-0.258544	0.015100	0.013819	0.965783
965	0.381070	0.199951	9.851979	-0.017658	0.015093	0.008849	-0.264764	0.027622	-0.668563	-0.258711	0.015044	0.013448	0.965744
966	0.405127	0.189891	9.769938	-0.006043	0.001103	0.010638	-0.264764	0.026928	-0.667521	-0.258878	0.015143	0.013340	0.965699
967	0.376631	0.257435	9.761348	0.018986	-0.005890	0.014342	-0.265293	0.027069	-0.668036	-0.259156	0.015304	0.013786	0.965616
968	0.415210	0.249873	9.746507	0.022540	-0.007659	0.019636	-0.265951	0.025130	-0.666340	-0.259503	0.015426	0.014273	0.965514
969	0.434420	0.233032	9.794216	0.004727	-0.002388	0.001891	-0.266482	0.025549	-0.666721	-0.259538	0.015590	0.014434	0.965499
970	0.414927	0.204702	9.919039	0.002896	0.002825	0.008943	-0.265687	0.025545	-0.666734	-0.259679	0.015609	0.014490	0.965460
971	0.390521	0.170997	9.846758	0.011862	-0.000642	0.005474	-0.266198	0.023330	-0.668584	-0.259786	0.015703	0.014776	0.965425
972	0.439156	0.220887	9.767598	0.004735	-0.007627	-0.000775	-0.266337	0.024162	-0.668049	-0.259734	0.015912	0.014926	0.965434
973	0.390885	0.223737	9.789679	0.004707	-0.002384	0.006308	-0.266886	0.026106	-0.665791	-0.259855	0.016076	0.015083	0.965396
974	0.390953	0.233343	9.784982	0.024426	0.009006	0.002089	-0.266351	0.026382	-0.667765	-0.259877	0.015862	0.015525	0.965387
975	0.395952	0.257335	9.778004	0.026186	-0.002377	0.005589	-0.265948	0.024575	-0.666214	-0.259991	0.015912	0.016099	0.965346
976	0.415258	0.252646	9.866711	0.033307	-0.009407	0.009132	-0.267270	0.024722	-0.667505	-0.260139	0.016009	0.016806	0.965292
977	0.434600	0.257187	9.828141	0.011838	0.001956	0.012537	-0.266738	0.024442	-0.667516	-0.260384	0.016052	0.017078	0.965221
978	0.417727	0.259872	9.876387	-0.007840	0.004575	0.010645	-0.265941	0.024299	-0.667660	-0.260555	0.016095	0.016918	0.965177
979	0.405788	0.279172	9.864695	0.004680	0.004580	0.012507	-0.266071	0.024300	-0.668445	-0.260798	0.016122	0.017039	0.965108
980	0.415293	0.261855	9.732224	0.004742	0.009001	0.003708	-0.266998	0.024305	-0.668825	-0.260839	0.016011	0.017101	0.965098
981	0.405879	0.295648	9.747114	-0.004254	0.008973	0.014226	-0.266470	0.024024	-0.667655	-0.261113	0.015999	0.017027	0.965025
982	0.386722	0.315321	9.838837	0.013667	-0.005008	0.001977	-0.266205	0.024023	-0.667659	-0.261120	0.016111	0.017335	0.965016
983	0.449247	0.280965	9.775413	0.011867	0.006346	0.009030	-0.266993	0.022779	-0.667659	-0.261299	0.016062	0.017591	0.964964
984	0.446738	0.266655	9.808918	-0.009592	-0.004149	0.001783	-0.267258	0.023058	-0.668177	-0.261291	0.016279	0.017445	0.964965
985	0.444159	0.242724	9.842313	-0.020269	0.008117	-0.008829	-0.266201	0.022635	-0.666361	-0.261116	0.016359	0.017076	0.965018
986	0.436944	0.247518	9.818396	-0.018481	0.016866	-0.005256	-0.266465	0.023331	-0.667924	-0.260978	0.016214	0.016652	0.965065
987	0.401240	0.319959	9.819537	0.010099	0.013357	0.005539	-0.267796	0.023754	-0.667113	-0.261092	0.016037	0.016839	0.965034
988	0.386716	0.315247	9.814801	0.003843	-0.002374	-0.000728	-0.266876	0.025275	-0.667374	-0.261048	0.016149	0.016945	0.965042
989	0.372035	0.288859	9.800203	-0.023886	0.004625	-0.000024	-0.267398	0.024168	-0.667902	-0.261040	0.016311	0.016526	0.965049
990	0.400752	0.252539	9.794731	-0.016688	0.008138	-0.007906	-0.266353	0.026936	-0.667890	-0.260852	0.016325	0.016182	0.965105
991	0.379031	0.252856	9.842992	-0.002430	0.002866	0.001878	-0.266341	0.024856	-0.668042	-0.260888	0.016406	0.016186	0.965094
992	0.395826	0.238233	9.823451	0.004745	0.008121	0.000179	-0.265543	0.024158	-0.667537	-0.260855	0.016312	0.016253	0.965103
993	0.398320	0.247967	9.866803	0.004784	0.011631	-0.008619	-0.265811	0.025547	-0.669093	-0.260693	0.016181	0.016352	0.965148
994	0.376386	0.219333	9.885891	0.003837	0.004613	0.000160	-0.266336	0.024301	-0.668441	-0.260662	0.016158	0.016421	0.965155
995	0.381163	0.214265	9.813688	-0.034586	0.029121	-0.001794	-0.264744	0.024015	-0.668337	-0.260625	0.015895	0.015663	0.965182
996	0.318760	0.267671	9.814840	-0.032838	0.015127	0.003485	-0.264754	0.025680	-0.668321	-0.260648	0.015861	0.014968	0.965187
997	0.371831	0.262225	9.742216	0.010200	0.029170	-0.010265	-0.264087	0.024705	-0.667816	-0.260461	0.015355	0.015078	0.965244
998	0.376627	0.257391	9.746926	0.002995	0.012529	-0.005093	-0.264493	0.027066	-0.669491	-0.260332	0.015183	0.015091	0.965282
999	0.391149	0.257689	9.881397	0.011923	0.013372	-0.004151	-0.263432	0.026366	-0.668334	-0.260259	0.014973	0.015317	0.965301
1000	0.366640	0.207368	9.881031	0.051259	0.006380	0.000513	-0.264476	0.023736	-0.668869	-0.260243	0.014670	0.016292	0.965294
1001	0.361916	0.224051	9.818773	0.044124	0.004650	-0.003064	-0.263806	0.022623	-0.669021	-0.260198	0.014461	0.017182	0.965294
1002	0.304420	0.289344	9.786372	0.007470	0.022163	-0.003236	-0.263669	0.022345	-0.669682	-0.260105	0.014080	0.017231	0.965324
1003	0.328641	0.301041	9.740632	-0.035475	0.012534	-0.005350	-0.262082	0.022753	-0.669309	-0.259995	0.014126	0.016543	0.965365
1004	0.279892	0.238787	9.709092	-0.056047	0.015176	-0.005488	-0.263016	0.024145	-0.669937	-0.259834	0.014209	0.015402	0.965426
1005	0.260568	0.234466	9.819768	-0.009511	0.001193	-0.014890	-0.262766	0.025946	-0.668479	-0.259543	0.014329	0.015274	0.965504
1006	0.385964	0.209482	9.835222	0.062025	-0.005843	-0.008269	-0.262741	0.022202	-0.669435	-0.259354	0.014204	0.016524	0.965537
1007	0.458410	0.208982	9.856223	0.076288	-0.007639	0.002380	-0.263268	0.021094	-0.668651	-0.259417	0.014060	0.018091	0.965494
1008	0.422858	0.300841	9.915269	0.070932	0.011601	0.004201	-0.263518	0.018599	-0.668935	-0.259477	0.013557	0.019418	0.965459
1009	0.340837	0.315606	9.815201	0.054857	0.018646	0.002377	-0.262838	0.016099	-0.669626	-0.259544	0.013017	0.020435	0.965427
1010	0.343358	0.334447	9.690416	0.015472	0.016895	0.009139	-0.261504	0.014566	-0.669530	-0.259681	0.012701	0.020663	0.965390
1011	0.320061	0.450382	9.788089	-0.020306	0.013382	0.003607	-0.261392	0.018172	-0.669496	-0.259750	0.012650	0.020259	0.965380
1012	0.358467	0.416553	9.835437	-0.011320	0.009016	-0.007818	-0.260987	0.017615	-0.670820	-0.259560	0.012618	0.020015	0.965437
1013	0.420370	0.307962	9.836125	-0.023820	0.013474	-0.017582	-0.261464	0.018168	-0.669087	-0.259219	0.012577	0.019551	0.965539
1014	0.386142	0.248190	9.866979	0.008344	0.013466	-0.008538	-0.260136	0.018439	-0.670024	-0.259019	0.012357	0.019664	0.965593
1015	0.390937	0.243342	9.866881	0.022665	0.011722	-0.010205	-0.260925	0.017611	-0.670413	-0.258831	0.012116	0.020098	0.965638
1016	0.338497	0.339909	9.849216	0.011844	0.001198	0.006456	-0.262373	0.015399	-0.669888	-0.258905	0.012121	0.020338	0.965613
1017	0.261881	0.431913	9.850935	-0.016769	-0.008399	0.000086	-0.261715	0.015534	-0.668848	-0.258897	0.012472	0.020115	0.965615
1018	0.305134	0.404851	9.763726	-0.029250	-0.005754	-0.007061	-0.261196	0.017612	-0.668966	-0.258711	0.012818	0.019601	0.965671
1019	0.314352	0.329922	9.709843	-0.038180	-0.000585	-0.003644	-0.261922	0.018036	-0.669358	-0.258629	0.013123	0.018927	0.965702
1020	0.342700	0.243004	9.674950	-0.023806	0.011689	-0.012332	-0.261922	0.018730	-0.670401	-0.258338	0.013103	0.018429	0.965790
1021	0.322887	0.173447	9.688742	0.000320	0.015183	-0.005103	-0.262181	0.017066	-0.669626	-0.258243	0.012904	0.018408	0.965818
1022	0.308721	0.214817	9.809512	0.029807	0.002914	-0.003160	-0.261651	0.017619	-0.670416	-0.258136	0.012779	0.018989	0.965837
1023	0.338555	0.330424	9.935564	0.042316	0.011622	0.000499	-0.261115	0.016228	-0.669651	-0.258159	0.012433	0.019793	0.965820
1024	0.377424	0.363707	9.906770	0.027957	-0.000654	0.007395	-0.261381	0.016230	-0.669385	-0.258256	0.012391	0.020353	0.965783
1025	0.331559	0.368627	9.825504	-0.029288	0.001114	0.006120	-0.262443	0.016235	-0.669106	-0.258365	0.012619	0.019830	0.965761
1026	0.353395	0.385088	9.758208	-0.022080	0.011638	0.000041	-0.262189	0.018731	-0.670134	-0.258314	0.012596	0.019362	0.965785
1027	0.415651	0.314521	9.651109	0.002948	-0.000610	0.004554	-0.260863	0.018863	-0.670416	-0.258400	0.012692	0.019474	0.965758
1028	0.372289	0.324893	9.786195	-0.002396	-0.002355	-0.005172	-0.261926	0.018868	-0.669612	-0.258248	0.012835	0.019460	0.965797
1029	0.376936	0.296286	9.881964	0.004724	0.002859	0.001938	-0.261929	0.018868	-0.668694	-0.258286	0.012856	0.019588	0.965784
1030	0.391310	0.281602	9.836005	0.001151	0.002864	0.001906	-0.262191	0.018314	-0.668827	-0.258270	0.012883	0.019614	0.965788
1031	0.396175	0.286397	9.843229	-0.011385	0.008099	0.005358	-0.261910	0.016510	-0.670292	-0.258371	0.012891	0.019401	0.965765
1032	0.381903	0.315491	9.882142	-0.006895	0.011604	0.001888	-0.262991	0.019151	-0.668937	-0.258357	0.012791	0.019226	0.965773
1033	0.376847	0.286416	9.800134	-0.014930	-0.000616	-0.003505	-0.261255	0.017477	-0.669505	-0.258284	0.012984	0.018990	0.965795
1034	0.348077	0.315505	9.800716	-0.023852	-0.000598	-0.008842	-0.261266	0.019419	-0.669748	-0.258056	0.013202	0.018554	0.965861
1035	0.357763	0.320152	9.771845	-0.002385	0.004652	-0.005143	-0.262993	0.019428	-0.668672	-0.257956	0.013227	0.018535	0.965888
1036	0.376949	0.300840	9.797895	-0.014960	-0.002380	0.002660	-0.262054	0.017759	-0.669228	-0.257942	0.013439	0.018277	0.965894
1037	0.381764	0.296234	9.877115	-0.014963	-0.000646	0.001781	-0.262326	0.019148	-0.669472	-0.257970	0.013635	0.018040	0.965888
1038	0.362061	0.257971	9.857685	0.001201	0.004735	-0.013900	-0.261470	0.019001	-0.668685	-0.257655	0.013619	0.018062	0.965972
1039	0.342533	0.229215	9.843102	-0.009560	0.018719	-0.004234	-0.261607	0.019834	-0.668675	-0.257576	0.013411	0.017828	0.966001
1040	0.350126	0.279507	9.790738	-0.016710	0.018725	-0.004277	-0.261340	0.019555	-0.668682	-0.257440	0.013221	0.017429	0.966047
1041	0.333238	0.282015	9.781300	-0.016733	0.015222	0.000122	-0.261998	0.019559	-0.670246	-0.257441	0.013117	0.017072	0.966054
1042	0.376701	0.281660	9.776114	-0.018493	0.001235	-0.010529	-0.262009	0.020807	-0.669053	-0.257178	0.013272	0.016731	0.966128
