# Supplementary material for: Identification of Haptic Based Guiding Using Hard Reins
Source: PLoS One. 2015 Jul 22;10(7):e0132020. doi: 10.1371/journal.pone.0132020 (PMC4511788; doi:10.1371/journal.pone.0132020)
Supplement: S9 File — (ZIP) [file pone.0132020.s009.zip › Exp2_MotionData2/Subject11/path1/T1/gc1.txt]

// Start Time: 0
// Sample rate: 25.0Hz
// Scenario: 4.9
// Firmware Version: 2.6.1
Counter	Acc_X	Acc_Y	Acc_Z	Gyr_X	Gyr_Y	Gyr_Z	Mag_X	Mag_Y	Mag_Z	Quat_w	Quat_x	Quat_y	Quat_z
188	8.806569	-0.663764	-4.301575	0.007446	0.010635	-0.006050	-0.563132	-0.180682	0.491046	0.191429	0.765353	-0.362413	0.496233
189	8.820813	-0.658618	-4.331055	-0.016330	0.005133	-0.005167	-0.564513	-0.181231	0.491164	0.191701	0.765322	-0.362522	0.496095
190	8.806742	-0.600660	-4.306000	0.007466	0.003162	-0.004193	-0.564506	-0.182317	0.490263	0.191630	0.765356	-0.362404	0.496157
191	8.825877	-0.629816	-4.311736	-0.016345	0.010711	-0.006087	-0.564207	-0.183488	0.491023	0.191956	0.765277	-0.362476	0.496100
192	8.820723	-0.663337	-4.340743	-0.010704	0.010369	-0.000578	-0.564904	-0.182942	0.491619	0.192170	0.765150	-0.362553	0.496157
193	8.816034	-0.624512	-4.340314	-0.029681	0.009879	0.008567	-0.563659	-0.183061	0.490766	0.192548	0.764923	-0.362985	0.496045
194	8.820826	-0.609866	-4.350059	-0.007090	-0.004371	-0.000539	-0.563793	-0.183876	0.490160	0.192605	0.764952	-0.363091	0.495900
195	8.820878	-0.639222	-4.330931	0.003543	0.011198	-0.015228	-0.566009	-0.184393	0.489871	0.192720	0.765014	-0.362824	0.495955
196	8.816157	-0.627165	-4.323431	0.008765	0.002519	-0.024379	-0.565456	-0.184911	0.488722	0.192825	0.765206	-0.362388	0.495937
197	8.816279	-0.629818	-4.306547	0.018429	0.014288	-0.006027	-0.564064	-0.184690	0.489557	0.192644	0.765229	-0.362101	0.496181
198	8.835027	-0.629031	-4.374865	0.007147	0.007620	-0.017047	-0.564637	-0.183670	0.489069	0.192728	0.765317	-0.361759	0.496262
199	8.820765	-0.600004	-4.362067	0.025214	0.011562	0.008676	-0.562970	-0.182649	0.490784	0.192276	0.765290	-0.361641	0.496565
200	8.825215	-0.648169	-4.389113	-0.007662	0.015464	-0.024435	-0.565059	-0.182846	0.489679	0.192718	0.765296	-0.361305	0.496629
201	8.792616	-0.581625	-4.271537	0.025907	0.032399	-0.001450	-0.564771	-0.184217	0.488758	0.192506	0.765139	-0.360944	0.497215
202	8.840337	-0.627486	-4.312262	0.014987	0.004552	0.003163	-0.564370	-0.183084	0.488546	0.192253	0.765138	-0.360854	0.497380
203	8.806868	-0.664286	-4.262949	0.015303	0.013093	0.014149	-0.564368	-0.182574	0.489690	0.191908	0.765019	-0.360913	0.497654
204	8.845187	-0.673911	-4.288595	0.003985	0.002796	0.002221	-0.565608	-0.183266	0.489798	0.191818	0.765001	-0.360923	0.497709
205	8.850332	-0.620863	-4.269121	-0.012303	0.009828	0.008612	-0.565326	-0.182640	0.491363	0.191928	0.764847	-0.361183	0.497714
206	8.844942	-0.668605	-4.322362	-0.012444	-0.011125	0.004964	-0.564520	-0.181714	0.489466	0.191957	0.764888	-0.361446	0.497449
207	8.811229	-0.609868	-4.344870	-0.005116	-0.004706	0.004969	-0.564915	-0.183270	0.489652	0.191887	0.764935	-0.361636	0.497266
208	8.815975	-0.653672	-4.335672	-0.010764	-0.011728	-0.000542	-0.564097	-0.182672	0.488708	0.191948	0.765023	-0.361810	0.496979
209	8.811339	-0.644203	-4.316116	-0.003404	-0.013703	0.001312	-0.564340	-0.183392	0.492003	0.191822	0.765194	-0.361962	0.496655
210	8.806298	-0.643780	-4.344906	0.000368	-0.008406	0.004979	-0.564646	-0.182436	0.489840	0.191677	0.765254	-0.362093	0.496522
211	8.801641	-0.629397	-4.330148	0.007327	0.003491	-0.009706	-0.564076	-0.182793	0.491203	0.191621	0.765376	-0.361904	0.496494
212	8.811178	-0.658555	-4.330695	0.014117	0.000759	0.004990	-0.564068	-0.183101	0.491740	0.191331	0.765399	-0.361861	0.496601
213	8.796751	-0.651187	-4.330107	0.016764	-0.017555	0.003188	-0.563531	-0.182218	0.490816	0.190848	0.765673	-0.361857	0.496367
214	8.763350	-0.678354	-4.275904	0.025960	0.000818	0.003166	-0.562001	-0.181604	0.492230	0.190394	0.765755	-0.361668	0.496554
215	8.770685	-0.634693	-4.280723	0.029599	0.004547	0.002258	-0.563677	-0.181653	0.490852	0.189885	0.765863	-0.361437	0.496750
216	8.811142	-0.568258	-4.373576	0.011168	0.028991	-0.005140	-0.564766	-0.183071	0.491332	0.189953	0.765662	-0.361174	0.497225
217	8.844808	-0.697635	-4.327376	0.055403	0.005949	0.008734	-0.563677	-0.181780	0.490566	0.188997	0.765809	-0.360779	0.497651
218	8.791572	-0.691982	-4.359160	0.025857	0.004787	-0.001427	-0.562569	-0.181649	0.490425	0.188622	0.765880	-0.360510	0.497877
219	8.792127	-0.683197	-4.291502	0.014941	0.002808	0.001311	-0.563126	-0.180850	0.491592	0.188335	0.765959	-0.360416	0.497933
220	8.830667	-0.649309	-4.307212	-0.003718	0.005531	-0.012479	-0.563404	-0.180846	0.491595	0.188525	0.765994	-0.360265	0.497917
221	8.816311	-0.654260	-4.292217	0.011277	0.002824	0.001314	-0.563972	-0.180107	0.491089	0.188299	0.766058	-0.360205	0.497947
222	8.797305	-0.586310	-4.286233	0.009301	0.006836	-0.004194	-0.563139	-0.180514	0.490500	0.188220	0.766067	-0.360052	0.498074
223	8.806338	-0.687749	-4.321043	0.030863	0.016043	-0.020699	-0.564664	-0.180110	0.491374	0.188012	0.766232	-0.359407	0.498364
224	8.806494	-0.663634	-4.311232	0.010884	0.000014	-0.013368	-0.563408	-0.180953	0.490893	0.187950	0.766381	-0.359123	0.498363
225	8.813603	-0.653722	-4.330754	0.016730	0.006603	-0.000518	-0.563424	-0.180202	0.489966	0.187690	0.766443	-0.358963	0.498482
226	8.821074	-0.659075	-4.297257	0.025902	-0.002741	0.001352	-0.564532	-0.179810	0.490974	0.187232	0.766569	-0.358765	0.498601
227	8.821098	-0.651801	-4.297210	0.003765	0.003284	-0.006040	-0.564834	-0.178096	0.490665	0.187205	0.766655	-0.358660	0.498555
228	8.825902	-0.678634	-4.287905	0.013953	0.012242	-0.002368	-0.563708	-0.178723	0.491589	0.187070	0.766618	-0.358462	0.498806
229	8.830523	-0.658812	-4.321759	0.007268	0.007341	-0.012463	-0.563701	-0.180204	0.490107	0.187084	0.766722	-0.358207	0.498823
230	8.806558	-0.678377	-4.296840	0.031794	0.038934	0.012301	-0.564402	-0.179108	0.491016	0.186725	0.766376	-0.357964	0.499664
231	8.810808	-0.735946	-4.345675	-0.007343	0.022167	-0.013451	-0.564951	-0.179140	0.491853	0.187077	0.766285	-0.357787	0.499799
232	8.811762	-0.596168	-4.282008	0.018751	0.019100	0.005900	-0.566497	-0.177958	0.491245	0.186836	0.766137	-0.357643	0.500218
233	8.833010	-0.702862	-4.293159	0.020491	0.006374	0.003157	-0.565513	-0.179092	0.491027	0.186484	0.766189	-0.357499	0.500372
234	8.813797	-0.741855	-4.268543	0.038720	-0.002784	0.001362	-0.565826	-0.176526	0.490631	0.185829	0.766365	-0.357172	0.500580
235	8.864326	-0.746971	-4.275296	-0.003188	-0.010451	0.008644	-0.565691	-0.176770	0.489781	0.185662	0.766457	-0.357414	0.500328
236	8.845197	-0.693438	-4.279062	-0.014851	-0.008894	-0.017069	-0.563862	-0.178372	0.490221	0.185970	0.766625	-0.357366	0.499991
237	8.820802	-0.673231	-4.326320	-0.020456	-0.016025	-0.020743	-0.564135	-0.178790	0.490198	0.186323	0.766919	-0.357349	0.499420
238	8.820944	-0.658847	-4.314156	-0.003938	-0.005081	-0.019807	-0.564236	-0.180967	0.491456	0.186518	0.767110	-0.357135	0.499208
239	8.823129	-0.714563	-4.319431	-0.021990	-0.016674	-0.009740	-0.563147	-0.180072	0.490110	0.186779	0.767326	-0.357306	0.498656
240	8.806203	-0.677757	-4.342709	-0.011301	-0.014212	-0.020732	-0.562571	-0.180724	0.491733	0.187026	0.767589	-0.357178	0.498249
241	8.791636	-0.672585	-4.359036	-0.009331	-0.007126	-0.016155	-0.563109	-0.181601	0.492519	0.187224	0.767804	-0.357089	0.497907
242	8.806062	-0.691855	-4.374087	-0.006032	-0.016604	-0.027112	-0.563799	-0.182780	0.493139	0.187440	0.768153	-0.356827	0.497475
243	8.801593	-0.643657	-4.349455	-0.003991	-0.016183	-0.018843	-0.561572	-0.183362	0.492804	0.187515	0.768498	-0.356679	0.497020
244	8.796536	-0.613943	-4.392544	-0.003983	-0.012497	-0.018846	-0.561439	-0.182546	0.493410	0.187643	0.768758	-0.356501	0.496697
245	8.786922	-0.618795	-4.387385	0.006740	-0.017510	-0.027996	-0.560590	-0.184745	0.491875	0.187634	0.769224	-0.356110	0.496260
246	8.748775	-0.636297	-4.328111	0.013383	0.000434	-0.020681	-0.561009	-0.183284	0.493917	0.187607	0.769431	-0.355687	0.496252
247	8.762101	-0.675881	-4.456867	-0.013452	-0.009866	-0.031735	-0.560999	-0.183994	0.494012	0.187996	0.769772	-0.355413	0.495771
248	8.758410	-0.546128	-4.366525	0.022036	0.016114	-0.005992	-0.559612	-0.183485	0.494726	0.187798	0.769755	-0.355066	0.496122
249	8.815890	-0.633727	-4.374075	0.009896	-0.009181	-0.013318	-0.559474	-0.183615	0.494438	0.187651	0.770046	-0.354841	0.495886
250	8.763060	-0.619028	-4.357514	0.012868	0.005093	-0.006003	-0.560558	-0.186106	0.493739	0.187526	0.770097	-0.354641	0.495998
251	8.792007	-0.594907	-4.363269	0.007391	0.001379	-0.005080	-0.561132	-0.184549	0.493840	0.187411	0.770216	-0.354528	0.495938
252	8.801884	-0.556372	-4.348897	-0.008149	-0.000470	-0.004180	-0.561131	-0.184690	0.493831	0.187543	0.770236	-0.354573	0.495824
253	8.791744	-0.589568	-4.399451	-0.020227	0.000004	-0.011555	-0.559169	-0.185215	0.495311	0.187911	0.770311	-0.354638	0.495523
254	8.758258	-0.558055	-4.381088	-0.005760	0.011437	-0.018887	-0.559718	-0.185374	0.495862	0.188232	0.770329	-0.354382	0.495555
255	8.801421	-0.599460	-4.390217	-0.009330	-0.012807	-0.013347	-0.560287	-0.185285	0.494204	0.188359	0.770585	-0.354359	0.495125
256	8.784853	-0.551086	-4.372376	-0.014692	-0.016806	-0.007841	-0.559431	-0.187129	0.494083	0.188519	0.770764	-0.354483	0.494696
257	8.773023	-0.531871	-4.352488	-0.011259	-0.018171	-0.016089	-0.557488	-0.186889	0.494357	0.188668	0.771086	-0.354454	0.494160
258	8.773303	-0.532361	-4.316276	-0.007322	-0.031783	-0.004130	-0.557344	-0.186140	0.496349	0.188561	0.771421	-0.354605	0.493569
259	8.773407	-0.517911	-4.308940	-0.010390	-0.027558	0.017882	-0.558721	-0.187233	0.496017	0.188300	0.771594	-0.355122	0.493026
260	8.775077	-0.548337	-4.391314	0.006844	-0.032798	0.012411	-0.557900	-0.185864	0.496650	0.187812	0.771868	-0.355405	0.492579
261	8.848898	-0.510761	-4.519413	0.022251	-0.052853	0.008821	-0.556777	-0.186739	0.496863	0.186960	0.772477	-0.355553	0.491840
262	8.758177	-0.526209	-4.405028	0.031536	-0.044896	0.013396	-0.555943	-0.185055	0.499741	0.185992	0.772957	-0.355648	0.491385
263	8.705310	-0.623629	-4.345724	0.007456	-0.011747	-0.001412	-0.554967	-0.185485	0.499566	0.185763	0.773175	-0.355628	0.491142
264	8.793684	-0.657048	-4.431359	0.079521	0.020767	0.021628	-0.554736	-0.181814	0.499512	0.184437	0.773129	-0.355132	0.492073
265	8.839287	-0.705840	-4.433383	0.039839	0.017052	0.008712	-0.555836	-0.182515	0.499757	0.183809	0.773108	-0.354845	0.492548
266	8.699224	-0.767703	-4.447869	0.002212	0.024829	0.003079	-0.558216	-0.181454	0.499010	0.183894	0.772863	-0.354815	0.492921
267	8.733746	-0.674213	-4.385758	-0.002677	0.001224	0.028824	-0.557686	-0.179746	0.498554	0.183607	0.772697	-0.355320	0.492926
268	8.794090	-0.613862	-4.397282	0.003012	0.024831	0.034326	-0.558122	-0.178713	0.497787	0.183367	0.772236	-0.355758	0.493421
269	8.792027	-0.633961	-4.344204	-0.010265	0.031478	0.015936	-0.558960	-0.177628	0.498974	0.183544	0.771832	-0.356024	0.493796
270	8.747970	-0.720244	-4.396251	-0.002754	0.024571	0.023277	-0.559250	-0.176766	0.498752	0.183496	0.771434	-0.356342	0.494206
271	8.752743	-0.744587	-4.391757	-0.023035	0.020355	0.017735	-0.558701	-0.178175	0.495600	0.183768	0.771077	-0.356806	0.494327
272	8.771966	-0.725121	-4.406840	-0.004698	0.017435	0.019618	-0.559532	-0.177781	0.496467	0.183744	0.770761	-0.357127	0.494596
273	8.796027	-0.749623	-4.400654	-0.008433	0.024112	0.015931	-0.560662	-0.176349	0.496426	0.183833	0.770433	-0.357407	0.494874
274	8.762327	-0.681154	-4.425514	0.001278	0.023001	0.003109	-0.560794	-0.177434	0.495526	0.183917	0.770204	-0.357388	0.495211
275	8.805800	-0.691398	-4.407886	0.009571	0.017296	0.005896	-0.560929	-0.178236	0.494644	0.183778	0.770081	-0.357361	0.495475
276	8.791203	-0.734946	-4.407623	0.014987	0.014679	0.003147	-0.561513	-0.176102	0.494502	0.183591	0.769984	-0.357238	0.495782
277	8.744584	-0.751983	-4.198294	0.008064	-0.033481	0.023391	-0.560668	-0.176054	0.496166	0.182938	0.770230	-0.357681	0.495322
278	8.771870	-0.720076	-4.421294	0.002110	-0.011064	0.003161	-0.560270	-0.174773	0.495824	0.182763	0.770343	-0.357778	0.495141
279	8.767378	-0.645012	-4.410976	0.016705	-0.004555	0.001356	-0.560283	-0.173392	0.496465	0.182404	0.770492	-0.357690	0.495106
280	8.767200	-0.754446	-4.387532	0.060719	0.046977	-0.000493	-0.561410	-0.172235	0.496269	0.181776	0.770269	-0.356936	0.496225
281	8.810851	-0.711348	-4.369563	0.011587	0.014090	0.013244	-0.561530	-0.173909	0.495889	0.181510	0.770129	-0.357013	0.496485
282	8.755643	-0.721075	-4.338581	-0.006641	0.003785	0.016883	-0.561935	-0.174627	0.496266	0.181447	0.769960	-0.357365	0.496517
283	8.810364	-0.778780	-4.403795	-0.010664	0.017628	0.001254	-0.563057	-0.173893	0.496043	0.181668	0.769788	-0.357466	0.496630
284	8.748084	-0.725322	-4.379383	-0.006725	0.016949	0.012270	-0.563607	-0.174435	0.495737	0.181741	0.769524	-0.357693	0.496849
285	8.767526	-0.735506	-4.353610	0.020422	0.013841	0.001320	-0.565720	-0.172661	0.494753	0.181456	0.769503	-0.357499	0.497125
286	8.815629	-0.779595	-4.346035	-0.003482	0.022533	-0.004242	-0.565444	-0.172001	0.495626	0.181680	0.769316	-0.357414	0.497395
287	8.767664	-0.750379	-4.329561	-0.007876	0.019337	0.003090	-0.565580	-0.173192	0.494024	0.181852	0.769123	-0.357509	0.497561
288	8.791771	-0.716430	-4.342317	-0.021279	0.013096	0.015930	-0.563644	-0.172524	0.494186	0.182083	0.768819	-0.357949	0.497631
289	8.786976	-0.687173	-4.351607	0.002047	0.014983	-0.001458	-0.566677	-0.173914	0.494685	0.182120	0.768738	-0.357889	0.497784
290	8.837715	-0.775573	-4.296119	-0.021176	-0.005639	0.021468	-0.564330	-0.174130	0.492563	0.182167	0.768576	-0.358493	0.497583
291	8.806270	-0.809279	-4.297577	-0.035631	-0.011563	0.028777	-0.566139	-0.173037	0.493900	0.182292	0.768402	-0.359370	0.497174
292	8.824776	-0.734906	-4.428199	-0.022923	-0.012286	0.025145	-0.565999	-0.173568	0.493170	0.182277	0.768276	-0.360063	0.496872
293	8.814066	-0.756671	-4.246809	-0.006052	-0.003100	0.039844	-0.565157	-0.173628	0.494132	0.181900	0.768044	-0.360783	0.496847
294	8.790620	-0.909517	-4.408740	-0.033755	0.016167	0.026877	-0.566436	-0.171872	0.493278	0.182235	0.767585	-0.361501	0.496911
295	8.825022	-0.964580	-4.299291	-0.004507	0.023550	0.025089	-0.567289	-0.169654	0.494397	0.182163	0.767196	-0.361889	0.497256
296	8.768996	-1.016774	-4.355498	-0.048618	0.000065	0.019512	-0.566858	-0.171833	0.492589	0.182685	0.766894	-0.362704	0.496937
297	8.762362	-0.895823	-4.330311	-0.037993	0.021156	0.004838	-0.566573	-0.172796	0.491971	0.183301	0.766550	-0.363128	0.496930
298	8.832205	-0.898706	-4.332942	-0.032782	0.025491	-0.006155	-0.567968	-0.171957	0.492592	0.184014	0.766241	-0.363292	0.497023
299	8.781675	-0.781407	-4.373759	-0.032802	0.023645	-0.006145	-0.568509	-0.174121	0.490795	0.184675	0.765970	-0.363489	0.497052
300	8.762600	-0.779182	-4.348880	-0.042059	0.020201	-0.009831	-0.566839	-0.173905	0.491627	0.185530	0.765704	-0.363710	0.496981
301	8.832327	-0.789175	-4.363628	-0.028566	0.020492	0.015900	-0.568774	-0.175499	0.490156	0.185883	0.765320	-0.364214	0.497073
302	8.796198	-0.827960	-4.345624	-0.034501	0.015958	-0.000634	-0.569053	-0.175749	0.489587	0.186507	0.765051	-0.364529	0.497022
303	8.801041	-0.842670	-4.336241	-0.003135	0.021765	0.008592	-0.568758	-0.177423	0.489064	0.186549	0.764800	-0.364666	0.497292
304	8.757541	-0.851888	-4.349165	-0.006035	0.020480	-0.031796	-0.569608	-0.176921	0.487712	0.187079	0.764821	-0.364201	0.497402
305	8.767324	-0.779050	-4.361132	-0.007810	0.026825	-0.029961	-0.570147	-0.178448	0.487345	0.187607	0.764784	-0.363778	0.497568
306	8.801490	-0.736151	-4.323488	0.017513	0.029249	-0.040910	-0.570162	-0.177577	0.486843	0.187926	0.764874	-0.362900	0.497950
307	8.811353	-0.707347	-4.306764	0.002884	0.034816	-0.040940	-0.570708	-0.178407	0.486658	0.188460	0.764878	-0.362172	0.498273
308	8.787691	-0.737198	-4.238451	0.037847	0.036107	-0.033541	-0.569882	-0.178640	0.485384	0.188446	0.764920	-0.361179	0.498933
309	8.820826	-0.755902	-4.307434	0.016784	0.034395	-0.034495	-0.571682	-0.179425	0.484657	0.188698	0.764931	-0.360413	0.499375
310	8.848215	-0.645458	-4.240116	0.018079	0.048304	-0.020725	-0.572657	-0.178874	0.485256	0.188944	0.764685	-0.359765	0.500126
311	8.854974	-0.751992	-4.255554	0.007301	0.025698	-0.011551	-0.571820	-0.180737	0.482630	0.189051	0.764580	-0.359476	0.500453
312	8.850619	-0.691802	-4.221188	0.008666	0.019306	-0.028044	-0.572366	-0.180259	0.484612	0.189308	0.764639	-0.358922	0.500665
313	8.869848	-0.704052	-4.221986	0.009257	0.021683	-0.006023	-0.571827	-0.179651	0.483531	0.189302	0.764542	-0.358712	0.500966
314	8.879794	-0.729046	-4.171804	-0.012869	0.012865	-0.011558	-0.572516	-0.180197	0.483365	0.189676	0.764464	-0.358650	0.500986
315	8.869528	-0.676663	-4.274928	-0.027662	-0.008960	-0.015219	-0.573238	-0.179503	0.480911	0.190108	0.764600	-0.358784	0.500520
316	8.840651	-0.713104	-4.254765	-0.003814	0.013057	-0.015219	-0.574457	-0.181228	0.481929	0.190386	0.764578	-0.358582	0.500592
317	8.874569	-0.733178	-4.222353	-0.020348	0.005853	-0.017070	-0.573909	-0.180800	0.481672	0.190828	0.764605	-0.358560	0.500398
318	8.850392	-0.703599	-4.245407	-0.013689	0.014722	-0.042764	-0.572772	-0.182540	0.482250	0.191536	0.764733	-0.358015	0.500323
319	8.888894	-0.703787	-4.251678	-0.009712	0.005670	-0.029888	-0.573057	-0.182234	0.481854	0.191940	0.764894	-0.357693	0.500152
320	8.889240	-0.723901	-4.198690	-0.006162	0.001269	-0.033546	-0.571935	-0.183357	0.481357	0.192347	0.765116	-0.357271	0.499958
321	8.826675	-0.660190	-4.215256	0.001402	0.005295	-0.024365	-0.573315	-0.184563	0.480461	0.192521	0.765282	-0.356924	0.499884
322	8.855216	-0.679254	-4.255089	-0.000560	0.026920	-0.031742	-0.573020	-0.185714	0.480805	0.193011	0.765253	-0.356381	0.500128
323	8.853777	-0.680935	-4.129462	0.018379	0.015199	-0.005991	-0.572467	-0.185971	0.480089	0.192809	0.765253	-0.356109	0.500399
324	8.850762	-0.660348	-4.216158	0.025780	0.027045	-0.004161	-0.573731	-0.184430	0.480752	0.192616	0.765130	-0.355717	0.500940
325	8.875303	-0.563750	-4.199540	0.018079	0.044569	-0.019780	-0.574431	-0.183736	0.481218	0.192767	0.764932	-0.355123	0.501605
326	8.938022	-0.710648	-4.127975	0.044107	0.018604	-0.002262	-0.573316	-0.185080	0.479456	0.192218	0.764947	-0.354614	0.502152
327	8.880089	-0.685664	-4.152212	0.038516	0.017909	-0.005952	-0.575556	-0.183900	0.479132	0.191727	0.764993	-0.354131	0.502610
328	8.866020	-0.632587	-4.124774	0.030721	0.016200	-0.023392	-0.574739	-0.183034	0.478482	0.191576	0.765131	-0.353439	0.502945
329	8.889851	-0.642052	-4.154708	0.018160	0.007360	-0.013306	-0.574461	-0.183038	0.478480	0.191396	0.765256	-0.353087	0.503071
330	8.899322	-0.668655	-4.164896	0.021980	-0.007815	-0.005936	-0.574048	-0.182763	0.478493	0.191034	0.765478	-0.352844	0.503042
331	8.844373	-0.583725	-4.140552	0.037978	0.004263	-0.024273	-0.574174	-0.183619	0.478719	0.190640	0.765786	-0.352136	0.503218
332	8.894699	-0.666525	-4.140558	0.034505	0.015003	-0.018794	-0.575583	-0.182431	0.477971	0.190380	0.765913	-0.351487	0.503576
333	8.875324	-0.641827	-4.163824	0.031008	0.003529	-0.011443	-0.575013	-0.182527	0.479768	0.189958	0.766111	-0.351048	0.503741
334	8.899170	-0.680583	-4.179458	0.039970	0.003944	-0.018769	-0.574187	-0.181976	0.479794	0.189529	0.766374	-0.350377	0.503970
335	8.884860	-0.705125	-4.150102	0.036361	0.003840	-0.016947	-0.572122	-0.180853	0.479287	0.189079	0.766626	-0.349800	0.504157
336	8.870580	-0.676066	-4.139719	0.033082	0.002974	-0.002268	-0.572805	-0.180649	0.481115	0.188581	0.766757	-0.349452	0.504385
337	8.899592	-0.688639	-4.121565	0.023756	-0.000296	-0.008700	-0.573087	-0.179833	0.481863	0.188212	0.766943	-0.349145	0.504453
338	8.875896	-0.740377	-4.048563	0.018414	-0.009880	-0.002283	-0.572798	-0.180555	0.482094	0.187853	0.767145	-0.349001	0.504379
339	8.853077	-0.733363	-4.197400	-0.000194	0.007574	-0.016120	-0.573928	-0.178862	0.482487	0.187977	0.767210	-0.348795	0.504376
340	8.875697	-0.642479	-4.115540	0.009057	0.025793	-0.013355	-0.574614	-0.180206	0.481298	0.188122	0.767095	-0.348441	0.504742
341	8.923779	-0.681654	-4.112763	0.014848	-0.010071	0.001399	-0.573935	-0.179345	0.480788	0.187716	0.767271	-0.348418	0.504641
342	8.875572	-0.691037	-4.111022	0.014679	-0.000438	-0.005970	-0.573097	-0.178861	0.482201	0.187513	0.767393	-0.348212	0.504673
343	8.889832	-0.715182	-4.126203	0.007200	0.011072	-0.013345	-0.573916	-0.179714	0.482574	0.187520	0.767428	-0.347961	0.504790
344	8.923347	-0.676022	-4.170672	-0.007058	-0.010110	0.003190	-0.574344	-0.180163	0.480324	0.187503	0.767493	-0.348172	0.504552
345	8.889409	-0.690055	-4.191231	-0.014755	-0.025901	-0.009656	-0.574220	-0.178120	0.481840	0.187551	0.767793	-0.348339	0.503962
346	8.844016	-0.651385	-4.157885	0.003097	-0.001113	0.005935	-0.573881	-0.182537	0.482539	0.187407	0.767790	-0.348447	0.503945
347	8.879708	-0.670366	-4.207645	-0.012787	-0.018814	-0.005075	-0.573043	-0.182314	0.483518	0.187427	0.767995	-0.348639	0.503493
348	8.874961	-0.660702	-4.202574	-0.007493	-0.009134	-0.013338	-0.572086	-0.181719	0.482572	0.187579	0.768172	-0.348579	0.503209
349	8.872487	-0.680083	-4.202608	-0.004219	-0.012184	0.006856	-0.572513	-0.180733	0.482776	0.187391	0.768259	-0.348843	0.502962
350	8.870028	-0.672662	-4.212128	-0.003894	-0.014560	-0.015161	-0.573329	-0.181083	0.484431	0.187469	0.768515	-0.348741	0.502613
351	8.853121	-0.709051	-4.202073	0.014770	-0.006176	-0.002301	-0.572522	-0.179634	0.483400	0.187121	0.768677	-0.348653	0.502556
352	8.864963	-0.679513	-4.240964	-0.008893	-0.013792	0.003177	-0.571689	-0.179646	0.483391	0.187098	0.768778	-0.348882	0.502251
353	8.822244	-0.668150	-4.162010	0.005583	0.001316	-0.004165	-0.571257	-0.180397	0.484176	0.186961	0.768843	-0.348831	0.502238
354	8.835220	-0.716877	-4.331869	-0.034047	-0.005260	-0.015253	-0.571226	-0.182408	0.484886	0.187570	0.768891	-0.348999	0.501820
355	8.836573	-0.626570	-4.196086	0.007167	0.020384	-0.015194	-0.570952	-0.182392	0.484467	0.187651	0.768849	-0.348693	0.502067
356	8.869847	-0.665030	-4.238637	-0.005105	-0.001131	0.006838	-0.572063	-0.182114	0.484912	0.187620	0.768812	-0.348893	0.501997
357	8.821836	-0.689384	-4.205605	0.009161	0.005210	-0.007839	-0.571778	-0.182682	0.484875	0.187488	0.768879	-0.348739	0.502051
358	8.860161	-0.708772	-4.226485	0.010759	0.007600	-0.017011	-0.572336	-0.182788	0.484317	0.187517	0.768977	-0.348385	0.502135
359	8.860562	-0.655823	-4.197174	-0.009452	-0.002360	-0.018860	-0.570666	-0.183094	0.484282	0.187727	0.769126	-0.348278	0.501903
360	8.859991	-0.669457	-4.264864	-0.003935	-0.012606	-0.017002	-0.569005	-0.182307	0.485011	0.187831	0.769378	-0.348134	0.501577
361	8.846009	-0.640920	-4.215853	0.012597	0.005696	-0.016078	-0.569952	-0.184398	0.484752	0.187729	0.769510	-0.347819	0.501631
362	8.862807	-0.626287	-4.230876	-0.003813	0.000062	-0.013343	-0.570925	-0.184511	0.484476	0.187897	0.769601	-0.347703	0.501510
363	8.862826	-0.609249	-4.235596	-0.013143	0.006050	-0.020709	-0.570237	-0.183831	0.484789	0.188240	0.769665	-0.347573	0.501372
364	8.865248	-0.616604	-4.230905	-0.009207	-0.000140	-0.009681	-0.571063	-0.184509	0.484477	0.188444	0.769718	-0.347555	0.501227
365	8.865290	-0.626433	-4.221310	-0.022867	0.014576	-0.008815	-0.570219	-0.185635	0.484122	0.188877	0.769577	-0.347674	0.501198
366	8.855479	-0.645571	-4.235559	-0.025618	0.020161	-0.009752	-0.570492	-0.185658	0.484679	0.189472	0.769366	-0.347739	0.501252
367	8.869378	-0.620310	-4.318026	-0.036647	0.018472	-0.011602	-0.569923	-0.186792	0.484604	0.190170	0.769155	-0.347940	0.501173
368	8.860566	-0.553403	-4.239978	-0.025817	0.029632	0.016858	-0.569938	-0.186444	0.483235	0.190568	0.768661	-0.348383	0.501470
369	8.888797	-0.620698	-4.299434	-0.042116	0.026776	-0.011621	-0.570913	-0.186148	0.483262	0.191407	0.768347	-0.348607	0.501477
370	8.846506	-0.553993	-4.188739	0.033516	0.026039	0.012390	-0.571046	-0.187359	0.482076	0.190917	0.768144	-0.348405	0.502114
371	8.879985	-0.626952	-4.190467	0.018501	0.007518	-0.000460	-0.571607	-0.186399	0.482836	0.190579	0.768177	-0.348266	0.502290
372	8.865657	-0.651462	-4.163525	0.031120	0.018093	-0.008717	-0.571632	-0.185212	0.481658	0.190278	0.768193	-0.347789	0.502709
373	8.884536	-0.689925	-4.198293	0.014569	0.010947	-0.011494	-0.571352	-0.185095	0.482079	0.190132	0.768251	-0.347509	0.502869
374	8.894552	-0.597984	-4.188407	0.036493	0.003519	-0.011422	-0.572448	-0.185951	0.482593	0.189678	0.768451	-0.346997	0.503089
375	8.884293	-0.650479	-4.246328	0.010540	0.000679	-0.024327	-0.572048	-0.184294	0.483248	0.189650	0.768686	-0.346601	0.503013
376	8.882016	-0.655574	-4.226955	0.040134	0.010983	-0.013275	-0.572184	-0.184701	0.482946	0.189205	0.768840	-0.345988	0.503367
377	8.860510	-0.626467	-4.216301	0.010466	0.011937	-0.028015	-0.571080	-0.184804	0.481817	0.189291	0.768988	-0.345495	0.503448
378	8.853214	-0.636052	-4.220921	0.008779	-0.008749	-0.020648	-0.570781	-0.185197	0.484015	0.189265	0.769272	-0.345158	0.503254
379	8.869797	-0.674696	-4.241114	-0.001888	-0.003842	-0.009670	-0.571328	-0.185759	0.484125	0.189242	0.769406	-0.345135	0.503075
380	8.872253	-0.660164	-4.241111	-0.009316	-0.007284	-0.013346	-0.570770	-0.186042	0.483963	0.189435	0.769554	-0.345092	0.502804
381	8.836226	-0.640595	-4.234806	-0.011053	-0.007505	-0.009683	-0.571624	-0.184736	0.483495	0.189524	0.769691	-0.345178	0.502502
382	8.864351	-0.649178	-4.332517	-0.010711	-0.010095	0.003169	-0.569811	-0.185198	0.483728	0.189549	0.769750	-0.345410	0.502243
383	8.860670	-0.612115	-4.201723	0.000373	0.008109	0.005924	-0.568413	-0.185534	0.484389	0.189409	0.769667	-0.345564	0.502316
384	8.859741	-0.654387	-4.303398	-0.047733	0.013196	-0.015293	-0.570079	-0.186033	0.483540	0.190351	0.769480	-0.345796	0.502089
385	8.860698	-0.592653	-4.206428	0.024278	0.026288	0.008698	-0.570215	-0.186312	0.483524	0.189938	0.769287	-0.345686	0.502616
386	8.862711	-0.621242	-4.245330	-0.003441	0.012188	-0.000515	-0.570645	-0.185837	0.482583	0.190044	0.769173	-0.345708	0.502734
387	8.846110	-0.655728	-4.196633	0.018778	0.018935	0.008685	-0.570508	-0.185041	0.483605	0.189663	0.769033	-0.345683	0.503109
388	8.884461	-0.689795	-4.207950	-0.005403	0.014363	-0.006033	-0.571497	-0.184014	0.483121	0.189865	0.768932	-0.345624	0.503228
389	8.874948	-0.597271	-4.231142	0.011105	0.016047	-0.004156	-0.571221	-0.183877	0.483127	0.189709	0.768881	-0.345491	0.503456
390	8.874632	-0.635738	-4.255531	0.014606	0.008080	-0.009649	-0.571209	-0.184863	0.483066	0.189600	0.768941	-0.345206	0.503601
391	8.884437	-0.640976	-4.231781	0.018513	0.010285	-0.000467	-0.572457	-0.184851	0.483218	0.189250	0.768952	-0.345079	0.503803
392	8.889431	-0.621807	-4.217352	0.002187	0.010006	0.005011	-0.571758	-0.185545	0.482751	0.189198	0.768843	-0.345139	0.503947
393	8.850844	-0.601962	-4.230271	0.001759	-0.003857	-0.009654	-0.570812	-0.183836	0.482152	0.189100	0.768997	-0.345094	0.503779
394	8.865065	-0.660182	-4.236012	0.007523	0.004790	-0.000488	-0.572361	-0.182774	0.481119	0.188983	0.769002	-0.345031	0.503860
395	8.845903	-0.616347	-4.239840	0.005653	0.010425	-0.002333	-0.569564	-0.183063	0.483300	0.188848	0.768978	-0.345007	0.503964
396	8.884441	-0.650740	-4.227015	0.016081	0.011654	-0.023415	-0.571481	-0.185415	0.482895	0.188878	0.769103	-0.344481	0.504122
397	8.865435	-0.616930	-4.206763	0.007505	0.019627	-0.002338	-0.570645	-0.185964	0.482297	0.188777	0.768993	-0.344405	0.504379
398	8.832058	-0.636824	-4.152513	0.020172	0.003224	-0.005967	-0.570789	-0.185801	0.481892	0.188511	0.769097	-0.344140	0.504500
399	8.846380	-0.636690	-4.169953	0.018112	0.025984	-0.017015	-0.570378	-0.184989	0.482494	0.188438	0.769064	-0.343708	0.504873
400	8.860607	-0.597372	-4.216115	-0.014655	0.035888	-0.011582	-0.570495	-0.187468	0.481230	0.188988	0.768746	-0.343583	0.505237
401	8.911217	-0.651403	-4.191794	0.018923	0.000098	0.016071	-0.571078	-0.185079	0.481660	0.188389	0.768751	-0.343749	0.505340
402	8.836839	-0.619720	-4.164656	0.024347	-0.003508	0.014242	-0.570228	-0.185058	0.483879	0.187803	0.768803	-0.343769	0.505465
403	8.865305	-0.655724	-4.207011	-0.010767	-0.009998	0.001337	-0.571772	-0.184546	0.482534	0.187739	0.768900	-0.344047	0.505152
404	8.826842	-0.621462	-4.210180	-0.001571	0.010222	0.001320	-0.571343	-0.185672	0.482322	0.187784	0.768800	-0.344090	0.505258
405	8.855772	-0.636329	-4.201698	0.015285	0.009306	0.016040	-0.570934	-0.185108	0.482214	0.187303	0.768700	-0.344259	0.505473
406	8.860970	-0.578497	-4.177364	0.010988	0.019995	-0.008749	-0.570393	-0.184774	0.480977	0.187320	0.768620	-0.343980	0.505779
407	8.879901	-0.646316	-4.193005	0.005273	0.013141	-0.017015	-0.571227	-0.184755	0.480847	0.187356	0.768672	-0.343725	0.505860
408	8.845984	-0.626241	-4.225417	-0.007193	0.014253	-0.004200	-0.572623	-0.183648	0.481763	0.187564	0.768552	-0.343718	0.505970
409	8.899250	-0.656337	-4.179303	0.012776	0.027525	-0.011515	-0.573170	-0.183949	0.482306	0.187527	0.768450	-0.343418	0.506342
410	8.894423	-0.636778	-4.188656	0.003587	0.012822	-0.011507	-0.572360	-0.183827	0.479524	0.187638	0.768432	-0.343200	0.506476
411	8.875228	-0.636782	-4.178277	-0.003525	-0.000595	-0.002328	-0.574297	-0.184361	0.479509	0.187565	0.768492	-0.343313	0.506336
412	8.880085	-0.641761	-4.171247	0.006809	0.019138	0.005919	-0.573183	-0.184659	0.479481	0.187493	0.768302	-0.343307	0.506654
413	8.880480	-0.630257	-4.125300	-0.007689	0.009589	0.012333	-0.573599	-0.184915	0.479052	0.187406	0.768142	-0.343648	0.506698
414	8.825968	-0.624523	-4.340477	0.011831	0.029142	0.023365	-0.573184	-0.185038	0.480837	0.187146	0.767752	-0.343818	0.507270
415	8.871001	-0.661884	-4.110556	0.015151	0.052086	0.008664	-0.575717	-0.183766	0.478713	0.187036	0.767274	-0.343713	0.508104
416	8.852773	-0.619681	-3.993675	0.011491	0.076128	0.006790	-0.575425	-0.185682	0.477340	0.187275	0.766514	-0.343462	0.509330
417	8.971961	-0.735350	-4.109980	-0.003048	0.085302	0.008586	-0.576570	-0.184029	0.475644	0.187675	0.765625	-0.343415	0.510550
418	8.925324	-0.679193	-3.933984	-0.012086	0.023887	0.019682	-0.577419	-0.184057	0.473563	0.187782	0.765222	-0.343793	0.510862
419	8.837598	-0.701239	-4.051601	-0.003514	0.056454	0.028795	-0.578811	-0.184673	0.472147	0.187786	0.764483	-0.344167	0.511715
420	8.900967	-0.585889	-4.007332	-0.009664	0.142912	0.030515	-0.580630	-0.184834	0.470207	0.188564	0.762791	-0.344238	0.513900
421	9.151469	-0.694834	-3.971523	-0.010250	0.135060	0.008543	-0.586096	-0.183157	0.466466	0.189425	0.761351	-0.344069	0.515828
422	9.113123	-0.597369	-3.986359	0.009439	0.074833	-0.001408	-0.587660	-0.182665	0.462615	0.189773	0.760643	-0.343715	0.516980
423	9.069463	-0.733123	-3.966291	0.008875	-0.009058	-0.015071	-0.587399	-0.181394	0.462552	0.189597	0.760923	-0.343532	0.516754
424	8.834062	-0.654673	-3.906260	-0.037250	-0.017417	-0.028031	-0.587359	-0.183715	0.463800	0.190292	0.761176	-0.343599	0.516082
425	8.838473	-0.793005	-3.900082	-0.025113	0.028132	0.010437	-0.586246	-0.184396	0.462913	0.190623	0.760767	-0.344016	0.516284
426	9.075207	-0.686000	-3.867180	-0.021473	0.063367	0.006788	-0.586248	-0.185301	0.461188	0.191275	0.760005	-0.344144	0.517080
427	9.141934	-0.653487	-3.975727	-0.007266	0.055069	-0.008753	-0.588473	-0.185255	0.460933	0.191721	0.759516	-0.343979	0.517742
428	9.172537	-0.630501	-4.078155	-0.000102	0.003562	-0.009567	-0.589471	-0.184046	0.459626	0.191805	0.759566	-0.343865	0.517713
429	8.924366	-0.516560	-4.126094	-0.016685	-0.049709	-0.042584	-0.588611	-0.185125	0.461221	0.192025	0.760365	-0.343683	0.516578
430	8.743340	-0.782305	-3.744304	-0.005530	0.010717	-0.007863	-0.587774	-0.186338	0.459747	0.192224	0.760308	-0.343627	0.516626
431	8.853306	-0.808398	-3.845190	-0.073871	0.092778	-0.006276	-0.587484	-0.186932	0.460264	0.193912	0.759159	-0.344045	0.517406
432	9.095518	-0.609910	-3.766010	-0.047427	0.108610	-0.009830	-0.590552	-0.188389	0.456308	0.195435	0.757940	-0.344005	0.518645
433	9.182518	-0.440267	-3.804383	-0.025351	0.069355	-0.000503	-0.591535	-0.188965	0.453917	0.196175	0.757176	-0.344088	0.519426
434	9.218511	-0.352468	-3.860704	0.043176	-0.017701	0.005297	-0.592240	-0.188633	0.453109	0.195307	0.757510	-0.343842	0.519428
435	9.055745	-0.563600	-3.942937	0.034552	-0.068603	-0.005724	-0.591406	-0.187599	0.454834	0.194254	0.758451	-0.343755	0.518507
436	8.913870	-0.665513	-3.863429	0.029780	-0.020218	0.016166	-0.590015	-0.187110	0.455964	0.193454	0.758686	-0.343816	0.518422
437	9.078270	-0.765202	-3.749471	0.002266	-0.049577	0.016182	-0.588899	-0.186107	0.458241	0.192791	0.759149	-0.344323	0.517654
438	9.107731	-0.649305	-3.728082	0.011146	-0.071258	0.008920	-0.587518	-0.185557	0.458123	0.191998	0.759888	-0.344665	0.516636
439	9.026628	-0.694730	-3.913722	-0.004150	-0.088208	-0.014971	-0.587060	-0.187374	0.460511	0.191491	0.760934	-0.344910	0.515120
440	8.958612	-0.668900	-3.995538	0.016041	-0.082858	-0.013118	-0.586075	-0.186678	0.463327	0.190770	0.761958	-0.344911	0.513871
441	8.996587	-0.585248	-4.105092	0.015445	-0.086133	-0.035117	-0.583721	-0.185888	0.463771	0.190185	0.763193	-0.344637	0.512436
442	8.919425	-0.677269	-4.073825	0.047250	-0.092429	-0.008467	-0.582164	-0.186213	0.467075	0.188872	0.764397	-0.344423	0.511270
443	8.904636	-0.710727	-4.102471	0.032381	-0.062217	-0.020482	-0.581181	-0.185503	0.469614	0.188038	0.765348	-0.344109	0.510367
444	8.957788	-0.696723	-4.089877	0.032249	-0.084139	-0.023186	-0.579622	-0.186492	0.472043	0.187160	0.766506	-0.343788	0.509165
445	8.912681	-0.707328	-3.998901	0.017600	-0.058172	-0.026017	-0.577393	-0.186042	0.473719	0.186634	0.767392	-0.343524	0.508202
446	8.836253	-0.676938	-4.234939	-0.009901	0.009668	-0.035375	-0.576685	-0.187179	0.473642	0.187168	0.767521	-0.343090	0.508103
447	8.904934	-0.599065	-4.111415	-0.035226	0.026638	-0.025326	-0.578337	-0.188281	0.473590	0.188027	0.767344	-0.343057	0.508076
448	8.963151	-0.634302	-4.046199	0.015994	0.011707	-0.024275	-0.577220	-0.190035	0.471524	0.188071	0.767469	-0.342532	0.508225
449	8.915274	-0.556464	-4.039072	-0.009963	0.016220	-0.037177	-0.575135	-0.189288	0.472942	0.188595	0.767570	-0.342096	0.508171
450	8.929499	-0.624448	-4.040047	-0.006264	0.008737	-0.035331	-0.575962	-0.189839	0.472916	0.189062	0.767724	-0.341623	0.508083
451	8.943886	-0.604918	-4.057363	-0.018683	0.009748	-0.020669	-0.577356	-0.190569	0.470936	0.189510	0.767743	-0.341553	0.507936
452	8.941278	-0.580166	-4.093330	-0.013455	0.002915	-0.029821	-0.576370	-0.191710	0.470857	0.190001	0.767884	-0.341274	0.507726
453	8.939436	-0.522613	-4.044584	0.006795	0.017363	-0.026124	-0.575387	-0.192181	0.471514	0.190168	0.767958	-0.340829	0.507850
454	8.939157	-0.561145	-4.064146	0.018249	-0.007804	-0.005882	-0.575955	-0.191710	0.470713	0.189853	0.768167	-0.340633	0.507784
455	8.924661	-0.546340	-4.075583	0.004725	-0.002449	-0.033445	-0.574824	-0.192364	0.472193	0.189992	0.768483	-0.340171	0.507563
456	8.929124	-0.545752	-4.121633	0.014649	-0.004216	-0.004061	-0.576481	-0.193050	0.472306	0.189739	0.768629	-0.340027	0.507534
457	8.963319	-0.561434	-4.055391	0.003539	-0.007593	-0.008658	-0.575383	-0.193120	0.470482	0.189612	0.768823	-0.339977	0.507321
458	8.922442	-0.517392	-4.063236	0.005273	-0.013887	-0.011399	-0.576208	-0.192504	0.472615	0.189510	0.769081	-0.339851	0.507052
459	8.895840	-0.526786	-4.071962	0.003068	-0.012321	0.008773	-0.575923	-0.193072	0.472577	0.189184	0.769202	-0.340089	0.506831
460	8.922551	-0.585868	-4.020215	0.014226	-0.020155	0.016145	-0.574013	-0.190283	0.472731	0.188622	0.769371	-0.340318	0.506630
461	8.852005	-0.574439	-4.111691	0.019941	-0.006574	-0.011409	-0.574811	-0.192961	0.472852	0.188280	0.769632	-0.340052	0.506538
462	8.900344	-0.497005	-4.125069	0.016177	0.013108	-0.016930	-0.575664	-0.191922	0.472089	0.188257	0.769691	-0.339639	0.506735
463	8.958288	-0.580538	-4.074648	0.046318	-0.012982	0.018039	-0.575799	-0.191551	0.473226	0.187170	0.769916	-0.339581	0.506836
464	8.876307	-0.560343	-4.090772	0.044224	-0.019810	0.008855	-0.574139	-0.190751	0.473677	0.186226	0.770239	-0.339398	0.506813
465	8.914952	-0.585168	-4.068228	0.032881	-0.011535	-0.005857	-0.574552	-0.190242	0.474964	0.185600	0.770558	-0.339101	0.506757
466	8.928940	-0.623469	-4.112472	0.019710	-0.005093	-0.020579	-0.574000	-0.189968	0.474976	0.185431	0.770841	-0.338656	0.506686
467	8.895651	-0.594740	-4.067568	0.025380	-0.016659	-0.012292	-0.573985	-0.190840	0.475479	0.184952	0.771225	-0.338354	0.506479
468	8.893110	-0.555474	-4.101028	0.008749	0.005979	-0.020614	-0.573571	-0.190699	0.475344	0.185029	0.771354	-0.337983	0.506503
469	8.900000	-0.589074	-4.130486	0.016370	-0.011374	-0.007730	-0.573580	-0.189995	0.475388	0.184680	0.771619	-0.337821	0.506334
470	8.900197	-0.574788	-4.111080	0.010792	-0.006538	-0.011416	-0.573307	-0.189449	0.475697	0.184546	0.771821	-0.337614	0.506214
471	8.890446	-0.564765	-4.129971	0.007111	0.003709	-0.013276	-0.573036	-0.188889	0.475729	0.184500	0.771936	-0.337403	0.506196
472	8.895425	-0.572397	-4.106056	0.009114	0.014422	-0.007783	-0.573030	-0.189574	0.475269	0.184498	0.771893	-0.337194	0.506400
473	8.885847	-0.555361	-4.105587	0.001700	0.016502	-0.011471	-0.573442	-0.189990	0.475248	0.184606	0.771845	-0.337017	0.506552
474	8.943617	-0.589815	-4.098311	0.007606	0.006308	0.005081	-0.573419	-0.191694	0.475421	0.184446	0.771790	-0.337058	0.506667
475	8.881443	-0.599951	-4.033260	0.018672	0.004197	0.008763	-0.573000	-0.190667	0.477428	0.184006	0.771790	-0.337066	0.506822
476	8.873627	-0.574483	-4.119745	0.011142	0.025080	-0.001379	-0.573699	-0.192199	0.474279	0.183985	0.771600	-0.336905	0.507226
477	8.912493	-0.521656	-4.101533	-0.003862	0.037050	-0.016091	-0.573992	-0.191846	0.472913	0.184369	0.771351	-0.336633	0.507645
478	8.950885	-0.599692	-4.088986	0.003898	0.024950	0.001374	-0.574977	-0.190712	0.473131	0.184424	0.771122	-0.336578	0.508010
479	8.938826	-0.604462	-4.088567	0.031896	0.012509	0.023467	-0.573588	-0.190732	0.473116	0.183690	0.770986	-0.336643	0.508439
480	8.919582	-0.601944	-4.085416	0.016204	0.018631	-0.016951	-0.575531	-0.190449	0.473709	0.183703	0.770986	-0.336210	0.508721
481	8.938754	-0.592143	-4.102974	-0.000186	0.011102	-0.013295	-0.574964	-0.191443	0.473642	0.183829	0.770993	-0.336039	0.508777
482	8.910093	-0.575308	-4.077642	0.016864	-0.003033	-0.024253	-0.575248	-0.190875	0.473680	0.183760	0.771265	-0.335566	0.508702
483	8.910297	-0.536645	-4.067737	0.010781	0.011061	-0.013270	-0.574434	-0.189600	0.473333	0.183720	0.771313	-0.335281	0.508832
484	8.912476	-0.560645	-4.087296	-0.000366	0.018897	-0.020649	-0.575790	-0.192517	0.472749	0.184032	0.771270	-0.334966	0.508991
485	8.914949	-0.541264	-4.087262	-0.007852	0.011882	-0.026154	-0.574110	-0.193011	0.473677	0.184417	0.771328	-0.334667	0.508962
486	8.943800	-0.546238	-4.093204	-0.018679	0.004173	-0.019734	-0.574961	-0.192375	0.472472	0.184895	0.771367	-0.334594	0.508777
487	8.943973	-0.556295	-4.066710	-0.009140	0.014373	-0.005969	-0.574954	-0.193462	0.471570	0.185113	0.771259	-0.334609	0.508852
488	8.939308	-0.527266	-4.059101	-0.033255	0.020730	-0.018868	-0.574934	-0.194883	0.471761	0.185925	0.771064	-0.334647	0.508826
489	8.949124	-0.517892	-4.040086	-0.019537	0.019769	-0.018836	-0.573546	-0.195682	0.470307	0.186473	0.770948	-0.334546	0.508868
490	8.911330	-0.553085	-3.927808	0.007559	0.013759	0.003238	-0.574089	-0.196666	0.470391	0.186386	0.770826	-0.334540	0.509088
491	8.901154	-0.513053	-4.014110	-0.029391	0.026715	-0.011534	-0.577422	-0.196879	0.469992	0.187061	0.770550	-0.334624	0.509202
492	8.958953	-0.420743	-4.056726	-0.040383	0.044365	-0.013392	-0.576871	-0.197256	0.468851	0.188083	0.770052	-0.334728	0.509512
493	9.007392	-0.504441	-3.989045	0.000453	0.021655	0.010580	-0.576880	-0.197463	0.467308	0.188043	0.769791	-0.334863	0.509833
494	8.951901	-0.508797	-3.996659	0.003772	0.021477	-0.002273	-0.577588	-0.196588	0.466951	0.188123	0.769612	-0.334782	0.510125
495	8.959197	-0.499211	-3.992039	-0.005397	0.014140	-0.002276	-0.576725	-0.198867	0.467081	0.188256	0.769491	-0.334806	0.510243
496	9.002554	-0.499495	-3.993662	-0.007468	0.005439	-0.010515	-0.576302	-0.199564	0.466755	0.188491	0.769486	-0.334780	0.510181
497	8.959323	-0.489676	-3.979906	0.016360	0.003409	-0.008637	-0.577281	-0.198852	0.466948	0.188285	0.769598	-0.334522	0.510258
498	8.949697	-0.470118	-3.986664	0.010873	0.014526	-0.009582	-0.578100	-0.199189	0.468326	0.188283	0.769567	-0.334279	0.510464
499	8.968587	-0.493968	-4.026167	-0.000285	0.008503	-0.016019	-0.577549	-0.199170	0.467765	0.188444	0.769614	-0.334056	0.510481
500	8.961655	-0.484679	-3.992036	-0.002324	0.013598	-0.024288	-0.579220	-0.199119	0.467228	0.188793	0.769638	-0.333732	0.510527
501	8.983287	-0.487181	-3.997691	0.003444	0.008329	-0.013253	-0.578640	-0.200837	0.467534	0.188870	0.769681	-0.333512	0.510577
502	8.973767	-0.475125	-3.987597	-0.000269	-0.010996	-0.013229	-0.578643	-0.201085	0.466823	0.188918	0.769886	-0.333442	0.510297
503	8.973825	-0.458153	-3.987488	-0.024193	-0.006916	-0.018785	-0.577797	-0.201822	0.467187	0.189377	0.770017	-0.333474	0.509908
504	8.978606	-0.480071	-3.982980	-0.015860	0.011364	-0.016965	-0.578074	-0.202086	0.466895	0.189843	0.769964	-0.333408	0.509857
505	9.002570	-0.494646	-3.993631	-0.011060	-0.015077	-0.005900	-0.577477	-0.203644	0.469715	0.189915	0.770140	-0.333535	0.509481
506	8.984604	-0.401690	-3.864354	0.000089	-0.015561	0.001479	-0.578898	-0.202651	0.467147	0.189779	0.770292	-0.333710	0.509187
507	8.958741	-0.444761	-4.073780	-0.041891	0.019791	-0.033547	-0.577484	-0.204388	0.467583	0.190844	0.770179	-0.333589	0.509039
508	9.002731	-0.446154	-3.993321	0.007674	0.006092	0.008792	-0.578581	-0.205237	0.467958	0.190657	0.770094	-0.333709	0.509160
509	8.954201	-0.384245	-4.063555	0.009572	-0.012601	0.013411	-0.578025	-0.204722	0.468820	0.190237	0.770194	-0.333909	0.509035
510	8.954768	-0.382799	-3.991114	0.011314	0.002390	0.008805	-0.578591	-0.204392	0.468010	0.189974	0.770156	-0.334015	0.509120
511	8.992968	-0.484885	-3.993208	-0.003583	-0.009904	-0.000389	-0.577748	-0.204726	0.468817	0.189917	0.770270	-0.334123	0.508898
512	8.910981	-0.489066	-3.999830	-0.005365	-0.010023	0.001424	-0.578594	-0.204379	0.467733	0.189907	0.770343	-0.334337	0.508651
513	8.915608	-0.444868	-4.043187	-0.027881	0.000563	-0.020652	-0.577880	-0.205415	0.468497	0.190500	0.770393	-0.334341	0.508350
514	8.929605	-0.446604	-4.101684	-0.022020	-0.007683	-0.005945	-0.578157	-0.205679	0.468205	0.190831	0.770431	-0.334593	0.508002
515	8.974031	-0.407302	-3.982334	-0.004217	0.012794	-0.026109	-0.577011	-0.208251	0.468454	0.191198	0.770485	-0.334224	0.508026
516	8.969097	-0.397311	-4.001405	-0.000915	0.024705	-0.040803	-0.577304	-0.207114	0.468387	0.191772	0.770509	-0.333597	0.508186
517	8.939695	-0.518188	-4.013169	0.006847	0.038535	-0.026156	-0.578414	-0.207889	0.467237	0.192141	0.770341	-0.333016	0.508681
518	8.992593	-0.518372	-4.027224	-0.048268	0.027177	-0.033575	-0.577849	-0.208735	0.467041	0.193389	0.770107	-0.332976	0.508590
519	8.954357	-0.528405	-3.982388	-0.045214	0.016266	-0.020714	-0.577408	-0.211759	0.465181	0.194351	0.769926	-0.333100	0.508416
520	9.002039	-0.440065	-4.085029	-0.099583	0.017318	-0.035481	-0.578379	-0.212536	0.464029	0.196351	0.769596	-0.333602	0.507817
521	8.960408	-0.315986	-3.913607	-0.099440	0.046537	-0.031840	-0.578873	-0.218249	0.462570	0.198462	0.768964	-0.333985	0.507702
522	9.012542	-0.314832	-4.026643	-0.116460	0.055281	-0.053901	-0.580385	-0.221064	0.459906	0.201174	0.768287	-0.334242	0.507490
523	9.047458	-0.243979	-3.904317	-0.040544	0.052061	-0.018856	-0.579972	-0.221573	0.458619	0.202285	0.767742	-0.334198	0.507901
524	9.047047	-0.316424	-3.926510	-0.051394	0.040720	-0.013367	-0.580532	-0.221933	0.457489	0.203461	0.767216	-0.334436	0.508071
525	9.023287	-0.263186	-3.905954	-0.038305	0.021500	-0.000460	-0.580794	-0.223847	0.456261	0.204148	0.766864	-0.334774	0.508103
526	9.047253	-0.243621	-3.930873	-0.059061	0.022985	-0.024352	-0.584122	-0.225139	0.454822	0.205466	0.766537	-0.335041	0.507890
527	9.030612	-0.126836	-3.951226	-0.027779	0.040978	-0.018800	-0.583555	-0.226523	0.454035	0.206311	0.766154	-0.334906	0.508215
528	9.037752	-0.214527	-3.925498	-0.037864	0.028117	-0.018811	-0.582150	-0.227026	0.455243	0.207245	0.765847	-0.334965	0.508258
529	9.042580	-0.234086	-3.916146	-0.044225	0.031535	0.016955	-0.583828	-0.228249	0.451845	0.207915	0.765250	-0.335583	0.508475
530	9.018881	-0.190710	-3.883581	-0.056446	0.021170	0.005940	-0.583822	-0.229194	0.450952	0.208877	0.764742	-0.336303	0.508371
531	9.038051	-0.215049	-3.886871	-0.034282	0.015094	0.014251	-0.585210	-0.229315	0.450958	0.209312	0.764370	-0.336845	0.508391
532	9.042972	-0.217701	-3.872582	-0.010163	0.030940	0.025285	-0.585497	-0.229257	0.449851	0.209421	0.763834	-0.337325	0.508834
533	9.021204	-0.244230	-3.871941	-0.010550	0.011445	0.012460	-0.586191	-0.229246	0.449858	0.209487	0.763610	-0.337614	0.508951
534	9.042941	-0.249352	-3.863127	0.018523	0.026638	0.003321	-0.587724	-0.229197	0.449319	0.209359	0.763381	-0.337495	0.509427
535	9.004308	-0.283076	-3.859487	0.033025	0.028755	-0.002174	-0.586896	-0.229437	0.448184	0.209024	0.763261	-0.337046	0.510041
536	9.076771	-0.352189	-3.807100	0.031575	0.022372	0.012521	-0.587162	-0.229500	0.449573	0.208572	0.763069	-0.336948	0.510578
537	9.031650	-0.226201	-3.775611	0.025944	0.031911	0.007001	-0.588184	-0.226320	0.448387	0.208273	0.762822	-0.336699	0.511233
538	9.018751	-0.229503	-3.883829	0.002067	0.069251	-0.000452	-0.588727	-0.227170	0.448618	0.208700	0.762125	-0.336481	0.512240
539	9.077133	-0.333314	-3.768349	0.052104	0.057505	0.024438	-0.590696	-0.226343	0.446740	0.207994	0.761607	-0.336123	0.513532
540	9.082149	-0.319059	-3.749123	0.018357	0.036277	-0.004035	-0.589872	-0.226302	0.445622	0.208021	0.761316	-0.335870	0.514117
541	9.101613	-0.300017	-3.732821	0.025626	0.037287	-0.005850	-0.592671	-0.225093	0.444888	0.207895	0.761095	-0.335407	0.514798
542	9.144716	-0.314490	-3.761093	0.022245	0.030210	0.005172	-0.592682	-0.223719	0.445668	0.207700	0.760838	-0.335239	0.515365
543	9.081882	-0.342979	-3.773420	-0.001128	0.038603	0.019775	-0.591725	-0.222599	0.445589	0.207724	0.760318	-0.335437	0.515993
544	9.078077	-0.247171	-3.683295	-0.004769	0.053335	0.019763	-0.594239	-0.222877	0.443369	0.207959	0.759602	-0.335694	0.516785
545	9.077453	-0.338751	-3.724925	-0.011965	0.038302	0.025261	-0.594118	-0.221726	0.442883	0.208090	0.759002	-0.336088	0.517358
546	9.058052	-0.299374	-3.757754	0.003837	0.026783	0.001455	-0.595248	-0.220817	0.441975	0.208193	0.758726	-0.336070	0.517733
547	9.096618	-0.353327	-3.732982	0.033069	0.025889	-0.000321	-0.594126	-0.221813	0.441764	0.207820	0.758614	-0.335662	0.518311
548	9.082399	-0.373151	-3.693938	0.011071	0.047340	-0.004074	-0.596910	-0.221731	0.440961	0.208034	0.758176	-0.335436	0.519012
549	9.116619	-0.252305	-3.682355	-0.003121	0.020412	0.016156	-0.596516	-0.220691	0.439769	0.208002	0.757860	-0.335675	0.519332
550	9.140992	-0.301738	-3.625626	0.015561	0.045426	0.028080	-0.596533	-0.219940	0.438841	0.207789	0.757251	-0.335879	0.520173
551	9.217938	-0.262993	-3.662062	0.021570	0.031285	0.049241	-0.599044	-0.219058	0.438919	0.207115	0.756701	-0.336313	0.520961
552	9.098331	-0.205122	-3.575099	0.036003	0.070532	0.038181	-0.599337	-0.218437	0.437847	0.206674	0.755833	-0.336378	0.522352
553	9.127854	-0.194200	-3.501265	0.010433	0.090860	0.038110	-0.601049	-0.215930	0.436209	0.206695	0.754687	-0.336500	0.523920
554	9.254855	-0.171255	-3.290921	0.016944	0.079242	0.078553	-0.603305	-0.214260	0.434524	0.206174	0.753374	-0.337331	0.525479
555	9.210666	-0.218288	-3.376518	-0.039775	0.057205	0.080292	-0.604877	-0.212017	0.432451	0.206297	0.752078	-0.338738	0.526381
556	9.177629	-0.136348	-3.321617	-0.060727	0.060720	0.083924	-0.605331	-0.210750	0.429751	0.206797	0.750573	-0.340586	0.527140
557	9.374888	-0.151832	-3.355660	-0.128620	0.037123	0.113232	-0.608395	-0.211442	0.427511	0.207787	0.748886	-0.343482	0.527271
558	9.331935	-0.081528	-3.331860	-0.220940	-0.003787	0.155328	-0.608690	-0.210942	0.426014	0.209540	0.746848	-0.348421	0.526226
559	9.301853	-0.130493	-3.461469	-0.242429	-0.035297	0.175504	-0.609236	-0.211779	0.425968	0.211085	0.744982	-0.353708	0.524725
560	9.187460	-0.181330	-3.587937	-0.247514	-0.053766	0.192003	-0.609812	-0.210603	0.425211	0.212439	0.743072	-0.359595	0.522882
561	9.256771	-0.254004	-3.629644	-0.254724	-0.054866	0.195662	-0.610693	-0.208485	0.422567	0.213808	0.741164	-0.365348	0.521040
562	9.124181	-0.196848	-3.662955	-0.262260	-0.097918	0.192025	-0.611533	-0.207909	0.422610	0.215039	0.739583	-0.371546	0.518390
563	9.061142	-0.173767	-3.723240	-0.263907	-0.064995	0.195628	-0.611543	-0.207587	0.421795	0.216465	0.737688	-0.377383	0.516276
564	9.150386	-0.194075	-3.702558	-0.279422	-0.066655	0.162584	-0.612667	-0.206189	0.422449	0.218399	0.735910	-0.383060	0.513812
565	9.159049	-0.170490	-3.837973	-0.299828	-0.045563	0.149666	-0.612099	-0.208625	0.420067	0.220969	0.733956	-0.388447	0.511459
566	9.212221	-0.307724	-3.758743	-0.313099	-0.024069	0.129411	-0.613746	-0.210673	0.419122	0.224054	0.731775	-0.393771	0.509166
567	9.501026	-0.409191	-3.758128	-0.268185	0.020154	0.127640	-0.613213	-0.210942	0.415762	0.226895	0.729404	-0.398169	0.507888
568	9.114471	-0.536320	-3.838691	-0.329631	0.011387	0.121919	-0.615991	-0.212471	0.413189	0.230526	0.726803	-0.403317	0.505915
569	8.813274	-0.401782	-3.587458	-0.294865	0.061538	0.049382	-0.616817	-0.215771	0.408681	0.234866	0.724469	-0.406616	0.504624
570	9.050741	-0.538177	-3.667264	-0.325264	0.045545	0.042035	-0.615181	-0.216534	0.403471	0.239488	0.722129	-0.410357	0.502775
571	8.991703	-0.647829	-3.776865	-0.372212	0.021887	0.101589	-0.617809	-0.220478	0.398245	0.244072	0.719330	-0.415342	0.500484
572	8.839977	-0.763932	-3.718817	-0.394554	0.031645	0.154698	-0.618341	-0.224011	0.395528	0.248441	0.715763	-0.421449	0.498338
573	8.989978	-0.746559	-3.647030	-0.369995	0.031693	0.184146	-0.619750	-0.225178	0.390879	0.252206	0.712085	-0.427509	0.496551
574	9.081544	-1.064938	-3.821585	-0.393233	0.023285	0.203345	-0.622565	-0.224794	0.386755	0.255963	0.708089	-0.434276	0.494466
575	8.996422	-1.326339	-3.812861	-0.411731	0.047507	0.261016	-0.625099	-0.225213	0.381606	0.259631	0.703249	-0.441727	0.492858
576	8.967489	-1.418774	-3.776155	-0.437559	0.055484	0.251756	-0.628202	-0.225677	0.374650	0.263821	0.698103	-0.449449	0.490965
577	9.056816	-1.346555	-3.783855	-0.471710	0.070867	0.273718	-0.632140	-0.225069	0.369160	0.268329	0.692433	-0.457493	0.489117
578	9.098955	-1.270868	-3.664183	-0.465651	0.066952	0.261834	-0.634966	-0.224095	0.364516	0.272813	0.686811	-0.465408	0.487093
579	9.008078	-1.142155	-3.630965	-0.515667	0.051532	0.275527	-0.638359	-0.223958	0.356904	0.277646	0.680884	-0.473921	0.484467
580	8.981712	-1.296529	-3.858003	-0.605086	0.054138	0.282650	-0.639770	-0.225902	0.350816	0.283696	0.674161	-0.483497	0.480890
581	8.851566	-1.273594	-3.872308	-0.586189	0.024913	0.308400	-0.644839	-0.224908	0.343551	0.288798	0.667544	-0.493161	0.477256
582	9.043574	-1.334624	-3.942677	-0.561453	-0.008706	0.347070	-0.646973	-0.223797	0.338770	0.292940	0.660784	-0.503383	0.473452
583	9.184613	-1.211060	-3.828807	-0.500482	-0.028349	0.303232	-0.651069	-0.221900	0.332943	0.296308	0.655001	-0.512338	0.469771
584	8.890697	-1.346285	-4.077112	-0.502734	0.002282	0.282897	-0.651817	-0.220273	0.328737	0.300271	0.648974	-0.520888	0.466205
585	8.914933	-1.209454	-3.806637	-0.378533	0.006014	0.275830	-0.655192	-0.219458	0.324645	0.302575	0.643713	-0.528039	0.463957
586	8.923734	-1.273905	-3.887084	-0.368983	-0.025939	0.224504	-0.657152	-0.219469	0.322576	0.304977	0.639249	-0.534644	0.460983
587	8.803445	-1.431888	-3.796673	-0.390027	-0.029364	0.189550	-0.657765	-0.216906	0.319400	0.307792	0.635049	-0.540941	0.457558
588	8.944135	-1.097982	-3.816663	-0.311996	-0.043443	0.237525	-0.658770	-0.215784	0.316975	0.309104	0.630875	-0.547195	0.455005
589	9.088269	-1.181170	-3.837085	-0.262852	-0.055903	0.228483	-0.660788	-0.211402	0.314620	0.309625	0.627198	-0.552919	0.452810
590	9.011423	-0.976215	-3.890837	-0.166334	-0.016331	0.208437	-0.662348	-0.208972	0.314506	0.309645	0.623932	-0.557269	0.451974
591	9.066825	-1.054623	-3.859609	-0.167469	0.010341	0.162513	-0.662558	-0.203718	0.313996	0.310287	0.620943	-0.560846	0.451224
592	9.031479	-1.167940	-3.709291	-0.198755	0.050652	0.151355	-0.663719	-0.201837	0.310506	0.311933	0.617508	-0.564298	0.450499
593	8.983947	-1.037055	-3.680094	-0.206247	-0.013319	0.221190	-0.665163	-0.198489	0.308916	0.312252	0.613794	-0.569048	0.449376
594	8.969229	-1.293243	-3.915477	-0.071892	-0.035292	0.181979	-0.669229	-0.195854	0.308282	0.311140	0.611463	-0.572333	0.449155
595	8.879698	-0.943200	-4.112715	-0.034143	-0.083970	0.162893	-0.669693	-0.191126	0.309969	0.309054	0.610106	-0.575230	0.448739
596	8.763670	-0.941724	-4.161499	-0.007445	-0.067135	0.063793	-0.668615	-0.187943	0.310989	0.307833	0.609816	-0.576663	0.448133
597	8.709800	-0.944036	-3.961462	-0.015296	-0.041898	0.041710	-0.669728	-0.187001	0.312309	0.307091	0.609607	-0.577630	0.447679
598	8.768021	-0.901918	-4.238685	-0.093609	-0.018345	0.052541	-0.669602	-0.185360	0.313383	0.307585	0.608473	-0.579397	0.446600
599	9.008448	-0.912478	-4.300875	-0.147705	-0.014352	0.081841	-0.670597	-0.184165	0.312353	0.308418	0.606757	-0.581847	0.445172
600	9.013597	-0.869193	-4.276635	-0.136771	-0.072141	0.155370	-0.672137	-0.183813	0.311415	0.307938	0.604556	-0.585636	0.443527
601	8.854843	-0.880731	-4.236963	-0.229384	-0.045929	0.213837	-0.672332	-0.179559	0.311122	0.308214	0.601076	-0.590558	0.441534
602	8.793511	-0.978374	-4.336740	-0.268143	-0.054490	0.235763	-0.674329	-0.176217	0.309816	0.308725	0.597000	-0.596238	0.439067
603	8.656582	-0.890319	-4.321385	-0.314434	-0.071704	0.217334	-0.676019	-0.173831	0.310675	0.309656	0.593144	-0.602037	0.435712
604	8.645185	-1.238354	-4.400510	-0.345356	-0.022816	0.217132	-0.677867	-0.171470	0.309168	0.311564	0.588506	-0.607857	0.432548
605	8.713987	-0.977788	-4.338592	-0.400669	-0.000488	0.200533	-0.678611	-0.170514	0.304225	0.314482	0.583634	-0.613672	0.428812
606	8.800497	-0.926787	-4.389796	-0.443766	0.022313	0.160065	-0.681801	-0.172458	0.301631	0.318536	0.578594	-0.619292	0.424548
607	9.089391	-0.928422	-4.419930	-0.472868	0.068381	0.161832	-0.683493	-0.173332	0.296863	0.323435	0.573072	-0.624700	0.420391
608	9.661604	-1.714530	-4.866675	-0.357599	0.131098	0.218828	-0.688153	-0.171640	0.289637	0.327288	0.566857	-0.629432	0.418772
609	8.074327	-1.287589	-4.046204	-0.516975	0.107132	0.080665	-0.690109	-0.174683	0.283069	0.333772	0.561629	-0.633933	0.413882
610	8.281867	-1.586877	-3.896414	-0.353822	0.262884	0.008279	-0.692396	-0.178733	0.273464	0.340964	0.556925	-0.635260	0.412338
611	9.150697	-1.909053	-4.196661	-0.517596	0.259010	0.177846	-0.700360	-0.183579	0.259326	0.348495	0.549040	-0.639695	0.409751
612	9.048149	-1.974256	-4.342988	-0.552905	0.223834	0.229179	-0.706838	-0.183242	0.248553	0.355529	0.540269	-0.645270	0.406614
613	8.521549	-2.129139	-4.449891	-0.564418	0.245907	0.274855	-0.712199	-0.182552	0.238905	0.362480	0.530710	-0.651058	0.403831
614	8.165538	-1.743391	-3.917235	-0.488773	0.262453	0.300671	-0.714846	-0.178261	0.226949	0.368613	0.521012	-0.656354	0.402332
615	8.714491	-2.029486	-3.847853	-0.400480	0.261769	0.247701	-0.720520	-0.175931	0.215596	0.374142	0.512695	-0.660243	0.401547
616	8.963885	-2.138931	-3.954496	-0.425291	0.193893	0.214761	-0.727066	-0.170482	0.204304	0.379410	0.504836	-0.664621	0.399335
617	8.766962	-1.904548	-3.969755	-0.437085	0.137308	0.190967	-0.730207	-0.168376	0.196809	0.384025	0.497857	-0.669038	0.396297
618	8.665940	-1.782197	-3.998991	-0.379419	0.080527	0.198508	-0.731509	-0.168183	0.190293	0.387354	0.491414	-0.673584	0.393387
619	8.583462	-2.046464	-3.958989	-0.310852	0.032549	0.165625	-0.734364	-0.164559	0.186368	0.389441	0.486482	-0.677485	0.390749
620	8.733012	-1.894171	-4.002229	-0.283841	0.024399	0.116198	-0.737200	-0.163135	0.181195	0.391718	0.482206	-0.680887	0.387850
621	8.897702	-1.794391	-3.935284	-0.318728	-0.034502	0.118115	-0.736248	-0.161459	0.181289	0.393293	0.478316	-0.684863	0.384053
622	8.807107	-1.727142	-3.839685	-0.257157	-0.049974	0.096232	-0.736960	-0.160563	0.180516	0.394349	0.475185	-0.688305	0.380689
623	8.878842	-1.941307	-3.819613	-0.212489	-0.036487	0.053152	-0.739192	-0.160738	0.178995	0.395350	0.472996	-0.690821	0.377809
624	8.814063	-1.892551	-3.804797	-0.271933	-0.045870	0.089749	-0.739353	-0.159435	0.178381	0.396652	0.469731	-0.694268	0.374182
625	8.860188	-1.869095	-3.770143	-0.226475	-0.013879	0.076038	-0.739752	-0.160314	0.179166	0.397903	0.466910	-0.696887	0.371508
626	8.837452	-1.812769	-3.619190	-0.214736	0.008599	0.068693	-0.741974	-0.161073	0.178027	0.399514	0.464046	-0.699180	0.369048
627	8.912876	-1.820135	-3.832171	-0.225093	0.038997	0.053952	-0.742557	-0.160903	0.174703	0.401636	0.461124	-0.701118	0.366723
628	8.950096	-1.609428	-3.472340	-0.242814	0.076492	0.074099	-0.740384	-0.158816	0.171750	0.404405	0.457424	-0.703099	0.364516
629	9.260081	-1.573596	-3.594792	-0.155017	0.080097	0.072500	-0.743480	-0.157496	0.168799	0.406321	0.454492	-0.704303	0.363727
630	9.233131	-1.557993	-3.658890	-0.174124	0.067168	0.043116	-0.744333	-0.158154	0.165148	0.408547	0.451818	-0.705559	0.362126
631	8.853028	-1.419752	-3.641361	-0.187046	0.083571	0.107234	-0.745469	-0.158385	0.161527	0.410545	0.448102	-0.707235	0.361214
632	8.785609	-1.614453	-3.553166	-0.162310	0.103609	0.140238	-0.745389	-0.156080	0.157632	0.412439	0.443916	-0.708925	0.360913
633	9.190301	-1.641548	-3.553984	-0.138468	0.118119	0.175215	-0.748240	-0.152348	0.154410	0.413988	0.439370	-0.710518	0.361570
634	10.069626	-1.654490	-4.495022	-0.130027	0.142991	0.039553	-0.749855	-0.149206	0.148356	0.416865	0.436575	-0.710735	0.361221
635	8.154473	-0.851761	-3.857877	-0.308723	0.061625	0.077602	-0.750557	-0.150195	0.145658	0.419782	0.432391	-0.713147	0.358110
636	8.508796	-1.603888	-3.832557	-0.098374	0.241429	0.156591	-0.752023	-0.147638	0.139985	0.422916	0.427521	-0.713255	0.360048
637	9.283141	-1.299494	-4.154169	-0.157994	0.032107	0.137752	-0.753924	-0.144176	0.133258	0.423638	0.423931	-0.715338	0.359311
638	8.699332	-0.981929	-4.381438	-0.057040	0.019511	0.048881	-0.754098	-0.141618	0.133000	0.424096	0.422377	-0.716179	0.358926
639	8.985561	-1.397688	-4.269266	-0.000960	0.024247	0.091189	-0.756323	-0.141048	0.133612	0.423700	0.420836	-0.716827	0.359910
640	8.859900	-1.305916	-4.355743	-0.081817	-0.068297	0.087493	-0.754410	-0.138796	0.133176	0.422785	0.419227	-0.718862	0.358803
641	8.901634	-1.295367	-4.260631	0.004859	-0.047875	0.111501	-0.754436	-0.134590	0.136775	0.421154	0.417953	-0.720272	0.359380
642	8.708888	-1.230607	-4.286813	-0.091341	-0.074907	0.074621	-0.756117	-0.132264	0.138882	0.420291	0.416524	-0.722295	0.357985
643	8.662198	-1.145093	-4.129944	-0.064428	-0.087038	0.091218	-0.756398	-0.131717	0.139336	0.418816	0.415235	-0.724375	0.357008
644	8.637102	-1.211454	-4.230872	-0.162718	-0.078398	0.074476	-0.757370	-0.130267	0.141800	0.418495	0.413209	-0.726930	0.354531
645	8.809340	-1.405613	-4.308615	-0.250828	-0.066691	0.130261	-0.755734	-0.127890	0.141791	0.418568	0.409629	-0.730480	0.351288
646	8.656443	-1.167807	-4.240971	-0.362074	-0.048801	0.143786	-0.756575	-0.126784	0.142563	0.419773	0.404732	-0.734685	0.346728
647	8.753854	-1.097136	-4.137888	-0.360218	0.004818	0.140071	-0.757713	-0.124782	0.142419	0.421684	0.399558	-0.738411	0.342470
648	8.918635	-1.104821	-4.013685	-0.417204	0.008368	0.129899	-0.759556	-0.122581	0.141319	0.424202	0.393967	-0.742294	0.337405
649	8.957409	-1.237177	-3.929054	-0.449413	-0.007037	0.158295	-0.760298	-0.120988	0.137806	0.426474	0.387803	-0.746740	0.331826
650	8.850991	-0.937512	-3.797537	-0.472511	0.007991	0.184866	-0.759925	-0.119169	0.135131	0.428982	0.380837	-0.751298	0.326327
651	8.978329	-0.945101	-3.840990	-0.452803	0.031147	0.166542	-0.762105	-0.114388	0.130437	0.431737	0.374223	-0.755331	0.320991
652	8.959632	-0.694784	-3.872470	-0.503660	0.011851	0.183944	-0.762571	-0.112530	0.127215	0.434456	0.366881	-0.759895	0.314970
653	9.074842	-0.738728	-3.910876	-0.425087	0.041541	0.176726	-0.764035	-0.108276	0.124430	0.437047	0.360249	-0.763560	0.310138
654	8.961416	-0.859542	-3.883271	-0.491038	0.042848	0.172881	-0.766047	-0.105765	0.119872	0.440105	0.352946	-0.767517	0.304392
655	8.754425	-0.662679	-3.627909	-0.524000	0.026664	0.244408	-0.766968	-0.100533	0.117141	0.442694	0.344450	-0.772200	0.298467
656	8.921279	-0.694858	-3.846885	-0.531985	0.057716	0.249873	-0.767906	-0.095207	0.112468	0.445679	0.335447	-0.776603	0.292803
657	9.144627	-0.431106	-3.742424	-0.530611	0.054763	0.269246	-0.770950	-0.088146	0.107643	0.448513	0.326279	-0.780995	0.287097
658	9.030599	-0.605199	-4.079823	-0.613130	0.079605	0.257970	-0.770528	-0.081231	0.101803	0.452184	0.316203	-0.785481	0.280295
659	9.899196	-1.083728	-4.653986	-0.497682	0.214150	0.315882	-0.773450	-0.074071	0.094895	0.456943	0.305616	-0.788281	0.276433
660	9.098822	-1.534009	-4.829861	-0.640531	0.070831	0.253179	-0.774427	-0.066424	0.088974	0.460473	0.295302	-0.792706	0.269032
661	8.285011	-1.204893	-4.893889	-0.461247	0.066817	0.185508	-0.774294	-0.058653	0.083050	0.463277	0.287806	-0.795671	0.263532
662	8.156626	-2.154581	-4.890449	-0.533571	0.141292	0.205248	-0.774394	-0.053494	0.078637	0.467427	0.278773	-0.798363	0.257710
663	8.177513	-2.074620	-4.716822	-0.449711	0.137545	0.264166	-0.776047	-0.046333	0.074223	0.470751	0.269643	-0.800894	0.253485
664	7.955978	-2.239116	-4.629913	-0.452067	0.209102	0.236446	-0.779125	-0.038292	0.066675	0.475258	0.260452	-0.802509	0.249548
665	8.522689	-2.556835	-4.742533	-0.370485	0.280147	0.371444	-0.779051	-0.027689	0.057725	0.479770	0.249527	-0.803667	0.248347
666	8.282784	-2.474026	-4.643664	-0.476744	0.187840	0.410804	-0.779245	-0.015835	0.052195	0.483037	0.237312	-0.806280	0.245503
667	8.355613	-2.060226	-4.438407	-0.378653	0.155658	0.390034	-0.780002	-0.003402	0.046566	0.485342	0.226524	-0.808546	0.243686
668	8.526907	-2.130117	-4.380060	-0.341557	0.068263	0.279247	-0.780869	0.007289	0.041944	0.486582	0.218202	-0.810863	0.241095
669	8.521840	-1.977766	-4.166350	-0.330579	0.047967	0.248135	-0.781409	0.016385	0.040978	0.487518	0.210642	-0.813163	0.238164
670	8.504193	-1.834154	-4.017433	-0.267300	-0.011920	0.261225	-0.779823	0.023371	0.042088	0.487155	0.203706	-0.815705	0.236242
671	8.413581	-2.201652	-4.050252	-0.247661	-0.030931	0.207992	-0.779508	0.031542	0.042449	0.486588	0.197957	-0.818119	0.233936
672	8.733940	-2.135473	-4.090780	-0.100342	-0.008632	0.276225	-0.779593	0.039103	0.043889	0.485514	0.192330	-0.819833	0.234860
673	8.761923	-1.869984	-4.012813	-0.047729	-0.098917	0.166415	-0.778413	0.046034	0.046252	0.483213	0.189519	-0.821755	0.235171
674	8.669956	-2.371005	-3.853244	-0.019520	-0.044420	0.083703	-0.777211	0.050745	0.047783	0.482151	0.187932	-0.822686	0.235369
675	8.566163	-2.315611	-3.590587	-0.045883	-0.046893	0.125858	-0.776115	0.053432	0.050304	0.480882	0.185582	-0.823902	0.235578
676	8.105931	-2.097007	-3.376331	0.009207	-0.025505	0.133214	-0.775590	0.058052	0.053923	0.479790	0.183352	-0.824691	0.236789
677	8.191505	-2.405304	-3.396031	0.082260	0.114969	0.043176	-0.775954	0.063135	0.051178	0.481108	0.182861	-0.823399	0.238979
678	10.154314	-3.363524	-4.035972	0.144708	0.292046	0.026753	-0.774206	0.063317	0.043936	0.485360	0.181774	-0.820163	0.242316
679	10.171186	-2.289922	-4.179340	-0.006782	0.193591	-0.012663	-0.775249	0.065049	0.037652	0.488554	0.180992	-0.818276	0.242860
680	8.700987	-1.839747	-4.425733	-0.246379	0.081949	-0.203148	-0.772305	0.061712	0.035610	0.491812	0.181069	-0.818059	0.236885
681	7.416924	-1.908292	-4.064205	-0.064736	0.250822	-0.130859	-0.772959	0.054685	0.029200	0.496689	0.181364	-0.815452	0.235467
682	9.097303	-2.293326	-4.083661	0.051550	0.265880	-0.027581	-0.774574	0.055997	0.020112	0.501020	0.180603	-0.812604	0.236721
683	9.995556	-2.378280	-4.728820	-0.105769	-0.021431	-0.138291	-0.774165	0.054729	0.016968	0.501624	0.181859	-0.812866	0.233557
684	8.688159	-1.735189	-4.260346	-0.099582	-0.114823	-0.028188	-0.772400	0.049948	0.021806	0.500245	0.181595	-0.814478	0.231094
685	8.027249	-2.393260	-4.384828	0.027580	-0.001902	-0.077929	-0.772686	0.051569	0.023439	0.500373	0.183078	-0.814166	0.230745
686	8.416903	-1.935683	-4.355359	0.023506	-0.117705	-0.079424	-0.771950	0.049096	0.024672	0.498747	0.184832	-0.815056	0.229724
687	8.288498	-1.826239	-4.492334	-0.042344	-0.124996	-0.077720	-0.772184	0.048188	0.028932	0.497105	0.186134	-0.816319	0.227736
688	8.258005	-1.715285	-4.432509	-0.166990	-0.133867	-0.015541	-0.772968	0.047522	0.034186	0.495589	0.185121	-0.818436	0.224241
689	8.473156	-1.273517	-4.217901	-0.077593	-0.092944	-0.026314	-0.772512	0.047415	0.039185	0.494351	0.185050	-0.819744	0.222245
690	8.816488	-1.684222	-4.511151	-0.096301	-0.139912	-0.178595	-0.772175	0.045626	0.043942	0.493177	0.187448	-0.820972	0.218278
691	8.653450	-1.367428	-4.541631	-0.022644	-0.110756	-0.161966	-0.770159	0.042048	0.047182	0.492022	0.190190	-0.821709	0.215722
692	8.410068	-1.316195	-4.256876	-0.111329	-0.073514	-0.197103	-0.770904	0.037358	0.050936	0.492046	0.192490	-0.822233	0.211593
693	8.632950	-1.236973	-4.134279	0.125377	-0.022440	-0.106733	-0.769331	0.035114	0.053009	0.491524	0.195390	-0.821674	0.212318
694	8.843953	-1.307404	-4.236817	-0.034136	-0.020926	-0.154729	-0.768668	0.028464	0.055934	0.491920	0.197572	-0.821485	0.210102
695	8.660631	-0.892919	-4.128242	-0.059078	0.001286	-0.094222	-0.768359	0.026448	0.056642	0.492460	0.198352	-0.821513	0.207981
696	8.736722	-1.189226	-4.133018	-0.178223	0.052238	-0.109250	-0.766394	0.024728	0.056517	0.494433	0.198032	-0.821375	0.204115
697	8.751292	-0.915706	-3.924082	-0.184231	0.073235	-0.059690	-0.768314	0.021215	0.053815	0.496507	0.196723	-0.821317	0.200547
698	8.950955	-1.131854	-4.184126	-0.216477	0.131224	-0.041494	-0.766509	0.020410	0.052356	0.499628	0.194603	-0.820779	0.197036
699	9.388463	-1.301471	-4.242648	-0.212769	0.241976	0.017127	-0.767362	0.019229	0.047839	0.504259	0.191085	-0.819396	0.194422
700	9.134029	-1.601318	-3.991164	-0.327380	0.242434	0.075529	-0.768291	0.021885	0.039940	0.509125	0.185470	-0.818556	0.190679
701	8.734990	-1.604981	-3.870003	-0.276618	0.196925	0.062770	-0.767814	0.023648	0.032530	0.513031	0.180737	-0.817946	0.187344
702	8.992465	-2.067828	-4.027554	-0.329891	0.230930	0.082773	-0.766494	0.025077	0.025926	0.517635	0.174959	-0.817163	0.183540
703	8.717831	-1.393937	-3.686854	-0.494675	0.183135	0.088096	-0.767807	0.027289	0.021482	0.521904	0.167595	-0.817457	0.176895
704	8.903037	-1.527064	-3.982043	-0.351147	0.196503	0.012205	-0.767323	0.029529	0.015910	0.526205	0.162807	-0.816751	0.171813
705	8.646387	-1.423077	-4.186712	-0.401179	0.196599	-0.080614	-0.767490	0.028391	0.010275	0.530861	0.159084	-0.815884	0.164962
706	8.726419	-1.636725	-4.029286	-0.290219	0.181921	0.068261	-0.767557	0.029827	0.003963	0.534483	0.154068	-0.815192	0.161409
707	8.712833	-1.554549	-3.641828	-0.146678	0.157292	0.103471	-0.769033	0.034671	0.000657	0.537026	0.150165	-0.814413	0.160579
708	9.391320	-1.462551	-3.806673	0.201541	0.135201	0.058468	-0.767129	0.035401	-0.003351	0.538396	0.150733	-0.812561	0.164782
709	9.078275	-1.204577	-3.892305	0.308114	0.003517	-0.117317	-0.769206	0.034083	-0.004665	0.537761	0.155799	-0.811257	0.168528
710	8.888860	-1.720111	-3.864432	0.530215	-0.013209	-0.126160	-0.769565	0.029045	-0.005529	0.536257	0.163379	-0.809256	0.175613
711	8.867108	-1.531379	-3.642615	0.321476	-0.039953	-0.162276	-0.769494	0.023664	-0.005304	0.534966	0.169438	-0.808128	0.178977
712	8.987582	-1.554186	-3.632778	0.416552	-0.084914	-0.091342	-0.770820	0.019391	-0.004162	0.532450	0.175507	-0.807284	0.184356
713	8.824227	-1.568508	-3.563971	0.371794	-0.133359	-0.049180	-0.768951	0.017560	0.000995	0.528999	0.180595	-0.807254	0.189439
714	8.766200	-1.633593	-3.562225	0.397175	-0.115300	-0.060194	-0.769712	0.015317	0.006709	0.525868	0.186071	-0.806797	0.194730
715	8.758086	-1.436213	-3.449541	0.483191	-0.125452	-0.126041	-0.769246	0.012145	0.007901	0.522350	0.193518	-0.805832	0.200839
716	8.699952	-1.454774	-3.481300	0.547753	-0.144914	-0.173615	-0.770677	0.007941	0.013500	0.518521	0.202443	-0.804502	0.207194
717	9.004567	-1.854480	-3.490465	0.577164	-0.098802	-0.175466	-0.770041	0.003149	0.015982	0.515125	0.211509	-0.802459	0.214406
718	9.560690	-1.291837	-3.787743	0.595181	-0.011367	-0.157929	-0.770926	-0.001667	0.019452	0.513021	0.220082	-0.799374	0.222205
719	8.845500	-1.125846	-3.494258	0.546580	-0.018243	-0.228787	-0.770689	-0.008384	0.020984	0.511159	0.229286	-0.796154	0.228654
720	9.024166	-1.611987	-3.861541	0.547878	0.084473	-0.159266	-0.770083	-0.013001	0.019860	0.510646	0.236896	-0.792084	0.236058
721	9.791371	-1.155813	-3.925896	0.415874	0.076024	-0.131739	-0.770928	-0.014887	0.015299	0.510341	0.242728	-0.788779	0.241789
722	9.226825	-1.082238	-4.051628	0.417455	-0.034665	-0.129841	-0.771255	-0.020765	0.017166	0.508342	0.249057	-0.786543	0.246798
723	8.970711	-0.961439	-3.884283	0.461050	-0.004581	-0.143599	-0.770913	-0.024935	0.018577	0.506522	0.255860	-0.783678	0.252625
724	8.913963	-1.328730	-3.589914	0.477819	-0.019882	-0.166545	-0.771690	-0.029048	0.019166	0.504547	0.263266	-0.780663	0.258242
725	9.094584	-1.339613	-3.596739	0.419043	-0.067099	-0.205085	-0.770226	-0.033557	0.021379	0.502198	0.270874	-0.778182	0.262404
726	8.983642	-1.297179	-3.628540	0.379512	-0.085316	-0.175789	-0.771773	-0.039859	0.026572	0.499683	0.277739	-0.776156	0.266008
727	8.996538	-1.223828	-3.860393	0.292038	-0.119156	-0.159382	-0.770688	-0.046019	0.030914	0.496917	0.283590	-0.775025	0.268303
728	9.019531	-1.060435	-3.761169	0.276086	-0.133309	-0.137333	-0.770639	-0.047616	0.034712	0.493979	0.289041	-0.774166	0.270383
729	9.102415	-1.053627	-3.950186	0.164272	-0.112091	-0.147665	-0.771945	-0.051741	0.038645	0.491961	0.293379	-0.773675	0.270794
730	8.953898	-0.946781	-3.883559	0.178579	-0.124861	-0.088905	-0.771598	-0.054764	0.042630	0.489423	0.297061	-0.773500	0.271878
731	8.828731	-1.021709	-3.835895	0.104062	-0.110976	-0.071677	-0.770982	-0.056692	0.047237	0.487353	0.299613	-0.773758	0.272062
732	8.849068	-0.865183	-3.765598	0.128980	-0.076622	-0.031277	-0.771789	-0.057095	0.050003	0.485529	0.301645	-0.773706	0.273223
733	9.065454	-0.968340	-3.781606	0.090294	-0.081390	-0.041408	-0.770368	-0.057827	0.053006	0.483835	0.303441	-0.773919	0.273636
734	8.940787	-0.724667	-3.804338	0.059879	-0.072773	-0.014859	-0.771747	-0.057210	0.055284	0.482399	0.304503	-0.774307	0.273894
735	9.056139	-0.642042	-3.878150	0.038064	-0.053563	-0.011225	-0.771717	-0.057646	0.058457	0.481295	0.305193	-0.774713	0.273919
736	9.079980	-0.856381	-3.820061	0.023391	-0.077459	-0.011244	-0.772828	-0.055671	0.061790	0.479989	0.305866	-0.775366	0.273614
737	8.883405	-0.720156	-3.749031	-0.033271	-0.118280	-0.003968	-0.772805	-0.055805	0.064564	0.478284	0.306135	-0.776815	0.272185
738	8.998461	-0.641891	-3.859087	-0.026307	-0.104506	-0.018622	-0.772364	-0.055563	0.068193	0.476904	0.306566	-0.777956	0.270858
739	9.037311	-0.593913	-3.840906	-0.042303	-0.066428	-0.038884	-0.772619	-0.056217	0.070103	0.476258	0.307041	-0.778724	0.269244
740	8.979692	-0.525580	-3.843136	-0.094587	-0.040071	-0.046370	-0.772460	-0.056333	0.072460	0.476446	0.306899	-0.779444	0.266981
741	9.195543	-0.693647	-3.900604	-0.078899	-0.003474	-0.011512	-0.774527	-0.056530	0.074277	0.476868	0.306295	-0.779954	0.265427
742	9.185015	-0.860294	-3.944769	-0.101601	0.020138	0.025995	-0.775648	-0.056064	0.073759	0.477642	0.304653	-0.780567	0.264122
743	9.276097	-1.402193	-4.086952	-0.165595	0.044106	0.090905	-0.778044	-0.053741	0.073229	0.478790	0.301380	-0.781683	0.262492
744	8.873751	-1.472554	-4.053045	-0.203626	0.076167	0.171427	-0.776190	-0.048792	0.069620	0.480278	0.296181	-0.783152	0.261312
745	8.811231	-1.496716	-4.026714	-0.285500	0.077200	0.188682	-0.780046	-0.042108	0.067006	0.482108	0.290021	-0.785116	0.258943
746	8.734616	-1.418982	-3.996777	-0.308284	0.110567	0.154631	-0.780569	-0.035729	0.063785	0.484808	0.283834	-0.786643	0.256109
747	8.743248	-1.646534	-4.029979	-0.409454	0.152903	0.128637	-0.783155	-0.032055	0.058748	0.488779	0.276977	-0.788075	0.251628
748	8.868181	-1.754103	-4.030521	-0.459766	0.145481	0.163428	-0.784082	-0.026528	0.055757	0.492753	0.268970	-0.789941	0.246663
749	8.599064	-1.870542	-3.885973	-0.501287	0.155385	0.183443	-0.785696	-0.022997	0.050423	0.496876	0.260252	-0.791944	0.241262
750	8.497473	-2.244702	-3.778349	-0.499107	0.187999	0.191572	-0.785276	-0.016853	0.043005	0.501478	0.251129	-0.793541	0.236107
751	8.922641	-2.225259	-3.644384	-0.502387	0.196468	0.205417	-0.788457	-0.010977	0.036438	0.506007	0.241757	-0.795039	0.231133
752	9.401749	-2.193871	-3.705566	-0.451600	0.134468	0.194714	-0.789445	-0.002216	0.030864	0.509393	0.233216	-0.796783	0.226422
753	9.057622	-2.006820	-3.730121	-0.504748	0.060813	0.165320	-0.790492	0.002548	0.029079	0.511819	0.225003	-0.799282	0.220372
754	8.768762	-1.815023	-3.776032	-0.492872	0.046808	0.167167	-0.791554	0.008446	0.027226	0.513992	0.216883	-0.801778	0.214303
755	8.837650	-1.596066	-3.685407	-0.450069	0.019979	0.198546	-0.792195	0.014183	0.025637	0.515259	0.208811	-0.804433	0.209270
756	8.891793	-1.635690	-3.832595	-0.401532	-0.039268	0.171208	-0.792857	0.023309	0.027039	0.515538	0.201882	-0.807295	0.204300
757	8.776792	-1.709171	-3.717680	-0.328553	-0.027925	0.162123	-0.791510	0.027984	0.029262	0.515600	0.195805	-0.809667	0.200642
758	8.860743	-1.748126	-3.750054	-0.307122	-0.056395	0.144787	-0.792390	0.032189	0.030225	0.515253	0.190370	-0.812107	0.196866
759	8.875565	-1.558645	-3.783184	-0.217416	-0.052904	0.112876	-0.792980	0.036189	0.032425	0.514628	0.186313	-0.814032	0.194417
760	8.956969	-1.582710	-3.839517	-0.194444	-0.076811	0.049658	-0.792457	0.039904	0.034319	0.513862	0.183643	-0.815835	0.191399
761	8.776497	-1.606228	-3.799111	-0.174970	-0.093958	0.026741	-0.791074	0.041231	0.035640	0.512721	0.181576	-0.817661	0.188619
762	8.715879	-1.680735	-3.816651	-0.156164	-0.061808	0.042299	-0.792301	0.041632	0.039433	0.512067	0.179382	-0.819105	0.186215
763	8.606609	-1.592452	-3.652593	-0.153563	-0.082172	0.074448	-0.791900	0.043551	0.040521	0.510846	0.176702	-0.820870	0.184348
764	9.566913	-1.673692	-4.065785	-0.133633	0.060963	0.085455	-0.791379	0.046361	0.040689	0.511951	0.173583	-0.821107	0.183189
765	9.092917	-1.158670	-3.887723	-0.206377	0.141554	0.063149	-0.792547	0.048537	0.036938	0.514617	0.169733	-0.820701	0.181133
766	9.067018	-1.120518	-3.826128	-0.189597	0.227816	0.066717	-0.792056	0.050213	0.031331	0.518699	0.165731	-0.819324	0.179424
767	9.485080	-0.693966	-3.848641	-0.301818	0.209528	-0.021398	-0.792979	0.052058	0.022686	0.523073	0.162040	-0.818212	0.175120
768	8.688459	-0.875914	-3.964945	-0.342670	0.120151	-0.036226	-0.792849	0.050540	0.018974	0.526222	0.158446	-0.818094	0.169433
769	8.711954	-1.177441	-3.914657	-0.205919	0.168228	0.077700	-0.793742	0.051680	0.013208	0.529230	0.154272	-0.817338	0.167554
770	9.309607	-0.789235	-4.064888	-0.196609	0.086393	0.093640	-0.793238	0.053677	0.009708	0.530882	0.150221	-0.817433	0.165531
771	9.066360	-0.600591	-4.440978	-0.190700	-0.008205	-0.019094	-0.794386	0.055733	0.008454	0.531248	0.148363	-0.818191	0.162256
772	8.977169	-0.584574	-4.142898	-0.140886	-0.009378	-0.002486	-0.794075	0.053576	0.009153	0.531474	0.146773	-0.818810	0.159822
773	8.817505	-0.509162	-4.257190	-0.177614	-0.017761	0.062578	-0.794965	0.057841	0.008867	0.531362	0.143736	-0.819867	0.157521
774	8.936891	-0.756870	-4.292250	-0.065004	-0.034112	0.100428	-0.793901	0.061374	0.008518	0.530628	0.141331	-0.820794	0.157344
775	8.815479	-0.925084	-4.341939	-0.088179	-0.107617	0.129806	-0.795466	0.066971	0.013052	0.528547	0.138402	-0.822716	0.156912
776	8.726217	-0.977906	-4.334116	-0.167297	-0.091582	0.111246	-0.795193	0.069610	0.016829	0.527097	0.134951	-0.824575	0.155026
777	8.732272	-1.002732	-4.474579	-0.230735	-0.107527	0.134998	-0.795222	0.073836	0.020012	0.525351	0.130399	-0.826935	0.152251
778	8.665709	-0.806288	-4.441828	-0.245865	-0.138156	0.155223	-0.794293	0.078652	0.022387	0.523170	0.125537	-0.829586	0.149404
779	8.858210	-0.792580	-4.480333	-0.242918	-0.114284	0.125872	-0.792929	0.084534	0.028859	0.521318	0.121010	-0.831983	0.146249
780	8.688601	-1.062867	-4.487829	-0.238301	-0.115771	0.056982	-0.792090	0.086320	0.032579	0.519737	0.117792	-0.834072	0.142553
781	8.788565	-1.016850	-4.356021	-0.262575	-0.120180	0.039542	-0.791220	0.086615	0.037877	0.518040	0.114499	-0.836329	0.138126
782	8.950112	-0.754811	-4.452127	-0.195504	-0.089350	0.014008	-0.790638	0.086714	0.041495	0.516890	0.112376	-0.837875	0.134762
783	8.600459	-0.824998	-4.458831	-0.145154	-0.076449	-0.020872	-0.793109	0.086973	0.045709	0.515796	0.111190	-0.839188	0.131740
784	8.560232	-0.923540	-4.322724	-0.054701	-0.028090	-0.064837	-0.791698	0.086563	0.047897	0.515558	0.111670	-0.839533	0.130053
785	8.700891	-0.931002	-4.202448	-0.028290	0.024177	-0.108879	-0.791629	0.081846	0.048998	0.516119	0.112913	-0.839291	0.128309
786	8.738084	-0.859937	-4.097111	-0.072481	0.030025	-0.050226	-0.793550	0.079252	0.047743	0.516854	0.112825	-0.839108	0.126611
787	8.835218	-1.043092	-4.232352	-0.101521	0.013025	-0.041093	-0.794103	0.078456	0.046864	0.517222	0.112216	-0.839304	0.124328
788	8.749376	-0.994985	-4.156271	-0.034795	0.010735	-0.006068	-0.793730	0.076788	0.046654	0.517436	0.111815	-0.839323	0.123668
789	8.859406	-1.057772	-4.233247	-0.093326	0.003516	-0.005242	-0.792084	0.078455	0.046741	0.517540	0.110723	-0.839663	0.121896
790	8.787382	-0.862612	-4.282414	-0.087457	0.000724	0.010388	-0.795417	0.077974	0.046047	0.517661	0.109512	-0.839950	0.120492
791	8.845177	-0.889792	-4.275092	-0.091933	-0.015922	-0.018948	-0.795383	0.076464	0.048042	0.517468	0.108721	-0.840446	0.118567
792	8.796826	-0.964770	-4.264112	-0.077956	-0.031130	-0.042777	-0.795384	0.077256	0.049204	0.517157	0.108575	-0.840917	0.116701
793	8.823161	-0.940273	-4.296334	-0.078795	-0.057224	-0.037222	-0.794382	0.076027	0.050928	0.516283	0.108329	-0.841756	0.114736
794	8.743541	-0.861480	-4.343560	-0.048314	-0.054295	-0.026162	-0.794933	0.076001	0.051628	0.515475	0.108259	-0.842429	0.113486
795	8.781804	-0.831985	-4.393100	-0.030934	-0.052264	-0.060988	-0.795863	0.073936	0.053737	0.514633	0.108900	-0.843046	0.112104
796	8.748105	-0.802538	-4.401309	-0.001112	-0.064713	-0.038891	-0.795400	0.071829	0.056247	0.513571	0.109562	-0.843687	0.111502
797	8.728816	-0.819449	-4.395867	0.002492	-0.068301	-0.040720	-0.794798	0.069855	0.058904	0.512339	0.110246	-0.844430	0.110868
798	8.656067	-0.830315	-4.451180	-0.003770	-0.055850	-0.002233	-0.795631	0.070645	0.060352	0.511351	0.110234	-0.845065	0.110612
799	8.723446	-0.850154	-4.453829	-0.008425	-0.044732	0.028031	-0.796450	0.070704	0.062312	0.510389	0.109594	-0.845735	0.110564
800	8.684122	-0.826579	-4.563300	-0.013245	-0.022140	0.050917	-0.795081	0.072375	0.062402	0.509871	0.108514	-0.846160	0.110766
801	8.587557	-0.857271	-4.574379	-0.003663	0.012035	0.063700	-0.796201	0.074270	0.064478	0.509777	0.107191	-0.846316	0.111294
802	8.732214	-0.941373	-4.527205	-0.040071	0.045320	0.032398	-0.797334	0.074803	0.062572	0.510498	0.106004	-0.846070	0.111000
803	8.646624	-0.840342	-4.421912	-0.009841	0.050620	0.034285	-0.796958	0.077649	0.062048	0.511137	0.105033	-0.845776	0.111219
804	8.675879	-0.836269	-4.379507	-0.024511	0.048878	0.033350	-0.796424	0.078949	0.061288	0.511883	0.103966	-0.845460	0.111196
805	8.796479	-0.866611	-4.350403	0.011609	0.070245	0.013222	-0.795622	0.079641	0.058400	0.512862	0.103538	-0.844864	0.111614
806	8.864068	-0.896573	-4.321729	0.010860	0.051583	-0.013348	-0.797588	0.078879	0.054335	0.513683	0.103611	-0.844343	0.111713
807	8.898515	-0.893184	-4.231222	0.015637	0.060566	-0.040870	-0.798285	0.078507	0.053484	0.514620	0.104172	-0.843712	0.111642
808	8.840844	-0.834517	-4.235928	0.017381	0.049612	-0.042687	-0.797155	0.076551	0.052657	0.515459	0.104809	-0.843134	0.111542
809	8.841158	-0.718005	-4.244841	0.021113	0.046623	-0.038986	-0.798684	0.075272	0.050366	0.516153	0.105440	-0.842628	0.111562
810	8.901202	-0.781505	-4.242670	0.035759	0.045670	-0.038953	-0.798828	0.074778	0.048945	0.516879	0.106194	-0.842058	0.111791
811	8.788118	-0.771228	-4.226299	0.065113	0.030557	-0.034306	-0.798529	0.072164	0.047389	0.517205	0.107247	-0.841620	0.112573
812	8.872185	-0.815260	-4.241805	0.086852	0.008797	-0.040641	-0.799092	0.072085	0.046276	0.517204	0.108638	-0.841309	0.113564
813	8.833575	-0.824641	-4.245252	0.092246	0.008991	-0.044311	-0.798506	0.070332	0.047276	0.517134	0.110195	-0.841000	0.114663
814	8.850278	-0.861055	-4.250945	0.107267	0.004396	-0.029596	-0.798898	0.068754	0.047879	0.516984	0.111628	-0.840706	0.116105
815	8.826317	-0.834292	-4.245044	0.105336	0.004615	-0.033271	-0.800426	0.067985	0.046733	0.516787	0.113148	-0.840425	0.117538
816	8.816468	-0.853364	-4.264121	0.109119	0.022853	-0.030546	-0.798488	0.068527	0.046608	0.516945	0.114540	-0.839930	0.119023
817	8.852388	-0.916641	-4.265876	0.065022	0.023426	-0.037976	-0.799591	0.066792	0.044842	0.517168	0.115680	-0.839529	0.119781
818	8.865283	-0.830413	-4.193344	0.087348	0.022484	-0.023231	-0.799741	0.066466	0.042875	0.517349	0.116723	-0.839102	0.120973
819	8.887072	-0.864891	-4.165402	0.072854	0.011099	-0.016818	-0.799998	0.065302	0.043641	0.517300	0.117626	-0.838848	0.122062
820	8.851254	-0.821305	-4.142043	0.072951	0.014555	-0.013153	-0.800274	0.064770	0.043054	0.517355	0.118371	-0.838558	0.123099
821	8.899276	-0.850618	-4.151275	0.067304	0.007543	-0.018653	-0.801097	0.064460	0.043877	0.517270	0.119264	-0.838340	0.124073
822	8.889919	-0.812022	-4.131352	0.037982	0.011418	-0.020546	-0.800804	0.062141	0.042062	0.517374	0.119766	-0.838151	0.124432
823	8.870056	-0.854756	-4.188850	0.037606	0.012292	-0.035243	-0.798742	0.063814	0.041867	0.517487	0.120625	-0.837910	0.124752
824	8.846550	-0.804399	-4.134511	0.078022	0.022884	-0.029670	-0.800950	0.062579	0.041812	0.517716	0.121615	-0.837486	0.125684
825	8.891978	-0.894344	-4.141626	0.037154	0.015169	-0.052682	-0.800383	0.061330	0.041173	0.517927	0.122759	-0.837167	0.125828
826	8.904057	-0.816444	-4.170551	0.037686	-0.000864	-0.030619	-0.799824	0.059731	0.038981	0.517858	0.123404	-0.837087	0.126014
827	8.841865	-0.753385	-4.138834	0.045350	0.014962	-0.018703	-0.801482	0.059441	0.039675	0.517964	0.124071	-0.836828	0.126646
828	8.861249	-0.831752	-4.091767	0.041337	-0.002733	-0.030619	-0.802039	0.058671	0.038241	0.517858	0.124731	-0.836761	0.126871
829	8.937775	-0.992248	-4.098090	0.003020	0.000914	-0.027957	-0.800367	0.059142	0.039646	0.517864	0.125153	-0.836724	0.126677
830	8.953938	-0.839257	-3.943131	-0.004544	-0.061569	-0.029673	-0.800906	0.058137	0.040146	0.516891	0.125427	-0.837391	0.125970
831	9.024825	-1.144611	-3.993659	-0.009490	-0.077466	-0.009507	-0.801972	0.056188	0.042820	0.515581	0.125614	-0.838228	0.125586
832	8.970582	-1.193288	-4.132024	-0.185279	-0.115503	-0.011649	-0.800711	0.057417	0.046224	0.514107	0.123841	-0.839940	0.121891
833	8.883962	-0.676944	-3.714852	-0.101511	-0.122973	0.047331	-0.799134	0.056327	0.050735	0.512130	0.122240	-0.841587	0.120460
834	8.954216	-0.947049	-3.861731	-0.013981	-0.164089	0.038358	-0.800247	0.059356	0.055664	0.509290	0.121421	-0.843494	0.119993
835	8.973296	-0.683458	-3.998386	0.015478	-0.194272	0.049518	-0.800194	0.059570	0.062915	0.505830	0.121162	-0.845554	0.120397
836	8.072598	-0.385851	-4.378164	0.175938	0.012816	0.008966	-0.799791	0.061214	0.063847	0.505599	0.122199	-0.845140	0.123192
837	8.220465	-0.448340	-4.857460	0.324236	0.181742	-0.144243	-0.800499	0.059212	0.058720	0.508181	0.127417	-0.842143	0.127717
838	9.121571	-0.693686	-4.757507	0.312489	0.104129	-0.166919	-0.799647	0.055952	0.055728	0.509587	0.132401	-0.839997	0.131133
839	8.939493	-0.611289	-4.658389	0.223753	0.006334	-0.190817	-0.800301	0.052064	0.054520	0.509551	0.137824	-0.838853	0.132997
840	8.861752	-0.663276	-4.718613	0.128735	-0.047795	-0.112032	-0.800936	0.048323	0.056105	0.508705	0.140548	-0.838826	0.133554
841	8.765508	-0.923774	-4.591127	0.030440	-0.057888	-0.092999	-0.802401	0.042743	0.055080	0.507843	0.142522	-0.839107	0.132977
842	8.602077	-0.881873	-4.555762	-0.115666	-0.041465	-0.084163	-0.800536	0.039234	0.056934	0.507684	0.142460	-0.839704	0.129846
843	8.701336	-0.707130	-4.258862	-0.005128	0.028420	-0.026191	-0.801357	0.039434	0.058903	0.508189	0.142719	-0.839393	0.129597
844	8.855184	-0.722232	-4.298525	-0.000774	0.040779	-0.001398	-0.801341	0.037119	0.057090	0.508869	0.142189	-0.839093	0.129452
845	8.879173	-0.751485	-4.299613	-0.025622	0.019900	-0.005083	-0.802480	0.038995	0.056659	0.509241	0.141910	-0.838976	0.129054
846	8.710505	-0.706377	-4.319578	-0.117141	0.020194	-0.006210	-0.801646	0.037674	0.054482	0.509938	0.140183	-0.839193	0.126759
847	8.923195	-0.591974	-4.283313	-0.157958	0.034550	-0.028267	-0.800794	0.035199	0.052791	0.510986	0.138909	-0.839188	0.123942
848	8.937322	-0.520776	-4.355830	-0.111996	0.045957	-0.020842	-0.801071	0.036505	0.055101	0.512126	0.137413	-0.839074	0.121652
849	8.730415	-0.610074	-4.278638	-0.065255	0.022657	-0.050134	-0.801334	0.034067	0.053005	0.512768	0.137484	-0.838890	0.120128
850	8.890816	-0.447777	-4.170068	-0.011250	0.022182	-0.013259	-0.801882	0.032854	0.051961	0.513218	0.136891	-0.838801	0.119502
851	8.899838	-0.563830	-4.200143	0.024553	0.009093	-0.042549	-0.802717	0.032873	0.051831	0.513375	0.137794	-0.838554	0.119523
852	8.836556	-0.574465	-4.277544	0.030135	0.005171	-0.038880	-0.802696	0.031182	0.051727	0.513510	0.137939	-0.838496	0.119184
853	8.841240	-0.530365	-4.313659	0.024362	0.009529	-0.049902	-0.803234	0.029909	0.051932	0.513694	0.138962	-0.838223	0.119127
854	8.812721	-0.465005	-4.290430	0.030129	0.036634	-0.041670	-0.801836	0.029183	0.051874	0.514365	0.139054	-0.837838	0.118830
855	8.851653	-0.504964	-4.224524	0.039661	0.006111	-0.024165	-0.801826	0.027687	0.050668	0.514391	0.139813	-0.837632	0.119279
856	8.856179	-0.480097	-4.272833	0.044795	0.015950	-0.003980	-0.802372	0.027373	0.051489	0.514587	0.139459	-0.837532	0.119548
857	8.846448	-0.474989	-4.286926	0.054637	0.023831	-0.013151	-0.802653	0.026613	0.049775	0.514844	0.140146	-0.837137	0.120404
858	8.883106	-0.485903	-4.215915	0.069291	0.012631	-0.011261	-0.801960	0.027266	0.050644	0.514951	0.140055	-0.837011	0.120925
859	8.860979	-0.519118	-4.258776	0.072118	0.022640	-0.009448	-0.802529	0.028402	0.050719	0.515134	0.140864	-0.836591	0.122105
860	8.875706	-0.509939	-4.227870	0.099035	0.013349	0.006224	-0.801689	0.027826	0.050676	0.515130	0.140770	-0.836435	0.123295
861	8.893856	-0.581270	-4.342524	0.127736	-0.018721	-0.012949	-0.803076	0.027310	0.050100	0.514472	0.142311	-0.836289	0.125248
862	8.880045	-0.670092	-4.221831	0.130669	0.004920	-0.008408	-0.803098	0.029792	0.051367	0.514286	0.142721	-0.836108	0.126740
863	8.833382	-0.736507	-4.307463	0.062006	-0.009554	-0.009460	-0.803652	0.029264	0.050783	0.513958	0.143499	-0.836037	0.127661
864	8.795243	-0.717444	-4.262441	0.101105	0.009156	0.014439	-0.802536	0.028966	0.050754	0.513841	0.143402	-0.835917	0.129023
865	8.709872	-0.856474	-4.337438	0.067885	0.002532	0.003330	-0.803089	0.028692	0.050742	0.513660	0.143989	-0.835742	0.130216
866	8.648748	-0.869126	-4.446330	0.039109	0.060774	0.016007	-0.803386	0.030119	0.050554	0.514586	0.143061	-0.835258	0.130684
867	8.783608	-0.889473	-4.446675	0.011827	0.084599	0.019613	-0.804796	0.029992	0.047776	0.515882	0.142575	-0.834437	0.131349
868	8.949249	-0.752334	-4.273257	0.046716	0.106391	0.023381	-0.803564	0.030477	0.046124	0.517495	0.141689	-0.833443	0.132272
869	8.996147	-0.744861	-4.132472	0.071924	0.087050	-0.024236	-0.803046	0.030952	0.041973	0.518776	0.142547	-0.832305	0.133493
870	8.973424	-0.678804	-3.983870	0.147696	0.060272	-0.026788	-0.802245	0.031913	0.039380	0.519496	0.143473	-0.831401	0.135321
871	8.959401	-0.606298	-3.958722	0.170275	0.039746	-0.069827	-0.803478	0.029214	0.037138	0.519834	0.146238	-0.830339	0.137563
872	8.945078	-0.713734	-3.896095	0.228926	-0.001381	-0.062325	-0.803308	0.027199	0.037847	0.519363	0.148873	-0.829715	0.140254
873	8.938682	-0.759715	-4.079702	0.127594	0.022773	-0.091939	-0.803021	0.025833	0.036786	0.519603	0.151605	-0.828857	0.141506
874	8.840946	-0.871278	-4.207191	0.041464	0.015752	-0.062778	-0.803976	0.024700	0.037143	0.519996	0.152110	-0.828598	0.141043
875	8.822386	-0.669974	-4.200354	0.024987	0.021093	-0.027921	-0.803000	0.023491	0.035528	0.520328	0.152715	-0.828243	0.141249
876	8.919360	-0.583908	-4.159947	0.019126	0.033045	-0.042596	-0.802024	0.023195	0.035501	0.521010	0.152641	-0.827921	0.140699
877	9.001083	-0.647550	-4.158588	0.013520	0.002805	-0.044386	-0.803384	0.019377	0.033052	0.521119	0.153452	-0.827741	0.140475
878	9.019496	-0.621110	-3.970726	0.043057	-0.002553	-0.033294	-0.803237	0.019851	0.034889	0.521095	0.153670	-0.827733	0.140369
879	8.987600	-0.593059	-4.056294	0.013263	0.018870	-0.020546	-0.803221	0.017664	0.033363	0.521408	0.154040	-0.827457	0.140432
880	8.978249	-0.710552	-3.969767	0.034923	0.012083	-0.031523	-0.801844	0.018241	0.032689	0.521648	0.154094	-0.827327	0.140248
881	9.009764	-0.650142	-3.970552	0.039146	-0.007523	-0.042477	-0.804033	0.015986	0.033267	0.521510	0.155171	-0.827181	0.140429
882	8.983306	-0.650033	-3.964731	0.073350	-0.001948	-0.029579	-0.804573	0.015376	0.034348	0.521375	0.155732	-0.827077	0.140921
883	8.930231	-0.595888	-3.996205	0.053656	-0.016567	-0.046114	-0.803722	0.015002	0.035987	0.521057	0.157046	-0.826969	0.141272
884	8.949473	-0.615476	-3.992222	0.074255	-0.023238	-0.027710	-0.804151	0.015075	0.034604	0.520584	0.157506	-0.827116	0.141644
885	8.944681	-0.574031	-4.006264	0.064873	0.001381	-0.038773	-0.802445	0.013520	0.036997	0.520509	0.158765	-0.826808	0.142308
886	8.919759	-0.689471	-4.064046	0.052385	0.004446	-0.027818	-0.801876	0.013176	0.038084	0.520531	0.159108	-0.826692	0.142523
887	8.939224	-0.653358	-4.054879	0.063725	-0.003821	-0.013091	-0.803289	0.013855	0.036191	0.520299	0.159944	-0.826522	0.143417
888	8.958668	-0.556240	-4.074293	0.095219	-0.017777	0.003529	-0.802726	0.013283	0.036150	0.519746	0.160167	-0.826634	0.144525
889	8.939248	-0.589993	-4.078618	0.135119	-0.009890	0.023771	-0.802429	0.012775	0.037786	0.519077	0.161153	-0.826434	0.146953
890	8.912932	-0.614522	-4.043982	0.142002	-0.012850	0.042132	-0.802868	0.015392	0.039343	0.518315	0.161355	-0.826445	0.149343
891	8.915277	-0.672956	-4.027545	0.127657	-0.015305	0.053110	-0.802894	0.016854	0.038320	0.517489	0.161795	-0.826406	0.151926
892	8.914856	-0.760014	-4.045002	0.121887	-0.016474	0.042074	-0.802355	0.019429	0.040422	0.516740	0.161741	-0.826513	0.153935
893	8.889688	-0.870148	-4.136553	0.110168	-0.032523	0.049391	-0.802662	0.022352	0.041440	0.515690	0.162112	-0.826684	0.156131
894	8.827586	-0.948695	-4.033309	0.085622	-0.011517	0.052956	-0.804316	0.021773	0.042255	0.515094	0.161544	-0.826868	0.157706
895	8.884545	-1.001240	-4.122725	0.044148	0.015275	0.038152	-0.803797	0.024073	0.041278	0.515079	0.161265	-0.826711	0.158855
896	8.939569	-1.069232	-4.144546	0.020242	-0.001225	0.069330	-0.802991	0.026839	0.042276	0.514830	0.159630	-0.827061	0.159494
897	8.874283	-1.122016	-4.152109	-0.028710	-0.013922	0.052714	-0.803290	0.027487	0.040648	0.514514	0.158447	-0.827483	0.159504
898	8.831072	-1.078089	-4.150207	-0.065402	-0.001581	0.048033	-0.804407	0.029107	0.042568	0.514585	0.156343	-0.828023	0.158544
899	8.884089	-1.037022	-4.166412	-0.094721	0.011570	0.045220	-0.804155	0.030297	0.041247	0.514914	0.154519	-0.828367	0.157466
900	8.879346	-1.020051	-4.163709	-0.075955	0.008812	0.028747	-0.802917	0.031661	0.041876	0.515252	0.152561	-0.828770	0.156145
901	8.822274	-0.928287	-4.105430	-0.077871	0.020067	0.025059	-0.803894	0.032749	0.043066	0.515727	0.151216	-0.828906	0.155161
902	8.840971	-0.976188	-4.159574	-0.081669	0.018572	0.019543	-0.804189	0.033243	0.041707	0.516269	0.149306	-0.829192	0.153669
903	8.836736	-0.947910	-4.096438	-0.078163	0.018882	0.014050	-0.803231	0.034101	0.041194	0.516753	0.148142	-0.829304	0.152559
904	8.846601	-0.923988	-4.077330	-0.069435	0.017942	-0.001524	-0.804341	0.033581	0.040616	0.517314	0.146677	-0.829496	0.151029
905	8.865789	-0.892268	-4.101992	-0.040524	0.018680	-0.015223	-0.805477	0.034396	0.038728	0.517769	0.146388	-0.829406	0.150234
906	8.853604	-0.889503	-4.120839	-0.012922	0.003432	-0.007807	-0.807708	0.033818	0.036765	0.517964	0.145516	-0.829581	0.149446
907	8.885312	-0.895276	-4.068930	-0.004143	0.020905	-0.023409	-0.808372	0.031688	0.037197	0.518374	0.145734	-0.829336	0.149172
908	8.885441	-0.929644	-4.037763	0.014718	0.021434	-0.002274	-0.808783	0.031527	0.037748	0.518728	0.145235	-0.829215	0.149097
909	8.866505	-0.925223	-3.995969	0.021772	0.014585	-0.011427	-0.808244	0.032666	0.037395	0.518923	0.145542	-0.828992	0.149359
910	8.899395	-0.938622	-4.098721	-0.011598	0.011998	-0.028002	-0.809629	0.032136	0.037097	0.519308	0.145036	-0.829006	0.148433
911	8.890271	-0.863853	-4.064081	0.007104	0.023035	-0.013291	-0.808799	0.031621	0.035805	0.519690	0.145196	-0.828735	0.148454
912	8.948012	-0.895817	-4.061618	0.012451	0.003914	-0.016913	-0.806563	0.030205	0.035140	0.519813	0.144917	-0.828770	0.148104
913	8.873469	-0.924814	-4.030038	0.010811	0.001624	-0.009592	-0.808649	0.030639	0.035604	0.519819	0.145117	-0.828720	0.148162
914	8.895291	-0.932524	-4.009169	-0.014786	-0.000194	-0.008717	-0.807948	0.029938	0.035276	0.519936	0.144387	-0.828909	0.147407
915	8.943168	-0.915247	-4.056733	-0.010821	-0.004582	0.003238	-0.807823	0.032109	0.037078	0.519865	0.144167	-0.829025	0.147223
916	8.950086	-0.895245	-4.105164	-0.003670	-0.031998	-0.000371	-0.808059	0.028732	0.036873	0.519376	0.143624	-0.829515	0.146720
917	8.890251	-0.841868	-4.076012	-0.003725	-0.011540	-0.004078	-0.806941	0.028420	0.037122	0.519189	0.143620	-0.829661	0.146555
918	8.928577	-0.900279	-4.080241	-0.007539	-0.018560	-0.009581	-0.807659	0.031443	0.039124	0.518985	0.143010	-0.830020	0.145844
919	8.889911	-0.904679	-4.093314	-0.023894	-0.031734	-0.004096	-0.808484	0.030355	0.038508	0.518521	0.142856	-0.830434	0.145285
920	8.884912	-0.879945	-4.126778	-0.007650	-0.023869	-0.013250	-0.807207	0.029397	0.040385	0.518209	0.142481	-0.830809	0.144621
921	8.892053	-0.894475	-4.131969	-0.003780	-0.037313	-0.004047	-0.807936	0.031964	0.040133	0.517593	0.142550	-0.831223	0.144379
922	8.913560	-0.923582	-4.142624	-0.003843	-0.026042	-0.007736	-0.807908	0.032191	0.044183	0.517240	0.141999	-0.831646	0.143750
923	8.879827	-0.903833	-4.150894	-0.000147	-0.029850	-0.005892	-0.807877	0.029789	0.044174	0.516741	0.142113	-0.831967	0.143573
924	8.865388	-0.854985	-4.169357	-0.013005	-0.018602	-0.008683	-0.807897	0.030689	0.043116	0.516522	0.141561	-0.832319	0.142864
925	8.811792	-0.912111	-4.220857	-0.015690	-0.037231	-0.005011	-0.807320	0.030821	0.046041	0.515939	0.141519	-0.832765	0.142416
926	8.834569	-0.909296	-4.081615	-0.013100	-0.009138	-0.013299	-0.807013	0.029468	0.047626	0.515878	0.141083	-0.832994	0.141727
927	8.881608	-0.839341	-4.259220	-0.047883	0.020670	-0.017069	-0.807821	0.027890	0.048371	0.516383	0.140745	-0.832898	0.140781
928	8.862653	-0.908050	-4.188921	0.014725	0.002922	-0.000415	-0.807569	0.030000	0.048499	0.516421	0.140272	-0.832973	0.140676
929	8.852928	-0.878565	-4.212516	0.012472	-0.009088	-0.015080	-0.807143	0.029027	0.048017	0.516253	0.140606	-0.833021	0.140674
930	8.821784	-0.861583	-4.196750	0.007197	-0.018831	-0.005902	-0.808115	0.028512	0.047299	0.515962	0.140221	-0.833323	0.140334
931	8.831203	-0.858830	-4.226066	-0.003597	-0.004391	-0.000439	-0.808103	0.029095	0.049840	0.515874	0.140131	-0.833411	0.140227
932	8.841393	-0.815968	-4.173035	0.017964	0.005675	-0.016001	-0.806434	0.028802	0.049528	0.515988	0.139966	-0.833400	0.140038
933	8.833960	-0.810680	-4.201704	0.003349	0.004745	-0.015112	-0.805589	0.027937	0.049606	0.516073	0.140169	-0.833333	0.139917
934	8.835748	-0.873018	-4.255309	0.015853	0.013761	-0.027960	-0.806987	0.028790	0.049950	0.516370	0.140107	-0.833220	0.139560
935	8.828763	-0.834373	-4.240306	-0.000302	0.005679	-0.015127	-0.806586	0.029925	0.049737	0.516478	0.140269	-0.833156	0.139380
936	8.823921	-0.841615	-4.240172	0.003146	0.007999	-0.023384	-0.806971	0.026871	0.048718	0.516694	0.140055	-0.833144	0.138865
937	8.826504	-0.834618	-4.220902	-0.011104	0.018270	-0.009663	-0.806953	0.026240	0.050071	0.517023	0.139978	-0.832997	0.138595
938	8.831204	-0.824690	-4.240334	-0.003611	0.010450	-0.002293	-0.806001	0.027393	0.049298	0.517246	0.139298	-0.833044	0.138168
939	8.853005	-0.810415	-4.231396	-0.004012	0.006723	-0.016961	-0.805712	0.026537	0.049381	0.517381	0.139449	-0.832979	0.137906
940	8.853257	-0.791345	-4.207129	0.003443	0.023053	-0.013299	-0.804876	0.025465	0.047916	0.517815	0.139041	-0.832835	0.137549
941	8.879576	-0.810719	-4.222731	-0.014978	0.002102	-0.016052	-0.806287	0.026398	0.046595	0.517899	0.139076	-0.832852	0.137099
942	8.852918	-0.802946	-4.245834	0.003821	0.017580	0.001389	-0.805704	0.025578	0.048766	0.518205	0.138419	-0.832809	0.136869
943	8.821558	-0.839240	-4.235238	-0.033523	0.026791	-0.028074	-0.805852	0.025634	0.047657	0.518779	0.138393	-0.832589	0.136052
944	8.831928	-0.708896	-4.196135	0.020080	0.037402	-0.007774	-0.805841	0.024258	0.046876	0.519394	0.138003	-0.832271	0.136052
945	8.882318	-0.806441	-4.181749	0.007386	0.019628	-0.002270	-0.805723	0.025162	0.045678	0.519665	0.137992	-0.832086	0.136160
946	8.851120	-0.777173	-4.177976	0.017633	0.017315	0.005093	-0.804745	0.025121	0.046223	0.519921	0.137396	-0.832021	0.136184
947	8.889608	-0.860253	-4.150976	0.003710	0.011352	-0.002270	-0.806150	0.026275	0.046168	0.520062	0.137369	-0.831933	0.136209
948	8.889461	-0.825852	-4.184557	-0.008521	-0.005447	-0.013273	-0.804749	0.025537	0.046388	0.520064	0.136851	-0.832128	0.135532
949	8.869986	-0.825367	-4.210392	-0.009193	-0.005991	-0.004103	-0.806137	0.025544	0.046680	0.519954	0.136766	-0.832252	0.135276
950	8.860806	-0.784640	-4.168727	0.011181	-0.001078	0.005111	-0.806846	0.025903	0.045317	0.519927	0.136121	-0.832400	0.135121
951	8.884616	-0.845283	-4.179673	0.007517	0.011936	0.003242	-0.806139	0.025034	0.045535	0.520049	0.136037	-0.832313	0.135269
952	8.880119	-0.816547	-4.150336	0.005300	-0.003870	-0.009578	-0.804448	0.023305	0.045691	0.520002	0.135758	-0.832437	0.134965
953	8.870492	-0.831130	-4.142826	0.008970	0.009060	-0.010513	-0.804743	0.024456	0.045347	0.520110	0.135925	-0.832339	0.134988
954	8.889604	-0.850490	-4.155742	0.025365	0.007339	-0.013231	-0.806147	0.025604	0.045431	0.520245	0.135637	-0.832323	0.134855
955	8.894367	-0.855305	-4.160782	0.018397	0.011201	-0.000404	-0.804322	0.023900	0.045031	0.520334	0.135726	-0.832205	0.135149
956	8.884888	-0.831127	-4.150609	0.016353	0.005196	-0.007737	-0.806688	0.024740	0.045940	0.520416	0.135429	-0.832222	0.135025
957	8.875254	-0.831063	-4.150249	0.015792	0.013868	-0.029776	-0.805880	0.025406	0.043607	0.520636	0.135971	-0.832004	0.134977
958	8.904263	-0.816803	-4.143995	0.003412	0.011088	-0.013270	-0.804875	0.023895	0.045314	0.520873	0.135570	-0.831988	0.134567
959	8.844819	-0.837273	-4.033226	0.016350	0.016279	-0.008679	-0.806268	0.023540	0.044331	0.521076	0.135760	-0.831799	0.134757
960	8.860746	-0.869893	-4.140299	0.004814	0.012055	-0.029804	-0.804600	0.023777	0.044747	0.521378	0.135591	-0.831733	0.134166
961	8.885294	-0.748918	-4.133183	0.014697	0.039966	-0.004111	-0.805030	0.023595	0.042792	0.521966	0.135622	-0.831314	0.134441
962	8.943044	-0.817480	-4.114054	0.024916	0.002575	0.005146	-0.805450	0.023360	0.041946	0.521956	0.135148	-0.831381	0.134547
963	8.880421	-0.804881	-4.116460	0.031351	0.006172	0.006059	-0.804873	0.023096	0.044290	0.521910	0.135274	-0.831297	0.135114
964	8.894854	-0.822013	-4.112281	0.029147	0.001474	-0.007701	-0.804751	0.023846	0.043361	0.521901	0.135086	-0.831325	0.135169
965	8.918711	-0.846156	-4.132651	0.000046	-0.008076	-0.000402	-0.804905	0.024720	0.042860	0.521719	0.135030	-0.831457	0.135111
966	8.899362	-0.836136	-4.146353	0.011091	-0.010116	0.002373	-0.803646	0.023870	0.042517	0.521542	0.134499	-0.831684	0.134929
967	8.866244	-0.778442	-4.091607	0.032823	-0.007860	-0.005843	-0.805425	0.021904	0.042830	0.521290	0.134874	-0.831711	0.135359
968	8.899269	-0.874995	-4.141773	0.036414	-0.003959	-0.009522	-0.805163	0.024214	0.044640	0.521178	0.134796	-0.831772	0.135496
969	8.870728	-0.855930	-4.101940	0.012549	-0.003734	-0.012324	-0.804339	0.024524	0.043816	0.521066	0.135055	-0.831794	0.135535
970	8.875488	-0.816842	-4.126014	0.010826	-0.007681	-0.007726	-0.804032	0.023171	0.045401	0.520952	0.134722	-0.831962	0.135275
971	8.911894	-0.807805	-4.095920	0.016278	-0.002060	-0.009549	-0.804327	0.024061	0.044623	0.520851	0.134969	-0.831963	0.135408
972	8.923775	-0.817067	-4.132546	0.018262	-0.019176	-0.000310	-0.804503	0.022203	0.045381	0.520503	0.134631	-0.832249	0.135325
973	8.887735	-0.851133	-4.104855	0.009082	-0.013526	-0.002185	-0.804252	0.023662	0.044354	0.520212	0.134710	-0.832408	0.135385
974	8.870852	-0.807086	-4.125672	0.012504	-0.000049	-0.012291	-0.805626	0.024118	0.047040	0.520246	0.134366	-0.832493	0.135075
975	8.875438	-0.826221	-4.147704	0.022015	-0.002732	0.001493	-0.803679	0.023298	0.045858	0.520090	0.134489	-0.832515	0.135417
976	8.917644	-0.873268	-4.277589	0.018350	-0.010987	0.001496	-0.805639	0.024977	0.046815	0.519881	0.134051	-0.832728	0.135346
977	8.881036	-0.822741	-4.048872	0.025855	-0.005029	0.008850	-0.804553	0.025766	0.044765	0.519657	0.134097	-0.832783	0.135823
978	8.848025	-0.819854	-4.248177	-0.014956	0.018724	-0.017005	-0.804721	0.023933	0.047402	0.520066	0.133640	-0.832711	0.135147
979	8.892560	-0.866097	-4.078671	0.042428	-0.005183	0.010680	-0.804897	0.026116	0.046147	0.519789	0.133828	-0.832728	0.135918
980	8.841337	-0.889033	-4.149358	0.021597	-0.001878	0.017957	-0.805308	0.025954	0.046697	0.519681	0.133112	-0.832882	0.136090
981	8.836700	-0.913704	-4.115535	-0.000671	-0.000188	0.005978	-0.805295	0.025095	0.046923	0.519615	0.132915	-0.832951	0.136110
982	8.865298	-0.898726	-4.162393	-0.003088	-0.005536	0.018836	-0.805026	0.025796	0.046963	0.519497	0.132014	-0.833200	0.135918
983	8.865756	-0.845874	-4.125839	0.011134	0.015708	0.001406	-0.804788	0.028509	0.046293	0.519677	0.131972	-0.833059	0.136131
984	8.880260	-0.875038	-4.126467	-0.003881	0.018360	-0.011444	-0.804139	0.026820	0.046218	0.520055	0.131415	-0.832995	0.135619
985	8.870076	-0.893524	-4.188999	-0.014464	0.018444	0.003209	-0.805261	0.027683	0.046282	0.520343	0.131068	-0.832900	0.135431
986	8.865620	-0.869735	-4.152451	-0.012836	-0.000572	-0.002258	-0.805541	0.028224	0.046875	0.520404	0.130314	-0.833080	0.134814
987	8.855848	-0.893820	-4.159488	-0.005588	0.007909	-0.005934	-0.804689	0.026533	0.046484	0.520516	0.130240	-0.833048	0.134650
988	8.870310	-0.913443	-4.150496	-0.014739	0.006096	-0.005949	-0.803745	0.028653	0.046188	0.520703	0.129507	-0.833154	0.133979
989	8.870292	-0.913410	-4.152910	-0.012414	0.009603	0.012401	-0.803744	0.028908	0.046761	0.520811	0.129049	-0.833170	0.133900
990	8.853588	-0.894066	-4.140084	-0.029301	-0.000527	-0.002297	-0.803171	0.028537	0.048403	0.520900	0.128213	-0.833378	0.133064
991	8.879968	-0.884280	-4.160327	-0.018385	0.003294	-0.005028	-0.806234	0.028355	0.047307	0.520963	0.127999	-0.833431	0.132688
992	8.853480	-0.864612	-4.166454	-0.014772	-0.004032	-0.005929	-0.804564	0.028316	0.047567	0.520979	0.127294	-0.833640	0.131991
993	8.888596	-0.882581	-4.291054	-0.014847	-0.018634	-0.007740	-0.804699	0.028030	0.047690	0.520671	0.127219	-0.833907	0.131589
994	8.875452	-0.855512	-4.133405	-0.018382	0.016234	-0.005961	-0.806650	0.028482	0.047736	0.521032	0.126426	-0.833913	0.130885
995	8.879113	-0.870591	-4.276131	-0.048012	0.006051	-0.018855	-0.805799	0.027328	0.047936	0.521245	0.126126	-0.833983	0.129877
996	8.875636	-0.850956	-4.111646	0.009977	0.016148	-0.005904	-0.804146	0.028304	0.047702	0.521527	0.125664	-0.833909	0.129667
997	8.884588	-0.864458	-4.194182	-0.007069	-0.006759	0.008778	-0.804982	0.027410	0.045984	0.521351	0.125361	-0.834075	0.129599
998	8.827249	-0.869776	-4.129280	-0.005577	0.014345	-0.005946	-0.803453	0.028045	0.046983	0.521639	0.124760	-0.834058	0.129136
999	8.882215	-0.859626	-4.191647	-0.007104	0.017395	0.005069	-0.805958	0.027968	0.046445	0.521875	0.124455	-0.833962	0.129089
1000	8.914103	-0.816938	-4.137013	-0.003744	0.018040	-0.005921	-0.805937	0.026928	0.047495	0.522208	0.123932	-0.833890	0.128710
1001	8.879776	-0.874190	-4.189236	-0.001036	-0.000383	-0.005905	-0.804715	0.027862	0.045313	0.522161	0.123919	-0.833938	0.128606
1002	8.976617	-0.817153	-4.153843	0.007034	0.014776	-0.013222	-0.804289	0.027541	0.045985	0.522446	0.123545	-0.833868	0.128262
1003	8.938613	-0.825153	-4.080021	0.022144	-0.026179	0.008888	-0.803997	0.027328	0.047362	0.521876	0.123593	-0.834160	0.128634
1004	9.037130	-1.023601	-4.341000	0.072472	-0.153066	0.020180	-0.804831	0.028515	0.049392	0.519097	0.123863	-0.835739	0.129372
1005	8.985874	-0.944050	-4.459319	0.042060	-0.171005	0.013724	-0.803947	0.027818	0.054770	0.516032	0.124406	-0.837492	0.129773
1006	8.340208	-0.538948	-4.311781	0.068604	-0.036438	0.038265	-0.803657	0.029578	0.059191	0.515140	0.124151	-0.837887	0.131002
1007	8.652671	-0.471546	-4.438950	0.143925	0.059051	0.040171	-0.803826	0.031849	0.059054	0.515593	0.124715	-0.837063	0.133923
1008	8.893132	-0.899194	-4.320313	0.181366	0.119240	0.063991	-0.803890	0.035493	0.056773	0.516973	0.124649	-0.835622	0.137612
1009	8.782683	-1.355131	-4.077645	0.112539	0.115565	0.019726	-0.805322	0.037199	0.054107	0.518495	0.125067	-0.834228	0.139946
1010	8.894028	-1.361686	-4.009398	0.014788	0.062047	-0.004211	-0.805070	0.036953	0.050331	0.519530	0.124511	-0.833665	0.139960
1011	8.875552	-1.162970	-3.990507	-0.015809	0.011123	-0.013335	-0.804805	0.036238	0.047500	0.519726	0.124430	-0.833620	0.139568
1012	8.865291	-1.030118	-4.126918	-0.072264	-0.009487	-0.035419	-0.805207	0.035895	0.048875	0.519874	0.123657	-0.833969	0.137607
1013	8.734352	-0.896053	-4.290205	-0.034579	0.039770	0.001267	-0.804233	0.035874	0.049004	0.520550	0.123061	-0.833716	0.137119
1014	8.860173	-0.951521	-4.198667	-0.018224	0.032590	-0.002338	-0.804522	0.036207	0.048052	0.521166	0.122221	-0.833551	0.136531
1015	8.844787	-0.983935	-4.304567	0.010992	0.041935	-0.005978	-0.805073	0.035269	0.047165	0.521780	0.122216	-0.833135	0.136728
1016	8.864772	-1.017017	-4.199266	0.005302	0.040540	-0.013326	-0.804282	0.036814	0.044190	0.522508	0.121735	-0.832802	0.136405
1017	8.898702	-1.078571	-4.147804	-0.026951	0.057632	0.010440	-0.804018	0.037286	0.043102	0.523428	0.121015	-0.832366	0.136181
1018	8.914119	-1.070598	-4.027573	-0.027743	0.037165	-0.017048	-0.804139	0.035745	0.042870	0.524164	0.120409	-0.832126	0.135352
1019	8.864104	-0.978588	-3.991292	-0.011325	0.042737	-0.018854	-0.803728	0.035638	0.042024	0.524880	0.120378	-0.831729	0.135049
1020	8.943128	-0.983176	-4.052239	-0.000645	0.019335	-0.027957	-0.803452	0.034862	0.040442	0.525298	0.120187	-0.831589	0.134450
1021	8.895100	-0.939217	-4.050157	-0.031926	-0.007983	-0.031648	-0.806220	0.033266	0.039256	0.525254	0.120289	-0.831747	0.133546
1022	8.923253	-0.928338	-4.152573	-0.033577	0.002758	-0.026158	-0.804802	0.032299	0.041272	0.525458	0.119841	-0.831863	0.132425
1023	8.894078	-1.020349	-4.147251	-0.012595	0.030635	-0.031689	-0.804400	0.032508	0.039749	0.526005	0.120043	-0.831565	0.131936
1024	8.890397	-0.871101	-4.064027	0.014522	0.032868	-0.008673	-0.804416	0.033649	0.039541	0.526565	0.119618	-0.831294	0.131799
1025	8.900085	-0.978564	-4.011958	0.020782	0.037830	-0.015106	-0.805110	0.032344	0.037518	0.527108	0.119876	-0.830872	0.132055
1026	8.938991	-0.964824	-3.972266	-0.002150	0.035249	-0.016970	-0.804557	0.032094	0.036663	0.527753	0.119506	-0.830585	0.131621
1027	8.948469	-0.949981	-3.999090	0.014308	0.031522	-0.016928	-0.804126	0.030698	0.036155	0.528213	0.119741	-0.830240	0.131738
1028	8.938348	-0.983209	-4.047230	0.001556	0.012932	-0.013262	-0.803599	0.032294	0.035134	0.528476	0.119359	-0.830194	0.131320
1029	8.928999	-0.886097	-4.051078	-0.005415	0.030656	-0.001362	-0.804152	0.032027	0.034984	0.528926	0.119129	-0.829948	0.131272
1030	8.938328	-0.944155	-4.066296	-0.033160	0.033290	-0.013357	-0.803868	0.030674	0.033645	0.529591	0.118439	-0.829760	0.130395
1031	8.939445	-0.868068	-3.954747	0.011068	0.049068	-0.002268	-0.804546	0.028497	0.032125	0.530310	0.118351	-0.829273	0.130653
1032	8.958555	-0.921569	-3.953395	-0.010770	0.035919	0.003211	-0.805680	0.029950	0.031669	0.530922	0.117611	-0.829038	0.130326
1033	8.978431	-0.903244	-3.883981	0.011590	0.025664	0.019797	-0.805280	0.030957	0.031170	0.531196	0.117223	-0.828847	0.130772
1034	9.007033	-0.971192	-3.895154	-0.009216	0.003211	-0.004070	-0.805419	0.030436	0.030304	0.531287	0.116670	-0.828943	0.130293
1035	8.968733	-0.944530	-3.874227	-0.032825	-0.019369	0.005092	-0.804305	0.030406	0.030570	0.530960	0.116169	-0.829309	0.129745
1036	8.960781	-0.892000	-3.989512	-0.040013	-0.006666	0.008732	-0.804608	0.031604	0.029255	0.530932	0.115049	-0.829625	0.128834
1037	8.919925	-0.796780	-4.016345	-0.029144	0.012036	0.003224	-0.805432	0.031295	0.030079	0.531120	0.114539	-0.829643	0.128393
1038	8.982565	-0.916714	-3.966337	-0.010673	0.017185	0.008752	-0.805027	0.032013	0.029701	0.531408	0.113737	-0.829619	0.128068
1039	8.982635	-0.963173	-3.937661	-0.012133	-0.007502	-0.009569	-0.804741	0.031700	0.030236	0.531267	0.113669	-0.829771	0.127731
1040	8.949001	-0.970422	-3.921960	-0.011887	-0.006214	-0.000403	-0.804054	0.031999	0.029691	0.531196	0.113046	-0.829980	0.127222
1041	8.982744	-0.975557	-3.918425	-0.012781	-0.017362	0.001455	-0.805022	0.032510	0.031124	0.530865	0.112809	-0.830261	0.126975
1042	8.953518	-0.891887	-3.994070	-0.010940	-0.010000	0.001452	-0.805161	0.031988	0.030258	0.530721	0.112196	-0.830508	0.126506
