# Supplementary material for: Identification of Haptic Based Guiding Using Hard Reins
Source: PLoS One. 2015 Jul 22;10(7):e0132020. doi: 10.1371/journal.pone.0132020 (PMC4511788; doi:10.1371/journal.pone.0132020)
Supplement: S9 File — (ZIP) [file pone.0132020.s009.zip › Exp2_MotionData2/Subject11/path1/T1/gh1.txt]

// Start Time: 0
// Sample rate: 25.0Hz
// Scenario: 4.9
// Firmware Version: 2.6.1
Counter	Acc_X	Acc_Y	Acc_Z	Gyr_X	Gyr_Y	Gyr_Z	Mag_X	Mag_Y	Mag_Z	Quat_w	Quat_x	Quat_y	Quat_z
188	0.804417	0.762206	-9.729524	-0.014376	0.002165	0.005154	0.081731	-0.153713	0.623582	0.052096	0.947575	-0.313988	0.028259
189	0.780472	0.728584	-9.696609	0.029437	0.000375	0.003533	0.082257	-0.153170	0.623840	0.051356	0.947597	-0.314039	0.028304
190	0.765718	0.786018	-9.779965	0.017157	-0.001471	-0.000220	0.082384	-0.152482	0.624363	0.050951	0.947622	-0.314030	0.028326
191	0.731877	0.805290	-9.753603	-0.017737	-0.005202	-0.012391	0.082528	-0.153457	0.622790	0.051086	0.947698	-0.313812	0.027947
192	0.719854	0.800617	-9.705767	-0.009959	0.016759	-0.003158	0.081072	-0.153577	0.622802	0.051310	0.947701	-0.313748	0.028141
193	0.736729	0.800627	-9.712811	0.006721	0.005803	-0.006747	0.082385	-0.152349	0.623971	0.051054	0.947761	-0.313610	0.028123
194	0.729570	0.783661	-9.744326	0.013711	-0.001495	-0.004854	0.081859	-0.153164	0.623975	0.050715	0.947811	-0.313516	0.028117
195	0.727199	0.776536	-9.715639	-0.007287	0.003049	-0.004967	0.082392	-0.153312	0.623446	0.050709	0.947847	-0.313422	0.027955
196	0.741716	0.767039	-9.686829	-0.005498	0.007614	-0.007733	0.083307	-0.152349	0.625011	0.050793	0.947891	-0.313271	0.027998
197	0.756194	0.762059	-9.744380	0.006742	0.013115	-0.008601	0.083450	-0.153458	0.623700	0.050589	0.947958	-0.313091	0.028109
198	0.761182	0.728496	-9.711194	-0.023109	0.009457	0.004175	0.082655	-0.152498	0.623052	0.051011	0.947908	-0.313178	0.028088
199	0.775753	0.706918	-9.696957	-0.009076	0.016780	0.002391	0.083050	-0.153313	0.624096	0.051121	0.947888	-0.313210	0.028184
200	0.804499	0.742775	-9.782611	-0.026707	0.005828	0.011548	0.083189	-0.152242	0.622000	0.051584	0.947790	-0.313439	0.028078
201	0.804735	0.694814	-9.735267	0.013704	0.016804	-0.000261	0.082662	-0.154139	0.623051	0.051261	0.947811	-0.313409	0.028320
202	0.809388	0.728331	-9.787569	0.017104	0.003125	0.008083	0.082393	-0.153042	0.623054	0.050877	0.947779	-0.313556	0.028434
203	0.809311	0.745224	-9.772928	-0.009135	0.013140	0.004242	0.082387	-0.152759	0.623970	0.050962	0.947750	-0.313628	0.028472
204	0.785397	0.706938	-9.696866	0.003211	0.013132	-0.000310	0.082645	-0.151800	0.624493	0.050909	0.947753	-0.313608	0.028680
205	0.758793	0.723679	-9.711284	0.018971	0.016795	-0.003006	0.083177	-0.150859	0.623441	0.050485	0.947795	-0.313523	0.028957
206	0.775364	0.786078	-9.767871	-0.003765	0.000313	-0.008635	0.081986	-0.151119	0.623451	0.050488	0.947850	-0.313365	0.028869
207	0.780033	0.819890	-9.733744	-0.003932	0.013144	0.006109	0.082780	-0.151399	0.623706	0.050480	0.947814	-0.313469	0.028940
208	0.775358	0.791203	-9.676573	0.026740	-0.001446	0.008133	0.082377	-0.151383	0.624888	0.049884	0.947795	-0.313614	0.029025
209	0.761048	0.757429	-9.693985	0.006626	0.000356	0.007107	0.082378	-0.150841	0.624364	0.049601	0.947770	-0.313743	0.028919
210	0.761145	0.735674	-9.723098	-0.019557	0.005792	-0.001339	0.082372	-0.150286	0.625150	0.049932	0.947761	-0.313725	0.028841
211	0.777968	0.747780	-9.710767	-0.000337	0.005824	0.002450	0.082914	-0.150590	0.622789	0.049821	0.947756	-0.313764	0.028789
212	0.756284	0.742792	-9.749451	-0.018692	0.016757	-0.003197	0.082385	-0.150991	0.623055	0.050206	0.947752	-0.313702	0.028922
213	0.775713	0.714022	-9.730467	-0.021333	0.005802	0.002346	0.082523	-0.152089	0.622791	0.050491	0.947726	-0.313751	0.028736
214	0.737178	0.704253	-9.750170	-0.017883	0.013122	0.006042	0.082252	-0.151667	0.623710	0.050832	0.947668	-0.313865	0.028815
215	0.785449	0.694808	-9.725844	0.020652	0.025046	0.004375	0.082123	-0.152079	0.623318	0.050436	0.947661	-0.313909	0.029259
216	0.797263	0.745331	-9.734629	0.025917	-0.008761	0.004452	0.082392	-0.152090	0.622530	0.049809	0.947668	-0.313994	0.029195
217	0.756188	0.764564	-9.715536	0.001386	0.002172	0.004309	0.081456	-0.150976	0.623455	0.049638	0.947655	-0.314071	0.029083
218	0.748740	0.805061	-9.830272	-0.023246	-0.008795	0.011583	0.082917	-0.152088	0.623312	0.049939	0.947569	-0.314315	0.028717
219	0.736964	0.747393	-9.799981	0.009109	0.005872	0.017264	0.082651	-0.151812	0.623314	0.049641	0.947480	-0.314629	0.028731
220	0.741874	0.733335	-9.692101	0.016359	0.005821	-0.003004	0.083177	-0.150995	0.623572	0.049291	0.947517	-0.314559	0.028875
221	0.758410	0.805557	-9.690933	-0.014287	-0.001525	-0.004996	0.083041	-0.151800	0.624882	0.049409	0.947549	-0.314471	0.028576
222	0.765597	0.815180	-9.695533	-0.044144	-0.001533	0.004081	0.081061	-0.152605	0.624243	0.050154	0.947484	-0.314582	0.028207
223	0.746289	0.820019	-9.676440	-0.018786	-0.000588	0.006976	0.082515	-0.152481	0.624624	0.050367	0.947436	-0.314722	0.027907
224	0.780261	0.771782	-9.729614	-0.030026	-0.008848	-0.005062	0.083325	-0.154150	0.622784	0.050804	0.947447	-0.314655	0.027478
225	0.787386	0.781405	-9.743735	-0.023268	-0.012515	0.000556	0.082531	-0.154303	0.622954	0.051034	0.947440	-0.314688	0.026920
226	0.775272	0.790743	-9.820539	-0.025085	-0.001541	0.002375	0.084393	-0.154475	0.621498	0.051419	0.947406	-0.314750	0.026668
227	0.741621	0.766423	-9.876411	-0.018087	-0.007018	0.002420	0.084132	-0.155294	0.621368	0.051583	0.947389	-0.314809	0.026249
228	0.717665	0.737828	-9.781008	-0.012785	-0.008851	0.002449	0.083996	-0.155966	0.622417	0.051688	0.947369	-0.314878	0.025935
229	0.722704	0.694755	-9.714345	0.005684	0.003945	-0.003013	0.083997	-0.155424	0.621893	0.051465	0.947405	-0.314811	0.025870
230	0.737102	0.709222	-9.714007	0.013507	-0.000600	0.002571	0.084010	-0.156264	0.620059	0.051124	0.947407	-0.314860	0.025877
231	0.768142	0.771708	-9.753654	0.013479	0.006713	-0.000211	0.083858	-0.155409	0.623204	0.050765	0.947432	-0.314840	0.025921
232	0.727381	0.728723	-9.634602	0.013480	0.005800	0.006250	0.084257	-0.155417	0.622939	0.050462	0.947408	-0.314949	0.026053
233	0.758533	0.767114	-9.684187	0.001979	-0.012454	0.017294	0.084785	-0.154605	0.622673	0.050191	0.947321	-0.315285	0.025681
234	0.751054	0.814871	-9.786818	0.034274	0.007695	0.017425	0.085575	-0.154335	0.623191	0.049501	0.947246	-0.315592	0.025991
235	0.717534	0.766809	-9.749393	0.008152	0.000323	0.008076	0.083994	-0.154874	0.622156	0.049203	0.947216	-0.315738	0.025891
236	0.693463	0.757021	-9.783365	-0.011005	-0.014345	-0.001227	0.083187	-0.154843	0.624389	0.049241	0.947223	-0.315744	0.025478
237	0.678887	0.781128	-9.761557	-0.003949	-0.005221	-0.008591	0.084522	-0.154062	0.621890	0.049148	0.947289	-0.315585	0.025176
238	0.688217	0.848613	-9.734116	-0.010225	-0.001541	0.003366	0.084911	-0.153102	0.622673	0.049249	0.947265	-0.315655	0.025015
239	0.707650	0.819916	-9.693524	-0.018083	-0.012510	0.006114	0.084120	-0.154458	0.622941	0.049380	0.947227	-0.315788	0.024497
240	0.688642	0.762267	-9.653699	-0.016322	0.000285	0.007950	0.084910	-0.153099	0.622935	0.049606	0.947166	-0.315950	0.024336
241	0.664567	0.752396	-9.711679	-0.016176	0.013034	-0.010526	0.084133	-0.156112	0.621630	0.049870	0.947222	-0.315741	0.024296
242	0.640216	0.800226	-9.783257	-0.042518	0.013014	-0.007893	0.084532	-0.155849	0.621103	0.050680	0.947227	-0.315607	0.024195
243	0.659553	0.790706	-9.764004	-0.014521	0.013053	-0.004982	0.084802	-0.156267	0.620577	0.050910	0.947250	-0.315502	0.024166
244	0.679026	0.752294	-9.749956	-0.011877	0.007579	-0.003112	0.084535	-0.156939	0.621495	0.051103	0.947258	-0.315447	0.024160
245	0.717562	0.762096	-9.720651	-0.005729	0.013068	-0.004934	0.083343	-0.156927	0.621374	0.051163	0.947290	-0.315339	0.024189
246	0.770788	0.723719	-9.715891	-0.000498	0.024057	-0.001229	0.083481	-0.156939	0.620325	0.051242	0.947290	-0.315297	0.024568
247	0.794827	0.738156	-9.729868	0.001206	0.024073	0.002471	0.082415	-0.156913	0.621644	0.051233	0.947277	-0.315315	0.024867
248	0.794659	0.774299	-9.714958	0.013563	0.016746	-0.008532	0.083208	-0.156649	0.621637	0.051004	0.947341	-0.315134	0.025188
249	0.760661	0.824672	-9.740977	-0.002180	0.016713	-0.014152	0.084261	-0.156646	0.623070	0.051025	0.947432	-0.314847	0.025316
250	0.760470	0.863008	-9.788455	-0.025027	0.013964	-0.008728	0.084010	-0.157757	0.621106	0.051509	0.947459	-0.314685	0.025341
251	0.717381	0.800612	-9.715311	0.013599	-0.001552	-0.012199	0.082676	-0.156502	0.622035	0.051121	0.947563	-0.314445	0.025224
252	0.707836	0.781490	-9.672456	0.025850	0.020391	-0.012171	0.082676	-0.155143	0.621118	0.050683	0.947660	-0.314185	0.025687
253	0.717471	0.781346	-9.720382	-0.014507	0.010321	-0.003130	0.083067	-0.155544	0.622556	0.050897	0.947672	-0.314119	0.025626
254	0.746154	0.834358	-9.714569	-0.038973	0.014850	-0.010645	0.082949	-0.157200	0.620984	0.051651	0.947696	-0.313928	0.025578
255	0.765241	0.877775	-9.694576	0.013451	0.005794	-0.001139	0.082807	-0.156909	0.622557	0.051315	0.947726	-0.313890	0.025610
256	0.774989	0.853551	-9.747641	0.013482	0.005789	-0.004828	0.083082	-0.156116	0.620067	0.051016	0.947772	-0.313790	0.025725
257	0.727004	0.805477	-9.705550	-0.028404	0.005709	-0.014269	0.083614	-0.157212	0.620455	0.051484	0.947841	-0.313525	0.025480
258	0.741665	0.764633	-9.696383	-0.005638	0.020358	-0.014174	0.082942	-0.157051	0.622163	0.051643	0.947918	-0.313243	0.025741
259	0.731879	0.790770	-9.787334	-0.014555	0.011247	-0.001285	0.083210	-0.156516	0.621244	0.051874	0.947917	-0.313212	0.025702
260	0.794648	0.774102	-9.772578	-0.014514	0.024955	-0.004994	0.084016	-0.158719	0.620713	0.052225	0.947925	-0.313104	0.026003
261	0.736609	0.812625	-9.731768	0.009046	0.014935	0.002519	0.082681	-0.157870	0.622034	0.052029	0.947923	-0.313128	0.026188
262	0.741686	0.762407	-9.643599	0.019686	-0.001525	-0.002937	0.083472	-0.156242	0.621635	0.051564	0.947968	-0.313066	0.026204
263	0.746214	0.819773	-9.757985	0.018775	0.011265	-0.008500	0.082672	-0.155815	0.622297	0.051166	0.948047	-0.312880	0.026369
264	0.756050	0.781473	-9.705615	0.011684	0.000325	0.006249	0.082670	-0.154996	0.622166	0.050859	0.948024	-0.312997	0.026379
265	0.765270	0.867838	-9.785942	0.016904	0.007637	0.000723	0.082934	-0.154726	0.622164	0.050474	0.948044	-0.312991	0.026473
266	0.799124	0.843581	-9.862788	-0.007606	0.014013	-0.001253	0.082930	-0.155941	0.623736	0.050623	0.948042	-0.312963	0.026613
267	0.778111	0.704467	-9.720894	0.002995	0.024067	0.000635	0.081352	-0.155402	0.621129	0.050604	0.948039	-0.312946	0.026935
268	0.816693	0.704660	-9.686921	-0.003868	0.020376	-0.011390	0.082533	-0.154307	0.622561	0.050727	0.948102	-0.312713	0.027209
269	0.852456	0.788862	-9.711814	0.004869	0.013076	-0.014106	0.081471	-0.153747	0.622570	0.050612	0.948199	-0.312427	0.027328
270	0.857206	0.805855	-9.670719	0.013624	0.002121	-0.012200	0.082790	-0.153615	0.623607	0.050290	0.948293	-0.312190	0.027364
271	0.837890	0.810538	-9.697242	0.017038	0.002142	-0.004800	0.081464	-0.152377	0.622832	0.049879	0.948349	-0.312085	0.027367
272	0.799505	0.772141	-9.645323	-0.008432	0.013100	0.006128	0.083185	-0.152531	0.623080	0.050033	0.948301	-0.312195	0.027492
273	0.756377	0.714246	-9.663342	-0.009139	0.003918	-0.007703	0.082788	-0.151848	0.622560	0.050130	0.948348	-0.312048	0.027364
274	0.771154	0.646760	-9.704964	-0.005680	0.005771	-0.001224	0.082522	-0.152657	0.623347	0.050190	0.948352	-0.312027	0.027359
275	0.732320	0.699480	-9.745399	0.008211	0.000319	0.006235	0.083059	-0.152948	0.622295	0.049918	0.948332	-0.312138	0.027286
276	0.727279	0.742520	-9.821664	0.019568	0.003984	0.002593	0.082662	-0.153217	0.622298	0.049486	0.948337	-0.312181	0.027408
277	0.732293	0.704210	-9.769340	0.016091	0.003067	0.004424	0.082788	-0.153069	0.623476	0.049077	0.948335	-0.312251	0.027431
278	0.732131	0.737849	-9.783273	0.027384	0.009492	0.010008	0.082246	-0.150324	0.623875	0.048527	0.948300	-0.312416	0.027714
279	0.722477	0.742888	-9.711271	0.026572	0.020438	0.004448	0.081582	-0.150313	0.624142	0.048027	0.948298	-0.312463	0.028127
280	0.761056	0.743015	-9.696506	0.030963	0.016792	0.004477	0.083172	-0.150332	0.624129	0.047457	0.948295	-0.312519	0.028565
281	0.818445	0.839005	-9.805056	0.004717	0.009446	-0.004875	0.082639	-0.149505	0.624134	0.047318	0.948335	-0.312413	0.028624
282	0.823343	0.824708	-9.766799	-0.000616	0.005810	0.006179	0.081044	-0.150291	0.625718	0.047278	0.948297	-0.312533	0.028657
283	0.828422	0.771904	-9.731482	0.004628	0.010394	0.010815	0.081699	-0.148926	0.626237	0.047149	0.948238	-0.312723	0.028750
284	0.814194	0.723955	-9.672270	-0.002224	0.014007	-0.000299	0.081174	-0.148929	0.625325	0.047194	0.948236	-0.312705	0.028923
285	0.804723	0.687891	-9.658460	-0.007367	0.011236	-0.008625	0.080782	-0.149886	0.624935	0.047310	0.948286	-0.312533	0.028941
286	0.819246	0.670649	-9.783402	-0.021447	0.000278	-0.003139	0.081174	-0.149201	0.625456	0.047636	0.948291	-0.312489	0.028731
287	0.814416	0.670491	-9.826662	-0.007490	0.011268	-0.001239	0.079986	-0.149739	0.625072	0.047747	0.948295	-0.312457	0.028759
288	0.819493	0.620257	-9.743295	-0.007416	0.027703	-0.004954	0.081572	-0.149614	0.625714	0.047979	0.948309	-0.312343	0.029155
289	0.780702	0.665939	-9.731013	0.004822	0.020399	-0.004885	0.080772	-0.149052	0.626245	0.047909	0.948343	-0.312226	0.029433
290	0.780698	0.665865	-9.752621	0.036314	0.000338	-0.001003	0.080775	-0.148516	0.625197	0.047138	0.948388	-0.312191	0.029585
291	0.795381	0.617564	-9.813178	0.046731	0.009516	0.007346	0.079978	-0.148230	0.625466	0.046190	0.948391	-0.312291	0.029930
292	0.780620	0.680114	-9.807637	0.020500	0.024087	-0.001120	0.079703	-0.147121	0.626647	0.045868	0.948407	-0.312241	0.030434
293	0.775549	0.738314	-9.672429	0.006447	0.018598	0.006196	0.080356	-0.146295	0.627952	0.045745	0.948373	-0.312335	0.030695
294	0.852766	0.723951	-9.695917	0.044862	0.003149	0.019339	0.079029	-0.145732	0.627963	0.044817	0.948296	-0.312675	0.030973
295	0.877396	0.613246	-9.716445	0.039685	0.003142	0.017474	0.079025	-0.145452	0.628618	0.043965	0.948231	-0.312977	0.031164
296	0.930409	0.618018	-9.759096	-0.004059	-0.008781	0.015427	0.080073	-0.143813	0.629527	0.043892	0.948143	-0.313279	0.030905
297	0.910843	0.675647	-9.782477	-0.049400	0.005730	-0.008823	0.079557	-0.145193	0.627828	0.044768	0.948160	-0.313135	0.030573
298	0.843471	0.651891	-9.653802	-0.037066	-0.001592	-0.010598	0.080220	-0.145201	0.627692	0.045382	0.948200	-0.312960	0.030222
299	0.800481	0.565146	-9.665022	-0.024767	-0.019859	-0.008659	0.079566	-0.148196	0.628351	0.045628	0.948253	-0.312828	0.029561
300	0.742552	0.574309	-9.766264	-0.009039	-0.008885	-0.012290	0.080229	-0.146982	0.627429	0.045666	0.948330	-0.312618	0.029244
301	0.694057	0.626689	-9.900421	-0.047676	0.007532	-0.010668	0.080645	-0.148789	0.625067	0.046508	0.948358	-0.312435	0.028952
302	0.691614	0.636572	-9.823483	-0.035336	0.014832	-0.018001	0.080503	-0.148769	0.626902	0.047196	0.948434	-0.312104	0.028916
303	0.698714	0.670767	-9.678895	0.004908	0.014881	-0.012263	0.080106	-0.148901	0.626905	0.047081	0.948518	-0.311852	0.029082
304	0.770933	0.697628	-9.605824	-0.010975	0.003945	0.004286	0.080640	-0.149186	0.626377	0.047225	0.948483	-0.311941	0.029012
305	0.804644	0.704751	-9.653422	-0.009195	-0.018898	0.002486	0.080113	-0.148916	0.625464	0.047161	0.948481	-0.312010	0.028463
306	0.824130	0.661330	-9.697062	0.017032	0.000334	0.004438	0.079313	-0.149439	0.626911	0.046752	0.948472	-0.312095	0.028499
307	0.807473	0.613039	-9.736306	0.004869	0.000299	-0.003927	0.081034	-0.149456	0.627159	0.046540	0.948511	-0.312015	0.028402
308	0.766316	0.646446	-9.793839	-0.014445	0.003934	-0.003110	0.080232	-0.147126	0.626774	0.046754	0.948523	-0.311957	0.028303
309	0.775687	0.704216	-9.792941	-0.014490	0.014904	-0.003130	0.080899	-0.148227	0.626768	0.046999	0.948531	-0.311891	0.028362
310	0.785149	0.742736	-9.792313	0.013565	0.005783	-0.008513	0.080900	-0.148772	0.627030	0.046697	0.948597	-0.311724	0.028467
311	0.847780	0.754926	-9.781954	0.034544	0.003082	-0.004709	0.081695	-0.149053	0.627154	0.045946	0.948667	-0.311611	0.028607
312	0.784384	0.901302	-9.862117	0.050124	0.011335	-0.000037	0.081420	-0.147131	0.627550	0.044980	0.948711	-0.311576	0.029053
313	0.746455	0.766654	-9.811543	0.041104	0.000443	0.037777	0.080618	-0.146429	0.628474	0.044078	0.948521	-0.312267	0.029217
314	0.747598	0.531367	-9.661188	0.046692	0.004051	0.022121	0.080085	-0.145059	0.628086	0.043119	0.948425	-0.312664	0.029523
315	0.801095	0.435200	-9.669240	0.009115	0.007670	0.021009	0.080341	-0.143959	0.629001	0.042866	0.948307	-0.313049	0.029613
316	0.788522	0.543350	-9.699049	-0.029294	0.011238	0.002345	0.079547	-0.142320	0.627830	0.043404	0.948269	-0.313096	0.029563
317	0.833966	0.620418	-9.704746	-0.037062	0.007545	-0.012456	0.079820	-0.143698	0.627172	0.044044	0.948319	-0.312873	0.029337
318	0.804964	0.632153	-9.774473	-0.018701	0.009389	-0.014213	0.080481	-0.145604	0.628737	0.044379	0.948390	-0.312615	0.029303
319	0.795701	0.555445	-9.684408	-0.009093	-0.000635	-0.003072	0.080747	-0.145065	0.628212	0.044429	0.948411	-0.312561	0.029107
320	0.814613	0.632271	-9.745573	-0.002076	-0.005207	-0.010415	0.080745	-0.145605	0.628997	0.044355	0.948483	-0.312374	0.028904
321	0.804623	0.704357	-9.768661	-0.009166	0.003019	-0.007698	0.080214	-0.144782	0.628609	0.044436	0.948530	-0.312230	0.028775
322	0.817048	0.627479	-9.740816	-0.014493	-0.001523	0.006129	0.080885	-0.145756	0.627686	0.044611	0.948485	-0.312361	0.028579
323	0.790698	0.591349	-9.736767	-0.014411	0.005765	-0.001264	0.081271	-0.143296	0.627946	0.044803	0.948486	-0.312339	0.028479
324	0.788114	0.627388	-9.750690	0.004901	-0.001542	-0.008540	0.081140	-0.143840	0.628078	0.044618	0.948552	-0.312173	0.028390
325	0.778330	0.658798	-9.707129	-0.003836	-0.001561	-0.010432	0.081140	-0.144383	0.628471	0.044568	0.948624	-0.311978	0.028210
326	0.795305	0.637085	-9.733682	-0.014407	-0.016168	-0.001232	0.080618	-0.145343	0.627689	0.044655	0.948630	-0.311989	0.027729
327	0.751714	0.672697	-9.848823	-0.007374	0.005744	-0.014153	0.080885	-0.145214	0.627163	0.044721	0.948718	-0.311719	0.027662
328	0.756786	0.622381	-9.789464	-0.028441	0.007573	-0.003186	0.081277	-0.145073	0.628076	0.045222	0.948715	-0.311667	0.027543
329	0.737533	0.617751	-9.724890	-0.008203	0.013961	-0.012324	0.081417	-0.144546	0.626242	0.045350	0.948786	-0.311425	0.027628
330	0.747110	0.632241	-9.714994	0.010107	0.010345	-0.004843	0.080885	-0.143993	0.626246	0.045138	0.948825	-0.311321	0.027800
331	0.775855	0.670701	-9.742995	0.004821	0.014916	-0.004877	0.080353	-0.145340	0.627691	0.045020	0.948861	-0.311212	0.027991
332	0.780592	0.690068	-9.711470	-0.005651	0.020377	-0.008631	0.080088	-0.144792	0.627431	0.045172	0.948902	-0.311041	0.028252
333	0.838469	0.687795	-9.706161	0.001296	0.014928	-0.001202	0.080751	-0.145209	0.627557	0.045123	0.948911	-0.311004	0.028427
334	0.824010	0.685277	-9.730337	-0.018095	0.027730	0.009755	0.080753	-0.144941	0.627033	0.045546	0.948825	-0.311174	0.028767
335	0.853289	0.613247	-9.702266	-0.022295	0.016731	-0.001320	0.079960	-0.145208	0.626777	0.045958	0.948812	-0.311147	0.028835
336	0.884763	0.584328	-9.733587	-0.007404	0.000308	0.000630	0.080623	-0.146302	0.627557	0.046013	0.948805	-0.311170	0.028712
337	0.860621	0.588919	-9.784163	0.003217	0.003024	-0.014088	0.079960	-0.146293	0.627693	0.045857	0.948903	-0.310899	0.028676
338	0.824342	0.612925	-9.779363	-0.016159	0.013074	-0.004975	0.081548	-0.145630	0.627419	0.046161	0.948919	-0.310800	0.028736
339	0.829131	0.622782	-9.714361	-0.002075	0.008502	-0.010435	0.080358	-0.145621	0.626905	0.046134	0.948986	-0.310596	0.028778
340	0.838593	0.661301	-9.713733	0.022369	0.000319	-0.004763	0.080349	-0.144789	0.628084	0.045627	0.949040	-0.310500	0.028835
341	0.833909	0.632441	-9.706979	-0.000372	0.002121	-0.004880	0.080079	-0.143689	0.628349	0.045526	0.949077	-0.310407	0.028775
342	0.838194	0.742892	-9.777411	-0.003997	0.002133	-0.001211	0.080218	-0.145332	0.628347	0.045528	0.949083	-0.310393	0.028707
343	0.814340	0.690021	-9.744765	0.003022	-0.008823	0.002534	0.080610	-0.144919	0.628999	0.045297	0.949084	-0.310448	0.028468
344	0.833967	0.620443	-9.697544	0.011704	0.007663	0.013631	0.079815	-0.144638	0.628874	0.045027	0.949010	-0.310700	0.028615
345	0.858037	0.627595	-9.730829	-0.007473	0.005797	0.004309	0.080874	-0.144921	0.629127	0.045084	0.948981	-0.310782	0.028595
346	0.838620	0.656579	-9.687391	-0.011029	0.003974	0.009829	0.080089	-0.144659	0.627038	0.045225	0.948913	-0.310975	0.028527
347	0.843473	0.649304	-9.706654	-0.000354	0.002115	-0.007649	0.080621	-0.145348	0.627165	0.045134	0.948966	-0.310829	0.028475
348	0.804828	0.661044	-9.769268	-0.005626	-0.001550	-0.008594	0.079030	-0.145326	0.627570	0.045148	0.949017	-0.310686	0.028319
349	0.800151	0.632307	-9.726501	-0.033654	0.009392	-0.005061	0.079687	-0.145596	0.628613	0.045732	0.949021	-0.310602	0.028201
350	0.780884	0.627439	-9.731551	-0.002131	-0.001543	-0.004884	0.081554	-0.146863	0.627156	0.045678	0.949056	-0.310514	0.028071
351	0.804808	0.665906	-9.754795	0.003091	0.000296	-0.004862	0.081822	-0.147822	0.627285	0.045506	0.949096	-0.310421	0.028008
352	0.737464	0.632189	-9.724688	-0.021416	0.003003	-0.003145	0.079693	-0.145607	0.627565	0.045845	0.949099	-0.310377	0.027846
353	0.723016	0.627257	-9.751300	-0.021406	0.002084	-0.004990	0.081553	-0.147405	0.627680	0.046145	0.949117	-0.310293	0.027661
354	0.717919	0.684956	-9.762541	0.016939	0.005816	0.008116	0.080361	-0.147119	0.627559	0.045767	0.949082	-0.310445	0.027800
355	0.691561	0.651289	-9.741653	0.004801	0.003945	-0.001171	0.081674	-0.146027	0.628859	0.045576	0.949100	-0.310418	0.027809
356	0.737552	0.612873	-9.744164	-0.005761	0.013098	0.006148	0.081283	-0.146848	0.628337	0.045675	0.949055	-0.310527	0.027945
357	0.775639	0.713792	-9.807211	-0.014417	0.020365	-0.012367	0.080630	-0.147130	0.626771	0.045956	0.949116	-0.310283	0.028134
358	0.799861	0.694985	-9.692016	0.003122	0.024040	-0.010438	0.080361	-0.146713	0.627166	0.045963	0.949174	-0.310069	0.028516
359	0.874652	0.685576	-9.672244	-0.000471	0.013111	0.002485	0.080093	-0.146160	0.627430	0.045931	0.949159	-0.310105	0.028671
360	0.920272	0.724029	-9.712090	-0.007478	0.006711	0.000614	0.077440	-0.145849	0.628107	0.046026	0.949147	-0.310127	0.028669
361	0.896202	0.716885	-9.676405	-0.000532	0.005817	0.008032	0.078114	-0.147781	0.627184	0.045955	0.949101	-0.310276	0.028698
362	0.857998	0.637343	-9.694682	-0.005676	-0.010659	0.002497	0.079036	-0.147510	0.627962	0.045907	0.949089	-0.310349	0.028379
363	0.862813	0.637214	-9.735451	-0.023166	-0.012509	-0.000357	0.079028	-0.145731	0.628094	0.046157	0.949085	-0.310369	0.027918
364	0.833871	0.636974	-9.788540	-0.009208	0.005784	-0.000315	0.079972	-0.148761	0.627037	0.046280	0.949078	-0.310374	0.027887
365	0.838596	0.656119	-9.821836	-0.002221	0.000312	-0.000271	0.078777	-0.147927	0.627047	0.046209	0.949084	-0.310371	0.027803
366	0.809651	0.658450	-9.826876	0.018822	0.002147	-0.004783	0.079703	-0.148343	0.627564	0.045780	0.949133	-0.310282	0.027872
367	0.790531	0.622268	-9.841966	0.016925	0.013148	0.009958	0.078369	-0.147630	0.628885	0.045416	0.949086	-0.310451	0.028160
368	0.756998	0.579200	-9.751657	0.006548	0.013105	0.002522	0.079163	-0.147094	0.628747	0.045283	0.949074	-0.310489	0.028369
369	0.829055	0.637080	-9.754973	0.018785	0.027746	-0.000208	0.079032	-0.146145	0.627701	0.044977	0.949084	-0.310451	0.028937
370	0.819355	0.649108	-9.750093	0.022267	0.016788	0.002595	0.078225	-0.144618	0.629018	0.044568	0.949084	-0.310474	0.029313
371	0.845708	0.685304	-9.734936	0.017020	0.003991	0.002587	0.077966	-0.145034	0.628234	0.044149	0.949088	-0.310511	0.029422
372	0.809361	0.723748	-9.729935	0.001295	0.011264	-0.003968	0.077164	-0.144331	0.629158	0.044108	0.949108	-0.310442	0.029557
373	0.797596	0.666286	-9.639624	0.004747	0.007633	0.008054	0.077696	-0.144615	0.628760	0.043949	0.949065	-0.310586	0.029662
374	0.814496	0.656268	-9.764442	-0.014536	-0.001516	0.007973	0.079291	-0.145730	0.628485	0.044122	0.949008	-0.310757	0.029466
375	0.819226	0.675511	-9.768930	-0.010929	-0.001541	-0.004007	0.078099	-0.145581	0.628364	0.044214	0.949031	-0.310690	0.029287
376	0.771203	0.637193	-9.688293	-0.007397	0.016725	-0.004941	0.077161	-0.143512	0.629027	0.044372	0.949051	-0.310588	0.029471
377	0.761539	0.639432	-9.731564	-0.022310	0.000269	-0.001299	0.077435	-0.144346	0.627977	0.044689	0.949046	-0.310577	0.029254
378	0.800005	0.661018	-9.774115	-0.024986	0.006678	0.000524	0.078365	-0.144228	0.627183	0.045115	0.949023	-0.310598	0.029143
379	0.814589	0.637059	-9.752708	-0.014460	0.007603	0.000577	0.079152	-0.144221	0.628749	0.045327	0.949009	-0.310612	0.029115
380	0.858157	0.603648	-9.697554	-0.005679	0.005792	0.002473	0.079029	-0.145461	0.627701	0.045380	0.948988	-0.310668	0.029109
381	0.892053	0.574923	-9.673634	-0.000335	0.005784	-0.003958	0.079693	-0.147236	0.628743	0.045312	0.949016	-0.310589	0.029137
382	0.887035	0.613167	-9.745165	-0.031945	0.010336	0.000489	0.078899	-0.147093	0.628488	0.045894	0.948980	-0.310624	0.029051
383	0.867744	0.613062	-9.764552	-0.031853	0.002085	-0.008728	0.078642	-0.148056	0.627703	0.046402	0.949010	-0.310476	0.028815
384	0.843446	0.651415	-9.793049	-0.001296	-0.007007	-0.003024	0.077715	-0.147774	0.627449	0.046296	0.949032	-0.310449	0.028587
385	0.788122	0.627536	-9.707476	0.013548	-0.005159	0.004429	0.079166	-0.146965	0.627962	0.045887	0.949027	-0.310532	0.028508
386	0.780729	0.661209	-9.707072	-0.014508	-0.005183	0.007054	0.079311	-0.147804	0.626257	0.046037	0.948977	-0.310686	0.028243
387	0.790139	0.709222	-9.744722	-0.003942	0.000289	-0.003977	0.079042	-0.147795	0.626914	0.045999	0.949005	-0.310614	0.028148
388	0.771016	0.675611	-9.711762	0.022333	0.016760	-0.004792	0.078902	-0.146691	0.627702	0.045593	0.949050	-0.310504	0.028517
389	0.795206	0.658807	-9.714172	0.006661	0.003023	-0.010386	0.079832	-0.146436	0.626909	0.045375	0.949126	-0.310302	0.028533
390	0.819129	0.697266	-9.739818	-0.023044	-0.005247	-0.017907	0.078905	-0.146970	0.627178	0.045701	0.949220	-0.309996	0.028190
391	0.818915	0.743017	-9.729575	-0.002093	0.007575	-0.015977	0.079433	-0.146700	0.627436	0.045687	0.949320	-0.309688	0.028232
392	0.804587	0.714146	-9.720511	-0.021344	0.016690	-0.016088	0.079171	-0.147380	0.627437	0.046115	0.949394	-0.309390	0.028318
393	0.775890	0.666119	-9.675839	-0.024741	0.009353	-0.021631	0.078375	-0.148321	0.628229	0.046547	0.949507	-0.308986	0.028247
394	0.776016	0.639658	-9.673808	-0.019710	0.010333	0.002390	0.079713	-0.148363	0.625599	0.046895	0.949471	-0.309044	0.028240
395	0.833866	0.636876	-9.817349	-0.008397	-0.001508	0.006161	0.079445	-0.147810	0.625863	0.046929	0.949433	-0.309169	0.028090
396	0.829096	0.627372	-9.779116	0.016885	0.007684	0.017349	0.078128	-0.150524	0.626528	0.046558	0.949329	-0.309527	0.028271
397	0.858218	0.589062	-9.740971	0.029234	0.020475	0.010012	0.078379	-0.148329	0.627443	0.046006	0.949290	-0.309683	0.028779
398	0.882232	0.608262	-9.769285	0.013429	0.009508	0.014563	0.078247	-0.147920	0.627183	0.045712	0.949214	-0.309941	0.028974
399	0.843484	0.646882	-9.711489	0.002055	0.002174	0.014513	0.078246	-0.147375	0.626921	0.045558	0.949132	-0.310215	0.028975
400	0.865223	0.637202	-9.740230	0.010061	0.013118	-0.000228	0.078511	-0.148194	0.627442	0.045359	0.949136	-0.310211	0.029202
401	0.845849	0.656503	-9.713732	-0.001321	0.005792	0.000647	0.077445	-0.146266	0.627452	0.045301	0.949134	-0.310220	0.029242
402	0.806718	0.771769	-9.758094	-0.032860	0.003915	-0.005054	0.077710	-0.147222	0.627973	0.045863	0.949139	-0.310145	0.029024
403	0.785256	0.723798	-9.701350	-0.000522	0.005793	0.004336	0.078380	-0.147787	0.626920	0.045796	0.949115	-0.310223	0.029067
404	0.795206	0.658816	-9.711772	-0.007504	0.002136	0.006156	0.078381	-0.148604	0.627312	0.045858	0.949068	-0.310367	0.028983
405	0.807296	0.651638	-9.706958	0.009199	0.007620	-0.001150	0.077710	-0.147222	0.627973	0.045620	0.949086	-0.310334	0.029114
406	0.799905	0.685327	-9.701754	-0.011715	0.005741	-0.012330	0.078388	-0.148211	0.625610	0.045796	0.949150	-0.310118	0.029056
407	0.814521	0.651504	-9.750105	-0.031876	0.016695	-0.010600	0.078390	-0.148621	0.625609	0.046400	0.949184	-0.309921	0.029094
408	0.857798	0.675507	-9.792578	-0.009183	0.005777	-0.004930	0.079845	-0.148905	0.626252	0.046523	0.949209	-0.309829	0.029059
409	0.833839	0.646862	-9.711578	0.006382	0.018636	0.017278	0.077988	-0.149964	0.627577	0.046396	0.949104	-0.310137	0.029400
410	0.858131	0.608395	-9.716693	-0.002162	0.000309	0.000654	0.077590	-0.148873	0.626795	0.046349	0.949094	-0.310182	0.029308
411	0.858075	0.617822	-9.774179	0.004798	-0.001503	0.002538	0.078128	-0.149166	0.625480	0.046132	0.949091	-0.310230	0.029246
412	0.843537	0.632165	-9.793319	0.013495	0.000344	0.006269	0.078650	-0.148344	0.626262	0.045784	0.949067	-0.310354	0.029259
413	0.843379	0.665869	-9.788046	0.013558	-0.005158	-0.001107	0.078116	-0.148056	0.627053	0.045379	0.949097	-0.310331	0.029180
414	0.833741	0.665981	-9.749722	0.009067	0.009483	0.009922	0.078645	-0.148333	0.627310	0.045171	0.949036	-0.310530	0.029341
415	0.852863	0.704816	-9.662575	0.011846	-0.001516	-0.002970	0.078382	-0.146976	0.626003	0.044827	0.949073	-0.310469	0.029319
416	0.852719	0.733543	-9.705385	0.013412	-0.008780	0.013661	0.078379	-0.148327	0.627574	0.044420	0.949001	-0.310764	0.029164
417	0.882027	0.651575	-9.768680	0.008208	0.002179	0.009932	0.077581	-0.148312	0.628236	0.044167	0.948951	-0.310946	0.029204
418	0.853114	0.646638	-9.788224	-0.008440	0.009470	0.009835	0.078111	-0.146283	0.626530	0.044290	0.948884	-0.311130	0.029257
419	0.780791	0.646640	-9.745687	-0.021403	-0.001563	-0.004983	0.079049	-0.149030	0.626521	0.044585	0.948903	-0.311050	0.029027
420	0.828549	0.742856	-9.782303	-0.014507	-0.008842	0.000598	0.078648	-0.149018	0.627179	0.044716	0.948883	-0.311125	0.028685
421	0.795139	0.670650	-9.769223	0.018835	0.002141	-0.004785	0.077053	-0.147088	0.626931	0.044275	0.948934	-0.311023	0.028774
422	0.769109	0.569780	-9.698860	-0.000311	0.005756	-0.008576	0.079034	-0.146557	0.627570	0.044232	0.948992	-0.310851	0.028791
423	0.771374	0.598495	-9.746450	-0.002074	0.017630	-0.012296	0.078109	-0.146550	0.627184	0.044283	0.949063	-0.310605	0.029035
424	0.768229	0.754996	-9.715476	-0.021582	0.013999	0.006061	0.078379	-0.148463	0.627705	0.044686	0.948991	-0.310763	0.029088
425	0.804321	0.772044	-9.676489	-0.007612	0.005806	0.011682	0.077585	-0.148456	0.627450	0.044766	0.948914	-0.310986	0.029089
426	0.924865	0.766892	-9.845885	0.013329	0.007692	0.013638	0.077065	-0.149555	0.626406	0.044464	0.948823	-0.311292	0.029245
427	0.875038	0.601128	-9.740644	-0.019796	0.013117	0.011621	0.077059	-0.147235	0.625883	0.044825	0.948731	-0.311513	0.029313
428	0.805750	0.473997	-9.584628	-0.025630	-0.008885	-0.003140	0.077984	-0.148870	0.627577	0.045167	0.948742	-0.311469	0.028901
429	0.723479	0.533774	-9.646976	-0.000183	-0.010724	-0.015934	0.078515	-0.148337	0.626787	0.045010	0.948854	-0.311178	0.028614
430	0.746761	0.704273	-9.759601	-0.014445	0.000269	-0.004954	0.078392	-0.149168	0.625609	0.045199	0.948868	-0.311124	0.028441
431	0.803684	0.896315	-9.924425	-0.040001	0.009404	-0.005103	0.077202	-0.151331	0.626797	0.045927	0.948864	-0.311042	0.028291
432	0.823563	0.776444	-9.808286	-0.021786	0.028675	0.020806	0.077089	-0.152724	0.624177	0.046418	0.948681	-0.311497	0.028633
433	0.814919	0.569889	-9.693629	0.002899	0.013152	0.020963	0.077875	-0.152037	0.625350	0.046340	0.948552	-0.311882	0.028846
434	0.769320	0.526582	-9.665854	0.018973	0.005776	-0.007554	0.077735	-0.150256	0.625483	0.045929	0.948622	-0.311715	0.028985
435	0.795520	0.591342	-9.741524	0.023424	0.005756	-0.021376	0.078260	-0.150525	0.626526	0.045428	0.948780	-0.311292	0.029146
436	0.814010	0.751934	-9.933556	0.008241	0.020415	-0.008560	0.077466	-0.149703	0.625747	0.045315	0.948824	-0.311142	0.029493
437	0.861978	0.810168	-9.819458	-0.004064	0.029554	-0.003101	0.077452	-0.148317	0.627582	0.045483	0.948829	-0.311061	0.029949
438	0.895989	0.762653	-9.661361	0.001127	0.033246	0.011687	0.075868	-0.148854	0.626809	0.045572	0.948737	-0.311272	0.030514
439	0.906096	0.669190	-9.556947	-0.023219	0.014007	0.006983	0.077066	-0.148878	0.625751	0.046009	0.948670	-0.311407	0.030569
440	0.935367	0.594392	-9.634544	-0.014494	-0.001495	0.013517	0.077068	-0.149154	0.625489	0.046176	0.948579	-0.311679	0.030380
441	0.853352	0.598710	-9.731277	-0.000439	-0.006991	0.004366	0.077073	-0.149707	0.624965	0.046047	0.948561	-0.311770	0.030182
442	0.799905	0.685335	-9.699352	-0.042437	-0.018025	-0.000451	0.076674	-0.149970	0.625492	0.046650	0.948529	-0.311843	0.029491
443	0.777775	0.774134	-9.753530	-0.032189	-0.008828	0.017117	0.078003	-0.151488	0.625742	0.047107	0.948404	-0.312197	0.029065
444	0.768360	0.723402	-9.807144	-0.000595	0.002152	0.008034	0.078270	-0.151088	0.624954	0.047037	0.948352	-0.312367	0.029027
445	0.742180	0.651161	-9.808402	0.009853	0.004010	0.017315	0.077742	-0.151899	0.625351	0.046773	0.948257	-0.312688	0.029101
446	0.804984	0.627291	-9.788945	-0.032902	0.005770	0.006025	0.078015	-0.153276	0.624693	0.047341	0.948172	-0.312877	0.028925
447	0.814546	0.646725	-9.740569	-0.021448	0.009418	-0.001307	0.077890	-0.154647	0.624301	0.047709	0.948161	-0.312858	0.028888
448	0.807278	0.656532	-9.682882	-0.002208	0.005788	0.002486	0.077746	-0.152585	0.625089	0.047695	0.948143	-0.312914	0.028904
449	0.876947	0.704371	-9.806398	0.011805	0.005804	-0.004824	0.078413	-0.152604	0.624036	0.047411	0.948188	-0.312812	0.029004
450	0.823673	0.754927	-9.767775	0.025772	0.005815	-0.002913	0.078674	-0.152328	0.624558	0.046870	0.948222	-0.312773	0.029189
451	0.819167	0.690121	-9.718311	0.010047	0.009452	-0.001150	0.078140	-0.151769	0.625086	0.046642	0.948239	-0.312738	0.029350
452	0.809337	0.728527	-9.739470	-0.003983	0.005782	-0.001217	0.076686	-0.151216	0.624050	0.046665	0.948232	-0.312758	0.029350
453	0.794976	0.709511	-9.663049	-0.011797	0.013067	-0.004960	0.078004	-0.150676	0.624826	0.046879	0.948251	-0.312661	0.029436
454	0.804706	0.690182	-9.692038	0.008336	-0.000611	-0.002990	0.078272	-0.151500	0.624823	0.046628	0.948279	-0.312616	0.029391
455	0.843256	0.689767	-9.835726	-0.003950	0.000300	-0.004896	0.078005	-0.150813	0.624826	0.046613	0.948312	-0.312528	0.029284
456	0.775664	0.709028	-9.792873	-0.015415	0.009433	0.002411	0.079074	-0.152609	0.624292	0.046873	0.948272	-0.312612	0.029285
457	0.756489	0.687530	-9.735738	0.011736	0.005805	0.004400	0.078017	-0.151922	0.623384	0.046588	0.948258	-0.312686	0.029383
458	0.785517	0.665818	-9.769381	0.011816	0.009446	-0.003909	0.078140	-0.150955	0.624432	0.046335	0.948286	-0.312623	0.029549
459	0.766209	0.670640	-9.755089	-0.007490	0.013088	0.000601	0.078407	-0.151505	0.624429	0.046460	0.948275	-0.312629	0.029658
460	0.797644	0.651470	-9.750263	0.008270	0.007631	0.002537	0.078269	-0.150678	0.624955	0.046259	0.948261	-0.312688	0.029773
461	0.819299	0.661155	-9.745124	0.027618	0.005803	-0.006591	0.077346	-0.149998	0.623522	0.045674	0.948332	-0.312544	0.029956
462	0.795153	0.670912	-9.692397	0.013643	0.005776	-0.008509	0.079183	-0.148763	0.625996	0.045365	0.948399	-0.312373	0.030061
463	0.814558	0.646955	-9.673347	-0.016039	-0.008888	-0.012327	0.078923	-0.148905	0.625212	0.045520	0.948474	-0.312159	0.029685
464	0.780502	0.709342	-9.703999	-0.009958	0.002080	-0.014163	0.079720	-0.149190	0.624943	0.045640	0.948550	-0.311923	0.029566
465	0.741855	0.723652	-9.718562	0.006516	0.003957	-0.000241	0.079190	-0.148098	0.624162	0.045443	0.948562	-0.311914	0.029579
466	0.766142	0.685111	-9.745284	-0.014374	0.002085	-0.010493	0.079457	-0.149599	0.624814	0.045645	0.948607	-0.311760	0.029436
467	0.795119	0.675528	-9.749949	-0.021411	0.013056	-0.007775	0.077604	-0.150257	0.625222	0.046039	0.948635	-0.311616	0.029438
468	0.804733	0.670882	-9.716233	-0.036500	0.023977	-0.005059	0.078796	-0.150841	0.625507	0.046794	0.948618	-0.311545	0.029577
469	0.843401	0.651726	-9.711339	-0.000612	0.007580	-0.001158	0.078274	-0.150851	0.623940	0.046753	0.948627	-0.311520	0.029613
470	0.896619	0.613202	-9.749794	-0.000597	-0.000633	-0.000218	0.077737	-0.150967	0.625385	0.046672	0.948620	-0.311563	0.029512
471	0.853037	0.651598	-9.754464	-0.018177	0.000268	0.004302	0.079322	-0.150027	0.625503	0.046913	0.948583	-0.311659	0.029310
472	0.819271	0.656540	-9.697093	-0.008482	-0.012535	0.000678	0.078400	-0.151384	0.625510	0.046905	0.948576	-0.311714	0.028937
473	0.828864	0.666094	-9.723277	0.013385	0.003025	-0.001081	0.079195	-0.150713	0.625111	0.046566	0.948601	-0.311687	0.028980
474	0.765960	0.709041	-9.792882	-0.004219	0.006667	0.002512	0.080524	-0.150467	0.623921	0.046595	0.948585	-0.311727	0.029001
475	0.766034	0.694711	-9.761873	-0.016383	0.007547	-0.004934	0.080520	-0.149100	0.623791	0.046850	0.948603	-0.311640	0.028937
476	0.746748	0.694713	-9.750050	-0.009427	-0.010709	0.002512	0.079999	-0.150878	0.623270	0.046871	0.948580	-0.311739	0.028593
477	0.732195	0.714024	-9.723507	0.011611	0.005747	-0.002946	0.078680	-0.151824	0.622888	0.046582	0.948613	-0.311675	0.028665
478	0.746775	0.689982	-9.726109	-0.014661	0.005727	-0.000309	0.079592	-0.150310	0.624846	0.046806	0.948599	-0.311691	0.028599
479	0.785272	0.704284	-9.787967	-0.005870	0.018521	-0.008589	0.080396	-0.150745	0.623267	0.046931	0.948644	-0.311518	0.028796
480	0.756375	0.699660	-9.716281	-0.004023	0.013013	-0.015033	0.079731	-0.150596	0.623797	0.047007	0.948725	-0.311248	0.028920
481	0.766135	0.675658	-9.704522	-0.000598	0.009387	-0.004857	0.079333	-0.151133	0.624324	0.046972	0.948756	-0.311152	0.028978
482	0.809556	0.670925	-9.706584	-0.014430	0.007508	-0.021534	0.079463	-0.150587	0.624323	0.047214	0.948871	-0.310768	0.028926
483	0.821495	0.694962	-9.720540	-0.029393	0.002030	-0.014219	0.080264	-0.151559	0.623792	0.047684	0.948938	-0.310518	0.028658
484	0.814427	0.661359	-9.692268	-0.007616	0.007567	-0.001195	0.079989	-0.150722	0.625105	0.047786	0.948939	-0.310500	0.028670
485	0.833715	0.658778	-9.754543	0.004640	-0.008863	-0.001106	0.080259	-0.151278	0.624578	0.047532	0.948962	-0.310489	0.028421
486	0.819219	0.666041	-9.732970	-0.004104	0.000258	-0.003012	0.080259	-0.150599	0.624055	0.047523	0.948975	-0.310461	0.028314
487	0.799927	0.665945	-9.749957	-0.004210	-0.001545	0.007142	0.081319	-0.150882	0.624308	0.047474	0.948935	-0.310605	0.028159
488	0.795123	0.661024	-9.778879	-0.016263	0.011179	-0.016011	0.081185	-0.151558	0.624964	0.047771	0.949013	-0.310320	0.028171
489	0.795099	0.665820	-9.783613	-0.009390	0.024010	-0.004921	0.080130	-0.150467	0.623401	0.047982	0.949029	-0.310214	0.028458
490	0.797403	0.690019	-9.744842	0.002914	0.007564	-0.007604	0.080396	-0.150473	0.623136	0.047887	0.949077	-0.310074	0.028529
491	0.818959	0.718807	-9.782648	-0.000586	0.005732	-0.010387	0.080928	-0.152113	0.623917	0.047821	0.949145	-0.309876	0.028519
492	0.809441	0.694954	-9.715851	-0.011138	0.002081	-0.001206	0.081192	-0.151300	0.623392	0.047956	0.949140	-0.309883	0.028404
493	0.833624	0.680648	-9.691819	0.004676	0.000263	-0.004814	0.080788	-0.150467	0.624181	0.047752	0.949181	-0.309793	0.028331
494	0.782633	0.752405	-9.787317	0.001231	-0.001603	-0.018676	0.080522	-0.151006	0.624707	0.047639	0.949295	-0.309474	0.028206
495	0.770807	0.706908	-9.716044	-0.016352	0.020330	-0.008646	0.081852	-0.151167	0.623779	0.047962	0.949329	-0.309304	0.028377
496	0.785637	0.632540	-9.659332	-0.021485	0.005689	-0.012338	0.081319	-0.151018	0.624439	0.048321	0.949388	-0.309077	0.028257
497	0.785207	0.718788	-9.768559	-0.018032	0.016655	-0.017877	0.080528	-0.151017	0.623659	0.048655	0.949480	-0.308736	0.028339
498	0.814256	0.694833	-9.754219	-0.019803	0.007530	-0.012333	0.082386	-0.152402	0.624036	0.048994	0.949534	-0.308524	0.028264
499	0.787669	0.709266	-9.739861	-0.007573	0.007544	-0.010427	0.081061	-0.151979	0.623785	0.049067	0.949594	-0.308327	0.028245
500	0.807072	0.685267	-9.732814	-0.007627	0.007565	-0.003042	0.081587	-0.152929	0.625091	0.049170	0.949598	-0.308298	0.028254
501	0.797489	0.670679	-9.771520	0.006432	0.002084	-0.008499	0.082917	-0.153768	0.624818	0.048938	0.949664	-0.308136	0.028221
502	0.814141	0.718879	-9.758684	-0.007525	0.005707	-0.015960	0.081595	-0.153758	0.624304	0.049035	0.949745	-0.307874	0.028182
503	0.785178	0.726105	-9.739648	0.001930	0.013066	0.000687	0.082920	-0.154724	0.624948	0.048951	0.949743	-0.307878	0.028339
504	0.814025	0.742892	-9.772753	-0.021596	0.000224	-0.010487	0.081202	-0.154171	0.623652	0.049278	0.949783	-0.307723	0.028115
505	0.787413	0.762105	-9.767931	-0.000726	-0.000638	0.002539	0.082783	-0.153357	0.624688	0.049160	0.949775	-0.307777	0.027995
506	0.775689	0.694936	-9.701762	-0.009301	0.006623	-0.010434	0.083190	-0.155009	0.624160	0.049293	0.949828	-0.307595	0.027970
507	0.760985	0.742834	-9.758844	-0.021581	0.002038	-0.012338	0.081862	-0.155532	0.625087	0.049594	0.949890	-0.307375	0.027756
508	0.804569	0.704488	-9.739770	-0.009334	0.005721	-0.008586	0.083852	-0.155695	0.624678	0.049721	0.949931	-0.307232	0.027715
509	0.813872	0.771463	-9.861180	-0.004073	0.005715	-0.017790	0.082396	-0.155274	0.624166	0.049715	0.950041	-0.306895	0.027674
510	0.780459	0.704455	-9.735194	-0.023282	0.016650	-0.016058	0.083065	-0.155973	0.623374	0.050178	0.950103	-0.306621	0.027746
511	0.742197	0.642160	-9.635595	-0.007496	0.016663	-0.012286	0.083598	-0.155986	0.622715	0.050294	0.950170	-0.306380	0.027898
512	0.799964	0.656164	-9.795707	0.022249	0.024014	-0.017681	0.083320	-0.155414	0.624814	0.049937	0.950290	-0.306022	0.028388
513	0.872071	0.704493	-9.777552	-0.005804	0.020347	-0.014125	0.083049	-0.153634	0.624686	0.050041	0.950368	-0.305742	0.028622
514	0.910336	0.774697	-9.675380	-0.011154	0.014884	-0.003072	0.082389	-0.154989	0.625214	0.050255	0.950368	-0.305693	0.028749
515	0.890886	0.810933	-9.622237	0.004615	0.002101	-0.002976	0.082648	-0.154437	0.625999	0.050050	0.950398	-0.305637	0.028718
516	0.832790	0.851016	-9.828678	0.011417	-0.008824	0.008148	0.082914	-0.154714	0.625996	0.049684	0.950364	-0.305820	0.028543
517	0.881665	0.708815	-9.926245	0.050824	0.000376	0.010189	0.083708	-0.153634	0.625466	0.048586	0.950359	-0.305989	0.028775
518	0.833790	0.628736	-10.095864	-0.033056	0.022170	-0.010569	0.083568	-0.153076	0.626385	0.049265	0.950387	-0.305781	0.028901
519	0.940169	0.579446	-9.795474	-0.191157	0.032907	-0.030764	0.082268	-0.156910	0.624559	0.052980	0.950370	-0.305276	0.028238
520	0.855683	0.608849	-9.591790	-0.162974	0.027397	-0.042617	0.082824	-0.162399	0.623504	0.056178	0.950431	-0.304569	0.027632
521	0.978371	0.666815	-9.599435	-0.129384	0.009091	-0.075641	0.082585	-0.166251	0.621146	0.058585	0.950746	-0.303197	0.026855
522	0.885620	0.889040	-9.998102	-0.106983	0.038390	-0.071891	0.083660	-0.169007	0.620350	0.060800	0.951027	-0.301887	0.026765
523	0.841867	0.973992	-9.757248	-0.070206	0.027450	-0.068005	0.083543	-0.171888	0.619433	0.062189	0.951345	-0.300603	0.026704
524	0.776847	0.959612	-9.702841	0.006655	0.031223	-0.049166	0.082611	-0.172140	0.620488	0.062187	0.951616	-0.299700	0.027188
525	0.774768	0.887231	-9.759091	0.137750	0.031426	-0.026349	0.083661	-0.168874	0.619957	0.059613	0.951935	-0.299089	0.028496
526	0.828814	0.678248	-9.687097	0.242883	0.029727	-0.020265	0.083346	-0.161712	0.624417	0.055086	0.952325	-0.298528	0.030406
527	0.897237	0.483330	-9.732405	0.206272	0.031511	-0.025978	0.084106	-0.155677	0.626772	0.051182	0.952690	-0.297876	0.032131
528	0.873881	0.324526	-9.718044	0.187171	0.024157	-0.031594	0.083546	-0.151266	0.629399	0.047688	0.953052	-0.297134	0.033589
529	0.840336	0.289087	-9.507592	0.222358	0.009536	-0.037855	0.083909	-0.145364	0.631757	0.043321	0.953484	-0.296257	0.034984
530	0.931343	0.411391	-9.680280	0.315249	-0.008667	-0.058584	0.085187	-0.137683	0.635156	0.037207	0.954094	-0.294933	0.036550
531	0.875135	0.049399	-9.959562	0.490542	0.007027	-0.074314	0.085385	-0.126149	0.639614	0.027710	0.954853	-0.293141	0.039455
532	0.851458	-0.036831	-9.831354	0.697311	0.008126	-0.084341	0.086082	-0.107362	0.644858	0.014415	0.955634	-0.290960	0.043562
533	0.832981	-0.210277	-9.879573	0.832002	-0.006299	-0.063325	0.087946	-0.085824	0.652844	-0.001716	0.956117	-0.288989	0.048192
534	0.762384	-0.576100	-9.863756	0.994854	-0.006098	-0.046796	0.089134	-0.059500	0.659921	-0.020818	0.956173	-0.287076	0.053731
535	0.852934	-0.865131	-10.001405	1.548040	0.009178	-0.033847	0.089719	-0.018630	0.670678	-0.050568	0.955247	-0.284629	0.062709
536	0.767540	-1.658275	-9.691631	1.807351	0.020462	-0.001142	0.090245	0.037970	0.681180	-0.085017	0.952788	-0.282136	0.073253
537	0.780530	-2.355232	-9.456414	1.844276	0.026040	0.030447	0.090261	0.094807	0.687495	-0.120259	0.948771	-0.279857	0.083975
538	0.912815	-3.302743	-9.382044	2.366389	-0.026344	0.053526	0.091475	0.154472	0.690656	-0.165302	0.941761	-0.276530	0.096403
539	0.822853	-4.159241	-9.301269	3.102059	-0.069404	0.070276	0.093412	0.241833	0.687275	-0.224129	0.929401	-0.271098	0.111739
540	0.712494	-5.284773	-9.075614	2.997566	-0.103333	0.090151	0.097375	0.333032	0.673267	-0.280188	0.914046	-0.265136	0.125368
541	0.567314	-6.150062	-8.015989	2.193918	-0.094249	0.096242	0.099287	0.416245	0.651935	-0.321046	0.900515	-0.260580	0.134537
542	0.622771	-6.620759	-7.078596	1.586322	-0.093187	0.081180	0.103956	0.468528	0.632532	-0.350235	0.889710	-0.256961	0.140437
543	0.590299	-6.869205	-6.535023	1.578375	-0.093366	0.033154	0.109327	0.507962	0.614821	-0.379036	0.878187	-0.252295	0.146514
544	0.688645	-7.260311	-6.270711	1.758320	-0.095054	0.015630	0.111659	0.552440	0.592027	-0.410266	0.864499	-0.246535	0.153444
545	0.633082	-7.733343	-5.951369	1.747154	-0.109681	0.034071	0.114804	0.597958	0.564772	-0.441166	0.849672	-0.240662	0.159726
546	0.741884	-8.289950	-5.540437	1.756084	-0.131544	0.067400	0.116387	0.638415	0.535825	-0.471633	0.833727	-0.234885	0.165199
547	0.783234	-8.840380	-4.690719	1.929841	-0.134113	0.086761	0.120110	0.681252	0.501098	-0.504652	0.814791	-0.228444	0.171041
548	0.583104	-9.319765	-4.034315	2.246990	-0.152985	0.110553	0.129417	0.725210	0.461740	-0.541854	0.791286	-0.220804	0.177500
549	0.652840	-9.754642	-3.185112	2.513334	-0.165462	0.145159	0.135073	0.772487	0.408264	-0.582429	0.762836	-0.212011	0.184146
550	0.569932	-10.030957	-2.318305	2.552260	-0.181931	0.152765	0.142376	0.813659	0.348222	-0.621934	0.732120	-0.202569	0.190170
551	0.587435	-10.123961	-1.380770	2.682077	-0.167204	0.164469	0.143123	0.851515	0.277489	-0.661820	0.697507	-0.192270	0.196241
552	0.466353	-9.971715	-0.414680	2.888831	-0.180748	0.174742	0.150016	0.879965	0.203557	-0.702355	0.658148	-0.180687	0.202218
553	0.194991	-9.656556	0.432256	2.875087	-0.159887	0.156147	0.159316	0.900739	0.130782	-0.740402	0.616607	-0.168408	0.207941
554	0.232665	-9.416665	1.605117	2.720708	-0.165677	0.131355	0.163779	0.910580	0.053586	-0.773924	0.575649	-0.156040	0.212887
555	0.226315	-9.047112	2.724169	2.532872	-0.165998	0.115606	0.167059	0.913354	-0.020197	-0.803243	0.535893	-0.143621	0.216776
556	0.072825	-8.679130	3.469716	2.459602	-0.153411	0.093033	0.164991	0.902720	-0.100100	-0.829453	0.496119	-0.131311	0.220523
557	-0.150732	-8.274743	4.347159	2.323209	-0.159153	0.084930	0.165777	0.890270	-0.167058	-0.852522	0.457361	-0.118927	0.223347
558	-0.103895	-7.952166	5.067531	2.050408	-0.130309	0.059486	0.170073	0.874789	-0.218586	-0.871113	0.422427	-0.107976	0.225960
559	0.026473	-7.448965	5.786415	1.641226	-0.088875	0.005640	0.170662	0.855816	-0.267859	-0.884840	0.393820	-0.098799	0.228478
560	0.110517	-6.845484	6.304614	1.312163	-0.081990	-0.015450	0.168942	0.836300	-0.305715	-0.894960	0.370826	-0.091140	0.230711
561	0.215751	-6.646428	6.754920	1.018480	-0.077849	-0.052948	0.162417	0.816099	-0.335673	-0.902334	0.352791	-0.084416	0.232822
562	0.118066	-6.366052	7.180465	0.882246	-0.060764	-0.088757	0.158744	0.802501	-0.358707	-0.908106	0.337201	-0.078503	0.235535
563	0.165337	-6.158474	7.342264	0.920986	-0.037041	-0.119986	0.159682	0.792434	-0.379156	-0.913757	0.320591	-0.072448	0.238792
564	0.202283	-5.801251	7.645307	0.906137	-0.026134	-0.133018	0.155351	0.776935	-0.401531	-0.918809	0.304250	-0.066707	0.242429
565	0.356482	-5.768886	7.872867	0.884364	-0.031640	-0.134964	0.151801	0.763085	-0.422339	-0.923529	0.288096	-0.060777	0.245766
566	0.341729	-5.693081	8.236299	0.830313	-0.031759	-0.148166	0.144018	0.745470	-0.441411	-0.927481	0.273011	-0.055169	0.249398
567	0.139142	-5.671037	8.467586	0.771029	-0.008165	-0.170664	0.139659	0.730841	-0.458937	-0.930816	0.258734	-0.050022	0.253250
568	0.514888	-5.582994	8.664384	0.604933	0.022721	-0.190003	0.139379	0.720701	-0.474399	-0.932870	0.247483	-0.046313	0.257606
569	0.507557	-5.045867	8.830297	0.543688	0.000654	-0.214303	0.134310	0.709706	-0.485106	-0.934468	0.237378	-0.042245	0.261987
570	0.282785	-4.425879	8.726461	0.672516	0.026440	-0.186041	0.129523	0.696772	-0.497912	-0.936545	0.224762	-0.038250	0.266276
571	0.609948	-4.266140	8.808578	0.815713	0.059619	-0.155830	0.124770	0.677798	-0.512686	-0.939278	0.209112	-0.034105	0.269938
572	0.734004	-3.986728	8.823258	0.693281	0.037515	-0.178575	0.122517	0.662085	-0.526824	-0.941061	0.195945	-0.030230	0.274035
573	0.461843	-3.529371	9.035995	0.486518	0.040891	-0.181508	0.119975	0.650634	-0.539254	-0.941973	0.186519	-0.027396	0.277754
574	0.588338	-3.249420	9.206750	0.484667	0.029941	-0.177820	0.116609	0.641014	-0.547354	-0.942698	0.177270	-0.024509	0.281595
575	0.870027	-3.156837	9.378728	0.421080	-0.006712	-0.200230	0.113777	0.631109	-0.555982	-0.943116	0.169299	-0.021048	0.285355
576	0.770603	-3.039393	9.302625	0.299297	0.009595	-0.201804	0.108527	0.624284	-0.560397	-0.942922	0.163641	-0.018738	0.289428
577	0.839929	-2.916779	9.232970	0.302573	0.027011	-0.189819	0.104341	0.617710	-0.565868	-0.942886	0.157681	-0.016595	0.292962
578	0.853602	-2.753485	9.129757	0.257779	0.033376	-0.188216	0.102931	0.611793	-0.570838	-0.942540	0.152646	-0.015017	0.296804
579	0.669306	-2.522198	9.323338	0.221645	0.051615	-0.173681	0.101255	0.607106	-0.576198	-0.942277	0.148035	-0.013845	0.300013
580	0.669971	-2.651183	9.600017	0.278534	0.064493	-0.156798	0.100227	0.602438	-0.579074	-0.942097	0.142403	-0.012819	0.303333
581	0.535045	-2.665450	9.728195	0.272503	0.062615	-0.162369	0.096694	0.595875	-0.582716	-0.941975	0.136743	-0.011592	0.306349
582	0.498161	-2.516582	9.657918	0.188255	0.033316	-0.147992	0.095539	0.591743	-0.586770	-0.941537	0.132990	-0.010553	0.309370
583	0.466920	-2.540913	9.597267	0.235488	0.005964	-0.142173	0.095183	0.586640	-0.591224	-0.941381	0.128360	-0.008562	0.311853
584	0.451079	-2.247124	9.675662	0.259337	0.018913	-0.090406	0.093897	0.581419	-0.594884	-0.941437	0.123338	-0.006959	0.313746
585	0.716737	-2.335176	9.806544	0.260436	0.020972	-0.011021	0.093541	0.576182	-0.599076	-0.942101	0.118111	-0.005434	0.313792
586	1.111165	-2.114389	10.111011	0.304986	-0.050171	0.011465	0.091884	0.566432	-0.604569	-0.942851	0.112641	-0.002491	0.313589
587	1.080480	-1.749123	9.991011	0.375642	-0.114039	0.019287	0.089571	0.556951	-0.611367	-0.943937	0.106067	0.002280	0.312615
588	0.757229	-1.221890	9.558459	0.590020	-0.192266	0.076757	0.086471	0.544609	-0.617767	-0.945556	0.096092	0.009549	0.310804
589	0.422514	-1.324747	9.227397	0.592918	-0.162924	0.123790	0.083930	0.529218	-0.627448	-0.947492	0.085666	0.016375	0.307656
590	0.254289	-1.445812	9.104094	0.505097	-0.117280	0.147271	0.082966	0.515056	-0.635570	-0.949141	0.076826	0.021569	0.304571
591	0.231089	-1.627890	9.348596	0.223617	-0.055532	0.119914	0.081460	0.500243	-0.641067	-0.950252	0.072742	0.024023	0.301916
592	0.817385	-1.187341	9.775569	0.133204	-0.057562	0.054853	0.081488	0.496930	-0.643951	-0.950717	0.070549	0.025960	0.300809
593	1.105409	-0.896774	10.142439	0.244846	-0.116014	0.014894	0.080728	0.491711	-0.646829	-0.951154	0.066365	0.029845	0.300019
594	1.094268	-0.605267	9.551048	0.705650	-0.142847	0.030182	0.076190	0.475546	-0.654136	-0.952053	0.053777	0.036872	0.298903
595	1.008781	-0.364105	9.760094	0.743738	-0.131773	0.065410	0.073143	0.453868	-0.663816	-0.953117	0.040185	0.043990	0.296678
596	1.248526	-0.584900	9.788043	0.511047	-0.111892	0.064221	0.069410	0.435773	-0.671655	-0.953727	0.031127	0.049224	0.294980
597	1.225858	-0.893212	9.706685	0.234931	-0.078481	0.024024	0.068414	0.425747	-0.676629	-0.954002	0.026910	0.052324	0.293971
598	1.036997	-0.719989	9.810582	0.132114	-0.068719	-0.033748	0.066196	0.420139	-0.679103	-0.953763	0.024723	0.054553	0.294532
599	1.141838	-0.454946	9.856090	0.015050	-0.054302	-0.071288	0.063567	0.417414	-0.680917	-0.953348	0.024500	0.055921	0.295637
600	1.178594	-0.574775	9.974788	-0.119430	-0.069125	-0.090398	0.061434	0.420451	-0.680637	-0.952629	0.027051	0.056698	0.297575
601	0.978179	-0.517914	9.832073	-0.156042	-0.087523	-0.114559	0.056629	0.426552	-0.677975	-0.951792	0.030276	0.057679	0.299748
602	0.816776	-0.568099	9.323314	-0.058142	-0.067315	-0.121476	0.053169	0.430696	-0.677945	-0.950888	0.031617	0.058804	0.302249
603	0.741282	-0.914370	9.430585	-0.170341	-0.054799	-0.173733	0.051711	0.431257	-0.678195	-0.949641	0.034893	0.059047	0.305741
604	1.038392	-1.026528	9.530214	-0.229714	-0.069677	-0.262592	0.046901	0.438723	-0.675794	-0.947707	0.039343	0.059265	0.311114
605	1.328255	-0.618312	9.821929	-0.087689	-0.102466	-0.289521	0.041056	0.443168	-0.675745	-0.945659	0.041255	0.060982	0.316715
606	1.112806	-0.435919	9.808072	0.030816	-0.113222	-0.246469	0.034691	0.444883	-0.675692	-0.943883	0.041067	0.063634	0.321480
607	1.129715	-0.966416	9.464690	0.156865	-0.098404	-0.231056	0.029537	0.443831	-0.677223	-0.942315	0.038432	0.066749	0.325746
608	1.288037	-0.755904	10.419800	0.276457	-0.069157	-0.264658	0.023879	0.437439	-0.679931	-0.940570	0.033304	0.070168	0.330599
609	2.231911	-0.502396	10.122475	0.129479	-0.100273	-0.282862	0.017301	0.429955	-0.683288	-0.938559	0.031160	0.073166	0.335833
610	2.303390	-0.353211	9.378614	0.052118	-0.097554	-0.285099	0.010688	0.427838	-0.683628	-0.936385	0.030412	0.075637	0.341374
611	2.138502	-0.145815	9.610452	-0.146185	-0.023692	-0.251167	0.007508	0.432492	-0.687006	-0.934517	0.032974	0.075359	0.346284
612	1.971411	0.015692	9.793612	-0.108000	0.016588	-0.227057	0.005372	0.437301	-0.687249	-0.932719	0.034538	0.074558	0.351117
613	1.927120	-0.335789	9.063254	-0.048581	0.033146	-0.226758	0.002438	0.440225	-0.685520	-0.931150	0.034920	0.073913	0.355356
614	1.637439	-0.259242	9.100036	-0.155529	0.025701	-0.216229	0.002416	0.443935	-0.683946	-0.929344	0.037320	0.072584	0.360081
615	1.650650	0.010666	9.214377	-0.341714	0.047555	-0.167383	0.000769	0.454249	-0.680522	-0.927953	0.043129	0.069533	0.363604
616	1.501062	0.052946	9.703319	-0.307323	0.034029	-0.087833	0.000722	0.460995	-0.676326	-0.926912	0.048462	0.066844	0.366084
617	1.315086	-0.377250	9.959626	-0.165591	0.004080	-0.044605	-0.000107	0.467590	-0.674482	-0.926443	0.051465	0.065760	0.367055
618	1.520784	-1.040409	10.115493	-0.012514	-0.023236	-0.073282	-0.000125	0.470884	-0.673433	-0.925662	0.051778	0.066270	0.368886
619	1.948510	-0.762634	9.475190	-0.100450	-0.028684	-0.066325	-0.002520	0.473240	-0.673150	-0.925034	0.053823	0.066283	0.370164
620	1.483078	-0.216035	9.862626	-0.036250	-0.026782	-0.030059	-0.004252	0.475451	-0.672873	-0.924510	0.054665	0.066633	0.371286
621	1.688923	0.094118	9.672039	0.108991	-0.039406	-0.044075	-0.004614	0.470769	-0.676279	-0.924271	0.052899	0.068388	0.371817
622	1.498357	0.102446	9.403899	0.018150	-0.024978	-0.078709	-0.005657	0.467082	-0.676796	-0.923528	0.052640	0.069174	0.373549
623	1.158890	-0.014834	9.079792	-0.059562	0.022344	-0.114249	-0.006595	0.470101	-0.676918	-0.922668	0.053382	0.068602	0.375669
624	1.246602	-0.207077	9.101921	-0.130409	0.066148	-0.112818	-0.007140	0.472853	-0.675995	-0.921643	0.055130	0.066631	0.378279
625	1.441749	-0.680293	9.221942	-0.170374	0.084397	-0.112096	-0.007295	0.476429	-0.674289	-0.920723	0.057447	0.064057	0.380612
626	1.375570	-0.956754	9.332681	-0.194514	0.091611	-0.131601	-0.004814	0.482988	-0.672210	-0.919487	0.060154	0.061149	0.383649
627	1.757042	-1.056094	9.613330	-0.233854	0.086160	-0.115163	-0.005654	0.490691	-0.669056	-0.918404	0.063657	0.058038	0.386153
628	1.752944	-1.210203	9.582321	-0.154003	0.058805	-0.123938	-0.003569	0.496031	-0.666188	-0.917157	0.065885	0.056027	0.389029
629	1.612183	-1.012926	9.655796	-0.012155	0.018700	-0.133325	-0.005034	0.497014	-0.665389	-0.916102	0.065854	0.055894	0.391530
630	1.818865	-0.867836	9.746185	0.037011	0.018735	-0.150611	-0.005030	0.496735	-0.665914	-0.914808	0.064862	0.056136	0.394674
631	2.005504	-1.079441	9.677740	0.021701	0.000389	-0.182020	-0.009660	0.494872	-0.665877	-0.913389	0.064323	0.056690	0.397955
632	2.122790	-0.901386	9.609310	-0.025302	-0.023489	-0.217295	-0.011640	0.495425	-0.667564	-0.911388	0.064732	0.057290	0.402368
633	2.140911	-0.666503	9.329491	-0.088412	-0.043669	-0.229588	-0.015233	0.498348	-0.666616	-0.909397	0.066513	0.057876	0.406477
634	1.670816	-0.161461	9.529045	-0.081853	-0.064703	-0.208341	-0.018697	0.500870	-0.664622	-0.907340	0.068289	0.058764	0.410631
635	1.561929	-1.594707	9.834422	-0.064088	-0.065719	-0.232183	-0.022947	0.503657	-0.664455	-0.905278	0.069808	0.059944	0.414736
636	1.368794	-1.032028	9.840511	-0.131231	-0.058656	-0.293480	-0.028785	0.505506	-0.664014	-0.902360	0.072328	0.060417	0.420553
637	1.182302	-0.344176	9.858022	-0.032033	-0.040244	-0.276435	-0.032786	0.510222	-0.662145	-0.899923	0.072978	0.061438	0.425487
638	1.610114	-0.567095	9.858888	-0.073910	-0.060321	-0.270128	-0.037153	0.509991	-0.662765	-0.897198	0.074504	0.062376	0.430807
639	1.597985	-1.041986	10.313049	-0.227395	-0.087976	-0.280997	-0.043805	0.513652	-0.659958	-0.894288	0.079049	0.062561	0.435990
640	1.362032	-1.107022	10.429971	-0.040014	-0.094214	-0.280969	-0.048321	0.516036	-0.659265	-0.891359	0.080259	0.064416	0.441461
641	1.487635	-1.175836	9.935632	0.064743	-0.083957	-0.266597	-0.056010	0.517357	-0.659071	-0.888923	0.079570	0.067007	0.446088
642	1.526241	-1.190918	9.724519	-0.012185	-0.098681	-0.281725	-0.061298	0.515902	-0.660077	-0.885877	0.080332	0.069161	0.451648
643	1.538578	-0.743555	9.663689	0.055761	-0.096751	-0.275867	-0.068049	0.515290	-0.660547	-0.883231	0.079906	0.071880	0.456455
644	1.673456	-0.727580	9.331473	0.074652	-0.085658	-0.251785	-0.073460	0.512461	-0.662338	-0.880589	0.079048	0.074547	0.461256
645	1.751954	-1.016561	9.215320	-0.050114	-0.073060	-0.281951	-0.078355	0.511826	-0.662954	-0.877670	0.080263	0.075855	0.466367
646	1.666123	-1.221301	9.202044	-0.178373	-0.060505	-0.315837	-0.085131	0.514114	-0.660802	-0.874059	0.083510	0.075840	0.472540
647	1.898030	-1.306752	9.409471	-0.249982	-0.014889	-0.323643	-0.090595	0.520351	-0.658920	-0.870365	0.087651	0.074272	0.478817
648	2.092371	-1.609091	9.541484	-0.267464	0.034498	-0.308098	-0.093952	0.526046	-0.654174	-0.866726	0.091543	0.071730	0.485036
649	2.047809	-2.373639	9.746408	-0.350607	0.048891	-0.350038	-0.097715	0.535291	-0.650602	-0.862457	0.096859	0.068053	0.492093
650	1.962042	-2.590271	9.773778	-0.355169	0.021311	-0.404462	-0.102675	0.543203	-0.644925	-0.857633	0.102230	0.065071	0.499780
651	1.805835	-2.196589	9.592987	-0.325882	0.032347	-0.388665	-0.108166	0.552887	-0.640422	-0.852698	0.107304	0.061896	0.507504
652	1.516505	-2.213008	9.181936	-0.314242	0.048906	-0.346184	-0.112466	0.560387	-0.634095	-0.848457	0.111738	0.058725	0.513991
653	1.258776	-2.760895	9.541554	-0.214052	0.036153	-0.343799	-0.117135	0.565935	-0.631828	-0.843947	0.114977	0.056405	0.520915
654	0.911443	-2.738093	9.375384	-0.164640	0.047000	-0.397106	-0.122324	0.568213	-0.628902	-0.839419	0.116816	0.054928	0.527932
655	0.882870	-2.804771	9.595048	-0.181425	0.054113	-0.459959	-0.127253	0.571174	-0.625717	-0.833486	0.119221	0.052745	0.536941
656	1.044741	-2.366649	9.559491	-0.312620	0.130659	-0.505055	-0.132721	0.574838	-0.621216	-0.827382	0.122490	0.048534	0.545967
657	1.301815	-1.642414	10.107407	0.109086	0.078145	-0.494564	-0.140144	0.574660	-0.620108	-0.821556	0.119768	0.049140	0.555235
658	1.706851	-1.657651	9.638034	0.306208	0.054850	-0.431674	-0.146718	0.566763	-0.623858	-0.817490	0.113704	0.052793	0.562134
659	2.042838	-1.319419	9.842772	0.288479	0.001918	-0.409538	-0.150900	0.555837	-0.626711	-0.812797	0.108943	0.056460	0.569477
660	2.178169	-1.386628	9.811883	0.230893	-0.108710	-0.409650	-0.159855	0.547144	-0.630573	-0.808468	0.105969	0.061870	0.575607
661	2.080449	-1.112157	9.918051	-0.005086	-0.126469	-0.456981	-0.169093	0.539577	-0.631680	-0.802318	0.107354	0.064375	0.583624
662	1.437636	0.224978	10.089252	-0.000953	0.114742	-0.451887	-0.173325	0.536352	-0.630730	-0.797151	0.105456	0.063613	0.591087
663	1.867440	0.043971	8.976797	-0.389187	0.143063	-0.345880	-0.176413	0.541764	-0.626642	-0.791834	0.109801	0.057079	0.598068
664	2.143265	0.847207	8.692950	-0.766021	0.226300	-0.186436	-0.177967	0.556365	-0.618500	-0.788062	0.119012	0.044855	0.602314
665	2.040339	0.196302	9.093381	-0.726225	0.237730	0.000195	-0.172271	0.575298	-0.606746	-0.786128	0.127703	0.032113	0.603874
666	1.933054	-1.581523	9.252298	-0.523004	0.263709	0.088017	-0.164684	0.591151	-0.599726	-0.785949	0.132804	0.021538	0.603476
667	2.093885	-1.926503	9.599464	-0.570453	0.235235	0.055538	-0.158150	0.604831	-0.592436	-0.784835	0.139056	0.010580	0.603809
668	2.218865	-1.823594	10.067811	-0.524591	0.179484	0.041085	-0.154282	0.617896	-0.581326	-0.783842	0.145137	0.001425	0.603759
669	2.202688	-1.444403	10.493102	-0.091944	0.128689	0.018412	-0.150743	0.624039	-0.578601	-0.783588	0.145091	-0.001898	0.604099
670	2.187233	-1.266501	9.753634	-0.093744	0.143275	-0.016690	-0.147704	0.626056	-0.578624	-0.783065	0.144842	-0.005121	0.604817
671	2.148073	-2.166882	9.637410	0.015617	0.165215	-0.056734	-0.145329	0.626319	-0.577072	-0.782278	0.142648	-0.007405	0.606331
672	1.950946	-1.792985	9.323921	0.061660	0.159557	-0.145112	-0.144642	0.623005	-0.579306	-0.780601	0.139782	-0.008639	0.609137
673	1.742186	-3.046488	8.773835	-0.161068	0.173693	-0.237569	-0.144125	0.624925	-0.578261	-0.777068	0.140295	-0.012681	0.613451
674	1.791781	-2.309409	8.976692	-0.165850	0.093085	-0.308567	-0.146534	0.627036	-0.575096	-0.772735	0.141818	-0.015190	0.618496
675	1.551119	-2.401161	9.023574	0.043371	0.041889	-0.388649	-0.152363	0.625746	-0.574002	-0.767867	0.140840	-0.014215	0.624774
676	1.827385	-1.689190	8.788866	0.030692	0.007219	-0.386835	-0.160281	0.620075	-0.575512	-0.763046	0.140399	-0.012749	0.630782
677	1.937566	-2.555278	8.763343	-0.170141	0.065475	-0.395278	-0.164927	0.621504	-0.574688	-0.757395	0.142385	-0.014762	0.637073
678	2.013955	-2.854306	9.931406	-0.032751	0.036250	-0.414837	-0.171021	0.618994	-0.572674	-0.751947	0.142554	-0.014440	0.643464
679	2.356458	-3.892339	10.150512	-0.251101	0.046596	-0.572790	-0.178717	0.618292	-0.569599	-0.743547	0.146082	-0.016744	0.652317
680	2.097081	-3.615180	9.729454	-0.414833	0.084484	-0.697364	-0.188561	0.622016	-0.564146	-0.733121	0.151383	-0.021258	0.662695
681	1.392365	-1.947155	9.597428	-0.127336	0.112217	-0.670217	-0.202099	0.623034	-0.559844	-0.723473	0.152243	-0.022575	0.672978
682	1.426243	-1.497499	8.787810	-0.143264	0.171100	-0.537503	-0.207921	0.621459	-0.559797	-0.715662	0.152268	-0.025233	0.681179
683	0.522934	-1.130777	9.600763	-0.144946	0.176827	-0.367770	-0.213084	0.619882	-0.559232	-0.709990	0.152216	-0.028577	0.686970
684	1.381442	-3.218744	9.272201	0.243392	0.127953	-0.391430	-0.217038	0.614864	-0.559333	-0.705207	0.147244	-0.025756	0.693065
685	1.589723	-3.405184	9.514001	0.384869	0.056541	-0.505028	-0.221981	0.602250	-0.567684	-0.699071	0.141416	-0.019755	0.700651
686	0.899828	-2.321863	9.371511	0.151320	0.029711	-0.504401	-0.229852	0.589424	-0.573259	-0.692388	0.139105	-0.016510	0.707797
687	0.673554	-1.397348	8.959843	0.192947	0.062120	-0.361241	-0.235374	0.581530	-0.575445	-0.687652	0.135738	-0.013676	0.713108
688	0.665492	-1.234772	8.659558	0.230341	0.135512	-0.277186	-0.240884	0.572797	-0.579466	-0.684236	0.130740	-0.011397	0.717355
689	0.720605	-1.162473	8.661087	0.242431	0.173940	-0.268880	-0.243077	0.562386	-0.583252	-0.680938	0.124972	-0.009630	0.721535
690	0.900176	-1.405045	8.688169	0.284166	0.175950	-0.223431	-0.242479	0.552741	-0.589419	-0.678350	0.118635	-0.007258	0.725062
691	1.396133	-1.210497	9.703824	0.268766	0.181408	-0.227211	-0.238838	0.542933	-0.594693	-0.675687	0.112335	-0.005303	0.728560
692	1.623257	-1.310946	9.750148	0.348066	0.161314	-0.267373	-0.239291	0.531517	-0.601245	-0.672520	0.105339	-0.001699	0.732542
693	1.244056	-1.177544	9.578030	0.538351	0.150382	-0.319016	-0.241447	0.516689	-0.608964	-0.668987	0.095834	0.004837	0.737054
694	1.025697	-1.425602	8.936325	0.553814	0.212353	-0.399315	-0.242657	0.497196	-0.616954	-0.664098	0.085283	0.011036	0.742684
695	1.735929	-0.658115	9.906799	0.498641	0.227654	-0.486391	-0.243069	0.478504	-0.625999	-0.657761	0.075109	0.016251	0.749296
696	1.575386	-0.352251	10.082442	0.495565	0.165350	-0.534324	-0.243742	0.457089	-0.633995	-0.650477	0.065970	0.022418	0.756323
697	1.500784	-0.381211	10.100545	0.485401	0.136919	-0.563865	-0.248665	0.437647	-0.641170	-0.642648	0.057279	0.028757	0.763476
698	1.657074	-0.815258	9.735810	0.363022	0.080173	-0.560674	-0.251370	0.422048	-0.644561	-0.634476	0.051105	0.034025	0.770500
699	1.509954	-0.774508	10.479227	0.233497	0.017658	-0.620315	-0.257129	0.408670	-0.648189	-0.625107	0.047460	0.038050	0.778165
700	1.550816	-0.753196	10.355071	0.079938	0.006626	-0.586004	-0.262899	0.396129	-0.650244	-0.616019	0.045954	0.039880	0.785378
701	1.668550	-1.215761	9.413406	-0.094810	0.084298	-0.547287	-0.266846	0.388515	-0.649953	-0.607243	0.045457	0.037833	0.792312
702	0.854102	-0.829183	8.945490	-0.069868	0.171030	-0.563029	-0.268691	0.386074	-0.649940	-0.598346	0.043214	0.035273	0.799294
703	0.995513	0.900668	9.513632	-0.200633	0.267863	-0.527010	-0.268284	0.384013	-0.650337	-0.589785	0.041048	0.029295	0.805984
704	0.546643	1.022933	10.346603	-0.361862	0.231337	-0.396752	-0.266569	0.385909	-0.650350	-0.583179	0.041402	0.021171	0.811012
705	0.414872	0.331686	10.225245	-0.298989	0.162072	-0.339078	-0.265940	0.392486	-0.648649	-0.577473	0.042137	0.014724	0.815189
706	0.200503	0.774690	9.725309	0.191042	0.044453	-0.443494	-0.266838	0.388364	-0.651395	-0.570409	0.039124	0.017813	0.820235
707	0.066079	1.669653	9.765416	0.509747	0.029108	-0.500970	-0.270199	0.370723	-0.654520	-0.562708	0.032570	0.026310	0.825594
708	0.760841	0.563618	9.595540	-0.301896	0.116477	-0.337166	-0.272019	0.363072	-0.655557	-0.556929	0.033920	0.020344	0.829618
709	2.043135	-0.319703	10.884299	-0.584502	0.112625	-0.324671	-0.271023	0.374727	-0.651760	-0.551276	0.038395	0.009724	0.833382
710	1.364944	-0.187324	10.586940	-0.132640	0.003288	-0.356390	-0.273173	0.378887	-0.648728	-0.545222	0.039786	0.007863	0.837310
711	0.781265	0.341329	10.017538	0.425999	-0.032653	-0.338780	-0.277891	0.368112	-0.650790	-0.539994	0.035614	0.015773	0.840767
712	0.567578	0.660883	10.005622	0.571811	-0.025169	-0.323311	-0.281226	0.347704	-0.656930	-0.534825	0.029816	0.025997	0.844036
713	0.515737	0.389912	9.602819	0.306649	-0.019976	-0.331106	-0.284213	0.333772	-0.658091	-0.529574	0.026652	0.031755	0.847250
714	0.676268	0.096933	9.677032	0.198078	-0.011109	-0.397175	-0.286679	0.323515	-0.660565	-0.522823	0.024552	0.035549	0.851346
715	0.666213	0.152068	8.919087	0.221042	0.043654	-0.457126	-0.291135	0.311931	-0.661190	-0.515318	0.021130	0.039230	0.855840
716	0.885111	-0.241397	9.126874	0.080536	0.061759	-0.469838	-0.291204	0.299045	-0.663946	-0.507215	0.018939	0.040278	0.860669
717	0.528448	-0.265121	9.432903	0.153231	0.078219	-0.467666	-0.292482	0.289191	-0.665774	-0.499363	0.015651	0.042396	0.865213
718	0.957478	0.812356	10.438835	0.399322	0.049323	-0.423929	-0.292648	0.278028	-0.667081	-0.492170	0.010511	0.049054	0.869052
719	0.976128	1.457302	10.455257	0.358038	-0.029109	-0.345602	-0.295491	0.260669	-0.668376	-0.486296	0.007153	0.055773	0.871983
720	0.931123	1.278448	10.248268	0.183850	-0.083880	-0.247640	-0.299156	0.249759	-0.668875	-0.481614	0.006637	0.059938	0.874306
721	0.834221	1.374405	10.219901	0.055395	-0.105806	-0.185508	-0.301903	0.240486	-0.668857	-0.478362	0.007738	0.062119	0.875929
722	1.279449	1.548656	10.255309	-0.097412	-0.116750	-0.136420	-0.306806	0.239184	-0.667770	-0.475222	0.010655	0.061653	0.877639
723	0.909426	1.793859	10.404139	-0.318436	-0.116969	-0.104343	-0.308690	0.244150	-0.665918	-0.473300	0.015619	0.057420	0.878889
724	0.999373	1.114334	10.064149	-0.650952	-0.098991	-0.091248	-0.312859	0.256679	-0.662996	-0.471007	0.023500	0.047040	0.880561
725	0.984887	0.588043	9.562085	-0.752587	-0.049687	-0.077042	-0.315870	0.275508	-0.658245	-0.469322	0.031416	0.034521	0.881792
726	1.162259	0.294408	9.434786	-0.521656	0.016452	-0.055648	-0.314895	0.294948	-0.656147	-0.467906	0.036050	0.025305	0.882680
727	1.077846	-0.216438	9.268386	-0.137132	0.027815	-0.061078	-0.316658	0.301839	-0.653247	-0.466835	0.036867	0.022896	0.883279
728	0.926968	0.087213	9.494502	-0.003672	0.009747	-0.021636	-0.316397	0.304560	-0.654558	-0.466147	0.036793	0.022851	0.883647
729	0.861361	-0.304265	9.745275	0.068167	0.005286	0.003666	-0.316644	0.300995	-0.655475	-0.466339	0.036131	0.024216	0.883536
730	0.827528	-0.295333	9.562631	-0.068447	-0.001253	0.002985	-0.316515	0.301545	-0.655083	-0.465532	0.036883	0.023089	0.883961
731	0.749824	-0.172194	9.731683	-0.147124	0.015054	-0.011293	-0.317704	0.300464	-0.655074	-0.465285	0.038050	0.020538	0.884104
732	0.724106	0.174850	9.909162	-0.175321	-0.025173	-0.000319	-0.317976	0.303878	-0.656118	-0.464132	0.040216	0.017733	0.884675
733	0.821102	0.051825	9.761898	-0.199614	-0.017917	-0.020745	-0.318559	0.311592	-0.651655	-0.463662	0.042437	0.014568	0.884875
734	0.710156	0.063993	9.866664	-0.034869	0.004123	-0.040255	-0.320420	0.314613	-0.652687	-0.462390	0.042752	0.014028	0.885534
735	1.017703	-0.216674	9.937619	-0.062261	0.031434	-0.084710	-0.319885	0.312968	-0.652430	-0.460914	0.042804	0.012890	0.886318
736	1.430747	-0.361456	10.280345	-0.161456	0.034013	-0.119344	-0.321744	0.313405	-0.651890	-0.458036	0.043733	0.009892	0.887802
737	1.320737	-0.562295	10.014824	-0.278281	0.003615	-0.163256	-0.323353	0.317941	-0.651613	-0.454914	0.046282	0.005241	0.889317
738	1.243846	-0.630878	9.705853	-0.397345	0.026319	-0.173120	-0.322460	0.325469	-0.650437	-0.451346	0.049475	-0.001805	0.890975
739	1.300778	-0.951481	9.502628	-0.281552	0.069368	-0.192883	-0.323028	0.332884	-0.648464	-0.447604	0.050918	-0.007093	0.892753
740	1.356690	-1.052801	9.393697	-0.137755	0.069482	-0.215219	-0.325421	0.334556	-0.648181	-0.443551	0.051006	-0.009853	0.894742
741	1.138537	-0.802529	9.529612	-0.019507	0.048509	-0.232145	-0.323689	0.332889	-0.648721	-0.439313	0.050522	-0.010242	0.896854
742	1.147244	-0.602642	9.575709	0.021621	0.054929	-0.241185	-0.325654	0.328657	-0.650017	-0.434991	0.049462	-0.009988	0.899020
743	1.262091	-0.406778	9.790791	-0.130369	0.025445	-0.271450	-0.326303	0.326465	-0.650930	-0.429908	0.050378	-0.012109	0.901385
744	1.352979	-0.242162	10.029218	-0.154960	0.010822	-0.260484	-0.326838	0.325938	-0.649615	-0.425047	0.051646	-0.014629	0.903578
745	1.152454	-0.161164	9.908446	-0.039708	-0.009125	-0.239576	-0.330009	0.325141	-0.650769	-0.420620	0.052417	-0.014796	0.905601
746	0.879733	-0.114460	9.652081	-0.005188	-0.027293	-0.202468	-0.332126	0.322443	-0.649312	-0.416962	0.053084	-0.014344	0.907259
747	0.865871	-0.247228	9.534855	0.073623	-0.018067	-0.203921	-0.336346	0.318920	-0.650590	-0.413313	0.053044	-0.012383	0.908958
748	0.971973	-0.249338	9.559823	0.049091	-0.009846	-0.200363	-0.336330	0.314815	-0.650592	-0.409736	0.052937	-0.011093	0.910599
749	1.024292	-0.084668	9.836302	0.043892	-0.016266	-0.203157	-0.339494	0.310473	-0.650568	-0.406072	0.053101	-0.009654	0.912246
750	0.894759	-0.229668	9.727427	0.013933	-0.010772	-0.181164	-0.340804	0.306657	-0.650559	-0.402780	0.053291	-0.009018	0.913700
751	0.933914	-0.349731	9.776525	0.008489	0.040459	-0.159115	-0.342107	0.302553	-0.651861	-0.399877	0.052686	-0.008715	0.915012
752	1.175572	-0.459365	9.942891	-0.061731	0.064247	-0.127193	-0.341310	0.301726	-0.651606	-0.397462	0.052099	-0.010123	0.916083
753	1.154844	-0.145834	10.167961	-0.090224	0.029584	-0.083004	-0.341310	0.302541	-0.652130	-0.395847	0.052471	-0.011599	0.916743
754	0.902912	0.098671	10.044202	-0.003171	-0.032402	-0.047417	-0.342766	0.302554	-0.652511	-0.394996	0.053175	-0.011249	0.917073
755	0.791867	0.116826	9.788944	0.058563	-0.071541	-0.011976	-0.344878	0.300524	-0.652626	-0.394895	0.054188	-0.009229	0.917080
756	0.825627	0.106513	9.568250	0.058861	-0.072303	0.039713	-0.345933	0.300800	-0.653665	-0.395723	0.055116	-0.007518	0.916684
757	0.749544	-0.122451	9.501909	-0.085034	-0.066875	0.083283	-0.346746	0.301387	-0.650645	-0.397233	0.057143	-0.008249	0.915900
758	0.745446	-0.279147	9.418049	-0.094125	-0.041198	0.120122	-0.348089	0.304561	-0.649453	-0.399327	0.058699	-0.009681	0.914876
759	0.824286	-0.635077	9.425797	-0.005767	-0.024584	0.144559	-0.349824	0.307865	-0.649437	-0.402049	0.059292	-0.009380	0.913648
760	0.805850	-0.812990	9.478345	0.086189	0.041306	0.143084	-0.348102	0.308253	-0.649713	-0.404758	0.057891	-0.008205	0.912552
761	1.158133	-0.854360	9.841160	0.219365	0.094485	0.143688	-0.344505	0.306545	-0.652233	-0.407683	0.054493	-0.004784	0.911483
762	1.345452	-0.689738	10.025270	0.125223	0.099779	0.102593	-0.341309	0.302810	-0.652654	-0.409682	0.051717	-0.003323	0.910755
763	0.937777	-0.147653	9.762589	-0.035788	0.055589	0.057508	-0.340102	0.302497	-0.655153	-0.410751	0.051130	-0.004141	0.910303
764	0.605006	-0.133493	9.874916	-0.180181	0.013337	0.058673	-0.338134	0.305772	-0.653857	-0.411627	0.052436	-0.007487	0.909812
765	0.784097	-0.272433	9.951462	-0.042650	0.012597	0.061229	-0.338018	0.309604	-0.653594	-0.412778	0.052663	-0.008078	0.909272
766	1.137159	-0.498280	9.843557	0.090486	0.041132	0.061885	-0.339609	0.312341	-0.655415	-0.414007	0.051232	-0.006732	0.908806
767	1.118640	-0.662035	9.814680	0.041847	0.026379	0.033060	-0.338149	0.309876	-0.653986	-0.414719	0.050530	-0.005876	0.908527
768	1.157257	-0.666441	9.911007	-0.006787	0.007964	0.000541	-0.337741	0.308220	-0.654908	-0.414724	0.050515	-0.005961	0.908525
769	0.830982	-0.498439	9.975138	0.010722	-0.015850	-0.007661	-0.339993	0.308788	-0.655413	-0.414660	0.050849	-0.005292	0.908539
770	0.708002	-0.499008	9.880354	0.010878	-0.027791	-0.027026	-0.338799	0.307684	-0.654899	-0.414200	0.051341	-0.004730	0.908725
771	0.625142	-0.316659	9.776506	-0.039888	-0.017838	-0.043922	-0.340256	0.308109	-0.655149	-0.413436	0.052115	-0.004940	0.909027
772	0.458878	-0.333494	9.875548	-0.019024	-0.041557	-0.023482	-0.342779	0.308149	-0.654081	-0.412996	0.053104	-0.004813	0.909171
773	0.553404	-0.436658	9.908594	-0.015288	-0.048892	-0.038210	-0.342906	0.307732	-0.654866	-0.412381	0.054206	-0.004342	0.909387
774	0.505734	-0.546934	10.055447	-0.001144	-0.071744	-0.038101	-0.344902	0.306956	-0.652623	-0.411707	0.055598	-0.003624	0.909611
775	0.412781	-0.778421	9.964907	-0.074664	-0.080038	-0.029223	-0.346887	0.306973	-0.653131	-0.411199	0.057721	-0.004027	0.909708
776	-0.013821	-0.818343	9.797116	-0.136835	-0.102100	-0.033208	-0.350895	0.311430	-0.649951	-0.410435	0.060781	-0.005535	0.909845
777	-0.299636	-1.060288	9.574991	0.021556	-0.072705	-0.030602	-0.352492	0.311869	-0.648890	-0.410036	0.061911	-0.004328	0.909956
778	0.067317	-1.160676	9.557802	0.175036	-0.039647	-0.055698	-0.354206	0.309972	-0.649008	-0.409266	0.061276	-0.000642	0.910355
779	0.536479	-0.947761	9.627586	-0.010577	-0.028817	-0.056648	-0.356182	0.304809	-0.647553	-0.408344	0.061832	-0.000422	0.910731
780	0.411264	-0.971223	9.875762	-0.111135	-0.072822	-0.052481	-0.359504	0.307039	-0.647263	-0.407083	0.064141	-0.001694	0.911135
781	0.158016	-0.463245	9.400381	-0.045360	-0.061713	-0.027276	-0.361218	0.305956	-0.648035	-0.406666	0.065536	-0.001922	0.911221
782	0.505327	-0.481218	9.571421	-0.073590	-0.039692	0.003938	-0.360172	0.307873	-0.646733	-0.406614	0.066932	-0.002844	0.911141
783	1.012554	-0.667489	9.688776	0.044916	-0.032225	-0.010213	-0.363102	0.308479	-0.644219	-0.406630	0.067037	-0.001702	0.911129
784	1.258129	-0.594985	9.639270	0.077317	-0.024852	-0.015591	-0.363884	0.305882	-0.644869	-0.406412	0.066937	0.000032	0.911235
785	1.504964	-0.773923	9.941553	0.065908	0.017244	0.006451	-0.365072	0.304529	-0.644729	-0.406738	0.065993	0.001133	0.911157
786	1.557051	-0.569061	10.009732	0.152147	0.079557	0.032623	-0.363975	0.299011	-0.647885	-0.407412	0.063382	0.003311	0.911037
787	1.734870	-0.446318	9.914684	-0.030167	0.114154	0.044569	-0.359592	0.297311	-0.648708	-0.408291	0.061495	0.001842	0.910776
788	1.404658	-0.468675	9.901686	-0.235016	0.099263	0.045389	-0.358553	0.302908	-0.648845	-0.408627	0.061681	-0.003214	0.910609
789	0.755910	-0.441891	9.667939	-0.261790	0.108380	0.078439	-0.355810	0.313005	-0.648600	-0.409816	0.061789	-0.008890	0.910029
790	0.867944	-0.687771	9.471078	-0.303706	0.106528	0.076403	-0.352265	0.321177	-0.648363	-0.410708	0.062396	-0.015287	0.909501
791	0.936262	-0.845355	9.788800	-0.266379	0.071745	0.045274	-0.349927	0.332379	-0.647460	-0.411266	0.063214	-0.020709	0.909085
792	0.868014	-0.696936	9.605390	-0.015239	0.044594	0.041043	-0.347820	0.336454	-0.648130	-0.411998	0.062585	-0.021298	0.908784
793	1.056053	-0.691727	9.612020	0.054825	0.015457	0.043295	-0.347411	0.333847	-0.648397	-0.412942	0.061787	-0.020397	0.908430
794	1.239272	-0.686495	9.628207	0.027771	-0.013797	0.041364	-0.347674	0.333846	-0.648788	-0.413603	0.061860	-0.019734	0.908139
795	1.200369	-0.614089	9.715285	0.092634	-0.024727	0.032475	-0.348471	0.332907	-0.647733	-0.414407	0.061505	-0.017772	0.907837
796	1.134251	-0.402831	9.612000	0.127446	-0.024678	0.036331	-0.349235	0.325659	-0.648255	-0.415063	0.060952	-0.015205	0.907621
797	0.970173	-0.374107	9.663687	0.181557	-0.013646	0.049500	-0.350541	0.323599	-0.650473	-0.416279	0.059655	-0.011707	0.907202
798	0.852246	-0.417494	9.709992	0.289975	0.001107	0.062944	-0.350525	0.319493	-0.650475	-0.417716	0.057277	-0.006427	0.906748
799	0.691959	-0.172319	9.728740	0.405372	0.024052	0.059783	-0.350212	0.310295	-0.653102	-0.419350	0.053406	0.000822	0.906252
800	0.831106	-0.027850	9.676848	0.405355	0.057866	0.048655	-0.348300	0.298075	-0.655089	-0.420589	0.049030	0.007735	0.905892
801	1.135517	-0.162315	9.581776	0.293612	0.055908	0.025962	-0.347843	0.286544	-0.658243	-0.421450	0.045515	0.012743	0.905619
802	1.073679	-0.343010	9.549855	0.047205	0.062848	-0.011283	-0.347158	0.283504	-0.660477	-0.421196	0.044050	0.013180	0.905804
803	0.822871	-0.323675	9.720636	-0.055655	0.067150	-0.053353	-0.344776	0.284705	-0.660758	-0.420285	0.043266	0.011822	0.906283
804	0.547301	-0.180389	9.564028	-0.018865	0.139289	-0.082827	-0.341852	0.283297	-0.661438	-0.418752	0.040953	0.010486	0.907116
805	0.856102	-0.218159	9.597589	-0.171431	0.188586	-0.055976	-0.339472	0.284366	-0.661325	-0.417715	0.038931	0.005998	0.907724
806	0.977782	-0.435143	10.104633	-0.251530	0.120840	-0.058113	-0.334731	0.292246	-0.661491	-0.416401	0.038903	0.000572	0.908348
807	0.857300	-0.449792	10.112906	-0.022044	0.064387	-0.066096	-0.333949	0.296337	-0.662020	-0.415257	0.037912	-0.000167	0.908914
808	0.767574	-0.344425	10.017518	0.188984	0.045379	-0.081618	-0.332869	0.293162	-0.663603	-0.413933	0.035590	0.003063	0.909606
809	0.687300	-0.200711	9.872341	0.119897	0.040683	-0.102273	-0.332307	0.285895	-0.664397	-0.412227	0.033853	0.005126	0.910438
810	0.759465	-0.161761	9.962387	-0.078027	0.042331	-0.090357	-0.331503	0.283423	-0.664404	-0.410391	0.033790	0.003520	0.911277
811	0.663163	-0.190782	9.975486	-0.107779	0.029493	-0.088645	-0.331639	0.284790	-0.664665	-0.408768	0.034140	0.001522	0.911998
812	0.774434	-0.275434	9.783279	-0.003827	0.027859	-0.067801	-0.331774	0.284523	-0.664140	-0.407445	0.033734	0.001375	0.912605
813	0.769844	-0.326098	9.746515	0.040747	0.033412	-0.060198	-0.330581	0.284917	-0.664411	-0.406433	0.032815	0.002036	0.913089
814	0.807964	-0.240274	9.491199	0.089363	0.040868	-0.034122	-0.332166	0.283430	-0.664399	-0.405799	0.031415	0.003463	0.913416
815	0.796861	-0.432027	9.714073	-0.006845	0.066353	-0.026337	-0.329636	0.280798	-0.664814	-0.405367	0.030301	0.002960	0.913647
816	0.902812	-0.392409	9.979695	-0.106643	0.055303	-0.014828	-0.328965	0.280502	-0.666261	-0.404757	0.030228	0.000670	0.913924
817	0.750786	-0.363726	10.012289	-0.108497	0.047989	-0.005605	-0.327526	0.284595	-0.665747	-0.404628	0.030296	-0.001558	0.913978
818	0.601230	-0.354896	9.866974	-0.091288	0.037090	0.018490	-0.325426	0.289092	-0.665237	-0.404831	0.030430	-0.003433	0.913878
819	0.610980	-0.379087	9.823513	-0.082729	0.031672	0.038847	-0.324373	0.292355	-0.666162	-0.405524	0.030592	-0.005091	0.913558
820	0.654992	-0.503730	9.937410	-0.088161	0.008898	0.072085	-0.324928	0.296483	-0.664452	-0.406551	0.031209	-0.006718	0.913070
821	0.583060	-0.595947	9.750590	-0.081251	0.004357	0.079514	-0.324391	0.296464	-0.665766	-0.407979	0.031865	-0.008164	0.912398
822	0.438500	-0.612656	9.873843	0.004501	0.026364	0.083600	-0.324404	0.298391	-0.664717	-0.408986	0.031401	-0.008261	0.911963
823	0.669671	-0.546866	9.980155	0.072945	0.057493	0.065445	-0.322153	0.298640	-0.664604	-0.410238	0.029837	-0.007331	0.911461
824	0.794431	-0.421898	9.863036	-0.009083	0.026279	0.033700	-0.320555	0.298607	-0.666059	-0.410583	0.029498	-0.007633	0.911314
825	0.696841	-0.186903	9.682967	-0.100184	0.017009	0.020319	-0.319635	0.300511	-0.666196	-0.410913	0.030115	-0.009484	0.911128
826	0.614535	-0.122543	9.553464	-0.137253	0.042604	0.038545	-0.318596	0.303257	-0.664107	-0.411217	0.030528	-0.012261	0.910944
827	0.634750	-0.312073	9.704639	-0.120502	0.048104	0.042321	-0.317413	0.308152	-0.665818	-0.411929	0.030745	-0.014728	0.910578
828	0.626057	-0.506458	9.860279	-0.079179	0.018892	0.044429	-0.316904	0.311038	-0.663986	-0.412521	0.031109	-0.016250	0.910272
829	0.631706	-0.682187	9.833859	-0.017624	0.020736	0.024443	-0.315843	0.311704	-0.664649	-0.412972	0.030995	-0.016607	0.910065
830	0.520600	-0.644207	9.746930	0.013904	0.026222	0.015360	-0.314655	0.312514	-0.664397	-0.413141	0.030468	-0.016475	0.910008
831	0.520293	-0.576618	9.810293	0.033061	0.007989	0.026556	-0.315449	0.312250	-0.664259	-0.413663	0.030172	-0.015808	0.909793
832	0.462556	-0.600519	9.891044	0.004988	0.015278	0.035629	-0.315174	0.311413	-0.665572	-0.414112	0.029910	-0.015764	0.909598
833	0.550292	-0.802798	9.792996	0.012127	0.004326	0.032005	-0.315179	0.312372	-0.665441	-0.414717	0.029860	-0.015462	0.909329
834	0.438152	-0.545831	9.713930	0.002345	0.022574	0.026374	-0.314917	0.313462	-0.665573	-0.415056	0.029491	-0.015518	0.909185
835	0.518918	-0.288031	9.766314	-0.000418	0.018934	0.029125	-0.314125	0.314410	-0.665710	-0.415600	0.029280	-0.015555	0.908943
836	0.842603	-0.412249	9.842015	0.047821	0.026345	0.032144	-0.313454	0.312076	-0.665717	-0.416082	0.028463	-0.014819	0.908761
837	0.582136	-0.408940	9.553946	0.069764	0.026301	0.011944	-0.314635	0.311116	-0.667280	-0.416351	0.027557	-0.013614	0.908684
838	0.437217	-0.340674	9.899253	0.080278	0.046383	0.015645	-0.312114	0.309587	-0.666777	-0.416595	0.026112	-0.012442	0.908632
839	0.263289	-0.266070	10.004307	0.132671	0.026335	0.028850	-0.312100	0.306299	-0.667172	-0.417206	0.024666	-0.010095	0.908421
840	0.346121	-0.430597	10.394089	0.188847	-0.017454	0.043976	-0.311015	0.301349	-0.668362	-0.418030	0.023470	-0.006432	0.908107
841	0.399610	-0.537392	10.093001	0.184603	-0.072294	0.032975	-0.312176	0.294782	-0.669535	-0.418744	0.023380	-0.002333	0.907800
842	0.307814	-0.519938	9.621850	0.087268	-0.043148	0.026901	-0.314691	0.293177	-0.668729	-0.419171	0.023503	-0.000293	0.907603
843	0.448229	-0.645109	9.525376	-0.077021	0.000495	-0.001673	-0.314824	0.293585	-0.669121	-0.419118	0.024288	-0.001568	0.907606
844	0.597937	-0.690386	9.566951	-0.192298	0.025916	-0.026284	-0.314831	0.296316	-0.669644	-0.418381	0.025502	-0.005158	0.907899
845	0.585376	-0.576766	9.729275	-0.187011	0.029554	-0.030885	-0.313276	0.302343	-0.667295	-0.417724	0.026699	-0.008682	0.908140
846	0.565115	-0.364512	9.890510	-0.014608	0.026069	-0.032788	-0.313294	0.306995	-0.667293	-0.417129	0.026425	-0.009037	0.908418
847	0.571255	-0.133496	9.893807	0.072587	0.018914	-0.010197	-0.313278	0.303705	-0.667950	-0.416988	0.025647	-0.007750	0.908517
848	0.494181	-0.153132	9.825592	0.013847	0.018862	-0.003113	-0.312875	0.302467	-0.668085	-0.416850	0.025261	-0.007547	0.908593
849	0.475169	-0.210856	9.843811	-0.060607	0.018798	0.005741	-0.313010	0.303017	-0.667952	-0.416936	0.025590	-0.008672	0.908534
850	0.499614	-0.277878	9.931926	-0.078898	0.019683	0.003805	-0.312758	0.305212	-0.667167	-0.416888	0.025962	-0.010164	0.908530
851	0.481107	-0.449279	9.778104	-0.046312	0.011460	-0.011697	-0.312623	0.306292	-0.668478	-0.416665	0.026310	-0.010955	0.908613
852	0.500806	-0.535833	9.786676	-0.032152	0.016932	-0.022704	-0.312894	0.306307	-0.667297	-0.416176	0.026348	-0.011561	0.908829
853	0.515279	-0.538309	9.757968	0.014130	0.004222	-0.010451	-0.311174	0.307242	-0.667572	-0.416006	0.026331	-0.011199	0.908911
854	0.510703	-0.596578	9.608264	0.065748	0.018906	-0.012054	-0.312759	0.306435	-0.667953	-0.415799	0.025516	-0.010046	0.909043
855	0.501293	-0.639360	9.768424	-0.003260	0.029765	-0.019804	-0.312357	0.305337	-0.667826	-0.415441	0.025190	-0.010221	0.909214
856	0.476808	-0.557357	9.838966	0.007242	0.027937	-0.021599	-0.311031	0.305049	-0.667836	-0.415016	0.024699	-0.010202	0.909422
857	0.447479	-0.475784	9.787021	0.007212	0.033409	-0.026227	-0.309693	0.303920	-0.669682	-0.414544	0.024226	-0.010220	0.909649
858	0.399302	-0.485539	9.776832	-0.031316	0.035191	-0.025503	-0.309041	0.306107	-0.669162	-0.414047	0.023924	-0.010960	0.909875
859	0.399180	-0.461624	9.733953	-0.013777	0.042506	-0.032809	-0.308515	0.306109	-0.668380	-0.413442	0.023461	-0.011436	0.910156
860	0.410785	-0.365251	9.764221	0.020378	0.038875	-0.038173	-0.307980	0.305006	-0.668647	-0.412723	0.022667	-0.011260	0.910505
861	0.333445	-0.321765	9.860138	0.035188	0.009656	-0.026984	-0.307960	0.301978	-0.670352	-0.412257	0.022392	-0.010571	0.910731
862	0.345788	-0.384452	9.816161	0.042095	0.015179	-0.015879	-0.308222	0.301432	-0.670482	-0.411950	0.021845	-0.009814	0.910892
863	0.408540	-0.398828	9.797339	0.042181	0.004206	-0.022318	-0.306491	0.300310	-0.671282	-0.411573	0.021611	-0.008955	0.911076
864	0.374615	-0.365422	9.735073	0.041226	0.009696	-0.019565	-0.307013	0.297312	-0.670624	-0.411213	0.021173	-0.008166	0.911257
865	0.418203	-0.398447	9.903067	0.073688	0.017037	-0.019411	-0.306472	0.295382	-0.671416	-0.410900	0.020446	-0.006840	0.911426
866	0.422622	-0.314317	9.875479	0.049242	0.008760	-0.030600	-0.305929	0.292908	-0.671946	-0.410348	0.019961	-0.005893	0.911691
867	0.402769	-0.196564	9.843335	0.055976	0.015213	-0.012124	-0.306191	0.291274	-0.671420	-0.410162	0.019413	-0.004873	0.911793
868	0.460046	-0.076495	9.739923	0.055778	0.022566	-0.002910	-0.304716	0.288643	-0.672875	-0.410111	0.018619	-0.003930	0.911837
869	0.390103	-0.071832	9.736935	0.011915	0.040803	0.003297	-0.305772	0.287697	-0.672867	-0.410190	0.017964	-0.003913	0.911815
870	0.274369	-0.066901	9.839154	-0.038901	0.046223	0.009486	-0.304452	0.288913	-0.672877	-0.410312	0.017514	-0.004896	0.911764
871	0.294258	-0.191823	9.885602	-0.035290	0.029773	0.009536	-0.302862	0.289166	-0.673151	-0.410491	0.017438	-0.005646	0.911681
872	0.234705	-0.346044	9.854074	-0.029039	0.027929	0.004038	-0.303265	0.291084	-0.673409	-0.410534	0.017242	-0.006297	0.911660
873	0.264052	-0.429893	9.944400	0.017501	0.004205	0.000623	-0.302208	0.291348	-0.673156	-0.410570	0.017197	-0.005884	0.911648
874	0.341439	-0.480383	9.910804	0.052629	-0.003076	-0.007488	-0.304320	0.290406	-0.673925	-0.410439	0.016897	-0.004787	0.911719
875	0.365271	-0.422675	9.885427	0.049050	-0.008545	-0.002885	-0.302195	0.287927	-0.673158	-0.410420	0.016832	-0.003708	0.911734
876	0.410567	-0.316945	9.817713	0.047076	0.006122	0.010001	-0.300327	0.285437	-0.673698	-0.410621	0.016409	-0.002793	0.911654
877	0.383894	-0.288402	9.736240	0.010258	0.011567	0.009804	-0.302713	0.286009	-0.673940	-0.410818	0.016301	-0.002594	0.911568
878	0.325754	-0.230818	9.722100	-0.049226	0.019697	0.000257	-0.301523	0.286543	-0.673950	-0.410786	0.016422	-0.003543	0.911577
879	0.359305	-0.182173	9.855135	-0.059513	0.026028	-0.020111	-0.301267	0.288732	-0.673689	-0.410414	0.016625	-0.004724	0.911736
880	0.306585	-0.249574	9.877705	-0.056924	0.015077	-0.010852	-0.301140	0.289962	-0.673689	-0.410192	0.016894	-0.005772	0.911825
881	0.301564	-0.208767	9.851823	-0.049133	0.000483	-0.003408	-0.300884	0.290792	-0.672512	-0.410130	0.017474	-0.006557	0.911836
882	0.316210	-0.244668	9.899470	-0.014115	-0.015917	0.002334	-0.301543	0.291336	-0.673554	-0.410165	0.017955	-0.006576	0.911811
883	0.313760	-0.234924	9.935595	-0.009004	-0.013135	0.017120	-0.301685	0.293122	-0.673028	-0.410495	0.018448	-0.006521	0.911653
884	0.316313	-0.266324	9.899167	0.045181	-0.001173	0.024762	-0.301951	0.292312	-0.672240	-0.410966	0.018171	-0.005587	0.911453
885	0.364704	-0.302329	9.896713	0.034773	-0.013987	0.019195	-0.303004	0.290408	-0.672233	-0.411350	0.018319	-0.004729	0.911281
886	0.379035	-0.276020	9.842000	0.033841	-0.010321	0.021030	-0.301678	0.290392	-0.672374	-0.411746	0.018303	-0.003925	0.911106
887	0.410517	-0.307402	9.793839	0.069863	-0.006653	0.007367	-0.302595	0.289296	-0.673547	-0.411926	0.018032	-0.002485	0.911035
888	0.384123	-0.336511	9.740369	0.076745	-0.002962	0.018472	-0.303126	0.288353	-0.672626	-0.412292	0.017530	-0.000959	0.910883
889	0.345457	-0.317306	9.749880	0.033013	-0.002114	0.013632	-0.303111	0.285335	-0.673413	-0.412571	0.017482	-0.000239	0.910758
890	0.304346	-0.288268	9.821925	0.029544	-0.001222	0.010841	-0.303246	0.285071	-0.672626	-0.412770	0.017337	0.000415	0.910670
891	0.359589	-0.239718	9.914349	0.029639	-0.001241	0.002534	-0.303379	0.284530	-0.672101	-0.412845	0.017300	0.001062	0.910636
892	0.345058	-0.225244	9.933621	0.033131	-0.010375	0.004410	-0.304029	0.282475	-0.673145	-0.412931	0.017292	0.001859	0.910596
893	0.354620	-0.211050	9.857087	0.043624	-0.015845	0.002626	-0.304687	0.281252	-0.673009	-0.413012	0.017404	0.002875	0.910555
894	0.402622	-0.167886	9.786119	0.041872	-0.021327	-0.001065	-0.305079	0.280838	-0.673793	-0.413011	0.017524	0.003924	0.910549
895	0.388126	-0.163242	9.745237	0.030455	-0.006715	-0.001146	-0.306141	0.280582	-0.673260	-0.413019	0.017579	0.004622	0.910541
896	0.397636	-0.134307	9.757735	0.051458	0.002443	-0.002901	-0.306260	0.278112	-0.674046	-0.412980	0.017186	0.005650	0.910560
897	0.460516	-0.172467	9.820206	-0.014077	0.012410	-0.010628	-0.305587	0.276318	-0.674839	-0.412802	0.017262	0.005379	0.910641
898	0.494097	-0.133750	9.864275	-0.057851	0.004143	-0.008992	-0.305599	0.278380	-0.673921	-0.412619	0.017741	0.004404	0.910720
899	0.435958	-0.076134	9.859738	-0.050844	0.011441	-0.014510	-0.306400	0.280302	-0.674175	-0.412356	0.018141	0.003475	0.910835
900	0.416680	-0.081215	9.792268	-0.053488	0.020575	-0.016383	-0.305081	0.281250	-0.673661	-0.412047	0.018283	0.002447	0.910976
901	0.397408	-0.086190	9.756007	-0.049040	0.011421	-0.023729	-0.305754	0.282771	-0.672869	-0.411618	0.018666	0.001559	0.911164
902	0.349288	-0.107968	9.748051	-0.042229	0.015127	-0.004321	-0.305630	0.284144	-0.672214	-0.411529	0.018816	0.000776	0.911202
903	0.344386	-0.091134	9.748240	-0.007207	0.006023	-0.005053	-0.304434	0.283716	-0.672617	-0.411456	0.018947	0.000691	0.911232
904	0.323177	-0.192011	9.813848	0.003334	0.009691	-0.001310	-0.305230	0.283999	-0.672611	-0.411439	0.018821	0.000782	0.911243
905	0.359642	-0.254443	9.830117	-0.014095	0.013321	-0.005092	-0.308005	0.284967	-0.674684	-0.411363	0.018872	0.000506	0.911276
906	0.330808	-0.273612	9.870392	-0.045614	0.008719	-0.001553	-0.309068	0.285393	-0.674413	-0.411301	0.019166	-0.000287	0.911298
907	0.342929	-0.288075	9.855898	-0.028081	0.018784	-0.005170	-0.308271	0.287008	-0.676122	-0.411219	0.019231	-0.000872	0.911334
908	0.352633	-0.302649	9.810170	-0.028090	0.013308	-0.004237	-0.308414	0.287439	-0.674287	-0.411136	0.019297	-0.001382	0.911369
909	0.333224	-0.278748	9.774314	-0.029904	0.018796	-0.001488	-0.307346	0.288226	-0.676392	-0.411120	0.019374	-0.002008	0.911373
910	0.328405	-0.278701	9.791075	-0.008896	0.015164	-0.000453	-0.307090	0.289326	-0.675607	-0.411118	0.019249	-0.002185	0.911376
911	0.393458	-0.268936	9.794219	0.009511	0.018843	-0.003132	-0.308409	0.288786	-0.676383	-0.411087	0.019001	-0.002096	0.911396
912	0.352104	-0.189448	9.842962	0.019135	0.012443	-0.004926	-0.307614	0.287148	-0.675079	-0.410997	0.018695	-0.001738	0.911443
913	0.381077	-0.196477	9.881546	-0.010648	0.018818	-0.001394	-0.308008	0.287688	-0.676255	-0.410991	0.018611	-0.002013	0.911447
914	0.398001	-0.206043	9.888772	-0.044016	0.011505	0.011370	-0.306823	0.287690	-0.674693	-0.411182	0.018841	-0.002805	0.911354
915	0.378845	-0.237667	9.799323	-0.043848	0.007805	-0.007079	-0.307359	0.288931	-0.674426	-0.411060	0.019232	-0.003589	0.911398
916	0.371880	-0.295522	9.772038	-0.049179	0.015134	0.002114	-0.307224	0.290689	-0.676260	-0.411082	0.019438	-0.004501	0.911380
917	0.359880	-0.307611	9.762155	-0.026444	0.006028	0.005935	-0.306963	0.291102	-0.675738	-0.411205	0.019718	-0.004961	0.911316
918	0.335940	-0.341142	9.821478	-0.000093	0.006035	0.000531	-0.305907	0.291640	-0.675484	-0.411226	0.019687	-0.004903	0.911308
919	0.345494	-0.321848	9.829041	0.010432	0.026140	-0.004985	-0.307228	0.289748	-0.674688	-0.411162	0.019297	-0.004854	0.911345
920	0.359889	-0.307447	9.810171	-0.021091	0.011491	-0.003276	-0.306701	0.290834	-0.674954	-0.411089	0.019340	-0.005223	0.911375
921	0.359851	-0.297666	9.855921	-0.022876	0.018807	0.000395	-0.306437	0.291646	-0.675480	-0.411111	0.019357	-0.005723	0.911362
922	0.364693	-0.302534	9.836693	-0.022859	0.016976	-0.001448	-0.306966	0.292465	-0.676262	-0.411078	0.019315	-0.006170	0.911375
923	0.340428	-0.268797	9.865747	-0.049249	0.026109	0.009476	-0.306442	0.292879	-0.675348	-0.411255	0.019414	-0.007212	0.911285
924	0.321177	-0.276005	9.879871	-0.022845	0.016962	-0.003297	-0.306187	0.294526	-0.674563	-0.411189	0.019371	-0.007657	0.911312
925	0.321181	-0.278543	9.841424	-0.010511	0.015127	-0.012460	-0.306448	0.293976	-0.675086	-0.410984	0.019353	-0.007890	0.911403
926	0.301773	-0.254634	9.807968	-0.022917	-0.001300	0.002267	-0.305917	0.293426	-0.674828	-0.411016	0.019643	-0.008189	0.911380
927	0.330842	-0.283443	9.810236	-0.028080	0.002335	-0.005145	-0.305924	0.295341	-0.674827	-0.410940	0.019997	-0.008635	0.911402
928	0.340803	-0.350831	9.799782	-0.008052	-0.003088	0.009735	-0.304461	0.295993	-0.676411	-0.411134	0.020197	-0.008651	0.911310
929	0.307124	-0.365214	9.835276	-0.010609	0.013334	0.002312	-0.304341	0.296559	-0.674446	-0.411199	0.020205	-0.008872	0.911278
930	0.326409	-0.365241	9.816250	0.006856	0.013367	0.006093	-0.305402	0.296846	-0.674307	-0.411315	0.019982	-0.008750	0.911232
931	0.316604	-0.331597	9.809428	0.002496	0.011524	0.002381	-0.305391	0.294651	-0.674832	-0.411387	0.019914	-0.008717	0.911202
932	0.314168	-0.326830	9.797468	0.009458	0.008800	0.006111	-0.304075	0.295739	-0.674056	-0.411509	0.019754	-0.008510	0.911152
933	0.326256	-0.334050	9.790278	0.044543	0.009736	-0.001095	-0.304191	0.292449	-0.674712	-0.411535	0.019371	-0.007693	0.911156
934	0.335854	-0.321793	9.850557	0.012167	0.015181	-0.001268	-0.304059	0.291906	-0.674189	-0.411511	0.019073	-0.007487	0.911175
935	0.321314	-0.307484	9.821814	0.008601	0.007880	0.004262	-0.305515	0.292599	-0.674963	-0.411622	0.019019	-0.007310	0.911127
936	0.323786	-0.319444	9.840875	0.005141	0.015177	0.000542	-0.305382	0.292460	-0.674964	-0.411633	0.018779	-0.007233	0.911128
937	0.340697	-0.326629	9.840932	-0.025637	0.004221	0.017016	-0.304852	0.292725	-0.675230	-0.411964	0.019072	-0.007654	0.910968
938	0.328619	-0.321841	9.840886	-0.017596	0.000530	0.000450	-0.303272	0.294220	-0.674456	-0.411983	0.019286	-0.007870	0.910954
939	0.340523	-0.293221	9.759774	0.001584	0.004222	0.003310	-0.303661	0.292035	-0.674454	-0.412075	0.019357	-0.007788	0.910911
940	0.379175	-0.307441	9.800748	-0.003592	0.001465	-0.001325	-0.304325	0.292454	-0.674448	-0.412046	0.019439	-0.007756	0.910923
941	0.326089	-0.297882	9.812390	-0.010639	0.002372	0.002327	-0.304591	0.292593	-0.674446	-0.412116	0.019644	-0.007878	0.910885
942	0.333326	-0.297785	9.836466	-0.010668	0.018827	0.004147	-0.304590	0.292863	-0.674839	-0.412188	0.019468	-0.008120	0.910855
943	0.336010	-0.355547	9.830880	-0.018479	0.004191	0.002287	-0.304336	0.293426	-0.673007	-0.412254	0.019705	-0.008399	0.910817
944	0.302299	-0.365281	9.818425	-0.012282	0.004174	-0.005065	-0.305123	0.292062	-0.673525	-0.412155	0.019810	-0.008546	0.910858
945	0.316584	-0.326719	9.828702	0.005189	0.004200	-0.003132	-0.304327	0.293001	-0.674448	-0.412133	0.019851	-0.008392	0.910869
946	0.345694	-0.365251	9.802026	-0.007104	0.004206	0.002346	-0.303267	0.292581	-0.674195	-0.412189	0.019912	-0.008448	0.910842
947	0.302113	-0.326855	9.797356	-0.000120	-0.003103	0.002389	-0.304061	0.292045	-0.673927	-0.412266	0.020127	-0.008333	0.910803
948	0.362220	-0.287970	9.875285	0.012137	0.005140	0.002438	-0.303930	0.291775	-0.673404	-0.412318	0.020013	-0.008047	0.910785
949	0.352710	-0.316914	9.860386	-0.011505	0.006032	0.004164	-0.303398	0.292580	-0.674456	-0.412423	0.020156	-0.008211	0.910733
950	0.364873	-0.341067	9.826550	-0.010577	0.008764	-0.001371	-0.303928	0.291636	-0.673666	-0.412396	0.020163	-0.008367	0.910743
951	0.379153	-0.302620	9.803216	-0.008851	0.006029	-0.001359	-0.304190	0.291361	-0.674057	-0.412401	0.020287	-0.008478	0.910737
952	0.364735	-0.312225	9.817351	-0.021098	0.000531	-0.000490	-0.304462	0.292600	-0.673661	-0.412391	0.020531	-0.008758	0.910734
953	0.359779	-0.283310	9.832115	-0.015808	-0.003132	-0.005074	-0.303932	0.292865	-0.673927	-0.412327	0.020879	-0.008913	0.910753
954	0.359867	-0.302610	9.817441	0.012164	-0.012226	0.000621	-0.304203	0.293694	-0.673401	-0.412362	0.021081	-0.008482	0.910736
955	0.398442	-0.302564	9.808198	0.019192	-0.003082	-0.003048	-0.303935	0.293958	-0.674058	-0.412351	0.021140	-0.007997	0.910745
956	0.393458	-0.268936	9.794219	0.026122	0.006075	0.000663	-0.302604	0.291487	-0.673415	-0.412387	0.020894	-0.007463	0.910738
957	0.384035	-0.314592	9.817498	0.005123	0.011537	0.002396	-0.302996	0.290936	-0.674198	-0.412467	0.020802	-0.007352	0.910705
958	0.369537	-0.307353	9.831868	-0.004607	-0.001242	0.014363	-0.303002	0.291628	-0.673411	-0.412735	0.020941	-0.007323	0.910581
959	0.359850	-0.297690	9.848719	0.009503	0.007880	0.002421	-0.302863	0.291613	-0.674723	-0.412818	0.020879	-0.007101	0.910546
960	0.340650	-0.317037	9.831463	-0.015878	0.007850	0.002293	-0.303918	0.289170	-0.673929	-0.412848	0.020946	-0.007348	0.910529
961	0.345328	-0.288283	9.793499	-0.014155	0.006028	0.002304	-0.303663	0.292446	-0.674454	-0.412920	0.021111	-0.007541	0.910492
962	0.306753	-0.288345	9.797939	-0.001994	0.006059	0.011593	-0.304193	0.291910	-0.673926	-0.413143	0.021096	-0.007523	0.910391
963	0.371979	-0.312005	9.877439	-0.022916	-0.006760	0.009664	-0.302743	0.292858	-0.673282	-0.413347	0.021562	-0.007773	0.910285
964	0.333411	-0.314547	9.860239	-0.011530	0.001466	0.006939	-0.303010	0.293681	-0.673410	-0.413486	0.021710	-0.007889	0.910217
965	0.330734	-0.259281	9.839383	-0.008965	-0.003092	0.009725	-0.303401	0.293401	-0.674456	-0.413697	0.021990	-0.007913	0.910115
966	0.359555	-0.237739	9.789539	-0.010658	-0.012243	0.002348	-0.303544	0.293151	-0.672227	-0.413742	0.022381	-0.007898	0.910085
967	0.359725	-0.273849	9.784233	0.020741	0.004270	0.013558	-0.303540	0.293551	-0.673275	-0.414035	0.022277	-0.007438	0.909958
968	0.393848	-0.350699	9.807481	0.017285	0.005185	0.014467	-0.303012	0.293004	-0.672624	-0.414317	0.022118	-0.007064	0.909836
969	0.398496	-0.314645	9.793625	-0.007126	0.001474	0.002350	-0.303802	0.292054	-0.672749	-0.414394	0.022298	-0.007084	0.909797
970	0.381599	-0.307197	9.870395	0.000040	0.004178	-0.012386	-0.302475	0.292034	-0.673284	-0.414177	0.022304	-0.007003	0.909896
971	0.374474	-0.331373	9.841181	0.005136	0.000571	0.004259	-0.304327	0.291914	-0.673663	-0.414295	0.022398	-0.006794	0.909842
972	0.403282	-0.307466	9.779366	-0.000140	0.007881	0.002375	-0.306185	0.291942	-0.672992	-0.414329	0.022336	-0.006754	0.909828
973	0.347817	-0.305155	9.783683	-0.000108	0.006035	-0.001315	-0.304467	0.292609	-0.672744	-0.414342	0.022374	-0.006682	0.909822
974	0.364607	-0.288417	9.743262	0.013875	0.006056	-0.001244	-0.305515	0.291648	-0.674308	-0.414335	0.022230	-0.006370	0.909831
975	0.359636	-0.254550	9.798907	0.033083	0.002431	0.004393	-0.305787	0.291393	-0.672734	-0.414468	0.022054	-0.005666	0.909779
976	0.388603	-0.259090	9.861532	0.020869	0.007897	0.002478	-0.305246	0.289192	-0.673263	-0.414523	0.021818	-0.005244	0.909762
977	0.403015	-0.246981	9.876241	0.003377	-0.003089	0.002406	-0.304581	0.289179	-0.673793	-0.414608	0.021989	-0.005030	0.909721
978	0.398320	-0.276046	9.822973	-0.014096	-0.003114	-0.001372	-0.304591	0.290149	-0.672613	-0.414591	0.022244	-0.005151	0.909721
979	0.378713	-0.211322	9.763680	0.006757	0.006071	0.007022	-0.303793	0.290678	-0.673536	-0.414760	0.022218	-0.004952	0.909646
980	0.388462	-0.230297	9.837928	0.001583	0.004224	0.003308	-0.304849	0.289868	-0.673659	-0.414824	0.022208	-0.004851	0.909618
981	0.371580	-0.230414	9.813761	-0.007267	0.007890	0.011563	-0.305111	0.288914	-0.673527	-0.415070	0.022263	-0.004921	0.909504
982	0.332953	-0.220965	9.784724	0.015627	-0.001265	-0.003075	-0.305377	0.289870	-0.674048	-0.415024	0.022237	-0.004516	0.909527
983	0.419835	-0.237535	9.814112	0.004997	0.007911	0.011627	-0.305118	0.290421	-0.673395	-0.415276	0.022187	-0.004362	0.909414
984	0.417552	-0.263960	9.828124	-0.015904	-0.003100	0.004156	-0.304577	0.288628	-0.674186	-0.415346	0.022456	-0.004518	0.909375
985	0.417477	-0.249653	9.789912	-0.015933	0.009696	0.003213	-0.304055	0.289724	-0.673404	-0.415436	0.022549	-0.004755	0.909331
986	0.388488	-0.237664	9.794612	-0.007079	0.016068	-0.008751	-0.305126	0.292202	-0.673132	-0.415285	0.022397	-0.004904	0.909402
987	0.359617	-0.249664	9.820581	0.009488	0.005136	0.000578	-0.304315	0.289446	-0.674188	-0.415339	0.022359	-0.004638	0.909380
988	0.345060	-0.230434	9.823116	0.008681	0.013335	-0.008670	-0.303925	0.289864	-0.673012	-0.415186	0.022126	-0.004478	0.909456
989	0.342521	-0.201400	9.871514	-0.022921	0.015149	0.000394	-0.303661	0.290407	-0.673144	-0.415222	0.022170	-0.004883	0.909437
990	0.349907	-0.235204	9.832697	-0.028133	0.002347	-0.001456	-0.304188	0.291356	-0.674581	-0.415184	0.022442	-0.005305	0.909445
991	0.349994	-0.254528	9.810821	-0.010595	0.007841	-0.005066	-0.303527	0.290130	-0.673277	-0.415126	0.022513	-0.005423	0.909469
992	0.374287	-0.292980	9.810508	-0.003551	0.007847	-0.006873	-0.304592	0.291780	-0.673660	-0.414999	0.022482	-0.005440	0.909528
993	0.374315	-0.297686	9.841652	-0.008811	0.011500	-0.005060	-0.303668	0.291641	-0.672882	-0.414942	0.022471	-0.005558	0.909554
994	0.340377	-0.259286	9.832271	-0.007166	0.015172	0.002323	-0.303264	0.291352	-0.673934	-0.414982	0.022335	-0.005706	0.909538
995	0.354935	-0.278491	9.836939	-0.035216	0.029775	0.005852	-0.302602	0.291075	-0.673546	-0.415109	0.022206	-0.006462	0.909478
996	0.292215	-0.274002	9.778799	-0.024746	0.016991	0.007768	-0.301941	0.292563	-0.674468	-0.415235	0.022183	-0.006948	0.909417
997	0.326108	-0.302760	9.793117	0.006828	0.015192	0.004242	-0.301014	0.292418	-0.674213	-0.415353	0.021966	-0.006819	0.909369
998	0.335697	-0.302612	9.822139	-0.000245	0.005986	-0.004969	-0.302300	0.293605	-0.673410	-0.415263	0.021940	-0.006761	0.909412
999	0.359749	-0.287944	9.875385	0.006801	0.004159	-0.007699	-0.301491	0.292075	-0.674990	-0.415165	0.021924	-0.006537	0.909458
1000	0.345354	-0.302346	9.894255	0.048828	0.026129	-0.010289	-0.301356	0.292340	-0.675646	-0.415002	0.021126	-0.005751	0.909557
1001	0.325781	-0.244848	9.832459	0.054071	0.016074	-0.013941	-0.301746	0.289885	-0.675251	-0.414808	0.020500	-0.004763	0.909665
1002	0.287072	-0.218596	9.791655	-0.000282	0.013285	-0.008677	-0.300687	0.289331	-0.674736	-0.414643	0.020343	-0.004766	0.909744
1003	0.301589	-0.230722	9.755609	-0.052906	0.007776	0.002141	-0.300152	0.288772	-0.675265	-0.414699	0.020748	-0.005663	0.909705
1004	0.236812	-0.298171	9.770864	-0.059891	0.015070	0.003018	-0.301750	0.290708	-0.675120	-0.414700	0.021052	-0.006770	0.909689
1005	0.229565	-0.287969	9.943790	-0.010713	0.011429	-0.006882	-0.300965	0.291533	-0.673815	-0.414608	0.021035	-0.006931	0.909730
1006	0.371848	-0.292322	9.995472	0.062111	-0.010436	-0.017549	-0.302272	0.289882	-0.676164	-0.414313	0.020793	-0.005598	0.909880
1007	0.422258	-0.254483	9.773207	0.076798	-0.006717	-0.008249	-0.302273	0.288798	-0.675116	-0.414234	0.020385	-0.004013	0.909933
1008	0.388283	-0.211526	9.689467	0.074796	0.002469	0.010182	-0.302659	0.285791	-0.675114	-0.414441	0.019801	-0.002567	0.909857
1009	0.313489	-0.196927	9.780201	0.057422	0.011539	-0.002845	-0.300266	0.284798	-0.675921	-0.414450	0.019220	-0.001487	0.909868
1010	0.325197	-0.122194	9.814969	0.001351	0.016966	-0.001295	-0.301060	0.283583	-0.675128	-0.414422	0.018982	-0.001493	0.909886
1011	0.301185	-0.141361	9.852887	-0.012679	0.011475	0.004179	-0.300524	0.283292	-0.676181	-0.414531	0.018980	-0.001689	0.909835
1012	0.321038	-0.264338	9.764922	-0.009049	0.011463	-0.005023	-0.301057	0.283849	-0.675915	-0.414420	0.018928	-0.001838	0.909887
1013	0.391044	-0.280925	9.798952	-0.024739	0.012357	-0.008793	-0.300399	0.285071	-0.676051	-0.414290	0.019013	-0.002262	0.909944
1014	0.364287	-0.227762	9.881073	-0.014126	0.009590	-0.019814	-0.299998	0.284246	-0.676054	-0.413919	0.019038	-0.002481	0.910111
1015	0.344681	-0.157789	9.949091	0.024219	0.000528	-0.002999	-0.298928	0.283400	-0.677243	-0.413913	0.018933	-0.001918	0.910118
1016	0.301162	-0.131309	9.977865	0.012006	0.004149	-0.008607	-0.299463	0.282871	-0.676059	-0.413757	0.018841	-0.001621	0.910191
1017	0.226305	-0.112645	9.850190	-0.024932	0.004135	0.002279	-0.299730	0.282879	-0.675533	-0.413828	0.019070	-0.001983	0.910153
1018	0.272264	-0.149066	9.727672	-0.040621	0.007765	-0.007030	-0.299999	0.284792	-0.676185	-0.413670	0.019347	-0.002675	0.910217
1019	0.277475	-0.236076	9.611265	-0.035374	0.002300	-0.005144	-0.299733	0.284244	-0.675925	-0.413601	0.019692	-0.003211	0.910239
1020	0.321123	-0.288942	9.606131	-0.015949	0.009601	-0.019819	-0.300797	0.286164	-0.676702	-0.413213	0.019733	-0.003464	0.910414
1021	0.306524	-0.254783	9.752916	-0.000335	0.018787	-0.003146	-0.300274	0.286716	-0.675658	-0.413193	0.019488	-0.003505	0.910428
1022	0.282114	-0.187086	9.861670	0.026842	0.013314	-0.006697	-0.299474	0.285610	-0.675927	-0.413070	0.019106	-0.003014	0.910494
1023	0.296669	-0.201117	9.972043	0.034818	0.004168	-0.010334	-0.299339	0.284790	-0.675666	-0.412934	0.018834	-0.002291	0.910564
1024	0.364132	-0.191372	9.968008	0.004999	0.008729	-0.004952	-0.299603	0.284246	-0.675533	-0.412825	0.018716	-0.002162	0.910616
1025	0.296312	-0.131844	9.824166	-0.026632	0.000480	-0.001412	-0.299334	0.284506	-0.676584	-0.412828	0.019018	-0.002529	0.910607
1026	0.310691	-0.115119	9.781322	-0.037178	0.015096	-0.001488	-0.299592	0.282867	-0.676582	-0.412737	0.019132	-0.003221	0.910643
1027	0.388110	-0.172853	9.740423	-0.003869	-0.001304	-0.001287	-0.299859	0.284910	-0.677890	-0.412751	0.019278	-0.003154	0.910634
1028	0.330330	-0.192327	9.708402	-0.014378	-0.003150	-0.001339	-0.300134	0.285612	-0.676446	-0.412715	0.019536	-0.003280	0.910645
1029	0.349588	-0.182384	9.790345	0.013679	0.008749	-0.004907	-0.299595	0.283687	-0.676713	-0.412670	0.019356	-0.002973	0.910670
1030	0.369187	-0.244629	9.871279	0.003155	0.020634	0.002407	-0.299857	0.282870	-0.676580	-0.412666	0.019036	-0.002978	0.910679
1031	0.378972	-0.273402	9.894974	-0.014200	0.007791	-0.008734	-0.300394	0.283975	-0.676182	-0.412540	0.019107	-0.003172	0.910733
1032	0.325714	-0.227774	9.899919	-0.010831	0.016950	0.000493	-0.300134	0.285068	-0.676053	-0.412529	0.018969	-0.003400	0.910740
1033	0.332929	-0.225484	9.861607	-0.003664	0.004124	-0.016062	-0.300662	0.284664	-0.676049	-0.412274	0.019021	-0.003370	0.910855
1034	0.286631	-0.124694	9.809772	-0.012665	0.007811	0.000493	-0.299343	0.285204	-0.675273	-0.412264	0.019065	-0.003556	0.910858
1035	0.323046	-0.177576	9.804569	-0.007413	0.004175	0.004221	-0.299603	0.285876	-0.676843	-0.412377	0.019143	-0.003599	0.910805
1036	0.342748	-0.264097	9.822745	-0.019610	0.004162	0.004164	-0.300403	0.285487	-0.675526	-0.412406	0.019311	-0.003883	0.910787
1037	0.340430	-0.283319	9.832057	-0.026508	0.004130	-0.005100	-0.300670	0.286717	-0.676048	-0.412342	0.019550	-0.004274	0.910809
1038	0.342657	-0.244846	9.823014	0.005041	0.011459	-0.012336	-0.299614	0.286305	-0.675008	-0.412107	0.019383	-0.004162	0.910920
1039	0.306269	-0.199315	9.789703	0.001448	0.015120	-0.007749	-0.300935	0.285769	-0.675391	-0.412004	0.019191	-0.004133	0.910970
1040	0.323192	-0.206287	9.852181	-0.010837	0.005070	-0.000412	-0.299219	0.287122	-0.675011	-0.411978	0.019270	-0.004262	0.910980
1041	0.287130	-0.230603	9.798689	-0.023093	0.005966	-0.001398	-0.299614	0.286577	-0.675139	-0.411982	0.019446	-0.004607	0.910973
1042	0.330646	-0.254512	9.817965	-0.014301	0.009631	-0.003202	-0.300144	0.286583	-0.675135	-0.411869	0.019470	-0.004837	0.911022
