# Supplementary material for: Identification of Haptic Based Guiding Using Hard Reins
Source: PLoS One. 2015 Jul 22;10(7):e0132020. doi: 10.1371/journal.pone.0132020 (PMC4511788; doi:10.1371/journal.pone.0132020)
Supplement: S9 File — (ZIP) [file pone.0132020.s009.zip › Exp2_MotionData2/Subject11/path1/T1/sync1.txt]

// Start Time: 0
// Sample rate: 25.0Hz
// Scenario: 4.9
// Firmware Version: 2.6.1
Counter	Acc_X	Acc_Y	Acc_Z	Gyr_X	Gyr_Y	Gyr_Z	Mag_X	Mag_Y	Mag_Z	Quat_w	Quat_x	Quat_y	Quat_z
188	3.228073	-2.543351	8.831473	-0.004906	0.008172	0.040280	-0.276484	0.326100	-1.234656	0.972221	-0.120016	-0.179904	0.089533
189	3.275867	-2.615302	8.929773	0.003291	0.010942	0.003182	-0.275951	0.327377	-1.235301	0.972251	-0.120007	-0.179731	0.089576
190	3.229360	-2.596728	8.901727	0.000225	0.003437	-0.018083	-0.275681	0.326943	-1.235182	0.972284	-0.120000	-0.179735	0.089209
191	3.198254	-2.500191	8.871157	0.007457	-0.009752	-0.021677	-0.276881	0.323764	-1.231189	0.972295	-0.119778	-0.180014	0.088832
192	3.204450	-2.568052	8.869452	-0.000567	0.000039	0.011072	-0.277023	0.326034	-1.231250	0.972262	-0.119884	-0.180017	0.089044
193	3.199727	-2.575421	8.862140	-0.001557	-0.004480	0.013694	-0.275678	0.325743	-1.232227	0.972207	-0.119975	-0.180121	0.089310
194	3.215031	-2.606698	8.906177	-0.001756	0.005022	-0.011003	-0.276751	0.325195	-1.231960	0.972228	-0.120031	-0.180083	0.089085
195	3.194663	-2.558516	8.900373	-0.001118	0.010098	-0.000357	-0.275946	0.325459	-1.231961	0.972252	-0.120088	-0.179932	0.089045
196	3.213664	-2.543608	8.871957	0.005487	0.003406	0.020835	-0.276754	0.326512	-1.233823	0.972229	-0.120118	-0.179835	0.089457
197	3.208661	-2.538846	8.852509	-0.006440	-0.005759	0.027813	-0.276214	0.325195	-1.232511	0.972134	-0.120346	-0.179933	0.089983
198	3.216781	-2.577538	8.877123	0.012589	0.002489	0.024388	-0.276216	0.326208	-1.233431	0.972116	-0.120247	-0.179833	0.090500
199	3.218774	-2.560511	8.848168	0.004991	-0.006851	0.003970	-0.276751	0.325374	-1.233588	0.972088	-0.120164	-0.179990	0.090606
200	3.209716	-2.582518	8.910645	0.012132	-0.003300	0.006669	-0.277558	0.325657	-1.232753	0.972081	-0.119999	-0.180045	0.090787
201	3.216618	-2.567829	8.886674	0.002831	0.002539	0.019053	-0.275673	0.324174	-1.231734	0.972054	-0.120028	-0.179985	0.091156
202	3.213261	-2.524195	8.866983	0.010443	0.000329	0.003148	-0.277827	0.325342	-1.231127	0.972063	-0.119890	-0.179981	0.091252
203	3.208345	-2.529145	8.813910	-0.001164	-0.002291	0.033157	-0.276616	0.324943	-1.233467	0.971984	-0.120032	-0.179988	0.091891
204	3.243576	-2.581905	8.892422	-0.019522	0.003374	0.013678	-0.276348	0.325223	-1.233597	0.971910	-0.120517	-0.179958	0.092096
205	3.237920	-2.659690	8.912093	0.006934	0.009235	0.001425	-0.276074	0.323494	-1.232568	0.971949	-0.120411	-0.179804	0.092120
206	3.205100	-2.597169	8.891356	0.002187	-0.002597	-0.025182	-0.278227	0.324996	-1.234127	0.971979	-0.120326	-0.179941	0.091648
207	3.184565	-2.548996	8.832588	0.001512	0.003851	0.001383	-0.277149	0.323519	-1.232554	0.971987	-0.120314	-0.179900	0.091665
208	3.204613	-2.577760	8.859900	-0.015904	-0.003668	0.011885	-0.277560	0.325905	-1.231248	0.971902	-0.120713	-0.180001	0.091844
209	3.210212	-2.616502	8.853143	-0.008031	0.009413	-0.010992	-0.277289	0.325660	-1.233164	0.971928	-0.120854	-0.179899	0.091573
210	3.185471	-2.582958	8.905090	-0.000170	-0.000475	-0.003955	-0.276484	0.325906	-1.232349	0.971921	-0.120893	-0.179949	0.091501
211	3.195154	-2.587641	8.871721	0.015933	0.003995	0.000543	-0.276213	0.324730	-1.230757	0.971966	-0.120599	-0.179877	0.091553
212	3.199672	-2.568136	8.890970	0.014383	0.002446	-0.009199	-0.276751	0.325365	-1.233180	0.972015	-0.120343	-0.179854	0.091415
213	3.186900	-2.539239	8.866288	0.014005	0.002091	0.004945	-0.277429	0.327163	-1.230664	0.972041	-0.120094	-0.179810	0.091550
214	3.209418	-2.575245	8.862436	0.009306	-0.000789	0.011982	-0.277291	0.326031	-1.230838	0.972029	-0.120010	-0.179807	0.091800
215	3.185874	-2.602371	8.910064	0.008846	0.003156	-0.003903	-0.277824	0.324638	-1.231285	0.972063	-0.119832	-0.179770	0.091743
216	3.211367	-2.553363	8.850294	0.006771	-0.000657	0.005785	-0.277829	0.326358	-1.232182	0.972055	-0.119773	-0.179785	0.091873
217	3.166449	-2.593008	8.957542	0.030090	0.009207	0.010350	-0.277826	0.325238	-1.232763	0.972136	-0.119244	-0.179554	0.092155
218	3.091504	-2.492416	8.884672	0.061614	-0.008111	0.074006	-0.277957	0.323720	-1.228184	0.972106	-0.118352	-0.179449	0.093813
219	3.131768	-2.574229	8.838380	0.036835	0.008937	0.095251	-0.277686	0.322859	-1.227943	0.972041	-0.117995	-0.178999	0.095771
220	3.186283	-2.626643	8.886187	0.017547	0.007482	0.075721	-0.277820	0.322862	-1.227941	0.971952	-0.117990	-0.178671	0.097289
221	3.211146	-2.660180	8.872759	0.011871	-0.000011	0.017302	-0.278224	0.323191	-1.229559	0.971940	-0.117833	-0.178630	0.097665
222	3.140661	-2.535227	8.831137	-0.004022	0.005448	0.006689	-0.277955	0.323198	-1.230106	0.971926	-0.117996	-0.178546	0.097765
223	3.150577	-2.544756	8.841142	-0.048149	0.007761	0.041927	-0.278230	0.325471	-1.230165	0.971752	-0.119108	-0.178413	0.098387
224	3.173198	-2.685133	8.977703	-0.077851	0.008346	0.008240	-0.277159	0.326594	-1.230822	0.971563	-0.120710	-0.178419	0.098289
225	3.191810	-2.655670	8.917870	-0.014366	-0.008377	-0.012890	-0.277832	0.327179	-1.230931	0.971518	-0.120945	-0.178664	0.098006
226	3.188253	-2.723711	8.896608	-0.019538	0.009489	-0.018092	-0.277976	0.330270	-1.229741	0.971530	-0.121332	-0.178589	0.097538
227	3.192671	-2.709069	8.853303	-0.010547	-0.001176	-0.087091	-0.278241	0.328861	-1.229783	0.971660	-0.121252	-0.178870	0.095810
228	3.157284	-2.627167	8.909373	0.015764	0.006332	-0.094030	-0.278371	0.327273	-1.228336	0.971888	-0.120671	-0.178974	0.094023
229	3.131694	-2.569375	8.845563	0.019722	0.000547	-0.074600	-0.279303	0.324593	-1.227868	0.972069	-0.120048	-0.179129	0.092642
230	3.150219	-2.525341	8.850614	0.003862	0.011462	-0.018005	-0.278639	0.327276	-1.228197	0.972144	-0.119985	-0.178968	0.092251
231	3.190669	-2.597428	8.924617	0.003488	-0.008357	-0.007531	-0.278228	0.324801	-1.231820	0.972130	-0.119897	-0.179163	0.092136
232	3.170657	-2.580807	8.832401	0.008960	-0.014451	-0.011084	-0.279839	0.324549	-1.231537	0.972106	-0.119702	-0.179487	0.092014
233	3.205165	-2.606883	8.850508	-0.015768	0.006141	-0.025182	-0.278762	0.323835	-1.232389	0.972129	-0.119954	-0.179478	0.091452
234	3.213759	-2.553320	8.840738	-0.021146	0.011431	-0.025168	-0.277826	0.325235	-1.232627	0.972153	-0.120344	-0.179385	0.090866
235	3.189641	-2.563471	8.813595	-0.078952	0.010748	-0.017391	-0.277966	0.327251	-1.233921	0.972025	-0.121858	-0.179385	0.090217
236	3.211260	-2.660174	8.908872	-0.043571	0.015790	0.006619	-0.279846	0.326652	-1.230652	0.971946	-0.122796	-0.179178	0.090211
237	3.228268	-2.655005	8.955092	-0.007658	-0.001686	0.006615	-0.281868	0.329283	-1.232177	0.971902	-0.122989	-0.179232	0.090315
238	3.204881	-2.592322	8.852797	0.035555	-0.009285	0.004939	-0.281194	0.328585	-1.233296	0.971937	-0.122352	-0.179363	0.090543
239	3.146186	-2.556967	8.908504	0.020552	-0.001113	0.028824	-0.280925	0.328249	-1.231269	0.971925	-0.122070	-0.179299	0.091178
240	3.263992	-2.644660	8.821303	-0.005120	-0.008020	0.011882	-0.282535	0.327764	-1.233171	0.971848	-0.122243	-0.179467	0.091427
241	3.190138	-2.585309	8.833033	-0.011642	-0.004741	0.020737	-0.282003	0.329418	-1.231763	0.971758	-0.122551	-0.179557	0.091797
242	3.249717	-2.654628	8.842607	-0.016696	0.008817	0.010188	-0.281999	0.327991	-1.231264	0.971716	-0.122973	-0.179424	0.091937
243	3.209387	-2.587393	8.775865	-0.026792	0.002295	-0.017284	-0.280656	0.327879	-1.227746	0.971682	-0.123450	-0.179504	0.091496
244	3.218728	-2.674607	8.880322	-0.025840	0.009439	-0.018120	-0.282137	0.328909	-1.227967	0.971672	-0.123950	-0.179445	0.091047
245	3.225526	-2.655066	8.853904	-0.014070	-0.006333	-0.023490	-0.282811	0.329651	-1.228752	0.971649	-0.124143	-0.179687	0.090552
246	3.225549	-2.662352	8.815443	-0.014018	0.014958	-0.021585	-0.281198	0.329648	-1.230268	0.971693	-0.124411	-0.179507	0.090063
247	3.174553	-2.655994	8.823459	-0.033067	0.002262	-0.018179	-0.281736	0.329824	-1.231208	0.971643	-0.125008	-0.179605	0.089581
248	3.201684	-2.674919	8.853322	-0.027210	0.008988	-0.000441	-0.281738	0.330704	-1.232540	0.971592	-0.125592	-0.179515	0.089495
249	3.244894	-2.654715	8.849681	-0.008291	0.010003	-0.034865	-0.279994	0.331828	-1.233885	0.971661	-0.125660	-0.179463	0.088759
250	3.206051	-2.655422	8.824421	-0.024928	0.011222	-0.018103	-0.279859	0.331523	-1.233080	0.971657	-0.126145	-0.179366	0.088308
251	3.206445	-2.679694	8.795729	-0.052522	0.013977	0.004816	-0.281206	0.332532	-1.232488	0.971557	-0.127221	-0.179216	0.088173
252	3.140053	-2.574127	8.393288	-0.156215	0.045695	0.052454	-0.280144	0.336777	-1.233451	0.971205	-0.130556	-0.178510	0.088603
253	3.173283	-2.762866	8.513688	-0.466337	0.154034	0.023882	-0.276812	0.346136	-1.237406	0.970436	-0.139983	-0.176326	0.086991
254	2.968340	-3.033523	9.441055	-0.296031	0.096561	0.105417	-0.273623	0.357668	-1.237206	0.969710	-0.146270	-0.174733	0.087958
255	3.138251	-3.336352	9.145238	0.048368	0.000841	0.066968	-0.272554	0.359647	-1.238107	0.969727	-0.145589	-0.174464	0.089423
256	3.063053	-3.031879	8.745840	0.094819	-0.011721	-0.056725	-0.272279	0.357691	-1.239535	0.970050	-0.143582	-0.174714	0.088672
257	3.050630	-3.002964	8.831903	0.072890	-0.010431	-0.044409	-0.272538	0.354571	-1.239088	0.970292	-0.142014	-0.174942	0.088094
258	3.145540	-3.006086	8.935945	0.141232	-0.038325	-0.115122	-0.272399	0.352849	-1.238193	0.970749	-0.138861	-0.175783	0.086400
259	3.180782	-2.840376	8.863558	0.201827	-0.073883	-0.166449	-0.275737	0.345835	-1.237701	0.971316	-0.134241	-0.177359	0.084079
260	2.801803	-2.279251	8.286799	0.007633	-0.001377	0.177386	-0.276676	0.345438	-1.237975	0.971014	-0.134765	-0.176926	0.087560
261	3.573224	-3.544537	8.962761	-0.073579	0.009198	0.119601	-0.277230	0.351289	-1.239412	0.970624	-0.136660	-0.176597	0.089595
262	2.700271	-2.528624	9.094409	0.035499	-0.006805	-0.060365	-0.278304	0.351018	-1.238864	0.970791	-0.135790	-0.176862	0.088582
263	3.161630	-3.268019	8.538807	-0.018828	0.034871	-0.038224	-0.279253	0.353546	-1.237002	0.970921	-0.136113	-0.176345	0.087679
264	2.511130	-2.082977	8.808406	-0.366349	0.046240	0.101415	-0.276587	0.360261	-1.236135	0.969852	-0.143678	-0.175863	0.088402
265	3.199551	-3.238126	9.223411	-0.250634	0.065961	0.423596	-0.275144	0.371840	-1.236186	0.968570	-0.150135	-0.173791	0.095545
266	3.164662	-3.389325	8.732397	-0.172995	0.050738	0.345968	-0.274228	0.380034	-1.236340	0.967493	-0.154777	-0.172170	0.101779
267	3.277229	-3.547493	8.842965	-0.022490	0.013770	0.095104	-0.272083	0.381733	-1.238487	0.967269	-0.155587	-0.171672	0.103501
268	3.212674	-3.478269	8.792316	-0.009814	0.024352	-0.040924	-0.271684	0.382800	-1.236008	0.967382	-0.155714	-0.171396	0.102709
269	3.003941	-3.232020	8.716649	0.012997	-0.004659	-0.226657	-0.272889	0.381394	-1.235223	0.967852	-0.154699	-0.172198	0.098382
270	2.806274	-3.041396	8.723588	0.008419	0.005229	-0.053293	-0.271946	0.380536	-1.235806	0.967981	-0.154398	-0.172285	0.097429
271	2.985197	-3.271207	8.673038	-0.031710	0.009710	-0.032201	-0.272081	0.380840	-1.236611	0.967971	-0.154937	-0.172286	0.096666
272	2.956671	-3.286281	8.754124	-0.039007	0.030809	-0.025012	-0.270068	0.381656	-1.237153	0.967977	-0.155688	-0.171895	0.096092
273	2.917539	-3.248136	8.882628	0.016385	-0.003615	-0.016213	-0.269128	0.381440	-1.234857	0.968040	-0.155325	-0.172006	0.095847
274	2.945276	-3.208809	8.705045	0.023580	-0.007944	0.017373	-0.269929	0.379927	-1.235985	0.968029	-0.154941	-0.172106	0.096394
275	2.963632	-3.162355	8.671556	0.006985	0.007540	0.068692	-0.269936	0.382030	-1.235101	0.967937	-0.155070	-0.171757	0.097725
276	2.964384	-3.181750	8.787274	0.019596	0.012094	0.068758	-0.268050	0.380468	-1.236806	0.967880	-0.154977	-0.171318	0.099198
277	2.945582	-3.223369	8.709978	0.000693	0.010096	0.035099	-0.268854	0.380100	-1.238442	0.967841	-0.155113	-0.171036	0.099848
278	2.892369	-3.224332	8.737240	-0.009419	0.025747	0.045787	-0.267647	0.380588	-1.236263	0.967781	-0.155525	-0.170466	0.100759
279	2.897375	-3.231523	8.742262	-0.014021	0.029156	0.050214	-0.266444	0.382409	-1.236626	0.967731	-0.156033	-0.169794	0.101593
280	2.857866	-3.195827	8.735966	-0.018379	0.017793	0.076657	-0.267388	0.383698	-1.236301	0.967551	-0.156709	-0.169297	0.103084
281	2.894436	-3.326253	8.747702	-0.005070	0.031057	0.120101	-0.265369	0.382375	-1.236232	0.967385	-0.157282	-0.168349	0.105295
282	2.914745	-3.369580	8.765502	-0.014577	0.014468	0.068685	-0.265235	0.382539	-1.237317	0.967208	-0.157838	-0.167945	0.106726
283	2.880471	-3.348351	8.790771	-0.008250	0.001214	0.031495	-0.265107	0.385337	-1.242126	0.967113	-0.158114	-0.167863	0.107305
284	2.859847	-3.302611	8.688686	-0.033773	0.011315	0.045630	-0.264436	0.385438	-1.241042	0.966916	-0.158964	-0.167627	0.108192
285	2.865743	-3.360771	8.653197	-0.051830	0.019018	0.015566	-0.264173	0.387432	-1.241797	0.966774	-0.160071	-0.167350	0.108259
286	2.782859	-3.328282	8.705776	-0.092069	0.023398	0.040238	-0.263644	0.389787	-1.240095	0.966434	-0.162049	-0.167029	0.108841
287	2.769164	-3.372229	8.696058	-0.103250	0.025656	0.088846	-0.262843	0.391614	-1.240317	0.965982	-0.164406	-0.166494	0.110131
288	2.756450	-3.474427	8.629036	-0.137118	0.017695	0.075437	-0.260843	0.396493	-1.238958	0.965379	-0.167349	-0.166276	0.111313
289	2.691097	-3.587275	8.709728	-0.157613	0.024842	0.102842	-0.260587	0.400609	-1.239644	0.964691	-0.170806	-0.165823	0.112694
290	2.821757	-3.803379	8.811660	-0.093371	0.024771	0.056164	-0.259794	0.405137	-1.240323	0.964280	-0.172847	-0.165441	0.113657
291	2.750884	-3.659012	8.769879	-0.021738	0.000141	-0.002107	-0.259800	0.407445	-1.242154	0.964201	-0.173286	-0.165517	0.113549
292	2.744722	-3.613013	8.644165	0.003479	0.003016	-0.002007	-0.259532	0.407753	-1.243508	0.964193	-0.173233	-0.165519	0.113690
293	2.816469	-3.575304	8.578678	-0.012872	0.010708	0.005047	-0.259800	0.407253	-1.239983	0.964163	-0.173546	-0.165353	0.113711
294	2.856761	-3.642540	8.633382	-0.034258	0.016041	-0.002065	-0.260207	0.408731	-1.242244	0.964064	-0.174246	-0.165194	0.113706
295	2.828690	-3.681884	8.705036	-0.031688	0.020318	-0.030315	-0.260211	0.409850	-1.241663	0.964078	-0.174828	-0.165019	0.112947
296	2.819877	-3.718453	8.753186	0.008126	0.008353	-0.108063	-0.258999	0.408992	-1.242521	0.964343	-0.174348	-0.165277	0.111036
297	2.748564	-3.561963	8.648712	0.024025	0.004662	-0.097416	-0.258592	0.407716	-1.242840	0.964646	-0.173594	-0.165515	0.109220
298	2.728933	-3.545322	8.676871	0.019320	0.010684	-0.054954	-0.257248	0.408040	-1.245975	0.964838	-0.173083	-0.165511	0.108328
299	2.759422	-3.615170	8.680741	0.017112	0.003205	-0.040867	-0.256707	0.406625	-1.246571	0.964986	-0.172643	-0.165592	0.107585
300	2.754283	-3.605556	8.649217	0.029555	-0.000379	-0.035545	-0.256836	0.405059	-1.246076	0.965132	-0.171970	-0.165718	0.107169
301	2.749251	-3.595937	8.651397	0.025695	0.004660	-0.024915	-0.257510	0.405603	-1.244417	0.965278	-0.171422	-0.165695	0.106758
302	2.792810	-3.595148	8.635877	0.011485	0.004719	-0.032041	-0.257779	0.405449	-1.243603	0.965376	-0.171129	-0.165739	0.106280
303	2.759108	-3.600610	8.673400	0.003125	0.009719	-0.021420	-0.258044	0.404345	-1.244588	0.965453	-0.171043	-0.165656	0.105845
304	2.724921	-3.581806	8.710726	0.013621	0.017442	-0.042549	-0.257506	0.404037	-1.244060	0.965616	-0.170691	-0.165495	0.105179
305	2.701972	-3.528817	8.685549	0.008908	0.000437	-0.003770	-0.257234	0.402871	-1.242876	0.965645	-0.170532	-0.165511	0.105138
306	2.694791	-3.526515	8.728642	0.012245	0.010849	0.007800	-0.256432	0.404264	-1.242704	0.965678	-0.170365	-0.165303	0.105434
307	2.748002	-3.523124	8.715805	0.019807	0.001567	0.026319	-0.257769	0.402037	-1.243033	0.965687	-0.170094	-0.165165	0.106009
308	2.786170	-3.498159	8.680679	0.027362	-0.014807	0.043911	-0.256158	0.402073	-1.240057	0.965606	-0.169695	-0.165301	0.107162
309	2.796108	-3.507687	8.697907	0.022174	-0.009340	0.036855	-0.256026	0.403086	-1.241114	0.965563	-0.169387	-0.165336	0.107984
310	2.815849	-3.526751	8.689028	0.015079	-0.007534	0.033304	-0.256152	0.400265	-1.241476	0.965483	-0.169202	-0.165397	0.108889
311	2.824883	-3.497458	8.665011	0.010579	0.003884	0.001534	-0.258298	0.398865	-1.239999	0.965520	-0.169026	-0.165326	0.108943
312	2.805331	-3.483243	8.702820	0.008910	0.002223	-0.003784	-0.258297	0.398893	-1.241223	0.965533	-0.168860	-0.165337	0.109072
313	2.781459	-3.503098	8.692609	0.003403	0.009156	0.001554	-0.257090	0.400104	-1.245825	0.965563	-0.168830	-0.165182	0.109085
314	2.729067	-3.542886	8.734632	0.000071	0.005831	-0.009074	-0.256957	0.400692	-1.246896	0.965572	-0.168828	-0.165157	0.109049
315	2.723793	-3.528421	8.691030	-0.001032	-0.003222	-0.002946	-0.255880	0.399651	-1.245854	0.965556	-0.168844	-0.165262	0.109004
316	2.714290	-3.533445	8.719664	-0.003726	-0.006779	-0.003859	-0.257360	0.400226	-1.244729	0.965498	-0.168904	-0.165472	0.109108
317	2.740503	-3.508692	8.734725	0.006873	-0.008640	0.003228	-0.256824	0.400921	-1.244713	0.965478	-0.168774	-0.165639	0.109228
318	2.767682	-3.542191	8.687666	0.001297	0.003540	0.012125	-0.257358	0.399503	-1.244072	0.965435	-0.168811	-0.165587	0.109631
319	2.832771	-3.652684	8.647166	0.004939	0.029172	-0.052246	-0.255478	0.399743	-1.244086	0.965653	-0.168625	-0.165219	0.108545
320	2.804204	-3.658044	8.776322	0.027139	0.041325	-0.140503	-0.254400	0.398583	-1.244000	0.966157	-0.167750	-0.164884	0.105897
321	2.675866	-3.301086	8.764876	0.069426	0.017724	-0.178523	-0.254401	0.399159	-1.244390	0.966812	-0.165870	-0.165018	0.102623
322	2.743109	-3.295027	8.608014	0.022679	0.022840	-0.077863	-0.254262	0.397605	-1.244714	0.967104	-0.165257	-0.164824	0.101162
323	2.822662	-3.380969	8.697766	-0.021810	0.039875	-0.026633	-0.251975	0.396057	-1.241253	0.967210	-0.165679	-0.164212	0.100449
324	2.827002	-3.458561	8.814034	-0.014647	0.027513	-0.027574	-0.251440	0.396758	-1.241508	0.967278	-0.165944	-0.163855	0.099932
325	2.746505	-3.440607	8.763283	0.020635	0.010263	-0.037281	-0.251436	0.395670	-1.243449	0.967449	-0.165449	-0.163764	0.099251
326	2.721766	-3.421639	8.723864	0.024276	0.013869	-0.038125	-0.250898	0.395837	-1.245083	0.967625	-0.164904	-0.163623	0.098671
327	2.720297	-3.348837	8.718455	0.003670	0.002329	-0.009975	-0.251437	0.396585	-1.246277	0.967659	-0.164808	-0.163624	0.098492
328	2.712628	-3.446079	8.745433	-0.015256	0.010162	0.026268	-0.249695	0.397448	-1.242459	0.967567	-0.165234	-0.163418	0.099028
329	2.742735	-3.489224	8.797235	0.005834	0.003624	0.010373	-0.249697	0.398322	-1.243519	0.967572	-0.165170	-0.163318	0.099249
330	2.756248	-3.445287	8.749173	0.007362	-0.003752	-0.014428	-0.250493	0.394938	-1.243347	0.967582	-0.164986	-0.163483	0.099185
331	2.716384	-3.392603	8.737924	0.017825	-0.004861	-0.002018	-0.250495	0.395828	-1.245088	0.967624	-0.164632	-0.163561	0.099235
332	2.736125	-3.411667	8.729044	0.022722	0.008879	0.019300	-0.249954	0.394385	-1.244460	0.967664	-0.164295	-0.163330	0.099780
333	2.755457	-3.406460	8.744041	0.024535	0.001828	0.017488	-0.251701	0.395217	-1.248087	0.967711	-0.163887	-0.163200	0.100208
334	2.780232	-3.430284	8.764239	0.019315	-0.010441	0.008547	-0.251031	0.395626	-1.248082	0.967700	-0.163545	-0.163382	0.100582
335	2.736528	-3.431080	8.734017	0.003085	0.002667	0.012127	-0.250624	0.394362	-1.248944	0.967689	-0.163540	-0.163296	0.100835
336	2.737982	-3.382502	8.733695	0.001579	0.016208	0.003365	-0.248741	0.393241	-1.245192	0.967712	-0.163570	-0.163022	0.101008
337	2.760699	-3.425785	8.746756	-0.001216	-0.005149	0.003216	-0.250227	0.395821	-1.245091	0.967679	-0.163604	-0.163125	0.101100
338	2.745684	-3.401781	8.748521	0.019789	0.000622	-0.007287	-0.251030	0.394827	-1.244161	0.967738	-0.163225	-0.163142	0.101123
339	2.721885	-3.419203	8.776809	-0.000286	0.001969	0.003272	-0.248749	0.395596	-1.242938	0.967731	-0.163256	-0.163103	0.101199
340	2.740905	-3.406724	8.738782	0.010421	0.001971	0.006839	-0.248749	0.395907	-1.244153	0.967735	-0.163106	-0.163067	0.101461
341	2.736076	-3.401953	8.774707	0.016093	0.000504	-0.003762	-0.250084	0.393161	-1.246539	0.967791	-0.162795	-0.163045	0.101460
342	2.740156	-3.365466	8.762521	0.010701	0.002237	-0.003770	-0.250080	0.391897	-1.246989	0.967809	-0.162591	-0.163052	0.101606
343	2.740975	-3.407125	8.753400	0.006929	0.005630	0.004279	-0.249343	0.393616	-1.251262	0.967836	-0.162494	-0.162922	0.101715
344	2.761037	-3.440748	8.754270	0.014381	-0.001156	-0.006353	-0.249072	0.392573	-1.249257	0.967867	-0.162215	-0.162983	0.101762
345	2.728421	-3.383076	8.767277	0.003894	0.000817	-0.017862	-0.248806	0.393268	-1.248966	0.967913	-0.162098	-0.163024	0.101449
346	2.716628	-3.397854	8.776656	0.006011	-0.003247	0.003340	-0.248810	0.394359	-1.247161	0.967894	-0.162014	-0.163106	0.101630
347	2.725546	-3.361280	8.762210	0.004921	-0.003430	0.010405	-0.249075	0.392919	-1.245843	0.967872	-0.161960	-0.163132	0.101883
348	2.764563	-3.372710	8.765901	0.010437	-0.013896	0.004158	-0.248541	0.393822	-1.242554	0.967829	-0.161769	-0.163412	0.102146
349	2.783954	-3.372357	8.768901	0.021109	-0.015693	0.008596	-0.249882	0.392991	-1.242020	0.967823	-0.161370	-0.163650	0.102456
350	2.754318	-3.348621	8.743739	0.006175	-0.008402	-0.003775	-0.251495	0.393025	-1.241864	0.967798	-0.161242	-0.163860	0.102553
351	2.755121	-3.377731	8.813794	0.008864	-0.004844	-0.002860	-0.250147	0.391915	-1.244230	0.967811	-0.161064	-0.163949	0.102569
352	2.784036	-3.377212	8.764125	0.014354	0.009448	-0.003641	-0.250550	0.391934	-1.244633	0.967870	-0.160813	-0.163799	0.102650
353	2.754489	-3.358330	8.736596	0.003682	-0.004692	-0.010831	-0.249742	0.391393	-1.246565	0.967883	-0.160711	-0.163921	0.102493
354	2.779094	-3.372446	8.763938	0.000120	0.004170	-0.010791	-0.251091	0.393393	-1.245940	0.967896	-0.160706	-0.163920	0.102377
355	2.745200	-3.370631	8.786957	0.008842	-0.004867	-0.001974	-0.250275	0.389953	-1.244972	0.967907	-0.160533	-0.164007	0.102410
356	2.754782	-3.368032	8.767973	0.009351	-0.007049	-0.021438	-0.250011	0.391670	-1.246009	0.967932	-0.160288	-0.164241	0.102176
357	2.719561	-3.310412	8.723126	-0.003629	-0.008399	-0.007335	-0.250547	0.391116	-1.246021	0.967902	-0.160331	-0.164437	0.102078
358	2.736159	-3.407212	8.762882	0.002772	0.002425	0.024580	-0.249875	0.391126	-1.247117	0.967842	-0.160382	-0.164356	0.102696
359	2.741260	-3.416828	8.782370	0.006035	0.002089	0.003369	-0.249745	0.392365	-1.245717	0.967855	-0.160300	-0.164291	0.102806
360	2.715219	-3.325050	8.790507	0.010423	-0.000629	0.006904	-0.249742	0.391695	-1.247372	0.967849	-0.160143	-0.164305	0.103083
361	2.747268	-3.353601	8.782077	-0.004705	-0.016480	0.031503	-0.250804	0.387159	-1.246145	0.967709	-0.160322	-0.164527	0.103766
362	2.769714	-3.392040	8.739725	0.015320	0.001599	0.026375	-0.251882	0.388316	-1.246095	0.967677	-0.160126	-0.164437	0.104506
363	2.774781	-3.399228	8.764008	0.004835	-0.001738	0.013942	-0.251212	0.388688	-1.244458	0.967651	-0.160096	-0.164412	0.104832
364	2.798177	-3.362393	8.730745	0.008868	-0.010155	-0.003786	-0.252291	0.390140	-1.244943	0.967632	-0.159918	-0.164644	0.104911
365	2.747292	-3.360887	8.743616	-0.008191	-0.001411	-0.003773	-0.252023	0.390131	-1.244810	0.967602	-0.160084	-0.164698	0.104849
366	2.769932	-3.396887	8.778284	-0.012534	0.002241	-0.009072	-0.251224	0.392663	-1.244874	0.967566	-0.160326	-0.164753	0.104723
367	2.767265	-3.389656	8.746854	0.000248	0.000745	-0.016113	-0.250955	0.392682	-1.245965	0.967596	-0.160296	-0.164787	0.104444
368	2.716312	-3.388154	8.738056	-0.010304	0.013273	-0.023127	-0.251087	0.391657	-1.244363	0.967628	-0.160465	-0.164676	0.104059
369	2.706244	-3.359198	8.802526	0.010775	-0.001188	-0.006357	-0.250274	0.389666	-1.244846	0.967665	-0.160260	-0.164689	0.104015
370	2.712088	-3.412502	8.781442	-0.005790	0.000100	0.007746	-0.251490	0.391836	-1.245578	0.967605	-0.160418	-0.164722	0.104271
371	2.720401	-3.339520	8.805219	0.009716	-0.011026	0.031588	-0.250684	0.391799	-1.244772	0.967527	-0.160337	-0.164801	0.104993
372	2.735384	-3.368384	8.762566	0.002238	-0.000727	0.044007	-0.250548	0.391248	-1.245608	0.967413	-0.160456	-0.164718	0.105990
373	2.760488	-3.406767	8.794920	0.011559	-0.012743	0.029809	-0.250686	0.392161	-1.242038	0.967337	-0.160332	-0.164830	0.106691
374	2.740760	-3.392561	8.777356	0.024727	-0.001485	0.010477	-0.250412	0.390302	-1.241557	0.967367	-0.159909	-0.164816	0.107080
375	2.721042	-3.373496	8.793459	0.020414	-0.011971	0.001559	-0.250681	0.390468	-1.242365	0.967382	-0.159522	-0.164982	0.107263
376	2.735077	-3.353824	8.757631	0.033426	-0.015855	0.019253	-0.251214	0.389584	-1.246471	0.967371	-0.158927	-0.165201	0.107912
377	2.768395	-3.331377	8.705524	0.009050	-0.017902	0.021809	-0.252287	0.388716	-1.244581	0.967286	-0.158813	-0.165442	0.108468
378	2.803195	-3.367154	8.755008	0.009822	-0.009156	0.028048	-0.251611	0.387275	-1.244227	0.967199	-0.158714	-0.165558	0.109210
379	2.823033	-3.391072	8.746168	-0.003700	-0.003147	-0.003786	-0.251615	0.388706	-1.244861	0.967177	-0.158797	-0.165627	0.109179
380	2.778435	-3.343329	8.739625	-0.003405	-0.000217	-0.014367	-0.251618	0.389364	-1.242662	0.967176	-0.158842	-0.165724	0.108977
381	2.783536	-3.352945	8.759112	0.000076	-0.000297	-0.009937	-0.252960	0.389008	-1.244291	0.967188	-0.158837	-0.165751	0.108829
382	2.758888	-3.333972	8.748584	0.000159	0.002435	-0.012567	-0.253233	0.390266	-1.243294	0.967201	-0.158821	-0.165787	0.108687
383	2.755185	-3.387444	8.772946	-0.012155	0.002594	-0.023211	-0.252427	0.390587	-1.245743	0.967213	-0.159016	-0.165825	0.108235
384	2.744927	-3.358499	8.777227	0.003750	0.000686	-0.012563	-0.253230	0.389639	-1.246854	0.967227	-0.158921	-0.165893	0.108143
385	2.740984	-3.402267	8.787066	0.002379	0.000237	0.005113	-0.252691	0.389187	-1.246194	0.967216	-0.158925	-0.165852	0.108297
386	2.754088	-3.334058	8.762880	-0.005581	0.000302	-0.000221	-0.252421	0.388580	-1.244720	0.967175	-0.159053	-0.165906	0.108399
387	2.753997	-3.334063	8.733991	-0.007875	0.005135	0.019253	-0.252423	0.389436	-1.244964	0.967117	-0.159312	-0.165746	0.108779
388	2.785164	-3.430597	8.783821	-0.000120	-0.007564	-0.003794	-0.253500	0.390231	-1.247648	0.967075	-0.159306	-0.165951	0.108850
389	2.747804	-3.382724	8.767869	-0.007181	0.002241	-0.007283	-0.252423	0.389329	-1.246465	0.967067	-0.159460	-0.165930	0.108728
390	2.737699	-3.361058	8.774618	0.006964	-0.001415	0.001580	-0.252690	0.388926	-1.247155	0.967055	-0.159346	-0.165984	0.108920
391	2.750149	-3.380255	8.758293	0.013960	-0.005088	0.008650	-0.252955	0.387784	-1.246508	0.967055	-0.159128	-0.166006	0.109202
392	2.764735	-3.382418	8.758758	0.006745	0.001921	0.010437	-0.252017	0.388455	-1.245817	0.967037	-0.159060	-0.165964	0.109527
393	2.767030	-3.377522	8.749162	0.010708	-0.001252	-0.003717	-0.252828	0.389511	-1.241690	0.967066	-0.158874	-0.165958	0.109547
394	2.740245	-3.368295	8.767529	-0.007244	0.009265	-0.003701	-0.251219	0.390613	-1.241946	0.967063	-0.159053	-0.165842	0.109486
395	2.740655	-3.387708	8.774909	0.001455	-0.005105	0.005076	-0.252292	0.390059	-1.241407	0.967031	-0.159068	-0.165900	0.109660
396	2.747901	-3.387577	8.767909	-0.000013	-0.004811	-0.007305	-0.253095	0.389322	-1.245504	0.967003	-0.159050	-0.166066	0.109681
397	2.745113	-3.368206	8.774899	0.005188	0.003904	0.001607	-0.252288	0.389134	-1.244295	0.967020	-0.159002	-0.165951	0.109774
398	2.734920	-3.348974	8.738332	-0.000021	-0.001278	-0.006397	-0.252286	0.387942	-1.241747	0.967006	-0.159001	-0.166040	0.109764
399	2.740954	-3.402268	8.777435	0.012745	0.009607	-0.010707	-0.252291	0.389832	-1.243864	0.967093	-0.158779	-0.165835	0.109627
400	2.754303	-3.348622	8.738924	0.003721	0.004198	-0.010774	-0.252022	0.389826	-1.243867	0.967123	-0.158709	-0.165818	0.109496
401	2.754119	-3.334056	8.772511	-0.004452	0.009377	-0.007232	-0.251346	0.388543	-1.244189	0.967147	-0.158830	-0.165644	0.109371
402	2.753873	-3.319493	8.786837	-0.004573	0.003955	-0.003732	-0.251483	0.389408	-1.244704	0.967129	-0.158936	-0.165634	0.109389
403	2.769305	-3.367768	8.763602	0.010469	-0.001472	0.005121	-0.252285	0.388671	-1.248801	0.967138	-0.158783	-0.165598	0.109587
404	2.769295	-3.372627	8.729937	-0.004574	0.002176	-0.003743	-0.250942	0.388618	-1.247866	0.967114	-0.158884	-0.165623	0.109616
405	2.735481	-3.373238	8.762605	0.001637	0.003917	-0.000169	-0.250677	0.389726	-1.247017	0.967124	-0.158898	-0.165519	0.109665
406	2.696683	-3.373943	8.751791	-0.003698	-0.003155	-0.003759	-0.250414	0.391223	-1.244658	0.967092	-0.158982	-0.165634	0.109651
407	2.711373	-3.373671	8.800385	0.011890	-0.001813	0.019280	-0.251755	0.390553	-1.244936	0.967073	-0.158850	-0.165553	0.110132
408	2.745269	-3.377915	8.762940	0.001235	-0.001770	0.013936	-0.251753	0.389873	-1.246183	0.967015	-0.158890	-0.165584	0.110534
409	2.755227	-3.397160	8.724875	0.006495	-0.012481	0.017420	-0.251088	0.392119	-1.245982	0.966947	-0.158835	-0.165727	0.110995
410	2.750600	-3.402095	8.763287	-0.009303	0.003695	0.005097	-0.252424	0.389763	-1.246859	0.966894	-0.159063	-0.165703	0.111163
411	2.730920	-3.383028	8.791427	-0.013032	-0.003536	0.008579	-0.252429	0.391269	-1.244632	0.966813	-0.159378	-0.165743	0.111361
412	2.716462	-3.393004	8.754949	0.003155	0.008977	0.011366	-0.252962	0.389891	-1.245760	0.966803	-0.159398	-0.165569	0.111672
413	2.716521	-3.397860	8.742950	-0.000460	0.000079	0.010414	-0.252025	0.391159	-1.246410	0.966769	-0.159486	-0.165503	0.111938
414	2.735602	-3.373231	8.801126	-0.007294	0.009221	-0.001932	-0.251486	0.390883	-1.247242	0.966759	-0.159666	-0.165387	0.111945
415	2.717670	-3.456103	8.738611	-0.007450	0.003750	0.003345	-0.252835	0.392606	-1.246898	0.966730	-0.159877	-0.165288	0.112039
416	2.698261	-3.441880	8.822163	0.005153	-0.014724	-0.000268	-0.252698	0.391411	-1.244353	0.966677	-0.159770	-0.165601	0.112188
417	2.672916	-3.398651	8.744026	0.023677	-0.014922	0.013940	-0.253367	0.390319	-1.245469	0.966662	-0.159374	-0.165754	0.112655
418	2.750347	-3.387532	8.775206	0.028043	-0.001719	0.021092	-0.252559	0.390203	-1.247388	0.966676	-0.158924	-0.165696	0.113253
419	2.696394	-3.354524	8.782930	0.027742	-0.005543	0.031686	-0.252153	0.389203	-1.247425	0.966664	-0.158527	-0.165601	0.114048
420	2.707764	-3.449002	8.716588	-0.008269	-0.000557	0.033376	-0.251622	0.390993	-1.245740	0.966539	-0.158825	-0.165560	0.114744
421	2.783818	-3.372364	8.725565	-0.011268	-0.001785	0.010353	-0.253905	0.390460	-1.244914	0.966463	-0.159124	-0.165551	0.114982
422	2.833465	-3.424867	8.766002	0.004977	-0.001602	0.008627	-0.254443	0.390891	-1.244621	0.966430	-0.159077	-0.165584	0.115278
423	2.793407	-3.362477	8.754672	0.025508	0.015182	-0.015949	-0.253235	0.390822	-1.242868	0.966587	-0.158617	-0.165253	0.115069
424	2.781591	-3.251017	8.787170	0.024623	-0.012193	0.012161	-0.254308	0.390759	-1.245171	0.966578	-0.158183	-0.165428	0.115495
425	2.716782	-3.412422	8.733439	-0.015046	-0.000219	0.017440	-0.253632	0.389328	-1.245226	0.966479	-0.158579	-0.165384	0.115846
426	2.684201	-3.466412	8.819510	-0.035922	0.003818	-0.009115	-0.251082	0.390081	-1.243598	0.966373	-0.159273	-0.165465	0.115658
427	2.717029	-3.402692	8.872995	0.004013	-0.013229	-0.025023	-0.253232	0.390149	-1.244387	0.966389	-0.159131	-0.165759	0.115297
428	2.681360	-3.340238	8.717364	0.035236	-0.007924	-0.013389	-0.253236	0.390911	-1.240551	0.966489	-0.158420	-0.165905	0.115233
429	2.697811	-3.320522	8.679204	0.013909	0.003709	0.012253	-0.252157	0.389609	-1.240470	0.966507	-0.158248	-0.165728	0.115573
430	2.648864	-3.401511	8.784233	0.004363	-0.002187	0.031647	-0.251751	0.388760	-1.240911	0.966417	-0.158288	-0.165699	0.116308
431	2.625168	-3.428645	8.783710	-0.027811	0.015452	0.026361	-0.254438	0.389079	-1.245905	0.966308	-0.158999	-0.165340	0.116752
432	2.776160	-3.459888	8.817468	-0.024405	-0.006763	0.063328	-0.251753	0.389826	-1.244143	0.966033	-0.159684	-0.165369	0.118045
433	2.881159	-3.394876	8.709464	-0.002321	0.014961	-0.052301	-0.251897	0.392896	-1.242000	0.966187	-0.159643	-0.165220	0.117046
434	2.821715	-3.235749	8.542745	-0.009439	0.026474	-0.053124	-0.252300	0.392930	-1.243083	0.966350	-0.159744	-0.164932	0.115962
435	2.714618	-3.305647	8.722939	-0.066590	0.040681	-0.000145	-0.250960	0.394016	-1.242383	0.966260	-0.161169	-0.164275	0.115672
436	2.718048	-3.441507	8.950353	-0.038221	0.010435	0.010359	-0.250961	0.394500	-1.244953	0.966119	-0.161983	-0.164174	0.115855
437	2.762077	-3.464987	8.930216	0.027820	-0.017019	-0.007300	-0.249888	0.395208	-1.246032	0.966160	-0.161422	-0.164434	0.115925
438	2.735245	-3.353816	8.810596	0.039538	-0.034617	-0.010908	-0.250285	0.393362	-1.245407	0.966180	-0.160573	-0.165080	0.116023
439	2.755565	-3.399571	8.816381	0.066091	-0.039232	0.005057	-0.250682	0.391251	-1.245606	0.966241	-0.159255	-0.165642	0.116530
440	2.678518	-3.439821	8.722843	0.071536	-0.030363	-0.028444	-0.251348	0.389122	-1.244715	0.966416	-0.157740	-0.166183	0.116366
441	2.678186	-3.422834	8.725112	0.043788	-0.018062	-0.031989	-0.253224	0.387589	-1.243926	0.966559	-0.156786	-0.166501	0.116017
442	2.667806	-3.374460	8.813498	0.048785	-0.016611	-0.016937	-0.254298	0.386875	-1.242575	0.966678	-0.155781	-0.166792	0.115955
443	2.709216	-3.393135	8.761950	0.053377	-0.003157	0.015868	-0.252809	0.383328	-1.243796	0.966787	-0.154840	-0.166644	0.116521
444	2.723850	-3.409871	8.685492	0.017827	-0.010131	-0.001971	-0.253347	0.383645	-1.244732	0.966793	-0.154494	-0.166839	0.116653
445	2.769495	-3.387193	8.701165	-0.003174	0.018582	-0.019546	-0.253349	0.384482	-1.244161	0.966879	-0.154589	-0.166513	0.116275
446	2.696380	-3.361812	8.732431	-0.024245	0.020661	-0.039034	-0.254148	0.381937	-1.243553	0.966940	-0.155000	-0.166329	0.115481
447	2.691750	-3.364318	8.785269	-0.018956	0.017952	-0.035498	-0.251871	0.384127	-1.242556	0.967011	-0.155351	-0.166098	0.114747
448	2.761897	-3.353332	8.811411	-0.026707	0.021813	-0.014297	-0.251331	0.383621	-1.245709	0.967013	-0.155898	-0.165816	0.114398
449	2.782397	-3.289843	8.797117	-0.010591	0.009482	-0.013448	-0.252675	0.383781	-1.245144	0.967030	-0.156140	-0.165662	0.114143
450	2.763810	-3.333880	8.772807	-0.010603	0.000611	-0.014382	-0.251878	0.387039	-1.246001	0.967014	-0.156330	-0.165751	0.113890
451	2.772890	-3.304585	8.763235	-0.012238	0.006063	-0.019660	-0.250265	0.386380	-1.243591	0.967029	-0.156574	-0.165688	0.113518
452	2.817046	-3.313482	8.875392	0.004678	0.010423	-0.046113	-0.250937	0.386408	-1.244127	0.967163	-0.156383	-0.165654	0.112686
453	2.787192	-3.284899	8.811671	0.019459	0.010894	-0.060202	-0.251471	0.384927	-1.240766	0.967385	-0.155884	-0.165555	0.111619
454	2.796492	-3.275027	8.749292	0.006770	0.010699	-0.056708	-0.249857	0.384484	-1.241615	0.967549	-0.155621	-0.165541	0.110575
455	2.811182	-3.274755	8.797887	-0.002384	-0.001909	-0.053285	-0.249854	0.383635	-1.241643	0.967643	-0.155535	-0.165721	0.109605
456	2.935176	-3.398730	8.906140	-0.015833	-0.018056	-0.159545	-0.250929	0.384017	-1.244885	0.967859	-0.155301	-0.166634	0.106600
457	2.749833	-3.130221	8.703438	0.011240	-0.004393	-0.092148	-0.250655	0.382313	-1.244943	0.968065	-0.154811	-0.166957	0.104929
458	2.834755	-3.240340	8.805573	-0.006375	0.021603	-0.034589	-0.249851	0.383178	-1.246421	0.968171	-0.154894	-0.166691	0.104246
459	2.799723	-3.182711	8.820914	-0.003399	0.004233	-0.014352	-0.249187	0.385723	-1.246891	0.968196	-0.154958	-0.166636	0.104006
460	2.803632	-3.262755	8.785528	0.005428	0.014870	0.061778	-0.249455	0.385427	-1.246081	0.968115	-0.155122	-0.166176	0.105240
461	2.822280	-3.332808	8.875699	-0.011550	0.001513	0.020969	-0.249583	0.383128	-1.244521	0.968032	-0.155455	-0.166081	0.105666
462	2.767044	-3.256140	8.753061	0.004908	0.005420	0.012216	-0.249449	0.383106	-1.243706	0.968017	-0.155436	-0.165966	0.106012
463	2.796782	-3.282300	8.795094	-0.000076	0.003997	-0.003728	-0.250791	0.383247	-1.248450	0.968029	-0.155470	-0.165875	0.105991
464	2.756107	-3.193220	8.757066	-0.000455	0.014265	0.012256	-0.248371	0.382581	-1.246594	0.968028	-0.155575	-0.165598	0.106282
465	2.787363	-3.294608	8.804528	-0.011608	0.008533	0.024557	-0.248648	0.385129	-1.246236	0.967960	-0.155931	-0.165355	0.106758
466	2.749377	-3.319563	8.897434	0.019791	0.007877	0.061790	-0.249721	0.384587	-1.246241	0.967895	-0.155799	-0.165000	0.108074
467	2.776008	-3.231709	8.676119	0.049825	0.016447	0.084921	-0.249182	0.383861	-1.245999	0.967912	-0.155180	-0.164283	0.109897
468	2.698647	-3.237966	8.697865	0.025032	0.020256	0.137929	-0.248912	0.383251	-1.244388	0.967729	-0.155220	-0.163441	0.112671
469	2.733214	-3.256751	8.780915	-0.023159	0.026488	0.157259	-0.248515	0.385198	-1.243241	0.967376	-0.156269	-0.162466	0.115622
470	2.868746	-3.455761	8.998416	-0.005866	0.021414	0.081223	-0.247971	0.383252	-1.245352	0.967210	-0.156714	-0.161855	0.117253
471	2.718315	-3.208448	8.972675	-0.016810	0.003376	0.015675	-0.247572	0.384991	-1.247478	0.967124	-0.157119	-0.161759	0.117555
472	2.729604	-3.324794	8.742801	-0.032768	0.001560	-0.060410	-0.247164	0.383135	-1.247271	0.967141	-0.157581	-0.162036	0.116407
473	2.734800	-3.324687	8.853695	-0.033038	-0.014616	-0.053445	-0.247042	0.387337	-1.245367	0.967106	-0.158033	-0.162548	0.115372
474	2.749400	-3.338996	8.782032	0.000888	-0.011986	-0.076309	-0.247043	0.387476	-1.245226	0.967229	-0.157774	-0.163046	0.113983
475	2.750696	-3.380226	8.931634	0.017186	-0.028620	-0.117034	-0.247850	0.387925	-1.245475	0.967446	-0.157013	-0.163915	0.111923
476	2.683546	-3.199391	8.764514	-0.001959	-0.028080	-0.073760	-0.250255	0.383298	-1.245052	0.967489	-0.156769	-0.164732	0.110692
477	2.713367	-3.237693	8.756089	-0.004313	-0.001948	0.019224	-0.249854	0.384015	-1.245850	0.967420	-0.156923	-0.164701	0.111118
478	2.812018	-3.313580	8.817464	0.010911	-0.006359	-0.012604	-0.249317	0.383924	-1.242456	0.967442	-0.156686	-0.164872	0.111009
479	2.796065	-3.248327	8.782780	0.007217	0.004145	-0.007242	-0.250659	0.383250	-1.242599	0.967489	-0.156539	-0.164784	0.110938
480	2.761771	-3.229528	8.786401	0.010021	0.015825	0.024675	-0.249853	0.383531	-1.243280	0.967495	-0.156487	-0.164414	0.111503
481	2.787855	-3.318875	8.807134	0.015611	0.005424	0.015783	-0.248511	0.384113	-1.245318	0.967521	-0.156253	-0.164213	0.111901
482	2.762388	-3.256218	8.813101	0.035824	0.004208	-0.000072	-0.249452	0.384421	-1.245433	0.967629	-0.155600	-0.164081	0.112072
483	2.794639	-3.294475	8.807158	0.061180	-0.023763	-0.010786	-0.251058	0.382696	-1.248873	0.967759	-0.154330	-0.164428	0.112194
484	2.784910	-3.301941	8.749141	0.058975	-0.009166	-0.026609	-0.250378	0.379816	-1.247477	0.967952	-0.153110	-0.164586	0.111976
485	2.751432	-3.183581	8.872398	0.068647	-0.003967	-0.017705	-0.250915	0.379514	-1.246119	0.968182	-0.151715	-0.164553	0.111927
486	2.763530	-3.100850	8.621789	0.009497	0.008247	0.043189	-0.251182	0.378602	-1.243151	0.968125	-0.151726	-0.164268	0.112820
487	2.864159	-3.254370	8.818617	-0.027481	0.008713	0.012113	-0.250639	0.376775	-1.244306	0.968038	-0.152318	-0.164122	0.112988
488	2.835236	-3.254890	8.865879	-0.012327	0.020163	-0.014284	-0.249165	0.378011	-1.244147	0.968074	-0.152577	-0.163841	0.112733
489	2.775576	-3.188005	8.815398	0.003763	0.016650	-0.010708	-0.248490	0.376832	-1.242832	0.968159	-0.152506	-0.163543	0.112535
490	2.796086	-3.253185	8.758744	-0.005891	0.026580	0.015847	-0.248625	0.377131	-1.243365	0.968169	-0.152755	-0.163030	0.112853
491	2.761833	-3.217378	8.882602	-0.023490	0.023271	-0.000139	-0.248766	0.379436	-1.244922	0.968168	-0.153261	-0.162636	0.112748
492	2.742370	-3.227452	8.795419	-0.004181	0.017658	0.017574	-0.247823	0.378701	-1.244684	0.968150	-0.153463	-0.162286	0.113132
493	2.712701	-3.189142	8.851994	-0.007601	0.027539	0.012325	-0.246350	0.380026	-1.242209	0.968182	-0.153708	-0.161735	0.113308
494	2.747210	-3.222505	8.824417	-0.000735	0.005155	0.021039	-0.246353	0.381146	-1.241628	0.968131	-0.153832	-0.161602	0.113767
495	2.727790	-3.218000	8.843045	-0.003023	0.022390	0.042364	-0.245544	0.380001	-1.241947	0.968092	-0.154072	-0.161050	0.114554
496	2.724823	-3.315161	8.824430	-0.000650	0.012308	0.019325	-0.245003	0.379215	-1.245245	0.968058	-0.154192	-0.160796	0.115040
497	2.723975	-3.266620	8.862554	-0.004580	0.009268	-0.002811	-0.244198	0.379781	-1.246053	0.968074	-0.154288	-0.160642	0.114985
498	2.665070	-3.233705	8.836425	-0.000514	0.002645	-0.021394	-0.244326	0.377856	-1.248428	0.968104	-0.154254	-0.160699	0.114699
499	2.669676	-3.223912	8.822048	0.001162	0.005253	0.017526	-0.243798	0.380945	-1.247790	0.968079	-0.154293	-0.160546	0.115071
500	2.694844	-3.272009	8.813555	0.001266	-0.003504	0.012163	-0.243793	0.379548	-1.248651	0.968023	-0.154326	-0.160606	0.115413
501	2.713747	-3.237673	8.876465	0.004836	0.001819	0.013969	-0.244061	0.378963	-1.247578	0.968007	-0.154273	-0.160523	0.115739
502	2.709260	-3.271752	8.775478	0.003518	0.002242	-0.003709	-0.243261	0.381203	-1.247243	0.968014	-0.154227	-0.160514	0.115748
503	2.684474	-3.238211	8.812982	-0.008365	0.024994	0.007011	-0.242587	0.380493	-1.247818	0.968047	-0.154462	-0.160036	0.115823
504	2.728535	-3.256830	8.833732	0.005195	0.018086	0.003464	-0.243259	0.380706	-1.250253	0.968087	-0.154433	-0.159703	0.115985
505	2.716631	-3.407571	8.716547	0.006595	0.046867	-0.009597	-0.241508	0.379355	-1.248684	0.968272	-0.154384	-0.158823	0.115713
506	2.673769	-3.165561	8.951727	0.022498	0.077692	-0.027922	-0.242753	0.391006	-1.249110	0.968647	-0.154087	-0.157364	0.114960
507	2.488259	-3.125248	8.789256	0.039093	0.052761	0.122307	-0.241403	0.389026	-1.250550	0.968644	-0.153825	-0.155882	0.117334
508	2.525924	-3.313920	8.779799	0.008633	0.069498	0.154145	-0.237783	0.391628	-1.250372	0.968498	-0.154326	-0.154075	0.120230
509	2.653445	-3.598043	8.992883	0.154137	0.169406	0.047362	-0.233739	0.387444	-1.251099	0.969364	-0.151899	-0.150284	0.121138
510	2.563183	-3.208836	8.963103	0.194228	0.077929	-0.122837	-0.231035	0.381857	-1.251040	0.970470	-0.147997	-0.148688	0.119069
511	2.394538	-2.796789	8.815197	0.121454	0.106588	-0.156453	-0.226983	0.375009	-1.252942	0.971504	-0.145418	-0.146801	0.116121
512	2.401719	-2.641270	9.002012	-0.054198	0.005221	-0.000299	-0.225629	0.371581	-1.253068	0.971337	-0.146504	-0.146864	0.116067
513	2.523083	-3.136731	8.999846	-0.119282	-0.054040	0.000880	-0.226322	0.378639	-1.251335	0.970821	-0.148671	-0.148196	0.115940
514	2.501184	-3.008463	9.015057	-0.061301	-0.070896	-0.016728	-0.229288	0.381955	-1.250921	0.970450	-0.149679	-0.149791	0.115697
515	2.551448	-3.221183	9.006167	-0.059832	-0.033911	0.070151	-0.228584	0.370851	-1.249110	0.970002	-0.150941	-0.150388	0.117030
516	2.698508	-3.412716	9.084344	-0.096777	-0.010513	-0.025322	-0.230342	0.374558	-1.248425	0.969693	-0.152713	-0.150958	0.116562
517	2.507160	-3.323957	8.914107	-0.065980	-0.031345	-0.035926	-0.232231	0.377469	-1.249943	0.969475	-0.153792	-0.151844	0.115803
518	2.554824	-3.293967	8.847939	-0.059758	-0.026991	-0.065947	-0.232369	0.378410	-1.247597	0.969334	-0.154706	-0.152749	0.114565
519	2.657077	-3.301812	8.945021	-0.058933	0.001240	-0.092311	-0.232373	0.379847	-1.248503	0.969360	-0.155555	-0.153165	0.112628
520	2.612109	-3.229796	8.974392	0.059670	-0.080268	-0.099527	-0.234517	0.377613	-1.247733	0.969499	-0.153936	-0.154930	0.111229
521	2.625063	-3.176171	8.810690	0.083340	-0.065559	-0.039242	-0.238274	0.376183	-1.249505	0.969633	-0.152033	-0.156158	0.110964
522	2.851190	-3.346865	8.732255	0.094814	-0.022343	-0.056652	-0.240147	0.373537	-1.249569	0.969961	-0.150003	-0.156576	0.110264
523	2.678320	-3.160630	8.889240	0.071894	-0.009794	-0.140605	-0.239597	0.369417	-1.249573	0.970445	-0.148135	-0.157060	0.107816
524	2.674259	-3.080594	8.876475	0.096001	-0.015910	-0.100787	-0.239858	0.367209	-1.251819	0.970882	-0.145957	-0.157482	0.106226
525	2.715193	-3.101723	8.658829	-0.004027	0.030189	0.014122	-0.241468	0.366101	-1.251291	0.970928	-0.146137	-0.156898	0.106422
526	2.790615	-3.187715	8.974738	0.000948	0.015597	-0.040789	-0.240923	0.363504	-1.249748	0.971038	-0.146035	-0.156757	0.105764
527	2.753625	-3.062168	8.799332	0.013569	0.013941	-0.041637	-0.241186	0.361535	-1.250081	0.971201	-0.145667	-0.156620	0.104974
528	2.798320	-3.114764	8.805915	-0.009579	0.011324	-0.051459	-0.242660	0.360964	-1.254574	0.971288	-0.145726	-0.156616	0.104094
529	2.723298	-3.101547	8.923877	-0.016712	0.006905	-0.055033	-0.242656	0.359376	-1.253264	0.971366	-0.145893	-0.156724	0.102964
530	2.686251	-3.073092	8.884008	0.004433	0.026133	-0.034502	-0.242659	0.360373	-1.253504	0.971507	-0.145771	-0.156347	0.102370
531	2.695173	-3.038947	8.855137	-0.010117	0.013478	-0.031095	-0.245072	0.358758	-1.254753	0.971575	-0.145898	-0.156243	0.101708
532	2.691427	-3.082704	8.927570	-0.008279	0.027697	-0.030113	-0.244130	0.358167	-1.254647	0.971668	-0.146028	-0.155859	0.101220
533	2.671953	-3.083061	8.898088	0.016621	0.013461	-0.021280	-0.244807	0.359718	-1.253636	0.971792	-0.145668	-0.155671	0.100833
534	2.666173	-3.039470	8.878324	0.016124	0.018309	-0.001801	-0.244129	0.357724	-1.253845	0.971879	-0.145407	-0.155324	0.100912
535	2.696594	-3.097175	8.937468	0.007508	0.009743	-0.017802	-0.245201	0.356893	-1.253587	0.971958	-0.145228	-0.155215	0.100575
536	2.671535	-3.063648	8.888300	0.009141	0.014024	-0.010692	-0.244125	0.356629	-1.255514	0.972024	-0.145060	-0.154997	0.100511
537	2.666597	-3.063741	8.859262	0.017255	0.010615	0.022025	-0.244122	0.355460	-1.253918	0.972053	-0.144820	-0.154736	0.100976
538	2.690464	-3.039027	8.898324	0.015766	0.012668	0.010533	-0.242511	0.355970	-1.253104	0.972096	-0.144593	-0.154464	0.101309
539	2.705151	-3.043614	8.915661	0.017170	0.008775	0.024654	-0.243316	0.355425	-1.253248	0.972113	-0.144358	-0.154233	0.101829
540	2.709283	-3.011983	8.889069	0.019476	0.016344	0.007027	-0.242507	0.354523	-1.251790	0.972182	-0.144052	-0.153895	0.102118
541	2.709211	-3.002270	8.927509	0.002366	0.019736	0.007877	-0.242233	0.353208	-1.256463	0.972224	-0.144073	-0.153534	0.102233
542	2.676772	-3.073257	8.951122	0.018766	0.049215	-0.028120	-0.243047	0.355781	-1.256643	0.972463	-0.143741	-0.152659	0.101737
543	2.616806	-2.991812	8.895708	0.022120	0.015369	-0.024779	-0.241824	0.351023	-1.254225	0.972614	-0.143269	-0.152436	0.101290
544	2.586458	-3.045768	8.921663	0.000330	0.024745	-0.015938	-0.241297	0.354555	-1.254389	0.972701	-0.143285	-0.152037	0.101030
545	2.549479	-3.017309	8.903463	0.024254	0.014858	-0.003542	-0.240215	0.352125	-1.254480	0.972813	-0.142839	-0.151754	0.101007
546	2.511948	-3.085968	8.864313	-0.000722	0.029946	0.024779	-0.239137	0.351436	-1.256420	0.972823	-0.142999	-0.151149	0.101588
547	2.405913	-3.097590	8.981510	0.000694	0.029603	0.038947	-0.238875	0.353424	-1.256904	0.972826	-0.143179	-0.150494	0.102284
548	2.405822	-3.097595	8.952621	0.018846	0.030001	0.100893	-0.237928	0.351965	-1.262134	0.972733	-0.143188	-0.149628	0.104400
549	2.530511	-3.168172	8.851059	0.007544	0.041833	0.122129	-0.237660	0.352254	-1.262672	0.972611	-0.143522	-0.148475	0.106701
550	2.460430	-3.164579	8.937950	-0.031759	0.034695	0.109596	-0.236052	0.353922	-1.262909	0.972354	-0.144545	-0.147603	0.108850
551	2.324977	-3.182010	8.907615	-0.048150	0.053886	0.121273	-0.236655	0.353907	-1.258515	0.972094	-0.145997	-0.146327	0.110934
552	2.258019	-3.236639	8.848197	-0.100782	0.035215	0.067078	-0.235450	0.355590	-1.259019	0.971706	-0.148221	-0.145737	0.112158
553	2.142466	-3.107612	9.142180	-0.091538	0.063873	0.061999	-0.231831	0.359140	-1.263030	0.971467	-0.150370	-0.144514	0.112943
554	2.333760	-3.133296	8.926775	-0.055995	0.044270	0.076094	-0.231704	0.362012	-1.264845	0.971214	-0.151778	-0.143610	0.114383
555	2.475732	-2.989937	8.742282	-0.134967	0.047252	0.000686	-0.230237	0.365684	-1.265832	0.970924	-0.154545	-0.142999	0.113901
556	2.648198	-2.870269	8.855000	-0.195818	0.066464	-0.077226	-0.228370	0.370441	-1.265156	0.970632	-0.158271	-0.142459	0.111933
557	2.744292	-3.023862	9.150389	-0.162961	0.035107	-0.235596	-0.226233	0.374953	-1.266396	0.970720	-0.160840	-0.142911	0.106817
558	2.476775	-2.985024	9.103370	-0.172775	0.042992	-0.270881	-0.225165	0.377332	-1.266195	0.970809	-0.163508	-0.143376	0.101186
559	2.423995	-3.005398	9.145235	-0.110093	0.013020	-0.331866	-0.223700	0.381859	-1.267427	0.971132	-0.164677	-0.144453	0.094432
560	2.456215	-3.189331	8.976694	-0.117898	0.013097	-0.409685	-0.223975	0.383822	-1.266272	0.971499	-0.165822	-0.145805	0.086216
561	1.998320	-3.066542	9.036342	-0.160052	0.039407	-0.410439	-0.220754	0.385484	-1.267889	0.971758	-0.167734	-0.146673	0.077714
562	2.125655	-3.132205	9.035930	-0.114684	0.010144	-0.361884	-0.220499	0.389842	-1.266662	0.971919	-0.168933	-0.147903	0.070433
563	2.049536	-3.230710	8.868235	-0.109109	-0.007381	-0.370795	-0.221039	0.390543	-1.265816	0.972034	-0.169864	-0.149413	0.063030
564	1.974897	-3.105808	9.045548	-0.099898	-0.015005	-0.346938	-0.220509	0.393076	-1.265604	0.972046	-0.170771	-0.151038	0.056132
565	2.109839	-2.972286	8.875358	-0.070197	-0.056357	-0.354213	-0.220786	0.395749	-1.264562	0.972032	-0.170891	-0.153336	0.049371
566	2.412995	-3.301767	9.161577	-0.121600	-0.047947	-0.315481	-0.223202	0.394833	-1.265380	0.971745	-0.172263	-0.155493	0.043111
567	2.077866	-3.841904	9.372023	-0.054429	-0.014918	-0.262807	-0.225362	0.397984	-1.264708	0.971755	-0.172391	-0.156603	0.038060
568	2.028091	-3.655798	10.134607	0.019145	0.090975	-0.204449	-0.222543	0.399397	-1.267418	0.972241	-0.171480	-0.155545	0.033872
569	2.732450	-2.752236	8.652076	0.332801	-0.030747	-0.207937	-0.223196	0.392882	-1.266804	0.973440	-0.164211	-0.156454	0.031179
570	3.507122	-2.879097	7.574270	0.081462	-0.025483	-0.398024	-0.224787	0.385668	-1.265658	0.973834	-0.161399	-0.158216	0.023765
571	3.398125	-3.371375	8.320897	-0.423305	0.197817	-0.431746	-0.221440	0.389640	-1.263118	0.973251	-0.168266	-0.155842	0.013531
572	2.707711	-3.352239	9.305810	-0.238168	0.200834	-0.491136	-0.214218	0.401402	-1.264455	0.973132	-0.171437	-0.153673	0.002663
573	2.883574	-3.108830	8.206835	-0.105554	0.139583	-0.342610	-0.209927	0.404711	-1.264807	0.973221	-0.172357	-0.152024	-0.004653
574	3.523805	-3.602151	8.287979	-0.309552	0.211598	-0.374738	-0.204831	0.408136	-1.264892	0.972701	-0.177236	-0.149194	-0.013499
575	3.302351	-3.615837	8.680895	-0.221221	0.199044	-0.484127	-0.198278	0.418700	-1.262721	0.972336	-0.179992	-0.146907	-0.024173
576	3.331970	-3.663867	8.547359	-0.165196	0.160919	-0.397557	-0.193042	0.420957	-1.267610	0.971975	-0.181974	-0.145156	-0.032851
577	3.463097	-3.913957	8.582156	-0.107364	0.141154	-0.477088	-0.189424	0.424567	-1.268080	0.971634	-0.182587	-0.144047	-0.042886
578	3.376572	-3.449412	8.677102	-0.054744	0.097645	-0.569148	-0.186070	0.426284	-1.266021	0.971158	-0.181941	-0.144200	-0.054360
579	3.431645	-3.327054	8.470843	-0.025777	0.068929	-0.512672	-0.184590	0.425982	-1.266729	0.970648	-0.180908	-0.144707	-0.064611
580	3.451331	-3.350979	8.413853	-0.111016	0.103804	-0.549850	-0.182310	0.427330	-1.266031	0.969779	-0.181339	-0.144573	-0.075790
581	3.427510	-3.128068	8.418662	-0.155879	0.146057	-0.547956	-0.179095	0.430616	-1.264329	0.968722	-0.182587	-0.143535	-0.087396
582	3.699557	-3.137684	8.549854	-0.157541	0.179847	-0.547808	-0.174801	0.432965	-1.266073	0.967659	-0.183734	-0.141835	-0.098793
583	3.569829	-3.217737	8.406855	-0.237869	0.224025	-0.564539	-0.169174	0.438938	-1.266626	0.966194	-0.186331	-0.139192	-0.111248
584	3.209155	-3.180545	8.780671	-0.256376	0.235798	-0.544119	-0.162071	0.445642	-1.269623	0.964652	-0.189207	-0.136177	-0.122893
585	2.983622	-3.170069	8.802559	-0.169444	0.201702	-0.502465	-0.156308	0.451197	-1.270600	0.963236	-0.190644	-0.133860	-0.133841
586	3.144951	-3.283698	8.519493	-0.143297	0.199452	-0.402520	-0.149330	0.454422	-1.270033	0.962146	-0.191778	-0.131241	-0.142380
587	3.119936	-3.211301	8.730020	-0.141039	0.219499	-0.349342	-0.143967	0.458545	-1.269962	0.961120	-0.192990	-0.128053	-0.150351
588	3.125787	-3.264604	8.711343	-0.079211	0.229662	-0.235920	-0.137932	0.462786	-1.269487	0.960702	-0.193223	-0.124365	-0.155720
589	3.153590	-3.671932	8.801931	-0.085631	0.242709	-0.262370	-0.132295	0.465227	-1.270427	0.960097	-0.193521	-0.120551	-0.161958
590	2.724885	-3.587477	8.653331	-0.105009	0.175608	-0.289289	-0.125850	0.467347	-1.270570	0.959208	-0.194263	-0.118036	-0.168079
591	2.972445	-3.616980	8.579303	-0.162864	0.147506	-0.250802	-0.120217	0.471194	-1.271055	0.958018	-0.196392	-0.115724	-0.173894
592	2.748422	-3.679221	9.386559	-0.078140	0.053611	-0.307685	-0.119968	0.477706	-1.271120	0.956817	-0.196976	-0.115725	-0.179747
593	2.234223	-3.217622	9.107310	0.203174	0.014031	-0.266288	-0.119018	0.474551	-1.270416	0.956645	-0.192499	-0.117286	-0.184438
594	2.300157	-2.968869	8.534523	0.158032	0.030679	-0.020560	-0.119941	0.468624	-1.270461	0.957250	-0.189346	-0.117382	-0.184502
595	2.315776	-3.002558	8.662843	-0.044007	0.065759	0.002011	-0.115769	0.466833	-1.270704	0.957233	-0.190014	-0.115969	-0.184799
596	2.403514	-2.763044	8.796129	-0.063137	-0.003526	0.065130	-0.116575	0.466562	-1.270431	0.957277	-0.191390	-0.115626	-0.183364
597	2.764066	-2.856034	8.798266	-0.083341	-0.033364	0.007335	-0.117253	0.468525	-1.268862	0.956906	-0.193153	-0.115936	-0.183252
598	2.684709	-2.704492	9.184668	-0.042785	-0.042723	-0.031496	-0.117130	0.472177	-1.267656	0.956558	-0.194071	-0.116769	-0.183570
599	2.767361	-2.727275	9.119971	-0.022369	-0.053702	-0.191536	-0.119817	0.471827	-1.268181	0.955651	-0.194221	-0.118458	-0.187023
600	2.976815	-2.548694	9.038390	-0.048233	-0.034931	-0.096068	-0.120356	0.472393	-1.267612	0.955054	-0.195060	-0.119370	-0.188614
601	3.351530	-2.828329	9.275876	-0.107617	0.038665	-0.286821	-0.121567	0.473012	-1.268667	0.953648	-0.196208	-0.119366	-0.194446
602	2.962915	-2.466412	8.994012	-0.010106	0.012967	-0.437780	-0.121312	0.477579	-1.270428	0.951931	-0.195316	-0.120837	-0.202675
603	2.891198	-2.467763	8.532030	-0.022134	-0.021960	-0.396462	-0.121981	0.476786	-1.272215	0.950188	-0.194736	-0.122744	-0.210129
604	2.640015	-2.761214	8.488019	-0.200698	0.059154	-0.502524	-0.121188	0.481099	-1.269635	0.947415	-0.197076	-0.122768	-0.220214
605	1.899298	-2.694467	9.194191	-0.242820	0.109269	-0.602978	-0.120938	0.487504	-1.271200	0.944051	-0.199530	-0.121973	-0.232546
606	2.014694	-2.634101	9.279124	-0.016155	-0.033786	-0.421092	-0.122294	0.491150	-1.268207	0.941930	-0.198986	-0.124239	-0.240284
607	2.161012	-3.694777	9.002743	-0.010399	-0.064471	-0.437165	-0.127131	0.490688	-1.267894	0.939689	-0.198207	-0.127031	-0.248118
608	2.000105	-4.309249	10.957154	-0.451175	0.314339	0.022728	-0.125143	0.499608	-1.263544	0.938772	-0.205201	-0.118813	-0.249966
609	2.325046	-3.041108	9.818914	0.585132	0.074864	0.065900	-0.116135	0.498124	-1.263561	0.941752	-0.193762	-0.119836	-0.247383
610	4.374433	-2.251841	5.294792	0.701973	-0.148892	-0.229054	-0.122918	0.474814	-1.265597	0.942858	-0.180754	-0.126985	-0.249443
611	5.714571	-3.314918	6.985705	-1.113114	0.575694	-0.483247	-0.111661	0.486159	-1.271352	0.937590	-0.197502	-0.112247	-0.263285
612	3.606623	-4.037407	10.272591	-0.843823	0.428131	-0.825956	-0.099269	0.521382	-1.269404	0.930687	-0.209147	-0.103098	-0.281869
613	2.641041	-3.559897	8.371305	-0.364112	0.253293	-0.751069	-0.092593	0.535316	-1.266036	0.925354	-0.212885	-0.099398	-0.297522
614	2.881099	-3.210824	8.313449	-0.377269	0.245161	-0.462135	-0.088331	0.547932	-1.264589	0.921480	-0.217488	-0.094633	-0.307601
615	3.281229	-3.470523	9.049872	-0.112634	0.198155	-0.338813	-0.083247	0.555438	-1.263452	0.919289	-0.217676	-0.091705	-0.314825
616	3.546670	-3.026290	9.189474	0.199762	0.100856	-0.395117	-0.083252	0.556979	-1.262722	0.917847	-0.212664	-0.092850	-0.322039
617	4.014801	-2.838258	8.196177	0.267313	0.015722	-0.308897	-0.085379	0.549595	-1.265931	0.917009	-0.207055	-0.095605	-0.327233
618	4.406745	-3.020565	7.598131	-0.211274	0.208375	-0.280939	-0.083221	0.547129	-1.265628	0.914752	-0.209036	-0.091622	-0.333373
619	2.883028	-2.797993	9.229976	-0.229603	0.270324	-0.564987	-0.077075	0.558344	-1.260572	0.910433	-0.210378	-0.087562	-0.345233
620	3.112999	-2.881281	8.618989	0.058646	0.154905	-0.221832	-0.074924	0.558163	-1.261011	0.909478	-0.207870	-0.086127	-0.349601
621	3.569712	-3.455647	8.401424	-0.097342	0.197411	-0.303455	-0.069823	0.560525	-1.264125	0.907245	-0.207755	-0.083199	-0.356122
622	2.871260	-3.157564	8.604026	-0.169739	0.201612	-0.355680	-0.067150	0.565389	-1.262774	0.904426	-0.208812	-0.079880	-0.363359
623	2.875664	-3.320095	8.971294	-0.062781	0.188458	-0.218399	-0.062452	0.567424	-1.263580	0.902843	-0.208257	-0.076999	-0.368206
624	3.080234	-3.527612	8.740817	-0.033093	0.204510	-0.281888	-0.057891	0.570132	-1.262729	0.901032	-0.206926	-0.074299	-0.373903
625	2.892082	-3.540798	8.171838	-0.132588	0.259799	-0.251732	-0.053597	0.572336	-1.264341	0.898930	-0.207071	-0.069733	-0.379716
626	2.757514	-3.776248	8.583537	-0.269001	0.276510	-0.398781	-0.047441	0.580279	-1.258711	0.895260	-0.209254	-0.064446	-0.388032
627	2.573566	-3.726135	8.977123	-0.200761	0.248633	-0.398716	-0.042904	0.590902	-1.257059	0.891569	-0.210511	-0.060141	-0.396450
628	2.422745	-3.724035	8.813599	-0.109439	0.212744	-0.319055	-0.037675	0.595365	-1.259290	0.888961	-0.210402	-0.056904	-0.402791
629	2.561452	-3.898752	8.655478	-0.047830	0.204883	-0.267655	-0.033381	0.597229	-1.258463	0.886790	-0.209445	-0.054008	-0.408437
630	2.635692	-3.975088	8.658332	-0.117304	0.165132	-0.301736	-0.030171	0.602368	-1.257245	0.884121	-0.209867	-0.051452	-0.414293
631	2.253446	-3.780541	8.568101	-0.111570	0.121301	-0.254180	-0.028570	0.605795	-1.253885	0.881629	-0.210764	-0.049423	-0.419365
632	2.349277	-3.841918	8.595578	-0.048045	0.117125	-0.207170	-0.026968	0.609115	-1.252027	0.879894	-0.210449	-0.047878	-0.423326
633	1.950558	-3.635506	8.735850	-0.051127	0.145897	-0.221950	-0.022543	0.611920	-1.249129	0.877912	-0.210109	-0.045745	-0.427823
634	2.416994	-3.335650	9.446014	-0.235475	-0.114622	-0.174818	-0.023229	0.616777	-1.250189	0.875436	-0.215085	-0.046542	-0.430331
635	2.878527	-3.055485	8.480707	-0.188427	-0.170791	-0.259991	-0.029569	0.624707	-1.249858	0.872190	-0.219803	-0.048973	-0.434251
636	2.189975	-3.150427	9.334137	-0.093800	0.043651	-0.127344	-0.033611	0.628216	-1.250514	0.870841	-0.220958	-0.048022	-0.436471
637	1.990864	-2.852990	9.559289	0.082889	-0.087873	0.073965	-0.033611	0.628062	-1.249975	0.871781	-0.220468	-0.049867	-0.434631
638	2.985651	-2.621441	8.307396	-0.075720	-0.060047	0.190146	-0.032937	0.627502	-1.250954	0.873157	-0.222523	-0.049480	-0.430851
639	2.951758	-2.357264	9.987054	-0.103394	-0.000640	0.153264	-0.033482	0.629773	-1.250602	0.874026	-0.224533	-0.047886	-0.428217
640	2.978341	-2.723357	9.952115	0.099161	0.010889	0.187578	-0.031326	0.628062	-1.252316	0.876234	-0.222906	-0.047781	-0.424552
641	3.411380	-2.186350	9.260833	0.292461	-0.031301	0.018954	-0.029690	0.620671	-1.252846	0.877667	-0.218032	-0.050761	-0.423775
642	3.518228	-2.067963	8.541034	0.178082	-0.024689	-0.144044	-0.030205	0.613360	-1.254711	0.877362	-0.214985	-0.053419	-0.425633
643	3.035562	-2.028237	7.907250	-0.080884	-0.011145	-0.350640	-0.032090	0.614545	-1.255059	0.873989	-0.216055	-0.054548	-0.431843
644	2.891561	-2.232269	8.600076	-0.279998	-0.021113	-0.446785	-0.036148	0.622803	-1.252838	0.869038	-0.220647	-0.054521	-0.439448
645	2.572454	-2.900734	9.235663	-0.236212	0.050506	-0.523906	-0.040470	0.629986	-1.252828	0.863392	-0.223610	-0.054001	-0.449039
646	2.278143	-2.828460	8.590564	-0.218637	0.037892	-0.440751	-0.042651	0.640246	-1.253287	0.858615	-0.226579	-0.053430	-0.456714
647	2.446465	-3.073070	8.159449	-0.438500	0.090639	-0.419902	-0.042816	0.649923	-1.248888	0.852846	-0.232678	-0.049864	-0.464788
648	2.211627	-3.300572	9.102427	-0.494440	0.082016	-0.485516	-0.045548	0.664015	-1.242954	0.846195	-0.239865	-0.046204	-0.473586
649	2.256506	-3.518184	9.659122	-0.314857	0.061165	-0.407301	-0.047197	0.675425	-1.238482	0.840899	-0.244035	-0.044180	-0.481024
650	2.345951	-3.613739	8.983734	-0.103702	0.019243	-0.366239	-0.052462	0.683016	-1.236813	0.836985	-0.245291	-0.044703	-0.487124
651	2.209297	-3.499729	8.641661	-0.142585	0.005376	-0.394707	-0.056516	0.690422	-1.234484	0.832507	-0.247044	-0.045148	-0.493825
652	2.160157	-3.578299	8.700928	-0.172319	0.016651	-0.357584	-0.059757	0.694954	-1.231169	0.828222	-0.249447	-0.044985	-0.499801
653	2.224247	-3.436283	9.171243	-0.166278	0.038813	-0.244293	-0.063398	0.698954	-1.228955	0.825101	-0.251324	-0.043830	-0.504106
654	2.352403	-3.501903	9.430843	-0.027781	0.044346	-0.240318	-0.064751	0.701778	-1.227214	0.822645	-0.251154	-0.044059	-0.508169
655	2.715904	-3.097232	8.906936	0.133722	0.069055	-0.284826	-0.068645	0.700593	-1.227206	0.820625	-0.247676	-0.045615	-0.512983
656	2.817828	-3.027439	8.623070	0.143196	0.055183	-0.439617	-0.072539	0.699723	-1.228551	0.816896	-0.244381	-0.048377	-0.520210
657	2.482475	-3.026189	9.113484	-0.009497	0.108867	-0.577607	-0.076571	0.699501	-1.227149	0.811067	-0.242467	-0.049202	-0.530056
658	1.860775	-3.163679	9.379502	0.052241	0.145046	-0.726456	-0.081005	0.699665	-1.229815	0.803736	-0.239374	-0.050943	-0.542322
659	2.670071	-3.568924	9.831078	-0.434357	0.421532	-0.386014	-0.082369	0.705834	-1.225651	0.798044	-0.240953	-0.041108	-0.550797
660	3.858566	-3.799708	10.971827	-0.054085	0.531825	-0.253550	-0.069495	0.714171	-1.219270	0.795409	-0.235767	-0.033253	-0.557344
661	2.746449	-2.225424	6.438645	0.328950	-0.025487	-1.070749	-0.077016	0.712666	-1.220183	0.785021	-0.229652	-0.042188	-0.573779
662	3.521816	-2.466177	7.162368	-0.869848	0.555065	-0.361939	-0.082157	0.723435	-1.215146	0.777215	-0.236612	-0.025166	-0.582510
663	4.157465	-4.508131	9.818811	-0.295283	0.477327	-0.326275	-0.071040	0.735056	-1.208093	0.772371	-0.235149	-0.015704	-0.589832
664	4.339705	-3.063052	7.589172	0.071750	0.141565	-0.646471	-0.075076	0.736249	-1.206646	0.765135	-0.232180	-0.017425	-0.600297
665	5.211077	-3.561862	7.920587	-0.219139	0.295652	-0.646576	-0.078177	0.739390	-1.204602	0.756463	-0.231571	-0.013229	-0.611526
666	3.838307	-2.644759	8.786307	-0.257250	0.275050	-0.978998	-0.077018	0.755363	-1.198109	0.743387	-0.231821	-0.010512	-0.627315
667	3.590145	-2.513341	8.546601	-0.101879	0.224269	-0.671122	-0.083899	0.763925	-1.193940	0.734518	-0.230213	-0.009033	-0.638282
668	3.988555	-2.860584	8.185911	-0.109699	0.285687	-0.568265	-0.089939	0.761406	-1.195312	0.726913	-0.228089	-0.006100	-0.647716
669	3.360343	-2.952092	8.215468	-0.300722	0.326089	-0.686931	-0.092117	0.770446	-1.191999	0.716601	-0.228030	-0.000664	-0.659155
670	2.740597	-2.856434	9.038278	-0.221603	0.264953	-0.561422	-0.093220	0.778845	-1.186541	0.708341	-0.227721	0.003432	-0.668120
671	3.007335	-3.436712	8.487536	0.006874	0.233385	-0.357591	-0.090276	0.782678	-1.183729	0.703571	-0.224429	0.004961	-0.674236
672	2.524814	-3.637312	7.915752	-0.235638	0.305211	-0.326821	-0.088938	0.784560	-1.180689	0.698229	-0.223687	0.010913	-0.679942
673	2.081449	-3.574826	9.124575	-0.303005	0.174033	-0.222600	-0.091114	0.792757	-1.177675	0.693831	-0.225505	0.016465	-0.683721
674	2.415422	-3.792107	9.134056	-0.068397	0.077762	-0.059874	-0.090321	0.796590	-1.172659	0.692843	-0.225448	0.018164	-0.684698
675	2.415282	-4.190351	8.109146	-0.087986	0.155576	-0.050556	-0.090590	0.796574	-1.171704	0.691762	-0.224489	0.021348	-0.686014
676	1.774686	-4.350113	7.623680	-0.309873	0.315818	-0.136707	-0.085109	0.805410	-1.167262	0.688461	-0.224530	0.029322	-0.689019
677	1.408063	-4.463516	8.231956	-0.352242	0.445392	-0.213739	-0.079496	0.815034	-1.160209	0.683741	-0.223306	0.039502	-0.693594
678	2.078425	-5.281447	9.662146	-0.182628	0.471413	-0.126549	-0.073463	0.819476	-1.156188	0.680835	-0.219389	0.047901	-0.697164
679	1.207248	-4.600348	11.310555	-0.250872	0.077342	-0.645463	-0.072549	0.827851	-1.151707	0.670769	-0.222247	0.049862	-0.705825
680	1.030588	-2.336334	9.583697	0.109070	-0.293226	-0.100358	-0.087203	0.829589	-1.150935	0.670257	-0.225058	0.043908	-0.705816
681	3.039715	-2.902231	6.770512	0.200005	0.133860	0.351422	-0.083702	0.827225	-1.150236	0.676141	-0.220054	0.044670	-0.701722
682	3.769089	-3.782057	9.611239	-0.001658	0.348064	0.182225	-0.073609	0.822757	-1.150907	0.678411	-0.215056	0.050196	-0.700707
683	3.105801	-2.958733	11.987142	0.015380	-0.218906	-0.361467	-0.075088	0.823124	-1.153056	0.673730	-0.218156	0.045579	-0.704570
684	3.706581	-1.690539	9.940191	0.267783	-0.296704	-0.185377	-0.089051	0.818971	-1.155477	0.672766	-0.218931	0.036935	-0.705756
685	3.267939	-2.058037	7.628140	0.463816	-0.033118	0.077010	-0.096014	0.811335	-1.161361	0.675932	-0.212981	0.030270	-0.704868
686	3.146206	-1.812645	7.468486	0.232062	-0.139138	0.042031	-0.095454	0.804024	-1.164327	0.677769	-0.211815	0.025252	-0.703652
687	3.228625	-2.117072	7.085740	-0.163971	-0.098509	-0.082719	-0.100699	0.805573	-1.164760	0.675954	-0.215398	0.025778	-0.704291
688	2.861611	-3.269402	8.679199	-0.492330	0.103340	-0.087671	-0.102061	0.810873	-1.159808	0.672715	-0.220673	0.033677	-0.705425
689	1.956766	-3.343916	10.240801	-0.179168	-0.171027	-0.104194	-0.104912	0.819860	-1.153494	0.670576	-0.225473	0.033364	-0.705957
690	1.800836	-2.851616	9.254944	0.189542	-0.386762	-0.028349	-0.114444	0.816423	-1.154583	0.671504	-0.228442	0.025305	-0.704454
691	2.617045	-3.026214	8.749300	0.158408	-0.261262	0.352350	-0.123592	0.819451	-1.153833	0.677331	-0.229672	0.021103	-0.698590
692	3.030382	-3.577067	8.758919	0.135552	-0.173465	0.246682	-0.122777	0.817063	-1.155553	0.681595	-0.230185	0.017958	-0.694350
693	2.583453	-3.332736	8.454486	0.045166	-0.200684	0.020880	-0.128812	0.812499	-1.154269	0.682197	-0.232228	0.014632	-0.693155
694	2.317134	-3.089942	8.540772	-0.060271	-0.195453	0.060413	-0.133925	0.814277	-1.152518	0.682972	-0.235775	0.013035	-0.691223
695	2.454289	-3.097119	8.949459	-0.058733	-0.133556	0.147414	-0.135545	0.816862	-1.152416	0.684824	-0.238232	0.012682	-0.688550
696	2.680326	-3.527586	8.735766	0.102718	-0.120438	0.103773	-0.140933	0.821128	-1.153849	0.686897	-0.238489	0.010078	-0.686436
697	2.634132	-3.448346	8.423211	0.094572	-0.118241	-0.096026	-0.144154	0.819679	-1.155355	0.686126	-0.238677	0.006689	-0.687182
698	2.418671	-3.398807	8.811020	-0.039937	-0.083332	-0.007780	-0.149252	0.816323	-1.152137	0.685973	-0.240404	0.006020	-0.686739
699	3.082564	-4.080953	9.818711	-0.233643	0.171278	0.346731	-0.146178	0.821846	-1.148999	0.689667	-0.241036	0.013276	-0.682704
700	3.342329	-3.886820	10.417410	0.140219	0.237451	0.173200	-0.137987	0.823895	-1.147803	0.692694	-0.235842	0.015459	-0.681406
701	3.610432	-2.886886	8.005996	0.469953	0.132965	-0.056338	-0.137695	0.816983	-1.155518	0.694152	-0.227373	0.010633	-0.682892
702	4.356359	-3.043409	6.848092	-0.236764	0.404774	0.036768	-0.129359	0.816147	-1.158365	0.693559	-0.225148	0.019629	-0.684031
703	3.679770	-3.528840	9.021619	-0.713326	0.537069	-0.297945	-0.121740	0.829474	-1.154211	0.685963	-0.227722	0.035431	-0.690176
704	2.639171	-3.321926	9.281812	-0.029620	0.192565	-0.517043	-0.120961	0.837786	-1.146872	0.678729	-0.225864	0.036064	-0.697862
705	3.454466	-3.661763	7.443751	0.016795	0.127183	-0.374216	-0.128220	0.838405	-1.147992	0.673471	-0.224113	0.035790	-0.703512
706	3.578967	-3.945879	8.234490	-0.354141	0.327606	-0.335232	-0.125844	0.851251	-1.136169	0.667141	-0.224543	0.043609	-0.708944
707	2.799728	-3.595762	9.276769	-0.112613	0.276051	-0.325832	-0.123716	0.858340	-1.132425	0.661729	-0.222440	0.047334	-0.714419
708	2.894890	-3.574661	8.846219	0.044982	0.090911	-0.192154	-0.127060	0.853368	-1.134589	0.659433	-0.220777	0.046944	-0.717078
709	3.074368	-3.076154	8.968330	0.067353	0.016781	-0.134272	-0.128539	0.853408	-1.134843	0.657748	-0.219822	0.045488	-0.719011
710	2.807476	-2.901410	8.443663	0.114285	-0.058684	-0.016077	-0.130145	0.851812	-1.137734	0.658456	-0.219228	0.042894	-0.718704
711	3.147291	-3.176853	8.400802	0.097396	0.000126	0.189291	-0.129473	0.852158	-1.141134	0.661536	-0.217852	0.042173	-0.716332
712	3.135748	-3.526611	8.675109	0.031055	0.045843	0.187617	-0.126243	0.850534	-1.141497	0.664572	-0.216670	0.043084	-0.713822
713	2.740282	-3.606603	8.803199	0.103403	-0.016993	0.163659	-0.123549	0.849021	-1.146206	0.667292	-0.215500	0.041931	-0.711704
714	2.413087	-3.670847	8.394033	0.129237	-0.019589	0.276086	-0.120583	0.846345	-1.149867	0.672092	-0.213866	0.040935	-0.707727
715	1.841157	-3.501548	8.707410	0.108928	-0.026332	0.360962	-0.115475	0.845958	-1.150484	0.677614	-0.212573	0.040457	-0.702862
716	2.430583	-3.495686	8.901186	0.291982	-0.098272	0.637658	-0.106324	0.842118	-1.152893	0.688046	-0.209503	0.037671	-0.693745
717	2.996857	-4.097198	8.670337	0.305680	-0.020077	0.645180	-0.098772	0.834138	-1.158413	0.698159	-0.205206	0.035737	-0.684973
718	2.734814	-4.097190	7.810117	0.050653	-0.035564	0.319902	-0.090279	0.825962	-1.162588	0.703007	-0.204797	0.035791	-0.680117
719	2.333037	-3.885915	8.547266	-0.385213	0.021993	0.000697	-0.089361	0.833252	-1.160185	0.701322	-0.210102	0.041250	-0.679929
720	1.259483	-3.541179	9.219460	-0.139338	0.060783	0.168129	-0.086567	0.841835	-1.154358	0.703326	-0.211142	0.044598	-0.677321
721	2.283460	-3.648783	9.694636	-0.060769	-0.158132	0.421357	-0.082935	0.840585	-1.152944	0.708839	-0.213905	0.044916	-0.670653
722	2.146127	-2.808867	9.886297	0.049965	-0.239493	0.369898	-0.081721	0.839155	-1.153549	0.714673	-0.216127	0.042284	-0.663885
723	2.326335	-3.249959	8.908169	0.143868	-0.169769	0.745490	-0.076201	0.836269	-1.156838	0.725209	-0.215781	0.041087	-0.652551
724	2.634661	-3.166687	8.835155	0.087786	-0.193869	0.515230	-0.070406	0.831085	-1.158979	0.732680	-0.216647	0.039270	-0.643974
725	2.673468	-2.680456	8.847121	0.137160	-0.216711	0.413541	-0.069055	0.829110	-1.160692	0.738682	-0.217205	0.035993	-0.637084
726	3.077593	-2.978980	9.068802	0.071671	-0.106636	0.255708	-0.065954	0.826003	-1.164233	0.742593	-0.217363	0.034525	-0.632549
727	2.513236	-2.892128	8.956944	0.086917	-0.111305	0.088758	-0.065807	0.822089	-1.166675	0.744099	-0.217528	0.031982	-0.630853
728	2.030018	-3.036891	8.517118	0.021397	-0.121470	0.116017	-0.068629	0.822349	-1.168948	0.745967	-0.218709	0.030331	-0.628315
729	2.023141	-3.129233	8.825735	-0.099512	-0.158998	0.154295	-0.069974	0.822311	-1.165939	0.747506	-0.222179	0.029711	-0.625291
730	2.263910	-3.518128	8.934756	-0.040047	-0.199044	0.212535	-0.071859	0.823464	-1.164926	0.750305	-0.225177	0.028107	-0.620925
731	2.200224	-3.553317	8.499757	-0.061183	-0.207748	0.161162	-0.076563	0.823261	-1.163653	0.752090	-0.228657	0.026313	-0.617563
732	2.265607	-3.527839	8.643600	-0.126634	-0.164778	0.091371	-0.078853	0.825141	-1.163021	0.752943	-0.232587	0.025735	-0.615076
733	2.116117	-3.734421	9.117214	-0.085758	-0.184481	0.039242	-0.081687	0.828990	-1.161229	0.753084	-0.236181	0.024050	-0.613600
734	2.084238	-3.506826	8.902678	-0.035438	-0.223923	0.069209	-0.087202	0.830189	-1.158540	0.754115	-0.239467	0.021345	-0.611155
735	2.215987	-3.528697	9.041694	0.041536	-0.209479	0.087193	-0.092041	0.830297	-1.158343	0.755456	-0.241376	0.017968	-0.608852
736	2.331851	-3.516891	8.968127	0.098110	-0.162247	0.066431	-0.097814	0.828756	-1.159415	0.756988	-0.241881	0.014568	-0.606837
737	2.232364	-3.428901	8.718867	0.102556	-0.195201	-0.038064	-0.104660	0.826119	-1.161054	0.757089	-0.242685	0.010069	-0.606480
738	2.163983	-3.398580	8.745427	0.070450	-0.194264	-0.015159	-0.110973	0.824807	-1.159253	0.757474	-0.244010	0.006125	-0.605520
739	2.116358	-3.404275	8.977515	0.053224	-0.197218	-0.045286	-0.118763	0.823303	-1.159891	0.757257	-0.245525	0.002184	-0.605207
740	2.236189	-3.615756	8.749282	0.097477	-0.219743	-0.054144	-0.127631	0.822653	-1.159672	0.757252	-0.246741	-0.002656	-0.604716
741	2.600433	-3.759650	8.831356	-0.030820	-0.164597	-0.025979	-0.136110	0.826845	-1.160935	0.756850	-0.249099	-0.004960	-0.604238
742	3.118835	-3.837617	9.028399	-0.026409	-0.076001	0.025763	-0.142421	0.824656	-1.157937	0.757167	-0.250452	-0.005720	-0.603274
743	3.572942	-4.125464	9.795579	0.030528	0.094714	0.011014	-0.144042	0.826990	-1.153078	0.757536	-0.248759	-0.004654	-0.603520
744	3.058467	-3.523147	8.783446	0.253033	0.141457	-0.223042	-0.148730	0.822225	-1.156717	0.756188	-0.243223	-0.006708	-0.607435
745	3.376892	-3.109627	7.856072	0.022131	0.277113	-0.178759	-0.151407	0.818612	-1.157075	0.754205	-0.239421	-0.003729	-0.611423
746	3.664192	-3.696779	7.633405	-0.218467	0.298516	-0.263397	-0.150080	0.824287	-1.158813	0.750043	-0.239070	0.002143	-0.616665
747	3.092703	-3.823580	8.517148	-0.281320	0.246480	-0.482185	-0.155214	0.832766	-1.152761	0.742709	-0.240241	0.006917	-0.624996
748	2.993374	-4.000208	8.180820	-0.181974	0.230095	-0.361706	-0.162086	0.838422	-1.151544	0.737425	-0.240143	0.010809	-0.631204
749	3.138398	-3.924710	8.533757	-0.168480	0.185052	-0.404432	-0.168821	0.843320	-1.148312	0.731441	-0.240393	0.013642	-0.637981
750	3.509294	-3.738370	8.204307	0.030718	0.188954	-0.313687	-0.175812	0.844021	-1.147119	0.727695	-0.237649	0.014444	-0.643253
751	4.264340	-3.865513	7.816791	-0.063171	0.243688	-0.292565	-0.181726	0.844132	-1.145957	0.723475	-0.235621	0.017290	-0.648666
752	4.071085	-3.742678	8.792105	-0.141091	0.203253	-0.552973	-0.188594	0.848313	-1.142202	0.715713	-0.235238	0.019388	-0.657299
753	3.544960	-3.431822	8.388449	-0.065162	0.136852	-0.576034	-0.198142	0.850563	-1.144196	0.707613	-0.234742	0.019323	-0.666188
754	3.550597	-3.509429	8.148479	-0.148367	0.155224	-0.556719	-0.207154	0.852657	-1.139938	0.699642	-0.235013	0.020799	-0.674417
755	3.281370	-3.577404	8.419974	-0.136337	0.167190	-0.533564	-0.214283	0.854777	-1.138697	0.691534	-0.235070	0.022278	-0.682661
756	3.010856	-3.572568	8.743841	-0.066425	0.180021	-0.453644	-0.223971	0.858321	-1.135202	0.685114	-0.233761	0.023479	-0.689509
757	2.922140	-3.535360	8.514554	0.042267	0.203012	-0.339970	-0.226928	0.858382	-1.134893	0.680351	-0.230732	0.023904	-0.695208
758	3.035949	-3.659537	8.466022	-0.022392	0.265556	-0.266413	-0.226255	0.857958	-1.135596	0.676570	-0.227505	0.026549	-0.699850
759	2.895958	-3.642625	8.755288	0.020600	0.250692	-0.261930	-0.226799	0.860270	-1.137012	0.672687	-0.224056	0.028286	-0.704621
760	2.835652	-3.556339	8.622793	0.057328	0.211047	-0.228460	-0.224917	0.860217	-1.136627	0.669767	-0.220476	0.029245	-0.708482
761	3.003254	-3.504780	8.300157	0.014405	0.244676	-0.164757	-0.223570	0.859535	-1.139116	0.667171	-0.217131	0.031424	-0.711863
762	2.872377	-3.912598	8.024787	-0.138579	0.360193	-0.143228	-0.219545	0.861572	-1.139369	0.664391	-0.213974	0.037552	-0.715115
763	2.423688	-4.093071	8.315697	-0.249905	0.471028	-0.133928	-0.212578	0.868415	-1.135962	0.660833	-0.210897	0.046677	-0.718779
764	2.493845	-4.640406	8.654184	-0.249500	0.420277	-0.022858	-0.201310	0.874851	-1.131529	0.659094	-0.208202	0.055706	-0.720517
765	2.472377	-4.776741	8.668998	-0.310725	0.257082	-0.455515	-0.197309	0.884266	-1.126098	0.650711	-0.209370	0.061591	-0.727287
766	1.015353	-3.870949	8.877438	-0.238582	0.228342	-0.601952	-0.199222	0.893882	-1.117324	0.640934	-0.209936	0.065422	-0.735425
767	1.417725	-3.290660	9.492043	-0.164414	-0.090396	-0.269704	-0.203000	0.898241	-1.112101	0.636264	-0.213929	0.065517	-0.738316
768	2.640965	-3.229685	8.898414	-0.055723	-0.127628	-0.234495	-0.210534	0.900307	-1.108135	0.633173	-0.216897	0.063586	-0.740274
769	2.630623	-3.421642	9.015094	0.015541	0.014769	-0.215672	-0.213231	0.902832	-1.104346	0.629893	-0.216958	0.062550	-0.743136
770	1.605440	-2.661277	9.974683	0.015435	-0.026794	-0.187396	-0.216249	0.903954	-1.104889	0.627676	-0.217466	0.061040	-0.744987
771	2.475338	-2.868898	9.377050	0.172216	-0.063714	0.138032	-0.215987	0.906565	-1.107804	0.630469	-0.216217	0.058195	-0.743217
772	3.015903	-2.781424	9.195581	0.126668	-0.014321	0.031998	-0.213694	0.904363	-1.112940	0.631889	-0.214857	0.056167	-0.742562
773	2.841010	-2.493264	9.356550	0.182521	0.045530	0.039651	-0.211401	0.902410	-1.116570	0.633105	-0.211953	0.054063	-0.742517
774	2.825886	-2.537286	8.894219	0.181195	0.040493	-0.045240	-0.207628	0.899703	-1.119698	0.633423	-0.209157	0.051623	-0.743212
775	3.240351	-2.383680	9.112637	0.045976	0.095507	-0.232037	-0.207834	0.898174	-1.122802	0.629929	-0.207520	0.050973	-0.746677
776	2.873098	-2.069976	8.384036	0.008889	0.077960	-0.327661	-0.211048	0.894124	-1.122079	0.625187	-0.206622	0.050410	-0.750938
777	2.879558	-2.395162	8.374651	-0.144954	0.151888	-0.349760	-0.213336	0.895161	-1.121746	0.619001	-0.206629	0.052776	-0.755882
778	2.351946	-2.844087	8.838489	-0.287050	0.175328	-0.484312	-0.217788	0.900397	-1.117032	0.610432	-0.208076	0.057241	-0.762103
779	1.940761	-2.989830	9.712851	-0.169163	0.089698	-0.433138	-0.222635	0.902654	-1.111729	0.602869	-0.209345	0.058852	-0.767633
780	1.962392	-3.159815	9.344245	0.114337	-0.013925	-0.314354	-0.228599	0.899186	-1.113069	0.598718	-0.208594	0.055566	-0.771322
781	1.993279	-3.113201	8.675615	0.181794	-0.118641	-0.228165	-0.236924	0.896583	-1.114690	0.595993	-0.208542	0.050157	-0.773813
782	2.175174	-3.236134	8.706198	-0.018757	-0.073108	-0.124217	-0.243366	0.893197	-1.114997	0.594250	-0.210069	0.049014	-0.774813
783	2.401786	-3.763578	9.595792	-0.092319	0.095971	0.097605	-0.244581	0.894578	-1.112215	0.595229	-0.209609	0.051804	-0.774005
784	2.121906	-3.190943	9.007541	0.233851	-0.043720	-0.075494	-0.244849	0.894506	-1.114937	0.595252	-0.207624	0.047307	-0.774809
785	2.529552	-2.615567	8.192417	0.119581	-0.089653	0.017472	-0.250750	0.890321	-1.117999	0.596069	-0.207587	0.044276	-0.774370
786	3.126016	-3.230987	8.990511	-0.046337	-0.025960	-0.095927	-0.250755	0.892042	-1.118897	0.594603	-0.208673	0.044241	-0.775207
787	2.598758	-3.026913	9.088341	0.045189	-0.030777	-0.086725	-0.254788	0.892420	-1.118974	0.593433	-0.208713	0.042630	-0.776182
788	2.748101	-3.038808	8.722291	0.064224	-0.022493	-0.055693	-0.259482	0.888523	-1.117275	0.593032	-0.208393	0.041092	-0.776657
789	2.888790	-3.028961	8.822825	0.016045	0.014694	-0.065365	-0.261364	0.888934	-1.120916	0.592026	-0.208062	0.040565	-0.777541
790	2.768863	-3.091829	8.822027	-0.006335	-0.020084	-0.177023	-0.264720	0.887287	-1.119841	0.589465	-0.208640	0.039640	-0.779377
791	2.658293	-2.914203	8.699337	-0.032797	-0.029452	-0.131174	-0.269691	0.886557	-1.120078	0.587262	-0.209624	0.039086	-0.780803
792	2.714208	-3.005412	8.944877	-0.050181	-0.038639	-0.088865	-0.273995	0.887487	-1.119181	0.585893	-0.210934	0.038995	-0.781483
793	2.739494	-3.043786	9.035012	0.019123	-0.067202	-0.060546	-0.278164	0.887526	-1.116680	0.585045	-0.211837	0.037493	-0.781947
794	2.671723	-3.079023	8.840615	0.011819	-0.044263	0.015629	-0.281798	0.889006	-1.115773	0.585572	-0.212427	0.036809	-0.781426
795	2.769353	-3.101520	8.915999	-0.002624	-0.038992	0.085438	-0.282067	0.889182	-1.116989	0.586902	-0.213031	0.036614	-0.780271
796	3.106390	-2.978871	8.973563	0.050708	-0.040887	0.109382	-0.282059	0.886828	-1.119380	0.589046	-0.213039	0.035761	-0.778692
797	3.283303	-2.912580	8.622213	0.028051	-0.040511	0.014684	-0.281791	0.887253	-1.119642	0.589381	-0.213378	0.034756	-0.778391
798	3.200881	-2.904361	8.667768	-0.026211	-0.013877	-0.038344	-0.285018	0.887469	-1.119598	0.588886	-0.213976	0.034785	-0.778600
799	3.022945	-3.087228	8.726276	-0.067293	0.017033	-0.044418	-0.285687	0.886320	-1.118265	0.587837	-0.214600	0.035687	-0.779180
800	2.896784	-3.196330	8.761744	-0.086121	0.041714	-0.042520	-0.286092	0.886861	-1.116745	0.586968	-0.215039	0.037288	-0.779638
801	2.858345	-3.204304	8.818399	-0.074612	0.021275	-0.039071	-0.285573	0.892789	-1.116287	0.585970	-0.215681	0.038392	-0.780158
802	2.809509	-3.188198	8.804743	-0.071663	0.013558	-0.049709	-0.284898	0.891594	-1.114291	0.585111	-0.216397	0.039395	-0.780555
803	2.715577	-3.209318	8.857388	-0.060390	0.023877	-0.031906	-0.285300	0.891314	-1.114023	0.584292	-0.216820	0.040356	-0.781002
804	2.713924	-3.136526	8.794198	-0.051966	0.011020	-0.012513	-0.286381	0.893154	-1.112862	0.584091	-0.217315	0.041184	-0.780971
805	2.724458	-3.286839	8.877503	-0.051181	0.015399	0.026419	-0.286384	0.893969	-1.111337	0.584242	-0.217708	0.042172	-0.780696
806	2.739973	-3.335110	8.880751	-0.025209	0.009249	-0.003600	-0.287728	0.893031	-1.106178	0.584295	-0.217911	0.042600	-0.780576
807	2.719239	-3.267512	8.882011	0.003317	0.002157	0.005287	-0.288006	0.896187	-1.107570	0.584378	-0.217885	0.042510	-0.780527
808	2.767449	-3.261787	8.835302	0.003578	-0.013534	-0.007199	-0.287595	0.894308	-1.112538	0.584592	-0.218115	0.042186	-0.780319
809	2.771609	-3.247159	8.710140	-0.004212	-0.010615	0.015782	-0.286118	0.894989	-1.112805	0.584824	-0.218366	0.042123	-0.780079
810	2.699110	-3.229034	8.890733	0.007869	-0.018063	0.033465	-0.289886	0.896315	-1.111220	0.585681	-0.218581	0.041860	-0.779389
811	2.756896	-3.227998	8.776949	0.026597	-0.037493	0.070521	-0.289476	0.894062	-1.112251	0.586932	-0.218838	0.041254	-0.778408
812	2.858325	-3.226168	8.674127	0.002491	-0.028611	0.098773	-0.288265	0.893745	-1.112003	0.588805	-0.219226	0.041232	-0.776884
813	2.820543	-3.255972	8.800778	-0.000775	-0.015930	0.088241	-0.287331	0.896033	-1.113847	0.590192	-0.219455	0.041392	-0.775758
814	2.855702	-3.318453	8.795107	0.007683	-0.011049	0.109512	-0.285450	0.896565	-1.114260	0.592255	-0.219500	0.041536	-0.774163
815	2.913284	-3.293134	8.770203	-0.000473	-0.012104	0.077640	-0.284649	0.898224	-1.113262	0.593471	-0.219679	0.041697	-0.773172
816	2.897716	-3.244867	8.750103	-0.002148	-0.015544	0.072310	-0.285586	0.896499	-1.111265	0.594903	-0.219939	0.041779	-0.771992
817	2.850310	-3.294277	8.775501	0.001107	0.002697	0.054767	-0.284110	0.897608	-1.111655	0.595757	-0.219893	0.041995	-0.771335
818	2.796909	-3.290391	8.773832	0.004076	-0.001406	0.077748	-0.283175	0.899068	-1.108350	0.597326	-0.219858	0.042162	-0.770121
819	2.824043	-3.311745	8.789270	-0.005087	-0.015850	0.047562	-0.281430	0.900170	-1.108744	0.598057	-0.220178	0.042228	-0.769459
820	2.782622	-3.310076	8.730211	-0.006933	-0.011491	0.050247	-0.281428	0.899336	-1.109451	0.599203	-0.220455	0.042310	-0.768483
821	2.770134	-3.397687	8.826781	0.001965	-0.012392	0.053810	-0.281433	0.901341	-1.110340	0.600060	-0.220631	0.042346	-0.767761
822	2.754336	-3.334855	8.825822	0.016989	-0.003719	0.031811	-0.280491	0.900740	-1.109825	0.601055	-0.220519	0.042062	-0.767030
823	2.743950	-3.301057	8.820434	0.013277	-0.007394	0.035313	-0.280492	0.901325	-1.110623	0.601678	-0.220495	0.041912	-0.766556
824	2.817604	-3.357990	8.760534	0.016425	-0.003415	0.019423	-0.278880	0.901899	-1.112530	0.602544	-0.220398	0.041567	-0.765923
825	2.718793	-3.262677	8.771226	0.009371	-0.012194	0.012289	-0.278747	0.902198	-1.113339	0.602803	-0.220514	0.041325	-0.765698
826	2.765644	-3.295809	8.816245	0.024092	-0.014370	0.033530	-0.280762	0.901640	-1.111699	0.603908	-0.220479	0.040798	-0.764866
827	2.835018	-3.260570	8.750705	0.017327	-0.012251	0.017593	-0.279146	0.900772	-1.112563	0.604284	-0.220495	0.040460	-0.764582
828	2.869169	-3.274518	8.732599	-0.007554	-0.005084	0.006946	-0.279954	0.900690	-1.108199	0.604877	-0.220723	0.040399	-0.764050
829	2.783308	-3.324615	8.855521	0.000414	-0.000764	-0.021274	-0.279555	0.902091	-1.107886	0.604576	-0.220801	0.040291	-0.764272
830	2.786296	-3.232312	8.850102	0.041769	0.017254	-0.016613	-0.281033	0.902118	-1.107596	0.605046	-0.220112	0.039632	-0.764133
831	3.141616	-3.065642	8.835676	0.067937	-0.000127	-0.022916	-0.280084	0.899636	-1.111500	0.605010	-0.219369	0.038482	-0.764434
832	3.430780	-3.242479	8.725519	0.065222	0.019103	-0.153698	-0.281961	0.898276	-1.112067	0.603534	-0.218472	0.036873	-0.765935
833	3.208527	-3.054742	8.604140	-0.018239	0.043122	-0.327042	-0.284369	0.894577	-1.115154	0.598391	-0.218356	0.036210	-0.770024
834	3.026147	-3.077426	9.034433	-0.005569	0.075186	-0.324998	-0.288934	0.892854	-1.115701	0.593947	-0.217564	0.035596	-0.773709
835	2.938827	-3.778153	9.188700	0.051220	0.067585	-0.430030	-0.291618	0.891826	-1.117609	0.587438	-0.216299	0.033713	-0.779099
836	1.940196	-3.519517	9.252394	0.123032	-0.056874	-0.444539	-0.301009	0.885504	-1.116615	0.582246	-0.216113	0.028880	-0.783231
837	1.259875	-3.546423	9.306345	0.307075	-0.131347	-0.068555	-0.307305	0.878808	-1.120979	0.582630	-0.214646	0.022318	-0.783563
838	1.474458	-3.040033	9.082825	0.491949	-0.240371	0.268982	-0.308354	0.870554	-1.124502	0.590454	-0.212608	0.012575	-0.778462
839	2.339587	-2.419930	8.368065	0.445457	-0.225734	0.597609	-0.308329	0.863096	-1.132913	0.601752	-0.210640	0.005639	-0.770386
840	3.426707	-2.089442	8.581887	0.342529	-0.146883	0.756668	-0.302808	0.861053	-1.142031	0.615104	-0.208708	0.001696	-0.760319
841	4.319042	-2.517534	8.323627	0.203274	-0.063968	0.593919	-0.293264	0.862038	-1.151370	0.625001	-0.207151	0.000359	-0.752636
842	4.049227	-2.456870	8.454512	-0.097906	-0.010311	0.118621	-0.289103	0.864284	-1.154614	0.626915	-0.208571	0.002047	-0.750648
843	3.615112	-2.484115	8.956554	-0.138270	0.043323	0.020789	-0.287101	0.869224	-1.155839	0.626673	-0.209710	0.004765	-0.750520
844	3.368374	-2.760494	8.893292	-0.154038	0.076034	-0.157568	-0.282283	0.876202	-1.156078	0.624365	-0.210560	0.007170	-0.752184
845	2.727558	-2.750301	8.644858	-0.140889	0.055326	-0.180499	-0.278003	0.883501	-1.157390	0.621066	-0.211575	0.009234	-0.754604
846	3.104584	-1.089974	11.125815	-0.988484	0.268379	-0.092713	-0.267874	0.909944	-1.134594	0.616036	-0.219840	0.026877	-0.755942
847	2.530027	-4.814657	11.328868	0.728140	-0.210728	0.593274	-0.257118	0.909163	-1.136106	0.628270	-0.213688	0.015906	-0.747905
848	2.848518	-3.245867	7.747169	0.502272	-0.311776	0.141873	-0.258197	0.911342	-1.143512	0.634008	-0.212029	0.004679	-0.743677
849	2.475582	-2.946622	8.963591	0.280395	-0.133501	0.120257	-0.258986	0.906112	-1.149391	0.637050	-0.210443	-0.000620	-0.741539
850	3.109103	-2.099989	9.246261	0.458673	-0.177345	0.410332	-0.256266	0.896567	-1.155996	0.646154	-0.207246	-0.008276	-0.734484
851	3.137864	-2.978384	8.199378	0.255188	-0.109513	0.328848	-0.257293	0.882248	-1.173059	0.652057	-0.205613	-0.012031	-0.729658
852	3.247226	-2.502925	8.995959	0.092310	0.002967	0.040784	-0.254331	0.881104	-1.175582	0.654155	-0.204397	-0.013488	-0.728094
853	2.913376	-2.540547	8.949889	0.042033	-0.036332	0.029842	-0.250718	0.886182	-1.172056	0.654806	-0.204397	-0.014408	-0.727491
854	2.850081	-2.546565	8.822813	-0.043171	0.000544	0.127077	-0.250992	0.887745	-1.172002	0.657744	-0.205010	-0.013613	-0.724678
855	3.110340	-2.675335	9.072500	-0.042027	0.005299	0.151807	-0.247101	0.890019	-1.170068	0.659826	-0.205540	-0.012256	-0.722656
856	2.898279	-2.637929	8.926087	0.019912	-0.041331	0.116388	-0.250996	0.889136	-1.170868	0.662644	-0.205926	-0.012917	-0.719952
857	2.761451	-2.732682	8.744464	-0.007225	-0.007036	0.229723	-0.246662	0.877752	-1.166929	0.665972	-0.206190	-0.011887	-0.716816
858	2.842161	-2.770060	8.740001	-0.072224	0.049619	0.145878	-0.242638	0.880447	-1.164983	0.668674	-0.206505	-0.009851	-0.714237
859	3.201803	-3.127641	9.083534	-0.132982	0.056320	-0.072709	-0.240096	0.884359	-1.165158	0.667149	-0.207488	-0.007413	-0.715406
860	2.816999	-2.809334	8.965810	-0.287483	-0.020357	-0.333530	-0.246427	0.888073	-1.160062	0.662909	-0.211587	-0.005473	-0.718159
861	2.674229	-2.724547	8.804316	-0.225935	0.038379	-0.099532	-0.251954	0.892903	-1.155075	0.660581	-0.214034	-0.002039	-0.719596
862	2.943853	-3.112927	8.844407	-0.224022	0.077668	0.038597	-0.250761	0.897863	-1.150163	0.661124	-0.215919	0.002091	-0.718533
863	2.928536	-3.273399	9.119578	-0.329479	0.018731	-0.202576	-0.251872	0.908391	-1.138644	0.656831	-0.220031	0.006318	-0.721193
864	2.711636	-3.102553	9.051452	-0.094937	-0.004934	0.042940	-0.253762	0.910766	-1.135277	0.658180	-0.221396	0.007459	-0.719532
865	3.185102	-3.509086	9.059420	0.029476	-0.037202	0.096965	-0.250944	0.912092	-1.134177	0.659773	-0.221551	0.007108	-0.718028
866	2.964195	-3.151394	8.903097	-0.049475	-0.002347	0.026251	-0.252159	0.914149	-1.136139	0.660937	-0.222285	0.007593	-0.716724
867	3.055380	-3.183779	8.410238	0.137194	-0.017555	-0.158040	-0.253486	0.908878	-1.139698	0.659338	-0.220780	0.004827	-0.718684
868	2.860756	-2.871696	8.613752	0.045324	0.015372	-0.082946	-0.255891	0.903802	-1.138337	0.659345	-0.220015	0.003706	-0.718919
869	3.012901	-3.084993	8.629660	-0.138937	0.082258	-0.045989	-0.257232	0.902317	-1.134012	0.658120	-0.220705	0.006722	-0.719807
870	2.744306	-3.072851	8.840388	-0.130328	0.050095	-0.037274	-0.259252	0.902958	-1.129065	0.657583	-0.221751	0.008914	-0.719953
871	2.457270	-3.359731	8.229515	-0.240510	0.075696	0.254380	-0.256709	0.906062	-1.124910	0.660210	-0.223803	0.014662	-0.716813
872	2.685705	-2.690268	9.584371	-0.462411	0.125245	-0.060841	-0.253246	0.915236	-1.114577	0.657599	-0.228172	0.022548	-0.717630
873	2.889474	-3.604253	9.241241	-0.196937	0.037149	-0.039353	-0.250983	0.922169	-1.110294	0.656180	-0.230250	0.025846	-0.718154
874	2.594659	-3.517430	8.528610	-0.091193	-0.032351	0.001280	-0.252872	0.924135	-1.107621	0.656398	-0.231970	0.026546	-0.717375
875	2.903615	-3.103990	8.438681	-0.168482	0.033699	0.109235	-0.252077	0.927723	-1.104246	0.657227	-0.233643	0.030074	-0.715933
876	3.039196	-3.533615	8.749401	-0.143213	0.048262	0.176578	-0.248056	0.931230	-1.100639	0.659487	-0.234783	0.033444	-0.713327
877	2.866570	-3.653292	8.586125	-0.121428	0.066178	0.106081	-0.243763	0.933593	-1.096800	0.660443	-0.235383	0.036700	-0.712084
878	2.555407	-3.789991	8.957959	0.003940	0.070087	0.062361	-0.238259	0.935716	-1.096115	0.661885	-0.234354	0.037674	-0.711032
879	2.346222	-3.788956	8.725246	0.074957	0.047605	0.096086	-0.234223	0.935120	-1.098905	0.663630	-0.232610	0.037863	-0.709968
880	2.252535	-3.710545	8.716966	0.104873	0.051754	0.189936	-0.229652	0.935047	-1.100322	0.667153	-0.230394	0.037824	-0.707386
881	2.446676	-3.942487	8.866703	0.131187	0.005325	0.207367	-0.224530	0.930726	-1.102428	0.670747	-0.228393	0.037192	-0.704664
882	2.401667	-3.457825	8.421132	0.173176	-0.061180	0.106288	-0.222367	0.927155	-1.109514	0.673436	-0.226905	0.034303	-0.702724
883	2.410566	-3.632433	8.600862	0.042621	-0.026756	0.215726	-0.217657	0.925301	-1.107586	0.676741	-0.226538	0.034526	-0.699650
884	2.578957	-3.775011	8.835797	0.038251	-0.023263	0.109608	-0.215916	0.927508	-1.106718	0.678735	-0.226318	0.034087	-0.697809
885	2.604167	-3.597347	8.731717	0.063594	-0.030102	0.035371	-0.213629	0.927075	-1.108665	0.679601	-0.225838	0.033154	-0.697166
886	2.564402	-3.551946	8.706081	0.036535	-0.002059	0.042546	-0.215774	0.925513	-1.112503	0.680659	-0.225392	0.032716	-0.696299
887	2.549828	-3.527919	8.847483	0.043952	-0.003553	0.033717	-0.214697	0.925070	-1.112803	0.681392	-0.224809	0.032408	-0.695784
888	2.496316	-3.514322	8.872218	0.072921	-0.017318	0.024890	-0.212811	0.923768	-1.113548	0.682381	-0.224089	0.031174	-0.695103
889	2.489805	-3.436760	8.835324	0.098837	-0.015498	0.032055	-0.212268	0.922264	-1.116462	0.683342	-0.222919	0.029932	-0.694590
890	2.481014	-3.485474	8.813756	0.107982	-0.026748	0.058538	-0.212258	0.919208	-1.119148	0.684918	-0.221826	0.028245	-0.693457
891	2.477770	-3.446692	8.798921	0.102920	-0.035330	0.044321	-0.209967	0.917451	-1.118960	0.686071	-0.220862	0.026731	-0.692685
892	2.505206	-3.358796	8.832801	0.095320	-0.028671	0.060243	-0.211170	0.915553	-1.121458	0.687592	-0.219964	0.025206	-0.691519
893	2.609560	-3.356896	8.888949	0.102631	-0.033804	0.054904	-0.209823	0.914571	-1.123276	0.688880	-0.218973	0.023759	-0.690601
894	2.589627	-3.342701	8.806383	0.099769	-0.043777	0.025663	-0.209545	0.912255	-1.127575	0.689966	-0.218236	0.021806	-0.689815
895	2.583952	-3.303964	8.789065	0.082142	-0.024105	0.015125	-0.208459	0.908546	-1.127572	0.690604	-0.217413	0.020597	-0.689474
896	2.598716	-3.308547	8.830477	0.038382	-0.017074	0.003535	-0.210071	0.908319	-1.128377	0.691072	-0.217161	0.019773	-0.689107
897	2.599389	-3.337663	8.859605	0.061975	-0.024716	-0.038875	-0.211272	0.905851	-1.130758	0.690875	-0.216650	0.018596	-0.689499
898	2.561360	-3.396631	8.724074	0.035524	-0.005860	-0.055621	-0.212481	0.905627	-1.132113	0.690522	-0.216304	0.017706	-0.689984
899	2.566924	-3.425657	8.767796	-0.009098	0.019788	-0.065323	-0.212478	0.904504	-1.132558	0.689632	-0.216178	0.018015	-0.690905
900	2.590437	-3.371810	8.878846	-0.020706	0.033017	-0.100648	-0.213287	0.905359	-1.131976	0.688383	-0.216087	0.018248	-0.692172
901	2.477508	-3.310749	8.807516	-0.014300	0.035759	-0.137717	-0.215168	0.904795	-1.130202	0.686457	-0.215839	0.018541	-0.694152
902	2.425782	-3.272848	8.783977	-0.031633	0.039872	-0.094415	-0.215162	0.902785	-1.129041	0.685218	-0.215797	0.019054	-0.695374
903	2.429757	-3.338314	8.861626	-0.052208	0.030133	-0.067136	-0.215842	0.905371	-1.129903	0.684105	-0.216115	0.020112	-0.696340
904	2.453187	-3.291759	8.900510	-0.036574	0.031520	-0.045868	-0.215847	0.907199	-1.129299	0.683499	-0.216238	0.020795	-0.696877
905	2.461940	-3.250335	8.864357	-0.023083	0.018400	-0.014085	-0.214242	0.909377	-1.127069	0.683255	-0.216294	0.021522	-0.697077
906	2.506223	-3.276230	8.909243	-0.011378	0.008825	0.017707	-0.214515	0.910988	-1.129056	0.683637	-0.216361	0.021824	-0.696672
907	2.530793	-3.300065	8.864438	-0.010435	-0.009668	0.046763	-0.212904	0.911961	-1.129860	0.684307	-0.216606	0.022255	-0.695924
908	2.550496	-3.319131	8.843521	-0.004875	-0.000622	0.042415	-0.211969	0.913943	-1.130760	0.685060	-0.216705	0.022446	-0.695146
909	2.540672	-3.309597	8.862406	-0.006203	-0.000196	0.024733	-0.211700	0.913950	-1.131308	0.685436	-0.216771	0.022850	-0.694742
910	2.560413	-3.328660	8.853526	0.007783	0.002196	0.040703	-0.212771	0.912584	-1.132429	0.686193	-0.216657	0.022904	-0.694027
911	2.555654	-3.338461	8.819752	0.000874	0.003288	0.030081	-0.211162	0.913746	-1.129142	0.686671	-0.216578	0.023278	-0.693567
912	2.541406	-3.345998	8.865110	-0.015903	0.012300	0.019480	-0.210353	0.913038	-1.129991	0.687033	-0.216658	0.023705	-0.693169
913	2.535944	-3.319396	8.838262	0.003031	-0.000790	0.015920	-0.209416	0.914634	-1.132538	0.687324	-0.216614	0.023930	-0.692886
914	2.541141	-3.333865	8.857789	-0.003967	0.012618	0.010678	-0.209955	0.914762	-1.131438	0.687613	-0.216531	0.024159	-0.692618
915	2.517724	-3.377990	8.838144	-0.005700	0.010889	0.008017	-0.209413	0.913347	-1.132035	0.687750	-0.216451	0.024629	-0.692490
916	2.483588	-3.364041	8.861065	-0.003816	0.003901	0.003564	-0.209413	0.913325	-1.131082	0.687940	-0.216489	0.024707	-0.692286
917	2.468803	-3.354600	8.843689	0.001703	-0.001257	-0.001753	-0.208606	0.913155	-1.130689	0.687980	-0.216480	0.024866	-0.692244
918	2.479354	-3.393248	8.870784	0.015581	-0.001621	0.017737	-0.208068	0.912854	-1.130432	0.688455	-0.216321	0.024660	-0.691829
919	2.474341	-3.393345	8.817671	0.017534	-0.010322	0.010617	-0.209005	0.911752	-1.130866	0.688737	-0.216215	0.024530	-0.691585
920	2.478905	-3.373837	8.851366	-0.004714	0.009204	0.004481	-0.207936	0.913993	-1.130806	0.688927	-0.216192	0.024700	-0.691398
921	2.473939	-3.369073	8.843956	0.006740	-0.003321	0.011510	-0.209680	0.912925	-1.131909	0.689171	-0.216138	0.024820	-0.691167
922	2.505124	-3.353942	8.837577	0.020385	-0.008327	0.038920	-0.207532	0.913713	-1.131364	0.689946	-0.215993	0.024553	-0.690448
923	2.503015	-3.368545	8.844844	0.006590	0.000083	0.017714	-0.207527	0.911803	-1.128430	0.690273	-0.215893	0.024746	-0.690146
924	2.508205	-3.383015	8.861963	0.005022	-0.000600	0.008863	-0.205921	0.914000	-1.127016	0.690561	-0.215869	0.024669	-0.689868
925	2.478472	-3.354426	8.836762	0.008713	-0.006685	0.004421	-0.206049	0.911782	-1.128993	0.690716	-0.215841	0.024681	-0.689721
926	2.474306	-3.395776	8.791208	-0.018744	-0.000265	0.022945	-0.207397	0.913427	-1.131375	0.691090	-0.216133	0.024998	-0.689243
927	2.474396	-3.388483	8.865782	-0.025459	0.019611	0.008020	-0.205781	0.912361	-1.129794	0.691133	-0.216215	0.025860	-0.689143
928	2.478521	-3.344706	8.913724	-0.000291	0.009178	0.007144	-0.205379	0.913132	-1.132906	0.691369	-0.216130	0.025985	-0.688928
929	2.483384	-3.359193	8.827320	0.002913	0.003519	0.021265	-0.205378	0.912688	-1.132103	0.691724	-0.216035	0.026288	-0.688589
930	2.497233	-3.436620	8.886104	-0.011605	-0.002023	0.024719	-0.204848	0.915391	-1.133111	0.692150	-0.216251	0.026492	-0.688086
931	2.480084	-3.432079	8.856656	0.010523	-0.010204	0.003522	-0.204572	0.912774	-1.130476	0.692300	-0.216252	0.026422	-0.687937
932	2.449600	-3.359801	8.869618	0.005886	0.002027	0.010662	-0.203761	0.911062	-1.130813	0.692608	-0.216178	0.026380	-0.687652
933	2.444501	-3.345327	8.881390	0.017086	-0.014275	0.026507	-0.202961	0.912935	-1.126813	0.693104	-0.216130	0.026262	-0.687171
934	2.439164	-3.328435	8.832952	0.020401	-0.004776	0.038956	-0.203765	0.912132	-1.128055	0.693854	-0.215932	0.026053	-0.686484
935	2.473626	-3.354514	8.836615	0.009252	0.001006	0.053097	-0.202420	0.911821	-1.128217	0.694673	-0.215769	0.026365	-0.685695
936	2.488732	-3.378513	8.863739	0.015343	-0.012465	0.024737	-0.202144	0.909915	-1.131822	0.695218	-0.215754	0.026055	-0.685160
937	2.463890	-3.349833	8.853131	-0.000398	-0.010405	0.007907	-0.201609	0.910912	-1.132613	0.695380	-0.215905	0.026142	-0.684944
938	2.449098	-3.340393	8.833347	0.002842	0.008763	0.024841	-0.201344	0.912316	-1.132299	0.695859	-0.215773	0.026299	-0.684493
939	2.451726	-3.340338	8.898425	-0.008096	0.010320	0.030119	-0.199999	0.912329	-1.134220	0.696281	-0.215736	0.026873	-0.684053
940	2.469335	-3.374007	8.889590	0.013779	-0.001636	0.017732	-0.200534	0.911328	-1.133293	0.696710	-0.215597	0.026707	-0.683666
941	2.444611	-3.355038	8.854986	0.010324	0.009088	0.014259	-0.200531	0.909997	-1.130885	0.696995	-0.215329	0.026939	-0.683452
942	2.429939	-3.350451	8.842464	0.010595	-0.014564	-0.000034	-0.200263	0.910290	-1.131560	0.697175	-0.215420	0.026560	-0.683254
943	2.418453	-3.374930	8.888036	0.008334	0.008895	0.021330	-0.200668	0.910356	-1.127877	0.697548	-0.215178	0.026845	-0.682938
944	2.445762	-3.408422	8.881905	0.001183	-0.001744	0.017698	-0.199860	0.910073	-1.128712	0.697915	-0.215216	0.026852	-0.682551
945	2.456802	-3.354814	8.879432	0.014228	-0.006530	0.000023	-0.200128	0.909494	-1.127911	0.698029	-0.215115	0.026747	-0.682470
946	2.458436	-3.330519	8.783007	-0.011335	-0.005318	0.014096	-0.199594	0.911237	-1.130311	0.698306	-0.215378	0.026856	-0.682099
947	2.465525	-3.427485	8.880247	-0.015421	0.013624	0.001828	-0.198792	0.912647	-1.130820	0.698306	-0.215419	0.027441	-0.682063
948	2.446186	-3.432693	8.862843	-0.014098	0.013138	-0.014080	-0.199594	0.910731	-1.126788	0.698167	-0.215484	0.027727	-0.682174
949	2.406515	-3.389717	8.851671	-0.004926	0.009832	-0.021138	-0.199188	0.910039	-1.127904	0.697900	-0.215444	0.028015	-0.682448
950	2.407038	-3.413982	8.863907	-0.014413	0.011071	-0.002593	-0.199191	0.911194	-1.128820	0.697926	-0.215536	0.028324	-0.682380
951	2.430910	-3.394127	8.874119	0.005217	0.011084	0.003651	-0.198253	0.911994	-1.127579	0.698040	-0.215324	0.028597	-0.682319
952	2.428828	-3.418446	8.828500	-0.000021	0.004102	-0.003480	-0.199597	0.912053	-1.128787	0.698110	-0.215310	0.028611	-0.682250
953	2.391327	-3.360863	8.829322	-0.005410	0.006722	-0.003475	-0.198655	0.912094	-1.131520	0.698083	-0.215311	0.028934	-0.682264
954	2.406982	-3.411556	8.861480	-0.011224	0.008948	0.012433	-0.198248	0.910662	-1.131299	0.698328	-0.215378	0.029235	-0.681979
955	2.387731	-3.414330	8.887390	-0.011771	0.003959	-0.001743	-0.198111	0.909945	-1.131052	0.698299	-0.215504	0.029613	-0.681953
956	2.416312	-3.394394	8.854415	0.005180	0.012817	0.005434	-0.200131	0.911111	-1.130445	0.698500	-0.215294	0.029720	-0.681809
957	2.419265	-3.418615	8.869132	0.006640	0.011576	-0.015788	-0.198656	0.911735	-1.128264	0.698353	-0.215069	0.029890	-0.682022
958	2.421852	-3.428280	8.859654	0.003570	0.002354	-0.003479	-0.198383	0.910964	-1.131968	0.698451	-0.215029	0.029827	-0.681937
959	2.445438	-3.398722	8.840898	-0.000694	0.002539	-0.012338	-0.197578	0.911531	-1.132777	0.698325	-0.215031	0.029981	-0.682059
960	2.431531	-3.430534	8.840711	-0.005578	0.010993	0.003618	-0.198648	0.909548	-1.131739	0.698466	-0.214997	0.030199	-0.681917
961	2.450657	-3.418049	8.836389	-0.003621	0.004073	-0.003497	-0.198380	0.909794	-1.130372	0.698445	-0.215017	0.030448	-0.681920
962	2.459888	-3.388746	8.874968	-0.004862	0.003701	-0.024725	-0.198920	0.910373	-1.130347	0.698210	-0.215090	0.030430	-0.682139
963	2.429885	-3.350453	8.825612	0.007515	0.006250	-0.015823	-0.198785	0.910184	-1.128449	0.698067	-0.214935	0.030498	-0.682331
964	2.411489	-3.394481	8.861489	-0.003969	0.021455	0.012534	-0.197444	0.911305	-1.129245	0.698334	-0.214730	0.030877	-0.682105
965	2.426840	-3.433043	8.874288	-0.003165	0.011582	-0.019356	-0.199860	0.910221	-1.128980	0.698093	-0.214656	0.031146	-0.682363
966	2.397474	-3.419010	8.873281	-0.000213	0.004755	-0.029993	-0.198519	0.911342	-1.129776	0.697808	-0.214653	0.031057	-0.682660
967	2.371871	-3.351501	8.867171	0.007481	-0.000865	-0.015857	-0.199992	0.909579	-1.131722	0.697668	-0.214597	0.031020	-0.682822
968	2.387737	-3.419188	8.858540	0.008756	-0.003113	0.003582	-0.198920	0.910313	-1.127762	0.697882	-0.214555	0.030844	-0.682624
969	2.382742	-3.409567	8.872757	0.002123	-0.002644	-0.017653	-0.198514	0.909489	-1.129291	0.697696	-0.214599	0.030846	-0.682800
970	2.396310	-3.360768	8.872806	0.012352	-0.003082	0.003589	-0.198916	0.909209	-1.129023	0.697932	-0.214507	0.030619	-0.682598
971	2.386655	-3.365801	8.853289	0.003496	-0.008338	-0.002658	-0.199454	0.909403	-1.130781	0.697960	-0.214600	0.030584	-0.682541
972	2.411723	-3.406615	8.859180	0.002889	-0.000989	-0.012342	-0.199180	0.907553	-1.130708	0.697938	-0.214621	0.030447	-0.682564
973	2.411787	-3.409041	8.864016	0.009283	-0.011472	-0.017694	-0.199052	0.909834	-1.131453	0.697788	-0.214687	0.030221	-0.682707
974	2.409303	-3.409088	8.844681	0.010935	-0.002744	-0.010559	-0.199722	0.909296	-1.132007	0.697828	-0.214618	0.029957	-0.682699
975	2.416298	-3.389536	8.880857	-0.005189	-0.001034	-0.013254	-0.198646	0.908667	-1.130406	0.697670	-0.214742	0.030092	-0.682816
976	2.408349	-3.360552	8.849100	0.003834	-0.011561	-0.015944	-0.200795	0.908150	-1.130397	0.697607	-0.214896	0.029780	-0.682845
977	2.411129	-3.379924	8.839703	-0.003583	0.012962	-0.003433	-0.201060	0.907024	-1.130431	0.697581	-0.214800	0.030129	-0.682886
978	2.447325	-3.369555	8.855179	0.003684	-0.002845	-0.008824	-0.200264	0.910406	-1.130467	0.697612	-0.214833	0.029970	-0.682851
979	2.464653	-3.383803	8.879891	0.008878	0.004093	0.000073	-0.199587	0.908975	-1.130521	0.697693	-0.214684	0.030034	-0.682813
980	2.444040	-3.328346	8.842731	0.010243	0.002763	-0.017610	-0.200933	0.909252	-1.128862	0.697624	-0.214554	0.029829	-0.682933
981	2.437342	-3.355170	8.854764	-0.011409	-0.000072	0.017670	-0.200931	0.909031	-1.131593	0.697860	-0.214736	0.030182	-0.682620
982	2.445769	-3.408422	8.884312	-0.007225	0.004044	-0.003509	-0.201468	0.908578	-1.129831	0.697909	-0.214824	0.030293	-0.682537
983	2.430216	-3.360153	8.869026	0.004117	-0.000670	-0.024720	-0.200530	0.909202	-1.127098	0.697633	-0.214824	0.030241	-0.682821
984	2.386782	-3.370652	8.862958	0.010783	0.005969	-0.003428	-0.200931	0.908670	-1.128200	0.697768	-0.214634	0.030131	-0.682748
985	2.401080	-3.360684	8.848878	-0.009449	0.003629	0.012404	-0.202144	0.909688	-1.128153	0.697938	-0.214741	0.030482	-0.682525
986	2.427551	-3.348063	8.868854	0.001402	-0.005080	0.008839	-0.200396	0.909557	-1.130357	0.698207	-0.214826	0.030398	-0.682227
987	2.447453	-3.374407	8.864848	0.001388	0.001989	0.010649	-0.200402	0.911508	-1.128932	0.698401	-0.214805	0.030567	-0.682027
988	2.440429	-3.389102	8.850300	-0.005447	0.009348	-0.001700	-0.199584	0.907817	-1.129469	0.698485	-0.214795	0.030733	-0.681936
989	2.450018	-3.379214	8.879407	-0.007510	0.003780	0.007095	-0.200265	0.910800	-1.129092	0.698591	-0.214878	0.031029	-0.681788
990	2.447662	-3.384113	8.869742	0.000085	0.002437	-0.007918	-0.199594	0.910914	-1.128552	0.698620	-0.214889	0.030996	-0.681756
991	2.406120	-3.370303	8.849106	0.000098	-0.000211	-0.008810	-0.200667	0.910101	-1.129110	0.698544	-0.214931	0.031060	-0.681819
992	2.430849	-3.394130	8.854858	-0.003639	0.000517	-0.003517	-0.199590	0.909815	-1.130085	0.698626	-0.215018	0.031068	-0.681706
993	2.440423	-3.384243	8.879150	0.000147	0.000725	-0.010579	-0.200127	0.909856	-1.131303	0.698525	-0.215049	0.031133	-0.681798
994	2.421218	-3.394303	8.873823	-0.003838	-0.001438	0.003544	-0.200130	0.910554	-1.130872	0.698702	-0.215161	0.031148	-0.681580
995	2.411242	-3.384776	8.844557	0.013602	0.006103	-0.007843	-0.199585	0.908428	-1.131356	0.698692	-0.214929	0.031114	-0.681665
996	2.413756	-3.384728	8.873522	0.003078	0.008981	0.016011	-0.200262	0.909831	-1.130077	0.699055	-0.214794	0.031236	-0.681329
997	2.415342	-3.345859	8.854018	0.010615	-0.010119	-0.000002	-0.199584	0.907978	-1.130281	0.699150	-0.214819	0.031046	-0.681233
998	2.410502	-3.350805	8.825020	-0.006204	-0.001984	0.024753	-0.199186	0.909665	-1.130095	0.699612	-0.214959	0.031175	-0.680708
999	2.411633	-3.394473	8.907232	0.006456	0.012347	0.024884	-0.197574	0.909754	-1.129430	0.700014	-0.214720	0.031461	-0.680357
1000	2.401702	-3.384944	8.892411	0.001624	0.002207	0.001820	-0.198912	0.907840	-1.131110	0.700186	-0.214707	0.031445	-0.680185
1001	2.391598	-3.370566	8.853477	0.010492	0.009238	0.008084	-0.198107	0.908378	-1.130694	0.700379	-0.214464	0.031558	-0.680057
1002	2.416128	-3.387115	8.842318	0.006380	-0.005434	0.024770	-0.198648	0.909668	-1.130782	0.700888	-0.214473	0.031470	-0.679534
1003	2.445754	-3.408423	8.879497	0.001610	0.009277	0.003625	-0.197841	0.909693	-1.132697	0.700982	-0.214359	0.031681	-0.679464
1004	2.424823	-3.321401	8.940787	0.014451	-0.008087	-0.008823	-0.198644	0.908431	-1.132456	0.701082	-0.214313	0.031298	-0.679392
1005	2.459025	-3.340205	8.908277	0.023919	0.001277	-0.024653	-0.198778	0.908324	-1.133819	0.700893	-0.214012	0.030966	-0.679698
1006	2.454854	-3.383985	8.845890	0.036177	-0.007797	-0.013176	-0.200252	0.906593	-1.130999	0.701024	-0.213660	0.030274	-0.679705
1007	2.309335	-3.401206	8.704338	0.010449	-0.008530	0.007109	-0.201057	0.906388	-1.133583	0.701213	-0.213664	0.030124	-0.679515
1008	2.342134	-3.439435	8.871737	-0.012201	-0.009676	0.045921	-0.199577	0.905788	-1.133620	0.701945	-0.213980	0.030314	-0.678651
1009	2.355476	-3.259550	8.861159	-0.013468	-0.005588	0.060078	-0.200926	0.907370	-1.133281	0.702750	-0.214244	0.030757	-0.677714
1010	2.414863	-3.326450	8.824970	-0.025733	0.003521	0.083074	-0.198241	0.908582	-1.133273	0.703894	-0.214546	0.031483	-0.676396
1011	2.582274	-3.449644	8.871961	-0.014372	0.022792	0.099114	-0.195557	0.909745	-1.131088	0.705199	-0.214419	0.032497	-0.675029
1012	2.602627	-3.478393	8.995574	0.002454	0.020709	-0.026392	-0.194213	0.909714	-1.131105	0.704989	-0.214163	0.032608	-0.675323
1013	2.396774	-3.380178	8.897038	0.012452	0.011071	-0.065278	-0.194344	0.908349	-1.127062	0.704191	-0.213927	0.032381	-0.676241
1014	2.282379	-3.236597	8.882816	0.018093	-0.009801	-0.010562	-0.194750	0.909242	-1.128526	0.704303	-0.213854	0.031912	-0.676169
1015	2.303472	-3.338186	8.780716	0.004151	0.002991	0.042523	-0.194880	0.908153	-1.130330	0.704936	-0.213768	0.032144	-0.675526
1016	2.319122	-3.517549	8.765698	-0.033824	0.023744	0.053150	-0.194615	0.909302	-1.131249	0.705631	-0.213930	0.033132	-0.674700
1017	2.351427	-3.543657	8.853549	-0.064705	0.031979	-0.002599	-0.194084	0.911357	-1.128738	0.705337	-0.214457	0.034514	-0.674772
1018	2.353668	-3.397948	8.948811	-0.039408	0.010168	-0.010625	-0.193545	0.910709	-1.125770	0.705169	-0.214924	0.035108	-0.674768
1019	2.368847	-3.438949	8.891810	-0.004238	0.003495	0.019501	-0.194088	0.912266	-1.125168	0.705452	-0.214966	0.035363	-0.674446
1020	2.335469	-3.473951	8.840667	0.004877	0.012567	0.017910	-0.192261	0.912713	-1.125795	0.705860	-0.214756	0.035515	-0.674077
1021	2.355592	-3.507571	8.860796	0.012021	0.016118	0.020604	-0.192526	0.911954	-1.129494	0.706217	-0.214399	0.035733	-0.673805
1022	2.330515	-3.478903	8.775556	0.001053	0.003468	0.024915	-0.193063	0.911369	-1.128145	0.706695	-0.214360	0.035843	-0.673311
1023	2.324964	-3.435301	8.828016	-0.011556	0.002475	0.024868	-0.190512	0.912267	-1.126647	0.707016	-0.214519	0.036202	-0.672903
1024	2.359468	-3.458948	8.860548	-0.026141	0.013693	0.033727	-0.192663	0.912310	-1.126348	0.707489	-0.214721	0.036860	-0.672307
1025	2.364858	-3.487983	8.848896	-0.013248	0.010530	0.022255	-0.192128	0.913141	-1.126055	0.707759	-0.214799	0.037340	-0.671970
1026	2.374141	-3.463535	8.873070	-0.005919	0.003634	0.016041	-0.191323	0.913705	-1.126727	0.708105	-0.214864	0.037503	-0.671576
1027	2.388901	-3.477836	8.851965	0.003217	0.002064	0.010753	-0.190788	0.914806	-1.125881	0.708296	-0.214835	0.037585	-0.671379
1028	2.369465	-3.478190	8.834520	0.009123	0.009661	-0.006856	-0.190648	0.913022	-1.128528	0.708406	-0.214624	0.037529	-0.671334
1029	2.350760	-3.512516	8.834205	-0.011225	0.012520	0.014321	-0.189446	0.915817	-1.128043	0.708573	-0.214660	0.037964	-0.671122
1030	2.317607	-3.551961	8.831078	-0.005564	-0.008443	0.000953	-0.189306	0.913850	-1.128925	0.708747	-0.214895	0.037879	-0.670868
1031	2.285850	-3.533112	8.870885	-0.010642	0.005977	-0.008690	-0.189575	0.913803	-1.126608	0.708610	-0.215030	0.038115	-0.670955
1032	2.291711	-3.467463	8.839275	-0.003950	-0.000684	-0.024629	-0.190921	0.914413	-1.127118	0.708430	-0.215156	0.038013	-0.671111
1033	2.320914	-3.479074	8.804150	-0.020113	0.016086	0.010786	-0.189442	0.914590	-1.130126	0.708506	-0.215275	0.038600	-0.670959
1034	2.332526	-3.566253	8.860531	-0.014279	0.012996	-0.006013	-0.190520	0.915278	-1.128184	0.708526	-0.215351	0.038908	-0.670896
1035	2.332401	-3.556542	8.882120	0.000882	0.010289	-0.035159	-0.189986	0.916393	-1.127882	0.708078	-0.215288	0.038931	-0.671387
1036	2.236495	-3.490311	8.861826	0.002563	0.004876	-0.031633	-0.189850	0.915779	-1.125996	0.707856	-0.215255	0.038781	-0.671641
1037	2.253581	-3.499713	8.840755	0.004042	0.006360	-0.019244	-0.191053	0.913541	-1.126055	0.707641	-0.215185	0.038775	-0.671890
1038	2.263600	-3.518955	8.821950	-0.007569	-0.012195	0.008006	-0.190386	0.915241	-1.126688	0.707911	-0.215493	0.038693	-0.671511
1039	2.315031	-3.544725	8.828537	-0.003796	-0.010229	0.001831	-0.190248	0.913775	-1.124695	0.707958	-0.215741	0.038649	-0.671385
1040	2.316951	-3.517985	8.838023	0.005384	-0.001130	-0.003388	-0.190793	0.916364	-1.125830	0.708121	-0.215726	0.038500	-0.671226
1041	2.365358	-3.512249	8.853909	-0.000777	-0.001046	-0.008722	-0.190513	0.912997	-1.127577	0.708030	-0.215818	0.038497	-0.671293
1042	2.370051	-3.504882	8.851590	0.014877	0.004725	-0.021015	-0.191596	0.915256	-1.126129	0.708000	-0.215604	0.038225	-0.671409
