# Supplementary material for: Identification of Haptic Based Guiding Using Hard Reins
Source: PLoS One. 2015 Jul 22;10(7):e0132020. doi: 10.1371/journal.pone.0132020 (PMC4511788; doi:10.1371/journal.pone.0132020)
Supplement: S9 File — (ZIP) [file pone.0132020.s009.zip › Exp2_MotionData2/Subject11/path1/T2/fc2.txt]

// Start Time: 0
// Sample rate: 25.0Hz
// Scenario: 4.9
// Firmware Version: 2.6.1
Counter	Acc_X	Acc_Y	Acc_Z	Gyr_X	Gyr_Y	Gyr_Z	Mag_X	Mag_Y	Mag_Z	Quat_w	Quat_x	Quat_y	Quat_z
4411	7.789182	-1.593460	5.557258	-0.532344	-0.034250	-0.031671	-0.822096	0.161932	-0.260716	0.789944	-0.235936	-0.550531	-0.131293
4412	7.887035	-1.447748	5.768140	-0.564987	-0.014254	-0.033032	-0.824069	0.162495	-0.259574	0.787240	-0.241962	-0.549270	-0.141455
4413	7.788121	-1.418064	5.777606	-0.560328	0.001874	-0.026901	-0.823367	0.162918	-0.260696	0.785851	-0.248136	-0.545934	-0.151069
4414	7.836878	-1.438158	5.705275	-0.556627	0.012708	-0.030452	-0.823780	0.160812	-0.260435	0.783257	-0.253930	-0.544105	-0.161175
4415	7.764288	-1.437549	5.729529	-0.560288	0.005460	-0.025158	-0.822934	0.160674	-0.261844	0.781737	-0.259946	-0.540531	-0.170710
4416	7.817532	-1.408915	5.724305	-0.549491	-0.018139	-0.010718	-0.823637	0.160107	-0.259882	0.778686	-0.265896	-0.538955	-0.180210
4417	7.817586	-1.379871	5.731230	-0.560594	-0.052355	-0.007096	-0.825464	0.159404	-0.258194	0.776441	-0.272148	-0.536020	-0.189095
4418	7.914331	-1.404889	5.692718	-0.539823	-0.083245	0.011933	-0.825610	0.160240	-0.256222	0.772618	-0.278379	-0.535230	-0.197726
4419	7.858115	-1.496080	5.739722	-0.547859	-0.059752	0.007246	-0.827162	0.161225	-0.255779	0.770275	-0.284449	-0.532228	-0.206150
4420	7.886086	-1.458618	5.574955	-0.567757	-0.047917	0.005190	-0.827728	0.161355	-0.251990	0.766440	-0.290844	-0.530678	-0.215313
4421	7.830478	-1.533335	5.551699	-0.562247	-0.048982	0.019395	-0.826327	0.162758	-0.252547	0.764035	-0.297063	-0.527224	-0.223692
4422	7.881341	-1.565314	5.513326	-0.557036	-0.088629	0.017938	-0.827739	0.163312	-0.249167	0.759681	-0.303553	-0.526127	-0.232230
4423	7.940135	-1.416095	5.472920	-0.564277	-0.072217	0.001862	-0.828588	0.164010	-0.247191	0.756793	-0.309563	-0.522974	-0.240691
4424	7.900771	-1.429787	5.562531	-0.558601	-0.030758	-0.003648	-0.829717	0.164283	-0.243956	0.752730	-0.315513	-0.520984	-0.249850
4425	7.915386	-1.478469	5.521977	-0.560538	-0.048703	-0.010639	-0.830420	0.164000	-0.242973	0.749908	-0.321069	-0.517408	-0.258537
4426	7.955529	-1.467834	5.330913	-0.560582	-0.059487	-0.012324	-0.831542	0.162590	-0.240596	0.745283	-0.327040	-0.515751	-0.267579
4427	7.993084	-1.474488	5.463836	-0.538657	-0.032514	-0.017540	-0.830978	0.162308	-0.240464	0.742591	-0.331962	-0.511942	-0.276182
4428	7.963615	-1.449652	5.540922	-0.549511	-0.023474	-0.015960	-0.830840	0.163439	-0.242835	0.738191	-0.337470	-0.509690	-0.285313
4429	7.995710	-1.418922	5.463212	-0.547549	-0.001867	-0.014286	-0.831117	0.162028	-0.240746	0.735634	-0.342236	-0.505195	-0.294101
4430	7.921037	-1.450080	5.429831	-0.543934	-0.012802	-0.003579	-0.830559	0.163150	-0.240598	0.731258	-0.347661	-0.502594	-0.302972
4431	7.993403	-1.474748	5.422760	-0.531159	-0.005679	0.000078	-0.831129	0.164410	-0.239039	0.728726	-0.352214	-0.497999	-0.311290
4432	7.995832	-1.421446	5.446326	-0.560192	0.005329	-0.006516	-0.832958	0.164412	-0.238324	0.724208	-0.357669	-0.494916	-0.320396
4433	7.964217	-1.479231	5.449430	-0.569309	-0.003675	-0.003043	-0.831408	0.163563	-0.237364	0.721264	-0.362595	-0.489909	-0.329078
4434	7.973214	-1.469061	5.538709	-0.531074	0.012350	-0.001810	-0.830853	0.165387	-0.237349	0.716860	-0.367556	-0.486745	-0.337778
4435	8.031488	-1.564252	5.447872	-0.549200	0.012411	0.001520	-0.830294	0.165944	-0.236367	0.714110	-0.371999	-0.481440	-0.346237
4436	7.900722	-1.546103	5.513086	-0.547257	0.026672	0.015582	-0.830288	0.165253	-0.239597	0.709659	-0.377189	-0.477700	-0.354846
4437	7.896458	-1.556227	5.435881	-0.545824	-0.034537	0.008899	-0.830564	0.164131	-0.240027	0.706400	-0.381865	-0.472869	-0.362731
4438	7.964833	-1.431249	5.393317	-0.560454	-0.037895	-0.008912	-0.830713	0.165385	-0.236790	0.700872	-0.387393	-0.470006	-0.371212
4439	7.997817	-1.459898	5.482998	-0.547540	-0.001885	-0.012522	-0.831841	0.165949	-0.236775	0.697609	-0.391526	-0.464714	-0.379591
4440	7.949401	-1.517652	5.474041	-0.538512	-0.016409	-0.006152	-0.830154	0.165942	-0.235668	0.692293	-0.396538	-0.461561	-0.387878
4441	7.973801	-1.571350	5.414199	-0.538715	-0.045116	-0.019247	-0.830717	0.165942	-0.235383	0.688507	-0.400706	-0.456835	-0.395846
4442	8.022026	-1.469808	5.468578	-0.557689	-0.027046	-0.014251	-0.831140	0.165654	-0.232860	0.682699	-0.405909	-0.453615	-0.404218
4443	8.002418	-1.440351	5.521435	-0.553065	-0.015422	-0.007194	-0.830302	0.167198	-0.233271	0.679020	-0.410032	-0.448113	-0.412310
4444	8.012674	-1.489384	5.420482	-0.533067	-0.022819	0.003701	-0.830009	0.164385	-0.232182	0.673423	-0.414948	-0.444764	-0.420125
4445	8.007625	-1.527958	5.430584	-0.540252	-0.008339	-0.000017	-0.831284	0.166353	-0.231731	0.669826	-0.418796	-0.439064	-0.427978
4446	7.974210	-1.508656	5.391752	-0.543850	-0.012073	0.015885	-0.830010	0.164667	-0.232459	0.664173	-0.423795	-0.435256	-0.435689
4447	8.005623	-1.508885	5.386880	-0.541972	0.002411	0.007863	-0.830576	0.165228	-0.231888	0.660574	-0.427542	-0.429187	-0.443451
4448	8.027191	-1.479809	5.420355	-0.540209	-0.001143	0.001719	-0.829598	0.166769	-0.231459	0.654755	-0.432193	-0.425266	-0.451280
4449	8.027049	-1.457877	5.449107	-0.532950	-0.003929	0.007131	-0.830161	0.167341	-0.233971	0.651021	-0.435774	-0.419222	-0.458831
4450	8.050223	-1.551788	5.527447	-0.558190	0.026813	0.007520	-0.830857	0.165515	-0.233424	0.645167	-0.440366	-0.414604	-0.466841
4451	8.080754	-1.446586	5.376419	-0.547222	0.039429	0.003175	-0.829041	0.168033	-0.231731	0.641469	-0.443602	-0.407753	-0.474840
4452	7.965603	-1.441571	5.289528	-0.545653	-0.002003	-0.000110	-0.831291	0.168040	-0.232273	0.635249	-0.448154	-0.403567	-0.482442
4453	8.032807	-1.499873	5.309420	-0.547636	-0.016179	-0.024810	-0.830721	0.166354	-0.232576	0.630652	-0.451610	-0.397535	-0.490196
4454	8.047248	-1.451450	5.337856	-0.557555	0.003789	-0.035657	-0.830993	0.164107	-0.232317	0.623856	-0.455874	-0.393361	-0.498246
4455	8.042363	-1.436829	5.352198	-0.569272	0.014576	-0.027014	-0.830153	0.164946	-0.231754	0.619098	-0.459188	-0.386604	-0.506361
4456	8.025190	-1.470432	5.371926	-0.534674	0.023352	-0.019594	-0.830141	0.162280	-0.232623	0.612653	-0.462998	-0.382151	-0.514052
4457	8.071381	-1.422512	5.351999	-0.543946	0.001918	-0.034594	-0.830421	0.162140	-0.232622	0.607766	-0.465983	-0.375735	-0.521827
4458	7.983487	-1.479322	5.454237	-0.569187	0.019809	-0.009374	-0.830563	0.162849	-0.234435	0.600914	-0.470223	-0.370758	-0.529463
4459	8.051211	-1.441082	5.453720	-0.552740	0.032273	-0.000393	-0.830559	0.162009	-0.235285	0.596340	-0.473160	-0.363425	-0.537049
4460	7.995834	-1.455384	5.429790	-0.547292	0.030439	-0.000330	-0.828872	0.162286	-0.235435	0.589705	-0.476989	-0.358353	-0.544346
4461	7.974113	-1.445551	5.434542	-0.529014	0.041032	0.013969	-0.829862	0.163698	-0.236954	0.585384	-0.479563	-0.350908	-0.551550
4462	7.976225	-1.430777	5.480285	-0.574447	0.043099	0.008117	-0.828877	0.163697	-0.237242	0.578515	-0.483531	-0.345198	-0.558889
4463	7.981033	-1.430792	5.482695	-0.543636	0.030322	0.010326	-0.829159	0.163978	-0.237237	0.573742	-0.486280	-0.337625	-0.566005
4464	7.935012	-1.474001	5.483239	-0.565472	0.025045	0.006550	-0.829161	0.164830	-0.239891	0.566659	-0.490226	-0.332131	-0.572944
4465	7.920005	-1.454090	5.560360	-0.561741	0.037541	0.017128	-0.828592	0.163422	-0.239349	0.561633	-0.493048	-0.324081	-0.580038
4466	7.949193	-1.478697	5.519518	-0.547188	0.041112	0.013743	-0.827475	0.165674	-0.241577	0.554763	-0.496542	-0.318443	-0.586751
4467	7.861585	-1.593917	5.557166	-0.538148	0.026556	0.022750	-0.827055	0.166519	-0.242692	0.549769	-0.499170	-0.310615	-0.593381
4468	7.871456	-1.625668	5.514013	-0.561954	0.001572	0.008471	-0.826213	0.166796	-0.242135	0.542296	-0.503156	-0.305196	-0.599670
4469	7.891344	-1.454151	5.521738	-0.542058	-0.002022	-0.001865	-0.826499	0.168062	-0.242400	0.536595	-0.505923	-0.297778	-0.606165
4470	7.936732	-1.478301	5.570273	-0.558336	0.010672	-0.002129	-0.826356	0.167645	-0.243807	0.528941	-0.509581	-0.292317	-0.612453
4471	7.885921	-1.531207	5.561266	-0.527495	-0.002161	0.005371	-0.827903	0.167365	-0.243097	0.523278	-0.512145	-0.284902	-0.618643
4472	7.872439	-1.604650	5.397792	-0.540393	-0.038138	0.005437	-0.826638	0.167357	-0.241566	0.515485	-0.516151	-0.280009	-0.624065
4473	7.938996	-1.497588	5.580151	-0.554810	-0.011951	0.006895	-0.826781	0.168061	-0.241838	0.509308	-0.519031	-0.272257	-0.630150
4474	7.900304	-1.463345	5.606400	-0.556587	-0.000169	-0.000280	-0.826644	0.168617	-0.240291	0.501353	-0.522583	-0.266746	-0.635923
4475	7.972973	-1.517347	5.546497	-0.556608	-0.011053	0.008644	-0.827491	0.169324	-0.241118	0.494983	-0.525370	-0.258850	-0.641852
4476	7.886073	-1.550723	5.532488	-0.536629	-0.011119	0.004433	-0.828053	0.168898	-0.239156	0.487108	-0.528774	-0.253575	-0.647166
4477	7.944369	-1.531999	5.493539	-0.543883	-0.009273	0.004353	-0.827489	0.168333	-0.238606	0.480629	-0.531283	-0.245789	-0.652933
4478	7.966015	-1.541772	5.498452	-0.533122	-0.023602	-0.010469	-0.827357	0.170297	-0.238026	0.472414	-0.534629	-0.240762	-0.658051
4479	7.949404	-1.566136	5.450419	-0.558486	-0.016306	-0.007276	-0.827214	0.170161	-0.239430	0.465399	-0.537198	-0.232902	-0.663761
4480	7.939694	-1.561181	5.460042	-0.560368	-0.019790	-0.019663	-0.826515	0.170714	-0.237468	0.456663	-0.540586	-0.227503	-0.668931
4481	7.934742	-1.514992	5.498195	-0.563970	-0.015316	-0.014422	-0.828759	0.169033	-0.237188	0.449299	-0.543034	-0.219566	-0.674563
4482	8.012393	-1.494004	5.454362	-0.540192	0.008877	-0.010733	-0.829181	0.168892	-0.236625	0.440905	-0.545766	-0.214009	-0.679664
4483	7.867165	-1.652738	5.432165	-0.560176	-0.001943	-0.002103	-0.828203	0.170718	-0.237455	0.433618	-0.547925	-0.205801	-0.685128
4484	7.973215	-1.641172	5.456057	-0.550408	-0.034373	-0.006191	-0.828901	0.169313	-0.236623	0.424877	-0.551232	-0.200364	-0.689549
4485	7.993235	-1.474610	5.444506	-0.551366	-0.026966	-0.026568	-0.828762	0.169309	-0.235643	0.417062	-0.553428	-0.192708	-0.694723
4486	8.012445	-1.426172	5.480186	-0.543996	-0.014497	-0.014165	-0.830723	0.167633	-0.237047	0.408248	-0.556243	-0.187215	-0.699198
4487	7.971646	-1.489125	5.420534	-0.558514	-0.012583	-0.019668	-0.828752	0.167062	-0.235527	0.400321	-0.558188	-0.179217	-0.704309
4488	7.960753	-1.526365	5.251819	-0.560576	-0.055777	-0.023849	-0.829731	0.165374	-0.234135	0.390929	-0.561548	-0.173866	-0.708243
4489	8.036528	-1.494156	5.454332	-0.549540	-0.030663	-0.016787	-0.830296	0.165651	-0.232727	0.382903	-0.563544	-0.166073	-0.712898
4490	8.022023	-1.421323	5.492200	-0.547657	-0.025403	-0.001754	-0.832259	0.164111	-0.232727	0.373973	-0.566314	-0.160361	-0.716741
4491	8.056208	-1.455795	5.424881	-0.553035	-0.004456	-0.023171	-0.831140	0.165796	-0.233279	0.365732	-0.567793	-0.152361	-0.721552
4492	8.017706	-1.465340	5.405708	-0.558517	-0.012576	-0.019655	-0.831416	0.164532	-0.233290	0.356364	-0.570263	-0.146542	-0.725486
4493	8.037274	-1.441433	5.383668	-0.558456	-0.005412	-0.014383	-0.830290	0.164244	-0.231901	0.348022	-0.571665	-0.138344	-0.730027
4494	8.046741	-1.446190	5.405456	-0.531072	0.016065	-0.012425	-0.832262	0.164811	-0.232160	0.339059	-0.573407	-0.132590	-0.733936
4495	8.027824	-1.402753	5.376000	-0.549278	0.008929	-0.010821	-0.832252	0.162138	-0.230786	0.330762	-0.574388	-0.124366	-0.738382
4496	8.003318	-1.441083	5.405457	-0.560216	0.001759	-0.010032	-0.831416	0.164533	-0.233570	0.321374	-0.576402	-0.118203	-0.741962
4497	8.022662	-1.431538	5.405324	-0.559899	0.048524	-0.000579	-0.831694	0.163974	-0.234275	0.313053	-0.576720	-0.109437	-0.746602
4498	8.051711	-1.339677	5.438090	-0.545283	0.064662	0.001278	-0.830997	0.165520	-0.234825	0.304062	-0.577584	-0.102919	-0.750567
4499	7.945718	-1.499158	5.336108	-0.545528	0.015978	0.003306	-0.830996	0.165667	-0.236925	0.295760	-0.578141	-0.094513	-0.754550
4500	8.012193	-1.595653	5.431334	-0.558409	-0.012832	0.007752	-0.831845	0.166364	-0.234669	0.286482	-0.580118	-0.088149	-0.757378
4501	8.051529	-1.421948	5.422093	-0.538405	0.005273	-0.010671	-0.830013	0.165800	-0.235250	0.277909	-0.580605	-0.080084	-0.761086
4502	7.979088	-1.416613	5.429380	-0.527473	0.006041	-0.002601	-0.831558	0.165525	-0.236081	0.268795	-0.581962	-0.074166	-0.763917
4503	8.017510	-1.496695	5.415724	-0.554654	0.009688	0.006788	-0.831006	0.167913	-0.236621	0.260195	-0.582328	-0.065636	-0.767388
4504	7.902647	-1.441008	5.316186	-0.533003	-0.014718	0.003641	-0.830717	0.165942	-0.235383	0.251020	-0.583906	-0.059638	-0.769731
4505	8.017108	-1.508488	5.461767	-0.538354	0.001483	0.008794	-0.832128	0.166928	-0.235081	0.242530	-0.584147	-0.051400	-0.772858
4506	8.031175	-1.484002	5.526716	-0.545681	-0.002022	0.001656	-0.831281	0.166507	-0.235793	0.233132	-0.585453	-0.045138	-0.775150
4507	7.969680	-1.440992	5.386170	-0.543806	-0.000309	0.010513	-0.831564	0.167074	-0.237186	0.224513	-0.585576	-0.036830	-0.778035
4508	8.007821	-1.525694	5.406395	-0.556599	-0.005509	-0.005532	-0.830856	0.165949	-0.237484	0.214817	-0.586836	-0.030474	-0.780095
4509	8.003047	-1.457832	5.432224	-0.552957	-0.005590	0.001595	-0.830579	0.166931	-0.237335	0.205867	-0.586898	-0.022184	-0.782737
4510	7.978997	-1.460172	5.420201	-0.552922	0.001648	-0.001992	-0.830019	0.167631	-0.236912	0.196220	-0.587884	-0.015793	-0.784628
4511	7.973986	-1.518170	5.416022	-0.543878	-0.005590	-0.003620	-0.831984	0.166367	-0.235649	0.187225	-0.587731	-0.007744	-0.787057
4512	8.022216	-1.499050	5.430242	-0.549371	-0.005461	-0.014289	-0.831716	0.169171	-0.234360	0.177378	-0.588664	-0.001565	-0.788676
4513	8.016453	-1.537045	5.532161	-0.542820	0.023261	-0.006438	-0.831156	0.170019	-0.236318	0.168290	-0.587872	0.006494	-0.791229
4514	8.056355	-1.402585	5.431536	-0.543699	0.027760	-0.003791	-0.831008	0.168475	-0.236615	0.158635	-0.588111	0.012837	-0.792966
4515	7.936305	-1.450811	5.328332	-0.513146	-0.030046	-0.004874	-0.832273	0.168053	-0.235489	0.149880	-0.587899	0.020219	-0.794671
4516	8.032291	-1.497030	5.377047	-0.554055	-0.027011	-0.019514	-0.831431	0.168756	-0.236329	0.139835	-0.588898	0.026378	-0.795581
4517	8.046768	-1.438940	5.405375	-0.533041	-0.001833	-0.024722	-0.831432	0.168611	-0.235069	0.130474	-0.588138	0.033861	-0.797449
4518	8.015421	-1.412099	5.414783	-0.560231	-0.000965	-0.007356	-0.830440	0.166780	-0.233975	0.120506	-0.588576	0.040340	-0.798392
4519	8.013009	-1.450871	5.395888	-0.553880	-0.003700	-0.007269	-0.831988	0.167067	-0.234801	0.111143	-0.587709	0.048289	-0.799946
4520	8.017947	-1.421903	5.395558	-0.553084	-0.012567	-0.023124	-0.831428	0.167625	-0.234099	0.100993	-0.588177	0.054444	-0.800552
4521	7.992753	-1.571182	5.460083	-0.538365	0.006119	-0.006286	-0.832269	0.166499	-0.232843	0.091791	-0.586939	0.062105	-0.802010
4522	7.995254	-1.479154	5.492881	-0.558258	0.017826	0.004920	-0.830017	0.166641	-0.234961	0.081977	-0.586744	0.068731	-0.802675
4523	7.993289	-1.435869	5.456156	-0.547384	0.019675	-0.005572	-0.832835	0.167486	-0.233669	0.072642	-0.585127	0.076491	-0.804051
4524	7.998042	-1.469777	5.449279	-0.552943	0.001697	-0.007299	-0.830017	0.166354	-0.233002	0.062705	-0.585046	0.082860	-0.804315
4525	8.012578	-1.455369	5.449099	-0.545633	0.002453	0.005171	-0.831001	0.166501	-0.234394	0.053577	-0.583509	0.090608	-0.805255
4526	8.003111	-1.436067	5.434398	-0.542005	-0.000299	0.008770	-0.831849	0.167487	-0.234657	0.044024	-0.583272	0.096978	-0.805264
4527	7.964313	-1.513246	5.420813	-0.556664	-0.012674	-0.010804	-0.832128	0.166783	-0.233822	0.034534	-0.581848	0.104615	-0.805802
4528	8.002758	-1.493958	5.451959	-0.545728	-0.009182	-0.003612	-0.831150	0.168042	-0.233115	0.024754	-0.581632	0.110879	-0.805479
4529	8.031754	-1.440839	5.473074	-0.565552	0.016097	0.001321	-0.831152	0.168320	-0.232132	0.015293	-0.579544	0.118719	-0.806102
4530	7.896479	-1.590181	5.416929	-0.549404	-0.030064	0.014134	-0.830589	0.168605	-0.233674	0.005813	-0.579477	0.125231	-0.805289
4531	7.983157	-1.605106	5.436311	-0.565931	-0.051487	0.001702	-0.832841	0.168604	-0.231835	-0.003468	-0.578302	0.132969	-0.804906
4532	8.008518	-1.412328	5.371300	-0.520497	-0.040807	-0.005761	-0.832835	0.167202	-0.232551	-0.012898	-0.578318	0.138762	-0.803821
4533	8.041856	-1.421872	5.424522	-0.529448	-0.018245	-0.005116	-0.832553	0.166633	-0.230597	-0.021949	-0.576467	0.145719	-0.803722
4534	8.037269	-1.497182	5.357710	-0.556653	-0.011761	-0.010790	-0.832559	0.167752	-0.229184	-0.031944	-0.575875	0.152004	-0.802647
4535	7.975383	-1.512033	5.239558	-0.553149	-0.032432	-0.018593	-0.832839	0.167612	-0.229183	-0.041422	-0.574117	0.159089	-0.802100
4536	8.056228	-1.475204	5.413016	-0.553051	-0.012646	-0.014277	-0.833677	0.165925	-0.228213	-0.051410	-0.573399	0.165246	-0.800790
4537	8.051537	-1.395289	5.433878	-0.545793	-0.016363	-0.005314	-0.834525	0.166910	-0.228196	-0.060624	-0.571176	0.172236	-0.800261
4538	8.090723	-1.393573	5.361316	-0.562070	0.003705	-0.023309	-0.834102	0.166345	-0.227365	-0.070889	-0.570066	0.178384	-0.798861
4539	8.051811	-1.441570	5.376401	-0.552983	-0.004583	-0.009012	-0.834099	0.166070	-0.229329	-0.080263	-0.567486	0.185313	-0.798234
4540	8.032483	-1.412343	5.393015	-0.542019	0.008910	-0.012507	-0.832410	0.165785	-0.229065	-0.090116	-0.566133	0.191220	-0.796748
4541	8.047075	-1.397980	5.385587	-0.554776	0.005417	-0.017937	-0.834657	0.164945	-0.228496	-0.099666	-0.563251	0.197938	-0.796012
4542	8.051998	-1.432026	5.356964	-0.524884	-0.015545	-0.006845	-0.833811	0.164524	-0.229068	-0.109103	-0.562154	0.203649	-0.794108
4543	8.032313	-1.397660	5.421848	-0.542983	-0.001947	-0.007143	-0.833112	0.165364	-0.228644	-0.118295	-0.559205	0.210189	-0.793169
4544	8.109324	-1.480387	5.410586	-0.556551	0.005332	-0.007341	-0.833531	0.164803	-0.228646	-0.128140	-0.557562	0.216312	-0.791147
4545	8.013420	-1.422116	5.356905	-0.550104	0.012390	0.005067	-0.833676	0.165928	-0.229054	-0.137248	-0.554147	0.222942	-0.790178
4546	7.997033	-1.417573	5.294051	-0.550416	-0.034363	-0.005265	-0.834383	0.166488	-0.228062	-0.146765	-0.552992	0.229060	-0.787523
4547	8.076692	-1.364758	5.317518	-0.562286	-0.037836	-0.012438	-0.832558	0.167326	-0.227787	-0.156026	-0.550250	0.235698	-0.785702
4548	8.116951	-1.374088	5.411807	-0.560248	0.003650	-0.017974	-0.834379	0.165219	-0.226393	-0.165976	-0.548378	0.241664	-0.783155
4549	8.064421	-1.417846	5.318127	-0.561972	0.008963	-0.007423	-0.833679	0.166344	-0.227508	-0.175342	-0.544702	0.248074	-0.781674
4550	8.095593	-1.490603	5.309232	-0.556655	-0.010819	-0.014319	-0.833254	0.165498	-0.226820	-0.185062	-0.542900	0.254025	-0.778770
4551	8.081294	-1.374302	5.341782	-0.554701	0.013468	-0.010896	-0.835642	0.164662	-0.226950	-0.194389	-0.539026	0.260135	-0.777170
4552	8.083669	-1.354893	5.356061	-0.579118	0.023352	0.004683	-0.833812	0.164093	-0.226129	-0.204164	-0.536354	0.266458	-0.774365
4553	8.105132	-1.442088	5.347340	-0.552730	0.030465	0.001403	-0.834520	0.165503	-0.227230	-0.213328	-0.531988	0.272471	-0.772813
4554	8.042028	-1.485039	5.372067	-0.549103	0.030470	-0.002113	-0.834808	0.166907	-0.226933	-0.222853	-0.529216	0.278171	-0.769992
4555	8.041915	-1.465553	5.396013	-0.538194	0.034955	-0.005550	-0.833402	0.167756	-0.229738	-0.231953	-0.524711	0.283739	-0.768354
4556	8.037145	-1.465569	5.388771	-0.552580	0.052030	0.006561	-0.834950	0.168046	-0.231404	-0.241428	-0.521396	0.289426	-0.765566
4557	7.993140	-1.469686	5.458950	-0.559895	0.049418	-0.000598	-0.832692	0.166782	-0.233117	-0.250716	-0.516362	0.295186	-0.763791
4558	7.966723	-1.450232	5.451519	-0.549981	0.042249	-0.010172	-0.834243	0.167485	-0.232256	-0.260279	-0.513161	0.300646	-0.760613
4559	8.054935	-1.493546	5.570285	-0.553548	0.049374	0.001250	-0.833395	0.166929	-0.234511	-0.269428	-0.507966	0.306196	-0.758698
4560	8.015328	-1.436265	5.415052	-0.530901	0.041240	-0.007275	-0.834522	0.167497	-0.235617	-0.278659	-0.504725	0.311341	-0.755427
4561	7.889683	-1.483836	5.410919	-0.543941	-0.014592	-0.005347	-0.832273	0.167911	-0.235070	-0.287366	-0.500417	0.316909	-0.752710
4562	8.015181	-1.474930	5.415484	-0.553088	-0.019875	-0.012472	-0.833114	0.167210	-0.234790	-0.296427	-0.497872	0.322615	-0.748448
4563	7.993053	-1.428406	5.489902	-0.558490	-0.010875	-0.009054	-0.833958	0.167069	-0.234225	-0.305310	-0.493278	0.328218	-0.745477
4564	7.978405	-1.447571	5.502217	-0.533008	0.003529	-0.021235	-0.833954	0.166227	-0.234374	-0.314359	-0.490426	0.333329	-0.741318
4565	8.022064	-1.469838	5.463745	-0.553126	-0.019795	-0.021319	-0.834092	0.165383	-0.233961	-0.323260	-0.485902	0.338667	-0.738043
4566	7.993718	-1.407129	5.414756	-0.550515	-0.039653	-0.018508	-0.834792	0.164542	-0.233964	-0.332048	-0.483425	0.344269	-0.733159
4567	8.051110	-1.487059	5.444568	-0.518576	-0.020037	-0.012063	-0.835638	0.164963	-0.233113	-0.340427	-0.478905	0.349069	-0.730007
4568	8.058767	-1.397752	5.433896	-0.560233	-0.000059	-0.007351	-0.833949	0.164534	-0.232149	-0.349314	-0.475572	0.354582	-0.725315
4569	7.979328	-1.344085	5.433403	-0.553869	0.001705	-0.007297	-0.834794	0.164817	-0.232000	-0.358059	-0.470292	0.359674	-0.721979
4570	7.993998	-1.373419	5.395049	-0.532907	0.012435	-0.008886	-0.835351	0.163698	-0.232988	-0.366688	-0.466850	0.364613	-0.717390
4571	8.073229	-1.392979	5.438656	-0.545605	0.008770	0.005154	-0.834792	0.164540	-0.233264	-0.375166	-0.461267	0.369534	-0.714092
4572	8.008272	-1.378191	5.419247	-0.569162	0.016052	0.008361	-0.835916	0.164264	-0.233818	-0.383793	-0.457248	0.375047	-0.709202
4573	8.003164	-1.392477	5.448409	-0.561855	0.012234	0.027928	-0.835361	0.166090	-0.234504	-0.392050	-0.451153	0.380261	-0.705804
4574	8.017366	-1.435975	5.463374	-0.547107	0.042732	0.034987	-0.835367	0.167920	-0.235746	-0.400180	-0.446598	0.385413	-0.701330
4575	8.061069	-1.402524	5.446027	-0.554330	0.056386	0.024217	-0.834249	0.169318	-0.234339	-0.408680	-0.439802	0.390021	-0.698169
4576	7.901955	-1.459838	5.396137	-0.549224	0.006047	0.006856	-0.834246	0.169044	-0.236444	-0.416806	-0.435833	0.395172	-0.692937
4577	7.983661	-1.557034	5.394695	-0.533056	-0.023726	0.003694	-0.834669	0.168900	-0.235041	-0.424693	-0.430331	0.399851	-0.688891
4578	8.013160	-1.450993	5.376558	-0.553121	-0.018859	-0.024859	-0.834254	0.170299	-0.233768	-0.432964	-0.426805	0.404905	-0.682958
4579	8.002888	-1.460126	5.451581	-0.542099	0.001791	-0.023094	-0.835652	0.168338	-0.234338	-0.441417	-0.420938	0.409147	-0.678646
4580	7.974245	-1.460203	5.410542	-0.562165	-0.012523	-0.024130	-0.834947	0.167772	-0.233509	-0.449664	-0.417112	0.414187	-0.672509
4581	7.992859	-1.474306	5.492830	-0.553139	-0.025270	-0.014217	-0.834239	0.166930	-0.234364	-0.457770	-0.411282	0.418780	-0.667770
4582	8.007421	-1.571426	5.435902	-0.552946	-0.005578	-0.000188	-0.835929	0.167210	-0.232947	-0.465535	-0.407125	0.423736	-0.661796
4583	8.017312	-1.474717	5.451725	-0.560059	0.019641	0.004895	-0.835793	0.168477	-0.233916	-0.473713	-0.400321	0.428049	-0.657353
4584	7.993813	-1.421750	5.395588	-0.553687	0.018662	0.010288	-0.834671	0.169462	-0.235315	-0.481402	-0.395628	0.432778	-0.651486
4585	7.998649	-1.419364	5.395555	-0.559942	0.037646	0.006561	-0.834661	0.167216	-0.235619	-0.489597	-0.388429	0.436813	-0.647003
4586	8.002942	-1.440778	5.453781	-0.556402	0.028705	-0.003078	-0.834104	0.168905	-0.237007	-0.497411	-0.383575	0.441279	-0.640879
4587	7.993288	-1.431020	5.458518	-0.545367	0.046599	0.004902	-0.834252	0.170591	-0.237269	-0.505474	-0.376276	0.444902	-0.636376
4588	7.944694	-1.466812	5.483146	-0.567216	0.032183	0.015335	-0.833546	0.170173	-0.238820	-0.513003	-0.370987	0.449511	-0.630188
4589	7.973605	-1.420897	5.511591	-0.531668	0.055459	0.013849	-0.833542	0.169901	-0.241485	-0.520807	-0.363504	0.452817	-0.625765
4590	8.011619	-1.401259	5.598310	-0.552377	0.089822	0.010748	-0.833268	0.171873	-0.243429	-0.528639	-0.357570	0.456504	-0.619910
4591	7.881639	-1.531619	5.491202	-0.554430	0.033785	0.029607	-0.832558	0.170752	-0.244707	-0.536078	-0.349838	0.460318	-0.615094
4592	7.888581	-1.565360	5.513317	-0.567339	0.005061	0.024321	-0.834396	0.173007	-0.245791	-0.542901	-0.344561	0.465081	-0.608470
4593	7.963877	-1.440169	5.511819	-0.552798	0.015914	0.013840	-0.833272	0.173286	-0.245936	-0.550214	-0.337095	0.468837	-0.603178
4594	7.905561	-1.444332	5.560271	-0.530983	0.023073	0.006959	-0.832997	0.174829	-0.245362	-0.556999	-0.332057	0.472740	-0.596663
4595	7.895893	-1.516982	5.527266	-0.563698	0.017821	0.006599	-0.832994	0.174413	-0.247048	-0.564346	-0.324400	0.476433	-0.591008
4596	7.827785	-1.552485	5.578496	-0.554722	-0.000261	0.007679	-0.834693	0.176803	-0.246729	-0.570884	-0.319268	0.480779	-0.583962
4597	7.914231	-1.622976	5.600914	-0.525597	0.010450	0.004423	-0.834831	0.176100	-0.246315	-0.577791	-0.312045	0.483971	-0.578409
4598	7.906949	-1.535629	5.648276	-0.554577	0.028618	0.003095	-0.833851	0.177507	-0.247850	-0.584485	-0.306527	0.487844	-0.571339
4599	7.895423	-1.497207	5.597120	-0.560043	0.031445	-0.007597	-0.833426	0.176805	-0.248141	-0.591791	-0.298678	0.490987	-0.565249
4600	7.817711	-1.588444	5.615156	-0.546479	0.013250	0.003261	-0.835255	0.177234	-0.249243	-0.598098	-0.293331	0.494834	-0.558010
4601	7.868251	-1.561983	5.646206	-0.560133	0.016121	-0.007520	-0.834130	0.177515	-0.250090	-0.605083	-0.285555	0.498028	-0.551635
4602	7.878234	-1.588977	5.590918	-0.545677	0.005306	-0.014360	-0.835401	0.178357	-0.248950	-0.611315	-0.280390	0.501745	-0.543993
4603	7.858888	-1.569431	5.605224	-0.538458	-0.005606	-0.007134	-0.835116	0.177515	-0.249241	-0.617785	-0.273026	0.504835	-0.537531
4604	7.875950	-1.555130	5.590543	-0.563091	-0.016185	-0.019736	-0.833571	0.177787	-0.247569	-0.623763	-0.267846	0.508857	-0.529379
4605	7.977715	-1.510036	5.560907	-0.554740	0.013523	-0.019793	-0.834834	0.176946	-0.247287	-0.630473	-0.260134	0.511679	-0.522512
4606	7.827968	-1.637477	5.514203	-0.562127	-0.012608	-0.017994	-0.835681	0.177935	-0.248392	-0.636259	-0.254819	0.515532	-0.514264
4607	7.859080	-1.647158	5.543265	-0.543189	-0.034320	-0.017635	-0.835113	0.176526	-0.247430	-0.642207	-0.247658	0.518716	-0.507119
4608	7.919838	-1.487891	5.565570	-0.545993	-0.025003	-0.048656	-0.835960	0.177088	-0.247137	-0.647896	-0.242914	0.522284	-0.498440
4609	7.917613	-1.492877	5.539049	-0.549434	-0.001680	-0.035570	-0.834838	0.177927	-0.246717	-0.654210	-0.235474	0.524878	-0.490983
4610	7.895942	-1.553383	5.503508	-0.549347	-0.001877	-0.014347	-0.837504	0.176104	-0.245594	-0.659614	-0.230018	0.528216	-0.482689
4611	7.879687	-1.563492	5.416654	-0.547646	-0.023508	-0.014194	-0.835528	0.174554	-0.245485	-0.665282	-0.222538	0.531039	-0.475263
4612	7.928988	-1.540873	5.604811	-0.545608	0.006923	0.006878	-0.836652	0.174277	-0.245760	-0.670361	-0.216752	0.534192	-0.467198
4613	7.924554	-1.512072	5.568250	-0.543752	0.015974	0.001541	-0.836091	0.174411	-0.244361	-0.676089	-0.208741	0.536374	-0.460037
4614	7.915199	-1.497710	5.536690	-0.564645	0.012422	0.006627	-0.836374	0.174978	-0.245755	-0.681104	-0.202580	0.539498	-0.451665
4615	7.875921	-1.542986	5.600073	-0.565618	0.008927	-0.005764	-0.835539	0.177227	-0.246718	-0.686704	-0.194380	0.541789	-0.443981
4616	7.929138	-1.531298	5.590206	-0.563706	0.015988	0.010151	-0.836792	0.174140	-0.246741	-0.691508	-0.188092	0.544730	-0.435555
4617	7.900752	-1.420075	5.569672	-0.569162	0.012331	0.018965	-0.838628	0.175830	-0.246989	-0.696725	-0.179517	0.546935	-0.428031
4618	7.924201	-1.579661	5.581087	-0.545692	-0.007478	0.005191	-0.835535	0.176527	-0.247426	-0.701033	-0.173675	0.549896	-0.419529
4619	7.868974	-1.574691	5.547276	-0.567380	0.010656	0.003048	-0.835824	0.178214	-0.247687	-0.706147	-0.165295	0.551884	-0.411652
4620	7.876511	-1.516799	5.536955	-0.545449	0.030329	0.008501	-0.834562	0.179334	-0.247685	-0.710630	-0.159049	0.554189	-0.403216
4621	7.866226	-1.637431	5.560062	-0.541850	0.010290	0.029879	-0.835547	0.179193	-0.246838	-0.715225	-0.150724	0.555896	-0.395872
4622	7.902365	-1.688514	5.543669	-0.552968	-0.023844	0.024652	-0.834707	0.180175	-0.247115	-0.718790	-0.144570	0.558954	-0.387313
4623	7.920215	-1.517287	5.503073	-0.553046	-0.031009	0.021184	-0.835556	0.181015	-0.245698	-0.722818	-0.136512	0.561154	-0.379480
4624	7.881021	-1.560207	5.556764	-0.554767	-0.020277	0.029928	-0.835557	0.181298	-0.246255	-0.726177	-0.130199	0.564054	-0.370888
4625	7.852006	-1.593917	5.547513	-0.538300	-0.006001	0.036216	-0.834580	0.183263	-0.246523	-0.730129	-0.122011	0.565656	-0.363400
4626	7.916014	-1.629273	5.369012	-0.547599	-0.040077	0.024833	-0.834728	0.184381	-0.244548	-0.733073	-0.115958	0.568648	-0.354678
4627	7.919693	-1.565344	5.547104	-0.543781	-0.013230	0.042406	-0.836134	0.184384	-0.244537	-0.736709	-0.107701	0.570245	-0.347103
4628	7.914226	-1.535705	5.643435	-0.535621	-0.012371	0.042495	-0.834169	0.185504	-0.244961	-0.739612	-0.101388	0.572658	-0.338757
4629	8.014588	-1.729457	5.679292	-0.552693	0.002838	0.063427	-0.835017	0.186207	-0.244667	-0.743107	-0.092678	0.573948	-0.331339
4630	7.929110	-1.696114	5.514722	-0.539988	0.004705	0.049404	-0.835308	0.188456	-0.244921	-0.745962	-0.086071	0.576024	-0.323001
4631	7.936590	-1.618783	5.521098	-0.540118	-0.013295	0.047755	-0.833342	0.189719	-0.246044	-0.749146	-0.077872	0.577273	-0.315392
4632	7.904581	-1.681097	5.572579	-0.554601	0.001295	0.035094	-0.833205	0.190564	-0.246597	-0.751867	-0.071204	0.579335	-0.306588
4633	7.830138	-1.642142	5.543248	-0.550045	-0.000599	0.042227	-0.833212	0.192106	-0.245880	-0.755040	-0.062886	0.580273	-0.298737
4634	7.816925	-1.616894	5.702464	-0.549079	0.000982	0.065223	-0.831528	0.192942	-0.245044	-0.757356	-0.055925	0.582207	-0.290378
4635	7.837304	-1.651824	5.548180	-0.561650	0.034628	0.038337	-0.831672	0.194074	-0.247553	-0.760761	-0.047328	0.582497	-0.282314
4636	7.759368	-1.771968	5.581037	-0.552553	0.030000	0.045516	-0.831539	0.196042	-0.248094	-0.763315	-0.040349	0.583846	-0.273580
4637	7.778173	-1.844405	5.610816	-0.543979	-0.034594	0.010621	-0.829859	0.197721	-0.247249	-0.765831	-0.032780	0.584892	-0.265199
4638	7.808327	-1.704959	5.524648	-0.574953	-0.044288	0.004153	-0.830843	0.197441	-0.246824	-0.767536	-0.026324	0.587317	-0.255448
4639	7.734745	-1.756874	5.650976	-0.556626	-0.034778	0.037013	-0.831402	0.196173	-0.245291	-0.769710	-0.018323	0.588267	-0.247291
4640	7.748913	-1.858523	5.642426	-0.542225	-0.058258	0.035547	-0.831413	0.198557	-0.244005	-0.770856	-0.012051	0.590616	-0.238345
4641	7.662311	-1.863053	5.603930	-0.548823	-0.109770	0.055232	-0.831555	0.198980	-0.244560	-0.771859	-0.004392	0.592511	-0.230531
4642	7.686069	-1.833809	5.666398	-0.545980	-0.105566	0.087092	-0.832266	0.200096	-0.241600	-0.772003	0.002333	0.595481	-0.222278
4643	7.726935	-1.802424	5.702238	-0.529563	-0.115020	0.128046	-0.831441	0.203731	-0.237224	-0.772438	0.010444	0.597202	-0.215826
4644	7.527357	-1.869633	5.575188	-0.553473	-0.163485	0.117405	-0.829351	0.207505	-0.233137	-0.771559	0.017402	0.600968	-0.207922
4645	7.475822	-1.785724	5.414842	-0.539481	-0.242644	0.096831	-0.829934	0.210855	-0.226371	-0.770419	0.024645	0.604544	-0.200933
4646	7.949199	-1.580514	5.469911	-0.534497	-0.290970	0.065460	-0.829682	0.215879	-0.216792	-0.768016	0.030161	0.610080	-0.192470
4647	7.913925	-1.443264	5.724582	-0.559833	-0.227134	-0.005126	-0.832689	0.218446	-0.207512	-0.767280	0.036387	0.613372	-0.183663
4648	7.951719	-1.367693	5.866253	-0.554596	-0.204689	-0.098079	-0.831151	0.219118	-0.199387	-0.766301	0.040539	0.617605	-0.172348
4649	8.763821	-1.556536	6.244226	-0.557649	-0.081774	-0.130592	-0.832548	0.215731	-0.193525	-0.767627	0.045555	0.618531	-0.161533
4650	7.599964	-1.839620	6.181284	-0.556497	0.045292	-0.052013	-0.833384	0.213907	-0.193537	-0.769345	0.051143	0.618708	-0.150642
4651	6.910958	-1.248683	5.685091	-0.543574	-0.092099	-0.013905	-0.834786	0.212361	-0.192421	-0.770011	0.057266	0.619419	-0.141856
4652	7.441904	-0.877756	5.245297	-0.551832	-0.239520	-0.035920	-0.833953	0.213456	-0.184287	-0.767931	0.062149	0.623790	-0.131549
4653	7.942784	-0.622188	4.893798	-0.539583	-0.160129	-0.046719	-0.833502	0.213232	-0.177972	-0.767687	0.067428	0.625406	-0.122383
4654	8.216499	-0.687745	4.734684	-0.543871	0.010876	-0.021225	-0.832801	0.213509	-0.177134	-0.768494	0.072997	0.625727	-0.112047
4655	8.511576	-1.333939	5.273098	-0.559214	0.121794	0.073407	-0.833086	0.215208	-0.181038	-0.771295	0.080599	0.622713	-0.104098
4656	9.392231	-1.854157	5.676423	-0.539436	0.067314	0.117415	-0.833373	0.217186	-0.184378	-0.772300	0.087963	0.621793	-0.095857
4657	9.424907	-2.181197	5.972407	-0.526866	-0.022134	0.235719	-0.830019	0.222805	-0.187148	-0.772889	0.096670	0.620478	-0.091126
4658	9.074639	-2.044927	5.768382	-0.574200	-0.065562	0.276965	-0.827371	0.229270	-0.190464	-0.771684	0.106293	0.621252	-0.085154
4659	7.968479	-1.860852	4.719111	-0.556806	-0.093073	0.311686	-0.825150	0.236147	-0.190270	-0.771041	0.116131	0.620786	-0.081444
4660	7.798447	-2.311726	4.332921	-0.554265	-0.156340	0.329723	-0.822090	0.244001	-0.189230	-0.768464	0.125931	0.622669	-0.076735
4661	8.162690	-2.372053	4.328274	-0.541589	-0.156263	0.319322	-0.816796	0.255213	-0.185511	-0.766879	0.135383	0.623021	-0.073573
4662	8.497724	-2.459137	4.652588	-0.547304	-0.136390	0.220095	-0.814302	0.262912	-0.179564	-0.764539	0.143712	0.624747	-0.067215
4663	8.091500	-2.805027	4.584502	-0.567445	-0.132943	0.141866	-0.814749	0.268529	-0.178941	-0.763272	0.151232	0.625155	-0.061044
4664	7.875201	-2.557060	4.584461	-0.550309	-0.114440	0.080007	-0.813673	0.272806	-0.176395	-0.761196	0.157858	0.626827	-0.052442
4665	8.020211	-2.538747	4.567148	-0.547507	-0.085345	0.051585	-0.812276	0.274762	-0.174143	-0.760555	0.163852	0.626639	-0.045085
4666	8.111098	-2.720463	4.585969	-0.549346	-0.076050	0.021424	-0.812290	0.277563	-0.171591	-0.758834	0.169742	0.627773	-0.035480
4667	8.257304	-2.773420	4.380974	-0.550806	-0.133958	-0.047207	-0.813279	0.277836	-0.168496	-0.757513	0.174372	0.628528	-0.026843
4668	8.318042	-2.589895	4.417506	-0.557044	-0.058312	-0.137943	-0.812146	0.275291	-0.164187	-0.755879	0.178343	0.629783	-0.014659
4669	8.074739	-2.499036	4.402320	-0.547664	0.017753	-0.187878	-0.814667	0.272485	-0.163636	-0.756378	0.181075	0.628564	-0.003475
4670	8.100470	-2.519877	4.187462	-0.554760	0.037587	-0.184531	-0.814929	0.267563	-0.161723	-0.755719	0.184412	0.628320	0.009724
4671	8.272862	-2.599852	4.325856	-0.554130	0.125605	-0.153199	-0.817149	0.260693	-0.164300	-0.757362	0.187536	0.625142	0.020768
4672	8.473314	-2.487772	4.672293	-0.544849	0.155952	-0.124930	-0.817557	0.258034	-0.167128	-0.757979	0.191403	0.622672	0.033367
4673	8.660131	-2.252659	4.969047	-0.557479	0.161037	-0.080823	-0.817827	0.256221	-0.170789	-0.759912	0.195340	0.618460	0.043402
4674	8.526636	-1.867721	4.940767	-0.544488	0.211383	-0.075649	-0.817959	0.254970	-0.174866	-0.760994	0.199731	0.614753	0.055442
4675	8.208770	-2.084456	4.745470	-0.551678	0.189401	-0.036757	-0.819502	0.254993	-0.180881	-0.763167	0.203990	0.609728	0.064781
4676	8.748001	-2.113410	4.909383	-0.548420	0.106067	0.016970	-0.816959	0.253170	-0.183443	-0.762819	0.209673	0.607058	0.074999
4677	8.004477	-1.931611	5.019502	-0.561170	0.102423	0.018478	-0.815273	0.254014	-0.185129	-0.763816	0.214760	0.602945	0.083194
4678	7.399036	-1.711838	4.771391	-0.568868	0.019386	0.032969	-0.816266	0.255985	-0.185662	-0.762152	0.221059	0.601338	0.093008
4679	7.963762	-1.424493	4.912410	-0.517231	-0.141247	0.043551	-0.814724	0.256957	-0.183281	-0.760334	0.226111	0.600768	0.099215
4680	8.453988	-1.260563	4.953419	-0.550394	-0.226017	0.076535	-0.815021	0.258755	-0.174569	-0.755708	0.233079	0.602601	0.107018
4681	9.008574	-1.603506	5.164311	-0.550324	-0.220672	0.088063	-0.816869	0.261828	-0.167795	-0.752779	0.239211	0.602837	0.112647
4682	8.692949	-1.856955	5.283546	-0.544467	-0.167721	0.101858	-0.815903	0.264896	-0.161603	-0.748762	0.246218	0.603552	0.120237
4683	7.813676	-1.799395	5.100438	-0.560543	-0.153677	0.140344	-0.815503	0.269521	-0.158614	-0.746631	0.252874	0.602357	0.125551
4684	7.852361	-1.607713	4.873526	-0.535509	-0.201224	0.107355	-0.814254	0.272592	-0.153686	-0.742097	0.259856	0.603446	0.132736
4685	8.287904	-1.606519	4.730365	-0.539250	-0.213666	0.096869	-0.813142	0.274535	-0.147227	-0.739149	0.265734	0.603280	0.138195
4686	8.405697	-1.560350	4.502554	-0.546711	-0.236823	0.073964	-0.814562	0.276633	-0.143409	-0.733867	0.272526	0.604911	0.145780
4687	8.424512	-1.482501	4.603148	-0.547230	-0.184835	0.103725	-0.813166	0.278443	-0.139337	-0.731145	0.278445	0.604108	0.151488
4688	8.343188	-1.506820	4.497208	-0.542136	-0.122182	0.145848	-0.811068	0.280674	-0.135825	-0.727323	0.285649	0.603546	0.158550
4689	8.386760	-1.482958	4.492051	-0.541515	-0.026785	0.157666	-0.809824	0.286011	-0.136340	-0.726604	0.291596	0.599994	0.164397
4690	8.191128	-1.688135	4.721739	-0.553445	0.090186	0.176193	-0.807444	0.289387	-0.139267	-0.725207	0.298597	0.596002	0.172327
4691	8.035524	-1.538362	4.940165	-0.555931	0.168162	0.120814	-0.804647	0.295170	-0.148339	-0.726477	0.303630	0.589574	0.180119
4692	7.880453	-1.500530	5.036604	-0.545023	0.180848	0.104909	-0.802965	0.297857	-0.155052	-0.725763	0.309291	0.584561	0.189459
4693	9.277678	-1.594538	5.323330	-0.549661	0.148062	0.162818	-0.800152	0.299702	-0.162763	-0.726833	0.314784	0.577913	0.196574
4694	8.384058	-2.015021	5.203568	-0.543278	0.233646	0.246176	-0.795671	0.306748	-0.172676	-0.727081	0.321788	0.571094	0.204102
4695	8.521771	-2.015530	4.874764	-0.553401	0.088291	0.188608	-0.792452	0.311816	-0.178115	-0.727368	0.327870	0.564893	0.210552
4696	8.314534	-2.482330	4.609619	-0.541187	-0.020009	0.199058	-0.788811	0.316312	-0.180899	-0.724372	0.335294	0.561930	0.217022
4697	7.512462	-2.136287	4.258875	-0.543885	-0.176959	0.213157	-0.786158	0.321509	-0.182548	-0.721700	0.342621	0.559288	0.221262
4698	7.819577	-2.036425	3.919060	-0.560678	-0.289137	0.278320	-0.783510	0.326977	-0.181250	-0.715736	0.352327	0.559466	0.224912
4699	8.684484	-2.710186	4.101815	-0.568012	-0.350108	0.356539	-0.780024	0.333415	-0.176304	-0.711436	0.362314	0.558063	0.226170
4700	9.491041	-2.973562	4.536203	-0.553443	-0.321060	0.332756	-0.777116	0.343366	-0.171457	-0.705207	0.372572	0.558205	0.228647
4701	9.053458	-2.735538	5.056066	-0.545844	-0.178527	0.202729	-0.776158	0.349115	-0.168881	-0.702136	0.379678	0.555414	0.233163
4702	7.908227	-2.797118	4.877059	-0.542728	-0.103471	0.156069	-0.774202	0.352915	-0.172221	-0.697436	0.386741	0.553736	0.239565
4703	7.698953	-2.524381	4.608496	-0.561977	-0.162431	0.209289	-0.772246	0.356426	-0.173320	-0.694349	0.394041	0.550362	0.244362
4704	8.085709	-2.638817	4.476356	-0.540027	-0.184821	0.287603	-0.768608	0.361480	-0.174838	-0.689255	0.402838	0.548679	0.248195
4705	8.266706	-2.790244	4.405313	-0.549926	-0.166607	0.273242	-0.764422	0.369334	-0.174087	-0.686403	0.410649	0.544715	0.252000
4706	8.319040	-2.763295	4.516094	-0.548938	-0.119258	0.218124	-0.759657	0.374390	-0.176875	-0.681449	0.418404	0.542534	0.257336
4707	8.203341	-2.694809	4.529983	-0.559950	-0.122596	0.193230	-0.758837	0.380292	-0.178081	-0.678462	0.425224	0.538344	0.262792
4708	8.102180	-2.645853	4.527155	-0.552495	-0.090189	0.191335	-0.755053	0.383939	-0.179194	-0.673501	0.432508	0.535850	0.268696
4709	8.076383	-2.741313	4.694984	-0.542867	-0.007485	0.205068	-0.753095	0.387600	-0.183095	-0.671829	0.438577	0.529837	0.274898
4710	8.135390	-2.703775	4.573668	-0.560755	0.028525	0.218814	-0.750574	0.391265	-0.188823	-0.668057	0.445542	0.525331	0.281460
4711	8.025576	-2.742838	4.400273	-0.546714	-0.039721	0.185762	-0.746085	0.394915	-0.191203	-0.665758	0.451606	0.519638	0.287740
4712	8.488271	-2.609455	4.552813	-0.543549	-0.060566	0.104645	-0.743276	0.396887	-0.194708	-0.660400	0.457574	0.517318	0.294754
4713	7.789364	-2.504033	4.475248	-0.565072	-0.013590	0.093363	-0.741459	0.400406	-0.198190	-0.657511	0.462733	0.511735	0.302796
4714	8.759129	-2.456466	4.555576	-0.555152	-0.192396	0.146972	-0.740621	0.401807	-0.197481	-0.650798	0.470007	0.510549	0.308051
4715	9.134565	-2.312534	4.761274	-0.540798	-0.221448	0.168635	-0.738390	0.406153	-0.196472	-0.646294	0.476861	0.506841	0.313082
4716	8.079790	-1.878201	4.361556	-0.547249	-0.222982	0.132158	-0.738957	0.406851	-0.194638	-0.639099	0.483980	0.506119	0.318055
4717	8.925441	-2.207182	4.393092	-0.555588	-0.265428	0.157220	-0.737284	0.409502	-0.190278	-0.633765	0.491165	0.502695	0.323105
4718	9.194880	-1.854265	4.673923	-0.553726	-0.222781	0.126989	-0.736311	0.412022	-0.188437	-0.626318	0.498213	0.501855	0.328102
4719	8.553209	-1.869855	4.626628	-0.542236	-0.143808	0.146854	-0.734910	0.413709	-0.189832	-0.622078	0.504325	0.496738	0.334554
4720	8.153346	-1.814621	4.554057	-0.559995	-0.093526	0.170152	-0.732672	0.417510	-0.193734	-0.616000	0.510933	0.493676	0.340258
4721	8.206096	-1.579060	4.401543	-0.561990	-0.120533	0.171227	-0.728731	0.418220	-0.198803	-0.611756	0.517357	0.487545	0.346982
4722	8.367982	-1.560838	4.386625	-0.540361	-0.143986	0.165468	-0.728735	0.420203	-0.203829	-0.605211	0.523927	0.485157	0.351914
4723	8.419161	-1.391874	4.404002	-0.532899	-0.111654	0.174234	-0.724527	0.423569	-0.205088	-0.601160	0.529941	0.478746	0.358570
4724	8.505938	-1.489299	4.371144	-0.550049	-0.133800	0.241409	-0.720865	0.424431	-0.213517	-0.595023	0.537191	0.475232	0.362668
4725	8.402449	-1.457366	4.349179	-0.561716	-0.157952	0.326330	-0.715817	0.430065	-0.221627	-0.591107	0.545285	0.467195	0.367403
4726	8.320640	-1.347965	4.369815	-0.560069	-0.219845	0.393958	-0.714139	0.434306	-0.230847	-0.585025	0.554597	0.462839	0.368711
4727	8.585064	-1.319695	4.518960	-0.552372	-0.160679	0.425582	-0.706826	0.437702	-0.243483	-0.581684	0.563429	0.453435	0.372274
4728	9.156404	-1.764920	5.008851	-0.566749	-0.142767	0.448341	-0.699940	0.442224	-0.256665	-0.576489	0.572594	0.447371	0.373706
4729	8.247011	-2.103788	4.784296	-0.537769	-0.239538	0.560520	-0.693469	0.445914	-0.272655	-0.573417	0.582903	0.437010	0.374752
4730	8.029989	-2.613577	4.205517	-0.560055	-0.382361	0.621210	-0.686446	0.451279	-0.285689	-0.567297	0.595104	0.431582	0.371163
4731	8.350824	-2.930611	4.073309	-0.538604	-0.507736	0.728419	-0.675197	0.455650	-0.298626	-0.562997	0.608544	0.421959	0.366959
4732	8.753031	-2.733696	4.275964	-0.564422	-0.541546	0.700114	-0.667334	0.461993	-0.310676	-0.555786	0.622311	0.417127	0.360329
4733	8.689795	-3.033972	4.504120	-0.553069	-0.486031	0.729037	-0.660032	0.467061	-0.318949	-0.551299	0.635347	0.406704	0.356363
4734	8.775094	-3.040504	4.704637	-0.557520	-0.425890	0.656967	-0.651317	0.471435	-0.331025	-0.544567	0.647497	0.400954	0.351327
4735	8.182255	-2.904138	4.657998	-0.556322	-0.331451	0.567835	-0.643151	0.472721	-0.343410	-0.539992	0.657815	0.390438	0.351065
4736	7.884935	-2.974131	4.374046	-0.546996	-0.291685	0.546412	-0.637798	0.473873	-0.355774	-0.533512	0.667757	0.384561	0.348682
4737	8.065926	-3.224463	3.946486	-0.548521	-0.264685	0.553331	-0.630191	0.473891	-0.366486	-0.529362	0.677090	0.373267	0.349280
4738	8.090502	-3.289946	3.548485	-0.569905	-0.166560	0.475530	-0.623580	0.476010	-0.374925	-0.522873	0.685639	0.366715	0.349319
4739	8.323859	-3.578805	3.196192	-0.549447	-0.066899	0.407068	-0.614584	0.479950	-0.383224	-0.519068	0.692205	0.355147	0.353964
4740	9.065413	-3.677061	3.689233	-0.548889	-0.013002	0.233470	-0.609809	0.483045	-0.387854	-0.512149	0.697537	0.350357	0.358322
4741	9.430289	-3.020369	3.947216	-0.561583	-0.042052	0.072642	-0.605161	0.482767	-0.391958	-0.505793	0.701500	0.342804	0.366820
4742	8.593479	-2.312151	3.892105	-0.534296	-0.005906	0.039045	-0.605842	0.478571	-0.397323	-0.497592	0.705132	0.340650	0.373027
4743	8.262828	-2.918506	3.602102	-0.574359	-0.102173	0.138116	-0.605544	0.475635	-0.401701	-0.490928	0.709952	0.332427	0.380066
4744	8.126577	-2.203120	3.466234	-0.547595	-0.136007	0.082090	-0.604274	0.475075	-0.403118	-0.481854	0.714850	0.330750	0.383942
4745	8.814244	-2.132657	3.831814	-0.560879	-0.229867	0.114491	-0.604133	0.474791	-0.402421	-0.474155	0.720208	0.323966	0.389261
4746	9.658613	-1.813840	4.648688	-0.558268	-0.230087	0.146544	-0.606237	0.472964	-0.400602	-0.464696	0.726204	0.322076	0.391091
4747	9.384175	-2.337230	4.927944	-0.547749	-0.205858	0.243692	-0.604260	0.471844	-0.403152	-0.458100	0.731966	0.312835	0.395606
4748	7.490821	-2.113920	3.949361	-0.562260	-0.258611	0.285997	-0.602291	0.471980	-0.403306	-0.449405	0.738951	0.309029	0.395585
4749	6.740312	-1.760206	2.559430	-0.546309	-0.368833	0.308934	-0.600866	0.469047	-0.409375	-0.442257	0.746157	0.300237	0.396883
4750	7.496962	-1.481884	2.224270	-0.557482	-0.430272	0.346542	-0.600410	0.462177	-0.413936	-0.432968	0.754618	0.296986	0.393561
4751	9.580060	-4.293597	3.009179	-0.577986	-0.398139	0.600025	-0.593217	0.460227	-0.424104	-0.427425	0.763723	0.283747	0.391819
4752	10.985719	-3.650707	4.425774	-0.542729	-0.273543	0.171810	-0.592390	0.464298	-0.423788	-0.417804	0.769610	0.281853	0.392044
4753	10.343403	-4.408504	4.725053	-0.556494	-0.014332	-0.102655	-0.594070	0.462337	-0.424356	-0.409069	0.771306	0.275826	0.402082
4754	8.514372	-3.732094	4.381662	-0.553754	0.163483	-0.159718	-0.596832	0.451550	-0.431315	-0.398955	0.771765	0.275198	0.411679
4755	7.369145	-3.060166	3.624210	-0.553234	0.169474	-0.035127	-0.596229	0.444273	-0.440506	-0.391610	0.772037	0.266442	0.423804
4756	7.560085	-3.070813	3.273701	-0.564363	0.128189	-0.042911	-0.594802	0.439922	-0.442525	-0.381930	0.773288	0.264054	0.431775
4757	8.048280	-3.190797	3.129406	-0.555915	0.295431	-0.003940	-0.593677	0.439917	-0.441833	-0.375256	0.772317	0.253772	0.445319
4758	8.812234	-3.299916	3.840010	-0.550532	0.359420	-0.101471	-0.589040	0.442451	-0.446889	-0.366270	0.770879	0.250499	0.456993
4759	8.952275	-2.724393	4.418159	-0.546079	0.246187	-0.133380	-0.586529	0.446648	-0.443220	-0.357944	0.769277	0.242335	0.470492
4760	9.249984	-1.861079	4.412959	-0.543775	0.060752	-0.144428	-0.587116	0.451123	-0.436721	-0.347001	0.770081	0.241792	0.477601
4761	8.690574	-1.533131	4.504286	-0.547233	0.225008	-0.378213	-0.593033	0.451395	-0.429664	-0.335649	0.767246	0.237093	0.492403
4762	8.618601	-1.503935	4.462978	-0.563954	0.163814	-0.378042	-0.597250	0.449422	-0.424886	-0.322423	0.765759	0.239043	0.502509
4763	8.783821	-1.729842	4.832564	-0.576433	0.185124	-0.337638	-0.601176	0.445057	-0.418874	-0.310202	0.763390	0.233199	0.516360
4764	7.745978	-1.524468	4.937981	-0.550877	0.210176	-0.344762	-0.605532	0.443376	-0.417456	-0.297485	0.761154	0.234300	0.526547
4765	8.168856	-1.131953	4.749392	-0.550591	0.125698	-0.360017	-0.610016	0.438319	-0.414391	-0.284535	0.758847	0.228944	0.539236
4766	8.494181	-1.133611	4.811800	-0.560527	0.134727	-0.353048	-0.616051	0.434394	-0.412422	-0.271014	0.757083	0.230344	0.548014
4767	8.262859	-1.016093	4.820464	-0.533140	0.116763	-0.276571	-0.619828	0.428774	-0.409508	-0.258583	0.754898	0.223479	0.559751
4768	8.522614	-0.965623	4.650408	-0.556961	0.046959	-0.212660	-0.621777	0.423719	-0.408845	-0.246097	0.754441	0.223099	0.566112
4769	8.391253	-0.676960	4.301824	-0.547396	0.071298	-0.118899	-0.623177	0.422176	-0.408570	-0.234492	0.753308	0.213526	0.576148
4770	8.298321	-0.694304	4.140245	-0.536409	0.052770	-0.069130	-0.624581	0.421479	-0.409407	-0.223858	0.753099	0.211065	0.581533
4771	8.614381	-0.771364	4.116519	-0.547494	0.024058	-0.072566	-0.625407	0.417266	-0.409305	-0.212143	0.752479	0.200674	0.590339
4772	9.706377	-0.988585	4.489600	-0.557483	0.018517	-0.040624	-0.625953	0.414046	-0.412278	-0.201290	0.752678	0.197584	0.594911
4773	9.622372	-1.894053	4.925096	-0.547109	0.037728	0.014073	-0.624259	0.413208	-0.414683	-0.190263	0.751975	0.185440	0.603279
4774	8.060505	-1.783557	4.404020	-0.551192	-0.052433	0.005452	-0.625083	0.409288	-0.418361	-0.179713	0.752995	0.181901	0.606312
4775	8.111828	-2.091301	3.554412	-0.570096	-0.227513	0.050549	-0.626607	0.403958	-0.419807	-0.167757	0.755415	0.169817	0.610219
4776	9.372570	-2.522750	3.849918	-0.564590	-0.236815	0.093322	-0.627443	0.401707	-0.418142	-0.157379	0.758843	0.165354	0.609957
4777	9.795111	-2.378177	4.205360	-0.548230	-0.184013	0.029583	-0.630399	0.401567	-0.416158	-0.145687	0.760297	0.153604	0.614109
4778	8.748644	-2.302056	4.116506	-0.560515	-0.091687	-0.024406	-0.631242	0.400574	-0.412658	-0.134361	0.761371	0.150456	0.616137
4779	8.360149	-2.226460	3.833469	-0.567492	-0.044705	-0.038987	-0.634755	0.399456	-0.411941	-0.121944	0.760667	0.139026	0.622244
4780	8.461571	-1.912012	3.977222	-0.560207	-0.023001	-0.049596	-0.635447	0.396505	-0.411266	-0.110464	0.760623	0.136000	0.625104
4781	8.451237	-2.144112	3.953246	-0.542792	-0.001421	-0.054864	-0.634601	0.396509	-0.413095	-0.098254	0.758989	0.124913	0.631411
4782	8.547213	-2.330920	3.935871	-0.566916	0.070972	-0.076825	-0.634879	0.395096	-0.410304	-0.086521	0.757499	0.121944	0.635483
4783	8.438202	-2.288696	4.008036	-0.541210	0.130510	-0.099911	-0.636144	0.394675	-0.409598	-0.074040	0.753767	0.111280	0.643405
4784	8.272809	-2.261902	3.875059	-0.544574	0.165572	-0.091344	-0.635015	0.393829	-0.409335	-0.062619	0.750765	0.108583	0.648568
4785	8.126426	-2.173907	3.499738	-0.552638	0.190187	-0.119014	-0.635014	0.393831	-0.409896	-0.049850	0.745895	0.098055	0.656918
4786	8.997773	-2.056330	3.854880	-0.548697	0.264233	-0.128977	-0.634724	0.391864	-0.410199	-0.038008	0.741271	0.095690	0.663262
4787	8.957681	-1.072649	4.206410	-0.541772	0.299376	-0.229859	-0.634452	0.393543	-0.408221	-0.023923	0.734375	0.086766	0.672750
4788	9.963475	-1.611802	4.027438	-0.548917	0.118654	-0.156147	-0.631354	0.393116	-0.408670	-0.011404	0.731362	0.084793	0.676602
4789	9.066869	-1.738010	3.812574	-0.537929	0.052549	-0.037261	-0.634330	0.397040	-0.403840	0.000479	0.727800	0.073240	0.681867
4790	8.556507	-1.270402	3.870864	-0.545527	0.031287	-0.077960	-0.633922	0.399268	-0.398214	0.012057	0.725905	0.070123	0.684105
4791	8.496376	-1.350661	4.115892	-0.544989	0.107593	-0.050148	-0.633378	0.403050	-0.395095	0.024172	0.721292	0.058688	0.689717
4792	8.815728	-1.431831	4.597226	-0.563385	0.096202	-0.074146	-0.633957	0.405989	-0.391415	0.035882	0.718305	0.055229	0.692604
4793	8.473821	-1.733810	4.659046	-0.556068	0.066806	-0.021798	-0.633122	0.407666	-0.389302	0.047932	0.713981	0.043095	0.697192
4794	8.440641	-1.612409	4.329111	-0.553479	0.023301	0.006832	-0.630881	0.409477	-0.386216	0.058448	0.711900	0.038504	0.698785
4795	8.335947	-1.702647	4.093455	-0.547100	0.034357	-0.024145	-0.632023	0.413131	-0.385889	0.070375	0.707765	0.026538	0.702433
4796	8.410026	-1.491145	3.979843	-0.556546	-0.008608	-0.047829	-0.631028	0.410878	-0.385079	0.081704	0.705907	0.022594	0.703213
4797	8.518574	-1.219807	3.807525	-0.563634	0.009235	-0.021417	-0.631444	0.409189	-0.383832	0.093726	0.701852	0.010425	0.706053
4798	8.597766	-1.210246	3.870137	-0.552133	0.099111	-0.002358	-0.631024	0.410181	-0.386769	0.104303	0.698314	0.006067	0.708125
4799	8.312796	-1.351800	4.135481	-0.564411	0.156527	0.025365	-0.628623	0.409069	-0.391845	0.115609	0.691911	-0.006415	0.712637
4800	9.888294	-1.808821	4.909291	-0.544785	0.126083	0.010085	-0.623401	0.406830	-0.398357	0.125889	0.687816	-0.010819	0.714803
4801	7.956961	-2.300382	4.745800	-0.559219	0.062020	0.100092	-0.621708	0.407129	-0.405095	0.136085	0.682448	-0.024554	0.717734
4802	8.736551	-2.447883	4.359785	-0.552872	-0.103807	0.113729	-0.617761	0.406291	-0.409339	0.144869	0.681421	-0.031127	0.716736
4803	8.210925	-2.200139	4.413300	-0.550364	-0.129004	0.103219	-0.617742	0.402225	-0.411624	0.154598	0.678559	-0.045219	0.716668
4804	7.934676	-2.056420	4.315412	-0.544083	-0.316900	0.152184	-0.618153	0.400269	-0.414725	0.162463	0.680409	-0.052855	0.712640
4805	9.200951	-2.796812	4.682016	-0.549995	-0.264829	0.187327	-0.618422	0.397460	-0.414472	0.170679	0.679137	-0.068498	0.710598
4806	8.665958	-2.512880	4.715809	-0.555667	-0.284484	0.166075	-0.620804	0.394936	-0.414200	0.178437	0.680293	-0.076391	0.706771
4807	8.412836	-2.503766	4.372924	-0.548628	-0.309385	0.124698	-0.622486	0.393250	-0.413223	0.187358	0.679444	-0.091414	0.703489
4808	8.134810	-2.498722	4.126771	-0.543385	-0.208609	0.133827	-0.623455	0.390027	-0.414931	0.195447	0.679449	-0.098406	0.700333
4809	8.169127	-2.414522	4.099206	-0.544335	-0.204848	0.117888	-0.624003	0.386518	-0.415384	0.204491	0.676888	-0.112924	0.698036
4810	8.417595	-2.515383	4.066170	-0.553348	-0.203105	0.131966	-0.625393	0.382445	-0.414715	0.212663	0.676612	-0.120001	0.694673
4811	8.515466	-2.546165	3.880323	-0.562022	-0.134457	0.119083	-0.624536	0.380065	-0.417690	0.222022	0.672723	-0.134517	0.692860
4812	8.706071	-2.719433	3.804678	-0.549734	-0.031285	0.063766	-0.623972	0.379639	-0.416718	0.231445	0.670094	-0.139861	0.691264
4813	8.316476	-2.749603	3.612227	-0.534279	0.145777	-0.000910	-0.624114	0.380348	-0.418812	0.242796	0.662541	-0.151069	0.692292
4814	8.233694	-2.845459	3.659319	-0.538664	0.196689	-0.050845	-0.621850	0.378104	-0.421516	0.254246	0.656965	-0.153639	0.692929
4815	10.586469	-3.021461	4.549769	-0.548945	0.086071	-0.140102	-0.621845	0.376698	-0.420970	0.267603	0.650325	-0.163586	0.691885
4816	8.653702	-1.820347	4.142670	-0.551732	0.198899	-0.080895	-0.621114	0.371090	-0.424959	0.279581	0.644547	-0.165860	0.692015
4817	8.016136	-1.313244	3.818906	-0.551597	0.218629	-0.075756	-0.620538	0.368709	-0.427511	0.292733	0.635566	-0.176021	0.692373
4818	7.983887	-0.856128	3.840427	-0.537092	0.262417	-0.141268	-0.618287	0.368702	-0.426968	0.305490	0.628994	-0.176906	0.692637
4819	9.379864	-0.989854	3.958453	-0.559931	0.122462	-0.177567	-0.619132	0.368416	-0.424722	0.319976	0.621387	-0.186450	0.690456
4820	9.226306	-1.118568	4.090578	-0.554172	0.156387	-0.149454	-0.618316	0.374017	-0.419904	0.332570	0.616003	-0.188046	0.688895
4821	8.829338	-1.558735	4.028363	-0.553992	0.187248	-0.181623	-0.618049	0.376819	-0.417634	0.347380	0.607307	-0.197010	0.686798
4822	9.933965	-1.528754	4.137703	-0.559554	0.134388	-0.097983	-0.617209	0.377085	-0.413713	0.359116	0.601782	-0.199395	0.684934
4823	8.682152	-0.888305	4.035577	-0.563472	0.279060	-0.166319	-0.615952	0.378904	-0.412443	0.374260	0.591464	-0.207926	0.683277
4824	8.402386	-1.279400	3.822844	-0.557409	0.248951	-0.231624	-0.617064	0.376529	-0.415823	0.388109	0.584711	-0.207785	0.681403
4825	8.741014	-1.076089	3.824954	-0.559427	0.163317	-0.121331	-0.615074	0.372460	-0.418684	0.402059	0.575592	-0.217483	0.678044
4826	8.399501	-1.024949	4.315361	-0.533815	0.182599	-0.081428	-0.613936	0.370507	-0.423759	0.413167	0.569107	-0.219197	0.676286
4827	8.540774	-1.255705	4.658453	-0.548938	0.212873	-0.034922	-0.611398	0.369952	-0.427429	0.426282	0.558696	-0.229358	0.673452
4828	9.314895	-1.524814	4.916554	-0.546601	0.138794	-0.006019	-0.608858	0.369257	-0.431521	0.436177	0.552188	-0.232390	0.671441
4829	8.434487	-1.645716	4.793431	-0.546702	0.109858	-0.006033	-0.607868	0.368706	-0.435459	0.448710	0.542658	-0.243816	0.666885
4830	7.909623	-1.864496	4.835237	-0.546464	0.109270	0.050453	-0.606173	0.367870	-0.438845	0.457572	0.536120	-0.247631	0.664742
4831	8.253573	-1.630106	4.788666	-0.549628	0.068277	0.008308	-0.603074	0.367733	-0.442235	0.470084	0.526599	-0.259756	0.658969
4832	8.321045	-1.451064	4.888065	-0.549052	0.013179	0.024609	-0.603630	0.366758	-0.444203	0.478678	0.521287	-0.264126	0.655259
4833	8.365346	-1.541727	4.734371	-0.538609	-0.057881	0.007479	-0.602224	0.367038	-0.445052	0.490661	0.513087	-0.277356	0.647354
4834	8.296142	-1.617550	4.906871	-0.554782	-0.047348	0.044348	-0.600532	0.366192	-0.445074	0.498567	0.508253	-0.282487	0.642893
4835	8.183370	-1.656155	4.803549	-0.555127	-0.114128	0.055347	-0.602363	0.366760	-0.445895	0.510025	0.499809	-0.297076	0.633885
4836	8.257673	-1.702268	4.847459	-0.560707	-0.150393	0.083820	-0.603057	0.364511	-0.444791	0.516700	0.495845	-0.303616	0.628471
4837	8.253875	-1.659440	4.735834	-0.560775	-0.172156	0.099886	-0.603062	0.365635	-0.445060	0.527493	0.487188	-0.319385	0.618379
4838	8.346337	-1.689719	4.624895	-0.542707	-0.186564	0.091360	-0.604327	0.364642	-0.441136	0.533459	0.483650	-0.326047	0.612534
4839	8.269020	-1.790972	4.587467	-0.553604	-0.171802	0.057499	-0.604903	0.367451	-0.440541	0.544812	0.474691	-0.341333	0.601116
4840	8.592263	-1.996508	4.509588	-0.542674	-0.164485	0.043471	-0.607155	0.366881	-0.436605	0.551280	0.471038	-0.347183	0.594707
4841	8.692677	-2.418168	4.429586	-0.542242	-0.104999	0.040427	-0.610264	0.369409	-0.434172	0.563276	0.460843	-0.361467	0.582826
4842	8.463306	-2.302235	4.186964	-0.554712	-0.078059	0.055134	-0.609417	0.368988	-0.434743	0.570100	0.455796	-0.366475	0.577002
4843	8.806113	-2.401440	4.127203	-0.545932	-0.121174	0.040523	-0.608436	0.369542	-0.433203	0.581998	0.445088	-0.380933	0.563973
4844	9.003518	-2.256839	4.260642	-0.561893	-0.014184	-0.023078	-0.610000	0.372910	-0.430773	0.590018	0.439680	-0.384423	0.557475
4845	8.499577	-2.310270	4.484217	-0.559549	0.112526	-0.095605	-0.610702	0.372632	-0.431191	0.605357	0.426560	-0.394999	0.543660
4846	8.441934	-2.113780	4.542511	-0.556615	0.161302	-0.110898	-0.610843	0.372632	-0.431330	0.615378	0.419821	-0.395384	0.537338
4847	8.720227	-2.048742	4.787881	-0.556163	0.074460	-0.069613	-0.610004	0.373753	-0.430904	0.630098	0.406273	-0.406446	0.522226
4848	8.121211	-1.534556	4.476067	-0.543806	0.013030	-0.062056	-0.609170	0.375567	-0.427949	0.638004	0.400755	-0.408748	0.515045
4849	8.220478	-1.811784	4.302634	-0.539145	0.027535	-0.073597	-0.609182	0.377950	-0.426101	0.652002	0.387385	-0.419881	0.498524
4850	8.573944	-1.909923	4.424074	-0.545507	0.012902	-0.042566	-0.608062	0.378641	-0.423440	0.659418	0.381558	-0.422163	0.491283
4851	8.395698	-1.739391	4.461071	-0.547314	0.038444	-0.078146	-0.610317	0.378915	-0.419775	0.673301	0.367432	-0.432866	0.473589
4852	8.510688	-1.884873	4.501203	-0.563635	0.042149	-0.080126	-0.609481	0.380740	-0.420183	0.681134	0.361282	-0.434440	0.465611
4853	8.493828	-1.826616	4.524738	-0.561835	0.031159	-0.061457	-0.611733	0.380742	-0.419184	0.694501	0.346286	-0.445101	0.446810
4854	8.501386	-1.812376	4.490740	-0.549101	0.031060	-0.056879	-0.613138	0.380182	-0.418759	0.701567	0.340127	-0.446638	0.438898
4855	8.484365	-1.737019	4.543082	-0.560891	0.038340	-0.058827	-0.612854	0.379906	-0.420306	0.714459	0.324499	-0.456727	0.419106
4856	8.554868	-1.682123	4.503714	-0.545181	0.074172	-0.042917	-0.611156	0.377652	-0.419501	0.721415	0.317807	-0.457478	0.411428
4857	8.414470	-1.889372	4.457887	-0.556408	0.009266	-0.035625	-0.611721	0.378216	-0.419771	0.733223	0.301747	-0.467552	0.390804
4858	8.486604	-1.940516	4.468027	-0.563961	-0.043947	-0.024763	-0.612419	0.376955	-0.420340	0.738690	0.295467	-0.470046	0.382222
4859	8.504191	-1.788469	4.451808	-0.569515	-0.061095	-0.017622	-0.611994	0.376109	-0.419791	0.749081	0.279034	-0.480775	0.360379
4860	8.506962	-1.798470	4.401173	-0.545804	-0.055029	-0.003226	-0.613258	0.375833	-0.420485	0.753800	0.272801	-0.483182	0.351995
4861	8.560299	-1.760216	4.388593	-0.569429	-0.055816	-0.002597	-0.616067	0.374431	-0.419216	0.763337	0.255683	-0.493252	0.329613
4862	8.510872	-1.826845	4.505387	-0.553946	-0.051455	0.003726	-0.616484	0.373310	-0.419926	0.767705	0.249142	-0.495453	0.321067
4863	8.515741	-1.914177	4.458028	-0.547270	-0.012905	0.021252	-0.615780	0.372884	-0.418814	0.776586	0.231368	-0.504134	0.298716
4864	8.608269	-1.769973	4.422466	-0.569067	-0.005519	0.014798	-0.615361	0.373870	-0.419929	0.781026	0.224117	-0.505515	0.290214
4865	8.575191	-1.741249	4.344867	-0.546304	0.006158	0.007032	-0.616341	0.372892	-0.421053	0.789283	0.206064	-0.513045	0.267122
4866	8.559762	-1.876136	4.401968	-0.546975	0.046761	-0.000326	-0.615637	0.372749	-0.420779	0.793852	0.198971	-0.513144	0.258637
4867	8.504680	-1.788865	4.388987	-0.564298	0.037831	-0.000473	-0.615072	0.372754	-0.422746	0.801602	0.180290	-0.519423	0.234798
4868	8.521012	-1.817605	4.447278	-0.552569	0.030646	-0.009141	-0.613388	0.373590	-0.421629	0.805660	0.173245	-0.519500	0.225871
4869	8.482134	-1.802603	4.488241	-0.554251	0.059577	-0.019962	-0.614229	0.373035	-0.423310	0.812677	0.154675	-0.524461	0.201424
4870	8.491545	-1.812162	4.514915	-0.548714	0.068464	-0.009337	-0.612404	0.374157	-0.424013	0.816701	0.147511	-0.523629	0.192493
4871	8.379949	-1.864323	4.563973	-0.548826	0.052278	-0.014578	-0.612264	0.374440	-0.424712	0.822561	0.128926	-0.527844	0.167783
4872	8.461877	-1.913217	4.557160	-0.552802	-0.003541	-0.016041	-0.611140	0.374859	-0.424577	0.825438	0.122010	-0.527910	0.158359
4873	8.472112	-1.756185	4.557811	-0.541929	-0.000834	-0.021216	-0.611842	0.374295	-0.423456	0.829667	0.103755	-0.532105	0.133236
4874	8.558593	-1.768526	4.603744	-0.552913	-0.005150	-0.035458	-0.612827	0.374581	-0.424426	0.832147	0.097037	-0.531879	0.123371
4875	8.488923	-1.787737	4.553308	-0.528216	0.012616	-0.021138	-0.614384	0.376265	-0.422715	0.835399	0.079028	-0.534972	0.098330
4876	8.453475	-1.836603	4.433083	-0.563779	-0.010577	-0.028497	-0.612696	0.376260	-0.422307	0.837380	0.072064	-0.534596	0.088363
4877	8.554175	-1.720346	4.574215	-0.552797	0.013765	-0.034681	-0.613535	0.375139	-0.422733	0.839603	0.053911	-0.536854	0.062836
4878	8.505516	-1.768206	4.601395	-0.567154	0.036261	-0.025274	-0.613820	0.375980	-0.421881	0.841634	0.046805	-0.535413	0.052865
4879	8.539417	-1.778208	4.582130	-0.550802	0.039856	-0.032175	-0.612414	0.376401	-0.422869	0.843025	0.028840	-0.536395	0.027527
4880	8.471992	-1.777903	4.562886	-0.556169	0.052488	-0.032328	-0.612975	0.375841	-0.422870	0.844775	0.022024	-0.534381	0.017500
4881	8.482188	-1.768710	4.497528	-0.548969	0.041670	-0.034825	-0.615363	0.375288	-0.423979	0.845108	0.004400	-0.534522	-0.007680
4882	8.466679	-1.816264	4.606815	-0.553465	0.043365	-0.021633	-0.614945	0.375986	-0.423134	0.846315	-0.002428	-0.532388	-0.017548
4883	8.451782	-1.752808	4.690700	-0.553284	0.068453	-0.006745	-0.613394	0.375426	-0.424553	0.845911	-0.020065	-0.531287	-0.042021
4884	8.502095	-1.869185	4.682266	-0.568661	0.078479	-0.011414	-0.611852	0.377113	-0.426230	0.847051	-0.027171	-0.528272	-0.051915
4885	8.364975	-1.776563	4.669334	-0.552292	0.078317	-0.003275	-0.610867	0.377395	-0.427215	0.845771	-0.044404	-0.526237	-0.075985
4886	8.355531	-1.830003	4.616783	-0.543535	0.017834	0.005154	-0.611431	0.377678	-0.427488	0.845885	-0.051269	-0.524000	-0.085295
4887	8.413620	-1.806263	4.606775	-0.554542	0.009931	-0.010834	-0.610866	0.377115	-0.427499	0.842947	-0.068145	-0.522409	-0.109021
4888	8.451562	-1.835048	4.679536	-0.541800	0.013442	-0.007168	-0.610734	0.379223	-0.427758	0.842588	-0.074784	-0.520010	-0.118504
4889	8.376878	-1.849229	4.655631	-0.536313	0.017912	-0.007147	-0.609885	0.378094	-0.426935	0.838901	-0.090928	-0.517653	-0.141467
4890	8.432519	-1.873927	4.626835	-0.581815	-0.001766	0.001298	-0.610733	0.378656	-0.426362	0.837932	-0.098287	-0.515131	-0.151162
4891	8.423125	-1.825596	4.616643	-0.545714	-0.030633	-0.013137	-0.609607	0.378939	-0.427770	0.832885	-0.114206	-0.512938	-0.173649
4892	8.369676	-1.873455	4.638996	-0.561825	-0.003720	0.006838	-0.610734	0.378937	-0.426359	0.831552	-0.121199	-0.510241	-0.182993
4893	8.485672	-1.888853	4.612433	-0.543682	0.001775	-0.010653	-0.611724	0.380061	-0.425499	0.826094	-0.136506	-0.506923	-0.204851
4894	8.408331	-1.907668	4.617579	-0.559903	0.016162	-0.000334	-0.612009	0.380907	-0.426329	0.824550	-0.143216	-0.503675	-0.214283
4895	8.389173	-1.893123	4.605361	-0.567162	0.013428	0.006673	-0.610599	0.380057	-0.425227	0.818518	-0.158503	-0.499468	-0.235449
4896	8.427731	-1.893321	4.612560	-0.564346	0.028736	0.006620	-0.612012	0.381752	-0.426881	0.816729	-0.165186	-0.495736	-0.244773
4897	8.410725	-1.902820	4.622355	-0.556251	0.017922	0.002352	-0.610884	0.381186	-0.426615	0.810120	-0.179663	-0.491015	-0.265200
4898	8.431455	-1.955482	4.724401	-0.559693	0.052198	-0.000560	-0.612014	0.382459	-0.428275	0.808161	-0.185953	-0.486721	-0.274591
4899	8.427691	-1.864200	4.631566	-0.530541	0.060994	0.008589	-0.610319	0.381052	-0.428863	0.801547	-0.199240	-0.480982	-0.294080
4900	8.307414	-1.868608	4.578617	-0.552655	0.016182	-0.007340	-0.608921	0.383298	-0.429411	0.798864	-0.205437	-0.477117	-0.303268
4901	8.374028	-1.928854	4.673438	-0.561804	0.012721	-0.018040	-0.610044	0.382741	-0.429969	0.791000	-0.218658	-0.471684	-0.322525
4902	8.369356	-1.863499	4.684796	-0.545355	0.026995	-0.010852	-0.609474	0.381336	-0.430549	0.788073	-0.224508	-0.467500	-0.331632
4903	8.344940	-1.858270	4.723432	-0.545327	0.030563	-0.007341	-0.609619	0.382321	-0.430958	0.780090	-0.236835	-0.461506	-0.349831
4904	8.354543	-1.940709	4.690510	-0.539910	0.025178	-0.012559	-0.609614	0.381484	-0.432509	0.776821	-0.242468	-0.457203	-0.358782
4905	8.349686	-1.909141	4.709496	-0.549216	-0.010833	-0.010676	-0.608208	0.381334	-0.430699	0.768049	-0.254528	-0.451541	-0.376067
4906	8.329606	-2.002930	4.763729	-0.554492	0.013462	-0.005597	-0.609329	0.380356	-0.431401	0.764322	-0.260397	-0.447092	-0.384855
4907	8.368517	-1.935540	4.758092	-0.546342	0.016214	-0.014349	-0.607920	0.379788	-0.430577	0.755479	-0.271582	-0.440796	-0.401490
4908	8.315626	-1.915979	4.741030	-0.530897	0.012467	-0.007075	-0.607504	0.381475	-0.431264	0.751545	-0.276953	-0.436377	-0.409943
4909	8.334858	-1.906343	4.755395	-0.556335	0.014425	-0.010919	-0.607218	0.380351	-0.431418	0.742418	-0.287740	-0.429795	-0.425791
4910	8.354183	-1.877389	4.767128	-0.536461	0.001784	-0.017679	-0.607778	0.379792	-0.432120	0.737971	-0.293059	-0.425383	-0.434240
4911	8.317983	-1.906252	4.753000	-0.560155	-0.008864	-0.024093	-0.607643	0.380913	-0.431128	0.728315	-0.303410	-0.419007	-0.449370
4912	8.327271	-1.908440	4.798923	-0.569106	0.016447	-0.028777	-0.607498	0.380071	-0.431699	0.723394	-0.308839	-0.413993	-0.458181
4913	8.397584	-1.824300	4.797890	-0.547271	0.027206	-0.032986	-0.607356	0.379788	-0.431142	0.713882	-0.318023	-0.407119	-0.472744
4914	8.291419	-1.954553	4.731827	-0.551104	-0.016119	-0.023954	-0.608202	0.380071	-0.431133	0.708560	-0.323394	-0.402542	-0.480956
4915	8.353442	-2.041626	4.783460	-0.550291	-0.026845	-0.033610	-0.609040	0.378526	-0.430582	0.698472	-0.332597	-0.396293	-0.494436
4916	8.376369	-1.814878	4.737404	-0.549335	-0.014222	-0.033641	-0.609039	0.378386	-0.430723	0.692805	-0.337703	-0.391620	-0.502605
4917	8.376424	-1.790681	4.741967	-0.540246	-0.012463	-0.033542	-0.610446	0.378106	-0.430015	0.682831	-0.346106	-0.385181	-0.515353
4918	8.373818	-1.870505	4.728363	-0.547554	-0.017772	-0.040682	-0.609452	0.376422	-0.431161	0.676812	-0.351027	-0.380478	-0.523396
4919	8.272301	-1.821260	4.771443	-0.542304	-0.044775	-0.047549	-0.610569	0.374173	-0.430055	0.666408	-0.359189	-0.374490	-0.535389
4920	8.371078	-1.906587	4.752933	-0.556612	-0.015962	-0.037267	-0.611981	0.375302	-0.430593	0.660116	-0.364087	-0.369507	-0.543280
4921	8.421923	-1.795529	4.785454	-0.552853	0.001937	-0.024925	-0.612258	0.374175	-0.429621	0.650232	-0.371570	-0.362576	-0.554683
4922	8.405853	-1.771852	4.690974	-0.542862	0.003758	-0.031892	-0.613095	0.372493	-0.430053	0.643999	-0.375966	-0.357316	-0.562352
4923	8.354556	-1.853452	4.730615	-0.538291	0.010998	-0.038983	-0.614080	0.372210	-0.428786	0.634151	-0.382601	-0.350510	-0.573246
4924	8.388844	-1.728018	4.726753	-0.556486	0.001955	-0.024963	-0.613370	0.371376	-0.432024	0.627651	-0.387093	-0.344940	-0.580715
4925	8.388891	-1.735328	4.717169	-0.561933	0.001981	-0.025027	-0.613508	0.370530	-0.430911	0.617752	-0.393789	-0.337855	-0.590903
4926	8.403136	-1.727957	4.750896	-0.527313	0.016168	-0.017630	-0.613221	0.369408	-0.431766	0.611441	-0.397654	-0.332281	-0.597997
4927	8.406199	-1.745467	4.659266	-0.554437	0.027000	-0.005626	-0.613505	0.370114	-0.432597	0.602049	-0.403678	-0.324817	-0.607515
4928	8.328046	-1.838770	4.732903	-0.559901	0.017904	0.004950	-0.613364	0.369970	-0.431619	0.595553	-0.407923	-0.318541	-0.614367
4929	8.393721	-1.788692	4.691178	-0.547472	-0.023509	-0.003475	-0.612666	0.371091	-0.431332	0.585987	-0.414110	-0.311750	-0.622852
4930	8.413725	-1.670599	4.658421	-0.545743	-0.030637	-0.012237	-0.613645	0.369685	-0.430078	0.578888	-0.418533	-0.306264	-0.629222
4931	8.408377	-1.728322	4.697733	-0.538364	-0.008988	-0.019371	-0.614775	0.370531	-0.430340	0.569350	-0.423980	-0.299557	-0.637454
4932	8.410586	-1.776654	4.700686	-0.560119	-0.008074	-0.009906	-0.614776	0.370670	-0.429778	0.562109	-0.428152	-0.293510	-0.643873
4933	8.380152	-1.811157	4.563380	-0.542161	-0.046902	-0.009461	-0.615057	0.370243	-0.428099	0.552505	-0.433861	-0.287102	-0.651211
4934	8.481079	-1.729023	4.658982	-0.545625	-0.016280	-0.005240	-0.613650	0.370522	-0.428527	0.545217	-0.437855	-0.281208	-0.657223
4935	8.418085	-1.704187	4.702284	-0.572737	0.001765	0.004936	-0.614500	0.371362	-0.426830	0.535880	-0.443026	-0.273749	-0.664547
4936	8.451968	-1.738415	4.673625	-0.570879	0.009917	-0.000396	-0.614775	0.370386	-0.428800	0.528401	-0.446826	-0.267108	-0.670666
4937	8.393731	-1.800820	4.684064	-0.541699	0.015898	0.019350	-0.613372	0.371083	-0.428383	0.519676	-0.451245	-0.259798	-0.677362
4938	8.403637	-1.784117	4.659701	-0.543572	0.012402	0.008739	-0.612811	0.371786	-0.428941	0.512412	-0.454631	-0.253338	-0.683055
4939	8.403330	-1.815381	4.684214	-0.545316	0.023204	0.010416	-0.613661	0.372626	-0.427384	0.503642	-0.458659	-0.246004	-0.689535
4940	8.403377	-1.822691	4.674630	-0.567136	0.023373	0.003083	-0.613666	0.374033	-0.428070	0.495980	-0.461960	-0.239085	-0.695294
4941	8.407166	-1.877633	4.781558	-0.542509	0.037601	0.010349	-0.613948	0.374460	-0.429465	0.487374	-0.465488	-0.231669	-0.701511
4942	8.456696	-1.794119	4.659741	-0.552507	0.037695	0.006720	-0.612541	0.374456	-0.429476	0.479812	-0.468315	-0.224708	-0.707084
4943	8.316653	-1.824697	4.653021	-0.547411	-0.019979	0.003563	-0.612554	0.377405	-0.429024	0.470845	-0.472428	-0.217849	-0.712502
4944	8.378919	-1.902272	4.677967	-0.567480	-0.025125	-0.014332	-0.611007	0.377684	-0.429454	0.462415	-0.476047	-0.211410	-0.717536
4945	8.427294	-1.791153	4.717741	-0.564735	-0.008767	-0.030301	-0.611710	0.377401	-0.428470	0.452883	-0.479774	-0.204530	-0.723106
4946	8.396099	-1.832312	4.674747	-0.547354	0.009175	-0.031102	-0.613254	0.375992	-0.425950	0.444401	-0.482492	-0.198163	-0.728314
4947	8.398534	-1.866282	4.655792	-0.560175	-0.010611	-0.028480	-0.613116	0.376554	-0.426226	0.434958	-0.485982	-0.191349	-0.733497
4948	8.432775	-1.772324	4.642616	-0.543957	-0.025016	-0.037028	-0.612971	0.375856	-0.427636	0.426152	-0.489000	-0.185335	-0.738190
4949	8.426955	-1.948445	4.685667	-0.554596	0.009184	-0.028542	-0.612971	0.375426	-0.424837	0.416855	-0.491927	-0.178440	-0.743236
4950	8.415008	-1.897560	4.694781	-0.530951	0.016295	-0.030075	-0.615503	0.375434	-0.425658	0.408303	-0.494105	-0.172150	-0.748006
4951	8.388773	-1.805532	4.698621	-0.569177	0.011153	-0.039331	-0.614662	0.375992	-0.425098	0.398729	-0.496870	-0.165130	-0.752906
4952	8.408381	-1.825291	4.650488	-0.542763	0.014521	-0.026654	-0.614101	0.376271	-0.424819	0.389982	-0.499033	-0.158596	-0.757448
4953	8.422739	-1.793768	4.681530	-0.549250	0.002969	-0.040807	-0.615078	0.374446	-0.424550	0.380555	-0.501558	-0.151954	-0.761923
4954	8.374706	-1.830018	4.633672	-0.560153	0.005816	-0.051580	-0.613808	0.373456	-0.423309	0.371108	-0.503757	-0.145429	-0.766393
4955	8.415170	-1.786183	4.727366	-0.559958	0.030869	-0.032260	-0.615776	0.372897	-0.423019	0.361781	-0.505758	-0.138327	-0.770836
4956	8.471598	-1.782432	4.611264	-0.539950	0.038089	-0.042669	-0.617192	0.375296	-0.425226	0.352653	-0.507187	-0.131744	-0.775269
4957	8.340473	-1.907014	4.653908	-0.549174	0.011065	-0.040886	-0.617185	0.373892	-0.425521	0.343236	-0.509205	-0.125028	-0.779274
4958	8.441949	-1.893199	4.646369	-0.534896	-0.019456	-0.059086	-0.618603	0.375998	-0.424086	0.333650	-0.511303	-0.119055	-0.782990
4959	8.515092	-1.719722	4.634670	-0.551279	-0.015685	-0.067225	-0.620284	0.374032	-0.422972	0.323704	-0.513506	-0.112749	-0.786648
4960	8.451747	-1.796413	4.674272	-0.549278	0.014043	-0.069178	-0.620561	0.372906	-0.422281	0.313787	-0.514994	-0.106403	-0.790568
4961	8.471624	-1.913355	4.545067	-0.540240	-0.001339	-0.066329	-0.624222	0.372905	-0.419449	0.303976	-0.516723	-0.100156	-0.794081
4962	8.434870	-1.967953	4.279926	-0.562191	-0.026322	-0.081473	-0.625493	0.373747	-0.418029	0.293551	-0.518744	-0.093949	-0.797437
4963	8.540570	-1.919742	4.366236	-0.558436	0.002583	-0.090429	-0.625503	0.375564	-0.415347	0.283120	-0.520304	-0.087620	-0.800905
4964	8.554508	-1.953330	4.419752	-0.560187	0.018888	-0.099400	-0.627203	0.377381	-0.411390	0.272416	-0.521389	-0.081341	-0.804566
4965	8.564037	-2.064798	4.382321	-0.554757	0.009818	-0.095753	-0.628619	0.378919	-0.407999	0.261911	-0.522625	-0.075062	-0.807856
4966	8.404562	-2.049096	4.413772	-0.563607	0.025689	-0.055293	-0.630024	0.378075	-0.406875	0.251804	-0.523513	-0.068209	-0.811096
4967	8.375352	-1.951747	4.492465	-0.541791	0.019968	-0.031999	-0.629746	0.378347	-0.404352	0.242462	-0.524442	-0.061404	-0.813881
4968	8.482081	-1.860738	4.467143	-0.557353	0.020349	-0.063996	-0.631160	0.379751	-0.402924	0.232194	-0.525217	-0.054752	-0.816845
4969	8.505264	-1.947385	4.547818	-0.549074	0.052999	-0.092418	-0.632294	0.381434	-0.401356	0.221789	-0.525402	-0.048294	-0.820018
4970	8.403088	-1.849121	4.699089	-0.543362	0.099778	-0.089116	-0.634265	0.381437	-0.400780	0.211264	-0.524617	-0.041761	-0.823651
4971	8.473843	-1.796855	4.625920	-0.563359	0.085269	-0.067120	-0.633694	0.380322	-0.404020	0.201121	-0.524170	-0.034645	-0.826799
4972	8.326597	-1.822570	4.616739	-0.546297	0.038100	-0.042778	-0.634261	0.380880	-0.402328	0.191216	-0.524286	-0.027817	-0.829329
4973	8.388987	-1.926910	4.612987	-0.561832	0.016490	-0.035751	-0.634676	0.379336	-0.402621	0.181531	-0.524820	-0.020658	-0.831375
4974	8.412794	-1.791047	4.720175	-0.552845	0.014770	-0.048887	-0.635386	0.380600	-0.401761	0.171386	-0.525191	-0.013869	-0.833432
4975	8.383665	-1.800424	4.737233	-0.552773	0.018232	-0.033877	-0.634678	0.379616	-0.402338	0.161789	-0.525493	-0.006829	-0.835245
4976	8.356931	-1.824346	4.749618	-0.549220	-0.008128	-0.010682	-0.638054	0.379626	-0.402872	0.152267	-0.526090	0.000230	-0.836686
4977	8.388248	-1.814802	4.761551	-0.554860	-0.045151	0.001872	-0.637909	0.378216	-0.401486	0.143210	-0.527300	0.007485	-0.837490
4978	8.402047	-1.865245	4.824921	-0.549155	-0.029397	0.049605	-0.638335	0.379203	-0.402173	0.134654	-0.528103	0.015109	-0.838300
4979	8.383018	-1.802322	4.819411	-0.549064	-0.020508	0.062826	-0.636496	0.377376	-0.403328	0.126646	-0.528719	0.022975	-0.838981
4980	8.397772	-1.829301	4.771365	-0.543444	0.001020	0.070723	-0.635093	0.378215	-0.403050	0.118457	-0.528855	0.030799	-0.839840
4981	8.306509	-1.790301	4.732390	-0.539032	-0.016965	0.063796	-0.633683	0.377652	-0.403628	0.110536	-0.529241	0.038512	-0.840358
4982	8.388714	-1.752153	4.731855	-0.543684	-0.030398	0.058538	-0.634525	0.377378	-0.405306	0.102132	-0.529782	0.046129	-0.840698
4983	8.374516	-1.781381	4.681457	-0.540127	-0.039330	0.048015	-0.633677	0.376818	-0.406299	0.093906	-0.530414	0.053632	-0.840813
4984	8.368884	-1.809786	4.771186	-0.563663	-0.022063	0.043201	-0.632975	0.377382	-0.407701	0.084996	-0.530731	0.061423	-0.841028
4985	8.420582	-1.959278	4.879105	-0.534440	0.001195	0.046040	-0.634099	0.377392	-0.409794	0.076721	-0.530520	0.068857	-0.841380
4986	8.383647	-1.814954	4.732563	-0.556219	0.014081	0.028031	-0.634943	0.377394	-0.409928	0.067567	-0.530095	0.076404	-0.841782
4987	8.357143	-1.926331	4.673432	-0.540316	-0.030503	-0.031681	-0.633669	0.375992	-0.411634	0.057938	-0.530388	0.083043	-0.841686
4988	8.317831	-2.034606	4.710938	-0.544045	-0.024704	-0.074247	-0.634371	0.375574	-0.412054	0.047232	-0.530610	0.089224	-0.841582
4989	8.374125	-1.810151	4.718023	-0.531376	-0.026559	-0.073162	-0.635193	0.370519	-0.412381	0.036973	-0.530726	0.095240	-0.841363
4990	8.427587	-1.675035	4.735775	-0.540455	-0.039416	-0.040431	-0.636309	0.368275	-0.412536	0.026890	-0.530973	0.101683	-0.840836
4991	8.433074	-1.733780	4.622854	-0.547629	-0.024899	-0.047682	-0.637420	0.365333	-0.414099	0.016858	-0.530857	0.108189	-0.840358
4992	8.467669	-1.596476	4.585031	-0.544159	-0.026337	-0.088299	-0.638262	0.364628	-0.412979	0.005899	-0.530834	0.114162	-0.839730
4993	8.447412	-1.707091	4.653950	-0.562301	-0.026308	-0.083225	-0.639512	0.360696	-0.412450	-0.004896	-0.530642	0.120474	-0.838976
4994	8.409425	-1.700085	4.576599	-0.562387	-0.040693	-0.086680	-0.641485	0.361545	-0.412986	-0.015987	-0.530691	0.126735	-0.837884
4995	8.479203	-1.608239	4.647972	-0.540465	-0.024715	-0.070575	-0.642874	0.357193	-0.412740	-0.026340	-0.530265	0.132740	-0.836962
4996	8.487077	-1.540925	4.598883	-0.549406	0.002420	-0.077027	-0.643713	0.355643	-0.410788	-0.037237	-0.529408	0.138828	-0.836103
4997	8.521755	-1.524892	4.492338	-0.544018	0.006272	-0.106166	-0.644828	0.353118	-0.411086	-0.048294	-0.528385	0.144416	-0.835237
4998	8.526464	-1.604823	4.469060	-0.542217	-0.002813	-0.099020	-0.646094	0.352693	-0.409118	-0.059452	-0.527515	0.150113	-0.834062
4999	8.594609	-1.382694	4.502735	-0.562137	-0.004826	-0.063815	-0.645660	0.350165	-0.409568	-0.069939	-0.526354	0.156375	-0.832830
5000	8.560902	-1.484359	4.443506	-0.553985	0.002595	-0.092090	-0.647485	0.349044	-0.409145	-0.081101	-0.525197	0.162288	-0.831416
5001	8.482819	-1.485602	4.552361	-0.556529	0.014886	-0.056831	-0.648326	0.348487	-0.409986	-0.091435	-0.523515	0.168404	-0.830188
5002	8.526879	-1.476683	4.477295	-0.547817	-0.050985	-0.049234	-0.649445	0.346802	-0.409434	-0.101610	-0.522958	0.174716	-0.828049
