# Supplementary material for: Identification of Haptic Based Guiding Using Hard Reins
Source: PLoS One. 2015 Jul 22;10(7):e0132020. doi: 10.1371/journal.pone.0132020 (PMC4511788; doi:10.1371/journal.pone.0132020)
Supplement: S9 File — (ZIP) [file pone.0132020.s009.zip › Exp2_MotionData2/Subject11/path1/T2/fh2.txt]

// Start Time: 0
// Sample rate: 25.0Hz
// Scenario: 4.9
// Firmware Version: 2.6.1
Counter	Acc_X	Acc_Y	Acc_Z	Gyr_X	Gyr_Y	Gyr_Z	Mag_X	Mag_Y	Mag_Z	Quat_w	Quat_x	Quat_y	Quat_z
4411	0.137174	-0.093167	-9.790099	0.017038	0.023408	-0.023638	0.239444	0.052385	0.685733	-0.006213	0.982221	0.187489	0.007184
4412	0.178409	-0.067075	-9.804576	0.014293	0.023365	-0.009567	0.238380	0.052669	0.685752	-0.006556	0.982201	0.187570	0.007509
4413	0.229378	-0.031378	-9.799799	-0.028715	0.012813	0.000648	0.237843	0.053644	0.686032	-0.006022	0.982206	0.187548	0.007782
4414	0.324142	0.049723	-9.780456	-0.119101	0.021490	0.007057	0.238256	0.050586	0.686784	-0.003739	0.982261	0.187285	0.008569
4415	0.288424	0.122003	-9.832193	-0.207667	0.010121	0.002873	0.238138	0.047531	0.687543	0.000330	0.982279	0.187187	0.009471
4416	0.239960	0.096158	-9.755161	-0.214775	0.028511	-0.005035	0.236334	0.037958	0.687738	0.004469	0.982277	0.187072	0.010752
4417	0.186529	0.055501	-9.815254	-0.091252	0.012857	-0.019163	0.237411	0.035174	0.688088	0.006245	0.982194	0.187426	0.011273
4418	0.099770	0.078019	-9.751757	0.035737	0.004130	-0.009428	0.237022	0.032258	0.690298	0.005556	0.982208	0.187382	0.011135
4419	0.169338	0.012610	-9.726670	0.110922	0.005891	-0.015958	0.236736	0.035871	0.690075	0.003377	0.982159	0.187717	0.010755
4420	0.142668	-0.001673	-9.745832	0.100157	0.012880	-0.007194	0.236193	0.038096	0.689843	0.001388	0.982158	0.187755	0.010549
4421	0.181361	0.007514	-9.789323	0.048232	0.002352	-0.002332	0.236974	0.042677	0.686724	0.000445	0.982151	0.187807	0.010331
4422	0.157389	0.029585	-9.711951	0.034768	0.000573	0.004623	0.235897	0.044626	0.687811	-0.000217	0.982180	0.187670	0.010130
4423	0.205809	0.046118	-9.688144	0.044661	0.011076	-0.004091	0.236558	0.044900	0.688329	-0.001121	0.982163	0.187756	0.010096
4424	0.162075	0.014631	-9.870793	0.046473	0.026868	0.000396	0.237614	0.045727	0.688584	-0.002110	0.982183	0.187628	0.010368
4425	0.171784	0.021757	-9.875602	0.044714	0.010268	-0.011133	0.236014	0.046569	0.689142	-0.003008	0.982138	0.187853	0.010316
4426	0.196001	0.029004	-9.803623	0.016060	0.007607	-0.008715	0.234676	0.049633	0.687092	-0.003326	0.982118	0.187955	0.010324
4427	0.201259	0.089068	-9.812592	0.001722	0.010213	-0.002631	0.236542	0.048790	0.686267	-0.003375	0.982107	0.188003	0.010432
4428	0.201468	0.117961	-9.802648	-0.021524	0.016333	-0.004535	0.234544	0.049773	0.686832	-0.002987	0.982113	0.187961	0.010753
4429	0.189292	0.103639	-9.797900	-0.028639	0.016357	-0.014279	0.234688	0.047828	0.686811	-0.002449	0.982059	0.188231	0.011097
4430	0.244217	0.018887	-9.842611	-0.025069	0.004105	-0.015212	0.235882	0.047543	0.687315	-0.001943	0.982041	0.188326	0.011191
4431	0.210247	-0.006998	-9.741670	-0.007081	0.000657	-0.039763	0.235094	0.046159	0.687182	-0.001763	0.981893	0.189102	0.011148
4432	0.224236	-0.074664	-9.809866	0.005385	0.010255	-0.022031	0.234557	0.046717	0.688115	-0.001877	0.981841	0.189361	0.011248
4433	0.214692	-0.057825	-9.833625	-0.003597	0.018110	-0.011487	0.234295	0.046163	0.687982	-0.001845	0.981796	0.189581	0.011532
4434	0.224294	-0.065175	-9.853020	0.016099	0.019871	-0.013103	0.233620	0.047694	0.688796	-0.002208	0.981769	0.189699	0.011780
4435	0.224273	-0.069824	-9.800197	0.035747	0.004111	-0.011257	0.235476	0.047822	0.689032	-0.002901	0.981725	0.189925	0.011638
4436	0.219943	-0.000034	-9.799356	0.035687	-0.006414	-0.000706	0.234152	0.048942	0.686436	-0.003551	0.981753	0.189790	0.011295
4437	0.198231	0.002586	-9.784719	0.035729	0.002356	-0.007716	0.233738	0.050888	0.687513	-0.004236	0.981722	0.189947	0.011118
4438	0.205356	-0.016493	-9.712895	0.042910	0.009353	-0.012933	0.234261	0.052830	0.686604	-0.005086	0.981691	0.190092	0.011058
4439	0.234202	-0.029289	-9.891149	0.020527	0.023347	-0.000717	0.233989	0.053525	0.687404	-0.005551	0.981682	0.190105	0.011350
4440	0.219914	-0.002586	-9.847455	0.008898	0.016347	-0.004343	0.234386	0.053662	0.687662	-0.005761	0.981695	0.190021	0.011557
4441	0.277704	-0.026974	-9.809779	0.017865	0.011092	-0.011369	0.233192	0.053252	0.687939	-0.006121	0.981649	0.190245	0.011621
4442	0.258495	-0.012333	-9.790216	0.032132	0.000580	-0.004245	0.232920	0.054781	0.687301	-0.006728	0.981664	0.190156	0.011430
4443	0.272782	-0.041236	-9.766638	0.007048	-0.002947	0.000835	0.232650	0.055477	0.687444	-0.006821	0.981669	0.190139	0.011261
4444	0.286783	-0.108771	-9.791570	-0.018847	-0.001177	-0.009938	0.234239	0.056302	0.687296	-0.006419	0.981665	0.190176	0.011229
4445	0.248070	-0.118192	-9.824993	-0.010811	0.004080	-0.003682	0.233458	0.054362	0.685975	-0.006191	0.981653	0.190243	0.011269
4446	0.223669	-0.154031	-9.808370	0.009709	-0.009929	0.004347	0.232506	0.054920	0.691512	-0.006319	0.981708	0.189974	0.010955
4447	0.185108	-0.144041	-9.786291	0.003490	0.006713	-0.000912	0.234896	0.055463	0.690693	-0.006387	0.981704	0.189990	0.010988
4448	0.156073	-0.151111	-9.812560	0.003430	-0.004673	0.009628	0.234508	0.055606	0.687285	-0.006414	0.981772	0.189645	0.010801
4449	0.207238	-0.088861	-9.776234	-0.001845	-0.004648	-0.011562	0.234235	0.056162	0.688608	-0.006334	0.981731	0.189870	0.010628
4450	0.234297	-0.019345	-9.785282	0.007052	0.004063	0.002640	0.233436	0.056444	0.688886	-0.006464	0.981766	0.189689	0.010599
4451	0.229454	-0.019469	-9.838118	-0.001853	0.009338	-0.003572	0.233194	0.054364	0.685585	-0.006434	0.981752	0.189755	0.010701
4452	0.277654	-0.031976	-9.872326	0.005330	0.016339	-0.006154	0.234777	0.055049	0.687275	-0.006573	0.981771	0.189639	0.010922
4453	0.229528	-0.007589	-9.886051	-0.001883	0.009329	0.004362	0.235307	0.055046	0.687661	-0.006539	0.981787	0.189550	0.011026
4454	0.185342	-0.108249	-9.879617	-0.005433	-0.011627	-0.008965	0.234245	0.054217	0.688983	-0.006360	0.981808	0.189467	0.010739
4455	0.137088	-0.102987	-9.855105	-0.014418	-0.008141	-0.000191	0.233980	0.054497	0.688464	-0.006014	0.981812	0.189467	0.010542
4456	0.166220	-0.085958	-9.718163	0.001715	-0.001156	-0.007987	0.234533	0.052273	0.685807	-0.006015	0.981840	0.189331	0.010433
4457	0.156762	-0.059285	-9.672109	0.003573	0.009368	-0.021146	0.234782	0.054493	0.686876	-0.006084	0.981759	0.189743	0.010510
4458	0.166232	-0.083619	-9.739767	0.012424	0.005830	0.000929	0.235047	0.054353	0.687133	-0.006324	0.981793	0.189557	0.010496
4459	0.204833	-0.088724	-9.737756	-0.008978	0.018092	-0.011532	0.235168	0.056158	0.687543	-0.006182	0.981748	0.189778	0.010789
4460	0.228832	-0.108280	-9.779047	0.007139	0.023348	-0.011405	0.235436	0.055322	0.688319	-0.006383	0.981732	0.189837	0.011141
4461	0.224080	-0.094127	-9.882193	0.046437	0.009348	0.002936	0.234106	0.056441	0.687037	-0.007301	0.981736	0.189786	0.011050
4462	0.224074	-0.096400	-9.838956	0.044667	-0.008136	-0.007716	0.234364	0.058107	0.686524	-0.008119	0.981734	0.189786	0.010641
4463	0.238418	-0.118036	-9.798470	0.035725	0.000599	-0.007759	0.235428	0.057267	0.687288	-0.008792	0.981700	0.189945	0.010421
4464	0.236525	-0.045793	-9.775991	0.017838	0.006714	-0.007853	0.234890	0.058381	0.687570	-0.009139	0.981710	0.189876	0.010406
4465	0.226450	-0.103473	-9.786181	0.012435	0.016318	0.002708	0.234361	0.058941	0.686007	-0.009412	0.981717	0.189821	0.010582
4466	0.238372	-0.122986	-9.844192	-0.001894	-0.004671	0.000759	0.233814	0.061721	0.686043	-0.009332	0.981744	0.189695	0.010417
4467	0.238468	-0.113027	-9.733519	-0.000111	0.009299	0.003466	0.235560	0.058379	0.685721	-0.009330	0.981756	0.189624	0.010504
4468	0.236260	-0.084152	-9.735571	0.001667	0.009294	0.006129	0.234892	0.058521	0.686652	-0.009373	0.981832	0.189223	0.010600
4469	0.228769	-0.115636	-9.824797	-0.014397	0.011076	-0.000152	0.235277	0.060462	0.687322	-0.009094	0.981834	0.189220	0.010778
4470	0.223989	-0.108411	-9.834287	-0.003631	0.023338	-0.002670	0.235547	0.059350	0.687832	-0.009084	0.981857	0.189078	0.011170
4471	0.208995	-0.180324	-9.791721	0.017908	0.005890	-0.023735	0.233815	0.059358	0.689566	-0.009416	0.981764	0.189546	0.011126
4472	0.201776	-0.179959	-9.690709	0.053667	0.005871	-0.019950	0.233153	0.058806	0.689965	-0.010461	0.981722	0.189718	0.010962
4473	0.129173	-0.203327	-9.651896	0.059843	0.004095	-0.002272	0.234345	0.060467	0.687993	-0.011617	0.981701	0.189773	0.010714
4474	0.213958	-0.165563	-9.671420	0.032061	0.009287	0.009864	0.234338	0.062968	0.685916	-0.012259	0.981750	0.189478	0.010692
4475	0.300917	-0.157099	-9.828300	-0.001952	0.023259	0.021101	0.231406	0.063677	0.688070	-0.012278	0.981827	0.189056	0.011051
4476	0.315356	-0.162207	-9.888570	-0.018020	0.030274	0.016599	0.233008	0.063253	0.686202	-0.012017	0.981911	0.188606	0.011629
4477	0.271646	-0.195599	-9.907804	0.016040	0.020713	0.000958	0.233013	0.062003	0.686715	-0.012375	0.981907	0.188585	0.011878
4478	0.273937	-0.214684	-9.850360	0.041074	0.000590	-0.002462	0.230877	0.064098	0.686769	-0.013157	0.981920	0.188477	0.011656
4479	0.245053	-0.204543	-9.753855	0.032095	-0.008178	-0.000789	0.232199	0.065063	0.686758	-0.013722	0.981912	0.188501	0.011278
4480	0.252607	-0.161304	-9.753424	-0.001916	-0.000327	0.004285	0.231937	0.064509	0.686756	-0.013658	0.981963	0.188246	0.011197
4481	0.242660	-0.199875	-9.806658	-0.021597	0.006676	0.006807	0.231407	0.064790	0.685979	-0.013223	0.981995	0.188105	0.011311
4482	0.271990	-0.151879	-9.767903	-0.003731	0.009273	0.013115	0.232214	0.063119	0.685687	-0.013162	0.982077	0.187673	0.011424
4483	0.271756	-0.183279	-9.811524	0.017766	0.011922	0.009751	0.231140	0.064652	0.686507	-0.013518	0.982108	0.187482	0.011494
4484	0.291116	-0.178524	-9.780392	0.005324	0.020695	-0.007055	0.231010	0.063819	0.687158	-0.013673	0.982107	0.187457	0.011802
4485	0.237710	-0.214482	-9.876484	-0.003682	0.012824	0.006079	0.231275	0.063817	0.687416	-0.013609	0.982129	0.187333	0.011971
4486	0.155278	-0.261790	-9.825843	-0.014444	-0.006410	0.004182	0.231007	0.062706	0.689905	-0.013276	0.982187	0.187064	0.011819
4487	0.126774	-0.198718	-9.723926	0.005192	-0.001192	0.014056	0.230867	0.063262	0.690964	-0.013336	0.982240	0.186788	0.011667
4488	0.243087	-0.144172	-9.681040	0.042753	0.007511	0.019624	0.232470	0.064089	0.686876	-0.014183	0.982327	0.186277	0.011570
4489	0.291720	-0.094318	-9.772219	0.030291	0.025026	0.013426	0.233526	0.064638	0.687653	-0.014826	0.982364	0.186012	0.011842
4490	0.281600	-0.156941	-9.825727	-0.021632	0.013643	0.017404	0.231276	0.063540	0.687414	-0.014431	0.982459	0.185526	0.012105
4491	0.349028	-0.181670	-9.874663	-0.035936	0.009262	0.014616	0.229821	0.063827	0.685600	-0.013711	0.982523	0.185227	0.012318
4492	0.343674	-0.253893	-9.909096	-0.005485	0.012792	0.009551	0.230091	0.062853	0.685849	-0.013628	0.982585	0.184892	0.012507
4493	0.324467	-0.241407	-9.807840	0.017776	0.002294	0.004402	0.230490	0.061182	0.688453	-0.013939	0.982597	0.184809	0.012391
4494	0.280866	-0.258095	-9.870147	0.028470	-0.004697	0.013277	0.231015	0.062430	0.688195	-0.014458	0.982686	0.184315	0.012111
4495	0.280978	-0.243560	-9.836332	0.014214	0.006691	0.002643	0.231804	0.063119	0.689109	-0.014718	0.982692	0.184265	0.012095
4496	0.281118	-0.224289	-9.826498	0.024910	0.012792	0.013320	0.230223	0.062852	0.686109	-0.015232	0.982775	0.183775	0.012171
4497	0.254817	-0.190172	-9.748967	0.071426	0.012794	0.013672	0.230484	0.064657	0.684284	-0.016640	0.982801	0.183520	0.012061
4498	0.295679	-0.216936	-9.744821	0.060672	0.004027	0.014426	0.230464	0.066739	0.686539	-0.017825	0.982869	0.183058	0.011834
4499	0.281135	-0.224083	-9.759198	0.019566	0.016290	0.007124	0.230729	0.067293	0.686015	-0.018220	0.982886	0.182917	0.011987
4500	0.271653	-0.199903	-9.742014	0.009709	0.009285	0.007916	0.230325	0.069241	0.684464	-0.018422	0.982935	0.182630	0.012051
4501	0.289960	-0.337515	-9.861525	-0.000110	0.005813	0.004276	0.230729	0.068128	0.684447	-0.018389	0.982951	0.182545	0.012071
4502	0.212860	-0.310672	-9.932655	-0.001951	-0.007298	0.013938	0.230583	0.069794	0.685516	-0.018302	0.983036	0.182111	0.011850
4503	0.290531	-0.258097	-9.846195	0.017763	-0.001193	0.007040	0.231527	0.067289	0.685346	-0.018595	0.983058	0.181977	0.011663
4504	0.261768	-0.231118	-9.749498	0.044580	0.004040	0.011672	0.231115	0.068401	0.687465	-0.019462	0.983133	0.181490	0.011499
4505	0.256704	-0.262481	-9.793077	0.032103	0.007569	0.002779	0.230588	0.068683	0.686031	-0.020063	0.983131	0.181441	0.011433
4506	0.242163	-0.271798	-9.730569	0.007068	0.007566	-0.002690	0.231111	0.070903	0.684731	-0.020204	0.983142	0.181362	0.011478
4507	0.231917	-0.353516	-9.736227	-0.000024	0.016349	-0.015060	0.230843	0.071460	0.684347	-0.020199	0.983086	0.181652	0.011706
4508	0.323258	-0.412019	-9.756915	0.008842	0.002297	-0.000986	0.230707	0.071321	0.685661	-0.020356	0.983104	0.181538	0.011640
4509	0.270658	-0.337173	-9.798863	0.006991	0.011028	0.016687	0.230711	0.071044	0.684870	-0.020482	0.983162	0.181208	0.011726
4510	0.302074	-0.332725	-9.837540	-0.001035	0.003167	0.009543	0.230038	0.072436	0.685157	-0.020450	0.983217	0.180909	0.011708
4511	0.290024	-0.330137	-9.808564	-0.009117	-0.004721	0.012984	0.229635	0.073272	0.685171	-0.020201	0.983271	0.180655	0.011545
4512	0.338545	-0.299217	-9.799013	0.003416	0.012757	0.016655	0.229908	0.071881	0.685416	-0.020293	0.983354	0.180184	0.011697
4513	0.324166	-0.282399	-9.841958	0.003485	0.012803	0.002566	0.230436	0.072295	0.685412	-0.020350	0.983361	0.180130	0.011841
4514	0.319645	-0.239089	-9.848632	-0.008123	0.004068	-0.004590	0.229508	0.071744	0.685946	-0.020179	0.983375	0.180071	0.011873
4515	0.290140	-0.311160	-9.894872	-0.034032	0.005848	-0.011826	0.231105	0.071736	0.684871	-0.019465	0.983347	0.180295	0.012024
4516	0.352971	-0.306679	-9.842485	-0.037578	0.011084	-0.018901	0.229780	0.070910	0.685671	-0.018737	0.983318	0.180506	0.012305
4517	0.294177	-0.421855	-9.900987	-0.015287	0.004084	-0.002908	0.230316	0.069239	0.686828	-0.018393	0.983315	0.180560	0.012351
4518	0.241563	-0.353753	-9.789189	0.041006	-0.011681	0.006284	0.230850	0.069237	0.686163	-0.019132	0.983376	0.180179	0.011894
4519	0.222246	-0.357979	-9.647266	0.078585	-0.015184	0.001260	0.230445	0.071323	0.684614	-0.020570	0.983355	0.180180	0.011216
4520	0.234348	-0.353344	-9.673756	0.067792	-0.018713	0.013503	0.230954	0.073958	0.686472	-0.021815	0.983403	0.179810	0.010519
4521	0.255927	-0.372940	-9.734254	0.033863	0.007549	0.007174	0.231500	0.073124	0.683697	-0.022457	0.983414	0.179674	0.010445
4522	0.289825	-0.358912	-9.780051	-0.014454	0.016276	0.011253	0.231902	0.072844	0.683031	-0.022209	0.983489	0.179281	0.010733
4523	0.273541	-0.272205	-9.783721	-0.040400	0.020644	0.012864	0.232418	0.074229	0.685007	-0.021434	0.983550	0.179011	0.011183
4524	0.309861	-0.258101	-9.798293	-0.037736	0.006635	0.013706	0.231896	0.072287	0.685521	-0.020695	0.983632	0.178638	0.011362
4525	0.334399	-0.205227	-9.749827	0.002592	0.009287	-0.000968	0.231368	0.071734	0.685524	-0.020714	0.983627	0.178655	0.011445
4526	0.295422	-0.253001	-9.740426	0.017850	0.017196	-0.009638	0.231358	0.072567	0.687240	-0.021100	0.983601	0.178739	0.011644
4527	0.290003	-0.334786	-9.755740	-0.014362	0.009324	-0.011678	0.231108	0.070624	0.686042	-0.020780	0.983566	0.178963	0.011794
4528	0.246675	-0.319611	-9.623001	-0.017971	0.013672	-0.007270	0.231100	0.072013	0.686056	-0.020449	0.983560	0.179017	0.012049
4529	0.340130	-0.416926	-9.745100	-0.000116	-0.004712	-0.001083	0.230836	0.071459	0.686317	-0.020366	0.983559	0.179042	0.011868
4530	0.302081	-0.330437	-9.875969	-0.010821	-0.001174	-0.002879	0.231900	0.072010	0.684993	-0.020124	0.983569	0.179019	0.011804
4531	0.348057	-0.316453	-9.905046	-0.026930	0.019796	0.005000	0.230839	0.071042	0.686182	-0.019603	0.983595	0.178908	0.012200
4532	0.328635	-0.332940	-9.840175	-0.018909	0.018030	0.009459	0.230580	0.069794	0.686305	-0.019273	0.983651	0.178609	0.012538
4533	0.340780	-0.321185	-9.897827	0.007077	0.018061	0.002599	0.229508	0.070910	0.687514	-0.019416	0.983655	0.178555	0.012783
4534	0.367394	-0.316369	-9.828300	0.019555	0.006655	0.007927	0.230187	0.069519	0.685388	-0.019801	0.983698	0.178279	0.012761
4535	0.328749	-0.320569	-9.727070	-0.001826	0.010191	-0.014236	0.229642	0.071466	0.686204	-0.019738	0.983647	0.178557	0.012891
4536	0.435312	-0.273647	-9.842816	-0.018831	0.009294	-0.009978	0.229517	0.070217	0.685931	-0.019374	0.983635	0.178652	0.013065
4537	0.386681	-0.321287	-9.814103	-0.019718	0.000565	-0.015298	0.228854	0.069108	0.687506	-0.018924	0.983589	0.178950	0.013078
4538	0.217009	-0.411210	-9.763200	0.005294	-0.020390	-0.014279	0.229375	0.071745	0.686080	-0.018928	0.983558	0.179158	0.012582
4539	0.376909	-0.340145	-9.713289	0.026679	-0.050215	-0.004573	0.230964	0.072292	0.686455	-0.019218	0.983545	0.179276	0.011424
4540	0.264178	-0.231196	-9.768747	-0.010876	-0.009953	0.004168	0.232173	0.070619	0.685106	-0.018945	0.983592	0.179061	0.011185
4541	0.227388	-0.305917	-9.913498	-0.021605	0.013690	0.012986	0.233096	0.071447	0.685363	-0.018515	0.983645	0.178798	0.011448
4542	0.203810	-0.228531	-9.837897	-0.044865	0.026795	0.014647	0.232050	0.068953	0.685091	-0.017707	0.983727	0.178386	0.012049
4543	0.235187	-0.233345	-9.758908	-0.027012	0.021511	0.020033	0.232442	0.068811	0.686923	-0.017194	0.983805	0.177980	0.012478
4544	0.218094	-0.261878	-9.694195	-0.007324	0.007525	0.013075	0.231127	0.067569	0.685486	-0.017056	0.983869	0.177632	0.012566
4545	0.360548	-0.263161	-9.750719	0.006156	0.023264	0.006139	0.230728	0.066181	0.687974	-0.017200	0.983884	0.177507	0.012916
4546	0.396506	-0.295183	-9.905220	0.012528	0.037326	-0.009639	0.230985	0.068959	0.685765	-0.017552	0.983852	0.177606	0.013528
4547	0.371478	-0.417693	-9.916026	0.024969	0.016312	0.002695	0.228860	0.068136	0.687628	-0.018048	0.983850	0.177556	0.013679
4548	0.347294	-0.422351	-9.927889	0.063481	0.009357	-0.007617	0.228590	0.069249	0.686986	-0.019303	0.983827	0.177560	0.013561
4549	0.318669	-0.378323	-9.761295	0.121598	-0.011652	-0.009018	0.229634	0.072159	0.687262	-0.021607	0.983750	0.177777	0.012822
4550	0.328470	-0.359097	-9.741931	0.149253	0.007544	0.014164	0.229880	0.076464	0.685725	-0.024548	0.983760	0.177370	0.012356
4551	0.314269	-0.315968	-9.832644	0.114340	-0.004700	0.017405	0.230669	0.079100	0.683506	-0.026737	0.983766	0.177061	0.011769
4552	0.328453	-0.359303	-9.809231	0.045486	-0.002955	0.008084	0.229850	0.083132	0.683428	-0.027599	0.983786	0.176837	0.011465
4553	0.347178	-0.443521	-9.771905	-0.000106	0.012783	0.002498	0.231175	0.082986	0.684325	-0.027589	0.983794	0.176785	0.011637
4554	0.318248	-0.436137	-9.790798	-0.014408	-0.002941	-0.004702	0.231304	0.083540	0.684460	-0.027270	0.983807	0.176768	0.011554
4555	0.299026	-0.423842	-9.752035	-0.007257	-0.004692	-0.004649	0.230912	0.082709	0.684064	-0.027053	0.983797	0.176864	0.011411
4556	0.274515	-0.474201	-9.764421	-0.008167	-0.001192	-0.000239	0.231174	0.083541	0.683806	-0.026864	0.983819	0.176779	0.011337
4557	0.327664	-0.469916	-9.800881	-0.012651	-0.009953	0.000563	0.232502	0.083117	0.684307	-0.026524	0.983831	0.176774	0.011106
4558	0.296322	-0.462484	-9.810140	-0.026106	-0.000346	0.011085	0.232903	0.082698	0.684296	-0.025987	0.983903	0.176452	0.011106
4559	0.346800	-0.494237	-9.839782	-0.051947	-0.001181	-0.012038	0.233836	0.081304	0.685319	-0.024905	0.983889	0.176681	0.011194
4560	0.351734	-0.479829	-9.834852	-0.034070	0.000560	-0.007494	0.233308	0.081029	0.684930	-0.024211	0.983900	0.176716	0.011249
4561	0.269896	-0.443049	-9.814495	-0.000146	0.003173	0.009537	0.231717	0.078258	0.688999	-0.024172	0.983934	0.176530	0.011230
4562	0.243433	-0.430668	-9.766055	0.012318	-0.015217	0.016620	0.232520	0.077420	0.688584	-0.024339	0.984025	0.176030	0.010801
4563	0.233478	-0.469326	-9.848132	-0.028856	-0.011723	0.023378	0.233729	0.076443	0.686060	-0.023688	0.984125	0.175573	0.010577
4564	0.309332	-0.334805	-9.712645	-0.035927	-0.008229	0.002193	0.233473	0.075890	0.684219	-0.022929	0.984172	0.175414	0.010460
4565	0.360454	-0.281875	-9.577883	0.002546	-0.008255	-0.001059	0.234269	0.076164	0.683816	-0.022897	0.984170	0.175443	0.010212
4566	0.449710	-0.290230	-9.722958	0.007042	-0.004750	-0.001039	0.233479	0.075196	0.683687	-0.022995	0.984183	0.175371	0.010014
4567	0.376672	-0.369390	-9.838604	0.000087	0.009384	-0.038920	0.234277	0.075331	0.682888	-0.022966	0.984046	0.176136	0.010150
4568	0.235524	-0.519944	-9.877573	0.014397	-0.004553	-0.041497	0.235053	0.077686	0.685001	-0.023201	0.983910	0.176874	0.009948
4569	0.135951	-0.598558	-9.882425	0.053769	-0.000137	-0.041180	0.234113	0.079358	0.685295	-0.024208	0.983739	0.177699	0.009699
4570	0.138400	-0.598165	-9.747847	0.073312	-0.002848	-0.014616	0.235977	0.079349	0.683690	-0.025612	0.983686	0.177817	0.009311
4571	0.202105	-0.473245	-9.636400	0.064244	0.011039	0.013569	0.233837	0.082972	0.682446	-0.026881	0.983700	0.177560	0.009208
4572	0.275113	-0.392267	-9.713011	0.012252	0.017957	0.039647	0.235558	0.084074	0.681905	-0.027170	0.983842	0.176712	0.009416
4573	0.280910	-0.257566	-9.697091	-0.043261	0.009169	0.046285	0.234499	0.082690	0.683352	-0.026312	0.984028	0.175792	0.009642
4574	0.348541	-0.253475	-9.760118	-0.061047	0.012708	0.025002	0.234374	0.081580	0.682949	-0.025136	0.984156	0.175227	0.010013
4575	0.348590	-0.244089	-9.836922	-0.046669	0.016252	0.014549	0.234510	0.080746	0.683333	-0.024215	0.984229	0.174926	0.010415
4576	0.294711	-0.345092	-9.967405	-0.051935	0.011096	-0.006657	0.235053	0.077964	0.684479	-0.023206	0.984242	0.174970	0.010737
4577	0.284856	-0.373747	-9.924388	-0.057240	0.002380	-0.024355	0.235196	0.076297	0.684329	-0.022017	0.984183	0.175439	0.010922
4578	0.269715	-0.465019	-9.920500	-0.035688	0.016423	-0.038260	0.233872	0.075054	0.685519	-0.021340	0.984076	0.176100	0.011307
4579	0.255426	-0.436131	-9.948886	-0.004371	0.002450	-0.041596	0.234663	0.075605	0.686038	-0.021194	0.983932	0.176920	0.011311
4580	0.301505	-0.416498	-9.703903	0.016069	0.002333	-0.017671	0.235048	0.077547	0.686576	-0.021491	0.983876	0.177199	0.011227
4581	0.270206	-0.404153	-9.679456	0.028565	0.009322	-0.009613	0.233336	0.076585	0.684229	-0.022030	0.983829	0.177394	0.011235
4582	0.338006	-0.378239	-9.684550	-0.001861	0.004045	-0.009869	0.233852	0.078387	0.685552	-0.021981	0.983809	0.177509	0.011244
4583	0.231874	-0.358437	-9.772335	-0.023385	0.011051	0.005899	0.233330	0.077140	0.685022	-0.021509	0.983839	0.177386	0.011463
4584	0.313825	-0.378461	-9.818938	-0.014445	0.013656	0.009470	0.234006	0.075470	0.684207	-0.021251	0.983896	0.177091	0.011699
4585	0.329135	-0.263180	-9.836973	-0.000169	0.004016	0.016608	0.233743	0.074916	0.684468	-0.021210	0.983955	0.176766	0.011695
4586	0.334063	-0.248845	-9.856079	-0.002840	-0.000349	0.013050	0.233350	0.073529	0.685249	-0.021132	0.984020	0.176419	0.011612
4587	0.321688	-0.291943	-9.822819	-0.021568	-0.004694	-0.002969	0.234276	0.074358	0.684980	-0.020629	0.984021	0.176478	0.011524
4588	0.299769	-0.318187	-9.808511	-0.021581	-0.006444	-0.001212	0.234145	0.073802	0.685371	-0.020158	0.984038	0.176444	0.011392
4589	0.226910	-0.377605	-9.760495	0.001675	-0.002928	-0.000140	0.234273	0.074357	0.685637	-0.020121	0.984039	0.176451	0.011253
4590	0.231695	-0.384770	-9.731777	0.005248	-0.001187	0.000770	0.234805	0.074354	0.685366	-0.020196	0.984053	0.176372	0.011130
4591	0.244123	-0.334442	-9.760148	-0.000184	-0.004720	0.014823	0.234015	0.072970	0.685890	-0.020122	0.984108	0.176086	0.010951
4592	0.261194	-0.310566	-9.774442	-0.014475	0.005778	0.012995	0.234284	0.072135	0.686403	-0.019836	0.984174	0.175746	0.011030
4593	0.217524	-0.339074	-9.769586	-0.008188	0.000559	0.005980	0.235205	0.073240	0.686925	-0.019620	0.984199	0.175630	0.010984
4594	0.270727	-0.325352	-9.866026	0.001661	0.021549	0.013166	0.233872	0.074359	0.686563	-0.019708	0.984248	0.175325	0.011316
4595	0.271252	-0.253091	-9.831551	0.010633	0.005817	0.002614	0.234411	0.073662	0.685497	-0.019878	0.984254	0.175277	0.011309
4596	0.338894	-0.253253	-9.711963	-0.002816	-0.004731	0.002455	0.234674	0.071714	0.689414	-0.019783	0.984281	0.175144	0.011144
4597	0.297659	-0.277131	-9.759951	-0.014342	0.016325	-0.013405	0.235731	0.072958	0.688753	-0.019491	0.984237	0.175402	0.011441
4598	0.290263	-0.296493	-9.817793	-0.046552	0.011082	-0.013659	0.235075	0.072546	0.687183	-0.018586	0.984213	0.175619	0.011746
4599	0.314231	-0.320823	-9.847121	-0.053737	0.018059	-0.004886	0.234023	0.070330	0.687834	-0.017528	0.984212	0.175699	0.012213
4600	0.285164	-0.334866	-9.794155	-0.023375	0.010169	0.004123	0.234820	0.070603	0.687299	-0.017081	0.984243	0.175555	0.012413
4601	0.224588	-0.365471	-9.731494	-0.007302	0.028528	0.014891	0.234055	0.066164	0.685690	-0.016984	0.984292	0.175253	0.012912
4602	0.376863	-0.342910	-9.831091	0.021319	0.047736	0.025704	0.232716	0.067560	0.686644	-0.017554	0.984379	0.174647	0.013687
4603	0.372656	-0.256246	-9.818041	0.064318	0.039027	0.011906	0.231771	0.069370	0.688121	-0.018906	0.984388	0.174420	0.014149
4604	0.448790	-0.413413	-9.892610	0.058983	0.042534	0.006539	0.230563	0.072015	0.687641	-0.020194	0.984388	0.174232	0.014696
4605	0.535869	-0.394704	-9.845076	0.078713	0.045153	-0.003905	0.230153	0.074796	0.686492	-0.021857	0.984329	0.174318	0.015244
4606	0.559459	-0.467551	-10.009554	0.143277	0.044390	-0.031653	0.227483	0.078144	0.685122	-0.024798	0.984157	0.174867	0.015552
4607	0.638335	-0.585621	-9.876997	0.207716	0.044378	-0.040046	0.226655	0.083843	0.684928	-0.028999	0.983892	0.175701	0.015665
4608	0.398363	-0.715659	-9.751441	0.383016	0.023460	-0.035276	0.225681	0.091070	0.685804	-0.036579	0.983557	0.176239	0.014728
4609	0.590457	-0.866488	-9.817323	0.543983	0.011177	-0.019255	0.225335	0.107184	0.682292	-0.047300	0.983030	0.176766	0.012992
4610	0.672202	-0.919753	-9.722502	0.619096	0.019882	-0.009902	0.224470	0.123025	0.675632	-0.059509	0.982366	0.176894	0.011132
4611	0.634327	-1.163573	-9.321194	0.785535	0.053122	-0.016546	0.222761	0.147204	0.669069	-0.075116	0.981238	0.177319	0.009380
4612	0.628385	-1.667589	-8.976029	1.533534	0.048045	-0.030608	0.221261	0.183050	0.659204	-0.105302	0.978377	0.177948	0.004858
4613	0.502101	-2.445592	-8.866115	2.390676	0.057058	-0.032383	0.221052	0.231533	0.638937	-0.152144	0.972101	0.178508	-0.002496
4614	0.652401	-3.707811	-9.081413	3.151202	0.024065	-0.044000	0.218214	0.309067	0.601398	-0.213053	0.960472	0.178684	-0.013175
4615	0.398756	-5.399879	-9.310185	3.440838	-0.031789	-0.007110	0.217804	0.391320	0.544953	-0.278483	0.943508	0.177658	-0.026036
4616	0.400803	-5.815848	-8.468962	3.326965	-0.039052	0.018365	0.216901	0.476364	0.472781	-0.340335	0.922963	0.175533	-0.038726
4617	0.315502	-6.969131	-7.484043	2.966371	-0.023504	-0.007349	0.217843	0.537506	0.406122	-0.394445	0.901079	0.173263	-0.049497
4618	0.424511	-7.291590	-6.467213	2.497444	-0.009857	-0.014362	0.221029	0.574189	0.345358	-0.438862	0.880214	0.170975	-0.058230
4619	0.479386	-7.744510	-5.775886	2.130695	-0.025751	-0.061275	0.219182	0.605897	0.289744	-0.476046	0.860410	0.169688	-0.065433
4620	0.553629	-8.524988	-5.177420	1.956993	-0.039938	-0.059263	0.218978	0.627317	0.236367	-0.509251	0.840874	0.168460	-0.072224
4621	0.570980	-8.823543	-4.443135	1.838642	-0.056814	-0.032072	0.214937	0.646815	0.182766	-0.539788	0.821302	0.166861	-0.079050
4622	0.647461	-9.295728	-3.704146	1.919089	-0.059573	-0.038680	0.212527	0.657968	0.132210	-0.570731	0.799766	0.165046	-0.086028
4623	0.644209	-9.437646	-2.927023	2.081767	-0.091201	-0.034130	0.214521	0.666738	0.078673	-0.603399	0.774936	0.162970	-0.093936
4624	0.698268	-9.671270	-2.103379	2.196100	-0.100143	-0.018431	0.216572	0.669679	0.018510	-0.636510	0.747461	0.160231	-0.102382
4625	0.647988	-9.971724	-1.375743	2.136828	-0.099482	0.008393	0.215197	0.668890	-0.042953	-0.667649	0.719271	0.156925	-0.110761
4626	0.819470	-9.657761	-0.522782	2.185003	-0.105848	0.015764	0.212027	0.659224	-0.107892	-0.698026	0.689244	0.153192	-0.119305
4627	0.692050	-9.942847	0.313854	2.261891	-0.118176	0.000381	0.210739	0.643156	-0.168983	-0.728234	0.656535	0.149377	-0.127763
4628	0.650921	-9.639608	1.050756	2.374474	-0.131446	0.011785	0.215297	0.624695	-0.227428	-0.758116	0.620944	0.144967	-0.136649
4629	0.777631	-9.505892	1.839540	2.479974	-0.146481	0.003660	0.214089	0.596129	-0.290878	-0.787627	0.582044	0.140302	-0.145546
4630	0.827293	-9.353499	3.032989	2.587132	-0.150253	0.016753	0.211604	0.558959	-0.354394	-0.816161	0.540167	0.134834	-0.154661
4631	0.870625	-9.062558	3.896405	2.740850	-0.149577	0.033765	0.203777	0.506267	-0.421268	-0.844096	0.494101	0.128375	-0.163971
4632	0.832840	-8.631660	4.699640	2.763804	-0.169962	0.076236	0.201262	0.449375	-0.481960	-0.869371	0.446386	0.121323	-0.173822
4633	0.881606	-7.924127	5.731235	2.495153	-0.170342	0.102581	0.206264	0.393823	-0.530536	-0.889844	0.401935	0.114714	-0.182940
4634	0.816608	-6.908562	6.522199	2.250736	-0.189853	0.115038	0.205029	0.334274	-0.572884	-0.906139	0.361069	0.108903	-0.191522
4635	0.811598	-6.272231	6.942957	1.943776	-0.207538	0.116384	0.202009	0.278479	-0.604658	-0.918645	0.324804	0.104476	-0.199194
4636	0.918235	-5.568350	7.714436	1.541013	-0.209631	0.127634	0.191262	0.222165	-0.627256	-0.927243	0.295766	0.101396	-0.206062
4637	0.998259	-5.192909	7.987251	1.184869	-0.206326	0.132147	0.187427	0.183031	-0.643088	-0.933084	0.272844	0.099721	-0.212051
4638	1.181206	-4.939147	8.060695	0.982654	-0.206455	0.132430	0.189891	0.156083	-0.658238	-0.937269	0.253831	0.098746	-0.217590
4639	1.074576	-4.676427	8.752030	0.819745	-0.164642	0.142039	0.185299	0.128058	-0.665541	-0.940416	0.237681	0.097744	-0.222645
4640	1.076299	-4.435885	8.759587	0.612259	-0.110449	0.139009	0.184655	0.105845	-0.672452	-0.942405	0.225915	0.096509	-0.226985
4641	1.183803	-4.261132	8.760670	0.483556	-0.092961	0.114346	0.176133	0.087559	-0.672899	-0.943905	0.216255	0.095772	-0.230447
4642	1.005472	-4.220251	9.089551	0.485316	-0.112210	0.106414	0.173579	0.072576	-0.677213	-0.945239	0.206756	0.095272	-0.233878
4643	0.956134	-4.027498	9.070561	0.519524	-0.098967	0.066232	0.176738	0.057702	-0.682927	-0.946893	0.196243	0.094660	-0.236480
4644	0.910742	-3.953141	8.886741	0.644879	-0.104967	0.049533	0.173148	0.038003	-0.686747	-0.948900	0.183598	0.093478	-0.239046
4645	1.037256	-3.810828	8.553202	0.675382	-0.131140	0.033798	0.169566	0.017054	-0.690842	-0.950928	0.169873	0.092835	-0.241373
4646	1.116732	-3.512327	8.834751	0.551127	-0.106707	0.010101	0.164515	-0.004723	-0.691245	-0.952484	0.158871	0.092247	-0.242951
4647	0.894042	-3.596158	9.169792	0.439287	-0.092728	0.004092	0.162621	-0.019710	-0.694387	-0.953686	0.149747	0.092092	-0.244088
4648	0.913367	-3.602812	9.402686	0.401750	-0.057781	-0.001354	0.161906	-0.032899	-0.695953	-0.954748	0.141781	0.091317	-0.244980
4649	1.101528	-3.626323	9.273408	0.331826	-0.022055	0.042266	0.160658	-0.044973	-0.698681	-0.955445	0.135150	0.090218	-0.246415
4650	1.361096	-3.799123	9.273989	0.274439	-0.004718	0.073519	0.160977	-0.054975	-0.697472	-0.955791	0.129999	0.088839	-0.248338
4651	1.623612	-3.540811	8.678632	0.175942	-0.035384	0.099112	0.159969	-0.063580	-0.698725	-0.955697	0.126438	0.088654	-0.250593
4652	1.451732	-3.256260	8.476687	0.109647	-0.077344	0.112690	0.158399	-0.067182	-0.699394	-0.955258	0.124139	0.089381	-0.253147
4653	1.168005	-3.098778	8.911168	0.184640	-0.077395	0.138017	0.157380	-0.073841	-0.700890	-0.954871	0.120313	0.089878	-0.256257
4654	1.204424	-3.079092	9.149025	0.309656	-0.051304	0.193643	0.155183	-0.083412	-0.702003	-0.954497	0.114466	0.088885	-0.260639
4655	1.249588	-3.184769	9.315663	0.381041	-0.051419	0.231133	0.154740	-0.097574	-0.703976	-0.954031	0.107222	0.087656	-0.265790
4656	1.231697	-2.987202	9.378176	0.348677	-0.051517	0.264426	0.152975	-0.115621	-0.700977	-0.953237	0.100738	0.086298	-0.271559
4657	1.248857	-2.629837	9.872446	0.364763	-0.070848	0.251312	0.150940	-0.130052	-0.702535	-0.952439	0.093750	0.085472	-0.277066
4658	1.175298	-2.122943	10.265869	0.425589	-0.069143	0.247473	0.150077	-0.141853	-0.702246	-0.951692	0.085661	0.084045	-0.282632
4659	1.087066	-1.635765	10.466913	0.470514	-0.042821	0.211008	0.148839	-0.157540	-0.701858	-0.951178	0.076708	0.082123	-0.287457
4660	0.798426	-1.457307	9.882604	0.325669	0.001950	0.219063	0.147337	-0.173086	-0.702253	-0.950384	0.070863	0.079958	-0.292157
4661	0.981930	-1.436960	9.138580	0.096699	-0.000637	0.220875	0.145531	-0.180853	-0.704405	-0.949217	0.069251	0.079347	-0.296470
4662	0.803385	-1.420638	9.301341	-0.021506	-0.012935	0.235002	0.145005	-0.182517	-0.703100	-0.947755	0.069936	0.079476	-0.300921
4663	0.794263	-1.361330	9.794814	0.168210	0.016791	0.223279	0.145953	-0.186133	-0.702493	-0.946660	0.067066	0.078051	-0.305360
4664	0.768749	-1.549039	9.699141	0.349204	0.035362	0.173528	0.145353	-0.197380	-0.702334	-0.946087	0.060920	0.075096	-0.309140
4665	0.778533	-1.516851	9.237959	0.390429	0.060829	0.179222	0.146343	-0.209469	-0.699842	-0.945512	0.054045	0.071503	-0.313006
4666	0.833209	-1.300763	9.249585	0.364272	0.050197	0.223079	0.148151	-0.224201	-0.698966	-0.944539	0.047767	0.068112	-0.317687
4667	0.830387	-1.025981	9.430627	0.330982	0.048309	0.259891	0.147673	-0.235311	-0.695917	-0.943238	0.042041	0.065020	-0.322966
4668	0.996252	-0.802797	9.686530	0.330790	0.049866	0.296895	0.149999	-0.248519	-0.693852	-0.941619	0.036486	0.061773	-0.328947
4669	0.968252	-0.678711	10.077561	0.412962	0.077740	0.326698	0.150334	-0.261159	-0.692801	-0.939817	0.029465	0.057514	-0.335512
4670	1.039974	-0.436848	9.909077	0.409347	0.093456	0.345265	0.150947	-0.277414	-0.689688	-0.937788	0.022771	0.052886	-0.342401
4671	1.153875	-0.377862	9.824651	0.250065	0.089883	0.351120	0.150743	-0.289914	-0.686657	-0.935560	0.018878	0.049493	-0.349172
4672	0.908470	-0.255245	9.967580	0.024410	0.075785	0.383886	0.149971	-0.295744	-0.684077	-0.932930	0.019307	0.047839	-0.356342
4673	1.139453	-0.035740	9.972918	-0.027358	0.057399	0.351695	0.150526	-0.299219	-0.685039	-0.930451	0.020336	0.046994	-0.362820
4674	1.031388	0.047036	10.022871	0.112387	0.060168	0.314882	0.150281	-0.302828	-0.685072	-0.928244	0.018953	0.045010	-0.368752
4675	1.000696	-0.195390	10.111681	0.293229	0.084757	0.295098	0.149521	-0.310603	-0.682642	-0.926229	0.014131	0.041330	-0.374422
4676	1.047714	-0.354021	9.484547	0.343386	0.081384	0.298944	0.149165	-0.320047	-0.679184	-0.924113	0.008600	0.037245	-0.380202
4677	0.841791	-0.111619	9.570828	0.422068	0.075296	0.308416	0.149632	-0.333801	-0.676044	-0.921851	0.001319	0.032773	-0.386153
4678	0.471745	0.150590	9.423214	0.490196	0.039652	0.275467	0.149980	-0.351027	-0.671493	-0.919703	-0.007258	0.028326	-0.391524
4679	0.514205	0.026031	8.914282	0.450981	-0.005680	0.241506	0.147665	-0.367128	-0.666101	-0.917698	-0.015745	0.025103	-0.396173
4680	0.293407	0.208951	9.175462	0.347069	-0.044224	0.251281	0.144141	-0.379471	-0.663018	-0.915540	-0.022366	0.023322	-0.400926
4681	0.193761	0.442105	9.654891	0.335396	-0.040800	0.249513	0.138901	-0.393888	-0.659273	-0.913337	-0.028992	0.021630	-0.405594
4682	0.162914	0.164855	10.154296	0.311311	-0.009347	0.227364	0.135760	-0.403872	-0.655647	-0.911281	-0.034683	0.019485	-0.409860
4683	0.146202	-0.151932	10.345480	0.314038	0.032633	0.223066	0.134609	-0.413451	-0.652309	-0.909218	-0.040268	0.016586	-0.414037
4684	0.382457	-0.189235	9.761371	0.221855	0.083327	0.259521	0.132796	-0.423860	-0.648182	-0.906895	-0.043554	0.013520	-0.418883
4685	0.404207	-0.180401	9.559393	0.053441	0.044726	0.298688	0.131761	-0.429966	-0.645863	-0.904341	-0.044213	0.012647	-0.424325
4686	0.282313	-0.014836	9.903642	-0.089831	0.032367	0.311760	0.128845	-0.430505	-0.646086	-0.901763	-0.042263	0.013177	-0.429958
4687	0.422884	0.047450	10.179545	-0.070258	0.070704	0.340204	0.126724	-0.430493	-0.647105	-0.898896	-0.040384	0.012920	-0.436105
4688	0.450980	-0.068884	9.964056	0.010201	0.124930	0.376206	0.124603	-0.430759	-0.647338	-0.895610	-0.039410	0.010966	-0.442956
4689	0.460262	-0.121861	9.968173	0.029833	0.123157	0.386902	0.125150	-0.433818	-0.647114	-0.892163	-0.038800	0.008940	-0.449956
4690	0.496234	0.180910	9.961730	0.088759	0.113471	0.413783	0.123577	-0.439089	-0.643990	-0.888355	-0.039319	0.006514	-0.457424
4691	0.479769	0.584654	9.805481	0.180042	0.114396	0.416305	0.121479	-0.444355	-0.642697	-0.884390	-0.041432	0.003305	-0.464895
4692	0.217786	0.759666	9.735247	0.199758	0.086519	0.404127	0.117929	-0.452115	-0.639699	-0.880434	-0.044165	0.000328	-0.472107
4693	0.272307	0.623889	9.521708	0.174627	0.027034	0.408976	0.114652	-0.461265	-0.636456	-0.876393	-0.046990	-0.001308	-0.479298
4694	0.326679	0.783588	9.970122	0.185072	0.021553	0.460147	0.108709	-0.468178	-0.634070	-0.871763	-0.050072	-0.002952	-0.487353
4695	0.285604	1.113825	10.096851	0.301280	0.075723	0.498276	0.103056	-0.478981	-0.631990	-0.866549	-0.054624	-0.006597	-0.496049
4696	0.545752	1.029336	9.874919	0.245824	0.122893	0.513813	0.098459	-0.491042	-0.625998	-0.861107	-0.057765	-0.010529	-0.505022
4697	0.567543	1.373279	9.924352	0.136663	0.157813	0.525543	0.095972	-0.498391	-0.624063	-0.855562	-0.058661	-0.013907	-0.514178
4698	0.375101	1.489127	9.562016	-0.040257	0.169360	0.487376	0.093197	-0.501988	-0.621692	-0.850505	-0.056400	-0.015745	-0.522696
4699	0.326233	1.421041	9.196325	-0.178024	0.137053	0.482739	0.090415	-0.501137	-0.624794	-0.845576	-0.052144	-0.015572	-0.531074
4700	0.372951	1.190690	9.498515	-0.197806	0.126454	0.491301	0.085612	-0.496945	-0.624941	-0.840477	-0.047645	-0.015023	-0.539540
4701	0.478088	1.018250	10.009970	-0.097725	0.136805	0.507850	0.081623	-0.493449	-0.628655	-0.835008	-0.044746	-0.015683	-0.548190
4702	0.106091	1.325639	10.473374	-0.020896	0.129801	0.520886	0.077912	-0.494678	-0.628479	-0.829231	-0.043176	-0.017082	-0.556974
4703	0.365845	1.531436	10.002418	0.111540	0.150817	0.537762	0.074880	-0.498412	-0.628339	-0.823044	-0.043627	-0.020278	-0.565936
4704	0.692631	1.322567	9.391521	0.014881	0.128044	0.552709	0.070240	-0.501304	-0.625407	-0.816676	-0.042686	-0.021999	-0.575095
4705	0.558657	1.155737	9.554194	-0.131990	0.101724	0.569169	0.063215	-0.502376	-0.626756	-0.810145	-0.039749	-0.021556	-0.584482
4706	0.411064	1.104980	9.884161	-0.278707	0.078082	0.548656	0.057346	-0.496649	-0.627923	-0.803862	-0.034598	-0.019054	-0.593502
4707	0.226514	0.953338	10.165216	-0.266186	0.061486	0.536369	0.049358	-0.489936	-0.632463	-0.797605	-0.029948	-0.016406	-0.602213
4708	-0.039848	0.851946	10.151928	-0.087054	0.049472	0.491869	0.043767	-0.486294	-0.634048	-0.791682	-0.028169	-0.015782	-0.610080
4709	0.083577	0.563619	9.782220	0.095530	0.032091	0.482475	0.037930	-0.487374	-0.633313	-0.785698	-0.029593	-0.017085	-0.617666
4710	0.073255	0.476576	9.608257	0.197607	0.018200	0.465535	0.031975	-0.491786	-0.631559	-0.779790	-0.032677	-0.019467	-0.624885
4711	0.040627	0.647086	9.437449	0.292454	0.040992	0.476931	0.025245	-0.501474	-0.627087	-0.773580	-0.037047	-0.023348	-0.632184
4712	-0.116681	0.930338	9.634341	0.226208	0.025224	0.476492	0.018653	-0.510883	-0.624453	-0.767339	-0.040496	-0.026176	-0.639427
4713	-0.397863	1.113539	9.833555	0.217238	0.023509	0.476538	0.011896	-0.515849	-0.619933	-0.761018	-0.043899	-0.028856	-0.646600
4714	-0.313083	1.166605	9.311880	0.129731	0.026250	0.452996	0.004212	-0.519696	-0.618015	-0.755003	-0.045842	-0.030468	-0.653406
4715	-0.099833	1.266345	9.436168	-0.129846	0.035661	0.475765	-0.002165	-0.519106	-0.617650	-0.748849	-0.043817	-0.028830	-0.660662
4716	-0.605668	1.758532	10.210497	-0.276583	0.053127	0.462658	-0.009486	-0.513231	-0.621683	-0.742909	-0.039288	-0.025498	-0.667752
4717	-0.401707	1.587529	9.870284	-0.430412	0.063607	0.459724	-0.014570	-0.503756	-0.625977	-0.737011	-0.032388	-0.020357	-0.674798
4718	-0.053616	0.959635	9.936973	-0.337671	0.030153	0.512914	-0.021125	-0.491078	-0.632449	-0.730247	-0.027262	-0.015846	-0.682456
4719	0.206443	0.847709	10.181000	0.030591	0.003723	0.578840	-0.030172	-0.486722	-0.633976	-0.722272	-0.027960	-0.016033	-0.690857
4720	0.032577	0.848981	10.153673	0.327586	0.001205	0.591623	-0.037858	-0.491266	-0.630226	-0.713857	-0.032916	-0.020180	-0.699226
4721	0.306028	0.946229	9.616456	0.409629	0.010701	0.669747	-0.048457	-0.498433	-0.624224	-0.704122	-0.039011	-0.025654	-0.708543
4722	0.285480	1.114519	9.536850	0.191018	-0.005237	0.733345	-0.059855	-0.504484	-0.619645	-0.693513	-0.042202	-0.027649	-0.718675
4723	0.434485	1.340549	9.893878	0.115724	-0.017672	0.751250	-0.070744	-0.505815	-0.616208	-0.682538	-0.044625	-0.028465	-0.728931
4724	0.687938	1.328664	9.800222	0.194399	-0.031733	0.763151	-0.083889	-0.506578	-0.614176	-0.671186	-0.048226	-0.030120	-0.739105
4725	0.604199	1.094178	9.990527	0.056524	0.013657	0.788718	-0.094788	-0.505686	-0.611899	-0.659371	-0.049432	-0.030390	-0.749575
4726	0.642068	0.987926	9.950523	0.011690	0.027583	0.814845	-0.108374	-0.497557	-0.612136	-0.647053	-0.049720	-0.030061	-0.760228
4727	0.631819	0.912763	9.728627	0.135994	0.038114	0.837811	-0.118205	-0.495836	-0.612757	-0.634057	-0.051583	-0.031770	-0.770910
4728	0.419159	0.901429	9.413073	0.154819	0.053985	0.843361	-0.129376	-0.494527	-0.609158	-0.620784	-0.053303	-0.033909	-0.781432
4729	-0.130320	1.043984	9.794395	-0.040204	0.080279	0.835171	-0.139769	-0.488638	-0.607627	-0.607629	-0.052270	-0.033368	-0.791796
4730	-0.330903	1.365031	9.655609	-0.406750	0.084773	0.777132	-0.148333	-0.475257	-0.610253	-0.595618	-0.046559	-0.027085	-0.801460
4731	-0.198829	1.595240	9.762869	-0.396889	0.026140	0.754086	-0.159032	-0.456722	-0.618311	-0.583793	-0.041950	-0.020370	-0.810562
4732	-0.324075	1.644019	9.663565	-0.027275	-0.040991	0.717815	-0.167848	-0.445979	-0.620303	-0.572154	-0.042649	-0.018792	-0.818821
4733	-0.657049	1.673907	9.935970	0.200393	-0.036292	0.622663	-0.176647	-0.440515	-0.618538	-0.561736	-0.045874	-0.021257	-0.825770
4734	-0.306383	1.422084	9.497423	0.129378	-0.022935	0.512781	-0.184357	-0.440892	-0.614877	-0.553144	-0.047988	-0.022612	-0.831395
4735	-0.563628	1.237166	9.723444	-0.033937	-0.009598	0.416508	-0.189169	-0.434893	-0.615269	-0.546219	-0.048026	-0.021736	-0.835982
4736	-0.426473	1.173111	9.577315	0.024655	-0.000631	0.327037	-0.194756	-0.434170	-0.613075	-0.540733	-0.048514	-0.021777	-0.839511
4737	0.115101	0.943524	9.031624	0.001693	-0.002301	0.273796	-0.197437	-0.430406	-0.611946	-0.536111	-0.048725	-0.021742	-0.842460
4738	0.724912	0.432506	9.443499	-0.019712	-0.028726	0.236238	-0.202238	-0.425796	-0.613140	-0.532169	-0.049167	-0.020823	-0.844953
4739	0.784989	0.388974	9.519391	-0.044625	-0.012074	0.207891	-0.204134	-0.419953	-0.612002	-0.528689	-0.049021	-0.019915	-0.847165
4740	0.462680	0.888597	10.047068	-0.033869	0.018542	0.201218	-0.206008	-0.417026	-0.612469	-0.525318	-0.048496	-0.019291	-0.849304
4741	0.528125	1.249866	10.367916	-0.089075	0.067553	0.149932	-0.205483	-0.414666	-0.614818	-0.522816	-0.046509	-0.018528	-0.850974
4742	0.662943	1.191169	10.394919	-0.085229	0.116616	0.104264	-0.205244	-0.409807	-0.615036	-0.521087	-0.043739	-0.018151	-0.852189
4743	0.213679	1.184357	10.167984	-0.088531	0.158893	0.062236	-0.201269	-0.406215	-0.619002	-0.520028	-0.040172	-0.018447	-0.853005
4744	0.309199	1.052028	9.612838	-0.175038	0.132842	0.006835	-0.195992	-0.399299	-0.620852	-0.520011	-0.036156	-0.016789	-0.853229
4745	0.575538	0.472925	9.695214	-0.125910	0.063665	-0.001188	-0.193235	-0.392229	-0.623714	-0.520084	-0.033804	-0.015497	-0.853305
4746	0.783238	-0.215073	10.199856	0.115479	0.008432	0.006325	-0.191374	-0.393490	-0.622441	-0.519906	-0.034932	-0.017504	-0.853329
4747	0.553925	-0.535882	10.106813	0.190425	0.029420	0.059823	-0.191091	-0.397103	-0.621430	-0.518732	-0.036463	-0.021126	-0.853897
4748	0.082843	-0.228718	10.244198	-0.056563	0.046927	0.072386	-0.190030	-0.397665	-0.620139	-0.517553	-0.035175	-0.020545	-0.854681
4749	0.325358	-0.064200	9.602268	-0.145948	0.053962	0.073497	-0.189391	-0.392251	-0.622065	-0.516377	-0.032772	-0.018614	-0.855531
4750	0.018322	0.244184	8.983559	0.009601	-0.008849	0.103651	-0.189010	-0.387808	-0.624522	-0.514667	-0.033131	-0.018569	-0.856548
4751	0.593594	0.334465	8.510956	0.168675	-0.148905	0.117377	-0.191532	-0.389323	-0.622003	-0.512600	-0.037458	-0.019884	-0.857579
4752	1.093122	0.597614	9.314836	0.445797	-0.184205	0.140303	-0.197218	-0.397073	-0.615688	-0.510099	-0.045315	-0.025478	-0.858543
4753	0.334615	0.536379	10.166700	0.246195	-0.147477	0.144465	-0.202787	-0.401351	-0.610392	-0.507470	-0.050442	-0.028076	-0.859733
4754	-0.708952	1.118749	11.530751	0.156917	-0.010911	0.107702	-0.205827	-0.405364	-0.607496	-0.505558	-0.052354	-0.030503	-0.860663
4755	0.407981	2.028261	9.757805	0.052990	0.054063	0.013665	-0.206093	-0.406057	-0.606185	-0.505243	-0.051946	-0.032016	-0.860817
4756	0.755880	2.080432	8.827661	0.196455	0.019319	-0.038359	-0.206340	-0.409528	-0.605690	-0.505683	-0.053642	-0.035587	-0.860314
4757	0.795167	1.495669	8.839827	0.191204	-0.061060	-0.091690	-0.205134	-0.414120	-0.601551	-0.507098	-0.056578	-0.038455	-0.859169
4758	0.662251	1.116881	9.697062	0.129646	-0.077673	-0.161867	-0.204720	-0.417596	-0.600278	-0.509812	-0.059172	-0.040030	-0.857315
4759	0.696827	0.872611	10.136196	0.066281	-0.071554	-0.209079	-0.202865	-0.418719	-0.597297	-0.513377	-0.060925	-0.040753	-0.855027
4760	0.637085	0.950971	10.438046	0.122768	-0.001557	-0.222485	-0.200721	-0.423175	-0.595798	-0.517030	-0.062098	-0.043060	-0.852625
4761	0.412964	1.015257	10.438316	0.010965	0.029974	-0.221343	-0.199371	-0.427906	-0.594421	-0.520772	-0.061511	-0.043873	-0.850346
4762	0.554601	0.920598	9.734191	-0.173248	0.047530	-0.220025	-0.195925	-0.425979	-0.596030	-0.524670	-0.058771	-0.041645	-0.848253
4763	0.610612	0.650578	9.672919	-0.237848	0.030808	-0.185380	-0.191835	-0.420584	-0.597615	-0.528074	-0.055589	-0.038154	-0.846518
4764	1.019983	0.493076	9.552209	-0.132473	0.019268	-0.141629	-0.189206	-0.414625	-0.599960	-0.530583	-0.053822	-0.036225	-0.845147
4765	1.001471	0.608430	9.471977	-0.023444	0.023616	-0.109066	-0.187618	-0.413523	-0.600499	-0.532449	-0.053105	-0.036137	-0.844021
4766	0.781258	0.870929	9.801365	-0.063742	0.027967	-0.107469	-0.186301	-0.411585	-0.600762	-0.534285	-0.051942	-0.035426	-0.842963
4767	0.476216	0.767103	9.680225	-0.093163	0.028124	-0.127876	-0.183657	-0.408682	-0.602350	-0.536532	-0.050395	-0.034205	-0.841679
4768	0.003227	0.796358	10.174953	-0.010799	0.012496	-0.156274	-0.181548	-0.406055	-0.602356	-0.539149	-0.050028	-0.034267	-0.840025
4769	0.219523	0.667967	9.642845	0.064485	0.014350	-0.169897	-0.180482	-0.408006	-0.600290	-0.541946	-0.050351	-0.035587	-0.838149
4770	0.390074	0.554749	9.236287	0.076956	-0.003149	-0.152311	-0.179141	-0.411070	-0.599027	-0.544413	-0.051195	-0.036948	-0.836438
4771	0.237258	0.457522	9.301382	0.024874	-0.029453	-0.121039	-0.178342	-0.412464	-0.597609	-0.546457	-0.051837	-0.037054	-0.835060
4772	0.261324	0.440973	9.457210	-0.013817	-0.047093	-0.082628	-0.178606	-0.412462	-0.597998	-0.547890	-0.052477	-0.036345	-0.834111
4773	0.167488	0.480959	9.708441	-0.023881	-0.064709	-0.045725	-0.178876	-0.413296	-0.595244	-0.548752	-0.053204	-0.035149	-0.833549
4774	-0.094752	0.600146	10.260067	-0.013306	-0.040315	-0.017271	-0.180477	-0.412454	-0.594423	-0.549091	-0.053784	-0.034453	-0.833319
4775	0.255046	0.899387	9.899968	-0.058029	-0.043876	-0.009716	-0.183672	-0.412160	-0.592270	-0.549375	-0.053782	-0.032881	-0.833194
4776	0.775795	1.468808	9.445361	-0.071460	-0.084209	-0.003821	-0.186874	-0.409087	-0.592716	-0.549573	-0.054464	-0.030719	-0.833102
4777	0.554393	1.556553	10.044342	0.090369	-0.096494	0.002672	-0.188593	-0.410745	-0.592049	-0.549514	-0.057003	-0.031047	-0.832960
4778	0.175063	1.840958	10.839226	0.278198	-0.072010	0.004284	-0.189917	-0.414907	-0.586159	-0.549167	-0.061328	-0.034835	-0.832731
4779	0.277647	2.021232	10.273193	0.189028	-0.015869	-0.029629	-0.193066	-0.422947	-0.583302	-0.549462	-0.063582	-0.037792	-0.832238
4780	0.756340	1.793132	9.266594	0.026485	-0.000004	-0.064409	-0.191746	-0.422677	-0.581743	-0.550500	-0.063889	-0.038266	-0.831507
4781	0.539205	1.486667	9.176015	0.001478	-0.011268	-0.076963	-0.193567	-0.430446	-0.579691	-0.551810	-0.063988	-0.038230	-0.830632
4782	0.236017	1.292567	9.428764	-0.014574	-0.022555	-0.099986	-0.191568	-0.431290	-0.580518	-0.553515	-0.064191	-0.037817	-0.829500
4783	0.215152	1.406490	9.660988	-0.012770	-0.027825	-0.110541	-0.191601	-0.426847	-0.578372	-0.555410	-0.064365	-0.037426	-0.828237
4784	0.322141	1.511300	9.598780	-0.045909	-0.055856	-0.109131	-0.190939	-0.426016	-0.579161	-0.557311	-0.064763	-0.036136	-0.826985
4785	0.329198	1.480416	9.742572	-0.005628	-0.082090	-0.124805	-0.192933	-0.426840	-0.577038	-0.559465	-0.065898	-0.035299	-0.825476
4786	0.408424	1.423707	9.491275	-0.010006	-0.092518	-0.142528	-0.193339	-0.426978	-0.574668	-0.561888	-0.067277	-0.034237	-0.823762
4787	0.431752	1.301554	9.720403	-0.075170	-0.097741	-0.184474	-0.193739	-0.426559	-0.574658	-0.565116	-0.067838	-0.032171	-0.821588
4788	0.257457	1.225157	10.249793	0.026776	-0.062791	-0.177411	-0.192662	-0.429343	-0.574308	-0.568031	-0.069122	-0.032091	-0.819471
4789	0.300002	1.106025	9.942815	0.051599	-0.033137	-0.110184	-0.193058	-0.431287	-0.571957	-0.569816	-0.070076	-0.032746	-0.818124
4790	0.322483	1.552792	9.796339	0.038906	-0.042844	-0.069691	-0.193590	-0.431979	-0.570380	-0.570930	-0.071239	-0.032941	-0.817239
4791	0.462563	1.565188	9.487627	0.130191	-0.059417	-0.070880	-0.193579	-0.434480	-0.569354	-0.571971	-0.073539	-0.034551	-0.816239
4792	0.814756	1.527374	9.032300	-0.011233	-0.071760	-0.050030	-0.194508	-0.436143	-0.566729	-0.572858	-0.074611	-0.033569	-0.815561
4793	0.651086	1.579027	9.774577	-0.062356	-0.099880	-0.051342	-0.195693	-0.437386	-0.567380	-0.573886	-0.075392	-0.031551	-0.814847
4794	0.617721	1.624173	10.294535	-0.041809	-0.050994	-0.043958	-0.197303	-0.435711	-0.565237	-0.574700	-0.075780	-0.030299	-0.814284
4795	0.737701	1.521810	10.162536	-0.097311	-0.011689	-0.023127	-0.197713	-0.433209	-0.566126	-0.575263	-0.074737	-0.028694	-0.814042
4796	0.779928	1.352704	10.030438	-0.075024	0.051242	0.015991	-0.198401	-0.428483	-0.566856	-0.575084	-0.073113	-0.027987	-0.814340
4797	0.847587	1.372515	9.602263	0.086876	0.045184	0.036528	-0.196005	-0.429051	-0.567818	-0.574367	-0.073303	-0.029945	-0.814759
4798	1.002032	1.367931	9.283620	0.126162	0.050400	0.064990	-0.197184	-0.432656	-0.566391	-0.573096	-0.074033	-0.032433	-0.815493
4799	1.020906	1.300903	9.436508	-0.038514	0.086156	0.080639	-0.194789	-0.433085	-0.567220	-0.571810	-0.072168	-0.032736	-0.816550
4800	1.175790	1.352169	9.291553	-0.140639	0.092159	0.114249	-0.194414	-0.428921	-0.567709	-0.570090	-0.069193	-0.031276	-0.818066
4801	1.146673	0.969957	10.080557	-0.218742	0.095404	0.148852	-0.193773	-0.423645	-0.569768	-0.567913	-0.065187	-0.028608	-0.820004
4802	0.946452	1.004699	9.919248	-0.078314	0.109491	0.167620	-0.192721	-0.420177	-0.572508	-0.565207	-0.062661	-0.028297	-0.822079
4803	1.108910	1.453822	9.326947	-0.088901	0.097350	0.149932	-0.191291	-0.413796	-0.574437	-0.562814	-0.060124	-0.027761	-0.823927
4804	0.634695	1.314443	9.733221	0.013140	0.086989	0.126070	-0.189579	-0.411027	-0.575223	-0.560675	-0.058973	-0.028754	-0.825432
4805	0.604256	1.108044	9.805618	-0.081631	0.100995	0.111297	-0.189597	-0.408528	-0.574016	-0.558893	-0.056442	-0.028425	-0.826828
4806	0.438969	0.964359	9.591483	-0.104833	0.116843	0.107685	-0.188806	-0.405196	-0.578067	-0.557160	-0.053464	-0.027826	-0.828215
4807	0.018124	1.199512	9.905462	-0.085106	0.095955	0.085011	-0.188823	-0.402697	-0.577385	-0.555809	-0.050946	-0.027427	-0.829294
4808	0.000636	1.131040	9.493832	-0.043759	0.087387	0.051797	-0.185659	-0.397852	-0.579092	-0.554948	-0.049104	-0.027570	-0.829977
4809	0.230854	0.916600	9.174524	-0.029411	0.068158	0.046439	-0.182746	-0.395923	-0.580168	-0.554192	-0.047629	-0.027844	-0.830558
4810	0.185933	0.710381	9.268680	-0.056154	0.064710	0.019766	-0.181557	-0.395375	-0.579393	-0.553889	-0.046008	-0.027559	-0.830862
4811	-0.060539	0.670703	9.823150	-0.111746	0.054133	0.027307	-0.182232	-0.393705	-0.578840	-0.553534	-0.043821	-0.026330	-0.831256
4812	-0.060324	0.690885	10.131025	0.099282	0.041836	0.043777	-0.180515	-0.392325	-0.578590	-0.552700	-0.044313	-0.028355	-0.831718
4813	0.159362	1.025335	9.940697	0.287257	0.043631	0.033705	-0.179432	-0.397054	-0.576815	-0.551882	-0.046698	-0.033646	-0.831934
4814	0.059694	1.280176	9.646456	0.162051	0.041942	0.030231	-0.179151	-0.401641	-0.573844	-0.551203	-0.047875	-0.036727	-0.832187
4815	-0.185245	1.485317	9.247144	0.079913	0.005412	-0.007384	-0.179408	-0.403862	-0.572548	-0.551281	-0.048568	-0.038219	-0.832028
4816	-1.389082	1.628960	9.888893	-0.045313	-0.027577	-0.041524	-0.178470	-0.406090	-0.571271	-0.552046	-0.048561	-0.037151	-0.831569
4817	-1.607508	1.148699	9.594436	-0.005953	-0.069418	-0.046701	-0.180200	-0.405804	-0.570454	-0.552933	-0.049426	-0.036525	-0.830956
4818	-1.130713	0.301584	9.092676	0.224766	-0.127167	-0.027911	-0.181265	-0.406632	-0.568344	-0.553269	-0.054069	-0.038831	-0.830339
4819	-0.598452	0.096041	9.306840	0.430137	-0.169479	0.044600	-0.185612	-0.415500	-0.563375	-0.552244	-0.061406	-0.044244	-0.830240
4820	0.011034	0.523433	10.613987	0.504786	-0.149120	0.128805	-0.190876	-0.428670	-0.554756	-0.549595	-0.069632	-0.050768	-0.830975
4821	0.569337	1.601512	10.626372	0.327775	-0.019883	0.140371	-0.195610	-0.440870	-0.547450	-0.546895	-0.073424	-0.055968	-0.832095
4822	1.243115	1.964673	9.970988	0.032871	0.078916	0.110268	-0.196927	-0.444614	-0.544315	-0.544932	-0.072659	-0.057167	-0.833367
4823	1.463048	2.319687	10.213520	-0.178987	0.133934	0.078965	-0.195205	-0.441844	-0.547728	-0.543787	-0.068354	-0.055668	-0.834580
4824	0.799579	2.406574	10.191401	-0.229589	0.169295	0.003161	-0.191112	-0.435475	-0.551931	-0.543862	-0.063099	-0.053622	-0.835079
4825	0.700814	1.784929	9.589045	-0.145189	0.180100	-0.045614	-0.188600	-0.431459	-0.555607	-0.544669	-0.058289	-0.053355	-0.834920
4826	0.504973	1.420267	9.399070	-0.078087	0.117258	-0.060344	-0.183308	-0.426070	-0.559312	-0.545650	-0.055481	-0.053349	-0.834471
4827	0.240680	0.931735	9.429382	0.003234	0.077094	-0.053749	-0.178513	-0.427484	-0.561632	-0.546519	-0.054007	-0.054418	-0.833930
4828	-0.000019	1.035241	9.627331	0.040609	0.061298	-0.018198	-0.177993	-0.426932	-0.559402	-0.546722	-0.053473	-0.055736	-0.833744
4829	-0.055637	1.358346	9.744489	0.051261	0.038513	-0.007549	-0.175993	-0.428888	-0.558664	-0.546811	-0.053205	-0.057125	-0.833609
4830	-0.151637	1.436525	9.895231	0.058436	0.055140	-0.010039	-0.175062	-0.429727	-0.557767	-0.546864	-0.052979	-0.058664	-0.833482
4831	0.031102	1.337777	9.531998	-0.036333	0.072643	-0.011614	-0.174777	-0.431671	-0.560286	-0.547073	-0.051171	-0.058970	-0.833436
4832	0.393683	1.387800	9.510217	-0.043563	0.057635	0.000517	-0.173715	-0.431399	-0.560562	-0.547052	-0.049799	-0.058824	-0.833543
4833	0.317445	1.523937	9.786436	-0.029323	0.054079	0.009464	-0.171590	-0.431132	-0.561512	-0.546919	-0.048423	-0.059003	-0.833699
4834	0.308920	1.341531	9.894973	-0.075827	0.059317	0.002058	-0.170798	-0.429748	-0.562298	-0.546899	-0.046672	-0.058336	-0.833859
4835	0.344566	1.268384	9.663090	-0.074062	0.062828	0.014399	-0.169206	-0.429200	-0.563105	-0.546708	-0.044684	-0.057833	-0.834128
4836	0.337756	1.326417	9.745535	-0.017740	0.054064	0.020077	-0.170007	-0.427528	-0.564521	-0.546337	-0.043676	-0.058061	-0.834408
4837	0.123454	1.414542	9.700327	-0.011548	0.036608	0.032479	-0.167610	-0.427540	-0.566660	-0.545813	-0.042848	-0.058283	-0.834779
4838	0.176078	1.346558	9.626987	-0.020498	0.022611	0.030572	-0.167878	-0.427817	-0.565345	-0.545306	-0.042347	-0.058113	-0.835147
4839	0.094833	1.463006	9.744394	-0.011543	0.019123	0.025384	-0.168398	-0.428369	-0.567707	-0.544918	-0.041816	-0.058142	-0.835425
4840	0.031298	1.362123	9.628415	-0.011563	0.019151	0.032434	-0.168398	-0.429064	-0.566663	-0.544375	-0.041472	-0.058081	-0.835800
4841	-0.016106	1.483125	9.747986	-0.018714	0.027015	0.030684	-0.167482	-0.427125	-0.565869	-0.543894	-0.040744	-0.058071	-0.836150
4842	0.057340	1.619945	9.842661	-0.023980	0.038394	0.009543	-0.168540	-0.427118	-0.567167	-0.543721	-0.039917	-0.058030	-0.836306
4843	0.038466	1.684781	9.759448	-0.002470	0.057671	0.009790	-0.167217	-0.426570	-0.566787	-0.543538	-0.038844	-0.058651	-0.836432
4844	0.023195	1.574362	9.794362	-0.063237	0.051575	-0.010079	-0.165093	-0.425192	-0.568908	-0.543707	-0.037346	-0.058112	-0.836428
4845	-0.049262	1.570339	9.867045	-0.064919	0.061259	-0.032947	-0.164429	-0.424778	-0.569702	-0.544279	-0.035496	-0.057765	-0.836160
4846	-0.102694	1.527489	9.876627	-0.027337	0.071778	-0.030866	-0.162702	-0.424370	-0.570775	-0.544742	-0.034027	-0.058062	-0.835899
4847	0.126682	1.529814	9.648748	0.044331	0.059569	-0.048075	-0.159903	-0.426330	-0.570706	-0.545489	-0.033392	-0.059534	-0.835334
4848	-0.000433	1.646739	9.805012	0.026481	0.063095	-0.060470	-0.158051	-0.424951	-0.571246	-0.546416	-0.032619	-0.060656	-0.834677
4849	-0.209012	1.523069	9.733285	0.001486	0.052701	-0.074749	-0.155117	-0.426633	-0.572490	-0.547640	-0.031610	-0.061361	-0.833862
4850	0.066324	1.202380	9.393139	-0.002026	0.041347	-0.085531	-0.153521	-0.427476	-0.571734	-0.549028	-0.030858	-0.061785	-0.832945
4851	-0.019787	0.975018	9.547494	0.024710	0.047430	-0.065952	-0.152055	-0.428734	-0.571506	-0.550091	-0.030214	-0.062787	-0.832193
4852	-0.189686	0.845005	9.859917	-0.037947	0.040412	-0.071704	-0.151406	-0.426237	-0.571229	-0.551266	-0.029098	-0.062594	-0.831469
4853	-0.218370	0.883915	9.925506	-0.073748	0.054384	-0.066612	-0.148348	-0.427226	-0.571154	-0.552384	-0.027246	-0.062004	-0.830834
4854	-0.087278	0.983615	9.826979	-0.085334	0.058749	-0.071984	-0.147694	-0.424451	-0.572975	-0.553563	-0.025302	-0.061224	-0.830168
4855	-0.212345	1.052136	9.891335	-0.018271	0.057897	-0.064399	-0.144370	-0.423913	-0.575385	-0.554605	-0.024014	-0.061569	-0.829486
4856	-0.146550	1.142335	9.665878	-0.070165	0.036909	-0.063969	-0.141967	-0.426426	-0.574921	-0.555666	-0.022608	-0.060795	-0.828871
4857	-0.271680	1.201309	9.754161	-0.182813	0.035197	-0.085896	-0.141180	-0.423095	-0.577921	-0.557157	-0.019851	-0.058158	-0.828130
4858	-0.187809	1.109372	9.793240	-0.188213	0.026408	-0.083369	-0.138949	-0.417968	-0.578824	-0.558588	-0.017282	-0.055318	-0.827418
4859	-0.241679	1.004103	9.840564	-0.134495	0.022955	-0.093570	-0.136564	-0.414368	-0.583553	-0.560183	-0.015268	-0.053334	-0.826509
4860	-0.333630	0.976126	9.896316	-0.120197	0.028215	-0.089901	-0.136575	-0.412423	-0.583533	-0.561682	-0.013422	-0.051640	-0.825631
4861	-0.300042	0.951251	9.713076	-0.012809	0.035268	-0.087342	-0.134595	-0.409656	-0.585112	-0.563117	-0.012582	-0.051795	-0.824656
4862	-0.323544	1.042737	9.680681	-0.019900	0.044053	-0.097909	-0.133127	-0.410497	-0.585668	-0.564699	-0.011593	-0.051937	-0.823580
4863	-0.347802	1.028406	9.651884	-0.019887	0.058062	-0.096091	-0.130194	-0.412457	-0.586127	-0.566250	-0.010297	-0.052236	-0.822512
4864	-0.381395	1.057608	9.676544	-0.085191	0.079040	-0.092951	-0.126484	-0.410393	-0.587476	-0.567722	-0.007998	-0.051698	-0.821556
4865	-0.435005	0.986232	9.796360	-0.073461	0.063355	-0.122883	-0.124893	-0.409707	-0.588282	-0.569710	-0.005987	-0.051180	-0.820229
4866	-0.474180	0.905314	9.978432	0.060667	0.059839	-0.111353	-0.122243	-0.408888	-0.588051	-0.571472	-0.005645	-0.052819	-0.818900
4867	-0.459556	0.928812	9.834368	0.203832	0.073013	-0.104972	-0.118500	-0.413770	-0.587632	-0.573109	-0.006664	-0.056952	-0.817471
4868	-0.463948	0.995654	9.657316	0.048231	0.065170	-0.120214	-0.116759	-0.417808	-0.585334	-0.575000	-0.006077	-0.058452	-0.816040
4869	-0.589422	1.008722	9.677777	-0.071690	0.080021	-0.110420	-0.112367	-0.418665	-0.586986	-0.576739	-0.003819	-0.058162	-0.814847
4870	-0.659252	1.035816	9.707533	-0.137955	0.093981	-0.094965	-0.110120	-0.416176	-0.588441	-0.578193	-0.000647	-0.056953	-0.813909
4871	-0.671669	0.987820	9.711895	-0.159513	0.079071	-0.081084	-0.107204	-0.414108	-0.590435	-0.579444	0.002574	-0.055225	-0.813135
4872	-0.788298	0.885506	9.779022	-0.106812	0.051961	-0.071974	-0.103505	-0.410099	-0.592027	-0.580560	0.004674	-0.054034	-0.812409
4873	-0.745248	0.825225	9.840448	-0.007666	0.033519	-0.042266	-0.102581	-0.407603	-0.594512	-0.581233	0.005353	-0.054252	-0.811909
4874	-0.692164	0.819940	9.820702	0.067373	0.007234	-0.023326	-0.101513	-0.408720	-0.594409	-0.581618	0.004650	-0.055375	-0.811561
4875	-0.667981	0.824576	9.825354	0.104875	-0.001547	-0.008993	-0.101239	-0.410805	-0.593514	-0.581798	0.003410	-0.057013	-0.811326
4876	-0.594633	0.951415	9.802144	0.099526	-0.015550	-0.016127	-0.103087	-0.414964	-0.589587	-0.582091	0.001956	-0.058394	-0.811022
4877	-0.507757	0.943497	9.794093	0.086938	-0.020856	-0.003929	-0.102798	-0.419271	-0.589109	-0.582202	0.000591	-0.059510	-0.810863
4878	-0.533519	1.054443	9.826837	0.053894	-0.005095	-0.012895	-0.102536	-0.419551	-0.587802	-0.582428	-0.000165	-0.060272	-0.810645
4879	-0.511442	1.102378	9.827197	-0.014092	0.000132	-0.014250	-0.102533	-0.419968	-0.587806	-0.582677	-0.000016	-0.059991	-0.810486
4880	-0.565033	1.035623	9.884575	-0.066852	0.012383	-0.018994	-0.103347	-0.417464	-0.587112	-0.582976	0.000925	-0.058999	-0.810344
4881	-0.595173	0.876778	9.777256	-0.040021	0.028153	-0.009951	-0.102273	-0.418302	-0.589238	-0.583119	0.001818	-0.058618	-0.810267
4882	-0.619958	0.790157	9.704370	0.002897	0.001939	-0.009742	-0.101205	-0.419141	-0.589526	-0.583285	0.001765	-0.058635	-0.810146
4883	-0.639471	0.761577	9.747472	0.051211	0.000203	-0.011159	-0.101476	-0.418028	-0.589642	-0.583483	0.001141	-0.059396	-0.809950
4884	-0.586369	0.760897	9.660480	0.072617	-0.010322	0.003043	-0.101594	-0.421084	-0.588751	-0.583453	0.000061	-0.060400	-0.809897
4885	-0.604539	0.919943	9.710536	0.057377	-0.004227	0.010921	-0.101462	-0.421362	-0.588230	-0.583296	-0.000737	-0.061201	-0.809951
4886	-0.613470	1.021099	9.731004	0.026109	0.009775	0.004599	-0.102257	-0.422470	-0.586916	-0.583215	-0.000951	-0.061685	-0.809972
4887	-0.571968	1.085558	9.678510	-0.016765	0.028157	-0.004457	-0.101591	-0.422751	-0.586929	-0.583266	-0.000349	-0.061663	-0.809937
4888	-0.707474	1.045859	9.722486	-0.053353	0.043970	-0.022258	-0.101455	-0.422612	-0.588112	-0.583577	0.000952	-0.061259	-0.809743
4889	-0.720316	0.939989	9.678117	-0.099926	0.047444	-0.010265	-0.098812	-0.419570	-0.589829	-0.583695	0.002844	-0.060118	-0.809740
4890	-0.686615	0.925264	9.668042	-0.045373	0.035197	-0.008163	-0.098685	-0.417904	-0.590865	-0.583788	0.003892	-0.059741	-0.809696
4891	-0.740014	0.885003	9.737741	-0.018655	0.009790	0.009570	-0.098289	-0.417628	-0.590737	-0.583632	0.004200	-0.059477	-0.809826
4892	-0.758764	0.960136	9.875765	-0.015104	0.012382	0.013148	-0.098949	-0.418180	-0.590733	-0.583409	0.004500	-0.059325	-0.809996
4893	-0.696467	0.894453	9.792754	-0.029408	0.014129	0.013020	-0.098297	-0.415962	-0.591115	-0.583191	0.004997	-0.058939	-0.810179
4894	-0.650877	0.853234	9.801500	-0.028557	0.007098	0.020027	-0.098436	-0.415406	-0.590319	-0.582861	0.005360	-0.058509	-0.810445
4895	-0.643425	0.882055	9.806575	-0.013303	0.009744	0.011340	-0.097514	-0.413883	-0.590580	-0.582675	0.005595	-0.058327	-0.810590
4896	-0.614375	0.893708	9.758389	0.004563	0.014104	0.020292	-0.099367	-0.413733	-0.592652	-0.582330	0.005685	-0.058515	-0.810824
4897	-0.633966	0.855396	9.765327	-0.013269	0.014138	0.006062	-0.098843	-0.413181	-0.591341	-0.582223	0.005989	-0.058379	-0.810909
4898	-0.692059	0.834386	9.825674	-0.032999	0.027233	0.018313	-0.097907	-0.414019	-0.591889	-0.581897	0.006732	-0.058111	-0.811156
4899	-0.665533	0.829353	9.820580	0.011752	0.021125	0.013322	-0.097112	-0.413467	-0.592553	-0.581666	0.006845	-0.058458	-0.811296
4900	-0.711714	0.790912	9.717187	-0.000800	0.015892	0.020269	-0.097655	-0.411798	-0.591740	-0.581318	0.007027	-0.058581	-0.811535
4901	-0.702349	0.752124	9.642153	-0.017711	0.015943	0.002513	-0.095791	-0.412086	-0.592822	-0.581264	0.007411	-0.058383	-0.811584
4902	-0.743189	0.776968	9.796614	-0.020404	0.005433	-0.002817	-0.097123	-0.411801	-0.592010	-0.581303	0.007678	-0.058062	-0.811577
4903	-0.750293	0.796296	9.806511	0.002856	0.028172	0.004490	-0.095393	-0.412088	-0.592828	-0.581205	0.008019	-0.058338	-0.811624
4904	-0.716816	0.752502	9.728807	-0.015008	0.014196	-0.004520	-0.096459	-0.411109	-0.593327	-0.581259	0.008368	-0.058206	-0.811591
4905	-0.721656	0.750208	9.752857	-0.014985	0.019452	-0.008906	-0.094876	-0.409591	-0.592811	-0.581385	0.008789	-0.058084	-0.811505
4906	-0.741000	0.747851	9.719348	-0.041798	0.015973	-0.015276	-0.095004	-0.409450	-0.594647	-0.581608	0.009491	-0.057536	-0.811376
4907	-0.690006	0.786049	9.755400	-0.023873	0.023841	-0.020413	-0.094609	-0.408758	-0.594646	-0.581914	0.010097	-0.057313	-0.811166
4908	-0.711647	0.796112	9.844631	0.004715	0.012453	-0.016714	-0.093157	-0.407933	-0.593740	-0.582172	0.010202	-0.057479	-0.810967
4909	-0.689780	0.815154	9.835047	-0.004190	0.012467	-0.025593	-0.092626	-0.407658	-0.594139	-0.582577	0.010394	-0.057439	-0.810677
4910	-0.711556	0.810396	9.796724	0.015499	0.003743	-0.028118	-0.092485	-0.408908	-0.594548	-0.583028	0.010246	-0.057675	-0.810338
4911	-0.694937	0.771677	9.762487	0.019096	0.000257	-0.032523	-0.093153	-0.409323	-0.592572	-0.583562	0.009972	-0.057866	-0.809943
4912	-0.721238	0.807993	9.772746	0.011929	0.005502	-0.029016	-0.092079	-0.410438	-0.594176	-0.584022	0.009894	-0.058064	-0.809598
4913	-0.721048	0.834466	9.777856	-0.004259	0.002830	-0.011515	-0.092079	-0.410438	-0.594307	-0.584208	0.009906	-0.057909	-0.809475
4914	-0.745282	0.824806	9.703445	0.002904	0.000230	-0.011466	-0.091673	-0.410996	-0.595370	-0.584388	0.009828	-0.057904	-0.809346
4915	-0.769559	0.805856	9.737086	-0.016779	0.007223	-0.010700	-0.092080	-0.410578	-0.593783	-0.584553	0.010054	-0.057598	-0.809246
4916	-0.759849	0.810796	9.804357	0.011825	0.001957	-0.007870	-0.091547	-0.410163	-0.594838	-0.584670	0.009896	-0.057758	-0.809152
4917	-0.769595	0.796638	9.869172	0.043996	-0.008554	-0.004151	-0.091817	-0.410163	-0.593520	-0.584758	0.009147	-0.058253	-0.809062
4918	-0.735847	0.791270	9.772679	0.045812	0.008953	-0.002321	-0.091021	-0.411001	-0.592227	-0.584787	0.008699	-0.059046	-0.808989
4919	-0.687535	0.795497	9.705014	0.010990	0.014223	-0.014904	-0.092610	-0.411548	-0.592208	-0.585015	0.008714	-0.059268	-0.808807
4920	-0.711819	0.776458	9.709811	0.004664	0.003703	-0.004411	-0.091546	-0.412109	-0.592099	-0.585067	0.008665	-0.059333	-0.808765
4921	-0.692307	0.805023	9.661902	-0.033823	0.005435	0.000603	-0.090480	-0.412254	-0.592773	-0.585046	0.009042	-0.058725	-0.808820
4922	-0.745034	0.856376	9.802349	-0.023921	0.021201	-0.011581	-0.091546	-0.410858	-0.594056	-0.585186	0.009618	-0.058531	-0.808727
4923	-0.812521	0.873800	9.822360	-0.003355	0.013346	-0.011436	-0.090088	-0.410728	-0.593552	-0.585356	0.009779	-0.058510	-0.808603
4924	-0.826808	0.902704	9.798780	0.017162	0.012452	0.002820	-0.089958	-0.410312	-0.593681	-0.585289	0.009716	-0.058880	-0.808625
4925	-0.771341	0.897018	9.654028	0.038655	0.014222	0.002968	-0.090212	-0.411559	-0.594741	-0.585234	0.009382	-0.059558	-0.808620
4926	-0.759774	0.824875	9.689151	0.008234	0.000218	-0.002610	-0.089152	-0.412678	-0.592272	-0.585269	0.009231	-0.059640	-0.808590
4927	-0.706914	0.786122	9.736319	0.002834	-0.006817	0.000825	-0.089685	-0.412119	-0.592653	-0.585265	0.008976	-0.059489	-0.808607
4928	-0.718799	0.810468	9.801595	0.015357	-0.003324	0.000936	-0.089291	-0.411566	-0.592390	-0.585235	0.008682	-0.059645	-0.808620
4929	-0.716723	0.762417	9.825059	-0.004308	0.001924	-0.002724	-0.090344	-0.412532	-0.593303	-0.585277	0.008654	-0.059474	-0.808603
4930	-0.702167	0.771910	9.820236	0.023423	0.009794	0.001029	-0.090612	-0.412531	-0.592774	-0.585223	0.008478	-0.059915	-0.808612
4931	-0.769581	0.796800	9.922050	0.002847	0.005422	-0.003520	-0.090346	-0.412115	-0.593431	-0.585274	0.008423	-0.059896	-0.808576
4932	-0.709514	0.759735	9.752862	0.008283	0.005467	-0.014076	-0.090342	-0.412392	-0.594090	-0.585478	0.008371	-0.060038	-0.808419
4933	-0.760128	0.776660	9.652547	0.001123	0.005493	-0.010583	-0.090742	-0.413364	-0.591992	-0.585643	0.008346	-0.059987	-0.808303
4934	-0.818052	0.779665	9.701151	0.008279	-0.011984	-0.016745	-0.089945	-0.413090	-0.592658	-0.585919	0.008015	-0.059924	-0.808111
4935	-0.793506	0.834827	9.711187	0.011847	0.000242	-0.010503	-0.089802	-0.413923	-0.594376	-0.586092	0.007783	-0.059986	-0.807983
4936	-0.768998	0.882949	9.778827	-0.002550	0.001927	0.006141	-0.091504	-0.418914	-0.592824	-0.585977	0.007777	-0.059916	-0.808072
4937	-0.792813	0.928897	9.798788	0.023421	0.000200	0.000172	-0.090174	-0.420033	-0.591805	-0.585979	0.007395	-0.060170	-0.808055
4938	-0.727307	0.973867	9.726636	0.044049	0.005467	-0.006716	-0.091256	-0.416416	-0.592015	-0.586059	0.006916	-0.060892	-0.807947
4939	-0.720735	0.882189	9.653420	0.010111	0.019492	-0.014863	-0.088069	-0.416712	-0.591804	-0.586278	0.007017	-0.061158	-0.807767
4940	-0.706572	0.838590	9.590307	-0.009557	0.002014	-0.022130	-0.088863	-0.417263	-0.591534	-0.586627	0.007128	-0.060971	-0.807527
4941	-0.827775	0.767979	9.787626	-0.018634	0.001953	0.000731	-0.089927	-0.416423	-0.592429	-0.586612	0.007266	-0.060567	-0.807567
4942	-0.856465	0.802430	9.968531	-0.011360	0.015985	-0.025588	-0.087812	-0.415046	-0.592054	-0.586987	0.007628	-0.060514	-0.807295
4943	-0.880863	0.771020	9.860223	-0.068684	0.019460	-0.008367	-0.088216	-0.414072	-0.592038	-0.587092	0.008655	-0.059508	-0.807284
4944	-0.769938	0.752940	9.736481	-0.134853	0.007208	-0.017739	-0.088081	-0.412821	-0.594654	-0.587330	0.010316	-0.057359	-0.807247
4945	-0.778030	0.632887	9.785644	-0.084703	0.007244	-0.029733	-0.087046	-0.408105	-0.594886	-0.587788	0.011361	-0.055940	-0.806999
4946	-0.757277	0.497831	9.721421	-0.070251	0.016069	-0.056063	-0.086247	-0.406997	-0.597251	-0.588644	0.012448	-0.054929	-0.806428
4947	-0.772010	0.464226	9.706741	-0.120209	0.023135	-0.086364	-0.085730	-0.403804	-0.598541	-0.589985	0.014236	-0.053100	-0.805541
4948	-0.829739	0.498148	9.640332	-0.220280	0.045939	-0.108133	-0.083213	-0.402012	-0.600138	-0.591600	0.017629	-0.050008	-0.804486
4949	-0.969383	0.552542	9.767143	-0.293617	0.058197	-0.114741	-0.080991	-0.395079	-0.601416	-0.593279	0.022065	-0.045792	-0.803390
4950	-0.970114	0.449225	9.802013	-0.259622	0.051207	-0.117184	-0.078494	-0.388146	-0.605851	-0.594977	0.026015	-0.042121	-0.802217
4951	-0.995244	0.312292	9.793446	-0.211266	0.030269	-0.132788	-0.075865	-0.381492	-0.609240	-0.596973	0.029045	-0.038891	-0.800792
4952	-1.049910	0.098513	9.750600	-0.119923	0.026866	-0.151547	-0.074018	-0.378724	-0.610554	-0.599289	0.030964	-0.037148	-0.799071
4953	-0.958545	0.046895	9.621834	-0.066225	0.021636	-0.152972	-0.072302	-0.376649	-0.611216	-0.601684	0.032147	-0.036124	-0.797269
4954	-1.011783	0.028348	9.713412	-0.094833	0.023391	-0.160213	-0.069779	-0.375690	-0.612953	-0.604143	0.033716	-0.034735	-0.795404
4955	-1.054397	0.144442	9.813657	-0.012485	0.023424	-0.169272	-0.068190	-0.375282	-0.612711	-0.606820	0.034295	-0.034580	-0.793346
4956	-1.001421	0.126859	9.704842	-0.003474	0.028707	-0.178897	-0.066849	-0.376678	-0.614058	-0.609609	0.034857	-0.034694	-0.791175
4957	-0.948633	0.080640	9.670206	-0.051635	0.063740	-0.202056	-0.063129	-0.377254	-0.614121	-0.612733	0.036575	-0.034392	-0.788694
4958	-0.916899	0.126279	9.730544	-0.260975	0.063678	-0.209751	-0.060090	-0.373241	-0.616754	-0.615776	0.040862	-0.030845	-0.786256
4959	-0.986512	-0.150056	9.643846	-0.293163	0.073341	-0.210866	-0.056527	-0.367147	-0.620689	-0.618802	0.045695	-0.026843	-0.783757
4960	-1.104725	-0.152207	10.212062	-0.201912	0.084677	-0.220711	-0.051910	-0.360227	-0.623580	-0.621999	0.049580	-0.024466	-0.781063
4961	-1.147769	-0.094052	10.241943	-0.133773	0.126744	-0.239424	-0.046488	-0.355533	-0.625586	-0.625545	0.053280	-0.023601	-0.778009
4962	-1.074242	0.063512	10.041228	-0.266073	0.144261	-0.254409	-0.040787	-0.352508	-0.628402	-0.629109	0.058913	-0.020935	-0.774799
4963	-1.153249	-0.169988	9.779650	-0.267925	0.125061	-0.240411	-0.035644	-0.345313	-0.630641	-0.632457	0.064252	-0.017973	-0.771716
4964	-1.238194	-0.225067	9.642751	-0.112328	0.093627	-0.227038	-0.031687	-0.339500	-0.633008	-0.635730	0.067140	-0.017070	-0.768797
4965	-1.212118	-0.288274	9.490380	-0.076681	0.034123	-0.209387	-0.026646	-0.337860	-0.634645	-0.638836	0.068636	-0.015960	-0.766109
4966	-1.270933	-0.414683	9.691326	0.026958	0.007833	-0.190235	-0.024277	-0.333428	-0.636082	-0.641734	0.068414	-0.016149	-0.763699
4967	-1.226782	-0.325441	9.884250	0.093957	0.003381	-0.173020	-0.023470	-0.335377	-0.635851	-0.644504	0.067235	-0.017320	-0.761442
4968	-1.091515	-0.325970	10.056127	0.084024	-0.001106	-0.159055	-0.021985	-0.341497	-0.632782	-0.646961	0.066133	-0.018306	-0.759429
4969	-1.116424	-0.431672	10.035899	0.101805	0.016341	-0.128916	-0.019847	-0.343731	-0.633100	-0.649048	0.065016	-0.019823	-0.757705
4970	-1.112088	-0.490405	9.717927	0.094674	0.037386	-0.120086	-0.017975	-0.346102	-0.633152	-0.650910	0.064345	-0.021522	-0.756117
4971	-1.030505	-0.563221	9.711579	0.069549	0.037321	-0.104448	-0.015570	-0.349171	-0.632431	-0.652564	0.063948	-0.022847	-0.754684
4972	-1.001244	-0.520461	9.610872	0.071354	0.063566	-0.097288	-0.013970	-0.350986	-0.631685	-0.654027	0.063965	-0.024565	-0.753361
4973	-0.781604	-0.536561	9.625616	-0.043236	0.056441	-0.085882	-0.011057	-0.349752	-0.631586	-0.655241	0.065307	-0.024443	-0.752195
4974	-0.739066	-0.666749	9.635770	0.055158	0.047700	-0.083474	-0.009717	-0.351008	-0.632933	-0.656494	0.065288	-0.025725	-0.751060
4975	-0.625555	-0.658611	9.440203	0.067619	0.040670	-0.065813	-0.008129	-0.351018	-0.631643	-0.657554	0.064905	-0.027051	-0.750119
4976	-0.684566	-0.807174	9.475056	0.071220	0.051192	-0.069287	-0.005468	-0.352700	-0.630387	-0.658634	0.064717	-0.028641	-0.749128
4977	-0.825090	-0.545261	9.815766	0.072961	0.072135	-0.060299	-0.003597	-0.355349	-0.629654	-0.659596	0.064713	-0.030433	-0.748211
4978	-0.996537	-0.543949	9.807647	-0.061250	0.091386	-0.054106	0.000518	-0.355511	-0.629324	-0.660261	0.066865	-0.030591	-0.747428
4979	-1.189786	-0.547704	9.660255	-0.075606	0.107178	-0.036469	0.001953	-0.350518	-0.630347	-0.660647	0.069324	-0.030640	-0.746861
4980	-1.517176	-0.405467	9.717592	-0.141822	0.103743	-0.036838	0.004723	-0.347478	-0.630359	-0.660918	0.072713	-0.029779	-0.746333
4981	-1.696113	-0.437831	9.689922	-0.219738	0.086253	-0.025085	0.007872	-0.339439	-0.632954	-0.660925	0.076770	-0.027434	-0.746011
4982	-1.812232	-0.470260	9.801111	-0.116999	0.054742	-0.003277	0.010107	-0.335840	-0.632690	-0.660753	0.079078	-0.026346	-0.745961
4983	-1.686922	-0.505085	9.744349	-0.042825	0.026708	0.009455	0.009832	-0.332782	-0.635151	-0.660540	0.079903	-0.025931	-0.746076
4984	-1.598405	-0.608069	9.329003	0.022430	-0.006493	0.023871	0.010235	-0.334868	-0.632945	-0.660204	0.079441	-0.026156	-0.746415
4985	-1.807399	-0.479037	10.089386	0.070633	-0.014462	0.026028	0.008780	-0.335833	-0.632932	-0.659944	0.078156	-0.026938	-0.746753
4986	-1.690939	-0.407330	10.238221	0.183428	0.026635	0.021688	0.008273	-0.340691	-0.631791	-0.659852	0.076065	-0.029999	-0.746933
4987	-1.344118	-0.497820	9.061291	-0.007846	0.026762	0.009624	0.010142	-0.342785	-0.631315	-0.659689	0.076441	-0.030136	-0.747034
4988	-1.457212	-0.769628	8.770724	-0.193019	-0.008160	-0.002441	0.009717	-0.338200	-0.631131	-0.659411	0.078811	-0.027079	-0.747150
4989	-1.545330	-0.959063	9.523998	-0.201117	-0.028376	-0.020226	0.009425	-0.332086	-0.633693	-0.659417	0.080945	-0.023549	-0.747036
4990	-1.815662	-0.959936	10.122383	-0.138503	-0.001271	-0.024890	0.010194	-0.327090	-0.634180	-0.659536	0.082708	-0.021359	-0.746803
4991	-1.540311	-0.954610	10.206594	-0.109916	0.016108	-0.012366	0.008842	-0.322221	-0.635030	-0.659543	0.084313	-0.019793	-0.746661
4992	-1.406116	-1.071389	9.329227	-0.095600	0.002216	0.007029	0.007770	-0.319854	-0.636172	-0.659235	0.085549	-0.018342	-0.746830
4993	-1.329917	-1.207989	8.901585	-0.156459	-0.025745	0.013492	0.009472	-0.316531	-0.634852	-0.658788	0.087142	-0.015558	-0.747103
4994	-1.392910	-1.245196	9.158872	-0.172641	-0.074772	0.008796	0.006670	-0.312625	-0.637134	-0.658365	0.088240	-0.011948	-0.747413
4995	-1.571074	-1.197888	10.016591	-0.068092	-0.078387	0.013995	0.004656	-0.308448	-0.637587	-0.658071	0.087894	-0.009786	-0.747744
4996	-1.618377	-1.069076	10.330933	-0.004531	-0.029423	0.012907	0.001323	-0.305929	-0.637643	-0.657849	0.087454	-0.009291	-0.747997
4997	-1.342093	-0.920638	10.022610	-0.074153	0.021318	0.000201	0.002250	-0.304823	-0.638828	-0.657729	0.088681	-0.008332	-0.747970
4998	-1.370062	-0.776404	9.923564	0.038745	0.052054	-0.022616	0.002132	-0.307183	-0.638981	-0.658104	0.088897	-0.009494	-0.747600
4999	-1.344770	-0.604573	9.545571	-0.023602	0.084579	-0.064332	0.004522	-0.308030	-0.637975	-0.659021	0.090402	-0.010022	-0.746604
5000	-1.191409	-0.765074	9.364546	-0.143308	0.077636	-0.104076	0.007427	-0.304156	-0.639820	-0.660268	0.093414	-0.008654	-0.745148
5001	-1.246966	-1.101676	9.269823	-0.178943	0.075998	-0.137876	0.011657	-0.300290	-0.641159	-0.661983	0.096839	-0.006611	-0.743207
5002	-1.455342	-1.209694	9.597252	-0.212955	0.069003	-0.146927	0.014820	-0.295584	-0.642211	-0.663714	0.100646	-0.004011	-0.741173
