# Supplementary material for: Identification of Haptic Based Guiding Using Hard Reins
Source: PLoS One. 2015 Jul 22;10(7):e0132020. doi: 10.1371/journal.pone.0132020 (PMC4511788; doi:10.1371/journal.pone.0132020)
Supplement: S9 File — (ZIP) [file pone.0132020.s009.zip › Exp2_MotionData2/Subject11/path1/T2/gc2.txt]

// Start Time: 0
// Sample rate: 25.0Hz
// Scenario: 4.9
// Firmware Version: 2.6.1
Counter	Acc_X	Acc_Y	Acc_Z	Gyr_X	Gyr_Y	Gyr_Z	Mag_X	Mag_Y	Mag_Z	Quat_w	Quat_x	Quat_y	Quat_z
4411	9.053316	-0.045721	-3.831620	0.020341	0.000161	0.000213	-0.531602	0.076849	0.559374	-0.039639	0.832364	0.065131	0.548960
4412	9.033777	0.008530	-3.888499	0.005619	0.006869	-0.003494	-0.531308	0.075970	0.559875	-0.039755	0.832315	0.065247	0.549012
4413	9.014504	0.086702	-3.921082	0.014022	0.010145	0.002948	-0.530593	0.075064	0.560790	-0.040032	0.832232	0.065227	0.549119
4414	9.026808	0.052026	-3.873464	0.030835	0.001911	0.016756	-0.532683	0.074571	0.559942	-0.040747	0.832248	0.065233	0.549042
4415	9.041045	-0.001346	-3.879175	0.018364	-0.002495	0.029579	-0.532441	0.077406	0.559835	-0.041372	0.832336	0.064827	0.548910
4416	9.026286	-0.020224	-3.910143	0.016983	0.000211	0.046081	-0.530638	0.077816	0.559564	-0.042230	0.832412	0.064276	0.548794
4417	9.036161	-0.054852	-3.864850	0.033452	0.018682	0.044247	-0.531360	0.079684	0.559268	-0.043298	0.832273	0.063772	0.548981
4418	9.040817	-0.103377	-3.865341	0.025357	0.003594	0.050671	-0.531388	0.082207	0.559842	-0.044355	0.832309	0.063241	0.548903
4419	9.012424	-0.118714	-3.791924	0.062839	0.003526	0.049820	-0.529325	0.083642	0.558795	-0.045958	0.832314	0.062978	0.548795
4420	9.007007	-0.112756	-3.871383	0.023835	0.003114	0.027720	-0.530745	0.086179	0.559523	-0.046732	0.832326	0.062804	0.548730
4421	9.044309	-0.015051	-3.763458	0.101116	0.018528	0.043473	-0.530754	0.086758	0.559280	-0.048918	0.832117	0.063053	0.548828
4422	9.180339	-0.216153	-3.847141	0.089712	-0.037776	0.031606	-0.531908	0.090152	0.559779	-0.050740	0.832521	0.063518	0.547996
4423	9.010293	-0.363744	-3.962503	0.046255	-0.021971	0.046111	-0.529160	0.093219	0.559943	-0.051999	0.832810	0.063155	0.547481
4424	8.996376	-0.225575	-3.951421	-0.000388	-0.042079	0.014875	-0.528325	0.094000	0.561099	-0.052178	0.833323	0.062986	0.546702
4425	9.042547	-0.087572	-3.959494	0.025451	-0.042690	0.024135	-0.527775	0.094557	0.561129	-0.052821	0.833832	0.062785	0.545886
4426	9.020706	-0.226157	-3.920938	0.052586	-0.038334	0.011308	-0.526664	0.096269	0.563457	-0.053821	0.834245	0.063210	0.545108
4427	9.005881	-0.264432	-3.952030	0.020341	-0.034011	0.002052	-0.524997	0.096668	0.563466	-0.054150	0.834637	0.063312	0.544464
4428	9.005572	-0.334617	-3.962137	0.016704	-0.026406	-0.032847	-0.524015	0.096613	0.564291	-0.054091	0.834900	0.064078	0.543976
4429	9.014993	-0.314793	-3.998587	-0.012162	-0.017981	-0.018231	-0.522764	0.096352	0.563425	-0.053683	0.835126	0.064144	0.543662
4430	9.025709	-0.187492	-3.913627	-0.021238	-0.036699	-0.012687	-0.523990	0.095422	0.565473	-0.053195	0.835567	0.064171	0.543029
4431	8.992158	-0.102213	-3.926308	0.004724	-0.048699	0.002070	-0.522463	0.096482	0.566501	-0.053245	0.836133	0.064116	0.542159
4432	8.962378	-0.139512	-4.022044	0.022746	-0.047175	-0.008924	-0.521748	0.095839	0.567850	-0.053516	0.836644	0.064563	0.541289
4433	8.923648	-0.151122	-4.039993	0.017686	-0.032387	0.005713	-0.520747	0.094889	0.569596	-0.053838	0.837024	0.064574	0.540669
4434	8.942638	-0.133688	-4.084062	0.018232	-0.028055	0.025899	-0.520487	0.096176	0.569255	-0.054421	0.837378	0.064347	0.540088
4435	8.966971	-0.139152	-4.051195	0.054828	-0.008719	0.024110	-0.518569	0.098435	0.568818	-0.055587	0.837485	0.064429	0.539794
4436	8.942107	-0.225433	-4.113622	0.039920	-0.007100	0.013046	-0.518704	0.098807	0.569959	-0.056431	0.837571	0.064644	0.539548
4437	8.927496	-0.278713	-4.111008	0.045592	0.013782	0.017599	-0.519718	0.101405	0.569291	-0.057401	0.837437	0.064710	0.539645
4438	8.953616	-0.346516	-4.131748	-0.000963	0.005597	-0.012765	-0.519171	0.102244	0.569338	-0.057340	0.837393	0.064968	0.539689
4439	8.966749	-0.216806	-4.046863	0.018435	0.027074	0.027639	-0.520012	0.102546	0.569225	-0.057981	0.837161	0.064559	0.540030
4440	8.990586	-0.348221	-4.024459	-0.019798	0.019388	0.034902	-0.520573	0.102575	0.568813	-0.058088	0.837057	0.063722	0.540279
4441	8.947898	-0.271066	-3.969227	-0.018870	0.030420	0.034891	-0.519609	0.102628	0.567411	-0.058189	0.836839	0.062783	0.540716
4442	8.981321	-0.304906	-3.994848	-0.005642	0.024114	0.016576	-0.520581	0.102232	0.567117	-0.058342	0.836643	0.062402	0.541046
4443	9.019767	-0.322066	-4.001228	-0.018572	0.004069	0.013836	-0.518908	0.102328	0.567526	-0.058188	0.836681	0.061849	0.541067
4444	8.981688	-0.295795	-3.951330	-0.000922	0.025610	0.022092	-0.520032	0.102399	0.566424	-0.058488	0.836469	0.061436	0.541409
4445	9.010547	-0.276392	-3.966774	0.001563	0.010450	0.013872	-0.520869	0.102680	0.566729	-0.058677	0.836414	0.061094	0.541513
4446	9.048914	-0.339750	-3.963791	0.018265	-0.005843	0.024022	-0.520616	0.104795	0.566857	-0.059298	0.836520	0.060920	0.541301
4447	9.040961	-0.450617	-4.010104	0.011956	-0.039118	-0.004404	-0.520743	0.104858	0.568537	-0.059406	0.836965	0.061052	0.540586
4448	9.005226	-0.460829	-3.953286	-0.013833	-0.038673	-0.010886	-0.520343	0.106002	0.568185	-0.059075	0.837421	0.061160	0.539904
4449	8.928182	-0.382343	-3.978875	-0.023123	-0.032807	-0.016424	-0.518773	0.104189	0.570012	-0.058479	0.837822	0.061102	0.539353
4450	8.956947	-0.255472	-4.051579	-0.004868	-0.006851	-0.020075	-0.516954	0.103597	0.569958	-0.058201	0.837915	0.061365	0.539208
4451	8.976293	-0.255729	-4.042643	0.008186	-0.014851	-0.009939	-0.517213	0.102699	0.571022	-0.058216	0.838094	0.061519	0.538911
4452	8.927680	-0.274158	-4.089249	-0.010186	-0.017401	-0.012738	-0.517767	0.101901	0.570141	-0.057915	0.838316	0.061616	0.538587
4453	8.925279	-0.288788	-4.082009	0.001111	-0.007962	-0.001723	-0.516235	0.103189	0.572299	-0.057906	0.838439	0.061550	0.538403
4454	8.946632	-0.273729	-4.131012	0.012366	-0.014164	0.009325	-0.517906	0.102420	0.571151	-0.058239	0.838626	0.061538	0.538078
4455	8.906334	-0.342885	-4.016444	0.072894	0.003833	0.013068	-0.516820	0.104409	0.570705	-0.059606	0.838556	0.061983	0.537986
4456	8.883424	-0.340589	-4.174973	0.064327	0.039834	-0.003532	-0.516406	0.105479	0.571884	-0.060730	0.838084	0.062667	0.538517
4457	8.971049	-0.242759	-4.102742	0.116640	0.035572	0.003955	-0.517425	0.107317	0.569355	-0.062767	0.837606	0.063702	0.538905
4458	8.942204	-0.398758	-4.027810	0.116769	0.022342	0.009452	-0.517318	0.109475	0.568650	-0.064875	0.837268	0.064736	0.539058
4459	8.951735	-0.430341	-4.028372	0.127479	0.029410	-0.001552	-0.517350	0.112281	0.569242	-0.067027	0.836825	0.065984	0.539330
4460	9.004767	-0.474659	-4.006493	0.097907	0.025556	-0.012610	-0.517696	0.116873	0.568133	-0.068637	0.836434	0.067260	0.539578
4461	8.999880	-0.484261	-4.011203	0.078474	0.015001	-0.019974	-0.520220	0.117005	0.566211	-0.069756	0.836180	0.068305	0.539696
4462	8.971273	-0.428500	-3.995279	0.083368	0.010534	-0.007108	-0.519144	0.119573	0.565522	-0.071127	0.835977	0.069299	0.539704
4463	8.985280	-0.449764	-4.044244	0.043776	0.023281	-0.018219	-0.519818	0.118533	0.566720	-0.071695	0.835683	0.069928	0.540004
4464	8.980575	-0.449928	-4.029578	0.031971	0.001812	-0.012702	-0.520836	0.121286	0.565783	-0.072141	0.835637	0.070484	0.539943
4465	8.942179	-0.440173	-4.013588	0.024925	-0.004354	-0.001702	-0.519019	0.120048	0.564433	-0.072533	0.835691	0.070674	0.539782
4466	8.961416	-0.449998	-4.014371	0.016106	0.009752	0.009272	-0.519440	0.121124	0.565760	-0.072938	0.835616	0.070641	0.539848
4467	8.971071	-0.489116	-3.995666	0.023328	0.008107	0.005615	-0.518319	0.121592	0.567453	-0.073400	0.835548	0.070673	0.539886
4468	8.990312	-0.486753	-4.001201	0.021543	-0.012355	0.009319	-0.518052	0.122314	0.567076	-0.073874	0.835702	0.070746	0.539573
4469	8.966044	-0.461891	-4.033943	0.028768	-0.010319	0.005657	-0.517667	0.124333	0.566220	-0.074401	0.835826	0.070863	0.539294
4470	8.961143	-0.464154	-4.043436	0.029042	-0.026679	0.017610	-0.516827	0.124825	0.567499	-0.075085	0.836132	0.070923	0.538716
4471	8.913040	-0.476157	-4.027224	0.052797	-0.010946	0.014867	-0.515178	0.125722	0.566003	-0.076111	0.836239	0.071147	0.538377
4472	8.913156	-0.408071	-4.041276	0.069029	-0.004923	0.005724	-0.516573	0.126799	0.567618	-0.077341	0.836235	0.071765	0.538125
4473	8.998813	-0.399473	-4.184502	0.067573	-0.011055	-0.014440	-0.516033	0.127154	0.565960	-0.078289	0.836278	0.072644	0.537803
4474	8.941801	-0.429756	-4.066639	0.070982	-0.015375	0.011252	-0.516330	0.129365	0.567216	-0.079605	0.836388	0.073220	0.537362
4475	8.895296	-0.515960	-4.123426	0.045528	0.022333	0.012950	-0.516634	0.131092	0.566767	-0.080523	0.836146	0.073354	0.537582
4476	8.951479	-0.551835	-4.009833	0.102058	0.039054	0.038736	-0.518360	0.133923	0.564446	-0.082745	0.835655	0.073735	0.537957
4477	8.960593	-0.572937	-4.068275	0.073152	0.013537	0.020366	-0.517699	0.136213	0.563744	-0.084191	0.835471	0.074057	0.537974
4478	8.907911	-0.614591	-4.008613	0.054920	0.047693	0.019341	-0.518285	0.138227	0.563315	-0.085430	0.834931	0.074241	0.538591
4479	8.960814	-0.697703	-3.986982	0.047550	0.042307	0.017499	-0.518587	0.139812	0.562858	-0.086462	0.834473	0.074285	0.539130
4480	9.021054	-0.703012	-3.984438	0.021740	0.014128	0.012918	-0.518754	0.141806	0.562703	-0.087040	0.834339	0.074294	0.539243
4481	8.980021	-0.717227	-3.987827	-0.000643	0.017928	-0.003660	-0.520279	0.140739	0.561814	-0.087008	0.834195	0.074210	0.539482
4482	8.960923	-0.653994	-3.991531	-0.003969	0.019014	0.009185	-0.520032	0.141966	0.559794	-0.087116	0.834049	0.073983	0.539722
4483	8.990081	-0.657065	-3.958829	-0.011410	0.010050	0.005521	-0.522116	0.141829	0.560364	-0.086992	0.834022	0.073644	0.539830
4484	9.000389	-0.624162	-3.886545	-0.013543	-0.009658	-0.003617	-0.519876	0.141870	0.561741	-0.086751	0.834184	0.073565	0.539629
4485	8.990331	-0.616042	-3.944080	0.037717	-0.037643	0.000195	-0.517929	0.141599	0.560868	-0.087317	0.834577	0.073929	0.538880
4486	9.070053	-0.490155	-3.970392	0.031899	-0.083202	-0.007046	-0.517922	0.141820	0.562138	-0.087675	0.835447	0.074503	0.537393
4487	8.950458	-0.632968	-4.106931	0.035027	-0.074550	-0.029131	-0.517651	0.143437	0.563770	-0.087818	0.836195	0.075395	0.536080
4488	8.854512	-0.657431	-4.040708	0.020413	-0.045884	-0.031063	-0.515697	0.144175	0.565472	-0.087821	0.836639	0.076246	0.535266
4489	8.888315	-0.633405	-4.041815	0.009602	-0.017523	-0.027448	-0.513152	0.141823	0.566419	-0.087644	0.836821	0.076738	0.534939
4490	8.924181	-0.679515	-4.057948	-0.011902	-0.014749	-0.010978	-0.513287	0.142060	0.567412	-0.087323	0.837025	0.076781	0.534667
4491	8.907942	-0.639033	-3.994283	-0.004493	-0.003896	-0.008223	-0.513015	0.143146	0.568314	-0.087138	0.837114	0.076775	0.534558
4492	8.892188	-0.680559	-4.143704	-0.043066	0.016973	-0.016605	-0.512856	0.140803	0.566912	-0.086313	0.837019	0.076569	0.534870
4493	8.941264	-0.584901	-4.070046	-0.024217	0.030452	0.003626	-0.513673	0.139651	0.567547	-0.085977	0.836794	0.076094	0.535344
4494	8.943115	-0.679054	-4.102126	-0.027575	0.009448	0.016483	-0.514656	0.140628	0.568174	-0.085750	0.836803	0.075507	0.535449
4495	8.902304	-0.637566	-4.100329	-0.002795	0.001555	0.055080	-0.513683	0.141023	0.568469	-0.086282	0.836929	0.074449	0.535316
4496	8.941002	-0.691748	-4.058657	-0.003442	0.012292	0.029370	-0.513957	0.140476	0.568158	-0.086570	0.836889	0.073852	0.535414
4497	8.951027	-0.653474	-4.024970	-0.016461	0.009083	0.022019	-0.513677	0.139678	0.566990	-0.086532	0.836907	0.073187	0.535484
4498	8.931930	-0.663405	-3.997754	-0.007607	0.017124	0.010090	-0.514659	0.140513	0.567609	-0.086574	0.836790	0.072894	0.535699
4499	8.951038	-0.638861	-4.029706	-0.019080	0.014572	-0.008273	-0.513135	0.141069	0.567350	-0.086175	0.836708	0.072698	0.535918
4500	8.921689	-0.681793	-4.067531	-0.009560	0.013724	0.005496	-0.514666	0.140554	0.566774	-0.086143	0.836623	0.072488	0.536085
4501	8.923968	-0.720603	-4.067869	-0.013484	0.003233	-0.003677	-0.515221	0.140421	0.566771	-0.085874	0.836660	0.072294	0.536097
4502	8.931405	-0.657610	-4.067736	0.001188	0.001241	-0.001797	-0.515184	0.138631	0.568614	-0.085886	0.836684	0.072280	0.536058
4503	8.953049	-0.679639	-4.063859	0.003000	-0.007046	-0.001779	-0.513965	0.140261	0.566750	-0.085898	0.836806	0.072248	0.535870
4504	8.945737	-0.677004	-4.075644	-0.004399	-0.000362	-0.005476	-0.514652	0.139948	0.567574	-0.085822	0.836846	0.072313	0.535812
4505	8.921770	-0.657547	-4.067376	0.002897	-0.007754	-0.005452	-0.513403	0.141275	0.569040	-0.085792	0.836971	0.072343	0.535617
4506	8.921588	-0.627961	-4.103403	-0.008136	-0.000190	-0.008235	-0.512253	0.137901	0.568123	-0.085577	0.837018	0.072340	0.535579
4507	8.921807	-0.657612	-4.062547	-0.000560	-0.004498	0.001877	-0.514210	0.138758	0.568613	-0.085571	0.837125	0.072205	0.535431
4508	8.923273	-0.670609	-4.178614	-0.026147	-0.015568	0.003674	-0.512807	0.138548	0.569564	-0.085194	0.837380	0.071889	0.535135
4509	8.907741	-0.609416	-4.032725	-0.014944	0.003280	0.011018	-0.513097	0.139669	0.569915	-0.085054	0.837442	0.071436	0.535120
4510	8.940486	-0.649387	-4.142892	-0.023022	0.023586	-0.020231	-0.513080	0.137732	0.568958	-0.084522	0.837239	0.071474	0.535517
4511	8.924376	-0.677416	-4.033790	0.032738	0.022367	0.012908	-0.514210	0.138098	0.567595	-0.085229	0.837019	0.071467	0.535750
4512	8.960206	-0.672249	-4.076154	0.016027	0.021131	0.003709	-0.515051	0.138925	0.568352	-0.085594	0.836811	0.071513	0.536010
4513	8.965334	-0.697213	-4.025790	0.025166	0.017417	0.003731	-0.513948	0.139110	0.567097	-0.086071	0.836643	0.071585	0.536187
4514	9.018192	-0.726591	-4.032788	0.039849	-0.004928	0.007472	-0.513835	0.141100	0.566940	-0.086847	0.836677	0.071883	0.535969
4515	8.925375	-0.728621	-4.193562	0.033142	-0.016455	0.031309	-0.513696	0.141885	0.568243	-0.087707	0.836898	0.071637	0.535516
4516	8.882018	-0.784430	-4.168153	0.044461	0.000339	0.042297	-0.514285	0.143125	0.566231	-0.088917	0.836919	0.071355	0.535322
4517	8.940838	-0.662196	-4.092270	0.043869	-0.013186	0.022166	-0.512631	0.145434	0.567754	-0.089863	0.837073	0.071371	0.534920
4518	8.926099	-0.759152	-4.087521	0.015734	-0.003187	-0.005451	-0.513900	0.146724	0.567846	-0.090103	0.837110	0.071628	0.534788
4519	8.921660	-0.735396	-4.048557	0.008464	-0.000517	-0.003630	-0.513616	0.146424	0.568103	-0.090199	0.837155	0.071674	0.534695
4520	8.940763	-0.774252	-4.054356	0.004415	-0.003312	-0.018317	-0.513072	0.147021	0.567298	-0.090102	0.837196	0.072012	0.534601
4521	8.912014	-0.749946	-4.043461	0.006636	-0.000514	-0.003638	-0.511677	0.147512	0.568431	-0.090169	0.837244	0.072038	0.534511
4522	8.940682	-0.798498	-4.054511	0.006784	-0.002676	0.001869	-0.513083	0.147741	0.567063	-0.090329	0.837303	0.072062	0.534388
4523	8.921910	-0.750466	-4.010023	0.002675	-0.003532	-0.014649	-0.511658	0.146354	0.568918	-0.090210	0.837373	0.072234	0.534276
4524	8.902165	-0.769019	-4.062539	-0.001782	0.001788	-0.011005	-0.513039	0.145514	0.569158	-0.090065	0.837386	0.072329	0.534268
4525	8.894908	-0.744530	-4.076599	0.008433	0.005113	-0.005483	-0.511518	0.145821	0.568186	-0.090154	0.837366	0.072392	0.534275
4526	8.906734	-0.753981	-4.101254	0.000789	-0.018197	-0.015553	-0.511506	0.145491	0.569143	-0.090000	0.837577	0.072664	0.533933
4527	8.864568	-0.733832	-3.954636	0.008273	0.003582	-0.010987	-0.511222	0.146112	0.570853	-0.090026	0.837565	0.072820	0.533926
4528	8.916497	-0.715250	-4.101367	-0.004470	0.025739	-0.011037	-0.511513	0.146453	0.569760	-0.089908	0.837322	0.072901	0.534317
4529	8.916890	-0.754958	-4.034016	0.030616	0.017501	0.001886	-0.511789	0.146437	0.570181	-0.090466	0.837139	0.073054	0.534488
4530	8.911923	-0.754665	-4.053149	0.024988	0.019687	-0.003636	-0.511378	0.146343	0.569054	-0.090884	0.836921	0.073293	0.534726
4531	8.950286	-0.808260	-4.054933	0.017576	-0.000429	-0.005454	-0.513472	0.146657	0.569094	-0.091122	0.836942	0.073461	0.534629
4532	8.914665	-0.750386	-4.012166	0.001130	0.003237	-0.004571	-0.513336	0.145888	0.567370	-0.091117	0.836941	0.073508	0.534626
4533	8.893203	-0.735990	-3.989533	0.024846	-0.013357	-0.005417	-0.511807	0.147332	0.569259	-0.091458	0.837085	0.073776	0.534304
4534	8.948327	-0.804834	-4.308430	-0.005650	-0.040246	-0.015537	-0.510962	0.146479	0.569059	-0.091165	0.837543	0.074023	0.533602
4535	8.798900	-0.947594	-4.253055	-0.026601	0.035545	-0.020342	-0.511235	0.146449	0.569757	-0.090565	0.837243	0.073900	0.534192
4536	9.042800	-0.761803	-3.951823	-0.070729	0.026817	-0.025825	-0.513181	0.144615	0.567290	-0.089178	0.837085	0.073512	0.534726
4537	9.002226	-0.728046	-3.916273	0.059082	0.139612	-0.040435	-0.514585	0.145221	0.566922	-0.089951	0.835480	0.074454	0.536972
4538	8.924875	-0.311791	-3.814060	0.070951	0.154056	-0.005512	-0.518075	0.143740	0.563514	-0.091289	0.833732	0.074935	0.539391
4539	8.954266	-0.562267	-3.956872	0.052384	0.088170	-0.010988	-0.521333	0.146190	0.560765	-0.092170	0.832722	0.075415	0.540733
4540	9.057380	-0.791385	-3.923579	0.058626	0.035107	-0.047608	-0.522742	0.146305	0.558831	-0.092731	0.832199	0.076779	0.541249
4541	9.133972	-0.915417	-3.936912	0.020657	-0.002789	-0.027439	-0.522739	0.145895	0.558527	-0.092777	0.832203	0.077352	0.541154
4542	8.985619	-0.640583	-3.919912	-0.008561	-0.047413	-0.019153	-0.522743	0.146574	0.559127	-0.092388	0.832742	0.077650	0.540348
4543	9.007908	-0.696126	-4.128812	-0.039396	-0.092306	-0.005389	-0.520919	0.146735	0.561074	-0.091529	0.833859	0.077374	0.538809
4544	9.120019	-0.760112	-3.937793	-0.166651	-0.102637	-0.042304	-0.517213	0.142523	0.564966	-0.088168	0.835238	0.076454	0.537363
4545	8.924992	-0.863843	-3.875628	-0.211271	-0.047649	-0.005834	-0.517676	0.136475	0.567109	-0.084511	0.836159	0.074248	0.536828
4546	9.000678	-0.514922	-3.895504	-0.125431	-0.055260	0.025617	-0.515944	0.132427	0.568239	-0.082599	0.837044	0.072486	0.535986
4547	8.976185	-0.484788	-3.959602	-0.107824	-0.059308	-0.000036	-0.514797	0.130916	0.569809	-0.080709	0.837903	0.071315	0.535087
4548	8.891647	-0.469198	-3.992566	-0.036984	-0.047459	0.013830	-0.511541	0.128735	0.572854	-0.080177	0.838533	0.070708	0.534261
4549	8.953491	-0.524331	-4.072524	-0.033735	-0.061308	-0.000821	-0.512098	0.129523	0.574304	-0.079510	0.839287	0.070350	0.533223
4550	8.921356	-0.612924	-4.139524	-0.050197	-0.065863	-0.000870	-0.510133	0.128364	0.574214	-0.078609	0.840104	0.069934	0.532123
4551	8.814576	-0.659613	-4.217951	-0.063075	-0.059176	-0.004610	-0.508272	0.127260	0.578873	-0.077415	0.840874	0.069322	0.531162
4552	8.770308	-0.684564	-4.322726	-0.042599	-0.032216	0.005463	-0.507537	0.124141	0.578674	-0.076708	0.841332	0.068752	0.530612
4553	8.891891	-0.589803	-4.220387	-0.029951	-0.011548	-0.001840	-0.507248	0.124210	0.580071	-0.076170	0.841549	0.068370	0.530395
4554	8.853456	-0.558030	-4.218743	-0.030246	-0.010901	-0.012856	-0.506548	0.123655	0.579612	-0.075539	0.841732	0.068260	0.530209
4555	8.838654	-0.493916	-4.290226	0.006228	0.000370	-0.018303	-0.506944	0.123008	0.581390	-0.075449	0.841747	0.068523	0.530164
4556	8.868396	-0.490692	-4.185050	-0.010568	-0.001638	-0.030251	-0.506381	0.121527	0.579618	-0.074955	0.841780	0.068865	0.530137
4557	8.865823	-0.461123	-4.218574	0.009607	0.026899	-0.031171	-0.505817	0.121478	0.580447	-0.074817	0.841491	0.069343	0.530554
4558	8.950611	-0.474713	-4.154208	0.007892	0.015540	-0.025632	-0.504706	0.121220	0.579583	-0.074719	0.841318	0.069798	0.530781
4559	8.892606	-0.476432	-4.176202	0.015106	0.030567	-0.031161	-0.506651	0.120952	0.579865	-0.074676	0.840979	0.070330	0.531254
4560	8.883153	-0.466932	-4.156465	0.024309	0.034110	-0.029314	-0.507490	0.120985	0.579456	-0.074839	0.840580	0.070989	0.531776
4561	8.916330	-0.495465	-4.215856	0.060773	0.036182	-0.034751	-0.508337	0.120931	0.577925	-0.075531	0.840106	0.072060	0.532283
4562	8.834658	-0.534343	-4.167167	0.052924	0.037383	-0.054978	-0.508913	0.121175	0.575992	-0.075904	0.839589	0.073445	0.532856
4563	8.815970	-0.432805	-4.134409	0.017084	0.035739	-0.025669	-0.509192	0.121973	0.577160	-0.075958	0.839197	0.073899	0.533402
4564	8.916284	-0.475872	-4.230217	0.044888	0.036764	-0.012758	-0.510884	0.122765	0.575969	-0.076657	0.838757	0.074509	0.533909
4565	8.971923	-0.505919	-4.189021	0.064715	0.051285	-0.025580	-0.510910	0.124097	0.574795	-0.077533	0.838126	0.075447	0.534641
4566	9.023897	-0.437959	-4.040781	0.045189	0.047160	-0.001727	-0.512869	0.123911	0.573407	-0.078352	0.837591	0.075830	0.535306
4567	8.886523	-0.527162	-4.007244	0.037053	0.047165	-0.032985	-0.514821	0.123685	0.572853	-0.078679	0.837030	0.076601	0.536024
4568	8.903309	-0.561283	-4.003263	0.045471	0.041183	-0.025620	-0.515537	0.124462	0.571651	-0.079245	0.836519	0.077409	0.536623
4569	8.806277	-0.539949	-4.096103	0.008287	0.034996	-0.012857	-0.517620	0.123666	0.571203	-0.079292	0.836164	0.077551	0.537148
4570	8.923875	-0.535090	-4.158432	-0.007814	0.043516	-0.000032	-0.518055	0.124561	0.570425	-0.079251	0.835750	0.077365	0.537826
4571	8.999572	-0.464211	-4.059364	-0.005513	0.062789	0.016490	-0.518615	0.123533	0.568413	-0.079425	0.835164	0.076825	0.538786
4572	8.956798	-0.474702	-3.978132	-0.033417	0.019427	0.003650	-0.520291	0.123841	0.568448	-0.078954	0.835055	0.076331	0.539095
4573	8.971031	-0.557332	-3.971958	-0.014809	0.040924	0.012818	-0.519302	0.123227	0.569098	-0.078901	0.834711	0.075785	0.539711
4574	9.029038	-0.543425	-3.954715	-0.011286	0.026411	0.009193	-0.519179	0.123185	0.567001	-0.078864	0.834500	0.075416	0.540095
4575	8.992867	-0.538241	-3.960574	-0.018920	0.017875	-0.001826	-0.520137	0.122184	0.567507	-0.078551	0.834388	0.075105	0.540357
4576	9.002559	-0.538402	-3.953692	-0.017047	0.015920	0.000018	-0.521245	0.122160	0.568353	-0.078302	0.834285	0.074843	0.540588
4577	9.009918	-0.543559	-3.934679	-0.041042	0.010903	-0.007360	-0.519588	0.122223	0.566527	-0.077553	0.834273	0.074394	0.540777
4578	8.981145	-0.509457	-3.930966	-0.018874	0.028863	-0.000923	-0.520394	0.120096	0.566822	-0.077283	0.834031	0.074107	0.541228
4579	8.946964	-0.505996	-3.990044	-0.012122	0.043093	-0.023881	-0.520940	0.119249	0.566914	-0.076886	0.833600	0.074197	0.541936
4580	8.981752	-0.366632	-3.913152	-0.016838	0.054482	-0.029380	-0.522481	0.119185	0.565809	-0.076393	0.833032	0.074387	0.542852
4581	9.120969	-0.447170	-3.947864	-0.023923	0.044782	-0.020187	-0.523165	0.117157	0.564015	-0.075837	0.832604	0.074287	0.543600
4582	8.981087	-0.431314	-3.971512	-0.058138	0.036414	-0.033115	-0.525652	0.115237	0.563501	-0.074571	0.832289	0.074092	0.544284
4583	9.051520	-0.381572	-3.920688	-0.066712	0.018461	-0.009221	-0.524387	0.114498	0.563723	-0.073380	0.832226	0.073385	0.544638
4584	9.090278	-0.350500	-3.907444	-0.050140	0.022803	-0.005511	-0.525762	0.112965	0.563641	-0.072541	0.832083	0.072859	0.545038
4585	8.982211	-0.352802	-3.859945	-0.011964	0.003767	-0.012769	-0.526010	0.111219	0.564652	-0.072196	0.832093	0.072831	0.545073
4586	8.987443	-0.268199	-3.842683	-0.037570	0.013049	-0.012819	-0.526289	0.111096	0.564368	-0.071465	0.832028	0.072565	0.545304
4587	9.013567	-0.306743	-3.875308	0.002746	0.014671	-0.010909	-0.526274	0.109696	0.564003	-0.071393	0.831900	0.072656	0.545497
4588	9.030493	-0.287456	-3.875815	-0.013942	0.015214	-0.019194	-0.525854	0.109549	0.563990	-0.070986	0.831768	0.072746	0.545739
4589	8.988999	-0.315500	-3.932410	-0.001136	0.020751	-0.020111	-0.526815	0.108689	0.564504	-0.070752	0.831566	0.072942	0.546052
4590	8.996487	-0.316005	-3.898881	0.011477	0.011887	-0.026492	-0.527643	0.107342	0.563312	-0.070672	0.831425	0.073420	0.546212
4591	9.042407	-0.326330	-3.876514	0.002658	0.016736	-0.014580	-0.526535	0.107629	0.562901	-0.070553	0.831269	0.073573	0.546444
4592	9.035381	-0.316877	-3.854453	0.017616	0.010402	-0.001693	-0.527105	0.108760	0.563115	-0.070879	0.831167	0.073761	0.546532
4593	9.011567	-0.341586	-3.807836	0.039682	0.033234	0.000140	-0.528496	0.108108	0.562390	-0.071559	0.830799	0.074051	0.546963
4594	8.982048	-0.379342	-3.869772	0.035143	0.061896	-0.001764	-0.528098	0.108876	0.561038	-0.072215	0.830112	0.074302	0.547885
4595	9.021958	-0.362482	-3.702093	0.032418	0.074785	-0.001773	-0.528957	0.109548	0.559134	-0.072816	0.829293	0.074484	0.549020
4596	9.063391	-0.388664	-3.940499	-0.000859	0.084992	-0.016538	-0.532598	0.109838	0.557232	-0.072781	0.828375	0.074604	0.550393
4597	9.142014	-0.308951	-3.778689	0.030139	0.051758	-0.016389	-0.533734	0.111026	0.556479	-0.073146	0.827789	0.075039	0.551167
4598	9.098224	-0.410338	-3.789788	0.046122	0.043357	0.000145	-0.534437	0.111467	0.556373	-0.073998	0.827285	0.075440	0.551755
4599	9.045593	-0.352093	-3.765704	0.024900	0.034528	-0.005389	-0.536393	0.111395	0.555550	-0.074372	0.826912	0.075659	0.552233
4600	9.118454	-0.375563	-3.681635	0.013776	0.034894	-0.010902	-0.535849	0.111992	0.554744	-0.074555	0.826531	0.075900	0.552745
4601	9.079124	-0.454410	-3.748303	-0.015436	0.034869	-0.009148	-0.535558	0.110602	0.554097	-0.074224	0.826207	0.075734	0.553296
4602	9.046163	-0.372599	-3.683743	0.006982	0.031860	0.009261	-0.538643	0.111025	0.552199	-0.074507	0.825901	0.075560	0.553739
4603	9.162278	-0.359593	-3.630036	-0.011243	0.042870	0.011072	-0.538078	0.111104	0.553315	-0.074481	0.825511	0.075094	0.554387
4604	9.130791	-0.495657	-3.593518	-0.014943	0.039297	0.009207	-0.539502	0.111960	0.550729	-0.074435	0.825151	0.074702	0.554982
4605	9.196428	-0.467869	-3.530582	-0.068636	0.005677	-0.011009	-0.539204	0.110529	0.550917	-0.073168	0.825220	0.074013	0.555139
4606	9.157782	-0.404021	-3.569779	-0.082834	0.000077	0.006407	-0.540422	0.107843	0.551182	-0.071888	0.825392	0.072937	0.555194
4607	9.094943	-0.281301	-3.646329	-0.062602	0.017342	0.009175	-0.539449	0.108239	0.551476	-0.070960	0.825347	0.071966	0.555506
4608	9.157695	-0.233153	-3.653192	-0.056554	0.029028	0.029377	-0.538585	0.106094	0.551615	-0.070418	0.825189	0.070769	0.555965
4609	9.066148	-0.203262	-3.664065	-0.032594	0.041502	0.034894	-0.539148	0.106923	0.552229	-0.070295	0.824867	0.069679	0.556595
4610	9.099730	-0.256890	-3.660840	-0.007508	0.055402	0.047765	-0.540564	0.107079	0.549461	-0.070812	0.824367	0.068700	0.557391
4611	9.138719	-0.296949	-3.587689	0.020763	0.066639	0.043219	-0.541258	0.106806	0.549451	-0.071690	0.823699	0.068035	0.558348
4612	9.179566	-0.467758	-3.529951	0.030175	0.056806	0.053328	-0.542537	0.108023	0.548142	-0.072845	0.823139	0.067313	0.559110
4613	9.143708	-0.453365	-3.499534	-0.013840	0.066405	0.048635	-0.543554	0.110117	0.546187	-0.073217	0.822524	0.066168	0.560103
4614	9.186794	-0.506828	-3.513570	-0.086611	0.084225	0.062228	-0.545261	0.112181	0.545075	-0.072699	0.821821	0.064119	0.561440
4615	9.221786	-0.458057	-3.372066	-0.057885	0.081421	0.076990	-0.546093	0.111379	0.544335	-0.072687	0.821126	0.061990	0.562695
4616	9.255566	-0.441306	-3.373219	-0.092210	0.067780	0.060439	-0.547804	0.112683	0.541362	-0.071991	0.820609	0.059862	0.563768
4617	9.235920	-0.508808	-3.392246	-0.084851	0.069542	0.061352	-0.548646	0.112467	0.540240	-0.071345	0.820054	0.057703	0.564882
4618	9.199795	-0.557358	-3.369475	-0.117129	0.068157	0.086050	-0.548360	0.111763	0.540054	-0.070514	0.819587	0.054848	0.565948
4619	9.257833	-0.494729	-3.368822	-0.097155	0.049915	0.082471	-0.548073	0.111052	0.540007	-0.069883	0.819280	0.052230	0.566718
4620	9.259619	-0.625349	-3.393892	-0.099553	0.038288	0.061359	-0.549456	0.111012	0.541274	-0.069023	0.819088	0.050013	0.567300
4621	9.235209	-0.631943	-3.431665	-0.123051	0.026600	0.073252	-0.549701	0.108070	0.540676	-0.067844	0.819058	0.047280	0.567719
4622	9.080973	-0.755176	-3.383228	-0.122698	0.017460	0.086978	-0.549693	0.108413	0.542372	-0.066858	0.819148	0.044385	0.567941
4623	9.191596	-0.955572	-3.325876	-0.104497	0.035295	0.080555	-0.549399	0.107009	0.542003	-0.066092	0.818987	0.041718	0.568464
4624	9.196494	-1.077685	-3.264061	-0.119891	0.035007	0.086013	-0.551362	0.107503	0.541215	-0.065171	0.818857	0.038869	0.568960
4625	9.216406	-1.020403	-3.206469	-0.109185	0.046676	0.075021	-0.550098	0.107430	0.542315	-0.064303	0.818550	0.036204	0.569675
4626	9.303259	-0.889518	-3.247506	-0.051207	0.040589	0.020129	-0.550514	0.106373	0.540858	-0.063746	0.818210	0.035189	0.570290
4627	9.192001	-0.946526	-3.277529	-0.006826	0.054646	-0.033062	-0.551748	0.104569	0.540479	-0.063343	0.817596	0.035437	0.571200
4628	9.379617	-0.971679	-3.308861	0.030502	0.040401	-0.073303	-0.551900	0.104907	0.539385	-0.063050	0.817085	0.036873	0.571872
4629	9.343088	-0.978063	-3.355839	0.033808	0.015265	-0.084278	-0.551889	0.103663	0.538750	-0.062716	0.816829	0.038458	0.572170
4630	9.208665	-0.960924	-3.297568	0.057784	0.016567	-0.076918	-0.552996	0.104029	0.540318	-0.062803	0.816549	0.040285	0.572434
4631	9.167644	-1.038570	-3.272388	0.071992	0.015654	-0.093426	-0.551748	0.103654	0.538888	-0.063012	0.816227	0.042439	0.572715
4632	9.226771	-0.880293	-3.172131	0.133300	0.000353	-0.055619	-0.551746	0.103903	0.539601	-0.064546	0.816049	0.044782	0.572619
4633	9.180043	-1.134385	-3.186531	0.158356	-0.015049	-0.076703	-0.550924	0.104496	0.538792	-0.066354	0.815965	0.047672	0.572298
4634	9.212640	-1.036844	-3.063940	0.190366	0.014247	-0.044544	-0.549575	0.107093	0.537404	-0.068954	0.815547	0.050462	0.572348
4635	9.390668	-1.120549	-3.063898	0.251700	0.010134	-0.008607	-0.547681	0.112251	0.538542	-0.073116	0.815080	0.053253	0.572244
4636	9.201139	-1.115757	-2.960173	0.266713	0.009171	0.006067	-0.548310	0.116740	0.536732	-0.077529	0.814627	0.056092	0.572037
4637	9.356539	-1.292771	-3.042007	0.319593	0.031343	0.064862	-0.547870	0.125546	0.536154	-0.083687	0.813835	0.058403	0.572065
4638	9.354149	-0.879952	-2.903978	0.316958	0.084857	0.031811	-0.548234	0.131821	0.535429	-0.089294	0.812401	0.061268	0.572955
4639	9.078437	-0.709683	-2.798367	0.345188	0.070319	-0.004843	-0.549193	0.139235	0.531848	-0.095104	0.810949	0.064936	0.573672
4640	9.325226	-0.733403	-2.967150	0.426599	0.042644	-0.037627	-0.551531	0.145802	0.528646	-0.101629	0.809620	0.070258	0.573805
4641	9.383049	-0.426515	-3.097731	0.469520	-0.008081	-0.068600	-0.550537	0.154492	0.527359	-0.108575	0.808619	0.076549	0.573138
4642	9.318849	-0.447740	-3.288682	0.458985	-0.042849	-0.118138	-0.550382	0.163597	0.526523	-0.114566	0.807946	0.083722	0.571916
4643	9.219245	-0.259586	-3.162973	0.417095	-0.065504	-0.107159	-0.548791	0.169688	0.526047	-0.120068	0.807530	0.090183	0.570391
4644	9.555818	-0.558191	-3.134032	0.387059	-0.045439	-0.070521	-0.549017	0.175961	0.525319	-0.125415	0.807019	0.095748	0.569055
4645	9.570076	-0.616478	-3.134945	0.286448	-0.113702	-0.063275	-0.546165	0.182645	0.526821	-0.129171	0.807457	0.100145	0.566832
4646	9.548786	-0.749391	-3.337889	0.232270	-0.150256	-0.033993	-0.544810	0.186257	0.527869	-0.132227	0.808532	0.103631	0.563962
4647	9.268973	-0.844414	-3.337706	0.119962	-0.174745	0.010711	-0.539525	0.189125	0.531346	-0.133980	0.810206	0.105118	0.560862
4648	9.033277	-0.714918	-3.646850	0.010350	-0.172977	0.016877	-0.535891	0.190187	0.534587	-0.133963	0.812201	0.105339	0.557931
4649	8.868720	-0.563065	-3.492382	-0.093894	-0.167354	0.019411	-0.530813	0.189230	0.541040	-0.132328	0.814372	0.104292	0.555347
4650	9.042033	-0.739593	-3.439634	-0.154558	-0.138886	0.039444	-0.527680	0.187218	0.546469	-0.129949	0.816451	0.102217	0.553239
4651	9.100677	-0.602420	-3.392630	-0.285297	-0.123925	0.041955	-0.522569	0.182917	0.551738	-0.125504	0.818651	0.098578	0.551671
4652	9.158005	-0.679996	-3.424261	-0.400974	-0.103604	0.093080	-0.521043	0.176618	0.558453	-0.119757	0.821004	0.092816	0.550451
4653	9.167537	-0.660368	-3.446226	-0.506186	-0.087759	0.125886	-0.516057	0.170401	0.562349	-0.112651	0.823384	0.085274	0.549614
4654	9.163745	-0.459711	-3.398888	-0.536456	-0.052591	0.155168	-0.514229	0.162127	0.568799	-0.105442	0.825429	0.076889	0.549215
4655	9.225178	-0.621431	-3.486770	-0.492528	-0.037633	0.118510	-0.511550	0.151122	0.572840	-0.098521	0.827027	0.069502	0.549080
4656	9.064775	-0.659356	-3.647666	-0.429654	0.027590	0.101965	-0.513345	0.141199	0.576432	-0.092535	0.827729	0.062917	0.549857
4657	9.139691	-0.763381	-3.885416	-0.363032	0.088781	0.123094	-0.512666	0.133002	0.578711	-0.087953	0.827562	0.056630	0.551542
4658	8.709065	-1.303592	-3.880081	-0.363854	0.105608	0.225649	-0.515977	0.130502	0.578728	-0.084520	0.827306	0.048595	0.553226
4659	8.906176	-0.840123	-3.826466	-0.174619	0.188310	0.111312	-0.519002	0.127029	0.578263	-0.083027	0.825628	0.044400	0.556303
4660	9.388808	-1.199133	-3.890326	-0.203397	0.193494	0.058072	-0.522344	0.125229	0.575531	-0.080476	0.823896	0.040765	0.559515
4661	9.394444	-1.212789	-3.779529	-0.210320	0.161113	0.076465	-0.525945	0.121745	0.572559	-0.078000	0.822501	0.036776	0.562188
4662	8.942474	-1.172330	-3.665758	-0.248986	0.094951	0.074570	-0.527021	0.118391	0.571943	-0.074811	0.821908	0.032519	0.563749
4663	9.030052	-1.118995	-3.890880	-0.149867	0.087028	0.017908	-0.531717	0.115071	0.571783	-0.072626	0.821187	0.030276	0.565208
4664	8.942469	-0.904053	-3.779937	-0.115871	0.037111	-0.073684	-0.531376	0.109980	0.571466	-0.069899	0.820932	0.030020	0.565936
4665	8.890523	-1.120830	-3.861523	-0.147205	-0.002524	-0.148973	-0.532662	0.103871	0.575148	-0.065823	0.821113	0.030669	0.566127
4666	8.942159	-0.991308	-3.782909	-0.123668	-0.039547	-0.084602	-0.532316	0.098357	0.574805	-0.062800	0.821712	0.030613	0.565605
4667	8.926710	-1.048001	-3.886553	-0.114769	-0.066750	-0.091898	-0.532951	0.095258	0.577550	-0.059880	0.822607	0.030762	0.564612
4668	8.715350	-1.072065	-3.789445	-0.101209	-0.074108	-0.062545	-0.530219	0.089869	0.579704	-0.057453	0.823566	0.030639	0.563471
4669	8.849157	-1.290548	-3.841761	-0.093007	-0.066749	-0.031352	-0.527793	0.086880	0.582149	-0.055605	0.824471	0.030014	0.562365
4670	8.843935	-1.411748	-3.842356	-0.096207	-0.067951	0.020007	-0.527061	0.085483	0.584428	-0.054193	0.825394	0.028580	0.561222
4671	8.940182	-1.465853	-3.836647	-0.044151	-0.054179	0.049461	-0.526318	0.083629	0.587377	-0.054115	0.826153	0.027120	0.560185
4672	9.387867	-1.346254	-3.949214	-0.012539	0.005081	0.028440	-0.525362	0.085565	0.588046	-0.054216	0.826167	0.026402	0.560189
4673	8.813138	-1.234413	-3.849709	-0.075490	-0.021461	0.073215	-0.523250	0.085278	0.590381	-0.053940	0.826607	0.024135	0.559668
4674	8.751793	-1.605185	-3.835341	-0.102840	0.038777	0.206957	-0.522605	0.089499	0.590775	-0.054565	0.826416	0.019425	0.560072
4675	9.423693	-1.267234	-3.713353	-0.080029	0.080822	0.306241	-0.523045	0.091732	0.591615	-0.056903	0.825782	0.013112	0.560958
4676	9.223742	-0.562825	-3.696454	-0.080794	0.009034	0.150440	-0.523558	0.098063	0.589777	-0.057251	0.825848	0.009616	0.560896
4677	8.779404	-0.796947	-3.724838	0.038276	-0.000480	0.086319	-0.522591	0.099408	0.590968	-0.059032	0.825909	0.008369	0.560641
4678	8.963685	-0.736869	-3.600918	0.038739	0.002595	0.034985	-0.522091	0.103934	0.590963	-0.060057	0.825881	0.008126	0.560578
4679	9.079758	-0.489660	-3.651950	0.070480	-0.011938	0.061746	-0.521582	0.107613	0.590906	-0.062064	0.826024	0.007680	0.560155
4680	9.063367	-0.573293	-3.555276	0.026889	0.007832	0.071708	-0.520512	0.111270	0.591122	-0.063308	0.825954	0.006694	0.560132
4681	9.153077	-0.296880	-3.600302	-0.031723	0.017344	0.069807	-0.518466	0.115167	0.591901	-0.063680	0.825892	0.004965	0.560199
4682	9.118656	-0.241783	-3.712168	-0.062971	0.025591	-0.005510	-0.519174	0.116032	0.591822	-0.062587	0.825725	0.004242	0.560574
4683	9.119678	-0.233814	-3.584150	-0.058650	0.059243	0.016472	-0.519993	0.114370	0.591308	-0.061867	0.825220	0.003081	0.561404
4684	9.316570	-0.107201	-3.725937	-0.102143	0.052691	0.067842	-0.520420	0.114558	0.590486	-0.060946	0.824797	0.000664	0.562134
4685	9.362729	-0.430788	-3.850530	-0.092322	0.068174	0.054943	-0.522529	0.115618	0.589734	-0.060051	0.824231	-0.001481	0.563059
4686	9.189739	-0.488951	-3.762325	-0.129453	0.067598	0.034639	-0.524746	0.113216	0.587374	-0.058315	0.823661	-0.003662	0.564064
4687	9.006151	-0.577071	-3.785017	-0.183502	0.051031	0.067537	-0.525826	0.110145	0.586776	-0.056029	0.823384	-0.006998	0.564669
4688	8.951162	-0.599378	-3.720312	-0.220659	0.072337	0.113295	-0.527077	0.109229	0.585615	-0.053678	0.822827	-0.011504	0.565634
4689	8.962995	-0.752732	-3.683111	-0.238194	0.102620	0.069147	-0.529020	0.107899	0.584434	-0.050475	0.821996	-0.015524	0.567040
4690	9.216554	-0.860379	-3.565290	-0.300220	0.113562	0.074556	-0.533143	0.102384	0.582598	-0.046370	0.821010	-0.020329	0.568665
4691	9.252975	-0.846493	-3.535165	-0.335041	0.087433	0.144277	-0.533901	0.095124	0.580622	-0.042425	0.820344	-0.026661	0.569671
4692	9.130315	-0.880154	-3.492155	-0.314942	0.076298	0.144303	-0.535535	0.090991	0.578707	-0.038859	0.819682	-0.032774	0.570559
4693	9.089400	-0.892139	-3.481042	-0.302824	0.072254	0.118630	-0.538021	0.088930	0.578185	-0.035148	0.819095	-0.038298	0.571297
4694	9.276978	-1.119647	-3.431576	-0.375124	-0.046118	0.162727	-0.538524	0.084161	0.577337	-0.030918	0.819772	-0.045278	0.570060
4695	9.233594	-1.104684	-3.439517	-0.321438	0.081952	0.173631	-0.542141	0.082345	0.575026	-0.027509	0.818949	-0.051914	0.570851
4696	9.101368	-0.982322	-3.453096	-0.274980	0.083839	0.201236	-0.543763	0.077883	0.574068	-0.025222	0.817950	-0.058480	0.571754
4697	8.996601	-1.057600	-3.570427	-0.222691	0.096575	0.170081	-0.545720	0.076244	0.570496	-0.023369	0.816838	-0.063932	0.572836
4698	8.866015	-1.109502	-3.609355	-0.183332	0.122552	0.133374	-0.547390	0.075078	0.568765	-0.021755	0.815374	-0.068351	0.574474
4699	8.986149	-1.375589	-3.540712	-0.181206	0.116841	0.074647	-0.548764	0.072227	0.566648	-0.019468	0.814098	-0.071787	0.575944
4700	9.127179	-1.064216	-3.507729	-0.111365	0.123264	0.087704	-0.552681	0.070281	0.561262	-0.018489	0.812624	-0.074641	0.577693
4701	9.019984	-1.212609	-3.596464	-0.119511	0.065934	0.061118	-0.555631	0.071509	0.560249	-0.017128	0.811916	-0.077128	0.578403
4702	8.985864	-1.309243	-3.605479	-0.067703	0.047841	0.084164	-0.555768	0.070448	0.558789	-0.016938	0.811288	-0.079380	0.578985
4703	9.289240	-1.320769	-3.628974	-0.036488	0.030912	0.089822	-0.555668	0.071725	0.555796	-0.017322	0.810909	-0.081370	0.579228
4704	9.789119	-1.390346	-3.766462	0.028464	-0.002650	0.126800	-0.555951	0.072019	0.555677	-0.019253	0.810753	-0.083200	0.579126
4705	9.042225	-1.347868	-3.467758	-0.038496	-0.021051	0.157747	-0.554620	0.075773	0.553803	-0.020482	0.810861	-0.086303	0.578478
4706	9.741191	-1.878222	-3.526334	0.030480	-0.014525	0.201980	-0.553871	0.081251	0.551622	-0.023344	0.810694	-0.089312	0.578147
4707	9.522072	-1.412868	-3.394349	0.019490	-0.090636	0.212206	-0.552247	0.084913	0.551553	-0.026280	0.811457	-0.092604	0.576431
4708	9.299305	-1.748375	-3.393036	0.036246	-0.140860	0.157160	-0.550625	0.089772	0.553094	-0.028941	0.812795	-0.094762	0.574062
4709	8.643525	-1.368533	-2.984442	0.001898	-0.134245	0.106546	-0.546726	0.091301	0.555384	-0.030458	0.814233	-0.096518	0.571648
4710	8.727957	-1.553975	-2.583061	0.048409	-0.048660	0.057869	-0.544790	0.093196	0.556600	-0.032002	0.814678	-0.096975	0.570851
4711	9.205617	-1.282792	-2.623306	-0.004295	-0.013671	0.000053	-0.546201	0.093843	0.555397	-0.031958	0.814918	-0.097129	0.570485
4712	9.793960	-1.457347	-3.114986	0.135060	-0.023269	-0.059217	-0.546257	0.096266	0.552197	-0.033538	0.815242	-0.094694	0.570340
4713	9.588752	-1.080295	-3.636191	0.166542	-0.122064	-0.241594	-0.544666	0.093020	0.554354	-0.033701	0.817039	-0.088860	0.568696
4714	9.101949	-1.731648	-3.991754	0.175062	-0.149399	-0.232586	-0.541577	0.091003	0.554061	-0.034177	0.819049	-0.083069	0.566649
4715	8.795294	-1.888621	-3.698736	0.184978	-0.012980	-0.113584	-0.541294	0.091496	0.555485	-0.035934	0.819333	-0.079211	0.566681
4716	8.594983	-1.910346	-3.420889	0.196164	0.017895	-0.108145	-0.540479	0.092265	0.553989	-0.037889	0.819186	-0.075330	0.567295
4717	8.465568	-2.066725	-3.264914	0.280753	0.053721	-0.096159	-0.542786	0.096551	0.551065	-0.041346	0.818574	-0.070750	0.568526
4718	8.725569	-2.116957	-3.272548	0.303645	0.069640	-0.131876	-0.543120	0.098715	0.547434	-0.044714	0.817734	-0.065296	0.570131
4719	8.951488	-2.156584	-3.329558	0.369874	0.058953	-0.186743	-0.545440	0.103075	0.542979	-0.048627	0.817020	-0.058252	0.571594
4720	8.921580	-2.254630	-3.416024	0.375992	0.009832	-0.227969	-0.545517	0.106676	0.538876	-0.052152	0.816813	-0.050330	0.572331
4721	8.902388	-2.276587	-3.396128	0.409561	-0.002388	-0.271935	-0.546947	0.108480	0.537186	-0.055850	0.816721	-0.041416	0.572829
4722	8.857234	-2.272481	-3.317128	0.461879	-0.052753	-0.294698	-0.547545	0.111085	0.536236	-0.060050	0.817042	-0.031354	0.572584
4723	8.721443	-2.269342	-3.118817	0.533413	-0.092330	-0.283508	-0.546797	0.115521	0.532176	-0.065745	0.817644	-0.020766	0.571581
4724	8.697486	-2.342576	-3.070095	0.652504	-0.124942	-0.205245	-0.544956	0.123741	0.531549	-0.074105	0.818261	-0.009889	0.569964
4725	9.051548	-2.287003	-3.421095	0.837083	-0.135941	-0.213049	-0.541891	0.134344	0.531058	-0.085614	0.818548	0.003028	0.568014
4726	8.801513	-1.272730	-3.158787	0.667844	-0.170688	-0.271927	-0.539432	0.146288	0.526468	-0.093431	0.819281	0.015260	0.565523
4727	9.598973	-1.555870	-3.980211	0.914831	-0.128061	-0.315453	-0.536817	0.158915	0.525269	-0.105008	0.818831	0.030706	0.563512
4728	10.263012	-0.489320	-3.937710	0.927031	-0.035757	-0.410678	-0.537807	0.168092	0.520401	-0.115503	0.816915	0.047845	0.563045
4729	9.590376	-0.975830	-3.471339	0.860488	-0.072469	-0.226532	-0.537152	0.179754	0.516369	-0.127079	0.815463	0.061139	0.561366
4730	8.855981	-0.819604	-3.162700	0.915043	0.039385	-0.317571	-0.538222	0.193197	0.508277	-0.138447	0.812206	0.076383	0.561533
4731	8.845677	-0.410412	-3.111344	1.009761	0.032728	-0.365022	-0.542210	0.205978	0.500171	-0.150872	0.808366	0.093331	0.561312
4732	9.083276	-0.261691	-3.295566	0.903970	0.017733	-0.385319	-0.543950	0.217171	0.491945	-0.161154	0.804620	0.109548	0.560906
4733	9.144607	-0.159164	-3.198170	0.875041	0.009585	-0.370648	-0.546494	0.226492	0.484589	-0.171100	0.800810	0.125133	0.560152
4734	9.360520	-0.478540	-3.184174	0.778577	-0.029608	-0.418493	-0.549431	0.233439	0.476671	-0.178774	0.797362	0.140561	0.559014
4735	9.509813	-0.665460	-3.427661	0.650301	-0.071658	-0.354451	-0.552330	0.239644	0.472336	-0.184944	0.794835	0.153626	0.557164
4736	9.024754	-0.272260	-3.380393	0.595506	-0.101598	-0.345375	-0.552544	0.242702	0.467782	-0.190230	0.792685	0.166046	0.554880
4737	9.019246	-0.473442	-3.383914	0.513940	-0.077107	-0.319916	-0.553334	0.246669	0.462172	-0.194489	0.790558	0.177052	0.553032
4738	9.024411	-0.313120	-3.407213	0.409857	-0.052031	-0.210023	-0.553393	0.249502	0.459277	-0.198470	0.788814	0.185063	0.551483
4739	9.102333	-0.578489	-3.189662	0.344013	-0.013880	-0.213903	-0.554282	0.251137	0.455060	-0.201375	0.786887	0.192265	0.550719
4740	9.149971	-0.604693	-3.249578	0.279747	-0.007090	-0.154393	-0.557645	0.251820	0.453738	-0.204042	0.785288	0.197737	0.550081
4741	9.266579	-0.421831	-3.204443	0.229796	0.005149	-0.140688	-0.557997	0.254086	0.448019	-0.205990	0.783832	0.202460	0.549714
4742	9.179288	-0.773880	-3.126189	0.176085	-0.043584	-0.093077	-0.558007	0.254409	0.447202	-0.207580	0.783249	0.206022	0.548622
4743	9.222183	-0.744090	-3.200053	0.170390	-0.036100	-0.032528	-0.558313	0.254568	0.444004	-0.209602	0.782907	0.208566	0.547378
4744	9.260419	-0.880384	-3.183050	0.121185	-0.060431	-0.023423	-0.555865	0.258554	0.442832	-0.211022	0.783007	0.210502	0.545947
4745	9.322732	-0.682701	-3.309680	0.038512	-0.075616	0.035208	-0.555903	0.260351	0.440849	-0.211543	0.783927	0.210714	0.544341
4746	9.218545	-0.561453	-3.435413	0.039818	-0.129532	0.090344	-0.552546	0.260489	0.442780	-0.212614	0.785600	0.210239	0.541690
4747	10.409835	-1.240562	-3.329815	0.186680	-0.160646	0.177086	-0.548990	0.265549	0.442500	-0.216633	0.787386	0.210185	0.537510
4748	9.934646	-1.383291	-3.646270	0.138074	-0.182444	0.173217	-0.544886	0.272618	0.444433	-0.219899	0.789522	0.209677	0.533231
4749	8.702177	-0.970422	-3.046835	-0.052108	-0.183703	0.043285	-0.539873	0.273740	0.445990	-0.218616	0.791993	0.209265	0.530247
4750	8.825067	-1.214504	-2.632782	-0.063699	-0.055549	0.179776	-0.537939	0.275514	0.446779	-0.219302	0.793655	0.205969	0.528767
4751	10.093798	-0.738079	-2.662628	0.001906	-0.013410	0.029713	-0.535361	0.280077	0.445362	-0.219453	0.793991	0.205590	0.528348
4752	9.551352	-0.700225	-3.028523	0.090838	-0.104260	-0.058181	-0.535897	0.278780	0.445985	-0.219904	0.794487	0.207961	0.526484
4753	9.613854	-1.428538	-3.359240	0.125922	-0.082098	-0.122496	-0.534360	0.278603	0.446238	-0.220134	0.794349	0.211607	0.525141
4754	9.023438	-0.526032	-3.442377	0.094772	-0.078185	-0.188611	-0.535576	0.274464	0.444319	-0.219340	0.793998	0.215916	0.524250
4755	8.894755	-1.347727	-3.220726	0.198865	-0.068805	-0.166560	-0.536818	0.273756	0.444706	-0.220307	0.793180	0.220965	0.522977
4756	9.017711	-1.343847	-3.213223	0.092781	-0.018765	-0.135621	-0.539592	0.271100	0.441917	-0.220293	0.792413	0.224147	0.522791
4757	9.228982	-1.299436	-3.020375	0.063749	-0.030357	-0.124588	-0.538745	0.269715	0.440986	-0.219745	0.791942	0.226920	0.522540
4758	9.333022	-1.278979	-2.973414	0.047378	-0.028669	-0.120925	-0.539585	0.269358	0.439855	-0.219176	0.791505	0.229524	0.522303
4759	9.249601	-1.389721	-2.809200	0.066196	-0.054002	-0.098857	-0.540266	0.267834	0.439349	-0.218858	0.791358	0.231985	0.521571
4760	9.094834	-1.174793	-2.661932	0.052679	-0.082561	-0.052035	-0.539419	0.267229	0.439862	-0.218817	0.791778	0.233752	0.520160
4761	9.334018	-1.166097	-2.893015	0.131163	-0.052610	-0.062894	-0.539712	0.267584	0.438491	-0.219939	0.791468	0.236286	0.519013
4762	9.356900	-1.066594	-3.091265	0.218822	-0.080246	-0.066334	-0.538344	0.269286	0.438025	-0.222347	0.791065	0.239936	0.516922
4763	9.100756	-1.107388	-3.168899	0.242855	-0.063303	-0.059039	-0.536715	0.271871	0.436773	-0.225236	0.790349	0.243590	0.515055
4764	8.987797	-1.078500	-3.454306	0.199073	-0.045840	-0.056429	-0.537318	0.275028	0.436136	-0.227584	0.789694	0.246708	0.513540
4765	9.048665	-0.623296	-3.255572	0.199808	0.006026	-0.030723	-0.537390	0.278595	0.432728	-0.230412	0.788564	0.249152	0.512836
4766	9.352728	-0.316541	-3.325321	0.190000	0.009381	-0.054488	-0.538279	0.281017	0.429816	-0.232906	0.787365	0.251893	0.512212
4767	9.043809	-0.454920	-3.331578	0.140160	-0.015439	-0.069318	-0.537214	0.283517	0.427587	-0.234258	0.786507	0.254452	0.511649
4768	9.238374	-0.708885	-3.301866	0.115691	0.037726	-0.032746	-0.539474	0.285172	0.426315	-0.235934	0.785466	0.255935	0.511738
4769	9.428819	-0.461644	-3.394321	0.021089	0.033984	-0.010823	-0.539228	0.285754	0.422999	-0.236248	0.784944	0.256137	0.512293
4770	9.187975	-0.484507	-3.370974	-0.012393	-0.001066	0.006545	-0.538933	0.285655	0.424944	-0.236104	0.785108	0.255857	0.512247
4771	9.086500	-0.575980	-3.367775	-0.082548	0.003125	0.016458	-0.538659	0.285678	0.424384	-0.234894	0.785524	0.254731	0.512727
4772	9.200997	-0.677203	-3.474154	-0.057922	0.024182	0.079790	-0.537968	0.287013	0.425856	-0.234913	0.786015	0.252712	0.512964
4773	9.294833	-0.765433	-3.454086	-0.102549	0.012792	0.087986	-0.536983	0.285364	0.424489	-0.234160	0.786780	0.250219	0.513359
4774	9.513446	-0.570745	-3.620392	-0.151483	0.011907	0.106319	-0.536574	0.287510	0.426850	-0.232912	0.787956	0.246872	0.513742
4775	9.273697	-0.610834	-3.759014	-0.175260	-0.023030	0.075067	-0.535281	0.285432	0.428385	-0.230677	0.789346	0.244016	0.513981
4776	8.947582	-0.374703	-3.655919	-0.192115	-0.038741	0.029150	-0.533856	0.284698	0.431397	-0.227738	0.790830	0.241694	0.514108
4777	9.022340	-0.270476	-3.691847	-0.192574	-0.030092	-0.023133	-0.532100	0.280514	0.435309	-0.224143	0.791873	0.240268	0.514751
4778	9.185839	-0.073489	-3.819850	-0.205011	-0.045491	-0.041420	-0.533557	0.276688	0.438715	-0.220229	0.793118	0.238942	0.515140
4779	9.111526	-0.173618	-3.728363	-0.230207	-0.063968	-0.024036	-0.532371	0.273629	0.442982	-0.215817	0.794641	0.237319	0.515411
4780	8.956985	-0.367724	-3.999178	-0.227334	-0.091237	0.016312	-0.530612	0.269687	0.447746	-0.211916	0.796695	0.235033	0.514906
4781	9.001300	-0.362366	-3.880042	-0.203819	-0.033936	0.104368	-0.529002	0.265546	0.450825	-0.209351	0.798370	0.231519	0.514953
4782	8.947548	-0.426537	-3.948490	-0.264744	-0.067192	0.155662	-0.525737	0.263573	0.455418	-0.206387	0.800941	0.226502	0.514389
4783	8.808706	-0.295441	-3.886895	-0.268618	-0.061945	0.113430	-0.522502	0.263350	0.459002	-0.202714	0.803170	0.222298	0.514207
4784	8.964483	-0.314592	-3.987036	-0.259270	-0.021184	0.047346	-0.520195	0.260503	0.464388	-0.198918	0.804701	0.218876	0.514763
4785	9.187042	-0.645193	-4.043402	-0.290421	-0.041191	0.045474	-0.519399	0.255984	0.469684	-0.194261	0.806451	0.215449	0.515248
4786	10.305213	-1.166926	-4.421907	-0.274381	0.035333	0.155641	-0.517393	0.253270	0.472429	-0.191564	0.807870	0.209886	0.516330
4787	8.069795	-0.750768	-3.900876	-0.360864	0.059563	0.208244	-0.515064	0.248721	0.477848	-0.187873	0.809475	0.202682	0.518048
4788	8.428537	-1.025987	-3.819478	-0.184723	0.186740	0.074455	-0.515865	0.246170	0.478117	-0.186382	0.808587	0.198769	0.521478
4789	9.174165	-1.162441	-3.621223	-0.255501	0.174263	0.166243	-0.516408	0.244523	0.477183	-0.184444	0.808356	0.192863	0.524733
4790	9.299001	-1.311296	-3.617201	-0.111394	0.100405	0.225370	-0.518376	0.245441	0.476421	-0.185371	0.808632	0.187593	0.525891
4791	9.252951	-1.735531	-3.782476	-0.001179	0.063083	0.104438	-0.518158	0.248936	0.474401	-0.186502	0.808355	0.185722	0.526579
4792	9.218645	-1.724535	-3.860822	-0.045458	-0.016096	0.029229	-0.518436	0.249068	0.474691	-0.186000	0.808861	0.184755	0.526320
4793	8.991197	-1.609069	-4.032701	-0.077962	-0.064750	-0.018507	-0.516877	0.248762	0.477589	-0.184156	0.809767	0.184505	0.525664
4794	8.669478	-1.516121	-3.923459	-0.053175	-0.056599	-0.049722	-0.515594	0.246866	0.478297	-0.182549	0.810431	0.184887	0.525066
4795	8.751180	-1.496804	-3.960200	-0.005789	-0.072964	-0.055088	-0.513882	0.245690	0.481558	-0.181485	0.811030	0.185988	0.524120
4796	8.652272	-1.818497	-4.149397	0.005055	-0.035520	-0.066219	-0.514540	0.243903	0.483547	-0.180723	0.811196	0.187167	0.523707
4797	8.544014	-1.690527	-3.871601	0.013826	-0.003769	-0.013027	-0.514528	0.242127	0.482181	-0.180715	0.811169	0.187501	0.523632
4798	8.519686	-1.785060	-3.861647	0.072838	-0.012579	0.039383	-0.512342	0.244974	0.481220	-0.182258	0.811238	0.187615	0.522949
4799	8.486651	-1.837258	-3.749654	0.112805	-0.004870	0.062376	-0.513518	0.248886	0.479798	-0.184684	0.811152	0.187723	0.522192
4800	9.108154	-1.748740	-3.806129	0.151248	0.021031	0.060725	-0.511900	0.251015	0.476285	-0.187869	0.810643	0.188218	0.521667
4801	9.564345	-1.607718	-4.073446	0.187909	0.026454	0.062739	-0.513116	0.257128	0.473324	-0.191662	0.809938	0.188958	0.521116
4802	9.181619	-1.068453	-3.942106	0.107393	0.010168	-0.001614	-0.514432	0.259341	0.469007	-0.193477	0.809445	0.190099	0.520795
4803	8.749088	-0.955251	-3.838249	0.034409	0.013885	-0.062396	-0.514575	0.259363	0.468591	-0.193421	0.808981	0.191319	0.521091
4804	9.011071	-0.760191	-3.694618	0.146328	0.035264	-0.085973	-0.516406	0.258590	0.464652	-0.195053	0.807757	0.194090	0.521356
4805	9.194510	-0.727903	-3.667455	0.171963	0.009455	-0.117033	-0.518693	0.260663	0.460615	-0.196612	0.806575	0.197656	0.521261
4806	9.070018	-0.577211	-3.628005	0.186468	-0.012601	-0.118805	-0.521182	0.258749	0.459962	-0.198340	0.805545	0.201532	0.520714
4807	9.103547	-0.601483	-3.643908	0.197200	0.002759	-0.129817	-0.522052	0.259617	0.456953	-0.200116	0.804247	0.205606	0.520448
4808	9.130229	-0.636123	-3.606489	0.176401	-0.032696	-0.151822	-0.521393	0.260482	0.453511	-0.201251	0.803297	0.209987	0.519729
4809	9.061451	-0.515608	-3.516186	0.166908	-0.006040	-0.166556	-0.523065	0.259982	0.452659	-0.202097	0.802019	0.214379	0.519580
4810	9.238809	-0.581067	-3.610190	0.119104	-0.011063	-0.140924	-0.525019	0.259245	0.450957	-0.202490	0.801099	0.217869	0.519395
4811	9.168447	-0.479730	-3.715581	0.137499	-0.007656	-0.137225	-0.526410	0.257678	0.448640	-0.203137	0.800054	0.221501	0.519217
4812	9.045118	-0.482958	-3.771369	0.079255	-0.027424	-0.158441	-0.526119	0.256288	0.447993	-0.202628	0.799368	0.224910	0.519007
4813	9.080391	-0.378583	-3.617437	0.100251	0.008455	-0.128147	-0.528757	0.255749	0.448264	-0.202822	0.798327	0.227958	0.519203
4814	9.159425	-0.346605	-3.692639	0.084505	0.005049	-0.100625	-0.528202	0.254705	0.446241	-0.203134	0.797531	0.230354	0.519247
4815	9.271587	-0.796690	-3.641803	0.098152	0.025712	-0.108021	-0.530850	0.254092	0.445111	-0.203572	0.796396	0.232991	0.519642
4816	9.080098	-0.241498	-3.713139	0.056697	-0.022305	-0.041911	-0.530842	0.252208	0.443041	-0.203918	0.796262	0.234268	0.519136
4817	8.976616	-0.675770	-3.823198	0.054174	0.001637	-0.073251	-0.530566	0.252742	0.443630	-0.203889	0.795713	0.236001	0.519204
4818	9.122744	-0.511244	-3.692341	-0.111858	0.028783	-0.057038	-0.534875	0.251697	0.443187	-0.201641	0.795658	0.235569	0.520362
4819	8.975066	-0.135163	-3.631233	-0.101710	0.003891	0.020130	-0.532338	0.249917	0.444030	-0.200097	0.796151	0.234197	0.520823
4820	9.313072	-0.172885	-3.528191	-0.153493	0.000003	-0.034948	-0.530609	0.246285	0.445325	-0.197268	0.796660	0.233079	0.521624
4821	9.303327	-0.194579	-3.532798	-0.059626	-0.032994	-0.010861	-0.534595	0.243270	0.447410	-0.195883	0.797209	0.232796	0.521435
4822	9.253786	-0.367467	-3.633509	-0.001783	-0.056498	-0.036446	-0.534440	0.242387	0.448052	-0.195190	0.797697	0.233503	0.520630
4823	9.119044	-0.457077	-3.571091	0.004671	-0.074031	-0.067645	-0.531492	0.241434	0.449221	-0.194044	0.798147	0.234957	0.519714
4824	9.117802	-0.503678	-3.711428	0.066131	-0.079876	-0.095973	-0.531475	0.241071	0.450873	-0.193705	0.798330	0.237410	0.518444
4825	8.996806	-0.467768	-3.793615	0.089646	-0.034898	-0.110704	-0.531727	0.239608	0.451902	-0.193651	0.797830	0.240278	0.517912
4826	9.053839	-0.588727	-3.844840	0.066142	-0.018733	-0.102527	-0.529779	0.239592	0.451604	-0.193532	0.797337	0.242593	0.517637
4827	9.013201	-0.393900	-3.885523	0.064801	0.011590	-0.086039	-0.530605	0.238502	0.450986	-0.193560	0.796565	0.244624	0.517859
4828	9.024522	-0.621961	-3.882603	0.010812	-0.002752	-0.121025	-0.532135	0.237455	0.449679	-0.192445	0.796020	0.246601	0.518175
4829	9.006557	-0.382675	-3.815162	-0.009894	0.026800	-0.075196	-0.533207	0.235258	0.451508	-0.191476	0.795429	0.247621	0.518954
4830	9.107533	-0.502505	-3.793152	-0.009193	0.009529	-0.047636	-0.534180	0.235259	0.451796	-0.190860	0.795193	0.248170	0.519280
4831	9.117838	-0.391557	-3.754171	-0.016096	-0.000693	-0.030178	-0.533861	0.232133	0.451880	-0.190130	0.795133	0.248506	0.519480
4832	9.015889	-0.467568	-3.818479	-0.037735	0.013487	-0.020186	-0.534406	0.231152	0.451824	-0.189364	0.795099	0.248305	0.519906
4833	9.117363	-0.410236	-3.807409	-0.041771	0.002313	-0.032990	-0.534116	0.230556	0.452343	-0.188218	0.795092	0.248402	0.520288
4834	9.055286	-0.283972	-3.787359	-0.019625	0.008243	-0.025608	-0.534106	0.230367	0.453308	-0.187660	0.795015	0.248499	0.520560
4835	9.088096	-0.467944	-3.828427	-0.005338	-0.007599	-0.038425	-0.535241	0.231420	0.452407	-0.186993	0.794946	0.249092	0.520622
4836	9.112541	-0.512627	-3.764423	-0.010574	-0.004447	-0.029265	-0.534904	0.227009	0.452690	-0.186476	0.794950	0.249388	0.520661
4837	9.097938	-0.361062	-3.847420	0.000454	-0.035182	-0.023669	-0.534350	0.227418	0.452849	-0.185927	0.795221	0.249901	0.520197
4838	9.116909	-0.506994	-3.824929	-0.014220	-0.028530	-0.026481	-0.534039	0.225778	0.454420	-0.185262	0.795500	0.250205	0.519860
4839	8.977485	-0.404144	-3.826291	0.011530	-0.036379	-0.020009	-0.533483	0.226436	0.455293	-0.184931	0.795762	0.250769	0.519305
4840	9.049768	-0.409533	-3.824198	0.034548	-0.036760	-0.014442	-0.532931	0.227114	0.455748	-0.185128	0.796005	0.251422	0.518546
4841	9.020677	-0.369994	-3.863910	0.015428	-0.018401	-0.012675	-0.532204	0.224964	0.456027	-0.185034	0.796104	0.251836	0.518228
4842	9.025373	-0.389325	-3.871458	0.031412	-0.037720	-0.029132	-0.532338	0.225194	0.457159	-0.185019	0.796294	0.252688	0.517525
4843	8.988069	-0.400990	-3.705908	0.037185	-0.018051	-0.019981	-0.530678	0.226421	0.457638	-0.185207	0.796271	0.253434	0.517129
4844	9.024399	-0.490051	-3.954193	0.016533	-0.007446	-0.042075	-0.531777	0.225294	0.457858	-0.184977	0.796135	0.254230	0.517029
4845	9.025717	-0.258231	-3.882692	0.017119	0.008732	-0.020037	-0.530666	0.225829	0.458160	-0.184986	0.795910	0.254665	0.517158
4846	9.068718	-0.365200	-3.884997	0.029734	-0.015828	-0.025487	-0.532342	0.226136	0.458195	-0.185097	0.795895	0.255366	0.516796
4847	9.023371	-0.346123	-3.837289	0.044718	-0.011124	-0.012624	-0.532069	0.226556	0.458218	-0.185528	0.795812	0.256035	0.516439
4848	9.054260	-0.428505	-3.858302	0.012176	-0.030185	-0.031016	-0.531507	0.226521	0.458769	-0.185229	0.795980	0.256697	0.515958
4849	9.003636	-0.311040	-3.911192	0.009745	-0.025366	-0.019094	-0.532596	0.224815	0.459232	-0.184970	0.796141	0.257153	0.515576
4850	9.058904	-0.323363	-3.925415	-0.001906	-0.014534	-0.045734	-0.532317	0.225335	0.460099	-0.184375	0.796123	0.257846	0.515470
4851	9.020428	-0.247620	-3.947634	-0.012434	-0.005361	-0.029249	-0.532036	0.225317	0.460374	-0.183765	0.796107	0.258159	0.515556
4852	9.029531	-0.373569	-3.963286	0.002217	-0.008164	-0.029235	-0.531458	0.223089	0.459394	-0.183438	0.796093	0.258608	0.515469
4853	8.972008	-0.315161	-3.948679	-0.036220	-0.027505	-0.027447	-0.530317	0.222527	0.461861	-0.182360	0.796403	0.258721	0.515315
4854	8.956786	-0.303965	-4.051889	-0.052454	-0.014076	-0.020164	-0.531404	0.220808	0.462602	-0.181225	0.796696	0.258484	0.515383
4855	8.942645	-0.165404	-4.069778	-0.062583	0.021036	0.009142	-0.531813	0.220235	0.462850	-0.180354	0.796793	0.257566	0.515997
4856	8.951482	-0.337226	-4.100211	-0.115053	0.042145	0.028247	-0.531246	0.219648	0.463087	-0.179014	0.796975	0.255711	0.517104
4857	9.024285	-0.265483	-4.063823	-0.125156	0.075373	0.058484	-0.532188	0.217106	0.463219	-0.177937	0.796984	0.253158	0.518715
4858	9.050994	-0.426988	-3.969268	-0.182087	0.081605	0.049169	-0.533587	0.217161	0.462537	-0.175944	0.797085	0.250132	0.520704
4859	9.034233	-0.441686	-3.949415	-0.211964	0.071719	0.061967	-0.533268	0.214694	0.463638	-0.173510	0.797434	0.246615	0.522660
4860	9.005898	-0.315676	-3.928213	-0.174576	0.079239	0.057455	-0.534610	0.210610	0.463538	-0.171698	0.797549	0.243526	0.524529
4861	9.039982	-0.218977	-3.924027	-0.216341	0.073486	0.001434	-0.535419	0.207582	0.461964	-0.168566	0.797571	0.240909	0.526716
4862	9.003595	-0.056654	-3.713904	-0.153754	0.083451	0.016248	-0.539003	0.205308	0.463253	-0.166680	0.797338	0.238692	0.528674
4863	9.119489	-0.009115	-3.703437	-0.128529	0.047227	0.005378	-0.537864	0.202789	0.462249	-0.164857	0.797338	0.237020	0.529996
4864	9.009211	0.024839	-3.645958	-0.086600	0.028882	0.001802	-0.538698	0.202263	0.461666	-0.163626	0.797379	0.235921	0.530805
4865	9.105772	0.048225	-3.632510	-0.050240	0.033019	-0.007284	-0.539766	0.199386	0.462895	-0.162845	0.797203	0.235329	0.531573
4866	9.173347	0.047554	-3.618135	0.014357	0.003805	0.016761	-0.539498	0.199705	0.462074	-0.163254	0.797254	0.235129	0.531459
4867	9.028367	-0.009233	-3.646897	0.023240	-0.027113	0.009445	-0.538378	0.200186	0.463489	-0.163538	0.797551	0.235249	0.530872
4868	9.076333	-0.111612	-3.632452	0.019841	-0.007278	0.016741	-0.539242	0.202062	0.463055	-0.163988	0.797699	0.235154	0.530553
4869	9.080594	-0.081406	-3.716945	-0.017887	-0.019839	0.044218	-0.538950	0.201197	0.463278	-0.164021	0.798215	0.234257	0.530164
4870	9.027115	-0.075328	-3.780115	-0.026511	-0.033960	0.065315	-0.535881	0.201918	0.464968	-0.164115	0.799026	0.232972	0.529478
4871	9.021818	-0.123235	-3.821287	-0.023030	-0.022430	0.057035	-0.537298	0.204172	0.465679	-0.164187	0.799646	0.231824	0.529024
4872	9.048122	-0.130389	-3.844054	-0.017374	-0.015401	0.062544	-0.534520	0.205100	0.466128	-0.164492	0.800210	0.230631	0.528597
4873	9.129496	-0.181224	-3.893316	-0.006624	-0.051911	0.057126	-0.533418	0.206469	0.466761	-0.164690	0.801087	0.229752	0.527590
4874	9.020218	-0.237497	-3.978957	-0.021438	-0.049604	0.049716	-0.532571	0.207445	0.469744	-0.164633	0.801965	0.228829	0.526674
4875	8.996206	-0.276493	-3.951747	-0.004928	-0.053452	0.051579	-0.530071	0.208504	0.470484	-0.164793	0.802828	0.228060	0.525642
4876	8.992402	-0.180682	-3.861619	0.011746	-0.041057	0.058950	-0.528412	0.210389	0.471980	-0.165404	0.803544	0.227310	0.524679
4877	9.019420	-0.279999	-4.063735	0.017599	-0.021221	0.035056	-0.526196	0.212011	0.472897	-0.165897	0.803920	0.226937	0.524110
4878	9.014769	-0.314402	-4.027558	0.026272	-0.002789	0.049719	-0.526455	0.210979	0.473812	-0.166811	0.804146	0.226349	0.523727
4879	9.062400	-0.382053	-4.070838	0.051852	-0.022185	0.049798	-0.525664	0.214640	0.474031	-0.168006	0.804486	0.226099	0.522930
4880	9.067045	-0.411050	-4.080862	0.026127	-0.028334	0.046083	-0.525390	0.215584	0.474924	-0.168774	0.804957	0.225670	0.522143
4881	8.980191	-0.502911	-4.056476	-0.014971	-0.014478	0.046865	-0.522489	0.216866	0.473859	-0.168901	0.805431	0.224739	0.521772
4882	9.028090	-0.546643	-4.075459	-0.039640	-0.014449	0.047737	-0.522080	0.216914	0.472742	-0.168696	0.805981	0.223560	0.521496
4883	8.966264	-0.508612	-3.985953	-0.039718	-0.002283	0.044042	-0.522058	0.217176	0.476107	-0.168456	0.806400	0.222369	0.521434
4884	8.990547	-0.528624	-3.953179	-0.066485	0.003175	-0.000059	-0.521210	0.216047	0.475750	-0.167392	0.806644	0.221610	0.521723
4885	8.942474	-0.435813	-3.977343	-0.040524	0.009694	0.012831	-0.520920	0.215847	0.476852	-0.166871	0.806802	0.220869	0.521959
4886	9.019672	-0.429207	-3.968111	-0.033549	-0.009912	0.001884	-0.522015	0.214303	0.476906	-0.166303	0.807078	0.220470	0.521883
4887	8.966808	-0.480300	-3.927824	-0.019201	-0.011157	-0.009116	-0.522000	0.214087	0.478428	-0.165810	0.807285	0.220372	0.521760
4888	8.942294	-0.484273	-3.980067	-0.015238	-0.008140	0.001890	-0.520610	0.214087	0.477996	-0.165551	0.807479	0.220167	0.521629
4889	8.995355	-0.509128	-3.962892	-0.014446	0.018080	-0.005483	-0.520177	0.213206	0.478496	-0.165307	0.807383	0.219958	0.521943
4890	8.983466	-0.484933	-3.952629	-0.018943	0.012349	-0.001811	-0.521144	0.212911	0.479045	-0.165037	0.807360	0.219702	0.522172
4891	8.976613	-0.429445	-3.927860	0.004901	0.028792	-0.000864	-0.521565	0.212406	0.477902	-0.165207	0.807109	0.219582	0.522557
4892	9.028782	-0.440545	-4.031320	-0.020899	0.020063	-0.007317	-0.521991	0.212722	0.477367	-0.164893	0.806982	0.219386	0.522934
4893	9.035328	-0.394825	-3.828393	0.010094	0.012752	-0.009982	-0.521715	0.212603	0.476799	-0.164983	0.806841	0.219518	0.523068
4894	9.039281	-0.417733	-3.930127	-0.001968	0.046541	-0.020159	-0.523659	0.211543	0.475914	-0.164952	0.806320	0.219633	0.523832
4895	9.049453	-0.448001	-3.848589	0.054307	0.039755	-0.001687	-0.523711	0.214335	0.473854	-0.165965	0.805785	0.220002	0.524181
4896	9.063973	-0.399440	-3.860891	0.043192	0.027121	-0.005348	-0.525367	0.213088	0.473793	-0.166735	0.805380	0.220420	0.524382
4897	9.040021	-0.499508	-3.800269	0.053848	0.029682	-0.018198	-0.525393	0.214683	0.473054	-0.167528	0.804876	0.221079	0.524626
4898	9.071275	-0.472781	-3.820584	0.053945	0.011871	-0.012653	-0.525269	0.215428	0.472261	-0.168334	0.804559	0.221788	0.524556
4899	9.071628	-0.434378	-3.791365	0.035541	0.011220	-0.016351	-0.525274	0.215845	0.472427	-0.168775	0.804314	0.222283	0.524580
4900	9.078461	-0.467881	-3.828067	0.049052	0.001494	-0.023655	-0.525854	0.217038	0.471389	-0.169344	0.804070	0.223159	0.524399
4901	9.004068	-0.428858	-3.805709	0.048339	0.007488	-0.016334	-0.527108	0.217057	0.471402	-0.169978	0.803820	0.223797	0.524306
4902	9.044838	-0.443446	-3.824235	0.030074	0.018600	-0.016382	-0.528088	0.216049	0.469116	-0.170387	0.803495	0.224287	0.524462
4903	9.035290	-0.394760	-3.833221	0.024482	0.018833	-0.020057	-0.526759	0.217321	0.462901	-0.170650	0.803188	0.224694	0.524671
4904	9.025608	-0.375104	-3.847222	0.020685	0.022854	-0.025576	-0.527444	0.216215	0.462561	-0.170859	0.802796	0.225262	0.524959
4905	9.040006	-0.470216	-3.814568	0.019258	0.023826	-0.010911	-0.527323	0.217498	0.462359	-0.171159	0.802496	0.225449	0.525240
4906	9.040031	-0.428802	-3.828790	0.024873	0.017961	-0.005379	-0.528139	0.218835	0.467195	-0.171598	0.802243	0.225713	0.525370
4907	9.068979	-0.438820	-3.820277	0.017693	0.014898	0.000123	-0.527578	0.218544	0.467172	-0.171950	0.802091	0.225736	0.525477
4908	9.063851	-0.469950	-3.846855	0.004932	0.012066	0.001930	-0.528526	0.218006	0.469799	-0.172106	0.802008	0.225671	0.525582
4909	9.042230	-0.491858	-3.829283	0.014119	0.007321	0.003783	-0.529943	0.219346	0.468918	-0.172409	0.801965	0.225621	0.525569
4910	9.040235	-0.424279	-3.804616	0.005183	0.018877	0.011099	-0.528435	0.219862	0.466563	-0.172743	0.801830	0.225461	0.525734
4911	9.051252	-0.478656	-3.914065	0.008189	0.004646	-0.012739	-0.528318	0.220250	0.464353	-0.172766	0.801763	0.225623	0.525759
4912	9.050112	-0.351602	-3.804512	0.025140	-0.004898	0.007520	-0.528308	0.219799	0.464883	-0.173262	0.801798	0.225791	0.525470
4913	9.044683	-0.467562	-3.834047	0.023868	-0.018861	-0.005327	-0.527889	0.221885	0.468497	-0.173507	0.801957	0.226081	0.525022
4914	9.010820	-0.486608	-3.842566	0.039718	-0.017726	0.005702	-0.529012	0.221686	0.467100	-0.174159	0.802068	0.226476	0.524466
4915	9.029451	-0.549024	-3.899218	0.032244	-0.017314	-0.000745	-0.526644	0.222445	0.468241	-0.174596	0.802203	0.226772	0.523985
4916	9.029659	-0.481102	-3.901198	0.017374	-0.018620	-0.009018	-0.526378	0.223302	0.468012	-0.174739	0.802330	0.227184	0.523565
4917	9.039273	-0.476250	-3.906356	0.023114	-0.015497	0.000166	-0.526384	0.223073	0.466882	-0.175048	0.802484	0.227364	0.523147
4918	8.980821	-0.494257	-3.979158	0.008473	-0.019141	0.000125	-0.526083	0.222806	0.469375	-0.175128	0.802694	0.227518	0.522731
4919	8.980614	-0.528039	-3.991446	0.025082	-0.004677	0.003799	-0.525822	0.224215	0.469459	-0.175556	0.802748	0.227622	0.522459
4920	9.024287	-0.489855	-3.968679	0.024614	-0.013815	-0.012687	-0.524560	0.224284	0.470568	-0.175801	0.802780	0.228156	0.522094
4921	8.999918	-0.484326	-4.006374	0.013519	-0.031112	-0.015439	-0.525248	0.223325	0.470097	-0.175720	0.803066	0.228543	0.521512
4922	8.982756	-0.551975	-4.015834	0.031916	-0.024889	-0.012676	-0.524305	0.225336	0.469235	-0.176062	0.803174	0.229238	0.520925
4923	9.009305	-0.547365	-4.011966	0.028244	-0.029476	-0.012669	-0.524001	0.224659	0.471423	-0.176256	0.803406	0.229727	0.520286
4924	8.985242	-0.522862	-4.018152	0.013052	-0.026341	-0.033809	-0.524550	0.224357	0.471968	-0.176026	0.803515	0.230507	0.519850
4925	8.960914	-0.488139	-4.062904	-0.008492	-0.006840	-0.020120	-0.524123	0.223772	0.472207	-0.175655	0.803610	0.230655	0.519764
4926	8.966386	-0.438102	-3.999989	-0.022688	-0.000419	-0.003630	-0.523708	0.224049	0.472220	-0.175311	0.803703	0.230526	0.519794
4927	8.968814	-0.421080	-4.004799	0.006363	0.007407	-0.012758	-0.523147	0.222971	0.470892	-0.175318	0.803633	0.230662	0.519839
4928	8.992306	-0.459216	-4.066305	0.000899	0.012957	-0.012781	-0.523575	0.224215	0.471671	-0.175315	0.803463	0.230873	0.520009
4929	8.967573	-0.408474	-3.859760	0.016405	0.003680	-0.012726	-0.523013	0.224180	0.472222	-0.175466	0.803397	0.231128	0.519947
4930	8.981108	-0.436229	-3.966715	-0.020721	0.034451	-0.001842	-0.524412	0.223972	0.471106	-0.175327	0.803131	0.230860	0.520524
4931	9.015041	-0.485595	-3.920002	0.021638	0.026308	0.009265	-0.524705	0.223532	0.468569	-0.175895	0.802913	0.230737	0.520723
4932	9.039119	-0.466226	-3.930437	0.017033	0.015280	0.009282	-0.525965	0.224110	0.468756	-0.176390	0.802765	0.230748	0.520779
4933	8.995760	-0.500082	-3.914545	0.016010	0.009967	0.005603	-0.524288	0.223795	0.468860	-0.176755	0.802720	0.230681	0.520754
4934	9.053481	-0.527132	-3.916880	0.030528	-0.000894	0.001987	-0.524431	0.224080	0.468879	-0.177293	0.802668	0.230973	0.520521
4935	9.147088	-0.549113	-3.954336	0.020472	-0.037886	0.005713	-0.524433	0.225143	0.470341	-0.177514	0.803106	0.231118	0.519706
4936	8.966352	-0.572175	-3.947728	-0.004304	-0.047867	0.003801	-0.522491	0.225948	0.470651	-0.177319	0.803663	0.231223	0.518864
4937	8.879881	-0.464726	-3.958285	-0.028177	-0.055989	0.001931	-0.521210	0.224462	0.471664	-0.176635	0.804442	0.230986	0.517994
4938	8.946689	-0.532341	-4.014358	-0.017150	-0.043115	0.001934	-0.521774	0.225823	0.473009	-0.176239	0.804983	0.230977	0.517292
4939	8.941764	-0.541877	-4.023896	-0.041171	-0.059179	-0.005431	-0.520633	0.225388	0.475763	-0.175257	0.805807	0.230735	0.516452
4940	8.981549	-0.598641	-4.151342	-0.014639	-0.050152	0.027634	-0.520323	0.223238	0.476186	-0.175099	0.806544	0.230307	0.515545
4941	9.119251	-0.624636	-4.093867	0.061397	-0.034121	0.064488	-0.518361	0.223666	0.478427	-0.176612	0.807069	0.229902	0.514385
4942	9.221683	-0.755006	-4.190323	0.136696	0.006787	0.070073	-0.517318	0.228265	0.476747	-0.179572	0.806885	0.230112	0.513555
4943	9.156280	-0.583223	-4.307516	0.101637	0.000527	-0.008886	-0.517362	0.231010	0.475660	-0.181142	0.806569	0.231179	0.513021
4944	8.961860	-0.422866	-4.589020	0.065567	0.064884	-0.099007	-0.518367	0.232512	0.474227	-0.181505	0.805246	0.233205	0.514052
4945	8.710378	-0.221300	-4.479281	-0.083095	0.096964	-0.152587	-0.521258	0.229858	0.474370	-0.179044	0.803943	0.234356	0.516427
4946	8.770345	-0.111509	-4.560508	-0.183077	0.159256	-0.064765	-0.524690	0.224756	0.472552	-0.176182	0.802689	0.232900	0.520008
4947	8.694383	-0.091009	-4.422285	-0.175388	0.216258	0.013144	-0.528849	0.221025	0.469012	-0.174472	0.801231	0.230026	0.524097
4948	8.614460	-0.071978	-4.172825	-0.154071	0.261577	0.054397	-0.531323	0.217059	0.466836	-0.173756	0.799321	0.226549	0.528743
4949	8.773413	-0.429042	-4.031356	-0.326889	0.305307	0.086085	-0.537200	0.215977	0.461801	-0.170768	0.797720	0.220585	0.534625
4950	9.049330	-0.316091	-3.920179	-0.545288	0.269045	0.134432	-0.543226	0.205748	0.458435	-0.164685	0.797288	0.211632	0.540761
4951	8.983556	-0.045426	-3.816934	-0.689140	0.279091	0.126828	-0.547026	0.197611	0.457969	-0.156169	0.797123	0.201165	0.547484
4952	9.068153	0.105397	-3.536540	-0.808965	0.192242	0.137797	-0.549959	0.186919	0.457337	-0.145546	0.798036	0.189442	0.553234
4953	9.071242	-0.198901	-3.630415	-0.812742	0.183381	0.132245	-0.552722	0.175256	0.459155	-0.134638	0.798896	0.177741	0.558611
4954	10.006536	-0.152601	-3.597462	-0.780276	0.169716	0.116030	-0.553648	0.161842	0.461407	-0.124049	0.799464	0.166620	0.563656
4955	8.823743	-0.419577	-3.139566	-0.884979	0.072486	0.110183	-0.555120	0.147590	0.463612	-0.111301	0.801210	0.154631	0.567242
4956	9.221088	-0.257934	-2.926345	-0.603628	0.124469	0.090584	-0.558297	0.135125	0.464547	-0.103027	0.801413	0.145967	0.570804
4957	9.143285	-0.373224	-2.967660	-0.637558	0.108323	0.053803	-0.560095	0.123770	0.465538	-0.093689	0.801697	0.137525	0.574100
4958	9.328585	-0.097874	-2.803732	-0.618170	0.098309	0.097993	-0.560503	0.113074	0.467115	-0.085166	0.801982	0.128589	0.577093
4959	9.360655	0.229835	-2.846268	-0.579488	0.083635	0.110998	-0.562920	0.104971	0.465522	-0.077327	0.802335	0.119896	0.579572
4960	9.346830	-0.079136	-2.944372	-0.524894	0.061116	0.100072	-0.563367	0.096730	0.466134	-0.070228	0.802677	0.112058	0.581567
4961	9.294800	0.007324	-2.854917	-0.512445	0.073443	0.155137	-0.565630	0.088282	0.465773	-0.063945	0.802937	0.103412	0.583531
4962	9.275688	-0.046479	-2.811080	-0.439480	0.078367	0.146084	-0.566794	0.081613	0.466350	-0.058749	0.802900	0.095749	0.585434
4963	9.476523	-0.215900	-2.940453	-0.426649	0.054334	0.147995	-0.566187	0.077514	0.465952	-0.053730	0.803101	0.088207	0.586823
4964	9.290357	-0.032319	-2.789800	-0.330680	0.049278	0.181217	-0.566134	0.074055	0.467133	-0.050655	0.803218	0.081312	0.587931
4965	9.339975	-0.113882	-2.881548	-0.308537	0.038668	0.188612	-0.567353	0.071248	0.466972	-0.047989	0.803441	0.074498	0.588752
4966	9.328541	-0.139257	-2.791925	-0.299628	0.050277	0.178514	-0.566640	0.069569	0.466303	-0.045380	0.803425	0.068008	0.589766
4967	9.438642	-0.097296	-2.904450	-0.273135	0.046833	0.142814	-0.568845	0.067624	0.466204	-0.042760	0.803374	0.062323	0.590659
4968	9.211239	-0.164821	-2.992994	-0.257746	0.056622	0.100555	-0.569229	0.064805	0.466034	-0.039922	0.803078	0.057588	0.591739
4969	9.320333	0.033224	-2.990952	-0.217391	0.012710	0.109937	-0.568502	0.063045	0.467035	-0.037772	0.803294	0.053110	0.592006
4970	9.271296	-0.067381	-3.057399	-0.117212	0.037775	0.055008	-0.569176	0.061091	0.466641	-0.036609	0.803033	0.050762	0.592639
4971	9.418637	-0.137344	-2.981249	-0.098430	0.019279	0.040417	-0.570437	0.060888	0.465385	-0.035558	0.802994	0.048800	0.592921
4972	9.356134	-0.088376	-2.983423	-0.082235	0.010558	0.031281	-0.570990	0.059558	0.463772	-0.034666	0.802997	0.047292	0.593092
4973	9.313507	-0.021082	-2.916181	-0.077341	0.011836	0.009270	-0.570565	0.060035	0.465473	-0.033578	0.802996	0.046085	0.593250
4974	9.418601	-0.103138	-3.000346	-0.092013	0.028697	0.005551	-0.571654	0.057280	0.464196	-0.032237	0.802761	0.044857	0.593736
4975	9.389813	-0.112908	-2.980012	-0.084762	0.039934	0.001870	-0.570675	0.056459	0.463299	-0.030971	0.802422	0.043658	0.594351
4976	9.452967	-0.011810	-2.957562	-0.079013	0.033750	0.012933	-0.573006	0.053386	0.463131	-0.029908	0.802122	0.042430	0.594899
4977	9.364424	0.056044	-2.907921	-0.048011	0.036617	0.009312	-0.573407	0.051454	0.462179	-0.029314	0.801803	0.041553	0.595421
4978	9.395039	-0.035612	-2.960382	-0.016125	0.034098	0.003863	-0.572295	0.051720	0.462185	-0.029151	0.801451	0.041218	0.595925
4979	9.400253	-0.085116	-2.888445	0.020221	0.012325	-0.003377	-0.573573	0.052796	0.460867	-0.029482	0.801371	0.041370	0.596006
4980	9.328610	0.016704	-2.848875	0.043678	0.020137	0.018681	-0.572890	0.052604	0.458755	-0.030445	0.801163	0.041521	0.596228
4981	9.462799	-0.126843	-2.883810	0.075750	0.023928	-0.015208	-0.572629	0.054013	0.458840	-0.031536	0.800899	0.042516	0.596455
4982	9.395437	-0.050943	-2.902533	0.081470	0.014095	-0.005091	-0.571535	0.054905	0.457629	-0.032815	0.800716	0.043502	0.596561
4983	9.400167	-0.099598	-2.893366	0.073772	0.014989	-0.019795	-0.573378	0.056950	0.456935	-0.033814	0.800553	0.044550	0.596646
4984	9.386095	-0.075779	-2.854042	0.042751	0.013015	-0.016180	-0.571979	0.056371	0.456746	-0.034341	0.800397	0.045253	0.596773
4985	9.396111	-0.130163	-2.782316	0.070451	0.034587	-0.008825	-0.572699	0.057566	0.455710	-0.035437	0.800008	0.046069	0.597167
4986	9.449766	-0.021924	-2.744974	0.077651	0.032951	-0.012447	-0.575374	0.059341	0.455008	-0.036592	0.799589	0.047124	0.597576
4987	9.342402	-0.074908	-2.895875	0.042755	0.050975	-0.019922	-0.574537	0.058535	0.453833	-0.037127	0.799011	0.047775	0.598265
4988	9.503448	0.161871	-2.736123	0.049053	0.042568	0.013216	-0.575248	0.060335	0.454928	-0.038126	0.798521	0.048051	0.598834
4989	9.414765	0.056137	-2.941200	0.061299	0.045508	0.025120	-0.574997	0.061408	0.453178	-0.039481	0.798034	0.048218	0.599381
4990	9.433908	-0.173016	-2.861294	0.055363	0.037120	0.042525	-0.575327	0.063807	0.450537	-0.040931	0.797629	0.048112	0.599832
4991	9.462994	-0.197908	-2.828732	0.004909	0.024829	0.003911	-0.576319	0.064973	0.450200	-0.041116	0.797415	0.047952	0.600116
4992	9.391891	-0.058012	-2.735800	-0.001151	0.018429	0.018601	-0.575904	0.064455	0.449048	-0.041359	0.797256	0.047563	0.600342
4993	9.395009	-0.235543	-2.879569	-0.003758	0.020074	0.022230	-0.574526	0.065444	0.448677	-0.041622	0.797125	0.047011	0.600541
4994	9.415483	0.018299	-2.832791	-0.030907	0.019392	0.035073	-0.574815	0.066296	0.448732	-0.041593	0.796993	0.046007	0.600796
4995	9.458664	-0.186537	-2.770532	-0.032425	0.016903	0.046062	-0.577328	0.066885	0.449071	-0.041679	0.796946	0.044736	0.600948
4996	9.443647	-0.175699	-2.847185	-0.092077	0.019361	0.038597	-0.576052	0.064377	0.447788	-0.040698	0.796867	0.042915	0.601253
4997	9.506104	-0.407495	-2.773746	-0.168194	0.012660	0.031096	-0.577300	0.062922	0.446035	-0.038442	0.796962	0.040247	0.601460
4998	9.349042	0.077954	-2.726066	-0.138445	0.018707	0.051379	-0.576004	0.060690	0.447839	-0.036881	0.796925	0.037674	0.601773
4999	9.322664	-0.293456	-2.862750	-0.127180	0.029290	0.058652	-0.577951	0.060040	0.447259	-0.035618	0.796797	0.035052	0.602177
5000	9.530941	-0.194062	-2.787666	-0.142763	0.046172	0.023824	-0.578664	0.059668	0.446805	-0.033686	0.796398	0.032859	0.602939
5001	9.315110	0.015423	-2.744418	-0.186540	0.056977	0.029215	-0.579197	0.056386	0.444514	-0.031136	0.795941	0.029976	0.603829
5002	9.499576	0.119079	-2.615390	-0.121709	0.051275	0.060611	-0.580024	0.054770	0.443026	-0.029967	0.795474	0.027425	0.604625
