# Supplementary material for: Identification of Haptic Based Guiding Using Hard Reins
Source: PLoS One. 2015 Jul 22;10(7):e0132020. doi: 10.1371/journal.pone.0132020 (PMC4511788; doi:10.1371/journal.pone.0132020)
Supplement: S9 File — (ZIP) [file pone.0132020.s009.zip › Exp2_MotionData2/Subject11/path1/T2/gh2.txt]

// Start Time: 0
// Sample rate: 25.0Hz
// Scenario: 4.9
// Firmware Version: 2.6.1
Counter	Acc_X	Acc_Y	Acc_Z	Gyr_X	Gyr_Y	Gyr_Z	Mag_X	Mag_Y	Mag_Z	Quat_w	Quat_x	Quat_y	Quat_z
4411	0.245767	0.491526	-9.836226	0.003637	0.012658	-0.034101	0.179685	0.289363	0.647824	0.016274	0.949485	0.312853	0.018347
4412	0.279104	0.583305	-9.755403	0.024436	0.020040	-0.015554	0.180338	0.290737	0.649000	0.015646	0.949290	0.313472	0.018441
4413	0.317693	0.583613	-9.687817	-0.036916	0.021829	-0.004792	0.180336	0.291013	0.649132	0.016166	0.949250	0.313535	0.018954
4414	0.413950	0.622234	-9.707983	-0.136873	0.016294	0.011325	0.179818	0.287730	0.649135	0.018613	0.949148	0.313641	0.019999
4415	0.370746	0.578644	-9.764215	-0.206822	-0.000250	0.005460	0.179033	0.282821	0.650582	0.022501	0.949108	0.313431	0.021175
4416	0.318056	0.503967	-9.758553	-0.202330	0.016170	-0.004693	0.180111	0.276929	0.651751	0.026195	0.948853	0.313814	0.022625
4417	0.260245	0.491777	-9.771266	-0.080655	0.012638	-0.004996	0.180383	0.274057	0.652535	0.027604	0.948784	0.313857	0.023249
4418	0.197279	0.549311	-9.797455	0.031394	0.014566	-0.010897	0.180521	0.272278	0.652927	0.026877	0.948638	0.314367	0.023197
4419	0.259861	0.573641	-9.755717	0.106721	0.016472	-0.015132	0.178520	0.275450	0.652682	0.024706	0.948601	0.314690	0.022707
4420	0.235719	0.580860	-9.741437	0.094362	0.012826	-0.004116	0.178246	0.279140	0.651505	0.022791	0.948505	0.315157	0.022229
4421	0.266986	0.597833	-9.721701	0.050676	0.009107	-0.011714	0.177708	0.281746	0.651117	0.021730	0.948461	0.315384	0.021951
4422	0.240582	0.573782	-9.703079	0.043473	0.009150	0.010399	0.177438	0.282301	0.651513	0.020798	0.948441	0.315524	0.021729
4423	0.303390	0.542101	-9.856585	0.045381	0.017346	-0.009902	0.178099	0.283385	0.651115	0.019787	0.948400	0.315717	0.021641
4424	0.236449	0.424270	-9.796443	0.036549	0.028325	0.004805	0.178361	0.283934	0.651506	0.018869	0.948341	0.315939	0.021822
4425	0.274839	0.465370	-9.761898	0.031423	0.024634	-0.008137	0.177557	0.286543	0.651121	0.018074	0.948301	0.316095	0.021958
4426	0.298307	0.600073	-9.788598	0.019199	0.021858	-0.019274	0.178349	0.288852	0.650065	0.017534	0.948066	0.316820	0.022117
4427	0.303010	0.626667	-9.754571	-0.008964	0.027347	-0.004661	0.177280	0.288881	0.651649	0.017498	0.948032	0.316892	0.022564
4428	0.284054	0.559514	-9.678865	-0.024560	0.009023	-0.012093	0.176756	0.287514	0.651390	0.017866	0.947831	0.317457	0.022759
4429	0.274664	0.501399	-9.780600	-0.031565	0.006279	-0.012120	0.177822	0.285589	0.651905	0.018400	0.947751	0.317652	0.022947
4430	0.347306	0.433988	-9.833684	-0.037622	0.014497	-0.017695	0.178092	0.285304	0.651116	0.018984	0.947516	0.318291	0.023326
4431	0.303870	0.443690	-9.785938	-0.012132	0.007180	-0.026786	0.176238	0.283686	0.651655	0.019147	0.947349	0.318773	0.023401
4432	0.322990	0.477253	-9.833303	-0.012232	0.002636	-0.019396	0.177024	0.285329	0.652436	0.019325	0.947103	0.319491	0.023395
4433	0.296262	0.520479	-9.842550	-0.007115	0.027334	-0.012029	0.176363	0.285467	0.651786	0.019256	0.947022	0.319704	0.023824
4434	0.317976	0.520794	-9.763119	0.008826	0.020000	-0.026703	0.175299	0.286029	0.651926	0.018927	0.946721	0.320601	0.024010
4435	0.322900	0.501759	-9.703321	0.029677	0.012759	-0.006282	0.175560	0.287122	0.651924	0.018252	0.946697	0.320716	0.023930
4436	0.317999	0.515990	-9.760785	0.045326	0.001836	0.003043	0.175027	0.287813	0.651929	0.017335	0.946618	0.321030	0.023547
4437	0.286837	0.477434	-9.759215	0.038323	0.009137	0.003920	0.174233	0.289993	0.649837	0.016517	0.946663	0.320954	0.023344
4438	0.274685	0.496537	-9.795073	0.027923	0.014575	-0.009986	0.174624	0.290683	0.650753	0.015854	0.946481	0.321525	0.023310
4439	0.342102	0.515891	-9.803775	0.017352	0.020072	-0.004509	0.176214	0.290669	0.651133	0.015371	0.946460	0.321602	0.023445
4440	0.313284	0.491794	-9.797179	0.006923	0.014558	-0.010090	0.174353	0.290697	0.651805	0.015106	0.946271	0.322163	0.023544
4441	0.371119	0.496568	-9.842187	0.031470	0.016410	-0.015504	0.174223	0.292052	0.650232	0.014389	0.946184	0.322453	0.023517
4442	0.351963	0.472827	-9.737065	0.017448	0.012747	-0.008187	0.174620	0.292866	0.649835	0.013933	0.945993	0.323032	0.023515
4443	0.376237	0.439253	-9.718104	-0.001744	0.012718	-0.011973	0.174872	0.294793	0.651015	0.013869	0.945921	0.323239	0.023635
4444	0.390752	0.429723	-9.698896	-0.013941	0.007213	-0.015717	0.175674	0.293685	0.650745	0.014048	0.945686	0.323910	0.023728
4445	0.342496	0.434208	-9.766504	-0.022842	-0.001906	-0.002829	0.174350	0.293424	0.650494	0.014474	0.945674	0.323929	0.023712
4446	0.318698	0.366677	-9.798883	-0.003556	0.007248	-0.004589	0.174215	0.293157	0.651020	0.014450	0.945510	0.324403	0.023743
4447	0.284874	0.381030	-9.803800	0.001666	0.005426	-0.002715	0.174737	0.293983	0.652065	0.014362	0.945502	0.324434	0.023702
4448	0.246206	0.400210	-9.801491	-0.006217	-0.001900	-0.002746	0.175405	0.293015	0.651928	0.014448	0.945367	0.324834	0.023577
4449	0.303976	0.419495	-9.824688	-0.008964	0.005445	0.007382	0.175675	0.293547	0.650614	0.014557	0.945421	0.324668	0.023603
4450	0.332716	0.463081	-9.761390	-0.015811	-0.000997	-0.007411	0.175678	0.293541	0.650089	0.014820	0.945239	0.325189	0.023556
4451	0.327647	0.513455	-9.803944	-0.015964	0.006343	0.002726	0.174085	0.292474	0.651151	0.015062	0.945261	0.325108	0.023644
4452	0.373664	0.467656	-9.854572	-0.017756	0.020069	0.006392	0.175413	0.292456	0.650878	0.015217	0.945153	0.325389	0.024013
4453	0.332988	0.405313	-9.766998	-0.005390	0.009093	0.002781	0.175009	0.293287	0.651276	0.015240	0.945177	0.325312	0.024085
4454	0.265549	0.390797	-9.751026	-0.010555	0.002660	-0.004621	0.175273	0.293288	0.651667	0.015378	0.945002	0.325816	0.024075
4455	0.241313	0.414589	-9.815739	-0.019330	-0.011057	-0.004645	0.176473	0.292174	0.651263	0.015799	0.944983	0.325866	0.023848
4456	0.265404	0.419516	-9.796239	-0.008761	-0.000095	-0.011991	0.175548	0.292314	0.650483	0.015925	0.944776	0.326466	0.023771
4457	0.246038	0.438974	-9.724125	0.008813	-0.000098	-0.017442	0.175945	0.291767	0.651005	0.015749	0.944677	0.326774	0.023558
4458	0.260572	0.424549	-9.728993	0.010510	0.005404	-0.011903	0.176739	0.292443	0.650999	0.015477	0.944497	0.327317	0.023458
4459	0.299142	0.424495	-9.767046	-0.007049	0.010886	-0.008307	0.177003	0.292442	0.651259	0.015524	0.944448	0.327449	0.023555
4460	0.313796	0.386123	-9.738638	0.010493	0.009077	-0.008214	0.175673	0.293688	0.651008	0.015226	0.944284	0.327936	0.023526
4461	0.323314	0.409975	-9.805435	0.035743	0.013704	0.001136	0.175671	0.294099	0.651008	0.014439	0.944309	0.327910	0.023398
4462	0.323285	0.414673	-9.838981	0.049753	0.005495	0.000297	0.176198	0.295189	0.651004	0.013420	0.944225	0.328220	0.023045
4463	0.327955	0.448502	-9.800051	0.031356	0.007303	0.001122	0.175660	0.295752	0.651927	0.012759	0.944250	0.328190	0.022825
4464	0.342407	0.453508	-9.751830	0.008699	0.012737	-0.008230	0.176322	0.296292	0.651791	0.012472	0.944086	0.328667	0.022876
4465	0.313355	0.477414	-9.780575	0.001573	0.002702	0.002822	0.176854	0.297779	0.650475	0.012409	0.944117	0.328590	0.022766
4466	0.337677	0.434264	-9.747343	-0.008854	0.001768	-0.000918	0.176328	0.296824	0.650217	0.012521	0.943996	0.328935	0.022727
4467	0.342666	0.398114	-9.767010	0.001643	0.003614	0.000980	0.176852	0.296560	0.651787	0.012453	0.944014	0.328893	0.022635
4468	0.337977	0.369163	-9.786665	-0.010647	0.010007	0.004601	0.176062	0.296148	0.650875	0.012543	0.943931	0.329118	0.022765
4469	0.338287	0.301622	-9.835625	-0.015820	0.020039	-0.002820	0.174869	0.296024	0.650753	0.012694	0.943912	0.329143	0.023097
4470	0.319064	0.289708	-9.790357	-0.013098	0.018189	-0.010187	0.173803	0.296316	0.651418	0.012782	0.943716	0.329682	0.023394
4471	0.314134	0.313868	-9.758854	0.008756	0.009994	-0.006374	0.175933	0.296279	0.650088	0.012531	0.943684	0.329784	0.023371
4472	0.299277	0.398215	-9.712196	0.049116	0.009087	-0.019094	0.174591	0.298500	0.651413	0.011510	0.943469	0.330456	0.023083
4473	0.236414	0.439332	-9.613775	0.057755	0.018249	-0.007995	0.174860	0.298489	0.650623	0.010286	0.943433	0.330612	0.022887
4474	0.299288	0.395801	-9.714630	0.036633	0.018269	0.002978	0.176168	0.301367	0.652188	0.009432	0.943377	0.330799	0.022858
4475	0.400725	0.352068	-9.896753	-0.010704	0.021910	0.006432	0.173392	0.300018	0.651161	0.009471	0.943421	0.330651	0.023188
4476	0.403342	0.308776	-9.892534	-0.033400	0.021875	0.002628	0.173127	0.299750	0.651425	0.009913	0.943325	0.330875	0.023690
4477	0.372311	0.246477	-9.797668	0.003412	0.020994	0.004662	0.172861	0.300569	0.650903	0.009687	0.943360	0.330768	0.023911
4478	0.381990	0.241906	-9.732822	0.045554	0.012788	-0.004341	0.174585	0.300144	0.651413	0.008703	0.943252	0.331115	0.023717
4479	0.352811	0.294860	-9.710745	0.022772	-0.000946	-0.002593	0.174580	0.302328	0.650627	0.008256	0.943252	0.331150	0.023393
4480	0.342737	0.381106	-9.815262	0.001750	0.005414	-0.011019	0.172983	0.302901	0.651296	0.008150	0.943080	0.331646	0.023350
4481	0.335556	0.368961	-9.844308	-0.035104	0.016361	-0.003838	0.173127	0.300972	0.650376	0.008686	0.943054	0.331679	0.023735
4482	0.357304	0.359445	-9.825033	-0.001929	0.018252	0.006480	0.174456	0.299866	0.650889	0.008557	0.943011	0.331787	0.023960
4483	0.391446	0.280311	-9.765805	-0.005438	0.021922	0.013844	0.172458	0.300720	0.651825	0.008489	0.943105	0.331501	0.024257
4484	0.393745	0.304404	-9.758244	0.003314	0.014621	0.013898	0.173527	0.300421	0.650504	0.008280	0.943096	0.331523	0.024381
4485	0.343078	0.314140	-9.696161	-0.015786	0.014551	-0.000968	0.171406	0.300168	0.650258	0.008462	0.943093	0.331510	0.024605
4486	0.256263	0.318892	-9.663295	-0.015824	0.001755	0.004585	0.172464	0.301524	0.649988	0.008705	0.943034	0.331671	0.024611
4487	0.226982	0.385651	-9.825882	0.012042	-0.007331	0.010275	0.172464	0.300707	0.650512	0.008508	0.943121	0.331456	0.024230
4488	0.325531	0.448251	-9.872099	0.032881	0.007361	0.021434	0.173126	0.300158	0.651163	0.007788	0.943201	0.331261	0.024021
4489	0.381402	0.361867	-9.834377	0.015466	0.018304	0.017643	0.174182	0.302878	0.650368	0.007361	0.943325	0.330912	0.024103
4490	0.372295	0.251421	-9.759188	-0.016723	0.018232	0.006410	0.173657	0.299745	0.651552	0.007512	0.943285	0.330998	0.024425
4491	0.444735	0.227390	-9.792459	-0.038510	0.021853	-0.002931	0.172322	0.300183	0.652744	0.008083	0.943263	0.331012	0.024930
4492	0.434784	0.289720	-9.854096	-0.020257	0.005450	0.006413	0.170736	0.300462	0.651445	0.008383	0.943206	0.331159	0.025035
4493	0.410779	0.270709	-9.770561	0.008757	0.005448	-0.002670	0.172725	0.300305	0.651691	0.008167	0.943200	0.331189	0.024918
4494	0.396303	0.270490	-9.825916	0.008739	0.001794	-0.002664	0.171655	0.301150	0.652750	0.007950	0.943103	0.331482	0.024761
4495	0.364827	0.294145	-9.926710	0.025198	0.009155	0.008482	0.172989	0.301120	0.651296	0.007391	0.943172	0.331310	0.024606
4496	0.377071	0.261040	-9.763809	0.031403	0.024683	0.006643	0.172194	0.300855	0.651302	0.006590	0.943130	0.331436	0.024731
4497	0.352878	0.280414	-9.713347	0.057680	0.014652	0.006789	0.172459	0.302757	0.649988	0.005382	0.943189	0.331313	0.024461
4498	0.410645	0.299625	-9.758153	0.064687	0.009184	0.004989	0.172184	0.306179	0.649336	0.004057	0.943137	0.331508	0.024072
4499	0.393886	0.275618	-9.732239	0.029741	0.016438	-0.000736	0.172167	0.307164	0.651961	0.003371	0.943139	0.331512	0.024022
4500	0.396345	0.266039	-9.720346	0.000820	0.010022	0.004665	0.173243	0.306172	0.649852	0.003246	0.943097	0.331628	0.024072
4501	0.357578	0.301694	-9.825840	-0.013321	0.010942	0.011973	0.171782	0.305920	0.650389	0.003408	0.943184	0.331371	0.024204
4502	0.333728	0.246292	-9.829241	0.010341	0.009136	0.012098	0.171920	0.305908	0.649338	0.003105	0.943184	0.331375	0.024174
4503	0.386944	0.207710	-9.884502	0.019183	0.001826	0.004775	0.172715	0.305493	0.649856	0.002719	0.943229	0.331269	0.023916
4504	0.362998	0.176700	-9.791532	0.027907	0.005500	0.012197	0.172177	0.305921	0.650911	0.002109	0.943238	0.331264	0.023700
4505	0.367973	0.145518	-9.765514	0.024524	0.005471	0.002952	0.171914	0.305784	0.650650	0.001596	0.943269	0.331194	0.023472
4506	0.334220	0.145483	-9.756227	0.003571	0.020046	-0.004561	0.171648	0.308235	0.648817	0.001358	0.943156	0.331502	0.023691
4507	0.317067	0.203167	-9.765182	0.007110	0.017289	-0.011926	0.171909	0.307697	0.650126	0.001103	0.943083	0.331705	0.023795
4508	0.425519	0.212987	-9.771234	0.007986	0.006344	-0.010055	0.172836	0.308234	0.650119	0.000876	0.942957	0.332067	0.023726
4509	0.387024	0.196106	-9.759826	0.012187	0.016439	0.007485	0.171247	0.308519	0.649345	0.000524	0.943012	0.331906	0.023782
4510	0.411174	0.186422	-9.790946	-0.000088	0.009127	0.010205	0.171768	0.309891	0.650129	0.000420	0.943010	0.331911	0.023820
4511	0.411330	0.155297	-9.745767	-0.010625	0.005475	0.017541	0.172836	0.309050	0.649463	0.000566	0.943137	0.331550	0.023821
4512	0.440111	0.183935	-9.831523	-0.003555	0.002724	0.006507	0.171251	0.307694	0.649082	0.000573	0.943122	0.331597	0.023760
4513	0.411228	0.174334	-9.807920	-0.010586	0.005461	0.010158	0.171775	0.307837	0.650259	0.000722	0.943200	0.331374	0.023762
4514	0.411455	0.126199	-9.810994	-0.013814	0.009961	-0.015704	0.172294	0.310030	0.650912	0.000884	0.943024	0.331864	0.023906
4515	0.372474	0.207607	-9.906245	-0.036774	0.016364	-0.004760	0.171645	0.308106	0.649604	0.001461	0.942997	0.331910	0.024286
4516	0.468813	0.232070	-9.844985	-0.034935	0.020013	-0.012137	0.171250	0.307017	0.649869	0.001953	0.942843	0.332311	0.024760
4517	0.401443	0.208347	-9.706703	-0.015685	0.012721	-0.004649	0.171907	0.306206	0.651700	0.002158	0.942818	0.332366	0.024933
4518	0.358260	0.165160	-9.645292	0.024648	-0.009180	-0.004411	0.172697	0.307839	0.651563	0.001716	0.942737	0.332635	0.024461
4519	0.333979	0.198594	-9.705069	0.080559	-0.001792	0.001396	0.172298	0.308255	0.651567	0.000200	0.942762	0.332621	0.023715
4520	0.326799	0.183862	-9.786968	0.080518	-0.001783	0.003243	0.173889	0.310821	0.649718	-0.001346	0.942739	0.332735	0.023010
4521	0.353214	0.202879	-9.870481	0.038407	0.001851	0.008563	0.174411	0.312738	0.650108	-0.002089	0.942807	0.332565	0.022610
4522	0.391644	0.231635	-9.927337	0.005206	0.014592	-0.002699	0.173085	0.311935	0.650512	-0.002322	0.942731	0.332773	0.022715
4523	0.377483	0.174454	-9.753016	-0.047317	0.021853	0.006253	0.172687	0.311395	0.650909	-0.001575	0.942778	0.332606	0.023263
4524	0.401521	0.194107	-9.649284	-0.052618	0.027346	0.013600	0.174283	0.310418	0.650896	-0.000809	0.942810	0.332464	0.023993
4525	0.425594	0.198689	-9.730620	-0.006894	0.017294	-0.009224	0.174822	0.308491	0.650628	-0.000783	0.942754	0.332609	0.024189
4526	0.411130	0.198692	-9.721152	0.003615	0.007252	-0.008233	0.172964	0.309602	0.649988	-0.000933	0.942654	0.332894	0.024166
4527	0.392036	0.157763	-9.717103	-0.012939	0.014525	-0.014787	0.172170	0.309063	0.649994	-0.000770	0.942563	0.333140	0.024349
4528	0.358300	0.160676	-9.549326	-0.015408	-0.000139	-0.023086	0.172159	0.309491	0.651700	-0.000505	0.942372	0.333682	0.024314
4529	0.442633	0.165067	-9.721331	-0.012074	0.001745	-0.011993	0.171628	0.310043	0.651442	-0.000274	0.942305	0.333876	0.024250
4530	0.430071	0.260326	-10.003399	-0.014099	0.007275	-0.000938	0.172960	0.309474	0.650906	-0.000094	0.942261	0.333993	0.024346
4531	0.442123	0.260284	-10.022493	-0.015949	0.031055	0.005476	0.172958	0.308797	0.651693	0.000012	0.942296	0.333856	0.024863
4532	0.430507	0.174192	-9.860559	-0.026208	0.029166	-0.008414	0.172831	0.308108	0.651169	0.000277	0.942187	0.334118	0.025452
4533	0.442694	0.150498	-9.759946	-0.002582	0.018237	-0.000894	0.171897	0.309353	0.651308	0.000217	0.942186	0.334108	0.025638
4534	0.464412	0.145631	-9.788620	0.012408	0.012747	-0.011883	0.171897	0.308264	0.651964	-0.000134	0.942059	0.334463	0.025660
4535	0.437944	0.136116	-9.740986	-0.003365	0.007251	-0.007341	0.172303	0.308244	0.650517	-0.000106	0.942021	0.334574	0.025644
4536	0.527005	0.164942	-9.806972	-0.022580	0.014538	-0.015753	0.172156	0.309089	0.652618	0.000191	0.941865	0.334989	0.025934
4537	0.459643	0.138764	-9.683128	-0.018978	0.005374	-0.019415	0.172426	0.308262	0.652353	0.000528	0.941746	0.335319	0.025991
4538	0.319801	0.151589	-9.369757	0.019701	-0.023882	-0.022875	0.172026	0.308679	0.652488	0.000291	0.941571	0.335865	0.025273
4539	0.473465	0.270794	-9.781979	0.008904	-0.036606	-0.011830	0.173885	0.309743	0.651423	0.000383	0.941523	0.336066	0.024350
4540	0.371550	0.394632	-10.098091	-0.015907	-0.011014	-0.004619	0.173494	0.308100	0.651163	0.000722	0.941466	0.336243	0.024114
4541	0.342678	0.379980	-10.144180	-0.045750	0.009070	-0.000186	0.173890	0.309324	0.650636	0.001546	0.941473	0.336198	0.024419
4542	0.307031	0.279623	-9.917850	-0.044068	0.020065	0.019187	0.173239	0.306180	0.650640	0.002194	0.941554	0.335930	0.024958
4543	0.336305	0.217972	-9.668764	-0.044754	0.016380	0.013653	0.174163	0.307131	0.650895	0.002948	0.941649	0.335625	0.025389
4544	0.314714	0.193767	-9.698114	-0.003579	0.016414	0.010171	0.173101	0.306055	0.651691	0.002863	0.941676	0.335534	0.025587
4545	0.469347	0.116322	-9.918626	-0.005258	0.029217	-0.000920	0.172438	0.306334	0.651434	0.002788	0.941669	0.335524	0.025991
4546	0.498369	0.097097	-9.928227	0.019433	0.035599	-0.019261	0.172053	0.304410	0.650386	0.002156	0.941493	0.335991	0.026394
4547	0.481608	0.078289	-9.789404	0.022933	0.027383	-0.011848	0.171781	0.304969	0.651176	0.001554	0.941414	0.336201	0.026575
4548	0.454737	0.155532	-9.702145	0.060600	0.007304	-0.013478	0.171373	0.306217	0.652229	0.000334	0.941286	0.336594	0.026168
4549	0.435019	0.246982	-9.686642	0.119028	-0.001726	0.005284	0.171369	0.309218	0.650919	-0.001891	0.941335	0.336530	0.025154
4550	0.435062	0.232068	-9.826094	0.141828	0.001941	-0.003833	0.173481	0.313565	0.649592	-0.004609	0.941267	0.336771	0.024100
4551	0.423397	0.150295	-9.808144	0.122467	0.010178	0.010826	0.172139	0.317419	0.649867	-0.006975	0.941335	0.336598	0.023286
4552	0.433202	0.116643	-9.803722	0.050702	0.012844	0.011383	0.171197	0.321263	0.649482	-0.008059	0.941355	0.336534	0.023047
4553	0.431018	0.073752	-9.679506	-0.005220	0.012766	0.008332	0.171858	0.321804	0.649608	-0.008032	0.941419	0.336347	0.023143
4554	0.421377	0.071178	-9.722845	-0.017435	-0.001878	0.004602	0.172397	0.320150	0.649210	-0.007730	0.941425	0.336341	0.023087
4555	0.416838	0.010978	-9.733335	-0.008605	-0.011018	0.000972	0.171872	0.318649	0.649213	-0.007475	0.941452	0.336295	0.022758
4556	0.400071	-0.013185	-9.753036	-0.010367	-0.012845	0.002812	0.171872	0.319057	0.648951	-0.007231	0.941449	0.336330	0.022449
4557	0.431601	-0.056780	-9.854185	-0.019062	-0.009206	-0.004616	0.172929	0.319325	0.649467	-0.006794	0.941438	0.336384	0.022223
4558	0.421632	0.010454	-9.889346	-0.024254	0.002639	-0.017584	0.173863	0.318489	0.649197	-0.006383	0.941294	0.336789	0.022301
4559	0.445392	0.087759	-9.813617	-0.038351	0.009039	-0.010286	0.172798	0.318235	0.649993	-0.005704	0.941239	0.336938	0.022551
4560	0.459650	0.131036	-9.832083	-0.036602	0.001729	-0.012113	0.173867	0.315354	0.650770	-0.005057	0.941134	0.337234	0.022695
4561	0.365560	0.145480	-9.775141	-0.008750	-0.000958	0.004639	0.174410	0.313827	0.649453	-0.004869	0.941180	0.337117	0.022556
4562	0.349037	0.073487	-9.709084	-0.008707	-0.000048	0.006486	0.174141	0.314245	0.649849	-0.004743	0.941198	0.337073	0.022477
4563	0.349076	0.063747	-9.742830	-0.047371	-0.007360	0.021991	0.175600	0.315589	0.648919	-0.003792	0.941367	0.336613	0.022473
4564	0.431083	0.056628	-9.761371	-0.030614	-0.023804	0.011954	0.175073	0.313684	0.649579	-0.003097	0.941433	0.336463	0.022094
4565	0.449928	0.150513	-9.759878	-0.008671	-0.011014	-0.000879	0.176664	0.313396	0.649959	-0.002842	0.941445	0.336450	0.021766
4566	0.542169	0.020881	-9.724824	0.000289	0.001767	-0.013765	0.176668	0.313116	0.649434	-0.002889	0.941328	0.336785	0.021661
4567	0.489653	-0.095089	-9.832574	0.003985	0.005378	-0.032205	0.175342	0.312586	0.649707	-0.002983	0.941122	0.337367	0.021565
4568	0.347378	-0.090540	-9.826635	0.016434	0.008970	-0.054303	0.176136	0.314213	0.648914	-0.003366	0.940720	0.338485	0.021489
4569	0.243027	0.048520	-9.912086	0.044282	-0.001959	-0.048617	0.175459	0.316968	0.649577	-0.004168	0.940402	0.339393	0.020974
4570	0.247169	0.195585	-9.830760	0.066723	0.007267	-0.022685	0.175060	0.318606	0.648531	-0.005498	0.940208	0.339938	0.020523
4571	0.314211	0.299594	-9.711039	0.063834	0.010988	0.003132	0.176385	0.320498	0.647472	-0.006760	0.940230	0.339878	0.020111
4572	0.357389	0.347931	-9.673947	0.003241	0.017370	0.021272	0.175584	0.320924	0.648003	-0.006983	0.940344	0.339548	0.020275
4573	0.381876	0.271217	-9.605173	-0.051022	0.012757	0.028392	0.176244	0.321058	0.648523	-0.006087	0.940552	0.338966	0.020680
4574	0.459808	0.102571	-9.712443	-0.075458	0.005436	0.028292	0.175988	0.319139	0.648130	-0.004751	0.940728	0.338469	0.021153
4575	0.445603	0.039321	-9.905522	-0.051639	-0.000067	0.006276	0.175990	0.317232	0.649179	-0.003749	0.940788	0.338304	0.021328
4576	0.421923	-0.052200	-9.916631	-0.051421	0.019984	-0.014054	0.175870	0.313402	0.649703	-0.002946	0.940671	0.338599	0.021916
4577	0.383262	-0.035516	-9.940764	-0.045129	0.014457	-0.032473	0.175738	0.312858	0.649967	-0.002161	0.940460	0.339164	0.022320
4578	0.383137	-0.006427	-9.877938	-0.032883	0.005334	-0.029631	0.175079	0.313128	0.648791	-0.001601	0.940232	0.339787	0.022508
4579	0.353635	0.116457	-9.811670	0.002049	0.009028	-0.026699	0.176526	0.313136	0.651272	-0.001674	0.940060	0.340264	0.022486
4580	0.396501	0.232285	-9.740024	0.021299	-0.011969	-0.026573	0.175600	0.313684	0.650230	-0.002016	0.939861	0.340843	0.021981
4581	0.377173	0.241987	-9.706458	0.012429	-0.000988	-0.015562	0.176670	0.313385	0.648910	-0.002214	0.939768	0.341116	0.021702
4582	0.440239	0.160135	-9.755033	-0.008746	0.016412	0.002768	0.173750	0.314235	0.648409	-0.002198	0.939756	0.341135	0.021934
4583	0.353494	0.150482	-9.712764	-0.022727	0.027340	-0.000091	0.175612	0.312301	0.648918	-0.001934	0.939757	0.341100	0.022428
4584	0.416017	0.184198	-9.740517	-0.019186	-0.000069	-0.002799	0.176132	0.312860	0.650619	-0.001606	0.939722	0.341200	0.022422
4585	0.430055	0.270509	-9.840006	-0.005480	0.012803	0.017552	0.175476	0.311902	0.649968	-0.001570	0.939849	0.340841	0.022529
4586	0.449837	0.169763	-9.759609	-0.017532	0.009102	0.006427	0.175749	0.311476	0.648785	-0.001340	0.939870	0.340776	0.022683
4587	0.411307	0.160093	-9.750502	-0.012181	-0.009196	-0.000902	0.175080	0.310679	0.650496	-0.001021	0.939881	0.340762	0.022427
4588	0.403839	0.202833	-9.913222	-0.022575	-0.005592	-0.021264	0.176402	0.311625	0.650748	-0.000583	0.939718	0.341219	0.022339
4589	0.314722	0.188675	-9.779811	-0.006047	0.005405	-0.007359	0.176543	0.310247	0.650090	-0.000473	0.939679	0.341329	0.022314
4590	0.334082	0.174342	-9.760625	-0.006973	0.009078	-0.000908	0.176006	0.309992	0.651406	-0.000438	0.939651	0.341399	0.022396
4591	0.358050	0.203151	-9.793608	-0.001780	0.007271	0.002813	0.176275	0.310255	0.650617	-0.000423	0.939681	0.341320	0.022375
4592	0.358126	0.188845	-9.755396	-0.010436	0.005412	-0.004611	0.175482	0.309442	0.650623	-0.000296	0.939629	0.341460	0.022412
4593	0.338852	0.183845	-9.798860	-0.019330	0.018226	0.006399	0.175084	0.309990	0.650102	-0.000026	0.939678	0.341305	0.022715
4594	0.367885	0.159578	-9.875752	-0.007136	0.013693	0.012008	0.176406	0.309985	0.651141	-0.000025	0.939737	0.341132	0.022884
4595	0.372726	0.159941	-9.772470	0.005305	0.010921	-0.002692	0.175885	0.308068	0.650619	-0.000165	0.939727	0.341160	0.022880
4596	0.449844	0.169895	-9.721195	0.001779	0.005455	0.002838	0.176675	0.311062	0.649564	-0.000272	0.939726	0.341164	0.022834
4597	0.401405	0.212880	-9.788265	-0.022636	0.003561	-0.012052	0.176275	0.310255	0.650617	0.000167	0.939656	0.341355	0.022886
4598	0.410883	0.246448	-9.828519	-0.040248	0.018184	-0.006627	0.176276	0.309437	0.651010	0.000767	0.939585	0.341515	0.023366
4599	0.410830	0.255950	-9.864397	-0.054345	0.005399	0.002550	0.176277	0.309163	0.651010	0.001786	0.939612	0.341416	0.023672
4600	0.377055	0.260744	-9.850241	-0.038571	0.018197	-0.001083	0.175753	0.307525	0.651014	0.002352	0.939577	0.341476	0.024141
4601	0.343157	0.284180	-10.013478	-0.023032	0.027393	0.011901	0.175095	0.305890	0.651149	0.002631	0.939658	0.341217	0.024645
4602	0.490543	0.222193	-9.931347	0.017239	0.043917	0.017625	0.174432	0.304265	0.652335	0.001964	0.939743	0.340944	0.025217
4603	0.488764	0.092577	-9.837152	0.057629	0.056738	0.014123	0.174029	0.306454	0.651552	0.000517	0.939826	0.340684	0.025726
4604	0.552117	-0.046763	-9.809706	0.064887	0.043918	-0.000578	0.172030	0.308943	0.651569	-0.001037	0.939775	0.340804	0.025973
4605	0.634280	-0.092884	-9.975237	0.073770	0.064011	-0.019014	0.171623	0.311684	0.651180	-0.002845	0.939622	0.341173	0.026512
4606	0.665501	-0.066310	-9.962569	0.143986	0.049422	-0.037094	0.169753	0.313906	0.651984	-0.005905	0.939301	0.342032	0.026323
4607	0.745722	-0.200548	-9.860472	0.212324	0.051341	-0.031205	0.167608	0.319413	0.652266	-0.010248	0.939039	0.342697	0.025687
4608	0.523341	-0.080551	-9.822453	0.390914	0.036858	-0.039522	0.167848	0.328843	0.650169	-0.017857	0.938597	0.343746	0.023567
4609	0.707055	-0.176112	-9.728449	0.548425	0.027952	-0.022088	0.166345	0.342817	0.648351	-0.028357	0.938190	0.344365	0.020180
4610	0.812206	-0.499290	-10.008086	0.656999	0.046388	-0.018775	0.164704	0.360882	0.644436	-0.041029	0.937520	0.345116	0.016388
4611	0.762388	-0.672736	-10.037392	0.788205	0.072150	-0.004300	0.164921	0.383003	0.637359	-0.056333	0.936710	0.345331	0.012167
4612	0.750885	-1.274741	-9.460162	1.525971	0.096604	-0.026421	0.161647	0.418302	0.628742	-0.085573	0.934270	0.346130	0.003307
4613	0.655265	-1.945212	-9.153561	2.378859	0.135898	-0.014754	0.159827	0.467191	0.610803	-0.130882	0.929029	0.345920	-0.010722
4614	0.826821	-3.042114	-9.157742	3.140968	0.112996	-0.005261	0.157058	0.542786	0.577139	-0.189684	0.919012	0.344257	-0.030398
4615	0.634798	-4.240528	-9.082714	3.438303	0.076741	0.007425	0.155558	0.622843	0.525490	-0.252912	0.903897	0.340922	-0.052714
4616	0.645504	-5.466241	-8.665273	3.302262	0.054703	0.043741	0.154633	0.711644	0.458489	-0.312271	0.885544	0.335782	-0.074489
4617	0.563559	-6.457357	-7.844481	2.954149	0.074259	0.010605	0.153803	0.772246	0.394098	-0.364557	0.865702	0.330143	-0.093085
4618	0.678181	-7.194362	-6.710995	2.466653	0.059009	0.002649	0.155815	0.807548	0.337545	-0.407186	0.846806	0.324624	-0.108342
4619	0.738325	-7.646644	-6.018162	2.136704	0.045704	-0.037746	0.154912	0.837027	0.284556	-0.443481	0.828409	0.319960	-0.121197
4620	0.837130	-8.115610	-5.301194	1.937752	0.028975	-0.044247	0.154278	0.862147	0.234318	-0.475548	0.810374	0.315483	-0.132736
4621	0.848466	-8.448012	-4.705565	1.825201	0.014198	-0.038325	0.149831	0.880576	0.182009	-0.505129	0.792162	0.310909	-0.143734
4622	0.942626	-8.958191	-4.075646	1.910482	-0.009464	-0.019377	0.148575	0.893790	0.132426	-0.535029	0.772114	0.305589	-0.155561
4623	0.919786	-9.193760	-3.289319	2.068450	-0.027626	-0.015779	0.151720	0.903236	0.081101	-0.566521	0.749005	0.299431	-0.168482
4624	1.003116	-9.448505	-2.543083	2.198420	-0.033011	-0.014183	0.152520	0.910587	0.023102	-0.598759	0.723173	0.292286	-0.181871
4625	0.951231	-9.662657	-1.809543	2.121696	-0.046843	-0.004398	0.153231	0.908332	-0.036476	-0.628781	0.696755	0.284937	-0.194879
4626	1.082019	-9.750875	-0.945293	2.195505	-0.053176	0.007059	0.150013	0.900446	-0.101797	-0.658437	0.668288	0.276676	-0.208095
4627	0.981462	-9.868774	-0.182049	2.261493	-0.056832	0.007392	0.148920	0.888181	-0.164251	-0.687770	0.637438	0.267648	-0.221380
4628	0.908692	-9.740902	0.664127	2.363965	-0.064968	0.026362	0.151126	0.872105	-0.220436	-0.716674	0.604051	0.257436	-0.235005
4629	0.568969	-9.742352	1.844501	2.474838	-0.071427	0.008449	0.151279	0.845716	-0.282644	-0.745396	0.567340	0.246428	-0.248564
4630	1.097551	-9.309698	2.808598	2.609719	-0.069413	0.018346	0.152527	0.812042	-0.345915	-0.773549	0.527401	0.233966	-0.262166
4631	1.117596	-8.937245	3.351775	2.714463	-0.078391	0.049322	0.146847	0.757980	-0.414387	-0.800506	0.484221	0.220121	-0.276165
4632	1.057925	-8.504869	4.576859	2.751114	-0.092978	0.083639	0.144307	0.704786	-0.474748	-0.825042	0.439285	0.205328	-0.290129
4633	1.055778	-8.010698	5.544067	2.500676	-0.095095	0.101720	0.149672	0.652293	-0.524677	-0.845087	0.397057	0.191286	-0.302627
4634	1.081203	-7.227616	6.544394	2.262339	-0.091709	0.119839	0.149443	0.595142	-0.567215	-0.861103	0.358268	0.178054	-0.313755
4635	0.953381	-6.686905	7.122161	1.949079	-0.146974	0.105380	0.149016	0.542070	-0.599645	-0.873321	0.323521	0.167510	-0.323396
4636	1.041744	-5.977610	7.617885	1.530405	-0.167525	0.114329	0.140863	0.487375	-0.625060	-0.881501	0.295850	0.159784	-0.331507
4637	1.097531	-5.529199	7.835960	1.194034	-0.184315	0.124627	0.137651	0.449278	-0.643027	-0.886989	0.273463	0.154380	-0.338578
4638	1.276981	-5.235110	7.887374	0.989935	-0.179936	0.126347	0.137824	0.422964	-0.657212	-0.890807	0.254920	0.150210	-0.344840
4639	1.172627	-5.085595	8.044545	0.811937	-0.140798	0.148444	0.135318	0.396727	-0.666651	-0.893465	0.239441	0.146406	-0.350646
4640	1.175069	-5.085007	8.215029	0.616027	-0.092627	0.131686	0.133715	0.375702	-0.674652	-0.895144	0.228047	0.143166	-0.355269
4641	1.259038	-4.977407	8.671062	0.481776	-0.085595	0.086689	0.129163	0.355719	-0.677773	-0.896517	0.218595	0.140955	-0.358617
4642	1.079706	-4.780074	8.782590	0.490417	-0.082871	0.088557	0.126979	0.341053	-0.680780	-0.897740	0.209341	0.138597	-0.361982
4643	1.040419	-4.620547	9.014933	0.538731	-0.068266	0.068463	0.129190	0.326441	-0.687103	-0.899329	0.198896	0.135710	-0.365008
4644	0.996968	-4.621613	8.728824	0.623756	-0.086491	0.047697	0.126894	0.308199	-0.691554	-0.901150	0.187054	0.132579	-0.367916
4645	1.094950	-4.443906	8.568980	0.674625	-0.104743	0.024908	0.124204	0.288324	-0.695478	-0.903184	0.173745	0.129488	-0.370546
4646	1.192178	-4.099581	8.581920	0.562700	-0.110404	-0.004273	0.118995	0.269426	-0.700430	-0.904818	0.162632	0.127388	-0.372327
4647	0.957589	-3.948408	8.596254	0.439986	-0.079491	-0.002190	0.117473	0.254074	-0.702787	-0.906069	0.153668	0.125652	-0.373681
4648	0.987955	-3.730907	8.854068	0.404827	-0.052099	0.006806	0.117534	0.241170	-0.705155	-0.907093	0.145846	0.123615	-0.375006
4649	1.180481	-3.653434	8.880959	0.342327	-0.002716	0.035026	0.117323	0.229100	-0.706733	-0.907833	0.139328	0.121094	-0.376515
4650	1.437032	-3.849387	9.127881	0.268796	-0.008201	0.059597	0.117241	0.218938	-0.709099	-0.908092	0.134419	0.119120	-0.378301
4651	1.720965	-3.728588	9.105818	0.195779	-0.022770	0.094325	0.116205	0.211693	-0.708569	-0.907865	0.130573	0.117939	-0.380555
4652	1.512253	-3.455856	8.766789	0.128927	-0.071259	0.103273	0.116098	0.205524	-0.709096	-0.907235	0.127823	0.118051	-0.382950
4653	1.211597	-3.108172	8.586404	0.183523	-0.086691	0.131234	0.115197	0.200585	-0.710797	-0.906501	0.123817	0.118044	-0.385992
4654	1.258999	-2.926962	8.776646	0.323925	-0.053522	0.178029	0.113923	0.189480	-0.712891	-0.905770	0.117839	0.116139	-0.390136
4655	1.298562	-3.115338	9.254520	0.393791	-0.046053	0.222675	0.113439	0.178244	-0.713548	-0.904829	0.110549	0.113541	-0.395185
4656	1.265528	-3.259078	9.458660	0.355136	-0.056091	0.253877	0.111646	0.163179	-0.714984	-0.903437	0.104140	0.111252	-0.400724
4657	1.251187	-3.269840	9.837692	0.355236	-0.092655	0.263158	0.109836	0.150189	-0.714450	-0.901830	0.097284	0.109706	-0.406452
4658	1.176652	-2.797827	9.997265	0.425380	-0.069839	0.226535	0.109899	0.136330	-0.716426	-0.900613	0.089425	0.107130	-0.411610
4659	1.092047	-2.244750	9.944214	0.483717	-0.036892	0.219366	0.109172	0.118795	-0.716953	-0.899544	0.080601	0.103578	-0.416649
4660	0.791342	-1.892747	9.619843	0.309131	0.003115	0.218395	0.108835	0.103994	-0.717744	-0.898192	0.075402	0.100659	-0.421228
4661	0.969385	-1.818226	9.495312	0.095469	-0.013523	0.221958	0.108997	0.095775	-0.717355	-0.896431	0.073739	0.099894	-0.425436
4662	0.792474	-1.646889	9.039923	-0.034408	-0.031915	0.228702	0.107149	0.094417	-0.718260	-0.894350	0.074426	0.100488	-0.429536
4663	0.793383	-2.341738	9.198237	0.167350	0.007571	0.225080	0.107037	0.089074	-0.718392	-0.892667	0.071685	0.098686	-0.433899
4664	0.759192	-2.247813	9.242449	0.348045	0.057903	0.176075	0.108932	0.078372	-0.717757	-0.891717	0.066204	0.094442	-0.437652
4665	0.763067	-1.540586	9.182783	0.386002	0.068046	0.189138	0.110699	0.065487	-0.716334	-0.890663	0.060020	0.089681	-0.441672
4666	0.812162	-1.207783	9.372766	0.350612	0.052544	0.218499	0.110881	0.050701	-0.715030	-0.889207	0.054512	0.085448	-0.446137
4667	0.816037	-1.005480	9.423655	0.332509	0.043519	0.271016	0.110396	0.038107	-0.714507	-0.887189	0.049171	0.081464	-0.451487
4668	0.965316	-0.956666	9.538568	0.323496	0.052735	0.299568	0.112815	0.027004	-0.712301	-0.884842	0.044275	0.077375	-0.457282
4669	0.904401	-0.811556	9.789712	0.423003	0.074820	0.325867	0.113657	0.013032	-0.711002	-0.882298	0.037666	0.071927	-0.463636
4670	0.944606	-0.637538	9.991789	0.405261	0.090382	0.346047	0.114234	-0.004198	-0.707078	-0.879459	0.031729	0.066374	-0.470255
4671	1.060343	-0.631958	10.148996	0.226650	0.085655	0.358073	0.114264	-0.017313	-0.703279	-0.876313	0.028675	0.062534	-0.476805
4672	0.828765	-0.608387	10.139963	0.000736	0.049754	0.366203	0.113758	-0.023066	-0.703672	-0.872845	0.029472	0.061506	-0.483208
4673	1.076679	-1.026511	10.158019	-0.043417	0.048763	0.343861	0.112838	-0.025386	-0.703796	-0.869534	0.030761	0.060900	-0.489138
4674	0.978171	-0.614853	9.569890	0.107874	0.036090	0.313252	0.111530	-0.031391	-0.703001	-0.866546	0.029497	0.059085	-0.494709
4675	0.931053	-0.835261	9.878455	0.291853	0.085611	0.314112	0.112618	-0.041519	-0.700653	-0.863677	0.025273	0.054562	-0.500446
4676	0.982482	-0.503907	9.643509	0.328577	0.078314	0.292149	0.111049	-0.049568	-0.699069	-0.860956	0.020576	0.049831	-0.505815
4677	0.781152	-0.746415	9.911913	0.391637	0.063757	0.311872	0.109492	-0.064442	-0.694865	-0.857978	0.014390	0.044685	-0.511537
4678	0.395489	-0.773977	9.816698	0.491785	0.045433	0.270865	0.109804	-0.082351	-0.690545	-0.855319	0.006533	0.038853	-0.516601
4679	0.461422	-0.447143	9.658648	0.435893	-0.009513	0.241123	0.107451	-0.098441	-0.685548	-0.852825	-0.001210	0.034516	-0.521053
4680	0.227837	-0.007998	9.446560	0.360151	-0.046123	0.257380	0.104565	-0.111526	-0.682119	-0.850054	-0.007782	0.031612	-0.525689
4681	0.139954	-0.289813	9.412978	0.335818	-0.049830	0.253582	0.100225	-0.125014	-0.679465	-0.847258	-0.014207	0.028979	-0.530201
4682	0.110482	-0.668675	9.815515	0.310293	-0.018932	0.210964	0.095204	-0.135469	-0.675756	-0.844881	-0.019670	0.026125	-0.533953
4683	0.094121	-0.277217	9.604786	0.311551	0.034130	0.223792	0.093636	-0.146784	-0.671943	-0.842341	-0.024742	0.022306	-0.537914
4684	0.319851	-0.076396	9.796968	0.216547	0.081675	0.263841	0.092463	-0.156740	-0.668658	-0.839396	-0.027521	0.018786	-0.542499
4685	0.350376	-0.392276	10.287374	0.045085	0.048628	0.294413	0.092067	-0.161634	-0.665376	-0.836158	-0.027881	0.017640	-0.547495
4686	0.209815	-0.264582	9.714077	-0.097149	0.013813	0.312199	0.085980	-0.165132	-0.665853	-0.832765	-0.026123	0.018701	-0.552694
4687	0.353572	-0.082208	9.485105	-0.065296	0.057837	0.343670	0.083849	-0.163869	-0.665311	-0.828979	-0.024466	0.018634	-0.558434
4688	0.387971	-0.208901	9.709318	-0.005120	0.105496	0.376207	0.080934	-0.164523	-0.665550	-0.824779	-0.023191	0.017179	-0.564718
4689	0.355822	-0.532522	10.083797	0.016141	0.103671	0.382788	0.078688	-0.167644	-0.665008	-0.820437	-0.022310	0.015470	-0.571092
4690	0.387208	-0.037217	9.956594	0.094508	0.089184	0.394261	0.076832	-0.172385	-0.661715	-0.815876	-0.022849	0.013153	-0.577625
4691	0.352177	0.232204	9.955245	0.171143	0.103947	0.416761	0.075111	-0.177541	-0.658685	-0.810954	-0.024474	0.009673	-0.584518
4692	0.106654	0.163353	10.369717	0.208223	0.060026	0.406854	0.069692	-0.186495	-0.656021	-0.806057	-0.027200	0.006512	-0.591177
4693	0.136967	0.366752	10.022345	0.165168	0.010657	0.405785	0.065470	-0.195195	-0.654023	-0.801115	-0.029808	0.004594	-0.597750
4694	0.161223	0.837783	9.837118	0.154857	-0.009338	0.444505	0.059236	-0.200840	-0.650169	-0.795657	-0.032491	0.003204	-0.604867
4695	0.140697	1.081756	9.422620	0.303749	0.064074	0.485745	0.053683	-0.210332	-0.646717	-0.789506	-0.036659	-0.001224	-0.612646
4696	0.373408	0.827946	9.651703	0.244988	0.127159	0.514901	0.046802	-0.222800	-0.640894	-0.782937	-0.039112	-0.005812	-0.620843
4697	0.316034	0.732267	9.851488	0.115457	0.140725	0.523454	0.044416	-0.229032	-0.636678	-0.776253	-0.039382	-0.009094	-0.629124
4698	0.171481	0.707862	9.835392	-0.031276	0.134064	0.490415	0.039641	-0.231021	-0.635460	-0.770023	-0.037431	-0.010354	-0.636833
4699	0.160355	1.010140	9.577847	-0.183741	0.118360	0.481349	0.035128	-0.229606	-0.636078	-0.763931	-0.033344	-0.009544	-0.644365
4700	0.218151	1.019414	9.441674	-0.204909	0.107421	0.494183	0.030873	-0.223826	-0.638403	-0.757614	-0.029057	-0.008177	-0.652005
4701	0.286794	0.805030	10.037092	-0.122519	0.107536	0.518601	0.026626	-0.218880	-0.641778	-0.750827	-0.026052	-0.007985	-0.659937
4702	-0.099611	0.944316	10.181885	-0.022955	0.111274	0.533842	0.020512	-0.219062	-0.639629	-0.743709	-0.024458	-0.009039	-0.667995
4703	0.149992	1.185272	10.134778	0.097576	0.148030	0.543623	0.018117	-0.221196	-0.636592	-0.736285	-0.024219	-0.012386	-0.676125
4704	0.469010	1.021958	10.039435	0.011931	0.102295	0.545128	0.012273	-0.221389	-0.635102	-0.728817	-0.023281	-0.013757	-0.684175
4705	0.349776	0.742568	10.029602	-0.126284	0.047319	0.557442	0.004843	-0.220625	-0.635697	-0.721149	-0.021168	-0.012559	-0.692343
4706	0.203359	0.602673	10.016670	-0.287297	0.030679	0.560346	0.000315	-0.214964	-0.636445	-0.713427	-0.016876	-0.008756	-0.700472
4707	0.030010	0.044402	10.108053	-0.297218	0.026905	0.534479	-0.006997	-0.206420	-0.639793	-0.705945	-0.012568	-0.004885	-0.708138
4708	-0.213422	0.029800	10.201606	-0.107851	0.026996	0.505896	-0.013242	-0.200620	-0.642364	-0.698744	-0.010849	-0.003586	-0.715281
4709	-0.070447	-0.134526	9.912546	0.074482	0.013461	0.481016	-0.018295	-0.200267	-0.640223	-0.691775	-0.011920	-0.004821	-0.721998
4710	-0.047721	0.143454	9.566150	0.195187	0.016317	0.461311	-0.023598	-0.203478	-0.638607	-0.685008	-0.014567	-0.007732	-0.728349
4711	-0.106495	0.330633	9.452991	0.299915	0.023784	0.476586	-0.029694	-0.211855	-0.633838	-0.677892	-0.018580	-0.012378	-0.734822
4712	-0.275319	0.366051	10.056898	0.224811	0.005364	0.479910	-0.035258	-0.218879	-0.630122	-0.670691	-0.021805	-0.015554	-0.741253
4713	-0.570492	0.571576	9.816952	0.210686	-0.002014	0.468757	-0.040974	-0.221919	-0.625616	-0.663573	-0.024952	-0.018561	-0.747465
4714	-0.460089	0.664487	9.480781	0.117787	-0.002086	0.463676	-0.047210	-0.225111	-0.623074	-0.656527	-0.026857	-0.020044	-0.753558
4715	-0.273644	1.003900	9.412859	-0.129356	0.012329	0.472545	-0.052660	-0.224350	-0.621717	-0.649390	-0.025291	-0.018151	-0.759818
4716	-0.784608	0.985342	9.911985	-0.286670	0.030290	0.458775	-0.058903	-0.217328	-0.625337	-0.642488	-0.021412	-0.013940	-0.765870
4717	-0.579390	1.443483	10.073974	-0.460234	0.033802	0.466181	-0.064499	-0.203891	-0.630665	-0.635420	-0.015220	-0.007345	-0.771982
4718	-0.225872	1.131803	10.197741	-0.341233	-0.007979	0.502868	-0.069427	-0.193056	-0.635081	-0.627688	-0.011219	-0.001809	-0.778382
4719	-0.002775	0.868052	10.340168	0.024198	-0.023832	0.574903	-0.076740	-0.187501	-0.635938	-0.618624	-0.012043	-0.002020	-0.785593
4720	-0.200456	0.852426	10.107633	0.335556	-0.008846	0.589373	-0.083229	-0.192347	-0.634706	-0.609198	-0.016496	-0.007031	-0.792815
4721	0.061716	1.487468	9.898119	0.421906	-0.008486	0.669161	-0.091991	-0.198356	-0.629127	-0.598296	-0.022016	-0.013706	-0.800855
4722	-0.013961	1.184924	10.128442	0.204594	-0.039695	0.721645	-0.101815	-0.203808	-0.623801	-0.586564	-0.025436	-0.016182	-0.809342
4723	0.117627	0.886412	10.010247	0.115152	-0.059792	0.754469	-0.112426	-0.204644	-0.623584	-0.574163	-0.028165	-0.017290	-0.818074
4724	0.362563	1.083100	9.686390	0.193625	-0.050480	0.764084	-0.123194	-0.204207	-0.619691	-0.561471	-0.031615	-0.019444	-0.826664
4725	0.268832	1.025676	9.835957	0.058744	-0.022290	0.776275	-0.134875	-0.203791	-0.618809	-0.548458	-0.033134	-0.020009	-0.835282
4726	0.258343	0.698741	9.932104	0.037581	-0.014007	0.813085	-0.144991	-0.194365	-0.619379	-0.534753	-0.034242	-0.019944	-0.844079
4727	0.257530	0.856390	9.593403	0.154339	0.008157	0.843171	-0.154030	-0.190694	-0.618779	-0.520250	-0.036284	-0.022386	-0.852949
4728	0.032012	0.607147	9.314117	0.148917	0.035590	0.857875	-0.163338	-0.189049	-0.615684	-0.505382	-0.037745	-0.024677	-0.861717
4729	-0.543787	0.017742	9.682194	-0.041364	0.042535	0.842136	-0.171851	-0.184559	-0.614826	-0.490729	-0.037161	-0.024074	-0.870186
4730	-0.692649	0.403100	9.875868	-0.401511	0.027327	0.777552	-0.180122	-0.168874	-0.617638	-0.477375	-0.033254	-0.016786	-0.877910
4731	-0.538450	0.956069	10.355609	-0.380248	-0.034876	0.748196	-0.190233	-0.152113	-0.624503	-0.464356	-0.030586	-0.009629	-0.885068
4732	-0.666059	0.378237	9.626090	-0.038488	-0.074767	0.718642	-0.198906	-0.137368	-0.625869	-0.451585	-0.031827	-0.007829	-0.891626
4733	-0.914813	-0.040653	9.709121	0.188535	-0.063853	0.620112	-0.206096	-0.133021	-0.624103	-0.440298	-0.034796	-0.010596	-0.897115
4734	-0.520847	-0.257616	9.361648	0.129964	-0.040320	0.523828	-0.211684	-0.131294	-0.622219	-0.430752	-0.036912	-0.012227	-0.901632
4735	-0.708747	-0.281115	9.635650	0.003318	-0.029816	0.414260	-0.215686	-0.127126	-0.621004	-0.423200	-0.037542	-0.012083	-0.905178
4736	-0.548280	-0.059935	9.486602	0.058242	-0.002520	0.327741	-0.220609	-0.125411	-0.619520	-0.417172	-0.038298	-0.012892	-0.907929
4737	0.010706	0.017852	9.392079	0.016786	-0.024551	0.272211	-0.223951	-0.121788	-0.617261	-0.412152	-0.038873	-0.013126	-0.910191
4738	0.668236	-0.336297	9.585309	-0.012102	-0.046570	0.221380	-0.226623	-0.115331	-0.618548	-0.408093	-0.039816	-0.012374	-0.911988
4739	0.710113	-0.026816	9.292349	-0.031708	-0.024613	0.225851	-0.229291	-0.110239	-0.619311	-0.403946	-0.039990	-0.011691	-0.913833
4740	0.415475	0.089209	9.617726	-0.043684	0.015442	0.194329	-0.230899	-0.106790	-0.618772	-0.400373	-0.039538	-0.010887	-0.915434
4741	0.438090	0.414880	9.848175	-0.084615	0.062819	0.157115	-0.231177	-0.104042	-0.618375	-0.397496	-0.037669	-0.009972	-0.916776
4742	0.558564	0.429339	9.784682	-0.076284	0.119374	0.101701	-0.229075	-0.099401	-0.617733	-0.395613	-0.035032	-0.009472	-0.917700
4743	0.135211	0.227084	9.991560	-0.093296	0.153901	0.060945	-0.226038	-0.093833	-0.619199	-0.394478	-0.031401	-0.009178	-0.918323
4744	0.236910	0.148982	10.313113	-0.138139	0.131786	0.012766	-0.223126	-0.089638	-0.621058	-0.394253	-0.028030	-0.007700	-0.918542
4745	0.535763	0.186650	10.599719	-0.078163	0.066920	-0.012665	-0.220215	-0.084352	-0.623441	-0.394471	-0.026104	-0.007018	-0.918511
4746	0.783093	-0.121919	10.288004	0.130008	0.017014	0.018950	-0.220485	-0.083658	-0.622913	-0.393994	-0.026957	-0.009558	-0.918668
4747	0.538204	-0.364893	9.742143	0.167965	0.044585	0.062485	-0.219415	-0.089944	-0.620038	-0.392707	-0.027411	-0.013121	-0.919161
4748	0.043886	-0.832430	10.518414	-0.038295	0.051578	0.078958	-0.217957	-0.089277	-0.620181	-0.391210	-0.026320	-0.012806	-0.919836
4749	0.280805	0.022135	9.783581	-0.132631	0.040601	0.075705	-0.218502	-0.084348	-0.621093	-0.389846	-0.024476	-0.010748	-0.920492
4750	-0.018030	0.000548	9.977349	-0.012918	-0.017732	0.109613	-0.217986	-0.080381	-0.621226	-0.387774	-0.024862	-0.010346	-0.921361
4751	0.551397	0.406986	9.585041	0.130578	-0.145430	0.101315	-0.220651	-0.080601	-0.618843	-0.385842	-0.028499	-0.011667	-0.922051
4752	1.023776	0.430559	9.167250	0.434778	-0.173243	0.136145	-0.225423	-0.087626	-0.614346	-0.383034	-0.035216	-0.018298	-0.922881
4753	0.291769	0.234857	9.359335	0.230872	-0.128809	0.135023	-0.230604	-0.092721	-0.609189	-0.380398	-0.039356	-0.021549	-0.923734
4754	-0.750181	-0.171674	9.999310	0.155244	-0.008545	0.100279	-0.233519	-0.097047	-0.606674	-0.378358	-0.040875	-0.024302	-0.924437
4755	0.327082	0.943930	9.820950	0.036401	0.057097	0.013736	-0.234582	-0.097575	-0.605879	-0.378029	-0.040006	-0.025471	-0.924578
4756	0.663882	1.087725	9.456396	0.183018	0.011494	-0.042660	-0.231655	-0.101160	-0.604854	-0.378603	-0.041292	-0.029006	-0.924182
4757	0.741441	0.501480	9.664964	0.170232	-0.052695	-0.116428	-0.231385	-0.106340	-0.601972	-0.380626	-0.043414	-0.031915	-0.923158
4758	0.598552	0.131028	9.778471	0.124589	-0.060223	-0.168319	-0.231126	-0.108914	-0.598826	-0.383598	-0.045503	-0.033932	-0.921754
4759	0.635919	0.391348	9.888103	0.056625	-0.062230	-0.210202	-0.231259	-0.111632	-0.596727	-0.387450	-0.046872	-0.034702	-0.920044
4760	0.558442	0.448006	9.614491	0.101269	0.000831	-0.233149	-0.231381	-0.115730	-0.595678	-0.391574	-0.047616	-0.036818	-0.918176
4761	0.339707	0.834136	10.074006	0.002118	0.043648	-0.221752	-0.229381	-0.121212	-0.593598	-0.395601	-0.046595	-0.037399	-0.916477
4762	0.463158	0.725608	9.929591	-0.181697	0.056270	-0.221768	-0.225948	-0.118227	-0.592575	-0.399732	-0.044097	-0.034746	-0.914911
4763	0.552508	0.696995	9.954032	-0.223946	0.027069	-0.190554	-0.221171	-0.114883	-0.595236	-0.403384	-0.041609	-0.031001	-0.913558
4764	0.981371	0.741865	9.456909	-0.149168	0.009066	-0.153211	-0.220116	-0.111891	-0.596293	-0.406242	-0.040282	-0.028501	-0.912432
4765	0.955590	0.588031	9.519330	-0.023485	0.033068	-0.108307	-0.218800	-0.110526	-0.595253	-0.408210	-0.039393	-0.028367	-0.911597
4766	0.728084	0.270758	9.752831	-0.084600	0.032966	-0.100307	-0.218269	-0.109444	-0.596044	-0.410013	-0.038181	-0.027198	-0.910874
4767	0.405512	0.167045	9.868402	-0.100021	0.018204	-0.126212	-0.216550	-0.107685	-0.596320	-0.412371	-0.036932	-0.025520	-0.909909
4768	-0.035338	0.097225	10.112986	-0.024351	0.018121	-0.158146	-0.215362	-0.107551	-0.595280	-0.415196	-0.036457	-0.025367	-0.908647
4769	0.175387	0.390088	9.787758	0.064687	0.032892	-0.161412	-0.212833	-0.110723	-0.594515	-0.418061	-0.036262	-0.026817	-0.907299
4770	0.340981	0.543639	9.560986	0.059217	-0.012735	-0.148447	-0.210698	-0.114306	-0.594140	-0.420668	-0.037046	-0.027916	-0.906028
4771	0.194032	0.514285	9.506387	0.030002	-0.025495	-0.115355	-0.210823	-0.118400	-0.592698	-0.422747	-0.037640	-0.028209	-0.905026
4772	0.196147	0.587333	9.757108	-0.011299	-0.041947	-0.091550	-0.210025	-0.119500	-0.592180	-0.424390	-0.038390	-0.027741	-0.904240
4773	0.148424	0.483930	9.803226	-0.038030	-0.057380	-0.034439	-0.210428	-0.120166	-0.590733	-0.425072	-0.039018	-0.026470	-0.903931
4774	-0.135961	0.467283	10.026009	-0.029361	-0.038206	-0.022440	-0.212550	-0.121775	-0.589667	-0.425478	-0.039585	-0.025653	-0.903739
4775	0.201130	0.569407	10.141022	-0.064555	-0.038148	-0.001385	-0.212815	-0.121638	-0.589927	-0.425571	-0.039632	-0.024046	-0.903737
4776	0.704642	1.156893	9.957101	-0.076976	-0.085618	-0.012456	-0.216002	-0.119828	-0.590688	-0.425854	-0.040657	-0.021957	-0.903611
4777	0.489285	1.325376	10.096697	0.096099	-0.098215	0.006880	-0.216781	-0.124204	-0.590684	-0.425686	-0.043183	-0.022769	-0.903553
4778	0.087638	1.118040	10.212478	0.278415	-0.068886	-0.010707	-0.218497	-0.128961	-0.588835	-0.425619	-0.046931	-0.027244	-0.903274
4779	0.197833	1.256819	9.920161	0.190980	-0.001403	-0.047246	-0.219151	-0.136586	-0.584897	-0.426285	-0.048474	-0.030690	-0.902768
4780	0.679673	1.313639	9.368484	0.010592	0.003966	-0.059220	-0.219277	-0.139591	-0.584110	-0.427299	-0.048594	-0.030993	-0.902271
4781	0.468783	1.043885	9.415548	-0.001374	-0.003432	-0.073109	-0.217655	-0.143883	-0.586749	-0.428614	-0.048532	-0.030992	-0.901651
4782	0.166309	0.769397	9.538515	-0.015103	-0.020893	-0.082380	-0.217392	-0.144969	-0.585440	-0.430087	-0.048866	-0.030641	-0.900943
4783	0.161441	0.794732	9.913341	-0.016471	-0.025558	-0.108226	-0.216195	-0.144853	-0.586105	-0.432062	-0.049032	-0.030218	-0.900003
4784	0.241882	1.125004	10.048364	-0.044461	-0.053027	-0.119415	-0.216186	-0.143783	-0.588729	-0.434244	-0.049668	-0.029097	-0.898954
4785	0.266911	0.924837	9.901745	-0.016060	-0.085961	-0.148740	-0.217377	-0.147446	-0.586491	-0.436977	-0.050889	-0.028215	-0.897589
4786	0.300895	0.871556	9.781278	-0.023139	-0.076803	-0.143248	-0.217765	-0.147597	-0.588325	-0.439574	-0.052123	-0.027293	-0.896277
4787	0.355290	0.587885	9.825822	-0.080203	-0.105324	-0.193313	-0.217489	-0.150341	-0.588328	-0.443171	-0.053088	-0.025135	-0.894511
4788	0.197153	1.390766	9.686761	0.020732	-0.054942	-0.191078	-0.216950	-0.150500	-0.589907	-0.446554	-0.054297	-0.025240	-0.892751
4789	0.247010	1.564960	9.934546	0.040914	-0.031874	-0.109806	-0.216670	-0.153931	-0.590173	-0.448482	-0.055056	-0.025863	-0.891720
4790	0.265026	1.329604	10.056251	0.030354	-0.032748	-0.085852	-0.216924	-0.156534	-0.590435	-0.449959	-0.056006	-0.026222	-0.890905
4791	0.410176	1.202765	9.470046	0.128168	-0.047173	-0.074241	-0.218515	-0.159783	-0.588324	-0.451160	-0.057836	-0.028255	-0.890119
4792	0.741500	1.501966	9.520548	-0.010394	-0.080126	-0.054591	-0.218240	-0.161981	-0.588590	-0.452152	-0.059276	-0.027427	-0.889546
4793	0.579188	1.168276	9.840854	-0.044161	-0.103992	-0.060256	-0.219035	-0.161565	-0.588977	-0.453331	-0.060581	-0.025883	-0.888904
4794	0.575055	1.526317	9.701793	-0.022705	-0.065535	-0.047302	-0.220627	-0.160732	-0.589751	-0.454195	-0.061654	-0.024958	-0.888416
4795	0.683540	1.534149	9.818151	-0.098334	-0.003379	-0.014555	-0.221952	-0.160313	-0.590396	-0.454575	-0.060712	-0.023346	-0.888330
4796	0.708302	1.386609	9.581039	-0.070673	0.055232	0.013192	-0.221416	-0.158018	-0.593155	-0.454362	-0.059232	-0.022592	-0.888559
4797	0.776360	1.263400	9.397491	0.081505	0.059109	0.026888	-0.221818	-0.158276	-0.592102	-0.453759	-0.058848	-0.024715	-0.888836
4798	0.929996	1.395187	9.146295	0.123031	0.055631	0.062177	-0.221281	-0.159655	-0.592369	-0.452439	-0.059144	-0.027350	-0.889411
4799	0.939852	1.357265	9.309105	-0.054028	0.075611	0.092628	-0.220742	-0.161854	-0.592375	-0.450811	-0.057307	-0.027146	-0.890364
4800	1.143137	1.198941	9.332789	-0.126005	0.088432	0.123637	-0.221015	-0.157348	-0.594207	-0.448663	-0.054801	-0.025574	-0.891652
4801	1.091270	0.974646	9.914940	-0.201059	0.091980	0.134328	-0.220486	-0.154495	-0.596047	-0.446429	-0.051407	-0.022834	-0.893050
4802	0.884589	0.832247	9.908612	-0.082221	0.106763	0.158901	-0.219697	-0.149050	-0.598675	-0.443581	-0.048976	-0.022173	-0.894620
4803	1.012407	0.819990	9.767990	-0.124228	0.092118	0.156873	-0.219707	-0.144542	-0.599985	-0.440841	-0.046301	-0.020762	-0.896150
4804	0.547454	0.731921	9.615970	0.007291	0.079339	0.129860	-0.220107	-0.143718	-0.600244	-0.438428	-0.045135	-0.021491	-0.897375
4805	0.533967	0.519719	9.490430	-0.043345	0.103026	0.120349	-0.220379	-0.140846	-0.601028	-0.436251	-0.042965	-0.021646	-0.898538
4806	0.422131	0.722174	9.653075	-0.066051	0.117563	0.106352	-0.219838	-0.139377	-0.604181	-0.434298	-0.040459	-0.021413	-0.899605
4807	-0.026860	0.837041	9.729720	-0.090440	0.117413	0.084978	-0.219586	-0.135003	-0.604968	-0.432783	-0.037591	-0.020886	-0.900472
4808	-0.073956	0.596068	9.653878	-0.076839	0.089004	0.050955	-0.217862	-0.132437	-0.606687	-0.431842	-0.035482	-0.020255	-0.901024
4809	0.172712	0.432280	9.461823	-0.048621	0.084473	0.035435	-0.217188	-0.133009	-0.608267	-0.431198	-0.033527	-0.020234	-0.901407
4810	0.153586	0.395998	9.417923	-0.065084	0.060658	0.021547	-0.216526	-0.132471	-0.608535	-0.430790	-0.032018	-0.019589	-0.901671
4811	-0.100948	0.192294	9.806412	-0.098237	0.047793	0.035238	-0.216790	-0.131382	-0.609582	-0.430195	-0.030276	-0.018344	-0.902041
4812	-0.097205	0.428811	10.011426	0.103070	0.040682	0.032563	-0.216532	-0.130827	-0.608534	-0.429490	-0.030578	-0.020555	-0.902319
4813	0.119240	0.539413	9.861350	0.281442	0.059220	0.040826	-0.216914	-0.135749	-0.608008	-0.428552	-0.031880	-0.026255	-0.902573
4814	0.007330	0.753571	9.928130	0.145009	0.049859	0.018907	-0.217698	-0.141068	-0.606430	-0.428052	-0.032370	-0.029308	-0.902698
4815	-0.258208	0.812527	9.732018	0.083798	0.016827	0.002948	-0.217151	-0.146000	-0.605780	-0.427942	-0.032705	-0.031114	-0.902678
4816	-1.472884	0.735681	10.483039	-0.036290	-0.025701	-0.045637	-0.219268	-0.150339	-0.603666	-0.428774	-0.032967	-0.030289	-0.902302
4817	-1.670892	0.787292	10.210630	0.012762	-0.060423	-0.060108	-0.220062	-0.150606	-0.603922	-0.429914	-0.033941	-0.030253	-0.901724
4818	-1.132664	1.120402	8.799088	0.074909	-0.107617	-0.030167	-0.221799	-0.151515	-0.600890	-0.430439	-0.036645	-0.030720	-0.901352
4819	-0.657580	0.620996	9.543148	0.383003	-0.147310	0.039783	-0.226027	-0.161291	-0.596924	-0.429562	-0.042374	-0.036580	-0.901301
4820	-0.031680	0.826585	9.489454	0.490552	-0.115790	0.130738	-0.229599	-0.173101	-0.590077	-0.426820	-0.048906	-0.044335	-0.901924
4821	0.487888	1.087649	9.536377	0.337995	-0.009851	0.135345	-0.233559	-0.186288	-0.584278	-0.424099	-0.051847	-0.050458	-0.902721
4822	1.142227	1.388824	9.273025	0.033292	0.063915	0.115244	-0.234352	-0.190091	-0.581911	-0.421890	-0.051229	-0.051503	-0.903732
4823	1.350035	1.316587	9.840526	-0.183201	0.122972	0.075300	-0.231961	-0.186725	-0.585078	-0.420626	-0.047364	-0.049356	-0.904652
4824	0.696615	1.330608	10.098705	-0.236960	0.172006	0.017703	-0.229312	-0.182122	-0.587591	-0.420324	-0.042412	-0.046520	-0.905188
4825	0.613353	1.084338	9.902414	-0.141727	0.160977	-0.046389	-0.225732	-0.177264	-0.590898	-0.421162	-0.038119	-0.045529	-0.905039
4826	0.435695	0.925343	9.951343	-0.074799	0.122563	-0.073677	-0.220820	-0.172702	-0.594872	-0.422409	-0.035340	-0.045285	-0.904583
4827	0.175421	0.895661	9.866872	-0.008513	0.087936	-0.049300	-0.217887	-0.173716	-0.596996	-0.423255	-0.033499	-0.046065	-0.904218
4828	-0.051716	0.995923	9.765326	0.029754	0.058750	-0.032462	-0.215762	-0.176599	-0.595177	-0.423740	-0.032796	-0.047144	-0.903962
4829	-0.119753	1.111658	9.874349	0.043520	0.036876	-0.008373	-0.214553	-0.179635	-0.595976	-0.423859	-0.032352	-0.048404	-0.903855
4830	-0.230815	1.139989	9.780080	0.059215	0.047846	-0.010160	-0.213885	-0.180739	-0.595982	-0.423930	-0.032116	-0.049909	-0.903749
4831	-0.027863	1.048762	9.723077	-0.037168	0.069740	0.002251	-0.211625	-0.180773	-0.596787	-0.423877	-0.030399	-0.049983	-0.903828
4832	0.357147	1.208176	9.676090	-0.052993	0.055169	0.004970	-0.211497	-0.179405	-0.596919	-0.423736	-0.029095	-0.049511	-0.903963
4833	0.251325	1.155295	9.753586	-0.032014	0.049708	0.013388	-0.208169	-0.180419	-0.598521	-0.423493	-0.027822	-0.049490	-0.904118
4834	0.276163	1.003952	9.811713	-0.082693	0.051481	0.014982	-0.207896	-0.179075	-0.600884	-0.423190	-0.026343	-0.048444	-0.904361
4835	0.285540	1.061821	9.841421	-0.088010	0.058796	0.018633	-0.206034	-0.178291	-0.602474	-0.422866	-0.024460	-0.047465	-0.904618
4836	0.278170	1.088062	9.779302	-0.039142	0.045178	0.031821	-0.205760	-0.177086	-0.604969	-0.422238	-0.023479	-0.047145	-0.904954
4837	0.068575	1.059354	9.949796	-0.016333	0.047901	0.031924	-0.205496	-0.177767	-0.604315	-0.421643	-0.022432	-0.047354	-0.905246
4838	0.114200	1.090022	9.744188	-0.034795	0.027801	0.033710	-0.205093	-0.176557	-0.606155	-0.420994	-0.021804	-0.046966	-0.905584
4839	0.020248	1.078228	9.867984	-0.039084	0.020453	0.030003	-0.203891	-0.177130	-0.607214	-0.420467	-0.021077	-0.046528	-0.905869
4840	-0.023252	1.089350	9.627660	-0.017318	0.018665	0.031963	-0.203365	-0.175632	-0.607480	-0.419850	-0.020760	-0.046380	-0.906170
4841	-0.081233	1.115900	9.685109	-0.016407	0.033263	0.026403	-0.204420	-0.176311	-0.608128	-0.419366	-0.019998	-0.046467	-0.906407
4842	-0.013573	1.087407	9.757363	-0.028541	0.035062	0.018959	-0.203095	-0.175371	-0.608532	-0.418973	-0.019277	-0.046259	-0.906615
4843	-0.038182	1.193285	9.773023	-0.012741	0.055150	0.006081	-0.203350	-0.175798	-0.610367	-0.418834	-0.018143	-0.046608	-0.906684
4844	-0.042344	1.053710	9.771027	-0.073746	0.049550	-0.012671	-0.200964	-0.175005	-0.610518	-0.419016	-0.016751	-0.045713	-0.906672
4845	-0.119730	1.106837	9.871881	-0.066617	0.062298	-0.027427	-0.199363	-0.173952	-0.613023	-0.419495	-0.015015	-0.045158	-0.906509
4846	-0.162875	1.053893	9.894742	-0.038487	0.078742	-0.038384	-0.196176	-0.173586	-0.613836	-0.420104	-0.013366	-0.045156	-0.906253
4847	0.068722	1.025436	9.882100	0.050910	0.073373	-0.045296	-0.196167	-0.174555	-0.614886	-0.420859	-0.012415	-0.046827	-0.905832
4848	-0.085846	1.077899	9.833379	0.015876	0.067823	-0.049164	-0.193645	-0.175131	-0.614776	-0.421653	-0.011411	-0.047721	-0.905429
4849	-0.268443	0.942907	9.868193	-0.001221	0.054893	-0.082456	-0.190587	-0.176265	-0.615064	-0.423108	-0.010328	-0.048299	-0.904732
4850	-0.003585	1.010047	9.645937	0.007530	0.043973	-0.089768	-0.189918	-0.177781	-0.615201	-0.424660	-0.009646	-0.048848	-0.903983
4851	-0.079343	0.716455	9.679523	0.018111	0.029372	-0.078606	-0.188312	-0.179865	-0.616265	-0.426058	-0.009209	-0.049540	-0.903291
4852	-0.237999	0.615003	9.657414	-0.047640	0.034793	-0.066028	-0.185123	-0.179640	-0.617471	-0.427199	-0.008246	-0.049010	-0.902791
4853	-0.269221	0.596281	9.829714	-0.088847	0.058520	-0.055201	-0.182607	-0.178163	-0.617622	-0.428159	-0.006393	-0.047987	-0.902406
4854	-0.136741	0.625572	9.874574	-0.102859	0.062182	-0.053429	-0.182209	-0.176535	-0.618806	-0.429048	-0.004475	-0.046692	-0.902063
4855	-0.250307	0.673124	9.773350	-0.029336	0.059494	-0.060441	-0.178353	-0.175236	-0.621461	-0.430087	-0.003118	-0.046726	-0.901572
4856	-0.228277	0.606005	9.835033	-0.071173	0.054848	-0.071717	-0.177549	-0.176348	-0.622124	-0.431306	-0.001586	-0.045941	-0.901034
4857	-0.334898	0.724159	9.970137	-0.182985	0.026313	-0.094400	-0.175419	-0.173532	-0.625814	-0.432985	0.000523	-0.042904	-0.900380
4858	-0.222350	0.880173	9.790919	-0.195387	0.032729	-0.094474	-0.174096	-0.169867	-0.627660	-0.434624	0.002749	-0.039689	-0.899733
4859	-0.300609	0.608479	9.896812	-0.151487	0.026370	-0.088696	-0.170641	-0.165838	-0.631885	-0.436185	0.004567	-0.037213	-0.899076
4860	-0.407107	0.692255	9.829773	-0.125267	0.032773	-0.094117	-0.170903	-0.162578	-0.634899	-0.437810	0.006183	-0.035258	-0.898355
4861	-0.353862	0.643735	9.683144	-0.025801	0.038459	-0.064084	-0.168254	-0.160151	-0.635838	-0.438925	0.007094	-0.035152	-0.897808
4862	-0.375228	0.576603	9.766028	-0.019287	0.042027	-0.097279	-0.166239	-0.161856	-0.639529	-0.440610	0.007950	-0.035182	-0.896974
4863	-0.397669	0.719836	9.446129	-0.008171	0.062177	-0.093566	-0.163984	-0.162288	-0.639154	-0.442237	0.009143	-0.035601	-0.896145
4864	-0.454628	0.537629	9.673512	-0.097259	0.073012	-0.096799	-0.160924	-0.161932	-0.641147	-0.443872	0.011244	-0.034506	-0.895355
4865	-0.502938	0.567311	9.937560	-0.074231	0.069306	-0.116064	-0.157999	-0.159258	-0.644318	-0.445877	0.013159	-0.033798	-0.894359
4866	-0.512748	0.600848	9.899527	0.048240	0.054834	-0.109885	-0.155334	-0.160670	-0.645522	-0.447787	0.013647	-0.035141	-0.893345
4867	-0.512417	0.517982	9.591072	0.195148	0.084272	-0.105488	-0.150798	-0.166482	-0.646086	-0.449655	0.013408	-0.039388	-0.892233
4868	-0.541637	0.585891	9.764606	0.029834	0.082223	-0.115557	-0.149060	-0.170880	-0.645446	-0.451631	0.014561	-0.040648	-0.891159
4869	-0.629433	0.787073	9.540938	-0.074597	0.091268	-0.110573	-0.145602	-0.170935	-0.647049	-0.453498	0.016873	-0.040150	-0.890193
4870	-0.721177	0.826489	9.862334	-0.151727	0.098506	-0.092526	-0.140825	-0.167183	-0.649972	-0.454985	0.019940	-0.038330	-0.889450
4871	-0.754658	0.773926	9.990925	-0.163896	0.074720	-0.090706	-0.137900	-0.165054	-0.652882	-0.456467	0.022746	-0.036116	-0.888716
4872	-0.841252	0.735677	10.114418	-0.110633	0.051050	-0.068253	-0.136574	-0.161259	-0.655515	-0.457563	0.024576	-0.034603	-0.888164
4873	-0.792670	0.658707	10.094586	-0.022431	0.029290	-0.040080	-0.133526	-0.158838	-0.656589	-0.458240	0.025239	-0.034530	-0.887799
4874	-0.734374	0.567344	10.081845	0.059826	0.001999	-0.028540	-0.132328	-0.160085	-0.656599	-0.458748	0.024610	-0.035614	-0.887511
4875	-0.720008	0.581211	9.906919	0.094738	-0.003422	-0.024661	-0.132453	-0.162409	-0.656205	-0.459229	0.023598	-0.037336	-0.887219
4876	-0.623410	0.547636	9.883343	0.099916	-0.014340	-0.013537	-0.132047	-0.167598	-0.653980	-0.459499	0.022300	-0.038989	-0.887042
4877	-0.561343	0.672348	9.727222	0.091002	-0.010662	-0.009898	-0.132968	-0.168690	-0.654629	-0.459716	0.021168	-0.040583	-0.886886
4878	-0.570517	0.576356	9.807416	0.054306	-0.012534	-0.008232	-0.133230	-0.171414	-0.653316	-0.459865	0.020316	-0.041446	-0.886788
4879	-0.549823	0.782831	9.661659	-0.031567	0.001988	-0.017926	-0.132707	-0.170861	-0.652271	-0.460159	0.020527	-0.040978	-0.886653
4880	-0.623636	0.595794	9.893620	-0.062892	0.012885	-0.019944	-0.133371	-0.168405	-0.653970	-0.460445	0.021214	-0.039991	-0.886533
4881	-0.652578	0.595555	9.840529	-0.055060	0.016554	-0.018065	-0.132710	-0.167863	-0.653844	-0.460716	0.021891	-0.039239	-0.886409
4882	-0.676002	0.451195	9.857491	0.003598	0.014802	-0.010376	-0.131646	-0.168152	-0.654115	-0.460861	0.021992	-0.039452	-0.886322
4883	-0.678659	0.501607	9.824564	0.029853	0.000206	-0.012068	-0.130587	-0.167751	-0.653992	-0.461074	0.021588	-0.040050	-0.886195
4884	-0.647432	0.523048	9.743531	0.061108	0.000308	0.010241	-0.132167	-0.170069	-0.654637	-0.460886	0.020885	-0.041158	-0.886259
4885	-0.642741	0.546792	9.647878	0.047078	-0.003360	0.008330	-0.132968	-0.171003	-0.653056	-0.460745	0.020237	-0.042031	-0.886306
4886	-0.681486	0.580246	9.602371	0.011994	0.008485	0.009977	-0.132557	-0.174567	-0.652799	-0.460535	0.020132	-0.042344	-0.886402
4887	-0.643235	0.647560	9.562860	-0.026517	0.025798	0.002371	-0.132156	-0.174306	-0.653589	-0.460444	0.020679	-0.042179	-0.886445
4888	-0.763792	0.652491	9.667437	-0.059703	0.041255	-0.005211	-0.130440	-0.171861	-0.653733	-0.460444	0.021828	-0.041516	-0.886449
4889	-0.778310	0.667211	9.758736	-0.100783	0.034797	-0.008180	-0.130170	-0.169970	-0.656096	-0.460499	0.023227	-0.040119	-0.886449
4890	-0.739584	0.638644	9.825917	-0.045639	0.020251	-0.001416	-0.129244	-0.169431	-0.655972	-0.460455	0.023871	-0.039514	-0.886482
4891	-0.797203	0.585515	9.803028	-0.031629	0.012952	0.000513	-0.129119	-0.166153	-0.656890	-0.460404	0.024235	-0.039151	-0.886514
4892	-0.816425	0.576253	9.920355	-0.013273	0.026684	0.006120	-0.127121	-0.166055	-0.658481	-0.460234	0.024689	-0.039182	-0.886589
4893	-0.753537	0.532984	9.896327	-0.026258	0.016598	-0.005000	-0.127922	-0.166581	-0.657163	-0.460281	0.025072	-0.038948	-0.886564
4894	-0.705478	0.566704	9.878043	-0.029936	0.012076	0.011601	-0.128453	-0.165487	-0.657945	-0.460015	0.025416	-0.038552	-0.886709
4895	-0.685825	0.489750	9.879548	-0.010679	0.004801	0.017252	-0.126730	-0.165367	-0.657697	-0.459682	0.025422	-0.038493	-0.886885
4896	-0.656955	0.499113	9.786320	-0.002837	0.018525	0.015426	-0.127395	-0.165492	-0.657298	-0.459359	0.025628	-0.038639	-0.887040
4897	-0.680862	0.455718	9.775885	-0.017674	-0.001601	0.015384	-0.127921	-0.165904	-0.657950	-0.459058	0.025578	-0.038391	-0.887208
4898	-0.738680	0.446025	9.789614	-0.029850	0.011148	0.006071	-0.126735	-0.163861	-0.657827	-0.458890	0.025909	-0.037985	-0.887302
4899	-0.724214	0.446038	9.784947	-0.012374	0.020313	0.007992	-0.126604	-0.163994	-0.657303	-0.458705	0.026202	-0.038023	-0.887388
4900	-0.750394	0.373812	9.788491	-0.008850	0.018489	0.009861	-0.127003	-0.164669	-0.656775	-0.458474	0.026468	-0.038059	-0.887498
4901	-0.743218	0.383222	9.721470	-0.022658	0.011112	-0.012346	-0.126600	-0.163731	-0.658353	-0.458649	0.026708	-0.037811	-0.887411
4902	-0.791346	0.366543	9.797610	-0.024496	0.005646	0.000571	-0.125016	-0.163324	-0.657053	-0.458585	0.026896	-0.037447	-0.887454
4903	-0.796256	0.383230	9.754585	-0.015736	0.022095	-0.004948	-0.125536	-0.163204	-0.659280	-0.458625	0.027263	-0.037422	-0.887423
4904	-0.762269	0.335254	9.778236	-0.017401	0.014775	-0.008633	-0.125009	-0.162931	-0.658759	-0.458717	0.027555	-0.037262	-0.887373
4905	-0.762206	0.320701	9.744423	-0.022753	0.018451	0.000564	-0.124619	-0.162919	-0.657188	-0.458657	0.027919	-0.037073	-0.887401
4906	-0.791175	0.330449	9.797106	-0.036496	0.020190	-0.025351	-0.123284	-0.162271	-0.659298	-0.459032	0.028494	-0.036614	-0.887208
4907	-0.738189	0.345191	9.855425	-0.051406	0.016536	-0.019883	-0.123551	-0.160496	-0.660213	-0.459318	0.029101	-0.035881	-0.887070
4908	-0.757629	0.376368	9.836474	0.010691	0.020263	-0.017731	-0.121963	-0.160099	-0.659832	-0.459579	0.029239	-0.036264	-0.886914
4909	-0.743236	0.395993	9.937716	0.001968	0.018421	-0.017774	-0.120361	-0.161497	-0.660764	-0.459856	0.029383	-0.036492	-0.886756
4910	-0.753139	0.446136	9.830293	0.002078	0.005591	-0.034367	-0.121688	-0.161209	-0.660885	-0.460417	0.029352	-0.036578	-0.886463
4911	-0.743359	0.417255	9.822777	0.023066	0.018415	-0.032433	-0.120626	-0.161767	-0.660631	-0.460965	0.029307	-0.037170	-0.886155
4912	-0.758080	0.470082	9.799373	-0.003277	-0.003529	-0.025152	-0.119558	-0.162743	-0.661165	-0.461368	0.029157	-0.037082	-0.885954
4913	-0.762946	0.479730	9.809066	-0.003307	0.003786	-0.023318	-0.119424	-0.162203	-0.661822	-0.461748	0.029084	-0.037079	-0.885758
4914	-0.791704	0.443660	9.832299	-0.005069	0.003787	-0.019635	-0.118892	-0.162483	-0.661826	-0.462042	0.029077	-0.037030	-0.885608
4915	-0.801570	0.489261	9.804037	-0.012119	-0.001698	-0.017819	-0.120228	-0.161634	-0.660634	-0.462323	0.028981	-0.036826	-0.885473
4916	-0.801358	0.446079	9.841846	-0.003362	0.003798	-0.015013	-0.119162	-0.160839	-0.662086	-0.462531	0.028955	-0.036810	-0.885365
4917	-0.816038	0.489199	9.794299	0.033246	-0.001612	-0.002824	-0.118897	-0.161386	-0.661695	-0.462572	0.028429	-0.037423	-0.885335
4918	-0.772093	0.373768	9.788288	0.047393	-0.003439	-0.010125	-0.118759	-0.164390	-0.660516	-0.462734	0.027801	-0.038241	-0.885236
4919	-0.738645	0.433583	9.669402	-0.008677	0.007472	-0.014117	-0.117830	-0.164538	-0.660524	-0.462943	0.027831	-0.038185	-0.885128
4920	-0.767399	0.397578	9.711843	-0.012214	0.018442	-0.008615	-0.118092	-0.164268	-0.661309	-0.463022	0.028141	-0.038152	-0.885078
4921	-0.733808	0.431252	9.688621	-0.040279	0.014772	-0.005060	-0.117553	-0.164019	-0.663150	-0.463046	0.028584	-0.037606	-0.885075
4922	-0.792014	0.508580	9.818802	-0.027954	0.014750	-0.012388	-0.119420	-0.163571	-0.661560	-0.463178	0.028978	-0.037257	-0.885008
4923	-0.869316	0.542326	9.880973	-0.017496	0.018411	-0.008654	-0.117033	-0.162372	-0.662235	-0.463276	0.029275	-0.037153	-0.884951
4924	-0.874303	0.575906	9.852589	0.005211	0.020270	-0.006698	-0.117426	-0.162514	-0.663150	-0.463329	0.029455	-0.037445	-0.884905
4925	-0.821102	0.539672	9.780555	0.028850	0.001121	-0.004698	-0.115833	-0.164030	-0.662246	-0.463397	0.029012	-0.038013	-0.884860
4926	-0.815830	0.445952	9.812900	-0.015651	0.000136	-0.012301	-0.117423	-0.164968	-0.661971	-0.463557	0.029033	-0.037748	-0.884787
4927	-0.767705	0.465184	9.780008	0.001822	-0.001658	-0.010363	-0.115831	-0.165256	-0.661590	-0.463711	0.028794	-0.037808	-0.884711
4928	-0.762365	0.359646	9.874608	0.012217	0.001139	0.009994	-0.116889	-0.165116	-0.662500	-0.463487	0.028558	-0.038057	-0.884825
4929	-0.762583	0.402713	9.803187	-0.022794	0.003834	0.004274	-0.116638	-0.163730	-0.660664	-0.463363	0.028632	-0.037735	-0.884902
4930	-0.743293	0.402768	9.808169	0.015917	0.007483	-0.015839	-0.116633	-0.163196	-0.661976	-0.463585	0.028493	-0.038093	-0.884775
4931	-0.817863	0.369192	9.883826	0.000170	0.001975	-0.012221	-0.117419	-0.165656	-0.662234	-0.463767	0.028333	-0.038145	-0.884682
4932	-0.752708	0.354655	9.817010	-0.003351	0.011124	-0.012249	-0.116353	-0.165947	-0.662767	-0.463919	0.028434	-0.038199	-0.884597
4933	-0.820358	0.383345	9.802377	-0.008644	0.005631	-0.010425	-0.116094	-0.164986	-0.662244	-0.464061	0.028421	-0.038125	-0.884526
4934	-0.868998	0.464454	9.625405	0.005283	0.003816	-0.014047	-0.117563	-0.164136	-0.661182	-0.464238	0.028314	-0.038262	-0.884431
4935	-0.845051	0.503348	9.727006	0.004388	0.005649	-0.010365	-0.117286	-0.164569	-0.663021	-0.464386	0.028183	-0.038424	-0.884350
4936	-0.806739	0.561342	9.776192	-0.006300	0.001118	0.008044	-0.117025	-0.165516	-0.661581	-0.464182	0.028119	-0.038344	-0.884462
4937	-0.830839	0.556242	9.706273	0.026065	0.011203	0.006346	-0.116497	-0.165516	-0.660929	-0.464043	0.027870	-0.038958	-0.884517
4938	-0.787098	0.484149	9.708072	0.031449	0.014847	-0.002856	-0.116358	-0.166755	-0.661324	-0.464038	0.027707	-0.039667	-0.884493
4939	-0.782169	0.459965	9.669366	0.000827	0.018467	-0.004860	-0.115561	-0.166221	-0.661855	-0.464076	0.027829	-0.039896	-0.884459
4940	-0.757863	0.421767	9.743481	0.003716	0.008363	-0.025132	-0.115029	-0.167318	-0.661335	-0.464455	0.027826	-0.040042	-0.884253
4941	-0.873389	0.383468	9.869104	-0.015602	0.000123	-0.012300	-0.115546	-0.169242	-0.662513	-0.464631	0.027784	-0.039800	-0.884173
4942	-0.897789	0.443478	9.840909	-0.001564	0.014735	-0.022407	-0.115550	-0.167602	-0.662906	-0.464946	0.027942	-0.039913	-0.883998
4943	-0.912059	0.402608	9.859408	-0.066407	0.014685	-0.012583	-0.114219	-0.167082	-0.664228	-0.465087	0.028636	-0.038908	-0.883946
4944	-0.819808	0.273149	9.944880	-0.139744	0.014591	-0.020328	-0.113971	-0.162699	-0.664097	-0.465291	0.030074	-0.036578	-0.883890
4945	-0.818412	-0.030776	9.726965	-0.085251	0.007318	-0.032944	-0.113710	-0.160247	-0.665148	-0.465786	0.030834	-0.035139	-0.883662
4946	-0.798575	-0.148818	9.675078	-0.074328	0.014548	-0.071654	-0.112246	-0.157553	-0.668045	-0.466908	0.031699	-0.033932	-0.883086
4947	-0.817603	-0.212077	9.481955	-0.119752	0.040056	-0.088531	-0.109985	-0.155684	-0.670424	-0.468340	0.033410	-0.032122	-0.882332
4948	-0.874334	0.065142	9.662968	-0.226488	0.048107	-0.104791	-0.108932	-0.151738	-0.671875	-0.469897	0.036313	-0.028520	-0.881513
4949	-1.016438	0.036226	9.733258	-0.303383	0.043401	-0.115330	-0.104564	-0.143336	-0.676105	-0.471651	0.039829	-0.023477	-0.880572
4950	-1.025629	-0.052235	9.904785	-0.269852	0.047036	-0.131776	-0.101131	-0.134639	-0.679409	-0.473630	0.043128	-0.019076	-0.879460
4951	-1.044159	-0.213562	9.883143	-0.210227	0.026991	-0.131436	-0.099415	-0.126482	-0.683749	-0.475722	0.045490	-0.015502	-0.878282
4952	-1.072498	-0.343954	9.765815	-0.134019	0.030724	-0.134741	-0.096634	-0.121880	-0.686132	-0.477844	0.047210	-0.013330	-0.877074
4953	-1.009347	-0.445171	9.683359	-0.080497	0.040821	-0.145552	-0.093979	-0.119602	-0.688252	-0.480288	0.048593	-0.012145	-0.875680
4954	-1.038535	-0.389770	9.717474	-0.102311	0.027064	-0.153028	-0.090145	-0.116084	-0.688281	-0.482777	0.049950	-0.010477	-0.874255
4955	-1.081196	-0.546283	9.710079	-0.013624	0.030755	-0.173805	-0.086558	-0.113957	-0.690671	-0.485776	0.050526	-0.010331	-0.872561
4956	-1.048268	-0.378349	9.544690	-0.006535	0.036202	-0.198701	-0.082841	-0.112917	-0.692013	-0.489146	0.051125	-0.010380	-0.870640
4957	-1.067708	-0.339313	9.713108	-0.065952	0.070824	-0.210135	-0.079919	-0.111867	-0.693348	-0.492703	0.052924	-0.009681	-0.868533
4958	-0.966244	-0.382528	9.682240	-0.268961	0.078831	-0.215783	-0.074759	-0.106459	-0.694700	-0.496075	0.056847	-0.005569	-0.866399
4959	-1.035144	-0.599293	9.661751	-0.307428	0.076051	-0.209505	-0.069738	-0.096140	-0.698279	-0.499318	0.061115	-0.000726	-0.864260
4960	-1.152622	-0.733792	9.802812	-0.223130	0.087951	-0.226632	-0.064450	-0.087460	-0.701073	-0.502877	0.064729	0.002520	-0.861927
4961	-1.206491	-0.545025	10.150663	-0.121466	0.119980	-0.241871	-0.058354	-0.080989	-0.704662	-0.506873	0.067889	0.003746	-0.859335
4962	-1.120236	-0.439778	9.917672	-0.273054	0.141779	-0.242671	-0.051875	-0.074221	-0.705499	-0.510606	0.072936	0.007322	-0.856685
4963	-1.221491	-0.439785	9.974345	-0.272210	0.130808	-0.237117	-0.045663	-0.065813	-0.707120	-0.514258	0.077794	0.010998	-0.854029
4964	-1.293867	-0.425050	10.103516	-0.107752	0.103593	-0.219635	-0.041443	-0.058603	-0.707414	-0.517790	0.080485	0.012108	-0.851627
4965	-1.235489	-0.538456	9.977632	-0.097187	0.059756	-0.217659	-0.037479	-0.054129	-0.707706	-0.521327	0.082316	0.013463	-0.849271
4966	-1.293427	-0.526821	9.895629	-0.011634	0.017868	-0.193167	-0.033783	-0.050462	-0.706685	-0.524541	0.082551	0.013785	-0.847261
4967	-1.240622	-0.473562	9.959289	0.114191	0.003449	-0.168514	-0.032722	-0.051425	-0.705907	-0.527554	0.081209	0.012028	-0.845546
4968	-1.120294	-0.430383	9.850583	0.069299	0.019923	-0.150305	-0.030864	-0.054439	-0.703824	-0.530166	0.080641	0.010883	-0.843980
4969	-1.114722	-0.594461	9.713892	0.104929	0.034666	-0.121528	-0.030200	-0.058256	-0.701075	-0.532358	0.079912	0.008855	-0.842692
4970	-1.111469	-0.777762	9.586513	0.080355	0.037418	-0.109648	-0.028078	-0.061270	-0.698732	-0.534300	0.079530	0.007271	-0.841514
4971	-1.053741	-0.751422	9.515399	0.059195	0.059367	-0.100559	-0.027000	-0.064852	-0.699399	-0.536058	0.079696	0.005715	-0.840391
4972	-0.997800	-0.849590	9.624978	0.057409	0.067622	-0.087654	-0.024485	-0.065955	-0.697320	-0.537586	0.080070	0.004159	-0.839389
4973	-0.805100	-0.802914	9.793082	-0.042245	0.054720	-0.093673	-0.022500	-0.065697	-0.696680	-0.539057	0.081226	0.004362	-0.838332
4974	-0.737091	-0.919158	9.535208	0.062614	0.047593	-0.076508	-0.020386	-0.065160	-0.695385	-0.540397	0.081205	0.002919	-0.837477
4975	-0.625705	-1.017412	9.587686	0.069694	0.054923	-0.076475	-0.017727	-0.067105	-0.695014	-0.541757	0.081129	0.001250	-0.836610
4976	-0.688663	-0.980680	9.107465	0.076419	0.054975	-0.069056	-0.015202	-0.068774	-0.694641	-0.542983	0.081082	-0.000516	-0.835820
4977	-0.847331	-1.050915	9.770004	0.053847	0.096012	-0.066476	-0.014661	-0.070702	-0.695040	-0.544145	0.081842	-0.002347	-0.834986
4978	-1.012093	-0.888284	9.576287	-0.063796	0.096834	-0.049550	-0.011997	-0.071570	-0.696506	-0.544781	0.084018	-0.002255	-0.834356
4979	-1.181400	-0.778100	9.528237	-0.097388	0.122419	-0.029467	-0.008165	-0.067639	-0.696404	-0.545069	0.086853	-0.001898	-0.833878
4980	-1.523302	-0.859045	9.980052	-0.161858	0.105785	-0.040858	-0.003791	-0.063329	-0.698799	-0.545398	0.090246	-0.000282	-0.833304
4981	-1.692958	-0.676804	9.894598	-0.205899	0.074689	-0.024435	-0.000623	-0.056399	-0.700921	-0.545397	0.093474	0.002378	-0.832946
4982	-1.815777	-0.700524	10.065972	-0.132328	0.058298	-0.020351	0.000167	-0.050685	-0.704074	-0.545426	0.095750	0.003982	-0.832662
4983	-1.719185	-0.734198	10.013585	-0.043151	0.020071	-0.003222	0.002022	-0.049069	-0.704744	-0.545363	0.096301	0.004455	-0.832638
4984	-1.612535	-0.864909	9.724658	0.019652	-0.009924	0.021151	0.001220	-0.048505	-0.704081	-0.545005	0.095786	0.004192	-0.832933
4985	-1.802493	-0.973495	9.745369	0.054783	-0.010850	0.013945	-0.000101	-0.049996	-0.703940	-0.544839	0.094766	0.003320	-0.833162
4986	-1.711348	-0.869576	9.824501	0.191339	0.037725	0.005330	-0.000068	-0.058085	-0.704469	-0.545069	0.093172	-0.000294	-0.833198
4987	-1.373447	-0.961861	9.379823	0.003982	0.029369	0.002572	-0.000324	-0.061228	-0.703944	-0.544994	0.093379	-0.000741	-0.833223
4988	-1.465800	-1.323538	9.215439	-0.193567	-0.007436	-0.007585	-0.000469	-0.056850	-0.704728	-0.544716	0.095227	0.002575	-0.833193
4989	-1.529856	-1.539891	9.312637	-0.238699	-0.049593	-0.026199	0.000179	-0.050572	-0.706436	-0.544658	0.096778	0.007113	-0.833026
4990	-1.786686	-1.249598	9.914497	-0.140692	0.001615	-0.026736	-0.001428	-0.044813	-0.707732	-0.544771	0.098196	0.009489	-0.832761
4991	-1.507301	-1.186519	9.903585	-0.102303	0.016349	-0.016405	-0.001052	-0.038654	-0.707995	-0.544815	0.099369	0.011013	-0.832575
4992	-1.391146	-1.283128	9.730461	-0.084819	0.007266	-0.012600	-0.001181	-0.037844	-0.709306	-0.544799	0.100274	0.012369	-0.832458
4993	-1.337537	-1.413897	9.455443	-0.135747	-0.025618	0.005663	-0.000002	-0.034701	-0.708789	-0.544396	0.101116	0.014877	-0.832579
4994	-1.387093	-1.640068	9.487820	-0.170674	-0.087784	0.018511	-0.003454	-0.030577	-0.711383	-0.543658	0.101380	0.018634	-0.832953
4995	-1.572754	-1.635359	9.565377	-0.081345	-0.080422	0.013407	-0.005583	-0.026461	-0.713201	-0.543214	0.100730	0.020832	-0.833269
4996	-1.616757	-1.502690	9.686864	-0.027177	-0.029195	0.013592	-0.007986	-0.022326	-0.713442	-0.542817	0.100406	0.021577	-0.833548
4997	-1.342275	-1.428049	9.541627	-0.082333	0.016464	0.002176	-0.007458	-0.021101	-0.713708	-0.542599	0.101384	0.022761	-0.833541
4998	-1.377679	-1.591964	9.476578	0.030788	0.058575	-0.017612	-0.006273	-0.020826	-0.712274	-0.542891	0.101880	0.021649	-0.833319
4999	-1.351225	-1.577472	9.477028	-0.014221	0.083979	-0.073253	-0.002959	-0.020585	-0.711776	-0.544097	0.103216	0.021128	-0.832381
5000	-1.216234	-1.572502	9.444748	-0.153954	0.080112	-0.105327	-0.000975	-0.017333	-0.713103	-0.545460	0.106041	0.023039	-0.831082
5001	-1.254261	-1.688016	9.461978	-0.190402	0.083653	-0.131355	0.002990	-0.011637	-0.714445	-0.547257	0.109254	0.025594	-0.829408
5002	-1.432693	-1.678127	9.642908	-0.237486	0.072563	-0.144506	0.005887	-0.003740	-0.716039	-0.549042	0.112842	0.029061	-0.827632
