# Supplementary material for: Identification of Haptic Based Guiding Using Hard Reins
Source: PLoS One. 2015 Jul 22;10(7):e0132020. doi: 10.1371/journal.pone.0132020 (PMC4511788; doi:10.1371/journal.pone.0132020)
Supplement: S9 File — (ZIP) [file pone.0132020.s009.zip › Exp2_MotionData2/Subject11/path1/T2/sync2.txt]

// Start Time: 0
// Sample rate: 25.0Hz
// Scenario: 4.9
// Firmware Version: 2.6.1
Counter	Acc_X	Acc_Y	Acc_Z	Gyr_X	Gyr_Y	Gyr_Z	Mag_X	Mag_Y	Mag_Z	Quat_w	Quat_x	Quat_y	Quat_z
4411	2.056146	-3.307053	8.901834	0.132121	-0.059472	-0.170727	-0.493765	0.439281	-1.140868	0.143692	0.079750	-0.184320	0.969030
4412	2.122624	-3.237872	8.900945	0.019852	-0.001662	-0.101768	-0.492142	0.437013	-1.142597	0.144846	0.080363	-0.183741	0.968917
4413	2.049644	-3.193049	9.098175	0.040009	-0.016038	-0.016916	-0.492268	0.434305	-1.142001	0.144825	0.080890	-0.183014	0.969014
4414	2.095761	-3.221361	8.940920	0.035659	0.001032	0.082191	-0.491724	0.432468	-1.142886	0.142530	0.080796	-0.182427	0.969473
4415	2.166281	-3.241937	8.885464	0.000597	0.008685	0.048522	-0.492808	0.434759	-1.142662	0.141396	0.080498	-0.182500	0.969650
4416	2.109176	-3.291524	8.908158	-0.045125	0.016372	0.009542	-0.492806	0.433895	-1.142145	0.140679	0.080145	-0.183317	0.969629
4417	2.032345	-3.317188	8.975807	-0.071621	0.024526	-0.041749	-0.492273	0.436023	-1.142628	0.141471	0.079669	-0.184605	0.969309
4418	2.093301	-3.228695	8.883124	-0.101487	0.028549	-0.034759	-0.491469	0.437117	-1.141647	0.141890	0.079058	-0.186421	0.968950
4419	2.110640	-3.359468	8.942419	-0.124131	0.017547	-0.064959	-0.491479	0.440524	-1.141673	0.143189	0.078661	-0.188710	0.968348
4420	2.135679	-3.388138	9.015623	-0.127249	0.012556	-0.151646	-0.491081	0.442500	-1.141613	0.145887	0.078720	-0.190886	0.967514
4421	2.087307	-3.398730	8.980516	-0.128713	0.012845	-0.164014	-0.490138	0.442356	-1.142447	0.149092	0.078779	-0.193116	0.966577
4422	2.043072	-3.564583	9.274104	-0.030842	-0.042352	-0.199414	-0.492026	0.443420	-1.143618	0.152296	0.080380	-0.193507	0.965868
4423	1.928994	-3.420984	9.360998	0.169862	-0.099800	-0.108959	-0.492284	0.439392	-1.141018	0.153515	0.083291	-0.190381	0.966049
4424	2.266400	-3.424639	8.735846	0.170770	-0.097105	-0.073635	-0.494692	0.434046	-1.140617	0.152910	0.086236	-0.187164	0.966515
4425	2.247614	-3.189481	8.877934	-0.019553	-0.043358	-0.082738	-0.495489	0.430657	-1.140581	0.154159	0.087378	-0.187564	0.966137
4426	2.239248	-3.230886	9.036874	0.035771	-0.043213	0.002308	-0.499787	0.426778	-1.140384	0.153335	0.088422	-0.186992	0.966284
4427	2.190829	-3.265774	8.833436	0.060947	-0.035965	0.005103	-0.499920	0.426514	-1.141073	0.152771	0.089338	-0.185964	0.966487
4428	2.250188	-3.308383	8.941502	0.017126	0.000232	0.000762	-0.500458	0.426579	-1.143384	0.151868	0.089549	-0.185587	0.966682
4429	2.281232	-3.283541	8.951896	0.006763	-0.008247	0.016581	-0.499109	0.425666	-1.142065	0.151282	0.089721	-0.185545	0.966766
4430	2.273003	-3.230279	8.984944	0.037710	-0.002346	0.004338	-0.500447	0.422706	-1.141600	0.150407	0.090002	-0.184797	0.967020
4431	2.268459	-3.254644	8.927213	0.042933	-0.005183	-0.023067	-0.500721	0.423938	-1.139374	0.150535	0.090372	-0.183974	0.967122
4432	2.239817	-3.274584	8.940928	0.026127	0.002027	-0.032792	-0.500715	0.422107	-1.139979	0.150139	0.090721	-0.183343	0.967271
4433	2.200452	-3.246167	8.934690	0.007150	-0.006121	0.002467	-0.499637	0.421288	-1.136335	0.149833	0.090905	-0.183264	0.967316
4434	2.195734	-3.251107	8.944213	0.028252	-0.001092	0.022016	-0.501659	0.422217	-1.137646	0.148476	0.091097	-0.182712	0.967612
4435	2.200251	-3.236460	8.932204	0.018313	-0.010896	0.055516	-0.500314	0.422583	-1.136422	0.147105	0.091206	-0.182529	0.967845
4436	2.180496	-3.212538	8.967527	0.015337	0.011012	0.103390	-0.500043	0.422508	-1.139565	0.144469	0.090784	-0.182361	0.968314
4437	2.215572	-3.275024	8.935372	0.016701	0.017698	0.121114	-0.498159	0.422742	-1.139306	0.141933	0.090091	-0.182245	0.968775
4438	2.220739	-3.289495	8.945270	-0.009982	0.024849	0.110466	-0.498297	0.423898	-1.140086	0.139291	0.089295	-0.182543	0.969176
4439	2.226932	-3.347641	9.003675	-0.012235	0.010142	0.057320	-0.498308	0.427599	-1.140511	0.138015	0.088898	-0.182899	0.969328
4440	2.215263	-3.258035	8.944864	-0.000206	0.011379	0.011394	-0.497635	0.427716	-1.140106	0.137069	0.088782	-0.182853	0.969482
4441	2.131348	-3.184302	8.932103	0.002104	0.034937	0.030133	-0.496423	0.427710	-1.141075	0.136385	0.088043	-0.182814	0.969653
4442	2.165833	-3.222526	8.866045	-0.028845	0.043253	0.078709	-0.494811	0.429110	-1.141867	0.134490	0.086949	-0.183373	0.969911
4443	2.193040	-3.348255	9.012268	-0.043177	0.048515	0.076926	-0.493199	0.430674	-1.143609	0.133027	0.085654	-0.184259	0.970060
4444	2.125833	-3.373746	9.058544	-0.009512	0.026948	0.025631	-0.492661	0.430668	-1.143888	0.132115	0.085114	-0.184399	0.970205
4445	2.080526	-3.311464	8.919466	-0.022534	-0.003771	-0.031176	-0.492126	0.432083	-1.144257	0.132521	0.085287	-0.184840	0.970051
4446	2.065976	-3.302011	8.976725	-0.025433	0.009358	0.012220	-0.492135	0.434910	-1.143757	0.131676	0.085124	-0.185299	0.970093
4447	2.097121	-3.398548	9.019333	-0.009202	0.000672	0.009559	-0.490526	0.437136	-1.143430	0.131285	0.085093	-0.185541	0.970102
4448	2.080804	-3.309020	9.022971	0.008556	0.011226	0.020291	-0.492137	0.435638	-1.144551	0.130283	0.084945	-0.185353	0.970286
4449	2.133970	-3.305630	8.995689	0.032167	-0.004312	0.009645	-0.490924	0.435324	-1.144439	0.129801	0.085119	-0.184802	0.970440
4450	2.108282	-3.357080	8.978438	0.032771	0.003326	-0.011513	-0.491864	0.434466	-1.143228	0.129219	0.085327	-0.184100	0.970633
4451	2.085692	-3.318647	8.975048	0.025145	0.002868	0.004377	-0.492266	0.433624	-1.143251	0.128878	0.085364	-0.183659	0.970759
4452	2.088272	-3.335600	8.917479	0.059792	0.016068	0.057616	-0.491322	0.433357	-1.144907	0.126993	0.085132	-0.182521	0.971242
4453	2.078018	-3.418320	8.985193	0.087941	0.031533	0.017140	-0.489163	0.431706	-1.143213	0.126402	0.084722	-0.180816	0.971674
4454	2.047399	-3.360624	8.863452	0.044574	0.004336	-0.048585	-0.489827	0.428756	-1.143847	0.126544	0.085067	-0.179820	0.971810
4455	1.925617	-3.076362	8.934605	-0.004403	-0.003494	-0.036398	-0.488344	0.428161	-1.144156	0.127022	0.085294	-0.179906	0.971712
4456	1.996113	-3.196458	9.009894	0.003698	-0.016539	0.062548	-0.488071	0.426897	-1.145019	0.125280	0.085488	-0.179971	0.971909
4457	2.099424	-3.279556	8.965545	0.002210	-0.021574	0.050116	-0.488342	0.427805	-1.147168	0.123999	0.085770	-0.180122	0.972020
4458	2.140606	-3.271521	9.010080	-0.010456	-0.025276	0.051810	-0.489829	0.430010	-1.148989	0.122402	0.086148	-0.180460	0.972127
4459	2.122595	-3.213580	9.045200	0.014665	-0.030442	0.053625	-0.491316	0.431894	-1.149183	0.121000	0.086624	-0.180394	0.972272
4460	2.103261	-3.223647	8.998943	0.026843	-0.030737	0.069580	-0.490776	0.431308	-1.148936	0.118909	0.087146	-0.180044	0.972548
4461	2.142907	-3.271484	8.971633	0.002099	-0.014591	0.055455	-0.491455	0.432811	-1.145742	0.117551	0.087280	-0.180187	0.972675
4462	2.114153	-3.286570	8.980494	-0.006482	-0.010737	0.040430	-0.492667	0.432978	-1.145586	0.116142	0.087442	-0.180384	0.972793
4463	2.129198	-3.291139	9.110986	0.050971	-0.003293	0.046840	-0.491993	0.432499	-1.143973	0.114907	0.087502	-0.179535	0.973091
4464	2.156084	-3.307648	9.078233	0.107801	-0.014255	0.006276	-0.493606	0.431380	-1.143035	0.113704	0.088161	-0.177433	0.973559
4465	2.125100	-3.237825	8.917871	0.103404	-0.013379	-0.030856	-0.493599	0.428946	-1.142159	0.113853	0.088818	-0.175452	0.973841
4466	2.149614	-3.125705	8.946666	0.065635	-0.005691	-0.030936	-0.493587	0.425508	-1.146909	0.113645	0.089313	-0.174099	0.974062
4467	2.168537	-3.096225	8.985541	0.035929	-0.007657	0.002547	-0.493852	0.424067	-1.145725	0.113284	0.089594	-0.173475	0.974190
4468	2.154578	-3.123181	8.999761	0.007133	0.002725	0.004295	-0.494528	0.424764	-1.144467	0.112523	0.089668	-0.173306	0.974301
4469	2.106722	-3.145893	9.051424	0.000374	0.017240	-0.009768	-0.493183	0.425325	-1.145555	0.112553	0.089428	-0.173297	0.974322
4470	2.101371	-3.116856	9.075114	0.005588	-0.002361	-0.006341	-0.493182	0.425183	-1.145560	0.112037	0.089625	-0.173155	0.974388
4471	2.101070	-3.107154	9.041329	0.011306	0.005060	-0.016884	-0.494795	0.424089	-1.145713	0.112144	0.089672	-0.172945	0.974409
4472	2.130690	-3.116315	9.153045	0.052932	0.010114	0.008908	-0.492640	0.424178	-1.145599	0.111195	0.089695	-0.171870	0.974706
4473	2.141200	-3.152536	9.182528	0.166084	-0.009573	-0.019155	-0.493304	0.420783	-1.145428	0.111017	0.090379	-0.168669	0.975222
4474	2.014352	-3.128145	9.077343	0.191188	-0.016551	-0.016440	-0.494230	0.415409	-1.145319	0.109847	0.091374	-0.164873	0.975910
4475	1.985206	-2.912632	8.884645	0.102738	-0.012225	-0.006078	-0.495695	0.409893	-1.144662	0.109516	0.091915	-0.162936	0.976222
4476	1.977317	-2.990452	8.964431	-0.014180	0.001135	0.060834	-0.495426	0.410340	-1.145878	0.107769	0.091773	-0.163297	0.976370
4477	2.045313	-2.977066	9.091598	-0.055210	0.001150	0.046541	-0.495433	0.412285	-1.144042	0.106742	0.091529	-0.164514	0.976301
4478	2.081780	-2.976400	9.131229	-0.046442	0.013410	0.057247	-0.494226	0.414130	-1.145224	0.105240	0.091077	-0.165479	0.976343
4479	2.101348	-2.990615	9.098234	-0.033770	0.008270	0.053715	-0.494509	0.418835	-1.145887	0.104057	0.090716	-0.166272	0.976369
4480	2.147294	-2.989784	9.070750	-0.040077	0.012585	0.021002	-0.494913	0.418690	-1.145341	0.103171	0.090427	-0.167041	0.976359
4481	2.108923	-3.005043	9.103390	-0.037655	0.009638	-0.002871	-0.495181	0.418129	-1.145356	0.103104	0.090224	-0.167802	0.976254
4482	2.061352	-3.049604	9.107081	-0.031567	0.005007	-0.029392	-0.493435	0.419784	-1.145050	0.103209	0.090262	-0.168334	0.976148
4483	2.031745	-3.025866	9.091550	-0.031250	0.012382	-0.039946	-0.493433	0.419264	-1.147113	0.103863	0.090141	-0.168895	0.975993
4484	2.014430	-3.009187	9.086078	-0.026758	0.009810	-0.006351	-0.492629	0.420689	-1.148167	0.103545	0.090015	-0.169366	0.975956
4485	2.037015	-3.050049	9.072635	-0.007667	-0.001310	0.018389	-0.493436	0.420591	-1.149252	0.102969	0.090010	-0.169596	0.975978
4486	2.063190	-3.151539	9.045316	-0.025327	0.009472	0.007793	-0.493702	0.418943	-1.145211	0.102391	0.089843	-0.170067	0.975972
4487	2.116209	-3.126293	9.109344	0.007079	0.002681	0.006069	-0.493973	0.419834	-1.146679	0.102044	0.089833	-0.169982	0.976024
4488	2.075931	-3.059055	9.059453	0.033018	-0.010585	-0.023986	-0.493441	0.421581	-1.142946	0.101654	0.090329	-0.169274	0.976142
4489	2.031089	-3.011324	8.975868	-0.005083	-0.016505	-0.013525	-0.492900	0.420588	-1.143530	0.101646	0.090736	-0.169427	0.976079
4490	2.046743	-3.054730	9.053710	-0.039865	0.010997	0.013061	-0.493710	0.421625	-1.144578	0.101011	0.090489	-0.170191	0.976035
4491	2.071131	-3.059140	9.073750	-0.020423	0.016146	0.027295	-0.493043	0.423919	-1.146284	0.100344	0.090088	-0.170648	0.976061
4492	2.052641	-3.108032	9.049479	-0.023008	0.009141	0.021944	-0.492637	0.423201	-1.146312	0.099483	0.089885	-0.171101	0.976088
4493	2.110553	-3.097272	9.036731	-0.044828	0.012300	0.030724	-0.492775	0.424354	-1.146955	0.098780	0.089501	-0.172048	0.976028
4494	2.072300	-3.122241	9.045375	-0.028877	0.010376	0.006016	-0.492107	0.425887	-1.146368	0.098244	0.089317	-0.172584	0.976005
4495	2.061135	-3.059332	8.977152	-0.045780	0.010465	0.032488	-0.491701	0.425449	-1.146251	0.097502	0.088963	-0.173554	0.975940
4496	2.045312	-3.229550	9.030912	-0.083391	0.008545	0.025294	-0.490361	0.427561	-1.146880	0.096842	0.088613	-0.175206	0.975742
4497	1.955582	-3.095222	9.094550	-0.075200	0.000684	-0.013617	-0.492129	0.433101	-1.145316	0.097016	0.088551	-0.176684	0.975464
4498	2.072282	-3.360150	9.071242	-0.042364	0.001356	-0.029437	-0.489572	0.433811	-1.147914	0.097146	0.088646	-0.177436	0.975306
4499	2.016761	-3.249485	9.073518	-0.031448	-0.013492	-0.036563	-0.492134	0.435313	-1.148926	0.097641	0.089026	-0.178050	0.975110
4500	2.041271	-3.273324	9.009453	-0.025445	-0.008357	0.009458	-0.491054	0.434129	-1.147886	0.097023	0.089192	-0.178567	0.975062
4501	2.065427	-3.268029	9.017376	0.012957	-0.009242	-0.013419	-0.492126	0.432420	-1.146565	0.097002	0.089493	-0.178349	0.975076
4502	2.094102	-3.250517	8.998865	0.016990	-0.017659	-0.031149	-0.490779	0.432131	-1.147682	0.097007	0.090078	-0.177978	0.975090
4503	2.059841	-3.234145	8.997690	0.005861	-0.002125	-0.016048	-0.491592	0.433984	-1.147203	0.097075	0.090238	-0.177879	0.975086
4504	2.083438	-3.199728	9.012598	-0.007838	0.001122	-0.008120	-0.491584	0.431157	-1.147704	0.096762	0.090323	-0.177998	0.975087
4505	2.065463	-3.272886	8.998155	0.003227	-0.004690	0.014870	-0.490511	0.432553	-1.147807	0.096223	0.090419	-0.178011	0.975130
4506	2.055254	-3.253654	8.956772	0.003962	-0.004008	-0.012527	-0.491319	0.432503	-1.144799	0.095864	0.090659	-0.177893	0.975164
4507	2.055628	-3.268211	8.983374	-0.002993	0.003243	-0.020459	-0.491053	0.433663	-1.146128	0.096054	0.090713	-0.177950	0.975130
4508	2.012203	-3.273851	9.010972	0.005847	-0.000372	-0.015141	-0.492263	0.432600	-1.141920	0.095775	0.090892	-0.177785	0.975171
4509	2.055227	-3.243939	9.009659	-0.007291	-0.004516	0.004230	-0.490917	0.432853	-1.141928	0.095462	0.090998	-0.177986	0.975155
4510	2.054697	-3.219673	8.995016	0.001101	-0.003237	0.027250	-0.492803	0.433186	-1.142168	0.094429	0.091059	-0.178003	0.975247
4511	2.085204	-3.291950	8.989275	-0.015019	-0.007728	0.023631	-0.491460	0.434810	-1.146223	0.093741	0.091144	-0.178396	0.975233
4512	2.054704	-3.219673	8.997423	-0.004030	0.004051	0.018440	-0.491726	0.433542	-1.146397	0.093009	0.091067	-0.178493	0.975293
4513	2.074970	-3.258144	9.032038	-0.014940	0.005630	0.022833	-0.491326	0.434444	-1.142826	0.092383	0.090894	-0.178855	0.975302
4514	2.062121	-3.336058	9.075563	-0.005502	0.003457	0.006056	-0.491460	0.434469	-1.143779	0.091788	0.090890	-0.178949	0.975342
4515	2.035984	-3.254000	8.992293	0.016859	-0.005394	-0.023985	-0.490106	0.431873	-1.143333	0.091978	0.091157	-0.178626	0.975358
4516	2.078059	-3.180409	8.966549	-0.007149	0.006242	0.000757	-0.492537	0.434535	-1.145537	0.091498	0.091114	-0.178738	0.975387
4517	2.079674	-3.253205	9.017701	-0.007038	0.009887	-0.002754	-0.493076	0.434856	-1.146612	0.091371	0.090965	-0.178888	0.975385
4518	2.133970	-3.305630	8.995689	0.001182	0.010898	-0.040747	-0.491191	0.434469	-1.144055	0.091679	0.091000	-0.178751	0.975378
4519	2.035948	-3.249144	9.011514	0.006524	0.003804	-0.039873	-0.491459	0.434041	-1.143656	0.092231	0.091128	-0.178581	0.975345
4520	2.026395	-3.263888	8.963185	-0.003362	0.004666	-0.006299	-0.491995	0.433224	-1.144631	0.091895	0.091145	-0.178610	0.975370
4521	2.026889	-3.283297	8.997049	-0.021192	0.010871	-0.011620	-0.490780	0.432024	-1.143047	0.091971	0.090981	-0.179020	0.975303
4522	2.066079	-3.292289	9.070540	0.003926	0.015444	-0.007986	-0.491725	0.432739	-1.142331	0.091683	0.090809	-0.178883	0.975371
4523	2.094151	-3.252944	8.998885	0.024894	-0.009753	0.011363	-0.492398	0.433088	-1.144494	0.091152	0.091051	-0.178472	0.975474
4524	2.079088	-3.233801	8.954947	0.014257	0.015091	0.009724	-0.491590	0.432922	-1.144236	0.090465	0.090847	-0.178164	0.975613
4525	2.069812	-3.250960	8.978865	0.000836	0.022965	-0.025629	-0.492396	0.432263	-1.145612	0.090817	0.090540	-0.178095	0.975621
4526	2.076141	-3.202291	8.988320	0.004060	0.003174	-0.015140	-0.491585	0.431431	-1.147286	0.090674	0.090624	-0.177970	0.975650
4527	2.036175	-3.261278	9.006798	-0.003239	0.011868	-0.009792	-0.490510	0.432222	-1.145772	0.090685	0.090471	-0.178028	0.975652
4528	2.035790	-3.244293	8.992214	-0.009120	-0.001021	0.006020	-0.489433	0.432040	-1.145109	0.090083	0.090548	-0.178201	0.975669
4529	2.046117	-3.273236	9.009601	-0.000578	0.013625	-0.008006	-0.489168	0.433588	-1.144789	0.090060	0.090358	-0.178207	0.975688
4530	2.010993	-3.215611	8.996051	-0.010511	-0.004196	-0.009914	-0.489706	0.433159	-1.144114	0.089739	0.090555	-0.178382	0.975667
4531	2.026735	-3.268729	9.040267	0.003307	-0.007271	0.011325	-0.490508	0.431356	-1.145118	0.089257	0.090709	-0.178382	0.975697
4532	2.021731	-3.263967	9.020819	0.015935	-0.000943	0.011407	-0.490241	0.432175	-1.144004	0.088529	0.090805	-0.178078	0.975810
4533	2.040476	-3.224779	9.064430	0.017895	-0.006082	0.004300	-0.490510	0.432430	-1.148630	0.088161	0.090986	-0.177776	0.975882
4534	1.991125	-3.191695	8.995261	0.023733	-0.015322	0.020184	-0.490770	0.429612	-1.149264	0.087282	0.091330	-0.177369	0.976003
4535	2.012387	-3.288417	8.977385	-0.011355	-0.014727	0.020078	-0.491314	0.431333	-1.149474	0.086627	0.091569	-0.177681	0.975982
4536	1.998697	-3.317789	9.061442	-0.018129	-0.013500	0.004153	-0.491045	0.430968	-1.146216	0.086058	0.091876	-0.178050	0.975936
4537	2.109937	-3.318207	8.980603	0.002116	0.001249	-0.009857	-0.491319	0.432367	-1.145076	0.086020	0.091932	-0.178021	0.975939
4538	2.106009	-3.228444	9.071283	0.043272	0.003987	-0.034469	-0.492126	0.432080	-1.144121	0.085982	0.092173	-0.177074	0.976092
4539	1.992248	-3.254798	8.952439	0.016150	-0.015022	-0.066474	-0.491043	0.429896	-1.142841	0.086965	0.092770	-0.176693	0.976018
4540	1.972127	-3.216320	8.963569	-0.017971	0.010544	0.002543	-0.492254	0.429653	-1.143380	0.086542	0.092609	-0.177017	0.976012
4541	2.082665	-3.151182	9.074799	0.024625	0.016567	0.025672	-0.490499	0.428554	-1.146710	0.085821	0.092276	-0.176582	0.976186
4542	2.120462	-3.126236	8.921701	0.006407	0.017972	0.034459	-0.491576	0.428566	-1.146151	0.084759	0.091899	-0.176476	0.976333
4543	2.176144	-3.232034	9.001244	-0.027642	0.019601	0.029048	-0.490374	0.432134	-1.148232	0.084080	0.091414	-0.177060	0.976332
4544	2.179166	-3.382494	9.007286	-0.047784	-0.004018	-0.029510	-0.488216	0.430496	-1.147083	0.084344	0.091591	-0.177938	0.976133
4545	2.096555	-3.097507	9.207223	-0.037950	-0.021725	-0.064954	-0.489034	0.433912	-1.146689	0.085374	0.092235	-0.178617	0.975859
4546	2.222268	-3.202043	9.214277	0.104189	-0.013387	0.006248	-0.492254	0.430324	-1.147859	0.084319	0.092781	-0.176581	0.976269
4547	2.260418	-3.313037	9.081475	0.142695	-0.034664	-0.091017	-0.491706	0.426876	-1.146613	0.085480	0.094084	-0.173701	0.976560
4548	2.133894	-3.065297	8.955357	0.115057	-0.007272	-0.129807	-0.492230	0.422004	-1.144037	0.086723	0.095064	-0.171148	0.976806
4549	2.070646	-3.034873	9.073553	0.105708	-0.011986	-0.050290	-0.492889	0.417238	-1.145957	0.087233	0.095720	-0.169020	0.977067
4550	2.028314	-3.103618	9.048699	0.095158	-0.007322	0.008953	-0.491401	0.414919	-1.145368	0.086044	0.096145	-0.167141	0.977454
4551	2.030014	-3.190985	9.034966	0.062425	-0.002707	-0.045045	-0.494354	0.411882	-1.146114	0.086565	0.096514	-0.165858	0.977590
4552	1.924484	-3.018118	8.943760	0.032814	-0.016109	-0.016915	-0.493813	0.411284	-1.145321	0.086053	0.097075	-0.165170	0.977696
4553	2.015777	-3.094143	8.976023	-0.003707	-0.007155	0.004228	-0.493949	0.412071	-1.148568	0.085722	0.097242	-0.165287	0.977689
4554	2.040564	-2.982008	9.091489	-0.035279	-0.003980	-0.026806	-0.494751	0.410092	-1.148077	0.085867	0.097431	-0.165920	0.977550
4555	2.140972	-3.152548	9.110301	-0.018670	0.005498	0.027220	-0.494491	0.413222	-1.148660	0.085157	0.097243	-0.166356	0.977557
4556	2.149693	-3.115983	9.033258	0.008733	0.006098	0.012279	-0.495164	0.412906	-1.146617	0.084285	0.097216	-0.166166	0.977668
4557	2.129741	-3.092072	9.005985	-0.019283	0.011895	-0.016059	-0.493682	0.412604	-1.147326	0.084445	0.097046	-0.166525	0.977610
4558	2.110066	-3.058428	9.127901	-0.008305	0.006853	-0.024013	-0.494083	0.411113	-1.143823	0.084459	0.097072	-0.166611	0.977591
4559	2.109999	-3.065720	9.060549	-0.003058	0.003208	-0.018714	-0.492872	0.411521	-1.144233	0.084609	0.097106	-0.166662	0.977566
4560	2.060793	-3.039916	8.991439	-0.007308	-0.006291	0.004210	-0.493952	0.412384	-1.143647	0.083961	0.097308	-0.166799	0.977578
4561	2.050376	-3.006119	8.976420	-0.069567	0.008138	0.046544	-0.494089	0.413124	-1.144849	0.082981	0.096912	-0.168269	0.977450
4562	2.113966	-3.017091	9.089191	-0.085371	0.001411	0.097712	-0.493163	0.418776	-1.144677	0.080875	0.096485	-0.170119	0.977348
4563	2.199469	-3.173338	9.083365	-0.011310	-0.003037	0.087294	-0.494107	0.419714	-1.147500	0.078947	0.096266	-0.170544	0.977453
4564	2.143370	-3.169511	8.994951	-0.021954	0.000439	0.014803	-0.493573	0.421117	-1.147324	0.078279	0.096254	-0.170990	0.977430
4565	2.085950	-3.078296	9.040648	-0.015898	-0.010354	0.021833	-0.493171	0.421508	-1.146225	0.077614	0.096395	-0.171389	0.977399
4566	2.160195	-3.144917	9.106019	-0.026700	0.011641	-0.008134	-0.492233	0.423031	-1.145504	0.077377	0.096247	-0.171859	0.977350
4567	2.169307	-3.130195	9.014709	-0.010599	-0.000716	-0.006395	-0.492500	0.422492	-1.146474	0.077287	0.096310	-0.172084	0.977312
4568	2.116623	-3.155423	9.056615	-0.018414	0.010102	-0.015179	-0.493309	0.422775	-1.145636	0.077199	0.096223	-0.172384	0.977274
4569	2.133314	-3.145412	9.032978	-0.006478	0.010422	-0.023984	-0.492768	0.421906	-1.145398	0.077483	0.096137	-0.172475	0.977244
4570	2.072863	-3.161081	8.978280	-0.003669	0.000850	0.004270	-0.493039	0.422189	-1.145113	0.076936	0.096190	-0.172537	0.977271
4571	2.117130	-3.191837	8.987092	0.001219	0.012814	0.025571	-0.493036	0.421338	-1.145141	0.076246	0.095898	-0.172571	0.977348
4572	2.145502	-3.154906	8.994906	-0.022799	0.002254	0.013043	-0.493039	0.422473	-1.145104	0.075614	0.095856	-0.173026	0.977321
4573	2.135407	-3.135668	8.989636	-0.027070	0.005971	0.005098	-0.491700	0.424538	-1.143689	0.075355	0.095730	-0.173583	0.977255
4574	2.116532	-3.155428	9.027724	-0.032364	0.024616	0.004321	-0.491297	0.425099	-1.143811	0.074953	0.095273	-0.174171	0.977225
4575	2.136262	-3.164776	9.076547	-0.017704	0.025871	-0.005355	-0.490758	0.424828	-1.144918	0.074949	0.094812	-0.174491	0.977214
4576	2.098097	-3.199458	9.051563	-0.010154	0.019169	-0.019509	-0.493321	0.426636	-1.146875	0.074931	0.094582	-0.174605	0.977217
4577	2.118290	-3.240362	9.047677	-0.021885	-0.003146	-0.055939	-0.493317	0.425382	-1.147871	0.075823	0.094860	-0.174954	0.977059
4578	2.068639	-3.185430	9.021666	-0.048869	-0.020236	-0.093255	-0.491564	0.424406	-1.144240	0.077288	0.095581	-0.175755	0.976730
4579	2.181371	-3.270796	8.876515	-0.108890	0.006064	-0.098597	-0.493457	0.426866	-1.144411	0.079212	0.095698	-0.177709	0.976211
4580	2.237060	-3.609643	9.020406	-0.176628	0.018283	-0.256099	-0.492377	0.426154	-1.145401	0.084410	0.096010	-0.180645	0.975205
4581	1.960134	-3.090291	9.032063	-0.056746	0.008017	-0.231880	-0.490758	0.425332	-1.148311	0.088838	0.096647	-0.181320	0.974623
4582	2.272993	-3.341945	9.043562	0.049278	0.006993	-0.225424	-0.490614	0.422562	-1.151404	0.092688	0.097505	-0.179894	0.974443
4583	2.056257	-3.083715	8.813488	0.036578	0.001563	-0.154730	-0.489526	0.419332	-1.153976	0.095405	0.098152	-0.178901	0.974299
4584	2.106262	-3.116765	9.089707	-0.013385	-0.017690	-0.040095	-0.488713	0.417617	-1.154314	0.095804	0.098682	-0.179115	0.974167
4585	2.154877	-3.251837	9.048886	-0.002729	-0.056694	-0.041200	-0.491681	0.419378	-1.153813	0.096175	0.099975	-0.179214	0.973980
4586	2.100987	-3.126593	8.892219	0.028785	-0.017474	-0.034651	-0.490731	0.416744	-1.151318	0.096227	0.100591	-0.178599	0.974025
4587	2.147905	-3.271388	9.019932	0.028043	-0.016281	0.060828	-0.490867	0.417005	-1.150217	0.094691	0.100782	-0.178223	0.974224
4588	2.140823	-3.154985	9.047725	0.054734	-0.031329	0.103247	-0.491408	0.416779	-1.139852	0.091816	0.101249	-0.177391	0.974603
4589	2.261103	-3.245063	8.960617	0.021906	-0.022374	0.053672	-0.492085	0.417929	-1.139806	0.090408	0.101569	-0.177128	0.974749
4590	2.211853	-3.100307	8.861720	0.000423	-0.018026	0.050103	-0.493572	0.419479	-1.137829	0.088819	0.101847	-0.177230	0.974848
4591	2.278092	-3.230178	9.062134	-0.019576	0.012623	0.062600	-0.494108	0.419519	-1.145187	0.087445	0.101379	-0.177728	0.974930
4592	2.146412	-3.198586	9.007300	0.049182	-0.024440	0.110348	-0.494646	0.419229	-1.144372	0.084802	0.101609	-0.177037	0.975265
4593	2.282822	-3.234955	8.994910	0.032798	-0.053176	0.044662	-0.494383	0.421886	-1.149063	0.083437	0.102577	-0.176588	0.975363
4594	2.232279	-3.158205	8.824266	0.035198	-0.035849	-0.008252	-0.495728	0.421179	-1.147842	0.082872	0.103464	-0.175922	0.975438
4595	2.324856	-3.132214	9.139864	-0.014900	-0.015646	-0.050745	-0.496407	0.422994	-1.145866	0.083599	0.103960	-0.176140	0.975284
4596	2.214391	-3.202206	9.021451	-0.003303	-0.011189	-0.011750	-0.500075	0.433517	-1.143027	0.082728	0.104412	-0.176118	0.975314
4597	2.285738	-3.152371	8.905305	0.010658	0.018515	-0.057503	-0.498726	0.432679	-1.144979	0.083653	0.104307	-0.175765	0.975310
4598	2.188385	-3.115283	9.010367	-0.018131	0.021827	-0.057555	-0.497510	0.431863	-1.147748	0.084413	0.104144	-0.175946	0.975229
4599	2.261235	-3.152825	8.817893	-0.031172	0.035459	-0.038069	-0.497512	0.432764	-1.149901	0.085106	0.103568	-0.176418	0.975145
4600	2.349442	-3.403674	9.070447	-0.009952	0.059985	-0.087369	-0.495630	0.433909	-1.152205	0.086476	0.102796	-0.176303	0.975127
4601	2.293303	-2.885164	9.151476	0.050094	0.002695	-0.122921	-0.492105	0.425820	-1.149644	0.088539	0.103301	-0.175064	0.975111
4602	2.143852	-2.844205	8.901033	0.046208	-0.032835	0.017445	-0.492102	0.424537	-1.149413	0.087535	0.104048	-0.174243	0.975270
4603	2.091948	-2.898544	9.005773	-0.030782	-0.038096	0.203722	-0.496289	0.428724	-1.148273	0.083247	0.104057	-0.175310	0.975453
4604	2.343527	-3.107607	9.068032	-0.026342	-0.054760	0.304366	-0.495731	0.421936	-1.143726	0.077155	0.104020	-0.176577	0.975729
4605	2.376792	-3.344933	8.892701	-0.060218	-0.021346	0.163911	-0.499514	0.425805	-1.141510	0.073763	0.103802	-0.178105	0.975737
4606	2.302860	-3.380245	9.049582	-0.037047	0.031654	0.113945	-0.500467	0.429054	-1.139893	0.071310	0.102803	-0.179006	0.975860
4607	2.255299	-3.560765	8.965228	-0.027004	0.012991	-0.062939	-0.501682	0.430093	-1.140664	0.072400	0.102775	-0.179379	0.975714
4608	2.103577	-3.480973	9.008117	-0.020422	-0.014300	-0.179763	-0.497235	0.429169	-1.141973	0.075396	0.103764	-0.179408	0.975378
4609	1.968281	-3.284376	8.850820	0.011275	0.004053	-0.048677	-0.500193	0.427985	-1.143068	0.076094	0.103900	-0.179084	0.975368
4610	2.008734	-3.358893	8.910399	-0.000770	0.009055	0.032646	-0.498309	0.428182	-1.141174	0.075052	0.103689	-0.179140	0.975461
4611	2.130152	-3.485352	8.953596	-0.027200	0.009366	0.011324	-0.496958	0.426430	-1.140429	0.074678	0.103435	-0.179695	0.975415
4612	2.114970	-3.335114	8.932738	-0.024934	-0.011425	-0.010022	-0.496289	0.427833	-1.140391	0.074585	0.103714	-0.180179	0.975303
4613	2.134206	-3.325053	8.947697	-0.040304	0.003487	0.028920	-0.496700	0.430086	-1.139222	0.073873	0.103484	-0.181038	0.975223
4614	2.217323	-3.367247	8.907234	-0.030045	0.008386	0.050186	-0.496433	0.430789	-1.139202	0.072660	0.103157	-0.181714	0.975223
4615	2.334254	-3.394255	8.925470	-0.061258	0.010116	0.005870	-0.494957	0.432753	-1.139701	0.072466	0.102857	-0.182928	0.975042
4616	2.280275	-3.366106	8.894713	-0.070332	0.016055	-0.057763	-0.495359	0.432239	-1.141623	0.073593	0.102692	-0.184169	0.974741
4617	2.270675	-3.366277	8.923308	-0.058642	0.036455	-0.087653	-0.494014	0.432782	-1.141894	0.075314	0.102230	-0.185101	0.974482
4618	2.184717	-3.426097	8.954824	-0.052223	0.032131	-0.126539	-0.492803	0.433239	-1.144485	0.077714	0.102049	-0.185813	0.974177
4619	2.219305	-3.474033	8.859954	-0.075602	0.023977	-0.128436	-0.492529	0.431846	-1.145897	0.080218	0.101953	-0.187013	0.973754
4620	2.194029	-3.425941	8.834743	-0.066606	0.033786	-0.126573	-0.490912	0.431853	-1.147825	0.082774	0.101693	-0.188013	0.973375
4621	2.238251	-3.463987	8.783425	-0.044985	0.047317	-0.091062	-0.490636	0.429212	-1.144368	0.084575	0.101052	-0.188656	0.973162
4622	2.196813	-3.581272	8.734892	-0.060155	0.052605	-0.094597	-0.489017	0.428359	-1.145915	0.086542	0.100319	-0.189559	0.972889
4623	2.250680	-3.624003	8.638167	-0.089931	0.076126	-0.121070	-0.488215	0.430398	-1.148995	0.089127	0.099154	-0.190982	0.972497
4624	2.328700	-3.734236	8.855645	-0.111808	0.089870	-0.108692	-0.484983	0.430624	-1.149708	0.091627	0.097654	-0.192794	0.972059
4625	2.229161	-3.711757	8.943899	-0.108103	0.093541	-0.112174	-0.482561	0.431189	-1.152037	0.094142	0.096086	-0.194567	0.971622
4626	2.105047	-3.680017	8.983183	-0.068900	0.069597	-0.101570	-0.481756	0.432340	-1.153509	0.096346	0.095028	-0.195594	0.971303
4627	2.101142	-3.597542	9.035401	0.026174	0.041000	-0.027196	-0.479865	0.430607	-1.154133	0.096746	0.094397	-0.195018	0.971441
4628	2.329150	-3.627811	8.898357	0.087755	0.022661	0.091381	-0.478898	0.428614	-1.151016	0.094585	0.093827	-0.193442	0.972024
4629	2.394759	-3.777149	8.776317	0.125975	0.035964	0.213584	-0.477687	0.428882	-1.151567	0.090101	0.092562	-0.191398	0.972975
4630	2.274627	-3.975987	8.620061	0.103254	0.046048	0.157034	-0.477278	0.427505	-1.153800	0.086690	0.091314	-0.189592	0.973756
4631	2.153139	-3.854391	8.523936	0.015280	0.023209	0.043474	-0.476736	0.426666	-1.154925	0.085676	0.090758	-0.189446	0.973927
4632	2.192350	-3.868240	8.573391	-0.003971	0.057415	0.163858	-0.476199	0.427234	-1.155458	0.082494	0.089051	-0.189729	0.974304
4633	2.305194	-3.914325	8.716658	-0.020238	0.067920	0.234494	-0.474073	0.430042	-1.153946	0.077998	0.086852	-0.190571	0.974708
4634	2.403275	-3.995102	8.566208	0.011055	0.069027	0.344210	-0.471665	0.435411	-1.155301	0.071294	0.084253	-0.190846	0.975396
4635	2.390688	-4.342492	8.525110	-0.015915	0.059948	0.342318	-0.470057	0.438283	-1.158364	0.064666	0.081831	-0.191837	0.975869
4636	2.320668	-4.491860	8.432611	-0.030200	0.031475	0.266083	-0.469807	0.444860	-1.160745	0.059429	0.080194	-0.192823	0.976144
4637	1.849160	-4.660637	8.482004	-0.060323	0.011924	0.110375	-0.466852	0.447399	-1.163016	0.057226	0.079556	-0.194431	0.976009
4638	1.441898	-4.153757	8.581402	-0.088661	-0.097719	0.006294	-0.469663	0.449316	-1.165460	0.056660	0.081373	-0.196287	0.975520
4639	1.539963	-3.688268	8.807189	-0.066549	-0.142716	0.180193	-0.475057	0.451540	-1.164097	0.052496	0.083440	-0.198317	0.975168
4640	1.439593	-3.478856	9.045670	0.006407	-0.178158	0.272147	-0.478301	0.454962	-1.161492	0.046265	0.085875	-0.198834	0.975167
4641	1.295853	-3.316381	9.068920	0.034527	-0.224479	0.356835	-0.483685	0.453544	-1.156155	0.038141	0.088892	-0.199210	0.975171
4642	1.322944	-3.345026	9.024228	0.010766	-0.169031	0.515362	-0.487747	0.460389	-1.153429	0.027208	0.090168	-0.200039	0.975251
4643	1.899046	-3.708457	8.801510	-0.144111	-0.127023	0.526532	-0.490600	0.468534	-1.152859	0.016469	0.090464	-0.204060	0.974630
4644	1.574080	-3.354990	9.436442	-0.172195	-0.098430	0.367534	-0.491299	0.476771	-1.152311	0.009098	0.090836	-0.208118	0.973834
4645	1.764945	-3.176716	9.604653	-0.082740	-0.084909	0.355470	-0.494017	0.484591	-1.150116	0.001738	0.090985	-0.210508	0.973347
4646	2.101607	-3.306570	9.481154	0.140268	-0.068302	0.264266	-0.495917	0.489291	-1.148849	-0.004146	0.091234	-0.208260	0.973800
4647	1.815282	-3.076302	9.294895	0.189681	-0.051440	0.101916	-0.496986	0.486453	-1.147838	-0.006932	0.091804	-0.204785	0.974468
4648	1.413885	-3.256041	8.453403	0.244994	-0.085508	-0.085437	-0.498311	0.479290	-1.149828	-0.006384	0.093840	-0.199830	0.975306
4649	1.606623	-3.067630	8.515504	0.184887	-0.057467	-0.055520	-0.501672	0.472440	-1.149112	-0.006126	0.095162	-0.196109	0.975934
4650	2.059177	-3.510957	8.573661	0.084465	-0.067898	-0.206278	-0.502590	0.464519	-1.149358	-0.002752	0.097323	-0.194058	0.976147
4651	1.987064	-3.517105	8.723156	-0.071997	-0.074716	-0.415442	-0.508489	0.455837	-1.148479	0.004965	0.100421	-0.194634	0.975709
4652	1.938950	-3.622344	8.939133	-0.008808	-0.068792	-0.489459	-0.513450	0.448834	-1.147557	0.014129	0.103684	-0.193833	0.975438
4653	1.825274	-3.927900	8.617775	-0.055254	-0.042358	-0.496463	-0.517876	0.442308	-1.143215	0.023519	0.106434	-0.193886	0.974950
4654	1.551076	-3.991112	8.881866	-0.128889	-0.054499	-0.606341	-0.523372	0.434171	-1.141778	0.035232	0.109808	-0.195132	0.973974
4655	1.486970	-4.157341	9.020777	-0.083754	-0.066337	-0.579735	-0.528472	0.428306	-1.140817	0.046191	0.113263	-0.195557	0.973034
4656	1.363930	-4.489779	8.634337	-0.038530	-0.045028	-0.312415	-0.534229	0.418000	-1.143539	0.052042	0.115345	-0.195658	0.972474
4657	1.090535	-4.766645	8.570260	-0.083550	0.036079	-0.228861	-0.536908	0.413073	-1.142576	0.056554	0.115331	-0.196828	0.971987
4658	2.002450	-4.279025	9.547868	-0.376896	0.513428	0.253969	-0.532881	0.417443	-1.145346	0.054389	0.103930	-0.204164	0.971884
4659	2.704459	-2.834486	8.427238	0.132603	0.219149	-0.071764	-0.524397	0.421160	-1.151271	0.056129	0.099996	-0.201284	0.972798
4660	4.039865	-3.426871	8.516021	-0.270647	0.231403	-0.270371	-0.521152	0.417189	-1.154712	0.062686	0.096301	-0.205754	0.971834
4661	3.032520	-3.716887	10.032803	-0.274127	0.245046	-0.680310	-0.511465	0.421713	-1.163683	0.077192	0.093983	-0.209498	0.970216
4662	1.887288	-2.892984	8.696296	-0.067789	0.097487	-0.543325	-0.506325	0.414708	-1.166699	0.088173	0.094265	-0.209651	0.969219
4663	2.002274	-3.177272	9.542129	0.028049	0.065451	-0.364680	-0.506038	0.409068	-1.168658	0.095207	0.094567	-0.208289	0.968818
4664	2.634805	-2.903263	8.964692	0.259080	-0.002544	-0.198400	-0.504539	0.398904	-1.170012	0.098325	0.095970	-0.202904	0.969511
4665	3.219309	-3.193788	8.026706	0.074533	0.056831	-0.217259	-0.503975	0.390545	-1.171245	0.102388	0.095960	-0.200886	0.969512
4666	2.778579	-3.094889	8.768334	-0.055624	0.115345	-0.255233	-0.501272	0.387401	-1.173015	0.107943	0.094618	-0.201272	0.968961
4667	2.915701	-3.388563	8.890310	0.044555	0.071466	-0.172117	-0.498572	0.385108	-1.174758	0.111259	0.094135	-0.199864	0.968924
4668	3.093596	-3.404816	8.327763	0.040206	0.129021	-0.200078	-0.493987	0.382878	-1.175020	0.115353	0.092562	-0.198430	0.968892
4669	3.157736	-3.602735	8.201229	-0.069618	0.219343	-0.114976	-0.489674	0.381676	-1.176473	0.118384	0.088790	-0.199016	0.968759
4670	3.151746	-3.875124	8.415113	-0.195394	0.263579	-0.182189	-0.482253	0.383172	-1.177689	0.123187	0.083961	-0.201869	0.968000
4671	2.912235	-3.879459	8.523348	-0.167127	0.261543	-0.162613	-0.475251	0.383761	-1.179526	0.127502	0.079383	-0.204178	0.967343
4672	2.985082	-3.989798	8.637153	-0.200840	0.254637	-0.182227	-0.468523	0.385615	-1.180499	0.132238	0.074708	-0.207135	0.966451
4673	3.351722	-4.187097	8.370643	-0.123721	0.223048	-0.244139	-0.465295	0.387271	-1.181711	0.137931	0.071392	-0.208605	0.965589
4674	2.915402	-4.500952	7.902227	-0.221543	0.342509	-0.400043	-0.457885	0.386578	-1.183731	0.147190	0.065864	-0.211364	0.964014
4675	1.470037	-3.978367	9.389806	-0.180696	0.199696	-0.509310	-0.452897	0.385410	-1.187374	0.157960	0.063945	-0.213646	0.961933
4676	1.187785	-3.692177	9.311580	0.135280	-0.076017	-0.290780	-0.456384	0.380677	-1.187896	0.162845	0.067109	-0.210916	0.961505
4677	0.996985	-3.418924	8.947377	0.167629	-0.052595	-0.149037	-0.460665	0.371094	-1.186656	0.165108	0.069537	-0.207695	0.961648
4678	1.568634	-3.224091	8.539761	0.230928	-0.039666	0.213593	-0.463749	0.366604	-1.185810	0.160283	0.070213	-0.203687	0.963271
4679	2.370353	-3.568842	8.504375	0.030459	0.015346	0.079660	-0.466304	0.365083	-1.185011	0.158612	0.069932	-0.203189	0.963673
4680	1.859437	-3.310556	9.521729	-0.137465	0.149370	-0.150758	-0.464840	0.363435	-1.185948	0.162141	0.067257	-0.205165	0.962857
4681	1.174670	-3.250155	9.490629	-0.026656	0.113891	-0.261883	-0.464559	0.359256	-1.183496	0.167509	0.066251	-0.204929	0.962058
4682	1.235940	-2.955320	9.266403	0.039697	0.154949	-0.245519	-0.463737	0.354869	-1.184875	0.172599	0.064445	-0.203328	0.961621
4683	1.545922	-3.335713	9.088607	0.026682	0.184436	-0.291391	-0.458478	0.352700	-1.188417	0.178718	0.062334	-0.201727	0.960979
4684	1.140855	-3.270200	9.400671	-0.088907	0.229751	-0.438142	-0.452676	0.349087	-1.191466	0.187975	0.059399	-0.202070	0.959325
4685	0.924331	-3.245330	10.060840	-0.014205	0.205686	-0.443255	-0.446981	0.345140	-1.195297	0.197088	0.057280	-0.200910	0.957868
4686	1.745660	-2.956160	9.496475	0.274389	-0.001986	-0.502207	-0.444797	0.334924	-1.191561	0.206019	0.060481	-0.195075	0.956997
4687	2.065739	-2.928643	8.186872	0.043588	0.137139	-0.526834	-0.440987	0.322051	-1.191205	0.216344	0.060189	-0.192878	0.955181
4688	1.711659	-3.134120	8.350884	-0.230319	0.240640	-0.564080	-0.436000	0.320963	-1.192117	0.228175	0.056791	-0.195559	0.952086
4689	1.461319	-3.264767	9.603222	-0.118606	0.160330	-0.585431	-0.429128	0.320004	-1.194411	0.239829	0.055556	-0.196249	0.949148
4690	1.743331	-3.104305	9.357896	0.057262	0.049011	-0.517581	-0.424000	0.316759	-1.194304	0.249563	0.056967	-0.194356	0.946942
4691	2.024956	-3.084276	8.875122	-0.034922	0.140873	-0.419281	-0.419568	0.310090	-1.195437	0.257841	0.055820	-0.193660	0.944933
4692	2.204977	-3.192651	9.170344	-0.054118	0.172131	-0.538534	-0.413099	0.308545	-1.196517	0.268551	0.054404	-0.193200	0.942122
4693	2.107678	-2.980815	8.862436	-0.024267	0.179475	-0.609984	-0.407298	0.304674	-1.194528	0.280508	0.053321	-0.191843	0.938972
4694	2.117732	-3.029206	8.670524	-0.157376	0.169668	-0.546806	-0.399340	0.300243	-1.195038	0.291411	0.051378	-0.193270	0.935460
4695	1.897971	-3.154553	8.895829	-0.158062	0.238073	-0.509191	-0.391936	0.301009	-1.198783	0.301769	0.048042	-0.194140	0.932168
4696	1.617029	-3.162077	8.911337	-0.153189	0.241358	-0.353495	-0.382120	0.305956	-1.201602	0.309249	0.044023	-0.195211	0.929688
4697	1.647055	-3.231950	8.768346	-0.141446	0.192951	-0.261824	-0.375251	0.305549	-1.203195	0.314745	0.040628	-0.196251	0.927777
4698	1.757370	-3.176542	8.747240	-0.188539	0.135742	-0.193405	-0.371490	0.308400	-1.201374	0.318861	0.037709	-0.198754	0.925960
4699	1.824276	-3.102480	8.912433	-0.201117	0.123288	-0.197083	-0.366389	0.313713	-1.203035	0.322902	0.034967	-0.201377	0.924099
4700	2.107408	-2.971112	8.838282	-0.169106	0.079067	-0.123068	-0.362767	0.318332	-1.203882	0.325457	0.032936	-0.203922	0.922718
4701	2.689427	-3.004663	8.731384	-0.207973	0.048517	-0.155256	-0.363687	0.325361	-1.203326	0.328430	0.031405	-0.207172	0.920993
4702	2.574750	-3.006689	9.243050	-0.283465	0.082330	-0.289643	-0.359936	0.332134	-1.205333	0.334113	0.029251	-0.211681	0.917989
4703	2.443145	-3.208143	9.274233	-0.205920	0.061851	-0.298335	-0.357118	0.335105	-1.201586	0.339763	0.028133	-0.214683	0.915249
4704	2.166762	-3.810282	10.045455	-0.156573	0.094946	-0.253698	-0.354709	0.340144	-1.200905	0.344724	0.026447	-0.216775	0.912948
4705	2.029338	-3.492330	9.981063	0.095900	0.017949	-0.218017	-0.351484	0.342321	-1.200054	0.348527	0.027856	-0.214574	0.911982
4706	2.359286	-3.403491	9.118895	0.100344	0.029404	-0.179166	-0.352455	0.336595	-1.200001	0.351645	0.028825	-0.212454	0.911251
4707	1.617823	-2.873112	9.453238	0.092480	0.004820	-0.159766	-0.349222	0.335916	-1.198424	0.354322	0.030206	-0.210402	0.910645
4708	1.510462	-3.467510	8.539643	0.235786	-0.096444	-0.080327	-0.350565	0.334147	-1.194237	0.355000	0.034013	-0.206757	0.911082
4709	1.396373	-3.794868	8.716754	-0.041695	-0.092917	-0.102358	-0.351774	0.333019	-1.193305	0.356289	0.035928	-0.207886	0.910248
4710	1.358245	-3.732376	9.316944	0.194560	-0.110859	-0.158322	-0.353118	0.332025	-1.191957	0.358367	0.040025	-0.205037	0.909907
4711	1.521714	-3.627910	8.782101	0.347540	-0.121750	-0.022594	-0.355071	0.324616	-1.185852	0.357748	0.044861	-0.199352	0.911187
4712	0.930081	-3.255078	8.751502	0.139026	-0.174519	0.025154	-0.357216	0.321081	-1.184304	0.356239	0.048979	-0.198109	0.911837
4713	1.816825	-3.350652	8.817953	0.074648	-0.331536	0.386227	-0.363541	0.318881	-1.181027	0.347522	0.054010	-0.199270	0.914660
4714	2.979105	-3.934070	8.631735	-0.060662	-0.290528	0.338098	-0.372174	0.322982	-1.177792	0.340080	0.057579	-0.202783	0.916466
4715	3.027634	-3.755929	9.007423	-0.059631	-0.295040	0.162114	-0.381079	0.328428	-1.177238	0.335723	0.061938	-0.205929	0.917086
4716	2.582196	-3.438719	8.870994	0.054255	-0.219404	0.089665	-0.388364	0.332233	-1.174847	0.332932	0.065986	-0.206543	0.917683
4717	2.717942	-3.227579	7.910634	0.071089	-0.127291	0.252962	-0.392941	0.331128	-1.171555	0.327423	0.067778	-0.206312	0.919585
4718	3.004772	-3.334008	8.271709	-0.173390	-0.005014	0.295346	-0.395784	0.335855	-1.170550	0.322030	0.065542	-0.209956	0.920825
4719	2.984952	-3.431391	9.054219	-0.163174	0.014852	0.251291	-0.396078	0.344263	-1.171638	0.317447	0.063222	-0.213114	0.921853
4720	3.056460	-3.187366	8.681436	-0.042316	0.001208	0.340858	-0.396238	0.352314	-1.169738	0.311015	0.061510	-0.214335	0.923876
4721	3.065222	-3.240601	8.816917	-0.038373	0.007926	0.430202	-0.397879	0.360894	-1.170805	0.302930	0.059386	-0.215441	0.926440
4722	3.383800	-3.346528	8.490467	0.092565	-0.057641	0.537993	-0.399244	0.366574	-1.169513	0.292337	0.058736	-0.214719	0.930046
4723	3.495742	-3.660126	8.188129	0.132743	-0.075236	0.615801	-0.402214	0.369041	-1.168853	0.280211	0.058445	-0.213361	0.934100
4724	3.456163	-3.384095	8.143908	0.254040	-0.138023	0.679432	-0.406533	0.371625	-1.165717	0.266337	0.059589	-0.210174	0.938798
4725	3.248516	-3.686480	8.017043	0.244601	-0.167825	0.658055	-0.412601	0.373179	-1.159320	0.252825	0.061527	-0.207253	0.943048
4726	2.473167	-3.780555	9.024296	0.156090	-0.336478	0.435828	-0.419344	0.375588	-1.152341	0.242743	0.066899	-0.206546	0.945483
4727	2.121046	-3.753045	8.211640	0.063217	-0.329029	0.784008	-0.429194	0.380436	-1.143337	0.226306	0.070427	-0.208015	0.948976
4728	2.303670	-4.837127	10.071848	0.007793	-0.393757	0.687899	-0.437299	0.387825	-1.135499	0.211358	0.075101	-0.210607	0.951490
4729	1.962645	-4.615022	10.931161	0.004388	-0.395471	0.576529	-0.447157	0.395409	-1.128180	0.198535	0.080396	-0.213115	0.953259
4730	0.437120	-3.123161	9.279435	0.312301	-0.166013	0.817977	-0.453767	0.398423	-1.122957	0.181415	0.081352	-0.209111	0.957467
4731	1.299541	-2.423023	8.207690	0.312968	-0.115371	1.072725	-0.456477	0.403853	-1.121795	0.159630	0.080291	-0.205225	0.962265
4732	2.075462	-3.496431	9.212163	0.108767	-0.093909	0.497420	-0.458779	0.407869	-1.121228	0.149171	0.080459	-0.204223	0.964141
4733	1.123987	-3.127661	9.560540	0.115597	-0.091001	0.308453	-0.458510	0.407648	-1.118101	0.142426	0.081360	-0.202708	0.965404
4734	0.473734	-2.632095	9.394813	0.252598	-0.168490	0.287295	-0.461600	0.404671	-1.115160	0.135468	0.084222	-0.198773	0.966977
4735	1.062037	-2.951574	9.475461	0.397032	-0.275293	0.522112	-0.467658	0.403581	-1.111031	0.123309	0.088518	-0.192569	0.969472
4736	2.279868	-2.880998	8.756400	0.300250	-0.259904	0.408491	-0.475461	0.399952	-1.105873	0.113477	0.092789	-0.188094	0.971151
4737	1.976295	-2.590402	8.094912	0.086929	-0.107085	0.302781	-0.479498	0.398538	-1.102052	0.106747	0.093927	-0.187048	0.972006
4738	1.872042	-2.866562	8.640260	-0.032797	-0.036441	0.281661	-0.481124	0.401362	-1.099758	0.100960	0.093555	-0.188298	0.972419
4739	1.829421	-3.306679	9.246512	0.027913	-0.059691	0.092523	-0.481406	0.405637	-1.100162	0.098593	0.094411	-0.187874	0.972661
4740	1.998087	-3.075459	8.859957	-0.064052	0.003112	0.110281	-0.483561	0.405806	-1.099177	0.096333	0.093857	-0.189329	0.972659
4741	2.250183	-2.803819	9.053415	-0.034880	-0.031652	0.088860	-0.483044	0.412717	-1.097731	0.094257	0.094064	-0.190035	0.972705
4742	2.664358	-2.912832	9.047690	0.033923	-0.023587	0.074896	-0.482509	0.413505	-1.095529	0.092376	0.094353	-0.189564	0.972949
4743	2.344093	-2.991539	8.441437	0.015398	0.014634	0.103461	-0.484526	0.412527	-1.094172	0.090108	0.093736	-0.189216	0.973289
4744	1.557070	-2.627082	8.650454	-0.055970	-0.049046	0.135694	-0.484538	0.416177	-1.092417	0.087143	0.094121	-0.190654	0.973241
4745	1.779755	-2.999263	9.276372	0.256072	-0.192078	0.490225	-0.487515	0.420732	-1.089915	0.076085	0.096442	-0.186659	0.974715
4746	2.632265	-2.981374	9.196477	0.189951	-0.240250	0.260546	-0.494248	0.419632	-1.084688	0.069463	0.100491	-0.183820	0.975339
4747	2.282125	-4.332458	11.042349	0.038864	-0.176064	0.130612	-0.500191	0.424796	-1.081040	0.065898	0.103519	-0.183312	0.975366
4748	1.189896	-3.847378	10.533333	0.173184	-0.053291	0.314171	-0.500461	0.424578	-1.077497	0.058931	0.103686	-0.180651	0.976290
4749	2.455060	-2.960390	8.473495	0.516135	-0.143382	0.264897	-0.502467	0.419899	-1.075715	0.051864	0.106120	-0.171022	0.978162
4750	2.115272	-3.964532	6.583295	0.311408	-0.103194	-0.210962	-0.507289	0.410746	-1.074045	0.054620	0.109249	-0.164577	0.978773
4751	0.558322	-4.019231	8.996221	-0.788975	0.071301	-0.094543	-0.503532	0.415495	-1.074481	0.058119	0.107233	-0.179567	0.976155
4752	0.478692	-3.889234	12.228251	0.071810	-0.151860	0.382298	-0.504658	0.431373	-1.072452	0.049766	0.108942	-0.179167	0.976501
4753	1.653815	-3.637699	8.340872	0.677434	-0.394105	0.317050	-0.511237	0.424221	-1.069606	0.040343	0.116004	-0.166843	0.978304
4754	2.427167	-3.048312	8.295160	0.178565	-0.237347	0.353427	-0.517154	0.420492	-1.062017	0.031875	0.119674	-0.164347	0.978597
4755	2.586210	-3.385230	8.945341	0.144730	-0.074456	0.299514	-0.520667	0.424397	-1.061577	0.025100	0.120109	-0.162147	0.979108
4756	2.601072	-3.283082	8.157828	0.051500	-0.011227	0.298753	-0.522550	0.423129	-1.060095	0.018802	0.119442	-0.161860	0.979378
4757	2.921360	-3.665615	8.926446	-0.127950	0.008098	0.212485	-0.520680	0.428473	-1.059807	0.014672	0.118461	-0.164788	0.979079
4758	2.445422	-3.732509	8.984565	-0.055797	-0.029366	0.133011	-0.518951	0.435541	-1.060281	0.011822	0.118638	-0.166203	0.978857
4759	2.118009	-3.532135	8.645608	0.030736	-0.056783	0.191528	-0.521114	0.438100	-1.058262	0.007521	0.119037	-0.166031	0.978881
4760	2.258153	-3.735932	8.757369	0.141267	-0.054844	0.366909	-0.521121	0.440023	-1.055471	-0.000534	0.118978	-0.164132	0.979237
4761	2.528032	-3.915548	8.661084	0.280439	-0.056464	0.480448	-0.522201	0.440918	-1.056248	-0.011069	0.118428	-0.159789	0.979959
4762	2.815262	-3.526788	8.440677	0.275133	-0.137007	0.428565	-0.521933	0.441139	-1.053788	-0.021099	0.119774	-0.155339	0.980346
4763	2.815315	-3.507350	8.580156	0.173659	-0.095254	0.359552	-0.525849	0.444262	-1.049821	-0.029107	0.120432	-0.152808	0.980458
4764	2.372198	-3.656201	8.536386	0.047184	-0.074222	0.111852	-0.525854	0.445649	-1.048412	-0.032268	0.121629	-0.152062	0.980328
4765	1.473646	-3.291341	8.734754	-0.082979	-0.029952	0.073005	-0.526932	0.445604	-1.045400	-0.033834	0.122020	-0.153947	0.979932
4766	1.267910	-3.355718	9.181504	-0.058111	-0.070540	0.212545	-0.529097	0.448762	-1.044726	-0.038315	0.122837	-0.155557	0.979411
4767	1.562078	-3.292124	9.103388	0.053451	-0.129703	0.270801	-0.530185	0.452147	-1.042694	-0.044415	0.124406	-0.155187	0.979014
4768	1.488253	-3.220623	9.201691	0.132393	-0.109791	0.283564	-0.530192	0.453916	-1.039362	-0.051006	0.125626	-0.153183	0.978852
4769	1.888790	-3.130814	9.203676	0.142937	-0.150727	0.217821	-0.533693	0.453848	-1.039050	-0.056363	0.127638	-0.150887	0.978655
4770	2.146371	-2.948938	9.032066	0.045903	-0.105341	0.219515	-0.535849	0.453520	-1.034943	-0.061402	0.129046	-0.150420	0.978239
4771	2.108327	-2.995761	8.968661	-0.050508	-0.034828	0.067614	-0.537199	0.454345	-1.032445	-0.062974	0.129462	-0.151642	0.977895
4772	1.967253	-2.940036	9.161313	-0.079325	0.039179	0.013209	-0.537211	0.458342	-1.033406	-0.063192	0.128813	-0.153271	0.977713
4773	1.946860	-3.137051	9.133286	-0.196008	0.116268	-0.052073	-0.533985	0.460736	-1.035822	-0.061593	0.126805	-0.157208	0.977452
4774	1.458155	-3.240474	10.289031	-0.084523	0.124245	-0.048936	-0.529005	0.462110	-1.038837	-0.060269	0.124682	-0.158889	0.977536
4775	0.917319	-3.264966	9.251909	0.033067	0.051486	0.054549	-0.528596	0.460704	-1.039843	-0.061560	0.123244	-0.158521	0.977697
4776	0.436395	-2.443402	9.507795	0.125733	-0.020943	0.210040	-0.527783	0.458967	-1.039226	-0.066298	0.122883	-0.156550	0.977751
4777	1.379888	-2.445763	8.946972	0.328709	-0.196220	0.465744	-0.530208	0.459300	-1.038914	-0.077158	0.124521	-0.151014	0.977617
4778	2.256042	-2.597351	9.143517	0.222168	-0.214542	0.237894	-0.533842	0.457836	-1.033326	-0.083288	0.127707	-0.146920	0.977327
4779	2.794813	-2.347205	9.418156	0.087041	-0.098342	0.025015	-0.536267	0.457719	-1.031937	-0.084617	0.129154	-0.145083	0.977297
4780	2.937486	-2.305839	8.810760	0.052064	-0.062642	-0.208282	-0.539213	0.451933	-1.030453	-0.081140	0.130951	-0.143414	0.977599
4781	2.564167	-2.302904	8.804095	-0.064971	-0.037457	-0.404671	-0.542428	0.446651	-1.032087	-0.073481	0.132745	-0.143481	0.977953
4782	2.163608	-2.773870	8.689433	-0.302068	0.006965	-0.413861	-0.543227	0.443230	-1.030688	-0.064805	0.134286	-0.148293	0.977638
4783	1.697001	-2.741005	9.262255	-0.314306	-0.063559	-0.407190	-0.543366	0.444604	-1.028595	-0.056511	0.136919	-0.153176	0.977035
4784	1.747256	-2.672094	9.494381	-0.008947	-0.245680	-0.416258	-0.548471	0.439984	-1.026230	-0.049367	0.143052	-0.151926	0.976738
4785	2.452800	-3.246838	9.017237	0.115814	-0.259794	-0.269320	-0.555718	0.430766	-1.019350	-0.045555	0.148586	-0.148552	0.976616
4786	2.126091	-4.998198	9.615035	-0.084771	-0.100640	0.128151	-0.561375	0.430518	-1.015198	-0.048352	0.150300	-0.150502	0.975921
4787	1.499743	-2.749396	9.677547	-0.222380	0.226330	-0.125645	-0.559504	0.435682	-1.019419	-0.044892	0.146166	-0.154660	0.976064
4788	2.753146	-2.726870	7.640723	0.704230	-0.055909	0.315499	-0.558268	0.427704	-1.019419	-0.053561	0.145688	-0.141768	0.977654
4789	4.960713	-2.752386	7.364414	-0.306064	0.132825	-0.105992	-0.557848	0.422578	-1.019181	-0.050519	0.143545	-0.147569	0.977275
4790	3.400305	-3.210119	9.972860	-0.478606	0.304881	-0.292558	-0.552086	0.432628	-1.023697	-0.042710	0.138965	-0.156392	0.976937
4791	2.189534	-2.824275	9.672800	0.001722	0.041220	-0.327845	-0.546947	0.426227	-1.028331	-0.036481	0.139017	-0.155446	0.977333
4792	2.567174	-2.205656	9.602688	0.294629	-0.080317	-0.129777	-0.549619	0.418878	-1.027037	-0.035310	0.140831	-0.149262	0.978080
4793	4.113136	-3.037161	8.086824	0.134187	0.073964	-0.021704	-0.549885	0.417566	-1.025303	-0.035325	0.139261	-0.146567	0.978712
4794	3.010892	-2.629846	8.519355	-0.170183	0.072655	-0.218718	-0.547992	0.415288	-1.026900	-0.030638	0.138656	-0.149338	0.978537
4795	2.613889	-3.069128	8.963064	-0.050032	0.022207	-0.008158	-0.547454	0.415581	-1.027851	-0.030547	0.138213	-0.150251	0.978462
4796	3.134796	-2.991736	8.629403	0.098731	0.014255	0.149514	-0.545571	0.416414	-1.028938	-0.033985	0.137481	-0.148740	0.978683
4797	3.785379	-3.125646	8.115951	0.014094	0.050635	0.124602	-0.544227	0.417840	-1.030545	-0.036561	0.136129	-0.148804	0.978770
4798	3.475472	-3.111828	8.303738	-0.158683	0.148287	0.107067	-0.542353	0.422046	-1.036296	-0.038010	0.133071	-0.152315	0.978595
4799	3.033095	-2.983863	8.708072	-0.066633	0.186696	0.238527	-0.536982	0.427943	-1.038897	-0.042161	0.128824	-0.154369	0.978671
4800	3.393879	-3.586670	8.629806	-0.078945	0.208306	0.367650	-0.530269	0.435253	-1.042558	-0.048719	0.123719	-0.157037	0.978601
4801	2.767468	-3.624640	9.571394	-0.040389	0.056455	-0.094574	-0.523013	0.440792	-1.043828	-0.046804	0.123088	-0.157654	0.978675
4802	1.845009	-2.903423	9.056177	0.131362	-0.144163	-0.123424	-0.525826	0.435775	-1.045049	-0.045719	0.126273	-0.154603	0.978807
4803	1.683024	-2.906434	8.396434	-0.045549	-0.100791	0.074384	-0.526231	0.436034	-1.043535	-0.047594	0.128161	-0.155591	0.978315
4804	1.868466	-3.296243	9.396887	-0.044979	-0.122977	0.182053	-0.525712	0.442528	-1.042512	-0.051710	0.130100	-0.156815	0.977655
4805	1.858102	-3.014818	9.428148	0.118893	-0.227847	0.092594	-0.528000	0.441704	-1.041421	-0.054778	0.134199	-0.154490	0.977304
4806	1.791270	-2.632494	9.100631	0.138939	-0.133305	0.302795	-0.532175	0.441082	-1.034843	-0.061828	0.135779	-0.152425	0.976989
4807	1.820820	-2.894144	9.129992	0.053757	-0.049480	0.407389	-0.532323	0.445341	-1.034704	-0.070330	0.135447	-0.152388	0.976466
4808	2.112401	-3.155884	9.246838	0.003962	-0.058386	0.247986	-0.530452	0.450801	-1.039460	-0.075610	0.135875	-0.152899	0.975932
4809	1.889922	-2.693807	9.253375	0.088765	-0.043307	0.242189	-0.531265	0.452513	-1.038986	-0.080965	0.135827	-0.151714	0.975694
4810	1.985140	-2.963973	9.301667	0.133015	-0.017072	0.275196	-0.528315	0.456738	-1.040520	-0.087056	0.135168	-0.149826	0.975553
4811	1.932949	-2.926096	9.131267	0.112860	-0.031967	0.151280	-0.529393	0.457226	-1.042129	-0.090670	0.135096	-0.147920	0.975524
4812	1.846509	-2.976224	9.071217	0.067953	0.001365	0.154027	-0.528050	0.458466	-1.041832	-0.094144	0.134548	-0.147005	0.975409
4813	1.918550	-2.940928	9.082790	0.042939	-0.014600	0.144104	-0.526973	0.458583	-1.041840	-0.097380	0.134256	-0.146467	0.975213
4814	1.893415	-2.883112	9.163432	0.021006	-0.014200	0.156416	-0.525900	0.460279	-1.042616	-0.100784	0.134086	-0.146446	0.974893
4815	2.045178	-3.079427	9.164756	-0.005527	-0.014982	0.071431	-0.524823	0.460551	-1.043166	-0.102477	0.134090	-0.146652	0.974685
4816	2.096598	-2.855143	9.212789	-0.044757	0.015258	0.129829	-0.526177	0.463189	-1.045384	-0.105078	0.133552	-0.147902	0.974293
4817	2.194035	-3.164145	8.950896	-0.032704	0.037624	0.020382	-0.524300	0.465702	-1.045461	-0.105548	0.132736	-0.148606	0.974247
4818	1.871331	-2.766997	9.043919	0.003376	0.039777	0.017025	-0.522010	0.465788	-1.045348	-0.106033	0.131956	-0.148665	0.974291
4819	2.331461	-2.996562	9.014032	0.007768	0.055726	0.057717	-0.520393	0.465802	-1.047550	-0.107284	0.130588	-0.148704	0.974333
4820	1.956288	-3.119883	9.157518	-0.007562	0.032259	-0.113908	-0.519049	0.466644	-1.048493	-0.105215	0.130367	-0.148617	0.974601
4821	1.661409	-2.906737	9.223895	0.018036	-0.014863	-0.069871	-0.517955	0.461559	-1.050717	-0.104220	0.130709	-0.147970	0.974760
4822	1.865587	-3.150635	9.405330	0.051479	-0.024113	-0.043342	-0.519030	0.460746	-1.051277	-0.103836	0.131252	-0.146799	0.974906
4823	1.754060	-3.050712	9.256713	0.124444	-0.031368	-0.013077	-0.519028	0.460159	-1.050477	-0.104279	0.131501	-0.144195	0.975213
4824	1.793210	-3.103434	9.041653	0.088092	-0.032800	0.068134	-0.520103	0.459040	-1.050092	-0.106213	0.131817	-0.142579	0.975200
4825	1.819880	-3.078656	9.201168	0.062281	-0.033404	0.191809	-0.519290	0.457596	-1.049875	-0.110494	0.131625	-0.141732	0.974873
4826	2.098653	-3.093026	9.127982	0.111033	-0.049709	0.149363	-0.520243	0.460550	-1.047722	-0.114101	0.131979	-0.139843	0.974683
4827	2.190235	-2.960280	9.035905	0.102078	-0.060358	0.145707	-0.519834	0.458958	-1.046823	-0.117656	0.132359	-0.138039	0.974466
4828	2.342165	-2.947830	8.874368	0.070686	-0.048183	0.110294	-0.520509	0.459386	-1.046256	-0.120386	0.132882	-0.136833	0.974231
4829	2.487283	-3.037436	8.980605	0.016258	-0.055432	-0.010189	-0.521180	0.458532	-1.045457	-0.120653	0.133825	-0.136302	0.974143
4830	2.339426	-2.899304	9.080948	-0.003004	-0.007288	-0.022294	-0.519562	0.457946	-1.046314	-0.120493	0.134090	-0.136277	0.974130
4831	2.247577	-2.891246	9.210472	0.089386	-0.039598	-0.050485	-0.520906	0.457142	-1.047006	-0.120123	0.134671	-0.134251	0.974377
4832	2.332264	-2.938299	8.869178	0.033025	-0.014061	-0.023984	-0.519822	0.454863	-1.047775	-0.120062	0.134988	-0.133501	0.974444
4833	2.510139	-3.194809	9.083602	0.009218	-0.045037	-0.217020	-0.519010	0.453880	-1.049044	-0.116238	0.136334	-0.132591	0.974844
4834	2.407360	-2.866569	8.543544	-0.080484	-0.003278	-0.354929	-0.520886	0.450496	-1.048177	-0.109406	0.137584	-0.133170	0.975380
4835	2.385030	-2.682364	9.542919	-0.105207	0.023722	-0.303583	-0.517104	0.447018	-1.048880	-0.103388	0.138083	-0.134401	0.975797
4836	2.035930	-2.467803	9.333185	0.139705	-0.063025	0.014971	-0.518174	0.444782	-1.049349	-0.104525	0.139042	-0.131577	0.975925
4837	2.399848	-2.815698	8.788477	0.079515	0.004182	0.260934	-0.518718	0.446330	-1.048201	-0.110085	0.138027	-0.130712	0.975574
4838	2.578153	-2.943514	9.184901	0.083147	0.000534	0.122962	-0.518317	0.447172	-1.048178	-0.112988	0.137569	-0.129424	0.975478
4839	2.307620	-2.763932	9.074136	0.116243	-0.002108	0.096581	-0.518049	0.447727	-1.047890	-0.115452	0.137032	-0.127375	0.975535
4840	2.439391	-2.814954	9.035233	0.101670	-0.018428	0.032752	-0.517237	0.446286	-1.047810	-0.116727	0.137136	-0.125426	0.975621
4841	2.329010	-2.865507	9.065929	0.074289	-0.010168	0.048658	-0.516698	0.446116	-1.047140	-0.118157	0.136986	-0.124056	0.975645
4842	2.454879	-2.605884	9.120795	0.095540	-0.028091	-0.009779	-0.518612	0.455708	-1.048716	-0.118670	0.137404	-0.122077	0.975774
4843	2.404479	-3.002514	9.074094	0.031517	0.001268	-0.032750	-0.518609	0.454533	-1.046981	-0.118362	0.137347	-0.121355	0.975909
4844	2.551759	-2.502178	8.988175	0.033166	-0.004241	-0.096485	-0.518200	0.453130	-1.048123	-0.116910	0.137652	-0.120418	0.976158
4845	2.449219	-2.586580	8.985665	0.023139	0.027466	-0.052083	-0.516855	0.453978	-1.049339	-0.116136	0.137168	-0.119863	0.976386
4846	2.263126	-2.449123	9.253353	0.001579	0.028330	0.013305	-0.514158	0.452810	-1.050636	-0.116656	0.136645	-0.119921	0.976390
4847	2.338211	-2.595867	9.078622	0.019243	-0.041681	0.081865	-0.514159	0.453100	-1.050900	-0.118652	0.137199	-0.119643	0.976106
4848	2.400601	-2.543740	9.210139	0.033714	-0.053866	0.076509	-0.517122	0.452787	-1.046646	-0.120673	0.138052	-0.119055	0.975810
4849	2.272611	-2.245060	8.941559	-0.024414	-0.047569	0.232871	-0.517535	0.455435	-1.044099	-0.125506	0.138468	-0.120016	0.975024
4850	2.553836	-2.953676	9.095160	-0.141054	-0.032290	0.222842	-0.517655	0.450101	-1.040451	-0.129718	0.138963	-0.123306	0.973991
4851	2.568316	-3.069940	9.108519	-0.132648	0.004302	0.184204	-0.520095	0.455588	-1.042018	-0.133166	0.138774	-0.126395	0.973156
4852	2.431274	-3.062673	9.503875	0.116177	-0.050154	-0.045204	-0.523332	0.457094	-1.042477	-0.133049	0.139617	-0.123860	0.973377
4853	2.349092	-2.782604	9.041847	0.166335	-0.063374	-0.105231	-0.523852	0.450804	-1.040083	-0.131860	0.140679	-0.120151	0.973851
4854	2.526858	-2.594884	8.959222	-0.062009	-0.012708	-0.038478	-0.523845	0.448566	-1.041520	-0.131289	0.141248	-0.121203	0.973716
4855	2.669699	-2.920007	9.158646	0.007105	0.010733	-0.027525	-0.523849	0.450003	-1.042292	-0.130983	0.141119	-0.121013	0.973799
4856	2.466180	-2.712514	8.955840	-0.018229	0.023490	-0.121194	-0.524370	0.444367	-1.043560	-0.128829	0.141067	-0.121074	0.974087
4857	2.491455	-2.741172	9.103680	-0.039152	0.026715	-0.078811	-0.526252	0.443152	-1.044396	-0.127353	0.140880	-0.121687	0.974231
4858	2.534793	-2.737965	9.032765	-0.040005	0.037319	-0.112349	-0.526527	0.445207	-1.047054	-0.125305	0.140596	-0.122227	0.974470
4859	2.495716	-2.721680	9.041073	-0.053985	0.057064	-0.124636	-0.527597	0.442827	-1.047392	-0.122818	0.139978	-0.123078	0.974769
4860	2.424829	-2.820078	8.996307	-0.075046	0.059139	-0.144118	-0.527732	0.442817	-1.046845	-0.119972	0.139429	-0.124269	0.975051
4861	2.278167	-2.754762	9.015388	-0.096859	0.053438	-0.137121	-0.527321	0.440674	-1.046646	-0.117128	0.139015	-0.125919	0.975244
4862	2.270597	-2.852000	9.073665	-0.088292	0.051338	-0.121190	-0.528664	0.439607	-1.048302	-0.114651	0.138582	-0.127419	0.975405
4863	2.245733	-2.823321	9.055834	-0.089259	0.040696	-0.086777	-0.526784	0.441610	-1.050851	-0.112842	0.138262	-0.129039	0.975448
4864	2.343563	-2.865242	9.071189	-0.073666	0.011060	-0.069256	-0.526110	0.441613	-1.051678	-0.111567	0.138454	-0.130298	0.975400
4865	2.259887	-2.801214	9.072952	-0.060161	-0.003821	-0.038351	-0.526649	0.441780	-1.052212	-0.110897	0.138807	-0.131386	0.975281
4866	2.306237	-2.933892	9.097042	-0.019621	-0.027293	-0.010089	-0.527189	0.441540	-1.047438	-0.111025	0.139472	-0.131669	0.975133
4867	2.273917	-2.788830	8.989033	-0.005933	-0.059710	0.010968	-0.528535	0.441430	-1.047426	-0.111616	0.140660	-0.131716	0.974889
4868	2.394013	-2.738099	8.965856	0.019175	-0.069256	0.046321	-0.529481	0.442608	-1.048332	-0.113079	0.141910	-0.131304	0.974594
4869	2.552951	-2.798328	9.028963	0.016430	-0.088781	0.044386	-0.530962	0.442176	-1.046555	-0.114459	0.143532	-0.130937	0.974245
4870	2.640439	-2.811307	9.022117	0.030061	-0.089477	0.005506	-0.533254	0.442562	-1.042559	-0.115247	0.145261	-0.130143	0.974002
4871	2.618844	-2.823838	9.011919	0.021078	-0.085167	-0.028084	-0.536081	0.442073	-1.043088	-0.115217	0.147005	-0.129480	0.973832
4872	2.578053	-2.708040	9.106087	0.026387	-0.080821	-0.058096	-0.538368	0.440934	-1.040642	-0.114760	0.148741	-0.128587	0.973741
4873	2.513958	-2.655796	9.094096	0.039981	-0.081455	-0.027987	-0.538903	0.439326	-1.038096	-0.114778	0.150366	-0.127553	0.973625
4874	2.582253	-2.695839	8.978536	0.041657	-0.075312	0.011831	-0.541861	0.437628	-1.035388	-0.115703	0.151779	-0.126584	0.973423
4875	2.624844	-2.646515	8.962619	0.003092	-0.071967	0.007300	-0.542675	0.439330	-1.034504	-0.116271	0.153215	-0.126388	0.973156
4876	2.704945	-2.756722	9.071831	-0.001897	-0.075106	0.024930	-0.544429	0.440512	-1.034718	-0.117327	0.154691	-0.126305	0.972806
4877	2.782376	-2.750462	9.071753	0.019662	-0.092714	-0.010496	-0.544559	0.438441	-1.030964	-0.117651	0.156542	-0.125679	0.972552
4878	2.799142	-2.638498	8.948648	0.004991	-0.070074	0.003743	-0.547119	0.438575	-1.028065	-0.118298	0.157956	-0.125407	0.972280
4879	2.830343	-2.725315	9.070628	-0.014690	-0.052469	-0.031575	-0.548468	0.439164	-1.027621	-0.118002	0.159163	-0.125469	0.972111
4880	2.814796	-2.681904	9.026491	-0.027763	-0.021203	-0.042023	-0.548196	0.438285	-1.026697	-0.117528	0.159819	-0.125804	0.972018
4881	2.771009	-2.677845	9.001043	-0.054567	0.010616	-0.043661	-0.548871	0.438905	-1.028306	-0.116711	0.159925	-0.126744	0.971977
4882	2.793893	-2.847363	9.036727	-0.047629	0.024592	-0.031172	-0.548199	0.439486	-1.029523	-0.116226	0.159704	-0.127615	0.971957
4883	2.699484	-2.858791	9.000214	-0.054838	0.047528	-0.026605	-0.547790	0.438070	-1.030120	-0.115645	0.159047	-0.128704	0.971990
4884	2.677212	-2.844635	8.944055	-0.031792	0.026142	-0.016939	-0.545912	0.440618	-1.031696	-0.115486	0.158722	-0.129316	0.971981
4885	2.726501	-2.882582	8.962705	-0.043231	0.020147	0.005963	-0.545644	0.440858	-1.030054	-0.115646	0.158484	-0.130224	0.971880
4886	2.834230	-2.938892	8.951992	-0.019894	0.016749	0.007762	-0.546454	0.441605	-1.030839	-0.116018	0.158249	-0.130663	0.971815
4887	2.794338	-2.888639	8.916686	-0.016137	0.009841	0.000664	-0.544434	0.442019	-1.032350	-0.116188	0.158169	-0.131009	0.971761
4888	2.807370	-2.944245	8.854915	-0.014377	0.009810	0.002438	-0.545783	0.442270	-1.029598	-0.116536	0.158077	-0.131300	0.971695
4889	2.762195	-2.979046	8.911567	-0.031579	0.029878	-0.023999	-0.543632	0.443517	-1.030401	-0.116125	0.157715	-0.131923	0.971719
4890	2.699406	-2.989896	8.914536	-0.023306	0.004482	-0.001136	-0.545251	0.444553	-1.030621	-0.116414	0.157759	-0.132360	0.971618
4891	2.728339	-2.984517	8.900940	-0.010904	0.002635	0.005958	-0.543495	0.442978	-1.031784	-0.116723	0.157800	-0.132621	0.971538
4892	2.747575	-2.974456	8.915898	-0.019810	0.013274	0.004225	-0.544037	0.444279	-1.032282	-0.117054	0.157645	-0.133035	0.971467
4893	2.748916	-3.035119	8.957322	-0.026878	0.021303	0.000719	-0.542427	0.446257	-1.033464	-0.117162	0.157378	-0.133641	0.971414
4894	2.680246	-2.999954	8.923654	-0.021671	0.009654	0.005979	-0.540677	0.446790	-1.033740	-0.117606	0.157303	-0.134077	0.971313
4895	2.670861	-3.014689	8.928291	-0.018402	0.009374	0.018368	-0.541083	0.447379	-1.034262	-0.118115	0.157199	-0.134552	0.971202
4896	2.663389	-2.997827	8.971267	-0.015164	0.013497	0.032549	-0.542423	0.445103	-1.032683	-0.118927	0.156940	-0.134979	0.971085
4897	2.650959	-2.995634	8.886612	-0.001514	0.004005	0.025463	-0.542027	0.447631	-1.031924	-0.119643	0.156879	-0.135140	0.970985
4898	2.671555	-3.048664	8.933384	-0.009977	-0.003483	0.037763	-0.541487	0.447720	-1.036293	-0.120739	0.156941	-0.135422	0.970800
4899	2.710132	-3.028535	8.997006	0.029991	-0.008105	0.022818	-0.541761	0.449119	-1.035153	-0.121534	0.157046	-0.134938	0.970751
4900	2.702568	-3.035971	8.857205	0.009974	-0.017342	0.029774	-0.540954	0.449359	-1.034063	-0.122685	0.157365	-0.134757	0.970580
4901	2.666306	-3.029338	8.928263	0.022684	-0.007392	0.027232	-0.541767	0.450759	-1.032371	-0.123542	0.157463	-0.134436	0.970500
4902	2.682563	-2.999915	8.890022	0.017375	-0.018861	0.021833	-0.542574	0.450531	-1.034006	-0.124529	0.157810	-0.134087	0.970366
4903	2.729368	-3.037909	8.889338	0.013827	-0.017955	0.020051	-0.543112	0.449897	-1.030610	-0.125248	0.158156	-0.133893	0.970243
4904	2.713786	-2.984782	8.895680	0.024730	-0.025734	0.014732	-0.542576	0.450724	-1.030043	-0.126175	0.158642	-0.133356	0.970118
4905	2.728528	-2.989366	8.929871	0.021451	-0.016607	0.004167	-0.544458	0.449638	-1.030329	-0.126607	0.158987	-0.132968	0.970058
4906	2.761328	-2.940223	8.882360	0.019660	-0.014843	0.004165	-0.546073	0.449442	-1.032500	-0.127184	0.159288	-0.132539	0.969992
4907	2.718467	-2.967697	8.951064	0.006269	-0.011313	0.000618	-0.544722	0.447961	-1.031199	-0.127484	0.159581	-0.132448	0.969917
4908	2.727897	-2.957818	8.929613	0.017830	-0.021082	0.004126	-0.544865	0.450455	-1.028388	-0.128230	0.160029	-0.132012	0.969805
4909	2.727655	-2.945684	8.929514	0.012474	-0.011348	0.004171	-0.544597	0.450732	-1.028382	-0.128620	0.160297	-0.131812	0.969736
4910	2.697854	-2.912239	8.913903	0.014202	-0.016713	0.005916	-0.545671	0.449613	-1.027997	-0.129270	0.160650	-0.131480	0.969636
4911	2.741090	-2.887174	8.948744	0.024457	-0.010925	0.027192	-0.545401	0.449638	-1.029363	-0.130144	0.160817	-0.131119	0.969540
4912	2.794295	-2.891070	8.887815	0.024650	-0.010746	0.020111	-0.545671	0.449613	-1.027997	-0.131118	0.160993	-0.130641	0.969444
4913	2.812998	-2.842168	8.979499	0.024217	-0.031498	0.032345	-0.547152	0.449187	-1.026492	-0.132145	0.161550	-0.130241	0.969266
4914	2.853068	-2.914275	8.933125	0.039656	-0.010936	-0.002843	-0.546205	0.447885	-1.026409	-0.132734	0.161751	-0.129394	0.969265
4915	2.768932	-2.833266	8.896230	0.038061	-0.017848	-0.011717	-0.545666	0.447693	-1.024785	-0.132916	0.162125	-0.128616	0.969282
4916	2.808791	-2.881091	8.936331	0.043088	-0.026999	0.000610	-0.547681	0.445766	-1.025369	-0.133669	0.162624	-0.127664	0.969220
4917	2.813631	-2.876145	8.965330	0.050199	-0.025248	0.004178	-0.548620	0.444665	-1.025940	-0.134216	0.163070	-0.126679	0.969199
4918	2.805398	-2.832599	8.935862	0.046654	-0.034081	0.000575	-0.548216	0.445003	-1.028662	-0.135062	0.163704	-0.125628	0.969112
4919	2.802878	-2.827790	8.935747	0.050199	-0.025249	0.004179	-0.549155	0.443558	-1.026652	-0.135609	0.164150	-0.124641	0.969087
4920	2.811307	-2.762088	8.949954	0.058428	-0.038280	0.030639	-0.550634	0.442726	-1.025979	-0.137055	0.164752	-0.123453	0.968934
4921	2.931486	-2.723500	8.876317	0.037351	-0.027344	0.012935	-0.552118	0.443595	-1.025251	-0.137735	0.165255	-0.122731	0.968843
4922	2.945527	-2.689252	8.934265	0.021392	-0.004230	0.007722	-0.552112	0.441294	-1.023962	-0.138487	0.165349	-0.122285	0.968776
4923	2.907542	-2.721496	8.981489	0.024584	-0.021402	0.020008	-0.552251	0.442385	-1.021878	-0.139246	0.165759	-0.121842	0.968653
4924	2.891245	-2.763067	8.930749	0.023781	-0.000134	-0.013447	-0.551702	0.439097	-1.021446	-0.139587	0.165818	-0.121290	0.968663
4925	2.853276	-2.802598	8.937104	0.014935	0.012322	-0.016921	-0.551978	0.441552	-1.023000	-0.139517	0.165694	-0.121006	0.968730
4926	2.792880	-2.813406	8.930517	0.017866	0.010783	-0.025749	-0.550896	0.440005	-1.024700	-0.139662	0.165599	-0.120544	0.968783
4927	2.763055	-2.784821	8.876425	0.005798	0.001483	-0.013462	-0.551298	0.439255	-1.022537	-0.139655	0.165698	-0.120422	0.968782
4928	2.758930	-2.809164	8.951110	-0.005154	0.010107	-0.006369	-0.551164	0.439384	-1.022125	-0.139989	0.165619	-0.120487	0.968740
4929	2.811682	-2.783932	8.930872	0.001784	0.004616	0.002446	-0.550496	0.441087	-1.022760	-0.140271	0.165626	-0.120508	0.968695
4930	2.821587	-2.783746	8.998580	-0.000172	-0.007931	0.005893	-0.551438	0.441127	-1.023566	-0.140932	0.165857	-0.120462	0.968565
4931	2.791022	-2.721189	8.924950	0.016030	-0.007799	0.005950	-0.550622	0.438574	-1.024477	-0.141359	0.166053	-0.120183	0.968504
4932	2.829994	-2.725333	8.959880	0.010052	0.000476	0.028961	-0.550626	0.440169	-1.025926	-0.142401	0.166027	-0.120052	0.968372
4933	2.844289	-2.712935	8.960225	0.000514	-0.002809	0.014761	-0.550897	0.440282	-1.024418	-0.142935	0.166147	-0.120114	0.968265
4934	2.883305	-2.729224	8.932657	0.013747	0.000597	0.025426	-0.549554	0.441538	-1.024802	-0.143995	0.166126	-0.119887	0.968140
4935	2.861778	-2.734464	8.989812	0.006750	0.004270	0.018359	-0.550360	0.440837	-1.024406	-0.144602	0.166084	-0.119857	0.968060
4936	2.916033	-2.670367	8.923589	0.005494	-0.000547	-0.002907	-0.550902	0.441947	-1.022727	-0.145057	0.166172	-0.119698	0.967997
4937	2.906263	-2.655971	8.990585	-0.000147	0.009813	0.007751	-0.550629	0.440837	-1.024130	-0.145422	0.166074	-0.119774	0.967950
4938	2.851470	-2.703090	8.994074	0.017894	-0.002399	0.004207	-0.550090	0.441023	-1.026586	-0.146011	0.166138	-0.119402	0.967896
4939	2.869123	-2.627520	8.921825	0.016458	-0.000305	-0.009051	-0.549415	0.440277	-1.025663	-0.146129	0.166228	-0.119064	0.967904
4940	3.000414	-2.739218	9.114470	-0.009576	0.022524	-0.041726	-0.551029	0.439604	-1.025666	-0.145710	0.166003	-0.119138	0.967997
4941	3.072788	-2.866503	9.738743	-0.087933	0.157933	-0.186120	-0.549948	0.438464	-1.026535	-0.141673	0.163756	-0.120685	0.968787
4942	2.653767	-3.048932	9.438379	0.009770	0.242364	-0.188703	-0.544283	0.436449	-1.031032	-0.138407	0.159628	-0.120448	0.969977
4943	2.082962	-2.962250	8.823190	-0.123099	0.301857	-0.053338	-0.539427	0.434118	-1.033347	-0.136490	0.154320	-0.123526	0.970720
4944	1.692723	-3.076145	8.860220	-0.197654	0.234361	0.132626	-0.532974	0.438480	-1.038193	-0.137434	0.149943	-0.128514	0.970625
4945	1.727805	-2.813267	9.350410	-0.017432	0.108779	0.167721	-0.529359	0.445695	-1.040730	-0.140599	0.147462	-0.129699	0.970394
4946	2.462789	-2.702809	9.478054	0.126293	0.070764	0.102337	-0.530304	0.446914	-1.043408	-0.143354	0.145565	-0.127695	0.970543
4947	2.896219	-2.160914	8.938396	0.074539	0.150276	-0.001742	-0.527866	0.442505	-1.045489	-0.143388	0.142468	-0.126677	0.971131
4948	2.943756	-2.189234	8.463416	-0.150492	0.240939	-0.185754	-0.524637	0.443752	-1.047396	-0.138993	0.138743	-0.129753	0.971903
4949	2.560866	-2.242260	8.909459	-0.352810	0.318760	-0.382081	-0.519791	0.445320	-1.052587	-0.129981	0.134575	-0.136384	0.972828
4950	2.354769	-2.044455	9.363850	-0.358723	0.331391	-0.463328	-0.512526	0.448533	-1.057615	-0.119153	0.130339	-0.142985	0.973843
4951	2.540615	-2.259580	9.294141	-0.249373	0.296378	-0.519820	-0.506060	0.448803	-1.063549	-0.107744	0.126706	-0.147070	0.975042
4952	2.469702	-2.134647	9.117695	-0.276976	0.279424	-0.634931	-0.501467	0.444524	-1.067288	-0.094059	0.123756	-0.151445	0.976167
4953	2.119469	-2.369240	8.781319	-0.252580	0.222771	-0.781879	-0.498220	0.439816	-1.069525	-0.077698	0.122308	-0.154670	0.977282
4954	1.827381	-3.258116	9.674589	-0.397622	0.273916	-0.598923	-0.495918	0.436131	-1.072127	-0.064334	0.119448	-0.161391	0.977521
4955	1.843815	-3.413147	10.061436	-0.146535	0.338342	-0.385551	-0.488781	0.436960	-1.078323	-0.055569	0.114293	-0.163596	0.978307
4956	2.260411	-3.308666	8.335339	0.209898	0.222531	-0.470984	-0.484305	0.427372	-1.085644	-0.046491	0.111311	-0.158632	0.979941
4957	2.164165	-3.181719	8.591419	-0.149521	0.265984	-0.553159	-0.480640	0.418285	-1.089256	-0.034692	0.108042	-0.160425	0.980504
4958	2.402013	-3.631341	8.924693	-0.158099	0.302057	-0.360267	-0.474844	0.417625	-1.097258	-0.026484	0.103416	-0.162955	0.980841
4959	2.279705	-3.725832	8.738695	-0.043230	0.199782	-0.500211	-0.471191	0.412823	-1.101959	-0.016159	0.101233	-0.162771	0.981324
4960	1.991652	-3.536870	8.511770	-0.064692	0.141371	-0.447546	-0.467003	0.408805	-1.104321	-0.007134	0.099999	-0.163161	0.981493
4961	2.042662	-3.584444	9.014420	-0.100705	0.142979	-0.380480	-0.462143	0.405043	-1.106137	0.000767	0.098545	-0.164341	0.981468
4962	2.119084	-3.553943	8.848022	-0.040694	0.108740	-0.341626	-0.459709	0.402188	-1.107895	0.007614	0.097589	-0.164455	0.981516
4963	2.261380	-3.298899	8.703617	-0.055735	0.115896	-0.384101	-0.457809	0.397492	-1.109298	0.015404	0.096688	-0.164754	0.981463
4964	2.291536	-3.463426	8.770782	-0.174099	0.146283	-0.394888	-0.454032	0.395747	-1.111308	0.023767	0.095104	-0.167360	0.981010
4965	1.875790	-3.475796	9.046996	-0.159690	0.161451	-0.392893	-0.449722	0.396032	-1.115715	0.032076	0.093304	-0.169668	0.980550
4966	1.895772	-3.397757	8.960357	-0.089001	0.122767	-0.350488	-0.444873	0.396299	-1.119856	0.039264	0.092079	-0.170675	0.980229
4967	1.884754	-3.451365	8.970052	-0.107084	0.101395	-0.283487	-0.441098	0.395387	-1.121021	0.045120	0.091101	-0.172193	0.979803
4968	1.796185	-3.372850	9.048591	-0.084372	0.086789	-0.260509	-0.437594	0.394625	-1.122315	0.050458	0.090264	-0.173295	0.979426
4969	1.849471	-3.393748	8.905944	-0.055652	0.044562	-0.197043	-0.435841	0.394024	-1.122628	0.054328	0.090134	-0.174019	0.979103
4970	1.941766	-3.399353	8.932892	-0.076148	0.036673	-0.172424	-0.433682	0.392575	-1.123519	0.057780	0.089971	-0.175165	0.978715
4971	1.801160	-3.486851	9.136268	-0.073272	0.055505	-0.142206	-0.433550	0.393732	-1.124574	0.060644	0.089406	-0.176327	0.978385
4972	1.758726	-3.439077	9.047941	-0.031485	0.013820	-0.096360	-0.433151	0.395425	-1.124524	0.062342	0.089493	-0.176752	0.978194
4973	1.799468	-3.418919	9.029780	0.004884	0.000413	-0.045065	-0.430317	0.393021	-1.121634	0.062970	0.089743	-0.176632	0.978152
4974	1.930310	-3.290302	9.064121	0.001388	-0.007358	0.016725	-0.430589	0.394052	-1.122961	0.062374	0.089877	-0.176648	0.978176
4975	2.158552	-3.320153	9.008760	0.005253	-0.012326	0.039644	-0.430861	0.394736	-1.121572	0.061299	0.090082	-0.176687	0.978217
4976	2.176003	-3.227588	8.979710	0.000040	-0.000738	0.000795	-0.432473	0.393657	-1.122406	0.061049	0.090139	-0.176693	0.978227
4977	2.190256	-3.224910	8.905499	-0.018775	0.012403	-0.033660	-0.433283	0.394224	-1.121560	0.061540	0.090107	-0.177036	0.978137
4978	2.002076	-3.259879	8.957764	-0.063596	0.024570	-0.038102	-0.433418	0.394082	-1.121426	0.062289	0.089722	-0.178188	0.977916
4979	1.849936	-3.388865	9.084064	-0.046307	0.013426	-0.013329	-0.431532	0.394051	-1.121995	0.062436	0.089559	-0.179105	0.977754
4980	1.776315	-3.361081	8.970858	-0.019204	0.001446	0.048583	-0.434234	0.396928	-1.120915	0.061308	0.089375	-0.179571	0.977757
4981	1.826364	-3.418422	9.107636	-0.006502	-0.006253	0.076852	-0.432079	0.396920	-1.122714	0.059550	0.089308	-0.179895	0.977812
4982	1.960702	-3.367444	8.991009	0.021099	-0.021288	0.119249	-0.433835	0.398650	-1.122092	0.056916	0.089356	-0.179728	0.977995
4983	1.932705	-3.418931	9.009796	-0.005582	-0.013308	0.075021	-0.435317	0.398999	-1.123428	0.055167	0.089434	-0.180039	0.978031
4984	1.835536	-3.282314	9.034672	0.018993	-0.024299	0.096260	-0.434241	0.399223	-1.121932	0.052995	0.089616	-0.179875	0.978164
4985	2.037251	-3.322360	8.956907	0.020229	-0.014179	0.119274	-0.436400	0.400398	-1.121460	0.050331	0.089580	-0.179754	0.978331
4986	2.134775	-3.349721	8.967329	0.000832	-0.013963	0.104165	-0.438562	0.402525	-1.119182	0.047977	0.089529	-0.179938	0.978420
4987	1.992555	-3.396005	8.919981	-0.026631	0.008269	0.058283	-0.437220	0.404159	-1.117508	0.046671	0.089237	-0.180602	0.978387
4988	1.874546	-3.293744	9.035954	-0.012149	0.003162	0.053895	-0.437222	0.404896	-1.118712	0.045463	0.089005	-0.180940	0.978403
4989	1.940696	-3.343535	8.946882	-0.018660	0.010927	0.097233	-0.436149	0.406284	-1.118407	0.043392	0.088526	-0.181507	0.978435
4990	1.863546	-3.349780	9.036040	-0.014088	0.003013	0.059197	-0.437226	0.406015	-1.117994	0.042126	0.088268	-0.181895	0.978442
4991	1.923475	-3.329280	8.955875	-0.014132	-0.007653	0.059116	-0.437772	0.408461	-1.118863	0.040725	0.088295	-0.182315	0.978421
4992	1.865239	-3.310905	9.050242	-0.020661	-0.014165	0.032541	-0.437775	0.409741	-1.118958	0.039873	0.088474	-0.182793	0.978350
4993	1.810647	-3.372591	9.024960	-0.030174	-0.004107	0.053809	-0.438048	0.410397	-1.116341	0.038619	0.088435	-0.183504	0.978271
4994	1.894043	-3.412341	9.088002	-0.004798	0.005134	0.048625	-0.436973	0.411548	-1.118090	0.037533	0.088183	-0.183688	0.978301
4995	2.048967	-3.312444	8.892194	-0.003893	0.005979	0.015005	-0.436032	0.411955	-1.118224	0.037030	0.088117	-0.183801	0.978305
4996	2.028921	-3.388057	8.973999	-0.055284	0.038164	-0.009699	-0.437241	0.411122	-1.117828	0.037332	0.087388	-0.184848	0.978162
4997	1.893077	-3.373522	9.027496	-0.051351	0.020688	-0.092874	-0.436440	0.413383	-1.118173	0.039078	0.087405	-0.185681	0.977934
4998	1.824592	-3.360211	8.914557	-0.051671	0.046931	-0.075892	-0.433745	0.413378	-1.120661	0.040658	0.086759	-0.186529	0.977766
4999	1.775382	-3.545593	9.044441	-0.070478	0.051282	-0.078560	-0.432133	0.414469	-1.120371	0.042271	0.086103	-0.187732	0.977526
5000	1.695965	-3.581027	8.998940	-0.037864	0.034089	-0.055562	-0.432270	0.415336	-1.120887	0.043388	0.085642	-0.188355	0.977397
5001	1.780806	-3.584344	8.982309	-0.023340	0.025479	-0.061778	-0.430785	0.414479	-1.122160	0.044495	0.085458	-0.188689	0.977299
5002	1.799173	-3.559752	8.814175	-0.052821	0.033441	-0.034414	-0.428630	0.414452	-1.123141	0.045305	0.084899	-0.189648	0.977125
