# Supplementary material for: Identification of Haptic Based Guiding Using Hard Reins
Source: PLoS One. 2015 Jul 22;10(7):e0132020. doi: 10.1371/journal.pone.0132020 (PMC4511788; doi:10.1371/journal.pone.0132020)
Supplement: S9 File — (ZIP) [file pone.0132020.s009.zip › Exp2_MotionData2/Subject11/path1/T3/fc3.txt]

// Start Time: 0
// Sample rate: 25.0Hz
// Scenario: 4.9
// Firmware Version: 2.6.1
Counter	Acc_X	Acc_Y	Acc_Z	Gyr_X	Gyr_Y	Gyr_Z	Mag_X	Mag_Y	Mag_Z	Quat_w	Quat_x	Quat_y	Quat_z
10150	8.551880	-1.125470	4.521815	-0.567448	-0.019733	0.006945	-0.854349	0.180830	-0.170672	0.044459	-0.528602	0.094692	-0.842399
10151	8.493431	-1.105284	4.598992	-0.552987	-0.017816	-0.014142	-0.855061	0.182803	-0.171208	0.034713	-0.528295	0.101001	-0.842317
10152	8.522462	-1.166126	4.560970	-0.540355	-0.034092	-0.013894	-0.856191	0.183083	-0.170073	0.024996	-0.528429	0.107760	-0.841740
10153	8.537363	-1.154439	4.512492	-0.551577	-0.084442	-0.019017	-0.855767	0.182372	-0.168118	0.015328	-0.529095	0.113894	-0.840745
10154	8.682174	-1.213534	4.483961	-0.560787	-0.113327	-0.006539	-0.856623	0.184048	-0.163742	0.005687	-0.530398	0.121012	-0.839048
10155	8.702022	-1.141371	4.449300	-0.547914	-0.110164	0.036070	-0.857747	0.182633	-0.160379	-0.002955	-0.531215	0.127593	-0.837569
10156	8.741664	-1.069725	4.351792	-0.569766	-0.105318	0.011037	-0.857747	0.182060	-0.157438	-0.012416	-0.532190	0.135017	-0.835697
10157	8.688931	-1.033324	4.322460	-0.529749	-0.097404	0.011451	-0.857754	0.183178	-0.155180	-0.021305	-0.532718	0.140952	-0.834200
10158	8.645444	-1.045133	4.322649	-0.545734	-0.058928	0.048172	-0.857766	0.185566	-0.153891	-0.030014	-0.532672	0.148317	-0.832684
10159	8.722811	-1.137848	4.260755	-0.542122	-0.070731	0.057140	-0.857353	0.187528	-0.152049	-0.038332	-0.532483	0.154856	-0.831272
10160	8.736847	-1.239392	4.269118	-0.567550	-0.090740	0.090572	-0.858068	0.189492	-0.149777	-0.046461	-0.532676	0.163022	-0.829169
10161	8.756041	-1.215180	4.295403	-0.552801	-0.063939	0.108278	-0.857251	0.195959	-0.148873	-0.054047	-0.532070	0.170194	-0.827656
10162	8.764181	-1.215957	4.179414	-0.547247	-0.049536	0.107377	-0.856701	0.198765	-0.146883	-0.061801	-0.531407	0.178123	-0.825869
10163	8.650923	-1.297803	4.117653	-0.542399	-0.111976	0.034361	-0.856570	0.200586	-0.144759	-0.070301	-0.531739	0.184318	-0.823613
10164	8.780961	-1.506866	4.054570	-0.551521	-0.139194	0.060964	-0.858004	0.205216	-0.139786	-0.078527	-0.532569	0.191896	-0.820597
10165	8.893016	-1.261147	4.039596	-0.565183	-0.113467	0.015585	-0.857737	0.208160	-0.136950	-0.087550	-0.532828	0.198182	-0.818018
10166	8.752577	-1.434429	4.015137	-0.549614	-0.079914	-0.018990	-0.855197	0.206453	-0.132917	-0.097274	-0.532850	0.204728	-0.815288
10167	8.853981	-1.464189	3.996002	-0.554909	-0.061969	-0.006759	-0.858311	0.209268	-0.131038	-0.106724	-0.532217	0.210430	-0.813065
10168	8.772425	-1.357417	3.982838	-0.564087	-0.073611	-0.010336	-0.858174	0.209537	-0.127386	-0.116455	-0.531913	0.217239	-0.810132
10169	8.825758	-1.413700	3.925402	-0.540154	-0.001253	-0.052957	-0.858183	0.210790	-0.123443	-0.126720	-0.530372	0.221977	-0.808315
10170	8.856769	-1.435419	3.961848	-0.563932	-0.018113	-0.069053	-0.857051	0.209946	-0.124443	-0.137599	-0.529254	0.227971	-0.805597
10171	8.912560	-1.465088	3.911361	-0.547427	0.002491	-0.063669	-0.860561	0.206713	-0.122625	-0.148082	-0.527511	0.232612	-0.803552
10172	9.034224	-1.398778	3.816219	-0.562140	-0.018914	-0.077826	-0.859426	0.204880	-0.122231	-0.159030	-0.526275	0.238425	-0.800561
10173	8.937660	-1.286639	3.873090	-0.558055	0.027395	-0.021454	-0.860413	0.204881	-0.121803	-0.169017	-0.523731	0.243509	-0.798651
10174	8.893637	-1.295589	3.943324	-0.557497	0.000837	-0.074376	-0.859002	0.204455	-0.121537	-0.179897	-0.522011	0.249159	-0.795651
10175	8.902861	-1.314694	3.989436	-0.556217	0.058429	-0.067640	-0.859845	0.203894	-0.121537	-0.190693	-0.519028	0.253516	-0.793710
10176	8.905658	-1.465317	3.867877	-0.547155	0.045738	-0.063931	-0.859265	0.200383	-0.123824	-0.201459	-0.516406	0.258879	-0.791025
10177	8.817658	-1.480832	4.003486	-0.541195	0.096472	-0.000505	-0.860952	0.200258	-0.127322	-0.211156	-0.512358	0.263455	-0.789616
10178	8.884157	-1.387787	3.876707	-0.556145	0.023506	0.007762	-0.859129	0.202223	-0.127315	-0.220693	-0.509515	0.269732	-0.786724
10179	8.874854	-1.276500	3.885143	-0.549984	0.005645	-0.012391	-0.860256	0.202084	-0.127167	-0.230114	-0.506774	0.274637	-0.784093
10180	8.845703	-1.256771	3.918791	-0.559654	0.063415	-0.019941	-0.859406	0.201239	-0.127464	-0.240273	-0.503284	0.280427	-0.781239
10181	8.876482	-1.324360	3.962999	-0.539620	0.059522	0.001544	-0.858280	0.202378	-0.132233	-0.249591	-0.499513	0.284980	-0.779087
10182	8.868494	-1.377038	4.033672	-0.545139	0.049648	-0.000241	-0.857713	0.202104	-0.134768	-0.259143	-0.496044	0.290735	-0.776053
10183	8.873596	-1.270631	4.049393	-0.530521	0.066701	-0.000161	-0.858271	0.201268	-0.137018	-0.268358	-0.492070	0.295010	-0.773835
10184	8.855282	-1.356638	4.190527	-0.543052	0.090039	0.014566	-0.857144	0.201408	-0.137587	-0.277817	-0.487750	0.300589	-0.771080
10185	8.805271	-1.288989	4.136679	-0.555627	0.109864	0.020491	-0.856293	0.200855	-0.141249	-0.287122	-0.482695	0.305132	-0.769065
10186	8.770741	-1.266355	4.242794	-0.532030	0.109744	0.020759	-0.856857	0.201998	-0.146005	-0.296411	-0.477950	0.310412	-0.766387
10187	8.668766	-1.277342	4.315544	-0.564712	0.109821	0.027427	-0.854742	0.202570	-0.150227	-0.305593	-0.472640	0.315065	-0.764172
10188	8.929086	-1.356287	4.320910	-0.560793	0.132870	0.069837	-0.854746	0.204129	-0.153861	-0.314456	-0.466913	0.321024	-0.761612
10189	8.619003	-1.392182	4.452210	-0.552291	0.081235	-0.007669	-0.852628	0.203710	-0.156128	-0.323759	-0.462190	0.325255	-0.758795
10190	8.784086	-1.267949	4.387776	-0.537591	0.120997	-0.025381	-0.851777	0.202873	-0.159091	-0.333682	-0.457260	0.329952	-0.755448
10191	8.678589	-1.272692	4.296148	-0.546837	0.071147	0.011069	-0.853176	0.200912	-0.160785	-0.342479	-0.452446	0.334254	-0.752513
10192	8.697321	-1.383856	4.316695	-0.569128	0.005759	-0.019764	-0.852893	0.200916	-0.162191	-0.351730	-0.448863	0.340171	-0.747725
10193	8.580145	-1.406286	4.476583	-0.567307	0.000171	-0.002934	-0.852326	0.200213	-0.162624	-0.360342	-0.444922	0.345051	-0.743732
10194	8.639313	-1.199187	4.416200	-0.561848	0.024803	-0.037481	-0.851481	0.200354	-0.163191	-0.369811	-0.441091	0.350471	-0.738816
10195	8.643990	-1.199096	4.435524	-0.543709	0.001877	-0.002627	-0.851759	0.199651	-0.163196	-0.378121	-0.437150	0.354897	-0.734829
10196	8.696883	-1.271990	4.426600	-0.556514	-0.005113	-0.019540	-0.852891	0.200779	-0.163316	-0.386954	-0.433540	0.360525	-0.729610
10197	8.689661	-1.267111	4.426556	-0.554923	-0.044814	-0.013971	-0.852895	0.200909	-0.160086	-0.395092	-0.430143	0.365285	-0.724876
10198	8.638310	-1.392304	4.452185	-0.536658	-0.041470	0.003887	-0.852184	0.199216	-0.159126	-0.403039	-0.426923	0.371014	-0.719475
10199	8.696699	-1.339717	4.417691	-0.565787	-0.051239	0.004512	-0.852327	0.199636	-0.158278	-0.410849	-0.423266	0.376053	-0.714586
10200	8.661319	-1.262583	4.349219	-0.554914	-0.050300	-0.005092	-0.852896	0.200617	-0.156579	-0.418899	-0.419970	0.381945	-0.708708
10201	8.673156	-1.342469	4.340429	-0.552983	-0.029516	-0.013166	-0.853459	0.199906	-0.154055	-0.426911	-0.416118	0.386379	-0.703778
10202	8.716999	-1.297010	4.310866	-0.550225	-0.026874	-0.006942	-0.853885	0.200466	-0.152923	-0.435005	-0.412419	0.391892	-0.697927
10203	8.688430	-1.277753	4.269611	-0.550226	-0.026859	-0.008712	-0.854161	0.198776	-0.152096	-0.442845	-0.408395	0.396215	-0.692904
10204	8.700180	-1.301813	4.298861	-0.543941	-0.030357	-0.023658	-0.854590	0.200326	-0.152638	-0.450966	-0.404810	0.401434	-0.686739
10205	8.750049	-1.332984	4.388548	-0.557438	-0.004106	-0.030168	-0.855296	0.200320	-0.150247	-0.459228	-0.400453	0.405381	-0.681479
10206	8.741453	-1.311967	4.262673	-0.534439	0.045424	-0.039043	-0.855855	0.199480	-0.151234	-0.467961	-0.395921	0.409548	-0.675670
10207	8.654420	-1.330691	4.272664	-0.560331	-0.028313	-0.042452	-0.856697	0.198495	-0.150395	-0.476086	-0.391825	0.413577	-0.669903
10208	8.721598	-1.401092	4.290274	-0.553073	-0.022809	-0.056551	-0.857395	0.196806	-0.149705	-0.484499	-0.388062	0.418383	-0.663042
10209	8.726990	-1.287648	4.272086	-0.562014	-0.004869	-0.042595	-0.857960	0.196661	-0.148018	-0.492704	-0.383506	0.422108	-0.657260
10210	8.693405	-1.239118	4.269173	-0.564776	-0.001109	-0.058575	-0.860067	0.195544	-0.149136	-0.501261	-0.379233	0.426724	-0.650251
10211	8.741489	-1.292603	4.267290	-0.543767	0.002157	-0.031807	-0.859354	0.193146	-0.147763	-0.509113	-0.374545	0.430124	-0.644603
10212	8.736699	-1.273209	4.271912	-0.560169	-0.008625	-0.026623	-0.861607	0.192870	-0.147749	-0.517000	-0.370019	0.434879	-0.637712
10213	8.709593	-1.350160	4.306637	-0.560036	0.016675	-0.035640	-0.861890	0.193009	-0.146903	-0.525011	-0.364891	0.438211	-0.631814
10214	8.775146	-1.297558	4.281798	-0.518127	0.035359	-0.029936	-0.863291	0.191184	-0.147332	-0.532860	-0.360160	0.441834	-0.625402
10215	8.650019	-1.229193	4.266704	-0.545264	0.052564	-0.026837	-0.862724	0.190481	-0.147624	-0.540829	-0.354537	0.444568	-0.619812
10216	8.683853	-1.227020	4.261802	-0.552455	0.052393	-0.003912	-0.863568	0.190633	-0.150564	-0.548593	-0.348883	0.448505	-0.613327
10217	8.702824	-1.226867	4.305270	-0.548882	0.052522	-0.019792	-0.863138	0.189230	-0.152126	-0.556352	-0.343043	0.451241	-0.607599
10218	8.661719	-1.216850	4.319711	-0.559817	0.039834	-0.006580	-0.862856	0.189515	-0.153249	-0.563919	-0.337372	0.455262	-0.600760
10219	8.649323	-1.194689	4.372641	-0.561572	0.054296	-0.011115	-0.861733	0.190642	-0.154509	-0.571524	-0.331176	0.458089	-0.594842
10220	8.672315	-1.232700	4.501103	-0.537768	0.081104	0.000493	-0.863138	0.190089	-0.156610	-0.579064	-0.325092	0.461299	-0.588390
10221	8.654256	-1.245713	4.334542	-0.548616	0.092093	-0.012969	-0.864260	0.189538	-0.159274	-0.586793	-0.318501	0.463423	-0.582641
10222	8.591833	-1.228614	4.300605	-0.543568	0.023555	-0.008959	-0.863130	0.188973	-0.159569	-0.593773	-0.313003	0.467191	-0.575495
10223	8.629469	-1.327451	4.378982	-0.560122	-0.004203	-0.019607	-0.862850	0.189395	-0.159567	-0.600598	-0.307350	0.470444	-0.568771
10224	8.673384	-1.223871	4.368102	-0.578244	-0.003359	-0.002993	-0.862287	0.189391	-0.158729	-0.607294	-0.301592	0.474834	-0.561043
10225	8.678564	-1.170858	4.348172	-0.546450	-0.003531	0.000043	-0.864123	0.190240	-0.158987	-0.613662	-0.295817	0.477946	-0.554508
10226	8.683550	-1.168594	4.328809	-0.545543	0.014799	-0.034558	-0.864117	0.188831	-0.158440	-0.620504	-0.290463	0.481431	-0.546654
10227	8.658512	-1.276793	4.392876	-0.547590	-0.013864	-0.053005	-0.867500	0.189120	-0.158130	-0.627204	-0.285197	0.484273	-0.539219
10228	8.689115	-1.380601	4.442321	-0.554588	0.009272	-0.017853	-0.865241	0.188273	-0.158999	-0.633680	-0.279539	0.487880	-0.531300
10229	8.654240	-1.131765	4.391263	-0.557110	0.041631	-0.007438	-0.866362	0.187014	-0.160407	-0.640317	-0.273021	0.490273	-0.524487
10230	8.639976	-1.148819	4.355227	-0.538971	0.045308	-0.024945	-0.865227	0.185468	-0.161555	-0.646940	-0.267162	0.493087	-0.516680
10231	8.663564	-1.267310	4.368599	-0.572593	0.034558	-0.014668	-0.864957	0.188570	-0.163911	-0.653490	-0.260493	0.495577	-0.509408
10232	8.697145	-1.247961	4.404584	-0.559856	0.043575	-0.021644	-0.866638	0.186321	-0.163500	-0.659972	-0.254265	0.498507	-0.501276
10233	8.668367	-1.194598	4.406444	-0.539831	0.036013	0.006946	-0.865088	0.187032	-0.166874	-0.665972	-0.247707	0.500643	-0.494449
10234	8.638912	-1.097049	4.516548	-0.552632	0.027052	0.007738	-0.865928	0.185912	-0.167721	-0.671760	-0.241365	0.503732	-0.486555
10235	8.628382	-1.168999	4.594690	-0.547112	0.042400	0.000616	-0.865370	0.187605	-0.169673	-0.677755	-0.234634	0.505705	-0.479434
10236	8.667671	-1.150397	4.517105	-0.554366	0.045178	-0.003011	-0.863388	0.185490	-0.169711	-0.683637	-0.228124	0.508377	-0.471331
10237	8.600695	-1.145610	4.442234	-0.571029	-0.011567	0.003326	-0.863531	0.186199	-0.171106	-0.688988	-0.221471	0.511206	-0.463589
10238	8.600039	-1.174168	4.512628	-0.556570	-0.005043	-0.028399	-0.863678	0.187462	-0.170109	-0.694397	-0.215593	0.514331	-0.454749
10239	8.638971	-1.131034	4.492764	-0.558230	0.018350	-0.023240	-0.863249	0.186055	-0.170408	-0.700059	-0.209041	0.516380	-0.446734
10240	8.629374	-1.135867	4.483165	-0.558277	0.009323	-0.021418	-0.864374	0.185210	-0.169285	-0.705345	-0.202863	0.519204	-0.437906
10241	8.619797	-1.174655	4.454614	-0.536576	-0.010637	-0.017508	-0.863946	0.184369	-0.170701	-0.710381	-0.196744	0.521368	-0.429914
10242	8.639120	-1.121459	4.478158	-0.552870	-0.005246	-0.007107	-0.862962	0.184360	-0.168463	-0.715162	-0.190557	0.524262	-0.421165
10243	8.619049	-1.212834	4.532365	-0.554532	0.012670	0.004246	-0.861415	0.185486	-0.169867	-0.720143	-0.183695	0.526204	-0.413232
10244	8.631246	-1.179077	4.531972	-0.545503	0.009098	-0.003582	-0.861551	0.184078	-0.169459	-0.724806	-0.177395	0.528703	-0.404550
10245	8.566240	-1.156977	4.522147	-0.523710	0.012671	-0.012205	-0.859156	0.184355	-0.169756	-0.729626	-0.171095	0.530204	-0.396557
10246	8.585538	-1.140122	4.531599	-0.563584	0.019928	0.003213	-0.861127	0.184651	-0.172826	-0.734203	-0.164315	0.532566	-0.387712
10247	8.624170	-1.116138	4.540945	-0.554581	0.012762	-0.005474	-0.861128	0.184649	-0.172264	-0.738881	-0.157435	0.534198	-0.379342
10248	8.575706	-1.137492	4.555747	-0.560123	0.000216	-0.010783	-0.859572	0.183522	-0.172849	-0.743121	-0.150951	0.536627	-0.370157
10249	8.560784	-1.134618	4.613728	-0.570982	0.006539	-0.007415	-0.860700	0.183380	-0.171719	-0.747596	-0.143843	0.538319	-0.361417
10250	8.617762	-1.175426	4.715595	-0.538240	0.018145	-0.012410	-0.860553	0.182403	-0.173977	-0.751751	-0.137523	0.540165	-0.352390
10251	8.590641	-1.057957	4.535508	-0.532929	-0.003448	-0.017505	-0.860411	0.181835	-0.172580	-0.755884	-0.131114	0.541561	-0.343744
10252	8.533403	-1.055724	4.448570	-0.556743	-0.041228	-0.012251	-0.858442	0.182532	-0.171886	-0.759229	-0.124878	0.544281	-0.334268
10253	8.667820	-1.140822	4.502500	-0.557008	-0.072558	-0.033279	-0.859423	0.181125	-0.171191	-0.762575	-0.118705	0.546707	-0.324807
10254	8.663289	-1.063460	4.501643	-0.529689	-0.055503	-0.040132	-0.859003	0.181113	-0.167966	-0.765660	-0.113242	0.549245	-0.315073
10255	8.639379	-1.053793	4.477403	-0.538629	-0.037522	-0.031503	-0.860406	0.179422	-0.166007	-0.769135	-0.107068	0.550871	-0.305792
10256	8.632646	-1.068705	4.405087	-0.549591	-0.051917	-0.028004	-0.859272	0.177871	-0.165892	-0.772004	-0.101102	0.553354	-0.295951
10257	8.645030	-1.025404	4.385256	-0.542254	-0.047571	-0.013782	-0.860400	0.177441	-0.162519	-0.775065	-0.094707	0.555046	-0.286757
10258	8.668679	-1.073644	4.424425	-0.560290	-0.034099	0.000075	-0.860964	0.177299	-0.161814	-0.777762	-0.088125	0.557214	-0.277187
10259	8.716861	-1.018122	4.462403	-0.558524	-0.030344	-0.016720	-0.860680	0.176736	-0.161962	-0.780846	-0.081384	0.558573	-0.267679
10260	8.630548	-0.996221	4.399448	-0.552953	-0.023355	0.003637	-0.861246	0.177014	-0.160411	-0.783404	-0.074786	0.560378	-0.258191
10261	8.707705	-1.025738	4.394841	-0.547490	-0.019737	0.000152	-0.859976	0.176443	-0.159023	-0.786284	-0.067949	0.561384	-0.248974
10262	8.722072	-1.006344	4.418769	-0.563858	-0.023293	0.003526	-0.861526	0.176448	-0.159292	-0.788629	-0.061151	0.563084	-0.239294
10263	8.710079	-1.016026	4.404395	-0.558433	-0.023240	-0.005261	-0.861389	0.177148	-0.158303	-0.791292	-0.054201	0.564032	-0.229756
10264	8.688256	-1.032775	4.409444	-0.565601	-0.010643	-0.000121	-0.859282	0.178546	-0.157182	-0.793561	-0.047333	0.565370	-0.219948
10265	8.728436	-1.122037	4.475629	-0.563684	0.007398	-0.003754	-0.859848	0.179111	-0.157452	-0.796340	-0.040128	0.565688	-0.210307
10266	8.717772	-1.055225	4.327498	-0.556300	0.019912	0.004231	-0.861540	0.179256	-0.157718	-0.798688	-0.033206	0.566338	-0.200640
10267	8.664977	-1.064832	4.284181	-0.546642	-0.037828	0.007342	-0.862101	0.178551	-0.156598	-0.800667	-0.026315	0.567154	-0.191249
10268	8.731956	-1.118103	4.335430	-0.545806	-0.041303	-0.006777	-0.862251	0.180377	-0.155876	-0.802126	-0.019915	0.568577	-0.181434
10269	8.727725	-1.026439	4.303000	-0.547550	-0.025024	-0.012192	-0.862811	0.179249	-0.154620	-0.804103	-0.013180	0.569020	-0.171641
10270	8.747087	-1.012061	4.302814	-0.563843	-0.011364	-0.019538	-0.863375	0.179818	-0.156013	-0.805715	-0.006516	0.569857	-0.161379
10271	8.759399	-1.026881	4.264300	-0.545730	-0.019525	-0.022812	-0.863942	0.180093	-0.153760	-0.807557	0.000089	0.570038	-0.151357
10272	8.788305	-1.036715	4.266788	-0.538512	-0.030417	-0.017349	-0.863945	0.180370	-0.152494	-0.808705	0.006319	0.570937	-0.141377
10273	8.703428	-1.137665	4.270444	-0.570936	0.003833	-0.003814	-0.864509	0.180367	-0.151226	-0.810521	0.013610	0.570641	-0.131301
10274	8.805202	-1.070761	4.250230	-0.552663	0.030920	-0.017891	-0.863800	0.179381	-0.151242	-0.812122	0.020235	0.570423	-0.121103
10275	8.699036	-1.033751	4.264458	-0.554484	0.032751	-0.021480	-0.865068	0.179530	-0.152915	-0.814071	0.027126	0.569442	-0.110855
10276	8.703665	-1.021500	4.295728	-0.556247	0.041753	-0.019785	-0.865910	0.178830	-0.153477	-0.815547	0.033813	0.568885	-0.100549
10277	8.756389	-1.065166	4.322725	-0.570771	0.035391	-0.005758	-0.865914	0.180245	-0.155708	-0.817230	0.041142	0.567702	-0.090312
10278	8.722421	-1.042990	4.356352	-0.532697	0.027144	-0.010576	-0.865912	0.179680	-0.155012	-0.818290	0.047518	0.567167	-0.080411
10279	8.688490	-1.020844	4.385147	-0.549017	0.039944	-0.023235	-0.866472	0.179409	-0.157818	-0.819828	0.054281	0.565707	-0.070079
10280	8.701982	-1.102552	4.473031	-0.542488	0.063253	-0.014468	-0.866471	0.179415	-0.159643	-0.821051	0.060819	0.564432	-0.059948
10281	8.736479	-1.035465	4.414242	-0.545123	0.083177	-0.023449	-0.868714	0.176888	-0.159793	-0.822831	0.067551	0.562076	-0.049564
10282	8.611300	-1.049479	4.366239	-0.540114	0.003771	-0.014081	-0.866750	0.179141	-0.161609	-0.823140	0.073987	0.561608	-0.039537
10283	8.664069	-1.095608	4.386014	-0.554776	-0.014119	-0.020331	-0.867449	0.177733	-0.160776	-0.823562	0.080794	0.560683	-0.029198
10284	8.674067	-1.054738	4.361381	-0.556616	-0.015884	-0.022988	-0.868015	0.178153	-0.159925	-0.823385	0.087373	0.560399	-0.018864
10285	8.631055	-1.016027	4.324760	-0.543919	-0.021385	-0.019269	-0.867444	0.176320	-0.159107	-0.823498	0.093977	0.559414	-0.008651
10286	8.703666	-1.026348	4.293365	-0.552991	-0.025017	-0.010491	-0.867162	0.176462	-0.159669	-0.822978	0.100615	0.559090	0.001419
10287	8.746619	-1.026226	4.356133	-0.535698	-0.026142	0.005647	-0.868288	0.176041	-0.159243	-0.822815	0.107324	0.557972	0.011140
10288	8.678970	-1.064527	4.346985	-0.560112	-0.010734	0.007018	-0.867734	0.178008	-0.158806	-0.822203	0.114250	0.557214	0.021025
10289	8.710428	-1.042975	4.346703	-0.545480	0.007237	0.005319	-0.868290	0.176463	-0.159239	-0.822156	0.121063	0.555379	0.030945
10290	8.671839	-1.006390	4.360844	-0.534479	0.024292	0.006223	-0.865193	0.177303	-0.159956	-0.821756	0.127515	0.553901	0.040628
10291	8.722558	-0.997044	4.360672	-0.545441	0.018100	-0.000048	-0.868013	0.177733	-0.160351	-0.821590	0.134213	0.551733	0.050668
10292	8.703250	-0.987225	4.365421	-0.559949	0.023589	-0.002023	-0.866316	0.176320	-0.159817	-0.820869	0.140961	0.550104	0.060748
10293	8.683793	-0.996678	4.380051	-0.525486	0.008909	0.009080	-0.867584	0.176467	-0.160788	-0.820432	0.147388	0.547917	0.070394
10294	8.683661	-0.991723	4.399327	-0.552757	0.009087	0.003452	-0.867027	0.178014	-0.161198	-0.819340	0.154064	0.546359	0.080239
10295	8.687872	-1.034887	4.457796	-0.538939	0.035050	0.014062	-0.867025	0.177307	-0.159942	-0.818927	0.160664	0.543544	0.090026
10296	8.741959	-0.977848	4.358016	-0.559825	0.047068	-0.007464	-0.866178	0.177596	-0.163034	-0.817964	0.167236	0.541225	0.100214
10297	8.633674	-0.996816	4.307628	-0.549237	-0.014391	0.007169	-0.866457	0.177180	-0.164440	-0.816730	0.173963	0.539054	0.110044
10298	8.659062	-1.063917	4.424329	-0.563836	-0.019667	-0.000055	-0.865754	0.177457	-0.163600	-0.814801	0.180773	0.537630	0.119892
10299	8.707955	-0.989580	4.379939	-0.543812	-0.008892	-0.005174	-0.864623	0.176468	-0.163338	-0.813381	0.187195	0.535261	0.129864
10300	8.705327	-1.006360	4.399461	-0.538302	0.001908	-0.006948	-0.864763	0.176327	-0.163198	-0.811524	0.193417	0.533417	0.139588
10301	8.712646	-1.069497	4.359077	-0.556507	-0.005181	-0.010661	-0.865200	0.179278	-0.161760	-0.809847	0.199904	0.530807	0.149768
10302	8.708003	-1.006588	4.365631	-0.547474	-0.017941	0.001030	-0.865199	0.178853	-0.160922	-0.807532	0.206369	0.529071	0.159335
10303	8.697653	-1.119895	4.400738	-0.554650	0.002029	-0.012464	-0.865193	0.177303	-0.159956	-0.805693	0.212705	0.526193	0.169517
10304	8.678258	-1.073644	4.434077	-0.554548	0.023699	-0.017904	-0.864628	0.177309	-0.162206	-0.803487	0.218894	0.523683	0.179583
10305	8.642485	-1.020433	4.404535	-0.552678	0.030865	-0.014386	-0.863218	0.177307	-0.162779	-0.801714	0.224994	0.520182	0.189853
10306	8.678463	-1.049569	4.419310	-0.538183	0.019914	-0.006185	-0.863495	0.176323	-0.162787	-0.799346	0.231001	0.517583	0.199482
10307	8.659004	-1.039629	4.443389	-0.556350	0.031896	-0.026822	-0.864901	0.175625	-0.163345	-0.797278	0.236937	0.513940	0.209942
10308	8.668639	-1.025129	4.452880	-0.567353	0.014815	-0.025073	-0.862091	0.177588	-0.163487	-0.794403	0.243175	0.511229	0.220080
10309	8.639526	-1.005430	4.481696	-0.543730	0.009163	-0.010612	-0.863632	0.175624	-0.164057	-0.791993	0.249079	0.507755	0.229984
10310	8.657861	-1.043548	4.588418	-0.552706	0.019870	0.005134	-0.863632	0.175624	-0.164057	-0.789139	0.255303	0.504723	0.239445
10311	8.707533	-0.981965	4.437848	-0.552679	0.029007	-0.007281	-0.862920	0.173794	-0.164081	-0.786671	0.261193	0.500715	0.249421
10312	8.606486	-0.967039	4.403987	-0.547603	-0.034114	-0.005082	-0.863338	0.172813	-0.164931	-0.783024	0.267438	0.498458	0.258630
10313	8.661325	-1.044416	4.453105	-0.533148	-0.052282	0.004044	-0.864475	0.174921	-0.163496	-0.779686	0.273448	0.495614	0.267736
10314	8.673893	-0.952783	4.432734	-0.556702	-0.034047	-0.006944	-0.863342	0.173510	-0.163099	-0.775758	0.279745	0.493174	0.276985
10315	8.661853	-0.935760	4.437394	-0.540238	-0.018874	0.000232	-0.862780	0.173504	-0.161699	-0.772481	0.285544	0.489645	0.286331
10316	8.698329	-0.982270	4.379870	-0.545775	-0.034136	-0.002389	-0.862219	0.174062	-0.160575	-0.768419	0.291648	0.487096	0.295313
10317	8.703490	-0.924393	4.364719	-0.540318	-0.039693	0.011873	-0.863066	0.173772	-0.157483	-0.764798	0.297580	0.483677	0.304280
10318	8.673767	-1.044797	4.404765	-0.547449	-0.019847	0.011644	-0.862363	0.174336	-0.158325	-0.760736	0.303686	0.480678	0.313058
10319	8.712333	-0.994093	4.435561	-0.528327	-0.005444	0.003830	-0.863641	0.176305	-0.157171	-0.757267	0.309043	0.476717	0.322150
10320	8.688618	-0.957921	4.398943	-0.547301	0.009030	0.007060	-0.862509	0.175175	-0.156630	-0.753242	0.314842	0.473168	0.331078
10321	8.688730	-0.958012	4.384445	-0.542751	0.008993	0.008883	-0.863640	0.176024	-0.157174	-0.749651	0.320264	0.468723	0.340227
10322	8.727421	-0.958317	4.374732	-0.538193	0.013513	0.005378	-0.862516	0.177152	-0.158855	-0.745504	0.325799	0.465041	0.349021
10323	8.712923	-0.982452	4.365355	-0.520066	0.008968	0.000305	-0.862092	0.176585	-0.157742	-0.741800	0.330694	0.460674	0.357986
10324	8.642726	-0.976995	4.394384	-0.560935	0.018292	-0.014400	-0.862374	0.177155	-0.159839	-0.737199	0.336265	0.456751	0.367209
10325	8.721513	-1.073766	4.458185	-0.558044	0.035240	0.003223	-0.862516	0.177153	-0.158996	-0.733298	0.341443	0.451559	0.376543
10326	8.713055	-0.997105	4.341354	-0.557103	0.043415	-0.003879	-0.861529	0.177150	-0.159004	-0.728806	0.346775	0.447082	0.385626
10327	8.635900	-1.020921	4.319976	-0.549231	-0.011657	0.003610	-0.862651	0.176174	-0.160690	-0.724338	0.352075	0.442500	0.394425
10328	8.683570	-1.035283	4.390147	-0.545752	-0.019523	-0.024604	-0.861954	0.177716	-0.159556	-0.718988	0.357453	0.439039	0.403147
10329	8.736635	-0.994383	4.413784	-0.531198	-0.016014	-0.020902	-0.862514	0.177015	-0.159980	-0.714218	0.362196	0.434708	0.411990
10330	8.693184	-0.996526	4.413866	-0.552975	-0.009560	-0.026514	-0.862514	0.176445	-0.157880	-0.708681	0.367484	0.430925	0.420749
10331	8.717658	-1.021195	4.358531	-0.538450	-0.015980	-0.020992	-0.861952	0.176866	-0.157740	-0.703660	0.372217	0.426408	0.429526
10332	8.737188	-0.977863	4.350773	-0.549412	-0.024934	-0.021055	-0.862793	0.175312	-0.155223	-0.697860	0.377533	0.422700	0.437932
10333	8.712139	-1.049691	4.433765	-0.535599	0.001957	-0.014000	-0.864626	0.175742	-0.156467	-0.692879	0.382012	0.417784	0.446590
10334	8.746162	-1.071913	4.392889	-0.552817	0.012953	-0.024878	-0.863220	0.176583	-0.156329	-0.687136	0.386908	0.413417	0.455227
10335	8.664298	-0.996404	4.404238	-0.545464	0.019974	-0.008920	-0.863210	0.174049	-0.156075	-0.682082	0.391284	0.408001	0.463893
10336	8.688637	-0.967633	4.391802	-0.558235	0.014681	-0.014335	-0.863625	0.172362	-0.156089	-0.676205	0.396221	0.403349	0.472298
10337	8.679152	-0.958012	4.374793	-0.572695	0.020052	-0.003037	-0.864333	0.173351	-0.156916	-0.670792	0.400886	0.397509	0.480952
10338	8.688562	-0.972420	4.399105	-0.561977	-0.007907	-0.005395	-0.863070	0.174331	-0.156354	-0.664587	0.406051	0.392927	0.488932
10339	8.690373	-0.942857	4.490595	-0.550937	0.018168	-0.005426	-0.864199	0.175469	-0.159141	-0.659115	0.410292	0.387228	0.497276
10340	8.716813	-1.010812	4.471987	-0.534531	0.027133	-0.008830	-0.865040	0.174059	-0.157605	-0.653183	0.414614	0.382360	0.505221
10341	8.644444	-0.952204	4.495594	-0.534511	0.038034	-0.019521	-0.865878	0.172661	-0.159719	-0.647674	0.418205	0.376573	0.513631
10342	8.635503	-0.952722	4.403789	-0.547563	-0.025068	-0.008668	-0.866161	0.172942	-0.159433	-0.641061	0.423124	0.372129	0.521083
10343	8.710506	-0.943649	4.384256	-0.549377	-0.019563	-0.017552	-0.866159	0.172519	-0.159156	-0.634829	0.427391	0.366820	0.528935
10344	8.707971	-0.936262	4.403508	-0.552915	-0.003329	-0.017693	-0.865602	0.173782	-0.158726	-0.628054	0.431967	0.362005	0.536568
10345	8.664446	-0.957738	4.403806	-0.543809	-0.003427	-0.012290	-0.866158	0.172096	-0.158880	-0.621863	0.435905	0.356410	0.544284
10346	8.703455	-0.963150	4.350654	-0.560283	-0.032294	0.000974	-0.867427	0.171810	-0.156627	-0.614840	0.440904	0.351600	0.551320
10347	8.717298	-0.948178	4.439874	-0.547528	-0.019686	-0.005146	-0.866315	0.175182	-0.156039	-0.608401	0.444991	0.346018	0.558662
10348	8.683694	-0.909329	4.434653	-0.558241	0.003660	0.008737	-0.867301	0.175186	-0.156452	-0.601560	0.449496	0.340614	0.565740
10349	8.722555	-0.934013	4.391381	-0.543791	-0.000731	-0.010522	-0.865889	0.174619	-0.156189	-0.595053	0.453162	0.334807	0.573115
10350	8.698609	-0.958256	4.355438	-0.559959	0.028192	-0.012664	-0.866171	0.174761	-0.156466	-0.587944	0.457136	0.329178	0.580509
10351	8.703359	-0.919437	4.383996	-0.543593	0.025291	0.000819	-0.866168	0.174060	-0.157315	-0.581571	0.460446	0.322879	0.587804
10352	8.703563	-0.875969	4.378677	-0.569019	0.029042	-0.002149	-0.866731	0.174063	-0.157732	-0.574334	0.464454	0.316932	0.594959
10353	8.681584	-0.962891	4.370011	-0.543714	0.007324	-0.005274	-0.865745	0.174345	-0.158439	-0.567604	0.467809	0.310820	0.601973
10354	8.678777	-0.967404	4.418393	-0.547218	0.034449	-0.014331	-0.864621	0.175190	-0.159562	-0.560289	0.471294	0.305089	0.608998
10355	8.722527	-0.936415	4.393825	-0.519946	0.045250	-0.026449	-0.864334	0.174349	-0.160836	-0.553596	0.473662	0.298966	0.616275
10356	8.620763	-1.010599	4.409287	-0.552685	0.030879	-0.016159	-0.865735	0.172952	-0.162805	-0.546030	0.477108	0.293124	0.623135
10357	8.644658	-1.083281	4.405233	-0.541960	-0.003475	-0.008750	-0.865038	0.174352	-0.161252	-0.538901	0.480300	0.287024	0.629695
10358	8.727486	-0.946249	4.372180	-0.562033	-0.005004	-0.026632	-0.865741	0.173788	-0.160410	-0.530745	0.484101	0.281465	0.636187
10359	8.697990	-0.962601	4.432812	-0.560191	0.004055	-0.033754	-0.866720	0.172387	-0.161540	-0.523004	0.487112	0.275232	0.642991
10360	8.662108	-0.977178	4.384695	-0.532910	-0.001629	-0.017484	-0.866862	0.172384	-0.160416	-0.515115	0.490477	0.269830	0.649061
10361	8.641510	-0.919773	4.268095	-0.540316	-0.030494	-0.009423	-0.866292	0.170835	-0.160296	-0.507540	0.493728	0.263916	0.654968
10362	8.724784	-0.987209	4.389556	-0.547404	0.000169	-0.008807	-0.867417	0.169847	-0.158473	-0.499488	0.497131	0.258145	0.660859
10363	8.740965	-0.986737	4.481351	-0.541768	0.023406	0.008808	-0.866719	0.171677	-0.159301	-0.492278	0.499648	0.251433	0.666930
10364	8.698346	-0.943497	4.396352	-0.536247	0.030539	0.014138	-0.864888	0.172101	-0.161276	-0.484661	0.502522	0.245202	0.672645
10365	8.664407	-0.928617	4.422812	-0.561480	0.053912	0.032270	-0.864608	0.172664	-0.161553	-0.477577	0.504797	0.237647	0.678693
10366	8.688336	-0.952843	4.437549	-0.545173	0.052122	0.022742	-0.863774	0.175623	-0.163494	-0.469957	0.507375	0.230926	0.684386
10367	8.583939	-0.946838	4.519778	-0.556023	0.048330	0.047384	-0.863503	0.178154	-0.163329	-0.462972	0.509596	0.223298	0.690005
10368	8.541937	-0.994271	4.621852	-0.546796	0.051525	0.086377	-0.862378	0.179142	-0.165153	-0.456080	0.512350	0.215846	0.694909
10369	8.575779	-0.941197	4.640545	-0.561238	0.054978	0.110969	-0.861832	0.183507	-0.166796	-0.449826	0.514658	0.207397	0.699836
10370	8.639207	-0.990626	4.529859	-0.537533	0.070272	0.102318	-0.859029	0.187590	-0.169582	-0.443211	0.517005	0.199681	0.704555
10371	8.503125	-1.163557	4.565800	-0.545072	0.026215	0.093602	-0.859595	0.188868	-0.172934	-0.436649	0.519364	0.191863	0.709075
10372	8.621201	-1.227181	4.559103	-0.559777	-0.011690	0.109603	-0.858491	0.193926	-0.171626	-0.429475	0.522960	0.184422	0.712778
10373	8.551534	-1.137309	4.560609	-0.538019	-0.011718	0.101009	-0.856247	0.196168	-0.170497	-0.422836	0.525693	0.176940	0.716623
10374	8.567859	-1.192708	4.607117	-0.558053	-0.029805	0.118572	-0.855698	0.199400	-0.169625	-0.415640	0.529433	0.169529	0.719864
10375	8.589408	-1.292095	4.581617	-0.541838	-0.041371	0.094056	-0.855433	0.203196	-0.169166	-0.408655	0.532469	0.162303	0.723281
10376	8.546162	-1.270163	4.566932	-0.560133	-0.070248	0.108168	-0.852912	0.205992	-0.165507	-0.401054	0.536640	0.155256	0.725996
10377	8.567163	-1.478190	4.559560	-0.541753	-0.042434	0.110844	-0.852655	0.211330	-0.163207	-0.394211	0.539607	0.147854	0.729083
10378	8.632344	-1.464071	4.564148	-0.557243	-0.044066	0.100957	-0.851818	0.213155	-0.162492	-0.386520	0.543219	0.140672	0.731934
10379	8.585194	-1.505886	4.400363	-0.547338	-0.047445	0.071009	-0.850564	0.215817	-0.160228	-0.378927	0.546052	0.133652	0.735104
10380	8.582641	-1.532423	4.405496	-0.541714	-0.035116	0.099303	-0.849874	0.219189	-0.159356	-0.371314	0.549270	0.126607	0.737834
10381	8.640883	-1.542744	4.359622	-0.530829	-0.038764	0.099465	-0.850177	0.223829	-0.158463	-0.364257	0.551794	0.119451	0.740656
10382	8.642926	-1.624879	4.367785	-0.559991	-0.049328	0.086794	-0.848922	0.226351	-0.155920	-0.356135	0.555191	0.112341	0.743175
10383	8.588639	-1.630849	4.517740	-0.548896	-0.017005	0.092014	-0.847795	0.226201	-0.154105	-0.348735	0.557362	0.104845	0.746149
10384	8.631767	-1.870856	4.443036	-0.539821	-0.004983	0.053104	-0.847378	0.227609	-0.154655	-0.340346	0.559747	0.098064	0.749154
10385	8.497189	-1.749265	4.427361	-0.534512	-0.005583	0.016003	-0.847515	0.226624	-0.154383	-0.331920	0.561345	0.091545	0.752556
10386	8.522203	-1.716194	4.330303	-0.543040	-0.068668	0.023382	-0.846095	0.223659	-0.152180	-0.322847	0.564506	0.085439	0.754853
10387	8.618405	-1.755316	4.354775	-0.549579	-0.090124	0.009297	-0.845390	0.223089	-0.150506	-0.313923	0.567314	0.079328	0.757175
10388	8.570303	-1.721209	4.349626	-0.556843	-0.088275	0.007426	-0.845528	0.221953	-0.147148	-0.304338	0.570679	0.073294	0.759165
10389	8.677349	-1.567428	4.313937	-0.584133	-0.089910	0.005391	-0.844399	0.220956	-0.144500	-0.294886	0.573524	0.066711	0.761356
10390	8.623960	-1.683213	4.295969	-0.558870	-0.120659	0.004081	-0.843976	0.220098	-0.140582	-0.285101	0.577230	0.060849	0.762772
10391	8.594806	-1.595606	4.362689	-0.538881	-0.128166	0.026479	-0.842714	0.220645	-0.136656	-0.276375	0.580248	0.054951	0.764140
10392	8.672204	-1.576836	4.350295	-0.549553	-0.092097	0.029690	-0.841596	0.222037	-0.132719	-0.267048	0.583340	0.048758	0.765521
10393	8.595552	-1.528337	4.299112	-0.549665	-0.104611	0.018258	-0.839207	0.223147	-0.129919	-0.258043	0.585885	0.042683	0.767027
10394	8.635165	-1.277282	4.291425	-0.557164	-0.116861	-0.016214	-0.839914	0.222997	-0.126546	-0.247833	0.589197	0.037023	0.768150
10395	8.664328	-1.175813	4.314417	-0.548211	-0.116599	-0.048825	-0.839494	0.222556	-0.120938	-0.237745	0.591683	0.031863	0.769658
10396	8.940650	-0.984584	4.253920	-0.543090	-0.168904	-0.041283	-0.838647	0.221415	-0.117026	-0.227216	0.595537	0.026945	0.770053
10397	8.736900	-1.181256	4.290217	-0.539522	-0.199829	-0.014581	-0.837660	0.220129	-0.111713	-0.217647	0.599096	0.021951	0.770215
10398	8.633179	-1.190344	4.278375	-0.540232	-0.178375	0.002950	-0.838088	0.220394	-0.106232	-0.207767	0.602938	0.016583	0.770081
10399	8.680450	-1.041488	4.167913	-0.573806	-0.178311	0.014976	-0.836406	0.221499	-0.101321	-0.198204	0.606130	0.010661	0.770200
10400	8.651489	-1.189177	4.097109	-0.548896	-0.279510	0.033560	-0.835010	0.223163	-0.094997	-0.188617	0.611402	0.005181	0.768495
10401	8.652617	-1.496012	4.115030	-0.576858	-0.409230	0.044606	-0.834456	0.223411	-0.085172	-0.179397	0.617949	-0.000214	0.765477
10402	8.288158	-1.553817	3.780285	-0.559118	-0.499577	0.059456	-0.834059	0.226886	-0.072786	-0.170009	0.626421	-0.005362	0.760700
10403	8.392045	-2.131503	3.489378	-0.567269	-0.568850	0.151750	-0.831553	0.231197	-0.059144	-0.162514	0.635098	-0.011366	0.755056
10404	9.413067	-2.744558	3.490020	-0.537202	-0.583651	0.189478	-0.829615	0.236489	-0.044223	-0.155323	0.644490	-0.017532	0.748466
10405	10.347318	-2.736580	3.773814	-0.556463	-0.464744	0.212586	-0.824295	0.242351	-0.033535	-0.148836	0.651283	-0.024453	0.743693
10406	9.382417	-2.103033	4.014506	-0.569752	-0.237605	0.197638	-0.821516	0.250061	-0.027299	-0.141145	0.655388	-0.032246	0.741286
10407	8.528857	-2.369322	3.472517	-0.576453	-0.146229	0.149045	-0.819576	0.256939	-0.023873	-0.133312	0.657325	-0.039529	0.740668
10408	8.311491	-2.376566	2.868793	-0.546984	-0.059234	0.078068	-0.820154	0.260172	-0.022571	-0.123991	0.658643	-0.045901	0.740749
10409	8.301514	-2.666660	2.461259	-0.555256	0.095555	0.002691	-0.818048	0.262141	-0.023971	-0.114089	0.656886	-0.051566	0.743523
10410	8.639512	-2.879783	2.344782	-0.534644	0.240457	-0.086375	-0.820147	0.259341	-0.026651	-0.102166	0.653689	-0.056303	0.747718
10411	10.217631	-2.861376	3.011803	-0.527355	0.325238	-0.181173	-0.819001	0.255978	-0.031608	-0.089668	0.648390	-0.059671	0.753650
10412	10.351133	-2.073045	3.602090	-0.558377	0.401200	-0.292482	-0.824314	0.248001	-0.040635	-0.074117	0.642742	-0.062383	0.759933
10413	9.839842	-1.412215	3.252273	-0.568906	0.414793	-0.198920	-0.825970	0.241419	-0.048411	-0.060689	0.635782	-0.066267	0.766620
10414	9.284228	-0.970993	2.909799	-0.564216	0.317893	-0.249620	-0.829315	0.233988	-0.053938	-0.045784	0.630994	-0.069512	0.771309
10415	9.486184	-1.199510	2.899997	-0.558024	0.126689	-0.228899	-0.830982	0.228934	-0.055803	-0.032385	0.628168	-0.072528	0.774013
10416	9.180237	-0.958523	3.252926	-0.554841	0.047934	-0.193925	-0.832790	0.223311	-0.055848	-0.018824	0.627176	-0.076088	0.774923
10417	9.199630	-0.927679	3.566685	-0.545631	0.037303	-0.120334	-0.833624	0.220067	-0.052787	-0.007374	0.625320	-0.080187	0.776203
10418	9.108712	-1.129426	3.677796	-0.547514	-0.002789	-0.072389	-0.832768	0.217385	-0.050856	0.004130	0.624711	-0.085133	0.776191
10419	8.777710	-0.849742	3.237752	-0.560699	-0.081962	-0.079145	-0.832490	0.217656	-0.047767	0.014928	0.624440	-0.089955	0.775732
10420	9.008095	-0.856935	3.092541	-0.546471	-0.119598	-0.105234	-0.832770	0.215661	-0.039925	0.026718	0.625512	-0.094477	0.774012
10421	9.153636	-0.911776	2.972139	-0.535652	-0.146829	-0.086334	-0.834166	0.211997	-0.036864	0.037202	0.626089	-0.098825	0.772569
10422	9.185086	-0.802471	2.705075	-0.546398	-0.154442	-0.034186	-0.832191	0.210712	-0.032681	0.047813	0.627372	-0.104236	0.770229
10423	9.371537	-0.631551	2.398454	-0.575738	-0.119315	0.085640	-0.831071	0.211681	-0.028749	0.056219	0.626986	-0.111314	0.768984
10424	9.408544	-0.698363	2.573130	-0.564840	-0.022964	0.184246	-0.830247	0.216747	-0.029545	0.063966	0.625594	-0.119586	0.768271
10425	9.131573	-0.724225	2.796096	-0.560303	0.073379	0.282716	-0.828306	0.224774	-0.033407	0.069595	0.621667	-0.128641	0.769505
10426	8.926658	-0.886012	2.998736	-0.551775	0.136467	0.271740	-0.824117	0.235342	-0.041471	0.076199	0.617469	-0.137573	0.770713
10427	9.259428	-0.919871	3.329713	-0.541445	0.214130	0.249316	-0.819636	0.243521	-0.050404	0.082472	0.611318	-0.145686	0.773476
10428	9.918791	-1.468864	3.934220	-0.543363	0.223513	0.213002	-0.816562	0.251565	-0.060170	0.090086	0.605777	-0.153602	0.775451
10429	8.788759	-1.620821	3.618465	-0.538328	0.124058	0.234667	-0.813494	0.260588	-0.068242	0.096219	0.600874	-0.161621	0.776898
10430	8.660007	-2.222462	3.127577	-0.551975	-0.043243	0.208916	-0.810139	0.267342	-0.071005	0.103119	0.599315	-0.170093	0.775407
10431	8.979184	-2.421315	2.955389	-0.552567	-0.122074	0.163440	-0.808047	0.272405	-0.071810	0.109621	0.598315	-0.177960	0.773519
10432	9.329865	-2.371263	3.195999	-0.553072	-0.174875	0.128440	-0.805394	0.277311	-0.068270	0.117291	0.598930	-0.185728	0.770085
10433	9.330171	-2.291514	3.195109	-0.564828	-0.130103	0.066113	-0.802875	0.280811	-0.065024	0.125335	0.598253	-0.192610	0.767649
10434	9.238277	-2.378056	3.176867	-0.553005	-0.091680	-0.005669	-0.803446	0.281927	-0.061639	0.135341	0.597943	-0.198528	0.764679
10435	9.019456	-2.256595	3.441606	-0.538154	-0.030506	-0.006798	-0.802880	0.281364	-0.061930	0.144493	0.595937	-0.203840	0.763171
10436	8.877811	-2.341629	3.614308	-0.563453	-0.019808	0.015793	-0.803447	0.282209	-0.061917	0.154537	0.594247	-0.209932	0.760867
10437	8.800490	-2.399248	3.598140	-0.545385	-0.058069	0.051602	-0.801765	0.284461	-0.063310	0.162677	0.592233	-0.216104	0.759010
10438	8.737810	-2.311640	3.631075	-0.561088	-0.108632	0.071188	-0.800510	0.287269	-0.062448	0.171423	0.591509	-0.223053	0.755631
10439	8.733747	-2.200720	3.586348	-0.515185	-0.186509	0.091681	-0.797711	0.291478	-0.060882	0.177954	0.591218	-0.229634	0.752371
10440	8.724072	-2.166704	3.605313	-0.560795	-0.220594	0.098435	-0.797725	0.294142	-0.058187	0.185730	0.591916	-0.237236	0.747569
10441	8.749427	-2.192090	3.436415	-0.546432	-0.261328	0.113018	-0.795202	0.296802	-0.055933	0.191889	0.592384	-0.244757	0.743205
10442	8.961418	-2.212502	3.477438	-0.548074	-0.227912	0.107524	-0.793248	0.300158	-0.051140	0.199291	0.593048	-0.252240	0.738209
10443	9.305642	-2.133473	3.321446	-0.534871	-0.124826	0.064671	-0.791150	0.303809	-0.050556	0.206647	0.591636	-0.258419	0.735176
10444	8.857266	-2.145616	3.247274	-0.553539	-0.047028	0.033807	-0.791578	0.304936	-0.050822	0.216063	0.589841	-0.264320	0.731806
10445	8.915854	-2.272575	3.101213	-0.548751	0.016526	-0.021372	-0.791296	0.304934	-0.050263	0.225511	0.586590	-0.269044	0.729844
10446	8.878078	-2.195442	3.030328	-0.546682	0.092780	-0.085505	-0.792274	0.303540	-0.053498	0.237265	0.583249	-0.272758	0.727412
10447	9.035851	-2.177768	2.923599	-0.544671	0.143588	-0.122908	-0.793388	0.300733	-0.054782	0.248740	0.578522	-0.275599	0.726283
10448	9.439726	-1.904632	2.949007	-0.547668	0.130482	-0.159901	-0.794357	0.296942	-0.056359	0.261700	0.574828	-0.278208	0.723662
10449	9.081041	-1.483259	2.722477	-0.532556	0.076285	-0.154092	-0.796034	0.293996	-0.057780	0.273034	0.571103	-0.280804	0.721417
10450	10.095804	-1.835738	3.031933	-0.543600	0.053826	-0.145090	-0.795447	0.288503	-0.056158	0.285206	0.568250	-0.283846	0.717760
10451	9.269708	-1.456651	3.301860	-0.567194	0.038932	-0.090560	-0.798257	0.286253	-0.054615	0.295732	0.564312	-0.287815	0.715022
10452	8.790917	-1.098006	2.972286	-0.559940	0.028868	-0.080718	-0.799935	0.282731	-0.051972	0.306922	0.561172	-0.291887	0.711117
10453	9.723900	-0.952768	3.174810	-0.543856	0.036694	-0.144957	-0.800217	0.282017	-0.048468	0.317902	0.557538	-0.294867	0.707915
10454	9.792640	-1.054006	3.287001	-0.559808	0.075063	-0.095844	-0.799635	0.277654	-0.048518	0.329469	0.553638	-0.298387	0.704202
10455	9.092507	-1.257881	3.217722	-0.555777	0.061240	0.025318	-0.802876	0.277376	-0.047092	0.338258	0.548377	-0.303216	0.702086
10456	8.790648	-0.986277	3.060446	-0.530270	0.059048	0.053034	-0.800770	0.279342	-0.047509	0.347204	0.543852	-0.307999	0.699150
10457	9.144032	-0.938420	2.953118	-0.523033	0.048136	0.065654	-0.800781	0.282016	-0.047902	0.354933	0.538610	-0.312858	0.697167
10458	9.158533	-0.819746	3.007351	-0.549332	0.060897	0.063514	-0.798819	0.284830	-0.049292	0.363853	0.533723	-0.317940	0.694020
10459	9.181853	-1.008319	3.021507	-0.541363	0.012022	0.083350	-0.798413	0.288914	-0.050937	0.371242	0.528607	-0.323463	0.691467
10460	9.038073	-0.920972	2.931318	-0.552417	-0.011313	0.078042	-0.797853	0.290327	-0.053172	0.379427	0.524471	-0.329201	0.687453
10461	9.021935	-0.798326	3.203022	-0.555971	0.027697	0.049452	-0.796443	0.291472	-0.060050	0.387486	0.519120	-0.334396	0.684506
10462	8.684322	-0.626728	3.249887	-0.559777	0.053745	-0.042805	-0.796589	0.294030	-0.067742	0.397719	0.514697	-0.338400	0.679994
10463	8.697890	-0.575170	3.391860	-0.557540	0.017419	-0.111554	-0.797151	0.294754	-0.073486	0.407883	0.510373	-0.341974	0.675429
10464	10.108731	-0.937639	3.662235	-0.564412	-0.045243	-0.136675	-0.796844	0.290558	-0.081393	0.418623	0.507720	-0.345776	0.668890
10465	8.616777	-1.703598	3.348984	-0.558266	-0.081539	0.064929	-0.797122	0.291288	-0.089245	0.425645	0.503323	-0.351896	0.664576
10466	9.649533	-1.811761	3.324645	-0.528982	-0.229968	0.137153	-0.797696	0.294542	-0.094260	0.430948	0.501388	-0.359481	0.658534
10467	9.015147	-1.448795	3.142632	-0.550764	-0.229974	0.143016	-0.796299	0.298353	-0.099004	0.435679	0.498358	-0.367488	0.653281
10468	8.574812	-1.932392	3.049546	-0.538793	-0.257724	0.208642	-0.792649	0.302153	-0.102221	0.439820	0.496056	-0.376072	0.647345
10469	10.125426	-2.123461	3.428975	-0.561441	-0.135771	0.301674	-0.789862	0.310607	-0.107910	0.443159	0.490405	-0.384891	0.644183
10470	9.553487	-1.764025	3.904173	-0.541017	-0.044013	0.298602	-0.786220	0.317667	-0.118392	0.447658	0.484529	-0.392423	0.640966
10471	8.891135	-1.812320	4.016752	-0.540942	-0.020438	0.272657	-0.785676	0.323883	-0.126474	0.452007	0.477616	-0.399605	0.638662
10472	8.574534	-1.569503	3.879149	-0.558705	0.042638	0.278227	-0.781331	0.331079	-0.135978	0.457503	0.470517	-0.406295	0.635790
10473	8.484461	-1.829638	3.543879	-0.536741	0.022196	0.334306	-0.774872	0.337984	-0.144098	0.461313	0.462411	-0.413547	0.634307
10474	8.470032	-2.229570	3.345385	-0.543745	0.034592	0.360642	-0.769276	0.348686	-0.151188	0.465425	0.454760	-0.420794	0.632065
10475	8.673152	-2.335403	3.244806	-0.554516	0.071029	0.324939	-0.763246	0.357140	-0.159289	0.469794	0.445800	-0.427652	0.630611
10476	8.587308	-2.318732	3.119083	-0.537918	0.121626	0.300043	-0.758333	0.363062	-0.166846	0.475221	0.437499	-0.433360	0.628458
10477	10.429264	-2.016562	3.823662	-0.562909	0.052683	0.090013	-0.753276	0.367995	-0.173010	0.482334	0.430574	-0.438353	0.624345
10478	6.963105	0.070976	3.326561	-0.561893	0.016684	-0.048176	-0.754403	0.368002	-0.174405	0.491276	0.426272	-0.442225	0.617557
10479	10.590472	-1.171671	3.052857	-0.572935	-0.122642	-0.133548	-0.754253	0.365745	-0.172745	0.499649	0.423246	-0.447027	0.609410
10480	9.790676	-1.698186	3.849961	-0.544764	0.038768	0.117643	-0.753965	0.364338	-0.172762	0.506482	0.417248	-0.451717	0.604427
10481	8.895467	-1.141931	3.782125	-0.540922	0.017826	0.230057	-0.753700	0.368566	-0.175387	0.511362	0.409402	-0.457690	0.601181
10482	8.892844	-1.527661	3.933833	-0.545098	-0.042881	0.168399	-0.750622	0.373906	-0.175776	0.516698	0.403830	-0.463547	0.595876
10483	8.683056	-1.419823	3.961907	-0.552766	-0.146240	0.241454	-0.746144	0.381359	-0.177698	0.519995	0.397542	-0.471334	0.591109
10484	8.673515	-1.172115	3.756179	-0.552937	-0.205318	0.300241	-0.740812	0.386690	-0.177123	0.522168	0.392490	-0.479913	0.585641
10485	8.737669	-0.967601	3.674070	-0.550661	-0.249033	0.253693	-0.736467	0.391742	-0.176261	0.524276	0.387175	-0.488720	0.579985
10486	8.992254	-1.244557	3.700984	-0.526074	-0.234564	0.237099	-0.732956	0.394262	-0.174859	0.526548	0.383257	-0.496677	0.573736
10487	9.004793	-1.121385	3.699593	-0.547711	-0.220295	0.265085	-0.729037	0.401014	-0.177486	0.528743	0.377374	-0.505100	0.568238
10488	8.868144	-1.097022	3.593183	-0.551554	-0.267301	0.283002	-0.724683	0.404527	-0.179308	0.530198	0.373000	-0.513920	0.561825
10489	9.046269	-1.131226	3.327524	-0.535137	-0.272917	0.300966	-0.720622	0.411141	-0.182639	0.531300	0.367337	-0.522876	0.556223
10490	9.056206	-1.036497	3.026822	-0.560068	-0.224594	0.351715	-0.716136	0.416907	-0.185140	0.532336	0.361581	-0.531703	0.550609
10491	9.192161	-0.960428	2.960549	-0.553244	-0.158107	0.370889	-0.710377	0.422970	-0.193545	0.533917	0.353608	-0.539982	0.546181
10492	9.055616	-0.914812	3.160782	-0.563050	-0.103717	0.336793	-0.704755	0.428767	-0.206162	0.536265	0.346557	-0.547304	0.541088
10493	10.209681	-1.194897	3.592480	-0.559370	-0.078301	0.326244	-0.699403	0.432032	-0.218943	0.539191	0.337994	-0.554307	0.536449
10494	8.548597	-1.811767	3.374446	-0.551564	-0.095959	0.456961	-0.692929	0.436852	-0.234666	0.540093	0.329550	-0.562085	0.532688
10495	8.841832	-2.398804	2.938407	-0.544258	-0.148787	0.519302	-0.685612	0.442228	-0.248985	0.539952	0.319591	-0.570785	0.529639
10496	9.249492	-2.767247	2.789741	-0.573479	-0.195637	0.538753	-0.674351	0.448164	-0.265014	0.538802	0.310938	-0.580220	0.525694
10497	9.607075	-2.969553	3.262714	-0.543418	-0.315517	0.531019	-0.666747	0.451559	-0.276268	0.536440	0.302449	-0.590546	0.521548
10498	9.086869	-3.108237	3.364030	-0.550101	-0.392463	0.566670	-0.660560	0.457074	-0.289032	0.532331	0.295660	-0.601794	0.516771
10499	8.719440	-3.262540	3.054530	-0.536462	-0.452820	0.653815	-0.654368	0.461032	-0.299146	0.526839	0.286984	-0.613943	0.512986
10500	8.979944	-3.397867	3.319077	-0.558071	-0.391015	0.607204	-0.647050	0.465554	-0.310386	0.522114	0.279486	-0.625219	0.508316
10501	8.524511	-3.332541	3.258548	-0.552734	-0.370576	0.530981	-0.639719	0.466697	-0.321100	0.518817	0.271081	-0.635639	0.503296
10502	8.382795	-3.366131	3.155209	-0.569506	-0.405923	0.461971	-0.635491	0.468406	-0.330380	0.515195	0.265325	-0.646120	0.496695
10503	8.592470	-3.454484	3.151081	-0.539293	-0.440840	0.325452	-0.630970	0.467009	-0.336466	0.512856	0.260185	-0.655738	0.489173
10504	8.670132	-3.292904	3.173338	-0.544951	-0.420164	0.235946	-0.631806	0.465761	-0.341526	0.510950	0.257665	-0.664702	0.480323
10505	8.737394	-3.217927	3.249735	-0.557401	-0.316465	0.134334	-0.631921	0.460140	-0.343269	0.512140	0.253455	-0.671976	0.471085
10506	8.453716	-3.250971	3.091002	-0.549822	-0.223824	0.045336	-0.634434	0.455087	-0.345127	0.514519	0.251478	-0.677810	0.461088
10507	8.642590	-3.335085	2.970869	-0.549810	-0.173377	-0.050481	-0.635833	0.452555	-0.344300	0.519260	0.248301	-0.682385	0.450629
10508	8.643627	-3.122605	2.939500	-0.531274	-0.054540	-0.148276	-0.636526	0.450026	-0.344602	0.525437	0.247526	-0.685136	0.439586
10509	8.625454	-3.111284	2.799248	-0.553503	0.068910	-0.237754	-0.639465	0.444964	-0.343369	0.535066	0.244509	-0.686023	0.428126
10510	8.905834	-3.239445	2.684316	-0.564589	0.215504	-0.298893	-0.642396	0.438783	-0.344113	0.546167	0.242986	-0.685179	0.416161
10511	10.038147	-3.063155	3.028793	-0.552237	0.210714	-0.358636	-0.646594	0.431614	-0.343032	0.558527	0.240190	-0.683586	0.403815
10512	9.083080	-2.409466	2.636155	-0.552495	0.143551	-0.312319	-0.649110	0.427120	-0.343481	0.568382	0.239418	-0.683020	0.391286
10513	9.329597	-1.835823	2.247635	-0.546886	0.161370	-0.285681	-0.653319	0.422340	-0.341533	0.579180	0.235922	-0.681922	0.379307
10514	10.353406	-1.937705	2.445545	-0.556513	0.206173	-0.241650	-0.655707	0.419944	-0.338451	0.589059	0.233526	-0.680682	0.367624
10515	9.460647	-2.230898	2.585329	-0.537434	0.297074	-0.155517	-0.657531	0.417975	-0.337334	0.600416	0.227213	-0.678189	0.357681
10516	8.952789	-1.501091	2.447380	-0.553269	0.270512	-0.201544	-0.658101	0.419096	-0.335774	0.610546	0.223702	-0.676054	0.346615
10517	9.186755	-1.213983	2.603344	-0.562512	0.167022	-0.305327	-0.661195	0.417122	-0.332261	0.620994	0.219901	-0.674293	0.333676
10518	9.622929	-1.687438	3.081655	-0.543437	0.144903	-0.258961	-0.662453	0.414590	-0.331295	0.629462	0.218030	-0.673056	0.321303
10519	9.082359	-1.465893	3.181395	-0.548699	0.113126	-0.136834	-0.665391	0.409531	-0.331044	0.637746	0.212327	-0.672283	0.310216
10520	8.758671	-1.109220	3.078776	-0.567126	0.064363	-0.117304	-0.665796	0.405593	-0.331223	0.644051	0.208655	-0.672580	0.298828
10521	8.794298	-1.235037	3.092214	-0.540199	0.013857	-0.125534	-0.671125	0.399414	-0.330825	0.650650	0.203403	-0.672806	0.287427
10522	8.977645	-1.068867	3.181937	-0.542487	-0.054575	-0.125971	-0.672088	0.393784	-0.329192	0.655056	0.200774	-0.674242	0.275661
10523	9.112051	-1.127291	3.250068	-0.560401	-0.018543	-0.114885	-0.673346	0.391397	-0.329768	0.661011	0.195197	-0.674786	0.263867
10524	9.288115	-1.036189	3.309225	-0.571149	-0.015308	-0.066330	-0.675293	0.385491	-0.329254	0.665493	0.191086	-0.675883	0.252562
10525	9.261516	-0.955984	3.354277	-0.552561	0.034696	-0.026609	-0.676684	0.381702	-0.331107	0.671452	0.184040	-0.675762	0.242132
10526	9.180290	-0.910084	3.269300	-0.552591	0.016478	-0.005273	-0.677220	0.375947	-0.334813	0.675754	0.179113	-0.676373	0.231935
10527	9.152035	-0.798965	3.231852	-0.554224	0.031532	0.024704	-0.677206	0.373284	-0.337789	0.681211	0.171279	-0.676241	0.222065
10528	9.095588	-0.678592	3.100100	-0.555859	0.041133	0.060021	-0.674945	0.372303	-0.340625	0.685339	0.165247	-0.676573	0.212727
10529	9.046281	-0.742896	3.202371	-0.573767	0.060642	0.102132	-0.673248	0.371749	-0.344293	0.690689	0.155902	-0.676139	0.203665
10530	8.987194	-0.879760	3.286134	-0.553365	0.112546	0.128557	-0.670429	0.372173	-0.347118	0.695265	0.148623	-0.675508	0.195467
10531	8.924343	-0.758076	3.357352	-0.536787	0.139242	0.156010	-0.667882	0.370923	-0.353609	0.701117	0.138678	-0.673743	0.187815
10532	9.481811	-1.157171	3.481879	-0.565790	0.130151	0.184977	-0.661123	0.373177	-0.359534	0.705520	0.130339	-0.672881	0.180234
10533	9.843539	-1.348300	3.427951	-0.546091	0.094295	0.158940	-0.657602	0.374591	-0.364179	0.710538	0.120321	-0.671537	0.172326
10534	9.038009	-1.644267	3.212441	-0.551662	0.071054	0.130517	-0.653654	0.374592	-0.367017	0.714077	0.113074	-0.671136	0.163965
10535	8.574033	-1.700510	2.641007	-0.527938	0.047125	0.169791	-0.650562	0.377413	-0.371504	0.718129	0.103299	-0.670202	0.156365
10536	9.391301	-2.345312	2.755864	-0.554009	-0.005730	0.060185	-0.648724	0.377796	-0.374658	0.720642	0.097162	-0.670595	0.146757
10537	9.498912	-2.350037	2.881425	-0.559449	-0.033273	0.120461	-0.646327	0.377795	-0.376081	0.723570	0.087819	-0.670600	0.137947
10538	9.946787	-2.386449	3.306516	-0.556837	-0.013009	0.074433	-0.644354	0.378075	-0.376795	0.725721	0.081437	-0.670967	0.128453
10539	9.242835	-2.021440	3.380709	-0.548708	-0.005783	0.060229	-0.642662	0.378076	-0.378353	0.728908	0.072942	-0.670229	0.119020
10540	8.694718	-1.893663	3.164958	-0.532613	-0.039924	0.035771	-0.643777	0.375266	-0.378935	0.730535	0.067459	-0.670700	0.109219
10541	8.793295	-1.981332	3.173035	-0.532339	0.005131	0.033746	-0.641943	0.373767	-0.381155	0.733655	0.059521	-0.669530	0.099686
10542	8.750965	-2.183643	3.243008	-0.565065	-0.018412	0.061779	-0.640820	0.375031	-0.381431	0.735338	0.053131	-0.669615	0.089840
10543	8.740188	-2.221455	3.369096	-0.561554	-0.027301	0.045938	-0.641103	0.375173	-0.381708	0.737770	0.044639	-0.668791	0.080133
10544	8.674128	-2.288191	3.452086	-0.556045	0.002730	0.008637	-0.638286	0.375162	-0.380186	0.739580	0.039033	-0.668319	0.069622
10545	8.845258	-2.284240	3.483227	-0.559610	0.049264	-0.051812	-0.640263	0.376150	-0.379739	0.742906	0.031734	-0.666067	0.058638
10546	8.574920	-2.394021	3.434069	-0.556079	0.045930	-0.087203	-0.639417	0.375294	-0.376666	0.745156	0.027317	-0.664690	0.046720
10547	8.753448	-2.511450	3.386813	-0.549783	0.058966	-0.134956	-0.642786	0.372345	-0.376110	0.748385	0.021234	-0.662014	0.034731
10548	8.826069	-2.395725	3.414421	-0.539647	0.102436	-0.163384	-0.640953	0.371775	-0.375007	0.751149	0.018005	-0.659524	0.021902
10549	8.594451	-2.365235	3.419224	-0.559253	0.169274	-0.174684	-0.641222	0.369108	-0.376717	0.755522	0.012223	-0.654943	0.009338
10550	9.630282	-2.241234	3.421286	-0.559488	0.166208	-0.219556	-0.641635	0.366854	-0.375614	0.758804	0.009376	-0.651235	-0.004591
10551	8.780760	-1.680283	3.377501	-0.542557	0.104517	-0.189886	-0.642746	0.362630	-0.373685	0.761961	0.004040	-0.647386	-0.017077
10552	9.034353	-1.475499	3.142904	-0.552788	0.072274	-0.200334	-0.644134	0.357281	-0.371765	0.763682	0.001004	-0.644864	-0.030642
10553	10.249484	-1.632450	3.230019	-0.563466	0.060754	-0.101969	-0.645257	0.356012	-0.370225	0.765976	-0.005769	-0.641474	-0.041924
10554	9.567640	-1.733805	3.340800	-0.542825	0.117467	-0.018193	-0.646678	0.358259	-0.367944	0.768115	-0.010973	-0.638056	-0.052572
10555	8.812441	-1.362691	3.180604	-0.545140	0.071128	-0.080844	-0.646700	0.362465	-0.363408	0.770249	-0.017706	-0.634362	-0.063153
10556	9.172239	-1.047076	2.997788	-0.549563	0.008229	-0.189197	-0.647132	0.363430	-0.357218	0.770511	-0.020980	-0.632475	-0.076468
10557	9.642879	-1.469911	3.103365	-0.531077	0.024796	-0.134198	-0.649256	0.364684	-0.352135	0.771690	-0.026812	-0.629378	-0.087515
10558	9.477717	-1.409763	3.264831	-0.544961	0.059659	0.001616	-0.648829	0.364489	-0.350225	0.772646	-0.032343	-0.626420	-0.097827
10559	8.659734	-1.650064	3.435338	-0.555362	0.106906	0.049653	-0.650385	0.365471	-0.348377	0.774901	-0.040671	-0.621763	-0.106230
10560	8.660351	-1.072665	3.013275	-0.559566	0.052575	-0.012777	-0.648006	0.369262	-0.347514	0.775470	-0.046281	-0.618739	-0.116906
10561	8.892267	-1.074309	2.983987	-0.554521	0.011536	-0.056649	-0.646314	0.368973	-0.346407	0.776023	-0.053416	-0.615532	-0.126706
10562	9.133399	-1.112019	2.993750	-0.523667	-0.003178	-0.036692	-0.648420	0.366722	-0.345010	0.775635	-0.058304	-0.613320	-0.137218
10563	9.167706	-1.392386	3.412452	-0.548746	0.036193	0.003417	-0.646584	0.365731	-0.344332	0.776400	-0.065954	-0.609568	-0.145875
10564	9.301744	-1.552324	3.479300	-0.553043	0.033743	0.077696	-0.645460	0.366858	-0.345733	0.776520	-0.072591	-0.606407	-0.154973
10565	9.296350	-1.498503	3.577778	-0.561392	0.027779	0.044019	-0.643195	0.365462	-0.350540	0.777032	-0.080918	-0.602588	-0.162976
10566	9.300070	-1.473391	3.732142	-0.542301	0.059621	-0.000188	-0.643468	0.364209	-0.354482	0.776994	-0.086352	-0.599034	-0.173151
10567	8.938788	-1.406256	3.669050	-0.559654	0.045306	-0.006558	-0.642336	0.363795	-0.357865	0.777302	-0.093955	-0.594910	-0.181813
10568	9.000491	-1.511985	3.443007	-0.554589	-0.015805	-0.024691	-0.640352	0.361399	-0.357906	0.776008	-0.099548	-0.592379	-0.192324
10569	9.157765	-1.615112	3.342459	-0.554886	-0.051544	-0.055414	-0.641057	0.361258	-0.357480	0.774740	-0.106799	-0.589780	-0.201321
10570	9.051694	-1.583027	3.342243	-0.535980	-0.064928	-0.080782	-0.641195	0.360412	-0.356646	0.772436	-0.111613	-0.588052	-0.212321
10571	8.976339	-1.856046	3.280148	-0.560670	-0.110939	-0.063143	-0.644016	0.360551	-0.354235	0.770188	-0.119047	-0.586275	-0.221177
10572	8.935465	-1.918939	3.230160	-0.544317	-0.112809	-0.064724	-0.644861	0.359409	-0.348765	0.767123	-0.124356	-0.585068	-0.231848
10573	9.196229	-1.910977	3.220057	-0.555324	-0.119788	-0.080678	-0.648112	0.360812	-0.345074	0.764471	-0.131476	-0.583418	-0.240671
10574	9.070887	-2.021823	3.146554	-0.554987	-0.111472	-0.006452	-0.649105	0.361363	-0.340708	0.761432	-0.137590	-0.581839	-0.250506
10575	8.965652	-2.123826	2.976251	-0.549685	-0.176959	0.055920	-0.651938	0.362955	-0.337813	0.758584	-0.146434	-0.580660	-0.256789
10576	9.033621	-2.100330	2.937236	-0.546167	-0.183981	0.034791	-0.652237	0.365608	-0.331326	0.754707	-0.153223	-0.579990	-0.265615
10577	9.131776	-2.112427	3.033895	-0.560630	-0.167654	0.030997	-0.655065	0.367148	-0.327217	0.751598	-0.161816	-0.578634	-0.272210
10578	9.110269	-2.076102	3.023853	-0.553301	-0.155044	0.027468	-0.654510	0.368542	-0.323697	0.747771	-0.168433	-0.577385	-0.281239
10579	9.052496	-2.075859	3.004596	-0.547672	-0.135399	0.043325	-0.657616	0.369244	-0.320998	0.744942	-0.176728	-0.575516	-0.287421
10580	9.077505	-1.965212	2.945335	-0.569440	-0.133564	0.051928	-0.656212	0.369934	-0.318054	0.741226	-0.183704	-0.573643	-0.296261
10581	9.298619	-2.116076	2.990236	-0.560112	-0.080156	0.023415	-0.659018	0.368070	-0.319359	0.738660	-0.191565	-0.570899	-0.302917
10582	9.289275	-1.965971	3.022403	-0.547019	-0.021779	0.037380	-0.658034	0.368487	-0.318520	0.736006	-0.197327	-0.567433	-0.312053
10583	9.238758	-1.902758	3.031430	-0.552206	0.015972	0.049470	-0.658312	0.368216	-0.321609	0.734518	-0.204730	-0.563152	-0.318478
10584	9.140031	-1.882923	3.012010	-0.546640	0.044944	0.029878	-0.658306	0.366812	-0.322467	0.732359	-0.209941	-0.558618	-0.327904
10585	9.082775	-1.752198	2.988880	-0.561163	0.063266	0.003947	-0.658020	0.366825	-0.326681	0.730853	-0.216614	-0.553701	-0.335183
10586	9.125978	-1.820152	2.987164	-0.544917	0.059836	-0.023265	-0.656305	0.362478	-0.332356	0.728291	-0.221064	-0.549059	-0.345337
10587	9.115232	-1.761025	3.155666	-0.564734	0.096014	-0.029030	-0.656720	0.361507	-0.336435	0.726677	-0.227151	-0.543698	-0.353181
10588	9.130245	-1.710642	3.111589	-0.544810	0.092416	-0.039379	-0.656573	0.360385	-0.337571	0.724124	-0.231146	-0.538518	-0.363612
10589	8.967601	-1.793701	3.192474	-0.568506	0.076254	-0.036066	-0.655583	0.360253	-0.341090	0.721991	-0.237308	-0.533353	-0.371415
10590	9.080925	-1.857355	3.176118	-0.552511	0.020383	-0.041712	-0.656563	0.358709	-0.341380	0.718378	-0.241864	-0.529037	-0.381515
10591	9.035435	-1.692522	3.208169	-0.547178	0.009602	-0.047766	-0.657263	0.358015	-0.343909	0.715318	-0.248041	-0.524966	-0.388854
10592	9.033370	-1.571584	3.221320	-0.520982	-0.004839	-0.057972	-0.657824	0.357167	-0.342509	0.711250	-0.252109	-0.521214	-0.398623
10593	9.125233	-1.591678	3.192425	-0.538281	-0.024776	-0.035034	-0.658661	0.355201	-0.342945	0.707760	-0.258500	-0.517562	-0.405442
10594	9.169568	-1.624191	3.062244	-0.547395	-0.033734	-0.035074	-0.658661	0.355198	-0.342243	0.703230	-0.263349	-0.513780	-0.414904
10595	9.178197	-1.577361	3.216358	-0.548930	0.002054	-0.007003	-0.658092	0.354071	-0.342259	0.699975	-0.269889	-0.509447	-0.421497
10596	9.138907	-1.595962	3.293943	-0.542465	0.023687	-0.012382	-0.659219	0.353936	-0.342953	0.696036	-0.274358	-0.504668	-0.430780
10597	9.120106	-1.591404	3.231091	-0.563463	0.009452	-0.021387	-0.660059	0.352672	-0.343101	0.692424	-0.280841	-0.500095	-0.437702
10598	9.132156	-1.635101	3.212231	-0.574275	0.020284	-0.018044	-0.660349	0.354499	-0.342377	0.688006	-0.285649	-0.495002	-0.447242
10599	9.090874	-1.622515	3.250808	-0.528718	0.030647	0.007187	-0.658657	0.354641	-0.343793	0.684818	-0.291695	-0.490193	-0.453486
10600	9.062092	-1.634599	3.221985	-0.539699	0.018115	0.003591	-0.658099	0.355479	-0.342384	0.680567	-0.296191	-0.485205	-0.462251
10601	9.090137	-1.687368	3.314359	-0.563174	0.043469	0.001386	-0.658651	0.353093	-0.343950	0.677014	-0.302481	-0.479846	-0.468941
10602	9.079607	-1.778712	3.383051	-0.547668	0.054215	-0.000285	-0.656257	0.354222	-0.346624	0.672820	-0.306637	-0.474210	-0.477924
10603	9.073598	-1.663309	3.280283	-0.550496	0.041687	-0.007300	-0.656545	0.355487	-0.346047	0.668998	-0.312643	-0.468939	-0.484554
10604	9.057155	-1.682962	3.212866	-0.574334	0.002141	-0.005570	-0.655836	0.354643	-0.346623	0.663888	-0.317528	-0.463665	-0.493399
10605	9.060952	-1.716094	3.329217	-0.552638	-0.000470	-0.027425	-0.654292	0.356046	-0.346340	0.659210	-0.323724	-0.458966	-0.499995
10606	9.039023	-1.696395	3.365273	-0.554405	0.009454	-0.028395	-0.657249	0.355777	-0.348004	0.653859	-0.327970	-0.453832	-0.508863
10607	9.063645	-1.682398	3.309506	-0.560841	-0.001273	-0.033702	-0.656406	0.355768	-0.345764	0.648801	-0.334161	-0.448990	-0.515560
10608	9.090362	-1.687551	3.285364	-0.536359	-0.019584	-0.013835	-0.656680	0.354367	-0.347602	0.643256	-0.338511	-0.444219	-0.523739
10609	9.032382	-1.672595	3.299773	-0.561796	-0.013966	-0.024794	-0.656255	0.353801	-0.346769	0.637916	-0.344852	-0.439364	-0.530189
10610	9.022484	-1.667487	3.333559	-0.549046	-0.011391	-0.017586	-0.655119	0.351829	-0.347079	0.632121	-0.349153	-0.434282	-0.538437
10611	9.114466	-1.646468	3.309037	-0.554540	-0.010322	-0.031789	-0.659208	0.351832	-0.345082	0.626529	-0.355227	-0.429391	-0.544884
10612	9.109734	-1.651362	3.294600	-0.541810	-0.008581	-0.031651	-0.656945	0.350284	-0.346800	0.620461	-0.359187	-0.424355	-0.553115
10613	9.053989	-1.653246	3.323692	-0.552696	-0.010411	-0.023819	-0.657651	0.350709	-0.346931	0.614712	-0.365228	-0.419309	-0.559391
10614	9.109890	-1.600583	3.298866	-0.561729	-0.012346	-0.003547	-0.657786	0.349443	-0.347224	0.608587	-0.369610	-0.413798	-0.567257
10615	9.134417	-1.576812	3.259906	-0.546344	-0.015921	-0.013950	-0.657075	0.348181	-0.348928	0.602693	-0.375633	-0.408707	-0.573253
10616	9.099824	-1.614732	3.344949	-0.530683	0.007196	0.010845	-0.657080	0.349590	-0.349474	0.596941	-0.379430	-0.403117	-0.580682
10617	9.154208	-1.509451	3.230131	-0.532402	0.025271	0.007205	-0.655381	0.347899	-0.349927	0.591485	-0.384897	-0.397420	-0.586564
10618	9.077522	-1.514255	3.157795	-0.574500	-0.026760	0.003481	-0.656513	0.348887	-0.350048	0.584862	-0.389453	-0.391686	-0.594008
10619	9.144207	-1.659405	3.202821	-0.556335	-0.019478	-0.014051	-0.656232	0.348881	-0.348506	0.578364	-0.395461	-0.386296	-0.599901
10620	9.123035	-1.538590	3.191817	-0.552609	-0.005166	-0.006113	-0.657221	0.348795	-0.349010	0.571780	-0.399313	-0.380556	-0.607284
10621	9.132653	-1.558014	3.187188	-0.530677	0.016361	-0.006874	-0.656372	0.348237	-0.351129	0.565602	-0.404544	-0.374900	-0.613097
10622	9.140045	-1.577576	3.158400	-0.552587	-0.010691	0.007191	-0.656656	0.348516	-0.350000	0.558967	-0.408454	-0.369028	-0.620113
10623	9.149745	-1.565553	3.158253	-0.556240	-0.012458	0.005393	-0.657502	0.348516	-0.349432	0.552275	-0.414311	-0.363178	-0.625652
10624	9.134511	-1.673936	3.202977	-0.566972	0.023802	-0.014436	-0.656515	0.348657	-0.350140	0.545322	-0.417672	-0.356841	-0.633118
10625	9.139232	-1.632670	3.236340	-0.557952	0.018402	-0.019601	-0.655954	0.348790	-0.348459	0.538267	-0.422868	-0.350711	-0.639103
10626	9.110641	-1.630283	3.188043	-0.546878	0.041743	-0.014319	-0.656095	0.349726	-0.348779	0.531431	-0.425657	-0.344352	-0.646389
10627	9.076197	-1.634385	3.270292	-0.534215	0.038128	-0.020353	-0.657088	0.351419	-0.349455	0.524454	-0.430226	-0.338198	-0.652285
10628	9.064354	-1.615098	3.250761	-0.537989	0.014712	-0.019367	-0.655117	0.351694	-0.348906	0.517278	-0.433115	-0.332206	-0.659147
10629	9.105439	-1.615403	3.243460	-0.563486	-0.001476	-0.008942	-0.656248	0.352826	-0.350009	0.509686	-0.438460	-0.325860	-0.664671
10630	9.066711	-1.629613	3.250920	-0.563489	0.005863	-0.024036	-0.656524	0.351275	-0.348759	0.501995	-0.441570	-0.319590	-0.671476
10631	9.148933	-1.552692	3.266866	-0.561420	0.050015	-0.024257	-0.655396	0.350990	-0.348630	0.494294	-0.445966	-0.312767	-0.677469
10632	9.052310	-1.687765	3.212926	-0.547198	-0.019662	0.000188	-0.655963	0.351836	-0.348617	0.486754	-0.449282	-0.306674	-0.683496
10633	9.085782	-1.736204	3.230336	-0.557227	-0.021335	-0.008766	-0.657231	0.351699	-0.348749	0.478604	-0.454570	-0.300347	-0.688546
10634	9.153920	-1.564973	3.240416	-0.553667	-0.021224	-0.021074	-0.656670	0.352115	-0.347345	0.470547	-0.457708	-0.294305	-0.694603
10635	9.115568	-1.569791	3.204276	-0.545328	0.000292	-0.014038	-0.656944	0.350572	-0.348763	0.462328	-0.462404	-0.287878	-0.699687
10636	9.130153	-1.586936	3.182700	-0.552625	-0.012398	-0.001659	-0.657515	0.351834	-0.346920	0.454452	-0.465387	-0.281521	-0.705432
10637	9.096495	-1.562587	3.177640	-0.539860	-0.005270	0.000212	-0.657511	0.350990	-0.347069	0.446228	-0.470045	-0.274988	-0.710154
10638	9.115059	-1.678463	3.217571	-0.559789	0.005698	-0.007178	-0.656804	0.350426	-0.347221	0.438159	-0.472668	-0.268357	-0.715951
10639	9.148862	-1.615661	3.245821	-0.559761	0.012911	-0.007209	-0.657653	0.351272	-0.347206	0.429510	-0.477051	-0.261334	-0.720866
10640	9.118273	-1.567619	3.168002	-0.548733	0.031765	-0.005423	-0.657658	0.352399	-0.347475	0.421562	-0.479067	-0.254561	-0.726622
10641	9.110357	-1.576721	3.250271	-0.547764	0.041635	-0.001940	-0.656799	0.349873	-0.350035	0.413035	-0.482798	-0.247315	-0.731535
10642	9.093535	-1.537888	3.259526	-0.532271	0.041399	0.015936	-0.656232	0.349311	-0.350888	0.405468	-0.484502	-0.240442	-0.736913
10643	9.110263	-1.571796	3.264715	-0.545096	0.028943	0.005246	-0.656521	0.351000	-0.350868	0.396804	-0.488271	-0.233173	-0.741463
10644	9.056981	-1.590703	3.279495	-0.530466	0.043266	0.007085	-0.655680	0.351842	-0.350585	0.389003	-0.489752	-0.226352	-0.746716
10645	9.110055	-1.537689	3.307829	-0.572164	0.059690	0.006512	-0.654275	0.353249	-0.351704	0.380030	-0.493108	-0.218333	-0.751500
10646	9.036758	-1.672259	3.357757	-0.544862	0.057613	0.020964	-0.655973	0.355232	-0.354338	0.372230	-0.494401	-0.211003	-0.756631
10647	9.053394	-1.740031	3.358491	-0.557896	0.010935	0.008708	-0.654283	0.355797	-0.356171	0.363009	-0.498222	-0.203432	-0.760667
10648	9.061749	-1.537354	3.312723	-0.559769	0.013787	-0.005456	-0.653006	0.353679	-0.354939	0.354348	-0.500027	-0.196421	-0.765394
10649	9.075406	-1.575563	3.400121	-0.556069	0.030965	-0.014371	-0.653150	0.354527	-0.356052	0.344684	-0.503248	-0.188888	-0.769581
10650	9.050974	-1.628500	3.412827	-0.554209	0.028103	0.001580	-0.654276	0.354249	-0.356047	0.336122	-0.504665	-0.181749	-0.774146
10651	8.948844	-1.590400	3.219227	-0.531675	-0.005345	0.002042	-0.653717	0.355089	-0.355200	0.326642	-0.508160	-0.174595	-0.777557
10652	9.093951	-1.696272	3.440106	-0.556031	0.023560	0.006893	-0.653157	0.356216	-0.356035	0.318011	-0.509521	-0.167374	-0.781820
10653	9.045212	-1.676193	3.510022	-0.545215	0.010870	0.008856	-0.652597	0.357345	-0.357291	0.308378	-0.512692	-0.159746	-0.785195
10654	9.034303	-1.594637	3.400389	-0.549648	0.032602	-0.000162	-0.653302	0.357344	-0.356724	0.299620	-0.513692	-0.152612	-0.789340
10655	9.033820	-1.671817	3.425415	-0.566800	0.052566	-0.007574	-0.653308	0.358753	-0.357271	0.289468	-0.516088	-0.144490	-0.793085
10656	9.021885	-1.681545	3.403792	-0.548660	0.045239	-0.003781	-0.651900	0.359029	-0.356436	0.280597	-0.516711	-0.137305	-0.797134
10657	9.026506	-1.710498	3.416191	-0.561513	0.025525	-0.009121	-0.651757	0.358465	-0.356163	0.270230	-0.519299	-0.129367	-0.800355
10658	9.011274	-1.690403	3.522308	-0.557700	0.053353	-0.000407	-0.651207	0.361557	-0.355432	0.261237	-0.519685	-0.121938	-0.804247
10659	9.044897	-1.734116	3.522751	-0.543276	0.047188	-0.023199	-0.651773	0.362124	-0.356264	0.250731	-0.521591	-0.114257	-0.807479
10660	8.923904	-1.718550	3.571067	-0.544893	0.071354	-0.006584	-0.650081	0.361981	-0.356841	0.241719	-0.521437	-0.106990	-0.811313
10661	8.972925	-1.743707	3.462544	-0.552484	0.012794	-0.001878	-0.651495	0.363540	-0.359341	0.231241	-0.523789	-0.099038	-0.813858
10662	8.966093	-1.661572	3.449555	-0.557146	0.007623	-0.024891	-0.651493	0.363116	-0.358784	0.221580	-0.524528	-0.092056	-0.816883
10663	8.967852	-1.704690	3.512860	-0.549747	0.027365	-0.020511	-0.651923	0.364664	-0.358483	0.210721	-0.526381	-0.084236	-0.819404
10664	8.953466	-1.724069	3.491348	-0.548851	0.018253	-0.009833	-0.650229	0.363955	-0.357942	0.201334	-0.526770	-0.077171	-0.822206
10665	8.958454	-1.755744	3.455449	-0.547213	-0.014215	-0.006962	-0.651917	0.363257	-0.358498	0.190530	-0.529110	-0.069370	-0.823971
10666	9.030219	-1.736289	3.546958	-0.552650	0.002212	-0.026576	-0.652189	0.361291	-0.359640	0.180727	-0.529589	-0.062482	-0.826420
10667	8.971788	-1.706421	3.626444	-0.559785	0.016493	-0.009066	-0.651215	0.364103	-0.359618	0.169684	-0.531246	-0.054343	-0.828271
10668	8.977120	-1.687469	3.570649	-0.574357	0.011192	-0.012736	-0.652761	0.363123	-0.359897	0.159822	-0.531497	-0.046912	-0.830522
10669	8.957747	-1.694566	3.575587	-0.548837	0.023657	-0.009866	-0.649651	0.361292	-0.361625	0.148786	-0.532775	-0.038917	-0.832166
10670	8.933482	-1.699156	3.590168	-0.538018	0.010996	-0.010552	-0.650778	0.361294	-0.361336	0.139288	-0.532749	-0.032067	-0.834116
10671	8.943173	-1.708945	3.580599	-0.559912	-0.008785	-0.003609	-0.652463	0.360178	-0.363159	0.128129	-0.534383	-0.023893	-0.835133
10672	8.948057	-1.704172	3.575707	-0.552618	-0.005231	-0.001774	-0.651333	0.359755	-0.363875	0.118557	-0.534508	-0.016758	-0.836639
10673	8.937487	-1.747001	3.672854	-0.545237	0.010881	0.005278	-0.649077	0.359326	-0.363335	0.107635	-0.535557	-0.008670	-0.837567
10674	9.042715	-1.683382	3.517355	-0.532573	0.005516	-0.003350	-0.648932	0.358770	-0.365308	0.098210	-0.535296	-0.001872	-0.838933
10675	8.911011	-1.598542	3.424762	-0.561974	-0.050215	-0.003363	-0.651477	0.360603	-0.364707	0.086902	-0.537186	0.006284	-0.838952
10676	8.982249	-1.716834	3.517809	-0.571078	-0.053775	-0.003453	-0.650627	0.359333	-0.364165	0.077022	-0.537824	0.013598	-0.839421
10677	8.997128	-1.642101	3.502457	-0.545660	-0.042886	-0.024440	-0.652174	0.358205	-0.362480	0.065485	-0.539346	0.021261	-0.839265
10678	8.983068	-1.620535	3.458740	-0.552900	-0.039247	-0.024545	-0.652172	0.357925	-0.363045	0.055410	-0.539546	0.028046	-0.839663
10679	9.031686	-1.638091	3.405710	-0.538417	-0.051971	-0.018980	-0.653162	0.358485	-0.361346	0.044015	-0.540990	0.035623	-0.839120
10680	9.094623	-1.628942	3.386193	-0.560301	-0.057127	-0.034228	-0.653585	0.358202	-0.360504	0.033683	-0.541333	0.042386	-0.839063
10681	9.021640	-1.661952	3.444652	-0.551086	-0.028231	-0.047589	-0.654704	0.356091	-0.359815	0.021626	-0.542190	0.049863	-0.838497
10682	9.031201	-1.686180	3.444910	-0.545528	-0.019384	-0.032541	-0.654137	0.355385	-0.359265	0.011430	-0.541712	0.056392	-0.838593
10683	9.051271	-1.575411	3.400152	-0.538237	-0.012178	-0.035133	-0.654699	0.354392	-0.356603	-0.000308	-0.542060	0.063768	-0.837917
10684	9.065827	-1.585260	3.385744	-0.558218	-0.010247	-0.038915	-0.656107	0.354114	-0.356595	-0.010769	-0.541264	0.070410	-0.837830
10685	9.051310	-1.594835	3.385870	-0.558325	-0.022774	-0.048575	-0.657086	0.352430	-0.357448	-0.022937	-0.541582	0.077945	-0.836712
10686	9.032324	-1.638609	3.323558	-0.550115	-0.028357	-0.033412	-0.657509	0.352144	-0.355622	-0.033196	-0.540905	0.084478	-0.836172
10687	9.085362	-1.624353	3.337826	-0.540101	-0.021151	-0.037750	-0.657788	0.351013	-0.353666	-0.044986	-0.540967	0.091794	-0.834808
10688	9.100831	-1.513736	3.264080	-0.552785	-0.008362	-0.049457	-0.658501	0.352985	-0.353780	-0.055573	-0.539809	0.098141	-0.834198
10689	9.022614	-1.653048	3.323732	-0.545472	-0.012163	-0.033461	-0.658208	0.350452	-0.354090	-0.067351	-0.539487	0.105546	-0.832633
10690	9.123907	-1.692414	3.314370	-0.560207	-0.040834	-0.042287	-0.659906	0.351431	-0.350978	-0.077819	-0.538671	0.112092	-0.831392
10691	9.178062	-1.528769	3.256895	-0.554828	-0.044368	-0.051014	-0.661028	0.350454	-0.352664	-0.089900	-0.538689	0.119471	-0.829132
10692	9.148903	-1.506608	3.292932	-0.563728	-0.007292	-0.061967	-0.662154	0.349746	-0.350416	-0.100794	-0.537175	0.125751	-0.827931
10693	9.103374	-1.470222	3.268423	-0.557319	-0.002885	-0.054845	-0.662419	0.346090	-0.351295	-0.113020	-0.536283	0.132995	-0.825796
10694	9.053634	-1.400369	3.180720	-0.561122	-0.022544	-0.070690	-0.663539	0.344119	-0.350183	-0.123961	-0.534868	0.139117	-0.824134
10695	9.086030	-1.489143	3.316985	-0.571899	-0.013696	-0.047881	-0.663679	0.343553	-0.348925	-0.136146	-0.533871	0.146631	-0.821550
10696	9.125111	-1.426738	3.287240	-0.551023	-0.022009	-0.035183	-0.664372	0.340882	-0.349368	-0.146359	-0.532195	0.152906	-0.819736
10697	9.130788	-1.381401	3.199737	-0.542818	-0.014778	-0.041313	-0.666348	0.341306	-0.348506	-0.158059	-0.531063	0.159945	-0.816950
10698	9.144511	-1.412390	3.282221	-0.549971	0.009653	-0.049513	-0.665641	0.340597	-0.347255	-0.168554	-0.528747	0.165890	-0.815167
10699	9.132666	-1.364012	3.276864	-0.549071	-0.001340	-0.029969	-0.666487	0.340883	-0.348088	-0.180102	-0.527126	0.173034	-0.812257
10700	9.149558	-1.335027	3.291017	-0.570904	-0.010323	-0.021317	-0.667890	0.339052	-0.346692	-0.190242	-0.524794	0.179619	-0.810022
10701	9.149512	-1.342262	3.293514	-0.529052	-0.005214	-0.010244	-0.667605	0.338919	-0.349223	-0.201161	-0.523039	0.186575	-0.806941
10702	9.119813	-1.392387	3.364188	-0.531667	0.009142	-0.003301	-0.668590	0.338498	-0.348658	-0.210620	-0.520318	0.192570	-0.804876
10703	9.227443	-1.282714	3.232335	-0.564314	0.023832	-0.014347	-0.668306	0.338079	-0.349788	-0.221990	-0.517769	0.199846	-0.801684
10704	9.102142	-1.323295	3.187045	-0.570851	-0.012255	-0.007153	-0.668169	0.338919	-0.348798	-0.231770	-0.515073	0.206454	-0.798974
10705	9.154428	-1.412664	3.248382	-0.552766	-0.022188	-0.013961	-0.667607	0.339342	-0.349359	-0.242732	-0.513111	0.213670	-0.795074
10706	9.154499	-1.354543	3.267064	-0.558192	-0.010351	-0.024707	-0.671259	0.336536	-0.349360	-0.252602	-0.510353	0.219806	-0.792097
10707	9.169091	-1.335332	3.261997	-0.563602	-0.001280	-0.028358	-0.669844	0.335266	-0.349104	-0.263881	-0.507869	0.226848	-0.788020
10708	9.149914	-1.320771	3.252195	-0.552689	-0.003200	-0.021143	-0.669706	0.336113	-0.350219	-0.273594	-0.504847	0.232813	-0.784904
10709	9.169670	-1.282471	3.213079	-0.534524	-0.001448	-0.024470	-0.669706	0.336113	-0.350219	-0.284397	-0.502315	0.239337	-0.780715
10710	9.168941	-1.340059	3.278965	-0.541626	0.023777	-0.021180	-0.670262	0.334143	-0.349674	-0.294050	-0.498777	0.244892	-0.777678
10711	9.118602	-1.274566	3.266220	-0.539761	0.034610	-0.024764	-0.669420	0.334843	-0.349392	-0.304956	-0.495474	0.251182	-0.773573
10712	9.150304	-1.253213	3.234526	-0.561595	0.017408	-0.003672	-0.670266	0.335271	-0.350504	-0.314416	-0.491670	0.257171	-0.770238
10713	9.121230	-1.257787	3.246698	-0.539667	0.041682	-0.009764	-0.669420	0.335272	-0.351353	-0.324995	-0.488010	0.263451	-0.766040
10714	9.169500	-1.267788	3.241912	-0.552385	0.039005	-0.005464	-0.668578	0.336258	-0.352192	-0.334411	-0.483787	0.269051	-0.762713
10715	9.193832	-1.285070	3.208243	-0.557153	0.006692	-0.015933	-0.669135	0.334569	-0.351644	-0.344930	-0.480405	0.275664	-0.757789
10716	9.058527	-1.245308	3.246642	-0.535203	0.023546	0.000119	-0.669701	0.335132	-0.351353	-0.353918	-0.476358	0.281061	-0.754208
10717	9.131052	-1.238591	3.234388	-0.565107	0.049151	-0.025141	-0.669701	0.335134	-0.351914	-0.364738	-0.472159	0.287290	-0.749331
10718	9.077600	-1.233118	3.282727	-0.552284	0.059765	-0.010915	-0.669279	0.335698	-0.352754	-0.374154	-0.467358	0.292478	-0.745682
10719	9.255863	-1.335788	3.276385	-0.532496	0.014445	0.010850	-0.670129	0.336543	-0.352177	-0.383774	-0.463541	0.298700	-0.740693
10720	9.151968	-1.267164	3.324085	-0.523405	0.016160	0.014470	-0.669291	0.338514	-0.353286	-0.392184	-0.459325	0.303925	-0.736778
10721	9.139413	-1.266691	3.386923	-0.553230	0.045179	0.008629	-0.668156	0.337110	-0.354995	-0.402058	-0.454755	0.310069	-0.731713
10722	9.158303	-1.351319	3.399924	-0.554023	0.063217	0.006732	-0.669001	0.337259	-0.356952	-0.411039	-0.449517	0.315198	-0.727758
10723	9.067390	-1.373206	3.286720	-0.552391	0.030798	0.003396	-0.668013	0.337261	-0.358083	-0.420722	-0.445036	0.321279	-0.722299
10724	9.121527	-1.299716	3.498469	-0.554000	0.066751	0.013782	-0.665757	0.337258	-0.358943	-0.429505	-0.439567	0.326324	-0.718206
10725	9.075258	-1.299092	3.551685	-0.541306	0.061228	0.019261	-0.665190	0.336841	-0.360918	-0.438878	-0.434489	0.331985	-0.713016
10726	9.094458	-1.367001	3.533086	-0.571367	0.037826	0.032318	-0.665476	0.338686	-0.365389	-0.447228	-0.429025	0.337579	-0.708495
10727	9.026472	-1.434119	3.553257	-0.530430	0.031979	0.058464	-0.663786	0.338965	-0.365680	-0.455579	-0.424057	0.343545	-0.703278
10728	9.012572	-1.419954	3.485459	-0.559630	0.006860	0.061818	-0.662802	0.339809	-0.366381	-0.463074	-0.418807	0.349397	-0.698631
10729	9.051149	-1.425016	3.487880	-0.559707	-0.000255	0.052137	-0.663226	0.339807	-0.365535	-0.471364	-0.413932	0.355884	-0.692693
10730	9.036259	-1.468226	3.519795	-0.559668	0.002387	0.058303	-0.662098	0.340091	-0.366945	-0.478748	-0.408648	0.361635	-0.687770
10731	8.982958	-1.487117	3.536992	-0.570569	0.012519	0.038637	-0.661393	0.340376	-0.368633	-0.487216	-0.403453	0.367896	-0.681541
10732	9.056273	-1.342866	3.489373	-0.530602	0.028780	0.015155	-0.660834	0.341789	-0.370869	-0.495013	-0.398288	0.372528	-0.676426
10733	8.993023	-1.463271	3.495634	-0.570748	-0.005303	0.017520	-0.660127	0.341364	-0.370598	-0.503445	-0.393352	0.378648	-0.669659
10734	9.031184	-1.562535	3.506356	-0.547152	-0.010822	0.017825	-0.661269	0.344459	-0.369574	-0.510900	-0.388424	0.383801	-0.663931
10735	9.012740	-1.405546	3.470799	-0.536472	-0.023144	-0.019111	-0.661547	0.343619	-0.370563	-0.519218	-0.384228	0.389213	-0.656731
10736	9.043646	-1.415060	3.526441	-0.549047	-0.001507	-0.014081	-0.661821	0.341644	-0.368897	-0.527038	-0.379289	0.393921	-0.650536
10737	9.065502	-1.473485	3.481153	-0.559835	0.016607	-0.018743	-0.661955	0.339814	-0.368634	-0.535637	-0.374204	0.399070	-0.643279
10738	8.906808	-1.366302	3.456005	-0.547322	-0.012242	-0.024629	-0.664068	0.339823	-0.369881	-0.543334	-0.369391	0.403664	-0.636706
10739	9.004849	-1.516482	3.501045	-0.556272	0.009461	-0.028407	-0.664640	0.341507	-0.367894	-0.551762	-0.364394	0.408605	-0.629140
10740	9.064920	-1.468164	3.558418	-0.545345	0.024861	-0.042512	-0.664491	0.339823	-0.369316	-0.559806	-0.359167	0.412504	-0.622460
10741	9.022167	-1.386030	3.509231	-0.545314	0.025682	-0.033666	-0.664063	0.338412	-0.368492	-0.568137	-0.354014	0.416922	-0.614874
10742	9.031737	-1.398144	3.514186	-0.559797	0.035695	-0.037436	-0.664487	0.338980	-0.369887	-0.576136	-0.348338	0.420774	-0.608010
10743	9.031513	-1.407658	3.538457	-0.556160	0.035660	-0.035626	-0.664768	0.338840	-0.369746	-0.584429	-0.342841	0.425028	-0.600211
10744	8.997865	-1.390589	3.528646	-0.568160	0.000511	-0.028478	-0.663068	0.336867	-0.370060	-0.591895	-0.337304	0.429308	-0.592942
10745	9.022408	-1.342592	3.499081	-0.543670	-0.003180	-0.030810	-0.665322	0.336448	-0.369486	-0.599492	-0.332272	0.433735	-0.584875
10746	9.055281	-1.395391	3.591449	-0.570798	0.018580	-0.032150	-0.665313	0.334624	-0.371049	-0.606990	-0.326417	0.437657	-0.577470
10747	9.032116	-1.299062	3.513080	-0.556147	0.033759	-0.024099	-0.665309	0.333922	-0.371759	-0.614687	-0.320643	0.441657	-0.569462
10748	8.960665	-1.226655	3.425378	-0.542999	-0.046520	-0.020799	-0.664886	0.333493	-0.369941	-0.621111	-0.315668	0.445991	-0.561842
10749	9.080463	-1.347912	3.479731	-0.563876	-0.037274	-0.035248	-0.665873	0.333352	-0.369093	-0.628133	-0.310608	0.450716	-0.553016
10750	9.027811	-1.241276	3.473779	-0.533044	-0.033658	-0.052599	-0.666154	0.332783	-0.366850	-0.634778	-0.305809	0.454440	-0.544998
10751	9.086029	-1.154612	3.477566	-0.558430	-0.015378	-0.067140	-0.669256	0.332786	-0.365562	-0.642086	-0.300769	0.458457	-0.535800
10752	9.151298	-1.186622	3.448840	-0.553062	-0.029812	-0.066977	-0.670092	0.330679	-0.366280	-0.648843	-0.295707	0.462113	-0.527268
10753	9.191908	-1.247144	3.473625	-0.558359	-0.019199	-0.042335	-0.670235	0.330958	-0.365293	-0.655616	-0.290387	0.466148	-0.518217
10754	9.109683	-1.280429	3.478939	-0.556340	0.007730	-0.033652	-0.670791	0.329128	-0.364746	-0.662189	-0.284493	0.469390	-0.510140
10755	9.061393	-1.231624	3.505039	-0.570707	0.039377	-0.039327	-0.671922	0.330117	-0.365288	-0.669307	-0.278287	0.472619	-0.501214
10756	9.071383	-1.207717	3.473346	-0.541714	0.024786	-0.034469	-0.670933	0.329552	-0.365302	-0.675758	-0.272334	0.475330	-0.493200
10757	9.052355	-1.173885	3.453663	-0.563419	0.034704	-0.024166	-0.670789	0.328850	-0.365872	-0.682401	-0.266044	0.478453	-0.484388
10758	9.028033	-1.183277	3.473131	-0.554349	0.029194	-0.017841	-0.671065	0.327586	-0.366445	-0.688591	-0.259637	0.481165	-0.476351
10759	9.078715	-1.188445	3.470705	-0.549877	0.025704	-0.031912	-0.669935	0.326879	-0.366040	-0.694912	-0.253615	0.484070	-0.467390
10760	9.070596	-1.216774	3.570104	-0.541581	0.031708	-0.003553	-0.669093	0.328007	-0.367439	-0.700723	-0.247147	0.486544	-0.459544
10761	9.069401	-1.322465	3.672773	-0.541469	0.045134	0.005193	-0.669653	0.327020	-0.366462	-0.706612	-0.240630	0.489117	-0.451178
10762	9.036809	-1.250500	3.553611	-0.557766	0.048763	0.011181	-0.670218	0.327876	-0.369678	-0.712329	-0.233564	0.491421	-0.443330
10763	8.989249	-1.197442	3.487840	-0.556281	-0.001629	0.003546	-0.668953	0.328431	-0.367997	-0.717610	-0.227199	0.494622	-0.434472
10764	9.070707	-1.207168	3.560331	-0.565480	-0.010460	-0.010649	-0.668393	0.329417	-0.368833	-0.722758	-0.220694	0.497583	-0.425825
10765	9.065524	-1.216545	3.601521	-0.539984	0.009382	-0.026401	-0.669098	0.329418	-0.368547	-0.728097	-0.214705	0.500185	-0.416643
