# Supplementary material for: Identification of Haptic Based Guiding Using Hard Reins
Source: PLoS One. 2015 Jul 22;10(7):e0132020. doi: 10.1371/journal.pone.0132020 (PMC4511788; doi:10.1371/journal.pone.0132020)
Supplement: S9 File — (ZIP) [file pone.0132020.s009.zip › Exp2_MotionData2/Subject11/path1/T3/fh3.txt]

// Start Time: 0
// Sample rate: 25.0Hz
// Scenario: 4.9
// Firmware Version: 2.6.1
Counter	Acc_X	Acc_Y	Acc_Z	Gyr_X	Gyr_Y	Gyr_Z	Mag_X	Mag_Y	Mag_Z	Quat_w	Quat_x	Quat_y	Quat_z
10150	0.433859	0.862686	-9.512480	0.168251	-0.123603	-0.069671	0.233237	-0.003693	0.693018	0.037057	0.964894	0.259572	0.015142
10151	0.244520	0.733526	-9.757486	0.186271	-0.084965	-0.079938	0.236394	0.002957	0.690409	0.033800	0.964632	0.261134	0.012293
10152	0.253954	0.710951	-10.036631	0.148681	-0.044720	-0.058038	0.236896	0.008789	0.688883	0.031212	0.964434	0.262264	0.010533
10153	0.328209	0.630594	-10.167983	0.123639	-0.006249	-0.045781	0.238206	0.011837	0.688893	0.028743	0.964266	0.263197	0.009576
10154	-0.051919	0.493820	-10.243187	0.184364	0.023563	-0.009895	0.237897	0.020172	0.687799	0.025098	0.964308	0.263439	0.008973
10155	0.163443	0.213534	-10.108866	0.214669	0.026934	0.011361	0.237605	0.024896	0.687457	0.020679	0.964458	0.263299	0.008209
10156	0.125246	0.267472	-9.872375	0.177103	0.051388	0.009430	0.236518	0.030180	0.686081	0.017022	0.964565	0.263169	0.008191
10157	0.153338	0.156893	-9.820981	0.126938	0.058418	0.017915	0.233867	0.035472	0.686484	0.014121	0.964684	0.262892	0.008504
10158	0.138597	0.118801	-9.729959	0.128752	0.049679	0.007317	0.233188	0.038393	0.685998	0.011407	0.964745	0.262796	0.008708
10159	-0.042924	0.060240	-9.678594	0.171695	0.077716	0.014822	0.231969	0.043401	0.684622	0.007537	0.964836	0.262584	0.009153
10160	-0.007723	-0.081998	-9.694954	0.225417	0.096983	0.011719	0.228748	0.048697	0.685643	0.002707	0.964900	0.262420	0.009763
10161	-0.072881	-0.076626	-9.677505	0.271848	0.100460	0.033239	0.226733	0.053988	0.683625	-0.003222	0.965048	0.261859	0.010108
10162	-0.025895	-0.259805	-9.680017	0.280692	0.086411	0.050824	0.224703	0.061084	0.682807	-0.009070	0.965259	0.260936	0.010223
10163	-0.018706	-0.279503	-9.769266	0.268946	0.060038	0.075267	0.224215	0.070942	0.682604	-0.014739	0.965569	0.259547	0.009779
10164	-0.095573	-0.225682	-9.669441	0.201752	0.035498	0.085294	0.221934	0.076233	0.680852	-0.018805	0.965931	0.257946	0.009314
10165	0.097451	-0.251011	-9.594486	0.114171	0.033711	0.059912	0.222052	0.079288	0.679830	-0.021327	0.966181	0.256818	0.009155
10166	0.247322	-0.223907	-9.787746	0.088315	0.023243	0.042027	0.221761	0.083178	0.680924	-0.023129	0.966350	0.256030	0.009054
10167	0.315188	-0.186216	-9.874424	0.076850	0.025066	0.008455	0.220429	0.084853	0.679385	-0.024853	0.966345	0.255890	0.008952
10168	0.261067	-0.325291	-9.870749	0.074215	0.011121	-0.007488	0.220678	0.087768	0.679410	-0.026312	0.966264	0.256059	0.008712
10169	0.284299	-0.455188	-9.814759	0.050052	0.002357	-0.011255	0.221471	0.089153	0.678098	-0.027386	0.966172	0.256306	0.008323
10170	0.279367	-0.469567	-9.810075	-0.019672	-0.009869	-0.029433	0.221472	0.088875	0.678227	-0.026919	0.966031	0.256891	0.008171
10171	0.250160	-0.500697	-9.839023	-0.066193	-0.015111	-0.031550	0.220679	0.088602	0.677580	-0.025648	0.965899	0.257520	0.008056
10172	0.177420	-0.545478	-9.723543	-0.057116	-0.001920	-0.059623	0.222545	0.087203	0.677800	-0.024493	0.965617	0.258679	0.008265
10173	0.220137	-0.651533	-9.686675	0.005510	0.006823	-0.057408	0.222939	0.087200	0.678976	-0.024720	0.965309	0.259807	0.008213
10174	0.249056	-0.656849	-9.778318	0.028728	0.016429	-0.042232	0.221081	0.087211	0.678742	-0.025322	0.965070	0.260634	0.008324
10175	0.321941	-0.590538	-9.932007	0.017913	0.010264	-0.022071	0.221600	0.089291	0.678755	-0.025820	0.964937	0.261079	0.008258
10176	0.404597	-0.514153	-9.912614	-0.037594	0.002334	-0.017227	0.221342	0.087903	0.678876	-0.025072	0.964862	0.261422	0.008430
10177	0.501119	-0.524501	-9.903952	-0.052042	-0.006512	0.009039	0.221883	0.086373	0.678590	-0.024139	0.964929	0.261265	0.008407
10178	0.588536	-0.457775	-9.884711	0.001631	0.002210	0.013855	0.222156	0.083870	0.680662	-0.024153	0.964998	0.261010	0.008356
10179	0.540532	-0.414337	-9.960709	0.051656	-0.001291	0.032736	0.219232	0.085554	0.678753	-0.025253	0.965134	0.260414	0.007905
10180	0.487135	-0.452384	-9.953475	0.062353	-0.011785	0.038071	0.220817	0.087490	0.677961	-0.026369	0.965299	0.259712	0.007255
10181	0.410266	-0.398577	-9.858458	0.056901	-0.031060	0.048568	0.222800	0.088312	0.678989	-0.027412	0.965515	0.258827	0.006209
10182	0.280124	-0.365935	-9.741592	0.021120	-0.039789	0.041269	0.223990	0.089695	0.677934	-0.027587	0.965719	0.258069	0.005231
10183	0.100510	-0.477582	-9.782154	0.009544	-0.025620	0.028976	0.224558	0.090121	0.676398	-0.027727	0.965856	0.257552	0.004545
10184	0.037467	-0.517592	-9.654686	0.035467	-0.030871	0.029154	0.225890	0.089280	0.676632	-0.028225	0.965987	0.257021	0.003672
10185	-0.040270	-0.584144	-9.592290	0.047953	-0.020380	0.038985	0.227744	0.090381	0.676221	-0.029127	0.966152	0.256309	0.002870
10186	0.146057	-0.528107	-9.670164	0.006808	-0.008189	0.042211	0.229872	0.090927	0.674223	-0.029188	0.966362	0.255512	0.002574
10187	0.235626	-0.488739	-9.939674	0.005068	-0.011648	0.037767	0.227736	0.092188	0.675582	-0.029297	0.966543	0.254815	0.002165
10188	0.181866	-0.583903	-9.733605	0.015830	-0.004649	0.028170	0.229862	0.092732	0.674241	-0.029550	0.966674	0.254291	0.001899
10189	0.216005	-0.555181	-9.651883	0.012228	-0.022264	0.030672	0.229825	0.092998	0.674331	-0.029740	0.966815	0.253738	0.001256
10190	0.142448	-0.704321	-9.842838	0.042729	-0.017788	0.018570	0.231674	0.093821	0.675625	-0.030446	0.966881	0.253404	0.000606
10191	0.176314	-0.668724	-10.700762	0.098322	0.009510	0.024377	0.231938	0.095487	0.673405	-0.032463	0.966933	0.252954	0.000144
10192	0.035841	-0.760563	-9.628655	0.046331	-0.027392	0.004479	0.231929	0.097015	0.673289	-0.033190	0.966923	0.252900	-0.000701
10193	-0.012835	-0.813145	-9.643261	0.091043	-0.015133	0.013665	0.232584	0.099373	0.671988	-0.034946	0.966920	0.252670	-0.001607
10194	-0.071038	-0.844269	-9.744062	0.142869	-0.011625	0.032573	0.233354	0.104647	0.670716	-0.037618	0.966976	0.252062	-0.002655
10195	-0.032728	-0.875669	-9.730302	0.114143	-0.008105	0.049145	0.235897	0.107148	0.671140	-0.039857	0.967125	0.251135	-0.003580
10196	0.020978	-0.798734	-9.604899	0.021104	-0.008159	0.043177	0.235373	0.106874	0.669700	-0.040191	0.967320	0.250322	-0.003956
10197	0.166937	-0.646238	-9.705352	-0.102293	0.016297	0.037069	0.235382	0.105068	0.670076	-0.038355	0.967577	0.249625	-0.003312
10198	0.201425	-0.545981	-9.867933	-0.284742	0.016298	0.025179	0.237252	0.102000	0.671987	-0.032894	0.967902	0.249162	-0.001673
10199	0.182767	-0.454370	-9.847491	-0.391091	-0.001155	-0.007358	0.237187	0.089498	0.673177	-0.025363	0.968085	0.249337	0.000117
10200	-0.018024	-0.505601	-9.807892	-0.362369	0.005949	-0.026459	0.234967	0.080618	0.677064	-0.018346	0.968108	0.249854	0.001974
10201	-0.101880	-0.413480	-9.786881	-0.270268	0.013833	-0.011617	0.235569	0.067834	0.677978	-0.013223	0.968128	0.250084	0.003443
10202	0.087589	-0.275370	-9.719663	-0.227362	0.044266	0.009879	0.236096	0.060879	0.680089	-0.009012	0.968223	0.249868	0.005355
10203	0.248214	-0.096677	-9.868010	-0.250699	0.037196	0.029060	0.233736	0.054919	0.681379	-0.004385	0.968391	0.249294	0.007175
10204	0.388666	-0.040223	-9.926255	-0.257879	0.049389	0.039597	0.233250	0.046171	0.683138	0.000388	0.968588	0.248494	0.009334
10205	0.437853	0.086644	-10.002132	-0.243576	0.037138	0.041432	0.232225	0.038954	0.684395	0.004877	0.968768	0.247669	0.011138
10206	0.470278	0.230722	-9.998352	-0.236455	0.024865	0.046746	0.231468	0.030624	0.686819	0.009355	0.968959	0.246717	0.012715
10207	0.148902	0.202018	-9.979085	-0.238175	0.031113	0.032748	0.230966	0.024515	0.688474	0.013774	0.969052	0.246051	0.014383
10208	0.167743	0.142583	-9.744358	-0.216753	0.023276	0.030254	0.231174	0.017149	0.689233	0.017882	0.969124	0.245413	0.015829
10209	0.333814	0.401207	-9.697151	-0.150510	0.027619	0.024586	0.231324	0.013536	0.690246	0.020616	0.969174	0.244923	0.016999
10210	0.289738	0.319452	-9.801061	-0.073410	0.037368	-0.003897	0.230289	0.008679	0.690607	0.021888	0.969111	0.244992	0.018000
10211	0.328800	0.381437	-9.882403	-0.042943	0.048765	-0.008037	0.228576	0.005771	0.691787	0.022436	0.969031	0.245180	0.019044
10212	0.314298	0.381374	-9.939963	-0.032129	0.081173	-0.014003	0.227382	0.004665	0.693108	0.022697	0.968915	0.245479	0.020687
10213	0.168537	0.259839	-9.940103	-0.017887	0.073316	-0.000691	0.225773	0.006062	0.695380	0.022625	0.968870	0.245543	0.022083
10214	0.139987	0.311377	-9.677284	0.006995	0.044348	0.021428	0.223782	0.006629	0.694365	0.022293	0.968956	0.245164	0.022837
10215	0.256377	0.358851	-9.545583	0.060681	0.021484	0.015495	0.223347	0.007193	0.694197	0.020938	0.969047	0.244926	0.022840
10216	0.362804	0.382161	-9.517391	0.112498	0.002185	0.026349	0.223317	0.009690	0.698688	0.018766	0.969218	0.244476	0.022261
10217	0.372543	0.396238	-9.608646	0.099052	-0.013560	0.029721	0.223295	0.013301	0.699119	0.016830	0.969402	0.243964	0.021407
10218	0.326357	0.359930	-9.800943	0.051742	0.009261	0.017133	0.225164	0.014683	0.693587	0.015805	0.969497	0.243669	0.021259
10219	0.319157	0.371506	-9.966588	0.058906	0.016288	0.022506	0.223827	0.015801	0.694669	0.014507	0.969614	0.243288	0.021177
10220	0.294199	0.258625	-9.974881	0.049973	0.016305	0.018901	0.224085	0.017188	0.694548	0.013481	0.969712	0.242959	0.021175
10221	0.458812	0.308468	-9.773836	0.057102	-0.011768	0.011758	0.224087	0.019135	0.690758	0.012357	0.969785	0.242778	0.020558
10222	0.532289	0.450062	-9.691124	0.065883	-0.014513	0.046183	0.224089	0.018857	0.690493	0.011161	0.970029	0.241916	0.019887
10223	0.431369	0.524986	-9.831197	0.024689	0.045838	0.076109	0.224605	0.020381	0.692208	0.010376	0.970379	0.240485	0.020575
10224	0.265906	0.352812	-9.923080	-0.016553	0.063338	0.101443	0.224467	0.020242	0.693916	0.010381	0.970834	0.238533	0.021824
10225	0.197922	0.296106	-9.762114	0.006645	0.030956	0.101500	0.223405	0.019831	0.694848	0.010016	0.971300	0.236597	0.022307
10226	0.265553	0.295812	-9.685789	0.063865	-0.004931	0.098240	0.223021	0.018167	0.693523	0.008785	0.971777	0.234722	0.021848
10227	0.289778	0.324336	-9.776970	0.109613	0.000485	0.072203	0.226093	0.020091	0.694595	0.006584	0.972128	0.233392	0.021243
10228	0.275138	0.300646	-9.695398	0.107036	0.023266	0.052879	0.224745	0.023293	0.695042	0.004402	0.972376	0.232419	0.021122
10229	0.418818	0.133365	-9.758648	0.017629	0.044234	0.045178	0.223810	0.024409	0.694804	0.003803	0.972565	0.231578	0.021792
10230	0.336664	0.131154	-9.904577	-0.032383	0.051309	0.030768	0.223276	0.023995	0.696385	0.004212	0.972681	0.230979	0.022862
10231	0.505362	0.081873	-9.858530	-0.030596	0.030268	0.023594	0.220904	0.021369	0.695607	0.004623	0.972770	0.230535	0.023482
10232	0.573449	0.144212	-9.750244	-0.003756	0.002257	0.013104	0.221437	0.020810	0.695987	0.004709	0.972829	0.230285	0.023464
10233	0.515578	0.158840	-9.833698	-0.062676	0.023323	-0.007494	0.221718	0.017891	0.696348	0.005789	0.972773	0.230430	0.024104
10234	0.414009	0.121256	-9.756374	-0.109202	0.023239	-0.005214	0.220897	0.015954	0.697080	0.007839	0.972723	0.230488	0.024978
10235	0.469735	0.145065	-9.694091	-0.065290	0.040748	-0.017180	0.220501	0.014567	0.698649	0.008889	0.972609	0.230822	0.025967
10236	0.467475	0.171116	-9.833174	0.001829	0.051286	-0.013119	0.220093	0.014011	0.702327	0.008654	0.972522	0.231094	0.026873
10237	0.389459	0.068235	-9.852911	0.032151	0.019795	-0.000672	0.217966	0.015690	0.700669	0.007888	0.972510	0.231154	0.027003
10238	0.428753	0.159392	-9.832974	0.044562	-0.006510	0.016952	0.218634	0.015827	0.698952	0.007073	0.972598	0.230858	0.026592
10239	0.458234	0.226777	-9.745929	0.017636	-0.000463	0.035286	0.219703	0.014849	0.698664	0.006664	0.972761	0.230206	0.026398
10240	0.548188	0.312550	-9.784174	-0.014570	0.017869	0.041277	0.219431	0.016378	0.698158	0.006873	0.972939	0.229409	0.026738
10241	0.493172	0.385216	-9.758829	0.009464	0.010827	0.066130	0.219693	0.015681	0.700248	0.006565	0.973234	0.228154	0.026812
10242	0.527764	0.495521	-9.781894	0.010318	0.005549	0.074942	0.220891	0.014841	0.700747	0.006329	0.973574	0.226707	0.026801
10243	0.507866	0.413952	-9.763433	-0.045191	-0.001474	0.079787	0.221159	0.015118	0.699432	0.007154	0.973925	0.225155	0.026892
10244	0.372974	0.458569	-9.675230	-0.075673	0.002009	0.091962	0.221176	0.011784	0.700187	0.008599	0.974325	0.223329	0.027204
10245	0.584448	0.317136	-9.765206	-0.075710	0.010690	0.104239	0.220400	0.008456	0.699640	0.009963	0.974766	0.221285	0.027675
10246	0.397005	0.443801	-9.723677	-0.052217	0.023101	0.056953	0.221746	0.006783	0.697107	0.010876	0.974995	0.220149	0.028287
10247	0.376951	0.342770	-9.777542	-0.084401	-0.003109	0.044274	0.221224	0.005258	0.697231	0.012513	0.975169	0.219264	0.028508
10248	0.464507	0.428753	-9.753274	-0.146969	-0.001376	0.030598	0.223099	0.000664	0.699915	0.015397	0.975264	0.218582	0.029052
10249	0.430012	0.332806	-9.754080	-0.189858	-0.002219	0.017055	0.222856	-0.004058	0.701317	0.019104	0.975272	0.218163	0.029742
10250	0.478648	0.380504	-9.763565	-0.157619	-0.011828	0.008439	0.223157	-0.010170	0.701120	0.022254	0.975253	0.217897	0.030120
10251	0.522332	0.413566	-9.852490	-0.096797	0.002168	0.019503	0.223186	-0.013641	0.698720	0.024116	0.975289	0.217485	0.030491
10252	0.614166	0.426935	-9.966092	-0.040390	0.003067	0.014608	0.222534	-0.016277	0.699492	0.024911	0.975333	0.217174	0.030652
10253	0.529645	0.437713	-9.845034	0.001712	0.002327	-0.004404	0.222694	-0.016150	0.701249	0.024852	0.975311	0.217288	0.030591
10254	0.435260	0.409535	-9.861368	0.001650	-0.002920	0.007936	0.224154	-0.015880	0.700966	0.024857	0.975350	0.217135	0.030448
10255	0.348107	0.376755	-9.791292	0.019521	-0.007283	0.009830	0.224679	-0.015328	0.701752	0.024471	0.975405	0.216977	0.030121
10256	0.314614	0.413774	-9.569457	0.049915	-0.006439	0.010068	0.224555	-0.016438	0.701217	0.023548	0.975478	0.216809	0.029701
10257	0.290524	0.421238	-9.549935	0.074932	-0.001200	0.019089	0.224281	-0.013796	0.699146	0.022043	0.975594	0.216506	0.029244
10258	0.431034	0.482789	-9.514388	0.067740	-0.006514	0.024274	0.226130	-0.012140	0.699265	0.020764	0.975732	0.216076	0.028752
10259	0.424337	0.564162	-9.664814	0.056144	0.016256	0.027818	0.226119	-0.011168	0.700721	0.019550	0.975864	0.215598	0.028720
10260	0.443732	0.567929	-9.914931	-0.009146	0.009197	0.031679	0.223831	-0.011702	0.700831	0.019699	0.975992	0.214986	0.028870
10261	0.488632	0.428299	-9.840013	0.002448	0.012659	0.037900	0.226626	-0.011994	0.699210	0.019546	0.976146	0.214278	0.029004
10262	0.590771	0.528498	-9.849356	0.164440	0.002201	0.025815	0.225414	-0.008375	0.698213	0.016340	0.976316	0.213873	0.028270
10263	0.371733	0.294158	-9.955914	0.252088	-0.007325	0.032608	0.226576	-0.003800	0.699949	0.011399	0.976527	0.213399	0.026944
10264	0.395449	0.227239	-9.754995	0.164318	-0.011799	0.044263	0.226807	0.003839	0.697394	0.008245	0.976754	0.212628	0.025941
10265	0.367350	0.347935	-9.686068	0.082034	0.002179	0.040221	0.227725	0.005639	0.697398	0.006585	0.976933	0.211911	0.025521
10266	0.342439	0.242218	-9.711103	-0.025237	0.017953	0.023622	0.227837	0.009528	0.697173	0.007018	0.977020	0.211453	0.025901
10267	0.366446	0.222758	-9.721148	-0.053844	0.023200	0.019897	0.227051	0.007310	0.697688	0.007940	0.977081	0.211066	0.026459
10268	0.383633	0.261213	-9.687205	-0.002019	0.023167	0.034375	0.227597	0.004946	0.697262	0.007892	0.977215	0.210401	0.026844
10269	0.434151	0.238728	-9.832108	-0.009071	0.023227	0.014922	0.226802	0.004672	0.697272	0.007944	0.977261	0.210135	0.027210
10270	0.480335	0.285990	-9.990593	-0.001918	0.009244	0.016685	0.225996	0.004675	0.700042	0.007962	0.977326	0.209818	0.027320
10271	0.422003	0.229135	-9.853745	0.077665	-0.016992	0.015410	0.226516	0.005505	0.701750	0.006490	0.977409	0.209582	0.026535
10272	0.428907	0.178825	-9.770262	0.099934	-0.016175	0.034947	0.226502	0.008422	0.700992	0.004614	0.977576	0.208957	0.025723
10273	0.468185	0.269791	-9.812818	0.048103	0.000448	0.027588	0.226917	0.010786	0.692208	0.003645	0.977692	0.208469	0.025405
10274	0.492299	0.260414	-9.671328	-0.016264	0.023165	0.018377	0.227318	0.010645	0.691806	0.003885	0.977756	0.208112	0.025846
10275	0.480215	0.262569	-9.784163	-0.011722	0.024971	0.006968	0.226129	0.010513	0.690247	0.004002	0.977768	0.207998	0.026259
10276	0.497270	0.284054	-9.793676	-0.014301	0.021522	-0.016855	0.225333	0.007042	0.695873	0.004229	0.977688	0.208323	0.026657
10277	0.516062	0.211628	-9.833127	0.003609	0.016292	-0.021169	0.225337	0.006487	0.695736	0.004104	0.977588	0.208767	0.026839
10278	0.569211	0.215920	-9.867185	-0.000021	0.007510	-0.011549	0.226657	0.006061	0.698601	0.004108	0.977538	0.208993	0.026903
10279	0.544815	0.182332	-9.901010	-0.021504	-0.002980	-0.011742	0.225855	0.006899	0.698884	0.004550	0.977486	0.209238	0.026820
10280	0.583441	0.177528	-9.800451	-0.026831	-0.004735	-0.024139	0.227191	0.004391	0.700415	0.005136	0.977387	0.209695	0.026757
10281	0.530231	0.163717	-9.732854	-0.021510	-0.003003	-0.015270	0.226412	0.005232	0.694130	0.005578	0.977320	0.210008	0.026679
10282	0.431116	0.149957	-9.765805	-0.028690	-0.008229	-0.010908	0.225878	0.005512	0.694404	0.006207	0.977275	0.210212	0.026556
10283	0.429052	0.198155	-9.741199	-0.053805	0.003095	0.005702	0.226012	0.003010	0.698186	0.007242	0.977288	0.210099	0.026732
10284	0.472409	0.183332	-9.758568	-0.066290	-0.000395	-0.004110	0.226154	0.001342	0.698168	0.008570	0.977262	0.210144	0.026921
10285	0.467903	0.231218	-9.842100	-0.034096	0.005738	0.004090	0.227229	-0.000608	0.697869	0.009208	0.977267	0.210074	0.027066
10286	0.506872	0.274505	-9.745799	0.014209	0.007468	0.004444	0.227479	0.002308	0.697369	0.008924	0.977286	0.210000	0.027071
10287	0.473290	0.306038	-9.745147	0.035688	0.005736	0.002848	0.227215	0.002309	0.696848	0.008200	0.977298	0.209991	0.026925
10288	0.468238	0.277014	-9.810331	0.044711	0.009287	-0.011175	0.226138	0.004259	0.698197	0.007322	0.977255	0.210237	0.026836
10289	0.458593	0.279458	-9.822237	0.026712	-0.008255	0.007139	0.227467	0.004808	0.696869	0.006833	0.977290	0.210137	0.026455
10290	0.487330	0.245579	-9.815664	0.010701	-0.011716	-0.015036	0.227198	0.005365	0.696878	0.006709	0.977236	0.210435	0.026097
10291	0.501678	0.223995	-9.758352	0.055343	-0.003896	0.006456	0.227200	0.005504	0.696092	0.005644	0.977269	0.210364	0.025683
10292	0.448841	0.267419	-9.851133	0.058965	-0.004719	-0.000543	0.228518	0.007025	0.696087	0.004540	0.977278	0.210400	0.025262
10293	0.383545	0.255756	-9.898773	0.005299	-0.002949	-0.002672	0.227981	0.008556	0.695322	0.004460	0.977266	0.210482	0.025074
10294	0.364120	0.237032	-9.778647	-0.003682	-0.004729	0.000780	0.229436	0.008825	0.696353	0.004580	0.977273	0.210465	0.024916
10295	0.376219	0.237246	-9.677803	0.023209	-0.011710	-0.014916	0.231027	0.009372	0.696072	0.004199	0.977215	0.210794	0.024476
10296	0.383498	0.242000	-9.677812	0.014199	-0.004751	0.000904	0.229445	0.008548	0.694249	0.003970	0.977225	0.210778	0.024242
10297	0.395546	0.241597	-9.778866	-0.030517	-0.002993	-0.000299	0.229442	0.008965	0.694516	0.004602	0.977220	0.210796	0.024199
10298	0.380851	0.210648	-9.711798	-0.009030	0.005759	-0.002757	0.230638	0.008819	0.694496	0.004784	0.977207	0.210843	0.024268
10299	0.366326	0.210320	-9.855885	0.003532	0.012801	-0.004395	0.231162	0.009372	0.695544	0.004689	0.977179	0.210960	0.024386
10300	0.371242	0.222316	-9.853386	0.014288	0.006691	-0.010506	0.229835	0.008545	0.696607	0.004415	0.977136	0.211166	0.024374
10301	0.385642	0.207955	-9.793588	0.005271	-0.001229	0.000846	0.230903	0.008818	0.694492	0.004346	0.977138	0.211180	0.024209
10302	0.385935	0.246645	-9.725848	-0.015317	0.009242	0.004265	0.230648	0.007153	0.694216	0.004633	0.977154	0.211081	0.024373
10303	0.434504	0.284744	-9.728233	-0.015321	0.005727	0.004246	0.231306	0.007426	0.695391	0.004942	0.977164	0.211018	0.024431
10304	0.405313	0.256019	-9.757153	-0.030489	0.011005	-0.002892	0.230905	0.007984	0.695403	0.005522	0.977146	0.211058	0.024693
10305	0.405218	0.243875	-9.795748	-0.040327	0.004015	-0.004753	0.231452	0.005899	0.694060	0.006336	0.977116	0.211159	0.024822
10306	0.477412	0.207362	-9.753528	-0.053729	0.010991	-0.008380	0.230801	0.003263	0.694832	0.007372	0.977073	0.211283	0.025181
10307	0.434025	0.219633	-9.784257	-0.037693	0.007479	0.006720	0.230004	0.002989	0.695367	0.008111	0.977088	0.211161	0.025370
10308	0.470085	0.197628	-9.808856	-0.041252	0.010979	0.004049	0.230810	0.001318	0.695601	0.008898	0.977097	0.211054	0.025678
10309	0.492039	0.228705	-9.815899	-0.044819	0.012727	0.002267	0.231342	0.000481	0.696635	0.009751	0.977088	0.211016	0.026002
10310	0.489549	0.219022	-9.842427	-0.039481	0.005722	0.007567	0.230688	-0.001182	0.696628	0.010523	0.977113	0.210839	0.026201
10311	0.526137	0.283897	-9.813124	-0.003739	0.006656	0.013164	0.230181	-0.001466	0.700361	0.010589	0.977161	0.210608	0.026239
10312	0.460927	0.282061	-9.793354	0.006139	0.005819	0.004440	0.230176	0.000201	0.699064	0.010470	0.977181	0.210519	0.026247
10313	0.425220	0.352274	-9.734555	-0.009150	-0.001221	0.018426	0.231643	-0.000501	0.698378	0.010673	0.977254	0.210182	0.026156
10314	0.410724	0.352299	-9.763271	-0.023427	0.009296	0.013959	0.231253	-0.001331	0.697324	0.011113	0.977308	0.209885	0.026357
10315	0.405991	0.364480	-9.724635	-0.012687	0.012794	0.013172	0.229923	-0.000768	0.696956	0.011333	0.977350	0.209651	0.026553
10316	0.401085	0.352609	-9.686274	-0.010834	0.016321	-0.000903	0.230737	-0.002717	0.695216	0.011505	0.977340	0.209653	0.026835
10317	0.435081	0.366428	-9.758544	-0.034077	0.019731	0.002414	0.229905	-0.003260	0.696094	0.012123	0.977328	0.209619	0.027252
10318	0.458878	0.318060	-9.783340	-0.047452	0.019750	-0.007392	0.229383	-0.005063	0.696478	0.013000	0.977279	0.209730	0.027754
10319	0.468229	0.274711	-9.776709	-0.034034	0.016252	-0.008200	0.229386	-0.006036	0.697388	0.013632	0.977223	0.209903	0.028100
10320	0.511611	0.266774	-9.902155	-0.004393	0.007582	-0.032700	0.228327	-0.006029	0.696353	0.013733	0.977085	0.210530	0.028176
10321	0.477757	0.259874	-9.885118	0.028645	0.013684	-0.016568	0.229920	-0.006594	0.697374	0.013147	0.977012	0.210901	0.028206
10322	0.478011	0.293702	-9.834258	0.042939	0.007547	-0.014718	0.229384	-0.005202	0.696608	0.012313	0.976962	0.211199	0.028087
10323	0.526596	0.334191	-9.841422	0.032206	0.002285	-0.016584	0.228974	-0.003812	0.697679	0.011701	0.976895	0.211569	0.027882
10324	0.517176	0.365712	-9.783296	0.026824	0.021507	-0.009496	0.228969	-0.002422	0.696642	0.011120	0.976853	0.211764	0.028105
10325	0.493138	0.380406	-9.758884	0.023271	0.012778	-0.018355	0.228571	-0.003254	0.698085	0.010642	0.976770	0.212166	0.028145
10326	0.413332	0.362000	-9.688706	-0.003639	0.004006	-0.007991	0.228691	-0.000476	0.696929	0.010730	0.976738	0.212310	0.028156
10327	0.425747	0.409974	-9.700279	0.003493	-0.017869	-0.008012	0.228691	-0.000198	0.696669	0.010770	0.976711	0.212493	0.027681
10328	0.442972	0.453284	-9.651860	-0.028723	-0.018768	-0.008247	0.229760	-0.001871	0.697292	0.011444	0.976686	0.212617	0.027353
10329	0.406559	0.431464	-9.800813	-0.062658	-0.008218	-0.015496	0.229239	-0.003396	0.696891	0.012749	0.976606	0.212911	0.027345
10330	0.474075	0.418792	-9.839996	-0.069730	0.016293	-0.026054	0.230569	-0.004515	0.698042	0.014085	0.976473	0.213368	0.027872
10331	0.507662	0.389510	-9.891096	-0.028472	0.016355	-0.046917	0.229003	-0.008672	0.697236	0.014637	0.976251	0.214301	0.028193
10332	0.454139	0.332368	-9.836011	-0.021341	0.002362	-0.046912	0.229263	-0.007702	0.697242	0.015100	0.976050	0.215177	0.028234
10333	0.497528	0.320133	-9.793263	-0.039220	0.009342	-0.049677	0.228988	-0.006590	0.698177	0.015886	0.975815	0.216155	0.028464
10334	0.422809	0.337754	-9.727523	-0.032072	0.011099	-0.048713	0.229133	-0.008117	0.697108	0.016521	0.975593	0.217072	0.028721
10335	0.429979	0.328010	-9.749328	-0.039273	0.000584	-0.041758	0.228599	-0.007698	0.697252	0.017335	0.975394	0.217892	0.028779
10336	0.442345	0.366613	-9.679290	-0.010708	0.011035	-0.025648	0.227276	-0.008524	0.697395	0.017540	0.975277	0.218378	0.028950
10337	0.358050	0.400691	-9.762292	0.009069	0.025114	-0.039518	0.227542	-0.008803	0.697651	0.017298	0.975090	0.219190	0.029271
10338	0.411160	0.400099	-9.820441	-0.039054	0.046178	-0.074172	0.227141	-0.008663	0.698184	0.017930	0.974727	0.220615	0.030234
10339	0.527340	0.439862	-9.893090	-0.014011	0.061894	-0.065146	0.224221	-0.008647	0.698229	0.017989	0.974393	0.221926	0.031363
10340	0.604937	0.484943	-9.898048	0.043333	0.072421	-0.079684	0.222355	-0.007664	0.698530	0.016903	0.974012	0.223517	0.032471
10341	0.759620	0.503020	-9.884754	0.057541	0.058332	-0.060289	0.220218	-0.004597	0.697279	0.015579	0.973719	0.224775	0.033226
10342	0.740353	0.508172	-9.822039	0.024346	0.044283	-0.046478	0.218605	-0.001672	0.698121	0.014967	0.973493	0.225699	0.033883
10343	0.619326	0.466057	-9.744567	0.028720	0.012780	-0.035960	0.219112	0.001241	0.700376	0.014396	0.973327	0.226449	0.033898
10344	0.575642	0.432988	-9.658046	0.050061	-0.011765	-0.016503	0.218316	0.001245	0.700125	0.013516	0.973281	0.226778	0.033355
10345	0.459858	0.450746	-9.652035	0.060692	-0.018779	0.004735	0.217513	0.002917	0.699366	0.012442	0.973327	0.226749	0.032619
10346	0.445718	0.496824	-9.564858	0.057166	-0.001275	-0.004027	0.217780	0.003193	0.698445	0.011368	0.973332	0.226839	0.032253
10347	0.474871	0.525094	-9.684958	0.020440	0.002199	0.009816	0.218967	0.004298	0.698832	0.010992	0.973376	0.226689	0.032105
10348	0.452892	0.491516	-9.709189	-0.018041	0.012689	0.014861	0.219245	0.002352	0.698283	0.011308	0.973440	0.226362	0.032355
10349	0.488913	0.479232	-9.743258	-0.030604	0.009255	0.018314	0.219010	0.002763	0.698472	0.011899	0.973506	0.226015	0.032574
10350	0.566304	0.497657	-9.813416	-0.033263	0.033737	0.021890	0.218217	0.001656	0.699261	0.012411	0.973582	0.225553	0.033305
10351	0.597601	0.485290	-9.845074	-0.041333	0.035470	0.027113	0.216907	-0.000837	0.698074	0.013095	0.973666	0.225034	0.034088
10352	0.502926	0.418444	-9.921936	-0.028849	0.049483	0.042251	0.217988	-0.003620	0.697504	0.013437	0.973828	0.224155	0.035110
10353	0.769340	0.527052	-9.908566	-0.052075	0.054659	0.035875	0.215722	-0.003887	0.700295	0.014241	0.973932	0.223462	0.036321
10354	0.871681	0.658247	-10.006483	-0.196915	0.072143	0.020782	0.213627	-0.008599	0.699754	0.017771	0.973920	0.222890	0.038530
10355	0.572325	0.668019	-9.934087	-0.316745	0.118562	0.018405	0.211416	-0.017478	0.701013	0.023468	0.973771	0.222352	0.042168
10356	1.100139	0.858860	-9.893184	-0.270231	0.135016	0.025732	0.208404	-0.026353	0.703861	0.028145	0.973658	0.221562	0.045925
10357	0.843036	0.699841	-9.849531	-0.067995	0.100182	0.007738	0.204968	-0.030781	0.706497	0.029089	0.973554	0.221431	0.048112
10358	0.754923	0.532417	-9.764171	0.153813	0.081854	0.018090	0.201109	-0.028119	0.704349	0.025754	0.973683	0.221094	0.048947
10359	0.971942	0.487480	-9.747332	0.321981	0.051210	0.017367	0.202003	-0.022290	0.705051	0.019290	0.973851	0.221120	0.048459
10360	1.144780	0.346335	-9.841778	0.527695	0.023215	0.027498	0.200461	-0.008669	0.705736	0.008922	0.974145	0.220907	0.046502
10361	0.953101	-0.118712	-9.811823	0.916051	-0.021186	0.001932	0.201260	0.016333	0.702031	-0.008815	0.974169	0.221709	0.041974
10362	0.944984	-0.571483	-10.018850	1.186251	-0.044680	0.000206	0.202810	0.050500	0.696042	-0.031688	0.973743	0.222582	0.035756
10363	1.018981	-1.037918	-9.765276	1.463560	-0.079655	-0.006834	0.205558	0.085495	0.687678	-0.059836	0.972416	0.223748	0.027622
10364	1.111594	-1.596462	-9.695586	1.739230	-0.100538	-0.038529	0.207195	0.132168	0.674455	-0.093104	0.969641	0.225411	0.017847
10365	0.952203	-2.277866	-9.543415	2.295696	-0.116111	-0.038149	0.209842	0.191897	0.654252	-0.137019	0.964197	0.226987	0.005263
10366	0.883321	-3.139885	-9.230665	3.150942	-0.121188	-0.026810	0.211586	0.276364	0.623799	-0.196810	0.953559	0.227732	-0.011353
10367	0.585147	-4.304881	-9.472222	4.058102	-0.133077	-0.008049	0.215355	0.371948	0.565178	-0.272806	0.934398	0.226793	-0.032288
10368	0.305337	-6.284815	-9.514204	4.381758	-0.174059	0.022039	0.218312	0.457963	0.488736	-0.352510	0.906995	0.223673	-0.055384
10369	-0.059997	-7.464957	-7.762904	4.236247	-0.171972	0.096552	0.224398	0.537339	0.391965	-0.427056	0.874158	0.217706	-0.077941
10370	0.112175	-7.763513	-5.847444	3.570453	-0.109578	0.084722	0.230386	0.591387	0.298360	-0.487602	0.841704	0.211124	-0.095943
10371	0.349536	-8.377545	-4.676444	3.148205	-0.067911	0.046326	0.227282	0.639101	0.195900	-0.539263	0.809369	0.204603	-0.110703
10372	0.553444	-8.287048	-2.879362	2.938832	-0.047313	0.004259	0.228375	0.659419	0.115169	-0.585598	0.776232	0.198280	-0.123388
10373	0.816144	-8.724272	-2.031018	3.279911	-0.024580	-0.055923	0.234729	0.661373	0.040612	-0.635323	0.735813	0.190988	-0.135895
10374	0.729981	-9.313232	-1.352055	3.532975	-0.056121	-0.055184	0.232695	0.657969	-0.055808	-0.685525	0.688832	0.182520	-0.149171
10375	0.739170	-9.756837	-0.090602	3.511214	-0.094923	-0.040624	0.231280	0.640118	-0.153695	-0.731984	0.638524	0.173555	-0.162377
10376	0.488861	-10.031188	1.583627	3.176109	-0.095424	0.015952	0.223830	0.609107	-0.250570	-0.770589	0.590567	0.164192	-0.174539
10377	0.623908	-9.761268	2.885847	2.745450	-0.048715	0.059671	0.223507	0.571376	-0.324240	-0.801549	0.547264	0.154503	-0.184797
10378	0.588997	-8.930904	3.756140	2.581481	-0.062138	0.087667	0.231115	0.530677	-0.383216	-0.828171	0.505234	0.144892	-0.194621
10379	0.437613	-8.509202	4.408830	2.823644	-0.073665	0.137090	0.235604	0.479162	-0.443436	-0.854686	0.457633	0.133610	-0.205505
10380	0.295021	-8.216696	5.309921	3.409303	-0.107036	0.190666	0.235687	0.410313	-0.506125	-0.882754	0.398483	0.119491	-0.218355
10381	0.429460	-7.331059	5.809253	3.883196	-0.110708	0.250631	0.230356	0.314274	-0.569792	-0.909649	0.328848	0.102273	-0.232243
10382	0.408655	-5.875745	6.573647	3.921433	-0.023534	0.315837	0.232763	0.204575	-0.622153	-0.931040	0.257232	0.082249	-0.245422
10383	0.286144	-4.132437	7.654681	3.530173	-0.099149	0.331586	0.239745	0.099843	-0.662319	-0.945072	0.190873	0.064997	-0.257257
10384	0.414088	-2.469583	8.235109	2.681916	-0.152041	0.320214	0.239289	0.004721	-0.679156	-0.952070	0.139595	0.052862	-0.266986
10385	0.229162	-1.353222	9.432052	1.605504	-0.176996	0.296675	0.235707	-0.062198	-0.683579	-0.954300	0.108045	0.046889	-0.274661
10386	0.486655	-0.491676	10.232883	0.715391	-0.163390	0.250666	0.221872	-0.105316	-0.680120	-0.954201	0.093701	0.045618	-0.280427
10387	0.747871	-0.435814	10.288955	0.347013	-0.161696	0.194168	0.218795	-0.122936	-0.682088	-0.953620	0.085932	0.046463	-0.284719
10388	0.717346	-0.665230	10.699979	0.431251	-0.131047	0.161362	0.220585	-0.130998	-0.687187	-0.953281	0.077090	0.046312	-0.288387
10389	0.832054	-0.821250	10.312638	0.537036	-0.084541	0.139333	0.217625	-0.147648	-0.686520	-0.953206	0.066001	0.044682	-0.291627
10390	0.835845	-0.948102	9.741524	0.576471	-0.084409	0.139606	0.214015	-0.166517	-0.685997	-0.953013	0.054622	0.042826	-0.294870
10391	0.724821	-0.942195	9.817057	0.426141	-0.052958	0.150112	0.208000	-0.186209	-0.679796	-0.952539	0.045814	0.041245	-0.298111
10392	0.749038	-0.937147	9.956307	0.222080	-0.033837	0.165427	0.206603	-0.197034	-0.680014	-0.951718	0.041499	0.040497	-0.301448
10393	0.896705	-1.226702	10.033422	0.075344	-0.012062	0.167856	0.207426	-0.200370	-0.682162	-0.950779	0.039647	0.040245	-0.304677
10394	0.909981	-1.399664	10.139476	-0.125129	0.011451	0.182300	0.207434	-0.200925	-0.683481	-0.949574	0.042224	0.040728	-0.308005
10395	0.851169	-1.523837	10.285168	-0.363288	0.018298	0.214944	0.207268	-0.195647	-0.682638	-0.947953	0.048976	0.042582	-0.311727
10396	0.752812	-1.761981	10.028510	-0.418840	0.049794	0.247243	0.205473	-0.183694	-0.682491	-0.946004	0.057415	0.044089	-0.315969
10397	0.538488	-2.004353	9.667050	-0.347453	0.064703	0.302472	0.206743	-0.173423	-0.683065	-0.943740	0.064293	0.044883	-0.321258
10398	0.349786	-2.046717	9.490335	-0.118479	0.046445	0.319107	0.208189	-0.169680	-0.685151	-0.941563	0.067092	0.044440	-0.327083
10399	0.245964	-1.693589	9.077085	0.114232	-0.002336	0.300472	0.208483	-0.174125	-0.685988	-0.939756	0.064876	0.043506	-0.332802
10400	0.141251	-1.469876	8.816178	0.175036	-0.077474	0.295438	0.206664	-0.180503	-0.686812	-0.937932	0.061305	0.043496	-0.338575
10401	-0.030631	-1.207306	9.291762	0.368196	-0.115975	0.295039	0.201680	-0.193116	-0.683184	-0.936264	0.053575	0.042964	-0.344521
10402	0.095705	-1.106687	9.481704	0.532565	-0.155481	0.336606	0.196737	-0.210727	-0.683153	-0.934309	0.042794	0.041925	-0.351394
10403	0.560906	-0.893525	9.583490	0.494841	-0.194196	0.355478	0.191518	-0.227226	-0.682056	-0.932013	0.032193	0.041905	-0.358552
10404	0.793929	-0.724711	9.535351	0.388417	-0.245854	0.331571	0.183915	-0.244546	-0.680931	-0.929626	0.023443	0.043569	-0.365168
10405	0.896806	-0.529884	9.796279	0.396767	-0.247522	0.259373	0.175093	-0.256997	-0.681183	-0.927663	0.014193	0.045299	-0.370389
10406	0.935185	-0.599186	10.828647	0.507772	-0.174175	0.239251	0.164966	-0.275136	-0.678320	-0.925820	0.003673	0.044780	-0.375286
10407	1.240864	-0.399781	10.744180	0.595739	-0.048178	0.217389	0.160692	-0.295252	-0.675566	-0.924122	-0.007811	0.041346	-0.379774
10408	1.270502	-0.268993	9.541286	0.409738	0.006202	0.244472	0.158907	-0.310105	-0.672271	-0.922172	-0.015159	0.038236	-0.384587
10409	1.054923	-0.017695	9.365774	0.003475	-0.023583	0.253860	0.156824	-0.317594	-0.671526	-0.920195	-0.015490	0.038910	-0.389213
10410	0.825230	0.277797	9.448065	-0.246945	-0.044536	0.223889	0.154416	-0.313413	-0.673287	-0.918482	-0.011144	0.041800	-0.393090
10411	0.621886	0.209528	9.415386	-0.159032	-0.058317	0.169895	0.152019	-0.312011	-0.673499	-0.917132	-0.008823	0.044331	-0.396013
10412	0.544325	0.160489	9.699101	0.117474	-0.065238	0.152507	0.149106	-0.313106	-0.673728	-0.915846	-0.011386	0.044703	-0.398871
10413	0.682638	-0.103328	10.302955	0.324031	0.002832	0.182347	0.146348	-0.318925	-0.672562	-0.914303	-0.017411	0.042249	-0.402445
10414	0.928903	-0.090314	9.680882	0.304359	0.043074	0.208727	0.144533	-0.329055	-0.668432	-0.912537	-0.022480	0.039163	-0.406494
10415	0.792523	0.427570	9.575050	0.202623	0.030107	0.152574	0.144847	-0.338085	-0.667213	-0.911224	-0.026084	0.037170	-0.409400
10416	0.597061	0.107047	9.661980	0.154543	-0.042304	0.075291	0.143831	-0.347803	-0.664405	-0.910499	-0.029219	0.036793	-0.410834
10417	0.509676	-0.300497	9.883975	0.118856	-0.063240	0.037884	0.142259	-0.351961	-0.663503	-0.910075	-0.032101	0.037109	-0.411529
10418	0.456756	-0.608063	9.852054	0.127652	-0.038804	0.077643	0.140267	-0.352924	-0.661906	-0.909330	-0.034715	0.036893	-0.412980
10419	0.640973	-0.517555	10.029362	0.270520	-0.006646	0.146610	0.137240	-0.358602	-0.659946	-0.907917	-0.039724	0.034996	-0.415794
10420	0.918623	-0.179042	9.742441	0.332988	0.001107	0.194668	0.135969	-0.369985	-0.657413	-0.906016	-0.045652	0.032439	-0.419521
10421	0.794456	0.351427	9.850557	0.240066	0.016018	0.170397	0.133907	-0.382475	-0.654485	-0.904370	-0.049863	0.030408	-0.422733
10422	0.707261	0.313741	9.889333	0.138182	0.036182	0.149478	0.134602	-0.389146	-0.652329	-0.902992	-0.051995	0.028812	-0.425526
10423	0.858939	0.256590	9.678264	0.064901	0.053683	0.141024	0.134080	-0.390949	-0.651945	-0.901760	-0.052700	0.027552	-0.428126
10424	0.767509	0.298638	9.823745	0.089900	0.090390	0.159877	0.135425	-0.395124	-0.650168	-0.900348	-0.053488	0.025398	-0.431123
10425	0.985623	0.411943	9.676554	0.182763	0.060543	0.197415	0.135440	-0.400126	-0.646146	-0.898479	-0.056200	0.023065	-0.434793
10426	0.870605	0.533451	9.789503	0.228999	0.062167	0.259497	0.133225	-0.407614	-0.645793	-0.895982	-0.059683	0.020324	-0.439592
10427	0.857809	0.773739	9.677010	0.133913	0.086511	0.325035	0.133132	-0.416226	-0.642988	-0.892989	-0.061220	0.018108	-0.445527
10428	0.732957	0.875618	9.638399	0.038944	0.075966	0.351680	0.131551	-0.419413	-0.641157	-0.889823	-0.061140	0.016910	-0.451875
10429	0.672609	0.867549	9.992138	0.022582	0.063554	0.394702	0.130242	-0.423156	-0.640123	-0.886236	-0.060854	0.016169	-0.458935
10430	0.874110	1.024038	9.766272	-0.006068	0.087989	0.413063	0.124952	-0.426738	-0.639947	-0.882459	-0.059835	0.015243	-0.466318
10431	1.265279	1.027385	9.498552	-0.047099	0.084470	0.391492	0.124175	-0.429511	-0.641014	-0.878876	-0.058137	0.014782	-0.473264
10432	1.265543	1.063538	9.523001	-0.039899	0.087987	0.382752	0.121257	-0.430050	-0.640843	-0.875311	-0.056521	0.014133	-0.480038
10433	0.895840	1.017255	9.963091	0.022652	0.077514	0.385025	0.118863	-0.429343	-0.640800	-0.871598	-0.056128	0.013126	-0.486821
10434	0.924878	1.024361	10.001378	0.044234	0.072315	0.358720	0.116360	-0.433218	-0.639749	-0.868065	-0.056133	0.011912	-0.493123
10435	0.996073	0.522510	9.677734	-0.054067	0.085509	0.342073	0.114781	-0.434876	-0.641187	-0.864765	-0.054335	0.011490	-0.499096
10436	1.233177	0.578972	9.868616	-0.050553	0.035538	0.336567	0.111715	-0.434027	-0.638898	-0.861463	-0.053062	0.011820	-0.504902
10437	1.408354	0.751746	10.181543	0.327154	0.011121	0.293386	0.108023	-0.438868	-0.637839	-0.858138	-0.058594	0.008819	-0.509989
10438	1.005381	0.465457	9.922153	0.865872	-0.000765	0.276190	0.105450	-0.458441	-0.629195	-0.854182	-0.073438	0.000398	-0.514763
10439	0.683219	0.691558	9.100737	0.783401	0.006336	0.336576	0.101053	-0.485506	-0.617838	-0.849459	-0.086793	-0.007081	-0.520419
10440	0.732727	1.531068	9.244556	0.047665	0.005939	0.395692	0.095389	-0.497284	-0.611039	-0.845246	-0.087630	-0.006919	-0.527099
10441	0.451719	1.383961	9.975946	-0.383777	-0.026644	0.404804	0.089420	-0.495860	-0.614611	-0.841621	-0.081514	-0.001532	-0.533880
10442	0.473392	1.037472	9.991004	-0.070618	-0.057159	0.392799	0.081712	-0.492066	-0.618397	-0.837533	-0.080983	0.000896	-0.540352
10443	0.672315	1.172237	9.733665	0.240960	-0.062236	0.352729	0.076127	-0.491203	-0.617121	-0.833318	-0.085693	0.000072	-0.546111
10444	0.721822	1.342523	9.699143	0.165883	-0.034250	0.345255	0.070052	-0.497837	-0.615255	-0.829258	-0.088867	-0.000506	-0.551755
10445	0.757470	1.599623	9.701792	-0.091621	0.018217	0.322462	0.063685	-0.498358	-0.615689	-0.825864	-0.087154	0.000921	-0.557092
10446	0.698636	1.481762	9.551929	-0.182693	0.042817	0.291043	0.058915	-0.500554	-0.614718	-0.822934	-0.083692	0.002826	-0.561931
10447	0.187703	0.955895	9.329171	-0.150510	0.011532	0.291215	0.056517	-0.497762	-0.616756	-0.819919	-0.081047	0.004928	-0.566693
10448	0.187230	0.879866	9.635946	-0.070271	-0.040226	0.330362	0.051579	-0.491206	-0.620161	-0.816286	-0.080357	0.006991	-0.571988
10449	0.313360	0.945053	10.036988	0.099410	-0.079789	0.378124	0.044557	-0.492833	-0.621253	-0.811789	-0.082766	0.007838	-0.578003
10450	0.593655	0.978081	9.753742	0.242418	-0.065879	0.423203	0.037154	-0.500294	-0.617799	-0.806467	-0.087435	0.006875	-0.584738
10451	0.837690	1.332362	9.818200	0.288919	-0.036242	0.437746	0.028167	-0.510248	-0.612770	-0.800822	-0.092366	0.004898	-0.591717
10452	1.165897	1.965924	10.183175	0.277425	0.030109	0.420302	0.020894	-0.517988	-0.608007	-0.795312	-0.096450	0.001977	-0.598475
10453	1.308994	1.741045	9.374189	-0.004089	0.101986	0.390242	0.016128	-0.521018	-0.606782	-0.790655	-0.095091	0.001195	-0.604832
10454	1.281155	1.222026	9.476619	-0.168584	0.093277	0.351903	0.012132	-0.517523	-0.608788	-0.786710	-0.091330	0.002496	-0.610524
10455	1.214609	1.356284	9.949818	0.031913	0.107306	0.327017	0.011733	-0.516687	-0.609825	-0.782673	-0.090453	0.001064	-0.615825
10456	1.157091	1.425712	9.696344	-0.005600	0.124869	0.325081	0.007640	-0.520692	-0.609802	-0.778683	-0.088864	-0.000166	-0.621092
10457	1.127785	1.382409	9.619187	-0.065638	0.105591	0.341318	0.005238	-0.518874	-0.608959	-0.774566	-0.086489	-0.000338	-0.626552
10458	0.988904	1.220461	9.750782	0.030055	0.116205	0.344748	0.002694	-0.516752	-0.610317	-0.770197	-0.085544	-0.001851	-0.632040
10459	0.865939	1.247831	9.735333	0.051558	0.088283	0.330748	-0.000089	-0.518265	-0.609239	-0.765934	-0.085187	-0.003251	-0.637242
10460	0.866337	1.303182	9.745581	0.037054	0.072439	0.367604	-0.004472	-0.519215	-0.607342	-0.761184	-0.084901	-0.004140	-0.642941
10461	1.086281	0.997880	9.576735	0.117246	0.047776	0.436706	-0.008049	-0.520723	-0.607171	-0.755363	-0.086054	-0.005584	-0.649608
10462	1.109433	1.195038	9.610048	0.208254	0.061641	0.497372	-0.014528	-0.526940	-0.604638	-0.748527	-0.088498	-0.008297	-0.657119
10463	1.011998	1.412515	9.687898	0.215298	0.075585	0.525743	-0.020890	-0.531353	-0.600643	-0.741205	-0.090766	-0.011275	-0.665018
10464	1.015033	1.496901	9.760945	0.064858	0.092079	0.556443	-0.027106	-0.536182	-0.599546	-0.733656	-0.090672	-0.012426	-0.673330
10465	0.986992	1.597141	10.262197	0.002177	0.094499	0.559493	-0.035463	-0.535046	-0.597334	-0.726078	-0.089526	-0.012781	-0.681640
10466	1.070576	1.488533	9.568025	-0.030689	0.144535	0.540017	-0.042228	-0.535703	-0.597763	-0.718720	-0.087293	-0.013429	-0.689667
10467	1.152089	1.406082	9.556760	-0.121006	0.157633	0.532315	-0.045287	-0.533463	-0.599927	-0.711530	-0.083493	-0.013047	-0.697556
10468	0.970822	1.707196	10.028061	-0.061658	0.179635	0.462440	-0.050093	-0.527464	-0.602027	-0.705140	-0.080279	-0.013907	-0.704372
10469	1.137218	1.359819	9.335237	-0.112364	0.159726	0.409022	-0.053023	-0.524113	-0.604707	-0.699513	-0.076552	-0.013874	-0.710372
10470	0.941712	1.023392	9.727225	-0.140395	0.119355	0.449187	-0.055031	-0.519656	-0.607259	-0.693327	-0.073067	-0.012798	-0.716795
10471	0.524069	1.349342	10.638284	0.206701	0.140380	0.445796	-0.060750	-0.518514	-0.606110	-0.686591	-0.074019	-0.017018	-0.723066
10472	0.455413	1.242757	9.431106	0.306280	0.154735	0.424570	-0.063373	-0.526558	-0.601947	-0.679947	-0.076183	-0.022879	-0.728934
10473	0.512066	1.083758	8.707746	0.020996	0.130340	0.406508	-0.067068	-0.531399	-0.600231	-0.673936	-0.074728	-0.024314	-0.734599
10474	0.400939	1.073034	8.850386	-0.070230	0.061271	0.373899	-0.070274	-0.527214	-0.601585	-0.668559	-0.073117	-0.023486	-0.739683
10475	0.498918	1.247294	9.452414	-0.018454	0.007764	0.368789	-0.076134	-0.523849	-0.601725	-0.663141	-0.072891	-0.022763	-0.744589
10476	0.567670	1.394581	9.811632	0.108420	-0.037839	0.385411	-0.083560	-0.526587	-0.599406	-0.657302	-0.075124	-0.023251	-0.749513
10477	0.908811	1.485664	9.790507	0.219269	-0.065065	0.400136	-0.091511	-0.530017	-0.597611	-0.651010	-0.079137	-0.025076	-0.754516
10478	0.897540	1.906982	10.675122	0.326587	-0.006619	0.406486	-0.098018	-0.532206	-0.593462	-0.644404	-0.083748	-0.029210	-0.759524
10479	0.776328	2.195036	10.174749	0.220607	0.084643	0.340063	-0.103042	-0.538709	-0.588458	-0.638831	-0.085493	-0.033106	-0.763865
10480	1.311259	1.402396	8.757390	-0.197041	0.086456	0.332328	-0.108362	-0.535901	-0.590319	-0.634079	-0.081932	-0.030571	-0.768307
10481	1.360062	1.443338	9.685182	-0.122985	0.085342	0.352223	-0.111848	-0.529493	-0.590859	-0.628829	-0.079300	-0.029179	-0.772939
10482	1.262224	1.259813	9.986753	0.121273	0.102009	0.348762	-0.115576	-0.527667	-0.590784	-0.623233	-0.079510	-0.031723	-0.777337
10483	1.257526	1.289995	9.619410	0.062051	0.112453	0.399492	-0.118106	-0.526404	-0.590470	-0.616860	-0.078833	-0.033413	-0.782402
10484	0.367808	1.479805	9.641286	0.126202	0.119576	0.461972	-0.123570	-0.523875	-0.588785	-0.609394	-0.078885	-0.036074	-0.788109
10485	0.413115	1.419780	9.005687	0.445443	0.126648	0.520707	-0.128999	-0.529403	-0.583503	-0.600367	-0.082713	-0.043795	-0.794229
10486	0.211495	1.589868	9.052645	0.203116	0.074241	0.473025	-0.134541	-0.538543	-0.577993	-0.592544	-0.084448	-0.047064	-0.799716
10487	0.331604	1.480294	9.708901	-0.049153	-0.008123	0.419708	-0.142793	-0.533913	-0.579397	-0.585937	-0.084387	-0.045473	-0.804667
10488	0.248904	1.383605	10.129111	-0.061891	-0.024009	0.449513	-0.148134	-0.528468	-0.579392	-0.578982	-0.084523	-0.043367	-0.809787
10489	0.994366	1.625008	9.954808	0.109614	-0.010319	0.522016	-0.157173	-0.526335	-0.579496	-0.570358	-0.086391	-0.044139	-0.815647
10490	1.077186	2.403358	9.847676	0.037952	0.017566	0.556097	-0.165420	-0.525042	-0.576730	-0.561452	-0.087099	-0.043918	-0.821740
10491	1.292475	2.456807	9.783942	-0.607678	0.049004	0.486247	-0.172783	-0.511666	-0.581213	-0.554445	-0.079913	-0.033656	-0.827691
10492	1.557612	1.702781	10.080630	-1.225774	0.075056	0.444587	-0.178355	-0.478849	-0.598402	-0.549013	-0.065422	-0.013419	-0.833141
10493	1.469915	1.236544	10.773035	-1.028134	0.130083	0.460241	-0.182865	-0.448123	-0.612082	-0.542546	-0.052143	0.002876	-0.838401
10494	1.223095	0.827269	10.808914	-0.426992	0.187098	0.500065	-0.184034	-0.423668	-0.621803	-0.534620	-0.044405	0.008578	-0.843882
10495	0.728292	0.210621	10.044191	-0.052941	0.229473	0.518845	-0.184353	-0.412554	-0.624840	-0.525944	-0.039950	0.007470	-0.849548
10496	0.688560	0.081204	9.309985	-0.063573	0.201668	0.507214	-0.183076	-0.399780	-0.631563	-0.517434	-0.035844	0.006884	-0.854944
10497	0.510548	0.178666	9.264572	-0.091037	0.156389	0.435549	-0.184977	-0.391992	-0.632244	-0.510080	-0.032236	0.007132	-0.859493
10498	0.182541	0.216775	9.878325	0.002240	0.119811	0.358647	-0.185507	-0.391989	-0.632367	-0.504009	-0.030215	0.006152	-0.863148
10499	0.436853	-0.007291	9.618785	0.048060	0.104153	0.318273	-0.185258	-0.389490	-0.631821	-0.498517	-0.028914	0.004457	-0.866386
10500	0.943302	-0.093706	9.394705	0.082002	0.071667	0.327050	-0.186066	-0.386708	-0.633226	-0.492915	-0.028529	0.002561	-0.869606
10501	0.760518	-0.002093	9.784295	0.310790	0.058471	0.371031	-0.188195	-0.386836	-0.631487	-0.486294	-0.030623	-0.003184	-0.873253
10502	0.668376	0.289057	9.584143	0.375429	0.084879	0.338205	-0.188952	-0.394749	-0.629584	-0.480236	-0.032882	-0.010310	-0.876462
10503	0.734327	0.744312	9.177814	-0.000105	0.076192	0.293222	-0.191740	-0.396541	-0.626669	-0.475101	-0.031691	-0.010818	-0.879294
10504	0.401192	1.098071	9.172737	-0.158389	0.001083	0.254960	-0.192055	-0.388068	-0.626317	-0.470846	-0.030292	-0.007832	-0.881660
10505	0.161654	1.015034	9.724246	0.157441	-0.079289	0.218242	-0.194194	-0.386112	-0.625477	-0.466939	-0.033296	-0.009745	-0.883609
10506	0.284951	1.033430	9.761849	0.277319	-0.091548	0.217275	-0.199888	-0.388998	-0.624631	-0.463031	-0.037616	-0.013598	-0.885439
10507	0.264975	0.942122	9.741744	0.238201	-0.030212	0.180191	-0.202411	-0.392460	-0.618847	-0.459694	-0.040490	-0.017452	-0.886982
10508	0.375651	0.885873	9.720915	0.181284	0.036377	0.123578	-0.203454	-0.397316	-0.615990	-0.457458	-0.041626	-0.020854	-0.888011
10509	0.308231	0.921680	9.459929	0.000909	0.086412	0.066083	-0.202928	-0.396486	-0.615989	-0.456281	-0.040205	-0.021674	-0.888663
10510	0.389196	0.766689	9.322853	-0.224459	0.117009	0.054806	-0.200834	-0.390664	-0.617014	-0.455535	-0.036172	-0.018662	-0.889287
10511	0.552412	0.626075	9.377512	-0.206518	0.102997	0.038065	-0.195973	-0.379300	-0.621310	-0.454999	-0.032551	-0.015963	-0.889754
10512	0.027041	0.743811	10.356807	0.000888	0.086356	0.044963	-0.193463	-0.376396	-0.622501	-0.454260	-0.031108	-0.016690	-0.890169
10513	0.198644	0.429545	10.279609	0.076002	0.083701	0.054199	-0.191747	-0.375017	-0.622251	-0.453253	-0.030386	-0.018840	-0.890665
10514	0.531135	0.343278	9.660458	0.057203	0.055708	0.064430	-0.190163	-0.374193	-0.620822	-0.452169	-0.030009	-0.020279	-0.891196
10515	0.348875	0.504946	10.149391	0.188475	0.064333	0.110435	-0.188561	-0.375590	-0.621254	-0.450092	-0.030674	-0.024203	-0.892127
10516	0.260031	0.918812	9.972253	0.274435	0.075796	0.106812	-0.188022	-0.379763	-0.616575	-0.448108	-0.031917	-0.029669	-0.892917
10517	0.390728	0.987350	9.121081	0.233412	0.040090	0.090516	-0.186676	-0.383659	-0.615584	-0.446348	-0.033414	-0.034196	-0.893581
10518	0.090928	0.914854	9.819843	-0.015398	0.015489	0.079862	-0.187211	-0.384074	-0.613741	-0.445062	-0.033129	-0.033959	-0.894242
10519	0.121432	0.441838	10.169856	-0.133466	0.034666	0.064859	-0.186970	-0.379492	-0.614224	-0.444001	-0.031419	-0.031883	-0.894908
10520	0.198718	0.443609	10.159595	-0.147752	0.067883	0.068377	-0.184091	-0.371591	-0.615240	-0.443038	-0.029012	-0.029750	-0.895539
10521	0.091773	0.356911	9.851876	-0.072583	0.044380	0.067099	-0.185417	-0.370193	-0.618096	-0.441887	-0.027655	-0.028825	-0.896181
10522	0.185899	0.359978	9.521824	-0.001024	0.030421	0.076361	-0.184774	-0.365752	-0.619375	-0.441056	-0.027232	-0.028975	-0.896598
10523	0.067470	0.348621	9.438593	0.048960	-0.019421	0.090679	-0.185740	-0.360470	-0.617600	-0.439449	-0.028096	-0.029630	-0.897339
10524	-0.097513	0.223998	9.952928	0.204469	-0.060589	0.102250	-0.187865	-0.362544	-0.613910	-0.439108	-0.031167	-0.032617	-0.897301
10525	0.078307	0.496824	9.949740	0.340408	-0.072009	0.113776	-0.189967	-0.367950	-0.611305	-0.436927	-0.035531	-0.038000	-0.897991
10526	0.133293	0.756214	9.964266	0.352849	-0.049342	0.140420	-0.193932	-0.374320	-0.605791	-0.434472	-0.039690	-0.043752	-0.898746
10527	0.228705	0.937418	9.684319	0.233139	-0.009050	0.120322	-0.194453	-0.378764	-0.601361	-0.432166	-0.041985	-0.047739	-0.899551
10528	0.115914	1.039049	9.595129	0.083122	0.033076	0.070093	-0.196166	-0.382367	-0.599006	-0.431037	-0.042256	-0.049411	-0.899989
10529	-0.044329	0.919900	9.551879	-0.036619	0.083894	0.051806	-0.194984	-0.380986	-0.597434	-0.430093	-0.040466	-0.049400	-0.900523
10530	-0.161501	0.742920	9.584504	-0.170755	0.052453	0.024277	-0.194208	-0.377101	-0.598196	-0.429849	-0.038151	-0.046712	-0.900884
10531	-0.157367	0.642198	9.693870	-0.179762	0.019179	0.024067	-0.193041	-0.370717	-0.600777	-0.429573	-0.036238	-0.043576	-0.901252
10532	-0.152156	0.695106	9.704047	-0.006335	-0.012334	0.048136	-0.194132	-0.366407	-0.599404	-0.428777	-0.036519	-0.043279	-0.901634
10533	0.039967	0.877046	9.911180	0.047192	-0.022986	0.074898	-0.195864	-0.366815	-0.596885	-0.427453	-0.037340	-0.043830	-0.902202
10534	-0.023565	0.758632	10.355011	-0.012132	-0.040673	0.116683	-0.197207	-0.364864	-0.595795	-0.425448	-0.038144	-0.043134	-0.903149
10535	-0.315541	0.785360	10.485222	-0.058739	0.011801	0.146583	-0.199875	-0.363184	-0.594818	-0.422877	-0.037466	-0.042010	-0.904437
10536	0.116047	1.053848	9.715472	-0.019387	-0.010952	0.166115	-0.202531	-0.363447	-0.594123	-0.419945	-0.037712	-0.041400	-0.905820
10537	0.540578	1.663669	9.641909	0.020751	-0.026876	0.194546	-0.205460	-0.362598	-0.593019	-0.416467	-0.038455	-0.041373	-0.907394
10538	0.261598	1.817907	9.814333	0.203499	-0.040651	0.137783	-0.208259	-0.361612	-0.591390	-0.413887	-0.041074	-0.044580	-0.908308
10539	0.039293	1.791458	10.037066	0.231479	-0.024746	0.082587	-0.210905	-0.365488	-0.587448	-0.412262	-0.043441	-0.048535	-0.908734
10540	0.019594	1.743048	9.887665	0.158396	0.052356	0.046205	-0.210626	-0.369658	-0.584472	-0.411283	-0.043912	-0.051765	-0.908976
10541	0.147825	1.460989	9.219955	-0.056064	0.047264	0.000484	-0.210749	-0.371324	-0.584618	-0.411326	-0.042517	-0.051189	-0.909056
10542	0.190069	1.287705	9.294510	-0.160699	0.043746	-0.014440	-0.209318	-0.366332	-0.584590	-0.411732	-0.040457	-0.048599	-0.909108
10543	0.102320	1.168621	9.457335	-0.098994	0.044626	-0.012227	-0.207598	-0.364118	-0.586434	-0.412041	-0.038740	-0.047236	-0.909115
10544	0.001032	1.184169	9.564140	-0.116847	0.037661	-0.026449	-0.208147	-0.361338	-0.585872	-0.412624	-0.037139	-0.045402	-0.909011
10545	0.059788	1.294490	9.608164	-0.156298	0.006103	-0.018035	-0.206978	-0.356900	-0.585845	-0.413112	-0.035638	-0.042696	-0.908981
10546	0.102450	1.174599	9.839555	-0.089377	-0.010630	0.010547	-0.206460	-0.353569	-0.587659	-0.413040	-0.035174	-0.040935	-0.909112
10547	0.299764	1.076788	9.819903	-0.060012	-0.022999	0.042359	-0.207807	-0.349950	-0.588128	-0.412381	-0.035051	-0.039699	-0.909471
10548	0.310082	1.168171	9.840093	-0.040396	-0.019540	0.058391	-0.207423	-0.348565	-0.586281	-0.411410	-0.035191	-0.038722	-0.909947
10549	0.197671	1.318347	9.895666	-0.092192	-0.015985	0.036941	-0.209433	-0.345359	-0.586218	-0.410865	-0.034680	-0.036973	-0.910286
10550	0.489153	1.228509	9.577263	-0.070572	-0.029929	0.008752	-0.211178	-0.342712	-0.584852	-0.410820	-0.034724	-0.035396	-0.910367
10551	0.247456	1.188132	9.915371	-0.101119	-0.021237	0.029766	-0.212520	-0.340066	-0.585067	-0.410412	-0.034243	-0.033456	-0.910642
10552	-0.100294	1.186079	9.930365	-0.126136	0.006854	0.029789	-0.211889	-0.335626	-0.583194	-0.409996	-0.033175	-0.031154	-0.910951
10553	-0.198419	0.988090	9.433819	-0.072403	0.026239	0.037300	-0.210710	-0.332021	-0.584489	-0.409400	-0.032051	-0.030149	-0.911293
10554	-0.550518	1.049015	9.581766	0.011771	0.026376	0.018643	-0.211508	-0.331461	-0.584997	-0.409077	-0.031750	-0.030528	-0.911436
10555	-0.772129	1.118836	9.824828	-0.056023	0.050973	-0.025745	-0.209393	-0.330640	-0.583707	-0.409608	-0.030226	-0.030112	-0.911263
10556	-0.818712	0.685992	9.743342	-0.066643	0.030959	-0.057689	-0.207951	-0.327592	-0.583699	-0.410719	-0.029154	-0.029146	-0.910830
10557	-0.458878	0.351260	9.746003	0.081802	-0.001490	-0.051614	-0.207812	-0.328982	-0.583190	-0.411673	-0.029653	-0.030834	-0.910327
10558	-0.212279	0.388096	9.835631	0.145999	0.014065	-0.000051	-0.207135	-0.332737	-0.580742	-0.411614	-0.030670	-0.033568	-0.910223
10559	-0.229661	0.648942	10.141618	0.111858	0.033171	0.029781	-0.206330	-0.334269	-0.580769	-0.411044	-0.030814	-0.036024	-0.910382
10560	-0.036360	0.670903	9.950328	0.063562	0.052375	0.036498	-0.205390	-0.336775	-0.579626	-0.410340	-0.030481	-0.037550	-0.910649
10561	-0.169237	0.671112	9.679884	-0.047344	0.061189	0.037530	-0.205528	-0.336219	-0.579093	-0.409703	-0.028802	-0.037319	-0.911000
10562	-0.303841	0.763159	9.547509	-0.038303	0.075285	0.025373	-0.205533	-0.335664	-0.578431	-0.409243	-0.027207	-0.037184	-0.911261
10563	-0.361170	0.850261	9.568233	-0.023951	0.049088	0.009556	-0.204083	-0.333449	-0.579350	-0.409111	-0.025900	-0.037301	-0.911354
10564	-0.567149	0.746388	9.684183	-0.025673	0.028183	-0.015166	-0.201951	-0.334293	-0.580179	-0.409417	-0.025237	-0.037032	-0.911246
10565	-0.621095	0.622611	9.971642	0.029802	0.029925	-0.023583	-0.200619	-0.335551	-0.579424	-0.409877	-0.024661	-0.037994	-0.911015
10566	-0.638842	0.498301	10.177065	0.033430	0.043920	-0.036748	-0.199811	-0.337500	-0.579456	-0.410534	-0.024179	-0.038942	-0.910693
10567	-0.458811	0.345498	10.221825	0.049573	0.077116	-0.037478	-0.199399	-0.340002	-0.579356	-0.411201	-0.022861	-0.040639	-0.910351
10568	-0.297855	0.572128	10.018746	0.000385	0.099824	-0.028940	-0.197802	-0.339871	-0.580561	-0.411682	-0.021095	-0.041440	-0.910140
10569	-0.160799	0.830508	9.912377	-0.091827	0.104985	-0.011075	-0.195542	-0.340022	-0.581385	-0.411903	-0.018124	-0.040765	-0.910135
10570	-0.076839	1.089643	9.917036	-0.058015	0.085627	0.026138	-0.194213	-0.338639	-0.583888	-0.411414	-0.016180	-0.040364	-0.910411
10571	-0.007588	1.322050	9.796534	0.009085	0.076890	0.029269	-0.192595	-0.342536	-0.584871	-0.410883	-0.014606	-0.041293	-0.910635
10572	0.098915	1.361653	9.647055	0.067285	0.055932	0.018141	-0.190729	-0.343101	-0.585956	-0.410524	-0.014227	-0.042932	-0.910728
10573	0.330737	1.364341	9.544139	0.088787	0.022673	0.004893	-0.189277	-0.342276	-0.584919	-0.410456	-0.014318	-0.044885	-0.910663
10574	0.349271	1.249266	9.715706	0.115643	-0.001822	-0.010894	-0.190053	-0.346439	-0.583898	-0.410659	-0.015362	-0.046939	-0.910451
10575	0.372955	1.184150	9.719561	0.054783	-0.015844	-0.011409	-0.190040	-0.349217	-0.583137	-0.410929	-0.015908	-0.047950	-0.910267
10576	0.317132	1.143797	9.753226	-0.023993	-0.007129	-0.001369	-0.190836	-0.348935	-0.583779	-0.411006	-0.015910	-0.047415	-0.910260
10577	0.160310	1.155440	10.014289	-0.059761	0.020860	-0.005010	-0.191365	-0.348653	-0.584688	-0.411158	-0.014889	-0.046626	-0.910249
10578	-0.037480	1.185970	10.054802	-0.070519	0.031389	0.002064	-0.190977	-0.347128	-0.584284	-0.411150	-0.013810	-0.045559	-0.910324
10579	-0.125358	1.060930	9.842617	-0.084758	0.029737	-0.010376	-0.189929	-0.344078	-0.585321	-0.411394	-0.012432	-0.044389	-0.910291
10580	-0.131236	0.920859	9.643972	-0.032813	0.022818	-0.018857	-0.189417	-0.340469	-0.585818	-0.411762	-0.011801	-0.043944	-0.910155
10581	-0.233181	0.849362	9.600767	-0.021221	0.014095	-0.011738	-0.188354	-0.340475	-0.586228	-0.412026	-0.011237	-0.043795	-0.910050
10582	-0.341660	0.870013	9.784605	-0.056167	0.015812	-0.004904	-0.187565	-0.338534	-0.587141	-0.412152	-0.010553	-0.042863	-0.910045
10583	-0.291272	0.821790	9.874948	0.026111	0.001798	-0.003501	-0.188101	-0.337976	-0.586601	-0.412267	-0.010609	-0.043468	-0.909964
10584	-0.248088	0.782907	9.854900	0.088741	-0.001692	-0.003959	-0.187820	-0.341868	-0.584805	-0.412359	-0.011440	-0.045029	-0.909836
10585	-0.243558	0.744091	9.758276	0.017146	0.000043	0.002568	-0.188336	-0.343253	-0.586650	-0.412366	-0.011462	-0.045440	-0.909812
10586	-0.277753	0.691307	9.714702	-0.009634	0.007081	-0.008176	-0.189165	-0.339639	-0.583449	-0.412548	-0.011317	-0.045285	-0.909739
10587	-0.335589	0.706369	9.773057	0.024335	0.031565	0.004516	-0.189019	-0.341306	-0.584519	-0.412489	-0.010823	-0.046071	-0.909732
10588	-0.330373	0.763734	9.667918	-0.013264	0.035054	0.013079	-0.189411	-0.342137	-0.584784	-0.412260	-0.010159	-0.046075	-0.909844
10589	-0.199934	0.767642	9.705294	0.001085	0.033282	0.004326	-0.187552	-0.341730	-0.585596	-0.412207	-0.009445	-0.046439	-0.909857
10590	-0.218847	0.823225	9.742148	0.022624	0.043813	-0.007799	-0.186759	-0.342291	-0.583775	-0.412342	-0.008898	-0.047173	-0.909763
10591	-0.184730	0.864070	9.814427	-0.047068	0.049069	-0.029439	-0.185416	-0.343129	-0.586957	-0.412895	-0.007476	-0.046785	-0.909546
10592	-0.199340	0.845139	9.879230	-0.097188	0.061284	-0.024474	-0.184232	-0.340635	-0.588001	-0.413335	-0.005607	-0.045486	-0.909425
10593	-0.291261	0.824122	9.850940	-0.066770	0.075312	-0.018891	-0.181989	-0.338287	-0.587880	-0.413670	-0.003564	-0.044944	-0.909310
10594	-0.310851	0.788018	9.793010	-0.021157	0.057843	-0.018622	-0.180009	-0.335797	-0.588673	-0.413995	-0.002391	-0.044998	-0.909163
10595	-0.330590	0.730354	9.763676	0.007417	0.037722	-0.011442	-0.179334	-0.336911	-0.590008	-0.414221	-0.001658	-0.045484	-0.909038
10596	-0.277491	0.725245	9.801615	0.033363	0.043828	-0.010368	-0.177874	-0.336919	-0.590031	-0.414407	-0.001199	-0.046413	-0.908907
10597	-0.219328	0.753685	9.811053	0.049432	0.029805	-0.006789	-0.178532	-0.339139	-0.588073	-0.414552	-0.000976	-0.047582	-0.908780
10598	-0.243210	0.792240	9.773247	0.033319	0.028059	-0.004253	-0.177721	-0.340809	-0.589547	-0.414641	-0.000809	-0.048379	-0.908698
10599	-0.245957	0.744301	9.820789	-0.004161	0.040336	-0.023877	-0.176785	-0.341230	-0.590616	-0.415085	0.000053	-0.048646	-0.908481
10600	-0.219936	0.669434	9.788459	-0.009472	0.040364	-0.036275	-0.173339	-0.341389	-0.588700	-0.415745	0.000830	-0.048768	-0.908173
10601	-0.297419	0.641117	9.769574	-0.078256	0.048298	-0.057877	-0.174668	-0.340270	-0.590113	-0.416794	0.002474	-0.047731	-0.907744
10602	-0.335922	0.654011	9.955122	-0.109671	0.031609	-0.045820	-0.173620	-0.337219	-0.591412	-0.417626	0.003935	-0.045960	-0.907447
10603	-0.432162	0.707315	9.836391	-0.000479	0.042192	-0.046706	-0.172165	-0.336116	-0.591555	-0.418481	0.004801	-0.046270	-0.907034
10604	-0.497111	0.745972	9.726836	0.012026	0.033475	-0.041330	-0.171097	-0.336677	-0.592365	-0.419239	0.005275	-0.046723	-0.906658
10605	-0.465863	0.728610	9.635035	-0.002300	0.035220	-0.036152	-0.168962	-0.338633	-0.592417	-0.419906	0.006015	-0.046939	-0.906333
10606	-0.480337	0.726700	9.760118	0.001220	0.026432	-0.029107	-0.168694	-0.338634	-0.592947	-0.420449	0.006441	-0.047138	-0.906068
10607	-0.402741	0.769582	9.822433	0.088843	0.023768	-0.017920	-0.168423	-0.339886	-0.592569	-0.420807	0.006182	-0.048906	-0.905810
10608	-0.330011	0.812045	9.735768	0.210458	0.017635	-0.002088	-0.167207	-0.343782	-0.592101	-0.420888	0.004662	-0.052825	-0.905561
10609	-0.352824	0.995351	9.841422	0.156660	0.000060	0.016003	-0.167186	-0.348366	-0.590571	-0.420655	0.003350	-0.055620	-0.905508
10610	-0.361496	1.130401	9.934381	0.090363	0.005228	0.034953	-0.167965	-0.352112	-0.589546	-0.420063	0.002576	-0.057261	-0.905683
10611	-0.293327	1.211305	9.821760	0.052709	-0.004445	0.052265	-0.167954	-0.354891	-0.587997	-0.419167	0.001996	-0.058142	-0.906043
10612	-0.332016	1.206570	9.747532	0.045603	0.015713	0.048774	-0.170074	-0.355712	-0.587973	-0.418309	0.001771	-0.059060	-0.906381
10613	-0.438447	1.178809	9.837060	0.100090	-0.000914	0.061472	-0.169278	-0.356412	-0.586416	-0.417241	0.000833	-0.060835	-0.906757
10614	-0.439649	1.014869	9.710204	0.242516	-0.019130	0.022761	-0.168993	-0.361415	-0.583843	-0.416893	-0.001636	-0.065032	-0.906625
10615	-0.416517	0.874983	9.645906	0.239001	-0.043573	0.002345	-0.171359	-0.368071	-0.579670	-0.416938	-0.004438	-0.068952	-0.906305
10616	-0.406587	0.904550	9.900928	0.106582	-0.040152	-0.003897	-0.173465	-0.372088	-0.577970	-0.417096	-0.006119	-0.070508	-0.906102
10617	-0.390897	1.068377	10.027658	0.022376	-0.028014	0.019351	-0.175719	-0.372353	-0.578464	-0.416825	-0.006857	-0.070604	-0.906215
10618	-0.408637	1.294124	9.866970	0.068866	-0.010510	0.038313	-0.175579	-0.373743	-0.578086	-0.416178	-0.007746	-0.071718	-0.906417
10619	-0.374427	1.360259	9.557386	0.071612	-0.018313	0.031265	-0.175296	-0.377077	-0.577861	-0.415668	-0.008742	-0.072785	-0.906557
10620	-0.431940	1.425361	9.462493	0.000200	0.005391	0.004428	-0.175963	-0.377074	-0.576800	-0.415626	-0.008722	-0.072792	-0.906576
10621	-0.559722	1.448532	9.634508	-0.047146	0.003679	-0.017032	-0.174898	-0.377080	-0.577604	-0.415980	-0.008262	-0.071907	-0.906489
10622	-0.466407	1.327546	9.637119	-0.030942	0.008956	-0.038095	-0.173971	-0.375695	-0.579181	-0.416708	-0.007858	-0.071386	-0.906199
10623	-0.404830	1.158678	9.632243	0.019182	0.002847	-0.044854	-0.174233	-0.376805	-0.578400	-0.417556	-0.007926	-0.071695	-0.905784
10624	-0.487210	1.116400	9.755045	0.015697	0.026510	-0.062404	-0.173444	-0.375699	-0.578269	-0.418688	-0.007557	-0.072170	-0.905226
10625	-0.477448	1.130757	9.755126	0.033623	0.031774	-0.067541	-0.172239	-0.377511	-0.578043	-0.419901	-0.007185	-0.072973	-0.904603
10626	-0.460084	1.197708	9.669220	0.087336	0.045799	-0.067089	-0.171283	-0.382933	-0.576798	-0.421080	-0.007062	-0.074906	-0.903897
10627	-0.420820	1.286297	9.636251	0.026515	0.030920	-0.074628	-0.170342	-0.384604	-0.577355	-0.422421	-0.006636	-0.075567	-0.903220
10628	-0.413203	1.332499	9.819382	-0.018201	0.031762	-0.083760	-0.168620	-0.384197	-0.576983	-0.423932	-0.005851	-0.075476	-0.902525
10629	-0.383623	1.414279	9.894574	-0.063006	0.005461	-0.078007	-0.166893	-0.384207	-0.577272	-0.425379	-0.005131	-0.074300	-0.901946
10630	-0.387903	1.491264	9.888286	-0.007593	0.016812	-0.060803	-0.165695	-0.384213	-0.578341	-0.426498	-0.004743	-0.074270	-0.901422
10631	-0.414387	1.509979	9.648381	-0.013803	0.033493	-0.060771	-0.165428	-0.384770	-0.577825	-0.427584	-0.003975	-0.074224	-0.900914
10632	-0.499340	1.448221	9.686860	-0.055898	0.005501	-0.061167	-0.163835	-0.384223	-0.578632	-0.428729	-0.003376	-0.073227	-0.900454
10633	-0.504743	1.364427	9.801311	0.011997	0.012447	-0.039517	-0.163573	-0.383808	-0.578501	-0.429460	-0.003247	-0.073468	-0.900087
10634	-0.524581	1.296775	9.651688	0.054919	0.021220	-0.027722	-0.162903	-0.385339	-0.577738	-0.429970	-0.003365	-0.074599	-0.899750
10635	-0.573125	1.261177	9.685347	0.125621	0.016012	-0.034268	-0.162489	-0.388953	-0.576336	-0.430591	-0.004157	-0.076913	-0.899254
10636	-0.512988	1.231540	9.585944	0.176686	0.033545	-0.040904	-0.161676	-0.392013	-0.575985	-0.431303	-0.005081	-0.080340	-0.898609
10637	-0.476295	1.298487	9.547941	0.083799	0.058081	-0.068804	-0.159268	-0.395499	-0.575531	-0.432475	-0.004702	-0.082258	-0.897873
10638	-0.519545	1.323401	9.719248	-0.127379	0.061497	-0.067673	-0.158201	-0.396338	-0.575555	-0.433651	-0.002454	-0.080466	-0.897478
10639	-0.533762	1.355356	9.907209	-0.188208	0.084196	-0.068909	-0.155692	-0.393157	-0.577007	-0.434796	0.000743	-0.077713	-0.897169
10640	-0.562476	1.391720	9.927103	-0.161513	0.071891	-0.040546	-0.153182	-0.389002	-0.580419	-0.435455	0.003432	-0.075397	-0.897041
10641	-0.653598	1.479234	9.996193	0.040461	0.023746	-0.003958	-0.152263	-0.386367	-0.581720	-0.435530	0.003446	-0.076225	-0.896934
10642	-0.638765	1.536017	9.725125	0.219371	0.003699	0.006098	-0.151581	-0.390261	-0.580456	-0.435470	0.001523	-0.080150	-0.896627
10643	-0.639343	1.460917	9.548813	0.172888	-0.022494	-0.006683	-0.152361	-0.395536	-0.576687	-0.435666	-0.000448	-0.082960	-0.896277
10644	-0.711456	1.502800	9.689318	-0.006033	-0.006791	-0.011427	-0.152343	-0.397897	-0.577762	-0.435937	-0.000568	-0.082751	-0.896165
10645	-0.712298	1.382771	9.764856	-0.074003	0.026425	-0.010947	-0.152092	-0.395954	-0.576958	-0.436127	0.000498	-0.081563	-0.896181
10646	-0.708678	1.218705	9.609117	-0.170514	-0.008487	-0.044412	-0.152090	-0.395398	-0.578266	-0.436987	0.001836	-0.078389	-0.896044
10647	-0.707065	1.099142	9.843268	-0.190419	-0.036618	-0.011204	-0.153436	-0.390945	-0.580566	-0.437272	0.002796	-0.074551	-0.896230
10648	-0.540565	1.078868	9.930528	0.090479	-0.033130	-0.002151	-0.153182	-0.388863	-0.580680	-0.437409	0.001345	-0.075839	-0.896058
10649	-0.476738	1.231616	9.703403	0.262271	-0.024329	0.007080	-0.153703	-0.392195	-0.578078	-0.437356	-0.001469	-0.080207	-0.895703
10650	-0.417953	1.353274	9.521630	0.265986	-0.010262	-0.013097	-0.154726	-0.400246	-0.575910	-0.437641	-0.004028	-0.084838	-0.895129
10651	-0.470651	1.413762	9.503552	0.155189	0.007290	-0.040248	-0.155365	-0.407189	-0.571372	-0.438369	-0.005271	-0.087556	-0.894505
10652	-0.588469	1.477901	9.726426	0.040820	0.003842	-0.081584	-0.154413	-0.410805	-0.571948	-0.439876	-0.005487	-0.088285	-0.893692
10653	-0.924553	1.415893	9.829559	-0.018077	0.010112	-0.117151	-0.152290	-0.411373	-0.570804	-0.441989	-0.005014	-0.087934	-0.892686
10654	-0.847488	1.388640	9.766090	-0.171124	-0.050298	-0.122918	-0.150832	-0.409435	-0.573303	-0.444341	-0.004252	-0.084403	-0.891863
10655	-0.577951	1.256859	9.834353	-0.182808	-0.090635	-0.125903	-0.153503	-0.405530	-0.575325	-0.446787	-0.004097	-0.080206	-0.891028
10656	-0.399456	1.226759	9.885345	-0.082674	-0.076716	-0.106679	-0.152711	-0.403867	-0.576765	-0.448862	-0.004623	-0.078012	-0.890177
10657	-0.311313	1.401135	9.713538	0.007522	-0.069791	-0.061044	-0.153635	-0.405529	-0.575323	-0.450090	-0.005917	-0.077371	-0.889605
10658	-0.396440	1.656495	9.625876	0.103076	-0.025236	-0.003712	-0.153503	-0.405391	-0.575455	-0.450232	-0.007357	-0.078935	-0.889385
10659	-0.467420	1.861488	9.621635	0.217473	-0.015639	0.028942	-0.155594	-0.411630	-0.574697	-0.449738	-0.009734	-0.082526	-0.889287
10660	-0.563377	1.953372	9.534592	0.287264	-0.034817	0.025906	-0.156512	-0.415933	-0.570785	-0.449323	-0.013049	-0.087272	-0.889001
10661	-0.510515	1.919026	9.449618	0.330264	-0.047022	0.012937	-0.158055	-0.426620	-0.567453	-0.449110	-0.016977	-0.092614	-0.888501
10662	-0.370758	1.874804	9.503184	0.298136	-0.040040	-0.004948	-0.159090	-0.434117	-0.562783	-0.449234	-0.020428	-0.097508	-0.887842
10663	-0.288145	1.937492	9.762768	0.183634	-0.052364	-0.020824	-0.159056	-0.441896	-0.559577	-0.449658	-0.023080	-0.100206	-0.887262
10664	-0.229807	1.990028	9.786903	0.022697	-0.022642	-0.037758	-0.159449	-0.443283	-0.558797	-0.450449	-0.023682	-0.100379	-0.886825
10665	-0.129252	1.873333	9.638082	-0.127592	0.012303	-0.029966	-0.159191	-0.441757	-0.559048	-0.451042	-0.022382	-0.098128	-0.886810
10666	-0.219178	1.792297	9.652347	-0.203739	0.026250	-0.005787	-0.158949	-0.436479	-0.561101	-0.451259	-0.020138	-0.094709	-0.887125
10667	-0.280606	1.643738	9.682414	-0.186757	0.019268	-0.005701	-0.158445	-0.430231	-0.563674	-0.451421	-0.018235	-0.091444	-0.887426
10668	-0.343827	1.581795	9.715896	-0.108047	0.005301	-0.005173	-0.158855	-0.426894	-0.565867	-0.451605	-0.017226	-0.089532	-0.887547
10669	-0.396624	1.630111	9.649610	-0.041870	0.035055	0.013068	-0.158334	-0.425370	-0.565597	-0.451349	-0.016386	-0.088964	-0.887750
10670	-0.405650	1.721322	9.564211	-0.040033	0.028097	0.003386	-0.156205	-0.424685	-0.567987	-0.451334	-0.015603	-0.088462	-0.887823
10671	-0.412144	1.827122	9.536642	-0.186731	0.033326	-0.002045	-0.156473	-0.423572	-0.569154	-0.451391	-0.013463	-0.085318	-0.888136
10672	-0.492044	1.794395	9.642708	-0.319137	0.063910	0.000640	-0.154114	-0.416778	-0.571618	-0.451456	-0.009521	-0.080180	-0.888633
10673	-0.548665	1.641120	9.715942	-0.426633	0.047212	0.020928	-0.153630	-0.405946	-0.576246	-0.451098	-0.005006	-0.072904	-0.889477
10674	-0.509695	1.345413	9.863625	-0.335524	0.006912	0.037232	-0.155138	-0.394963	-0.580580	-0.450519	-0.001980	-0.066948	-0.890251
10675	-0.552245	1.134247	9.919248	-0.060076	-0.008809	0.058537	-0.154771	-0.388993	-0.581577	-0.449516	-0.001815	-0.065683	-0.890853
10676	-0.572025	1.073884	9.793743	0.168994	-0.036692	0.049527	-0.156619	-0.390093	-0.582610	-0.448729	-0.004122	-0.068318	-0.891043
10677	-0.535239	1.159530	9.578097	0.188718	-0.025281	0.050605	-0.158464	-0.393695	-0.580517	-0.447868	-0.006470	-0.071336	-0.891226
10678	-0.631274	1.235084	9.656706	0.046601	-0.018235	0.018796	-0.159104	-0.399387	-0.578068	-0.447653	-0.007312	-0.071956	-0.891278
10679	-0.520801	1.150016	9.649968	-0.066890	-0.022593	-0.013819	-0.160441	-0.397991	-0.577508	-0.447968	-0.007219	-0.070450	-0.891240
10680	-0.453666	1.084397	9.600565	-0.100849	-0.007727	-0.017570	-0.159660	-0.394662	-0.578669	-0.448382	-0.006499	-0.068541	-0.891187
10681	-0.524112	1.020554	9.780700	-0.147505	-0.010434	0.004995	-0.159931	-0.392993	-0.579699	-0.448353	-0.005485	-0.065694	-0.891423
10682	-0.477726	1.085651	9.949291	-0.077822	-0.022752	0.020434	-0.160750	-0.387849	-0.581868	-0.448093	-0.005290	-0.064056	-0.891673
10683	-0.351237	1.216672	9.855970	0.025962	-0.026251	0.023812	-0.161683	-0.387983	-0.580542	-0.447727	-0.006137	-0.064155	-0.891845
10684	-0.317976	1.480713	9.762580	-0.024050	-0.007859	0.012986	-0.161537	-0.389650	-0.581743	-0.447591	-0.006150	-0.063610	-0.891952
10685	-0.326099	1.360293	9.691565	-0.113415	0.007054	-0.005256	-0.161945	-0.387425	-0.582371	-0.447715	-0.005130	-0.061540	-0.892041
10686	-0.400739	1.053051	9.710308	-0.088341	0.014096	-0.010375	-0.162499	-0.382977	-0.583369	-0.447955	-0.004144	-0.060047	-0.892028
10687	-0.382656	0.881964	9.655308	-0.011383	0.007135	-0.014284	-0.160636	-0.383265	-0.584189	-0.448228	-0.004023	-0.059791	-0.891908
10688	-0.410833	0.990736	9.757748	0.017212	-0.003379	-0.011442	-0.161171	-0.382846	-0.583519	-0.448515	-0.004295	-0.060025	-0.891747
10689	-0.496636	1.141263	9.995760	-0.020380	0.005333	-0.011633	-0.160118	-0.382297	-0.581954	-0.448745	-0.004125	-0.059594	-0.891661
10690	-0.492153	1.097490	9.851009	-0.131325	0.009698	-0.007146	-0.160914	-0.381180	-0.584032	-0.448950	-0.002836	-0.057296	-0.891714
10691	-0.405717	1.033715	9.666865	-0.117048	-0.005179	0.001681	-0.161711	-0.380342	-0.585063	-0.448959	-0.001998	-0.055050	-0.891853
10692	-0.396427	0.980840	9.704634	-0.036555	0.000065	0.009321	-0.160395	-0.378127	-0.585586	-0.448878	-0.001751	-0.054354	-0.891937
10693	-0.434740	1.024592	9.755939	-0.023956	0.026340	-0.000165	-0.159734	-0.377297	-0.586113	-0.448881	-0.001185	-0.054056	-0.891954
10694	-0.425363	0.985951	9.728976	-0.115182	0.022839	-0.008783	-0.159210	-0.374798	-0.588198	-0.449095	0.000195	-0.052162	-0.891960
10695	-0.503373	0.880944	9.800547	-0.167068	0.036835	-0.009111	-0.158441	-0.370081	-0.588031	-0.449244	0.002245	-0.049409	-0.892039
10696	-0.427182	0.731066	9.750096	-0.118678	0.035128	-0.025559	-0.157649	-0.367583	-0.591040	-0.449734	0.003893	-0.047562	-0.891887
10697	-0.442277	0.644751	9.802111	-0.059729	0.013230	-0.011124	-0.157658	-0.365639	-0.591677	-0.449943	0.004563	-0.046504	-0.891834
10698	-0.437182	0.680873	9.828920	-0.031126	0.003598	-0.008302	-0.157537	-0.363278	-0.592049	-0.450147	0.004844	-0.045936	-0.891759
10699	-0.419205	0.834348	9.722373	0.002908	-0.001616	-0.013331	-0.157811	-0.362444	-0.591249	-0.450415	0.004686	-0.045861	-0.891629
10700	-0.363099	0.913272	9.717990	0.044094	0.007136	-0.016525	-0.157536	-0.363556	-0.592052	-0.450776	0.004361	-0.046666	-0.891406
10701	-0.392102	0.908791	9.751837	0.031598	0.008901	-0.023652	-0.157002	-0.364809	-0.590759	-0.451219	0.004134	-0.047206	-0.891154
10702	-0.450786	0.803736	9.856889	-0.009472	0.019432	-0.043305	-0.155935	-0.366066	-0.590262	-0.452062	0.004535	-0.047165	-0.890727
10703	-0.466761	0.596915	9.828210	-0.005996	0.012400	-0.023075	-0.156335	-0.365230	-0.591036	-0.452488	0.004712	-0.047062	-0.890515
10704	-0.495052	0.693324	9.819949	-0.013134	0.009792	-0.027514	-0.154218	-0.363852	-0.591317	-0.453038	0.004961	-0.046870	-0.890245
10705	-0.533857	0.669595	9.827221	-0.047228	0.005373	-0.008386	-0.155017	-0.363848	-0.590648	-0.453205	0.005378	-0.045967	-0.890204
10706	-0.504908	0.664646	9.855757	0.001036	0.012342	0.004317	-0.153947	-0.363714	-0.593028	-0.453191	0.005514	-0.046054	-0.890206
10707	-0.465347	0.794184	9.842484	0.024384	0.019374	-0.011333	-0.154485	-0.363156	-0.592095	-0.453405	0.005535	-0.046554	-0.890071
10708	-0.508144	0.890478	9.759838	-0.004226	0.019399	-0.013270	-0.153819	-0.363854	-0.591586	-0.453689	0.005861	-0.046609	-0.889921
10709	-0.483731	0.930848	9.651936	-0.041799	0.017650	-0.011784	-0.153548	-0.364272	-0.592383	-0.453905	0.006451	-0.045928	-0.889842
10710	-0.546607	0.919225	9.623503	-0.034616	0.015939	-0.017008	-0.152489	-0.363861	-0.592263	-0.454282	0.006993	-0.045410	-0.889672
10711	-0.642307	0.699382	9.852534	-0.053378	0.014201	-0.031271	-0.152221	-0.363723	-0.593317	-0.454847	0.007649	-0.044500	-0.889424
10712	-0.546113	0.645519	9.788594	-0.088250	0.031674	-0.029738	-0.153295	-0.361356	-0.593671	-0.455403	0.008972	-0.043170	-0.889193
10713	-0.523747	0.736500	9.707729	-0.102527	0.038687	-0.033328	-0.151179	-0.358728	-0.595647	-0.455972	0.010515	-0.041610	-0.888959
10714	-0.548910	0.592578	9.773589	-0.095441	0.029910	-0.022757	-0.150668	-0.355119	-0.596013	-0.456411	0.011865	-0.040136	-0.888784
10715	-0.567790	0.652949	9.803288	0.045877	0.008937	-0.018261	-0.149867	-0.355262	-0.597078	-0.456769	0.011514	-0.040949	-0.888568
10716	-0.638849	0.848196	9.758077	0.094155	0.013324	-0.006376	-0.149320	-0.358738	-0.595807	-0.456990	0.010824	-0.042698	-0.888380
10717	-0.677921	0.790493	9.666418	0.185516	0.012552	-0.025978	-0.148514	-0.361521	-0.593877	-0.457508	0.009271	-0.046041	-0.887964
10718	-0.741135	0.728638	9.728743	0.114827	0.002049	-0.030051	-0.148897	-0.365270	-0.592201	-0.458158	0.008212	-0.048049	-0.887533
10719	-0.674026	0.656113	9.780206	0.028920	0.008989	-0.027163	-0.146493	-0.367783	-0.592131	-0.458668	0.008042	-0.048581	-0.887242
10720	-0.584878	0.626675	9.819958	0.031536	0.007175	-0.013967	-0.147560	-0.366666	-0.592629	-0.459021	0.007821	-0.049160	-0.887030
10721	-0.499752	0.708109	9.923509	0.033180	-0.000812	0.013321	-0.148604	-0.370827	-0.590947	-0.458823	0.007399	-0.049676	-0.887107
10722	-0.422265	0.736485	9.961622	0.004487	-0.008750	0.023639	-0.148874	-0.369853	-0.591196	-0.458515	0.007107	-0.049634	-0.887271
10723	-0.368879	0.774392	9.908721	0.053673	-0.001763	0.032828	-0.149668	-0.370405	-0.590927	-0.457973	0.006452	-0.050498	-0.887507
10724	-0.373428	0.815173	9.861159	0.061754	-0.015730	0.024035	-0.149404	-0.371241	-0.589232	-0.457653	0.005512	-0.051408	-0.887626
10725	-0.334194	0.901196	9.775285	0.027868	0.005304	0.008011	-0.148863	-0.373327	-0.588604	-0.457538	0.005232	-0.051869	-0.887661
10726	-0.367710	0.942320	9.766433	-0.006137	0.005302	0.009544	-0.150190	-0.372347	-0.590413	-0.457441	0.005302	-0.051765	-0.887716
10727	-0.457411	0.894767	9.718591	0.004724	0.005404	-0.016793	-0.149932	-0.371237	-0.589880	-0.457762	0.005253	-0.051814	-0.887548
10728	-0.441378	0.774254	9.678611	0.060224	0.019427	-0.018129	-0.149127	-0.373047	-0.589517	-0.458147	0.004995	-0.053015	-0.887280
10729	-0.508793	0.803529	9.641074	0.104965	0.043949	-0.010638	-0.148850	-0.374715	-0.589931	-0.458327	0.004705	-0.055190	-0.887056
10730	-0.672013	0.939714	9.711346	-0.032709	0.058868	-0.032660	-0.147909	-0.377360	-0.588921	-0.458923	0.006014	-0.055102	-0.886746
10731	-0.766280	0.926137	9.750458	-0.135500	0.065911	-0.054507	-0.144870	-0.375016	-0.588682	-0.459828	0.008378	-0.053218	-0.886372
10732	-0.786016	0.868503	9.730738	-0.163291	0.047524	-0.047732	-0.143291	-0.371412	-0.590903	-0.460698	0.010701	-0.050708	-0.886043
10733	-0.808167	0.810888	9.711039	-0.123972	0.028284	-0.042233	-0.141584	-0.366837	-0.592985	-0.461421	0.012290	-0.048694	-0.885759
10734	-0.873693	0.761284	9.840821	-0.034597	0.005525	-0.031083	-0.140929	-0.365313	-0.592848	-0.462048	0.012666	-0.048080	-0.885460
10735	-0.755467	0.746029	9.873275	0.022492	-0.012076	0.000952	-0.141460	-0.365310	-0.593103	-0.462082	0.012156	-0.048307	-0.885437
10736	-0.697326	0.772004	9.863458	0.094057	-0.010331	0.004993	-0.141310	-0.368366	-0.592742	-0.462128	0.011027	-0.049833	-0.885343
10737	-0.619743	0.819123	9.738349	0.097687	0.003681	0.001534	-0.141822	-0.371558	-0.593028	-0.462151	0.010101	-0.051541	-0.885244
10738	-0.609782	0.862240	9.705111	0.047563	0.005407	0.007350	-0.141825	-0.372392	-0.590804	-0.462131	0.009678	-0.052390	-0.885210
10739	-0.614436	0.886374	9.719849	0.019029	0.015940	-0.011318	-0.141558	-0.373645	-0.589244	-0.462351	0.009707	-0.052820	-0.885069
10740	-0.503455	0.873361	9.680286	-0.040010	0.008910	-0.015334	-0.142349	-0.373361	-0.591331	-0.462717	0.010179	-0.052147	-0.884913
10741	-0.551712	0.872002	9.899404	-0.060526	0.019411	-0.032178	-0.141827	-0.372253	-0.590540	-0.463285	0.011020	-0.051194	-0.884661
10742	-0.542059	0.871846	9.872880	-0.036324	0.017693	-0.041703	-0.141034	-0.371007	-0.591590	-0.464098	0.011640	-0.050662	-0.884257
10743	-0.566508	0.833227	9.766894	-0.035379	0.028236	-0.046943	-0.139046	-0.370185	-0.591875	-0.464922	0.012413	-0.050233	-0.883838
10744	-0.600639	0.790021	9.709008	-0.012990	0.033519	-0.048521	-0.138241	-0.371022	-0.592946	-0.465856	0.013102	-0.050259	-0.883335
10745	-0.670839	0.766501	9.704536	0.032657	0.028315	-0.053478	-0.137189	-0.370195	-0.591641	-0.466811	0.013248	-0.051032	-0.882784
10746	-0.701983	0.800494	9.729231	0.046089	0.026580	-0.056895	-0.136640	-0.372280	-0.593246	-0.467889	0.013274	-0.052033	-0.882154
10747	-0.696921	0.834035	9.698328	0.001281	0.019538	-0.042261	-0.134514	-0.372431	-0.593543	-0.468645	0.013547	-0.052178	-0.881740
10748	-0.750158	0.815494	9.792310	-0.034454	0.023931	-0.055713	-0.133060	-0.371883	-0.592771	-0.469734	0.014276	-0.051735	-0.881175
10749	-0.779621	0.748330	9.777370	-0.052345	0.019568	-0.057626	-0.133071	-0.369800	-0.593013	-0.470745	0.015074	-0.050932	-0.880669
10750	-0.939345	0.696969	9.879105	-0.034602	0.003789	-0.031965	-0.132527	-0.371469	-0.593826	-0.471413	0.015426	-0.050304	-0.880342
10751	-0.896233	0.648421	9.844525	0.049491	-0.008441	-0.032299	-0.131461	-0.371613	-0.594895	-0.472038	0.014759	-0.051042	-0.879976
10752	-0.823817	0.643153	9.879892	0.076233	-0.026000	-0.016331	-0.132520	-0.373275	-0.593056	-0.472474	0.013527	-0.052088	-0.879700
10753	-0.746091	0.705174	9.908776	0.169206	-0.015552	0.003759	-0.132379	-0.375638	-0.591374	-0.472502	0.011572	-0.054870	-0.879544
10754	-0.672763	0.833970	9.738977	0.233636	-0.001540	0.011337	-0.133407	-0.382577	-0.589720	-0.472445	0.009253	-0.058922	-0.879340
10755	-0.579799	1.006013	9.603155	0.129836	0.001911	0.019415	-0.133125	-0.386608	-0.587663	-0.472157	0.007954	-0.061179	-0.879353
10756	-0.554848	1.116606	9.649878	0.009979	0.005378	0.011519	-0.133392	-0.387302	-0.586090	-0.472085	0.007866	-0.061361	-0.879380
10757	-0.665946	1.108442	9.843020	-0.095496	0.021146	-0.012076	-0.132734	-0.385082	-0.588310	-0.472288	0.009063	-0.059835	-0.879364
10758	-0.671576	0.997734	9.808147	-0.147337	0.022919	-0.023042	-0.132611	-0.382999	-0.588817	-0.472755	0.010813	-0.057411	-0.879255
10759	-0.622203	0.814199	9.695051	-0.100803	0.022943	-0.022752	-0.131695	-0.380087	-0.589853	-0.473138	0.012102	-0.055802	-0.879136
10760	-0.712125	0.733207	9.723738	-0.016782	0.014204	-0.008063	-0.131567	-0.378420	-0.591414	-0.473354	0.012448	-0.055594	-0.879028
10761	-0.774361	0.808416	9.775613	0.044042	0.005475	-0.007618	-0.129977	-0.377734	-0.591695	-0.473526	0.012046	-0.056366	-0.878892
10762	-0.776030	0.911928	9.798449	0.008199	0.000185	0.002696	-0.129707	-0.378986	-0.590660	-0.473607	0.011896	-0.056467	-0.878844
10763	-0.778580	0.892734	9.807863	-0.040107	-0.001572	-0.000309	-0.130371	-0.379121	-0.590389	-0.473638	0.012161	-0.055699	-0.878872
10764	-0.738091	0.815327	9.768168	-0.059745	0.003690	-0.008391	-0.130377	-0.377732	-0.591032	-0.473879	0.012730	-0.054637	-0.878801
10765	-0.709425	0.771790	9.762613	-0.048949	0.012461	-0.018872	-0.129590	-0.375514	-0.591941	-0.474218	0.013348	-0.053839	-0.878658
