# Supplementary material for: Identification of Haptic Based Guiding Using Hard Reins
Source: PLoS One. 2015 Jul 22;10(7):e0132020. doi: 10.1371/journal.pone.0132020 (PMC4511788; doi:10.1371/journal.pone.0132020)
Supplement: S9 File — (ZIP) [file pone.0132020.s009.zip › Exp2_MotionData2/Subject11/path1/T3/gc3.txt]

// Start Time: 0
// Sample rate: 25.0Hz
// Scenario: 4.9
// Firmware Version: 2.6.1
Counter	Acc_X	Acc_Y	Acc_Z	Gyr_X	Gyr_Y	Gyr_Z	Mag_X	Mag_Y	Mag_Z	Quat_w	Quat_x	Quat_y	Quat_z
10150	9.327031	0.303042	-3.928204	-1.125880	0.585451	0.788331	-0.575024	0.070924	0.517381	-0.010550	0.803094	-0.091277	0.588725
10151	9.787142	0.055401	-4.147485	-1.106327	0.582087	0.799439	-0.588777	0.067373	0.501357	-0.000766	0.794845	-0.117079	0.595410
10152	9.479178	-1.206517	-3.554886	-0.965509	0.567712	0.861872	-0.601415	0.065651	0.488231	0.005649	0.785794	-0.142342	0.601859
10153	9.105485	-2.358807	-2.785220	-0.750794	0.571935	0.777617	-0.607414	0.070612	0.478530	0.010038	0.776557	-0.163374	0.608413
10154	9.479086	-3.437880	-2.622670	-0.596015	0.647859	0.701547	-0.618611	0.075194	0.463684	0.012868	0.766092	-0.181457	0.616450
10155	8.939720	-3.589416	-1.891004	-0.664946	0.642961	0.691205	-0.629837	0.082047	0.448838	0.017070	0.755436	-0.199992	0.623721
10156	8.923493	-2.571388	-1.308944	-0.486214	0.634854	0.539434	-0.644015	0.089065	0.431514	0.020212	0.745076	-0.214061	0.631372
10157	8.889055	-3.184500	-1.140173	-0.397272	0.612491	0.477144	-0.653726	0.096542	0.415016	0.022881	0.735141	-0.225898	0.638760
10158	9.124755	-3.653673	-0.997473	-0.250447	0.538277	0.464681	-0.661170	0.102597	0.400784	0.023042	0.725988	-0.235767	0.645619
10159	9.351616	-3.954136	-1.133505	-0.244743	0.406381	0.345614	-0.667737	0.107621	0.389974	0.024126	0.719025	-0.243786	0.650376
10160	9.355179	-3.934222	-0.993427	-0.260723	0.268658	0.309108	-0.671918	0.112535	0.380673	0.025146	0.713883	-0.251592	0.653024
10161	8.999814	-3.777782	-0.899417	-0.194278	0.210019	0.268909	-0.675787	0.117909	0.376429	0.025481	0.709712	-0.257943	0.655077
10162	9.131298	-3.676234	-0.766005	-0.163494	0.157330	0.193862	-0.677272	0.122391	0.372247	0.026044	0.706577	-0.262852	0.656491
10163	9.334074	-3.771004	-0.677597	-0.082236	0.154451	0.083948	-0.679259	0.122610	0.368366	0.026895	0.704072	-0.265147	0.658223
10164	9.452127	-3.966926	-0.596342	-0.020855	0.112186	-0.013132	-0.681400	0.123707	0.363981	0.027927	0.702673	-0.265276	0.659621
10165	9.472638	-3.867471	-0.789676	-0.055895	0.044403	-0.016747	-0.682787	0.122104	0.362357	0.029112	0.702126	-0.265889	0.659905
10166	9.238053	-3.583839	-1.020576	-0.133942	-0.037445	0.016252	-0.682475	0.119675	0.362624	0.030558	0.702471	-0.268016	0.658611
10167	9.029078	-3.327418	-1.044902	-0.118450	-0.061344	-0.016717	-0.683276	0.117511	0.363616	0.032036	0.703265	-0.269529	0.657074
10168	8.983672	-3.118009	-1.085313	0.015736	-0.041473	-0.063259	-0.681019	0.116938	0.365935	0.032387	0.704183	-0.268553	0.656473
10169	9.180487	-3.274157	-1.117843	0.065988	-0.046713	-0.100757	-0.680153	0.115974	0.367964	0.032445	0.705342	-0.266453	0.656082
10170	9.351248	-3.162634	-1.205618	0.120413	-0.036535	-0.118965	-0.680679	0.113954	0.368823	0.032078	0.706553	-0.263311	0.656065
10171	9.148304	-3.067571	-1.315754	0.111740	-0.024455	-0.136468	-0.680237	0.111711	0.368121	0.032073	0.707621	-0.260089	0.656199
10172	9.100780	-2.900116	-1.300810	0.086505	0.013798	-0.159499	-0.681314	0.108871	0.368514	0.032981	0.708344	-0.256783	0.656676
10173	9.193871	-2.883929	-1.110969	0.123887	0.004470	-0.128185	-0.681402	0.104898	0.368549	0.032848	0.708982	-0.253493	0.657273
10174	9.289270	-2.938991	-1.213918	0.108850	0.003628	-0.143803	-0.682386	0.105081	0.368011	0.033180	0.709754	-0.250115	0.657717
10175	9.296541	-2.953749	-1.202210	0.089188	0.013753	-0.127341	-0.680944	0.102035	0.368927	0.033570	0.710224	-0.247285	0.658259
10176	9.342723	-2.852344	-1.193615	0.021999	0.001660	-0.106322	-0.683714	0.099590	0.367544	0.034638	0.710764	-0.245586	0.658257
10177	9.324936	-2.882318	-1.299415	-0.008733	0.010200	-0.093562	-0.683962	0.097836	0.368696	0.035952	0.711041	-0.244529	0.658281
10178	9.381280	-2.701419	-1.256869	-0.054373	0.020944	-0.055086	-0.682528	0.094177	0.367618	0.037520	0.711018	-0.244543	0.658213
10179	9.352762	-2.658009	-1.224122	-0.069099	0.015390	-0.022988	-0.684754	0.093381	0.367170	0.038792	0.710836	-0.245278	0.658063
10180	9.372009	-2.648339	-1.232024	-0.041446	0.020401	-0.015596	-0.683905	0.092911	0.367832	0.039650	0.710636	-0.245678	0.658078
10181	9.405993	-2.722181	-1.168566	-0.087424	0.011821	-0.023933	-0.684718	0.089494	0.365392	0.041177	0.710487	-0.246641	0.657785
10182	9.449313	-2.649236	-1.205938	-0.101562	0.001470	-0.003737	-0.686092	0.087817	0.365302	0.042663	0.710418	-0.248039	0.657239
10183	9.420127	-2.682698	-1.226802	-0.089375	-0.015675	-0.025720	-0.684962	0.086803	0.365368	0.044107	0.710632	-0.249022	0.656540
10184	9.408379	-2.566072	-1.237678	-0.089928	-0.016317	-0.045891	-0.685743	0.084255	0.368433	0.045872	0.711018	-0.249659	0.655759
10185	9.415287	-2.638729	-1.248071	-0.068797	-0.023960	-0.042178	-0.683767	0.082521	0.368447	0.047202	0.711437	-0.250140	0.655026
10186	9.366633	-2.613188	-1.318541	-0.058330	-0.015430	-0.062366	-0.683860	0.078837	0.368360	0.048748	0.711914	-0.250137	0.654395
10187	9.347204	-2.593272	-1.346667	-0.077496	0.003038	-0.062435	-0.682442	0.077105	0.368519	0.050603	0.712070	-0.250417	0.653978
10188	9.336947	-2.543345	-1.447397	-0.087218	0.016405	-0.085412	-0.684478	0.073652	0.370142	0.053008	0.712216	-0.250417	0.653628
10189	9.313230	-2.499935	-1.417244	-0.087297	0.017483	-0.088164	-0.684156	0.070380	0.370216	0.055410	0.712299	-0.250442	0.653329
10190	9.334728	-2.531467	-1.427915	-0.095808	0.042441	-0.135935	-0.685228	0.066987	0.370296	0.058719	0.712341	-0.249794	0.653242
10191	9.444519	-2.473650	-1.277070	-0.082182	0.033540	-0.172558	-0.686252	0.058454	0.368101	0.062229	0.712628	-0.248531	0.653086
10192	9.467401	-2.520473	-1.413482	-0.148572	0.014589	-0.191016	-0.686455	0.052893	0.368738	0.066887	0.713213	-0.247832	0.652252
10193	9.388445	-2.506253	-1.347642	-0.195013	-0.017077	-0.214009	-0.687892	0.045383	0.368986	0.072283	0.714189	-0.247515	0.650727
10194	9.323884	-2.599334	-1.244396	-0.164525	-0.004672	-0.238770	-0.686372	0.036367	0.370092	0.077681	0.715205	-0.246342	0.649433
10195	9.386669	-2.653675	-1.203624	-0.190324	-0.005301	-0.211286	-0.686814	0.027818	0.370965	0.083006	0.715964	-0.245990	0.648070
10196	9.512207	-2.750102	-1.131661	-0.177417	-0.030736	-0.170833	-0.685857	0.019362	0.372391	0.087584	0.716917	-0.245998	0.646409
10197	9.604287	-2.451685	-1.191124	-0.105752	-0.060904	-0.223796	-0.684932	0.012929	0.373103	0.091553	0.718555	-0.244477	0.644614
10198	9.654494	-1.899503	-1.165250	0.151549	-0.115627	-0.275404	-0.682756	0.007554	0.374986	0.092336	0.721670	-0.238880	0.643120
10199	9.706785	-2.188843	-1.135278	0.315160	-0.174513	-0.345680	-0.681813	0.002331	0.379966	0.091255	0.726045	-0.230365	0.641453
10200	9.563047	-1.996607	-1.109329	0.508619	-0.240746	-0.356206	-0.677966	-0.000159	0.386206	0.087307	0.731654	-0.219202	0.639539
10201	9.499466	-2.248166	-1.123082	0.606282	-0.268231	-0.363369	-0.671594	-0.002101	0.394971	0.081745	0.737571	-0.206804	0.637604
10202	9.499079	-2.274316	-1.161881	0.781513	-0.306878	-0.340949	-0.665295	0.001374	0.403233	0.073269	0.744069	-0.192393	0.635593
10203	9.616133	-2.353864	-1.258555	0.855457	-0.317557	-0.381151	-0.659423	0.004768	0.410376	0.063966	0.750579	-0.176535	0.633542
10204	9.770940	-1.936527	-1.358231	0.899972	-0.337005	-0.458009	-0.653258	0.009524	0.421514	0.055046	0.757469	-0.158763	0.630877
10205	9.649203	-1.826836	-1.877062	0.982445	-0.345318	-0.383536	-0.646829	0.013833	0.430107	0.043696	0.763830	-0.141175	0.628271
10206	9.516992	-1.377019	-1.717028	1.009937	-0.253906	-0.560670	-0.639863	0.018659	0.436629	0.034580	0.769298	-0.120222	0.626524
10207	9.143352	-0.792960	-1.675097	1.056060	-0.277409	-0.540339	-0.634825	0.021520	0.443328	0.024249	0.774465	-0.099099	0.624337
10208	9.519891	0.222655	-2.020685	0.960459	-0.274408	-0.553135	-0.629230	0.025699	0.451919	0.015729	0.779281	-0.078764	0.621506
10209	10.332058	0.776862	-2.544974	0.989383	-0.327699	-0.490343	-0.624482	0.030073	0.459693	0.005803	0.784137	-0.059092	0.617741
10210	10.361591	0.144999	-2.818284	0.971843	-0.394320	-0.390362	-0.615866	0.038297	0.468786	-0.005077	0.789421	-0.041111	0.612453
10211	9.911572	0.024596	-3.005118	1.000728	-0.432436	-0.402299	-0.607515	0.046968	0.480425	-0.016326	0.794663	-0.022587	0.606411
10212	9.274493	-0.027729	-3.107227	1.054971	-0.497908	-0.420593	-0.598345	0.056914	0.491855	-0.028202	0.800341	-0.003055	0.598874
10213	8.885244	0.089514	-3.326182	0.899457	-0.570207	-0.343778	-0.588191	0.066805	0.504112	-0.038491	0.806444	0.013435	0.589904
10214	8.733469	0.319798	-3.420444	0.803908	-0.501424	-0.226623	-0.578195	0.077331	0.515011	-0.048629	0.811568	0.026847	0.581611
10215	8.986115	0.098447	-3.682515	0.654195	-0.480513	-0.322366	-0.568143	0.083593	0.526066	-0.055166	0.816213	0.040083	0.573712
10216	9.082475	0.190475	-3.724161	0.514968	-0.499886	-0.361109	-0.555267	0.088047	0.538380	-0.059010	0.821030	0.052329	0.565410
10217	8.845480	0.125372	-3.807501	0.412479	-0.488352	-0.225593	-0.547134	0.090847	0.548261	-0.062610	0.825762	0.061228	0.557179
10218	8.773176	0.057629	-3.781087	0.293981	-0.516265	-0.137718	-0.535944	0.094472	0.557744	-0.065276	0.830962	0.067314	0.548370
10219	8.669147	0.077931	-4.153836	0.137764	-0.496090	-0.097714	-0.524711	0.095872	0.569186	-0.065690	0.836066	0.071068	0.540025
10220	8.307656	0.289667	-4.561598	0.069275	-0.404040	-0.032904	-0.514302	0.095897	0.579991	-0.065896	0.840309	0.072788	0.533141
10221	8.650207	0.700462	-4.994390	0.255616	-0.189670	0.039736	-0.504289	0.101601	0.585002	-0.070151	0.842080	0.075107	0.529471
10222	8.686215	0.031523	-5.038740	0.442771	-0.104112	0.047201	-0.501878	0.110948	0.587513	-0.077922	0.842644	0.079032	0.526910
10223	8.695905	-0.471712	-5.129331	0.453097	-0.106184	0.019612	-0.501868	0.121679	0.588596	-0.085394	0.843122	0.083659	0.524265
10224	8.371281	-0.591821	-4.683239	0.320603	-0.070904	-0.011978	-0.499193	0.130323	0.587986	-0.090532	0.843327	0.087241	0.522487
10225	8.630213	-0.668764	-4.507452	0.270902	-0.014909	0.040187	-0.498729	0.137302	0.587295	-0.095303	0.843134	0.089434	0.521579
10226	8.855322	-0.696535	-4.363893	0.237960	-0.044405	0.042972	-0.498592	0.147580	0.585972	-0.099666	0.843257	0.091182	0.520259
10227	8.572464	-1.039875	-4.650208	0.189738	-0.038976	0.015214	-0.497521	0.152293	0.587931	-0.102779	0.843396	0.092979	0.519109
10228	8.583292	-1.076167	-4.481786	0.100035	-0.016412	0.011334	-0.496975	0.153403	0.588274	-0.104527	0.843430	0.093755	0.518566
10229	8.397108	-1.185898	-4.519013	0.038463	-0.001000	0.033150	-0.494921	0.156626	0.588453	-0.105372	0.843518	0.093579	0.518284
10230	8.537865	-1.120360	-4.417580	-0.012614	0.046013	0.034856	-0.495613	0.156468	0.589009	-0.105585	0.843180	0.092666	0.518952
10231	8.865158	-1.526830	-4.297217	-0.025007	0.090665	0.043944	-0.499572	0.159323	0.586987	-0.105680	0.842468	0.091428	0.520309
10232	8.894647	-1.610959	-4.187769	-0.025172	0.106284	-0.033161	-0.501654	0.157710	0.585788	-0.105092	0.841399	0.091416	0.522155
10233	9.162450	-1.393970	-4.235012	0.019345	0.036690	-0.071408	-0.501935	0.156805	0.584058	-0.104680	0.840934	0.092661	0.522768
10234	8.923830	-1.055583	-4.388117	-0.053776	-0.069869	-0.056700	-0.501339	0.154479	0.585027	-0.103041	0.841717	0.093116	0.521752
10235	8.600230	-0.749610	-4.610712	-0.079110	-0.134448	-0.038322	-0.499605	0.152270	0.589067	-0.101006	0.843301	0.093126	0.519586
10236	8.561843	-0.647195	-4.632761	-0.014469	-0.191167	-0.078471	-0.494518	0.148805	0.591600	-0.099570	0.845211	0.094590	0.516485
10237	8.829699	-0.855332	-4.803536	0.070074	-0.168012	-0.068231	-0.489166	0.147525	0.595804	-0.099678	0.846772	0.096714	0.513506
10238	8.912284	-0.666843	-4.798151	0.033901	-0.154084	-0.052675	-0.487190	0.147758	0.599154	-0.099388	0.848229	0.098159	0.510876
10239	8.560527	-0.513196	-4.858867	-0.013130	-0.085831	-0.038249	-0.484073	0.145730	0.601935	-0.098543	0.849161	0.098764	0.509373
10240	8.216006	-0.573551	-4.517910	-0.060769	-0.035178	0.023897	-0.482100	0.145196	0.603560	-0.097661	0.849733	0.097708	0.508792
10241	8.443125	-0.546984	-4.448943	-0.025544	-0.005734	0.038657	-0.482099	0.145451	0.604135	-0.097542	0.850022	0.096724	0.508520
10242	8.948288	-0.461316	-4.592865	0.012735	-0.004257	-0.001522	-0.480986	0.145718	0.604141	-0.097713	0.850085	0.096793	0.508369
10243	8.875024	-0.434703	-4.730033	0.022172	-0.060276	-0.019782	-0.480008	0.146619	0.605725	-0.097694	0.850718	0.097402	0.507196
10244	8.495376	-0.516767	-4.559384	0.038023	-0.018501	-0.012570	-0.479308	0.146198	0.605413	-0.098153	0.850854	0.097940	0.506775
10245	8.513113	-0.397148	-4.808033	0.018017	0.050052	-0.049405	-0.479609	0.147644	0.604946	-0.097967	0.850318	0.098804	0.507542
10246	8.634377	-0.318903	-4.739602	0.030323	0.040020	-0.066757	-0.481269	0.145749	0.603587	-0.097862	0.849767	0.100073	0.508236
10247	8.590877	-0.496403	-4.681167	0.016113	0.000236	-0.047490	-0.482671	0.145676	0.602617	-0.097551	0.849744	0.100991	0.508153
10248	8.692383	-0.463512	-4.655766	0.018281	-0.017196	-0.032748	-0.483074	0.144799	0.603265	-0.097470	0.849865	0.101669	0.507831
10249	8.649439	-0.507851	-4.581993	0.003992	-0.032771	-0.018084	-0.480834	0.144725	0.604078	-0.097180	0.850258	0.102032	0.507156
10250	8.643858	-0.601598	-4.640360	-0.008496	0.027705	-0.012718	-0.481118	0.144231	0.602653	-0.096940	0.850015	0.102011	0.507613
10251	8.653013	-0.529418	-4.422864	-0.041160	0.066934	-0.005483	-0.482911	0.142823	0.603002	-0.096216	0.849504	0.101506	0.508706
10252	8.722750	-0.554057	-4.430463	-0.042770	0.074803	0.001853	-0.482914	0.142843	0.602584	-0.095636	0.848876	0.100798	0.510003
10253	8.758850	-0.529851	-4.446146	-0.024434	0.056356	-0.029268	-0.484849	0.141053	0.602072	-0.094935	0.848384	0.100885	0.510934
10254	8.842842	-0.422544	-4.535534	-0.031502	0.000467	-0.048428	-0.485676	0.139429	0.600722	-0.093883	0.848389	0.101286	0.511041
10255	8.664293	-0.308666	-4.615063	-0.058020	-0.032668	-0.078730	-0.484514	0.137047	0.602660	-0.091918	0.848765	0.102043	0.510624
10256	8.649817	-0.281704	-4.628837	-0.072671	-0.036308	-0.078752	-0.485167	0.133776	0.603023	-0.089783	0.849154	0.102608	0.510244
10257	8.678772	-0.194181	-4.660747	-0.059318	-0.028330	-0.058532	-0.484707	0.131822	0.605135	-0.087997	0.849522	0.103009	0.509861
10258	8.596898	-0.186370	-4.657634	-0.068928	0.000499	-0.078800	-0.484229	0.127530	0.605703	-0.085998	0.849522	0.103542	0.510094
10259	8.680910	-0.157142	-4.711305	-0.072158	0.016231	-0.064128	-0.483649	0.125029	0.604425	-0.084017	0.849440	0.103837	0.510500
10260	8.648965	-0.087545	-4.820755	-0.072982	0.030630	-0.027449	-0.485569	0.122498	0.604566	-0.082536	0.849240	0.103408	0.511162
10261	8.547824	-0.140583	-4.790752	-0.106814	-0.004724	0.011050	-0.485528	0.118846	0.603781	-0.080678	0.849583	0.102114	0.511148
10262	8.563632	-0.279624	-4.557975	-0.110113	0.057433	0.018272	-0.485910	0.117592	0.606363	-0.079086	0.849256	0.100482	0.512263
10263	8.732863	-0.174501	-4.529805	-0.110099	0.068512	0.018310	-0.487277	0.114291	0.604635	-0.077395	0.848857	0.098912	0.513486
10264	8.747417	-0.301593	-4.463552	-0.067735	0.058522	0.029404	-0.490206	0.113143	0.602914	-0.076638	0.848465	0.097524	0.514512
10265	8.786497	-0.207675	-4.435419	-0.025852	0.024558	0.025895	-0.490053	0.112406	0.603426	-0.076374	0.848393	0.096754	0.514816
10266	8.738084	-0.233769	-4.453100	0.003303	0.013634	0.022283	-0.491598	0.111965	0.601317	-0.076660	0.848338	0.096285	0.514952
10267	8.770918	-0.337305	-4.525044	0.022287	-0.029581	0.051740	-0.490234	0.114491	0.601460	-0.077379	0.848795	0.095651	0.514208
10268	8.768999	-0.274737	-4.488336	0.030962	-0.038757	0.035266	-0.489113	0.115363	0.603600	-0.078169	0.849260	0.095329	0.513381
10269	8.712597	-0.304328	-4.602350	0.021799	-0.039596	0.034311	-0.487998	0.116013	0.604468	-0.078684	0.849784	0.094999	0.512495
10270	8.688342	-0.342900	-4.606524	0.047710	-0.031070	0.044429	-0.486916	0.118954	0.604919	-0.079867	0.850157	0.094681	0.511751
10271	8.687887	-0.400635	-4.640697	0.039538	-0.027241	0.011364	-0.486256	0.121794	0.604669	-0.080477	0.850482	0.094899	0.511076
10272	8.687917	-0.459219	-4.612097	0.036097	-0.020304	0.018678	-0.485266	0.121961	0.606767	-0.081219	0.850713	0.094883	0.510577
10273	8.728719	-0.537272	-4.599641	0.038795	-0.005358	0.014985	-0.483619	0.124072	0.606602	-0.081906	0.850819	0.094987	0.510271
10274	8.759831	-0.507860	-4.639256	0.021749	-0.006060	0.027810	-0.484050	0.124934	0.606520	-0.082525	0.850944	0.094647	0.510025
10275	8.700444	-0.494287	-4.535508	0.017988	-0.004011	0.024121	-0.484184	0.124377	0.606347	-0.082963	0.851085	0.094375	0.509769
10276	8.717156	-0.494137	-4.555453	-0.004484	0.002783	0.003883	-0.482508	0.124082	0.606033	-0.082905	0.851119	0.094154	0.509763
10277	8.683629	-0.457676	-4.544302	-0.004172	0.013168	0.014877	-0.483340	0.124068	0.606599	-0.082910	0.851101	0.093779	0.509861
10278	8.716128	-0.487460	-4.690623	-0.022720	0.004581	0.005676	-0.481824	0.125076	0.605809	-0.082568	0.851149	0.093347	0.509916
10279	8.693805	-0.402592	-4.498434	-0.016174	0.013420	0.011195	-0.482397	0.125428	0.604578	-0.082336	0.851140	0.092910	0.510049
10280	8.726683	-0.425722	-4.598837	-0.048522	0.032815	-0.003580	-0.482955	0.125308	0.604296	-0.081515	0.850923	0.092328	0.510647
10281	8.732022	-0.426667	-4.531417	-0.003705	0.045447	0.029524	-0.484616	0.124067	0.604095	-0.081744	0.850597	0.091652	0.511276
10282	8.719831	-0.431209	-4.547898	-0.015439	0.034226	0.001987	-0.486134	0.122809	0.604172	-0.081537	0.850323	0.091298	0.511828
10283	8.746268	-0.533708	-4.513327	-0.037292	0.032232	0.005608	-0.485321	0.124778	0.604286	-0.080932	0.850139	0.090701	0.512335
10284	8.741933	-0.400385	-4.507465	-0.050183	0.026855	0.003778	-0.486276	0.122300	0.603023	-0.080146	0.849997	0.089985	0.512820
10285	8.737292	-0.364081	-4.499809	-0.030952	0.017482	0.005671	-0.487105	0.122265	0.604007	-0.079623	0.849950	0.089476	0.513068
10286	8.756148	-0.392749	-4.541759	-0.010115	0.010498	-0.001620	-0.487099	0.121706	0.603833	-0.079432	0.849901	0.089286	0.513212
10287	8.708230	-0.348985	-4.525191	-0.007849	0.022444	0.013961	-0.486535	0.120875	0.603217	-0.079395	0.849780	0.088865	0.513492
10288	8.707988	-0.421725	-4.525656	0.003111	0.039146	0.011191	-0.487518	0.120661	0.602095	-0.079608	0.849439	0.088542	0.514078
10289	8.698614	-0.422119	-4.491496	-0.000517	0.033519	0.013027	-0.487235	0.119849	0.601204	-0.079708	0.849188	0.088194	0.514537
10290	8.752161	-0.413681	-4.425817	0.016320	0.018737	0.028698	-0.488646	0.121271	0.601584	-0.080290	0.849066	0.087744	0.514725
10291	8.761374	-0.461781	-4.460288	0.012247	0.033599	0.011225	-0.490342	0.122341	0.600548	-0.080592	0.848788	0.087554	0.515168
10292	8.804347	-0.476026	-4.505461	-0.003461	0.024549	0.040577	-0.491479	0.123395	0.599646	-0.080975	0.848657	0.086696	0.515469
10293	8.679949	-0.403541	-4.420636	0.014098	0.046463	0.011201	-0.491217	0.124543	0.599295	-0.081332	0.848240	0.086504	0.516130
10294	8.761224	-0.461520	-4.479602	0.008102	0.014339	-0.005269	-0.489551	0.125879	0.600480	-0.081421	0.848116	0.086560	0.516312
10295	8.813511	-0.538674	-4.540025	0.009924	0.005143	-0.005254	-0.492069	0.125957	0.599670	-0.081469	0.848104	0.086668	0.516306
10296	8.790496	-0.430645	-4.446683	0.013886	0.018275	0.005759	-0.489693	0.125241	0.599044	-0.081773	0.847949	0.086584	0.516527
10297	8.823652	-0.544500	-4.472817	-0.025072	0.020571	-0.015437	-0.490818	0.125568	0.598516	-0.081152	0.847815	0.086476	0.516862
10298	8.732465	-0.417686	-4.478241	0.024427	0.018295	-0.010748	-0.492051	0.123747	0.598415	-0.081464	0.847614	0.086781	0.517091
10299	8.809345	-0.500761	-4.471997	0.015572	-0.004523	0.002120	-0.491251	0.126578	0.598303	-0.081671	0.847704	0.086835	0.516902
10300	8.761468	-0.500967	-4.431564	0.045911	0.000800	-0.027201	-0.490423	0.126095	0.596308	-0.082153	0.847618	0.087679	0.516824
10301	8.790133	-0.505614	-4.461649	0.036698	0.012102	-0.030902	-0.491815	0.126621	0.597612	-0.082410	0.847442	0.088482	0.516935
10302	8.805064	-0.474841	-4.413703	0.012498	0.005678	-0.045611	-0.491532	0.125808	0.596720	-0.082140	0.847328	0.089279	0.517028
10303	8.778118	-0.451932	-4.480172	0.027059	-0.005302	-0.047404	-0.491398	0.126365	0.596893	-0.082034	0.847316	0.090288	0.516889
10304	8.732861	-0.389112	-4.439426	0.017294	0.023859	-0.073160	-0.491943	0.125114	0.596542	-0.081595	0.846954	0.091574	0.517325
10305	8.771377	-0.452733	-4.417130	0.022982	0.022490	-0.065808	-0.492471	0.123370	0.597557	-0.081280	0.846625	0.092807	0.517694
10306	8.947300	-0.507685	-4.390253	-0.025376	0.003871	-0.059419	-0.493025	0.122300	0.596378	-0.080222	0.846561	0.093448	0.517847
10307	8.815033	-0.453539	-4.380124	-0.016861	0.013347	-0.049344	-0.494692	0.121234	0.595489	-0.079395	0.846416	0.093999	0.518112
10308	8.742874	-0.365451	-4.401003	-0.023999	0.012920	-0.042018	-0.493952	0.118609	0.596718	-0.078555	0.846288	0.094342	0.518387
10309	8.792384	-0.314447	-4.252780	-0.009879	0.041572	-0.029166	-0.493110	0.118044	0.596395	-0.078110	0.845873	0.094579	0.519088
10310	8.752400	-0.297036	-4.444387	-0.016234	0.056332	-0.029214	-0.495051	0.116686	0.595771	-0.077618	0.845304	0.094719	0.520062
10311	8.853939	-0.366634	-4.371351	0.015100	0.048342	-0.019951	-0.496150	0.114762	0.594823	-0.077706	0.844795	0.095048	0.520816
10312	8.867743	-0.336328	-4.468278	0.023369	0.007724	-0.049228	-0.497526	0.113098	0.594454	-0.077575	0.844632	0.096002	0.520924
10313	8.835409	-0.245862	-4.326397	0.038355	-0.017257	-0.032630	-0.497424	0.116593	0.595508	-0.077798	0.844744	0.096889	0.520545
10314	8.868667	-0.228197	-4.395152	0.017688	0.054420	-0.060304	-0.496832	0.113762	0.595187	-0.077555	0.844079	0.097913	0.521468
10315	8.826545	-0.295923	-4.205632	0.047753	0.050665	-0.029974	-0.498272	0.115885	0.592816	-0.078097	0.843469	0.098747	0.522216
10316	8.830699	-0.348449	-4.268926	0.042455	0.016945	-0.019847	-0.500229	0.116453	0.593429	-0.078624	0.843232	0.099412	0.522394
10317	8.828887	-0.349478	-4.191578	0.094277	0.021001	0.002272	-0.500251	0.116845	0.591217	-0.080235	0.842917	0.100230	0.522501
10318	8.850163	-0.290384	-4.269275	0.074154	-0.010218	-0.028903	-0.499004	0.118193	0.592267	-0.081138	0.842894	0.101405	0.522172
10319	8.849384	-0.315848	-4.358774	0.049385	0.006707	-0.033574	-0.500989	0.120507	0.592009	-0.081591	0.842724	0.102380	0.522186
10320	8.815364	-0.298034	-4.403275	0.001710	0.014483	-0.038273	-0.500140	0.119504	0.591939	-0.081235	0.842537	0.102933	0.522433
10321	8.818809	-0.246208	-4.291966	-0.009511	0.002053	-0.045603	-0.501252	0.118840	0.591350	-0.080559	0.842486	0.103503	0.522508
10322	8.718467	-0.450091	-4.405473	-0.040143	-0.013457	-0.062214	-0.498302	0.117631	0.591946	-0.079191	0.842608	0.104069	0.522408
10323	8.800646	-0.287718	-4.441300	-0.063525	-0.002500	-0.012684	-0.500344	0.113821	0.592149	-0.077946	0.842759	0.103523	0.522460
10324	8.844627	-0.269584	-4.370370	-0.057794	-0.018820	-0.001621	-0.499894	0.113235	0.595324	-0.076893	0.843090	0.102875	0.522211
10325	8.826629	-0.057066	-4.295856	-0.043511	-0.029265	-0.012553	-0.499052	0.111882	0.593694	-0.075928	0.843487	0.102579	0.521769
10326	8.765625	0.120976	-4.159578	0.090473	-0.043663	0.006103	-0.496241	0.110937	0.594728	-0.077400	0.843864	0.103376	0.520784
10327	8.894205	-0.380341	-4.455063	0.070682	-0.001074	-0.058298	-0.496689	0.113214	0.594733	-0.077939	0.843693	0.105001	0.520656
10328	8.776071	-0.467182	-4.427060	0.036926	-0.021353	-0.087734	-0.495449	0.114866	0.595382	-0.077599	0.843716	0.106829	0.520297
10329	8.738459	-0.458797	-4.309669	-0.009600	-0.025472	-0.047448	-0.496257	0.112870	0.595826	-0.076862	0.843943	0.107463	0.519907
10330	8.759251	-0.364713	-4.464406	-0.104808	-0.000963	-0.052246	-0.495667	0.111366	0.597405	-0.074537	0.844045	0.107177	0.520140
10331	8.792473	-0.029260	-4.362023	-0.101989	-0.016083	-0.045726	-0.496415	0.104418	0.597541	-0.072280	0.844314	0.106803	0.520099
10332	8.692945	-0.112627	-4.421640	-0.071546	-0.009313	-0.037457	-0.495270	0.102791	0.598548	-0.070635	0.844481	0.106597	0.520096
10333	8.743901	0.110763	-4.470394	-0.027847	0.018564	-0.012595	-0.493858	0.101759	0.598890	-0.070042	0.844351	0.106390	0.520430
10334	8.812492	0.240013	-4.380338	0.012081	0.020772	0.010458	-0.495250	0.100972	0.598016	-0.070375	0.844187	0.106208	0.520687
10335	8.884952	0.146521	-4.318447	0.063632	-0.001364	0.024360	-0.494277	0.102028	0.599330	-0.071652	0.844211	0.106367	0.520442
10336	8.879820	-0.043126	-4.278433	0.096547	-0.028221	0.025354	-0.494469	0.104962	0.597417	-0.073464	0.844465	0.106886	0.519670
10337	8.880620	-0.005506	-4.191270	0.054389	-0.042780	0.024386	-0.493107	0.108552	0.599024	-0.074493	0.844924	0.107009	0.518752
10338	8.899529	-0.136695	-4.183172	0.101303	-0.036042	0.032708	-0.492279	0.109247	0.599059	-0.076445	0.845262	0.107462	0.517822
10339	8.380356	-0.397559	-4.527739	0.050899	0.012509	0.022269	-0.491885	0.111619	0.599761	-0.077520	0.845145	0.107496	0.517847
10340	8.683626	-0.284513	-4.618043	0.068928	0.098313	0.003899	-0.495581	0.115090	0.596655	-0.078929	0.844070	0.107918	0.519297
10341	8.640090	-0.264407	-4.647682	0.051218	0.119257	0.024010	-0.496441	0.115494	0.594452	-0.080261	0.842850	0.107757	0.521105
10342	8.582207	-0.229756	-4.669444	0.067868	0.181748	0.024853	-0.499268	0.116796	0.591904	-0.082025	0.840944	0.107642	0.523926
10343	8.839835	-0.245208	-4.377278	0.039344	0.212034	-0.018314	-0.504745	0.117343	0.588215	-0.082910	0.838668	0.107916	0.527368
10344	8.857624	-0.237186	-4.261961	0.052250	0.224714	-0.015547	-0.508991	0.118014	0.581588	-0.084089	0.836217	0.108261	0.530990
10345	9.058042	-0.322274	-4.170987	0.053804	0.217974	-0.025594	-0.515043	0.119715	0.577696	-0.085151	0.833805	0.108794	0.534492
10346	9.089630	-0.249116	-3.857715	0.027659	0.176550	-0.040231	-0.520536	0.120613	0.572632	-0.085561	0.831824	0.109385	0.537385
10347	9.074035	-0.310431	-3.978292	0.000167	0.171224	-0.042128	-0.525031	0.120849	0.569195	-0.085454	0.829939	0.109692	0.540246
10348	9.124322	-0.138846	-3.781007	0.023713	0.130857	-0.045642	-0.528100	0.118787	0.565881	-0.085625	0.828431	0.110390	0.542388
10349	9.118615	-0.259200	-3.844374	-0.009721	0.098797	-0.062196	-0.528673	0.118748	0.563928	-0.084977	0.827285	0.111043	0.544103
10350	9.163157	-0.168880	-3.731936	-0.005695	0.042347	-0.041883	-0.530622	0.117835	0.562911	-0.084516	0.826788	0.111525	0.544831
10351	9.143868	-0.151651	-3.740763	-0.020190	0.023538	-0.034542	-0.531985	0.114251	0.561165	-0.083828	0.826532	0.111733	0.545282
10352	9.100372	-0.153563	-3.756056	-0.002244	0.000195	-0.045491	-0.533506	0.113795	0.562270	-0.083276	0.826482	0.112360	0.545314
10353	9.112197	-0.163014	-3.780711	-0.001984	0.005178	-0.036323	-0.531279	0.114321	0.562421	-0.082830	0.826389	0.112826	0.545427
10354	9.061915	-0.060781	-3.782995	-0.023213	-0.007559	-0.006975	-0.531262	0.113176	0.562629	-0.082344	0.826542	0.112617	0.545312
10355	9.066465	-0.084733	-3.807473	-0.006605	-0.011615	-0.001435	-0.531518	0.111994	0.563677	-0.082161	0.826717	0.112485	0.545102
10356	9.099636	-0.227879	-3.819308	-0.037637	-0.010705	0.000321	-0.531247	0.112300	0.563134	-0.081507	0.826944	0.112001	0.544955
10357	9.035390	-0.041047	-3.793951	-0.049522	0.001056	0.035165	-0.530520	0.110147	0.563414	-0.081043	0.827131	0.110774	0.544992
10358	9.027224	-0.227144	-3.835917	-0.025107	0.025564	0.055326	-0.529546	0.111331	0.565015	-0.081266	0.827065	0.109440	0.545328
10359	9.031075	-0.325478	-3.918819	-0.075480	0.018694	0.018518	-0.530669	0.110991	0.563607	-0.080239	0.827063	0.108171	0.545735
10360	9.046514	-0.137068	-3.872279	-0.086715	0.000292	0.080957	-0.530096	0.109979	0.563818	-0.079681	0.827419	0.105802	0.545742
10361	9.046452	-0.161348	-3.870020	-0.083448	0.015993	0.064417	-0.530252	0.111126	0.563611	-0.079016	0.827553	0.103691	0.546041
10362	9.075673	-0.123069	-3.846711	-0.068773	-0.023040	0.070028	-0.528971	0.110177	0.565218	-0.078588	0.828104	0.101736	0.545636
10363	9.032598	-0.313507	-3.727997	-0.090513	-0.021592	0.077286	-0.529101	0.109202	0.564879	-0.077870	0.828675	0.099391	0.545303
10364	8.984295	-0.171517	-3.802551	-0.101228	0.011146	0.084564	-0.528385	0.108295	0.565795	-0.077122	0.828924	0.096774	0.545501
10365	9.074922	-0.314422	-3.862422	-0.132085	0.021871	0.091821	-0.529345	0.107165	0.566014	-0.075961	0.829101	0.093665	0.545939
10366	9.065740	-0.307835	-3.806485	-0.093619	0.017730	0.128607	-0.528517	0.107994	0.566197	-0.075838	0.829332	0.090399	0.546155
10367	9.075297	-0.376050	-3.787966	-0.138855	0.026209	0.111980	-0.528788	0.107951	0.567175	-0.074796	0.829490	0.086868	0.546632
10368	9.051277	-0.361377	-3.784557	-0.150623	0.022458	0.082598	-0.526405	0.106932	0.566950	-0.073242	0.829652	0.083748	0.547082
10369	9.036928	-0.307809	-3.793332	-0.193299	0.022049	0.060499	-0.527224	0.105132	0.566287	-0.070728	0.829823	0.080478	0.547645
10370	9.080325	-0.386204	-3.756823	-0.212316	0.034442	0.100813	-0.527742	0.102411	0.566963	-0.068372	0.829942	0.076369	0.548352
10371	9.045769	-0.321115	-3.890357	-0.236726	0.050319	0.144783	-0.527413	0.099227	0.568161	-0.066105	0.829956	0.071179	0.549306
10372	9.007118	-0.398712	-3.870096	-0.208952	0.060621	0.155810	-0.527955	0.097962	0.568088	-0.064424	0.829821	0.066126	0.550341
10373	8.971072	-0.530321	-3.801981	-0.259538	0.070441	0.178608	-0.529615	0.096585	0.567739	-0.062183	0.829634	0.060087	0.551571
10374	9.036270	-0.628583	-3.742264	-0.236159	0.061640	0.232804	-0.528326	0.094801	0.569014	-0.060899	0.829552	0.053455	0.552519
10375	9.098950	-0.714444	-3.701694	-0.249845	0.050303	0.269500	-0.527776	0.094705	0.567885	-0.059812	0.829599	0.046023	0.553236
10376	9.146641	-0.916334	-3.680641	-0.239262	0.054941	0.252974	-0.529205	0.095973	0.565600	-0.058723	0.829529	0.039081	0.553990
10377	9.136548	-0.895960	-3.747757	-0.212858	0.046108	0.214501	-0.527774	0.094173	0.567153	-0.057656	0.829452	0.032957	0.554616
10378	9.117249	-0.983578	-3.713794	-0.199014	0.038825	0.150291	-0.526657	0.093887	0.566845	-0.056050	0.829381	0.028136	0.555153
10379	9.084917	-1.220599	-3.743112	-0.235477	0.003736	0.122701	-0.525386	0.093255	0.567772	-0.053592	0.829691	0.023311	0.555155
10380	9.126035	-1.074833	-3.784758	-0.240096	0.009167	0.155748	-0.524811	0.092626	0.568846	-0.051388	0.829945	0.018039	0.555180
10381	9.069319	-0.954427	-3.692490	-0.244041	-0.016183	0.148451	-0.524316	0.086394	0.568456	-0.049084	0.830446	0.012699	0.554787
10382	9.051898	-1.211854	-3.654873	-0.273890	-0.025844	0.126341	-0.522033	0.083181	0.569634	-0.045906	0.831059	0.007468	0.554236
10383	9.031236	-1.120814	-3.561729	-0.294305	-0.019847	0.150162	-0.520746	0.080884	0.569759	-0.042808	0.831580	0.001529	0.553751
10384	9.058020	-1.385564	-3.723860	-0.360553	0.018163	0.164609	-0.518867	0.076275	0.570575	-0.038639	0.831705	-0.005295	0.553846
10385	9.101569	-1.395938	-3.696574	-0.292987	-0.015065	0.162968	-0.519925	0.072667	0.572179	-0.035745	0.832086	-0.011462	0.553374
10386	9.025234	-1.284551	-3.644689	-0.285622	0.010672	0.162945	-0.520414	0.067285	0.572131	-0.032774	0.832154	-0.017456	0.553300
10387	8.941770	-1.539788	-3.735009	-0.255318	-0.033825	0.135484	-0.520371	0.064407	0.572931	-0.030246	0.832655	-0.022760	0.552497
10388	8.913738	-1.536250	-3.622839	-0.226084	-0.046816	0.135560	-0.518360	0.061682	0.575819	-0.027988	0.833271	-0.027593	0.551466
10389	8.995237	-1.577550	-3.659969	-0.136513	-0.065365	0.133939	-0.516095	0.060671	0.578390	-0.027481	0.834003	-0.031565	0.550170
10390	9.147840	-1.607537	-3.854256	-0.061006	-0.066172	0.082726	-0.514670	0.060218	0.581424	-0.027401	0.834745	-0.033690	0.548922
10391	9.018504	-1.261663	-3.900300	0.001247	-0.031390	0.082819	-0.511882	0.060190	0.581116	-0.028634	0.835044	-0.035328	0.548300
10392	8.697491	-1.453536	-3.889546	0.014249	0.036863	0.047765	-0.512743	0.062446	0.581683	-0.029356	0.834632	-0.036101	0.548839
10393	8.855349	-1.164157	-3.852504	0.040952	0.041673	0.090103	-0.512615	0.063428	0.581883	-0.031296	0.834097	-0.037476	0.549453
10394	9.090807	-0.935404	-4.036128	0.163249	0.031103	0.046399	-0.511266	0.066830	0.581521	-0.034489	0.833648	-0.036589	0.550003
10395	8.893606	-0.827358	-4.032880	0.182078	0.024636	-0.001293	-0.512864	0.071684	0.581417	-0.037769	0.833264	-0.034864	0.550480
10396	8.560850	-0.814138	-3.759509	0.206553	0.056199	0.022498	-0.513776	0.077255	0.580931	-0.041406	0.832502	-0.033115	0.551479
10397	8.877236	-0.868888	-3.641276	0.216604	0.083828	0.053736	-0.515956	0.083439	0.579936	-0.045799	0.831370	-0.031958	0.552906
10398	9.184274	-0.817446	-3.840807	0.205298	0.066182	0.042801	-0.515365	0.089823	0.576831	-0.049631	0.830451	-0.030567	0.554033
10399	9.178948	-0.789699	-3.917714	0.175065	0.068228	0.040905	-0.515979	0.093834	0.576246	-0.053163	0.829510	-0.029620	0.555167
10400	9.004452	-0.644567	-3.799143	0.135051	0.095256	0.082981	-0.517040	0.098411	0.572904	-0.056253	0.828291	-0.029708	0.556675
10401	9.101441	-0.389561	-3.518529	0.136055	0.094920	0.088562	-0.520625	0.104669	0.570809	-0.059589	0.827044	-0.029977	0.558166
10402	9.217748	-0.437856	-3.414509	0.157804	0.091850	0.046422	-0.522111	0.110209	0.568230	-0.062656	0.825835	-0.029191	0.559659
10403	9.390003	-0.673501	-3.473206	0.122896	0.096110	0.039003	-0.522580	0.113396	0.567034	-0.065158	0.824596	-0.028752	0.561221
10404	9.575400	-0.897193	-3.706210	0.121182	0.036760	0.047349	-0.524022	0.117102	0.567137	-0.067655	0.824034	-0.028327	0.561773
10405	9.256250	-0.802785	-3.886877	0.012116	0.007621	0.077402	-0.523097	0.120544	0.566083	-0.068765	0.823911	-0.029621	0.561751
10406	9.030671	-0.851555	-3.748338	0.009407	0.010970	0.113124	-0.522981	0.122382	0.566195	-0.070183	0.823745	-0.031487	0.561718
10407	8.967307	-0.869367	-3.833033	-0.011021	0.013575	0.101131	-0.522471	0.125675	0.565415	-0.071131	0.823578	-0.033413	0.561732
10408	8.943249	-1.130215	-3.717904	-0.056554	0.008653	0.108346	-0.523193	0.127666	0.565545	-0.071433	0.823527	-0.035902	0.561615
10409	9.062158	-1.330752	-3.834757	-0.121574	0.021865	0.137549	-0.521258	0.129322	0.565909	-0.070939	0.823395	-0.039668	0.561618
10410	9.063280	-1.376614	-3.670864	-0.226542	-0.016579	0.185118	-0.522928	0.129320	0.566483	-0.069333	0.823783	-0.045278	0.560825
10411	8.995308	-1.365495	-3.740706	-0.302987	-0.048751	0.203356	-0.520362	0.125819	0.567641	-0.066629	0.824591	-0.052052	0.559375
10412	8.951424	-1.320392	-3.825718	-0.333819	-0.073359	0.216176	-0.518349	0.123080	0.570807	-0.063620	0.825642	-0.059338	0.557446
10413	9.103995	-1.623475	-3.908270	-0.331903	-0.047900	0.284021	-0.518197	0.122875	0.572051	-0.061311	0.826283	-0.067751	0.555795
10414	8.946227	-1.861116	-3.645493	-0.391892	-0.058317	0.368271	-0.514239	0.121468	0.576399	-0.059021	0.826901	-0.078183	0.553749
10415	9.118108	-2.074156	-3.761993	-0.312808	-0.077846	0.384054	-0.511707	0.121053	0.578307	-0.058186	0.827538	-0.087998	0.551409
10416	8.925930	-1.690914	-3.848917	-0.324490	-0.100527	0.223510	-0.510565	0.120234	0.580202	-0.055463	0.828638	-0.095236	0.548829
10417	8.887812	-1.806024	-3.744388	-0.335834	-0.144620	0.144623	-0.507400	0.115430	0.584628	-0.051713	0.830341	-0.101245	0.545536
10418	8.708307	-1.939233	-3.842398	-0.273541	-0.122736	0.144644	-0.503411	0.112008	0.589550	-0.049004	0.831685	-0.106583	0.542714
10419	8.628283	-2.343299	-4.047331	-0.229265	-0.086476	0.151922	-0.500582	0.110302	0.591654	-0.046995	0.832552	-0.111612	0.540548
10420	8.744871	-2.065285	-4.045049	-0.284239	-0.058914	0.078437	-0.497983	0.105163	0.594387	-0.043256	0.833299	-0.116003	0.538781
10421	8.697146	-1.932301	-4.351543	-0.334804	-0.020006	0.030564	-0.498155	0.098765	0.597628	-0.038027	0.833757	-0.120202	0.537546
10422	8.150055	-1.971410	-4.041516	-0.352325	0.112883	0.116452	-0.499746	0.091736	0.596789	-0.033142	0.832537	-0.126093	0.538409
10423	8.247396	-2.520751	-3.995602	-0.287987	0.124753	0.192649	-0.501665	0.087622	0.594456	-0.030115	0.830917	-0.132603	0.539525
10424	8.842851	-2.513312	-3.959855	-0.285125	0.167840	0.089033	-0.506359	0.082667	0.592797	-0.025890	0.829049	-0.137355	0.541425
10425	9.061126	-2.549716	-4.072108	-0.224122	0.145471	0.045183	-0.511349	0.078477	0.590069	-0.022311	0.827485	-0.140749	0.543103
10426	8.879628	-2.151294	-4.031327	-0.086846	0.081309	-0.013144	-0.513304	0.076277	0.586317	-0.020502	0.826701	-0.141610	0.544143
10427	8.620546	-2.156330	-3.881590	-0.020403	0.013476	-0.053332	-0.515495	0.073440	0.587001	-0.019612	0.826741	-0.141111	0.544245
10428	8.361633	-2.298913	-3.962200	0.136959	0.042646	-0.056826	-0.515655	0.074480	0.586089	-0.021127	0.826403	-0.138811	0.545292
10429	8.671466	-2.449906	-3.716344	0.242095	-0.023903	-0.087661	-0.515976	0.077617	0.585866	-0.024340	0.826816	-0.134887	0.545517
10430	8.711637	-2.570756	-3.766937	0.315654	0.015855	-0.078418	-0.516073	0.083702	0.583308	-0.028655	0.826710	-0.130258	0.546592
10431	8.728295	-2.721718	-3.729901	0.333725	-0.004018	-0.085712	-0.516148	0.089915	0.583972	-0.033394	0.826778	-0.125391	0.547357
10432	8.565025	-2.877650	-3.589561	0.374991	-0.039782	-0.044341	-0.515697	0.097884	0.583342	-0.039203	0.827079	-0.120628	0.547588
10433	8.551706	-3.192386	-3.620097	0.425126	-0.029434	-0.019541	-0.514256	0.106027	0.584671	-0.046307	0.827083	-0.115865	0.548056
10434	8.485188	-3.071624	-3.549197	0.384068	-0.017811	0.018906	-0.512833	0.113746	0.583037	-0.052897	0.826883	-0.112060	0.548552
10435	8.820613	-2.973129	-3.836431	0.322923	0.002729	-0.012362	-0.512281	0.124571	0.582024	-0.058365	0.826508	-0.108588	0.549260
10436	8.892272	-2.747495	-3.702388	0.354842	-0.004847	0.020803	-0.511856	0.134002	0.580506	-0.064464	0.826113	-0.105128	0.549846
10437	9.278486	-2.327086	-3.791376	0.301432	0.074279	-0.067363	-0.511129	0.140937	0.577713	-0.068822	0.825012	-0.101071	0.551728
10438	8.677008	-1.977395	-3.513009	0.381704	0.013138	-0.067174	-0.512623	0.147441	0.575753	-0.074342	0.824485	-0.095872	0.552726
10439	8.652905	-2.313767	-3.371804	0.364309	0.052391	-0.107701	-0.513576	0.154690	0.572855	-0.079313	0.823521	-0.090409	0.554390
10440	9.154766	-2.167310	-3.346142	0.364807	0.063365	-0.089230	-0.513820	0.161606	0.570769	-0.084209	0.822412	-0.085096	0.556153
10441	9.210495	-2.105516	-3.642477	0.307192	0.064267	-0.054463	-0.516344	0.170402	0.565745	-0.088772	0.821226	-0.081136	0.557785
10442	8.974065	-2.181362	-3.648622	0.300500	0.040620	-0.028811	-0.517992	0.177649	0.563134	-0.093314	0.820308	-0.077481	0.558914
10443	8.965383	-1.817142	-3.679736	0.240600	0.037243	-0.077496	-0.516384	0.181431	0.560696	-0.096525	0.819530	-0.073812	0.560005
10444	8.979586	-1.655838	-3.780654	0.189931	0.070784	-0.128089	-0.519097	0.184322	0.557546	-0.098093	0.818588	-0.069820	0.561620
10445	8.897232	-1.713036	-3.811760	0.072412	0.057259	-0.143006	-0.519794	0.184588	0.558128	-0.097721	0.817994	-0.066967	0.562896
10446	9.000411	-1.268474	-3.745095	0.062118	0.066720	-0.115415	-0.522742	0.183817	0.554474	-0.097347	0.817311	-0.064604	0.564227
10447	9.214805	-1.616895	-3.914786	0.176623	0.044244	-0.144534	-0.522750	0.183602	0.553063	-0.098605	0.816661	-0.060481	0.565405
10448	8.982421	-1.505394	-3.789440	0.159319	0.010660	-0.137203	-0.525711	0.184738	0.551065	-0.099639	0.816425	-0.056556	0.565972
10449	8.807851	-1.924181	-3.751829	0.195505	-0.003467	-0.118865	-0.526297	0.185960	0.549469	-0.101507	0.816234	-0.052519	0.566303
10450	8.758326	-1.898875	-3.624222	0.098429	-0.014544	-0.052057	-0.526343	0.188857	0.548250	-0.102547	0.816293	-0.050605	0.566205
10451	8.807519	-1.774152	-3.547962	0.108052	-0.000874	-0.034592	-0.525545	0.191304	0.547276	-0.103913	0.816161	-0.048924	0.566295
10452	8.944809	-1.940876	-3.484142	0.084917	0.001709	-0.045647	-0.526138	0.192695	0.545131	-0.104799	0.816051	-0.047284	0.566429
10453	9.081298	-2.033033	-3.555057	0.050021	-0.003581	-0.016332	-0.525315	0.193821	0.545053	-0.105409	0.816056	-0.046543	0.566371
10454	8.903311	-2.144508	-3.467011	0.061258	-0.019042	-0.005329	-0.526463	0.195334	0.543480	-0.106384	0.816189	-0.045788	0.566058
10455	8.825703	-2.279654	-3.474651	0.016765	-0.006462	-0.029333	-0.525620	0.194365	0.542713	-0.106307	0.816313	-0.045207	0.565940
10456	8.927022	-2.246437	-3.473392	0.021512	0.020716	0.009199	-0.526866	0.193669	0.542822	-0.106741	0.816065	-0.045251	0.566212
10457	8.965347	-2.299967	-3.480005	-0.020945	0.005040	-0.003706	-0.526200	0.195162	0.541091	-0.106332	0.816120	-0.045543	0.566187
10458	8.908055	-2.256597	-3.429276	-0.034807	0.027368	0.023755	-0.526474	0.194479	0.540632	-0.106030	0.815905	-0.046442	0.566481
10459	8.912778	-2.290606	-3.427259	-0.014728	0.025577	0.021957	-0.526599	0.192689	0.539544	-0.105997	0.815692	-0.047129	0.566737
10460	8.797785	-2.388499	-3.300422	0.045603	0.013449	0.021139	-0.527330	0.193549	0.536669	-0.106964	0.815463	-0.047083	0.566888
10461	8.899041	-2.435655	-3.273118	0.054794	-0.000534	0.023947	-0.528759	0.195868	0.536126	-0.108126	0.815394	-0.046968	0.566777
10462	8.923265	-2.355571	-3.290408	0.125174	-0.018919	-0.010736	-0.527687	0.198472	0.534740	-0.110073	0.815387	-0.045410	0.566538
10463	8.946169	-2.463403	-3.398236	0.177938	-0.096122	-0.015113	-0.527439	0.200355	0.533875	-0.112895	0.816157	-0.043058	0.565056
10464	9.951771	-3.044714	-3.975804	0.313223	-0.091991	-0.024842	-0.524296	0.205421	0.533739	-0.117794	0.816535	-0.039008	0.563803
10465	8.826559	-1.595842	-3.653780	0.201905	-0.036730	-0.148100	-0.523343	0.207387	0.533852	-0.119443	0.816654	-0.034344	0.563586
10466	9.269064	-2.204775	-3.505233	0.124413	-0.033361	-0.106965	-0.525216	0.209855	0.530388	-0.120300	0.816846	-0.031190	0.563310
10467	9.302416	-2.540905	-3.412063	0.240626	-0.106532	0.003443	-0.521494	0.213484	0.530437	-0.124328	0.817530	-0.028397	0.561588
10468	8.214273	-2.421310	-2.718489	0.188185	-0.085803	-0.006985	-0.520283	0.217272	0.530939	-0.127367	0.818066	-0.026052	0.560238
10469	8.803415	-2.505658	-2.526117	0.175325	0.044321	-0.056645	-0.519669	0.221427	0.526997	-0.129594	0.817204	-0.023402	0.561102
10470	9.079695	-1.739730	-2.644969	0.177412	-0.029656	-0.173787	-0.522887	0.221259	0.525619	-0.130565	0.817193	-0.018565	0.561074
10471	9.734006	-1.909694	-3.332309	0.217327	-0.085200	-0.322173	-0.521334	0.219821	0.525516	-0.130511	0.817724	-0.010740	0.560517
10472	9.412596	-2.008878	-3.721861	0.300177	-0.127287	-0.300023	-0.520740	0.217239	0.525910	-0.132074	0.818445	-0.002227	0.559195
10473	8.812641	-2.615031	-3.773418	0.305095	-0.074926	-0.192058	-0.522190	0.219545	0.522711	-0.134902	0.818524	0.004422	0.558392
10474	8.940854	-2.825887	-3.308623	0.220724	-0.028362	-0.135399	-0.523624	0.221628	0.521176	-0.136997	0.818268	0.009095	0.558199
10475	8.680077	-2.333954	-2.967197	0.227654	-0.015268	-0.078482	-0.522265	0.224451	0.521058	-0.139859	0.817845	0.012836	0.558036
10476	8.629918	-2.217304	-2.959731	0.280988	-0.047151	-0.133373	-0.524003	0.227731	0.518342	-0.142947	0.817582	0.018198	0.557489
10477	8.814458	-2.543687	-2.949438	0.387009	-0.100371	-0.202830	-0.522681	0.231814	0.515647	-0.147012	0.817533	0.025975	0.556195
10478	8.900043	-2.703239	-3.030964	0.436277	-0.173278	-0.201710	-0.520227	0.235927	0.514899	-0.151797	0.818080	0.034546	0.553633
10479	9.011960	-2.721226	-3.194670	0.477873	-0.208342	-0.217155	-0.518335	0.240722	0.514898	-0.157139	0.818770	0.043854	0.550455
10480	9.157344	-2.860928	-3.341099	0.628843	-0.224451	-0.215913	-0.515064	0.246117	0.513803	-0.164826	0.819047	0.054908	0.546791
10481	8.700397	-2.698224	-3.298799	0.671064	-0.246563	-0.172741	-0.511322	0.258052	0.512269	-0.173762	0.819284	0.065691	0.542462
10482	8.888642	-3.281886	-3.633280	0.810448	-0.171875	-0.102919	-0.505910	0.269465	0.509288	-0.185654	0.818138	0.076657	0.538801
10483	10.052451	-2.910389	-4.099453	0.866119	-0.087914	-0.150354	-0.503572	0.280425	0.504912	-0.198199	0.815545	0.088546	0.536436
10484	8.874022	-1.478929	-3.176583	0.727994	-0.235260	-0.054953	-0.498975	0.290670	0.502846	-0.209013	0.815049	0.098065	0.531405
10485	8.918388	-1.648176	-3.597175	0.513932	-0.083764	-0.037293	-0.495508	0.300879	0.498971	-0.216922	0.813711	0.104301	0.529094
10486	9.389065	-2.077981	-3.619993	0.721399	-0.067697	-0.083678	-0.493792	0.315762	0.492886	-0.227592	0.811097	0.113488	0.526730
10487	8.562243	-1.826928	-3.461848	0.642992	-0.049021	-0.211540	-0.494128	0.326102	0.484582	-0.235723	0.808177	0.123754	0.525328
10488	8.633368	-1.752247	-3.642745	0.560280	-0.015775	-0.332853	-0.495528	0.334181	0.479364	-0.241211	0.804870	0.135008	0.525143
10489	8.939971	-1.595174	-3.943011	0.499793	-0.059926	-0.297948	-0.498116	0.336235	0.472946	-0.245946	0.802298	0.145222	0.524156
10490	9.160928	-1.544274	-4.057210	0.400403	-0.142022	-0.242902	-0.500118	0.338912	0.471033	-0.249376	0.801138	0.153919	0.521822
10491	9.095667	-1.883131	-4.250195	0.420525	-0.149335	-0.244764	-0.500732	0.340297	0.466093	-0.253017	0.799905	0.162895	0.519230
10492	8.654666	-1.714058	-4.329210	0.418400	-0.159909	-0.253998	-0.499962	0.343829	0.463229	-0.256521	0.798643	0.172027	0.516501
10493	8.403055	-1.724447	-4.145975	0.425991	-0.140060	-0.279759	-0.500271	0.345053	0.461490	-0.259810	0.797035	0.181564	0.514070
10494	8.584734	-1.790827	-3.993798	0.465206	-0.101401	-0.219150	-0.501589	0.347277	0.457027	-0.264557	0.794892	0.190260	0.511818
10495	8.568038	-1.898315	-3.926248	0.323323	-0.082482	-0.190115	-0.503755	0.350617	0.453201	-0.267265	0.793442	0.197001	0.510107
10496	8.631733	-1.871327	-3.802864	0.237061	-0.066843	-0.201296	-0.504650	0.352282	0.448420	-0.268693	0.792111	0.202906	0.509110
10497	8.699458	-2.018587	-3.707333	0.166837	-0.028412	-0.162963	-0.505497	0.351433	0.445720	-0.269375	0.791013	0.207325	0.508677
10498	8.845231	-1.685159	-3.693704	0.116194	-0.063010	-0.135391	-0.505361	0.350138	0.443122	-0.269551	0.790529	0.210911	0.507861
10499	8.971116	-1.702392	-3.920722	0.124534	-0.117105	-0.092145	-0.505658	0.351031	0.442342	-0.269875	0.790843	0.214268	0.505791
10500	8.809702	-1.832983	-3.862403	0.141549	-0.132714	-0.001302	-0.504261	0.351004	0.442467	-0.271504	0.791479	0.216354	0.503028
10501	10.498379	-2.752203	-3.834933	0.273412	-0.084468	0.131230	-0.502118	0.354644	0.436940	-0.276574	0.791589	0.217479	0.499596
10502	10.020464	-2.014359	-3.633528	0.173134	-0.096068	0.081528	-0.498573	0.360331	0.435581	-0.279682	0.792009	0.218367	0.496805
10503	8.929754	-1.753697	-3.330201	0.273402	-0.202941	0.011970	-0.496419	0.365089	0.433339	-0.283024	0.792713	0.222030	0.492145
10504	8.523522	-2.465331	-3.213381	0.266615	-0.127149	0.020807	-0.493435	0.370272	0.430835	-0.286861	0.792603	0.224965	0.488756
10505	8.983552	-1.799353	-3.209335	0.295275	-0.091772	-0.140474	-0.493885	0.370462	0.427077	-0.289547	0.791327	0.230600	0.486609
10506	8.704094	-2.231558	-3.020562	0.250416	-0.081142	-0.179245	-0.495614	0.372772	0.423882	-0.291360	0.789894	0.236266	0.485135
10507	9.656343	-1.752084	-3.470875	0.219288	0.001726	-0.359924	-0.498252	0.370501	0.421809	-0.291133	0.787025	0.244065	0.486071
10508	8.951667	-1.579332	-3.684918	0.284056	-0.072288	-0.358896	-0.503843	0.368139	0.416685	-0.291725	0.784359	0.252815	0.485553
10509	8.330272	-2.336288	-3.330904	0.234859	0.082560	-0.300767	-0.508591	0.365341	0.411525	-0.292703	0.780798	0.259329	0.487265
10510	8.682686	-2.388654	-3.228493	0.116037	0.104956	-0.299127	-0.513599	0.360594	0.405687	-0.292112	0.777599	0.264440	0.489982
10511	9.013139	-1.747080	-3.144890	0.244652	0.066178	-0.271104	-0.520535	0.355470	0.402361	-0.293434	0.774212	0.270651	0.491162
10512	9.064968	-1.950252	-3.210948	0.327839	-0.032197	-0.230436	-0.524194	0.354125	0.396163	-0.296031	0.771408	0.277541	0.490169
10513	9.012778	-2.248846	-2.979084	0.362521	-0.022109	-0.201076	-0.524522	0.354939	0.391184	-0.299384	0.768472	0.284291	0.488875
10514	9.036067	-2.227417	-2.781768	0.386673	-0.046420	-0.149590	-0.526814	0.356496	0.386130	-0.303564	0.765807	0.290569	0.486783
10515	8.846107	-2.295039	-2.702650	0.404121	-0.059624	-0.145916	-0.529396	0.359048	0.381141	-0.307891	0.763175	0.297031	0.484292
10516	8.960508	-2.425359	-2.809216	0.525810	-0.013821	-0.116389	-0.530892	0.362278	0.373527	-0.314666	0.759409	0.303907	0.481585
10517	9.075265	-2.302665	-2.976941	0.573579	-0.045650	-0.140061	-0.530457	0.366928	0.365284	-0.321691	0.755441	0.311737	0.478168
10518	9.927108	-2.369076	-3.714466	0.620090	0.069062	-0.194136	-0.532972	0.371865	0.354990	-0.329580	0.749592	0.320067	0.476493
10519	9.411944	-0.591861	-3.785055	0.489665	0.017566	-0.267535	-0.538100	0.373728	0.344530	-0.334393	0.744552	0.328545	0.475270
10520	9.147092	-0.961022	-3.603663	0.443690	-0.008116	-0.206220	-0.540804	0.373945	0.338000	-0.338952	0.740343	0.335823	0.473525
10521	9.510154	-0.878649	-3.428317	0.474477	0.038403	-0.152915	-0.542734	0.377007	0.328143	-0.344650	0.735817	0.342280	0.471841
10522	9.396595	-1.150448	-3.353386	0.406222	-0.006828	-0.101660	-0.546161	0.378561	0.320584	-0.349588	0.732435	0.347594	0.469581
10523	9.098378	-1.037806	-3.638570	0.265268	-0.011857	-0.103819	-0.547056	0.380354	0.316091	-0.352250	0.730083	0.351691	0.468202
10524	8.944517	-0.783683	-3.701201	0.169086	0.008757	-0.074671	-0.549169	0.379712	0.312437	-0.354051	0.728359	0.354242	0.467605
10525	9.185746	-0.707837	-3.697651	0.086315	-0.054393	-0.153577	-0.550835	0.378114	0.310816	-0.353259	0.727301	0.357721	0.467201
10526	9.073044	-0.627504	-3.661515	0.013272	-0.106641	-0.107767	-0.549389	0.374380	0.311271	-0.351650	0.727511	0.360102	0.466258
10527	9.055169	-0.706103	-3.757967	-0.014272	-0.098171	-0.078492	-0.551288	0.371202	0.313049	-0.349718	0.728104	0.361894	0.465397
10528	8.929470	-0.860591	-3.744613	-0.056342	-0.106817	-0.008878	-0.550827	0.369766	0.316171	-0.348006	0.729511	0.362176	0.464257
10529	8.957744	-0.993811	-3.770691	-0.118522	-0.071882	0.056993	-0.551464	0.367458	0.320088	-0.345956	0.731567	0.360863	0.463574
10530	8.916782	-0.913039	-3.804861	-0.179869	-0.040764	0.155926	-0.546848	0.368372	0.323176	-0.344435	0.734392	0.357120	0.463140
10531	9.163355	-1.213722	-3.574521	-0.195041	-0.015342	0.132010	-0.545000	0.368936	0.328505	-0.342324	0.736969	0.353614	0.463301
10532	8.812743	-1.051646	-3.181167	-0.296236	-0.002902	0.111568	-0.541176	0.366454	0.331670	-0.338927	0.739883	0.349164	0.464528
10533	9.179213	-1.790078	-3.460526	-0.296016	0.011812	0.113329	-0.540878	0.365553	0.332590	-0.335323	0.742703	0.344785	0.465911
10534	9.123834	-1.420813	-3.301475	-0.312017	0.085645	0.126080	-0.539430	0.363389	0.335797	-0.332410	0.744931	0.339351	0.468425
10535	9.814487	-1.236396	-3.492748	-0.290796	0.047566	0.102503	-0.538248	0.361147	0.340679	-0.329004	0.747232	0.334914	0.470354
10536	9.055404	-1.169890	-3.531555	-0.285741	-0.019255	0.093286	-0.535680	0.359471	0.345164	-0.325440	0.749987	0.330877	0.471305
10537	8.414888	-1.578230	-3.304974	-0.277520	0.002192	0.054527	-0.535309	0.355255	0.350071	-0.321449	0.752249	0.327561	0.472754
10538	8.731727	-2.185624	-3.204852	-0.228031	0.107243	0.113152	-0.533882	0.354525	0.352948	-0.319748	0.753513	0.322930	0.475074
10539	8.963707	-2.393292	-3.031325	-0.204491	0.053672	0.177536	-0.532900	0.355534	0.355238	-0.318396	0.755565	0.318063	0.476005
10540	9.487180	-2.213395	-3.339550	-0.141618	0.058534	0.064008	-0.531772	0.354137	0.354442	-0.317202	0.756393	0.315298	0.477326
10541	9.527373	-2.579524	-3.903767	-0.066108	-0.037986	-0.049540	-0.529916	0.352815	0.357697	-0.315227	0.756982	0.315729	0.477415
10542	9.052331	-1.983958	-3.582636	-0.117853	-0.077807	-0.060584	-0.531240	0.348739	0.360253	-0.312337	0.758162	0.315933	0.477307
10543	8.864546	-1.773161	-3.651526	-0.105069	-0.057510	-0.062435	-0.529935	0.347257	0.364063	-0.309534	0.759096	0.316294	0.477410
10544	8.559723	-2.197419	-3.319257	0.009971	-0.074429	-0.001751	-0.529907	0.345646	0.365081	-0.309162	0.759812	0.316800	0.476174
10545	8.489123	-2.527336	-3.272878	0.007679	-0.051498	0.045853	-0.527395	0.347056	0.367381	-0.309187	0.760673	0.316518	0.474971
10546	8.537200	-2.517725	-3.291520	0.053447	-0.011354	0.111955	-0.525714	0.346466	0.367329	-0.310953	0.761237	0.315312	0.473714
10547	8.797316	-2.529130	-3.301321	0.069955	-0.016984	0.113887	-0.526037	0.348828	0.365521	-0.312838	0.761807	0.314330	0.472207
10548	9.394869	-2.333376	-3.385185	0.046433	0.015920	0.121291	-0.523165	0.352801	0.364621	-0.314759	0.762203	0.312750	0.471340
10549	9.022150	-2.298584	-3.612541	0.142433	-0.013184	0.156309	-0.520458	0.358372	0.362983	-0.318199	0.762527	0.311754	0.469161
10550	9.230908	-1.971069	-3.553002	0.195341	0.045701	0.077509	-0.520254	0.362351	0.359872	-0.322154	0.761409	0.312039	0.468086
10551	9.198561	-1.890334	-3.408769	0.107534	0.012929	0.013171	-0.520883	0.364611	0.354427	-0.323882	0.760797	0.312722	0.467433
10552	9.099105	-1.387829	-3.396944	0.140494	-0.016624	-0.049051	-0.521749	0.365446	0.352111	-0.325428	0.759806	0.314828	0.466556
10553	9.064143	-1.646395	-3.445626	0.226765	-0.042911	-0.106700	-0.521500	0.366932	0.350662	-0.327479	0.758163	0.318814	0.465085
10554	8.952616	-1.559043	-3.571307	0.260921	-0.041659	-0.129589	-0.523053	0.366268	0.347281	-0.329924	0.756082	0.323402	0.463574
10555	8.923392	-1.519276	-3.627920	0.280476	-0.055249	-0.149717	-0.524905	0.367307	0.344009	-0.332270	0.753875	0.328611	0.461826
10556	9.001606	-1.382750	-3.543007	0.302198	-0.042791	-0.158828	-0.526356	0.369754	0.340819	-0.335037	0.751280	0.334007	0.460183
10557	9.063282	-1.454661	-3.637560	0.254047	-0.084809	-0.177207	-0.527507	0.370755	0.338096	-0.336487	0.749274	0.339572	0.458318
10558	9.106765	-1.406386	-3.643702	0.192240	-0.094804	-0.160778	-0.529745	0.369509	0.335245	-0.337212	0.747826	0.344311	0.456611
10559	8.990126	-1.418479	-3.765009	0.119193	-0.061566	-0.159170	-0.530164	0.368990	0.334378	-0.336931	0.746599	0.348210	0.455871
10560	9.042586	-1.398385	-3.844126	0.122986	-0.058149	-0.154568	-0.531829	0.367648	0.333332	-0.336915	0.745298	0.351961	0.455129
10561	9.347868	-0.896208	-3.840193	0.074603	-0.015528	-0.186694	-0.533172	0.362764	0.332065	-0.336002	0.743733	0.355563	0.455564
10562	9.255757	-1.062877	-3.840250	0.031056	-0.063923	-0.238135	-0.537311	0.359531	0.332743	-0.333799	0.742487	0.359743	0.455934
10563	9.049129	-0.903915	-3.831487	-0.047795	-0.081925	-0.241949	-0.539471	0.355460	0.335447	-0.330047	0.741917	0.363501	0.456613
10564	8.868225	-1.004730	-3.813303	-0.193293	-0.120539	-0.205525	-0.541451	0.348793	0.338967	-0.324383	0.742868	0.365504	0.457526
10565	8.789409	-0.898078	-3.768603	-0.237222	-0.115307	-0.136799	-0.541320	0.342121	0.344844	-0.318496	0.744560	0.366177	0.458372
10566	8.894240	-0.828467	-3.950794	-0.201585	-0.071031	-0.108326	-0.540892	0.334158	0.350917	-0.313937	0.745777	0.366315	0.459427
10567	8.883453	-0.797122	-4.112004	-0.165500	-0.051862	-0.060574	-0.541906	0.329376	0.356222	-0.310247	0.746956	0.366102	0.460188
10568	8.946286	-0.797892	-4.087792	-0.191934	0.020025	-0.029529	-0.542578	0.328577	0.358276	-0.307213	0.747824	0.364574	0.462023
10569	8.860245	-0.786309	-4.002382	-0.188539	-0.003510	-0.036840	-0.543210	0.324659	0.360276	-0.303728	0.748852	0.363491	0.463512
10570	8.890125	-0.854053	-3.849368	-0.126349	0.022064	-0.005561	-0.542458	0.321575	0.362175	-0.301904	0.749455	0.362191	0.464745
10571	8.850622	-1.086242	-3.873557	-0.044243	0.009241	0.020263	-0.543290	0.321029	0.362009	-0.301203	0.749893	0.361507	0.465027
10572	9.010062	-1.142425	-4.106914	-0.086687	0.047335	0.001787	-0.543550	0.320924	0.364242	-0.300222	0.750069	0.360311	0.466303
10573	9.042080	-1.280435	-3.959268	-0.098355	0.052219	0.043953	-0.544388	0.320284	0.363092	-0.299249	0.750602	0.358498	0.467468
10574	8.932764	-1.238414	-3.781012	-0.093200	0.043613	0.032955	-0.544369	0.319650	0.364450	-0.298431	0.751069	0.356794	0.468544
10575	8.951621	-1.193917	-3.853883	0.003457	0.032945	0.022159	-0.543532	0.319637	0.364442	-0.298658	0.751012	0.356364	0.468816
10576	9.080268	-1.147697	-3.752124	0.023659	0.047522	0.024050	-0.546303	0.317463	0.363355	-0.299538	0.750679	0.355863	0.469169
10577	8.975383	-1.398367	-3.810216	0.001022	0.023265	-0.000797	-0.543826	0.319595	0.362485	-0.299461	0.750564	0.355801	0.469449
10578	9.058369	-1.337397	-3.699407	0.061326	-0.000843	-0.000609	-0.543834	0.320430	0.362816	-0.300332	0.750282	0.356314	0.468955
10579	9.020253	-1.220825	-3.692391	0.066546	0.005257	-0.010691	-0.544518	0.320097	0.364060	-0.301035	0.749870	0.357110	0.468557
10580	8.952095	-1.321566	-3.738803	0.031402	0.021062	-0.027334	-0.543853	0.321589	0.362329	-0.301362	0.749370	0.357611	0.468764
10581	9.117307	-1.190980	-3.618540	0.028212	0.015346	-0.008000	-0.544687	0.320275	0.360438	-0.301604	0.749110	0.357936	0.468775
10582	9.044048	-1.230225	-3.727155	0.035114	0.005892	0.011271	-0.545138	0.322303	0.359729	-0.302240	0.749005	0.357986	0.468495
10583	8.976010	-1.165338	-3.828042	-0.011973	0.010691	-0.005352	-0.545540	0.321426	0.360378	-0.301882	0.749051	0.357916	0.468706
10584	9.097024	-1.123234	-3.776743	-0.016440	0.002339	-0.034674	-0.545539	0.321420	0.360517	-0.301289	0.748962	0.358192	0.469019
10585	9.063384	-1.120719	-3.765808	-0.022310	0.005983	-0.049380	-0.545229	0.319138	0.360653	-0.300335	0.748797	0.358708	0.469500
10586	9.032648	-1.104455	-3.696927	0.000132	-0.000764	-0.030058	-0.546925	0.319810	0.359033	-0.300012	0.748669	0.359090	0.469619
10587	9.049446	-1.089821	-3.711951	-0.034576	-0.006344	-0.027358	-0.547738	0.319418	0.361533	-0.299002	0.748847	0.359229	0.469873
10588	9.049781	-0.995292	-3.708932	0.001981	-0.015658	-0.027256	-0.546606	0.317865	0.361007	-0.298625	0.748868	0.359674	0.469739
10589	9.063942	-0.953417	-3.764738	0.022552	-0.009097	-0.045570	-0.547003	0.315648	0.360035	-0.298282	0.748596	0.360637	0.469652
10590	8.927809	-1.021086	-3.890509	0.018412	-0.013534	-0.063967	-0.547557	0.316155	0.361469	-0.297821	0.748233	0.361773	0.469650
10591	8.963166	-0.936368	-3.717385	0.037866	0.013583	-0.056605	-0.547005	0.315917	0.360331	-0.297770	0.747575	0.362907	0.469855
10592	9.136157	-0.968439	-3.767536	-0.013521	0.043778	-0.065898	-0.547687	0.314654	0.360259	-0.297228	0.746847	0.363429	0.470951
10593	9.060724	-0.912286	-3.575964	0.014804	-0.001896	-0.027233	-0.549063	0.312594	0.359306	-0.297002	0.746680	0.363995	0.470922
10594	8.989170	-1.050305	-3.733591	-0.005846	0.009599	-0.049357	-0.549632	0.313451	0.359365	-0.296482	0.746346	0.364546	0.471352
10595	9.102917	-1.076371	-3.658313	0.004671	0.015968	-0.032807	-0.551698	0.311488	0.359542	-0.296194	0.746027	0.364986	0.471697
10596	9.039857	-1.031305	-3.730532	-0.012926	0.009085	-0.040180	-0.551262	0.309804	0.359015	-0.295650	0.745807	0.365334	0.472117
10597	9.032637	-1.006881	-3.739764	-0.071665	0.013377	-0.047640	-0.552067	0.308185	0.360460	-0.294072	0.745854	0.365284	0.473066
10598	9.103327	-0.891738	-3.683692	-0.056278	-0.018027	-0.015408	-0.552473	0.307457	0.360978	-0.292918	0.746324	0.365013	0.473250
10599	9.022949	-0.581691	-3.615870	-0.025957	-0.066489	-0.038174	-0.551623	0.307242	0.362215	-0.291529	0.746918	0.365721	0.472623
10600	9.132388	-0.721483	-3.736803	0.087909	-0.065823	-0.023275	-0.550786	0.307229	0.362206	-0.292103	0.746937	0.367208	0.471083
10601	9.112428	-0.978665	-3.715996	0.082152	-0.079945	-0.033403	-0.550207	0.306446	0.363550	-0.292279	0.747053	0.368938	0.469436
10602	9.024734	-0.995895	-3.831174	0.042492	-0.107083	-0.008689	-0.548810	0.307334	0.365269	-0.292004	0.747825	0.370017	0.467525
10603	9.082515	-0.937690	-3.861938	0.037383	-0.098664	0.005073	-0.547684	0.307789	0.367243	-0.291739	0.748655	0.370850	0.465698
10604	9.078445	-0.870681	-3.793723	0.035992	-0.064500	0.018792	-0.547128	0.309370	0.369572	-0.291935	0.749266	0.371206	0.464307
10605	9.049480	-0.787466	-3.835571	0.009722	-0.109486	0.033500	-0.544902	0.310556	0.370742	-0.291442	0.750557	0.371414	0.462360
10606	8.887672	-1.161931	-4.034839	-0.015531	-0.113588	0.010413	-0.544027	0.309801	0.374322	-0.290423	0.751854	0.371702	0.460660
10607	8.793731	-0.950897	-3.810167	-0.020161	-0.073061	0.040641	-0.542630	0.310952	0.376476	-0.289824	0.753031	0.371303	0.459435
10608	8.993964	-0.967376	-3.771873	0.048324	-0.034245	0.066447	-0.539309	0.314089	0.378036	-0.290869	0.753639	0.370870	0.458127
10609	9.106335	-1.108097	-3.825296	0.182117	-0.049661	0.041041	-0.537942	0.315941	0.377439	-0.293509	0.753412	0.372172	0.455754
10610	9.082318	-1.322680	-3.724359	0.165364	-0.050357	-0.039776	-0.536756	0.321447	0.377628	-0.295222	0.752679	0.374499	0.453947
10611	9.055532	-1.018908	-3.578880	0.202771	-0.068897	-0.039624	-0.537051	0.321021	0.374809	-0.297308	0.751872	0.377294	0.451604
10612	9.126456	-0.875586	-3.814872	0.344669	-0.122071	-0.064922	-0.535847	0.324324	0.373604	-0.300936	0.750495	0.382027	0.447493
10613	9.053149	-0.726956	-4.009209	0.422711	-0.251452	-0.075571	-0.534233	0.328854	0.373310	-0.304577	0.749647	0.388397	0.440920
10614	8.776266	-1.580306	-4.241107	0.318230	-0.226374	-0.090707	-0.531488	0.332889	0.374092	-0.306741	0.749056	0.393862	0.435543
10615	8.381507	-1.732529	-4.435046	0.046958	-0.137458	-0.119025	-0.530530	0.334693	0.374614	-0.305247	0.749096	0.396839	0.433818
10616	8.626612	-1.213639	-4.740314	-0.079788	-0.058139	-0.005489	-0.528117	0.333895	0.378596	-0.303502	0.750121	0.396519	0.433563
10617	8.593792	-1.027208	-4.701643	-0.101702	-0.029543	-0.005552	-0.528081	0.332372	0.380738	-0.301605	0.751035	0.395848	0.433918
10618	8.719535	-0.977666	-4.664963	-0.011773	0.002920	0.001950	-0.526922	0.329613	0.381674	-0.301426	0.751178	0.395628	0.433996
10619	8.711227	-1.023825	-4.474153	-0.080517	-0.009797	0.033030	-0.527752	0.330373	0.383826	-0.300328	0.752100	0.394444	0.434238
10620	8.687307	-1.170289	-4.389681	-0.087094	-0.010505	0.060518	-0.527189	0.330337	0.384377	-0.299420	0.753269	0.392773	0.434353
10621	8.677081	-1.024622	-4.216870	-0.009633	-0.033506	0.087343	-0.524397	0.330814	0.385359	-0.299678	0.754393	0.391523	0.433352
10622	8.711539	-0.902428	-4.485449	0.025812	-0.049713	0.080117	-0.521513	0.333931	0.384546	-0.300331	0.755374	0.390768	0.431870
10623	8.615118	-1.057758	-4.424891	0.052711	0.038291	0.084572	-0.522628	0.334991	0.386439	-0.302058	0.755477	0.389668	0.431479
10624	8.445309	-0.571674	-4.777653	0.092234	0.143011	0.117547	-0.522541	0.336870	0.382780	-0.305533	0.754679	0.387746	0.432161
10625	8.791414	-1.250617	-4.601805	0.291649	0.096436	0.117980	-0.521563	0.344226	0.377075	-0.311577	0.753061	0.387854	0.430567
10626	8.811326	-1.598178	-4.372956	0.167339	0.076660	0.053492	-0.523059	0.349558	0.372946	-0.315109	0.751848	0.387941	0.430038
10627	8.755723	-1.689460	-4.047835	0.087185	0.089209	0.031276	-0.523967	0.352610	0.368810	-0.317278	0.750872	0.387614	0.430443
10628	9.061576	-1.358999	-3.897714	0.025993	0.076113	0.038646	-0.522879	0.353416	0.366474	-0.318551	0.750430	0.386708	0.431088
10629	8.809946	-1.726102	-3.876207	0.038556	0.056312	0.029410	-0.524308	0.355472	0.365496	-0.319735	0.750017	0.386186	0.431398
10630	8.906807	-1.556909	-3.885971	-0.039933	0.044973	0.038500	-0.523607	0.354256	0.364016	-0.319776	0.750261	0.384911	0.432083
10631	8.804622	-1.608120	-3.991168	-0.035807	0.051335	0.054980	-0.525438	0.354775	0.362668	-0.320040	0.750554	0.383387	0.432733
10632	8.906430	-1.439187	-3.984213	-0.014924	0.039772	0.016552	-0.525996	0.355309	0.363545	-0.320226	0.750510	0.382691	0.433286
10633	8.963990	-1.717153	-3.901230	-0.020205	0.031067	0.023865	-0.525478	0.357901	0.362582	-0.320311	0.750633	0.381891	0.433717
10634	8.804914	-1.559855	-3.973958	0.009360	0.000625	0.038641	-0.524921	0.357637	0.362001	-0.320756	0.750939	0.381329	0.433353
10635	8.871868	-1.656990	-3.998832	0.061689	-0.026529	0.013092	-0.524370	0.358195	0.362031	-0.321547	0.750950	0.381763	0.432364
10636	8.794270	-1.665335	-4.058780	0.065061	-0.026816	0.002068	-0.524121	0.360468	0.361889	-0.322301	0.750855	0.382407	0.431397
10637	8.734203	-1.579849	-4.072883	0.005967	-0.006010	-0.020102	-0.522445	0.359911	0.361140	-0.322131	0.750793	0.382722	0.431354
10638	8.814157	-1.713557	-4.269960	-0.032973	-0.030550	-0.038501	-0.523699	0.360179	0.361867	-0.321036	0.751048	0.383157	0.431339
10639	8.681700	-1.258433	-4.143695	-0.009581	-0.012344	-0.052198	-0.523807	0.358550	0.363305	-0.320304	0.750896	0.383862	0.431522
10640	8.777305	-1.597435	-4.410322	-0.064831	0.000864	-0.069804	-0.525168	0.356273	0.363876	-0.318697	0.750843	0.384284	0.432425
10641	8.625642	-1.083765	-4.299864	0.017902	0.048157	0.012919	-0.526282	0.355879	0.363583	-0.319393	0.750498	0.383868	0.432882
10642	8.838932	-1.038685	-4.157803	0.120919	0.059572	0.033348	-0.524106	0.358669	0.360939	-0.321914	0.749542	0.383968	0.432582
10643	8.809399	-1.620275	-3.991426	0.198818	0.029757	0.004087	-0.524703	0.360484	0.358821	-0.325098	0.748113	0.385365	0.431430
10644	8.853179	-1.370100	-4.044567	0.104153	0.025400	-0.010722	-0.525036	0.362901	0.355898	-0.326722	0.747211	0.386197	0.431023
10645	8.891275	-1.697057	-4.275152	0.119089	0.062111	-0.040168	-0.525627	0.364150	0.353744	-0.328575	0.745669	0.387351	0.431248
10646	8.910628	-1.945410	-3.850004	-0.017739	0.015703	-0.089934	-0.529275	0.364582	0.351849	-0.327624	0.745027	0.388383	0.432153
10647	8.847531	-1.607621	-4.050735	-0.117531	0.040162	-0.093802	-0.529761	0.359442	0.352654	-0.325328	0.744802	0.388425	0.434232
10648	8.919196	-1.860685	-4.023666	-0.196631	0.007676	-0.038875	-0.530545	0.356914	0.355301	-0.322084	0.745783	0.387186	0.436069
10649	8.764832	-1.678845	-4.120562	-0.318098	0.029211	-0.101549	-0.532121	0.351110	0.358451	-0.316641	0.746863	0.385645	0.439559
10650	8.756744	-1.818743	-4.171891	-0.344847	0.063890	-0.079661	-0.534404	0.345370	0.360494	-0.311248	0.747920	0.383344	0.443607
10651	8.716758	-1.254353	-4.285061	-0.355819	0.070728	-0.008041	-0.535246	0.337244	0.364473	-0.306361	0.749522	0.379767	0.447366
10652	8.950456	-1.138225	-4.027371	-0.325638	0.038912	0.030686	-0.537804	0.332014	0.367808	-0.302009	0.751462	0.376087	0.450171
10653	8.895962	-1.090674	-3.928415	-0.217532	0.021108	0.108001	-0.537890	0.329866	0.371171	-0.299841	0.753481	0.372283	0.451406
10654	8.922920	-1.267251	-3.795323	-0.315896	0.025987	0.123381	-0.535331	0.328237	0.374680	-0.296350	0.756115	0.367349	0.453345
10655	9.146103	-1.178785	-3.638859	-0.343074	0.071748	0.129747	-0.534164	0.325565	0.376740	-0.292845	0.758511	0.361743	0.456120
10656	9.082948	-1.167697	-3.708881	-0.373917	0.050583	0.037948	-0.534350	0.320825	0.380922	-0.287852	0.760560	0.357400	0.459299
10657	8.979321	-0.819938	-3.548166	-0.218013	0.047959	0.089681	-0.536517	0.317057	0.383226	-0.285695	0.762073	0.353652	0.461036
10658	9.006815	-1.051787	-3.632822	-0.095943	-0.019645	0.075311	-0.534821	0.316648	0.385281	-0.284760	0.763403	0.351675	0.460926
10659	8.944234	-1.410644	-3.782564	-0.055872	-0.070644	0.001986	-0.534777	0.314289	0.387092	-0.283438	0.764443	0.351421	0.460209
10660	9.021593	-1.316522	-3.789673	-0.081737	-0.095948	-0.004414	-0.533101	0.315045	0.388520	-0.281465	0.765811	0.351256	0.459272
10661	8.969615	-1.250343	-3.995006	-0.228862	-0.075293	-0.035021	-0.531500	0.312272	0.392527	-0.277129	0.767590	0.349992	0.459903
10662	8.825232	-1.015518	-4.070193	-0.258957	-0.057203	0.002516	-0.532120	0.308939	0.397079	-0.272769	0.769609	0.347867	0.460747
10663	8.787691	-0.524373	-4.147704	-0.208284	-0.019619	0.049423	-0.529378	0.304829	0.401971	-0.269892	0.771315	0.345179	0.461609
10664	8.888048	-0.577269	-4.233918	-0.038234	0.022800	0.040522	-0.529913	0.302998	0.401863	-0.269803	0.771661	0.344013	0.461953
10665	8.891353	-0.755128	-4.353546	0.003827	0.000592	0.040607	-0.529923	0.303577	0.401619	-0.270237	0.771967	0.343317	0.461707
10666	8.775289	-0.836514	-4.371473	0.055951	0.002137	0.073699	-0.527729	0.307189	0.402521	-0.271772	0.772215	0.342632	0.460898
10667	8.818930	-0.954358	-4.286926	0.114264	-0.010434	0.065568	-0.525548	0.310215	0.400870	-0.274054	0.772193	0.342633	0.459581
10668	8.867140	-1.023021	-4.255364	0.121297	-0.020897	0.055505	-0.525449	0.312942	0.400199	-0.276269	0.772164	0.342952	0.458063
10669	8.884695	-0.995080	-4.178552	0.151201	-0.012741	0.009682	-0.525344	0.315507	0.399937	-0.278585	0.771565	0.344165	0.456759
10670	8.893961	-1.150583	-4.160590	0.151542	-0.020871	0.022519	-0.524136	0.318393	0.398566	-0.280957	0.771131	0.345259	0.455209
10671	8.771699	-1.126411	-4.090651	0.063930	-0.008190	0.029647	-0.522931	0.321299	0.396778	-0.282136	0.771106	0.345339	0.454462
10672	8.805230	-1.043378	-4.151743	0.095103	0.017280	0.064555	-0.523928	0.322216	0.395726	-0.284285	0.770922	0.345060	0.453646
10673	8.911707	-1.304126	-4.292675	0.059451	0.012123	0.029601	-0.521311	0.325007	0.395873	-0.285531	0.770734	0.344985	0.453240
10674	8.881224	-1.437071	-4.128169	0.081548	0.010096	0.000261	-0.520785	0.327680	0.396173	-0.286832	0.770247	0.345605	0.452774
10675	8.745878	-1.420758	-4.188212	0.031329	0.010926	0.003803	-0.521226	0.328475	0.394549	-0.287409	0.770053	0.345674	0.452686
10676	8.770613	-1.300107	-4.156953	0.025540	0.012291	0.027673	-0.521820	0.330660	0.393572	-0.288122	0.770045	0.345374	0.452474
10677	8.819456	-1.257692	-4.090877	0.036311	0.010858	0.020376	-0.521705	0.331325	0.391515	-0.288925	0.769936	0.345234	0.452255
10678	8.843304	-1.262308	-4.120781	0.052970	-0.009983	0.029621	-0.521005	0.332224	0.393241	-0.289914	0.769992	0.345263	0.451504
10679	8.803906	-1.372741	-4.182823	0.054844	-0.000785	0.029581	-0.520198	0.334354	0.392946	-0.291004	0.769943	0.345214	0.450923
10680	8.833507	-1.366832	-4.096944	0.011556	0.036809	0.049633	-0.518525	0.334343	0.392650	-0.291856	0.769954	0.344286	0.451062
10681	8.808511	-1.560190	-4.131083	-0.013660	0.011043	0.066103	-0.518962	0.335764	0.392742	-0.292306	0.770448	0.342985	0.450920
10682	8.794146	-1.567565	-4.116103	-0.039608	0.014639	0.053196	-0.516866	0.335719	0.392999	-0.292255	0.770975	0.341679	0.451043
10683	8.788773	-1.610460	-4.169316	-0.056553	0.013942	0.034803	-0.516877	0.337356	0.394358	-0.291787	0.771478	0.340450	0.451415
10684	8.784409	-1.586834	-4.120695	-0.065854	0.014291	0.029283	-0.516313	0.337711	0.395633	-0.291117	0.771991	0.339287	0.451846
10685	8.799237	-1.519299	-4.101487	-0.064223	-0.001957	0.023822	-0.516039	0.337344	0.394349	-0.290329	0.772606	0.338246	0.452084
10686	8.809118	-1.490528	-4.082347	-0.030058	0.012248	0.000017	-0.515464	0.336708	0.395563	-0.289937	0.772725	0.337877	0.452406
10687	8.765793	-1.407380	-4.111583	-0.037412	0.012319	-0.000912	-0.515727	0.335176	0.395051	-0.289437	0.772886	0.337377	0.452826
10688	8.810352	-1.415323	-4.265459	-0.030085	0.019740	-0.001824	-0.516555	0.335269	0.396323	-0.289075	0.772927	0.336986	0.453277
10689	8.804585	-1.315398	-4.119679	-0.004117	0.033617	0.011071	-0.515992	0.334311	0.395420	-0.289336	0.772784	0.336481	0.453730
10690	8.837346	-1.513920	-4.160842	-0.023044	0.059252	-0.016561	-0.515989	0.334688	0.396421	-0.289207	0.772332	0.336140	0.454833
10691	8.843366	-1.496544	-4.013627	-0.000226	0.040530	0.018390	-0.516561	0.334515	0.394319	-0.289646	0.772151	0.335514	0.455322
10692	8.853187	-1.457911	-4.006496	-0.007241	0.028742	0.031250	-0.516563	0.334657	0.394328	-0.290001	0.772197	0.334771	0.455564
10693	8.858485	-1.414886	-3.962940	-0.000168	0.031105	0.022094	-0.517133	0.335393	0.393960	-0.290414	0.772123	0.334142	0.455889
10694	8.838352	-1.476659	-4.047122	0.003622	0.019723	0.027608	-0.515619	0.336543	0.393178	-0.290846	0.772162	0.333611	0.455937
10695	8.823955	-1.437639	-4.055990	0.015923	0.013409	0.009293	-0.516296	0.334330	0.392209	-0.291272	0.772070	0.333428	0.455954
10696	8.905488	-1.564356	-4.052619	0.021432	-0.005114	0.011166	-0.516615	0.337716	0.392701	-0.291664	0.772120	0.333459	0.455595
10697	8.814135	-1.515295	-4.046468	0.010444	0.013422	0.009268	-0.516622	0.338020	0.392300	-0.292009	0.772061	0.333225	0.455648
10698	8.842817	-1.554116	-4.059870	0.000272	0.006311	0.005588	-0.516923	0.339991	0.392704	-0.292104	0.772090	0.333090	0.455635
10699	8.843433	-1.482029	-4.011119	-0.007822	0.009687	0.011086	-0.516068	0.338038	0.391737	-0.292160	0.772183	0.332682	0.455740
10700	8.872090	-1.545195	-4.017433	-0.011181	0.009049	0.022087	-0.515222	0.337972	0.392843	-0.292230	0.772375	0.332145	0.455760
10701	8.867389	-1.516100	-4.014652	-0.037517	0.014443	-0.005496	-0.517153	0.336034	0.392462	-0.291710	0.772487	0.331693	0.456233
10702	8.848197	-1.486845	-4.016159	-0.039245	0.017909	-0.001834	-0.516603	0.336861	0.392787	-0.291203	0.772592	0.331244	0.456706
10703	8.862543	-1.496508	-4.026419	-0.036993	0.029923	0.012833	-0.516616	0.337460	0.392126	-0.290960	0.772680	0.330422	0.457307
10704	8.843422	-1.496642	-4.006383	-0.055555	0.022231	0.003630	-0.516719	0.335414	0.393398	-0.290272	0.772880	0.329701	0.457926
10705	8.838238	-1.471581	-4.063991	-0.074803	0.017744	0.002683	-0.517960	0.335082	0.394787	-0.289270	0.773230	0.328760	0.458645
10706	8.864979	-1.347803	-4.085921	-0.057394	0.034273	0.002717	-0.518099	0.334289	0.393621	-0.288634	0.773314	0.327983	0.459459
10707	8.874681	-1.423585	-4.045720	-0.050390	0.031275	-0.009203	-0.518115	0.335435	0.393412	-0.287984	0.773319	0.327372	0.460293
10708	8.887675	-1.352164	-3.953962	0.003588	0.034564	0.025783	-0.518225	0.333166	0.393413	-0.288491	0.773207	0.326775	0.460588
10709	8.901769	-1.415039	-3.974221	-0.019673	0.011463	0.012921	-0.519621	0.333712	0.394299	-0.288388	0.773360	0.326221	0.460788
10710	8.839347	-1.454011	-3.928667	-0.015324	-0.001020	0.005590	-0.518526	0.334868	0.393521	-0.288198	0.773543	0.325990	0.460763
10711	8.906610	-1.463891	-3.950568	-0.013447	0.015561	0.005579	-0.518650	0.332418	0.391414	-0.288151	0.773573	0.325582	0.461031
10712	8.901889	-1.468904	-3.935933	-0.030372	0.008303	-0.010960	-0.518513	0.332955	0.392005	-0.287632	0.773653	0.325406	0.461346
10713	8.892286	-1.459142	-3.935510	0.001751	0.010751	-0.007231	-0.517669	0.333562	0.393852	-0.287672	0.773554	0.325364	0.461516
10714	8.887368	-1.444302	-3.954551	-0.030642	-0.001279	-0.020121	-0.518503	0.332766	0.392972	-0.286998	0.773666	0.325376	0.461740
10715	8.906763	-1.508057	-3.912219	-0.005062	-0.017927	-0.020049	-0.518211	0.332162	0.393630	-0.286630	0.773787	0.325632	0.461586
10716	8.874817	-1.472601	-4.007401	-0.019965	-0.017280	-0.030177	-0.517614	0.330354	0.395610	-0.285912	0.773927	0.325970	0.461557
10717	8.824249	-1.321091	-4.067317	-0.016150	-0.015835	-0.023736	-0.519270	0.329746	0.396986	-0.285350	0.774069	0.326170	0.461526
10718	8.886676	-1.291884	-4.108105	0.006245	-0.005763	-0.008093	-0.518726	0.329946	0.395595	-0.285332	0.774085	0.326369	0.461369
10719	8.848209	-1.252739	-4.113657	0.009865	-0.000148	-0.009932	-0.518283	0.328357	0.396052	-0.285393	0.774025	0.326511	0.461331
10720	8.901665	-1.356325	-4.012477	0.030151	0.001307	-0.004391	-0.519428	0.329984	0.395045	-0.285820	0.773868	0.326824	0.461109
10721	8.939962	-1.429318	-4.014385	0.012258	-0.003013	-0.023692	-0.519147	0.329966	0.395321	-0.285772	0.773730	0.327218	0.461091
10722	8.875389	-1.424825	-3.953976	0.009008	0.007154	-0.009045	-0.518309	0.329954	0.395312	-0.285863	0.773612	0.327365	0.461127
10723	8.920911	-1.419819	-3.989459	0.030203	-0.009903	-0.001626	-0.518039	0.330792	0.395501	-0.286253	0.773578	0.327622	0.460761
10724	8.906368	-1.390302	-4.012875	0.013756	-0.000649	-0.001672	-0.518032	0.329963	0.395030	-0.286432	0.773554	0.327743	0.460603
10725	8.855665	-1.448293	-4.001696	0.004358	0.012910	-0.012744	-0.518605	0.331103	0.395106	-0.286470	0.773384	0.327802	0.460823
10726	8.926439	-1.352809	-3.926434	0.030111	0.016197	-0.007159	-0.520014	0.331206	0.393449	-0.286972	0.773069	0.328077	0.460844
10727	8.925851	-1.405433	-3.979889	0.013819	-0.013755	0.002022	-0.518892	0.331552	0.394717	-0.287117	0.773185	0.328148	0.460508
10728	8.824832	-1.348937	-3.980574	0.039151	-0.007672	-0.008962	-0.518341	0.332501	0.395470	-0.287569	0.773037	0.328644	0.460121
10729	8.863042	-1.414460	-3.996921	0.017104	-0.009221	-0.012676	-0.517638	0.331675	0.394713	-0.287659	0.772995	0.328948	0.459918
10730	8.872313	-1.433399	-4.036034	0.016897	-0.016145	-0.020008	-0.516787	0.332107	0.397248	-0.287608	0.772981	0.329456	0.459611
10731	8.858119	-1.445949	-3.996942	0.009640	-0.010715	-0.018200	-0.517648	0.333831	0.397083	-0.287521	0.772959	0.329784	0.459465
10732	8.805046	-1.379614	-4.033168	0.009576	-0.013374	-0.020033	-0.517372	0.333981	0.396810	-0.287394	0.772947	0.330241	0.459236
10733	8.852993	-1.425868	-4.044923	-0.008820	0.001747	-0.025596	-0.517759	0.331697	0.397232	-0.287036	0.772869	0.330443	0.459446
10734	8.901363	-1.424085	-4.022568	-0.001028	-0.003040	-0.007210	-0.516511	0.331860	0.396391	-0.286918	0.772917	0.330524	0.459382
10735	8.838674	-1.374790	-4.048885	-0.011996	-0.015095	-0.005383	-0.517330	0.330714	0.396887	-0.286585	0.773146	0.330481	0.459236
10736	8.857965	-1.379831	-4.044809	-0.015257	-0.011350	0.009289	-0.518010	0.330360	0.398549	-0.286341	0.773462	0.330218	0.459044
10737	8.882469	-1.356329	-4.002099	-0.000907	-0.017237	-0.000756	-0.516487	0.331455	0.398882	-0.286206	0.773677	0.330218	0.458766
10738	8.819037	-1.444750	-4.065514	-0.000919	-0.019031	-0.001701	-0.514790	0.330641	0.400493	-0.286030	0.773910	0.330298	0.458425
10739	8.847909	-1.432686	-4.076175	-0.008432	-0.018566	-0.009049	-0.517308	0.331635	0.401277	-0.285696	0.774126	0.330364	0.458221
10740	8.804460	-1.398098	-4.100892	-0.016238	-0.017459	-0.027423	-0.515772	0.331606	0.401401	-0.285072	0.774251	0.330719	0.458143
10741	8.813885	-1.370967	-4.139711	-0.008853	-0.010219	-0.025579	-0.513360	0.329636	0.403213	-0.284633	0.774285	0.330989	0.458163
10742	8.826360	-1.320585	-4.106036	-0.028821	-0.001281	-0.020115	-0.515986	0.327425	0.402822	-0.283970	0.774394	0.330992	0.458388
10743	8.804336	-1.300328	-4.158215	-0.049127	0.023261	-0.029373	-0.517248	0.328266	0.403444	-0.283089	0.774326	0.330764	0.459212
10744	8.810163	-1.289933	-4.032775	0.004785	0.017448	0.003782	-0.515570	0.328221	0.403845	-0.283301	0.774222	0.330616	0.459363
10745	8.835247	-1.353484	-4.188700	-0.026780	0.001049	-0.012780	-0.515834	0.327086	0.403917	-0.282769	0.774341	0.330463	0.459599
10746	8.814545	-1.330662	-4.071847	-0.021566	0.011799	-0.023795	-0.520011	0.326044	0.403333	-0.282289	0.774250	0.330546	0.459987
10747	8.843394	-1.313683	-4.087306	-0.024918	0.018527	-0.012793	-0.519294	0.323952	0.402359	-0.281901	0.774198	0.330311	0.460482
10748	8.843434	-1.262536	-4.103881	-0.035917	0.013038	-0.012797	-0.517887	0.324651	0.405044	-0.281292	0.774260	0.330057	0.460932
10749	8.847775	-1.276365	-4.159683	-0.026414	-0.002586	0.001924	-0.518464	0.324768	0.402820	-0.280873	0.774509	0.329701	0.461024
10750	8.814685	-1.277254	-4.076335	-0.009260	0.023781	-0.009100	-0.518431	0.323527	0.404980	-0.280791	0.774340	0.329590	0.461438
10751	8.838266	-1.344813	-4.113885	-0.004200	0.019001	0.009262	-0.517063	0.324322	0.402780	-0.280926	0.774314	0.329203	0.461675
10752	8.855767	-1.282632	-4.058585	-0.015618	0.004254	-0.005402	-0.517339	0.324966	0.404220	-0.280658	0.774379	0.329100	0.461802
10753	8.843478	-1.277247	-4.091903	-0.016312	-0.004573	0.003783	-0.517190	0.324385	0.404462	-0.280398	0.774603	0.328819	0.461785
10754	8.901649	-1.270940	-4.050563	-0.007554	-0.007631	0.024007	-0.516494	0.323990	0.403592	-0.280444	0.774929	0.328392	0.461513
10755	8.882262	-1.316947	-4.045308	0.010639	-0.031517	0.022234	-0.515515	0.324750	0.405168	-0.280595	0.775370	0.328226	0.460799
10756	8.848455	-1.297068	-4.063236	0.010651	-0.025998	0.022220	-0.515094	0.325256	0.406313	-0.280776	0.775758	0.328082	0.460137
10757	8.823698	-1.373781	-4.115944	-0.004470	-0.011867	0.001962	-0.514791	0.323931	0.407207	-0.280636	0.775969	0.327980	0.459940
10758	8.780081	-1.338899	-4.162390	0.024953	-0.010443	0.007517	-0.514814	0.325770	0.407321	-0.281009	0.776034	0.328115	0.459506
10759	8.823508	-1.385644	-4.135336	0.031944	-0.007854	-0.005317	-0.514686	0.326624	0.407233	-0.281393	0.775957	0.328439	0.459170
10760	8.843538	-1.394415	-4.034704	0.015254	0.001941	-0.014535	-0.515240	0.325817	0.406489	-0.281499	0.775814	0.328764	0.459113
10761	8.825864	-1.334350	-4.164073	-0.016874	0.017102	-0.020125	-0.515812	0.326432	0.405694	-0.281154	0.775686	0.328728	0.459568
10762	8.881930	-1.360265	-4.069730	0.030010	0.010897	-0.010837	-0.515255	0.327218	0.406855	-0.281581	0.775402	0.329080	0.459532
10763	8.823759	-1.310479	-4.134856	0.023016	0.006467	0.001996	-0.515952	0.326703	0.405991	-0.281988	0.775292	0.329127	0.459435
10764	8.828615	-1.366670	-4.106421	0.022482	0.003983	-0.018195	-0.515955	0.327242	0.406584	-0.282181	0.775068	0.329557	0.459386
10765	8.796931	-1.353623	-4.158286	0.004632	0.007657	-0.001726	-0.514845	0.327529	0.406172	-0.282276	0.775028	0.329486	0.459447
