# Supplementary material for: Identification of Haptic Based Guiding Using Hard Reins
Source: PLoS One. 2015 Jul 22;10(7):e0132020. doi: 10.1371/journal.pone.0132020 (PMC4511788; doi:10.1371/journal.pone.0132020)
Supplement: S9 File — (ZIP) [file pone.0132020.s009.zip › Exp2_MotionData2/Subject11/path1/T3/gh3.txt]

// Start Time: 0
// Sample rate: 25.0Hz
// Scenario: 4.9
// Firmware Version: 2.6.1
Counter	Acc_X	Acc_Y	Acc_Z	Gyr_X	Gyr_Y	Gyr_Z	Mag_X	Mag_Y	Mag_Z	Quat_w	Quat_x	Quat_y	Quat_z
10150	0.502410	1.296683	-9.551252	0.159637	-0.104218	-0.070079	0.178905	0.244206	0.652533	0.057813	0.942058	0.329001	0.030719
10151	0.309079	1.366527	-10.123454	0.183816	-0.082235	-0.067226	0.180748	0.250468	0.650684	0.054703	0.941907	0.330234	0.027634
10152	0.313565	1.428328	-10.348215	0.159022	-0.042001	-0.055416	0.181534	0.256327	0.648319	0.051982	0.941752	0.331279	0.025603
10153	0.415440	1.288031	-10.622916	0.139635	-0.005414	-0.048174	0.182183	0.262873	0.646086	0.049197	0.941611	0.332202	0.024300
10154	0.033834	1.432132	-10.480412	0.184726	0.029381	-0.016645	0.180965	0.266335	0.648328	0.045499	0.941678	0.332597	0.023480
10155	0.258534	0.842160	-10.040052	0.206000	0.034943	0.008405	0.182000	0.273038	0.648454	0.041180	0.941929	0.332514	0.022556
10156	0.200722	0.829962	-10.055167	0.170770	0.038606	0.029446	0.180659	0.277024	0.648204	0.037661	0.942258	0.332032	0.022042
10157	0.216776	0.506094	-9.781075	0.116886	0.065907	0.015301	0.178933	0.279903	0.646383	0.034803	0.942446	0.331794	0.022303
10158	0.218759	0.592381	-9.880676	0.115060	0.065912	0.014365	0.177722	0.283893	0.646657	0.032158	0.942605	0.331585	0.022661
10159	0.028242	0.596447	-9.988030	0.163932	0.086066	0.020113	0.178102	0.288004	0.647180	0.028276	0.942828	0.331282	0.022987
10160	0.074482	0.515514	-9.758263	0.220007	0.098928	0.026840	0.175298	0.292966	0.646943	0.023427	0.943090	0.330893	0.023279
10161	0.014037	0.559396	-9.556549	0.279504	0.100814	0.033592	0.171290	0.300411	0.646979	0.017270	0.943408	0.330377	0.023112
10162	0.058208	0.401062	-9.443122	0.294317	0.075297	0.057710	0.169669	0.308916	0.646209	0.011160	0.943853	0.329412	0.022475
10163	0.043766	0.396245	-9.436122	0.263546	0.057024	0.074194	0.168459	0.314945	0.644909	0.005592	0.944387	0.328080	0.021583
10164	-0.032309	0.164830	-9.514502	0.196993	0.038701	0.088661	0.168183	0.320136	0.643077	0.001546	0.944979	0.326460	0.020898
10165	0.190356	-0.012705	-9.490906	0.098474	0.036727	0.062341	0.168966	0.323415	0.643072	-0.000758	0.945397	0.325263	0.020687
10166	0.325596	-0.065946	-9.658442	0.061032	0.012908	0.043740	0.167506	0.326154	0.641248	-0.002047	0.945688	0.324430	0.020400
10167	0.416815	0.010551	-9.858180	0.057757	0.007366	0.010510	0.168426	0.327793	0.641766	-0.003369	0.945775	0.324194	0.019902
10168	0.353912	0.058780	-9.790870	0.074442	0.014664	0.003194	0.166290	0.330154	0.642572	-0.004907	0.945797	0.324130	0.019563
10169	0.373858	-0.075555	-9.682134	0.051117	-0.007346	-0.013496	0.167482	0.333136	0.640727	-0.005995	0.945732	0.324346	0.018836
10170	0.355162	-0.200705	-9.679262	-0.023895	-0.018447	-0.032311	0.167878	0.333680	0.640724	-0.005444	0.945545	0.324919	0.018512
10171	0.328777	-0.234874	-9.804827	-0.071103	-0.016690	-0.041780	0.167357	0.330540	0.641251	-0.004158	0.945311	0.325625	0.018404
10172	0.270508	-0.153489	-9.895457	-0.048323	-0.002075	-0.054613	0.167499	0.329294	0.640200	-0.003243	0.944974	0.326604	0.018550
10173	0.316087	-0.100097	-9.788650	-0.012369	0.014396	-0.061841	0.167364	0.329166	0.640857	-0.003265	0.944589	0.327708	0.018646
10174	0.334866	0.005655	-9.835006	0.028515	0.014495	-0.043180	0.166960	0.329591	0.641779	-0.003915	0.944314	0.328497	0.018603
10175	0.426102	0.087687	-9.823401	-0.001387	0.023641	-0.033195	0.167221	0.332179	0.640597	-0.004209	0.944112	0.329062	0.018807
10176	0.464579	0.106851	-9.870788	-0.029632	0.012711	-0.010247	0.165890	0.331387	0.642051	-0.003762	0.944055	0.329211	0.019110
10177	0.580270	0.111569	-9.965672	-0.043801	-0.005517	0.006327	0.167487	0.331086	0.641251	-0.003070	0.944126	0.329018	0.019057
10178	0.654958	0.126404	-9.892744	-0.000002	0.003672	0.004690	0.166162	0.330011	0.641786	-0.003128	0.944170	0.328897	0.018993
10179	0.613367	0.251251	-9.948999	0.048711	0.003779	0.026156	0.167091	0.330407	0.641385	-0.004243	0.944359	0.328367	0.018531
10180	0.536648	0.164945	-9.811683	0.062722	-0.008997	0.036398	0.166966	0.331482	0.639156	-0.005414	0.944608	0.327672	0.017812
10181	0.493882	0.035263	-9.713070	0.036529	-0.021822	0.041826	0.168416	0.333659	0.639276	-0.006128	0.944906	0.326844	0.016961
10182	0.359091	-0.013120	-9.710205	0.026020	-0.021850	0.043616	0.170408	0.334178	0.638604	-0.006524	0.945207	0.326003	0.016239
10183	0.193105	-0.095434	-9.760923	0.005267	-0.031095	0.019528	0.171593	0.334454	0.640169	-0.006574	0.945364	0.325586	0.015416
10184	0.113308	-0.042312	-9.660092	0.036719	-0.014618	0.023346	0.171864	0.336344	0.637675	-0.007213	0.945526	0.325130	0.014763
10185	0.064643	0.043593	-9.841798	0.041748	-0.020061	0.034451	0.171864	0.335527	0.638199	-0.008014	0.945771	0.324438	0.013898
10186	0.224674	-0.140926	-9.713252	0.015459	-0.005409	0.052767	0.173327	0.335231	0.637662	-0.008318	0.946124	0.323415	0.013553
10187	0.299615	-0.178980	-9.626659	0.005260	-0.010961	0.028732	0.174262	0.334937	0.636736	-0.008487	0.946332	0.322818	0.013095
10188	0.277954	-0.191400	-9.727867	0.032327	-0.012745	0.032565	0.174519	0.336853	0.636866	-0.009058	0.946551	0.322185	0.012506
10189	0.302030	-0.186769	-9.794798	0.016006	-0.019237	-0.000731	0.175307	0.337404	0.638041	-0.009371	0.946568	0.322150	0.011830
10190	0.229634	-0.177627	-9.893776	0.050815	-0.027385	0.016068	0.176373	0.338471	0.636327	-0.010193	0.946679	0.321833	0.010847
10191	0.191506	-0.274080	-9.931496	0.073484	-0.001751	0.025376	0.176639	0.339419	0.635538	-0.011714	0.946847	0.321312	0.010123
10192	0.119303	-0.298001	-9.848479	0.073705	-0.019174	0.008789	0.177691	0.341465	0.635793	-0.013021	0.946900	0.321135	0.009150
10193	0.070723	-0.218371	-9.754188	0.095512	-0.014579	0.014423	0.179810	0.344032	0.634596	-0.014870	0.946988	0.320825	0.008036
10194	0.012889	-0.225756	-9.769235	0.152223	-0.005343	0.031306	0.179004	0.347324	0.634079	-0.017757	0.947150	0.320227	0.006814
10195	0.056463	-0.256441	-9.620413	0.115487	-0.014511	0.037596	0.179798	0.350854	0.631844	-0.019976	0.947368	0.319475	0.005556
10196	0.119597	-0.355350	-9.731645	0.024452	-0.015502	0.039914	0.180061	0.352489	0.631186	-0.020378	0.947623	0.318701	0.004955
10197	0.252154	-0.345588	-9.768682	-0.096337	0.009054	0.035578	0.180063	0.350173	0.632497	-0.018727	0.947905	0.317954	0.005498
10198	0.278522	-0.311732	-9.734351	-0.274705	-0.009463	0.017167	0.182459	0.346051	0.634050	-0.013494	0.948113	0.317571	0.006925
10199	0.242219	-0.285565	-9.801544	-0.386516	-0.015138	-0.010156	0.180093	0.337195	0.636296	-0.006181	0.948147	0.317648	0.008874
10200	0.055737	-0.115488	-9.916135	-0.365586	-0.008757	-0.019303	0.181729	0.324715	0.636933	0.000777	0.948057	0.317912	0.010900
10201	-0.013679	0.283500	-10.004815	-0.274997	0.003268	-0.002272	0.181898	0.313356	0.638370	0.005871	0.948047	0.317832	0.012483
10202	0.142127	0.471023	-10.142374	-0.230565	0.030780	0.001601	0.181512	0.307760	0.640076	0.010013	0.948025	0.317713	0.014400
10203	0.308608	0.455222	-9.934578	-0.252474	0.034454	0.014409	0.179001	0.302195	0.642456	0.014497	0.948068	0.317311	0.016445
10204	0.438065	0.617117	-9.811062	-0.265049	0.036355	0.043871	0.179551	0.295351	0.643760	0.019243	0.948254	0.316378	0.018697
10205	0.498568	0.569097	-9.815972	-0.255374	0.024493	0.043943	0.179308	0.287695	0.645071	0.023842	0.948436	0.315397	0.020604
10206	0.529280	0.698780	-9.907495	-0.227467	0.024537	0.044080	0.179066	0.280036	0.646119	0.027949	0.948597	0.314454	0.022394
10207	0.197822	0.428504	-9.943190	-0.230739	0.021709	0.031148	0.178021	0.272129	0.648879	0.032097	0.948669	0.313712	0.024094
10208	0.216448	0.578546	-9.703238	-0.221070	0.016216	0.028428	0.178972	0.266772	0.648607	0.036140	0.948701	0.313052	0.025677
10209	0.370204	0.688997	-9.861103	-0.138759	0.030926	0.013135	0.179507	0.260773	0.652142	0.038484	0.948690	0.312696	0.026965
10210	0.350997	0.669535	-9.911970	-0.079184	0.051075	0.004177	0.177385	0.258755	0.653471	0.039629	0.948640	0.312588	0.028303
10211	0.365010	0.755353	-10.155512	-0.051167	0.058398	-0.011382	0.176348	0.256545	0.650460	0.040138	0.948522	0.312765	0.029549
10212	0.342804	0.866328	-10.058133	-0.044153	0.076659	-0.017842	0.177133	0.255196	0.653471	0.040470	0.948343	0.313110	0.031135
10213	0.219591	0.937398	-9.609347	-0.017850	0.073002	-0.010334	0.174475	0.254283	0.655067	0.040256	0.948246	0.313298	0.032449
10214	0.219649	0.935870	-9.352489	0.010042	0.042006	0.015693	0.173283	0.253749	0.655077	0.039756	0.948339	0.313016	0.033066
10215	0.294688	0.878698	-9.227752	0.073032	0.006475	0.032684	0.173276	0.254851	0.655602	0.038214	0.948625	0.312393	0.032579
10216	0.407978	0.878368	-9.389950	0.118482	-0.007146	0.036633	0.171816	0.256229	0.654827	0.035950	0.948959	0.311745	0.031602
10217	0.418368	0.714217	-9.550604	0.094153	0.005590	0.019888	0.173131	0.258820	0.655080	0.034018	0.949173	0.311375	0.030962
10218	0.379077	0.850082	-9.904375	0.053679	0.005568	0.019679	0.173660	0.261266	0.653634	0.032916	0.949341	0.311015	0.030617
10219	0.378225	1.025339	-10.019561	0.053606	0.023834	0.010415	0.171796	0.262389	0.654174	0.031656	0.949453	0.310810	0.030573
10220	0.360907	0.622144	-9.703678	0.066958	0.001920	0.025298	0.172850	0.264295	0.654166	0.030321	0.949662	0.310353	0.030080
10221	0.526363	0.820281	-9.557711	0.050340	-0.009058	0.021534	0.171260	0.265397	0.652999	0.029320	0.949856	0.309913	0.029445
10222	0.588868	1.353345	-9.919365	0.054906	-0.008941	0.048302	0.173371	0.267435	0.653639	0.028267	0.950201	0.309010	0.028834
10223	0.482898	1.308166	-10.403537	0.023766	0.036813	0.076687	0.173632	0.268529	0.653768	0.027498	0.950689	0.307532	0.029290
10224	0.313856	0.881709	-9.765297	-0.017103	0.053183	0.093073	0.171900	0.269242	0.654570	0.027404	0.951220	0.305793	0.030328
10225	0.235162	0.717140	-9.292993	-0.008028	0.031201	0.089461	0.171643	0.267325	0.654440	0.027278	0.951766	0.304048	0.030875
10226	0.313237	0.511874	-9.554423	0.053291	-0.007083	0.092615	0.173501	0.265671	0.655474	0.026211	0.952366	0.302310	0.030337
10227	0.346427	0.616604	-9.907954	0.088304	0.009385	0.071541	0.174555	0.268121	0.655073	0.024388	0.952860	0.300950	0.029868
10228	0.331963	0.616624	-9.893684	0.091902	0.021239	0.060465	0.174676	0.271271	0.655073	0.022434	0.953257	0.299869	0.029620
10229	0.462478	0.549486	-9.900610	0.018564	0.042155	0.043458	0.173745	0.271014	0.655737	0.021759	0.953523	0.299015	0.030179
10230	0.393108	0.444412	-9.626646	-0.024192	0.042081	0.045086	0.173209	0.270350	0.657184	0.021903	0.953760	0.298162	0.031016
10231	0.564923	0.312478	-9.607687	-0.035166	0.016430	0.017397	0.172151	0.270219	0.656668	0.022406	0.953861	0.297761	0.031394
10232	0.641176	0.494830	-9.803679	-0.009055	0.017396	0.015678	0.172424	0.268706	0.656402	0.022427	0.953945	0.297463	0.031657
10233	0.556261	0.600027	-9.951842	-0.069335	0.029145	-0.010493	0.172821	0.267615	0.657317	0.023517	0.953855	0.297578	0.032478
10234	0.452850	0.549770	-9.811869	-0.115640	0.029064	-0.012577	0.170971	0.264630	0.658118	0.025519	0.953709	0.297757	0.033585
10235	0.506066	0.516436	-9.739818	-0.064809	0.040082	-0.015102	0.170712	0.261764	0.658906	0.026453	0.953583	0.297967	0.034583
10236	0.512878	0.608103	-9.676048	-0.005365	0.043812	-0.010197	0.169522	0.262179	0.657998	0.026263	0.953496	0.298176	0.035316
10237	0.452245	0.690379	-9.505008	0.024447	0.018233	-0.010938	0.168588	0.261382	0.659448	0.025622	0.953454	0.298357	0.035368
10238	0.451214	0.901582	-9.662905	0.036392	0.001850	0.004829	0.169243	0.264111	0.659050	0.024874	0.953506	0.298292	0.035059
10239	0.518720	0.896397	-9.811193	0.020296	-0.007207	0.036144	0.169113	0.265197	0.657871	0.024450	0.953760	0.297559	0.034676
10240	0.581516	0.869742	-9.902209	-0.025361	0.010151	0.046966	0.168187	0.264114	0.658141	0.024801	0.954020	0.296667	0.034915
10241	0.552073	0.988479	-9.641539	-0.016773	0.018411	0.065444	0.169514	0.263282	0.658654	0.024931	0.954409	0.295361	0.035266
10242	0.552087	0.988742	-9.564711	0.009481	0.001998	0.071139	0.169508	0.264246	0.659180	0.024647	0.954827	0.294044	0.035155
10243	0.551896	1.021847	-9.734701	-0.044882	-0.001700	0.072716	0.170183	0.260680	0.659566	0.025451	0.955254	0.292568	0.035299
10244	0.412683	0.886639	-9.788313	-0.094060	0.000107	0.092769	0.171389	0.256290	0.660342	0.027140	0.955738	0.290773	0.035771
10245	0.639861	0.776671	-9.710911	-0.076538	0.007487	0.102089	0.171798	0.254769	0.659419	0.028484	0.956303	0.288715	0.036295
10246	0.457726	0.545559	-9.639029	-0.058521	0.010114	0.063418	0.171011	0.252993	0.659031	0.029455	0.956611	0.287539	0.036736
10247	0.440735	0.569588	-9.638850	-0.086262	-0.007351	0.036538	0.171282	0.249715	0.660339	0.031103	0.956796	0.286717	0.036985
10248	0.505027	0.735343	-9.755962	-0.157994	-0.005626	0.018633	0.171956	0.246150	0.660857	0.034101	0.956796	0.286287	0.037669
10249	0.485909	0.699210	-9.756648	-0.205143	0.001602	0.007310	0.172503	0.240808	0.661637	0.037986	0.956711	0.285935	0.038748
10250	0.538201	0.858132	-9.753930	-0.166772	-0.000157	0.013961	0.171996	0.235191	0.661114	0.041124	0.956655	0.285574	0.039583
10251	0.567006	0.881999	-9.827750	-0.093230	-0.008303	0.009733	0.172804	0.232848	0.660582	0.042912	0.956663	0.285251	0.039836
10252	0.663571	0.850411	-9.973737	-0.037193	0.014612	0.002605	0.173070	0.231075	0.661760	0.043495	0.956631	0.285216	0.040205
10253	0.576560	0.901277	-9.824989	-0.023156	0.016428	0.000820	0.174667	0.230368	0.661353	0.043792	0.956627	0.285140	0.040527
10254	0.489964	0.862979	-9.715900	-0.010922	0.001821	0.010130	0.172015	0.229850	0.661374	0.043940	0.956672	0.284970	0.040507
10255	0.388503	0.908872	-9.605770	0.015483	-0.011000	-0.002644	0.174531	0.229832	0.662403	0.043648	0.956704	0.284967	0.040073
10256	0.378553	0.973855	-9.595348	0.038101	-0.012776	0.008544	0.174658	0.231202	0.662534	0.042942	0.956798	0.284841	0.039493
10257	0.349564	0.988464	-9.528193	0.060767	-0.001770	0.017868	0.175725	0.231995	0.660820	0.041717	0.956978	0.284489	0.038986
10258	0.479764	0.983529	-9.639882	0.067583	0.012925	0.032653	0.175846	0.234056	0.661607	0.040282	0.957211	0.283941	0.038750
10259	0.469857	1.036209	-9.708858	0.046565	0.005586	0.028864	0.175582	0.235008	0.660560	0.039282	0.957432	0.283373	0.038473
10260	0.484593	0.978422	-9.728736	-0.005846	0.000028	0.021228	0.175048	0.234748	0.661352	0.039335	0.957548	0.282984	0.038397
10261	0.535614	0.896743	-9.719803	0.001095	-0.008151	0.034202	0.174514	0.236801	0.660570	0.039278	0.957773	0.282267	0.038120
10262	0.638913	0.973708	-9.789782	0.172793	-0.007079	0.014767	0.175566	0.238847	0.660824	0.035954	0.957992	0.282131	0.036893
10263	0.436743	0.896215	-9.816763	0.256704	-0.021601	0.029977	0.176874	0.244173	0.660554	0.031081	0.958372	0.281671	0.034914
10264	0.447109	0.744736	-9.789982	0.170945	-0.018937	0.036930	0.177393	0.250037	0.658453	0.027843	0.958691	0.281097	0.033483
10265	0.423526	0.631452	-9.832603	0.074715	0.003794	0.032721	0.176319	0.253746	0.658201	0.026311	0.958935	0.280466	0.033011
10266	0.392731	0.515927	-9.822508	-0.012691	0.014639	0.024882	0.178302	0.254553	0.658973	0.026413	0.959054	0.280022	0.033248
10267	0.413772	0.658189	-9.748293	-0.051206	0.020066	0.019135	0.178438	0.253593	0.658971	0.027209	0.959143	0.279576	0.033781
10268	0.440217	0.675136	-9.733404	-0.003835	0.021921	0.008297	0.177782	0.250730	0.659631	0.027112	0.959174	0.279442	0.034099
10269	0.505546	0.627191	-9.719063	-0.020505	0.027413	0.015592	0.177252	0.249919	0.660160	0.027280	0.959254	0.279088	0.034599
10270	0.509906	0.725958	-9.688828	-0.013560	0.010065	0.019340	0.176724	0.248832	0.660426	0.027427	0.959348	0.278733	0.034750
10271	0.461502	0.761733	-9.753598	0.064388	-0.009062	0.012379	0.178054	0.251259	0.658054	0.026176	0.959481	0.278480	0.034075
10272	0.475966	0.761704	-9.770268	0.078347	-0.005378	0.016136	0.176712	0.253751	0.659116	0.024649	0.959610	0.278253	0.033416
10273	0.498096	0.665036	-9.905859	0.025712	-0.007220	0.028800	0.177641	0.256052	0.657404	0.024123	0.959810	0.277658	0.033000
10274	0.520113	0.602911	-9.791289	-0.009119	0.012810	0.015675	0.179090	0.257960	0.658049	0.024173	0.959877	0.277400	0.033177
10275	0.510643	0.569483	-9.710221	-0.014212	0.024644	0.002710	0.178698	0.256321	0.658052	0.024251	0.959891	0.277295	0.033584
10276	0.549052	0.603084	-9.757406	-0.024606	0.027347	-0.012112	0.176188	0.255239	0.656628	0.024537	0.959790	0.277555	0.034111
10277	0.572927	0.651111	-9.799724	0.005106	0.020080	-0.010106	0.177382	0.254410	0.657274	0.024276	0.959746	0.277707	0.034321
10278	0.606610	0.665551	-9.818413	-0.003495	0.005417	-0.024892	0.175912	0.254855	0.658992	0.024287	0.959597	0.278219	0.034305
10279	0.592229	0.651413	-9.722715	-0.024481	0.007217	-0.023156	0.177383	0.253457	0.657930	0.024674	0.959474	0.278595	0.034433
10280	0.626094	0.627336	-9.746744	-0.043703	0.001714	-0.025088	0.177250	0.253459	0.657931	0.025477	0.959306	0.279085	0.034570
10281	0.572902	0.658494	-9.751605	-0.013120	-0.005562	-0.021234	0.177513	0.254275	0.657667	0.025714	0.959207	0.279425	0.034396
10282	0.485975	0.684739	-9.766453	-0.043947	-0.007392	-0.004780	0.177505	0.253203	0.660028	0.026558	0.959153	0.279532	0.034370
10283	0.469086	0.689723	-9.706522	-0.065821	-0.000112	-0.004903	0.176719	0.251153	0.659640	0.027767	0.959113	0.279525	0.034603
10284	0.510109	0.679983	-9.763894	-0.066682	0.001718	-0.007677	0.178443	0.251951	0.659233	0.028998	0.959021	0.279679	0.034878
10285	0.514874	0.689396	-9.828537	-0.044069	-0.000049	0.004439	0.178852	0.248797	0.659359	0.029780	0.959043	0.279508	0.034995
10286	0.555895	0.684864	-9.770600	0.008483	0.010059	0.002845	0.177131	0.248674	0.658848	0.029515	0.959051	0.279506	0.035016
10287	0.505159	0.709005	-9.717918	0.047033	0.009167	-0.000654	0.177794	0.248666	0.658843	0.028498	0.959091	0.279501	0.034800
10288	0.514839	0.704467	-9.643469	0.036606	0.016449	-0.006256	0.178323	0.250161	0.658183	0.027665	0.959060	0.279693	0.034780
10289	0.512235	0.742749	-9.705376	0.008773	-0.000993	-0.026675	0.177919	0.250447	0.658974	0.027459	0.958939	0.280155	0.034569
10290	0.555557	0.757102	-9.755185	0.017233	-0.014607	0.002923	0.178449	0.252620	0.657658	0.027164	0.958965	0.280157	0.034067
10291	0.555752	0.713608	-9.808610	0.035630	-0.009105	0.001165	0.179113	0.251522	0.658177	0.026471	0.959019	0.280099	0.033571
10292	0.485892	0.698897	-9.847880	0.045306	-0.015513	-0.004315	0.177515	0.254135	0.657404	0.025648	0.959017	0.280262	0.032890
10293	0.437859	0.660414	-9.815258	-0.000274	-0.000018	0.002813	0.179898	0.254527	0.658172	0.025594	0.959055	0.280152	0.032768
10294	0.423238	0.694155	-9.790914	-0.002007	-0.008253	0.000969	0.180439	0.254908	0.655806	0.025634	0.959053	0.280186	0.032494
10295	0.423302	0.684891	-9.685410	0.019081	-0.009161	-0.002615	0.180300	0.255467	0.656726	0.025268	0.959076	0.280188	0.032082
10296	0.428217	0.665684	-9.676031	-0.015839	-0.012874	-0.010169	0.180030	0.255207	0.657778	0.025607	0.959005	0.280434	0.031792
10297	0.437657	0.703777	-9.800247	-0.016753	0.001747	-0.014810	0.180568	0.253962	0.657248	0.025878	0.958934	0.280652	0.031782
10298	0.447388	0.687092	-9.759578	-0.008966	0.014574	-0.004638	0.180440	0.254090	0.656199	0.025928	0.958881	0.280806	0.031983
10299	0.428075	0.689221	-9.829350	0.005019	0.007281	-0.004556	0.180702	0.254366	0.656722	0.025747	0.958875	0.280845	0.031961
10300	0.413493	0.715825	-9.781098	0.010208	0.014607	0.000994	0.180842	0.253943	0.655671	0.025425	0.958861	0.280911	0.032058
10301	0.442366	0.730486	-9.732608	-0.002017	0.001799	0.000951	0.181107	0.255164	0.654751	0.025412	0.958886	0.280836	0.031972
10302	0.427983	0.713695	-9.708970	-0.016912	0.012750	0.002705	0.180573	0.254632	0.655805	0.025619	0.958863	0.280872	0.032187
10303	0.495651	0.680118	-9.716012	-0.010718	0.007274	-0.000943	0.179774	0.254376	0.656599	0.025747	0.958869	0.280831	0.032256
10304	0.449775	0.694505	-9.704235	-0.036970	0.001752	-0.001993	0.180834	0.253686	0.657377	0.026403	0.958817	0.280938	0.032370
10305	0.471459	0.694253	-9.790462	-0.066784	-0.000092	0.000630	0.181768	0.251897	0.657631	0.027649	0.958806	0.280826	0.032613
10306	0.524471	0.699008	-9.837915	-0.045746	0.007240	-0.004810	0.181649	0.249697	0.656712	0.028444	0.958728	0.280980	0.032881
10307	0.485908	0.699193	-9.761450	-0.051059	0.017295	0.002528	0.181122	0.249695	0.655929	0.029287	0.958724	0.280851	0.033374
10308	0.505317	0.675301	-9.723191	-0.041364	0.016382	-0.001111	0.180721	0.248753	0.657113	0.029943	0.958656	0.280964	0.033795
10309	0.553398	0.704208	-9.741543	-0.058015	0.005410	0.000668	0.182050	0.248598	0.656840	0.030982	0.958643	0.280859	0.034101
10310	0.543615	0.733015	-9.755635	-0.031770	0.012745	-0.001058	0.180995	0.246557	0.657110	0.031475	0.958586	0.280962	0.034398
10311	0.567599	0.756880	-9.827099	-0.010882	0.012798	0.007354	0.180201	0.245066	0.657772	0.031560	0.958634	0.280765	0.034590
10312	0.504975	0.747473	-9.726984	-0.000377	0.018284	0.010165	0.180202	0.245744	0.657116	0.031412	0.958654	0.280682	0.034825
10313	0.485565	0.773977	-9.705187	-0.003819	-0.007323	0.006493	0.181789	0.246552	0.657497	0.031473	0.958716	0.280494	0.034591
10314	0.461435	0.776195	-9.746193	-0.028383	0.014586	0.007257	0.181786	0.245198	0.659071	0.031885	0.958706	0.280441	0.034910
10315	0.468705	0.771660	-9.669365	-0.021254	0.018219	-0.002865	0.181264	0.243283	0.658812	0.032144	0.958686	0.280436	0.035257
10316	0.456746	0.747228	-9.770651	-0.007291	0.016417	-0.000943	0.181000	0.244372	0.657765	0.032147	0.958643	0.280553	0.035487
10317	0.495140	0.785798	-9.772152	-0.040448	0.006305	-0.012171	0.179675	0.243295	0.658169	0.032846	0.958567	0.280706	0.035705
10318	0.519510	0.733064	-9.727050	-0.041391	0.027347	-0.002976	0.180602	0.242744	0.658948	0.033442	0.958482	0.280845	0.036336
10319	0.529522	0.656165	-9.704028	-0.048144	0.014497	-0.021445	0.180346	0.240826	0.658687	0.034240	0.958342	0.281174	0.036747
10320	0.553397	0.698935	-9.876059	-0.022861	0.012718	-0.019467	0.180344	0.240557	0.659212	0.034576	0.958192	0.281610	0.036981
10321	0.519454	0.742492	-9.784536	0.024365	0.020080	-0.015552	0.180078	0.241106	0.658952	0.033938	0.958130	0.281883	0.037095
10322	0.533624	0.805094	-9.781125	0.043678	0.007290	-0.022820	0.179015	0.242889	0.657912	0.033032	0.958010	0.282431	0.036848
10323	0.583932	0.869837	-9.875777	0.024223	0.020109	-0.010941	0.179276	0.242894	0.658697	0.032394	0.957973	0.282616	0.036969
10324	0.564745	0.853357	-9.758552	0.007609	0.024656	-0.008265	0.179270	0.244538	0.658698	0.032070	0.957895	0.282877	0.037268
10325	0.523993	0.810552	-9.586679	0.010459	0.020035	-0.022088	0.179535	0.244536	0.658827	0.031706	0.957785	0.283265	0.037460
10326	0.465863	0.868350	-9.538396	-0.007221	0.005426	-0.004626	0.179005	0.245085	0.658306	0.031772	0.957733	0.283431	0.037476
10327	0.468113	0.902011	-9.547505	0.005093	-0.001889	-0.011937	0.179802	0.244529	0.658431	0.031639	0.957693	0.283606	0.037283
10328	0.489989	0.858207	-9.703964	-0.043992	-0.007401	-0.007558	0.179539	0.244935	0.657646	0.032484	0.957609	0.283797	0.037261
10329	0.456620	0.771077	-9.832737	-0.073711	0.007176	-0.014187	0.179533	0.244403	0.659220	0.033812	0.957498	0.283961	0.037683
10330	0.519641	0.698851	-9.881176	-0.075251	0.007139	-0.032646	0.179276	0.242214	0.659221	0.035192	0.957236	0.284620	0.038101
10331	0.555621	0.734739	-9.961963	-0.022718	0.016329	-0.039776	0.179824	0.239183	0.658166	0.035500	0.957005	0.285319	0.038388
10332	0.514726	0.725918	-9.703188	-0.010210	0.012623	-0.055401	0.179166	0.239180	0.657121	0.035622	0.956662	0.286434	0.038523
10333	0.543560	0.745079	-9.745863	-0.050467	0.010751	-0.058370	0.179681	0.240157	0.659479	0.036497	0.956307	0.287463	0.038847
10334	0.487312	0.916093	-9.662364	-0.047079	0.001618	-0.052812	0.178896	0.238511	0.658435	0.037386	0.955955	0.288502	0.038985
10335	0.465591	0.918267	-9.717753	-0.043707	0.012613	-0.043584	0.178639	0.237545	0.657519	0.038113	0.955685	0.289254	0.039314
10336	0.504612	0.819251	-9.846018	-0.024574	0.019992	-0.030570	0.178903	0.237545	0.657779	0.038447	0.955463	0.289891	0.039690
10337	0.408984	0.645721	-9.873351	-0.006899	0.031850	-0.041568	0.180481	0.239324	0.659341	0.038345	0.955217	0.290648	0.040166
10338	0.459597	0.645462	-9.978516	-0.034662	0.039984	-0.071251	0.177040	0.239074	0.657795	0.038788	0.954736	0.292059	0.040951
10339	0.571651	0.904864	-10.180295	-0.008568	0.063792	-0.078545	0.175986	0.236896	0.658065	0.038549	0.954244	0.293544	0.042012
10340	0.657928	1.031506	-9.786392	0.033540	0.078440	-0.081130	0.174906	0.239119	0.659911	0.037474	0.953723	0.295210	0.043123
10341	0.792253	1.186414	-9.598108	0.047444	0.064785	-0.069046	0.170655	0.239179	0.660996	0.036162	0.953319	0.296560	0.043894
10342	0.778033	1.133364	-9.622993	0.035871	0.047467	-0.045080	0.168530	0.240976	0.660227	0.035192	0.953021	0.297555	0.044428
10343	0.667641	1.032815	-9.409367	0.031403	0.016421	-0.019215	0.168785	0.243304	0.660357	0.034443	0.952939	0.297905	0.044420
10344	0.619693	0.974966	-9.410625	0.047212	-0.005504	-0.019100	0.169840	0.244665	0.660611	0.033548	0.952846	0.298382	0.043895
10345	0.513308	1.032043	-9.545259	0.056696	-0.009140	-0.013515	0.168774	0.246318	0.660358	0.032477	0.952836	0.298627	0.043251
10346	0.518153	1.022000	-9.670194	0.052178	-0.007281	-0.003387	0.170224	0.249176	0.660085	0.031485	0.952834	0.298822	0.042673
10347	0.503425	1.074696	-9.732012	0.004765	0.016448	0.002795	0.169032	0.250410	0.658783	0.031255	0.952864	0.298727	0.042834
10348	0.523116	0.987977	-9.771456	-0.020728	0.016462	0.017437	0.170221	0.250814	0.659430	0.031491	0.952909	0.298512	0.043158
10349	0.542330	1.004942	-9.747031	-0.028635	0.027427	0.019226	0.169165	0.248912	0.659831	0.031832	0.953006	0.298082	0.043735
10350	0.609860	0.997597	-9.823328	-0.025209	0.031116	0.024778	0.169163	0.247555	0.661143	0.032058	0.953075	0.297744	0.044370
10351	0.643627	0.992655	-9.880700	-0.044512	0.027457	0.028380	0.168648	0.246034	0.659178	0.032703	0.953215	0.297124	0.045049
10352	0.554669	0.934322	-9.999985	-0.044589	0.042084	0.032049	0.167055	0.244287	0.660765	0.033223	0.953278	0.296714	0.046016
10353	0.822551	0.881982	-9.981413	-0.079471	0.050289	0.024490	0.166935	0.242359	0.659715	0.034401	0.953347	0.296150	0.047336
10354	0.930198	1.052235	-10.215693	-0.199530	0.073027	0.018308	0.166007	0.239784	0.661427	0.037694	0.953132	0.296037	0.049810
10355	0.603602	1.279788	-10.328385	-0.325074	0.107615	0.030517	0.162322	0.229977	0.663027	0.043215	0.952963	0.295148	0.053686
10356	1.115905	1.056256	-9.851392	-0.277444	0.126890	0.027984	0.159170	0.217846	0.665672	0.047647	0.952571	0.294979	0.057667
10357	0.889461	1.028056	-9.522599	-0.072285	0.095021	0.009681	0.156389	0.215148	0.666743	0.048428	0.952473	0.294743	0.059805
10358	0.807114	1.110000	-9.435791	0.158709	0.078828	0.019173	0.154793	0.215447	0.667412	0.044850	0.952534	0.295016	0.060280
10359	1.039411	0.929635	-9.541785	0.326813	0.060789	0.026532	0.155287	0.223400	0.668592	0.038192	0.952915	0.294895	0.059427
10360	1.170690	0.701300	-9.543763	0.547529	0.031811	0.031402	0.154712	0.236956	0.667160	0.027475	0.953368	0.295160	0.056702
10361	1.011979	0.104360	-9.510404	0.948962	-0.000731	0.015050	0.151707	0.262861	0.664703	0.009281	0.953831	0.295840	0.050982
10362	1.023118	-0.216019	-9.620426	1.231088	-0.013244	0.003595	0.153468	0.295938	0.658800	-0.014170	0.953786	0.297012	0.043299
10363	1.110760	-0.906685	-9.696516	1.468031	-0.036795	-0.017280	0.154694	0.331479	0.652114	-0.042068	0.952902	0.298444	0.033757
10364	1.204985	-1.460194	-9.775423	1.774706	-0.027319	-0.020324	0.155900	0.379297	0.640055	-0.075704	0.950709	0.299858	0.022508
10365	1.057348	-1.852837	-9.815918	2.300233	-0.035946	-0.033325	0.157896	0.437181	0.621696	-0.119280	0.946031	0.301221	0.007960
10366	1.012921	-2.648925	-9.683455	3.140909	-0.027718	-0.020739	0.158146	0.519604	0.589191	-0.178220	0.936570	0.301562	-0.011557
10367	0.757496	-3.698431	-9.652544	4.042774	-0.006618	0.006909	0.160059	0.613699	0.534109	-0.253280	0.919151	0.299513	-0.036094
10368	0.548088	-5.290843	-9.386345	4.365676	-0.046495	0.030822	0.161422	0.697789	0.464463	-0.332002	0.893789	0.294837	-0.063143
10369	0.193720	-6.786908	-8.303895	4.217520	-0.063115	0.088286	0.164242	0.776982	0.372890	-0.405632	0.863074	0.287302	-0.089571
10370	0.339181	-7.904648	-6.647298	3.565810	-0.003650	0.076628	0.169689	0.829282	0.280496	-0.465868	0.832447	0.278870	-0.110592
10371	0.636216	-8.447242	-5.060445	3.145026	0.037786	0.050456	0.168282	0.876270	0.183431	-0.517457	0.801806	0.270158	-0.127902
10372	0.816110	-8.702137	-3.710723	2.917662	0.059277	0.003131	0.168599	0.897945	0.105236	-0.563619	0.770433	0.261574	-0.142637
10373	1.084738	-8.860985	-2.471661	3.262827	0.074066	-0.057897	0.169476	0.902966	0.033720	-0.613304	0.731838	0.251772	-0.157744
10374	0.981994	-9.011370	-1.355984	3.525070	0.052317	-0.058391	0.170352	0.901202	-0.058399	-0.663727	0.686735	0.240219	-0.173657
10375	0.997719	-9.218247	0.057699	3.514154	0.006565	-0.034387	0.169982	0.883519	-0.154453	-0.710551	0.638144	0.227840	-0.189678
10376	0.776743	-9.354844	1.052429	3.200709	0.008073	0.015692	0.163430	0.855193	-0.253085	-0.749859	0.591497	0.214947	-0.204062
10377	0.921240	-9.263341	2.394675	2.792833	0.036903	0.056020	0.165282	0.817425	-0.327646	-0.781751	0.548883	0.202032	-0.216277
10378	0.882518	-8.659006	3.934463	2.565111	0.032987	0.093585	0.173011	0.778413	-0.383099	-0.808585	0.508565	0.189163	-0.227529
10379	0.627104	-8.196146	3.633677	2.777977	-0.010562	0.131618	0.174699	0.729556	-0.443362	-0.835038	0.463069	0.175103	-0.240037
10380	0.503366	-7.459676	5.162521	3.447889	0.001201	0.205074	0.179928	0.660490	-0.506418	-0.863937	0.405171	0.156291	-0.254993
10381	0.577247	-6.719260	6.323551	3.932200	-0.003648	0.272090	0.178360	0.566553	-0.570743	-0.891733	0.336652	0.133696	-0.271299
10382	0.687912	-5.629894	6.774398	3.894566	-0.009055	0.317998	0.181041	0.459368	-0.626055	-0.913415	0.267092	0.110304	-0.286649
10383	0.322231	-4.195087	8.601269	3.512613	-0.026043	0.334442	0.188392	0.357099	-0.664214	-0.927954	0.202579	0.088652	-0.300007
10384	0.401666	-3.114120	9.428623	2.674040	-0.082791	0.312689	0.189769	0.265093	-0.683293	-0.935395	0.152690	0.072842	-0.310511
10385	0.247724	-2.155313	9.851161	1.581673	-0.158135	0.276760	0.186734	0.200933	-0.690646	-0.937822	0.121950	0.065098	-0.318402
10386	0.437291	-1.431235	10.388849	0.701224	-0.148211	0.242719	0.176008	0.155335	-0.686512	-0.937667	0.108055	0.062891	-0.324268
10387	0.730805	-1.301112	10.273376	0.344527	-0.159643	0.191101	0.172105	0.137821	-0.688588	-0.936971	0.100209	0.063222	-0.328704
10388	0.711909	-1.390709	10.118296	0.418425	-0.119455	0.147119	0.174546	0.132250	-0.694777	-0.936634	0.091662	0.062489	-0.332279
10389	0.807411	-1.201214	9.888973	0.519949	-0.053572	0.121688	0.171291	0.115983	-0.694759	-0.936685	0.081077	0.059799	-0.335368
10390	0.816993	-1.191873	9.800366	0.572321	-0.053478	0.133029	0.169638	0.098048	-0.695278	-0.936572	0.070047	0.056820	-0.338670
10391	0.720090	-1.103775	9.584631	0.407424	-0.051777	0.152489	0.165831	0.081149	-0.690663	-0.936032	0.061577	0.054811	-0.342123
10392	0.745160	-1.295309	9.851062	0.197433	-0.020930	0.160614	0.163350	0.070629	-0.690516	-0.935120	0.057808	0.053731	-0.345430
10393	0.895222	-1.417827	9.821935	0.064378	-0.031995	0.170121	0.163914	0.065525	-0.693279	-0.933991	0.055921	0.053703	-0.348784
10394	0.909626	-1.398005	9.980796	-0.121235	-0.010255	0.176528	0.162851	0.064180	-0.691958	-0.932583	0.058198	0.054620	-0.352020
10395	0.890561	-1.448872	9.893478	-0.358009	0.015183	0.216823	0.164436	0.068935	-0.694200	-0.930640	0.064593	0.056643	-0.355708
10396	0.746454	-1.577552	9.640651	-0.430232	0.038959	0.255185	0.162925	0.081973	-0.693788	-0.928246	0.073057	0.058722	-0.359964
10397	0.550656	-1.987498	9.493831	-0.347338	0.048269	0.296212	0.163550	0.091016	-0.693001	-0.925645	0.079609	0.059944	-0.365036
10398	0.340433	-2.394073	9.637412	-0.134500	0.037521	0.310237	0.164341	0.094416	-0.694581	-0.923169	0.082637	0.059810	-0.370612
10399	0.247445	-2.102924	9.691044	0.099893	-0.008822	0.320706	0.165151	0.090845	-0.694589	-0.920941	0.080576	0.058752	-0.376727
10400	0.121447	-1.973386	9.648471	0.159676	-0.082868	0.293426	0.162532	0.083056	-0.695490	-0.918847	0.077246	0.058674	-0.382506
10401	-0.064967	-1.310194	9.487982	0.367574	-0.133815	0.298212	0.158589	0.072011	-0.694676	-0.916940	0.069303	0.057878	-0.388674
10402	0.040171	-1.092000	9.904951	0.520496	-0.140890	0.330364	0.153619	0.053435	-0.694644	-0.914834	0.058931	0.056025	-0.395560
10403	0.479895	-1.265294	10.338758	0.486567	-0.202998	0.348767	0.148777	0.036087	-0.694875	-0.912346	0.048295	0.055471	-0.402759
10404	0.747204	-1.720681	10.003563	0.392646	-0.250670	0.308717	0.141400	0.021381	-0.694166	-0.909878	0.039340	0.056652	-0.409103
10405	0.838023	-1.573113	9.478317	0.396424	-0.243444	0.252431	0.132432	0.008052	-0.694624	-0.907786	0.029948	0.057661	-0.414370
10406	0.893452	-1.063305	9.356345	0.494272	-0.166602	0.228791	0.124279	-0.011989	-0.693911	-0.905907	0.019744	0.056520	-0.419223
10407	1.234011	-0.666962	9.662775	0.599130	-0.038517	0.223577	0.120622	-0.030962	-0.691003	-0.904130	0.008355	0.052149	-0.423980
10408	1.247224	-0.402274	9.657008	0.407932	0.005195	0.240987	0.118271	-0.045153	-0.687842	-0.902091	0.001161	0.048625	-0.428797
10409	1.006642	-0.505550	9.852575	0.014161	-0.030009	0.242732	0.116570	-0.052523	-0.686913	-0.899945	0.000426	0.049107	-0.433228
10410	0.765848	-0.576156	9.750908	-0.249894	-0.053249	0.212816	0.114441	-0.049222	-0.688075	-0.897998	0.004558	0.052299	-0.436857
10411	0.604149	-0.553225	9.514447	-0.170750	-0.066999	0.165243	0.110866	-0.047563	-0.690669	-0.896436	0.006785	0.055039	-0.439690
10412	0.517093	-0.000901	9.242895	0.117671	-0.053873	0.165734	0.107940	-0.048196	-0.688809	-0.894897	0.004271	0.055016	-0.442847
10413	0.681335	-0.052785	9.454967	0.332891	0.012211	0.181494	0.105318	-0.055027	-0.689840	-0.893281	-0.001815	0.051861	-0.446494
10414	0.880655	-0.378426	9.807569	0.283910	0.048779	0.207050	0.104933	-0.065113	-0.684987	-0.891419	-0.006351	0.048530	-0.450529
10415	0.747543	-0.767311	10.153781	0.185839	0.004634	0.160486	0.104424	-0.074260	-0.682363	-0.889915	-0.009868	0.046824	-0.453610
10416	0.560345	-0.945321	10.276776	0.149272	-0.043199	0.069932	0.102601	-0.085457	-0.680647	-0.889174	-0.012966	0.046320	-0.455035
10417	0.496527	-0.725630	9.823121	0.110858	-0.070726	0.032856	0.101025	-0.089823	-0.680637	-0.888746	-0.015881	0.046602	-0.455748
10418	0.474251	-0.105814	9.548319	0.123885	-0.054103	0.084551	0.098775	-0.090488	-0.681144	-0.887851	-0.018613	0.046531	-0.457395
10419	0.650549	-0.162897	9.640392	0.266835	0.001067	0.147955	0.097326	-0.095930	-0.679035	-0.886349	-0.023507	0.044129	-0.460310
10420	0.913694	-0.229364	9.752350	0.301496	0.021354	0.192410	0.096555	-0.106713	-0.675884	-0.884401	-0.028600	0.041133	-0.464032
10421	0.750482	-0.388708	9.690974	0.228057	0.019414	0.188351	0.093526	-0.117739	-0.672191	-0.882487	-0.032563	0.038790	-0.467601
10422	0.672881	-0.292448	9.739614	0.147901	0.033823	0.143616	0.094073	-0.125392	-0.669575	-0.881034	-0.034863	0.036972	-0.470316
10423	0.825433	0.057392	9.222584	0.069630	0.063039	0.139478	0.092355	-0.126475	-0.670217	-0.879680	-0.035622	0.035316	-0.472914
10424	0.722937	0.348489	9.969940	0.112353	0.075881	0.165488	0.093423	-0.130987	-0.668129	-0.878048	-0.036881	0.033103	-0.475999
10425	0.976670	0.728412	9.747166	0.129198	0.074234	0.206178	0.093166	-0.136032	-0.666030	-0.875992	-0.038541	0.030724	-0.479801
10426	0.815658	1.130303	9.856933	0.265055	0.072657	0.256677	0.092656	-0.143409	-0.664454	-0.873312	-0.042447	0.027172	-0.484547
10427	0.769977	1.088087	9.500605	0.136384	0.091005	0.331679	0.090690	-0.152138	-0.662737	-0.869969	-0.044037	0.024523	-0.490524
10428	0.619335	0.849369	10.144051	0.055918	0.058030	0.365468	0.089351	-0.155089	-0.658003	-0.866305	-0.044380	0.023352	-0.496991
10429	0.556641	0.841267	9.922483	0.020656	0.052559	0.382833	0.085113	-0.157233	-0.657970	-0.862440	-0.044309	0.022534	-0.503712
10430	0.769191	0.754429	9.735991	-0.002315	0.081869	0.401144	0.081677	-0.160212	-0.658337	-0.858375	-0.043383	0.021564	-0.510730
10431	1.155643	0.608162	9.660723	-0.051125	0.068143	0.391712	0.081684	-0.161177	-0.658994	-0.854380	-0.041924	0.021227	-0.517519
10432	1.135307	0.821642	9.476270	-0.061772	0.074529	0.386102	0.075315	-0.163144	-0.657368	-0.850406	-0.040054	0.020977	-0.524181
10433	0.775065	0.541001	9.944318	0.024251	0.072716	0.391149	0.074124	-0.164360	-0.657097	-0.846249	-0.039838	0.019780	-0.530927
10434	0.824330	0.322274	9.984923	0.049210	0.079973	0.358975	0.070554	-0.168422	-0.656282	-0.842372	-0.039802	0.018249	-0.537115
10435	0.909539	0.151860	10.060152	-0.054685	0.067952	0.346480	0.069757	-0.169772	-0.655227	-0.838657	-0.038306	0.017969	-0.543014
10436	1.173108	-0.003607	10.180469	-0.060449	0.024067	0.331769	0.065387	-0.168241	-0.657815	-0.835055	-0.037034	0.018533	-0.548606
10437	1.351746	-0.048917	10.195905	0.317140	0.019864	0.305087	0.062083	-0.174620	-0.655560	-0.831409	-0.042269	0.015001	-0.553848
10438	0.939791	0.388168	10.188587	0.852759	0.020338	0.283767	0.058664	-0.193001	-0.647931	-0.827381	-0.056254	0.005513	-0.558789
10439	0.518469	1.745990	9.238602	0.792430	0.022265	0.336915	0.054459	-0.219142	-0.636362	-0.822559	-0.069358	-0.003289	-0.564425
10440	0.621346	1.448981	10.279718	0.053771	-0.016861	0.386769	0.050493	-0.231362	-0.629906	-0.818057	-0.070583	-0.003026	-0.570782
10441	0.314465	1.085327	10.365382	-0.397734	-0.061255	0.395630	0.042274	-0.231283	-0.631282	-0.814010	-0.065063	0.003101	-0.577187
10442	0.341754	0.393094	9.866177	-0.071831	-0.060891	0.388092	0.034843	-0.226028	-0.634894	-0.809555	-0.064697	0.005480	-0.583442
10443	0.558355	0.467339	9.638768	0.236637	-0.056968	0.341665	0.029275	-0.224750	-0.636685	-0.805184	-0.069367	0.004109	-0.588940
10444	0.617765	1.147379	9.336765	0.160912	-0.040573	0.335691	0.022648	-0.231623	-0.632829	-0.800943	-0.072533	0.003385	-0.594322
10445	0.652392	0.954213	9.120713	-0.120918	0.008475	0.329587	0.016817	-0.232249	-0.633569	-0.797137	-0.070673	0.005178	-0.599625
10446	0.586410	0.650029	9.569571	-0.186712	0.021043	0.286788	0.013643	-0.235361	-0.633282	-0.793905	-0.067541	0.007537	-0.604232
10447	0.102883	0.944052	9.986911	-0.148265	-0.000939	0.289748	0.008994	-0.231624	-0.634817	-0.790543	-0.065312	0.009723	-0.608836
10448	0.120624	1.271347	9.991667	-0.085659	-0.056533	0.321514	0.004871	-0.223672	-0.638848	-0.786672	-0.064710	0.012128	-0.613850
10449	0.213231	1.064739	10.032846	0.096043	-0.075382	0.376004	-0.002156	-0.226184	-0.637742	-0.781844	-0.067186	0.012553	-0.619716
10450	0.463695	1.112254	9.709350	0.221518	-0.069585	0.421864	-0.011031	-0.232094	-0.636098	-0.776221	-0.071532	0.011508	-0.626284
10451	0.695339	1.063709	9.451551	0.270254	-0.045663	0.443314	-0.019778	-0.241669	-0.630783	-0.770183	-0.076317	0.009369	-0.633171
10452	1.022027	1.314002	9.275655	0.273652	0.032961	0.426601	-0.026407	-0.248266	-0.626796	-0.764284	-0.080160	0.006091	-0.639849
10453	1.184960	1.020810	9.287467	0.004490	0.078302	0.394732	-0.030778	-0.251087	-0.626106	-0.759164	-0.079313	0.005377	-0.646027
10454	1.160325	0.629122	9.454597	-0.184782	0.063353	0.355974	-0.033448	-0.247489	-0.625558	-0.754795	-0.075778	0.007410	-0.651527
10455	1.099419	0.771776	9.691302	0.019278	0.100069	0.340327	-0.036763	-0.245414	-0.627367	-0.750281	-0.074837	0.006094	-0.656842
10456	1.051492	1.224494	9.822043	-0.012324	0.107303	0.327210	-0.040081	-0.245782	-0.626815	-0.745950	-0.073332	0.005176	-0.661932
10457	1.003715	1.122692	9.632912	-0.077132	0.092624	0.330601	-0.042611	-0.244920	-0.625744	-0.741631	-0.071051	0.005228	-0.667014
10458	0.877067	0.889680	9.820520	0.033307	0.089063	0.334862	-0.045006	-0.243247	-0.625593	-0.737062	-0.070452	0.003977	-0.672131
10459	0.748706	1.022745	10.106877	0.041946	0.078105	0.349674	-0.048194	-0.244018	-0.624124	-0.732243	-0.070113	0.002676	-0.677420
10460	0.751328	1.484476	10.029352	0.039703	0.056243	0.373670	-0.050045	-0.244283	-0.625290	-0.727061	-0.070043	0.001875	-0.682988
10461	0.951145	1.531610	9.623752	0.124646	0.038300	0.446124	-0.056687	-0.245958	-0.622350	-0.720715	-0.071454	0.000137	-0.689539
10462	0.959034	1.391977	9.597859	0.201225	0.045828	0.498190	-0.063579	-0.249837	-0.620721	-0.713466	-0.073850	-0.002552	-0.696782
10463	0.834033	1.314936	9.658031	0.207956	0.056858	0.529583	-0.069026	-0.253432	-0.616611	-0.705680	-0.076203	-0.005594	-0.704399
10464	0.833342	1.469629	9.861857	0.076425	0.064069	0.551045	-0.075392	-0.256221	-0.614986	-0.697701	-0.076570	-0.006702	-0.712254
10465	0.776951	1.151372	9.708021	-0.007562	0.078611	0.556150	-0.082303	-0.255166	-0.613355	-0.689686	-0.075570	-0.006966	-0.720121
10466	0.873652	1.083049	9.374262	-0.044281	0.142532	0.535572	-0.087867	-0.254847	-0.615147	-0.681926	-0.073111	-0.007455	-0.727720
10467	0.964453	0.754166	9.545751	-0.123700	0.133310	0.538894	-0.093460	-0.249031	-0.615361	-0.674150	-0.069711	-0.006799	-0.735266
10468	0.780417	0.425197	9.851516	-0.085054	0.167826	0.459672	-0.096653	-0.243673	-0.617563	-0.667400	-0.066291	-0.007144	-0.741708
10469	0.977305	1.114262	9.997459	-0.118175	0.143948	0.417061	-0.099322	-0.238446	-0.618458	-0.661272	-0.062776	-0.006859	-0.747483
10470	0.796788	1.046429	9.968415	-0.137804	0.114764	0.459456	-0.102511	-0.233233	-0.621447	-0.654477	-0.059433	-0.005717	-0.753721
10471	0.378969	0.687249	10.019496	0.175762	0.124163	0.455493	-0.106769	-0.230984	-0.620624	-0.647304	-0.060039	-0.009557	-0.759804
10472	0.301713	0.693030	9.644341	0.283540	0.155292	0.424614	-0.109158	-0.238026	-0.615097	-0.640389	-0.061563	-0.015345	-0.765426
10473	0.384524	0.499263	9.224667	0.031675	0.123925	0.401255	-0.112481	-0.238520	-0.613496	-0.634098	-0.060290	-0.017030	-0.770711
10474	0.277735	0.658801	9.499592	-0.110684	0.048736	0.378485	-0.116599	-0.234793	-0.615429	-0.628303	-0.058398	-0.015468	-0.775619
10475	0.385278	0.887364	10.132795	-0.014172	-0.009685	0.375358	-0.120053	-0.233929	-0.615138	-0.622434	-0.058557	-0.014801	-0.780338
10476	0.434394	1.210090	10.190597	0.095057	-0.042440	0.383331	-0.127227	-0.233012	-0.613899	-0.616275	-0.060651	-0.015291	-0.785043
10477	0.780845	1.354020	9.859746	0.211154	-0.048591	0.400551	-0.134393	-0.235104	-0.612004	-0.609671	-0.064215	-0.017652	-0.789852
10478	0.761991	1.252111	9.622868	0.321185	-0.001804	0.417655	-0.141571	-0.237715	-0.607355	-0.602563	-0.068441	-0.022154	-0.794822
10479	0.632096	1.194656	9.784100	0.232630	0.085607	0.339544	-0.145541	-0.244760	-0.603914	-0.596740	-0.070115	-0.026555	-0.798924
10480	1.201937	1.506690	9.227221	-0.201684	0.057813	0.326326	-0.148475	-0.240617	-0.604020	-0.591701	-0.067093	-0.023553	-0.803015
10481	1.264519	1.031335	9.504424	-0.129813	0.048809	0.356259	-0.151939	-0.234837	-0.605432	-0.586065	-0.065059	-0.021680	-0.807357
10482	1.123893	1.210219	9.827320	0.127465	0.096575	0.357470	-0.155524	-0.233433	-0.606059	-0.580005	-0.065284	-0.024395	-0.811626
10483	1.140992	1.677424	9.934864	0.076103	0.093877	0.395952	-0.159516	-0.231188	-0.605369	-0.573363	-0.064986	-0.026308	-0.816296
10484	0.224898	2.124970	9.058721	0.120051	0.115105	0.483770	-0.161658	-0.228133	-0.603776	-0.565159	-0.064872	-0.028951	-0.821918
10485	0.217714	1.116011	9.543857	0.429407	0.137414	0.519492	-0.166701	-0.232834	-0.600063	-0.555879	-0.067902	-0.037039	-0.827657
10486	0.037161	0.573995	10.170765	0.205429	0.060223	0.481574	-0.170681	-0.241085	-0.593999	-0.547494	-0.069680	-0.040448	-0.832922
10487	0.172723	0.477039	10.588400	-0.047396	-0.016101	0.410276	-0.177052	-0.237470	-0.596045	-0.540674	-0.069840	-0.039037	-0.837419
10488	0.111900	2.088886	9.830199	-0.069817	-0.049799	0.437830	-0.183579	-0.231225	-0.595464	-0.533387	-0.070396	-0.036715	-0.842137
10489	0.763448	1.985425	10.156528	0.101056	-0.036507	0.532836	-0.189697	-0.228406	-0.594626	-0.524221	-0.072559	-0.037450	-0.847659
10490	0.830971	1.959593	9.599824	0.032283	-0.001733	0.560132	-0.196880	-0.225842	-0.592992	-0.514582	-0.073480	-0.037165	-0.853478
10491	1.077706	1.292121	9.880855	-0.617773	0.022970	0.486700	-0.206205	-0.210975	-0.596583	-0.507057	-0.067185	-0.026316	-0.858887
10492	1.398543	1.238221	9.412547	-1.235514	0.040560	0.448495	-0.211295	-0.179544	-0.610436	-0.500751	-0.054314	-0.004904	-0.863872
10493	1.337378	0.931337	9.772585	-1.007704	0.075505	0.451449	-0.214149	-0.146742	-0.621550	-0.493868	-0.043091	0.012075	-0.868385
10494	1.076601	1.007484	9.675189	-0.409646	0.153015	0.498644	-0.216062	-0.124038	-0.627691	-0.485481	-0.036400	0.018099	-0.873302
10495	0.542059	-0.149853	9.999674	-0.036397	0.211862	0.526316	-0.215687	-0.113663	-0.630970	-0.476308	-0.032301	0.016884	-0.878523
10496	0.530081	-0.682182	9.843249	-0.074396	0.186168	0.501272	-0.214924	-0.099464	-0.635037	-0.467505	-0.028287	0.016730	-0.883379
10497	0.381721	-0.931204	9.583893	-0.104328	0.143926	0.437516	-0.214682	-0.090989	-0.636741	-0.459809	-0.024741	0.017342	-0.887504
10498	0.093490	-1.149595	9.919045	0.000816	0.126412	0.361471	-0.215891	-0.090129	-0.634369	-0.453336	-0.022515	0.016330	-0.890906
10499	0.360146	-0.437073	9.847502	0.040314	0.101713	0.313695	-0.214048	-0.087131	-0.633858	-0.447698	-0.021055	0.014732	-0.893816
10500	0.888688	-0.036614	9.841247	0.079480	0.056174	0.325963	-0.216317	-0.083951	-0.633575	-0.441744	-0.020802	0.012929	-0.896807
10501	0.698375	-0.081133	9.598772	0.303145	0.067456	0.358454	-0.216461	-0.081616	-0.633180	-0.435133	-0.022287	0.006961	-0.900063
10502	0.582197	-0.500380	9.500579	0.352386	0.078447	0.353166	-0.217513	-0.088284	-0.629894	-0.428502	-0.024027	0.000074	-0.903221
10503	0.647438	-0.013597	9.676067	-0.020180	0.077911	0.299575	-0.216854	-0.090868	-0.627276	-0.423038	-0.022563	-0.000135	-0.905831
10504	0.333247	0.176015	10.422425	-0.157739	-0.012944	0.249152	-0.219404	-0.082078	-0.628039	-0.418495	-0.021599	0.002925	-0.907957
10505	0.076110	0.497228	10.215666	0.169822	-0.083077	0.210289	-0.223131	-0.080924	-0.626433	-0.414539	-0.024625	0.000557	-0.909698
10506	0.239536	0.576744	9.450069	0.288553	-0.082865	0.210901	-0.227249	-0.082771	-0.624039	-0.410433	-0.028657	-0.003923	-0.911432
10507	0.216984	0.239157	9.253064	0.234662	-0.020861	0.175481	-0.230032	-0.086554	-0.621919	-0.407043	-0.031077	-0.008017	-0.912845
10508	0.329172	-0.040537	9.019717	0.180751	0.033856	0.140074	-0.232037	-0.090444	-0.615999	-0.404244	-0.032088	-0.011528	-0.914015
10509	0.260917	0.118257	9.054918	-0.011356	0.091967	0.076243	-0.231106	-0.089644	-0.617056	-0.402784	-0.030422	-0.012083	-0.914709
10510	0.356680	0.273383	9.329271	-0.244006	0.115423	0.056564	-0.228213	-0.084051	-0.616290	-0.401742	-0.026493	-0.008537	-0.915330
10511	0.510756	0.340069	9.742171	-0.215577	0.089792	0.030904	-0.225319	-0.076011	-0.617360	-0.401219	-0.023213	-0.005355	-0.915672
10512	0.009461	0.314131	10.188468	-0.017724	0.084443	0.041120	-0.224017	-0.069995	-0.617105	-0.400310	-0.021664	-0.005713	-0.916106
10513	0.135363	0.208984	10.327412	0.066440	0.090021	0.039700	-0.223096	-0.069173	-0.616062	-0.399491	-0.020626	-0.007702	-0.916472
10514	0.529144	0.540652	9.985231	0.032698	0.074595	0.063552	-0.220323	-0.068363	-0.614116	-0.398135	-0.019665	-0.008895	-0.917073
10515	0.312740	0.409855	9.858938	0.158270	0.061127	0.114044	-0.219925	-0.069728	-0.613202	-0.395916	-0.019912	-0.012312	-0.917988
10516	0.186561	0.588398	10.073931	0.270245	0.082239	0.114562	-0.219932	-0.074610	-0.608218	-0.393515	-0.020704	-0.017904	-0.918911
10517	0.316633	0.607271	9.888152	0.214295	0.049285	0.105107	-0.219002	-0.077751	-0.606127	-0.391423	-0.021615	-0.022267	-0.919687
10518	0.033433	0.332526	9.924869	-0.013809	0.008731	0.087405	-0.218354	-0.077592	-0.603246	-0.389671	-0.021519	-0.022069	-0.920438
10519	0.073546	0.005135	9.858232	-0.141981	0.031350	0.049823	-0.217298	-0.074465	-0.604434	-0.388750	-0.019938	-0.019736	-0.920916
10520	0.171748	0.150287	10.029236	-0.152629	0.055133	0.060802	-0.216936	-0.066783	-0.603121	-0.387441	-0.017893	-0.017356	-0.921558
10521	0.073091	0.106626	9.984489	-0.082714	0.051570	0.072235	-0.216950	-0.062133	-0.603906	-0.386069	-0.016400	-0.016241	-0.922181
10522	0.150159	0.120891	9.889380	-0.011089	0.035252	0.086470	-0.216310	-0.058830	-0.601810	-0.384144	-0.015823	-0.016309	-0.922994
10523	0.049083	0.090160	10.108873	0.038204	-0.036037	0.076673	-0.215529	-0.057314	-0.599979	-0.382675	-0.016874	-0.016730	-0.923577
10524	-0.124627	0.116517	10.177243	0.200821	-0.045893	0.096884	-0.218454	-0.059580	-0.597070	-0.380450	-0.019420	-0.020087	-0.924379
10525	0.033070	0.406941	9.873093	0.354420	-0.061155	0.119830	-0.220307	-0.064191	-0.594432	-0.378059	-0.023348	-0.026139	-0.925118
10526	0.095490	0.457057	9.715929	0.342036	-0.042861	0.122510	-0.223495	-0.072307	-0.587718	-0.375158	-0.026912	-0.032122	-0.926013
10527	0.173281	0.301485	9.210318	0.242126	-0.000889	0.120110	-0.225084	-0.076782	-0.584952	-0.372748	-0.028870	-0.036531	-0.926764
10528	0.060047	0.281907	9.180177	0.086827	0.048128	0.060179	-0.224955	-0.080040	-0.581806	-0.370935	-0.028782	-0.038506	-0.927414
10529	-0.099285	0.330205	9.323412	-0.037282	0.080803	0.037340	-0.223374	-0.078541	-0.580768	-0.370150	-0.027065	-0.038364	-0.927785
10530	-0.202406	0.253980	10.312886	-0.171627	0.067763	0.032976	-0.222321	-0.076768	-0.580382	-0.369259	-0.024689	-0.035695	-0.928313
10531	-0.189027	0.472004	10.030381	-0.171678	0.016581	0.021974	-0.221818	-0.071144	-0.579203	-0.368870	-0.023132	-0.032572	-0.928622
10532	-0.194621	0.635656	10.042227	-0.024087	-0.003292	0.050431	-0.222490	-0.068263	-0.579590	-0.367699	-0.023178	-0.032108	-0.929101
10533	-0.007894	0.920110	10.086371	0.039364	-0.017728	0.085837	-0.223563	-0.068909	-0.576957	-0.366046	-0.023843	-0.032637	-0.929719
10534	-0.057644	0.742697	10.304287	-0.009655	-0.036035	0.105925	-0.227145	-0.069685	-0.576403	-0.363895	-0.024642	-0.032174	-0.930558
10535	-0.355383	0.984608	10.151254	-0.040074	-0.008576	0.146314	-0.227291	-0.067209	-0.575614	-0.361147	-0.024578	-0.031284	-0.931660
10536	0.060835	0.660169	10.025749	-0.028628	-0.002986	0.157472	-0.230084	-0.064852	-0.575984	-0.358046	-0.024657	-0.030682	-0.932874
10537	0.504607	1.636799	9.683478	0.025690	-0.024695	0.181749	-0.231679	-0.066052	-0.574528	-0.354609	-0.025401	-0.030915	-0.934158
10538	0.182091	0.505934	9.885475	0.214261	-0.049389	0.125563	-0.233539	-0.064530	-0.575168	-0.351935	-0.028050	-0.034537	-0.934966
10539	-0.033560	1.223590	9.485402	0.213890	-0.009233	0.099620	-0.235125	-0.071051	-0.571484	-0.349910	-0.029781	-0.038449	-0.935520
10540	-0.041673	0.898623	9.451960	0.139244	0.040811	0.045652	-0.236975	-0.076484	-0.568847	-0.348722	-0.030156	-0.041347	-0.935828
10541	0.077157	0.754566	9.475056	-0.049237	0.047802	-0.005138	-0.235639	-0.078966	-0.568859	-0.348765	-0.028890	-0.040798	-0.935876
10542	0.145714	1.033016	9.239527	-0.156067	0.040358	-0.024133	-0.234851	-0.075966	-0.569389	-0.349075	-0.027157	-0.038205	-0.935922
10543	0.053147	0.740704	9.657093	-0.108565	0.038553	-0.016501	-0.234599	-0.072815	-0.569128	-0.349370	-0.025640	-0.036491	-0.935923
10544	-0.051140	0.870500	9.677146	-0.120920	0.029395	-0.012869	-0.233937	-0.070372	-0.570706	-0.349446	-0.024366	-0.034472	-0.936005
10545	0.005961	1.050145	10.107531	-0.167219	0.009217	-0.013084	-0.233282	-0.068189	-0.570842	-0.349723	-0.022985	-0.031468	-0.936042
10546	0.034509	1.126810	9.993637	-0.105297	-0.007110	0.003866	-0.236335	-0.066382	-0.571735	-0.349523	-0.022516	-0.029477	-0.936193
10547	0.261377	1.079142	9.995086	-0.052972	-0.027056	0.031860	-0.237796	-0.065411	-0.572247	-0.348926	-0.022649	-0.028364	-0.936447
10548	0.256956	0.987102	9.820901	-0.053206	-0.024248	0.054010	-0.237941	-0.062665	-0.571851	-0.347760	-0.022894	-0.027206	-0.936909
10549	0.133928	0.501681	10.077025	-0.092896	-0.028961	0.031683	-0.240072	-0.062354	-0.570522	-0.347184	-0.022792	-0.025334	-0.937178
10550	0.459630	0.956156	9.800752	-0.068515	-0.035304	0.013352	-0.241406	-0.060283	-0.570510	-0.346796	-0.023117	-0.023831	-0.937353
10551	0.180229	0.890169	9.665177	-0.112488	-0.021638	0.027868	-0.243537	-0.058610	-0.570098	-0.346296	-0.022754	-0.021661	-0.937599
10552	-0.157142	0.850912	9.639871	-0.121271	0.008455	0.024075	-0.245681	-0.054058	-0.569422	-0.345699	-0.021898	-0.019467	-0.937888
10553	-0.234148	0.809003	9.391288	-0.065490	0.020441	0.039107	-0.246615	-0.052404	-0.569545	-0.344950	-0.021060	-0.018497	-0.938202
10554	-0.612540	0.271991	9.485857	-0.003815	0.029544	0.026495	-0.247031	-0.050460	-0.567442	-0.344304	-0.020622	-0.018650	-0.938447
10555	-0.844022	0.292120	9.877700	-0.055667	0.031108	-0.031004	-0.247175	-0.050166	-0.565603	-0.344866	-0.019571	-0.017980	-0.938276
10556	-0.851811	-0.094886	9.997038	-0.081395	0.030993	-0.058804	-0.246902	-0.049367	-0.567573	-0.345896	-0.018541	-0.016720	-0.937941
10557	-0.469269	0.576232	9.712329	0.086156	0.015751	-0.048717	-0.247166	-0.052087	-0.565867	-0.346745	-0.018705	-0.018618	-0.937588
10558	-0.232533	0.485623	9.816500	0.150479	0.026044	0.007902	-0.246369	-0.054545	-0.564169	-0.346448	-0.019397	-0.021648	-0.937619
10559	-0.280496	0.435363	9.923381	0.108292	0.018734	0.032617	-0.245565	-0.058106	-0.563127	-0.345762	-0.019674	-0.023956	-0.937810
10560	-0.073446	0.490371	9.705216	0.056371	0.056232	0.047070	-0.246889	-0.060001	-0.562330	-0.344754	-0.019166	-0.025414	-0.938153
10561	-0.219311	0.240312	9.844393	-0.054563	0.069765	0.039109	-0.246618	-0.062734	-0.561284	-0.343983	-0.017353	-0.025004	-0.938483
10562	-0.347141	0.239249	9.607911	-0.051073	0.055126	0.031764	-0.245554	-0.061663	-0.562604	-0.343306	-0.016117	-0.024444	-0.938767
10563	-0.385819	0.268712	9.802423	-0.021036	0.048686	0.009772	-0.245023	-0.061535	-0.562871	-0.343084	-0.014893	-0.024516	-0.938867
10564	-0.624593	0.287718	9.870083	-0.047086	0.043992	-0.012514	-0.243959	-0.061278	-0.563404	-0.343242	-0.013872	-0.023968	-0.938838
10565	-0.660087	0.143070	9.810105	0.030080	0.033087	-0.019483	-0.244208	-0.064300	-0.564453	-0.343564	-0.013242	-0.024896	-0.938706
10566	-0.678750	0.018528	9.990641	0.033760	0.054989	-0.026878	-0.242875	-0.067048	-0.563678	-0.343969	-0.012562	-0.025945	-0.938538
10567	-0.481714	0.153040	9.807109	0.047689	0.076964	-0.034221	-0.240470	-0.069828	-0.564880	-0.344541	-0.011190	-0.027489	-0.938302
10568	-0.352455	0.361000	10.032100	-0.019949	0.096140	-0.014297	-0.238609	-0.070671	-0.564895	-0.344699	-0.009375	-0.027811	-0.938255
10569	-0.224144	0.760757	10.053309	-0.092865	0.098841	-0.008225	-0.237004	-0.070716	-0.567532	-0.344797	-0.006636	-0.026863	-0.938269
10570	-0.138005	0.897894	9.998419	-0.066941	0.087989	0.018684	-0.234340	-0.070085	-0.569916	-0.344346	-0.004668	-0.026242	-0.938464
10571	-0.066074	0.984823	10.045924	-0.002278	0.084437	0.028244	-0.233254	-0.072322	-0.573075	-0.343756	-0.002864	-0.026914	-0.938669
10572	0.045616	0.816319	9.960577	0.064543	0.051582	0.010189	-0.231395	-0.072074	-0.573614	-0.343471	-0.002480	-0.028511	-0.938727
10573	0.257390	0.898316	9.891682	0.097917	0.026033	-0.002518	-0.230720	-0.074008	-0.574408	-0.343481	-0.002484	-0.030671	-0.938655
10574	0.299548	0.660980	10.124019	0.101766	0.013199	-0.013543	-0.230175	-0.077580	-0.574677	-0.343659	-0.003062	-0.032704	-0.938520
10575	0.314781	0.991695	9.723074	0.047220	-0.014247	-0.015633	-0.231758	-0.081930	-0.573091	-0.343940	-0.003513	-0.033628	-0.938383
10576	0.276693	0.885510	9.654009	-0.036858	-0.008839	-0.008680	-0.231231	-0.080568	-0.573357	-0.344047	-0.003554	-0.032908	-0.938369
10577	0.108287	0.813497	9.802673	-0.075355	0.009370	-0.005216	-0.232027	-0.080833	-0.573351	-0.344122	-0.002764	-0.031691	-0.938386
10578	-0.103560	0.751096	9.972674	-0.073530	0.029427	-0.008014	-0.230697	-0.079223	-0.575198	-0.344192	-0.001835	-0.030545	-0.938401
10579	-0.156301	0.683301	9.880003	-0.085739	0.027572	-0.012685	-0.230712	-0.076201	-0.574409	-0.344392	-0.000642	-0.029260	-0.938370
10580	-0.175036	0.562668	9.796511	-0.036623	0.018474	-0.017953	-0.230720	-0.074552	-0.574015	-0.344649	-0.000167	-0.028731	-0.938292
10581	-0.285929	0.557508	9.759392	-0.036680	0.002024	-0.012395	-0.229385	-0.075400	-0.575076	-0.344856	0.000201	-0.028187	-0.938232
10582	-0.392041	0.569925	9.933830	-0.054120	0.000144	-0.014333	-0.229394	-0.073207	-0.574943	-0.345058	0.000451	-0.027204	-0.938187
10583	-0.333852	0.500127	9.894982	0.019313	-0.003388	-0.001029	-0.229135	-0.071701	-0.574814	-0.345055	0.000325	-0.027674	-0.938174
10584	-0.309451	0.437506	9.863122	0.082467	-0.001514	-0.011782	-0.231917	-0.073991	-0.574005	-0.345208	-0.000400	-0.029242	-0.938071
10585	-0.299627	0.393744	9.725758	0.024670	0.000261	-0.012073	-0.230716	-0.077008	-0.572966	-0.345410	-0.000489	-0.029827	-0.937978
10586	-0.304562	0.412574	9.605939	-0.013883	0.016669	-0.015985	-0.230334	-0.073175	-0.572836	-0.345633	-0.000205	-0.029713	-0.937899
10587	-0.357558	0.402874	9.614911	0.022734	0.033184	-0.002906	-0.231259	-0.073988	-0.572960	-0.345643	0.000333	-0.030479	-0.937871
10588	-0.376663	0.369607	9.748708	-0.001772	0.033160	0.003429	-0.229274	-0.073998	-0.571796	-0.345492	0.000831	-0.030706	-0.937919
10589	-0.236823	0.364601	9.610700	0.005226	0.033192	0.000703	-0.228473	-0.075106	-0.572065	-0.345433	0.001487	-0.031128	-0.937926
10590	-0.241730	0.383956	9.644535	0.012274	0.040494	-0.004811	-0.228198	-0.076488	-0.572855	-0.345432	0.002031	-0.031669	-0.937907
10591	-0.222509	0.403706	9.779433	-0.055879	0.049528	-0.014401	-0.227528	-0.076508	-0.574173	-0.345641	0.003418	-0.031041	-0.937847
10592	-0.232365	0.446868	9.741535	-0.099703	0.065933	-0.014651	-0.225550	-0.074604	-0.573269	-0.345801	0.005218	-0.029657	-0.937825
10593	-0.338434	0.454842	10.023944	-0.075942	0.069567	-0.019158	-0.224219	-0.073676	-0.574854	-0.346080	0.007114	-0.028780	-0.937736
10594	-0.347871	0.408938	9.975198	-0.043514	0.076903	-0.023617	-0.222893	-0.072056	-0.575783	-0.346405	0.008737	-0.028525	-0.937611
10595	-0.343280	0.451769	9.831797	-0.001553	0.044065	-0.021509	-0.221817	-0.073594	-0.577629	-0.346751	0.009634	-0.028860	-0.937463
10596	-0.319132	0.447276	9.911183	0.035172	0.029503	-0.012071	-0.222614	-0.073447	-0.577492	-0.346899	0.009816	-0.029754	-0.937379
10597	-0.280637	0.461537	9.837320	0.047256	0.025910	0.002764	-0.221546	-0.075649	-0.577239	-0.346809	0.010005	-0.030876	-0.937374
10598	-0.289328	0.259339	9.819998	0.019532	0.040447	-0.017693	-0.220490	-0.075513	-0.576198	-0.347052	0.010505	-0.031551	-0.937256
10599	-0.288890	0.165379	9.785074	-0.011794	0.040376	-0.032613	-0.218883	-0.078552	-0.576868	-0.347600	0.011387	-0.031633	-0.937040
10600	-0.236141	0.225446	9.728791	-0.020362	0.042147	-0.056654	-0.218353	-0.078557	-0.576741	-0.348563	0.012220	-0.031563	-0.936674
10601	-0.328078	0.297935	9.870593	-0.086860	0.038390	-0.058840	-0.215161	-0.078473	-0.578342	-0.349581	0.013593	-0.030196	-0.936321
10602	-0.386444	0.403703	9.873933	-0.115061	0.038385	-0.046070	-0.215832	-0.075867	-0.578860	-0.350319	0.015010	-0.028329	-0.936082
10603	-0.472732	0.292591	9.799547	-0.008299	0.047642	-0.041849	-0.213699	-0.075774	-0.580845	-0.351033	0.015987	-0.028494	-0.935793
10604	-0.540499	0.345270	9.763642	0.014514	0.042152	-0.051881	-0.212357	-0.078812	-0.581645	-0.351916	0.016569	-0.029077	-0.935433
10605	-0.502720	0.513764	9.759156	0.003904	0.033016	-0.049159	-0.212225	-0.078268	-0.581908	-0.352778	0.017186	-0.029368	-0.935088
10606	-0.531727	0.538508	9.975299	-0.020785	0.025724	-0.023437	-0.211539	-0.081040	-0.584277	-0.353125	0.017693	-0.029184	-0.934954
10607	-0.454734	0.564460	9.779521	0.084041	0.014935	-0.008119	-0.211139	-0.082952	-0.583231	-0.353258	0.017370	-0.030870	-0.934855
10608	-0.363822	0.721629	9.950625	0.193369	0.013249	-0.000185	-0.208745	-0.085711	-0.582334	-0.353246	0.016118	-0.034610	-0.934751
10609	-0.398009	0.813016	9.956389	0.155555	-0.003209	0.014409	-0.209529	-0.090894	-0.580886	-0.352988	0.014913	-0.037527	-0.934756
10610	-0.406027	0.976433	9.900990	0.078284	0.001314	0.026924	-0.208724	-0.093231	-0.580763	-0.352435	0.014231	-0.039038	-0.934913
10611	-0.336198	0.990560	9.769798	0.053571	-0.003221	0.043421	-0.211105	-0.097298	-0.579171	-0.351602	0.013700	-0.040079	-0.935191
10612	-0.393915	0.961789	9.833676	0.043050	0.007730	0.047041	-0.211108	-0.097155	-0.578646	-0.350651	0.013370	-0.040982	-0.935513
10613	-0.481994	0.731319	10.038486	0.081566	0.001395	0.067555	-0.211377	-0.097417	-0.577725	-0.349368	0.012696	-0.042594	-0.935931
10614	-0.482072	0.230156	9.841797	0.246704	0.004227	0.029652	-0.212435	-0.102307	-0.574701	-0.348786	0.010892	-0.047280	-0.935946
10615	-0.453439	0.297952	9.948648	0.238292	-0.032417	0.000130	-0.212425	-0.106679	-0.573522	-0.348821	0.008552	-0.051533	-0.935732
10616	-0.441219	0.771948	9.933804	0.096184	-0.041688	0.004940	-0.215065	-0.111571	-0.572453	-0.348710	0.006962	-0.053074	-0.935701
10617	-0.437119	0.923447	9.904757	0.010199	-0.025304	0.013701	-0.215065	-0.112659	-0.571666	-0.348440	0.006325	-0.053103	-0.935804
10618	-0.444200	0.884373	9.740892	0.058976	-0.010570	0.032386	-0.216254	-0.114014	-0.571526	-0.347775	0.005548	-0.054168	-0.935995
10619	-0.456412	0.907607	9.505832	0.055446	-0.010577	0.024987	-0.216247	-0.116612	-0.571003	-0.347282	0.004857	-0.055145	-0.936125
10620	-0.490249	0.921713	9.428890	0.008312	-0.003363	0.006278	-0.215979	-0.116620	-0.571530	-0.347091	0.004595	-0.055309	-0.936188
10621	-0.624734	0.816204	9.613413	-0.052563	0.014734	-0.025439	-0.216386	-0.114287	-0.571525	-0.347505	0.005189	-0.054433	-0.936083
10622	-0.513492	0.749323	9.692738	-0.031345	0.011078	-0.038240	-0.214660	-0.114172	-0.571802	-0.348124	0.005522	-0.053950	-0.935878
10623	-0.460649	0.787578	9.590536	0.017761	0.012938	-0.052759	-0.215581	-0.116218	-0.571926	-0.349057	0.005625	-0.054364	-0.935506
10624	-0.546977	0.691446	9.674809	0.022123	0.025737	-0.045373	-0.213454	-0.116793	-0.572206	-0.349801	0.005867	-0.054983	-0.935191
10625	-0.561756	0.748429	9.459403	0.019556	0.018395	-0.061988	-0.213978	-0.118161	-0.572596	-0.350901	0.006077	-0.055455	-0.934749
10626	-0.542712	0.806761	9.618848	0.082716	0.045836	-0.076481	-0.212100	-0.122302	-0.573532	-0.352212	0.006304	-0.057344	-0.934141
10627	-0.494651	0.850993	9.859991	0.016307	0.047570	-0.081437	-0.208103	-0.126596	-0.573566	-0.353639	0.007106	-0.057949	-0.933558
10628	-0.466397	1.000760	10.013602	-0.039682	0.027390	-0.084466	-0.207965	-0.126201	-0.575011	-0.355106	0.007861	-0.057420	-0.933028
10629	-0.438647	1.251081	10.019773	-0.060845	0.016416	-0.080876	-0.206506	-0.126489	-0.574760	-0.356544	0.008615	-0.056370	-0.932537
10630	-0.465064	1.221560	9.846259	-0.010417	0.022036	-0.052017	-0.206369	-0.126363	-0.575680	-0.357407	0.009024	-0.056353	-0.932203
10631	-0.472124	1.182881	9.797635	-0.005112	0.018377	-0.056597	-0.203573	-0.127366	-0.576884	-0.358398	0.009376	-0.056376	-0.931818
10632	-0.572975	1.096115	9.814683	-0.057657	0.016493	-0.049477	-0.204364	-0.126959	-0.578189	-0.359209	0.010018	-0.055440	-0.931555
10633	-0.553855	1.124438	9.642406	0.017518	0.020251	-0.047255	-0.202499	-0.127673	-0.578992	-0.360027	0.010225	-0.055912	-0.931209
10634	-0.582611	1.091012	9.735297	0.062989	0.036759	-0.039667	-0.201302	-0.129597	-0.578215	-0.360653	0.010366	-0.057370	-0.930876
10635	-0.624831	0.835356	9.584872	0.127788	0.036845	-0.033790	-0.199695	-0.133452	-0.578230	-0.361223	0.010071	-0.060020	-0.930491
10636	-0.571873	0.844333	9.364624	0.178602	0.036892	-0.046449	-0.199950	-0.137957	-0.576918	-0.361989	0.009389	-0.063629	-0.929961
10637	-0.539527	0.643122	9.611781	0.082721	0.054993	-0.069103	-0.199009	-0.141663	-0.576534	-0.363176	0.009803	-0.065543	-0.929361
10638	-0.592111	1.051777	9.525793	-0.132765	0.067526	-0.082233	-0.196609	-0.143891	-0.577342	-0.364512	0.011996	-0.063578	-0.928948
10639	-0.592216	1.089120	9.891229	-0.192364	0.083929	-0.065031	-0.194215	-0.142024	-0.579722	-0.365521	0.014937	-0.060587	-0.928709
10640	-0.613700	1.571868	10.344337	-0.173380	0.074829	-0.046493	-0.191839	-0.137269	-0.581051	-0.366152	0.017516	-0.057928	-0.928585
10641	-0.704452	1.386250	10.297673	0.022334	0.040424	0.002548	-0.191573	-0.134826	-0.583021	-0.366021	0.017979	-0.058659	-0.928582
10642	-0.724516	1.029155	10.023595	0.222051	0.011405	0.001779	-0.190096	-0.140044	-0.582510	-0.365953	0.016430	-0.062895	-0.928360
10643	-0.707429	0.970239	9.672420	0.164468	-0.010631	-0.024312	-0.189699	-0.144262	-0.579104	-0.366425	0.014934	-0.065881	-0.927992
10644	-0.780635	1.158046	9.751194	-0.014196	-0.009009	-0.023387	-0.190493	-0.145346	-0.578835	-0.366777	0.014767	-0.065573	-0.927878
10645	-0.769325	0.801573	9.640667	-0.073509	-0.003600	-0.029214	-0.191426	-0.143422	-0.579352	-0.367257	0.015157	-0.064186	-0.927778
10646	-0.779487	0.925465	9.990417	-0.185427	-0.008332	-0.035321	-0.190229	-0.143169	-0.580017	-0.367781	0.016275	-0.060701	-0.927786
10647	-0.746254	1.038859	10.059539	-0.187356	-0.051236	-0.014966	-0.191159	-0.137989	-0.583681	-0.368013	0.016600	-0.056850	-0.927933
10648	-0.600813	0.857242	9.638219	0.083742	-0.017945	0.002987	-0.190908	-0.135789	-0.582633	-0.367905	0.015514	-0.058301	-0.927904
10649	-0.542940	0.854871	9.614718	0.262316	-0.008606	0.001111	-0.191166	-0.141240	-0.580009	-0.367924	0.013294	-0.063106	-0.927617
10650	-0.493861	0.661462	9.319573	0.274592	0.013355	-0.003460	-0.191936	-0.148082	-0.580006	-0.367937	0.011393	-0.068325	-0.927267
10651	-0.539669	0.671899	9.583374	0.150774	0.022230	-0.044714	-0.191395	-0.155858	-0.576077	-0.368721	0.010626	-0.071242	-0.926745
10652	-0.686997	0.734986	9.822958	0.039142	0.001873	-0.080329	-0.190048	-0.159586	-0.577402	-0.370134	0.010352	-0.071992	-0.926127
10653	-0.995755	0.768396	9.921376	-0.012258	-0.003784	-0.106437	-0.188319	-0.160700	-0.577285	-0.372064	0.010413	-0.071654	-0.925379
10654	-0.928942	0.954565	10.846496	-0.179874	-0.057064	-0.120141	-0.186724	-0.158822	-0.579397	-0.374257	0.010732	-0.067902	-0.924773
10655	-0.688336	1.024243	9.973448	-0.212452	-0.082618	-0.131325	-0.187127	-0.154862	-0.581229	-0.376704	0.010868	-0.063251	-0.924108
10656	-0.468162	1.355372	9.574422	-0.092052	-0.073261	-0.123349	-0.186849	-0.152716	-0.585429	-0.378979	0.010228	-0.060997	-0.923336
10657	-0.378637	1.798290	9.574268	0.006790	-0.045541	-0.054616	-0.187758	-0.154375	-0.587915	-0.379995	0.009270	-0.060727	-0.922946
10658	-0.451441	1.883612	9.236280	0.097058	-0.028830	0.003032	-0.187496	-0.155868	-0.586212	-0.379899	0.007862	-0.062327	-0.922892
10659	-0.555997	1.582012	9.759237	0.223199	-0.003103	0.025785	-0.187484	-0.160107	-0.585427	-0.379407	0.005922	-0.066437	-0.922822
10660	-0.651517	1.389552	9.825268	0.279398	-0.021351	0.022411	-0.189340	-0.165800	-0.581478	-0.378932	0.003246	-0.071459	-0.922656
10661	-0.574571	1.422484	9.559966	0.325052	-0.030470	-0.001334	-0.190381	-0.175076	-0.578587	-0.378963	0.000065	-0.077251	-0.922182
10662	-0.446693	1.408732	9.685805	0.290266	-0.032367	-0.017193	-0.189434	-0.183008	-0.576106	-0.379221	-0.002839	-0.082384	-0.921627
10663	-0.381956	1.485898	9.697095	0.180073	-0.037992	-0.029741	-0.191563	-0.187460	-0.571629	-0.379767	-0.005022	-0.085436	-0.921115
10664	-0.305468	1.620280	9.546046	0.003107	-0.018054	-0.029747	-0.191031	-0.190188	-0.569798	-0.380227	-0.005460	-0.085385	-0.920927
10665	-0.209153	1.646879	9.528112	-0.122197	0.018403	-0.022129	-0.191690	-0.189374	-0.571367	-0.380560	-0.004338	-0.083292	-0.920987
10666	-0.305250	1.577197	9.612664	-0.205307	0.016467	-0.020703	-0.191433	-0.183921	-0.573728	-0.380754	-0.002565	-0.079663	-0.921235
10667	-0.338069	1.385118	9.753709	-0.184342	0.022005	-0.001218	-0.190771	-0.179302	-0.576881	-0.380689	-0.000951	-0.076441	-0.921538
10668	-0.405158	1.293312	9.684574	-0.111629	0.014757	-0.004527	-0.189047	-0.176600	-0.578730	-0.380561	0.000051	-0.074522	-0.921748
10669	-0.486802	1.223414	9.697236	-0.023243	0.027645	-0.000408	-0.189982	-0.175082	-0.578722	-0.380467	0.000541	-0.074301	-0.921805
10670	-0.482926	1.417873	9.565558	-0.054915	0.038588	-0.001516	-0.187857	-0.173750	-0.580051	-0.380209	0.001549	-0.073608	-0.921965
10671	-0.468307	1.384083	9.526809	-0.191457	0.032961	-0.001273	-0.187861	-0.170751	-0.581624	-0.380115	0.003412	-0.070330	-0.922255
10672	-0.565615	1.566774	9.530864	-0.324638	0.045601	-0.001057	-0.187870	-0.164478	-0.584508	-0.379748	0.006601	-0.064712	-0.922800
10673	-0.593928	1.463073	10.182146	-0.436434	0.030820	0.005779	-0.186692	-0.155484	-0.588056	-0.379469	0.010270	-0.056916	-0.923395
10674	-0.568906	1.270643	10.186883	-0.340333	0.012730	0.038605	-0.186437	-0.145404	-0.593564	-0.378430	0.012917	-0.050758	-0.924147
10675	-0.615830	0.993592	10.115338	-0.065580	-0.027119	0.066835	-0.188709	-0.139634	-0.594593	-0.377142	0.012634	-0.049397	-0.924751
10676	-0.618812	0.595837	9.903268	0.176220	-0.030519	0.060703	-0.190972	-0.139321	-0.593262	-0.375852	0.010554	-0.052466	-0.925133
10677	-0.604463	0.604128	9.504995	0.177926	-0.028686	0.049639	-0.191508	-0.142840	-0.589585	-0.374936	0.008434	-0.055576	-0.925345
10678	-0.666482	0.469840	9.675386	0.047046	-0.038063	0.021306	-0.192826	-0.146788	-0.588527	-0.374418	0.007224	-0.056191	-0.925528
10679	-0.585449	0.664521	9.563638	-0.052535	-0.022707	-0.016143	-0.192827	-0.146649	-0.588395	-0.374676	0.007033	-0.055046	-0.925494
10680	-0.475833	0.941765	9.654976	-0.122804	0.000106	-0.005469	-0.194164	-0.143214	-0.588908	-0.374543	0.007833	-0.052799	-0.925672
10681	-0.566717	0.798204	9.945004	-0.146346	-0.003589	0.003646	-0.193363	-0.142146	-0.590751	-0.374397	0.008679	-0.050060	-0.925876
10682	-0.513553	0.774380	9.983579	-0.092919	-0.018144	0.005788	-0.195491	-0.136670	-0.593618	-0.374089	0.008904	-0.048230	-0.926095
10683	-0.405450	0.845786	9.692698	0.025913	-0.003338	0.011908	-0.193906	-0.137492	-0.591794	-0.373817	0.008457	-0.048682	-0.926185
10684	-0.394010	0.975734	9.689826	-0.024917	-0.003392	0.010722	-0.196031	-0.137190	-0.591514	-0.373418	0.008440	-0.048223	-0.926371
10685	-0.383837	0.865154	9.714779	-0.101803	0.007467	0.002015	-0.195767	-0.135286	-0.592565	-0.373294	0.009149	-0.046393	-0.926507
10686	-0.464214	0.528214	9.740512	-0.087362	0.003745	-0.022811	-0.195509	-0.132284	-0.593484	-0.373463	0.009764	-0.044824	-0.926510
10687	-0.426095	0.624495	9.727814	-0.016616	0.003857	-0.012304	-0.194976	-0.131750	-0.594276	-0.373623	0.009785	-0.044529	-0.926459
10688	-0.454823	0.586371	9.854250	0.010662	-0.001630	-0.019541	-0.195371	-0.132159	-0.594535	-0.373763	0.009565	-0.044737	-0.926395
10689	-0.571385	0.764424	9.920480	-0.024518	0.003815	-0.012359	-0.194842	-0.132571	-0.594015	-0.373923	0.009649	-0.044293	-0.926351
10690	-0.532700	0.740324	9.886892	-0.127756	0.014662	-0.018433	-0.194444	-0.131896	-0.594543	-0.374056	0.010761	-0.042058	-0.926390
10691	-0.424514	0.800175	9.735094	-0.115725	0.001951	-0.001737	-0.194589	-0.127381	-0.595327	-0.374000	0.011483	-0.039918	-0.926498
10692	-0.450662	0.715441	9.599220	-0.040495	0.003875	0.002337	-0.195647	-0.125337	-0.597679	-0.373686	0.011728	-0.039223	-0.926651
10693	-0.488768	0.619399	9.681543	-0.038590	0.030340	-0.008766	-0.194992	-0.123424	-0.597421	-0.373755	0.012405	-0.038727	-0.926636
10694	-0.464602	0.610012	9.736855	-0.110407	0.029365	-0.001745	-0.195119	-0.122889	-0.598863	-0.373476	0.013648	-0.036924	-0.926804
10695	-0.550763	0.480324	9.859070	-0.170575	0.034726	-0.014977	-0.193804	-0.117985	-0.600183	-0.373619	0.015398	-0.034010	-0.926831
10696	-0.472928	0.338689	9.910625	-0.136306	0.021972	-0.015697	-0.193804	-0.117578	-0.600577	-0.373632	0.016704	-0.031668	-0.926886
10697	-0.487240	0.307501	9.946066	-0.073263	0.020211	-0.014452	-0.192480	-0.116635	-0.600718	-0.373802	0.017460	-0.030437	-0.926845
10698	-0.487510	0.360070	9.838767	-0.013882	0.018476	-0.006766	-0.191433	-0.112133	-0.601381	-0.373696	0.017780	-0.030341	-0.926884
10699	-0.444412	0.422623	9.811238	-0.012096	0.023035	-0.015071	-0.191022	-0.113386	-0.602959	-0.373896	0.018128	-0.030262	-0.926799
10700	-0.439920	0.489795	9.749803	0.029980	0.005697	-0.024986	-0.191962	-0.112265	-0.601508	-0.374145	0.017894	-0.030876	-0.926683
10701	-0.454282	0.465522	9.696512	0.026486	0.022136	-0.028719	-0.191549	-0.115019	-0.602431	-0.374611	0.017941	-0.031505	-0.926473
10702	-0.501868	0.341119	9.934397	-0.013515	0.020210	-0.039992	-0.191812	-0.115973	-0.602167	-0.375132	0.018311	-0.031417	-0.926258
10703	-0.508967	0.306931	9.792208	0.009107	0.014788	-0.028791	-0.190484	-0.115445	-0.602702	-0.375598	0.018352	-0.031660	-0.926060
10704	-0.535888	0.393702	9.850791	-0.011961	0.011112	-0.025207	-0.189954	-0.116539	-0.601920	-0.375867	0.018532	-0.031538	-0.925951
10705	-0.564729	0.377037	9.919909	-0.041809	0.005619	-0.012430	-0.189684	-0.115462	-0.603496	-0.376017	0.018778	-0.030774	-0.925911
10706	-0.535933	0.403351	9.858129	-0.001517	0.012965	-0.019620	-0.188094	-0.115341	-0.603247	-0.376198	0.018910	-0.030862	-0.925832
10707	-0.507669	0.540191	9.749877	0.026189	0.013059	-0.000103	-0.189020	-0.116287	-0.602977	-0.376140	0.018772	-0.031423	-0.925839
10708	-0.565167	0.460518	9.705009	-0.003514	0.020319	-0.004877	-0.189018	-0.116700	-0.603240	-0.376018	0.019047	-0.031533	-0.925880
10709	-0.541071	0.465527	9.748518	-0.048056	0.027559	-0.014343	-0.187956	-0.116985	-0.603117	-0.376187	0.019746	-0.030827	-0.925820
10710	-0.589875	0.585482	9.672921	-0.041034	0.018399	-0.025375	-0.187427	-0.116852	-0.602859	-0.376432	0.020280	-0.030221	-0.925729
10711	-0.665832	0.335334	9.745527	-0.052265	0.025678	-0.025434	-0.187556	-0.115090	-0.604957	-0.376806	0.020987	-0.029426	-0.925587
10712	-0.578897	0.306634	9.745936	-0.101201	0.040241	-0.033083	-0.186236	-0.113187	-0.604966	-0.377108	0.022384	-0.027865	-0.925479
10713	-0.579339	0.403132	9.819308	-0.113545	0.032931	-0.025757	-0.185963	-0.111437	-0.607723	-0.377454	0.023687	-0.025992	-0.925360
10714	-0.583751	0.319116	9.880507	-0.101195	0.025622	-0.027525	-0.184377	-0.109131	-0.608260	-0.377675	0.024808	-0.024323	-0.925286
10715	-0.607956	0.338268	9.866146	0.038797	0.025783	-0.023127	-0.184383	-0.107761	-0.608259	-0.378049	0.024826	-0.025219	-0.925109
10716	-0.675790	0.402789	9.775189	0.101764	0.007571	-0.022785	-0.184647	-0.109119	-0.607339	-0.378229	0.024079	-0.027170	-0.925000
10717	-0.723916	0.383524	9.798478	0.180520	0.005830	-0.018693	-0.184633	-0.114859	-0.605899	-0.378597	0.022657	-0.030551	-0.924780
10718	-0.781640	0.349374	9.696629	0.110605	0.000235	-0.031958	-0.183175	-0.117185	-0.603943	-0.378991	0.021714	-0.032607	-0.924571
10719	-0.714201	0.369147	9.810370	0.022969	0.014797	-0.019503	-0.183838	-0.118537	-0.602889	-0.379295	0.021662	-0.033143	-0.924428
10720	-0.603817	0.485267	9.928266	0.040469	0.012997	-0.019415	-0.182896	-0.120205	-0.604209	-0.379413	0.021480	-0.034005	-0.924353
10721	-0.536585	0.548304	10.028207	0.035081	0.000242	-0.002812	-0.182630	-0.122930	-0.602376	-0.379422	0.021051	-0.034664	-0.924334
10722	-0.464109	0.519723	10.071696	0.003416	-0.003390	0.017341	-0.183426	-0.122921	-0.602369	-0.378915	0.020819	-0.034733	-0.924545
10723	-0.396222	0.432608	9.888652	0.036598	-0.006968	0.024906	-0.182762	-0.123745	-0.601850	-0.378413	0.020214	-0.035371	-0.924740
10724	-0.424967	0.388916	9.794142	0.068106	-0.001453	0.023214	-0.184226	-0.123449	-0.601314	-0.377823	0.019524	-0.036653	-0.924946
10725	-0.381729	0.422651	9.783014	0.017487	-0.003371	0.006349	-0.185282	-0.125895	-0.600519	-0.377652	0.019134	-0.036944	-0.925013
10726	-0.432468	0.441519	9.701180	-0.008878	0.007578	0.010811	-0.185543	-0.125629	-0.601566	-0.377279	0.019201	-0.036866	-0.925166
10727	-0.511902	0.412368	9.666420	0.005267	0.013028	-0.004817	-0.186079	-0.125339	-0.600643	-0.377297	0.019210	-0.037040	-0.925152
10728	-0.473505	0.440517	9.431900	0.057835	0.031343	-0.022111	-0.185147	-0.126172	-0.600651	-0.377514	0.019239	-0.038363	-0.925009
10729	-0.550382	0.382675	9.449577	0.092702	0.055167	-0.007205	-0.183814	-0.129191	-0.599614	-0.377576	0.019369	-0.040464	-0.924891
10730	-0.711735	0.354451	9.733364	-0.036482	0.058568	-0.034637	-0.181952	-0.130854	-0.599367	-0.377986	0.020625	-0.040243	-0.924706
10731	-0.830735	0.537246	9.780431	-0.138102	0.049299	-0.035151	-0.180879	-0.130072	-0.602131	-0.378477	0.022425	-0.038016	-0.924558
10732	-0.854622	0.499469	10.005348	-0.158773	0.056504	-0.060187	-0.178757	-0.127647	-0.603853	-0.379307	0.024586	-0.035506	-0.924263
10733	-0.867084	0.586137	10.025653	-0.120417	0.032820	-0.045195	-0.178498	-0.125055	-0.604641	-0.380000	0.025966	-0.033487	-0.924015
10734	-0.903016	0.538053	10.058253	-0.045183	0.014641	-0.034633	-0.176775	-0.122488	-0.606228	-0.380420	0.026471	-0.032769	-0.923854
10735	-0.806590	0.537936	9.967924	0.010520	0.003836	-0.002951	-0.176779	-0.122342	-0.605441	-0.380420	0.026299	-0.032986	-0.923851
10736	-0.719752	0.523131	9.810078	0.085809	-0.003381	-0.007167	-0.178362	-0.124519	-0.605692	-0.380413	0.025457	-0.034566	-0.923820
10737	-0.685569	0.431678	9.785107	0.083964	0.000313	0.006667	-0.178621	-0.126432	-0.605428	-0.380274	0.024653	-0.036124	-0.923839
10738	-0.646894	0.407389	9.696300	0.030651	0.003896	-0.003756	-0.179416	-0.128737	-0.603979	-0.380180	0.024363	-0.036742	-0.923861
10739	-0.637320	0.421806	9.684587	0.026452	-0.001636	-0.022227	-0.177954	-0.130119	-0.603467	-0.380547	0.023980	-0.037204	-0.923702
10740	-0.550629	0.446159	9.719349	-0.033987	0.018421	-0.019794	-0.177029	-0.129305	-0.603212	-0.380714	0.024462	-0.036731	-0.923639
10741	-0.598448	0.364543	9.804184	-0.059042	0.015572	-0.045756	-0.176626	-0.129591	-0.604002	-0.381461	0.025059	-0.035723	-0.923355
10742	-0.589224	0.450992	9.747865	-0.036383	0.025662	-0.043814	-0.176773	-0.126299	-0.603737	-0.382042	0.025710	-0.035249	-0.923115
10743	-0.603512	0.415016	9.790441	-0.045067	0.040255	-0.049418	-0.175440	-0.126055	-0.605191	-0.382843	0.026653	-0.034682	-0.922777
10744	-0.656432	0.388407	9.779970	0.000551	0.020173	-0.056539	-0.174903	-0.127161	-0.605590	-0.383709	0.026928	-0.034841	-0.922403
10745	-0.723664	0.330602	9.802539	0.026790	0.032994	-0.052735	-0.173567	-0.128010	-0.606782	-0.384615	0.027189	-0.035538	-0.921992
10746	-0.748537	0.489163	9.744513	0.031970	0.029337	-0.056402	-0.172101	-0.129671	-0.606795	-0.385492	0.027392	-0.036347	-0.921588
10747	-0.762997	0.489265	9.782791	0.012739	0.019258	-0.056485	-0.171178	-0.130214	-0.605228	-0.386467	0.027511	-0.036683	-0.921163
10748	-0.794165	0.453198	9.808402	-0.043278	0.023764	-0.054930	-0.169317	-0.131058	-0.605375	-0.387287	0.028190	-0.036063	-0.920822
10749	-0.815710	0.424615	9.906231	-0.061539	0.025542	-0.062409	-0.167994	-0.128889	-0.606171	-0.388325	0.029007	-0.035079	-0.920398
10750	-0.962749	0.422380	10.041669	-0.043381	0.014634	-0.034620	-0.167450	-0.130010	-0.608013	-0.388777	0.029505	-0.034398	-0.920217
10751	-0.933477	0.350200	10.026525	0.044281	-0.003563	-0.041527	-0.168375	-0.131367	-0.607744	-0.389514	0.028959	-0.035152	-0.919894
10752	-0.859456	0.499246	9.942881	0.063252	-0.010785	-0.022042	-0.168779	-0.131078	-0.606691	-0.389807	0.028151	-0.036242	-0.919752
10753	-0.773121	0.585029	9.647198	0.164455	-0.008764	-0.003072	-0.167710	-0.134369	-0.605783	-0.389904	0.026546	-0.039199	-0.919638
10754	-0.715036	0.542104	9.726362	0.215191	0.005936	0.004549	-0.168764	-0.140355	-0.602759	-0.389776	0.024842	-0.043228	-0.919559
10755	-0.628693	0.633291	9.603608	0.113454	0.005878	0.016031	-0.169561	-0.144696	-0.599343	-0.389475	0.023881	-0.045372	-0.919609
10756	-0.618792	0.583107	9.699026	-0.001876	0.005707	0.000683	-0.168485	-0.146914	-0.600665	-0.389321	0.023867	-0.045406	-0.919673
10757	-0.719951	0.561320	9.719383	-0.113745	0.021971	-0.018370	-0.167424	-0.145292	-0.601722	-0.389527	0.025000	-0.043472	-0.919649
10758	-0.700277	0.484752	9.833729	-0.148532	0.041991	-0.035186	-0.167431	-0.141742	-0.602902	-0.389906	0.026828	-0.041073	-0.919547
10759	-0.664231	0.508773	9.800792	-0.099519	0.027430	-0.034914	-0.166368	-0.138494	-0.605664	-0.390414	0.027960	-0.039427	-0.919370
10760	-0.777911	0.585627	9.824816	-0.034048	0.014727	-0.019805	-0.165846	-0.137396	-0.604881	-0.390593	0.028380	-0.038928	-0.919302
10761	-0.816422	0.571071	9.812248	0.045415	0.013031	-0.000020	-0.165313	-0.136863	-0.605803	-0.390551	0.028087	-0.039861	-0.919289
10762	-0.816168	0.523446	9.958028	0.019355	0.012960	-0.012149	-0.165040	-0.139328	-0.605413	-0.390631	0.028051	-0.040335	-0.919235
10763	-0.820887	0.493920	9.770312	-0.049028	0.000121	-0.005089	-0.166238	-0.138491	-0.605272	-0.390639	0.028264	-0.039430	-0.919265
10764	-0.781963	0.416668	9.673562	-0.066454	0.003751	-0.012559	-0.164778	-0.137557	-0.606070	-0.390690	0.028729	-0.038253	-0.919278
10765	-0.750387	0.368687	9.697191	-0.045422	0.014743	-0.012467	-0.163730	-0.135095	-0.605291	-0.390825	0.029190	-0.037519	-0.919237
