# Supplementary material for: Identification of Haptic Based Guiding Using Hard Reins
Source: PLoS One. 2015 Jul 22;10(7):e0132020. doi: 10.1371/journal.pone.0132020 (PMC4511788; doi:10.1371/journal.pone.0132020)
Supplement: S9 File — (ZIP) [file pone.0132020.s009.zip › Exp2_MotionData2/Subject11/path1/T3/sync3.txt]

// Start Time: 0
// Sample rate: 25.0Hz
// Scenario: 4.9
// Firmware Version: 2.6.1
Counter	Acc_X	Acc_Y	Acc_Z	Gyr_X	Gyr_Y	Gyr_Z	Mag_X	Mag_Y	Mag_Z	Quat_w	Quat_x	Quat_y	Quat_z
10150	0.133029	-4.295190	9.178348	-0.533987	0.432377	-1.153754	-0.313885	0.523074	-1.201047	0.321854	-0.011671	-0.285042	0.902787
10151	0.899647	-4.616326	8.920230	-0.355875	0.388002	-1.022784	-0.307719	0.533625	-1.196681	0.342209	-0.015209	-0.288886	0.893983
10152	1.032535	-6.388614	8.335843	-0.295883	0.563059	-0.604132	-0.295062	0.537161	-1.196442	0.356012	-0.023807	-0.290486	0.887866
10153	1.608174	-6.191226	8.438684	-0.604289	0.764007	-0.276841	-0.272583	0.546044	-1.197782	0.364827	-0.040187	-0.295664	0.881969
10154	1.784738	-5.503538	7.297832	-0.320999	0.492231	-0.551797	-0.256179	0.558455	-1.198118	0.377074	-0.047949	-0.298160	0.875566
10155	1.954913	-6.325908	6.871122	-0.500084	0.389010	-0.466372	-0.243530	0.564681	-1.197518	0.386858	-0.055860	-0.304297	0.868691
10156	2.347864	-6.493508	7.447765	-0.765268	0.238926	-0.742322	-0.228505	0.586971	-1.193695	0.400248	-0.061439	-0.316511	0.857816
10157	1.776126	-5.877527	7.579642	-0.701125	0.155537	-0.800906	-0.228149	0.602803	-1.190728	0.413852	-0.064722	-0.328171	0.846665
10158	1.889805	-5.858465	7.626319	-0.444227	0.187890	-0.439216	-0.228581	0.611396	-1.187168	0.421925	-0.068748	-0.334688	0.839784
10159	2.086057	-6.029733	7.291790	-0.358541	0.150748	-0.417995	-0.224963	0.618066	-1.184400	0.429282	-0.071565	-0.339972	0.833675
10160	2.177426	-5.972224	7.424157	-0.399046	0.161101	-0.382718	-0.223109	0.628774	-1.182436	0.436191	-0.075139	-0.345775	0.827364
10161	2.314078	-6.316940	7.074665	-0.225252	0.040499	-0.372344	-0.222462	0.637262	-1.181622	0.442143	-0.075226	-0.349697	0.822534
10162	1.611819	-6.851649	6.956038	-0.215358	0.016622	-0.340459	-0.224626	0.639845	-1.180557	0.447581	-0.075104	-0.353598	0.817923
10163	1.916668	-6.710088	7.681715	-0.303737	0.124137	-0.114698	-0.224372	0.644779	-1.179172	0.449724	-0.079090	-0.357639	0.814609
10164	3.209314	-6.222914	7.956037	0.000944	0.134408	-0.134322	-0.220606	0.647383	-1.178858	0.452954	-0.080406	-0.356626	0.813133
10165	2.877224	-6.381994	6.935960	0.142598	0.097463	-0.319667	-0.219514	0.642693	-1.179842	0.458958	-0.078391	-0.353962	0.811124
10166	1.963964	-6.342771	6.560979	-0.054825	0.064346	-0.345044	-0.219513	0.642254	-1.179311	0.465160	-0.077661	-0.354780	0.807296
10167	1.872708	-6.511858	7.293695	-0.135154	0.075174	-0.234707	-0.219517	0.643642	-1.177900	0.469153	-0.078451	-0.356671	0.804069
10168	1.986827	-6.398112	7.310783	0.079234	0.031356	-0.114995	-0.219518	0.643611	-1.176536	0.471528	-0.077531	-0.355275	0.803387
10169	2.102421	-6.425190	6.905286	0.122561	0.000046	-0.056724	-0.218429	0.640163	-1.175978	0.472513	-0.075963	-0.353447	0.803764
10170	2.035085	-6.438541	6.987577	0.036032	-0.011321	0.013671	-0.218155	0.638441	-1.175491	0.472378	-0.075645	-0.352955	0.804089
10171	2.026318	-6.455674	7.172803	0.034960	-0.047716	0.047028	-0.219102	0.639788	-1.177484	0.471215	-0.074880	-0.352840	0.804894
10172	2.138633	-6.269142	7.078549	0.061185	-0.087151	0.068930	-0.221252	0.637986	-1.177245	0.469663	-0.073483	-0.352576	0.806044
10173	2.278076	-6.218062	7.043925	0.038790	-0.049110	0.105318	-0.220441	0.637292	-1.178778	0.467554	-0.073065	-0.352333	0.807413
10174	2.266134	-6.329940	7.159956	-0.005625	-0.045401	0.083990	-0.220713	0.638159	-1.179156	0.465946	-0.073068	-0.352730	0.808169
10175	2.201745	-6.248559	7.239215	-0.002214	-0.016379	0.062093	-0.221517	0.636765	-1.179465	0.464705	-0.073251	-0.352911	0.808787
10176	2.265266	-6.271681	7.253376	0.024606	0.003109	0.038418	-0.220172	0.637443	-1.179459	0.464213	-0.073434	-0.352433	0.809262
10177	2.226024	-6.250546	7.239975	0.018650	0.017485	-0.005704	-0.221248	0.637074	-1.180824	0.464344	-0.073482	-0.352063	0.809344
10178	2.244795	-6.233220	7.153757	0.003056	0.024990	-0.026926	-0.220844	0.636923	-1.180833	0.465031	-0.073758	-0.351826	0.809027
10179	2.218424	-6.240977	7.196338	-0.022878	0.052317	-0.062191	-0.220305	0.636885	-1.179749	0.466263	-0.074349	-0.351892	0.808234
10180	2.089214	-6.192333	7.264226	-0.034510	0.057590	-0.063937	-0.219500	0.638289	-1.179849	0.467722	-0.075242	-0.352012	0.807256
10181	2.094503	-6.206798	7.312644	-0.024866	0.059210	-0.054173	-0.217338	0.636274	-1.180895	0.468871	-0.076015	-0.352026	0.806511
10182	2.089271	-6.182613	7.343597	-0.013896	0.071858	-0.058479	-0.217338	0.636224	-1.178713	0.470386	-0.076990	-0.351667	0.805692
10183	2.022574	-6.246947	7.305925	0.005774	0.052415	-0.056755	-0.215460	0.639004	-1.177962	0.471575	-0.077346	-0.351246	0.805147
10184	1.954208	-6.219054	7.322875	0.010249	0.035659	-0.025008	-0.214110	0.638083	-1.176369	0.472343	-0.077750	-0.350784	0.804859
10185	2.074956	-6.197441	7.321603	0.023207	0.027259	-0.040078	-0.213434	0.637229	-1.176951	0.473113	-0.077654	-0.350285	0.804633
10186	2.060529	-6.214705	7.249070	0.012319	0.021765	-0.037489	-0.212493	0.638207	-1.177203	0.474015	-0.077739	-0.349938	0.804245
10187	2.003465	-6.261861	7.300636	0.001630	0.025315	-0.041023	-0.213166	0.637803	-1.177482	0.474751	-0.077811	-0.349803	0.803862
10188	2.062283	-6.175827	7.282534	0.012324	0.050104	-0.032890	-0.211814	0.636138	-1.174412	0.475765	-0.078378	-0.349180	0.803479
10189	2.102998	-6.158098	7.240317	0.007052	0.051949	-0.037324	-0.211006	0.636072	-1.172376	0.476637	-0.078849	-0.348696	0.803126
10190	1.968182	-6.184809	7.359156	-0.007753	0.046135	-0.023234	-0.208984	0.636035	-1.172810	0.477444	-0.079614	-0.348415	0.802693
10191	1.958937	-6.209255	7.347020	0.019096	0.033825	-0.019689	-0.209390	0.636966	-1.175778	0.477924	-0.079806	-0.347875	0.802622
10192	2.064066	-6.149093	7.248684	0.013406	0.031743	-0.009135	-0.207774	0.637256	-1.177699	0.478462	-0.080246	-0.347366	0.802478
10193	2.377894	-6.092421	7.212148	-0.050968	0.052867	-0.021649	-0.207235	0.637361	-1.176610	0.478999	-0.081388	-0.347774	0.801866
10194	2.353067	-6.177836	7.252955	0.009015	0.089321	-0.037133	-0.205620	0.638182	-1.176875	0.480328	-0.082576	-0.346834	0.801357
10195	2.597222	-6.421051	7.050436	0.019273	0.152634	-0.004908	-0.203598	0.637832	-1.176091	0.481410	-0.084738	-0.345149	0.801209
10196	2.326276	-6.391943	7.393374	-0.000655	0.088510	-0.079593	-0.202119	0.638940	-1.176346	0.483315	-0.085679	-0.344448	0.800263
10197	1.761747	-6.149703	7.446443	0.139885	-0.016224	0.031684	-0.202117	0.638366	-1.176091	0.482850	-0.084218	-0.342392	0.801580
10198	1.778870	-6.183397	7.283523	0.190418	-0.048905	0.291554	-0.202775	0.633347	-1.179523	0.478163	-0.083651	-0.339321	0.805744
10199	2.228226	-6.345174	7.339458	0.250237	-0.106087	0.468099	-0.203709	0.630375	-1.179062	0.470205	-0.082654	-0.335591	0.812068
10200	2.472597	-6.350468	7.173669	0.291528	-0.164154	0.529693	-0.203825	0.624473	-1.181710	0.460875	-0.080820	-0.331515	0.819244
10201	2.700887	-6.292944	6.917840	0.330358	-0.160891	0.627038	-0.207033	0.615740	-1.181682	0.449949	-0.079191	-0.326681	0.827378
10202	2.752985	-6.461928	6.997749	0.293370	-0.146180	0.666793	-0.209171	0.609556	-1.182404	0.438253	-0.078481	-0.322071	0.835491
10203	2.287749	-6.378058	7.560602	0.311603	-0.204329	0.579039	-0.212122	0.605407	-1.184279	0.427653	-0.075929	-0.317921	0.842778
10204	2.238203	-6.252751	7.245181	0.422411	-0.299655	0.660126	-0.220053	0.598832	-1.186856	0.415078	-0.071452	-0.312337	0.851499
10205	1.962407	-6.417996	7.127225	0.388651	-0.372066	0.699410	-0.229871	0.592406	-1.187769	0.401284	-0.066107	-0.308027	0.860070
10206	1.440932	-7.010024	7.866781	0.354296	-0.560512	0.469241	-0.245473	0.582645	-1.192271	0.390058	-0.056505	-0.305790	0.866692
10207	0.278948	-5.555116	7.516819	0.366551	-0.814231	0.268058	-0.271049	0.573501	-1.194998	0.380695	-0.041078	-0.305715	0.871735
10208	0.412273	-4.761310	7.168263	0.374003	-0.657194	0.859598	-0.289487	0.565803	-1.199810	0.361798	-0.032023	-0.303434	0.880911
10209	1.360115	-5.384857	8.660908	0.112228	-0.637750	0.922337	-0.303217	0.560639	-1.202274	0.341557	-0.025524	-0.305640	0.888410
10210	0.905140	-5.164739	10.263021	0.094115	-0.561024	0.834415	-0.316700	0.562797	-1.202183	0.323209	-0.020022	-0.307332	0.894808
10211	0.233339	-5.065287	9.981661	0.579163	-0.396446	1.102363	-0.327728	0.554931	-1.201080	0.301039	-0.015963	-0.299082	0.905357
10212	0.195434	-4.434979	8.102826	0.578188	-0.408014	1.208403	-0.332815	0.544330	-1.204368	0.276600	-0.012290	-0.290591	0.915914
10213	1.054223	-4.239751	8.060303	0.494797	-0.464494	0.949433	-0.336709	0.539123	-1.202580	0.256410	-0.006592	-0.283805	0.923940
10214	1.527656	-4.255502	7.453856	0.294707	-0.493346	0.754035	-0.347204	0.533340	-1.199914	0.239586	-0.000248	-0.280760	0.929393
10215	1.427732	-4.422282	8.525723	0.160678	-0.468198	0.483250	-0.355419	0.531163	-1.195793	0.227812	0.006506	-0.279973	0.932563
10216	1.024090	-4.572822	8.692616	0.210427	-0.517153	0.465502	-0.368480	0.527182	-1.194813	0.216289	0.014444	-0.278461	0.935666
10217	1.113105	-4.668319	8.647922	0.197975	-0.504836	0.394801	-0.381947	0.523420	-1.190546	0.205865	0.022532	-0.276970	0.938296
10218	1.775902	-4.600452	8.670156	0.140309	-0.468456	0.200207	-0.391778	0.520841	-1.185873	0.199544	0.030733	-0.276371	0.939605
10219	2.098502	-4.473201	8.787428	0.291504	-0.475423	-0.004549	-0.404163	0.515918	-1.181656	0.196674	0.040867	-0.272679	0.940901
10220	2.307268	-4.741319	8.733267	0.413296	-0.370709	-0.098127	-0.416797	0.504194	-1.177929	0.196026	0.050012	-0.266287	0.942424
10221	2.077070	-5.323266	8.908736	0.467014	-0.288331	-0.139797	-0.427804	0.489316	-1.174597	0.196517	0.058046	-0.258376	0.944062
10222	0.992728	-5.187595	8.691477	0.584209	-0.225193	-0.067177	-0.436653	0.473842	-1.172265	0.195395	0.065057	-0.248131	0.946583
10223	1.059844	-4.152331	7.323168	0.521778	-0.129217	0.200208	-0.441192	0.459254	-1.169545	0.190118	0.068511	-0.238940	0.949773
10224	2.055441	-4.078478	6.857251	0.086380	-0.187227	0.385686	-0.444280	0.455313	-1.167999	0.181661	0.070563	-0.238559	0.951373
10225	2.229892	-4.269328	8.703258	-0.340837	-0.200190	0.334680	-0.449294	0.464036	-1.165473	0.174659	0.071511	-0.246198	0.950667
10226	2.432703	-4.384544	9.264040	0.083016	-0.197420	0.368685	-0.451203	0.471603	-1.165205	0.166585	0.073712	-0.245867	0.952032
10227	2.746705	-4.102265	7.639366	0.079918	-0.191991	0.219259	-0.456585	0.468455	-1.164971	0.161206	0.076560	-0.245274	0.952886
10228	2.749621	-4.000246	7.672389	-0.279766	-0.100994	0.155938	-0.459577	0.477094	-1.160833	0.158203	0.076789	-0.251205	0.951825
10229	2.729161	-4.330713	8.314609	-0.343405	-0.040328	0.054460	-0.461223	0.486797	-1.161045	0.157366	0.076240	-0.257928	0.950209
10230	2.894756	-4.988045	8.247615	-0.121861	-0.018985	-0.013674	-0.461511	0.492907	-1.160843	0.157763	0.076254	-0.260323	0.949488
10231	2.150976	-5.183577	8.635512	-0.213722	0.031594	0.065206	-0.462061	0.496481	-1.161267	0.156897	0.074692	-0.264393	0.948631
10232	2.241278	-4.184037	9.776640	-0.136813	0.194026	0.140661	-0.456960	0.503227	-1.163292	0.155668	0.069756	-0.266638	0.948581
10233	3.618701	-4.110576	8.956527	0.378649	0.003128	-0.086438	-0.454792	0.500029	-1.168472	0.156690	0.071429	-0.259264	0.950331
10234	1.984107	-3.713062	8.065607	0.208386	-0.105005	-0.163331	-0.457320	0.489275	-1.167700	0.158790	0.074947	-0.255419	0.950752
10235	1.758215	-3.945291	8.744114	-0.000634	-0.038193	0.227247	-0.457995	0.489401	-1.166322	0.154165	0.074595	-0.255795	0.951440
10236	2.496150	-4.303374	8.379472	0.208112	-0.006264	0.303114	-0.458789	0.484735	-1.166465	0.148008	0.073796	-0.252332	0.953402
10237	3.011172	-4.376578	8.299536	0.040755	0.022389	0.239011	-0.456638	0.486073	-1.165081	0.143409	0.072407	-0.251748	0.954366
10238	3.364365	-4.809566	8.424379	0.062100	0.018489	0.045377	-0.456648	0.489972	-1.167821	0.142443	0.072013	-0.250602	0.954842
10239	2.626551	-5.022039	8.292602	-0.008852	-0.006445	-0.266911	-0.458258	0.486962	-1.165033	0.147447	0.073618	-0.250353	0.954025
10240	1.477839	-4.528207	8.373990	0.061415	0.006541	-0.267262	-0.460134	0.483753	-1.165662	0.152387	0.075021	-0.248793	0.953547
10241	1.326934	-4.295489	8.107610	0.106765	0.098673	-0.094989	-0.457153	0.478433	-1.165869	0.154437	0.074059	-0.246267	0.953948
10242	1.923961	-4.520100	8.479099	-0.022742	0.022756	0.056050	-0.455803	0.477755	-1.168637	0.153463	0.073276	-0.246746	0.954042
10243	2.042737	-4.615033	8.651975	0.023085	-0.037103	0.047828	-0.457698	0.480439	-1.166071	0.152235	0.073925	-0.246455	0.954264
10244	1.815769	-4.497824	8.128953	-0.013065	-0.049064	0.086595	-0.459857	0.481037	-1.165207	0.150296	0.074395	-0.247013	0.954390
10245	1.768778	-4.532638	8.378138	-0.081796	-0.044515	0.166865	-0.460407	0.484750	-1.165490	0.146906	0.074257	-0.248937	0.954429
10246	2.049979	-4.415863	8.366628	-0.057049	-0.038444	0.218192	-0.460550	0.487611	-1.166214	0.142682	0.073707	-0.250500	0.954704
10247	2.222028	-4.432174	8.254071	-0.114552	-0.018528	0.184510	-0.462054	0.494443	-1.165292	0.139128	0.072893	-0.252998	0.954632
10248	2.126596	-4.497018	8.323852	-0.146792	0.002482	0.114723	-0.460178	0.498065	-1.164105	0.137188	0.071832	-0.255996	0.954194
10249	2.146217	-4.724846	8.492280	-0.143619	0.030340	0.068056	-0.460195	0.503412	-1.161883	0.136146	0.070596	-0.258744	0.953694
10250	2.246080	-4.890557	8.369005	-0.086798	0.057371	0.001205	-0.460744	0.506891	-1.164358	0.136549	0.069238	-0.260279	0.953318
10251	1.982324	-4.878327	8.579887	-0.104440	0.047652	-0.115559	-0.457787	0.509539	-1.165125	0.139041	0.068731	-0.261985	0.952527
10252	1.661453	-4.699639	8.640912	0.025856	0.058344	-0.072584	-0.457110	0.508858	-1.167067	0.140719	0.068044	-0.261266	0.952527
10253	1.440113	-4.587160	8.334760	0.036028	0.040102	-0.051400	-0.455892	0.507148	-1.168092	0.141742	0.067705	-0.260393	0.952639
10254	1.649127	-4.631932	8.235589	-0.033668	0.050822	0.066875	-0.455353	0.507309	-1.169458	0.140840	0.066256	-0.261018	0.952703
10255	1.854045	-4.681611	8.343361	-0.107680	0.003991	0.066298	-0.453747	0.510951	-1.168813	0.139617	0.065571	-0.263143	0.952346
10256	1.889310	-4.748946	8.340137	-0.070993	0.010247	0.041694	-0.452670	0.511468	-1.167717	0.139098	0.064902	-0.264563	0.952074
10257	1.889416	-4.768375	8.251215	-0.092505	0.017219	0.039906	-0.453220	0.514913	-1.168691	0.138425	0.064141	-0.266329	0.951732
10258	1.812641	-4.789177	8.366975	-0.127096	-0.006449	0.050270	-0.451345	0.518970	-1.167898	0.137730	0.063585	-0.268871	0.951155
10259	1.786176	-4.794510	8.395091	-0.087770	-0.007308	0.026523	-0.450817	0.522674	-1.168877	0.137170	0.063367	-0.270591	0.950763
10260	1.843683	-4.788630	8.223483	-0.080433	-0.016815	0.053883	-0.452440	0.524408	-1.168528	0.136296	0.063111	-0.272277	0.950424
10261	2.022048	-4.858222	8.239111	-0.125312	-0.011758	0.050201	-0.452052	0.529749	-1.166448	0.135308	0.062749	-0.274749	0.949877
10262	1.973171	-4.827541	8.304786	-0.085301	-0.043791	0.028912	-0.453540	0.531499	-1.166920	0.134762	0.063127	-0.276566	0.949403
10263	1.941082	-4.913088	8.347778	-0.087638	-0.038115	0.050168	-0.453148	0.535250	-1.163663	0.133583	0.063369	-0.278384	0.949022
10264	1.975590	-4.931877	8.411571	-0.051637	-0.025408	0.052122	-0.454498	0.535978	-1.163078	0.132650	0.063359	-0.279539	0.948814
10265	2.000046	-4.955719	8.330651	0.022605	-0.031461	0.034632	-0.454236	0.538521	-1.162725	0.131664	0.063858	-0.279218	0.949012
10266	2.023045	-4.916473	8.186620	-0.014301	-0.029185	0.001817	-0.457202	0.538898	-1.163770	0.131560	0.064317	-0.279606	0.948881
10267	2.088009	-5.002684	8.259077	0.018245	-0.021686	-0.002466	-0.456663	0.538885	-1.163777	0.131342	0.064835	-0.279292	0.948969
10268	2.043138	-4.969530	8.074492	-0.009681	-0.024674	-0.035271	-0.457201	0.538276	-1.161470	0.131955	0.065430	-0.279532	0.948772
10269	1.932758	-5.015224	8.136447	-0.038991	-0.018317	-0.014963	-0.456938	0.540406	-1.161677	0.132069	0.065805	-0.280283	0.948509
10270	1.920819	-5.156254	8.069739	-0.004939	-0.021724	-0.009564	-0.457204	0.539261	-1.161028	0.132228	0.066205	-0.280461	0.948406
10271	1.914975	-5.122384	7.968195	-0.086628	-0.010665	0.018544	-0.458825	0.540443	-1.161380	0.131811	0.066118	-0.282152	0.947969
10272	2.007288	-5.217791	8.200446	-0.068272	-0.001304	0.006262	-0.458974	0.545137	-1.161500	0.131902	0.065863	-0.283500	0.947572
10273	1.975413	-5.228099	8.018995	-0.047994	-0.002482	-0.011352	-0.459649	0.545758	-1.163110	0.132046	0.065890	-0.284408	0.947277
10274	1.947931	-5.284419	8.170239	-0.071785	0.016441	0.006381	-0.458170	0.547156	-1.163628	0.132313	0.065266	-0.285779	0.946871
10275	1.985531	-5.227901	8.154116	-0.011990	0.012004	-0.009383	-0.457772	0.549276	-1.163563	0.132454	0.065100	-0.285977	0.946803
10276	1.964988	-5.187015	8.047253	-0.025831	0.019478	-0.028823	-0.458043	0.549342	-1.160009	0.133258	0.064766	-0.286417	0.946580
10277	1.917462	-5.219427	8.142333	-0.016240	0.026305	-0.049958	-0.457768	0.547664	-1.161432	0.134253	0.064548	-0.286608	0.946396
10278	1.936409	-5.209381	8.065804	-0.004365	0.031927	-0.021597	-0.458443	0.548285	-1.163042	0.135057	0.063966	-0.286624	0.946316
10279	1.863475	-5.191278	8.109168	-0.011212	0.026882	-0.035782	-0.456827	0.548557	-1.164144	0.135779	0.063663	-0.286741	0.946198
10280	1.882785	-5.186071	8.116943	0.015476	0.010886	-0.026964	-0.456283	0.547122	-1.164060	0.136541	0.063564	-0.286431	0.946189
10281	1.909768	-5.207435	8.084230	0.006740	0.016366	-0.035802	-0.456549	0.545686	-1.163148	0.137178	0.063504	-0.286239	0.946159
10282	1.935530	-5.160840	8.094298	0.024569	0.011053	-0.030483	-0.456009	0.545715	-1.164928	0.137982	0.063451	-0.285750	0.946193
10283	1.926626	-5.209561	8.036616	-0.002012	0.018290	-0.044660	-0.454795	0.545053	-1.162097	0.138807	0.063380	-0.285712	0.946089
10284	1.893456	-5.229572	8.151302	0.003855	0.012634	-0.029643	-0.455065	0.545063	-1.162230	0.139612	0.063240	-0.285611	0.946010
10285	1.926620	-5.204703	8.065468	0.019245	0.011072	-0.033147	-0.455203	0.546195	-1.161919	0.140150	0.063294	-0.285210	0.946048
10286	1.955954	-5.204162	8.148213	0.008314	0.025034	-0.026028	-0.454521	0.543665	-1.163784	0.141001	0.062898	-0.284997	0.946012
10287	1.896711	-5.156688	8.107520	0.036149	0.005727	-0.026936	-0.454786	0.542243	-1.163417	0.141368	0.063062	-0.284303	0.946156
10288	1.881825	-5.132676	8.150214	0.047530	0.019696	-0.012665	-0.454380	0.541672	-1.163713	0.141834	0.062817	-0.283376	0.946380
10289	1.944144	-5.097558	8.151862	0.050194	0.012612	-0.012717	-0.453702	0.540265	-1.164996	0.141951	0.062806	-0.282413	0.946651
10290	1.932627	-5.020090	8.064260	0.040850	0.014812	-0.033065	-0.454372	0.539126	-1.164206	0.142773	0.062754	-0.281600	0.946773
10291	1.894214	-5.025634	8.144972	0.014913	0.003292	-0.007575	-0.454375	0.539965	-1.163632	0.142784	0.062790	-0.281337	0.946847
10292	1.895241	-5.083884	8.102111	0.002446	0.010385	-0.011101	-0.454368	0.537902	-1.166566	0.143267	0.062572	-0.281294	0.946801
10293	1.925694	-5.141589	8.170886	-0.013013	0.006572	-0.005876	-0.453427	0.538884	-1.166955	0.143298	0.062453	-0.281557	0.946726
10294	1.934695	-5.109868	8.151665	0.025620	-0.007328	-0.005846	-0.454503	0.538025	-1.165605	0.143512	0.062620	-0.281130	0.946810
10295	1.939321	-5.097644	8.158937	0.007589	0.006658	-0.002279	-0.453962	0.537161	-1.165639	0.143449	0.062536	-0.281011	0.946860
10296	1.938719	-5.070953	8.137051	0.011410	0.003353	-0.011129	-0.453692	0.537155	-1.165643	0.143859	0.062485	-0.280817	0.946859
10297	1.885216	-5.059784	8.149768	-0.004812	0.013816	-0.008450	-0.453154	0.537433	-1.165913	0.143968	0.062262	-0.280905	0.946831
10298	1.886507	-5.122880	8.159913	0.010173	0.011879	0.003080	-0.453285	0.535994	-1.165003	0.144153	0.061967	-0.280727	0.946875
10299	1.808121	-5.080603	8.164411	0.007215	-0.003439	0.010060	-0.451400	0.536796	-1.164726	0.143796	0.061995	-0.280662	0.946947
10300	1.798397	-5.085639	8.123225	-0.001042	0.002538	0.017149	-0.452210	0.537111	-1.165252	0.143654	0.061773	-0.280740	0.946960
10301	1.803092	-5.061266	8.229109	0.011805	-0.004142	0.040128	-0.452745	0.535871	-1.166378	0.142714	0.061649	-0.280627	0.947143
10302	1.851849	-5.079806	8.201857	0.017092	-0.008628	0.043643	-0.453825	0.536432	-1.164982	0.141986	0.061541	-0.280425	0.947320
10303	1.812724	-5.061093	8.210144	0.015326	-0.021892	0.040024	-0.452207	0.536096	-1.164329	0.140940	0.061758	-0.280295	0.947500
10304	1.918520	-5.025190	8.169788	0.027205	-0.018077	0.033873	-0.452882	0.536395	-1.164312	0.140323	0.061915	-0.279915	0.947694
10305	1.913339	-5.005861	8.186335	0.016960	-0.014992	0.013527	-0.453689	0.536142	-1.164856	0.139818	0.062156	-0.279699	0.947816
10306	1.916685	-5.059214	8.141100	0.014250	-0.018573	0.013498	-0.454365	0.536700	-1.163738	0.139578	0.062407	-0.279539	0.947883
10307	1.890863	-5.093665	8.188715	0.005440	-0.007848	0.008240	-0.455171	0.536053	-1.165661	0.139226	0.062510	-0.279518	0.947934
10308	1.895874	-5.098427	8.210570	0.035783	-0.021992	0.015316	-0.454903	0.536145	-1.163750	0.138914	0.062873	-0.278962	0.948119
10309	1.879129	-5.120588	8.140410	0.035931	-0.027175	0.009101	-0.454084	0.532836	-1.162775	0.138399	0.063420	-0.278421	0.948317
10310	1.842342	-5.094548	8.167974	0.025076	-0.002529	0.015420	-0.456514	0.534046	-1.163526	0.138188	0.063389	-0.278013	0.948470
10311	1.885671	-5.084054	8.140336	0.032124	-0.025625	0.017053	-0.455429	0.532060	-1.164696	0.137533	0.063848	-0.277555	0.948668
10312	1.860131	-5.031116	8.062118	0.013739	-0.028799	0.031126	-0.456507	0.531936	-1.164414	0.136898	0.064197	-0.277455	0.948766
10313	1.861270	-5.062639	8.223682	-0.017283	-0.026782	0.046952	-0.456106	0.532851	-1.161386	0.135731	0.064372	-0.277979	0.948768
10314	1.877273	-5.137608	8.212703	0.034009	-0.038754	0.045268	-0.457452	0.532012	-1.160578	0.134696	0.064899	-0.277536	0.949010
10315	1.857241	-5.103982	8.221463	0.023666	-0.037479	0.062044	-0.458807	0.534648	-1.162661	0.133127	0.065300	-0.277335	0.949262
10316	1.868485	-5.055222	8.252736	0.054729	-0.043811	0.077125	-0.458802	0.533235	-1.162980	0.131427	0.065802	-0.276551	0.949693
10317	1.884592	-5.020947	8.197603	0.056795	-0.059431	0.098246	-0.459066	0.531556	-1.163850	0.129004	0.066505	-0.275823	0.950188
10318	1.840691	-4.997461	8.258670	0.070798	-0.072956	0.110587	-0.459474	0.532708	-1.164081	0.126480	0.067418	-0.274851	0.950744
10319	1.888995	-4.986872	8.272109	0.073997	-0.067096	0.126537	-0.458662	0.531535	-1.163310	0.123450	0.068149	-0.273846	0.951380
10320	1.910708	-4.869956	8.211709	0.092103	-0.084548	0.119401	-0.459738	0.530673	-1.161823	0.120641	0.069294	-0.272501	0.952044
10321	1.983977	-4.895329	8.228594	0.064520	-0.078231	0.142326	-0.461898	0.531508	-1.158904	0.117262	0.070132	-0.271716	0.952629
10322	1.983862	-4.888047	8.238165	0.065451	-0.059655	0.110620	-0.461631	0.532000	-1.155888	0.114740	0.070797	-0.270797	0.953148
10323	2.081024	-4.910568	8.164281	0.060735	-0.044898	0.087695	-0.461359	0.530805	-1.153609	0.112591	0.071296	-0.269925	0.953614
10324	2.174621	-5.282935	6.287418	-0.651104	0.062324	0.144538	-0.461924	0.539111	-1.149784	0.111248	0.067784	-0.282428	0.950402
10325	2.262974	-4.780850	9.805882	-0.458335	0.045673	-0.010687	-0.454991	0.563283	-1.145531	0.112188	0.065956	-0.291076	0.947807
10326	1.836989	-5.502542	7.732750	0.174462	0.012819	0.020435	-0.454453	0.563880	-1.147293	0.111647	0.065957	-0.287798	0.948871
10327	1.725942	-5.397736	7.767069	-0.061201	0.037299	-0.115392	-0.453233	0.561782	-1.149969	0.113991	0.065773	-0.288810	0.948298
10328	1.554736	-5.298866	7.900695	-0.121581	0.021616	-0.149246	-0.451618	0.562408	-1.147920	0.117185	0.065896	-0.290906	0.947259
10329	1.189410	-5.096638	8.614977	0.149064	-0.075951	0.077357	-0.452964	0.561906	-1.149422	0.114924	0.067195	-0.288431	0.948201
10330	1.991820	-5.329770	7.967304	0.174832	-0.073441	0.057853	-0.451066	0.558537	-1.153103	0.113146	0.068635	-0.285391	0.949231
10331	2.191684	-5.078475	8.375976	0.252603	-0.137774	0.098289	-0.448896	0.554595	-1.156806	0.109995	0.071236	-0.281106	0.950687
10332	2.306942	-5.421219	7.404716	0.107800	-0.039238	-0.053584	-0.448601	0.546772	-1.162796	0.110680	0.072484	-0.279102	0.951104
10333	2.268462	-5.052814	8.291473	0.159395	-0.076655	-0.175693	-0.450472	0.541743	-1.164576	0.113223	0.075279	-0.276071	0.951472
10334	2.058780	-5.275139	8.026723	0.061553	0.044463	0.141337	-0.449391	0.541216	-1.167472	0.110672	0.073772	-0.275044	0.952187
10335	1.758777	-4.940710	8.005363	0.013369	0.039333	0.259673	-0.444680	0.542789	-1.166521	0.105781	0.071621	-0.275182	0.952867
10336	1.884412	-5.275872	8.064710	-0.047682	-0.022292	0.142373	-0.444426	0.547868	-1.165267	0.103002	0.071141	-0.276372	0.952863
10337	1.786375	-5.289753	8.398834	0.033587	-0.037377	0.061210	-0.445243	0.550385	-1.162719	0.101436	0.071575	-0.276007	0.953104
10338	1.815977	-5.347502	8.197961	0.160747	-0.037853	0.051882	-0.443487	0.549064	-1.162646	0.099925	0.072337	-0.273119	0.954038
10339	1.804754	-5.313747	7.927739	0.126875	-0.032548	0.041208	-0.445630	0.544868	-1.163303	0.098628	0.072971	-0.270953	0.954742
10340	1.722916	-5.218123	7.943765	0.073184	-0.011469	0.033232	-0.446162	0.542306	-1.162560	0.097754	0.073152	-0.269654	0.955186
10341	1.771067	-5.212401	7.877794	-0.025991	-0.000129	0.008230	-0.446420	0.538429	-1.160499	0.097480	0.073036	-0.270318	0.955035
10342	1.704137	-5.228161	8.073261	-0.074998	-0.004503	-0.011391	-0.445755	0.541414	-1.161229	0.097727	0.073032	-0.271772	0.954597
10343	1.681613	-5.087775	7.967995	-0.105192	0.011549	-0.023758	-0.444689	0.544869	-1.158126	0.098237	0.072700	-0.273892	0.953964
10344	1.723676	-4.989892	8.091322	-0.157085	0.016834	0.032678	-0.443886	0.546872	-1.159572	0.097875	0.071884	-0.276930	0.953186
10345	1.876131	-5.084222	8.188191	-0.206105	0.007196	0.046576	-0.441479	0.553355	-1.159800	0.097162	0.071047	-0.281075	0.952108
10346	1.896695	-5.117819	8.347960	-0.155688	-0.006513	0.043103	-0.440417	0.558744	-1.160456	0.096481	0.070613	-0.284141	0.951299
10347	1.926132	-5.139136	8.324951	-0.049511	-0.019802	0.041577	-0.441505	0.561576	-1.158987	0.095488	0.070624	-0.285329	0.951042
10348	1.847588	-5.111444	8.187521	-0.000336	-0.008250	0.022375	-0.440428	0.562270	-1.159386	0.094953	0.070645	-0.285411	0.951070
10349	1.935166	-5.148712	8.055678	0.003280	-0.027688	0.018711	-0.441643	0.562872	-1.159625	0.094279	0.071042	-0.285566	0.951061
10350	1.839083	-5.189297	8.072294	-0.019555	-0.029970	0.031025	-0.442594	0.565440	-1.159121	0.093482	0.071391	-0.286067	0.950963
10351	1.886400	-5.355936	8.188149	-0.007394	-0.010846	0.017034	-0.440974	0.563907	-1.155914	0.092952	0.071459	-0.286388	0.950913
10352	1.936904	-5.216643	8.176612	0.033869	0.015840	-0.041032	-0.445585	0.573684	-1.156362	0.093676	0.071459	-0.285680	0.951055
10353	1.869551	-5.285870	7.900630	0.049805	0.014809	-0.030356	-0.444775	0.573754	-1.160191	0.094114	0.071423	-0.284797	0.951279
10354	1.860464	-5.283585	8.107365	0.017138	-0.010482	-0.025318	-0.444637	0.572757	-1.160225	0.094442	0.071794	-0.284482	0.951313
10355	1.956634	-5.257572	8.025863	0.032961	-0.010695	-0.011145	-0.444229	0.571294	-1.158776	0.094395	0.072106	-0.283995	0.951439
10356	1.928687	-5.199819	7.983644	0.018167	-0.002441	-0.062411	-0.446248	0.570176	-1.157560	0.095464	0.072539	-0.283591	0.951420
10357	1.968336	-5.262232	7.864965	-0.066187	-0.004708	-0.071534	-0.445713	0.571583	-1.157520	0.096747	0.072899	-0.284898	0.950873
10358	2.060998	-5.109994	8.237391	-0.034063	-0.015263	-0.064463	-0.446792	0.571722	-1.156275	0.097871	0.073484	-0.285509	0.950529
10359	2.029509	-5.333899	8.363297	0.136205	-0.035858	-0.108252	-0.446746	0.556318	-1.153635	0.099380	0.075050	-0.282961	0.951012
10360	2.343346	-5.449626	8.007884	0.251046	0.074329	-0.209796	-0.451306	0.548761	-1.153963	0.103320	0.075323	-0.277744	0.952108
10361	2.140387	-4.892444	8.657064	0.478736	-0.027737	-0.534186	-0.455032	0.533590	-1.157552	0.112470	0.079820	-0.267980	0.953502
10362	1.697135	-4.990452	7.358678	0.425166	-0.059190	-0.146312	-0.460904	0.514392	-1.156877	0.114103	0.082708	-0.259784	0.955328
10363	2.329093	-4.935269	7.512467	-0.410331	0.244657	0.154339	-0.456598	0.516366	-1.154406	0.112962	0.076313	-0.267473	0.953873
10364	2.101366	-5.048473	9.128884	-0.109604	0.058343	-0.225165	-0.452168	0.521932	-1.153868	0.117682	0.076150	-0.269116	0.952853
10365	1.982756	-4.992483	7.995777	0.128696	0.046885	-0.149293	-0.454451	0.519420	-1.153513	0.120444	0.076379	-0.266482	0.953230
10366	1.974602	-4.951363	7.975957	-0.103809	0.051720	-0.136729	-0.456612	0.520915	-1.154532	0.123379	0.075879	-0.268153	0.952425
10367	2.030560	-5.013420	8.418687	-0.007619	0.036539	-0.136545	-0.456614	0.521445	-1.152876	0.126046	0.075909	-0.268163	0.952071
10368	2.073580	-5.036952	8.078341	0.000554	0.047269	-0.136451	-0.458893	0.517876	-1.155969	0.128799	0.075748	-0.267853	0.951802
10369	2.173279	-4.952616	7.948361	-0.047384	0.066955	-0.157716	-0.459152	0.514163	-1.154857	0.132090	0.075212	-0.268520	0.951206
10370	2.350842	-5.075613	8.140104	-0.065029	0.095489	-0.166468	-0.457268	0.515277	-1.155799	0.135771	0.074122	-0.269280	0.950558
10371	2.293423	-5.023267	7.940545	-0.070314	0.120212	-0.233501	-0.456190	0.515581	-1.157713	0.140825	0.072934	-0.270134	0.949672
10372	2.333711	-4.978838	7.931816	-0.141679	0.134366	-0.254863	-0.452414	0.514980	-1.160097	0.146501	0.071363	-0.272097	0.948371
10373	2.354548	-5.024568	8.101315	-0.153136	0.154817	-0.294558	-0.451468	0.514131	-1.161228	0.153016	0.069628	-0.274324	0.946829
10374	2.440764	-4.976881	8.074713	-0.123983	0.187267	-0.302236	-0.448770	0.513571	-1.164281	0.159840	0.067362	-0.275698	0.945465
10375	2.501869	-5.106855	8.183492	-0.141211	0.191384	-0.330565	-0.444462	0.515516	-1.166726	0.167212	0.065185	-0.277510	0.943811
10376	2.228484	-4.975842	8.397997	-0.085266	0.197307	-0.335606	-0.437581	0.513144	-1.169341	0.174650	0.063040	-0.278042	0.942452
10377	2.180900	-4.801929	8.243562	-0.030578	0.202044	-0.292962	-0.435551	0.510580	-1.171086	0.181214	0.060829	-0.277728	0.941450
10378	2.641699	-4.846997	8.055826	-0.055856	0.225628	-0.319508	-0.430965	0.508885	-1.169966	0.188436	0.058158	-0.277593	0.940240
10379	2.416435	-4.957891	8.165302	-0.097122	0.212940	-0.360334	-0.426104	0.506442	-1.173652	0.196398	0.055893	-0.278377	0.938515
10380	2.188218	-4.937755	8.167776	-0.081910	0.202398	-0.324942	-0.421117	0.506526	-1.176165	0.203610	0.053583	-0.278776	0.936993
10381	2.178610	-4.957361	8.071335	-0.097137	0.205035	-0.293140	-0.417340	0.505714	-1.181696	0.210244	0.051086	-0.279626	0.935413
10382	2.480478	-5.049007	7.915184	-0.112370	0.205914	-0.261414	-0.412215	0.504956	-1.184784	0.216299	0.048224	-0.280617	0.933886
10383	2.657433	-5.172036	7.914320	-0.133277	0.243568	-0.280723	-0.407502	0.506150	-1.185892	0.222942	0.044809	-0.281976	0.932083
10384	2.705653	-5.161451	7.901276	-0.137539	0.276457	-0.317668	-0.402382	0.507124	-1.190153	0.230431	0.040837	-0.283039	0.930120
10385	2.643461	-5.201422	7.909298	-0.128063	0.298217	-0.331629	-0.395909	0.505868	-1.191498	0.238309	0.036747	-0.283985	0.928015
10386	2.536937	-5.213070	7.872415	-0.128221	0.319303	-0.321745	-0.389450	0.509454	-1.193368	0.246064	0.032042	-0.284621	0.925968
10387	2.440682	-5.243946	7.896174	-0.123663	0.325637	-0.288957	-0.379746	0.509301	-1.196490	0.253275	0.027245	-0.285350	0.923951
10388	2.377423	-5.249962	7.781133	-0.076584	0.358252	-0.225814	-0.372472	0.511275	-1.203201	0.259410	0.021530	-0.284843	0.922555
10389	2.328365	-5.246014	7.620713	-0.088038	0.370032	-0.131164	-0.363305	0.510560	-1.206062	0.263915	0.015212	-0.284743	0.921433
10390	2.312364	-5.595848	8.017666	-0.173391	0.336866	-0.041459	-0.353881	0.514271	-1.210147	0.266526	0.008331	-0.286164	0.920329
10391	2.282737	-5.795445	8.119371	-0.064230	0.221060	-0.139094	-0.346345	0.518122	-1.212295	0.270313	0.004952	-0.286433	0.919164
10392	1.815110	-5.493225	7.770526	-0.022069	0.145098	-0.146422	-0.340952	0.517585	-1.212921	0.273717	0.003011	-0.286061	0.918280
10393	1.393049	-5.194970	8.010502	-0.017863	0.082170	-0.045952	-0.337313	0.517398	-1.214608	0.274979	0.001888	-0.286236	0.917852
10394	1.743753	-5.295434	7.913692	0.016141	0.002829	0.082652	-0.337711	0.515767	-1.217387	0.273360	0.001458	-0.285951	0.918425
10395	1.965720	-5.480761	7.958013	-0.082396	-0.125149	-0.024607	-0.338248	0.514918	-1.216998	0.273045	0.003670	-0.288460	0.917727
10396	1.256856	-4.954691	7.845625	-0.090643	-0.101653	-0.116291	-0.342433	0.516891	-1.212107	0.274484	0.005716	-0.290693	0.916583
10397	1.339759	-4.943451	8.074375	-0.065263	-0.008961	0.027579	-0.344456	0.517691	-1.213969	0.273869	0.005554	-0.292229	0.916279
10398	1.370620	-5.321558	8.550014	-0.100998	0.010482	0.020516	-0.343379	0.517733	-1.210704	0.273451	0.004693	-0.294049	0.915826
10399	1.069687	-5.433845	8.481442	-0.029387	0.059325	0.010517	-0.342173	0.519976	-1.210645	0.273528	0.003533	-0.294523	0.915656
10400	0.621513	-5.131269	8.154859	-0.090321	0.137847	0.048937	-0.339746	0.519668	-1.212049	0.273335	0.000230	-0.295448	0.915422
10401	0.960489	-5.299872	8.518005	-0.183025	0.288657	0.175958	-0.331540	0.524980	-1.216614	0.271707	-0.007008	-0.297435	0.915237
10402	1.178408	-5.339568	8.967945	0.022703	0.355089	-0.137761	-0.321034	0.527357	-1.219390	0.276222	-0.012561	-0.295123	0.914574
10403	0.545808	-4.923824	8.516887	0.129468	0.332485	-0.195787	-0.311592	0.524623	-1.221228	0.281674	-0.016717	-0.291119	0.914128
10404	0.634791	-4.922232	8.307758	0.068804	0.248355	-0.230125	-0.304701	0.518995	-1.224358	0.287228	-0.019525	-0.288554	0.913157
10405	0.674967	-5.062273	8.632632	-0.059497	0.288228	-0.339909	-0.296752	0.519825	-1.225243	0.294935	-0.023149	-0.288221	0.910717
10406	0.554022	-4.843557	8.555051	0.085243	0.224726	-0.311552	-0.289317	0.512923	-1.229104	0.301841	-0.024944	-0.285499	0.909264
10407	0.758677	-5.017146	7.797105	0.028051	0.152070	-0.269780	-0.285939	0.510026	-1.230056	0.307482	-0.026012	-0.284282	0.907723
10408	0.786942	-4.929204	8.093412	-0.175138	0.168290	-0.275635	-0.282310	0.513365	-1.230673	0.313262	-0.028582	-0.286583	0.904942
10409	1.059385	-4.880495	8.715279	-0.078545	0.126136	-0.262417	-0.277468	0.516370	-1.230359	0.318540	-0.029877	-0.287405	0.902794
10410	1.626660	-4.671149	8.548150	-0.046327	0.117329	-0.325271	-0.275574	0.514219	-1.231407	0.324994	-0.030434	-0.287702	0.900378
10411	1.813582	-4.852291	8.266372	0.037168	0.113237	-0.418775	-0.274222	0.512763	-1.231197	0.333076	-0.029802	-0.286557	0.897807
10412	1.972306	-4.791147	8.261152	-0.012527	0.138062	-0.576175	-0.272873	0.511997	-1.230145	0.344110	-0.029070	-0.286207	0.893772
10413	2.062086	-5.357564	8.552248	-0.068122	0.245680	-0.632245	-0.267877	0.508412	-1.227590	0.356647	-0.030245	-0.286088	0.888843
10414	1.002457	-5.420468	8.765753	0.019670	0.171816	-0.494296	-0.264099	0.507048	-1.227679	0.366349	-0.030343	-0.284818	0.885294
10415	0.100380	-4.725566	8.400613	0.065355	0.176305	-0.518700	-0.261260	0.503961	-1.226037	0.376433	-0.030027	-0.282640	0.881766
10416	0.956224	-5.251343	9.008607	0.158347	0.141431	-0.368519	-0.257868	0.496878	-1.230266	0.383815	-0.029277	-0.279015	0.879761
10417	2.111591	-5.157590	8.607627	0.363645	0.132916	-0.239102	-0.253788	0.484713	-1.230435	0.388839	-0.027491	-0.271686	0.879906
10418	1.775249	-5.027884	7.298767	0.316447	0.083986	-0.364118	-0.252553	0.476957	-1.227971	0.395764	-0.024529	-0.265677	0.878741
10419	1.010761	-4.905759	7.741409	-0.125337	0.120127	-0.396063	-0.249579	0.473756	-1.227700	0.403154	-0.025548	-0.267113	0.874909
10420	1.336533	-5.140065	8.879813	-0.025401	0.102694	-0.302238	-0.245673	0.474811	-1.228121	0.409009	-0.025976	-0.266900	0.872239
10421	2.324758	-5.265472	7.890372	0.256817	0.029411	-0.332953	-0.245242	0.465998	-1.228276	0.414958	-0.022634	-0.262372	0.870895
10422	2.051270	-5.178276	7.029120	0.000780	0.047724	-0.479435	-0.243345	0.462245	-1.227601	0.423494	-0.020957	-0.262193	0.866873
10423	1.596597	-4.749466	7.743765	-0.279531	0.171678	-0.410497	-0.241062	0.465911	-1.234880	0.431227	-0.024179	-0.265830	0.861855
10424	2.044823	-4.935431	8.822970	-0.172698	0.158565	-0.237083	-0.235551	0.470431	-1.233160	0.436021	-0.027157	-0.267574	0.858809
10425	2.084411	-4.687058	9.113601	-0.059606	0.051383	-0.178207	-0.233400	0.472079	-1.232859	0.439186	-0.027623	-0.268318	0.856947
10426	2.268878	-4.632766	8.774602	0.048782	-0.057130	-0.211307	-0.235293	0.473879	-1.228956	0.442471	-0.025095	-0.268124	0.855394
10427	2.345910	-4.391128	7.833870	0.090768	0.018170	-0.150580	-0.235820	0.469740	-1.227582	0.445067	-0.023778	-0.266559	0.854573
10428	2.578258	-4.644264	7.667174	-0.085183	0.031466	-0.029081	-0.235410	0.467886	-1.227647	0.445623	-0.024928	-0.267776	0.853871
10429	2.406431	-4.899779	8.434179	-0.142266	-0.005572	0.011201	-0.235292	0.473125	-1.227069	0.445218	-0.026114	-0.270353	0.853234
10430	2.513050	-4.669652	8.346643	0.085825	-0.019044	0.094903	-0.234484	0.473056	-1.224896	0.443456	-0.025543	-0.269035	0.854585
10431	3.070042	-4.747008	7.716744	0.072500	-0.015203	0.259220	-0.234211	0.472227	-1.226155	0.438881	-0.025937	-0.267930	0.857277
10432	3.047423	-4.810526	7.827267	-0.121464	-0.038513	0.272613	-0.235561	0.472832	-1.226393	0.433831	-0.027804	-0.270232	0.859065
10433	3.123941	-4.852818	7.998449	-0.014104	0.024625	0.273334	-0.236240	0.474532	-1.225510	0.429184	-0.029665	-0.270289	0.861316
10434	3.374304	-4.940561	7.674581	0.004594	0.007709	0.244951	-0.235705	0.475958	-1.226290	0.424892	-0.031078	-0.270022	0.863475
10435	2.816601	-5.353637	8.050571	-0.127996	-0.055954	0.076283	-0.239479	0.476338	-1.226643	0.423143	-0.031389	-0.272908	0.863415
10436	2.003119	-5.111035	8.322288	-0.042489	-0.142068	0.026654	-0.242727	0.480286	-1.222108	0.421770	-0.029439	-0.274853	0.863539
10437	1.912158	-5.445302	8.105357	-0.047058	-0.187316	0.056448	-0.248119	0.480381	-1.220813	0.419678	-0.026702	-0.277478	0.863807
10438	1.952408	-5.034294	8.098677	-0.133616	-0.275028	-0.021326	-0.256072	0.480747	-1.216340	0.418337	-0.022953	-0.282128	0.863059
10439	1.353682	-4.899491	8.156321	-0.018726	-0.238866	0.064262	-0.265370	0.480380	-1.215696	0.415798	-0.019168	-0.284674	0.863542
10440	1.383451	-5.146554	8.346870	0.001068	-0.227863	0.201426	-0.272913	0.478639	-1.212661	0.410909	-0.016370	-0.286495	0.865336
10441	1.252761	-5.539714	8.990995	-0.087574	-0.090999	0.173763	-0.281008	0.481701	-1.214105	0.407255	-0.016393	-0.288929	0.866253
10442	1.355960	-4.896943	8.893019	-0.021370	0.157432	0.433664	-0.278988	0.482374	-1.214517	0.400516	-0.021798	-0.287890	0.869616
10443	1.565966	-4.580022	8.324124	0.042619	0.263122	0.280666	-0.271848	0.483352	-1.214842	0.397059	-0.027559	-0.285083	0.871959
10444	0.880259	-4.728428	8.212721	0.015408	0.272921	0.088957	-0.264968	0.481446	-1.219216	0.396952	-0.032699	-0.282619	0.872632
10445	0.600024	-4.718910	8.560336	-0.005740	0.172034	-0.081445	-0.261329	0.481211	-1.218857	0.399224	-0.035248	-0.281519	0.871851
10446	0.756405	-4.648088	8.641637	0.013014	0.112716	-0.120704	-0.254585	0.479681	-1.220896	0.401879	-0.036433	-0.280500	0.870911
10447	0.648723	-4.929204	8.837855	0.078787	0.102761	-0.091357	-0.251881	0.476774	-1.220749	0.403973	-0.037083	-0.278418	0.870583
10448	0.919180	-4.625684	8.906456	0.101601	0.073246	-0.075634	-0.250933	0.474835	-1.217684	0.405683	-0.037120	-0.276136	0.870513
10449	1.453488	-4.276167	8.395415	0.152761	0.111796	0.037816	-0.248770	0.472817	-1.218594	0.405624	-0.038047	-0.272535	0.871634
10450	1.805912	-4.532020	7.861693	0.084521	0.148409	-0.027640	-0.245794	0.469048	-1.218341	0.406880	-0.039798	-0.269901	0.871790
10451	1.557398	-4.643302	8.281007	-0.021275	0.159249	-0.142784	-0.240942	0.468934	-1.218265	0.410090	-0.041966	-0.269080	0.870437
10452	1.087120	-4.680914	8.782030	-0.001789	0.106841	-0.174792	-0.239054	0.468484	-1.219121	0.413641	-0.042911	-0.268402	0.868919
10453	1.040401	-4.657492	8.717829	0.080102	0.071379	-0.079270	-0.237026	0.466488	-1.220848	0.415346	-0.043067	-0.266442	0.868701
10454	1.201453	-4.657043	8.299075	0.048323	0.054060	-0.037070	-0.235809	0.465176	-1.220631	0.416272	-0.043423	-0.265207	0.868618
10455	1.481373	-4.499036	8.142774	-0.055005	0.047222	-0.010980	-0.236212	0.464740	-1.219822	0.416544	-0.044644	-0.265725	0.868267
10456	1.616273	-4.661644	8.388875	-0.092714	0.038992	-0.050079	-0.234468	0.466877	-1.215677	0.417498	-0.045845	-0.267075	0.867332
10457	1.659795	-4.767665	8.453602	-0.083380	-0.011131	-0.105190	-0.233938	0.469666	-1.213955	0.419072	-0.045769	-0.268656	0.866087
10458	1.599978	-4.603695	8.200165	-0.071249	-0.062934	-0.163821	-0.235299	0.473731	-1.210258	0.421475	-0.044417	-0.270586	0.864390
10459	1.421444	-4.866683	8.331481	-0.090762	-0.043377	-0.170782	-0.237191	0.475027	-1.209102	0.423999	-0.043485	-0.272614	0.862563
10460	1.506760	-4.993789	8.450611	-0.078138	-0.002408	-0.097118	-0.239355	0.477443	-1.206950	0.425563	-0.043599	-0.274087	0.861320
10461	1.763582	-4.734213	8.528754	-0.092028	-0.016951	-0.052236	-0.242326	0.479659	-1.207662	0.426184	-0.043773	-0.275799	0.860457
10462	1.836954	-4.528960	8.500569	-0.055656	-0.017063	0.000898	-0.241529	0.483454	-1.206730	0.425988	-0.043979	-0.276923	0.860183
10463	1.748470	-4.523321	8.146339	-0.015631	-0.055218	0.046779	-0.243686	0.483800	-1.207239	0.424769	-0.043365	-0.277542	0.860616
10464	1.103044	-5.986734	8.643115	-0.044011	-0.083285	0.163400	-0.245582	0.486812	-1.206573	0.421412	-0.043232	-0.278885	0.861839
10465	1.674156	-5.068400	8.798155	-0.177176	-0.140702	0.284451	-0.247083	0.492615	-1.204183	0.415455	-0.043853	-0.282800	0.863422
10466	2.205995	-4.641191	8.763105	0.035266	-0.215359	-0.001936	-0.255303	0.491703	-1.199475	0.414285	-0.039860	-0.283999	0.863784
10467	2.329317	-5.245882	8.689603	0.027514	-0.098898	0.175600	-0.260158	0.492471	-1.197072	0.410624	-0.038843	-0.284124	0.865536
10468	1.571454	-5.444248	7.671200	0.133488	-0.130575	-0.020337	-0.262044	0.492212	-1.196240	0.410268	-0.035383	-0.282923	0.866246
10469	0.185609	-5.236347	7.603028	0.063153	-0.011844	0.040617	-0.265679	0.490857	-1.195422	0.409431	-0.034869	-0.281837	0.867017
10470	0.142635	-5.441004	8.051020	0.145361	-0.104147	0.349719	-0.265005	0.490784	-1.192975	0.402821	-0.033861	-0.279939	0.870760
10471	1.057289	-5.234957	8.881589	0.137312	-0.318022	0.441809	-0.269854	0.489407	-1.189959	0.393275	-0.029732	-0.279713	0.875335
10472	2.802706	-5.052795	8.620824	0.334899	-0.384920	0.342599	-0.279534	0.481630	-1.187914	0.385421	-0.022346	-0.276672	0.880002
10473	3.126823	-5.134387	7.899553	0.191485	-0.129114	0.232341	-0.284783	0.479152	-1.186022	0.380585	-0.019850	-0.274154	0.882950
10474	2.631358	-5.026812	8.249453	-0.063756	-0.076375	0.025100	-0.286141	0.482094	-1.182907	0.379629	-0.019133	-0.275876	0.882841
10475	1.700137	-4.781538	8.093843	0.055541	-0.126230	0.066020	-0.290314	0.480149	-1.180601	0.377686	-0.016788	-0.275814	0.883741
10476	1.177639	-4.606527	7.985008	0.038609	-0.130317	0.295912	-0.293682	0.479407	-1.175807	0.371679	-0.015836	-0.276036	0.886232
10477	1.913187	-4.556773	7.906097	0.120008	-0.127110	0.483451	-0.296110	0.479677	-1.172767	0.362324	-0.015307	-0.274667	0.890531
10478	2.607377	-4.551420	8.264389	0.035922	-0.143963	0.527122	-0.298412	0.482947	-1.170586	0.352028	-0.015374	-0.274918	0.894572
10479	2.859228	-4.517701	8.411489	0.114488	-0.165873	0.613808	-0.302595	0.484403	-1.167896	0.340065	-0.014851	-0.273816	0.899533
10480	2.705484	-4.855529	8.245621	0.185164	-0.203732	0.658043	-0.307317	0.485865	-1.164926	0.327002	-0.013518	-0.271672	0.905031
10481	3.143768	-4.905888	7.802055	0.236698	-0.323485	0.629064	-0.310269	0.481532	-1.165032	0.313840	-0.009330	-0.269341	0.910425
10482	2.840204	-4.882269	7.758858	0.051705	-0.432971	0.426280	-0.321722	0.480732	-1.161921	0.303623	-0.003411	-0.271041	0.913421
10483	1.836624	-4.987791	8.566612	0.007083	-0.511755	0.431146	-0.332786	0.484081	-1.154311	0.292913	0.003880	-0.274038	0.916018
10484	2.512814	-5.150342	8.304523	0.108569	-0.563621	0.227659	-0.348560	0.485752	-1.149294	0.285510	0.013600	-0.275373	0.917861
10485	1.242491	-5.338450	8.546210	-0.005551	-0.427248	0.279731	-0.361089	0.483321	-1.142127	0.277970	0.020096	-0.278071	0.919242
10486	0.162101	-5.595960	8.630549	0.107514	-0.231518	0.598084	-0.369985	0.483090	-1.135478	0.265507	0.021629	-0.277625	0.923018
10487	-0.162708	-5.363950	8.549018	0.051762	-0.017516	0.769086	-0.370268	0.487636	-1.135190	0.251065	0.018047	-0.277143	0.927271
10488	0.368162	-3.846764	8.187946	0.013273	0.137330	0.752103	-0.363544	0.492102	-1.132394	0.237726	0.011406	-0.276471	0.931085
10489	2.318144	-4.765375	8.955257	0.198713	0.063907	0.194836	-0.355196	0.494797	-1.134452	0.234303	0.010168	-0.272531	0.933127
10490	1.257755	-4.638996	8.589548	0.033663	-0.063907	0.018690	-0.355715	0.487967	-1.133439	0.233495	0.011422	-0.272229	0.933403
10491	-0.180603	-4.344564	9.323165	-0.091603	-0.052819	-0.007868	-0.353572	0.492523	-1.136046	0.233254	0.012056	-0.274144	0.932895
10492	-0.007756	-4.210381	8.879691	0.198010	-0.126271	0.256877	-0.355189	0.492545	-1.135344	0.227677	0.013913	-0.271118	0.935128
10493	0.757750	-4.245162	7.776808	0.152435	-0.120038	0.349462	-0.359894	0.488312	-1.131877	0.220296	0.014936	-0.268807	0.937544
10494	1.185217	-4.528723	7.806509	-0.086054	-0.110670	0.249674	-0.361927	0.491583	-1.129972	0.215028	0.015270	-0.271003	0.938130
10495	1.197412	-4.523558	8.630157	-0.108254	-0.132793	0.130974	-0.363559	0.496377	-1.126794	0.211734	0.016560	-0.273534	0.938122
10496	1.306891	-4.468193	8.344218	-0.015454	-0.262119	0.071184	-0.367342	0.499277	-1.125564	0.208987	0.020992	-0.274979	0.938227
10497	1.689034	-4.402977	8.504709	-0.009060	-0.313325	0.023930	-0.375159	0.499066	-1.120838	0.206673	0.026687	-0.276327	0.938199
10498	1.471776	-4.399604	8.801342	0.044178	-0.350806	0.011521	-0.384733	0.499832	-1.113602	0.204444	0.033375	-0.276974	0.938283
10499	1.465714	-4.387609	8.492925	0.317967	-0.436663	0.125000	-0.394426	0.496276	-1.109781	0.199314	0.042158	-0.272682	0.940288
10500	1.735328	-4.717775	8.128144	0.305233	-0.493689	0.053832	-0.406401	0.489031	-1.103869	0.195216	0.052373	-0.268962	0.941704
10501	1.508695	-6.426004	9.222198	-0.101996	-0.241435	0.284124	-0.418931	0.487644	-1.098853	0.188517	0.054949	-0.271978	0.942056
10502	0.987288	-5.789528	10.838389	-0.313083	-0.093433	0.627481	-0.421399	0.501437	-1.097011	0.176724	0.052023	-0.278936	0.942474
10503	2.850625	-4.474092	9.031992	0.587992	-0.229318	0.393852	-0.421005	0.504529	-1.095960	0.167234	0.056167	-0.268861	0.946885
10504	1.941074	-4.835680	5.766519	0.756539	-0.192983	0.198640	-0.427158	0.489309	-1.095017	0.161017	0.061402	-0.255367	0.951363
10505	0.582801	-6.054622	6.947334	-0.400942	-0.127618	0.248794	-0.431070	0.490194	-1.092485	0.155948	0.061182	-0.263642	0.949963
10506	0.283622	-5.477133	9.487990	-0.560365	-0.007601	0.233130	-0.428293	0.507075	-1.088147	0.152601	0.058194	-0.274638	0.947576
10507	0.667352	-5.317255	9.214494	0.320093	-0.271881	0.615154	-0.429257	0.513879	-1.086550	0.138854	0.060757	-0.270013	0.950853
10508	2.697265	-5.457855	7.209939	0.369816	-0.300592	0.537819	-0.434647	0.513428	-1.086229	0.126348	0.064622	-0.264460	0.953898
10509	2.420819	-5.093870	7.160192	-0.033567	-0.207114	0.358615	-0.438304	0.519114	-1.082725	0.118265	0.066466	-0.266079	0.954357
10510	1.537858	-4.893718	8.186003	-0.104536	-0.312858	0.366718	-0.442762	0.522548	-1.079285	0.109771	0.070204	-0.269325	0.954194
10511	1.576169	-4.815300	8.533244	0.116829	-0.351383	0.562527	-0.448294	0.523946	-1.072759	0.096779	0.073994	-0.268627	0.955509
10512	2.549335	-5.101169	7.900839	0.221295	-0.258148	0.712674	-0.450325	0.526459	-1.068831	0.081379	0.075512	-0.265948	0.957574
10513	2.916157	-5.162499	7.782562	0.080843	-0.189481	0.693148	-0.453056	0.537609	-1.062977	0.066801	0.075505	-0.265754	0.958755
10514	2.812426	-5.178943	7.832465	0.078909	-0.165778	0.668561	-0.452000	0.544947	-1.061932	0.052909	0.075227	-0.265474	0.959721
10515	2.727137	-5.316467	7.585335	0.141061	-0.157329	0.635246	-0.452555	0.549710	-1.058494	0.039528	0.075014	-0.263934	0.960807
10516	2.925950	-5.342007	7.447188	0.210247	-0.223296	0.594333	-0.453362	0.549476	-1.059858	0.026537	0.076328	-0.260964	0.961960
10517	2.872077	-5.352721	7.204882	0.175942	-0.379415	0.639217	-0.454718	0.551672	-1.055129	0.011887	0.080460	-0.258858	0.962485
10518	1.310730	-5.711151	7.845763	-0.147893	-0.515102	0.475005	-0.463101	0.559781	-1.047260	0.000231	0.087877	-0.262589	0.960898
10519	0.866395	-5.325777	9.256776	-0.283749	-0.707633	0.232926	-0.472159	0.568137	-1.037053	-0.007581	0.100278	-0.268579	0.957994
10520	0.642872	-4.674430	8.595018	-0.070120	-0.545897	0.452152	-0.484980	0.573005	-1.025824	-0.019071	0.108299	-0.270750	0.956348
10521	0.675554	-5.436029	9.526189	-0.154783	-0.287911	0.633891	-0.490405	0.583347	-1.019145	-0.032572	0.110368	-0.275066	0.954514
10522	1.004311	-4.730936	9.104858	0.045855	-0.157875	0.658247	-0.487737	0.592184	-1.016979	-0.046102	0.109699	-0.275552	0.953893
10523	0.251685	-4.356284	7.993221	0.039818	-0.099721	0.458975	-0.484656	0.598841	-1.019256	-0.055681	0.108900	-0.275754	0.953415
10524	-0.451685	-4.869104	8.428085	-0.116006	-0.085324	0.433106	-0.481843	0.604306	-1.018839	-0.064198	0.108254	-0.278832	0.952057
10525	0.303670	-4.860192	8.990445	0.039791	-0.187429	0.375296	-0.480516	0.611076	-1.018088	-0.072708	0.109432	-0.278650	0.951363
10526	1.067229	-4.841546	8.375790	0.174818	-0.222709	0.267482	-0.480518	0.611297	-1.015351	-0.079525	0.111930	-0.275599	0.951416
10527	1.185517	-4.499555	8.085551	0.061823	-0.187041	0.224887	-0.480790	0.612142	-1.014774	-0.085216	0.113885	-0.274592	0.950982
10528	1.889727	-4.850956	7.828154	-0.006337	-0.230084	0.073970	-0.484704	0.613402	-1.010046	-0.087973	0.117873	-0.274508	0.950269
10529	2.028629	-5.494198	7.839677	-0.164605	-0.324033	-0.351489	-0.489824	0.612697	-1.005094	-0.082910	0.126014	-0.276193	0.949191
10530	1.125524	-5.326020	8.424566	-0.247698	-0.172858	-0.382432	-0.500058	0.609408	-1.000030	-0.076071	0.131819	-0.279658	0.947960
10531	0.831654	-5.525558	8.506125	-0.043547	-0.066360	-0.053930	-0.503026	0.610328	-0.999966	-0.075561	0.133155	-0.280210	0.947651
10532	1.530059	-5.425489	8.495508	-0.136742	0.058897	-0.115464	-0.502487	0.609997	-0.998481	-0.072782	0.132901	-0.282606	0.947193
10533	1.922698	-5.442652	8.389728	0.211170	0.116442	-0.057507	-0.499525	0.611235	-0.999704	-0.071857	0.130406	-0.278577	0.948802
10534	1.347488	-5.188575	7.438515	0.214760	-0.103531	-0.295698	-0.501103	0.598692	-1.002413	-0.067509	0.133721	-0.273596	0.950109
10535	1.859272	-5.574919	8.191377	-0.032039	-0.043525	-0.144140	-0.505949	0.596495	-1.000790	-0.065188	0.135062	-0.273737	0.950041
10536	1.776428	-5.887146	8.381370	0.104765	-0.036956	-0.075569	-0.504859	0.593145	-1.004461	-0.064354	0.136053	-0.271518	0.950593
10537	1.793929	-4.915902	7.014429	0.192037	0.001703	-0.099813	-0.507001	0.588393	-1.005682	-0.063235	0.135991	-0.267599	0.951787
10538	2.763167	-5.009976	7.117104	-0.026898	0.051798	-0.184378	-0.507262	0.585860	-1.006443	-0.059496	0.136040	-0.267697	0.951993
10539	2.508524	-5.359158	8.695957	-0.142695	0.147646	-0.215922	-0.505368	0.583583	-1.008178	-0.054454	0.134275	-0.270008	0.951893
10540	2.121186	-4.880640	8.791198	0.107603	0.104246	0.041915	-0.503349	0.584745	-1.011303	-0.055092	0.131959	-0.268210	0.952688
10541	2.488961	-4.907993	8.422330	0.154760	-0.034018	0.004860	-0.501848	0.579115	-1.015053	-0.056018	0.132145	-0.265208	0.953449
10542	2.890349	-4.878872	8.309247	0.162670	-0.058942	-0.026304	-0.504532	0.575180	-1.014194	-0.056377	0.133240	-0.261993	0.954164
10543	3.115009	-4.848178	7.502226	0.145967	-0.021482	0.034853	-0.503991	0.574461	-1.014360	-0.057757	0.133107	-0.259237	0.954852
10544	3.021951	-4.828036	7.325890	0.008107	-0.030006	-0.027495	-0.504250	0.571098	-1.016104	-0.057518	0.133826	-0.259001	0.954830
10545	2.664014	-5.181657	7.635343	-0.050978	0.053244	0.144450	-0.503582	0.573225	-1.016589	-0.060053	0.131986	-0.260404	0.954548
10546	2.857590	-5.173294	7.588259	0.016495	0.120305	0.224616	-0.499010	0.576873	-1.019254	-0.063841	0.128504	-0.260853	0.954655
10547	3.077101	-5.135333	7.498415	0.029863	0.153118	0.269024	-0.492415	0.580074	-1.023050	-0.068415	0.124076	-0.261170	0.954838
10548	3.269335	-5.690150	8.071819	-0.096118	0.118361	0.194111	-0.485952	0.582219	-1.024012	-0.071290	0.120922	-0.263681	0.954342
10549	2.349113	-5.444631	8.330608	0.021874	0.014618	-0.030553	-0.482723	0.584170	-1.025625	-0.070820	0.120772	-0.263236	0.954518
10550	1.381578	-5.586031	8.046803	0.019388	0.019986	-0.035606	-0.480829	0.582228	-1.029532	-0.070120	0.120544	-0.262841	0.954708
10551	0.811538	-5.137503	8.425545	-0.024587	-0.104923	0.037817	-0.479752	0.582796	-1.030619	-0.071494	0.122329	-0.263299	0.954252
10552	1.027499	-5.313261	8.163876	0.077666	-0.167924	0.175617	-0.480018	0.581704	-1.032289	-0.075980	0.124496	-0.262033	0.953974
10553	1.041228	-4.992532	8.397798	0.073705	-0.182200	0.320480	-0.481501	0.581887	-1.032539	-0.083413	0.126065	-0.261190	0.953378
10554	1.517570	-5.064005	8.359993	0.140384	-0.173508	0.352471	-0.481644	0.584763	-1.033945	-0.091474	0.127299	-0.259130	0.953037
10555	1.370299	-5.030303	7.986896	0.121909	-0.140456	0.411014	-0.480436	0.586486	-1.035951	-0.100535	0.127481	-0.257633	0.952506
10556	1.254162	-5.012970	8.158937	-0.001493	-0.163717	0.410499	-0.480577	0.588742	-1.035058	-0.109271	0.128488	-0.258395	0.951201
10557	1.193614	-5.086866	8.472999	0.028239	-0.162532	0.408840	-0.479923	0.594966	-1.034590	-0.118164	0.129226	-0.258584	0.949985
10558	1.010252	-5.226127	8.624900	0.054399	-0.210124	0.364456	-0.478180	0.597705	-1.031928	-0.126410	0.131211	-0.258010	0.948807
10559	0.886280	-4.985623	8.494099	0.115483	-0.190354	0.304677	-0.480612	0.599890	-1.031829	-0.133702	0.132726	-0.256160	0.948098
10560	0.468495	-5.148553	8.708797	0.110123	-0.156962	0.174124	-0.482232	0.600627	-1.031376	-0.138210	0.134529	-0.254132	0.947743
10561	0.619317	-4.907886	8.870495	0.081300	-0.077295	0.323021	-0.483048	0.603248	-1.033329	-0.145203	0.133813	-0.253256	0.947033
10562	0.902469	-4.752222	8.955045	0.117747	-0.033259	0.245548	-0.479816	0.604328	-1.034151	-0.150450	0.132871	-0.251603	0.946787
10563	1.219117	-4.445511	8.322094	0.192697	0.001073	0.141614	-0.478876	0.605836	-1.038891	-0.153912	0.131207	-0.248308	0.947333
10564	1.616131	-4.348515	8.020592	0.111397	-0.033731	0.011977	-0.479682	0.604959	-1.036999	-0.154721	0.131462	-0.246143	0.947730
10565	1.621457	-4.931029	8.328476	0.067468	-0.068636	-0.101531	-0.483447	0.601923	-1.037054	-0.153581	0.132717	-0.244346	0.948206
10566	1.442479	-5.140594	8.656777	0.149278	-0.045734	0.006770	-0.484513	0.597957	-1.036487	-0.154450	0.133111	-0.241410	0.948761
10567	1.392076	-5.092989	8.346731	0.271179	-0.044258	0.060223	-0.484501	0.594295	-1.037835	-0.156795	0.132478	-0.236257	0.949762
10568	1.466823	-4.970261	8.232547	0.198420	-0.001254	0.130094	-0.484631	0.592957	-1.041289	-0.159920	0.131285	-0.232845	0.950249
10569	1.819484	-4.934745	8.079402	0.208575	-0.033669	0.114813	-0.485425	0.588149	-1.041436	-0.163065	0.130397	-0.229064	0.950756
10570	1.845967	-4.596840	7.856189	0.137048	-0.150637	0.110290	-0.487178	0.588448	-1.040314	-0.166330	0.132329	-0.226270	0.950592
10571	1.597291	-4.579460	8.269712	0.032459	-0.189745	0.109756	-0.489472	0.589025	-1.038357	-0.169610	0.135032	-0.225308	0.949861
10572	1.881304	-4.627650	8.873406	0.025154	-0.100305	0.195102	-0.492167	0.588714	-1.034513	-0.173951	0.135993	-0.225033	0.949003
10573	2.054020	-4.707089	8.573573	0.183372	-0.055882	0.142810	-0.492170	0.589232	-1.032312	-0.177649	0.135498	-0.221730	0.949167
10574	1.969501	-4.461069	7.923954	0.109157	-0.113710	0.082114	-0.492709	0.589380	-1.032028	-0.180130	0.136927	-0.219493	0.949014
10575	2.113005	-4.545819	8.316581	-0.050921	-0.084806	0.081759	-0.494057	0.589231	-1.030379	-0.182138	0.138129	-0.220365	0.948254
10576	1.889741	-4.714913	8.691365	0.013475	-0.053699	0.068062	-0.493527	0.592348	-1.030557	-0.183817	0.138819	-0.220120	0.947886
10577	1.736081	-4.591494	8.396837	0.004647	-0.102392	0.020018	-0.495551	0.592757	-1.027790	-0.184878	0.140438	-0.219701	0.947538
10578	1.804761	-4.774765	8.265516	-0.015618	-0.055098	0.113965	-0.495421	0.594464	-1.028009	-0.187350	0.141060	-0.220132	0.946860
10579	2.074330	-5.148580	8.377718	-0.016830	-0.001331	0.169072	-0.493413	0.598512	-1.026945	-0.190718	0.140213	-0.220937	0.946126
10580	1.394510	-3.728567	8.529099	-0.705061	0.125618	-0.023148	-0.491012	0.606478	-1.023712	-0.187823	0.140630	-0.234691	0.943327
10581	1.745389	-4.940831	9.136407	-0.140010	0.034144	0.202553	-0.488341	0.614507	-1.023483	-0.191305	0.139356	-0.238006	0.941985
10582	1.970184	-5.174762	8.235093	0.062390	0.016826	0.036852	-0.484846	0.617562	-1.023970	-0.192207	0.138643	-0.237016	0.942156
10583	1.524250	-4.998395	7.820458	0.008046	0.020194	-0.083431	-0.485112	0.616114	-1.022513	-0.190769	0.138447	-0.236710	0.942554
10584	1.716779	-4.635569	8.146214	-0.059460	-0.042440	-0.197271	-0.485380	0.615559	-1.022801	-0.187200	0.140425	-0.237140	0.942869
10585	1.700698	-4.805802	8.118116	-0.175449	0.061344	-0.047550	-0.484848	0.617802	-1.022051	-0.185722	0.139984	-0.240540	0.942365
10586	1.580373	-5.026433	8.530151	-0.226927	0.060759	-0.041501	-0.484037	0.617244	-1.023308	-0.184108	0.139894	-0.244945	0.941560
10587	1.643502	-5.039858	8.481636	-0.077285	0.000384	0.006311	-0.484627	0.634300	-1.023157	-0.184214	0.139972	-0.246414	0.941144
10588	1.669393	-5.151081	8.302718	0.000703	-0.019575	0.048866	-0.483965	0.637985	-1.023455	-0.185354	0.140117	-0.246484	0.940881
10589	1.589784	-5.045706	8.318739	0.074834	0.004375	0.040424	-0.483424	0.637411	-1.023753	-0.186505	0.139394	-0.245201	0.941096
10590	1.591201	-5.031138	8.092382	0.082136	-0.015957	-0.033941	-0.483695	0.637998	-1.024276	-0.186291	0.139573	-0.243520	0.941548
10591	1.580672	-5.099297	8.164794	0.010858	0.015201	0.012010	-0.485167	0.634483	-1.024373	-0.186675	0.139031	-0.243411	0.941581
10592	1.577519	-5.041075	8.301476	0.065610	0.048352	0.056593	-0.483552	0.635310	-1.024911	-0.187798	0.137617	-0.242533	0.941792
10593	1.565257	-5.026726	8.346731	0.192531	0.181407	0.112656	-0.480315	0.634668	-1.024970	-0.189765	0.132774	-0.239901	0.942766
10594	1.601536	-4.875534	8.510404	0.282169	0.140196	0.084365	-0.474911	0.630503	-1.028445	-0.191551	0.128672	-0.235349	0.944120
10595	1.388972	-4.575951	8.328291	0.135323	-0.094911	0.048844	-0.475438	0.626689	-1.028836	-0.193463	0.129567	-0.232550	0.944301
10596	1.397601	-4.607329	8.559898	0.082256	-0.145397	0.274672	-0.478674	0.627233	-1.030691	-0.199647	0.130733	-0.231159	0.943194
10597	1.549162	-4.944474	8.374505	0.082097	-0.103076	0.289073	-0.476222	0.618307	-1.028006	-0.205980	0.130867	-0.229941	0.942111
10598	1.799695	-5.129300	8.258407	0.031173	-0.113375	-0.030350	-0.478921	0.619319	-1.026031	-0.206117	0.133033	-0.228825	0.942050
10599	1.707011	-4.825072	8.460299	0.115083	-0.152547	-0.215107	-0.483486	0.613585	-1.025344	-0.203246	0.136301	-0.225457	0.943018
10600	1.214215	-4.144530	8.671145	0.468898	-0.033090	0.036152	-0.486695	0.605445	-1.026390	-0.205474	0.134874	-0.216583	0.944818
10601	1.085159	-4.156694	7.636932	0.084300	-0.095985	0.073497	-0.488826	0.597652	-1.031259	-0.207693	0.135886	-0.214786	0.944598
10602	1.637722	-4.957397	8.707127	-0.367377	0.007852	0.288346	-0.487505	0.606255	-1.029903	-0.212191	0.136036	-0.222553	0.941775
10603	1.698841	-4.800875	9.095405	0.136410	-0.053867	0.080859	-0.487784	0.609403	-1.030617	-0.214509	0.135983	-0.219971	0.941864
10604	1.735879	-4.746899	8.118752	0.072563	-0.049078	0.116066	-0.491549	0.606651	-1.030662	-0.217220	0.136105	-0.218725	0.941515
10605	1.582888	-4.773898	8.619802	-0.000274	-0.041583	0.147735	-0.494112	0.607394	-1.029516	-0.220360	0.136132	-0.218959	0.940727
10606	1.497370	-4.770616	8.422158	0.115877	-0.071618	0.107263	-0.493444	0.608849	-1.025517	-0.223117	0.136519	-0.216771	0.940527
10607	1.513139	-4.600399	8.351545	0.063029	-0.085052	0.129104	-0.495598	0.608031	-1.024836	-0.226261	0.137173	-0.215574	0.939956
10608	1.724716	-4.742210	8.450587	0.073838	-0.055719	0.133703	-0.494525	0.609543	-1.023708	-0.229324	0.137329	-0.214316	0.939478
10609	1.650536	-4.913496	8.437566	0.075802	-0.063536	0.126611	-0.496140	0.608536	-1.021537	-0.232350	0.137548	-0.212979	0.939007
10610	1.424109	-4.733096	8.484625	0.077759	-0.068691	0.119552	-0.497623	0.608731	-1.022333	-0.235206	0.137987	-0.211545	0.938555
10611	1.456967	-4.681520	8.470800	0.072527	-0.073002	0.112427	-0.497767	0.611894	-1.023866	-0.237992	0.138456	-0.210195	0.938087
10612	1.307810	-4.720630	8.574849	0.107152	-0.094347	0.160171	-0.498304	0.611301	-1.022241	-0.241798	0.139064	-0.208194	0.937470
10613	1.137605	-4.689729	8.595873	0.119002	-0.137339	0.248377	-0.499519	0.612048	-1.022612	-0.247527	0.139928	-0.206047	0.936320
10614	1.115041	-4.534770	8.569938	0.155790	-0.194511	0.343606	-0.501550	0.614908	-1.021404	-0.255297	0.141400	-0.203138	0.934647
10615	1.529032	-4.386448	8.595968	0.164226	-0.210848	0.361112	-0.502629	0.615192	-1.020290	-0.263534	0.142921	-0.200067	0.932790
10616	2.042609	-4.401424	8.426476	0.130934	-0.157144	0.336488	-0.503987	0.618267	-1.016761	-0.270912	0.143835	-0.197768	0.931024
10617	2.237751	-4.463429	8.430526	0.046655	-0.083394	0.202276	-0.503326	0.622037	-1.014599	-0.275296	0.144274	-0.197083	0.929815
10618	2.031601	-4.323930	8.500181	0.006497	-0.034889	0.096408	-0.503594	0.621605	-1.014064	-0.277343	0.144529	-0.197064	0.929171
10619	1.785089	-4.338100	8.632349	-0.006003	0.017990	-0.033201	-0.503732	0.622564	-1.012393	-0.276783	0.144328	-0.197224	0.929335
10620	1.737783	-4.402081	8.597677	0.017250	0.028557	-0.093164	-0.503865	0.621889	-1.013778	-0.275091	0.144092	-0.196809	0.929962
10621	1.603746	-4.249146	8.563522	-0.021883	0.042817	-0.108201	-0.505209	0.621137	-1.016790	-0.272987	0.143822	-0.197178	0.930545
10622	1.550563	-4.478299	8.693615	0.006437	0.030211	-0.092261	-0.504661	0.618156	-1.017439	-0.271264	0.143609	-0.196975	0.931125
10623	1.380920	-4.505673	8.524917	0.026173	0.011749	-0.058680	-0.504123	0.618737	-1.018519	-0.270343	0.143458	-0.196432	0.931530
10624	1.463914	-4.533298	8.537301	0.025340	0.003950	0.004904	-0.503850	0.617601	-1.018832	-0.270593	0.143251	-0.196012	0.931578
10625	1.324203	-4.589251	8.456401	0.011415	-0.016007	0.051624	-0.504796	0.618629	-1.019334	-0.271794	0.143260	-0.195930	0.931244
10626	1.346007	-4.472330	8.424892	-0.029464	-0.028152	0.097381	-0.503985	0.617573	-1.017466	-0.273724	0.143582	-0.196623	0.930483
10627	1.481289	-4.440736	8.484175	-0.093162	-0.036399	0.121851	-0.503187	0.620952	-1.016956	-0.276011	0.144262	-0.198588	0.929284
10628	1.619745	-4.554737	8.628909	-0.076865	-0.038808	0.117437	-0.503467	0.623958	-1.011531	-0.278212	0.144960	-0.200160	0.928182
10629	1.652225	-4.478887	8.648593	-0.062492	-0.020218	0.053936	-0.502399	0.627047	-1.011034	-0.279255	0.145448	-0.201445	0.927514
10630	1.674200	-4.612013	8.626198	-0.028911	-0.004686	0.012590	-0.502943	0.628731	-1.009608	-0.279514	0.145665	-0.202010	0.927279
10631	1.580704	-4.543308	8.617996	0.002655	-0.003531	-0.023533	-0.501597	0.629631	-1.013008	-0.279238	0.145801	-0.201955	0.927352
10632	1.638861	-4.551970	8.559662	0.008031	0.000918	-0.021730	-0.502674	0.629097	-1.013422	-0.278946	0.145847	-0.201766	0.927474
10633	1.522996	-4.566204	8.618805	0.008578	-0.003004	-0.042947	-0.502806	0.628554	-1.014393	-0.278324	0.146024	-0.201549	0.927680
10634	1.595584	-4.574607	8.527209	0.035045	-0.006817	-0.023452	-0.505095	0.627755	-1.014392	-0.278109	0.146069	-0.200811	0.927898
10635	1.604521	-4.540461	8.503153	0.002494	0.000737	-0.016436	-0.504415	0.625768	-1.015148	-0.277942	0.146111	-0.200808	0.927942
10636	1.618675	-4.511065	8.565956	0.010670	0.003541	-0.019050	-0.502663	0.625690	-1.013532	-0.277695	0.146081	-0.200593	0.928067
10637	1.691451	-4.524317	8.503291	0.026170	0.010939	-0.025157	-0.503471	0.625296	-1.014082	-0.277391	0.145847	-0.200183	0.928283
10638	1.653736	-4.573552	8.528986	0.018958	0.028568	-0.021521	-0.502258	0.625432	-1.015047	-0.277021	0.145316	-0.199945	0.928528
10639	1.527349	-4.553995	8.539404	0.023931	0.006960	-0.009239	-0.504405	0.622667	-1.016204	-0.277020	0.145110	-0.199607	0.928634
10640	1.424698	-4.514590	8.516698	-0.003555	0.002729	0.008350	-0.502250	0.622914	-1.016767	-0.277232	0.145063	-0.199732	0.928551
10641	1.641753	-4.462098	8.508519	0.001420	-0.001142	0.023321	-0.503333	0.624598	-1.014789	-0.277802	0.145003	-0.199865	0.928361
10642	1.613337	-4.506320	8.440575	-0.021451	-0.011481	0.001975	-0.502521	0.623151	-1.014436	-0.277901	0.145345	-0.200225	0.928200
10643	1.342774	-4.530637	8.567266	-0.051197	-0.017932	0.036377	-0.501582	0.624665	-1.013305	-0.278628	0.145835	-0.201284	0.927676
10644	1.525008	-4.672990	8.581155	-0.019341	-0.012846	0.057693	-0.502940	0.627800	-1.012369	-0.279772	0.145966	-0.201760	0.927208
10645	1.397129	-4.587919	8.533257	-0.014051	-0.027078	0.059412	-0.501187	0.627457	-1.011581	-0.281072	0.146323	-0.202154	0.926672
10646	1.427969	-4.456280	8.386361	-0.055507	-0.020401	0.062852	-0.502001	0.629656	-1.013685	-0.282229	0.146773	-0.203273	0.926005
10647	1.731685	-4.586699	8.569995	-0.100530	0.007563	0.068129	-0.501872	0.631318	-1.011994	-0.283292	0.146944	-0.205487	0.925164
10648	1.687647	-4.563220	8.587725	-0.041178	0.011454	0.002926	-0.501339	0.633331	-1.013573	-0.283242	0.146966	-0.206345	0.924985
10649	1.744188	-4.511232	8.401295	-0.082550	0.026949	-0.062536	-0.501346	0.635577	-1.012408	-0.281853	0.147227	-0.207942	0.925010
10650	1.885942	-4.549917	8.531119	-0.079394	0.068975	-0.106494	-0.499720	0.632726	-1.013612	-0.279419	0.146852	-0.209509	0.925454
10651	1.923651	-4.515257	8.411648	-0.107364	0.117199	-0.196456	-0.499187	0.634682	-1.012735	-0.275086	0.146163	-0.211656	0.926372
10652	1.790109	-4.629357	8.381929	-0.123801	0.147698	-0.249323	-0.497837	0.634083	-1.012771	-0.269532	0.145170	-0.214054	0.927609
10653	1.665630	-4.699586	8.429193	-0.180204	0.186384	-0.287238	-0.497028	0.633585	-1.010476	-0.262981	0.143982	-0.217641	0.928839
10654	1.604282	-4.758948	8.581829	-0.144467	0.166972	-0.281050	-0.497025	0.632642	-1.012690	-0.256640	0.142862	-0.220417	0.930131
10655	1.606941	-4.904569	8.503567	-0.063810	0.148677	-0.304776	-0.493921	0.631306	-1.013316	-0.250232	0.141841	-0.221569	0.931758
10656	1.390846	-5.029891	8.355847	-0.054249	0.131583	-0.294191	-0.492956	0.624849	-1.017632	-0.244054	0.140966	-0.222425	0.933324
10657	1.332138	-5.004252	8.346630	-0.041798	0.112176	-0.224422	-0.491066	0.623856	-1.019598	-0.239355	0.140143	-0.223215	0.934475
10658	1.364800	-5.054636	8.393752	0.000447	0.099314	-0.157188	-0.490385	0.621762	-1.021858	-0.236035	0.138994	-0.223264	0.935479
10659	1.338200	-5.074552	8.287163	0.036357	0.056194	-0.127283	-0.490651	0.620951	-1.023383	-0.233618	0.138402	-0.222615	0.936328
10660	1.194779	-4.912058	8.411531	0.021785	-0.003233	-0.030438	-0.491453	0.618714	-1.024129	-0.233191	0.138506	-0.222131	0.936534
10661	1.453655	-4.756837	8.480896	0.047003	-0.015358	-0.034038	-0.490372	0.617535	-1.023360	-0.232873	0.138775	-0.221211	0.936791
10662	1.687744	-4.713751	8.434793	0.061999	-0.008411	-0.021622	-0.491175	0.616014	-1.024356	-0.232754	0.138752	-0.219972	0.937116
10663	1.818642	-4.599706	8.394618	0.049577	0.044674	-0.086775	-0.490223	0.613327	-1.025820	-0.231184	0.138128	-0.219126	0.937795
10664	1.894872	-4.763397	8.475227	0.050724	0.079389	-0.123693	-0.491299	0.612531	-1.027198	-0.228727	0.136958	-0.218222	0.938779
10665	1.555329	-4.767141	8.378171	0.055401	0.064450	-0.166132	-0.489669	0.608854	-1.029521	-0.225588	0.136294	-0.217136	0.939886
10666	1.269185	-4.726185	8.588149	0.041813	0.056336	-0.130808	-0.489659	0.605478	-1.030995	-0.223073	0.135627	-0.216270	0.940782
10667	1.271549	-4.614477	8.507936	0.103007	0.012690	-0.070781	-0.489386	0.604516	-1.032668	-0.222084	0.135289	-0.214317	0.941512
10668	1.255259	-4.546812	8.381744	0.031707	-0.017162	0.033130	-0.489513	0.602097	-1.032335	-0.222948	0.135344	-0.213755	0.941427
10669	1.429703	-4.533928	8.444777	0.012405	-0.043295	0.077066	-0.490052	0.601781	-1.030428	-0.224742	0.135816	-0.213660	0.940954
10670	1.484175	-4.586345	8.478140	-0.006420	-0.059261	0.105184	-0.489652	0.603179	-1.029841	-0.227024	0.136522	-0.213823	0.940267
10671	1.616933	-4.559659	8.474791	-0.007991	-0.059935	0.096304	-0.491948	0.604638	-1.029221	-0.229194	0.137314	-0.214086	0.939565
10672	1.658784	-4.697267	8.578221	-0.012019	-0.048072	0.046853	-0.493029	0.605477	-1.027543	-0.230310	0.138082	-0.214244	0.939143
10673	1.499888	-4.634607	8.543984	0.042663	-0.021320	0.026011	-0.492092	0.607774	-1.029527	-0.231132	0.138215	-0.213538	0.939083
10674	1.562409	-4.628630	8.425490	-0.004619	-0.015973	0.045335	-0.493168	0.607243	-1.030078	-0.232110	0.138355	-0.213699	0.938784
10675	1.594780	-4.530921	8.548521	-0.008203	-0.018677	0.009930	-0.492904	0.608606	-1.027852	-0.232478	0.138743	-0.213913	0.938587
10676	1.700171	-4.480464	8.471932	-0.007412	-0.011684	0.015258	-0.494383	0.607505	-1.027871	-0.232859	0.138942	-0.214064	0.938429
10677	1.704395	-4.562923	8.520831	-0.019529	-0.009570	-0.002447	-0.494786	0.607217	-1.027329	-0.232920	0.139271	-0.214488	0.938268
10678	1.672044	-4.524670	8.495477	-0.017333	0.015600	-0.012882	-0.494524	0.608956	-1.022908	-0.232630	0.139126	-0.214874	0.938273
10679	1.601184	-4.620637	8.474767	-0.026365	-0.003996	-0.014784	-0.495199	0.609574	-1.024381	-0.232416	0.139438	-0.215411	0.938157
10680	1.679024	-4.631361	8.496495	-0.014534	0.005086	-0.018242	-0.495471	0.610429	-1.024214	-0.232067	0.139497	-0.215682	0.938172
10681	1.785126	-4.610018	8.461073	-0.012594	0.006072	-0.057152	-0.495469	0.609892	-1.025596	-0.231050	0.139748	-0.215884	0.938339
10682	1.736948	-4.630318	8.426044	-0.045436	0.032768	-0.069449	-0.493581	0.609429	-1.025907	-0.229529	0.139650	-0.216720	0.938534
10683	1.658972	-4.607454	8.437923	-0.040715	0.040089	-0.076444	-0.495597	0.607927	-1.026478	-0.227920	0.139482	-0.217548	0.938760
10684	1.646531	-4.709641	8.457571	-0.049663	0.040056	-0.078234	-0.495329	0.608366	-1.027286	-0.226172	0.139300	-0.218473	0.938995
10685	1.597995	-4.710524	8.432015	-0.035522	0.034618	-0.069373	-0.494927	0.608902	-1.026317	-0.224732	0.139180	-0.219198	0.939189
10686	1.600507	-4.708046	8.475406	-0.047255	0.026578	-0.035868	-0.495059	0.608183	-1.025793	-0.223851	0.139055	-0.220134	0.939200
10687	1.598775	-4.739635	8.494849	-0.020258	0.016180	-0.037616	-0.494524	0.609483	-1.027259	-0.223130	0.139073	-0.220576	0.939264
10688	1.564079	-4.715998	8.402127	-0.010396	0.000336	-0.004967	-0.494656	0.608423	-1.024289	-0.223053	0.139140	-0.220787	0.939223
10689	1.651404	-4.719269	8.404832	-0.023663	-0.006582	0.018798	-0.495468	0.609593	-1.024924	-0.223483	0.139352	-0.221349	0.938957
10690	1.680547	-4.723596	8.396130	-0.023520	0.004176	0.015325	-0.494658	0.608987	-1.024134	-0.223719	0.139313	-0.221882	0.938781
10691	1.715233	-4.752092	8.455185	-0.040316	-0.011613	0.001018	-0.495203	0.611003	-1.024745	-0.223788	0.139777	-0.222683	0.938506
10692	1.729083	-4.722713	8.421686	-0.024685	-0.000551	-0.009474	-0.495201	0.610255	-1.023131	-0.223573	0.139941	-0.223147	0.938423
10693	1.730089	-4.776105	8.402861	-0.028683	0.010497	-0.026211	-0.494802	0.611956	-1.023353	-0.223062	0.140067	-0.223748	0.938382
10694	1.624144	-4.802299	8.457583	-0.004432	0.015963	-0.023425	-0.495205	0.611391	-1.023094	-0.222571	0.139894	-0.223867	0.938496
10695	1.613442	-4.758800	8.413594	-0.002848	0.014889	-0.015469	-0.494804	0.612498	-1.022243	-0.222315	0.139773	-0.224031	0.938536
10696	1.630130	-4.758506	8.327440	0.002332	0.001443	-0.009351	-0.496411	0.609135	-1.022607	-0.222159	0.139776	-0.223999	0.938580
10697	1.639728	-4.743759	8.390214	-0.019327	-0.000557	-0.007668	-0.494531	0.611369	-1.022829	-0.222071	0.139984	-0.224426	0.938468
10698	1.667114	-4.777248	8.408159	-0.003365	-0.000640	0.001217	-0.493994	0.612281	-1.025946	-0.222123	0.140008	-0.224519	0.938430
10699	1.689491	-4.815691	8.344137	-0.017308	0.004970	-0.014706	-0.493990	0.611158	-1.026528	-0.221883	0.140139	-0.224912	0.938373
10700	1.642891	-4.777687	8.409826	-0.013603	0.019267	-0.016364	-0.494804	0.612861	-1.025644	-0.221473	0.139910	-0.225238	0.938426
10701	1.633756	-4.811844	8.371286	-0.004094	0.016270	-0.035799	-0.494396	0.611735	-1.026505	-0.220822	0.139867	-0.225373	0.938553
10702	1.614367	-4.807338	8.399545	-0.010901	0.020118	-0.049937	-0.493586	0.611265	-1.025437	-0.219792	0.139762	-0.225557	0.938766
10703	1.608826	-4.773452	8.394304	-0.011257	0.019787	-0.036680	-0.492911	0.610815	-1.025050	-0.219089	0.139687	-0.225839	0.938874
10704	1.604090	-4.775963	8.413437	-0.018832	0.025575	-0.021636	-0.493722	0.611543	-1.025017	-0.218539	0.139385	-0.226275	0.938942
10705	1.650160	-4.777555	8.410048	-0.018522	0.010818	-0.035885	-0.493450	0.610839	-1.025589	-0.217871	0.139506	-0.226653	0.938988
10706	1.628522	-4.792518	8.370979	-0.013954	0.025077	-0.035773	-0.493720	0.610833	-1.025040	-0.217064	0.139255	-0.226956	0.939139
10707	1.618266	-4.758713	8.406520	-0.016643	0.017987	-0.037595	-0.492235	0.610250	-1.025896	-0.216337	0.139239	-0.227322	0.939221
10708	1.642869	-4.784976	8.356918	-0.007623	0.032243	-0.035710	-0.491153	0.608837	-1.027319	-0.215510	0.138824	-0.227538	0.939420
10709	1.582734	-4.798199	8.417764	-0.027334	0.020649	-0.041139	-0.493315	0.610893	-1.028046	-0.214675	0.138819	-0.228104	0.939475
10710	1.564960	-4.766968	8.359207	-0.030714	0.016392	-0.050013	-0.493047	0.611127	-1.026131	-0.213596	0.138868	-0.228644	0.939582
10711	1.619558	-4.816949	8.447924	-0.018968	0.011286	-0.019078	-0.492241	0.612102	-1.026109	-0.213242	0.138899	-0.229070	0.939554
10712	1.566003	-4.813071	8.398104	-0.009708	0.010710	-0.028765	-0.491699	0.611399	-1.026957	-0.212639	0.138866	-0.229251	0.939651
10713	1.633589	-4.811853	8.318319	-0.016954	0.015031	-0.026121	-0.492103	0.611439	-1.028316	-0.212142	0.138848	-0.229634	0.939673
10714	1.649952	-4.889233	8.406070	-0.020221	0.010889	-0.039421	-0.493584	0.610899	-1.028043	-0.211295	0.138902	-0.229986	0.939770
10715	1.605066	-4.836646	8.339297	-0.002874	0.012196	-0.014595	-0.492775	0.610758	-1.028876	-0.211066	0.138824	-0.230125	0.939799
10716	1.600970	-4.873134	8.346668	-0.022940	0.004697	-0.005863	-0.492504	0.610319	-1.028621	-0.210874	0.138853	-0.230594	0.939722
10717	1.586960	-4.895235	8.375294	-0.003115	0.000461	-0.007593	-0.493312	0.610029	-1.027529	-0.210832	0.138961	-0.230709	0.939688
10718	1.606207	-4.894890	8.332549	0.003768	0.002880	0.004818	-0.493051	0.612215	-1.024048	-0.210949	0.138868	-0.230695	0.939679
10719	1.567373	-4.890738	8.340956	-0.005374	-0.007954	0.008265	-0.491028	0.611582	-1.023273	-0.211238	0.139070	-0.230864	0.939542
10720	1.629458	-4.850773	8.299228	-0.000164	-0.008082	0.015339	-0.492242	0.612225	-1.025286	-0.211575	0.139146	-0.230909	0.939444
10721	1.644506	-4.869917	8.338351	-0.018240	-0.014498	0.017006	-0.493319	0.612120	-1.025822	-0.212022	0.139485	-0.231316	0.939193
10722	1.626072	-4.909089	8.393450	0.008894	-0.015029	0.011787	-0.493321	0.612697	-1.026213	-0.212345	0.139669	-0.231152	0.939133
10723	1.613020	-4.875347	8.310945	0.000034	-0.006129	0.008283	-0.493728	0.613552	-1.025908	-0.212641	0.139813	-0.231228	0.939026
10724	1.612352	-4.938462	8.467878	-0.003515	-0.014068	0.004684	-0.493052	0.612950	-1.025116	-0.212800	0.140066	-0.231280	0.938939
10725	1.600103	-4.834310	8.317461	0.035623	-0.007091	0.023419	-0.494130	0.612688	-1.024975	-0.213485	0.140004	-0.230725	0.938930
10726	1.654304	-4.869736	8.372354	0.005200	-0.004522	0.017140	-0.494269	0.614145	-1.026428	-0.213858	0.139983	-0.230689	0.938857
10727	1.620121	-4.855789	8.380829	0.021744	-0.011147	0.003011	-0.493597	0.614682	-1.025736	-0.214139	0.140150	-0.230317	0.938859
10728	1.643490	-4.821384	8.323510	0.007159	-0.000819	0.011867	-0.493589	0.612076	-1.023636	-0.214399	0.140075	-0.230246	0.938828
10729	1.600768	-4.856140	8.389867	0.039679	-0.014597	0.004817	-0.493862	0.613243	-1.024688	-0.214781	0.140220	-0.229526	0.938896
10730	1.585226	-4.817586	8.316878	0.022586	-0.004950	0.040192	-0.495477	0.612552	-1.023872	-0.215637	0.140027	-0.229226	0.938802
10731	1.614560	-4.817045	8.399624	0.003128	-0.011871	0.025933	-0.495477	0.612611	-1.026464	-0.216301	0.140179	-0.229261	0.938618
10732	1.643463	-4.811668	8.376397	0.031926	-0.011628	0.026019	-0.495744	0.611599	-1.025401	-0.216931	0.140132	-0.228720	0.938611
10733	1.696285	-4.786432	8.377828	0.030282	-0.007951	0.020720	-0.496150	0.612356	-1.027010	-0.217553	0.140118	-0.228243	0.938585
10734	1.726088	-4.822307	8.379013	0.009380	0.010224	-0.002220	-0.495611	0.612646	-1.027826	-0.217498	0.139890	-0.228139	0.938657
10735	1.657277	-4.777431	8.362119	0.017928	0.005395	-0.019892	-0.495073	0.612917	-1.027824	-0.217261	0.139869	-0.227835	0.938789
10736	1.687685	-4.842426	8.370765	0.015689	0.012883	-0.035769	-0.495876	0.610927	-1.026923	-0.216582	0.139717	-0.227530	0.939043
10737	1.633093	-4.777869	8.375824	-0.002124	0.002282	-0.044724	-0.496138	0.608375	-1.026866	-0.215835	0.139957	-0.227518	0.939182
10738	1.601476	-4.768729	8.398858	0.002793	0.000106	-0.027035	-0.496949	0.609267	-1.027784	-0.215328	0.140057	-0.227427	0.939306
10739	1.571049	-4.827549	8.369480	0.015469	0.005586	-0.028719	-0.498833	0.608765	-1.028733	-0.214918	0.140082	-0.227143	0.939464
10740	1.609598	-4.814710	8.377789	-0.010449	0.002938	-0.002304	-0.495599	0.608697	-1.029047	-0.214833	0.140075	-0.227381	0.939427
10741	1.648146	-4.801871	8.386096	0.009348	0.003107	-0.002250	-0.496951	0.609813	-1.026810	-0.214914	0.140052	-0.227275	0.939438
10742	1.642730	-4.782554	8.328008	0.000265	0.004720	0.001270	-0.495865	0.607233	-1.026907	-0.214913	0.139948	-0.227330	0.939440
10743	1.666651	-4.752978	8.415184	0.006963	-0.000102	0.018933	-0.496678	0.609015	-1.029433	-0.215400	0.139899	-0.227313	0.939340
10744	1.662401	-4.787046	8.388829	-0.005321	-0.004345	0.006494	-0.496416	0.611229	-1.027180	-0.215536	0.139969	-0.227446	0.939266
10745	1.690942	-4.764682	8.358241	-0.014319	0.006205	0.008295	-0.496277	0.610128	-1.028856	-0.215733	0.139945	-0.227823	0.939133
10746	1.690745	-4.752546	8.372587	-0.023076	0.002817	-0.001480	-0.496141	0.609674	-1.027780	-0.215594	0.139983	-0.228305	0.939043
10747	1.701625	-4.806161	8.404790	-0.024814	0.017071	-0.000431	-0.495989	0.609111	-1.028810	-0.215547	0.139842	-0.228897	0.938930
10748	1.676944	-4.792048	8.353372	-0.013459	0.024756	-0.019790	-0.495862	0.611320	-1.026146	-0.215010	0.139514	-0.229239	0.939019
10749	1.657935	-4.806956	8.379381	-0.025893	0.019492	-0.026931	-0.495321	0.611036	-1.026708	-0.214450	0.139455	-0.229785	0.939022
10750	1.609870	-4.827250	8.380466	-0.021748	0.003259	-0.016401	-0.495051	0.610585	-1.025906	-0.214034	0.139547	-0.230201	0.939001
10751	1.619429	-4.817364	8.399944	-0.000245	0.013978	-0.010964	-0.495050	0.610680	-1.029999	-0.213871	0.139407	-0.230284	0.939039
10752	1.667860	-4.823366	8.353161	0.005445	0.018726	0.011981	-0.495204	0.611772	-1.027313	-0.213997	0.138962	-0.230334	0.939064
10753	1.686612	-4.796325	8.322237	-0.035120	0.014730	-0.020004	-0.493991	0.611767	-1.028283	-0.213562	0.139002	-0.231047	0.938982
10754	1.698091	-4.873794	8.397801	-0.024170	0.006998	-0.027092	-0.494798	0.611378	-1.029105	-0.212902	0.139078	-0.231499	0.939009
10755	1.619671	-4.841237	8.330151	-0.017206	0.000629	-0.019137	-0.494531	0.612211	-1.028535	-0.212598	0.139304	-0.231816	0.938966
10756	1.580927	-4.837080	8.367448	-0.024529	0.010192	-0.012903	-0.493723	0.612164	-1.027318	-0.212208	0.139260	-0.232324	0.938935
10757	1.565208	-4.890769	8.422739	-0.011924	0.001451	-0.014683	-0.495340	0.612198	-1.027161	-0.212000	0.139423	-0.232557	0.938901
10758	1.513950	-4.877136	8.394583	0.011074	-0.004044	-0.000490	-0.494536	0.613394	-1.024402	-0.212015	0.139439	-0.232369	0.938941
10759	1.516214	-4.877100	8.344097	0.010509	-0.015199	0.018888	-0.495070	0.611709	-1.024723	-0.212580	0.139655	-0.232205	0.938822
10760	1.615383	-4.863160	8.368702	-0.009210	-0.007312	0.017085	-0.494801	0.612015	-1.025945	-0.212843	0.139727	-0.232440	0.938694
10761	1.631891	-4.845870	8.332968	0.010735	-0.016748	0.010011	-0.495073	0.612889	-1.026596	-0.213250	0.140012	-0.232238	0.938609
10762	1.649323	-4.864972	8.360127	-0.007272	0.002573	0.013611	-0.494538	0.614003	-1.026157	-0.213433	0.139913	-0.232465	0.938526
10763	1.741574	-4.877868	8.326946	0.003879	-0.003201	-0.000555	-0.495884	0.613945	-1.028463	-0.213557	0.140026	-0.232418	0.938492
10764	1.687567	-4.844862	8.317818	-0.013634	0.010377	-0.016426	-0.494539	0.614782	-1.029135	-0.213104	0.139942	-0.232717	0.938534
10765	1.649470	-4.867394	8.391446	0.004140	0.003238	-0.009336	-0.493864	0.614489	-1.029425	-0.213033	0.139976	-0.232665	0.938558
