# Supplementary material for: Identification of Haptic Based Guiding Using Hard Reins
Source: PLoS One. 2015 Jul 22;10(7):e0132020. doi: 10.1371/journal.pone.0132020 (PMC4511788; doi:10.1371/journal.pone.0132020)
Supplement: S9 File — (ZIP) [file pone.0132020.s009.zip › Exp2_MotionData2/Subject11/path1/T4/fc4.txt]

// Start Time: 0
// Sample rate: 25.0Hz
// Scenario: 4.9
// Firmware Version: 2.6.1
Counter	Acc_X	Acc_Y	Acc_Z	Gyr_X	Gyr_Y	Gyr_Z	Mag_X	Mag_Y	Mag_Z	Quat_w	Quat_x	Quat_y	Quat_z
13306	8.958146	-0.962636	3.871922	-0.552493	0.041683	-0.002881	-0.818073	-0.194372	-0.261871	-0.333178	-0.479499	0.290564	-0.758054
13307	8.915425	-0.950828	3.784858	-0.543758	-0.016000	-0.005081	-0.817230	-0.193814	-0.261029	-0.342130	-0.475959	0.296290	-0.754071
13308	8.953434	-1.001486	3.838533	-0.545601	-0.014092	-0.015731	-0.816941	-0.195362	-0.261328	-0.351221	-0.472614	0.301970	-0.749729
13309	8.958240	-0.957864	3.862204	-0.549260	-0.014033	-0.020192	-0.818217	-0.193666	-0.262565	-0.360368	-0.468962	0.307532	-0.745409
13310	8.958447	-0.972577	3.828538	-0.552718	0.000183	0.003565	-0.815530	-0.195933	-0.259800	-0.369216	-0.465097	0.313308	-0.741082
13311	8.973117	-1.001912	3.790183	-0.556397	-0.005139	-0.003522	-0.816658	-0.195933	-0.259229	-0.378130	-0.461026	0.318977	-0.736700
13312	8.975529	-0.972836	3.804354	-0.574630	-0.019547	0.005204	-0.815681	-0.193968	-0.258092	-0.386914	-0.457139	0.325146	-0.731848
13313	8.943256	-1.020392	3.896751	-0.556197	0.019919	0.014006	-0.816669	-0.193685	-0.257801	-0.395622	-0.452458	0.330678	-0.727610
13314	9.016426	-0.972988	3.821216	-0.554538	0.007536	-0.010644	-0.816674	-0.192272	-0.259331	-0.404507	-0.448301	0.336107	-0.722795
13315	8.948606	-0.982061	3.847988	-0.548991	0.012729	0.008835	-0.818221	-0.193255	-0.259048	-0.413066	-0.443687	0.341442	-0.718287
13316	8.946211	-0.977213	3.847937	-0.550780	0.023654	-0.002753	-0.816950	-0.193678	-0.259625	-0.421787	-0.439146	0.346658	-0.713495
13317	8.987279	-0.992047	3.835966	-0.554441	0.018262	-0.001871	-0.815831	-0.191713	-0.258630	-0.430466	-0.434355	0.351828	-0.708697
13318	8.938824	-1.025530	3.843653	-0.564532	0.003935	-0.007224	-0.816820	-0.191143	-0.260021	-0.439097	-0.429880	0.357264	-0.703391
13319	8.933731	-0.967104	3.905834	-0.528145	0.010888	0.002009	-0.816256	-0.191005	-0.259743	-0.447320	-0.425274	0.362055	-0.698544
13320	8.996578	-1.030607	3.862964	-0.547269	0.009329	-0.014122	-0.817389	-0.189733	-0.260282	-0.455802	-0.420802	0.367038	-0.693147
13321	8.933378	-1.029845	3.921033	-0.552647	0.018291	-0.007178	-0.817391	-0.188881	-0.262521	-0.464288	-0.415821	0.371918	-0.687900
13322	8.927487	-1.021200	3.751797	-0.560136	-0.022213	-0.007009	-0.817956	-0.188740	-0.262234	-0.472404	-0.411487	0.377326	-0.682010
13323	8.987840	-0.968262	3.775290	-0.554764	-0.024804	-0.021066	-0.817962	-0.187761	-0.260257	-0.480638	-0.407070	0.382413	-0.676048
13324	8.963086	-0.962758	3.857419	-0.554684	-0.010410	-0.019393	-0.818104	-0.187477	-0.261096	-0.488816	-0.402605	0.387415	-0.669983
13325	8.949244	-0.982579	3.765836	-0.538236	-0.001542	-0.012179	-0.818097	-0.188741	-0.261952	-0.496835	-0.397855	0.392015	-0.664221
13326	9.002005	-1.021428	3.790362	-0.545678	-0.034003	-0.004985	-0.820641	-0.187898	-0.259676	-0.504411	-0.393567	0.397132	-0.657998
13327	9.030910	-1.007019	3.804661	-0.550072	-0.012411	0.001031	-0.820644	-0.187193	-0.259949	-0.512125	-0.388637	0.401988	-0.651993
13328	8.952762	-1.049422	3.901895	-0.547155	0.012668	0.014154	-0.820933	-0.185504	-0.259649	-0.519681	-0.383462	0.406684	-0.646140
13329	9.016129	-1.006684	3.843340	-0.559908	0.016505	-0.003690	-0.821774	-0.186628	-0.259654	-0.527615	-0.377985	0.411218	-0.640038
13330	8.963023	-1.008766	3.843434	-0.581604	0.036481	-0.010270	-0.822052	-0.187470	-0.260503	-0.535770	-0.372236	0.415791	-0.633647
13331	8.958356	-1.016138	3.819359	-0.548906	0.030846	-0.001892	-0.821491	-0.186766	-0.260781	-0.543556	-0.366570	0.419922	-0.627565
13332	8.948889	-0.996835	3.804657	-0.536238	0.019925	0.003632	-0.821490	-0.186905	-0.261344	-0.550889	-0.361299	0.424076	-0.621404
13333	8.907207	-1.073619	3.851482	-0.559900	0.003682	0.017589	-0.821922	-0.184505	-0.263002	-0.558126	-0.355587	0.428663	-0.615062
13334	8.894369	-1.038979	3.967099	-0.561520	0.037891	0.020895	-0.822486	-0.184505	-0.262716	-0.565408	-0.349577	0.432925	-0.608839
13335	8.938728	-0.991514	3.872271	-0.547037	0.032491	0.014040	-0.823051	-0.184220	-0.263271	-0.572683	-0.343589	0.436882	-0.602590
13336	8.865241	-1.077447	3.969984	-0.567086	0.024510	0.008516	-0.825021	-0.184774	-0.264806	-0.579849	-0.337695	0.441140	-0.595930
13337	8.894581	-1.121571	3.900362	-0.560051	-0.016064	0.008851	-0.825022	-0.184349	-0.265504	-0.586680	-0.332087	0.445650	-0.589000
13338	8.953395	-0.962667	3.862264	-0.563837	-0.026666	-0.010556	-0.825029	-0.183372	-0.263106	-0.593408	-0.326922	0.450201	-0.581643
13339	8.926641	-0.976877	3.881789	-0.536524	-0.008653	-0.024509	-0.823890	-0.185768	-0.262859	-0.600373	-0.321722	0.453996	-0.574400
13340	8.899758	-1.024921	3.901692	-0.560023	0.005805	-0.017809	-0.824458	-0.184921	-0.263127	-0.607258	-0.316210	0.457923	-0.567059
13341	8.927188	-1.030653	3.785733	-0.553071	-0.040944	-0.031584	-0.825867	-0.185201	-0.262838	-0.613936	-0.311156	0.462125	-0.559201
13342	8.953060	-1.010878	3.882133	-0.529202	-0.003328	-0.019148	-0.825867	-0.185201	-0.262697	-0.620369	-0.306068	0.465661	-0.551928
13343	8.925968	-1.015117	3.949876	-0.552771	0.002120	-0.012389	-0.825726	-0.185630	-0.260736	-0.627056	-0.300274	0.469310	-0.544412
13344	8.953414	-0.972379	3.855123	-0.554633	0.002282	-0.028320	-0.827416	-0.186047	-0.261289	-0.633576	-0.294844	0.472848	-0.536716
13345	8.885502	-1.015316	3.877440	-0.559965	0.016649	-0.021414	-0.824872	-0.187032	-0.263005	-0.640355	-0.288807	0.476194	-0.528938
13346	8.919214	-0.996073	3.896512	-0.572676	0.013013	-0.010916	-0.825437	-0.187036	-0.261596	-0.646688	-0.282794	0.479740	-0.521222
13347	8.933748	-0.952574	3.910505	-0.545459	0.009282	-0.010567	-0.824869	-0.187594	-0.263573	-0.653010	-0.276842	0.482947	-0.513516
13348	8.875715	-0.986057	3.908540	-0.545490	0.003884	-0.012319	-0.824591	-0.186751	-0.263285	-0.658918	-0.271219	0.486179	-0.505863
13349	8.918933	-1.000693	3.930393	-0.545442	0.009245	-0.007038	-0.824309	-0.186467	-0.264127	-0.665021	-0.265164	0.489262	-0.498054
13350	8.941212	-0.914014	3.900399	-0.563562	0.016515	-0.003739	-0.824022	-0.187877	-0.263582	-0.670844	-0.259046	0.492403	-0.490309
13351	8.906925	-1.053997	3.897174	-0.554630	-0.015120	0.001843	-0.824588	-0.187311	-0.264134	-0.676477	-0.252952	0.495808	-0.482254
13352	8.918865	-1.126694	3.878639	-0.538462	-0.054054	0.014650	-0.824167	-0.187036	-0.262449	-0.681110	-0.247606	0.499615	-0.474515
13353	8.943928	-0.953061	3.842838	-0.545869	-0.055520	-0.017245	-0.824732	-0.187179	-0.261463	-0.686292	-0.242151	0.503252	-0.465945
13354	8.977567	-0.962850	3.857400	-0.544055	-0.053692	-0.020769	-0.825571	-0.188868	-0.260771	-0.691107	-0.237018	0.506797	-0.457549
13355	8.963520	-1.001897	3.782947	-0.547644	-0.051913	-0.016403	-0.826281	-0.188172	-0.257809	-0.696134	-0.231439	0.510260	-0.448852
13356	8.907162	-0.971289	3.596618	-0.549566	-0.077187	-0.010077	-0.824441	-0.190296	-0.255457	-0.700453	-0.226265	0.514096	-0.440314
13357	9.060123	-1.000135	3.775549	-0.543970	-0.051122	-0.004844	-0.825999	-0.189174	-0.253045	-0.705175	-0.220564	0.517425	-0.431684
13358	9.055025	-1.012005	3.804685	-0.534711	-0.019594	-0.009357	-0.824867	-0.190163	-0.252924	-0.709837	-0.215019	0.520193	-0.423435
13359	9.022135	-0.973735	3.707646	-0.553673	-0.000540	-0.014116	-0.824011	-0.192703	-0.251553	-0.715010	-0.208791	0.522702	-0.414669
13360	8.966346	-0.997399	3.732148	-0.549122	-0.003338	-0.006984	-0.824434	-0.192701	-0.251971	-0.719689	-0.202817	0.525229	-0.406260
13361	8.988214	-0.949173	3.736414	-0.541860	-0.000633	-0.010444	-0.825000	-0.192278	-0.251681	-0.724579	-0.196671	0.527506	-0.397546
13362	9.041553	-0.925463	3.716747	-0.556333	0.002935	0.001765	-0.823304	-0.193126	-0.251984	-0.729104	-0.190368	0.529899	-0.389069
13363	8.988363	-0.939598	3.721808	-0.559972	0.003887	-0.002720	-0.823870	-0.192704	-0.251273	-0.733843	-0.183797	0.532130	-0.380172
13364	9.007334	-0.949142	3.760552	-0.543565	0.016463	-0.007028	-0.823578	-0.195100	-0.250738	-0.738332	-0.177611	0.534049	-0.371635
13365	9.060800	-0.847963	3.761768	-0.530620	0.057874	-0.008876	-0.822165	-0.195661	-0.252441	-0.743380	-0.171093	0.535085	-0.363039
13366	8.954539	-0.963597	3.714872	-0.532720	0.005594	-0.006844	-0.821314	-0.196216	-0.255263	-0.747535	-0.165051	0.536955	-0.354442
13367	8.973248	-1.002019	3.773269	-0.552774	-0.003289	-0.010567	-0.821883	-0.195377	-0.253283	-0.751806	-0.158623	0.538902	-0.345269
13368	9.017398	-0.910750	3.726280	-0.551088	-0.007534	-0.038806	-0.822160	-0.196502	-0.253293	-0.755896	-0.152689	0.540848	-0.335845
13369	9.005207	-0.883908	3.754994	-0.552858	0.002400	-0.040658	-0.820183	-0.197212	-0.253035	-0.760213	-0.146511	0.542450	-0.326127
13370	9.031803	-0.891386	3.745376	-0.545578	0.002336	-0.037029	-0.821017	-0.200023	-0.253760	-0.764169	-0.140512	0.544061	-0.316702
13371	8.965404	-0.819193	3.628672	-0.542102	-0.019209	-0.047470	-0.821017	-0.200025	-0.253057	-0.768037	-0.134678	0.545743	-0.306831
13372	8.978388	-0.895641	3.784158	-0.551000	0.013263	-0.047788	-0.818756	-0.201158	-0.252806	-0.771984	-0.128587	0.547031	-0.297090
13373	9.041137	-0.876643	3.793527	-0.543734	0.009551	-0.038819	-0.818328	-0.202568	-0.252403	-0.775891	-0.122424	0.548137	-0.287318
13374	9.041744	-0.835926	3.735078	-0.545490	0.013071	-0.028238	-0.819031	-0.202847	-0.252681	-0.779484	-0.116160	0.549284	-0.277846
13375	8.974045	-0.828128	3.754413	-0.547263	0.016611	-0.021217	-0.818463	-0.203692	-0.252975	-0.783149	-0.109682	0.550179	-0.268236
13376	9.014934	-0.830696	3.771302	-0.567222	0.020298	-0.019696	-0.816903	-0.205234	-0.255813	-0.786599	-0.102898	0.551190	-0.258580
13377	9.051126	-0.828493	3.773645	-0.543640	0.005621	-0.002515	-0.818166	-0.206784	-0.254696	-0.789807	-0.096305	0.552114	-0.249198
13378	8.969069	-0.837672	3.769025	-0.545380	0.010004	0.010690	-0.816620	-0.205661	-0.254696	-0.792723	-0.089547	0.553077	-0.240161
13379	8.992417	-0.880821	3.849216	-0.557101	0.025375	0.010454	-0.816898	-0.206787	-0.254425	-0.795887	-0.082481	0.553618	-0.230798
13380	9.065315	-0.816226	3.816984	-0.563264	0.060588	0.006651	-0.815484	-0.207207	-0.256126	-0.799185	-0.075216	0.553696	-0.221511
13381	8.906507	-0.866520	3.730768	-0.556424	-0.012419	0.004491	-0.817737	-0.208476	-0.254014	-0.801720	-0.068373	0.554665	-0.211936
13382	8.987800	-0.929443	3.799021	-0.567344	-0.010488	-0.003605	-0.817450	-0.209459	-0.255010	-0.804047	-0.061442	0.555718	-0.202263
13383	9.014587	-0.857081	3.803010	-0.545592	-0.012324	-0.010402	-0.815759	-0.209041	-0.255019	-0.806398	-0.054925	0.556460	-0.192505
13384	8.983326	-0.866672	3.783828	-0.552749	0.000248	-0.002608	-0.817723	-0.211429	-0.255169	-0.808596	-0.048149	0.557120	-0.182954
13385	8.978556	-0.876384	3.771860	-0.563568	0.005585	0.010501	-0.814905	-0.211015	-0.254625	-0.810853	-0.041033	0.557498	-0.173294
13386	8.954165	-0.829965	3.826952	-0.571025	-0.019554	0.004374	-0.814062	-0.210598	-0.253503	-0.812586	-0.033927	0.558388	-0.163572
13387	8.963423	-0.943639	3.823375	-0.541811	0.001935	0.003687	-0.814202	-0.210595	-0.254345	-0.814575	-0.027253	0.558581	-0.153986
13388	8.997133	-0.905003	3.851896	-0.545475	0.003839	-0.005204	-0.813499	-0.210603	-0.252384	-0.816353	-0.020578	0.558843	-0.144359
13389	8.978471	-0.873891	3.783915	-0.538168	0.009212	-0.005148	-0.813082	-0.209195	-0.252794	-0.818221	-0.014041	0.558743	-0.134627
13390	8.987909	-0.876201	3.810508	-0.532633	0.019933	0.001928	-0.814203	-0.210598	-0.253362	-0.819930	-0.007439	0.558551	-0.125220
13391	9.021828	-0.857127	3.803001	-0.547292	0.002021	-0.001662	-0.813073	-0.211308	-0.252395	-0.821481	-0.000736	0.558435	-0.115403
13392	8.992756	-0.895641	3.798637	-0.552845	-0.012309	-0.008727	-0.814345	-0.210458	-0.252938	-0.822629	0.006010	0.558663	-0.105553
13393	8.982783	-0.890472	3.842088	-0.559997	0.005710	-0.005386	-0.814210	-0.209195	-0.251802	-0.823992	0.012877	0.558348	-0.095495
13394	9.049802	-0.968017	3.876693	-0.552688	0.020231	-0.020426	-0.813640	-0.210317	-0.253504	-0.825284	0.019559	0.557879	-0.085414
13395	8.973692	-0.881172	3.774337	-0.536252	0.032757	-0.019426	-0.813918	-0.211016	-0.255054	-0.826740	0.025917	0.556912	-0.075352
13396	8.944994	-0.895748	3.733459	-0.552854	-0.017751	-0.005161	-0.813926	-0.208758	-0.256576	-0.827347	0.032718	0.556897	-0.065513
13397	9.031524	-0.925097	3.765084	-0.547348	0.002222	-0.023785	-0.814769	-0.209602	-0.256297	-0.828221	0.039147	0.556296	-0.055246
13398	9.004935	-0.876414	3.793573	-0.550048	0.005796	-0.019415	-0.813781	-0.209745	-0.256166	-0.828871	0.045765	0.555732	-0.045169
13399	9.007126	-0.915035	3.803667	-0.532776	0.011182	-0.026329	-0.815329	-0.210444	-0.256723	-0.829617	0.051914	0.554811	-0.034997
13400	8.992973	-0.912786	3.762582	-0.545509	-0.003350	-0.006927	-0.814768	-0.209743	-0.256158	-0.829926	0.058582	0.554217	-0.025173
13401	9.012253	-0.915309	3.765001	-0.547328	0.000329	-0.014044	-0.815330	-0.210304	-0.256440	-0.830289	0.065079	0.553317	-0.015045
13402	8.948792	-0.948274	3.840362	-0.547096	0.028071	0.005229	-0.815895	-0.210306	-0.255312	-0.830704	0.071904	0.552025	-0.005359
13403	9.016742	-0.910217	3.810849	-0.553502	0.027316	-0.006321	-0.816040	-0.209035	-0.256562	-0.831112	0.078574	0.550506	0.004748
13404	8.994880	-0.907541	3.830180	-0.557161	0.025560	-0.009897	-0.814201	-0.210162	-0.257571	-0.831243	0.085383	0.549114	0.014796
13405	8.958900	-0.863859	3.822491	-0.547086	0.032597	0.003446	-0.813918	-0.210301	-0.258277	-0.831477	0.092019	0.547330	0.024678
13406	8.987927	-0.866519	3.812816	-0.556069	0.049779	0.001472	-0.815043	-0.210572	-0.260800	-0.831634	0.098901	0.545352	0.034562
13407	8.958315	-0.957925	3.852539	-0.548757	0.054216	0.004165	-0.815324	-0.210568	-0.261781	-0.831858	0.105527	0.543045	0.044483
13408	8.904615	-0.908617	3.953549	-0.550485	0.070402	0.007574	-0.814338	-0.209858	-0.264310	-0.832011	0.112341	0.540552	0.054239
13409	8.953065	-0.940582	3.915178	-0.565069	0.068812	-0.007618	-0.815043	-0.209569	-0.265987	-0.832094	0.119059	0.537846	0.064548
13410	8.860989	-0.946979	3.958868	-0.559577	0.074147	-0.004070	-0.814470	-0.210824	-0.269937	-0.831999	0.125860	0.535138	0.074587
13411	8.865820	-1.024586	3.921065	-0.561692	0.014561	0.010419	-0.814756	-0.209838	-0.269925	-0.831281	0.132756	0.533128	0.084398
13412	8.919305	-0.942816	3.910416	-0.549123	0.003884	-0.009693	-0.813770	-0.209414	-0.271192	-0.830204	0.139398	0.531462	0.094222
13413	8.875360	-0.995464	3.949724	-0.549065	0.014719	-0.013316	-0.814056	-0.208569	-0.271041	-0.829237	0.145784	0.529379	0.104268
13414	8.880357	-1.019874	3.916160	-0.541860	-0.005273	0.001930	-0.814478	-0.208851	-0.270760	-0.827872	0.152413	0.527689	0.113767
13415	8.924475	-1.030394	3.824396	-0.551230	-0.046537	-0.012068	-0.814903	-0.208573	-0.269489	-0.826012	0.158940	0.526465	0.123597
13416	8.947987	-0.976710	3.930087	-0.563935	-0.039252	-0.014024	-0.814902	-0.209140	-0.268231	-0.823945	0.165800	0.525180	0.133456
13417	8.918949	-0.957072	3.949237	-0.558299	-0.017819	0.003598	-0.813635	-0.208580	-0.268235	-0.822166	0.172479	0.523259	0.143159
13418	8.957829	-0.986620	3.901187	-0.556461	-0.012352	-0.003484	-0.814345	-0.207881	-0.266115	-0.820192	0.179209	0.521360	0.152819
13419	8.933809	-1.025347	3.867822	-0.550024	-0.001574	-0.003484	-0.813781	-0.207884	-0.265698	-0.818352	0.185573	0.519071	0.162566
13420	8.953442	-0.960281	3.857404	-0.564573	-0.000566	-0.007186	-0.814772	-0.206753	-0.266521	-0.816219	0.192312	0.516809	0.172367
13421	8.946227	-0.933591	3.866781	-0.545588	-0.012338	-0.010428	-0.815042	-0.209566	-0.266830	-0.814023	0.198506	0.514591	0.182091
13422	8.934022	-0.979462	3.862477	-0.547429	-0.015904	-0.013975	-0.814770	-0.207318	-0.265965	-0.811538	0.204894	0.512512	0.191716
13423	8.924434	-0.972181	3.857576	-0.558090	0.018304	-0.005464	-0.814060	-0.208301	-0.266964	-0.809390	0.211159	0.509582	0.201559
13424	8.965735	-0.832062	3.889786	-0.547095	0.043569	-0.014312	-0.815049	-0.207876	-0.267233	-0.807274	0.217249	0.506390	0.211377
13425	8.895381	-1.015559	3.848433	-0.549069	0.005626	-0.003522	-0.813349	-0.209424	-0.268386	-0.804810	0.223373	0.503543	0.220977
13426	8.926213	-1.039558	3.906653	-0.532852	-0.017925	0.002120	-0.815050	-0.207736	-0.266951	-0.801977	0.229605	0.501186	0.230057
13427	8.948779	-0.892508	3.868736	-0.568420	-0.026562	-0.019449	-0.813916	-0.209291	-0.265852	-0.798797	0.235951	0.498698	0.239896
13428	8.972810	-0.875607	3.890263	-0.560253	-0.026599	-0.019347	-0.812928	-0.209862	-0.264180	-0.795418	0.242382	0.496303	0.249487
13429	8.968257	-0.912161	3.837516	-0.549242	-0.015920	-0.010440	-0.813773	-0.210141	-0.264177	-0.792244	0.248377	0.493551	0.258971
13430	8.886909	-0.854041	3.774150	-0.549379	-0.039358	-0.009420	-0.811795	-0.211276	-0.263080	-0.788612	0.254733	0.491217	0.268158
13431	9.003983	-0.972607	3.869556	-0.532786	-0.003456	-0.002365	-0.813190	-0.214652	-0.262824	-0.785463	0.260396	0.488182	0.277345
13432	8.991822	-0.962758	3.886377	-0.556410	-0.001502	-0.007078	-0.811505	-0.213250	-0.262260	-0.781955	0.266613	0.485054	0.286681
13433	8.953804	-0.904820	3.837454	-0.570893	0.005758	-0.005521	-0.812073	-0.212406	-0.261545	-0.778452	0.272705	0.481538	0.296254
13434	8.924366	-0.930916	3.886112	-0.538102	0.019995	-0.003467	-0.811226	-0.212403	-0.263096	-0.775041	0.278471	0.478018	0.305393
13435	8.967930	-0.928864	3.871532	-0.556274	0.012775	0.007875	-0.811360	-0.214236	-0.261991	-0.771543	0.284334	0.474263	0.314565
13436	8.948500	-0.921371	3.890806	-0.553556	0.014602	0.003468	-0.810950	-0.211283	-0.261401	-0.767812	0.290362	0.470552	0.323628
13437	8.904879	-0.908831	3.919721	-0.545306	0.027163	0.004363	-0.810382	-0.211840	-0.263799	-0.764272	0.295836	0.466532	0.332742
13438	8.947369	-0.990752	4.002736	-0.552529	0.032570	0.007778	-0.811230	-0.211703	-0.261825	-0.760525	0.301689	0.462386	0.341739
13439	8.958107	-0.928666	3.893291	-0.546992	0.045157	0.008666	-0.808406	-0.212268	-0.263257	-0.756955	0.307012	0.457922	0.350812
13440	8.861905	-0.904089	3.861732	-0.556467	-0.019679	0.008938	-0.810515	-0.213670	-0.263537	-0.752496	0.313216	0.454395	0.359403
13441	8.916685	-0.947482	3.934635	-0.564650	-0.017804	0.005295	-0.810379	-0.212543	-0.263807	-0.748001	0.319119	0.450652	0.368198
13442	8.897264	-0.918177	3.963331	-0.547374	-0.010632	0.000143	-0.809392	-0.212976	-0.261431	-0.743399	0.324956	0.446975	0.376796
13443	8.948022	-0.937952	3.944152	-0.549274	-0.026867	0.003768	-0.809251	-0.213122	-0.260029	-0.738702	0.330582	0.443363	0.385309
13444	8.977424	-0.931220	3.890877	-0.549280	-0.024995	-0.003311	-0.808971	-0.213129	-0.258065	-0.733722	0.336434	0.439778	0.393776
13445	8.953897	-0.895199	3.830097	-0.556525	-0.021340	-0.005185	-0.809819	-0.212850	-0.256650	-0.728748	0.341941	0.435968	0.402411
13446	8.895039	-0.942557	3.927360	-0.545568	-0.010585	-0.006030	-0.810940	-0.214536	-0.256940	-0.723689	0.347505	0.432090	0.410869
13447	9.020988	-0.919472	3.881022	-0.549164	-0.005160	-0.004305	-0.809812	-0.214823	-0.255828	-0.718709	0.352674	0.427977	0.419421
13448	8.905139	-0.879953	3.900067	-0.558177	0.005658	-0.001843	-0.809963	-0.212287	-0.256503	-0.713526	0.358222	0.423601	0.427924
13449	8.914783	-0.882431	3.900082	-0.549126	-0.001624	0.001848	-0.809258	-0.212288	-0.256789	-0.708428	0.363302	0.419275	0.436290
13450	8.982352	-0.894970	3.895299	-0.552729	0.011143	-0.012414	-0.808418	-0.210884	-0.256079	-0.703031	0.368532	0.414818	0.444812
13451	8.924319	-0.933302	3.890971	-0.560106	-0.012320	-0.005296	-0.810669	-0.212005	-0.256214	-0.697501	0.373690	0.410479	0.453162
13452	8.907096	-0.920807	3.939183	-0.545506	0.002055	-0.008756	-0.810955	-0.211444	-0.255363	-0.691908	0.378822	0.406064	0.461377
13453	8.963391	-0.892706	3.851804	-0.543679	0.009378	-0.021146	-0.811236	-0.211011	-0.258446	-0.686336	0.383307	0.401579	0.469843
13454	8.904768	-0.947527	3.915320	-0.570894	0.000245	0.005109	-0.810530	-0.211295	-0.258174	-0.680468	0.388804	0.396720	0.477920
13455	8.881534	-0.938410	3.804096	-0.552971	-0.039434	0.000257	-0.811945	-0.210165	-0.258151	-0.674440	0.393939	0.392540	0.485649
13456	8.966208	-0.895474	3.798670	-0.560323	-0.039178	-0.022809	-0.811380	-0.210736	-0.256195	-0.667870	0.399337	0.388414	0.493572
13457	8.975338	-0.914502	3.856864	-0.532116	-0.032139	-0.018987	-0.811094	-0.211580	-0.256487	-0.661687	0.403853	0.384389	0.501317
13458	8.958931	-0.905094	3.798787	-0.556608	-0.033003	-0.010421	-0.811524	-0.210890	-0.251981	-0.655125	0.409119	0.379997	0.508954
13459	8.988552	-0.949447	3.692921	-0.545953	-0.069876	-0.022449	-0.812086	-0.211456	-0.250859	-0.648318	0.414063	0.376258	0.516397
13460	9.045628	-0.895793	3.827564	-0.542038	-0.033191	0.003923	-0.811243	-0.211323	-0.249038	-0.641838	0.419125	0.371790	0.523594
13461	9.004489	-0.943928	3.818491	-0.556533	-0.026789	0.000161	-0.812942	-0.209630	-0.249148	-0.635319	0.423808	0.367095	0.531035
13462	9.002581	-0.929779	3.760342	-0.547378	-0.012350	-0.006894	-0.814069	-0.210053	-0.248019	-0.628652	0.428522	0.362287	0.538437
13463	8.997661	-0.934520	3.770067	-0.560030	0.000355	-0.010660	-0.814215	-0.209355	-0.246185	-0.622004	0.432754	0.357202	0.546116
13464	9.012703	-0.915675	3.707011	-0.552651	0.009198	0.004419	-0.815628	-0.208221	-0.247426	-0.615388	0.437256	0.351859	0.553444
13465	9.002748	-0.915370	3.745683	-0.574529	0.005833	-0.010859	-0.813938	-0.208230	-0.245894	-0.608463	0.441478	0.346449	0.561108
13466	9.002507	-0.949112	3.760558	-0.550008	0.007564	-0.015896	-0.815059	-0.209061	-0.249265	-0.601453	0.445694	0.341227	0.568485
13467	8.997083	-0.992230	3.816623	-0.541687	0.034598	-0.021281	-0.815338	-0.209622	-0.249831	-0.594720	0.448986	0.335835	0.576137
13468	9.055657	-0.915553	3.769778	-0.527062	0.052592	-0.024735	-0.815484	-0.208208	-0.251641	-0.587945	0.452224	0.330311	0.583702
13469	8.886978	-0.924398	3.731440	-0.559981	0.003899	-0.005393	-0.815479	-0.209333	-0.251934	-0.580860	0.456067	0.324827	0.590840
13470	9.035942	-0.992672	3.785163	-0.552666	0.020224	-0.019543	-0.816050	-0.207357	-0.253033	-0.573526	0.459884	0.319241	0.598047
13471	9.022038	-0.910628	3.750437	-0.556393	0.018652	-0.042568	-0.815207	-0.206652	-0.253875	-0.565951	0.463137	0.313876	0.605545
13472	8.966435	-0.934445	3.750777	-0.564567	0.015031	-0.037348	-0.815765	-0.207773	-0.255287	-0.558088	0.466895	0.308266	0.612796
13473	9.043707	-0.993144	3.717499	-0.549099	0.024088	-0.049598	-0.815763	-0.208051	-0.256132	-0.550350	0.469820	0.302904	0.620188
13474	8.940130	-0.919930	3.726486	-0.560116	0.000608	-0.038979	-0.815342	-0.207631	-0.255850	-0.542250	0.473549	0.297417	0.627104
13475	8.997368	-1.060338	3.747308	-0.556361	0.016793	-0.037273	-0.814479	-0.211003	-0.258421	-0.534380	0.476579	0.291842	0.634144
13476	8.963445	-1.006685	3.790250	-0.545402	0.031193	-0.041658	-0.813358	-0.209316	-0.258412	-0.526402	0.479603	0.286142	0.641097
13477	8.985556	-0.924717	3.779639	-0.558106	0.020199	-0.014300	-0.813921	-0.209309	-0.260374	-0.518669	0.482599	0.280197	0.647742
13478	8.973227	-0.953519	3.799309	-0.536153	0.037998	-0.001775	-0.812797	-0.208612	-0.258971	-0.511175	0.485523	0.274076	0.654102
13479	8.915938	-0.895489	3.745577	-0.545232	0.032536	0.008767	-0.812794	-0.209173	-0.259679	-0.503786	0.488220	0.267869	0.660369
13480	8.954070	-0.972913	3.770554	-0.547202	0.005500	0.010676	-0.813924	-0.208748	-0.259666	-0.496029	0.491616	0.261728	0.666159
13481	8.924748	-0.909410	3.847209	-0.549945	-0.001827	0.024841	-0.814210	-0.208193	-0.257129	-0.488482	0.494767	0.255575	0.671768
13482	9.023293	-0.987275	3.862445	-0.569007	-0.003578	0.029946	-0.813932	-0.207205	-0.257964	-0.480581	0.498457	0.248963	0.677201
13483	8.944161	-0.931434	3.823265	-0.535272	0.017895	0.028433	-0.813654	-0.206648	-0.256415	-0.473189	0.501085	0.242719	0.682711
13484	8.928196	-0.934506	3.702501	-0.552853	-0.034212	0.021472	-0.813093	-0.206090	-0.255290	-0.465054	0.504857	0.236622	0.687644
13485	9.013083	-0.826290	3.701180	-0.527562	-0.054141	0.021922	-0.815077	-0.204406	-0.252166	-0.457170	0.508243	0.231176	0.692273
13486	9.071002	-0.768473	3.729454	-0.547430	-0.030580	0.018024	-0.815643	-0.204414	-0.249353	-0.448932	0.511758	0.225089	0.697065
13487	9.064000	-0.834073	3.667369	-0.574533	-0.005143	0.008697	-0.815507	-0.203433	-0.248220	-0.440471	0.514692	0.218633	0.702337
13488	9.046977	-0.877496	3.663043	-0.538267	-0.008779	-0.006789	-0.816074	-0.203157	-0.246105	-0.431951	0.517567	0.212667	0.707330
13489	9.037038	-0.814176	3.730009	-0.542640	0.018207	0.000075	-0.817342	-0.203865	-0.243996	-0.423662	0.519708	0.206496	0.712582
13490	9.017300	-0.823401	3.780883	-0.559814	0.034526	-0.002888	-0.816373	-0.199641	-0.244662	-0.415035	0.522018	0.199747	0.717875
13491	9.026795	-0.845150	3.790778	-0.565288	0.046531	-0.032220	-0.814815	-0.200763	-0.247073	-0.406031	0.523659	0.193302	0.723571
13492	8.954178	-0.876034	3.803302	-0.550653	0.057182	-0.023288	-0.815102	-0.199350	-0.248602	-0.397171	0.525320	0.186649	0.729010
13493	8.944055	-0.880440	3.861358	-0.546984	0.065286	-0.025069	-0.813414	-0.198223	-0.249867	-0.388407	0.526407	0.180190	0.734553
13494	8.955820	-0.851181	3.914177	-0.547067	0.060895	-0.037424	-0.813975	-0.198212	-0.252953	-0.379274	0.527771	0.173648	0.739902
13495	8.924110	-0.894346	3.936449	-0.538090	0.045577	-0.042546	-0.814821	-0.197924	-0.254348	-0.370158	0.528855	0.167607	0.745120
13496	8.923717	-0.903723	3.982465	-0.561772	0.046766	-0.062296	-0.813412	-0.197072	-0.257440	-0.360338	0.530284	0.161159	0.750322
13497	8.895392	-0.894361	3.905074	-0.554448	0.053021	-0.060480	-0.812840	-0.198760	-0.258305	-0.350690	0.531147	0.154960	0.755571
13498	8.884768	-0.961387	3.997659	-0.548189	0.025761	-0.039024	-0.811714	-0.197626	-0.261393	-0.341188	0.532698	0.148561	0.760101
13499	8.897361	-0.981284	3.920540	-0.560224	-0.015656	-0.035368	-0.812982	-0.198192	-0.259562	-0.331545	0.534553	0.142431	0.764228
13500	8.905437	-0.851106	3.875581	-0.549402	-0.024686	-0.037819	-0.811006	-0.198760	-0.259584	-0.321798	0.536721	0.136294	0.767985
13501	8.967944	-0.856152	3.904551	-0.560201	-0.006600	-0.038930	-0.812689	-0.200439	-0.261555	-0.312020	0.538265	0.130106	0.772002
13502	8.958795	-0.812866	3.860585	-0.569205	0.002391	-0.032008	-0.813396	-0.200445	-0.259302	-0.302125	0.539989	0.123383	0.775828
13503	8.925711	-0.835043	3.759388	-0.560289	-0.026453	-0.035270	-0.811696	-0.202567	-0.257371	-0.292251	0.541691	0.117238	0.779369
13504	8.992281	-0.783744	3.913376	-0.556446	0.005841	-0.021256	-0.812541	-0.202559	-0.259190	-0.282577	0.543138	0.110541	0.782900
13505	8.982216	-0.807590	3.954734	-0.541741	0.025444	-0.005288	-0.812683	-0.202561	-0.258346	-0.273402	0.543831	0.104033	0.786560
13506	8.953832	-0.740001	3.912939	-0.554462	0.028257	-0.010757	-0.811129	-0.203126	-0.258786	-0.263883	0.544775	0.097090	0.790038
13507	8.900072	-0.785186	3.976341	-0.534334	0.046991	-0.001810	-0.812251	-0.203962	-0.260893	-0.254804	0.544938	0.090525	0.793676
13508	8.907375	-0.739224	3.990317	-0.552526	0.041626	0.003324	-0.810565	-0.202984	-0.259772	-0.245482	0.545524	0.083357	0.796991
13509	8.926272	-0.768101	4.029276	-0.567081	0.030754	0.017373	-0.810278	-0.203827	-0.260485	-0.236248	0.545981	0.076125	0.800185
13510	8.889734	-0.791841	4.061003	-0.557098	0.023395	0.028139	-0.811122	-0.204390	-0.259923	-0.227172	0.546757	0.068673	0.802953
13511	8.860631	-0.774575	4.087430	-0.559891	0.016245	0.022837	-0.811128	-0.202982	-0.259908	-0.218013	0.547259	0.061550	0.805723
13512	8.918589	-0.726485	4.106147	-0.554280	0.035904	0.038723	-0.811281	-0.200449	-0.259599	-0.209096	0.547672	0.053955	0.808346
13513	8.802721	-0.839672	4.054404	-0.561832	-0.016343	0.039804	-0.811842	-0.201010	-0.259601	-0.200093	0.548570	0.046741	0.810462
13514	8.812058	-0.883111	4.074208	-0.548377	-0.047082	0.044569	-0.811571	-0.198906	-0.257614	-0.191195	0.550153	0.039501	0.811921
13515	8.894124	-0.861817	4.083526	-0.556578	-0.045151	0.035634	-0.813689	-0.198770	-0.254647	-0.182099	0.551341	0.032529	0.813514
13516	8.905697	-0.893005	4.132186	-0.545571	-0.027185	0.035648	-0.813555	-0.197794	-0.251969	-0.173053	0.552430	0.025348	0.815004
13517	8.809555	-0.936353	4.060307	-0.536454	-0.025437	0.035723	-0.814259	-0.198217	-0.251125	-0.164143	0.553073	0.018630	0.816591
13518	8.802196	-0.996815	4.046493	-0.543010	-0.059646	0.035847	-0.814837	-0.195266	-0.249263	-0.155078	0.554533	0.011588	0.817502
13519	8.796352	-1.095348	4.129758	-0.552833	-0.034411	0.039098	-0.815967	-0.195273	-0.246445	-0.145997	0.555222	0.004596	0.818775
13520	8.830325	-1.047228	4.129175	-0.543786	-0.025213	0.014391	-0.816818	-0.194145	-0.246146	-0.136541	0.555967	-0.002330	0.819909
13521	8.560614	-0.958738	4.094719	-0.550250	-0.048732	0.025033	-0.817105	-0.193302	-0.245573	-0.127225	0.556719	-0.009081	0.820850
13522	8.455072	-0.866481	4.055169	-0.549603	-0.081018	0.007538	-0.817671	-0.193308	-0.243321	-0.117568	0.558242	-0.015880	0.821153
13523	8.447336	-0.611018	3.931509	-0.570478	-0.195782	-0.041503	-0.817676	-0.192756	-0.239944	-0.106934	0.561303	-0.021846	0.820382
13524	8.657263	-0.505644	3.988045	-0.540025	-0.253452	-0.053124	-0.818808	-0.193201	-0.232354	-0.096424	0.565482	-0.027412	0.818646
13525	9.712635	-0.678653	4.438013	-0.558012	-0.187122	-0.094263	-0.819366	-0.195466	-0.228160	-0.085004	0.568205	-0.032545	0.817838
13526	9.853752	-0.778382	4.864223	-0.563657	-0.060041	-0.096883	-0.820212	-0.195750	-0.226751	-0.073365	0.569096	-0.038340	0.818094
13527	8.771407	-0.930652	4.932613	-0.545964	-0.017320	-0.063566	-0.820763	-0.198558	-0.228462	-0.062454	0.568771	-0.043871	0.818947
13528	7.903532	-0.605018	4.342957	-0.547482	-0.149248	-0.027496	-0.821741	-0.200956	-0.226513	-0.052201	0.570861	-0.050080	0.817854
13529	8.223445	-0.413703	3.953770	-0.547291	-0.233288	-0.092332	-0.820049	-0.202533	-0.218817	-0.040989	0.573899	-0.055014	0.816047
13530	8.930310	-0.213830	3.776613	-0.578254	-0.214588	-0.140401	-0.820885	-0.206072	-0.212386	-0.028593	0.577003	-0.060345	0.814007
13531	9.067142	-0.136526	3.908469	-0.563001	-0.115954	-0.094796	-0.821297	-0.209323	-0.208062	-0.016983	0.577925	-0.065529	0.813277
13532	8.727747	-0.183597	3.769298	-0.531624	-0.080728	-0.025712	-0.821149	-0.210869	-0.208922	-0.006821	0.578489	-0.071479	0.812524
13533	8.738267	-0.227996	3.636877	-0.558607	-0.087657	0.057173	-0.822570	-0.208906	-0.205520	0.002323	0.578554	-0.078313	0.811873
13534	9.082839	-0.413959	3.619160	-0.530632	-0.004495	0.115423	-0.825406	-0.205380	-0.205460	0.010296	0.577518	-0.085859	0.811785
13535	10.556572	-0.716333	3.900864	-0.557226	0.079947	0.173229	-0.826836	-0.200587	-0.206523	0.017819	0.574516	-0.093958	0.812887
13536	9.769271	-1.072152	3.794734	-0.555277	0.061445	0.213857	-0.829533	-0.195498	-0.211224	0.024579	0.572075	-0.103008	0.813336
13537	10.252217	-0.868393	3.240876	-0.537745	-0.006338	0.138551	-0.831103	-0.190414	-0.214811	0.032260	0.570426	-0.110416	0.813254
13538	9.440652	-1.568184	2.986384	-0.557446	0.024534	0.109579	-0.831688	-0.185344	-0.215315	0.040655	0.568652	-0.118298	0.813012
13539	8.753804	-1.496295	2.582963	-0.537467	0.013619	0.103575	-0.833384	-0.184207	-0.217116	0.048918	0.566636	-0.125312	0.812913
13540	9.044118	-1.581110	2.453036	-0.526774	-0.022412	0.101322	-0.834944	-0.182522	-0.214979	0.056970	0.565524	-0.132621	0.812003
13541	9.491742	-1.849557	2.489262	-0.561489	-0.049091	0.085212	-0.835099	-0.179286	-0.214101	0.065613	0.564440	-0.139911	0.810880
13542	9.556938	-1.566848	2.930637	-0.559895	-0.014005	-0.008728	-0.836791	-0.179423	-0.214090	0.075832	0.563306	-0.146467	0.809619
13543	8.929621	-1.613946	2.883674	-0.547624	-0.091592	-0.011778	-0.838062	-0.178998	-0.214216	0.085730	0.563057	-0.152510	0.807687
13544	8.765499	-1.654117	2.865011	-0.547917	-0.120081	-0.051453	-0.839616	-0.179009	-0.209709	0.096163	0.563619	-0.158517	0.804959
13545	8.872671	-1.738003	2.699072	-0.547823	-0.122970	-0.029300	-0.838494	-0.178459	-0.206341	0.106206	0.563773	-0.164424	0.802399
13546	9.229833	-1.861438	2.644395	-0.535100	-0.118390	-0.039735	-0.839334	-0.180441	-0.202422	0.116280	0.564131	-0.170310	0.799519
13547	9.493949	-1.949273	2.777923	-0.536044	-0.120149	-0.041468	-0.840452	-0.183690	-0.198233	0.126339	0.564159	-0.175898	0.796758
13548	9.349563	-1.774163	2.807575	-0.547706	-0.082101	-0.059539	-0.839457	-0.185951	-0.196298	0.136962	0.563809	-0.181624	0.793961
13549	9.209965	-1.594206	2.844416	-0.560517	-0.065383	-0.109339	-0.841422	-0.188487	-0.194202	0.148511	0.562981	-0.186684	0.791294
13550	9.127386	-1.551576	2.621743	-0.552603	0.042829	-0.124066	-0.841409	-0.191301	-0.194653	0.160624	0.560688	-0.191333	0.789443
13551	9.172952	-1.726168	2.575302	-0.544529	0.168931	-0.124757	-0.839407	-0.196634	-0.201046	0.173046	0.556076	-0.195225	0.789127
13552	9.272444	-1.764071	2.797900	-0.558511	0.262671	-0.121953	-0.837689	-0.201118	-0.208691	0.185974	0.550062	-0.199192	0.789410
13553	10.495904	-1.667893	3.176980	-0.558288	0.325971	-0.132710	-0.834711	-0.202493	-0.220809	0.199188	0.542727	-0.202624	0.790390
13554	9.212091	-0.656322	3.641023	-0.551764	0.288854	-0.229871	-0.832852	-0.206402	-0.231821	0.213750	0.536502	-0.205129	0.790189
13555	8.478230	-0.723326	3.009658	-0.531953	0.219936	-0.198382	-0.828875	-0.211309	-0.240894	0.227195	0.530956	-0.207775	0.789492
13556	8.984245	-0.591578	2.558061	-0.546616	0.191215	-0.193812	-0.826598	-0.214097	-0.250773	0.240628	0.525899	-0.210920	0.788062
13557	9.157390	-0.657618	2.606894	-0.545138	0.129844	-0.181008	-0.822346	-0.217741	-0.258711	0.253466	0.521452	-0.214332	0.786069
13558	9.386600	-0.737059	2.887775	-0.552676	0.114029	-0.219900	-0.821483	-0.220256	-0.264925	0.266941	0.517472	-0.217592	0.783338
13559	9.464036	-0.660618	3.208199	-0.561067	0.088825	-0.218064	-0.818082	-0.223346	-0.269479	0.280237	0.513556	-0.221028	0.780304
13560	9.178965	-0.739068	3.516338	-0.545348	0.108025	-0.163233	-0.815513	-0.228959	-0.276862	0.292614	0.509248	-0.224695	0.777532
13561	8.949963	-0.655426	3.520544	-0.545331	0.096948	-0.136662	-0.815213	-0.232180	-0.282095	0.304396	0.504742	-0.228616	0.774799
13562	9.018258	-0.743704	3.386120	-0.564988	-0.011198	-0.122065	-0.812930	-0.238235	-0.283300	0.315677	0.501789	-0.233648	0.770691
13563	8.996330	-0.738551	3.415088	-0.520651	-0.053100	-0.094755	-0.811381	-0.238105	-0.281204	0.325755	0.499416	-0.238491	0.766544
13564	8.949085	-0.608175	3.346038	-0.553726	-0.118810	-0.084112	-0.811089	-0.240928	-0.278848	0.335720	0.497844	-0.244343	0.761406
13565	9.041099	-0.638089	3.293088	-0.546566	-0.119428	-0.117623	-0.809534	-0.242064	-0.277046	0.345971	0.496296	-0.249744	0.756057
13566	9.116941	-0.647145	3.467068	-0.546308	-0.090900	-0.084173	-0.811357	-0.244739	-0.275655	0.355893	0.494186	-0.255209	0.750991
13567	9.279028	-0.607745	3.746713	-0.560697	-0.054733	-0.089847	-0.811911	-0.247417	-0.274414	0.366065	0.491277	-0.260586	0.746149
13568	9.239017	-0.490009	3.982259	-0.562423	-0.023987	-0.102445	-0.810912	-0.250093	-0.274731	0.376642	0.487985	-0.265545	0.741281
13569	9.047450	-0.310631	3.874192	-0.541073	-0.085175	-0.123062	-0.809638	-0.250936	-0.276014	0.386827	0.485683	-0.270457	0.735751
13570	9.375463	-0.453124	3.834265	-0.572030	-0.079249	-0.160564	-0.807936	-0.253478	-0.274649	0.397926	0.483277	-0.275313	0.729589
13571	9.109799	-0.524026	3.823330	-0.538974	-0.043706	-0.126843	-0.808485	-0.256854	-0.275242	0.408233	0.480242	-0.279748	0.724192
13572	8.584342	-0.526106	3.734650	-0.564811	-0.146871	-0.069998	-0.807639	-0.256854	-0.275670	0.417425	0.478197	-0.285834	0.717902
13573	8.995992	-0.413441	3.614438	-0.554278	-0.180716	-0.112025	-0.808193	-0.259678	-0.272886	0.426743	0.476783	-0.291681	0.710979
13574	9.253347	-0.261152	3.491574	-0.568456	-0.104665	-0.140888	-0.807338	-0.261935	-0.272074	0.437084	0.474354	-0.296673	0.704224
13575	8.960784	-0.142038	3.306991	-0.560682	-0.052917	-0.091611	-0.805358	-0.263061	-0.273506	0.446772	0.470803	-0.301617	0.698403
13576	8.813839	-0.097222	2.982890	-0.538611	-0.044467	-0.041874	-0.806342	-0.263908	-0.272102	0.455651	0.467047	-0.306499	0.693042
13577	9.198610	-0.090782	2.854234	-0.542384	0.035043	0.039950	-0.805922	-0.262774	-0.274622	0.463730	0.461534	-0.311559	0.689110
13578	9.627916	-0.391904	3.057581	-0.554958	0.188908	0.071629	-0.807907	-0.258803	-0.282150	0.472498	0.453573	-0.315482	0.686650
13579	10.732189	-0.878923	3.585896	-0.559746	0.267683	0.140229	-0.805940	-0.255116	-0.291679	0.480631	0.443954	-0.319476	0.685444
13580	8.549836	-1.417396	3.399097	-0.550044	0.251582	0.290324	-0.807660	-0.246630	-0.302533	0.486591	0.433636	-0.324591	0.685441
13581	9.244905	-1.401423	2.789057	-0.554309	0.173006	0.226351	-0.808255	-0.237590	-0.311283	0.492672	0.424696	-0.330170	0.684029
13582	9.305079	-1.622747	3.013755	-0.569676	0.113048	0.089394	-0.808271	-0.233641	-0.313630	0.500491	0.417272	-0.335090	0.680521
13583	9.122678	-1.710168	3.150293	-0.564752	0.042973	0.061519	-0.806864	-0.232513	-0.315174	0.507843	0.411001	-0.340687	0.676096
13584	9.555718	-1.670574	3.347416	-0.572363	0.001706	0.051152	-0.807004	-0.232938	-0.314335	0.515305	0.405200	-0.346347	0.671057
13585	9.532462	-1.717672	3.521953	-0.538061	-0.014430	0.023325	-0.808124	-0.234767	-0.313924	0.522368	0.400157	-0.351827	0.665750
13586	8.822186	-1.605952	3.666641	-0.552854	-0.028426	-0.024671	-0.809952	-0.236457	-0.312241	0.530327	0.395379	-0.356828	0.659623
13587	8.440472	-1.585784	3.415621	-0.538833	-0.126834	-0.013350	-0.809238	-0.239287	-0.308484	0.536907	0.391970	-0.363150	0.652850
13588	8.820076	-1.545101	3.347000	-0.549315	-0.170313	-0.075929	-0.809234	-0.241134	-0.303306	0.544330	0.389357	-0.369106	0.644878
13589	8.877797	-1.627723	3.333347	-0.546632	-0.170169	-0.092705	-0.809364	-0.244671	-0.297723	0.551486	0.386908	-0.375297	0.636646
13590	9.235123	-1.664021	3.299444	-0.559258	-0.155666	-0.091102	-0.810200	-0.247635	-0.294938	0.559112	0.383990	-0.380976	0.628333
13591	9.200126	-1.575079	3.187344	-0.546612	-0.140857	-0.140575	-0.809340	-0.251877	-0.289652	0.566868	0.381436	-0.386389	0.619574
13592	8.836111	-1.502821	3.167694	-0.549821	-0.054079	-0.174826	-0.810178	-0.253276	-0.291907	0.576053	0.377877	-0.390022	0.610946
13593	9.170477	-1.585981	2.960364	-0.556523	0.059056	-0.223303	-0.808187	-0.256077	-0.297571	0.586208	0.373281	-0.392533	0.602444
13594	9.288416	-1.710097	2.942260	-0.552913	0.215163	-0.250749	-0.805208	-0.257872	-0.310255	0.598204	0.366867	-0.392335	0.594672
13595	9.289156	-1.817839	3.105360	-0.541917	0.371730	-0.235680	-0.799266	-0.258812	-0.328291	0.610532	0.358650	-0.390741	0.588169
13596	9.918360	-1.511422	3.654453	-0.546195	0.336484	-0.313220	-0.792475	-0.260025	-0.349427	0.623836	0.351163	-0.388361	0.580248
13597	9.086005	-1.202911	3.453980	-0.561151	0.213088	-0.218987	-0.788093	-0.258706	-0.368271	0.634526	0.344262	-0.388895	0.572382
13598	8.998078	-0.803000	3.159667	-0.548858	0.151874	-0.229035	-0.782315	-0.255439	-0.381205	0.645131	0.338060	-0.389265	0.563910
13599	9.514871	-0.694999	3.172269	-0.556182	0.150188	-0.230761	-0.777807	-0.252173	-0.393145	0.655119	0.331944	-0.390326	0.555227
13600	9.285243	-0.924042	3.416772	-0.554395	0.120916	-0.188185	-0.774711	-0.248624	-0.404229	0.664786	0.325561	-0.391264	0.546793
13601	8.677936	-0.639725	3.438576	-0.547860	0.036644	-0.244297	-0.772047	-0.242678	-0.416268	0.673678	0.320820	-0.393521	0.537005
13602	8.984251	-0.425273	3.256959	-0.555232	-0.042992	-0.394184	-0.766564	-0.237598	-0.423983	0.683988	0.317685	-0.395155	0.524490
13603	9.532178	-0.489867	3.527583	-0.549948	-0.040834	-0.430315	-0.762328	-0.237585	-0.430899	0.693893	0.315118	-0.397107	0.511389
13604	9.270624	-0.497189	3.639169	-0.539352	0.012377	-0.346537	-0.757942	-0.239827	-0.436997	0.703687	0.311098	-0.397884	0.499731
13605	8.732719	-0.306899	3.381628	-0.548402	-0.016941	-0.293457	-0.757377	-0.238682	-0.443170	0.712016	0.307108	-0.400168	0.488450
13606	8.990239	-0.082019	3.272452	-0.549721	-0.048829	-0.348038	-0.752299	-0.238973	-0.444056	0.721055	0.303427	-0.401716	0.476063
13607	9.086623	-0.162498	3.253890	-0.557703	-0.022709	-0.342089	-0.751027	-0.238676	-0.449681	0.729500	0.299675	-0.403693	0.463743
13608	9.255060	-0.039522	3.377945	-0.554628	0.021100	-0.304238	-0.747503	-0.237257	-0.455453	0.738370	0.294781	-0.404331	0.452140
13609	9.420122	-0.019508	3.266346	-0.549900	0.044431	-0.293669	-0.745252	-0.234993	-0.460504	0.746492	0.290062	-0.405376	0.440776
13610	9.194658	-0.194233	3.312093	-0.538586	0.084517	-0.253160	-0.740182	-0.232306	-0.467819	0.754995	0.284309	-0.405037	0.430227
13611	9.296735	-0.166361	3.234321	-0.558688	0.038244	-0.205313	-0.736513	-0.232018	-0.472481	0.762002	0.278715	-0.406624	0.419913
13612	9.376863	-0.109077	3.199745	-0.544067	0.036096	-0.173256	-0.735532	-0.229467	-0.478221	0.769166	0.272550	-0.407350	0.410080
13613	9.752501	-0.149538	3.291516	-0.527783	0.001361	-0.122361	-0.734273	-0.226362	-0.481710	0.774706	0.267016	-0.409601	0.400948
13614	9.531365	-0.168263	3.166369	-0.542170	-0.026387	-0.038359	-0.732730	-0.224248	-0.483385	0.780010	0.260208	-0.411864	0.392739
13615	9.681488	-0.021731	3.174198	-0.556574	-0.039560	0.033258	-0.733028	-0.220873	-0.482083	0.783869	0.253254	-0.415729	0.385463
13616	9.135965	0.246006	3.312091	-0.553034	0.004473	-0.061711	-0.735560	-0.221846	-0.484181	0.789435	0.246178	-0.417362	0.376826
13617	8.901319	0.318700	3.106201	-0.554984	0.021407	-0.141485	-0.734142	-0.223822	-0.483510	0.794859	0.240229	-0.419278	0.367007
13618	8.872184	0.396596	3.165780	-0.549565	0.061714	-0.217746	-0.731159	-0.228753	-0.484568	0.801772	0.234018	-0.419065	0.356066
13619	8.578844	0.475130	3.061391	-0.559959	0.145593	-0.225505	-0.727751	-0.233824	-0.485912	0.808541	0.227790	-0.418476	0.345326
13620	8.783478	0.532430	3.154717	-0.534606	0.146541	-0.241093	-0.721657	-0.240589	-0.487997	0.815921	0.221329	-0.416508	0.334376
13621	9.370133	0.567368	3.148710	-0.552960	0.117819	-0.235699	-0.716685	-0.248901	-0.489387	0.822128	0.215482	-0.416120	0.323290
13622	10.061369	0.044437	3.702142	-0.556525	0.124924	-0.218043	-0.712706	-0.255516	-0.492718	0.828928	0.208539	-0.414564	0.312293
13623	9.404090	0.352737	3.644004	-0.538831	0.083893	-0.279601	-0.709029	-0.257489	-0.494594	0.834695	0.203477	-0.414329	0.300354
13624	8.744988	0.309550	3.031604	-0.539409	0.019827	-0.373982	-0.705629	-0.261154	-0.495502	0.841130	0.198675	-0.413577	0.286327
13625	8.857121	-0.543407	2.789667	-0.546475	-0.013206	-0.305820	-0.700399	-0.263694	-0.497536	0.845878	0.194240	-0.414741	0.273406
13626	10.219254	-1.499128	2.832339	-0.563941	-0.065049	-0.031313	-0.698141	-0.263978	-0.498259	0.849457	0.186589	-0.416706	0.264506
13627	10.571260	-0.956105	3.449238	-0.549887	-0.118372	-0.015670	-0.701686	-0.259894	-0.496081	0.851442	0.180179	-0.420762	0.256012
13628	9.185592	-1.036306	3.142689	-0.560640	-0.135040	0.022066	-0.703413	-0.251869	-0.495422	0.853904	0.172465	-0.423967	0.247701
13629	9.380954	-0.981201	2.876009	-0.549322	-0.070171	0.020091	-0.706830	-0.244259	-0.495456	0.855852	0.165465	-0.427284	0.239933
13630	8.704818	-1.317968	2.450554	-0.560141	-0.113975	0.078458	-0.710530	-0.236080	-0.497027	0.857988	0.157134	-0.430194	0.232589
13631	8.894482	-1.331946	1.952678	-0.555110	-0.200551	0.089725	-0.713134	-0.221443	-0.494325	0.858239	0.149990	-0.435981	0.225497
13632	9.470272	-0.906154	2.599583	-0.554278	-0.114715	-0.030077	-0.714716	-0.214118	-0.494657	0.860613	0.142695	-0.438430	0.216246
13633	10.812581	-0.411695	3.404177	-0.553172	0.058219	-0.206869	-0.716576	-0.206485	-0.502569	0.864125	0.137039	-0.438834	0.204776
13634	7.223476	0.788315	3.081458	-0.547122	0.156968	-0.211509	-0.713777	-0.199418	-0.513333	0.869328	0.130275	-0.435883	0.193142
13635	9.844646	-1.033813	3.431746	-0.547360	-0.056166	0.067860	-0.711851	-0.187587	-0.516595	0.870456	0.122746	-0.438841	0.186168
13636	10.443459	-0.286325	3.756066	-0.552302	0.012551	0.152508	-0.713324	-0.172510	-0.519797	0.872769	0.113257	-0.439224	0.180360
13637	8.857639	-0.885122	3.798700	-0.538487	0.029584	0.130931	-0.712816	-0.158558	-0.524712	0.874172	0.104987	-0.440761	0.174729
13638	8.559195	-0.306001	3.350436	-0.553631	0.102111	0.089649	-0.712725	-0.146729	-0.525993	0.877281	0.095698	-0.439335	0.167941
13639	8.733294	0.357807	3.006917	-0.566683	0.135972	-0.053886	-0.710215	-0.139400	-0.530712	0.880057	0.088235	-0.438666	0.159018
13640	8.602674	-0.072631	2.837915	-0.552517	0.074867	-0.081727	-0.709384	-0.135452	-0.533206	0.883224	0.080540	-0.437254	0.149125
13641	8.696103	0.056299	2.679285	-0.552016	0.133983	-0.041348	-0.705300	-0.132906	-0.539672	0.885632	0.073308	-0.436500	0.140533
13642	10.881931	-0.807230	3.606643	-0.563919	0.228835	0.057302	-0.703616	-0.130222	-0.543591	0.889482	0.063745	-0.432461	0.133176
13643	9.654058	-1.476769	3.519102	-0.559116	0.182596	0.167005	-0.700529	-0.125991	-0.548206	0.891476	0.054401	-0.431114	0.128267
13644	9.590444	-1.427187	3.653952	-0.556806	-0.017255	0.147015	-0.700264	-0.122050	-0.548167	0.892699	0.044817	-0.431438	0.122236
13645	8.804897	-1.686989	3.058637	-0.552311	-0.068063	0.174638	-0.705081	-0.116974	-0.547233	0.892275	0.036105	-0.434518	0.117202
13646	9.316980	-1.986310	2.860731	-0.556642	-0.150195	0.099973	-0.706647	-0.113881	-0.544941	0.892233	0.027253	-0.437079	0.110177
13647	9.834991	-1.969471	2.983086	-0.546111	-0.145635	-0.004217	-0.710462	-0.112759	-0.540966	0.891277	0.020336	-0.441398	0.101879
13648	9.246983	-1.854958	2.924601	-0.569563	-0.142327	0.033425	-0.713857	-0.111359	-0.536149	0.891217	0.011830	-0.443677	0.093506
13649	8.756491	-1.895049	2.976449	-0.554319	-0.171189	0.022173	-0.716970	-0.109679	-0.531331	0.889712	0.004543	-0.448417	0.085525
13650	8.599835	-1.802121	2.992537	-0.546139	-0.181364	0.045310	-0.720920	-0.110248	-0.526531	0.889032	-0.003563	-0.451221	0.077518
13651	8.971801	-1.678646	3.014825	-0.562390	-0.158713	0.045072	-0.725162	-0.108568	-0.520861	0.887337	-0.011239	-0.455671	0.069793
13652	9.073579	-1.798882	3.214175	-0.574979	-0.124238	0.025247	-0.727847	-0.108012	-0.516620	0.886950	-0.019735	-0.457377	0.061117
13653	8.900348	-1.805975	3.451293	-0.547665	-0.080684	-0.026058	-0.727709	-0.107739	-0.514230	0.885805	-0.026619	-0.460348	0.052162
13654	8.915683	-1.651615	3.415720	-0.567491	-0.038924	-0.049522	-0.728842	-0.107185	-0.510845	0.886031	-0.034364	-0.460425	0.042154
13655	8.955364	-1.594545	3.306292	-0.529481	-0.038693	-0.093290	-0.729262	-0.107886	-0.511270	0.885086	-0.040339	-0.462565	0.032090
13656	8.806122	-1.564830	3.269914	-0.545464	0.026345	-0.105402	-0.731387	-0.105485	-0.512071	0.885704	-0.047183	-0.461359	0.021214
13657	8.861498	-1.855970	3.147437	-0.548344	0.134406	-0.098158	-0.729704	-0.102948	-0.514305	0.886073	-0.053530	-0.460320	0.010672
13658	8.802974	-1.726158	2.976919	-0.556868	0.260286	-0.164481	-0.725911	-0.098860	-0.518787	0.888530	-0.060062	-0.454867	-0.001612
13659	9.710257	-1.906274	2.914888	-0.541350	0.279348	-0.176636	-0.719582	-0.093498	-0.526927	0.889901	-0.065591	-0.451204	-0.013706
13660	9.679152	-1.186803	3.535164	-0.559675	0.186489	-0.259380	-0.714228	-0.090951	-0.534809	0.891272	-0.071284	-0.446978	-0.027612
13661	9.766288	-1.089632	2.929864	-0.547045	0.071491	-0.099232	-0.709432	-0.090096	-0.541299	0.890464	-0.077615	-0.446763	-0.038118
13662	10.370477	-0.550142	2.463920	-0.539749	0.089708	-0.112313	-0.707482	-0.084037	-0.544481	0.890754	-0.084264	-0.443899	-0.049093
13663	9.477592	-0.864575	2.299476	-0.568768	0.089919	-0.133216	-0.708218	-0.076429	-0.545800	0.889720	-0.090577	-0.443329	-0.060445
13664	9.035179	-0.771010	2.129876	-0.549381	-0.003775	-0.148407	-0.707982	-0.065297	-0.549338	0.888819	-0.097130	-0.442025	-0.071977
13665	9.713305	-0.559969	2.549483	-0.553129	0.045742	-0.233535	-0.708304	-0.055865	-0.549236	0.886936	-0.102224	-0.442361	-0.084919
13666	9.654878	-0.817110	3.110618	-0.550748	0.100815	-0.152530	-0.704800	-0.049798	-0.555662	0.886636	-0.108527	-0.439023	-0.096733
13667	8.940153	-0.754149	3.183364	-0.547606	0.119749	-0.066057	-0.702279	-0.045574	-0.557885	0.885403	-0.114782	-0.437578	-0.106826
13668	8.811138	-0.735001	3.023841	-0.545146	0.072893	-0.067526	-0.700603	-0.041489	-0.559822	0.884748	-0.121732	-0.434412	-0.117000
13669	9.042329	-0.823323	3.046264	-0.547425	0.028391	-0.123861	-0.699776	-0.036987	-0.559500	0.882304	-0.127618	-0.434614	-0.127924
13670	9.137764	-0.895760	3.153266	-0.556745	-0.007584	-0.125513	-0.698934	-0.036145	-0.559217	0.880496	-0.134393	-0.432833	-0.139001
13671	8.963162	-0.763084	3.323584	-0.565767	-0.017007	-0.077817	-0.700777	-0.033603	-0.560440	0.877439	-0.141048	-0.433534	-0.149182
13672	9.194257	-0.822239	3.372262	-0.556449	0.009793	-0.054835	-0.703589	-0.035854	-0.558756	0.875703	-0.148304	-0.431112	-0.159037
13673	8.998391	-0.701440	3.168199	-0.547445	-0.063274	0.048323	-0.701331	-0.036710	-0.557097	0.872427	-0.155815	-0.432193	-0.166739
13674	9.061461	-0.716640	3.119956	-0.563405	-0.003771	0.053091	-0.702885	-0.036434	-0.554272	0.870656	-0.164092	-0.429544	-0.174712
13675	8.922570	-0.420897	3.121675	-0.537563	0.071817	0.049400	-0.703015	-0.039108	-0.554299	0.868345	-0.170907	-0.428212	-0.182764
13676	8.920358	-0.338625	3.135258	-0.560826	0.135049	0.043441	-0.700460	-0.042483	-0.557164	0.867500	-0.178490	-0.423064	-0.191316
13677	10.448814	-0.669800	3.504200	-0.540680	0.180277	0.030382	-0.698886	-0.046836	-0.561717	0.865788	-0.184702	-0.419826	-0.200107
13678	9.279996	-1.160758	3.047296	-0.545977	0.132658	0.101988	-0.695781	-0.046975	-0.564271	0.864967	-0.192457	-0.414428	-0.207466
13679	9.780611	-1.288376	2.854738	-0.543004	0.071389	0.008723	-0.694928	-0.048097	-0.566256	0.861968	-0.198986	-0.413066	-0.216314
13680	8.993569	-1.266239	2.896623	-0.552233	0.049812	-0.002028	-0.693783	-0.052183	-0.565886	0.859764	-0.206252	-0.409352	-0.225161
13681	9.211839	-1.561790	2.619327	-0.568986	-0.048607	0.032901	-0.695462	-0.055136	-0.565764	0.855492	-0.213975	-0.409718	-0.233408
13682	9.973331	-1.618987	2.742183	-0.554509	-0.033895	0.002160	-0.696852	-0.060348	-0.563701	0.852363	-0.221605	-0.407300	-0.241815
13683	10.211319	-1.603235	3.181472	-0.545464	-0.017564	-0.013728	-0.696968	-0.065980	-0.563478	0.847906	-0.228425	-0.407332	-0.250914
13684	8.949926	-1.305067	3.213663	-0.557314	-0.019367	-0.022923	-0.700618	-0.069772	-0.563349	0.844517	-0.235734	-0.404638	-0.259786
13685	8.871536	-1.261949	3.073135	-0.556514	-0.022687	-0.054744	-0.702021	-0.071317	-0.563494	0.839469	-0.242376	-0.404745	-0.269680
13686	9.055997	-1.365763	2.890401	-0.565477	0.010138	-0.090403	-0.699483	-0.071893	-0.561413	0.835657	-0.249010	-0.401700	-0.279836
13687	9.112990	-1.510822	2.940271	-0.556434	-0.011748	-0.066287	-0.701169	-0.073012	-0.562535	0.830313	-0.255456	-0.401509	-0.290023
13688	9.086480	-1.520382	2.930748	-0.558399	-0.018652	-0.099005	-0.702017	-0.072588	-0.562384	0.825979	-0.261951	-0.398891	-0.300044
13689	9.128280	-1.378242	2.900109	-0.532893	0.012129	-0.127176	-0.702866	-0.072310	-0.560548	0.820253	-0.267322	-0.398586	-0.311214
13690	9.114261	-1.424585	2.818488	-0.527917	0.082431	-0.132863	-0.702031	-0.069207	-0.563051	0.816405	-0.272298	-0.394527	-0.322003
13691	9.427534	-1.462538	2.861987	-0.557615	0.107465	-0.092613	-0.699229	-0.063988	-0.568215	0.811174	-0.277690	-0.392131	-0.333344
13692	9.182564	-1.328635	2.771414	-0.559458	0.098372	-0.084646	-0.697279	-0.057932	-0.570414	0.807311	-0.283328	-0.387200	-0.343585
13693	10.300489	-0.926880	3.212467	-0.543268	0.167070	-0.202276	-0.694183	-0.055957	-0.573789	0.801499	-0.287131	-0.384395	-0.356924
13694	9.108781	-0.522242	3.335199	-0.551951	0.205179	-0.142654	-0.692504	-0.051716	-0.580360	0.797800	-0.291291	-0.377957	-0.368529
13695	8.599326	-0.731702	2.951596	-0.544814	0.130646	-0.080301	-0.689426	-0.044949	-0.585510	0.792257	-0.296143	-0.374844	-0.379632
13696	9.185446	-0.244960	2.921215	-0.545514	0.049938	-0.111477	-0.684382	-0.037353	-0.587577	0.787367	-0.301456	-0.370601	-0.389657
13697	9.378772	-0.353043	2.837589	-0.561428	-0.018231	-0.134215	-0.684131	-0.030033	-0.587502	0.779862	-0.307168	-0.369891	-0.400803
13698	9.398014	-0.622669	3.026634	-0.574992	-0.038470	-0.082980	-0.684159	-0.023414	-0.588416	0.774094	-0.313702	-0.366485	-0.409949
13699	9.355817	-0.534192	3.219015	-0.556787	-0.055283	-0.027823	-0.686441	-0.017641	-0.587214	0.766875	-0.320301	-0.365562	-0.419135
13700	9.375460	-0.490951	3.196759	-0.544322	-0.074814	-0.065586	-0.689146	-0.012150	-0.585450	0.760926	-0.326661	-0.362738	-0.427441
13701	9.222928	-0.547779	3.231427	-0.540624	-0.058514	-0.078952	-0.691975	-0.009890	-0.585825	0.753062	-0.332529	-0.362170	-0.437213
13702	8.957503	-0.436586	2.967154	-0.536316	-0.120110	-0.046704	-0.694795	-0.010169	-0.584542	0.746770	-0.339169	-0.359844	-0.444760
13703	9.334944	-0.320941	2.902532	-0.550188	-0.134038	-0.087379	-0.694803	-0.008912	-0.581579	0.737911	-0.345649	-0.360220	-0.454154
13704	9.771177	-0.570947	3.170542	-0.544575	-0.108885	-0.078577	-0.699159	-0.013137	-0.577937	0.731122	-0.351938	-0.357743	-0.462191
13705	9.698664	-0.776454	3.085942	-0.560372	-0.057064	-0.024270	-0.700563	-0.015114	-0.575137	0.723011	-0.358187	-0.356264	-0.471203
13706	9.341860	-0.987841	2.934129	-0.543295	-0.105048	-0.012368	-0.704640	-0.018064	-0.574013	0.716653	-0.364766	-0.353148	-0.478164
13707	9.104954	-0.939977	3.006404	-0.549642	-0.074871	-0.061328	-0.707037	-0.018202	-0.573153	0.707852	-0.370650	-0.352099	-0.487432
13708	9.087454	-0.737696	2.871268	-0.546051	-0.052803	-0.110933	-0.707179	-0.018347	-0.571749	0.700665	-0.375923	-0.348813	-0.496065
13709	9.406301	-0.861131	2.777979	-0.549672	-0.058220	-0.103811	-0.710829	-0.022714	-0.568395	0.691264	-0.381207	-0.347632	-0.505952
13710	9.376653	-1.000991	2.798911	-0.561979	-0.046409	-0.010281	-0.709126	-0.025254	-0.567732	0.684785	-0.387175	-0.343204	-0.513202
13711	9.251789	-0.961930	2.735816	-0.553430	-0.005320	0.023166	-0.710954	-0.026662	-0.566468	0.676727	-0.392735	-0.340075	-0.521679
13712	9.313828	-0.985989	2.815742	-0.552351	0.023494	0.024776	-0.712644	-0.027221	-0.566461	0.670961	-0.397942	-0.334409	-0.528794
13713	9.317334	-1.026157	2.966002	-0.575810	0.056100	0.017213	-0.713208	-0.027076	-0.567158	0.662831	-0.402985	-0.330065	-0.537880
13714	9.364912	-1.074383	3.031720	-0.546649	0.070345	0.021006	-0.709811	-0.029612	-0.568896	0.657185	-0.407439	-0.323756	-0.545238
13715	9.119211	-0.959279	3.025931	-0.542841	0.084462	0.049237	-0.709523	-0.030448	-0.571717	0.649634	-0.411792	-0.318944	-0.553785
13716	9.201963	-0.974906	2.929339	-0.552302	0.037957	0.017584	-0.707829	-0.030732	-0.572435	0.643506	-0.416507	-0.312918	-0.560806
13717	9.298228	-0.958324	2.972520	-0.561609	0.020265	-0.012474	-0.706970	-0.033830	-0.572474	0.634476	-0.421276	-0.309053	-0.569607
13718	9.249721	-0.877828	3.041762	-0.572359	0.045491	-0.007450	-0.705701	-0.033833	-0.572484	0.627746	-0.425837	-0.302808	-0.576979
13719	9.182048	-0.848235	3.068103	-0.559713	0.030943	-0.000147	-0.705132	-0.034675	-0.573902	0.618717	-0.430360	-0.298540	-0.585537
13720	9.172770	-0.848479	3.019790	-0.547301	-0.012235	-0.013890	-0.704848	-0.034952	-0.575312	0.611586	-0.435077	-0.293255	-0.592175
13721	9.326682	-0.766586	3.129825	-0.556301	0.011315	-0.021180	-0.705412	-0.034951	-0.575308	0.602005	-0.439483	-0.289277	-0.600636
13722	9.267784	-0.775125	3.250818	-0.568993	0.011252	-0.008962	-0.701739	-0.036795	-0.573670	0.594695	-0.444044	-0.283300	-0.607374
13723	9.238917	-0.799261	3.226962	-0.554343	0.035618	-0.021333	-0.701740	-0.036368	-0.575211	0.585074	-0.447933	-0.278892	-0.615844
13724	9.190741	-0.769942	3.229116	-0.539741	0.047256	-0.021240	-0.700328	-0.036651	-0.575646	0.577896	-0.451467	-0.272858	-0.622706
13725	9.171432	-0.755275	3.236228	-0.559833	0.033900	-0.028473	-0.698342	-0.039184	-0.577233	0.567948	-0.455200	-0.268302	-0.631065
13726	9.190344	-0.730834	3.298756	-0.545364	0.023888	-0.024700	-0.698627	-0.038479	-0.577364	0.560373	-0.458900	-0.262404	-0.637603
13727	9.189995	-0.694188	3.361173	-0.556144	0.038226	-0.010758	-0.696644	-0.040596	-0.577121	0.550539	-0.462417	-0.257530	-0.645566
13728	9.233066	-0.762036	3.376371	-0.538085	0.028376	-0.026410	-0.695939	-0.040456	-0.577546	0.542864	-0.465802	-0.251603	-0.651938
13729	9.132137	-0.691452	3.353971	-0.545318	0.031049	-0.020329	-0.696221	-0.040171	-0.578243	0.532818	-0.469036	-0.246888	-0.659664
13730	9.176252	-0.653486	3.285829	-0.545595	-0.012149	-0.024473	-0.695657	-0.040742	-0.576428	0.524737	-0.472875	-0.241191	-0.665483
13731	9.152133	-0.585470	3.316516	-0.536656	-0.018251	-0.051753	-0.695930	-0.042711	-0.576727	0.513956	-0.476318	-0.237266	-0.672811
13732	9.190204	-0.570726	3.393625	-0.542969	-0.004647	-0.058097	-0.695637	-0.045246	-0.576475	0.505327	-0.479690	-0.231761	-0.678844
13733	9.219202	-0.570939	3.388756	-0.529324	-0.012093	-0.038423	-0.694365	-0.046383	-0.574249	0.494684	-0.482833	-0.227604	-0.685825
13734	9.258326	-0.586140	3.316381	-0.553015	-0.028224	-0.035053	-0.695206	-0.047506	-0.574535	0.486012	-0.486555	-0.221892	-0.691245
13735	9.229012	-0.520220	3.393009	-0.554595	0.002221	-0.014028	-0.694646	-0.047237	-0.571166	0.475384	-0.489656	-0.216877	-0.698005
13736	9.191980	-0.589617	3.466325	-0.530824	0.027326	-0.013924	-0.694067	-0.050472	-0.572328	0.467321	-0.492313	-0.210658	-0.703464
13737	9.156321	-0.565588	3.408111	-0.541733	0.024674	-0.014037	-0.694068	-0.050048	-0.572885	0.456807	-0.494771	-0.205484	-0.710145
13738	9.156117	-0.618754	3.408705	-0.530745	0.030814	-0.001568	-0.694489	-0.050609	-0.573169	0.448803	-0.497257	-0.199043	-0.715328
13739	9.257792	-0.607524	3.374614	-0.548987	0.027455	-0.017661	-0.693639	-0.051312	-0.574026	0.438065	-0.499530	-0.193653	-0.721850
13740	9.160666	-0.681587	3.414233	-0.559967	0.016744	-0.024832	-0.691668	-0.050472	-0.574032	0.429249	-0.502207	-0.187080	-0.727004
13741	9.117165	-0.618236	3.452246	-0.549866	0.029177	-0.010638	-0.693078	-0.050325	-0.574862	0.418509	-0.504281	-0.181474	-0.733225
13742	9.194623	-0.667391	3.399531	-0.542758	0.003973	-0.015696	-0.691382	-0.051170	-0.576008	0.409827	-0.506852	-0.175099	-0.737891
13743	9.146874	-0.589938	3.369733	-0.536497	-0.001304	-0.033282	-0.691810	-0.050045	-0.575431	0.398677	-0.508989	-0.170059	-0.743684
