# Supplementary material for: Identification of Haptic Based Guiding Using Hard Reins
Source: PLoS One. 2015 Jul 22;10(7):e0132020. doi: 10.1371/journal.pone.0132020 (PMC4511788; doi:10.1371/journal.pone.0132020)
Supplement: S9 File — (ZIP) [file pone.0132020.s009.zip › Exp2_MotionData2/Subject11/path1/T4/fh4.txt]

// Start Time: 0
// Sample rate: 25.0Hz
// Scenario: 4.9
// Firmware Version: 2.6.1
Counter	Acc_X	Acc_Y	Acc_Z	Gyr_X	Gyr_Y	Gyr_Z	Mag_X	Mag_Y	Mag_Z	Quat_w	Quat_x	Quat_y	Quat_z
13306	0.383770	-0.729992	-9.756287	-0.030504	0.025024	-0.001274	0.123090	-0.306406	0.688392	-0.022726	0.851774	-0.522637	0.028545
13307	0.403598	-0.658058	-9.779665	-0.043058	0.018007	0.003906	0.122974	-0.308349	0.686798	-0.021779	0.851756	-0.522720	0.028315
13308	0.360158	-0.653025	-9.817688	-0.005462	0.012797	-0.000230	0.123629	-0.308354	0.689284	-0.021586	0.851734	-0.522758	0.028402
13309	0.249163	-0.640181	-9.833407	0.003466	0.005829	0.002490	0.123633	-0.308909	0.689016	-0.021558	0.851717	-0.522785	0.028454
13310	0.181683	-0.622676	-9.786958	-0.021582	0.000591	-0.001214	0.123367	-0.308630	0.688628	-0.021217	0.851713	-0.522821	0.028166
13311	0.114486	-0.568790	-9.641550	-0.026942	0.013706	-0.002940	0.123370	-0.308073	0.686795	-0.020592	0.851760	-0.522776	0.028030
13312	0.126318	-0.602558	-9.642040	-0.007246	0.023333	-0.002772	0.122043	-0.309456	0.689035	-0.020256	0.851753	-0.522788	0.028279
13313	0.171665	-0.675274	-9.708161	0.035791	0.026887	-0.020096	0.122311	-0.308901	0.687591	-0.020561	0.851946	-0.522420	0.029025
13314	0.234201	-0.709505	-9.730725	0.033990	0.011129	-0.021953	0.121905	-0.307371	0.687218	-0.021045	0.852131	-0.522072	0.029505
13315	0.287139	-0.734135	-9.784342	0.021475	0.002380	-0.025621	0.122419	-0.305708	0.689198	-0.021366	0.852401	-0.521607	0.029687
13316	0.253815	-0.666530	-9.785681	-0.025151	-0.002922	-0.004808	0.123089	-0.306545	0.688785	-0.020998	0.852442	-0.521577	0.029304
13317	0.288160	-0.589973	-9.833166	-0.057317	0.018072	-0.006722	0.122294	-0.306679	0.688796	-0.019824	0.852538	-0.521487	0.028923
13318	0.317363	-0.556695	-9.888316	-0.001849	0.018082	-0.003675	0.122161	-0.306540	0.688405	-0.019635	0.852543	-0.521474	0.029140
13319	0.317092	-0.597327	-9.804659	0.050037	0.000593	-0.009539	0.121612	-0.303898	0.689228	-0.020470	0.852636	-0.521266	0.029583
13320	0.316535	-0.676562	-9.759899	0.033892	0.005811	-0.000843	0.120548	-0.303476	0.689248	-0.021019	0.852590	-0.521297	0.029963
13321	0.287480	-0.686073	-9.798213	-0.001837	0.017214	-0.009866	0.121885	-0.304316	0.687906	-0.020798	0.852697	-0.521121	0.030151
13322	0.268444	-0.647364	-9.773569	-0.003766	0.004026	0.016520	0.121613	-0.303759	0.688704	-0.020736	0.852504	-0.521441	0.030100
13323	0.138308	-0.614650	-9.632668	0.031136	-0.022176	0.003505	0.121876	-0.303066	0.688313	-0.021501	0.852481	-0.521456	0.029951
13324	0.114001	-0.640559	-9.514986	-0.005540	-0.032683	-0.004731	0.122265	-0.302236	0.689760	-0.021778	0.852522	-0.521417	0.029265
13325	0.250890	-0.742988	-9.625502	-0.023437	-0.043202	-0.004960	0.123994	-0.301966	0.688160	-0.021835	0.852622	-0.521310	0.028188
13326	0.398022	-0.763720	-9.737570	0.007030	-0.048443	-0.013614	0.123865	-0.302521	0.688156	-0.022486	0.852752	-0.521114	0.027368
13327	0.523233	-0.804142	-10.051567	0.132222	-0.018705	0.019089	0.126104	-0.300034	0.689198	-0.024953	0.852513	-0.521340	0.028337
13328	0.474519	-0.857179	-10.215193	0.186065	0.025150	0.001143	0.125148	-0.296141	0.690434	-0.027896	0.852346	-0.521334	0.030633
13329	0.397789	-0.784116	-10.115148	0.110804	0.025082	0.021778	0.125389	-0.292532	0.691254	-0.029538	0.852053	-0.521633	0.032136
13330	0.291954	-0.734349	-9.842070	0.030281	-0.022166	-0.000092	0.124979	-0.290585	0.691543	-0.030317	0.852008	-0.521669	0.032003
13331	0.222346	-0.689184	-9.408324	-0.021710	-0.046757	0.002104	0.127219	-0.288098	0.692321	-0.030432	0.852042	-0.521674	0.030909
13332	0.060624	-0.682755	-9.291488	-0.021739	-0.043245	0.006570	0.126690	-0.287817	0.691281	-0.030550	0.851989	-0.521814	0.029869
13333	-0.036714	-0.778944	-9.532102	0.040840	-0.032696	0.027346	0.129352	-0.288664	0.690444	-0.031607	0.851711	-0.522218	0.029640
13334	-0.003220	-0.815949	-9.749129	0.077631	-0.018617	0.013554	0.129341	-0.287415	0.691770	-0.033165	0.851505	-0.522434	0.030053
13335	0.097906	-0.853226	-9.882621	0.109873	0.005882	0.017367	0.129866	-0.286724	0.692295	-0.034995	0.851258	-0.522648	0.031202
13336	0.179980	-0.856384	-9.919418	0.071456	0.032113	0.013633	0.128765	-0.282276	0.696034	-0.035918	0.851021	-0.522898	0.032414
13337	0.271365	-0.907774	-9.973674	0.028530	0.031221	0.009755	0.127696	-0.281715	0.697107	-0.036089	0.850892	-0.523050	0.033151
13338	0.334035	-0.927199	-9.873492	-0.043032	0.021560	0.000362	0.127460	-0.280736	0.687006	-0.035164	0.850885	-0.523135	0.032995
13339	0.365226	-0.956227	-9.847656	-0.068981	0.011048	-0.003406	0.127469	-0.282541	0.687381	-0.033872	0.850974	-0.523113	0.032388
13340	0.343544	-0.951048	-9.782516	-0.080664	-0.009970	-0.000036	0.128027	-0.286433	0.686152	-0.032636	0.850999	-0.523217	0.031303
13341	0.286070	-0.887675	-9.656311	-0.068218	-0.011761	0.014174	0.126842	-0.289622	0.688502	-0.031604	0.850915	-0.523476	0.030313
13342	0.201865	-0.841520	-9.722351	-0.068196	0.004022	0.016030	0.126723	-0.291704	0.688221	-0.030443	0.850736	-0.523875	0.029586
13343	0.161101	-0.800390	-9.747964	-0.043151	-0.004705	0.016202	0.126440	-0.291705	0.693217	-0.029767	0.850608	-0.524157	0.028976
13344	0.171077	-0.757090	-9.721114	-0.018053	0.002313	0.007604	0.126456	-0.294344	0.692927	-0.029473	0.850497	-0.524366	0.028750
13345	0.170998	-0.766828	-9.759682	-0.010840	-0.002023	-0.004697	0.126589	-0.294623	0.693448	-0.029308	0.850567	-0.524274	0.028535
13346	0.202338	-0.776489	-9.692765	-0.009042	0.011079	-0.004649	0.126206	-0.294896	0.689510	-0.029068	0.850579	-0.524266	0.028560
13347	0.190172	-0.788495	-9.716833	-0.007179	0.016371	-0.018713	0.125686	-0.296004	0.687931	-0.028765	0.850783	-0.523944	0.028706
13348	0.219051	-0.800880	-9.760488	0.003516	0.004984	-0.011637	0.126333	-0.295037	0.691346	-0.028799	0.850867	-0.523803	0.028762
13349	0.240891	-0.786567	-9.743687	0.014304	0.021617	-0.018552	0.124992	-0.294059	0.693478	-0.028808	0.851053	-0.523474	0.029225
13350	0.258002	-0.757829	-9.741100	-0.017960	0.028570	-0.004662	0.126068	-0.295035	0.691219	-0.028234	0.851068	-0.523468	0.029453
13351	0.258248	-0.719697	-9.856031	-0.044822	0.025070	0.002189	0.124760	-0.297527	0.689769	-0.027208	0.851068	-0.523528	0.029346
13352	0.220098	-0.652003	-9.840503	-0.057389	0.018057	0.009146	0.123704	-0.298215	0.688990	-0.026081	0.850952	-0.523794	0.028975
13353	0.244250	-0.654333	-9.754213	-0.041242	0.016315	-0.003088	0.124109	-0.300163	0.690278	-0.025201	0.851009	-0.523757	0.028757
13354	0.248775	-0.695400	-9.800390	-0.026068	-0.002930	0.000468	0.123462	-0.302520	0.689476	-0.024821	0.850981	-0.523842	0.028362
13355	0.229323	-0.714446	-9.786020	-0.019026	-0.009978	0.023406	0.124131	-0.303496	0.689456	-0.024611	0.850763	-0.524230	0.027916
13356	0.253570	-0.704640	-9.663540	-0.007277	0.009297	-0.000238	0.123857	-0.300854	0.687516	-0.024423	0.850748	-0.524263	0.027925
13357	0.286165	-0.864563	-9.963691	0.089283	-0.001167	0.019778	0.122003	-0.301956	0.688191	-0.025966	0.850508	-0.524532	0.028771
13358	0.305566	-0.859316	-9.771520	0.126857	-0.001194	0.015637	0.122640	-0.298627	0.690316	-0.028177	0.850217	-0.524821	0.030003
13359	0.267329	-0.805848	-9.688857	0.003338	-0.001253	0.023569	0.122893	-0.296962	0.691117	-0.028264	0.849981	-0.525202	0.029948
13360	0.249131	-0.647155	-9.754172	-0.084243	-0.001214	0.003584	0.124633	-0.299472	0.691328	-0.026881	0.849978	-0.525334	0.028967
13361	0.225432	-0.584429	-9.753246	-0.018866	-0.015150	-0.013593	0.124251	-0.301691	0.690261	-0.026707	0.850152	-0.525090	0.028461
13362	0.191243	-0.639324	-9.700706	0.035709	-0.004640	-0.011397	0.123187	-0.300991	0.689758	-0.027389	0.850205	-0.524955	0.028692
13363	0.175621	-0.795729	-9.760054	0.024953	-0.009881	-0.007996	0.123187	-0.300852	0.689497	-0.027909	0.850293	-0.524782	0.028731
13364	0.199604	-0.819875	-9.729293	-0.010908	-0.007316	0.007600	0.124255	-0.301691	0.689210	-0.027838	0.850193	-0.524966	0.028416
13365	0.195470	-0.723539	-9.699307	-0.015442	0.002264	0.023483	0.124122	-0.301690	0.689212	-0.027564	0.849966	-0.525358	0.028219
13366	0.193364	-0.675848	-9.840547	0.023918	-0.004705	0.027283	0.125051	-0.301695	0.689197	-0.028070	0.849648	-0.525841	0.028303
13367	0.215043	-0.685455	-9.780757	0.052609	-0.008179	0.011608	0.124786	-0.301694	0.689202	-0.029053	0.849513	-0.525987	0.028649
13368	0.186096	-0.682669	-9.730002	0.005182	-0.015189	0.009483	0.125463	-0.303919	0.688906	-0.029339	0.849382	-0.526199	0.028369
13369	0.194957	-0.789076	-9.894738	0.006108	-0.029137	0.002369	0.125195	-0.303223	0.688523	-0.029746	0.849382	-0.526202	0.027874
13370	0.136805	-0.819582	-9.793641	0.058883	-0.022132	0.004551	0.126510	-0.302398	0.690613	-0.031015	0.849279	-0.526287	0.028044
13371	0.137108	-0.785159	-9.548094	0.062459	-0.016924	0.000191	0.125695	-0.297948	0.688568	-0.032253	0.849259	-0.526227	0.028350
13372	0.136512	-0.862672	-9.726837	0.055333	-0.017755	-0.002519	0.126887	-0.297677	0.688947	-0.033412	0.849232	-0.526187	0.028561
13373	0.170147	-0.886974	-9.722600	0.055369	-0.013374	-0.009567	0.128336	-0.296297	0.690121	-0.034490	0.849316	-0.525966	0.028861
13374	0.223322	-0.877989	-9.795059	0.057170	-0.011624	-0.009560	0.127664	-0.294627	0.689491	-0.035611	0.849353	-0.525812	0.029200
13375	0.218716	-0.844491	-9.864335	0.013259	-0.015159	0.006859	0.127785	-0.292822	0.690032	-0.035997	0.849293	-0.525893	0.029020
13376	0.204439	-0.815448	-9.842247	-0.037741	-0.011675	0.007391	0.129670	-0.296859	0.689175	-0.035517	0.849227	-0.526070	0.028347
13377	0.142040	-0.761982	-9.821866	-0.035999	-0.004691	0.019794	0.129687	-0.299359	0.688231	-0.034957	0.849059	-0.526406	0.027817
13378	0.093446	-0.804781	-9.783484	-0.016310	-0.008170	0.016405	0.129290	-0.299773	0.688495	-0.034809	0.848873	-0.526736	0.027424
13379	0.124367	-0.872228	-9.736456	-0.000151	-0.000283	0.005073	0.130098	-0.301444	0.687941	-0.034803	0.848833	-0.526805	0.027356
13380	0.150665	-0.908581	-9.758732	-0.012649	-0.008144	-0.002992	0.130643	-0.303669	0.687779	-0.034706	0.848850	-0.526802	0.027015
13381	0.126422	-0.920543	-9.799520	-0.001058	-0.011646	0.005897	0.129838	-0.302415	0.688198	-0.034809	0.848807	-0.526877	0.026747
13382	0.097748	-0.881501	-9.690667	-0.000167	-0.016903	0.002374	0.129585	-0.304775	0.688441	-0.035019	0.848750	-0.526973	0.026386
13383	0.040142	-0.832906	-9.677593	0.003427	-0.011635	0.000684	0.131189	-0.305755	0.686830	-0.035198	0.848759	-0.526958	0.026167
13384	0.035395	-0.818686	-9.759108	0.042792	-0.015110	0.002726	0.131055	-0.305476	0.686704	-0.036119	0.848678	-0.527020	0.026288
13385	0.016462	-0.765553	-9.736702	0.019582	0.019887	0.000938	0.130922	-0.305198	0.686446	-0.036240	0.848656	-0.527022	0.026769
13386	0.045079	-0.814069	-9.797593	-0.000954	0.016408	-0.008053	0.131443	-0.304924	0.688805	-0.036081	0.848712	-0.526933	0.026972
13387	0.061800	-0.838371	-9.836473	0.017760	0.011129	0.007916	0.131187	-0.306033	0.688010	-0.036267	0.848623	-0.527048	0.027277
13388	0.127093	-0.828937	-9.731174	0.032054	0.011087	0.009762	0.130377	-0.303251	0.687262	-0.036734	0.848464	-0.527248	0.027724
13389	0.145799	-0.911191	-9.838035	0.023178	0.019878	-0.000865	0.130762	-0.301309	0.687801	-0.036913	0.848459	-0.527217	0.028244
13390	0.179553	-0.920863	-9.768737	0.003456	0.004095	0.000683	0.129844	-0.302692	0.686750	-0.036962	0.848421	-0.527273	0.028278
13391	0.184777	-0.867794	-9.705681	-0.009076	0.016318	0.004168	0.128517	-0.301434	0.684681	-0.036632	0.848387	-0.527343	0.028397
13392	0.141171	-0.882348	-9.856892	0.008848	0.012876	0.000775	0.127992	-0.302959	0.685462	-0.036680	0.848336	-0.527410	0.028637
13393	0.135892	-0.944877	-9.867179	0.014132	0.009341	0.018414	0.129048	-0.302549	0.686369	-0.036825	0.848139	-0.527703	0.028874
13394	0.141113	-0.894037	-9.746465	0.012426	0.016357	-0.000953	0.128509	-0.301435	0.686914	-0.036897	0.848114	-0.527719	0.029212
13395	0.199066	-0.896690	-9.679698	-0.009013	0.030333	-0.006365	0.129309	-0.301439	0.685851	-0.036412	0.848183	-0.527621	0.029582
13396	0.189146	-0.930523	-9.756913	-0.001814	0.025125	-0.015145	0.127195	-0.302816	0.685344	-0.036141	0.848304	-0.527426	0.029928
13397	0.181918	-0.930275	-9.694357	0.026805	0.016376	-0.016730	0.126924	-0.301981	0.685619	-0.036405	0.848464	-0.527120	0.030450
13398	0.203489	-0.949981	-9.790909	0.035735	0.012880	-0.011399	0.127443	-0.300596	0.686545	-0.036903	0.848533	-0.526945	0.030981
13399	0.184266	-0.935502	-9.824225	0.033957	0.005901	-0.014952	0.126906	-0.299760	0.687087	-0.037400	0.848674	-0.526656	0.031402
13400	0.213425	-0.913743	-9.713667	0.012462	0.011104	-0.011572	0.127430	-0.298790	0.687351	-0.037521	0.848761	-0.526493	0.031658
13401	0.198792	-0.932953	-9.740200	-0.001820	0.016373	-0.016943	0.127425	-0.298930	0.689189	-0.037297	0.848943	-0.526201	0.031883
13402	0.210789	-0.944963	-9.704390	0.019628	0.006739	-0.015066	0.127301	-0.299623	0.687870	-0.037583	0.849061	-0.525975	0.032144
13403	0.222965	-0.930641	-9.709137	0.026811	0.012871	-0.018517	0.126751	-0.296287	0.687649	-0.037879	0.849240	-0.525635	0.032614
13404	0.208149	-0.974035	-9.779208	0.021400	0.011115	-0.007992	0.126484	-0.296286	0.688047	-0.038154	0.849285	-0.525521	0.032962
13405	0.232075	-1.003264	-9.837435	0.028586	0.009385	-0.013245	0.127146	-0.295873	0.688041	-0.038521	0.849410	-0.525266	0.033390
13406	0.193952	-0.935239	-9.713746	-0.000069	0.007607	-0.011675	0.126199	-0.294619	0.691090	-0.038466	0.849511	-0.525102	0.033456
13407	0.179462	-0.935155	-9.723234	-0.021509	0.013745	-0.017091	0.127277	-0.297403	0.690914	-0.037932	0.849711	-0.524818	0.033433
13408	0.164860	-0.949591	-9.761729	0.033932	0.011131	-0.009645	0.127018	-0.296983	0.688426	-0.038419	0.849762	-0.524669	0.033914
13409	0.162370	-0.961466	-9.718582	0.026697	0.011084	0.006160	0.125686	-0.296699	0.689238	-0.038749	0.849683	-0.524746	0.034332
13410	0.198156	-1.021940	-9.738814	-0.000156	0.007568	0.007692	0.127280	-0.296429	0.688428	-0.038706	0.849585	-0.524905	0.034381
13411	0.174624	-0.935220	-9.756842	0.001635	0.002329	0.006830	0.126495	-0.297257	0.686593	-0.038703	0.849524	-0.525004	0.034385
13412	0.174695	-0.925570	-9.747117	0.002514	0.006692	0.011260	0.126229	-0.296700	0.685814	-0.038717	0.849381	-0.525230	0.034445
13413	0.131026	-0.951864	-9.804727	0.007082	0.009387	-0.007193	0.126630	-0.298231	0.687632	-0.038723	0.849458	-0.525092	0.034633
13414	0.169570	-0.968658	-9.692288	0.010623	0.006718	-0.002788	0.126357	-0.297118	0.687910	-0.038865	0.849458	-0.525071	0.034789
13415	0.212809	-1.002488	-9.632964	-0.009059	0.023306	-0.000250	0.125822	-0.296560	0.688186	-0.038457	0.849465	-0.525073	0.035038
13416	0.207504	-1.063126	-9.811473	0.003474	0.016348	0.000691	0.125296	-0.296000	0.685835	-0.038379	0.849431	-0.525118	0.035280
13417	0.256058	-1.027410	-9.806674	0.001639	0.005816	0.007681	0.124228	-0.295439	0.686383	-0.038344	0.849359	-0.525234	0.035340
13418	0.304561	-1.001095	-9.729878	0.012413	0.016304	0.000738	0.124489	-0.295441	0.687692	-0.038418	0.849314	-0.525278	0.035675
13419	0.287587	-1.008406	-9.804324	0.001692	0.009330	-0.002885	0.123959	-0.295577	0.687699	-0.038338	0.849350	-0.525217	0.035808
13420	0.271030	-0.962346	-9.729144	-0.012634	0.004067	-0.003877	0.124761	-0.296137	0.687156	-0.038111	0.849384	-0.525187	0.035675
13421	0.241820	-0.993505	-9.767706	-0.000132	-0.004671	-0.000290	0.124219	-0.294190	0.687052	-0.038147	0.849404	-0.525160	0.035550
13422	0.188588	-1.007580	-9.786635	-0.005494	-0.001152	-0.000302	0.124495	-0.295580	0.686377	-0.038099	0.849398	-0.525184	0.035401
13423	0.162002	-1.012065	-9.748002	-0.016242	-0.003782	0.000497	0.123965	-0.296133	0.687036	-0.037857	0.849421	-0.525183	0.035118
13424	0.140838	-0.934706	-9.674826	-0.026050	-0.002900	-0.008362	0.124765	-0.296831	0.687017	-0.037473	0.849515	-0.525085	0.034729
13425	0.136273	-0.896316	-9.717607	-0.039503	0.004081	0.002149	0.125830	-0.297254	0.686865	-0.036755	0.849532	-0.525134	0.034329
13426	0.160063	-0.944772	-9.771247	0.003487	0.009364	-0.004584	0.125044	-0.298777	0.686337	-0.036746	0.849556	-0.525088	0.034456
13427	0.179204	-0.969035	-9.790918	0.028573	0.027748	-0.006107	0.125844	-0.299337	0.686319	-0.036934	0.849593	-0.524966	0.035175
13428	0.198111	-1.024683	-9.849405	0.032220	0.023417	-0.021092	0.124897	-0.297249	0.687931	-0.037254	0.849760	-0.524628	0.035855
13429	0.275410	-1.022750	-9.806787	0.021483	0.018139	-0.023856	0.124106	-0.297105	0.686236	-0.037412	0.849995	-0.524202	0.036351
13430	0.296861	-1.065863	-9.692101	0.000036	0.037361	-0.027485	0.122501	-0.295569	0.687196	-0.037034	0.850231	-0.523804	0.036936
13431	0.322964	-1.128755	-9.741119	-0.008949	0.011110	-0.025903	0.124363	-0.296969	0.688467	-0.036750	0.850515	-0.523360	0.037000
13432	0.328647	-1.010802	-9.696549	-0.007330	-0.001231	0.007570	0.124371	-0.298080	0.687799	-0.036677	0.850426	-0.523521	0.036825
13433	0.290822	-0.897445	-9.692516	-0.005526	-0.022201	-0.001270	0.123435	-0.296686	0.687696	-0.036815	0.850473	-0.523469	0.036343
13434	0.290732	-0.907323	-9.776751	0.042711	-0.027462	0.016685	0.125042	-0.298499	0.686602	-0.037874	0.850265	-0.523738	0.036239
13435	0.227960	-0.904500	-9.800211	0.044579	0.017194	0.013356	0.125835	-0.297253	0.685552	-0.038457	0.850092	-0.523927	0.036940
13436	0.169507	-0.973814	-9.805311	0.017778	0.000615	-0.000995	0.124216	-0.295858	0.690582	-0.038785	0.850073	-0.523926	0.037066
13437	0.092040	-1.001940	-9.761703	0.014175	-0.001131	0.002514	0.124481	-0.295582	0.690318	-0.039040	0.850050	-0.523938	0.037137
13438	0.130764	-0.996771	-9.545665	0.010636	0.000594	-0.011620	0.126348	-0.296564	0.689360	-0.039239	0.850151	-0.523756	0.037195
13439	0.197988	-1.048134	-9.652589	0.034875	0.020751	-0.021091	0.126078	-0.295451	0.688850	-0.039604	0.850343	-0.523368	0.037870
13440	0.293857	-1.143283	-9.846787	0.035747	0.013748	-0.013224	0.125143	-0.294891	0.689658	-0.040090	0.850420	-0.523167	0.038417
13441	0.352094	-1.105149	-9.813203	0.027717	0.021604	-0.016789	0.124754	-0.294887	0.687037	-0.040327	0.850570	-0.522858	0.039034
13442	0.328285	-1.056928	-9.836478	-0.030455	0.018092	-0.013683	0.124089	-0.295161	0.687701	-0.039642	0.850702	-0.522701	0.038963
13443	0.328343	-1.051838	-9.745088	-0.064503	-0.004689	-0.012252	0.123953	-0.295578	0.689407	-0.038585	0.850898	-0.522519	0.038168
13444	0.324034	-0.983983	-9.590448	-0.032352	-0.020474	-0.007658	0.124894	-0.296972	0.688459	-0.038276	0.851002	-0.522427	0.037416
13445	0.275300	-1.041655	-9.696444	-0.009030	-0.011662	-0.015381	0.125695	-0.297531	0.688047	-0.038232	0.851192	-0.522144	0.037086
13446	0.154733	-1.016701	-9.709538	0.009665	-0.011669	0.005945	0.124500	-0.296969	0.687020	-0.038556	0.851110	-0.522267	0.036912
13447	0.140719	-0.949329	-9.737484	-0.007324	-0.013410	0.004071	0.125171	-0.297805	0.686476	-0.038578	0.851097	-0.522313	0.036550
13448	0.183976	-0.974155	-9.879948	-0.009039	0.005873	-0.002936	0.126490	-0.296841	0.687254	-0.038394	0.851120	-0.522292	0.036485
13449	0.270747	-0.998733	-9.830505	-0.016135	0.020736	-0.013540	0.126226	-0.296978	0.687125	-0.037895	0.851273	-0.522070	0.036624
13450	0.268692	-0.954810	-9.630494	-0.032244	0.018076	-0.018949	0.125167	-0.296972	0.686222	-0.037177	0.851464	-0.521817	0.036537
13451	0.210652	-0.968590	-9.565258	-0.014272	0.016380	-0.038197	0.126089	-0.298368	0.690528	-0.036737	0.851874	-0.521170	0.036639
13452	0.222263	-1.031405	-9.626167	0.046464	0.005857	-0.016659	0.125431	-0.299198	0.690267	-0.037488	0.851986	-0.520896	0.037163
13453	0.197438	-1.118504	-9.855285	0.088575	0.004193	-0.024294	0.125540	-0.293503	0.687696	-0.038945	0.852182	-0.520400	0.038118
13454	0.241521	-1.032283	-9.864288	0.074247	0.000671	-0.021763	0.126583	-0.291287	0.689541	-0.040220	0.852340	-0.519990	0.038847
13455	0.275791	-0.969805	-9.796568	0.030406	0.005884	-0.022063	0.125506	-0.288365	0.689061	-0.040667	0.852555	-0.519575	0.039222
13456	0.290151	-0.989051	-9.760860	-0.021492	-0.000261	-0.024235	0.127379	-0.289902	0.687309	-0.040317	0.852810	-0.519204	0.038942
13457	0.309330	-1.008451	-9.763653	-0.016143	0.003223	-0.018906	0.126594	-0.291147	0.685995	-0.039994	0.853031	-0.518877	0.038786
13458	0.313824	-1.056491	-9.730596	-0.012568	-0.001154	-0.020670	0.127393	-0.292819	0.688199	-0.039808	0.853234	-0.518574	0.038581
13459	0.298996	-1.104425	-9.711791	-0.009043	-0.002927	-0.010082	0.128719	-0.292270	0.687791	-0.039677	0.853362	-0.518387	0.038390
13460	0.265108	-1.113943	-9.764484	-0.012596	-0.000273	-0.013614	0.128991	-0.294217	0.688949	-0.039487	0.853500	-0.518190	0.038194
13461	0.296954	-1.051556	-9.732797	-0.030531	0.012801	-0.001358	0.128737	-0.294214	0.685669	-0.038834	0.853542	-0.518181	0.038044
13462	0.285211	-1.003532	-9.789826	-0.044800	-0.001159	-0.013835	0.128334	-0.293934	0.686598	-0.038104	0.853707	-0.518002	0.037498
13463	0.313952	-1.032968	-9.903377	-0.051912	0.011113	-0.017379	0.128215	-0.296572	0.686967	-0.037090	0.853932	-0.517733	0.037112
13464	0.114670	-0.872622	-9.890200	-0.196837	0.034745	-0.014732	0.129027	-0.298382	0.685623	-0.033391	0.854193	-0.517660	0.035605
13465	0.358821	-0.840563	-9.795798	-0.359560	0.061782	-0.035275	0.127751	-0.306012	0.683333	-0.026579	0.854744	-0.517323	0.032904
13466	0.267771	-0.734601	-9.986073	-0.645873	0.075747	-0.025803	0.126407	-0.322806	0.677801	-0.014770	0.855225	-0.517319	0.027453
13467	0.425002	-0.351760	-10.242603	-1.089552	0.128126	-0.025285	0.123507	-0.346258	0.672488	0.005215	0.855543	-0.517381	0.018317
13468	0.505966	0.171250	-10.477635	-1.728284	0.135000	-0.037758	0.122040	-0.384158	0.661098	0.036141	0.855217	-0.517002	0.002663
13469	0.318267	0.957449	-11.067846	-2.275596	0.105377	-0.083920	0.118867	-0.442041	0.638500	0.076101	0.853551	-0.515065	-0.019173
13470	0.561443	1.854130	-10.612588	-2.814290	0.051695	-0.093227	0.117386	-0.509092	0.602912	0.124407	0.848904	-0.511504	-0.047427
13471	0.607234	2.827996	-9.803831	-3.471052	0.048718	-0.104906	0.118350	-0.597394	0.548290	0.183330	0.839352	-0.505089	-0.082241
13472	0.488253	4.067128	-9.192495	-3.773439	0.052057	-0.120921	0.119852	-0.677218	0.477719	0.246265	0.824480	-0.495245	-0.119666
13473	0.820534	4.900907	-7.842232	-3.648523	0.019238	-0.086604	0.122458	-0.738713	0.402717	0.305638	0.805237	-0.483715	-0.155562
13474	0.639340	5.872142	-6.899356	-3.418893	0.004156	-0.041576	0.123848	-0.790612	0.317977	0.359742	0.782944	-0.471247	-0.188443
13475	0.461132	6.583754	-5.899404	-3.164138	-0.023999	-0.019377	0.125673	-0.826682	0.234834	0.408214	0.758698	-0.458301	-0.218401
13476	0.238426	7.488191	-4.882430	-3.078630	-0.066258	0.030668	0.121646	-0.854381	0.140829	0.453568	0.731610	-0.445007	-0.246966
13477	0.132439	8.174596	-4.075669	-3.023411	-0.094464	0.060201	0.119890	-0.867377	0.056394	0.496391	0.701828	-0.431049	-0.274281
13478	0.177177	8.649527	-2.820786	-3.043240	-0.131481	0.049404	0.123340	-0.866100	-0.021541	0.537244	0.669251	-0.415538	-0.301330
13479	0.137310	9.119618	-1.791156	-3.054131	-0.163196	0.048414	0.122518	-0.855767	-0.107596	0.576020	0.633775	-0.398806	-0.327849
13480	0.172224	9.240429	-0.737345	-3.086414	-0.154668	0.038508	0.121364	-0.835991	-0.190136	0.612979	0.595761	-0.380105	-0.353335
13481	0.168018	9.283182	0.647586	-3.133194	-0.148021	0.058438	0.112151	-0.794778	-0.281272	0.648363	0.554656	-0.359771	-0.377554
13482	0.275491	8.740019	1.851766	-3.240727	-0.120348	0.066396	0.107653	-0.749431	-0.360879	0.682490	0.510153	-0.336915	-0.400549
13483	0.383926	8.327136	3.187224	-3.356474	-0.133005	0.095320	0.111309	-0.696356	-0.431076	0.715040	0.461431	-0.312099	-0.422366
13484	0.385216	8.450415	4.962396	-3.185734	-0.103575	0.089607	0.106900	-0.628380	-0.497454	0.743025	0.413573	-0.286945	-0.441059
13485	0.664053	7.902740	5.915084	-2.898468	-0.061703	0.059914	0.104808	-0.555841	-0.550291	0.765953	0.368764	-0.262313	-0.456641
13486	0.855012	7.558043	6.947775	-2.605947	-0.051359	0.045190	0.094410	-0.475206	-0.594909	0.784223	0.327653	-0.239360	-0.469409
13487	0.991348	6.678648	7.607059	-2.479936	-0.021781	0.062722	0.092922	-0.405183	-0.626764	0.800045	0.287598	-0.216522	-0.479931
13488	0.899864	6.017875	8.386188	-2.344931	-0.004377	0.064526	0.098781	-0.347703	-0.650712	0.813218	0.249440	-0.194296	-0.488574
13489	0.848422	5.234718	8.574712	-2.021984	0.018429	0.072981	0.097150	-0.284632	-0.667791	0.823481	0.215915	-0.174406	-0.494815
13490	0.832352	4.672376	8.698173	-1.693623	0.020267	0.068219	0.096880	-0.231432	-0.678290	0.831041	0.187831	-0.157576	-0.499260
13491	0.706770	4.327553	8.882763	-1.480723	0.041306	0.077740	0.090728	-0.176261	-0.680272	0.837192	0.162939	-0.142275	-0.502314
13492	0.798023	3.909210	9.175197	-1.441362	0.069236	0.077128	0.092220	-0.133909	-0.683287	0.842487	0.139176	-0.126897	-0.504721
13493	0.717699	3.468640	9.627485	-1.484261	0.095451	0.059211	0.099583	-0.096588	-0.686311	0.847115	0.114549	-0.110362	-0.507045
13494	0.819444	2.835531	9.720274	-1.459296	0.105881	0.075130	0.102379	-0.052717	-0.685259	0.851073	0.090646	-0.093966	-0.508556
13495	0.757636	2.295026	9.789101	-1.289430	0.104134	0.099178	0.104657	-0.011900	-0.682390	0.854344	0.069164	-0.079175	-0.508964
13496	0.720818	1.876575	9.719713	-1.037161	0.095469	0.106199	0.102526	0.029910	-0.673534	0.856805	0.052185	-0.067185	-0.508575
13497	0.757361	1.582918	9.744864	-0.860105	0.085841	0.123244	0.107138	0.056687	-0.669790	0.858946	0.037773	-0.057039	-0.507476
13498	0.743959	1.395578	9.800508	-0.894086	0.077974	0.114121	0.110737	0.076248	-0.668205	0.860714	0.023022	-0.046770	-0.506412
13499	0.671292	1.028046	9.772875	-0.919084	0.062293	0.096206	0.113869	0.103030	-0.658790	0.862017	0.007386	-0.036396	-0.505518
13500	0.659699	0.756458	9.813115	-0.784756	0.030918	0.058247	0.116485	0.128705	-0.652006	0.862624	-0.005922	-0.028002	-0.505035
13501	0.638153	0.444041	9.848165	-0.485855	0.013553	0.037394	0.114116	0.145103	-0.646814	0.862900	-0.014516	-0.022839	-0.504650
13502	0.704030	0.198439	9.931297	-0.224541	0.011878	0.021597	0.114585	0.154821	-0.645148	0.863037	-0.018331	-0.020430	-0.504395
13503	0.857423	0.042719	9.740712	-0.172519	0.021563	0.000790	0.116672	0.160781	-0.644464	0.862972	-0.021406	-0.018323	-0.504465
13504	0.841383	-0.182455	10.002644	-0.247762	0.020598	0.010765	0.118350	0.167715	-0.642056	0.862962	-0.025528	-0.015532	-0.504385
13505	0.760518	-0.341108	9.828467	-0.238858	0.029376	0.026718	0.119759	0.174371	-0.638595	0.863095	-0.029677	-0.012625	-0.504012
13506	0.743089	-0.413252	9.789332	-0.162084	0.037190	0.067831	0.119474	0.176872	-0.636990	0.863676	-0.032167	-0.010378	-0.502914
13507	0.781400	-0.461410	9.870167	-0.112054	0.041515	0.083168	0.121301	0.181444	-0.635396	0.864431	-0.034016	-0.008518	-0.501526
13508	0.786045	-0.485647	9.821778	-0.076267	0.048525	0.086974	0.125124	0.185450	-0.634494	0.865248	-0.034913	-0.006924	-0.500080
13509	0.631580	-0.474728	9.852078	-0.122773	0.019708	0.073361	0.126303	0.186692	-0.632004	0.865882	-0.037159	-0.005357	-0.498838
13510	0.616674	-0.530201	9.765043	-0.128110	0.011873	0.066239	0.127728	0.192100	-0.630790	0.866435	-0.039316	-0.003893	-0.497724
13511	0.601731	-0.594905	9.805287	-0.124514	-0.012600	0.053831	0.126787	0.193632	-0.629972	0.866856	-0.041903	-0.002892	-0.496786
13512	0.504923	-0.623167	9.755325	-0.100355	-0.009059	0.055807	0.128091	0.196680	-0.628385	0.867314	-0.043786	-0.002075	-0.495827
13513	0.610921	-0.657775	9.720364	-0.047540	-0.030041	0.044622	0.128209	0.199596	-0.628883	0.867700	-0.045198	-0.002153	-0.495024
13514	0.702089	-0.740345	9.694593	0.018676	-0.016050	0.047755	0.127404	0.200989	-0.628857	0.868179	-0.045084	-0.002644	-0.494192
13515	0.729302	-0.653581	9.820336	0.045452	-0.018729	0.058521	0.128481	0.199178	-0.629942	0.868785	-0.044765	-0.003447	-0.493150
13516	0.794814	-0.610738	9.839492	0.013348	-0.007339	0.038051	0.127965	0.197376	-0.631529	0.869162	-0.044658	-0.003742	-0.492492
13517	0.843696	-0.533692	9.988972	-0.006236	0.004910	0.015921	0.129299	0.195980	-0.631038	0.869304	-0.044994	-0.003683	-0.492212
13518	0.872013	-0.620993	9.829094	0.015314	0.001475	0.001944	0.128745	0.199316	-0.629945	0.869328	-0.044762	-0.003876	-0.492190
13519	0.829041	-0.553173	9.873507	0.061949	-0.008944	-0.025926	0.128760	0.198067	-0.632060	0.869117	-0.044041	-0.004788	-0.492618
13520	0.784594	-0.685564	9.728160	0.105045	-0.015813	-0.057369	0.128234	0.197515	-0.632714	0.868632	-0.042414	-0.006218	-0.493600
13521	0.876982	-0.599574	9.766807	0.072949	-0.024541	-0.085843	0.127476	0.192521	-0.635511	0.867833	-0.041648	-0.007577	-0.495049
13522	0.953426	-0.713447	9.692734	0.017491	-0.040295	-0.092517	0.127749	0.191130	-0.635135	0.866916	-0.041778	-0.008596	-0.496625
13523	0.966250	-0.944599	9.646703	-0.009465	-0.057839	-0.072560	0.124412	0.194760	-0.635967	0.866170	-0.042793	-0.009722	-0.497819
13524	0.834575	-0.791425	9.846685	0.008335	-0.061376	-0.057397	0.123741	0.195874	-0.635814	0.865582	-0.043298	-0.010987	-0.498770
13525	0.805137	-0.856104	9.858213	-0.027348	-0.061322	-0.081453	0.120143	0.198950	-0.636780	0.864724	-0.044660	-0.012006	-0.500113
13526	0.844012	-0.829331	10.060078	-0.004059	-0.064842	-0.093643	0.118522	0.202569	-0.634748	0.863755	-0.045406	-0.013240	-0.501687
13527	0.977367	-0.762252	10.312063	-0.030756	-0.042118	-0.125509	0.114794	0.205368	-0.636371	0.862448	-0.046626	-0.013939	-0.503801
13528	0.925069	-0.626630	9.693976	-0.026927	-0.043635	-0.163320	0.114000	0.204816	-0.636233	0.860750	-0.047535	-0.014642	-0.506593
13529	0.987373	-0.661490	8.678771	-0.005473	-0.095969	-0.146615	0.110804	0.206639	-0.636298	0.859219	-0.048858	-0.016556	-0.509000
13530	0.950152	-0.811710	9.013852	0.008582	-0.155591	-0.116795	0.106947	0.208606	-0.637533	0.857970	-0.050306	-0.019500	-0.510859
13531	0.784904	-0.635670	9.526838	0.042280	-0.138283	-0.058255	0.100698	0.211419	-0.639248	0.857353	-0.051267	-0.022539	-0.511674
13532	0.949997	-0.516309	9.651768	-0.011572	-0.091239	-0.010041	0.098843	0.211151	-0.639748	0.857183	-0.052445	-0.024065	-0.511769
13533	1.044953	-0.747721	9.730005	-0.178070	-0.096602	0.001866	0.097241	0.211576	-0.637880	0.856954	-0.056774	-0.024071	-0.511691
13534	0.983371	-0.583319	9.847795	-0.185341	-0.131642	0.014072	0.095473	0.218251	-0.636867	0.856804	-0.061355	-0.024484	-0.511392
13535	0.850160	-0.298659	9.780112	-0.052936	-0.177042	0.007923	0.089079	0.222453	-0.637385	0.856717	-0.064328	-0.027138	-0.511039
13536	0.551070	-0.259312	10.085983	0.161707	-0.232077	0.004092	0.084703	0.221365	-0.636803	0.856815	-0.063981	-0.032830	-0.510585
13537	0.335753	0.010549	10.475500	0.319123	-0.182227	0.022273	0.080120	0.213338	-0.641805	0.857296	-0.060552	-0.039318	-0.509737
13538	0.496634	0.220907	10.457303	0.338858	-0.115794	0.032345	0.075537	0.205033	-0.646284	0.857911	-0.055996	-0.044787	-0.508770
13539	0.513660	-0.075023	9.689447	0.290728	-0.085865	0.019718	0.072810	0.197273	-0.650786	0.858330	-0.051983	-0.049294	-0.508072
13540	0.898727	-0.238623	9.085778	0.287173	-0.115600	0.021211	0.069950	0.188958	-0.654504	0.858705	-0.048296	-0.054242	-0.507298
13541	1.073990	-0.056029	9.463712	0.279056	-0.114000	0.026421	0.066056	0.177317	-0.660603	0.859087	-0.044747	-0.059086	-0.506435
13542	1.241736	-0.248643	9.830185	0.131557	-0.081716	-0.004595	0.064761	0.172325	-0.661552	0.859051	-0.043357	-0.061896	-0.506281
13543	1.295231	-0.205014	10.075380	0.086964	-0.009134	-0.021412	0.063451	0.169694	-0.662347	0.858880	-0.041980	-0.063018	-0.506548
13544	1.455344	-0.087437	9.604269	0.160338	0.025883	0.001265	0.063487	0.164417	-0.663976	0.859047	-0.039014	-0.064266	-0.506345
13545	1.825343	-0.011211	9.517831	0.132454	0.030948	0.037996	0.065102	0.161353	-0.665082	0.859555	-0.036534	-0.065122	-0.505558
13546	1.919332	-0.042739	9.672883	0.090424	0.025652	0.027058	0.066849	0.158984	-0.667497	0.859919	-0.034803	-0.065645	-0.504994
13547	1.718806	0.276799	9.827303	0.112000	0.006501	-0.003573	0.067267	0.156344	-0.668581	0.859951	-0.032878	-0.066764	-0.504922
13548	1.555555	0.408218	9.911941	0.065643	0.057321	-0.027444	0.068217	0.153006	-0.669154	0.859784	-0.031181	-0.066529	-0.505344
13549	1.276729	0.592873	9.805910	-0.064868	0.055690	-0.050306	0.069544	0.152998	-0.669043	0.859290	-0.031713	-0.065048	-0.506344
13550	1.148065	0.838922	9.708903	-0.109547	0.029521	-0.066497	0.070583	0.156881	-0.668757	0.858579	-0.033258	-0.063543	-0.507641
13551	1.026320	0.700229	9.665096	-0.013707	-0.021067	-0.103862	0.069766	0.158829	-0.666098	0.857464	-0.033568	-0.063931	-0.509452
13552	0.998698	0.553590	9.622789	0.164375	-0.055960	-0.120335	0.067132	0.156622	-0.668445	0.856269	-0.031213	-0.066715	-0.511252
13553	1.230546	0.550010	9.829850	0.182486	-0.071680	-0.178492	0.064355	0.155666	-0.669988	0.854425	-0.028539	-0.070006	-0.514046
13554	1.477428	0.275435	10.338907	0.089705	-0.062960	-0.251534	0.059337	0.152084	-0.671655	0.851794	-0.027348	-0.072216	-0.518155
13555	1.496792	0.271458	10.660761	0.043462	0.014065	-0.300070	0.057089	0.151403	-0.673204	0.848686	-0.025985	-0.072668	-0.523236
13556	1.314790	0.187284	9.413959	0.027633	0.012695	-0.327442	0.052989	0.149620	-0.674604	0.845279	-0.024954	-0.072979	-0.528729
13557	1.311258	0.033181	9.352130	0.083077	-0.050246	-0.338750	0.049272	0.150197	-0.675461	0.841619	-0.023555	-0.074939	-0.534329
13558	1.372638	-0.173223	9.656873	0.158035	-0.085360	-0.314607	0.045695	0.149522	-0.676464	0.838184	-0.021384	-0.078278	-0.539317
13559	1.280913	-0.167694	9.657727	0.091979	-0.066910	-0.343190	0.039487	0.144418	-0.676946	0.834371	-0.020026	-0.080577	-0.544913
13560	1.156466	-0.012569	9.727882	-0.016843	-0.036142	-0.409010	0.034447	0.143751	-0.677138	0.829818	-0.020090	-0.081224	-0.551725
13561	1.369068	0.004629	9.601265	-0.152614	-0.011622	-0.448740	0.028985	0.147671	-0.678067	0.824729	-0.022043	-0.079920	-0.559419
13562	1.634245	-0.059913	9.622270	-0.129944	0.014693	-0.508493	0.024442	0.151861	-0.676379	0.818950	-0.023259	-0.078509	-0.567994
13563	1.760800	0.074122	9.728472	-0.123510	0.012978	-0.548999	0.019894	0.157024	-0.674945	0.812608	-0.024331	-0.077153	-0.577169
13564	1.885965	0.015560	9.774788	-0.236881	0.013040	-0.608032	0.014015	0.162332	-0.672963	0.805411	-0.027144	-0.074561	-0.587381
13565	1.680320	0.305274	9.602036	-0.275253	0.030646	-0.618697	0.008118	0.169862	-0.669382	0.797952	-0.030384	-0.071182	-0.597731
13566	1.721913	0.386218	9.434364	-0.247669	0.037580	-0.577930	0.000897	0.178373	-0.668136	0.790864	-0.033118	-0.068030	-0.607296
13567	1.883531	0.356559	9.586452	-0.304305	-0.018603	-0.539833	-0.003935	0.185758	-0.665099	0.784006	-0.037529	-0.065025	-0.616196
13568	1.633870	0.552062	9.956182	-0.143558	-0.081660	-0.500011	-0.010889	0.193016	-0.662425	0.777573	-0.040191	-0.064970	-0.624134
13569	1.659118	0.701404	10.089872	0.096069	-0.043238	-0.455810	-0.018587	0.192503	-0.662050	0.771854	-0.038736	-0.067270	-0.631043
13570	1.535312	0.965328	9.558000	0.206968	-0.010774	-0.419534	-0.024522	0.186425	-0.663071	0.766653	-0.035170	-0.070431	-0.637218
13571	1.481903	0.927142	9.519566	0.077793	-0.015331	-0.346465	-0.029659	0.180899	-0.665412	0.762230	-0.033748	-0.071986	-0.642405
13572	1.457823	0.928146	9.786571	-0.122896	-0.013807	-0.294169	-0.034972	0.181623	-0.665849	0.758316	-0.035434	-0.070874	-0.647053
13573	1.418936	0.907826	9.334819	-0.073025	-0.029575	-0.234807	-0.036726	0.184825	-0.662900	0.755150	-0.036629	-0.070642	-0.650705
13574	1.625032	0.676301	9.659656	0.112805	-0.064743	-0.194925	-0.039247	0.185395	-0.664301	0.752589	-0.035551	-0.073290	-0.653433
13575	1.721894	0.700832	10.062886	0.169910	-0.042163	-0.164500	-0.043596	0.180698	-0.665595	0.750463	-0.033335	-0.076374	-0.655638
13576	1.687125	0.575200	9.792552	0.137656	-0.032523	-0.145324	-0.046491	0.176826	-0.666641	0.748577	-0.031533	-0.078822	-0.657590
13577	1.730320	0.554016	9.267978	0.200217	-0.036849	-0.116692	-0.049916	0.173234	-0.668201	0.747076	-0.028877	-0.082201	-0.659005
13578	1.643502	0.569231	9.302550	0.244843	-0.043869	-0.095216	-0.051993	0.166442	-0.670470	0.745864	-0.025699	-0.086195	-0.659997
13579	1.596329	0.721582	9.448917	0.176745	-0.036081	-0.074494	-0.053805	0.159231	-0.671959	0.744877	-0.023457	-0.089225	-0.660793
13580	1.577250	0.740009	9.920376	0.049690	0.003166	-0.075278	-0.056443	0.157580	-0.673906	0.743894	-0.022600	-0.089928	-0.661834
13581	1.389387	0.819843	9.591234	-0.103193	0.012029	-0.088617	-0.057523	0.159807	-0.672553	0.742666	-0.023859	-0.088530	-0.663356
13582	1.433004	0.849890	9.302787	-0.060947	-0.040293	-0.138726	-0.057544	0.163140	-0.671994	0.740712	-0.025112	-0.088444	-0.665502
13583	1.528897	0.730884	9.959144	0.111023	-0.043772	-0.198353	-0.060047	0.160099	-0.672512	0.738014	-0.023735	-0.090766	-0.668231
13584	1.465332	0.957666	10.019983	0.134549	-0.036632	-0.254487	-0.064933	0.156376	-0.673788	0.734582	-0.021836	-0.093282	-0.671722
13585	1.396624	1.149915	9.787246	0.062390	-0.001466	-0.305928	-0.068219	0.151534	-0.675100	0.730451	-0.020387	-0.094359	-0.676108
13586	0.962989	1.288614	9.989667	-0.068998	0.061618	-0.322364	-0.072592	0.150030	-0.674785	0.726139	-0.020015	-0.092712	-0.680975
13587	0.974396	1.218932	9.255707	-0.168841	0.051395	-0.386574	-0.073133	0.152395	-0.675804	0.720838	-0.021024	-0.089875	-0.686930
13588	1.172723	0.937169	8.863796	-0.194481	0.009585	-0.457514	-0.075965	0.157825	-0.672160	0.714463	-0.022931	-0.087310	-0.693826
13589	1.537062	0.536976	9.495376	-0.144395	-0.032568	-0.485705	-0.082503	0.162581	-0.670437	0.707528	-0.024575	-0.086034	-0.700998
13590	1.735183	0.541207	9.810974	-0.181201	-0.029248	-0.466641	-0.087433	0.164551	-0.668372	0.700784	-0.026809	-0.084187	-0.707881
13591	1.633215	0.465046	9.815785	-0.248227	-0.017827	-0.481172	-0.094121	0.172087	-0.666487	0.693736	-0.029732	-0.081213	-0.715018
13592	1.661935	0.422171	10.026550	-0.329438	0.026814	-0.520395	-0.099222	0.179612	-0.662656	0.686048	-0.033139	-0.076486	-0.722765
13593	1.517407	0.484711	9.658381	-0.250368	0.020982	-0.584982	-0.104976	0.185474	-0.659225	0.677375	-0.035394	-0.072990	-0.731152
13594	1.270723	0.438062	9.506150	-0.121176	0.015172	-0.659774	-0.112421	0.186764	-0.657917	0.667557	-0.035915	-0.071524	-0.740245
13595	1.242271	0.506151	9.675423	-0.151210	0.038080	-0.742721	-0.118946	0.189160	-0.656086	0.656402	-0.036321	-0.069315	-0.750341
13596	1.303210	0.254872	9.462905	-0.267988	0.081137	-0.821024	-0.128394	0.191849	-0.654076	0.643823	-0.037550	-0.064862	-0.761495
13597	1.399026	-0.210674	10.062402	-0.392167	0.093340	-0.878417	-0.135475	0.198136	-0.651278	0.630128	-0.040068	-0.058323	-0.773261
13598	1.065719	0.121232	9.989779	-0.439298	0.125927	-0.928700	-0.140836	0.203440	-0.645626	0.615374	-0.042635	-0.050721	-0.785445
13599	1.117248	-0.094016	9.736898	-0.328980	0.115630	-0.984382	-0.149628	0.207653	-0.643742	0.599592	-0.043899	-0.044919	-0.797838
13600	1.188426	-0.274641	9.844767	-0.167981	0.084138	-0.986027	-0.158666	0.207562	-0.640190	0.583602	-0.043750	-0.042129	-0.809765
13601	0.971051	-0.284533	9.988334	-0.212940	0.085802	-0.940467	-0.167440	0.207747	-0.636901	0.568127	-0.044097	-0.038425	-0.820859
13602	0.767577	-0.369764	9.914602	-0.453778	0.105841	-0.898927	-0.174900	0.210007	-0.633218	0.552872	-0.046890	-0.030599	-0.831383
13603	0.534555	-0.531978	9.760925	-0.716083	0.121528	-0.858446	-0.181871	0.219487	-0.629471	0.537841	-0.052294	-0.018031	-0.841230
13604	0.480054	-0.719600	9.619836	-0.730555	0.171326	-0.806401	-0.189395	0.230496	-0.621627	0.523377	-0.057040	-0.004776	-0.850176
13605	0.776663	-1.111920	9.507013	-0.644910	0.214881	-0.737936	-0.192684	0.243564	-0.613828	0.509989	-0.060099	0.007757	-0.858044
13606	0.826873	-1.512286	9.280857	-0.826075	0.171798	-0.652268	-0.194951	0.263153	-0.604928	0.497640	-0.065740	0.022859	-0.864587
13607	1.060218	-1.993415	9.854953	-0.855253	0.147761	-0.557583	-0.199596	0.279700	-0.594709	0.486683	-0.072010	0.038577	-0.869751
13608	0.500956	-1.847899	9.606683	-0.791671	0.172024	-0.357684	-0.203022	0.292768	-0.585331	0.479080	-0.077065	0.053465	-0.872746
13609	1.210025	-2.303890	9.388623	-0.800416	0.204729	-0.192271	-0.201433	0.310113	-0.574936	0.474185	-0.081445	0.069314	-0.873906
13610	1.084160	-2.687285	9.543930	-0.955763	0.206173	-0.075365	-0.198150	0.331893	-0.562552	0.470914	-0.087072	0.087801	-0.873470
13611	0.725621	-2.839146	9.309737	-0.710836	0.145058	-0.036711	-0.195823	0.357565	-0.548802	0.468714	-0.091403	0.101748	-0.872697
13612	0.539745	-3.182600	9.788088	-0.176748	0.110186	-0.047068	-0.193089	0.363936	-0.543788	0.467334	-0.091312	0.105744	-0.872972
13613	0.373850	-2.743496	9.801778	-0.013866	0.064817	-0.067054	-0.189251	0.364330	-0.541216	0.465984	-0.090560	0.106714	-0.873653
13614	0.370019	-2.608344	9.940363	-0.068319	0.054351	-0.100948	-0.189251	0.365025	-0.542260	0.463968	-0.090542	0.108197	-0.874545
13615	0.669759	-2.567326	9.959880	-0.023526	0.090150	-0.103217	-0.190581	0.364198	-0.540409	0.461909	-0.089508	0.109478	-0.875581
13616	0.674445	-2.582288	9.798635	0.058700	0.078782	-0.082393	-0.189470	0.358361	-0.544687	0.460379	-0.087845	0.108997	-0.876615
13617	0.581203	-2.110437	9.694304	0.267899	0.082276	-0.038433	-0.189426	0.352669	-0.547897	0.459976	-0.084119	0.105169	-0.877659
13618	0.596422	-1.996257	9.315737	0.515681	0.071868	-0.017252	-0.188033	0.344887	-0.553776	0.460351	-0.078225	0.096711	-0.878979
13619	0.813095	-2.089314	9.327218	0.423445	0.019278	-0.016437	-0.186870	0.331552	-0.560889	0.460658	-0.074123	0.089551	-0.879932
13620	0.689817	-1.770660	9.389628	0.140715	-0.055975	-0.039817	-0.187617	0.324892	-0.564097	0.460242	-0.073961	0.086468	-0.880472
13621	0.959726	-1.845206	9.297514	0.237415	-0.111937	-0.069369	-0.189923	0.313380	-0.569037	0.459545	-0.073987	0.081245	-0.881330
13622	0.848872	-1.830657	9.839420	0.738480	-0.159058	-0.101110	-0.193801	0.298544	-0.574380	0.459042	-0.070238	0.066576	-0.883128
13623	0.617128	-1.169758	10.637359	1.051716	-0.167747	-0.139206	-0.198959	0.278024	-0.584227	0.458166	-0.063833	0.046302	-0.885362
13624	0.771083	-0.587921	10.947962	0.833621	-0.057629	-0.160597	-0.203269	0.249444	-0.595217	0.456344	-0.057434	0.030772	-0.887415
13625	0.312722	-0.467046	9.191558	0.318633	-0.001224	-0.178044	-0.205270	0.231960	-0.601667	0.453522	-0.054748	0.024908	-0.889213
13626	0.274944	-0.650404	8.127439	-0.017774	-0.060592	-0.170139	-0.208625	0.218649	-0.607265	0.450408	-0.056148	0.024461	-0.890720
13627	0.304691	-0.903405	8.845316	0.032099	-0.104524	-0.153269	-0.212326	0.216447	-0.608282	0.447744	-0.057867	0.022797	-0.891996
13628	0.450957	-0.782314	11.061453	0.140272	-0.019225	-0.168982	-0.214331	0.216039	-0.603789	0.444859	-0.057109	0.019896	-0.893556
13629	0.831010	-0.954715	9.926557	0.121874	0.078964	-0.196201	-0.213880	0.209929	-0.608717	0.441437	-0.054748	0.018220	-0.895435
13630	1.027682	-1.132796	9.612763	0.011058	0.058011	-0.223608	-0.215446	0.206049	-0.610046	0.437348	-0.053771	0.018261	-0.897497
13631	1.023677	-1.008544	9.333020	0.043416	0.026657	-0.256938	-0.216594	0.198557	-0.611022	0.432750	-0.053084	0.017469	-0.899780
13632	0.758709	-0.915117	9.319556	0.333383	-0.041352	-0.291981	-0.221571	0.188030	-0.613153	0.427779	-0.051122	0.010774	-0.902372
13633	0.781804	-0.399401	9.697825	0.432018	-0.062278	-0.352930	-0.224815	0.176522	-0.615583	0.421821	-0.048701	0.002111	-0.905368
13634	0.936456	-1.090458	10.640323	0.117217	0.003127	-0.395729	-0.228863	0.165851	-0.617204	0.414697	-0.047750	-0.000398	-0.908706
13635	1.124014	-0.498192	9.727386	-0.126764	0.112565	-0.397026	-0.231760	0.162674	-0.618505	0.407329	-0.046845	0.002503	-0.912076
13636	1.078382	-0.765752	8.638331	-0.080250	0.042804	-0.386383	-0.233417	0.151851	-0.620427	0.400107	-0.046815	0.003928	-0.915263
13637	0.776166	-0.549739	10.861832	-0.018963	0.030975	-0.350646	-0.237920	0.149097	-0.618941	0.393643	-0.046531	0.004245	-0.918075
13638	0.686832	-0.190147	10.239429	0.016831	0.096672	-0.313024	-0.237261	0.149927	-0.618811	0.387850	-0.044729	0.004380	-0.920626
13639	0.561274	0.174091	9.470781	-0.012869	0.047748	-0.265706	-0.237091	0.144650	-0.620968	0.382918	-0.044062	0.004775	-0.922718
13640	0.383358	-0.057504	9.580214	-0.040997	-0.024992	-0.205370	-0.239470	0.142162	-0.619906	0.379005	-0.044937	0.005137	-0.924289
13641	0.378346	-0.088235	9.743340	0.158134	-0.027787	-0.123751	-0.241803	0.133009	-0.620881	0.376840	-0.044329	0.001907	-0.925215
13642	0.734784	-0.212250	9.426387	0.171596	-0.024318	-0.123765	-0.244805	0.126083	-0.624189	0.374530	-0.043571	-0.001580	-0.926189
13643	0.890142	-0.806890	10.437284	0.054113	-0.026416	-0.095741	-0.246261	0.124424	-0.622607	0.372782	-0.043720	-0.002838	-0.926884
13644	0.692617	-0.403384	10.527749	0.013822	0.033923	-0.071885	-0.246105	0.121508	-0.624346	0.371371	-0.043065	-0.002926	-0.927481
13645	0.706563	-0.128172	10.105377	0.112272	0.061995	-0.056906	-0.245543	0.116505	-0.625061	0.370394	-0.041137	-0.004569	-0.927952
13646	0.774063	-0.130068	9.657726	0.114962	0.075160	-0.041869	-0.243633	0.110109	-0.629226	0.369609	-0.038968	-0.006201	-0.928349
13647	0.790208	-0.236032	9.656368	0.051278	0.068065	-0.009782	-0.242801	0.104827	-0.630737	0.369456	-0.037386	-0.006634	-0.928472
13648	0.779646	-0.039685	10.124992	-0.047174	0.076694	-0.012198	-0.240668	0.103844	-0.631698	0.369082	-0.036390	-0.005221	-0.928670
13649	0.886485	0.389120	9.826162	-0.052505	0.071466	-0.011312	-0.237742	0.103273	-0.632274	0.368819	-0.035514	-0.003732	-0.928815
13650	0.919262	0.607750	9.040052	0.115920	0.050737	-0.041830	-0.237584	0.099662	-0.633626	0.367989	-0.033795	-0.005561	-0.929199
13651	0.966176	0.412722	9.095089	0.103415	0.029743	-0.055270	-0.237015	0.094661	-0.636312	0.367009	-0.032551	-0.007364	-0.929618
13652	0.867884	0.162187	9.506454	-0.100564	0.050659	-0.066404	-0.236071	0.092851	-0.637658	0.365476	-0.032419	-0.005183	-0.930242
13653	0.823792	0.067066	9.750896	-0.122108	0.085572	-0.047942	-0.233825	0.094783	-0.637542	0.364486	-0.031799	-0.002401	-0.930663
13654	0.799415	0.038112	9.659441	0.044262	0.097854	-0.030821	-0.233804	0.092145	-0.639276	0.363761	-0.029735	-0.002550	-0.931014
13655	0.809700	0.124700	9.684382	0.044207	0.050600	-0.032740	-0.231922	0.089219	-0.641173	0.363152	-0.028564	-0.003131	-0.931287
13656	0.706319	0.179325	9.979127	-0.046928	0.033139	-0.073966	-0.232986	0.089225	-0.640631	0.361614	-0.028365	-0.002079	-0.931894
13657	0.613212	0.329174	9.976847	-0.116626	-0.000037	-0.102733	-0.233647	0.088812	-0.640888	0.359601	-0.029298	-0.000098	-0.932646
13658	0.519080	-0.001992	9.988272	-0.052122	-0.048905	-0.137726	-0.235902	0.087990	-0.639811	0.356881	-0.030666	0.000422	-0.933646
13659	0.381735	0.042174	9.922668	0.101773	-0.069800	-0.141915	-0.240532	0.085238	-0.640031	0.354259	-0.031327	-0.002204	-0.934620
13660	-0.051382	-0.074971	9.838532	0.182300	-0.060891	-0.137663	-0.244597	0.078318	-0.642927	0.351662	-0.031249	-0.006149	-0.935585
13661	0.129555	0.223265	10.292253	0.098134	-0.029597	-0.125830	-0.247351	0.071944	-0.642030	0.349330	-0.031143	-0.008400	-0.936445
13662	0.325523	-0.044634	9.708245	-0.005518	-0.033015	-0.142560	-0.249850	0.067791	-0.642033	0.346466	-0.031859	-0.008633	-0.937481
13663	0.331229	-0.615409	10.276064	0.047909	-0.036698	-0.106187	-0.251965	0.066553	-0.642407	0.344467	-0.032228	-0.009946	-0.938192
13664	0.380093	-0.538583	10.353437	0.085378	0.016564	-0.067831	-0.253668	0.062118	-0.641637	0.343055	-0.031399	-0.011494	-0.938720
13665	0.394974	-0.131236	9.882104	0.097956	0.015773	-0.064129	-0.255097	0.058516	-0.644541	0.341887	-0.030436	-0.013321	-0.939154
13666	0.365544	0.138811	10.020058	0.090923	0.033303	-0.088728	-0.256131	0.054634	-0.646141	0.340085	-0.029249	-0.014872	-0.939822
13667	0.491961	0.257975	9.981881	0.067788	0.075298	-0.102856	-0.256108	0.050746	-0.646574	0.338183	-0.027349	-0.015750	-0.940551
13668	0.476654	0.164690	9.327194	0.001730	0.043985	-0.128124	-0.255021	0.047407	-0.648069	0.335593	-0.026554	-0.015573	-0.941504
13669	0.661606	-0.304082	9.099090	-0.077001	0.028222	-0.130663	-0.255276	0.046298	-0.649389	0.333071	-0.026511	-0.014044	-0.942424
13670	0.789894	-0.609602	9.411729	-0.166718	-0.007852	-0.098071	-0.257689	0.049227	-0.647484	0.330559	-0.027830	-0.011012	-0.943311
13671	0.786374	-0.435540	9.690160	-0.141927	-0.007151	-0.046750	-0.257971	0.052423	-0.647974	0.329572	-0.028929	-0.008415	-0.943650
13672	0.976991	-0.126139	9.886754	0.011914	-0.036960	-0.047497	-0.259036	0.053958	-0.649650	0.328080	-0.029627	-0.008915	-0.944143
13673	0.751734	0.116223	9.910712	0.252725	-0.040272	-0.075597	-0.261133	0.048691	-0.648619	0.326767	-0.028768	-0.014013	-0.944563
13674	0.586428	0.637143	9.937356	0.411301	-0.006867	-0.109412	-0.262915	0.036758	-0.650813	0.324482	-0.026270	-0.021901	-0.945273
13675	0.503519	0.531329	9.732559	0.227012	0.021134	-0.101834	-0.263375	0.025651	-0.652756	0.322652	-0.024396	-0.026153	-0.945842
13676	0.427487	0.372689	9.575165	0.043670	0.022050	-0.115510	-0.264398	0.019547	-0.653983	0.319828	-0.023736	-0.026899	-0.946796
13677	0.371300	0.286182	9.459289	0.078483	-0.024289	-0.108372	-0.267028	0.015951	-0.655161	0.317769	-0.023669	-0.028629	-0.947440
13678	0.127854	0.328572	10.115623	0.193713	-0.038373	-0.088131	-0.267541	0.011786	-0.653488	0.315547	-0.023216	-0.032591	-0.948066
13679	-0.085908	0.493533	10.028031	0.118605	-0.013815	-0.088489	-0.269356	0.005687	-0.655885	0.313885	-0.022670	-0.034983	-0.948546
13680	-0.084858	0.646839	9.823086	0.021891	-0.022602	-0.066280	-0.269871	0.002773	-0.655512	0.312291	-0.023008	-0.035583	-0.949041
13681	-0.116232	0.988505	9.779215	-0.000387	-0.026054	-0.083998	-0.273179	0.000152	-0.654306	0.310646	-0.023398	-0.035790	-0.949564
13682	-0.088220	0.857967	9.638071	-0.030713	-0.050479	-0.109012	-0.274899	-0.000394	-0.655073	0.308376	-0.024556	-0.035588	-0.950281
13683	0.175509	0.586969	9.786502	-0.021095	-0.067296	-0.070369	-0.276620	-0.001635	-0.654402	0.306948	-0.025834	-0.035647	-0.950708
13684	0.228940	0.616636	10.185359	0.015457	-0.047319	-0.046258	-0.276743	-0.003023	-0.654809	0.305951	-0.026689	-0.036272	-0.950981
13685	0.470350	0.950820	9.963595	-0.003295	-0.022870	-0.039256	-0.279402	-0.002453	-0.654631	0.305152	-0.027016	-0.036389	-0.951225
13686	0.612230	0.876673	9.675505	-0.045279	-0.036833	-0.051119	-0.281915	-0.004662	-0.653695	0.304043	-0.028039	-0.035797	-0.951572
13687	0.601898	0.780729	9.736981	-0.004031	-0.026286	-0.070184	-0.282050	-0.004522	-0.653298	0.302649	-0.028410	-0.035958	-0.952000
13688	0.442757	0.815517	9.695492	-0.004077	-0.011393	-0.054213	-0.282180	-0.004104	-0.654736	0.301543	-0.028695	-0.035998	-0.952340
13689	0.362561	0.748441	9.580046	-0.004200	0.006948	-0.018888	-0.282441	-0.004797	-0.655002	0.301147	-0.028454	-0.035935	-0.952475
13690	0.340262	0.667067	9.656214	-0.023974	-0.004473	-0.004987	-0.282193	-0.001882	-0.654714	0.300979	-0.028763	-0.035526	-0.952535
13691	0.295863	0.537463	9.635879	-0.045608	-0.001919	0.030980	-0.281932	-0.001884	-0.653404	0.301502	-0.028957	-0.034695	-0.952394
13692	0.326775	0.802323	9.804497	-0.056442	-0.025622	0.042312	-0.282733	0.000205	-0.655473	0.302204	-0.029897	-0.033768	-0.952176
13693	0.350552	0.744937	9.976683	-0.027827	-0.008166	0.046085	-0.282626	0.002841	-0.652427	0.303019	-0.030092	-0.033313	-0.951927
13694	0.329223	0.452724	10.326818	0.033047	0.020685	0.035999	-0.281304	0.003806	-0.652700	0.303694	-0.029604	-0.033814	-0.951709
13695	0.368731	0.581609	10.099628	0.044095	0.050595	-0.016663	-0.280762	0.002693	-0.653902	0.303397	-0.028184	-0.034400	-0.951826
13696	0.261049	0.415672	9.048330	0.057682	0.001911	-0.039629	-0.281808	0.000616	-0.655089	0.302632	-0.027852	-0.035527	-0.952038
13697	0.317175	0.142663	9.583086	0.033445	-0.020957	-0.045260	-0.283649	-0.002012	-0.655613	0.301737	-0.027827	-0.036334	-0.952292
13698	0.494159	-0.099049	9.648480	-0.035620	-0.026364	-0.012403	-0.285254	-0.001588	-0.653088	0.301415	-0.028617	-0.035839	-0.952389
13699	0.481077	0.102615	9.489880	-0.150236	-0.043033	0.007898	-0.285140	0.002022	-0.653579	0.301419	-0.030163	-0.033209	-0.952436
13700	0.697206	0.260695	9.821512	-0.158347	-0.019574	0.019339	-0.285437	0.006884	-0.652607	0.301635	-0.031585	-0.030316	-0.952418
13701	0.838932	0.149540	10.016096	-0.149455	-0.025788	0.023718	-0.287594	0.010922	-0.649643	0.301951	-0.032821	-0.027574	-0.952359
13702	0.949865	0.124970	10.130223	-0.122733	-0.007529	0.052135	-0.287352	0.015643	-0.650782	0.302814	-0.033816	-0.025266	-0.952114
13703	1.066887	0.278162	10.183851	-0.013590	-0.002308	0.056469	-0.286173	0.017858	-0.649859	0.303857	-0.033826	-0.024949	-0.951790
13704	1.013463	0.235401	10.222277	0.061475	0.018661	0.081771	-0.286823	0.015084	-0.649351	0.305416	-0.033220	-0.025969	-0.951285
13705	0.916329	0.159254	10.243871	0.075706	0.043131	0.106650	-0.283501	0.015622	-0.651235	0.307494	-0.031867	-0.027044	-0.950631
13706	0.690548	0.338146	9.961862	0.000610	0.064230	0.108052	-0.282843	0.017286	-0.652280	0.309539	-0.030783	-0.026610	-0.950016
13707	0.582290	0.401004	9.790468	-0.017148	0.059105	0.081518	-0.283243	0.017566	-0.652271	0.311085	-0.029685	-0.025842	-0.949567
13708	0.594180	0.383309	9.540200	-0.001026	0.045161	0.080702	-0.279793	0.018798	-0.653756	0.312593	-0.028957	-0.025512	-0.949103
13709	0.618605	0.423826	9.480369	0.007958	0.027696	0.069251	-0.279532	0.019074	-0.653100	0.313902	-0.028296	-0.025434	-0.948693
13710	0.681879	0.486408	9.655996	0.004380	0.013659	0.060353	-0.278743	0.020180	-0.652707	0.315010	-0.028122	-0.025417	-0.948331
13711	0.701415	0.515260	9.701825	-0.002726	0.025911	0.051532	-0.276078	0.019750	-0.654854	0.315971	-0.027559	-0.025175	-0.948034
13712	0.776161	0.500162	9.674568	-0.002785	0.003130	0.058474	-0.276346	0.020029	-0.654453	0.317033	-0.027629	-0.025090	-0.947680
13713	0.822184	0.514727	9.835372	-0.009947	0.015330	0.058452	-0.275416	0.020163	-0.654991	0.318112	-0.027330	-0.024796	-0.947335
13714	0.764496	0.549148	9.932405	0.004455	0.016253	0.037434	-0.274483	0.020020	-0.655795	0.318783	-0.027094	-0.024776	-0.947116
13715	0.784047	0.582575	9.901375	0.043855	0.025897	0.034233	-0.275285	0.020440	-0.654991	0.319434	-0.026251	-0.025470	-0.946903
13716	0.668105	0.583041	9.758172	0.043946	0.032994	0.020199	-0.274216	0.020436	-0.656977	0.319809	-0.025437	-0.026101	-0.946781
13717	0.672386	0.510463	9.632319	0.028738	0.017271	0.018255	-0.274206	0.019047	-0.657648	0.320141	-0.024852	-0.026590	-0.946671
13718	0.672093	0.467374	9.699124	0.013544	0.019016	0.012854	-0.272358	0.020982	-0.657788	0.320355	-0.024494	-0.026738	-0.946603
13719	0.686037	0.390373	9.724557	0.027865	0.008525	0.007613	-0.272354	0.020148	-0.657534	0.320478	-0.024084	-0.027278	-0.946557
13720	0.652019	0.359508	9.770162	0.021692	0.015569	-0.011790	-0.271421	0.019588	-0.657685	0.320226	-0.023725	-0.027614	-0.946641
13721	0.666459	0.352223	9.784374	0.015455	0.015575	-0.018009	-0.272617	0.019594	-0.657273	0.319862	-0.023257	-0.027885	-0.946768
13722	0.623440	0.415071	9.775854	-0.014052	0.012091	-0.022617	-0.273417	0.019320	-0.655950	0.319382	-0.023187	-0.027572	-0.946941
13723	0.594589	0.432201	9.797931	-0.007793	0.016467	-0.020781	-0.272621	0.019871	-0.656745	0.318955	-0.022855	-0.027400	-0.947098
13724	0.621000	0.410397	9.814277	0.011851	0.019065	-0.011830	-0.271033	0.020418	-0.655975	0.318699	-0.022494	-0.027528	-0.947189
13725	0.728983	0.317838	9.711335	0.011841	0.015549	-0.008367	-0.271820	0.018616	-0.655718	0.318516	-0.022073	-0.027728	-0.947255
13726	0.646749	0.297097	9.798331	0.029741	0.022564	-0.009955	-0.271027	0.020002	-0.657030	0.318301	-0.021532	-0.028171	-0.947326
13727	0.574414	0.314324	9.741469	0.008263	0.031328	-0.004766	-0.268231	0.018458	-0.656826	0.318194	-0.020846	-0.028194	-0.947377
13728	0.590912	0.256569	9.774312	-0.060592	0.057554	-0.006953	-0.267434	0.018732	-0.657623	0.318013	-0.020219	-0.026702	-0.947495
13729	0.516000	0.249887	9.758058	-0.032931	0.041808	0.005549	-0.267978	0.020679	-0.657070	0.318092	-0.019610	-0.025862	-0.947504
13730	0.964195	0.114149	9.774261	0.017014	0.050353	0.041909	-0.265855	0.020946	-0.657100	0.318861	-0.018652	-0.025867	-0.947265
13731	0.569343	0.280681	9.738723	0.031248	0.027697	0.055302	-0.263466	0.022323	-0.659224	0.319901	-0.017952	-0.026308	-0.946915
13732	0.603573	0.333883	9.919300	0.082349	0.036468	0.031030	-0.262670	0.022596	-0.659759	0.320483	-0.016832	-0.027642	-0.946701
13733	0.535603	0.286145	9.866462	0.043946	0.024282	0.013095	-0.260262	0.019389	-0.659565	0.320727	-0.016104	-0.028355	-0.946610
13734	0.456867	0.425672	9.671659	-0.025821	0.009458	0.009946	-0.261451	0.018562	-0.659949	0.320838	-0.016179	-0.027822	-0.946587
13735	0.477871	0.326622	9.583815	-0.088425	0.019083	0.008618	-0.259727	0.018552	-0.659582	0.320952	-0.016400	-0.026060	-0.946595
13736	0.511420	0.285894	9.722459	-0.088517	0.012011	0.022669	-0.259362	0.023966	-0.658745	0.321290	-0.016835	-0.024319	-0.946519
13737	0.492139	0.288685	9.799568	-0.086831	0.001460	0.040271	-0.259638	0.025078	-0.657679	0.321994	-0.017402	-0.022684	-0.946310
13738	0.492852	0.380805	10.036162	-0.035825	0.018927	0.038076	-0.259266	0.030215	-0.658684	0.322643	-0.017374	-0.021891	-0.946108
13739	0.516632	0.338816	9.737443	-0.004426	0.027760	0.030397	-0.257931	0.028958	-0.658717	0.323199	-0.016912	-0.021654	-0.945932
13740	0.588314	0.232403	9.730794	-0.031271	0.020740	0.028371	-0.256618	0.030061	-0.656362	0.323656	-0.016817	-0.020938	-0.945794
13741	0.602151	0.140918	9.739237	-0.070633	0.008488	0.022730	-0.257137	0.029232	-0.658464	0.324037	-0.017160	-0.019573	-0.945686
13742	0.645624	0.136282	9.907052	-0.052815	-0.009071	0.029828	-0.257684	0.031595	-0.657906	0.324483	-0.017768	-0.018641	-0.945541
13743	0.573362	0.160989	9.936801	0.004417	-0.028292	0.030201	-0.257046	0.035480	-0.656695	0.325018	-0.018337	-0.018928	-0.945341
