# Supplementary material for: Identification of Haptic Based Guiding Using Hard Reins
Source: PLoS One. 2015 Jul 22;10(7):e0132020. doi: 10.1371/journal.pone.0132020 (PMC4511788; doi:10.1371/journal.pone.0132020)
Supplement: S9 File — (ZIP) [file pone.0132020.s009.zip › Exp2_MotionData2/Subject11/path1/T4/gc4.txt]

// Start Time: 0
// Sample rate: 25.0Hz
// Scenario: 4.9
// Firmware Version: 2.6.1
Counter	Acc_X	Acc_Y	Acc_Z	Gyr_X	Gyr_Y	Gyr_Z	Mag_X	Mag_Y	Mag_Z	Quat_w	Quat_x	Quat_y	Quat_z
13306	8.457883	-1.280334	-4.739165	-0.127663	0.059741	0.041927	-0.527083	-0.120209	0.554600	-0.123363	-0.801117	0.315143	-0.493638
13307	8.520825	-1.164230	-4.750423	-0.167701	0.064907	0.050132	-0.529014	-0.122943	0.553051	-0.125966	-0.799737	0.317551	-0.493674
13308	8.495141	-1.111823	-4.667004	-0.090942	0.044468	0.049402	-0.529021	-0.123690	0.550908	-0.127226	-0.798741	0.319261	-0.493861
13309	8.516785	-0.987524	-4.724968	-0.110721	0.025198	0.065017	-0.530428	-0.123871	0.549233	-0.128517	-0.797789	0.321438	-0.493654
13310	8.559645	-0.979620	-4.794145	-0.054608	0.041248	0.040335	-0.531533	-0.124973	0.548895	-0.129270	-0.796965	0.322656	-0.493993
13311	8.598414	-1.102216	-4.714277	-0.078826	0.038617	0.023766	-0.532634	-0.127544	0.546650	-0.130548	-0.796222	0.323822	-0.494092
13312	8.529895	-1.187691	-4.813710	-0.150400	0.061573	0.012546	-0.534851	-0.129572	0.545287	-0.133238	-0.795115	0.325497	-0.494056
13313	8.397207	-1.113299	-4.866229	-0.188685	0.081702	0.016091	-0.535535	-0.132007	0.543046	-0.136609	-0.793694	0.327512	-0.494089
13314	8.640379	-0.899399	-4.671050	-0.064000	0.104756	0.025569	-0.537341	-0.134392	0.540119	-0.138067	-0.792300	0.328397	-0.495331
13315	8.647639	-1.114123	-4.576113	-0.053804	0.058598	-0.034928	-0.539583	-0.135100	0.537860	-0.139652	-0.791799	0.328327	-0.495736
13316	8.551253	-1.191472	-4.544031	-0.092764	0.033773	-0.018482	-0.540135	-0.136964	0.535513	-0.141541	-0.791306	0.329002	-0.495538
13317	8.618189	-1.086153	-4.656947	-0.083825	0.049046	-0.027636	-0.541233	-0.139157	0.534269	-0.143457	-0.790761	0.329373	-0.495611
13318	8.608721	-0.844938	-4.737137	-0.107970	0.062831	-0.041433	-0.541226	-0.140512	0.532927	-0.145982	-0.790095	0.329715	-0.495709
13319	8.642326	-0.981528	-4.695810	-0.082312	0.081225	-0.042344	-0.544003	-0.143050	0.530560	-0.148231	-0.789327	0.329741	-0.496247
13320	8.726104	-0.902432	-4.490720	-0.077101	0.058626	-0.049600	-0.544802	-0.146549	0.529792	-0.150341	-0.788824	0.329691	-0.496446
13321	8.638499	-0.875920	-4.612862	-0.117019	0.059126	-0.071719	-0.545480	-0.149543	0.527376	-0.153282	-0.788355	0.329659	-0.496313
13322	8.496095	-1.053200	-4.879195	-0.218634	0.093001	-0.079382	-0.546988	-0.154014	0.523479	-0.158126	-0.787267	0.330405	-0.496023
13323	8.734552	-1.310822	-4.781107	-0.308803	0.107499	-0.101590	-0.549166	-0.160739	0.519449	-0.164668	-0.785883	0.331654	-0.495256
13324	8.707794	-0.996662	-4.326415	-0.430189	0.060461	-0.048471	-0.549931	-0.169554	0.514158	-0.172300	-0.784150	0.335056	-0.493111
13325	8.720379	-0.270237	-4.254525	-0.327149	0.043793	-0.020590	-0.551396	-0.176512	0.511785	-0.177894	-0.782711	0.337931	-0.491446
13326	8.944399	0.114299	-4.115482	-0.182372	0.036763	0.060568	-0.553969	-0.184943	0.507932	-0.180446	-0.781241	0.340732	-0.490920
13327	8.884606	-0.091592	-4.281238	-0.029061	0.008650	0.185650	-0.556095	-0.183017	0.506953	-0.179145	-0.779774	0.343993	-0.491456
13328	8.691031	-0.425357	-4.244778	-0.102584	0.065952	0.199999	-0.556305	-0.178270	0.505711	-0.179231	-0.777359	0.348005	-0.492425
13329	8.495373	-0.567691	-4.557196	-0.114374	0.146399	0.194265	-0.560253	-0.176931	0.502755	-0.180125	-0.774137	0.351729	-0.494523
13330	9.086351	-0.902253	-4.332710	-0.047343	0.224260	0.090668	-0.564796	-0.174052	0.497523	-0.181531	-0.771091	0.352904	-0.497920
13331	9.017552	-1.147525	-4.090216	-0.028471	0.160789	-0.020269	-0.570432	-0.173664	0.491310	-0.183306	-0.769511	0.352400	-0.500067
13332	8.961285	-0.954738	-3.970925	-0.066126	0.066876	-0.049532	-0.571522	-0.176693	0.489735	-0.185310	-0.768916	0.352211	-0.500375
13333	8.996166	-0.630184	-3.960453	-0.046186	0.031950	-0.051210	-0.572330	-0.180265	0.487564	-0.186760	-0.768761	0.351876	-0.500310
13334	9.022908	-0.489335	-3.989517	-0.036013	0.009626	-0.078653	-0.571614	-0.181960	0.487173	-0.188186	-0.769055	0.351144	-0.499839
13335	8.891555	-0.574041	-4.113163	-0.032686	-0.013681	-0.089668	-0.571133	-0.186792	0.487149	-0.189502	-0.769668	0.350246	-0.499027
13336	8.942047	-0.613233	-4.110476	-0.075811	-0.048648	-0.056659	-0.569426	-0.188846	0.487985	-0.190909	-0.770234	0.350465	-0.497461
13337	8.850189	-0.597432	-4.155242	-0.063644	-0.095831	-0.007029	-0.567447	-0.190593	0.488277	-0.191299	-0.770961	0.351458	-0.495481
13338	8.797005	-0.586994	-4.182168	-0.061167	-0.108419	0.018677	-0.565316	-0.191495	0.491557	-0.191307	-0.771642	0.352911	-0.493381
13339	8.796372	-0.590767	-4.261871	-0.057184	-0.079507	0.027811	-0.564052	-0.191824	0.492084	-0.191363	-0.771976	0.354312	-0.491828
13340	8.866855	-0.431360	-4.251391	-0.030725	-0.042419	0.022340	-0.563054	-0.193011	0.492840	-0.191336	-0.772087	0.355276	-0.490969
13341	8.835067	-0.471786	-4.293940	-0.008530	-0.063166	-0.001455	-0.562493	-0.191457	0.495727	-0.191048	-0.772650	0.355680	-0.489903
13342	8.825807	-0.494328	-4.235776	0.022748	-0.015501	0.000361	-0.559831	-0.192474	0.495359	-0.190586	-0.772867	0.355651	-0.489761
13343	8.843969	-0.477884	-4.386090	-0.012550	-0.017863	-0.019889	-0.560540	-0.191089	0.496290	-0.190867	-0.773099	0.355634	-0.489297
13344	8.791746	-0.415474	-4.311275	0.040691	-0.018473	-0.012442	-0.559970	-0.191818	0.496519	-0.190237	-0.773501	0.355251	-0.489186
13345	8.819428	-0.557414	-4.409843	0.057004	-0.051433	-0.016049	-0.560675	-0.190588	0.497721	-0.189168	-0.774298	0.354739	-0.488711
13346	8.708580	-0.524905	-4.424808	0.071936	-0.048468	-0.005033	-0.557050	-0.189564	0.498868	-0.187771	-0.775054	0.354283	-0.488383
13347	8.778049	-0.517371	-4.480491	0.061111	-0.046903	0.000464	-0.555625	-0.189492	0.502774	-0.186507	-0.775703	0.353967	-0.488064
13348	8.750925	-0.603899	-4.523515	0.039512	-0.045762	0.013244	-0.556344	-0.188309	0.502015	-0.185458	-0.776174	0.354109	-0.487612
13349	8.759315	-0.508427	-4.414522	0.060016	-0.042099	0.027981	-0.554261	-0.186440	0.503788	-0.183975	-0.776575	0.354213	-0.487460
13350	8.751117	-0.557895	-4.518392	0.029912	-0.048436	-0.003279	-0.553401	-0.186844	0.505992	-0.183206	-0.777160	0.354182	-0.486840
13351	8.750806	-0.606128	-4.538016	0.043386	-0.057365	0.022445	-0.553539	-0.186330	0.507144	-0.181926	-0.777686	0.354418	-0.486308
13352	8.707908	-0.557872	-4.497454	0.054441	-0.061310	0.026143	-0.553426	-0.183287	0.508729	-0.180406	-0.778266	0.354668	-0.485764
13353	8.700666	-0.601697	-4.480562	0.065729	-0.074998	0.039025	-0.550199	-0.182904	0.511518	-0.178493	-0.778922	0.355005	-0.485173
13354	8.670927	-0.721990	-4.535784	0.058403	-0.095286	0.039932	-0.548685	-0.180178	0.513350	-0.176531	-0.779744	0.355543	-0.484174
13355	8.578503	-0.763729	-4.629209	0.036145	-0.075080	0.026062	-0.549245	-0.178842	0.515255	-0.175196	-0.780382	0.355966	-0.483320
13356	8.560723	-0.791279	-4.734993	0.024400	-0.050345	0.028741	-0.546734	-0.177560	0.517268	-0.174188	-0.780726	0.356493	-0.482740
13357	8.627884	-0.781468	-4.778498	0.006302	-0.021086	0.033262	-0.544782	-0.177050	0.517840	-0.173625	-0.780688	0.357131	-0.482534
13358	8.594666	-0.747986	-4.726318	-0.004277	-0.010661	0.013037	-0.545897	-0.176649	0.518714	-0.173498	-0.780661	0.357549	-0.482313
13359	8.604350	-0.733502	-4.726586	-0.007872	0.005869	0.013926	-0.545316	-0.177844	0.519753	-0.173531	-0.780453	0.357931	-0.482355
13360	8.651619	-0.746865	-4.839540	-0.004658	-0.010687	-0.001635	-0.544766	-0.177670	0.518920	-0.173557	-0.780526	0.358132	-0.482078
13361	8.599608	-0.699459	-4.731018	-0.013829	0.005080	-0.003514	-0.546426	-0.179175	0.518284	-0.173843	-0.780433	0.358303	-0.481999
13362	8.601195	-0.732181	-4.823068	-0.035010	0.040681	-0.012796	-0.546275	-0.180295	0.517933	-0.174824	-0.779980	0.358453	-0.482265
13363	8.614669	-0.685985	-4.659037	0.002269	0.033629	-0.020036	-0.544331	-0.180661	0.516075	-0.175221	-0.779788	0.358113	-0.482684
13364	8.594987	-0.719282	-4.697161	-0.019724	0.044904	-0.022861	-0.544447	-0.182633	0.515814	-0.176082	-0.779424	0.357931	-0.483092
13365	8.616890	-0.719816	-4.669001	0.000213	0.047124	-0.030161	-0.546259	-0.183805	0.514221	-0.176703	-0.779168	0.357406	-0.483667
13366	8.643225	-0.695319	-4.701224	-0.014643	0.047667	-0.038440	-0.548219	-0.185056	0.511366	-0.177680	-0.778887	0.356961	-0.484091
13367	8.653226	-0.608224	-4.691369	-0.031105	0.036560	-0.036602	-0.550027	-0.185986	0.510627	-0.178775	-0.778669	0.356676	-0.484249
13368	8.641752	-0.555488	-4.639877	0.012869	0.064043	-0.036552	-0.550021	-0.186680	0.510304	-0.179395	-0.778331	0.355892	-0.485138
13369	8.622381	-0.540552	-4.658377	-0.027271	0.071307	-0.032974	-0.551128	-0.188031	0.509252	-0.180645	-0.777763	0.355501	-0.485871
13370	8.648796	-0.582043	-4.652390	-0.013930	0.086753	-0.014622	-0.552382	-0.189864	0.506495	-0.181645	-0.776939	0.355257	-0.486994
13371	8.639464	-0.575195	-4.615768	-0.022986	0.086557	-0.010969	-0.554487	-0.189637	0.505410	-0.182721	-0.776081	0.355110	-0.488066
13372	8.623049	-0.497822	-4.590497	-0.029303	0.125237	-0.011033	-0.555328	-0.191572	0.501664	-0.184189	-0.774800	0.354915	-0.489689
13373	8.649270	-0.524341	-4.615803	-0.006261	0.150737	-0.007358	-0.558016	-0.190406	0.498965	-0.185424	-0.773346	0.354420	-0.491874
13374	8.707020	-0.644116	-4.575270	-0.001275	0.162800	0.006390	-0.561667	-0.190748	0.495483	-0.186543	-0.771668	0.354065	-0.494336
13375	8.800298	-0.594114	-4.375554	-0.014816	0.166087	0.013734	-0.565730	-0.192701	0.490228	-0.187804	-0.769869	0.353919	-0.496763
13376	8.863575	-0.624926	-4.281513	-0.018251	0.131328	0.025723	-0.568405	-0.192526	0.487468	-0.188797	-0.768267	0.354188	-0.498671
13377	8.897803	-0.630910	-4.215206	-0.015405	0.096820	0.033133	-0.570392	-0.192307	0.483586	-0.189382	-0.767005	0.354601	-0.500096
13378	8.888336	-0.704305	-4.162196	-0.019770	0.118594	0.038583	-0.571942	-0.193119	0.480335	-0.190177	-0.765425	0.355123	-0.501841
13379	8.884261	-0.717767	-4.060693	-0.040122	0.127474	0.029353	-0.573634	-0.193780	0.476955	-0.191392	-0.763777	0.355607	-0.503545
13380	8.928010	-0.679714	-4.028268	-0.036192	0.140733	0.038533	-0.575898	-0.193308	0.473790	-0.192575	-0.761913	0.356174	-0.505512
13381	9.019903	-0.673627	-3.988191	-0.033324	0.114525	0.045943	-0.580652	-0.194766	0.470249	-0.193426	-0.760289	0.356885	-0.507129
13382	8.980995	-0.794673	-3.982694	-0.024033	0.091266	0.018443	-0.580951	-0.194909	0.467447	-0.194298	-0.759090	0.357247	-0.508335
13383	9.025713	-0.646129	-3.872299	0.014530	0.062067	0.027779	-0.582919	-0.194145	0.466954	-0.194230	-0.758305	0.357395	-0.509428
13384	9.039338	-0.815494	-3.907725	0.013426	0.053304	0.020423	-0.584054	-0.194020	0.464735	-0.194230	-0.757629	0.357534	-0.510336
13385	9.059607	-0.763713	-3.801877	-0.003971	0.044089	0.021338	-0.584614	-0.194396	0.463879	-0.194378	-0.756994	0.357842	-0.511006
13386	9.079174	-0.725339	-3.780621	0.006730	0.024296	0.013144	-0.585492	-0.192307	0.462059	-0.194338	-0.756644	0.358039	-0.511400
13387	9.093303	-0.783397	-3.798434	0.014151	0.003697	0.018690	-0.586033	-0.193714	0.461977	-0.193953	-0.756505	0.358276	-0.511586
13388	9.093499	-0.713016	-3.802814	0.024123	-0.009112	0.016906	-0.584500	-0.194114	0.460959	-0.193388	-0.756526	0.358507	-0.511608
13389	9.059484	-0.722037	-3.835413	0.022530	-0.018687	-0.007866	-0.585782	-0.190794	0.463134	-0.192992	-0.756835	0.358339	-0.511418
13390	9.020629	-0.782205	-3.848844	0.024925	-0.019954	0.013226	-0.583523	-0.192552	0.463563	-0.192346	-0.757016	0.358505	-0.511277
13391	8.986737	-0.742667	-3.885962	0.031540	-0.027658	-0.012443	-0.583395	-0.191436	0.463910	-0.191797	-0.757481	0.358209	-0.511002
13392	9.000893	-0.708099	-3.939400	0.044198	-0.056984	-0.015117	-0.582400	-0.191034	0.467001	-0.190885	-0.758315	0.357893	-0.510328
13393	8.995907	-0.780938	-3.930028	0.053921	-0.045325	0.005057	-0.580596	-0.189423	0.468342	-0.189692	-0.758918	0.357700	-0.510012
13394	8.949815	-0.799578	-3.962239	0.044801	-0.045358	0.005942	-0.580742	-0.188330	0.469250	-0.188642	-0.759479	0.357656	-0.509596
13395	8.942321	-0.823451	-3.986266	0.054032	-0.034446	0.007772	-0.578937	-0.186726	0.470730	-0.187495	-0.759948	0.357462	-0.509455
13396	8.942316	-0.813687	-3.991033	0.041030	-0.033971	0.000406	-0.578656	-0.186219	0.471877	-0.186636	-0.760420	0.357323	-0.509165
13397	8.941972	-0.815525	-4.034506	0.057462	-0.048746	0.000460	-0.577100	-0.186620	0.473795	-0.185407	-0.761097	0.357036	-0.508803
13398	8.951015	-0.880401	-4.083571	0.042714	-0.058606	-0.003234	-0.577393	-0.184304	0.475898	-0.184383	-0.761849	0.356917	-0.508134
13399	8.839971	-0.845110	-4.125077	0.046416	-0.041142	-0.003274	-0.576310	-0.181760	0.475766	-0.183410	-0.762433	0.356658	-0.507791
13400	8.902036	-0.873801	-4.187965	0.048366	-0.035824	0.000398	-0.575473	-0.180722	0.477499	-0.182422	-0.762947	0.356447	-0.507523
13401	8.878328	-0.815777	-4.162549	0.058020	-0.014799	0.017823	-0.575463	-0.180776	0.478615	-0.181241	-0.763156	0.356297	-0.507736
13402	8.844364	-0.854155	-4.176020	0.016980	-0.011044	-0.012558	-0.574198	-0.180849	0.479716	-0.181046	-0.763392	0.356125	-0.507573
13403	8.859625	-0.848346	-4.075114	0.054045	-0.014091	0.005879	-0.573090	-0.179107	0.481491	-0.180050	-0.763665	0.355831	-0.507723
13404	8.887272	-0.921938	-4.207049	0.024208	-0.035111	0.020525	-0.573635	-0.180359	0.481139	-0.179246	-0.763929	0.356190	-0.507359
13405	8.834928	-0.839804	-4.156252	0.030519	-0.027561	0.016859	-0.572528	-0.178348	0.483211	-0.178399	-0.764175	0.356353	-0.507172
13406	8.897127	-0.878488	-4.197473	0.017691	-0.038555	0.016857	-0.570014	-0.178129	0.483760	-0.177689	-0.764489	0.356704	-0.506701
13407	8.874949	-0.921370	-4.242812	-0.014154	-0.046033	-0.010734	-0.571113	-0.178740	0.484991	-0.177670	-0.764961	0.356965	-0.505811
13408	8.776315	-0.911187	-4.226982	0.009424	-0.050291	-0.018041	-0.569295	-0.178262	0.486261	-0.177364	-0.765605	0.356922	-0.504974
13409	8.796009	-0.829135	-4.207861	0.013217	-0.031184	-0.014375	-0.568450	-0.179635	0.485050	-0.177068	-0.766050	0.356797	-0.504489
13410	8.834050	-0.911435	-4.238803	0.031276	-0.035286	-0.023516	-0.569830	-0.179312	0.487599	-0.176604	-0.766647	0.356419	-0.504013
13411	8.805176	-0.879594	-4.247177	0.019675	-0.051670	-0.010667	-0.567834	-0.181289	0.489695	-0.176024	-0.767296	0.356358	-0.503271
13412	8.775857	-0.890876	-4.294458	0.016694	-0.051118	-0.019860	-0.565898	-0.180429	0.488891	-0.175630	-0.767975	0.356234	-0.502460
13413	8.804742	-0.925174	-4.283686	0.014994	-0.040279	-0.016209	-0.565329	-0.179313	0.492031	-0.175255	-0.768531	0.356096	-0.501837
13414	8.785469	-0.920165	-4.285347	0.020835	-0.026277	-0.004295	-0.564775	-0.179038	0.492042	-0.174802	-0.768875	0.356056	-0.501497
13415	8.732376	-0.905009	-4.302585	0.023974	-0.032745	0.011310	-0.562534	-0.179112	0.492855	-0.174063	-0.769191	0.356226	-0.501148
13416	8.768546	-0.871170	-4.313378	-0.004580	-0.011854	0.002059	-0.562549	-0.177973	0.492786	-0.174046	-0.769251	0.356498	-0.500869
13417	8.799627	-0.907549	-4.329268	0.013640	-0.007079	-0.001583	-0.564213	-0.177228	0.495504	-0.173778	-0.769366	0.356485	-0.500795
13418	8.760571	-0.938100	-4.381142	0.024508	-0.015182	-0.005235	-0.562704	-0.175781	0.494461	-0.173356	-0.769618	0.356353	-0.500648
13419	8.756198	-0.894946	-4.342053	0.023185	-0.003383	0.013103	-0.563270	-0.174681	0.495373	-0.172817	-0.769625	0.356459	-0.500748
13420	8.774863	-0.952547	-4.396261	-0.007054	0.032255	-0.027394	-0.562139	-0.175830	0.495291	-0.173441	-0.769450	0.356138	-0.501029
13421	8.797982	-0.925942	-4.223058	0.039331	0.013955	-0.000649	-0.563015	-0.173755	0.493750	-0.172913	-0.769438	0.355811	-0.501463
13422	8.833898	-0.940433	-4.246232	0.042283	0.001671	-0.026311	-0.562459	-0.173352	0.494049	-0.172556	-0.769726	0.355130	-0.501627
13423	8.778629	-0.984204	-4.208222	0.074509	-0.001462	-0.052871	-0.562022	-0.174518	0.494533	-0.171901	-0.770357	0.353699	-0.501895
13424	8.887454	-0.912501	-4.187673	0.107613	-0.007500	-0.045420	-0.563278	-0.173448	0.496288	-0.170671	-0.771088	0.352109	-0.502308
13425	8.804949	-0.891391	-4.271397	0.103380	-0.022868	-0.065607	-0.562038	-0.171796	0.496938	-0.169549	-0.772113	0.350260	-0.502407
13426	8.730270	-0.915279	-4.259099	0.111396	-0.017068	-0.039929	-0.561191	-0.172260	0.497460	-0.168136	-0.772907	0.348747	-0.502712
13427	8.785301	-0.807684	-4.354649	0.065353	0.020786	-0.054734	-0.558690	-0.171314	0.497635	-0.167798	-0.773283	0.347297	-0.503251
13428	8.706355	-1.062432	-4.483778	-0.011632	0.026047	-0.062297	-0.559897	-0.173809	0.499729	-0.168790	-0.773398	0.346494	-0.503297
13429	8.794153	-0.733213	-4.487331	-0.081768	0.016713	0.021155	-0.559346	-0.174828	0.497144	-0.169928	-0.772795	0.347715	-0.502997
13430	8.797462	-0.744559	-4.366768	-0.074477	-0.003857	0.056990	-0.560872	-0.175384	0.497404	-0.170505	-0.772151	0.349522	-0.502538
13431	8.829238	-0.774839	-4.295698	-0.052323	0.003464	-0.005369	-0.560416	-0.177709	0.498374	-0.171368	-0.771966	0.350077	-0.502143
13432	8.717939	-0.900065	-4.302013	0.012453	-0.019667	0.024111	-0.560426	-0.177130	0.498131	-0.170821	-0.772005	0.350557	-0.501935
13433	8.661363	-0.897646	-4.452040	-0.016836	0.009180	0.020320	-0.560295	-0.176552	0.497886	-0.170914	-0.771706	0.351135	-0.501959
13434	8.654722	-0.896185	-4.376910	-0.070316	-0.002917	0.040423	-0.560422	-0.177413	0.498113	-0.171591	-0.771182	0.352628	-0.501486
13435	8.708005	-0.860456	-4.356933	0.038108	0.054756	0.087357	-0.560459	-0.174831	0.497574	-0.170483	-0.770141	0.353533	-0.502824
13436	8.918906	-0.974599	-4.454926	0.027625	0.061107	-0.033769	-0.562850	-0.174694	0.495508	-0.170853	-0.769827	0.352689	-0.503771
13437	8.843057	-0.976247	-4.292697	-0.064677	0.023342	-0.060510	-0.562544	-0.177219	0.494790	-0.172589	-0.769793	0.352459	-0.503392
13438	8.808340	-1.110861	-4.362317	-0.089054	0.048875	-0.086323	-0.562791	-0.180685	0.493180	-0.175188	-0.769575	0.352005	-0.503147
13439	8.737316	-0.890623	-4.293015	-0.078919	0.050220	-0.047744	-0.562485	-0.183337	0.492174	-0.177194	-0.769124	0.352023	-0.503120
13440	8.809219	-0.841690	-4.363010	-0.132587	0.055041	-0.001956	-0.563012	-0.186927	0.490280	-0.179654	-0.768086	0.353278	-0.502954
13441	8.843479	-0.872116	-4.282373	-0.172605	0.062033	0.006218	-0.564505	-0.192146	0.487175	-0.182634	-0.766791	0.355022	-0.502629
13442	8.854743	-0.665289	-4.160686	-0.146991	0.047976	0.009084	-0.564603	-0.196847	0.484648	-0.185173	-0.765662	0.356643	-0.502273
13443	8.898249	-0.699976	-4.128726	-0.171413	0.007823	-0.011081	-0.565024	-0.198404	0.481760	-0.187925	-0.765019	0.358298	-0.501052
13444	8.912999	-0.700593	-4.090638	-0.071803	0.009413	0.019395	-0.565719	-0.199202	0.480879	-0.188915	-0.764484	0.359434	-0.500682
13445	8.985067	-0.905587	-4.031874	-0.075882	0.018061	-0.032945	-0.566955	-0.201535	0.479628	-0.190496	-0.764243	0.359754	-0.500221
13446	9.119073	-0.821321	-3.876932	-0.088815	-0.055529	-0.064002	-0.566485	-0.204992	0.480528	-0.192118	-0.764883	0.360039	-0.498415
13447	8.735095	-0.590281	-4.085681	-0.111267	-0.086866	-0.078730	-0.562940	-0.209175	0.480795	-0.193945	-0.765867	0.360404	-0.495925
13448	8.752799	-0.458408	-4.343911	-0.035701	-0.063293	-0.060251	-0.561521	-0.209722	0.482845	-0.194646	-0.766762	0.360227	-0.494394
13449	8.668985	-0.503297	-4.568099	-0.013449	0.004556	-0.056678	-0.560666	-0.211150	0.482748	-0.195413	-0.767062	0.359602	-0.494080
13450	8.692916	-0.449525	-4.612117	0.005380	0.023674	-0.038308	-0.562327	-0.212129	0.482983	-0.195901	-0.767091	0.359029	-0.494260
13451	8.795755	-0.365315	-4.436688	0.024267	0.035204	-0.016225	-0.559116	-0.212312	0.482802	-0.195910	-0.766952	0.358532	-0.494832
13452	8.799009	-0.432657	-4.299582	0.053826	0.059470	-0.007954	-0.559532	-0.213107	0.481778	-0.195609	-0.766598	0.357802	-0.496027
13453	8.859423	-0.504118	-4.246758	0.068370	0.067071	-0.012523	-0.562521	-0.209707	0.479919	-0.195137	-0.766287	0.356797	-0.497415
13454	8.868716	-0.640158	-4.233500	0.063506	0.038861	0.013185	-0.561666	-0.210084	0.481566	-0.194326	-0.766024	0.356367	-0.498445
13455	8.874660	-0.617770	-4.098325	0.035429	0.062553	-0.012591	-0.563650	-0.208302	0.480576	-0.194325	-0.765624	0.355706	-0.499531
13456	8.907572	-0.636084	-4.196284	0.009916	0.080027	-0.010832	-0.566878	-0.207364	0.479826	-0.194862	-0.764914	0.355275	-0.500715
13457	8.932332	-0.659369	-4.100753	0.021175	0.076574	0.000211	-0.565766	-0.208930	0.476643	-0.195049	-0.764222	0.354897	-0.501965
13458	8.908071	-0.610130	-4.142999	-0.001134	0.055198	-0.010808	-0.565609	-0.210085	0.476989	-0.195591	-0.763705	0.354693	-0.502685
13459	8.942122	-0.613363	-4.100819	-0.008619	0.048184	-0.016308	-0.568826	-0.210528	0.475454	-0.196196	-0.763296	0.354472	-0.503225
13460	8.942117	-0.603599	-4.105586	-0.038138	0.048817	-0.025541	-0.567176	-0.209488	0.473965	-0.197391	-0.762811	0.354416	-0.503532
13461	8.875544	-0.504692	-4.032411	-0.043346	0.052762	-0.014543	-0.570246	-0.210365	0.472542	-0.198542	-0.762205	0.354552	-0.503902
13462	8.980882	-0.570103	-4.092326	-0.041706	0.057877	-0.022795	-0.569398	-0.212015	0.471174	-0.199836	-0.761587	0.354550	-0.504327
13463	8.916150	-0.472657	-4.091685	-0.054578	0.067273	-0.025586	-0.570211	-0.214246	0.470624	-0.201372	-0.760864	0.354571	-0.504791
13464	8.942685	-0.511919	-4.071197	-0.043440	0.061338	-0.019132	-0.571882	-0.215555	0.468881	-0.202677	-0.760176	0.354623	-0.505269
13465	8.913495	-0.574640	-4.080174	-0.046861	0.068446	-0.045777	-0.570769	-0.216340	0.467145	-0.204304	-0.759613	0.354254	-0.505719
13466	8.942340	-0.603991	-4.076614	-0.068274	0.092511	-0.062372	-0.574119	-0.218917	0.462823	-0.206645	-0.758807	0.353774	-0.506314
13467	9.025331	-0.445479	-4.006228	-0.095827	0.080744	-0.064195	-0.575780	-0.221600	0.460156	-0.209282	-0.758041	0.353569	-0.506521
13468	9.010926	-0.464977	-3.991325	-0.094112	0.110631	-0.071586	-0.575642	-0.223172	0.457401	-0.212216	-0.757010	0.353101	-0.507168
13469	8.984233	-0.122344	-3.850427	-0.148524	0.131781	-0.053319	-0.576723	-0.228087	0.453752	-0.215902	-0.755411	0.353369	-0.507810
13470	9.056330	-0.234712	-3.827288	-0.244066	0.142261	-0.070041	-0.579761	-0.233357	0.449261	-0.221310	-0.753369	0.354311	-0.507858
13471	9.100924	-0.027420	-3.757563	-0.349361	0.120251	-0.035297	-0.580575	-0.239522	0.442037	-0.227756	-0.750827	0.356911	-0.506951
13472	9.058681	0.087976	-3.661038	-0.343070	0.120205	-0.004074	-0.582353	-0.246010	0.435921	-0.233819	-0.748021	0.359928	-0.506206
13473	9.164977	0.157466	-3.654899	-0.359870	0.108040	-0.015063	-0.584698	-0.252315	0.429122	-0.240120	-0.745326	0.362946	-0.505075
13474	9.239063	0.365980	-3.511398	-0.280622	0.099027	0.009019	-0.586378	-0.255146	0.423650	-0.244942	-0.742865	0.365589	-0.504480
13475	9.219218	0.250049	-3.535564	-0.263368	0.064327	-0.027619	-0.588018	-0.260053	0.420007	-0.249617	-0.741107	0.367617	-0.503299
13476	9.148096	0.350956	-3.428393	-0.236506	0.072897	-0.049598	-0.589931	-0.266572	0.414589	-0.254190	-0.739497	0.369078	-0.502308
13477	9.215593	0.360180	-3.428441	-0.237341	0.050720	-0.078910	-0.588800	-0.270086	0.410587	-0.258899	-0.738339	0.370123	-0.500835
13478	9.191743	0.442842	-3.431841	-0.229836	0.033577	-0.069684	-0.588764	-0.274499	0.407937	-0.263232	-0.737297	0.371345	-0.499205
13479	9.145964	0.523645	-3.465830	-0.196708	0.036721	-0.062281	-0.589543	-0.281130	0.404459	-0.267078	-0.736333	0.372274	-0.497890
13480	9.076461	0.511295	-3.412593	-0.200453	0.060977	-0.067849	-0.587570	-0.284420	0.401440	-0.271165	-0.735120	0.373087	-0.496864
13481	9.099907	0.397634	-3.448023	-0.204894	0.045711	-0.027474	-0.587818	-0.289065	0.397800	-0.274850	-0.733734	0.374543	-0.495792
13482	9.066205	0.449035	-3.465750	-0.238690	0.047310	0.009161	-0.589755	-0.293078	0.393376	-0.278634	-0.731831	0.376944	-0.494672
13483	9.061017	0.332649	-3.463899	-0.208789	0.056959	0.031205	-0.589742	-0.295908	0.390265	-0.281867	-0.729842	0.379220	-0.494039
13484	9.152884	0.224156	-3.378679	-0.222778	0.059276	0.055036	-0.591709	-0.296855	0.387010	-0.285019	-0.727546	0.382017	-0.493461
13485	9.518473	0.103207	-3.412460	-0.152097	0.025115	0.101167	-0.594105	-0.296421	0.384683	-0.286474	-0.725627	0.384925	-0.493184
13486	9.533463	0.219236	-3.392942	-0.062493	-0.023009	0.070244	-0.594393	-0.296895	0.382839	-0.286533	-0.724904	0.386862	-0.492697
13487	9.494420	0.237440	-3.463820	0.026770	-0.038625	-0.012146	-0.595372	-0.295816	0.384313	-0.286011	-0.725501	0.386727	-0.492229
13488	9.424324	0.247398	-3.806508	0.106946	-0.078577	-0.055994	-0.593418	-0.294532	0.386471	-0.284407	-0.727280	0.385454	-0.491530
13489	9.077988	0.312159	-3.752077	0.193826	-0.102951	-0.054015	-0.593125	-0.291990	0.392497	-0.281353	-0.729781	0.383437	-0.491158
13490	8.845655	0.110721	-3.797837	0.214680	-0.056261	-0.066981	-0.591594	-0.289359	0.396280	-0.278444	-0.732018	0.380797	-0.491541
13491	8.960187	0.044261	-3.604506	0.345739	-0.053681	-0.023583	-0.588130	-0.284008	0.401891	-0.273209	-0.734616	0.377448	-0.493182
13492	9.105556	-0.178336	-3.717662	0.334412	-0.045319	-0.039226	-0.587032	-0.278662	0.408362	-0.268323	-0.737150	0.373929	-0.494761
13493	9.130310	-0.057718	-3.683988	0.340753	-0.024863	-0.042889	-0.586485	-0.275194	0.412766	-0.263521	-0.739514	0.370168	-0.496640
13494	9.198106	0.024149	-3.676329	0.344069	0.000178	-0.092443	-0.585279	-0.269533	0.415621	-0.259357	-0.741957	0.365524	-0.498624
13495	9.076472	0.074045	-3.536204	0.337837	0.001794	-0.119999	-0.584883	-0.265072	0.420087	-0.255530	-0.744535	0.360479	-0.500426
13496	9.015401	-0.102104	-3.568881	0.361259	0.019266	-0.136542	-0.584740	-0.262730	0.424424	-0.251649	-0.747128	0.354853	-0.502546
13497	9.092724	-0.120105	-3.533247	0.394046	0.017667	-0.141966	-0.582376	-0.259559	0.428513	-0.247276	-0.749899	0.348801	-0.504821
13498	9.298960	-0.239358	-3.609362	0.404413	0.015417	-0.165775	-0.580302	-0.255406	0.432944	-0.242979	-0.752853	0.342268	-0.506977
13499	9.390697	-0.089107	-3.650456	0.376798	0.038511	-0.242899	-0.578754	-0.254318	0.436352	-0.239981	-0.755907	0.334729	-0.508891
13500	9.022096	0.201872	-3.456050	0.338130	0.065088	-0.287087	-0.577074	-0.253326	0.438774	-0.238212	-0.758746	0.326743	-0.510685
13501	8.931621	0.137212	-3.288855	0.338660	0.086287	-0.303662	-0.577321	-0.254691	0.440649	-0.236691	-0.761408	0.318389	-0.512701
13502	9.407275	0.036337	-3.430474	0.329031	0.089003	-0.254052	-0.575197	-0.255686	0.442944	-0.234852	-0.763625	0.310854	-0.514870
13503	9.220356	0.321223	-3.419212	0.274282	0.068330	-0.244943	-0.572681	-0.255347	0.443920	-0.233565	-0.765685	0.304100	-0.516427
13504	8.962344	0.420944	-3.486201	0.248429	0.076273	-0.254225	-0.571516	-0.257750	0.446277	-0.232844	-0.767572	0.297403	-0.517849
13505	9.317603	0.667776	-3.454403	0.265351	0.095565	-0.237586	-0.570383	-0.257861	0.448217	-0.231763	-0.769187	0.290692	-0.519746
13506	9.355442	0.783375	-3.595146	0.135939	0.067042	-0.215748	-0.567988	-0.259864	0.447791	-0.232296	-0.770357	0.285764	-0.520507
13507	9.120541	0.851183	-3.465160	0.157405	0.029588	-0.160628	-0.567826	-0.261309	0.448259	-0.231692	-0.771671	0.281640	-0.521077
13508	9.197652	0.938422	-3.501287	0.136911	0.038597	-0.140465	-0.567384	-0.262764	0.448864	-0.231279	-0.772669	0.278020	-0.521726
13509	9.143890	0.708426	-3.500776	0.106059	0.017593	-0.095581	-0.566124	-0.262541	0.449705	-0.230725	-0.773489	0.275479	-0.522104
13510	9.090198	0.746579	-3.604789	0.067245	0.001495	-0.039668	-0.566120	-0.261780	0.451569	-0.230104	-0.773995	0.274277	-0.522261
13511	9.094399	0.730554	-3.677507	0.031662	-0.004363	-0.001193	-0.564737	-0.261200	0.450893	-0.229590	-0.774185	0.274074	-0.522311
13512	9.098980	0.811417	-3.742362	0.036323	0.000763	0.036441	-0.566131	-0.260398	0.452354	-0.228666	-0.774128	0.274402	-0.522629
13513	8.979717	0.956480	-3.647593	0.010778	0.011691	0.039127	-0.567136	-0.258517	0.451920	-0.228145	-0.773843	0.274965	-0.522983
13514	8.994978	1.052524	-3.584743	0.007665	0.023388	0.059310	-0.567985	-0.256988	0.452862	-0.227533	-0.773299	0.275819	-0.523604
13515	9.129218	0.940594	-3.626720	-0.033369	0.008253	0.099637	-0.568017	-0.255094	0.451861	-0.227055	-0.772520	0.277786	-0.523922
13516	9.186762	0.877271	-3.636530	-0.108681	0.006896	0.157301	-0.570975	-0.253581	0.450864	-0.227132	-0.771061	0.281461	-0.524076
13517	9.186999	0.813446	-3.578990	-0.168284	-0.022460	0.189338	-0.573417	-0.249205	0.449200	-0.227625	-0.769471	0.286352	-0.523548
13518	9.168117	0.912886	-3.570390	-0.166393	-0.011531	0.191172	-0.574273	-0.248693	0.447702	-0.228111	-0.767722	0.291206	-0.523228
13519	9.197391	0.938879	-3.535088	-0.176564	-0.013121	0.187497	-0.575988	-0.246067	0.446762	-0.228810	-0.765971	0.296086	-0.522749
13520	9.041707	0.854755	-3.689218	-0.237713	-0.039171	0.194706	-0.577819	-0.245419	0.445701	-0.230171	-0.764119	0.301842	-0.521570
13521	8.994493	0.924114	-3.592807	-0.306990	-0.034463	0.273479	-0.580359	-0.244701	0.443393	-0.231839	-0.761416	0.309458	-0.520320
13522	9.104420	0.981015	-3.734214	-0.385271	-0.031386	0.288032	-0.582742	-0.244604	0.442163	-0.234496	-0.758128	0.318102	-0.518714
13523	8.937794	1.049369	-3.500508	-0.417942	-0.031077	0.298961	-0.585716	-0.244182	0.437324	-0.237594	-0.754583	0.327167	-0.516833
13524	8.926806	0.756699	-3.550309	-0.481177	-0.000193	0.324427	-0.586856	-0.244818	0.433241	-0.241477	-0.750111	0.337135	-0.515133
13525	9.261624	0.969803	-3.344071	-0.480823	0.024177	0.302483	-0.592159	-0.247898	0.428208	-0.245822	-0.745487	0.346535	-0.513550
13526	9.630167	0.644781	-3.531451	-0.483936	0.006733	0.287845	-0.593468	-0.247567	0.421809	-0.250104	-0.740979	0.355864	-0.511623
13527	9.317400	0.607159	-3.454790	-0.517804	-0.051334	0.258436	-0.596966	-0.249832	0.416949	-0.254872	-0.737057	0.365258	-0.508305
13528	9.653483	0.338002	-3.812072	-0.448314	-0.103052	0.259590	-0.596262	-0.251587	0.414877	-0.258066	-0.733862	0.374268	-0.504749
13529	8.818275	-0.243630	-3.760479	-0.594453	-0.177262	0.272907	-0.596520	-0.253935	0.413615	-0.262794	-0.730506	0.385194	-0.498925
13530	7.565436	-0.781906	-3.828239	-0.581140	-0.049734	0.414585	-0.599055	-0.254031	0.410558	-0.266723	-0.724660	0.397385	-0.495795
13531	8.945807	-0.918708	-4.117439	-0.546521	0.123171	0.389875	-0.604992	-0.252984	0.402570	-0.271779	-0.717396	0.407836	-0.495125
13532	9.829320	-1.220475	-3.780502	-0.720502	0.157163	0.448362	-0.610931	-0.253500	0.391689	-0.278902	-0.708138	0.420601	-0.493811
13533	9.646081	-1.062888	-3.861985	-0.797010	0.184327	0.459163	-0.617456	-0.252929	0.379064	-0.287158	-0.697910	0.433974	-0.492066
13534	9.783784	-0.580927	-3.709419	-0.784408	0.101459	0.428238	-0.625493	-0.252605	0.369094	-0.294705	-0.688553	0.447128	-0.489000
13535	9.254621	-0.454413	-3.642919	-0.664860	0.031650	0.356001	-0.630870	-0.252362	0.359932	-0.300617	-0.681082	0.458403	-0.485411
13536	8.580440	-0.479739	-3.569569	-0.436896	0.003306	0.261829	-0.635409	-0.251612	0.351773	-0.304036	-0.675943	0.466301	-0.482936
13537	8.452415	-1.066710	-3.672462	-0.192145	0.011585	0.172242	-0.636845	-0.250566	0.348216	-0.305031	-0.673069	0.470536	-0.482214
13538	8.798148	-1.301133	-3.732808	-0.179372	0.043706	0.097010	-0.639118	-0.248200	0.346986	-0.306899	-0.670601	0.473417	-0.481647
13539	8.816925	-1.449164	-3.734475	-0.152202	0.131138	0.111584	-0.642611	-0.250364	0.342971	-0.309012	-0.667358	0.475729	-0.482522
13540	9.186764	-1.344102	-3.626859	-0.221956	0.161292	0.135359	-0.644961	-0.246103	0.334868	-0.312181	-0.663092	0.478792	-0.483333
13541	8.910406	-0.771382	-3.153903	-0.242049	0.195674	0.206885	-0.648810	-0.243740	0.328340	-0.315142	-0.657699	0.482814	-0.484776
13542	8.194249	-0.359852	-3.085797	-0.118203	0.310489	0.280262	-0.656725	-0.240952	0.320199	-0.316945	-0.651177	0.485788	-0.489412
13543	8.746900	-1.031770	-2.999743	0.149357	0.477911	0.379628	-0.665597	-0.229835	0.310344	-0.315783	-0.643715	0.486382	-0.499345
13544	9.210394	-1.114612	-2.853381	0.103875	0.435243	0.497151	-0.673661	-0.218555	0.296858	-0.313674	-0.635087	0.489081	-0.508993
13545	9.672010	-0.637837	-1.944926	-0.125086	0.574883	0.513207	-0.684165	-0.202649	0.282422	-0.315524	-0.623345	0.493372	-0.518140
13546	8.907403	-1.302391	-2.075239	0.136325	0.617757	0.427113	-0.695804	-0.186355	0.266203	-0.315413	-0.613501	0.493424	-0.529778
13547	10.528080	-1.756140	-2.003549	0.078427	0.609966	0.380501	-0.706982	-0.173997	0.249038	-0.316315	-0.603687	0.493521	-0.540318
13548	10.220669	-1.716694	-1.890358	0.028512	0.429651	0.379716	-0.712101	-0.163366	0.236322	-0.316080	-0.595384	0.495187	-0.548089
13549	10.526436	-1.545964	-2.304018	-0.046045	0.281625	0.273451	-0.718292	-0.154297	0.226875	-0.316326	-0.589250	0.497303	-0.552641
13550	9.814169	-1.337025	-1.959630	-0.126134	0.162912	0.165099	-0.720930	-0.148799	0.219690	-0.317593	-0.584949	0.499743	-0.554280
13551	9.284613	-1.446390	-1.843932	-0.163539	0.118858	0.069537	-0.723825	-0.144611	0.213266	-0.319849	-0.581871	0.501752	-0.554407
13552	9.606992	-1.623410	-1.832989	-0.187644	0.116070	0.056690	-0.725790	-0.145437	0.210437	-0.322543	-0.578767	0.503870	-0.554175
13553	9.689923	-1.777640	-1.948195	-0.361224	0.061991	0.139008	-0.725840	-0.144620	0.205315	-0.325731	-0.574314	0.509206	-0.552062
13554	9.477670	-1.431203	-1.812409	-0.502727	0.013165	0.192045	-0.726718	-0.143710	0.201465	-0.329484	-0.568852	0.516981	-0.548250
13555	9.492431	-1.434277	-1.771923	-0.354735	-0.017268	0.325435	-0.727368	-0.138572	0.198154	-0.329705	-0.563303	0.524789	-0.546426
13556	9.718321	-1.547692	-2.111992	-0.468946	-0.094668	0.302416	-0.732742	-0.132832	0.198560	-0.330656	-0.557975	0.534048	-0.542332
13557	9.639174	-1.174630	-2.222531	-0.679016	-0.064894	0.245110	-0.732785	-0.130217	0.197324	-0.334810	-0.551520	0.544635	-0.535818
13558	9.421018	-1.040879	-2.136214	-0.651482	-0.076400	0.250665	-0.731722	-0.127955	0.194238	-0.338414	-0.545144	0.554957	-0.529449
13559	9.533355	-1.152276	-2.206352	-0.587697	-0.127789	0.245370	-0.732443	-0.125572	0.195091	-0.340771	-0.539778	0.564765	-0.523025
13560	9.520625	-0.691820	-2.178722	-0.613016	-0.172997	0.263819	-0.733189	-0.121344	0.195919	-0.342608	-0.534331	0.575264	-0.515927
13561	9.326776	-1.073883	-2.157058	-0.697148	-0.104228	0.256098	-0.732359	-0.120265	0.196816	-0.346216	-0.527671	0.585904	-0.508345
13562	9.749688	-1.284597	-2.217719	-0.842875	-0.080166	0.138382	-0.732689	-0.118386	0.193301	-0.352674	-0.520904	0.596509	-0.498455
13563	11.039767	-1.458471	-2.948182	-0.691642	0.046452	0.236889	-0.734356	-0.120112	0.191392	-0.358110	-0.512739	0.605513	-0.492148
13564	9.170548	-0.497892	-2.350338	-0.765414	-0.044159	0.162332	-0.734245	-0.118901	0.189788	-0.363739	-0.505617	0.615055	-0.483479
13565	9.501515	-2.957921	-2.439131	-0.561431	0.075461	0.169540	-0.736134	-0.116338	0.184372	-0.368775	-0.498737	0.621623	-0.478384
13566	9.891900	-3.079188	-3.002771	-0.662533	0.037974	0.187802	-0.735205	-0.117254	0.176618	-0.373983	-0.491051	0.629601	-0.471814
13567	9.184372	-3.100752	-3.191408	-0.773503	0.105906	0.101059	-0.737190	-0.117964	0.171420	-0.381973	-0.482966	0.637059	-0.463677
13568	8.951481	-3.090793	-3.088441	-0.865017	0.137640	0.097112	-0.739194	-0.118695	0.163704	-0.391077	-0.473716	0.644969	-0.454607
13569	8.325943	-3.414790	-2.830472	-0.819356	0.053822	0.170557	-0.741088	-0.117156	0.155988	-0.397942	-0.464554	0.653586	-0.445710
13570	8.690919	-3.732891	-3.169831	-0.644242	0.077660	0.041500	-0.742912	-0.119176	0.151406	-0.404499	-0.458086	0.659146	-0.438251
13571	8.762229	-3.701753	-2.998400	-0.546799	0.026064	0.099606	-0.742812	-0.120524	0.144052	-0.408910	-0.452052	0.664699	-0.431992
13572	8.685644	-3.033197	-2.904230	-0.675050	-0.155868	0.115343	-0.744628	-0.121534	0.142050	-0.411881	-0.446202	0.672905	-0.422441
13573	8.480005	-2.962006	-3.040989	-0.436367	0.011867	-0.008370	-0.743498	-0.122946	0.141532	-0.415912	-0.442534	0.676512	-0.416548
13574	8.691951	-2.836530	-3.106061	-0.450039	-0.079149	0.037693	-0.742810	-0.124081	0.138380	-0.418465	-0.438827	0.681341	-0.409990
13575	8.765100	-2.689784	-3.057121	-0.374631	-0.101168	-0.013466	-0.743757	-0.126472	0.138241	-0.420368	-0.436599	0.685254	-0.403854
13576	8.550583	-2.549128	-3.125469	-0.334996	-0.154602	-0.030764	-0.742279	-0.130915	0.141587	-0.421382	-0.435347	0.689086	-0.397580
13577	8.731149	-2.516008	-3.158572	-0.278439	-0.096942	-0.042630	-0.739436	-0.133882	0.143334	-0.422678	-0.434240	0.691878	-0.392535
13578	8.730639	-2.685833	-3.152415	-0.215140	-0.099528	-0.002157	-0.740110	-0.135583	0.143515	-0.423148	-0.433138	0.694491	-0.388611
13579	8.787688	-2.582451	-3.296371	-0.173220	-0.073761	0.058469	-0.739250	-0.136256	0.145423	-0.423023	-0.431295	0.697117	-0.386089
13580	9.638955	-2.153851	-3.697351	-0.131815	0.007233	0.060503	-0.740666	-0.135588	0.143800	-0.423752	-0.429201	0.698693	-0.384771
13581	9.267767	-1.464336	-3.384321	-0.128884	0.075156	0.031080	-0.740956	-0.136311	0.141241	-0.425526	-0.426961	0.699463	-0.383904
13582	9.263974	-1.370982	-3.291793	-0.189020	0.143463	-0.000326	-0.742070	-0.138935	0.137175	-0.429102	-0.424178	0.699780	-0.382430
13583	9.070020	-1.565073	-3.363092	-0.230988	0.132751	0.072938	-0.744354	-0.137687	0.132660	-0.432224	-0.420028	0.701162	-0.380961
13584	8.878258	-1.248406	-3.368348	-0.191475	0.158743	0.113357	-0.744702	-0.135970	0.126618	-0.435148	-0.415487	0.702291	-0.380531
13585	9.052145	-1.045479	-3.402510	-0.167520	0.108691	0.056665	-0.745043	-0.133895	0.121996	-0.437510	-0.412297	0.703226	-0.379564
13586	9.691536	-1.056407	-3.286409	-0.067588	0.123492	-0.040283	-0.747587	-0.135911	0.114626	-0.440083	-0.411223	0.702440	-0.379209
13587	9.674095	-0.474164	-3.296452	-0.164650	0.101979	-0.107329	-0.748123	-0.139447	0.111616	-0.443586	-0.410427	0.702027	-0.376748
13588	9.071885	-0.879909	-3.102683	-0.259157	0.078323	-0.048028	-0.747714	-0.141103	0.107595	-0.447136	-0.408108	0.702989	-0.373260
13589	9.019286	-0.958293	-3.016695	-0.207618	0.062947	0.068608	-0.747185	-0.141070	0.103818	-0.449123	-0.404751	0.704643	-0.371407
13590	9.565218	-0.809167	-3.212448	-0.198468	0.036185	0.071561	-0.749170	-0.140730	0.100362	-0.450677	-0.401579	0.706479	-0.369475
13591	9.449099	-0.890456	-3.237618	-0.292790	-0.006136	0.106272	-0.748367	-0.139885	0.097331	-0.452090	-0.397434	0.709640	-0.366158
13592	8.987703	-0.611304	-3.196808	-0.388456	0.013208	0.155549	-0.748980	-0.137457	0.094271	-0.454176	-0.391505	0.713683	-0.362085
13593	8.968602	-0.723659	-3.126785	-0.411637	0.045264	0.174701	-0.751589	-0.132128	0.090571	-0.456722	-0.384909	0.717682	-0.358025
13594	9.143590	-0.595822	-2.987583	-0.450759	0.039507	0.149924	-0.750533	-0.129165	0.087668	-0.459624	-0.378249	0.721770	-0.353160
13595	9.222551	-0.077708	-2.967836	-0.464147	0.042550	0.130728	-0.751710	-0.127219	0.083046	-0.462799	-0.371784	0.725680	-0.347824
13596	9.511485	-0.250114	-2.921800	-0.506518	0.043434	0.118752	-0.753735	-0.125073	0.077466	-0.466301	-0.364961	0.729740	-0.341827
13597	9.320056	-0.075481	-2.824140	-0.528393	0.057503	0.052611	-0.752698	-0.122392	0.071610	-0.470648	-0.358886	0.733197	-0.334833
13598	9.304039	-0.223856	-2.962175	-0.580782	0.142763	-0.000879	-0.753425	-0.123128	0.066539	-0.476835	-0.352367	0.735774	-0.327265
13599	9.901901	-0.727504	-3.330774	-0.537524	0.197794	0.034022	-0.753773	-0.122859	0.058170	-0.483344	-0.345474	0.737615	-0.320858
13600	9.249986	-0.622300	-3.238085	-0.516947	0.217099	0.015556	-0.752738	-0.122003	0.048986	-0.489940	-0.338749	0.738983	-0.314821
13601	9.178982	-1.904013	-3.461154	-0.506959	0.377401	-0.080345	-0.753357	-0.124795	0.036516	-0.499476	-0.332613	0.737891	-0.308884
13602	8.940079	-2.838878	-3.422086	-0.630820	0.405949	0.001742	-0.755147	-0.124489	0.022012	-0.509547	-0.323655	0.737748	-0.302219
13603	9.185754	-2.478828	-3.276768	-0.572351	0.390625	0.071735	-0.754889	-0.121196	0.006695	-0.518548	-0.314372	0.737661	-0.296874
13604	9.838943	-1.932654	-3.481189	-0.523664	0.330498	-0.015932	-0.755578	-0.118852	-0.006295	-0.526726	-0.307091	0.737276	-0.290995
13605	9.108418	-1.369292	-3.155544	-0.372422	0.198899	0.081779	-0.754273	-0.117556	-0.015874	-0.531438	-0.300778	0.737884	-0.287463
13606	9.033843	-1.559200	-3.059800	-0.283408	0.108219	0.100404	-0.754705	-0.110877	-0.024685	-0.534111	-0.295544	0.739044	-0.284943
13607	9.119704	-1.529008	-3.185989	-0.168488	0.000875	0.166886	-0.757012	-0.105951	-0.026036	-0.534120	-0.291240	0.741054	-0.284138
13608	9.280002	-1.629909	-2.980103	-0.087093	-0.014314	0.201962	-0.756521	-0.100446	-0.025561	-0.533219	-0.287289	0.742960	-0.284874
13609	9.167150	-1.532245	-2.970416	-0.216064	-0.106444	0.177992	-0.757436	-0.093938	-0.024870	-0.531792	-0.282899	0.746429	-0.282858
13610	9.074046	-1.494074	-2.874908	-0.260087	-0.143167	0.177954	-0.759999	-0.087566	-0.020817	-0.530067	-0.278158	0.750506	-0.279997
13611	9.090059	-1.374958	-2.724988	-0.245710	-0.092688	0.164165	-0.762029	-0.080266	-0.018529	-0.529042	-0.273550	0.753861	-0.277450
13612	9.361024	-1.134913	-2.685251	-0.184977	-0.087706	0.109323	-0.761521	-0.075254	-0.016686	-0.528083	-0.270296	0.756501	-0.275273
13613	8.933410	-1.080455	-2.543315	-0.135540	-0.106176	0.044220	-0.761673	-0.072685	-0.014009	-0.526900	-0.268726	0.758693	-0.273036
13614	9.111014	-1.409738	-2.494138	-0.032476	-0.081764	0.062720	-0.762087	-0.072181	-0.012576	-0.525453	-0.267746	0.760161	-0.272702
13615	8.985240	-1.654330	-2.452386	-0.034304	-0.074315	0.060802	-0.762815	-0.068316	-0.010094	-0.524120	-0.266799	0.761534	-0.272364
13616	8.877744	-1.230157	-2.201665	-0.012850	0.015432	0.035980	-0.763134	-0.064404	-0.008730	-0.524204	-0.265861	0.761741	-0.272540
13617	9.929213	-1.538114	-2.573874	-0.162503	0.196940	0.029145	-0.762084	-0.062451	-0.014212	-0.527870	-0.262560	0.760771	-0.271372
13618	10.504546	-1.439502	-2.995670	-0.201411	0.183110	0.080606	-0.763549	-0.060454	-0.019806	-0.531232	-0.258071	0.760437	-0.270050
13619	10.276850	-1.124302	-3.593733	-0.225035	0.049882	0.031206	-0.764728	-0.058630	-0.024855	-0.532944	-0.254864	0.761340	-0.267164
13620	9.986313	-1.457047	-3.942488	0.037258	0.128072	-0.058460	-0.764357	-0.055731	-0.026218	-0.534976	-0.255333	0.759567	-0.267700
13621	9.279742	-1.439907	-3.403931	-0.055421	0.022173	-0.056773	-0.764215	-0.058764	-0.031020	-0.535838	-0.255418	0.759423	-0.266302
13622	8.966375	-1.570913	-3.054938	-0.084867	-0.017718	0.010136	-0.765320	-0.059476	-0.030634	-0.535905	-0.254328	0.760203	-0.264980
13623	9.029339	-1.515818	-3.037612	-0.012529	-0.080840	-0.015290	-0.765052	-0.057445	-0.028694	-0.534742	-0.254782	0.761155	-0.264159
13624	9.071411	-1.406545	-3.251011	-0.051111	-0.119025	-0.051987	-0.766421	-0.057318	-0.025038	-0.533426	-0.255518	0.762524	-0.262155
13625	8.926785	-1.171295	-3.357584	-0.044254	-0.123431	-0.102429	-0.766913	-0.060585	-0.021880	-0.532207	-0.257185	0.763657	-0.259692
13626	9.022098	-1.218887	-3.474973	-0.046145	-0.156135	-0.171189	-0.766847	-0.063201	-0.017708	-0.530905	-0.259982	0.764761	-0.256299
13627	8.926478	-1.190269	-3.389094	-0.112896	-0.150724	-0.135556	-0.766204	-0.066985	-0.013055	-0.529761	-0.261561	0.766353	-0.252275
13628	9.303709	-0.878243	-3.348032	-0.155849	-0.137974	-0.098821	-0.765551	-0.070567	-0.006712	-0.528910	-0.262004	0.768161	-0.248068
13629	9.121621	-0.639751	-3.315516	-0.168243	-0.168634	-0.078609	-0.767737	-0.072913	-0.004459	-0.527466	-0.262209	0.770485	-0.243678
13630	8.729815	-0.570330	-3.223125	-0.172033	-0.139040	-0.051208	-0.766001	-0.074214	0.001316	-0.526427	-0.261738	0.772599	-0.239704
13631	8.762744	-0.412399	-3.083245	-0.197477	-0.100751	-0.012743	-0.767935	-0.073909	0.004429	-0.525848	-0.260293	0.774655	-0.235884
13632	8.902539	-0.398833	-3.083554	-0.233982	-0.010066	-0.018431	-0.769217	-0.072818	0.002831	-0.526950	-0.258035	0.775847	-0.231955
13633	9.140871	-0.214128	-2.878724	-0.275841	0.072835	-0.016720	-0.768809	-0.072238	0.002443	-0.529480	-0.255014	0.776369	-0.227751
13634	9.405854	-0.176875	-2.902881	-0.323197	0.081800	-0.009422	-0.769974	-0.071021	-0.001805	-0.532386	-0.251238	0.776993	-0.222994
13635	9.649338	-0.447765	-3.082816	-0.329186	0.141978	0.032681	-0.771147	-0.068570	-0.005137	-0.536017	-0.246563	0.777185	-0.218807
13636	9.315222	-0.888909	-3.102180	-0.371074	0.193590	0.032369	-0.771493	-0.068705	-0.013950	-0.540651	-0.241107	0.776946	-0.214285
13637	9.380912	-1.230153	-3.186563	-0.274464	0.235951	0.012258	-0.771858	-0.066098	-0.020776	-0.545506	-0.236894	0.775698	-0.211179
13638	10.002449	-1.728359	-3.611562	-0.140595	0.201455	-0.046109	-0.772777	-0.064957	-0.029365	-0.549447	-0.235081	0.773953	-0.209386
13639	9.532380	-1.009397	-3.632771	-0.234521	0.166152	-0.130638	-0.773750	-0.068903	-0.035471	-0.553569	-0.233768	0.772582	-0.205017
13640	8.949718	-1.466970	-3.382106	-0.312349	0.153514	-0.133720	-0.772936	-0.070357	-0.040881	-0.557894	-0.231602	0.771602	-0.199364
13641	9.130877	-1.382994	-3.050204	-0.313291	0.158642	-0.064847	-0.773243	-0.072291	-0.047709	-0.561929	-0.228383	0.770877	-0.194491
13642	9.347619	-1.196541	-3.144041	-0.317723	0.099078	-0.052756	-0.773560	-0.072326	-0.052741	-0.565063	-0.225081	0.770829	-0.189381
13643	9.025526	-0.922469	-3.159192	-0.307388	0.027184	-0.068246	-0.774110	-0.074204	-0.054809	-0.566987	-0.222447	0.771491	-0.183970
13644	9.185833	-0.694147	-3.091242	-0.204206	0.030049	-0.074396	-0.774541	-0.074130	-0.056199	-0.568591	-0.221013	0.771650	-0.180041
13645	9.234654	-0.737053	-2.991909	-0.117374	-0.029292	-0.071372	-0.773691	-0.076056	-0.057724	-0.568777	-0.220767	0.772222	-0.177282
13646	9.221936	-0.804082	-3.049835	-0.068229	-0.043849	-0.045577	-0.773660	-0.078206	-0.057298	-0.568523	-0.220702	0.772844	-0.175455
13647	9.230430	-0.694160	-2.933506	-0.074462	-0.027823	-0.005217	-0.775327	-0.078094	-0.056157	-0.568295	-0.219901	0.773538	-0.174137
13648	9.299107	-0.679686	-2.783822	-0.097891	-0.032080	-0.025421	-0.776707	-0.077770	-0.053607	-0.568277	-0.219149	0.774212	-0.172134
13649	9.332514	-0.451864	-2.612106	0.011379	-0.063762	-0.039787	-0.777255	-0.077432	-0.051624	-0.567239	-0.219968	0.774857	-0.171612
13650	9.478926	-0.412891	-2.701859	0.040855	-0.068676	-0.066295	-0.776817	-0.077547	-0.049398	-0.566187	-0.221531	0.775290	-0.171118
13651	9.077802	-0.649495	-2.748782	0.163512	-0.081937	-0.098280	-0.777145	-0.081748	-0.044621	-0.564394	-0.225026	0.775345	-0.172227
13652	8.966878	-0.513744	-2.507059	0.214237	-0.019952	-0.122131	-0.778211	-0.084131	-0.041963	-0.563497	-0.229252	0.774360	-0.174014
13653	9.725124	-0.269054	-2.707713	0.213621	0.105884	-0.191867	-0.775909	-0.090209	-0.043199	-0.564703	-0.234089	0.771647	-0.175708
13654	9.606310	0.499564	-2.819020	0.121214	0.117667	-0.292901	-0.774708	-0.097679	-0.044651	-0.566934	-0.239395	0.768596	-0.174743
13655	9.391956	0.520432	-2.815699	0.120774	0.143686	-0.173702	-0.774512	-0.104709	-0.049002	-0.569068	-0.242780	0.765813	-0.175357
13656	10.359721	0.753393	-3.335825	-0.078329	0.119707	-0.159135	-0.774093	-0.109181	-0.056412	-0.571807	-0.243717	0.764046	-0.172834
13657	10.008757	0.353119	-3.680346	0.020690	0.052899	-0.078244	-0.772931	-0.113140	-0.057087	-0.572678	-0.244839	0.763105	-0.172525
13658	9.224766	0.527445	-3.248969	0.033261	0.018365	-0.012229	-0.774034	-0.113730	-0.056274	-0.572799	-0.245208	0.762804	-0.172929
13659	9.433951	0.536487	-3.309866	0.172633	-0.063757	-0.061329	-0.775411	-0.115656	-0.057080	-0.571067	-0.248233	0.762759	-0.174533
13660	9.239146	0.312181	-3.477939	0.215972	-0.132897	-0.077736	-0.775079	-0.117151	-0.052701	-0.568195	-0.252201	0.763214	-0.176217
13661	8.768977	-0.004104	-3.694279	0.109786	-0.090221	-0.017615	-0.776974	-0.117070	-0.044989	-0.566175	-0.253938	0.763910	-0.177208
13662	9.017612	-0.043243	-3.619299	0.079634	-0.123218	0.090704	-0.777531	-0.116281	-0.043537	-0.563522	-0.253770	0.765559	-0.178782
13663	9.183334	0.063821	-3.733483	0.023272	-0.141425	0.106272	-0.777790	-0.114688	-0.038263	-0.560676	-0.252819	0.767773	-0.179580
13664	9.009003	0.076289	-3.847643	-0.077076	-0.134386	0.116118	-0.780192	-0.110017	-0.034317	-0.558538	-0.250538	0.770216	-0.178978
13665	8.850974	0.114690	-3.735214	-0.141881	-0.154060	0.124257	-0.781459	-0.106522	-0.029894	-0.556217	-0.247510	0.773245	-0.177350
13666	8.919120	0.110583	-3.646011	-0.235144	-0.153197	0.160793	-0.782765	-0.099516	-0.024696	-0.554385	-0.242835	0.776639	-0.174703
13667	8.922338	0.150612	-3.558923	-0.278385	-0.104615	0.181746	-0.784943	-0.091641	-0.022510	-0.553242	-0.237219	0.779829	-0.171808
13668	8.959401	0.260931	-3.487134	-0.308419	-0.088973	0.152328	-0.786516	-0.087454	-0.020559	-0.552734	-0.231618	0.782650	-0.168219
13669	9.191071	0.409875	-3.504487	-0.311505	-0.042594	0.100940	-0.787548	-0.082527	-0.019406	-0.552936	-0.226684	0.784810	-0.164160
13670	9.385405	0.322156	-3.575121	-0.313066	-0.043319	0.145007	-0.788282	-0.078493	-0.017472	-0.553139	-0.220972	0.787027	-0.160614
13671	9.448119	-0.059542	-3.715206	-0.359429	0.041310	0.179596	-0.790341	-0.071812	-0.019975	-0.554559	-0.213990	0.788683	-0.157009
13672	9.144446	-0.105356	-3.395003	-0.347121	0.058725	0.194208	-0.790027	-0.065691	-0.023375	-0.556295	-0.206774	0.789997	-0.153899
13673	9.187303	0.139799	-3.254925	-0.245354	0.130700	0.093413	-0.791512	-0.060292	-0.025963	-0.558861	-0.202127	0.789856	-0.151483
13674	9.239697	-0.152161	-3.210484	-0.202225	0.112066	0.064129	-0.792685	-0.057976	-0.029444	-0.561200	-0.198399	0.789535	-0.149422
13675	9.165999	-0.593043	-3.205771	-0.274226	0.096756	0.107967	-0.794827	-0.055302	-0.031215	-0.563272	-0.193277	0.789862	-0.146583
13676	9.224404	-0.516420	-3.163982	-0.344966	0.078876	0.133577	-0.795099	-0.048223	-0.036647	-0.565395	-0.186929	0.790546	-0.142905
13677	9.300332	-0.446620	-3.345091	-0.408417	0.055759	0.123419	-0.797422	-0.042676	-0.039078	-0.567220	-0.180135	0.791694	-0.137962
13678	9.140333	-0.419406	-3.481428	-0.468924	0.087482	0.149825	-0.796258	-0.037693	-0.042696	-0.569804	-0.172078	0.792561	-0.132513
13679	9.101764	-0.287405	-3.539506	-0.392025	0.090599	0.186685	-0.796659	-0.030147	-0.046001	-0.571851	-0.164342	0.793364	-0.128654
13680	9.227833	-0.348180	-3.414195	-0.394025	0.102330	0.144475	-0.796747	-0.025435	-0.049483	-0.574326	-0.157160	0.793716	-0.124356
13681	9.391714	-0.481100	-3.353564	-0.297180	0.082033	0.141042	-0.799093	-0.018702	-0.052959	-0.575972	-0.151230	0.794127	-0.121445
13682	9.458608	-0.568374	-3.390447	-0.272990	0.013000	0.093485	-0.800564	-0.013512	-0.054163	-0.576717	-0.146449	0.794972	-0.118193
13683	9.284011	-0.511545	-3.557443	-0.198732	-0.037376	0.069819	-0.800036	-0.010063	-0.052277	-0.576296	-0.143053	0.796265	-0.115672
13684	9.255409	-0.521641	-3.512965	-0.149547	-0.064824	0.064447	-0.801597	-0.007655	-0.051694	-0.575488	-0.140337	0.797599	-0.113819
13685	9.303719	-0.380739	-3.557327	-0.153977	-0.092731	0.038823	-0.801034	-0.006249	-0.048676	-0.574098	-0.138069	0.799323	-0.111500
13686	9.105616	-0.441832	-3.598621	-0.107196	-0.102209	0.009512	-0.801164	-0.005513	-0.046253	-0.572685	-0.136799	0.800818	-0.109586
13687	9.100285	-0.494556	-3.642239	-0.094585	-0.070288	-0.001536	-0.800433	-0.005720	-0.042218	-0.571554	-0.135801	0.802034	-0.107822
13688	8.960433	-0.581189	-3.618253	-0.122707	-0.109435	-0.023595	-0.802231	-0.005128	-0.039228	-0.570128	-0.134899	0.803540	-0.105259
13689	9.154038	-0.379172	-3.595193	-0.057257	-0.073518	-0.041799	-0.801074	-0.006958	-0.036976	-0.568910	-0.134971	0.804601	-0.103636
13690	9.126883	-0.079628	-3.495617	-0.095261	-0.053687	-0.095077	-0.802676	-0.010250	-0.032970	-0.568447	-0.135416	0.805208	-0.100850
13691	8.952371	-0.503396	-3.448380	-0.077911	-0.007486	-0.068615	-0.802373	-0.011966	-0.032799	-0.568395	-0.135544	0.805480	-0.098774
13692	9.031745	-0.378657	-3.209014	-0.266217	0.075975	-0.069988	-0.803184	-0.014473	-0.033506	-0.570419	-0.133381	0.804998	-0.093868
13693	9.501716	0.052599	-3.066788	-0.283821	0.085293	-0.007462	-0.802360	-0.014539	-0.035335	-0.572289	-0.129990	0.804730	-0.089427
13694	9.467721	0.370344	-3.234926	-0.217862	0.023923	-0.031052	-0.802099	-0.013647	-0.036261	-0.573240	-0.127838	0.804815	-0.085600
13695	9.437361	0.170656	-3.336531	-0.147827	-0.013956	-0.078612	-0.802923	-0.015157	-0.037046	-0.573271	-0.127331	0.805221	-0.082259
13696	9.240415	0.456291	-3.375608	-0.166639	-0.015143	-0.027259	-0.801238	-0.016031	-0.037116	-0.573442	-0.125768	0.805651	-0.079198
13697	9.263998	0.237521	-3.348934	-0.092327	-0.015972	0.014147	-0.803344	-0.015535	-0.037904	-0.573145	-0.124415	0.806209	-0.077797
13698	9.402532	0.488101	-3.301761	-0.093572	-0.059525	-0.027002	-0.801504	-0.015974	-0.035292	-0.572408	-0.123754	0.807024	-0.075804
13699	9.226093	0.270805	-3.279674	-0.040051	-0.081065	-0.008587	-0.801059	-0.017443	-0.034408	-0.570970	-0.123474	0.808177	-0.074813
13700	9.181593	0.209680	-3.399168	0.014830	-0.092272	-0.008485	-0.803710	-0.016096	-0.032063	-0.569404	-0.123802	0.809242	-0.074701
13701	9.209930	0.225115	-3.479829	0.045449	-0.094022	-0.026768	-0.801708	-0.017454	-0.028112	-0.567571	-0.124811	0.810360	-0.074852
13702	9.238392	0.108639	-3.488899	0.023961	-0.088489	-0.010316	-0.801103	-0.019445	-0.025305	-0.566040	-0.125268	0.811357	-0.074877
13703	9.117991	0.143505	-3.493830	0.024063	-0.065605	-0.008538	-0.801653	-0.019619	-0.024471	-0.564694	-0.125691	0.812221	-0.074963
13704	9.166380	0.184278	-3.485713	0.045365	-0.063267	-0.033257	-0.802062	-0.018090	-0.020738	-0.563551	-0.126721	0.812839	-0.075137
13705	9.168478	0.226264	-3.543482	0.016244	-0.068159	-0.026877	-0.802161	-0.020690	-0.019779	-0.562212	-0.127358	0.813689	-0.074882
13706	9.122537	0.129317	-3.523075	-0.036624	-0.035090	-0.023389	-0.803110	-0.021889	-0.018167	-0.561719	-0.127264	0.814134	-0.073907
13707	9.166391	0.289126	-3.528503	-0.042881	-0.029172	0.016999	-0.802559	-0.021331	-0.018137	-0.561105	-0.126462	0.814738	-0.073284
13708	9.205234	0.244446	-3.472282	-0.035487	-0.020095	0.018837	-0.800883	-0.020177	-0.016125	-0.560789	-0.125670	0.815118	-0.072838
13709	9.171043	0.284506	-3.548029	0.005739	-0.025903	0.021676	-0.801699	-0.021998	-0.016369	-0.560107	-0.125333	0.815618	-0.073066
13710	9.180101	0.173267	-3.575660	-0.041161	-0.041842	0.013335	-0.801434	-0.019556	-0.014124	-0.559457	-0.124599	0.816235	-0.072412
13711	9.147313	0.279162	-3.498872	-0.012707	-0.013279	-0.019675	-0.802257	-0.019363	-0.012007	-0.559094	-0.124712	0.816511	-0.071908
13712	9.141559	0.178401	-3.576601	-0.031088	0.021280	-0.027128	-0.802673	-0.020293	-0.013179	-0.559508	-0.124659	0.816304	-0.071122
13713	9.180420	0.133689	-3.517965	0.038875	0.018253	-0.010467	-0.802406	-0.019306	-0.013121	-0.559526	-0.125149	0.816171	-0.071647
13714	9.166372	0.272088	-3.523783	0.020108	0.004503	-0.026060	-0.801275	-0.020590	-0.013350	-0.559536	-0.125675	0.816082	-0.071666
13715	9.180610	0.162622	-3.505708	0.045919	0.007729	-0.019607	-0.800313	-0.019465	-0.013430	-0.559386	-0.126406	0.816026	-0.072180
13716	9.190176	0.152925	-3.510959	0.056184	0.022278	-0.048054	-0.802123	-0.021304	-0.015903	-0.559626	-0.127667	0.815629	-0.072586
13717	9.186105	0.241887	-3.452262	0.061724	0.020252	-0.045272	-0.800695	-0.024007	-0.016223	-0.559685	-0.128972	0.815337	-0.073107
13718	9.190133	0.162754	-3.520554	0.069771	0.016988	-0.052606	-0.800836	-0.023736	-0.015926	-0.559808	-0.130467	0.814964	-0.073670
13719	9.166873	0.332183	-3.484767	0.109348	0.034787	-0.044275	-0.800385	-0.026033	-0.015513	-0.559984	-0.132265	0.814430	-0.075018
13720	9.195760	0.258861	-3.457342	0.079657	0.030279	-0.059929	-0.800535	-0.026886	-0.018360	-0.560305	-0.133968	0.813868	-0.075694
13721	9.234269	0.283051	-3.473116	0.088157	0.002802	-0.047011	-0.800236	-0.029505	-0.020063	-0.560024	-0.135620	0.813705	-0.076581
13722	9.227365	0.345944	-3.457957	0.092975	0.006844	-0.037823	-0.800502	-0.030889	-0.020705	-0.559890	-0.137147	0.813439	-0.077659
13723	9.219234	0.254898	-3.535533	0.092199	-0.002682	-0.032323	-0.800199	-0.031951	-0.019376	-0.559490	-0.138611	0.813360	-0.078761
13724	9.049294	0.224179	-3.686367	0.056206	-0.000220	-0.010423	-0.801005	-0.034486	-0.019525	-0.559297	-0.139293	0.813302	-0.079528
13725	8.996386	0.334127	-3.719900	0.074979	0.016922	0.040976	-0.800466	-0.032803	-0.019286	-0.559141	-0.139343	0.813233	-0.081222
13726	9.281108	0.455790	-3.720093	0.091636	0.001654	0.050292	-0.799659	-0.030012	-0.018562	-0.558780	-0.139427	0.813262	-0.083248
13727	9.204822	0.323210	-3.558701	0.143422	0.024317	0.068675	-0.799399	-0.028595	-0.018616	-0.558505	-0.139783	0.813064	-0.086375
13728	9.286305	0.220967	-3.572075	0.165475	0.017606	0.072400	-0.799292	-0.026170	-0.018887	-0.558150	-0.140305	0.812836	-0.089893
13729	9.248698	0.180565	-3.433265	0.193920	0.010610	0.110994	-0.799048	-0.023344	-0.018715	-0.557427	-0.140558	0.812793	-0.094270
13730	9.156378	0.153277	-3.519353	0.195876	0.018662	0.114627	-0.799674	-0.018214	-0.018951	-0.556907	-0.140722	0.812588	-0.098752
13731	9.265297	0.073606	-3.422507	0.189998	0.015880	0.099953	-0.800812	-0.016236	-0.018398	-0.556289	-0.141097	0.812426	-0.102949
13732	9.306076	-0.123909	-3.362524	0.219719	0.012279	0.081643	-0.799481	-0.011674	-0.019247	-0.555644	-0.142068	0.812118	-0.107428
13733	9.231251	-0.225582	-3.336237	0.218459	0.005662	0.068773	-0.800030	-0.011720	-0.018127	-0.554834	-0.143276	0.811881	-0.111715
13734	9.262729	-0.199247	-3.327581	0.266198	-0.004115	0.076234	-0.799784	-0.008773	-0.017527	-0.553775	-0.144881	0.811598	-0.116838
13735	9.242851	-0.178548	-3.413651	0.279423	0.033809	0.088124	-0.799537	-0.006357	-0.017660	-0.553182	-0.146374	0.810914	-0.122404
13736	9.150002	-0.504887	-3.441288	0.289345	0.028848	0.046784	-0.800946	-0.006127	-0.019030	-0.552627	-0.148625	0.810071	-0.127663
13737	9.262180	-0.442171	-3.295332	0.253099	0.020727	0.061448	-0.799037	-0.002477	-0.018823	-0.551938	-0.150277	0.809465	-0.132470
13738	9.277198	-0.453008	-3.218677	0.318199	0.024115	0.032211	-0.799901	-0.000476	-0.018831	-0.551225	-0.153077	0.808500	-0.138009
13739	9.230152	-0.383943	-3.100538	0.398573	-0.014352	-0.037302	-0.800445	-0.001203	-0.018311	-0.549765	-0.158013	0.807505	-0.143962
13740	9.209828	-0.345391	-3.251685	0.395487	-0.031862	-0.083162	-0.798451	-0.003834	-0.017374	-0.548173	-0.163666	0.806494	-0.149289
13741	9.221009	-0.334205	-3.367960	0.427982	-0.001514	-0.068465	-0.800919	-0.007732	-0.018151	-0.546849	-0.169373	0.805061	-0.155388
13742	9.183732	-0.536825	-3.428267	0.415862	-0.026824	-0.075832	-0.799766	-0.008746	-0.015149	-0.545175	-0.175096	0.803845	-0.161117
13743	9.139748	-0.735429	-3.423086	0.393808	0.011985	-0.015420	-0.800565	-0.011847	-0.015333	-0.543943	-0.179506	0.802448	-0.167274
