# Supplementary material for: Identification of Haptic Based Guiding Using Hard Reins
Source: PLoS One. 2015 Jul 22;10(7):e0132020. doi: 10.1371/journal.pone.0132020 (PMC4511788; doi:10.1371/journal.pone.0132020)
Supplement: S9 File — (ZIP) [file pone.0132020.s009.zip › Exp2_MotionData2/Subject11/path1/T4/gh4.txt]

// Start Time: 0
// Sample rate: 25.0Hz
// Scenario: 4.9
// Firmware Version: 2.6.1
Counter	Acc_X	Acc_Y	Acc_Z	Gyr_X	Gyr_Y	Gyr_Z	Mag_X	Mag_Y	Mag_Z	Quat_w	Quat_x	Quat_y	Quat_z
13306	0.475029	-0.056150	-9.695322	-0.029539	0.020023	-0.004714	0.080545	-0.111961	0.642671	-0.000581	0.900121	-0.435143	0.020769
13307	0.518853	-0.147649	-9.739409	-0.047075	0.018203	0.002589	0.080288	-0.113879	0.642410	0.000345	0.900076	-0.435246	0.020609
13308	0.453866	-0.169273	-9.692305	-0.017283	0.009997	0.002751	0.080555	-0.113883	0.642276	0.000622	0.900043	-0.435314	0.020570
13309	0.355010	-0.172126	-9.765289	-0.008462	0.012711	-0.008286	0.080017	-0.113593	0.643330	0.000808	0.900094	-0.435205	0.020650
13310	0.299541	-0.172517	-9.847438	-0.022527	0.002650	-0.004651	0.080294	-0.113754	0.641229	0.001118	0.900131	-0.435138	0.020433
13311	0.205037	-0.071528	-9.813293	-0.052379	0.018144	-0.002990	0.081089	-0.114986	0.642271	0.002136	0.900133	-0.435141	0.020220
13312	0.215233	-0.186912	-9.786008	-0.005038	0.032812	-0.004613	0.078439	-0.114689	0.641506	0.002393	0.900149	-0.435084	0.020698
13313	0.268726	-0.277915	-9.690755	0.040597	0.039249	-0.008078	0.079099	-0.114282	0.641894	0.001909	0.900190	-0.434954	0.021669
13314	0.345942	-0.287089	-9.603736	0.040875	0.013613	-0.028338	0.080148	-0.113182	0.643461	0.001182	0.900447	-0.434396	0.022200
13315	0.384139	-0.210305	-9.688729	0.012786	0.007202	-0.026626	0.079881	-0.112361	0.643070	0.000920	0.900661	-0.433946	0.022353
13316	0.373746	-0.061939	-9.922018	-0.015540	0.001745	-0.011077	0.079875	-0.110988	0.643333	0.001099	0.900764	-0.433741	0.022180
13317	0.398155	-0.124405	-9.908262	-0.064538	0.013576	-0.010416	0.079222	-0.111817	0.641894	0.002281	0.900832	-0.433616	0.021775
13318	0.417521	-0.133408	-9.737755	-0.004931	0.007232	-0.011028	0.078561	-0.112766	0.642162	0.002317	0.900908	-0.433456	0.021793
13319	0.436640	-0.102481	-9.852378	0.038896	0.005434	-0.022801	0.080010	-0.110859	0.642676	0.001573	0.901090	-0.433063	0.022139
13320	0.417251	-0.083459	-9.907510	0.019385	0.009126	-0.000757	0.080002	-0.110163	0.643726	0.001180	0.901121	-0.432986	0.022402
13321	0.397984	-0.080467	-9.725191	-0.029630	0.029171	0.002653	0.078938	-0.109466	0.643735	0.001869	0.901070	-0.433082	0.022583
13322	0.364316	-0.094620	-9.622472	-0.005144	-0.005515	0.013903	0.079203	-0.108652	0.643208	0.001786	0.900974	-0.433293	0.022371
13323	0.229935	-0.219125	-9.363791	0.019626	-0.022917	0.004824	0.079736	-0.109478	0.643466	0.001129	0.900928	-0.433407	0.022034
13324	0.225807	-0.368555	-9.433146	-0.009984	-0.038503	-0.002677	0.080383	-0.106734	0.644512	0.000856	0.900971	-0.433362	0.021184
13325	0.341085	-0.277260	-9.541224	-0.029270	-0.033942	-0.008317	0.082118	-0.107861	0.643447	0.000975	0.901042	-0.433259	0.020224
13326	0.538207	-0.167345	-9.881149	0.019652	-0.045728	-0.013583	0.082388	-0.108010	0.642527	0.000110	0.901164	-0.433040	0.019501
13327	0.629739	-0.179323	-10.622292	0.124255	-0.007128	-0.000179	0.082376	-0.104859	0.642528	-0.002300	0.901150	-0.433022	0.020367
13328	0.615819	-0.289599	-10.494328	0.168019	0.020343	0.007387	0.082752	-0.101421	0.644232	-0.005276	0.901062	-0.433093	0.022119
13329	0.510106	-0.343055	-9.881474	0.105242	0.020213	0.007060	0.082461	-0.097831	0.646598	-0.007106	0.900963	-0.433210	0.023328
13330	0.413799	-0.348546	-9.320678	0.028616	-0.016523	-0.008970	0.081516	-0.095341	0.647919	-0.007882	0.901051	-0.433020	0.023210
13331	0.321590	-0.218291	-9.173265	-0.030898	-0.036719	-0.010175	0.082979	-0.095363	0.647382	-0.007742	0.901145	-0.432880	0.022217
13332	0.166932	-0.157049	-9.469142	-0.015349	-0.044000	-0.004553	0.084047	-0.095797	0.646324	-0.007965	0.901204	-0.432801	0.021222
13333	0.065867	-0.211145	-9.749330	0.035158	-0.027449	0.011368	0.086428	-0.094858	0.646961	-0.008944	0.901096	-0.433021	0.020950
13334	0.095397	-0.346595	-9.971822	0.084968	-0.001774	0.016205	0.085359	-0.094287	0.648020	-0.010618	0.900928	-0.433301	0.021582
13335	0.211193	-0.366113	-10.117460	0.103317	0.014720	0.014434	0.086675	-0.089929	0.646961	-0.012467	0.900757	-0.433552	0.022650
13336	0.303070	-0.418759	-10.086131	0.077177	0.018338	0.006919	0.084801	-0.088924	0.649339	-0.013823	0.900677	-0.433629	0.023578
13337	0.375971	-0.533688	-9.962225	0.023129	0.023734	-0.004431	0.084797	-0.087692	0.649208	-0.014143	0.900682	-0.433578	0.024122
13338	0.438223	-0.431708	-9.729742	-0.038066	0.021823	-0.008435	0.084534	-0.088646	0.649472	-0.013387	0.900776	-0.433408	0.024117
13339	0.457446	-0.417174	-9.712553	-0.089732	-0.001980	-0.003122	0.083885	-0.090162	0.647902	-0.011890	0.900810	-0.433428	0.023229
13340	0.452517	-0.392998	-9.676250	-0.081900	-0.009272	0.002464	0.084562	-0.093732	0.647895	-0.010617	0.900801	-0.433530	0.022282
13341	0.403985	-0.330794	-9.752653	-0.081961	-0.014756	0.002468	0.083647	-0.095381	0.646327	-0.009367	0.900786	-0.433642	0.021236
13342	0.322021	-0.335978	-9.813510	-0.075142	-0.007407	0.017256	0.084726	-0.098147	0.645005	-0.008206	0.900643	-0.434005	0.020378
13343	0.283609	-0.369629	-9.780730	-0.062887	-0.001914	0.019155	0.084728	-0.098968	0.645136	-0.007198	0.900470	-0.434411	0.019728
13344	0.288719	-0.432339	-9.827176	-0.033853	0.009051	0.004522	0.084607	-0.101981	0.645136	-0.006632	0.900417	-0.434539	0.019527
13345	0.283613	-0.369555	-9.759122	-0.011873	0.009042	-0.006445	0.084469	-0.101152	0.645662	-0.006446	0.900454	-0.434464	0.019522
13346	0.310109	-0.364738	-9.773211	-0.017109	0.007209	-0.008314	0.083409	-0.101142	0.645408	-0.006192	0.900522	-0.434332	0.019435
13347	0.321927	-0.311529	-9.700333	-0.018769	0.013576	-0.018487	0.083682	-0.102249	0.644618	-0.005842	0.900663	-0.434043	0.019457
13348	0.341107	-0.292585	-9.800719	0.002180	0.016354	-0.017461	0.083143	-0.101275	0.645541	-0.005853	0.900804	-0.433739	0.019703
13349	0.355545	-0.287833	-9.826926	0.010815	0.029186	-0.008208	0.081952	-0.101268	0.644895	-0.005904	0.900846	-0.433626	0.020265
13350	0.355301	-0.234788	-9.794974	-0.024121	0.027295	-0.017614	0.082483	-0.101410	0.645022	-0.005346	0.900989	-0.433326	0.020480
13351	0.374423	-0.201200	-9.835137	-0.057554	0.030955	-0.003946	0.081296	-0.103721	0.645424	-0.004146	0.900999	-0.433317	0.020482
13352	0.306710	-0.157982	-9.823160	-0.054080	0.023640	-0.002999	0.080512	-0.105640	0.644511	-0.003085	0.900994	-0.433341	0.020370
13353	0.354758	-0.119220	-9.774153	-0.033170	0.016383	0.008193	0.081573	-0.105379	0.644371	-0.002450	0.900902	-0.433540	0.020317
13354	0.354880	-0.143135	-9.731274	-0.023377	0.009046	-0.004666	0.081051	-0.107702	0.644374	-0.002069	0.900938	-0.433473	0.020209
13355	0.330999	-0.191260	-9.717767	-0.027846	0.005413	0.008238	0.080519	-0.108375	0.645035	-0.001623	0.900848	-0.433670	0.020004
13356	0.376978	-0.229931	-9.794704	-0.026120	0.009087	0.010092	0.080134	-0.108667	0.642807	-0.001198	0.900747	-0.433888	0.019871
13357	0.399207	-0.343090	-9.827293	0.092157	0.005551	0.005166	0.079730	-0.107563	0.643073	-0.002917	0.900679	-0.433980	0.020714
13358	0.423372	-0.352494	-9.776784	0.121018	-0.011763	0.012723	0.079180	-0.104934	0.645047	-0.005323	0.900530	-0.434230	0.021483
13359	0.367747	-0.313875	-9.709541	0.010761	-0.009164	0.008464	0.080364	-0.103025	0.645432	-0.005709	0.900443	-0.434413	0.021359
13360	0.358018	-0.297149	-9.738206	-0.092576	-0.012923	0.011637	0.079852	-0.105774	0.643991	-0.004280	0.900351	-0.434671	0.020251
13361	0.336069	-0.244238	-9.732867	-0.027722	-0.001920	-0.000976	0.079587	-0.106861	0.644649	-0.003905	0.900346	-0.434701	0.019925
13362	0.287596	-0.191414	-9.737380	0.040666	-0.007372	-0.015391	0.080385	-0.106330	0.643856	-0.004816	0.900460	-0.434448	0.020078
13363	0.297270	-0.196075	-9.698943	0.019696	-0.008315	-0.017342	0.080384	-0.106464	0.644118	-0.005342	0.900595	-0.434163	0.020047
13364	0.316557	-0.201309	-9.833279	-0.009443	-0.000058	0.002804	0.079737	-0.108121	0.642154	-0.005293	0.900536	-0.434294	0.019895
13365	0.316408	-0.167440	-9.779988	-0.020927	-0.001874	0.013821	0.080396	-0.108800	0.643461	-0.005040	0.900402	-0.434588	0.019621
13366	0.297380	-0.220221	-9.723289	0.019329	-0.000909	0.019562	0.080385	-0.106466	0.643987	-0.005524	0.900229	-0.434937	0.019702
13367	0.316844	-0.258814	-9.762060	0.022943	-0.025595	0.012238	0.080652	-0.107559	0.644509	-0.006266	0.900112	-0.435182	0.019382
13368	0.297522	-0.251617	-9.757339	0.012435	-0.010991	0.010316	0.081455	-0.107446	0.643059	-0.006710	0.899998	-0.435417	0.019222
13369	0.307461	-0.316798	-9.825380	0.003832	-0.005549	-0.004498	0.081191	-0.108534	0.643586	-0.006927	0.900022	-0.435371	0.019100
13370	0.269168	-0.374430	-9.768929	0.054621	-0.027425	0.001331	0.081320	-0.107576	0.643585	-0.008269	0.899976	-0.435446	0.019013
13371	0.244819	-0.321310	-9.701190	0.056393	-0.007338	-0.004233	0.081584	-0.105537	0.642272	-0.009454	0.899988	-0.435383	0.019316
13372	0.245656	-0.496854	-9.670033	0.028461	-0.011020	-0.000669	0.081446	-0.105525	0.643323	-0.010181	0.899968	-0.435410	0.019297
13373	0.303009	-0.393694	-9.792890	0.050404	-0.020154	-0.015311	0.082230	-0.102790	0.643711	-0.011372	0.900081	-0.435145	0.019322
13374	0.341223	-0.321838	-9.911563	0.047617	-0.020120	-0.007020	0.084338	-0.101426	0.645532	-0.012523	0.900136	-0.435002	0.019306
13375	0.321691	-0.268815	-9.874990	0.021226	-0.008247	0.002976	0.084069	-0.100600	0.645534	-0.013083	0.900090	-0.435081	0.019291
13376	0.321648	-0.259133	-9.858049	-0.059367	-0.012887	0.009958	0.084879	-0.102541	0.644215	-0.012251	0.900002	-0.435321	0.018470
13377	0.268652	-0.268832	-9.849077	-0.064585	-0.009255	0.006232	0.085283	-0.103373	0.643686	-0.011266	0.899949	-0.435491	0.017689
13378	0.201649	-0.374730	-9.817577	-0.024213	-0.016546	0.002759	0.084633	-0.104750	0.642247	-0.011095	0.899909	-0.435601	0.017111
13379	0.230669	-0.394004	-9.841584	0.001150	0.003594	0.002858	0.084641	-0.107214	0.642509	-0.011185	0.899864	-0.435690	0.017135
13380	0.264678	-0.446793	-9.818000	-0.008524	0.001782	0.012045	0.085436	-0.106678	0.642240	-0.011140	0.899735	-0.435961	0.017021
13381	0.230819	-0.419989	-9.700304	-0.001393	-0.009214	0.002865	0.084653	-0.109143	0.641458	-0.011301	0.899696	-0.436048	0.016796
13382	0.209047	-0.403066	-9.664258	-0.010067	-0.012904	-0.004559	0.086110	-0.109154	0.641971	-0.011350	0.899708	-0.436036	0.016409
13383	0.148701	-0.388766	-9.669422	0.005707	-0.012904	-0.008173	0.085983	-0.109435	0.641185	-0.011673	0.899764	-0.435920	0.016181
13384	0.143571	-0.331674	-9.858328	0.033506	-0.012831	0.003041	0.087980	-0.109472	0.639725	-0.012509	0.899710	-0.436008	0.016172
13385	0.143503	-0.322468	-9.980638	0.005504	-0.001905	-0.004500	0.086788	-0.110550	0.640259	-0.012733	0.899731	-0.435961	0.016135
13386	0.146000	-0.336572	-9.884783	-0.009513	0.012737	0.012013	0.084533	-0.109438	0.639228	-0.012574	0.899573	-0.436288	0.016210
13387	0.165257	-0.326645	-9.807640	0.008992	0.020038	0.001020	0.085724	-0.108084	0.638957	-0.012671	0.899538	-0.436344	0.016594
13388	0.240099	-0.345596	-9.763993	0.024799	0.007268	0.001124	0.085722	-0.109848	0.640662	-0.013174	0.899495	-0.436406	0.016873
13389	0.269134	-0.369814	-9.826482	0.010833	0.014558	-0.004493	0.086246	-0.109027	0.641183	-0.013347	0.899509	-0.436361	0.017179
13390	0.310201	-0.383972	-9.768679	0.010806	0.006353	0.002905	0.085181	-0.108327	0.641454	-0.013607	0.899454	-0.436459	0.017318
13391	0.290772	-0.355218	-9.792464	-0.001497	0.009086	0.004682	0.084659	-0.108611	0.639884	-0.013604	0.899392	-0.436583	0.017421
13392	0.269432	-0.432345	-9.817753	-0.002358	0.021877	0.004661	0.085713	-0.107385	0.640400	-0.013493	0.899333	-0.436697	0.017724
13393	0.252828	-0.490130	-9.818719	0.019511	0.013687	0.010324	0.084262	-0.107655	0.639100	-0.013833	0.899214	-0.436915	0.018096
13394	0.279299	-0.480550	-9.847146	-0.001503	0.009100	0.010226	0.083725	-0.107229	0.640023	-0.013849	0.899085	-0.437176	0.018176
13395	0.308217	-0.475523	-9.801191	-0.020581	0.024570	-0.008353	0.083186	-0.107071	0.641471	-0.013369	0.899136	-0.437077	0.018404
13396	0.298591	-0.475206	-9.702847	-0.004730	0.019995	-0.013804	0.083454	-0.106400	0.640419	-0.013224	0.899236	-0.436865	0.018657
13397	0.307936	-0.412672	-9.716287	0.023150	0.020052	-0.004437	0.083189	-0.106534	0.640421	-0.013572	0.899243	-0.436818	0.019191
13398	0.308088	-0.446508	-9.759973	0.040681	0.016414	-0.006186	0.082388	-0.106107	0.641084	-0.014277	0.899248	-0.436758	0.019775
13399	0.303395	-0.475524	-9.798836	0.018019	0.013625	-0.015523	0.082384	-0.105011	0.641085	-0.014585	0.899354	-0.436512	0.020156
13400	0.298413	-0.441862	-9.803211	0.005739	0.009959	-0.014659	0.082777	-0.104462	0.641607	-0.014716	0.899460	-0.436282	0.020320
13401	0.300737	-0.422533	-9.781312	0.004828	0.014533	-0.011903	0.081044	-0.103338	0.642408	-0.014778	0.899538	-0.436107	0.020603
13402	0.317705	-0.441758	-9.783824	0.019670	0.018220	-0.007217	0.082766	-0.102807	0.642657	-0.015090	0.899571	-0.436006	0.021035
13403	0.327460	-0.460627	-9.678365	0.021592	0.016357	-0.019202	0.082229	-0.101838	0.643055	-0.015433	0.899706	-0.435693	0.021503
13404	0.312894	-0.441562	-9.723847	0.028422	0.014575	-0.004400	0.082495	-0.101569	0.642791	-0.015935	0.899709	-0.435647	0.021945
13405	0.327653	-0.509394	-9.866305	0.021481	0.012733	-0.011810	0.082224	-0.101010	0.643581	-0.016310	0.899780	-0.435466	0.022346
13406	0.312933	-0.451311	-9.759995	-0.011780	0.017257	-0.011990	0.080763	-0.099360	0.642544	-0.016062	0.899861	-0.435301	0.022489
13407	0.279152	-0.446632	-9.779450	-0.031122	0.016337	-0.004704	0.082756	-0.100476	0.642789	-0.015459	0.899885	-0.435273	0.022494
13408	0.284137	-0.480228	-9.755868	0.022283	0.014571	-0.002584	0.080766	-0.099502	0.642019	-0.015853	0.899876	-0.435256	0.022882
13409	0.283921	-0.431889	-9.692773	0.012667	0.016380	-0.004484	0.081963	-0.101016	0.642664	-0.016037	0.899884	-0.435212	0.023267
13410	0.308093	-0.446409	-9.731163	-0.008299	0.009956	-0.008270	0.081165	-0.099781	0.642015	-0.015918	0.899936	-0.435107	0.023307
13411	0.288817	-0.451458	-9.789031	-0.020781	0.016393	0.011961	0.082623	-0.101834	0.643840	-0.015506	0.899812	-0.435374	0.023395
13412	0.279281	-0.475639	-9.818268	0.009069	0.018230	0.002881	0.081562	-0.100871	0.643061	-0.015632	0.899758	-0.435463	0.023732
13413	0.245608	-0.489890	-9.744359	-0.001308	-0.000089	-0.004528	0.081834	-0.101159	0.642009	-0.015709	0.899779	-0.435419	0.023694
13414	0.303583	-0.516538	-9.830619	-0.001414	0.018222	0.002831	0.082361	-0.100748	0.642530	-0.015647	0.899732	-0.435505	0.023939
13415	0.327708	-0.518855	-9.818422	-0.018814	0.020008	-0.007411	0.081298	-0.101279	0.643063	-0.015235	0.899774	-0.435424	0.024112
13416	0.327905	-0.557060	-9.732530	-0.020648	0.020948	0.006423	0.080509	-0.101554	0.642020	-0.014804	0.899692	-0.435601	0.024238
13417	0.385926	-0.590705	-9.754066	0.002183	0.005437	0.002875	0.079710	-0.101540	0.642551	-0.014907	0.899644	-0.435690	0.024332
13418	0.424222	-0.533040	-9.800916	0.012736	0.016397	-0.008164	0.080371	-0.099911	0.641759	-0.015110	0.899689	-0.435572	0.024671
13419	0.414594	-0.532756	-9.712173	-0.015160	0.009028	-0.015678	0.081298	-0.100870	0.642801	-0.014861	0.899806	-0.435337	0.024690
13420	0.380698	-0.504030	-9.736094	-0.016971	0.005377	-0.011993	0.079298	-0.098787	0.643343	-0.014623	0.899897	-0.435165	0.024574
13421	0.351874	-0.528242	-9.763111	-0.015288	0.001740	-0.004595	0.078911	-0.100029	0.642034	-0.014442	0.899921	-0.435127	0.024459
13422	0.293903	-0.509372	-9.840212	-0.004671	-0.009256	-0.019293	0.079839	-0.099766	0.642026	-0.014549	0.900075	-0.434819	0.024188
13423	0.298537	-0.465728	-9.745927	-0.022326	0.002638	-0.004637	0.081297	-0.101004	0.643195	-0.014236	0.900102	-0.434784	0.024026
13424	0.259935	-0.461043	-9.760627	-0.027562	-0.005603	-0.006498	0.080366	-0.101397	0.643858	-0.013905	0.900150	-0.434717	0.023618
13425	0.240685	-0.470839	-9.799356	-0.017065	0.005371	-0.008308	0.078916	-0.101399	0.642033	-0.013665	0.900206	-0.434613	0.023546
13426	0.269707	-0.490071	-9.811357	0.002237	0.005388	-0.011900	0.080510	-0.101966	0.642020	-0.013773	0.900287	-0.434438	0.023597
13427	0.303792	-0.567637	-9.996984	0.019669	0.018229	-0.008132	0.080513	-0.102514	0.642019	-0.014088	0.900325	-0.434323	0.024074
13428	0.308722	-0.586566	-9.905976	0.019811	0.020025	-0.018286	0.080102	-0.101261	0.643467	-0.014382	0.900450	-0.434029	0.024542
13429	0.390952	-0.641893	-9.949198	0.018290	0.029120	-0.040451	0.080774	-0.101556	0.642149	-0.014570	0.900762	-0.433335	0.025216
13430	0.419835	-0.619200	-9.662922	0.000737	0.035517	-0.026710	0.079968	-0.100712	0.643468	-0.014383	0.900960	-0.432896	0.025801
13431	0.433477	-0.440760	-9.559461	-0.008041	0.009001	-0.026722	0.078512	-0.100974	0.642955	-0.014277	0.901170	-0.432457	0.025886
13432	0.457048	-0.325086	-9.521606	-0.019603	0.001717	-0.012009	0.077587	-0.101514	0.642700	-0.014023	0.901253	-0.432304	0.025681
13433	0.420712	-0.291668	-9.579095	-0.003210	-0.031106	0.012118	0.081298	-0.101279	0.643063	-0.014356	0.901146	-0.432552	0.025075
13434	0.389862	-0.413459	-9.994019	0.050916	-0.018218	0.016073	0.080511	-0.102103	0.642020	-0.015560	0.900982	-0.432849	0.025113
13435	0.366457	-0.562698	-9.996330	0.049355	0.009155	0.001263	0.079969	-0.100579	0.643074	-0.016485	0.900932	-0.432886	0.025691
13436	0.264884	-0.490089	-9.813804	0.019637	0.016397	-0.002600	0.080895	-0.099087	0.642543	-0.016816	0.900925	-0.432863	0.026087
13437	0.221691	-0.528218	-9.680301	0.005683	-0.000076	0.001045	0.080233	-0.099628	0.642548	-0.017037	0.900896	-0.432914	0.026114
13438	0.260635	-0.605100	-9.669011	0.012765	0.006323	-0.002615	0.080623	-0.099071	0.643857	-0.017331	0.900890	-0.432905	0.026270
13439	0.318650	-0.644100	-9.849072	0.012635	0.007282	0.006618	0.080090	-0.097974	0.643337	-0.017625	0.900806	-0.433055	0.026485
13440	0.419979	-0.658415	-9.872335	0.040770	0.031053	-0.008038	0.080611	-0.097009	0.644514	-0.018207	0.900829	-0.432930	0.027330
13441	0.463034	-0.586188	-9.885324	0.018017	0.024630	-0.011836	0.078759	-0.098222	0.644397	-0.018437	0.900892	-0.432752	0.027918
13442	0.443615	-0.546749	-9.599264	-0.037989	0.021822	-0.004739	0.080082	-0.097958	0.644912	-0.017682	0.900917	-0.432732	0.027914
13443	0.462859	-0.534448	-9.531692	-0.079041	-0.001996	-0.008602	0.079701	-0.099753	0.643077	-0.016390	0.901000	-0.432656	0.027185
13444	0.447993	-0.455522	-9.662764	-0.033656	-0.001928	-0.004683	0.079706	-0.100581	0.642552	-0.015918	0.901033	-0.432629	0.026791
13445	0.397515	-0.489411	-9.692519	-0.001268	-0.001899	-0.004519	0.080366	-0.101126	0.643596	-0.016024	0.901054	-0.432585	0.026737
13446	0.279172	-0.448874	-9.731467	-0.008335	-0.020189	-0.000841	0.079302	-0.100292	0.643605	-0.016168	0.901055	-0.432608	0.026232
13447	0.260121	-0.507321	-9.924524	-0.008460	-0.011021	0.006531	0.081035	-0.101143	0.642672	-0.016230	0.900988	-0.432763	0.025940
13448	0.318533	-0.625343	-9.992855	-0.010078	0.007239	-0.004571	0.080771	-0.101144	0.642280	-0.016103	0.901011	-0.432722	0.025915
13449	0.385844	-0.581778	-9.958005	-0.023118	0.020000	-0.015731	0.081827	-0.100193	0.642666	-0.015626	0.901125	-0.432493	0.026064
13450	0.385778	-0.556811	-9.693574	-0.039570	0.016284	-0.025042	0.080905	-0.100467	0.641624	-0.014880	0.901333	-0.432093	0.025953
13451	0.327809	-0.527428	-9.511247	-0.013205	0.024498	-0.032310	0.081301	-0.101828	0.642932	-0.014537	0.901584	-0.431560	0.026274
13452	0.330280	-0.547249	-9.679554	0.032202	0.012698	-0.024676	0.080770	-0.101278	0.642543	-0.015115	0.901762	-0.431142	0.026718
13453	0.337572	-0.561853	-9.732507	0.084708	0.013674	-0.024410	0.082080	-0.098540	0.643845	-0.016640	0.901919	-0.430696	0.027684
13454	0.366276	-0.518941	-9.866078	0.061839	0.003624	-0.018972	0.081278	-0.096886	0.643853	-0.017834	0.902044	-0.430352	0.028219
13455	0.395206	-0.518932	-9.880213	0.032147	0.005406	-0.026507	0.082068	-0.095797	0.644109	-0.018477	0.902238	-0.429893	0.028583
13456	0.419201	-0.489613	-9.764342	-0.009910	0.005374	-0.019339	0.083916	-0.095255	0.645538	-0.018362	0.902396	-0.429571	0.028532
13457	0.436215	-0.515835	-9.702131	-0.023834	0.001691	-0.023094	0.082869	-0.096359	0.643578	-0.018021	0.902583	-0.429204	0.028347
13458	0.433843	-0.528216	-9.803159	-0.020407	0.007195	-0.019392	0.082735	-0.096218	0.643841	-0.017700	0.902733	-0.428908	0.028239
13459	0.426643	-0.532838	-9.743272	-0.032589	-0.009282	-0.022198	0.084323	-0.096501	0.644747	-0.017292	0.902921	-0.428559	0.027783
13460	0.405248	-0.600529	-9.823646	-0.010030	0.001761	-0.002716	0.084995	-0.097069	0.643560	-0.017214	0.902935	-0.428541	0.027659
13461	0.407594	-0.586021	-9.804214	-0.025764	0.012701	-0.006505	0.083016	-0.099243	0.643050	-0.016751	0.902973	-0.428479	0.027655
13462	0.397907	-0.576366	-9.789765	-0.039688	0.012662	-0.014883	0.083551	-0.099396	0.642127	-0.016038	0.903087	-0.428278	0.027479
13463	0.424376	-0.577298	-10.077620	-0.064299	0.012660	-0.015003	0.084741	-0.099944	0.643430	-0.014876	0.903209	-0.428083	0.027149
13464	0.225863	-0.409429	-10.127534	-0.192137	0.034400	-0.027697	0.084632	-0.103253	0.641330	-0.011216	0.903472	-0.427708	0.026063
13465	0.513378	-0.536490	-10.157842	-0.372425	0.061672	-0.024943	0.084807	-0.111225	0.638963	-0.004062	0.903692	-0.427491	0.023980
13466	0.412258	-0.055234	-10.094418	-0.674601	0.074104	-0.033904	0.083303	-0.126749	0.633194	0.008659	0.903916	-0.427179	0.019483
13467	0.550177	0.341250	-10.332445	-1.157933	0.091858	-0.051156	0.079472	-0.153515	0.624028	0.030294	0.903854	-0.426619	0.011218
13468	0.583966	0.347198	-10.019950	-1.832702	0.091108	-0.050884	0.079037	-0.191218	0.607481	0.064051	0.902561	-0.425762	-0.002867
13469	0.381531	1.342717	-10.091902	-2.281995	0.039355	-0.080821	0.077000	-0.246007	0.579656	0.105370	0.899374	-0.423737	-0.021691
13470	0.599308	2.205251	-9.892914	-2.779129	-0.022481	-0.117426	0.079446	-0.309755	0.538012	0.154760	0.893095	-0.419910	-0.045897
13471	0.607944	3.463461	-9.262997	-3.412230	-0.060712	-0.136331	0.083398	-0.391278	0.474566	0.214500	0.881548	-0.413644	-0.075905
13472	0.425188	4.408725	-8.562431	-3.748500	-0.057524	-0.151943	0.086184	-0.464006	0.398931	0.278968	0.864129	-0.404611	-0.108389
13473	0.703894	5.689006	-7.264678	-3.592317	-0.089287	-0.117023	0.091964	-0.518431	0.321050	0.339158	0.842630	-0.394384	-0.139312
13474	0.543770	6.962882	-6.177574	-3.376057	-0.104538	-0.064303	0.094975	-0.561572	0.231387	0.394029	0.818035	-0.383908	-0.167855
13475	0.320088	7.393810	-5.280541	-3.109300	-0.131674	-0.031572	0.096308	-0.589294	0.147125	0.442930	0.791734	-0.373391	-0.193778
13476	0.065043	8.344981	-4.218056	-3.031020	-0.164493	0.006645	0.095289	-0.610534	0.050813	0.488694	0.762736	-0.362755	-0.218677
13477	-0.079267	8.819596	-3.257251	-2.991742	-0.197377	0.029927	0.094540	-0.613575	-0.033946	0.532114	0.731002	-0.351544	-0.242708
13478	-0.068039	9.039900	-2.168921	-3.044800	-0.224932	0.027832	0.096490	-0.609133	-0.107308	0.574017	0.696002	-0.339074	-0.266673
13479	-0.127782	9.465657	-1.472093	-3.040273	-0.254251	0.017718	0.094185	-0.589937	-0.189682	0.613618	0.658272	-0.325527	-0.290143
13480	-0.114354	9.739643	-0.166923	-3.067037	-0.248898	0.012931	0.092902	-0.563060	-0.270092	0.651129	0.617921	-0.310521	-0.312700
13481	-0.104373	9.714566	0.937160	-3.101768	-0.257201	0.028446	0.084687	-0.518090	-0.357655	0.686770	0.574480	-0.294347	-0.334187
13482	0.013526	9.299621	1.959958	-3.223888	-0.247297	0.047206	0.080358	-0.467268	-0.431076	0.721077	0.527152	-0.276327	-0.354685
13483	0.107409	8.881177	3.381005	-3.311836	-0.242841	0.078139	0.079950	-0.410389	-0.497309	0.753603	0.476008	-0.256674	-0.373654
13484	0.125429	8.172410	4.384345	-3.143909	-0.225373	0.078986	0.074676	-0.338323	-0.557591	0.781354	0.425688	-0.237007	-0.390006
13485	0.427013	7.671865	5.599716	-2.854170	-0.155705	0.058218	0.068545	-0.266396	-0.605532	0.804117	0.378761	-0.217385	-0.403336
13486	0.631023	7.411870	6.851161	-2.583872	-0.129912	0.048478	0.059407	-0.183113	-0.644783	0.822358	0.335496	-0.198890	-0.414262
13487	0.793163	6.813707	7.746963	-2.437124	-0.115155	0.058452	0.055438	-0.114158	-0.672536	0.837805	0.293608	-0.180835	-0.423291
13488	0.789602	5.539304	8.007541	-2.398808	-0.071265	0.066020	0.060214	-0.052758	-0.692360	0.851178	0.252287	-0.162069	-0.430791
13489	0.700120	5.097199	8.245380	-2.053568	-0.054491	0.060374	0.056842	0.011563	-0.703456	0.861218	0.216169	-0.145547	-0.436338
13490	0.702902	4.520625	8.511003	-1.738224	-0.012099	0.074851	0.058004	0.066268	-0.711969	0.868799	0.185801	-0.130978	-0.439899
13491	0.570051	4.068511	8.661871	-1.500710	0.002738	0.072355	0.051032	0.120874	-0.712412	0.874674	0.159175	-0.118000	-0.442362
13492	0.678557	3.569185	8.939168	-1.473170	0.021025	0.068800	0.050596	0.165817	-0.712519	0.879618	0.133379	-0.104918	-0.444380
13493	0.622656	3.176292	9.475702	-1.495542	0.048363	0.067732	0.057606	0.203980	-0.710852	0.883952	0.107005	-0.090971	-0.445986
13494	0.735747	2.724922	9.700898	-1.482169	0.066670	0.076101	0.059004	0.248134	-0.705726	0.887525	0.081235	-0.076843	-0.446986
13495	0.685247	2.190929	9.784165	-1.338596	0.072364	0.106375	0.060003	0.291749	-0.700072	0.890465	0.057649	-0.063802	-0.446853
13496	0.642123	1.622951	9.775796	-1.067865	0.048904	0.115191	0.060862	0.330211	-0.689302	0.892574	0.038926	-0.053649	-0.446002
13497	0.685244	1.175759	9.856353	-0.868116	0.058280	0.125440	0.063778	0.356961	-0.682752	0.894313	0.023540	-0.045020	-0.444549
13498	0.677058	0.867750	9.856758	-0.903685	0.041751	0.112379	0.068451	0.378325	-0.678450	0.895627	0.007661	-0.036424	-0.443246
13499	0.626316	0.386861	9.988782	-0.953017	0.045262	0.086303	0.070018	0.406630	-0.668740	0.896421	-0.009326	-0.027242	-0.442267
13500	0.613735	-0.004820	10.151223	-0.800071	0.011511	0.053922	0.072131	0.430955	-0.659036	0.896643	-0.023578	-0.020082	-0.441670
13501	0.624368	-0.229900	9.764047	-0.509292	-0.001899	0.036974	0.070173	0.449941	-0.653501	0.896694	-0.032985	-0.015671	-0.441143
13502	0.682699	-0.331094	9.691150	-0.233321	0.018459	0.013430	0.069314	0.460409	-0.649028	0.896656	-0.036993	-0.013407	-0.440976
13503	0.861030	-0.306177	9.837208	-0.172801	0.025834	0.006346	0.071682	0.463550	-0.647340	0.896599	-0.040093	-0.011506	-0.440875
13504	0.827741	-0.402300	9.893167	-0.263827	0.027568	0.012345	0.071771	0.470705	-0.644188	0.896496	-0.044565	-0.008810	-0.440716
13505	0.774809	-0.431751	9.755417	-0.241271	0.040427	0.027207	0.073198	0.477553	-0.642884	0.896532	-0.048746	-0.006047	-0.440247
13506	0.751194	-0.537784	9.722500	-0.176668	0.036896	0.049693	0.074224	0.481417	-0.638955	0.896801	-0.051577	-0.003915	-0.439400
13507	0.787892	-0.650856	9.706852	-0.131325	0.049802	0.072059	0.075262	0.484444	-0.636600	0.897315	-0.053689	-0.001928	-0.438109
13508	0.762373	-0.854787	9.895813	-0.075198	0.049862	0.079733	0.077889	0.489769	-0.635438	0.897936	-0.054586	-0.000421	-0.436728
13509	0.628109	-1.008537	10.046051	-0.127487	0.025990	0.072123	0.081059	0.492209	-0.634413	0.898441	-0.056832	0.001092	-0.435399
13510	0.594499	-1.042573	9.963634	-0.148355	0.004001	0.059132	0.082493	0.495234	-0.631799	0.898790	-0.059442	0.002390	-0.434325
13511	0.599352	-1.047228	10.006827	-0.131531	-0.012474	0.043553	0.081828	0.497828	-0.633367	0.899028	-0.062087	0.003208	-0.433455
13512	0.526835	-1.019402	9.742459	-0.106237	-0.016100	0.040917	0.081146	0.499096	-0.630736	0.899255	-0.064114	0.003758	-0.432685
13513	0.604207	-1.064933	9.752146	-0.069419	-0.023363	0.040197	0.082060	0.502379	-0.630217	0.899535	-0.065723	0.003832	-0.431859
13514	0.702856	-1.029279	9.566309	0.018023	-0.036027	0.043433	0.081793	0.502385	-0.629953	0.899940	-0.065686	0.002954	-0.431027
13515	0.734448	-1.076964	9.676370	0.046095	-0.015898	0.041700	0.081279	0.500183	-0.631524	0.900383	-0.065143	0.002152	-0.430188
13516	0.787314	-1.038274	9.701413	0.018073	-0.010439	0.041550	0.080371	0.497704	-0.633748	0.900769	-0.064885	0.001731	-0.429422
13517	0.828935	-1.162546	9.925728	-0.013093	0.013221	0.019211	0.081561	0.497699	-0.632971	0.900941	-0.065155	0.001916	-0.429018
13518	0.865701	-1.287452	9.967532	-0.014501	-0.001464	-0.004762	0.081691	0.499063	-0.633365	0.900886	-0.065409	0.001877	-0.429095
13519	0.817400	-1.278566	9.779948	0.073143	0.002243	-0.024627	0.081429	0.498650	-0.633888	0.900796	-0.064230	0.001052	-0.429464
13520	0.798019	-1.259371	9.775235	0.121590	0.005865	-0.057613	0.081577	0.495220	-0.634153	0.900459	-0.061969	-0.000092	-0.430503
13521	0.877266	-1.186586	9.904235	0.073697	-0.019826	-0.078122	0.079613	0.492471	-0.637287	0.899905	-0.060978	-0.001399	-0.431799
13522	0.961213	-1.095124	9.863089	0.021291	-0.038183	-0.093126	0.077496	0.491939	-0.638058	0.899131	-0.060902	-0.002516	-0.433415
13523	0.965956	-1.083501	9.740858	-0.022734	-0.043649	-0.071190	0.075506	0.492913	-0.638829	0.898514	-0.061858	-0.003430	-0.434551
13524	0.826624	-1.181621	9.978255	0.002769	-0.067413	-0.067336	0.074045	0.493749	-0.639079	0.897933	-0.062370	-0.004881	-0.435663
13525	0.808765	-1.490191	9.820113	-0.031158	-0.072953	-0.076712	0.070985	0.495705	-0.638790	0.897249	-0.063743	-0.006257	-0.436856
13526	0.837126	-1.369867	9.807661	-0.010748	-0.047432	-0.115414	0.068595	0.495735	-0.638509	0.896226	-0.064317	-0.007294	-0.438850
13527	0.953456	-1.486778	10.030375	-0.023594	-0.029206	-0.130266	0.066207	0.496034	-0.638752	0.895078	-0.065182	-0.008020	-0.441048
13528	0.922995	-1.167062	9.957752	-0.034129	-0.040221	-0.146930	0.063549	0.498794	-0.639778	0.893736	-0.066105	-0.008763	-0.443609
13529	0.979473	-0.891708	9.527607	-0.018482	-0.082238	-0.161559	0.058360	0.501193	-0.638685	0.892292	-0.067335	-0.010536	-0.446285
13530	0.939607	-0.625164	9.391730	0.028341	-0.149725	-0.128006	0.054394	0.499986	-0.640622	0.891158	-0.068121	-0.013766	-0.448338
13531	0.778864	-0.304685	8.914577	0.043930	-0.136728	-0.061515	0.050416	0.501116	-0.641770	0.890658	-0.068702	-0.016947	-0.449134
13532	0.944280	-0.591269	9.449867	-0.026200	-0.098326	-0.017616	0.044859	0.499245	-0.643300	0.890435	-0.070030	-0.018619	-0.449306
13533	1.076394	-0.968982	10.094003	-0.179070	-0.102142	-0.001757	0.043909	0.501881	-0.641192	0.890154	-0.074267	-0.019102	-0.449160
13534	0.989667	-0.978290	10.237107	-0.175498	-0.147848	0.002019	0.042558	0.508471	-0.641309	0.889854	-0.078703	-0.020287	-0.448947
13535	0.815196	-0.790687	10.314934	-0.056488	-0.186135	0.000818	0.036982	0.509086	-0.641001	0.889720	-0.081474	-0.023351	-0.448570
13536	0.543674	-0.491563	9.990094	0.179593	-0.213314	-0.001657	0.031156	0.507498	-0.642004	0.889884	-0.080174	-0.028890	-0.448157
13537	0.322583	-0.141098	9.872910	0.334885	-0.176553	0.019352	0.024835	0.501357	-0.646679	0.890490	-0.075808	-0.035228	-0.447258
13538	0.480103	-0.317016	9.703860	0.320712	-0.116179	0.033970	0.021723	0.488603	-0.651384	0.891161	-0.071144	-0.040242	-0.446263
13539	0.524235	-0.468229	9.788578	0.278979	-0.085205	0.013415	0.020449	0.480900	-0.655838	0.891611	-0.066877	-0.044415	-0.445629
13540	0.900665	-0.553496	9.262733	0.282301	-0.110671	0.024571	0.017581	0.472402	-0.659362	0.892059	-0.062839	-0.048998	-0.444839
13541	1.064734	-0.582427	9.151023	0.256084	-0.105199	0.018902	0.015524	0.462504	-0.664992	0.892444	-0.059141	-0.053293	-0.444079
13542	1.249531	-0.903916	9.318691	0.121783	-0.067024	-0.010427	0.013709	0.455371	-0.667867	0.892388	-0.057541	-0.055711	-0.444104
13543	1.317700	-0.538429	9.204417	0.098776	-0.008551	-0.017108	0.012122	0.455106	-0.668773	0.892350	-0.055764	-0.056913	-0.444255
13544	1.441250	-0.142771	9.436790	0.145670	0.033601	0.003351	0.011882	0.450437	-0.670085	0.892528	-0.052862	-0.057731	-0.444148
13545	1.829431	-0.131524	9.685446	0.124418	0.037368	0.041088	0.013363	0.446842	-0.671673	0.893074	-0.050275	-0.058295	-0.443276
13546	1.900473	-0.872033	9.819767	0.079496	0.033621	0.028906	0.014446	0.444068	-0.673783	0.893410	-0.048582	-0.058499	-0.442760
13547	1.680864	-0.332025	9.542004	0.107565	0.018904	-0.018951	0.015792	0.440205	-0.674845	0.893378	-0.046421	-0.059315	-0.442947
13548	1.525853	-0.177857	9.681963	0.068954	0.048079	-0.018284	0.015018	0.436092	-0.676022	0.893306	-0.044731	-0.059215	-0.443280
13549	1.245328	0.012776	10.003717	-0.065496	0.045034	-0.055900	0.016602	0.437993	-0.675902	0.892814	-0.045372	-0.058060	-0.444358
13550	1.118818	0.258473	10.154829	-0.116164	0.027544	-0.073683	0.017118	0.440736	-0.675118	0.892044	-0.047107	-0.056733	-0.445892
13551	0.987447	-0.004146	10.130713	-0.017805	-0.019932	-0.087870	0.016568	0.443772	-0.673538	0.891226	-0.047398	-0.057175	-0.447438
13552	0.967188	-0.320368	9.847603	0.166459	-0.050879	-0.121941	0.014203	0.440491	-0.675488	0.890155	-0.044742	-0.059813	-0.449493
13553	1.190930	-0.723963	9.906449	0.188293	-0.060113	-0.177162	0.011441	0.436395	-0.677173	0.888652	-0.041618	-0.062868	-0.452342
13554	1.412593	-0.694984	9.808094	0.075161	-0.042102	-0.249740	0.008528	0.435192	-0.677544	0.886315	-0.040346	-0.064630	-0.456772
13555	1.431379	-0.583862	9.925063	0.030005	0.032665	-0.298081	0.005099	0.432608	-0.679485	0.883650	-0.039064	-0.064683	-0.462009
13556	1.262303	-0.516498	10.020460	0.012839	0.032522	-0.335095	0.001123	0.430469	-0.678667	0.880521	-0.038100	-0.064616	-0.468034
13557	1.255998	-0.208978	9.885471	0.068728	-0.033208	-0.335646	-0.002847	0.429542	-0.679947	0.877376	-0.036713	-0.066196	-0.473794
13558	1.300710	-0.493417	9.711446	0.142274	-0.056847	-0.324145	-0.006422	0.429160	-0.681099	0.874244	-0.034325	-0.068908	-0.479344
13559	1.211419	-1.000065	9.369803	0.090157	-0.051485	-0.351156	-0.012113	0.426477	-0.681841	0.870858	-0.032748	-0.070979	-0.485279
13560	1.061675	-0.952800	9.205818	-0.014455	0.003072	-0.412687	-0.017020	0.425306	-0.681277	0.866781	-0.032381	-0.071187	-0.492518
13561	1.250026	-0.999429	9.533423	-0.139895	0.032061	-0.461352	-0.021396	0.424944	-0.681373	0.862172	-0.033880	-0.069574	-0.500671
13562	1.500674	-0.979902	9.468816	-0.134114	0.024662	-0.514830	-0.025133	0.429926	-0.680684	0.856903	-0.035223	-0.068286	-0.509719
13563	1.586819	-0.840030	9.509994	-0.135502	0.039182	-0.559162	-0.031265	0.433723	-0.677877	0.851133	-0.036493	-0.066635	-0.519423
13564	1.712763	-0.949612	9.759309	-0.271323	0.042542	-0.617067	-0.036343	0.439291	-0.674947	0.844505	-0.039842	-0.063672	-0.530255
13565	1.487636	0.242070	9.365796	-0.265089	0.053509	-0.625421	-0.043276	0.445693	-0.672919	0.837685	-0.043093	-0.060470	-0.541082
13566	1.546217	0.619069	9.808566	-0.232281	0.044498	-0.581886	-0.049681	0.451686	-0.670109	0.831177	-0.045797	-0.057843	-0.551092
13567	1.725674	0.429325	10.508596	-0.305856	-0.010315	-0.530484	-0.055697	0.459051	-0.666645	0.825007	-0.050489	-0.055179	-0.560152
13568	1.497330	0.768918	10.031080	-0.129663	-0.062133	-0.499998	-0.060117	0.465438	-0.663326	0.819163	-0.052774	-0.055388	-0.568436
13569	1.535972	0.736153	9.574841	0.111346	-0.026088	-0.460064	-0.068328	0.464142	-0.665228	0.814010	-0.050791	-0.057655	-0.575746
13570	1.450701	1.428688	9.492530	0.190971	-0.007600	-0.413580	-0.074001	0.457344	-0.666366	0.809372	-0.047301	-0.060528	-0.582251
13571	1.400861	1.262683	9.528148	0.073071	0.010714	-0.344060	-0.079934	0.450268	-0.668290	0.805442	-0.045553	-0.061665	-0.587695
13572	1.355727	1.139057	9.991736	-0.138975	-0.011369	-0.295265	-0.082324	0.450299	-0.667877	0.801772	-0.047574	-0.060614	-0.592642
13573	1.350990	1.109202	9.707986	-0.057221	-0.025765	-0.248679	-0.085531	0.454731	-0.666799	0.798733	-0.048406	-0.060746	-0.596651
13574	1.602905	0.869564	9.848619	0.100984	-0.036418	-0.201697	-0.089502	0.452719	-0.667030	0.796305	-0.046999	-0.062857	-0.599782
13575	1.661909	0.629043	9.843396	0.141838	-0.030777	-0.159032	-0.091725	0.447785	-0.669638	0.794483	-0.044791	-0.065386	-0.602092
13576	1.682812	0.287356	9.829196	0.131392	-0.028015	-0.146151	-0.095695	0.444954	-0.669607	0.792746	-0.042867	-0.067675	-0.604265
13577	1.695716	0.593403	9.252629	0.188486	-0.025086	-0.116341	-0.096075	0.442205	-0.670918	0.791455	-0.039904	-0.070657	-0.605817
13578	1.628850	0.458645	9.288527	0.239060	-0.023147	-0.088398	-0.099209	0.433573	-0.674439	0.790493	-0.036293	-0.074122	-0.606885
13579	1.571158	0.425103	9.364342	0.177741	-0.010415	-0.081346	-0.100772	0.427550	-0.675610	0.789606	-0.033370	-0.076716	-0.607884
13580	1.551346	0.541010	9.495422	0.065558	0.004102	-0.070870	-0.101550	0.425077	-0.677179	0.788759	-0.032195	-0.077630	-0.608931
13581	1.366096	-0.035353	9.932147	-0.107175	0.027569	-0.086532	-0.102359	0.428375	-0.677171	0.787669	-0.033306	-0.076142	-0.610468
13582	1.385866	-0.141553	9.825210	-0.082088	-0.040148	-0.134283	-0.104500	0.430610	-0.675316	0.785861	-0.034905	-0.075994	-0.612722
13583	1.478589	-0.372191	9.875656	0.105090	-0.042827	-0.192382	-0.106750	0.429130	-0.675167	0.783503	-0.033407	-0.078249	-0.615535
13584	1.390147	-0.033802	9.668312	0.127244	-0.018270	-0.251391	-0.110046	0.425862	-0.676848	0.780384	-0.031267	-0.080401	-0.619321
13585	1.293724	0.463438	9.477526	0.039850	0.019886	-0.307291	-0.113736	0.421233	-0.678132	0.776619	-0.029832	-0.080911	-0.624041
13586	0.861892	0.523380	9.666395	-0.103533	0.070770	-0.333036	-0.117170	0.418793	-0.679417	0.772415	-0.030044	-0.078848	-0.629488
13587	0.868838	0.073314	9.631338	-0.190416	0.070565	-0.374984	-0.117992	0.422389	-0.677047	0.767659	-0.031414	-0.075669	-0.635600
13588	1.035434	0.025606	9.656232	-0.208874	0.019211	-0.444206	-0.120543	0.426557	-0.674138	0.761822	-0.033727	-0.073127	-0.642762
13589	1.399765	-0.026415	9.711719	-0.159266	-0.010052	-0.490961	-0.124816	0.431556	-0.672395	0.755348	-0.035487	-0.071613	-0.650432
13590	1.619792	0.354359	9.757525	-0.187519	-0.022820	-0.481866	-0.132269	0.434813	-0.670365	0.748807	-0.037952	-0.069987	-0.657989
13591	1.525433	-0.094031	9.567899	-0.264472	-0.004614	-0.474881	-0.138274	0.438350	-0.666116	0.742312	-0.041253	-0.066983	-0.665420
13592	1.537896	-0.680375	9.785460	-0.326672	0.040869	-0.523230	-0.144820	0.446672	-0.663434	0.735018	-0.044883	-0.062585	-0.673660
13593	1.328495	-0.757850	9.768015	-0.263069	0.048070	-0.581988	-0.148578	0.452919	-0.659596	0.726957	-0.047364	-0.058865	-0.682514
13594	1.042172	-0.899227	9.403249	-0.131065	0.044335	-0.662529	-0.156016	0.453426	-0.658485	0.717777	-0.047906	-0.057187	-0.692264
13595	0.959584	-0.769387	9.423505	-0.163637	0.069672	-0.743957	-0.162920	0.452699	-0.656855	0.707339	-0.048454	-0.054585	-0.703097
13596	0.941074	-0.938212	9.320133	-0.291541	0.101326	-0.821245	-0.170786	0.457215	-0.652721	0.695531	-0.050277	-0.049975	-0.714991
13597	1.028613	-1.076090	9.760753	-0.409749	0.134828	-0.885571	-0.176787	0.461016	-0.649391	0.682484	-0.053206	-0.043023	-0.727690
13598	0.656584	-0.909656	10.095718	-0.457584	0.154717	-0.920940	-0.183593	0.465250	-0.644872	0.668619	-0.056428	-0.035358	-0.740618
13599	0.657486	-1.099704	10.107466	-0.346610	0.141895	-0.977569	-0.191595	0.469774	-0.640081	0.653730	-0.058315	-0.029261	-0.753910
13600	0.731260	-0.387499	10.055724	-0.175430	0.132965	-0.978565	-0.200354	0.467703	-0.637912	0.638759	-0.058056	-0.026146	-0.766767
13601	0.573020	-0.070513	9.962664	-0.212849	0.127541	-0.934467	-0.210693	0.462363	-0.635731	0.624150	-0.058356	-0.022158	-0.778807
13602	0.403355	-0.382905	10.182368	-0.465217	0.151107	-0.885940	-0.217085	0.464386	-0.632529	0.609788	-0.061446	-0.014187	-0.790052
13603	0.210151	-0.334258	9.744312	-0.758088	0.139907	-0.854186	-0.223907	0.471101	-0.626566	0.595251	-0.068220	-0.001348	-0.800638
13604	0.206931	-0.694580	9.220668	-0.774519	0.193088	-0.791571	-0.228642	0.484523	-0.618780	0.581424	-0.074354	0.012140	-0.810105
13605	0.543739	-0.513926	9.783318	-0.645452	0.228120	-0.731909	-0.234411	0.492467	-0.612037	0.568443	-0.078293	0.024367	-0.818626
13606	0.671969	-1.104602	10.073921	-0.853223	0.178746	-0.647025	-0.237181	0.509316	-0.601904	0.556347	-0.085411	0.039219	-0.825618
13607	0.959447	-0.716941	9.983612	-0.878147	0.149816	-0.533598	-0.240479	0.525896	-0.591897	0.545813	-0.093062	0.054639	-0.830929
13608	0.498504	-0.145005	9.331929	-0.812355	0.166807	-0.345058	-0.244542	0.536304	-0.583462	0.538342	-0.099570	0.069182	-0.833959
13609	1.268083	-0.750022	9.277810	-0.845122	0.194718	-0.179087	-0.242801	0.553103	-0.573233	0.533342	-0.105579	0.085085	-0.834961
13610	1.165002	-2.377008	9.926235	-0.986912	0.171012	-0.061570	-0.239772	0.575947	-0.559864	0.529881	-0.113383	0.103117	-0.834109
13611	0.774194	-3.362877	9.647079	-0.746892	0.136560	-0.034424	-0.239146	0.598303	-0.543326	0.527304	-0.119018	0.117000	-0.833124
13612	0.636344	-3.789509	9.512568	-0.210970	0.080468	-0.031606	-0.236423	0.606557	-0.537046	0.526148	-0.120027	0.121165	-0.833115
13613	0.419190	-3.737888	9.957804	-0.062589	0.093269	-0.067807	-0.233624	0.605275	-0.538644	0.524676	-0.119237	0.123118	-0.833870
13614	0.395973	-2.915648	9.772259	-0.091678	0.093176	-0.101217	-0.234688	0.604340	-0.537454	0.522589	-0.118944	0.125262	-0.834903
13615	0.738592	-2.973191	9.633006	-0.028590	0.071365	-0.102692	-0.235213	0.603111	-0.537713	0.520663	-0.118238	0.126303	-0.836048
13616	0.717814	-2.650121	9.831803	0.108523	0.086173	-0.083581	-0.234894	0.596748	-0.543361	0.519349	-0.115927	0.125068	-0.837374
13617	0.599268	-2.074397	9.385032	0.259056	0.095601	-0.044099	-0.233530	0.592034	-0.547311	0.519005	-0.111660	0.121616	-0.838675
13618	0.634977	-2.483046	9.482865	0.497187	0.081292	-0.018856	-0.232550	0.584580	-0.551652	0.519644	-0.105229	0.113950	-0.840186
13619	0.857631	-2.634579	10.073400	0.418941	0.022669	-0.032073	-0.231797	0.572428	-0.560193	0.519956	-0.100482	0.107025	-0.841484
13620	0.760271	-2.442402	10.036776	0.133701	-0.028878	-0.050985	-0.233082	0.565833	-0.563465	0.519469	-0.099737	0.104250	-0.842221
13621	0.963786	-2.664530	9.697055	0.232104	-0.096417	-0.077124	-0.236858	0.555130	-0.569344	0.518868	-0.099044	0.099098	-0.843295
13622	0.867775	-2.745693	9.942297	0.748971	-0.134338	-0.102137	-0.240882	0.541537	-0.576666	0.518895	-0.093782	0.084736	-0.845442
13623	0.618419	-2.027152	9.820408	1.076296	-0.124972	-0.146681	-0.246052	0.518073	-0.585951	0.518557	-0.084895	0.064846	-0.848343
13624	0.773889	-1.257161	9.731828	0.851845	-0.035659	-0.166444	-0.249594	0.492618	-0.600630	0.517205	-0.076924	0.049609	-0.850953
13625	0.333048	-0.848075	9.294115	0.334982	0.013082	-0.175630	-0.251893	0.476150	-0.605867	0.514731	-0.073330	0.043637	-0.853095
13626	0.275220	-0.865824	9.062855	-0.043111	-0.042173	-0.182072	-0.254723	0.462818	-0.613198	0.511594	-0.074706	0.043552	-0.854865
13627	0.301120	-1.254019	8.815177	0.013809	-0.090490	-0.165074	-0.259349	0.459435	-0.614212	0.508892	-0.076152	0.042014	-0.856426
13628	0.451810	-1.487866	9.300654	0.128696	0.005577	-0.166475	-0.261896	0.461693	-0.610647	0.506287	-0.074943	0.039489	-0.858194
13629	0.821797	-1.707637	9.553103	0.104568	0.095087	-0.190709	-0.261722	0.454945	-0.613801	0.503114	-0.072301	0.038264	-0.860340
13630	1.023187	-1.961067	9.911539	0.005504	0.076595	-0.231774	-0.262887	0.451094	-0.616549	0.499114	-0.071162	0.038482	-0.862752
13631	1.007898	-1.787909	9.894619	0.044291	0.034514	-0.264745	-0.265757	0.441377	-0.618761	0.494603	-0.070254	0.037599	-0.865458
13632	0.726648	-1.971735	9.778982	0.338834	-0.023778	-0.298234	-0.269162	0.431944	-0.620574	0.489966	-0.067595	0.030956	-0.868566
13633	0.705492	-1.598118	9.279869	0.444185	-0.028376	-0.369692	-0.274008	0.420045	-0.623952	0.484158	-0.063901	0.022411	-0.872357
13634	0.895041	-1.405500	9.205115	0.113413	0.026976	-0.399141	-0.278719	0.408276	-0.627855	0.477369	-0.062570	0.020060	-0.876243
13635	1.056994	-0.968504	9.541658	-0.149358	0.134523	-0.406194	-0.279498	0.403355	-0.627589	0.470021	-0.061762	0.023411	-0.880180
13636	1.018191	-0.912564	9.738941	-0.081061	0.059665	-0.394664	-0.282641	0.396239	-0.630322	0.462962	-0.061720	0.024791	-0.883879
13637	0.707758	-0.512363	10.144981	-0.020327	0.054292	-0.350086	-0.285804	0.391339	-0.630692	0.456742	-0.061086	0.025159	-0.887143
13638	0.629035	-0.185640	10.038396	0.008893	0.098260	-0.324182	-0.285809	0.391485	-0.629774	0.451027	-0.059489	0.025379	-0.890164
13639	0.481525	0.426120	10.295277	-0.011107	0.063614	-0.270741	-0.287252	0.387524	-0.630158	0.446182	-0.058528	0.025709	-0.892656
13640	0.356332	0.379507	10.106196	-0.044978	-0.014858	-0.204343	-0.290682	0.384942	-0.631968	0.442529	-0.059366	0.026021	-0.894409
13641	0.338206	0.120951	9.797506	0.164332	-0.020803	-0.122043	-0.293823	0.376190	-0.633783	0.440568	-0.058241	0.022578	-0.895543
13642	0.717446	-0.548208	9.508373	0.168224	-0.041767	-0.127478	-0.296697	0.368248	-0.636650	0.438526	-0.057631	0.018930	-0.896669
13643	0.902883	-0.999161	9.813474	0.045714	-0.032676	-0.093017	-0.298418	0.366220	-0.635850	0.436942	-0.057752	0.017542	-0.897462
13644	0.693773	-0.623862	9.915216	0.019872	0.045904	-0.076685	-0.298939	0.364030	-0.636241	0.435612	-0.056849	0.017379	-0.898170
13645	0.709574	-0.402999	9.757612	0.100810	0.069838	-0.050479	-0.301045	0.361575	-0.637537	0.434812	-0.054628	0.015936	-0.898721
13646	0.769389	-0.306757	9.721108	0.097151	0.089972	-0.043148	-0.298615	0.353849	-0.640053	0.434140	-0.052248	0.014807	-0.899207
13647	0.770114	-0.455586	9.824660	0.042867	0.069838	-0.026773	-0.297390	0.349967	-0.643214	0.433698	-0.050523	0.014415	-0.899525
13648	0.779155	-0.320156	10.018704	-0.047551	0.075278	-0.001407	-0.295007	0.350901	-0.642970	0.433637	-0.049650	0.015803	-0.899580
13649	0.856168	-0.296463	9.866108	-0.036246	0.086280	-0.001363	-0.294209	0.351840	-0.644026	0.433564	-0.048311	0.016979	-0.899667
13650	0.898666	-0.122047	9.480031	0.106560	0.052574	-0.033814	-0.293132	0.350167	-0.645741	0.433077	-0.046521	0.015366	-0.900024
13651	0.927442	-0.101342	9.185298	0.105863	0.033337	-0.061471	-0.292309	0.346296	-0.648243	0.432069	-0.044935	0.013429	-0.900620
13652	0.850328	-0.111230	9.153231	-0.102514	0.052296	-0.060712	-0.294160	0.344401	-0.647966	0.430897	-0.044963	0.015555	-0.901146
13653	0.811618	-0.077119	9.299792	-0.137704	0.074222	-0.042472	-0.292179	0.347251	-0.648506	0.429991	-0.044747	0.018342	-0.901537
13654	0.774563	-0.373499	9.902678	0.041090	0.106381	-0.030535	-0.291393	0.348350	-0.647331	0.429476	-0.042555	0.018370	-0.901888
13655	0.794489	-0.495113	10.213254	0.020356	0.051496	-0.032398	-0.287656	0.346632	-0.650380	0.428898	-0.041395	0.018108	-0.902223
13656	0.689036	-0.632749	10.133515	-0.047462	0.020237	-0.071451	-0.290849	0.347501	-0.649304	0.427598	-0.041532	0.018960	-0.902815
13657	0.588029	-0.670025	10.549779	-0.113425	-0.007393	-0.108665	-0.292042	0.348058	-0.649819	0.425551	-0.042613	0.020549	-0.903697
13658	0.496375	-0.670843	10.364055	-0.062310	-0.043992	-0.147113	-0.291392	0.349436	-0.648249	0.422900	-0.044068	0.021057	-0.904859
13659	0.359774	-0.354972	9.932676	0.115082	-0.062069	-0.149894	-0.295888	0.347011	-0.649263	0.420318	-0.044208	0.018015	-0.906120
13660	-0.064943	-0.289390	9.655947	0.196245	-0.065662	-0.143956	-0.299442	0.339379	-0.649238	0.417940	-0.043870	0.013661	-0.907312
13661	0.121228	-0.384083	10.002064	0.112244	-0.020027	-0.132447	-0.300359	0.336648	-0.649363	0.415642	-0.043223	0.011055	-0.908434
13662	0.314301	-0.422079	10.036942	0.000243	-0.025601	-0.130228	-0.303527	0.333117	-0.649864	0.413319	-0.043786	0.010607	-0.909471
13663	0.341647	-0.605676	9.808953	0.026349	-0.030992	-0.111616	-0.305908	0.331090	-0.649714	0.411322	-0.044033	0.009510	-0.910376
13664	0.399817	-0.662719	9.981549	0.101112	0.025890	-0.055949	-0.304834	0.328470	-0.650249	0.410426	-0.042812	0.007715	-0.910856
13665	0.392870	-0.730734	9.798075	0.108187	0.029537	-0.066989	-0.305869	0.323670	-0.651817	0.409300	-0.041267	0.005697	-0.911448
13666	0.351376	-0.630278	9.645449	0.094214	0.040453	-0.083693	-0.305057	0.321044	-0.653137	0.407884	-0.039840	0.004125	-0.912155
13667	0.449243	-0.412805	9.855876	0.080427	0.086057	-0.115221	-0.303181	0.317452	-0.653941	0.405847	-0.037489	0.003060	-0.913167
13668	0.441998	-0.418273	9.668474	0.000010	0.060353	-0.130353	-0.303027	0.314008	-0.655650	0.403498	-0.036467	0.003335	-0.914247
13669	0.659647	-0.565407	9.437970	-0.110181	0.031024	-0.134539	-0.304089	0.314294	-0.655641	0.400968	-0.036670	0.005312	-0.915343
13670	0.789888	-0.572199	9.487105	-0.176165	0.012791	-0.094232	-0.304897	0.316230	-0.654846	0.399144	-0.037931	0.008453	-0.916064
13671	0.789950	-0.571024	9.830429	-0.141381	-0.007204	-0.055268	-0.304518	0.321022	-0.654716	0.398042	-0.039095	0.010762	-0.916471
13672	0.952094	-0.685140	10.140038	-0.014288	-0.032641	-0.049039	-0.305189	0.321726	-0.653661	0.397183	-0.039891	0.010609	-0.916811
13673	0.727771	-0.687351	9.624154	0.241298	-0.032411	-0.069897	-0.306499	0.317899	-0.654177	0.396116	-0.038499	0.005695	-0.917375
13674	0.541294	-0.009639	9.487875	0.411036	0.008783	-0.113439	-0.306834	0.304453	-0.656411	0.394379	-0.035167	-0.001980	-0.918273
13675	0.458710	0.125506	9.652249	0.221877	0.029585	-0.109826	-0.305320	0.294402	-0.659577	0.392527	-0.032779	-0.006091	-0.919136
13676	0.420734	0.005721	9.827870	0.006839	0.027461	-0.126599	-0.307677	0.286481	-0.659692	0.390233	-0.032280	-0.006200	-0.920129
13677	0.353727	-0.095020	9.960273	0.052231	-0.012653	-0.098619	-0.307927	0.285501	-0.662053	0.388462	-0.031995	-0.007507	-0.920878
13678	0.107625	-0.056835	10.011328	0.209787	-0.025319	-0.099660	-0.308567	0.278799	-0.661657	0.386794	-0.030891	-0.011748	-0.921574
13679	-0.190805	0.342405	10.129378	0.104386	0.008363	-0.089203	-0.308538	0.272487	-0.662579	0.385227	-0.029774	-0.013830	-0.922238
13680	-0.129850	0.192827	9.979003	-0.000602	-0.029196	-0.085974	-0.310127	0.271683	-0.662566	0.383666	-0.030369	-0.014211	-0.922863
13681	-0.158944	0.226407	9.964798	0.011665	-0.018233	-0.091469	-0.311419	0.264014	-0.663609	0.381994	-0.030416	-0.014770	-0.923546
13682	-0.135574	0.385477	10.027266	-0.029452	-0.042053	-0.097185	-0.312351	0.264030	-0.663076	0.380199	-0.031465	-0.014722	-0.924252
13683	0.152723	0.597249	9.867275	-0.028731	-0.062092	-0.093456	-0.314877	0.264885	-0.662662	0.378447	-0.032595	-0.014873	-0.924929
13684	0.191726	0.505772	9.832747	0.009369	-0.045480	-0.048983	-0.315668	0.262982	-0.662131	0.377568	-0.033427	-0.015538	-0.925248
13685	0.437392	0.564210	9.891076	-0.018648	-0.010753	-0.051019	-0.315924	0.262558	-0.663704	0.376616	-0.033524	-0.015477	-0.925633
13686	0.564006	0.299516	9.814122	-0.063970	-0.029071	-0.054893	-0.318586	0.263012	-0.662370	0.375581	-0.034604	-0.014664	-0.926027
13687	0.554299	0.303553	9.593220	-0.033456	-0.021704	-0.051979	-0.319114	0.261925	-0.662104	0.374594	-0.035014	-0.014423	-0.926415
13688	0.412445	0.726614	9.549815	-0.005741	-0.008888	-0.050961	-0.316992	0.261768	-0.661728	0.373680	-0.035284	-0.014534	-0.926773
13689	0.316579	0.608872	9.652902	-0.020881	-0.001527	-0.015978	-0.318849	0.260562	-0.661057	0.373366	-0.035218	-0.014379	-0.926904
13690	0.336745	0.423643	9.655293	-0.038493	-0.012455	0.007031	-0.317384	0.262576	-0.663561	0.373501	-0.035815	-0.013868	-0.926835
13691	0.289244	0.282494	9.921753	-0.038389	-0.008811	0.013488	-0.318448	0.262593	-0.663028	0.373717	-0.036005	-0.013426	-0.926746
13692	0.290657	0.491699	9.881487	-0.071983	-0.035285	0.037345	-0.317398	0.264507	-0.662248	0.374382	-0.037285	-0.012444	-0.926441
13693	0.317997	0.310607	9.682342	-0.023026	-0.021488	0.044967	-0.319403	0.266734	-0.661050	0.375187	-0.037584	-0.012368	-0.926104
13694	0.301655	-0.302199	9.918469	0.038755	0.026038	0.030466	-0.318866	0.265899	-0.661711	0.375821	-0.036895	-0.012983	-0.925867
13695	0.331530	-0.494053	10.088910	0.039283	0.046035	-0.008315	-0.317274	0.265610	-0.661461	0.375713	-0.035455	-0.013550	-0.925959
13696	0.233826	-0.240216	9.789065	0.072750	0.018553	-0.052415	-0.318853	0.263971	-0.662761	0.374833	-0.034628	-0.014910	-0.926326
13697	0.305756	-0.163766	9.586746	0.029812	-0.028992	-0.052557	-0.318581	0.262052	-0.662502	0.373883	-0.034628	-0.015862	-0.926693
13698	0.503500	-0.167925	9.662956	-0.036105	-0.030785	-0.019657	-0.320043	0.261666	-0.661703	0.373518	-0.035539	-0.015552	-0.926811
13699	0.469307	-0.076669	9.630307	-0.134555	-0.039939	0.016769	-0.320722	0.264150	-0.660646	0.373738	-0.036995	-0.013471	-0.926698
13700	0.662073	-0.052331	9.598837	-0.177463	-0.027161	0.016539	-0.321541	0.268829	-0.659588	0.373938	-0.038906	-0.010487	-0.926578
13701	0.833858	-0.161245	10.016642	-0.165995	-0.025290	0.031367	-0.323958	0.275168	-0.658647	0.374406	-0.040343	-0.007700	-0.926355
13702	0.937108	-0.069465	10.057305	-0.131062	-0.025224	0.037080	-0.323712	0.278740	-0.657466	0.375018	-0.041874	-0.005545	-0.926055
13703	1.052542	-0.011940	9.924747	-0.024530	-0.014068	0.055141	-0.324387	0.281489	-0.657328	0.376037	-0.042069	-0.005292	-0.925634
13704	0.999254	0.035758	9.831290	0.061070	0.023514	0.061973	-0.323058	0.281605	-0.657864	0.377275	-0.041258	-0.006309	-0.925160
13705	0.917893	-0.089099	9.956019	0.067858	0.048249	0.091503	-0.321718	0.278300	-0.658008	0.379044	-0.039629	-0.007285	-0.924501
13706	0.660461	-0.205008	9.985600	-0.003236	0.066465	0.113260	-0.321454	0.279115	-0.658403	0.381177	-0.038517	-0.006747	-0.923675
13707	0.556759	-0.205694	9.845380	-0.010915	0.051765	0.088323	-0.317880	0.281404	-0.658431	0.382824	-0.037426	-0.006235	-0.923042
13708	0.566210	-0.167387	9.783587	-0.003760	0.033456	0.070852	-0.316154	0.282741	-0.659757	0.384169	-0.036921	-0.005972	-0.922505
13709	0.589867	-0.073682	9.729904	-0.002044	0.020667	0.069032	-0.315499	0.285469	-0.660154	0.385462	-0.036337	-0.005876	-0.921989
13710	0.647464	-0.018352	9.692806	-0.002005	0.009696	0.062589	-0.313639	0.284629	-0.659907	0.386651	-0.036256	-0.005834	-0.921495
13711	0.676538	-0.047070	9.721484	-0.005424	0.004198	0.057967	-0.314161	0.283801	-0.661084	0.387732	-0.036010	-0.005820	-0.921050
13712	0.748293	0.078474	9.803139	-0.008864	0.016968	0.046851	-0.313096	0.283509	-0.661618	0.388624	-0.035846	-0.005607	-0.920682
13713	0.796558	0.068914	9.793853	-0.008804	0.004171	0.043182	-0.312708	0.285565	-0.661095	0.389425	-0.035639	-0.005560	-0.920352
13714	0.744048	-0.041694	9.847028	-0.001729	0.020612	0.041350	-0.312985	0.287223	-0.660043	0.390222	-0.035352	-0.005455	-0.920026
13715	0.763118	0.001387	9.768586	0.026335	0.022452	0.030414	-0.312713	0.285847	-0.660308	0.390811	-0.034546	-0.005932	-0.919803
13716	0.651937	0.058947	9.777958	0.036080	0.040678	0.011970	-0.311375	0.285265	-0.662156	0.391095	-0.033592	-0.006386	-0.919715
13717	0.656618	0.087750	9.754398	0.010570	0.035197	0.022923	-0.309252	0.284425	-0.661518	0.391532	-0.032681	-0.006492	-0.919561
13718	0.659636	-0.037093	9.834301	-0.005001	0.026015	0.015480	-0.308592	0.285648	-0.661785	0.391852	-0.032318	-0.006303	-0.919439
13719	0.681986	-0.176795	9.779734	0.024991	0.018699	-0.000960	-0.308595	0.285245	-0.660998	0.391857	-0.031608	-0.006818	-0.919458
13720	0.621753	-0.186575	9.769431	0.025024	0.016854	-0.004651	-0.309115	0.284007	-0.662044	0.391824	-0.031176	-0.007266	-0.919483
13721	0.631250	-0.152637	9.837216	0.002380	0.018626	-0.015845	-0.309123	0.284975	-0.661256	0.391542	-0.030655	-0.007368	-0.919620
13722	0.585075	-0.075737	9.835464	-0.025579	0.018564	-0.026144	-0.308195	0.285101	-0.661263	0.391083	-0.030584	-0.006885	-0.919821
13723	0.574802	0.053921	9.760363	-0.020476	0.020415	-0.021512	-0.309926	0.286221	-0.660855	0.390683	-0.030215	-0.006559	-0.920006
13724	0.589508	0.006038	9.822248	-0.002998	0.025933	-0.014047	-0.309915	0.284569	-0.661643	0.390459	-0.029833	-0.006426	-0.920114
13725	0.717484	-0.032065	9.863720	-0.002923	0.014979	-0.014946	-0.308860	0.285655	-0.661389	0.390188	-0.029440	-0.006466	-0.920242
13726	0.619329	-0.192066	9.572471	0.018885	0.027809	-0.012079	-0.308069	0.286609	-0.661001	0.390017	-0.028853	-0.006720	-0.920331
13727	0.551590	-0.138870	9.687820	0.005793	0.031424	-0.015849	-0.307255	0.284254	-0.662715	0.389739	-0.028101	-0.006786	-0.920472
13728	0.580054	-0.037558	9.744724	-0.075671	0.040480	-0.014435	-0.305671	0.284931	-0.661678	0.389469	-0.028018	-0.005202	-0.920599
13729	0.497265	0.127793	9.595024	-0.022650	0.052472	0.006110	-0.305009	0.285469	-0.661945	0.389578	-0.027108	-0.004573	-0.920583
13730	0.960579	0.060047	9.920097	0.010407	0.052659	0.048747	-0.303156	0.287089	-0.662222	0.390521	-0.026136	-0.004445	-0.920212
13731	0.533484	-0.370841	10.116531	0.029942	0.026098	0.050735	-0.302763	0.288726	-0.662487	0.391476	-0.025328	-0.004969	-0.919826
13732	0.586268	-0.325819	9.882382	0.068530	0.012415	0.034342	-0.300897	0.288145	-0.663683	0.392180	-0.024641	-0.006232	-0.919537
13733	0.504201	-0.306734	9.881885	0.049448	0.015072	0.013934	-0.300356	0.285534	-0.663820	0.392471	-0.023895	-0.007202	-0.919426
13734	0.426070	-0.105139	9.773548	-0.024224	0.018642	0.011698	-0.299030	0.284976	-0.663306	0.392710	-0.023818	-0.006722	-0.919329
13735	0.434755	0.091704	9.632346	-0.081956	0.012147	-0.007973	-0.298507	0.287433	-0.663572	0.392535	-0.024158	-0.005308	-0.919404
13736	0.478205	0.087504	9.786340	-0.110115	0.002116	0.014972	-0.298784	0.288547	-0.662126	0.392790	-0.025059	-0.003377	-0.919280
13737	0.473914	-0.023047	9.827963	-0.085625	0.005817	0.024324	-0.298528	0.291146	-0.662258	0.393203	-0.025550	-0.001936	-0.919095
13738	0.481437	-0.085728	9.788742	-0.038422	0.015030	0.031936	-0.297885	0.294579	-0.660818	0.393807	-0.025651	-0.001212	-0.918835
13739	0.503524	-0.170101	9.730147	-0.003401	0.029697	0.032096	-0.297352	0.295111	-0.661741	0.394405	-0.025065	-0.001091	-0.918594
13740	0.571383	-0.236766	9.897897	-0.039969	0.011359	0.025483	-0.296699	0.295669	-0.660040	0.394887	-0.025246	-0.000371	-0.918383
13741	0.581376	-0.306184	9.997848	-0.076592	0.011295	0.018840	-0.297640	0.299240	-0.660293	0.395205	-0.025590	0.000948	-0.918236
13742	0.612588	-0.277155	10.024955	-0.060906	-0.006940	0.028176	-0.296715	0.300868	-0.660825	0.395727	-0.026272	0.001909	-0.917990
13743	0.545041	-0.272750	9.945162	-0.011823	-0.019708	0.019214	-0.296723	0.301836	-0.659906	0.396087	-0.026687	0.001796	-0.917823
