# Supplementary material for: Identification of Haptic Based Guiding Using Hard Reins
Source: PLoS One. 2015 Jul 22;10(7):e0132020. doi: 10.1371/journal.pone.0132020 (PMC4511788; doi:10.1371/journal.pone.0132020)
Supplement: S9 File — (ZIP) [file pone.0132020.s009.zip › Exp2_MotionData2/Subject11/path1/T4/sync4.txt]

// Start Time: 0
// Sample rate: 25.0Hz
// Scenario: 4.9
// Firmware Version: 2.6.1
Counter	Acc_X	Acc_Y	Acc_Z	Gyr_X	Gyr_Y	Gyr_Z	Mag_X	Mag_Y	Mag_Z	Quat_w	Quat_x	Quat_y	Quat_z
13306	2.061826	-4.362618	8.612308	-0.046349	0.055768	-0.132965	-0.157304	0.518101	-1.243279	-0.664637	0.076319	0.238662	-0.703899
13307	2.090168	-4.332977	8.564807	0.000863	0.053891	-0.148749	-0.156362	0.518360	-1.243145	-0.666899	0.076356	0.238257	-0.701890
13308	2.085500	-4.354919	8.482979	-0.020696	0.060819	-0.148768	-0.154205	0.518980	-1.247519	-0.669232	0.076809	0.237987	-0.699708
13309	2.034173	-4.207759	8.509182	-0.035281	0.052564	-0.143558	-0.152862	0.520362	-1.247217	-0.671346	0.077335	0.238093	-0.697585
13310	2.055364	-4.294769	8.529748	-0.041037	0.056612	-0.129406	-0.152056	0.521164	-1.245835	-0.673340	0.078091	0.238129	-0.695564
13311	1.982568	-4.398044	8.617365	-0.029133	0.038359	-0.106481	-0.150439	0.521070	-1.243399	-0.674869	0.078517	0.238275	-0.693983
13312	1.935869	-4.379479	8.529127	-0.010179	0.037725	-0.074587	-0.150983	0.522767	-1.242519	-0.676049	0.078852	0.238049	-0.692873
13313	1.980743	-4.320400	8.530058	-0.018224	0.018293	-0.046459	-0.151390	0.523139	-1.239771	-0.676661	0.079148	0.238213	-0.692185
13314	2.054460	-4.263235	8.442818	-0.033251	0.024670	-0.021727	-0.150040	0.522411	-1.240356	-0.677005	0.079865	0.238399	-0.691702
13315	2.041187	-4.304731	8.582350	-0.046253	0.015346	-0.008565	-0.150993	0.525556	-1.240243	-0.677033	0.080682	0.238927	-0.691398
13316	2.036813	-4.343664	8.486215	-0.046393	0.018744	-0.002351	-0.150050	0.526314	-1.243234	-0.677058	0.081587	0.239343	-0.691123
13317	2.139959	-4.390332	8.619729	-0.026225	0.029897	-0.014617	-0.148708	0.528135	-1.243463	-0.677270	0.082305	0.239406	-0.690808
13318	2.087840	-4.362168	8.410885	-0.031642	0.022731	-0.014665	-0.147628	0.528025	-1.245937	-0.677511	0.083008	0.239584	-0.690425
13319	1.981323	-4.354381	8.499037	-0.051828	0.021318	-0.000571	-0.146825	0.529997	-1.246019	-0.677445	0.084024	0.240092	-0.690191
13320	2.004917	-4.451065	8.452343	-0.054626	0.018539	0.002939	-0.147772	0.530855	-1.245298	-0.677373	0.085061	0.240615	-0.689952
13321	2.021026	-4.518741	8.520754	-0.057426	0.017541	0.006458	-0.148187	0.533900	-1.241371	-0.677179	0.086139	0.241239	-0.689792
13322	2.083705	-4.517614	8.421560	-0.044738	0.025694	0.004770	-0.148055	0.534903	-1.241886	-0.677126	0.087148	0.241525	-0.689617
13323	2.248699	-4.320429	8.191624	-0.092439	0.045603	-0.025350	-0.145636	0.536889	-1.238027	-0.677442	0.088926	0.242316	-0.688801
13324	2.446114	-4.244009	8.254882	-0.187671	0.074975	-0.094467	-0.144310	0.543926	-1.236448	-0.678733	0.092069	0.244076	-0.686493
13325	2.259303	-4.312918	8.526514	-0.233389	0.107464	-0.129728	-0.142708	0.548987	-1.235757	-0.680512	0.096073	0.246157	-0.683432
13326	2.255858	-4.606717	8.648993	-0.148853	0.127482	-0.191210	-0.142314	0.553045	-1.239589	-0.683423	0.098925	0.246845	-0.679863
13327	2.181510	-4.758577	8.705633	-0.089715	0.124082	-0.249375	-0.139500	0.558684	-1.240532	-0.687155	0.100592	0.246961	-0.675802
13328	1.965399	-4.636272	8.582525	-0.007729	0.101813	-0.256287	-0.137481	0.559266	-1.236986	-0.691083	0.100842	0.246199	-0.672028
13329	1.734715	-4.630759	8.479110	0.044052	0.069131	-0.212077	-0.135598	0.560333	-1.235882	-0.694273	0.100112	0.245165	-0.669221
13330	1.591159	-4.856719	8.409003	0.055603	0.049741	-0.107801	-0.136401	0.558698	-1.238110	-0.696059	0.099513	0.243966	-0.667892
13331	1.446966	-4.703983	8.227689	0.045684	-0.001567	-0.014418	-0.134643	0.557128	-1.239547	-0.696246	0.098817	0.243475	-0.667980
13332	1.500472	-4.698146	8.323174	-0.029948	-0.033879	0.115967	-0.135311	0.554846	-1.238521	-0.694451	0.099378	0.244138	-0.669521
13333	1.806570	-4.711998	8.462669	0.011624	-0.045617	0.174302	-0.135187	0.558588	-1.240722	-0.691819	0.099511	0.244321	-0.672155
13334	2.021440	-4.800357	8.407339	0.023167	-0.070443	0.175905	-0.137472	0.556820	-1.241845	-0.689119	0.099131	0.244655	-0.674857
13335	2.114472	-4.609313	8.375050	0.044811	-0.056977	0.142437	-0.138007	0.555110	-1.241075	-0.686908	0.098494	0.244612	-0.677216
13336	2.236726	-4.558552	8.267680	0.010348	-0.031056	0.089423	-0.137463	0.553517	-1.240314	-0.685533	0.098397	0.244745	-0.678574
13337	2.263582	-4.562916	8.302240	-0.032942	0.002920	0.031149	-0.137465	0.554202	-1.239199	-0.684967	0.099078	0.245166	-0.678895
13338	2.178063	-4.647007	8.319510	-0.040453	0.018387	-0.021798	-0.137063	0.555237	-1.241355	-0.685240	0.099802	0.245530	-0.678381
13339	2.073069	-4.731455	8.307295	-0.055827	0.042908	-0.048185	-0.136801	0.557638	-1.241007	-0.685899	0.100944	0.245881	-0.677418
13340	1.980743	-4.820513	8.439945	-0.041004	0.054046	-0.062192	-0.135056	0.560011	-1.240950	-0.686889	0.101959	0.245844	-0.676276
13341	1.888055	-4.671680	8.426348	-0.028707	0.029967	-0.055220	-0.135195	0.561280	-1.240361	-0.687630	0.102523	0.246017	-0.675373
13342	1.888357	-4.695958	8.368764	-0.011157	0.023495	-0.039291	-0.134657	0.561532	-1.239540	-0.688218	0.102827	0.245949	-0.674753
13343	1.910747	-4.712537	8.446611	-0.005929	0.018077	-0.034011	-0.133852	0.562444	-1.236789	-0.688660	0.103025	0.245930	-0.674279
13344	1.874062	-4.696209	8.445362	0.017383	-0.002118	-0.000465	-0.134660	0.562170	-1.236379	-0.688656	0.102782	0.245749	-0.674386
13345	1.834921	-4.677497	8.448834	0.030699	-0.011030	0.004832	-0.133982	0.561040	-1.237379	-0.688505	0.102280	0.245550	-0.674689
13346	1.936144	-4.665961	8.341116	0.028321	-0.004503	0.027833	-0.135056	0.559986	-1.239859	-0.688132	0.101993	0.245196	-0.675241
13347	1.985118	-4.674772	8.443794	0.031818	-0.015179	0.029531	-0.136540	0.560307	-1.239968	-0.687629	0.101541	0.244988	-0.675897
13348	1.984471	-4.655371	8.361778	0.060495	-0.011516	0.034950	-0.136131	0.559228	-1.242875	-0.687187	0.100751	0.244281	-0.676720
13349	1.975788	-4.577838	8.404259	0.035257	-0.024150	0.033903	-0.135590	0.558695	-1.244947	-0.686587	0.100148	0.244141	-0.677469
13350	1.978570	-4.592352	8.426120	0.044469	-0.013251	0.027813	-0.135850	0.555231	-1.242325	-0.686201	0.099521	0.243688	-0.678115
13351	1.927565	-4.573847	8.508673	0.047913	-0.025757	0.031288	-0.137196	0.554322	-1.238516	-0.685653	0.098708	0.243400	-0.678891
13352	1.963305	-4.556213	8.425379	0.060551	-0.028273	0.029537	-0.138271	0.553248	-1.240176	-0.685198	0.097664	0.242931	-0.679669
13353	2.040325	-4.523252	8.463604	0.046482	-0.016565	0.018940	-0.137998	0.552434	-1.242118	-0.684858	0.096931	0.242561	-0.680249
13354	2.043530	-4.440652	8.465487	0.054190	-0.017796	-0.000498	-0.137587	0.549986	-1.241109	-0.684858	0.095974	0.242091	-0.680552
13355	2.026013	-4.547797	8.381500	0.039558	-0.008465	-0.023460	-0.139201	0.548913	-1.242218	-0.685120	0.095235	0.241787	-0.680499
13356	2.003408	-4.623462	8.419895	0.018459	0.019207	-0.071082	-0.139199	0.548329	-1.241554	-0.686185	0.094928	0.241432	-0.679595
13357	1.948642	-4.534620	8.523467	0.025836	0.019444	-0.078124	-0.137576	0.546591	-1.241766	-0.687297	0.094494	0.241036	-0.678672
13358	1.963682	-4.573199	8.437555	0.048832	0.012173	-0.063953	-0.136771	0.547179	-1.237250	-0.688292	0.093709	0.240349	-0.678015
13359	1.918155	-4.486634	8.382544	0.026974	0.006434	-0.055210	-0.136494	0.544923	-1.238283	-0.689030	0.093197	0.240071	-0.677435
13360	1.933967	-4.534891	8.479687	0.031707	0.016488	-0.028612	-0.135824	0.546040	-1.238118	-0.689528	0.092875	0.239492	-0.677177
13361	1.913282	-4.477006	8.435283	0.018820	0.015227	-0.018048	-0.136492	0.544711	-1.241430	-0.689787	0.092778	0.239131	-0.677054
13362	1.928123	-4.488873	8.455087	0.013068	-0.000195	-0.007559	-0.135143	0.544396	-1.241456	-0.689884	0.092587	0.238995	-0.677030
13363	1.969931	-4.507528	8.528731	0.021609	0.003889	0.010165	-0.136756	0.542903	-1.242851	-0.689711	0.092437	0.238698	-0.677332
13364	2.019619	-4.460510	8.443236	0.025538	0.003341	-0.002214	-0.135009	0.544889	-1.244446	-0.689772	0.092146	0.238334	-0.677437
13365	1.989927	-4.422200	8.492591	-0.003075	0.003276	-0.009373	-0.134064	0.544602	-1.245285	-0.689815	0.092234	0.238417	-0.677352
13366	1.980582	-4.427217	8.571784	0.025315	-0.002169	0.004827	-0.134330	0.542668	-1.241249	-0.689755	0.091905	0.238120	-0.677563
13367	1.981601	-4.383518	8.402971	0.003561	0.002804	0.011865	-0.134060	0.542668	-1.241525	-0.689521	0.091995	0.238078	-0.677803
13368	2.013709	-4.409637	8.428227	-0.017864	0.009870	0.006532	-0.133519	0.542097	-1.241959	-0.689414	0.092433	0.238197	-0.677811
13369	2.000741	-4.477840	8.495749	-0.024884	-0.002416	-0.002405	-0.132712	0.542627	-1.241132	-0.689295	0.092776	0.238640	-0.677728
13370	1.995307	-4.456095	8.447271	-0.017895	0.002757	0.006492	-0.132170	0.541810	-1.243213	-0.689157	0.093118	0.238857	-0.677745
13371	2.000341	-4.460856	8.476351	-0.035461	0.010094	-0.008547	-0.132715	0.543454	-1.240013	-0.689162	0.093747	0.239284	-0.677503
13372	1.985522	-4.441700	8.509454	-0.021926	0.013786	-0.009363	-0.132720	0.545170	-1.240504	-0.689278	0.094216	0.239433	-0.677268
13373	1.983799	-4.480577	8.485620	-0.024618	0.014651	-0.009364	-0.131510	0.546108	-1.239258	-0.689335	0.094752	0.239650	-0.677057
13374	1.990892	-4.473166	8.476153	-0.022301	0.014263	-0.028810	-0.129627	0.547472	-1.238690	-0.689724	0.095142	0.239834	-0.676542
13375	2.004300	-4.436521	8.348699	-0.043648	0.016079	-0.037708	-0.129356	0.547065	-1.239799	-0.690135	0.095822	0.240343	-0.675845
13376	2.014881	-4.246975	8.292224	-0.118521	0.018834	-0.030861	-0.128820	0.548368	-1.241401	-0.690383	0.097591	0.241768	-0.674830
13377	2.019596	-4.460511	8.436014	-0.156016	0.032133	-0.006135	-0.127485	0.552748	-1.241684	-0.690223	0.100182	0.243509	-0.673988
13378	1.929981	-4.782561	8.722168	-0.112884	0.044828	-0.001472	-0.125475	0.556507	-1.240357	-0.690203	0.102366	0.244437	-0.673344
13379	2.045407	-4.751344	8.631588	0.023898	0.017641	-0.005662	-0.125615	0.558220	-1.240573	-0.690323	0.102281	0.243948	-0.673410
13380	2.029292	-4.615730	8.223228	0.022690	-0.012838	-0.032376	-0.122778	0.556167	-1.240673	-0.690722	0.101669	0.243907	-0.673109
13381	1.918884	-4.537612	8.291471	-0.051846	0.011526	-0.000607	-0.123318	0.556454	-1.240248	-0.690591	0.102571	0.244516	-0.672886
13382	1.988224	-4.611612	8.291750	-0.053897	0.002426	0.007273	-0.122245	0.558130	-1.240069	-0.690363	0.103413	0.245215	-0.672736
13383	2.035118	-4.761269	8.380982	-0.066328	0.023727	0.004712	-0.121040	0.560967	-1.241084	-0.690188	0.104703	0.245843	-0.672487
13384	2.010108	-4.713162	8.440036	-0.026580	0.017124	-0.002277	-0.121579	0.560983	-1.241213	-0.690213	0.105317	0.245991	-0.672311
13385	2.024407	-4.722628	8.303328	-0.060003	0.019319	-0.030657	-0.119967	0.562621	-1.239950	-0.690503	0.106283	0.246673	-0.671611
13386	1.966749	-4.723658	8.458043	-0.036654	0.021249	-0.028795	-0.118891	0.563123	-1.238171	-0.690888	0.106963	0.246954	-0.671004
13387	1.899510	-4.773444	8.340803	-0.020790	0.017511	-0.016372	-0.119707	0.565713	-1.238761	-0.691060	0.107435	0.247101	-0.670698
13388	1.860669	-4.764434	8.378060	-0.011841	0.006917	-0.016404	-0.117958	0.566105	-1.232897	-0.691257	0.107639	0.247222	-0.670417
13389	1.947852	-4.762854	8.366280	-0.006671	-0.002099	-0.009392	-0.118226	0.565367	-1.231416	-0.691267	0.107690	0.247434	-0.670320
13390	1.967063	-4.757652	8.342756	0.009244	-0.002228	0.001262	-0.119163	0.563139	-1.232433	-0.691226	0.107567	0.247360	-0.670410
13391	1.950332	-4.772524	8.323096	0.007841	-0.008959	-0.014694	-0.119708	0.565527	-1.236855	-0.691304	0.107299	0.247485	-0.670326
13392	1.957474	-4.748106	8.436277	0.003892	-0.011073	-0.002348	-0.117417	0.566049	-1.237138	-0.691266	0.107118	0.247611	-0.670347
13393	1.996655	-4.781391	8.353474	0.025506	-0.009114	-0.002273	-0.119700	0.562911	-1.234346	-0.691215	0.106664	0.247475	-0.670522
13394	1.967567	-4.772202	8.410288	0.030064	-0.016100	-0.005835	-0.119977	0.565158	-1.232904	-0.691244	0.106032	0.247329	-0.670647
13395	2.005795	-4.752092	8.363162	0.057309	-0.003250	-0.012748	-0.121049	0.562930	-1.233783	-0.691429	0.105165	0.246709	-0.670821
13396	1.985019	-4.694212	8.289867	0.050988	-0.008639	-0.012799	-0.119959	0.559542	-1.235817	-0.691637	0.104311	0.246193	-0.670930
13397	1.961350	-4.718916	8.313401	0.031316	-0.001606	-0.016346	-0.121569	0.557036	-1.236426	-0.691822	0.103809	0.245907	-0.670921
13398	1.971109	-4.711449	8.381050	0.028083	-0.003890	0.003075	-0.121171	0.559188	-1.237726	-0.691787	0.103411	0.245600	-0.671131
13399	2.016385	-4.683930	8.310011	0.029079	-0.009104	-0.001385	-0.121031	0.557326	-1.237242	-0.691730	0.102912	0.245419	-0.671333
13400	2.014354	-4.693671	8.372614	0.009451	0.003288	-0.005789	-0.120890	0.555490	-1.237850	-0.691810	0.102825	0.245282	-0.671314
13401	2.004395	-4.674426	8.410680	0.014878	-0.010802	-0.009398	-0.121563	0.554915	-1.236905	-0.691823	0.102460	0.245333	-0.671338
13402	1.929820	-4.585958	8.378836	0.023297	-0.013928	0.011840	-0.121696	0.554508	-1.237599	-0.691610	0.102037	0.245211	-0.671666
13403	1.986354	-4.616486	8.436171	0.014408	-0.009465	0.008292	-0.122368	0.554003	-1.239655	-0.691391	0.101783	0.245210	-0.671931
13404	1.973186	-4.568174	8.408921	0.025357	-0.018089	0.001200	-0.121552	0.551725	-1.240285	-0.691309	0.101225	0.245140	-0.672125
13405	2.006519	-4.538437	8.407312	0.029917	-0.014449	-0.000539	-0.123442	0.552917	-1.240771	-0.691216	0.100644	0.245014	-0.672354
13406	2.011794	-4.548044	8.482174	0.021569	-0.016513	0.008260	-0.122633	0.552189	-1.234659	-0.691036	0.100193	0.244959	-0.672626
13407	2.035530	-4.528196	8.449050	0.019923	-0.013728	0.002963	-0.123981	0.551942	-1.234925	-0.690881	0.099773	0.244947	-0.672852
13408	2.079538	-4.551677	8.421690	0.018194	-0.003940	0.002128	-0.123168	0.551021	-1.238924	-0.690845	0.099510	0.244775	-0.672990
13409	2.050538	-4.552201	8.444877	0.024081	-0.005210	-0.016422	-0.122355	0.549860	-1.238698	-0.691001	0.099047	0.244629	-0.672951
13410	1.987294	-4.538781	8.457279	0.018493	0.005188	-0.007519	-0.122624	0.549583	-1.238704	-0.691143	0.098857	0.244345	-0.672937
13411	1.985039	-4.558251	8.387544	0.025532	-0.000220	-0.002224	-0.122080	0.548027	-1.239580	-0.691136	0.098511	0.244079	-0.673092
13412	1.982998	-4.572851	8.416479	0.012371	-0.009701	0.017124	-0.123970	0.548904	-1.238710	-0.690857	0.098324	0.244036	-0.673421
13413	2.007296	-4.572408	8.438888	0.013869	-0.013505	0.027708	-0.122481	0.546872	-1.238384	-0.690358	0.098107	0.244050	-0.673959
13414	2.052824	-4.552164	8.401614	0.021487	-0.014823	0.011800	-0.124230	0.545796	-1.239217	-0.690147	0.097700	0.243964	-0.674265
13415	2.059863	-4.537468	8.420979	0.005420	-0.016603	0.006431	-0.124233	0.546629	-1.238371	-0.689903	0.097452	0.244178	-0.674473
13416	2.074937	-4.566328	8.407215	0.006872	-0.000094	0.022453	-0.124230	0.545802	-1.239490	-0.689592	0.097497	0.244065	-0.674826
13417	2.053976	-4.600690	8.459792	0.012977	0.010348	-0.002211	-0.123962	0.546055	-1.238393	-0.689611	0.097465	0.243824	-0.674898
13418	1.972431	-4.534203	8.384568	0.014661	-0.005690	-0.000523	-0.123959	0.545228	-1.239512	-0.689598	0.097214	0.243728	-0.674982
13419	1.997762	-4.577434	8.457892	-0.000049	-0.000782	0.011834	-0.123694	0.546910	-1.238778	-0.689347	0.097281	0.243786	-0.675207
13420	1.994702	-4.553218	8.409469	0.021481	-0.005981	0.013637	-0.125577	0.545559	-1.239892	-0.689150	0.097001	0.243575	-0.675525
13421	1.983324	-4.584980	8.443062	0.006923	-0.009790	0.018875	-0.126112	0.544113	-1.238294	-0.688774	0.096886	0.243649	-0.675898
13422	1.930305	-4.598080	8.455977	0.024062	-0.022839	0.048916	-0.126111	0.543867	-1.239941	-0.688025	0.096515	0.243566	-0.676744
13423	1.919284	-4.535162	8.433498	0.016640	-0.030189	0.055918	-0.127325	0.543330	-1.233936	-0.687065	0.096176	0.243712	-0.677714
13424	1.930315	-4.593221	8.489644	0.051720	-0.044905	0.087760	-0.126515	0.543034	-1.234228	-0.685731	0.095314	0.243482	-0.679268
13425	1.956137	-4.558769	8.442030	0.056652	-0.044411	0.105454	-0.128126	0.540774	-1.233190	-0.684099	0.094477	0.243180	-0.681136
13426	1.977218	-4.509825	8.519342	0.061455	-0.049336	0.126647	-0.128930	0.539764	-1.237856	-0.682221	0.093610	0.242801	-0.683271
13427	1.997671	-4.565292	8.505944	0.086372	-0.060014	0.135495	-0.130400	0.535570	-1.239340	-0.680146	0.092299	0.242242	-0.685712
13428	1.985094	-4.427146	8.465999	0.081695	-0.067296	0.140737	-0.130127	0.534725	-1.239917	-0.678016	0.090977	0.241799	-0.688150
13429	2.133956	-4.375904	8.344998	0.077483	-0.056437	0.131920	-0.130663	0.533586	-1.239265	-0.675977	0.089810	0.241318	-0.690474
13430	2.312992	-4.353229	8.388840	0.020170	-0.031953	0.057593	-0.131195	0.531024	-1.238523	-0.675040	0.089404	0.241391	-0.691417
13431	2.184601	-4.340982	8.485915	-0.012319	0.002994	-0.000609	-0.130655	0.530727	-1.238539	-0.674957	0.089614	0.241594	-0.691401
13432	2.086030	-4.379185	8.497622	-0.022460	0.012361	-0.023544	-0.131869	0.531067	-1.239742	-0.675282	0.090005	0.241804	-0.690960
13433	1.374167	-3.389267	10.365300	-0.762543	0.127549	-0.403443	-0.126261	0.548508	-1.237740	-0.679921	0.100099	0.251325	-0.681560
13434	1.931447	-4.826213	8.910316	0.154088	-0.001949	-0.031880	-0.125729	0.550884	-1.236577	-0.680934	0.097960	0.249292	-0.681606
13435	1.839665	-4.706567	8.232538	0.051304	-0.003052	-0.023337	-0.127880	0.548934	-1.236069	-0.681258	0.097114	0.248688	-0.681623
13436	1.606942	-4.589328	8.956347	0.222472	-0.056177	0.026397	-0.126534	0.549477	-1.236340	-0.681323	0.093588	0.246348	-0.682900
13437	1.723533	-4.485335	8.159899	0.198733	-0.040708	0.111282	-0.128132	0.543273	-1.236796	-0.679886	0.090899	0.243965	-0.685546
13438	1.942613	-4.486183	8.455511	0.013756	-0.029438	0.096574	-0.128518	0.537023	-1.236448	-0.678640	0.090888	0.243995	-0.686770
13439	2.061312	-4.479171	8.480767	0.017216	-0.038378	0.100037	-0.129725	0.535113	-1.238680	-0.677027	0.090642	0.244085	-0.688361
13440	2.470857	-4.816536	7.867562	-0.153011	-0.014568	-0.057772	-0.127037	0.537740	-1.238217	-0.677686	0.092347	0.246483	-0.686629
13441	2.753073	-5.034874	6.828265	-0.366569	0.107084	-0.124881	-0.121935	0.544595	-1.238737	-0.679146	0.098177	0.250348	-0.682970
13442	2.081584	-4.366940	10.235501	-0.348400	0.067857	-0.148023	-0.117678	0.562745	-1.235331	-0.680898	0.103168	0.254472	-0.678954
13443	1.914763	-4.962466	8.906017	0.185106	0.004107	0.021310	-0.113908	0.564356	-1.235049	-0.680928	0.100817	0.251879	-0.680242
13444	1.880227	-4.807802	8.157512	0.271515	-0.014588	0.086902	-0.115500	0.555874	-1.235306	-0.680412	0.097471	0.248194	-0.682596
13445	1.900204	-4.807419	8.345895	0.076388	0.014769	-0.016084	-0.116567	0.551930	-1.235695	-0.680771	0.096571	0.247006	-0.682798
13446	1.848073	-4.623860	8.347725	0.063397	0.044403	0.003519	-0.115076	0.549340	-1.235796	-0.681200	0.096419	0.245529	-0.682925
13447	2.092707	-4.701938	8.572483	0.071861	0.027869	-0.115083	-0.114126	0.547343	-1.236418	-0.682962	0.095276	0.244413	-0.681725
13448	1.995675	-4.497375	8.303153	0.076496	-0.008231	-0.092294	-0.113441	0.543286	-1.233690	-0.684513	0.093774	0.243652	-0.680648
13449	1.846319	-4.580224	8.068089	0.006361	-0.010361	0.041010	-0.114920	0.542197	-1.234255	-0.683832	0.093771	0.243658	-0.681331
13450	2.060744	-4.789908	8.639572	0.120096	-0.009031	0.027178	-0.115326	0.542645	-1.234782	-0.683728	0.092207	0.242102	-0.682202
13451	1.911878	-4.440639	8.220711	0.210956	-0.079880	0.118098	-0.118275	0.537349	-1.236284	-0.682024	0.088833	0.240126	-0.685048
13452	2.017045	-4.341607	8.379669	0.023182	-0.069679	0.073339	-0.118941	0.534667	-1.236363	-0.680804	0.087980	0.240639	-0.686191
13453	2.043005	-4.440680	8.299363	-0.064240	-0.016593	0.053956	-0.118944	0.535986	-1.238096	-0.679783	0.088915	0.241688	-0.686714
13454	2.069906	-4.532415	8.563282	-0.090769	0.027904	0.043540	-0.119486	0.536982	-1.237647	-0.679211	0.090799	0.242491	-0.686751
13455	2.021879	-4.533272	8.699034	-0.025445	-0.009118	0.016993	-0.118009	0.538617	-1.236110	-0.678801	0.091130	0.242969	-0.686943
13456	2.002062	-4.553081	8.438581	0.012961	-0.004666	0.029530	-0.118683	0.538652	-1.236920	-0.678474	0.091099	0.242811	-0.687326
13457	2.031196	-4.562268	8.396213	-0.007175	-0.016712	0.006399	-0.119761	0.538349	-1.235005	-0.678205	0.091026	0.243164	-0.687476
13458	1.982502	-4.546154	8.428300	0.001624	-0.023905	0.012578	-0.118546	0.537955	-1.237627	-0.677993	0.090801	0.243454	-0.687612
13459	1.977921	-4.538940	8.558102	0.039443	-0.032409	0.009988	-0.120432	0.537736	-1.238568	-0.677682	0.089900	0.243372	-0.688067
13460	1.964158	-4.456649	8.557058	0.088054	0.014051	0.017510	-0.123152	0.546068	-1.239767	-0.677714	0.089040	0.241952	-0.688647
13461	1.922919	-4.462257	8.510096	0.228205	0.116024	0.112324	-0.119374	0.544533	-1.238633	-0.677036	0.088120	0.237067	-0.691126
13462	1.942449	-4.248281	8.371861	0.088819	0.078498	0.000243	-0.115852	0.539070	-1.239397	-0.677594	0.088051	0.234792	-0.691366
13463	1.957454	-4.510197	8.398371	-0.062600	0.013264	-0.002410	-0.114904	0.537685	-1.241911	-0.677491	0.089103	0.235522	-0.691084
13464	1.958920	-4.301362	8.647205	-0.083124	-0.015039	-0.015048	-0.115725	0.541818	-1.241631	-0.677543	0.090009	0.236913	-0.690439
13465	1.830545	-4.410499	8.750012	0.016963	-0.065376	-0.030939	-0.115961	0.530226	-1.237771	-0.677603	0.088761	0.237653	-0.690287
13466	1.817916	-4.558853	8.418530	0.093986	-0.036892	-0.078239	-0.120000	0.528627	-1.238322	-0.678751	0.086669	0.237006	-0.689648
13467	1.918372	-4.224420	8.573160	0.271507	0.001205	-0.047419	-0.121328	0.522301	-1.239877	-0.679783	0.082810	0.233353	-0.690351
13468	2.254248	-4.492622	8.859929	0.450572	-0.024984	-0.220374	-0.120759	0.512504	-1.240748	-0.683522	0.075375	0.227838	-0.689353
13469	1.906615	-3.947924	8.132575	-0.568764	0.229232	-0.423443	-0.121310	0.516375	-1.241708	-0.689384	0.084404	0.233198	-0.680621
13470	2.086790	-4.769938	9.338352	-0.315514	0.157622	-0.316168	-0.117852	0.531575	-1.238934	-0.693927	0.089481	0.235856	-0.674411
13471	1.749464	-4.363422	8.699022	-0.059327	0.124021	-0.309318	-0.115159	0.532356	-1.238531	-0.698474	0.090562	0.235513	-0.669676
13472	1.649017	-4.357995	8.392572	-0.106289	0.123437	-0.302368	-0.115435	0.534640	-1.238727	-0.702980	0.092341	0.235764	-0.664611
13473	1.689868	-4.408198	8.731234	-0.110417	0.115865	-0.284762	-0.112889	0.539213	-1.236287	-0.707002	0.094154	0.236135	-0.659942
13474	1.642163	-4.443049	8.754107	-0.038904	0.092997	-0.270528	-0.112359	0.542343	-1.237011	-0.711009	0.094720	0.235848	-0.655645
13475	1.602501	-4.434082	8.531345	-0.041438	0.072797	-0.245897	-0.112358	0.542072	-1.237566	-0.714395	0.095192	0.235810	-0.651899
13476	1.675001	-4.413338	8.596004	-0.040277	0.058065	-0.224788	-0.111277	0.541485	-1.237870	-0.717567	0.095522	0.235944	-0.648308
13477	1.680328	-4.439948	8.579517	-0.006945	0.043377	-0.194719	-0.112091	0.543220	-1.238351	-0.720181	0.095375	0.235755	-0.645494
13478	1.792293	-4.474338	8.513400	-0.023535	0.039337	-0.180673	-0.112631	0.543681	-1.239285	-0.722670	0.095417	0.235852	-0.642664
13479	1.835540	-4.458990	8.490538	-0.010543	0.022106	-0.198433	-0.111822	0.543391	-1.239850	-0.725200	0.095045	0.236011	-0.639805
13480	2.041933	-4.382432	8.327780	-0.004714	0.022560	-0.214370	-0.113435	0.542317	-1.240959	-0.728046	0.094433	0.236168	-0.636598
13481	2.250820	-4.422351	8.218938	-0.008942	0.056368	-0.252224	-0.114790	0.544298	-1.239240	-0.731397	0.094218	0.235912	-0.632872
13482	2.313507	-4.440658	7.999524	-0.084159	0.138296	-0.319134	-0.113315	0.546974	-1.239717	-0.735908	0.095730	0.235571	-0.627520
13483	2.539821	-4.368578	7.977037	-0.177211	0.214066	-0.394140	-0.109009	0.549589	-1.240365	-0.741390	0.099283	0.235397	-0.620542
13484	2.638596	-4.417739	8.245248	-0.280570	0.258450	-0.426033	-0.105936	0.558314	-1.239845	-0.747274	0.104674	0.235899	-0.612353
13485	2.338898	-4.595470	8.921080	-0.215408	0.199269	-0.383714	-0.100835	0.565418	-1.238855	-0.752331	0.108625	0.236379	-0.605247
13486	1.851503	-4.536308	9.218631	-0.075934	0.133344	-0.259830	-0.097347	0.570553	-1.237090	-0.755933	0.110195	0.235869	-0.600657
13487	2.123857	-4.264352	8.921611	0.051709	0.064618	-0.097263	-0.096947	0.572260	-1.237586	-0.757423	0.109840	0.234489	-0.599383
13488	2.428188	-4.288013	8.440029	0.119379	-0.036320	-0.019068	-0.097206	0.568585	-1.238112	-0.757756	0.107554	0.233665	-0.599699
13489	2.512458	-4.296219	8.211572	0.052388	-0.093814	0.053720	-0.100435	0.566655	-1.237454	-0.756693	0.105974	0.234365	-0.601048
13490	2.414598	-4.375684	8.187502	0.055927	-0.090209	0.124506	-0.103398	0.565749	-1.238268	-0.754897	0.104672	0.234810	-0.603356
13491	2.367890	-4.444493	8.311770	0.040290	-0.029512	0.181437	-0.105268	0.560400	-1.238556	-0.752557	0.104639	0.234427	-0.606426
13492	2.319206	-4.416233	8.423208	0.060869	-0.044438	0.216776	-0.105803	0.558999	-1.238868	-0.749821	0.104234	0.233923	-0.610069
13493	2.273134	-4.533596	8.441938	0.054717	-0.066442	0.241384	-0.106211	0.559816	-1.236925	-0.746577	0.103809	0.233793	-0.614156
13494	2.265012	-4.601711	8.509609	0.037507	-0.076372	0.277517	-0.108093	0.558174	-1.237776	-0.742854	0.103639	0.233915	-0.618636
13495	2.195453	-4.535010	8.393826	0.089583	-0.077830	0.282107	-0.109570	0.556517	-1.238358	-0.739077	0.102743	0.233430	-0.623474
13496	2.204069	-4.505739	8.237391	0.092767	-0.072888	0.298947	-0.109957	0.551033	-1.240444	-0.735151	0.101884	0.232756	-0.628488
13497	2.205088	-4.544555	8.314751	0.059341	-0.065261	0.338674	-0.112373	0.547539	-1.240529	-0.730597	0.101846	0.232342	-0.633935
13498	2.123303	-4.803363	8.410487	0.066968	-0.045340	0.326474	-0.113049	0.547940	-1.238733	-0.726315	0.101827	0.231513	-0.639140
13499	2.128926	-4.924619	8.657125	0.000386	-0.122111	0.244437	-0.114256	0.545844	-1.239060	-0.722513	0.101481	0.232862	-0.643002
13500	1.955438	-4.653468	8.389761	0.079113	-0.159089	0.255973	-0.118426	0.543110	-1.239509	-0.718581	0.099505	0.233645	-0.647418
13501	1.830535	-4.517390	8.071945	0.115882	-0.124352	0.301428	-0.120310	0.542330	-1.240741	-0.714204	0.097739	0.233410	-0.652594
13502	1.964297	-4.604748	8.432998	0.050441	-0.111293	0.326911	-0.121368	0.535842	-1.241759	-0.709445	0.097109	0.233724	-0.657746
13503	1.966920	-4.675062	8.818785	0.106189	-0.110838	0.327966	-0.122440	0.533277	-1.240327	-0.704691	0.095785	0.233340	-0.663166
13504	2.041022	-4.117846	8.176499	0.130208	-0.039260	0.317866	-0.124578	0.527366	-1.240631	-0.700462	0.094926	0.231581	-0.668366
13505	2.400401	-4.337060	8.540655	0.029011	-0.060012	0.260756	-0.122952	0.524496	-1.241016	-0.696637	0.095012	0.231631	-0.672322
13506	1.798117	-4.211996	8.944922	0.074344	-0.071829	0.177837	-0.125381	0.525725	-1.242586	-0.693995	0.093851	0.231320	-0.675318
13507	1.936583	-4.170684	8.539610	0.144275	-0.048387	0.260403	-0.127524	0.521238	-1.242980	-0.690409	0.092480	0.229632	-0.679744
13508	2.370134	-4.250194	8.714808	0.064815	-0.042379	0.135441	-0.127914	0.515921	-1.240007	-0.688431	0.091647	0.229113	-0.682034
13509	1.910998	-4.035151	8.968719	0.160895	-0.044589	0.041217	-0.129388	0.513122	-1.240354	-0.687858	0.089069	0.227539	-0.683479
13510	1.929256	-4.039717	8.581730	0.216848	-0.011202	0.076091	-0.130455	0.509462	-1.240733	-0.687100	0.086298	0.224619	-0.685560
13511	1.899158	-4.227192	8.611109	0.150999	0.025274	0.088509	-0.129080	0.501003	-1.244983	-0.686161	0.085017	0.222131	-0.687468
13512	1.600273	-4.152478	8.837293	0.124069	0.074687	0.094102	-0.129066	0.496138	-1.243503	-0.685351	0.084775	0.219268	-0.689224
13513	1.832068	-3.793863	8.523931	0.158247	0.144020	0.106972	-0.125829	0.495811	-1.244917	-0.684675	0.085109	0.215001	-0.691196
13514	1.932108	-3.840610	8.440688	0.076260	0.124495	0.005787	-0.120156	0.491851	-1.245248	-0.685202	0.085825	0.212260	-0.691431
13515	1.611989	-3.826995	8.464464	-0.089163	0.100005	-0.139809	-0.117329	0.493070	-1.245515	-0.687311	0.087874	0.212437	-0.689022
13516	1.385322	-3.869859	9.326886	-0.167959	0.169656	-0.178479	-0.114240	0.496618	-1.242296	-0.690145	0.091780	0.212756	-0.685573
13517	1.524245	-3.998411	9.527115	-0.039110	0.190487	-0.113434	-0.108858	0.499633	-1.242944	-0.692344	0.094489	0.210913	-0.683555
13518	1.508629	-3.785115	9.000223	0.085794	0.180700	-0.106909	-0.102924	0.498440	-1.240321	-0.694695	0.095342	0.207463	-0.682106
13519	1.272040	-3.638926	8.683719	0.050441	0.133879	-0.239878	-0.101304	0.497721	-1.241592	-0.698523	0.095508	0.205391	-0.678792
13520	1.392043	-3.578483	8.691760	-0.052387	0.146872	-0.296727	-0.098342	0.498609	-1.239960	-0.703045	0.097045	0.204632	-0.674118
13521	1.251378	-3.872396	8.340595	-0.080525	0.075422	-0.366179	-0.093226	0.501123	-1.243215	-0.708031	0.097733	0.205372	-0.668553
13522	0.681675	-4.186165	8.614361	-0.253649	0.061170	-0.389668	-0.094464	0.509392	-1.243205	-0.712997	0.100579	0.208665	-0.661799
13523	0.526249	-4.242361	8.927785	-0.386680	0.025688	-0.402660	-0.095842	0.519387	-1.243957	-0.717518	0.104844	0.214177	-0.654450
13524	0.659720	-3.999593	8.980604	-0.247706	-0.013271	-0.289352	-0.097217	0.528530	-1.244737	-0.720698	0.107013	0.218230	-0.649245
13525	0.970146	-3.974514	9.201789	-0.159301	-0.033532	-0.301656	-0.097913	0.535477	-1.243411	-0.724014	0.107686	0.221329	-0.644376
13526	1.382064	-4.413705	9.463293	-0.041678	-0.098164	-0.235473	-0.100219	0.539799	-1.237509	-0.726501	0.106012	0.223812	-0.640988
13527	1.145650	-3.956717	9.630734	-0.073993	-0.016005	-0.225295	-0.102922	0.542287	-1.237942	-0.729059	0.106018	0.225331	-0.637542
13528	1.995571	-3.650037	9.018963	0.138140	0.148415	-0.220226	-0.100357	0.540827	-1.238839	-0.732781	0.104927	0.221893	-0.634654
13529	2.449755	-4.479383	8.687685	0.100794	0.367709	-0.399350	-0.093078	0.540928	-1.238238	-0.739563	0.106452	0.215929	-0.628561
13530	3.031343	-4.204439	6.560916	0.356488	0.431688	-0.454808	-0.083887	0.532792	-1.239702	-0.747799	0.104657	0.206033	-0.622410
13531	3.926259	-5.431164	6.669856	0.005896	0.386305	-0.679134	-0.069451	0.528504	-1.240830	-0.757681	0.106622	0.201615	-0.611475
13532	2.447253	-4.812002	8.863447	-0.719790	0.287421	-1.028355	-0.064781	0.544105	-1.238194	-0.769642	0.116900	0.208201	-0.592147
13533	1.041040	-4.181881	10.385131	-0.167190	0.172387	-0.647842	-0.060785	0.559555	-1.234462	-0.777485	0.118869	0.209050	-0.581107
13534	1.768590	-4.178536	9.015985	-0.013271	-0.007469	-0.440878	-0.064159	0.560910	-1.234379	-0.782575	0.117201	0.210365	-0.574096
13535	2.096220	-3.735622	8.883071	0.028949	-0.060667	-0.144123	-0.064978	0.564207	-1.234808	-0.783963	0.115491	0.211341	-0.572187
13536	2.150899	-3.797828	8.153383	0.196567	-0.139464	-0.029163	-0.069290	0.564066	-1.236674	-0.784250	0.110763	0.211342	-0.572729
13537	2.274002	-3.727670	7.670347	0.066229	-0.066913	0.012426	-0.073189	0.560786	-1.238373	-0.783898	0.109035	0.211650	-0.573428
13538	3.122535	-4.362820	8.341536	-0.106607	0.090157	0.040119	-0.071155	0.557111	-1.241247	-0.783590	0.111951	0.211388	-0.573383
13539	2.721412	-4.365205	8.707197	0.005915	0.115489	-0.227163	-0.069408	0.559030	-1.239977	-0.786617	0.112211	0.210116	-0.569643
13540	2.968942	-4.472448	8.130616	0.003339	0.203966	-0.282338	-0.064962	0.559502	-1.240286	-0.790682	0.113333	0.207515	-0.564726
13541	3.071087	-4.456006	8.345474	-0.125358	0.296378	-0.503198	-0.060942	0.566982	-1.235994	-0.797188	0.116523	0.205535	-0.555580
13542	2.483324	-4.393841	8.346226	0.035128	0.286548	-0.447818	-0.053675	0.570730	-1.233364	-0.803356	0.117329	0.201630	-0.547903
13543	2.213025	-4.981421	8.067925	0.061116	0.280435	-0.408786	-0.049624	0.568167	-1.231037	-0.808999	0.117736	0.197603	-0.540937
13544	2.711825	-5.399777	6.810493	0.173287	0.322641	-0.351645	-0.043953	0.564601	-1.229990	-0.814399	0.117047	0.191353	-0.535199
13545	2.260659	-5.932307	7.166583	-0.261601	0.011295	-0.567068	-0.039111	0.568039	-1.229935	-0.819743	0.119284	0.195562	-0.524927
13546	-0.146175	-3.650034	9.261375	-1.118483	0.024817	-0.906118	-0.045935	0.596170	-1.229215	-0.826295	0.134303	0.209000	-0.505487
13547	0.285248	-4.931021	11.913108	-0.582210	0.605617	-0.332363	-0.037392	0.623094	-1.222434	-0.830391	0.148748	0.205875	-0.495924
13548	1.173366	-4.465926	10.583923	0.175083	0.169739	0.151516	-0.025263	0.623980	-1.223776	-0.830049	0.148169	0.200889	-0.498707
13549	0.779891	-3.473038	8.917728	0.499493	0.176375	0.207474	-0.018887	0.610788	-1.224962	-0.830026	0.142576	0.192413	-0.503692
13550	1.024702	-3.225906	8.184319	0.194260	0.223324	0.289874	-0.012245	0.598429	-1.225577	-0.828451	0.142735	0.185939	-0.508648
13551	1.714753	-3.315348	8.167654	-0.073263	0.204764	0.159694	0.003962	0.587610	-1.222568	-0.827287	0.146710	0.182875	-0.510519
13552	2.550068	-3.336566	8.532886	-0.213493	0.168006	-0.124962	0.008394	0.592916	-1.222994	-0.828511	0.151526	0.182656	-0.507195
13553	2.625996	-3.386093	9.238536	-0.526085	0.430837	-0.576057	0.013605	0.607779	-1.219705	-0.834145	0.162466	0.182655	-0.494413
13554	1.253207	-4.071341	9.196762	-0.104934	0.406066	-0.441068	0.022443	0.626481	-1.214013	-0.839599	0.166650	0.178341	-0.485280
13555	1.163940	-3.825403	8.578292	-0.084996	0.340800	-0.456428	0.027961	0.629155	-1.212353	-0.844857	0.169711	0.175014	-0.476220
13556	0.336431	-4.117162	8.706761	-0.216009	0.115111	-0.509369	0.031569	0.639241	-1.209746	-0.849428	0.172740	0.176810	-0.466230
13557	0.705784	-3.673472	8.743637	-0.147386	0.024050	-0.433806	0.028312	0.646399	-1.208793	-0.852968	0.173904	0.179276	-0.458327
13558	1.077761	-3.885236	8.539989	-0.054906	-0.143468	-0.386915	0.021547	0.654268	-1.204362	-0.856108	0.172305	0.183445	-0.451373
13559	1.155481	-4.112011	8.693340	-0.264908	-0.061785	-0.597473	0.013432	0.662919	-1.201665	-0.860249	0.174048	0.188920	-0.440441
13560	0.883951	-4.223753	8.729183	-0.137617	0.008517	-0.700882	0.005040	0.674129	-1.198745	-0.866198	0.174007	0.192284	-0.427141
13561	0.097706	-4.106880	9.156754	0.011267	-0.034988	-0.689927	-0.004956	0.681148	-1.197308	-0.871876	0.170848	0.195087	-0.415431
13562	0.659837	-4.210773	9.218122	-0.000466	0.000749	-0.986907	-0.015754	0.685636	-1.196217	-0.880012	0.167078	0.198372	-0.397884
13563	1.783334	-6.659394	8.753494	0.464417	-0.026522	-0.802753	-0.027617	0.686719	-1.200412	-0.887646	0.155574	0.197668	-0.385757
13564	0.981845	-4.797283	9.242058	-0.412148	0.381657	-0.566754	-0.029658	0.692688	-1.198419	-0.892150	0.163631	0.195809	-0.372763
13565	1.676539	-4.913289	9.760167	-0.051616	0.503306	-0.398798	-0.020112	0.700328	-1.194323	-0.896796	0.166876	0.188332	-0.363924
13566	2.665852	-4.215671	8.942692	0.273690	0.630616	-0.831273	-0.013912	0.700097	-1.190580	-0.905923	0.163433	0.177769	-0.347839
13567	4.470745	-4.780290	7.447193	0.314771	0.565142	-0.827480	-0.005539	0.695172	-1.194934	-0.914463	0.158800	0.167929	-0.332174
13568	3.963061	-4.367091	7.394792	-0.329908	0.415466	-1.180459	-0.003681	0.703847	-1.184844	-0.922405	0.163651	0.166190	-0.307846
13569	2.509262	-3.242714	7.717240	-0.338026	0.276841	-0.901737	-0.008855	0.720649	-1.181234	-0.927535	0.168641	0.166086	-0.289232
13570	2.542011	-4.407333	8.425164	-0.387749	0.415574	-0.632222	-0.007685	0.734106	-1.174530	-0.931156	0.176174	0.162715	-0.274655
13571	3.124392	-4.047074	9.388815	-0.237275	0.421650	-0.608006	-0.006115	0.749340	-1.171323	-0.934873	0.180968	0.158330	-0.261141
13572	3.946298	-3.677869	7.976471	0.162135	0.325766	-0.548296	-0.003423	0.750704	-1.171583	-0.939294	0.177945	0.153349	-0.250093
13573	3.591801	-3.475571	7.516299	-0.156524	0.262439	-0.758263	-0.002761	0.754156	-1.167929	-0.943171	0.179840	0.152017	-0.234473
13574	2.183902	-3.865116	8.968589	-0.238227	0.321499	-0.588107	-0.001581	0.764509	-1.162145	-0.945944	0.184075	0.149176	-0.221478
13575	2.174938	-3.947852	8.677649	-0.002757	0.247334	-0.385377	-0.001194	0.769999	-1.160333	-0.948307	0.184040	0.146060	-0.213328
13576	2.474497	-3.976456	8.188736	0.047922	0.200408	-0.267989	-0.001194	0.770018	-1.161152	-0.950181	0.183239	0.143044	-0.207647
13577	2.740382	-4.192556	8.131120	-0.013392	0.242388	-0.188393	0.001767	0.771338	-1.159778	-0.951556	0.183936	0.139353	-0.203199
13578	3.002174	-4.148932	8.418077	-0.044569	0.289343	-0.227156	0.008226	0.775007	-1.159052	-0.953078	0.185355	0.134873	-0.197725
13579	2.936642	-4.545859	8.183141	0.055310	0.352918	-0.247618	0.013342	0.776852	-1.157960	-0.955139	0.185010	0.129067	-0.191892
13580	2.564406	-5.353771	8.002076	0.001174	0.298180	-0.283381	0.018737	0.775709	-1.156968	-0.956948	0.185424	0.124428	-0.185434
13581	1.825839	-4.502894	8.211318	-0.498645	0.178263	-0.496005	0.018970	0.787014	-1.148411	-0.957226	0.194435	0.124946	-0.174076
13582	1.061620	-4.395248	9.414803	-0.428389	0.224994	-0.492699	0.015007	0.803962	-1.140032	-0.957725	0.202197	0.124052	-0.162760
13583	1.024486	-4.245413	9.347533	-0.132222	0.216315	-0.328267	0.016194	0.811750	-1.133921	-0.958712	0.204677	0.121869	-0.155328
13584	0.794134	-3.696206	8.180792	-0.104358	0.137065	-0.135902	0.016716	0.817376	-1.131970	-0.959015	0.206801	0.120132	-0.151962
13585	0.119401	-3.951177	8.568851	-0.265321	0.059872	-0.019168	0.019262	0.821927	-1.128575	-0.958060	0.212089	0.120011	-0.150785
13586	0.612592	-4.476223	9.464224	-0.259306	0.014765	0.083007	0.020862	0.827339	-1.124595	-0.956714	0.217329	0.120167	-0.151746
13587	1.689206	-4.500382	9.473373	-0.117122	-0.080663	-0.069455	0.019904	0.831878	-1.123344	-0.956178	0.219211	0.122474	-0.150569
13588	1.720885	-4.150225	9.438001	0.074131	0.079646	-0.194274	0.019082	0.835444	-1.116938	-0.957267	0.217595	0.121572	-0.146672
13589	1.117262	-3.658730	8.664674	0.187274	0.112031	-0.244857	0.017740	0.833518	-1.118350	-0.959027	0.213743	0.120028	-0.142034
13590	1.311673	-3.764503	8.161080	-0.031696	0.049642	-0.277796	0.015311	0.834723	-1.118829	-0.959785	0.213868	0.120336	-0.136356
13591	1.433004	-4.157946	8.791276	-0.164234	0.088806	-0.431817	0.010850	0.838803	-1.118780	-0.960413	0.216203	0.120991	-0.127373
13592	1.097231	-4.069344	8.936781	-0.168897	0.128389	-0.452729	0.005304	0.844834	-1.115925	-0.961097	0.218715	0.120890	-0.117650
13593	0.756052	-4.325659	8.261408	-0.170446	0.137352	-0.457880	0.002174	0.854683	-1.114750	-0.961699	0.221188	0.120672	-0.107928
13594	0.562355	-4.341317	8.224286	-0.287115	0.122486	-0.472442	-0.003513	0.862502	-1.109241	-0.961688	0.225878	0.120981	-0.097463
13595	0.963362	-4.474816	8.497594	-0.327836	0.057312	-0.510207	-0.009881	0.872255	-1.100657	-0.961259	0.231056	0.122783	-0.086705
13596	0.171760	-4.824161	8.887593	-0.238337	0.043280	-0.561114	-0.017868	0.882768	-1.092576	-0.961172	0.234386	0.124891	-0.074923
13597	-0.068889	-4.680448	8.804496	-0.173121	0.118665	-0.495840	-0.028673	0.889342	-1.089505	-0.961343	0.236678	0.125054	-0.064541
13598	0.441548	-5.008641	8.731157	-0.091104	0.098184	-0.537363	-0.034085	0.895650	-1.086506	-0.961786	0.237251	0.125792	-0.053434
13599	0.452447	-6.270750	9.578772	-0.039625	0.221010	-0.488645	-0.040024	0.898310	-1.084985	-0.962617	0.237109	0.123671	-0.043055
13600	0.739319	-4.881861	8.657489	0.108005	0.449154	-0.315310	-0.043928	0.896415	-1.085137	-0.964441	0.234663	0.116414	-0.035136
13601	3.304023	-4.762557	8.027535	-0.047387	0.971768	-0.067232	-0.031658	0.895402	-1.084358	-0.966331	0.236183	0.097782	-0.029333
13602	4.630139	-4.466625	7.714527	-0.190562	0.754568	-0.677614	-0.020219	0.900815	-1.078035	-0.967090	0.238970	0.086484	-0.012299
13603	3.606568	-4.062699	8.481715	-0.348228	0.650589	-1.130348	-0.022813	0.910314	-1.068412	-0.966458	0.243927	0.079290	0.013138
13604	2.961436	-4.297680	9.159414	-0.299788	0.519927	-1.080504	-0.033908	0.923122	-1.058171	-0.965225	0.247848	0.074347	0.037222
13605	2.862025	-3.624627	8.794997	-0.114862	0.543074	-1.126630	-0.044447	0.930621	-1.052343	-0.964316	0.247948	0.069345	0.061706
13606	2.386940	-3.463367	8.264028	-0.138990	0.448383	-1.046750	-0.060249	0.940578	-1.049240	-0.962664	0.248619	0.065595	0.084640
13607	1.909920	-3.277832	8.040956	-0.219628	0.422631	-0.861408	-0.071584	0.944176	-1.045987	-0.960496	0.250928	0.061396	0.103502
13608	2.048331	-3.877290	8.940447	-0.394668	0.365299	-0.687304	-0.077945	0.951793	-1.037199	-0.957382	0.256909	0.056976	0.119046
13609	1.452840	-3.907514	8.980176	-0.154041	0.376542	-0.629765	-0.083088	0.957704	-1.029574	-0.955447	0.258125	0.052668	0.133115
13610	1.365551	-4.239325	8.407051	0.012649	0.391696	-0.395702	-0.086871	0.960630	-1.029435	-0.954789	0.256447	0.047214	0.142769
13611	1.484215	-4.601326	8.391758	-0.083194	0.332141	-0.321247	-0.089846	0.963437	-1.024939	-0.953757	0.256672	0.042306	0.150590
13612	1.262634	-4.775274	8.501822	-0.042477	0.199148	-0.251191	-0.090661	0.965103	-1.022418	-0.952909	0.256702	0.039628	0.156521
13613	1.715906	-4.852068	8.032435	0.069119	0.218776	-0.179190	-0.090652	0.961948	-1.021155	-0.952895	0.254476	0.036616	0.160909
13614	1.780994	-5.212621	7.945673	0.003700	0.233455	-0.219966	-0.091331	0.963658	-1.020682	-0.952329	0.253525	0.033250	0.166400
13615	0.940394	-5.116205	7.916741	-0.002752	0.291564	-0.237115	-0.090254	0.963907	-1.020277	-0.951715	0.252425	0.028902	0.172291
13616	0.729344	-5.547360	7.434454	0.095937	0.345244	-0.146210	-0.088906	0.964397	-1.024373	-0.951828	0.249353	0.023338	0.176923
13617	1.899684	-6.227618	8.416778	-0.131589	0.365502	-0.320326	-0.087697	0.965615	-1.022982	-0.950158	0.250492	0.017515	0.184786
13618	0.740007	-5.401208	10.197318	-0.464076	-0.169976	-0.641117	-0.092968	0.969750	-1.018280	-0.945270	0.259712	0.022217	0.196267
13619	0.188285	-3.813849	9.759161	-0.226357	-0.029002	-0.149624	-0.107017	0.978345	-1.007186	-0.943502	0.264053	0.022599	0.198923
13620	2.349109	-4.648713	8.748465	0.069556	-0.058800	0.225547	-0.104720	0.976743	-1.007811	-0.944595	0.263119	0.022604	0.194931
13621	1.722366	-4.485230	9.325021	-0.373780	-0.114804	-0.035120	-0.110945	0.983609	-0.997411	-0.942435	0.270594	0.023485	0.195046
13622	0.900592	-3.485274	10.221495	-0.063947	0.045894	0.115523	-0.110019	0.988844	-0.991244	-0.942497	0.271711	0.021650	0.193398
13623	1.571339	-3.381047	8.387632	0.397007	-0.047344	0.232079	-0.103667	0.983518	-0.994632	-0.945550	0.264360	0.022801	0.188489
13624	1.241323	-3.804651	7.887193	0.145852	-0.089509	0.195760	-0.102438	0.979098	-1.001344	-0.946971	0.262060	0.023950	0.184382
13625	0.659031	-4.091943	8.179631	-0.083642	-0.242814	0.203033	-0.101629	0.979082	-1.001491	-0.947213	0.264457	0.027150	0.179202
13626	1.162682	-4.276995	8.396295	-0.158776	-0.338469	0.235672	-0.104597	0.980056	-1.003746	-0.946991	0.268828	0.031729	0.173009
13627	2.042754	-4.477050	8.757027	-0.088459	-0.311214	0.166915	-0.107705	0.982642	-1.001850	-0.946944	0.271482	0.036409	0.168136
13628	1.581436	-4.767011	8.966534	0.064638	-0.271237	-0.032042	-0.111620	0.983937	-0.998622	-0.946966	0.271176	0.041915	0.167220
13629	1.306842	-4.725947	8.230777	0.182906	-0.292174	-0.081238	-0.121587	0.981847	-1.002669	-0.947492	0.268409	0.048481	0.166928
13630	1.981750	-4.655513	7.499864	0.022571	-0.268976	-0.138307	-0.132773	0.981605	-1.005550	-0.946863	0.268777	0.054373	0.168084
13631	1.670039	-4.894193	7.824313	-0.125439	-0.098147	-0.194188	-0.140187	0.981460	-1.004102	-0.945482	0.271101	0.056841	0.171279
13632	1.220681	-5.135355	8.291405	-0.049807	-0.125092	-0.301884	-0.149901	0.984488	-1.002388	-0.944007	0.272160	0.060651	0.176356
13633	1.222080	-5.339264	8.213544	0.072516	-0.194972	-0.310778	-0.162988	0.987975	-0.998708	-0.943107	0.270958	0.066209	0.180964
13634	1.260455	-5.353157	7.998165	-0.088872	-0.017687	-0.200527	-0.170672	0.987836	-0.997257	-0.941849	0.272473	0.067273	0.184808
13635	1.439232	-6.214114	8.515691	-0.137269	0.076883	-0.157654	-0.175402	0.991573	-0.994349	-0.940668	0.274487	0.066042	0.188250
13636	1.653452	-5.241547	8.818254	-0.148914	0.312532	-0.053724	-0.177563	0.993074	-0.995641	-0.940021	0.276077	0.059862	0.191205
13637	2.799693	-4.043416	7.900709	0.147763	0.427420	0.078506	-0.168524	0.990620	-0.996919	-0.941665	0.271665	0.051831	0.191777
13638	3.968217	-4.459136	8.445251	-0.264609	0.515869	0.031554	-0.158160	0.995244	-0.992248	-0.940791	0.274724	0.040877	0.194338
13639	3.806560	-4.505692	9.148401	-0.313341	0.309360	-0.406634	-0.155625	1.002953	-0.984108	-0.937722	0.278970	0.036082	0.203839
13640	2.619979	-4.600086	8.871964	0.068749	0.141672	-0.689143	-0.165329	1.002094	-0.980199	-0.935284	0.276616	0.037507	0.217535
13641	1.857221	-3.715801	7.773020	0.176824	0.148788	-0.655007	-0.179878	0.999671	-0.983657	-0.933489	0.272011	0.039159	0.230380
13642	2.081708	-4.260373	7.880312	-0.049064	0.245739	-0.266129	-0.185258	0.996037	-0.986989	-0.932149	0.271616	0.035763	0.236736
13643	2.622869	-4.274734	8.773304	-0.139084	0.117717	-0.223166	-0.188905	0.998143	-0.982235	-0.930463	0.273338	0.034202	0.241567
13644	2.594319	-4.100487	8.508712	0.029564	0.109868	-0.136042	-0.191193	0.997104	-0.984154	-0.930033	0.272197	0.033026	0.244654
13645	2.374062	-4.075407	7.993812	-0.007131	0.165508	-0.098611	-0.191870	0.998268	-0.984654	-0.929674	0.271281	0.030575	0.247342
13646	2.525929	-4.388243	8.058609	-0.066166	0.209717	-0.036649	-0.185669	0.997611	-0.980925	-0.929253	0.271483	0.026535	0.249161
13647	2.494450	-4.961725	8.281038	-0.057406	0.218298	-0.093123	-0.183786	0.998827	-0.980088	-0.928634	0.271257	0.022864	0.252063
13648	1.847480	-4.825361	8.421448	-0.003187	0.207361	-0.137093	-0.185134	0.999245	-0.984565	-0.928011	0.270238	0.019729	0.255692
13649	1.684477	-4.714246	8.160428	0.147140	0.159155	-0.078544	-0.183642	0.996425	-0.986995	-0.928508	0.266515	0.018114	0.257904
13650	1.937253	-5.020422	7.987536	0.092286	0.154455	0.021116	-0.181212	0.995880	-0.990455	-0.929157	0.264043	0.015594	0.258275
13651	1.587478	-5.271997	7.689818	0.055925	0.249243	-0.014544	-0.176622	0.993194	-0.989504	-0.929480	0.261620	0.011486	0.259789
13652	1.227588	-5.246992	7.471552	-0.010563	0.307270	0.059965	-0.170687	0.992219	-0.990151	-0.929782	0.260260	0.005386	0.260272
13653	1.280485	-6.093224	8.129545	-0.046751	0.221925	0.119430	-0.166236	0.991451	-0.992140	-0.930193	0.259978	0.000514	0.259139
13654	1.830431	-5.454460	8.257156	-0.233698	-0.045118	-0.073976	-0.167055	0.994211	-0.987808	-0.928571	0.264585	0.000502	0.260288
13655	0.838475	-4.559643	8.323479	-0.306430	-0.140277	-0.064025	-0.171113	0.998128	-0.981079	-0.926609	0.271014	0.001960	0.260659
13656	1.007905	-4.750590	10.113967	-0.299004	-0.391041	0.013889	-0.176257	1.004257	-0.970579	-0.924998	0.278611	0.007554	0.258257
13657	1.488657	-4.382619	9.644474	-0.030495	-0.250043	0.229471	-0.183946	1.005468	-0.966080	-0.925993	0.280425	0.010837	0.252548
13658	1.441238	-4.402879	9.850204	0.257964	-0.132700	0.400876	-0.180166	1.003517	-0.965369	-0.929373	0.276423	0.012313	0.244345
13659	1.373305	-3.877444	8.544185	0.380753	-0.197636	0.478669	-0.175296	0.998793	-0.974864	-0.933750	0.270256	0.015296	0.234177
13660	1.922470	-3.993749	8.258590	0.277117	-0.178421	0.386413	-0.172043	0.993764	-0.981892	-0.936948	0.266052	0.017816	0.225893
13661	2.073758	-3.886505	9.259067	0.173656	-0.042299	0.169415	-0.166635	0.989299	-0.990839	-0.938676	0.262846	0.018637	0.222379
13662	1.698251	-3.412723	8.466393	0.281310	-0.128652	0.101208	-0.165542	0.985106	-0.994948	-0.940539	0.258201	0.021763	0.219646
13663	1.785007	-3.734101	7.814274	0.034721	-0.157570	-0.036773	-0.170926	0.982677	-0.995100	-0.940554	0.257982	0.025247	0.219469
13664	1.509665	-4.129862	8.685086	-0.181809	-0.168921	-0.155051	-0.180106	0.986942	-0.992123	-0.938841	0.262092	0.028425	0.221534
13665	1.740390	-4.251899	8.832714	-0.083226	-0.147201	-0.136087	-0.186579	0.987255	-0.986849	-0.937786	0.263962	0.031709	0.223329
13666	1.685586	-4.485996	8.418734	0.027586	-0.115394	-0.234521	-0.195067	0.986097	-0.989654	-0.936806	0.263840	0.035233	0.227027
13667	1.191622	-4.524102	8.324419	0.019734	-0.187153	-0.356895	-0.205171	0.984351	-0.990002	-0.935205	0.263796	0.040855	0.232666
13668	1.434401	-4.543972	8.329613	-0.040644	-0.218539	-0.258321	-0.217979	0.985257	-0.991734	-0.933597	0.265390	0.046114	0.236300
13669	1.689429	-4.675283	8.439538	-0.057872	-0.189511	-0.214923	-0.228358	0.984855	-0.988485	-0.932163	0.266908	0.050624	0.239311
13670	1.569126	-5.155687	8.752426	0.000340	-0.225646	-0.244107	-0.241437	0.985976	-0.986930	-0.930754	0.267765	0.056131	0.242585
13671	1.354214	-5.538291	8.888344	0.031605	-0.084709	-0.108668	-0.252210	0.982018	-0.983109	-0.930378	0.267240	0.058471	0.244050
13672	1.455331	-4.805743	8.698147	0.065045	0.071036	0.148769	-0.254497	0.980985	-0.985300	-0.931531	0.265893	0.056663	0.241537
13673	2.933905	-4.007020	7.651782	0.073467	0.098982	0.175164	-0.251938	0.981803	-0.986396	-0.932950	0.264026	0.054267	0.238643
13674	3.414359	-4.522682	7.643936	-0.120565	0.076021	-0.112118	-0.252212	0.983242	-0.986893	-0.931858	0.265826	0.052858	0.241213
13675	2.580100	-4.341073	8.625643	-0.287251	0.204448	-0.185929	-0.257479	0.986120	-0.983187	-0.929688	0.269794	0.048730	0.246003
13676	2.820938	-4.717828	8.830873	-0.032902	0.217745	-0.204538	-0.259780	0.988918	-0.978973	-0.928704	0.269166	0.045615	0.250954
13677	2.532190	-4.504690	7.770798	0.028020	0.127273	-0.409953	-0.266243	0.986394	-0.980072	-0.926940	0.267444	0.045706	0.259167
13678	2.230831	-4.413017	8.088257	-0.146084	0.165434	-0.287312	-0.276487	0.986191	-0.979412	-0.924802	0.269062	0.043411	0.265449
13679	2.500632	-4.485747	8.641148	-0.068033	0.117191	-0.321925	-0.282420	0.986693	-0.976732	-0.922867	0.269234	0.042730	0.272037
13680	2.518892	-4.213533	8.468732	-0.020188	0.085136	-0.231815	-0.287139	0.986902	-0.974895	-0.921565	0.268979	0.042289	0.276732
13681	2.573179	-3.991610	8.642053	-0.021869	0.072978	-0.171806	-0.293334	0.985038	-0.974063	-0.920615	0.268630	0.041889	0.280268
13682	2.769853	-3.873930	8.731458	0.013334	0.005290	-0.154497	-0.297651	0.985920	-0.970980	-0.919830	0.268260	0.042690	0.283067
13683	2.462127	-3.983895	8.828768	0.062115	-0.017172	-0.165027	-0.301690	0.984158	-0.970581	-0.919278	0.266834	0.044414	0.285929
13684	2.713565	-4.074011	8.829942	0.126136	-0.031500	-0.138447	-0.308152	0.981672	-0.973316	-0.919135	0.264607	0.046449	0.288125
13685	2.923494	-4.109100	8.314254	0.119191	-0.023440	-0.179118	-0.312452	0.977574	-0.976130	-0.918768	0.262134	0.048719	0.291165
13686	2.414313	-4.074626	8.464475	0.068560	0.006928	-0.131235	-0.316219	0.975597	-0.979017	-0.918379	0.260742	0.049677	0.293473
13687	2.270459	-4.033539	8.452528	0.131988	0.025767	-0.008882	-0.317557	0.972416	-0.981426	-0.919104	0.257899	0.050224	0.293621
13688	2.280556	-4.193596	8.336085	0.066428	0.019179	0.019168	-0.318094	0.971694	-0.980351	-0.919589	0.256622	0.050160	0.293232
13689	2.482772	-4.325848	8.600875	0.048455	0.026275	0.086302	-0.315532	0.971654	-0.981201	-0.920433	0.255416	0.049711	0.291710
13690	2.822084	-4.382850	8.240986	0.065918	-0.027305	0.030253	-0.314048	0.971257	-0.983962	-0.920930	0.254429	0.050442	0.290877
13691	2.592272	-4.527827	8.230213	0.029100	0.057311	-0.024961	-0.311219	0.972252	-0.986831	-0.921043	0.253325	0.049888	0.291576
13692	2.605569	-4.682940	8.390676	0.007115	0.038026	-0.115330	-0.310804	0.968876	-0.988720	-0.920455	0.252893	0.049812	0.293814
13693	2.166949	-4.088840	8.326994	0.036005	0.010015	-0.124186	-0.312833	0.970986	-0.985761	-0.919963	0.251862	0.050661	0.296087
13694	2.645659	-4.153068	7.550150	-0.124156	0.150309	-0.099121	-0.312834	0.971289	-0.986570	-0.918906	0.253191	0.047658	0.298723
13695	2.386912	-4.247384	9.439915	-0.083961	0.022415	0.054032	-0.309347	0.976478	-0.980981	-0.918870	0.254477	0.046666	0.297895
13696	2.587223	-3.789902	8.224490	0.104523	0.071055	-0.051189	-0.308526	0.973165	-0.986013	-0.919172	0.252121	0.046241	0.299032
13697	2.573301	-4.011038	8.557946	0.073480	-0.055630	-0.259851	-0.310140	0.972123	-0.988486	-0.917968	0.250680	0.049225	0.303432
13698	2.543350	-3.941161	8.725015	0.031048	-0.087964	-0.261075	-0.314722	0.971622	-0.986810	-0.916453	0.250420	0.052336	0.307677
13699	2.205544	-3.893964	7.965605	-0.179936	0.081139	0.089531	-0.316345	0.973461	-0.984820	-0.916225	0.253131	0.049498	0.306604
13700	2.558947	-4.416662	9.123886	-0.308127	0.067196	-0.035699	-0.309900	0.980680	-0.977834	-0.914510	0.258362	0.046557	0.307821
13701	2.318041	-4.489008	9.129075	0.112088	0.000652	-0.078071	-0.312871	0.982439	-0.977196	-0.914656	0.256053	0.047826	0.309119
13702	2.260168	-4.337166	8.647091	0.361577	-0.060900	-0.128941	-0.315278	0.976967	-0.983899	-0.915635	0.249722	0.051830	0.310749
13703	2.054119	-4.124863	8.441763	0.367410	-0.070000	-0.011357	-0.315121	0.970963	-0.994746	-0.917351	0.243234	0.055612	0.310181
13704	2.584037	-4.173573	7.861370	0.181985	0.011615	0.005280	-0.314573	0.968991	-1.002190	-0.918286	0.239867	0.056499	0.309875
13705	2.350255	-4.022379	8.464521	-0.024724	0.035184	0.132121	-0.310119	0.967090	-1.004352	-0.919065	0.240107	0.055220	0.307601
13706	2.637549	-4.051128	8.695032	-0.006065	0.005791	0.033791	-0.309983	0.966847	-1.006273	-0.919262	0.240259	0.054913	0.306948
13707	2.498595	-4.048820	8.454829	0.028075	0.025465	0.040249	-0.306482	0.968202	-1.006953	-0.919711	0.239502	0.054578	0.306255
13708	2.715765	-4.350759	8.545623	0.021379	0.015048	-0.115474	-0.305949	0.970171	-1.006622	-0.919130	0.238929	0.054983	0.308367
13709	2.437665	-3.753725	8.677025	0.080965	-0.049764	-0.135118	-0.309180	0.968826	-1.006628	-0.918659	0.237486	0.057196	0.310475
13710	2.399560	-3.953516	8.395702	0.124783	-0.011469	-0.015362	-0.310789	0.966389	-1.010238	-0.919149	0.235285	0.058252	0.310502
13711	2.228302	-3.976033	8.513391	-0.026885	0.002959	0.139888	-0.309300	0.964355	-1.009776	-0.919926	0.235826	0.057508	0.307921
13712	2.341550	-4.066232	8.500696	-0.002570	-0.067022	-0.041740	-0.308357	0.964469	-1.009510	-0.919588	0.236277	0.058921	0.308316
13713	2.231577	-4.141057	8.507515	-0.158755	-0.007453	0.156212	-0.305938	0.966615	-1.006465	-0.919816	0.239348	0.057452	0.305531
13714	2.519742	-3.965862	8.767808	0.014903	-0.035232	0.117603	-0.303254	0.969999	-1.001880	-0.920570	0.239463	0.057624	0.303129
13715	2.424676	-4.254103	8.309669	0.008395	-0.020445	0.163693	-0.300827	0.970132	-1.003953	-0.921604	0.239561	0.057372	0.299941
13716	2.298229	-4.222403	8.377769	-0.113830	0.061119	0.239003	-0.296790	0.972131	-1.002297	-0.922555	0.241602	0.054412	0.295905
13717	2.386913	-4.415008	8.381945	-0.190929	0.137868	0.309083	-0.288488	0.990066	-0.999764	-0.923610	0.244608	0.049333	0.290995
13718	2.056248	-4.537491	8.810859	-0.052778	0.049883	0.174640	-0.282432	0.992974	-0.996463	-0.924410	0.245502	0.047239	0.288034
13719	2.287215	-4.285728	8.327355	-0.075902	0.069197	0.033189	-0.278395	0.995172	-0.997259	-0.924316	0.246524	0.045433	0.287753
13720	2.157213	-4.084160	8.343511	-0.113574	0.096550	0.100456	-0.275038	0.998944	-0.991714	-0.924417	0.248195	0.042489	0.286439
13721	2.227116	-4.126549	8.721522	-0.100316	-0.004392	0.124583	-0.270734	1.001956	-0.991120	-0.924650	0.250161	0.041451	0.284119
13722	2.266417	-4.125817	8.891238	0.022722	-0.068149	0.156375	-0.268317	1.004677	-0.988329	-0.925591	0.250294	0.042047	0.280831
13723	2.194208	-4.238861	8.336184	0.092441	-0.099940	0.170570	-0.266022	1.003958	-0.990291	-0.926945	0.249262	0.043641	0.277016
13724	2.150423	-4.210510	8.464623	0.029096	-0.102554	0.182737	-0.265757	1.005246	-0.990935	-0.928004	0.249485	0.044781	0.273057
13725	2.776154	-4.891081	8.137487	0.045742	-0.073795	0.105073	-0.260593	0.991280	-0.988172	-0.928752	0.249141	0.045968	0.270620
13726	2.096614	-3.798764	8.609121	0.254495	-0.035162	-0.091967	-0.264350	0.986407	-0.994840	-0.929477	0.244554	0.048448	0.271879
13727	2.363635	-4.697119	7.670783	-0.048245	0.037875	-0.129579	-0.267839	0.981931	-1.000543	-0.928581	0.245144	0.048209	0.274441
13728	1.881899	-4.327036	8.654665	-0.360873	0.017510	0.011714	-0.268660	0.984869	-0.991563	-0.926873	0.251792	0.045839	0.274602
13729	2.125369	-4.599356	8.818261	-0.090661	-0.007382	0.032690	-0.267728	0.988163	-0.987507	-0.926601	0.253571	0.045384	0.273958
13730	2.212616	-4.437601	8.304545	-0.062396	0.004726	0.055828	-0.269605	0.984603	-0.985279	-0.926590	0.254790	0.044658	0.272981
13731	2.368396	-4.454184	8.410560	-0.087411	-0.005030	0.046811	-0.269884	0.987194	-0.980276	-0.926404	0.256518	0.044109	0.272082
13732	2.218226	-4.573433	8.454998	-0.076065	0.010605	0.029302	-0.270157	0.988036	-0.979563	-0.926176	0.257933	0.043332	0.271645
13733	2.103207	-4.621634	8.567385	-0.049426	-0.005442	0.039916	-0.269482	0.987743	-0.979853	-0.926142	0.258959	0.043024	0.270834
13734	2.061559	-4.615118	8.467356	0.015496	0.000518	0.036633	-0.268135	0.987987	-0.979452	-0.926412	0.258739	0.042889	0.270138
13735	2.085978	-4.638962	8.374399	0.015278	-0.007661	0.043650	-0.268537	0.987434	-0.979738	-0.926729	0.258590	0.042942	0.269186
13736	2.099012	-4.575614	8.297286	-0.007799	-0.010215	0.031181	-0.267058	0.988183	-0.976727	-0.926834	0.258855	0.042904	0.268573
13737	2.067242	-4.673291	8.364453	-0.020453	-0.012145	0.032906	-0.265439	0.987874	-0.977302	-0.926901	0.259394	0.042895	0.267823
13738	1.888030	-4.657105	8.510494	-0.007720	-0.011915	0.027678	-0.264903	0.988717	-0.977418	-0.926984	0.259664	0.042905	0.267273
13739	1.862990	-4.742532	8.483890	0.033952	-0.026318	0.048944	-0.263821	0.987553	-0.977332	-0.927407	0.259287	0.043341	0.266098
13740	1.932696	-4.729139	8.384819	0.061776	-0.044694	0.082496	-0.263281	0.987430	-0.978707	-0.928100	0.258491	0.044035	0.264338
13741	1.798239	-4.770407	8.525445	0.097530	-0.087946	0.117722	-0.263819	0.987029	-0.979260	-0.929152	0.257328	0.045571	0.261501
13742	1.896908	-4.649684	8.298864	0.126589	-0.106836	0.172484	-0.263008	0.986758	-0.980644	-0.930555	0.255733	0.047277	0.257746
13743	1.967364	-4.660545	8.284257	0.071363	-0.108432	0.218258	-0.262060	0.985575	-0.985746	-0.931937	0.255260	0.048526	0.252943
