# Supplementary material for: Identification of Haptic Based Guiding Using Hard Reins
Source: PLoS One. 2015 Jul 22;10(7):e0132020. doi: 10.1371/journal.pone.0132020 (PMC4511788; doi:10.1371/journal.pone.0132020)
Supplement: S9 File — (ZIP) [file pone.0132020.s009.zip › Exp2_MotionData2/Subject11/path1/T5/fc5.txt]

// Start Time: 0
// Sample rate: 25.0Hz
// Scenario: 4.9
// Firmware Version: 2.6.1
Counter	Acc_X	Acc_Y	Acc_Z	Gyr_X	Gyr_Y	Gyr_Z	Mag_X	Mag_Y	Mag_Z	Quat_w	Quat_x	Quat_y	Quat_z
18285	9.011830	-1.205698	3.676457	-0.547469	-0.039368	-0.005007	-0.833505	0.117649	-0.032571	-0.082876	0.568733	-0.027029	0.817890
18286	9.045976	-1.220747	3.623419	-0.554961	-0.068915	-0.020829	-0.834350	0.117370	-0.032848	-0.072699	0.569713	-0.033481	0.817937
18287	9.050507	-1.278716	3.633725	-0.569403	-0.059001	-0.013989	-0.831812	0.117075	-0.030341	-0.062399	0.570367	-0.040167	0.818031
18288	9.034002	-1.215898	3.613715	-0.531200	-0.047438	-0.017146	-0.834068	0.117082	-0.031026	-0.052526	0.570800	-0.046287	0.818099
18289	9.064312	-1.178390	3.458606	-0.531266	-0.057273	-0.024145	-0.832657	0.116223	-0.027674	-0.042479	0.571223	-0.052225	0.818030
18290	9.047533	-1.226861	3.420507	-0.548641	-0.073322	-0.033989	-0.832098	0.117060	-0.025842	-0.032157	0.571952	-0.058394	0.817574
18291	9.120686	-1.189139	3.342664	-0.545846	-0.069839	-0.020684	-0.833775	0.113400	-0.025025	-0.022003	0.572425	-0.064586	0.817114
18292	9.174174	-1.165551	3.303666	-0.543864	-0.040058	-0.026136	-0.833779	0.113957	-0.023192	-0.011810	0.572435	-0.070767	0.816805
18293	9.154746	-1.196845	3.304041	-0.561114	-0.031742	-0.040551	-0.832230	0.114233	-0.022358	-0.001101	0.572150	-0.076981	0.816527
18294	9.110317	-1.159407	3.448667	-0.545465	-0.004072	-0.021087	-0.834066	0.114798	-0.021635	0.009064	0.571398	-0.083214	0.816393
18295	9.159166	-1.126244	3.390238	-0.560086	-0.011989	-0.033578	-0.832509	0.113669	-0.022221	0.019673	0.570605	-0.089470	0.816099
18296	9.135050	-1.116410	3.392577	-0.538236	-0.010407	-0.020951	-0.832227	0.113672	-0.023066	0.029736	0.569792	-0.095562	0.815672
18297	9.077601	-1.213397	3.284998	-0.556643	-0.053541	-0.024459	-0.833353	0.112824	-0.021521	0.040067	0.569490	-0.101870	0.814676
18298	9.170121	-1.091001	3.240013	-0.547617	-0.055288	-0.033152	-0.831521	0.112810	-0.018443	0.050329	0.569266	-0.107969	0.813478
18299	9.159990	-1.117218	3.288647	-0.528320	-0.015692	-0.038485	-0.832075	0.110417	-0.018464	0.060634	0.568241	-0.113592	0.812726
18300	9.155314	-1.131855	3.262237	-0.541856	-0.014019	-0.017424	-0.832928	0.112257	-0.020546	0.070641	0.567152	-0.119699	0.811801
18301	9.184519	-1.112842	3.240238	-0.562024	-0.039065	-0.026343	-0.832365	0.112394	-0.019987	0.081053	0.566272	-0.126015	0.810485
18302	9.135170	-1.089842	3.389864	-0.565611	-0.029179	-0.022921	-0.832362	0.111690	-0.019994	0.091352	0.565241	-0.132423	0.809087
18303	9.145734	-1.093067	3.271482	-0.541892	-0.017606	-0.019169	-0.832365	0.112821	-0.021388	0.101447	0.563861	-0.138424	0.807842
18304	9.183733	-1.150990	3.322822	-0.552641	0.002187	-0.010572	-0.833073	0.113244	-0.020816	0.111440	0.562150	-0.144652	0.806625
18305	9.117805	-1.098571	3.136262	-0.547077	0.012909	-0.003494	-0.832075	0.111276	-0.022812	0.121390	0.560062	-0.150819	0.805512
18306	9.150057	-1.131474	3.317817	-0.545275	0.013781	-0.001715	-0.831657	0.112260	-0.022383	0.131157	0.557996	-0.156961	0.804240
18307	9.199080	-1.052395	3.258875	-0.550720	0.018372	-0.007092	-0.832499	0.111564	-0.024211	0.141181	0.555661	-0.163097	0.802937
18308	9.189492	-1.045115	3.253974	-0.563485	0.009406	-0.005417	-0.832224	0.113251	-0.023773	0.151138	0.553469	-0.169446	0.801322
18309	9.184327	-1.044810	3.297472	-0.543404	0.023675	0.000035	-0.831094	0.112968	-0.024066	0.160941	0.550888	-0.175485	0.799891
18310	9.149792	-1.092472	3.370543	-0.555978	0.043485	0.006826	-0.831657	0.112690	-0.024627	0.170683	0.547972	-0.181690	0.798488
18311	9.222832	-1.069204	3.300110	-0.545071	0.052599	-0.009004	-0.832643	0.112696	-0.025743	0.180698	0.544799	-0.187519	0.797106
18312	9.072479	-1.142826	3.356709	-0.559818	0.006535	0.008756	-0.832651	0.114671	-0.026847	0.190240	0.542294	-0.193875	0.795072
18313	9.139788	-1.208487	3.359769	-0.545403	-0.003263	-0.010472	-0.831520	0.114104	-0.026721	0.200008	0.539862	-0.199857	0.792845
18314	9.171702	-1.131550	3.327454	-0.545451	-0.006810	-0.015741	-0.831242	0.114803	-0.025311	0.209658	0.537571	-0.205704	0.790409
18315	9.111046	-1.106668	3.380419	-0.538995	0.002016	0.000192	-0.830250	0.113960	-0.026451	0.219146	0.534888	-0.211631	0.788088
18316	9.149963	-1.145943	3.322811	-0.549009	-0.007906	0.007219	-0.831801	0.113682	-0.026442	0.228402	0.532355	-0.217729	0.785509
18317	9.140310	-1.165277	3.313374	-0.532747	-0.026971	0.014599	-0.832083	0.113394	-0.024476	0.237402	0.529952	-0.223798	0.782755
18318	9.110567	-1.261425	3.367648	-0.559940	-0.015990	0.008885	-0.832940	0.115932	-0.024583	0.246612	0.527356	-0.230035	0.779848
18319	9.080837	-1.280011	3.457302	-0.556310	-0.012371	0.004469	-0.832942	0.116210	-0.023596	0.256005	0.524508	-0.236248	0.776878
18320	9.130489	-1.179624	3.328046	-0.552816	-0.032138	-0.001532	-0.832942	0.116213	-0.024580	0.265134	0.522106	-0.242271	0.773572
18321	9.150059	-1.170262	3.298918	-0.550899	-0.012257	-0.008702	-0.830402	0.115636	-0.022076	0.274594	0.519203	-0.248204	0.770338
18322	9.169738	-1.102809	3.283641	-0.547229	-0.008730	-0.001590	-0.831539	0.117325	-0.020925	0.283656	0.516341	-0.253915	0.767110
18323	9.189352	-1.061970	3.263828	-0.543640	-0.012298	-0.006824	-0.831681	0.117750	-0.021763	0.292927	0.513331	-0.259698	0.763703
18324	9.169943	-1.088431	3.264149	-0.541717	0.000239	0.000191	-0.831539	0.117039	-0.019804	0.301864	0.510220	-0.265215	0.760404
18325	9.155167	-1.165673	3.265031	-0.534482	0.000320	-0.013007	-0.830974	0.116895	-0.019248	0.311111	0.506970	-0.270663	0.756924
18326	9.198869	-1.122523	3.252409	-0.563421	0.020256	-0.009914	-0.832387	0.117607	-0.020635	0.320413	0.503346	-0.276187	0.753458
18327	9.111561	-1.247687	3.246673	-0.552479	0.012812	0.008803	-0.831400	0.117745	-0.020501	0.329478	0.499537	-0.281989	0.749927
18328	9.111403	-1.298467	3.242407	-0.536314	-0.017885	0.007405	-0.831262	0.118162	-0.018811	0.337900	0.496448	-0.287426	0.746157
18329	9.184383	-1.197577	3.217020	-0.556482	-0.033801	-0.013935	-0.830695	0.117028	-0.016860	0.346973	0.493307	-0.293311	0.741773
18330	9.155002	-1.228567	3.256067	-0.576365	-0.011999	-0.024045	-0.830699	0.117870	-0.016008	0.356151	0.489923	-0.298877	0.737431
18331	9.155272	-1.216666	3.226937	-0.552781	-0.019342	-0.021067	-0.829565	0.117031	-0.018696	0.365263	0.486498	-0.304467	0.732941
18332	9.152213	-1.118682	3.047034	-0.554765	-0.053641	-0.012012	-0.830408	0.115757	-0.016032	0.373697	0.483671	-0.310049	0.728205
18333	9.198927	-1.146812	3.233348	-0.532664	-0.008844	0.003892	-0.829708	0.117024	-0.016587	0.382205	0.479969	-0.315434	0.723913
18334	9.169512	-1.092929	3.317360	-0.542619	0.007530	-0.008713	-0.830839	0.117590	-0.016431	0.390696	0.476225	-0.320292	0.719708
18335	9.198945	-1.137130	3.235657	-0.538167	-0.014175	-0.001447	-0.829717	0.119280	-0.017406	0.399187	0.472466	-0.325673	0.715096
18336	9.150432	-1.131779	3.269491	-0.543427	0.014627	0.003612	-0.828867	0.118290	-0.016720	0.407433	0.468426	-0.330502	0.710875
18337	9.152940	-1.141567	3.252682	-0.554363	0.012958	-0.005352	-0.829149	0.118434	-0.017419	0.416190	0.464050	-0.335783	0.706182
18338	9.174531	-1.175537	3.253033	-0.557972	0.009260	0.007013	-0.829286	0.117590	-0.017708	0.424356	0.459830	-0.340792	0.701669
18339	9.140874	-1.175431	3.236162	-0.563411	0.020256	-0.010817	-0.829710	0.117875	-0.018264	0.433192	0.455189	-0.346004	0.696727
18340	9.139936	-1.174669	3.356975	-0.552448	0.034631	-0.012552	-0.830129	0.117034	-0.019113	0.441612	0.450685	-0.350430	0.692142
18341	9.193671	-1.194916	3.265305	-0.559871	0.009495	-0.017779	-0.829714	0.119005	-0.019236	0.450298	0.446143	-0.355537	0.686863
18342	9.149927	-1.175004	3.313470	-0.552402	0.038189	-0.007261	-0.829143	0.117882	-0.020798	0.458549	0.441435	-0.359877	0.682170
18343	9.073241	-1.189505	3.236409	-0.538087	-0.003381	-0.001545	-0.829147	0.118156	-0.018406	0.466587	0.437029	-0.364865	0.676887
18344	9.189160	-1.151508	3.245496	-0.532817	-0.024918	-0.011938	-0.829148	0.118295	-0.017983	0.474165	0.433277	-0.369396	0.671554
18345	9.172004	-1.156037	3.276983	-0.538135	0.002214	-0.021019	-0.828863	0.117588	-0.017430	0.482374	0.428833	-0.374072	0.665949
18346	9.169985	-1.166039	3.221519	-0.571741	-0.003094	-0.014301	-0.829990	0.117025	-0.016584	0.490393	0.424296	-0.378823	0.660288
18347	9.199237	-1.149488	3.192299	-0.545609	-0.037452	-0.013775	-0.829710	0.117301	-0.015038	0.498121	0.420142	-0.383956	0.654166
18348	9.155069	-1.112263	3.303097	-0.571054	-0.031868	-0.021194	-0.829984	0.115327	-0.014213	0.505928	0.415894	-0.388852	0.647968
18349	9.182238	-1.117782	3.220965	-0.560108	-0.026508	-0.021090	-0.829986	0.115607	-0.013648	0.513805	0.411397	-0.393901	0.641559
18350	9.188935	-1.141628	3.279216	-0.534536	-0.008709	-0.010289	-0.829705	0.115889	-0.013928	0.521257	0.406999	-0.398100	0.635735
18351	9.145754	-1.122173	3.254892	-0.563572	-0.003152	-0.012437	-0.829982	0.115335	-0.016462	0.529081	0.401987	-0.402917	0.629394
18352	9.172602	-1.108039	3.223285	-0.567241	-0.012187	-0.007108	-0.829985	0.115610	-0.014632	0.536629	0.397125	-0.407512	0.623101
18353	9.213594	-1.132510	3.216254	-0.536275	0.002109	-0.009482	-0.830127	0.115893	-0.014768	0.544081	0.392213	-0.411848	0.616868
18354	9.174997	-1.132282	3.213887	-0.530835	-0.005218	0.000350	-0.830268	0.115893	-0.014767	0.551193	0.387468	-0.415886	0.610814
18355	9.169776	-1.112537	3.274084	-0.545327	0.005693	-0.003426	-0.829985	0.115180	-0.012247	0.558515	0.382265	-0.420236	0.604430
18356	9.193353	-1.199506	3.304019	-0.538912	0.016521	-0.008733	-0.830550	0.115324	-0.012803	0.565855	0.377130	-0.423965	0.598193
18357	9.220927	-1.108389	3.215975	-0.547071	0.018356	-0.007049	-0.832238	0.114201	-0.012662	0.573177	0.371686	-0.428056	0.591680
18358	9.112596	-1.139441	3.165722	-0.542742	-0.023187	0.000310	-0.831244	0.112505	-0.011563	0.579978	0.366775	-0.432261	0.585023
18359	9.198984	-1.161403	3.219013	-0.550143	-0.031961	-0.020942	-0.830970	0.114192	-0.010985	0.586883	0.361917	-0.436755	0.577780
18360	9.182257	-1.132343	3.211462	-0.541852	-0.014923	-0.016526	-0.829417	0.113906	-0.010719	0.593823	0.356944	-0.440630	0.570798
18361	9.201792	-1.161739	3.168268	-0.561854	-0.018404	-0.019390	-0.830964	0.112210	-0.007914	0.600734	0.351682	-0.444993	0.563400
18362	9.221435	-1.133043	3.138925	-0.581870	-0.026461	-0.014258	-0.831245	0.111926	-0.006931	0.607666	0.346232	-0.449353	0.555830
18363	9.204428	-1.127997	3.155806	-0.567434	-0.040933	-0.015773	-0.832372	0.111505	-0.006646	0.614182	0.341028	-0.453953	0.548094
18364	9.209104	-1.113360	3.182217	-0.563597	-0.008547	-0.012387	-0.831246	0.111352	-0.003565	0.620968	0.335475	-0.457777	0.540644
18365	9.218542	-1.120518	3.206448	-0.561728	-0.000463	-0.010645	-0.831240	0.110086	-0.004140	0.627567	0.329760	-0.461722	0.533133
18366	9.209441	-1.103937	3.143449	-0.547205	0.000435	-0.017555	-0.832371	0.110937	-0.005106	0.634217	0.324254	-0.465102	0.525650
18367	9.194775	-1.142482	3.148731	-0.541743	-0.001445	-0.012180	-0.832649	0.109522	-0.003011	0.640505	0.318730	-0.468712	0.518145
18368	9.209517	-1.113695	3.129059	-0.552694	0.004242	-0.037105	-0.831944	0.109662	-0.003015	0.647253	0.313203	-0.471846	0.510225
18369	9.214344	-1.113726	3.129053	-0.541806	-0.010434	-0.013886	-0.832508	0.109092	-0.000768	0.653285	0.307704	-0.475434	0.502493
18370	9.194941	-1.089285	3.152970	-0.559935	-0.004976	-0.010595	-0.831663	0.109084	0.001052	0.659540	0.301833	-0.478792	0.494632
18371	9.227927	-1.161571	3.221392	-0.538022	0.018424	-0.019335	-0.831099	0.109081	0.001610	0.665687	0.296071	-0.481803	0.486897
18372	9.287306	-1.037063	3.094270	-0.556080	0.038381	-0.023173	-0.833910	0.106552	0.001746	0.672273	0.289855	-0.484335	0.479013
18373	9.134718	-1.118087	3.124376	-0.538089	-0.001516	-0.006837	-0.833493	0.107814	0.003021	0.677908	0.284086	-0.487561	0.471189
18374	9.247983	-1.123514	3.143616	-0.545566	-0.022899	-0.028003	-0.833495	0.107807	0.005269	0.683696	0.278557	-0.490659	0.462838
18375	9.219188	-1.089529	3.138442	-0.530975	-0.013976	-0.026119	-0.834059	0.107810	0.004711	0.689156	0.273123	-0.493750	0.454619
18376	9.209684	-1.094438	3.116762	-0.567241	-0.008478	-0.017732	-0.833627	0.105836	0.005249	0.694920	0.266978	-0.496764	0.446133
18377	9.248553	-1.102160	3.080550	-0.538206	-0.019504	-0.008470	-0.833773	0.106823	0.004980	0.700001	0.261253	-0.499964	0.437928
18378	9.234138	-1.104547	3.070930	-0.538196	-0.022272	-0.001378	-0.833628	0.105835	0.005390	0.705138	0.255396	-0.502860	0.429751
18379	9.211819	-1.133013	3.134104	-0.549067	-0.012243	-0.009540	-0.832224	0.107093	0.007360	0.710155	0.249403	-0.505917	0.421338
18380	9.223827	-1.089406	3.162599	-0.556304	-0.004990	-0.010547	-0.833074	0.107799	0.007514	0.715438	0.243165	-0.508534	0.412809
18381	9.229269	-1.026909	3.113566	-0.545306	0.007512	-0.003407	-0.834477	0.106399	0.005965	0.720380	0.236937	-0.511170	0.404498
18382	9.209709	-1.043551	3.137942	-0.559811	0.009331	0.001713	-0.834195	0.106110	0.007786	0.725519	0.230338	-0.513523	0.396056
18383	9.248468	-1.094819	3.094967	-0.554376	0.007555	-0.003517	-0.834343	0.107518	0.008224	0.730291	0.223921	-0.516092	0.387534
18384	9.219082	-1.205802	3.096245	-0.568929	0.002227	-0.005444	-0.834906	0.107522	0.007385	0.735244	0.217251	-0.518435	0.378738
18385	9.190109	-1.178945	3.110482	-0.572548	0.004019	-0.002846	-0.835752	0.107384	0.007109	0.739830	0.210527	-0.521054	0.369910
18386	9.223124	-1.243981	3.178823	-0.542535	0.014759	-0.010528	-0.835466	0.106393	0.008502	0.744621	0.204146	-0.522841	0.361250
18387	9.287207	-1.102434	3.075669	-0.559792	0.018495	-0.014255	-0.835896	0.107803	0.008239	0.749163	0.197566	-0.524957	0.352339
18388	9.180818	-1.113726	3.095268	-0.547276	-0.015833	-0.012153	-0.835610	0.106957	0.008368	0.753450	0.191291	-0.527080	0.343375
18389	9.224157	-1.121189	3.104959	-0.550167	-0.033690	-0.027993	-0.836452	0.106115	0.007944	0.757277	0.185316	-0.529715	0.334053
18390	9.263210	-1.066032	3.075294	-0.560109	-0.024625	-0.028148	-0.836450	0.104978	0.011024	0.761411	0.179025	-0.531842	0.324574
18391	9.253650	-1.051502	3.070313	-0.569063	-0.012113	-0.012406	-0.836447	0.104415	0.011018	0.765201	0.172411	-0.534179	0.315267
18392	9.316886	-1.023203	3.021584	-0.539912	-0.001478	-0.006804	-0.836169	0.104974	0.012146	0.769151	0.166006	-0.535745	0.306311
18393	9.297300	-1.095580	3.022418	-0.552645	-0.010505	0.001051	-0.836597	0.105958	0.013143	0.772592	0.159450	-0.537856	0.297302
18394	9.286935	-1.109486	3.107161	-0.537849	0.030809	0.007155	-0.834904	0.105955	0.012709	0.776585	0.152695	-0.538807	0.288595
18395	9.267495	-1.094712	3.131186	-0.543331	0.025411	0.008890	-0.834348	0.107928	0.012022	0.780117	0.145945	-0.540191	0.279841
18396	9.251163	-1.090214	3.061082	-0.559637	0.031813	0.006891	-0.836602	0.107656	0.010632	0.783969	0.138810	-0.541097	0.270813
18397	9.195449	-1.123636	3.071195	-0.555836	0.054247	0.013859	-0.839141	0.107951	0.008406	0.787593	0.131620	-0.541967	0.262003
18398	9.209924	-1.184327	3.042856	-0.544930	0.059714	0.001564	-0.837167	0.108229	0.008113	0.791506	0.124589	-0.542186	0.253044
18399	9.238155	-1.198460	3.129967	-0.543302	0.034534	-0.004455	-0.837451	0.108509	0.008820	0.794746	0.117860	-0.543112	0.243960
18400	9.214629	-1.176985	3.062099	-0.570518	0.038260	-0.003910	-0.837163	0.107241	0.008805	0.798284	0.110560	-0.543623	0.234506
18401	9.199138	-1.229405	3.166610	-0.554138	0.045398	-0.005547	-0.838015	0.108511	0.008544	0.801434	0.103589	-0.544278	0.225242
18402	9.292286	-1.095398	3.046587	-0.561384	0.054544	-0.014492	-0.837451	0.108793	0.007980	0.804935	0.096446	-0.544298	0.215678
18403	9.127557	-1.176285	3.086372	-0.541606	0.011049	0.000115	-0.838722	0.109221	0.007292	0.807422	0.089741	-0.545316	0.206511
18404	9.218886	-1.227460	3.110985	-0.554490	-0.008575	-0.014059	-0.839001	0.108374	0.008129	0.809984	0.082951	-0.546166	0.196844
18405	9.199763	-1.179006	3.110470	-0.570878	-0.012077	-0.016880	-0.838157	0.108792	0.008969	0.812096	0.076032	-0.547499	0.186984
18406	9.192605	-1.142665	3.117323	-0.534504	-0.007802	-0.010286	-0.838711	0.106398	0.009089	0.814387	0.069505	-0.548109	0.177537
18407	9.221717	-1.147818	3.095594	-0.547239	-0.010424	-0.012182	-0.838150	0.106957	0.010074	0.816227	0.062897	-0.549187	0.167963
18408	9.190320	-1.094271	3.124035	-0.539165	-0.024881	-0.011999	-0.839846	0.107237	0.011917	0.818116	0.056357	-0.549938	0.158361
18409	9.257284	-1.186316	3.158803	-0.559877	-0.001434	-0.003539	-0.839289	0.108924	0.012212	0.819807	0.049412	-0.550771	0.148751
18410	9.230530	-1.190829	3.183053	-0.541618	0.011041	0.001899	-0.838437	0.107800	0.010788	0.821821	0.042558	-0.550802	0.139341
18411	9.204579	-1.142664	3.129389	-0.565225	0.016633	-0.006370	-0.839855	0.109777	0.010258	0.823482	0.035493	-0.551200	0.129600
18412	9.180230	-1.169004	3.144214	-0.545184	0.016380	0.010665	-0.839436	0.110620	0.010544	0.825302	0.028463	-0.551003	0.120255
18413	9.209145	-1.161876	3.153761	-0.552439	0.023706	0.001695	-0.837460	0.110477	0.009825	0.826771	0.021497	-0.551109	0.110755
18414	9.218910	-1.152331	3.143976	-0.532457	0.023613	0.001933	-0.838583	0.109356	0.008979	0.828456	0.014756	-0.550605	0.101375
18415	9.170369	-1.159078	3.175530	-0.557884	0.025537	0.000727	-0.838871	0.110767	0.008434	0.829712	0.007706	-0.550543	0.091768
18416	9.169294	-1.228506	3.280211	-0.530543	0.041626	0.000049	-0.837733	0.108653	0.008122	0.831368	0.000986	-0.549586	0.082349
18417	9.233175	-1.149823	3.172926	-0.545958	0.045310	0.000759	-0.838293	0.108241	0.005170	0.832605	-0.005902	-0.549024	0.072850
18418	9.092840	-1.197136	3.195390	-0.552625	-0.008770	0.004516	-0.837321	0.111472	0.006883	0.833467	-0.012959	-0.548786	0.063242
18419	9.160037	-1.272402	3.208221	-0.535531	-0.030367	-0.006648	-0.837452	0.109219	0.006861	0.833650	-0.019484	-0.549329	0.053727
18420	9.189540	-1.224541	3.161736	-0.552795	-0.024766	-0.018371	-0.839857	0.110346	0.008577	0.834128	-0.026261	-0.549208	0.043719
18421	9.189613	-1.190662	3.168607	-0.567342	-0.030174	-0.010542	-0.837330	0.113156	0.008868	0.834062	-0.033266	-0.549631	0.033775
18422	9.170819	-1.159444	3.117540	-0.556468	-0.028311	-0.022808	-0.835920	0.113435	0.008579	0.834255	-0.040038	-0.549415	0.023636
18423	9.180314	-1.166648	3.134522	-0.565678	-0.054492	-0.012139	-0.833096	0.112580	0.009672	0.833674	-0.046972	-0.550086	0.013692
18424	9.237775	-1.278149	3.140522	-0.545531	-0.030259	-0.012055	-0.833237	0.112153	0.011074	0.833607	-0.053654	-0.549732	0.003842
18425	9.230474	-1.205329	3.183215	-0.560008	-0.017567	-0.013181	-0.833804	0.113000	0.010807	0.833193	-0.060476	-0.549632	-0.006097
18426	9.243129	-1.145279	3.136616	-0.543610	-0.004954	-0.021016	-0.833096	0.112296	0.010513	0.833167	-0.067005	-0.548711	-0.016109
18427	9.192521	-1.149869	3.124653	-0.576315	-0.008439	-0.017849	-0.832812	0.112158	0.009385	0.832583	-0.074024	-0.548301	-0.026315
18428	9.219248	-1.152605	3.100484	-0.559984	-0.013951	-0.014080	-0.832386	0.111452	0.009655	0.832190	-0.080878	-0.547353	-0.036377
18429	9.262952	-1.143396	3.071326	-0.527357	-0.019394	-0.026038	-0.832669	0.111450	0.010360	0.831309	-0.086973	-0.547019	-0.046160
18430	9.202465	-1.133196	3.095457	-0.561798	-0.010292	-0.019432	-0.831396	0.110887	0.009220	0.830710	-0.093764	-0.545853	-0.056330
18431	9.228771	-1.167105	3.110298	-0.547124	0.011247	-0.017623	-0.832526	0.111169	0.009934	0.829898	-0.100221	-0.544829	-0.066234
18432	9.307086	-1.090899	3.007854	-0.552462	0.027475	-0.014216	-0.831817	0.110325	0.009358	0.829491	-0.106832	-0.542876	-0.076275
18433	9.171596	-1.109167	3.042069	-0.552691	-0.010384	-0.014018	-0.832095	0.109480	0.009351	0.828193	-0.113424	-0.542047	-0.086114
18434	9.243367	-1.206076	3.076884	-0.530908	-0.008586	-0.024389	-0.831255	0.110886	0.009500	0.827187	-0.119585	-0.540597	-0.095994
18435	9.253606	-1.112071	3.046824	-0.569075	-0.013876	-0.016826	-0.832383	0.110603	0.010630	0.825568	-0.126392	-0.539650	-0.106024
18436	9.224690	-1.090108	3.051451	-0.557309	-0.019325	-0.018427	-0.831250	0.110045	0.008367	0.824151	-0.133033	-0.538156	-0.116040
18437	9.253821	-1.100125	3.024943	-0.545485	-0.018493	-0.016519	-0.830964	0.109201	0.007793	0.822298	-0.139424	-0.537186	-0.125769
18438	9.205534	-1.109502	3.022696	-0.554592	-0.028455	-0.006844	-0.830551	0.111451	0.008516	0.820581	-0.146122	-0.535660	-0.135510
18439	9.277604	-1.182412	3.030663	-0.552669	-0.012240	-0.006916	-0.830547	0.110607	0.008226	0.818561	-0.152678	-0.534398	-0.145143
18440	9.243681	-1.123910	3.075967	-0.548982	-0.001457	-0.006056	-0.829987	0.111879	0.006549	0.816917	-0.159167	-0.532290	-0.154855
18441	9.249088	-1.109867	3.008143	-0.545339	0.003106	-0.013997	-0.831117	0.112019	0.007403	0.814826	-0.165440	-0.530676	-0.164535
18442	9.234533	-1.119412	3.013102	-0.557157	-0.005053	-0.002589	-0.830551	0.112024	0.005712	0.812895	-0.172059	-0.528434	-0.174224
18443	9.253841	-1.129231	3.008353	-0.532552	0.011106	-0.008590	-0.830834	0.112164	0.006137	0.810716	-0.178108	-0.526578	-0.183663
18444	9.253897	-1.105034	3.012916	-0.553464	0.005752	-0.003491	-0.831825	0.112868	0.006714	0.808680	-0.184563	-0.524024	-0.193319
18445	9.249156	-1.141436	2.984332	-0.556254	-0.008684	0.000099	-0.831114	0.111458	0.006694	0.806006	-0.191117	-0.522229	-0.202744
18446	9.248642	-1.167684	3.037786	-0.567936	0.016661	-0.007277	-0.829988	0.112019	0.006691	0.803776	-0.197656	-0.519304	-0.212601
18447	9.345992	-1.088955	2.971534	-0.547091	0.013940	-0.014060	-0.830556	0.113436	0.004462	0.801076	-0.203772	-0.517095	-0.222188
18448	9.191224	-1.143488	2.984432	-0.539988	-0.014947	-0.013839	-0.829846	0.111880	0.005986	0.798369	-0.209869	-0.514674	-0.231674
18449	9.258580	-1.221308	2.975545	-0.541965	-0.040112	-0.019011	-0.829849	0.112156	0.007956	0.794879	-0.216046	-0.513235	-0.241001
18450	9.300297	-1.120311	2.935699	-0.556439	-0.026485	-0.022779	-0.829425	0.112155	0.007953	0.791713	-0.222297	-0.510813	-0.250690
18451	9.271354	-1.105598	2.940407	-0.525570	-0.026603	-0.025960	-0.829424	0.111446	0.009351	0.788169	-0.228022	-0.509138	-0.259950
18452	9.273693	-1.120098	2.942982	-0.556295	-0.010392	-0.009612	-0.829840	0.110182	0.008498	0.785010	-0.234247	-0.506253	-0.269435
18453	9.240298	-1.115356	2.894645	-0.531129	-0.050070	-0.018809	-0.829844	0.110741	0.009909	0.781015	-0.240207	-0.504756	-0.278455
18454	9.316690	-1.212128	2.956033	-0.554548	-0.023005	-0.010403	-0.829281	0.110737	0.010747	0.777509	-0.246383	-0.501939	-0.287807
18455	9.287228	-1.146086	3.051992	-0.559935	-0.007651	-0.012331	-0.828720	0.111151	0.012715	0.773611	-0.252557	-0.499447	-0.297143
18456	9.278453	-1.093408	2.964425	-0.552668	-0.008582	-0.012232	-0.828987	0.107916	0.011699	0.770021	-0.258522	-0.496281	-0.306495
18457	9.278501	-1.105567	2.952479	-0.541831	-0.018529	-0.013814	-0.829562	0.110168	0.012430	0.765871	-0.264399	-0.493935	-0.315535
18458	9.302896	-1.091387	2.925708	-0.549900	-0.001367	-0.014006	-0.830546	0.109753	0.010888	0.762135	-0.270175	-0.490545	-0.324842
18459	9.298238	-1.076949	2.911054	-0.552628	-0.000428	-0.016696	-0.828286	0.109187	0.010302	0.757863	-0.276002	-0.487735	-0.334039
18460	9.271690	-1.086478	2.906363	-0.539961	-0.008593	-0.017388	-0.829413	0.108622	0.011429	0.753869	-0.281555	-0.484399	-0.343171
18461	9.300485	-1.115615	2.913899	-0.547134	0.000357	-0.006910	-0.828852	0.109182	0.011993	0.749480	-0.287314	-0.481426	-0.352078
18462	9.313025	-1.016685	2.900696	-0.545196	0.028381	-0.017659	-0.828855	0.109742	0.013263	0.745594	-0.292597	-0.477366	-0.361383
18463	9.268718	-1.153885	2.945782	-0.564224	0.027462	-0.007289	-0.827448	0.110585	0.012840	0.741144	-0.298336	-0.473731	-0.370514
18464	9.259554	-1.193009	2.864073	-0.543640	-0.022127	-0.013824	-0.829699	0.108896	0.013964	0.736598	-0.303914	-0.470275	-0.379343
18465	9.341999	-1.082330	2.867560	-0.565569	-0.032707	-0.026370	-0.827725	0.108888	0.015213	0.731200	-0.309861	-0.467500	-0.388300
18466	9.313261	-1.048391	2.855138	-0.559975	-0.015729	-0.014024	-0.828006	0.108749	0.014792	0.726396	-0.315526	-0.463691	-0.397219
18467	9.265309	-1.038648	2.818847	-0.547246	-0.017644	-0.008563	-0.828006	0.108892	0.013950	0.721170	-0.321168	-0.460600	-0.405725
18468	9.290197	-1.087896	2.698544	-0.545546	-0.042907	-0.004845	-0.827165	0.109727	0.016482	0.716072	-0.326830	-0.457110	-0.414094
18469	9.346697	-1.116194	2.867932	-0.538172	-0.021319	-0.004891	-0.827019	0.108600	0.016469	0.710690	-0.332321	-0.454004	-0.422330
18470	9.292850	-1.124946	2.959925	-0.552590	0.000380	-0.006979	-0.827866	0.108601	0.016757	0.705720	-0.337601	-0.449725	-0.430966
18471	9.332345	-1.082269	2.867573	-0.552636	-0.008628	-0.006021	-0.828853	0.108606	0.016062	0.700144	-0.343090	-0.446195	-0.439316
18472	9.337211	-1.101724	2.853285	-0.568862	0.013114	-0.010769	-0.827864	0.108320	0.016473	0.694934	-0.348343	-0.441493	-0.448117
18473	9.298783	-1.106482	2.826809	-0.546163	0.006630	-0.003394	-0.826315	0.109165	0.015345	0.689354	-0.353536	-0.437662	-0.456350
18474	9.320597	-1.082452	2.826512	-0.537992	0.005678	-0.001515	-0.827443	0.109171	0.014371	0.684177	-0.358401	-0.433153	-0.464574
18475	9.313303	-1.125998	2.812509	-0.561612	-0.005168	0.014192	-0.828717	0.110018	0.014670	0.678348	-0.363973	-0.429094	-0.472489
18476	9.288594	-1.103562	2.896866	-0.548794	0.016430	0.009780	-0.826883	0.110013	0.014937	0.673095	-0.368871	-0.424141	-0.480605
18477	9.336542	-1.207843	2.888300	-0.565198	0.009374	0.001667	-0.827307	0.110297	0.014662	0.667046	-0.374147	-0.419815	-0.488691
18478	9.329860	-1.140375	2.848893	-0.546941	0.020022	0.010670	-0.827032	0.111702	0.015518	0.661653	-0.378877	-0.414708	-0.496674
18479	9.250536	-1.164375	2.796106	-0.567149	-0.025036	0.021310	-0.825053	0.110424	0.017035	0.655300	-0.384582	-0.410546	-0.504113
18480	9.332743	-1.145620	2.786121	-0.563596	-0.026668	0.001919	-0.825624	0.112404	0.014952	0.649112	-0.389807	-0.405845	-0.511854
18481	9.320542	-1.111498	2.819587	-0.530745	-0.005282	0.011018	-0.826333	0.112678	0.017771	0.642908	-0.394646	-0.401761	-0.519146
18482	9.347017	-1.140695	2.815044	-0.552573	-0.012416	0.014347	-0.826765	0.114364	0.019338	0.636866	-0.399565	-0.396777	-0.526609
18483	9.342134	-1.155165	2.815212	-0.554304	-0.005305	0.025781	-0.826481	0.114226	0.018351	0.630449	-0.404718	-0.392221	-0.533761
18484	9.337308	-1.164832	2.810494	-0.574351	-0.009611	0.014070	-0.826629	0.115918	0.017667	0.624067	-0.409759	-0.386862	-0.541273
18485	9.298358	-1.212799	2.830412	-0.541566	-0.000829	0.021462	-0.825081	0.116617	0.018365	0.617561	-0.414557	-0.382310	-0.548270
18486	9.307766	-1.183571	2.875985	-0.552436	0.010100	0.014194	-0.825929	0.117613	0.015852	0.611332	-0.418986	-0.376837	-0.555623
18487	9.307693	-1.217449	2.869114	-0.523259	0.027995	0.012652	-0.827341	0.117898	0.015866	0.604934	-0.423063	-0.372098	-0.562687
18488	9.278771	-1.246388	2.850145	-0.554103	0.028059	0.021129	-0.826635	0.117614	0.015858	0.598734	-0.427237	-0.366225	-0.569969
18489	9.293217	-1.294935	2.831336	-0.537703	0.045277	0.001750	-0.826921	0.118457	0.016712	0.592049	-0.431101	-0.361103	-0.577265
18490	9.312299	-1.275479	2.869756	-0.556823	0.030809	0.017544	-0.826082	0.120431	0.015602	0.585638	-0.435119	-0.355091	-0.584475
18491	9.273273	-1.308840	2.906426	-0.548625	0.032532	0.021153	-0.826641	0.119595	0.013068	0.578825	-0.439279	-0.349716	-0.591350
18492	9.273086	-1.323233	2.923502	-0.532218	0.043289	0.018623	-0.828337	0.120444	0.013090	0.572563	-0.442741	-0.343745	-0.598324
18493	9.341595	-1.227451	2.849849	-0.559310	0.066803	0.024384	-0.827495	0.121573	0.011971	0.565771	-0.446515	-0.337713	-0.605374
18494	9.181878	-1.279430	2.879640	-0.570517	0.023731	0.008553	-0.826373	0.123120	0.011698	0.558749	-0.450450	-0.331495	-0.612377
18495	9.251104	-1.366520	2.936096	-0.541611	0.002051	0.000178	-0.827648	0.124104	0.013264	0.551224	-0.454522	-0.326518	-0.618828
18496	9.261128	-1.284461	2.927918	-0.554340	0.002117	0.000042	-0.828626	0.122136	0.012689	0.543938	-0.458345	-0.320723	-0.625451
18497	9.248899	-1.238194	2.970913	-0.556105	0.016605	-0.007144	-0.829194	0.122840	0.013122	0.536126	-0.462214	-0.315373	-0.632034
18498	9.239285	-1.276952	2.947195	-0.530697	0.014744	-0.013918	-0.828764	0.121148	0.013523	0.528806	-0.465397	-0.309781	-0.638597
18499	9.215588	-1.211702	2.922334	-0.529128	-0.024907	-0.013651	-0.828764	0.121289	0.013384	0.520756	-0.469335	-0.305175	-0.644520
18500	9.311198	-1.386096	2.957982	-0.561636	-0.003237	-0.001784	-0.829187	0.121006	0.014087	0.513041	-0.473003	-0.299181	-0.650805
18501	9.262702	-1.346821	3.005937	-0.545209	0.009260	0.001863	-0.827211	0.121004	0.013369	0.505106	-0.476629	-0.293767	-0.656806
18502	9.229323	-1.308155	2.971720	-0.572424	0.012961	0.005060	-0.827359	0.122412	0.013525	0.497322	-0.480087	-0.287317	-0.663051
18503	9.224486	-1.300844	2.976478	-0.539652	0.025426	0.004482	-0.826223	0.120432	0.015182	0.489427	-0.483321	-0.281694	-0.668962
18504	9.231709	-1.296026	2.981247	-0.541446	0.029031	0.005325	-0.826507	0.121140	0.014208	0.481892	-0.486115	-0.275416	-0.674995
18505	9.277526	-1.286587	2.990746	-0.539751	0.012859	0.000147	-0.827916	0.120293	0.015896	0.473738	-0.489360	-0.269864	-0.680641
18506	9.258117	-1.322746	2.986343	-0.547017	0.014740	-0.005266	-0.828760	0.119588	0.016879	0.465790	-0.492197	-0.263678	-0.686481
18507	9.204946	-1.322350	2.996075	-0.554181	0.025483	0.005188	-0.827073	0.121136	0.015898	0.457501	-0.495289	-0.257669	-0.692089
18508	9.248515	-1.240305	3.019265	-0.546915	0.030902	0.000835	-0.827920	0.120851	0.017448	0.449587	-0.497788	-0.251205	-0.697836
18509	9.216379	-1.380090	3.049865	-0.552443	0.016526	-0.001821	-0.827639	0.121560	0.015907	0.441048	-0.500807	-0.245282	-0.703211
18510	9.173463	-1.399637	2.972816	-0.539945	-0.026865	0.007430	-0.827357	0.121989	0.013802	0.432883	-0.503939	-0.239296	-0.708093
18511	9.253383	-1.303397	2.983717	-0.541773	-0.019539	-0.003223	-0.827493	0.120005	0.017436	0.424135	-0.507225	-0.233773	-0.712869
18512	9.251023	-1.264640	2.995370	-0.542705	-0.024988	0.002111	-0.827072	0.120426	0.017718	0.415755	-0.510183	-0.227722	-0.717637
18513	9.234318	-1.284080	2.961779	-0.549880	-0.010523	0.000165	-0.827071	0.120428	0.017015	0.406899	-0.513280	-0.221897	-0.722315
18514	9.221133	-1.309283	2.783264	-0.549172	-0.042862	-0.010242	-0.828620	0.119440	0.018844	0.398078	-0.516345	-0.215964	-0.726829
18515	9.263244	-1.313323	2.952401	-0.554467	-0.015856	-0.005162	-0.827499	0.120981	0.020397	0.388957	-0.519384	-0.210099	-0.731308
18516	9.252981	-1.324888	3.025036	-0.548934	0.002182	-0.010523	-0.827079	0.122117	0.017314	0.380212	-0.521636	-0.203762	-0.736082
18517	9.270091	-1.327594	2.996047	-0.556168	0.006724	-0.010631	-0.826512	0.121411	0.017583	0.370981	-0.524177	-0.197677	-0.740631
18518	9.219519	-1.288578	3.000512	-0.528760	0.023547	0.007274	-0.828060	0.120567	0.018289	0.362685	-0.525879	-0.191239	-0.745210
18519	9.238900	-1.269366	3.000271	-0.552433	0.023808	-0.008922	-0.828769	0.121556	0.018024	0.353486	-0.527994	-0.184996	-0.749697
18520	9.248479	-1.274215	3.007562	-0.545215	0.023903	-0.022991	-0.828483	0.120711	0.017732	0.344461	-0.529541	-0.178581	-0.754349
18521	9.234001	-1.317760	2.986320	-0.535206	0.023836	-0.021112	-0.828897	0.118886	0.016311	0.335166	-0.531334	-0.172659	-0.758641
18522	9.214167	-1.297818	3.063448	-0.556092	0.031204	-0.028484	-0.828479	0.120154	0.015899	0.325867	-0.532662	-0.166042	-0.763225
18523	9.219627	-1.230487	3.014362	-0.549804	0.024035	-0.035431	-0.828194	0.119448	0.016030	0.316108	-0.534341	-0.159985	-0.767437
18524	9.204176	-1.307179	3.102229	-0.559719	0.034854	-0.032092	-0.829323	0.119452	0.015617	0.306625	-0.535453	-0.153284	-0.771865
18525	9.185824	-1.302987	2.981386	-0.554542	-0.012004	-0.033510	-0.827344	0.118603	0.015593	0.296647	-0.537561	-0.147290	-0.775457
18526	9.260891	-1.228512	2.985288	-0.545525	-0.019227	-0.035105	-0.828746	0.116350	0.016423	0.287012	-0.539247	-0.141130	-0.779050
18527	9.268064	-1.196989	3.009090	-0.538123	0.002330	-0.031608	-0.829587	0.115513	0.014735	0.277198	-0.540883	-0.135237	-0.782508
18528	9.229486	-1.187078	3.009031	-0.554380	0.011309	-0.020360	-0.830717	0.115794	0.015590	0.267697	-0.542018	-0.128570	-0.786146
18529	9.229879	-1.192247	2.955928	-0.569082	-0.019277	-0.017688	-0.829871	0.115937	0.014460	0.257635	-0.544038	-0.122105	-0.789137
18530	9.241323	-1.119092	3.071083	-0.567233	-0.002971	-0.028376	-0.830144	0.113825	0.014440	0.247746	-0.545276	-0.115370	-0.792456
18531	9.224170	-1.167258	3.081309	-0.539791	0.017456	-0.010498	-0.831554	0.113686	0.014731	0.238132	-0.546416	-0.109060	-0.795505
18532	9.233655	-1.172030	3.100681	-0.557142	0.002214	-0.009722	-0.831831	0.112988	0.013039	0.228589	-0.547397	-0.102224	-0.798532
18533	9.229073	-1.186743	3.062189	-0.563517	-0.001352	-0.010660	-0.829022	0.115372	0.014307	0.218609	-0.548785	-0.095585	-0.801192
18534	9.219661	-1.152941	3.047326	-0.545393	-0.003159	-0.019281	-0.831553	0.113545	0.014870	0.208963	-0.549616	-0.089042	-0.803945
18535	9.272906	-1.148549	3.030291	-0.530851	0.002249	-0.026208	-0.831551	0.113125	0.014163	0.199041	-0.550618	-0.083047	-0.806415
18536	9.258520	-1.158231	3.013503	-0.541739	-0.000468	-0.019245	-0.830420	0.112270	0.016253	0.189380	-0.551228	-0.076532	-0.808966
18537	9.209855	-1.133364	3.076118	-0.547008	0.031085	-0.019511	-0.830981	0.111713	0.014846	0.179381	-0.551680	-0.070061	-0.811519
18538	9.244020	-1.133882	3.027749	-0.549809	0.016673	-0.017676	-0.832247	0.110586	0.015969	0.169629	-0.551880	-0.063313	-0.814031
18539	9.228662	-1.220348	3.098811	-0.556010	0.042839	-0.019696	-0.832248	0.111154	0.014288	0.159495	-0.552007	-0.056630	-0.816482
18540	9.191022	-1.220897	2.973214	-0.538130	-0.008619	-0.017404	-0.833368	0.108899	0.015679	0.149800	-0.552419	-0.050134	-0.818462
18541	9.282878	-1.119778	3.003376	-0.558223	-0.015605	-0.029951	-0.834500	0.110030	0.015137	0.139368	-0.553336	-0.043685	-0.820053
18542	9.241510	-1.109547	3.051645	-0.552569	0.013098	-0.019454	-0.832241	0.109176	0.016235	0.129454	-0.553265	-0.036909	-0.822057
18543	9.219855	-1.111888	3.042035	-0.556311	-0.008567	-0.013177	-0.832379	0.108614	0.015949	0.119291	-0.553912	-0.030261	-0.823429
18544	9.278080	-1.141588	2.989127	-0.563621	-0.019369	-0.009647	-0.831811	0.107771	0.015093	0.109354	-0.554241	-0.023272	-0.824813
18545	9.248617	-1.075547	3.085086	-0.569085	-0.010216	-0.023039	-0.832521	0.108612	0.016793	0.098853	-0.554775	-0.016512	-0.825942
18546	9.229329	-1.085137	3.077970	-0.528081	-0.003432	0.002164	-0.833787	0.108056	0.015392	0.089479	-0.554606	-0.009945	-0.827229
18547	9.260725	-1.114442	3.061340	-0.523533	0.009373	-0.020858	-0.832936	0.107212	0.014533	0.079502	-0.554577	-0.003865	-0.828317
18548	9.248770	-1.104760	3.051582	-0.534385	0.009295	-0.006831	-0.831810	0.107629	0.015372	0.069887	-0.554049	0.002726	-0.829541
18549	9.219854	-1.102191	3.046759	-0.567033	0.016640	-0.005494	-0.832092	0.107919	0.013129	0.059666	-0.553809	0.009717	-0.830446
18550	9.253839	-1.090443	3.027251	-0.536101	0.025523	-0.006947	-0.833785	0.107919	0.014266	0.050006	-0.552857	0.016347	-0.831613
18551	9.258348	-1.114457	3.056510	-0.548924	0.011215	-0.012321	-0.831528	0.107915	0.013827	0.039864	-0.552530	0.022964	-0.832223
18552	9.221669	-1.130810	3.109903	-0.546950	0.032743	-0.003596	-0.832377	0.108623	0.013420	0.030119	-0.551305	0.029802	-0.833227
18553	9.233998	-1.106856	3.087871	-0.552513	0.020255	-0.014193	-0.832241	0.109747	0.013992	0.019900	-0.550672	0.036471	-0.833687
18554	9.211803	-1.186332	3.110536	-0.541473	0.032665	0.001768	-0.831673	0.109187	0.012577	0.010293	-0.549280	0.043258	-0.834455
18555	9.176312	-1.167289	3.028213	-0.556321	-0.017672	-0.003406	-0.832517	0.108626	0.012578	0.000250	-0.549117	0.050106	-0.834242
18556	9.248778	-1.102343	3.051555	-0.564483	-0.012209	-0.004397	-0.833370	0.110034	0.013161	-0.009679	-0.548320	0.057180	-0.834255
18557	9.231725	-1.094834	3.075658	-0.541732	0.006786	-0.024598	-0.833085	0.109472	0.012450	-0.019938	-0.547621	0.063542	-0.834072
18558	9.229704	-1.070897	3.036731	-0.570879	-0.017577	-0.005323	-0.833647	0.108769	0.012728	-0.029942	-0.546741	0.070694	-0.833775
18559	9.270735	-1.105095	3.020143	-0.527445	-0.044794	-0.006412	-0.831960	0.110172	0.013011	-0.039662	-0.546740	0.077033	-0.832807
18560	9.221993	-1.065621	3.099509	-0.550055	-0.032184	0.004738	-0.831677	0.109602	0.014830	-0.049243	-0.545942	0.083926	-0.832153
18561	9.209939	-1.121311	3.071150	-0.557195	-0.012306	0.001870	-0.833932	0.109331	0.013299	-0.059187	-0.545212	0.090809	-0.831261
18562	9.287059	-1.141101	3.076100	-0.541683	0.002092	-0.003332	-0.833089	0.110030	0.014143	-0.068859	-0.543712	0.097407	-0.830751
18563	9.205272	-1.128683	3.047075	-0.558111	-0.007684	-0.010555	-0.831399	0.110876	0.012733	-0.079001	-0.542773	0.104150	-0.829644
18564	9.234421	-1.119321	3.027600	-0.539910	-0.005112	-0.005042	-0.832252	0.112282	0.014160	-0.088650	-0.541243	0.110674	-0.828824
18565	9.258424	-1.114518	3.046845	-0.552664	-0.012289	-0.001604	-0.833376	0.111302	0.013034	-0.098545	-0.540217	0.117411	-0.827447
18566	9.229297	-1.167532	3.042643	-0.539964	-0.012283	-0.009430	-0.831117	0.110874	0.013152	-0.108229	-0.538665	0.123864	-0.826308
18567	9.238565	-1.160007	3.095707	-0.539874	0.002100	-0.005978	-0.830840	0.111714	0.014283	-0.118058	-0.537289	0.130290	-0.824868
18568	9.258574	-1.124337	3.022791	-0.568957	0.005970	-0.019599	-0.831550	0.112984	0.014302	-0.128236	-0.535238	0.137027	-0.823589
18569	9.233854	-1.208554	3.057593	-0.559745	0.014752	-0.000101	-0.831268	0.113272	0.012054	-0.138173	-0.533435	0.143784	-0.821998
18570	9.191301	-1.192034	2.951144	-0.565453	-0.032106	0.003657	-0.831266	0.112707	0.012611	-0.147785	-0.531793	0.150772	-0.820137
18571	9.302896	-1.071993	2.935157	-0.541968	-0.037396	-0.018997	-0.830984	0.112992	0.011487	-0.157645	-0.530810	0.157152	-0.817736
18572	9.268676	-1.085975	2.983686	-0.549073	-0.010339	-0.019258	-0.832115	0.113842	0.010662	-0.167486	-0.528775	0.163505	-0.815850
18573	9.261775	-1.115295	2.926029	-0.572651	-0.012124	-0.008909	-0.830278	0.112992	0.010779	-0.177533	-0.527098	0.170377	-0.813401
18574	9.317551	-1.169193	2.866146	-0.536493	-0.033754	-0.026039	-0.831128	0.113838	0.011075	-0.187226	-0.525360	0.176482	-0.811047
18575	9.299810	-1.134460	2.991435	-0.552725	-0.015750	-0.016614	-0.831413	0.114544	0.010804	-0.197118	-0.523691	0.182921	-0.808352
18576	9.229594	-1.128987	3.022881	-0.539903	-0.003295	-0.006824	-0.829717	0.113550	0.012186	-0.206594	-0.521230	0.189108	-0.806149
18577	9.288080	-1.129810	2.950320	-0.548942	-0.001504	0.000151	-0.831687	0.112287	0.012188	-0.216164	-0.519140	0.195562	-0.803444
18578	9.259054	-1.146544	2.950546	-0.559844	-0.000523	-0.003529	-0.830850	0.114537	0.012486	-0.225748	-0.516389	0.202031	-0.800977
18579	9.254574	-1.134674	2.911757	-0.549721	0.020153	-0.003535	-0.832400	0.113974	0.013616	-0.235402	-0.513822	0.208316	-0.798234
18580	9.312457	-1.105918	2.930690	-0.554311	0.014792	-0.005310	-0.831832	0.113414	0.012201	-0.244956	-0.510707	0.214543	-0.795705
18581	9.278522	-1.173462	2.916991	-0.552586	0.000410	-0.010525	-0.831272	0.114257	0.012346	-0.254591	-0.508332	0.220850	-0.792469
18582	9.273584	-1.192734	2.922045	-0.550717	0.007592	-0.008781	-0.831691	0.113416	0.011357	-0.264064	-0.505217	0.226947	-0.789634
18583	9.298071	-1.120448	2.911540	-0.530613	0.030960	-0.012213	-0.831414	0.114396	0.012910	-0.273559	-0.502347	0.232679	-0.786558
18584	9.287311	-1.272209	2.980907	-0.554184	0.023645	0.010531	-0.830565	0.113834	0.012055	-0.282763	-0.498723	0.238867	-0.783750
18585	9.215609	-1.255355	2.898657	-0.549958	-0.026779	0.004690	-0.830704	0.113696	0.011211	-0.291822	-0.496441	0.245349	-0.779865
18586	9.317531	-1.149783	2.878011	-0.556328	-0.019419	-0.006895	-0.830003	0.114538	0.011496	-0.301037	-0.493423	0.251564	-0.776290
18587	9.307632	-1.134978	2.916522	-0.568932	0.002295	-0.010716	-0.831132	0.114396	0.012768	-0.310577	-0.490519	0.257953	-0.772265
18588	9.254836	-1.134888	2.877929	-0.543589	-0.017717	-0.003229	-0.829720	0.113969	0.013033	-0.319531	-0.487390	0.263918	-0.768569
18589	9.284775	-1.155257	2.742798	-0.560086	-0.044644	-0.005016	-0.828308	0.113683	0.013581	-0.328551	-0.485103	0.270459	-0.763924
18590	9.319954	-1.147382	2.877981	-0.547256	-0.022181	-0.005002	-0.829159	0.115098	0.011917	-0.337462	-0.481894	0.276405	-0.759933
18591	9.278559	-1.144401	2.926332	-0.556285	-0.014068	-0.001629	-0.830564	0.113692	0.012194	-0.346458	-0.479016	0.282647	-0.755394
18592	9.302675	-1.159084	2.921630	-0.549017	-0.010432	-0.008640	-0.830852	0.114815	0.013473	-0.355412	-0.475503	0.288417	-0.751262
18593	9.268907	-1.173432	2.912170	-0.557129	-0.000478	-0.009689	-0.829442	0.115096	0.012762	-0.364508	-0.472329	0.294421	-0.746562
18594	9.288503	-1.132577	2.894773	-0.557186	-0.001246	-0.023829	-0.831702	0.115235	0.014889	-0.373719	-0.468571	0.300011	-0.742138
18595	9.293188	-1.115523	2.921157	-0.541707	-0.003274	-0.006826	-0.829586	0.115514	0.014313	-0.382499	-0.465405	0.305749	-0.737299
18596	9.288261	-1.180864	2.902562	-0.547122	0.009516	-0.023784	-0.829723	0.114674	0.012760	-0.391576	-0.461431	0.311013	-0.732817
18597	9.307729	-1.188389	2.878455	-0.532520	0.016601	-0.017461	-0.829722	0.114390	0.013600	-0.400434	-0.457986	0.316283	-0.727920
18598	9.312634	-1.093941	2.913641	-0.546018	0.042830	-0.021307	-0.830148	0.114952	0.014171	-0.409563	-0.453388	0.321188	-0.723557
18599	9.263791	-1.219226	2.927186	-0.532392	0.032730	-0.008727	-0.829441	0.114815	0.012759	-0.418274	-0.449532	0.326322	-0.718667
18600	9.225299	-1.236052	2.903262	-0.552649	-0.012212	-0.010466	-0.829870	0.115940	0.013336	-0.426834	-0.445473	0.331778	-0.713646
18601	9.307633	-1.154373	2.907073	-0.560051	-0.024665	-0.022834	-0.829298	0.114249	0.013314	-0.435489	-0.442178	0.337575	-0.707722
18602	9.256575	-1.139203	2.962549	-0.550018	-0.019363	-0.017452	-0.829581	0.114820	0.011355	-0.443960	-0.438162	0.342885	-0.702384
18603	9.269046	-1.146879	2.907041	-0.549095	-0.017546	-0.019218	-0.829155	0.114112	0.012187	-0.452381	-0.434714	0.348398	-0.696415
18604	9.280246	-1.116682	2.723042	-0.554693	-0.055513	-0.001343	-0.828879	0.115522	0.011357	-0.460291	-0.430923	0.354132	-0.690672
18605	9.332198	-1.125784	2.865642	-0.558271	-0.032809	-0.019214	-0.828876	0.114386	0.014155	-0.468546	-0.427493	0.359810	-0.684289
18606	9.300325	-1.122758	2.930894	-0.546287	-0.012310	-0.001516	-0.829443	0.115236	0.013044	-0.476568	-0.423064	0.364913	-0.678777
18607	9.337052	-1.113716	2.867917	-0.557184	-0.000329	-0.024706	-0.829725	0.115239	0.012485	-0.484980	-0.419122	0.370116	-0.672418
18608	9.281553	-1.130344	2.858511	-0.542596	0.009537	-0.028148	-0.829013	0.113689	0.012182	-0.493358	-0.414509	0.374620	-0.666663
18609	9.303348	-1.111147	2.858268	-0.541710	0.011419	-0.036988	-0.830139	0.113127	0.012466	-0.501742	-0.410534	0.379286	-0.660196
18610	9.339528	-1.062875	2.884261	-0.545380	0.004177	-0.030782	-0.831263	0.112288	0.011341	-0.509998	-0.405866	0.383739	-0.654155
18611	9.346956	-1.058225	2.862452	-0.552512	0.018509	-0.017681	-0.830693	0.111448	0.009642	-0.518119	-0.401428	0.388515	-0.647660
18612	9.298591	-1.023904	2.891130	-0.552461	0.031165	-0.023072	-0.830973	0.110884	0.009919	-0.526393	-0.396161	0.392723	-0.641666
18613	9.337353	-0.961239	2.902461	-0.543239	0.047201	-0.007124	-0.828585	0.112989	0.010485	-0.534374	-0.391256	0.397040	-0.635391
18614	9.297977	-1.125221	2.921259	-0.554190	0.032794	-0.003655	-0.830420	0.113561	0.009240	-0.542273	-0.385681	0.401284	-0.629413
18615	9.271543	-1.134842	2.902070	-0.548904	0.002083	0.001897	-0.829710	0.112432	0.009363	-0.549663	-0.381103	0.406113	-0.622658
18616	9.298481	-1.072298	2.882005	-0.548952	-0.001466	-0.003375	-0.829427	0.112148	0.009920	-0.557092	-0.375907	0.410541	-0.616278
18617	9.283626	-1.071902	2.930349	-0.561611	0.013071	-0.010695	-0.831971	0.113281	0.009811	-0.564660	-0.371049	0.415186	-0.609182
18618	9.278931	-1.091372	2.903992	-0.549779	0.001977	0.014280	-0.832960	0.113565	0.009822	-0.571751	-0.365548	0.419590	-0.602842
18619	9.255978	-1.092181	2.751798	-0.541685	-0.011509	0.007383	-0.829998	0.113840	0.009802	-0.578580	-0.360964	0.424288	-0.595760
18620	9.312787	-1.132851	2.875412	-0.552518	0.002058	0.007173	-0.830851	0.115249	0.010245	-0.585624	-0.355392	0.428544	-0.589144
18621	9.287801	-1.153824	2.974752	-0.547048	0.011099	0.000092	-0.832116	0.114410	0.009262	-0.592602	-0.350438	0.432867	-0.581930
18622	9.297903	-1.134857	2.926199	-0.541587	0.009226	0.005482	-0.831978	0.115258	0.008286	-0.599490	-0.344828	0.436768	-0.575272
18623	9.261626	-1.134567	2.935910	-0.556027	0.025525	0.003436	-0.831980	0.115396	0.009131	-0.606445	-0.339472	0.440916	-0.567958
18624	9.281065	-1.125099	2.923697	-0.566994	0.016602	-0.000171	-0.831542	0.112014	0.009373	-0.613465	-0.333424	0.444846	-0.560893
18625	9.317303	-1.101115	2.930629	-0.564309	0.013023	-0.003646	-0.832670	0.111877	0.009100	-0.620261	-0.328071	0.449054	-0.553170
18626	9.271252	-1.122484	2.945428	-0.534296	0.018270	-0.002455	-0.831833	0.114128	0.009117	-0.626932	-0.322336	0.452446	-0.546214
18627	9.254085	-1.114884	2.984029	-0.554217	0.031001	-0.005424	-0.832111	0.113572	0.007005	-0.633660	-0.316829	0.456166	-0.538522
18628	9.375034	-1.033448	2.987791	-0.549468	0.068853	-0.007336	-0.832253	0.113712	0.007570	-0.640765	-0.310314	0.458914	-0.531530
18629	9.258569	-1.184936	2.994470	-0.554150	0.034505	0.005162	-0.832956	0.113435	0.006589	-0.647220	-0.304574	0.462517	-0.523850
18630	9.239143	-1.264716	2.971222	-0.556135	0.013948	-0.012441	-0.832817	0.113714	0.007153	-0.653728	-0.298514	0.465868	-0.516232
18631	9.272685	-1.211397	3.028576	-0.549727	0.016479	0.003553	-0.833381	0.113716	0.006876	-0.659815	-0.292940	0.469507	-0.508323
18632	9.195320	-1.157469	3.071573	-0.557106	0.002122	0.000005	-0.832812	0.112872	0.006300	-0.665903	-0.286789	0.472955	-0.500637
18633	9.253469	-1.162866	3.040142	-0.548982	0.005904	-0.022911	-0.833094	0.112304	0.007983	-0.671960	-0.281494	0.476430	-0.492184
18634	9.196546	-1.102710	2.940475	-0.547384	-0.026460	-0.031539	-0.833382	0.114140	0.006459	-0.677844	-0.275973	0.479839	-0.483861
18635	9.263460	-1.168050	2.994275	-0.539945	-0.004980	-0.019196	-0.832811	0.112164	0.007558	-0.683514	-0.270791	0.483245	-0.475349
18636	9.311667	-1.076186	3.046346	-0.554465	0.009649	-0.034475	-0.835615	0.108225	0.008101	-0.689615	-0.264779	0.486066	-0.466972
18637	9.261654	-0.969747	3.011396	-0.531618	0.027455	-0.022812	-0.835054	0.109071	0.007543	-0.695392	-0.259363	0.488780	-0.458536
18638	9.239839	-0.954989	3.030591	-0.564216	0.041976	-0.017978	-0.836041	0.108789	0.008110	-0.701505	-0.252680	0.491176	-0.450321
18639	9.268929	-0.921338	3.030177	-0.557857	0.038266	-0.009025	-0.836029	0.105971	0.008642	-0.707190	-0.246591	0.493896	-0.441749
18640	9.280755	-0.955156	3.045037	-0.556065	0.032835	-0.007204	-0.836877	0.106253	0.009073	-0.712868	-0.239927	0.496246	-0.433583
18641	9.258791	-0.979064	3.064664	-0.554210	0.041880	-0.012554	-0.837161	0.106674	0.009783	-0.718390	-0.233823	0.498710	-0.424890
18642	9.277094	-1.123818	3.124249	-0.549467	0.071568	-0.010929	-0.836879	0.107103	0.007537	-0.724247	-0.226893	0.500274	-0.416788
18643	9.268412	-1.056671	3.031688	-0.544792	0.086772	-0.000341	-0.836592	0.106121	0.006259	-0.729855	-0.220351	0.501915	-0.408459
18644	9.132697	-1.084452	3.090173	-0.539755	0.017319	0.003649	-0.837724	0.107255	0.004875	-0.734796	-0.213796	0.504105	-0.400306
18645	9.291651	-1.133668	3.109841	-0.578032	0.009618	-0.019727	-0.836880	0.107816	0.004874	-0.739709	-0.207522	0.506905	-0.390912
18646	9.248429	-1.056000	3.118698	-0.552608	0.016815	-0.031858	-0.838142	0.105988	0.004865	-0.744766	-0.201084	0.508899	-0.381982
18647	9.176063	-1.065271	3.109232	-0.548900	0.027592	-0.031011	-0.837719	0.106273	0.003740	-0.749602	-0.195153	0.510999	-0.372682
18648	9.253714	-1.024888	3.074848	-0.556157	0.023939	-0.020435	-0.837860	0.106275	0.003320	-0.754441	-0.188434	0.512797	-0.363799
18649	9.251636	-0.986359	3.050257	-0.559881	0.017788	-0.035474	-0.838703	0.105716	0.002477	-0.759019	-0.182400	0.514955	-0.354178
18650	9.221771	-1.104227	3.109606	-0.545186	0.034698	-0.021276	-0.839402	0.104309	0.002468	-0.763714	-0.175730	0.516345	-0.345324
18651	9.229379	-0.973666	3.125054	-0.543304	0.047276	-0.017775	-0.840810	0.104179	0.000370	-0.768182	-0.169503	0.517846	-0.336155
18652	9.214895	-0.929938	3.146333	-0.567730	0.069081	-0.025270	-0.839818	0.103479	-0.001753	-0.773111	-0.162248	0.518685	-0.327019
18653	9.190406	-0.953739	3.180461	-0.555788	0.085140	-0.014623	-0.840384	0.104331	-0.003426	-0.777757	-0.155498	0.519535	-0.317803
18654	9.229080	-0.997665	3.151902	-0.546669	0.081368	-0.000336	-0.838272	0.105316	-0.004557	-0.782350	-0.148184	0.519960	-0.309211
18655	9.156096	-1.011282	3.219811	-0.572161	0.074294	-0.003264	-0.839535	0.104486	-0.008209	-0.786619	-0.141082	0.520957	-0.299883
18656	9.169696	-1.025202	3.326270	-0.544856	0.095954	-0.021659	-0.840660	0.104215	-0.010874	-0.791254	-0.133896	0.520918	-0.290918
18657	9.150343	-1.066255	3.312256	-0.533980	0.097821	-0.034822	-0.840381	0.105489	-0.012970	-0.795608	-0.127540	0.521068	-0.281478
18658	9.091319	-1.004391	3.483209	-0.555688	0.110391	-0.020126	-0.840951	0.107187	-0.014916	-0.800174	-0.120046	0.520695	-0.272373
18659	9.072703	-0.966045	3.412730	-0.559586	0.067180	-0.021671	-0.841659	0.108467	-0.018410	-0.803954	-0.113272	0.521346	-0.262730
18660	9.081864	-0.873588	3.520424	-0.568075	0.036844	-0.049884	-0.841236	0.109039	-0.021077	-0.807690	-0.106252	0.521979	-0.252756
18661	9.110316	-0.834570	3.604525	-0.536301	0.033018	-0.041520	-0.840952	0.108758	-0.021644	-0.810923	-0.100211	0.522845	-0.242887
18662	9.067229	-0.810343	3.570482	-0.545536	0.002336	-0.031713	-0.842925	0.108772	-0.024440	-0.813921	-0.093507	0.523796	-0.233296
18663	9.149710	-0.818476	3.512469	-0.552985	-0.039239	-0.012064	-0.839821	0.108765	-0.024464	-0.816057	-0.087208	0.525815	-0.223527
18664	9.101530	-0.740672	3.538246	-0.538402	-0.037655	0.004019	-0.840956	0.110032	-0.023458	-0.818233	-0.080412	0.527295	-0.214450
18665	9.091983	-0.806150	3.493078	-0.560943	-0.019634	0.015137	-0.840250	0.109604	-0.022484	-0.820243	-0.073596	0.528919	-0.205014
18666	9.184016	-0.850624	3.430624	-0.534594	-0.012404	0.000378	-0.839831	0.110732	-0.023178	-0.822472	-0.066777	0.529817	-0.195895
18667	9.101733	-0.859621	3.454999	-0.549046	-0.007986	0.016086	-0.840400	0.111575	-0.022181	-0.824360	-0.060086	0.531050	-0.186566
18668	9.067647	-0.897952	3.474803	-0.534595	-0.027062	0.025206	-0.840271	0.113963	-0.020190	-0.826120	-0.053045	0.532075	-0.177783
18669	9.155118	-0.879500	3.406840	-0.572729	-0.026865	0.026542	-0.840312	0.115410	-0.019591	-0.827570	-0.045911	0.533566	-0.168306
18670	9.140715	-0.927955	3.373571	-0.557240	-0.016041	0.016918	-0.839891	0.115686	-0.018186	-0.829273	-0.038538	0.534329	-0.159103
18671	9.116096	-0.995286	3.403352	-0.574374	0.002038	0.018361	-0.840466	0.117940	-0.017595	-0.830820	-0.031361	0.535181	-0.149453
18672	9.198640	-0.957412	3.359324	-0.556087	0.023612	0.015812	-0.839626	0.119343	-0.016744	-0.832713	-0.023891	0.535122	-0.140223
18673	9.096867	-1.043711	3.370088	-0.560016	-0.018588	0.000070	-0.839201	0.118919	-0.016611	-0.833842	-0.017198	0.536110	-0.130379
18674	9.179034	-1.083187	3.338987	-0.552840	-0.033947	0.000270	-0.839592	0.119157	-0.015784	-0.834925	-0.010106	0.536835	-0.120856
18675	9.194335	-0.991826	3.277537	-0.560068	-0.026697	0.000159	-0.840444	0.120281	-0.014361	-0.835726	-0.003432	0.537806	-0.110978
18676	9.155491	-0.928369	3.337291	-0.540003	-0.014247	0.007392	-0.838332	0.121122	-0.014649	-0.836772	0.003565	0.538016	-0.101677
18677	9.201332	-1.006219	3.301852	-0.525390	0.003835	-0.006702	-0.837345	0.121404	-0.015497	-0.837685	0.009642	0.538257	-0.092030
18678	9.136540	-0.952779	3.279594	-0.536373	-0.014218	0.002122	-0.838060	0.123659	-0.015468	-0.838523	0.016519	0.538307	-0.082654
18679	9.178865	-1.092746	3.356008	-0.556259	0.000290	0.001787	-0.837631	0.122390	-0.015204	-0.839146	0.023188	0.538513	-0.072796
18680	9.142247	-1.034000	3.437559	-0.572645	0.000404	-0.002832	-0.837213	0.123516	-0.015476	-0.839897	0.030633	0.538216	-0.062916
18681	9.169493	-1.078369	3.326864	-0.545309	0.012933	-0.007007	-0.838206	0.125213	-0.016715	-0.840434	0.037029	0.538043	-0.053005
18682	9.135499	-1.107079	3.339312	-0.563374	0.020077	0.008650	-0.837776	0.123808	-0.017998	-0.841147	0.044451	0.537228	-0.043384
18683	9.136057	-1.025111	3.306983	-0.552644	-0.001514	0.000074	-0.837219	0.125212	-0.017285	-0.841275	0.051022	0.537149	-0.033518
18684	9.135982	-1.015353	3.321373	-0.545449	-0.008692	-0.006875	-0.838339	0.123385	-0.017577	-0.841471	0.057933	0.536659	-0.023840
18685	9.144978	-0.995486	3.415378	-0.542651	0.010278	-0.014036	-0.836647	0.123806	-0.018148	-0.841511	0.064167	0.536237	-0.013823
18686	9.132694	-1.063029	3.408918	-0.549093	-0.000393	-0.024681	-0.837523	0.122869	-0.019535	-0.841561	0.070932	0.535471	-0.003790
18687	9.113497	-1.014513	3.418068	-0.565255	0.024799	-0.012638	-0.837097	0.122305	-0.019544	-0.841488	0.077537	0.534644	0.006467
18688	9.107322	-0.952305	3.311060	-0.567444	-0.033693	-0.018485	-0.835548	0.123004	-0.019127	-0.840905	0.084659	0.534264	0.016541
18689	9.160457	-0.972064	3.296711	-0.534835	-0.055572	-0.006460	-0.835261	0.121592	-0.018301	-0.839783	0.090803	0.534632	0.026237
18690	9.179857	-0.948020	3.296417	-0.561060	-0.033787	-0.010432	-0.836119	0.123840	-0.016021	-0.838973	0.097870	0.534081	0.036108
18691	9.170442	-0.948235	3.267416	-0.560202	-0.041000	-0.012139	-0.835089	0.121823	-0.015792	-0.837719	0.104340	0.534048	0.046188
18692	9.221220	-0.992268	3.234010	-0.565648	-0.047364	-0.002426	-0.835093	0.122667	-0.015502	-0.836519	0.111545	0.533539	0.055938
18693	9.194799	-0.924328	3.250202	-0.558364	-0.041069	-0.005031	-0.834387	0.122097	-0.013967	-0.835033	0.118022	0.533340	0.065866
18694	9.150573	-0.976748	3.325755	-0.561870	-0.024925	0.003656	-0.835800	0.122806	-0.014511	-0.833849	0.125162	0.532285	0.075513
18695	9.233341	-0.939056	3.252731	-0.538301	-0.034050	0.005782	-0.834393	0.123505	-0.013952	-0.832272	0.131373	0.531820	0.085044
18696	9.238338	-0.953769	3.223892	-0.568121	-0.004994	-0.003591	-0.835668	0.124774	-0.013508	-0.831036	0.138462	0.530281	0.094913
18697	9.209602	-0.973164	3.185484	-0.558095	0.006798	-0.017707	-0.834957	0.123363	-0.013387	-0.829561	0.144639	0.529014	0.105128
18698	9.233942	-0.958938	3.165962	-0.528288	-0.015785	-0.026058	-0.834250	0.123081	-0.013536	-0.828043	0.150807	0.527638	0.114890
18699	9.231381	-0.997589	3.166397	-0.542695	0.002278	-0.023689	-0.835099	0.123932	-0.014926	-0.826320	0.156628	0.526345	0.124999
18700	9.209549	-1.026452	3.166748	-0.559847	0.024068	-0.033763	-0.834533	0.123652	-0.015917	-0.824869	0.163092	0.524101	0.135312
18701	9.268147	-0.850402	3.164705	-0.541417	0.074490	-0.038245	-0.835088	0.121971	-0.018179	-0.823629	0.168498	0.521512	0.145840
18702	9.161201	-0.977601	3.200097	-0.559800	0.038559	-0.042703	-0.834238	0.121412	-0.019878	-0.822056	0.174779	0.518889	0.156302
18703	9.179994	-1.040249	3.234620	-0.548922	0.025781	-0.028358	-0.835680	0.121038	-0.020693	-0.820069	0.180508	0.516886	0.166530
18704	9.195218	-0.929433	3.192284	-0.534480	0.018608	-0.038741	-0.836383	0.120761	-0.021674	-0.818149	0.186419	0.514500	0.176549
18705	9.184999	-0.885278	3.286044	-0.545435	0.013251	-0.038837	-0.836379	0.119919	-0.022667	-0.815774	0.191973	0.512599	0.186817
18706	9.182905	-0.895219	3.240247	-0.570742	0.024049	-0.024160	-0.835384	0.118797	-0.024935	-0.813587	0.198542	0.509777	0.196940
18707	9.152776	-0.869368	3.092597	-0.545635	-0.026420	-0.035053	-0.837349	0.116549	-0.025225	-0.810577	0.204242	0.508360	0.206930
18708	9.228759	-0.958618	3.211877	-0.547320	-0.008505	-0.024559	-0.834780	0.117630	-0.025956	-0.807913	0.210485	0.506004	0.216639
18709	9.208864	-0.870750	3.329327	-0.552696	0.005885	-0.019401	-0.836186	0.117080	-0.028761	-0.805036	0.216267	0.503821	0.226519
18710	9.238443	-0.832647	3.268452	-0.545391	0.018584	-0.031765	-0.836472	0.118211	-0.030153	-0.802388	0.222218	0.500917	0.236379
18711	9.170754	-0.841827	3.278311	-0.545239	0.027328	-0.003524	-0.836184	0.116802	-0.029889	-0.799606	0.227878	0.498204	0.245957
18712	9.192333	-0.820031	3.307035	-0.549815	0.031085	-0.017749	-0.837306	0.115110	-0.028492	-0.796899	0.233911	0.494868	0.255624
18713	9.180014	-0.831870	3.333764	-0.552524	0.031963	-0.014252	-0.836737	0.114269	-0.030332	-0.793849	0.239492	0.491947	0.265395
18714	9.160609	-0.792884	3.364769	-0.568002	0.023862	-0.007307	-0.836737	0.114555	-0.031454	-0.790806	0.245878	0.488429	0.274966
18715	9.169199	-0.879350	3.459962	-0.557882	0.049100	-0.014435	-0.836312	0.114274	-0.032163	-0.787665	0.251376	0.485061	0.284798
18716	9.199142	-0.829423	3.357875	-0.553411	0.038308	-0.017837	-0.836453	0.114561	-0.033423	-0.784542	0.257270	0.481295	0.294382
18717	9.055075	-0.802445	3.275609	-0.558330	-0.024735	-0.019299	-0.837860	0.113718	-0.033140	-0.780426	0.263089	0.478963	0.303831
18718	9.138876	-0.899400	3.315242	-0.557429	-0.026529	-0.020159	-0.837575	0.112873	-0.033292	-0.776417	0.269323	0.476055	0.313071
18719	9.209105	-0.827311	3.319176	-0.561065	-0.022872	-0.022855	-0.837577	0.113150	-0.031883	-0.772052	0.275068	0.473555	0.322520
18720	9.170660	-0.832053	3.295116	-0.556499	-0.022946	-0.017500	-0.837576	0.112868	-0.031886	-0.767872	0.281205	0.470437	0.331640
18721	9.146452	-0.865780	3.288276	-0.552773	-0.014955	-0.006899	-0.835042	0.113843	-0.030491	-0.763507	0.286847	0.467641	0.340716
18722	9.151165	-0.851173	3.309854	-0.529301	-0.037592	-0.006484	-0.836165	0.112720	-0.030775	-0.759206	0.292687	0.464732	0.349236
18723	9.196688	-0.919068	3.320217	-0.563738	-0.026630	-0.005184	-0.835752	0.114542	-0.028370	-0.754465	0.298517	0.461893	0.358225
18724	9.179848	-0.885067	3.329525	-0.553632	-0.005023	-0.008737	-0.836317	0.114543	-0.028225	-0.750093	0.304384	0.458199	0.367102
18725	9.170604	-0.846553	3.295278	-0.567222	-0.005052	0.001725	-0.835327	0.113978	-0.028239	-0.745361	0.310095	0.454828	0.376044
18726	9.170567	-0.851371	3.297749	-0.563562	0.002186	-0.003586	-0.838008	0.114409	-0.029197	-0.740814	0.316007	0.450785	0.384873
18727	9.190230	-0.842086	3.256540	-0.549959	-0.005131	0.001933	-0.837158	0.113704	-0.029351	-0.735975	0.321382	0.447411	0.393545
18728	9.204470	-0.875919	3.271397	-0.539969	-0.010665	0.010928	-0.836736	0.114128	-0.030193	-0.731369	0.327080	0.443517	0.401759
18729	9.169968	-0.870278	3.365620	-0.530819	0.000055	0.015382	-0.836185	0.116656	-0.028344	-0.726608	0.332171	0.440011	0.409991
18730	9.209299	-0.919586	3.250130	-0.560897	-0.010437	-0.003476	-0.835903	0.116655	-0.028206	-0.721550	0.337951	0.435912	0.418492
18731	9.258980	-0.945757	3.366343	-0.565268	0.006478	0.021141	-0.835477	0.115802	-0.026251	-0.716460	0.343452	0.431863	0.426873
18732	9.195697	-0.862029	3.164932	-0.550045	-0.023163	0.003815	-0.833651	0.117773	-0.027369	-0.711221	0.349148	0.427861	0.434965
18733	9.214966	-0.852423	3.174464	-0.547449	-0.033825	-0.013777	-0.834637	0.117208	-0.026102	-0.705397	0.354353	0.424665	0.443293
18734	9.228996	-0.852148	3.232436	-0.582749	-0.010206	-0.016989	-0.834352	0.116360	-0.025411	-0.699650	0.360107	0.420209	0.451927
18735	9.209748	-0.900558	3.201589	-0.567212	-0.003180	-0.005358	-0.834354	0.116926	-0.026107	-0.693806	0.365290	0.416219	0.460390
18736	9.241142	-0.900771	3.199133	-0.560007	-0.012205	-0.006981	-0.835344	0.117633	-0.026373	-0.688088	0.370714	0.411794	0.468543
18737	9.229352	-0.837892	3.193614	-0.541866	-0.014076	-0.008521	-0.834773	0.116083	-0.026394	-0.682105	0.375525	0.408095	0.476627
18738	9.205029	-0.813345	3.229619	-0.543461	0.025605	-0.012326	-0.834785	0.118757	-0.026085	-0.676575	0.380203	0.403229	0.484870
18739	9.234245	-0.850097	3.179245	-0.556221	0.020328	-0.019516	-0.834776	0.116788	-0.026668	-0.670459	0.384690	0.398889	0.493341
18740	9.234432	-0.830856	3.164532	-0.567030	0.027460	-0.005529	-0.832810	0.119042	-0.028346	-0.664634	0.389600	0.393593	0.501556
18741	9.209914	-0.861906	3.198741	-0.577817	0.040024	0.004873	-0.833506	0.117359	-0.030044	-0.658542	0.394263	0.388468	0.509875
18742	9.219367	-0.847175	3.229996	-0.554232	0.038175	-0.000155	-0.832699	0.118953	-0.031420	-0.652756	0.398814	0.382998	0.517852
18743	9.199780	-0.875916	3.252090	-0.552399	0.038122	0.004282	-0.832834	0.117972	-0.032835	-0.646647	0.403046	0.378047	0.525816
18744	9.170106	-0.889700	3.336858	-0.556875	0.045256	0.013905	-0.833544	0.119390	-0.035064	-0.640853	0.407539	0.372231	0.533539
18745	9.156281	-0.870748	3.261757	-0.549768	0.029199	-0.007142	-0.832841	0.119950	-0.034782	-0.634390	0.411637	0.367405	0.541404
18746	9.190970	-1.000652	3.393646	-0.556123	0.023712	0.004302	-0.832695	0.119109	-0.035917	-0.628157	0.416152	0.361838	0.548917
18747	9.146042	-0.984148	3.282367	-0.563606	-0.017755	0.010660	-0.833262	0.119389	-0.035066	-0.621249	0.420958	0.357192	0.556110
18748	9.170650	-0.899839	3.262062	-0.552842	-0.029367	-0.005050	-0.833128	0.120507	-0.032385	-0.614377	0.425823	0.352300	0.563117
18749	9.204214	-0.899869	3.291014	-0.545444	-0.012369	0.004669	-0.832280	0.120509	-0.033656	-0.607414	0.430184	0.347739	0.570147
18750	9.189921	-0.919325	3.257421	-0.541776	-0.010626	0.009121	-0.833697	0.121779	-0.033210	-0.600761	0.434676	0.342520	0.576908
18751	9.199335	-0.982218	3.258110	-0.545639	-0.044767	0.000433	-0.833695	0.121071	-0.032374	-0.593355	0.439274	0.338284	0.583552
18752	9.209188	-0.861233	3.290577	-0.545538	-0.021288	-0.005002	-0.833843	0.122476	-0.030953	-0.586266	0.443707	0.333180	0.590260
18753	9.160004	-0.923213	3.378325	-0.563539	0.000314	0.005248	-0.832714	0.122474	-0.031102	-0.578894	0.447893	0.328057	0.597204
18754	9.204046	-0.923975	3.300949	-0.545368	0.000251	0.003704	-0.831730	0.123030	-0.029698	-0.571888	0.451996	0.322531	0.603835
18755	9.170221	-0.933428	3.301100	-0.556231	0.011199	-0.006229	-0.831307	0.123314	-0.030683	-0.564348	0.455763	0.317374	0.610790
18756	9.155694	-0.945420	3.301253	-0.547149	0.005667	0.002753	-0.833705	0.123323	-0.031648	-0.557191	0.459679	0.311679	0.617325
18757	9.189695	-0.899747	3.295865	-0.538171	0.005896	-0.026324	-0.833841	0.122052	-0.030536	-0.549373	0.463055	0.306893	0.624168
18758	9.175152	-0.945664	3.281899	-0.560016	-0.001179	-0.030082	-0.833272	0.121210	-0.032095	-0.541491	0.466851	0.301322	0.630906
18759	9.136283	-0.942790	3.315748	-0.540006	0.009628	-0.040540	-0.833692	0.120223	-0.031399	-0.533340	0.469980	0.296511	0.637768
18760	9.219257	-0.900418	3.218508	-0.552769	0.006181	-0.049487	-0.834119	0.120637	-0.028440	-0.525163	0.473341	0.291039	0.644553
18761	9.189064	-1.015594	3.321323	-0.559969	0.009695	-0.037234	-0.832979	0.118103	-0.029600	-0.516707	0.476559	0.285843	0.651305
18762	9.170486	-0.982127	3.243649	-0.525704	-0.033731	-0.034793	-0.834950	0.116976	-0.028191	-0.508597	0.480097	0.280909	0.657211
18763	9.209790	-0.881115	3.203807	-0.540328	-0.038929	-0.049063	-0.835503	0.114013	-0.026531	-0.499745	0.483546	0.276491	0.663318
18764	9.233505	-0.866465	3.266419	-0.541991	-0.015591	-0.040367	-0.831941	0.113540	-0.026021	-0.491362	0.486831	0.271134	0.669362
18765	9.209486	-0.914890	3.228330	-0.549179	-0.012069	-0.028097	-0.833915	0.113118	-0.024886	-0.482707	0.489987	0.266037	0.675375
18766	9.224173	-0.900603	3.208819	-0.545717	-0.040014	-0.027879	-0.834472	0.111001	-0.022936	-0.474184	0.493558	0.260664	0.680885
18767	9.280050	-0.775196	3.221843	-0.547416	-0.028474	-0.006711	-0.835037	0.110856	-0.021388	-0.465609	0.496891	0.255457	0.686330
18768	9.219041	-0.822752	3.285282	-0.545475	-0.000435	-0.021037	-0.834330	0.110430	-0.020976	-0.457251	0.499807	0.249574	0.691974
18769	9.253450	-0.852559	3.191329	-0.547123	0.020238	-0.014098	-0.834474	0.110993	-0.020547	-0.448693	0.502287	0.243913	0.697774
18770	9.231567	-0.876449	3.198893	-0.554433	0.003940	0.000054	-0.834780	0.108492	-0.018723	-0.440432	0.505177	0.237578	0.703117
18771	9.233999	-0.871631	3.198836	-0.541722	0.002061	0.001984	-0.835207	0.109626	-0.020394	-0.431939	0.507804	0.231916	0.708364
18772	9.229566	-0.857375	3.155188	-0.543434	0.016455	0.005417	-0.834222	0.110185	-0.019834	-0.423802	0.510295	0.225506	0.713539
18773	9.176267	-0.929601	3.146399	-0.530802	0.002002	0.002096	-0.834506	0.110612	-0.020952	-0.415305	0.512700	0.219924	0.718536
18774	9.233720	-0.915039	3.213819	-0.548917	0.010154	0.007152	-0.834085	0.110888	-0.019546	-0.406993	0.515184	0.213410	0.723463
18775	9.239613	-0.852908	3.106796	-0.538049	0.011131	-0.005982	-0.834226	0.110886	-0.018702	-0.398231	0.517351	0.207663	0.728448
18776	9.219355	-0.953828	3.180442	-0.572434	0.027432	0.001456	-0.833948	0.111729	-0.018414	-0.389550	0.519590	0.200664	0.733492
18777	9.210353	-0.876724	3.133682	-0.545544	-0.024855	-0.008513	-0.835079	0.112296	-0.018681	-0.380416	0.522196	0.195045	0.737938
18778	9.293493	-0.786003	3.038318	-0.538172	-0.001350	-0.019154	-0.834649	0.110461	-0.017860	-0.371561	0.524351	0.188934	0.742497
18779	9.229525	-0.808859	3.183643	-0.538964	0.017512	-0.013994	-0.836201	0.110178	-0.016164	-0.362467	0.526120	0.183092	0.747190
18780	9.197948	-0.900616	3.165378	-0.557878	0.030950	0.003378	-0.834790	0.110175	-0.016456	-0.353757	0.527863	0.176159	0.751787
18781	9.279966	-0.857466	3.191367	-0.556300	0.002250	-0.010561	-0.835067	0.109334	-0.017587	-0.344375	0.529856	0.170066	0.756132
18782	9.291746	-0.755494	3.277204	-0.562676	0.013239	-0.026615	-0.835914	0.109478	-0.017720	-0.334996	0.531629	0.163454	0.760547
18783	9.107801	-0.807245	3.319107	-0.559713	0.052884	-0.031293	-0.835912	0.109342	-0.019408	-0.325328	0.532643	0.157132	0.765351
18784	9.156329	-0.739883	3.318290	-0.568702	0.057223	-0.007521	-0.836191	0.108926	-0.021097	-0.316218	0.533673	0.149879	0.769893
18785	9.122001	-0.811956	3.352970	-0.555971	0.067210	-0.023375	-0.837884	0.109074	-0.022207	-0.306658	0.534304	0.143387	0.774545
18786	9.058578	-0.869194	3.411687	-0.546900	0.059866	-0.014401	-0.837876	0.107674	-0.024751	-0.297590	0.534964	0.136481	0.778862
18787	9.078102	-0.806547	3.415776	-0.538845	0.054602	-0.035484	-0.837841	0.107350	-0.023932	-0.287904	0.535493	0.130409	0.783168
18788	9.120579	-0.961181	3.465773	-0.554320	0.041978	-0.026755	-0.836709	0.107215	-0.026612	-0.278432	0.536273	0.123583	0.787156
18789	9.055818	-1.058542	3.677173	-0.563279	0.059941	-0.018159	-0.838396	0.106383	-0.029137	-0.268695	0.536731	0.116857	0.791244
18790	9.005852	-0.969111	3.627914	-0.552439	0.036222	0.008656	-0.837272	0.107223	-0.028575	-0.259709	0.537509	0.109672	0.794737
18791	8.964000	-1.006970	3.715383	-0.574285	0.018103	0.029725	-0.836994	0.108639	-0.031092	-0.250455	0.538628	0.102426	0.797911
18792	8.758070	-0.851755	3.578627	-0.560267	-0.062969	0.021516	-0.836888	0.108533	-0.029670	-0.241310	0.540897	0.095449	0.800056
18793	9.071208	-0.959899	3.605995	-0.562462	-0.116858	0.007716	-0.837739	0.108945	-0.025864	-0.231499	0.543908	0.089254	0.801627
18794	9.228683	-1.056395	3.792925	-0.535435	-0.156736	0.020673	-0.836763	0.110762	-0.022057	-0.222370	0.547402	0.083101	0.802494
18795	8.866211	-0.871934	3.938752	-0.560881	-0.147565	0.011415	-0.835502	0.111440	-0.015032	-0.212526	0.550733	0.076994	0.803491
18796	8.366399	-0.611163	3.781861	-0.554010	-0.223502	0.031363	-0.836622	0.108326	-0.009574	-0.203202	0.555237	0.070683	0.803383
18797	8.706414	0.007985	3.805910	-0.555251	-0.232008	-0.016222	-0.835929	0.109563	-0.000711	-0.192779	0.559672	0.065323	0.803328
18798	10.113516	-0.511521	4.483981	-0.556178	-0.193616	-0.064926	-0.833930	0.110342	0.005721	-0.181862	0.563395	0.059915	0.803693
18799	9.210155	-0.616751	4.525026	-0.548446	-0.128950	-0.059240	-0.833927	0.109061	0.009642	-0.170901	0.565871	0.054746	0.804727
18800	8.190962	-0.181187	3.583966	-0.564301	-0.113464	0.021758	-0.832095	0.108620	0.013979	-0.161326	0.568249	0.047919	0.805463
18801	8.654607	0.398433	3.209584	-0.545996	-0.075505	0.009541	-0.830546	0.108319	0.018742	-0.151488	0.569750	0.041851	0.806650
18802	9.128119	0.336887	3.120230	-0.560602	-0.062338	-0.037504	-0.829411	0.106053	0.021801	-0.141003	0.571070	0.035581	0.807918
18803	9.398626	0.236108	2.736784	-0.538961	0.003528	0.044677	-0.829422	0.108588	0.021968	-0.131794	0.571138	0.029029	0.809684
18804	9.661262	-0.192722	3.205186	-0.538471	0.170072	0.159515	-0.828486	0.113706	0.018953	-0.124857	0.568596	0.020233	0.812835
18805	10.348975	-0.814129	3.853965	-0.538216	0.176644	0.232932	-0.827381	0.120487	0.012268	-0.118773	0.565794	0.011093	0.815872
18806	10.019285	-0.826887	3.414762	-0.543960	0.137382	0.191480	-0.826008	0.130079	0.007298	-0.112255	0.563655	0.001916	0.818345
18807	10.041714	-1.165035	3.471667	-0.551632	0.094664	0.135879	-0.825193	0.137975	0.004142	-0.104401	0.562066	-0.006168	0.820454
18808	9.100450	-1.041774	2.910945	-0.551628	0.082045	0.126960	-0.823798	0.142492	0.000524	-0.096714	0.560691	-0.014620	0.822228
18809	8.873908	-1.540066	2.631655	-0.559215	-0.010180	0.160967	-0.822246	0.150196	-0.002244	-0.089203	0.560702	-0.022930	0.822879
18810	9.148262	-1.657525	2.676094	-0.550305	-0.062857	0.205665	-0.821004	0.156816	-0.003449	-0.082856	0.561530	-0.031966	0.822677
18811	9.652806	-1.755831	2.922988	-0.572609	-0.124656	0.181978	-0.818355	0.163279	-0.000732	-0.075598	0.563324	-0.040570	0.821769
18812	9.197847	-1.286535	3.304985	-0.564547	-0.105525	0.149172	-0.817400	0.170311	0.001583	-0.068166	0.564771	-0.049122	0.820959
18813	8.638102	-1.128004	3.357126	-0.538209	-0.127723	0.191982	-0.815746	0.179179	0.001803	-0.061451	0.566404	-0.057270	0.819836
18814	8.533246	-1.201145	3.150271	-0.556573	-0.154447	0.167140	-0.812947	0.184095	0.003800	-0.054441	0.568482	-0.065817	0.818250
18815	8.915936	-1.369978	3.204804	-0.542254	-0.163047	0.118760	-0.811848	0.190279	0.006948	-0.046511	0.570646	-0.073150	0.816608
18816	9.130272	-1.640037	3.135039	-0.562391	-0.189867	0.108086	-0.809612	0.194203	0.011188	-0.038506	0.573233	-0.081068	0.814462
18817	9.169703	-1.643368	3.028702	-0.555058	-0.162550	0.073516	-0.807659	0.198408	0.015714	-0.029684	0.575319	-0.088087	0.812630
18818	9.278511	-1.729062	2.961853	-0.532693	-0.037712	0.007562	-0.807394	0.201636	0.018837	-0.020113	0.575426	-0.094439	0.812134
18819	8.956636	-1.672988	3.101810	-0.546397	0.104735	-0.000616	-0.807673	0.201077	0.017709	-0.009703	0.573127	-0.100589	0.813212
18820	8.841071	-1.667638	3.068075	-0.551260	0.219511	-0.038554	-0.806967	0.202221	0.012094	0.001333	0.568970	-0.106763	0.815397
18821	8.769759	-1.643746	2.937436	-0.538492	0.242296	-0.072175	-0.808108	0.199911	0.005360	0.013081	0.564370	-0.111968	0.817789
18822	10.916876	-1.798141	3.598381	-0.554183	0.155518	-0.205903	-0.809223	0.197532	0.001408	0.026731	0.561404	-0.116276	0.818896
18823	10.066437	-0.962036	3.493532	-0.556367	0.153494	-0.286480	-0.809188	0.190219	-0.002182	0.041982	0.558491	-0.119328	0.819808
18824	9.453213	-1.097650	2.833771	-0.564717	0.123499	-0.060922	-0.811569	0.186856	-0.006135	0.053280	0.555438	-0.125399	0.820320
18825	8.908571	-1.017290	2.768360	-0.548748	0.160450	0.022096	-0.812839	0.187433	-0.009211	0.063392	0.551475	-0.131712	0.821284
18826	8.019546	-0.408917	2.552516	-0.545066	0.038015	-0.000194	-0.812376	0.185553	-0.011647	0.073226	0.549519	-0.138211	0.820710
18827	8.966025	-0.235822	2.585563	-0.558031	-0.100834	-0.068281	-0.813227	0.186252	-0.009525	0.084225	0.549931	-0.143976	0.818384
18828	10.633337	-0.523329	3.120566	-0.551107	-0.132124	-0.080113	-0.811393	0.185535	-0.006877	0.094936	0.550806	-0.149906	0.815554
18829	9.986370	-0.640808	3.393379	-0.552522	0.010786	0.047104	-0.812385	0.186951	-0.008681	0.104332	0.548905	-0.156567	0.814435
18830	8.696338	-0.325272	3.082285	-0.559193	0.040351	0.153677	-0.811984	0.192593	-0.011576	0.111815	0.546075	-0.164825	0.813715
18831	8.702180	-0.197647	3.013194	-0.559570	0.017546	0.086601	-0.810011	0.193581	-0.013689	0.120660	0.543789	-0.171950	0.812507
18832	8.712602	-0.183787	2.921202	-0.542443	0.017864	0.043461	-0.809738	0.196553	-0.018017	0.129649	0.541583	-0.178740	0.811130
18833	8.920131	0.094183	2.748674	-0.560250	0.048086	0.102424	-0.807218	0.202487	-0.025703	0.138358	0.538598	-0.185878	0.810073
18834	9.088513	0.202660	2.872891	-0.537208	0.069861	0.175142	-0.804973	0.207162	-0.035790	0.145311	0.534935	-0.193817	0.809422
18835	8.540105	0.199291	2.941322	-0.564015	0.093477	0.259493	-0.804434	0.215081	-0.045970	0.151698	0.530473	-0.202468	0.809069
18836	9.335918	-0.337066	3.386028	-0.536961	0.022434	0.336398	-0.802061	0.223572	-0.059952	0.155808	0.526797	-0.212217	0.808191
18837	8.293055	-1.091871	3.362036	-0.545033	-0.023276	0.398190	-0.797885	0.232963	-0.072243	0.159244	0.523563	-0.222306	0.806910
18838	9.365293	-1.801180	3.868712	-0.548517	-0.189696	0.479778	-0.792577	0.246639	-0.079731	0.160185	0.522501	-0.234362	0.803995
18839	9.983053	-1.400649	4.382944	-0.554316	-0.201947	0.450746	-0.786414	0.258481	-0.086964	0.162029	0.521716	-0.245643	0.800761
18840	10.325250	-0.965563	4.348633	-0.560361	-0.216935	0.325276	-0.784752	0.267237	-0.095038	0.165394	0.521645	-0.256295	0.796771
18841	9.568011	-0.629155	4.432883	-0.565751	-0.151296	0.234461	-0.780540	0.273018	-0.099789	0.171087	0.520928	-0.265189	0.793119
18842	8.397446	-0.875805	4.007082	-0.549118	-0.158265	0.283987	-0.778864	0.278822	-0.109581	0.175254	0.520018	-0.274971	0.789467
18843	8.264736	-1.131476	3.570327	-0.548777	-0.156136	0.345864	-0.774781	0.282645	-0.118568	0.178973	0.518664	-0.284650	0.786085
18844	8.654558	-1.358446	3.611000	-0.540907	-0.071637	0.366717	-0.770708	0.288723	-0.127673	0.182200	0.515824	-0.294784	0.783474
18845	8.520305	-1.358325	3.495191	-0.547655	0.014976	0.355468	-0.764938	0.294238	-0.138343	0.186725	0.511576	-0.303812	0.781743
18846	8.658341	-1.254857	3.174886	-0.538832	0.008434	0.281359	-0.762426	0.302720	-0.149237	0.191687	0.507870	-0.312672	0.779462
18847	9.087155	-1.115371	2.723304	-0.540560	0.046840	0.228151	-0.758194	0.304713	-0.158526	0.198315	0.503807	-0.320052	0.777442
18848	11.584169	-1.019338	3.202172	-0.544996	0.006661	0.122690	-0.754537	0.308529	-0.164980	0.205740	0.500978	-0.327339	0.774301
18849	9.677622	0.062620	3.086327	-0.529128	0.220572	0.151394	-0.755094	0.308558	-0.173409	0.214624	0.494650	-0.332878	0.773596
18850	9.731838	-0.476788	2.683902	-0.541003	0.037742	0.150570	-0.751583	0.313640	-0.179428	0.221697	0.491022	-0.340194	0.770724
18851	9.969517	-0.516061	2.826590	-0.554479	-0.093003	0.171598	-0.749057	0.316877	-0.180116	0.228428	0.489179	-0.347540	0.766642
18852	9.895138	-0.708411	3.297619	-0.534349	-0.073496	0.191999	-0.748784	0.319562	-0.183182	0.233991	0.486886	-0.355570	0.762733
18853	8.573774	-0.480462	3.248515	-0.541044	-0.029299	0.272797	-0.745272	0.323936	-0.187662	0.239514	0.483289	-0.363246	0.759682
18854	8.185021	-0.249513	3.072477	-0.541595	-0.081850	0.203185	-0.743304	0.326768	-0.193551	0.244849	0.480892	-0.371461	0.755518
18855	8.550631	-0.422935	3.148832	-0.556527	-0.132870	0.177718	-0.741334	0.328604	-0.196358	0.251220	0.479352	-0.378796	0.750749
18856	8.833023	-0.495508	3.422318	-0.557200	-0.113458	0.225397	-0.738647	0.328621	-0.203688	0.256082	0.477055	-0.387521	0.746102
18857	8.906156	-0.285655	3.429543	-0.538854	-0.115958	0.294670	-0.736248	0.329908	-0.211003	0.260686	0.474312	-0.395450	0.742085
18858	8.774989	0.019826	3.063849	-0.541534	-0.129756	0.328370	-0.732444	0.332455	-0.217331	0.263674	0.471407	-0.404913	0.737765
18859	8.591650	0.070353	2.457012	-0.581075	-0.092896	0.357756	-0.728215	0.335298	-0.228017	0.267961	0.467480	-0.413768	0.733795
18860	7.771570	-0.104266	2.307825	-0.547978	-0.050033	0.371851	-0.723693	0.336172	-0.239990	0.270952	0.462879	-0.423206	0.730223
18861	10.862523	-1.000227	3.212590	-0.555988	-0.152454	0.377284	-0.718616	0.338732	-0.251107	0.274218	0.459666	-0.432034	0.725850
18862	10.540697	-1.572528	3.354726	-0.574464	-0.175174	0.301868	-0.713804	0.337634	-0.263245	0.277332	0.457216	-0.441781	0.720326
18863	9.533419	-1.503921	2.876860	-0.567033	-0.215772	0.392262	-0.712379	0.336825	-0.275212	0.279931	0.454564	-0.451093	0.715210
18864	10.523942	-1.809146	2.603470	-0.552539	-0.248452	0.424656	-0.708412	0.335017	-0.285101	0.280347	0.452051	-0.461928	0.709702
18865	10.393353	-1.010563	3.020021	-0.554478	-0.186337	0.332305	-0.705858	0.333350	-0.293994	0.283966	0.449479	-0.470187	0.704454
18866	9.699571	-1.041172	2.837644	-0.541401	-0.121331	0.301844	-0.703015	0.330703	-0.304867	0.287133	0.446238	-0.478918	0.699331
18867	8.847744	-1.397582	2.958749	-0.555926	-0.046083	0.145290	-0.702149	0.327913	-0.313617	0.294727	0.443327	-0.484552	0.694123
18868	8.328639	-1.531838	2.610563	-0.544555	0.024248	0.127192	-0.699023	0.324412	-0.322112	0.301691	0.439585	-0.490806	0.689098
18869	8.605213	-1.605043	2.391117	-0.534007	-0.048907	0.145515	-0.699860	0.323305	-0.327458	0.309024	0.436670	-0.496017	0.683952
18870	9.393048	-1.909981	2.731762	-0.566532	0.032270	0.060701	-0.695612	0.320632	-0.331736	0.317097	0.433222	-0.501809	0.678200
18871	9.353016	-1.738895	2.995711	-0.563668	0.077484	0.040111	-0.693058	0.318247	-0.336279	0.327350	0.429263	-0.505539	0.673057
18872	9.717284	-1.598512	3.394780	-0.552094	0.112633	-0.062514	-0.694448	0.314320	-0.340526	0.337666	0.425911	-0.509407	0.667148
18873	8.931852	-1.386176	3.320970	-0.551089	0.225252	0.026909	-0.693308	0.313074	-0.348138	0.349445	0.419958	-0.511618	0.663152
18874	8.505071	-1.524411	3.202263	-0.553741	0.328958	0.111067	-0.690756	0.311684	-0.355482	0.359544	0.411770	-0.515307	0.660024
18875	9.479578	-1.828775	3.436331	-0.540159	0.290550	0.177074	-0.683717	0.316333	-0.360548	0.369797	0.403251	-0.517922	0.657568
18876	9.898466	-1.437852	3.760039	-0.549655	0.128999	0.119690	-0.681449	0.315365	-0.367604	0.377538	0.397476	-0.522927	0.652706
18877	9.388432	-1.079592	3.722894	-0.555942	0.105800	0.192242	-0.678917	0.316765	-0.366766	0.385748	0.390914	-0.527006	0.648574
18878	8.875349	0.209088	3.283912	-0.555903	0.081302	0.013778	-0.675834	0.321401	-0.365336	0.394290	0.386702	-0.531490	0.642274
18879	9.147578	0.394907	3.126824	-0.550091	-0.075978	-0.125759	-0.677542	0.323210	-0.357432	0.404624	0.385720	-0.534239	0.634103
18880	9.731146	-0.638133	3.934985	-0.562952	-0.090150	-0.146220	-0.681217	0.323050	-0.348972	0.413316	0.385191	-0.538758	0.624930
18881	8.615118	-0.360247	3.575750	-0.543329	-0.033057	-0.105824	-0.685446	0.321067	-0.342494	0.423768	0.383289	-0.540995	0.617118
18882	8.402962	0.284265	3.235377	-0.560537	-0.009391	-0.122039	-0.687708	0.320769	-0.336013	0.432864	0.381348	-0.544818	0.608585
18883	8.483977	0.091140	2.966786	-0.571948	-0.095676	-0.137561	-0.688413	0.319341	-0.329557	0.443177	0.380089	-0.547507	0.599469
18884	8.976708	0.147850	3.255463	-0.557303	-0.052239	-0.160563	-0.690660	0.316091	-0.325076	0.452091	0.378957	-0.551174	0.590095
18885	8.778140	0.113274	3.323774	-0.545627	0.018850	-0.060947	-0.693191	0.313553	-0.322552	0.462486	0.375501	-0.552892	0.582594
18886	9.032991	0.241414	3.201182	-0.545499	0.031334	-0.042370	-0.692211	0.315096	-0.321138	0.470688	0.372034	-0.556382	0.574875
18887	9.005720	0.206285	2.967220	-0.559658	0.061654	-0.000259	-0.691363	0.314526	-0.319886	0.480879	0.367082	-0.558129	0.567889
18888	9.527979	0.107120	3.110177	-0.536919	0.199997	0.036409	-0.689661	0.314029	-0.323374	0.489845	0.360757	-0.560320	0.562092
18889	11.225899	-0.638605	3.833898	-0.557339	0.127965	0.058061	-0.685146	0.314881	-0.328740	0.499979	0.354211	-0.561635	0.555987
18890	10.131613	-1.072106	3.750793	-0.558528	0.218072	0.041295	-0.683015	0.312788	-0.336367	0.509080	0.347283	-0.563730	0.549945
18891	9.433137	-1.442174	3.388564	-0.557187	0.115252	0.043539	-0.680885	0.310835	-0.343431	0.519042	0.340816	-0.564881	0.543459
18892	8.187472	-1.387048	2.833843	-0.546346	0.047806	0.109321	-0.678880	0.305220	-0.350251	0.525232	0.334974	-0.568882	0.536933
18893	9.203004	-1.686341	2.760916	-0.547381	-0.139744	0.138943	-0.678448	0.304249	-0.355324	0.531005	0.330106	-0.573123	0.529711
18894	10.273098	-1.236068	3.167683	-0.554051	-0.111715	0.048707	-0.677019	0.299960	-0.355431	0.535930	0.326484	-0.578340	0.521258
18895	9.439830	-1.167284	3.279185	-0.560402	-0.104464	0.036037	-0.678122	0.294194	-0.357310	0.543134	0.322121	-0.581541	0.512888
18896	8.747349	-0.985624	3.031611	-0.550256	-0.082905	0.030608	-0.677961	0.289973	-0.358902	0.548403	0.318334	-0.586137	0.504342
18897	8.960620	-1.070105	2.877618	-0.565076	-0.120416	0.005051	-0.679926	0.287582	-0.358630	0.555591	0.314268	-0.589235	0.495335
18898	8.941356	-1.157287	2.830289	-0.548941	-0.012401	0.007217	-0.679628	0.284061	-0.358951	0.561760	0.309959	-0.592723	0.486858
18899	8.940494	-1.333551	2.856421	-0.542142	0.078029	-0.033976	-0.678640	0.283916	-0.358538	0.571328	0.304485	-0.592996	0.478779
18900	9.083702	-1.308444	2.764126	-0.561198	0.105589	-0.080332	-0.676373	0.281656	-0.358299	0.579625	0.299801	-0.594549	0.469751
18901	8.679429	-0.998508	2.449492	-0.565647	0.232982	-0.021039	-0.674966	0.282927	-0.360124	0.590799	0.292255	-0.593147	0.462298
18902	8.556822	-1.282226	2.561560	-0.563530	0.254197	0.019482	-0.669768	0.288130	-0.361094	0.599711	0.284825	-0.593363	0.455129
18903	10.823183	-0.518932	3.226603	-0.568089	0.072650	-0.095699	-0.666965	0.292060	-0.358966	0.609390	0.279411	-0.593288	0.445626
18904	9.994837	-0.593760	3.566844	-0.566862	0.120187	-0.085556	-0.667274	0.297113	-0.353007	0.617457	0.274280	-0.594322	0.436233
18905	9.040237	-0.495581	2.846936	-0.559508	0.090900	-0.048284	-0.666184	0.305124	-0.348434	0.626637	0.268066	-0.594025	0.427319
18906	9.628156	-0.257560	2.466534	-0.568505	-0.014816	-0.098880	-0.665086	0.310300	-0.338408	0.632987	0.264106	-0.596489	0.416865
18907	9.680055	-1.016640	2.876059	-0.536780	-0.023840	-0.118022	-0.668219	0.315067	-0.329197	0.641008	0.259839	-0.596923	0.406542
18908	9.124827	-1.032427	2.884227	-0.545919	0.028838	0.030936	-0.667528	0.317728	-0.325098	0.646495	0.254146	-0.599125	0.398124
18909	9.151238	-0.501114	2.846849	-0.563443	-0.001694	0.031878	-0.668400	0.322503	-0.320263	0.653448	0.247424	-0.600135	0.389391
18910	9.078409	-0.602127	2.852907	-0.536285	0.007623	-0.017429	-0.666997	0.324045	-0.318852	0.658816	0.242512	-0.602131	0.380246
18911	9.138057	-0.684368	2.902073	-0.542724	-0.019599	0.007432	-0.666160	0.326152	-0.317712	0.665400	0.236365	-0.602958	0.371235
18912	9.068565	-0.572822	2.891256	-0.552848	-0.014647	-0.036948	-0.665450	0.324880	-0.316887	0.670520	0.231546	-0.605115	0.361422
18913	9.091587	-0.627825	3.007826	-0.544016	-0.031442	-0.077443	-0.665584	0.323044	-0.315500	0.677334	0.226366	-0.605573	0.351081
18914	9.236586	-0.514958	3.037786	-0.557714	-0.007415	-0.134325	-0.665578	0.321639	-0.316358	0.683028	0.222509	-0.607030	0.339819
18915	10.323605	-0.780502	3.409004	-0.560610	0.000328	-0.180237	-0.665701	0.317696	-0.316679	0.690719	0.217981	-0.606534	0.327883
18916	9.077760	-0.956483	3.386055	-0.556307	0.040692	-0.080747	-0.667513	0.313204	-0.320086	0.696387	0.213067	-0.607335	0.317478
18917	9.083748	-0.804256	3.000140	-0.554463	0.029740	-0.063811	-0.667922	0.310253	-0.322081	0.703339	0.206871	-0.606723	0.307256
18918	9.276588	-0.888181	3.300453	-0.559895	0.060754	-0.102090	-0.667773	0.308995	-0.325188	0.709146	0.201947	-0.606979	0.296489
18919	9.045452	-0.770813	3.284954	-0.563552	0.049800	-0.087058	-0.667189	0.305201	-0.328184	0.716210	0.195643	-0.605863	0.285828
18920	9.036509	-0.722846	3.216771	-0.560015	0.006088	-0.037201	-0.668865	0.301834	-0.331158	0.720726	0.190152	-0.606958	0.275677
18921	9.084886	-0.803235	3.164443	-0.572747	-0.024899	0.008844	-0.668715	0.300149	-0.333145	0.726074	0.182854	-0.607176	0.265927
18922	9.124832	-0.557379	3.113299	-0.565485	-0.019528	0.008947	-0.667298	0.298663	-0.334811	0.729814	0.176787	-0.608668	0.256205
18923	9.196321	-0.624968	3.198531	-0.549305	-0.037478	-0.006675	-0.667427	0.296703	-0.338063	0.734717	0.169986	-0.608751	0.246411
18924	8.923178	-0.797446	3.169409	-0.545700	-0.077644	0.044846	-0.668835	0.296001	-0.337638	0.737285	0.163989	-0.610947	0.237196
18925	9.258935	-0.882215	3.092580	-0.555039	-0.140952	0.080573	-0.667986	0.295436	-0.337931	0.740248	0.156449	-0.612747	0.228250
18926	9.333157	-0.950078	3.136734	-0.565271	-0.170471	0.062946	-0.668257	0.293189	-0.339499	0.741442	0.150315	-0.616307	0.218711
18927	9.010201	-1.142253	2.984679	-0.550223	-0.110391	0.083892	-0.669810	0.293265	-0.337706	0.744483	0.142596	-0.617517	0.209964
18928	9.454931	-1.507261	3.036485	-0.563364	-0.047399	0.102855	-0.669535	0.294668	-0.336288	0.746805	0.135412	-0.619194	0.201357
18929	9.865256	-1.432782	3.378235	-0.540983	0.086291	0.057256	-0.666715	0.295658	-0.339392	0.752078	0.127277	-0.617231	0.192888
18930	9.270014	-1.306110	3.324457	-0.551519	0.156773	0.032712	-0.666726	0.298625	-0.342172	0.756939	0.120270	-0.615443	0.183870
18931	9.683533	-1.431062	3.470282	-0.559079	0.120952	0.016982	-0.666161	0.299771	-0.348209	0.762524	0.112130	-0.612763	0.174657
18932	9.187298	-0.965676	3.572075	-0.548139	0.133374	0.027602	-0.663903	0.299909	-0.349068	0.766855	0.105272	-0.611116	0.165495
18933	8.693749	-0.723071	3.222065	-0.559208	0.107391	0.013425	-0.663339	0.300336	-0.350895	0.771970	0.097143	-0.608473	0.156160
18934	8.758468	-0.800693	3.242176	-0.544869	0.081309	0.001370	-0.661077	0.299489	-0.351765	0.775492	0.090774	-0.607383	0.146484
18935	9.132206	-0.933673	3.223829	-0.574295	0.018371	0.006781	-0.661364	0.300619	-0.352595	0.779256	0.082701	-0.606003	0.136678
18936	9.137469	-0.701339	3.279222	-0.545500	0.006029	-0.037010	-0.661923	0.299209	-0.351902	0.781723	0.076962	-0.605849	0.126225
18937	9.074265	-0.632697	3.370365	-0.558448	-0.000675	-0.086669	-0.663888	0.296673	-0.350367	0.785160	0.070270	-0.604433	0.115094
18938	9.119941	-0.596478	3.410978	-0.553009	-0.003454	-0.080383	-0.663887	0.296104	-0.348687	0.787370	0.064920	-0.604197	0.103825
18939	9.219913	-0.551871	3.301608	-0.547782	-0.038561	-0.084499	-0.666140	0.295126	-0.349523	0.790007	0.058404	-0.603216	0.092782
18940	9.127834	-0.538874	3.354748	-0.553083	-0.018822	-0.074086	-0.665151	0.294698	-0.348410	0.791755	0.052976	-0.603046	0.081565
18941	9.175830	-0.521988	3.397990	-0.552972	-0.000830	-0.070647	-0.667121	0.293433	-0.347846	0.794511	0.046107	-0.601354	0.070704
18942	9.200437	-0.566158	3.316292	-0.547384	0.009815	-0.054720	-0.667832	0.293989	-0.345023	0.796307	0.040459	-0.600561	0.059873
18943	9.147206	-0.526928	3.352172	-0.552680	0.025875	-0.035426	-0.666275	0.293002	-0.345889	0.799021	0.033107	-0.598339	0.049596
18944	9.238825	-0.537127	3.359412	-0.559893	0.032178	-0.030224	-0.666843	0.294135	-0.347279	0.800805	0.026913	-0.597047	0.039012
18945	9.170893	-0.550957	3.398320	-0.568960	0.033081	-0.026815	-0.667119	0.292870	-0.348133	0.803286	0.019168	-0.594594	0.028688
18946	9.117345	-0.530862	3.465827	-0.553333	0.059939	-0.017077	-0.665414	0.290476	-0.349577	0.805124	0.012884	-0.592682	0.018398
18947	9.185042	-0.509569	3.460666	-0.548824	0.061834	-0.028520	-0.664849	0.290766	-0.352390	0.807620	0.005449	-0.589620	0.008304
18948	9.106809	-0.525236	3.581766	-0.554248	0.048909	0.006858	-0.663296	0.290764	-0.352823	0.809065	-0.001146	-0.587716	-0.001611
18949	9.179405	-0.603422	3.519714	-0.541615	0.027152	0.015993	-0.663999	0.290490	-0.354789	0.810843	-0.008999	-0.585093	-0.010884
18950	9.145939	-0.499232	3.528262	-0.556284	0.018389	-0.003580	-0.663147	0.289364	-0.355650	0.811677	-0.015519	-0.583523	-0.020982
18951	9.092328	-0.525145	3.581784	-0.556111	0.035305	0.017532	-0.663286	0.289371	-0.357617	0.813251	-0.023620	-0.580640	-0.030381
18952	9.116323	-0.537304	3.593970	-0.561530	0.041656	0.015663	-0.661871	0.288668	-0.358901	0.814107	-0.030445	-0.578520	-0.040223
18953	9.073733	-0.525603	3.489990	-0.549839	0.025478	0.005282	-0.660887	0.289796	-0.359880	0.815256	-0.038303	-0.575690	-0.049714
18954	9.072330	-0.577793	3.645225	-0.554229	0.045184	0.019249	-0.659758	0.289797	-0.361014	0.815909	-0.045045	-0.573354	-0.059399
18955	9.018372	-0.605848	3.742266	-0.554249	0.041537	0.022791	-0.658348	0.290363	-0.362846	0.816960	-0.053153	-0.570123	-0.068637
18956	9.076673	-0.645307	3.674969	-0.561562	0.035337	0.015676	-0.657500	0.290221	-0.363276	0.817235	-0.059983	-0.567783	-0.078431
18957	9.018209	-0.697834	3.719129	-0.541519	0.041489	0.021160	-0.656377	0.291631	-0.364394	0.818001	-0.067847	-0.564458	-0.087512
18958	9.027702	-0.690492	3.743199	-0.545323	0.019972	0.011518	-0.655675	0.292476	-0.364813	0.817867	-0.074384	-0.562249	-0.097140
18959	9.080847	-0.707835	3.728822	-0.559997	-0.001543	0.007949	-0.655682	0.294165	-0.364514	0.817807	-0.082460	-0.559501	-0.106539
18960	8.979313	-0.721604	3.743610	-0.569047	0.005735	0.003352	-0.655116	0.294171	-0.366486	0.817207	-0.089307	-0.557335	-0.116512
18961	9.124176	-0.693472	3.750352	-0.538018	0.038154	-0.008836	-0.654834	0.294169	-0.366207	0.817293	-0.096717	-0.553907	-0.125961
18962	8.984330	-0.760576	3.700543	-0.554622	-0.014155	0.003641	-0.654548	0.293326	-0.367061	0.816250	-0.103368	-0.551943	-0.135686
18963	9.075969	-0.799881	3.691194	-0.534801	-0.032108	-0.012810	-0.654262	0.292193	-0.365529	0.815267	-0.110830	-0.549582	-0.144966
18964	9.047244	-0.678683	3.718877	-0.554733	-0.012061	-0.027313	-0.654680	0.291069	-0.366100	0.813913	-0.117109	-0.547501	-0.155159
18965	9.018692	-0.630350	3.689378	-0.558466	-0.024601	-0.033470	-0.655518	0.288956	-0.365272	0.812607	-0.124666	-0.544891	-0.164992
18966	9.071883	-0.645307	3.670143	-0.556571	-0.019311	-0.021085	-0.656930	0.289384	-0.366100	0.810934	-0.131034	-0.542752	-0.175035
18967	9.054819	-0.620821	3.703722	-0.540290	-0.032970	-0.013736	-0.656643	0.288255	-0.365552	0.809361	-0.138489	-0.540188	-0.184264
18968	9.083990	-0.684202	3.646397	-0.561086	-0.018419	-0.017607	-0.656213	0.286421	-0.365012	0.807447	-0.144929	-0.537861	-0.194246
18969	9.105810	-0.599573	3.674420	-0.554647	-0.004061	-0.014067	-0.657899	0.285019	-0.365717	0.805858	-0.152444	-0.534678	-0.203649
18970	9.072478	-0.548824	3.640069	-0.574561	0.011414	-0.021471	-0.658319	0.284601	-0.366983	0.803950	-0.158903	-0.531674	-0.213861
18971	9.038391	-0.587155	3.659873	-0.552774	0.002190	-0.009672	-0.659020	0.283047	-0.365166	0.802163	-0.166342	-0.528283	-0.223121
18972	9.106232	-0.602340	3.618873	-0.558286	-0.010413	-0.006991	-0.659581	0.282486	-0.365308	0.799884	-0.172745	-0.525503	-0.232788
18973	9.096092	-0.626126	3.669897	-0.547325	0.003093	-0.012261	-0.660008	0.283334	-0.365858	0.797831	-0.179990	-0.522038	-0.241961
18974	9.105308	-0.671890	3.704225	-0.549015	0.012834	0.007116	-0.658319	0.283886	-0.363757	0.795656	-0.186236	-0.518737	-0.251316
18975	9.101292	-0.587673	3.640464	-0.553607	0.012990	-0.007080	-0.659577	0.281644	-0.366442	0.793431	-0.193512	-0.514973	-0.260429
18976	9.005131	-0.635855	3.568638	-0.547500	-0.033935	-0.003204	-0.660567	0.281781	-0.364605	0.790489	-0.199819	-0.512322	-0.269676
18977	9.103955	-0.689706	3.559441	-0.571273	-0.051686	-0.019283	-0.660701	0.280230	-0.364058	0.787188	-0.207506	-0.509447	-0.278818
18978	9.113625	-0.646145	3.578273	-0.542932	-0.023036	-0.013813	-0.662673	0.279390	-0.364192	0.784079	-0.213513	-0.506557	-0.288151
18979	9.068025	-0.677577	3.530357	-0.549280	-0.033991	0.004746	-0.664501	0.277984	-0.363771	0.780920	-0.220913	-0.503336	-0.296671
18980	9.125921	-0.704587	3.520915	-0.547524	-0.041145	-0.001373	-0.665628	0.277421	-0.363065	0.777450	-0.227166	-0.500520	-0.305692
18981	9.092449	-0.665844	3.498780	-0.531327	-0.059132	-0.013459	-0.667030	0.275169	-0.362516	0.773755	-0.234164	-0.497802	-0.314106
18982	9.111525	-0.711837	3.506517	-0.567520	-0.042837	-0.003369	-0.668159	0.275169	-0.361664	0.769934	-0.240650	-0.494763	-0.323262
18983	9.189119	-0.666560	3.481744	-0.560150	-0.023006	-0.006920	-0.669291	0.275448	-0.359965	0.766244	-0.247831	-0.491193	-0.331931
18984	9.145722	-0.654203	3.481664	-0.556349	-0.003336	0.007150	-0.669291	0.275587	-0.359683	0.762702	-0.253919	-0.487432	-0.340911
18985	9.117292	-0.598696	3.440003	-0.574532	0.005955	-0.014347	-0.669428	0.274460	-0.359553	0.758908	-0.260946	-0.483276	-0.349871
18986	9.155648	-0.652060	3.447797	-0.536498	-0.014047	-0.013779	-0.669148	0.275167	-0.360391	0.754990	-0.266532	-0.479791	-0.358819
18987	9.140631	-0.615170	3.534396	-0.558079	0.023879	-0.012498	-0.670281	0.276298	-0.360932	0.751211	-0.273082	-0.475385	-0.367584
18988	9.170259	-0.637713	3.437952	-0.559996	0.010476	-0.023046	-0.669285	0.274465	-0.360959	0.747104	-0.278682	-0.471279	-0.376918
18989	9.087367	-0.634093	3.546760	-0.554359	0.035534	-0.009001	-0.669564	0.273907	-0.362369	0.743228	-0.285002	-0.466623	-0.385551
18990	9.116725	-0.683081	3.472359	-0.563729	-0.008469	-0.019453	-0.670127	0.273627	-0.362508	0.738718	-0.290758	-0.462617	-0.394640
18991	9.136655	-0.569772	3.446904	-0.561962	-0.012042	-0.022929	-0.671528	0.271377	-0.362661	0.733995	-0.297308	-0.458608	-0.403160
18992	9.102491	-0.578951	3.490547	-0.521037	-0.008728	-0.012750	-0.671528	0.271233	-0.361819	0.729567	-0.302414	-0.454785	-0.411641
18993	9.107506	-0.579134	3.466379	-0.543782	-0.015834	-0.012085	-0.670117	0.270945	-0.360849	0.724776	-0.308704	-0.450838	-0.419699
18994	9.142610	-0.604657	3.285386	-0.553065	-0.053621	-0.011949	-0.672228	0.269824	-0.361126	0.719545	-0.314573	-0.447279	-0.428067
18995	9.170182	-0.589166	3.471240	-0.539318	-0.032131	-0.004845	-0.671098	0.269539	-0.360856	0.714468	-0.320873	-0.443497	-0.435760
18996	9.136036	-0.564421	3.529003	-0.547363	-0.019660	0.014440	-0.672651	0.269539	-0.360001	0.709597	-0.326512	-0.439215	-0.443794
18997	9.184945	-0.599183	3.430253	-0.547311	-0.014246	0.014418	-0.673214	0.269259	-0.359999	0.704578	-0.332812	-0.434915	-0.451282
18998	9.112419	-0.605900	3.442507	-0.545434	0.002066	0.001938	-0.672792	0.269539	-0.359859	0.699593	-0.338027	-0.430313	-0.459496
18999	9.170558	-0.599168	3.418190	-0.545569	-0.025036	0.010963	-0.671946	0.269251	-0.358463	0.694251	-0.344244	-0.426131	-0.466824
19000	9.170353	-0.632940	3.428232	-0.560087	-0.017672	0.001013	-0.673088	0.272353	-0.358562	0.688783	-0.349738	-0.421566	-0.474914
19001	9.136305	-0.680999	3.438480	-0.547259	-0.005198	0.009034	-0.671673	0.271504	-0.358582	0.683368	-0.355640	-0.417036	-0.482296
19002	9.213907	-0.613911	3.423129	-0.561744	0.007546	0.003504	-0.669985	0.272485	-0.358023	0.677919	-0.360833	-0.411978	-0.490407
19003	9.117345	-0.683584	3.392622	-0.560059	-0.010382	-0.008779	-0.670272	0.273753	-0.358007	0.671984	-0.366678	-0.407450	-0.497965
19004	9.170154	-0.744289	3.400479	-0.540108	-0.017698	-0.006728	-0.670839	0.274031	-0.356595	0.666185	-0.371635	-0.402912	-0.505714
19005	9.204631	-0.652944	3.355918	-0.558353	-0.017409	-0.028154	-0.671399	0.273189	-0.357161	0.659800	-0.377230	-0.398568	-0.513327
19006	9.161148	-0.609002	3.382066	-0.554668	-0.010271	-0.022851	-0.671403	0.273893	-0.356873	0.653591	-0.382063	-0.393795	-0.521318
19007	9.180364	-0.628442	3.384674	-0.552902	-0.024790	-0.012125	-0.672806	0.272063	-0.356319	0.647150	-0.387644	-0.389411	-0.528477
19008	9.170445	-0.603925	3.430325	-0.540215	-0.024805	-0.017285	-0.671249	0.270792	-0.356485	0.640803	-0.392371	-0.384834	-0.536022
19009	9.170078	-0.744228	3.410144	-0.561887	-0.012156	-0.010556	-0.671675	0.271210	-0.354790	0.634210	-0.397796	-0.380106	-0.543190
19010	9.189756	-0.657381	3.404315	-0.557283	0.002276	-0.014114	-0.671807	0.269386	-0.356776	0.627779	-0.402356	-0.374872	-0.550885
19011	9.175769	-0.587390	3.374556	-0.552733	0.002216	-0.009630	-0.672081	0.267554	-0.356512	0.621184	-0.407363	-0.369984	-0.557941
19012	9.190148	-0.623761	3.370110	-0.561721	0.007513	0.007039	-0.671653	0.266713	-0.357930	0.614803	-0.411954	-0.364361	-0.565289
19013	9.195012	-0.614125	3.369996	-0.541819	-0.001527	0.000253	-0.671939	0.267556	-0.357075	0.608195	-0.416796	-0.359497	-0.571963
19014	9.180558	-0.587390	3.379382	-0.552511	0.025424	0.014116	-0.672502	0.267565	-0.359320	0.601922	-0.420996	-0.353606	-0.579150
19015	9.184183	-0.724620	3.467900	-0.556175	0.018210	0.015866	-0.669959	0.266425	-0.357384	0.595337	-0.425748	-0.348139	-0.585756
19016	9.209867	-0.604824	3.326377	-0.553435	0.016343	0.023014	-0.671662	0.268970	-0.359031	0.588923	-0.430003	-0.342177	-0.592606
19017	9.098831	-0.638049	3.312398	-0.552709	-0.010624	0.014315	-0.671100	0.269532	-0.358748	0.581975	-0.434897	-0.337047	-0.598806
19018	9.194811	-0.701231	3.354053	-0.554696	-0.026632	-0.006831	-0.670539	0.270090	-0.357622	0.574731	-0.439349	-0.331743	-0.605477
19019	9.194940	-0.652852	3.360762	-0.547368	-0.012201	-0.012136	-0.671105	0.270085	-0.355650	0.567330	-0.443868	-0.326867	-0.611781
19020	9.185640	-0.628838	3.326677	-0.550952	-0.012312	0.001980	-0.670684	0.270649	-0.356210	0.560156	-0.448030	-0.321277	-0.618284
19021	9.209609	-0.672490	3.327132	-0.578337	-0.026451	-0.014178	-0.671103	0.269805	-0.356215	0.552189	-0.452904	-0.316138	-0.624518
19022	9.180776	-0.628778	3.331516	-0.565503	-0.014029	0.000049	-0.670828	0.270924	-0.353957	0.544681	-0.457096	-0.310317	-0.630943
19023	9.155800	-0.681273	3.414293	-0.568096	0.000263	0.014070	-0.671816	0.271211	-0.354930	0.537158	-0.461531	-0.304691	-0.636878
19024	9.223846	-0.686929	3.351438	-0.552691	0.002154	-0.002554	-0.670686	0.270783	-0.354100	0.529673	-0.465228	-0.298798	-0.643218
19025	9.175475	-0.703511	3.356521	-0.554340	0.025525	0.003464	-0.670970	0.271207	-0.354374	0.522135	-0.468965	-0.293115	-0.649253
19026	9.161125	-0.693829	3.344350	-0.545343	0.014726	-0.002558	-0.670398	0.269662	-0.356082	0.514640	-0.472287	-0.287104	-0.655486
19027	9.190069	-0.713391	3.337281	-0.528958	0.014562	0.007369	-0.670683	0.270224	-0.355371	0.507181	-0.475771	-0.281772	-0.661070
19028	9.180103	-0.676714	3.394878	-0.541588	0.027170	0.014221	-0.670832	0.271626	-0.353387	0.499871	-0.478850	-0.275452	-0.667052
19029	9.199824	-0.686868	3.336972	-0.557948	0.027309	0.007842	-0.669856	0.274729	-0.355330	0.492070	-0.482304	-0.269548	-0.672751
19030	9.114773	-0.700409	3.404896	-0.566974	0.039993	0.003213	-0.668590	0.275572	-0.355331	0.484292	-0.485258	-0.262793	-0.678915
19031	9.180166	-0.778579	3.338021	-0.528256	-0.014165	-0.004841	-0.669724	0.276699	-0.354748	0.476247	-0.488762	-0.257756	-0.684005
19032	9.209460	-0.691763	3.337013	-0.554664	-0.018472	-0.012184	-0.669155	0.275568	-0.353921	0.467933	-0.492165	-0.251812	-0.689495
19033	9.156062	-0.662093	3.389915	-0.554571	0.002308	-0.019397	-0.668737	0.276695	-0.354053	0.459375	-0.495455	-0.246354	-0.694845
19034	9.185213	-0.701216	3.346817	-0.542729	0.005858	-0.019277	-0.668456	0.276972	-0.353068	0.451066	-0.498227	-0.240350	-0.700386
19035	9.135187	-0.706279	3.259949	-0.554686	-0.019283	-0.022808	-0.669308	0.278102	-0.353190	0.442219	-0.501640	-0.235065	-0.705368
19036	9.218591	-0.730185	3.385758	-0.545526	-0.014094	-0.003263	-0.669595	0.279227	-0.352614	0.433883	-0.504642	-0.228979	-0.710387
19037	9.223268	-0.734942	3.402719	-0.557231	0.003998	-0.005281	-0.667765	0.279783	-0.351498	0.425235	-0.507664	-0.223223	-0.715279
19038	9.189759	-0.715563	3.375968	-0.541638	0.028249	-0.005250	-0.668616	0.280910	-0.351058	0.416977	-0.509872	-0.216790	-0.720529
19039	9.126768	-0.748910	3.390923	-0.563342	0.038174	0.003263	-0.668899	0.281194	-0.351615	0.408417	-0.512323	-0.210515	-0.725537
19040	9.170506	-0.691245	3.380555	-0.531756	0.011081	-0.005030	-0.666927	0.282037	-0.352184	0.400073	-0.514554	-0.204307	-0.730366
19041	9.194363	-0.734805	3.395507	-0.539970	0.002078	-0.001534	-0.667497	0.283450	-0.353008	0.391416	-0.517156	-0.198664	-0.734762
19042	9.140987	-0.777879	3.410558	-0.557043	0.025481	0.008721	-0.666799	0.284852	-0.351593	0.382957	-0.519279	-0.191779	-0.739536
19043	9.203956	-0.652395	3.442903	-0.546899	0.059762	-0.000190	-0.665390	0.285557	-0.352862	0.374359	-0.520928	-0.185528	-0.744358
19044	9.073297	-0.757967	3.434590	-0.541764	0.009343	-0.008706	-0.665966	0.288376	-0.353109	0.365636	-0.522957	-0.179116	-0.748828
19045	9.179137	-0.840772	3.440206	-0.561727	0.009415	-0.005391	-0.663995	0.289216	-0.352834	0.356510	-0.525277	-0.173022	-0.753025
19046	9.143828	-0.705516	3.390415	-0.543682	0.002301	-0.024586	-0.662573	0.286821	-0.353573	0.347398	-0.527218	-0.166752	-0.757331
19047	9.121769	-0.705105	3.433936	-0.550079	-0.004913	-0.021084	-0.664556	0.288656	-0.353398	0.338004	-0.529447	-0.161056	-0.761249
19048	9.155448	-0.744015	3.429492	-0.575347	0.016762	-0.013549	-0.662161	0.289213	-0.353130	0.328668	-0.531255	-0.154046	-0.765517
19049	9.083199	-0.673384	3.443299	-0.554611	-0.010430	-0.006953	-0.662860	0.287805	-0.352858	0.319323	-0.533474	-0.148121	-0.769089
19050	9.145264	-0.818672	3.461752	-0.529060	0.003833	-0.003210	-0.662861	0.288087	-0.352855	0.310502	-0.535051	-0.141758	-0.772796
19051	9.160142	-0.719696	3.458211	-0.553647	0.002251	-0.014088	-0.663419	0.286682	-0.353709	0.301003	-0.536881	-0.135801	-0.776347
19052	9.131478	-0.690666	3.433762	-0.552568	0.032009	-0.017798	-0.664274	0.288658	-0.354103	0.291692	-0.537965	-0.129024	-0.780296
19053	9.133874	-0.695514	3.433812	-0.530845	0.017457	-0.013916	-0.663839	0.286264	-0.354834	0.282394	-0.539258	-0.123291	-0.783743
19054	9.155445	-0.695529	3.453115	-0.552707	0.016807	-0.030087	-0.662715	0.287105	-0.354272	0.272767	-0.540387	-0.116699	-0.787377
19055	9.133817	-0.680923	3.448148	-0.574413	0.025815	-0.018899	-0.662711	0.286118	-0.353861	0.262855	-0.541602	-0.110255	-0.790834
19056	9.086968	-0.718614	3.557370	-0.543470	0.032791	-0.010637	-0.659602	0.285126	-0.354317	0.253589	-0.542308	-0.103482	-0.794284
19057	9.170222	-0.637682	3.442784	-0.556160	0.038300	-0.013441	-0.660165	0.285133	-0.355999	0.243907	-0.543065	-0.097173	-0.797589
19058	9.035427	-0.680757	3.375786	-0.552826	-0.015816	-0.010445	-0.659462	0.285552	-0.355438	0.234376	-0.544429	-0.090458	-0.800302
19059	9.155371	-0.719711	3.450969	-0.538436	-0.037499	-0.010128	-0.659461	0.284983	-0.353757	0.224719	-0.546153	-0.084733	-0.802520
19060	9.150878	-0.647227	3.442916	-0.576534	-0.029237	-0.007077	-0.660877	0.286110	-0.352891	0.214891	-0.547679	-0.077642	-0.804886
19061	9.141616	-0.618395	3.406361	-0.547412	-0.017614	-0.012112	-0.660603	0.288085	-0.353997	0.205065	-0.548957	-0.071687	-0.807128
19062	9.182327	-0.647486	3.433212	-0.552913	-0.026611	-0.010349	-0.660459	0.287236	-0.353023	0.195385	-0.550167	-0.064980	-0.809271
19063	9.170522	-0.633077	3.406486	-0.549263	-0.032163	0.003883	-0.659473	0.287516	-0.353028	0.185712	-0.551543	-0.058859	-0.811078
19064	9.141634	-0.608713	3.408669	-0.556358	0.002203	-0.007029	-0.662005	0.285831	-0.353026	0.176026	-0.552140	-0.051937	-0.813301
19065	9.172451	-0.690879	3.440958	-0.530885	0.007487	-0.006770	-0.660598	0.286672	-0.352747	0.166370	-0.552630	-0.046071	-0.815352
19066	9.141113	-0.685863	3.438528	-0.572499	0.027376	0.006770	-0.662568	0.285265	-0.351762	0.156705	-0.552715	-0.038636	-0.817592
19067	9.146070	-0.652060	3.438144	-0.574360	0.023831	0.001467	-0.660878	0.286251	-0.353030	0.146664	-0.552917	-0.031900	-0.819606
19068	9.153218	-0.685970	3.433680	-0.556218	0.023824	-0.007169	-0.660875	0.285547	-0.353038	0.136901	-0.552828	-0.024888	-0.821596
19069	9.123956	-0.666149	3.481826	-0.542464	0.045362	-0.005377	-0.661021	0.286817	-0.353726	0.127065	-0.552408	-0.018681	-0.823621
19070	9.135202	-0.752828	3.545605	-0.539791	0.034500	-0.001753	-0.659478	0.288785	-0.353577	0.117541	-0.551937	-0.011844	-0.825476
19071	9.170337	-0.666865	3.414113	-0.559753	0.041897	-0.010853	-0.659756	0.288084	-0.354144	0.107381	-0.551445	-0.005413	-0.827254
19072	9.044856	-0.680634	3.404769	-0.561820	-0.000456	-0.010644	-0.658770	0.288649	-0.355552	0.097431	-0.551431	0.001617	-0.828509
19073	9.123955	-0.656452	3.486551	-0.547409	-0.012150	-0.019235	-0.658350	0.289066	-0.354145	0.087225	-0.551639	0.007641	-0.829474
19074	9.130803	-0.690117	3.520747	-0.549183	-0.001267	-0.026404	-0.658632	0.288781	-0.352740	0.077125	-0.551448	0.014281	-0.830513
19075	9.131178	-0.680725	3.477146	-0.561999	-0.017406	-0.028221	-0.659347	0.291036	-0.352711	0.066580	-0.551596	0.020445	-0.831198
19076	9.155521	-0.724682	3.429276	-0.560299	-0.043620	-0.019192	-0.659489	0.291462	-0.353549	0.056471	-0.551951	0.027283	-0.831514
19077	9.158006	-0.647181	3.457405	-0.565593	-0.022081	-0.006992	-0.658362	0.291308	-0.350467	0.046211	-0.551998	0.033730	-0.831880
19078	9.121017	-0.665707	3.549484	-0.549193	-0.010423	-0.010425	-0.660340	0.291734	-0.350025	0.036334	-0.551618	0.040504	-0.832320
19079	9.184404	-0.666621	3.467252	-0.557337	-0.003101	-0.017625	-0.658360	0.290602	-0.350052	0.025956	-0.551177	0.046708	-0.832676
19080	9.131347	-0.676014	3.457762	-0.530952	-0.004255	-0.004052	-0.659483	0.289765	-0.351739	0.016372	-0.550514	0.053239	-0.832966
19081	9.146171	-0.615780	3.442572	-0.545492	0.000397	-0.012201	-0.661314	0.288924	-0.351453	0.006197	-0.549840	0.059298	-0.833140
19082	9.170093	-0.661818	3.447886	-0.567269	0.004122	-0.014249	-0.660038	0.287512	-0.351477	-0.003970	-0.548892	0.066307	-0.833250
19083	9.150744	-0.622877	3.471642	-0.528065	0.025492	-0.006845	-0.659897	0.287227	-0.350638	-0.013904	-0.547630	0.072120	-0.833490
19084	9.150525	-0.719666	3.453391	-0.549058	0.003933	-0.003431	-0.659755	0.287231	-0.351764	-0.023685	-0.546507	0.078927	-0.833390
19085	9.160726	-0.601387	3.439975	-0.552554	0.028267	-0.001834	-0.659893	0.286811	-0.352470	-0.033812	-0.545023	0.085184	-0.833397
19086	9.132057	-0.647502	3.380118	-0.561878	-0.014038	-0.001692	-0.658773	0.288496	-0.351617	-0.043662	-0.544023	0.092216	-0.832844
19087	9.170616	-0.633154	3.394405	-0.556533	-0.017454	-0.024600	-0.659049	0.287229	-0.351769	-0.054130	-0.543177	0.098306	-0.832084
19088	9.155796	-0.603697	3.452090	-0.552710	0.009450	-0.013222	-0.658631	0.288211	-0.350919	-0.064105	-0.541648	0.105004	-0.831554
19089	9.141681	-0.606327	3.403810	-0.552726	0.005855	-0.014086	-0.659750	0.286388	-0.352475	-0.074394	-0.540233	0.111097	-0.830826
19090	9.151947	-0.643247	3.307552	-0.545587	-0.019420	-0.012076	-0.659465	0.285684	-0.352907	-0.084190	-0.539027	0.117698	-0.829764
19091	9.184589	-0.618288	3.466712	-0.541860	-0.007871	0.003822	-0.659752	0.286813	-0.353174	-0.094020	-0.537659	0.123800	-0.828708
19092	9.140650	-0.624883	3.527255	-0.556281	0.011103	0.004409	-0.659607	0.285968	-0.353465	-0.103707	-0.535730	0.130666	-0.827747
19093	9.170268	-0.615902	3.447374	-0.554417	0.027488	-0.014236	-0.658473	0.284981	-0.354046	-0.114039	-0.533638	0.136683	-0.826767
19094	9.150670	-0.632514	3.476582	-0.547188	0.016557	-0.005246	-0.659313	0.283719	-0.355037	-0.123770	-0.531500	0.143244	-0.825633
19095	9.114635	-0.598483	3.471418	-0.554492	0.005689	0.004464	-0.657484	0.284986	-0.356162	-0.133703	-0.529555	0.149481	-0.824227
19096	9.140791	-0.622573	3.510314	-0.523562	0.017311	-0.001438	-0.658461	0.282737	-0.356881	-0.143089	-0.527303	0.155646	-0.822953
19097	9.111520	-0.624563	3.549038	-0.554296	0.032609	0.015794	-0.660152	0.282461	-0.357292	-0.152880	-0.524721	0.161889	-0.821637
19098	9.145360	-0.699966	3.506339	-0.534550	0.006645	-0.012125	-0.658038	0.282877	-0.356883	-0.162480	-0.522500	0.168113	-0.819959
19099	9.063057	-0.684705	3.544941	-0.552603	0.020140	-0.001820	-0.658320	0.283022	-0.358004	-0.172461	-0.520027	0.174143	-0.818232
19100	9.111908	-0.680634	3.472338	-0.547447	-0.024854	-0.009431	-0.659172	0.284149	-0.357423	-0.181993	-0.518116	0.180669	-0.815961
19101	9.189802	-0.635601	3.408905	-0.545801	-0.046368	-0.020755	-0.659446	0.282033	-0.356318	-0.191932	-0.516671	0.186588	-0.813264
19102	9.136039	-0.627452	3.498293	-0.560078	-0.008572	-0.009669	-0.658597	0.281609	-0.356611	-0.201610	-0.514292	0.193195	-0.810884
19103	9.150823	-0.666575	3.440716	-0.543811	-0.019371	-0.019142	-0.660574	0.281466	-0.354488	-0.211548	-0.512260	0.198956	-0.808241
19104	9.123342	-0.648203	3.259317	-0.536747	-0.062745	-0.008172	-0.661980	0.280770	-0.355890	-0.220691	-0.510694	0.205370	-0.805177
19105	9.218430	-0.693691	3.424013	-0.553768	-0.023064	-0.003301	-0.663100	0.278517	-0.355343	-0.230408	-0.508473	0.211423	-0.802289
19106	9.170000	-0.685985	3.448156	-0.571009	-0.013882	-0.014185	-0.663376	0.276967	-0.355076	-0.240133	-0.505838	0.218047	-0.799324
19107	9.180290	-0.657472	3.380165	-0.543672	0.002259	-0.019263	-0.664222	0.276681	-0.353245	-0.250046	-0.503179	0.223610	-0.796421
19108	9.151123	-0.681365	3.394969	-0.565346	0.017594	-0.010774	-0.665906	0.274576	-0.354238	-0.259725	-0.499893	0.229954	-0.793581
19109	9.156005	-0.657198	3.399526	-0.552720	-0.003300	0.001890	-0.665624	0.274859	-0.355080	-0.269291	-0.497033	0.235853	-0.790452
19110	9.170449	-0.666956	3.399615	-0.556378	0.004119	-0.019428	-0.666745	0.273171	-0.354808	-0.278878	-0.493897	0.241968	-0.787239
19111	9.133795	-0.637271	3.471825	-0.547250	0.013981	-0.019388	-0.667021	0.272050	-0.356505	-0.288728	-0.490749	0.247418	-0.783955
19112	9.181797	-0.712507	3.470184	-0.559952	0.011285	-0.013328	-0.668149	0.271769	-0.355936	-0.298205	-0.487296	0.253533	-0.780601
19113	9.092617	-0.646587	3.486483	-0.554437	0.023872	-0.014236	-0.666457	0.272191	-0.356929	-0.308007	-0.483780	0.259026	-0.777171
19114	9.131994	-0.693509	3.366133	-0.558339	-0.026598	-0.009540	-0.666882	0.272472	-0.356220	-0.317122	-0.480754	0.265309	-0.773253
19115	9.190166	-0.618928	3.370056	-0.543013	-0.031883	-0.029654	-0.668292	0.272192	-0.355931	-0.326670	-0.478122	0.270764	-0.769008
19116	9.131998	-0.584425	3.418077	-0.536539	-0.012115	-0.027940	-0.668573	0.271483	-0.354249	-0.335848	-0.474967	0.276358	-0.765009
19117	9.151343	-0.589425	3.410857	-0.532854	-0.004938	-0.026168	-0.669697	0.270359	-0.354252	-0.345298	-0.471835	0.281448	-0.760873
19118	9.138346	-0.619630	3.205817	-0.547633	-0.057217	-0.015401	-0.669129	0.269653	-0.354264	-0.354040	-0.469079	0.287561	-0.756260
19119	9.223880	-0.619080	3.379678	-0.558411	-0.030100	-0.019223	-0.671527	0.269660	-0.354667	-0.363383	-0.465987	0.293210	-0.751556
19120	9.189491	-0.613531	3.459404	-0.546498	-0.015828	-0.010335	-0.670541	0.269653	-0.353269	-0.372176	-0.462445	0.298971	-0.747159
19121	9.175854	-0.594731	3.360139	-0.545522	-0.004986	-0.013925	-0.671384	0.269094	-0.353971	-0.381360	-0.458908	0.304219	-0.742576
19122	9.170794	-0.635723	3.370269	-0.531840	-0.001530	-0.004946	-0.673355	0.267971	-0.353687	-0.389919	-0.455096	0.309616	-0.738233
19123	9.171026	-0.599549	3.357783	-0.541797	0.003909	-0.003321	-0.670674	0.267678	-0.352305	-0.398855	-0.451266	0.314767	-0.733618
19124	9.190260	-0.614156	3.360337	-0.554510	0.000303	0.003631	-0.672367	0.267683	-0.352432	-0.407395	-0.447063	0.320470	-0.729015
19125	9.170746	-0.609018	3.389302	-0.561749	0.006658	0.001733	-0.671381	0.267962	-0.352297	-0.416333	-0.442877	0.325857	-0.724116
19126	9.189138	-0.681121	3.472240	-0.541726	0.018352	-0.006960	-0.670675	0.268248	-0.354267	-0.424912	-0.438453	0.331036	-0.719461
19127	9.195481	-0.609658	3.311952	-0.559878	0.018448	-0.007155	-0.670957	0.268105	-0.353423	-0.433910	-0.434044	0.336135	-0.714381
19128	9.116184	-0.616710	3.263808	-0.549250	-0.021142	-0.019187	-0.670537	0.268808	-0.353419	-0.442341	-0.430073	0.341558	-0.709021
19129	9.170953	-0.623731	3.355637	-0.547508	-0.030150	-0.019990	-0.670552	0.272332	-0.353944	-0.450954	-0.426433	0.346709	-0.703270
19130	9.175611	-0.618776	3.379739	-0.540123	-0.008537	-0.022690	-0.671119	0.272465	-0.351267	-0.459317	-0.422264	0.351755	-0.697846
19131	9.195163	-0.623944	3.345941	-0.530963	-0.008770	-0.001345	-0.671391	0.270212	-0.351430	-0.467544	-0.418230	0.356554	-0.692355
19132	9.212275	-0.655741	3.302778	-0.540176	-0.022995	-0.017288	-0.670543	0.269644	-0.350599	-0.475601	-0.414102	0.361681	-0.686666
19133	9.195266	-0.616755	3.336195	-0.542014	-0.026624	-0.013748	-0.670975	0.271619	-0.351137	-0.483827	-0.410192	0.366611	-0.680625
19134	9.189980	-0.618775	3.394218	-0.560012	0.000457	-0.010591	-0.670549	0.271054	-0.350865	-0.491992	-0.405384	0.371727	-0.674853
19135	9.233463	-0.686960	3.356259	-0.554553	0.002285	-0.015844	-0.672655	0.268376	-0.349049	-0.500410	-0.400862	0.376434	-0.668727
19136	9.171066	-0.638368	3.334052	-0.543549	0.016595	-0.010501	-0.671234	0.266551	-0.351750	-0.508419	-0.395878	0.381054	-0.663014
19137	9.190599	-0.633824	3.307395	-0.559807	0.029258	-0.007224	-0.670105	0.266262	-0.350497	-0.516813	-0.390769	0.385528	-0.656942
19138	9.199896	-0.628747	3.355654	-0.567089	0.023814	0.000686	-0.670660	0.264441	-0.353182	-0.524763	-0.385241	0.390355	-0.651027
19139	9.180497	-0.667337	3.348861	-0.553493	0.018348	-0.000015	-0.669394	0.265569	-0.354446	-0.532765	-0.380179	0.394811	-0.644786
19140	9.156230	-0.647684	3.375255	-0.543423	0.035472	-0.006198	-0.670377	0.264730	-0.355431	-0.540562	-0.374690	0.399034	-0.638883
19141	9.224009	-0.565853	3.388750	-0.546153	0.038207	-0.007108	-0.670930	0.262196	-0.355593	-0.548595	-0.369408	0.403023	-0.632577
19142	9.112882	-0.662032	3.356142	-0.565377	0.005782	-0.000090	-0.669666	0.263746	-0.356712	-0.556081	-0.363893	0.407772	-0.626161
19143	9.179937	-0.725063	3.393002	-0.529128	-0.001482	-0.012002	-0.669245	0.264308	-0.356568	-0.563562	-0.359246	0.411844	-0.619456
19144	9.171148	-0.597224	3.343259	-0.538210	0.007690	-0.024533	-0.669806	0.263176	-0.354467	-0.571013	-0.354105	0.415932	-0.612825
19145	9.151746	-0.577632	3.364814	-0.554574	0.000461	-0.014067	-0.670091	0.264026	-0.355862	-0.578550	-0.349071	0.420170	-0.605712
19146	9.195107	-0.619050	3.355552	-0.549164	-0.001266	-0.024605	-0.669526	0.263741	-0.355166	-0.585838	-0.343810	0.424369	-0.598748
19147	9.151718	-0.584882	3.364895	-0.547473	-0.024769	-0.017368	-0.670230	0.263748	-0.356988	-0.592975	-0.339098	0.428676	-0.591296
19148	9.160686	-0.720138	3.388140	-0.530994	-0.010501	-0.010203	-0.670512	0.263032	-0.353198	-0.599726	-0.333943	0.432737	-0.584423
19149	9.201935	-0.628457	3.403976	-0.545569	-0.012193	-0.013882	-0.670649	0.262618	-0.355732	-0.606739	-0.328986	0.436780	-0.576940
19150	9.154460	-0.587588	3.321426	-0.534575	-0.003317	-0.004962	-0.671076	0.262751	-0.352916	-0.613352	-0.323566	0.440704	-0.569987
19151	9.175835	-0.599564	3.360193	-0.552731	0.000390	-0.006965	-0.671933	0.265289	-0.353164	-0.620261	-0.318235	0.444603	-0.562433
19152	9.202439	-0.604626	3.350549	-0.567272	-0.004090	-0.001795	-0.671933	0.264861	-0.351481	-0.626866	-0.312296	0.448793	-0.555063
19153	9.195293	-0.609505	3.336114	-0.567275	-0.010486	0.007974	-0.671224	0.264586	-0.353879	-0.633412	-0.306690	0.452957	-0.547322
19154	9.170690	-0.613820	3.394189	-0.563487	0.016528	0.006959	-0.670380	0.264859	-0.351915	-0.639898	-0.300401	0.456758	-0.540057
19155	9.199018	-0.691061	3.438508	-0.556267	0.009301	0.005313	-0.670245	0.266269	-0.352464	-0.646391	-0.294661	0.460403	-0.532338
19156	9.209961	-0.600052	3.316658	-0.548934	0.018269	0.007132	-0.671514	0.266133	-0.353018	-0.652621	-0.288451	0.463886	-0.525064
19157	9.152413	-0.599991	3.268406	-0.535543	-0.019610	0.003974	-0.670674	0.267535	-0.351744	-0.658548	-0.283226	0.467557	-0.517192
19158	9.214507	-0.604702	3.350533	-0.531160	-0.029313	-0.020677	-0.669413	0.269504	-0.351593	-0.664345	-0.277927	0.471184	-0.509301
19159	9.195160	-0.575459	3.369564	-0.545499	-0.001395	-0.012171	-0.670116	0.269084	-0.351873	-0.670479	-0.272470	0.474493	-0.501074
19160	9.180822	-0.616694	3.331381	-0.560086	-0.008471	-0.019382	-0.670120	0.269645	-0.351024	-0.676428	-0.266478	0.478002	-0.492898
19161	9.209702	-0.667718	3.317413	-0.538496	-0.043703	-0.019797	-0.669277	0.270199	-0.348776	-0.681995	-0.261540	0.481637	-0.484257
19162	9.228905	-0.626543	3.350758	-0.554673	-0.013898	-0.019277	-0.669423	0.271041	-0.347782	-0.687670	-0.255599	0.485016	-0.475961
19163	9.194543	-0.608895	3.432765	-0.540003	0.003932	-0.006839	-0.670692	0.270905	-0.348335	-0.693382	-0.249991	0.487941	-0.467589
19164	9.223994	-0.643414	3.353369	-0.560024	0.002352	-0.020328	-0.669704	0.270617	-0.347222	-0.699050	-0.243756	0.490993	-0.459171
19165	9.180589	-0.628625	3.355679	-0.545390	0.011159	-0.006064	-0.670274	0.272026	-0.346921	-0.704647	-0.237937	0.493728	-0.450656
19166	9.171168	-0.616633	3.331393	-0.552599	0.020203	-0.006203	-0.670975	0.271474	-0.349733	-0.710124	-0.231432	0.496378	-0.442462
19167	9.180961	-0.580445	3.330976	-0.534484	0.016580	-0.013039	-0.668861	0.271745	-0.348200	-0.715577	-0.225731	0.498766	-0.433851
19168	9.175949	-0.628747	3.331522	-0.561817	0.002300	-0.014163	-0.668873	0.274136	-0.347051	-0.720783	-0.219261	0.501562	-0.425244
