# Supplementary material for: Identification of Haptic Based Guiding Using Hard Reins
Source: PLoS One. 2015 Jul 22;10(7):e0132020. doi: 10.1371/journal.pone.0132020 (PMC4511788; doi:10.1371/journal.pone.0132020)
Supplement: S9 File — (ZIP) [file pone.0132020.s009.zip › Exp2_MotionData2/Subject11/path1/T5/fh5.txt]

// Start Time: 0
// Sample rate: 25.0Hz
// Scenario: 4.9
// Firmware Version: 2.6.1
Counter	Acc_X	Acc_Y	Acc_Z	Gyr_X	Gyr_Y	Gyr_Z	Mag_X	Mag_Y	Mag_Z	Quat_w	Quat_x	Quat_y	Quat_z
18285	0.583535	0.187457	-9.699392	0.044656	0.003965	-0.004201	0.204846	0.042157	0.688654	0.002171	0.964755	0.261229	0.031653
18286	0.525269	0.144572	-9.713803	0.055456	0.009268	-0.016430	0.204717	0.042575	0.686821	0.001102	0.964710	0.261425	0.031462
18287	0.466297	0.005270	-9.796615	0.034989	0.009354	-0.039498	0.203778	0.043552	0.687896	0.000441	0.964495	0.262231	0.031380
18288	0.509546	-0.024037	-9.830974	0.046620	0.012847	-0.037657	0.203771	0.045358	0.686995	-0.000461	0.964339	0.262811	0.031305
18289	0.645916	0.133771	-9.791880	0.012564	0.000518	-0.029147	0.204160	0.046189	0.688311	-0.000658	0.964182	0.263403	0.031167
18290	0.634977	0.292584	-9.799573	-0.003649	-0.000417	-0.004560	0.201903	0.046757	0.687300	-0.000543	0.964205	0.263329	0.031100
18291	0.666685	0.335721	-9.770509	0.010625	-0.003073	0.003463	0.200553	0.049819	0.688665	-0.000692	0.964221	0.263290	0.030910
18292	0.613714	0.359955	-9.846684	0.035652	-0.008300	0.009817	0.201093	0.049261	0.687075	-0.001303	0.964313	0.263000	0.030484
18293	0.560170	0.302556	-9.875725	0.024080	-0.007376	-0.002595	0.200829	0.049263	0.686553	-0.001671	0.964300	0.263087	0.030143
18294	0.549840	0.206633	-9.807037	-0.016165	-0.004759	-0.008184	0.201227	0.048983	0.687333	-0.001291	0.964298	0.263106	0.030058
18295	0.537175	0.120483	-9.694955	-0.046637	0.010935	0.003971	0.201496	0.048287	0.687322	-0.000393	0.964309	0.263022	0.030441
18296	0.543724	0.024135	-9.722558	-0.046572	0.010974	-0.010148	0.201238	0.046760	0.687836	0.000492	0.964284	0.263070	0.030819
18297	0.517440	0.065049	-9.781947	-0.014411	0.003977	0.000653	0.199385	0.045659	0.687853	0.000798	0.964282	0.263070	0.030892
18298	0.544363	0.113152	-9.714330	0.026728	0.002210	0.002709	0.199375	0.047743	0.687480	0.000307	0.964327	0.262925	0.030716
18299	0.568912	0.172757	-9.824416	0.033917	0.002236	-0.000756	0.200162	0.049127	0.687744	-0.000312	0.964319	0.262982	0.030500
18300	0.631787	0.186565	-9.868062	-0.000065	-0.001274	-0.004557	0.198844	0.047468	0.687748	-0.000262	0.964338	0.262922	0.030397
18301	0.636346	0.148102	-9.849316	0.003628	0.005778	-0.028305	0.195655	0.048041	0.687802	-0.000299	0.964182	0.263491	0.030413
18302	0.650239	0.066084	-9.891238	-0.012457	0.009286	-0.031073	0.195121	0.047487	0.689644	-0.000050	0.964055	0.263937	0.030579
18303	0.635691	0.054487	-9.787896	-0.053644	0.002254	-0.029637	0.195925	0.047067	0.688051	0.001028	0.963893	0.264498	0.030831
18304	0.525084	0.115973	-9.627605	-0.094021	-0.028412	-0.017664	0.194338	0.044296	0.690938	0.003042	0.963863	0.264606	0.030702
18305	0.409692	0.189016	-9.632980	-0.134209	-0.016985	-0.030202	0.194364	0.040130	0.690370	0.005773	0.963698	0.265126	0.031000
18306	0.405662	0.304176	-9.739778	-0.071493	0.003200	-0.039337	0.195702	0.039290	0.688765	0.007198	0.963521	0.265691	0.031357
18307	0.449335	0.337113	-9.869564	0.045679	0.009338	-0.025247	0.194769	0.039295	0.689830	0.006325	0.963384	0.266228	0.031200
18308	0.511687	0.278675	-9.942878	0.125391	0.018139	-0.038762	0.193690	0.041661	0.690921	0.003877	0.963230	0.266878	0.030797
18309	0.530682	0.230690	-9.854665	0.120032	0.016377	-0.044112	0.193672	0.045273	0.689907	0.001546	0.962988	0.267823	0.030376
18310	0.583043	0.119977	-9.743426	0.080609	0.011063	-0.037410	0.192866	0.048056	0.688108	-0.000003	0.962831	0.268425	0.030078
18311	0.631433	0.133950	-9.770122	0.054655	0.011042	-0.034967	0.192575	0.052780	0.687634	-0.001057	0.962632	0.269153	0.029907
18312	0.631528	0.148272	-9.806010	0.007181	0.005761	-0.023873	0.192313	0.051948	0.688155	-0.001172	0.962547	0.269460	0.029902
18313	0.612440	0.177565	-9.714176	0.014282	-0.004768	-0.016800	0.192043	0.052783	0.687905	-0.001374	0.962455	0.269814	0.029648
18314	0.592998	0.163035	-9.795894	0.042917	0.009249	-0.011249	0.190426	0.055846	0.689799	-0.002205	0.962424	0.269934	0.029517
18315	0.539533	0.119774	-9.920911	0.028535	0.002252	0.004492	0.192556	0.055279	0.688973	-0.002730	0.962442	0.269886	0.029322
18316	0.559046	0.139563	-9.692521	0.006053	0.003021	0.023709	0.190971	0.054733	0.687678	-0.002836	0.962630	0.269219	0.029269
18317	0.535473	0.217007	-9.597692	-0.008207	0.003911	0.009531	0.190694	0.056401	0.688093	-0.002660	0.962676	0.269052	0.029304
18318	0.525490	0.178010	-9.790332	-0.023419	0.000441	0.013812	0.190035	0.055154	0.688747	-0.002181	0.962781	0.268673	0.029360
18319	0.549312	0.134336	-9.853530	-0.040370	0.010958	0.007544	0.190574	0.053484	0.689248	-0.001419	0.962813	0.268526	0.029703
18320	0.564004	0.163056	-9.862941	-0.025176	0.009201	0.011175	0.190838	0.053204	0.690161	-0.000951	0.962909	0.268158	0.029937
18321	0.575866	0.129640	-9.748060	0.001661	0.002191	0.006926	0.190588	0.050150	0.690791	-0.000951	0.962942	0.268048	0.029885
18322	0.587598	0.081470	-9.739101	0.016867	0.003939	0.007911	0.189523	0.050989	0.690290	-0.001262	0.963027	0.267750	0.029793
18323	0.568339	0.093324	-9.844552	0.017845	0.020616	-0.002585	0.188324	0.051551	0.690708	-0.001671	0.962997	0.267832	0.030010
18324	0.563626	0.110140	-9.863545	-0.003603	0.007512	-0.011595	0.189521	0.051684	0.689640	-0.001595	0.962977	0.267894	0.030096
18325	0.558891	0.122307	-9.829717	0.009815	0.002263	-0.013275	0.190704	0.053622	0.689904	-0.001746	0.962901	0.268177	0.030003
18326	0.573503	0.120101	-9.685691	0.021418	0.009130	-0.004407	0.189491	0.053348	0.687902	-0.002165	0.962916	0.268123	0.029986
18327	0.571082	0.122231	-9.781784	0.002634	0.009142	-0.002778	0.191217	0.053339	0.687876	-0.002221	0.962892	0.268199	0.030063
18328	0.602698	0.153269	-9.776894	-0.014432	0.007344	0.011186	0.190943	0.053895	0.689199	-0.001949	0.962993	0.267821	0.030203
18329	0.583558	0.177546	-9.752415	-0.005519	0.007330	0.018311	0.191476	0.054170	0.688274	-0.001848	0.963084	0.267487	0.030291
18330	0.559259	0.158317	-9.810109	0.010621	0.010866	0.013159	0.191075	0.054172	0.689068	-0.002080	0.963188	0.267101	0.030365
18331	0.563508	0.076559	-9.791859	0.021428	0.007407	-0.004417	0.190659	0.054866	0.693021	-0.002485	0.963155	0.267221	0.030309
18332	0.563078	0.028816	-9.715461	0.035719	0.012725	-0.004260	0.189895	0.053902	0.692940	-0.003198	0.963172	0.267157	0.030286
18333	0.567905	0.033148	-9.859661	0.007139	0.016261	-0.010621	0.188958	0.056270	0.691271	-0.003378	0.963101	0.267387	0.030475
18334	0.655126	0.071143	-9.797486	0.005265	0.005689	0.003406	0.189098	0.056270	0.689167	-0.003472	0.963155	0.267191	0.030478
18335	0.650965	0.164950	-9.808390	0.007000	0.007410	0.016663	0.187913	0.054610	0.689300	-0.003618	0.963236	0.266896	0.030501
18336	0.612705	0.215932	-9.752192	0.003397	-0.000471	0.018391	0.187762	0.055442	0.693120	-0.003652	0.963382	0.266380	0.030394
18337	0.595675	0.196954	-9.709002	0.006131	-0.000446	0.006075	0.187901	0.054608	0.692584	-0.003725	0.963410	0.266289	0.030274
18338	0.565920	0.091092	-9.794084	0.010688	0.002246	-0.009754	0.188697	0.055716	0.691006	-0.003897	0.963398	0.266343	0.030184
18339	0.524656	0.062455	-9.825302	-0.029616	0.016222	0.004109	0.186571	0.055310	0.692086	-0.003369	0.963409	0.266267	0.030572
18340	0.519811	0.057917	-9.748402	-0.030501	0.012719	-0.001198	0.186583	0.054061	0.690759	-0.002810	0.963432	0.266149	0.030902
18341	0.505732	0.111313	-9.627492	-0.000100	0.002209	-0.002765	0.186855	0.054616	0.688134	-0.002771	0.963413	0.266224	0.030857
18342	0.539640	0.129865	-9.766973	0.012463	0.010985	-0.004407	0.186587	0.054617	0.688663	-0.003029	0.963413	0.266212	0.030925
18343	0.564117	0.177605	-9.824319	-0.009029	0.002226	-0.001067	0.187647	0.054889	0.688781	-0.002816	0.963404	0.266250	0.030926
18344	0.593116	0.177643	-9.738043	-0.009021	-0.001288	-0.006377	0.189236	0.054463	0.690592	-0.002593	0.963404	0.266258	0.030872
18345	0.621761	0.133857	-9.825319	-0.016209	0.016187	0.007717	0.188039	0.055303	0.690093	-0.002319	0.963432	0.266121	0.031182
18346	0.606926	0.085835	-9.835357	-0.023358	-0.001290	0.000547	0.187384	0.052528	0.692177	-0.001824	0.963467	0.265996	0.031204
18347	0.611780	0.086106	-9.734449	-0.007242	-0.001297	-0.004626	0.187658	0.051138	0.691896	-0.001626	0.963440	0.266103	0.031130
18348	0.631337	0.119599	-9.743848	0.006190	0.005702	-0.004502	0.188578	0.052799	0.691767	-0.001735	0.963446	0.266083	0.031129
18349	0.621694	0.122066	-9.748543	0.001731	0.016205	-0.004493	0.188048	0.052663	0.691774	-0.001805	0.963408	0.266192	0.031348
18350	0.607231	0.129072	-9.854091	-0.014344	0.016235	-0.008127	0.188045	0.052246	0.693346	-0.001571	0.963390	0.266224	0.031659
18351	0.626490	0.121616	-9.883184	-0.003678	-0.003036	0.002449	0.187523	0.053362	0.688899	-0.001441	0.963402	0.266197	0.031537
18352	0.643301	0.105000	-9.768153	0.019544	-0.007444	0.006997	0.187120	0.054476	0.688391	-0.001744	0.963471	0.265981	0.031211
18353	0.607203	0.119950	-9.690759	0.042890	0.011840	-0.007731	0.187783	0.052943	0.691255	-0.002587	0.963417	0.266179	0.031129
18354	0.597738	0.150934	-9.808091	0.017843	0.021474	-0.002580	0.188444	0.053217	0.691511	-0.003003	0.963441	0.266061	0.031371
18355	0.602500	0.141290	-9.803436	-0.001842	0.009225	-0.006296	0.187376	0.054473	0.691014	-0.002968	0.963398	0.266204	0.031477
18356	0.583514	0.187193	-9.785920	0.012442	0.003967	-0.000909	0.187119	0.054476	0.688654	-0.003190	0.963421	0.266126	0.031410
18357	0.602719	0.170307	-9.752631	0.032114	0.010951	0.002774	0.187649	0.054612	0.688647	-0.003819	0.963423	0.266115	0.031368
18358	0.626435	0.112172	-9.825609	0.035669	0.005700	0.008051	0.187914	0.054193	0.689558	-0.004502	0.963502	0.265838	0.031210
18359	0.626242	0.083470	-9.773061	-0.021552	0.010945	-0.001166	0.188706	0.055578	0.688640	-0.004095	0.963487	0.265869	0.031456
18360	0.602039	0.076392	-9.789758	-0.037654	0.017947	0.000511	0.188696	0.056689	0.689571	-0.003428	0.963506	0.265756	0.031924
18361	0.621387	0.081000	-9.806696	-0.021529	0.013587	-0.004679	0.190836	0.053899	0.689511	-0.003034	0.963470	0.265854	0.032220
18362	0.597261	0.081453	-9.719957	0.028527	0.016193	0.004512	0.190038	0.054320	0.689264	-0.003633	0.963529	0.265621	0.032303
18363	0.621528	0.100286	-9.792054	0.026810	0.009237	-0.011388	0.189903	0.054877	0.689141	-0.004145	0.963457	0.265880	0.032257
18364	0.626398	0.105132	-9.768006	0.008889	0.009214	-0.006233	0.191370	0.054036	0.688584	-0.004321	0.963462	0.265854	0.032311
18365	0.636167	0.119576	-9.739082	-0.004533	0.010076	-0.006328	0.190969	0.054316	0.688856	-0.004236	0.963419	0.265995	0.032449
18366	0.602518	0.143703	-9.801005	0.009746	0.012702	0.004376	0.190431	0.055429	0.689138	-0.004456	0.963463	0.265818	0.032563
18367	0.621523	0.100227	-9.811283	0.005320	0.000482	-0.009814	0.190830	0.055427	0.688738	-0.004505	0.963407	0.266033	0.032463
18368	0.626124	0.066662	-9.763638	-0.014332	0.010978	-0.015215	0.193095	0.054443	0.688037	-0.004237	0.963362	0.266172	0.032675
18369	0.647704	0.044874	-9.754461	0.001718	0.007450	-0.004548	0.193493	0.054163	0.688553	-0.004260	0.963330	0.266283	0.032727
18370	0.660214	0.109384	-9.864388	0.005307	0.009215	-0.002741	0.194288	0.054715	0.688021	-0.004370	0.963349	0.266203	0.032799
18371	0.612204	0.148357	-9.827474	-0.007265	-0.004795	0.002425	0.194548	0.055546	0.688288	-0.004157	0.963362	0.266175	0.032663
18372	0.617130	0.158271	-9.719245	-0.011718	0.009188	-0.001084	0.196539	0.054979	0.689303	-0.003940	0.963390	0.266057	0.032825
18373	0.583125	0.134159	-9.824983	-0.018844	0.002233	-0.007321	0.196942	0.054422	0.688897	-0.003531	0.963348	0.266209	0.032885
18374	0.592439	0.081579	-9.691072	-0.014403	0.012689	-0.001099	0.197736	0.054973	0.688628	-0.003282	0.963368	0.266108	0.033129
18375	0.558554	0.072098	-9.731749	-0.014364	0.019720	-0.006351	0.197997	0.055527	0.689155	-0.003055	0.963319	0.266242	0.033497
18376	0.566083	0.115035	-9.829862	-0.001848	0.002242	-0.006315	0.200918	0.052175	0.694331	-0.002987	0.963329	0.266210	0.033473
18377	0.590561	0.158390	-9.747856	0.006143	-0.000431	0.004307	0.199594	0.053017	0.691995	-0.003052	0.963349	0.266154	0.033339
18378	0.605309	0.196570	-9.810035	0.012420	-0.003042	0.002586	0.199065	0.053576	0.690696	-0.003239	0.963388	0.266034	0.033137
18379	0.631742	0.177223	-9.776837	0.002605	-0.003043	-0.004547	0.197739	0.053583	0.690059	-0.003212	0.963363	0.266147	0.032972
18380	0.636266	0.133949	-9.758146	-0.000960	0.000458	-0.007215	0.199326	0.054130	0.690960	-0.003153	0.963351	0.266199	0.032909
18381	0.631282	0.114539	-9.825624	-0.001892	0.005697	0.004252	0.197205	0.055810	0.687200	-0.003092	0.963367	0.266139	0.032937
18382	0.621428	0.085891	-9.780202	-0.003712	0.005678	0.009521	0.198804	0.054968	0.687035	-0.003019	0.963439	0.265874	0.032987
18383	0.641029	0.124320	-9.748684	0.007021	0.005668	0.009601	0.198394	0.055247	0.689803	-0.003135	0.963482	0.265716	0.032967
18384	0.592819	0.138894	-9.825011	0.009739	0.005711	0.004353	0.200245	0.056903	0.689266	-0.003318	0.963527	0.265554	0.032947
18385	0.597650	0.138878	-9.817842	-0.001881	-0.000410	-0.000161	0.199185	0.056353	0.689539	-0.003222	0.963524	0.265579	0.032856
18386	0.607350	0.143702	-9.789029	0.007075	0.005710	-0.000958	0.199727	0.054962	0.688860	-0.003349	0.963545	0.265499	0.032850
18387	0.633958	0.148444	-9.743538	0.001700	0.017058	0.002561	0.199846	0.057183	0.689012	-0.003414	0.963545	0.265473	0.033077
18388	0.631336	0.123984	-9.883199	-0.012641	0.009194	0.009476	0.200778	0.056623	0.689124	-0.003188	0.963614	0.265205	0.033242
18389	0.672070	0.075903	-9.771139	-0.009058	-0.000448	0.002393	0.200375	0.056068	0.691357	-0.002956	0.963624	0.265176	0.033189
18390	0.635853	0.076223	-9.758806	0.007098	0.000466	-0.008930	0.200918	0.055511	0.688979	-0.003051	0.963607	0.265249	0.033083
18391	0.614102	0.076172	-9.830723	-0.001905	0.002200	0.005999	0.200780	0.055928	0.689773	-0.002976	0.963635	0.265155	0.033042
18392	0.631449	0.134134	-9.710032	0.014206	0.005680	0.002608	0.200514	0.056346	0.689125	-0.003244	0.963672	0.265024	0.032998
18393	0.574032	0.211380	-9.766333	0.021318	0.006556	0.015034	0.201442	0.056758	0.688983	-0.003641	0.963742	0.264771	0.032916
18394	0.563966	0.158201	-9.877417	0.003483	0.002230	0.003427	0.200107	0.057320	0.690060	-0.003685	0.963783	0.264629	0.032863
18395	0.597232	0.081093	-9.837731	0.007022	-0.007420	0.007797	0.199841	0.057322	0.690327	-0.003727	0.963826	0.264507	0.032585
18396	0.583181	0.139234	-9.738400	0.012368	0.002175	0.013172	0.200381	0.057042	0.688214	-0.003948	0.963919	0.264176	0.032482
18397	0.607442	0.153594	-9.699987	0.019550	0.017915	0.011514	0.199843	0.058434	0.687711	-0.004364	0.963964	0.263988	0.032626
18398	0.631204	0.102616	-9.792111	-0.000086	0.016194	0.002537	0.200901	0.057732	0.690184	-0.004412	0.963990	0.263862	0.032860
18399	0.621654	0.119381	-9.839906	-0.009039	0.021444	0.006904	0.200370	0.057457	0.690452	-0.004293	0.964011	0.263745	0.033223
18400	0.607158	0.119406	-9.868622	-0.003729	0.002188	0.014809	0.200907	0.056899	0.689912	-0.004205	0.964112	0.263379	0.033206
18401	0.602112	0.086064	-9.772822	0.001654	0.010929	0.011347	0.201438	0.056758	0.689903	-0.004238	0.964161	0.263183	0.033307
18402	0.604520	0.083772	-9.729607	-0.000190	0.003898	0.020118	0.203025	0.057860	0.690021	-0.004231	0.964287	0.262722	0.033304
18403	0.606647	0.047307	-9.850219	-0.018069	-0.004824	0.017307	0.203573	0.054801	0.689982	-0.003808	0.964380	0.262400	0.033202
18404	0.592576	0.100806	-9.695660	-0.004623	-0.004828	0.007724	0.204891	0.056044	0.690894	-0.003661	0.964450	0.262164	0.033054
18405	0.611658	0.067055	-9.672177	-0.001094	-0.015353	0.014748	0.204889	0.056599	0.690374	-0.003511	0.964535	0.261902	0.032659
18406	0.592136	0.044956	-9.869349	0.007010	-0.006545	0.011320	0.205166	0.055210	0.689437	-0.003582	0.964621	0.261617	0.032417
18407	0.572880	0.052441	-9.830641	0.003488	0.009222	0.002546	0.205172	0.054655	0.688643	-0.003644	0.964625	0.261593	0.032469
18408	0.583105	0.133909	-9.906703	-0.012596	0.003988	-0.001099	0.206228	0.054787	0.690073	-0.003384	0.964643	0.261524	0.032534
18409	0.563912	0.148757	-9.819841	-0.022475	0.002210	0.004116	0.206498	0.054369	0.689539	-0.002907	0.964662	0.261453	0.032584
18410	0.559046	0.139570	-9.690118	0.012387	0.009180	0.009679	0.206088	0.056037	0.690219	-0.003164	0.964723	0.261218	0.032618
18411	0.573501	0.134661	-9.685492	0.015959	0.016167	0.013250	0.204903	0.054655	0.689698	-0.003504	0.964779	0.260995	0.032734
18412	0.606997	0.093286	-9.758361	0.019540	0.005679	0.011459	0.205165	0.054375	0.691136	-0.003882	0.964855	0.260716	0.032662
18413	0.592564	0.100667	-9.741327	0.007059	0.010947	0.002580	0.204367	0.054936	0.690628	-0.004017	0.964859	0.260693	0.032724
18414	0.626149	0.071363	-9.799637	-0.000111	0.009190	0.006032	0.204103	0.055076	0.689846	-0.004031	0.964900	0.260526	0.032823
18415	0.645669	0.100016	-9.818704	0.017867	0.009234	-0.011460	0.204897	0.055628	0.689576	-0.004358	0.964831	0.260781	0.032798
18416	0.645568	0.083422	-9.739579	0.017803	0.010938	0.000877	0.203279	0.058274	0.692649	-0.004723	0.964841	0.260733	0.032838
18417	0.626303	0.090803	-9.734521	0.003568	0.017976	-0.015055	0.203541	0.058411	0.693171	-0.004819	0.964748	0.261047	0.033058
18418	0.623818	0.083371	-9.811497	-0.009073	0.002187	0.007707	0.203819	0.058133	0.690274	-0.004624	0.964806	0.260835	0.033069
18419	0.631034	0.076393	-9.715500	0.019600	0.003948	-0.003539	0.203025	0.057026	0.691195	-0.004964	0.964781	0.260939	0.032934
18420	0.633565	0.095352	-9.801829	0.021400	0.012710	-0.000845	0.202489	0.057723	0.691604	-0.005407	0.964784	0.260909	0.032989
18421	0.633192	0.044701	-9.848074	-0.003666	0.010956	0.002481	0.203010	0.059248	0.691874	-0.005339	0.964788	0.260881	0.033110
18422	0.631021	0.074031	-9.701106	-0.000983	0.010934	-0.001021	0.200624	0.058705	0.691905	-0.005341	0.964790	0.260857	0.033249
18423	0.624032	0.110138	-9.710244	0.017821	0.021442	-0.000836	0.198371	0.060108	0.688538	-0.005740	0.964767	0.260906	0.033461
18424	0.626223	0.081050	-9.777895	0.007081	0.000462	-0.004520	0.197707	0.060807	0.687242	-0.005840	0.964753	0.260968	0.033355
18425	0.679444	0.094993	-9.802229	-0.005471	0.002182	0.002431	0.198901	0.060522	0.688009	-0.005690	0.964763	0.260941	0.033318
18426	0.669856	0.104704	-9.797228	0.001708	0.010066	-0.000126	0.197066	0.058590	0.684471	-0.005739	0.964773	0.260887	0.033426
18427	0.684396	0.111806	-9.797272	-0.011715	-0.001310	-0.002912	0.197334	0.058589	0.683810	-0.005445	0.964758	0.260959	0.033358
18428	0.684223	0.085554	-9.730274	-0.005448	0.005679	-0.003729	0.197314	0.059142	0.688545	-0.005331	0.964750	0.260984	0.033418
18429	0.684117	0.071093	-9.740053	-0.014390	0.005682	-0.004678	0.196384	0.059147	0.688953	-0.005022	0.964721	0.261087	0.033503
18430	0.640453	0.047043	-9.850513	-0.014401	0.005706	0.000620	0.194664	0.059157	0.687140	-0.004739	0.964734	0.261030	0.033611
18431	0.630711	0.032936	-9.768873	-0.007249	-0.003048	-0.002886	0.194531	0.059436	0.686620	-0.004527	0.964719	0.261105	0.033488
18432	0.650529	0.102553	-9.763437	0.010679	0.003961	-0.008009	0.195196	0.059572	0.686086	-0.004712	0.964689	0.261217	0.033431
18433	0.669993	0.123946	-9.797008	0.002678	0.017974	-0.014186	0.194128	0.059854	0.687418	-0.004793	0.964600	0.261514	0.033666
18434	0.684456	0.119125	-9.763539	-0.026939	0.003045	0.000518	0.192809	0.058751	0.686902	-0.004254	0.964618	0.261442	0.033787
18435	0.674761	0.114368	-9.770720	-0.035813	0.006582	-0.014511	0.192400	0.059307	0.689015	-0.003532	0.964538	0.261721	0.034006
18436	0.655131	0.073402	-9.845530	-0.023273	-0.001259	-0.017974	0.192287	0.057087	0.686893	-0.003028	0.964463	0.262001	0.034027
18437	0.664940	0.090516	-9.730051	-0.000038	0.010080	-0.011597	0.190423	0.057374	0.688238	-0.003020	0.964392	0.262247	0.034126
18438	0.616787	0.112379	-9.782261	0.001754	0.012726	-0.009792	0.189491	0.057379	0.688909	-0.003078	0.964347	0.262394	0.034285
18439	0.612037	0.124355	-9.810924	-0.010809	-0.000407	-0.004640	0.188963	0.057104	0.688389	-0.002812	0.964321	0.262499	0.034235
18440	0.631340	0.119644	-9.729426	-0.000014	0.009226	-0.016871	0.187508	0.056557	0.687880	-0.002812	0.964241	0.262778	0.034336
18441	0.621741	0.129223	-9.767689	0.009752	0.005701	-0.000065	0.186315	0.056564	0.687505	-0.002978	0.964234	0.262809	0.034294
18442	0.604778	0.122036	-9.801273	0.005291	0.003093	-0.002746	0.186439	0.056562	0.689999	-0.003058	0.964232	0.262821	0.034248
18443	0.602449	0.134082	-9.801115	-0.000071	0.007467	-0.002766	0.186444	0.056841	0.687899	-0.003041	0.964210	0.262897	0.034290
18444	0.585586	0.139098	-9.776877	0.003511	-0.003022	-0.007178	0.186701	0.057116	0.690000	-0.003051	0.964188	0.262998	0.034135
18445	0.604768	0.119726	-9.770055	0.006218	0.006603	-0.009777	0.186838	0.056838	0.689207	-0.003145	0.964129	0.263213	0.034124
18446	0.607183	0.119708	-9.770076	0.007126	0.016227	-0.009736	0.186571	0.057256	0.688953	-0.003325	0.964080	0.263364	0.034322
18447	0.612156	0.138978	-9.748266	0.006166	0.010942	0.002576	0.185642	0.057261	0.688967	-0.003448	0.964083	0.263341	0.034392
18448	0.633903	0.143384	-9.825315	-0.001851	0.009214	-0.003661	0.186837	0.057255	0.688948	-0.003422	0.964071	0.263371	0.034502
18449	0.631601	0.157952	-9.786672	0.007102	-0.001279	-0.008918	0.185372	0.058374	0.688457	-0.003488	0.964022	0.263571	0.034332
18450	0.669894	0.109559	-9.782751	-0.010800	-0.003046	-0.008195	0.186305	0.057535	0.688697	-0.003222	0.963993	0.263691	0.034252
18451	0.640761	0.090323	-9.854825	-0.005445	0.010958	0.000713	0.186168	0.058092	0.688967	-0.003120	0.963988	0.263696	0.034384
18452	0.669725	0.085550	-9.768605	-0.016179	-0.003054	-0.006477	0.184439	0.058379	0.689522	-0.002751	0.963966	0.263787	0.034332
18453	0.674701	0.104857	-9.734777	-0.010803	0.011808	-0.004620	0.183917	0.056854	0.689383	-0.002550	0.963931	0.263891	0.034511
18454	0.660317	0.121616	-9.796950	0.007062	0.007439	0.002553	0.184441	0.058101	0.689388	-0.002691	0.963953	0.263807	0.034539
18455	0.665451	0.162615	-9.748454	0.012432	0.012677	0.002617	0.183782	0.056993	0.689912	-0.002947	0.963955	0.263788	0.034613
18456	0.665473	0.167271	-9.798874	-0.010749	0.021465	-0.011617	0.182980	0.056580	0.692022	-0.002808	0.963894	0.263959	0.035006
18457	0.660298	0.119182	-9.806593	-0.004521	-0.004779	-0.011675	0.181661	0.054781	0.692549	-0.002635	0.963834	0.264204	0.034834
18458	0.655625	0.138697	-9.729417	0.010720	0.003974	-0.017696	0.182709	0.058248	0.690729	-0.002814	0.963748	0.264524	0.034777
18459	0.660399	0.133584	-9.816042	0.023165	0.016188	0.006229	0.182977	0.058386	0.689807	-0.003298	0.963766	0.264442	0.034863
18460	0.650609	0.114506	-9.787334	0.017820	0.010078	-0.001764	0.182179	0.059085	0.689301	-0.003657	0.963762	0.264449	0.034884
18461	0.665223	0.131288	-9.768040	-0.000088	0.003937	-0.001037	0.182461	0.057975	0.686395	-0.003623	0.963751	0.264492	0.034858
18462	0.675178	0.169946	-9.685964	-0.012635	0.007405	0.002412	0.183252	0.057830	0.687958	-0.003384	0.963775	0.264392	0.034989
18463	0.646057	0.153050	-9.779642	0.010636	0.010935	0.004364	0.184297	0.060324	0.688887	-0.003594	0.963787	0.264338	0.035041
18464	0.653125	0.131088	-9.864078	-0.004530	0.006593	-0.004578	0.183498	0.060050	0.690078	-0.003502	0.963768	0.264396	0.035114
18465	0.621539	0.100418	-9.748791	-0.001871	0.002202	-0.003693	0.184030	0.060047	0.689807	-0.003420	0.963745	0.264490	0.035063
18466	0.640500	0.052007	-9.799984	-0.003601	0.016226	-0.011600	0.181640	0.061450	0.687625	-0.003393	0.963681	0.264690	0.035317
18467	0.635818	0.071405	-9.761265	0.001701	0.005696	-0.001021	0.182175	0.059919	0.689046	-0.003404	0.963669	0.264734	0.035312
18468	0.665148	0.119394	-9.724914	0.027665	0.009194	-0.004343	0.180710	0.060343	0.689730	-0.003946	0.963651	0.264797	0.035264
18469	0.646079	0.157706	-9.830062	0.016098	0.010993	-0.014979	0.179910	0.061459	0.688702	-0.004251	0.963560	0.265119	0.035285
18470	0.675069	0.157641	-9.777436	0.003493	0.016178	0.002561	0.180443	0.060622	0.689605	-0.004370	0.963574	0.265038	0.035500
18471	0.684405	0.109724	-9.691543	0.007124	0.016192	-0.011526	0.180178	0.061597	0.687911	-0.004531	0.963499	0.265287	0.035670
18472	0.701232	0.099883	-9.720642	0.007086	0.012675	-0.003615	0.178440	0.062995	0.689003	-0.004697	0.963477	0.265346	0.035799
18473	0.684031	0.065651	-9.946815	-0.003596	0.011866	-0.009860	0.178177	0.062162	0.689786	-0.004631	0.963414	0.265556	0.035943
18474	0.710245	0.015094	-9.894746	-0.025955	0.005730	-0.015352	0.177254	0.061752	0.688483	-0.004114	0.963343	0.265799	0.036114
18475	0.698667	0.080513	-9.768912	-0.000129	-0.008333	0.004185	0.177259	0.061752	0.687169	-0.004023	0.963369	0.265742	0.035849
18476	0.693937	0.092738	-9.715855	0.028477	0.002147	0.011484	0.176699	0.063975	0.691929	-0.004556	0.963435	0.265518	0.035660
18477	0.698638	0.075761	-9.749739	0.024056	-0.000446	-0.000017	0.178165	0.063551	0.690851	-0.004973	0.963431	0.265559	0.035421
18478	0.725290	0.089830	-9.800281	-0.003583	0.010964	-0.016924	0.178695	0.064243	0.689931	-0.004913	0.963349	0.265836	0.035575
18479	0.679563	0.114007	-9.876519	-0.010816	0.000454	-0.001133	0.179096	0.064519	0.688876	-0.004662	0.963341	0.265873	0.035539
18480	0.659928	0.064184	-9.701468	0.002629	0.000452	-0.011617	0.178691	0.065632	0.688894	-0.004670	0.963290	0.266071	0.035457
18481	0.640231	0.013611	-9.771581	0.030340	0.005709	-0.002587	0.179635	0.063961	0.687286	-0.005243	0.963266	0.266165	0.035301
18482	0.650060	0.037559	-9.781004	0.010587	0.000420	0.011350	0.179631	0.065073	0.686772	-0.005420	0.963342	0.265905	0.035174
18483	0.636165	0.119547	-9.748696	0.010630	-0.008305	-0.000997	0.179617	0.066044	0.689146	-0.005539	0.963339	0.265956	0.034851
18484	0.674877	0.131153	-9.787353	0.017798	-0.003932	-0.000937	0.179346	0.065905	0.690988	-0.005824	0.963347	0.265955	0.034602
18485	0.684103	0.070924	-9.795336	0.014219	0.002188	0.000806	0.178017	0.067024	0.689575	-0.006068	0.963345	0.265973	0.034464
18486	0.703077	0.022668	-9.796054	-0.003645	0.019683	-0.001039	0.178698	0.064799	0.688360	-0.006065	0.963341	0.265944	0.034784
18487	0.683560	-0.005949	-9.764969	-0.000013	0.009221	-0.016912	0.179361	0.064517	0.688872	-0.006064	0.963243	0.266293	0.034860
18488	0.678640	-0.015797	-9.851565	0.005289	0.005705	-0.001023	0.180151	0.065485	0.689264	-0.006159	0.963248	0.266270	0.034864
18489	0.635228	-0.010426	-9.779025	0.026766	-0.003030	-0.006173	0.179881	0.066042	0.689405	-0.006622	0.963211	0.266431	0.034557
18490	0.664629	0.047206	-9.735353	0.035701	0.003070	-0.002559	0.180153	0.065486	0.688476	-0.007287	0.963208	0.266452	0.034349
18491	0.645202	0.035052	-9.826657	0.034817	-0.003025	-0.004345	0.181209	0.067147	0.687688	-0.007907	0.963180	0.266584	0.033998
18492	0.678958	0.025401	-9.750149	0.005237	-0.010077	0.003331	0.180273	0.067707	0.688628	-0.007920	0.963216	0.266491	0.033698
18493	0.645230	0.035390	-9.716094	0.002583	-0.008309	-0.003720	0.182003	0.067420	0.687941	-0.007890	0.963198	0.266590	0.033417
18494	0.649976	0.027754	-9.841204	0.002583	0.007447	0.004268	0.182006	0.067004	0.687675	-0.007945	0.963233	0.266458	0.033469
18495	0.645231	0.037597	-9.780962	0.008831	-0.004808	0.002508	0.181739	0.066588	0.688857	-0.008057	0.963245	0.266440	0.033221
18496	0.664271	-0.001061	-9.788781	-0.007257	-0.010053	-0.002928	0.183331	0.067274	0.687920	-0.007825	0.963252	0.266450	0.032989
18497	0.659537	0.013313	-9.819820	-0.026859	-0.000392	-0.017130	0.183599	0.066856	0.687912	-0.007261	0.963162	0.266786	0.033021
18498	0.689036	0.085311	-9.797616	-0.012611	0.003934	-0.001144	0.184137	0.065742	0.687629	-0.007002	0.963173	0.266748	0.033086
18499	0.684345	0.104605	-9.792546	0.007012	-0.004835	0.009547	0.185727	0.066011	0.688133	-0.007080	0.963223	0.266593	0.032852
18500	0.659762	0.044589	-9.817060	-0.014434	-0.010061	0.002318	0.186660	0.065450	0.688114	-0.006713	0.963263	0.266483	0.032657
18501	0.654607	-0.005443	-9.673382	-0.028729	-0.004826	-0.004829	0.183895	0.062689	0.686026	-0.006096	0.963241	0.266582	0.032617
18502	0.649693	-0.015218	-9.735942	-0.014418	-0.001316	-0.001186	0.186282	0.062675	0.686778	-0.005773	0.963256	0.266538	0.032591
18503	0.664272	-0.001046	-9.783975	0.003487	0.002194	-0.001043	0.185479	0.063652	0.687063	-0.005822	0.963246	0.266583	0.032514
18504	0.664502	0.032495	-9.826854	-0.012660	0.007420	0.011202	0.187877	0.062806	0.685967	-0.005587	0.963321	0.266299	0.032646
18505	0.664538	0.035128	-9.752316	-0.000177	0.000395	0.016553	0.189732	0.062934	0.686859	-0.005570	0.963406	0.266004	0.032554
18506	0.643403	0.119417	-9.772796	-0.009025	-0.000424	-0.004638	0.190001	0.062794	0.685934	-0.005353	0.963403	0.266022	0.032517
18507	0.645948	0.138552	-9.801439	-0.009097	0.002165	0.012998	0.191863	0.062368	0.685639	-0.005166	0.963469	0.265789	0.032510
18508	0.629023	0.134021	-9.753276	0.007062	0.002195	-0.000099	0.192927	0.062779	0.684445	-0.005276	0.963489	0.265724	0.032436
18509	0.604660	0.105229	-9.791852	0.001700	-0.004784	-0.002804	0.194518	0.062492	0.685468	-0.005245	0.963474	0.265803	0.032240
18510	0.621262	0.061919	-9.754038	-0.015332	-0.001318	0.004119	0.193722	0.061941	0.686263	-0.004908	0.963519	0.265650	0.032217
18511	0.659967	0.071238	-9.754265	-0.014445	0.010908	0.009447	0.193464	0.061109	0.685339	-0.004658	0.963560	0.265481	0.032409
18512	0.640893	0.109491	-9.878641	-0.005508	-0.003062	0.011240	0.194801	0.059991	0.684651	-0.004505	0.963646	0.265184	0.032300
18513	0.659712	0.037403	-9.807528	-0.016238	0.003920	0.009403	0.193605	0.060137	0.684802	-0.004184	0.963692	0.265016	0.032368
18514	0.640410	0.037745	-9.744866	0.023129	0.016168	0.011501	0.192932	0.061529	0.685089	-0.004686	0.963757	0.264756	0.032478
18515	0.609133	0.056939	-9.840515	-0.000143	-0.000433	0.011287	0.194257	0.061521	0.685857	-0.004656	0.963814	0.264562	0.032376
18516	0.662541	0.092925	-9.734810	-0.016256	0.002149	0.011168	0.192146	0.059589	0.685344	-0.004324	0.963897	0.264258	0.032424
18517	0.660612	0.162535	-9.786869	-0.018043	0.003905	0.012939	0.193749	0.058192	0.684518	-0.003970	0.963961	0.264020	0.032504
18518	0.636273	0.138429	-9.866251	-0.021644	0.003912	0.019966	0.194273	0.058744	0.685697	-0.003549	0.964091	0.263537	0.032614
18519	0.631326	0.119467	-9.787111	-0.036828	-0.004832	0.009246	0.194807	0.058463	0.685424	-0.002782	0.964142	0.263359	0.032625
18520	0.597467	0.110309	-9.722031	-0.028783	-0.003959	0.009315	0.194677	0.057630	0.685943	-0.002175	0.964217	0.263091	0.032621
18521	0.626383	0.102756	-9.758419	-0.003699	-0.006562	0.002429	0.195600	0.058597	0.686201	-0.002034	0.964231	0.263065	0.032424
18522	0.612035	0.124341	-9.815731	-0.000115	0.009192	0.007809	0.195341	0.058183	0.684887	-0.002049	0.964288	0.262843	0.032523
18523	0.631641	0.162821	-9.767387	-0.009141	-0.003980	0.020033	0.196140	0.057206	0.685916	-0.001827	0.964393	0.262474	0.032404
18524	0.636669	0.191551	-9.798347	-0.009096	0.002166	0.013011	0.197341	0.056366	0.685364	-0.001633	0.964489	0.262121	0.032415
18525	0.651068	0.177182	-9.740952	-0.012657	0.000413	0.006802	0.197344	0.055810	0.685621	-0.001355	0.964521	0.262005	0.032402
18526	0.640964	0.114743	-9.734372	-0.026990	0.003902	0.011107	0.197349	0.054699	0.685873	-0.000825	0.964603	0.261689	0.032540
18527	0.607159	0.119421	-9.863814	-0.028766	0.007435	0.012883	0.197092	0.053312	0.685731	-0.000279	0.964662	0.261445	0.032748
18528	0.626659	0.143440	-9.825252	-0.014467	0.010916	0.016522	0.196170	0.052206	0.685472	-0.000030	0.964770	0.261022	0.032955
18529	0.607763	0.199228	-9.721097	-0.001901	0.007430	0.004280	0.198022	0.052473	0.686891	0.000003	0.964784	0.260962	0.033022
18530	0.624550	0.184510	-9.771884	-0.007317	0.009156	0.016576	0.195769	0.052208	0.686266	0.000123	0.964890	0.260555	0.033159
18531	0.622122	0.182168	-9.757469	0.001626	-0.004835	0.013066	0.196030	0.052344	0.687446	0.000147	0.964957	0.260327	0.032971
18532	0.615018	0.201496	-9.747572	0.014165	-0.000454	0.011417	0.195369	0.052766	0.685752	-0.000095	0.965040	0.260040	0.032810
18533	0.634298	0.196490	-9.762217	0.007059	0.007438	0.002575	0.197359	0.052754	0.686379	-0.000231	0.965045	0.260018	0.032832
18534	0.617158	0.165200	-9.812901	-0.011746	0.005689	0.006838	0.198152	0.052888	0.687156	-0.000000	0.965106	0.259782	0.032925
18535	0.605180	0.177431	-9.776606	-0.021591	0.003934	0.005884	0.200012	0.053018	0.686341	0.000433	0.965130	0.259678	0.033028
18536	0.605284	0.191877	-9.771633	-0.012606	0.002206	-0.002866	0.197506	0.050393	0.686090	0.000705	0.965142	0.259631	0.033057
18537	0.595554	0.182302	-9.781273	0.007010	-0.001317	0.011364	0.198956	0.051495	0.687130	0.000611	0.965198	0.259439	0.032910
18538	0.607879	0.216014	-9.737729	0.010591	0.003920	0.011411	0.199501	0.049270	0.686705	0.000416	0.965286	0.259122	0.032852
18539	0.579051	0.240000	-9.833344	-0.000102	0.003087	0.004297	0.199365	0.050105	0.686453	0.000445	0.965303	0.259062	0.032825
18540	0.596077	0.254534	-9.756413	-0.025180	0.002176	0.007631	0.200954	0.050373	0.686957	0.000952	0.965362	0.258829	0.032919
18541	0.607820	0.206510	-9.699383	-0.012620	0.016177	0.002472	0.200956	0.050096	0.686954	0.001160	0.965360	0.258797	0.033210
18542	0.612502	0.191505	-9.875050	-0.016221	-0.004796	0.005894	0.202032	0.047590	0.687175	0.001531	0.965422	0.258576	0.033123
18543	0.636415	0.157723	-9.849206	-0.014440	0.003934	0.009449	0.202555	0.049532	0.686136	0.001830	0.965464	0.258408	0.033188
18544	0.646479	0.208687	-9.675656	-0.010889	-0.001355	0.009459	0.200569	0.048292	0.686679	0.002078	0.965533	0.258156	0.033139
18545	0.588655	0.230479	-9.775853	-0.011727	-0.001295	-0.000216	0.202039	0.046757	0.686379	0.002358	0.965528	0.258176	0.033089
18546	0.602995	0.208792	-9.752192	-0.009065	-0.006559	0.002419	0.200967	0.048151	0.686934	0.002603	0.965567	0.258049	0.032930
18547	0.612627	0.206201	-9.788357	0.017807	0.007456	0.000900	0.200434	0.048710	0.686817	0.002266	0.965564	0.258068	0.032897
18548	0.612642	0.208577	-9.797943	-0.001022	0.000437	0.007788	0.201092	0.048705	0.688252	0.002315	0.965627	0.257838	0.032832
18549	0.631987	0.210956	-9.757223	-0.007309	-0.008333	0.009466	0.198964	0.048716	0.689598	0.002538	0.965678	0.257674	0.032625
18550	0.612659	0.210975	-9.800319	-0.007258	0.002198	0.002462	0.201354	0.049537	0.687993	0.002702	0.965709	0.257553	0.032626
18551	0.598152	0.208668	-9.805027	0.008883	0.010970	-0.002671	0.201100	0.048706	0.686150	0.002519	0.965685	0.257634	0.032708
18552	0.607977	0.232572	-9.828872	0.007025	-0.001308	0.009609	0.201353	0.050093	0.687211	0.002421	0.965761	0.257369	0.032568
18553	0.603387	0.264069	-9.765980	-0.000066	0.024073	0.000844	0.200164	0.049128	0.687219	0.002344	0.965746	0.257378	0.032950
18554	0.583830	0.228369	-9.691714	-0.010830	0.010936	0.000715	0.201225	0.049400	0.687206	0.002534	0.965768	0.257270	0.033138
18555	0.588597	0.220990	-9.732699	0.005284	0.002206	-0.002726	0.201096	0.049679	0.685634	0.002469	0.965749	0.257350	0.033069
18556	0.583450	0.177630	-9.766802	0.005276	0.017949	0.004374	0.200689	0.049402	0.688527	0.002309	0.965783	0.257195	0.033310
18557	0.583345	0.167569	-9.911125	-0.001897	-0.001276	0.006016	0.199900	0.049129	0.686829	0.002392	0.965811	0.257101	0.033208
18558	0.607706	0.191947	-9.742811	0.012401	-0.004811	0.004339	0.199222	0.050799	0.688301	0.002211	0.965855	0.256965	0.032972
18559	0.593434	0.221041	-9.703898	0.032097	0.002193	0.002755	0.200024	0.049961	0.688018	0.001621	0.965866	0.256957	0.032762
18560	0.539873	0.163436	-9.800238	0.014273	0.011000	-0.007911	0.196957	0.052478	0.687827	0.001330	0.965836	0.257063	0.032822
18561	0.602668	0.163092	-9.752714	0.003520	0.020582	-0.002688	0.196959	0.051922	0.688084	0.001200	0.965806	0.257141	0.033111
18562	0.612438	0.177551	-9.718984	0.024951	0.016185	0.004501	0.196566	0.051647	0.687036	0.000669	0.965843	0.256991	0.033216
18563	0.607765	0.201450	-9.781158	0.023201	0.009220	-0.004341	0.196153	0.053593	0.688113	0.000218	0.965811	0.257114	0.033184
18564	0.665618	0.186594	-9.772215	0.010687	0.019698	-0.004415	0.195489	0.053736	0.687862	-0.000051	0.965793	0.257151	0.033431
18565	0.689991	0.217703	-9.762453	-0.001856	0.006560	-0.004555	0.195608	0.055818	0.688406	-0.000003	0.965762	0.257262	0.033481
18566	0.665851	0.220180	-9.800673	-0.021583	-0.002198	0.003209	0.194034	0.053606	0.686569	0.000459	0.965797	0.257129	0.033471
18567	0.653562	0.189109	-9.767275	-0.021553	0.009184	-0.001159	0.194831	0.053601	0.686426	0.000873	0.965781	0.257161	0.033676
18568	0.617151	0.162920	-9.772069	0.007049	-0.006550	0.000761	0.194702	0.052491	0.687336	0.000807	0.965813	0.257073	0.033434
18569	0.636201	0.126572	-9.811107	0.003496	0.016197	0.002567	0.193365	0.053469	0.688417	0.000695	0.965812	0.257050	0.033645
18570	0.626622	0.138600	-9.834920	0.005267	0.005702	0.004310	0.192046	0.052088	0.688161	0.000598	0.965852	0.256899	0.033649
18571	0.612191	0.143803	-9.743404	0.003545	0.010973	-0.011541	0.191374	0.053480	0.688185	0.000518	0.965782	0.257148	0.033758
18572	0.607309	0.138803	-9.817927	0.016058	0.009233	-0.007048	0.189112	0.054326	0.688490	0.000201	0.965755	0.257246	0.033774
18573	0.612270	0.157941	-9.839381	0.023244	0.012748	-0.011386	0.188183	0.054331	0.688242	-0.000271	0.965685	0.257506	0.033813
18574	0.626863	0.167875	-9.699991	0.030373	0.016207	-0.007802	0.187112	0.055170	0.689449	-0.000899	0.965656	0.257602	0.033891
18575	0.631665	0.167514	-9.805790	0.016049	0.017962	-0.002612	0.187103	0.056836	0.689466	-0.001263	0.965627	0.257686	0.034067
18576	0.636578	0.177273	-9.748036	-0.001915	0.006545	0.007789	0.185507	0.057401	0.689364	-0.001229	0.965678	0.257487	0.034125
18577	0.626850	0.167728	-9.748062	-0.009025	0.012691	-0.001052	0.184987	0.056571	0.687656	-0.001081	0.965661	0.257525	0.034328
18578	0.653336	0.157811	-9.777246	0.019567	0.010927	0.007953	0.186039	0.056703	0.690269	-0.001483	0.965718	0.257306	0.034359
18579	0.665242	0.133722	-9.758398	0.006167	0.002185	-0.000116	0.186305	0.057119	0.689218	-0.001576	0.965712	0.257337	0.034282
18580	0.679753	0.138273	-9.806540	-0.007226	0.009193	-0.002834	0.186042	0.056286	0.690002	-0.001445	0.965714	0.257313	0.034418
18581	0.665222	0.133473	-9.840119	-0.017959	0.005704	-0.003802	0.186319	0.054757	0.689194	-0.001088	0.965688	0.257398	0.034535
18582	0.660186	0.104655	-9.838004	-0.007234	0.006577	-0.001082	0.185785	0.055316	0.689208	-0.000944	0.965702	0.257331	0.034620
18583	0.636163	0.119518	-9.758311	0.002540	-0.001330	0.009543	0.185653	0.054900	0.689600	-0.000960	0.965749	0.257173	0.034494
18584	0.626773	0.158004	-9.781822	-0.005469	-0.001304	0.000685	0.186049	0.055731	0.688945	-0.000811	0.965776	0.257081	0.034418
18585	0.614772	0.167764	-9.767185	-0.004594	-0.003062	0.004215	0.185117	0.055736	0.689616	-0.000675	0.965797	0.257021	0.034292
18586	0.646110	0.158088	-9.705077	0.010550	-0.004859	0.016642	0.184855	0.054348	0.690920	-0.000828	0.965909	0.256629	0.034065
18587	0.626627	0.140859	-9.882964	0.003474	0.016199	0.009624	0.185115	0.055458	0.690664	-0.000950	0.965944	0.256469	0.034270
18588	0.631520	0.148184	-9.834852	-0.021627	-0.010073	0.011107	0.184719	0.055043	0.690666	-0.000452	0.966028	0.256175	0.034107
18589	0.614793	0.168013	-9.685465	0.003434	-0.007456	0.006018	0.184463	0.053795	0.690132	-0.000450	0.966061	0.256085	0.033854
18590	0.568820	0.158458	-9.781317	0.015985	0.002206	0.006158	0.184330	0.054074	0.689612	-0.000737	0.966114	0.255899	0.033736
18591	0.554158	0.134503	-9.786273	0.003456	0.005704	0.007842	0.183931	0.054354	0.689358	-0.000803	0.966148	0.255774	0.033731
18592	0.595349	0.153454	-9.776796	0.001719	0.016209	-0.000953	0.185003	0.053098	0.688541	-0.000881	0.966155	0.255717	0.033957
18593	0.622030	0.170076	-9.779239	0.007080	0.003958	-0.002726	0.184730	0.053794	0.689734	-0.001000	0.966135	0.255798	0.033898
18594	0.626713	0.148486	-9.748282	-0.012656	0.016162	0.011267	0.184456	0.055462	0.689492	-0.000810	0.966195	0.255534	0.034197
18595	0.636572	0.177200	-9.772072	0.007090	0.005706	-0.004485	0.184981	0.056292	0.689755	-0.000935	0.966165	0.255649	0.034172
18596	0.660465	0.143176	-9.825546	-0.011728	-0.008302	-0.001161	0.185796	0.053232	0.689581	-0.000628	0.966189	0.255582	0.033993
18597	0.656017	0.196159	-9.815285	-0.009055	-0.004811	0.002408	0.185783	0.056011	0.688558	-0.000392	0.966202	0.255554	0.033849
18598	0.651210	0.196476	-9.723907	-0.016214	0.009164	0.004168	0.185256	0.054485	0.689864	-0.000093	0.966231	0.255419	0.034031
18599	0.626815	0.162903	-9.752924	-0.023373	0.017918	0.007674	0.186585	0.054200	0.689973	0.000301	0.966255	0.255278	0.034400
18600	0.622059	0.172620	-9.733543	-0.008999	0.009206	-0.008111	0.186318	0.054201	0.690371	0.000470	0.966226	0.255370	0.034545
18601	0.612330	0.163053	-9.740780	0.007051	0.016182	0.006131	0.184198	0.054492	0.688830	0.000286	0.966243	0.255280	0.034725
18602	0.621636	0.119161	-9.912012	-0.007276	-0.008287	0.005930	0.183400	0.054496	0.689367	0.000500	0.966292	0.255122	0.034523
18603	0.641327	0.167468	-9.796260	-0.026078	0.016160	0.012932	0.183934	0.053798	0.689615	0.000949	0.966344	0.254878	0.034869
18604	0.641570	0.198971	-9.718988	0.009704	0.009158	0.010529	0.183274	0.052690	0.690402	0.000744	0.966412	0.254614	0.034918
18605	0.622109	0.182006	-9.810348	0.010626	0.009192	0.007015	0.182878	0.052971	0.689097	0.000523	0.966439	0.254510	0.034942
18606	0.626884	0.172524	-9.752814	0.011516	0.002185	0.004348	0.182734	0.054082	0.690556	0.000322	0.966474	0.254389	0.034847
18607	0.651234	0.201154	-9.767117	0.003470	0.010924	0.006082	0.182612	0.052416	0.690278	0.000232	0.966495	0.254298	0.034941
18608	0.634227	0.189047	-9.836809	-0.000105	-0.004798	0.002479	0.181420	0.052145	0.689768	0.000293	0.966530	0.254187	0.034770
18609	0.646154	0.167401	-9.805916	0.003546	0.010972	-0.009783	0.183007	0.052692	0.690669	0.000213	0.966470	0.254403	0.034864
18610	0.650989	0.167436	-9.781922	0.005260	-0.001313	0.002520	0.181947	0.052142	0.691074	0.000152	0.966503	0.254296	0.034733
18611	0.667924	0.169885	-9.724357	-0.009088	0.003900	0.009478	0.181808	0.052975	0.691610	0.000338	0.966545	0.254130	0.034755
18612	0.653845	0.229881	-9.805264	-0.014410	0.005685	0.002414	0.182610	0.052972	0.689758	0.000622	0.966569	0.254027	0.034859
18613	0.651239	0.201213	-9.747888	-0.023348	0.006555	-0.001179	0.183401	0.053801	0.690149	0.001079	0.966555	0.254057	0.035007
18614	0.602927	0.186796	-9.824579	-0.010878	0.013459	0.020054	0.182981	0.052410	0.691538	0.001243	0.966664	0.253608	0.035244
18615	0.549960	0.206689	-9.746983	-0.028746	0.009974	0.011118	0.183117	0.052410	0.690485	0.001781	0.966710	0.253397	0.035480
18616	0.583910	0.225747	-9.720618	-0.012639	0.002095	0.007675	0.183392	0.050464	0.690856	0.002045	0.966763	0.253188	0.035506
18617	0.631923	0.189004	-9.815190	-0.009006	0.003874	-0.001124	0.182860	0.050606	0.690997	0.002241	0.966752	0.253228	0.035521
18618	0.684795	0.152597	-9.787224	-0.004532	0.002108	-0.002884	0.182729	0.050051	0.691518	0.002355	0.966750	0.253237	0.035505
18619	0.694349	0.138061	-9.797087	0.014241	0.019591	0.006122	0.184049	0.051154	0.691640	0.002010	0.966765	0.253154	0.035709
18620	0.653520	0.171813	-9.875661	-0.000125	0.002971	0.014790	0.182726	0.050745	0.691263	0.002023	0.966853	0.252818	0.035688
18621	0.651422	0.225405	-9.701945	-0.000127	-0.003086	0.004247	0.183030	0.048664	0.690891	0.002071	0.966874	0.252760	0.035526
18622	0.622685	0.259284	-9.708518	0.016888	0.007427	0.004424	0.183556	0.048938	0.691674	0.001740	0.966913	0.252618	0.035505
18623	0.641347	0.172102	-9.853890	0.007023	0.002185	0.011363	0.184356	0.048378	0.691656	0.001619	0.966966	0.252427	0.035408
18624	0.653333	0.157774	-9.789265	-0.000180	-0.007471	0.016554	0.184881	0.049486	0.691659	0.001685	0.967071	0.252055	0.035186
18625	0.641864	0.239876	-9.713714	-0.007311	0.009144	0.013937	0.186206	0.049896	0.691643	0.001803	0.967133	0.251805	0.035296
18626	0.653864	0.234500	-9.867702	0.002551	0.006553	0.013117	0.185416	0.048789	0.691644	0.001748	0.967212	0.251496	0.035332
18627	0.636892	0.220612	-9.733120	-0.014463	-0.003091	0.009433	0.185942	0.049202	0.692428	0.002072	0.967258	0.251327	0.035241
18628	0.622388	0.216150	-9.656135	-0.003725	-0.003970	0.006866	0.187941	0.048498	0.691340	0.002195	0.967312	0.251137	0.035104
18629	0.622290	0.203977	-9.704344	-0.007286	0.002167	0.005980	0.187144	0.047807	0.692396	0.002356	0.967338	0.251040	0.035079
18630	0.660397	0.129170	-9.686305	-0.010856	0.017898	0.007746	0.187676	0.047943	0.692127	0.002506	0.967377	0.250842	0.035401
18631	0.674681	0.109007	-9.951042	0.007108	0.016225	-0.000943	0.186747	0.049339	0.689528	0.002316	0.967359	0.250889	0.035575
18632	0.640753	0.092420	-9.955748	0.019561	-0.003034	0.009659	0.188469	0.049606	0.690292	0.001981	0.967426	0.250669	0.035339
18633	0.650857	0.146061	-9.693238	0.021284	-0.014479	0.014038	0.189917	0.050570	0.692250	0.001653	0.967505	0.250435	0.034848
18634	0.595530	0.177624	-9.738065	-0.001966	-0.006587	0.014802	0.190585	0.050010	0.691972	0.001749	0.967600	0.250094	0.034651
18635	0.603151	0.232654	-9.814408	-0.012650	-0.011801	0.004142	0.190456	0.049178	0.692228	0.002073	0.967626	0.250028	0.034378
18636	0.608410	0.288341	-9.681623	-0.001949	-0.003096	0.011308	0.192853	0.047776	0.692440	0.002154	0.967703	0.249745	0.034249
18637	0.598608	0.273508	-9.837934	-0.014449	0.002187	0.011239	0.193257	0.047218	0.691640	0.002445	0.967755	0.249541	0.034257
18638	0.641667	0.215529	-9.810131	-0.025143	-0.003929	-0.001223	0.195258	0.046792	0.689635	0.002988	0.967767	0.249493	0.034227
18639	0.617549	0.216063	-9.696953	-0.009074	-0.008325	0.002408	0.195517	0.046094	0.692514	0.003233	0.967782	0.249463	0.034004
18640	0.605625	0.239939	-9.785504	-0.003727	-0.003073	0.011288	0.196312	0.046785	0.691721	0.003348	0.967854	0.249197	0.033885
18641	0.608214	0.259603	-9.641092	-0.025168	0.003910	0.002346	0.197893	0.046774	0.695374	0.003846	0.967859	0.249158	0.033980
18642	0.613490	0.317703	-9.505875	-0.014408	0.024887	-0.000136	0.197775	0.045387	0.693261	0.004036	0.967854	0.249108	0.034454
18643	0.623035	0.311847	-9.823283	-0.017972	0.030184	0.006909	0.198311	0.045663	0.691416	0.004267	0.967864	0.248988	0.035025
18644	0.631591	0.171002	-10.238375	-0.000013	0.003180	-0.004535	0.197382	0.045112	0.692213	0.004289	0.967853	0.249033	0.035007
18645	0.631430	0.138298	-9.921491	0.010698	0.002249	-0.007999	0.196989	0.045532	0.690121	0.004107	0.967810	0.249219	0.034890
18646	0.612570	0.196719	-9.742799	-0.001958	-0.007462	0.013036	0.197520	0.046225	0.688807	0.004208	0.967895	0.248917	0.034677
18647	0.679536	0.118061	-10.124030	0.035703	-0.021360	0.000896	0.198844	0.045800	0.690621	0.003646	0.967914	0.248946	0.033979
18648	0.664882	0.085426	-9.821441	0.128640	-0.046791	0.010284	0.199362	0.048297	0.690113	0.001418	0.968029	0.248740	0.032354
18649	0.607463	0.149460	-9.478915	0.071329	-0.029380	0.017001	0.201079	0.050232	0.689581	0.000188	0.968130	0.248480	0.031326
18650	0.571640	0.211678	-9.674976	-0.064529	-0.011818	-0.003283	0.202142	0.049671	0.690084	0.001534	0.968137	0.248447	0.031338
18651	0.541029	0.322426	-9.719105	-0.083267	0.002205	-0.008623	0.201236	0.047733	0.686795	0.003166	0.968086	0.248585	0.031691
18652	0.521447	0.288617	-9.813060	0.013368	-0.006489	-0.009712	0.201380	0.044954	0.687947	0.002981	0.968064	0.248710	0.031418
18653	0.520903	0.197147	-9.794911	0.035722	-0.011828	-0.004345	0.202255	0.048695	0.689106	0.002380	0.968049	0.248839	0.030905
18654	0.535282	0.180344	-9.747159	-0.023411	-0.008399	0.012851	0.202788	0.048971	0.688050	0.002902	0.968126	0.248547	0.030780
18655	0.595856	0.208720	-9.752162	-0.051998	0.002091	0.006500	0.202929	0.047026	0.688816	0.003923	0.968151	0.248413	0.030974
18656	0.598736	0.273651	-9.749037	-0.005405	0.013502	-0.004562	0.203852	0.048688	0.687768	0.003999	0.968133	0.248454	0.031182
18657	0.588830	0.239987	-9.770969	0.005315	0.005634	-0.002753	0.204119	0.048408	0.687761	0.003901	0.968114	0.248535	0.031162
18658	0.559438	0.186842	-9.920342	-0.012547	-0.010061	-0.010869	0.204256	0.047157	0.688666	0.004236	0.968084	0.248672	0.030950
18659	0.588567	0.220616	-9.855280	-0.046636	-0.011793	0.002135	0.205621	0.044929	0.690246	0.005225	0.968094	0.248624	0.030852
18660	0.593807	0.273883	-9.727329	-0.034109	0.000430	0.002277	0.204031	0.045217	0.688697	0.005918	0.968119	0.248502	0.030950
18661	0.538627	0.326984	-9.807961	-0.032313	-0.003037	0.002307	0.203512	0.042997	0.688946	0.006589	0.968125	0.248461	0.030954
18662	0.516971	0.332479	-9.639467	-0.010885	-0.018812	0.003291	0.205372	0.042431	0.689437	0.006927	0.968172	0.248314	0.030564
18663	0.492587	0.296853	-9.553141	0.012299	0.000385	0.023794	0.204191	0.040077	0.689432	0.006709	0.968289	0.247884	0.030414
18664	0.511694	0.274371	-9.777088	-0.009081	0.019692	0.014891	0.203661	0.040219	0.689047	0.006814	0.968365	0.247539	0.030762
18665	0.521705	0.324689	-9.815051	0.023092	0.017934	0.023939	0.203658	0.040218	0.689835	0.006302	0.968473	0.247116	0.030898
18666	0.574934	0.336535	-9.738463	0.055301	0.031030	0.025969	0.202848	0.043001	0.689087	0.005096	0.968601	0.246610	0.031149
18667	0.584809	0.369839	-9.834305	0.041001	0.026673	0.024092	0.203378	0.043415	0.688558	0.004200	0.968703	0.246195	0.031369
18668	0.627918	0.321254	-9.880901	0.009668	0.012661	0.024672	0.203371	0.044109	0.689484	0.003970	0.968835	0.245667	0.031490
18669	0.654091	0.259214	-9.651106	-0.043109	0.007367	0.013669	0.202837	0.043555	0.691457	0.004808	0.968890	0.245400	0.031755
18670	0.743410	0.253822	-9.613483	-0.078951	-0.008440	0.019490	0.204443	0.042158	0.689843	0.006402	0.968996	0.244925	0.031901
18671	0.603200	0.239840	-9.823940	-0.061980	-0.025865	0.026644	0.204728	0.039102	0.689414	0.007757	0.969130	0.244389	0.031624
18672	0.554695	0.211296	-9.843078	0.006991	-0.010051	0.014876	0.206204	0.036177	0.689625	0.007697	0.969237	0.244008	0.031317
18673	0.482343	0.226133	-9.895160	0.019549	0.003113	0.013279	0.207385	0.038393	0.689892	0.007332	0.969299	0.243787	0.031197
18674	0.506493	0.223774	-9.818483	-0.010842	0.002228	0.004233	0.207521	0.038392	0.689101	0.007564	0.969334	0.243639	0.031214
18675	0.538710	0.336781	-9.750165	-0.014361	0.021471	-0.004522	0.206992	0.037839	0.689367	0.007778	0.969293	0.243744	0.031610
18676	0.671642	0.354808	-9.808788	-0.032252	0.009196	-0.007376	0.206987	0.038256	0.690159	0.008399	0.969264	0.243804	0.031864
18677	0.797276	0.361247	-9.742501	-0.071576	-0.010075	-0.024512	0.207533	0.036031	0.689340	0.009888	0.969134	0.244256	0.031938
18678	0.596784	0.336390	-9.688212	-0.075184	-0.036362	-0.022862	0.207511	0.034503	0.689540	0.011574	0.969053	0.244560	0.031515
18679	0.459017	0.320535	-9.718451	-0.030483	-0.038072	-0.014573	0.209118	0.031578	0.690275	0.012396	0.968994	0.244838	0.030845
18680	0.471497	0.380286	-9.811607	0.030443	0.002218	-0.018378	0.208984	0.032135	0.689888	0.011843	0.968938	0.245113	0.030653
18681	0.481357	0.411199	-9.902669	0.012632	0.019753	-0.029013	0.208056	0.033252	0.687681	0.011557	0.968782	0.245710	0.030885
18682	0.474378	0.447423	-9.873350	-0.044592	0.019755	-0.038233	0.205669	0.032848	0.687582	0.012383	0.968590	0.246363	0.031398
18683	0.513096	0.450320	-9.614076	-0.016930	0.006558	-0.032809	0.206202	0.032151	0.688355	0.012743	0.968416	0.247013	0.031517
18684	0.527329	0.414157	-9.605000	0.035834	-0.010058	-0.032497	0.207116	0.034645	0.688366	0.012155	0.968289	0.247598	0.031056
18685	0.570289	0.360779	-9.687671	0.009847	-0.055461	-0.039877	0.207945	0.034363	0.688398	0.012307	0.968123	0.248386	0.029843
18686	0.492691	0.317883	-9.754792	-0.035691	-0.051893	-0.057803	0.208619	0.032693	0.687977	0.013326	0.967876	0.249404	0.028920
18687	0.439287	0.279756	-9.773997	-0.018651	-0.058844	-0.068270	0.209295	0.031579	0.686379	0.014057	0.967559	0.250722	0.027771
18688	0.463953	0.356139	-9.903120	0.024213	-0.025639	-0.036104	0.209819	0.032687	0.686645	0.013772	0.967416	0.251363	0.027063
18689	0.440977	0.517702	-9.828959	0.030453	-0.011669	-0.028039	0.209679	0.034633	0.685353	0.013296	0.967286	0.251942	0.026593
18690	0.501884	0.594051	-9.876678	-0.014291	0.009288	-0.018598	0.209946	0.034215	0.685607	0.013571	0.967202	0.252230	0.026759
18691	0.479768	0.539047	-9.829049	-0.028584	0.007548	-0.025764	0.208628	0.033111	0.684828	0.014152	0.967055	0.252738	0.026965
18692	0.455096	0.462590	-9.723962	-0.003491	0.007569	-0.037928	0.207826	0.033254	0.686024	0.014237	0.966879	0.253400	0.027037
18693	0.422891	0.351922	-9.813886	-0.003446	0.019860	-0.042300	0.207418	0.034644	0.686701	0.014277	0.966648	0.254245	0.027350
18694	0.444102	0.279542	-9.831725	-0.004293	0.016386	-0.053794	0.206886	0.034925	0.686581	0.014342	0.966384	0.255217	0.027592
18695	0.454215	0.342077	-9.807058	0.027023	0.025130	-0.051763	0.205292	0.035768	0.685300	0.013763	0.966108	0.256262	0.027846
18696	0.488279	0.380091	-9.874212	0.062738	0.011110	-0.037456	0.203689	0.037860	0.684820	0.012551	0.965950	0.256942	0.027648
18697	0.425927	0.438514	-9.805706	0.050236	0.004130	-0.046355	0.201018	0.040652	0.684888	0.011628	0.965717	0.257889	0.027379
18698	0.435899	0.477379	-9.656329	0.035823	0.004050	-0.028835	0.201278	0.041345	0.685285	0.010967	0.965593	0.258399	0.027186
18699	0.465204	0.527266	-9.785796	0.055534	0.002329	-0.031337	0.201267	0.043568	0.684651	0.009955	0.965437	0.259058	0.026860
18700	0.433689	0.515030	-9.934681	0.007253	0.016356	-0.030746	0.200474	0.043295	0.684135	0.009783	0.965292	0.259583	0.027052
18701	0.401963	0.462888	-9.761956	-0.008996	-0.002974	-0.009792	0.200726	0.044403	0.686244	0.010045	0.965236	0.259791	0.026962
18702	0.423560	0.443505	-9.752751	-0.011649	0.004029	-0.015083	0.199925	0.045519	0.685610	0.010292	0.965165	0.260039	0.027018
18703	0.413830	0.433931	-9.762391	-0.008071	0.002286	-0.015062	0.199134	0.044134	0.686265	0.010520	0.965079	0.260350	0.027023
18704	0.367797	0.410472	-9.685352	-0.025103	-0.008225	-0.013455	0.198342	0.043722	0.685748	0.011090	0.965022	0.260550	0.026912
18705	0.396579	0.385913	-9.777216	-0.007185	-0.013449	-0.017761	0.197810	0.043864	0.685757	0.011387	0.964930	0.260909	0.026604
18706	0.454368	0.361503	-9.746750	0.045564	-0.017847	-0.011247	0.196481	0.043593	0.686563	0.010642	0.964902	0.261110	0.025939
18707	0.512132	0.334599	-9.745153	0.049959	0.007453	0.013526	0.196484	0.043732	0.685514	0.009707	0.964974	0.260900	0.025746
18708	0.509726	0.341304	-9.918106	0.024995	0.009267	-0.000742	0.195010	0.045267	0.686996	0.009212	0.964982	0.260890	0.025715
18709	0.493068	0.372970	-9.831074	-0.010841	-0.007389	0.002471	0.191964	0.044451	0.686378	0.009534	0.964992	0.260859	0.025556
18710	0.529700	0.428191	-9.770668	-0.004530	0.003984	-0.006254	0.193154	0.044722	0.687151	0.009639	0.964968	0.260940	0.025576
18711	0.502652	0.363200	-9.855303	0.006222	0.002268	-0.007948	0.191554	0.044173	0.690059	0.009589	0.964921	0.261121	0.025519
18712	0.391299	0.318993	-9.650555	0.009695	0.009213	0.011508	0.193271	0.045135	0.691094	0.009383	0.964992	0.260861	0.025568
18713	0.395878	0.285156	-9.691843	0.023151	0.002245	0.002762	0.193275	0.046109	0.688345	0.008999	0.965004	0.260844	0.025421
18714	0.415532	0.337407	-9.859655	0.033930	0.018026	0.002906	0.192995	0.048472	0.688504	0.008283	0.965025	0.260781	0.025513
18715	0.420687	0.380855	-9.796709	0.035672	0.002251	0.007273	0.193004	0.047639	0.687313	0.007658	0.965063	0.260683	0.025301
18716	0.416237	0.429424	-9.656711	0.014161	0.012698	0.015093	0.192734	0.049030	0.686412	0.007346	0.965148	0.260366	0.025395
18717	0.445183	0.428830	-9.777142	0.006168	0.016233	0.006230	0.193258	0.049582	0.687329	0.007228	0.965168	0.260276	0.025609
18718	0.391226	0.318104	-9.941385	-0.023300	-0.008184	-0.009937	0.191940	0.048340	0.686680	0.007760	0.965125	0.260431	0.025491
18719	0.429530	0.265451	-9.757254	0.009716	-0.014379	0.002591	0.192995	0.048472	0.688635	0.007734	0.965142	0.260408	0.025092
18720	0.472547	0.198190	-9.618997	0.053583	-0.001269	-0.003240	0.193792	0.048884	0.687839	0.006743	0.965144	0.260461	0.024708
18721	0.487151	0.217047	-9.707834	0.042925	0.016265	-0.012945	0.192207	0.049311	0.684715	0.005915	0.965069	0.260759	0.024727
18722	0.550365	0.283286	-9.909511	0.028647	0.030280	-0.011237	0.189940	0.050295	0.686073	0.005245	0.965007	0.260970	0.025082
18723	0.584050	0.266177	-9.912401	0.028599	0.018005	-0.004246	0.192046	0.052505	0.687508	0.004678	0.964973	0.261093	0.025219
18724	0.603425	0.268924	-9.751504	0.028582	0.002228	-0.009599	0.190720	0.053208	0.685959	0.004155	0.964934	0.261262	0.025033
18725	0.622498	0.235055	-9.766479	0.019594	0.012694	0.002697	0.189381	0.054047	0.687827	0.003783	0.964938	0.261245	0.025126
18726	0.583723	0.216085	-9.775976	-0.001016	0.012686	0.009604	0.189121	0.053632	0.687038	0.003767	0.964992	0.261031	0.025298
18727	0.496601	0.188079	-9.717863	-0.025168	0.003956	0.004129	0.190729	0.051263	0.686596	0.004300	0.965003	0.260963	0.025461
18728	0.487298	0.238591	-9.741237	-0.007197	0.011001	-0.009800	0.190723	0.051957	0.687129	0.004422	0.964960	0.261106	0.025631
18729	0.429860	0.315587	-9.879257	0.007078	0.002274	0.000883	0.190192	0.052516	0.686091	0.004346	0.964958	0.261117	0.025592
18730	0.364366	0.268565	-9.691762	0.012438	0.002264	-0.002597	0.191650	0.053064	0.686075	0.004130	0.964954	0.261145	0.025492
18731	0.361751	0.242001	-9.732903	0.017919	0.005829	-0.025458	0.189395	0.053076	0.685452	0.003844	0.964814	0.261670	0.025455
18732	0.376196	0.241352	-9.908489	0.003611	0.012846	-0.020251	0.192301	0.055282	0.686087	0.003752	0.964710	0.262041	0.025604
18733	0.429499	0.265077	-9.879835	-0.010740	-0.002935	-0.017781	0.189773	0.055573	0.687048	0.004063	0.964612	0.262403	0.025543
18734	0.468448	0.303722	-9.728308	-0.025087	-0.009985	-0.017037	0.191105	0.055567	0.685714	0.004643	0.964531	0.262704	0.025402
18735	0.490118	0.294011	-9.702168	0.010698	-0.001244	-0.014110	0.191120	0.053345	0.685166	0.004534	0.964453	0.263006	0.025264
18736	0.521545	0.302990	-9.832124	0.028597	0.005768	-0.009553	0.189780	0.055296	0.685469	0.003991	0.964410	0.263183	0.025145
18737	0.468190	0.274241	-9.930536	0.026808	0.003175	-0.007801	0.189113	0.056272	0.684963	0.003547	0.964364	0.263372	0.025011
18738	0.434140	0.236396	-9.808101	0.007098	0.007522	-0.004404	0.187249	0.056977	0.685261	0.003407	0.964342	0.263451	0.025039
18739	0.395309	0.207967	-9.764830	0.032106	0.003139	0.002816	0.189647	0.055853	0.684688	0.002856	0.964351	0.263438	0.024873
18740	0.433865	0.197926	-9.803734	0.071465	-0.000358	0.004840	0.188567	0.058636	0.685258	0.001512	0.964389	0.263353	0.024411
18741	0.457547	0.134987	-9.874362	0.075001	0.003998	0.017200	0.186430	0.060870	0.685313	0.000119	0.964474	0.263083	0.024035
18742	0.510449	0.101133	-9.798297	0.064257	0.006590	0.017106	0.186696	0.061008	0.685047	-0.001129	0.964568	0.262761	0.023745
18743	0.510454	0.101184	-9.781472	0.035587	0.002187	0.023930	0.187342	0.064199	0.684675	-0.001760	0.964686	0.262341	0.023543
18744	0.539499	0.110579	-9.781614	-0.010892	0.006562	0.014789	0.186799	0.065312	0.686271	-0.001557	0.964764	0.262048	0.023648
18745	0.510792	0.149216	-9.804957	-0.018937	0.009198	0.014757	0.186812	0.064758	0.683638	-0.001171	0.964832	0.261779	0.023872
18746	0.481669	0.127899	-9.771302	-0.021612	0.007457	0.011210	0.188807	0.063635	0.684385	-0.000763	0.964897	0.261524	0.024050
18747	0.488211	0.029270	-9.758072	0.012342	0.006567	0.020244	0.188282	0.062527	0.684382	-0.000974	0.964994	0.261165	0.024060
18748	0.408461	0.024716	-9.877610	0.044584	0.023247	0.021446	0.187093	0.061978	0.683606	-0.001931	0.965106	0.260733	0.024197
18749	0.369944	0.039633	-9.817019	0.041931	0.025013	0.013516	0.187873	0.065030	0.683362	-0.002811	0.965157	0.260517	0.024401
18750	0.363065	0.088052	-9.732282	0.059869	0.011038	-0.002255	0.187862	0.065862	0.685209	-0.003988	0.965146	0.260560	0.024224
18751	0.327066	0.117383	-9.671547	0.062612	0.030306	-0.010962	0.187603	0.066142	0.682983	-0.005278	0.965063	0.260824	0.024414
18752	0.360933	0.126651	-9.700574	0.046499	0.021548	-0.011118	0.186262	0.068372	0.683026	-0.006248	0.964997	0.261037	0.024510
18753	0.423746	0.130919	-9.717892	0.032214	0.005805	-0.021871	0.187171	0.070449	0.685397	-0.006810	0.964872	0.261499	0.024382
18754	0.447597	0.091996	-9.800262	0.025066	0.009312	-0.021043	0.186111	0.071845	0.682669	-0.007298	0.964757	0.261910	0.024356
18755	0.529547	0.071950	-9.854077	0.024179	0.032035	-0.014826	0.185438	0.072681	0.683738	-0.007841	0.964656	0.262228	0.024775
18756	0.478606	0.038790	-9.815563	-0.047466	0.020625	-0.004808	0.184518	0.070742	0.684521	-0.006996	0.964633	0.262281	0.025345
18757	0.409216	0.123934	-9.679391	-0.157537	0.017960	-0.004703	0.182945	0.067139	0.684509	-0.003958	0.964612	0.262314	0.026441
18758	0.560007	0.274221	-9.702998	-0.252483	0.007342	0.016581	0.184832	0.061851	0.685216	0.000900	0.964705	0.261858	0.027827
18759	0.622959	0.297753	-9.712885	-0.400831	0.024864	-0.017053	0.184335	0.053657	0.688951	0.008611	0.964558	0.261982	0.030336
18760	0.783376	0.454152	-10.072992	-0.611877	0.058092	-0.021123	0.182829	0.037137	0.691305	0.020156	0.964234	0.262014	0.034577
18761	0.941589	0.626309	-10.005081	-0.862398	0.076327	-0.017610	0.182953	0.013247	0.695268	0.036489	0.963589	0.261772	0.040509
18762	0.864605	1.002354	-9.935199	-1.137927	0.099887	-0.021196	0.179392	-0.016040	0.698970	0.057933	0.962317	0.261262	0.048282
18763	0.907314	1.569820	-9.888184	-1.502925	0.122513	-0.024553	0.177069	-0.052416	0.701795	0.086299	0.959881	0.260323	0.058411
18764	0.866989	2.005808	-9.786684	-1.862665	0.146852	-0.004959	0.175228	-0.103795	0.705514	0.121249	0.955800	0.258330	0.070789
18765	0.573640	2.837430	-9.164108	-2.369216	0.132625	0.007404	0.172953	-0.168500	0.703326	0.165760	0.948820	0.254875	0.085461
18766	0.742528	3.820654	-8.913913	-2.952713	0.106052	0.026991	0.168724	-0.257216	0.692259	0.220855	0.937352	0.249235	0.102352
18767	0.832184	5.197344	-8.408548	-3.435890	0.081285	0.018337	0.166172	-0.353295	0.669139	0.284289	0.919894	0.241636	0.120777
18768	1.004390	5.953543	-7.665875	-3.661458	0.074871	0.021162	0.166275	-0.442715	0.635011	0.350330	0.896588	0.232233	0.139523
18769	0.983499	7.394639	-6.831944	-3.611463	0.044063	0.021697	0.165147	-0.537812	0.582324	0.413896	0.868938	0.221460	0.156819
18770	0.678878	7.982732	-5.644850	-3.473986	-0.006005	0.046495	0.164914	-0.621242	0.520282	0.473039	0.838382	0.209205	0.171999
18771	0.807260	8.332221	-4.295992	-3.345448	0.000621	0.080062	0.158619	-0.703381	0.443370	0.527836	0.805175	0.195867	0.186329
18772	0.735369	9.061407	-3.570751	-3.404754	-0.047725	0.106044	0.156565	-0.761655	0.367158	0.581134	0.768044	0.180542	0.199488
18773	0.874905	9.600283	-1.614136	-3.403374	-0.067519	0.139492	0.159333	-0.802455	0.287762	0.631801	0.727454	0.163586	0.211847
18774	0.957660	9.979553	-0.081878	-3.289066	-0.067862	0.147392	0.158367	-0.835730	0.200748	0.677804	0.685180	0.146314	0.222942
18775	0.947978	9.598616	1.173248	-3.165519	-0.064464	0.095332	0.156926	-0.855392	0.113352	0.719692	0.641361	0.129667	0.232133
18776	1.124083	9.201277	2.258339	-3.011391	-0.039144	0.018846	0.148574	-0.869317	0.018500	0.756982	0.597169	0.114637	0.239219
18777	1.343228	8.745725	3.294319	-2.737561	-0.020889	-0.016283	0.149351	-0.864136	-0.060800	0.788810	0.554711	0.101139	0.244633
18778	1.500755	8.451949	4.375954	-2.535461	-0.003601	-0.018403	0.159458	-0.850264	-0.127151	0.816006	0.514038	0.088719	0.249054
18779	1.699706	8.549725	5.394436	-2.628505	0.004911	-0.045548	0.159453	-0.831058	-0.195528	0.842260	0.470089	0.075888	0.252697
18780	1.658840	8.208887	6.311402	-2.809190	0.041500	-0.073245	0.163244	-0.801038	-0.266614	0.867624	0.421790	0.062923	0.255661
18781	1.662849	7.385507	6.905111	-3.000598	0.057941	-0.099480	0.159887	-0.753870	-0.339476	0.891907	0.368306	0.049099	0.257764
18782	1.628273	6.240811	7.680587	-3.041703	0.089365	-0.129866	0.161281	-0.700796	-0.408309	0.913214	0.312890	0.035837	0.258566
18783	1.485027	5.090279	8.629984	-2.990056	0.130285	-0.096071	0.172753	-0.649862	-0.471145	0.930764	0.256702	0.023017	0.259332
18784	1.468476	4.119390	8.868925	-2.841729	0.182685	-0.049178	0.178404	-0.584461	-0.525211	0.944005	0.202514	0.011838	0.260198
18785	1.112737	3.331502	9.093669	-2.528913	0.186186	0.016500	0.182028	-0.519751	-0.567828	0.952954	0.153211	0.001785	0.261539
18786	1.127687	2.691936	9.999506	-2.011106	0.203569	0.046616	0.183332	-0.450590	-0.599333	0.958091	0.113736	-0.005072	0.262870
18787	1.383144	1.644042	9.305137	-1.624031	0.170420	0.121342	0.187532	-0.403345	-0.618337	0.960678	0.081272	-0.010990	0.265276
18788	1.276467	1.236950	9.625847	-1.427626	0.124777	0.193044	0.194186	-0.372400	-0.636257	0.961607	0.053127	-0.016555	0.268730
18789	1.158496	0.938271	9.974338	-1.210458	0.101964	0.230638	0.196675	-0.337409	-0.646455	0.961398	0.028847	-0.021742	0.272780
18790	0.823927	0.755511	9.922247	-0.935714	0.113547	0.221292	0.197081	-0.310185	-0.655647	0.960606	0.010150	-0.024869	0.276614
18791	0.863177	0.513708	9.606676	-0.672364	0.118187	0.164135	0.195879	-0.285318	-0.656431	0.959792	-0.003813	-0.026748	0.279410
18792	0.600910	0.313323	9.481654	-0.478949	0.118419	0.132983	0.199004	-0.272973	-0.659508	0.959030	-0.013726	-0.027224	0.281658
18793	0.533670	0.025480	9.570257	-0.398401	0.114096	0.122940	0.204389	-0.260362	-0.663668	0.958245	-0.022332	-0.027626	0.283733
18794	0.513983	-0.022783	9.468925	-0.376818	0.092321	0.094819	0.207527	-0.250656	-0.665983	0.957564	-0.030116	-0.028036	0.285269
18795	0.236578	-0.325378	9.703381	-0.426964	0.081849	0.092670	0.211057	-0.240119	-0.667771	0.956775	-0.039018	-0.029205	0.286715
18796	0.231170	-0.404847	9.659251	-0.518138	0.108113	0.081513	0.209788	-0.227474	-0.667363	0.955916	-0.049583	-0.030126	0.287852
18797	0.005169	-0.587403	9.163986	-0.604054	0.118716	0.102114	0.212621	-0.211517	-0.668823	0.954715	-0.062038	-0.031551	0.289268
18798	0.091986	-0.952609	9.517156	-0.763481	0.124642	0.128182	0.217704	-0.192655	-0.672784	0.952991	-0.077394	-0.033510	0.291025
18799	0.192799	-1.709048	9.392222	-0.899697	0.114888	0.171911	0.221147	-0.167535	-0.673899	0.950498	-0.095459	-0.036585	0.293434
18800	0.171948	-1.916389	9.180916	-0.759306	0.079077	0.184228	0.221288	-0.144897	-0.675515	0.947911	-0.110464	-0.039266	0.296177
18801	0.302168	-2.265124	8.738349	-0.379051	-0.033580	0.162700	0.221727	-0.129345	-0.674841	0.946032	-0.117718	-0.042086	0.298989
18802	0.240646	-2.778003	9.189644	-0.089296	-0.103557	0.157412	0.219053	-0.125997	-0.675029	0.944788	-0.118905	-0.044294	0.302118
18803	0.433825	-3.147037	10.135511	-0.103912	-0.107398	0.194147	0.217717	-0.124045	-0.675777	0.943238	-0.120552	-0.046801	0.305907
18804	0.288011	-2.606585	10.306419	-0.178265	-0.086479	0.218504	0.214789	-0.121806	-0.677287	0.941376	-0.123573	-0.049081	0.310051
18805	0.642347	-3.010882	9.570460	-0.066476	-0.089082	0.247333	0.212672	-0.121515	-0.679616	0.939553	-0.124669	-0.050881	0.314817
18806	0.624343	-2.841047	10.002790	0.230245	-0.100603	0.305880	0.207135	-0.128429	-0.679338	0.938071	-0.119999	-0.050643	0.321026
18807	0.669901	-2.552417	10.116276	0.501930	-0.069253	0.382915	0.205894	-0.143700	-0.678946	0.936652	-0.110652	-0.048135	0.328819
18808	0.395486	-2.421201	9.850963	0.526829	-0.040356	0.433543	0.205599	-0.161614	-0.678989	0.934844	-0.100907	-0.044548	0.337491
18809	0.282344	-2.026550	9.620936	0.335275	-0.044766	0.458686	0.204363	-0.178135	-0.677953	0.932310	-0.094860	-0.042526	0.346397
18810	0.265976	-1.936471	9.146225	0.170674	-0.042975	0.466338	0.202438	-0.190069	-0.677123	0.929324	-0.091753	-0.041342	0.355287
18811	0.176032	-2.013329	8.953838	0.031118	-0.063928	0.459974	0.200794	-0.203669	-0.678284	0.926008	-0.091217	-0.041789	0.363928
18812	-0.079902	-2.024185	9.470266	-0.062135	-0.090290	0.482173	0.194713	-0.206690	-0.680586	0.922268	-0.092088	-0.043116	0.372938
18813	-0.426619	-1.553898	9.781504	0.043497	-0.051720	0.476226	0.192464	-0.208067	-0.680434	0.918698	-0.091419	-0.043147	0.381804
18814	-0.302940	-1.464989	9.281535	0.163479	-0.070844	0.465568	0.189315	-0.214716	-0.679927	0.915340	-0.088250	-0.042430	0.390594
18815	0.102971	-1.771320	9.250476	0.174176	-0.142665	0.451985	0.184726	-0.224691	-0.679957	0.911942	-0.084422	-0.043129	0.399218
18816	0.072876	-1.603788	9.685287	0.216948	-0.176031	0.469833	0.178028	-0.236597	-0.680893	0.908355	-0.079436	-0.043895	0.408232
18817	0.098583	-1.387385	9.726009	0.315221	-0.170855	0.504088	0.170402	-0.249332	-0.681035	0.904517	-0.072822	-0.043846	0.417880
18818	0.408469	-1.281221	9.837520	0.324007	-0.157056	0.541137	0.163965	-0.260963	-0.681053	0.900258	-0.066092	-0.043269	0.428130
18819	0.186299	-1.284080	9.909105	0.197081	-0.135985	0.517442	0.156191	-0.270920	-0.681297	0.895911	-0.061863	-0.043554	0.437743
18820	0.504979	-1.300507	10.069603	0.009325	-0.165810	0.473567	0.148258	-0.277822	-0.679143	0.891593	-0.060627	-0.045937	0.446404
18821	-0.111586	-1.065381	9.875734	0.038077	-0.163790	0.454636	0.140337	-0.285000	-0.679882	0.887389	-0.058919	-0.048153	0.454699
18822	0.129303	-0.799021	9.496968	-0.083584	-0.148095	0.466133	0.133194	-0.288015	-0.682167	0.882870	-0.059472	-0.051070	0.463029
18823	-0.125526	-0.655912	10.024771	-0.276850	-0.107935	0.464964	0.127060	-0.282425	-0.683463	0.878076	-0.063811	-0.055120	0.471033
18824	-0.010771	-0.492110	10.395800	-0.212237	-0.050203	0.430388	0.120404	-0.277805	-0.685679	0.873659	-0.067505	-0.057529	0.478387
18825	0.481065	-1.253564	9.628109	0.024053	-0.062346	0.425611	0.115889	-0.276946	-0.686653	0.869526	-0.066904	-0.057910	0.485897
18826	0.803257	-1.452931	9.752825	0.188622	-0.053696	0.437276	0.110881	-0.284141	-0.685335	0.865430	-0.063573	-0.056503	0.493757
18827	1.118270	-1.629497	9.450046	0.138402	-0.060806	0.467601	0.105881	-0.292169	-0.684813	0.860890	-0.061001	-0.055725	0.502037
18828	0.933391	-1.476892	9.328414	0.050462	-0.053900	0.530518	0.100470	-0.297834	-0.684656	0.855519	-0.060145	-0.055575	0.511254
18829	0.471140	-1.291855	9.666210	-0.031010	-0.041627	0.537188	0.093840	-0.299465	-0.684045	0.849907	-0.060721	-0.056105	0.520406
18830	0.501151	-1.152135	9.811767	-0.087443	0.003757	0.561630	0.088406	-0.299711	-0.686198	0.843909	-0.062837	-0.056344	0.529807
18831	0.383437	-1.394998	9.535993	-0.168106	0.015989	0.601612	0.083748	-0.297185	-0.686890	0.837292	-0.066371	-0.057240	0.539685
18832	0.491495	-1.812471	9.369227	-0.123492	0.007200	0.628226	0.080012	-0.293554	-0.687322	0.830294	-0.069193	-0.057691	0.549997
18833	0.528526	-2.029916	9.147692	-0.092339	-0.017330	0.661798	0.073496	-0.291435	-0.687727	0.822809	-0.071158	-0.058245	0.560829
18834	0.562506	-2.023681	9.700270	-0.037865	-0.061180	0.656728	0.067797	-0.292792	-0.687916	0.815254	-0.071814	-0.058814	0.571616
18835	0.786013	-2.509108	9.630270	-0.027192	-0.057752	0.670752	0.060368	-0.293863	-0.687551	0.807421	-0.072254	-0.059315	0.582523
18836	1.041167	-2.615330	9.367271	-0.285048	-0.129643	0.694074	0.052649	-0.289514	-0.689229	0.798685	-0.076120	-0.063795	0.593497
18837	1.016129	-2.748940	9.659176	-0.258814	-0.241902	0.786356	0.041469	-0.282090	-0.693188	0.788543	-0.078261	-0.069822	0.605970
18838	0.805037	-1.885315	9.944923	0.092359	-0.332986	0.857550	0.027120	-0.279789	-0.693340	0.777707	-0.073911	-0.072673	0.620022
18839	0.775659	-1.260268	9.760085	0.320245	-0.350535	0.920969	0.012029	-0.287901	-0.692140	0.766101	-0.065746	-0.073080	0.635158
18840	0.367901	-0.898696	10.546487	0.192200	-0.312156	0.934453	-0.005178	-0.298225	-0.689616	0.753886	-0.060143	-0.074250	0.650020
18841	0.012706	-0.947050	11.133040	-0.012857	-0.263311	0.968466	-0.025077	-0.299921	-0.690643	0.740761	-0.058135	-0.077442	0.664753
18842	0.474493	-0.851422	10.546111	0.277197	-0.234347	0.958242	-0.040325	-0.303309	-0.690181	0.727836	-0.052336	-0.076169	0.679495
18843	0.639313	-0.717814	9.036841	0.196806	-0.231506	0.971776	-0.052807	-0.304354	-0.687374	0.714361	-0.047539	-0.076025	0.694009
18844	0.630857	-0.536216	8.620797	0.164747	-0.311821	0.927242	-0.069661	-0.305790	-0.686343	0.701051	-0.042207	-0.077365	0.707645
18845	0.720593	-0.833828	9.061244	0.235513	-0.352063	0.883456	-0.085734	-0.306399	-0.682426	0.688099	-0.034982	-0.078376	0.720523
18846	0.636705	-1.100880	9.614100	0.107715	-0.324089	0.842051	-0.103398	-0.306998	-0.679010	0.675435	-0.030090	-0.080747	0.732367
18847	1.001309	-1.447338	9.727145	0.029175	-0.283025	0.805317	-0.120939	-0.305098	-0.676753	0.663134	-0.026536	-0.083813	0.743320
18848	1.269922	-1.711129	9.885231	-0.024379	-0.229729	0.786476	-0.132393	-0.298925	-0.676385	0.650970	-0.024702	-0.086857	0.753713
18849	1.351979	-1.743036	10.672497	-0.088688	-0.119656	0.772259	-0.141463	-0.291514	-0.676172	0.639029	-0.025067	-0.089557	0.763540
18850	1.000999	-1.514799	10.476257	-0.134960	0.000377	0.758414	-0.148952	-0.282447	-0.675180	0.627321	-0.028094	-0.091284	0.772882
18851	1.001361	-1.440122	9.727228	-0.107885	0.025969	0.735825	-0.154069	-0.269641	-0.675762	0.615901	-0.030855	-0.092396	0.781778
18852	0.949717	-1.241652	9.999145	0.076490	0.043507	0.721422	-0.158612	-0.264339	-0.675902	0.604698	-0.031862	-0.090270	0.790681
18853	0.603354	-1.042374	9.783304	0.103454	0.063815	0.707743	-0.161818	-0.261266	-0.675166	0.593666	-0.032542	-0.087566	0.799271
18854	0.391951	-0.878108	9.474566	0.282706	0.024776	0.638518	-0.163023	-0.260705	-0.673303	0.583648	-0.030635	-0.082388	0.807235
18855	0.269962	-1.037336	9.007512	0.327709	-0.044041	0.571642	-0.168720	-0.263730	-0.671539	0.574537	-0.026685	-0.077376	0.814376
18856	0.073312	-0.848014	9.064262	0.408400	-0.121711	0.512126	-0.172539	-0.271211	-0.667746	0.566197	-0.020738	-0.071899	0.820866
18857	0.298381	-1.127788	9.390783	0.106033	-0.142855	0.483279	-0.179445	-0.272842	-0.664241	0.558110	-0.017550	-0.071661	0.826481
18858	0.274963	-1.030904	9.550729	-0.037166	-0.170915	0.480395	-0.186664	-0.264887	-0.662869	0.549905	-0.015763	-0.074066	0.831788
18859	-0.075938	-0.806082	9.811110	0.367386	-0.197786	0.437571	-0.193697	-0.268185	-0.658197	0.542445	-0.008769	-0.070032	0.837121
18860	-0.696129	-0.406963	9.748946	0.489415	-0.165045	0.375404	-0.201498	-0.276339	-0.653562	0.535993	-0.001157	-0.063612	0.841822
18861	0.144838	-0.291490	8.752785	0.241242	-0.180663	0.274640	-0.208139	-0.278666	-0.648887	0.531162	0.004391	-0.061444	0.845028
18862	0.448126	-0.437379	9.012874	0.109059	-0.236658	0.197567	-0.213977	-0.280580	-0.646452	0.527537	0.009372	-0.062184	0.847202
18863	0.652044	-0.683558	10.832522	-0.155882	-0.128679	0.199400	-0.219711	-0.277912	-0.643317	0.524055	0.009917	-0.066157	0.849053
18864	0.853518	-0.531784	10.637848	-0.178827	0.035828	0.183942	-0.220166	-0.268187	-0.643213	0.521027	0.007258	-0.068906	0.850724
18865	1.231361	-1.727484	10.731400	-0.232318	0.067303	0.141010	-0.219412	-0.259580	-0.645240	0.518783	0.003753	-0.072126	0.851850
18866	1.583923	-2.416880	11.148251	-0.241322	0.131832	0.156784	-0.218155	-0.245141	-0.648793	0.516319	-0.001154	-0.074932	0.853111
18867	1.473328	-2.322312	10.328302	-0.039106	0.182754	0.193759	-0.212484	-0.238505	-0.649076	0.513311	-0.004710	-0.073753	0.855014
18868	1.893399	-2.309119	9.421123	-0.042694	0.162649	0.214704	-0.207310	-0.237422	-0.650195	0.509895	-0.008179	-0.072844	0.857108
18869	1.414217	-1.752345	8.573617	0.215083	0.081697	0.197181	-0.204910	-0.239658	-0.649335	0.506692	-0.007386	-0.068435	0.859375
18870	1.531052	-1.964582	8.685535	-0.105204	0.018626	0.168102	-0.204396	-0.236327	-0.650097	0.503831	-0.008935	-0.070080	0.860908
18871	1.351670	-2.074829	9.144880	-0.144672	-0.026916	0.163265	-0.205514	-0.226599	-0.650115	0.500985	-0.009851	-0.073046	0.862312
18872	1.000806	-2.190766	9.665726	-0.017693	-0.054870	0.156229	-0.206873	-0.221036	-0.650301	0.498221	-0.009241	-0.073920	0.863844
18873	0.855991	-1.510794	9.843037	-0.096455	-0.042668	0.164689	-0.209835	-0.214632	-0.648747	0.495323	-0.009407	-0.076252	0.865305
18874	0.654739	-1.268155	9.232272	-0.257228	-0.079150	0.110639	-0.209893	-0.204633	-0.648646	0.493249	-0.010685	-0.081515	0.865995
18875	1.071132	-1.124536	9.278400	0.072120	-0.177080	0.062361	-0.215778	-0.197657	-0.647699	0.491924	-0.006697	-0.082261	0.866718
18876	0.179531	-1.544767	9.593714	0.226216	-0.155722	0.013510	-0.221054	-0.205268	-0.644804	0.491471	-0.001725	-0.079918	0.867218
18877	0.080452	-0.899837	10.226888	-0.274508	-0.029862	-0.035356	-0.225603	-0.199688	-0.643891	0.492049	-0.003582	-0.085183	0.866382
18878	0.368725	-0.752537	9.577155	-0.444055	0.038534	-0.096306	-0.224498	-0.185669	-0.641272	0.493743	-0.008385	-0.092551	0.864628
18879	0.854401	-1.732153	9.816470	-0.331400	0.015642	-0.097682	-0.223893	-0.174561	-0.642615	0.495426	-0.011491	-0.098316	0.862992
18880	0.370356	-1.884511	9.886192	0.007509	0.000029	-0.061671	-0.223142	-0.167483	-0.641374	0.496500	-0.011225	-0.098251	0.862385
18881	0.469352	-1.541974	9.672963	0.112066	0.006979	-0.023830	-0.221844	-0.162907	-0.640560	0.496978	-0.009959	-0.096401	0.862334
18882	0.142590	-1.291092	9.077798	0.056645	0.026403	-0.011665	-0.222105	-0.164434	-0.639258	0.497249	-0.009759	-0.095214	0.862312
18883	0.313773	-1.663173	8.971097	-0.210048	0.036769	0.005690	-0.222629	-0.166515	-0.637825	0.497203	-0.012300	-0.098582	0.861928
18884	0.351852	-2.068534	8.653656	-0.088641	-0.059475	0.044910	-0.224003	-0.159982	-0.635243	0.496301	-0.012175	-0.100741	0.862199
18885	0.821019	-2.338862	9.545400	0.186448	-0.142105	0.101914	-0.228652	-0.160513	-0.633470	0.494319	-0.007915	-0.099043	0.863583
18886	0.968751	-2.303991	10.313639	0.202281	-0.096931	0.154127	-0.232774	-0.161743	-0.629610	0.491497	-0.004475	-0.096531	0.865501
18887	0.881011	-2.072973	10.124774	0.130868	-0.019873	0.146914	-0.234366	-0.163541	-0.626714	0.488944	-0.002976	-0.094599	0.867166
18888	0.809676	-1.898658	9.526525	0.075692	-0.007389	0.102569	-0.235815	-0.167285	-0.623839	0.487167	-0.002232	-0.093401	0.868297
18889	0.660133	-1.875662	9.585763	0.025027	-0.022935	0.022887	-0.237009	-0.168251	-0.622386	0.486746	-0.001498	-0.093346	0.868540
18890	0.686486	-2.259131	10.105084	0.097736	-0.015871	-0.043624	-0.237802	-0.171305	-0.618464	0.487487	-0.000119	-0.091853	0.868285
18891	1.097576	-2.189319	10.385950	0.020849	0.046931	-0.045835	-0.237814	-0.168665	-0.619225	0.488385	-0.000530	-0.091214	0.867848
18892	1.042856	-1.703768	9.353703	0.031683	0.086484	-0.024326	-0.236613	-0.170617	-0.617949	0.488973	-0.001606	-0.089869	0.867656
18893	0.944608	-1.253798	9.160235	-0.020058	0.022763	-0.068867	-0.237120	-0.175615	-0.616415	0.490225	-0.001949	-0.090178	0.866916
18894	0.360587	-1.205557	9.288406	0.047089	-0.053992	-0.103720	-0.236712	-0.178118	-0.615133	0.491942	-0.000294	-0.089944	0.865969
18895	0.148083	-1.247930	10.621280	-0.048628	-0.059387	-0.146707	-0.239230	-0.180328	-0.612621	0.494389	0.000614	-0.091496	0.864412
18896	-0.015872	-1.199745	10.229078	-0.161128	-0.011975	-0.173723	-0.238189	-0.177279	-0.611687	0.497371	-0.000384	-0.094447	0.862381
18897	0.352244	-1.048944	10.141110	0.003699	-0.043406	-0.222940	-0.238452	-0.178389	-0.610774	0.501144	0.000881	-0.094872	0.860147
18898	0.703598	-1.206771	9.766129	0.163107	-0.067813	-0.252837	-0.240277	-0.185185	-0.608975	0.505331	0.004235	-0.092789	0.857912
18899	0.597103	-1.233102	9.536011	0.262583	-0.122723	-0.298100	-0.241561	-0.194902	-0.605506	0.510194	0.009595	-0.089518	0.855334
18900	0.428788	-1.135246	9.644341	0.297656	-0.135707	-0.343644	-0.242033	-0.207401	-0.601814	0.515729	0.015641	-0.085791	0.852302
18901	0.278026	-1.280796	9.643969	0.119722	-0.114661	-0.364234	-0.245677	-0.220992	-0.600055	0.521701	0.019461	-0.084801	0.848680
18902	0.331174	-1.258951	9.057313	-0.065526	-0.112911	-0.339142	-0.247259	-0.224318	-0.597700	0.527239	0.021342	-0.087007	0.844982
18903	0.024609	-0.896528	8.806952	0.032761	-0.133824	-0.306607	-0.248322	-0.226398	-0.594026	0.532174	0.024436	-0.087675	0.841728
18904	0.017884	-1.191828	9.757796	-0.037256	-0.118350	-0.279825	-0.250426	-0.231943	-0.590634	0.536683	0.026591	-0.089475	0.838605
18905	0.359988	-1.318248	10.190824	-0.075092	-0.006733	-0.203173	-0.250415	-0.234166	-0.590131	0.540124	0.026149	-0.090595	0.836286
18906	0.535787	-1.028119	9.553318	-0.008998	0.040475	-0.144342	-0.250666	-0.236386	-0.590675	0.542620	0.025703	-0.090285	0.834717
18907	1.118912	-1.205827	9.560664	-0.067333	0.099659	-0.089251	-0.246673	-0.236963	-0.592581	0.544331	0.023336	-0.090158	0.833685
18908	1.440988	-1.415403	9.492985	-0.224259	0.121220	-0.005863	-0.245096	-0.234889	-0.591402	0.544756	0.018951	-0.092627	0.833248
18909	1.214589	-1.336247	9.630444	-0.100241	0.088764	0.058449	-0.242984	-0.231010	-0.594548	0.543988	0.016146	-0.093247	0.833740
18910	1.257569	-1.408363	9.754224	0.172375	0.076424	0.112350	-0.241379	-0.233797	-0.593287	0.542208	0.016604	-0.089629	0.835285
18911	1.161556	-1.330345	9.852089	0.125628	0.097294	0.164997	-0.239767	-0.237973	-0.592039	0.539585	0.015927	-0.086430	0.837332
18912	0.906776	-1.164674	9.892244	0.010151	0.113036	0.181946	-0.237638	-0.238123	-0.593124	0.536741	0.013895	-0.085151	0.839324
18913	0.997259	-1.343404	9.882197	0.100369	0.100722	0.210692	-0.236172	-0.240076	-0.591590	0.533348	0.012804	-0.082338	0.841782
18914	1.001815	-1.377504	9.754382	0.180906	0.118256	0.216624	-0.235748	-0.244523	-0.591641	0.529854	0.012453	-0.078137	0.844390
18915	1.170547	-1.421982	9.798080	-0.010483	0.084966	0.186851	-0.233884	-0.245227	-0.591939	0.526836	0.010504	-0.077374	0.846372
18916	1.396363	-1.602648	10.286768	0.073499	0.074301	0.196120	-0.233105	-0.242454	-0.591529	0.523627	0.009784	-0.075440	0.848545
18917	1.316115	-1.335726	10.059795	0.180971	0.140885	0.200753	-0.232160	-0.244542	-0.592746	0.520395	0.008900	-0.070882	0.850932
18918	1.028055	-1.075562	9.452386	0.109514	0.144592	0.193349	-0.230020	-0.247609	-0.592284	0.517298	0.007372	-0.067598	0.853100
18919	0.631083	-0.874669	9.635978	0.018210	0.130638	0.194552	-0.228019	-0.247757	-0.594681	0.514156	0.004994	-0.065915	0.855146
18920	0.450157	-0.846941	9.589788	0.030900	0.113297	0.154990	-0.225367	-0.246660	-0.595630	0.511666	0.003237	-0.064288	0.856770
18921	0.310420	-0.800277	9.548268	0.109793	0.116942	0.123028	-0.222439	-0.248899	-0.594252	0.509706	0.002118	-0.061145	0.858171
18922	0.419418	-0.755317	9.583897	0.013298	0.099461	0.086990	-0.221239	-0.249183	-0.595324	0.508350	0.000508	-0.059957	0.859061
18923	0.372495	-0.910382	9.882954	0.007018	0.093304	0.079848	-0.219240	-0.250166	-0.595758	0.507097	-0.001201	-0.058803	0.859880
18924	0.347565	-1.025125	10.052496	0.104582	0.109949	0.070907	-0.218170	-0.251839	-0.595266	0.506023	-0.002047	-0.055938	0.860702
18925	0.318764	-0.983226	9.522058	0.083150	0.092562	0.071598	-0.216299	-0.253237	-0.596622	0.504904	-0.002965	-0.053479	0.861512
18926	0.430222	-0.935542	9.668257	0.083100	0.067999	0.071482	-0.214691	-0.255746	-0.596672	0.503767	-0.003306	-0.051407	0.862302
18927	0.410472	-1.002144	9.862343	0.025822	0.062708	0.067509	-0.214694	-0.256302	-0.595101	0.502677	-0.004278	-0.050245	0.863002
18928	0.449847	-0.892435	9.656566	-0.061894	0.074925	0.084552	-0.213103	-0.255060	-0.596426	0.501304	-0.006210	-0.050604	0.863768
18929	0.426499	-0.774931	9.480261	-0.019051	0.032942	0.100608	-0.210714	-0.255073	-0.596463	0.499605	-0.007141	-0.050516	0.864749
18930	0.315685	-0.755492	10.048660	-0.004698	-0.000314	0.067133	-0.212039	-0.254926	-0.597229	0.498464	-0.007183	-0.050641	0.865400
18931	0.408139	-0.659926	10.072996	0.002609	0.034707	0.044394	-0.212845	-0.252699	-0.598377	0.497741	-0.007860	-0.050160	0.865839
18932	0.403320	-0.664155	10.250847	0.006273	0.055712	0.026870	-0.211781	-0.252844	-0.598526	0.497347	-0.008721	-0.049543	0.866092
18933	0.341263	-0.558214	10.127620	0.054731	0.096053	0.011551	-0.210589	-0.253268	-0.597235	0.497262	-0.009894	-0.047541	0.866240
18934	0.201087	-0.558609	9.640919	0.189963	0.064790	-0.012197	-0.209633	-0.257995	-0.597034	0.497584	-0.009047	-0.043658	0.866269
18935	0.273385	-0.567515	9.272460	0.242926	0.029953	-0.050724	-0.207610	-0.264118	-0.596075	0.498540	-0.007137	-0.039054	0.865957
18936	0.504482	-0.681231	9.644101	0.117677	0.001827	-0.072987	-0.205862	-0.268850	-0.594573	0.499841	-0.005870	-0.037059	0.865304
18937	0.513032	-0.852900	10.161205	0.097957	0.008725	-0.078442	-0.205049	-0.272049	-0.593960	0.501230	-0.004999	-0.035203	0.864583
18938	0.493944	-0.823606	10.253038	0.094366	0.043684	-0.067758	-0.204243	-0.274415	-0.592682	0.502457	-0.004693	-0.033190	0.863952
18939	0.455204	-0.820183	9.700612	0.117716	0.045576	-0.071081	-0.202630	-0.278313	-0.591958	0.503740	-0.004252	-0.030650	0.863301
18940	0.300687	-0.818665	9.802909	0.103337	0.049067	-0.058792	-0.202475	-0.282620	-0.591478	0.504809	-0.003955	-0.028427	0.862754
18941	0.160931	-0.770036	9.617203	-0.020181	0.048203	-0.043779	-0.199951	-0.282216	-0.592563	0.505607	-0.004970	-0.028259	0.862287
18942	0.093637	-0.728309	9.719210	-0.018436	0.042064	-0.038475	-0.198357	-0.282781	-0.591936	0.506312	-0.005793	-0.028206	0.861870
18943	0.006952	-0.698310	9.869318	-0.027439	0.049029	-0.027912	-0.197299	-0.281675	-0.592730	0.506833	-0.006912	-0.028162	0.861557
18944	-0.036370	-0.676470	9.821873	-0.047203	0.031514	-0.014002	-0.196488	-0.283623	-0.593681	0.507105	-0.007859	-0.028709	0.861370
18945	0.011934	-0.672331	9.725365	-0.010623	-0.000881	0.001996	-0.197155	-0.283064	-0.593402	0.507083	-0.007974	-0.028880	0.861376
18946	0.082056	-0.662942	9.828218	0.090461	0.001722	0.004483	-0.196218	-0.285014	-0.592648	0.507039	-0.007021	-0.027355	0.861460
18947	0.234407	-0.632864	9.827249	0.100398	-0.000020	-0.016638	-0.197801	-0.287923	-0.590551	0.507354	-0.006012	-0.025617	0.861336
18948	0.360256	-0.593059	9.792972	0.054822	0.031441	-0.018648	-0.196854	-0.290845	-0.590858	0.507715	-0.005921	-0.024407	0.861159
18949	0.316943	-0.573308	9.848852	0.033438	0.036731	-0.038154	-0.194983	-0.292938	-0.590907	0.508411	-0.006201	-0.023470	0.860772
18950	0.394462	-0.535759	9.740458	0.023642	0.054232	-0.039938	-0.193902	-0.295721	-0.591739	0.509148	-0.006808	-0.022568	0.860356
18951	0.341488	-0.520346	9.926161	-0.016649	0.064687	-0.035773	-0.192578	-0.294617	-0.592537	0.509808	-0.008064	-0.022227	0.859963
18952	0.254814	-0.481417	9.850445	-0.056918	0.072578	-0.029834	-0.190985	-0.293792	-0.594129	0.510358	-0.009812	-0.022522	0.859611
18953	0.138880	-0.485247	9.875436	0.007412	0.068207	-0.011724	-0.187537	-0.294367	-0.592217	0.510609	-0.010883	-0.021735	0.859469
18954	0.023116	-0.465039	9.895895	-0.034636	0.054238	-0.017329	-0.186477	-0.292983	-0.593796	0.510943	-0.012095	-0.021831	0.859252
18955	0.006022	-0.486995	9.751581	-0.002515	0.040237	0.002244	-0.184625	-0.291743	-0.594074	0.510940	-0.012790	-0.021498	0.859252
18956	0.054236	-0.499326	9.775059	0.018927	0.019224	0.002306	-0.186488	-0.290761	-0.594299	0.510924	-0.012861	-0.021027	0.859273
18957	0.080425	-0.552376	9.798258	-0.025844	0.001698	0.003660	-0.185684	-0.292154	-0.594062	0.510874	-0.013128	-0.021494	0.859287
18958	0.029992	-0.517879	9.938491	-0.002693	-0.015849	0.019645	-0.187286	-0.291035	-0.593370	0.510546	-0.012825	-0.021749	0.859480
18959	0.099964	-0.523488	9.856105	-0.014361	-0.000140	0.034576	-0.187556	-0.289922	-0.593880	0.509967	-0.012950	-0.022035	0.859814
18960	0.095175	-0.516374	9.810561	-0.008102	-0.010625	0.033707	-0.189021	-0.289080	-0.594112	0.509393	-0.012798	-0.022325	0.860149
18961	0.148556	-0.495306	9.798259	-0.009821	-0.004574	0.024848	-0.189766	-0.289009	-0.593211	0.508981	-0.012789	-0.022586	0.860386
18962	0.129379	-0.480268	9.947612	-0.024071	-0.008058	0.005351	-0.189373	-0.287623	-0.593991	0.508894	-0.012830	-0.023133	0.860423
18963	0.158323	-0.480891	9.817568	0.001030	-0.001020	0.000267	-0.189375	-0.287623	-0.593335	0.508909	-0.012751	-0.023182	0.860413
18964	0.177476	-0.505007	9.845967	0.027859	-0.010647	-0.000465	-0.189368	-0.288734	-0.593477	0.508935	-0.012217	-0.022862	0.860414
18965	0.199073	-0.524390	9.855171	0.009984	0.005090	-0.000549	-0.189106	-0.288180	-0.593344	0.508971	-0.012140	-0.022702	0.860399
18966	0.181994	-0.546154	9.773351	0.010017	0.001627	-0.006727	-0.189115	-0.286235	-0.594113	0.509094	-0.011996	-0.022567	0.860332
18967	0.157593	-0.567412	9.797419	0.002848	-0.000034	-0.010263	-0.188907	-0.285887	-0.593951	0.509293	-0.011892	-0.022593	0.860215
18968	0.167051	-0.596278	9.821040	0.001019	0.008683	0.000320	-0.187981	-0.284502	-0.595264	0.509300	-0.011964	-0.022539	0.860211
18969	0.109346	-0.557670	9.713825	-0.004295	0.012239	-0.007608	-0.188652	-0.283249	-0.595373	0.509458	-0.012140	-0.022572	0.860114
18970	0.090011	-0.562117	9.783642	-0.016776	0.016627	-0.018254	-0.188391	-0.282556	-0.595107	0.509768	-0.012521	-0.022747	0.859920
18971	0.061145	-0.547370	9.812902	-0.018625	0.019222	-0.005030	-0.188524	-0.281999	-0.595888	0.509881	-0.012963	-0.022958	0.859841
18972	0.080327	-0.566749	9.817321	-0.024001	0.020086	-0.003313	-0.187867	-0.281170	-0.595364	0.509941	-0.013484	-0.023219	0.859790
18973	0.133138	-0.625077	9.796900	-0.016783	0.012147	-0.013935	-0.186891	-0.279303	-0.596441	0.510204	-0.013778	-0.023480	0.859622
18974	0.140107	-0.663618	9.796396	-0.054417	0.019103	-0.000096	-0.187428	-0.277634	-0.597204	0.510192	-0.014594	-0.024273	0.859594
18975	0.118620	-0.629715	9.816199	-0.032957	0.022602	0.003611	-0.186909	-0.275554	-0.597454	0.510154	-0.015236	-0.024710	0.859593
18976	0.075710	-0.552363	9.831880	0.003633	0.006832	0.019710	-0.186118	-0.274586	-0.597457	0.509819	-0.015258	-0.024624	0.859794
18977	0.054136	-0.528302	9.779466	-0.007094	0.008596	0.019651	-0.185860	-0.272504	-0.598753	0.509506	-0.015400	-0.024753	0.859973
18978	-0.000823	-0.450561	9.891394	0.022442	0.001611	0.012821	-0.185738	-0.270700	-0.598737	0.509277	-0.015137	-0.024399	0.860123
18979	-0.015322	-0.450572	9.850659	0.029711	0.020917	-0.004674	-0.186006	-0.270143	-0.598859	0.509400	-0.015102	-0.023768	0.860069
18980	0.032374	-0.528499	9.659478	0.003831	0.030580	-0.011903	-0.184144	-0.269318	-0.601374	0.509603	-0.015516	-0.023447	0.859950
18981	0.065361	-0.644128	9.686706	0.024414	0.033200	-0.013540	-0.182285	-0.269467	-0.601404	0.509882	-0.015739	-0.022788	0.859798
18982	0.094001	-0.692357	9.719552	-0.009541	0.052439	-0.019024	-0.182278	-0.270717	-0.601154	0.510217	-0.016662	-0.022475	0.859590
18983	0.084827	-0.629289	9.869372	-0.034573	0.043678	-0.029800	-0.180944	-0.271696	-0.601578	0.510762	-0.017656	-0.022740	0.859240
18984	0.031704	-0.628874	9.869835	-0.020228	0.054205	-0.033166	-0.179360	-0.270038	-0.601848	0.511340	-0.018712	-0.022598	0.858878
18985	0.046291	-0.614614	9.850646	-0.021156	0.069050	-0.020784	-0.176836	-0.269218	-0.603980	0.511744	-0.020005	-0.022375	0.858614
18986	0.017206	-0.628870	9.833908	-0.052460	0.057692	-0.026334	-0.177113	-0.267828	-0.602911	0.512175	-0.021453	-0.022748	0.858311
18987	-0.055608	-0.681153	9.855567	-0.025650	0.043712	-0.024416	-0.176324	-0.265749	-0.604216	0.512628	-0.022352	-0.022868	0.858015
18988	-0.081778	-0.625676	9.839606	-0.002427	0.034962	-0.017209	-0.174732	-0.265897	-0.603847	0.512924	-0.022901	-0.022612	0.857830
18989	-0.045391	-0.604172	9.885205	0.017212	0.017439	-0.013612	-0.173671	-0.265347	-0.604383	0.513199	-0.022912	-0.022262	0.857675
18990	-0.023527	-0.585174	9.861200	0.045770	0.005164	-0.000233	-0.174728	-0.266730	-0.603462	0.513210	-0.022463	-0.021477	0.857700
18991	-0.073983	-0.546564	9.773151	0.022500	0.005180	0.004028	-0.173523	-0.268125	-0.604151	0.513179	-0.022211	-0.021153	0.857734
18992	-0.165164	-0.468547	9.882991	0.033213	-0.003565	0.004115	-0.173509	-0.269791	-0.605481	0.513135	-0.021744	-0.020671	0.857783
18993	-0.185035	-0.541010	9.733315	0.033222	-0.000032	0.006766	-0.175377	-0.269365	-0.603347	0.513058	-0.021296	-0.020207	0.857852
18994	-0.064596	-0.580696	9.647697	0.017158	-0.015775	-0.004906	-0.173248	-0.270349	-0.603389	0.513138	-0.020780	-0.020129	0.857818
18995	-0.055397	-0.647847	9.735774	0.004619	-0.022795	-0.006803	-0.174050	-0.269233	-0.603628	0.513273	-0.020228	-0.020401	0.857745
18996	-0.062693	-0.657206	9.803027	0.014484	0.001695	-0.006644	-0.175897	-0.271028	-0.603881	0.513363	-0.020038	-0.020191	0.857700
18997	-0.016498	-0.614196	9.827157	-0.023938	0.017432	-0.013922	-0.175891	-0.272000	-0.603891	0.513625	-0.020466	-0.020548	0.857525
18998	-0.035706	-0.599540	9.851526	-0.039138	0.020933	-0.015774	-0.173651	-0.269235	-0.603897	0.513890	-0.021153	-0.021063	0.857337
18999	-0.059970	-0.599356	9.808542	-0.032935	0.017510	-0.006877	-0.173574	-0.269161	-0.602556	0.514027	-0.021675	-0.021574	0.857229
19000	-0.026545	-0.652566	9.798028	-0.013266	0.012255	-0.005011	-0.173581	-0.266938	-0.604504	0.514099	-0.021952	-0.021731	0.857174
19001	-0.093795	-0.603711	9.871275	-0.009696	0.012259	-0.004956	-0.173046	-0.267496	-0.604518	0.514211	-0.022144	-0.021899	0.857098
19002	-0.091189	-0.575058	9.809092	0.022570	0.012304	-0.015288	-0.174637	-0.269155	-0.602408	0.514481	-0.022049	-0.021445	0.856950
19003	-0.084012	-0.584706	9.818532	0.026100	0.012276	-0.004693	-0.173037	-0.270136	-0.602836	0.514604	-0.021871	-0.020997	0.856892
19004	-0.036011	-0.623789	9.745564	0.011899	0.014078	-0.027721	-0.173174	-0.269580	-0.602566	0.515090	-0.021912	-0.020713	0.856606
19005	0.004771	-0.677094	9.763761	-0.018491	0.029721	-0.026192	-0.172857	-0.268962	-0.603513	0.515569	-0.022480	-0.020866	0.856299
19006	-0.036295	-0.681363	9.836170	-0.023817	0.026245	-0.038570	-0.171784	-0.269800	-0.605376	0.516232	-0.023092	-0.021074	0.855878
19007	-0.159089	-0.629948	9.818593	-0.029201	0.054253	-0.026123	-0.170732	-0.268695	-0.604593	0.516715	-0.024190	-0.021160	0.855554
19008	-0.190620	-0.646774	9.741760	-0.032785	0.036782	-0.027967	-0.169820	-0.265646	-0.604577	0.517182	-0.025079	-0.021408	0.855240
19009	-0.219333	-0.612602	9.831329	-0.023910	0.026249	-0.017353	-0.169559	-0.264814	-0.604703	0.517505	-0.025652	-0.021684	0.855021
19010	-0.166154	-0.603565	9.775695	-0.007867	0.016595	-0.004948	-0.167698	-0.263990	-0.606825	0.517597	-0.025948	-0.021703	0.854956
19011	-0.151321	-0.559958	9.915469	0.007300	-0.003560	-0.004909	-0.169038	-0.262317	-0.606000	0.517709	-0.025691	-0.021744	0.854894
19012	-0.127046	-0.526434	9.886871	0.040380	-0.008723	-0.004642	-0.168021	-0.263078	-0.606389	0.517800	-0.025055	-0.021199	0.854872
19013	-0.050059	-0.565626	9.852107	0.008234	0.003527	-0.014555	-0.169072	-0.265295	-0.605738	0.518081	-0.024900	-0.021153	0.854707
19014	-0.033452	-0.604485	9.772202	0.042242	0.000050	-0.015212	-0.168026	-0.263357	-0.604421	0.518360	-0.024390	-0.020491	0.854569
19015	-0.101191	-0.623073	9.813433	0.033292	0.005307	-0.014361	-0.169073	-0.265017	-0.605998	0.518650	-0.024001	-0.020000	0.854415
19016	-0.161292	-0.584219	9.780749	-0.011431	0.001826	-0.017316	-0.168792	-0.268074	-0.605508	0.518950	-0.024077	-0.020238	0.854226
19017	-0.161766	-0.651464	9.813628	-0.013224	0.009691	-0.015553	-0.169340	-0.265572	-0.604686	0.519240	-0.024247	-0.020497	0.854039
19018	-0.181385	-0.690120	9.707601	0.010020	-0.001657	-0.011900	-0.168267	-0.267661	-0.604198	0.519451	-0.024043	-0.020402	0.853918
19019	-0.166582	-0.651265	9.866549	-0.018677	0.001770	-0.000641	-0.167751	-0.265859	-0.603137	0.519480	-0.024145	-0.020831	0.853887
19020	-0.147330	-0.656608	9.741341	-0.020450	-0.006953	-0.003333	-0.168411	-0.265438	-0.604699	0.519527	-0.024170	-0.021307	0.853846
19021	-0.103605	-0.623039	9.818260	0.000926	-0.019265	0.012631	-0.168546	-0.264743	-0.605215	0.519330	-0.023715	-0.021614	0.853971
19022	-0.004885	-0.662401	9.783308	0.000976	-0.014015	0.003802	-0.170001	-0.265290	-0.605987	0.519264	-0.023400	-0.021794	0.854016
19023	0.024179	-0.652772	9.860079	-0.007096	-0.003555	0.009059	-0.170005	-0.265429	-0.604543	0.519131	-0.023288	-0.022084	0.854092
19024	-0.008858	-0.544344	9.837576	0.000989	-0.007023	0.002089	-0.169071	-0.266268	-0.604566	0.519109	-0.023092	-0.022192	0.854108
19025	-0.045263	-0.585048	9.846969	-0.011483	0.006910	-0.001519	-0.169560	-0.264536	-0.604832	0.519160	-0.023194	-0.022453	0.854067
19026	-0.093720	-0.604220	9.746221	-0.018628	0.001699	-0.003339	-0.169817	-0.265645	-0.605365	0.519216	-0.023349	-0.022808	0.854019
19027	-0.108267	-0.613596	9.789500	-0.013273	0.001691	-0.001536	-0.169823	-0.264812	-0.605093	0.519264	-0.023380	-0.023151	0.853980
19028	-0.137271	-0.618099	9.816137	-0.009748	-0.000080	0.009064	-0.169294	-0.264676	-0.604706	0.519116	-0.023418	-0.023367	0.854063
19029	-0.161434	-0.620293	9.823531	-0.004363	-0.001812	0.004698	-0.169424	-0.265787	-0.603665	0.519060	-0.023303	-0.023586	0.854095
19030	-0.103635	-0.640194	9.755507	-0.000820	-0.004459	0.013506	-0.169288	-0.265787	-0.604717	0.518841	-0.023175	-0.023693	0.854228
19031	-0.082428	-0.700230	9.800366	-0.013361	0.008726	0.014369	-0.170410	-0.264594	-0.604003	0.518620	-0.023339	-0.023953	0.854350
19032	-0.036623	-0.710290	9.773417	-0.027635	0.013106	0.007216	-0.169472	-0.265154	-0.605600	0.518501	-0.023787	-0.024338	0.854400
19033	-0.082437	-0.700340	9.764313	-0.045569	0.012221	0.015910	-0.169489	-0.262933	-0.604264	0.518240	-0.024345	-0.025115	0.854520
19034	-0.094394	-0.681260	9.680513	-0.067056	0.017470	0.022831	-0.169092	-0.261962	-0.605705	0.517837	-0.025283	-0.026122	0.854706
19035	0.087990	-0.845821	9.818853	-0.067071	-0.001843	0.015620	-0.168575	-0.260160	-0.604513	0.517562	-0.025821	-0.027419	0.854816
19036	-0.041643	-0.747694	10.114324	0.002743	-0.003569	0.002076	-0.168957	-0.262657	-0.605057	0.517544	-0.025666	-0.027461	0.854830
19037	-0.253692	-0.674740	9.833382	-0.021272	0.021082	-0.013786	-0.167890	-0.263635	-0.604952	0.517808	-0.026107	-0.027747	0.854648
19038	-0.080772	-0.803910	9.722248	-0.034667	0.026308	-0.015703	-0.167231	-0.262250	-0.605736	0.518088	-0.026840	-0.028128	0.854443
19039	0.015946	-0.787719	9.757652	0.010023	0.019267	-0.008380	-0.167491	-0.262386	-0.607178	0.518275	-0.026927	-0.027901	0.854335
19040	-0.056161	-0.739164	9.720377	0.024277	0.005274	0.002280	-0.168155	-0.264190	-0.604034	0.518264	-0.026700	-0.027483	0.854362
19041	-0.123861	-0.752883	9.780890	-0.045551	0.019237	0.013293	-0.167615	-0.265026	-0.605233	0.518050	-0.027373	-0.028193	0.854447
19042	-0.109831	-0.820058	9.873733	-0.050907	0.005236	0.003491	-0.167742	-0.265858	-0.605502	0.517986	-0.027926	-0.029059	0.854439
19043	-0.085341	-0.774355	9.936537	0.022360	-0.028041	0.014479	-0.168148	-0.265857	-0.603394	0.517762	-0.027088	-0.029098	0.854601
19044	-0.070601	-0.738463	9.912787	0.085909	-0.024516	0.011433	-0.169452	-0.269599	-0.604068	0.517615	-0.025720	-0.027930	0.854771
19045	-0.142527	-0.661361	9.772490	0.068952	-0.019213	0.007845	-0.169715	-0.271683	-0.601326	0.517532	-0.024547	-0.027079	0.854883
19046	-0.176048	-0.620302	9.742006	0.026001	-0.005223	0.013770	-0.172093	-0.273892	-0.600918	0.517321	-0.024129	-0.026735	0.855034
19047	-0.176136	-0.632351	9.734657	0.000971	-0.001720	0.010073	-0.172493	-0.273473	-0.600908	0.517175	-0.023964	-0.026854	0.855123
19048	-0.210554	-0.714181	9.630664	0.015322	0.001828	0.005780	-0.171557	-0.275145	-0.600282	0.517103	-0.023774	-0.026622	0.855179
19049	-0.172320	-0.774270	9.742607	0.026041	-0.005199	0.004045	-0.171951	-0.275837	-0.600414	0.517069	-0.023295	-0.026348	0.855221
19050	-0.123863	-0.752905	9.773680	0.022478	-0.003463	0.000489	-0.172740	-0.277500	-0.599762	0.517085	-0.022937	-0.026052	0.855230
19051	0.064131	-0.802602	9.733030	-0.049051	0.002617	-0.008006	-0.173146	-0.275414	-0.600917	0.517226	-0.023363	-0.026993	0.855104
19052	0.054687	-0.777952	9.904042	-0.034815	0.006928	0.006216	-0.171434	-0.273062	-0.600920	0.517123	-0.023778	-0.027566	0.855136
19053	0.090848	-0.785547	9.872397	-0.034830	0.001669	0.008829	-0.173686	-0.273466	-0.601415	0.516983	-0.024043	-0.028276	0.855191
19054	0.055060	-0.725102	9.883016	-0.004448	-0.008829	0.014322	-0.173955	-0.273465	-0.600623	0.516745	-0.023880	-0.028489	0.855332
19055	0.024097	-0.666954	9.941634	0.033079	-0.012344	0.023414	-0.172234	-0.273198	-0.599595	0.516380	-0.023205	-0.028175	0.855581
19056	-0.014372	-0.638273	9.783667	0.038579	0.005246	0.004153	-0.173685	-0.276107	-0.597500	0.516349	-0.022832	-0.027511	0.855631
19057	-0.089150	-0.638145	9.676090	0.004674	0.006981	-0.008444	-0.172573	-0.275910	-0.597414	0.516527	-0.022763	-0.027493	0.855527
19058	-0.152157	-0.671129	9.741148	-0.038217	0.019250	-0.019275	-0.171789	-0.275221	-0.595055	0.516869	-0.023410	-0.028010	0.855286
19059	-0.201048	-0.752677	9.692563	-0.031959	0.024519	-0.015687	-0.171525	-0.273972	-0.596754	0.517162	-0.024023	-0.028433	0.855078
19060	-0.162466	-0.764609	9.821880	-0.020368	0.013105	-0.013898	-0.173111	-0.274657	-0.597393	0.517409	-0.024383	-0.028706	0.854909
19061	-0.083196	-0.825173	9.882991	-0.007869	0.005194	-0.012111	-0.171396	-0.272723	-0.597531	0.517641	-0.024424	-0.028915	0.854760
19062	0.006190	-0.816589	9.771758	-0.006114	0.005167	-0.001547	-0.172588	-0.273967	-0.596344	0.517684	-0.024508	-0.029020	0.854728
19063	0.010961	-0.809329	9.757446	0.013503	0.005229	0.009215	-0.171845	-0.273340	-0.596581	0.517562	-0.024338	-0.028860	0.854812
19064	-0.080349	-0.746059	9.763769	-0.018736	0.006978	0.016076	-0.173165	-0.274166	-0.597620	0.517299	-0.024594	-0.029152	0.854955
19065	-0.147617	-0.697424	9.764909	-0.052680	0.026252	0.009761	-0.171847	-0.272229	-0.597884	0.517147	-0.025472	-0.029901	0.854995
19066	-0.128525	-0.733258	9.894119	-0.007932	0.012256	-0.000554	-0.171590	-0.270424	-0.598395	0.517175	-0.025696	-0.029963	0.854969
19067	-0.075179	-0.700228	9.819531	0.011780	0.017517	-0.003042	-0.170793	-0.270011	-0.599454	0.517270	-0.025750	-0.029701	0.854919
19068	-0.027069	-0.724812	9.768360	-0.009702	0.012255	-0.001474	-0.169203	-0.270021	-0.598428	0.517317	-0.025993	-0.029793	0.854880
19069	-0.082702	-0.738707	9.802329	0.011783	0.012278	-0.004829	-0.169327	-0.270714	-0.599746	0.517439	-0.025954	-0.029584	0.854815
19070	-0.138252	-0.738404	9.759550	0.004699	0.028076	-0.015380	-0.169192	-0.271826	-0.598577	0.517737	-0.026310	-0.029274	0.854634
19071	-0.152892	-0.757709	9.701771	-0.038312	0.015803	-0.003399	-0.170376	-0.274181	-0.597794	0.517810	-0.026854	-0.029879	0.854552
19072	-0.172581	-0.814771	9.869528	-0.002493	0.014062	-0.015490	-0.169308	-0.274186	-0.599650	0.518100	-0.027044	-0.029837	0.854371
19073	-0.141392	-0.839436	9.748801	0.002845	0.016681	-0.004880	-0.170108	-0.274321	-0.598325	0.518220	-0.027181	-0.029730	0.854298
19074	-0.115115	-0.882630	9.849024	-0.038260	0.005309	-0.022863	-0.169308	-0.275020	-0.598213	0.518610	-0.027588	-0.030394	0.854025
19075	-0.086081	-0.873383	9.800810	-0.023937	0.024551	-0.017407	-0.167971	-0.275304	-0.600338	0.518934	-0.028130	-0.030673	0.853800
19076	-0.095703	-0.880856	9.733443	-0.023889	0.014005	-0.024537	-0.166863	-0.275246	-0.599333	0.519370	-0.028536	-0.031003	0.853510
19077	-0.129182	-0.834898	9.731856	-0.040088	0.013961	-0.003487	-0.166999	-0.275524	-0.598020	0.519440	-0.029075	-0.031662	0.853425
19078	-0.162832	-0.815164	9.806882	-0.009660	0.020966	-0.004990	-0.167140	-0.273578	-0.598787	0.519547	-0.029463	-0.031665	0.853346
19079	-0.147847	-0.745554	9.797938	-0.006889	0.012263	-0.026139	-0.166345	-0.273583	-0.598536	0.520022	-0.029615	-0.031782	0.853047
19080	-0.133383	-0.752560	9.903486	-0.038243	0.016586	-0.019311	-0.166608	-0.273303	-0.599711	0.520356	-0.030217	-0.032327	0.852802
19081	-0.181565	-0.733248	9.803178	-0.021190	0.014024	-0.028868	-0.165413	-0.272893	-0.600382	0.520870	-0.030544	-0.032663	0.852464
19082	-0.186770	-0.786082	9.817037	0.017193	0.012240	-0.010100	-0.165548	-0.272336	-0.600637	0.521076	-0.030500	-0.032302	0.852353
19083	-0.177481	-0.834579	9.713049	0.001139	0.005281	-0.020827	-0.164236	-0.270400	-0.599456	0.521460	-0.030453	-0.032338	0.852119
19084	-0.172873	-0.868048	9.791940	-0.018607	0.002608	-0.010416	-0.165040	-0.269285	-0.599170	0.521640	-0.030618	-0.032687	0.851989
19085	-0.144001	-0.882721	9.786715	-0.006088	0.003475	-0.008571	-0.164508	-0.269566	-0.599181	0.521810	-0.030625	-0.032858	0.851879
19086	-0.182411	-0.853335	9.859488	0.052941	0.005227	-0.004594	-0.165280	-0.274005	-0.598688	0.521943	-0.030092	-0.031957	0.851850
19087	-0.182114	-0.810188	9.811913	0.069079	0.007003	-0.009747	-0.165795	-0.276779	-0.598708	0.522179	-0.029376	-0.030806	0.851773
19088	-0.167173	-0.745506	9.764458	0.078017	0.012247	-0.004366	-0.165666	-0.275947	-0.598833	0.522318	-0.028701	-0.029405	0.851760
19089	-0.181935	-0.767074	9.711528	0.061922	0.007106	-0.011505	-0.164381	-0.277547	-0.598445	0.522577	-0.028061	-0.028371	0.851658
19090	-0.153151	-0.795988	9.768630	0.026186	0.016727	-0.022321	-0.165031	-0.280321	-0.597675	0.523000	-0.027993	-0.027815	0.851419
19091	-0.023209	-0.861804	9.814821	-0.004159	0.024584	-0.038428	-0.166245	-0.276703	-0.598145	0.523690	-0.028326	-0.027746	0.850986
19092	0.042167	-0.835988	9.771292	-0.054388	0.027991	-0.008836	-0.164528	-0.275602	-0.597504	0.523834	-0.029300	-0.028437	0.850841
19093	-0.162439	-0.747484	9.875021	-0.025836	0.012260	0.001967	-0.163858	-0.276022	-0.598569	0.523817	-0.029667	-0.028847	0.850825
19094	-0.225061	-0.727471	9.967123	0.071657	-0.001717	0.002648	-0.164918	-0.276015	-0.599341	0.523827	-0.028822	-0.027697	0.850886
19095	-0.152336	-0.699662	9.848978	0.094060	0.003458	0.004534	-0.164077	-0.276512	-0.596893	0.523830	-0.027785	-0.026152	0.850968
19096	-0.103886	-0.676185	9.783937	0.090556	0.022726	-0.004242	-0.164850	-0.280396	-0.597182	0.523978	-0.027154	-0.024428	0.850948
19097	-0.127983	-0.662211	9.572799	0.029779	0.050762	-0.004569	-0.162995	-0.278460	-0.599687	0.524122	-0.027588	-0.023486	0.850872
19098	-0.316501	-0.686960	9.651052	-0.000675	0.047283	-0.000348	-0.161399	-0.280136	-0.597758	0.524167	-0.028333	-0.023055	0.850832
19099	-0.336199	-0.744139	9.780353	-0.027427	0.052557	-0.022561	-0.160342	-0.278753	-0.598811	0.524584	-0.029398	-0.023073	0.850538
19100	-0.278619	-0.795250	9.731198	-0.043551	0.058656	-0.015634	-0.159281	-0.277925	-0.599869	0.524863	-0.030780	-0.023261	0.850312
19101	-0.230510	-0.822027	9.749703	-0.068712	0.050707	0.005282	-0.158506	-0.274041	-0.600105	0.524779	-0.032263	-0.023989	0.850289
19102	-0.312273	-0.763164	9.871326	-0.066946	0.047293	0.001836	-0.155906	-0.272175	-0.601279	0.524741	-0.033705	-0.024683	0.850236
19103	-0.288165	-0.770422	9.919105	-0.025787	0.042045	-0.001417	-0.156444	-0.271200	-0.600998	0.524793	-0.034590	-0.024774	0.850166
19104	-0.321635	-0.722155	9.886299	0.004678	0.023727	-0.015340	-0.154858	-0.269125	-0.602315	0.525078	-0.034870	-0.024510	0.849986
19105	-0.331430	-0.736907	9.756427	-0.025735	0.035113	-0.010230	-0.154597	-0.267320	-0.603878	0.525275	-0.035633	-0.024674	0.849828
19106	-0.268997	-0.785563	9.736101	-0.047132	0.036881	-0.026269	-0.152206	-0.267611	-0.603917	0.525722	-0.036676	-0.025160	0.849493
19107	-0.331824	-0.794406	9.830276	-0.002340	0.031681	-0.042689	-0.151954	-0.265529	-0.603638	0.526486	-0.037117	-0.024986	0.849006
19108	-0.413283	-0.706902	9.920915	0.029912	0.037839	-0.052084	-0.149835	-0.263456	-0.605488	0.527416	-0.037352	-0.024173	0.848441
19109	-0.375114	-0.765577	9.708405	0.029979	0.051011	-0.057342	-0.148101	-0.263881	-0.607358	0.528460	-0.037776	-0.023251	0.847799
19110	-0.392465	-0.827997	9.703030	-0.023723	0.049247	-0.054222	-0.146767	-0.265139	-0.606997	0.529396	-0.038770	-0.023228	0.847170
19111	-0.457849	-0.856100	9.784988	-0.032662	0.044884	-0.059578	-0.144124	-0.262097	-0.608714	0.530425	-0.039755	-0.023434	0.846475
19112	-0.380533	-0.851762	9.827634	-0.023831	0.040426	-0.036643	-0.142519	-0.264606	-0.607844	0.531061	-0.040610	-0.023492	0.846034
19113	-0.423552	-0.788914	9.819114	-0.023853	0.033431	-0.033117	-0.141465	-0.262667	-0.608761	0.531642	-0.041320	-0.023650	0.845630
19114	-0.437866	-0.764719	9.829129	-0.011417	0.026395	-0.015420	-0.141727	-0.263499	-0.608502	0.531914	-0.041815	-0.023630	0.845435
19115	-0.404031	-0.762431	9.876933	0.040457	-0.001599	-0.020441	-0.141466	-0.262667	-0.608629	0.532317	-0.041253	-0.023058	0.845225
19116	-0.442455	-0.735407	9.964101	-0.000724	0.005371	-0.015414	-0.141185	-0.265168	-0.608790	0.532593	-0.041279	-0.023080	0.845049
19117	-0.430658	-0.767416	9.752125	-0.045403	-0.013819	-0.028151	-0.141721	-0.263776	-0.609819	0.533048	-0.041421	-0.024091	0.844727
19118	-0.341768	-0.832925	9.793867	0.018926	-0.015628	-0.010106	-0.141070	-0.261974	-0.609022	0.533237	-0.040885	-0.024001	0.844636
19119	-0.346349	-0.801325	9.890409	0.043897	-0.038411	-0.001189	-0.142118	-0.264329	-0.609293	0.533298	-0.039668	-0.023746	0.844663
19120	-0.369978	-0.726756	9.831384	0.067200	-0.026129	-0.004476	-0.143304	-0.266546	-0.607983	0.533428	-0.038442	-0.022948	0.844660
19121	-0.417843	-0.678664	9.745757	0.057424	-0.013923	-0.008046	-0.144333	-0.264812	-0.607321	0.533625	-0.037490	-0.022202	0.844598
19122	-0.420681	-0.736497	9.704258	0.051272	-0.011235	-0.031002	-0.144592	-0.265365	-0.608242	0.534185	-0.036673	-0.021534	0.844297
19123	-0.389645	-0.784980	9.660171	0.002960	0.005366	-0.026025	-0.143524	-0.266760	-0.607747	0.534653	-0.036624	-0.021514	0.844004
19124	-0.372922	-0.813652	9.765450	0.004755	-0.001646	-0.032219	-0.143785	-0.267313	-0.608274	0.535213	-0.036466	-0.021529	0.843655
19125	-0.283556	-0.814087	9.851198	0.033325	0.000040	-0.020578	-0.143773	-0.269257	-0.608293	0.535608	-0.036005	-0.021056	0.843436
19126	-0.283262	-0.773183	9.856473	0.026198	0.005299	-0.025890	-0.144320	-0.266477	-0.608257	0.536070	-0.035737	-0.020631	0.843164
19127	-0.321307	-0.688843	9.809701	0.019012	0.001800	-0.018876	-0.142991	-0.267596	-0.606975	0.536427	-0.035457	-0.020381	0.842955
19128	-0.407798	-0.625729	9.777525	0.004728	0.008836	-0.022439	-0.143381	-0.269122	-0.606722	0.536827	-0.035481	-0.020277	0.842702
19129	-0.470737	-0.644715	9.700938	-0.041821	0.001847	-0.017500	-0.143247	-0.269539	-0.606465	0.537117	-0.035859	-0.021043	0.842483
19130	-0.403522	-0.707164	9.901532	-0.043615	0.012289	-0.019275	-0.143522	-0.268010	-0.606183	0.537424	-0.036461	-0.021714	0.842244
19131	-0.370150	-0.765404	9.818856	-0.000681	0.002680	-0.017255	-0.143775	-0.269814	-0.606985	0.537739	-0.036413	-0.021776	0.842043
19132	-0.317252	-0.794918	9.741150	-0.007854	0.008788	-0.010256	-0.143779	-0.269119	-0.606978	0.537919	-0.036576	-0.021876	0.841918
19133	-0.355592	-0.755882	9.823647	-0.036537	0.000007	-0.003430	-0.142848	-0.268846	-0.607778	0.537973	-0.036875	-0.022563	0.841853
19134	-0.345764	-0.717354	9.821669	0.009911	0.000067	0.009295	-0.143974	-0.265848	-0.607309	0.537830	-0.036708	-0.022444	0.841955
19135	-0.287390	-0.659985	9.853070	0.011650	-0.012223	0.016306	-0.143712	-0.266406	-0.605480	0.537582	-0.036287	-0.022434	0.842132
19136	-0.268040	-0.655355	9.843343	-0.004433	-0.008723	0.012672	-0.145037	-0.265565	-0.607421	0.537371	-0.036128	-0.022648	0.842268
19137	-0.321239	-0.664634	9.819660	-0.010630	0.002696	0.002109	-0.143447	-0.265296	-0.607049	0.537352	-0.036188	-0.022861	0.842271
19138	-0.316968	-0.741728	9.789895	-0.007914	0.013211	-0.001374	-0.144380	-0.264318	-0.607682	0.537386	-0.036429	-0.022908	0.842238
19139	-0.432860	-0.736261	9.709240	-0.029393	0.007127	0.000247	-0.144788	-0.263344	-0.606484	0.537387	-0.036767	-0.023388	0.842209
19140	-0.428472	-0.798762	9.732518	-0.024050	-0.008626	0.000215	-0.143469	-0.260434	-0.608708	0.537371	-0.036814	-0.023941	0.842202
19141	-0.394486	-0.774871	9.766149	-0.011495	-0.013869	-0.008531	-0.144274	-0.259736	-0.607638	0.537522	-0.036606	-0.024348	0.842103
19142	-0.438205	-0.812758	9.850211	0.006379	-0.008628	-0.004853	-0.147195	-0.259164	-0.608375	0.537597	-0.036324	-0.024393	0.842066
19143	-0.346992	-0.885994	9.730812	-0.038367	-0.008651	0.000068	-0.145337	-0.259174	-0.608273	0.537586	-0.036503	-0.025192	0.842041
19144	-0.322713	-0.871414	9.841331	-0.021365	-0.014790	-0.005124	-0.145866	-0.259310	-0.608660	0.537666	-0.036415	-0.025769	0.841977
19145	-0.317508	-0.818572	9.829875	0.008128	0.007058	0.009278	-0.146545	-0.256806	-0.608230	0.537542	-0.036364	-0.025611	0.842063
19146	-0.317602	-0.828495	9.731219	0.010840	-0.005153	0.002204	-0.145063	-0.260147	-0.608943	0.537522	-0.036097	-0.025537	0.842090
19147	-0.334259	-0.809218	9.741132	0.011710	-0.000008	0.013649	-0.145289	-0.260085	-0.607522	0.537323	-0.035892	-0.025393	0.842230
19148	-0.326817	-0.782721	9.772617	0.000045	-0.001784	0.019728	-0.146226	-0.258692	-0.607494	0.536991	-0.035805	-0.025452	0.842443
19149	-0.230250	-0.785933	9.754923	-0.016906	-0.008784	0.007213	-0.145691	-0.258694	-0.608552	0.536875	-0.035755	-0.025889	0.842506
19150	-0.263912	-0.770738	9.918824	-0.020535	-0.001831	0.016033	-0.146500	-0.256746	-0.608258	0.536596	-0.035887	-0.026299	0.842665
19151	-0.254405	-0.790232	9.860835	-0.002608	-0.018416	0.005524	-0.147289	-0.257852	-0.608520	0.536514	-0.035517	-0.026600	0.842724
19152	-0.283223	-0.766114	9.808484	0.040356	-0.015757	0.004099	-0.147825	-0.257294	-0.607981	0.536471	-0.034754	-0.026141	0.842797
19153	-0.336491	-0.785028	9.779884	0.033210	-0.015733	0.002298	-0.149006	-0.259370	-0.608377	0.536470	-0.034044	-0.025809	0.842837
19154	-0.346515	-0.833308	9.697698	0.008190	-0.004339	0.000389	-0.149262	-0.261452	-0.607606	0.536476	-0.033817	-0.025772	0.842844
19155	-0.305662	-0.862375	9.735467	0.018068	-0.014827	-0.011932	-0.149269	-0.260341	-0.607464	0.536704	-0.033282	-0.025697	0.842722
19156	-0.254819	-0.847965	9.857771	0.040435	-0.022725	-0.017100	-0.149792	-0.262144	-0.606686	0.537013	-0.032390	-0.025326	0.842571
19157	-0.278741	-0.814301	9.793470	0.013553	-0.005249	-0.001356	-0.149522	-0.263395	-0.605914	0.537064	-0.032072	-0.025221	0.842554
19158	-0.237988	-0.853371	9.706145	-0.018606	0.007012	-0.006851	-0.147398	-0.264241	-0.604773	0.537193	-0.032322	-0.025518	0.842454
19159	-0.216651	-0.896459	9.787251	-0.029372	0.021058	-0.003326	-0.149294	-0.264848	-0.606167	0.537263	-0.032909	-0.025862	0.842376
19160	-0.192556	-0.906064	9.854230	-0.035648	0.012290	-0.005177	-0.149296	-0.264848	-0.605510	0.537335	-0.033430	-0.026389	0.842293
19161	-0.163641	-0.911424	9.748165	-0.032946	0.003563	-0.008721	-0.146636	-0.265418	-0.605951	0.537485	-0.033756	-0.026995	0.842165
19162	-0.250064	-0.843095	9.848239	-0.010603	0.005314	-0.004989	-0.147699	-0.264856	-0.606717	0.537581	-0.033891	-0.027174	0.842093
19163	-0.336397	-0.756112	9.756248	-0.025815	0.005345	-0.001529	-0.147297	-0.265831	-0.606207	0.537614	-0.034177	-0.027633	0.842045
19164	-0.360236	-0.712643	9.752148	-0.011446	0.014126	-0.010189	-0.146769	-0.265000	-0.606733	0.537799	-0.034466	-0.027736	0.841911
19165	-0.326720	-0.755967	9.828271	-0.033014	-0.006933	0.001894	-0.146246	-0.264448	-0.605290	0.537763	-0.034627	-0.028436	0.841905
19166	-0.269015	-0.790175	9.800941	-0.031142	0.005339	-0.012171	-0.147300	-0.265275	-0.606333	0.537959	-0.034979	-0.028967	0.841747
19167	-0.295924	-0.838109	9.788606	0.004615	0.005343	-0.004862	-0.148081	-0.267353	-0.607130	0.538069	-0.034939	-0.028903	0.841680
19168	-0.298527	-0.866733	9.860403	-0.000765	0.015819	-0.001345	-0.147290	-0.267498	-0.605436	0.538112	-0.035147	-0.028802	0.841648
