# Supplementary material for: Identification of Haptic Based Guiding Using Hard Reins
Source: PLoS One. 2015 Jul 22;10(7):e0132020. doi: 10.1371/journal.pone.0132020 (PMC4511788; doi:10.1371/journal.pone.0132020)
Supplement: S9 File — (ZIP) [file pone.0132020.s009.zip › Exp2_MotionData2/Subject11/path1/T5/gc5.txt]

// Start Time: 0
// Sample rate: 25.0Hz
// Scenario: 4.9
// Firmware Version: 2.6.1
Counter	Acc_X	Acc_Y	Acc_Z	Gyr_X	Gyr_Y	Gyr_Z	Mag_X	Mag_Y	Mag_Z	Quat_w	Quat_x	Quat_y	Quat_z
18285	8.841933	-0.633350	-4.000384	-0.028124	0.009536	0.014955	-0.496406	0.126846	0.581904	0.093036	-0.838378	-0.084655	-0.530377
18286	8.862511	-0.729798	-4.412369	-0.102106	0.006126	-0.016407	-0.496390	0.124521	0.580082	0.091147	-0.838522	-0.083749	-0.530621
18287	8.831612	-0.602820	-4.101238	-0.099280	0.068566	0.016556	-0.495505	0.121737	0.581579	0.089721	-0.838057	-0.082198	-0.531841
18288	8.932807	-0.601092	-4.102596	-0.113974	0.046534	0.016585	-0.496908	0.121138	0.579737	0.088044	-0.837840	-0.080528	-0.532717
18289	8.948197	-0.483324	-4.032362	-0.049150	0.081989	-0.025528	-0.499968	0.119539	0.578549	0.087026	-0.837064	-0.080194	-0.534152
18290	9.001071	-0.541994	-4.025061	-0.036834	0.057164	-0.041979	-0.501346	0.116824	0.576436	0.086024	-0.836500	-0.080292	-0.535183
18291	8.967496	-0.576175	-3.990215	-0.041631	0.042645	-0.014450	-0.503594	0.116413	0.573914	0.085188	-0.836143	-0.079922	-0.535930
18292	8.955179	-0.534159	-4.042615	-0.041966	0.026731	-0.025433	-0.504976	0.115557	0.574433	0.084246	-0.835934	-0.079767	-0.536426
18293	8.943609	-0.459306	-4.012712	0.001809	0.034289	-0.030854	-0.505687	0.115905	0.573343	0.083945	-0.835565	-0.080152	-0.536991
18294	8.986732	-0.507954	-4.024303	0.001873	0.046212	-0.029955	-0.507799	0.116038	0.571273	0.083722	-0.835064	-0.080516	-0.537750
18295	9.008618	-0.513337	-3.996174	0.003516	0.003102	-0.032630	-0.507356	0.115101	0.572889	0.083381	-0.835023	-0.081001	-0.537794
18296	9.049785	-0.538374	-3.959233	0.018067	-0.012478	-0.034406	-0.506788	0.113987	0.572255	0.083263	-0.835122	-0.081677	-0.537557
18297	9.045469	-0.573365	-3.879597	0.045221	-0.049878	-0.041638	-0.508746	0.113774	0.571422	0.083441	-0.835561	-0.082845	-0.536668
18298	9.036099	-0.544499	-3.857322	0.063093	-0.061952	-0.056262	-0.507207	0.114391	0.572844	0.083769	-0.836075	-0.084468	-0.535562
18299	9.052329	-0.621547	-3.906735	0.035334	-0.085200	-0.066383	-0.506120	0.116390	0.572258	0.083465	-0.836856	-0.085997	-0.534144
18300	8.995858	-0.682724	-4.016123	0.011790	-0.118982	-0.054473	-0.504144	0.116239	0.574747	0.082878	-0.838056	-0.087170	-0.532160
18301	8.911924	-0.746913	-4.247678	-0.022077	-0.131537	-0.089423	-0.502139	0.114604	0.578544	0.081303	-0.839375	-0.088539	-0.530094
18302	8.845294	-0.608884	-4.198398	-0.031898	-0.100430	-0.117010	-0.501418	0.113541	0.579730	0.079348	-0.840326	-0.090262	-0.528591
18303	8.585546	-0.320776	-4.568411	-0.087116	-0.068107	-0.131871	-0.500371	0.108389	0.580241	0.076344	-0.840991	-0.091551	-0.527753
18304	8.749301	0.139844	-4.465262	0.061747	0.001862	-0.076522	-0.500652	0.108272	0.579816	0.076561	-0.840784	-0.093396	-0.527729
18305	8.753113	0.063528	-4.562511	0.110393	0.018081	-0.072797	-0.501223	0.108746	0.579012	0.077630	-0.840343	-0.095662	-0.527869
18306	8.831484	0.072959	-4.403561	0.110081	0.008151	-0.014033	-0.502357	0.109255	0.577655	0.079317	-0.840108	-0.096934	-0.527760
18307	8.807001	-0.140809	-4.362980	0.136645	0.025434	0.018984	-0.502119	0.112649	0.577863	0.081791	-0.839720	-0.097932	-0.527817
18308	8.877081	-0.180682	-4.319971	0.136859	0.012930	0.028190	-0.501328	0.116324	0.577943	0.084387	-0.839462	-0.098778	-0.527661
18309	8.792426	-0.284390	-4.317482	0.106231	0.004548	0.046460	-0.502480	0.119172	0.578130	0.086592	-0.839390	-0.099031	-0.527370
18310	8.841240	-0.368744	-4.201511	0.124792	0.028913	0.053798	-0.502839	0.124240	0.576209	0.089294	-0.839022	-0.099302	-0.527455
18311	8.857932	-0.475867	-4.178682	0.060352	0.019848	0.038992	-0.502313	0.126525	0.575786	0.090682	-0.838847	-0.099167	-0.527521
18312	8.932452	-0.544378	-4.172254	0.060602	0.036917	0.046311	-0.504309	0.129156	0.574848	0.092243	-0.838488	-0.098870	-0.527877
18313	8.956364	-0.619832	-4.163979	0.018732	-0.006014	0.058219	-0.502243	0.130474	0.573372	0.093094	-0.838695	-0.098016	-0.527557
18314	8.960946	-0.651156	-4.181261	0.026076	-0.007929	0.059150	-0.503111	0.132503	0.572806	0.094124	-0.838895	-0.097224	-0.527203
18315	8.944116	-0.675488	-4.166299	0.006065	-0.035701	0.031620	-0.502429	0.134690	0.574334	0.094435	-0.839384	-0.096730	-0.526460
18316	8.912340	-0.684230	-4.220718	-0.016594	-0.039808	0.039831	-0.502020	0.134738	0.573214	0.094488	-0.839959	-0.095882	-0.525688
18317	8.844655	-0.654105	-4.261465	-0.039650	-0.040980	-0.001515	-0.500030	0.133979	0.576505	0.093681	-0.840523	-0.095469	-0.525005
18318	8.773246	-0.611226	-4.166737	-0.041098	-0.019666	0.011289	-0.500582	0.134607	0.578367	0.093057	-0.840877	-0.094800	-0.524671
18319	8.800621	-0.642882	-4.351523	-0.043441	-0.018437	-0.008910	-0.500165	0.134743	0.578372	0.092156	-0.841196	-0.094426	-0.524386
18320	8.845180	-0.530642	-4.246188	-0.023876	0.013994	0.002120	-0.499726	0.132781	0.577687	0.091787	-0.841146	-0.094026	-0.524602
18321	8.830128	-0.653879	-4.270581	-0.040966	-0.011578	0.014949	-0.500555	0.132740	0.578811	0.091195	-0.841432	-0.093262	-0.524383
18322	8.883343	-0.576572	-4.276897	-0.053951	-0.000965	0.007590	-0.500535	0.130785	0.578130	0.090348	-0.841603	-0.092481	-0.524394
18323	8.830288	-0.510269	-4.310709	-0.088289	-0.020372	0.025904	-0.499134	0.131134	0.579258	0.089058	-0.842084	-0.091051	-0.524092
18324	8.829869	-0.529046	-4.356705	-0.085858	-0.012248	0.013045	-0.499094	0.128269	0.579779	0.087714	-0.842436	-0.089870	-0.523958
18325	8.834861	-0.522065	-4.337524	-0.105039	0.000697	0.012990	-0.497933	0.125764	0.581292	0.086043	-0.842697	-0.088445	-0.524058
18326	8.777762	-0.420502	-4.286423	-0.077491	0.009589	0.016705	-0.496506	0.124515	0.583159	0.084907	-0.842807	-0.087237	-0.524268
18327	8.760531	-0.463644	-4.315042	-0.074012	0.002594	0.010288	-0.495945	0.124493	0.583432	0.083729	-0.842985	-0.086182	-0.524346
18328	8.791739	-0.327088	-4.387776	-0.033681	0.028213	0.011271	-0.497159	0.121370	0.583810	0.083304	-0.842814	-0.085489	-0.524802
18329	8.856266	-0.424176	-4.414974	0.000956	0.046973	0.003966	-0.495904	0.121365	0.583518	0.083391	-0.842390	-0.085258	-0.525505
18330	8.820226	-0.531408	-4.356360	-0.019423	0.030018	-0.004329	-0.498585	0.122093	0.581071	0.083059	-0.842147	-0.084995	-0.525990
18331	8.816020	-0.561712	-4.264622	-0.043146	0.027153	-0.001621	-0.499969	0.121251	0.581312	0.082314	-0.841995	-0.084425	-0.526441
18332	8.874317	-0.528798	-4.218283	-0.041435	0.040371	-0.007125	-0.500390	0.120482	0.579730	0.081596	-0.841673	-0.083956	-0.527143
18333	8.840489	-0.560098	-4.217222	-0.023273	0.005435	-0.008881	-0.501365	0.120483	0.580019	0.081078	-0.841703	-0.083749	-0.527207
18334	8.764601	-0.522657	-4.076473	-0.006609	0.012287	-0.001525	-0.500820	0.120812	0.578915	0.080965	-0.841628	-0.083610	-0.527367
18335	8.810931	-0.541696	-4.307775	-0.025018	0.036745	-0.008941	-0.503056	0.120071	0.577352	0.080475	-0.841329	-0.083332	-0.527963
18336	8.855300	-0.329130	-4.269405	0.008589	0.046175	0.016848	-0.504724	0.118997	0.576602	0.080853	-0.840904	-0.082966	-0.528639
18337	8.835201	-0.532416	-4.289300	0.008640	0.016493	0.020527	-0.504480	0.120511	0.574595	0.081203	-0.840815	-0.082582	-0.528788
18338	8.808627	-0.600394	-4.269428	0.019593	0.022085	0.018688	-0.504897	0.120901	0.575462	0.081756	-0.840627	-0.082356	-0.529037
18339	8.845054	-0.557248	-4.251187	-0.013441	0.024248	0.014965	-0.506043	0.122401	0.574167	0.081695	-0.840483	-0.081815	-0.529358
18340	8.902809	-0.596552	-4.243942	-0.027991	0.018559	0.018623	-0.507296	0.122265	0.574451	0.081450	-0.840409	-0.081106	-0.529624
18341	8.907602	-0.547764	-4.267956	-0.033896	0.010246	0.003952	-0.506753	0.121428	0.571037	0.080909	-0.840428	-0.080554	-0.529759
18342	8.855667	-0.466348	-4.164043	-0.021320	0.012521	-0.004280	-0.508818	0.120502	0.573237	0.080512	-0.840371	-0.080292	-0.529951
18343	8.883898	-0.550716	-4.216369	-0.008462	0.016121	-0.003353	-0.507409	0.119220	0.572865	0.080332	-0.840274	-0.080122	-0.530157
18344	8.903458	-0.514766	-4.195129	-0.025288	-0.007110	-0.014349	-0.507390	0.118323	0.573788	0.079724	-0.840416	-0.080008	-0.530042
18345	8.884340	-0.485641	-4.186978	-0.024388	-0.001539	-0.015272	-0.506689	0.118299	0.574060	0.079122	-0.840512	-0.079898	-0.529996
18346	8.884385	-0.500353	-4.175000	-0.013456	-0.010724	-0.016156	-0.505993	0.119353	0.575517	0.078707	-0.840666	-0.079976	-0.529801
18347	8.903753	-0.510406	-4.158883	-0.016432	-0.006486	-0.025341	-0.506246	0.116836	0.574804	0.078127	-0.840785	-0.080126	-0.529677
18348	8.884450	-0.480955	-4.174876	-0.017696	0.007047	-0.005179	-0.507368	0.117803	0.575714	0.077774	-0.840776	-0.079930	-0.529772
18349	8.884233	-0.456186	-4.213350	-0.005033	-0.011181	-0.008792	-0.505400	0.115988	0.574464	0.077554	-0.840952	-0.079928	-0.529525
18350	8.831873	-0.456948	-4.129280	0.035449	0.003896	-0.001406	-0.506785	0.116601	0.576893	0.078119	-0.840902	-0.080218	-0.529478
18351	8.869373	-0.482208	-4.254023	-0.012467	-0.001625	-0.014336	-0.507066	0.115298	0.574577	0.077731	-0.840978	-0.080216	-0.529414
18352	8.877568	-0.388835	-4.169188	0.028062	0.017959	-0.005093	-0.506773	0.114161	0.574504	0.078153	-0.840785	-0.080465	-0.529621
18353	8.903469	-0.500153	-4.199864	0.006477	-0.014253	0.011419	-0.504534	0.113973	0.574751	0.078336	-0.841006	-0.080250	-0.529275
18354	8.865034	-0.524473	-4.174434	0.017916	-0.006071	0.027933	-0.503855	0.116436	0.576435	0.078913	-0.841134	-0.079896	-0.529041
18355	8.883954	-0.550814	-4.209126	0.009307	-0.012587	0.014162	-0.503971	0.115251	0.577482	0.079180	-0.841335	-0.079660	-0.528715
18356	8.908216	-0.509818	-4.204936	-0.008120	-0.018000	0.013231	-0.504256	0.115815	0.577659	0.079132	-0.841608	-0.079279	-0.528345
18357	8.902921	-0.557725	-4.246109	0.014291	-0.033883	0.031641	-0.502303	0.116062	0.577796	0.079637	-0.842053	-0.078833	-0.527626
18358	8.835751	-0.513867	-4.226404	0.024727	-0.015129	0.009603	-0.502030	0.116618	0.577968	0.080110	-0.842237	-0.078858	-0.527258
18359	8.878552	-0.574148	-4.274287	0.004384	-0.028430	0.002242	-0.499912	0.115925	0.579863	0.080148	-0.842593	-0.078793	-0.526693
18360	8.849648	-0.556888	-4.280339	0.010208	-0.010694	0.013232	-0.499793	0.117224	0.579383	0.080424	-0.842757	-0.078601	-0.526416
18361	8.849611	-0.522681	-4.299437	0.013787	-0.040163	0.013291	-0.498902	0.114541	0.581726	0.080719	-0.843239	-0.078468	-0.525619
18362	8.830215	-0.549161	-4.303714	0.009653	-0.018701	-0.006947	-0.498229	0.116776	0.582277	0.080753	-0.843458	-0.078609	-0.525241
18363	8.806015	-0.548808	-4.317298	0.009429	0.003816	0.016868	-0.496960	0.116554	0.583511	0.081081	-0.843490	-0.078299	-0.525186
18364	8.818336	-0.488400	-4.307704	0.021328	-0.009215	0.018761	-0.496952	0.116116	0.583763	0.081590	-0.843631	-0.078103	-0.524909
18365	8.848968	-0.502044	-4.391056	0.023151	-0.005469	0.017842	-0.496400	0.116802	0.584080	0.082141	-0.843741	-0.077937	-0.524672
18366	8.839380	-0.633762	-4.328761	0.028766	0.027594	0.018696	-0.495452	0.118797	0.583635	0.082847	-0.843480	-0.077784	-0.525002
18367	8.824382	-0.696122	-4.372080	-0.030494	0.012723	-0.007103	-0.495279	0.115977	0.583179	0.082265	-0.843449	-0.077444	-0.525194
18368	8.847602	-0.537997	-4.241496	0.012981	0.002183	0.013221	-0.494575	0.116323	0.584593	0.082591	-0.843475	-0.077233	-0.525131
18369	8.825377	-0.600309	-4.284545	-0.011917	-0.002832	0.005823	-0.493455	0.116684	0.585583	0.082433	-0.843596	-0.076895	-0.525012
18370	8.835164	-0.588445	-4.270342	0.006115	0.007896	-0.005165	-0.492590	0.114676	0.585731	0.082461	-0.843545	-0.076916	-0.525087
18371	8.854528	-0.571663	-4.266127	-0.023180	0.001542	-0.005205	-0.492282	0.113713	0.587906	0.082003	-0.843620	-0.076638	-0.525078
18372	8.845178	-0.508689	-4.255706	-0.021088	-0.014826	0.006762	-0.491726	0.114514	0.588790	0.081673	-0.843869	-0.076226	-0.524790
18373	8.834960	-0.571015	-4.304034	-0.034354	-0.018353	-0.010706	-0.491145	0.113190	0.589541	0.080936	-0.844162	-0.075958	-0.524472
18374	8.806297	-0.498085	-4.302487	-0.012032	-0.004456	0.002167	-0.489457	0.112700	0.590334	0.080720	-0.844280	-0.075692	-0.524353
18375	8.849498	-0.556627	-4.299654	-0.021488	-0.013894	-0.008847	-0.488466	0.112604	0.591997	0.080224	-0.844507	-0.075523	-0.524088
18376	8.839976	-0.522618	-4.299076	-0.019463	-0.011575	-0.001503	-0.489673	0.109312	0.592924	0.079823	-0.844707	-0.075235	-0.523868
18377	8.828081	-0.522800	-4.279311	-0.004875	-0.011514	-0.003311	-0.489113	0.108509	0.591750	0.079666	-0.844890	-0.075144	-0.523611
18378	8.844553	-0.561249	-4.313990	-0.004929	-0.016922	-0.005142	-0.488579	0.110873	0.592591	0.079489	-0.845113	-0.075118	-0.523280
18379	8.815765	-0.536878	-4.307924	-0.001047	-0.004487	0.002184	-0.488406	0.109104	0.593878	0.079465	-0.845223	-0.074963	-0.523129
18380	8.815693	-0.541629	-4.315198	-0.006555	0.006687	0.000319	-0.488707	0.110807	0.593987	0.079342	-0.845212	-0.074772	-0.523192
18381	8.824723	-0.486979	-4.416619	-0.010662	-0.006172	-0.015259	-0.487279	0.108110	0.593527	0.078967	-0.845329	-0.074816	-0.523054
18382	8.813146	-0.487716	-4.355810	0.002487	0.023562	-0.005188	-0.486297	0.108068	0.594074	0.078952	-0.845121	-0.074766	-0.523400
18383	8.785995	-0.559565	-4.408398	-0.019736	0.018703	-0.015337	-0.487847	0.109352	0.594448	0.078459	-0.844993	-0.074678	-0.523694
18384	8.820922	-0.452144	-4.300319	0.008136	0.032422	0.000324	-0.487977	0.107986	0.593386	0.078624	-0.844688	-0.074602	-0.524170
18385	8.825303	-0.566037	-4.308471	0.010148	0.002411	0.009533	-0.487119	0.106807	0.594004	0.078870	-0.844720	-0.074434	-0.524106
18386	8.825610	-0.547064	-4.276961	0.023023	0.029990	0.009518	-0.488000	0.110089	0.593935	0.079380	-0.844431	-0.074365	-0.524504
18387	8.837631	-0.537346	-4.284593	-0.011796	0.009842	0.009487	-0.489379	0.109092	0.594446	0.079266	-0.844418	-0.073955	-0.524600
18388	8.844903	-0.535034	-4.280019	-0.008590	0.003449	-0.007011	-0.487957	0.107345	0.594884	0.079012	-0.844436	-0.073848	-0.524626
18389	8.837354	-0.541739	-4.318424	-0.006767	-0.000237	-0.007006	-0.487689	0.109248	0.596538	0.078795	-0.844495	-0.073786	-0.524571
18390	8.810851	-0.492778	-4.338851	0.002439	0.005148	-0.005160	-0.487272	0.109249	0.596394	0.078772	-0.844477	-0.073798	-0.524602
18391	8.854123	-0.580710	-4.314475	-0.012110	0.016135	-0.003375	-0.487714	0.110314	0.595066	0.078525	-0.844379	-0.073594	-0.524826
18392	8.830341	-0.522555	-4.298715	-0.008417	0.004907	-0.000592	-0.488548	0.110036	0.595196	0.078367	-0.844387	-0.073414	-0.524862
18393	8.844867	-0.556922	-4.275330	0.004370	0.004924	-0.001486	-0.487951	0.107311	0.595581	0.078402	-0.844383	-0.073369	-0.524870
18394	8.835046	-0.556532	-4.299112	-0.001549	0.003852	0.016852	-0.489254	0.109831	0.593792	0.078532	-0.844417	-0.072954	-0.524852
18395	8.844574	-0.566164	-4.309193	0.002581	0.000220	0.000350	-0.489226	0.108617	0.595395	0.078550	-0.844468	-0.072865	-0.524781
18396	8.873785	-0.581521	-4.264496	0.020938	0.004662	0.002219	-0.489239	0.108429	0.593425	0.078898	-0.844439	-0.072917	-0.524768
18397	8.844755	-0.556726	-4.289816	0.009605	-0.000069	-0.010644	-0.490902	0.107591	0.593669	0.078920	-0.844464	-0.073087	-0.524701
18398	8.811729	-0.572358	-4.192074	0.012180	0.011391	-0.018005	-0.490780	0.108877	0.593467	0.078930	-0.844346	-0.073398	-0.524845
18399	8.839509	-0.612038	-4.321378	0.009267	0.034057	-0.027227	-0.490062	0.107302	0.593503	0.078825	-0.843988	-0.073789	-0.525382
18400	8.855061	-0.445776	-4.250834	0.033333	0.022173	-0.014282	-0.492004	0.107257	0.595057	0.079230	-0.843731	-0.074215	-0.525673
18401	8.854459	-0.581297	-4.271018	0.039038	0.003200	-0.005088	-0.491459	0.107721	0.594101	0.079813	-0.843681	-0.074596	-0.525612
18402	8.837859	-0.547502	-4.250854	0.062936	0.011192	-0.001381	-0.490339	0.107691	0.594369	0.080837	-0.843511	-0.075134	-0.525652
18403	8.849791	-0.581526	-4.251523	0.040750	0.005306	-0.009676	-0.491208	0.109854	0.593951	0.081404	-0.843427	-0.075606	-0.525632
18404	8.869139	-0.569595	-4.247338	0.035023	-0.001549	-0.017928	-0.489245	0.110303	0.595779	0.081780	-0.843407	-0.076175	-0.525523
18405	8.854058	-0.600107	-4.314599	0.029528	-0.007053	-0.017941	-0.490909	0.109344	0.595595	0.082052	-0.843458	-0.076688	-0.525324
18406	8.818335	-0.522541	-4.293436	0.034745	0.005545	-0.028956	-0.489933	0.109727	0.596169	0.082306	-0.843348	-0.077409	-0.525355
18407	8.859118	-0.600563	-4.283393	0.027454	0.012017	-0.028984	-0.490916	0.109512	0.595046	0.082456	-0.843184	-0.078055	-0.525498
18408	8.849701	-0.552104	-4.275479	0.031396	0.011350	-0.017958	-0.488977	0.111283	0.595977	0.082790	-0.843034	-0.078565	-0.525611
18409	8.864087	-0.549644	-4.285662	0.020382	-0.002423	-0.017955	-0.489527	0.110455	0.595651	0.082913	-0.843050	-0.078975	-0.525504
18410	8.849631	-0.561737	-4.280370	0.041283	-0.010502	-0.022494	-0.490088	0.110875	0.595962	0.083321	-0.843107	-0.079685	-0.525242
18411	8.844713	-0.546897	-4.299411	0.038175	-0.028196	-0.034399	-0.489542	0.111332	0.595146	0.083531	-0.843337	-0.080603	-0.524698
18412	8.818106	-0.512386	-4.327174	0.040236	-0.031511	-0.025215	-0.488708	0.112128	0.596026	0.083868	-0.843609	-0.081396	-0.524085
18413	8.810669	-0.575380	-4.327306	0.037517	-0.025061	-0.025243	-0.488146	0.112497	0.597023	0.084166	-0.843822	-0.082148	-0.523577
18414	8.805954	-0.556016	-4.322174	0.036575	-0.025005	-0.026160	-0.487875	0.112803	0.596480	0.084438	-0.844028	-0.082903	-0.523081
18415	8.801582	-0.590909	-4.249781	0.046052	-0.038747	-0.012361	-0.487890	0.114731	0.597718	0.084994	-0.844389	-0.083548	-0.522306
18416	8.777365	-0.573452	-4.272914	0.036796	-0.014404	-0.018844	-0.485642	0.113828	0.598061	0.085361	-0.844496	-0.084158	-0.521975
18417	8.791511	-0.519356	-4.335886	0.018721	0.007372	-0.012481	-0.486213	0.113911	0.596533	0.085530	-0.844419	-0.084441	-0.522025
18418	8.820316	-0.599853	-4.315751	0.039372	-0.019771	0.009618	-0.485120	0.115870	0.596783	0.086238	-0.844623	-0.084621	-0.521549
18419	8.788945	-0.560527	-4.338473	0.017062	-0.004107	-0.005132	-0.485111	0.115559	0.597323	0.086439	-0.844682	-0.084782	-0.521396
18420	8.786342	-0.579680	-4.355407	0.024733	-0.001209	0.007720	-0.484855	0.118319	0.598890	0.086910	-0.844714	-0.084809	-0.521261
18421	8.805393	-0.589179	-4.380334	-0.002999	-0.018989	-0.001480	-0.484844	0.116937	0.598105	0.086785	-0.844968	-0.084725	-0.520882
18422	8.728397	-0.574190	-4.372527	-0.006354	-0.012283	0.009499	-0.482646	0.119742	0.598118	0.086738	-0.845171	-0.084428	-0.520609
18423	8.757630	-0.521298	-4.353953	-0.000864	0.009909	0.007655	-0.481687	0.119048	0.594570	0.086791	-0.845138	-0.084162	-0.520698
18424	8.798203	-0.589197	-4.375235	-0.006331	-0.004904	0.009501	-0.481562	0.119922	0.594063	0.086753	-0.845264	-0.083847	-0.520550
18425	8.767219	-0.557862	-4.344889	-0.012030	-0.008143	0.002153	-0.483083	0.119331	0.595020	0.086529	-0.845428	-0.083590	-0.520362
18426	8.781513	-0.577191	-4.357626	0.006285	-0.002669	0.002180	-0.483662	0.121032	0.595270	0.086634	-0.845497	-0.083530	-0.520243
18427	8.817582	-0.618778	-4.349585	0.027826	0.012118	-0.015234	-0.482816	0.119132	0.593187	0.086938	-0.845351	-0.083946	-0.520361
18428	8.815267	-0.618925	-4.337423	0.020450	0.000224	-0.016148	-0.483539	0.121394	0.593613	0.087091	-0.845335	-0.084329	-0.520300
18429	8.810353	-0.613849	-4.351697	0.009781	0.006967	-0.005169	-0.483678	0.120601	0.592447	0.087188	-0.845291	-0.084395	-0.520345
18430	8.791129	-0.594292	-4.353267	-0.001447	0.005701	-0.014366	-0.484401	0.122856	0.593013	0.087010	-0.845257	-0.084528	-0.520408
18431	8.788736	-0.589427	-4.353145	0.005789	0.011421	-0.018031	-0.487204	0.122171	0.590479	0.086914	-0.845151	-0.084762	-0.520559
18432	8.814734	-0.598484	-4.414557	-0.008539	0.016344	-0.007053	-0.485510	0.121774	0.592257	0.086697	-0.845033	-0.084658	-0.520803
18433	8.757751	-0.541022	-4.329934	0.008025	0.021582	-0.003359	-0.485089	0.121499	0.591956	0.086808	-0.844843	-0.084650	-0.521095
18434	8.730166	-0.597474	-4.445201	-0.031492	0.022140	-0.010797	-0.485938	0.121835	0.591146	0.086183	-0.844696	-0.084375	-0.521481
18435	8.796729	-0.483507	-4.299619	-0.007849	0.038794	0.017706	-0.486773	0.120783	0.589690	0.086272	-0.844389	-0.083818	-0.522052
18436	8.844045	-0.589627	-4.367291	-0.006435	0.011082	0.003980	-0.487368	0.122578	0.587988	0.086209	-0.844339	-0.083578	-0.522182
18437	8.779315	-0.587298	-4.326212	-0.004805	0.010576	-0.003370	-0.490013	0.122045	0.588120	0.086082	-0.844286	-0.083456	-0.522308
18438	8.815438	-0.589960	-4.327580	-0.022783	0.002508	0.009462	-0.491422	0.122140	0.586601	0.085783	-0.844363	-0.082963	-0.522312
18439	8.825207	-0.521969	-4.339578	-0.030014	0.002315	0.013131	-0.492256	0.121863	0.586731	0.085388	-0.844467	-0.082315	-0.522311
18440	8.843928	-0.579668	-4.386543	-0.021257	-0.003276	-0.001531	-0.493651	0.121088	0.585578	0.084989	-0.844583	-0.082031	-0.522233
18441	8.777102	-0.477878	-4.347153	-0.012182	0.012550	-0.005205	-0.494221	0.121690	0.585061	0.084717	-0.844520	-0.081863	-0.522406
18442	8.834548	-0.548345	-4.366667	-0.001423	0.016758	-0.014366	-0.495614	0.120377	0.583315	0.084553	-0.844371	-0.081970	-0.522655
18443	8.805943	-0.536488	-4.331707	-0.013075	-0.000441	-0.003354	-0.494917	0.120899	0.584040	0.084263	-0.844449	-0.081784	-0.522606
18444	8.815302	-0.540944	-4.365899	-0.008502	0.006970	-0.004274	-0.496440	0.120584	0.585153	0.084069	-0.844431	-0.081665	-0.522685
18445	8.815617	-0.536617	-4.327239	-0.008679	0.005507	-0.010693	-0.494342	0.120270	0.585114	0.083784	-0.844427	-0.081639	-0.522741
18446	8.825167	-0.517022	-4.346790	-0.012458	-0.002546	-0.014353	-0.494622	0.120146	0.584829	0.083403	-0.844498	-0.081666	-0.522682
18447	8.805848	-0.531443	-4.346161	-0.019531	-0.002153	-0.005199	-0.494617	0.119984	0.585239	0.082979	-0.844602	-0.081448	-0.522617
18448	8.810714	-0.516927	-4.346249	-0.009484	-0.007706	-0.005167	-0.493618	0.118796	0.585995	0.082729	-0.844738	-0.081347	-0.522452
18449	8.810805	-0.512208	-4.336561	-0.008368	-0.004463	0.002172	-0.494178	0.119074	0.586297	0.082565	-0.844859	-0.081126	-0.522317
18450	8.820322	-0.536453	-4.341905	-0.012072	-0.004341	0.000327	-0.495869	0.119450	0.584938	0.082346	-0.844971	-0.080921	-0.522202
18451	8.786632	-0.526533	-4.340580	-0.015897	-0.011375	-0.005180	-0.493629	0.119120	0.585176	0.081967	-0.845164	-0.080756	-0.521975
18452	8.799437	-0.484044	-4.261080	-0.010273	0.007720	-0.001517	-0.495020	0.118325	0.584441	0.081770	-0.845145	-0.080567	-0.522065
18453	8.798553	-0.433724	-4.395971	-0.031238	0.017813	0.000265	-0.494170	0.117322	0.584371	0.081231	-0.845066	-0.080105	-0.522348
18454	8.825498	-0.507845	-4.308099	0.019442	0.015001	0.014129	-0.495024	0.118743	0.584607	0.081715	-0.844948	-0.079954	-0.522487
18455	8.825278	-0.517217	-4.332304	0.020969	-0.000053	0.004060	-0.496413	0.118191	0.584725	0.082069	-0.844975	-0.080003	-0.522380
18456	8.818213	-0.541841	-4.300803	0.020920	-0.000869	0.002221	-0.496407	0.117106	0.583679	0.082411	-0.845004	-0.080067	-0.522271
18457	8.825253	-0.502539	-4.341868	0.002522	0.017930	-0.003343	-0.496435	0.119371	0.583820	0.082404	-0.844861	-0.080019	-0.522510
18458	8.815522	-0.497430	-4.355962	0.022449	0.015545	-0.010643	-0.495591	0.118138	0.582616	0.082682	-0.844691	-0.080319	-0.522694
18459	8.796026	-0.531054	-4.369944	-0.004743	0.017840	-0.001534	-0.498114	0.119153	0.582983	0.082569	-0.844565	-0.080166	-0.522939
18460	8.817902	-0.551050	-4.337079	0.002398	0.023779	-0.008868	-0.497549	0.118451	0.582654	0.082538	-0.844346	-0.080210	-0.523291
18461	8.820461	-0.517186	-4.332124	-0.008493	0.003231	-0.003344	-0.496701	0.117589	0.582593	0.082320	-0.844376	-0.080072	-0.523299
18462	8.820408	-0.521970	-4.336983	-0.004688	0.002893	0.002168	-0.495852	0.117252	0.583403	0.082242	-0.844405	-0.079876	-0.523293
18463	8.815632	-0.531767	-4.327208	0.001693	0.012188	0.000328	-0.496431	0.119351	0.584238	0.082249	-0.844331	-0.079768	-0.523429
18464	8.820441	-0.551294	-4.320269	-0.006205	0.009607	0.013161	-0.496714	0.119503	0.584110	0.082288	-0.844308	-0.079387	-0.523518
18465	8.830181	-0.536907	-4.313294	-0.009213	0.002797	0.003995	-0.495603	0.119002	0.582390	0.082134	-0.844355	-0.079118	-0.523506
18466	8.820450	-0.531799	-4.327388	-0.000916	-0.001074	0.006768	-0.496152	0.118160	0.582343	0.082164	-0.844427	-0.078893	-0.523420
18467	8.808438	-0.522021	-4.326875	0.002563	0.004873	-0.000576	-0.498250	0.118475	0.582383	0.082164	-0.844426	-0.078821	-0.523432
18468	8.835052	-0.532155	-4.308615	-0.006373	0.002571	0.007673	-0.498119	0.119181	0.582425	0.082128	-0.844468	-0.078536	-0.523412
18469	8.825523	-0.522524	-4.298535	0.005781	0.013264	-0.018013	-0.495896	0.119343	0.581295	0.082011	-0.844346	-0.078779	-0.523591
18470	8.843917	-0.538187	-4.405594	0.007771	-0.003735	-0.010643	-0.497857	0.120592	0.582510	0.082016	-0.844402	-0.078967	-0.523472
18471	8.839872	-0.463904	-4.337333	0.024802	0.013422	0.009563	-0.499527	0.118744	0.580174	0.082507	-0.844291	-0.078945	-0.523576
18472	8.834423	-0.540810	-4.385934	-0.009288	0.030980	-0.036426	-0.499528	0.118488	0.579598	0.081992	-0.843973	-0.079307	-0.524115
18473	8.830847	-0.472224	-4.254932	0.039023	0.004115	-0.005076	-0.499277	0.120621	0.579448	0.082554	-0.843914	-0.079698	-0.524064
18474	8.858963	-0.551515	-4.324126	0.028039	-0.004127	-0.005094	-0.500962	0.120700	0.578350	0.082954	-0.843949	-0.080000	-0.523897
18475	8.835114	-0.581040	-4.279953	0.047890	0.001062	-0.016083	-0.500411	0.120604	0.577220	0.083547	-0.843888	-0.080674	-0.523799
18476	8.859197	-0.571434	-4.285622	0.018997	0.017883	-0.003313	-0.500977	0.122230	0.579004	0.083844	-0.843711	-0.080806	-0.524015
18477	8.864106	-0.532606	-4.290382	0.015042	0.018550	-0.014326	-0.501249	0.120880	0.577664	0.083930	-0.843523	-0.081076	-0.524263
18478	8.846848	-0.578140	-4.321432	0.017026	-0.000306	-0.006963	-0.500842	0.121602	0.577286	0.084122	-0.843535	-0.081273	-0.524183
18479	8.811275	-0.483764	-4.288088	0.015092	0.003591	-0.010635	-0.500830	0.121527	0.578820	0.084223	-0.843509	-0.081507	-0.524171
18480	8.844600	-0.580842	-4.299628	0.016836	0.011230	-0.015241	-0.500686	0.120716	0.577929	0.084339	-0.843387	-0.081816	-0.524300
18481	8.825448	-0.556534	-4.293923	0.017061	-0.003183	-0.005124	-0.500305	0.123555	0.577821	0.084522	-0.843438	-0.081988	-0.524162
18482	8.830165	-0.541757	-4.313325	0.009633	0.010978	-0.010663	-0.501838	0.123693	0.578403	0.084584	-0.843336	-0.082176	-0.524288
18483	8.854454	-0.571533	-4.275784	0.020613	0.010947	-0.010640	-0.499735	0.122563	0.577614	0.084793	-0.843223	-0.082454	-0.524392
18484	8.835097	-0.529795	-4.303771	0.027950	0.000688	-0.008773	-0.500835	0.121824	0.578558	0.085141	-0.843204	-0.082778	-0.524315
18485	8.835306	-0.556989	-4.265312	0.018614	-0.006272	-0.015206	-0.501143	0.123830	0.578266	0.085239	-0.843267	-0.083141	-0.524139
18486	8.839944	-0.532317	-4.299138	0.015096	0.001756	-0.010634	-0.501395	0.120916	0.576969	0.085361	-0.843255	-0.083373	-0.524103
18487	8.810929	-0.536814	-4.310158	0.014995	0.000128	-0.014309	-0.501124	0.121882	0.577446	0.085418	-0.843259	-0.083673	-0.524040
18488	8.839837	-0.541885	-4.308857	0.024189	-0.001843	-0.012447	-0.501816	0.122512	0.579309	0.085676	-0.843264	-0.084048	-0.523929
18489	8.820535	-0.551458	-4.308197	0.016692	0.004135	-0.019818	-0.501248	0.121399	0.578676	0.085710	-0.843214	-0.084451	-0.523940
18490	8.819828	-0.555100	-4.397558	0.007878	-0.000276	-0.006986	-0.501524	0.121517	0.579245	0.085744	-0.843241	-0.084547	-0.523875
18491	8.807001	-0.489561	-4.215510	0.018617	0.009424	-0.016142	-0.499575	0.121387	0.578379	0.085857	-0.843138	-0.084900	-0.523964
18492	8.810623	-0.521646	-4.355937	-0.016139	0.026221	-0.018081	-0.500979	0.121718	0.577854	0.085424	-0.842908	-0.084901	-0.524405
18493	8.866903	-0.562566	-4.227887	0.028305	0.006368	0.004069	-0.500011	0.122546	0.578036	0.085908	-0.842855	-0.085020	-0.524391
18494	8.852249	-0.532853	-4.265789	0.009585	0.012928	-0.012494	-0.499988	0.121494	0.579229	0.085933	-0.842732	-0.085201	-0.524556
18495	8.825949	-0.552533	-4.231120	0.009580	0.011078	-0.012499	-0.498741	0.121139	0.577377	0.085937	-0.842632	-0.085393	-0.524684
18496	8.844734	-0.551811	-4.294614	0.002295	0.003636	-0.010664	-0.499566	0.120416	0.577900	0.085846	-0.842621	-0.085488	-0.524701
18497	8.850305	-0.511700	-4.214859	0.024690	-0.001154	0.006832	-0.499828	0.120582	0.580430	0.086286	-0.842656	-0.085534	-0.524565
18498	8.835139	-0.539625	-4.294176	-0.005103	0.011239	-0.014361	-0.498829	0.119131	0.580750	0.086035	-0.842574	-0.085585	-0.524731
18499	8.845012	-0.547419	-4.260782	0.002722	0.019331	0.003995	-0.499139	0.120363	0.578871	0.086112	-0.842427	-0.085412	-0.524983
18500	8.859630	-0.542925	-4.241978	-0.007059	0.001335	-0.018013	-0.499283	0.120392	0.578315	0.085795	-0.842441	-0.085558	-0.524988
18501	8.854814	-0.508752	-4.256066	-0.001238	0.018157	-0.007013	-0.499138	0.119965	0.578287	0.085687	-0.842293	-0.085531	-0.525247
18502	8.835563	-0.547682	-4.236279	0.002532	0.003083	-0.001486	-0.501367	0.119574	0.578284	0.085695	-0.842304	-0.085474	-0.525238
18503	8.840606	-0.513964	-4.221756	0.004964	-0.002715	-0.012476	-0.497168	0.119059	0.578772	0.085600	-0.842354	-0.085640	-0.525146
18504	8.869450	-0.504291	-4.234848	0.002429	0.003308	-0.005142	-0.498385	0.116873	0.580327	0.085553	-0.842358	-0.085620	-0.525150
18505	8.850199	-0.504198	-4.231712	0.004060	0.001894	-0.012482	-0.495994	0.115819	0.580798	0.085450	-0.842361	-0.085769	-0.525138
18506	8.855069	-0.499445	-4.227033	-0.002180	-0.009571	-0.005133	-0.494870	0.115897	0.581772	0.085312	-0.842507	-0.085736	-0.524932
18507	8.867076	-0.499459	-4.232312	-0.008514	0.007888	-0.004253	-0.493743	0.115165	0.581856	0.085093	-0.842480	-0.085605	-0.525031
18508	8.879210	-0.494819	-4.223075	-0.002287	0.005491	-0.010656	-0.493320	0.115530	0.582993	0.084926	-0.842458	-0.085645	-0.525088
18509	8.882998	-0.522315	-4.344157	0.002488	0.003212	-0.003310	-0.493588	0.114940	0.583519	0.084894	-0.842464	-0.085622	-0.525088
18510	8.889347	-0.490881	-4.160633	-0.001286	0.003425	-0.006976	-0.492748	0.114389	0.582917	0.084774	-0.842468	-0.085607	-0.525102
18511	8.839900	-0.500535	-4.318251	-0.026794	0.021809	-0.005238	-0.491904	0.113554	0.582298	0.084259	-0.842324	-0.085277	-0.525470
18512	8.869923	-0.480730	-4.183992	0.024316	0.007085	-0.007853	-0.492486	0.115147	0.581843	0.084579	-0.842243	-0.085558	-0.525502
18513	8.883996	-0.504549	-4.223317	0.022469	0.007151	-0.008776	-0.492753	0.114948	0.583092	0.084833	-0.842161	-0.085831	-0.525548
18514	8.874428	-0.563135	-4.189528	0.013782	0.014476	0.007701	-0.494158	0.115016	0.582130	0.085140	-0.842049	-0.085708	-0.525698
18515	8.883924	-0.548324	-4.213939	-0.004517	-0.004908	0.009535	-0.494031	0.115743	0.581754	0.085115	-0.842170	-0.085407	-0.525558
18516	8.889315	-0.500580	-4.160695	-0.006416	0.010042	0.005848	-0.493604	0.115298	0.582002	0.085061	-0.842134	-0.085121	-0.525670
18517	8.883567	-0.576963	-4.247925	-0.001296	0.010905	-0.008841	-0.494427	0.114697	0.582952	0.084926	-0.842050	-0.085135	-0.525825
18518	8.864618	-0.513991	-4.232315	0.005995	0.022956	-0.010675	-0.492905	0.115416	0.582283	0.084929	-0.841830	-0.085235	-0.526161
18519	8.879055	-0.518935	-4.232887	0.012971	-0.000573	0.013236	-0.492626	0.115411	0.582280	0.085247	-0.841879	-0.085047	-0.526061
18520	8.883941	-0.543475	-4.213908	-0.004924	-0.011400	-0.005136	-0.492337	0.115353	0.583393	0.085062	-0.842048	-0.084991	-0.525828
18521	8.883832	-0.531090	-4.233145	0.008871	0.006919	-0.004219	-0.492077	0.115983	0.582030	0.085142	-0.841995	-0.085039	-0.525893
18522	8.879169	-0.541084	-4.208884	0.009127	0.002633	0.005880	-0.492323	0.114746	0.584194	0.085328	-0.842013	-0.084915	-0.525855
18523	8.869425	-0.528636	-4.227760	0.002432	0.003307	-0.005146	-0.491074	0.114903	0.583493	0.085285	-0.842006	-0.084917	-0.525872
18524	8.883915	-0.528796	-4.223472	0.006362	0.013801	0.004024	-0.491078	0.114923	0.583074	0.085431	-0.841907	-0.084787	-0.526028
18525	8.859846	-0.511600	-4.227291	0.008759	-0.006732	-0.006952	-0.491051	0.113979	0.584974	0.085458	-0.841991	-0.084903	-0.525870
18526	8.864531	-0.523592	-4.239620	0.002514	-0.002435	-0.001467	-0.491357	0.114927	0.583077	0.085454	-0.842060	-0.084852	-0.525769
18527	8.874283	-0.516544	-4.227863	0.009890	0.001118	0.000380	-0.491940	0.116918	0.583206	0.085589	-0.842072	-0.084844	-0.525728
18528	8.878548	-0.547314	-4.286188	0.017115	0.018001	-0.005144	-0.492346	0.115798	0.583000	0.085829	-0.841894	-0.084975	-0.525953
18529	8.864422	-0.494137	-4.265991	0.023887	0.013423	0.009564	-0.492507	0.116711	0.581800	0.086316	-0.841770	-0.084939	-0.526079
18530	8.864168	-0.581491	-4.261721	-0.012486	0.022528	-0.018063	-0.493481	0.116179	0.581356	0.085931	-0.841573	-0.084971	-0.526452
18531	8.899089	-0.481376	-4.151274	0.021147	0.018950	0.009563	-0.494308	0.115605	0.581748	0.086382	-0.841393	-0.084897	-0.526676
18532	8.891249	-0.575369	-4.190237	0.024857	0.013308	0.011396	-0.495038	0.117376	0.580606	0.086916	-0.841279	-0.084837	-0.526780
18533	8.869593	-0.602094	-4.175110	0.021080	0.013586	0.006792	-0.494900	0.118041	0.581485	0.087330	-0.841150	-0.084816	-0.526921
18534	8.883844	-0.572571	-4.214094	0.017298	0.013876	0.002203	-0.494465	0.116888	0.581689	0.087631	-0.841029	-0.084814	-0.527065
18535	8.888673	-0.557989	-4.219010	0.016915	-0.001930	-0.010615	-0.494898	0.118553	0.582636	0.087766	-0.841042	-0.085069	-0.526981
18536	8.878866	-0.586892	-4.228493	0.015351	0.004894	-0.001461	-0.492081	0.116799	0.582780	0.087984	-0.841012	-0.085130	-0.526983
18537	8.850539	-0.514549	-4.183488	0.005961	0.010981	-0.010657	-0.493355	0.117438	0.581713	0.087955	-0.840907	-0.085248	-0.527135
18538	8.895883	-0.562886	-4.219312	0.007863	0.007141	-0.007894	-0.493459	0.115922	0.583718	0.087983	-0.840856	-0.085332	-0.527199
18539	8.867178	-0.553291	-4.196439	0.000447	0.008294	-0.011585	-0.492338	0.116276	0.584848	0.087846	-0.840788	-0.085413	-0.527317
18540	8.884053	-0.543671	-4.199422	0.005928	-0.003742	-0.010632	-0.493185	0.116869	0.584613	0.087804	-0.840848	-0.085559	-0.527204
18541	8.893620	-0.558249	-4.202290	0.000451	-0.000041	-0.010649	-0.494283	0.115328	0.584528	0.087663	-0.840870	-0.085638	-0.527181
18542	8.884186	-0.548781	-4.180139	-0.003347	0.003976	-0.016168	-0.493439	0.114493	0.583909	0.087406	-0.840858	-0.085745	-0.527225
18543	8.898609	-0.563456	-4.178359	-0.001278	0.010847	-0.007916	-0.492592	0.114554	0.585304	0.087285	-0.840771	-0.085742	-0.527384
18544	8.889210	-0.532101	-4.160896	0.000425	0.011111	-0.012497	-0.492884	0.114505	0.583485	0.087152	-0.840682	-0.085829	-0.527534
18545	8.889162	-0.512508	-4.175258	0.000008	0.000938	-0.027160	-0.493445	0.114655	0.583500	0.086831	-0.840663	-0.086180	-0.527560
18546	8.893918	-0.519748	-4.180314	-0.001164	0.010574	-0.003321	-0.495094	0.112684	0.583673	0.086759	-0.840599	-0.086085	-0.527689
18547	8.907832	-0.523778	-4.248486	0.007720	0.000054	-0.012463	-0.493699	0.112414	0.582944	0.086720	-0.840602	-0.086272	-0.527660
18548	8.912998	-0.475643	-4.224213	0.000884	0.021188	0.004017	-0.494271	0.113158	0.582436	0.086787	-0.840434	-0.086070	-0.527949
18549	8.893475	-0.562870	-4.219222	-0.034743	0.021408	-0.029105	-0.494124	0.112717	0.582687	0.085894	-0.840257	-0.086052	-0.528380
18550	8.899212	-0.466959	-4.141524	0.012831	0.007115	0.007734	-0.494116	0.112933	0.584099	0.086176	-0.840223	-0.085936	-0.528407
18551	8.908113	-0.563291	-4.195620	0.022765	0.025020	0.000368	-0.494429	0.115236	0.583545	0.086567	-0.839958	-0.086024	-0.528750
18552	8.896445	-0.551676	-4.151633	0.021148	-0.003255	0.011422	-0.494982	0.114685	0.583376	0.087011	-0.840026	-0.085955	-0.528581
18553	8.893881	-0.519683	-4.185142	0.005173	0.003300	-0.005133	-0.495262	0.114958	0.583676	0.087012	-0.840011	-0.085987	-0.528598
18554	8.903541	-0.512472	-4.185456	0.014980	-0.001706	-0.014278	-0.494298	0.115807	0.583439	0.087086	-0.840029	-0.086285	-0.528510
18555	8.898266	-0.548223	-4.228966	0.028033	-0.004128	-0.005081	-0.494452	0.116686	0.582935	0.087458	-0.840053	-0.086571	-0.528362
18556	8.857883	-0.490415	-4.178775	0.022169	-0.003306	-0.018855	-0.495012	0.116829	0.583089	0.087600	-0.840067	-0.087022	-0.528243
18557	8.869172	-0.581849	-4.237758	0.017035	0.014475	-0.007898	-0.494463	0.117535	0.582988	0.087789	-0.839911	-0.087207	-0.528430
18558	8.879057	-0.596982	-4.199583	0.018821	0.007158	-0.008799	-0.496414	0.117807	0.583863	0.087998	-0.839837	-0.087434	-0.528475
18559	8.860114	-0.543774	-4.179206	-0.005753	0.016388	-0.039136	-0.497286	0.118804	0.581135	0.087480	-0.839646	-0.087898	-0.528787
18560	8.884348	-0.500287	-4.179829	0.013046	0.015194	-0.019816	-0.498401	0.118282	0.580554	0.087500	-0.839476	-0.088251	-0.528994
18561	8.908982	-0.477014	-4.120218	0.016713	0.011445	-0.018874	-0.498687	0.118327	0.579720	0.087563	-0.839333	-0.088622	-0.529149
18562	8.918602	-0.481927	-4.120609	0.019453	0.018858	-0.019797	-0.499232	0.116940	0.579220	0.087682	-0.839116	-0.089012	-0.529409
18563	8.908947	-0.515972	-4.108394	0.015556	0.019411	-0.028989	-0.498552	0.117954	0.578577	0.087633	-0.838870	-0.089526	-0.529719
18564	8.923248	-0.493853	-4.137767	0.035193	0.014696	-0.012421	-0.499400	0.118816	0.578638	0.088098	-0.838680	-0.089985	-0.529866
18565	8.946591	-0.514659	-4.225724	0.031156	0.006332	-0.026180	-0.500255	0.119193	0.576991	0.088316	-0.838550	-0.090641	-0.529922
18566	8.918349	-0.461975	-4.161529	0.046559	0.015634	0.002285	-0.502238	0.121751	0.577588	0.089132	-0.838355	-0.090976	-0.530037
18567	8.908307	-0.505099	-4.195247	0.016524	0.019308	-0.027153	-0.501392	0.120639	0.576812	0.089116	-0.838113	-0.091471	-0.530338
18568	8.928792	-0.456134	-4.060442	0.041110	0.015533	0.004116	-0.502805	0.122069	0.577053	0.089850	-0.837933	-0.091702	-0.530458
18569	8.942514	-0.540310	-4.119469	0.035790	-0.000530	0.011459	-0.503004	0.125308	0.574738	0.090530	-0.837935	-0.091790	-0.530324
18570	8.880018	-0.545009	-4.097841	0.024414	-0.003322	-0.003254	-0.504959	0.125337	0.574758	0.090884	-0.837969	-0.092022	-0.530170
18571	8.942246	-0.564230	-4.143767	0.017134	-0.009837	-0.001413	-0.504561	0.125979	0.573116	0.091100	-0.838079	-0.092143	-0.529937
18572	8.933017	-0.555121	-4.095058	0.005530	-0.017883	0.010506	-0.506387	0.126855	0.573187	0.091255	-0.838327	-0.091967	-0.529549
18573	8.903550	-0.588094	-4.152136	-0.010531	-0.029635	-0.007872	-0.504022	0.127002	0.572335	0.090904	-0.838685	-0.091938	-0.529047
18574	8.891710	-0.549350	-4.141780	0.009812	-0.009826	-0.001436	-0.506386	0.126983	0.573475	0.091016	-0.838818	-0.091988	-0.528808
18575	8.913222	-0.549199	-4.164321	-0.001498	-0.025704	-0.012440	-0.506401	0.127462	0.572386	0.090777	-0.839109	-0.092123	-0.528364
18576	8.886835	-0.544339	-4.151226	0.004236	-0.024431	-0.003260	-0.506652	0.125329	0.572536	0.090743	-0.839404	-0.092162	-0.527894
18577	8.864977	-0.558516	-4.167408	0.007487	-0.014256	-0.019794	-0.506374	0.126120	0.573701	0.090600	-0.839544	-0.092494	-0.527639
18578	8.869917	-0.544130	-4.157838	0.009831	-0.011724	-0.000520	-0.506396	0.127435	0.572944	0.090725	-0.839697	-0.092543	-0.527365
18579	8.874818	-0.541868	-4.148345	-0.001646	-0.006864	-0.019818	-0.504574	0.126842	0.572890	0.090443	-0.839774	-0.092765	-0.527251
18580	8.889175	-0.519847	-4.170476	-0.005481	0.000954	-0.027172	-0.506110	0.127390	0.573777	0.090049	-0.839773	-0.093072	-0.527267
18581	8.889210	-0.515030	-4.168031	-0.001190	0.010627	-0.004239	-0.506240	0.126813	0.574023	0.089972	-0.839693	-0.093005	-0.527419
18582	8.893131	-0.530566	-4.276963	-0.020310	-0.004309	0.000330	-0.507376	0.127464	0.572675	0.089610	-0.839824	-0.092704	-0.527324
18583	8.923352	-0.552568	-4.099511	-0.024073	0.015352	-0.005205	-0.507211	0.125735	0.573126	0.089149	-0.839733	-0.092403	-0.527600
18584	8.876695	-0.504371	-4.232704	-0.030729	0.029839	-0.016259	-0.506381	0.126033	0.572577	0.088497	-0.839492	-0.092203	-0.528128
18585	8.894802	-0.462763	-4.090612	0.017428	0.017223	0.007728	-0.509012	0.124104	0.572203	0.088871	-0.839331	-0.092120	-0.528336
18586	8.923147	-0.496115	-4.149855	0.015173	0.018221	-0.008796	-0.509193	0.126972	0.571683	0.089048	-0.839145	-0.092303	-0.528571
18587	8.894457	-0.515812	-4.112682	0.008303	0.032036	0.006759	-0.509065	0.127300	0.570723	0.089287	-0.838839	-0.092113	-0.529048
18588	8.918246	-0.515448	-4.152213	0.008921	0.019753	-0.003309	-0.508361	0.126730	0.570541	0.089415	-0.838659	-0.092127	-0.529310
18589	8.957424	-0.487551	-4.083454	0.000530	-0.018779	-0.005084	-0.509072	0.127867	0.570758	0.089305	-0.838882	-0.092145	-0.528972
18590	8.942728	-0.521173	-4.100030	-0.012513	-0.073763	-0.008701	-0.508353	0.126555	0.571229	0.088850	-0.839717	-0.092199	-0.527713
18591	8.873622	-0.590991	-4.281458	-0.006871	-0.061105	-0.005073	-0.507497	0.125517	0.571856	0.088540	-0.840399	-0.092211	-0.526676
18592	8.849452	-0.502892	-4.328284	-0.010846	-0.028919	-0.019805	-0.505235	0.124796	0.574308	0.088070	-0.840737	-0.092377	-0.526186
18593	8.857249	-0.489305	-4.260861	-0.014452	-0.005897	-0.019843	-0.504839	0.126367	0.573982	0.087578	-0.840825	-0.092461	-0.526112
18594	8.864309	-0.528082	-4.266208	-0.012618	-0.006822	-0.019843	-0.504815	0.125571	0.575750	0.087132	-0.840930	-0.092591	-0.525996
18595	8.859712	-0.484537	-4.256092	-0.019466	-0.009734	-0.001494	-0.503682	0.124543	0.576096	0.086742	-0.841102	-0.092319	-0.525833
18596	8.878628	-0.557208	-4.271764	-0.026972	0.025931	-0.012584	-0.504236	0.123345	0.574628	0.086181	-0.840903	-0.092103	-0.526282
18597	8.816540	-0.484579	-4.230325	-0.012447	0.015909	-0.015293	-0.503678	0.123862	0.575494	0.085814	-0.840768	-0.092091	-0.526559
18598	8.845119	-0.464686	-4.281984	-0.006684	0.018065	-0.005184	-0.503664	0.122729	0.575424	0.085660	-0.840629	-0.091981	-0.526825
18599	8.879398	-0.461004	-4.213201	0.010064	0.006260	0.006806	-0.503681	0.123882	0.575076	0.085886	-0.840599	-0.091851	-0.526860
18600	8.825491	-0.532222	-4.298597	-0.031751	0.004169	-0.018073	-0.504794	0.123346	0.574774	0.085158	-0.840624	-0.091730	-0.526959
18601	8.874892	-0.412740	-4.193396	0.009992	0.028625	0.002190	-0.505070	0.122542	0.573887	0.085375	-0.840350	-0.091639	-0.527375
18602	8.888886	-0.538853	-4.199572	0.002615	0.017711	0.000340	-0.507024	0.121648	0.572452	0.085429	-0.840210	-0.091525	-0.527610
18603	8.874792	-0.510119	-4.165044	0.004303	0.012449	-0.004233	-0.506491	0.123756	0.572717	0.085458	-0.840104	-0.091507	-0.527776
18604	8.917915	-0.524625	-4.190903	0.007813	-0.000168	-0.008788	-0.507050	0.124034	0.573019	0.085488	-0.840124	-0.091659	-0.527714
18605	8.893770	-0.485346	-4.213897	0.024580	0.004651	0.002249	-0.507614	0.124467	0.573051	0.085914	-0.840078	-0.091758	-0.527701
18606	8.878923	-0.552848	-4.235518	0.018779	-0.007569	-0.008769	-0.507499	0.125396	0.571429	0.086109	-0.840157	-0.092030	-0.527495
18607	8.870008	-0.466247	-4.179070	0.012413	0.004358	-0.007869	-0.509737	0.125059	0.570311	0.086226	-0.840117	-0.092170	-0.527516
18608	8.903326	-0.531608	-4.204895	0.019495	0.011389	-0.017964	-0.508899	0.125963	0.571897	0.086369	-0.839979	-0.092567	-0.527644
18609	8.874515	-0.514511	-4.198875	0.020721	0.001410	-0.005103	-0.509876	0.124664	0.569728	0.086652	-0.839960	-0.092751	-0.527595
18610	8.884182	-0.504876	-4.199174	0.017306	0.002719	0.004068	-0.509044	0.125736	0.570766	0.086970	-0.839958	-0.092763	-0.527543
18611	8.876880	-0.538839	-4.194292	0.007964	0.001339	-0.003296	-0.509198	0.126608	0.570401	0.087061	-0.839965	-0.092781	-0.527514
18612	8.908157	-0.538979	-4.200293	0.015274	-0.002359	-0.003269	-0.509318	0.125444	0.571030	0.087257	-0.840007	-0.092903	-0.527393
18613	8.888375	-0.523326	-4.271908	0.008859	-0.026382	-0.001412	-0.507514	0.126798	0.571796	0.087333	-0.840309	-0.092945	-0.526891
18614	9.002868	-0.575763	-4.399707	0.016528	-0.119513	-0.014082	-0.505707	0.128133	0.572980	0.087233	-0.841558	-0.093488	-0.524814
18615	8.725098	-0.479260	-4.217210	0.022983	-0.069780	-0.016024	-0.504420	0.127412	0.575721	0.087313	-0.842264	-0.093999	-0.523577
18616	8.685998	-0.590216	-4.240624	-0.007066	-0.003303	-0.018052	-0.502313	0.127050	0.576657	0.086975	-0.842326	-0.094134	-0.523508
18617	8.860047	-0.485124	-4.212634	0.022736	-0.010135	0.003179	-0.502841	0.125824	0.578685	0.087368	-0.842442	-0.094212	-0.523242
18618	8.828808	-0.485050	-4.201805	0.009545	-0.016651	-0.010607	-0.501051	0.126472	0.576470	0.087364	-0.842629	-0.094421	-0.522903
18619	8.816360	-0.459876	-4.263971	0.035243	0.014578	-0.010607	-0.502707	0.125593	0.577550	0.087869	-0.842437	-0.094820	-0.523056
18620	8.845081	-0.537785	-4.255892	0.041697	0.029294	-0.010624	-0.502869	0.126910	0.576794	0.088491	-0.842087	-0.095282	-0.523431
18621	8.866291	-0.532230	-4.319444	0.014942	0.035452	-0.019859	-0.504430	0.127736	0.574902	0.088600	-0.841693	-0.095585	-0.523990
18622	8.845158	-0.542798	-4.243851	0.012839	0.006422	-0.027161	-0.504132	0.126572	0.575386	0.088525	-0.841601	-0.096073	-0.524063
18623	8.777924	-0.462243	-4.248057	0.000382	0.015811	-0.014356	-0.506064	0.125677	0.576888	0.088408	-0.841449	-0.096166	-0.524309
18624	8.839972	-0.512854	-4.303843	0.020635	0.040516	-0.012517	-0.505920	0.125122	0.576572	0.088673	-0.841014	-0.096413	-0.524916
18625	8.864560	-0.509011	-4.241941	0.018782	0.023895	-0.011568	-0.505074	0.124274	0.576232	0.088913	-0.840750	-0.096636	-0.525257
18626	8.835549	-0.484249	-4.264847	-0.004766	0.014155	-0.001509	-0.505915	0.124044	0.575387	0.088818	-0.840658	-0.096483	-0.525449
18627	8.878964	-0.523654	-4.242575	0.013445	0.016167	-0.005143	-0.506475	0.124847	0.576561	0.089021	-0.840498	-0.096556	-0.525658
18628	8.866814	-0.533143	-4.251843	0.011530	0.001550	-0.006963	-0.505354	0.124022	0.575660	0.089120	-0.840498	-0.096690	-0.525616
18629	8.854962	-0.509013	-4.236752	-0.000930	0.006344	0.005853	-0.504228	0.123823	0.576476	0.089179	-0.840488	-0.096443	-0.525667
18630	8.855097	-0.479982	-4.231737	-0.004836	0.016161	-0.004259	-0.505058	0.123525	0.577025	0.089058	-0.840369	-0.096331	-0.525898
18631	8.845025	-0.537687	-4.263134	-0.004642	0.002782	0.004009	-0.504206	0.122380	0.576946	0.089029	-0.840400	-0.096083	-0.525899
18632	8.865358	-0.483580	-4.150027	-0.001104	-0.000700	0.000368	-0.503374	0.122664	0.576676	0.088986	-0.840461	-0.095961	-0.525831
18633	8.873927	-0.493972	-4.283252	-0.023336	0.020397	-0.012559	-0.503788	0.122643	0.577238	0.088502	-0.840308	-0.095764	-0.526193
18634	8.869906	-0.485579	-4.184023	0.013570	0.012150	0.000376	-0.504489	0.122539	0.576679	0.088736	-0.840207	-0.095781	-0.526312
18635	8.876785	-0.499653	-4.223016	0.009597	0.011034	-0.011561	-0.504878	0.121318	0.578565	0.088797	-0.840095	-0.095930	-0.526453
18636	8.884255	-0.539147	-4.175248	-0.009260	0.006586	0.002170	-0.503630	0.121610	0.578012	0.088648	-0.840097	-0.095676	-0.526521
18637	8.888895	-0.519357	-4.206690	0.002309	0.012842	-0.010661	-0.502498	0.120986	0.578802	0.088602	-0.839980	-0.095728	-0.526705
18638	8.884059	-0.463199	-4.232711	0.017095	0.016156	-0.005124	-0.502195	0.120051	0.580419	0.088830	-0.839823	-0.095844	-0.526897
18639	8.883857	-0.523816	-4.233099	0.000269	0.015182	-0.018929	-0.500528	0.120208	0.579574	0.088667	-0.839669	-0.096010	-0.527139
18640	8.874542	-0.495048	-4.203580	0.005911	0.029618	-0.014350	-0.499703	0.120533	0.578468	0.088651	-0.839369	-0.096165	-0.527592
18641	8.894025	-0.510180	-4.170594	-0.005087	0.022286	-0.014357	-0.501321	0.118777	0.582990	0.088460	-0.839158	-0.096184	-0.527955
18642	8.886782	-0.475958	-4.187007	-0.008533	0.012546	-0.005168	-0.500897	0.116904	0.580492	0.088245	-0.839085	-0.096028	-0.528137
18643	8.884413	-0.480890	-4.179705	-0.010338	0.021756	-0.005188	-0.499921	0.117684	0.581650	0.088062	-0.838906	-0.095839	-0.528485
18644	8.877098	-0.490443	-4.186739	-0.002180	0.020053	-0.007925	-0.499631	0.117619	0.582902	0.087954	-0.838734	-0.095809	-0.528782
18645	8.917877	-0.541630	-4.188598	0.011358	0.029718	-0.016172	-0.499346	0.116004	0.580981	0.088036	-0.838412	-0.096019	-0.529241
18646	8.913375	-0.520201	-4.156892	-0.001397	0.014804	-0.012499	-0.500199	0.116893	0.580485	0.087882	-0.838285	-0.096081	-0.529456
18647	8.916206	-0.472180	-4.122871	-0.002423	0.013181	-0.016159	-0.502860	0.116718	0.579101	0.087702	-0.838161	-0.096172	-0.529665
18648	8.928043	-0.523112	-4.128477	-0.014419	0.007913	-0.019851	-0.501173	0.116625	0.580478	0.087242	-0.838115	-0.096237	-0.529802
18649	8.885548	-0.477998	-4.034815	0.002624	0.010221	0.002202	-0.502715	0.117342	0.580816	0.087339	-0.838048	-0.096077	-0.529922
18650	8.874515	-0.514511	-4.198875	-0.007522	0.012552	-0.036374	-0.502284	0.116473	0.581038	0.086827	-0.837908	-0.096482	-0.530153
18651	8.885180	-0.413945	-4.109256	-0.004958	0.022873	-0.008836	-0.501005	0.115011	0.581495	0.086705	-0.837699	-0.096405	-0.530517
18652	8.923464	-0.496670	-4.108811	0.010028	0.021152	0.004037	-0.502681	0.114254	0.580066	0.086920	-0.837518	-0.096285	-0.530790
18653	8.914149	-0.467902	-4.079293	0.015371	0.023300	-0.001458	-0.502414	0.115106	0.579976	0.087219	-0.837282	-0.096298	-0.531111
18654	8.952508	-0.494663	-4.092978	0.000350	0.004782	-0.014300	-0.503253	0.114337	0.578538	0.087056	-0.837254	-0.096427	-0.531158
18655	8.909432	-0.482679	-4.059891	0.002482	0.010555	-0.003301	-0.503272	0.116548	0.579794	0.087098	-0.837171	-0.096354	-0.531295
18656	8.904776	-0.524389	-4.021345	0.000368	0.030653	-0.016190	-0.502829	0.114829	0.579963	0.086965	-0.836864	-0.096469	-0.531779
18657	8.952807	-0.478114	-4.061483	-0.075160	0.023693	-0.034661	-0.501966	0.112963	0.580119	0.085402	-0.836713	-0.096070	-0.532342
18658	8.981199	-0.384730	-4.168206	-0.054976	0.029065	-0.032776	-0.501798	0.110824	0.580265	0.084162	-0.836485	-0.095876	-0.532933
18659	8.969245	-0.414074	-4.143798	-0.053187	0.012483	-0.032753	-0.502204	0.109967	0.580495	0.082963	-0.836417	-0.095699	-0.533260
18660	8.942886	-0.355610	-4.149677	-0.028301	0.011970	-0.025359	-0.503281	0.107253	0.581177	0.082212	-0.836339	-0.095689	-0.533500
18661	8.926170	-0.385020	-4.117846	-0.010979	0.006497	-0.027159	-0.504681	0.105980	0.578594	0.081766	-0.836276	-0.095879	-0.533633
18662	8.943093	-0.377921	-4.113602	0.005512	-0.002864	-0.025272	-0.505240	0.106514	0.579471	0.081560	-0.836299	-0.096262	-0.533559
18663	8.943071	-0.390078	-4.111265	0.005726	0.004064	-0.017944	-0.503854	0.106426	0.577914	0.081487	-0.836253	-0.096480	-0.533603
18664	8.928712	-0.390146	-4.098652	0.000048	-0.012168	-0.023437	-0.504398	0.105955	0.579009	0.081188	-0.836388	-0.096786	-0.533381
18665	8.923981	-0.358561	-4.100685	0.005889	0.012939	-0.012451	-0.504262	0.105313	0.577570	0.081195	-0.836258	-0.096899	-0.533564
18666	8.943356	-0.361308	-4.086936	0.014908	0.000244	-0.016079	-0.503833	0.105253	0.578681	0.081244	-0.836252	-0.097214	-0.533509
18667	8.923912	-0.351124	-4.112710	0.011456	0.005341	-0.008757	-0.504244	0.104423	0.578354	0.081369	-0.836201	-0.097337	-0.533547
18668	8.947538	-0.360230	-4.169202	0.016118	-0.000405	-0.005066	-0.503972	0.104985	0.578386	0.081554	-0.836221	-0.097482	-0.533462
18669	9.001631	-0.323479	-4.045394	0.066343	0.015369	-0.009559	-0.505400	0.107029	0.577686	0.082607	-0.835971	-0.098188	-0.533561
18670	8.947504	-0.365047	-4.171648	0.086071	0.024578	-0.026075	-0.504560	0.107528	0.578828	0.083786	-0.835566	-0.099388	-0.533790
18671	8.907150	-0.399963	-4.078588	0.118976	0.022677	-0.026937	-0.505701	0.109264	0.578527	0.085547	-0.835112	-0.100933	-0.533931
18672	8.945425	-0.502183	-4.071025	0.088107	0.033386	-0.019682	-0.505451	0.110481	0.576781	0.086845	-0.834616	-0.102030	-0.534288
18673	8.953776	-0.479811	-3.935939	0.092012	0.048524	-0.011431	-0.505749	0.112171	0.577169	0.088381	-0.833955	-0.102978	-0.534886
18674	8.929960	-0.499638	-3.891704	0.075633	0.054844	-0.008727	-0.505210	0.113066	0.576100	0.089627	-0.833269	-0.103716	-0.535605
18675	8.925483	-0.509958	-3.843300	0.070198	0.029725	-0.004111	-0.506949	0.116085	0.572946	0.090846	-0.832854	-0.104337	-0.535924
18676	8.855602	-0.567985	-3.819328	0.105251	0.035451	0.006017	-0.509158	0.114656	0.573858	0.092701	-0.832348	-0.105178	-0.536228
18677	8.744592	-0.205271	-3.684806	0.167219	0.065699	-0.072781	-0.509239	0.119073	0.570635	0.094872	-0.831209	-0.107915	-0.537071
18678	9.226365	-0.565210	-3.859741	0.199810	0.080039	-0.158952	-0.511654	0.121057	0.568543	0.096636	-0.829668	-0.112452	-0.538207
18679	9.339200	-0.628700	-3.886111	0.077546	-0.009614	-0.069111	-0.511680	0.121732	0.566347	0.097198	-0.829495	-0.114300	-0.537983
18680	8.963034	-0.615787	-3.927511	0.067273	-0.035333	-0.039810	-0.511965	0.123084	0.567832	0.097780	-0.829706	-0.115648	-0.537264
18681	8.780181	-0.561309	-3.915488	0.102504	-0.013901	-0.093026	-0.512555	0.125115	0.567124	0.098499	-0.829469	-0.118162	-0.536951
18682	8.829219	-0.460702	-3.849040	0.077873	-0.004553	-0.125174	-0.512270	0.124026	0.566075	0.098411	-0.829120	-0.120980	-0.536880
18683	8.901983	-0.254752	-3.874570	0.035824	-0.026778	-0.120584	-0.510852	0.122960	0.567114	0.097693	-0.829075	-0.123261	-0.536561
18684	8.982850	-0.204707	-4.031842	-0.030264	-0.037164	-0.128015	-0.511910	0.119477	0.569007	0.095697	-0.829269	-0.125022	-0.536213
18685	8.858349	-0.168625	-3.944834	-0.068261	-0.079248	-0.038119	-0.510490	0.117743	0.569166	0.093995	-0.830187	-0.124923	-0.535116
18686	8.920729	-0.119824	-3.999983	-0.034531	-0.071867	-0.008682	-0.506795	0.113900	0.571131	0.093114	-0.831054	-0.124714	-0.533971
18687	9.122422	-0.173678	-4.068256	-0.041985	-0.073314	-0.014166	-0.505109	0.113025	0.571061	0.092112	-0.831913	-0.124492	-0.532858
18688	9.088288	-0.206880	-4.105840	-0.045164	-0.078080	0.004173	-0.504533	0.112915	0.573147	0.091185	-0.832891	-0.123983	-0.531607
18689	9.073878	-0.255638	-4.079051	-0.044468	-0.055568	0.027984	-0.502141	0.112643	0.575066	0.090634	-0.833664	-0.123000	-0.530717
18690	9.034371	-0.241500	-4.207904	-0.071889	-0.057378	0.028841	-0.501457	0.113765	0.575128	0.089577	-0.834525	-0.121762	-0.529828
18691	8.942207	-0.339789	-4.243742	-0.045242	-0.069021	0.068329	-0.501014	0.113098	0.577041	0.089409	-0.835537	-0.120120	-0.528635
18692	8.999611	-0.344333	-4.296638	-0.085187	-0.082538	0.081129	-0.499494	0.114477	0.577392	0.088619	-0.836806	-0.117909	-0.527257
18693	8.912832	-0.368043	-4.291131	-0.136037	-0.066597	0.093828	-0.495120	0.113231	0.581190	0.087209	-0.838003	-0.114872	-0.526260
18694	8.970469	-0.375435	-4.312657	-0.167979	-0.077984	0.132333	-0.492297	0.111436	0.582171	0.085576	-0.839465	-0.110911	-0.525047
18695	8.845822	-0.326904	-4.249714	-0.195661	-0.070022	0.123073	-0.490722	0.109350	0.583705	0.083465	-0.840836	-0.106758	-0.524053
18696	8.763252	-0.325192	-4.333563	-0.244972	-0.073785	0.126632	-0.489150	0.107277	0.584961	0.080489	-0.842325	-0.102082	-0.523058
18697	8.758789	-0.196522	-4.342218	-0.258419	-0.063296	0.136703	-0.486986	0.103954	0.588371	0.077468	-0.843706	-0.097028	-0.522249
18698	8.739784	-0.206616	-4.302930	-0.285190	-0.023795	0.123736	-0.485540	0.100488	0.589122	0.073875	-0.844669	-0.091893	-0.522142
18699	8.768370	-0.235510	-4.333170	-0.287987	-0.040525	0.157709	-0.485330	0.096925	0.592257	0.070607	-0.845828	-0.086136	-0.521700
18700	8.773221	-0.247796	-4.323771	-0.289903	-0.018097	0.152163	-0.484198	0.094981	0.591007	0.067238	-0.846716	-0.080466	-0.521609
18701	8.947313	-0.208627	-4.262399	-0.287107	0.026452	0.115441	-0.486231	0.089659	0.590138	0.063642	-0.847030	-0.075338	-0.522315
18702	8.961905	-0.116291	-4.284080	-0.244209	0.013780	0.078860	-0.484512	0.086492	0.590485	0.060326	-0.847351	-0.071330	-0.522752
18703	8.885752	-0.034488	-4.196167	-0.187120	0.000177	0.025773	-0.485830	0.081854	0.592868	0.057430	-0.847635	-0.068804	-0.522956
18704	8.942712	-0.065083	-4.295105	-0.098127	0.010721	-0.000675	-0.485258	0.079533	0.590761	0.055749	-0.847678	-0.067668	-0.523216
18705	8.879929	-0.144882	-4.278786	-0.066668	0.002431	0.013137	-0.486922	0.078830	0.591153	0.054756	-0.847770	-0.066619	-0.523307
18706	8.990625	-0.155177	-4.292653	0.012785	0.002546	0.007808	-0.486385	0.080002	0.590241	0.055038	-0.847784	-0.066518	-0.523267
18707	8.985775	-0.164844	-4.292535	0.041248	0.010067	-0.058216	-0.490296	0.079535	0.589410	0.055133	-0.847577	-0.067802	-0.523428
18708	8.912619	-0.240851	-4.372412	0.071080	0.012455	-0.038007	-0.489760	0.080841	0.588647	0.055934	-0.847361	-0.069072	-0.523527
18709	8.941668	-0.377866	-4.297104	0.123382	0.006219	0.002465	-0.491610	0.083700	0.588841	0.058056	-0.847179	-0.070188	-0.523442
18710	8.830606	-0.308400	-4.355294	0.097632	-0.004551	-0.001253	-0.490112	0.085869	0.587562	0.059666	-0.847156	-0.071130	-0.523171
18711	8.690430	-0.379833	-4.379501	0.101490	0.011657	0.004190	-0.491976	0.088809	0.586083	0.061448	-0.846939	-0.071978	-0.523200
18712	8.782593	-0.371779	-4.305608	0.004334	0.019756	-0.003329	-0.494489	0.089102	0.586685	0.061492	-0.846768	-0.071953	-0.523475
18713	8.903463	-0.231872	-4.314046	0.021503	0.053298	0.020558	-0.492718	0.091570	0.585002	0.062150	-0.846233	-0.071635	-0.524304
18714	8.855487	-0.200198	-4.299969	-0.006876	0.014716	-0.010639	-0.494100	0.090984	0.585818	0.061922	-0.846118	-0.071623	-0.524519
18715	8.761407	-0.223731	-4.303850	0.045629	0.004693	-0.030732	-0.493265	0.090460	0.584659	0.062373	-0.845989	-0.072491	-0.524554
18716	8.749117	-0.308581	-4.299113	0.026846	0.000311	-0.049130	-0.494093	0.089629	0.584476	0.062286	-0.845928	-0.073494	-0.524524
18717	8.759023	-0.216441	-4.303714	0.070433	-0.026889	-0.058159	-0.493399	0.089902	0.584486	0.062820	-0.846057	-0.075127	-0.524020
18718	8.831305	-0.290112	-4.273084	0.094472	-0.046016	-0.047066	-0.493837	0.091991	0.585459	0.063834	-0.846394	-0.076869	-0.523099
18719	8.888308	-0.352489	-4.352909	0.111250	-0.063381	-0.034160	-0.491349	0.094731	0.586723	0.065257	-0.846882	-0.078567	-0.521881
18720	8.839710	-0.439233	-4.368564	0.111577	-0.091882	-0.019458	-0.490802	0.096368	0.587938	0.066775	-0.847708	-0.080077	-0.520115
18721	8.790921	-0.403699	-4.460701	0.088177	-0.092685	-0.004829	-0.487753	0.098560	0.588605	0.068073	-0.848567	-0.081071	-0.518389
18722	8.757064	-0.432509	-4.464453	0.102848	-0.053904	-0.007628	-0.486373	0.101127	0.590848	0.069627	-0.849018	-0.082236	-0.517259
18723	8.631968	-0.417335	-4.445185	0.079417	-0.017635	0.002337	-0.485265	0.102479	0.591900	0.070977	-0.849118	-0.082911	-0.516804
18724	8.826346	-0.480743	-4.520493	0.061627	-0.015865	0.020681	-0.485289	0.103935	0.591152	0.072183	-0.849276	-0.083112	-0.516345
18725	8.806621	-0.401098	-4.301867	0.039254	0.011910	0.003175	-0.483235	0.107160	0.591332	0.072913	-0.849125	-0.083312	-0.516459
18726	8.646337	-0.509959	-4.417344	0.008468	0.048773	-0.058479	-0.485175	0.105134	0.589826	0.072510	-0.848558	-0.084220	-0.517300
18727	8.806652	-0.425541	-4.287536	0.092214	0.058503	-0.039926	-0.487979	0.104448	0.587292	0.073778	-0.847771	-0.085629	-0.518178
18728	8.927519	-0.388058	-4.253168	0.139653	0.049625	-0.078323	-0.487744	0.107990	0.587369	0.075392	-0.846961	-0.088225	-0.518835
18729	8.960715	-0.562953	-4.248304	0.193099	0.043534	-0.133285	-0.490290	0.109397	0.585522	0.077380	-0.845990	-0.092278	-0.519421
18730	8.897702	-0.649668	-4.258589	0.149642	-0.003231	-0.181038	-0.489752	0.110690	0.585038	0.077998	-0.845498	-0.096796	-0.519307
18731	8.941053	-0.562142	-4.298283	0.134855	-0.019528	-0.184688	-0.490600	0.110501	0.583356	0.078362	-0.845139	-0.101198	-0.518998
18732	8.829880	-0.402245	-4.409014	0.133223	-0.030205	-0.175500	-0.490567	0.108862	0.584932	0.078702	-0.844930	-0.105485	-0.518432
18733	8.709904	-0.155943	-4.448811	0.156701	-0.004673	-0.188328	-0.491789	0.106575	0.585642	0.079423	-0.844342	-0.110148	-0.518310
18734	8.837795	-0.088889	-4.453156	0.181305	0.013791	-0.158907	-0.491135	0.109322	0.584407	0.080837	-0.843603	-0.114580	-0.518335
18735	8.830933	0.003198	-4.445054	0.179930	-0.002080	-0.139601	-0.492414	0.110784	0.583950	0.082443	-0.843025	-0.118661	-0.518104
18736	8.758453	-0.049605	-4.447518	0.187937	-0.011063	-0.112987	-0.494121	0.113357	0.584125	0.084386	-0.842605	-0.122426	-0.517598
18737	8.701324	0.042259	-4.396478	0.200344	-0.030836	-0.090905	-0.493609	0.115723	0.582029	0.086753	-0.842378	-0.125950	-0.516731
18738	8.768317	0.052364	-4.461713	0.214713	-0.008230	-0.068877	-0.494485	0.118318	0.581498	0.089606	-0.841961	-0.129235	-0.516111
18739	8.769198	-0.169352	-4.564631	0.132322	0.003342	-0.073684	-0.493400	0.120593	0.581069	0.091080	-0.841522	-0.131709	-0.515945
18740	8.791479	-0.236396	-4.459631	0.089464	0.006644	-0.034320	-0.493714	0.122378	0.579504	0.092221	-0.841251	-0.133096	-0.515827
18741	8.830482	-0.322818	-4.365045	0.014731	0.002526	-0.023451	-0.494831	0.122523	0.579803	0.092237	-0.841162	-0.133509	-0.515863
18742	8.864677	-0.316548	-4.308317	-0.010479	-0.026107	-0.005093	-0.494861	0.124404	0.579081	0.091914	-0.841489	-0.133439	-0.515405
18743	8.806967	-0.274884	-4.310718	-0.037279	-0.046031	0.021491	-0.493715	0.123436	0.581108	0.091396	-0.842113	-0.132643	-0.514682
18744	8.716523	-0.062253	-4.566793	-0.081749	-0.057637	0.002161	-0.493687	0.121824	0.582127	0.089859	-0.842913	-0.131767	-0.513868
18745	8.653482	0.016922	-4.650867	-0.028148	0.002092	0.016848	-0.492543	0.120210	0.582856	0.089561	-0.843016	-0.131064	-0.513931
18746	8.834661	-0.053459	-4.561492	0.031227	-0.020272	0.050063	-0.490059	0.122181	0.582394	0.090517	-0.843352	-0.130470	-0.513363
18747	8.757622	-0.062783	-4.549012	0.037068	-0.015545	0.062895	-0.490346	0.123547	0.583601	0.091735	-0.843639	-0.129698	-0.512870
18748	8.747398	-0.244603	-4.547400	0.060776	-0.046865	0.062041	-0.489242	0.125445	0.585106	0.093242	-0.844221	-0.129252	-0.511752
18749	8.684730	-0.256316	-4.545132	0.082255	-0.044011	0.043711	-0.487599	0.128238	0.585543	0.094952	-0.844664	-0.129318	-0.510690
18750	8.727950	-0.314891	-4.539885	0.101806	-0.016812	0.018931	-0.487920	0.130716	0.584301	0.096792	-0.844742	-0.129967	-0.510050
18751	8.759351	-0.412801	-4.488563	0.148495	-0.006593	-0.015869	-0.487126	0.135032	0.585819	0.099112	-0.844512	-0.131641	-0.509556
18752	8.795081	-0.375754	-4.557283	0.224275	-0.007168	-0.056082	-0.487166	0.137897	0.585297	0.102276	-0.844038	-0.134781	-0.508895
18753	8.761590	-0.373500	-4.527033	0.238282	-0.024324	-0.078055	-0.486788	0.140622	0.584623	0.105429	-0.843613	-0.138450	-0.507970
18754	8.759569	-0.540682	-4.716434	0.215904	-0.013946	-0.096501	-0.487107	0.143094	0.583520	0.108017	-0.843078	-0.142191	-0.507280
18755	8.673412	-0.484998	-4.664546	0.183959	0.035722	-0.063618	-0.486478	0.147426	0.581824	0.110570	-0.842173	-0.144928	-0.507460
18756	8.543785	-0.428835	-4.625519	0.176366	0.084461	-0.078410	-0.488624	0.149858	0.579197	0.112959	-0.840746	-0.147750	-0.508484
18757	8.641646	-0.513269	-4.709431	0.154036	0.157671	-0.100588	-0.492853	0.151728	0.577115	0.114987	-0.838537	-0.150526	-0.510858
18758	8.837751	-0.526042	-4.584011	0.056804	0.173368	-0.111768	-0.496949	0.153246	0.573471	0.115291	-0.836346	-0.152486	-0.513791
18759	8.769857	-0.331469	-4.411138	-0.029239	0.191195	-0.113777	-0.501260	0.149260	0.569209	0.114213	-0.834146	-0.153521	-0.517288
18760	8.374187	-0.371674	-4.459400	-0.014043	0.391204	-0.182063	-0.505708	0.145923	0.566248	0.113256	-0.829600	-0.155403	-0.524201
18761	9.156217	-0.315477	-4.000403	-0.174984	0.093730	0.093567	-0.510737	0.144037	0.562822	0.111625	-0.829351	-0.151675	-0.526034
18762	9.087154	-0.086476	-3.682350	-0.093368	0.164113	-0.042154	-0.515447	0.139160	0.559488	0.110100	-0.827756	-0.150922	-0.529076
18763	9.101787	0.000914	-3.696819	-0.201919	0.194966	0.001646	-0.517675	0.137185	0.557009	0.107357	-0.826169	-0.148203	-0.532874
18764	9.182095	0.189191	-3.674442	-0.233030	0.110750	0.010945	-0.520698	0.132479	0.555488	0.103927	-0.825566	-0.145203	-0.535309
18765	9.110493	-0.041423	-3.798859	-0.306392	0.078610	0.075025	-0.520062	0.126497	0.555671	0.099881	-0.825592	-0.140401	-0.537316
18766	9.076123	0.306923	-3.718016	-0.315352	0.098442	0.082370	-0.523486	0.121169	0.555374	0.095805	-0.825433	-0.135345	-0.539596
18767	9.036275	0.451596	-3.635881	-0.264940	0.067233	0.124745	-0.523538	0.114746	0.556097	0.092913	-0.825558	-0.130196	-0.541174
18768	9.085327	0.449746	-3.524212	-0.185551	0.050061	0.084568	-0.524203	0.112066	0.555937	0.090861	-0.825631	-0.126582	-0.542269
18769	9.219975	0.376121	-3.529727	-0.109374	0.066227	0.057181	-0.524029	0.109630	0.556344	0.089771	-0.825262	-0.124249	-0.543550
18770	9.315698	0.220506	-3.548812	-0.057880	0.082230	0.064591	-0.526278	0.110142	0.555278	0.089694	-0.824685	-0.122295	-0.544880
18771	9.200511	0.171726	-3.467536	0.024811	0.123760	0.073831	-0.529632	0.109680	0.554163	0.091126	-0.823467	-0.121052	-0.546758
18772	9.436699	0.084597	-3.423801	0.118418	0.152321	0.116215	-0.530263	0.113532	0.551050	0.094683	-0.821915	-0.120038	-0.548710
18773	9.162033	-0.135423	-3.328017	0.146001	0.136889	0.156573	-0.531459	0.118343	0.548841	0.099043	-0.820489	-0.118736	-0.550355
18774	9.157624	-0.170250	-3.260453	0.241602	0.124461	0.175126	-0.533405	0.127143	0.546607	0.105199	-0.819095	-0.118160	-0.551411
18775	9.132947	-0.256859	-3.298738	0.217236	0.107775	0.085162	-0.532810	0.134306	0.545086	0.109864	-0.817621	-0.118866	-0.552537
18776	9.048415	-0.402243	-3.262712	0.171858	0.092286	0.099737	-0.534434	0.140229	0.543509	0.113967	-0.816510	-0.118821	-0.553358
18777	9.145826	-0.537107	-3.383164	0.200082	0.087264	0.059422	-0.536324	0.145683	0.542885	0.118017	-0.815199	-0.119797	-0.554230
18778	9.123413	-0.916817	-3.626323	0.163265	0.086202	0.048265	-0.534974	0.149216	0.542811	0.121390	-0.814027	-0.120504	-0.555071
18779	9.032646	-1.206019	-3.711762	0.135122	0.130126	0.084772	-0.538403	0.153925	0.540478	0.124791	-0.812440	-0.120222	-0.556700
18780	9.299616	-1.329006	-3.722547	0.060179	0.132132	0.086496	-0.538449	0.155767	0.537655	0.127020	-0.811081	-0.119044	-0.558428
18781	9.406768	-1.165900	-3.645788	0.026026	0.085851	0.046183	-0.540490	0.161028	0.535202	0.128142	-0.810164	-0.118261	-0.559668
18782	9.345978	-1.105975	-3.742148	-0.000765	0.083940	0.002084	-0.541889	0.160800	0.534502	0.128329	-0.809288	-0.117900	-0.560967
18783	9.276578	-1.008758	-3.722013	0.040131	0.028609	0.032534	-0.542884	0.160654	0.531985	0.129404	-0.808953	-0.117635	-0.561259
18784	9.044370	-0.951220	-3.551135	0.026272	-0.008412	0.066480	-0.544306	0.163452	0.533290	0.130528	-0.809194	-0.116766	-0.560833
18785	8.951042	-1.154103	-3.382318	0.067609	0.015378	0.035276	-0.540961	0.164231	0.533726	0.132060	-0.808948	-0.116788	-0.560824
18786	8.987881	-1.262886	-3.246737	-0.040789	-0.011285	0.055288	-0.542092	0.164457	0.532352	0.131966	-0.809370	-0.115354	-0.560533
18787	9.176199	-1.575286	-3.376576	-0.075328	-0.076976	0.171843	-0.540694	0.165871	0.534944	0.132537	-0.810847	-0.111781	-0.558987
18788	8.891485	-1.514055	-3.452478	-0.063687	-0.052642	0.194711	-0.538365	0.170831	0.537327	0.133537	-0.812091	-0.107943	-0.557696
18789	8.799553	-1.498124	-3.506902	-0.014854	-0.029288	0.170892	-0.536145	0.171930	0.537374	0.135211	-0.812854	-0.104908	-0.556759
18790	8.953787	-1.550477	-3.481613	-0.074361	-0.007463	0.132229	-0.535492	0.176127	0.538466	0.135433	-0.813470	-0.101844	-0.556375
18791	9.193171	-1.746987	-3.600530	-0.183355	0.001409	0.159546	-0.533099	0.176636	0.541832	0.134330	-0.814306	-0.097011	-0.556283
18792	9.227098	-1.674403	-3.606156	-0.244144	-0.005127	0.179644	-0.531675	0.175273	0.543133	0.132316	-0.815409	-0.091274	-0.556121
18793	9.149274	-1.750639	-3.666538	-0.394362	-0.025770	0.208714	-0.529259	0.173545	0.545800	0.128285	-0.817134	-0.083337	-0.555779
18794	8.928361	-1.574804	-3.642640	-0.488267	-0.003404	0.254355	-0.527465	0.167053	0.550277	0.123096	-0.818853	-0.073650	-0.555791
18795	8.973806	-1.603809	-3.673511	-0.561276	-0.020238	0.262502	-0.525408	0.161696	0.554682	0.116930	-0.820837	-0.062934	-0.555511
18796	8.929662	-1.881935	-3.345204	-0.611562	0.047227	0.290695	-0.522483	0.153266	0.557769	0.110146	-0.822084	-0.051144	-0.556264
18797	8.914972	-1.874110	-3.378417	-0.611924	0.072838	0.309002	-0.522524	0.146122	0.558727	0.103771	-0.822911	-0.038844	-0.557262
18798	8.853081	-1.765241	-3.327088	-0.626585	0.093457	0.272244	-0.523534	0.139341	0.561254	0.096535	-0.823351	-0.027075	-0.558606
18799	8.916725	-1.829078	-3.482043	-0.604114	0.121434	0.219022	-0.523680	0.129893	0.562909	0.089301	-0.823259	-0.016218	-0.560363
18800	9.037177	-1.570695	-3.284400	-0.546590	0.140360	0.145774	-0.526927	0.121192	0.561842	0.081955	-0.822699	-0.007329	-0.562490
18801	9.152332	-1.755990	-3.270592	-0.465113	0.137726	0.078031	-0.531142	0.111656	0.560733	0.075421	-0.821929	-0.000310	-0.564574
18802	9.470809	-1.490708	-3.329076	-0.417643	0.147080	0.074552	-0.534532	0.102446	0.558517	0.069377	-0.820909	0.005967	-0.566797
18803	9.336476	-1.490802	-3.251597	-0.424159	0.088036	0.076441	-0.536403	0.096339	0.559136	0.063496	-0.820498	0.012433	-0.567976
18804	9.215486	-1.632938	-3.257660	-0.392599	-0.000322	0.136236	-0.535449	0.088290	0.560867	0.058582	-0.820980	0.019241	-0.567618
18805	9.253026	-1.516816	-3.437033	-0.360367	-0.063638	0.116235	-0.533987	0.084210	0.562559	0.054250	-0.822091	0.025455	-0.566194
18806	8.972885	-1.338123	-3.594458	-0.376422	-0.090322	0.100611	-0.531367	0.078555	0.567080	0.049230	-0.823484	0.031385	-0.564327
18807	8.831816	-1.017101	-3.589505	-0.284283	-0.023462	0.086025	-0.530435	0.073006	0.569945	0.045765	-0.824002	0.036268	-0.563570
18808	9.070832	-1.068398	-3.506999	-0.276067	-0.000960	0.048431	-0.528959	0.067787	0.571706	0.041745	-0.824255	0.040292	-0.563238
18809	9.082958	-1.010089	-3.521564	-0.287764	-0.000665	0.090628	-0.528593	0.062550	0.574176	0.038235	-0.824456	0.045295	-0.562813
18810	8.821023	-0.838738	-3.503406	-0.245799	0.101938	0.111622	-0.527824	0.057658	0.575265	0.035329	-0.823419	0.050096	-0.564113
18811	9.114041	-0.995257	-3.558858	-0.265292	-0.017626	0.111812	-0.526788	0.053362	0.575689	0.032427	-0.823722	0.055169	-0.563371
18812	9.041445	-0.999078	-3.597227	-0.246669	0.022326	0.120025	-0.526875	0.049379	0.575863	0.029675	-0.823521	0.060057	-0.563317
18813	8.878184	-0.955044	-3.540115	-0.278396	0.034444	0.164878	-0.526253	0.045979	0.578444	0.027073	-0.823127	0.066167	-0.563339
18814	8.915911	-1.131907	-3.571661	-0.309202	0.008003	0.177684	-0.526512	0.044682	0.578926	0.023961	-0.822982	0.072693	-0.562888
18815	8.946486	-0.878941	-3.464886	-0.278643	0.020157	0.157589	-0.526466	0.041654	0.579857	0.021267	-0.822686	0.078657	-0.562626
18816	9.067898	-0.813145	-3.372389	-0.228533	0.041973	0.113650	-0.527414	0.038871	0.578995	0.018706	-0.822154	0.083232	-0.562837
18817	9.335726	-0.670041	-3.695449	-0.256420	0.001474	0.100887	-0.527528	0.036622	0.578577	0.015731	-0.822095	0.087974	-0.562293
18818	9.574525	-0.833823	-3.903494	-0.193119	-0.056152	0.077264	-0.526797	0.034447	0.579275	0.013512	-0.822675	0.091513	-0.560936
18819	9.385678	-0.884564	-3.998202	-0.192798	-0.049470	0.088212	-0.526756	0.032498	0.581392	0.011495	-0.823160	0.095289	-0.559639
18820	9.356503	-1.032671	-3.969094	-0.247491	-0.110843	0.101019	-0.525031	0.030611	0.584616	0.008752	-0.824281	0.099809	-0.557245
18821	8.858051	-1.080907	-3.907296	-0.222076	-0.021889	0.119162	-0.525539	0.027174	0.585387	0.006520	-0.824368	0.104409	-0.556304
18822	8.634409	-1.045949	-3.864892	-0.294207	-0.036890	0.126343	-0.524345	0.021716	0.586297	0.003138	-0.824563	0.109879	-0.554989
18823	8.743402	-1.184958	-4.043769	-0.249492	-0.003526	0.152065	-0.522657	0.020302	0.585634	0.000768	-0.824329	0.115314	-0.554242
18824	8.949589	-1.262666	-4.143764	-0.255110	0.032069	0.142850	-0.523714	0.016556	0.587091	-0.001939	-0.823660	0.120612	-0.554105
18825	8.970256	-1.251282	-4.279715	-0.212159	0.050819	0.104368	-0.524685	0.015479	0.586194	-0.004354	-0.822896	0.124838	-0.554292
18826	8.778869	-1.352990	-4.369830	-0.165175	0.022389	0.084257	-0.525516	0.013611	0.583989	-0.006204	-0.822443	0.128169	-0.554186
18827	8.635637	-1.390893	-4.181165	-0.149765	0.030218	0.043869	-0.525094	0.012931	0.583243	-0.008206	-0.822054	0.130711	-0.554143
18828	8.576825	-1.510703	-4.257033	-0.142569	0.030519	0.038342	-0.527164	0.010845	0.582994	-0.010213	-0.821614	0.133031	-0.554211
18829	8.519108	-1.583652	-4.211877	-0.109984	0.042326	0.023682	-0.526181	0.008176	0.579183	-0.011799	-0.821149	0.134810	-0.554437
18830	8.502076	-1.578365	-4.235357	-0.125572	0.044092	0.056677	-0.527599	0.009767	0.579015	-0.013359	-0.820499	0.137237	-0.554769
18831	8.402771	-1.606031	-4.289790	-0.138293	-0.002582	0.098907	-0.530371	0.006533	0.576324	-0.014429	-0.820320	0.140591	-0.554166
18832	8.620937	-1.307445	-4.247697	-0.045264	0.012339	0.123022	-0.528444	0.007981	0.575136	-0.013854	-0.819845	0.143227	-0.554209
18833	8.463076	-0.937656	-4.253875	-0.073512	-0.093767	0.174547	-0.528069	0.011777	0.575787	-0.012773	-0.820475	0.147121	-0.552280
18834	10.601936	-1.728349	-4.643327	0.298208	-0.096010	0.249011	-0.526794	0.021134	0.575654	-0.004856	-0.820876	0.148052	-0.551562
18835	9.651651	-1.421088	-4.272489	0.356279	-0.137177	0.238032	-0.523591	0.033516	0.576949	0.004098	-0.821801	0.148224	-0.550142
18836	8.902287	-1.810177	-3.797773	0.203670	-0.127813	0.208141	-0.519273	0.047202	0.580272	0.010107	-0.822581	0.149504	-0.548549
18837	8.419138	-2.370391	-3.720563	0.199469	-0.083346	0.387709	-0.515257	0.060105	0.579354	0.017984	-0.822369	0.153872	-0.547458
18838	8.513701	-1.629330	-3.337664	0.240397	-0.015504	0.204322	-0.515924	0.068629	0.579467	0.024213	-0.821831	0.154708	-0.547789
18839	9.107094	-1.813386	-3.486644	0.253802	0.009618	0.015383	-0.515526	0.079671	0.577070	0.028592	-0.821635	0.152364	-0.548529
18840	9.392509	-1.860131	-3.946852	0.263878	0.007613	-0.089157	-0.516726	0.083586	0.572847	0.031920	-0.821686	0.148117	-0.549431
18841	9.411421	-1.371863	-4.200389	0.328424	-0.029578	-0.271492	-0.518322	0.087641	0.571715	0.034446	-0.822668	0.140174	-0.549893
18842	8.545967	-1.711279	-4.112274	0.458397	-0.022374	-0.340313	-0.519089	0.091071	0.568577	0.038297	-0.823527	0.129621	-0.550940
18843	8.509513	-2.437251	-3.845139	0.510881	0.013703	-0.300016	-0.520295	0.095943	0.565113	0.043397	-0.823802	0.119209	-0.552500
18844	8.400663	-2.322881	-3.637445	0.554645	0.002474	-0.268713	-0.521262	0.103406	0.560829	0.049547	-0.823903	0.108760	-0.553986
18845	8.487197	-2.367028	-3.645799	0.630124	0.001463	-0.285986	-0.524192	0.111479	0.556320	0.056810	-0.823899	0.097232	-0.555435
18846	8.606734	-2.649146	-3.647278	0.594905	-0.012107	-0.303488	-0.527427	0.120615	0.550482	0.063249	-0.823909	0.085712	-0.556620
18847	8.529108	-2.564766	-3.750094	0.589636	-0.018165	-0.294319	-0.528656	0.126539	0.545825	0.069813	-0.823891	0.074471	-0.557480
18848	8.639712	-2.760250	-3.697540	0.631434	-0.045347	-0.303377	-0.527683	0.135774	0.542471	0.076883	-0.823924	0.062473	-0.557975
18849	8.631808	-2.572987	-3.553525	0.591262	-0.054776	-0.297900	-0.529451	0.141726	0.540338	0.083507	-0.824014	0.051110	-0.558046
18850	8.660115	-2.752603	-3.555755	0.627569	-0.101395	-0.305119	-0.529856	0.148898	0.536030	0.090524	-0.824369	0.039015	-0.557404
18851	8.430262	-2.734005	-3.375558	0.617232	-0.127919	-0.277612	-0.528578	0.156005	0.532541	0.097891	-0.824898	0.027590	-0.556057
18852	8.579826	-2.949988	-3.261798	0.646295	-0.120252	-0.252792	-0.527328	0.165774	0.529776	0.105782	-0.825072	0.016103	-0.554803
18853	9.750641	-2.895870	-3.933183	0.747614	-0.052936	-0.269889	-0.524942	0.173444	0.526032	0.115374	-0.824132	0.003543	-0.554511
18854	9.332513	-1.869203	-3.601707	0.643522	-0.148056	-0.245994	-0.523544	0.182766	0.523658	0.123233	-0.824272	-0.007880	-0.552564
18855	10.232421	-1.832622	-4.089180	0.701687	-0.022950	-0.274336	-0.524821	0.191731	0.517791	0.131969	-0.822730	-0.019931	-0.552541
18856	9.267164	-1.667567	-3.414392	0.597175	-0.126736	-0.200215	-0.526149	0.203225	0.509563	0.139503	-0.822457	-0.030052	-0.550636
18857	8.412660	-0.583031	-2.829530	0.751680	0.021584	-0.383655	-0.528224	0.209735	0.504810	0.147796	-0.819840	-0.044335	-0.551411
18858	9.123452	-0.535069	-3.162529	0.830259	-0.001846	-0.454881	-0.529901	0.216752	0.498266	0.156343	-0.816911	-0.060839	-0.551826
18859	9.160856	-0.701613	-3.239885	0.679903	-0.103820	-0.388968	-0.530716	0.222569	0.492759	0.163088	-0.815420	-0.074836	-0.550356
18860	9.150009	-0.901852	-3.310827	0.650944	-0.076085	-0.312030	-0.532915	0.228069	0.488365	0.170116	-0.813640	-0.087226	-0.549038
18861	9.220923	-0.924354	-3.477860	0.602581	-0.111561	-0.269853	-0.532045	0.233018	0.482648	0.176763	-0.812340	-0.098471	-0.546957
18862	9.136847	-0.963904	-3.738232	0.601914	-0.180376	-0.289047	-0.533128	0.238637	0.478391	0.182985	-0.811599	-0.110280	-0.543748
18863	8.839259	-1.261411	-3.458539	0.557906	-0.184201	-0.224085	-0.532100	0.244662	0.476795	0.189151	-0.811083	-0.120548	-0.540216
18864	8.879943	-1.500900	-3.703144	0.490465	-0.141841	-0.220653	-0.531072	0.249891	0.474032	0.194346	-0.810241	-0.129859	-0.537472
18865	8.803571	-1.243117	-3.717929	0.448525	-0.081021	-0.219889	-0.530029	0.253988	0.471198	0.198969	-0.808851	-0.138469	-0.535721
18866	8.910339	-1.132995	-3.668069	0.298948	-0.107364	-0.233859	-0.530094	0.257259	0.468184	0.200978	-0.808201	-0.145793	-0.534006
18867	8.833191	-1.220170	-3.636770	0.238531	-0.109166	-0.200972	-0.529813	0.256978	0.468024	0.202270	-0.807910	-0.151964	-0.532236
18868	9.147409	-1.351605	-3.765307	0.221955	-0.153813	-0.098121	-0.528144	0.256994	0.467170	0.204314	-0.808403	-0.156435	-0.529403
18869	8.855365	-1.175519	-3.902982	0.091437	-0.200941	-0.012087	-0.526614	0.258191	0.468349	0.204911	-0.810227	-0.158375	-0.525796
18870	8.848958	-1.477560	-3.979583	0.015821	-0.184573	0.134497	-0.520480	0.260653	0.471240	0.205972	-0.812584	-0.157030	-0.522135
18871	9.188132	-1.547943	-4.333270	0.097215	-0.167810	0.268647	-0.511859	0.264421	0.472790	0.209684	-0.814890	-0.154331	-0.517851
18872	9.692629	-2.461027	-4.140718	0.014490	-0.076213	0.343546	-0.507515	0.274015	0.472643	0.213211	-0.816722	-0.149107	-0.515047
18873	7.820594	-1.004367	-2.563785	-0.139492	0.026934	0.093378	-0.506161	0.277130	0.472403	0.211840	-0.817430	-0.145990	-0.515383
18874	9.519379	-1.496591	-3.277796	-0.069124	0.063105	0.185487	-0.504409	0.281020	0.470669	0.212807	-0.817662	-0.141931	-0.515750
18875	10.605540	-1.469904	-3.668444	0.263422	0.073123	-0.041207	-0.506282	0.283482	0.467343	0.216743	-0.815752	-0.144988	-0.516284
18876	10.377848	-1.844900	-3.973938	0.199156	-0.097007	-0.243050	-0.511308	0.281448	0.464047	0.217171	-0.815232	-0.151337	-0.515102
18877	8.973368	-1.535432	-4.069145	0.083246	-0.144628	-0.122342	-0.509738	0.279261	0.464737	0.216656	-0.816079	-0.154810	-0.512941
18878	8.494269	-2.341060	-3.056581	0.194654	-0.178777	0.009853	-0.507972	0.281756	0.462496	0.219353	-0.817153	-0.157333	-0.509306
18879	8.222282	-2.007953	-3.160170	0.139791	0.002890	-0.040101	-0.509109	0.282413	0.461009	0.221104	-0.816462	-0.159368	-0.509023
18880	8.497151	-2.356538	-2.989164	0.109949	0.048838	-0.067752	-0.510000	0.284045	0.456923	0.222346	-0.815322	-0.161302	-0.509700
18881	8.782381	-2.314881	-2.270163	0.175003	0.037608	-0.129910	-0.514516	0.285179	0.452560	0.223921	-0.813784	-0.164972	-0.510293
18882	9.370134	-2.320113	-2.910471	0.241827	0.122025	-0.311485	-0.517052	0.284819	0.449065	0.225054	-0.810464	-0.171882	-0.512792
18883	9.214568	-2.169637	-2.838462	0.354517	0.036087	-0.606595	-0.523165	0.279081	0.443453	0.224651	-0.806357	-0.185082	-0.514845
18884	8.842826	-2.004859	-2.994967	0.414316	-0.068445	-0.617382	-0.526749	0.274133	0.441223	0.224672	-0.802893	-0.199505	-0.514862
18885	8.021777	-2.222010	-2.825598	0.586461	-0.084185	-0.472256	-0.529143	0.272444	0.435826	0.228878	-0.799163	-0.213363	-0.513254
18886	9.546424	-1.439192	-3.232544	0.838247	0.093764	-0.513802	-0.536895	0.273505	0.428133	0.237319	-0.792091	-0.229607	-0.513373
18887	9.718675	-0.605941	-3.434016	0.892713	-0.010261	-0.515194	-0.541505	0.277284	0.416102	0.246066	-0.785431	-0.246831	-0.511492
18888	9.707372	-0.385905	-3.741307	0.722837	0.034542	-0.439414	-0.546647	0.281184	0.407580	0.253030	-0.779314	-0.260837	-0.510499
18889	10.269985	-0.060975	-4.035562	0.529149	0.085622	-0.295645	-0.552893	0.284232	0.399436	0.258607	-0.774172	-0.270346	-0.510582
18890	8.851882	-0.038888	-4.211835	0.394191	-0.025889	-0.198783	-0.552645	0.284148	0.395232	0.262498	-0.771370	-0.277486	-0.509003
18891	8.855990	0.017334	-3.706842	0.370429	0.074920	-0.206305	-0.557443	0.285299	0.390593	0.266356	-0.767521	-0.284045	-0.509199
18892	9.639514	-0.048181	-3.934616	0.236857	-0.044390	-0.264944	-0.561125	0.286177	0.385367	0.267008	-0.765263	-0.290678	-0.508513
18893	9.195976	0.296725	-4.104169	0.209849	-0.082511	-0.242960	-0.562356	0.284335	0.385685	0.267020	-0.763600	-0.297029	-0.507336
18894	8.855904	-0.103374	-4.287278	0.039793	-0.084012	-0.241602	-0.563141	0.281151	0.387174	0.264640	-0.762874	-0.301484	-0.507046
18895	8.791131	-0.010056	-3.979930	0.006631	-0.151048	-0.103913	-0.565006	0.275665	0.389649	0.262467	-0.763809	-0.304039	-0.505240
18896	8.877703	0.035966	-4.021511	-0.147179	-0.217426	-0.032510	-0.559184	0.272125	0.396369	0.258527	-0.766651	-0.304099	-0.502926
18897	8.671015	0.143815	-3.998587	-0.165328	-0.223777	0.043596	-0.554787	0.270744	0.402955	0.254699	-0.770091	-0.303057	-0.500245
18898	9.094629	0.381299	-3.848645	-0.197544	-0.240140	0.073977	-0.551104	0.271301	0.410787	0.250900	-0.774011	-0.301073	-0.497304
18899	9.461146	0.212389	-3.742691	-0.142352	-0.339028	0.094486	-0.544714	0.268750	0.420360	0.247173	-0.778715	-0.300051	-0.492420
18900	9.561908	-0.373562	-3.861378	-0.051854	-0.392383	0.058883	-0.537124	0.270455	0.429625	0.244544	-0.783242	-0.300465	-0.486262
18901	9.136520	-0.724328	-3.881571	-0.039134	-0.360712	0.050446	-0.527535	0.269898	0.440968	0.241837	-0.787285	-0.301203	-0.480597
18902	8.740365	-0.617356	-4.054447	-0.005849	-0.253837	-0.015800	-0.521912	0.271175	0.447987	0.240018	-0.789726	-0.302529	-0.476655
18903	8.596862	-1.073180	-4.344294	-0.037764	-0.155842	0.009556	-0.517739	0.275021	0.452242	0.238171	-0.791510	-0.302904	-0.474379
18904	7.706029	-1.254094	-4.488472	-0.014700	-0.039054	0.038545	-0.517402	0.272313	0.455288	0.238025	-0.792261	-0.302251	-0.473615
18905	8.461214	-1.778914	-4.447676	-0.083055	0.087972	-0.002084	-0.517383	0.271678	0.456647	0.236863	-0.791887	-0.301189	-0.475496
18906	8.960369	-1.553873	-4.493857	-0.037996	0.107532	0.040328	-0.519939	0.273537	0.454269	0.237251	-0.791361	-0.299591	-0.477184
18907	8.902914	-1.309554	-4.238933	0.021541	0.015074	-0.049295	-0.519380	0.273003	0.453391	0.236901	-0.790901	-0.300587	-0.477494
18908	8.801127	-0.907161	-4.174539	0.134207	0.095387	-0.291396	-0.520891	0.270646	0.452700	0.236768	-0.787663	-0.305930	-0.479516
18909	8.497734	-0.871226	-4.162959	0.191449	0.081419	-0.339037	-0.524500	0.267681	0.450593	0.236731	-0.783959	-0.312782	-0.481179
18910	8.365285	-1.094109	-3.748873	0.278652	0.132094	-0.298628	-0.528276	0.264880	0.445141	0.239002	-0.779551	-0.319420	-0.482855
18911	8.773476	-1.138416	-3.914169	0.295178	0.070943	-0.291080	-0.534994	0.263626	0.440931	0.240991	-0.775651	-0.326502	-0.483411
18912	8.503868	-1.263774	-3.827617	0.230774	-0.043558	-0.190167	-0.536954	0.262631	0.438650	0.242404	-0.773782	-0.331803	-0.482087
18913	9.292387	-1.550486	-4.559385	0.218660	0.049614	-0.142522	-0.536892	0.266891	0.435696	0.244544	-0.771380	-0.335882	-0.482032
18914	9.311182	-0.372905	-4.499277	-0.022504	0.071339	-0.124473	-0.537596	0.266019	0.433411	0.243440	-0.770039	-0.337159	-0.483840
18915	8.973856	0.279564	-4.153940	-0.068902	0.011033	-0.069368	-0.537383	0.261385	0.435220	0.241566	-0.769889	-0.337530	-0.484757
18916	8.887048	0.129085	-4.098540	0.147436	-0.043418	-0.186351	-0.536270	0.261388	0.434790	0.241692	-0.768412	-0.341948	-0.483941
18917	9.004757	0.026442	-4.101195	0.175575	-0.094587	-0.224744	-0.537098	0.260295	0.434171	0.241332	-0.767017	-0.347586	-0.482316
18918	8.800082	-0.251047	-4.276492	0.167984	-0.143869	-0.232117	-0.537886	0.256862	0.434945	0.240625	-0.766044	-0.353371	-0.480005
18919	8.740462	0.001939	-4.304011	0.147637	-0.043177	-0.283674	-0.539634	0.251503	0.434770	0.239615	-0.763820	-0.359372	-0.479599
18920	8.983005	0.392537	-4.264646	0.059462	-0.101693	-0.254270	-0.539161	0.248294	0.436386	0.237308	-0.762753	-0.364222	-0.478785
18921	8.899337	0.787063	-4.345893	0.148631	-0.075902	-0.134808	-0.540497	0.244282	0.437549	0.237461	-0.761873	-0.368114	-0.477132
18922	8.806010	0.399907	-4.719285	0.083855	-0.084542	-0.234116	-0.540192	0.243078	0.438870	0.235835	-0.760630	-0.372791	-0.476288
18923	8.646207	0.251862	-4.446186	0.113084	-0.093839	-0.235013	-0.540305	0.240956	0.438740	0.234326	-0.759319	-0.377946	-0.475061
18924	8.710818	0.393634	-4.563608	0.081338	-0.033459	-0.195681	-0.541939	0.238109	0.439419	0.233403	-0.757853	-0.381759	-0.474808
18925	8.922440	0.275794	-4.567459	0.121618	-0.037678	-0.125833	-0.541381	0.237049	0.437669	0.233467	-0.756773	-0.385064	-0.473829
18926	8.851597	0.488399	-4.471646	0.071188	-0.065802	-0.022178	-0.542184	0.235281	0.439246	0.233782	-0.756976	-0.386295	-0.472345
18927	8.796058	0.391449	-4.446049	0.033759	-0.045277	-0.056261	-0.541631	0.236358	0.440286	0.233111	-0.756904	-0.387749	-0.471601
18928	8.716420	0.353208	-4.445735	0.076901	-0.064040	-0.083699	-0.541203	0.236298	0.441398	0.232943	-0.756581	-0.389953	-0.470382
18929	8.774050	0.360462	-4.474411	0.065344	-0.062684	-0.105732	-0.540070	0.235532	0.442179	0.232147	-0.756131	-0.392529	-0.469355
18930	8.628426	0.302359	-4.585274	0.054877	-0.058238	-0.087453	-0.539497	0.234917	0.442974	0.231653	-0.755818	-0.394551	-0.468407
18931	8.693663	0.496690	-4.644412	0.123321	-0.018979	-0.131381	-0.538652	0.233812	0.442059	0.231831	-0.754478	-0.397849	-0.467689
18932	8.845144	0.515680	-4.693427	0.161915	-0.141673	-0.112723	-0.539755	0.233222	0.442872	0.232044	-0.754231	-0.401632	-0.464739
18933	8.700426	0.380389	-4.655084	0.136134	-0.089365	-0.124839	-0.538091	0.233791	0.442332	0.231912	-0.753517	-0.405263	-0.462807
18934	8.492876	0.240985	-4.638571	0.100951	-0.082054	-0.107554	-0.538926	0.234045	0.443195	0.231726	-0.753016	-0.408113	-0.461209
18935	8.574596	0.187105	-4.641978	0.110750	-0.025385	-0.054397	-0.540291	0.232043	0.443923	0.232389	-0.752390	-0.410134	-0.460102
18936	8.528486	0.452080	-4.486367	0.133062	-0.000458	-0.041508	-0.538921	0.232570	0.441425	0.233957	-0.751518	-0.411899	-0.459156
18937	8.621482	0.434289	-4.294328	0.140232	0.001689	-0.046980	-0.540195	0.233478	0.440654	0.235362	-0.750550	-0.413941	-0.458184
18938	8.759966	0.313574	-4.406563	0.155129	0.015976	-0.039626	-0.540788	0.235658	0.439816	0.237410	-0.749427	-0.415796	-0.457285
18939	8.799604	0.041771	-4.772100	0.133474	0.029226	0.002471	-0.541116	0.239101	0.439192	0.239409	-0.748637	-0.416886	-0.456543
18940	8.767618	0.099245	-4.881629	0.112737	0.072126	0.009702	-0.541712	0.240775	0.437064	0.241738	-0.747603	-0.417340	-0.456596
18941	8.957965	0.158875	-4.907680	0.131274	0.050974	0.055702	-0.540924	0.243548	0.435270	0.244378	-0.747065	-0.417499	-0.455926
18942	8.975792	0.458410	-4.290514	0.118743	0.000846	0.109050	-0.541430	0.249319	0.433533	0.247105	-0.747469	-0.416864	-0.454372
18943	8.870920	0.483982	-4.153588	0.145100	0.011068	0.136598	-0.538267	0.252838	0.433161	0.250358	-0.747870	-0.416119	-0.452611
18944	8.747095	0.023119	-4.079506	0.046689	-0.059385	0.086868	-0.536940	0.258608	0.433785	0.251300	-0.748981	-0.415457	-0.450857
18945	8.648727	-0.153195	-4.260533	-0.061572	-0.060148	0.073755	-0.532751	0.260122	0.436357	0.250320	-0.750519	-0.414119	-0.450074
18946	8.797249	-0.074692	-4.405658	-0.102796	-0.050383	0.036079	-0.531080	0.261438	0.437961	0.248636	-0.751869	-0.412821	-0.449946
18947	8.810328	-0.047995	-4.594360	-0.100577	-0.047100	-0.018975	-0.529631	0.259010	0.440734	0.246358	-0.752705	-0.412445	-0.450147
18948	8.818818	0.041743	-4.780064	-0.064614	-0.075394	-0.039953	-0.528904	0.257785	0.442330	0.244355	-0.753456	-0.412753	-0.449700
18949	8.751245	0.054602	-4.799191	-0.021119	-0.061838	-0.022469	-0.527732	0.255212	0.445237	0.243123	-0.754001	-0.413209	-0.449035
18950	8.691230	0.037567	-4.763244	-0.012852	-0.086033	-0.018759	-0.526877	0.255098	0.447320	0.242000	-0.754765	-0.413711	-0.447894
18951	8.517984	0.038378	-4.732608	0.018007	-0.076355	-0.028845	-0.524059	0.254914	0.450219	0.241188	-0.755194	-0.414678	-0.446713
18952	8.554073	0.047971	-4.743556	0.026436	-0.054374	-0.058217	-0.524895	0.253862	0.448763	0.240567	-0.755153	-0.415973	-0.445912
18953	8.549525	0.106064	-4.733347	0.035744	-0.045524	-0.052698	-0.524034	0.253323	0.450820	0.240071	-0.755020	-0.417302	-0.445162
18954	8.535279	0.157012	-4.727652	0.048150	-0.028932	-0.069211	-0.525146	0.253568	0.451964	0.239891	-0.754553	-0.418831	-0.444615
18955	8.613477	0.151435	-4.894846	0.013502	-0.007732	-0.067466	-0.525434	0.253627	0.450852	0.239247	-0.754064	-0.419999	-0.444691
18956	8.638093	0.174741	-4.837650	0.050833	0.007148	-0.040796	-0.526231	0.250511	0.450946	0.239661	-0.753498	-0.420949	-0.444527
18957	8.645700	0.159395	-4.782485	0.028933	-0.017000	-0.036212	-0.527215	0.250822	0.450695	0.239455	-0.753277	-0.421823	-0.444185
18958	8.534995	0.184336	-4.775767	0.051609	-0.018723	-0.008658	-0.525953	0.251565	0.452547	0.239948	-0.753208	-0.422419	-0.443469
18959	8.534269	0.146585	-4.853273	0.045938	-0.018264	-0.016019	-0.526132	0.253502	0.450711	0.240172	-0.753086	-0.423141	-0.442867
18960	8.500683	0.170955	-4.844613	0.032946	-0.012273	-0.023398	-0.525437	0.253512	0.450285	0.240309	-0.752922	-0.423764	-0.442475
18961	8.546918	0.203981	-4.800237	0.079175	-0.009811	-0.004943	-0.524885	0.252884	0.448423	0.241206	-0.752657	-0.424570	-0.441664
18962	8.558231	0.136892	-4.866308	0.036743	-0.018122	-0.017869	-0.524905	0.254576	0.448668	0.241398	-0.752573	-0.425170	-0.441126
18963	8.586906	0.039552	-4.855939	0.033489	-0.017139	-0.003205	-0.525056	0.255563	0.448870	0.241567	-0.752608	-0.425576	-0.440582
18964	8.592049	0.097484	-4.838847	0.031558	-0.015074	-0.006871	-0.525904	0.256162	0.448495	0.241804	-0.752613	-0.425950	-0.440080
18965	8.630213	0.068625	-4.876690	0.022709	-0.014770	0.004124	-0.525337	0.255318	0.448158	0.241904	-0.752741	-0.426134	-0.439628
18966	8.517063	0.054623	-4.858059	0.040955	-0.015660	0.002299	-0.524246	0.257162	0.447842	0.242358	-0.752784	-0.426454	-0.438993
18967	8.529100	0.030167	-4.849008	0.035396	-0.006218	-0.001398	-0.526198	0.256517	0.447122	0.242681	-0.752729	-0.426786	-0.438588
18968	8.536979	0.068001	-4.781430	0.033694	-0.000045	0.003187	-0.525900	0.255353	0.447606	0.243166	-0.752677	-0.426953	-0.438245
18969	8.587506	0.050696	-4.783432	0.023344	0.000649	-0.007837	-0.525932	0.256850	0.446021	0.243319	-0.752562	-0.427236	-0.438081
18970	8.619662	-0.011953	-4.649791	0.059031	-0.005962	-0.006838	-0.526332	0.255697	0.446513	0.244048	-0.752353	-0.427805	-0.437480
18971	8.506439	-0.016749	-4.954736	-0.004223	0.015150	-0.049240	-0.527182	0.255777	0.445127	0.243559	-0.751890	-0.428393	-0.437973
18972	8.485734	0.084120	-4.871187	0.031874	0.030503	0.000370	-0.528302	0.256077	0.445156	0.244254	-0.751554	-0.428439	-0.438117
18973	8.637876	0.053181	-4.814282	0.038974	-0.017149	-0.003180	-0.528174	0.256668	0.444632	0.244548	-0.751556	-0.428866	-0.437531
18974	8.510021	0.059226	-4.836029	0.049037	-0.017201	-0.003188	-0.529564	0.255597	0.443740	0.245061	-0.751523	-0.429349	-0.436827
18975	8.553021	-0.008721	-4.854987	0.046067	-0.014797	-0.012376	-0.529871	0.257867	0.443883	0.245407	-0.751390	-0.429960	-0.436260
18976	8.519000	-0.007977	-4.892353	0.034113	-0.038701	-0.012370	-0.529594	0.257351	0.442730	0.245431	-0.751536	-0.430557	-0.435405
18977	8.518774	-0.002704	-4.923708	0.040859	-0.017048	-0.036248	-0.531274	0.257403	0.442189	0.245477	-0.751243	-0.431488	-0.434963
18978	8.528306	0.016924	-4.945673	0.016021	-0.012961	-0.041804	-0.532365	0.254770	0.441197	0.245194	-0.750999	-0.432243	-0.434795
18979	8.504560	0.040872	-4.910816	0.007049	-0.017060	-0.034474	-0.532916	0.254994	0.442615	0.244752	-0.750887	-0.432850	-0.434633
18980	8.477890	0.090127	-4.952972	-0.016751	-0.039195	-0.032649	-0.534296	0.253343	0.441967	0.243830	-0.751109	-0.433312	-0.434309
18981	8.504126	0.090410	-4.987764	-0.010864	-0.017872	-0.019821	-0.534812	0.250742	0.443070	0.243240	-0.751219	-0.433545	-0.434216
18982	8.383200	0.114000	-5.055545	-0.029666	-0.034290	-0.037291	-0.535369	0.250346	0.442631	0.242125	-0.751419	-0.433939	-0.434099
18983	8.494244	0.061638	-5.006904	-0.049577	-0.037467	-0.029049	-0.534657	0.250779	0.445168	0.240704	-0.751808	-0.434068	-0.434086
18984	8.499829	0.201715	-4.967556	-0.049886	-0.025712	-0.040971	-0.535184	0.249028	0.446324	0.239327	-0.751998	-0.434298	-0.434290
18985	8.534271	0.327055	-4.929383	-0.043967	-0.067486	-0.019759	-0.534300	0.246116	0.447534	0.237809	-0.752695	-0.434478	-0.433735
18986	8.602866	0.201982	-5.041449	0.000721	-0.132040	-0.019577	-0.533161	0.245707	0.449736	0.236453	-0.753746	-0.435329	-0.431793
18987	8.440181	0.022397	-5.125899	-0.017308	-0.111965	-0.047241	-0.528925	0.243796	0.452655	0.234716	-0.754456	-0.436358	-0.430460
18988	8.267160	0.074029	-5.087695	-0.100900	-0.090858	-0.027279	-0.528194	0.243333	0.456116	0.232115	-0.755553	-0.436249	-0.430057
18989	8.320354	0.229415	-5.129729	-0.058020	-0.076141	0.002180	-0.526617	0.241496	0.458365	0.230502	-0.756571	-0.436005	-0.429381
18990	8.527369	0.320978	-5.194839	-0.000111	-0.097052	-0.019637	-0.525908	0.241687	0.460048	0.229437	-0.757313	-0.436672	-0.427964
18991	8.415744	0.288999	-5.282651	0.051440	-0.090507	-0.008568	-0.524748	0.239317	0.461709	0.229262	-0.757851	-0.437591	-0.426162
18992	8.342679	0.049429	-5.281481	0.029687	-0.100101	-0.001311	-0.521400	0.240602	0.463435	0.228773	-0.758638	-0.438244	-0.424352
18993	8.290482	0.153255	-5.220887	0.006338	-0.073300	0.013290	-0.521672	0.241219	0.465434	0.228257	-0.759424	-0.438361	-0.423099
18994	8.280819	0.133855	-5.215822	0.032067	-0.049551	0.015132	-0.520278	0.241211	0.465141	0.228388	-0.759909	-0.438555	-0.421957
18995	8.202708	0.219084	-5.381411	-0.025281	-0.009079	-0.012580	-0.520133	0.242361	0.467728	0.227738	-0.760069	-0.438503	-0.422072
18996	8.319654	0.216009	-5.214323	0.017050	-0.004218	-0.003299	-0.520830	0.241974	0.467151	0.227883	-0.760078	-0.438641	-0.421834
18997	8.274832	0.199343	-5.393897	0.024252	0.029402	-0.011615	-0.520551	0.241310	0.466129	0.228335	-0.759697	-0.438816	-0.422095
18998	8.338503	0.162964	-5.246772	0.033644	0.012148	-0.000546	-0.521259	0.241246	0.464733	0.228899	-0.759516	-0.438978	-0.421947
18999	8.323511	0.124982	-5.299593	-0.000924	0.009974	0.006719	-0.519059	0.244570	0.465757	0.228959	-0.759574	-0.438746	-0.422051
19000	8.377347	0.152425	-5.204819	-0.000736	0.011381	0.014078	-0.520432	0.243141	0.466381	0.229116	-0.759685	-0.438398	-0.422127
19001	8.289811	0.042242	-5.260229	-0.019116	0.019060	0.009402	-0.519066	0.245136	0.465792	0.229010	-0.759773	-0.437926	-0.422516
19002	8.358307	0.047279	-5.129921	-0.057916	-0.009631	-0.001619	-0.520176	0.244061	0.464896	0.227987	-0.760181	-0.437438	-0.422842
19003	8.310183	0.259684	-5.211269	-0.081565	0.006738	0.002919	-0.518190	0.242272	0.466026	0.226776	-0.760597	-0.436587	-0.423624
19004	8.275352	0.332570	-5.383387	-0.079566	0.006361	0.009346	-0.518178	0.241679	0.466548	0.225652	-0.761063	-0.435668	-0.424332
19005	8.330256	0.365460	-5.153365	-0.019096	0.010556	0.013152	-0.519421	0.240565	0.466491	0.225507	-0.761249	-0.435174	-0.424582
19006	8.320024	0.366568	-5.230262	0.002540	0.015864	0.000335	-0.520108	0.239982	0.467021	0.225639	-0.761185	-0.435045	-0.424760
19007	8.402163	0.224159	-5.142484	0.030298	-0.020068	0.015126	-0.521496	0.238641	0.465833	0.225999	-0.761422	-0.435077	-0.424109
19008	8.333825	0.182263	-5.236810	0.049954	-0.019041	-0.003214	-0.520549	0.240905	0.465684	0.226521	-0.761406	-0.435566	-0.423357
19009	8.289471	0.052593	-5.308453	0.030547	-0.009235	-0.012477	-0.520853	0.241578	0.463630	0.226751	-0.761310	-0.435969	-0.422992
19010	8.299222	0.154758	-5.337134	0.020164	0.000541	0.009527	-0.520268	0.240497	0.465236	0.227096	-0.761375	-0.435920	-0.422740
19011	8.381884	0.118742	-5.226945	-0.012166	-0.015330	-0.000588	-0.521935	0.240211	0.465794	0.226728	-0.761628	-0.435804	-0.422600
19012	8.246423	0.157204	-5.310992	-0.020131	-0.032605	0.011326	-0.520841	0.241510	0.465025	0.226191	-0.762166	-0.435547	-0.422184
19013	8.241359	0.184494	-5.354099	0.000996	0.000479	0.011316	-0.521526	0.240785	0.465546	0.226263	-0.762331	-0.435289	-0.422113
19014	8.321157	0.163923	-5.308912	0.024663	0.000693	0.006790	-0.520443	0.242940	0.464690	0.226658	-0.762348	-0.435324	-0.421836
19015	8.289937	0.198106	-5.309937	0.039173	-0.000004	0.002230	-0.521813	0.241625	0.465880	0.227233	-0.762265	-0.435528	-0.421466
19016	8.263196	0.130422	-5.311794	0.064410	-0.000133	-0.012419	-0.520736	0.243416	0.463743	0.228063	-0.761940	-0.436192	-0.420917
19017	8.347874	0.060934	-5.238126	0.060969	0.006816	-0.005086	-0.520176	0.243138	0.463441	0.228973	-0.761635	-0.436656	-0.420493
19018	8.340814	0.099711	-5.232779	0.049017	-0.013405	-0.005072	-0.520052	0.244410	0.463518	0.229514	-0.761555	-0.437138	-0.419843
19019	8.321013	0.042232	-5.275887	0.061168	-0.012144	0.004110	-0.520506	0.246722	0.462826	0.230345	-0.761486	-0.437546	-0.419086
19020	8.304222	0.051976	-5.270365	0.030355	-0.010870	0.015057	-0.519546	0.248521	0.463488	0.230797	-0.761641	-0.437560	-0.418542
19021	8.265289	0.052914	-5.319623	0.013653	-0.017698	0.006767	-0.518994	0.249207	0.463805	0.230882	-0.761860	-0.437552	-0.418104
19022	8.255738	0.072342	-5.316724	0.034062	-0.010994	0.016890	-0.517843	0.247680	0.465658	0.231397	-0.762021	-0.437557	-0.417519
19023	8.275524	0.046925	-5.240343	0.054202	-0.005534	0.016923	-0.517330	0.250166	0.463988	0.232295	-0.762039	-0.437675	-0.416865
19024	8.272048	0.019541	-5.365983	0.063653	0.015309	-0.008793	-0.516918	0.250727	0.464019	0.233283	-0.761610	-0.438207	-0.416538
19025	8.274700	0.092266	-5.365608	0.083163	0.021963	0.002258	-0.518458	0.250251	0.462606	0.234741	-0.761133	-0.438660	-0.416113
19026	8.308470	-0.073878	-5.290667	0.083174	-0.000243	0.004111	-0.519040	0.251972	0.462438	0.235995	-0.760853	-0.439228	-0.415316
19027	8.289202	-0.005469	-5.318482	0.082931	0.003064	-0.005064	-0.516271	0.254168	0.463107	0.237226	-0.760467	-0.439874	-0.414638
19028	8.259924	-0.116814	-5.318114	0.079148	-0.013285	-0.008741	-0.517565	0.257032	0.463016	0.238196	-0.760197	-0.440664	-0.413737
19029	8.303248	-0.104845	-5.329317	0.063991	-0.019681	0.006850	-0.516480	0.257859	0.460260	0.239041	-0.760192	-0.441076	-0.412820
19030	8.323156	-0.020727	-5.283624	0.030174	-0.038211	0.010504	-0.514517	0.258571	0.462523	0.239207	-0.760527	-0.441289	-0.411877
19031	8.272158	-0.048937	-5.322959	0.032556	-0.043160	0.031603	-0.514816	0.260402	0.462919	0.239572	-0.761081	-0.441174	-0.410763
19032	8.285229	0.056495	-5.235813	0.039148	-0.052707	0.005962	-0.512884	0.262213	0.463013	0.239714	-0.761444	-0.441609	-0.409538
19033	8.211121	-0.034918	-5.431685	0.068443	-0.037030	0.004122	-0.510351	0.261933	0.465069	0.240452	-0.761530	-0.442177	-0.408333
19034	8.293004	-0.467103	-5.254008	0.086457	-0.016883	-0.010605	-0.509290	0.265921	0.464467	0.241486	-0.761232	-0.443060	-0.407318
19035	8.169193	0.618910	-5.522464	0.024552	-0.049190	0.009658	-0.506792	0.268074	0.466115	0.241484	-0.761672	-0.443248	-0.406291
19036	8.230546	-0.213351	-5.336966	0.000344	-0.029411	-0.012562	-0.506771	0.267035	0.467030	0.241081	-0.761872	-0.443522	-0.405857
19037	8.146441	-0.345529	-5.561713	-0.042565	-0.029618	0.024010	-0.506492	0.267954	0.468482	0.240353	-0.762605	-0.442847	-0.405649
19038	8.143025	-0.206497	-5.439918	0.033603	-0.019122	-0.001524	-0.504121	0.268195	0.468615	0.240640	-0.762656	-0.443177	-0.405021
19039	8.272065	-0.225051	-5.570456	0.080523	-0.014015	-0.027112	-0.503579	0.269468	0.468548	0.241516	-0.762218	-0.444202	-0.404201
19040	8.253723	-0.328980	-5.406213	0.030285	-0.025381	0.011330	-0.502327	0.270265	0.469285	0.241799	-0.762450	-0.444336	-0.403446
19041	8.181591	-0.109241	-5.479370	-0.004816	-0.006282	0.032354	-0.500094	0.270373	0.469271	0.241927	-0.762889	-0.443724	-0.403212
19042	8.181953	0.021822	-5.488190	0.009970	0.004626	0.003025	-0.499151	0.274369	0.471467	0.242099	-0.762904	-0.443675	-0.403136
19043	8.104280	-0.020533	-5.543527	0.000415	0.003729	-0.012617	-0.497458	0.273454	0.472234	0.242024	-0.762838	-0.443747	-0.403226
19044	8.147400	-0.159416	-5.517062	0.011453	0.000830	-0.010769	-0.496642	0.275147	0.472191	0.242072	-0.762755	-0.443936	-0.403146
19045	8.171852	-0.050463	-5.517266	0.034346	-0.003944	-0.008858	-0.495268	0.276832	0.472142	0.242474	-0.762620	-0.444264	-0.402798
19046	8.171090	-0.166195	-5.566296	0.056697	0.012031	-0.030883	-0.493866	0.276515	0.472389	0.243147	-0.762052	-0.445064	-0.402586
19047	8.146924	-0.268330	-5.532245	-0.001615	0.006126	-0.021833	-0.493032	0.275734	0.470654	0.242985	-0.761898	-0.445250	-0.402769
19048	8.202873	-0.172098	-5.504727	-0.028459	0.001115	0.002009	-0.493178	0.277091	0.471998	0.242536	-0.762114	-0.444931	-0.402983
19049	8.166586	-0.139884	-5.536973	-0.015682	-0.009974	0.002048	-0.493731	0.276675	0.471978	0.242208	-0.762371	-0.444719	-0.402928
19050	8.186320	-0.192038	-5.455934	0.006446	-0.019686	0.009446	-0.492739	0.275258	0.471601	0.242165	-0.762653	-0.444666	-0.402479
19051	8.216248	-0.223281	-5.312344	0.001171	-0.084995	0.024227	-0.490778	0.276509	0.474457	0.241611	-0.763626	-0.444610	-0.401024
19052	8.244284	-0.180489	-5.443535	-0.026142	-0.072225	0.027833	-0.487954	0.275495	0.476885	0.240743	-0.764656	-0.444256	-0.399977
19053	8.146673	-0.287402	-5.556512	-0.022920	-0.034165	0.006631	-0.485731	0.277107	0.478083	0.240136	-0.765178	-0.444027	-0.399596
19054	7.987491	-0.290882	-5.574735	-0.037573	-0.011892	0.003778	-0.485999	0.276517	0.478609	0.239443	-0.765555	-0.443673	-0.399683
19055	8.123580	-0.191431	-5.468075	-0.023699	0.000875	-0.025528	-0.484577	0.273719	0.477303	0.238881	-0.765517	-0.443760	-0.399996
19056	8.103499	-0.136232	-5.594971	-0.028460	0.019627	0.000126	-0.485412	0.273193	0.476719	0.238578	-0.765565	-0.443383	-0.400502
19057	8.175694	-0.073175	-5.633488	-0.004432	0.020870	0.009372	-0.484023	0.273738	0.476740	0.238764	-0.765585	-0.442996	-0.400782
19058	8.142998	-0.113772	-5.482787	0.006889	0.023736	0.022226	-0.484031	0.274446	0.476783	0.239211	-0.765632	-0.442535	-0.400935
19059	8.087189	-0.156596	-5.514792	-0.015104	0.053525	0.017527	-0.485296	0.274775	0.476256	0.239587	-0.765512	-0.441781	-0.401771
19060	8.152015	-0.293229	-5.486709	-0.019162	0.057981	0.035856	-0.485328	0.276798	0.475542	0.240054	-0.765520	-0.440749	-0.402608
19061	8.252900	-0.249498	-5.545746	-0.047707	0.034426	0.031278	-0.483788	0.276492	0.475509	0.239878	-0.765830	-0.439609	-0.403370
19062	8.180429	-0.204759	-5.588634	-0.018724	0.069958	0.051454	-0.485476	0.277110	0.475004	0.240575	-0.765880	-0.438272	-0.404314
19063	8.205070	-0.196132	-5.521873	-0.018152	0.052196	0.040482	-0.484918	0.277371	0.475294	0.241080	-0.765983	-0.437142	-0.405039
19064	8.115386	-0.130480	-5.307968	-0.038188	0.022321	0.047829	-0.485175	0.275933	0.475767	0.241027	-0.766483	-0.435920	-0.405443
19065	8.190894	-0.152622	-5.504153	-0.069836	0.012599	0.027603	-0.485999	0.274287	0.474834	0.240287	-0.767040	-0.434760	-0.406074
19066	8.186107	-0.138009	-5.506294	-0.043877	0.017512	0.005625	-0.485995	0.274260	0.475392	0.239772	-0.767224	-0.434181	-0.406648
19067	8.243875	-0.201724	-5.487132	-0.048655	0.029127	-0.003576	-0.487656	0.272229	0.473883	0.239244	-0.767273	-0.433591	-0.407496
19068	8.210474	-0.138657	-5.470981	-0.045175	0.020230	-0.009056	-0.487639	0.271211	0.474380	0.238611	-0.767314	-0.433210	-0.408194
19069	8.191166	-0.211630	-5.444167	-0.030505	0.047908	-0.010923	-0.487638	0.270678	0.473647	0.238463	-0.767058	-0.432791	-0.409205
19070	8.240046	-0.130257	-5.389915	-0.033672	0.018995	0.011165	-0.489444	0.271177	0.475653	0.238158	-0.767232	-0.432193	-0.409689
19071	8.229914	-0.178100	-5.433321	-0.044737	0.019248	0.007461	-0.489003	0.269600	0.475831	0.237693	-0.767436	-0.431511	-0.410295
19072	8.273741	-0.167012	-5.379338	-0.056962	0.040184	0.027604	-0.489283	0.268950	0.474675	0.237349	-0.767686	-0.430368	-0.411226
19073	8.254693	-0.072160	-5.390083	-0.062382	0.052978	0.029419	-0.486479	0.269366	0.476912	0.237083	-0.767882	-0.429041	-0.412398
19074	8.231116	-0.087529	-5.316845	-0.054956	0.058250	0.033090	-0.488158	0.269412	0.476511	0.236961	-0.768024	-0.427729	-0.413565
19075	8.221521	-0.131436	-5.292621	-0.067639	0.104315	0.032983	-0.488439	0.268904	0.475363	0.237080	-0.767844	-0.426058	-0.415551
19076	8.275584	-0.036101	-5.197412	-0.040310	0.104455	0.029397	-0.488714	0.267830	0.474181	0.237546	-0.767495	-0.424701	-0.417316
19077	8.301739	-0.060065	-5.232359	-0.022334	0.071812	0.020309	-0.490943	0.267566	0.474465	0.237975	-0.767253	-0.423752	-0.418478
19078	8.367194	-0.058785	-5.181664	0.012071	0.083638	0.005692	-0.490408	0.268226	0.472403	0.238870	-0.766620	-0.423297	-0.419589
19079	8.424848	-0.134492	-5.172237	0.004839	0.059634	-0.023645	-0.492395	0.269752	0.470838	0.239244	-0.765974	-0.423305	-0.420547
19080	8.410437	-0.105203	-5.178753	0.005581	0.041490	-0.028201	-0.493074	0.267943	0.470313	0.239401	-0.765432	-0.423522	-0.421224
19081	8.388721	-0.070855	-5.197039	0.034742	0.026834	-0.030873	-0.496295	0.268308	0.469666	0.239894	-0.764854	-0.424049	-0.421463
19082	8.377016	-0.059174	-5.157882	0.052716	0.016381	-0.041832	-0.495036	0.267750	0.469061	0.240441	-0.764184	-0.424987	-0.421422
19083	8.459190	-0.089460	-5.112848	0.081555	0.024708	-0.059208	-0.496312	0.267749	0.466555	0.241391	-0.763153	-0.426350	-0.421370
19084	8.436965	-0.224937	-5.124976	0.048860	-0.011813	-0.047313	-0.498830	0.268339	0.466895	0.241598	-0.762684	-0.427483	-0.420954
19085	8.396579	-0.140294	-5.086686	0.037618	-0.032529	-0.054636	-0.497435	0.268588	0.467177	0.241432	-0.762382	-0.428678	-0.420381
19086	8.381603	-0.027098	-5.201318	0.048018	-0.064605	-0.072904	-0.496567	0.265771	0.466435	0.240951	-0.762143	-0.430436	-0.419292
19087	8.372519	0.008585	-5.145195	0.069488	-0.080266	-0.089348	-0.497414	0.266889	0.467072	0.240564	-0.761782	-0.432655	-0.417884
19088	8.512678	-0.110184	-5.042526	0.065794	-0.154216	-0.083717	-0.495160	0.266477	0.468983	0.239490	-0.762095	-0.435162	-0.415319
19089	7.956421	0.099788	-5.397130	0.040796	-0.153791	-0.060009	-0.493051	0.266890	0.471506	0.238264	-0.762723	-0.437041	-0.412891
19090	7.953204	0.003665	-5.460433	0.102267	-0.060074	-0.028860	-0.490634	0.265290	0.474461	0.239005	-0.762563	-0.438528	-0.411179
19091	8.110887	-0.039688	-5.925503	0.145579	-0.045712	-0.054477	-0.490128	0.268478	0.472975	0.240351	-0.761842	-0.440672	-0.409433
19092	8.230915	-0.122000	-5.638287	0.107626	-0.067057	-0.034309	-0.487499	0.270946	0.473942	0.241075	-0.761642	-0.442337	-0.407582
19093	8.199585	-0.255902	-5.582438	0.070875	-0.051970	-0.007822	-0.489588	0.270943	0.474661	0.241604	-0.761740	-0.443186	-0.406159
19094	8.021217	-0.059421	-5.673511	0.039519	-0.001599	0.013131	-0.490441	0.272095	0.474601	0.242256	-0.761749	-0.443258	-0.405676
19095	8.012078	-0.062663	-5.607980	0.061988	0.065691	0.025912	-0.490482	0.273121	0.471028	0.243956	-0.761236	-0.442956	-0.405949
19096	8.123142	-0.210176	-5.516486	0.064949	0.061750	-0.000682	-0.492455	0.274310	0.470561	0.245442	-0.760484	-0.443131	-0.406272
19097	8.137665	-0.200637	-5.512136	0.044739	0.039772	-0.001599	-0.492756	0.275225	0.469361	0.246423	-0.760023	-0.443233	-0.406430
19098	8.034308	-0.122303	-5.512591	0.012381	0.064656	-0.016393	-0.494732	0.276036	0.467892	0.247010	-0.759360	-0.443210	-0.407337
19099	8.055518	-0.060654	-5.599930	0.029977	0.128953	-0.014614	-0.498085	0.274516	0.465172	0.248440	-0.758131	-0.442953	-0.409033
19100	8.267938	-0.153062	-5.511867	0.009330	0.120984	-0.033877	-0.498941	0.273451	0.461058	0.249331	-0.756866	-0.442880	-0.410907
19101	8.412223	-0.338938	-5.470170	-0.055302	0.092532	0.014676	-0.501464	0.272364	0.457938	0.249386	-0.756615	-0.441656	-0.412650
19102	8.270538	-0.163168	-5.483047	-0.106035	0.089617	0.034766	-0.505202	0.270128	0.458394	0.248820	-0.756778	-0.439753	-0.414720
19103	8.264050	-0.110757	-5.410007	-0.153866	0.114166	0.057583	-0.506314	0.269592	0.458092	0.247918	-0.757206	-0.436952	-0.417431
19104	8.376344	-0.148235	-5.206741	-0.177706	0.140060	0.087800	-0.509082	0.266068	0.455523	0.247140	-0.757748	-0.433382	-0.420619
19105	8.391738	-0.057301	-5.124607	-0.215968	0.153652	0.093230	-0.512693	0.264302	0.455028	0.245927	-0.758426	-0.429303	-0.424274
19106	8.426016	0.080521	-5.112914	-0.181554	0.138560	0.082341	-0.514887	0.259502	0.452234	0.245020	-0.758913	-0.425769	-0.427477
19107	8.456289	0.192562	-4.985310	-0.189130	0.124282	0.075038	-0.516270	0.257339	0.450435	0.243787	-0.759511	-0.422320	-0.430531
19108	8.466208	0.074940	-4.899499	-0.185763	0.110134	0.064959	-0.519594	0.255393	0.450626	0.242416	-0.760078	-0.419138	-0.433403
19109	8.562781	0.095869	-4.883652	-0.112532	0.080203	0.069763	-0.521113	0.253738	0.450118	0.241921	-0.760608	-0.416633	-0.435163
19110	8.518671	-0.056177	-4.914392	-0.134821	0.036616	0.060578	-0.522485	0.251514	0.449574	0.240665	-0.761513	-0.414303	-0.436500
19111	8.514171	0.016464	-4.904089	-0.096695	0.038076	0.049650	-0.524567	0.250419	0.449386	0.239881	-0.762151	-0.412438	-0.437583
19112	8.576625	-0.008030	-4.918660	-0.084231	0.015691	0.038709	-0.525956	0.250527	0.450525	0.239033	-0.762802	-0.410984	-0.438280
19113	8.629125	-0.139213	-4.928724	-0.099278	-0.009215	0.024945	-0.523436	0.250456	0.451196	0.237604	-0.763654	-0.409695	-0.438779
19114	8.590513	-0.109570	-4.948824	-0.077242	-0.005767	0.027731	-0.522844	0.248411	0.452183	0.236581	-0.764371	-0.408557	-0.439145
19115	8.590343	0.007793	-5.020509	-0.026206	0.016731	0.018636	-0.522554	0.247557	0.452128	0.236426	-0.764593	-0.407879	-0.439471
19116	8.648782	0.055092	-4.962006	-0.013466	0.013126	0.016854	-0.523082	0.246338	0.454015	0.236430	-0.764758	-0.407365	-0.439659
19117	8.540512	0.065339	-4.945814	0.005461	-0.042094	0.046320	-0.523656	0.247223	0.453516	0.236519	-0.765570	-0.406822	-0.438699
19118	8.494535	-0.053497	-4.920718	0.023542	-0.056454	0.039009	-0.522274	0.248995	0.454592	0.236728	-0.766340	-0.406641	-0.437409
19119	8.458080	-0.060012	-4.958040	0.019379	-0.064562	0.020652	-0.519748	0.248620	0.455663	0.236622	-0.767070	-0.406718	-0.436112
19120	8.525613	-0.045971	-4.955644	0.017544	-0.112689	0.025330	-0.518917	0.249700	0.456562	0.236157	-0.768245	-0.406954	-0.434072
19121	8.474572	0.008813	-5.035495	0.006451	-0.108703	0.020710	-0.516137	0.251572	0.458050	0.235491	-0.769413	-0.407123	-0.432202
19122	8.483731	-0.083095	-5.058174	-0.000384	-0.115293	0.039044	-0.514715	0.252453	0.462846	0.234843	-0.770799	-0.406997	-0.430199
19123	8.410025	-0.138627	-5.217599	-0.040509	-0.146912	0.046326	-0.513976	0.250629	0.465104	0.233359	-0.772715	-0.406541	-0.427995
19124	8.212891	-0.201417	-5.133350	-0.029429	-0.108325	0.046235	-0.509780	0.251051	0.466769	0.232379	-0.774223	-0.406019	-0.426295
19125	8.308476	-0.088524	-5.283516	-0.047978	-0.100272	0.036128	-0.507104	0.251934	0.471134	0.231067	-0.775681	-0.405435	-0.424911
19126	8.308118	-0.134233	-5.310369	-0.028557	-0.085749	0.007689	-0.507336	0.249294	0.472931	0.229950	-0.776676	-0.405401	-0.423730
19127	8.332464	-0.073872	-5.303640	-0.037874	-0.072392	0.000325	-0.504113	0.249711	0.475024	0.228712	-0.777555	-0.405328	-0.422857
19128	8.313480	-0.105952	-5.252419	-0.015851	-0.066131	0.002185	-0.502572	0.250052	0.476290	0.227907	-0.778274	-0.405400	-0.421899
19129	8.211964	-0.063221	-5.311141	0.004376	-0.063660	0.005873	-0.498802	0.251047	0.477994	0.227441	-0.778927	-0.405556	-0.420794
19130	8.298596	-0.156319	-5.286004	0.013659	-0.073207	0.011417	-0.498363	0.250662	0.479924	0.227111	-0.779646	-0.405756	-0.419445
19131	8.181979	-0.139185	-5.416784	0.006093	-0.048550	-0.000593	-0.496568	0.253116	0.481457	0.226741	-0.780109	-0.405958	-0.418589
19132	8.191852	-0.129909	-5.390525	0.004690	-0.042107	0.014997	-0.494461	0.252491	0.481958	0.226555	-0.780632	-0.405890	-0.417780
19133	8.118808	-0.132946	-5.486837	-0.012095	-0.035776	0.002089	-0.495447	0.252688	0.481141	0.226024	-0.781093	-0.405840	-0.417255
19134	8.128334	-0.120625	-5.506435	-0.020839	-0.010732	0.014881	-0.494870	0.251385	0.481474	0.225698	-0.781463	-0.405427	-0.417139
19135	8.166908	-0.133132	-5.498298	-0.018592	-0.019077	0.031422	-0.495407	0.250348	0.482534	0.225443	-0.782052	-0.404790	-0.416791
19136	8.152434	-0.072028	-5.526341	-0.029549	-0.007997	0.031389	-0.496533	0.249893	0.480558	0.225141	-0.782571	-0.404036	-0.416713
19137	8.111652	-0.015960	-5.526866	0.005021	0.013613	0.022247	-0.496249	0.249336	0.480242	0.225434	-0.782708	-0.403596	-0.416724
19138	8.213737	-0.057245	-5.395700	0.017632	0.031620	0.013086	-0.496530	0.249745	0.480689	0.226029	-0.782543	-0.403325	-0.416972
19139	8.248490	-0.133114	-5.542408	0.025132	0.018293	0.020453	-0.498232	0.251233	0.479818	0.226657	-0.782535	-0.403061	-0.416902
19140	8.206690	-0.228230	-5.299943	0.048438	0.021123	0.002125	-0.498248	0.251854	0.478738	0.227564	-0.782223	-0.403278	-0.416783
19141	8.230515	-0.188908	-5.351297	-0.024880	0.047563	-0.005390	-0.499509	0.251374	0.477321	0.227435	-0.781988	-0.402865	-0.417694
19142	8.264438	-0.067537	-5.378342	0.000866	0.028649	0.002058	-0.499943	0.252257	0.476821	0.227659	-0.781827	-0.402654	-0.418076
19143	8.220550	-0.051693	-5.451469	0.011948	0.011716	0.007602	-0.500088	0.252421	0.476413	0.227919	-0.781826	-0.402512	-0.418073
19144	8.187139	-0.115427	-5.383009	0.028514	0.010515	0.011291	-0.499826	0.253435	0.475913	0.228504	-0.781768	-0.402464	-0.417908
19145	8.192228	-0.101302	-5.354125	0.028846	-0.000432	0.025077	-0.500678	0.255106	0.476864	0.229073	-0.781932	-0.402246	-0.417500
19146	8.240567	-0.092147	-5.338966	0.027466	-0.019748	0.009519	-0.497993	0.251992	0.475807	0.229377	-0.782122	-0.402346	-0.416881
19147	8.232316	-0.202493	-5.423909	0.030291	-0.016177	0.011331	-0.498983	0.254184	0.477770	0.229726	-0.782297	-0.402427	-0.416280
19148	8.181632	-0.226376	-5.424585	0.017838	-0.011389	0.024130	-0.495663	0.256419	0.477457	0.230072	-0.782574	-0.402188	-0.415799
19149	8.297489	-0.251935	-5.388025	-0.005603	-0.028744	0.038816	-0.496781	0.256308	0.477181	0.229988	-0.783240	-0.401597	-0.415164
19150	8.208149	-0.192441	-5.437431	-0.016147	-0.005431	0.018560	-0.496363	0.256699	0.477761	0.229806	-0.783575	-0.401140	-0.415073
19151	8.239528	-0.229343	-5.414693	0.037365	-0.018414	0.002170	-0.494847	0.258766	0.478574	0.230172	-0.783661	-0.401433	-0.414424
19152	8.249233	-0.275866	-5.386377	0.040867	-0.006022	-0.005188	-0.494589	0.260198	0.478240	0.230680	-0.783551	-0.401819	-0.413977
19153	8.201081	-0.268276	-5.384527	0.040875	-0.002349	-0.005203	-0.494018	0.260250	0.479916	0.231171	-0.783426	-0.402181	-0.413587
19154	8.223065	-0.244563	-5.356212	0.030562	-0.005683	0.020484	-0.493336	0.260860	0.478829	0.231728	-0.783570	-0.402069	-0.413111
19155	8.200223	-0.283846	-5.488451	0.002836	-0.006781	0.009405	-0.493478	0.260876	0.478551	0.231708	-0.783775	-0.401908	-0.412890
19156	8.162430	-0.177593	-5.435625	0.019043	-0.006296	0.000271	-0.493771	0.262801	0.479932	0.231917	-0.783810	-0.402029	-0.412589
19157	8.167072	-0.309014	-5.402842	-0.010327	0.007004	-0.005333	-0.493209	0.261721	0.478601	0.231679	-0.783843	-0.401927	-0.412759
19158	8.195914	-0.294459	-5.418317	0.010186	-0.012443	0.011263	-0.492517	0.262796	0.479640	0.231789	-0.784059	-0.401829	-0.412382
19159	8.176215	-0.276512	-5.480259	0.006878	-0.008591	0.024093	-0.489990	0.262023	0.480128	0.231937	-0.784377	-0.401480	-0.412034
19160	8.113095	-0.316701	-5.524050	0.014231	0.001506	0.024069	-0.489870	0.263976	0.480807	0.232324	-0.784566	-0.401143	-0.411785
19161	8.199904	-0.317433	-5.515225	-0.011836	0.014657	0.005665	-0.488767	0.264829	0.480430	0.232212	-0.784633	-0.400821	-0.412034
19162	8.227095	-0.289554	-5.438773	-0.018867	0.016784	0.016672	-0.486942	0.264485	0.481090	0.232141	-0.784789	-0.400256	-0.412325
19163	8.170927	-0.321994	-5.521417	-0.011732	0.017196	0.009324	-0.488046	0.264030	0.482052	0.232080	-0.784864	-0.399866	-0.412595
19164	8.186188	-0.299115	-5.427645	0.013771	0.033093	0.003853	-0.488204	0.265057	0.481417	0.232548	-0.784630	-0.399698	-0.412939
19165	8.142861	-0.323273	-5.411691	0.017478	0.032042	0.005684	-0.486266	0.266181	0.481049	0.233034	-0.784417	-0.399538	-0.413225
19166	8.084797	-0.263919	-5.467098	0.030029	0.047383	-0.005331	-0.487529	0.266759	0.481236	0.233792	-0.783917	-0.399576	-0.413707
19167	8.234205	-0.335736	-5.434509	0.020659	0.070186	-0.016375	-0.486849	0.267908	0.480742	0.234448	-0.783197	-0.399610	-0.414667
19168	8.374322	-0.349559	-5.381874	0.024282	0.056388	-0.016315	-0.486998	0.267830	0.479479	0.235095	-0.782561	-0.399728	-0.415387
