# Supplementary material for: Identification of Haptic Based Guiding Using Hard Reins
Source: PLoS One. 2015 Jul 22;10(7):e0132020. doi: 10.1371/journal.pone.0132020 (PMC4511788; doi:10.1371/journal.pone.0132020)
Supplement: S9 File — (ZIP) [file pone.0132020.s009.zip › Exp2_MotionData2/Subject11/path1/T5/gh5.txt]

// Start Time: 0
// Sample rate: 25.0Hz
// Scenario: 4.9
// Firmware Version: 2.6.1
Counter	Acc_X	Acc_Y	Acc_Z	Gyr_X	Gyr_Y	Gyr_Z	Mag_X	Mag_Y	Mag_Z	Quat_w	Quat_x	Quat_y	Quat_z
18285	0.670279	0.473340	-9.762979	0.036939	0.009192	-0.009956	0.152965	0.296742	0.649843	0.018108	0.938272	0.342580	0.044234
18286	0.598326	0.388612	-9.870471	0.044034	0.007344	-0.019143	0.151902	0.298524	0.648803	0.017204	0.938087	0.343172	0.043934
18287	0.545754	0.295169	-9.723427	0.032954	0.021879	-0.041371	0.151631	0.299083	0.649592	0.016441	0.937811	0.343961	0.043945
18288	0.583441	0.482888	-9.734846	0.043344	0.014593	-0.039469	0.150826	0.301965	0.649207	0.015518	0.937473	0.344944	0.043778
18289	0.741488	0.714402	-9.674907	0.012426	0.010977	-0.019322	0.151091	0.302506	0.648811	0.015197	0.937351	0.345298	0.043733
18290	0.731082	0.878241	-9.605485	-0.008724	0.000006	-0.010192	0.150432	0.302234	0.648292	0.015327	0.937221	0.345653	0.043660
18291	0.755309	0.849028	-9.718504	-0.005417	-0.007244	0.008297	0.148442	0.301169	0.649095	0.015461	0.937298	0.345467	0.043416
18292	0.702647	0.761768	-9.873866	0.036556	-0.001707	0.010351	0.148709	0.301298	0.648568	0.014737	0.937333	0.345457	0.043004
18293	0.659914	0.622215	-9.847414	0.017431	0.002817	0.004715	0.148299	0.303638	0.649228	0.014385	0.937383	0.345361	0.042791
18294	0.633809	0.535666	-9.810459	-0.034868	0.005451	-0.012163	0.147902	0.302689	0.649756	0.014969	0.937228	0.345732	0.043000
18295	0.617070	0.506806	-9.796616	-0.055026	0.012746	-0.008585	0.147504	0.302693	0.649759	0.015915	0.937156	0.345826	0.043466
18296	0.621890	0.512014	-9.683663	-0.048794	0.003592	-0.014078	0.147772	0.301598	0.650150	0.016774	0.936984	0.346217	0.043736
18297	0.617113	0.502363	-9.688644	-0.017305	-0.005504	-0.010212	0.147104	0.301070	0.651335	0.017135	0.936929	0.346368	0.043593
18298	0.641079	0.531147	-9.728830	0.021053	0.009196	0.001034	0.146842	0.300931	0.650813	0.016634	0.936883	0.346530	0.043490
18299	0.650765	0.521460	-9.752883	0.021983	-0.007260	-0.002626	0.146585	0.300919	0.649372	0.016259	0.936894	0.346573	0.043041
18300	0.703991	0.477843	-9.873034	0.003678	-0.007287	-0.011942	0.146175	0.302849	0.650163	0.016207	0.936755	0.346986	0.042746
18301	0.730549	0.468082	-9.928141	-0.003241	0.017356	-0.024934	0.143658	0.301784	0.650314	0.016142	0.936583	0.347433	0.042927
18302	0.723517	0.435176	-9.695796	-0.015288	0.007248	-0.034210	0.143385	0.302755	0.651235	0.016362	0.936253	0.348296	0.043029
18303	0.727757	0.560502	-9.638782	-0.064382	0.001718	-0.030765	0.142462	0.300442	0.651766	0.017547	0.936032	0.348794	0.043344
18304	0.621799	0.541736	-9.435971	-0.092326	-0.020268	-0.027186	0.141671	0.297722	0.652821	0.019396	0.935756	0.349420	0.043471
18305	0.491353	0.583964	-9.676670	-0.137974	-0.016664	-0.027427	0.142206	0.295941	0.653341	0.022082	0.935539	0.349783	0.043950
18306	0.486081	0.667205	-9.958839	-0.066380	0.005371	-0.027100	0.141154	0.294167	0.652824	0.023267	0.935250	0.350424	0.044375
18307	0.534302	0.664683	-10.020844	0.024698	0.012775	-0.034030	0.141159	0.292798	0.652954	0.022710	0.935029	0.351065	0.044253
18308	0.584997	0.655489	-9.924470	0.120977	0.023857	-0.029867	0.140888	0.294308	0.652957	0.020265	0.934796	0.351903	0.043707
18309	0.635996	0.583862	-9.790557	0.117729	0.027464	-0.046497	0.140073	0.299930	0.652573	0.017871	0.934507	0.352862	0.043197
18310	0.640770	0.598704	-9.675069	0.079256	0.009140	-0.044820	0.140068	0.301978	0.651918	0.016320	0.934134	0.353989	0.042663
18311	0.717609	0.666302	-9.654198	0.053800	0.021927	-0.041277	0.138994	0.305686	0.651666	0.015157	0.933856	0.354790	0.042506
18312	0.719996	0.671095	-9.661310	0.012523	0.012781	-0.026706	0.137932	0.306924	0.651019	0.014811	0.933580	0.355530	0.042519
18313	0.700698	0.670867	-9.716711	0.033560	0.000001	-0.030271	0.138189	0.307481	0.652198	0.014179	0.933391	0.356101	0.042106
18314	0.669265	0.684863	-9.827242	0.045591	0.020162	-0.015476	0.137004	0.308022	0.650109	0.013155	0.933210	0.356624	0.042022
18315	0.623462	0.684902	-9.789257	0.027957	0.006464	0.000143	0.138050	0.309806	0.651675	0.012567	0.933229	0.356623	0.041781
18316	0.650220	0.639614	-9.679209	0.010418	-0.005411	0.012072	0.138326	0.309917	0.649443	0.012360	0.933258	0.356591	0.041478
18317	0.621528	0.589056	-9.670583	-0.009722	0.009189	0.013794	0.138589	0.308559	0.650883	0.012451	0.933362	0.356304	0.041561
18318	0.616838	0.560089	-9.695040	-0.024390	0.010948	-0.007508	0.136995	0.308446	0.651421	0.012794	0.933236	0.356593	0.041806
18319	0.621654	0.554744	-9.853518	-0.050871	0.007320	0.009901	0.136989	0.308187	0.652864	0.013674	0.933304	0.356344	0.042145
18320	0.645837	0.543041	-9.771832	-0.024509	0.000020	0.004509	0.137392	0.307764	0.652205	0.014086	0.933270	0.356410	0.042191
18321	0.665285	0.512020	-9.707266	-0.010507	0.014663	0.007328	0.135664	0.306567	0.653792	0.014160	0.933324	0.356245	0.042379
18322	0.670288	0.468264	-9.839873	-0.001660	0.014652	-0.004621	0.136462	0.306827	0.653261	0.014050	0.933221	0.356501	0.042532
18323	0.655800	0.473064	-9.835139	0.005206	0.020174	0.008325	0.136334	0.305730	0.652999	0.013783	0.933281	0.356332	0.042709
18324	0.653502	0.454236	-9.710587	-0.005088	-0.000900	-0.004616	0.136600	0.305727	0.652997	0.013847	0.933189	0.356585	0.042597
18325	0.641042	0.535681	-9.810391	-0.001669	-0.009113	-0.003666	0.137262	0.305585	0.653254	0.013924	0.933187	0.356626	0.042271
18326	0.660089	0.588822	-9.761454	0.003562	0.000032	-0.003657	0.136869	0.307347	0.651028	0.013819	0.933094	0.356892	0.042115
18327	0.659954	0.620350	-9.688991	0.000836	0.007362	0.006468	0.137530	0.307073	0.651678	0.013727	0.933150	0.356750	0.042084
18328	0.703201	0.651638	-9.712155	-0.007076	0.003710	0.008280	0.137789	0.307353	0.652595	0.013785	0.933146	0.356762	0.042075
18329	0.679250	0.617917	-9.708051	-0.008768	0.000039	0.004586	0.137922	0.308168	0.652069	0.013931	0.933192	0.356645	0.041980
18330	0.655689	0.497176	-9.820398	0.004316	0.003729	0.011113	0.137391	0.308037	0.652073	0.013773	0.933206	0.356625	0.041892
18331	0.651292	0.405596	-9.860135	0.012316	0.000061	0.002858	0.136595	0.307912	0.652342	0.013520	0.933246	0.356559	0.041644
18332	0.656136	0.406017	-9.740047	0.008873	0.011010	0.000053	0.136325	0.308468	0.652869	0.013234	0.933170	0.356767	0.041656
18333	0.646014	0.507078	-9.733923	-0.003336	0.010056	-0.010164	0.135397	0.308477	0.652746	0.013206	0.933105	0.356934	0.041702
18334	0.751705	0.588925	-9.784605	0.008700	-0.001744	0.008374	0.135931	0.308872	0.651692	0.013007	0.933097	0.356988	0.041479
18335	0.727452	0.620273	-9.750781	-0.022828	-0.008177	0.010067	0.133676	0.308489	0.651973	0.013460	0.933185	0.356756	0.041337
18336	0.698764	0.569781	-9.722948	-0.006209	0.000069	0.013831	0.133009	0.308505	0.652765	0.013520	0.933197	0.356733	0.041257
18337	0.674968	0.502283	-9.745724	-0.003457	0.007352	0.002761	0.133538	0.308501	0.653023	0.013505	0.933226	0.356658	0.041268
18338	0.655794	0.478189	-9.743840	0.005447	0.010977	-0.011965	0.133796	0.310418	0.653153	0.013291	0.933053	0.357113	0.041300
18339	0.612417	0.473289	-9.744313	-0.031442	0.016444	-0.000164	0.133798	0.308782	0.653940	0.013732	0.933046	0.357071	0.041678
18340	0.621946	0.497338	-9.753490	-0.030593	0.003659	0.002628	0.132744	0.307964	0.653161	0.014232	0.932977	0.357212	0.041835
18341	0.609775	0.523964	-9.700414	-0.001656	0.007327	-0.002771	0.132481	0.307419	0.653163	0.014183	0.932967	0.357241	0.041826
18342	0.621737	0.543189	-9.714437	0.012312	0.024711	-0.002727	0.133672	0.307411	0.653678	0.013738	0.932867	0.357492	0.042068
18343	0.664935	0.584052	-9.751872	-0.001672	-0.001804	-0.004603	0.134340	0.308617	0.651836	0.013758	0.932852	0.357553	0.041888
18344	0.684274	0.571937	-9.787873	-0.016633	0.001860	0.002701	0.133137	0.309192	0.653158	0.014010	0.932786	0.357710	0.041913
18345	0.694098	0.536034	-9.737869	-0.017419	0.005498	-0.002845	0.134063	0.308099	0.654462	0.014270	0.932773	0.357727	0.041985
18346	0.718318	0.511938	-9.761989	-0.036618	0.001814	-0.007548	0.134739	0.307522	0.652357	0.014904	0.932638	0.358033	0.042149
18347	0.708563	0.536039	-9.744937	-0.022655	-0.000905	-0.003784	0.135003	0.306979	0.653142	0.015304	0.932621	0.358061	0.042142
18348	0.708669	0.511820	-9.790889	0.010740	-0.001815	-0.017455	0.133938	0.306998	0.653806	0.015088	0.932420	0.358623	0.041897
18349	0.703941	0.492626	-9.771996	-0.015677	0.021953	-0.002859	0.134334	0.307677	0.653672	0.015186	0.932392	0.358647	0.042269
18350	0.698938	0.531133	-9.766702	-0.015672	0.016465	-0.004698	0.133542	0.305639	0.654465	0.015320	0.932255	0.358962	0.042558
18351	0.693999	0.555120	-9.785618	-0.003350	0.003665	-0.012000	0.133415	0.305629	0.653285	0.015325	0.932181	0.359161	0.042500
18352	0.718316	0.511897	-9.773993	0.012362	0.005531	-0.004537	0.133155	0.305214	0.652631	0.015014	0.932055	0.359516	0.042384
18353	0.698890	0.543329	-9.718516	0.031601	0.005551	-0.002597	0.133149	0.305633	0.653419	0.014341	0.932057	0.359570	0.042115
18354	0.669798	0.574338	-9.780772	0.017528	0.010110	-0.000831	0.133938	0.306590	0.654069	0.013897	0.931953	0.359866	0.042048
18355	0.664904	0.591320	-9.737367	-0.019143	0.014613	-0.010255	0.134211	0.306435	0.652623	0.014114	0.931877	0.360022	0.042312
18356	0.664829	0.608263	-9.708321	-0.001753	0.007351	0.002764	0.133151	0.306853	0.652107	0.014046	0.931790	0.360246	0.042333
18357	0.693864	0.584029	-9.775610	0.033355	0.010112	-0.008134	0.134068	0.308634	0.653150	0.013319	0.931748	0.360406	0.042138
18358	0.694103	0.533497	-9.776317	0.021866	0.005567	0.006584	0.134862	0.309036	0.653144	0.012821	0.931703	0.360563	0.041956
18359	0.718475	0.478201	-9.776865	-0.022662	0.014637	-0.002881	0.135139	0.308466	0.651305	0.013098	0.931679	0.360578	0.042251
18360	0.679883	0.483083	-9.733943	-0.036734	0.017373	0.004424	0.137000	0.307620	0.651027	0.013609	0.931594	0.360726	0.042712
18361	0.708815	0.483125	-9.738474	-0.020792	-0.000012	-0.012079	0.134605	0.306847	0.653145	0.013960	0.931517	0.360910	0.042718
18362	0.699080	0.502356	-9.738296	0.026428	0.012839	-0.010015	0.135404	0.306287	0.652876	0.013338	0.931341	0.361398	0.042635
18363	0.718388	0.497533	-9.752587	0.012375	0.007357	-0.004540	0.137526	0.307489	0.652203	0.013008	0.931321	0.361472	0.042542
18364	0.718368	0.502395	-9.738114	-0.010301	0.016447	-0.013898	0.137783	0.309269	0.652464	0.013047	0.931099	0.362014	0.042790
18365	0.732600	0.550419	-9.775720	-0.003353	0.000019	-0.010147	0.137254	0.307640	0.653255	0.013067	0.931040	0.362177	0.042676
18366	0.699005	0.516662	-9.776507	-0.005114	0.020118	-0.010187	0.135275	0.308458	0.650648	0.012978	0.930832	0.362682	0.042956
18367	0.703859	0.512040	-9.723710	0.007109	0.005524	-0.002719	0.137524	0.308988	0.651417	0.012756	0.930825	0.362717	0.042871
18368	0.718458	0.485732	-9.685532	-0.003361	0.002770	-0.002767	0.137794	0.308838	0.650496	0.012756	0.930704	0.363035	0.042816
18369	0.737441	0.545534	-9.799750	-0.008766	0.009192	0.004578	0.139911	0.309233	0.651266	0.012794	0.930743	0.362922	0.042918
18370	0.732477	0.574301	-9.828202	0.003479	0.009203	0.002793	0.140183	0.307994	0.651001	0.012615	0.930656	0.363149	0.042935
18371	0.703793	0.523891	-9.776361	-0.023609	0.007337	0.002660	0.142302	0.309336	0.650591	0.012946	0.930678	0.363059	0.043112
18372	0.684655	0.492636	-9.757772	-0.022581	0.003645	-0.010249	0.142823	0.310435	0.651506	0.013301	0.930469	0.363569	0.043213
18373	0.670172	0.497526	-9.726629	-0.022501	0.003622	-0.017633	0.142303	0.308245	0.651115	0.013654	0.930348	0.363856	0.043305
18374	0.684361	0.555232	-9.747293	-0.022668	0.005487	-0.004718	0.144422	0.308092	0.651885	0.013995	0.930202	0.364199	0.043441
18375	0.645816	0.550506	-9.699705	-0.017347	0.020087	-0.012099	0.145613	0.309580	0.651352	0.014129	0.930108	0.364392	0.043802
18376	0.665075	0.555243	-9.733069	0.000054	0.007345	-0.000915	0.145630	0.306555	0.650301	0.014031	0.930004	0.364659	0.043808
18377	0.698704	0.579144	-9.799641	-0.000009	0.001881	0.002785	0.145619	0.307256	0.651875	0.013964	0.930039	0.364585	0.043707
18378	0.674741	0.550417	-9.742650	0.002646	0.005531	0.002793	0.144552	0.309048	0.651753	0.013824	0.929934	0.364864	0.043663
18379	0.710763	0.579234	-9.780321	-0.005196	0.000034	-0.002775	0.144298	0.306990	0.651099	0.013873	0.929928	0.364888	0.043563
18380	0.722908	0.559975	-9.790081	-0.013113	0.009176	0.000863	0.145353	0.308077	0.651484	0.014004	0.929818	0.365148	0.043701
18381	0.727875	0.531265	-9.744823	-0.015665	0.005505	-0.002834	0.143764	0.307818	0.651103	0.014206	0.929804	0.365165	0.043781
18382	0.718304	0.516907	-9.716305	0.010619	0.000046	-0.002693	0.144820	0.307816	0.652144	0.013964	0.929674	0.365530	0.043575
18383	0.742345	0.531368	-9.723080	0.005332	0.000052	0.000049	0.145481	0.308492	0.652008	0.013810	0.929692	0.365511	0.043403
18384	0.679447	0.574448	-9.754272	0.012307	0.009186	-0.002702	0.144957	0.307397	0.651487	0.013471	0.929564	0.365856	0.043354
18385	0.684166	0.593486	-9.818781	0.006981	-0.001768	0.002825	0.145088	0.307806	0.651486	0.013300	0.929604	0.365785	0.043136
18386	0.703391	0.608062	-9.789589	0.003466	0.012852	0.002784	0.145349	0.309716	0.650960	0.013092	0.929488	0.366078	0.043222
18387	0.723193	0.502454	-9.723664	-0.006025	0.014652	-0.002799	0.147345	0.309545	0.649894	0.013049	0.929469	0.366106	0.043405
18388	0.728007	0.502316	-9.766834	-0.019140	0.005497	-0.004696	0.146411	0.309431	0.651083	0.013322	0.929311	0.366484	0.043517
18389	0.742292	0.540862	-9.761359	-0.009533	-0.005452	-0.002786	0.147336	0.310379	0.651075	0.013489	0.929308	0.366503	0.043353
18390	0.708482	0.552858	-9.751904	0.012255	0.012861	0.003754	0.147201	0.310385	0.651470	0.013116	0.929205	0.366777	0.043375
18391	0.689274	0.535992	-9.747518	-0.001822	-0.001755	0.013857	0.146939	0.309158	0.651734	0.013099	0.929323	0.366494	0.043228
18392	0.698885	0.543230	-9.747327	0.010386	0.003753	0.017602	0.147476	0.309274	0.650287	0.012816	0.929336	0.366487	0.043097
18393	0.660349	0.536065	-9.709375	0.015636	0.009236	0.018542	0.148397	0.310775	0.650805	0.012391	0.929484	0.366135	0.043027
18394	0.660173	0.569440	-9.800137	0.000862	0.005532	0.002783	0.147865	0.310105	0.651596	0.012286	0.929383	0.366398	0.042994
18395	0.662628	0.559787	-9.809852	-0.001829	-0.005416	0.011093	0.147333	0.310385	0.651600	0.012303	0.929485	0.366165	0.042776
18396	0.660362	0.531071	-9.762261	0.008809	-0.007263	0.000999	0.147205	0.309016	0.651601	0.012145	0.929379	0.366477	0.042447
18397	0.698910	0.535855	-9.793044	0.012140	0.005582	0.015764	0.146670	0.311616	0.650688	0.011820	0.929509	0.366172	0.042331
18398	0.718100	0.557625	-9.770953	-0.008774	0.016499	0.004565	0.147987	0.311211	0.652776	0.011810	0.929390	0.366445	0.042574
18399	0.720497	0.559970	-9.790104	-0.015807	0.012845	0.007304	0.148255	0.310659	0.652642	0.011961	0.929445	0.366275	0.042798
18400	0.698937	0.531116	-9.771503	-0.008856	0.005557	0.015657	0.148262	0.308741	0.652641	0.012024	0.929428	0.366311	0.042841
18401	0.699125	0.492731	-9.738430	-0.005206	0.000046	0.004611	0.148259	0.309563	0.652642	0.012073	0.929476	0.366197	0.042749
18402	0.708666	0.514382	-9.745239	0.000809	0.006476	0.013860	0.149988	0.309262	0.651972	0.011951	0.929443	0.366286	0.042738
18403	0.711444	0.440055	-9.669433	-0.010440	0.009183	0.007341	0.150382	0.309673	0.652362	0.012025	0.929503	0.366119	0.042855
18404	0.685082	0.408941	-9.605295	-0.022597	-0.009128	0.003616	0.151178	0.309801	0.652356	0.012463	0.929417	0.366338	0.042722
18405	0.694631	0.425509	-9.691400	-0.005938	-0.012774	-0.002754	0.151178	0.310209	0.652094	0.012616	0.929422	0.366357	0.042394
18406	0.694203	0.506567	-9.911135	0.017570	0.000060	-0.004501	0.151439	0.311302	0.652092	0.012247	0.929283	0.366753	0.042136
18407	0.669912	0.545036	-9.906020	0.012191	0.011041	0.004680	0.151576	0.310884	0.651566	0.011883	0.929327	0.366655	0.042118
18408	0.679597	0.540596	-9.802761	-0.005253	0.010097	0.002747	0.152240	0.310194	0.651823	0.011858	0.929220	0.366916	0.042215
18409	0.650599	0.555033	-9.786024	-0.031618	0.003694	0.013696	0.152912	0.309354	0.650767	0.012359	0.929326	0.366612	0.042384
18410	0.650487	0.579128	-9.776084	0.012250	0.014676	0.000980	0.152252	0.308540	0.650772	0.011975	0.929195	0.366949	0.042438
18411	0.643550	0.521790	-9.652115	0.017635	0.012829	-0.004527	0.152243	0.309509	0.651822	0.011512	0.929172	0.367027	0.042409
18412	0.684737	0.478445	-9.685948	-0.001564	0.009151	-0.008306	0.150648	0.308990	0.652885	0.011435	0.928982	0.367505	0.042459
18413	0.684713	0.480621	-9.753139	-0.010477	0.014662	0.004562	0.151305	0.310761	0.652618	0.011472	0.929017	0.367390	0.042672
18414	0.720768	0.502178	-9.802916	0.015840	0.005542	-0.002673	0.150921	0.308291	0.651833	0.011094	0.928889	0.367741	0.042527
18415	0.742547	0.485378	-9.802948	0.022790	0.012878	0.002890	0.149849	0.310772	0.652105	0.010525	0.928921	0.367685	0.042464
18416	0.742499	0.497582	-9.752361	0.015782	0.012872	0.004699	0.150381	0.311851	0.651051	0.010085	0.928808	0.367982	0.042458
18417	0.723288	0.483269	-9.704727	-0.006930	0.023798	0.000875	0.151182	0.311560	0.650258	0.009990	0.928809	0.367941	0.042818
18418	0.704019	0.478369	-9.719379	-0.008547	0.000004	-0.010172	0.151311	0.311702	0.650913	0.010112	0.928621	0.368419	0.042749
18419	0.732771	0.511704	-9.838680	0.007090	0.003705	-0.004560	0.149852	0.311990	0.650662	0.009909	0.928602	0.368486	0.042632
18420	0.708713	0.502162	-9.800628	0.022894	0.007362	-0.008178	0.149975	0.313367	0.651449	0.009388	0.928401	0.369026	0.042468
18421	0.718385	0.497467	-9.771794	0.007096	0.009186	-0.002723	0.149709	0.313235	0.651713	0.009146	0.928390	0.369060	0.042454
18422	0.708995	0.447212	-9.686160	-0.010295	0.007316	-0.008345	0.149190	0.311995	0.650405	0.009243	0.928197	0.369534	0.042533
18423	0.691809	0.512114	-9.695013	0.008781	0.017422	0.004653	0.146936	0.313106	0.649375	0.008904	0.928234	0.369435	0.042661
18424	0.718236	0.531344	-9.716104	-0.008653	0.005509	-0.002799	0.145223	0.312696	0.647552	0.008978	0.928069	0.369844	0.042696
18425	0.761525	0.552957	-9.753808	-0.008728	0.005532	0.002739	0.144957	0.312428	0.647816	0.009057	0.928099	0.369763	0.042735
18426	0.749516	0.543308	-9.754055	-0.008661	0.012823	-0.004656	0.143756	0.312455	0.649138	0.009080	0.927925	0.370179	0.042906
18427	0.766506	0.519254	-9.761436	0.001874	-0.001785	-0.004578	0.144558	0.312435	0.648082	0.009027	0.927908	0.370241	0.042733
18428	0.761975	0.459219	-9.723908	-0.003404	-0.001777	0.002781	0.143745	0.314652	0.649664	0.009053	0.927794	0.370543	0.042595
18429	0.752356	0.454436	-9.709661	-0.016474	0.007329	-0.003760	0.143218	0.313835	0.649536	0.009269	0.927773	0.370576	0.042730
18430	0.728189	0.463815	-9.767373	-0.020978	0.005523	0.006371	0.142690	0.314246	0.648885	0.009565	0.927685	0.370772	0.042859
18431	0.728120	0.478237	-9.771973	-0.008543	-0.001821	-0.012013	0.140838	0.311129	0.650210	0.009708	0.927612	0.370963	0.042764
18432	0.756982	0.492683	-9.785905	0.010595	0.012852	-0.002709	0.141641	0.311921	0.648105	0.009373	0.927469	0.371325	0.042793
18433	0.747284	0.507365	-9.708966	-0.008552	0.012800	-0.012037	0.140577	0.310716	0.649688	0.009408	0.927383	0.371519	0.042972
18434	0.766362	0.550618	-9.736990	-0.026081	0.005475	-0.012115	0.140571	0.312359	0.649557	0.009815	0.927156	0.372055	0.043134
18435	0.761641	0.531547	-9.682085	-0.039997	0.002699	-0.017719	0.140166	0.311153	0.651790	0.010515	0.927029	0.372325	0.043363
18436	0.766480	0.524018	-9.775774	-0.026090	-0.000915	-0.010258	0.138450	0.310886	0.650492	0.010969	0.926826	0.372811	0.043408
18437	0.732569	0.555067	-9.823669	0.015847	0.014671	-0.008226	0.137383	0.311452	0.651157	0.010537	0.926771	0.372956	0.043446
18438	0.711238	0.480740	-9.733684	-0.003410	0.007349	-0.000005	0.136589	0.311051	0.651163	0.010499	0.926638	0.373286	0.043478
18439	0.723359	0.466261	-9.752979	-0.030376	-0.001857	-0.015815	0.135270	0.308603	0.651435	0.011052	0.926530	0.373527	0.043552
18440	0.708513	0.545574	-9.771212	0.008797	-0.001771	0.000991	0.134473	0.309431	0.651179	0.010855	0.926415	0.373845	0.043324
18441	0.698834	0.555376	-9.713547	0.019484	0.007328	-0.017428	0.132608	0.309738	0.652375	0.010420	0.926299	0.374161	0.043194
18442	0.698826	0.555229	-9.756762	-0.003341	0.005492	-0.012003	0.132073	0.310842	0.652511	0.010404	0.926072	0.374723	0.043188
18443	0.684402	0.545509	-9.776238	-0.006864	0.012801	-0.011109	0.133396	0.310153	0.653681	0.010415	0.925992	0.374900	0.043358
18444	0.669987	0.535969	-9.742897	0.003746	0.005475	-0.019350	0.133388	0.312208	0.653682	0.010276	0.925726	0.375567	0.043297
18445	0.684376	0.550272	-9.790577	0.000937	0.016483	-0.004615	0.132730	0.311254	0.653425	0.010112	0.925694	0.375632	0.043475
18446	0.708406	0.569768	-9.732461	-0.001580	0.012800	-0.013852	0.132738	0.310287	0.652637	0.010013	0.925469	0.376173	0.043590
18447	0.720573	0.545680	-9.747090	-0.005051	0.010967	-0.015710	0.132735	0.310293	0.653162	0.010016	0.925357	0.376437	0.043709
18448	0.718095	0.560146	-9.737308	-0.010466	0.021964	-0.000989	0.132735	0.311381	0.652375	0.010000	0.925211	0.376754	0.044063
18449	0.727723	0.562473	-9.765993	0.001943	0.005493	-0.015667	0.132203	0.310573	0.653166	0.009917	0.925104	0.377021	0.044029
18450	0.756706	0.550385	-9.799503	-0.012137	0.005503	-0.008353	0.131012	0.310310	0.652913	0.010063	0.924917	0.377470	0.044090
18451	0.747234	0.514288	-9.795296	-0.013043	0.003686	-0.002816	0.130620	0.310302	0.651736	0.010260	0.924906	0.377486	0.044139
18452	0.768933	0.516951	-9.732637	-0.006912	0.005524	-0.000942	0.130877	0.310588	0.653177	0.010301	0.924767	0.377823	0.044163
18453	0.751980	0.533844	-9.708551	-0.012153	0.009165	-0.002822	0.130884	0.310438	0.651865	0.010440	0.924751	0.377841	0.044308
18454	0.742292	0.540862	-9.761359	-0.003454	0.003703	0.000922	0.131410	0.309353	0.653566	0.010431	0.924647	0.378099	0.044272
18455	0.742088	0.581572	-9.818408	0.008753	0.020167	-0.000889	0.131414	0.309616	0.652516	0.010100	0.924640	0.378102	0.044464
18456	0.749610	0.526735	-9.675062	-0.001702	0.020155	0.002751	0.128233	0.310056	0.651755	0.009930	0.924514	0.378386	0.044720
18457	0.761772	0.502565	-9.713700	-0.008564	0.010066	-0.010186	0.129554	0.309373	0.653450	0.010003	0.924442	0.378543	0.044856
18458	0.742224	0.555300	-9.761157	-0.008517	0.005474	-0.019411	0.128490	0.310206	0.653327	0.010093	0.924182	0.379171	0.044886
18459	0.737353	0.564850	-9.780274	0.007974	0.012835	-0.007341	0.129811	0.311562	0.653448	0.009839	0.924133	0.379291	0.044948
18460	0.739823	0.555476	-9.708361	0.008933	0.007336	-0.011943	0.129022	0.311148	0.652274	0.009586	0.923934	0.379788	0.044882
18461	0.742155	0.569729	-9.763356	-0.015727	0.005518	0.000856	0.128495	0.310468	0.652147	0.009821	0.923949	0.379734	0.044990
18462	0.771067	0.574625	-9.755816	0.001843	0.014662	-0.006452	0.130218	0.310178	0.652526	0.009640	0.923796	0.380096	0.045114
18463	0.708319	0.589084	-9.712985	0.018482	0.021975	-0.008228	0.129950	0.311139	0.652398	0.009130	0.923733	0.380244	0.045265
18464	0.737455	0.543177	-9.785379	0.005369	0.011002	-0.008273	0.130337	0.312515	0.653445	0.008912	0.923563	0.380657	0.045294
18465	0.718362	0.502280	-9.771727	-0.008686	0.013743	-0.000965	0.129813	0.312100	0.652530	0.008962	0.923558	0.380644	0.045498
18466	0.718506	0.473536	-9.733717	-0.008530	0.000003	-0.012016	0.128750	0.312525	0.652670	0.009087	0.923360	0.381130	0.045430
18467	0.703669	0.550401	-9.763987	0.012394	0.007343	-0.010080	0.128225	0.311432	0.652412	0.008805	0.923295	0.381304	0.045350
18468	0.737463	0.543341	-9.737362	0.007107	0.006440	-0.004566	0.126760	0.311868	0.653211	0.008587	0.923157	0.381649	0.045282
18469	0.718024	0.574534	-9.751511	0.007144	0.014645	-0.011964	0.125967	0.312414	0.652168	0.008352	0.923070	0.381854	0.045375
18470	0.749425	0.562558	-9.753786	-0.003413	0.007346	-0.004621	0.126624	0.312420	0.653475	0.008322	0.922937	0.382174	0.045404
18471	0.752057	0.516942	-9.725593	0.010614	0.018326	-0.004565	0.125438	0.312418	0.651910	0.007991	0.922903	0.382245	0.045540
18472	0.781176	0.478574	-9.704252	0.012540	0.020120	-0.019322	0.124513	0.311470	0.651917	0.007582	0.922656	0.382834	0.045680
18473	0.766673	0.483094	-9.781148	0.001975	0.007329	-0.014741	0.123833	0.314502	0.652974	0.007502	0.922553	0.383084	0.045677
18474	0.800095	0.550276	-9.856717	-0.034924	0.001838	-0.006615	0.122779	0.312325	0.653244	0.008096	0.922392	0.383438	0.045846
18475	0.795536	0.497558	-9.790278	-0.006108	-0.001760	0.006459	0.122120	0.312459	0.652200	0.008215	0.922459	0.383288	0.045742
18476	0.762047	0.444847	-9.704904	0.028140	0.012870	-0.000773	0.123303	0.314234	0.652978	0.007555	0.922346	0.383587	0.045632
18477	0.800326	0.507447	-9.715672	0.015939	0.014668	-0.010068	0.123301	0.314510	0.653240	0.007155	0.922274	0.383764	0.045660
18478	0.800347	0.502602	-9.725343	-0.024370	0.007327	-0.004723	0.123297	0.315471	0.653372	0.007510	0.922133	0.384074	0.045849
18479	0.756868	0.516746	-9.785569	0.001892	0.005517	-0.008280	0.124621	0.316003	0.653361	0.007438	0.922081	0.384204	0.045816
18480	0.747432	0.473479	-9.767057	0.003663	0.005518	-0.007347	0.123963	0.314912	0.653104	0.007294	0.921935	0.384563	0.045756
18481	0.737818	0.468787	-9.726401	0.031703	0.001886	-0.008123	0.124887	0.316543	0.652835	0.006699	0.921892	0.384717	0.045425
18482	0.737655	0.502401	-9.747538	-0.006780	0.000004	-0.013854	0.124361	0.316404	0.652052	0.006796	0.921694	0.385199	0.045342
18483	0.722876	0.569863	-9.713119	-0.001638	-0.005454	-0.004595	0.124356	0.316549	0.652839	0.006874	0.921680	0.385256	0.045131
18484	0.759235	0.526393	-9.780610	0.005259	-0.005409	0.006519	0.124088	0.317238	0.652973	0.006772	0.921647	0.385368	0.044859
18485	0.781268	0.456728	-9.759775	0.001905	0.002785	-0.004581	0.125813	0.316265	0.653483	0.006722	0.921626	0.385429	0.044773
18486	0.781440	0.420659	-9.753077	-0.019021	0.000005	-0.010218	0.123823	0.316833	0.653237	0.007041	0.921459	0.385821	0.044785
18487	0.769533	0.389352	-9.753627	-0.002342	0.009149	-0.014761	0.123816	0.318206	0.653500	0.007023	0.921353	0.386067	0.044847
18488	0.767136	0.386991	-9.739278	-0.001514	0.001854	-0.008286	0.124351	0.318463	0.652447	0.007003	0.921194	0.386457	0.044759
18489	0.737916	0.444420	-9.815569	-0.001691	0.005539	0.002779	0.125407	0.318733	0.653225	0.006980	0.921227	0.386379	0.044750
18490	0.750028	0.435033	-9.753168	0.033387	0.005566	-0.000735	0.124354	0.317234	0.652839	0.006282	0.921133	0.386649	0.044461
18491	0.740275	0.459175	-9.724112	0.010643	0.005533	-0.002697	0.125415	0.318581	0.651782	0.006035	0.921126	0.386683	0.044355
18492	0.747417	0.478432	-9.726176	-0.008635	0.000034	-0.000941	0.125422	0.318295	0.650601	0.006154	0.921025	0.386928	0.044289
18493	0.723513	0.435111	-9.715003	-0.001596	0.005516	-0.002759	0.125682	0.318711	0.651386	0.006134	0.921016	0.386952	0.044275
18494	0.737967	0.434894	-9.786893	0.005355	0.005538	0.000046	0.128201	0.318413	0.651891	0.005954	0.920935	0.387155	0.044203
18495	0.747469	0.466310	-9.752753	-0.001552	-0.001805	-0.009208	0.127008	0.319104	0.651113	0.005994	0.920882	0.387297	0.044052
18496	0.740410	0.430267	-9.734119	-0.003299	0.009160	-0.008309	0.127929	0.319109	0.652680	0.005951	0.920719	0.387680	0.044112
18497	0.766856	0.444618	-9.774484	-0.036677	0.000019	0.002611	0.128470	0.318131	0.651363	0.006613	0.920751	0.387574	0.044269
18498	0.795558	0.492745	-9.790346	-0.008667	-0.009088	0.000920	0.130057	0.317985	0.652269	0.006803	0.920682	0.387761	0.044036
18499	0.786032	0.468745	-9.766764	0.012424	-0.001776	-0.006367	0.131128	0.317410	0.650817	0.006582	0.920653	0.387863	0.043781
18500	0.737860	0.459096	-9.745742	-0.027933	-0.008198	0.004512	0.132049	0.318094	0.651728	0.007116	0.920606	0.387973	0.043714
18501	0.742733	0.449571	-9.719422	-0.036590	-0.000007	-0.004773	0.129812	0.316045	0.649777	0.007781	0.920580	0.388003	0.043872
18502	0.740343	0.444721	-9.729115	-0.020004	0.005504	-0.001006	0.131412	0.314380	0.649501	0.008069	0.920485	0.388209	0.043995
18503	0.749726	0.497481	-9.785906	-0.022805	0.005540	0.011899	0.132996	0.316551	0.649227	0.008420	0.920586	0.387945	0.044151
18504	0.747479	0.463879	-9.759990	-0.003442	0.007365	0.003689	0.132472	0.314642	0.649493	0.008384	0.920520	0.388098	0.044182
18505	0.732948	0.478361	-9.738316	-0.003371	0.000034	-0.002761	0.134725	0.315435	0.649212	0.008431	0.920515	0.388120	0.044082
18506	0.728016	0.502480	-9.718818	-0.016511	0.002760	-0.002833	0.136854	0.315942	0.647490	0.008678	0.920414	0.388349	0.044128
18507	0.717908	0.598548	-9.765579	-0.003538	-0.001769	0.006464	0.136985	0.315673	0.648145	0.008738	0.920482	0.388201	0.043999
18508	0.718311	0.514410	-9.742748	0.000875	0.005547	0.007402	0.138981	0.314820	0.647341	0.008635	0.920468	0.388242	0.043963
18509	0.699100	0.497494	-9.752768	-0.001666	0.005521	-0.000917	0.138185	0.314559	0.647741	0.008612	0.920473	0.388232	0.043951
18510	0.718388	0.497533	-9.752587	-0.008747	0.012846	0.006420	0.139515	0.314265	0.647205	0.008629	0.920437	0.388296	0.044124
18511	0.737516	0.531227	-9.761539	-0.006980	-0.001776	0.004605	0.138851	0.314546	0.647211	0.008757	0.920491	0.388179	0.044020
18512	0.720687	0.521634	-9.742624	-0.016634	0.005528	0.007313	0.139247	0.314273	0.647732	0.008975	0.920460	0.388235	0.044120
18513	0.747308	0.497345	-9.824342	-0.026380	0.009208	0.017413	0.139644	0.314407	0.647860	0.009362	0.920600	0.387866	0.044371
18514	0.723232	0.492714	-9.757411	0.003455	-0.001744	0.013888	0.139643	0.313592	0.648516	0.009261	0.920629	0.387819	0.044182
18515	0.708973	0.449404	-9.748549	-0.003551	-0.007229	0.017554	0.138323	0.314410	0.646690	0.009353	0.920789	0.387465	0.043952
18516	0.730352	0.516791	-9.757007	-0.031512	0.010082	0.006308	0.138590	0.312229	0.647999	0.009809	0.920736	0.387544	0.044251
18517	0.742150	0.569623	-9.794567	-0.015940	0.000091	0.022090	0.140187	0.311928	0.647199	0.010070	0.920921	0.387097	0.044254
18518	0.737552	0.524041	-9.752036	-0.041154	0.005507	0.008112	0.139788	0.311663	0.647595	0.010738	0.920886	0.387129	0.044544
18519	0.730356	0.516873	-9.732998	-0.040296	0.012821	0.009951	0.141904	0.311515	0.648890	0.011358	0.920960	0.386886	0.044968
18520	0.699062	0.507267	-9.709417	-0.029630	0.007305	-0.004754	0.141913	0.310274	0.648102	0.011813	0.920838	0.387137	0.045199
18521	0.691597	0.555296	-9.732821	-0.010564	0.007368	0.011029	0.141786	0.309450	0.647709	0.011925	0.920932	0.386900	0.045290
18522	0.698665	0.588884	-9.765894	-0.008818	-0.005424	0.010134	0.143767	0.310803	0.648350	0.012081	0.920937	0.386901	0.045129
18523	0.693875	0.581622	-9.775644	-0.015923	0.003731	0.019313	0.142180	0.309860	0.648100	0.012315	0.921097	0.386505	0.045195
18524	0.710819	0.569798	-9.725236	-0.034996	-0.005468	0.004465	0.144034	0.309573	0.648872	0.012958	0.921049	0.386595	0.045235
18525	0.727624	0.584195	-9.746484	-0.015740	-0.001792	0.002711	0.144307	0.308466	0.648082	0.013246	0.921085	0.386503	0.045194
18526	0.742182	0.564991	-9.741816	-0.028048	0.009177	0.008171	0.144586	0.307893	0.645981	0.013646	0.921060	0.386519	0.045451
18527	0.698683	0.583981	-9.792371	-0.026391	0.012847	0.013709	0.143383	0.307518	0.648089	0.014005	0.921165	0.386219	0.045764
18528	0.710808	0.569600	-9.782857	-0.029896	-0.001770	0.017406	0.143916	0.306418	0.648347	0.014513	0.921207	0.386090	0.045837
18529	0.694070	0.543368	-9.704157	-0.007034	-0.001770	0.011062	0.142994	0.305736	0.647567	0.014627	0.921310	0.385853	0.045729
18530	0.689091	0.574468	-9.754182	-0.008805	0.007364	0.008269	0.142457	0.305618	0.648883	0.014684	0.921277	0.385920	0.045805
18531	0.722835	0.579578	-9.686575	0.005208	-0.007234	0.012054	0.143257	0.304515	0.649007	0.014612	0.921397	0.385674	0.045501
18532	0.698433	0.636927	-9.789230	-0.008841	0.005539	0.007346	0.144321	0.304225	0.648605	0.014687	0.921377	0.385712	0.045542
18533	0.722637	0.617775	-9.774868	0.003351	0.005575	0.015716	0.144186	0.304638	0.648737	0.014547	0.921513	0.385400	0.045490
18534	0.698779	0.564837	-9.761429	-0.012280	0.003702	0.006412	0.144848	0.305993	0.647945	0.014698	0.921465	0.385504	0.045524
18535	0.698854	0.550515	-9.728019	-0.024475	0.001848	0.002662	0.144586	0.304223	0.648734	0.015109	0.921495	0.385406	0.045612
18536	0.693829	0.593851	-9.717855	-0.010523	-0.009093	0.007362	0.145117	0.304080	0.648729	0.015326	0.921479	0.385463	0.045397
18537	0.667122	0.632249	-9.731970	0.008781	-0.005439	-0.000855	0.146442	0.305155	0.648194	0.015184	0.921498	0.385458	0.045092
18538	0.688845	0.627480	-9.731834	0.017473	0.003727	0.004713	0.147237	0.305012	0.648450	0.014790	0.921466	0.385573	0.044897
18539	0.674257	0.651382	-9.770047	-0.008962	0.005564	0.019341	0.147775	0.304718	0.647134	0.014874	0.921625	0.385183	0.044936
18540	0.664737	0.627481	-9.717655	-0.036822	-0.001811	0.008137	0.148034	0.304729	0.648444	0.015520	0.921601	0.385202	0.045059
18541	0.672020	0.617952	-9.693713	-0.012243	0.010991	0.000859	0.147911	0.303078	0.647657	0.015640	0.921613	0.385151	0.045217
18542	0.703251	0.636863	-9.810793	-0.015692	0.001838	-0.008371	0.148039	0.304038	0.647918	0.015884	0.921471	0.385477	0.045238
18543	0.722543	0.636960	-9.793806	-0.008916	0.001908	0.015659	0.148837	0.303074	0.648305	0.016000	0.921605	0.385154	0.045210
18544	0.703567	0.574669	-9.703629	-0.003486	0.012838	0.002750	0.148568	0.302813	0.649225	0.015924	0.921544	0.385288	0.045343
18545	0.674568	0.589098	-9.689293	-0.015694	0.014633	-0.002854	0.148169	0.302412	0.649753	0.016079	0.921522	0.385304	0.045594
18546	0.688704	0.656273	-9.755439	-0.015763	-0.007284	0.000869	0.147252	0.302263	0.647530	0.016386	0.921454	0.385471	0.045452
18547	0.679032	0.660984	-9.779470	0.005113	0.014697	0.010169	0.147509	0.302276	0.649103	0.016147	0.921540	0.385265	0.045547
18548	0.698641	0.593680	-9.770629	0.010581	-0.007267	-0.004531	0.147516	0.302126	0.647922	0.015974	0.921444	0.385542	0.045200
18549	0.698455	0.632098	-9.794099	-0.008787	0.013748	0.000874	0.147780	0.302397	0.647920	0.016005	0.921454	0.385495	0.045382
18550	0.693781	0.603443	-9.727324	-0.005287	0.003707	0.006445	0.148048	0.301574	0.648048	0.016029	0.921426	0.385564	0.045363
18551	0.683927	0.646647	-9.753218	-0.015833	0.002785	0.007314	0.148040	0.302676	0.648705	0.016269	0.921493	0.385389	0.045399
18552	0.683895	0.651270	-9.808371	-0.001828	0.005539	0.004612	0.148308	0.302397	0.648440	0.016216	0.921440	0.385520	0.045386
18553	0.688846	0.627513	-9.722231	-0.012234	0.007335	-0.000980	0.149237	0.302522	0.648302	0.016362	0.921441	0.385502	0.045475
18554	0.660060	0.598760	-9.670087	-0.003433	0.009160	-0.002785	0.148429	0.304185	0.649358	0.016317	0.921327	0.385768	0.045540
18555	0.645332	0.651455	-9.731904	-0.003493	0.013732	-0.002795	0.148166	0.303232	0.649622	0.016255	0.921311	0.385793	0.045676
18556	0.684115	0.608253	-9.722546	-0.001774	0.007360	0.004611	0.147108	0.302559	0.649631	0.016188	0.921270	0.385890	0.045696
18557	0.664702	0.632079	-9.780010	-0.016542	0.018270	-0.012094	0.146572	0.303256	0.650160	0.016339	0.921174	0.386076	0.046012
18558	0.683944	0.641711	-9.789298	0.008779	0.005526	-0.004563	0.147632	0.304333	0.649496	0.016100	0.921060	0.386368	0.045914
18559	0.660236	0.557524	-9.766693	0.017530	0.005543	0.001022	0.147098	0.305706	0.649239	0.015708	0.921088	0.386340	0.045734
18560	0.626353	0.583876	-9.781044	0.012378	0.007329	-0.011930	0.144977	0.304367	0.649911	0.015394	0.920910	0.386789	0.045639
18561	0.684242	0.579197	-9.775767	0.005362	0.012817	-0.010126	0.144582	0.303823	0.649783	0.015178	0.920841	0.386957	0.045680
18562	0.703501	0.589156	-9.689022	0.010566	0.016494	-0.002723	0.145107	0.304507	0.650304	0.014820	0.920735	0.387210	0.045770
18563	0.701022	0.603606	-9.684041	0.028056	0.009206	-0.000778	0.143376	0.307258	0.649532	0.014204	0.920749	0.387226	0.045571
18564	0.736770	0.690141	-9.730508	0.000884	0.012835	-0.003692	0.143108	0.306587	0.650583	0.014052	0.920627	0.387508	0.045669
18565	0.768092	0.695033	-9.725346	0.005177	0.001902	0.006499	0.140723	0.308104	0.648898	0.013913	0.920697	0.387366	0.045520
18566	0.751490	0.637298	-9.711906	-0.024508	0.013733	0.000795	0.141252	0.307287	0.649943	0.014218	0.920603	0.387539	0.045832
18567	0.744456	0.593863	-9.743791	-0.022699	-0.009118	-0.001004	0.139393	0.308127	0.649696	0.014684	0.920616	0.387507	0.045698
18568	0.720639	0.531210	-9.756895	0.000074	0.000043	-0.000900	0.140187	0.307307	0.650739	0.014644	0.920531	0.387726	0.045567
18569	0.723134	0.511816	-9.800357	0.012316	0.005543	-0.000845	0.139790	0.307037	0.650742	0.014345	0.920543	0.387726	0.045430
18570	0.718169	0.540575	-9.831210	-0.005224	0.011010	-0.000944	0.138058	0.308158	0.651281	0.014316	0.920433	0.387974	0.045542
18571	0.699060	0.507234	-9.719021	-0.010299	0.023752	-0.014833	0.135952	0.305975	0.649723	0.014300	0.920313	0.388216	0.045910
18572	0.703690	0.545547	-9.776058	0.008960	0.010063	-0.017484	0.134621	0.305456	0.651045	0.014033	0.920089	0.388758	0.045890
18573	0.717996	0.579248	-9.780253	0.029061	0.005523	-0.015531	0.134343	0.306980	0.652491	0.013432	0.919991	0.389044	0.045615
18574	0.703350	0.620389	-9.702990	0.022872	0.014662	-0.010042	0.134083	0.307244	0.651182	0.012867	0.919821	0.389470	0.045573
18575	0.717728	0.637090	-9.753036	0.017522	0.014681	-0.002686	0.133545	0.307536	0.652367	0.012399	0.919811	0.389511	0.045561
18576	0.705723	0.627539	-9.724474	-0.003364	0.001836	-0.012001	0.131949	0.308651	0.652511	0.012417	0.919622	0.389964	0.045487
18577	0.708300	0.593979	-9.688910	-0.008609	0.007316	-0.010189	0.132209	0.308930	0.653297	0.012498	0.919553	0.390118	0.045541
18578	0.730085	0.574665	-9.720186	0.007078	0.005529	-0.002721	0.132083	0.308103	0.652641	0.012289	0.919457	0.390360	0.045455
18579	0.746980	0.569780	-9.751307	-0.015714	0.012825	-0.001001	0.132346	0.307560	0.653426	0.012449	0.919453	0.390340	0.045670
18580	0.756659	0.562606	-9.744115	-0.017416	0.009159	-0.004695	0.133144	0.308091	0.652633	0.012664	0.919333	0.390597	0.045841
18581	0.761627	0.531292	-9.756512	-0.026220	0.003685	0.002654	0.133539	0.308363	0.652892	0.013082	0.919362	0.390497	0.045973
18582	0.742116	0.574222	-9.856922	-0.013138	-0.009090	0.002738	0.132216	0.307556	0.652902	0.013352	0.919302	0.390654	0.045778
18583	0.708533	0.543332	-9.723228	-0.008634	0.010983	-0.006500	0.133142	0.307822	0.653157	0.013396	0.919258	0.390741	0.045904
18584	0.727692	0.569758	-9.746686	-0.013993	0.007349	0.002707	0.132350	0.308232	0.652114	0.013554	0.919183	0.390897	0.046018
18585	0.698655	0.593943	-9.693801	-0.015665	-0.009125	-0.002816	0.131154	0.306346	0.653960	0.013881	0.919185	0.390905	0.045830
18586	0.703253	0.636904	-9.798788	0.006889	0.001909	0.010201	0.132348	0.306877	0.653557	0.013692	0.919188	0.390921	0.045683
18587	0.717927	0.593670	-9.784853	-0.009663	0.007360	0.004573	0.130758	0.307164	0.653045	0.013775	0.919234	0.390802	0.045752
18588	0.708470	0.555248	-9.756672	-0.020963	-0.001805	0.000840	0.131425	0.306333	0.652908	0.014133	0.919147	0.390994	0.045753
18589	0.691520	0.572189	-9.718181	-0.005226	0.000040	0.002761	0.131292	0.306334	0.652909	0.014192	0.919186	0.390911	0.045651
18590	0.665140	0.540731	-9.754879	-0.000109	0.007388	0.015697	0.131158	0.306338	0.653173	0.014082	0.919218	0.390838	0.045661
18591	0.650690	0.535782	-9.786293	-0.003496	0.009180	0.002756	0.130628	0.306616	0.652915	0.014036	0.919250	0.390759	0.045710
18592	0.660147	0.574204	-9.814474	-0.001725	0.011000	-0.002776	0.129832	0.306352	0.653052	0.013944	0.919129	0.391037	0.045794
18593	0.693804	0.598631	-9.727391	0.008770	0.007364	0.000973	0.131159	0.306608	0.652779	0.013688	0.919152	0.391001	0.045710
18594	0.717964	0.589120	-9.708094	-0.008705	0.009170	-0.000963	0.130623	0.307984	0.652784	0.013738	0.919050	0.391228	0.045816
18595	0.732469	0.579393	-9.746506	0.000063	0.020142	-0.004625	0.131162	0.306603	0.652255	0.013547	0.919015	0.391291	0.046034
18596	0.737231	0.588765	-9.823153	-0.015809	0.014671	0.004532	0.132482	0.306600	0.653425	0.013680	0.918965	0.391374	0.046297
18597	0.737240	0.588929	-9.775137	-0.017480	0.009168	-0.001005	0.132478	0.307152	0.653818	0.013894	0.918963	0.391351	0.046454
18598	0.746989	0.569961	-9.698488	-0.029758	0.002771	0.006326	0.131551	0.307160	0.653563	0.014372	0.918906	0.391450	0.046609
18599	0.698830	0.557931	-9.670298	-0.019084	0.005473	-0.010238	0.132346	0.307832	0.653164	0.014650	0.918835	0.391594	0.046707
18600	0.703349	0.617753	-9.770247	-0.017537	0.011000	0.002680	0.131288	0.306207	0.653828	0.014844	0.918764	0.391729	0.046916
18601	0.717841	0.613019	-9.755774	-0.008788	0.007360	0.004577	0.131031	0.304290	0.653698	0.014905	0.918810	0.391611	0.046972
18602	0.703434	0.598371	-9.808930	-0.008792	0.007359	0.003654	0.130239	0.305786	0.651737	0.014966	0.918745	0.391752	0.047047
18603	0.708259	0.598438	-9.792079	-0.033390	0.005529	0.013685	0.128112	0.304869	0.653459	0.015483	0.918858	0.391443	0.047262
18604	0.732615	0.550698	-9.694091	-0.001819	0.009215	0.013841	0.131031	0.304833	0.653173	0.015392	0.918878	0.391391	0.047319
18605	0.723098	0.521630	-9.745003	0.011429	-0.001764	0.002852	0.129167	0.305140	0.654369	0.015147	0.918926	0.391321	0.047045
18606	0.717954	0.588931	-9.763313	0.001817	0.007348	-0.004597	0.128903	0.305278	0.654109	0.015021	0.918799	0.391626	0.047034
18607	0.737093	0.620227	-9.769897	-0.010464	0.014650	-0.004672	0.127839	0.305973	0.653987	0.015056	0.918766	0.391678	0.047231
18608	0.729995	0.593924	-9.717517	-0.005267	0.012846	0.004587	0.127048	0.305294	0.653599	0.015008	0.918704	0.391808	0.047379
18609	0.742072	0.589119	-9.722273	-0.001745	-0.001771	0.004628	0.129162	0.306238	0.654501	0.015001	0.918762	0.391693	0.047208
18610	0.722501	0.646651	-9.774465	-0.001731	0.001868	-0.002764	0.127704	0.305845	0.654644	0.014982	0.918662	0.391938	0.047125
18611	0.761264	0.608318	-9.748232	-0.012340	-0.000845	0.011956	0.127177	0.304756	0.654779	0.015156	0.918773	0.391678	0.047058
18612	0.732266	0.622755	-9.731495	-0.024552	0.018310	0.004480	0.127707	0.304207	0.655299	0.015420	0.918710	0.391767	0.047457
18613	0.729806	0.632310	-9.750590	-0.019378	0.012852	0.011897	0.130357	0.304998	0.655146	0.015617	0.918806	0.391506	0.047697
18614	0.684127	0.603243	-9.780233	-0.010446	0.000020	-0.004650	0.129961	0.304047	0.655543	0.015775	0.918698	0.391759	0.047647
18615	0.635821	0.622511	-9.746803	-0.028055	0.006412	0.004477	0.129697	0.304048	0.655282	0.016190	0.918739	0.391623	0.047830
18616	0.665024	0.564761	-9.764146	-0.010503	0.007345	0.002723	0.129171	0.303500	0.654762	0.016284	0.918676	0.391758	0.047917
18617	0.723059	0.531379	-9.708856	-0.022700	0.020124	-0.000124	0.130495	0.302947	0.655669	0.016492	0.918669	0.391717	0.048305
18618	0.751657	0.598501	-9.798875	-0.005227	0.000046	-0.000929	0.130762	0.302397	0.655798	0.016552	0.918604	0.391877	0.048215
18619	0.770790	0.632310	-9.774215	0.005242	0.007375	0.000957	0.130482	0.304333	0.657244	0.016342	0.918628	0.391839	0.048151
18620	0.741828	0.639553	-9.750377	0.001704	-0.005416	0.006495	0.130767	0.302386	0.654748	0.016309	0.918619	0.391891	0.047909
18621	0.737292	0.579419	-9.741659	-0.008754	0.001877	0.004587	0.130771	0.300883	0.655141	0.016394	0.918671	0.391771	0.047855
18622	0.717781	0.627604	-9.712357	0.012293	0.012845	-0.002709	0.129976	0.302522	0.653705	0.016033	0.918578	0.392004	0.047863
18623	0.708037	0.646679	-9.757794	0.005291	0.003695	-0.004577	0.130367	0.301852	0.655670	0.015855	0.918561	0.392066	0.047728
18624	0.736894	0.661027	-9.800537	-0.008835	-0.001768	0.006435	0.130498	0.301718	0.656062	0.015989	0.918552	0.392093	0.047635
18625	0.736842	0.675769	-9.711503	0.001713	0.011023	0.002775	0.131559	0.303337	0.654873	0.015815	0.918585	0.392019	0.047667
18626	0.717677	0.649244	-9.716856	-0.003630	0.005559	0.013832	0.130765	0.301848	0.655666	0.015788	0.918626	0.391924	0.047671
18627	0.722604	0.627630	-9.707510	-0.012431	-0.000830	0.021182	0.133024	0.302085	0.654599	0.015950	0.918810	0.391495	0.047602
18628	0.703488	0.588918	-9.758647	0.005203	-0.001757	0.008354	0.133553	0.301947	0.655119	0.015824	0.918827	0.391484	0.047400
18629	0.693879	0.581704	-9.751636	-0.015808	0.005529	0.008236	0.133555	0.301943	0.654725	0.016010	0.918902	0.391291	0.047468
18630	0.737248	0.589077	-9.731921	-0.003460	0.009180	-0.000935	0.133827	0.299751	0.654985	0.015967	0.918839	0.391435	0.047531
18631	0.766268	0.569819	-9.751126	0.016648	0.005561	0.002866	0.133561	0.300571	0.654462	0.015556	0.918882	0.391371	0.047345
18632	0.746956	0.574576	-9.756042	0.001816	-0.009090	-0.000879	0.135022	0.300550	0.654057	0.015560	0.918837	0.391516	0.047031
18633	0.722938	0.555310	-9.746933	-0.006159	-0.009075	0.010156	0.136609	0.301085	0.654569	0.015672	0.918944	0.391293	0.046756
18634	0.684320	0.564931	-9.725552	-0.005159	-0.009114	-0.002762	0.137143	0.300393	0.654433	0.015806	0.918887	0.391452	0.046496
18635	0.688617	0.670366	-9.856073	-0.017540	-0.014592	-0.000051	0.136875	0.300538	0.654960	0.016182	0.918916	0.391403	0.046204
18636	0.683653	0.704373	-9.759613	-0.005331	-0.001779	0.004603	0.137942	0.299834	0.654295	0.016254	0.918903	0.391445	0.046083
18637	0.688947	0.608443	-9.669682	-0.026237	0.001842	0.002649	0.140597	0.300751	0.653094	0.016662	0.918935	0.391344	0.046163
18638	0.717596	0.666055	-9.726223	-0.022791	0.005510	0.002660	0.141521	0.301022	0.653873	0.017001	0.918900	0.391394	0.046311
18639	0.681310	0.689930	-9.759837	0.005206	-0.008170	0.002821	0.143119	0.300040	0.653335	0.016912	0.918952	0.391316	0.045962
18640	0.683929	0.646679	-9.743614	-0.013194	0.001871	0.006405	0.144576	0.299754	0.653848	0.017100	0.918961	0.391287	0.045970
18641	0.688827	0.632391	-9.702957	-0.036742	0.010963	-0.001111	0.145513	0.297960	0.653577	0.017637	0.918950	0.391249	0.046300
18642	0.693531	0.659001	-9.664128	-0.023597	0.027417	-0.004763	0.144715	0.299197	0.653059	0.017826	0.918838	0.391438	0.046855
18643	0.691076	0.668655	-9.654412	-0.010400	0.029239	-0.012082	0.144982	0.299327	0.652664	0.017747	0.918733	0.391632	0.047311
18644	0.722467	0.648646	-9.894474	-0.005228	0.012823	-0.009257	0.145773	0.299056	0.653838	0.017717	0.918614	0.391897	0.047453
18645	0.717557	0.665316	-9.942301	0.006802	-0.010864	0.013912	0.145115	0.299325	0.652663	0.017611	0.918757	0.391616	0.047046
18646	0.689069	0.579288	-9.751714	-0.001816	0.001893	0.010158	0.145657	0.297121	0.652001	0.017585	0.918791	0.391545	0.046967
18647	0.751964	0.536159	-9.734927	0.033332	-0.018187	0.002988	0.145523	0.296718	0.652658	0.017051	0.918865	0.391486	0.046214
18648	0.761483	0.562640	-9.736867	0.127845	-0.043661	0.007197	0.147239	0.300656	0.651203	0.015003	0.918962	0.391564	0.044281
18649	0.691802	0.511983	-9.733427	0.061330	-0.018160	0.004975	0.147360	0.303397	0.651466	0.013947	0.919056	0.391493	0.043310
18650	0.640889	0.569492	-9.773908	-0.068269	-0.001860	0.002443	0.149750	0.303638	0.650922	0.015180	0.919015	0.391500	0.043679
18651	0.621044	0.690006	-9.702782	-0.071796	-0.001875	0.000572	0.149360	0.301451	0.650924	0.016453	0.919020	0.391398	0.044049
18652	0.601630	0.713816	-9.765048	0.000865	0.001848	-0.004604	0.148431	0.301462	0.650931	0.016392	0.918940	0.391599	0.043942
18653	0.611310	0.704030	-9.817911	0.027997	-0.007256	-0.004451	0.150027	0.301437	0.650262	0.015887	0.918941	0.391674	0.043429
18654	0.623811	0.612861	-9.747051	-0.022741	-0.010958	0.000839	0.150031	0.300341	0.650262	0.016356	0.918913	0.391738	0.043273
18655	0.650404	0.598526	-9.732599	-0.061299	0.009118	0.004306	0.150020	0.301721	0.651312	0.017357	0.918939	0.391579	0.043763
18656	0.688729	0.651502	-9.743503	-0.017486	0.005499	-0.002851	0.151091	0.300059	0.650647	0.017603	0.918863	0.391735	0.043868
18657	0.669732	0.588834	-9.763764	-0.008704	0.016469	-0.004667	0.150560	0.299521	0.651044	0.017586	0.918830	0.391790	0.044080
18658	0.650423	0.591028	-9.814329	-0.031411	0.001808	-0.010297	0.150288	0.300082	0.652096	0.018123	0.918691	0.392074	0.044224
18659	0.678854	0.696947	-9.817380	-0.043740	0.001805	-0.008517	0.150956	0.299520	0.651435	0.018867	0.918628	0.392164	0.044440
18660	0.664101	0.762274	-9.703767	-0.040284	-0.001842	-0.002962	0.152163	0.297307	0.650637	0.019591	0.918552	0.392288	0.044590
18661	0.642451	0.755298	-9.620041	-0.036841	-0.009134	0.007217	0.152566	0.297291	0.649584	0.020287	0.918623	0.392090	0.044560
18662	0.620619	0.781592	-9.658287	-0.019420	-0.023719	0.014710	0.151104	0.296905	0.650383	0.020781	0.918698	0.391934	0.044152
18663	0.591811	0.752428	-9.726186	0.012045	-0.005403	0.015765	0.151244	0.294442	0.650774	0.020548	0.918852	0.391623	0.043811
18664	0.601564	0.728295	-9.752842	-0.005447	0.016506	0.011952	0.152831	0.294570	0.651680	0.020475	0.918897	0.391497	0.044031
18665	0.601335	0.771156	-9.884283	0.022463	0.009245	0.015796	0.150711	0.294182	0.651565	0.019941	0.919043	0.391200	0.043877
18666	0.664108	0.757165	-9.790265	0.043485	0.022070	0.017730	0.150043	0.296102	0.651047	0.018917	0.919120	0.391077	0.043819
18667	0.659167	0.783740	-9.756328	0.024236	0.028439	0.015775	0.150298	0.299381	0.650522	0.018205	0.919247	0.390789	0.044008
18668	0.693209	0.726320	-9.679992	-0.005540	0.020202	0.024869	0.150564	0.298426	0.651175	0.018091	0.919362	0.390492	0.044301
18669	0.756532	0.602133	-9.443470	-0.061269	0.007308	0.013538	0.150833	0.297464	0.651172	0.019116	0.919458	0.390162	0.044775
18670	0.826164	0.662358	-9.463582	-0.092762	-0.018309	0.011573	0.152694	0.296484	0.651157	0.020920	0.919487	0.389972	0.045035
18671	0.698392	0.646651	-9.760285	-0.061294	-0.019204	0.004349	0.152180	0.293057	0.650372	0.022154	0.919532	0.389799	0.045025
18672	0.626308	0.583021	-10.030733	-0.003734	-0.019097	0.018488	0.153109	0.292774	0.650496	0.022321	0.919655	0.389550	0.044580
18673	0.573420	0.551780	-9.988452	0.006948	0.003704	0.000048	0.154566	0.291946	0.651533	0.022114	0.919676	0.389527	0.044450
18674	0.568389	0.600258	-9.882186	0.005234	0.005516	-0.002736	0.154984	0.290271	0.648905	0.021944	0.919621	0.389674	0.044378
18675	0.640304	0.694742	-9.736145	-0.010425	0.009132	-0.012054	0.154306	0.292210	0.650223	0.022022	0.919536	0.389860	0.044474
18676	0.756369	0.633127	-9.527062	-0.031379	0.009128	-0.004772	0.153779	0.292074	0.649703	0.022496	0.919428	0.390056	0.044755
18677	0.881571	0.672062	-9.472531	-0.086283	-0.011989	-0.025318	0.156163	0.290287	0.651782	0.024135	0.919222	0.390409	0.045060
18678	0.678592	0.767995	-9.446672	-0.087123	-0.036715	-0.032680	0.155648	0.287951	0.650473	0.026020	0.918933	0.390983	0.044918
18679	0.524267	0.754271	-9.851629	-0.036610	-0.033887	-0.023201	0.155252	0.287407	0.650476	0.026915	0.918784	0.391329	0.044433
18680	0.567679	0.733638	-10.281245	0.015751	-0.001812	-0.025746	0.156711	0.287663	0.650333	0.026630	0.918564	0.391897	0.044131
18681	0.567344	0.813810	-10.056855	0.003548	0.023738	-0.030468	0.154979	0.288242	0.651397	0.026340	0.918328	0.392442	0.044382
18682	0.543248	0.829759	-9.600717	-0.052349	0.023649	-0.027067	0.154453	0.288101	0.650483	0.027105	0.918018	0.393033	0.045083
18683	0.552912	0.835396	-9.365274	-0.038103	-0.000146	-0.039881	0.154327	0.286186	0.650614	0.027781	0.917706	0.393700	0.045216
18684	0.587111	0.744239	-9.303815	0.026690	-0.012852	-0.032145	0.154062	0.287006	0.650092	0.027390	0.917457	0.394375	0.044620
18685	0.631114	0.614174	-9.367648	0.009496	-0.058610	-0.052456	0.156177	0.288899	0.650076	0.027657	0.917121	0.395283	0.043299
18686	0.553829	0.627289	-9.709090	-0.039566	-0.049539	-0.063793	0.157643	0.288324	0.649014	0.028799	0.916627	0.396430	0.042535
18687	0.514071	0.867035	-9.941370	-0.017052	-0.034876	-0.063712	0.158189	0.288016	0.646254	0.029371	0.916163	0.397532	0.041849
18688	0.552088	0.977112	-10.141133	0.010625	-0.025635	-0.044207	0.157650	0.289399	0.646915	0.029387	0.915820	0.398394	0.041137
18689	0.513237	1.042629	-9.958121	0.012196	0.001811	-0.026713	0.157105	0.291880	0.647839	0.029111	0.915634	0.398864	0.040915
18690	0.576227	0.982927	-9.862341	-0.019187	0.010901	-0.033342	0.156044	0.291621	0.648110	0.029370	0.915308	0.399572	0.041118
18691	0.552661	0.869979	-9.806528	-0.030387	-0.001937	-0.041681	0.156857	0.291034	0.645217	0.029921	0.914980	0.400278	0.041164
18692	0.533866	0.766536	-9.788948	-0.015398	0.003543	-0.047147	0.156053	0.291058	0.646667	0.030182	0.914553	0.401230	0.041194
18693	0.512359	0.722949	-9.856981	-0.001486	0.030992	-0.041580	0.155917	0.291068	0.647455	0.029932	0.914214	0.401977	0.041609
18694	0.553281	0.732279	-9.966902	-0.011937	0.014525	-0.048988	0.153535	0.290810	0.646425	0.030043	0.913760	0.402978	0.041812
18695	0.538591	0.785681	-9.822246	0.010865	0.018187	-0.051652	0.153001	0.291367	0.646692	0.029672	0.913357	0.403911	0.041886
18696	0.581713	0.848693	-9.715327	0.052823	0.012767	-0.044050	0.151805	0.292337	0.646439	0.028609	0.912982	0.404871	0.041536
18697	0.504483	0.868067	-9.634151	0.049327	0.016402	-0.044079	0.150061	0.295658	0.647767	0.027545	0.912661	0.405695	0.041274
18698	0.523295	0.963955	-9.750267	0.033347	0.012777	-0.030313	0.150191	0.297430	0.647111	0.026826	0.912372	0.406410	0.041090
18699	0.537470	1.024018	-9.785303	0.036821	0.027400	-0.034012	0.147531	0.298969	0.647264	0.025907	0.912114	0.407044	0.041140
18700	0.504517	0.858228	-9.696708	0.000047	0.003626	-0.017543	0.147528	0.299384	0.647658	0.025857	0.911904	0.407525	0.041068
18701	0.484723	0.958744	-9.844329	-0.015762	-0.000052	-0.023159	0.147792	0.299518	0.647656	0.026122	0.911727	0.407904	0.041051
18702	0.497180	0.877218	-9.768532	-0.010570	0.020083	-0.012085	0.146734	0.300477	0.646484	0.026126	0.911527	0.408320	0.041369
18703	0.504380	0.887087	-9.701106	-0.022776	0.012750	-0.013983	0.148189	0.298837	0.648440	0.026415	0.911411	0.408531	0.041648
18704	0.439722	0.800921	-9.530065	-0.019140	0.002673	-0.015795	0.146339	0.298028	0.647667	0.026722	0.911206	0.408960	0.041715
18705	0.466378	0.764190	-9.731994	-0.015714	-0.007349	-0.012065	0.146863	0.299123	0.648188	0.027047	0.911126	0.409132	0.041566
18706	0.524114	0.785454	-9.880002	0.040154	0.007373	-0.004419	0.143145	0.298357	0.649530	0.026225	0.911029	0.409435	0.041241
18707	0.582012	0.780939	-9.826709	0.054330	0.009184	-0.019114	0.142608	0.300007	0.649535	0.025141	0.910914	0.409802	0.040817
18708	0.610860	0.800363	-9.792557	0.019229	0.012826	-0.010069	0.141544	0.300975	0.649282	0.024659	0.910748	0.410206	0.040760
18709	0.581929	0.800354	-9.778422	-0.005216	-0.000012	-0.014789	0.141014	0.300710	0.649548	0.024732	0.910645	0.410440	0.040663
18710	0.606080	0.790671	-9.809543	-0.008765	0.013705	-0.012058	0.141279	0.300978	0.649284	0.024754	0.910444	0.410866	0.040851
18711	0.572632	0.728244	-9.750711	0.003482	0.003674	-0.004596	0.141133	0.302366	0.650860	0.024628	0.910425	0.410924	0.040758
18712	0.490830	0.694678	-9.667920	0.005296	0.006392	-0.007362	0.140485	0.300168	0.649552	0.024450	0.910282	0.411257	0.040699
18713	0.478691	0.708788	-9.756662	0.015681	0.016478	-0.000865	0.139815	0.301140	0.650083	0.023992	0.910290	0.411263	0.040737
18714	0.495217	0.780830	-9.808314	0.012250	0.001831	-0.011937	0.140877	0.300583	0.650336	0.023730	0.910124	0.411665	0.040534
18715	0.497589	0.793195	-9.712090	0.024524	0.009149	-0.011887	0.139809	0.303055	0.649821	0.023184	0.910051	0.411875	0.040358
18716	0.499741	0.848602	-9.694487	0.017290	0.001886	0.010234	0.139947	0.302772	0.649033	0.022810	0.910053	0.411914	0.040126
18717	0.514414	0.805351	-9.685353	0.001753	0.023748	-0.012026	0.140078	0.302639	0.649557	0.022567	0.909956	0.412114	0.040405
18718	0.462045	0.665941	-9.610974	-0.031460	-0.007354	-0.002913	0.139413	0.303329	0.649300	0.023168	0.909845	0.412326	0.040400
18719	0.524818	0.641471	-9.766779	0.007068	-0.020096	-0.006384	0.141532	0.302223	0.650725	0.023181	0.909833	0.412408	0.039835
18720	0.529730	0.616975	-9.896717	0.054234	0.003737	-0.002488	0.139948	0.303043	0.648771	0.022133	0.909774	0.412645	0.039324
18721	0.578097	0.588361	-9.848652	0.044640	0.022004	-0.004408	0.139406	0.304975	0.649563	0.021104	0.909760	0.412739	0.039215
18722	0.625845	0.689621	-9.817977	0.012303	0.023779	-0.013806	0.138873	0.305529	0.649568	0.020662	0.909558	0.413188	0.039410
18723	0.678825	0.704256	-9.790870	0.019316	0.007347	-0.011899	0.138336	0.306908	0.649835	0.020217	0.909482	0.413392	0.039247
18724	0.678967	0.680727	-9.635150	0.042099	0.014681	-0.008104	0.137673	0.307595	0.649316	0.019303	0.909342	0.413763	0.039033
18725	0.693437	0.675574	-9.743120	0.007095	0.009159	-0.011962	0.137533	0.308969	0.649580	0.019062	0.909259	0.413960	0.039014
18726	0.659821	0.646672	-9.731836	-0.012301	0.018309	0.002692	0.135162	0.307061	0.647893	0.019099	0.909188	0.414086	0.039319
18727	0.587775	0.594261	-9.536384	-0.033145	0.005451	-0.002934	0.136091	0.306777	0.647886	0.019609	0.909166	0.414085	0.039574
18728	0.575433	0.646501	-9.732626	-0.019239	0.001824	-0.002858	0.135560	0.304745	0.649594	0.019915	0.909085	0.414242	0.039634
18729	0.500818	0.617310	-9.781747	0.000072	0.007302	-0.010153	0.136349	0.306380	0.649589	0.019811	0.909016	0.414399	0.039642
18730	0.457523	0.598219	-9.710397	0.015882	0.003647	-0.011915	0.135826	0.306915	0.647757	0.019470	0.908868	0.414759	0.039440
18731	0.457624	0.573909	-9.782759	0.020992	0.005518	0.001031	0.137141	0.308826	0.648534	0.018990	0.908901	0.414728	0.039239
18732	0.469492	0.609716	-9.873374	-0.003390	0.007281	-0.017553	0.138466	0.308269	0.649179	0.018976	0.908706	0.415152	0.039260
18733	0.515115	0.656070	-9.713849	-0.008594	-0.000040	-0.017571	0.137535	0.309101	0.649056	0.019096	0.908578	0.415434	0.039192
18734	0.567917	0.709297	-9.659794	-0.020758	-0.001900	-0.026860	0.137940	0.308811	0.648003	0.019480	0.908296	0.416032	0.039188
18735	0.581938	0.800510	-9.732806	0.007867	0.000015	-0.008263	0.137796	0.309924	0.649447	0.019300	0.908251	0.416158	0.038991
18736	0.591730	0.764000	-9.860466	0.012231	0.003681	-0.010089	0.137273	0.308826	0.648664	0.019025	0.908114	0.416485	0.038821
18737	0.546271	0.689296	-9.866739	0.019138	0.005542	0.002866	0.135949	0.309924	0.647363	0.018590	0.908161	0.416420	0.038637
18738	0.510218	0.670383	-9.747304	-0.005260	0.001831	-0.002791	0.135809	0.311299	0.647759	0.018639	0.908053	0.416657	0.038583
18739	0.471659	0.665394	-9.776543	0.029798	-0.001804	-0.008146	0.134877	0.310501	0.649078	0.018085	0.908018	0.416796	0.038170
18740	0.529355	0.699018	-9.828349	0.068234	0.005572	-0.004270	0.135272	0.312134	0.648419	0.016771	0.907932	0.417093	0.037570
18741	0.544100	0.638775	-9.862667	0.073306	0.022079	0.014192	0.134335	0.315425	0.647773	0.015213	0.908077	0.416867	0.037236
18742	0.597479	0.574439	-9.709424	0.054120	0.009270	0.018732	0.132471	0.316819	0.648051	0.014105	0.908136	0.416813	0.036828
18743	0.602361	0.559846	-9.757598	0.043598	0.016574	0.018669	0.134854	0.318704	0.647508	0.013128	0.908311	0.416481	0.036646
18744	0.622033	0.478022	-9.772966	0.001644	0.009217	0.017550	0.132331	0.319011	0.647922	0.012976	0.908361	0.416373	0.036673
18745	0.607550	0.482920	-9.739422	-0.036820	0.005505	0.013668	0.132864	0.318184	0.648048	0.013550	0.908481	0.416069	0.036961
18746	0.583072	0.559807	-9.757778	-0.024536	-0.001813	0.006354	0.133666	0.315444	0.648828	0.013975	0.908463	0.416090	0.037002
18747	0.576009	0.515822	-9.950520	0.010364	0.005564	0.012061	0.133125	0.316830	0.649882	0.013692	0.908581	0.415850	0.036899
18748	0.489646	0.426893	-9.870949	0.033131	0.023857	0.015840	0.133929	0.317756	0.647515	0.012847	0.908611	0.415809	0.036930
18749	0.439652	0.299915	-9.681137	0.025491	0.014662	0.006588	0.133516	0.319830	0.648962	0.012209	0.908681	0.415681	0.036855
18750	0.444193	0.357528	-9.723500	0.040386	0.021976	-0.000733	0.132985	0.320653	0.648442	0.011261	0.908593	0.415907	0.036786
18751	0.419791	0.420125	-9.698842	0.056116	0.012852	0.000279	0.134581	0.320762	0.647511	0.010085	0.908618	0.415916	0.036411
18752	0.443591	0.487697	-9.654459	0.050083	0.016472	-0.011757	0.132713	0.322435	0.648314	0.009017	0.908464	0.416298	0.036157
18753	0.506298	0.482954	-9.670746	0.031759	0.031980	-0.019254	0.133364	0.324492	0.649228	0.008145	0.908306	0.416646	0.036324
18754	0.544485	0.559540	-9.813359	0.024660	0.029250	-0.018364	0.132048	0.324486	0.647139	0.007437	0.908083	0.417130	0.036513
18755	0.612123	0.530645	-9.858747	-0.001725	0.027441	-0.004647	0.130726	0.323949	0.646756	0.007209	0.908043	0.417188	0.036881
18756	0.568734	0.533375	-9.739077	-0.058618	0.027373	-0.001246	0.131518	0.322860	0.648324	0.008015	0.907938	0.417325	0.037733
18757	0.486279	0.647364	-9.428553	-0.157504	0.014446	0.001952	0.129932	0.320148	0.649254	0.010732	0.907934	0.417142	0.039166
18758	0.654792	0.689942	-9.740879	-0.250425	0.016224	0.003333	0.131935	0.315477	0.650153	0.015110	0.907819	0.417039	0.041418
18759	0.770341	0.723437	-9.864169	-0.400845	0.030657	-0.017751	0.130901	0.305373	0.652256	0.022131	0.907516	0.416995	0.045177
18760	0.934593	0.650791	-10.094126	-0.633621	0.041384	-0.028162	0.130019	0.290609	0.654224	0.033272	0.906804	0.417124	0.051069
18761	0.995236	1.073653	-10.313297	-0.878922	0.041123	-0.038649	0.129039	0.266260	0.656451	0.048870	0.905738	0.416858	0.058997
18762	0.935526	1.479057	-9.938456	-1.155812	0.059114	-0.021648	0.129792	0.236710	0.661023	0.069272	0.903988	0.416136	0.069556
18763	0.932937	2.033054	-9.769859	-1.478203	0.088002	-0.023354	0.128053	0.200876	0.664562	0.095224	0.901257	0.414405	0.083285
18764	0.877013	2.649573	-9.581679	-1.902220	0.091203	-0.016312	0.125589	0.149822	0.665739	0.128616	0.896531	0.411808	0.100523
18765	0.568675	3.643094	-8.768776	-2.399709	0.061340	-0.011472	0.124127	0.085560	0.662311	0.170965	0.889148	0.406834	0.121135
18766	0.701581	4.111978	-8.237597	-2.921678	0.040718	0.013579	0.121605	-0.003018	0.650746	0.222149	0.877706	0.398958	0.145310
18767	0.744233	5.312263	-7.677798	-3.399819	-0.022008	-0.003575	0.120753	-0.094622	0.626311	0.281398	0.860678	0.388087	0.171572
18768	0.900705	6.911833	-7.226571	-3.624576	-0.055136	-0.002893	0.123919	-0.183087	0.591743	0.343304	0.838310	0.374349	0.198097
18769	0.819427	7.829854	-6.107713	-3.579138	-0.070705	-0.003622	0.125331	-0.274995	0.539740	0.402902	0.811920	0.358739	0.223075
18770	0.506664	8.752235	-4.986154	-3.439433	-0.115379	0.023848	0.127805	-0.355226	0.478814	0.458379	0.783131	0.341167	0.245356
18771	0.600803	9.269857	-4.252993	-3.315375	-0.135315	0.050318	0.127303	-0.434617	0.402695	0.509969	0.752071	0.322057	0.265707
18772	0.359629	9.346717	-2.746503	-3.479690	-0.162071	0.078106	0.128584	-0.493490	0.325784	0.561562	0.716305	0.299915	0.285668
18773	0.620563	10.304375	-1.494256	-3.438099	-0.165618	0.117955	0.132691	-0.533045	0.252400	0.609816	0.677684	0.275951	0.304498
18774	0.666346	9.861911	-0.033184	-3.288547	-0.191132	0.126141	0.130345	-0.568674	0.167134	0.653234	0.638149	0.251260	0.320812
18775	0.650384	9.206459	1.100224	-3.147276	-0.168346	0.078849	0.131656	-0.587375	0.080271	0.692493	0.597232	0.227276	0.334834
18776	0.841048	8.694999	2.002308	-3.000747	-0.148284	0.016825	0.125535	-0.596740	-0.012824	0.727565	0.555845	0.204472	0.346232
18777	1.092738	8.545470	3.162116	-2.717998	-0.106090	-0.024258	0.126196	-0.594532	-0.091801	0.757369	0.516061	0.183947	0.355297
18778	1.247620	8.477972	4.442207	-2.525702	-0.082217	-0.034402	0.133357	-0.581807	-0.152854	0.782964	0.477760	0.164815	0.362697
18779	1.465551	8.323062	5.455180	-2.601302	-0.075052	-0.042175	0.134834	-0.564161	-0.221336	0.807369	0.436713	0.144776	0.369427
18780	1.410213	7.825443	6.326353	-2.792921	-0.053506	-0.081928	0.136526	-0.535001	-0.288764	0.831205	0.391274	0.123718	0.375096
18781	1.445516	7.022160	7.122063	-2.964311	-0.044700	-0.114157	0.134620	-0.491353	-0.363503	0.853932	0.341304	0.101203	0.379565
18782	1.575821	5.985754	7.240783	-3.106407	0.002662	-0.114896	0.136352	-0.438898	-0.430135	0.874297	0.287557	0.078218	0.383142
18783	1.307364	5.174630	8.031147	-3.047307	0.048365	-0.094344	0.142699	-0.386440	-0.491294	0.890844	0.233187	0.055859	0.385875
18784	1.363636	4.517484	8.627440	-2.867704	0.097963	-0.056568	0.147627	-0.323315	-0.542204	0.903044	0.181091	0.035597	0.387879
18785	0.999252	3.582204	9.052657	-2.554391	0.111175	0.012395	0.151172	-0.256939	-0.584705	0.910930	0.133825	0.017410	0.389863
18786	1.034459	2.787592	9.570003	-2.042954	0.141024	0.049120	0.149741	-0.189010	-0.614835	0.915188	0.095558	0.003835	0.391516
18787	1.304898	2.206871	9.874076	-1.631846	0.130714	0.128777	0.152976	-0.143750	-0.632681	0.916777	0.064585	-0.007114	0.394080
18788	1.218405	1.639373	10.030960	-1.434169	0.085347	0.187090	0.159952	-0.109054	-0.647939	0.916771	0.037688	-0.017164	0.397261
18789	1.096913	0.813385	9.907806	-1.246923	0.054589	0.239804	0.158818	-0.073549	-0.660114	0.915502	0.014300	-0.026575	0.401180
18790	0.753878	-0.081282	9.531945	-0.980300	0.070321	0.217170	0.158885	-0.046366	-0.667579	0.913881	-0.004213	-0.033281	0.404595
18791	0.803667	-0.418542	9.388437	-0.682003	0.087876	0.159608	0.158667	-0.021451	-0.669402	0.912469	-0.017494	-0.037509	0.407047
18792	0.537757	-0.269650	9.457664	-0.487449	0.099840	0.125487	0.160086	-0.006842	-0.672556	0.911293	-0.027181	-0.039680	0.408939
18793	0.495086	-0.413252	9.707330	-0.396130	0.104450	0.113024	0.164046	0.002532	-0.675732	0.910175	-0.035313	-0.041265	0.410648
18794	0.447059	-0.456868	9.646251	-0.387181	0.075169	0.096503	0.166404	0.011808	-0.676927	0.909130	-0.042943	-0.043077	0.412046
18795	0.228613	-0.664589	9.542869	-0.432601	0.069598	0.092593	0.169024	0.022448	-0.678387	0.907993	-0.051399	-0.045577	0.413315
18796	0.207686	-0.836153	9.343407	-0.513826	0.087750	0.073706	0.170033	0.035047	-0.677602	0.906876	-0.061405	-0.048221	0.414101
18797	-0.005872	-0.548172	9.244621	-0.623637	0.105928	0.088790	0.173962	0.050599	-0.679463	0.905381	-0.073579	-0.051593	0.414980
18798	0.110287	-0.644699	9.095506	-0.780686	0.102227	0.127695	0.175764	0.070128	-0.683273	0.903156	-0.088571	-0.056093	0.416315
18799	0.206382	-1.569210	9.587590	-0.944127	0.087515	0.176770	0.177134	0.093945	-0.683536	0.899928	-0.106396	-0.062255	0.418251
18800	0.190816	-2.348230	9.768578	-0.786056	0.043801	0.181364	0.179036	0.119791	-0.685638	0.896671	-0.121007	-0.067712	0.420420
18801	0.324349	-3.058233	9.639829	-0.387977	-0.047193	0.161413	0.177645	0.135026	-0.684308	0.894264	-0.127654	-0.071629	0.422924
18802	0.281037	-3.080273	9.552689	-0.105956	-0.120026	0.151880	0.175772	0.140924	-0.685602	0.892526	-0.128638	-0.074345	0.425820
18803	0.463414	-2.886528	9.811586	-0.113357	-0.112608	0.192433	0.173659	0.140658	-0.687159	0.890401	-0.129857	-0.077029	0.429407
18804	0.294920	-2.939233	9.977325	-0.173056	-0.100769	0.216101	0.170868	0.143419	-0.688185	0.887919	-0.132292	-0.079808	0.433278
18805	0.678898	-2.576484	9.582674	-0.079166	-0.097747	0.250721	0.169411	0.143431	-0.688698	0.885353	-0.133093	-0.081768	0.437893
18806	0.644948	-2.530438	9.698238	0.234583	-0.107337	0.304002	0.165739	0.134690	-0.690246	0.883105	-0.128379	-0.080861	0.443966
18807	0.648017	-2.165116	9.573751	0.500648	-0.073057	0.367114	0.164880	0.117569	-0.691034	0.880935	-0.119262	-0.076959	0.451451
18808	0.363850	-2.232689	9.680585	0.514006	-0.056468	0.435441	0.164013	0.102775	-0.692083	0.878056	-0.110242	-0.072326	0.460036
18809	0.229432	-2.357892	9.735192	0.331766	-0.042010	0.458491	0.160896	0.085277	-0.692066	0.874444	-0.104455	-0.069182	0.468669
18810	0.156358	-2.214778	9.410017	0.151257	-0.056814	0.458517	0.159346	0.073385	-0.691272	0.870331	-0.101789	-0.067855	0.477031
18811	0.100006	-2.032620	9.234391	0.012728	-0.088006	0.468007	0.157537	0.060666	-0.691263	0.865725	-0.101125	-0.068478	0.485391
18812	-0.166495	-2.268764	9.291011	-0.071230	-0.104577	0.474991	0.152253	0.057421	-0.693058	0.860773	-0.101870	-0.070072	0.493744
18813	-0.499574	-2.192205	9.356196	0.040737	-0.080749	0.473658	0.150409	0.055241	-0.693963	0.856016	-0.100820	-0.070219	0.502137
18814	-0.362912	-1.497055	9.909789	0.201817	-0.082459	0.455060	0.146186	0.048585	-0.693144	0.851689	-0.097052	-0.068735	0.510375
18815	0.020977	-2.111785	10.053596	0.188463	-0.154668	0.443150	0.140656	0.039186	-0.694153	0.847267	-0.092639	-0.068665	0.518499
18816	-0.000368	-1.694559	9.641521	0.219471	-0.192030	0.459960	0.132487	0.026799	-0.695667	0.842580	-0.087435	-0.068838	0.526949
18817	-0.007320	-1.247254	9.573306	0.320412	-0.184517	0.491817	0.125380	0.012903	-0.696140	0.837633	-0.080505	-0.067753	0.536003
18818	0.307919	-1.626773	9.582930	0.334301	-0.151476	0.525091	0.117460	0.002449	-0.695818	0.832258	-0.073865	-0.065905	0.545478
18819	0.059224	-2.039305	10.117388	0.191290	-0.160887	0.511465	0.111801	-0.009812	-0.695516	0.826687	-0.069338	-0.065773	0.554486
18820	0.415581	-1.913982	10.672241	0.033459	-0.192219	0.471954	0.103473	-0.017522	-0.695189	0.821191	-0.067148	-0.067969	0.562598
18821	-0.241320	-1.728833	9.609982	0.012962	-0.170384	0.447799	0.093955	-0.023053	-0.697476	0.815891	-0.065378	-0.070036	0.570213
18822	0.005204	-0.835675	9.600802	-0.082060	-0.170433	0.449130	0.086281	-0.027216	-0.697940	0.810365	-0.065275	-0.073207	0.577658
18823	-0.289050	-1.340536	9.197254	-0.273042	-0.139532	0.471205	0.077911	-0.021250	-0.699837	0.804304	-0.068521	-0.077968	0.585083
18824	-0.133887	-0.981666	9.911953	-0.244621	-0.078397	0.429704	0.073536	-0.017126	-0.703342	0.798761	-0.072081	-0.081541	0.591723
18825	0.398949	-1.498808	9.657596	0.014728	-0.082593	0.431073	0.067037	-0.017326	-0.703289	0.793514	-0.071291	-0.081984	0.598775
18826	0.723144	-1.731417	9.700572	0.176044	-0.065950	0.421736	0.061080	-0.021496	-0.702455	0.788551	-0.068271	-0.080359	0.605862
18827	1.010142	-1.250569	9.419506	0.133235	-0.069463	0.468583	0.055923	-0.028130	-0.700580	0.782906	-0.065756	-0.079133	0.613574
18828	0.837277	-1.410104	9.307622	0.047009	-0.080418	0.518002	0.049966	-0.032572	-0.699484	0.776417	-0.064723	-0.079168	0.621868
18829	0.359804	-1.394274	9.288983	-0.019820	-0.066795	0.539773	0.042024	-0.035233	-0.700733	0.769529	-0.064702	-0.079686	0.630309
18830	0.377734	-1.107961	9.271560	-0.093800	-0.022024	0.563311	0.035251	-0.034597	-0.699628	0.762193	-0.066634	-0.080509	0.638859
18831	0.260465	-1.285682	9.438425	-0.199126	-0.005613	0.605208	0.030865	-0.030859	-0.700640	0.754131	-0.070193	-0.082241	0.647762
18832	0.337783	-1.829303	9.445926	-0.134212	-0.011891	0.624033	0.024744	-0.026266	-0.700326	0.745750	-0.072955	-0.083309	0.656958
18833	0.358870	-2.209458	9.440790	-0.101062	-0.056541	0.663051	0.018631	-0.023046	-0.700406	0.736736	-0.074449	-0.084430	0.666746
18834	0.408623	-2.521192	9.724971	-0.034114	-0.082104	0.652369	0.011999	-0.023244	-0.700352	0.727755	-0.074822	-0.085145	0.676406
18835	0.640119	-2.520100	9.909603	-0.030512	-0.100353	0.654268	0.004301	-0.023419	-0.699240	0.718627	-0.074654	-0.085991	0.686008
18836	0.869875	-2.148176	10.176244	-0.272598	-0.151653	0.702945	-0.006731	-0.018899	-0.698099	0.708199	-0.077561	-0.090877	0.695831
18837	0.765622	-2.007260	10.633388	-0.238091	-0.290382	0.780841	-0.017498	-0.009486	-0.700500	0.696339	-0.077899	-0.097061	0.706840
18838	0.452725	-1.618563	10.491875	0.104203	-0.347460	0.842622	-0.031172	-0.006588	-0.700256	0.683767	-0.073029	-0.099119	0.719239
18839	0.352958	-0.947585	9.744123	0.339356	-0.377167	0.900128	-0.045748	-0.013657	-0.697780	0.670436	-0.064287	-0.098004	0.732652
18840	-0.095600	-0.903198	10.319136	0.197172	-0.329787	0.946375	-0.062578	-0.021248	-0.695286	0.656003	-0.058522	-0.098316	0.746036
18841	-0.445925	-1.249438	10.596697	-0.002237	-0.303562	0.951785	-0.081429	-0.019642	-0.693164	0.641089	-0.055435	-0.101057	0.758761
18842	0.054902	-1.119626	10.269490	0.282948	-0.254721	0.949479	-0.095107	-0.018369	-0.691085	0.626309	-0.049718	-0.098967	0.771667
18843	0.151397	-1.155132	9.681712	0.182816	-0.254732	0.965597	-0.105065	-0.019596	-0.688118	0.610974	-0.044942	-0.098159	0.784255
18844	0.172337	-1.511840	9.496849	0.158951	-0.357206	0.926893	-0.120205	-0.018708	-0.685109	0.595719	-0.039075	-0.099184	0.796087
18845	0.278745	-1.599928	9.006857	0.211840	-0.373671	0.879210	-0.135876	-0.018084	-0.681702	0.581048	-0.031895	-0.099345	0.807154
18846	0.263671	-1.974817	9.155105	0.106670	-0.352002	0.826978	-0.149957	-0.016659	-0.678570	0.566933	-0.026478	-0.101171	0.817099
18847	0.698730	-2.200180	9.141601	-0.004053	-0.306451	0.793150	-0.163653	-0.011271	-0.675963	0.553279	-0.022699	-0.104087	0.826156
18848	0.978468	-2.214316	9.067189	-0.043221	-0.255338	0.765199	-0.175232	-0.003042	-0.674423	0.539970	-0.020416	-0.107263	0.834572
18849	1.086153	-2.048572	8.921674	-0.102155	-0.147525	0.766577	-0.183507	0.006941	-0.671858	0.526758	-0.020282	-0.110089	0.842612
18850	0.773480	-2.178922	9.685163	-0.163117	-0.026181	0.751300	-0.188858	0.017015	-0.670498	0.513867	-0.023078	-0.112789	0.850110
18851	0.761999	-1.796851	9.541569	-0.113234	-0.016128	0.723833	-0.192348	0.028828	-0.671252	0.501423	-0.025191	-0.114394	0.857236
18852	0.718291	-1.732002	9.532467	0.094200	0.020631	0.716515	-0.195832	0.036144	-0.669646	0.489136	-0.026104	-0.112188	0.864569
18853	0.366532	-1.780297	9.686955	0.096083	0.042473	0.704480	-0.197587	0.042204	-0.668317	0.477055	-0.027079	-0.109574	0.871596
18854	0.194069	-2.005640	10.032692	0.287940	0.003134	0.627990	-0.198257	0.042091	-0.666737	0.466180	-0.025628	-0.104159	0.878163
18855	0.117269	-2.077754	10.098185	0.334202	-0.056397	0.565559	-0.202368	0.040368	-0.665655	0.456259	-0.022331	-0.098342	0.884114
18856	-0.076471	-1.916028	9.656909	0.411617	-0.138704	0.508849	-0.207410	0.032679	-0.659583	0.447085	-0.016989	-0.092076	0.889578
18857	0.192025	-1.588145	9.688022	0.107255	-0.166504	0.472275	-0.212593	0.031940	-0.657180	0.438383	-0.013603	-0.091303	0.894036
18858	0.153871	-1.669355	9.885788	-0.035970	-0.188664	0.453126	-0.217801	0.037778	-0.654643	0.429860	-0.011239	-0.093451	0.897976
18859	-0.211097	-2.003240	9.563202	0.422838	-0.206501	0.444408	-0.224855	0.039265	-0.651043	0.421539	-0.004436	-0.087329	0.902585
18860	-0.800563	-1.764325	9.407403	0.444203	-0.151891	0.374260	-0.232547	0.033097	-0.646523	0.414472	0.001530	-0.080529	0.906491
18861	0.032893	-1.588491	9.679329	0.242141	-0.181479	0.284705	-0.238527	0.031554	-0.643327	0.408976	0.006588	-0.077434	0.909230
18862	0.388257	-1.311524	8.843872	0.094725	-0.243892	0.197313	-0.243708	0.031629	-0.641711	0.404936	0.011625	-0.077706	0.910963
18863	0.642052	-0.935675	8.837109	-0.143628	-0.129883	0.190384	-0.250627	0.033246	-0.638636	0.401273	0.012738	-0.081200	0.912263
18864	0.837287	-1.388948	9.864890	-0.219194	0.026229	0.176857	-0.251324	0.041749	-0.638364	0.398085	0.010346	-0.085007	0.913343
18865	1.255363	-2.084587	10.252756	-0.220160	0.064570	0.150997	-0.250042	0.051474	-0.637059	0.395454	0.007364	-0.088361	0.914196
18866	1.618228	-2.349427	9.995549	-0.243074	0.134113	0.167415	-0.249958	0.065845	-0.638102	0.392595	0.002827	-0.091740	0.915120
18867	1.496543	-2.613849	10.141951	-0.059309	0.189160	0.184879	-0.246404	0.072927	-0.638128	0.389531	-0.001208	-0.091255	0.916480
18868	1.946266	-2.382945	9.854096	-0.043970	0.160092	0.212698	-0.242164	0.073976	-0.638030	0.385860	-0.004740	-0.090780	0.918068
18869	1.416252	-2.488785	9.468349	0.250160	0.063474	0.208789	-0.241111	0.073300	-0.635940	0.382133	-0.004079	-0.085671	0.920119
18870	1.561892	-2.698111	9.387547	-0.132565	0.000808	0.158974	-0.239926	0.073711	-0.634638	0.379141	-0.005247	-0.088062	0.921124
18871	1.372172	-2.331355	9.794245	-0.158821	-0.046802	0.157039	-0.240097	0.082490	-0.633583	0.376123	-0.005560	-0.091413	0.922033
18872	1.045055	-2.505862	9.615891	-0.058820	-0.081505	0.139139	-0.243842	0.086264	-0.630403	0.373345	-0.004622	-0.093065	0.923001
18873	0.861504	-1.939000	9.430070	-0.064639	-0.054066	0.151955	-0.245854	0.088506	-0.627630	0.370408	-0.004081	-0.094776	0.924012
18874	0.633970	-2.225368	10.256985	-0.251042	-0.103826	0.109553	-0.245893	0.096062	-0.625528	0.368109	-0.004098	-0.100144	0.924365
18875	1.029280	-2.231788	9.557169	0.048688	-0.162013	0.058580	-0.250699	0.100390	-0.622863	0.366677	-0.000559	-0.100583	0.924895
18876	0.161014	-2.207419	8.745159	0.206387	-0.149262	0.000269	-0.255332	0.093083	-0.619155	0.366315	0.003846	-0.097827	0.925326
18877	0.076942	-1.754372	8.993204	-0.273270	-0.043877	-0.033730	-0.256013	0.095845	-0.617706	0.366836	0.002978	-0.103346	0.924523
18878	0.332577	-1.747450	9.461430	-0.426679	0.019797	-0.088129	-0.256989	0.104786	-0.615201	0.368464	-0.000205	-0.111050	0.922985
18879	0.879453	-1.644482	9.700850	-0.351236	0.019925	-0.095117	-0.255315	0.115335	-0.613111	0.370222	-0.002708	-0.117495	0.921479
18880	0.379126	-1.885435	9.894463	0.003178	0.012973	-0.069326	-0.254671	0.118357	-0.611540	0.371467	-0.002629	-0.117314	0.921001
18881	0.500517	-1.574135	9.383803	0.113705	0.011402	-0.039236	-0.253887	0.119323	-0.609972	0.372189	-0.001681	-0.115199	0.920979
18882	0.172382	-1.542449	8.989865	0.044983	0.020508	-0.015612	-0.253215	0.114948	-0.608405	0.372461	-0.001557	-0.114188	0.920995
18883	0.336309	-1.526866	9.229286	-0.210753	0.018472	0.008939	-0.253361	0.115927	-0.606567	0.372295	-0.003293	-0.117941	0.920584
18884	0.391380	-1.934087	9.733045	-0.082696	-0.065436	0.036498	-0.253915	0.119242	-0.604462	0.371397	-0.002659	-0.119919	0.920693
18885	0.871561	-2.015079	9.693177	0.184717	-0.138028	0.099821	-0.257629	0.116021	-0.602072	0.369198	0.001198	-0.117521	0.921890
18886	0.988630	-2.319844	9.161834	0.206035	-0.103093	0.151583	-0.260820	0.114169	-0.599161	0.366076	0.004397	-0.114455	0.923509
18887	0.901376	-2.718220	9.520344	0.130029	-0.009980	0.159372	-0.262152	0.110931	-0.595741	0.363056	0.005345	-0.112158	0.924977
18888	0.830670	-3.059879	9.567707	0.059013	-0.015703	0.102738	-0.261743	0.106283	-0.594435	0.361045	0.005965	-0.111159	0.925880
18889	0.682076	-3.242566	9.707803	0.035474	-0.030598	0.019582	-0.263074	0.105084	-0.592588	0.360564	0.006893	-0.110812	0.926103
18890	0.718720	-2.838609	9.603376	0.100608	-0.028841	-0.043787	-0.264391	0.101545	-0.591792	0.361223	0.008382	-0.109119	0.926035
18891	1.126150	-2.328362	9.405472	0.024916	0.055239	-0.044307	-0.262787	0.099464	-0.592593	0.362111	0.007773	-0.108374	0.925781
18892	1.062377	-2.097345	9.448930	0.007131	0.088143	-0.032465	-0.261175	0.096278	-0.594313	0.362836	0.006395	-0.107567	0.925601
18893	0.912746	-2.037498	10.149387	-0.008006	0.022167	-0.065680	-0.259691	0.090775	-0.594983	0.364053	0.006207	-0.107672	0.925113
18894	0.372510	-2.015348	9.904582	0.055337	-0.049214	-0.105876	-0.261805	0.088607	-0.594967	0.365833	0.007881	-0.106961	0.924480
18895	0.169569	-1.926544	9.956750	-0.033612	-0.053098	-0.145095	-0.263903	0.083824	-0.596264	0.368353	0.009028	-0.108043	0.923343
18896	0.005851	-1.967010	10.180323	-0.170701	-0.018635	-0.175382	-0.262830	0.083381	-0.598241	0.371508	0.008626	-0.111270	0.921698
18897	0.343209	-1.922760	10.258515	0.000328	-0.029445	-0.204021	-0.263611	0.081457	-0.599678	0.375141	0.009679	-0.111501	0.920186
18898	0.688499	-2.038288	10.048853	0.156646	-0.043954	-0.251176	-0.264116	0.075974	-0.600595	0.379526	0.012360	-0.108867	0.918670
18899	0.580655	-2.180815	9.947417	0.257842	-0.087840	-0.296737	-0.265670	0.066130	-0.600587	0.384649	0.016608	-0.104765	0.916948
18900	0.386187	-1.862466	9.570751	0.281657	-0.113526	-0.346431	-0.268003	0.054356	-0.602541	0.390561	0.021717	-0.100325	0.914836
18901	0.240455	-1.644386	9.397196	0.115264	-0.090903	-0.362089	-0.270077	0.042864	-0.603448	0.396876	0.024996	-0.098787	0.912198
18902	0.286334	-1.156412	9.229215	-0.053374	-0.090996	-0.337122	-0.271104	0.036011	-0.605017	0.402785	0.027032	-0.100286	0.909383
18903	-0.017050	-1.254132	8.975335	0.033919	-0.121036	-0.316334	-0.272409	0.031633	-0.605927	0.408198	0.030080	-0.100438	0.906853
18904	-0.014052	-0.869165	8.966359	-0.027917	-0.117352	-0.281601	-0.275047	0.028235	-0.606300	0.412989	0.032682	-0.101706	0.904449
18905	0.373551	-0.743007	9.043768	-0.079490	-0.021215	-0.211863	-0.277159	0.024160	-0.605236	0.416755	0.032735	-0.103070	0.902563
18906	0.568430	-0.656117	9.008394	-0.027779	0.056732	-0.143424	-0.274213	0.022169	-0.609196	0.419411	0.031908	-0.102981	0.901372
18907	1.132039	-0.534876	8.952936	-0.068798	0.107215	-0.075399	-0.272081	0.021309	-0.610526	0.420967	0.029448	-0.103099	0.900717
18908	1.480479	-0.767526	9.673146	-0.223153	0.113628	-0.001420	-0.267956	0.021102	-0.612789	0.421297	0.025657	-0.106138	0.900325
18909	1.233837	-1.113416	9.992493	-0.109770	0.077320	0.073968	-0.267701	0.024110	-0.613052	0.420120	0.023103	-0.107288	0.900808
18910	1.289477	-1.172715	9.507232	0.152333	0.071345	0.111308	-0.266221	0.020245	-0.614378	0.418131	0.022991	-0.103972	0.902124
18911	1.173693	-1.158207	9.595181	0.111569	0.103386	0.159037	-0.264217	0.015028	-0.613216	0.415362	0.021667	-0.100930	0.903780
18912	0.904040	-1.230112	9.834130	0.009017	0.092314	0.184366	-0.264202	0.013096	-0.614660	0.412152	0.019834	-0.100056	0.905387
18913	1.011066	-1.429726	9.801120	0.086740	0.114417	0.211503	-0.263006	0.011038	-0.613621	0.408453	0.017995	-0.097367	0.907393
18914	1.003485	-1.865210	9.816547	0.160462	0.110847	0.217440	-0.261534	0.006644	-0.612979	0.404601	0.017003	-0.093602	0.909532
18915	1.182152	-1.902118	10.177808	-0.010643	0.077696	0.192634	-0.261145	0.005162	-0.610097	0.401183	0.015090	-0.093001	0.911140
18916	1.410275	-1.719960	9.836786	0.081888	0.074217	0.198649	-0.259548	0.006085	-0.611815	0.397610	0.014158	-0.090946	0.912926
18917	1.310893	-1.620048	9.558775	0.158562	0.145618	0.208151	-0.260074	0.004452	-0.611418	0.393966	0.012358	-0.086751	0.914938
18918	0.991870	-1.456834	9.625307	0.109458	0.140030	0.206967	-0.258201	-0.000904	-0.610649	0.390319	0.010433	-0.083668	0.916811
18919	0.620328	-1.404416	9.689795	0.027354	0.114242	0.187192	-0.256074	-0.001482	-0.611191	0.387013	0.008222	-0.082118	0.918374
18920	0.416107	-1.559013	9.632904	0.032858	0.118733	0.165064	-0.253949	-0.000966	-0.611995	0.384103	0.006157	-0.080594	0.919745
18921	0.281234	-1.593204	9.563945	0.098074	0.114100	0.118331	-0.253142	-0.004397	-0.611741	0.382037	0.004586	-0.077738	0.920860
18922	0.412671	-1.342452	9.635910	0.005490	0.102977	0.089262	-0.251405	-0.005665	-0.613198	0.380492	0.002725	-0.076829	0.921583
18923	0.374171	-1.351564	9.808275	0.002204	0.084643	0.076350	-0.249547	-0.005280	-0.613738	0.379154	0.001024	-0.075957	0.922210
18924	0.335847	-1.404531	9.821579	0.096755	0.113979	0.074016	-0.248743	-0.007073	-0.614008	0.377898	-0.000325	-0.073280	0.922943
18925	0.326109	-1.380118	9.929864	0.071452	0.092000	0.071150	-0.246350	-0.008606	-0.613897	0.376658	-0.001634	-0.071075	0.923620
18926	0.460948	-1.351783	9.693847	0.068871	0.059110	0.061966	-0.246066	-0.012724	-0.614426	0.375544	-0.002163	-0.069325	0.924205
18927	0.441194	-1.250536	9.759903	0.033730	0.062745	0.071004	-0.244605	-0.014649	-0.613520	0.374260	-0.003207	-0.068045	0.924818
18928	0.440851	-1.173132	9.878621	-0.059193	0.075463	0.083430	-0.243414	-0.014656	-0.612874	0.372762	-0.005027	-0.068540	0.925379
18929	0.431185	-1.168314	9.885800	-0.032884	0.035277	0.083624	-0.243017	-0.013572	-0.613533	0.371200	-0.006068	-0.068694	0.925989
18930	0.318722	-1.346338	9.961478	0.002439	0.015140	0.066303	-0.243945	-0.014784	-0.612607	0.369937	-0.006289	-0.068498	0.926507
18931	0.426832	-1.269553	9.836326	-0.004445	0.011454	0.046895	-0.243284	-0.013973	-0.612875	0.369026	-0.006620	-0.068314	0.926882
18932	0.401643	-1.038335	9.916157	-0.086672	0.047863	0.026105	-0.243149	-0.014114	-0.613138	0.368540	-0.008050	-0.069533	0.926973
18933	0.344079	-1.100908	9.945951	0.081494	0.077254	0.015837	-0.242485	-0.014397	-0.613275	0.368310	-0.008913	-0.067264	0.927224
18934	0.176475	-1.351750	9.868847	0.181699	0.080910	-0.017802	-0.239958	-0.017701	-0.612116	0.368719	-0.008918	-0.063271	0.927342
18935	0.255553	-1.255945	9.693274	0.206581	0.035157	-0.060980	-0.238481	-0.024550	-0.610426	0.369873	-0.007978	-0.059013	0.927172
18936	0.488781	-1.115620	9.781445	0.136651	0.018635	-0.070537	-0.237793	-0.030318	-0.611090	0.371171	-0.007097	-0.056321	0.926828
18937	0.508398	-1.180157	9.895958	0.094791	0.011255	-0.077195	-0.237265	-0.033173	-0.608341	0.372575	-0.006504	-0.054333	0.926387
18938	0.517529	-1.071879	9.890360	0.087685	0.051461	-0.078221	-0.235655	-0.037850	-0.608487	0.374034	-0.006586	-0.052304	0.925915
18939	0.459141	-0.971753	9.651146	0.120654	0.062508	-0.065155	-0.235910	-0.041129	-0.607962	0.375272	-0.006743	-0.049468	0.925569
18940	0.324607	-1.072959	9.686882	0.083713	0.060677	-0.041345	-0.233515	-0.046066	-0.605754	0.376048	-0.007063	-0.047438	0.925358
18941	0.170079	-1.024997	9.729326	-0.021355	0.055969	-0.040955	-0.230982	-0.047072	-0.607611	0.376809	-0.008187	-0.047291	0.925047
18942	0.092704	-0.976896	9.767691	-0.024831	0.055026	-0.045592	-0.229520	-0.046959	-0.608279	0.377642	-0.009215	-0.047313	0.924696
18943	-0.003971	-0.923824	9.863562	-0.025012	0.036779	-0.025268	-0.227924	-0.048481	-0.608030	0.378091	-0.010031	-0.047378	0.924501
18944	-0.033478	-0.798410	9.965877	-0.040937	0.042268	-0.012445	-0.227926	-0.047660	-0.608161	0.378296	-0.010977	-0.047788	0.924385
18945	0.024974	-0.923519	9.935858	-0.004211	0.008539	0.002568	-0.227934	-0.047100	-0.606980	0.378208	-0.011143	-0.047669	0.924425
18946	0.088515	-1.109120	9.804208	0.083421	-0.001409	0.000271	-0.228449	-0.049845	-0.608027	0.378162	-0.010353	-0.046107	0.924533
18947	0.238047	-1.126303	9.618106	0.101004	0.011405	-0.013494	-0.228579	-0.053384	-0.605928	0.378394	-0.009759	-0.044043	0.924545
18948	0.372325	-0.972266	9.551898	0.064237	0.025987	-0.024779	-0.227250	-0.055851	-0.604628	0.378830	-0.009598	-0.042634	0.924434
18949	0.344746	-1.256061	9.607678	0.033042	0.044176	-0.041565	-0.228300	-0.057765	-0.605408	0.379596	-0.010088	-0.041615	0.924161
18950	0.405631	-0.875823	9.589573	0.027587	0.058802	-0.044400	-0.224971	-0.058372	-0.607534	0.380403	-0.010794	-0.040638	0.923864
18951	0.362013	-0.822381	9.762768	-0.030288	0.058755	-0.030856	-0.222976	-0.060579	-0.606764	0.380971	-0.012023	-0.040691	0.923613
18952	0.255438	-0.716488	9.830480	-0.044457	0.066061	-0.019874	-0.221510	-0.060338	-0.608350	0.381314	-0.013432	-0.040984	0.923439
18953	0.154088	-0.697328	9.863413	-0.011244	0.067004	-0.016021	-0.219784	-0.059681	-0.609151	0.381620	-0.014665	-0.040616	0.923310
18954	0.009809	-0.774235	9.973822	-0.035718	0.049596	-0.010584	-0.216868	-0.059166	-0.609174	0.381772	-0.015711	-0.040871	0.923219
18955	0.000186	-0.779092	9.966461	-0.016493	0.031351	-0.004921	-0.216997	-0.057541	-0.611140	0.381843	-0.016332	-0.040864	0.923179
18956	0.053433	-0.822331	9.956749	0.009867	0.014923	-0.010295	-0.216594	-0.060002	-0.610227	0.381973	-0.016390	-0.040543	0.923138
18957	0.091892	-0.798256	9.938240	-0.023540	0.003964	0.004319	-0.217659	-0.058351	-0.610742	0.381849	-0.016558	-0.040872	0.923172
18958	0.043920	-0.853944	9.864989	0.002633	-0.001470	0.013691	-0.217791	-0.059439	-0.610085	0.381515	-0.016388	-0.040801	0.923316
18959	0.096778	-0.815402	9.846817	-0.013178	-0.003296	0.017306	-0.216465	-0.059725	-0.609834	0.381150	-0.016347	-0.040992	0.923459
18960	0.101813	-0.861161	9.831818	-0.028864	0.001244	0.011684	-0.218583	-0.058078	-0.611915	0.380843	-0.016465	-0.041483	0.923562
18961	0.130711	-0.853900	9.827388	0.014891	-0.006924	0.013765	-0.218863	-0.056958	-0.609813	0.380550	-0.016132	-0.041190	0.923702
18962	0.145303	-0.880332	9.829554	-0.030657	-0.003305	0.018145	-0.219533	-0.055441	-0.609545	0.380105	-0.016184	-0.041746	0.923859
18963	0.154932	-0.875360	9.870526	-0.018236	-0.003333	0.002519	-0.218734	-0.055457	-0.610207	0.380014	-0.016149	-0.042047	0.923884
18964	0.188761	-0.894854	9.779341	0.014970	-0.003276	0.006382	-0.220597	-0.055151	-0.609142	0.379797	-0.015845	-0.041765	0.923991
18965	0.198589	-0.933319	9.783694	0.011744	-0.001517	-0.019476	-0.220862	-0.055420	-0.609009	0.380124	-0.015587	-0.041515	0.923872
18966	0.188797	-0.904660	9.726387	0.006383	0.011290	-0.013987	-0.220327	-0.053533	-0.611374	0.380270	-0.015599	-0.041287	0.923822
18967	0.164668	-0.899814	9.750237	-0.007708	0.011292	-0.004831	-0.219936	-0.053795	-0.609803	0.380332	-0.015729	-0.041304	0.923793
18968	0.171965	-0.914336	9.721292	-0.014647	0.016753	-0.012256	-0.218747	-0.051896	-0.610336	0.380429	-0.016003	-0.041423	0.923744
18969	0.111643	-0.904816	9.725665	-0.018221	0.036856	-0.008617	-0.218882	-0.051618	-0.610073	0.380579	-0.016675	-0.041448	0.923668
18970	0.077888	-0.904901	9.720547	-0.033085	0.013075	-0.007733	-0.218488	-0.050798	-0.609813	0.380554	-0.017023	-0.041935	0.923651
18971	0.063686	-0.962845	9.671587	-0.051398	0.018522	-0.014292	-0.218477	-0.050685	-0.612175	0.380783	-0.017602	-0.042721	0.923509
18972	0.073343	-0.962588	9.741302	0.011555	0.022267	-0.004751	-0.217691	-0.048363	-0.611918	0.380684	-0.017781	-0.042313	0.923566
18973	0.135897	-0.933520	9.761499	-0.060184	0.022187	-0.008805	-0.217818	-0.049052	-0.612442	0.380811	-0.018493	-0.043239	0.923456
18974	0.155150	-0.923667	9.817035	-0.053246	0.029524	-0.001398	-0.215692	-0.047996	-0.614033	0.380643	-0.019303	-0.043971	0.923474
18975	0.150239	-0.904385	9.829263	-0.048166	0.016780	0.017104	-0.216502	-0.044697	-0.613762	0.380292	-0.019836	-0.044710	0.923572
18976	0.087511	-0.894788	9.857620	-0.000859	0.004019	0.014591	-0.217033	-0.043601	-0.614413	0.379712	-0.019784	-0.044665	0.923814
18977	0.058359	-0.851804	9.778728	-0.000843	0.004002	0.007206	-0.215711	-0.041977	-0.614817	0.379552	-0.019706	-0.044627	0.923883
18978	0.008009	-0.914733	9.700551	0.002584	0.005850	0.014606	-0.215971	-0.041849	-0.615995	0.379032	-0.019665	-0.044504	0.924103
18979	-0.008747	-0.941294	9.683217	0.030852	0.013123	-0.012025	-0.214245	-0.041600	-0.616534	0.379248	-0.019497	-0.043817	0.924051
18980	0.039550	-0.960734	9.599369	-0.014719	0.031369	-0.010435	-0.214777	-0.039958	-0.617316	0.379148	-0.020034	-0.043831	0.924080
18981	0.068969	-1.064212	9.578986	0.002852	0.036871	-0.012194	-0.214907	-0.039690	-0.618102	0.379377	-0.020516	-0.043491	0.923992
18982	0.097735	-1.025373	9.661425	-0.026975	0.042340	-0.004972	-0.212773	-0.040961	-0.619432	0.379102	-0.021349	-0.043648	0.924078
18983	0.083190	-1.005914	9.731183	-0.053960	0.049577	-0.019888	-0.211721	-0.040004	-0.618390	0.379461	-0.022484	-0.044274	0.923874
18984	0.035047	-1.020260	9.785749	-0.023215	0.058713	-0.029900	-0.209590	-0.041133	-0.619326	0.379557	-0.023565	-0.044252	0.923809
18985	0.059174	-1.019900	9.877208	-0.025913	0.051426	-0.017905	-0.207859	-0.040078	-0.621439	0.379893	-0.024517	-0.044351	0.923641
18986	0.025128	-0.957314	9.904176	-0.064405	0.055019	-0.023648	-0.207864	-0.038980	-0.621176	0.379792	-0.025844	-0.045118	0.923609
18987	-0.052105	-0.937990	9.970947	-0.031973	0.036756	-0.025306	-0.205205	-0.039566	-0.621985	0.380249	-0.026558	-0.045442	0.923385
18988	-0.071657	-0.880105	10.021992	0.006415	0.037734	-0.014042	-0.204939	-0.039571	-0.622118	0.380262	-0.027049	-0.045021	0.923386
18989	-0.032843	-0.930600	10.009642	0.030822	0.011305	0.002738	-0.203608	-0.039866	-0.622785	0.380212	-0.026834	-0.044355	0.923445
18990	-0.028320	-0.870696	9.933701	0.029963	0.000328	-0.003711	-0.203339	-0.040149	-0.623312	0.380107	-0.026470	-0.043775	0.923527
18991	-0.062347	-0.818245	9.811682	0.023758	-0.006983	-0.002811	-0.203870	-0.040821	-0.622652	0.380140	-0.025958	-0.043373	0.923547
18992	-0.153938	-0.825731	9.786715	0.020182	-0.003329	0.002700	-0.204138	-0.040950	-0.622125	0.379938	-0.025608	-0.042997	0.923657
18993	-0.158311	-0.919488	9.814167	0.034228	-0.001485	0.004618	-0.204401	-0.042447	-0.621468	0.379843	-0.025127	-0.042347	0.923739
18994	-0.066297	-1.006241	9.722581	0.015906	0.000332	0.000840	-0.203075	-0.041917	-0.621741	0.379694	-0.024876	-0.042023	0.923822
18995	-0.027845	-0.982297	9.665658	0.008947	-0.014303	-0.004709	-0.203868	-0.042049	-0.622128	0.379748	-0.024341	-0.041949	0.923818
18996	-0.042065	-1.035347	9.640774	-0.000751	-0.001501	0.002607	-0.205722	-0.042713	-0.622245	0.379523	-0.024182	-0.041946	0.923914
18997	-0.030261	-0.982409	9.634424	-0.028699	0.003930	-0.007697	-0.204533	-0.042174	-0.621729	0.379629	-0.024267	-0.042438	0.923846
18998	-0.023049	-0.972309	9.769074	-0.049607	0.025811	-0.016144	-0.204134	-0.041908	-0.622126	0.379764	-0.024968	-0.043140	0.923740
18999	-0.047100	-0.981712	9.847942	-0.011059	0.015793	-0.015012	-0.203610	-0.039590	-0.622523	0.380024	-0.025130	-0.043222	0.923625
19000	-0.023118	-0.955260	9.829331	-0.025106	0.013048	-0.012310	-0.203609	-0.039728	-0.622654	0.380076	-0.025412	-0.043566	0.923579
19001	-0.090652	-0.950600	9.823965	-0.004238	0.013095	0.000713	-0.203593	-0.042479	-0.623705	0.380047	-0.025483	-0.043535	0.923590
19002	-0.076046	-0.982017	9.775646	0.029117	0.011285	-0.008341	-0.201730	-0.044144	-0.623721	0.380113	-0.025327	-0.042888	0.923598
19003	-0.085441	-1.035008	9.765212	0.009924	0.009425	-0.012125	-0.203194	-0.043845	-0.622922	0.380325	-0.025212	-0.042632	0.923526
19004	-0.012942	-1.073641	9.683722	-0.022230	0.025791	-0.038149	-0.202004	-0.043715	-0.622275	0.380878	-0.025687	-0.042839	0.923275
19005	0.015856	-1.044675	9.694000	-0.021404	0.029461	-0.034459	-0.201201	-0.044691	-0.623069	0.381504	-0.026158	-0.043031	0.922994
19006	-0.037409	-0.996541	9.727788	-0.031951	0.040409	-0.033611	-0.200934	-0.042658	-0.624907	0.381989	-0.026981	-0.043304	0.922757
19007	-0.153335	-0.953264	9.784931	-0.028535	0.044065	-0.027147	-0.199346	-0.041172	-0.625182	0.382488	-0.027782	-0.043512	0.922517
19008	-0.196956	-0.905128	9.814008	-0.039989	0.044059	-0.021672	-0.198808	-0.041737	-0.626236	0.382764	-0.028744	-0.043898	0.922355
19009	-0.216268	-0.895115	9.938807	-0.039136	0.020309	-0.012404	-0.195626	-0.041091	-0.626524	0.382963	-0.029204	-0.044465	0.922230
19010	-0.153472	-0.919166	9.905445	0.001121	0.003923	-0.008479	-0.196158	-0.039857	-0.627043	0.383004	-0.029123	-0.044392	0.922220
19011	-0.143919	-0.899896	9.905805	0.013260	0.001225	0.002660	-0.196018	-0.039058	-0.629143	0.382939	-0.028841	-0.044120	0.922269
19012	-0.143669	-0.952834	9.905065	0.034444	0.013086	-0.013860	-0.195620	-0.040559	-0.628098	0.383116	-0.028670	-0.043365	0.922236
19013	-0.049703	-0.940777	9.858095	0.013412	-0.012498	-0.009309	-0.195761	-0.038366	-0.628096	0.383261	-0.028119	-0.043200	0.922201
19014	-0.020733	-0.953128	9.747759	0.036208	0.011275	-0.019379	-0.196557	-0.039445	-0.627302	0.383537	-0.027896	-0.042429	0.922128
19015	-0.080970	-0.962990	9.713448	0.027373	0.007622	-0.012037	-0.194958	-0.041381	-0.627316	0.383757	-0.027602	-0.041857	0.922072
19016	-0.153325	-0.958323	9.712838	-0.021691	0.000258	-0.007662	-0.195750	-0.041651	-0.627835	0.383801	-0.027632	-0.042231	0.922036
19017	-0.162991	-0.950894	9.780073	-0.014644	0.009390	-0.011334	-0.195753	-0.040965	-0.627703	0.383985	-0.027695	-0.042418	0.921948
19018	-0.175099	-0.938805	9.804136	-0.007693	0.014889	-0.006694	-0.195220	-0.042199	-0.627315	0.384026	-0.027888	-0.042421	0.921925
19019	-0.177526	-0.933866	9.842595	-0.026026	0.000239	-0.008611	-0.196152	-0.041093	-0.627307	0.384146	-0.027874	-0.042883	0.921855
19020	-0.136406	-0.962741	9.818566	-0.008558	-0.003377	-0.002976	-0.195222	-0.041650	-0.627183	0.384104	-0.027740	-0.043040	0.921869
19021	-0.100097	-0.991428	9.852114	0.001072	-0.007924	0.000774	-0.196416	-0.041093	-0.627567	0.384059	-0.027376	-0.043060	0.921898
19022	-0.010874	-0.996224	9.804864	-0.000689	-0.017044	0.002629	-0.196680	-0.041637	-0.627565	0.383907	-0.026934	-0.043174	0.921969
19023	0.015550	-0.977052	9.766968	-0.014697	-0.003353	-0.001154	-0.196814	-0.042040	-0.626908	0.383893	-0.026767	-0.043456	0.921966
19024	-0.003955	-0.933991	9.704970	-0.000800	0.000334	0.004446	-0.195483	-0.042065	-0.627837	0.383737	-0.026649	-0.043438	0.922035
19025	-0.023138	-0.953018	9.781348	-0.017324	0.002117	-0.003025	-0.195217	-0.040844	-0.628757	0.383762	-0.026595	-0.043728	0.922013
19026	-0.085971	-0.924433	9.733148	-0.042769	0.003916	-0.001314	-0.195490	-0.040420	-0.627705	0.383690	-0.026860	-0.044459	0.922000
19027	-0.109936	-0.953177	9.785337	-0.020020	0.007598	0.002487	-0.195754	-0.040962	-0.627441	0.383617	-0.026933	-0.044751	0.922014
19028	-0.136635	-0.914648	9.809636	-0.016523	-0.001542	0.002516	-0.196418	-0.039594	-0.628353	0.383483	-0.026899	-0.045037	0.922057
19029	-0.153219	-0.977286	9.796598	-0.014792	0.007606	0.006205	-0.197218	-0.040664	-0.626773	0.383344	-0.026938	-0.045225	0.922104
19030	-0.097750	-0.982143	9.751434	-0.002561	0.005808	0.008118	-0.195759	-0.039866	-0.627440	0.383127	-0.026938	-0.045195	0.922196
19031	-0.095304	-0.991960	9.693702	-0.014919	0.003994	0.017289	-0.196419	-0.040680	-0.627435	0.382779	-0.026922	-0.045406	0.922330
19032	-0.042237	-0.996649	9.698933	-0.042936	0.004889	0.018993	-0.195491	-0.039602	-0.628098	0.382341	-0.027225	-0.046121	0.922468
19033	-0.080375	-1.093291	9.605993	-0.065694	0.016745	0.018864	-0.196295	-0.039440	-0.626517	0.381949	-0.027834	-0.047175	0.922559
19034	-0.070248	-1.183774	9.878503	-0.068914	0.014861	0.005932	-0.196293	-0.038221	-0.627960	0.381743	-0.028505	-0.048301	0.922565
19035	0.088920	-1.187969	9.966356	-0.063531	-0.003409	0.000455	-0.195502	-0.037132	-0.627703	0.381672	-0.028704	-0.049490	0.922526
19036	-0.022363	-1.116629	9.783862	-0.002434	0.009461	0.004431	-0.196821	-0.036996	-0.629267	0.381529	-0.028768	-0.049431	0.922586
19037	-0.263318	-1.150952	9.737919	-0.012842	0.027658	-0.010424	-0.196297	-0.038893	-0.626648	0.381718	-0.029147	-0.049454	0.922495
19038	-0.087266	-1.160238	9.734630	-0.019772	0.025837	-0.015063	-0.194967	-0.036876	-0.628888	0.381942	-0.029626	-0.049601	0.922379
19039	0.020394	-0.981879	9.759743	-0.007772	0.015862	0.004389	-0.195229	-0.037424	-0.629149	0.381849	-0.029759	-0.049612	0.922412
19040	-0.027560	-1.039835	9.727273	0.001891	0.027739	0.000729	-0.195228	-0.039328	-0.627838	0.381801	-0.030123	-0.049336	0.922435
19041	-0.114036	-1.102081	9.869637	-0.044446	0.018534	0.004199	-0.194819	-0.040034	-0.629416	0.381692	-0.030582	-0.050001	0.922429
19042	-0.104179	-1.139987	10.037249	-0.058284	-0.003441	-0.001375	-0.196405	-0.041251	-0.629666	0.381622	-0.030829	-0.051074	0.922391
19043	-0.060948	-1.103755	10.052565	0.018776	-0.023461	-0.002799	-0.195356	-0.040015	-0.628231	0.381639	-0.030021	-0.050896	0.922421
19044	-0.061274	-1.044370	9.827725	0.083388	-0.032498	0.003079	-0.196022	-0.042450	-0.625865	0.381540	-0.028654	-0.049575	0.922577
19045	-0.138663	-1.001772	9.664351	0.051627	-0.008737	0.015799	-0.199460	-0.044879	-0.626101	0.381247	-0.027885	-0.048661	0.922771
19046	-0.191915	-0.958648	9.640451	0.030760	-0.006984	-0.002772	-0.198533	-0.047062	-0.624273	0.381251	-0.027386	-0.048119	0.922812
19047	-0.172579	-0.968185	9.654902	0.002584	0.005824	0.013679	-0.199187	-0.048975	-0.624531	0.380982	-0.027262	-0.047990	0.922934
19048	-0.191494	-1.045061	9.701662	0.016667	0.003999	0.011910	-0.199329	-0.049092	-0.622693	0.380717	-0.027087	-0.047616	0.923068
19049	-0.176528	-1.150925	9.695516	0.030861	0.001241	-0.000929	-0.199189	-0.049652	-0.623744	0.380727	-0.026658	-0.047009	0.923107
19050	-0.099276	-1.175127	9.609470	0.011522	0.015874	0.004493	-0.199197	-0.049636	-0.622170	0.380602	-0.026734	-0.046644	0.923175
19051	0.066750	-1.097297	9.756156	-0.028653	0.013089	-0.001242	-0.199589	-0.050051	-0.622954	0.380597	-0.026976	-0.047057	0.923149
19052	0.054623	-1.077710	9.861950	-0.028787	0.011294	0.015369	-0.199994	-0.048129	-0.623081	0.380245	-0.027284	-0.047464	0.923264
19053	0.112238	-1.019415	9.988144	-0.023460	0.003977	0.010791	-0.200399	-0.046615	-0.622814	0.380014	-0.027319	-0.047849	0.923338
19054	0.078585	-1.043759	9.925069	0.000999	-0.003297	0.015541	-0.198678	-0.045949	-0.622697	0.379668	-0.027132	-0.047817	0.923488
19055	0.044946	-1.073097	9.809109	0.032569	-0.016987	0.008341	-0.199745	-0.046741	-0.620983	0.379493	-0.026343	-0.047331	0.923607
19056	-0.003220	-1.093119	9.611518	0.041116	0.020524	0.017556	-0.201608	-0.046979	-0.619525	0.379150	-0.026293	-0.046377	0.923798
19057	-0.080454	-1.079050	9.548574	0.006311	0.018588	-0.007538	-0.200547	-0.048351	-0.618485	0.379288	-0.026347	-0.046120	0.923753
19058	-0.138262	-1.085943	9.677578	-0.040866	0.019421	-0.012396	-0.199617	-0.046868	-0.619804	0.379459	-0.026872	-0.046705	0.923638
19059	-0.176693	-1.112095	9.792089	-0.035559	0.016670	-0.012367	-0.199618	-0.047682	-0.619017	0.379661	-0.027211	-0.047240	0.923518
19060	-0.152421	-1.143090	9.861502	-0.021467	0.013019	-0.015980	-0.200417	-0.046852	-0.619141	0.379899	-0.027466	-0.047517	0.923398
19061	-0.065677	-1.130834	9.876887	0.003041	0.005751	-0.013996	-0.200153	-0.046036	-0.619405	0.380141	-0.027313	-0.047427	0.923308
19062	0.030719	-1.123659	9.808267	-0.002251	0.009425	-0.012178	-0.199618	-0.047139	-0.619541	0.380319	-0.027359	-0.047374	0.923236
19063	0.035139	-1.044734	9.665370	0.013261	-0.003299	0.004530	-0.200155	-0.047257	-0.618225	0.380217	-0.026973	-0.047160	0.923300
19064	-0.056464	-1.049830	9.635635	-0.033242	0.013108	0.011649	-0.200017	-0.047267	-0.619145	0.379941	-0.027346	-0.047638	0.923378
19065	-0.133274	-1.116878	9.775621	-0.051461	0.013045	0.003250	-0.199487	-0.046594	-0.619673	0.379843	-0.027755	-0.048497	0.923362
19066	-0.113813	-1.150289	9.844955	-0.014612	0.016726	-0.001182	-0.197896	-0.045659	-0.620211	0.379820	-0.028040	-0.048611	0.923357
19067	-0.060982	-1.107000	9.807644	0.008971	0.016768	0.000783	-0.198696	-0.044008	-0.620466	0.379803	-0.028059	-0.048328	0.923378
19068	-0.022507	-1.087885	9.745852	-0.002460	0.020426	0.002567	-0.198695	-0.044828	-0.620204	0.379717	-0.028324	-0.048187	0.923413
19069	-0.085245	-1.078485	9.716590	0.020394	0.025895	-0.010249	-0.196309	-0.045124	-0.619698	0.379919	-0.028412	-0.047632	0.923355
19070	-0.135796	-1.095399	9.725484	-0.009359	0.040472	-0.012269	-0.196701	-0.045946	-0.620220	0.380126	-0.029085	-0.047474	0.923257
19071	-0.138101	-1.116978	9.749166	-0.043463	0.016675	-0.010559	-0.196827	-0.046636	-0.620876	0.380289	-0.029492	-0.048169	0.923142
19072	-0.156787	-1.241947	9.804857	-0.014508	0.016703	-0.008562	-0.196684	-0.048971	-0.621271	0.380405	-0.029769	-0.048285	0.923079
19073	-0.156728	-1.256565	9.751837	-0.003949	0.020355	-0.015896	-0.196290	-0.048695	-0.620619	0.380692	-0.029944	-0.048234	0.922957
19074	-0.084415	-1.251533	9.774189	-0.035330	0.014818	-0.027118	-0.196017	-0.050210	-0.621146	0.381135	-0.030328	-0.048760	0.922735
19075	-0.070141	-1.213192	9.719643	-0.028365	0.027623	-0.028949	-0.194694	-0.050354	-0.620370	0.381655	-0.030810	-0.049121	0.922484
19076	-0.070276	-1.184291	9.727249	-0.046011	0.027636	-0.016120	-0.195749	-0.050081	-0.621673	0.381899	-0.031522	-0.049739	0.922326
19077	-0.113620	-1.193832	9.777126	-0.035427	0.007521	-0.019728	-0.194147	-0.050664	-0.623260	0.382225	-0.031696	-0.050383	0.922150
19078	-0.152268	-1.179505	9.767364	-0.021407	0.018488	-0.024291	-0.193087	-0.050537	-0.623138	0.382631	-0.032043	-0.050622	0.921957
19079	-0.128518	-1.102389	9.787872	-0.026714	0.000218	-0.019678	-0.193620	-0.049438	-0.623395	0.382954	-0.032016	-0.051158	0.921794
19080	-0.109228	-1.102334	9.792855	-0.044320	0.025810	-0.012423	-0.193088	-0.048633	-0.624449	0.383129	-0.032685	-0.051756	0.921664
19081	-0.171842	-1.116800	9.820876	-0.023275	0.025815	-0.015087	-0.192032	-0.048634	-0.623408	0.383395	-0.033107	-0.052022	0.921524
19082	-0.181444	-1.126502	9.803845	0.004843	0.016680	-0.025082	-0.190965	-0.047298	-0.625515	0.383827	-0.033218	-0.051793	0.921353
19083	-0.171846	-1.116865	9.801669	0.006526	0.009391	-0.017679	-0.191104	-0.047149	-0.624464	0.384144	-0.033107	-0.051630	0.921234
19084	-0.152569	-1.117048	9.737027	-0.011049	0.003910	-0.012221	-0.189911	-0.047297	-0.624212	0.384316	-0.033118	-0.051783	0.921153
19085	-0.128125	-1.184104	9.815538	-0.002211	0.013049	-0.014956	-0.190959	-0.049213	-0.625253	0.384580	-0.033143	-0.051749	0.921044
19086	-0.176215	-1.213176	9.785873	0.039721	-0.001508	-0.004569	-0.191381	-0.046850	-0.622363	0.384635	-0.032672	-0.051003	0.921080
19087	-0.171644	-1.165484	9.656945	0.067659	0.011324	-0.006294	-0.191509	-0.049304	-0.621314	0.384782	-0.032139	-0.049688	0.921108
19088	-0.157253	-1.151149	9.618869	0.065923	0.025936	-0.011862	-0.191904	-0.050257	-0.621180	0.385016	-0.031965	-0.048253	0.921093
19089	-0.180977	-1.227771	9.742411	0.060838	0.033205	-0.021127	-0.190836	-0.052731	-0.620796	0.385452	-0.031876	-0.046908	0.920983
19090	-0.142195	-1.271007	9.742167	0.032921	0.012149	-0.024924	-0.190688	-0.054121	-0.622634	0.385894	-0.031690	-0.046195	0.920841
19091	-0.031932	-1.136194	9.697072	-0.007425	0.014868	-0.025134	-0.189752	-0.055778	-0.622905	0.386343	-0.031785	-0.046262	0.920646
19092	0.044377	-0.952783	9.810791	-0.056644	0.020341	-0.010633	-0.189755	-0.056046	-0.622249	0.386476	-0.032454	-0.047125	0.920523
19093	-0.152878	-1.039004	10.043013	-0.028528	0.009362	-0.008634	-0.188169	-0.054012	-0.622523	0.386603	-0.032616	-0.047608	0.920439
19094	-0.215127	-1.135694	9.949847	0.048415	-0.001496	0.002851	-0.188438	-0.052370	-0.623045	0.386529	-0.032083	-0.046698	0.920535
19095	-0.154903	-1.133938	9.724765	0.081721	0.002189	-0.009902	-0.188427	-0.054976	-0.623309	0.386743	-0.031263	-0.045207	0.920548
19096	-0.087957	-1.026488	9.443609	0.079802	0.025976	-0.011793	-0.189211	-0.058388	-0.623042	0.386986	-0.030980	-0.043515	0.920537
19097	-0.131842	-0.925659	9.401401	0.025338	0.047872	-0.002880	-0.188411	-0.059494	-0.623049	0.387074	-0.031439	-0.042704	0.920523
19098	-0.311676	-1.127414	9.612959	-0.009428	0.045029	-0.010435	-0.185234	-0.058020	-0.622811	0.387251	-0.032199	-0.042506	0.920431
19099	-0.342872	-1.156139	9.674684	-0.030347	0.060514	-0.017948	-0.184701	-0.056944	-0.624127	0.387590	-0.033323	-0.042635	0.920242
19100	-0.263816	-1.047630	9.696150	-0.060185	0.059589	-0.014409	-0.183903	-0.056958	-0.624658	0.387816	-0.034740	-0.043262	0.920066
19101	-0.234958	-1.025405	9.845576	-0.077822	0.056868	0.003962	-0.180461	-0.054129	-0.625472	0.387715	-0.036185	-0.044276	0.920004
19102	-0.297095	-1.135712	9.992295	-0.068019	0.047704	-0.001510	-0.179395	-0.052383	-0.627710	0.387688	-0.037455	-0.045129	0.919923
19103	-0.287193	-1.193731	9.907548	-0.020019	0.045973	0.013506	-0.179275	-0.051409	-0.626005	0.387443	-0.038262	-0.045159	0.919992
19104	-0.311103	-1.239787	9.822653	-0.000610	0.033164	-0.001140	-0.177280	-0.049809	-0.628120	0.387443	-0.038743	-0.044885	0.919985
19105	-0.323116	-1.252122	9.740743	-0.031953	0.045874	-0.022544	-0.175681	-0.049298	-0.629969	0.387851	-0.039613	-0.045169	0.919762
19106	-0.260485	-1.239955	9.743898	-0.054649	0.033966	-0.027253	-0.175426	-0.046834	-0.629839	0.388289	-0.040503	-0.045904	0.919502
19107	-0.311058	-1.252048	9.755260	-0.007209	0.029398	-0.043619	-0.175028	-0.044935	-0.631284	0.389090	-0.040858	-0.045886	0.919148
19108	-0.407694	-1.213956	9.692474	0.029553	0.049514	-0.051775	-0.171968	-0.045395	-0.632621	0.390062	-0.041358	-0.044971	0.918760
19109	-0.378737	-1.221297	9.639825	0.038318	0.051353	-0.054500	-0.170105	-0.047331	-0.632375	0.391118	-0.041757	-0.043956	0.918342
19110	-0.379143	-1.131985	9.722699	-0.017733	0.047636	-0.052938	-0.167443	-0.047109	-0.634495	0.392071	-0.042591	-0.043925	0.917898
19111	-0.427261	-1.151095	9.791603	-0.038673	0.047591	-0.056737	-0.164514	-0.046890	-0.636618	0.393099	-0.043525	-0.044353	0.917394
19112	-0.369859	-1.049642	9.872787	-0.016062	0.047653	-0.043706	-0.164243	-0.046905	-0.637801	0.393882	-0.044353	-0.044283	0.917022
19113	-0.403711	-1.025336	9.964039	-0.037165	0.036684	-0.030879	-0.162390	-0.046374	-0.637422	0.394426	-0.045094	-0.044736	0.916730
19114	-0.418012	-1.058946	9.994644	-0.023168	0.022086	-0.025247	-0.159997	-0.047092	-0.637966	0.394846	-0.045526	-0.044981	0.916516
19115	-0.389017	-1.076052	9.901046	0.044198	0.015778	-0.023047	-0.160392	-0.047230	-0.638488	0.395300	-0.045244	-0.044091	0.916377
19116	-0.437061	-1.112129	9.933702	-0.007366	0.003820	-0.026982	-0.160252	-0.048332	-0.639014	0.395745	-0.045215	-0.044193	0.916181
19117	-0.427384	-1.116725	9.991345	-0.045872	0.003780	-0.025331	-0.160654	-0.046961	-0.639273	0.396149	-0.045423	-0.045046	0.915955
19118	-0.326314	-1.078266	9.920806	0.002207	-0.018067	-0.019514	-0.160533	-0.044901	-0.638617	0.396445	-0.044923	-0.045138	0.915847
19119	-0.340727	-1.093012	9.838840	0.046685	-0.023460	-0.004513	-0.160517	-0.046292	-0.640717	0.396527	-0.043910	-0.044488	0.915893
19120	-0.350345	-1.105638	9.670521	0.058911	-0.017048	-0.008150	-0.161843	-0.047636	-0.639657	0.396668	-0.042990	-0.043524	0.915921
19121	-0.417696	-1.144711	9.542106	0.051005	-0.007009	-0.010051	-0.162638	-0.049260	-0.638602	0.396868	-0.042240	-0.042669	0.915910
19122	-0.417358	-1.214337	9.586746	0.031027	0.007557	-0.022169	-0.162633	-0.050630	-0.638602	0.397261	-0.041980	-0.042031	0.915781
19123	-0.383926	-1.141735	9.688908	-0.005643	-0.007127	-0.029719	-0.162106	-0.050358	-0.638213	0.397772	-0.041666	-0.042236	0.915564
19124	-0.366801	-1.192085	9.731574	0.003165	0.007497	-0.032463	-0.162765	-0.050901	-0.638470	0.398330	-0.041617	-0.042118	0.915329
19125	-0.258606	-1.124186	9.822364	0.027695	0.011186	-0.034190	-0.161038	-0.051471	-0.638747	0.398967	-0.041367	-0.041577	0.915088
19126	-0.263620	-1.085884	9.767637	0.024014	0.005739	-0.019436	-0.160635	-0.052029	-0.639275	0.399304	-0.041131	-0.041080	0.914974
19127	-0.307517	-0.982649	9.725462	0.025722	0.005730	-0.023125	-0.161438	-0.051461	-0.638219	0.399732	-0.040801	-0.040609	0.914823
19128	-0.384745	-0.968482	9.691330	0.004592	0.022168	-0.015877	-0.161827	-0.052426	-0.639266	0.399997	-0.041023	-0.040333	0.914709
19129	-0.446987	-1.059785	9.766292	-0.042613	0.016621	-0.014261	-0.161038	-0.052151	-0.638223	0.400215	-0.041449	-0.041012	0.914564
19130	-0.408535	-1.033238	9.767023	-0.051206	-0.003526	-0.029039	-0.160371	-0.051621	-0.639277	0.400659	-0.041637	-0.041974	0.914318
19131	-0.350590	-1.049981	9.762527	-0.007566	0.020321	-0.017777	-0.161037	-0.051064	-0.639140	0.400972	-0.041848	-0.041982	0.914170
19132	-0.297602	-1.035190	9.835252	-0.005095	0.005755	0.002562	-0.160235	-0.051629	-0.639934	0.400882	-0.041862	-0.041999	0.914209
19133	-0.350611	-1.039880	9.901912	-0.035716	-0.003426	0.004264	-0.159969	-0.050954	-0.640592	0.400749	-0.041879	-0.042691	0.914234
19134	-0.326526	-1.035084	9.882998	-0.013069	-0.021642	0.017328	-0.159721	-0.047796	-0.639543	0.400359	-0.041469	-0.043061	0.914406
19135	-0.263921	-1.020783	9.806959	0.004395	-0.010641	0.017402	-0.160243	-0.049166	-0.640195	0.400014	-0.041039	-0.043063	0.914577
19136	-0.263765	-1.054536	9.787281	-0.023481	-0.007048	0.004337	-0.161586	-0.046128	-0.639265	0.399864	-0.040968	-0.043518	0.914624
19137	-0.302151	-1.098190	9.709487	-0.016366	-0.003418	-0.008551	-0.163169	-0.046671	-0.640564	0.399983	-0.040810	-0.043862	0.914562
19138	-0.297357	-1.093475	9.678389	-0.023516	0.009403	0.003390	-0.161718	-0.045313	-0.640050	0.399866	-0.041040	-0.044187	0.914587
19139	-0.427441	-1.112553	9.804146	-0.042680	-0.001623	-0.000387	-0.161061	-0.043267	-0.640186	0.399816	-0.041135	-0.044990	0.914566
19140	-0.437129	-1.102914	9.813793	-0.032064	-0.007125	-0.011400	-0.163451	-0.042012	-0.640691	0.399945	-0.041117	-0.045616	0.914479
19141	-0.388848	-1.117419	9.766026	-0.014637	-0.012558	-0.002994	-0.163053	-0.040386	-0.642005	0.399954	-0.040791	-0.045990	0.914471
19142	-0.417119	-1.259646	9.706149	-0.007634	-0.013452	0.002586	-0.162389	-0.042027	-0.640962	0.399846	-0.040475	-0.046208	0.914522
19143	-0.326080	-1.136756	9.703921	-0.044481	-0.007075	0.004233	-0.162788	-0.042155	-0.640565	0.399703	-0.040500	-0.047081	0.914539
19144	-0.318694	-1.165313	9.792418	-0.032121	0.005709	-0.003106	-0.162934	-0.039817	-0.639776	0.399694	-0.040725	-0.047598	0.914506
19145	-0.282636	-1.143674	9.766649	-0.004276	-0.007006	0.013667	-0.163593	-0.039817	-0.640557	0.399410	-0.040439	-0.047725	0.914636
19146	-0.301882	-1.153404	9.747127	-0.008643	-0.003361	0.011794	-0.163328	-0.040500	-0.640035	0.399141	-0.040324	-0.047873	0.914751
19147	-0.321257	-1.136730	9.708768	-0.007668	-0.016183	0.000742	-0.164377	-0.039832	-0.642912	0.399082	-0.039885	-0.048144	0.914781
19148	-0.311512	-1.155764	9.766210	-0.016481	-0.014344	0.009925	-0.164791	-0.040202	-0.639367	0.398829	-0.039630	-0.048525	0.914883
19149	-0.229824	-1.092903	9.806266	-0.028678	-0.010711	0.002474	-0.164254	-0.040085	-0.640683	0.398727	-0.039459	-0.049131	0.914902
19150	-0.239077	-1.172034	9.891496	-0.030418	-0.003396	0.007993	-0.165312	-0.040079	-0.641331	0.398510	-0.039514	-0.049681	0.914964
19151	-0.229560	-1.145579	9.882353	-0.014630	0.000265	0.002529	-0.165978	-0.039522	-0.641194	0.398430	-0.039429	-0.049941	0.914989
19152	-0.268308	-1.117422	9.695128	0.032525	-0.017941	0.007410	-0.165586	-0.040331	-0.639492	0.398258	-0.038715	-0.049456	0.915121
19153	-0.340225	-1.204096	9.722051	0.027444	-0.007029	-0.006475	-0.165454	-0.040195	-0.639362	0.398367	-0.038155	-0.049007	0.915121
19154	-0.344869	-1.240068	9.759914	-0.002343	-0.001568	-0.001095	-0.165187	-0.041017	-0.639102	0.398340	-0.038010	-0.049036	0.915137
19155	-0.291906	-1.223134	9.755845	-0.011046	-0.016201	-0.004807	-0.167176	-0.041539	-0.638824	0.398379	-0.037596	-0.049366	0.915120
19156	-0.263057	-1.208933	9.669887	0.034498	-0.017985	-0.011033	-0.167963	-0.043859	-0.638818	0.398544	-0.036848	-0.048858	0.915105
19157	-0.270455	-1.175358	9.641480	0.002064	0.003913	-0.012155	-0.167169	-0.045362	-0.637514	0.398747	-0.036694	-0.048794	0.915026
19158	-0.238818	-1.237908	9.626493	-0.028513	0.012100	-0.016010	-0.167706	-0.044663	-0.636722	0.398987	-0.036993	-0.049204	0.914888
19159	-0.195539	-1.208632	9.718536	-0.030280	0.014849	-0.012332	-0.166639	-0.046182	-0.636731	0.399180	-0.037298	-0.049649	0.914767
19160	-0.185856	-1.213130	9.804990	-0.042435	0.014815	-0.018855	-0.167963	-0.044403	-0.638425	0.399463	-0.037756	-0.050294	0.914590
19161	-0.166888	-1.145739	9.798910	-0.023445	0.009417	0.005243	-0.166505	-0.044691	-0.638175	0.399335	-0.037920	-0.050646	0.914619
19162	-0.241523	-1.170076	9.761861	-0.014630	0.003918	-0.001166	-0.165569	-0.045259	-0.639101	0.399309	-0.037974	-0.050855	0.914617
19163	-0.328482	-1.136580	9.756718	-0.035721	0.016688	0.002394	-0.165965	-0.045938	-0.638967	0.399230	-0.038369	-0.051370	0.914606
19164	-0.340637	-1.117519	9.708857	-0.012934	0.013045	-0.003023	-0.165436	-0.044989	-0.639364	0.399245	-0.038575	-0.051477	0.914585
19165	-0.330855	-1.141119	9.838257	-0.047911	0.020314	-0.001365	-0.164901	-0.044869	-0.640418	0.399228	-0.039134	-0.052178	0.914529
19166	-0.249030	-1.112340	9.762601	-0.035587	0.016664	-0.011446	-0.166495	-0.045118	-0.639749	0.399382	-0.039577	-0.052678	0.914414
19167	-0.263387	-1.136531	9.733318	-0.007553	0.004811	-0.012208	-0.166230	-0.046343	-0.638703	0.399579	-0.039517	-0.052765	0.914325
19168	-0.296983	-1.170279	9.734932	-0.009354	0.000253	-0.004827	-0.164769	-0.048404	-0.637666	0.399621	-0.039458	-0.052910	0.914301
