# Supplementary material for: Identification of Haptic Based Guiding Using Hard Reins
Source: PLoS One. 2015 Jul 22;10(7):e0132020. doi: 10.1371/journal.pone.0132020 (PMC4511788; doi:10.1371/journal.pone.0132020)
Supplement: S9 File — (ZIP) [file pone.0132020.s009.zip › Exp2_MotionData2/Subject11/path1/T5/sync5.txt]

// Start Time: 0
// Sample rate: 25.0Hz
// Scenario: 4.9
// Firmware Version: 2.6.1
Counter	Acc_X	Acc_Y	Acc_Z	Gyr_X	Gyr_Y	Gyr_Z	Mag_X	Mag_Y	Mag_Z	Quat_w	Quat_x	Quat_y	Quat_z
18285	1.665405	-4.961801	8.236170	-0.024737	0.014359	-0.037641	-0.445079	0.539096	-1.147661	-0.373180	0.014728	0.274017	-0.886247
18286	1.617253	-4.972382	8.270882	-0.075719	-0.006087	-0.019356	-0.445079	0.538967	-1.148211	-0.373344	0.015069	0.275443	-0.885730
18287	1.631426	-4.933268	8.401019	-0.057716	-0.019143	0.011552	-0.444819	0.541913	-1.146890	-0.372936	0.015231	0.276645	-0.885525
18288	1.826990	-4.929742	8.185518	-0.043715	0.006224	-0.002425	-0.445369	0.545771	-1.147304	-0.372839	0.015631	0.277407	-0.885320
18289	1.855998	-4.909783	8.287366	-0.056947	0.004602	-0.013096	-0.444162	0.547582	-1.146987	-0.372999	0.016066	0.278429	-0.884925
18290	1.816681	-4.997889	8.327749	-0.002341	0.019784	-0.033150	-0.446590	0.548347	-1.146933	-0.373527	0.016225	0.278367	-0.884718
18291	1.800411	-5.041889	8.269805	0.004470	0.022075	-0.051673	-0.445244	0.548884	-1.146932	-0.374486	0.016294	0.278187	-0.884368
18292	1.728990	-4.987350	8.255165	0.011816	0.033776	-0.055098	-0.445239	0.547193	-1.147533	-0.375490	0.016475	0.277777	-0.884068
18293	1.733892	-4.990096	8.250690	-0.002471	0.010842	-0.028687	-0.444672	0.546857	-1.147084	-0.375976	0.016528	0.277799	-0.883853
18294	1.721037	-4.956344	8.230782	0.001011	0.016073	-0.023336	-0.446830	0.547191	-1.147048	-0.376304	0.016649	0.277702	-0.883742
18295	1.700393	-4.893599	8.229675	-0.006965	0.001125	0.003068	-0.445216	0.548435	-1.147163	-0.376172	0.016744	0.277865	-0.883745
18296	1.776618	-4.945623	8.246851	-0.013960	-0.000509	-0.004937	-0.446437	0.550980	-1.145428	-0.376079	0.016787	0.278151	-0.883694
18297	1.824700	-4.920470	8.281839	-0.020682	0.017591	-0.019884	-0.445766	0.552003	-1.147314	-0.376441	0.017146	0.278440	-0.883442
18298	1.820459	-4.949270	8.296203	-0.033200	0.003349	-0.026281	-0.445792	0.551376	-1.143568	-0.376759	0.017289	0.279045	-0.883113
18299	1.795795	-4.930298	8.280859	-0.011052	0.015548	-0.044695	-0.444447	0.552478	-1.143412	-0.377552	0.017398	0.279186	-0.882727
18300	1.762375	-4.950322	8.316094	-0.013945	0.025083	-0.035795	-0.445794	0.552234	-1.143813	-0.378150	0.017722	0.279290	-0.882432
18301	1.766799	-4.921104	8.366564	0.007664	0.028822	-0.035706	-0.444990	0.553979	-1.146360	-0.378864	0.017973	0.278993	-0.882214
18302	1.892326	-5.307288	8.070004	0.162948	0.015544	-0.021163	-0.444986	0.552569	-1.146815	-0.379163	0.016855	0.276041	-0.883036
18303	1.625230	-4.759004	8.303389	0.079189	0.026315	-0.051305	-0.442930	0.550726	-1.150256	-0.380160	0.016438	0.274512	-0.883092
18304	1.699472	-4.981020	8.153271	0.045258	0.015740	0.005099	-0.443345	0.553995	-1.149872	-0.379973	0.016366	0.273626	-0.883449
18305	1.774047	-5.062200	8.230800	0.017632	0.003375	-0.007459	-0.443340	0.552285	-1.149655	-0.380046	0.016258	0.273355	-0.883503
18306	1.690316	-4.529642	8.106253	-0.026592	-0.011265	-0.005924	-0.442804	0.553184	-1.146081	-0.379924	0.016208	0.273946	-0.883373
18307	1.764289	-4.919131	8.347382	0.011523	-0.015851	0.048973	-0.441990	0.551159	-1.145337	-0.378893	0.016114	0.273905	-0.883831
18308	1.794999	-4.906454	8.174899	-0.008265	-0.026644	0.047071	-0.443746	0.552117	-1.142009	-0.377755	0.015943	0.274271	-0.884207
18309	1.765278	-4.863287	8.245882	-0.037472	-0.032572	0.061090	-0.443754	0.554840	-1.143013	-0.376401	0.015990	0.275222	-0.884488
18310	1.791096	-4.945362	8.228034	-0.040893	-0.025357	0.055819	-0.442405	0.554194	-1.141001	-0.375139	0.016146	0.276152	-0.884732
18311	1.810167	-4.918304	8.298229	-0.080054	-0.011108	0.041635	-0.444028	0.556269	-1.143100	-0.374233	0.016783	0.277702	-0.884618
18312	1.835706	-4.963953	8.422132	-0.048279	0.000049	0.032958	-0.443496	0.558813	-1.143023	-0.373505	0.017316	0.278578	-0.884640
18313	1.855784	-5.016603	8.312239	-0.000792	-0.000743	0.006500	-0.441643	0.560567	-1.139769	-0.373305	0.017343	0.278660	-0.884698
18314	1.849950	-4.965726	8.321305	0.001035	0.007216	-0.027040	-0.442455	0.561595	-1.140409	-0.373662	0.017289	0.278632	-0.884558
18315	1.844435	-4.926980	8.354547	0.025226	0.006385	-0.057029	-0.442452	0.560595	-1.140168	-0.374637	0.016887	0.278220	-0.884283
18316	1.769357	-4.945346	8.256087	0.047072	0.028027	-0.062107	-0.442309	0.558056	-1.141071	-0.375747	0.016663	0.277232	-0.884126
18317	1.747810	-4.960305	8.245910	0.027362	0.026169	-0.065711	-0.441362	0.557217	-1.142611	-0.376984	0.016547	0.276637	-0.883788
18318	1.821328	-5.002670	8.234041	0.004788	0.050701	-0.058567	-0.442040	0.558542	-1.143926	-0.378134	0.017059	0.276223	-0.883416
18319	1.835437	-4.980972	8.229664	-0.005983	0.063911	-0.090266	-0.440261	0.558770	-1.144428	-0.380001	0.017725	0.275946	-0.882688
18320	1.800041	-4.899068	8.283329	-0.003647	0.059122	-0.111504	-0.437831	0.557888	-1.145577	-0.382150	0.018164	0.275634	-0.881849
18321	1.806690	-4.881963	8.194332	-0.033229	0.062516	-0.115112	-0.437696	0.557433	-1.144501	-0.384435	0.018873	0.275854	-0.880771
18322	1.808190	-4.954764	8.209372	-0.064921	0.060297	-0.108150	-0.438233	0.556916	-1.146150	-0.386508	0.019823	0.276608	-0.879606
18323	1.770774	-5.006413	8.314536	-0.071320	0.060986	-0.138217	-0.435944	0.557712	-1.146015	-0.389169	0.020669	0.277519	-0.878125
18324	1.758089	-4.987229	8.256226	-0.020865	0.063229	-0.139809	-0.436615	0.557024	-1.146302	-0.391833	0.021154	0.277484	-0.876939
18325	1.735185	-5.067767	8.169466	-0.028543	0.064478	-0.121249	-0.435397	0.555298	-1.146646	-0.394225	0.021827	0.277609	-0.875810
18326	1.701392	-5.068376	8.209358	-0.047282	0.052129	-0.095742	-0.432165	0.556360	-1.146649	-0.396053	0.022573	0.278101	-0.874810
18327	1.681538	-5.037171	8.259068	-0.040421	0.061615	-0.081513	-0.432701	0.555564	-1.148580	-0.397722	0.023518	0.278439	-0.873920
18328	1.645022	-5.035410	8.219417	-0.032019	0.043421	-0.062144	-0.431083	0.555218	-1.147518	-0.398911	0.024176	0.278715	-0.873272
18329	1.604434	-5.070138	8.194359	-0.028211	0.019789	-0.040170	-0.431353	0.555511	-1.147642	-0.399624	0.024533	0.279152	-0.872796
18330	1.671421	-5.025223	8.200891	-0.060676	-0.000845	-0.007710	-0.429737	0.555746	-1.147107	-0.399615	0.024956	0.280255	-0.872435
18331	1.730040	-5.046007	8.212476	-0.040057	-0.008655	0.027656	-0.430826	0.559153	-1.145892	-0.398977	0.025296	0.281092	-0.872447
18332	1.837150	-5.065910	8.235172	-0.029229	-0.012068	0.025876	-0.432446	0.560184	-1.145839	-0.398311	0.025452	0.281719	-0.872545
18333	1.856845	-5.084977	8.211846	-0.026914	-0.002721	0.008259	-0.431777	0.561777	-1.147843	-0.398052	0.025678	0.282293	-0.872471
18334	1.836505	-5.041242	8.191465	-0.037103	0.011875	-0.012975	-0.430457	0.561673	-1.149693	-0.398226	0.026105	0.282885	-0.872187
18335	1.842167	-5.075122	8.235228	-0.017179	0.019242	-0.016403	-0.430866	0.563067	-1.148142	-0.398528	0.026493	0.283127	-0.871959
18336	1.808362	-5.085449	8.210195	-0.006370	0.005171	-0.019103	-0.430465	0.563875	-1.146618	-0.398755	0.026514	0.283241	-0.871817
18337	1.798516	-5.071057	8.253116	0.011546	0.003479	-0.016404	-0.431408	0.563754	-1.146611	-0.398984	0.026396	0.283107	-0.871760
18338	1.827615	-5.051094	8.383855	0.098434	0.011762	-0.033771	-0.431411	0.564587	-1.145765	-0.399538	0.025606	0.281349	-0.872099
18339	1.782134	-4.964934	8.336238	0.204963	0.020091	-0.043904	-0.430014	0.558317	-1.147430	-0.400436	0.024074	0.277712	-0.872896
18340	1.756763	-4.800322	8.249960	0.246279	0.013280	-0.042049	-0.429994	0.551786	-1.147642	-0.401178	0.022073	0.273358	-0.873982
18341	1.742414	-4.698626	8.186161	0.123131	0.011547	-0.014156	-0.429705	0.545614	-1.151396	-0.401461	0.021209	0.271190	-0.874548
18342	1.771581	-4.698093	8.215940	0.000366	0.001325	-0.002236	-0.430508	0.544103	-1.152801	-0.401377	0.021205	0.271208	-0.874582
18343	1.773891	-4.800005	8.303445	-0.040795	0.011824	-0.009369	-0.429972	0.544724	-1.149510	-0.401508	0.021688	0.271900	-0.874295
18344	1.755781	-4.848877	8.399552	-0.026866	0.002658	0.006533	-0.429435	0.545605	-1.151263	-0.401265	0.021973	0.272380	-0.874250
18345	1.727411	-4.893096	8.346053	-0.018128	-0.004603	0.015364	-0.428895	0.545321	-1.151825	-0.400882	0.022123	0.272795	-0.874292
18346	1.766369	-4.911817	8.284799	-0.025395	-0.010041	0.017069	-0.430253	0.548630	-1.152248	-0.400381	0.022230	0.273346	-0.874347
18347	1.824634	-4.915614	8.291430	-0.009261	-0.013501	0.018852	-0.429982	0.548204	-1.152538	-0.399893	0.022173	0.273678	-0.874468
18348	1.804793	-4.896555	8.269011	-0.008110	0.000016	0.011874	-0.429850	0.549517	-1.154135	-0.399556	0.022293	0.273849	-0.874565
18349	1.776000	-4.911644	8.265835	-0.025354	-0.011775	0.015288	-0.428775	0.550310	-1.152620	-0.399132	0.022374	0.274453	-0.874568
18350	1.790803	-4.916225	8.319285	-0.014488	-0.016928	0.011748	-0.429584	0.550448	-1.151650	-0.398701	0.022247	0.274870	-0.874636
18351	1.800561	-4.920905	8.309990	0.005888	-0.004661	0.026034	-0.429048	0.551262	-1.150538	-0.398142	0.022262	0.274867	-0.874892
18352	1.795654	-4.920996	8.290582	0.003525	-0.014110	0.011823	-0.429047	0.550978	-1.150547	-0.397727	0.022040	0.274946	-0.875061
18353	1.770282	-4.868050	8.265330	-0.012678	-0.004513	0.013605	-0.428511	0.552099	-1.150380	-0.397378	0.022136	0.275272	-0.875115
18354	1.778766	-4.931017	8.251621	-0.020181	-0.015485	0.023238	-0.429319	0.551518	-1.149024	-0.396750	0.022143	0.275772	-0.875242
18355	1.766810	-4.930821	8.308861	-0.020120	-0.011928	0.020529	-0.428817	0.553951	-1.149144	-0.396235	0.022207	0.276284	-0.875312
18356	1.814959	-4.910523	8.334259	0.001617	-0.011610	0.015282	-0.429756	0.552544	-1.148769	-0.395777	0.022064	0.276375	-0.875495
18357	1.819928	-4.925004	8.281559	0.007341	-0.003300	0.004745	-0.429757	0.552866	-1.150397	-0.395598	0.021972	0.276343	-0.875588
18358	1.776054	-4.911234	8.289739	0.007289	-0.004236	0.006516	-0.429756	0.552396	-1.148501	-0.395332	0.021864	0.276280	-0.875730
18359	1.776307	-4.925797	8.277820	0.009232	-0.004089	0.001220	-0.428947	0.552235	-1.148516	-0.395212	0.021723	0.276223	-0.875806
18360	1.781457	-4.945127	8.251642	0.006631	0.006600	-0.000488	-0.427599	0.552182	-1.147578	-0.395133	0.021773	0.276088	-0.875883
18361	1.800575	-4.925355	8.290597	0.005836	-0.000384	-0.005846	-0.428534	0.549396	-1.149022	-0.395156	0.021685	0.276065	-0.875882
18362	1.786057	-4.930476	8.266117	0.013718	0.003017	0.003046	-0.427857	0.548557	-1.150286	-0.395009	0.021639	0.275833	-0.876023
18363	1.810145	-4.925185	8.252372	0.011010	0.001218	0.003021	-0.427725	0.549535	-1.149710	-0.394888	0.021585	0.275704	-0.876119
18364	1.797769	-4.910843	8.261514	0.005727	-0.004030	-0.002332	-0.427724	0.549128	-1.150542	-0.394781	0.021445	0.275670	-0.876182
18365	1.776366	-4.930652	8.265821	0.005886	-0.005655	-0.008525	-0.429069	0.548450	-1.150548	-0.394822	0.021248	0.275691	-0.876161
18366	1.786055	-4.928047	8.280542	-0.007053	-0.002534	0.004713	-0.428130	0.549519	-1.148613	-0.394592	0.021274	0.275866	-0.876209
18367	1.768845	-4.911363	8.308777	0.005721	0.000393	-0.001415	-0.427718	0.547103	-1.148970	-0.394542	0.021224	0.275838	-0.876242
18368	1.800514	-4.925358	8.271337	0.005634	0.017131	0.004875	-0.427580	0.546293	-1.150909	-0.394439	0.021499	0.275636	-0.876345
18369	1.804593	-4.881582	8.304834	0.002140	0.010122	-0.000488	-0.426098	0.546265	-1.151200	-0.394425	0.021651	0.275592	-0.876361
18370	1.785952	-4.918335	8.309355	-0.002840	0.019319	-0.014585	-0.425688	0.544552	-1.151260	-0.394669	0.021924	0.275530	-0.876264
18371	1.780850	-4.901839	8.328501	0.010970	0.010917	-0.026892	-0.426599	0.543820	-1.150671	-0.395126	0.021874	0.275335	-0.876121
18372	1.761099	-4.887634	8.303714	0.017011	0.021350	-0.015309	-0.426049	0.540457	-1.153245	-0.395400	0.022021	0.274909	-0.876127
18373	1.760808	-4.873073	8.303595	0.017270	0.010968	-0.026868	-0.425912	0.539542	-1.150682	-0.395860	0.021922	0.274601	-0.876019
18374	1.741679	-4.883129	8.322343	0.017041	0.012525	-0.018014	-0.424835	0.540104	-1.151495	-0.396117	0.021894	0.274245	-0.876014
18375	1.731171	-4.849337	8.278433	0.009409	0.010288	-0.002137	-0.425644	0.539956	-1.150398	-0.396137	0.021983	0.274067	-0.876059
18376	1.775844	-4.901527	8.284844	-0.006936	0.002888	0.001213	-0.426068	0.536473	-1.151654	-0.396005	0.022085	0.274199	-0.876075
18377	1.775772	-4.891814	8.323286	0.016610	0.015620	-0.002170	-0.425534	0.538196	-1.152970	-0.396057	0.022209	0.273853	-0.876156
18378	1.768391	-4.887093	8.318209	0.018488	0.012166	-0.005721	-0.426075	0.538581	-1.150630	-0.396083	0.022227	0.273469	-0.876264
18379	1.775811	-4.899100	8.289639	0.016918	-0.010655	-0.018249	-0.426473	0.536603	-1.150690	-0.396274	0.021799	0.273333	-0.876231
18380	1.761112	-4.892084	8.284321	0.011544	0.005257	-0.016393	-0.425937	0.537742	-1.151342	-0.396469	0.021700	0.273130	-0.876209
18381	1.750818	-4.858281	8.307823	0.002486	0.013984	-0.012829	-0.426741	0.536183	-1.150700	-0.396692	0.021848	0.273050	-0.876129
18382	1.756256	-4.889743	8.296190	0.000688	0.003345	-0.014670	-0.426741	0.536356	-1.152060	-0.396840	0.021810	0.273052	-0.876062
18383	1.760152	-4.838689	8.317591	0.007505	0.003053	-0.000509	-0.426065	0.535978	-1.154810	-0.396790	0.021795	0.272964	-0.876112
18384	1.770493	-4.872490	8.308534	0.006646	0.001312	-0.002292	-0.425794	0.535262	-1.154837	-0.396724	0.021745	0.272872	-0.876172
18385	1.787096	-4.852766	8.318524	-0.003035	-0.007417	-0.012108	-0.426872	0.535435	-1.155092	-0.396816	0.021566	0.273057	-0.876077
18386	1.774876	-4.848133	8.315707	-0.010146	0.006768	-0.012921	-0.426062	0.534514	-1.152947	-0.396950	0.021684	0.273221	-0.875963
18387	1.775333	-4.867543	8.337533	-0.004886	-0.003053	-0.009431	-0.426333	0.535237	-1.153193	-0.397018	0.021610	0.273401	-0.875877
18388	1.765401	-4.858015	8.322713	-0.000263	0.003295	-0.012910	-0.425924	0.533319	-1.150530	-0.397136	0.021588	0.273419	-0.875819
18389	1.754977	-4.824218	8.305286	0.013093	-0.007349	-0.009398	-0.427275	0.534533	-1.152522	-0.397188	0.021296	0.273317	-0.875835
18390	1.748461	-4.863180	8.298159	-0.014277	-0.007041	0.004666	-0.425656	0.533887	-1.150788	-0.396939	0.021302	0.273654	-0.875842
18391	1.760203	-4.843545	8.303185	-0.005250	0.009883	0.006568	-0.426462	0.533407	-1.153797	-0.396798	0.021546	0.273728	-0.875877
18392	1.787231	-4.858025	8.323551	-0.003502	-0.006036	0.006546	-0.426165	0.534361	-1.153714	-0.396527	0.021495	0.273868	-0.875957
18393	1.796576	-4.840862	8.321301	-0.008642	-0.000526	-0.002278	-0.426572	0.534737	-1.151103	-0.396483	0.021533	0.274086	-0.875908
18394	1.784494	-4.843510	8.316135	-0.003321	-0.002326	0.000382	-0.425766	0.535879	-1.152168	-0.396331	0.021508	0.274197	-0.875942
18395	1.779589	-4.838742	8.327986	-0.014121	0.002896	0.001266	-0.425497	0.535671	-1.149583	-0.396242	0.021668	0.274479	-0.875890
18396	1.789899	-4.872544	8.309299	0.000557	0.001503	-0.009306	-0.426306	0.536135	-1.150378	-0.396279	0.021626	0.274495	-0.875870
18397	1.742101	-4.911851	8.279072	-0.017892	-0.011518	0.004630	-0.427283	0.537198	-1.151071	-0.396050	0.021582	0.274957	-0.875830
18398	1.809702	-4.891198	8.326730	-0.012483	-0.007910	0.004654	-0.425665	0.536515	-1.147699	-0.395795	0.021558	0.275270	-0.875847
18399	1.800390	-4.910789	8.324184	0.003496	-0.015064	0.011733	-0.425798	0.535799	-1.147311	-0.395432	0.021320	0.275381	-0.875982
18400	1.794568	-4.869629	8.275549	0.014313	-0.011419	0.011791	-0.427281	0.536006	-1.148652	-0.395039	0.021060	0.275250	-0.876207
18401	1.811648	-4.866885	8.329014	-0.007598	-0.017196	0.022290	-0.427544	0.534350	-1.150477	-0.394474	0.020929	0.275566	-0.876365
18402	1.833721	-4.885911	8.291317	0.010558	-0.014245	0.017058	-0.427271	0.532921	-1.150391	-0.393994	0.020685	0.275520	-0.876601
18403	1.829012	-4.885991	8.334505	0.025227	-0.000590	0.009234	-0.427945	0.533044	-1.148877	-0.393764	0.020512	0.275135	-0.876830
18404	1.852972	-4.875848	8.311090	0.017223	-0.005881	0.004750	-0.427944	0.532470	-1.148623	-0.393513	0.020284	0.274911	-0.877018
18405	1.813586	-4.842573	8.328890	0.023844	0.003325	-0.005773	-0.429286	0.530816	-1.149480	-0.393568	0.020104	0.274524	-0.877118
18406	1.803690	-4.837901	8.294847	0.020109	0.014674	0.001364	-0.428750	0.531662	-1.149731	-0.393491	0.020195	0.274090	-0.877287
18407	1.793686	-4.818659	8.318469	0.005829	-0.011838	0.025904	-0.428207	0.530539	-1.150866	-0.392900	0.020063	0.274123	-0.877544
18408	1.818371	-4.842489	8.309777	0.003652	-0.000750	0.008283	-0.427127	0.530492	-1.156068	-0.392653	0.020064	0.274095	-0.877663
18409	1.817582	-4.798802	8.335904	-0.003544	-0.009655	0.006433	-0.429420	0.531418	-1.156967	-0.392413	0.019935	0.274281	-0.877715
18410	1.793217	-4.794390	8.323087	0.003616	-0.018487	0.006404	-0.428744	0.530529	-1.156048	-0.392072	0.019606	0.274394	-0.877840
18411	1.805408	-4.794166	8.347532	0.007302	-0.009521	0.004702	-0.427666	0.530151	-1.153069	-0.391869	0.019382	0.274385	-0.877938
18412	1.827894	-4.827745	8.348475	0.019902	-0.009414	0.004738	-0.428072	0.531031	-1.153855	-0.391605	0.019072	0.274141	-0.878139
18413	1.818128	-4.830355	8.309678	0.014300	-0.013194	0.011772	-0.429020	0.532289	-1.152029	-0.391260	0.018766	0.274033	-0.878333
18414	1.807767	-4.791696	8.342772	0.017778	0.002663	0.018957	-0.429693	0.532024	-1.152166	-0.390792	0.018757	0.273727	-0.878637
18415	1.817468	-4.798808	8.299790	-0.001221	-0.015298	0.019666	-0.429962	0.531740	-1.151899	-0.390293	0.018576	0.273902	-0.878808
18416	1.797429	-4.760324	8.337402	0.001586	-0.011631	0.016164	-0.429152	0.531116	-1.150290	-0.389817	0.018436	0.273993	-0.878994
18417	1.836743	-4.783885	8.358046	0.001080	-0.013870	0.034706	-0.430228	0.530598	-1.151387	-0.389063	0.018342	0.274106	-0.879295
18418	1.847789	-4.861378	8.296378	0.017425	-0.014493	0.029451	-0.430500	0.531298	-1.150678	-0.388332	0.018098	0.273936	-0.879676
18419	1.871005	-4.800258	8.359221	0.013023	-0.000316	-0.005845	-0.429151	0.530983	-1.150704	-0.388370	0.017923	0.273748	-0.879721
18420	1.832260	-4.808248	8.319574	0.018427	-0.000274	-0.005818	-0.431577	0.531064	-1.151765	-0.388335	0.017727	0.273462	-0.879829
18421	1.832894	-4.842226	8.305406	0.014081	0.012222	-0.009286	-0.432115	0.530824	-1.153132	-0.388504	0.017744	0.273160	-0.879849
18422	1.788875	-4.828462	8.267841	-0.017375	0.010220	-0.011156	-0.432116	0.531058	-1.150940	-0.388606	0.017981	0.273425	-0.879716
18423	1.794588	-4.867198	8.297197	-0.024977	-0.000839	0.002010	-0.430234	0.532456	-1.151873	-0.388490	0.018135	0.273909	-0.879614
18424	1.770375	-4.862779	8.332531	-0.006859	0.000311	-0.002342	-0.430773	0.532613	-1.151998	-0.388409	0.018171	0.274062	-0.879601
18425	1.804593	-4.881582	8.304834	-0.014155	-0.000726	0.001159	-0.429969	0.534141	-1.151275	-0.388312	0.018239	0.274356	-0.879551
18426	1.784918	-4.867373	8.304124	0.003891	-0.000532	-0.000547	-0.432401	0.535648	-1.146420	-0.388152	0.018173	0.274326	-0.879632
18427	1.794977	-4.881754	8.328614	-0.004439	-0.009665	0.006438	-0.431058	0.537351	-1.147745	-0.387916	0.018038	0.274518	-0.879679
18428	1.780268	-4.872717	8.328263	-0.005294	-0.004273	0.006554	-0.431431	0.536423	-1.145393	-0.387642	0.018027	0.274675	-0.879751
18429	1.813690	-4.847834	8.324286	0.012759	-0.002298	0.004847	-0.431977	0.538410	-1.144776	-0.387480	0.017880	0.274507	-0.879878
18430	1.819170	-4.881724	8.310266	-0.008888	-0.003413	0.006540	-0.432516	0.538738	-1.146125	-0.387194	0.017907	0.274721	-0.879937
18431	1.813542	-4.838125	8.338653	-0.005060	-0.004050	-0.002294	-0.430494	0.538720	-1.147378	-0.387142	0.017827	0.274882	-0.879911
18432	1.823219	-4.837949	8.334133	0.016373	0.001289	0.004878	-0.432519	0.539603	-1.146643	-0.386926	0.017734	0.274616	-0.880091
18433	1.838388	-4.876114	8.296201	0.005928	0.010331	-0.007555	-0.431873	0.539521	-1.148621	-0.387050	0.017792	0.274474	-0.880080
18434	1.803818	-4.842753	8.304518	0.000590	0.003261	-0.011148	-0.432139	0.538108	-1.148664	-0.387135	0.017772	0.274476	-0.880042
18435	1.799869	-4.881664	8.343207	-0.011315	0.010054	-0.002299	-0.431605	0.539906	-1.147110	-0.387159	0.017988	0.274638	-0.879976
18436	1.788473	-4.804190	8.294127	-0.002806	0.006962	-0.018205	-0.432418	0.541174	-1.145830	-0.387355	0.018010	0.274674	-0.879878
18437	1.823487	-4.852104	8.334080	-0.022538	0.011288	-0.020014	-0.432421	0.542035	-1.146212	-0.387694	0.018236	0.275028	-0.879614
18438	1.790282	-4.886693	8.345359	-0.002946	0.017454	-0.011064	-0.431757	0.545237	-1.144068	-0.387822	0.018484	0.274983	-0.879566
18439	1.780276	-4.872309	8.337721	-0.008243	0.019275	-0.014604	-0.431759	0.545988	-1.145818	-0.388114	0.018771	0.275020	-0.879420
18440	1.755882	-4.863040	8.346532	-0.002932	0.010384	-0.012871	-0.430416	0.547200	-1.144293	-0.388244	0.018886	0.275030	-0.879357
18441	1.741232	-4.858451	8.341233	0.017483	0.010292	-0.002195	-0.431769	0.549285	-1.147077	-0.388277	0.018887	0.274676	-0.879453
18442	1.759897	-4.828985	8.298251	0.007775	0.021010	-0.007466	-0.432037	0.548707	-1.146410	-0.388351	0.019129	0.274414	-0.879497
18443	1.774281	-4.814153	8.341913	0.003729	0.006405	0.006568	-0.430555	0.548929	-1.145191	-0.388204	0.019216	0.274326	-0.879587
18444	1.779298	-4.824181	8.327867	0.001810	0.006323	0.011947	-0.430252	0.547958	-1.147763	-0.387886	0.019362	0.274275	-0.879740
18445	1.774855	-4.843683	8.332692	-0.006929	0.001178	0.001279	-0.429713	0.547940	-1.147497	-0.387799	0.019411	0.274415	-0.879734
18446	1.777191	-4.833926	8.366393	-0.003135	0.003164	-0.005771	-0.430256	0.549063	-1.146362	-0.387753	0.019436	0.274483	-0.879732
18447	1.781976	-4.833841	8.347281	0.002957	0.003907	0.002209	-0.429991	0.550461	-1.145637	-0.387669	0.019460	0.274425	-0.879787
18448	1.799183	-4.848096	8.333472	0.009467	0.003270	-0.005734	-0.430661	0.549233	-1.147171	-0.387629	0.019391	0.274270	-0.879855
18449	1.789160	-4.838165	8.296811	-0.000381	-0.002126	-0.009414	-0.430560	0.550525	-1.146641	-0.387716	0.019269	0.274321	-0.879803
18450	1.755591	-4.848479	8.346414	-0.006674	0.010222	-0.007580	-0.430421	0.549414	-1.147907	-0.387750	0.019440	0.274397	-0.879761
18451	1.745667	-4.838950	8.334000	0.003052	0.003059	-0.002288	-0.430824	0.548793	-1.145192	-0.387741	0.019423	0.274343	-0.879782
18452	1.766057	-4.891991	8.315767	0.004066	0.012023	-0.004882	-0.429615	0.549894	-1.144898	-0.387720	0.019550	0.274215	-0.879828
18453	1.780098	-4.869889	8.296773	-0.000544	0.003030	-0.002305	-0.430022	0.550888	-1.144451	-0.387709	0.019561	0.274226	-0.879829
18454	1.766105	-4.887130	8.361471	-0.003342	0.002920	0.001224	-0.430966	0.550906	-1.144303	-0.387526	0.019619	0.274297	-0.879886
18455	1.774778	-4.848138	8.284409	-0.008471	-0.000418	-0.009424	-0.430294	0.551765	-1.145239	-0.387619	0.019592	0.274478	-0.879790
18456	1.775517	-4.882110	8.303946	-0.006892	-0.007691	-0.002392	-0.429481	0.550320	-1.145022	-0.387477	0.019482	0.274694	-0.879787
18457	1.799905	-4.886520	8.323987	0.000559	0.006772	-0.009355	-0.429757	0.552342	-1.146182	-0.387612	0.019511	0.274661	-0.879737
18458	1.780185	-4.872314	8.308830	-0.000609	-0.000570	-0.000561	-0.429081	0.551563	-1.143894	-0.387452	0.019480	0.274711	-0.879793
18459	1.779685	-4.848047	8.303817	0.007467	0.004788	0.001266	-0.429889	0.551440	-1.143889	-0.387392	0.019479	0.274569	-0.879864
18460	1.794036	-4.838075	8.306589	-0.004870	0.000504	-0.009412	-0.430296	0.551998	-1.143047	-0.387388	0.019449	0.274689	-0.879829
18461	1.833445	-4.871349	8.296013	-0.012000	0.004934	-0.011181	-0.430698	0.551471	-1.144424	-0.387540	0.019530	0.274894	-0.879696
18462	1.803845	-4.840322	8.328573	-0.013953	0.003008	-0.005891	-0.430966	0.551225	-1.145794	-0.387516	0.019644	0.275152	-0.879623
18463	1.799017	-4.842839	8.318815	0.002373	0.010344	-0.009328	-0.429755	0.551904	-1.145650	-0.387672	0.019717	0.275060	-0.879582
18464	1.774818	-4.843277	8.327705	-0.003004	-0.005617	-0.012978	-0.430831	0.550938	-1.145805	-0.387719	0.019552	0.275196	-0.879522
18465	1.770114	-4.848216	8.342042	-0.004496	0.010591	-0.021719	-0.430294	0.551440	-1.143475	-0.388092	0.019615	0.275225	-0.879347
18466	1.755324	-4.841205	8.307833	0.003961	0.004845	-0.002276	-0.431641	0.551338	-1.143872	-0.387992	0.019633	0.275153	-0.879413
18467	1.760688	-4.867813	8.303383	-0.003300	0.001184	-0.000554	-0.431912	0.551922	-1.144259	-0.387941	0.019639	0.275224	-0.879413
18468	1.770569	-4.872486	8.332610	-0.003294	0.002964	-0.000545	-0.432054	0.553975	-1.140778	-0.387788	0.019686	0.275294	-0.879458
18469	1.779656	-4.843189	8.325445	0.004109	-0.003867	-0.009409	-0.431248	0.554660	-1.140492	-0.387868	0.019497	0.275276	-0.879432
18470	1.789540	-4.857580	8.294562	0.012747	-0.016525	0.002029	-0.431514	0.553222	-1.139444	-0.387593	0.019099	0.275214	-0.879582
18471	1.788290	-4.911007	8.328629	0.016309	-0.009449	0.004739	-0.432059	0.555575	-1.142364	-0.387398	0.018795	0.275020	-0.879735
18472	1.770917	-4.896761	8.289472	0.009120	-0.007733	0.004732	-0.432600	0.556278	-1.141516	-0.387105	0.018590	0.274952	-0.879889
18473	1.771868	-4.942869	8.299478	0.002980	-0.004098	-0.000567	-0.432604	0.557246	-1.140392	-0.387027	0.018456	0.274956	-0.879925
18474	1.804540	-4.881585	8.287981	0.002653	-0.013250	0.009973	-0.431524	0.556796	-1.140420	-0.386623	0.018237	0.275043	-0.880080
18475	1.804637	-4.886846	8.280971	-0.010887	-0.006273	0.013593	-0.433522	0.558517	-1.140282	-0.386278	0.018250	0.275305	-0.880149
18476	1.817816	-4.937587	8.296202	0.010389	0.001521	-0.006626	-0.432166	0.556240	-1.141464	-0.386254	0.018141	0.275147	-0.880212
18477	1.794848	-4.882168	8.280635	-0.003450	0.004631	0.006615	-0.432981	0.558234	-1.140844	-0.386095	0.018251	0.275201	-0.880263
18478	1.797408	-4.882117	8.324045	0.002179	0.004010	-0.002214	-0.433252	0.558505	-1.140013	-0.385978	0.018265	0.275167	-0.880324
18479	1.789839	-4.872548	8.290038	0.002816	-0.002428	0.006590	-0.433248	0.557104	-1.140878	-0.385782	0.018202	0.275165	-0.880412
18480	1.804706	-4.886435	8.309690	0.003647	-0.002529	0.008276	-0.433412	0.557110	-1.139841	-0.385469	0.018155	0.275151	-0.880554
18481	1.799687	-4.881673	8.285426	-0.003497	-0.011393	0.004662	-0.433276	0.556703	-1.140812	-0.385255	0.017972	0.275331	-0.880595
18482	1.794616	-4.872056	8.275568	-0.009100	0.006077	0.015366	-0.434758	0.556750	-1.141339	-0.384864	0.018215	0.275474	-0.880717
18483	1.814204	-4.876552	8.309906	-0.014289	0.000921	0.006471	-0.433548	0.558072	-1.144450	-0.384682	0.018341	0.275749	-0.880708
18484	1.799240	-4.857403	8.297266	-0.022333	0.002674	0.004692	-0.433006	0.557218	-1.144894	-0.384481	0.018575	0.276154	-0.880664
18485	1.807053	-4.886395	8.285687	-0.015069	-0.004290	0.001134	-0.433548	0.558239	-1.145537	-0.384364	0.018585	0.276484	-0.880611
18486	1.777665	-4.867504	8.308717	-0.022136	0.004627	-0.002363	-0.433285	0.559675	-1.140306	-0.384259	0.018801	0.276874	-0.880530
18487	1.756006	-4.877610	8.293684	-0.013868	0.010160	-0.007600	-0.432482	0.561663	-1.141070	-0.384376	0.019008	0.277074	-0.880411
18488	1.795019	-4.891469	8.280541	-0.008452	0.013763	-0.007568	-0.431938	0.559597	-1.138276	-0.384433	0.019255	0.277154	-0.880356
18489	1.786255	-4.930466	8.328714	-0.010617	-0.004297	0.002921	-0.433018	0.560820	-1.140954	-0.384287	0.019241	0.277402	-0.880342
18490	1.787690	-4.891604	8.261059	-0.005053	0.000325	-0.002337	-0.432477	0.560246	-1.141252	-0.384188	0.019258	0.277524	-0.880346
18491	1.776135	-4.916088	8.284963	-0.005119	0.006459	0.001242	-0.431129	0.559777	-1.140737	-0.384133	0.019381	0.277593	-0.880345
18492	1.778446	-4.911191	8.280182	-0.003383	0.002874	0.002992	-0.430452	0.558783	-1.141460	-0.383964	0.019462	0.277663	-0.880395
18493	1.761738	-4.926062	8.267745	0.001822	0.011587	0.011909	-0.429647	0.560216	-1.142788	-0.383752	0.019683	0.277567	-0.880513
18494	1.771004	-4.906474	8.255844	-0.014244	-0.000818	0.004704	-0.430997	0.560960	-1.142884	-0.383509	0.019785	0.277857	-0.880526
18495	1.761970	-4.935767	8.279861	-0.019667	0.004426	0.006492	-0.430728	0.561231	-1.142606	-0.383344	0.020015	0.278196	-0.880485
18496	1.796747	-4.976406	8.290865	0.000361	0.003037	-0.002302	-0.430454	0.559831	-1.143746	-0.383269	0.020040	0.278201	-0.880515
18497	1.738261	-4.965332	8.260098	-0.005028	0.004765	-0.002294	-0.430177	0.557263	-1.143560	-0.383266	0.020116	0.278285	-0.880488
18498	1.757451	-4.955273	8.260612	0.003221	0.006745	-0.007565	-0.429103	0.558639	-1.142709	-0.383300	0.020153	0.278214	-0.880495
18499	1.762330	-4.957613	8.255964	-0.014300	-0.003530	0.006459	-0.429237	0.558377	-1.143535	-0.383093	0.020203	0.278522	-0.880487
18500	1.757385	-4.950418	8.270203	0.003663	0.009868	0.010138	-0.428832	0.558213	-1.142999	-0.382833	0.020391	0.278412	-0.880630
18501	1.762721	-4.979456	8.241697	-0.010441	0.011789	-0.000502	-0.429101	0.558052	-1.141909	-0.382834	0.020643	0.278540	-0.880584
18502	1.762422	-4.957608	8.284855	-0.010470	-0.004168	-0.002375	-0.428833	0.558349	-1.142722	-0.382709	0.020622	0.278791	-0.880559
18503	1.750473	-4.969965	8.260509	-0.015657	0.011031	-0.007594	-0.427751	0.557005	-1.141003	-0.382829	0.020862	0.279020	-0.880429
18504	1.738388	-4.970184	8.269769	0.010633	0.001691	-0.016410	-0.428153	0.556475	-1.142244	-0.382998	0.020705	0.278860	-0.880410
18505	1.723753	-4.965594	8.269284	-0.010451	0.010009	-0.000507	-0.427072	0.555463	-1.142563	-0.382989	0.020929	0.279001	-0.880363
18506	1.733601	-4.975127	8.257622	-0.000503	0.010137	-0.002244	-0.427739	0.553211	-1.142764	-0.382958	0.021088	0.278967	-0.880384
18507	1.714516	-4.990040	8.259556	0.000496	0.011120	-0.005766	-0.428144	0.553649	-1.142882	-0.383051	0.021220	0.278910	-0.880358
18508	1.731038	-4.965461	8.274322	0.007444	-0.002330	0.001237	-0.427731	0.551002	-1.145566	-0.382893	0.021118	0.278830	-0.880455
18509	1.738752	-4.994458	8.231445	0.002847	0.006389	0.006583	-0.428810	0.551138	-1.144184	-0.382743	0.021220	0.278763	-0.880539
18510	1.734206	-5.004248	8.265082	0.002059	0.000292	0.001238	-0.427736	0.552236	-1.143615	-0.382568	0.021196	0.278758	-0.880617
18511	1.738629	-4.987585	8.231558	0.000230	-0.011215	0.001238	-0.427568	0.551159	-1.141410	-0.382413	0.020979	0.278877	-0.880652
18512	1.758406	-5.004218	8.249142	-0.003434	-0.004220	0.004804	-0.427840	0.552036	-1.142198	-0.382162	0.020942	0.279002	-0.880722
18513	1.742710	-4.951097	8.219371	-0.007301	-0.000960	0.015424	-0.427300	0.551904	-1.143164	-0.381810	0.021043	0.279171	-0.880819
18514	1.763080	-4.994421	8.256433	-0.010618	-0.000723	0.004802	-0.428110	0.552159	-1.141098	-0.381575	0.021122	0.279395	-0.880848
18515	1.778264	-5.025705	8.261950	0.002052	-0.005863	0.001271	-0.427573	0.552730	-1.141769	-0.381449	0.020985	0.279445	-0.880890
18516	1.738677	-4.990011	8.231577	-0.010419	0.001229	-0.002252	-0.428650	0.552506	-1.143265	-0.381359	0.021061	0.279654	-0.880861
18517	1.757869	-4.974686	8.270400	0.016411	-0.009365	0.001215	-0.428141	0.552374	-1.143060	-0.381220	0.020753	0.279478	-0.880984
18518	1.743889	-5.008931	8.231712	0.001884	0.002782	0.008325	-0.428275	0.552075	-1.142249	-0.380948	0.020818	0.279454	-0.881108
18519	1.741101	-4.989560	8.238702	0.008979	-0.009648	0.010035	-0.430026	0.552001	-1.143459	-0.380649	0.020612	0.279409	-0.881256
18520	1.748913	-5.018551	8.227124	0.005318	-0.002655	0.013605	-0.428274	0.551926	-1.141981	-0.380256	0.020586	0.279364	-0.881441
18521	1.770554	-5.006017	8.251767	0.010028	-0.007728	0.004740	-0.428276	0.552488	-1.141690	-0.380061	0.020376	0.279290	-0.881553
18522	1.746312	-5.008887	8.231786	0.003549	-0.006181	0.011809	-0.428137	0.551065	-1.141737	-0.379685	0.020293	0.279304	-0.881713
18523	1.760926	-5.008619	8.256306	-0.012343	0.009908	0.003017	-0.428677	0.551226	-1.141999	-0.379609	0.020555	0.279494	-0.881679
18524	1.768476	-5.027907	8.222980	-0.003515	-0.007886	0.006467	-0.429215	0.551267	-1.143220	-0.379315	0.020465	0.279647	-0.881759
18525	1.763973	-5.047412	8.208545	-0.007034	-0.000761	0.004736	-0.428943	0.550396	-1.142705	-0.379151	0.020509	0.279828	-0.881771
18526	1.739005	-5.009021	8.219526	0.002138	0.006558	-0.000490	-0.428948	0.551809	-1.142386	-0.379058	0.020591	0.279775	-0.881826
18527	1.734584	-5.028522	8.231574	0.000243	-0.004170	0.001206	-0.428948	0.551977	-1.143473	-0.378939	0.020500	0.279857	-0.881853
18528	1.734360	-5.018816	8.221865	-0.010746	-0.004437	0.008242	-0.429094	0.555330	-1.140905	-0.378614	0.020531	0.280111	-0.881911
18529	1.763839	-5.037702	8.227727	-0.017733	-0.009609	-0.000660	-0.429904	0.555595	-1.139249	-0.378490	0.020472	0.280555	-0.881825
18530	1.739043	-5.009019	8.231564	-0.010541	0.009920	0.003028	-0.430178	0.557336	-1.140554	-0.378344	0.020727	0.280698	-0.881836
18531	1.764027	-5.042551	8.256657	0.003793	-0.004181	0.002978	-0.429631	0.554806	-1.142281	-0.378195	0.020621	0.280720	-0.881895
18532	1.758957	-5.032933	8.246799	0.001938	-0.006019	0.004730	-0.430167	0.553967	-1.142302	-0.377962	0.020518	0.280763	-0.881984
18533	1.741162	-4.996844	8.212278	0.006530	-0.006784	0.001206	-0.429629	0.554383	-1.142431	-0.377831	0.020336	0.280757	-0.882046
18534	1.739221	-5.018727	8.226828	0.005744	-0.002258	-0.002303	-0.428552	0.554661	-1.143254	-0.377735	0.020229	0.280708	-0.882105
18535	1.734390	-5.018814	8.231495	-0.005031	0.002985	-0.002302	-0.429357	0.553532	-1.142735	-0.377716	0.020287	0.280834	-0.882072
18536	1.729314	-5.004338	8.250489	0.003667	-0.000760	0.008310	-0.429083	0.552267	-1.143598	-0.377441	0.020282	0.280805	-0.882199
18537	1.763533	-5.023142	8.222793	0.018233	-0.005795	0.001245	-0.429893	0.552718	-1.143847	-0.377319	0.020030	0.280586	-0.882327
18538	1.780525	-5.022832	8.232941	0.009509	0.003242	-0.007569	-0.428407	0.551589	-1.145676	-0.377351	0.019963	0.280430	-0.882364
18539	1.770614	-5.018161	8.194084	0.002091	-0.004109	-0.000564	-0.429752	0.550620	-1.145419	-0.377264	0.019851	0.280486	-0.882386
18540	1.768458	-5.025479	8.232591	-0.006846	0.010041	-0.000502	-0.427057	0.550996	-1.145984	-0.377208	0.020069	0.280564	-0.882380
18541	1.754288	-5.047587	8.210656	0.005747	-0.002258	-0.002304	-0.430018	0.549323	-1.144366	-0.377163	0.019953	0.280545	-0.882408
18542	1.725512	-5.057817	8.243553	0.004096	0.010260	-0.005760	-0.429754	0.550995	-1.143222	-0.377172	0.020051	0.280431	-0.882438
18543	1.715818	-5.062851	8.211999	0.007809	0.003309	-0.011094	-0.430019	0.549232	-1.140410	-0.377313	0.019971	0.280339	-0.882409
18544	1.730009	-5.045600	8.209896	0.014763	0.001372	-0.002248	-0.429751	0.550103	-1.141477	-0.377228	0.019857	0.280103	-0.882523
18545	1.744507	-5.042910	8.212729	0.009212	-0.011207	0.001187	-0.429622	0.551803	-1.141423	-0.377071	0.019581	0.280093	-0.882600
18546	1.769082	-5.064316	8.184756	0.010024	0.000226	0.006564	-0.428140	0.552264	-1.144429	-0.376837	0.019536	0.279945	-0.882747
18547	1.761513	-5.042599	8.227693	-0.005315	-0.007902	0.006463	-0.428675	0.551166	-1.145550	-0.376600	0.019458	0.280169	-0.882780
18548	1.787860	-5.027555	8.223573	0.002156	0.000382	-0.002307	-0.430565	0.552206	-1.145631	-0.376512	0.019423	0.280162	-0.882820
18549	1.767894	-4.998785	8.222743	0.005854	0.001389	-0.005822	-0.428675	0.551330	-1.146500	-0.376548	0.019354	0.280125	-0.882818
18550	1.763691	-5.027992	8.242093	0.005657	0.010058	0.003075	-0.429480	0.550219	-1.146800	-0.376437	0.019499	0.279981	-0.882908
18551	1.757993	-4.989255	8.217552	0.000841	0.003474	-0.019968	-0.430287	0.549014	-1.143007	-0.376732	0.019426	0.280023	-0.882770
18552	1.729617	-5.028615	8.192904	-0.012116	0.006568	-0.005835	-0.429213	0.550418	-1.143384	-0.376735	0.019587	0.280223	-0.882702
18553	1.759344	-5.045467	8.285592	0.006197	0.010610	-0.016288	-0.429590	0.551433	-1.145064	-0.377007	0.019621	0.280116	-0.882619
18554	1.741488	-5.009382	8.231810	0.008019	0.004444	-0.018086	-0.429044	0.549272	-1.144321	-0.377232	0.019528	0.279981	-0.882568
18555	1.719666	-5.009778	8.226328	0.011347	-0.003749	-0.009283	-0.429047	0.550259	-1.144016	-0.377301	0.019311	0.279888	-0.882572
18556	1.744248	-5.023896	8.246449	0.020084	-0.009227	-0.000455	-0.431203	0.550056	-1.145363	-0.377128	0.018979	0.279637	-0.882733
18557	1.734322	-5.019226	8.202776	0.016267	-0.005923	0.008398	-0.431480	0.552618	-1.145277	-0.376874	0.018787	0.279468	-0.882899
18558	1.739691	-5.042996	8.222211	0.002138	-0.004067	-0.002324	-0.430695	0.550645	-1.145543	-0.376767	0.018675	0.279496	-0.882938
18559	1.749113	-5.033117	8.198352	0.009435	0.017330	-0.002167	-0.429483	0.550901	-1.145549	-0.376826	0.018888	0.279279	-0.882977
18560	1.758893	-5.042654	8.165021	-0.006573	0.006747	-0.011126	-0.430426	0.550761	-1.144724	-0.376927	0.018982	0.279382	-0.882900
18561	1.729136	-4.994630	8.255225	-0.017648	0.009949	-0.000529	-0.431370	0.550777	-1.144439	-0.376905	0.019279	0.279700	-0.882802
18562	1.739334	-5.023580	8.231683	-0.006965	0.004616	0.003006	-0.430841	0.554023	-1.144067	-0.376739	0.019415	0.279821	-0.882831
18563	1.729664	-5.023755	8.238609	-0.006855	-0.002364	-0.002341	-0.430034	0.554711	-1.143918	-0.376684	0.019405	0.280043	-0.882785
18564	1.743674	-4.994366	8.255669	-0.010852	-0.006301	0.011762	-0.430035	0.555149	-1.144449	-0.376317	0.019432	0.280311	-0.882855
18565	1.773219	-5.018107	8.251940	0.002735	0.002748	0.010089	-0.432061	0.556303	-1.143160	-0.376075	0.019509	0.280319	-0.882954
18566	1.770675	-5.018157	8.213345	0.001845	-0.006107	0.008263	-0.431253	0.556739	-1.144384	-0.375760	0.019420	0.280363	-0.883076
18567	1.778094	-5.022877	8.230459	0.003888	-0.004092	-0.000560	-0.432197	0.557057	-1.144908	-0.375669	0.019306	0.280407	-0.883104
18568	1.758957	-5.032933	8.246799	0.011143	-0.002211	-0.002290	-0.431391	0.557389	-1.141631	-0.375564	0.019156	0.280261	-0.883198
18569	1.750372	-4.974830	8.197950	0.006763	0.003173	-0.005805	-0.433552	0.559142	-1.141548	-0.375608	0.019119	0.280202	-0.883199
18570	1.744004	-5.016213	8.222141	-0.004913	-0.002216	-0.007641	-0.432204	0.558956	-1.141024	-0.375593	0.019060	0.280342	-0.883162
18571	1.752091	-5.052478	8.251551	0.003305	0.003275	-0.011118	-0.431666	0.559407	-1.142654	-0.375729	0.019021	0.280345	-0.883104
18572	1.724836	-5.026271	8.228850	0.004221	0.001525	-0.012005	-0.431539	0.561805	-1.142032	-0.375818	0.018936	0.280298	-0.883083
18573	1.710318	-5.024105	8.250055	0.009738	0.001680	-0.016404	-0.432213	0.561609	-1.139027	-0.376041	0.018794	0.280201	-0.883022
18574	1.705495	-5.024599	8.250079	0.002182	0.006644	-0.001285	-0.431244	0.563160	-1.140568	-0.375961	0.018872	0.280146	-0.883071
18575	1.722431	-5.029151	8.212115	0.005642	0.001230	0.003109	-0.432726	0.562774	-1.140836	-0.375834	0.018866	0.280117	-0.883135
18576	1.724915	-5.029104	8.231450	0.007435	-0.010267	0.001272	-0.432321	0.562938	-1.142201	-0.375626	0.018623	0.280096	-0.883235
18577	1.734824	-5.038634	8.239048	0.018310	0.006715	0.001413	-0.432591	0.563080	-1.141920	-0.375563	0.018610	0.279803	-0.883355
18578	1.729894	-5.038726	8.212417	0.016489	0.001365	0.001374	-0.432729	0.564068	-1.141477	-0.375406	0.018501	0.279535	-0.883509
18579	1.729787	-5.031036	8.231446	0.003827	-0.002384	0.002113	-0.432352	0.563227	-1.141293	-0.375273	0.018442	0.279568	-0.883556
18580	1.734636	-5.033377	8.217169	0.003781	0.002884	0.004799	-0.432895	0.564527	-1.141654	-0.375071	0.018478	0.279511	-0.883659
18581	1.729642	-5.023756	8.231386	0.011137	0.006633	-0.000458	-0.433422	0.560561	-1.141640	-0.375037	0.018511	0.279349	-0.883724
18582	1.719658	-5.009371	8.230971	0.005595	0.006455	0.004829	-0.432074	0.560530	-1.141657	-0.374868	0.018600	0.279233	-0.883831
18583	1.725086	-5.038404	8.231358	-0.010367	-0.004085	-0.005897	-0.431674	0.562073	-1.141202	-0.374861	0.018577	0.279535	-0.883739
18584	1.729325	-5.007175	8.231420	0.000240	0.001186	0.003089	-0.433130	0.562780	-1.140695	-0.374673	0.018597	0.279554	-0.883812
18585	1.724951	-5.033961	8.212229	0.000376	-0.000461	-0.002223	-0.432726	0.562777	-1.140973	-0.374625	0.018579	0.279638	-0.883806
18586	1.744442	-5.033603	8.246528	-0.031560	-0.012690	-0.021856	-0.433139	0.565926	-1.141548	-0.374802	0.018457	0.280332	-0.883514
18587	1.770302	-5.113246	8.257551	-0.038393	-0.005329	-0.034211	-0.432328	0.565040	-1.140904	-0.375277	0.018465	0.281152	-0.883052
18588	1.702525	-4.878994	8.229630	0.000857	0.003538	-0.019880	-0.432598	0.565178	-1.140487	-0.375530	0.018401	0.281151	-0.882945
18589	1.767560	-4.979776	8.232387	0.004247	-0.001939	-0.012842	-0.434216	0.565200	-1.139784	-0.375664	0.018268	0.281177	-0.882883
18590	1.747710	-4.946142	8.298929	0.018573	0.004317	-0.009219	-0.433135	0.564282	-1.138052	-0.375717	0.018137	0.280854	-0.882966
18591	1.767702	-4.984628	8.246872	0.034584	0.003387	-0.002104	-0.433138	0.565178	-1.139934	-0.375702	0.017929	0.280295	-0.883154
18592	1.742413	-4.931677	8.248103	0.025416	-0.002156	0.003140	-0.433401	0.563215	-1.140814	-0.375507	0.017703	0.279895	-0.883368
18593	1.738512	-4.985161	8.209869	0.005521	-0.004191	0.006605	-0.434748	0.562969	-1.141079	-0.375285	0.017629	0.279900	-0.883462
18594	1.723649	-4.961149	8.259787	-0.006767	-0.002231	-0.004913	-0.433672	0.563793	-1.140929	-0.375222	0.017599	0.280072	-0.883435
18595	1.769762	-4.960309	8.285269	0.001535	-0.004569	0.020726	-0.434212	0.564076	-1.140367	-0.374748	0.017627	0.280142	-0.883614
18596	1.789846	-4.998790	8.262102	0.020831	-0.005814	0.005747	-0.434477	0.562701	-1.142047	-0.374485	0.017387	0.279849	-0.883823
18597	1.786089	-4.938170	8.223012	0.011185	0.003192	-0.002184	-0.435145	0.560741	-1.142649	-0.374463	0.017349	0.279698	-0.883881
18598	1.756813	-4.924132	8.250896	-0.010416	0.003010	-0.002247	-0.434069	0.561615	-1.144681	-0.374393	0.017458	0.279894	-0.883846
18599	1.762859	-4.987144	8.232298	-0.007948	0.002811	0.006602	-0.433800	0.561887	-1.144403	-0.374208	0.017605	0.280078	-0.883864
18600	1.738537	-4.979893	8.255402	-0.002904	0.003311	-0.014673	-0.434638	0.562087	-1.144989	-0.374349	0.017589	0.280143	-0.883784
18601	1.738708	-4.989602	8.248259	0.000240	0.001143	0.002121	-0.435314	0.562273	-1.140061	-0.374235	0.017622	0.280195	-0.883814
18602	1.757293	-4.950422	8.241311	-0.008864	-0.000797	0.005610	-0.435585	0.562866	-1.140858	-0.373975	0.017685	0.280390	-0.883862
18603	1.772444	-4.979279	8.251623	-0.005224	0.002813	0.004759	-0.435184	0.564175	-1.142595	-0.373823	0.017802	0.280523	-0.883882
18604	1.758275	-4.996529	8.260948	0.009166	-0.009470	0.002961	-0.435456	0.564879	-1.142022	-0.373579	0.017567	0.280464	-0.884008
18605	1.744207	-5.021061	8.255887	0.003943	-0.002272	-0.002310	-0.433840	0.565258	-1.141620	-0.373527	0.017485	0.280475	-0.884028
18606	1.758130	-4.989248	8.260889	0.006916	-0.003761	-0.012924	-0.435729	0.565674	-1.139263	-0.373582	0.017275	0.280419	-0.884027
18607	1.767634	-4.984223	8.232254	0.020607	-0.004303	0.013637	-0.435868	0.567077	-1.138397	-0.373242	0.017122	0.280143	-0.884261
18608	1.767297	-4.969665	8.217690	0.013644	-0.004142	0.004775	-0.436133	0.565733	-1.141441	-0.372995	0.016957	0.279965	-0.884424
18609	1.782314	-4.988811	8.247184	0.005464	-0.011365	0.006468	-0.435593	0.565418	-1.140638	-0.372738	0.016751	0.280013	-0.884522
18610	1.801662	-4.983602	8.266996	0.008462	0.003105	-0.002276	-0.436667	0.564332	-1.141753	-0.372659	0.016715	0.279874	-0.884599
18611	1.796674	-4.978839	8.252363	0.002278	-0.003040	-0.007638	-0.436805	0.565181	-1.141451	-0.372698	0.016599	0.279921	-0.884571
18612	1.781643	-4.954835	8.249314	0.002715	0.010648	-0.021692	-0.436128	0.564301	-1.140941	-0.372998	0.016629	0.279834	-0.884471
18613	1.779079	-4.945169	8.266014	0.002445	0.003316	-0.012899	-0.435861	0.564516	-1.138207	-0.373166	0.016593	0.279830	-0.884402
18614	1.815331	-4.929938	8.329602	0.013800	0.011955	0.001327	-0.435597	0.566658	-1.138960	-0.373049	0.016685	0.279530	-0.884545
18615	1.738899	-4.997288	8.255713	0.025806	-0.000026	-0.010987	-0.435963	0.563385	-1.139413	-0.373172	0.016426	0.279134	-0.884622
18616	1.679575	-4.959535	8.128425	-0.003118	0.001371	-0.005750	-0.437039	0.562870	-1.140646	-0.373143	0.016426	0.279215	-0.884609
18617	1.699370	-4.959162	8.259027	-0.020194	-0.003110	0.025987	-0.435427	0.564552	-1.141293	-0.372578	0.016667	0.279643	-0.884707
18618	1.749195	-5.018944	8.309154	0.001745	-0.010573	0.011853	-0.436907	0.563870	-1.141025	-0.372169	0.016517	0.279721	-0.884858
18619	1.776579	-4.950483	8.203554	0.017565	-0.011680	0.026035	-0.435824	0.562104	-1.139456	-0.371568	0.016324	0.279545	-0.885170
18620	1.792305	-5.003603	8.242955	0.002664	-0.007008	0.011871	-0.435833	0.564975	-1.140728	-0.371173	0.016229	0.279580	-0.885326
18621	1.796839	-4.984097	8.267020	0.016330	-0.011163	0.004812	-0.435828	0.563593	-1.142412	-0.370950	0.015935	0.279430	-0.885472
18622	1.782231	-4.989223	8.213649	0.021655	-0.007652	0.008392	-0.436368	0.564031	-1.142391	-0.370624	0.015670	0.279134	-0.885707
18623	1.757240	-4.950833	8.217407	-0.003347	0.004714	0.003092	-0.436772	0.563239	-1.138453	-0.370514	0.015792	0.279217	-0.885725
18624	1.786229	-4.940592	8.251923	-0.014403	-0.009774	0.010030	-0.436094	0.562126	-1.140135	-0.370143	0.015768	0.279575	-0.885767
18625	1.844896	-4.963803	8.263528	-0.010591	-0.004229	0.002992	-0.436227	0.561552	-1.139742	-0.369984	0.015782	0.279852	-0.885746
18626	1.824407	-4.910360	8.257513	-0.000446	0.003120	-0.005848	-0.436663	0.562765	-1.141531	-0.369968	0.015793	0.279872	-0.885746
18627	1.800923	-4.949630	8.247459	0.000726	0.010458	-0.014631	-0.437469	0.562074	-1.141544	-0.370208	0.015881	0.279843	-0.885653
18628	1.771238	-4.911320	8.299220	-0.010402	0.011836	-0.002276	-0.436122	0.562386	-1.144143	-0.370182	0.016143	0.279974	-0.885618
18629	1.780999	-4.918428	8.275500	-0.000170	0.001604	-0.016456	-0.435309	0.561087	-1.144058	-0.370406	0.016068	0.280023	-0.885510
18630	1.781329	-4.940275	8.241972	-0.017549	0.006507	-0.004985	-0.436388	0.561566	-1.145259	-0.370396	0.016273	0.280320	-0.885417
18631	1.766592	-4.925974	8.270300	0.002326	0.003205	-0.008478	-0.436387	0.560626	-1.141467	-0.370488	0.016252	0.280307	-0.885382
18632	1.762376	-4.957610	8.270410	-0.004967	-0.002257	-0.005881	-0.435034	0.559201	-1.142621	-0.370448	0.016203	0.280448	-0.885356
18633	1.759624	-4.943095	8.258179	0.006433	-0.005980	0.004740	-0.435173	0.560147	-1.140405	-0.370257	0.016062	0.280423	-0.885446
18634	1.758084	-4.989250	8.246443	-0.010718	-0.002634	0.007362	-0.435707	0.558642	-1.142358	-0.369971	0.016122	0.280663	-0.885488
18635	1.779203	-4.959739	8.213166	0.001914	0.009896	0.008361	-0.435710	0.559753	-1.141230	-0.369803	0.016316	0.280600	-0.885575
18636	1.787374	-4.996408	8.262009	-0.012426	0.002797	0.005698	-0.434463	0.558044	-1.143427	-0.369588	0.016478	0.280831	-0.885589
18637	1.787377	-4.998837	8.247582	0.003978	0.001353	-0.002216	-0.434458	0.556501	-1.144297	-0.369561	0.016445	0.280798	-0.885611
18638	1.782634	-5.008636	8.218623	-0.006699	0.006684	-0.005750	-0.434463	0.557848	-1.141112	-0.369554	0.016564	0.280902	-0.885578
18639	1.782358	-4.994075	8.223319	-0.008493	-0.002177	-0.007581	-0.433648	0.556006	-1.142137	-0.369598	0.016529	0.281120	-0.885492
18640	1.791920	-4.986618	8.228371	-0.010617	-0.000722	0.004796	-0.434987	0.553058	-1.142354	-0.369399	0.016617	0.281344	-0.885502
18641	1.791535	-4.969633	8.213787	-0.019411	0.002935	-0.002281	-0.435255	0.552676	-1.144002	-0.369374	0.016781	0.281715	-0.885391
18642	1.806425	-4.983519	8.240662	-0.010293	-0.002234	-0.008558	-0.434607	0.551542	-1.143557	-0.369401	0.016764	0.281950	-0.885306
18643	1.806678	-4.998081	8.228743	-0.004907	0.010191	-0.005808	-0.433936	0.552823	-1.144343	-0.369486	0.016927	0.282011	-0.885248
18644	1.782269	-4.988813	8.232738	-0.017633	0.002884	-0.002354	-0.434211	0.554551	-1.145102	-0.369410	0.017083	0.282336	-0.885173
18645	1.767695	-4.984220	8.251514	-0.007593	0.003099	-0.007623	-0.433402	0.554224	-1.144030	-0.369486	0.017129	0.282496	-0.885089
18646	1.757934	-4.984400	8.229550	-0.010591	-0.000746	0.002955	-0.434748	0.553665	-1.143077	-0.369298	0.017199	0.282721	-0.885094
18647	1.768058	-5.008494	8.213192	-0.017788	-0.000807	0.002931	-0.435285	0.553138	-1.144317	-0.369163	0.017311	0.283085	-0.885032
18648	1.793073	-5.042024	8.247915	-0.014347	-0.004463	0.008218	-0.433807	0.554009	-1.140483	-0.368864	0.017374	0.283402	-0.885054
18649	1.782396	-4.993665	8.242408	-0.012486	-0.000848	0.006479	-0.434346	0.554368	-1.143196	-0.368668	0.017465	0.283669	-0.885049
18650	1.777683	-5.003463	8.223079	-0.006816	0.006529	-0.002295	-0.434747	0.553397	-1.143768	-0.368630	0.017611	0.283776	-0.885027
18651	1.812277	-5.036823	8.221985	-0.003436	-0.000727	0.004736	-0.433128	0.552937	-1.143939	-0.368469	0.017624	0.283882	-0.885060
18652	1.778005	-5.018023	8.232827	0.006036	0.010412	-0.011070	-0.434212	0.554791	-1.143183	-0.368594	0.017688	0.283735	-0.885054
18653	1.768699	-5.042472	8.201431	-0.003196	0.010114	-0.002256	-0.433262	0.552634	-1.142992	-0.368618	0.017851	0.283759	-0.885033
18654	1.749362	-5.037962	8.246543	0.006534	0.004730	0.003047	-0.434616	0.554349	-1.142101	-0.368459	0.017891	0.283640	-0.885136
18655	1.739661	-5.042997	8.212581	-0.007269	0.009641	0.015416	-0.432999	0.554631	-1.143612	-0.368167	0.018177	0.283732	-0.885223
18656	1.715193	-5.028873	8.228575	0.001964	-0.000688	0.004774	-0.433263	0.552949	-1.144346	-0.367970	0.018172	0.283733	-0.885304
18657	1.725608	-5.067529	8.212335	-0.003897	0.000603	0.022445	-0.433266	0.553782	-1.143500	-0.367503	0.018315	0.283827	-0.885465
18658	1.739188	-5.016299	8.231624	-0.016233	-0.002792	0.011770	-0.432725	0.553716	-1.147331	-0.367162	0.018446	0.284164	-0.885496
18659	1.739903	-5.055131	8.212680	0.002538	-0.010724	0.015316	-0.432995	0.553725	-1.147464	-0.366759	0.018301	0.284228	-0.885645
18660	1.754102	-5.037880	8.212985	-0.009303	-0.000329	0.022415	-0.432318	0.552546	-1.146282	-0.366240	0.018482	0.284420	-0.885795
18661	1.783484	-5.051912	8.218807	0.007463	0.000338	0.001248	-0.432456	0.553344	-1.143797	-0.366151	0.018415	0.284321	-0.885865
18662	1.778607	-5.052002	8.209029	0.015085	-0.000094	-0.014643	-0.432995	0.553382	-1.144882	-0.366274	0.018204	0.284093	-0.885891
18663	1.749434	-5.047676	8.208101	0.022286	0.015901	-0.011860	-0.432724	0.552732	-1.141629	-0.366512	0.018229	0.283622	-0.885943
18664	1.720119	-5.038499	8.192688	0.000358	0.010096	-0.000466	-0.431111	0.554127	-1.142149	-0.366436	0.018386	0.283575	-0.885986
18665	1.715415	-5.043438	8.207025	0.007399	0.017092	0.006674	-0.431652	0.554717	-1.142533	-0.366346	0.018647	0.283352	-0.886090
18666	1.735218	-5.062499	8.217406	-0.005366	0.011522	0.011899	-0.432187	0.553795	-1.145151	-0.366069	0.018946	0.283391	-0.886185
18667	1.739727	-5.047853	8.202990	-0.003716	0.009626	0.017195	-0.431111	0.554487	-1.145414	-0.365745	0.019215	0.283416	-0.886305
18668	1.725708	-5.082508	8.145212	-0.011011	0.003318	0.020755	-0.431622	0.555035	-1.145197	-0.365263	0.019460	0.283612	-0.886436
18669	1.659361	-5.154112	8.172605	-0.016545	0.004024	0.026063	-0.432023	0.553934	-1.146320	-0.364744	0.019777	0.283907	-0.886548
18670	1.650079	-5.166413	8.225374	-0.018931	0.010548	0.049085	-0.431762	0.556786	-1.147050	-0.363801	0.020370	0.284179	-0.886835
18671	1.752382	-5.193690	8.214275	0.024289	0.005627	0.047400	-0.432299	0.555934	-1.146525	-0.362928	0.020542	0.283734	-0.887331
18672	1.750429	-5.111195	8.117299	0.005701	0.000441	0.034931	-0.433105	0.555441	-1.148989	-0.362180	0.020693	0.283648	-0.887660
18673	1.769478	-5.103164	8.064694	0.006575	0.009229	0.036674	-0.431651	0.554972	-1.147439	-0.361511	0.020992	0.283503	-0.887973
18674	1.780146	-5.144236	8.113478	-0.024878	0.009842	0.001214	-0.432730	0.555268	-1.146871	-0.361409	0.021343	0.283906	-0.887877
18675	1.717201	-5.145377	8.128407	-0.024175	0.019346	-0.023464	-0.432192	0.555552	-1.147414	-0.361852	0.021699	0.284267	-0.887572
18676	1.420861	-5.160498	7.825730	0.008464	0.025099	-0.030324	-0.431110	0.554556	-1.148415	-0.362429	0.021906	0.283981	-0.887423
18677	1.385630	-4.874685	7.685274	-0.096782	-0.070411	-0.015353	-0.431375	0.553004	-1.148599	-0.362181	0.021256	0.286282	-0.886801
18678	2.014021	-4.877745	8.643447	-0.030441	-0.193778	0.036950	-0.433810	0.556028	-1.147926	-0.360350	0.018265	0.288239	-0.886980
18679	2.027975	-5.333896	8.644909	0.136853	-0.177386	0.078263	-0.437849	0.554367	-1.145748	-0.357914	0.014549	0.287112	-0.888399
18680	1.732098	-4.919331	8.134380	0.134471	-0.122274	0.076900	-0.443501	0.551598	-1.143178	-0.355745	0.011841	0.285607	-0.889794
18681	1.753850	-4.841282	7.840763	0.076448	-0.147963	0.088930	-0.444844	0.549591	-1.141043	-0.353263	0.009137	0.285326	-0.890905
18682	1.877366	-4.923986	8.057024	0.019802	-0.185601	0.046047	-0.450498	0.547387	-1.138318	-0.351300	0.005955	0.286307	-0.891393
18683	2.114216	-4.820106	8.501646	0.081853	-0.194844	0.010752	-0.453189	0.545383	-1.134939	-0.349933	0.001923	0.286254	-0.891965
18684	2.245857	-4.888140	8.313611	0.175287	-0.231453	-0.022806	-0.459376	0.541364	-1.133086	-0.348923	-0.003565	0.284776	-0.892828
18685	2.163181	-4.950384	7.834889	0.176786	-0.238025	-0.044913	-0.467176	0.535510	-1.130044	-0.348288	-0.009363	0.283320	-0.893497
18686	2.297044	-4.831408	7.996984	0.104715	-0.251060	-0.045261	-0.476053	0.528919	-1.124830	-0.347557	-0.014836	0.283219	-0.893740
18687	2.437593	-4.751118	8.496605	0.046866	-0.209220	-0.030191	-0.481709	0.527084	-1.119636	-0.346835	-0.019144	0.283872	-0.893731
18688	2.523375	-4.810261	8.425056	0.104114	-0.164907	-0.076599	-0.486551	0.523751	-1.118049	-0.347137	-0.023248	0.283158	-0.893743
18689	2.480965	-4.777062	8.252583	0.083248	-0.125471	-0.096734	-0.490586	0.520671	-1.115918	-0.348059	-0.026696	0.282541	-0.893484
18690	2.496704	-4.587412	8.294967	0.038708	-0.063435	-0.103562	-0.494079	0.517035	-1.114902	-0.349439	-0.028685	0.282270	-0.892969
18691	2.662204	-4.628111	8.257021	0.078190	-0.036644	-0.094459	-0.496634	0.514760	-1.112216	-0.350820	-0.030508	0.281114	-0.892732
18692	2.624250	-4.667642	8.268191	0.061290	-0.023380	-0.133317	-0.497172	0.514501	-1.112764	-0.352925	-0.032110	0.280137	-0.892153
18693	2.701849	-4.661373	8.321079	0.008690	0.057157	-0.171885	-0.497027	0.511066	-1.111785	-0.356253	-0.032209	0.279506	-0.891024
18694	2.566099	-4.663838	8.297673	-0.000129	0.129723	-0.233303	-0.495406	0.509937	-1.113752	-0.361031	-0.031204	0.278465	-0.889461
18695	2.424677	-4.622707	8.288208	0.010910	0.168040	-0.269241	-0.494591	0.508250	-1.115318	-0.366689	-0.029881	0.276921	-0.887672
18696	2.416685	-4.710251	8.274179	-0.015763	0.234452	-0.303373	-0.488249	0.505871	-1.117108	-0.373259	-0.027290	0.275327	-0.885510
18697	2.462909	-4.592880	8.303600	-0.047459	0.211938	-0.266501	-0.482849	0.502987	-1.120677	-0.379108	-0.024729	0.274471	-0.883364
18698	2.575391	-4.552017	8.109342	-0.031384	0.119884	-0.277671	-0.479477	0.502241	-1.122516	-0.384589	-0.023897	0.274010	-0.881158
18699	2.394339	-4.584432	8.132918	-0.012708	0.164915	-0.294965	-0.478122	0.500134	-1.124921	-0.390632	-0.022585	0.272862	-0.878887
18700	2.227750	-4.611729	8.164122	-0.098736	0.160977	-0.309368	-0.474068	0.496827	-1.127260	-0.396894	-0.020671	0.273229	-0.876010
18701	2.036141	-4.683151	8.435625	-0.162748	0.109929	-0.280682	-0.472189	0.499360	-1.128155	-0.402406	-0.019035	0.275126	-0.872933
18702	2.131448	-4.671677	8.756233	-0.147737	0.077126	-0.242859	-0.471112	0.499929	-1.129241	-0.407050	-0.017829	0.277024	-0.870201
18703	2.188032	-4.510450	8.506390	-0.000164	0.028870	-0.182601	-0.468814	0.497810	-1.132067	-0.410317	-0.018359	0.276745	-0.868743
18704	2.262844	-4.523678	8.321012	0.057462	-0.020985	-0.124401	-0.468944	0.496545	-1.132516	-0.412265	-0.019879	0.275908	-0.868054
18705	2.367523	-4.677156	8.265199	0.034748	-0.051427	-0.087551	-0.472710	0.493893	-1.130784	-0.413414	-0.021547	0.275711	-0.867530
18706	2.454251	-4.631871	8.385479	-0.002746	-0.033733	-0.096420	-0.473783	0.492082	-1.131239	-0.414810	-0.022641	0.276032	-0.866733
18707	2.509589	-4.475485	8.477476	0.033996	-0.023755	-0.055594	-0.474188	0.492069	-1.130279	-0.415553	-0.023637	0.275627	-0.866480
18708	2.705141	-4.569051	8.411963	0.098867	-0.051358	0.004513	-0.475262	0.490470	-1.127589	-0.415004	-0.025339	0.274377	-0.867091
18709	2.602259	-4.527228	8.331455	0.091533	-0.035623	0.012570	-0.476203	0.489766	-1.126918	-0.414468	-0.026641	0.273106	-0.867709
18710	2.714258	-4.330996	8.198601	0.064572	-0.032264	0.011593	-0.476603	0.488526	-1.128182	-0.413920	-0.027687	0.272294	-0.868193
18711	2.816433	-4.353421	8.177832	0.065061	-0.038885	-0.007918	-0.480641	0.486584	-1.126150	-0.413736	-0.028945	0.271502	-0.868488
18712	2.739617	-4.359649	8.372924	0.022248	-0.002634	-0.050244	-0.480904	0.484338	-1.127039	-0.414450	-0.029461	0.271144	-0.868242
18713	2.528600	-4.215379	8.466468	-0.019607	0.023981	-0.062544	-0.479421	0.484165	-1.127198	-0.415605	-0.029221	0.271260	-0.867662
18714	2.460783	-4.226327	8.411508	-0.006339	0.007100	-0.022810	-0.477938	0.484150	-1.128035	-0.415952	-0.029168	0.271335	-0.867473
18715	2.427906	-4.287621	8.358000	0.005470	-0.041242	0.066221	-0.479421	0.484159	-1.126925	-0.414502	-0.029558	0.271620	-0.868065
18716	2.532479	-4.169185	8.451795	0.003432	-0.103317	0.131209	-0.481041	0.485209	-1.127692	-0.411565	-0.030667	0.272530	-0.869138
18717	2.878768	-4.172624	8.337266	0.044069	-0.156776	0.150371	-0.485360	0.487232	-1.124845	-0.407994	-0.032929	0.273130	-0.870549
18718	3.002304	-4.189817	8.206375	0.093152	-0.186017	0.127328	-0.488995	0.485515	-1.120626	-0.404584	-0.036238	0.273143	-0.872004
18719	2.945132	-4.229691	8.269919	0.071549	-0.187090	0.127266	-0.493045	0.487576	-1.119693	-0.401220	-0.039395	0.273486	-0.873313
18720	2.928874	-4.385357	8.277818	0.048981	-0.151110	0.102681	-0.498975	0.487037	-1.114999	-0.398447	-0.041872	0.273959	-0.874319
18721	2.823757	-4.474670	8.195823	0.010791	-0.125311	0.088610	-0.499783	0.486870	-1.113084	-0.396133	-0.043675	0.274839	-0.875005
18722	2.849674	-4.556739	8.209274	-0.030357	-0.113865	0.115074	-0.503293	0.488442	-1.109988	-0.393441	-0.044791	0.276410	-0.875669
18723	3.129543	-4.622069	8.160580	-0.022931	-0.094985	0.109856	-0.504113	0.492287	-1.109581	-0.390940	-0.045678	0.277673	-0.876343
18724	2.888124	-4.677436	8.110256	-0.035529	-0.053618	0.050020	-0.506545	0.493863	-1.107727	-0.389708	-0.046062	0.278797	-0.876515
18725	2.657083	-4.633072	8.138941	-0.071065	-0.015384	0.073188	-0.507357	0.495320	-1.108489	-0.388327	-0.045368	0.280260	-0.876697
18726	2.878590	-4.536785	8.282231	-0.044247	-0.062153	0.104744	-0.507639	0.498983	-1.106865	-0.386104	-0.045522	0.281651	-0.877225
18727	2.763892	-4.611692	8.327423	-0.008525	-0.092218	0.109995	-0.509130	0.501849	-1.106482	-0.383583	-0.046444	0.282642	-0.877964
18728	2.698627	-4.496346	8.343809	0.025194	-0.092376	0.127790	-0.510345	0.502366	-1.103038	-0.380695	-0.047539	0.283062	-0.879026
18729	2.814972	-4.489375	8.390659	0.059938	-0.107393	0.171980	-0.511695	0.502953	-1.102457	-0.376923	-0.048889	0.283005	-0.880595
18730	2.927360	-4.540748	8.351164	0.106290	-0.086166	0.192574	-0.513311	0.502390	-1.101091	-0.372798	-0.050132	0.282002	-0.882600
18731	2.925565	-4.463103	8.273488	0.141026	-0.076527	0.174178	-0.517619	0.500619	-1.100006	-0.369067	-0.051532	0.280268	-0.884638
18732	2.942922	-4.355967	8.306914	0.125673	-0.033368	0.149642	-0.518421	0.498527	-1.100884	-0.365870	-0.052255	0.278472	-0.886488
18733	3.049591	-4.363746	8.266914	0.134998	-0.024131	0.139100	-0.518154	0.499325	-1.098813	-0.363050	-0.052884	0.276406	-0.888255
18734	2.997479	-4.422955	8.275392	0.154586	-0.018025	0.114459	-0.517740	0.495878	-1.097565	-0.360481	-0.053750	0.273937	-0.890013
18735	2.956416	-4.302312	8.314146	0.122102	0.001938	0.087082	-0.518143	0.495313	-1.097305	-0.358735	-0.054115	0.271849	-0.891336
18736	2.925605	-4.217904	8.300527	0.151511	-0.013184	0.061443	-0.519613	0.491700	-1.099316	-0.357153	-0.055152	0.269335	-0.892669
18737	2.858517	-4.279829	8.154494	0.144877	-0.037528	0.036533	-0.520281	0.489710	-1.098554	-0.356065	-0.056663	0.267063	-0.893691
18738	3.057571	-4.518972	8.277960	0.132829	-0.012424	-0.047369	-0.520139	0.487359	-1.101499	-0.356481	-0.058121	0.264753	-0.894119
18739	3.158699	-4.225803	8.384775	0.098230	0.080579	-0.152125	-0.519321	0.484552	-1.103784	-0.359439	-0.058201	0.262264	-0.893663
18740	2.998928	-4.010223	8.272323	0.173579	0.091489	-0.208371	-0.516738	0.477762	-1.107584	-0.363227	-0.058942	0.258288	-0.893241
18741	2.843960	-3.789699	8.176830	0.109137	0.057732	-0.160137	-0.514431	0.472296	-1.106969	-0.366186	-0.059555	0.255745	-0.892724
18742	2.798362	-3.649693	8.436776	-0.007254	0.018601	-0.055549	-0.514155	0.470299	-1.106900	-0.367142	-0.059470	0.255706	-0.892347
18743	2.865361	-3.842687	8.478806	-0.044141	0.018353	-0.022079	-0.513610	0.468155	-1.106840	-0.367618	-0.058959	0.256333	-0.892006
18744	2.929379	-4.147421	8.406034	-0.079282	0.036536	-0.050363	-0.514692	0.469447	-1.106376	-0.368684	-0.057991	0.257456	-0.891306
18745	2.848490	-4.095476	8.446492	-0.109052	0.032626	-0.082294	-0.513620	0.471558	-1.106593	-0.370378	-0.057055	0.259068	-0.890196
18746	2.727273	-3.966576	8.482724	-0.118112	0.024579	-0.047874	-0.512005	0.472385	-1.107131	-0.371409	-0.055990	0.260972	-0.889277
18747	2.694529	-4.030293	8.455720	-0.099245	0.019493	0.020237	-0.510128	0.475806	-1.109499	-0.371195	-0.054817	0.262609	-0.888958
18748	2.743135	-4.170225	8.381232	-0.022504	-0.001725	0.041557	-0.510133	0.477537	-1.110672	-0.370376	-0.054465	0.263105	-0.889174
18749	2.754667	-4.153030	8.304421	-0.011439	-0.013679	0.097211	-0.509331	0.479768	-1.109653	-0.368519	-0.054122	0.263510	-0.889847
18750	2.801258	-4.290555	8.374294	-0.016135	-0.043059	0.133249	-0.512333	0.492104	-1.111812	-0.365774	-0.054091	0.264290	-0.890749
18751	2.726219	-4.416135	8.373107	-0.003144	-0.046097	0.119227	-0.515157	0.493581	-1.107024	-0.363336	-0.054260	0.264814	-0.891580
18752	2.676705	-4.361195	8.390432	-0.005933	-0.011729	0.094693	-0.513277	0.495785	-1.105882	-0.361430	-0.053948	0.265141	-0.892277
18753	2.833905	-4.472448	8.347948	-0.078876	0.046772	0.005517	-0.511395	0.497287	-1.105173	-0.361588	-0.052507	0.266228	-0.891975
18754	2.810737	-4.067463	8.175668	-0.042466	0.054654	0.058719	-0.509242	0.498863	-1.107878	-0.360756	-0.050923	0.266687	-0.892267
18755	2.664745	-4.162366	8.162273	-0.125987	-0.056301	0.201888	-0.507368	0.503072	-1.107490	-0.356903	-0.049938	0.269553	-0.893011
18756	2.848227	-4.212015	8.394402	-0.027144	-0.082074	0.269099	-0.508345	0.510127	-1.108953	-0.351587	-0.049759	0.270925	-0.894712
18757	2.672446	-4.724998	8.585465	0.089503	-0.150496	0.270850	-0.511549	0.499590	-1.104616	-0.345753	-0.051608	0.270654	-0.896960
18758	2.746107	-4.645971	8.618425	0.075825	-0.047450	0.126458	-0.513975	0.499655	-1.104995	-0.343033	-0.052308	0.269786	-0.898225
18759	2.470335	-4.425199	8.644406	0.182732	-0.036836	0.236537	-0.516520	0.494455	-1.104860	-0.338309	-0.052928	0.267002	-0.900808
18760	3.336628	-4.887763	8.356712	0.074286	0.060689	0.068682	-0.519076	0.492956	-1.105016	-0.336987	-0.052043	0.265348	-0.901844
18761	3.999764	-4.910171	7.910375	0.058185	0.217862	-0.176190	-0.515953	0.489353	-1.107698	-0.341180	-0.049472	0.262706	-0.901185
18762	2.736713	-4.046988	7.889174	-0.119864	0.167692	-0.224568	-0.513374	0.483672	-1.110370	-0.346081	-0.046828	0.263529	-0.899215
18763	2.635014	-4.230867	8.291875	-0.283226	0.202978	-0.269038	-0.509469	0.485210	-1.113234	-0.352169	-0.042674	0.267019	-0.896023
18764	2.398412	-4.502194	8.402214	-0.222327	0.208498	-0.256374	-0.507581	0.485223	-1.115713	-0.357991	-0.038733	0.269346	-0.893194
18765	2.112860	-4.570527	8.109899	-0.229561	0.155339	-0.195663	-0.503811	0.486866	-1.116796	-0.362414	-0.035384	0.272241	-0.890668
18766	1.964468	-4.646038	8.226282	-0.315239	0.118201	-0.161657	-0.500848	0.488015	-1.120344	-0.366158	-0.031844	0.276917	-0.887824
18767	1.962092	-4.849571	8.494792	-0.253707	0.135034	-0.104853	-0.497777	0.493012	-1.122737	-0.368834	-0.028144	0.280418	-0.885740
18768	2.038146	-4.942903	8.196912	-0.117235	0.091593	-0.099405	-0.495496	0.496063	-1.121846	-0.371110	-0.026205	0.281798	-0.884410
18769	1.919652	-5.107728	8.006746	-0.225070	0.044869	-0.045191	-0.494422	0.497780	-1.123441	-0.372175	-0.023932	0.285486	-0.882842
18770	1.782076	-5.435490	8.419061	-0.207921	0.070898	0.058500	-0.493090	0.503187	-1.125192	-0.371644	-0.020769	0.288692	-0.882103
18771	2.049363	-5.251008	8.266987	-0.134111	0.077908	0.160383	-0.490407	0.507409	-1.126179	-0.369200	-0.017364	0.290615	-0.882572
18772	2.519159	-5.436671	8.504281	-0.067712	0.134055	0.143168	-0.487183	0.511126	-1.130465	-0.367389	-0.013663	0.290903	-0.883297
18773	1.929048	-5.277456	8.374231	-0.007666	0.223633	0.135214	-0.481118	0.511299	-1.131759	-0.366177	-0.008748	0.289505	-0.884322
18774	2.062618	-4.726405	8.104550	0.050075	0.240100	0.064729	-0.475457	0.511607	-1.138504	-0.366255	-0.004513	0.286903	-0.885169
18775	2.264403	-4.912125	7.895483	0.093928	0.215334	0.002791	-0.469245	0.508162	-1.143194	-0.367311	-0.001260	0.283734	-0.885763
18776	2.162469	-4.894546	7.962035	0.063468	0.216037	-0.036180	-0.463028	0.502931	-1.150535	-0.369052	0.001886	0.281053	-0.885893
18777	2.143781	-4.866117	8.358627	0.005198	0.258281	-0.071381	-0.456114	0.498004	-1.154953	-0.371649	0.006122	0.279129	-0.885396
18778	2.131512	-4.650299	8.139961	0.077354	0.207787	-0.018434	-0.448562	0.497339	-1.158340	-0.373002	0.009108	0.276249	-0.885705
18779	1.773956	-4.841300	8.063024	-0.061482	0.102874	0.040665	-0.444107	0.495324	-1.161735	-0.372727	0.011701	0.276637	-0.885669
18780	1.910407	-4.472133	9.089957	-0.049590	0.029025	0.084364	-0.443036	0.497880	-1.162757	-0.371308	0.013057	0.277312	-0.886035
18781	2.599481	-4.318858	8.763289	0.024060	-0.045648	0.110489	-0.443977	0.497410	-1.166038	-0.369009	0.012728	0.277229	-0.887025
18782	2.184768	-4.454663	8.592533	0.175230	-0.141993	0.027263	-0.443999	0.495927	-1.167776	-0.367700	0.009070	0.275192	-0.888248
18783	2.617248	-4.410498	7.676236	0.084453	-0.205386	0.114906	-0.447762	0.492238	-1.164166	-0.364460	0.005429	0.275210	-0.889606
18784	2.604717	-4.670431	8.205022	-0.044988	-0.269314	-0.004374	-0.453700	0.494576	-1.161017	-0.363069	0.000977	0.278003	-0.889323
18785	2.478576	-4.381370	8.461370	-0.022506	-0.258593	-0.070532	-0.460843	0.494402	-1.158619	-0.362815	-0.003898	0.280308	-0.888694
18786	2.904364	-4.614004	8.281198	0.122141	-0.191363	-0.150179	-0.469322	0.490257	-1.155104	-0.364342	-0.009016	0.279544	-0.888273
18787	2.698514	-4.572069	7.824557	0.052871	-0.061849	-0.160041	-0.471575	0.484708	-1.154247	-0.366774	-0.011486	0.279068	-0.887393
18788	2.293463	-4.436186	7.820731	-0.056738	0.050690	-0.147204	-0.472653	0.484465	-1.154925	-0.369610	-0.010986	0.279702	-0.886022
18789	2.117628	-4.594737	7.932084	-0.115343	0.097056	-0.101077	-0.469287	0.486129	-1.156549	-0.371915	-0.009072	0.281047	-0.884652
18790	2.617521	-4.585638	8.185684	-0.128772	0.177584	-0.124590	-0.466055	0.487383	-1.158731	-0.375067	-0.005665	0.282014	-0.883041
18791	2.884213	-4.619661	7.999130	-0.131284	0.288241	-0.213235	-0.459318	0.488559	-1.161093	-0.380420	-0.000919	0.282186	-0.880711
18792	3.067425	-4.759534	8.338022	-0.259017	0.350791	-0.340585	-0.450434	0.493015	-1.166105	-0.388303	0.005313	0.284090	-0.876633
18793	2.936950	-4.778487	8.350844	-0.212461	0.389640	-0.460477	-0.443317	0.493864	-1.171401	-0.398508	0.011002	0.284871	-0.871733
18794	2.754968	-4.961487	7.896466	-0.244894	0.422694	-0.586732	-0.433080	0.495988	-1.175274	-0.410970	0.016984	0.285901	-0.865492
18795	2.654548	-5.167245	7.798643	-0.305544	0.495925	-0.728757	-0.424457	0.497355	-1.181610	-0.426222	0.023705	0.287395	-0.857425
18796	2.497317	-5.068141	7.754552	-0.379702	0.563848	-0.804555	-0.408555	0.497917	-1.185055	-0.442914	0.031989	0.289451	-0.847952
18797	2.168413	-5.156604	8.188078	-0.341972	0.586187	-0.832518	-0.395897	0.502048	-1.192168	-0.460086	0.039918	0.290614	-0.838016
18798	2.073684	-5.313726	7.897475	-0.221411	0.581918	-0.763175	-0.382824	0.502609	-1.198856	-0.475919	0.047274	0.289556	-0.829110
18799	1.934429	-5.369655	7.961029	-0.264543	0.562238	-0.701519	-0.370167	0.506826	-1.203509	-0.490453	0.054844	0.289301	-0.820215
18800	1.731717	-5.373306	8.214828	-0.197139	0.542522	-0.600611	-0.356968	0.509907	-1.208751	-0.503085	0.062204	0.287864	-0.812509
18801	1.884200	-5.263736	8.074241	-0.082918	0.493120	-0.505122	-0.342945	0.507995	-1.213892	-0.513955	0.067956	0.284939	-0.806252
18802	2.319806	-5.348080	8.102690	-0.099204	0.453154	-0.475463	-0.330545	0.508082	-1.217857	-0.523951	0.073577	0.282533	-0.800148
18803	2.112917	-5.269270	8.322037	-0.126270	0.373196	-0.487516	-0.321384	0.509200	-1.220112	-0.533616	0.077917	0.281437	-0.793711
18804	1.468546	-4.703192	8.163179	-0.120720	0.388553	-0.389146	-0.312353	0.508895	-1.222139	-0.541685	0.083189	0.279826	-0.788260
18805	1.414232	-4.820737	7.873518	-0.139056	0.407738	-0.236995	-0.302117	0.511432	-1.225453	-0.547429	0.089612	0.278048	-0.784207
18806	1.727311	-5.329726	7.862892	-0.239545	0.363015	-0.188135	-0.290941	0.514904	-1.227109	-0.551869	0.096888	0.278186	-0.780171
18807	1.921691	-5.452422	8.009409	-0.247730	0.294671	-0.231075	-0.282871	0.520440	-1.228935	-0.556595	0.102750	0.279317	-0.775646
18808	1.584765	-5.541057	8.204363	-0.159764	0.257892	-0.296384	-0.273457	0.526432	-1.227213	-0.562216	0.106883	0.279552	-0.770934
18809	1.207855	-5.377973	8.073606	-0.095110	0.261809	-0.289888	-0.267257	0.526614	-1.229054	-0.567908	0.110200	0.278758	-0.766571
18810	1.322235	-5.278789	8.081182	-0.127361	0.246748	-0.230882	-0.260518	0.526311	-1.228870	-0.572458	0.114153	0.278438	-0.762714
18811	1.292767	-5.376428	8.109902	-0.086736	0.263189	-0.198812	-0.255273	0.530073	-1.230994	-0.576723	0.117899	0.277252	-0.759356
18812	1.556046	-5.352243	7.978173	-0.097959	0.263547	-0.216582	-0.249481	0.531107	-1.232393	-0.581154	0.121839	0.276232	-0.755719
18813	1.542992	-5.437456	7.911010	-0.103927	0.274308	-0.294323	-0.240322	0.532664	-1.229037	-0.586824	0.125407	0.275382	-0.751049
18814	1.271479	-5.430242	7.936326	-0.057908	0.302176	-0.327537	-0.233046	0.533061	-1.228973	-0.593170	0.128831	0.273543	-0.746141
18815	1.086353	-5.365614	8.050525	-0.048809	0.286301	-0.401837	-0.224688	0.532191	-1.230464	-0.600555	0.131335	0.271943	-0.740359
18816	1.187197	-5.499692	8.437399	0.049107	0.317042	-0.424346	-0.219696	0.530679	-1.231527	-0.608589	0.133138	0.268535	-0.734699
18817	0.786146	-5.283598	8.671417	0.197993	0.398172	-0.526723	-0.212268	0.525600	-1.234373	-0.618912	0.133610	0.262164	-0.728262
18818	0.716725	-5.173162	8.875485	0.250860	0.452372	-0.543003	-0.201189	0.516404	-1.234801	-0.629719	0.134243	0.254362	-0.721618
18819	0.971823	-5.299611	9.038339	0.201501	0.433471	-0.585769	-0.190110	0.506750	-1.233879	-0.640822	0.134855	0.247498	-0.714077
18820	1.176285	-4.919652	8.646941	0.315070	0.464584	-0.654223	-0.179037	0.499859	-1.235734	-0.653150	0.134207	0.238801	-0.705945
18821	1.191409	-4.586869	7.864915	0.351618	0.452954	-0.675399	-0.165927	0.487332	-1.235475	-0.665665	0.132649	0.229642	-0.697538
18822	1.382736	-4.767946	7.443645	0.142337	0.522363	-0.677404	-0.153904	0.477833	-1.236061	-0.677726	0.134923	0.222494	-0.687735
18823	1.219696	-4.965028	8.292329	-0.037907	0.498376	-0.775348	-0.142583	0.477431	-1.236206	-0.690361	0.138716	0.218286	-0.675656
18824	0.470342	-4.741066	8.795020	-0.068913	0.441121	-0.770283	-0.129963	0.480094	-1.236913	-0.702339	0.142259	0.215256	-0.663436
18825	0.263514	-4.720556	8.665744	-0.011339	0.323246	-0.586920	-0.121875	0.479914	-1.237287	-0.711387	0.144108	0.212443	-0.654240
18826	0.589049	-4.418487	8.514569	-0.134038	0.305305	-0.477874	-0.114613	0.485376	-1.235010	-0.718447	0.147986	0.211242	-0.645995
18827	0.832599	-4.132469	8.394704	-0.204964	0.225432	-0.363740	-0.106274	0.491128	-1.234102	-0.723427	0.152248	0.211614	-0.639292
18828	1.030894	-4.264843	8.185126	-0.262387	0.147302	-0.315829	-0.102245	0.496014	-1.234400	-0.727208	0.156603	0.213816	-0.633188
18829	1.256964	-4.158360	8.306645	-0.402257	0.128064	-0.306803	-0.098465	0.505452	-1.233084	-0.730315	0.162684	0.217885	-0.626658
18830	1.256531	-4.347705	8.507871	-0.475153	0.065490	-0.318038	-0.098238	0.519342	-1.231953	-0.732936	0.169066	0.223928	-0.619739
18831	1.397078	-4.082951	8.637775	-0.477614	0.112704	-0.285962	-0.096938	0.534878	-1.229417	-0.735314	0.176061	0.229018	-0.613079
18832	1.976799	-4.179215	8.945174	-0.347685	0.080540	-0.305340	-0.096441	0.548263	-1.225166	-0.738113	0.180774	0.233186	-0.606741
18833	2.286532	-3.906546	8.976696	-0.252191	-0.035484	-0.397808	-0.098083	0.556060	-1.222846	-0.741858	0.181989	0.238061	-0.599878
18834	1.164235	-6.825491	9.672036	0.174358	-0.163727	-0.211283	-0.102134	0.558358	-1.219857	-0.744180	0.176451	0.239185	-0.598207
18835	0.006247	-6.569640	10.684172	-0.143156	0.037758	0.051801	-0.107803	0.561172	-1.219153	-0.743246	0.179129	0.239961	-0.598262
18836	1.157009	-3.796042	8.108256	0.196662	0.187261	0.092417	-0.106720	0.559236	-1.216362	-0.743667	0.178905	0.234515	-0.599962
18837	1.818247	-5.629269	6.370574	0.599176	0.078266	0.106215	-0.105061	0.545228	-1.214242	-0.744858	0.171256	0.225596	-0.604123
18838	0.989581	-6.518209	6.963315	0.139006	-0.243493	0.230226	-0.106516	0.535982	-1.212204	-0.741377	0.167296	0.226774	-0.609053
18839	0.027197	-5.753859	7.893360	-0.465335	-0.204713	-0.322929	-0.114368	0.547322	-1.209424	-0.742750	0.170166	0.236394	-0.602896
18840	-0.136531	-5.504227	9.044386	-0.113712	-0.244364	0.250801	-0.120864	0.556044	-1.205379	-0.738110	0.170111	0.240559	-0.606950
18841	1.511164	-6.168696	8.560719	0.197460	-0.512357	0.483136	-0.132844	0.551023	-1.203490	-0.730341	0.163272	0.243876	-0.616822
18842	2.339437	-5.440030	7.598443	0.155294	-0.671719	0.011465	-0.151293	0.546640	-1.204235	-0.727313	0.152783	0.251733	-0.619923
18843	1.564901	-5.123919	7.620435	-0.025289	-0.476978	0.270453	-0.165047	0.549063	-1.203040	-0.721405	0.148571	0.258007	-0.625247
18844	1.643173	-5.107897	7.947708	-0.129493	-0.443006	0.335739	-0.176108	0.552080	-1.199536	-0.714436	0.146646	0.265028	-0.630743
18845	1.731346	-4.899936	8.018659	-0.022298	-0.397562	0.440658	-0.187981	0.556614	-1.199386	-0.706623	0.144254	0.269538	-0.638141
18846	2.425911	-4.860635	7.943383	0.029087	-0.315387	0.552586	-0.197154	0.559370	-1.198780	-0.697834	0.142804	0.272035	-0.647017
18847	2.885636	-4.978556	7.722462	0.036845	-0.368689	0.590194	-0.202818	0.560314	-1.197045	-0.688209	0.140640	0.274889	-0.656524
18848	2.393158	-4.715595	7.698142	-0.155409	-0.320554	0.518387	-0.211726	0.565083	-1.197741	-0.679085	0.141428	0.279889	-0.663705
18849	2.450538	-4.462012	8.282975	-0.205625	-0.272714	0.652879	-0.215797	0.573911	-1.194540	-0.668236	0.144105	0.284350	-0.672190
18850	3.178028	-5.002346	8.063828	-0.012561	-0.277619	0.702829	-0.219853	0.577600	-1.190278	-0.657028	0.144539	0.286198	-0.682286
18851	2.983081	-5.141881	7.615946	0.026946	-0.346597	0.628308	-0.227410	0.580666	-1.186267	-0.646501	0.142820	0.288499	-0.691670
18852	2.879621	-4.954412	7.505434	0.085408	-0.407178	0.652876	-0.236041	0.582056	-1.182435	-0.635217	0.139850	0.290710	-0.701733
18853	2.629443	-6.366913	8.384686	0.108943	-0.396470	0.515194	-0.243320	0.582107	-1.177297	-0.625961	0.135619	0.292765	-0.709978
18854	3.222297	-5.989598	8.168929	0.095997	-0.489852	0.477284	-0.253560	0.580973	-1.173255	-0.616448	0.130261	0.296238	-0.717821
18855	2.168870	-7.106014	8.294279	0.149290	-0.438132	0.414403	-0.265140	0.577158	-1.168602	-0.608273	0.124294	0.298471	-0.724894
18856	0.219985	-6.561132	8.581831	-0.036698	-0.358595	0.653428	-0.277001	0.577162	-1.163002	-0.596427	0.123444	0.301735	-0.733480
18857	-0.611529	-5.561521	7.927676	0.294912	-0.202794	0.935875	-0.277008	0.578771	-1.158854	-0.582077	0.122417	0.297444	-0.746811
18858	-0.454757	-5.267427	7.241767	0.738580	-0.239851	0.357043	-0.279529	0.565925	-1.159788	-0.576959	0.112354	0.288317	-0.755889
18859	1.392995	-5.505763	7.565079	0.340499	0.058640	0.451897	-0.275980	0.551097	-1.160993	-0.571162	0.111815	0.281408	-0.762942
18860	1.123235	-5.639193	8.790368	0.404197	-0.070283	0.366436	-0.274614	0.545098	-1.160931	-0.565960	0.108190	0.275237	-0.769564
18861	0.173378	-4.993721	8.332655	0.414530	-0.069157	0.249970	-0.276872	0.533937	-1.161266	-0.562559	0.103749	0.268984	-0.774862
18862	0.477477	-4.786774	7.700072	0.291999	-0.013675	0.265794	-0.276306	0.525268	-1.161690	-0.558869	0.101685	0.264083	-0.779478
18863	0.411782	-5.173992	7.474687	0.162900	0.011639	0.455664	-0.277391	0.527025	-1.156706	-0.552074	0.102441	0.260351	-0.785454
18864	0.486209	-5.162864	8.088353	-0.060625	0.068616	0.341250	-0.272951	0.529163	-1.155324	-0.546838	0.105965	0.259872	-0.788801
18865	0.744130	-4.959106	8.162137	-0.033706	-0.057837	0.287414	-0.272419	0.531721	-1.155930	-0.541853	0.106936	0.260282	-0.791968
18866	0.933476	-4.761476	7.971462	-0.100809	-0.201442	0.247340	-0.273502	0.532834	-1.153833	-0.536580	0.106131	0.263556	-0.794579
18867	1.075976	-4.618086	7.953087	-0.228828	-0.270094	0.175736	-0.279579	0.536885	-1.150900	-0.531794	0.105233	0.269562	-0.795900
18868	1.554615	-4.905485	8.812515	-0.269364	-0.189963	0.087600	-0.283647	0.544202	-1.143789	-0.528724	0.105554	0.275707	-0.795798
18869	1.619125	-4.758668	8.678576	-0.073710	-0.303174	-0.013313	-0.291476	0.547848	-1.140030	-0.527046	0.101410	0.279946	-0.795970
18870	1.454047	-4.526195	8.527315	0.057667	-0.350631	0.080538	-0.299418	0.544706	-1.137445	-0.523831	0.095680	0.282581	-0.797868
18871	0.868756	-5.762769	8.778676	0.236702	-0.372000	-0.290177	-0.314090	0.538422	-1.133518	-0.526735	0.085600	0.283050	-0.796935
18872	0.986938	-8.273269	8.849391	0.164022	-0.031022	0.205169	-0.322693	0.530892	-1.130931	-0.523479	0.084546	0.280438	-0.800110
18873	0.921708	-5.354022	8.175381	-0.304022	0.136838	0.232976	-0.317189	0.538185	-1.132397	-0.519913	0.091269	0.283310	-0.800685
18874	0.367692	-4.616557	6.246196	0.621230	-0.181585	-0.024174	-0.318792	0.533209	-1.130629	-0.520276	0.081764	0.275301	-0.804262
18875	0.065036	-7.389419	8.005562	0.015549	-0.581532	0.480736	-0.329016	0.526703	-1.127717	-0.509207	0.075019	0.280146	-0.810308
18876	1.361042	-6.355716	10.493030	-0.703397	-0.412705	0.461494	-0.333940	0.549950	-1.120625	-0.498221	0.078084	0.295032	-0.811563
18877	2.713706	-5.515714	8.212337	0.542127	-0.431050	0.192708	-0.342571	0.551489	-1.117061	-0.493251	0.066925	0.290063	-0.817367
18878	2.006844	-5.572414	6.587779	0.126398	-0.192255	0.170143	-0.352521	0.543560	-1.114335	-0.489415	0.063522	0.289693	-0.820070
18879	2.065006	-5.275145	6.929164	-0.126567	-0.186270	0.273676	-0.357659	0.548870	-1.111509	-0.483578	0.063381	0.293178	-0.822303
18880	2.042328	-5.542565	7.267514	-0.158478	-0.155654	0.462973	-0.357952	0.556482	-1.108665	-0.474737	0.065070	0.296719	-0.826044
18881	1.544474	-5.803960	8.366402	-0.057707	-0.137913	0.498859	-0.354047	0.557206	-1.107049	-0.465477	0.066385	0.298282	-0.830633
18882	1.335167	-5.734828	9.293508	0.392505	-0.210382	0.779198	-0.353921	0.559989	-1.104639	-0.451597	0.063865	0.292672	-0.840431
18883	1.024130	-6.138750	8.020745	1.026289	-0.594234	0.911456	-0.361178	0.553005	-1.102460	-0.433810	0.050031	0.279447	-0.855111
18884	1.680085	-6.039659	6.075733	0.932174	-0.654052	0.924822	-0.374064	0.535675	-1.101779	-0.414753	0.035836	0.268180	-0.868778
18885	2.195648	-5.020460	5.395365	0.358893	-0.444788	1.399859	-0.382129	0.528422	-1.099463	-0.388015	0.032714	0.264589	-0.882251
18886	2.456831	-5.974497	6.859801	-0.312068	-0.300583	1.812374	-0.380265	0.535685	-1.095973	-0.353846	0.039377	0.271088	-0.894289
18887	3.011980	-6.653599	9.515598	-0.155921	-0.579001	0.760638	-0.383836	0.557074	-1.089776	-0.336817	0.034277	0.277520	-0.899090
18888	1.226975	-5.503795	8.727532	0.175819	-0.600861	0.602768	-0.394652	0.567665	-1.082344	-0.322580	0.025615	0.277982	-0.904440
18889	0.241104	-5.385718	8.881752	0.077821	-0.419559	0.462376	-0.401390	0.567492	-1.080359	-0.311789	0.020163	0.279193	-0.907983
18890	-0.739363	-4.918031	8.352221	0.055679	-0.506227	0.469033	-0.408136	0.569530	-1.075709	-0.300359	0.013242	0.281153	-0.911352
18891	-1.486806	-4.094012	8.650464	-0.132017	-0.334425	0.718977	-0.417035	0.570488	-1.071342	-0.285159	0.012173	0.285391	-0.914925
18892	0.323832	-4.772343	9.789639	-0.007011	-0.344685	0.750734	-0.418139	0.578999	-1.069688	-0.269344	0.010193	0.287293	-0.919137
18893	0.296529	-4.277689	8.875093	0.257529	-0.418911	0.606107	-0.416952	0.586785	-1.063579	-0.255666	0.004817	0.284590	-0.923916
18894	1.400769	-3.976115	8.179687	0.051878	-0.290312	0.443375	-0.424098	0.587646	-1.062921	-0.245693	0.001699	0.285088	-0.926476
18895	2.200680	-4.510202	8.675290	0.028347	-0.209633	0.123616	-0.424378	0.591024	-1.061307	-0.242071	-0.001436	0.285469	-0.927312
18896	1.268908	-4.313543	8.038560	0.045712	-0.376956	-0.082295	-0.432440	0.583437	-1.062960	-0.241366	-0.009116	0.286466	-0.927144
18897	1.098069	-4.709908	8.228895	-0.066641	-0.549129	-0.421418	-0.446984	0.579226	-1.056647	-0.245894	-0.021206	0.290101	-0.924623
18898	1.165269	-4.101707	8.792095	-0.235938	-0.294335	-0.139235	-0.458448	0.581180	-1.049760	-0.246792	-0.026289	0.295876	-0.922421
18899	1.154485	-5.398213	9.463566	0.175584	-0.353878	0.179983	-0.463979	0.582455	-1.044056	-0.241147	-0.032408	0.294251	-0.924237
18900	0.836112	-6.433319	9.553084	0.675137	-0.522162	0.251310	-0.473660	0.574622	-1.039556	-0.232847	-0.043838	0.284439	-0.928954
18901	0.124255	-5.630626	8.706684	0.678074	-0.327762	0.514394	-0.487236	0.562894	-1.040869	-0.220649	-0.049860	0.273549	-0.934879
18902	2.272823	-5.208229	7.156513	0.614988	-0.128230	0.553920	-0.487347	0.555238	-1.041389	-0.208836	-0.051945	0.263164	-0.940444
18903	3.004976	-5.855292	6.972017	0.350652	-0.164490	0.133676	-0.489477	0.546840	-1.044640	-0.204947	-0.055557	0.257279	-0.942718
18904	1.649205	-4.636951	6.694927	0.201486	-0.281791	-0.030843	-0.496199	0.541420	-1.043099	-0.203746	-0.061864	0.254628	-0.943306
18905	1.943162	-5.121902	7.687397	-0.020148	-0.007723	0.497058	-0.496747	0.544086	-1.041095	-0.194201	-0.059154	0.255606	-0.945226
18906	1.643081	-4.947566	8.931101	-0.104773	-0.168542	0.500213	-0.496894	0.547742	-1.039336	-0.183914	-0.059378	0.258853	-0.946385
18907	0.740391	-4.296258	9.630318	0.184006	-0.305745	0.680748	-0.499618	0.556911	-1.033819	-0.169056	-0.062032	0.257195	-0.949433
18908	2.410458	-4.654536	8.189311	0.497494	-0.332620	0.870434	-0.501645	0.558481	-1.032107	-0.150056	-0.065552	0.249928	-0.954318
18909	3.994212	-4.574970	6.742352	0.346464	-0.376222	0.858756	-0.504888	0.560770	-1.029537	-0.131173	-0.069275	0.245496	-0.957980
18910	3.430604	-4.422485	7.287224	-0.100933	-0.427267	0.683852	-0.510035	0.568827	-1.022663	-0.116003	-0.073840	0.249497	-0.958562
18911	2.828328	-4.066633	9.151009	0.004049	-0.422371	0.522499	-0.515452	0.576916	-1.016876	-0.103751	-0.079218	0.251128	-0.959112
18912	3.188881	-4.234935	8.674652	0.417679	-0.327279	0.486328	-0.520035	0.576618	-1.011645	-0.091941	-0.083941	0.244566	-0.961607
18913	2.705575	-4.627332	8.181311	0.321213	-0.128872	0.158552	-0.520700	0.573160	-1.008882	-0.087623	-0.086175	0.238867	-0.963244
18914	2.452828	-4.165679	9.344856	0.075930	-0.331509	0.036260	-0.523931	0.571765	-1.006705	-0.084995	-0.092562	0.238063	-0.963086
18915	1.977804	-4.247349	7.299094	-0.110803	-0.114601	-0.173192	-0.528907	0.567804	-1.002407	-0.087897	-0.095361	0.240054	-0.962057
18916	1.566396	-3.759381	9.040150	0.274531	-0.223743	0.202196	-0.527267	0.560694	-1.003749	-0.082289	-0.099193	0.235573	-0.963273
18917	1.962144	-4.689315	8.755985	0.346839	-0.301739	0.145301	-0.528611	0.559312	-1.004051	-0.077281	-0.104819	0.229631	-0.964526
18918	0.147032	-2.610153	8.910886	-0.152092	-0.312743	-0.015159	-0.534558	0.563915	-0.994413	-0.076322	-0.110707	0.233039	-0.963126
18919	1.465944	-4.664210	9.886465	0.139853	-0.215715	0.191255	-0.531317	0.562204	-0.997373	-0.071211	-0.114025	0.230991	-0.963624
18920	1.719527	-3.494464	8.551752	0.344217	-0.252541	0.419681	-0.535213	0.558180	-0.997594	-0.061067	-0.117450	0.225690	-0.965163
18921	2.440551	-4.481555	8.834098	0.300205	-0.289717	0.579199	-0.541016	0.560342	-0.993088	-0.047759	-0.120614	0.221469	-0.966500
18922	2.461842	-4.058813	8.270650	0.378719	-0.168855	0.356538	-0.542898	0.558347	-0.990946	-0.039086	-0.122674	0.215187	-0.968048
18923	2.587014	-3.774931	8.257906	0.130995	-0.169836	0.060433	-0.544788	0.559492	-0.989385	-0.036758	-0.125650	0.212821	-0.968281
18924	2.395529	-3.652166	8.260733	0.049765	-0.161785	0.138066	-0.547213	0.558787	-0.987196	-0.033163	-0.128250	0.212353	-0.968173
18925	2.607965	-4.041559	8.602404	-0.102003	-0.090972	0.171599	-0.548572	0.562342	-0.985972	-0.029612	-0.129069	0.214723	-0.967656
18926	2.656089	-4.215444	8.927776	-0.142705	-0.057112	0.083269	-0.547769	0.564310	-0.985918	-0.028038	-0.129746	0.217766	-0.966932
18927	2.428550	-3.855414	8.990298	0.020612	-0.059819	0.032521	-0.548046	0.566222	-0.982303	-0.026991	-0.130626	0.217378	-0.966931
18928	2.384936	-4.052899	8.513795	0.029665	-0.047360	0.034426	-0.547646	0.568146	-0.986068	-0.025937	-0.131427	0.216951	-0.966947
18929	2.320536	-4.012817	8.328558	-0.012823	-0.052286	0.074946	-0.549132	0.569149	-0.984926	-0.024188	-0.131954	0.217326	-0.966836
18930	2.272933	-4.037945	8.445247	-0.072345	-0.112990	0.136265	-0.549010	0.573212	-0.982611	-0.021158	-0.133528	0.219171	-0.966275
18931	2.469205	-4.116897	8.699822	-0.067398	-0.148635	0.213806	-0.551438	0.573419	-0.976842	-0.016445	-0.135273	0.221012	-0.965704
18932	2.686034	-4.280463	8.789560	0.015177	-0.080846	0.233905	-0.552934	0.577693	-0.975867	-0.011439	-0.135819	0.221410	-0.965609
18933	2.757850	-4.279189	8.514910	0.099193	-0.053358	0.193668	-0.555134	0.591688	-0.970746	-0.007086	-0.135864	0.219947	-0.965978
18934	2.826837	-4.161455	8.080409	0.089410	-0.021544	0.162004	-0.553389	0.593957	-0.972331	-0.003494	-0.135603	0.218690	-0.966320
18935	2.417508	-4.054783	8.071856	0.077673	-0.011031	0.199252	-0.553934	0.595957	-0.972260	0.000722	-0.134815	0.217660	-0.966669
18936	2.677338	-4.428776	8.169317	-0.014593	-0.022077	0.147571	-0.551380	0.598851	-0.977110	0.003733	-0.134618	0.218371	-0.966529
18937	2.769833	-4.169739	8.396492	-0.092356	-0.074476	0.083302	-0.550452	0.603753	-0.975051	0.005523	-0.135587	0.220328	-0.965941
18938	2.851593	-4.211922	8.693015	-0.042292	-0.132760	0.084831	-0.550586	0.603151	-0.973431	0.007729	-0.137799	0.221392	-0.965369
18939	2.740315	-4.092551	8.746476	0.027580	-0.118306	0.099306	-0.551943	0.606118	-0.971407	0.010345	-0.139541	0.221060	-0.965170
18940	2.636419	-4.269256	8.499071	0.071069	-0.080533	0.096184	-0.554103	0.607111	-0.969165	0.012873	-0.140677	0.219968	-0.965224
18941	2.905642	-4.711110	8.072530	0.015103	0.021277	-0.012997	-0.556517	0.602722	-0.967368	0.012668	-0.140238	0.219621	-0.965370
18942	2.817485	-4.115456	8.479394	-0.054716	0.112857	-0.215983	-0.555434	0.601316	-0.969065	0.007962	-0.139042	0.220127	-0.965478
18943	2.596464	-4.211718	8.490190	-0.048667	0.072973	-0.111846	-0.553541	0.599638	-0.972145	0.005441	-0.138061	0.220743	-0.965496
18944	2.579079	-4.554336	8.494648	-0.037358	-0.007822	-0.076946	-0.555690	0.597423	-0.972464	0.003994	-0.138576	0.221281	-0.965306
18945	2.520329	-4.285932	8.471561	0.069208	-0.036674	-0.096244	-0.557434	0.594596	-0.971307	0.002588	-0.139631	0.219669	-0.965527
18946	2.617490	-4.332747	8.243791	0.071751	-0.021817	-0.120909	-0.559043	0.591766	-0.970151	0.000692	-0.140607	0.217970	-0.965773
18947	2.641614	-4.281297	8.533025	0.025499	-0.011045	-0.140449	-0.557111	0.576609	-0.967799	-0.001803	-0.141363	0.217091	-0.965860
18948	2.558774	-4.256093	8.554365	0.027205	0.003982	-0.100548	-0.558313	0.572804	-0.967908	-0.003588	-0.141741	0.216314	-0.965974
18949	2.617256	-4.289031	8.445671	0.016518	0.021694	-0.101361	-0.557767	0.570833	-0.969207	-0.005493	-0.141688	0.215729	-0.966103
18950	2.534716	-4.285676	8.423854	-0.046354	0.025752	-0.071455	-0.556821	0.569960	-0.969247	-0.006990	-0.141517	0.216448	-0.965958
18951	2.482593	-4.102118	8.428091	-0.009165	-0.004485	0.013344	-0.557497	0.570518	-0.968129	-0.006636	-0.141463	0.216699	-0.965912
18952	2.698946	-4.268137	8.351727	0.002323	-0.012496	0.053957	-0.557233	0.572704	-0.970791	-0.005406	-0.141495	0.216837	-0.965884
18953	2.718594	-4.272630	8.405325	0.005098	-0.015938	0.050402	-0.555621	0.574203	-0.969669	-0.004245	-0.141508	0.216933	-0.965866
18954	2.774074	-4.133243	8.434864	0.032969	-0.019254	0.050450	-0.555887	0.573093	-0.970521	-0.002963	-0.141690	0.216469	-0.965949
18955	2.873078	-4.247983	8.361733	0.024405	-0.018929	0.034496	-0.556697	0.573345	-0.968319	-0.002043	-0.141844	0.216154	-0.965999
18956	2.768316	-4.082362	8.468006	0.035158	-0.025953	0.034499	-0.556161	0.574490	-0.969244	-0.001011	-0.142228	0.215598	-0.966068
18957	2.819524	-4.231957	8.388857	0.032123	-0.018386	0.015085	-0.555891	0.574178	-0.968302	-0.000449	-0.142466	0.215084	-0.966148
18958	2.807141	-4.091372	8.425934	0.015825	-0.007095	0.020406	-0.556835	0.574140	-0.965698	0.000186	-0.142549	0.214859	-0.966186
18959	2.799037	-4.174063	8.407050	0.021304	-0.022033	0.015029	-0.556168	0.576408	-0.966178	0.000730	-0.142868	0.214557	-0.966206
18960	2.768746	-4.111492	8.420093	0.016311	-0.014614	0.000919	-0.556704	0.575420	-0.965931	0.001036	-0.143182	0.214265	-0.966224
18961	2.774168	-4.135667	8.449329	0.010911	-0.014658	0.000901	-0.556436	0.576032	-0.968099	0.001244	-0.143427	0.214128	-0.966218
18962	2.768988	-4.123626	8.420192	0.035794	-0.021825	0.011544	-0.555893	0.574723	-0.967328	0.001843	-0.143835	0.213489	-0.966297
18963	2.715567	-4.117311	8.428134	0.044274	-0.022238	0.031029	-0.555497	0.577717	-0.968191	0.002761	-0.144101	0.212798	-0.966408
18964	2.814754	-4.232041	8.412785	0.008373	-0.007400	0.030110	-0.556438	0.576707	-0.966575	0.003610	-0.144159	0.212738	-0.966410
18965	2.759151	-4.116521	8.419836	0.008802	0.000086	0.015138	-0.556303	0.576723	-0.967395	0.004023	-0.144071	0.212697	-0.966430
18966	2.732885	-4.136419	8.419180	0.006953	0.009759	0.018737	-0.555501	0.578679	-0.966795	0.004584	-0.143847	0.212631	-0.966475
18967	2.754510	-4.136033	8.362064	-0.005943	-0.004791	0.027440	-0.554827	0.578812	-0.967072	0.005213	-0.143808	0.212916	-0.966415
18968	2.808683	-4.173890	8.392900	-0.003924	-0.008108	0.018574	-0.554967	0.580560	-0.968788	0.005806	-0.143930	0.213061	-0.966362
18969	2.776842	-4.155045	8.406225	0.001636	-0.003486	0.013322	-0.554971	0.582121	-0.968737	0.006177	-0.143934	0.213166	-0.966336
18970	2.783702	-4.130641	8.430326	0.027129	-0.031325	-0.002693	-0.553488	0.581658	-0.968633	0.006592	-0.144600	0.212639	-0.966350
18971	2.815056	-4.236885	8.477829	0.030672	-0.018068	0.001820	-0.553082	0.581053	-0.967429	0.006886	-0.144939	0.212154	-0.966404
18972	2.847257	-4.144044	8.516634	0.057466	-0.045463	0.004369	-0.558237	0.592561	-0.968497	0.007784	-0.145887	0.211028	-0.966501
18973	2.821545	-4.314449	8.507501	0.105397	-0.036059	-0.036075	-0.557160	0.592309	-0.964832	0.007639	-0.146728	0.208993	-0.966817
18974	2.915070	-3.686430	8.322675	0.076149	-0.004042	-0.081976	-0.556619	0.591940	-0.967853	0.006796	-0.147242	0.207251	-0.967120
18975	2.730079	-4.000523	8.389180	-0.001687	-0.005805	0.069882	-0.555676	0.592543	-0.970302	0.008256	-0.147082	0.207595	-0.967059
18976	2.907263	-3.997297	8.490888	0.003749	-0.005700	0.068090	-0.556217	0.593152	-0.971505	0.009895	-0.146969	0.207725	-0.967033
18977	2.774686	-3.922024	8.428474	0.026407	-0.034536	0.090990	-0.555819	0.595398	-0.970754	0.011964	-0.147278	0.207579	-0.966994
18978	3.143967	-4.476133	8.277881	-0.040159	-0.044042	0.021708	-0.553773	0.586781	-0.968737	0.012657	-0.148092	0.208424	-0.966679
18979	2.975864	-4.233935	8.764400	0.029827	0.005867	-0.030783	-0.552025	0.588103	-0.966257	0.012212	-0.148144	0.207881	-0.966793
18980	2.726790	-3.923280	8.598104	0.002828	0.033890	-0.092447	-0.552964	0.587721	-0.968075	0.010863	-0.147993	0.207521	-0.966910
18981	2.744342	-4.054043	8.724813	-0.047586	0.045850	-0.089878	-0.552410	0.583531	-0.971768	0.008880	-0.147528	0.208301	-0.966834
18982	2.805519	-3.725199	8.685691	0.023227	0.077136	-0.108047	-0.552675	0.582156	-0.973448	0.007009	-0.146581	0.207522	-0.967160
18983	2.694352	-4.079296	8.085521	0.184462	-0.000095	-0.023111	-0.554420	0.579984	-0.976092	0.007189	-0.146693	0.203997	-0.967892
18984	2.822913	-3.921562	8.348269	-0.082199	0.009851	-0.012431	-0.554147	0.578867	-0.977224	0.007079	-0.146650	0.205538	-0.967573
18985	2.874818	-3.944473	8.528010	0.004326	0.000047	-0.020275	-0.555089	0.577651	-0.978027	0.006784	-0.146781	0.205508	-0.967562
18986	2.837749	-3.911160	8.512177	-0.050467	0.012075	-0.022131	-0.557506	0.574599	-0.978781	0.006422	-0.146700	0.206429	-0.967381
18987	2.873527	-4.007620	8.487523	-0.019302	0.010253	-0.009671	-0.559527	0.574330	-0.977401	0.006219	-0.146598	0.206887	-0.967299
18988	2.809680	-3.960221	8.523724	-0.022460	0.015062	-0.025552	-0.560612	0.576440	-0.975408	0.005999	-0.146500	0.207235	-0.967241
18989	2.758981	-3.968423	8.534266	-0.001141	0.005240	-0.016696	-0.560607	0.574737	-0.975464	0.005733	-0.146523	0.207318	-0.967221
18990	2.855727	-3.973961	8.436168	-0.008501	0.010341	-0.009633	-0.561149	0.575551	-0.973247	0.005844	-0.146440	0.207448	-0.967206
18991	2.882778	-3.993298	8.432498	-0.040528	0.024626	-0.020175	-0.560737	0.573838	-0.974306	0.005313	-0.146115	0.208286	-0.967078
18992	2.792278	-4.072625	8.437541	-0.033087	0.024900	-0.028968	-0.560740	0.574851	-0.975092	0.004819	-0.145813	0.208851	-0.967004
18993	2.768256	-4.075483	8.487380	-0.009483	0.019093	-0.037768	-0.559663	0.574921	-0.973054	0.004062	-0.145666	0.209041	-0.966989
18994	2.759394	-4.121773	8.458569	-0.014488	0.022066	-0.051905	-0.558448	0.574634	-0.974170	0.003237	-0.145523	0.209172	-0.966985
18995	2.654134	-4.186800	8.484717	-0.002217	0.011231	-0.041302	-0.558991	0.575805	-0.975082	0.002468	-0.145538	0.209219	-0.966975
18996	2.638963	-4.167256	8.414123	0.005929	0.003375	-0.011344	-0.560879	0.575447	-0.975164	0.002531	-0.145578	0.209077	-0.966999
18997	2.672266	-4.132662	8.434143	-0.010896	0.000891	0.011564	-0.559797	0.574296	-0.975624	0.002807	-0.145565	0.209457	-0.966918
18998	2.789478	-4.183949	8.387572	-0.014594	0.009625	0.016890	-0.559804	0.576923	-0.978678	0.003256	-0.145351	0.209805	-0.966873
18999	2.835394	-4.037443	8.503428	-0.019719	0.011631	0.006259	-0.558991	0.575785	-0.979407	0.003359	-0.145157	0.210345	-0.966785
19000	2.855922	-4.105052	8.437163	-0.013278	0.021492	-0.030789	-0.558721	0.575473	-0.978465	0.002824	-0.144910	0.210533	-0.966783
19001	2.805453	-4.013722	8.381964	-0.025357	0.011244	-0.052102	-0.558991	0.575126	-0.975470	0.001782	-0.144976	0.211014	-0.966670
19002	2.807824	-4.115631	8.488729	-0.021427	0.027521	-0.061709	-0.559260	0.574842	-0.975203	0.000614	-0.144747	0.211267	-0.966651
19003	2.797373	-4.091553	8.401562	-0.008457	0.019998	-0.076742	-0.560063	0.572983	-0.973889	-0.000893	-0.144751	0.211352	-0.966632
19004	2.741117	-4.058581	8.447734	-0.016295	0.014916	-0.053804	-0.558580	0.572646	-0.973098	-0.001854	-0.144728	0.211530	-0.966595
19005	2.715396	-4.107603	8.435277	-0.007900	0.005569	-0.032611	-0.559389	0.572801	-0.972810	-0.002444	-0.144821	0.211734	-0.966535
19006	2.718825	-4.034708	8.446869	-0.008716	0.013666	-0.000739	-0.558314	0.573975	-0.975515	-0.002365	-0.144595	0.211921	-0.966528
19007	2.730099	-4.112189	8.457429	-0.021507	-0.014065	0.001696	-0.558853	0.574280	-0.975908	-0.002247	-0.144918	0.212488	-0.966355
19008	2.780998	-4.111265	8.463799	-0.021646	-0.007993	0.007912	-0.558182	0.575287	-0.977112	-0.001967	-0.145069	0.212954	-0.966231
19009	2.787481	-4.077163	8.430037	-0.016164	-0.021150	0.002538	-0.557111	0.577530	-0.976916	-0.001787	-0.145526	0.213420	-0.966059
19010	2.807852	-4.120488	8.467100	0.006139	-0.010570	-0.022082	-0.556303	0.577773	-0.975962	-0.001973	-0.145861	0.213259	-0.966044
19011	2.845877	-4.076095	8.508857	-0.003054	-0.000194	-0.013215	-0.558326	0.578072	-0.974563	-0.002149	-0.145983	0.213424	-0.965989
19012	2.831153	-4.086086	8.388113	-0.002567	0.011756	-0.029044	-0.558451	0.574968	-0.975345	-0.002617	-0.145910	0.213413	-0.966001
19013	2.734860	-4.116964	8.399835	-0.008488	0.010330	-0.009600	-0.557515	0.577237	-0.976101	-0.002784	-0.145812	0.213694	-0.965953
19014	2.694720	-4.171102	8.394197	-0.017986	-0.007038	0.006184	-0.557783	0.576943	-0.975425	-0.002531	-0.145952	0.214084	-0.965847
19015	2.760155	-4.162626	8.446695	-0.000566	-0.029548	0.023760	-0.557656	0.579041	-0.974130	-0.001857	-0.146477	0.214316	-0.965717
19016	2.846839	-4.144066	8.384217	0.002373	-0.040755	0.046666	-0.557247	0.577748	-0.973904	-0.000632	-0.147093	0.214435	-0.965599
19017	2.953379	-4.132417	8.425917	0.016860	-0.040538	0.043151	-0.558057	0.578022	-0.972657	0.000514	-0.147754	0.214388	-0.965508
19018	2.991311	-4.092888	8.407523	0.021367	-0.021952	0.012332	-0.558602	0.579709	-0.971367	0.001064	-0.148156	0.214036	-0.965524
19019	2.943293	-4.120467	8.377370	0.006559	-0.003040	-0.002610	-0.558464	0.578542	-0.970178	0.001132	-0.148300	0.214051	-0.965499
19020	2.858727	-4.131711	8.389303	-0.010629	-0.002388	0.000895	-0.558330	0.578833	-0.970579	0.001264	-0.148370	0.214286	-0.965436
19021	2.803092	-4.135147	8.402066	-0.004069	-0.002096	-0.008795	-0.559678	0.579005	-0.970558	0.001177	-0.148523	0.214490	-0.965367
19022	2.800169	-4.116189	8.358669	0.011119	-0.010882	-0.005186	-0.559407	0.579288	-0.971687	0.001293	-0.148782	0.214287	-0.965372
19023	2.788267	-4.116398	8.425712	0.006432	-0.036708	0.030882	-0.559674	0.578461	-0.972530	0.002153	-0.149430	0.214404	-0.965245
19024	2.778299	-4.102012	8.430112	0.020160	-0.038984	0.055666	-0.559941	0.577454	-0.971740	0.003575	-0.149966	0.214209	-0.965200
19025	2.811809	-4.086842	8.392509	0.026531	-0.066255	0.082027	-0.560755	0.579170	-0.971402	0.005609	-0.150959	0.214086	-0.965063
19026	2.875086	-4.090542	8.452254	0.030111	-0.048527	0.085673	-0.560221	0.580859	-0.971217	0.007697	-0.151552	0.213785	-0.965023
19027	3.058454	-4.064970	8.356412	0.016190	-0.032303	0.069700	-0.560086	0.580141	-0.970107	0.009315	-0.151950	0.213823	-0.964938
19028	3.070852	-4.072024	8.400178	0.014348	-0.019127	0.039716	-0.561438	0.581617	-0.971135	0.010332	-0.152171	0.213692	-0.964921
19029	3.020453	-4.097216	8.398821	0.024028	-0.004258	0.016868	-0.560899	0.581712	-0.969637	0.010830	-0.152264	0.213418	-0.964962
19030	3.039006	-4.062896	8.350985	-0.004492	0.016067	-0.023763	-0.561032	0.580879	-0.970345	0.010418	-0.152082	0.213464	-0.964985
19031	3.015743	-4.109443	8.365066	-0.018589	0.025078	-0.033468	-0.561701	0.579475	-0.970383	0.009687	-0.151845	0.213863	-0.964941
19032	2.970999	-4.054419	8.358463	-0.030596	0.046770	-0.051925	-0.559809	0.577709	-0.969643	0.008506	-0.151192	0.214335	-0.964950
19033	2.892844	-4.148090	8.344734	-0.015619	0.037678	-0.074901	-0.561427	0.577860	-0.968390	0.006929	-0.150894	0.214552	-0.964962
19034	2.541671	-4.144742	8.447078	-0.015940	0.008142	-0.067944	-0.559265	0.575835	-0.969027	0.005656	-0.151054	0.214684	-0.964915
19035	2.867147	-4.153383	8.616016	0.039886	0.007019	-0.002429	-0.561419	0.575342	-0.970110	0.005781	-0.151014	0.214041	-0.965064
19036	2.964124	-4.180773	8.453092	0.059507	0.007010	0.004689	-0.562218	0.572257	-0.971020	0.006143	-0.150876	0.212937	-0.965327
19037	2.788519	-3.916938	8.236273	0.005436	-0.011237	0.004435	-0.562216	0.571695	-0.971311	0.006373	-0.151164	0.212974	-0.965272
19038	3.105708	-4.008279	8.328547	-0.063961	0.032276	-0.052153	-0.561274	0.571728	-0.967499	0.005153	-0.150794	0.214085	-0.965092
19039	2.981360	-4.054208	8.570626	-0.051390	0.045590	-0.082948	-0.561942	0.569768	-0.968101	0.003278	-0.150377	0.214953	-0.964972
19040	2.775444	-4.198763	8.454659	-0.036250	0.038396	-0.111183	-0.561268	0.569441	-0.966891	0.000974	-0.150139	0.215351	-0.964926
19041	2.788797	-4.135398	8.478664	-0.007745	0.042798	-0.099579	-0.562880	0.568440	-0.971136	-0.001077	-0.149835	0.215325	-0.964978
19042	2.745983	-4.182305	8.439187	0.026815	0.036437	-0.046454	-0.563678	0.564755	-0.970700	-0.001936	-0.149354	0.214698	-0.965191
19043	2.670236	-4.055030	8.281832	0.020726	-0.004050	0.006328	-0.563542	0.564140	-0.968811	-0.001653	-0.149488	0.214443	-0.965228
19044	2.757878	-4.043707	8.477024	0.016541	-0.037302	0.055586	-0.565156	0.562881	-0.968014	-0.000256	-0.149993	0.214321	-0.965178
19045	3.006160	-4.112042	8.384050	0.021836	-0.030263	0.060903	-0.564885	0.562414	-0.966530	0.001197	-0.150398	0.214206	-0.965140
19046	2.984819	-4.012894	8.392277	-0.007537	-0.024060	0.015763	-0.566776	0.563539	-0.964151	0.001699	-0.150818	0.214428	-0.965024
19047	2.947554	-4.088829	8.391706	-0.007081	-0.002396	0.002653	-0.567849	0.561848	-0.963647	0.001819	-0.150942	0.214692	-0.964946
19048	2.928647	-4.094014	8.511532	-0.002890	-0.005346	-0.020337	-0.566772	0.561981	-0.964338	0.001550	-0.151154	0.214718	-0.964907
19049	2.844478	-4.037299	8.311119	0.009162	-0.004002	0.000948	-0.567174	0.561419	-0.964215	0.001692	-0.151315	0.214660	-0.964895
19050	2.756911	-4.009748	8.385259	-0.030668	-0.014236	0.041441	-0.567848	0.561410	-0.963115	0.002568	-0.151433	0.215408	-0.964708
19051	2.958303	-4.127467	8.481400	-0.021918	-0.027599	0.082009	-0.566510	0.564489	-0.962485	0.004281	-0.151697	0.216190	-0.964485
19052	3.096169	-4.236639	8.469603	0.023493	0.002330	0.038114	-0.566646	0.564905	-0.961924	0.005194	-0.151508	0.215883	-0.964579
19053	2.922989	-4.089285	8.285032	-0.012491	0.014358	0.006287	-0.567318	0.564536	-0.963703	0.005292	-0.151298	0.216257	-0.964528
19054	2.876338	-4.179956	8.289100	-0.014289	0.024073	0.008126	-0.565702	0.564783	-0.963714	0.005406	-0.150821	0.216592	-0.964527
19055	2.852917	-4.221652	8.283880	-0.019228	0.020911	-0.009584	-0.565172	0.567584	-0.962537	0.005150	-0.150555	0.217055	-0.964465
19056	2.887210	-4.225876	8.371630	-0.013418	0.014268	-0.026416	-0.565706	0.565868	-0.961494	0.004650	-0.150417	0.217267	-0.964442
19057	2.944899	-4.205410	8.349172	-0.024320	0.017627	-0.022021	-0.563817	0.564973	-0.961545	0.004153	-0.150272	0.217794	-0.964348
19058	3.001957	-4.160684	8.280772	-0.045388	0.025024	-0.040618	-0.563142	0.564806	-0.961149	0.003225	-0.149989	0.218582	-0.964217
19059	3.036100	-4.160056	8.351628	-0.050186	0.034403	-0.061800	-0.561796	0.565368	-0.962239	0.001807	-0.149708	0.219488	-0.964059
19060	2.958279	-4.151761	8.320290	-0.038484	0.040638	-0.094417	-0.563405	0.562875	-0.963393	-0.000210	-0.149358	0.219982	-0.964002
19061	2.869808	-4.187337	8.476727	-0.063310	0.062026	-0.104950	-0.563945	0.562875	-0.962840	-0.002622	-0.148735	0.221005	-0.963861
19062	2.799338	-4.076957	8.348550	-0.036228	0.058778	-0.108408	-0.563134	0.562298	-0.963278	-0.004975	-0.148098	0.221410	-0.963857
19063	2.809313	-4.198150	8.438843	-0.075920	0.058359	-0.104998	-0.562463	0.563163	-0.964487	-0.007409	-0.147535	0.222667	-0.963638
19064	2.828128	-4.173534	8.412753	-0.040428	0.051108	-0.087256	-0.562321	0.561030	-0.964557	-0.009339	-0.146950	0.223214	-0.963584
19065	2.744099	-4.213902	8.410480	-0.033335	0.047518	-0.083700	-0.561645	0.560340	-0.966089	-0.011187	-0.146499	0.223708	-0.963518
19066	2.644061	-4.181731	8.402351	-0.025428	0.035058	-0.044835	-0.560698	0.559510	-0.968039	-0.012184	-0.146036	0.224093	-0.963487
19067	2.763715	-4.223256	8.423188	-0.017121	0.017677	-0.021959	-0.558144	0.561442	-0.968142	-0.012659	-0.145875	0.224458	-0.963420
19068	2.847733	-4.192606	8.360538	-0.019535	0.017092	0.000997	-0.558142	0.560900	-0.969252	-0.012670	-0.145555	0.224865	-0.963374
19069	2.887079	-4.230742	8.299441	-0.029366	0.026753	-0.033456	-0.558677	0.559808	-0.970646	-0.013444	-0.145269	0.225429	-0.963275
19070	2.927423	-4.302835	8.339741	-0.020063	0.036853	-0.043094	-0.559218	0.560681	-0.971021	-0.014399	-0.144766	0.225714	-0.963270
19071	2.932629	-4.336739	8.239048	-0.030304	0.048781	-0.061613	-0.559482	0.558653	-0.969036	-0.015818	-0.144189	0.226213	-0.963217
19072	2.801837	-4.336682	8.266330	-0.065283	0.060044	-0.097870	-0.558135	0.558805	-0.970822	-0.018067	-0.143471	0.227202	-0.963052
19073	2.807667	-4.377841	8.317373	-0.051328	0.045589	-0.083774	-0.557184	0.556370	-0.970912	-0.019958	-0.143046	0.228048	-0.962878
19074	2.832878	-4.435655	8.260807	-0.036575	0.049574	-0.096081	-0.558261	0.555975	-0.971185	-0.022045	-0.142531	0.228491	-0.962804
19075	2.681404	-4.360708	8.351887	-0.033998	0.034432	-0.094374	-0.557582	0.554566	-0.972331	-0.024036	-0.142369	0.228983	-0.962663
19076	2.629194	-4.293679	8.359407	-0.012738	0.011333	-0.052011	-0.558249	0.551957	-0.969405	-0.025032	-0.142399	0.229109	-0.962603
19077	2.688811	-4.253760	8.303160	-0.013583	-0.008928	-0.023866	-0.557713	0.553137	-0.971830	-0.025406	-0.142746	0.229428	-0.962466
19078	2.781947	-4.288474	8.412204	-0.005326	-0.025464	0.000787	-0.556769	0.552642	-0.969809	-0.025193	-0.143247	0.229579	-0.962361
19079	2.718537	-4.262916	8.448582	0.017951	-0.030694	0.004375	-0.557984	0.553373	-0.969498	-0.024832	-0.143890	0.229377	-0.962323
19080	2.785023	-4.193734	8.450101	0.031979	-0.028254	0.018562	-0.557580	0.553339	-0.968412	-0.024148	-0.144383	0.228862	-0.962389
19081	2.859917	-4.199670	8.336891	0.034255	-0.029515	0.034461	-0.558928	0.554038	-0.972742	-0.023167	-0.144870	0.228423	-0.962444
19082	2.967123	-4.103043	8.358711	0.041461	-0.036514	0.032643	-0.559200	0.554887	-0.972302	-0.022149	-0.145461	0.227769	-0.962534
19083	2.964663	-4.205038	8.470142	0.041072	-0.027188	0.015022	-0.559742	0.555404	-0.969548	-0.021537	-0.146000	0.227129	-0.962618
19084	2.852202	-4.149216	8.509771	0.058038	-0.017440	-0.011283	-0.559063	0.554678	-0.970714	-0.021390	-0.146433	0.226018	-0.962817
19085	2.729487	-4.088334	8.409252	0.072919	-0.018551	0.038292	-0.560810	0.552740	-0.971166	-0.020276	-0.146705	0.224817	-0.963080
19086	2.754394	-4.126728	8.379010	0.108105	-0.052649	0.062935	-0.561213	0.551809	-0.967369	-0.018390	-0.147502	0.222971	-0.963426
19087	2.858477	-4.105408	8.471116	0.100054	-0.082699	0.089214	-0.562562	0.552247	-0.966519	-0.015926	-0.148785	0.221412	-0.963632
19088	2.962984	-4.108359	8.544158	0.131766	-0.086593	0.114018	-0.564714	0.550921	-0.968449	-0.012832	-0.150012	0.219268	-0.963978
19089	2.995775	-4.078244	8.378662	0.151770	-0.080095	0.106965	-0.564311	0.550749	-0.966369	-0.009884	-0.151180	0.216754	-0.964399
19090	3.038430	-4.038633	8.321896	0.151975	-0.097609	0.096234	-0.565929	0.550761	-0.965258	-0.007002	-0.152703	0.214157	-0.964764
19091	3.077185	-4.052506	8.226896	0.124377	-0.057784	0.058382	-0.566998	0.547612	-0.963163	-0.005172	-0.153652	0.212017	-0.965097
19092	3.042329	-3.990008	8.328871	0.044261	-0.025657	0.098122	-0.567001	0.548754	-0.963399	-0.002914	-0.153759	0.211497	-0.965204
19093	3.082069	-4.032981	8.361710	0.020942	-0.018694	0.096318	-0.566870	0.549524	-0.959963	-0.000837	-0.153790	0.211466	-0.965210
19094	3.081200	-4.125259	8.270900	0.003641	-0.007584	0.072471	-0.566472	0.551508	-0.960176	0.000718	-0.153652	0.211649	-0.965192
19095	2.903385	-4.070214	8.337249	0.005633	-0.016248	0.063616	-0.566885	0.554524	-0.961166	0.002107	-0.153779	0.211820	-0.965132
19096	2.853624	-4.012858	8.291956	0.004332	-0.027259	0.076812	-0.566619	0.555994	-0.963578	0.003825	-0.154000	0.212004	-0.965051
19097	2.970396	-4.020440	8.382261	-0.026740	-0.025337	0.060786	-0.565821	0.559366	-0.962796	0.005099	-0.154316	0.212790	-0.964822
19098	3.191926	-3.963021	8.287519	-0.004828	-0.039014	0.046573	-0.566232	0.561306	-0.960271	0.006260	-0.154892	0.213054	-0.964664
19099	3.145113	-4.031836	8.378080	-0.037047	-0.012666	-0.023191	-0.564885	0.561578	-0.961097	0.005822	-0.155341	0.213777	-0.964435
19100	3.110625	-3.991182	8.458565	-0.037961	0.012940	-0.052200	-0.566234	0.561843	-0.958888	0.004745	-0.155339	0.214381	-0.964307
19101	3.050244	-3.907327	8.287565	-0.101001	0.065365	-0.108630	-0.565290	0.561897	-0.962174	0.002122	-0.154662	0.216069	-0.964048
19102	3.247239	-4.063981	8.280348	-0.140245	0.101613	-0.149225	-0.562734	0.563560	-0.962969	-0.001533	-0.153370	0.218348	-0.963742
19103	3.128035	-4.143816	8.402474	-0.155711	0.140171	-0.203813	-0.559767	0.562953	-0.964252	-0.006489	-0.151677	0.220786	-0.963434
19104	2.946131	-4.244215	8.493943	-0.118836	0.146590	-0.235441	-0.558557	0.564593	-0.968854	-0.011936	-0.149891	0.222373	-0.963297
19105	2.780684	-4.116139	8.333829	-0.111250	0.136365	-0.251362	-0.555316	0.562708	-0.970455	-0.017655	-0.148470	0.223794	-0.963100
19106	2.768543	-4.126078	8.263719	-0.132187	0.128047	-0.209924	-0.553834	0.562867	-0.972652	-0.022567	-0.146911	0.225702	-0.962791
19107	2.803341	-4.139993	8.450257	-0.141532	0.111733	-0.200344	-0.551681	0.564300	-0.975361	-0.027280	-0.145703	0.227849	-0.962347
19108	2.760309	-4.169906	8.449162	-0.078156	0.073764	-0.153522	-0.549257	0.565133	-0.977000	-0.030698	-0.144957	0.228898	-0.962108
19109	2.712551	-4.212048	8.409497	-0.052021	0.053699	-0.124380	-0.547903	0.563109	-0.976809	-0.033420	-0.144549	0.229562	-0.961920
19110	2.758915	-4.097099	8.467829	-0.065757	0.023335	-0.087503	-0.546556	0.563431	-0.979817	-0.035305	-0.144474	0.230592	-0.961617
19111	2.905712	-4.186701	8.338199	-0.038973	0.015389	-0.080422	-0.546560	0.564876	-0.980863	-0.036968	-0.144602	0.231147	-0.961402
19112	2.897245	-4.245117	8.357638	-0.037321	0.024117	-0.073285	-0.546016	0.563438	-0.980643	-0.038493	-0.144467	0.231668	-0.961237
19113	2.756953	-4.247655	8.430387	-0.019656	0.013327	-0.062660	-0.546423	0.564497	-0.983061	-0.039747	-0.144557	0.231900	-0.961117
19114	2.830346	-4.287597	8.394423	-0.015500	-0.001952	-0.018555	-0.546148	0.562794	-0.983392	-0.040038	-0.144686	0.232180	-0.961018
19115	2.932325	-4.297886	8.388001	-0.003154	0.005008	-0.007884	-0.545878	0.562485	-0.982586	-0.040152	-0.144688	0.232260	-0.960993
19116	2.852183	-4.413443	8.374377	-0.005190	0.002986	0.000960	-0.545071	0.562700	-0.980405	-0.040052	-0.144641	0.232393	-0.960973
19117	2.760321	-4.427249	8.362033	0.015811	-0.015106	0.020381	-0.545342	0.563264	-0.979973	-0.039469	-0.144902	0.232215	-0.961001
19118	2.803944	-4.212841	8.181203	0.024117	-0.033383	0.043262	-0.545882	0.563390	-0.978734	-0.038299	-0.145382	0.231935	-0.961043
19119	2.956717	-4.331448	8.225304	-0.010081	-0.033660	0.043123	-0.547504	0.564847	-0.978668	-0.037267	-0.145872	0.232338	-0.960912
19120	3.032129	-4.218402	8.260468	-0.014812	-0.029523	0.018358	-0.548048	0.566383	-0.976974	-0.036711	-0.146362	0.232731	-0.960764
19121	3.118739	-4.182841	8.282116	-0.046011	-0.013615	-0.024094	-0.547774	0.565143	-0.978928	-0.037172	-0.146763	0.233609	-0.960472
19122	3.095699	-4.358048	8.321248	-0.025787	0.001103	-0.037187	-0.547781	0.567408	-0.978582	-0.037868	-0.146913	0.234028	-0.960319
19123	2.892112	-4.259796	8.174633	-0.045051	0.007607	-0.055727	-0.547915	0.567459	-0.980626	-0.039033	-0.147057	0.234780	-0.960067
19124	2.761893	-4.281572	8.245429	-0.078247	-0.002268	-0.027576	-0.546033	0.568983	-0.980872	-0.039688	-0.147184	0.236238	-0.959663
19125	2.780686	-4.465716	8.427946	-0.022330	-0.038755	0.028946	-0.547117	0.570670	-0.979030	-0.038938	-0.147820	0.236840	-0.959448
19126	2.863479	-4.274876	8.222015	-0.005251	-0.055398	0.060699	-0.547658	0.571225	-0.977913	-0.037423	-0.148609	0.237196	-0.959298
19127	3.067555	-4.280871	8.339061	-0.029434	-0.049215	0.090674	-0.548472	0.572887	-0.975256	-0.035461	-0.149145	0.238119	-0.959061
19128	3.179603	-4.307969	8.345112	-0.001644	-0.029650	0.064340	-0.548746	0.573960	-0.972215	-0.033985	-0.149424	0.238396	-0.959002
19129	3.149236	-4.264836	8.211451	0.004517	-0.029793	0.036076	-0.547666	0.573071	-0.971710	-0.033066	-0.149884	0.238481	-0.958941
19130	3.101928	-4.314242	8.268147	-0.012342	-0.006749	-0.002718	-0.549692	0.574499	-0.970002	-0.033017	-0.150036	0.238747	-0.958853
19131	3.074476	-4.402142	8.229450	0.010658	0.003634	-0.019366	-0.550496	0.573142	-0.971948	-0.033305	-0.150128	0.238524	-0.958884
19132	3.073748	-4.377886	8.152210	0.010204	0.002266	-0.036173	-0.551169	0.572861	-0.971403	-0.033874	-0.150282	0.238251	-0.958908
19133	3.108261	-4.401533	8.187151	0.005441	0.008131	-0.059144	-0.549287	0.574357	-0.970421	-0.034962	-0.150481	0.238007	-0.958898
19134	3.085014	-4.455367	8.160362	0.000522	0.029773	-0.073158	-0.548875	0.571638	-0.969968	-0.036393	-0.150278	0.237788	-0.958931
19135	2.890426	-4.424913	8.132495	-0.037058	0.034953	-0.080273	-0.548739	0.571698	-0.972698	-0.038140	-0.150029	0.238283	-0.958779
19136	2.824286	-4.503794	8.179207	-0.050664	0.030360	-0.043197	-0.547129	0.573775	-0.971967	-0.039161	-0.149632	0.239135	-0.958588
19137	2.925126	-4.458268	8.165107	-0.020954	0.012093	-0.013186	-0.547534	0.574090	-0.972907	-0.039460	-0.149503	0.239548	-0.958493
19138	2.979081	-4.479130	8.234326	-0.019476	0.004736	-0.002632	-0.545920	0.575157	-0.971527	-0.039487	-0.149427	0.239943	-0.958405
19139	2.966706	-4.338545	8.273810	-0.003366	-0.007594	-0.001780	-0.545651	0.575460	-0.972612	-0.039419	-0.149630	0.240068	-0.958345
19140	3.092599	-4.338693	8.229528	-0.006223	0.010781	-0.026452	-0.544304	0.575706	-0.972347	-0.039891	-0.149563	0.240133	-0.958319
19141	2.987997	-4.326029	8.187705	-0.031132	0.016139	-0.036198	-0.544572	0.575504	-0.975627	-0.040681	-0.149457	0.240663	-0.958170
19142	2.940423	-4.356015	8.282765	-0.032944	0.014345	-0.036205	-0.545382	0.576084	-0.975325	-0.041445	-0.149345	0.241209	-0.958017
19143	2.966527	-4.340983	8.201603	-0.011767	0.014128	-0.020231	-0.543767	0.576788	-0.976686	-0.041861	-0.149210	0.241412	-0.957969
19144	3.011187	-4.388724	8.227407	-0.016812	0.019729	-0.032597	-0.544172	0.576911	-0.975449	-0.042524	-0.148993	0.241654	-0.957912
19145	3.000403	-4.340370	8.188194	-0.018920	0.003490	-0.023865	-0.544842	0.575485	-0.974532	-0.042980	-0.149073	0.241989	-0.957795
19146	3.035605	-4.393133	8.257078	-0.004460	0.017838	-0.023735	-0.544978	0.575741	-0.973157	-0.043429	-0.148860	0.242022	-0.957800
19147	2.962551	-4.382325	8.216237	0.001290	0.011119	-0.037889	-0.545511	0.573586	-0.971582	-0.044130	-0.148876	0.241918	-0.957791
19148	2.922853	-4.463162	8.181926	0.002940	0.018064	-0.030754	-0.545375	0.573687	-0.976086	-0.044697	-0.148698	0.241789	-0.957825
19149	2.783729	-4.514226	8.317667	0.016241	-0.010286	0.005383	-0.544430	0.573097	-0.976116	-0.044417	-0.148914	0.241550	-0.957865
19150	2.934859	-4.460519	8.163015	0.042427	-0.018782	0.034554	-0.545782	0.574696	-0.976321	-0.043421	-0.149165	0.240889	-0.958038
19151	3.148443	-4.490641	8.068688	-0.000592	-0.011888	0.029115	-0.544160	0.573098	-0.976392	-0.042728	-0.149286	0.241053	-0.958009
19152	3.065187	-4.421731	8.234128	-0.004987	-0.000360	-0.007061	-0.544434	0.574517	-0.976070	-0.042773	-0.149340	0.241161	-0.957971
19153	3.017032	-4.449317	8.160638	-0.005144	0.010104	0.000976	-0.544161	0.573356	-0.975291	-0.042739	-0.149173	0.241311	-0.957961
19154	2.980390	-4.430558	8.188260	-0.010054	0.004319	-0.018520	-0.544428	0.572325	-0.973411	-0.043042	-0.149188	0.241479	-0.957903
19155	2.948782	-4.416559	8.244961	0.003855	-0.009293	-0.002645	-0.544424	0.570918	-0.974002	-0.042956	-0.149414	0.241463	-0.957876
19156	3.006419	-4.403384	8.159966	0.007451	-0.011039	-0.002656	-0.546312	0.571746	-0.977230	-0.042833	-0.149660	0.241356	-0.957870
19157	3.011310	-4.403294	8.174560	0.001613	-0.014148	0.013218	-0.545501	0.570845	-0.975903	-0.042427	-0.149901	0.241435	-0.957830
19158	2.939248	-4.421586	8.263965	0.019390	-0.020400	0.020321	-0.547387	0.570481	-0.976712	-0.041779	-0.150226	0.241176	-0.957873
19159	2.987052	-4.398876	8.195448	0.039010	-0.018631	0.027457	-0.546042	0.571425	-0.975878	-0.040965	-0.150510	0.240583	-0.958013
19160	3.058193	-4.448571	8.152267	0.010785	-0.002403	0.008894	-0.547121	0.571759	-0.976947	-0.040637	-0.150541	0.240438	-0.958058
19161	3.000897	-4.359779	8.222058	-0.016111	-0.004298	0.004384	-0.547381	0.568276	-0.973507	-0.040499	-0.150617	0.240820	-0.957956
19162	3.026819	-4.439419	8.252343	0.005505	-0.000559	0.004473	-0.547918	0.567749	-0.974747	-0.040301	-0.150625	0.240764	-0.957977
19163	3.026366	-4.422437	8.216090	0.018232	-0.003878	-0.000813	-0.546978	0.569232	-0.978396	-0.040161	-0.150744	0.240473	-0.958037
19164	2.973948	-4.340844	8.249976	0.003466	0.009827	0.015149	-0.547784	0.568374	-0.977322	-0.039803	-0.150503	0.240478	-0.958089
19165	2.997959	-4.335557	8.212156	0.014361	0.010006	0.011644	-0.546573	0.568917	-0.977455	-0.039503	-0.150291	0.240283	-0.958184
19166	2.996485	-4.379279	8.236514	0.025397	-0.000307	0.001005	-0.548858	0.566670	-0.976272	-0.039298	-0.150330	0.239832	-0.958299
19167	2.986481	-4.360037	8.260136	0.032519	0.004111	0.004593	-0.548582	0.564342	-0.974167	-0.039051	-0.150277	0.239269	-0.958458
19168	2.977040	-4.379634	8.216661	0.043606	0.004464	-0.005975	-0.548844	0.562121	-0.976147	-0.038950	-0.150271	0.238445	-0.958668
