# Supplementary material for: Identification of Haptic Based Guiding Using Hard Reins
Source: PLoS One. 2015 Jul 22;10(7):e0132020. doi: 10.1371/journal.pone.0132020 (PMC4511788; doi:10.1371/journal.pone.0132020)
Supplement: S9 File — (ZIP) [file pone.0132020.s009.zip › Exp2_MotionData2/Subject11/path1/T6/fc6.txt]

// Start Time: 0
// Sample rate: 25.0Hz
// Scenario: 4.9
// Firmware Version: 2.6.1
Counter	Acc_X	Acc_Y	Acc_Z	Gyr_X	Gyr_Y	Gyr_Z	Mag_X	Mag_Y	Mag_Z	Quat_w	Quat_x	Quat_y	Quat_z
20211	8.923296	-1.455840	3.766378	-0.548749	0.071937	-0.058848	-0.803017	-0.175499	-0.250499	-0.602334	-0.361070	0.433703	-0.564557
20212	8.952313	-1.451220	3.761454	-0.541608	0.045682	-0.047981	-0.804145	-0.175492	-0.251614	-0.610184	-0.355439	0.436539	-0.557470
20213	9.010532	-1.379101	3.758155	-0.538865	0.038261	-0.024881	-0.801038	-0.176491	-0.249962	-0.617338	-0.349299	0.439311	-0.551262
20214	8.952755	-1.301281	3.776695	-0.559600	0.063544	-0.020859	-0.800480	-0.174799	-0.250792	-0.624984	-0.342908	0.442195	-0.544310
20215	9.004125	-1.180951	3.746287	-0.542166	0.088596	-0.009281	-0.799780	-0.173102	-0.253310	-0.632233	-0.335936	0.444405	-0.538454
20216	8.880911	-1.257645	3.725560	-0.547025	0.023569	0.008720	-0.800909	-0.173529	-0.251338	-0.638927	-0.329765	0.447738	-0.531561
20217	8.923944	-1.315766	3.750315	-0.545301	-0.001826	0.026590	-0.799649	-0.170993	-0.252305	-0.644812	-0.323313	0.451291	-0.525379
20218	8.982219	-1.233996	3.744492	-0.549115	-0.019665	0.009869	-0.798523	-0.170861	-0.250485	-0.650937	-0.317475	0.455096	-0.518053
20219	8.914530	-1.238327	3.756713	-0.550893	-0.017935	0.017784	-0.799085	-0.171426	-0.249503	-0.656614	-0.311119	0.458779	-0.511454
20220	8.982091	-1.287223	3.735420	-0.559796	0.009128	0.019292	-0.799655	-0.170299	-0.249205	-0.662787	-0.304674	0.462256	-0.504190
20221	8.972361	-1.267707	3.754547	-0.564506	-0.010560	0.006972	-0.799942	-0.169601	-0.246947	-0.668521	-0.298082	0.465832	-0.497220
20222	8.963985	-1.431582	3.821630	-0.552398	0.030738	0.015681	-0.798533	-0.169184	-0.246391	-0.674696	-0.291471	0.468796	-0.489960
20223	8.932754	-1.310292	3.861397	-0.541358	0.057715	0.015651	-0.797827	-0.169324	-0.247101	-0.680641	-0.284354	0.471187	-0.483583
20224	8.913458	-1.356239	3.837771	-0.542193	0.066710	0.017347	-0.796707	-0.166925	-0.249052	-0.686885	-0.277434	0.473451	-0.476513
20225	8.866675	-1.391560	3.939717	-0.522959	0.086300	0.031587	-0.796424	-0.166638	-0.251019	-0.692648	-0.270070	0.475273	-0.470549
20226	8.857121	-1.335825	3.953607	-0.573894	0.084871	0.016850	-0.795440	-0.165363	-0.253825	-0.699037	-0.262464	0.477457	-0.463135
20227	8.827518	-1.434511	3.988577	-0.570240	0.092149	0.006212	-0.794738	-0.164519	-0.253962	-0.705132	-0.254555	0.479401	-0.456250
20228	8.785497	-1.457687	4.104879	-0.562906	0.093713	0.027503	-0.793334	-0.162546	-0.255217	-0.711231	-0.246840	0.481273	-0.448995
20229	8.876121	-1.338119	3.992269	-0.533020	0.099318	-0.007529	-0.790940	-0.161137	-0.257049	-0.717112	-0.239454	0.482607	-0.442156
20230	8.700119	-1.407457	3.935285	-0.541578	0.023508	0.008718	-0.792207	-0.161696	-0.257607	-0.722389	-0.232773	0.485067	-0.434375
20231	8.824883	-1.473101	3.998677	-0.541790	-0.001564	-0.007040	-0.790523	-0.159444	-0.258159	-0.727123	-0.226088	0.487835	-0.426842
20232	8.798079	-1.431516	4.051410	-0.540028	-0.010626	-0.002543	-0.790382	-0.159444	-0.258441	-0.731956	-0.219772	0.490597	-0.418635
20233	8.796010	-1.385721	4.029154	-0.541813	-0.005218	-0.001706	-0.788693	-0.158749	-0.256760	-0.736406	-0.213015	0.493340	-0.411031
20234	8.800335	-1.472614	4.051865	-0.547318	-0.017841	0.001835	-0.789258	-0.159178	-0.254230	-0.740958	-0.206550	0.496159	-0.402672
20235	8.819938	-1.376009	4.060427	-0.561085	-0.030255	-0.012388	-0.788692	-0.160033	-0.251713	-0.745118	-0.199770	0.499275	-0.394482
20236	8.799959	-1.462612	4.104915	-0.538252	-0.016036	-0.003379	-0.788833	-0.160032	-0.251853	-0.749483	-0.193426	0.501840	-0.386028
20237	8.863657	-1.471050	3.979271	-0.554641	-0.015785	-0.021248	-0.786717	-0.160468	-0.249484	-0.753615	-0.186671	0.504542	-0.377699
20238	8.795997	-1.492374	3.979599	-0.549071	-0.005137	-0.007110	-0.785456	-0.158500	-0.249192	-0.757947	-0.180068	0.506875	-0.369013
20239	8.818504	-1.454363	3.896987	-0.552789	-0.014026	-0.017701	-0.786865	-0.158775	-0.250028	-0.761841	-0.173250	0.509435	-0.360637
20240	8.859364	-1.449636	3.921044	-0.557370	-0.017571	-0.021264	-0.786028	-0.157094	-0.247768	-0.765957	-0.166709	0.511826	-0.351500
20241	8.897569	-1.493181	3.952892	-0.567226	0.002259	-0.017077	-0.785469	-0.155972	-0.246917	-0.769836	-0.159513	0.514118	-0.342915
20242	8.869159	-1.452235	3.901729	-0.556263	0.007541	-0.009018	-0.784344	-0.155128	-0.247198	-0.773890	-0.152642	0.516012	-0.333956
20243	8.844469	-1.429815	3.983669	-0.547145	0.020178	-0.016956	-0.783081	-0.153442	-0.246909	-0.777663	-0.145602	0.517767	-0.325512
20244	8.866851	-1.503214	3.863638	-0.541958	-0.019350	-0.031691	-0.784770	-0.154566	-0.246486	-0.781318	-0.139321	0.519775	-0.316174
20245	8.894059	-1.404527	3.826254	-0.553013	-0.040880	-0.035207	-0.783085	-0.153026	-0.244656	-0.784366	-0.132747	0.522342	-0.307095
20246	8.918237	-1.329565	3.856799	-0.536482	-0.008518	-0.035199	-0.782091	-0.154292	-0.245942	-0.787915	-0.126491	0.523993	-0.297693
20247	8.938322	-1.308501	3.767130	-0.547313	-0.001292	-0.030936	-0.784059	-0.156266	-0.243979	-0.791109	-0.119705	0.525787	-0.288730
20248	8.926864	-1.311344	3.687435	-0.556632	-0.044534	-0.026355	-0.783353	-0.156552	-0.243144	-0.794046	-0.113213	0.528002	-0.279084
20249	8.981207	-1.252567	3.865521	-0.540003	-0.001517	-0.009606	-0.782923	-0.158389	-0.241761	-0.796876	-0.106319	0.529677	-0.270419
20250	8.937178	-1.307571	3.914522	-0.558055	0.007418	0.006917	-0.782500	-0.158392	-0.241202	-0.799951	-0.099136	0.530999	-0.261323
20251	8.981153	-1.276764	3.860958	-0.560668	0.025459	0.006792	-0.784333	-0.158954	-0.240351	-0.802799	-0.091586	0.532254	-0.252649
20252	8.874491	-1.280561	3.919137	-0.546897	0.045120	0.015653	-0.782637	-0.159518	-0.241213	-0.805977	-0.084271	0.532784	-0.243807
20253	8.883941	-1.314394	3.929168	-0.556022	0.041623	0.008488	-0.783340	-0.159653	-0.242755	-0.808752	-0.076688	0.533619	-0.235136
20254	8.883893	-1.307084	3.938751	-0.545115	0.045207	0.005055	-0.782349	-0.160356	-0.243614	-0.811747	-0.069496	0.533975	-0.226069
20255	8.897861	-1.352817	3.982738	-0.537669	0.066665	0.019160	-0.783478	-0.160067	-0.245007	-0.814493	-0.061979	0.534194	-0.217707
20256	8.917542	-1.314455	3.953287	-0.545709	0.090150	0.017163	-0.782071	-0.158368	-0.248655	-0.817682	-0.054432	0.533691	-0.208824
20257	8.786732	-1.405360	3.971392	-0.550369	0.061208	0.029632	-0.782078	-0.156106	-0.251302	-0.820116	-0.046615	0.533924	-0.200405
20258	8.810478	-1.492465	3.979581	-0.559748	0.023619	0.006745	-0.783341	-0.157506	-0.252853	-0.822410	-0.039210	0.534411	-0.191072
20259	8.787245	-1.345172	3.934473	-0.539921	0.007424	-0.005292	-0.782220	-0.155819	-0.252703	-0.824171	-0.032155	0.535316	-0.182060
20260	8.830089	-1.383746	3.992840	-0.542517	0.039133	-0.023209	-0.783050	-0.159478	-0.253157	-0.826493	-0.025294	0.535311	-0.172370
20261	8.835169	-1.381558	3.961396	-0.559757	0.034600	-0.010995	-0.784177	-0.159184	-0.256237	-0.828346	-0.017884	0.535684	-0.162991
20262	8.743381	-1.356676	3.982988	-0.561744	0.018566	-0.031283	-0.784454	-0.160594	-0.255407	-0.830232	-0.010857	0.535928	-0.152900
20263	8.853376	-1.487449	4.051960	-0.538094	0.027540	-0.039021	-0.782337	-0.160456	-0.256265	-0.831852	-0.004145	0.536187	-0.143211
20264	8.786412	-1.385706	4.021917	-0.537943	0.047254	-0.027639	-0.781486	-0.161441	-0.257125	-0.833785	0.002608	0.535725	-0.133393
20265	8.771968	-1.375948	4.021828	-0.574344	0.038449	-0.031551	-0.781903	-0.162417	-0.259663	-0.835258	0.010018	0.535744	-0.123373
20266	8.795926	-1.402623	4.031759	-0.556176	0.031035	-0.018022	-0.779498	-0.163830	-0.260258	-0.836739	0.017131	0.535441	-0.113480
20267	8.780996	-1.421560	4.080318	-0.549796	0.041925	-0.030407	-0.778635	-0.167205	-0.262549	-0.838003	0.024127	0.535183	-0.103678
20268	8.756777	-1.409217	4.097128	-0.545340	0.025634	-0.024951	-0.778783	-0.165656	-0.262251	-0.839196	0.030965	0.534792	-0.093754
20269	8.766150	-1.428444	4.123910	-0.536188	0.039137	-0.028468	-0.779335	-0.168185	-0.263679	-0.840197	0.037721	0.534395	-0.084075
20270	8.790505	-1.351202	4.132681	-0.545100	0.067076	-0.024306	-0.777364	-0.166777	-0.265085	-0.841586	0.044621	0.533151	-0.074106
20271	8.664764	-1.403547	4.138267	-0.557994	0.035578	-0.023411	-0.778758	-0.170574	-0.265817	-0.842284	0.051767	0.532683	-0.064237
20272	8.727103	-1.432698	4.177171	-0.561889	0.003326	-0.040944	-0.776775	-0.172410	-0.265992	-0.842743	0.058665	0.532394	-0.053848
20273	8.746832	-1.253774	4.208978	-0.554822	-0.026481	-0.035345	-0.774077	-0.176502	-0.265634	-0.842554	0.065519	0.532812	-0.043835
20274	8.780466	-1.176289	4.266062	-0.547485	-0.012111	-0.033564	-0.774491	-0.178616	-0.264950	-0.842605	0.072211	0.532602	-0.033722
20275	8.761822	-1.130647	4.202751	-0.549211	-0.008674	-0.014138	-0.774479	-0.182150	-0.261192	-0.842364	0.079158	0.532520	-0.024061
20276	8.691932	-1.093925	4.207267	-0.556545	-0.024960	-0.003518	-0.773901	-0.185822	-0.258705	-0.842002	0.086292	0.532334	-0.014368
20277	8.790280	-1.188601	4.239605	-0.551077	-0.010355	-0.026538	-0.771636	-0.188087	-0.256920	-0.841513	0.093078	0.532139	-0.004443
20278	8.756869	-1.074759	4.245629	-0.570887	0.011203	-0.009202	-0.771781	-0.187387	-0.255646	-0.841264	0.100370	0.531196	0.005569
20279	8.766877	-1.036321	4.218606	-0.538145	0.016425	-0.005304	-0.770645	-0.188937	-0.256093	-0.840854	0.107098	0.530347	0.015081
20280	8.776792	-0.997807	4.203665	-0.587100	0.034714	-0.009520	-0.770499	-0.190351	-0.254563	-0.840565	0.114618	0.528841	0.025318
20281	8.781508	-1.031686	4.201620	-0.546226	0.034534	-0.010814	-0.771206	-0.190067	-0.254835	-0.840092	0.121343	0.527533	0.035072
20282	8.698496	-1.064331	4.308417	-0.548938	0.039053	-0.012669	-0.769228	-0.190064	-0.257240	-0.839683	0.128147	0.525822	0.044962
20283	8.761298	-1.001741	4.331799	-0.541698	0.035391	-0.009003	-0.768810	-0.189226	-0.255407	-0.839009	0.134737	0.524330	0.054657
20284	8.853364	-0.968669	4.302310	-0.563277	0.076117	-0.016558	-0.767683	-0.188376	-0.257656	-0.838698	0.141660	0.521836	0.064849
20285	8.741835	-1.229364	4.242542	-0.546670	0.088293	0.020663	-0.767967	-0.187807	-0.259054	-0.838371	0.148503	0.519199	0.074249
20286	8.683607	-1.151178	4.319072	-0.550556	0.059617	0.004864	-0.764019	-0.186395	-0.262724	-0.837702	0.155418	0.516784	0.083879
20287	8.722564	-1.052308	4.322749	-0.545437	0.018316	-0.012495	-0.766270	-0.188225	-0.261601	-0.836378	0.161926	0.515257	0.093608
20288	8.658967	-1.165160	4.377255	-0.552645	0.034699	-0.028633	-0.764859	-0.187801	-0.263013	-0.835140	0.168520	0.513209	0.103720
20289	8.678164	-1.194282	4.377554	-0.567307	-0.000594	-0.003818	-0.765284	-0.187518	-0.263288	-0.833343	0.175442	0.511750	0.113454
20290	8.654287	-1.116766	4.381554	-0.544008	-0.047509	-0.008560	-0.763451	-0.187527	-0.261757	-0.831091	0.182225	0.510876	0.122829
20291	8.707178	-1.131479	4.400979	-0.546575	-0.023197	-0.005193	-0.764447	-0.185697	-0.260605	-0.828916	0.188745	0.509681	0.132284
20292	8.717314	-1.044662	4.380665	-0.554933	-0.047414	-0.012205	-0.764027	-0.185137	-0.259759	-0.826382	0.195623	0.508644	0.141794
20293	8.768910	-0.939061	4.314174	-0.540554	-0.051654	-0.047369	-0.764457	-0.183731	-0.258898	-0.823608	0.201588	0.507939	0.151759
20294	8.737986	-0.944077	4.253861	-0.566020	-0.055073	-0.054727	-0.763604	-0.185713	-0.256395	-0.820585	0.208178	0.507006	0.162010
20295	8.788831	-0.995436	4.208455	-0.546112	-0.069579	-0.054399	-0.763040	-0.186002	-0.254716	-0.817358	0.214113	0.506440	0.172045
20296	8.762487	-0.976042	4.191359	-0.557966	-0.069395	-0.068695	-0.762904	-0.185306	-0.252179	-0.813926	0.220409	0.505667	0.182334
20297	8.757522	-0.992867	4.201219	-0.553309	-0.062404	-0.047456	-0.763604	-0.186857	-0.251066	-0.810542	0.226399	0.504755	0.192324
20298	8.874151	-0.926358	4.132661	-0.545979	-0.054359	-0.042076	-0.762476	-0.186720	-0.250933	-0.807170	0.232644	0.503508	0.202070
20299	8.806616	-0.984145	4.099567	-0.545959	-0.061705	-0.027896	-0.763597	-0.188836	-0.248978	-0.803690	0.238604	0.502358	0.211629
20300	8.874597	-0.997020	4.041625	-0.547947	-0.080430	-0.047251	-0.763463	-0.187573	-0.247701	-0.799792	0.244869	0.501399	0.221295
20301	8.904229	-0.920175	3.992400	-0.571496	-0.073181	-0.038707	-0.763732	-0.191533	-0.242680	-0.795809	0.251069	0.500208	0.231180
20302	8.879634	-0.912377	4.055173	-0.540495	-0.055363	-0.033153	-0.763725	-0.193510	-0.241155	-0.792028	0.257168	0.498663	0.240605
20303	8.932949	-0.958948	4.004877	-0.549575	-0.060783	-0.026141	-0.764006	-0.193935	-0.240173	-0.788130	0.262979	0.497146	0.250077
20304	8.840851	-0.926542	4.069881	-0.560498	-0.062545	-0.026276	-0.762446	-0.196486	-0.236839	-0.783981	0.269423	0.495433	0.259484
20305	8.913345	-1.036159	4.005764	-0.560376	-0.053642	-0.013940	-0.763006	-0.197900	-0.234600	-0.779955	0.275379	0.493515	0.268848
20306	8.874585	-0.970346	4.055827	-0.565839	-0.048133	-0.022886	-0.763285	-0.198319	-0.235586	-0.775706	0.281783	0.491379	0.278255
20307	8.885007	-0.946789	3.968559	-0.546730	-0.050117	-0.012026	-0.763424	-0.199453	-0.233208	-0.771603	0.287417	0.489304	0.287406
20308	8.914165	-0.939859	3.946695	-0.560343	-0.048246	-0.012189	-0.763566	-0.200029	-0.229277	-0.767221	0.293758	0.486989	0.296511
20309	8.958262	-0.911575	3.876245	-0.536576	-0.030427	-0.001388	-0.762863	-0.199468	-0.229136	-0.763242	0.299116	0.484455	0.305443
20310	8.992211	-0.919190	3.852120	-0.553017	-0.041075	-0.010355	-0.762024	-0.198355	-0.225617	-0.758771	0.305239	0.481919	0.314404
20311	8.933613	-0.918276	3.939179	-0.536448	-0.003323	-0.010409	-0.763999	-0.198635	-0.224761	-0.754812	0.310229	0.478879	0.323562
20312	8.973037	-0.953115	3.818695	-0.550088	-0.007722	-0.014070	-0.763148	-0.199481	-0.225058	-0.750447	0.315976	0.475735	0.332664
20313	8.948637	-0.913961	3.871451	-0.547261	0.009348	-0.010606	-0.762873	-0.197791	-0.225183	-0.746351	0.320935	0.472282	0.341922
20314	8.924620	-1.001174	3.814463	-0.540163	-0.022226	-0.010342	-0.763442	-0.197089	-0.224046	-0.741730	0.326583	0.469256	0.350684
20315	9.065021	-0.951490	3.784724	-0.547564	-0.031905	-0.029795	-0.763153	-0.198928	-0.221819	-0.736920	0.331546	0.466391	0.359870
20316	8.920142	-0.880220	3.827618	-0.547334	0.007723	-0.030058	-0.761443	-0.203017	-0.221875	-0.732185	0.336805	0.462863	0.369088
20317	9.017038	-0.895664	3.774499	-0.554657	-0.007627	-0.021183	-0.762296	-0.201322	-0.222553	-0.727425	0.341670	0.459374	0.378272
20318	8.979377	-0.852561	3.672580	-0.523912	-0.033934	-0.017121	-0.763417	-0.203726	-0.218915	-0.722359	0.346925	0.456406	0.386698
20319	9.025970	-0.907259	3.861607	-0.531081	-0.012247	-0.020883	-0.762714	-0.203451	-0.217512	-0.717538	0.351378	0.453022	0.395530
20320	8.977800	-0.841583	3.880270	-0.563737	-0.003085	-0.021323	-0.761302	-0.203734	-0.218089	-0.712245	0.356831	0.449191	0.404483
20321	9.021711	-0.837390	3.822171	-0.561796	0.011249	-0.012530	-0.763556	-0.204574	-0.217939	-0.707300	0.361496	0.445019	0.413529
20322	8.944912	-0.822708	3.773782	-0.556131	0.039967	-0.003805	-0.762709	-0.204721	-0.216823	-0.702380	0.366540	0.440372	0.422354
20323	8.934771	-0.841645	3.827168	-0.542543	0.028989	0.007030	-0.763421	-0.203167	-0.217644	-0.697712	0.370850	0.435822	0.430962
20324	8.963304	-0.875417	3.866169	-0.532687	0.010987	0.000178	-0.763994	-0.201195	-0.217338	-0.692551	0.375748	0.431621	0.439191
20325	9.042801	-0.943676	3.852326	-0.543483	0.025446	0.001741	-0.763147	-0.201481	-0.216504	-0.687627	0.379948	0.427014	0.447737
20326	8.977264	-0.981749	3.881835	-0.542338	0.061438	0.005052	-0.763859	-0.199499	-0.219008	-0.682680	0.384470	0.421871	0.456241
20327	9.021191	-0.904843	3.856754	-0.555831	0.088606	-0.002330	-0.764284	-0.198931	-0.220123	-0.677979	0.388126	0.416176	0.465296
20328	8.803625	-0.946820	3.881678	-0.530765	0.019869	0.010719	-0.762590	-0.199075	-0.220279	-0.672640	0.392822	0.411529	0.473171
20329	8.945421	-0.986019	3.939919	-0.554663	-0.015899	-0.005243	-0.763718	-0.199072	-0.220410	-0.666877	0.397310	0.407143	0.481304
20330	8.965364	-0.938173	3.881365	-0.545542	0.000451	-0.023801	-0.763297	-0.198795	-0.219286	-0.660746	0.401996	0.402770	0.489479
20331	8.924014	-0.913413	3.934305	-0.561800	0.009404	-0.009900	-0.763713	-0.201057	-0.216636	-0.654910	0.406184	0.397879	0.497794
20332	8.943301	-0.879579	3.953233	-0.530922	0.003749	0.002004	-0.764005	-0.198517	-0.217591	-0.648993	0.410745	0.393276	0.505401
20333	8.895070	-0.889003	3.943737	-0.550117	-0.012311	-0.006094	-0.764719	-0.197114	-0.215462	-0.642949	0.414917	0.388627	0.513255
20334	8.899988	-0.845472	3.952910	-0.552718	0.001999	0.007063	-0.765992	-0.196553	-0.213760	-0.636709	0.419705	0.383665	0.520817
20335	8.919016	-0.859911	3.982043	-0.574514	-0.008909	0.028992	-0.766703	-0.195282	-0.214303	-0.630683	0.424309	0.378299	0.528290
20336	8.933525	-0.862449	3.977219	-0.570759	0.010896	0.028917	-0.767561	-0.192748	-0.213286	-0.624403	0.429280	0.372736	0.535637
20337	8.861131	-0.864425	3.974921	-0.550753	0.013487	0.030005	-0.769540	-0.191754	-0.214244	-0.618592	0.433239	0.367214	0.542956
20338	8.899765	-0.874381	3.967731	-0.541687	0.001591	0.046114	-0.769545	-0.190773	-0.212828	-0.612510	0.437961	0.361817	0.549646
20339	8.933330	-0.893805	3.987234	-0.549143	-0.027171	0.042668	-0.770119	-0.188515	-0.213503	-0.606401	0.442327	0.356595	0.556296
20340	8.904797	-0.840639	3.957682	-0.559865	0.007198	0.033488	-0.769984	-0.187252	-0.212226	-0.599893	0.446999	0.350938	0.563172
20341	8.909141	-0.932395	3.975615	-0.552626	0.001770	0.031825	-0.770692	-0.186543	-0.213337	-0.593683	0.450893	0.345317	0.570081
20342	8.928299	-0.937244	3.992559	-0.552516	0.012454	0.045917	-0.770702	-0.184290	-0.213032	-0.587254	0.455381	0.339464	0.576649
20343	8.832319	-1.036480	3.872974	-0.549211	-0.037868	0.028546	-0.771412	-0.183590	-0.211192	-0.580615	0.459561	0.334276	0.583052
20344	8.910004	-0.928248	3.866830	-0.545554	-0.026995	0.021475	-0.772966	-0.183022	-0.211315	-0.573541	0.464136	0.329092	0.589344
20345	8.914326	-0.952110	3.920251	-0.554589	-0.014276	0.014209	-0.772692	-0.181477	-0.210317	-0.566688	0.467890	0.323605	0.596006
20346	8.904413	-1.029412	3.916294	-0.570920	-0.010550	0.008675	-0.773117	-0.181338	-0.209328	-0.559175	0.472347	0.317951	0.602594
20347	8.877414	-1.057490	3.650839	-0.534787	-0.050345	0.007577	-0.773963	-0.181621	-0.208340	-0.552043	0.476159	0.313072	0.608693
20348	8.913957	-1.068170	3.911881	-0.552859	-0.026822	0.005445	-0.774673	-0.180777	-0.207483	-0.544404	0.480454	0.307756	0.614877
20349	8.952038	-1.065555	3.981877	-0.536400	-0.008911	0.009071	-0.773265	-0.179934	-0.208047	-0.537393	0.483668	0.302296	0.621202
20350	8.977324	-1.015735	3.858050	-0.563618	-0.001499	0.001648	-0.774257	-0.179375	-0.205784	-0.529608	0.487611	0.296514	0.627560
20351	8.943403	-1.010566	3.877369	-0.536322	0.009226	-0.003414	-0.776086	-0.180642	-0.204940	-0.522403	0.490402	0.290896	0.634019
20352	8.926657	-0.971793	3.876959	-0.552554	0.023623	0.006925	-0.775520	-0.180779	-0.206352	-0.514795	0.493802	0.284845	0.640320
20353	8.948488	-0.942931	3.876608	-0.559770	0.038166	-0.002972	-0.774397	-0.179515	-0.206066	-0.507383	0.496342	0.278540	0.647011
20354	8.861007	-0.990380	3.930415	-0.559780	0.032689	0.003228	-0.773262	-0.180782	-0.207072	-0.499564	0.499533	0.272249	0.653286
20355	8.821242	-0.916479	4.113290	-0.539846	0.030775	0.004350	-0.772698	-0.180785	-0.206514	-0.492264	0.501869	0.266119	0.659533
20356	8.947436	-0.912986	4.026092	-0.546986	0.052492	-0.000260	-0.772834	-0.181623	-0.208771	-0.484496	0.504510	0.259754	0.665779
20357	8.908066	-1.149696	4.009455	-0.547176	0.016472	-0.003617	-0.771569	-0.180500	-0.208488	-0.476810	0.506935	0.253660	0.671808
20358	8.860247	-1.149758	3.951526	-0.561830	-0.003252	-0.007213	-0.771986	-0.181622	-0.209621	-0.468378	0.510282	0.247624	0.677434
20359	8.933827	-1.059052	3.844093	-0.549256	-0.014816	-0.028194	-0.770854	-0.182755	-0.208377	-0.460045	0.512896	0.241971	0.683189
20360	8.928774	-1.039444	3.882544	-0.552850	-0.004856	-0.031836	-0.771135	-0.182609	-0.209778	-0.451229	0.515908	0.236246	0.688781
20361	8.875583	-1.024488	3.901779	-0.538347	-0.012188	-0.026324	-0.771981	-0.183178	-0.207529	-0.442914	0.518263	0.230624	0.694294
20362	8.924007	-1.107339	3.842229	-0.534831	-0.026480	-0.041231	-0.771712	-0.180509	-0.205535	-0.433928	0.521223	0.225365	0.699459
20363	8.922658	-1.125636	4.006751	-0.565673	-0.019188	-0.035455	-0.770150	-0.182906	-0.205994	-0.425043	0.523733	0.219443	0.704902
20364	8.860015	-1.033209	4.037216	-0.545684	-0.019353	-0.028145	-0.771137	-0.183189	-0.204724	-0.416039	0.526596	0.213764	0.709868
20365	8.923776	-0.995640	3.925557	-0.553085	-0.039062	-0.035165	-0.773395	-0.183186	-0.204285	-0.407081	0.529137	0.208111	0.714835
20366	8.953414	-1.025463	3.824361	-0.534882	-0.037357	-0.033186	-0.774519	-0.184739	-0.202325	-0.397927	0.531996	0.202724	0.719400
20367	8.958455	-0.989304	3.814285	-0.571054	-0.017480	-0.020456	-0.773663	-0.186855	-0.202072	-0.388956	0.534289	0.196418	0.724340
20368	9.004747	-0.924496	3.789336	-0.543778	-0.008535	-0.026365	-0.774934	-0.186999	-0.200237	-0.379810	0.536681	0.190540	0.728980
20369	8.997770	-0.934361	3.750793	-0.571046	-0.015661	-0.021333	-0.774366	-0.187702	-0.200811	-0.370712	0.538798	0.184168	0.733725
20370	8.973316	-0.919404	3.798987	-0.545443	0.007542	-0.010566	-0.773801	-0.188129	-0.199976	-0.361731	0.540871	0.177919	0.738210
20371	9.016516	-0.934025	3.823256	-0.549082	0.013066	-0.021252	-0.773796	-0.188399	-0.203493	-0.352862	0.542260	0.171603	0.742963
20372	8.972779	-1.049873	3.805276	-0.547441	-0.025799	-0.009517	-0.775620	-0.190789	-0.203645	-0.343665	0.544692	0.165491	0.746872
20373	8.996828	-1.176011	3.755907	-0.535739	-0.037399	-0.027895	-0.775197	-0.191078	-0.201824	-0.334569	0.546583	0.159744	0.750861
20374	9.046736	-0.969169	3.644794	-0.560227	-0.025502	-0.033520	-0.776174	-0.193469	-0.202263	-0.324777	0.548860	0.153649	0.754761
20375	8.993215	-0.912733	3.726393	-0.574702	-0.015578	-0.028451	-0.776312	-0.194457	-0.201429	-0.315209	0.550533	0.147129	0.758887
20376	9.007855	-0.929924	3.697569	-0.547380	-0.011306	-0.016655	-0.776863	-0.197557	-0.200754	-0.305761	0.552402	0.140900	0.762568
20377	9.031823	-0.963879	3.702749	-0.558376	-0.032964	-0.006919	-0.776296	-0.198406	-0.199924	-0.296553	0.554152	0.134451	0.766090
20378	9.012115	-0.999793	3.737005	-0.539952	0.001969	0.005457	-0.776157	-0.197271	-0.202443	-0.287479	0.555678	0.127975	0.769545
20379	9.056013	-0.949531	3.702556	-0.532496	0.030726	0.010692	-0.775443	-0.199245	-0.202470	-0.278908	0.556207	0.121316	0.773386
20380	8.963918	-0.793494	3.826591	-0.545169	0.037872	0.022880	-0.774586	-0.200925	-0.206148	-0.270060	0.557101	0.114319	0.776941
20381	8.988024	-0.953618	3.753437	-0.552411	0.039773	0.015695	-0.775426	-0.202327	-0.207562	-0.261282	0.557469	0.107214	0.780683
20382	9.020993	-1.064677	3.805377	-0.545171	0.054489	-0.021476	-0.775422	-0.202315	-0.211357	-0.251706	0.557849	0.100589	0.784430
20383	8.924252	-1.117235	3.806093	-0.545084	0.072592	-0.032228	-0.774426	-0.203856	-0.214473	-0.242252	0.557411	0.093926	0.788533
20384	8.885094	-1.150489	3.859677	-0.541450	0.067981	-0.023326	-0.773854	-0.204974	-0.217582	-0.232645	0.557391	0.087277	0.792196
20385	8.855153	-1.248901	3.938141	-0.564262	0.060132	-0.041260	-0.772720	-0.205532	-0.219986	-0.222743	0.557064	0.080426	0.795988
20386	8.835958	-1.081604	4.003959	-0.559776	0.053749	-0.034961	-0.771578	-0.207775	-0.224235	-0.212657	0.557160	0.073651	0.799328
20387	8.879692	-1.094235	3.960546	-0.541915	0.005973	-0.040642	-0.770998	-0.211153	-0.225400	-0.202866	0.557440	0.067347	0.802228
20388	8.826454	-1.076816	3.987003	-0.545907	-0.037022	-0.066974	-0.770844	-0.214254	-0.224731	-0.192232	0.558721	0.061501	0.804423
20389	8.942907	-0.874411	4.006336	-0.571335	-0.031505	-0.063718	-0.771257	-0.216933	-0.223912	-0.181628	0.559522	0.055111	0.806789
20390	8.965112	-0.797367	3.981283	-0.550425	-0.015187	-0.084789	-0.770387	-0.222859	-0.221310	-0.170622	0.560277	0.049287	0.809042
20391	8.954182	-0.677007	3.892964	-0.553124	-0.017082	-0.072407	-0.770658	-0.225680	-0.220073	-0.160030	0.560600	0.043222	0.811326
20392	8.997864	-0.604751	3.896932	-0.562217	-0.028036	-0.051196	-0.769942	-0.228364	-0.218139	-0.149377	0.561457	0.036854	0.813077
20393	9.031393	-0.672630	3.897644	-0.549423	-0.021869	-0.042240	-0.769083	-0.231466	-0.217897	-0.139247	0.561712	0.030524	0.814959
20394	8.982882	-0.686674	3.922030	-0.563805	-0.002983	-0.031921	-0.768657	-0.232031	-0.217625	-0.128866	0.562005	0.023828	0.816686
20395	8.993488	-0.629329	3.827136	-0.542878	-0.004991	-0.019265	-0.768505	-0.234568	-0.217372	-0.119141	0.561827	0.017298	0.818448
20396	8.915718	-0.705977	3.859509	-0.547293	-0.000719	0.007169	-0.769061	-0.236539	-0.217388	-0.109551	0.561893	0.010415	0.819857
20397	8.975834	-0.774054	3.855355	-0.540066	-0.012527	0.014407	-0.768638	-0.236827	-0.215708	-0.100366	0.561698	0.003568	0.821224
20398	8.985930	-0.648419	3.858773	-0.553631	-0.008095	0.030162	-0.767228	-0.236549	-0.215716	-0.091055	0.561746	-0.003665	0.822276
20399	8.983053	-0.740145	3.874298	-0.541924	-0.033497	0.042827	-0.767790	-0.237397	-0.214455	-0.082280	0.561760	-0.010817	0.823128
20400	8.910047	-0.705261	3.968247	-0.561936	-0.034297	0.040814	-0.768784	-0.235987	-0.214011	-0.073033	0.562098	-0.018261	0.823638
20401	8.973567	-0.720827	3.862013	-0.552830	-0.034345	0.042706	-0.768227	-0.234869	-0.211755	-0.064101	0.561999	-0.025577	0.824254
20402	8.949637	-0.701448	3.844914	-0.543747	-0.032556	0.039261	-0.768789	-0.235717	-0.210354	-0.055017	0.562132	-0.032704	0.824567
20403	8.947563	-0.721102	3.791975	-0.547675	-0.088495	0.050174	-0.771199	-0.233608	-0.207501	-0.046272	0.562774	-0.039941	0.824348
20404	9.125359	-0.556256	3.664245	-0.538687	-0.088280	0.025571	-0.771207	-0.232637	-0.203134	-0.037047	0.563687	-0.046761	0.823831
20405	9.074193	-0.642814	3.684611	-0.558588	-0.071897	0.016369	-0.769800	-0.231654	-0.202994	-0.027573	0.563953	-0.053782	0.823592
20406	9.062695	-0.740166	3.564892	-0.570974	-0.028671	0.024796	-0.773762	-0.229397	-0.201253	-0.017904	0.563747	-0.061150	0.823486
20407	9.019505	-0.718280	3.542958	-0.557422	-0.032198	0.009047	-0.774612	-0.228835	-0.200397	-0.008257	0.563225	-0.068064	0.823454
20408	9.100130	-0.930960	3.624965	-0.552734	-0.001428	-0.008794	-0.774335	-0.227567	-0.200667	0.001798	0.562445	-0.074742	0.823448
20409	8.974168	-0.883734	3.706764	-0.549803	0.023585	0.011410	-0.775184	-0.226573	-0.202336	0.011409	0.560844	-0.081539	0.823817
20410	9.092810	-0.853276	3.672436	-0.553481	0.031061	-0.014304	-0.775466	-0.226286	-0.203737	0.021608	0.559377	-0.088146	0.823930
20411	8.964354	-0.876270	3.730858	-0.557133	0.023779	-0.006372	-0.773492	-0.225723	-0.204871	0.031598	0.557641	-0.094835	0.824042
20412	9.094646	-0.915850	3.716627	-0.546959	0.047075	0.004242	-0.774619	-0.226284	-0.205008	0.041440	0.555716	-0.101506	0.824111
20413	9.189976	-1.104561	3.781432	-0.557349	0.143798	-0.025675	-0.772494	-0.227687	-0.208132	0.051983	0.551878	-0.107861	0.825284
20414	9.159186	-0.743161	3.569629	-0.545866	0.243789	-0.027874	-0.771785	-0.227962	-0.210671	0.062736	0.546593	-0.113942	0.827235
20415	8.892670	-0.362477	3.884703	-0.536673	0.257795	0.009282	-0.767817	-0.230483	-0.218037	0.072724	0.540632	-0.120157	0.829452
20416	8.899046	-0.609563	4.187087	-0.547709	0.228859	0.024324	-0.767809	-0.231026	-0.224227	0.082571	0.535275	-0.126826	0.831010
20417	8.926423	-0.668584	4.052390	-0.549583	0.205295	0.041260	-0.765975	-0.229596	-0.231817	0.092029	0.529903	-0.133619	0.832394
20418	8.662063	-1.024651	4.047051	-0.562333	0.146963	0.116564	-0.766683	-0.228173	-0.235873	0.100248	0.525463	-0.141616	0.832937
20419	8.627031	-1.103425	4.168797	-0.548158	0.092880	0.110846	-0.765706	-0.224921	-0.240204	0.108195	0.521625	-0.149298	0.833013
20420	8.498484	-1.160283	4.222765	-0.539126	0.074652	0.126951	-0.766003	-0.220967	-0.242971	0.115757	0.518260	-0.157125	0.832658
20421	8.552665	-1.222582	4.363539	-0.553928	0.047933	0.100399	-0.765734	-0.217868	-0.243222	0.123768	0.515050	-0.164854	0.832002
20422	8.291692	-1.215831	4.407309	-0.545290	-0.024205	0.099120	-0.766595	-0.215058	-0.240374	0.131497	0.513268	-0.172694	0.830326
20423	8.137539	-1.154982	4.706470	-0.542273	-0.106985	0.082817	-0.768446	-0.211395	-0.239197	0.139127	0.512576	-0.180390	0.827870
20424	8.243408	-0.815529	4.601051	-0.569434	-0.198141	0.018551	-0.770999	-0.209580	-0.232552	0.147781	0.513762	-0.188228	0.823881
20425	8.567677	-0.670396	4.560335	-0.554628	-0.269796	-0.030288	-0.771429	-0.209176	-0.226641	0.156792	0.515978	-0.195341	0.819161
20426	8.951730	-0.680820	4.825742	-0.551584	-0.182861	-0.076723	-0.774109	-0.210313	-0.221712	0.166844	0.517174	-0.201784	0.814848
20427	8.917900	-0.612697	4.863690	-0.556330	-0.209807	-0.083690	-0.775239	-0.210602	-0.218614	0.176963	0.518419	-0.208077	0.810327
20428	9.316421	-1.020763	4.940203	-0.554597	-0.231443	-0.079973	-0.771998	-0.211052	-0.212459	0.186839	0.520233	-0.214637	0.805220
20429	8.531509	-1.065812	4.675951	-0.570366	-0.184262	-0.018677	-0.774259	-0.210635	-0.209345	0.196127	0.520536	-0.221634	0.800909
20430	8.132771	-0.564495	4.052290	-0.550258	-0.169029	-0.020292	-0.776800	-0.210921	-0.206236	0.205201	0.520944	-0.228445	0.796444
20431	8.428110	-0.489506	3.973733	-0.543805	-0.139994	-0.041552	-0.776523	-0.210796	-0.201458	0.214747	0.520580	-0.234496	0.792396
20432	8.825951	-0.275479	3.816162	-0.544809	-0.125995	-0.087535	-0.775528	-0.212633	-0.200360	0.224963	0.520480	-0.240275	0.787883
20433	8.905170	-0.287279	3.555216	-0.553663	-0.140189	-0.006137	-0.777366	-0.212356	-0.197813	0.234025	0.519745	-0.246746	0.783718
20434	9.487528	-0.706534	3.573614	-0.552939	-0.055897	0.042958	-0.778935	-0.208551	-0.197058	0.242550	0.517723	-0.253613	0.780265
20435	10.033069	-1.317048	3.888997	-0.548843	-0.025937	0.118034	-0.780078	-0.205309	-0.197015	0.250130	0.514464	-0.260687	0.777692
20436	9.772825	-1.596941	3.701572	-0.568227	0.052419	0.126977	-0.780654	-0.201918	-0.199786	0.257993	0.510112	-0.268059	0.775481
20437	10.098494	-1.761292	3.642560	-0.563512	0.089581	0.103851	-0.782650	-0.196836	-0.201685	0.266458	0.504924	-0.274586	0.773728
20438	9.045651	-1.241740	3.343370	-0.551954	0.088307	0.029550	-0.783225	-0.194153	-0.203199	0.275774	0.500486	-0.280458	0.771237
20439	8.329999	-1.592079	3.026855	-0.532034	0.044700	0.049337	-0.782810	-0.192181	-0.203603	0.284420	0.496323	-0.286138	0.768696
20440	8.209341	-1.547697	3.045853	-0.538057	-0.063662	0.078221	-0.784503	-0.192465	-0.201625	0.291906	0.493886	-0.293066	0.764840
20441	8.898101	-1.701134	3.165047	-0.547668	-0.168432	0.119561	-0.785076	-0.191352	-0.196970	0.298300	0.492377	-0.300867	0.760304
20442	9.884206	-2.000345	3.461868	-0.564921	-0.148225	0.096383	-0.787632	-0.188260	-0.193263	0.305199	0.490844	-0.308802	0.755359
20443	9.455765	-1.982084	3.631386	-0.550946	-0.072390	0.065910	-0.789905	-0.185593	-0.188860	0.312923	0.488064	-0.315492	0.751224
20444	8.768165	-1.866429	3.655180	-0.552777	-0.066908	0.049805	-0.791185	-0.183623	-0.187143	0.320819	0.485535	-0.322208	0.746668
20445	8.459547	-1.971393	3.564940	-0.542957	-0.099380	0.044739	-0.793021	-0.183769	-0.184319	0.328507	0.483197	-0.328677	0.742008
20446	8.500072	-2.029423	3.601780	-0.540313	-0.113824	0.046627	-0.794436	-0.183353	-0.181211	0.335938	0.481339	-0.335398	0.736863
20447	8.647722	-1.962822	3.579092	-0.556800	-0.128044	0.035945	-0.798111	-0.182509	-0.178363	0.343592	0.479243	-0.342103	0.731599
20448	8.826578	-2.240514	3.412802	-0.542634	-0.194705	0.029452	-0.797568	-0.178725	-0.172845	0.350649	0.478541	-0.349158	0.725350
20449	9.054768	-2.259989	3.233901	-0.518968	-0.171037	-0.005749	-0.798554	-0.180439	-0.165125	0.358133	0.477488	-0.355141	0.719459
20450	8.942189	-2.114518	3.193765	-0.557310	-0.051928	-0.006932	-0.800529	-0.181003	-0.163429	0.366767	0.474743	-0.360945	0.714017
20451	8.829796	-2.078285	3.077524	-0.531298	0.045345	-0.017853	-0.800820	-0.178605	-0.164385	0.375965	0.470449	-0.365353	0.709821
20452	8.715155	-2.156107	2.885233	-0.553392	0.139170	-0.021366	-0.801371	-0.180844	-0.168480	0.386040	0.464972	-0.369440	0.705896
20453	9.013100	-2.387691	3.254713	-0.552589	0.268801	-0.008870	-0.801790	-0.180539	-0.175221	0.396796	0.457124	-0.372443	0.703475
20454	10.372778	-2.242797	3.831213	-0.536768	0.277172	-0.128778	-0.798110	-0.181647	-0.183554	0.409096	0.450456	-0.374113	0.699835
20455	9.822362	-2.001642	3.964578	-0.545909	0.244229	-0.074807	-0.796400	-0.183590	-0.193568	0.420360	0.443291	-0.376480	0.696458
20456	9.768571	-1.762218	3.548772	-0.547971	0.194630	-0.066526	-0.797512	-0.185528	-0.203137	0.431108	0.437039	-0.379414	0.692234
20457	9.037603	-1.536785	3.305594	-0.551266	0.255122	-0.086507	-0.795819	-0.183527	-0.212969	0.442492	0.429610	-0.381529	0.688528
20458	7.853411	-0.993762	3.148885	-0.553451	0.230338	-0.146701	-0.796084	-0.185466	-0.222967	0.454483	0.423252	-0.383398	0.683599
20459	8.410734	-0.577267	3.063751	-0.548069	0.019145	-0.297327	-0.792963	-0.188699	-0.227242	0.466738	0.420532	-0.385661	0.675703
20460	9.535747	-1.123752	3.380060	-0.533481	-0.103104	-0.324569	-0.791816	-0.192783	-0.228278	0.478218	0.420071	-0.388649	0.666183
20461	9.937640	-1.370673	3.720574	-0.550093	-0.066380	-0.190489	-0.792077	-0.196713	-0.232252	0.488201	0.417493	-0.392480	0.658269
20462	8.977654	-1.105219	3.462758	-0.560082	0.013635	-0.078014	-0.790940	-0.198114	-0.235509	0.497364	0.413146	-0.396611	0.651644
20463	8.170744	-0.888096	3.359926	-0.554998	-0.025738	-0.119423	-0.791644	-0.198538	-0.234524	0.506593	0.409291	-0.400590	0.644493
20464	8.687037	-0.886352	3.385796	-0.547598	-0.100618	-0.204582	-0.792472	-0.203048	-0.233159	0.516198	0.407418	-0.404534	0.635533
20465	8.995715	-0.849313	3.435714	-0.542881	-0.090162	-0.163832	-0.792033	-0.207572	-0.228571	0.525207	0.404733	-0.408510	0.627270
20466	9.245795	-0.835603	3.560879	-0.561940	-0.110334	-0.112575	-0.793293	-0.209820	-0.229288	0.533499	0.401935	-0.413344	0.618849
20467	9.373876	-0.693041	3.298145	-0.555277	-0.072654	-0.094979	-0.793568	-0.212084	-0.226217	0.541713	0.398222	-0.417717	0.611129
20468	9.161452	-0.681975	3.307971	-0.556403	0.015231	-0.052227	-0.793278	-0.213774	-0.226518	0.550086	0.393311	-0.421478	0.604209
20469	9.182298	-0.663952	3.119262	-0.556083	0.040090	-0.010783	-0.794550	-0.212921	-0.227905	0.558051	0.387403	-0.425188	0.598091
20470	9.097431	-0.538988	2.919836	-0.556410	0.139316	-0.023773	-0.793697	-0.213469	-0.233259	0.566957	0.380645	-0.427665	0.592260
20471	8.959838	-0.841598	3.087713	-0.547594	0.205351	0.037775	-0.792292	-0.210345	-0.241671	0.575498	0.372349	-0.429675	0.587825
20472	9.659374	-1.171505	3.597904	-0.559898	0.248145	0.099369	-0.792019	-0.206942	-0.248665	0.583714	0.363083	-0.431739	0.583996
20473	10.029819	-1.862267	4.044902	-0.552642	0.231715	0.118983	-0.788787	-0.202562	-0.255110	0.591347	0.353589	-0.433991	0.580461
20474	9.056675	-1.357327	3.421970	-0.560444	0.116047	0.153114	-0.791341	-0.198029	-0.260946	0.597604	0.345268	-0.437869	0.576134
20475	8.777833	-1.460232	2.918463	-0.552009	0.030120	0.084692	-0.790510	-0.194081	-0.262879	0.603666	0.338332	-0.442194	0.570600
20476	8.383232	-1.589623	2.700541	-0.538710	-0.018368	0.054981	-0.790388	-0.189572	-0.263395	0.609557	0.332585	-0.446647	0.564210
20477	9.268016	-1.885328	2.683326	-0.545304	-0.076189	0.086365	-0.791388	-0.186463	-0.265463	0.614409	0.326857	-0.452140	0.557886
20478	10.148034	-2.215469	2.951637	-0.540425	-0.102124	-0.027412	-0.791827	-0.183232	-0.262755	0.620315	0.322695	-0.456987	0.549763
20479	9.939689	-2.065647	3.124225	-0.557015	-0.079545	-0.126856	-0.792393	-0.183091	-0.262328	0.627345	0.318729	-0.461196	0.540507
20480	9.046557	-2.088986	3.130514	-0.550511	-0.045164	-0.158139	-0.793246	-0.181110	-0.264268	0.635064	0.314917	-0.464455	0.530851
20481	8.656755	-2.034147	3.004771	-0.564153	-0.057840	-0.148557	-0.790707	-0.180547	-0.265969	0.642317	0.310711	-0.468209	0.521218
20482	8.849718	-2.011030	3.030835	-0.531546	-0.057764	-0.171135	-0.791543	-0.183082	-0.265707	0.649708	0.307293	-0.471190	0.511303
20483	8.946136	-2.186080	2.962584	-0.529554	-0.025170	-0.189004	-0.789706	-0.183504	-0.266991	0.657209	0.303468	-0.473790	0.501505
20484	8.993357	-2.214622	3.083659	-0.545950	-0.010354	-0.224672	-0.788854	-0.183914	-0.271641	0.665437	0.299776	-0.475803	0.490855
20485	9.051368	-2.280511	3.040822	-0.567911	-0.022584	-0.254926	-0.786864	-0.186298	-0.276179	0.673549	0.295912	-0.478212	0.479668
20486	9.166936	-2.329498	3.053296	-0.560601	-0.011731	-0.261968	-0.783893	-0.187561	-0.279589	0.681933	0.292274	-0.479966	0.468162
20487	9.017629	-2.326397	3.012382	-0.591089	0.047817	-0.257410	-0.782181	-0.190927	-0.285260	0.690540	0.287310	-0.481458	0.456953
20488	9.037498	-2.307582	2.949319	-0.547154	0.084272	-0.226149	-0.779634	-0.191050	-0.292590	0.699137	0.282504	-0.481777	0.446419
20489	8.994158	-2.290422	2.944352	-0.548504	0.173690	-0.250605	-0.776514	-0.192857	-0.302192	0.708302	0.276789	-0.481015	0.436258
20490	9.046559	-2.442915	2.960482	-0.544501	0.231343	-0.251807	-0.774250	-0.192121	-0.313446	0.718209	0.270845	-0.478888	0.426011
20491	9.674232	-2.165807	3.072537	-0.564299	0.305891	-0.306301	-0.768175	-0.191241	-0.328103	0.728805	0.264144	-0.475902	0.415437
20492	9.338347	-2.272923	3.383482	-0.551321	0.352642	-0.308302	-0.762107	-0.188389	-0.343020	0.739985	0.257476	-0.471518	0.404720
20493	9.166492	-1.652798	3.434786	-0.555250	0.352277	-0.364921	-0.754899	-0.188214	-0.358536	0.750979	0.250900	-0.467254	0.393387
20494	8.910734	-1.554275	3.472691	-0.538930	0.353136	-0.371854	-0.748113	-0.188174	-0.375315	0.762139	0.244857	-0.462150	0.381584
20495	8.309493	-1.314630	3.313755	-0.568252	0.300818	-0.356037	-0.742331	-0.184476	-0.390221	0.772153	0.238231	-0.458571	0.369781
20496	8.381692	-0.800042	2.967203	-0.558844	0.090447	-0.405847	-0.735980	-0.182476	-0.403181	0.780775	0.234008	-0.457231	0.355767
20497	8.919910	-0.869379	3.242727	-0.565299	-0.003981	-0.514949	-0.732597	-0.180062	-0.411615	0.788626	0.231004	-0.457392	0.339852
20498	9.487634	-1.067819	3.386749	-0.539503	0.035224	-0.474111	-0.728238	-0.175545	-0.417506	0.796650	0.227981	-0.456172	0.324470
20499	9.383586	-1.122702	3.394750	-0.555485	0.058133	-0.410773	-0.723886	-0.168620	-0.427447	0.803809	0.223647	-0.455551	0.310398
20500	9.379936	-1.002899	3.610895	-0.553639	0.090870	-0.445449	-0.720380	-0.161980	-0.435838	0.811736	0.219663	-0.453403	0.295397
20501	9.263786	-1.101312	3.602483	-0.542848	0.087494	-0.478070	-0.718286	-0.155053	-0.444778	0.819001	0.215840	-0.451736	0.280330
20502	9.285945	-1.303488	3.759359	-0.566183	0.103330	-0.425391	-0.713357	-0.150948	-0.454331	0.826486	0.211278	-0.449261	0.265419
20503	9.031747	-0.939575	3.724225	-0.558623	0.146335	-0.404339	-0.708853	-0.146846	-0.462757	0.833426	0.206081	-0.446833	0.251540
20504	8.813583	-1.024702	3.805208	-0.553360	0.121162	-0.416567	-0.702937	-0.142744	-0.472037	0.840477	0.201439	-0.443782	0.236808
20505	8.967957	-0.702713	3.661257	-0.535520	0.085266	-0.437290	-0.697291	-0.142319	-0.476856	0.846436	0.197100	-0.441945	0.222221
20506	8.930931	-0.721209	3.758169	-0.557502	0.027200	-0.382357	-0.692790	-0.137655	-0.484854	0.852042	0.192413	-0.440381	0.207525
20507	9.221560	-0.714161	3.632049	-0.546721	-0.009110	-0.353633	-0.692226	-0.137230	-0.485838	0.856371	0.187457	-0.440372	0.193806
20508	9.071733	-0.645185	3.689473	-0.546306	0.019012	-0.277747	-0.688415	-0.137229	-0.488819	0.861028	0.182004	-0.439085	0.180858
20509	8.932951	-0.616187	3.549184	-0.549578	0.025421	-0.189379	-0.687572	-0.136386	-0.488817	0.864660	0.175342	-0.438993	0.170010
20510	9.063731	-0.665860	3.467405	-0.552877	0.024585	-0.093847	-0.684763	-0.133007	-0.490490	0.868417	0.168086	-0.438132	0.160124
20511	8.918766	-0.548460	3.543614	-0.568040	0.042132	-0.035764	-0.684485	-0.132307	-0.489360	0.871426	0.159642	-0.438281	0.151795
20512	9.219101	-0.468790	3.445667	-0.552416	0.046154	0.014010	-0.685353	-0.127516	-0.489022	0.874763	0.151341	-0.437272	0.143801
20513	9.769035	-0.515622	3.467201	-0.555962	0.078009	-0.012661	-0.682543	-0.123848	-0.492801	0.877672	0.142759	-0.436807	0.136058
20514	9.669568	-0.249868	3.350797	-0.546689	0.125029	-0.035822	-0.680584	-0.119762	-0.494601	0.881556	0.134740	-0.434130	0.127417
20515	9.868778	-0.126120	3.242828	-0.546856	0.149309	-0.126145	-0.676941	-0.112993	-0.499337	0.885025	0.127106	-0.432053	0.117921
20516	9.299039	-0.406025	3.128310	-0.568440	0.183801	-0.151526	-0.674414	-0.108750	-0.506481	0.889441	0.119528	-0.427933	0.107146
20517	9.202538	-0.577562	3.040946	-0.552172	0.165737	-0.156570	-0.671614	-0.102538	-0.512622	0.892759	0.112000	-0.425457	0.097077
20518	9.017550	-1.093905	2.993795	-0.568301	0.169104	-0.126804	-0.666834	-0.097319	-0.518368	0.896647	0.104214	-0.421491	0.086657
20519	8.866046	-1.403680	2.775146	-0.549631	0.042096	-0.042709	-0.665606	-0.086883	-0.522906	0.898353	0.095930	-0.421444	0.078379
20520	9.692257	-1.666978	2.856719	-0.547125	-0.001216	-0.027244	-0.663392	-0.076602	-0.523800	0.900303	0.087954	-0.420576	0.069534
20521	9.892758	-1.547660	3.200666	-0.543699	0.035764	-0.130894	-0.663298	-0.065467	-0.525933	0.901742	0.080479	-0.420500	0.059709
20522	8.950682	-1.388334	3.381379	-0.563524	0.084739	-0.168762	-0.659948	-0.056306	-0.529939	0.904325	0.073278	-0.417727	0.048285
20523	8.570048	-1.228923	3.368027	-0.545897	0.032937	-0.231988	-0.660556	-0.045588	-0.533336	0.905493	0.066566	-0.417507	0.036604
20524	8.686332	-1.322127	3.267423	-0.542701	-0.026257	-0.261648	-0.659892	-0.035867	-0.534083	0.906839	0.060605	-0.416436	0.023488
20525	9.130183	-1.630187	3.149446	-0.546397	-0.052453	-0.247320	-0.659237	-0.024464	-0.532563	0.906911	0.054034	-0.417688	0.011416
20526	9.142640	-1.982561	3.240352	-0.556873	-0.006741	-0.217692	-0.658577	-0.014329	-0.530915	0.908053	0.047455	-0.416158	-0.001024
20527	9.131909	-1.860417	3.437149	-0.560432	0.000255	-0.193003	-0.656357	-0.005599	-0.531544	0.908185	0.040101	-0.416467	-0.012167
20528	8.993086	-1.763509	3.334764	-0.556892	-0.027894	-0.171568	-0.659071	0.001725	-0.529197	0.908808	0.033139	-0.415216	-0.023799
20529	8.942476	-1.614896	3.086700	-0.549402	-0.005581	-0.151251	-0.659519	0.007501	-0.529133	0.908533	0.025594	-0.415631	-0.034102
20530	9.131749	-1.786606	2.873303	-0.543783	0.011511	-0.148609	-0.657852	0.013700	-0.530768	0.909165	0.018716	-0.413553	-0.045192
20531	9.058940	-1.907027	2.867495	-0.561517	0.060848	-0.117303	-0.657306	0.018209	-0.531568	0.909123	0.010670	-0.412749	-0.054951
20532	9.372245	-1.995914	2.882566	-0.546328	0.139630	-0.066248	-0.653097	0.024125	-0.534350	0.910587	0.003214	-0.408237	-0.064532
20533	9.753937	-1.647111	3.003816	-0.571800	0.154319	-0.077135	-0.650862	0.029904	-0.537259	0.911005	-0.005307	-0.405734	-0.073635
20534	10.029279	-1.505988	3.045368	-0.557811	0.075049	-0.081720	-0.649053	0.036106	-0.539597	0.911611	-0.012922	-0.402259	-0.083583
20535	9.250881	-1.503955	2.587270	-0.530236	0.083402	-0.032046	-0.647091	0.039771	-0.541964	0.911194	-0.021182	-0.401123	-0.091532
20536	8.678392	-1.392803	2.393483	-0.551895	0.074005	0.015435	-0.644594	0.049626	-0.542020	0.911684	-0.029446	-0.397534	-0.099657
20537	8.541055	-0.877723	2.300928	-0.542623	0.028130	-0.095597	-0.644359	0.060330	-0.541910	0.910374	-0.037531	-0.397445	-0.108850
20538	9.224995	-0.846900	2.507480	-0.548180	-0.068113	-0.201093	-0.644236	0.064267	-0.539761	0.908986	-0.044270	-0.396481	-0.120780
20539	10.224060	-1.130421	3.007086	-0.546717	-0.125905	-0.177576	-0.646653	0.067496	-0.534649	0.905886	-0.052077	-0.399252	-0.131364
20540	9.620646	-1.801451	3.310184	-0.557110	-0.001352	-0.010605	-0.648223	0.071153	-0.532068	0.905194	-0.060258	-0.396738	-0.139969
20541	8.456511	-1.679016	3.165391	-0.541611	-0.033635	0.049714	-0.648516	0.073689	-0.532039	0.903119	-0.069571	-0.397579	-0.146519
20542	8.660638	-1.382779	2.818682	-0.560394	-0.091354	-0.027903	-0.651350	0.075657	-0.528623	0.901389	-0.077891	-0.396616	-0.155327
20543	9.059712	-1.321009	3.049434	-0.546078	-0.090046	-0.075435	-0.651644	0.077761	-0.525647	0.898160	-0.086440	-0.398624	-0.164121
20544	9.190458	-1.380829	3.277069	-0.542114	-0.051664	-0.037577	-0.652349	0.077190	-0.523117	0.896474	-0.094170	-0.396908	-0.173006
20545	9.141598	-1.258358	3.101786	-0.562080	-0.068070	-0.005849	-0.654596	0.074943	-0.523404	0.893297	-0.103457	-0.398308	-0.180741
20546	8.939744	-1.185068	3.023913	-0.552134	0.037628	0.054630	-0.654589	0.072967	-0.522300	0.892369	-0.111719	-0.394676	-0.188221
20547	8.873294	-0.899507	3.015983	-0.566618	0.059438	0.041965	-0.653308	0.070714	-0.523459	0.890062	-0.120955	-0.393654	-0.195439
20548	8.793825	-0.576256	2.838501	-0.537226	0.120656	0.033120	-0.650334	0.068744	-0.526033	0.889486	-0.128404	-0.388553	-0.203358
20549	9.818139	-0.982043	3.136460	-0.547906	0.142119	0.066623	-0.648066	0.067063	-0.530566	0.887678	-0.137097	-0.386057	-0.210220
20550	11.045490	-1.911028	3.454484	-0.544127	0.147426	0.086214	-0.646943	0.068754	-0.531681	0.887255	-0.144909	-0.380215	-0.217293
20551	9.943321	-1.637098	2.863299	-0.555178	0.122411	0.057767	-0.643974	0.067915	-0.535649	0.884918	-0.153761	-0.378074	-0.224360
20552	8.959143	-2.096747	2.574944	-0.538212	0.051992	0.051075	-0.643546	0.067073	-0.536645	0.883387	-0.161559	-0.373957	-0.231695
20553	8.519446	-1.636917	2.232104	-0.528661	-0.023823	0.058715	-0.644247	0.066374	-0.538052	0.879734	-0.170617	-0.374492	-0.238147
20554	9.668687	-2.016364	2.616593	-0.552797	-0.086438	0.033331	-0.645202	0.058340	-0.535599	0.876794	-0.179119	-0.372720	-0.245415
20555	10.078343	-2.048004	2.993357	-0.549311	-0.106372	0.047710	-0.649419	0.054398	-0.533499	0.872066	-0.188849	-0.374619	-0.251988
20556	8.956899	-1.905840	2.954609	-0.543749	-0.101255	0.062573	-0.651936	0.048765	-0.532133	0.868948	-0.197404	-0.372952	-0.258590
20557	8.398484	-1.733845	2.842282	-0.558418	-0.119155	0.050924	-0.655864	0.043133	-0.529912	0.863782	-0.207330	-0.374936	-0.265176
20558	8.611934	-1.643931	2.749170	-0.543792	-0.099315	0.044840	-0.658406	0.043271	-0.527221	0.860341	-0.215658	-0.373214	-0.272058
20559	8.847577	-1.746525	2.812826	-0.567544	-0.098818	0.004783	-0.659809	0.040727	-0.523863	0.854711	-0.225204	-0.374910	-0.279634
20560	9.168666	-2.088489	2.946698	-0.574748	-0.062233	-0.049473	-0.661640	0.039883	-0.522733	0.850625	-0.233051	-0.372697	-0.288479
20561	9.279602	-2.101241	2.951525	-0.547372	-0.027897	-0.073229	-0.662628	0.039598	-0.521041	0.844824	-0.241177	-0.373554	-0.297597
20562	8.935022	-2.023882	2.607993	-0.563325	0.013368	-0.048058	-0.662339	0.037907	-0.521061	0.841089	-0.248281	-0.370003	-0.306632
20563	9.098228	-1.907339	2.471155	-0.548714	0.040590	-0.073654	-0.662212	0.041575	-0.522992	0.835439	-0.255914	-0.369609	-0.316131
20564	9.019554	-1.820356	2.388132	-0.560913	0.134511	-0.092068	-0.661660	0.044819	-0.524649	0.832054	-0.261766	-0.364154	-0.326429
20565	11.069220	-1.937039	3.184105	-0.561603	0.071949	-0.124057	-0.658712	0.048908	-0.528002	0.825881	-0.268929	-0.363331	-0.337030
20566	10.039958	-1.710512	2.815661	-0.549450	0.047208	0.003461	-0.656600	0.050747	-0.531795	0.822283	-0.275723	-0.358771	-0.345125
20567	9.239979	-1.118906	2.312350	-0.544760	0.061437	0.015750	-0.654922	0.054409	-0.532894	0.816740	-0.283548	-0.357415	-0.353256
20568	9.430076	-0.607671	2.320889	-0.548825	0.045941	-0.056639	-0.655793	0.060190	-0.534092	0.812465	-0.289795	-0.353123	-0.362249
20569	9.031370	-1.111895	2.450286	-0.535429	0.017326	-0.095383	-0.653703	0.066386	-0.534886	0.805562	-0.296802	-0.353126	-0.371862
20570	9.145604	-0.581892	2.291985	-0.536881	-0.043613	-0.125889	-0.655837	0.070046	-0.532582	0.799951	-0.302887	-0.350668	-0.381274
20571	9.951397	-0.509154	2.367420	-0.538888	-0.061464	-0.132709	-0.656848	0.075113	-0.530834	0.791856	-0.310047	-0.352073	-0.390999
20572	10.141105	-0.958527	2.584824	-0.556785	-0.045550	-0.090583	-0.657981	0.075958	-0.529973	0.786111	-0.316559	-0.349162	-0.399881
20573	9.428890	-0.868518	2.347965	-0.530698	-0.019906	0.040368	-0.659538	0.076373	-0.526443	0.779411	-0.324283	-0.348800	-0.407060
20574	9.001907	-0.554739	1.852088	-0.545563	-0.070118	0.019248	-0.660953	0.076646	-0.522775	0.774215	-0.331462	-0.345569	-0.413891
20575	9.148618	-0.472830	1.957300	-0.548015	-0.130746	-0.047605	-0.662509	0.076922	-0.519948	0.765612	-0.339571	-0.347281	-0.421812
20576	9.067411	-0.279072	1.940748	-0.557293	-0.148563	-0.065288	-0.665742	0.073681	-0.517427	0.758845	-0.346854	-0.345619	-0.429411
20577	9.040686	-0.343735	1.622539	-0.546934	-0.231233	-0.093851	-0.669693	0.072400	-0.510522	0.748820	-0.355256	-0.349072	-0.437277
20578	9.857256	-0.452314	2.086608	-0.538097	-0.241771	-0.120091	-0.673194	0.065062	-0.503965	0.740790	-0.362507	-0.349249	-0.444797
20579	9.894965	-0.512425	2.174219	-0.544874	-0.201870	-0.046110	-0.677415	0.061537	-0.499893	0.731055	-0.370705	-0.351793	-0.452082
20580	9.773942	-0.785310	2.088019	-0.521112	-0.219639	0.010838	-0.681353	0.057867	-0.494981	0.724231	-0.378274	-0.350718	-0.457598
20581	9.569146	-0.810966	2.030586	-0.559475	-0.260973	0.015909	-0.687415	0.055322	-0.487652	0.714220	-0.387454	-0.353354	-0.463584
20582	9.905026	-0.898258	1.936871	-0.550195	-0.228494	0.010572	-0.693764	0.054479	-0.483956	0.706875	-0.395366	-0.352031	-0.469134
20583	9.520642	-1.023319	1.648812	-0.557130	-0.188872	0.011936	-0.696456	0.056160	-0.479279	0.697040	-0.403617	-0.353500	-0.475674
20584	9.536473	-1.124376	1.736909	-0.555164	-0.176466	0.033100	-0.700697	0.056996	-0.473474	0.690012	-0.411111	-0.351102	-0.481247
20585	9.432260	-1.227607	1.743034	-0.538376	-0.120910	0.055921	-0.703235	0.055865	-0.470234	0.680965	-0.418573	-0.351248	-0.487553
20586	9.659058	-1.512609	1.615425	-0.565254	-0.097801	0.106790	-0.706620	0.055016	-0.466843	0.674922	-0.425809	-0.346951	-0.492738
20587	9.687836	-1.738089	1.530912	-0.557364	-0.033452	0.159546	-0.706916	0.057543	-0.464003	0.667103	-0.433252	-0.344636	-0.498490
20588	9.750504	-1.769931	1.526350	-0.551874	-0.022579	0.150706	-0.708341	0.061071	-0.464938	0.661949	-0.439726	-0.338990	-0.503537
20589	9.873667	-1.909425	1.759717	-0.544382	0.053664	0.084858	-0.707787	0.063464	-0.464918	0.653877	-0.445466	-0.336092	-0.510928
20590	9.607704	-1.866150	1.841748	-0.558790	0.099136	0.041895	-0.706090	0.063332	-0.468587	0.648201	-0.449902	-0.329640	-0.518422
20591	9.182024	-1.855460	1.963019	-0.528060	0.073691	0.044089	-0.704971	0.065156	-0.467171	0.639819	-0.454751	-0.326796	-0.526343
20592	9.168139	-1.758885	1.932963	-0.557159	0.094049	0.000287	-0.704682	0.064320	-0.470274	0.633498	-0.458768	-0.320710	-0.534189
20593	9.414007	-1.854732	1.926454	-0.547999	0.124987	-0.035143	-0.701151	0.063755	-0.472275	0.624246	-0.462585	-0.317514	-0.543614
20594	9.574279	-1.934587	2.072115	-0.555049	0.159205	-0.028343	-0.699029	0.063054	-0.474689	0.617851	-0.465490	-0.310792	-0.552257
20595	9.665648	-1.966879	2.410650	-0.551430	0.155411	-0.009702	-0.697613	0.062498	-0.478079	0.608864	-0.468922	-0.306722	-0.561532
20596	9.446212	-1.822622	2.455246	-0.551755	0.104919	-0.007654	-0.693934	0.061242	-0.484165	0.602197	-0.472325	-0.300408	-0.569230
20597	9.236913	-1.773362	2.392149	-0.567968	0.099136	0.039928	-0.692648	0.057723	-0.485899	0.593129	-0.476629	-0.296152	-0.577336
20598	9.291185	-1.515267	2.365033	-0.551576	0.120836	0.024993	-0.689814	0.055041	-0.486230	0.586745	-0.479856	-0.289254	-0.584637
20599	9.372267	-1.505295	2.495299	-0.557051	0.148347	-0.024768	-0.686978	0.052655	-0.490916	0.577174	-0.482818	-0.284968	-0.593760
20600	9.323004	-1.513880	2.618697	-0.553479	0.150274	-0.041563	-0.685414	0.050407	-0.493763	0.569972	-0.485136	-0.278251	-0.601957
20601	9.294170	-1.455621	2.630168	-0.564403	0.139368	-0.025699	-0.682997	0.047036	-0.498455	0.560135	-0.487994	-0.273791	-0.610860
20602	9.327599	-1.397362	2.704381	-0.568089	0.141304	-0.038128	-0.682707	0.045347	-0.498897	0.552589	-0.490394	-0.266874	-0.618819
20603	9.282015	-1.242148	2.743789	-0.553547	0.153952	-0.049527	-0.679174	0.044787	-0.502445	0.542511	-0.492531	-0.262435	-0.627872
20604	9.404520	-1.237603	2.820899	-0.528000	0.182795	-0.062653	-0.676619	0.041976	-0.506149	0.535087	-0.493631	-0.255717	-0.636096
20605	9.220202	-1.342383	2.885142	-0.548080	0.153853	-0.043303	-0.673511	0.041412	-0.508287	0.525031	-0.495455	-0.251100	-0.644837
20606	9.200992	-1.385974	2.851825	-0.560083	0.114167	-0.032592	-0.669835	0.040572	-0.512541	0.517152	-0.497720	-0.244317	-0.652025
20607	9.292919	-1.231582	2.898307	-0.555558	0.123268	-0.043174	-0.668702	0.040012	-0.514383	0.506755	-0.499748	-0.239745	-0.660282
20608	9.220490	-1.129290	2.950423	-0.551980	0.117838	-0.043103	-0.665731	0.038751	-0.518355	0.498672	-0.501626	-0.233052	-0.667372
20609	9.182061	-1.109805	2.935759	-0.553860	0.110692	-0.049278	-0.664032	0.038196	-0.522170	0.488043	-0.503507	-0.228520	-0.675332
20610	9.176673	-1.138409	2.994079	-0.541361	0.076398	-0.049813	-0.661768	0.037069	-0.523745	0.479629	-0.505605	-0.222366	-0.681816
20611	9.229510	-1.196713	2.999491	-0.573914	0.085334	-0.024591	-0.659368	0.037069	-0.525451	0.468919	-0.507874	-0.217387	-0.689145
20612	9.199890	-1.171754	3.095909	-0.552146	0.081596	-0.021667	-0.658664	0.037922	-0.528259	0.460654	-0.509934	-0.210680	-0.695255
20613	9.190929	-1.143166	3.020693	-0.555926	0.056389	-0.021551	-0.656120	0.036930	-0.528289	0.449961	-0.512205	-0.206018	-0.701953
20614	9.238729	-1.133392	3.085763	-0.566930	0.045698	-0.028684	-0.655559	0.038205	-0.530810	0.441155	-0.514675	-0.199434	-0.707614
20615	9.209916	-1.113937	3.075919	-0.559687	0.054888	-0.052543	-0.654429	0.037921	-0.530962	0.429892	-0.516637	-0.194892	-0.714350
20616	9.262321	-1.147648	3.148717	-0.567021	0.045923	-0.053456	-0.653718	0.036509	-0.530561	0.420597	-0.518803	-0.188487	-0.720010
20617	9.213786	-1.113190	3.199142	-0.559662	0.063918	-0.055258	-0.653291	0.035665	-0.531135	0.409251	-0.520378	-0.183741	-0.726608
20618	9.247651	-1.137707	3.177623	-0.552461	0.053091	-0.056871	-0.651182	0.037922	-0.533658	0.399952	-0.522105	-0.177455	-0.732089
20619	9.170623	-1.064659	3.186576	-0.554197	0.067501	-0.056102	-0.649208	0.038057	-0.533251	0.388594	-0.523341	-0.172621	-0.738451
20620	9.170366	-1.171114	3.168433	-0.538158	0.006032	-0.042280	-0.648637	0.036933	-0.534391	0.379378	-0.525507	-0.166695	-0.743053
20621	9.214517	-1.089542	3.116719	-0.565614	-0.021677	-0.051256	-0.648353	0.036368	-0.534259	0.367605	-0.527947	-0.162179	-0.748222
20622	9.214187	-1.062608	3.171997	-0.556355	0.004326	-0.042460	-0.647785	0.035376	-0.532868	0.358073	-0.530080	-0.155946	-0.752649
20623	9.200155	-1.043488	3.123474	-0.540097	-0.003731	-0.056373	-0.649047	0.033405	-0.532176	0.346494	-0.531838	-0.151592	-0.757701
20624	9.257811	-1.113936	3.124183	-0.563794	-0.029936	-0.035255	-0.648061	0.033828	-0.533163	0.336782	-0.534366	-0.145352	-0.761514
20625	9.171034	-1.045600	3.142868	-0.563759	-0.024570	-0.031759	-0.647489	0.031709	-0.531503	0.325214	-0.536469	-0.140385	-0.765982
20626	9.160205	-1.151247	3.243134	-0.549124	-0.013934	-0.021058	-0.648759	0.032137	-0.532332	0.315822	-0.538507	-0.134062	-0.769607
20627	9.228511	-1.113479	3.167712	-0.552749	-0.010252	-0.026408	-0.648325	0.029602	-0.532924	0.304467	-0.540128	-0.128985	-0.773902
20628	9.209130	-1.142388	3.163228	-0.553655	-0.015737	-0.017546	-0.648474	0.031147	-0.531361	0.294986	-0.542045	-0.122518	-0.777277
20629	9.250476	-1.113815	3.136274	-0.547279	-0.004820	-0.031679	-0.648746	0.028608	-0.529980	0.283598	-0.543341	-0.117431	-0.781385
20630	9.195469	-1.050845	3.101815	-0.560960	-0.017436	-0.024686	-0.648460	0.027619	-0.529290	0.273841	-0.545121	-0.110892	-0.784575
20631	9.253617	-1.046545	3.075109	-0.545608	-0.026415	-0.035054	-0.650994	0.026071	-0.528161	0.262345	-0.546548	-0.105878	-0.788195
20632	9.233913	-1.002466	3.147135	-0.523621	0.004063	-0.029678	-0.651838	0.025369	-0.528162	0.252885	-0.547594	-0.099831	-0.791343
20633	9.297204	-0.949970	3.102969	-0.548898	0.031241	-0.031888	-0.649579	0.025082	-0.528183	0.241506	-0.547944	-0.094332	-0.795320
20634	9.171578	-1.050891	3.070434	-0.547348	-0.015620	-0.033388	-0.651269	0.024381	-0.527896	0.231623	-0.549233	-0.088007	-0.798090
20635	9.345464	-1.100564	3.032093	-0.538365	-0.024508	-0.049121	-0.653247	0.024804	-0.526611	0.219972	-0.550207	-0.083034	-0.801243
20636	9.259265	-0.969669	3.006584	-0.545545	-0.011928	-0.042205	-0.651544	0.021832	-0.523704	0.209909	-0.551226	-0.076788	-0.803860
20637	9.234940	-0.920879	3.054400	-0.543682	-0.008440	-0.030705	-0.652530	0.021411	-0.523419	0.198513	-0.551814	-0.071368	-0.806846
20638	9.290621	-0.955306	3.016047	-0.549205	-0.015511	-0.042218	-0.653661	0.021834	-0.522703	0.188346	-0.552723	-0.065050	-0.809192
20639	9.231368	-0.887930	2.909053	-0.552944	-0.037166	-0.036819	-0.654498	0.019295	-0.521037	0.176705	-0.553623	-0.059573	-0.811620
20640	9.293167	-0.994216	2.980232	-0.545491	-0.012053	-0.028044	-0.655915	0.020422	-0.520170	0.166757	-0.554295	-0.053127	-0.813712
20641	9.283369	-0.928586	3.030257	-0.543681	-0.012094	-0.024480	-0.655206	0.019859	-0.520885	0.155457	-0.554596	-0.047499	-0.816088
20642	9.283829	-0.926535	2.972240	-0.552721	-0.008477	-0.021066	-0.655631	0.020142	-0.521019	0.145502	-0.555058	-0.040828	-0.817969
20643	9.237694	-0.969654	2.987281	-0.559857	0.004035	-0.007088	-0.655488	0.019431	-0.519060	0.134335	-0.554985	-0.034626	-0.820211
20644	9.283381	-0.955260	3.016056	-0.539872	0.005746	-0.006855	-0.655071	0.021125	-0.520310	0.124728	-0.555011	-0.027953	-0.821964
20645	9.274266	-0.892610	2.976707	-0.558082	0.004114	-0.015896	-0.655769	0.019438	-0.521025	0.113458	-0.554757	-0.021817	-0.823952
20646	9.269180	-0.940852	2.986917	-0.561752	-0.004913	-0.012353	-0.654925	0.020286	-0.522429	0.103480	-0.554827	-0.014859	-0.825372
20647	9.273817	-0.901942	3.029973	-0.536222	0.012985	-0.012161	-0.653514	0.020425	-0.522719	0.092542	-0.554213	-0.008974	-0.827166
20648	9.301075	-0.854203	2.961744	-0.556093	0.031108	-0.012489	-0.653647	0.018449	-0.521614	0.082607	-0.553494	-0.002034	-0.828744
20649	9.197150	-0.921306	2.948133	-0.538244	-0.021210	-0.016412	-0.654221	0.020706	-0.522008	0.071607	-0.553294	0.003830	-0.829894
20650	9.351296	-0.975355	2.963029	-0.545579	-0.033797	-0.013742	-0.656197	0.020707	-0.521009	0.061747	-0.553458	0.010480	-0.830519
20651	9.279169	-0.902399	2.962311	-0.560034	-0.015649	-0.021105	-0.655352	0.020987	-0.521012	0.050462	-0.553038	0.016702	-0.831459
20652	9.274116	-0.882791	3.000762	-0.547265	-0.008552	-0.015692	-0.654499	0.019435	-0.521035	0.040530	-0.552609	0.023386	-0.832126
20653	9.288616	-0.902292	2.988878	-0.529066	-0.005049	-0.013730	-0.655625	0.018589	-0.519770	0.029750	-0.551826	0.029218	-0.832916
20654	9.223190	-0.891971	3.027513	-0.578207	-0.022908	-0.007132	-0.655630	0.020000	-0.520599	0.019619	-0.551473	0.036499	-0.833163
20655	9.293001	-1.037716	2.980717	-0.549032	-0.010437	-0.005985	-0.657323	0.019719	-0.519464	0.008804	-0.550633	0.042773	-0.833604
20656	9.319385	-0.948056	3.044924	-0.554368	0.013027	-0.007062	-0.655770	0.019292	-0.519199	-0.001094	-0.549496	0.049657	-0.834019
20657	9.283491	-0.935958	3.011008	-0.554320	0.023901	-0.014210	-0.655345	0.019153	-0.520329	-0.012075	-0.547936	0.055955	-0.834559
20658	9.254408	-0.928403	3.030294	-0.581614	0.009482	-0.000292	-0.654351	0.017743	-0.520492	-0.022149	-0.546664	0.063355	-0.834658
20659	9.273762	-0.916442	3.030134	-0.545203	0.027412	-0.008817	-0.654637	0.018874	-0.521602	-0.032885	-0.544891	0.069570	-0.834969
20660	9.269101	-0.872911	3.029655	-0.553436	0.023929	-0.017734	-0.653359	0.017185	-0.522754	-0.042950	-0.543237	0.076284	-0.835003
20661	9.298082	-0.897352	3.015390	-0.561737	-0.000404	-0.012370	-0.654906	0.016061	-0.522754	-0.053818	-0.541769	0.082768	-0.834709
20662	9.278249	-0.877409	3.092519	-0.545216	0.032898	-0.017695	-0.652924	0.014937	-0.524890	-0.063795	-0.539803	0.089307	-0.834606
20663	9.317480	-0.824822	3.038719	-0.541467	0.049058	-0.012425	-0.651514	0.015359	-0.525740	-0.074460	-0.537385	0.095399	-0.834609
20664	9.187016	-0.899038	3.020391	-0.543629	-0.007664	-0.017445	-0.650384	0.015076	-0.526033	-0.084314	-0.535931	0.101951	-0.833831
20665	9.297710	-0.950381	3.037730	-0.560050	-0.017454	-0.021100	-0.650379	0.013664	-0.525204	-0.095117	-0.534468	0.108363	-0.832799
20666	9.312896	-0.805595	3.016763	-0.536395	-0.004896	-0.026186	-0.651500	0.011978	-0.525775	-0.105020	-0.532838	0.114662	-0.831809
20667	9.269210	-0.809972	3.045867	-0.552720	0.002432	-0.031741	-0.651500	0.012262	-0.526334	-0.115889	-0.530940	0.120794	-0.830711
20668	9.264852	-0.800625	2.990191	-0.549031	-0.000464	-0.012215	-0.649808	0.012113	-0.525084	-0.125672	-0.529011	0.127408	-0.829531
20669	9.245243	-0.800260	3.028876	-0.552722	-0.010385	-0.009549	-0.651084	0.013810	-0.526181	-0.136060	-0.527135	0.133796	-0.828079
20670	9.276175	-0.916457	3.030131	-0.552624	0.002219	-0.008749	-0.650940	0.012963	-0.525629	-0.145793	-0.524982	0.140458	-0.826686
20671	9.307472	-0.863260	3.065742	-0.549953	-0.005013	-0.006893	-0.650084	0.011276	-0.527340	-0.156029	-0.522886	0.146804	-0.825042
20672	9.312729	-0.844246	3.019611	-0.534364	0.016507	-0.003298	-0.648679	0.012970	-0.529301	-0.165480	-0.520380	0.153133	-0.823633
20673	9.240024	-0.824152	3.067812	-0.552484	0.027429	-0.007130	-0.648534	0.012270	-0.530715	-0.175752	-0.517614	0.159397	-0.822058
20674	9.263990	-0.838712	3.082441	-0.546122	0.031969	-0.014159	-0.646568	0.014378	-0.530708	-0.185503	-0.514693	0.165708	-0.820500
20675	9.271137	-0.833833	3.096875	-0.563489	0.014934	-0.014256	-0.646559	0.012408	-0.531291	-0.195865	-0.511982	0.172101	-0.818470
20676	9.274020	-0.848775	3.029379	-0.550787	0.003959	-0.002538	-0.645289	0.012548	-0.531862	-0.205323	-0.509306	0.178661	-0.816413
20677	9.239592	-0.809256	3.130473	-0.568874	0.023917	-0.009071	-0.645709	0.011702	-0.531446	-0.215586	-0.506281	0.185128	-0.814205
20678	9.283653	-0.814881	3.048319	-0.552587	0.020388	-0.024770	-0.644721	0.011699	-0.531313	-0.225421	-0.503255	0.191368	-0.811972
20679	9.200473	-0.857086	3.172138	-0.545401	0.005873	-0.019317	-0.644155	0.011421	-0.532726	-0.235440	-0.500537	0.197395	-0.809362
20680	9.222364	-0.896149	3.131466	-0.551043	-0.026517	-0.020952	-0.645850	0.011988	-0.532707	-0.244947	-0.498110	0.203806	-0.806443
20681	9.249601	-0.804757	3.086914	-0.542109	-0.042657	-0.033114	-0.646683	0.008606	-0.531611	-0.254852	-0.496132	0.209840	-0.803039
20682	9.249562	-0.775636	3.105920	-0.552900	-0.024601	-0.031579	-0.646683	0.008032	-0.528525	-0.264487	-0.493558	0.216098	-0.799843
20683	9.259740	-0.756729	3.047702	-0.556583	-0.033589	-0.031560	-0.647386	0.007471	-0.528806	-0.274438	-0.491233	0.222292	-0.796216
20684	9.289827	-0.748129	2.907414	-0.535910	-0.069670	-0.036390	-0.649218	0.006909	-0.527814	-0.283704	-0.489343	0.228410	-0.792391
20685	9.322564	-0.728095	3.052131	-0.545819	-0.051604	-0.036615	-0.649221	0.007186	-0.526546	-0.293439	-0.487277	0.234434	-0.788350
20686	9.273730	-0.707939	3.134130	-0.558428	-0.033564	-0.033346	-0.650899	0.004096	-0.527971	-0.302961	-0.484525	0.240658	-0.784560
20687	9.313340	-0.704142	3.008381	-0.545664	-0.033696	-0.024335	-0.650896	0.003105	-0.526295	-0.312470	-0.482005	0.246641	-0.780514
20688	9.269655	-0.727912	3.028036	-0.528345	-0.017455	-0.036630	-0.651457	0.002119	-0.526160	-0.321745	-0.479060	0.252187	-0.776778
20689	9.304006	-0.718885	2.960230	-0.569292	-0.028024	-0.041456	-0.650750	0.001551	-0.525047	-0.331650	-0.476271	0.258282	-0.772311
20690	9.337850	-0.694902	2.964750	-0.535584	-0.014729	-0.034056	-0.652017	0.001135	-0.526166	-0.340877	-0.473086	0.263867	-0.768353
20691	9.328485	-0.687804	2.930853	-0.557487	-0.031735	-0.035092	-0.652020	0.001694	-0.525036	-0.350422	-0.470287	0.269807	-0.763701
20692	9.309028	-0.687560	2.950208	-0.561932	-0.014582	-0.037023	-0.653153	0.002824	-0.525155	-0.359844	-0.466792	0.275678	-0.759354
20693	9.366384	-0.762613	2.987215	-0.550989	-0.010159	-0.033384	-0.653435	0.002543	-0.525016	-0.369283	-0.463591	0.281317	-0.754701
20694	9.362938	-0.642497	2.867475	-0.552766	-0.004752	-0.031648	-0.653718	0.002824	-0.524729	-0.378487	-0.459842	0.286939	-0.750306
20695	9.286273	-0.700650	2.766737	-0.542061	-0.048171	-0.018889	-0.653722	0.003381	-0.522756	-0.387270	-0.457097	0.292802	-0.745219
20696	9.396954	-0.681681	2.819539	-0.556775	-0.062296	-0.041953	-0.655979	0.002817	-0.520917	-0.396221	-0.454103	0.298736	-0.739971
20697	9.344212	-0.647696	2.790233	-0.536692	-0.046178	-0.041822	-0.658518	0.002540	-0.520478	-0.405170	-0.451414	0.304224	-0.734514
20698	9.451624	-0.654205	2.630679	-0.523897	-0.037210	-0.041699	-0.657808	0.000977	-0.516986	-0.413858	-0.448179	0.309382	-0.729480
20699	9.485168	-0.649372	2.664410	-0.550215	-0.026173	-0.052684	-0.660203	0.000281	-0.517677	-0.423062	-0.445066	0.314739	-0.723791
20700	9.381273	-0.595292	2.705024	-0.538294	-0.013756	-0.038483	-0.662171	-0.001547	-0.517400	-0.431862	-0.441221	0.319841	-0.718694
20701	9.402205	-0.570546	2.818291	-0.558119	0.017905	-0.042446	-0.661036	-0.002670	-0.519248	-0.441119	-0.437245	0.324941	-0.713193
20702	9.417024	-0.570912	2.774781	-0.541744	0.031522	-0.061795	-0.660321	-0.004926	-0.519277	-0.450446	-0.432741	0.329392	-0.708050
20703	9.371093	-0.560864	2.789228	-0.552427	0.056618	-0.042621	-0.660037	-0.005064	-0.520405	-0.459752	-0.428168	0.333970	-0.702684
20704	9.370725	-0.533900	2.849338	-0.564380	0.038711	-0.048842	-0.660307	-0.007166	-0.523237	-0.468997	-0.423134	0.338679	-0.697349
20705	9.358345	-0.482663	2.914026	-0.548928	0.045883	-0.053128	-0.657758	-0.009142	-0.524121	-0.478189	-0.418719	0.343116	-0.691578
20706	9.349045	-0.439255	2.889390	-0.552573	0.040432	-0.046055	-0.659716	-0.012794	-0.525830	-0.487163	-0.413621	0.347553	-0.686147
20707	9.320287	-0.385906	2.888833	-0.543438	0.038392	-0.024704	-0.657586	-0.015324	-0.528966	-0.495707	-0.409076	0.352121	-0.680398
20708	9.382776	-0.415179	2.908407	-0.554293	0.041989	-0.017767	-0.656741	-0.015187	-0.528409	-0.504175	-0.403617	0.356684	-0.675038
20709	9.426701	-0.328575	2.888051	-0.546889	0.063539	-0.012484	-0.657724	-0.015312	-0.532619	-0.512603	-0.398532	0.361045	-0.669371
20710	9.367681	-0.497010	2.948003	-0.536313	-0.005213	0.011026	-0.656029	-0.015734	-0.533761	-0.520056	-0.393563	0.365972	-0.663863
20711	9.540986	-0.570453	2.972755	-0.541900	-0.026778	0.009348	-0.656739	-0.014892	-0.532341	-0.527339	-0.389502	0.371277	-0.657537
20712	9.339911	-0.342650	2.868993	-0.559938	-0.010597	0.021416	-0.656865	-0.018415	-0.531815	-0.534664	-0.384174	0.376539	-0.651739
20713	9.322063	-0.404797	2.961534	-0.545290	-0.000008	0.037430	-0.660111	-0.018409	-0.531368	-0.541654	-0.379446	0.381721	-0.645694
20714	9.315263	-0.378442	2.917753	-0.561628	-0.005446	0.049661	-0.661510	-0.021224	-0.530965	-0.548519	-0.373712	0.387051	-0.640045
20715	9.248013	-0.361313	2.883822	-0.554607	-0.039611	0.037558	-0.661793	-0.021372	-0.528856	-0.555119	-0.369322	0.392685	-0.633437
20716	9.391538	-0.559965	2.953506	-0.545402	-0.027115	0.046436	-0.663769	-0.021085	-0.528837	-0.561596	-0.363969	0.397905	-0.627541
20717	9.426108	-0.454150	2.903951	-0.534472	-0.010778	0.028794	-0.666305	-0.022066	-0.528687	-0.568231	-0.359445	0.402796	-0.621021
20718	9.339489	-0.507150	2.844248	-0.559951	-0.003153	-0.005189	-0.665029	-0.023333	-0.529694	-0.575501	-0.353943	0.407435	-0.614426
20719	9.235131	-0.554508	2.895661	-0.561656	-0.008953	0.037259	-0.666867	-0.022343	-0.529670	-0.582080	-0.348943	0.412585	-0.607615
20720	9.333460	-0.639471	2.935140	-0.559823	-0.012656	0.047927	-0.666163	-0.022062	-0.529953	-0.588463	-0.343027	0.417581	-0.601391
20721	9.435892	-0.430075	2.898837	-0.560073	-0.034023	0.022450	-0.668139	-0.022203	-0.528534	-0.594833	-0.338402	0.422786	-0.594062
20722	9.524907	-0.411015	2.944417	-0.545337	0.018455	-0.008644	-0.669691	-0.022056	-0.529364	-0.601899	-0.332673	0.426723	-0.587328
20723	9.266665	-0.370598	2.963642	-0.539565	0.054165	0.021233	-0.669966	-0.023460	-0.530360	-0.608733	-0.327194	0.430489	-0.580575
20724	9.322439	-0.414799	2.908484	-0.556071	0.023568	0.026545	-0.669970	-0.022474	-0.530350	-0.615334	-0.320878	0.434596	-0.574045
20725	9.247569	-0.467615	2.889842	-0.559809	-0.001749	0.037251	-0.671520	-0.022608	-0.531604	-0.621464	-0.315597	0.439255	-0.566777
20726	9.175023	-0.602796	2.843119	-0.545643	-0.075856	0.053765	-0.673073	-0.022319	-0.532573	-0.626656	-0.310216	0.444518	-0.559886
20727	9.330581	-0.582843	2.712203	-0.547612	-0.091863	0.034419	-0.676319	-0.022458	-0.530862	-0.631777	-0.306072	0.450024	-0.551957
20728	9.195120	-0.622952	2.732163	-0.527653	-0.097383	0.034653	-0.681270	-0.020207	-0.526443	-0.636722	-0.301250	0.455112	-0.544707
20729	9.426975	-0.689998	2.679440	-0.544077	-0.108042	0.029260	-0.683111	-0.019226	-0.523607	-0.641562	-0.297315	0.460632	-0.536489
20730	9.356601	-0.591800	2.465794	-0.535259	-0.138441	-0.000520	-0.687486	-0.019364	-0.521325	-0.646394	-0.293083	0.465989	-0.528329
20731	9.483940	-0.665343	2.814407	-0.540731	-0.127499	-0.012151	-0.692284	-0.019930	-0.517358	-0.651299	-0.289723	0.471343	-0.519331
20732	9.310887	-0.565439	2.770029	-0.540498	-0.091515	-0.007967	-0.695671	-0.020209	-0.515648	-0.656510	-0.284924	0.475960	-0.511151
20733	9.215795	-0.595096	2.569925	-0.553435	-0.127386	-0.020297	-0.699633	-0.018241	-0.511801	-0.661388	-0.281399	0.481252	-0.501774
20734	9.380598	-0.647597	2.456719	-0.569990	-0.166060	-0.016682	-0.703572	-0.021340	-0.508991	-0.665955	-0.276965	0.486947	-0.492622
20735	9.353966	-0.654633	2.464083	-0.560630	-0.134799	0.007999	-0.707531	-0.020217	-0.505013	-0.670326	-0.273078	0.492409	-0.483347
20736	9.375784	-0.693635	2.433075	-0.542429	-0.145028	0.033930	-0.713728	-0.023169	-0.502466	-0.674265	-0.268230	0.497681	-0.475114
20737	9.231385	-0.634875	2.408449	-0.547138	-0.173875	0.036685	-0.718528	-0.023023	-0.500459	-0.677714	-0.264541	0.503547	-0.466006
20738	9.120589	-0.614964	2.389044	-0.555138	-0.144083	0.032851	-0.720786	-0.024022	-0.495110	-0.681565	-0.259456	0.508769	-0.457500
20739	9.218711	-0.742915	2.124536	-0.556830	-0.158893	0.078939	-0.726718	-0.023461	-0.489998	-0.684646	-0.254991	0.514592	-0.448816
20740	9.797974	-0.630232	2.175664	-0.550276	-0.235825	0.023002	-0.732098	-0.020370	-0.483739	-0.687427	-0.250834	0.520825	-0.439622
20741	9.985295	-0.785811	2.220644	-0.554026	-0.227201	-0.030157	-0.738320	-0.018403	-0.478047	-0.690557	-0.248081	0.526846	-0.428976
20742	9.918302	-0.814948	2.131652	-0.549680	-0.145751	0.025998	-0.745944	-0.017978	-0.473204	-0.694068	-0.243045	0.531673	-0.420146
20743	9.672049	-0.898177	2.101497	-0.532957	-0.111994	0.066620	-0.748919	-0.015726	-0.470487	-0.697296	-0.238502	0.536242	-0.411510
20744	9.532140	-0.848870	2.115633	-0.544088	-0.104008	-0.014969	-0.753730	-0.013191	-0.467049	-0.701378	-0.233575	0.540097	-0.402253
20745	9.351691	-0.714378	1.797824	-0.557029	-0.132549	-0.040604	-0.758240	-0.014736	-0.465344	-0.705180	-0.229938	0.544480	-0.391653
20746	9.616868	-0.795802	1.798378	-0.547938	-0.154567	0.001259	-0.759093	-0.013615	-0.462795	-0.708411	-0.225113	0.548979	-0.382230
20747	9.621427	-0.708345	1.874721	-0.533328	-0.118274	-0.034170	-0.763328	-0.013613	-0.460513	-0.712001	-0.221566	0.552840	-0.371929
20748	9.646761	-0.694927	1.727136	-0.546043	-0.097996	-0.076892	-0.767981	-0.014879	-0.457820	-0.716235	-0.217139	0.555998	-0.361558
20749	9.347731	-0.610813	1.736264	-0.540671	-0.118004	-0.062603	-0.770093	-0.016288	-0.455991	-0.719858	-0.213722	0.559606	-0.350668
20750	9.584597	-0.610162	1.692444	-0.550147	-0.155337	-0.110204	-0.774604	-0.017412	-0.453859	-0.723483	-0.209951	0.563289	-0.339410
20751	9.706548	-0.641051	1.513811	-0.551086	-0.166141	-0.108350	-0.777416	-0.020232	-0.451055	-0.726690	-0.207153	0.567274	-0.327430
20752	9.755311	-0.586001	1.476886	-0.539144	-0.161072	-0.076376	-0.781364	-0.021644	-0.447103	-0.729749	-0.203131	0.570907	-0.316652
20753	9.674916	-0.589737	1.571275	-0.540975	-0.170232	-0.060439	-0.787291	-0.021922	-0.444108	-0.732320	-0.199881	0.574894	-0.305373
20754	9.806512	-0.355968	1.210862	-0.548030	-0.130387	-0.074846	-0.793628	-0.025009	-0.443248	-0.735536	-0.195468	0.577950	-0.294537
20755	9.558867	-0.423042	1.057292	-0.542436	-0.125211	-0.055403	-0.799966	-0.027246	-0.443784	-0.738365	-0.191799	0.581129	-0.283407
20756	9.398180	-0.342372	0.655483	-0.554104	-0.077741	-0.117759	-0.808407	-0.031998	-0.449109	-0.742232	-0.187439	0.583085	-0.271975
20757	9.263783	-0.481748	1.420803	-0.521969	-0.268394	-0.178218	-0.820225	-0.038431	-0.454988	-0.743731	-0.186196	0.587619	-0.258650
20758	8.878078	-0.460285	1.372751	-0.561904	-0.483167	-0.322521	-0.835283	-0.046980	-0.457350	-0.743641	-0.186188	0.594603	-0.242446
20759	9.671637	-0.096435	1.609270	-0.543516	-0.484121	-0.215946	-0.848780	-0.058082	-0.455815	-0.742512	-0.186030	0.601969	-0.227379
20760	9.977845	0.135552	1.139904	-0.569211	-0.539942	-0.199865	-0.862283	-0.069060	-0.449218	-0.740761	-0.184608	0.609928	-0.212560
20761	10.376170	0.244948	0.869929	-0.561086	-0.413988	-0.177435	-0.870992	-0.079490	-0.441107	-0.739983	-0.183319	0.616133	-0.197988
20762	10.708754	0.416306	0.393956	-0.541762	-0.292493	-0.066378	-0.873656	-0.085435	-0.430466	-0.740287	-0.179561	0.620507	-0.186290
