# Supplementary material for: Identification of Haptic Based Guiding Using Hard Reins
Source: PLoS One. 2015 Jul 22;10(7):e0132020. doi: 10.1371/journal.pone.0132020 (PMC4511788; doi:10.1371/journal.pone.0132020)
Supplement: S9 File — (ZIP) [file pone.0132020.s009.zip › Exp2_MotionData2/Subject11/path1/T6/fh6.txt]

// Start Time: 0
// Sample rate: 25.0Hz
// Scenario: 4.9
// Firmware Version: 2.6.1
Counter	Acc_X	Acc_Y	Acc_Z	Gyr_X	Gyr_Y	Gyr_Z	Mag_X	Mag_Y	Mag_Z	Quat_w	Quat_x	Quat_y	Quat_z
20211	0.249860	-1.234271	-9.782592	-0.018984	-0.002169	0.017991	0.138829	-0.273649	0.684492	0.049831	-0.827217	0.558051	-0.042521
20212	0.211211	-1.238522	-9.698186	-0.041416	0.005660	0.031963	0.139892	-0.273933	0.684473	0.049146	-0.826915	0.558595	-0.042047
20213	0.168213	-1.171025	-9.759529	-0.023444	0.009222	0.018036	0.138561	-0.273648	0.685284	0.048744	-0.826742	0.558902	-0.041834
20214	0.168428	-1.139860	-9.792821	-0.043101	0.007486	0.012607	0.138685	-0.272817	0.686472	0.047995	-0.826655	0.559128	-0.041391
20215	0.183157	-1.108499	-9.725290	-0.050264	0.003095	0.010777	0.140005	-0.272269	0.687508	0.047203	-0.826595	0.559330	-0.040783
20216	0.200076	-1.104041	-9.797489	-0.018052	0.010105	0.014559	0.139220	-0.272819	0.685019	0.046840	-0.826460	0.559568	-0.040661
20217	0.238275	-1.152161	-9.745464	-0.005481	0.005833	-0.002966	0.137114	-0.273288	0.685356	0.046736	-0.826509	0.559507	-0.040616
20218	0.149543	-1.067160	-9.705266	0.021311	-0.004660	0.004284	0.139354	-0.271218	0.686525	0.047181	-0.826464	0.559531	-0.040700
20219	0.153638	-1.166166	-9.821806	0.007037	-0.001126	-0.001113	0.138815	-0.269965	0.686808	0.047357	-0.826487	0.559484	-0.040677
20220	0.122579	-1.122347	-9.729702	-0.007314	0.004092	0.005867	0.139212	-0.270384	0.687849	0.047232	-0.826443	0.559566	-0.040583
20221	0.154098	-1.107867	-9.633669	-0.003741	-0.003803	0.002331	0.139352	-0.271218	0.687313	0.047258	-0.826440	0.559582	-0.040390
20222	0.159384	-1.040865	-9.733891	-0.005552	-0.006427	0.009372	0.138289	-0.271352	0.687853	0.047283	-0.826363	0.559712	-0.040140
20223	0.198127	-1.028877	-9.647561	-0.021608	0.002314	-0.001299	0.139221	-0.271495	0.687312	0.046930	-0.826413	0.559688	-0.039850
20224	0.173387	-1.108370	-9.749207	-0.043018	0.011109	-0.010241	0.139359	-0.272051	0.686648	0.046124	-0.826579	0.559535	-0.039488
20225	0.206980	-1.137572	-9.773869	-0.025130	-0.001136	-0.011933	0.138555	-0.271770	0.688239	0.045737	-0.826755	0.559334	-0.039115
20226	0.216475	-1.161597	-9.740578	-0.014336	0.009382	-0.022399	0.139764	-0.273303	0.686629	0.045415	-0.827030	0.558958	-0.039056
20227	0.167693	-1.228640	-9.764962	-0.021496	0.012896	-0.020674	0.139493	-0.271496	0.685338	0.044923	-0.827288	0.558621	-0.038968
20228	0.134424	-1.155968	-9.682121	-0.058249	-0.003767	-0.012168	0.138974	-0.273854	0.685848	0.044029	-0.827497	0.558437	-0.038192
20229	0.138189	-0.972672	-9.511804	-0.098623	-0.015234	0.005152	0.139375	-0.274412	0.685836	0.042592	-0.827554	0.558560	-0.036752
20230	0.163312	-0.833634	-9.601753	-0.114680	-0.023956	-0.004666	0.139926	-0.277470	0.685272	0.040995	-0.827739	0.558518	-0.035005
20231	0.173325	-0.781088	-9.697375	-0.026937	-0.014274	-0.011913	0.140333	-0.278722	0.684727	0.040708	-0.827922	0.558305	-0.034392
20232	0.184989	-0.834480	-9.823071	0.042022	0.007655	-0.016629	0.140201	-0.278582	0.684205	0.041344	-0.828085	0.557984	-0.034928
20233	0.150132	-0.974353	-10.031076	0.071670	0.040997	-0.028642	0.141250	-0.276922	0.685388	0.042051	-0.828335	0.557469	-0.036345
20234	0.163602	-1.118606	-9.975168	0.046634	0.054981	-0.030571	0.139122	-0.276354	0.685426	0.042225	-0.828615	0.556948	-0.037728
20235	0.230174	-1.270124	-9.799627	0.018048	0.047961	-0.048483	0.138843	-0.274548	0.686500	0.041955	-0.829122	0.556147	-0.038685
20236	0.225116	-1.305813	-9.684627	0.028761	0.047937	-0.046651	0.138835	-0.273298	0.686512	0.041900	-0.829602	0.555360	-0.039765
20237	0.252170	-1.238541	-9.640824	0.057235	0.034731	-0.016527	0.136048	-0.273283	0.686555	0.042460	-0.829728	0.555044	-0.040918
20238	0.264971	-1.137570	-9.625353	0.041118	0.037335	-0.013094	0.136028	-0.270367	0.687372	0.042753	-0.829825	0.554802	-0.041931
20239	0.241418	-1.055484	-9.585751	0.030339	0.016324	-0.010582	0.137077	-0.268150	0.687378	0.043073	-0.829922	0.554590	-0.042477
20240	0.304838	-0.964781	-9.652552	0.008817	0.016281	0.002479	0.136810	-0.268010	0.687647	0.043078	-0.829896	0.554605	-0.042769
20241	0.391950	-0.934706	-9.821201	-0.028726	0.013665	-0.001345	0.135613	-0.266753	0.686101	0.042439	-0.829945	0.554594	-0.042609
20242	0.458857	-1.031637	-9.885384	-0.037516	0.019858	-0.033147	0.135885	-0.267726	0.685825	0.041605	-0.830349	0.554063	-0.042477
20243	0.394729	-1.218787	-9.896596	-0.029436	0.012905	-0.041944	0.136145	-0.267451	0.687006	0.040919	-0.830848	0.553376	-0.042340
20244	0.249333	-1.291967	-9.814465	0.028645	-0.004574	-0.032745	0.136137	-0.266340	0.687542	0.041455	-0.831212	0.552774	-0.042534
20245	0.245435	-1.166421	-9.671183	0.069675	-0.004653	-0.007750	0.135862	-0.265645	0.688998	0.042647	-0.831263	0.552556	-0.043175
20246	0.037915	-1.143259	-9.705177	0.045392	0.005834	0.023901	0.136907	-0.262317	0.688359	0.043395	-0.830980	0.552884	-0.043679
20247	0.046021	-1.025237	-9.631786	0.028360	0.025032	0.035322	0.135842	-0.262451	0.689425	0.043618	-0.830563	0.553444	-0.044305
20248	0.145732	-0.925174	-9.691583	0.002508	0.040790	0.021083	0.135047	-0.262446	0.689174	0.043263	-0.830313	0.553796	-0.044918
20249	0.230024	-0.969484	-9.767359	-0.012607	0.044229	0.007691	0.134365	-0.261547	0.688752	0.042561	-0.830220	0.553950	-0.045424
20250	0.342884	-1.059301	-9.747734	-0.035823	0.028475	-0.008449	0.134636	-0.262660	0.688999	0.041681	-0.830349	0.553823	-0.045432
20251	0.366465	-1.138842	-9.741642	-0.044850	0.010065	0.002850	0.132807	-0.267648	0.688715	0.040812	-0.830366	0.553895	-0.045021
20252	0.373032	-1.230571	-9.831682	-0.044878	-0.003051	0.007189	0.133079	-0.268760	0.688831	0.040143	-0.830337	0.554038	-0.044394
20253	0.332522	-1.157805	-9.736760	-0.021701	-0.017959	0.019666	0.133091	-0.270287	0.687896	0.039985	-0.830173	0.554345	-0.043764
20254	0.245703	-1.142605	-9.706995	0.003376	-0.017044	0.013712	0.133362	-0.270427	0.686446	0.040279	-0.830053	0.554530	-0.043434
20255	0.226801	-1.084698	-9.696552	0.040964	-0.006535	0.014923	0.133615	-0.269179	0.688030	0.041035	-0.829880	0.554713	-0.043690
20256	0.154868	-0.997489	-9.718931	0.031959	0.004038	0.027316	0.132811	-0.268130	0.692698	0.041581	-0.829569	0.555112	-0.044015
20257	0.120929	-1.012023	-9.838980	-0.098456	0.038244	-0.006985	0.132292	-0.270349	0.692684	0.039509	-0.829713	0.555091	-0.043474
20258	0.193719	-0.964426	-9.819833	-0.136081	0.033812	0.001524	0.132322	-0.273264	0.689108	0.036914	-0.829804	0.555212	-0.042448
20259	0.246583	-1.003142	-9.760647	-0.079732	0.026799	0.001884	0.131820	-0.277566	0.687759	0.035286	-0.829838	0.555308	-0.041912
20260	0.241548	-1.031945	-9.753724	-0.023432	0.002298	0.009251	0.130491	-0.278254	0.689348	0.034916	-0.829764	0.555465	-0.041610
20261	0.183613	-1.031272	-9.681112	-0.040492	-0.018716	0.014353	0.129191	-0.281300	0.686579	0.034462	-0.829667	0.555702	-0.040742
20262	0.266090	-0.993615	-9.700650	-0.118246	-0.015308	0.001401	0.130930	-0.285131	0.685154	0.032707	-0.829758	0.555791	-0.039099
20263	0.271411	-0.921788	-9.796010	-0.089604	-0.004792	0.005188	0.131459	-0.285968	0.686976	0.031278	-0.829780	0.555921	-0.037921
20264	0.305194	-0.922332	-9.887639	-0.026909	0.030237	0.004001	0.130950	-0.289576	0.686686	0.030535	-0.829752	0.555997	-0.038047
20265	0.266664	-0.907583	-9.882330	-0.001908	0.024980	0.013871	0.131489	-0.290133	0.685096	0.030237	-0.829598	0.556222	-0.038335
20266	0.272032	-0.835184	-9.790213	-0.017213	0.017915	0.030488	0.130310	-0.292348	0.684304	0.029813	-0.829278	0.556722	-0.038347
20267	0.310866	-0.811111	-9.684518	-0.071751	-0.003091	0.012382	0.130195	-0.294568	0.683101	0.028665	-0.829203	0.556958	-0.037391
20268	0.320604	-0.801448	-9.646035	-0.123631	0.012632	0.012940	0.129678	-0.297482	0.683868	0.026521	-0.829139	0.557242	-0.036142
20269	0.405223	-0.768690	-9.771338	-0.170167	0.023191	0.017074	0.127069	-0.303648	0.684812	0.023447	-0.829036	0.557635	-0.034526
20270	0.426740	-0.797834	-9.807910	-0.143263	0.019733	0.003147	0.128027	-0.307680	0.683050	0.020890	-0.829066	0.557775	-0.033179
20271	0.421881	-0.802548	-9.788694	-0.066441	-0.004795	0.023004	0.127141	-0.313089	0.679594	0.019851	-0.828857	0.558176	-0.032263
20272	0.422156	-0.764063	-9.788255	-0.016355	-0.006541	0.026895	0.128214	-0.314483	0.678907	0.019707	-0.828577	0.558618	-0.031887
20273	0.345594	-0.667006	-9.707164	-0.000250	0.017078	0.032426	0.127419	-0.315035	0.679439	0.019528	-0.828222	0.559141	-0.032074
20274	0.321779	-0.618858	-9.754474	-0.002020	0.002236	0.025328	0.128100	-0.318094	0.679398	0.019522	-0.827955	0.559540	-0.032004
20275	0.281224	-0.551035	-9.702871	-0.001115	0.007490	0.023616	0.127443	-0.319341	0.679658	0.019428	-0.827704	0.559913	-0.032025
20276	0.317362	-0.563301	-9.688903	0.005129	0.007470	0.027172	0.126649	-0.321421	0.682277	0.019483	-0.827395	0.560362	-0.032121
20277	0.336553	-0.580370	-9.715703	0.031133	0.005756	0.015011	0.125849	-0.321278	0.682947	0.019933	-0.827229	0.560571	-0.032477
20278	0.339336	-0.527597	-9.755980	-0.016304	0.005738	0.019963	0.127852	-0.321565	0.680155	0.019650	-0.827042	0.560867	-0.032307
20279	0.279155	-0.500689	-9.762362	-0.039600	-0.008257	0.023291	0.127201	-0.322950	0.678838	0.019086	-0.826819	0.561253	-0.031631
20280	0.288563	-0.536763	-9.736419	-0.009199	-0.007390	0.027029	0.127609	-0.323784	0.677378	0.019071	-0.826539	0.561683	-0.031321
20281	0.288648	-0.522544	-9.805957	0.035575	0.003144	0.023873	0.127609	-0.323506	0.676987	0.019619	-0.826274	0.562036	-0.031674
20282	0.274341	-0.493876	-9.906450	0.026669	0.005804	0.018544	0.127868	-0.322675	0.677517	0.020045	-0.826079	0.562289	-0.031988
20283	0.370470	-0.561715	-9.821534	-0.028830	-0.011751	0.016269	0.127720	-0.321147	0.679242	0.019685	-0.825933	0.562551	-0.031372
20284	0.355933	-0.570973	-9.739798	-0.052073	-0.001262	0.012613	0.127209	-0.323365	0.677257	0.018885	-0.825831	0.562765	-0.030686
20285	0.306942	-0.662510	-9.908670	-0.054614	0.002351	-0.013828	0.126685	-0.325307	0.678297	0.017921	-0.826024	0.562550	-0.030027
20286	0.156830	-0.721103	-9.787875	-0.068048	0.004117	-0.013889	0.127232	-0.327115	0.676825	0.016780	-0.826214	0.562345	-0.029260
20287	0.084575	-0.702898	-9.525064	-0.075215	-0.008149	-0.022777	0.127779	-0.329201	0.675614	0.015606	-0.826517	0.561989	-0.028191
20288	0.133149	-0.660341	-9.642763	-0.053713	-0.004629	-0.024374	0.127672	-0.332393	0.673613	0.014793	-0.826815	0.561610	-0.027445
20289	0.225338	-0.596543	-9.782227	0.001773	-0.004616	-0.023100	0.128733	-0.333094	0.674904	0.014865	-0.827093	0.561205	-0.027296
20290	0.298801	-0.455125	-9.757200	0.045617	0.000614	-0.021874	0.129928	-0.332823	0.674363	0.015638	-0.827345	0.560790	-0.027750
20291	0.376620	-0.374406	-9.905959	0.049159	0.023326	-0.002384	0.129527	-0.331709	0.673461	0.016183	-0.827360	0.560710	-0.028591
20292	0.357186	-0.388841	-9.956430	0.003590	0.028606	-0.013267	0.128466	-0.331981	0.673605	0.015951	-0.827501	0.560485	-0.029035
20293	0.303846	-0.421805	-9.860210	-0.071628	0.021562	-0.005021	0.128196	-0.331563	0.674008	0.014506	-0.827585	0.560430	-0.028491
20294	0.240583	-0.488640	-9.853222	-0.064481	-0.006403	-0.011233	0.126629	-0.335303	0.672812	0.013540	-0.827730	0.560284	-0.027592
20295	0.239666	-0.622762	-9.667285	0.003447	-0.029178	-0.008209	0.128753	-0.335732	0.673695	0.013912	-0.827854	0.560118	-0.027049
20296	0.220505	-0.603141	-9.592386	0.032088	-0.011684	-0.007047	0.128978	-0.331709	0.678461	0.014608	-0.827961	0.559938	-0.027142
20297	0.213545	-0.560105	-9.695181	-0.004570	0.005823	-0.004594	0.128581	-0.331984	0.678727	0.014465	-0.828028	0.559845	-0.027086
20298	0.221143	-0.507540	-9.790781	-0.000926	0.026853	-0.009768	0.127946	-0.331281	0.669286	0.014181	-0.828136	0.559675	-0.027449
20299	0.235684	-0.498238	-9.858097	0.014313	0.030375	-0.013170	0.128205	-0.330588	0.670077	0.014074	-0.828280	0.559437	-0.028011
20300	0.279200	-0.489162	-9.925666	0.030467	0.024281	-0.023658	0.127143	-0.330444	0.669832	0.014331	-0.828535	0.559018	-0.028686
20301	0.370802	-0.513757	-9.869056	0.021553	0.025136	-0.032565	0.126355	-0.333635	0.672439	0.014391	-0.828896	0.558452	-0.029249
20302	0.413901	-0.566858	-9.819565	0.017861	0.005822	-0.015064	0.126356	-0.333218	0.671655	0.014649	-0.829048	0.558208	-0.029476
20303	0.404164	-0.580906	-9.718697	0.007019	-0.009986	0.000659	0.127270	-0.333782	0.677021	0.014877	-0.829061	0.558192	-0.029291
20304	0.365841	-0.537279	-9.708250	0.001702	0.011033	-0.004571	0.127267	-0.333226	0.676764	0.014816	-0.829123	0.558094	-0.029420
20305	0.327493	-0.493954	-9.796350	-0.016156	0.019813	-0.007290	0.127676	-0.334895	0.676478	0.014320	-0.829215	0.557968	-0.029475
20306	0.414084	-0.542666	-9.773623	-0.026951	0.005763	0.000474	0.126506	-0.336274	0.671754	0.013845	-0.829214	0.557997	-0.029196
20307	0.436101	-0.504249	-9.739721	-0.014440	0.009244	0.004103	0.125722	-0.337936	0.670961	0.013498	-0.829183	0.558056	-0.029098
20308	0.404261	-0.566555	-9.744970	-0.039547	0.016215	0.018041	0.125556	-0.334465	0.674545	0.012709	-0.829008	0.558348	-0.028845
20309	0.346936	-0.479402	-9.707421	-0.028890	0.012688	0.034001	0.125568	-0.336688	0.674916	0.012101	-0.828645	0.558911	-0.028639
20310	0.303502	-0.469903	-9.858356	0.003497	0.023315	0.002572	0.125038	-0.337380	0.675837	0.011937	-0.828613	0.558943	-0.028989
20311	0.298430	-0.501369	-9.935586	0.030366	-0.007253	-0.010564	0.125317	-0.338213	0.673197	0.012510	-0.828745	0.558728	-0.029122
20312	0.307825	-0.541982	-9.820767	0.033928	0.000590	-0.007879	0.126113	-0.338496	0.673970	0.013098	-0.828825	0.558579	-0.029439
20313	0.293013	-0.589724	-9.739470	0.028584	0.006716	-0.014071	0.127154	-0.335585	0.675034	0.013489	-0.828988	0.558310	-0.029784
20314	0.293655	-0.498463	-9.784092	0.025008	-0.000275	-0.014984	0.125956	-0.335301	0.675581	0.013935	-0.829160	0.558033	-0.029989
20315	0.349254	-0.489387	-9.820519	0.013381	-0.001161	-0.015086	0.126479	-0.333915	0.675587	0.014161	-0.829342	0.557754	-0.030032
20316	0.323228	-0.412394	-9.879497	-0.003682	-0.004682	-0.000219	0.126627	-0.335860	0.674252	0.014189	-0.829356	0.557743	-0.029839
20317	0.337386	-0.460437	-9.822488	-0.010803	-0.009922	-0.011760	0.128086	-0.335590	0.674232	0.014109	-0.829513	0.557531	-0.029464
20318	0.303133	-0.527101	-9.685961	0.001746	-0.008166	-0.020480	0.128083	-0.335730	0.675282	0.014254	-0.829761	0.557168	-0.029279
20319	0.252230	-0.551021	-9.772322	-0.004538	0.004091	-0.009896	0.128210	-0.334619	0.675291	0.014127	-0.829887	0.556987	-0.029204
20320	0.280922	-0.589835	-9.806664	-0.007278	0.013677	0.005964	0.129407	-0.335459	0.676052	0.013895	-0.829845	0.557052	-0.029273
20321	0.271532	-0.551363	-9.834983	0.003426	0.004051	0.011306	0.129408	-0.335320	0.675265	0.013919	-0.829733	0.557218	-0.029279
20322	0.284213	-0.467215	-9.814897	0.010650	-0.000294	-0.004505	0.129533	-0.334349	0.676061	0.014133	-0.829799	0.557112	-0.029319
20323	0.284237	-0.462522	-9.853298	0.035693	-0.004659	-0.002574	0.130723	-0.333939	0.676704	0.014781	-0.829838	0.557027	-0.029540
20324	0.206175	-0.570360	-9.921163	0.035705	-0.011611	-0.006121	0.130319	-0.332965	0.676720	0.015535	-0.829915	0.556884	-0.029672
20325	0.220445	-0.606068	-9.763066	0.024049	-0.015151	-0.006234	0.130029	-0.330187	0.679117	0.016112	-0.830002	0.556741	-0.029586
20326	0.271704	-0.531695	-9.695356	0.007047	-0.002943	-0.003672	0.130555	-0.328384	0.677550	0.016296	-0.830066	0.556644	-0.029542
20327	0.336941	-0.527336	-9.676641	-0.012630	0.004029	-0.003809	0.130289	-0.328799	0.678338	0.016050	-0.830127	0.556569	-0.029365
20328	0.370420	-0.571109	-9.747134	-0.012642	0.004024	0.000579	0.130157	-0.328520	0.677686	0.015832	-0.830136	0.556569	-0.029216
20329	0.360744	-0.571231	-9.811946	0.003479	0.007547	-0.000168	0.130420	-0.328105	0.677818	0.015814	-0.830150	0.556546	-0.029281
20330	0.312453	-0.568624	-9.869183	-0.009034	0.002326	-0.002905	0.130419	-0.327410	0.677037	0.015674	-0.830207	0.556473	-0.029145
20331	0.321964	-0.590259	-9.840672	-0.007276	-0.000319	0.002377	0.131735	-0.326446	0.678602	0.015567	-0.830200	0.556496	-0.028960
20332	0.302684	-0.589653	-9.691483	-0.005461	0.000553	-0.007296	0.130932	-0.325331	0.678626	0.015503	-0.830312	0.556337	-0.028836
20333	0.312118	-0.618812	-9.764004	0.019584	0.004062	-0.002702	0.131449	-0.323807	0.680209	0.015793	-0.830350	0.556261	-0.029026
20334	0.293089	-0.577823	-9.780192	0.033883	-0.004680	-0.000853	0.131306	-0.321584	0.679314	0.016445	-0.830381	0.556185	-0.029251
20335	0.307688	-0.565608	-9.681636	0.001670	-0.004709	-0.002854	0.130761	-0.319915	0.680784	0.016536	-0.830432	0.556114	-0.029098
20336	0.259451	-0.555742	-9.724369	0.001670	0.009301	0.002501	0.131268	-0.316863	0.682646	0.016500	-0.830435	0.556105	-0.029194
20337	0.288787	-0.503295	-9.803333	0.014224	0.010195	-0.000926	0.131000	-0.315889	0.681609	0.016634	-0.830452	0.556064	-0.029426
20338	0.307421	-0.599598	-9.785374	0.021376	0.009314	-0.000902	0.130597	-0.316027	0.683190	0.016922	-0.830467	0.556016	-0.029744
20339	0.287712	-0.656902	-9.696934	0.032173	0.019836	-0.014011	0.131387	-0.314642	0.682798	0.017242	-0.830617	0.555750	-0.030342
20340	0.224815	-0.662190	-10.013711	0.011513	-0.002881	0.006048	0.131915	-0.314645	0.683578	0.017507	-0.830584	0.555790	-0.030344
20341	0.256396	-0.638178	-9.946410	0.021378	0.002360	0.000846	0.130729	-0.315472	0.682537	0.017857	-0.830583	0.555772	-0.030524
20342	0.268739	-0.608645	-9.696216	0.066200	0.000626	-0.025272	0.130324	-0.314914	0.683599	0.018969	-0.830829	0.555329	-0.031205
20343	0.253885	-0.661286	-9.643816	0.078741	0.020746	-0.024234	0.132301	-0.312981	0.684377	0.020056	-0.831071	0.554863	-0.032336
20344	0.350631	-0.642565	-9.567524	0.044758	0.012836	-0.032468	0.131616	-0.309645	0.684946	0.020674	-0.831441	0.554248	-0.032983
20345	0.403391	-0.686922	-9.779996	0.034054	0.030355	-0.028978	0.130685	-0.308945	0.684442	0.020904	-0.831745	0.553735	-0.033784
20346	0.432394	-0.680241	-9.881115	0.055516	0.024240	-0.025324	0.131062	-0.305475	0.684733	0.021579	-0.832014	0.553246	-0.034738
20347	0.446755	-0.697279	-9.910276	0.077855	0.030352	-0.016335	0.130119	-0.303804	0.686078	0.022541	-0.832156	0.552911	-0.036024
20348	0.374433	-0.682075	-9.842180	0.041062	0.019804	0.002768	0.129576	-0.302135	0.686628	0.023044	-0.832111	0.552911	-0.036732
20349	0.367233	-0.681490	-9.669061	0.007042	0.025882	0.004303	0.129315	-0.302967	0.686624	0.022886	-0.832059	0.552968	-0.037151
20350	0.360081	-0.667134	-9.712097	0.007060	0.023276	0.000775	0.129040	-0.301299	0.686645	0.022784	-0.832062	0.552941	-0.037541
20351	0.432330	-0.692003	-9.794724	0.001747	0.021546	-0.009869	0.128763	-0.299075	0.686408	0.022570	-0.832172	0.552764	-0.037836
20352	0.444023	-0.759616	-9.810055	0.026771	-0.010030	-0.008100	0.129008	-0.297896	0.686501	0.023158	-0.832291	0.552557	-0.037894
20353	0.393314	-0.763611	-9.672666	0.030252	-0.010084	0.009560	0.128731	-0.296645	0.687699	0.023782	-0.832197	0.552667	-0.037972
20354	0.311372	-0.739085	-9.726956	0.019634	0.007493	-0.009809	0.129520	-0.295400	0.687569	0.024055	-0.832323	0.552447	-0.038243
20355	0.291629	-0.796807	-9.775519	-0.000041	0.007507	-0.010838	0.129783	-0.294707	0.687177	0.023968	-0.832455	0.552249	-0.038284
20356	0.335587	-0.734052	-9.592513	0.012508	0.013601	-0.018660	0.129272	-0.298454	0.687673	0.024047	-0.832655	0.551923	-0.038584
20357	0.340491	-0.720018	-9.710164	0.019693	0.011009	-0.022137	0.129279	-0.299147	0.686878	0.024240	-0.832899	0.551524	-0.038904
20358	0.364275	-0.749560	-9.912569	0.001740	0.005843	-0.009915	0.129681	-0.297414	0.686936	0.024233	-0.833028	0.551326	-0.038951
20359	0.383877	-0.715509	-9.739297	0.006981	0.003997	0.013025	0.130741	-0.296586	0.686140	0.024316	-0.832896	0.551518	-0.038996
20360	0.330587	-0.739080	-9.717477	-0.030587	0.002258	0.009231	0.131269	-0.296033	0.685875	0.023826	-0.832847	0.551640	-0.038616
20361	0.296480	-0.777608	-9.818571	-0.030495	0.020693	-0.003034	0.129939	-0.296026	0.686684	0.023090	-0.832897	0.551602	-0.038529
20362	0.310709	-0.816015	-9.756645	-0.028688	0.004077	-0.013668	0.129410	-0.295745	0.685644	0.022593	-0.833077	0.551373	-0.038213
20363	0.301116	-0.806347	-9.766066	-0.005433	0.009329	-0.009950	0.130470	-0.296029	0.686676	0.022401	-0.833200	0.551195	-0.038213
20364	0.363742	-0.830708	-9.706799	0.012488	0.005824	-0.018669	0.129398	-0.294218	0.686447	0.022567	-0.833421	0.550842	-0.038381
20365	0.414593	-0.811811	-9.690196	0.034007	0.023323	-0.023748	0.129934	-0.295332	0.686822	0.022871	-0.833667	0.550410	-0.039059
20366	0.460329	-0.829286	-9.782124	0.032133	0.018033	-0.004410	0.129910	-0.291999	0.688301	0.023241	-0.833718	0.550275	-0.039640
20367	0.469962	-0.831870	-9.815886	0.017839	0.006676	-0.011607	0.129513	-0.292831	0.689349	0.023467	-0.833850	0.550049	-0.039862
20368	0.460219	-0.841599	-9.875999	0.014237	0.013670	-0.002794	0.128853	-0.293383	0.689091	0.023588	-0.833876	0.549983	-0.040174
20369	0.412178	-0.807393	-9.824719	0.023181	-0.014304	-0.011622	0.128986	-0.292828	0.688306	0.024133	-0.834022	0.549742	-0.040107
20370	0.395288	-0.807114	-9.776501	0.007112	-0.007297	-0.018759	0.130040	-0.291445	0.688304	0.024353	-0.834259	0.549380	-0.039997
20371	0.364310	-0.751327	-9.703487	0.001756	0.007569	-0.018725	0.129906	-0.293112	0.691442	0.024295	-0.834476	0.549049	-0.040062
20372	0.383101	-0.821568	-9.815017	0.005402	0.025105	-0.025702	0.130303	-0.293254	0.691960	0.024125	-0.834756	0.548599	-0.040478
20373	0.344547	-0.809299	-9.833772	-0.001791	0.020727	-0.018706	0.130167	-0.292558	0.691838	0.023864	-0.834964	0.548277	-0.040722
20374	0.387868	-0.831146	-9.788731	-0.021498	0.007576	-0.018916	0.128581	-0.293939	0.691848	0.023442	-0.835186	0.547970	-0.040547
20375	0.421109	-0.910748	-9.777915	0.005299	0.006676	-0.009939	0.129901	-0.292557	0.691710	0.023465	-0.835305	0.547782	-0.040630
20376	0.450856	-0.802797	-9.796158	-0.035860	0.019771	-0.004891	0.129118	-0.294219	0.690786	0.022682	-0.835392	0.547691	-0.040495
20377	0.405768	-0.691795	-9.794493	-0.175454	0.026730	0.001203	0.129142	-0.298107	0.690353	0.019472	-0.835449	0.547841	-0.038928
20378	0.377936	-0.532718	-9.758775	-0.436637	0.062548	-0.005818	0.127592	-0.305598	0.690302	0.011523	-0.835650	0.548017	-0.035114
20379	0.546207	-0.298687	-9.882517	-0.760411	0.068605	-0.025779	0.127051	-0.323786	0.685137	-0.001955	-0.835979	0.548051	-0.027834
20380	0.835323	-0.046703	-10.120058	-1.041036	0.101864	-0.078842	0.123521	-0.351121	0.676774	-0.020480	-0.836591	0.547148	-0.018044
20381	0.858833	0.198721	-10.033318	-1.137500	0.030198	-0.137920	0.121632	-0.384852	0.665038	-0.039904	-0.837415	0.545076	-0.005965
20382	0.802608	0.437590	-9.933948	-1.175137	0.002172	-0.134708	0.123992	-0.418746	0.653235	-0.059572	-0.837695	0.542835	0.006995
20383	0.714887	0.994675	-9.681630	-1.254077	-0.001481	-0.094628	0.124884	-0.450269	0.639771	-0.080551	-0.836969	0.540890	0.020806
20384	0.510469	1.781040	-9.473741	-1.252381	0.022959	-0.067874	0.126721	-0.482489	0.622870	-0.101668	-0.835460	0.538985	0.034142
20385	0.468782	2.361598	-9.293655	-1.289930	0.035173	-0.072382	0.125923	-0.517334	0.604670	-0.123547	-0.833361	0.536632	0.047666
20386	0.540059	2.875562	-9.365272	-1.377421	0.038721	-0.109050	0.127004	-0.554270	0.584187	-0.146722	-0.830848	0.533202	0.062130
20387	0.731589	3.314635	-9.236896	-1.545478	0.071892	-0.133917	0.129688	-0.590380	0.559221	-0.172975	-0.827418	0.528582	0.077848
20388	0.571789	3.927196	-9.117913	-2.050151	0.083985	-0.120638	0.130686	-0.628280	0.525857	-0.207394	-0.821068	0.522615	0.098535
20389	0.599953	4.817726	-8.862763	-2.523418	0.094301	-0.130050	0.130613	-0.678804	0.477802	-0.249309	-0.811080	0.514453	0.123826
20390	0.674653	5.439143	-8.351566	-2.774835	0.095775	-0.136234	0.130952	-0.727777	0.419390	-0.294482	-0.797668	0.504086	0.151337
20391	0.430525	6.387058	-7.329103	-3.310164	0.090132	-0.099378	0.131404	-0.784110	0.344489	-0.347209	-0.777690	0.490873	0.183544
20392	0.433535	7.457414	-6.538097	-3.997437	0.074871	-0.093667	0.131203	-0.829596	0.248693	-0.408446	-0.748753	0.472678	0.221622
20393	0.215422	7.962845	-4.631660	-4.460463	0.021818	-0.060098	0.136659	-0.858165	0.139058	-0.473377	-0.710074	0.450035	0.263016
20394	0.156240	8.758948	-3.227982	-4.740694	-0.038896	-0.072784	0.138109	-0.870038	0.008902	-0.537542	-0.662681	0.422510	0.305594
20395	0.358978	9.018332	-1.265515	-4.515591	-0.072610	-0.053694	0.140715	-0.852202	-0.121239	-0.594110	-0.611521	0.393361	0.344009
20396	0.116391	9.482636	0.501259	-4.052347	-0.106033	-0.059121	0.133251	-0.811537	-0.255725	-0.640299	-0.561242	0.364843	0.376713
20397	0.317748	9.244904	1.883645	-3.368984	-0.105249	-0.055996	0.132507	-0.761934	-0.348773	-0.675480	-0.516356	0.339373	0.402405
20398	0.020623	9.525546	3.230576	-2.771259	-0.090321	-0.096408	0.140136	-0.711386	-0.412093	-0.701604	-0.478081	0.316839	0.422851
20399	0.024497	8.699724	3.766636	-2.370178	-0.041178	-0.154290	0.141086	-0.659139	-0.466494	-0.721965	-0.444737	0.295502	0.440061
20400	0.168339	7.867380	4.099523	-2.026853	-0.043030	-0.113243	0.143475	-0.609963	-0.509650	-0.738106	-0.415383	0.277091	0.453737
20401	0.151671	7.537953	4.877009	-1.991566	-0.064365	-0.032075	0.136237	-0.554906	-0.542617	-0.753473	-0.385042	0.259424	0.465532
20402	0.374866	8.312531	6.253971	-2.061538	-0.064771	-0.025477	0.133656	-0.501820	-0.575544	-0.768094	-0.353164	0.240853	0.476757
20403	0.276690	7.722207	7.243070	-2.168004	-0.001939	-0.039355	0.140514	-0.452814	-0.605635	-0.782347	-0.319474	0.219646	0.487468
20404	0.441242	7.432300	7.247931	-2.297736	0.013727	-0.037709	0.139985	-0.390576	-0.632853	-0.795858	-0.283479	0.196632	0.497580
20405	0.459758	6.625805	7.848982	-2.601833	0.018880	-0.082387	0.142570	-0.319331	-0.654512	-0.808807	-0.241986	0.169674	0.508414
20406	0.473442	5.141304	8.533611	-2.915943	0.060676	-0.084847	0.136250	-0.226653	-0.670042	-0.820842	-0.195342	0.138453	0.518546
20407	0.664203	3.796948	8.305002	-3.022478	0.082495	-0.066486	0.139213	-0.135835	-0.679952	-0.830693	-0.146190	0.105245	0.526784
20408	0.450685	2.615429	9.168125	-2.714936	0.050070	-0.052222	0.145917	-0.052956	-0.683824	-0.836934	-0.101521	0.075606	0.532465
20409	0.599600	1.807965	9.784864	-2.004821	-0.009462	-0.024575	0.146030	0.015369	-0.676707	-0.840058	-0.067491	0.054274	0.535539
20410	0.758481	1.050276	10.185776	-1.448516	-0.067216	-0.008605	0.147034	0.065911	-0.667548	-0.841477	-0.042373	0.039924	0.537147
20411	1.073624	0.529698	10.652960	-1.179339	-0.086596	0.000124	0.138491	0.112893	-0.655389	-0.842166	-0.021175	0.028687	0.538038
20412	1.103997	0.389704	10.571774	-1.096218	-0.048140	0.032555	0.135604	0.146928	-0.644891	-0.842733	-0.002120	0.017776	0.538034
20413	1.112119	0.195275	9.937353	-1.149768	0.032456	0.043003	0.140743	0.173424	-0.639582	-0.843011	0.017365	0.004887	0.537593
20414	1.091769	-0.276922	9.638876	-1.096068	0.074513	0.057561	0.142370	0.206184	-0.627326	-0.843040	0.035096	-0.008106	0.536644
20415	0.949894	-0.530741	9.651603	-0.715121	0.088545	0.106200	0.145898	0.232268	-0.616217	-0.843540	0.046641	-0.017273	0.534759
20416	0.800098	-0.571515	10.135457	-0.133651	0.064046	0.113855	0.148291	0.246927	-0.608384	-0.844592	0.048226	-0.019822	0.532865
20417	0.548936	-0.569939	10.010259	0.243971	0.034534	0.098955	0.150827	0.246082	-0.611058	-0.845826	0.044135	-0.017793	0.531332
20418	0.356117	-0.515769	9.928423	0.256722	0.032972	0.051530	0.153814	0.237043	-0.615527	-0.846566	0.039478	-0.015601	0.530589
20419	0.236867	-0.627145	9.384987	-0.032969	0.026996	0.019462	0.154900	0.234261	-0.617936	-0.846710	0.040153	-0.016305	0.530286
20420	0.188468	-0.964853	8.946493	-0.229665	-0.029727	-0.019230	0.155926	0.239392	-0.616062	-0.846312	0.044418	-0.018155	0.530523
20421	0.118659	-1.267726	8.833054	-0.152621	-0.034856	-0.040755	0.154037	0.243984	-0.614936	-0.845722	0.047793	-0.019040	0.531138
20422	0.098636	-1.701588	9.232087	-0.011415	-0.034850	-0.023031	0.152707	0.247089	-0.613940	-0.845468	0.048420	-0.018483	0.531505
20423	0.112154	-1.519421	9.844548	0.059953	-0.010557	0.014606	0.151904	0.248483	-0.614176	-0.845655	0.047932	-0.017596	0.531283
20424	-0.213424	-1.128978	10.056142	0.061685	-0.005288	0.025385	0.151776	0.248206	-0.615228	-0.845973	0.046990	-0.016808	0.530886
20425	-0.119842	-0.863791	9.705072	0.038566	-0.001706	0.005878	0.151774	0.248762	-0.615485	-0.846044	0.046737	-0.016315	0.530810
20426	-0.192925	-0.954463	9.757537	0.015416	-0.043608	-0.033212	0.150600	0.246270	-0.617331	-0.845708	0.047004	-0.015315	0.531351
20427	-0.246152	-0.977270	10.029327	0.010160	-0.047072	-0.066742	0.147802	0.247395	-0.616226	-0.844995	0.047697	-0.014314	0.532450
20428	-0.124374	-0.838173	10.205330	0.072849	-0.036599	-0.080358	0.147519	0.250591	-0.616453	-0.844205	0.046934	-0.012776	0.533808
20429	0.001098	-0.863658	10.098133	0.089096	-0.008652	-0.096085	0.145523	0.248891	-0.617253	-0.843239	0.045853	-0.011571	0.535455
20430	0.388620	-0.685585	9.539231	0.025613	-0.003437	-0.087784	0.145127	0.248616	-0.617249	-0.842310	0.045533	-0.011091	0.536953
20431	0.656701	-1.006342	9.158289	-0.075534	-0.010494	-0.071943	0.142459	0.251964	-0.619014	-0.841445	0.047241	-0.011627	0.538148
20432	0.693921	-1.214904	9.482442	-0.158103	0.003291	-0.022329	0.141908	0.254465	-0.617405	-0.841038	0.049926	-0.013296	0.538504
20433	0.512842	-0.882962	9.809886	-0.061521	-0.007207	-0.021548	0.140939	0.260579	-0.615884	-0.840720	0.051359	-0.013768	0.538852
20434	0.284999	-1.010233	10.084385	-0.045300	-0.018480	-0.058443	0.140666	0.261692	-0.615606	-0.840036	0.052391	-0.013819	0.539818
20435	0.178026	-1.095865	10.084391	-0.263506	-0.001744	-0.082824	0.139592	0.265772	-0.614341	-0.838828	0.057157	-0.016506	0.541137
20436	0.409458	-1.833024	10.304652	-0.549830	-0.035130	-0.101117	0.136308	0.278424	-0.607203	-0.837052	0.066846	-0.021683	0.542592
20437	0.267111	-1.478257	10.329187	-0.469220	-0.022796	-0.114469	0.134072	0.293709	-0.600317	-0.835123	0.075298	-0.026206	0.544255
20438	0.597133	-1.584919	10.113607	-0.133095	0.047031	-0.023766	0.133208	0.303294	-0.596792	-0.834623	0.077077	-0.028337	0.544665
20439	1.172101	-1.883465	9.912935	0.074270	0.065210	0.032214	0.134668	0.303286	-0.596552	-0.835018	0.075431	-0.028607	0.544276
20440	0.735195	-1.508384	9.536461	0.079826	0.006897	-0.013561	0.136815	0.300359	-0.598453	-0.834975	0.074086	-0.027766	0.544570
20441	0.751483	-1.251648	9.371029	0.185646	-0.040155	-0.074591	0.135526	0.295368	-0.601242	-0.834423	0.071787	-0.024877	0.545862
20442	0.475527	-1.351376	9.131850	0.387983	-0.069735	-0.100517	0.131321	0.288953	-0.607049	-0.833878	0.066177	-0.019266	0.547628
20443	0.415215	-1.020011	9.578420	0.443443	-0.064540	-0.106186	0.129146	0.278137	-0.612508	-0.833266	0.059833	-0.013100	0.549468
20444	0.162121	-0.620831	9.686138	0.289667	-0.036495	-0.124673	0.125746	0.272883	-0.618287	-0.832223	0.055494	-0.009093	0.551581
20445	0.384822	-0.545645	9.670661	0.101865	-0.010331	-0.136572	0.123263	0.267900	-0.621057	-0.830805	0.054198	-0.007555	0.553868
20446	0.613703	-0.606415	9.259397	-0.066305	-0.021727	-0.137911	0.121302	0.264024	-0.623299	-0.829193	0.055617	-0.007713	0.556136
20447	0.772669	-1.015283	9.676335	-0.372573	-0.077131	-0.108762	0.119657	0.271112	-0.620051	-0.827530	0.062922	-0.010350	0.557788
20448	0.687877	-1.034157	9.539919	-0.417597	-0.085898	-0.049133	0.116113	0.285482	-0.613786	-0.826431	0.070856	-0.013458	0.558399
20449	0.380511	-0.791262	9.528539	-0.206473	-0.063915	-0.033274	0.113929	0.293964	-0.610515	-0.825751	0.075220	-0.014549	0.558807
20450	0.243932	-0.652130	9.843769	0.103200	-0.029692	-0.051979	0.113520	0.295494	-0.610100	-0.825320	0.073919	-0.012762	0.559661
20451	0.419927	-0.694237	9.894643	0.151749	0.008857	-0.093844	0.111013	0.293842	-0.611786	-0.824465	0.071509	-0.010961	0.561270
20452	0.657658	-0.879114	9.823169	-0.110992	0.022883	-0.157498	0.109154	0.294408	-0.612540	-0.822515	0.073173	-0.012293	0.563882
20453	0.810419	-1.130354	9.857418	-0.168186	-0.003370	-0.182780	0.108203	0.298302	-0.612618	-0.820178	0.076176	-0.013744	0.566848
20454	0.750891	-1.361256	9.749456	-0.028536	-0.015587	-0.195977	0.105525	0.299510	-0.610621	-0.817900	0.076932	-0.013448	0.570035
20455	0.616436	-1.271801	10.342899	0.075190	-0.003402	-0.194250	0.101808	0.300920	-0.612652	-0.815774	0.075936	-0.012113	0.573236
20456	0.683940	-0.941222	10.072122	-0.030212	0.068370	-0.202636	0.099402	0.304266	-0.613370	-0.813369	0.075752	-0.013202	0.576644
20457	0.901433	-1.260113	10.172332	-0.230472	0.085818	-0.237649	0.098836	0.308989	-0.611081	-0.810217	0.078701	-0.016761	0.580580
20458	0.860850	-1.525037	9.958130	-0.139176	0.127881	-0.228057	0.098548	0.312600	-0.610516	-0.807283	0.079605	-0.020025	0.584428
20459	0.837834	-1.681015	9.233090	-0.012022	0.100107	-0.239577	0.096928	0.316774	-0.609399	-0.804392	0.078869	-0.021259	0.588456
20460	0.404751	-1.797771	9.276343	0.087134	0.021481	-0.229340	0.096010	0.315669	-0.610709	-0.801801	0.077370	-0.020153	0.592219
20461	0.318107	-1.750487	9.532470	0.171993	-0.019587	-0.221747	0.091906	0.315195	-0.611412	-0.799415	0.075079	-0.017342	0.595817
20462	0.253364	-1.361527	9.924460	0.143297	-0.006564	-0.212125	0.087960	0.311052	-0.614940	-0.797083	0.072998	-0.015147	0.599250
20463	0.451789	-1.287716	9.397235	-0.022960	0.019725	-0.225611	0.084800	0.307599	-0.616897	-0.794312	0.073323	-0.015308	0.602875
20464	0.577379	-1.277421	9.151115	-0.087402	-0.036265	-0.230720	0.080802	0.310537	-0.617201	-0.791392	0.075279	-0.015384	0.606461
20465	0.408008	-1.326360	9.233732	0.023530	-0.087792	-0.245038	0.074826	0.310431	-0.616322	-0.788452	0.076165	-0.013251	0.610219
20466	0.297554	-1.252040	9.658551	0.086241	-0.120118	-0.283431	0.067273	0.309918	-0.619365	-0.785128	0.076405	-0.009810	0.614524
20467	0.625966	-1.269049	9.693912	0.159797	-0.097460	-0.314683	0.060401	0.305873	-0.621295	-0.781484	0.075254	-0.005761	0.619343
20468	0.823237	-1.380551	9.916854	0.049110	-0.025744	-0.357613	0.054590	0.303130	-0.625042	-0.777099	0.074905	-0.004150	0.624891
20469	0.736746	-1.319636	9.951949	-0.113619	0.021505	-0.369164	0.049133	0.305798	-0.624801	-0.772271	0.076530	-0.005286	0.630644
20470	0.532916	-1.455311	9.899271	-0.222573	0.049633	-0.405068	0.044300	0.312348	-0.620066	-0.766770	0.079443	-0.008179	0.636934
20471	0.689779	-1.803269	9.778550	-0.168701	0.061969	-0.441756	0.038146	0.319600	-0.617798	-0.760812	0.081409	-0.010538	0.643760
20472	0.561894	-1.435756	9.288764	-0.055973	0.046354	-0.428530	0.033209	0.322403	-0.614937	-0.755151	0.081814	-0.011206	0.650329
20473	0.403641	-1.619380	9.403384	-0.090760	0.044686	-0.456979	0.026162	0.324246	-0.614154	-0.748999	0.082792	-0.012303	0.657264
20474	0.524685	-1.930032	10.338594	-0.182954	0.059435	-0.477059	0.020672	0.329474	-0.611759	-0.742357	0.084929	-0.014748	0.664437
20475	0.692760	-2.059341	10.169818	-0.025240	0.107672	-0.511936	0.016539	0.331717	-0.610360	-0.735422	0.084113	-0.015835	0.672182
20476	0.753914	-2.266293	9.508358	0.245094	0.104398	-0.523242	0.009652	0.329812	-0.611850	-0.728702	0.079330	-0.013137	0.680094
20477	0.535418	-1.741366	9.136529	0.368752	0.062659	-0.562844	0.003092	0.320130	-0.618152	-0.721532	0.073357	-0.008196	0.688435
20478	0.853868	-2.123750	9.182261	0.567609	0.033013	-0.625121	-0.004639	0.306704	-0.624999	-0.713635	0.064871	0.000116	0.697508
20479	1.191941	-1.807000	9.798277	0.479941	0.001320	-0.653242	-0.013800	0.289400	-0.633964	-0.705034	0.058153	0.007564	0.706744
20480	1.080925	-1.833136	10.447804	0.088066	0.048286	-0.656840	-0.023017	0.280789	-0.636033	-0.695779	0.056192	0.008945	0.715998
20481	0.991767	-1.456025	10.049126	-0.335758	0.120088	-0.684229	-0.031113	0.280417	-0.635256	-0.685524	0.059214	0.003137	0.725631
20482	0.671581	-0.953385	9.209242	-0.496744	0.088803	-0.681773	-0.038232	0.291004	-0.628344	-0.674930	0.064752	-0.004430	0.735021
20483	0.459937	-0.494769	9.194710	-0.300311	0.052846	-0.599246	-0.045739	0.300623	-0.622880	-0.665647	0.068258	-0.008882	0.743085
20484	0.350170	-0.663268	9.659993	-0.196802	0.020346	-0.560731	-0.052942	0.304826	-0.619314	-0.656977	0.070740	-0.011262	0.750500
20485	0.290726	-0.876384	9.821492	-0.271884	0.004626	-0.587800	-0.060157	0.311251	-0.616251	-0.647696	0.074509	-0.014683	0.758105
20486	0.598692	-1.037307	9.896299	-0.278724	0.022180	-0.655763	-0.072678	0.316732	-0.612328	-0.637247	0.078040	-0.018169	0.766483
20487	1.143932	-1.111161	9.946026	-0.200810	0.055300	-0.664067	-0.082000	0.319558	-0.607955	-0.626656	0.080118	-0.021015	0.774882
20488	0.826061	-0.986087	9.921365	-0.089749	0.090457	-0.677107	-0.089325	0.322096	-0.604666	-0.615903	0.080191	-0.022406	0.783410
20489	0.682587	-0.781166	9.708646	0.036573	0.127367	-0.695349	-0.097005	0.319083	-0.604973	-0.604932	0.078159	-0.022371	0.792116
20490	0.349628	-0.746710	9.901790	0.055654	0.148575	-0.758475	-0.105203	0.314129	-0.605422	-0.592846	0.075536	-0.022054	0.801462
20491	0.479154	-0.520306	9.545157	-0.011226	0.158299	-0.794159	-0.113921	0.306957	-0.605624	-0.579938	0.073540	-0.022988	0.811009
20492	0.360155	-0.617651	9.658029	-0.156360	0.146818	-0.759998	-0.121080	0.306163	-0.606442	-0.567221	0.073388	-0.026064	0.819875
20493	-0.229148	-0.640773	10.032982	-0.242414	0.138086	-0.737582	-0.128924	0.306621	-0.603428	-0.554618	0.074261	-0.030609	0.828219
20494	0.030695	-0.777288	10.101274	-0.315744	0.113521	-0.755936	-0.135861	0.310823	-0.600129	-0.541464	0.076412	-0.035931	0.836473
20495	0.462655	-1.155932	10.085983	-0.088494	0.097725	-0.759831	-0.145554	0.310597	-0.598407	-0.528476	0.076245	-0.037402	0.844689
20496	1.195157	-1.374015	9.856036	0.264683	0.074788	-0.708254	-0.155456	0.303294	-0.601349	-0.516779	0.072783	-0.032599	0.852396
20497	1.784109	-1.407863	9.727988	0.321533	0.066568	-0.616409	-0.163046	0.287370	-0.605989	-0.506633	0.068738	-0.026974	0.858994
20498	1.586884	-1.287020	9.413821	0.041996	0.097000	-0.514268	-0.166442	0.279754	-0.609034	-0.497749	0.066998	-0.026491	0.864324
20499	1.431107	-1.448766	9.569598	-0.114838	0.109186	-0.464204	-0.170732	0.278022	-0.608302	-0.489472	0.066560	-0.028989	0.868992
20500	1.304577	-1.591277	9.838241	-0.190134	0.103850	-0.443621	-0.174583	0.277487	-0.607197	-0.481400	0.066950	-0.032685	0.873329
20501	1.153190	-1.834445	10.163624	-0.259828	0.103884	-0.474981	-0.176320	0.278329	-0.605323	-0.472641	0.068040	-0.037644	0.877818
20502	0.753530	-1.654434	9.803813	-0.379529	0.100618	-0.507422	-0.181942	0.284051	-0.601503	-0.463080	0.070317	-0.044532	0.882400
20503	0.587854	-1.851160	9.548212	-0.315028	0.091151	-0.521951	-0.187973	0.290609	-0.595828	-0.453293	0.072183	-0.050284	0.887010
20504	0.737518	-1.857304	9.493974	-0.155707	0.097309	-0.531387	-0.193024	0.290635	-0.593912	-0.443495	0.072479	-0.053127	0.891760
20505	0.937356	-2.264269	9.064558	-0.090493	0.074558	-0.506455	-0.199647	0.287615	-0.592921	-0.434213	0.072599	-0.054779	0.896208
20506	1.054399	-2.125384	9.199674	-0.086190	0.072573	-0.467714	-0.203460	0.290082	-0.590899	-0.425585	0.072637	-0.056243	0.900243
20507	0.899814	-2.140071	9.508484	0.082680	0.091734	-0.418794	-0.207536	0.283995	-0.592080	-0.418030	0.070884	-0.055059	0.903988
20508	1.131868	-2.114796	9.713470	0.097587	0.068748	-0.364205	-0.212263	0.276107	-0.593662	-0.411473	0.069306	-0.053324	0.907217
20509	1.061890	-1.768061	9.655571	-0.086857	0.063404	-0.333753	-0.214901	0.273484	-0.593911	-0.405201	0.069381	-0.055098	0.909925
20510	1.000088	-1.615102	9.177168	-0.258513	0.075752	-0.345473	-0.217709	0.275302	-0.590961	-0.398435	0.070558	-0.059908	0.912514
20511	0.889396	-1.561244	9.202777	-0.109847	0.065398	-0.379630	-0.218628	0.274197	-0.592008	-0.391241	0.070860	-0.062026	0.915457
20512	1.077989	-1.878983	9.606087	0.101372	0.076749	-0.402853	-0.222181	0.268801	-0.591745	-0.383880	0.069241	-0.060172	0.918815
20513	0.786155	-1.819778	9.344904	0.198045	0.048939	-0.412718	-0.225589	0.262017	-0.592812	-0.376476	0.067493	-0.056465	0.922238
20514	1.093955	-2.009088	9.575612	-0.025655	0.086350	-0.405537	-0.229246	0.253291	-0.595470	-0.368829	0.066632	-0.057015	0.925351
20515	0.968517	-2.347762	10.197703	-0.186815	0.133423	-0.387201	-0.231768	0.252054	-0.593342	-0.361227	0.066176	-0.061094	0.928118
20516	1.133794	-2.549794	10.624176	-0.232448	0.163033	-0.391051	-0.233880	0.249565	-0.592416	-0.353422	0.065387	-0.066044	0.930836
20517	1.017860	-2.518481	9.555990	-0.175980	0.131813	-0.392450	-0.234541	0.249291	-0.592802	-0.345676	0.064913	-0.069927	0.933490
20518	0.652006	-2.360703	9.878220	-0.072737	0.051171	-0.303738	-0.234816	0.249708	-0.590824	-0.339813	0.064968	-0.071222	0.935539
20519	0.602929	-1.792835	9.822682	0.121840	0.012510	-0.205399	-0.237571	0.245281	-0.592665	-0.336088	0.064413	-0.068964	0.937091
20520	0.625728	-1.280727	9.020806	0.078706	-0.006738	-0.144867	-0.240319	0.238214	-0.592168	-0.333460	0.064294	-0.067236	0.938163
20521	0.605282	-1.111204	9.344997	-0.204306	-0.076954	-0.112784	-0.242289	0.234059	-0.591260	-0.331161	0.067454	-0.070579	0.938510
20522	0.427259	-1.044610	10.217357	-0.204674	-0.080721	-0.056358	-0.244321	0.238789	-0.587111	-0.329915	0.070487	-0.073789	0.938479
20523	0.538735	-0.664290	10.593306	0.099281	-0.044146	0.002420	-0.245405	0.241988	-0.586143	-0.330145	0.070824	-0.071737	0.938532
20524	0.541493	-0.266227	10.201285	0.366109	-0.015073	-0.019232	-0.245611	0.233104	-0.588592	-0.330297	0.068800	-0.064716	0.939139
20525	0.873964	-0.320588	8.962472	0.346853	-0.042659	-0.092649	-0.247704	0.219827	-0.594704	-0.329057	0.067572	-0.057792	0.940115
20526	0.558504	-0.547759	9.380787	0.157204	-0.092495	-0.127656	-0.252133	0.206242	-0.596480	-0.326939	0.068506	-0.054035	0.941009
20527	0.554967	-0.378280	9.733674	-0.032396	-0.057583	-0.144745	-0.254774	0.203757	-0.596464	-0.324205	0.070071	-0.054013	0.941841
20528	0.643826	-0.444179	9.648028	-0.037710	0.007136	-0.135776	-0.256618	0.200989	-0.595938	-0.321554	0.070411	-0.054560	0.942692
20529	1.158295	-1.104814	9.657624	-0.173704	0.069926	-0.122731	-0.256889	0.201963	-0.596056	-0.318887	0.070444	-0.058012	0.943389
20530	1.426583	-1.423060	10.098698	-0.281207	0.092428	-0.100678	-0.257463	0.206824	-0.591664	-0.316445	0.070693	-0.063746	0.943823
20531	1.296475	-1.379024	10.008994	0.021255	0.085586	-0.109022	-0.258407	0.210997	-0.594235	-0.314276	0.069201	-0.063609	0.944667
20532	1.228678	-1.398310	9.821886	0.278901	0.079564	-0.097453	-0.257029	0.203074	-0.595648	-0.312691	0.066151	-0.058685	0.945729
20533	0.917374	-1.034740	9.934505	0.198345	0.097951	-0.086353	-0.256961	0.193910	-0.600207	-0.311169	0.063282	-0.055282	0.946633
20534	1.004357	-1.032581	10.075585	-0.018227	0.143290	-0.066648	-0.256940	0.191411	-0.601940	-0.309690	0.060840	-0.056417	0.947210
20535	1.058228	-1.603106	10.061350	-0.102334	0.170376	-0.061127	-0.255217	0.191680	-0.601701	-0.308178	0.058444	-0.059178	0.947686
20536	1.051913	-1.792413	9.492007	-0.002205	0.131106	-0.040297	-0.251463	0.187217	-0.604824	-0.307225	0.056104	-0.059964	0.948087
20537	0.892685	-1.767473	9.375897	-0.002088	0.117239	-0.066726	-0.249462	0.186651	-0.606699	-0.305782	0.054119	-0.060515	0.948634
20538	0.523903	-1.985647	8.667545	-0.116537	0.091236	-0.072859	-0.249868	0.188320	-0.607333	-0.304133	0.053273	-0.063188	0.949037
20539	0.364370	-2.014920	8.913740	-0.113007	0.030016	-0.087117	-0.246952	0.189138	-0.607501	-0.302291	0.053643	-0.065346	0.949459
20540	0.128405	-1.956531	10.101361	-0.023756	0.017576	-0.074119	-0.248678	0.188730	-0.606690	-0.300806	0.053634	-0.065807	0.949899
20541	0.183377	-1.699502	10.130280	0.001368	0.045571	-0.080848	-0.250649	0.187493	-0.610351	-0.299187	0.052981	-0.065926	0.950439
20542	0.509392	-1.664380	9.075149	0.116026	0.005509	-0.092562	-0.250216	0.181380	-0.610156	-0.297508	0.052388	-0.063639	0.951154
20543	0.718104	-1.853936	8.972626	0.140880	-0.041844	-0.060929	-0.251652	0.178195	-0.612004	-0.296525	0.052543	-0.060628	0.951649
20544	0.921362	-1.815254	9.555362	-0.009745	-0.019457	-0.002092	-0.253481	0.174039	-0.613594	-0.296464	0.053057	-0.060680	0.951636
20545	0.750974	-1.678094	9.926141	-0.152965	-0.007296	0.005791	-0.253504	0.177372	-0.612510	-0.296395	0.054229	-0.063551	0.951404
20546	0.507567	-1.608875	9.917019	0.004618	-0.019367	-0.021214	-0.256139	0.173914	-0.612504	-0.295987	0.054681	-0.063310	0.951522
20547	0.468599	-1.647747	9.690982	0.233716	-0.041970	-0.031954	-0.257970	0.169341	-0.612785	-0.295662	0.054258	-0.058588	0.951949
20548	0.652966	-1.529066	9.642686	0.267754	-0.052484	-0.041467	-0.260708	0.162970	-0.616484	-0.295190	0.053806	-0.053118	0.952442
20549	0.666096	-1.380166	9.601022	0.121942	-0.043767	-0.043352	-0.261988	0.155200	-0.617331	-0.294519	0.054087	-0.050506	0.952776
20550	0.752095	-1.173937	9.614669	0.124542	-0.042968	-0.023928	-0.265268	0.149664	-0.619438	-0.294199	0.054280	-0.047839	0.953001
20551	0.665009	-1.238050	10.491883	0.140641	0.002307	-0.028985	-0.268468	0.142438	-0.620930	-0.293774	0.053552	-0.045152	0.953305
20552	0.626717	-1.198426	10.766665	0.176632	0.078461	-0.058393	-0.268955	0.136610	-0.623870	-0.292734	0.051154	-0.042167	0.953893
20553	0.673496	-0.701724	9.707234	0.212656	0.080468	-0.077398	-0.268248	0.131193	-0.627350	-0.291381	0.048545	-0.038499	0.954599
20554	0.524549	-0.585842	9.467101	0.065957	0.019317	-0.096239	-0.268079	0.126334	-0.629634	-0.289551	0.047949	-0.037243	0.955235
20555	0.569310	-0.740336	9.400044	-0.048788	-0.043781	-0.065625	-0.270458	0.124264	-0.629224	-0.288258	0.049211	-0.037838	0.955538
20556	0.438694	-0.788130	9.955825	0.087085	-0.003630	-0.041562	-0.272804	0.118446	-0.631873	-0.287497	0.048893	-0.036098	0.955851
20557	0.535493	-0.412974	10.137227	0.165037	-0.001779	-0.072621	-0.275487	0.112369	-0.634497	-0.286245	0.048105	-0.032819	0.956385
20558	0.649974	-0.254707	9.484314	0.220041	-0.015477	-0.151562	-0.276258	0.108068	-0.634923	-0.283515	0.047324	-0.028361	0.957379
20559	0.530074	-0.475007	9.502043	0.225538	-0.032857	-0.186841	-0.279780	0.098228	-0.636281	-0.280138	0.046841	-0.023609	0.958526
20560	0.652451	-0.581986	9.439671	0.108402	-0.032000	-0.201848	-0.282917	0.090608	-0.637885	-0.276311	0.047026	-0.021149	0.959684
20561	0.539162	-0.556686	9.558709	-0.014288	-0.032950	-0.180679	-0.286336	0.084793	-0.637628	-0.272815	0.047866	-0.021002	0.960646
20562	0.496244	-0.483813	9.682494	-0.032377	-0.027817	-0.139353	-0.289777	0.082450	-0.636811	-0.270028	0.048718	-0.021327	0.961383
20563	0.365499	-0.547752	9.718873	-0.019890	-0.011277	-0.122479	-0.292628	0.083567	-0.636515	-0.267632	0.049124	-0.021463	0.962029
20564	0.554825	-0.416554	9.843728	-0.053979	0.005203	-0.100671	-0.292630	0.082732	-0.634422	-0.265552	0.049439	-0.022420	0.962567
20565	0.187425	-0.459823	9.702192	-0.045923	0.019327	-0.093407	-0.295553	0.084555	-0.636461	-0.263676	0.049355	-0.023245	0.963067
20566	-0.188574	-0.384736	10.487429	-0.052254	0.043764	-0.092373	-0.297139	0.083453	-0.636710	-0.261680	0.048912	-0.024383	0.963606
20567	-0.558889	-0.152162	10.087111	-0.109436	0.082423	-0.086314	-0.296617	0.085533	-0.637485	-0.259850	0.047863	-0.026770	0.964091
20568	-0.767291	-0.234167	9.482291	-0.113760	0.049426	-0.112841	-0.297032	0.086922	-0.634970	-0.257434	0.047644	-0.029102	0.964682
20569	-0.624158	-0.484949	9.641608	-0.055675	0.012623	-0.113530	-0.297573	0.088869	-0.635205	-0.255173	0.047591	-0.030074	0.965255
20570	-0.359954	-0.679889	9.492879	0.013816	-0.019039	-0.054215	-0.299695	0.088047	-0.634393	-0.254098	0.048004	-0.029647	0.965531
20571	0.257138	-0.836140	9.524214	0.081768	-0.071689	-0.061178	-0.299817	0.085548	-0.633365	-0.253032	0.048808	-0.027605	0.965831
20572	0.374102	-0.701207	9.899698	0.094274	-0.096272	-0.073528	-0.304039	0.081684	-0.634127	-0.251710	0.050315	-0.025213	0.966165
20573	0.715957	-1.204788	10.487020	0.053023	-0.035296	-0.054441	-0.304159	0.078907	-0.633102	-0.250725	0.050551	-0.023938	0.966441
20574	0.829858	-1.134825	10.059023	0.043268	0.036473	-0.040164	-0.303889	0.077377	-0.631940	-0.249929	0.049733	-0.023232	0.966707
20575	0.821432	-0.961644	10.037052	0.042386	0.046972	-0.038332	-0.300973	0.078195	-0.632239	-0.249205	0.048438	-0.022617	0.966974
20576	0.782030	-1.062891	9.863178	0.052899	0.074880	0.023523	-0.298285	0.073460	-0.634034	-0.249629	0.046800	-0.021978	0.966960
20577	0.382423	-0.873459	9.438582	0.079566	0.074971	0.074993	-0.295886	0.071781	-0.634219	-0.251120	0.044730	-0.020918	0.966696
20578	0.565625	-0.918271	9.410048	0.039989	0.059065	0.116880	-0.295230	0.073166	-0.634347	-0.253343	0.043422	-0.020534	0.966183
20579	0.627050	-1.110933	9.489021	-0.017618	0.032617	0.181511	-0.292584	0.075096	-0.634893	-0.256822	0.042626	-0.021260	0.965284
20580	0.368093	-0.862637	9.794544	0.032476	0.007291	0.169570	-0.290212	0.077443	-0.634118	-0.260075	0.042330	-0.020803	0.964436
20581	0.480297	-0.713653	10.033233	0.103182	0.015118	0.161293	-0.290475	0.077861	-0.635423	-0.263269	0.041249	-0.019102	0.963651
20582	0.466502	-0.621669	10.188231	0.064801	0.048360	0.147055	-0.288609	0.077853	-0.637815	-0.266094	0.040003	-0.018217	0.962944
20583	0.548368	-0.647114	9.942079	0.011226	0.058908	0.132580	-0.284745	0.075749	-0.638683	-0.268637	0.038575	-0.018495	0.962291
20584	0.572511	-0.638570	9.651149	0.007630	0.030079	0.135975	-0.283030	0.077684	-0.638690	-0.271205	0.037989	-0.018602	0.961592
20585	0.656770	0.004926	9.496787	0.059493	-0.007543	0.139851	-0.283036	0.078239	-0.637897	-0.273941	0.037582	-0.017574	0.960851
20586	0.559253	0.195059	10.071841	0.095454	0.004734	0.090867	-0.280629	0.076978	-0.640966	-0.275716	0.037020	-0.015820	0.960396
20587	0.586961	0.021301	9.954238	0.086769	0.013626	0.037925	-0.279684	0.074612	-0.641792	-0.276498	0.036090	-0.014256	0.960231
20588	0.579270	-0.045564	10.092937	0.126182	0.032880	0.029456	-0.279679	0.072945	-0.640364	-0.277105	0.034836	-0.012022	0.960133
20589	0.680937	-0.334822	10.108029	0.179848	0.061808	0.035193	-0.277330	0.069054	-0.643703	-0.277879	0.032474	-0.008913	0.960026
20590	0.540931	-0.319970	9.888288	0.111795	0.059212	0.052361	-0.275176	0.064598	-0.644962	-0.278904	0.030790	-0.007115	0.959799
20591	0.470924	-0.314788	9.831268	0.022296	0.038218	0.053419	-0.272509	0.062500	-0.644893	-0.279926	0.029762	-0.006911	0.959535
20592	0.535966	-0.325977	9.484478	0.033045	0.033013	0.058751	-0.271181	0.063466	-0.646611	-0.281028	0.029019	-0.006482	0.959239
20593	0.599237	-0.259033	9.513543	0.016812	0.039913	0.088611	-0.270118	0.063739	-0.647412	-0.282719	0.028001	-0.006411	0.958772
20594	0.565315	-0.273354	9.463199	-0.024320	0.051300	0.087480	-0.266944	0.065805	-0.647309	-0.284335	0.027227	-0.007202	0.958311
20595	0.440269	-0.208975	9.746224	-0.081568	0.029426	0.070286	-0.265629	0.068159	-0.647568	-0.285620	0.026983	-0.008942	0.957921
20596	0.478118	-0.328630	10.042553	-0.113754	0.046866	0.061260	-0.265120	0.071906	-0.647539	-0.286679	0.026807	-0.011407	0.957584
20597	0.434780	-0.313579	10.134433	-0.061770	0.057417	0.042306	-0.263276	0.073839	-0.646497	-0.287430	0.025927	-0.012910	0.957364
20598	0.423824	-0.141789	9.651000	0.086827	0.062809	0.042576	-0.260629	0.075770	-0.647437	-0.288236	0.024297	-0.011616	0.957181
20599	0.450535	-0.122608	9.699059	0.158437	0.047091	0.029818	-0.259284	0.073263	-0.648402	-0.288856	0.022359	-0.008819	0.957071
20600	0.483465	-0.252110	9.908792	0.103801	0.043513	0.034653	-0.255672	0.069633	-0.650464	-0.289517	0.021004	-0.007084	0.956916
20601	0.433330	-0.170067	9.866905	0.045688	0.040041	0.025438	-0.253647	0.065180	-0.652772	-0.290000	0.019867	-0.006395	0.956799
20602	0.416744	-0.141140	9.886541	0.043984	0.059230	0.016649	-0.251452	0.064606	-0.652567	-0.290282	0.018559	-0.005889	0.956743
20603	0.346273	-0.198693	9.763911	0.094168	0.085556	0.010073	-0.248527	0.064452	-0.653926	-0.290480	0.016283	-0.004527	0.956732
20604	0.296264	-0.097562	9.671770	0.151437	0.096093	0.014972	-0.246110	0.060551	-0.655578	-0.290765	0.013647	-0.002178	0.956695
20605	0.218954	-0.101827	9.653160	0.142453	0.087353	0.021066	-0.243158	0.055398	-0.656200	-0.291181	0.011062	0.000096	0.956604
20606	0.238635	-0.053637	9.730455	0.052935	0.082041	0.027446	-0.241018	0.053860	-0.658349	-0.291670	0.009268	0.000640	0.956474
20607	0.127763	-0.028319	9.861490	-0.006163	0.061029	0.027856	-0.238757	0.053293	-0.658914	-0.292182	0.008060	0.000221	0.956329
20608	0.093438	-0.090052	9.995739	0.054595	0.050593	0.034469	-0.236694	0.053008	-0.659720	-0.292806	0.006856	0.000979	0.956147
20609	0.107759	-0.109760	9.880022	0.140521	0.047148	0.029790	-0.235610	0.049808	-0.660557	-0.293373	0.005061	0.003438	0.955978
20610	0.117709	-0.066776	9.803519	0.086867	0.061146	0.029457	-0.234266	0.046884	-0.660607	-0.293901	0.003468	0.004752	0.955818
20611	0.266522	-0.193065	9.786362	0.009784	0.050525	0.056103	-0.233996	0.046328	-0.660879	-0.294958	0.002395	0.004678	0.955496
20612	0.141434	-0.124801	9.766595	-0.056457	0.043534	0.061815	-0.230810	0.047700	-0.663279	-0.296088	0.001986	0.003355	0.955153
20613	0.093818	-0.032722	9.866607	-0.049359	0.048748	0.074253	-0.229502	0.050887	-0.662741	-0.297487	0.001310	0.002150	0.954723
20614	-0.007332	0.004268	9.906361	0.002584	0.047060	0.062326	-0.227513	0.050598	-0.661724	-0.298628	0.000482	0.001933	0.954368
20615	-0.088824	0.093553	9.792724	0.033052	0.047131	0.055544	-0.226324	0.051981	-0.662516	-0.299669	-0.000654	0.002310	0.954040
20616	-0.165571	0.168603	9.755793	-0.011611	0.041936	0.039378	-0.225388	0.051143	-0.663064	-0.300372	-0.001300	0.001854	0.953819
20617	-0.074608	0.054999	9.806579	-0.063485	0.033158	0.030105	-0.224871	0.054335	-0.664354	-0.300929	-0.001594	0.000475	0.953645
20618	-0.086569	0.071828	9.773227	-0.009709	0.019238	0.006662	-0.223542	0.053911	-0.663984	-0.301009	-0.001819	0.000190	0.953620
20619	0.035893	-0.031931	9.977675	-0.031240	0.023512	0.014389	-0.221428	0.055010	-0.662955	-0.301264	-0.002117	-0.000516	0.953538
20620	0.210086	0.014682	9.933446	-0.024203	0.030401	0.044383	-0.220893	0.054451	-0.663231	-0.302059	-0.002468	-0.001143	0.953285
20621	0.118674	0.067934	9.809866	0.016924	0.031313	0.055301	-0.221042	0.057786	-0.663852	-0.303090	-0.003186	-0.000968	0.952956
20622	0.065558	0.068438	9.839172	-0.026151	0.032996	0.083206	-0.217992	0.058046	-0.663371	-0.304628	-0.003575	-0.001645	0.952463
20623	-0.016693	0.049684	9.789193	-0.044137	0.025981	0.102457	-0.217738	0.060406	-0.664008	-0.306559	-0.003811	-0.002591	0.951841
20624	-0.132181	0.110576	9.742821	0.002439	0.034802	0.095828	-0.216677	0.061235	-0.665067	-0.308326	-0.004411	-0.002734	0.951267
20625	-0.253007	0.099443	9.726911	0.088248	0.031321	0.114098	-0.215076	0.060393	-0.666150	-0.310464	-0.005569	-0.001187	0.950568
20626	-0.262112	0.178716	9.670218	0.090112	0.044484	0.103606	-0.215351	0.059837	-0.662474	-0.312371	-0.006894	0.000278	0.949935
20627	-0.249724	0.224175	9.622563	0.032878	0.054104	0.101468	-0.212959	0.060936	-0.664864	-0.314271	-0.008147	0.000639	0.949298
20628	-0.269695	0.109560	9.888137	0.025030	0.050589	0.051984	-0.211700	0.060091	-0.664775	-0.315207	-0.009181	0.000821	0.948978
20629	-0.202585	0.037042	9.942003	0.033149	0.040982	0.032587	-0.210356	0.058279	-0.666652	-0.315797	-0.010187	0.001254	0.948771
20630	0.001526	-0.123341	9.928784	0.050193	0.021720	0.016686	-0.208229	0.057157	-0.665908	-0.316055	-0.010833	0.002090	0.948677
20631	0.141110	-0.191630	9.977268	0.024327	0.006845	-0.007405	-0.208093	0.056878	-0.666307	-0.315886	-0.011109	0.002549	0.948729
20632	0.146363	-0.133817	10.018746	-0.009611	0.022597	-0.017278	-0.207426	0.056319	-0.666454	-0.315502	-0.011395	0.002238	0.948854
20633	0.103380	-0.061745	9.880545	-0.024059	0.022556	0.016131	-0.208082	0.055212	-0.666849	-0.315791	-0.011633	0.001676	0.948756
20634	-0.088973	0.074179	9.749239	-0.056334	0.034918	0.033697	-0.206689	0.056459	-0.666318	-0.316364	-0.011855	0.000412	0.948564
20635	-0.335009	0.110066	9.845510	-0.043858	0.047193	0.046248	-0.205503	0.058258	-0.666975	-0.317228	-0.012433	-0.000674	0.948268
20636	-0.278899	0.191242	9.790680	0.025900	0.019205	0.046656	-0.201530	0.059764	-0.666626	-0.318048	-0.012879	-0.000275	0.947987
20637	-0.314371	0.292855	9.893100	0.051010	-0.001752	0.025644	-0.201917	0.058099	-0.667031	-0.318497	-0.013135	0.000753	0.947833
20638	-0.235125	0.229797	9.925340	0.108322	-0.001737	0.013688	-0.201239	0.055874	-0.667589	-0.318665	-0.013709	0.002839	0.947764
20639	-0.146263	0.159551	9.991063	0.140610	-0.019209	-0.010855	-0.202806	0.050882	-0.666695	-0.318393	-0.014202	0.005673	0.947835
20640	-0.095933	0.112822	9.783393	0.146990	-0.040115	-0.037339	-0.202245	0.046714	-0.668453	-0.317571	-0.014299	0.008722	0.948087
20641	-0.018583	0.126356	9.686742	0.097801	-0.025261	-0.035019	-0.205543	0.043121	-0.668439	-0.316848	-0.014392	0.010772	0.948306
20642	-0.063879	0.206280	9.750542	-0.023916	-0.000828	-0.021690	-0.206723	0.041462	-0.670013	-0.316347	-0.014146	0.010335	0.948482
20643	-0.237886	0.186081	9.780653	-0.102589	0.015844	-0.031848	-0.205680	0.043677	-0.668300	-0.315748	-0.013743	0.008317	0.948707
20644	-0.252509	0.166988	9.792577	-0.111572	0.014078	-0.024871	-0.205165	0.046035	-0.667496	-0.315222	-0.013227	0.006122	0.948906
20645	-0.243383	0.094556	9.726771	-0.077611	0.022820	-0.012271	-0.205577	0.048398	-0.667466	-0.314987	-0.013111	0.004531	0.948995
20646	-0.218843	0.147445	9.780045	-0.061624	0.022747	0.012520	-0.205464	0.052287	-0.668217	-0.315158	-0.013070	0.003239	0.948944
20647	-0.177688	0.140397	9.981433	-0.036667	-0.003660	0.024880	-0.207538	0.053683	-0.667923	-0.315614	-0.012704	0.002601	0.948799
20648	-0.092910	0.175881	10.002740	-0.002662	-0.012421	0.020671	-0.206751	0.054094	-0.665961	-0.315915	-0.012367	0.002652	0.948703
20649	-0.027610	0.191994	9.932661	0.033253	-0.005361	-0.002848	-0.206618	0.054371	-0.666486	-0.315827	-0.012400	0.003352	0.948730
20650	0.051880	0.169224	9.768278	-0.009681	-0.005364	-0.001423	-0.207546	0.053681	-0.665690	-0.315704	-0.012154	0.003220	0.948774
20651	0.022700	0.138432	9.849894	-0.047138	0.015672	-0.024530	-0.205417	0.053949	-0.667821	-0.315225	-0.012064	0.002264	0.948938
20652	-0.002097	0.051664	9.728936	-0.048843	0.027109	-0.036845	-0.205957	0.055618	-0.667797	-0.314426	-0.012189	0.001175	0.949203
20653	-0.206118	-0.098094	9.748269	-0.052451	0.026372	-0.036799	-0.205760	0.057149	-0.667376	-0.313714	-0.012259	0.000040	0.949438
20654	-0.171917	-0.040852	9.676528	-0.057030	0.035059	-0.008600	-0.205619	0.056454	-0.668698	-0.313395	-0.012484	-0.001247	0.949540
20655	-0.251053	0.027941	9.947191	-0.078558	0.029759	-0.005220	-0.204844	0.058671	-0.666324	-0.313288	-0.012453	-0.002897	0.949572
20656	-0.354358	0.105443	9.857642	-0.040127	0.015799	0.002989	-0.206180	0.060762	-0.667333	-0.313205	-0.012419	-0.003739	0.949597
20657	-0.320517	0.109997	9.859805	0.013518	0.002667	0.007729	-0.204846	0.059782	-0.667626	-0.313323	-0.012460	-0.003464	0.949559
20658	-0.262413	0.133339	9.775451	0.009907	0.000021	0.016494	-0.205776	0.059926	-0.667479	-0.313502	-0.012441	-0.003254	0.949500
20659	-0.209486	0.104177	9.813114	-0.025845	-0.004361	0.005621	-0.206311	0.060485	-0.667203	-0.313590	-0.012103	-0.003676	0.949474
20660	-0.195123	0.084969	9.860839	-0.002647	-0.008771	0.017220	-0.207256	0.062850	-0.666639	-0.313801	-0.011838	-0.003649	0.949408
20661	-0.132525	0.060278	9.811946	0.031438	-0.008728	-0.000178	-0.209373	0.060778	-0.665314	-0.313764	-0.011772	-0.002951	0.949423
20662	-0.098932	0.031077	9.787286	0.026109	-0.007840	-0.008159	-0.208299	0.059940	-0.667441	-0.313465	-0.011704	-0.002389	0.949525
20663	-0.142501	0.014771	9.849964	-0.011485	-0.001734	-0.004878	-0.208566	0.060358	-0.667432	-0.313349	-0.011495	-0.002550	0.949565
20664	-0.147628	-0.026140	9.830311	-0.011497	0.003512	-0.000460	-0.209234	0.060500	-0.666633	-0.313199	-0.011407	-0.002772	0.949615
20665	-0.154867	-0.023825	9.782330	0.004635	-0.013948	-0.010095	-0.210158	0.059950	-0.667281	-0.312981	-0.011061	-0.002554	0.949692
20666	-0.120898	-0.002339	9.815932	0.026124	-0.005206	-0.011675	-0.210561	0.060230	-0.666352	-0.312601	-0.011042	-0.002010	0.949818
20667	-0.108839	-0.007001	9.895089	-0.000697	0.005275	-0.015364	-0.211483	0.059680	-0.667395	-0.312282	-0.011021	-0.002015	0.949923
20668	-0.123437	-0.021401	9.868611	0.004642	0.005270	-0.008273	-0.210292	0.059951	-0.666885	-0.311965	-0.011067	-0.001944	0.950027
20669	-0.128308	-0.024062	9.772484	0.022580	0.005313	-0.015189	-0.211619	0.059819	-0.666734	-0.311644	-0.011187	-0.001510	0.950132
20670	-0.123681	-0.055104	9.858612	0.011807	0.014022	-0.007315	-0.212680	0.059547	-0.666458	-0.311310	-0.011444	-0.001356	0.950239
20671	-0.113735	-0.012164	9.767688	-0.016784	0.007049	-0.015471	-0.214805	0.059836	-0.666686	-0.310993	-0.011345	-0.001686	0.950343
20672	-0.093906	0.040796	9.873812	-0.025755	-0.000075	-0.010318	-0.214213	0.059133	-0.665928	-0.310580	-0.011100	-0.002159	0.950480
20673	-0.115717	0.031228	9.835434	-0.006086	0.019172	-0.000406	-0.214877	0.058859	-0.665133	-0.310546	-0.011293	-0.002354	0.950489
20674	-0.132719	0.016972	9.849838	-0.011491	0.013908	0.005705	-0.215952	0.061086	-0.665094	-0.310461	-0.011404	-0.002639	0.950514
20675	-0.132887	-0.007029	9.866387	-0.013284	0.006909	0.003899	-0.215691	0.061223	-0.664046	-0.310511	-0.011315	-0.002895	0.950498
20676	-0.154186	0.053310	9.879283	0.031419	-0.005335	0.007724	-0.216220	0.061365	-0.664825	-0.310477	-0.011327	-0.002245	0.950511
20677	-0.146971	0.050701	9.831120	0.015396	0.015693	-0.002892	-0.216614	0.060256	-0.664304	-0.310390	-0.011581	-0.002008	0.950536
20678	-0.147258	0.012084	9.787416	-0.000689	0.012209	-0.007435	-0.214623	0.060523	-0.664858	-0.310082	-0.011726	-0.002080	0.950635
20679	-0.181134	0.002713	9.782795	-0.028406	0.026213	-0.007578	-0.216227	0.062754	-0.665073	-0.309916	-0.011906	-0.002744	0.950685
20680	-0.215277	-0.042840	9.744110	-0.036486	0.017470	-0.003261	-0.214892	0.061636	-0.665630	-0.309664	-0.011930	-0.003529	0.950765
20681	-0.229668	-0.026184	9.648287	-0.031119	0.006996	-0.003250	-0.212384	0.063288	-0.664339	-0.309582	-0.011729	-0.004129	0.950791
20682	-0.239528	-0.059297	9.806620	-0.036519	0.017452	0.002028	-0.212777	0.062318	-0.664080	-0.309404	-0.011753	-0.004912	0.950845
20683	-0.237037	-0.053991	9.974903	-0.042821	0.009535	0.003713	-0.212930	0.065929	-0.664435	-0.309456	-0.011531	-0.005752	0.950826
20684	-0.215280	-0.045084	9.796961	-0.040091	0.012202	-0.000664	-0.214796	0.066216	-0.662697	-0.309240	-0.011433	-0.006572	0.950893
20685	-0.210646	-0.054864	9.715157	-0.025796	0.005302	-0.000542	-0.215653	0.067061	-0.663842	-0.309207	-0.011235	-0.007064	0.950902
20686	-0.196591	-0.117338	9.772000	-0.006212	-0.012243	0.014499	-0.213129	0.066909	-0.664145	-0.309270	-0.010884	-0.007084	0.950886
20687	-0.161856	0.007883	9.907736	-0.024118	0.001703	0.017956	-0.214330	0.068722	-0.665422	-0.309589	-0.010630	-0.007516	0.950781
20688	-0.166646	0.012790	9.927061	-0.015073	0.013995	-0.000436	-0.214740	0.069278	-0.662914	-0.309389	-0.010720	-0.007871	0.950842
20689	-0.138005	-0.031040	9.825364	-0.024023	0.000010	-0.001449	-0.213289	0.070519	-0.662399	-0.309340	-0.010429	-0.008288	0.950858
20690	-0.121372	-0.071783	9.916084	0.000123	0.006988	0.000500	-0.215669	0.069283	-0.663031	-0.309177	-0.010481	-0.008311	0.950910
20691	-0.119017	-0.079121	9.882331	0.015332	0.008744	0.002378	-0.216476	0.070954	-0.662871	-0.309191	-0.010595	-0.008030	0.950907
20692	-0.133494	-0.089072	9.778925	0.015348	-0.004434	0.002290	-0.216419	0.071223	-0.662228	-0.309107	-0.010523	-0.007692	0.950938
20693	-0.128666	-0.091317	9.843751	0.008170	-0.001834	0.005768	-0.215082	0.070245	-0.663309	-0.309188	-0.010387	-0.007480	0.950915
20694	-0.162483	-0.091192	9.798378	0.029621	-0.004447	0.011213	-0.215867	0.068861	-0.664361	-0.309259	-0.010405	-0.006869	0.950896
20695	-0.184790	-0.170477	9.771221	0.026080	-0.007038	0.002358	-0.215600	0.068582	-0.664368	-0.309271	-0.010279	-0.006289	0.950897
20696	-0.225450	-0.117100	9.817851	0.007309	0.003462	0.000519	-0.215328	0.067192	-0.663730	-0.309141	-0.010307	-0.006154	0.950941
20697	-0.239716	-0.090125	9.950476	-0.015116	0.008657	0.010955	-0.214400	0.066908	-0.663090	-0.309324	-0.010229	-0.006457	0.950880
20698	-0.222834	-0.088322	9.796529	0.000151	0.019200	0.005816	-0.212541	0.066759	-0.662988	-0.309301	-0.010513	-0.006554	0.950884
20699	-0.234969	-0.093361	9.690823	-0.002534	-0.003515	0.002194	-0.213600	0.066488	-0.663369	-0.309316	-0.010283	-0.006549	0.950881
20700	-0.237103	-0.059191	9.847460	-0.009745	0.012170	0.014539	-0.214664	0.067327	-0.664264	-0.309434	-0.010373	-0.006789	0.950840
20701	-0.229754	-0.044787	9.857176	-0.007919	0.013935	0.006629	-0.214276	0.069269	-0.664513	-0.309533	-0.010445	-0.006993	0.950806
20702	-0.200826	-0.052192	9.868858	-0.009711	0.003430	0.003924	-0.216001	0.069001	-0.664227	-0.309465	-0.010369	-0.007180	0.950827
20703	-0.176627	-0.045166	9.868731	-0.011494	0.005174	0.003030	-0.215888	0.071776	-0.663019	-0.309497	-0.010252	-0.007396	0.950816
20704	-0.135657	-0.055240	9.824998	-0.004317	0.016548	0.003110	-0.214823	0.072049	-0.664345	-0.309445	-0.010458	-0.007563	0.950830
20705	-0.176718	-0.055051	9.782092	0.026083	0.006071	0.005951	-0.214556	0.071353	-0.663831	-0.309525	-0.010589	-0.007067	0.950806
20706	-0.176424	-0.016346	9.854639	0.026094	0.008688	0.002442	-0.217196	0.068729	-0.663554	-0.309418	-0.010834	-0.006606	0.950841
20707	-0.166565	0.014560	9.761174	0.001096	0.003473	-0.008328	-0.217713	0.066788	-0.664354	-0.309232	-0.010759	-0.006567	0.950903
20708	-0.181737	-0.079286	9.709753	-0.004238	0.001756	-0.015436	-0.218240	0.065541	-0.663308	-0.308794	-0.010681	-0.006644	0.951046
20709	-0.186833	-0.122015	9.882356	0.002861	-0.007039	-0.010140	-0.217318	0.068037	-0.665398	-0.308574	-0.010416	-0.006510	0.951121
20710	-0.162831	-0.141534	9.853083	0.015302	0.005160	0.012895	-0.218905	0.067073	-0.665646	-0.308703	-0.010527	-0.006231	0.951080
20711	-0.210719	-0.083518	9.825321	0.000175	0.015707	-0.001249	-0.220099	0.067219	-0.665758	-0.308650	-0.010678	-0.006290	0.951095
20712	-0.205525	-0.035200	9.907550	-0.009683	0.016556	0.000451	-0.218499	0.066378	-0.666710	-0.308534	-0.010851	-0.006559	0.951129
20713	-0.224885	-0.042147	9.946093	-0.014179	0.024413	0.006618	-0.218900	0.066796	-0.666437	-0.308633	-0.011082	-0.006943	0.951091
20714	-0.196316	-0.093450	9.760189	0.001118	0.015738	-0.010059	-0.217713	0.067761	-0.666051	-0.308332	-0.011304	-0.007004	0.951186
20715	-0.152738	-0.079234	9.800835	0.022532	0.005201	-0.001140	-0.217316	0.067481	-0.665141	-0.308278	-0.011392	-0.006573	0.951205
20716	-0.181218	-0.013683	9.926815	0.040415	0.019178	0.002585	-0.215162	0.063861	-0.667836	-0.308206	-0.011924	-0.005904	0.951227
20717	-0.248575	0.025081	9.846124	0.026132	0.017473	-0.002783	-0.216883	0.062759	-0.667427	-0.308117	-0.012269	-0.005477	0.951253
20718	-0.253755	-0.020861	9.754309	0.018087	0.020988	-0.001072	-0.215696	0.064002	-0.667302	-0.307989	-0.012697	-0.005245	0.951291
20719	-0.302211	-0.044418	9.792912	0.027993	0.019284	-0.016858	-0.215162	0.064000	-0.668098	-0.307632	-0.013091	-0.004800	0.951403
20720	-0.268028	-0.000565	10.062309	0.011826	0.027066	-0.008143	-0.215155	0.062889	-0.668372	-0.307367	-0.013595	-0.004726	0.951482
20721	-0.292775	-0.073548	9.730004	-0.007814	0.042007	-0.004708	-0.214115	0.066215	-0.667566	-0.307248	-0.014206	-0.005102	0.951510
20722	-0.269201	-0.155369	9.776930	-0.013266	0.020966	0.005725	-0.214244	0.065383	-0.667310	-0.307260	-0.014441	-0.005464	0.951500
20723	-0.263897	-0.096931	10.022710	-0.009755	0.019143	0.013680	-0.212244	0.064817	-0.669053	-0.307494	-0.014604	-0.005739	0.951421
20724	-0.283088	-0.054297	9.715789	0.047523	0.021056	0.015051	-0.211373	0.064541	-0.668924	-0.307668	-0.015216	-0.004943	0.951359
20725	-0.297197	-0.001268	9.716520	0.052853	0.003553	0.018566	-0.210711	0.064537	-0.668409	-0.307978	-0.015470	-0.003930	0.951260
20726	-0.311582	0.013277	9.716811	0.004583	0.012311	0.011204	-0.212031	0.063711	-0.669316	-0.308078	-0.015650	-0.003898	0.951224
20727	-0.299564	0.005923	9.702202	-0.013281	0.009697	0.004010	-0.212294	0.064269	-0.670752	-0.308131	-0.015615	-0.004187	0.951207
20728	-0.282945	-0.039381	9.874588	-0.007929	0.008787	0.002266	-0.210038	0.063701	-0.669741	-0.308064	-0.015651	-0.004374	0.951227
20729	-0.229975	-0.059237	9.809009	-0.007944	0.015769	0.009322	-0.210298	0.063286	-0.670529	-0.308215	-0.015762	-0.004601	0.951175
20730	-0.232184	-0.040567	9.657757	-0.014155	-0.000013	0.002133	-0.209448	0.063831	-0.670025	-0.308146	-0.015591	-0.004852	0.951199
20731	-0.201071	-0.092509	10.055867	-0.034768	-0.006223	-0.003355	-0.207316	0.062013	-0.669419	-0.308067	-0.015112	-0.005460	0.951229
20732	-0.248809	-0.015089	10.081204	0.028730	0.033135	0.014022	-0.207052	0.062846	-0.670203	-0.308226	-0.015838	-0.005096	0.951168
20733	-0.306187	0.075795	9.765486	0.061882	0.034102	0.013428	-0.205853	0.062423	-0.670882	-0.308431	-0.016724	-0.004106	0.951091
20734	-0.339695	0.119207	9.718204	0.065432	0.019239	0.016945	-0.205580	0.061033	-0.670769	-0.308641	-0.017412	-0.002957	0.951015
20735	-0.368395	0.151341	9.927924	0.040295	0.022663	0.030884	-0.204242	0.059637	-0.671591	-0.309186	-0.017954	-0.002293	0.950829
20736	-0.330010	0.119455	9.823877	0.033224	0.020962	0.014068	-0.203171	0.058799	-0.672798	-0.309348	-0.018475	-0.001769	0.950768
20737	-0.257689	0.104251	9.755781	0.068988	0.020948	0.021355	-0.201041	0.057538	-0.672712	-0.309701	-0.019161	-0.000548	0.950641
20738	-0.199932	0.079451	9.658858	0.083283	0.008698	0.024919	-0.201034	0.056427	-0.672723	-0.310061	-0.019760	0.001008	0.950511
20739	-0.142231	0.053968	9.338406	0.102970	-0.008751	0.027627	-0.201136	0.053097	-0.676038	-0.310519	-0.020081	0.003061	0.950350
20740	-0.108305	0.068348	9.407979	0.131494	-0.047293	0.038261	-0.200728	0.050595	-0.674887	-0.311103	-0.019913	0.005887	0.950149
20741	-0.252365	0.154140	10.352369	0.115227	-0.033490	0.052331	-0.201889	0.044769	-0.674665	-0.312020	-0.019828	0.008332	0.949832
20742	-0.319115	0.268363	10.565764	0.028563	0.018998	0.035186	-0.200941	0.041987	-0.675626	-0.312587	-0.020278	0.008788	0.949632
20743	-0.432107	0.375560	9.895067	-0.000842	0.033263	0.027208	-0.198745	0.042532	-0.675510	-0.313083	-0.020747	0.008602	0.949460
20744	-0.366661	0.419795	9.582559	0.009953	0.005341	0.014845	-0.197953	0.043639	-0.676168	-0.313294	-0.020825	0.008781	0.949387
20745	-0.313613	0.403086	9.759767	0.008155	0.003546	0.011278	-0.198481	0.043087	-0.676166	-0.313479	-0.020796	0.008954	0.949325
20746	-0.221872	0.402155	9.689263	0.040365	-0.008703	0.009680	-0.197143	0.041691	-0.676725	-0.313565	-0.020799	0.009797	0.949288
20747	-0.240592	0.484225	9.736034	0.071735	0.000074	-0.000613	-0.197664	0.040583	-0.677779	-0.313497	-0.021105	0.011206	0.949288
20748	-0.260869	0.349740	9.753891	-0.007864	0.026307	-0.001119	-0.197789	0.038778	-0.677139	-0.313401	-0.021471	0.010909	0.949316
20749	-0.275740	0.296893	9.738991	-0.047243	0.035043	0.003906	-0.195804	0.040156	-0.677418	-0.313476	-0.021693	0.009840	0.949297
20750	-0.319599	0.244126	9.676272	-0.059681	0.030738	-0.015582	-0.196607	0.041272	-0.677394	-0.313130	-0.021822	0.008525	0.949421
20751	-0.353169	0.278013	9.660127	-0.061502	0.040350	-0.004969	-0.194245	0.045425	-0.676601	-0.313043	-0.022060	0.007145	0.949456
20752	-0.396955	0.226135	9.888239	-0.061448	0.043856	-0.022582	-0.192935	0.049029	-0.677373	-0.312585	-0.022428	0.005711	0.949608
20753	-0.450431	0.178343	9.854502	-0.077699	0.021065	0.003659	-0.191875	0.048606	-0.676080	-0.312665	-0.022202	0.004140	0.949595
20754	-0.425719	0.259683	9.773505	-0.043801	-0.006957	0.020558	-0.193480	0.051393	-0.677341	-0.312983	-0.021711	0.003379	0.949505
20755	-0.299419	0.359876	9.824041	0.017887	-0.014882	0.028010	-0.192148	0.050274	-0.676847	-0.313480	-0.021403	0.003866	0.949346
20756	-0.158315	0.516478	9.480927	0.111891	0.019278	0.035865	-0.192541	0.049999	-0.677895	-0.314041	-0.022384	0.005903	0.949127
20757	-0.125660	0.368273	9.079964	0.129822	-0.012122	0.028801	-0.191851	0.045273	-0.677427	-0.314501	-0.022823	0.008520	0.948944
20758	-0.285188	0.321492	9.893178	0.051055	-0.034964	0.006136	-0.191836	0.042913	-0.677976	-0.314512	-0.022396	0.009729	0.948940
20759	-0.280657	0.276106	10.007983	0.021528	-0.036738	0.002376	-0.192902	0.043057	-0.676908	-0.314514	-0.021687	0.010433	0.948948
20760	-0.367105	0.341934	10.076784	0.033243	-0.022689	-0.013310	-0.193157	0.042087	-0.678358	-0.314174	-0.021385	0.011218	0.949058
20761	-0.402081	0.517656	10.031036	-0.081235	0.015789	-0.010433	-0.194221	0.041258	-0.676380	-0.313987	-0.021038	0.009638	0.949145
20762	-0.310046	0.225205	9.805759	-0.206303	0.047349	-0.039510	-0.193718	0.046811	-0.677646	-0.313246	-0.020566	0.005425	0.949434
