# Supplementary material for: Identification of Haptic Based Guiding Using Hard Reins
Source: PLoS One. 2015 Jul 22;10(7):e0132020. doi: 10.1371/journal.pone.0132020 (PMC4511788; doi:10.1371/journal.pone.0132020)
Supplement: S9 File — (ZIP) [file pone.0132020.s009.zip › Exp2_MotionData2/Subject11/path1/T6/gc6.txt]

// Start Time: 0
// Sample rate: 25.0Hz
// Scenario: 4.9
// Firmware Version: 2.6.1
Counter	Acc_X	Acc_Y	Acc_Z	Gyr_X	Gyr_Y	Gyr_Z	Mag_X	Mag_Y	Mag_Z	Quat_w	Quat_x	Quat_y	Quat_z
20211	8.790034	-1.450846	-4.131779	0.088183	-0.029467	-0.016106	-0.585478	-0.149621	0.467604	0.179902	0.738943	-0.409649	0.503772
20212	8.765292	-1.483688	-4.201109	0.062590	-0.033127	-0.015245	-0.584074	-0.149683	0.468426	0.178850	0.739608	-0.409032	0.503672
20213	8.750614	-1.517342	-4.215271	0.051690	-0.033260	-0.012523	-0.583537	-0.146806	0.470417	0.177906	0.740241	-0.408581	0.503442
20214	8.712498	-1.434912	-4.193986	0.035430	-0.031870	-0.004293	-0.583713	-0.143440	0.471326	0.177153	0.740707	-0.408390	0.503177
20215	8.749868	-1.516037	-4.311843	0.019514	-0.039274	-0.018085	-0.583842	-0.143897	0.471999	0.176690	0.741330	-0.408201	0.502576
20216	8.709305	-1.394502	-4.311949	0.002159	-0.040259	-0.016270	-0.583838	-0.143001	0.474012	0.176484	0.741857	-0.408200	0.501871
20217	8.721050	-1.467224	-4.320108	-0.008673	-0.025712	-0.012654	-0.582726	-0.142721	0.473739	0.176497	0.742199	-0.408325	0.501259
20218	8.725874	-1.442878	-4.329791	-0.041583	-0.014565	-0.012732	-0.581329	-0.141825	0.475320	0.177112	0.742286	-0.408721	0.500590
20219	8.721209	-1.374825	-4.338833	-0.034090	-0.018705	-0.005360	-0.581431	-0.144412	0.476000	0.177486	0.742407	-0.409184	0.499899
20220	8.731045	-1.404506	-4.300751	-0.033832	-0.032251	0.005672	-0.582395	-0.144607	0.477396	0.177660	0.742544	-0.409841	0.499095
20221	8.736488	-1.351978	-4.242647	0.000937	-0.082399	0.011337	-0.580282	-0.145401	0.478446	0.176829	0.743286	-0.410424	0.497805
20222	8.736326	-1.400472	-4.242958	0.097913	-0.160455	0.018984	-0.579018	-0.144934	0.480141	0.173863	0.745046	-0.410422	0.496217
20223	8.648438	-1.402729	-4.389429	0.053602	-0.129778	0.000472	-0.576231	-0.141789	0.484645	0.171969	0.746521	-0.410476	0.494613
20224	8.580039	-1.378670	-4.519551	0.013215	-0.051563	-0.012593	-0.574239	-0.143086	0.487343	0.171463	0.747163	-0.410451	0.493839
20225	8.666176	-1.468462	-4.559586	-0.005118	-0.034699	-0.016323	-0.573437	-0.140523	0.486935	0.171393	0.747631	-0.410505	0.493110
20226	8.652266	-1.620525	-4.424805	-0.015018	-0.010739	-0.047603	-0.572583	-0.140630	0.488878	0.171988	0.748060	-0.410093	0.492594
20227	8.726361	-1.990708	-4.345456	0.008327	-0.013397	-0.065947	-0.572277	-0.142630	0.489031	0.172368	0.748763	-0.409205	0.492133
20228	8.645311	-2.294750	-4.414449	-0.143972	-0.022568	-0.152553	-0.571530	-0.145817	0.490086	0.175831	0.749714	-0.408529	0.490018
20229	8.494259	-1.552897	-4.321847	-0.264694	-0.054091	-0.143469	-0.569356	-0.153142	0.488214	0.180704	0.750463	-0.409301	0.486440
20230	8.565764	-0.580710	-4.523477	-0.190016	0.016166	-0.089127	-0.566899	-0.159178	0.488936	0.184545	0.750325	-0.409866	0.484733
20231	8.689000	-0.279779	-4.605825	0.044285	0.059242	-0.018928	-0.570228	-0.162148	0.486826	0.184530	0.750069	-0.409059	0.485815
20232	8.784537	-0.254597	-4.725164	0.250068	0.056758	0.013615	-0.569986	-0.159307	0.486719	0.181107	0.750296	-0.406747	0.488686
20233	8.687342	-0.720744	-4.632790	0.347903	0.017596	0.047722	-0.570483	-0.152539	0.487842	0.175568	0.750989	-0.404098	0.491829
20234	8.610136	-1.027314	-4.515971	0.356067	0.001827	0.079814	-0.571003	-0.143802	0.489366	0.169441	0.751537	-0.401900	0.494932
20235	8.619559	-1.270889	-4.440624	0.384831	-0.038713	0.063382	-0.570658	-0.136541	0.491770	0.162730	0.752708	-0.399268	0.497528
20236	8.601443	-1.590510	-4.466183	0.337282	-0.010739	0.059516	-0.571030	-0.126803	0.496012	0.156964	0.753404	-0.396953	0.500172
20237	8.564785	-1.691783	-4.489625	0.290516	0.050580	0.083158	-0.571413	-0.118439	0.496393	0.152162	0.753153	-0.395244	0.503378
20238	8.574189	-1.806067	-4.471399	0.212142	0.146677	0.049803	-0.574697	-0.112714	0.496499	0.149613	0.751906	-0.393523	0.507339
20239	8.629083	-1.860955	-4.205721	0.165716	0.109211	0.062629	-0.575069	-0.107180	0.493767	0.147345	0.750810	-0.392568	0.510358
20240	8.711737	-1.696973	-4.181175	0.112716	0.105482	0.066249	-0.579318	-0.104009	0.491206	0.145797	0.749527	-0.392221	0.512948
20241	8.764630	-1.704464	-4.192863	0.129037	0.103931	0.060788	-0.583054	-0.097165	0.488868	0.144059	0.748369	-0.391614	0.515586
20242	8.803166	-1.897375	-4.113444	0.150632	0.030650	0.053585	-0.583678	-0.092309	0.488475	0.141483	0.748052	-0.390890	0.517306
20243	8.776389	-1.969877	-4.117746	0.114082	0.025120	0.055340	-0.583443	-0.088639	0.488839	0.139404	0.747691	-0.390575	0.518629
20244	8.745325	-2.057906	-4.047117	0.042696	-0.006094	0.057066	-0.584031	-0.086749	0.488122	0.138119	0.747414	-0.391123	0.518959
20245	8.803186	-1.975455	-4.077725	0.000444	-0.029673	0.053376	-0.583077	-0.083872	0.489970	0.137330	0.747311	-0.392108	0.518573
20246	8.643600	-1.914817	-4.175217	0.016960	-0.028011	0.055213	-0.583664	-0.081854	0.489540	0.136275	0.747204	-0.392952	0.518368
20247	8.572354	-2.038745	-4.298952	-0.042672	-0.004968	0.010976	-0.582960	-0.081636	0.490666	0.136762	0.747060	-0.393683	0.517892
20248	8.665864	-2.067870	-4.346112	-0.038279	-0.006593	0.038528	-0.582684	-0.082017	0.489661	0.136874	0.746708	-0.394791	0.517526
20249	8.671801	-2.013766	-4.225221	-0.092203	-0.013798	0.007251	-0.582948	-0.082364	0.491041	0.138065	0.746548	-0.396005	0.516512
20250	8.643244	-1.875173	-4.237741	-0.063609	-0.006836	-0.018380	-0.583053	-0.084796	0.491451	0.139141	0.746576	-0.396523	0.515784
20251	8.701550	-1.895929	-4.167600	-0.040041	-0.015672	-0.025649	-0.582747	-0.087719	0.490148	0.139882	0.746837	-0.396707	0.515064
20252	8.698944	-1.876059	-4.201186	-0.007719	-0.008824	-0.049452	-0.581188	-0.089583	0.490018	0.140432	0.747283	-0.396197	0.514661
20253	8.715561	-1.870863	-4.235587	-0.000485	-0.023460	-0.051246	-0.581730	-0.089407	0.492412	0.140788	0.747936	-0.395609	0.514067
20254	8.669641	-1.955655	-4.217515	-0.022687	-0.046907	-0.058616	-0.580180	-0.091088	0.491454	0.141351	0.748804	-0.395217	0.512949
20255	8.735332	-1.957224	-4.135449	-0.043864	-0.059511	-0.062291	-0.578742	-0.092930	0.493844	0.142183	0.749785	-0.395008	0.511444
20256	8.686395	-1.870217	-4.268305	-0.032269	-0.079250	-0.071413	-0.578166	-0.094482	0.493463	0.142766	0.751052	-0.394614	0.509725
20257	8.729591	-1.828760	-4.308293	-0.037911	-0.062214	-0.078777	-0.577828	-0.097325	0.496361	0.143656	0.752199	-0.394100	0.508178
20258	8.688374	-1.886553	-4.316790	-0.055138	-0.067847	-0.107265	-0.575672	-0.101523	0.497340	0.145035	0.753558	-0.393362	0.506341
20259	8.590698	-1.617092	-4.287228	-0.030945	-0.054134	-0.091617	-0.575059	-0.105267	0.498221	0.146015	0.754736	-0.392555	0.504930
20260	8.659846	-1.694357	-4.348283	-0.057785	-0.088704	-0.065921	-0.573327	-0.108246	0.500538	0.146854	0.755961	-0.392527	0.502872
20261	8.570699	-1.537647	-4.413969	-0.055599	-0.074753	-0.053089	-0.570197	-0.111785	0.502248	0.147658	0.756964	-0.392603	0.501065
20262	8.589249	-1.624311	-4.470778	-0.047597	-0.061455	-0.029250	-0.567900	-0.115466	0.504237	0.148186	0.757651	-0.392943	0.499602
20263	8.574847	-1.541386	-4.498681	-0.081626	-0.073224	0.000075	-0.566899	-0.117193	0.504400	0.148865	0.758138	-0.394076	0.497766
20264	8.632189	-1.536067	-4.563586	-0.083652	-0.075527	-0.007255	-0.564905	-0.120081	0.504762	0.149611	0.758676	-0.395152	0.495866
20265	8.535514	-1.520235	-4.608172	-0.078038	-0.046206	-0.005475	-0.564304	-0.121911	0.507161	0.150507	0.758943	-0.396079	0.494445
20266	8.549870	-1.571378	-4.599382	-0.081618	-0.037097	-0.003667	-0.563713	-0.124737	0.506701	0.151486	0.759073	-0.397067	0.493151
20267	8.549933	-1.530028	-4.608776	-0.101823	-0.027612	-0.007385	-0.560871	-0.127564	0.508457	0.152908	0.759094	-0.398140	0.491813
20268	8.552046	-1.495381	-4.661763	-0.085213	-0.009460	-0.003707	-0.561004	-0.128647	0.507412	0.154158	0.758938	-0.399070	0.490908
20269	8.578368	-1.648896	-4.620275	-0.092869	0.002482	-0.018441	-0.561245	-0.131629	0.507510	0.155789	0.758772	-0.399793	0.490061
20270	8.588061	-1.524681	-4.665716	-0.093621	0.018044	-0.047808	-0.562068	-0.133147	0.506864	0.157819	0.758667	-0.400050	0.489365
20271	8.540677	-1.394052	-4.617204	-0.071873	0.021165	-0.055098	-0.562564	-0.139287	0.504811	0.159641	0.758670	-0.399949	0.488851
20272	8.593959	-1.319300	-4.613878	-0.068538	0.031135	-0.067929	-0.561402	-0.143240	0.503996	0.161597	0.758665	-0.399621	0.488484
20273	8.608649	-1.292984	-4.594934	-0.043721	0.030790	-0.063284	-0.560382	-0.147576	0.502320	0.163153	0.758725	-0.399083	0.488313
20274	8.589797	-1.291151	-4.541083	-0.018473	0.027613	-0.042128	-0.562558	-0.152087	0.502341	0.164071	0.758706	-0.398671	0.488373
20275	8.608498	-1.361006	-4.585711	-0.015244	0.006387	-0.056778	-0.560045	-0.152124	0.502315	0.164940	0.759042	-0.398030	0.488081
20276	8.588771	-1.306427	-4.666735	0.017756	0.013550	-0.054887	-0.561406	-0.155198	0.501718	0.165314	0.759383	-0.397107	0.488174
20277	8.574714	-1.221665	-4.651165	0.007391	0.049204	-0.034766	-0.562503	-0.157662	0.500177	0.165966	0.759201	-0.396437	0.488782
20278	8.569405	-1.301256	-4.680469	0.052456	0.022640	-0.023640	-0.562658	-0.156783	0.499674	0.165583	0.759317	-0.395622	0.489390
20279	8.569505	-1.147783	-4.732607	0.044280	0.070653	-0.025544	-0.561400	-0.157469	0.498780	0.165753	0.758975	-0.394659	0.490640
20280	8.569398	-1.213445	-4.718539	0.046505	0.041990	-0.008071	-0.563779	-0.157009	0.498831	0.165456	0.758760	-0.394068	0.491546
20281	8.569825	-1.321502	-4.617821	-0.009904	0.047016	0.002807	-0.565192	-0.156758	0.497042	0.165981	0.758247	-0.394147	0.492097
20282	8.386064	-1.365424	-4.681277	-0.032823	0.087714	0.031092	-0.566049	-0.155849	0.496127	0.166860	0.757011	-0.394773	0.493200
20283	8.598702	-1.228966	-4.661771	-0.012662	0.126472	0.029305	-0.568148	-0.157367	0.492976	0.167787	0.755496	-0.395018	0.495009
20284	8.743375	-1.517951	-4.526567	-0.062715	0.087432	0.007236	-0.570958	-0.157359	0.490765	0.169352	0.754341	-0.395581	0.495787
20285	8.661523	-1.554078	-4.502005	-0.113126	0.110213	-0.033296	-0.571799	-0.159165	0.487305	0.172275	0.753131	-0.395931	0.496340
20286	8.871017	-1.483926	-4.238877	-0.143388	0.086557	-0.067201	-0.574296	-0.162902	0.483181	0.175784	0.752286	-0.396168	0.496203
20287	8.883274	-1.103239	-4.062958	-0.124672	0.040017	-0.044079	-0.574233	-0.168525	0.481993	0.178434	0.751795	-0.396700	0.495575
20288	8.815487	-1.092445	-4.108657	-0.064632	-0.001282	-0.018218	-0.572525	-0.171631	0.481086	0.179579	0.751697	-0.397204	0.494906
20289	8.790401	-1.144195	-4.214326	-0.068264	0.000346	0.016623	-0.573933	-0.171542	0.479706	0.180474	0.751308	-0.398221	0.494353
20290	8.765768	-1.116256	-4.295341	-0.071879	-0.020113	0.020315	-0.573340	-0.173459	0.480981	0.181193	0.751061	-0.399441	0.493480
20291	8.767475	-1.146748	-4.372890	-0.042562	-0.008223	0.020346	-0.573911	-0.172459	0.481048	0.181600	0.750816	-0.400287	0.493018
20292	8.757960	-1.200550	-4.334241	-0.013095	-0.011514	0.027740	-0.574320	-0.173821	0.479988	0.181436	0.750633	-0.401011	0.492768
20293	8.618503	-1.292751	-4.257171	0.023289	-0.001906	0.018576	-0.574334	-0.171900	0.481366	0.180920	0.750575	-0.401159	0.492926
20294	8.667592	-1.246567	-4.471245	0.028487	0.032124	0.003862	-0.575056	-0.171094	0.479605	0.180712	0.750307	-0.400951	0.493580
20295	8.734474	-1.064871	-4.313157	0.035218	0.069251	0.013960	-0.577036	-0.169082	0.479748	0.180635	0.749626	-0.400653	0.494883
20296	8.806727	-1.192146	-4.263554	0.090649	0.039422	0.002183	-0.577077	-0.167133	0.477631	0.179571	0.749521	-0.399777	0.496136
20297	8.775994	-1.197834	-4.185154	0.092744	0.049906	0.011341	-0.577943	-0.165381	0.476908	0.178504	0.749252	-0.398934	0.497604
20298	8.811332	-1.323502	-4.235600	0.064420	0.027741	0.014059	-0.579228	-0.163225	0.476774	0.177624	0.749068	-0.398540	0.498511
20299	8.833063	-1.353001	-4.217283	0.009425	-0.003341	0.013084	-0.578516	-0.163714	0.477856	0.177362	0.749013	-0.398741	0.498526
20300	8.765118	-1.322419	-4.291830	0.006251	-0.019038	-0.001590	-0.579085	-0.163247	0.477191	0.177139	0.749209	-0.398863	0.498212
20301	8.640708	-1.191383	-4.233189	0.040643	0.014955	-0.018098	-0.579598	-0.165741	0.478999	0.176866	0.749330	-0.398220	0.498641
20302	8.774971	-1.200922	-4.315558	0.056815	0.019332	-0.029976	-0.578772	-0.164372	0.479776	0.176470	0.749552	-0.397270	0.499205
20303	8.707351	-1.297728	-4.294339	0.040830	0.007401	-0.045617	-0.578486	-0.166121	0.477707	0.176410	0.749967	-0.396238	0.499424
20304	8.697166	-1.355237	-4.340222	0.016541	0.012127	-0.031004	-0.579022	-0.167165	0.478906	0.176581	0.750117	-0.395716	0.499552
20305	8.706860	-1.321257	-4.347609	0.000392	0.024412	-0.020037	-0.577914	-0.167390	0.477343	0.177000	0.750017	-0.395415	0.499793
20306	8.750556	-1.253846	-4.334312	0.022590	0.027492	-0.010802	-0.578182	-0.168505	0.476997	0.176996	0.749878	-0.395075	0.500272
20307	8.750898	-1.269079	-4.283704	0.024312	0.024018	-0.014464	-0.578452	-0.168946	0.477392	0.176996	0.749822	-0.394621	0.500714
20308	8.755917	-1.259706	-4.262094	0.021229	0.041240	0.005693	-0.579437	-0.168891	0.476565	0.176954	0.749410	-0.394491	0.501447
20309	8.789870	-1.274964	-4.227235	0.034231	0.031508	0.013998	-0.582262	-0.166557	0.476177	0.176579	0.749088	-0.394338	0.502181
20310	8.742757	-1.310649	-4.073547	0.023874	0.048620	0.035961	-0.581435	-0.166111	0.475497	0.176251	0.748372	-0.394606	0.503151
20311	8.760679	-1.298662	-4.252865	-0.016974	0.050123	0.012939	-0.584818	-0.164698	0.473798	0.176798	0.747687	-0.394885	0.503758
20312	8.766528	-1.237088	-4.146413	-0.005664	0.071523	0.023953	-0.584278	-0.163809	0.472869	0.177211	0.746731	-0.395185	0.504794
20313	8.855154	-1.319720	-4.179248	-0.018895	0.033678	0.011146	-0.584832	-0.164354	0.472561	0.177676	0.746217	-0.395513	0.505134
20314	8.804873	-1.312604	-4.141094	-0.014999	0.033108	0.020322	-0.586803	-0.163704	0.471501	0.177967	0.745638	-0.395997	0.505507
20315	8.819502	-1.310568	-4.119890	0.003380	0.008791	0.025906	-0.585009	-0.162295	0.471152	0.177754	0.745336	-0.396408	0.505706
20316	8.836246	-1.300718	-4.139774	-0.044503	0.002226	0.014817	-0.586260	-0.163489	0.469831	0.178297	0.745005	-0.397221	0.505364
20317	8.845300	-1.329029	-4.203093	-0.027043	-0.009083	0.018535	-0.585387	-0.165282	0.471390	0.178470	0.744833	-0.397893	0.505028
20318	8.780696	-1.300094	-4.157014	-0.029671	-0.016784	0.024040	-0.586926	-0.164060	0.473019	0.178540	0.744678	-0.398749	0.504556
20319	8.816221	-1.391947	-4.197585	-0.037514	-0.019235	0.003833	-0.588046	-0.163767	0.473187	0.178934	0.744687	-0.399344	0.503932
20320	8.794534	-1.338135	-4.220575	-0.037518	-0.018316	0.003835	-0.586377	-0.163751	0.472333	0.179318	0.744676	-0.399991	0.503299
20321	8.823086	-1.376728	-4.250877	-0.037416	-0.019447	0.007506	-0.586623	-0.164732	0.475072	0.179668	0.744657	-0.400642	0.502685
20322	8.770422	-1.345251	-4.219720	-0.035815	-0.030076	0.000180	-0.585797	-0.164670	0.473530	0.179967	0.744798	-0.401257	0.501877
20323	8.794391	-1.313497	-4.249392	-0.045082	-0.018667	-0.005352	-0.584810	-0.164085	0.475794	0.180565	0.744845	-0.401791	0.501164
20324	8.765379	-1.322876	-4.258029	-0.052757	-0.025251	-0.018211	-0.584946	-0.164892	0.474907	0.181331	0.745029	-0.402272	0.500227
20325	8.758233	-1.298581	-4.257604	-0.047078	-0.025705	-0.010856	-0.583826	-0.164666	0.475749	0.181955	0.745182	-0.402770	0.499372
20326	8.774792	-1.288406	-4.301630	-0.035789	-0.019020	0.000170	-0.583407	-0.164672	0.475745	0.182334	0.745216	-0.403331	0.498730
20327	8.768933	-1.330452	-4.417616	-0.043808	-0.050713	-0.023664	-0.584783	-0.165555	0.476822	0.182831	0.745732	-0.403699	0.497477
20328	8.732456	-1.228940	-4.193390	-0.002371	-0.010791	-0.016290	-0.582957	-0.165643	0.478058	0.182945	0.745935	-0.403656	0.497166
20329	8.784298	-1.237029	-4.340294	-0.045334	-0.001433	-0.016383	-0.581697	-0.165945	0.478028	0.183791	0.745896	-0.403965	0.496662
20330	8.794418	-1.294034	-4.254097	0.007987	-0.015140	-0.005251	-0.581826	-0.166793	0.477977	0.183608	0.746088	-0.404004	0.496408
20331	8.751130	-1.210952	-4.278504	0.013576	-0.019117	-0.000642	-0.580722	-0.165421	0.478610	0.183276	0.746311	-0.404027	0.496177
20332	8.741274	-1.271473	-4.280945	-0.004340	-0.016201	0.013069	-0.581169	-0.163675	0.477883	0.183084	0.746323	-0.404461	0.495876
20333	8.765129	-1.307805	-4.296565	-0.011952	-0.019201	0.002047	-0.581592	-0.162199	0.479797	0.183104	0.746431	-0.404779	0.495448
20334	8.726768	-1.220069	-4.309050	-0.012105	-0.017039	-0.003456	-0.581293	-0.163107	0.480857	0.183179	0.746560	-0.405038	0.495013
20335	8.719163	-1.209605	-4.361832	-0.019460	-0.013222	-0.005314	-0.582976	-0.161990	0.481781	0.183433	0.746640	-0.405298	0.494586
20336	8.755074	-1.287496	-4.358852	-0.019680	-0.008987	-0.014501	-0.581610	-0.159860	0.481340	0.183791	0.746755	-0.405430	0.494170
20337	8.736164	-1.246542	-4.328896	-0.005026	-0.018352	-0.012619	-0.581331	-0.159339	0.482209	0.183858	0.746997	-0.405458	0.493757
20338	8.759642	-1.135204	-4.145491	0.105328	-0.012633	0.009639	-0.581047	-0.158845	0.483636	0.182092	0.747400	-0.404747	0.494384
20339	8.697355	-1.433610	-4.282775	0.169774	0.016440	-0.049075	-0.581074	-0.156849	0.483480	0.180189	0.748222	-0.402370	0.495776
20340	8.785493	-1.261070	-4.176261	0.183404	0.014905	-0.085697	-0.580375	-0.155808	0.485216	0.178422	0.749388	-0.399358	0.497088
20341	8.802894	-1.321334	-4.392259	0.174368	0.052010	-0.120655	-0.580264	-0.153019	0.486226	0.177440	0.750423	-0.395724	0.498782
20342	8.741350	-1.181368	-4.309343	0.123284	0.048252	-0.148264	-0.580257	-0.154637	0.484448	0.177452	0.751523	-0.392229	0.499881
20343	8.754670	-1.189237	-4.452390	0.069653	0.068256	-0.172260	-0.580530	-0.155192	0.484276	0.178680	0.752410	-0.388796	0.500790
20344	8.783353	-1.154894	-4.496713	-0.045029	0.082082	-0.151391	-0.579810	-0.157825	0.482708	0.181494	0.752592	-0.386778	0.501067
20345	8.805784	-1.205128	-4.379533	-0.136117	0.036780	-0.097359	-0.580876	-0.163363	0.480138	0.184814	0.752458	-0.386643	0.500157
20346	8.650526	-0.945444	-4.314070	-0.166771	0.047540	-0.045124	-0.581077	-0.169730	0.479746	0.188152	0.751681	-0.387600	0.499340
20347	8.726569	-0.975839	-4.437872	-0.177871	0.094923	-0.020439	-0.583849	-0.173489	0.476183	0.191775	0.750201	-0.388814	0.499244
20348	8.777521	-1.001200	-4.381978	-0.205654	0.108312	0.034549	-0.585110	-0.175020	0.473023	0.195351	0.748036	-0.391090	0.499329
20349	8.829452	-0.901458	-4.252848	-0.236842	0.082396	0.069430	-0.588464	-0.177848	0.467985	0.198849	0.745721	-0.394274	0.498905
20350	8.835825	-0.862749	-4.069277	-0.186857	0.098471	0.090620	-0.589059	-0.176706	0.465124	0.201500	0.743254	-0.397218	0.499189
20351	9.001264	-0.720366	-3.924792	-0.086091	0.056165	0.101042	-0.593538	-0.178552	0.460716	0.202233	0.741524	-0.399452	0.499682
20352	8.974380	-0.995783	-4.167104	-0.004148	0.081249	0.046966	-0.593558	-0.177642	0.459514	0.202488	0.740282	-0.400014	0.500968
20353	8.955189	-1.151880	-4.090117	-0.103658	0.040772	-0.010999	-0.595515	-0.178920	0.457215	0.204470	0.739523	-0.400827	0.500635
20354	8.882878	-1.075719	-4.125560	-0.168120	0.041878	-0.026730	-0.596600	-0.181849	0.456485	0.207555	0.738603	-0.402070	0.499727
20355	8.864923	-0.748653	-4.093773	-0.150877	0.023290	0.006418	-0.595727	-0.186398	0.453398	0.209917	0.737672	-0.403678	0.498818
20356	8.956241	-0.836672	-4.088101	-0.100331	0.043259	-0.021955	-0.596131	-0.188845	0.451292	0.211973	0.736961	-0.404318	0.498481
20357	8.905983	-0.856423	-4.035631	-0.095195	0.001424	-0.031066	-0.596100	-0.191657	0.450699	0.213710	0.736775	-0.404905	0.497536
20358	8.905639	-0.875331	-4.071970	-0.056234	0.018636	-0.012671	-0.595946	-0.193317	0.449755	0.214818	0.736422	-0.405335	0.497231
20359	8.954060	-0.880953	-4.040004	-0.049289	0.005575	-0.025472	-0.595657	-0.194427	0.449125	0.215853	0.736343	-0.405529	0.496742
20360	8.927514	-0.895327	-4.039105	-0.054446	0.002060	-0.012638	-0.595670	-0.193961	0.448314	0.216794	0.736164	-0.406004	0.496209
20361	8.922922	-0.861546	-4.024222	-0.046740	0.022447	0.000195	-0.595925	-0.196067	0.447907	0.217671	0.735717	-0.406478	0.496100
20362	8.950710	-0.881730	-4.160645	-0.024985	0.014551	-0.007092	-0.596480	-0.195688	0.449054	0.218222	0.735498	-0.406684	0.496014
20363	8.905822	-0.831752	-4.066862	-0.016059	0.046463	-0.018135	-0.595799	-0.195462	0.447104	0.219021	0.735094	-0.406482	0.496426
20364	8.922705	-0.836777	-4.062696	-0.060380	0.039183	-0.032888	-0.596201	-0.196474	0.447604	0.220542	0.734689	-0.406542	0.496303
20365	8.943297	-0.727032	-3.939574	-0.013635	0.032092	0.006697	-0.596772	-0.197052	0.445057	0.220941	0.734235	-0.406742	0.496633
20366	8.961663	-0.835323	-4.011008	-0.010408	0.034969	-0.010751	-0.600162	-0.194412	0.444413	0.221487	0.733899	-0.406670	0.496945
20367	8.952250	-0.813699	-3.991194	-0.004513	0.043282	0.003930	-0.600699	-0.196373	0.444017	0.221869	0.733396	-0.406689	0.497502
20368	8.981154	-0.774865	-4.008928	0.016986	0.018320	-0.010657	-0.600840	-0.196755	0.443155	0.221881	0.733342	-0.406425	0.497791
20369	8.966578	-0.806259	-4.011003	-0.012469	0.041044	-0.019935	-0.601689	-0.195495	0.443801	0.222597	0.733019	-0.406184	0.498144
20370	8.947563	-0.740731	-4.005034	-0.043498	0.018710	-0.014447	-0.602251	-0.196518	0.441645	0.223525	0.732732	-0.406448	0.497935
20371	8.994205	-0.737683	-3.895658	0.015351	0.004883	-0.001450	-0.603038	-0.200220	0.442123	0.223357	0.732743	-0.406361	0.498067
20372	8.993852	-0.759016	-3.932012	0.030328	0.002238	0.011425	-0.603035	-0.199971	0.442837	0.222827	0.732726	-0.406366	0.498325
20373	8.966685	-0.852784	-3.977497	0.017657	0.011263	0.015033	-0.603056	-0.198144	0.443230	0.222511	0.732548	-0.406470	0.498643
20374	8.986763	-0.717749	-3.931478	0.003351	0.016987	0.027870	-0.604310	-0.198139	0.443522	0.222318	0.732141	-0.406899	0.498977
20375	8.953577	-0.674568	-3.879236	0.029211	0.002436	0.038956	-0.605302	-0.197517	0.442731	0.221527	0.731906	-0.407273	0.499367
20376	8.966687	-0.874737	-3.967979	-0.004756	0.040145	-0.005247	-0.605871	-0.197185	0.441918	0.221982	0.731494	-0.407209	0.499822
20377	8.980908	-0.989053	-3.949934	-0.021455	0.048159	-0.015401	-0.606291	-0.198088	0.440187	0.222841	0.731018	-0.407095	0.500228
20378	8.980734	-0.883878	-4.016869	-0.056714	0.058621	-0.034740	-0.607969	-0.198710	0.438906	0.224494	0.730433	-0.407026	0.500400
20379	8.995482	-0.896683	-3.974029	-0.049227	0.048955	-0.027367	-0.607276	-0.198949	0.437766	0.225878	0.729920	-0.407013	0.500535
20380	8.953686	-0.889376	-3.774371	-0.111913	0.096453	-0.049589	-0.608360	-0.203071	0.435283	0.228785	0.728827	-0.407097	0.500741
20381	9.016338	-0.680090	-3.862297	-0.173118	0.119334	-0.012996	-0.610865	-0.207549	0.428876	0.232400	0.726913	-0.408206	0.500954
20382	9.089841	-0.624198	-3.729429	-0.190712	0.103660	0.050337	-0.613921	-0.211278	0.424758	0.235537	0.724520	-0.410534	0.501054
20383	9.095747	-0.455416	-3.660924	-0.244255	0.104621	0.067697	-0.615615	-0.212593	0.420217	0.239255	0.721726	-0.413571	0.500826
20384	9.129103	-0.430607	-3.719975	-0.237553	0.091190	0.045719	-0.620071	-0.215485	0.416863	0.242975	0.719258	-0.416303	0.500323
20385	9.163058	-0.484889	-3.668463	-0.257738	0.085836	0.043853	-0.620639	-0.218839	0.410088	0.246967	0.716741	-0.419190	0.499569
20386	9.109951	-0.406300	-3.714270	-0.257520	0.061240	0.054904	-0.621166	-0.223218	0.406884	0.250626	0.714347	-0.422388	0.498481
20387	9.053318	-0.266529	-3.619462	-0.226969	0.064171	0.034786	-0.622831	-0.227068	0.401907	0.254085	0.712239	-0.424914	0.497598
20388	9.148642	-0.519001	-3.648825	-0.217041	0.055510	-0.005576	-0.623488	-0.231372	0.400108	0.257702	0.710587	-0.426849	0.496443
20389	9.082010	-0.398043	-3.592410	-0.183630	0.050567	0.013773	-0.624317	-0.234824	0.395427	0.260633	0.708986	-0.428693	0.495612
20390	9.123340	-0.413610	-3.538507	-0.162326	0.051978	-0.010954	-0.625148	-0.237480	0.391914	0.263494	0.707672	-0.430022	0.494826
20391	9.150252	-0.407195	-3.488752	-0.163444	0.062828	-0.054091	-0.627060	-0.243221	0.387940	0.266916	0.706616	-0.430624	0.493977
20392	9.179730	-0.269373	-3.474465	-0.176363	0.084374	-0.059626	-0.626473	-0.247597	0.384307	0.270725	0.705308	-0.431213	0.493259
20393	9.088678	-0.225716	-3.427301	-0.207528	0.103074	-0.063399	-0.626585	-0.252225	0.380246	0.275209	0.703670	-0.431881	0.492532
20394	9.142302	-0.127174	-3.390021	-0.220522	0.103502	-0.069818	-0.629482	-0.258039	0.375158	0.279888	0.701993	-0.432632	0.491628
20395	9.257272	-0.221907	-3.438411	-0.271209	0.082116	-0.047853	-0.629855	-0.264342	0.370576	0.284925	0.700031	-0.434232	0.490119
20396	9.124103	-0.053318	-3.282589	-0.280029	0.120170	-0.037834	-0.630401	-0.269927	0.362963	0.290254	0.697533	-0.435893	0.489079
20397	9.207833	-0.091883	-3.343937	-0.294115	0.150500	-0.020466	-0.630385	-0.275278	0.356198	0.295923	0.694473	-0.437667	0.488450
20398	9.138787	-0.253803	-3.168515	-0.281447	0.123493	0.045631	-0.631630	-0.279923	0.349908	0.300456	0.691150	-0.440445	0.487900
20399	9.215854	-0.225017	-3.185700	-0.303551	0.127181	0.108916	-0.633317	-0.283381	0.342717	0.304759	0.687059	-0.444204	0.487602
20400	9.172343	-0.236660	-3.198641	-0.252853	0.110218	0.159497	-0.636415	-0.284891	0.336778	0.307651	0.682966	-0.448323	0.487765
20401	9.449984	-0.535357	-3.312409	-0.121123	0.074853	0.160736	-0.640401	-0.282552	0.330807	0.308451	0.679987	-0.451309	0.488667
20402	9.766601	-0.388764	-3.559984	-0.027419	0.033469	0.110605	-0.642108	-0.281030	0.329239	0.308051	0.678437	-0.453025	0.489485
20403	9.516446	-0.324340	-3.530888	-0.019125	0.009359	0.081253	-0.641589	-0.278179	0.328851	0.307631	0.677438	-0.454339	0.489915
20404	9.145671	-0.302706	-3.502391	0.019932	-0.054830	0.042816	-0.642178	-0.275104	0.330025	0.306436	0.677667	-0.455194	0.489553
20405	9.153261	-0.396066	-3.416336	0.092077	-0.058231	0.003496	-0.642448	-0.274365	0.332451	0.304643	0.678723	-0.454787	0.489588
20406	9.112288	-0.459165	-3.391063	0.140539	-0.099057	0.006390	-0.641899	-0.270903	0.336996	0.301768	0.680441	-0.454239	0.489492
20407	9.101527	-0.627851	-3.464216	0.185591	-0.099622	0.013786	-0.639660	-0.268861	0.341017	0.298204	0.682363	-0.453309	0.489863
20408	9.230751	-0.827201	-3.494500	0.170238	-0.088600	-0.015629	-0.639082	-0.267799	0.345274	0.295238	0.684328	-0.452109	0.490027
20409	9.221834	-0.735718	-3.440436	0.137449	-0.062950	-0.012049	-0.636284	-0.266425	0.348269	0.292891	0.685819	-0.451081	0.490299
20410	9.275041	-0.863258	-3.361139	0.116370	-0.060707	-0.048804	-0.635992	-0.265062	0.352267	0.291225	0.687487	-0.449768	0.490161
20411	9.180634	-0.729455	-3.163520	0.163184	-0.040725	-0.078099	-0.634572	-0.265481	0.354605	0.289355	0.689483	-0.447450	0.490587
20412	9.058620	-0.720353	-3.055043	0.156710	-0.004279	-0.118565	-0.633162	-0.265712	0.355976	0.288334	0.691429	-0.444465	0.491163
20413	8.951045	-0.608891	-2.992329	0.079456	0.032688	-0.102262	-0.631037	-0.267105	0.357688	0.288505	0.692410	-0.442201	0.491723
20414	9.807658	-0.725103	-3.095160	0.192041	0.089481	-0.037736	-0.631193	-0.265822	0.357629	0.287003	0.692926	-0.439407	0.494374
20415	9.608518	-0.080639	-2.948260	0.035115	0.061319	-0.083808	-0.631170	-0.268060	0.356931	0.287875	0.693180	-0.437654	0.495064
20416	8.987276	-0.189143	-2.848450	0.003448	0.066041	-0.071184	-0.630585	-0.270455	0.356358	0.289105	0.693130	-0.436387	0.495535
20417	9.511181	-0.268512	-2.991734	0.125589	0.101859	-0.058058	-0.633955	-0.270560	0.353726	0.288835	0.693266	-0.433845	0.497731
20418	9.624975	-0.305096	-3.216012	0.078377	0.045714	-0.039697	-0.632854	-0.269302	0.353793	0.288537	0.693568	-0.432387	0.498750
20419	9.106719	-0.052294	-3.349559	0.073650	0.025321	-0.007635	-0.631585	-0.269914	0.354303	0.287824	0.693724	-0.431495	0.499716
20420	9.123168	0.026360	-3.436609	0.100313	0.034418	-0.037864	-0.633684	-0.268279	0.356382	0.287098	0.694250	-0.429897	0.500779
20421	9.193369	0.152115	-3.448075	0.093267	0.033801	-0.026830	-0.633284	-0.267388	0.355454	0.286385	0.694608	-0.428485	0.501900
20422	9.257785	-0.056964	-3.442186	0.105583	0.050275	0.020862	-0.634848	-0.265363	0.355175	0.285138	0.694489	-0.427567	0.503556
20423	9.296239	0.186817	-3.557965	0.051765	0.069690	-0.008591	-0.636256	-0.264486	0.355103	0.285130	0.694100	-0.426614	0.504903
20424	9.410762	0.019703	-3.633378	-0.019244	0.061800	0.004124	-0.636821	-0.266020	0.351796	0.285882	0.693291	-0.426653	0.505554
20425	9.454229	-0.031989	-3.599112	-0.142555	0.057822	0.046100	-0.636964	-0.266389	0.350656	0.287914	0.691455	-0.428487	0.505366
20426	9.180122	-0.196894	-3.454685	-0.245516	0.056499	0.165102	-0.640801	-0.263978	0.346086	0.290109	0.688011	-0.433046	0.504925
20427	9.093966	0.061213	-3.488424	-0.272323	0.036519	0.192632	-0.644453	-0.264583	0.342167	0.292248	0.684350	-0.438312	0.504122
20428	9.077471	0.173547	-3.177927	-0.312012	0.044503	0.214589	-0.644926	-0.263214	0.337500	0.294731	0.680138	-0.444258	0.503171
20429	9.021312	0.160602	-3.267690	-0.408900	0.057566	0.216196	-0.650570	-0.262266	0.331458	0.298657	0.675179	-0.451031	0.501505
20430	9.013405	0.318606	-3.111790	-0.401419	0.055023	0.258453	-0.651183	-0.261675	0.325346	0.301959	0.669828	-0.458329	0.500085
20431	9.217614	0.235281	-3.153783	-0.472049	0.070550	0.249145	-0.657099	-0.261027	0.319708	0.306483	0.663941	-0.465994	0.498096
20432	9.179724	0.424626	-3.148716	-0.539754	0.042906	0.252750	-0.659114	-0.261177	0.311745	0.311496	0.657764	-0.474556	0.495089
20433	9.376810	0.507010	-3.247328	-0.542621	0.074930	0.210539	-0.663080	-0.261184	0.304370	0.317332	0.651602	-0.482236	0.492101
20434	9.688923	0.236045	-3.277672	-0.559787	0.124877	0.177416	-0.667457	-0.262943	0.295211	0.324043	0.645025	-0.489351	0.489362
20435	10.055388	-0.824308	-3.421464	-0.645396	0.155779	0.251423	-0.672148	-0.263309	0.283764	0.331495	0.636798	-0.497884	0.486530
20436	8.223603	-0.163788	-2.529902	-0.630262	0.121270	0.142049	-0.674143	-0.266203	0.273813	0.339297	0.629929	-0.505098	0.482641
20437	9.754424	-0.626101	-2.855833	-0.275905	0.298775	-0.005939	-0.676160	-0.267782	0.263105	0.345938	0.625210	-0.505668	0.483465
20438	9.952784	-1.614833	-2.647496	-0.669736	0.152854	0.020938	-0.679276	-0.271292	0.251588	0.355599	0.618786	-0.511419	0.478648
20439	9.497666	-1.588387	-2.932207	-0.628821	0.017004	0.197305	-0.682239	-0.273437	0.244070	0.361700	0.612049	-0.519763	0.473726
20440	9.766972	-1.491766	-3.045501	-0.561111	0.024463	0.162629	-0.684246	-0.274680	0.235201	0.367238	0.605974	-0.526982	0.469278
20441	9.441856	-1.252512	-2.814415	-0.668120	0.020794	0.166072	-0.686945	-0.276478	0.226304	0.373991	0.599015	-0.535132	0.463622
20442	9.547799	-1.221425	-2.837496	-0.665278	-0.000001	0.206512	-0.688133	-0.274861	0.219701	0.379989	0.591717	-0.543844	0.457944
20443	9.312241	-1.069547	-2.827697	-0.620906	-0.038311	0.228655	-0.691102	-0.275523	0.213814	0.384799	0.584744	-0.552565	0.452412
20444	9.095155	-1.111508	-2.839175	-0.562934	-0.076101	0.210422	-0.692973	-0.274652	0.208151	0.388593	0.578666	-0.560793	0.446824
20445	9.303075	-1.122200	-3.054728	-0.489508	-0.067486	0.217929	-0.696245	-0.272014	0.204569	0.391514	0.572909	-0.568281	0.442209
20446	9.256927	-0.848084	-3.217865	-0.403018	-0.054092	0.236458	-0.697416	-0.269583	0.201653	0.393390	0.567451	-0.575080	0.438778
20447	9.302072	-0.880760	-2.975830	-0.231100	-0.095923	0.203840	-0.699989	-0.265257	0.201106	0.393080	0.564036	-0.580273	0.436617
20448	9.355614	-0.750371	-2.962491	-0.269154	-0.104380	0.115726	-0.700158	-0.262194	0.202416	0.393867	0.561408	-0.584864	0.433155
20449	9.157548	-0.867624	-2.975170	-0.238376	-0.105588	0.102878	-0.701292	-0.260634	0.202803	0.394375	0.559146	-0.589017	0.429980
20450	9.138253	-1.077194	-2.888867	-0.232292	-0.092088	0.123019	-0.701304	-0.259643	0.202864	0.394805	0.556575	-0.593234	0.427114
20451	9.186340	-1.160276	-2.867054	-0.199351	-0.056977	0.119354	-0.702692	-0.259804	0.203707	0.395281	0.553964	-0.596822	0.425066
20452	9.259362	-1.113300	-2.792192	-0.194950	-0.023065	0.075291	-0.703004	-0.256982	0.204164	0.396493	0.551655	-0.599604	0.423020
20453	9.263854	-1.076179	-2.850083	-0.194025	-0.015467	0.040418	-0.705408	-0.255193	0.203178	0.398061	0.549641	-0.601919	0.420875
20454	9.106253	-0.909269	-2.736832	-0.172822	-0.012095	0.012924	-0.703723	-0.256850	0.201661	0.399678	0.548142	-0.603725	0.418704
20455	9.582674	-0.809059	-2.865094	-0.082741	0.044630	-0.045598	-0.705547	-0.256775	0.200704	0.401472	0.547528	-0.603663	0.417881
20456	9.697086	-0.528996	-2.833734	-0.086914	0.074860	-0.135504	-0.703829	-0.262038	0.197425	0.404430	0.547774	-0.602415	0.416506
20457	9.145680	-0.267220	-2.895941	-0.120884	0.085434	-0.174206	-0.702656	-0.267636	0.195389	0.408216	0.548047	-0.600907	0.414627
20458	9.653738	-0.539164	-3.136497	-0.037310	0.143782	-0.135538	-0.702893	-0.273267	0.191547	0.411444	0.548114	-0.598664	0.414592
20459	9.495267	0.032357	-2.996423	-0.173528	0.088143	-0.122804	-0.701051	-0.278437	0.186314	0.415411	0.547293	-0.598109	0.412515
20460	9.299072	-0.199956	-3.649955	-0.202171	0.056223	-0.064187	-0.699774	-0.281994	0.183145	0.418794	0.545849	-0.598715	0.410122
20461	9.414982	-0.271943	-3.587133	-0.126544	0.040561	-0.005274	-0.700868	-0.284869	0.181299	0.420684	0.544407	-0.599451	0.409028
20462	9.833881	0.011051	-3.753111	-0.152530	0.004686	-0.049176	-0.699197	-0.285918	0.178981	0.422774	0.543607	-0.600235	0.406781
20463	9.702817	0.043582	-3.578933	-0.109330	-0.097844	-0.030595	-0.699457	-0.286946	0.179759	0.423008	0.543753	-0.601720	0.404141
20464	9.266114	0.001351	-3.635334	-0.155081	-0.133166	0.006888	-0.699271	-0.287745	0.184463	0.423005	0.543365	-0.604282	0.400830
20465	8.975346	0.087408	-3.570766	-0.180366	-0.119132	0.018696	-0.699139	-0.286385	0.185665	0.423334	0.542491	-0.607044	0.397478
20466	8.864628	-0.009570	-3.514123	-0.266852	-0.110799	0.068024	-0.699110	-0.286818	0.188715	0.424306	0.540214	-0.610941	0.393554
20467	8.963827	0.301185	-3.593094	-0.343723	-0.125610	0.104672	-0.699659	-0.287389	0.188964	0.425606	0.536935	-0.615939	0.388817
20468	9.126699	0.360261	-3.743712	-0.369299	-0.114669	0.139514	-0.698725	-0.284923	0.187570	0.427034	0.532874	-0.621380	0.384154
20469	9.030733	0.408995	-3.710823	-0.395733	-0.094697	0.176121	-0.700708	-0.283807	0.185699	0.428662	0.527977	-0.627194	0.379627
20470	9.006556	0.348340	-3.695823	-0.446495	-0.084486	0.192507	-0.702711	-0.281660	0.183054	0.430810	0.522271	-0.633427	0.374707
20471	8.981144	0.246622	-3.511979	-0.470260	-0.077074	0.192432	-0.703608	-0.279462	0.179002	0.433242	0.516311	-0.639700	0.369471
20472	9.056674	0.356819	-3.451290	-0.474157	-0.017718	0.247422	-0.705934	-0.274951	0.174548	0.436033	0.509057	-0.645990	0.365285
20473	9.131473	0.473171	-3.487141	-0.506696	-0.018529	0.262993	-0.708509	-0.271669	0.172117	0.438979	0.501333	-0.652584	0.360689
20474	8.931530	0.650103	-3.555798	-0.514802	-0.006841	0.267529	-0.710311	-0.266046	0.165069	0.442060	0.493263	-0.659102	0.356173
20475	8.842086	0.939707	-3.405653	-0.503666	0.021538	0.238177	-0.713620	-0.261749	0.159492	0.445587	0.485498	-0.664887	0.351667
20476	9.061824	0.886111	-3.322441	-0.507837	0.028308	0.218013	-0.715972	-0.257351	0.151534	0.449301	0.477766	-0.670388	0.347057
20477	9.073824	0.917814	-3.342005	-0.604065	-0.015485	0.216068	-0.718992	-0.253382	0.146773	0.453359	0.469540	-0.676784	0.340530
20478	8.995233	1.131381	-3.313521	-0.645381	0.016358	0.208615	-0.720080	-0.249179	0.139490	0.458142	0.460634	-0.683028	0.333759
20479	9.405820	1.111468	-3.490824	-0.611356	0.075276	0.208669	-0.720715	-0.247408	0.132473	0.463435	0.451696	-0.688313	0.327757
20480	11.144343	-0.257566	-4.301400	-0.510186	0.169061	0.243715	-0.725055	-0.241214	0.123246	0.468703	0.442396	-0.692340	0.324450
20481	8.548259	-0.682305	-3.632269	-0.793950	0.080724	0.246349	-0.727044	-0.234920	0.111206	0.475234	0.431005	-0.698851	0.316218
20482	8.828090	-0.641639	-3.917803	-0.517038	0.152714	0.262433	-0.731794	-0.229030	0.102524	0.480093	0.421344	-0.702978	0.312732
20483	9.360193	-2.101378	-3.662221	-0.765283	0.202631	0.271844	-0.735029	-0.223176	0.091168	0.487641	0.408868	-0.708065	0.306068
20484	9.059808	-1.748778	-3.397507	-0.868243	0.215916	0.392743	-0.737765	-0.214747	0.076330	0.495260	0.393357	-0.714443	0.299266
20485	9.015528	-1.750400	-2.893497	-0.965678	0.271314	0.440184	-0.742207	-0.203751	0.061806	0.503973	0.375761	-0.720889	0.291775
20486	9.789595	-1.469851	-3.244252	-0.877220	0.176698	0.404929	-0.746702	-0.190213	0.044643	0.510616	0.359875	-0.727229	0.284427
20487	8.914276	-1.032574	-3.203840	-0.835209	0.076373	0.415145	-0.749981	-0.180421	0.034090	0.515264	0.344759	-0.734131	0.276939
20488	8.659978	-0.844917	-3.139972	-0.737739	0.021049	0.302539	-0.752415	-0.169632	0.026109	0.518884	0.332433	-0.740094	0.269274
20489	9.285808	-0.928712	-3.188073	-0.705283	-0.019881	0.356928	-0.754699	-0.158508	0.019965	0.521257	0.319831	-0.746454	0.262307
20490	9.076175	-0.799718	-2.933041	-0.635651	-0.081164	0.299337	-0.757483	-0.149299	0.018323	0.522456	0.308993	-0.752577	0.255324
20491	9.066344	-0.801753	-2.956839	-0.613933	-0.108465	0.292997	-0.758289	-0.139857	0.020034	0.523037	0.298615	-0.758656	0.248400
20492	9.303226	-1.007160	-2.773818	-0.587289	-0.129098	0.298611	-0.759517	-0.131446	0.019726	0.523017	0.288429	-0.764732	0.241760
20493	9.502287	-0.445342	-2.821074	-0.526293	-0.096816	0.218068	-0.760599	-0.123725	0.018955	0.523463	0.279948	-0.769553	0.235381
20494	9.091179	-0.454464	-3.008638	-0.258555	-0.105764	0.137760	-0.759428	-0.116409	0.019956	0.522589	0.275469	-0.772730	0.232177
20495	9.144652	-0.501990	-2.928830	-0.096757	-0.077727	0.060961	-0.761108	-0.113473	0.024349	0.521631	0.273785	-0.774371	0.230853
20496	9.032937	-0.706969	-2.954972	0.035289	-0.004246	-0.005023	-0.761522	-0.113231	0.025347	0.521351	0.274135	-0.774310	0.231274
20497	8.900903	-0.423301	-2.701833	0.266904	0.067409	-0.107428	-0.759836	-0.113842	0.025713	0.521432	0.278173	-0.771804	0.234620
20498	10.322109	0.069734	-2.964303	0.394955	0.264923	-0.333747	-0.758098	-0.120406	0.022913	0.524811	0.286071	-0.765365	0.238647
20499	10.541063	-0.063651	-3.258355	0.510417	0.192941	-0.459097	-0.755769	-0.130450	0.018493	0.527025	0.297429	-0.758216	0.242669
20500	9.764458	-0.389894	-3.835246	0.598692	0.073214	-0.433286	-0.755042	-0.144448	0.017061	0.526577	0.309813	-0.751968	0.247542
20501	9.402478	-0.440019	-3.884833	0.724331	0.096397	-0.458860	-0.750672	-0.156991	0.019601	0.525755	0.323753	-0.744448	0.254094
20502	10.385474	0.170866	-3.845152	0.745073	0.105072	-0.571375	-0.747110	-0.173249	0.019961	0.525263	0.339401	-0.735816	0.259770
20503	9.275237	-0.073421	-3.669976	0.593962	-0.042511	-0.563457	-0.742434	-0.185035	0.027300	0.523471	0.354062	-0.729304	0.262172
20504	8.458411	-0.367606	-3.544741	0.540462	-0.029585	-0.409655	-0.740148	-0.197217	0.031840	0.521274	0.365717	-0.723907	0.265486
20505	8.356288	0.091468	-3.547590	0.407330	-0.027073	-0.321777	-0.736630	-0.207436	0.036489	0.519563	0.374711	-0.719707	0.267708
20506	8.582735	0.085068	-3.551269	0.305651	0.018813	-0.158672	-0.735801	-0.215174	0.040619	0.518340	0.379971	-0.716761	0.270552
20507	9.291771	0.454510	-3.626094	0.140270	-0.033610	-0.040327	-0.735749	-0.217709	0.043119	0.516969	0.382163	-0.716129	0.271761
20508	9.090729	0.658433	-3.537545	-0.073188	-0.036796	0.053764	-0.736208	-0.214972	0.042453	0.516673	0.380736	-0.717414	0.270938
20509	8.821565	0.576197	-3.412086	-0.207463	-0.020907	0.163516	-0.737662	-0.210805	0.041886	0.517013	0.376354	-0.720081	0.269332
20510	8.967833	0.928273	-3.342803	-0.217178	-0.036794	0.215000	-0.740135	-0.204148	0.040083	0.516912	0.371105	-0.723330	0.268098
20511	8.842293	0.844231	-3.338657	-0.275076	-0.088106	0.244290	-0.742735	-0.196513	0.041559	0.516313	0.365213	-0.727596	0.265791
20512	8.608500	1.114961	-3.151839	-0.320640	-0.071898	0.251515	-0.748038	-0.186444	0.040553	0.516214	0.358514	-0.731947	0.263142
20513	8.690263	0.978087	-3.114730	-0.399682	-0.031896	0.232942	-0.747749	-0.177153	0.039167	0.517338	0.351182	-0.736094	0.259225
20514	9.082539	1.096315	-2.916089	-0.451945	-0.031694	0.264150	-0.751343	-0.170459	0.036957	0.518605	0.342668	-0.740668	0.255025
20515	9.922797	0.660920	-3.438221	-0.419908	0.028117	0.220170	-0.754837	-0.161697	0.033056	0.520751	0.334965	-0.744051	0.251010
20516	10.277379	-0.531331	-3.505142	-0.506762	-0.023344	0.254828	-0.755566	-0.151365	0.028108	0.522442	0.325892	-0.748584	0.245908
20517	10.026685	-1.313596	-3.807599	-0.568086	-0.069341	0.287619	-0.759897	-0.141411	0.026247	0.523637	0.316011	-0.753976	0.239711
20518	9.559257	-1.246903	-3.833159	-0.624037	-0.059502	0.247028	-0.762529	-0.133323	0.024254	0.525408	0.305906	-0.759168	0.232447
20519	9.239347	-2.315171	-3.929600	-0.533074	-0.042891	0.426772	-0.766056	-0.121083	0.021828	0.525938	0.293997	-0.764718	0.228388
20520	9.640953	-2.965384	-3.755639	-0.601283	-0.054672	0.474357	-0.770180	-0.105328	0.020323	0.526365	0.280522	-0.770823	0.223785
20521	9.380396	-1.844619	-3.651642	-0.584168	-0.018319	0.294620	-0.772312	-0.093230	0.017455	0.527918	0.269829	-0.775315	0.217674
20522	8.393944	-1.713332	-3.519705	-0.524625	-0.026163	0.265194	-0.772431	-0.084256	0.016892	0.529113	0.260137	-0.779342	0.212120
20523	8.579430	-1.734076	-3.517115	-0.517169	-0.087565	0.276355	-0.775617	-0.076059	0.015751	0.529125	0.250614	-0.783956	0.206475
20524	8.802111	-1.635654	-3.739755	-0.418020	-0.138138	0.225304	-0.778789	-0.067417	0.017154	0.528070	0.243025	-0.788337	0.201506
20525	8.546770	-1.863893	-3.944234	-0.336071	-0.192997	0.214440	-0.781090	-0.059504	0.021582	0.525641	0.236736	-0.792868	0.197529
20526	8.766589	-1.690819	-3.946495	-0.212396	-0.136118	0.181635	-0.780305	-0.052904	0.025759	0.523727	0.231983	-0.796076	0.195338
20527	8.742766	-1.476506	-4.002172	-0.156475	-0.168590	0.121265	-0.781988	-0.048896	0.031478	0.521128	0.228918	-0.799144	0.193367
20528	8.578272	-1.774190	-3.959318	-0.144239	-0.176335	0.064327	-0.782574	-0.044257	0.035546	0.518675	0.226919	-0.801909	0.190856
20529	8.740342	-1.383110	-3.733384	-0.179919	-0.058979	0.089870	-0.782033	-0.041273	0.038243	0.518024	0.223661	-0.803753	0.188700
20530	8.744862	-1.309455	-3.803114	-0.163309	-0.020462	0.091687	-0.782648	-0.038048	0.036351	0.518031	0.220440	-0.805064	0.186877
20531	8.645967	-1.596355	-3.695016	-0.094802	-0.003918	0.119255	-0.785489	-0.034831	0.035318	0.517759	0.217358	-0.806125	0.186663
20532	8.558612	-1.391565	-3.550332	-0.103323	0.072780	0.067751	-0.786096	-0.032179	0.033529	0.519078	0.214802	-0.806123	0.185966
20533	9.052885	-1.427336	-3.494177	-0.133018	0.170231	0.041951	-0.785601	-0.029584	0.029629	0.522062	0.211896	-0.805162	0.185110
20534	9.543196	-1.015824	-3.517074	-0.246467	0.213583	-0.029735	-0.788303	-0.029259	0.023800	0.526595	0.208887	-0.803775	0.181685
20535	9.036041	-0.523529	-3.253379	-0.292462	0.232676	-0.072085	-0.788069	-0.032941	0.011822	0.531654	0.205900	-0.802190	0.177317
20536	8.736526	-0.544512	-3.338924	-0.225202	0.216552	-0.052732	-0.786984	-0.034607	0.004855	0.536183	0.203457	-0.800526	0.173985
20537	10.118372	-0.071741	-3.696663	-0.179438	0.250381	-0.122977	-0.787046	-0.035952	-0.005438	0.541203	0.202424	-0.798067	0.170916
20538	9.653490	-0.359614	-3.864712	-0.127999	0.086812	-0.100749	-0.787169	-0.038808	-0.007991	0.543402	0.202216	-0.797228	0.168081
20539	9.271744	-0.423378	-3.971614	-0.059537	0.032570	0.002141	-0.788984	-0.040492	-0.010736	0.544013	0.201233	-0.797208	0.167378
20540	9.407973	-0.158331	-3.917015	0.037563	0.008283	-0.058114	-0.788155	-0.039925	-0.010988	0.544141	0.202412	-0.796832	0.167329
20541	9.028099	-0.110745	-3.830043	0.072092	-0.022473	-0.132395	-0.789204	-0.044776	-0.010159	0.543783	0.205207	-0.796428	0.167011
20542	8.998934	-0.278380	-3.791402	0.037070	-0.070330	-0.069107	-0.788032	-0.047740	-0.007976	0.542693	0.206820	-0.796858	0.166514
20543	8.852908	-0.445528	-3.907792	0.011152	-0.092172	-0.010462	-0.789823	-0.048118	-0.005465	0.541050	0.207251	-0.797918	0.166250
20544	8.910232	-0.367013	-4.006032	-0.047794	-0.117450	0.046376	-0.790655	-0.046300	-0.001708	0.539171	0.206256	-0.799611	0.165453
20545	8.945706	-0.258113	-3.827923	-0.149559	-0.079908	0.070006	-0.792903	-0.044083	0.000129	0.538101	0.203634	-0.801399	0.163523
20546	8.916640	-0.216182	-3.865206	-0.223579	-0.048618	0.104679	-0.793342	-0.041596	0.001686	0.537836	0.199581	-0.803142	0.160820
20547	8.898294	-0.220112	-3.743785	-0.199065	-0.083701	0.135979	-0.794091	-0.035903	0.004562	0.536663	0.195381	-0.805364	0.158769
20548	8.875381	-0.092751	-3.645489	-0.244140	-0.068481	0.160661	-0.794836	-0.031281	0.006114	0.535947	0.190256	-0.807560	0.156241
20549	8.880565	0.050469	-3.659240	-0.269791	-0.046143	0.157847	-0.794770	-0.024286	0.008224	0.535551	0.184831	-0.809626	0.153392
20550	8.968126	0.145974	-3.594266	-0.292694	-0.010632	0.119245	-0.796636	-0.020025	0.008785	0.536038	0.179653	-0.811134	0.149831
20551	9.093556	0.022907	-3.524887	-0.343174	0.017927	0.075066	-0.797972	-0.014814	0.007162	0.537165	0.174592	-0.812353	0.145097
20552	9.514736	-0.184773	-3.810080	-0.401016	0.079491	0.128124	-0.799845	-0.011166	0.005727	0.539420	0.167809	-0.813154	0.140166
20553	9.448568	-0.885431	-3.966747	-0.445987	0.108982	0.253561	-0.799530	-0.003999	0.004209	0.541794	0.158452	-0.814164	0.135976
20554	8.655769	-0.757072	-3.718894	-0.420157	0.093747	0.195682	-0.800769	0.004217	0.002071	0.544047	0.150307	-0.814942	0.131491
20555	9.552618	-0.530868	-4.060104	-0.097900	0.220730	0.122927	-0.803109	0.009598	-0.002749	0.547449	0.146544	-0.813286	0.131869
20556	9.254330	-1.254621	-4.000534	-0.356219	0.120938	0.047156	-0.802922	0.013547	-0.008101	0.550271	0.141409	-0.813084	0.126888
20557	8.749475	-1.016469	-3.953535	-0.363246	0.054635	0.170133	-0.806767	0.018114	-0.010300	0.551561	0.134372	-0.813999	0.123002
20558	8.686334	-1.254166	-3.916495	-0.409371	0.079551	0.186467	-0.805750	0.025116	-0.011555	0.553423	0.126490	-0.814658	0.118561
20559	9.060407	-1.787766	-3.924301	-0.437849	0.033433	0.252545	-0.806564	0.034080	-0.011692	0.554251	0.117283	-0.816073	0.114343
20560	8.871540	-1.484839	-4.171277	-0.521681	-0.052566	0.309409	-0.807240	0.043184	-0.011822	0.553814	0.106439	-0.818572	0.109091
20561	9.032217	-1.415687	-3.988447	-0.527630	-0.034872	0.291070	-0.807965	0.057168	-0.010111	0.553469	0.095713	-0.820831	0.103669
20562	8.968545	-1.120791	-4.244987	-0.543103	-0.002933	0.188248	-0.808638	0.066776	-0.008951	0.553978	0.086485	-0.822351	0.096789
20563	8.879099	-0.899469	-4.066304	-0.441910	-0.007906	0.142597	-0.808407	0.070999	-0.008273	0.554069	0.079064	-0.823678	0.091165
20564	8.850802	-0.851569	-4.006968	-0.375592	0.006095	0.089488	-0.809552	0.073409	-0.007833	0.554527	0.073295	-0.824464	0.085947
20565	8.831373	-0.904818	-4.004174	-0.295655	-0.029881	0.071337	-0.810414	0.076057	-0.006542	0.554079	0.068695	-0.825572	0.081904
20566	8.824951	-1.048310	-4.149782	-0.203451	-0.031264	0.028363	-0.812119	0.079540	-0.004632	0.553734	0.065901	-0.826334	0.078786
20567	8.921317	-0.948975	-4.193797	-0.117469	-0.055136	-0.038377	-0.810999	0.079638	-0.004077	0.552764	0.065117	-0.827265	0.076447
20568	8.944442	-0.979153	-4.305958	-0.141287	-0.065641	-0.108146	-0.811359	0.077459	-0.000013	0.551966	0.065324	-0.828110	0.072800
20569	9.196543	-0.583605	-4.278994	-0.084380	-0.047782	-0.100600	-0.812421	0.074266	0.001758	0.551144	0.065922	-0.828823	0.070335
20570	8.827852	-0.336368	-4.077623	-0.147829	0.017741	-0.117379	-0.812658	0.071923	0.003294	0.551738	0.066093	-0.828724	0.066586
20571	8.626745	-0.410359	-3.879784	-0.191542	-0.005516	-0.003699	-0.813150	0.067603	0.004710	0.551611	0.063849	-0.829230	0.063459
20572	8.814383	-0.586755	-3.844476	-0.157649	0.053435	0.025649	-0.813426	0.067324	0.004695	0.552606	0.061499	-0.828917	0.061170
20573	9.233533	-0.560277	-3.869638	-0.227730	0.002694	0.078909	-0.811093	0.070545	0.004872	0.552542	0.057467	-0.829450	0.058372
20574	9.050842	-0.401212	-3.881091	-0.149993	0.004501	0.044176	-0.808177	0.073621	0.007832	0.552678	0.054952	-0.829670	0.056350
20575	9.006718	-0.450801	-3.957052	-0.126841	-0.038561	0.024083	-0.808304	0.073158	0.008644	0.551864	0.052991	-0.830458	0.054570
20576	8.909594	-0.321998	-4.107154	-0.133828	-0.006692	-0.000761	-0.807736	0.073223	0.010041	0.551837	0.051415	-0.830720	0.052306
20577	9.046683	-0.265757	-3.853485	-0.132620	-0.025002	0.013082	-0.807316	0.073871	0.011196	0.551258	0.049564	-0.831340	0.050314
20578	9.050419	-0.280967	-3.986561	-0.158699	-0.001618	-0.007199	-0.806073	0.075113	0.011541	0.551337	0.047816	-0.831552	0.047568
20579	8.930122	-0.304815	-3.953236	-0.091688	-0.030345	0.038827	-0.806871	0.073318	0.013675	0.550599	0.045996	-0.832202	0.046530
20580	8.988876	-0.292212	-3.839420	-0.091910	-0.037273	0.031516	-0.804817	0.076543	0.013855	0.549976	0.044375	-0.832770	0.045287
20581	9.062387	-0.427244	-3.934828	-0.082883	-0.020269	0.024156	-0.805619	0.074505	0.015136	0.549413	0.042888	-0.833276	0.044242
20582	9.007044	-0.431861	-3.923127	-0.072026	-0.029302	0.020509	-0.806597	0.075443	0.016601	0.548910	0.041661	-0.833723	0.043217
20583	9.022053	-0.389029	-3.870275	-0.066373	-0.037121	0.027885	-0.804945	0.077663	0.017143	0.548052	0.040307	-0.834392	0.042476
20584	8.943510	-0.483520	-4.015282	-0.039565	-0.030153	0.002196	-0.804376	0.077331	0.017956	0.547522	0.039742	-0.834802	0.041790
20585	8.994240	-0.513372	-3.985976	-0.069322	0.008075	-0.019937	-0.804794	0.077593	0.018536	0.547461	0.039111	-0.834934	0.040520
20586	8.897990	-0.437315	-4.001202	-0.144616	0.016070	0.003751	-0.804662	0.078157	0.018569	0.547780	0.037331	-0.834919	0.038132
20587	8.915732	-0.207276	-3.985875	-0.136199	-0.030746	0.016731	-0.805210	0.078630	0.020702	0.547090	0.035386	-0.835546	0.036116
20588	9.065173	-0.325489	-3.929438	-0.141157	-0.006657	-0.000736	-0.805198	0.077774	0.020789	0.547020	0.033739	-0.835760	0.033719
20589	9.060311	-0.237581	-3.972157	-0.104270	-0.012074	0.011285	-0.804475	0.076307	0.021530	0.546623	0.032222	-0.836139	0.032188
20590	8.969357	-0.316039	-3.860583	-0.070910	0.003727	-0.008891	-0.804476	0.076051	0.020955	0.546679	0.031473	-0.836180	0.030883
20591	9.069834	-0.383778	-3.925162	-0.055232	0.005101	0.029684	-0.803959	0.079171	0.020863	0.546534	0.030171	-0.836341	0.030388
20592	9.072585	-0.213675	-3.953138	-0.028707	-0.004059	-0.003254	-0.804477	0.076974	0.022411	0.546429	0.029794	-0.836443	0.029845
20593	8.978806	-0.203588	-3.932659	0.021001	0.011746	0.006893	-0.803927	0.077802	0.022736	0.546370	0.029705	-0.836465	0.030376
20594	8.992707	-0.329538	-3.950907	0.020508	0.048097	-0.016124	-0.802530	0.077255	0.021850	0.547115	0.030049	-0.835960	0.030546
20595	9.034224	-0.345431	-3.872861	0.072941	0.024856	0.031738	-0.802839	0.079269	0.021418	0.547237	0.030102	-0.835815	0.032230
20596	9.055763	-0.347770	-3.890588	0.058083	0.014294	0.024389	-0.803257	0.077698	0.018807	0.547368	0.030200	-0.835678	0.033452
20597	8.959510	-0.374136	-3.863008	0.083473	0.029527	0.014296	-0.802828	0.076842	0.018750	0.547579	0.030654	-0.835454	0.035127
20598	9.122396	-0.546775	-3.913699	0.067095	0.005402	0.018897	-0.802154	0.079077	0.019302	0.547558	0.030948	-0.835401	0.036433
20599	8.958035	-0.591052	-3.960976	0.022436	-0.003908	-0.008748	-0.802680	0.076921	0.020013	0.547269	0.031133	-0.835566	0.036828
20600	8.981390	-0.541150	-4.077454	-0.004891	0.004257	-0.005135	-0.803510	0.076495	0.020274	0.547290	0.031043	-0.835563	0.036669
20601	8.898252	-0.291442	-4.029244	0.025354	0.075027	0.026034	-0.802142	0.078739	0.020400	0.548292	0.030618	-0.834882	0.037544
20602	8.928953	-0.497876	-4.022077	0.058146	0.064213	0.020582	-0.800754	0.078247	0.018398	0.549255	0.030744	-0.834189	0.038755
20603	9.167802	-0.192132	-3.801985	0.109428	0.067554	0.024458	-0.800767	0.078187	0.016716	0.550085	0.031276	-0.833515	0.041008
20604	9.120156	-0.134211	-3.756351	0.114521	0.050796	0.011649	-0.800221	0.078516	0.015612	0.550791	0.032180	-0.832911	0.043053
20605	9.061766	-0.386456	-3.721999	0.128563	0.051234	-0.012235	-0.799959	0.078351	0.013082	0.551372	0.033553	-0.832358	0.045198
20606	8.919418	-0.448533	-3.719496	0.151313	0.060900	-0.052621	-0.799995	0.079350	0.010067	0.552272	0.035922	-0.831554	0.047152
20607	9.115984	-0.379193	-3.569406	0.205878	0.081835	-0.066252	-0.800265	0.077197	0.007699	0.553356	0.039019	-0.830526	0.050006
20608	9.119738	-0.540764	-3.638225	0.308327	0.091829	-0.068849	-0.800544	0.075099	0.004215	0.554641	0.043362	-0.829176	0.054411
20609	9.105480	-0.650759	-3.565953	0.333391	0.118019	-0.092718	-0.801217	0.071281	0.001188	0.556223	0.048261	-0.827521	0.059124
20610	9.042391	-0.586132	-3.650120	0.311113	0.145651	-0.107493	-0.801231	0.069395	-0.003824	0.558389	0.053208	-0.825456	0.063190
20611	9.164951	-0.434548	-3.446006	0.343888	0.150261	-0.078015	-0.801208	0.063875	-0.010040	0.560424	0.057937	-0.823352	0.068265
20612	9.256217	-0.493210	-3.459462	0.361967	0.136852	-0.085289	-0.801212	0.061004	-0.015253	0.562301	0.063093	-0.821249	0.073402
20613	9.257279	-0.568235	-3.290926	0.354700	0.141580	-0.118350	-0.800539	0.059566	-0.020943	0.564187	0.068609	-0.819068	0.078183
20614	9.285981	-0.607089	-3.301913	0.313751	0.096063	-0.140380	-0.801192	0.053793	-0.024650	0.565480	0.074177	-0.817332	0.081842
20615	9.233333	-0.717092	-3.208884	0.288238	0.076458	-0.134920	-0.802551	0.049392	-0.027148	0.566377	0.079305	-0.815880	0.085255
20616	9.212506	-0.579428	-3.156488	0.284582	0.065075	-0.098186	-0.801422	0.046680	-0.030123	0.567089	0.083899	-0.814540	0.088861
20617	9.239614	-0.592867	-3.073056	0.268936	0.086620	-0.103750	-0.801109	0.042011	-0.033492	0.568104	0.088272	-0.812983	0.092327
20618	9.204680	-0.831971	-3.126444	0.245747	0.096534	-0.083673	-0.800669	0.039517	-0.034909	0.569330	0.092128	-0.811327	0.095515
20619	9.147005	-0.914749	-3.071692	0.190551	0.089048	-0.094805	-0.799814	0.035461	-0.039364	0.570490	0.095439	-0.809853	0.097827
20620	9.222201	-0.808847	-3.052076	0.174830	0.102204	-0.067294	-0.800788	0.034141	-0.041115	0.571884	0.098206	-0.808265	0.100059
20621	9.580600	-0.834697	-3.121197	0.211176	0.066649	-0.073517	-0.801335	0.032242	-0.042766	0.572588	0.101439	-0.807008	0.102912
20622	9.345509	-0.576328	-3.096230	0.204976	0.024604	-0.094574	-0.800882	0.027834	-0.045700	0.572703	0.105144	-0.806162	0.105159
20623	9.258193	-0.642998	-3.141704	0.247622	0.018091	-0.142226	-0.800286	0.024455	-0.046474	0.572670	0.109998	-0.805201	0.107709
20624	8.965452	-0.482086	-3.052421	0.262641	0.015618	-0.195448	-0.800636	0.019068	-0.046524	0.572699	0.116000	-0.804068	0.109704
20625	8.951330	-0.360627	-3.060762	0.252059	0.031806	-0.250532	-0.799701	0.010999	-0.047312	0.573071	0.122614	-0.802628	0.111099
20626	9.120057	-0.134440	-2.838567	0.275423	0.017783	-0.263228	-0.800717	0.001625	-0.049840	0.573197	0.129837	-0.801204	0.112515
20627	9.401370	-0.020762	-2.964276	0.231200	0.031634	-0.276105	-0.800621	-0.006560	-0.050907	0.573634	0.136624	-0.799657	0.113253
20628	9.506154	-0.224216	-3.037146	0.233289	0.027023	-0.198113	-0.799126	-0.014509	-0.051412	0.573815	0.142289	-0.798324	0.114754
20629	9.521003	-0.195737	-2.998873	0.123900	0.016755	-0.112966	-0.799344	-0.019460	-0.051716	0.573920	0.145266	-0.797591	0.115595
20630	9.457410	0.080189	-2.927070	0.058229	0.030768	-0.036006	-0.796669	-0.021994	-0.053017	0.574273	0.146323	-0.797060	0.116171
20631	9.882571	-0.179035	-2.988132	0.118533	0.019847	-0.039492	-0.799582	-0.023380	-0.052796	0.574277	0.148067	-0.796501	0.117766
20632	9.702446	-0.301405	-3.170581	0.090964	-0.035100	-0.074392	-0.797592	-0.025715	-0.052120	0.573571	0.150262	-0.796530	0.118226
20633	9.164482	0.143197	-3.130659	0.150578	-0.046282	-0.030258	-0.797999	-0.025642	-0.050573	0.572394	0.152389	-0.796673	0.120226
20634	9.242637	0.155445	-3.000665	0.213142	-0.059533	0.019458	-0.797838	-0.025773	-0.047925	0.570693	0.154542	-0.796958	0.123631
20635	9.544785	-0.107562	-3.076474	0.141617	-0.047665	0.010144	-0.798086	-0.026343	-0.044881	0.569418	0.155937	-0.797239	0.125927
20636	9.476196	-0.168530	-3.195067	0.062335	-0.080299	-0.010174	-0.797218	-0.026532	-0.041264	0.567916	0.156894	-0.798027	0.126523
20637	9.316122	-0.360679	-3.248299	-0.021241	-0.115614	0.014424	-0.797622	-0.025165	-0.037120	0.566047	0.156540	-0.799498	0.126052
20638	9.415412	-0.553163	-3.412671	-0.064688	-0.098314	0.097796	-0.797052	-0.023536	-0.032828	0.564377	0.154375	-0.801140	0.125785
20639	9.365324	-0.539066	-3.352741	-0.125322	-0.123951	0.160107	-0.797652	-0.018553	-0.029997	0.562309	0.150524	-0.803403	0.125278
20640	9.271557	-0.553390	-3.320346	-0.105882	-0.107665	0.132570	-0.798255	-0.013691	-0.027593	0.560509	0.147354	-0.805335	0.124710
20641	9.315423	-0.378967	-3.330510	-0.048856	-0.112268	0.145573	-0.798431	-0.008351	-0.023484	0.558417	0.144557	-0.807201	0.125304
20642	9.225066	-0.385304	-3.172598	0.037135	-0.104732	0.075977	-0.798297	-0.005428	-0.019389	0.556373	0.143890	-0.808556	0.126416
20643	8.982960	-0.274265	-3.368115	0.121740	-0.077804	0.021003	-0.799300	-0.001982	-0.016928	0.554653	0.144925	-0.809230	0.128465
20644	8.974678	-0.472356	-3.419816	0.110180	-0.015262	-0.008518	-0.799275	-0.003574	-0.016328	0.554054	0.146205	-0.809153	0.130075
20645	9.248617	-0.565675	-3.476557	0.066620	0.000842	0.002425	-0.799555	-0.003563	-0.016464	0.553809	0.146728	-0.809036	0.131251
20646	9.198582	-0.507771	-3.428419	0.029790	0.027369	-0.008700	-0.798575	-0.004514	-0.017651	0.554134	0.147010	-0.808692	0.131684
20647	9.121965	-0.469058	-3.381828	0.019231	0.043081	0.005926	-0.799555	-0.004749	-0.018356	0.554702	0.146843	-0.808240	0.132252
20648	9.256556	-0.537703	-3.396969	0.010419	0.055369	0.016918	-0.799441	-0.003025	-0.018810	0.555469	0.146421	-0.807710	0.132736
20649	9.251745	-0.625482	-3.358718	0.030769	0.062233	0.024273	-0.800310	-0.002303	-0.021694	0.556265	0.146034	-0.807065	0.133750
20650	9.319639	-0.553543	-3.334221	-0.003414	0.066562	0.046249	-0.799480	-0.002006	-0.022243	0.557172	0.144955	-0.806531	0.134371
20651	9.223096	-0.503797	-3.376175	0.016261	0.072128	0.028830	-0.800217	0.000068	-0.023786	0.558158	0.144309	-0.805822	0.135225
20652	9.085818	-0.512694	-3.363854	0.009114	0.076571	0.000333	-0.798438	-0.000011	-0.028563	0.559311	0.144079	-0.805006	0.135562
20653	9.276797	-0.505385	-3.286416	0.002411	0.075434	-0.010643	-0.799285	0.000979	-0.028214	0.560494	0.143909	-0.804182	0.135752
20654	9.348941	-0.564181	-3.279836	0.004307	0.041051	-0.005073	-0.799186	0.002003	-0.031788	0.561103	0.143807	-0.803759	0.135847
20655	9.296253	-0.539979	-3.248725	0.006210	0.034369	-0.001395	-0.800593	0.002085	-0.033029	0.561590	0.143646	-0.803408	0.136079
20656	9.238943	-0.535599	-3.183758	-0.020417	0.037410	-0.005132	-0.801273	0.000672	-0.032970	0.562211	0.143279	-0.803092	0.135768
20657	9.311522	-0.531745	-3.147803	-0.012024	0.043514	0.000398	-0.800609	0.002436	-0.034406	0.562896	0.142862	-0.802690	0.135749
20658	9.335948	-0.520302	-3.109999	-0.012027	0.024994	0.002271	-0.799906	0.001084	-0.036034	0.563272	0.142502	-0.802512	0.135618
20659	9.297952	-0.508807	-3.043292	0.035593	0.026572	0.004193	-0.798539	0.002554	-0.037495	0.563545	0.142610	-0.802176	0.136353
20660	9.310679	-0.598559	-3.227910	-0.004677	0.029581	0.002256	-0.800070	0.001491	-0.038525	0.563975	0.142319	-0.801926	0.136353
20661	9.340723	-0.566598	-3.095988	0.043451	0.023522	0.024398	-0.800362	0.002359	-0.038749	0.564123	0.142201	-0.801659	0.137432
20662	9.393193	-0.600173	-3.151304	0.038942	-0.007849	-0.004919	-0.800804	0.003552	-0.039790	0.563847	0.142617	-0.801691	0.137942
20663	9.292602	-0.561498	-3.089325	0.042744	-0.004530	0.000575	-0.800816	0.003754	-0.041036	0.563616	0.142952	-0.801671	0.138657
20664	9.306866	-0.595408	-3.099740	0.023210	-0.018546	-0.010455	-0.800796	0.002979	-0.039685	0.563229	0.143310	-0.801850	0.138823
20665	9.277812	-0.594957	-3.117972	0.015078	-0.016902	-0.006810	-0.800641	0.002491	-0.038458	0.562902	0.143488	-0.802022	0.138974
20666	9.315777	-0.599080	-3.191875	-0.016383	-0.043760	-0.017834	-0.800216	0.001925	-0.038637	0.562244	0.143588	-0.802573	0.138349
20667	9.234139	-0.525836	-3.185930	-0.001362	-0.003966	-0.006863	-0.801603	0.001366	-0.038379	0.562172	0.143549	-0.802644	0.138268
20668	9.282384	-0.589683	-3.151922	-0.016050	0.001770	-0.009653	-0.801069	0.003737	-0.037678	0.562222	0.143392	-0.802707	0.137868
20669	9.320862	-0.575192	-3.167758	-0.028036	-0.014648	-0.011474	-0.801613	0.002741	-0.037454	0.562070	0.143158	-0.802956	0.137274
20670	9.263094	-0.550500	-3.170267	-0.008644	-0.009574	-0.005030	-0.802457	0.003050	-0.037707	0.561903	0.143043	-0.803138	0.137014
20671	9.234113	-0.584322	-3.164573	-0.005222	-0.009045	-0.014212	-0.801201	0.001852	-0.039751	0.561786	0.143095	-0.803253	0.136769
20672	9.248717	-0.516395	-3.174337	-0.010453	0.000557	-0.005048	-0.801898	0.001991	-0.039456	0.561787	0.142931	-0.803326	0.136507
20673	9.282043	-0.540308	-3.216798	-0.001415	-0.007527	-0.008685	-0.800929	0.002812	-0.039135	0.561669	0.142937	-0.803428	0.136386
20674	9.277452	-0.545550	-3.185263	-0.006756	0.003260	-0.004126	-0.801503	0.003171	-0.040506	0.561701	0.142789	-0.803464	0.136199
20675	9.271218	-0.564991	-3.359052	-0.030224	-0.019568	0.009618	-0.801503	0.003171	-0.040506	0.561420	0.142212	-0.803833	0.135782
20676	9.225210	-0.522130	-3.096209	-0.019568	-0.003220	-0.003228	-0.801485	0.002807	-0.038850	0.561381	0.141927	-0.803978	0.135383
20677	9.204507	-0.524374	-3.279006	-0.050828	0.025970	-0.012522	-0.802050	0.002458	-0.040265	0.561952	0.141354	-0.803826	0.134511
20678	9.306243	-0.579685	-3.186562	-0.019096	0.022629	0.011418	-0.800805	0.003161	-0.040513	0.562287	0.140765	-0.803720	0.134355
20679	9.339718	-0.530695	-3.240629	-0.019238	-0.012233	0.009652	-0.801672	0.004792	-0.041663	0.562096	0.140295	-0.803974	0.134131
20680	9.260350	-0.549897	-3.213634	-0.004968	-0.004057	-0.005034	-0.799969	0.003688	-0.039929	0.562007	0.140201	-0.804084	0.133942
20681	9.276894	-0.566524	-3.248174	-0.005532	-0.017581	-0.025200	-0.800813	0.003869	-0.040469	0.561784	0.140461	-0.804263	0.133529
20682	9.291811	-0.545482	-3.197875	-0.005133	-0.011090	-0.010520	-0.802197	0.004078	-0.038485	0.561598	0.140468	-0.804438	0.133253
20683	9.291322	-0.517799	-3.272548	-0.021744	-0.010707	-0.016057	-0.802045	0.003347	-0.038112	0.561507	0.140382	-0.804608	0.132699
20684	9.226288	-0.505184	-3.274865	0.012016	-0.006918	-0.019679	-0.802848	0.001054	-0.037407	0.561363	0.140724	-0.804663	0.132612
20685	9.267318	-0.481205	-3.276243	-0.014528	-0.010514	-0.019713	-0.802037	0.002774	-0.038008	0.561264	0.140781	-0.804802	0.132129
20686	9.243220	-0.461519	-3.284874	-0.010760	-0.014484	-0.015113	-0.801193	0.003254	-0.036447	0.561052	0.140802	-0.805017	0.131697
20687	9.267467	-0.481466	-3.256928	0.016859	-0.014024	-0.008634	-0.801751	0.002467	-0.037610	0.560778	0.141045	-0.805143	0.131828
20688	9.267295	-0.510432	-3.266772	0.002516	0.003887	0.000480	-0.801631	0.003894	-0.037802	0.560783	0.140916	-0.805161	0.131837
20689	9.221659	-0.510360	-3.248158	0.009150	-0.000371	0.009666	-0.802297	0.002010	-0.036794	0.560704	0.140744	-0.805206	0.132086
20690	9.277161	-0.486509	-3.247663	0.005446	0.021043	0.005970	-0.801051	0.002187	-0.037913	0.560961	0.140521	-0.805037	0.132258
20691	9.258124	-0.506303	-3.208436	0.000906	-0.003105	0.009664	-0.803589	0.003809	-0.038349	0.560862	0.140266	-0.805133	0.132364
20692	9.224640	-0.535765	-3.163903	0.015955	0.005174	0.024351	-0.802461	0.003205	-0.037977	0.560787	0.139900	-0.805167	0.132861
20693	9.267525	-0.559611	-3.216381	0.002647	0.015631	0.004125	-0.802068	0.005323	-0.037850	0.561002	0.139703	-0.805030	0.132986
20694	9.258064	-0.462299	-3.234715	-0.008234	0.039492	0.005914	-0.803046	0.004421	-0.039435	0.561596	0.139268	-0.804693	0.132981
20695	9.325368	-0.567362	-3.211349	0.001017	0.026313	0.010540	-0.801096	0.004547	-0.039725	0.561973	0.138924	-0.804456	0.133178
20696	9.291645	-0.567141	-3.210087	0.006617	0.003813	0.017002	-0.802781	0.006203	-0.038208	0.561921	0.138573	-0.804510	0.133438
20697	9.257966	-0.598701	-3.189711	0.001097	0.009454	0.015135	-0.802819	0.009055	-0.038451	0.562015	0.138199	-0.804475	0.133642
20698	9.277264	-0.579365	-3.195137	-0.012059	0.007498	0.002274	-0.803370	0.008753	-0.037905	0.562115	0.137860	-0.804497	0.133442
20699	9.306137	-0.516089	-3.227202	0.015238	-0.009848	-0.001300	-0.803241	0.009472	-0.038142	0.561904	0.137964	-0.804594	0.133634
20700	9.257790	-0.544738	-3.235242	-0.001192	0.003081	-0.001368	-0.802934	0.008254	-0.036541	0.561911	0.137822	-0.804626	0.133558
20701	9.257672	-0.534779	-3.254494	-0.004967	-0.004053	-0.005033	-0.802682	0.009464	-0.038147	0.561859	0.137745	-0.804702	0.133396
20702	9.272191	-0.554499	-3.238259	-0.008612	-0.017960	-0.003183	-0.803787	0.007964	-0.039069	0.561554	0.137597	-0.804987	0.133117
20703	9.260015	-0.515169	-3.271361	0.005715	-0.014531	-0.015086	-0.802956	0.009172	-0.037883	0.561330	0.137833	-0.805125	0.132981
20704	9.243055	-0.578295	-3.256647	-0.001497	-0.013812	-0.011445	-0.803517	0.009193	-0.038156	0.561095	0.137881	-0.805322	0.132732
20705	9.242750	-0.563127	-3.302425	0.000684	-0.019235	0.002333	-0.803787	0.008618	-0.037909	0.560762	0.137792	-0.805575	0.132697
20706	9.247837	-0.544121	-3.275924	-0.008735	-0.009348	-0.008707	-0.803649	0.007841	-0.039497	0.560610	0.137708	-0.805747	0.132377
20707	9.257682	-0.498213	-3.268748	0.009522	-0.003768	-0.010505	-0.804344	0.007959	-0.038784	0.560535	0.137887	-0.805768	0.132380
20708	9.257477	-0.553948	-3.271518	-0.003109	-0.013373	-0.003183	-0.804201	0.007808	-0.038655	0.560290	0.137783	-0.805987	0.132198
20709	9.209886	-0.547337	-3.197239	0.019867	0.010371	-0.001348	-0.805608	0.008679	-0.038588	0.560391	0.137893	-0.805847	0.132509
20710	9.266435	-0.577214	-3.349292	-0.017753	0.018199	-0.006937	-0.806026	0.007762	-0.040039	0.560705	0.137600	-0.805740	0.132134
20711	9.238418	-0.490780	-3.270394	0.022671	0.015790	0.000497	-0.807543	0.006355	-0.039832	0.560880	0.137699	-0.805537	0.132523
20712	9.288764	-0.573616	-3.267986	0.017060	0.001303	-0.003164	-0.808097	0.005946	-0.039992	0.560814	0.137786	-0.805537	0.132710
20713	9.247735	-0.563453	-3.280877	0.018869	0.012448	-0.005021	-0.807012	0.008747	-0.039549	0.560960	0.137941	-0.805367	0.132965
20714	9.223329	-0.613952	-3.299615	0.005852	0.003713	-0.012387	-0.806713	0.007967	-0.038202	0.560991	0.138031	-0.805347	0.132865
20715	9.247693	-0.553623	-3.290472	-0.021536	-0.007468	-0.008737	-0.806294	0.007833	-0.038494	0.560935	0.137845	-0.805498	0.132374
20716	9.276764	-0.549225	-3.272209	-0.005777	-0.002422	-0.001366	-0.806432	0.008347	-0.037342	0.560870	0.137645	-0.805607	0.132194
20717	9.228760	-0.519943	-3.260562	0.011407	-0.002048	-0.008679	-0.805893	0.009768	-0.037539	0.560810	0.137815	-0.805611	0.132247
20718	9.247725	-0.543925	-3.290410	0.020598	-0.006780	-0.006819	-0.806283	0.008163	-0.036515	0.560617	0.138008	-0.805685	0.132418
20719	9.286618	-0.449680	-3.286420	0.016217	-0.017202	-0.032479	-0.806705	0.007657	-0.037662	0.560363	0.138658	-0.805780	0.132236
20720	9.288687	-0.495439	-3.310948	0.009274	-0.025416	-0.017806	-0.805707	0.006739	-0.036609	0.559930	0.138943	-0.806063	0.132044
20721	9.102219	-0.594917	-3.389156	0.013293	0.003403	-0.007811	-0.804847	0.005546	-0.035712	0.559947	0.139110	-0.806006	0.132147
20722	9.286575	-0.400828	-3.312667	0.006677	-0.003760	0.020708	-0.804873	0.006484	-0.037472	0.559769	0.138688	-0.806160	0.132405
20723	9.315054	-0.534407	-3.312188	0.009782	-0.019137	0.000536	-0.805429	0.006869	-0.036464	0.559410	0.138744	-0.806387	0.132477
20724	9.194449	-0.538206	-3.327024	0.000508	-0.011440	-0.005028	-0.805126	0.005678	-0.035421	0.559193	0.138689	-0.806572	0.132326
20725	9.237729	-0.584690	-3.319285	0.006105	-0.009826	-0.001347	-0.805829	0.006504	-0.034664	0.558999	0.138709	-0.806700	0.132344
20726	9.271358	-0.601818	-3.325484	-0.014043	-0.018966	-0.001367	-0.806114	0.007068	-0.034487	0.558694	0.138438	-0.807020	0.131969
20727	9.198724	-0.532409	-3.399603	-0.009383	0.006737	-0.000489	-0.805126	0.006729	-0.033678	0.558805	0.138227	-0.807007	0.131792
20728	9.263725	-0.554723	-3.397348	-0.027336	0.019212	-0.023472	-0.805539	0.006567	-0.033124	0.559209	0.138073	-0.806872	0.131067
20729	9.231136	-0.529658	-3.260714	0.013392	0.019824	-0.005041	-0.804433	0.007272	-0.033371	0.559480	0.138156	-0.806641	0.131243
20730	9.198604	-0.478544	-3.437891	-0.008276	0.017404	0.005927	-0.805543	0.006594	-0.033682	0.559726	0.137739	-0.806558	0.131146
20731	9.257123	-0.480163	-3.348311	0.024896	0.016764	0.015184	-0.805810	0.005209	-0.034325	0.559860	0.137637	-0.806389	0.131719
20732	9.314756	-0.663144	-3.296109	0.012257	0.000949	-0.012358	-0.805123	0.006446	-0.033695	0.559832	0.137787	-0.806386	0.131703
20733	9.204322	-0.602094	-3.269845	-0.024017	-0.017103	-0.032600	-0.804689	0.005961	-0.032610	0.559680	0.137993	-0.806592	0.130864
20734	9.301009	-0.603313	-3.229994	-0.046528	-0.008577	-0.019790	-0.805507	0.004807	-0.031975	0.559679	0.137633	-0.806828	0.129792
20735	9.267622	-0.457350	-3.247116	-0.027307	-0.016112	-0.017888	-0.802144	0.004163	-0.031487	0.559517	0.137561	-0.807068	0.129069
20736	9.301095	-0.515666	-3.255993	-0.040439	-0.031984	-0.028902	-0.804366	0.004257	-0.029782	0.559144	0.137470	-0.807524	0.127924
20737	9.286676	-0.398566	-3.300580	-0.050847	-0.049939	-0.005022	-0.804338	0.001594	-0.030506	0.558469	0.137015	-0.808235	0.126870
20738	9.204610	-0.397736	-3.319243	-0.008700	-0.044663	-0.003132	-0.803348	0.002563	-0.027379	0.557735	0.136902	-0.808819	0.126497
20739	9.209191	-0.372966	-3.360311	-0.008817	-0.033283	-0.008652	-0.804445	0.001669	-0.026165	0.557223	0.136937	-0.809225	0.126120
20740	9.230186	-0.454829	-3.414765	0.013349	-0.033775	-0.001278	-0.803167	0.001265	-0.024104	0.556600	0.137007	-0.809637	0.126151
20741	9.240255	-0.448336	-3.361964	0.020924	-0.008459	0.006042	-0.803581	0.001898	-0.022382	0.556371	0.137074	-0.809730	0.126487
20742	9.164841	-0.473376	-3.443840	0.024717	-0.006908	0.010612	-0.803294	0.001590	-0.021984	0.556123	0.137004	-0.809847	0.126904
20743	9.184064	-0.527074	-3.428002	0.050525	-0.020362	0.018938	-0.804270	0.002514	-0.020240	0.555585	0.137221	-0.810034	0.127829
20744	9.150395	-0.634256	-3.374307	0.032591	0.002961	0.029853	-0.802863	0.002695	-0.018563	0.555425	0.136907	-0.810073	0.128618
20745	9.196543	-0.584685	-3.658290	-0.023974	0.039882	0.031528	-0.803170	0.004567	-0.019004	0.556029	0.135935	-0.809818	0.128644
20746	9.125789	-0.620996	-3.445757	0.006590	0.050216	0.010452	-0.803212	0.006914	-0.020537	0.556759	0.135494	-0.809348	0.128903
20747	9.338238	-0.625659	-3.390936	0.013127	0.011251	-0.015117	-0.803757	0.005136	-0.021761	0.556917	0.135760	-0.809190	0.128939
20748	9.160061	-0.658762	-3.360337	0.009099	0.009280	-0.028930	-0.803481	0.005280	-0.021894	0.557075	0.136112	-0.809059	0.128704
20749	9.178813	-0.757974	-3.385837	-0.020100	0.013866	-0.027172	-0.804036	0.004742	-0.022342	0.557396	0.136189	-0.808923	0.128084
20750	9.142245	-0.686246	-3.470950	-0.094209	0.036519	-0.064055	-0.802493	0.003890	-0.022829	0.558364	0.135887	-0.808655	0.125860
20751	9.272527	-0.296570	-3.304216	-0.075031	0.008409	-0.025335	-0.802612	0.001938	-0.023508	0.558738	0.135336	-0.808723	0.124355
20752	9.312257	0.003511	-3.279594	0.021311	-0.000224	0.022640	-0.801366	0.001717	-0.025212	0.558578	0.135020	-0.808806	0.124872
20753	9.166994	-0.125951	-3.313649	0.047904	-0.006191	0.059350	-0.802485	0.002664	-0.023884	0.558175	0.134526	-0.808955	0.126237
20754	9.241418	-0.223559	-3.307408	0.068828	-0.022822	0.090615	-0.803350	0.005198	-0.023159	0.557351	0.133676	-0.809354	0.128206
20755	9.224428	-0.301266	-3.290372	0.082195	-0.017621	0.110804	-0.803657	0.007993	-0.022144	0.556540	0.132770	-0.809670	0.130654
20756	9.214637	-0.398484	-3.268903	0.064888	-0.033672	0.149316	-0.802897	0.014479	-0.021471	0.555396	0.130916	-0.810349	0.133157
20757	9.170466	-0.450433	-3.349707	0.048927	-0.077338	0.172273	-0.802946	0.020020	-0.018610	0.553534	0.128806	-0.811558	0.135581
20758	9.189387	-0.588962	-3.336827	0.050974	-0.066676	0.178664	-0.803401	0.024044	-0.016539	0.551795	0.126427	-0.812690	0.138109
20759	9.140722	-0.634128	-3.378775	0.085466	-0.050828	0.235577	-0.803893	0.031836	-0.013115	0.550080	0.123620	-0.813633	0.141882
20760	9.110079	-0.660163	-3.590338	0.108936	-0.073704	0.294366	-0.803417	0.039668	-0.010817	0.547728	0.120013	-0.814922	0.146605
20761	9.085442	-0.937071	-3.542918	0.116052	-0.001175	0.312566	-0.802993	0.050952	-0.009424	0.546482	0.116138	-0.815365	0.151819
20762	9.001620	-0.984385	-3.767122	0.130240	0.057055	0.323478	-0.801864	0.060615	-0.009956	0.546084	0.111858	-0.815156	0.157483
