# Supplementary material for: Identification of Haptic Based Guiding Using Hard Reins
Source: PLoS One. 2015 Jul 22;10(7):e0132020. doi: 10.1371/journal.pone.0132020 (PMC4511788; doi:10.1371/journal.pone.0132020)
Supplement: S9 File — (ZIP) [file pone.0132020.s009.zip › Exp2_MotionData2/Subject11/path1/T6/gh6.txt]

// Start Time: 0
// Sample rate: 25.0Hz
// Scenario: 4.9
// Firmware Version: 2.6.1
Counter	Acc_X	Acc_Y	Acc_Z	Gyr_X	Gyr_Y	Gyr_Z	Mag_X	Mag_Y	Mag_Z	Quat_w	Quat_x	Quat_y	Quat_z
20211	0.362648	-0.754468	-9.773468	-0.015201	0.005485	0.017520	0.088887	-0.077080	0.645468	0.032050	-0.924230	0.379435	-0.028308
20212	0.319216	-0.747312	-9.766571	-0.033625	0.005468	0.021117	0.088094	-0.076125	0.644163	0.031515	-0.924074	0.379878	-0.028064
20213	0.275810	-0.747523	-9.802990	-0.039791	0.021908	0.021059	0.088887	-0.075720	0.644419	0.030867	-0.923906	0.380333	-0.028124
20214	0.295327	-0.795586	-9.796280	-0.034435	0.014588	0.014640	0.088218	-0.076245	0.645999	0.030244	-0.923794	0.380662	-0.028046
20215	0.295031	-0.730410	-9.735351	-0.051826	0.005395	0.002565	0.087415	-0.074862	0.646399	0.029482	-0.923783	0.380771	-0.027719
20216	0.302207	-0.720984	-9.797570	-0.029150	0.005440	0.008217	0.087824	-0.074889	0.644166	0.029022	-0.923721	0.380972	-0.027516
20217	0.340420	-0.643905	-9.796132	0.004188	0.014590	-0.004551	0.087151	-0.074454	0.645746	0.029210	-0.923727	0.380924	-0.027789
20218	0.260829	-0.636683	-9.748759	0.016429	-0.000025	-0.000779	0.088208	-0.074049	0.646393	0.029629	-0.923709	0.380931	-0.027838
20219	0.270728	-0.692139	-9.787856	-0.001100	0.003624	0.002822	0.087804	-0.072946	0.646659	0.029796	-0.923669	0.381015	-0.027858
20220	0.251476	-0.696744	-9.716079	-0.015105	0.010917	0.004584	0.086742	-0.073883	0.647586	0.029552	-0.923622	0.381146	-0.027865
20221	0.265861	-0.677276	-9.660455	-0.008139	0.005453	0.010164	0.086486	-0.075395	0.646800	0.029571	-0.923529	0.381371	-0.027857
20222	0.279967	-0.605419	-9.764947	-0.015141	0.001782	0.002750	0.087938	-0.074038	0.647183	0.029395	-0.923502	0.381461	-0.027696
20223	0.294773	-0.677603	-9.773024	-0.042998	-0.001931	-0.008456	0.087937	-0.074579	0.647838	0.028804	-0.923576	0.381357	-0.027293
20224	0.290373	-0.766629	-9.769512	-0.040336	0.009037	-0.008456	0.089265	-0.074324	0.647434	0.028101	-0.923645	0.381258	-0.027081
20225	0.324238	-0.788086	-9.731085	-0.032257	0.002608	-0.025015	0.087686	-0.075148	0.645479	0.027665	-0.923835	0.380844	-0.026854
20226	0.353322	-0.824475	-9.834556	-0.009436	0.005365	-0.033206	0.088353	-0.077066	0.646260	0.027547	-0.924076	0.380271	-0.026823
20227	0.304662	-0.728017	-9.744830	-0.009460	0.010834	-0.034145	0.086757	-0.077176	0.647060	0.027464	-0.924318	0.379679	-0.026930
20228	0.241239	-0.566405	-9.591908	-0.065736	0.009896	-0.012291	0.089547	-0.076130	0.645332	0.026282	-0.924428	0.379522	-0.026544
20229	0.250283	-0.430935	-9.385861	-0.109617	-0.011146	0.002277	0.088760	-0.078312	0.645337	0.024518	-0.924457	0.379645	-0.025457
20230	0.279458	-0.489219	-9.559259	-0.106041	-0.034907	-0.005045	0.089301	-0.080787	0.645069	0.022936	-0.924549	0.379620	-0.023933
20231	0.293634	-0.444867	-9.966630	-0.043070	-0.018392	-0.019515	0.089848	-0.082456	0.643228	0.022433	-0.924710	0.379301	-0.023224
20232	0.293697	-0.467263	-10.183010	0.043510	0.029229	-0.024684	0.089451	-0.082725	0.643231	0.023119	-0.924849	0.378870	-0.024029
20233	0.279686	-0.566164	-10.246947	0.072433	0.036568	-0.026390	0.089433	-0.079699	0.644413	0.024323	-0.924982	0.378393	-0.025213
20234	0.283231	-0.799010	-10.086930	0.061376	0.046557	-0.041218	0.088364	-0.078856	0.645340	0.025200	-0.925225	0.377653	-0.026482
20235	0.353926	-0.952001	-9.833938	0.027395	0.056567	-0.039552	0.088752	-0.077754	0.646387	0.025425	-0.925464	0.376964	-0.027708
20236	0.343477	-0.773248	-9.625065	0.037811	0.036481	-0.030251	0.087813	-0.075002	0.646527	0.025948	-0.925639	0.376431	-0.028607
20237	0.369694	-0.708184	-9.611904	0.041281	0.038317	-0.030239	0.088074	-0.074997	0.647312	0.026573	-0.925808	0.375896	-0.029597
20238	0.371622	-0.601965	-9.511966	0.048210	0.021887	-0.022801	0.087143	-0.074574	0.647451	0.027403	-0.925926	0.375489	-0.030300
20239	0.361231	-0.445707	-9.548283	0.030429	0.016435	-0.004433	0.085944	-0.072919	0.647199	0.027992	-0.925918	0.375425	-0.030787
20240	0.433918	-0.527967	-9.721611	-0.008148	0.016428	0.000918	0.086601	-0.071283	0.647195	0.027834	-0.925893	0.375486	-0.030952
20241	0.526242	-0.682260	-9.862157	-0.040440	0.020056	-0.004775	0.087261	-0.071691	0.648239	0.027067	-0.925925	0.375461	-0.030977
20242	0.584789	-0.826545	-9.870836	-0.049841	0.021843	-0.019583	0.085666	-0.071122	0.648514	0.026084	-0.926072	0.375170	-0.030941
20243	0.497769	-0.778488	-9.839765	-0.022569	0.007198	-0.034194	0.086604	-0.072647	0.647719	0.025726	-0.926323	0.374581	-0.030889
20244	0.371296	-0.542580	-9.736805	0.018405	-0.005555	-0.026602	0.086465	-0.070731	0.647458	0.026207	-0.926503	0.374104	-0.030861
20245	0.363691	-0.465742	-9.779012	0.078394	0.011049	0.006897	0.086184	-0.068521	0.648905	0.027702	-0.926389	0.374215	-0.031608
20246	0.159254	-0.577223	-9.892918	0.051210	0.018316	0.010439	0.085781	-0.066874	0.648778	0.028636	-0.926257	0.374417	-0.032248
20247	0.168926	-0.581917	-9.864084	0.017726	0.034786	0.032393	0.085905	-0.066044	0.649695	0.028840	-0.925969	0.375053	-0.032947
20248	0.270331	-0.605283	-9.719421	-0.004904	0.038406	0.026739	0.085635	-0.065487	0.650354	0.028594	-0.925733	0.375602	-0.033529
20249	0.357399	-0.660304	-9.676167	-0.008212	0.023758	0.014753	0.084045	-0.066696	0.650891	0.028383	-0.925598	0.375922	-0.033831
20250	0.458477	-0.619061	-9.636233	-0.048313	0.020031	-0.001132	0.083788	-0.067389	0.649843	0.027452	-0.925607	0.375977	-0.033762
20251	0.511440	-0.599506	-9.577847	-0.060590	0.009068	0.004360	0.082872	-0.068764	0.648276	0.026363	-0.925589	0.376131	-0.033407
20252	0.492834	-0.749179	-9.709760	-0.061512	-0.007353	0.014541	0.083274	-0.071495	0.649583	0.025404	-0.925502	0.376470	-0.032723
20253	0.446535	-0.648396	-9.763995	-0.025728	-0.011878	0.017492	0.083282	-0.072053	0.648533	0.025125	-0.925379	0.376832	-0.032238
20254	0.357897	-0.768850	-9.754508	0.009436	-0.012792	0.008445	0.083554	-0.073703	0.648268	0.025516	-0.925305	0.377010	-0.031992
20255	0.332914	-0.586160	-9.792992	0.032011	-0.020058	0.015944	0.084473	-0.070974	0.648262	0.026367	-0.925169	0.377303	-0.031787
20256	0.280050	-0.635305	-10.060657	0.023091	0.007375	0.021397	0.084342	-0.070432	0.647476	0.026868	-0.924977	0.377717	-0.032010
20257	0.246792	-0.736076	-9.956748	-0.116755	0.019970	0.007752	0.083285	-0.073421	0.648795	0.024661	-0.924954	0.377975	-0.031417
20258	0.292068	-0.615020	-9.764969	-0.156979	0.024480	0.003843	0.081309	-0.076143	0.648285	0.021690	-0.924969	0.378187	-0.030605
20259	0.356749	-0.520542	-9.616595	-0.085155	0.021808	0.000515	0.082795	-0.081107	0.646696	0.020046	-0.924975	0.378288	-0.030282
20260	0.371013	-0.477150	-9.601449	-0.016808	0.007244	-0.006501	0.082401	-0.083014	0.647355	0.019792	-0.925012	0.378217	-0.030215
20261	0.299213	-0.585210	-9.495602	-0.058901	-0.001915	0.011759	0.080813	-0.084635	0.647760	0.018820	-0.924935	0.378500	-0.029643
20262	0.376737	-0.680304	-9.906738	-0.113227	-0.012907	0.009668	0.080045	-0.089303	0.645928	0.016944	-0.924894	0.378779	-0.028468
20263	0.394950	-0.456792	-9.994660	-0.092362	0.005398	0.006044	0.081512	-0.090832	0.645390	0.015298	-0.924863	0.378976	-0.027780
20264	0.418978	-0.442585	-10.075862	-0.022367	0.014619	0.004540	0.082327	-0.092510	0.642891	0.014891	-0.924814	0.379109	-0.027803
20265	0.377669	-0.364845	-9.835084	-0.004865	0.007319	0.010169	0.080467	-0.093026	0.643955	0.014846	-0.924723	0.379334	-0.027811
20266	0.370575	-0.388446	-9.696239	-0.017217	0.020126	0.024852	0.081541	-0.095919	0.643551	0.014504	-0.924512	0.379848	-0.027970
20267	0.413933	-0.378651	-9.671689	-0.071383	0.003602	0.017221	0.079694	-0.098636	0.643696	0.013256	-0.924387	0.380239	-0.027401
20268	0.433245	-0.391276	-9.856543	-0.127461	0.003556	0.016941	0.080097	-0.099603	0.643299	0.010997	-0.924273	0.380658	-0.026417
20269	0.541751	-0.390893	-9.807509	-0.183357	0.017188	0.005566	0.078535	-0.104809	0.641473	0.007565	-0.924244	0.380891	-0.025255
20270	0.529544	-0.354470	-9.703881	-0.151772	0.028162	-0.001678	0.078962	-0.110311	0.639761	0.004660	-0.924246	0.380980	-0.024544
20271	0.541035	-0.234032	-9.673276	-0.062701	0.007288	0.017258	0.078328	-0.115118	0.637796	0.003536	-0.924104	0.381362	-0.024126
20272	0.524087	-0.224926	-9.814949	-0.029650	-0.001765	0.034052	0.078342	-0.116913	0.636352	0.003134	-0.923829	0.382052	-0.023789
20273	0.466058	-0.191429	-9.836628	-0.017426	-0.019118	0.035982	0.078352	-0.118294	0.635302	0.003054	-0.923552	0.382756	-0.023232
20274	0.418063	-0.237048	-9.780098	0.001947	0.006454	0.024966	0.077031	-0.119921	0.635443	0.003168	-0.923340	0.383264	-0.023289
20275	0.398571	-0.191138	-9.712416	-0.015622	0.011011	0.030404	0.078496	-0.121580	0.635562	0.002889	-0.923090	0.383866	-0.023303
20276	0.417646	-0.142710	-9.634734	0.005433	0.005539	0.026825	0.077188	-0.124728	0.634391	0.003075	-0.922863	0.384407	-0.023370
20277	0.431798	-0.080463	-9.734560	0.018545	-0.000845	0.022285	0.077186	-0.124453	0.634522	0.003507	-0.922678	0.384842	-0.023427
20278	0.443833	-0.075568	-9.717574	-0.019050	-0.001809	0.018405	0.077713	-0.123228	0.634256	0.003294	-0.922524	0.385230	-0.023171
20279	0.388394	-0.075393	-9.634064	-0.047912	-0.007337	0.019187	0.077719	-0.124191	0.633862	0.002539	-0.922370	0.385638	-0.022594
20280	0.402785	-0.066297	-9.797051	-0.012098	0.000028	0.019359	0.078791	-0.126672	0.633590	0.002439	-0.922203	0.386047	-0.022425
20281	0.402959	-0.104945	-9.840805	0.038672	0.001915	0.019615	0.077984	-0.123922	0.633729	0.003204	-0.922036	0.386425	-0.022685
20282	0.403136	-0.143545	-9.870153	0.008932	0.001881	0.018544	0.076925	-0.125273	0.634392	0.003478	-0.921872	0.386812	-0.022713
20283	0.470885	-0.191320	-9.807773	-0.015482	-0.020078	0.017536	0.077585	-0.125138	0.634912	0.003409	-0.921734	0.387174	-0.022150
20284	0.446763	-0.191583	-9.870420	-0.059160	-0.009190	0.004377	0.077465	-0.127065	0.633862	0.002507	-0.921689	0.387328	-0.021448
20285	0.423392	-0.350676	-9.940091	-0.046857	-0.000038	0.004433	0.077204	-0.127615	0.633340	0.001704	-0.921644	0.387463	-0.021017
20286	0.279476	-0.496734	-9.645791	-0.067449	-0.005650	-0.019660	0.077349	-0.129000	0.632026	0.000612	-0.921782	0.387175	-0.020316
20287	0.201574	-0.335397	-9.565031	-0.090146	-0.007551	-0.032704	0.077899	-0.132853	0.630970	-0.000922	-0.922025	0.386642	-0.019410
20288	0.232223	-0.191178	-9.627542	-0.051728	-0.012067	-0.032508	0.078708	-0.133838	0.629258	-0.001679	-0.922261	0.386110	-0.018712
20289	0.340366	-0.124257	-9.822454	-0.008060	-0.011988	-0.032284	0.078971	-0.135061	0.630567	-0.001658	-0.922502	0.385552	-0.018355
20290	0.411655	0.086854	-10.049299	0.038787	0.009166	-0.011780	0.079768	-0.134527	0.630036	-0.000902	-0.922572	0.385369	-0.018748
20291	0.478933	0.135051	-10.067201	0.054448	0.034794	-0.008048	0.079499	-0.133973	0.630301	-0.000098	-0.922608	0.385233	-0.019737
20292	0.460085	0.051580	-9.838077	0.010738	0.036572	-0.000889	0.078437	-0.134504	0.630834	-0.000066	-0.922579	0.385267	-0.020419
20293	0.392818	0.006217	-9.695296	-0.078349	0.010840	-0.010531	0.078695	-0.133406	0.631357	-0.001541	-0.922642	0.385139	-0.019943
20294	0.350125	-0.137804	-9.568075	-0.079026	-0.005643	-0.016043	0.078304	-0.134502	0.630835	-0.002846	-0.922748	0.384916	-0.019155
20295	0.350091	-0.133213	-9.632832	-0.005533	-0.009211	-0.014741	0.078714	-0.135482	0.629257	-0.002819	-0.922852	0.384682	-0.018869
20296	0.326041	-0.153079	-9.798985	0.023256	-0.010987	-0.009976	0.080035	-0.133719	0.628985	-0.002193	-0.922916	0.384537	-0.018769
20297	0.316303	-0.139137	-9.938123	-0.006692	0.010949	-0.000010	0.080300	-0.134264	0.629507	-0.002329	-0.922899	0.384573	-0.018845
20298	0.335476	-0.115068	-9.947209	-0.001386	0.034695	-0.010172	0.078831	-0.133414	0.630700	-0.002510	-0.922945	0.384435	-0.019399
20299	0.345220	-0.131507	-9.834515	0.021563	0.039245	-0.024829	0.077239	-0.134209	0.631500	-0.002346	-0.923109	0.384001	-0.020212
20300	0.398325	-0.143349	-9.810178	0.016342	0.031934	-0.024842	0.078032	-0.132583	0.630707	-0.002184	-0.923268	0.383584	-0.020851
20301	0.494484	-0.080369	-9.743577	0.016367	0.027370	-0.026680	0.078843	-0.133980	0.628863	-0.002026	-0.923449	0.383118	-0.021408
20302	0.528039	-0.036889	-9.713845	0.012847	0.006358	-0.022975	0.077252	-0.135323	0.629794	-0.001732	-0.923598	0.382753	-0.021548
20303	0.508496	0.013325	-9.794949	-0.001307	0.005456	-0.013819	0.078039	-0.133547	0.630182	-0.001737	-0.923688	0.382533	-0.021571
20304	0.474891	-0.017992	-9.786098	0.002113	0.010961	-0.004581	0.077646	-0.134096	0.629660	-0.001669	-0.923700	0.382498	-0.021714
20305	0.451083	-0.080489	-9.753587	-0.015364	0.009111	-0.002819	0.078313	-0.136150	0.630441	-0.001962	-0.923704	0.382487	-0.021699
20306	0.523342	-0.065987	-9.776716	-0.026805	0.009125	0.002663	0.076466	-0.137782	0.629537	-0.002411	-0.923651	0.382620	-0.021587
20307	0.527870	-0.003381	-9.766192	-0.026912	-0.001818	0.011905	0.075941	-0.139553	0.629934	-0.002834	-0.923546	0.382886	-0.021287
20308	0.513723	-0.070770	-9.762468	-0.043560	0.012793	0.015492	0.076867	-0.138744	0.629664	-0.003615	-0.923398	0.383245	-0.021115
20309	0.465740	-0.118796	-9.705973	-0.046884	0.020051	0.000698	0.076617	-0.141489	0.628878	-0.004580	-0.923367	0.383312	-0.021070
20310	0.398553	-0.191466	-9.808450	-0.015311	0.009101	-0.004661	0.076351	-0.141757	0.629142	-0.004819	-0.923372	0.383298	-0.021045
20311	0.398503	-0.181923	-9.832324	0.012761	0.005460	-0.011896	0.075410	-0.139275	0.629676	-0.004564	-0.923449	0.383108	-0.021187
20312	0.398118	-0.100077	-9.821576	0.037273	-0.001834	-0.015457	0.075671	-0.138996	0.630461	-0.003753	-0.923550	0.382865	-0.021362
20313	0.412607	-0.104860	-9.821508	0.039911	-0.007312	-0.015434	0.077523	-0.137921	0.630577	-0.002895	-0.923661	0.382598	-0.021473
20314	0.414772	-0.054455	-9.859193	0.026667	0.007314	-0.009988	0.077518	-0.137096	0.630840	-0.002348	-0.923715	0.382456	-0.021737
20315	0.441122	-0.015703	-9.800786	0.005732	0.023718	-0.019350	0.078049	-0.136558	0.630443	-0.002364	-0.923840	0.382129	-0.022158
20316	0.441118	-0.013174	-9.764739	-0.004763	-0.001877	-0.015673	0.078841	-0.137103	0.631617	-0.002330	-0.923939	0.381899	-0.022011
20317	0.455717	-0.042077	-9.781814	-0.006493	0.005431	-0.017536	0.078317	-0.137790	0.630833	-0.002437	-0.924057	0.381613	-0.022001
20318	0.417205	-0.056667	-9.803984	-0.003037	-0.005522	-0.011965	0.078975	-0.136699	0.631091	-0.002341	-0.924126	0.381457	-0.021800
20319	0.354499	-0.054511	-9.840550	-0.013560	-0.007368	-0.012018	0.079898	-0.137787	0.632919	-0.002479	-0.924208	0.381276	-0.021495
20320	0.397987	-0.071103	-9.792362	-0.009339	-0.001830	0.006455	0.079362	-0.135731	0.632400	-0.002521	-0.924136	0.381460	-0.021315
20321	0.373876	-0.071151	-9.792588	0.002144	-0.000936	-0.004564	0.080295	-0.136158	0.631868	-0.002413	-0.924159	0.381410	-0.021246
20322	0.393250	-0.090461	-9.821486	0.023077	0.001853	0.002923	0.079496	-0.136686	0.632923	-0.001885	-0.924105	0.381535	-0.021381
20323	0.402938	-0.100100	-9.831135	0.024858	0.001850	0.000164	0.080020	-0.134913	0.632789	-0.001376	-0.924091	0.381562	-0.021536
20324	0.309043	-0.129182	-9.837220	0.033673	-0.009133	-0.004391	0.080931	-0.133257	0.635012	-0.000571	-0.924109	0.381521	-0.021549
20325	0.316306	-0.133832	-9.794004	0.031994	-0.007324	-0.009939	0.082250	-0.131218	0.635002	0.000140	-0.924175	0.381358	-0.021582
20326	0.383625	-0.092739	-9.778396	0.002224	0.007271	-0.011958	0.081985	-0.129855	0.633956	0.000236	-0.924244	0.381188	-0.021658
20327	0.436727	-0.104631	-9.768463	-0.022284	0.020046	-0.012099	0.081713	-0.128617	0.634221	-0.000268	-0.924315	0.381008	-0.021783
20328	0.475486	-0.143070	-9.773442	-0.031078	0.014577	-0.004749	0.082509	-0.128217	0.633952	-0.000841	-0.924329	0.380976	-0.021741
20329	0.453783	-0.143179	-9.792852	-0.019720	0.009109	-0.002838	0.081583	-0.129571	0.634484	-0.001211	-0.924334	0.380967	-0.021687
20330	0.412805	-0.143065	-9.735616	-0.009935	-0.001891	-0.015694	0.080648	-0.128596	0.635017	-0.001272	-0.924422	0.380762	-0.021501
20331	0.436917	-0.148231	-9.853099	-0.020521	-0.009187	-0.010196	0.082110	-0.127939	0.633956	-0.001518	-0.924490	0.380618	-0.021104
20332	0.412582	-0.100097	-9.835846	0.001197	0.001832	0.002814	0.083696	-0.128218	0.635254	-0.001394	-0.924452	0.380714	-0.021072
20333	0.422306	-0.111682	-9.711080	0.000376	0.001824	0.002809	0.083687	-0.126432	0.635780	-0.001332	-0.924417	0.380801	-0.021039
20334	0.398154	-0.104635	-9.747217	0.024936	0.001831	-0.004451	0.082351	-0.124903	0.636447	-0.000772	-0.924428	0.380767	-0.021188
20335	0.412681	-0.119199	-9.792900	0.026489	0.009196	0.014006	0.082209	-0.122164	0.636187	-0.000278	-0.924305	0.381049	-0.021490
20336	0.369503	-0.162288	-9.702679	0.010886	0.016449	0.002840	0.081261	-0.119532	0.638033	-0.000085	-0.924263	0.381132	-0.021802
20337	0.379160	-0.169898	-9.822733	-0.004899	0.009130	0.002773	0.080859	-0.119247	0.638692	-0.000172	-0.924226	0.381220	-0.021863
20338	0.412787	-0.143402	-9.834051	0.012704	0.020090	-0.010075	0.081636	-0.116909	0.640524	0.000020	-0.924281	0.381065	-0.022256
20339	0.393508	-0.138029	-9.658901	0.012755	0.027386	-0.010089	0.082035	-0.118546	0.641569	0.000116	-0.924333	0.380907	-0.022788
20340	0.326448	-0.239755	-9.814602	0.002162	0.005468	0.000970	0.080446	-0.117174	0.640008	0.000229	-0.924296	0.380992	-0.022830
20341	0.355782	-0.331727	-9.988471	0.018029	0.001815	-0.010934	0.081114	-0.117190	0.639216	0.000629	-0.924366	0.380816	-0.022927
20342	0.379924	-0.331087	-9.815383	0.075071	0.001847	-0.018952	0.081504	-0.116228	0.640000	0.002108	-0.924482	0.380496	-0.023458
20343	0.367539	-0.258709	-9.752065	0.069005	0.018260	-0.029165	0.081631	-0.114858	0.640131	0.003327	-0.924680	0.379959	-0.024248
20344	0.461445	-0.229430	-9.688358	0.037482	0.020984	-0.026558	0.081732	-0.110446	0.643018	0.003963	-0.924857	0.379483	-0.024847
20345	0.511735	-0.162395	-9.816588	0.019933	0.035591	-0.032207	0.082261	-0.110178	0.643014	0.004136	-0.925069	0.378913	-0.025587
20346	0.567068	-0.138368	-9.858948	0.059993	0.042089	-0.014478	0.081200	-0.109487	0.642498	0.005034	-0.925129	0.378677	-0.026746
20347	0.571783	-0.119403	-9.945065	0.065231	0.027477	-0.015351	0.081310	-0.105637	0.644073	0.006101	-0.925211	0.378393	-0.027683
20348	0.502200	-0.178700	-9.653656	0.039949	0.023770	-0.011785	0.080369	-0.103699	0.645000	0.006769	-0.925270	0.378187	-0.028351
20349	0.490495	-0.253368	-9.669217	0.005818	0.018257	-0.008255	0.080761	-0.103010	0.645784	0.006804	-0.925309	0.378067	-0.028667
20350	0.480895	-0.268269	-9.799155	-0.011778	0.028308	-0.004666	0.079955	-0.100670	0.646055	0.006485	-0.925322	0.378013	-0.029026
20351	0.543960	-0.344914	-9.732421	-0.008110	0.012760	-0.012001	0.077975	-0.102299	0.645283	0.006301	-0.925395	0.377830	-0.029137
20352	0.548149	-0.204822	-9.579171	0.009310	0.007305	-0.004530	0.079692	-0.100945	0.645663	0.006530	-0.925403	0.377797	-0.029267
20353	0.502762	-0.301774	-9.758609	0.010982	-0.001808	0.002881	0.078624	-0.100511	0.646721	0.006813	-0.925368	0.377877	-0.029252
20354	0.413886	-0.374282	-9.801268	0.030374	0.016443	-0.011814	0.080472	-0.098746	0.647232	0.007360	-0.925432	0.377677	-0.029711
20355	0.414272	-0.458749	-9.874471	0.005083	0.016401	-0.019321	0.079686	-0.100389	0.646450	0.007393	-0.925555	0.377351	-0.029987
20356	0.437674	-0.301700	-9.699197	0.011162	0.023716	-0.017464	0.079954	-0.100668	0.646186	0.007524	-0.925644	0.377096	-0.030437
20357	0.451625	-0.190817	-9.649497	0.005924	0.016388	-0.022099	0.080212	-0.100113	0.647233	0.007568	-0.925788	0.376718	-0.030715
20358	0.471031	-0.220015	-9.755358	-0.009990	0.003625	-0.006468	0.080490	-0.101093	0.645394	0.007466	-0.925817	0.376655	-0.030631
20359	0.499913	-0.210446	-9.788564	-0.017063	0.005466	-0.000968	0.082213	-0.101111	0.645642	0.007172	-0.925812	0.376681	-0.030526
20360	0.437715	-0.316647	-9.848251	-0.031097	0.009114	0.004496	0.081011	-0.099722	0.646178	0.006646	-0.925770	0.376806	-0.030383
20361	0.438205	-0.420101	-9.844896	-0.036247	0.018232	-0.001076	0.080350	-0.100533	0.646445	0.005907	-0.925760	0.376843	-0.030366
20362	0.423767	-0.422224	-9.753834	-0.023813	0.016371	-0.015778	0.080617	-0.100268	0.645918	0.005448	-0.925858	0.376607	-0.030415
20363	0.399431	-0.374106	-9.741382	-0.001030	0.005416	-0.019341	0.080617	-0.101084	0.646442	0.005457	-0.925989	0.376282	-0.030423
20364	0.471840	-0.390862	-9.757746	0.012902	0.014601	-0.011898	0.081138	-0.099304	0.646964	0.005694	-0.926055	0.376092	-0.030716
20365	0.544199	-0.398066	-9.795584	0.028719	0.021924	-0.019208	0.080599	-0.097241	0.647232	0.006136	-0.926172	0.375754	-0.031255
20366	0.573070	-0.383438	-9.756698	0.025183	0.014625	-0.013678	0.080721	-0.095318	0.647887	0.006600	-0.926255	0.375508	-0.031640
20367	0.582780	-0.397906	-9.771214	0.008583	0.007293	-0.015595	0.079268	-0.096130	0.647243	0.006784	-0.926356	0.375247	-0.031761
20368	0.587487	-0.373849	-9.775634	0.009456	-0.001844	-0.015577	0.079788	-0.095572	0.648813	0.007078	-0.926450	0.375012	-0.031724
20369	0.532204	-0.410056	-9.776658	0.026143	-0.007328	-0.019176	0.080980	-0.094493	0.648410	0.007698	-0.926584	0.374671	-0.031709
20370	0.515299	-0.407979	-9.863213	0.016461	-0.000021	-0.018313	0.080175	-0.093650	0.649598	0.008106	-0.926703	0.374361	-0.031759
20371	0.483592	-0.331017	-9.855227	0.002468	0.006341	-0.024859	0.082164	-0.092855	0.649189	0.008182	-0.926874	0.373932	-0.031819
20372	0.505151	-0.302171	-9.876228	0.005840	0.020082	-0.015635	0.082439	-0.095188	0.649054	0.008245	-0.926962	0.373683	-0.032162
20373	0.466751	-0.335609	-9.781026	0.012896	0.016421	-0.015595	0.082567	-0.096133	0.650627	0.008443	-0.927055	0.373420	-0.032482
20374	0.503182	-0.390831	-9.767056	-0.019401	0.007241	-0.019432	0.082032	-0.096935	0.651943	0.008130	-0.927172	0.373143	-0.032398
20375	0.534265	-0.340630	-9.881297	0.004108	0.016431	-0.014712	0.082040	-0.097223	0.650631	0.008166	-0.927260	0.372903	-0.032652
20376	0.555676	-0.277891	-9.841805	-0.050314	0.016408	-0.001147	0.081371	-0.096388	0.651161	0.007225	-0.927254	0.372949	-0.032504
20377	0.529382	-0.326071	-9.842727	-0.188648	0.021749	0.003683	0.080199	-0.099680	0.649333	0.003654	-0.927223	0.373173	-0.031414
20378	0.490331	-0.230242	-9.942578	-0.453908	0.026930	-0.003211	0.079051	-0.108865	0.647370	-0.004851	-0.927225	0.373391	-0.028449
20379	0.634979	-0.230262	-10.032456	-0.780057	0.055744	-0.044585	0.078884	-0.125915	0.640804	-0.019666	-0.927327	0.372991	-0.023566
20380	0.904745	-0.166725	-9.904209	-1.069357	0.071805	-0.086676	0.077980	-0.153813	0.630829	-0.039951	-0.927310	0.371776	-0.016808
20381	0.923143	0.052410	-9.161536	-1.151776	0.014871	-0.138707	0.076859	-0.189145	0.616916	-0.061343	-0.927158	0.369520	-0.008356
20382	0.888153	1.314109	-9.595505	-1.197963	-0.018075	-0.154636	0.079453	-0.221666	0.600744	-0.083312	-0.926508	0.366933	0.001108
20383	0.793385	1.977944	-9.620688	-1.286271	-0.025381	-0.114501	0.082032	-0.250894	0.585099	-0.106848	-0.924885	0.364754	0.011248
20384	0.566918	2.456868	-9.462438	-1.269287	-0.013448	-0.086780	0.084396	-0.285384	0.563550	-0.130053	-0.922466	0.362907	0.021019
20385	0.514703	2.804323	-9.150758	-1.272987	0.005739	-0.077622	0.086078	-0.315072	0.542008	-0.153452	-0.919405	0.360865	0.030397
20386	0.538144	2.946376	-9.138944	-1.360302	0.008314	-0.107607	0.086607	-0.350808	0.517063	-0.178277	-0.915613	0.358094	0.040475
20387	0.735191	3.593891	-9.180839	-1.566836	0.016251	-0.149296	0.089136	-0.384549	0.488560	-0.206821	-0.910639	0.353925	0.051951
20388	0.520745	4.595461	-8.883104	-2.064623	0.039460	-0.139916	0.092369	-0.420145	0.453491	-0.244237	-0.902337	0.348886	0.066452
20389	0.528466	5.025739	-8.310423	-2.517247	0.017020	-0.132049	0.095196	-0.466583	0.402285	-0.289227	-0.889825	0.342714	0.084299
20390	0.595527	6.168807	-7.609554	-2.749456	0.006662	-0.143422	0.096746	-0.510796	0.339546	-0.337332	-0.873547	0.335181	0.103812
20391	0.278056	7.061869	-6.615689	-3.255685	-0.023198	-0.127549	0.099738	-0.558242	0.256592	-0.392994	-0.850526	0.325742	0.126699
20392	0.278753	7.987898	-5.313498	-3.949194	-0.059609	-0.101533	0.102899	-0.596517	0.159735	-0.457989	-0.817428	0.313664	0.153860
20393	0.013152	8.655397	-3.465250	-4.358553	-0.135138	-0.093402	0.108158	-0.615870	0.053556	-0.526220	-0.774607	0.298906	0.183663
20394	-0.078830	9.289616	-2.302459	-4.696153	-0.190466	-0.107995	0.109347	-0.614729	-0.076063	-0.594727	-0.721950	0.280872	0.214940
20395	0.117742	9.601455	-0.589326	-4.498006	-0.226845	-0.086659	0.111618	-0.587821	-0.203055	-0.655521	-0.665055	0.261987	0.243632
20396	-0.162309	9.740718	0.893668	-3.981023	-0.237420	-0.095134	0.105722	-0.539054	-0.331413	-0.704447	-0.610271	0.243807	0.268108
20397	0.041470	9.520940	1.944011	-3.304906	-0.223899	-0.078804	0.105034	-0.483095	-0.420062	-0.741793	-0.561392	0.227827	0.287536
20398	-0.273879	8.951412	3.047021	-2.722810	-0.185078	-0.102678	0.108836	-0.428930	-0.477789	-0.769721	-0.519639	0.213583	0.303129
20399	-0.232644	8.409286	3.512747	-2.326266	-0.106219	-0.155220	0.109022	-0.373702	-0.529320	-0.791767	-0.483039	0.199312	0.316311
20400	-0.060239	8.712166	4.730976	-2.023414	-0.096731	-0.124190	0.109154	-0.322992	-0.567079	-0.809425	-0.450525	0.186832	0.327037
20401	-0.039347	8.406952	5.531137	-2.016672	-0.134967	-0.044722	0.102322	-0.264456	-0.597431	-0.826233	-0.416531	0.175298	0.336321
20402	0.135489	8.168571	6.083995	-2.058260	-0.131394	-0.052309	0.100270	-0.210336	-0.625594	-0.841806	-0.381510	0.163195	0.345225
20403	0.070195	7.738457	6.999236	-2.131445	-0.063889	-0.038011	0.103797	-0.159694	-0.652754	-0.856907	-0.344702	0.149147	0.353052
20404	0.237039	7.153806	7.621586	-2.257769	-0.049445	-0.042337	0.102343	-0.096614	-0.674752	-0.871104	-0.305492	0.133768	0.360499
20405	0.275371	6.202298	7.992716	-2.576354	-0.055371	-0.066047	0.101637	-0.025156	-0.693604	-0.885112	-0.259739	0.115625	0.368433
20406	0.362751	5.062030	8.020751	-2.943134	-0.010148	-0.092834	0.096159	0.067820	-0.703224	-0.898112	-0.207439	0.093618	0.376296
20407	0.542284	3.837655	8.730276	-3.059788	0.000728	-0.061082	0.096224	0.160379	-0.707117	-0.908692	-0.151994	0.070235	0.382419
20408	0.346535	2.439726	9.568305	-2.788991	-0.032014	-0.069762	0.100542	0.242949	-0.705146	-0.915158	-0.101027	0.049338	0.387098
20409	0.538019	1.749789	10.347857	-2.055027	-0.060425	-0.039205	0.099811	0.314716	-0.693563	-0.918196	-0.062568	0.034474	0.389631
20410	0.720244	0.962251	10.737034	-1.496901	-0.114633	-0.025179	0.097699	0.365953	-0.681847	-0.919379	-0.034212	0.025010	0.391083
20411	1.015833	0.649255	10.509733	-1.222977	-0.117888	-0.006222	0.087894	0.411974	-0.666267	-0.919843	-0.010410	0.017687	0.391750
20412	1.089342	0.367578	9.719027	-1.144653	-0.061009	0.019953	0.086646	0.445391	-0.654697	-0.919979	0.011105	0.009978	0.391683
20413	1.076796	-0.057519	9.256807	-1.183511	0.004861	0.052904	0.088874	0.473008	-0.643945	-0.919873	0.033237	0.000745	0.390806
20414	1.078056	-0.322063	9.296322	-1.133633	0.050636	0.065096	0.090544	0.506121	-0.632137	-0.919404	0.053658	-0.008955	0.389535
20415	0.948903	-0.538514	9.402514	-0.739103	0.058445	0.104002	0.092766	0.529942	-0.617451	-0.919299	0.067137	-0.015706	0.387474
20416	0.787701	-1.079316	10.372925	-0.129347	0.042589	0.118198	0.095318	0.545065	-0.609069	-0.920034	0.069120	-0.017519	0.385295
20417	0.542674	-1.282951	10.072491	0.248972	0.026486	0.099839	0.096796	0.542293	-0.610657	-0.921121	0.064644	-0.016007	0.383537
20418	0.354700	-1.307871	9.931144	0.253645	0.044653	0.061069	0.100835	0.533565	-0.615810	-0.921904	0.059581	-0.014831	0.382522
20419	0.249418	-1.481609	9.848500	-0.030315	0.013148	0.017232	0.103649	0.529125	-0.618196	-0.921994	0.060371	-0.015109	0.382171
20420	0.194628	-1.647411	9.243078	-0.233058	-0.023706	-0.026178	0.101101	0.535192	-0.617123	-0.921524	0.064829	-0.016290	0.382524
20421	0.135090	-1.822305	8.795934	-0.171654	-0.030981	-0.046148	0.098421	0.537723	-0.613689	-0.920947	0.068599	-0.016772	0.383235
20422	0.154359	-1.806925	9.060410	-0.001869	-0.041745	-0.032354	0.098142	0.541559	-0.613948	-0.920726	0.068936	-0.015842	0.383746
20423	0.157355	-1.401032	9.541477	0.072100	-0.010529	0.003017	0.096947	0.541439	-0.613676	-0.920846	0.068040	-0.014914	0.383655
20424	-0.193993	-1.528061	9.891725	0.055528	0.011327	0.010271	0.096950	0.541705	-0.614463	-0.921011	0.066900	-0.014579	0.383472
20425	-0.113940	-1.626164	10.006331	0.040079	-0.003358	-0.008236	0.096168	0.539648	-0.615507	-0.920999	0.066522	-0.014048	0.383587
20426	-0.188257	-1.712646	10.090851	0.014272	-0.032740	-0.043391	0.094602	0.536760	-0.618381	-0.920709	0.066495	-0.013146	0.384319
20427	-0.237213	-1.564095	9.934030	0.007327	-0.051066	-0.061863	0.093274	0.537866	-0.618895	-0.920252	0.067085	-0.011953	0.385348
20428	-0.117324	-1.424353	9.917902	0.066992	-0.034590	-0.085584	0.092200	0.538990	-0.617311	-0.919702	0.066112	-0.010554	0.386866
20429	0.021562	-1.227190	9.794725	0.063466	-0.010837	-0.100407	0.088492	0.538069	-0.617806	-0.919008	0.065337	-0.009639	0.388666
20430	0.403705	-0.982008	9.499238	0.014192	0.004737	-0.096983	0.086512	0.537665	-0.619365	-0.918284	0.065031	-0.009357	0.390433
20431	0.699387	-0.809281	9.175520	-0.105285	-0.007136	-0.069876	0.085319	0.538221	-0.619880	-0.917602	0.067293	-0.009841	0.391641
20432	0.710932	-1.197996	9.487073	-0.142103	-0.014412	-0.029428	0.082636	0.542389	-0.617101	-0.917193	0.069993	-0.010519	0.392107
20433	0.524628	-1.555731	9.826022	-0.066488	-0.014396	-0.032731	0.084342	0.546484	-0.616588	-0.916846	0.071590	-0.010597	0.392626
20434	0.313335	-1.730882	10.095277	-0.034475	-0.032772	-0.063921	0.083137	0.548152	-0.615528	-0.916315	0.072467	-0.010044	0.393719
20435	0.133227	-1.375194	10.074577	-0.305090	-0.014836	-0.075495	0.081789	0.551880	-0.614204	-0.915264	0.078433	-0.011945	0.394964
20436	0.446142	-2.258023	10.667701	-0.560483	-0.046274	-0.105302	0.077600	0.562684	-0.607081	-0.913521	0.089052	-0.015228	0.396631
20437	0.297665	-1.507234	9.363643	-0.482626	-0.016867	-0.108671	0.075916	0.577024	-0.599714	-0.911758	0.098276	-0.018441	0.398370
20438	0.652049	-0.981416	9.527972	-0.124745	0.027635	-0.031264	0.073595	0.587104	-0.594312	-0.911266	0.100316	-0.019748	0.398925
20439	1.210009	-2.196634	9.881047	0.050504	0.067327	0.034241	0.078634	0.587051	-0.593960	-0.911614	0.099068	-0.020488	0.398404
20440	0.755997	-2.538065	10.217727	0.086309	0.018710	-0.013498	0.077591	0.585395	-0.596313	-0.911685	0.097325	-0.019985	0.398696
20441	0.764177	-2.248527	9.741717	0.189157	-0.036155	-0.084886	0.076039	0.580168	-0.600238	-0.911383	0.094445	-0.017488	0.400193
20442	0.510291	-1.605742	9.282620	0.405000	-0.054237	-0.102259	0.073715	0.570825	-0.605602	-0.911333	0.087504	-0.012934	0.402055
20443	0.435290	-1.555723	9.176990	0.455834	-0.052393	-0.116774	0.069932	0.561769	-0.611348	-0.911169	0.079873	-0.007940	0.404138
20444	0.175606	-1.189913	9.347748	0.284324	-0.025274	-0.143556	0.067874	0.553238	-0.617501	-0.910462	0.074893	-0.004821	0.406726
20445	0.376388	-0.816217	9.446092	0.112661	-0.009000	-0.150922	0.064469	0.547751	-0.622067	-0.909407	0.073112	-0.003351	0.409418
20446	0.607861	-0.802436	9.822960	-0.081652	-0.027439	-0.133416	0.062094	0.545578	-0.622836	-0.908206	0.074807	-0.003194	0.411772
20447	0.757992	-0.413460	10.197130	-0.365543	-0.077025	-0.104339	0.059411	0.551106	-0.621106	-0.906789	0.082211	-0.004459	0.413468
20448	0.703884	-0.721052	9.642542	-0.404557	-0.084229	-0.056516	0.057462	0.565313	-0.613606	-0.905644	0.090224	-0.006054	0.414285
20449	0.378139	-1.199918	9.119027	-0.229614	-0.065743	-0.042721	0.054483	0.573623	-0.607937	-0.904888	0.095011	-0.006491	0.414860
20450	0.243849	-1.348937	9.245323	0.069921	-0.028918	-0.053258	0.053155	0.575273	-0.608844	-0.904589	0.093970	-0.005158	0.415767
20451	0.399971	-1.712795	9.705019	0.133795	0.013043	-0.105586	0.051046	0.572688	-0.609484	-0.903973	0.091502	-0.003907	0.417666
20452	0.668061	-1.797903	9.992016	-0.121189	0.012672	-0.149319	0.050522	0.573361	-0.611185	-0.902505	0.093577	-0.004746	0.420363
20453	0.790565	-1.701502	9.965702	-0.194367	0.000633	-0.188432	0.048521	0.575309	-0.610512	-0.900562	0.097146	-0.005864	0.423695
20454	0.737730	-1.757956	9.671528	-0.050911	0.007201	-0.187711	0.045978	0.578101	-0.608129	-0.898874	0.098002	-0.005931	0.427067
20455	0.626510	-1.693276	9.652190	0.064573	0.020104	-0.188999	0.042802	0.578123	-0.609546	-0.897395	0.096733	-0.005198	0.430462
20456	0.674329	-1.606421	9.692267	-0.028093	0.063825	-0.209843	0.040139	0.580349	-0.609130	-0.895525	0.096688	-0.006051	0.434338
20457	0.896968	-1.773952	9.826437	-0.246700	0.098311	-0.220217	0.038927	0.583934	-0.608200	-0.893122	0.100313	-0.009352	0.438387
20458	0.859052	-1.918819	9.704014	-0.153948	0.131320	-0.217946	0.040088	0.588062	-0.605059	-0.890872	0.101931	-0.012481	0.442494
20459	0.832030	-2.323158	9.690888	-0.048556	0.120426	-0.230297	0.039552	0.589033	-0.604530	-0.888712	0.101841	-0.014408	0.446779
20460	0.426595	-2.231478	9.998085	0.071495	0.040048	-0.231434	0.037705	0.587946	-0.605696	-0.886779	0.100260	-0.013880	0.450976
20461	0.343751	-2.059295	9.735645	0.173802	-0.011020	-0.234537	0.034521	0.588255	-0.605801	-0.885019	0.097394	-0.011492	0.455108
20462	0.250490	-1.723487	9.480206	0.143596	-0.003694	-0.219952	0.032436	0.582767	-0.609066	-0.883294	0.094919	-0.009562	0.459010
20463	0.433066	-1.578394	9.584776	-0.033298	0.025386	-0.218125	0.028497	0.578109	-0.613496	-0.881236	0.095347	-0.009766	0.462857
20464	0.568819	-1.726802	9.732807	-0.095928	-0.025901	-0.235887	0.023830	0.581337	-0.611096	-0.878871	0.097307	-0.009618	0.466930
20465	0.391705	-2.006588	9.640803	0.035698	-0.087053	-0.250808	0.021455	0.580932	-0.613176	-0.876624	0.097568	-0.007148	0.471125
20466	0.283846	-2.152006	9.397683	0.097376	-0.104455	-0.291993	0.013763	0.581832	-0.614162	-0.874067	0.096871	-0.003700	0.476035
20467	0.598881	-1.991115	9.119594	0.169312	-0.069672	-0.328590	0.008233	0.576376	-0.618055	-0.871268	0.094637	-0.000146	0.481597
20468	0.795915	-1.843538	9.238737	0.059151	-0.009507	-0.351392	0.001498	0.572043	-0.620626	-0.867984	0.093685	0.001385	0.487674
20469	0.709522	-1.922562	9.400073	-0.120920	0.032258	-0.372673	-0.003689	0.574578	-0.619665	-0.864117	0.095513	0.000418	0.494145
20470	0.465295	-2.271018	9.671391	-0.224604	0.065833	-0.399087	-0.007322	0.581246	-0.614516	-0.859719	0.098726	-0.002046	0.501130
20471	0.633920	-2.236808	9.726261	-0.163911	0.083208	-0.429258	-0.013455	0.587631	-0.613151	-0.855074	0.100799	-0.004235	0.508597
20472	0.482743	-1.891574	9.446405	-0.018998	0.061463	-0.418358	-0.017978	0.589069	-0.611540	-0.850757	0.100523	-0.004505	0.515836
20473	0.339433	-2.175611	9.498702	-0.105953	0.063058	-0.461246	-0.024090	0.591198	-0.611096	-0.845764	0.101785	-0.005742	0.523727
20474	0.486482	-2.675482	9.593894	-0.198193	0.083009	-0.485710	-0.029959	0.595408	-0.607767	-0.840233	0.104313	-0.008101	0.532035
20475	0.623469	-2.578739	9.658949	-0.069418	0.130644	-0.503590	-0.035013	0.597394	-0.606675	-0.834685	0.104271	-0.010023	0.540674
20476	0.661618	-3.007791	9.418015	0.215472	0.134559	-0.529815	-0.038711	0.593598	-0.606909	-0.829341	0.099316	-0.008702	0.549776
20477	0.443694	-2.810831	9.442750	0.366282	0.101704	-0.564089	-0.046077	0.584723	-0.612363	-0.823793	0.092369	-0.005328	0.559289
20478	0.709618	-2.964692	9.327839	0.577190	0.070719	-0.636785	-0.053163	0.572823	-0.618608	-0.817629	0.082125	0.001273	0.569857
20479	1.030238	-2.428644	9.688858	0.470443	0.054143	-0.652084	-0.061936	0.555433	-0.627859	-0.810886	0.074018	0.006704	0.580465
20480	0.927951	-2.212233	9.705343	0.102829	0.075618	-0.670606	-0.069445	0.547532	-0.631999	-0.803211	0.071380	0.007798	0.591351
20481	0.792458	-2.100872	9.981725	-0.352360	0.137222	-0.674866	-0.079254	0.545455	-0.631658	-0.794671	0.075585	0.002252	0.602312
20482	0.472994	-0.841768	9.657900	-0.507169	0.115096	-0.683069	-0.085434	0.556556	-0.624519	-0.785591	0.082224	-0.004519	0.613242
20483	0.305075	0.000430	9.764174	-0.317415	0.075243	-0.614724	-0.092010	0.566977	-0.617377	-0.777470	0.086543	-0.008702	0.622877
20484	0.213603	-1.038279	10.041641	-0.226981	0.020577	-0.567070	-0.101590	0.570408	-0.614018	-0.769978	0.089919	-0.010734	0.631612
20485	0.135370	-1.837999	9.835235	-0.283272	0.014961	-0.591303	-0.109989	0.574393	-0.608701	-0.761957	0.094374	-0.013625	0.640569
20486	0.408960	-2.093771	9.466888	-0.289648	0.050496	-0.655966	-0.120769	0.578937	-0.604938	-0.752944	0.098324	-0.016733	0.650483
20487	0.983816	-1.288868	9.493147	-0.212042	0.075324	-0.666703	-0.130355	0.582922	-0.600923	-0.743785	0.100906	-0.019461	0.660472
20488	0.694263	-1.761945	9.234132	-0.100838	0.133912	-0.664370	-0.139519	0.582640	-0.598487	-0.734714	0.100903	-0.021310	0.670492
20489	0.457721	-1.699136	9.444070	0.016874	0.161295	-0.709052	-0.147461	0.578619	-0.598687	-0.725128	0.098924	-0.022176	0.681110
20490	0.116357	-1.906227	9.596427	0.052394	0.184927	-0.750444	-0.155120	0.572385	-0.600726	-0.714873	0.095987	-0.022525	0.692268
20491	0.203350	-0.923980	9.697443	-0.005561	0.193939	-0.784021	-0.164101	0.564661	-0.602494	-0.703867	0.093812	-0.024040	0.703699
20492	0.109378	-0.420725	9.857272	-0.162677	0.171875	-0.760818	-0.169788	0.559391	-0.601794	-0.692718	0.094063	-0.027187	0.714532
20493	-0.465810	-1.134920	10.322033	-0.264001	0.159833	-0.729927	-0.176562	0.560031	-0.600296	-0.681665	0.095815	-0.031978	0.724658
20494	-0.213146	-1.533413	10.448442	-0.340383	0.144149	-0.763486	-0.184552	0.561541	-0.595376	-0.669795	0.098870	-0.037278	0.734989
20495	0.219796	-1.332174	9.939147	-0.107918	0.133574	-0.749359	-0.193180	0.561108	-0.593732	-0.658446	0.098835	-0.039368	0.745071
20496	0.913374	-0.641901	10.149762	0.310803	0.114114	-0.712147	-0.200952	0.550895	-0.596560	-0.648315	0.093624	-0.034698	0.754797
20497	1.644945	-0.370514	9.574617	0.323640	0.130957	-0.623489	-0.206700	0.535695	-0.602555	-0.639407	0.087794	-0.030446	0.763233
20498	1.471908	-0.499219	9.331123	0.024874	0.108071	-0.506833	-0.212618	0.527097	-0.606053	-0.631644	0.086167	-0.030429	0.769854
20499	1.392254	-1.489943	9.561359	-0.122021	0.124434	-0.461416	-0.215792	0.524668	-0.606028	-0.624273	0.086014	-0.033126	0.775749
20500	1.231684	-2.191810	9.871715	-0.202239	0.136212	-0.445204	-0.218708	0.523745	-0.605742	-0.616928	0.086755	-0.037069	0.781344
20501	1.087987	-2.383554	10.174978	-0.261275	0.106791	-0.470375	-0.221786	0.525872	-0.602043	-0.609058	0.088644	-0.041707	0.787052
20502	0.677885	-2.346605	9.960403	-0.410062	0.115679	-0.488693	-0.227258	0.529806	-0.598455	-0.600528	0.092259	-0.048573	0.792777
20503	0.489467	-2.290778	9.508090	-0.341645	0.099221	-0.523395	-0.232200	0.532920	-0.594084	-0.591509	0.095290	-0.054301	0.798805
20504	0.658698	-2.391896	9.393016	-0.176996	0.108554	-0.529946	-0.237522	0.533830	-0.591417	-0.582591	0.096263	-0.057273	0.805010
20505	0.714709	-2.002173	9.336585	-0.079282	0.063021	-0.514631	-0.241891	0.530600	-0.590596	-0.574104	0.096764	-0.058391	0.810945
20506	0.978996	-1.814735	9.111211	-0.056303	0.112569	-0.470288	-0.248111	0.528604	-0.591858	-0.566252	0.096176	-0.059559	0.816432
20507	0.819921	-1.819262	9.287317	0.094642	0.116490	-0.416010	-0.251527	0.522731	-0.593932	-0.559536	0.093709	-0.058610	0.821403
20508	1.143730	-1.951685	9.778233	0.071725	0.089183	-0.366235	-0.253216	0.513707	-0.594185	-0.553575	0.091917	-0.057618	0.825704
20509	1.032653	-1.923625	9.604736	-0.109042	0.076285	-0.328372	-0.257036	0.509893	-0.596386	-0.547903	0.092274	-0.059716	0.829290
20510	0.981042	-2.242677	9.215661	-0.275096	0.085196	-0.353204	-0.259974	0.511868	-0.594000	-0.541452	0.094343	-0.064434	0.832933
20511	0.860814	-2.320661	8.997379	-0.129625	0.079814	-0.374607	-0.261833	0.509445	-0.591887	-0.534901	0.094951	-0.066812	0.836900
20512	1.072358	-2.169613	9.419200	0.091275	0.098272	-0.399362	-0.264715	0.502611	-0.593703	-0.528284	0.092912	-0.065453	0.841427
20513	0.745652	-2.430722	9.246838	0.220181	0.073656	-0.415281	-0.268786	0.495234	-0.596297	-0.521638	0.089956	-0.061817	0.846156
20514	1.052030	-1.969085	8.965683	-0.087575	0.098111	-0.399350	-0.271793	0.487024	-0.598769	-0.514625	0.089754	-0.063480	0.850338
20515	0.977772	-2.548901	9.734696	-0.187096	0.141867	-0.371295	-0.273246	0.484173	-0.597840	-0.507827	0.089829	-0.067521	0.854098
20516	1.130208	-3.148200	10.303890	-0.219684	0.175578	-0.387173	-0.275620	0.481319	-0.598347	-0.500600	0.089635	-0.072237	0.857990
20517	0.977321	-2.413269	10.696889	-0.164863	0.143632	-0.378586	-0.277737	0.480245	-0.598593	-0.493633	0.089482	-0.075902	0.861718
20518	0.677173	-1.671640	10.320372	-0.060172	0.043407	-0.300421	-0.277739	0.480386	-0.598199	-0.488321	0.089840	-0.076708	0.864631
20519	0.599731	-1.122492	9.818396	0.109082	0.032904	-0.203591	-0.279565	0.474092	-0.599499	-0.484993	0.088604	-0.074803	0.866796
20520	0.628487	-1.094314	9.598191	0.139956	-0.017151	-0.141521	-0.284038	0.466728	-0.601303	-0.482849	0.087813	-0.071840	0.868323
20521	0.626498	-1.167616	9.976460	-0.204166	-0.069553	-0.104422	-0.287331	0.462369	-0.602590	-0.480824	0.091196	-0.074498	0.868874
20522	0.457711	-0.658016	9.924416	-0.192399	-0.090524	-0.084980	-0.292124	0.464634	-0.600713	-0.479149	0.094802	-0.076698	0.869222
20523	0.558923	-0.650929	9.827029	0.116648	-0.047020	-0.009646	-0.294261	0.466183	-0.598990	-0.479327	0.094515	-0.074089	0.869381
20524	0.537954	-1.307246	10.007286	0.360389	-0.002920	-0.012142	-0.295008	0.458346	-0.602660	-0.479822	0.091185	-0.067653	0.869988
20525	0.866246	-1.398893	9.754587	0.352400	-0.023162	-0.087809	-0.297320	0.446531	-0.608681	-0.479006	0.088294	-0.060988	0.871228
20526	0.537118	-1.150041	9.538939	0.161928	-0.082028	-0.142232	-0.302037	0.434778	-0.611272	-0.476835	0.088397	-0.057021	0.872676
20527	0.553771	-0.607372	9.198599	-0.042458	-0.054803	-0.145177	-0.306530	0.430309	-0.611238	-0.474336	0.089859	-0.056799	0.873902
20528	0.654806	-0.580041	8.688569	-0.054258	0.025695	-0.132432	-0.308128	0.431700	-0.610962	-0.471746	0.090123	-0.057653	0.875220
20529	1.174685	-1.380629	9.287178	-0.185089	0.071321	-0.111887	-0.308135	0.431986	-0.609781	-0.469415	0.090674	-0.061143	0.876179
20530	1.465961	-1.762660	9.983152	-0.307216	0.085814	-0.105123	-0.309893	0.438597	-0.608190	-0.466821	0.092234	-0.067034	0.876971
20531	1.335717	-1.758562	9.849954	0.014788	0.093477	-0.100739	-0.309118	0.443117	-0.607407	-0.464999	0.090540	-0.067215	0.878101
20532	1.238534	-1.604968	9.788781	0.282437	0.091955	-0.092008	-0.309464	0.434317	-0.611081	-0.463787	0.086480	-0.062826	0.879475
20533	0.908932	-1.260226	9.468842	0.182235	0.118339	-0.088891	-0.309560	0.429081	-0.614231	-0.462425	0.082772	-0.060289	0.880725
20534	1.010151	-1.245157	9.594836	-0.063181	0.150152	-0.055111	-0.310872	0.426076	-0.614878	-0.461146	0.080835	-0.062586	0.881415
20535	1.090434	-1.883176	10.141207	-0.125681	0.157366	-0.051720	-0.306639	0.428498	-0.614386	-0.459868	0.079247	-0.065877	0.881987
20536	1.082414	-2.240452	9.807220	-0.022447	0.128293	-0.034519	-0.305691	0.427905	-0.617805	-0.459067	0.077296	-0.067283	0.882472
20537	0.918873	-2.348352	9.309628	-0.013555	0.133722	-0.064010	-0.302902	0.428953	-0.619401	-0.457772	0.075135	-0.068384	0.883246
20538	0.565072	-2.478794	9.366916	-0.146342	0.085956	-0.079383	-0.301322	0.430590	-0.618233	-0.456047	0.075125	-0.071521	0.883891
20539	0.398181	-2.365895	9.407754	-0.125359	0.023816	-0.075502	-0.302399	0.433082	-0.616911	-0.454531	0.075948	-0.073625	0.884428
20540	0.169243	-2.377338	9.712750	-0.007989	0.025719	-0.073999	-0.302527	0.433072	-0.617959	-0.453152	0.075733	-0.073775	0.885141
20541	0.207409	-2.277559	10.019400	0.007876	0.044895	-0.081339	-0.303190	0.432809	-0.617692	-0.451707	0.074961	-0.073749	0.885947
20542	0.536192	-1.967696	9.671506	0.130300	0.015834	-0.091747	-0.303436	0.429102	-0.618741	-0.450210	0.073694	-0.071335	0.887013
20543	0.760894	-1.584433	9.035582	0.133123	-0.038829	-0.058426	-0.305932	0.425004	-0.620428	-0.449471	0.073246	-0.068364	0.887658
20544	0.964415	-1.785478	9.231522	-0.003698	-0.021483	-0.012063	-0.308049	0.424066	-0.620805	-0.449150	0.073727	-0.068115	0.887800
20545	0.792933	-2.207233	9.838594	-0.140813	-0.001575	-0.001707	-0.308319	0.424895	-0.620409	-0.448959	0.075020	-0.070430	0.887608
20546	0.535105	-2.231029	10.066324	0.014445	-0.009750	-0.026760	-0.310979	0.425755	-0.619600	-0.448356	0.075149	-0.069945	0.887940
20547	0.512866	-2.131167	9.729013	0.248937	-0.043299	-0.031060	-0.313873	0.420438	-0.620366	-0.448283	0.073722	-0.064946	0.888476
20548	0.666391	-1.972631	9.559817	0.278722	-0.039615	-0.047526	-0.314237	0.414528	-0.622727	-0.447819	0.072044	-0.059458	0.889231
20549	0.703270	-1.616677	9.490731	0.112029	-0.021466	-0.033647	-0.316990	0.408514	-0.624544	-0.447455	0.071460	-0.057089	0.889617
20550	0.774946	-1.482140	9.387655	0.101354	-0.032404	-0.025381	-0.318298	0.405231	-0.625584	-0.446820	0.071198	-0.054873	0.890097
20551	0.699761	-1.885485	9.693392	0.133318	0.004104	-0.042798	-0.320909	0.396475	-0.627403	-0.446289	0.069983	-0.052348	0.890611
20552	0.658511	-1.822364	9.881149	0.171906	0.096393	-0.059364	-0.318631	0.393414	-0.629522	-0.444943	0.066833	-0.049979	0.891662
20553	0.673000	-1.306480	10.152601	0.217330	0.093668	-0.068386	-0.318078	0.389965	-0.631365	-0.443962	0.063296	-0.046722	0.892585
20554	0.532423	-1.147652	10.239944	0.080228	0.027610	-0.100371	-0.318042	0.385000	-0.634647	-0.442136	0.062243	-0.045300	0.893638
20555	0.577305	-0.476652	9.414318	-0.073681	-0.040075	-0.086301	-0.318566	0.382546	-0.634119	-0.440582	0.063673	-0.046005	0.894269
20556	0.422886	-0.949924	9.723136	0.117073	-0.008746	-0.046608	-0.320393	0.378699	-0.637255	-0.439773	0.062899	-0.043669	0.894839
20557	0.549482	-1.712033	9.840867	0.138745	0.018638	-0.068650	-0.321694	0.372819	-0.637772	-0.438747	0.061379	-0.041124	0.895568
20558	0.644063	-1.322348	9.751186	0.232122	0.002105	-0.151226	-0.322601	0.369116	-0.639209	-0.436264	0.059491	-0.036687	0.897100
20559	0.548832	-1.083051	9.419951	0.267240	-0.007076	-0.187961	-0.323883	0.360614	-0.641564	-0.433251	0.057396	-0.031475	0.898893
20560	0.673322	-0.889834	9.558265	0.085340	-0.023762	-0.207320	-0.326099	0.352677	-0.643255	-0.429519	0.057277	-0.029388	0.900760
20561	0.539258	-0.582065	9.570932	-0.013167	-0.029292	-0.177376	-0.329772	0.343938	-0.644672	-0.426367	0.057987	-0.029029	0.902223
20562	0.504805	-0.440663	9.426149	-0.048710	-0.010035	-0.139753	-0.331494	0.342593	-0.644134	-0.423615	0.058727	-0.029557	0.903453
20563	0.366636	-0.789439	9.542405	-0.006549	-0.009090	-0.132148	-0.333760	0.344408	-0.643328	-0.421269	0.058970	-0.029294	0.904543
20564	0.553170	-0.466681	9.529468	-0.073556	0.016535	-0.103002	-0.334822	0.343877	-0.642794	-0.419296	0.059419	-0.030529	0.905388
20565	0.203914	-1.036517	9.859120	-0.048665	0.014655	-0.101017	-0.336814	0.344177	-0.642516	-0.417447	0.059546	-0.031266	0.906209
20566	-0.188819	-0.582329	9.917042	-0.029041	0.045745	-0.081623	-0.337331	0.341029	-0.642775	-0.415891	0.059079	-0.031964	0.906930
20567	-0.580638	-0.822873	10.166889	-0.120744	0.078450	-0.088605	-0.335868	0.341413	-0.643837	-0.414148	0.058570	-0.034580	0.907665
20568	-0.785674	-0.809359	10.016319	-0.109191	0.029040	-0.108781	-0.334690	0.343469	-0.642402	-0.412052	0.059093	-0.036560	0.908507
20569	-0.603822	-0.520661	9.897228	-0.080580	0.014517	-0.097544	-0.336820	0.344189	-0.641335	-0.410245	0.059336	-0.037935	0.909252
20570	-0.346809	-0.828478	9.799280	0.033153	-0.025461	-0.069193	-0.337475	0.344043	-0.642904	-0.409079	0.059650	-0.036926	0.909798
20571	0.291738	-1.255511	9.799251	0.112226	-0.069138	-0.061297	-0.339192	0.342418	-0.643022	-0.408225	0.059773	-0.034174	0.910281
20572	0.392849	-1.226743	9.709370	0.103696	-0.074674	-0.087169	-0.341041	0.339432	-0.642352	-0.406849	0.060416	-0.031457	0.910953
20573	0.768710	-1.178572	9.504689	0.044659	-0.025246	-0.059843	-0.342629	0.334684	-0.639587	-0.405906	0.060295	-0.030310	0.911420
20574	0.852490	-1.548013	9.781176	0.013319	0.033216	-0.052691	-0.340767	0.333157	-0.639472	-0.404975	0.059685	-0.030158	0.911879
20575	0.826044	-1.057426	9.715788	0.025934	0.058875	-0.034233	-0.338903	0.332578	-0.640405	-0.404424	0.058187	-0.030080	0.912223
20576	0.816860	-0.648683	9.630207	0.032122	0.081878	0.019272	-0.335581	0.331305	-0.640695	-0.404798	0.056493	-0.030063	0.912164
20577	0.375671	-0.654141	9.698034	0.070936	0.073771	0.076682	-0.334243	0.328413	-0.640707	-0.406307	0.054290	-0.029391	0.911649
20578	0.597376	-0.632233	9.642794	0.039791	0.057459	0.130086	-0.331986	0.330423	-0.642561	-0.408718	0.052913	-0.029159	0.910659
20579	0.636137	-1.172935	9.822829	-0.030196	0.022735	0.168572	-0.329604	0.332582	-0.643104	-0.411815	0.052418	-0.030005	0.909264
20580	0.355086	-1.394949	9.797886	0.031105	0.006328	0.176292	-0.328552	0.333404	-0.641932	-0.415078	0.052011	-0.029561	0.907817
20581	0.504288	-1.337101	9.740071	0.106508	0.019186	0.158199	-0.326947	0.331998	-0.643651	-0.418124	0.050459	-0.027914	0.906558
20582	0.472086	-1.143676	10.030572	0.068092	0.039194	0.145039	-0.325621	0.333345	-0.644448	-0.420829	0.049167	-0.027037	0.905403
20583	0.564892	-0.894012	9.806870	-0.002102	0.050104	0.139124	-0.324168	0.333203	-0.643279	-0.423395	0.047982	-0.027601	0.904252
20584	0.575067	-0.999311	9.968739	-0.002069	0.033669	0.150227	-0.320991	0.335627	-0.643829	-0.426120	0.047377	-0.027951	0.902993
20585	0.655362	-0.653428	9.743869	0.036404	-0.002859	0.132010	-0.321259	0.336995	-0.644351	-0.428613	0.046836	-0.027350	0.901859
20586	0.526227	-0.874774	9.825985	0.075472	0.004357	0.088825	-0.319670	0.337799	-0.644363	-0.430314	0.046130	-0.025992	0.901125
20587	0.593035	-0.720142	9.972822	0.093519	0.015195	0.029828	-0.318862	0.335999	-0.645289	-0.431001	0.044835	-0.024411	0.900906
20588	0.591986	-0.504036	9.841402	0.110918	0.029829	0.021579	-0.317254	0.332414	-0.645828	-0.431504	0.043399	-0.022571	0.900784
20589	0.679115	-0.576247	9.783585	0.178982	0.060131	0.042188	-0.315904	0.329361	-0.648202	-0.432454	0.040562	-0.019825	0.900525
20590	0.474337	-0.594564	10.175138	0.110788	0.059097	0.047370	-0.313758	0.324394	-0.649271	-0.433401	0.038589	-0.018262	0.900190
20591	0.481394	-0.571678	9.827417	0.014293	0.044419	0.056136	-0.312427	0.323827	-0.649676	-0.434468	0.037461	-0.018348	0.899721
20592	0.499951	-0.428173	9.563122	0.038467	0.040856	0.072873	-0.310960	0.323796	-0.651131	-0.435821	0.036433	-0.017947	0.899117
20593	0.592042	-0.529183	9.524153	0.031517	0.034468	0.073779	-0.309634	0.323101	-0.650617	-0.437216	0.035340	-0.017634	0.898489
20594	0.566499	-0.730938	9.645923	-0.015693	0.033512	0.083701	-0.307126	0.326631	-0.650898	-0.438726	0.034913	-0.018150	0.897759
20595	0.429242	-0.764641	9.720992	-0.096044	0.018742	0.070392	-0.305134	0.327965	-0.652226	-0.439973	0.035238	-0.019991	0.897096
20596	0.443899	-0.797708	9.893518	-0.139652	0.033283	0.060920	-0.305432	0.332789	-0.649597	-0.440979	0.035913	-0.022714	0.896511
20597	0.419825	-0.802315	9.967651	-0.079016	0.064348	0.035336	-0.302522	0.336037	-0.650275	-0.441585	0.035295	-0.024632	0.896186
20598	0.423888	-0.648870	9.804192	0.089848	0.045342	0.030678	-0.300674	0.338480	-0.650421	-0.442209	0.033741	-0.023325	0.895974
20599	0.461950	-0.537938	9.854117	0.173922	0.049984	0.021863	-0.298793	0.333245	-0.651225	-0.442747	0.031161	-0.020561	0.895869
20600	0.481278	-0.547639	9.820551	0.098622	0.051739	0.023326	-0.297707	0.329377	-0.653204	-0.443230	0.029418	-0.019147	0.895720
20601	0.448087	-0.668137	9.784941	0.040780	0.048049	0.035965	-0.295039	0.326870	-0.654276	-0.443932	0.028063	-0.018753	0.895425
20602	0.433670	-0.682949	9.683767	0.043547	0.055321	0.017511	-0.293307	0.326292	-0.655340	-0.444275	0.026746	-0.018355	0.895303
20603	0.363096	-0.553873	9.473655	0.088051	0.080953	0.012153	-0.291188	0.326682	-0.654963	-0.444559	0.024405	-0.017392	0.895248
20604	0.297216	-0.385269	9.561831	0.149247	0.099281	0.010577	-0.287711	0.321284	-0.656568	-0.444811	0.021363	-0.015488	0.895235
20605	0.239195	-0.341153	9.830791	0.140448	0.103842	0.021592	-0.284364	0.317106	-0.659615	-0.445270	0.018150	-0.013785	0.895106
20606	0.234506	-0.362236	10.000903	0.050427	0.084527	0.017473	-0.280484	0.312646	-0.662796	-0.445600	0.016250	-0.013521	0.894982
20607	0.109317	-0.403536	9.958344	-0.001342	0.079004	0.030138	-0.280225	0.313200	-0.661880	-0.446163	0.014748	-0.014137	0.894719
20608	0.080996	-0.533583	9.941851	0.056590	0.064419	0.022153	-0.278503	0.313185	-0.661500	-0.446579	0.013151	-0.013585	0.894544
20609	0.109685	-0.480471	9.976474	0.131891	0.062667	0.018844	-0.276893	0.310685	-0.663089	-0.446977	0.010764	-0.011677	0.894404
20610	0.094374	-0.307708	9.844313	0.093131	0.062660	0.028792	-0.276618	0.309574	-0.664272	-0.447519	0.008870	-0.010456	0.894169
20611	0.243576	-0.249868	9.784098	0.001892	0.055322	0.046803	-0.275814	0.307645	-0.664411	-0.448387	0.007784	-0.010807	0.893740
20612	0.133203	-0.360535	9.853537	-0.076175	0.045226	0.072264	-0.274633	0.310375	-0.664026	-0.449672	0.007710	-0.012465	0.893074
20613	0.099543	-0.379788	9.872159	-0.073586	0.042494	0.077819	-0.272922	0.313509	-0.663776	-0.451081	0.007536	-0.014056	0.892341
20614	-0.010897	-0.481241	9.821690	-0.005203	0.046188	0.068931	-0.270805	0.314585	-0.663399	-0.452317	0.006805	-0.014455	0.891714
20615	-0.117040	-0.469407	9.825666	0.017603	0.051662	0.061651	-0.268541	0.314540	-0.665254	-0.453447	0.005655	-0.014511	0.891147
20616	-0.189709	-0.394663	9.912463	-0.011881	0.047883	0.031967	-0.266959	0.316445	-0.664741	-0.454022	0.004966	-0.015040	0.890849
20617	-0.078613	-0.432849	9.939373	-0.059007	0.029548	0.024379	-0.266432	0.316990	-0.664483	-0.454486	0.004918	-0.016265	0.890592
20618	-0.093764	-0.288542	9.929252	-0.015217	0.020432	0.014456	-0.265510	0.317943	-0.663965	-0.454754	0.004753	-0.016602	0.890450
20619	0.021809	-0.257207	9.877954	-0.031029	0.025926	0.017140	-0.266826	0.317123	-0.665267	-0.455091	0.004524	-0.017288	0.890266
20620	0.229290	-0.283175	9.903534	-0.025960	0.036983	0.039307	-0.263130	0.319835	-0.663852	-0.455794	0.004153	-0.017969	0.889894
20621	0.093211	-0.057076	9.958251	-0.006934	0.029703	0.051395	-0.262602	0.322553	-0.665430	-0.456737	0.003641	-0.018241	0.889407
20622	0.059900	-0.153609	9.894167	-0.047331	0.020562	0.068744	-0.261276	0.321451	-0.664523	-0.457964	0.003748	-0.019154	0.888757
20623	-0.024762	-0.101285	9.764471	-0.038047	0.023377	0.094623	-0.259823	0.324166	-0.665320	-0.459670	0.003623	-0.019904	0.887860
20624	-0.171538	-0.169328	9.654114	-0.012883	0.023442	0.115053	-0.260364	0.325281	-0.664003	-0.461714	0.003344	-0.020235	0.886791
20625	-0.272385	-0.261259	9.567857	0.083515	0.038128	0.102600	-0.257714	0.326207	-0.664287	-0.463559	0.001827	-0.018960	0.885861
20626	-0.267200	-0.338267	9.562023	0.090501	0.040892	0.108172	-0.257170	0.323727	-0.665080	-0.465478	0.000286	-0.017618	0.884884
20627	-0.252261	-0.434177	9.652046	0.047130	0.035277	0.077510	-0.256642	0.323726	-0.664559	-0.466873	-0.000833	-0.016970	0.884161
20628	-0.284876	-0.664362	9.907792	0.019457	0.049807	0.063511	-0.254647	0.323965	-0.665756	-0.467993	-0.001853	-0.016967	0.883567
20629	-0.207670	-0.668468	10.069304	0.044416	0.042427	0.025811	-0.253050	0.322577	-0.665770	-0.468472	-0.003048	-0.016462	0.883320
20630	-0.005118	-0.670244	10.135990	0.056866	0.020500	0.013918	-0.253047	0.322571	-0.666425	-0.468721	-0.003884	-0.015526	0.883201
20631	0.163465	-0.631583	10.085290	0.019409	0.003990	-0.004699	-0.250390	0.322261	-0.666972	-0.468673	-0.004124	-0.015117	0.883233
20632	0.150385	-0.422917	9.896035	-0.007931	0.018598	-0.004869	-0.251712	0.321723	-0.667486	-0.468591	-0.004313	-0.015309	0.883272
20633	0.089132	-0.221288	9.787858	-0.036297	0.031411	0.013415	-0.249861	0.322259	-0.666583	-0.468856	-0.004496	-0.016129	0.883116
20634	-0.089775	-0.120774	9.732381	-0.054192	0.033274	0.042843	-0.250798	0.323646	-0.665918	-0.469602	-0.004527	-0.017272	0.882698
20635	-0.334770	-0.318578	9.729721	-0.036635	0.027780	0.046632	-0.248424	0.327179	-0.666067	-0.470453	-0.004652	-0.018058	0.882228
20636	-0.286881	-0.240872	9.908912	0.018648	0.025980	0.035836	-0.246030	0.326868	-0.667005	-0.471088	-0.005235	-0.017848	0.881890
20637	-0.334929	-0.274394	9.984817	0.050392	0.002198	0.019420	-0.246030	0.326868	-0.667005	-0.471459	-0.005721	-0.016862	0.881708
20638	-0.266847	-0.394523	9.998172	0.096996	-0.003260	0.006753	-0.244950	0.322604	-0.667541	-0.471573	-0.006517	-0.014997	0.881675
20639	-0.155203	-0.542947	10.155581	0.132427	-0.012424	-0.018885	-0.246786	0.318234	-0.668315	-0.471260	-0.007497	-0.012444	0.881875
20640	-0.097998	-0.413744	9.908250	0.132492	-0.030726	-0.039161	-0.245965	0.312871	-0.669373	-0.470555	-0.008131	-0.009700	0.882280
20641	-0.036914	-0.092654	9.481192	0.093589	-0.025226	-0.033838	-0.248075	0.309745	-0.669358	-0.469980	-0.008500	-0.007713	0.882603
20642	-0.065827	-0.092334	9.591360	-0.040413	0.011191	-0.027192	-0.249133	0.309207	-0.669612	-0.469483	-0.008250	-0.008413	0.882863
20643	-0.267510	-0.265495	9.733494	-0.098868	0.003759	-0.033015	-0.249135	0.309892	-0.669611	-0.468947	-0.007317	-0.010101	0.883138
20644	-0.239439	-0.087741	9.628216	-0.127083	0.016551	-0.027647	-0.249953	0.313751	-0.668160	-0.468452	-0.006348	-0.012381	0.883379
20645	-0.249498	0.004023	9.730240	-0.081707	0.029417	-0.016368	-0.249957	0.316206	-0.669208	-0.468199	-0.006036	-0.013998	0.883492
20646	-0.225095	-0.045458	10.022663	-0.073127	0.003907	0.018785	-0.249712	0.318962	-0.667372	-0.468524	-0.005363	-0.015202	0.883304
20647	-0.195288	-0.225485	10.133251	-0.050161	-0.003400	0.013384	-0.249981	0.320740	-0.667894	-0.468800	-0.004774	-0.015944	0.883148
20648	-0.098487	-0.307654	9.972153	0.007688	-0.010642	0.006314	-0.249851	0.320063	-0.666977	-0.468901	-0.004597	-0.015584	0.883101
20649	-0.035910	-0.288639	9.867372	0.012970	-0.010638	-0.001039	-0.249323	0.320877	-0.667112	-0.468917	-0.004457	-0.015141	0.883101
20650	0.051345	-0.389930	9.749129	-0.009761	0.007628	-0.003942	-0.250510	0.318975	-0.666972	-0.468819	-0.004436	-0.015262	0.883151
20651	0.003904	-0.558771	9.657491	-0.028757	0.023083	-0.027127	-0.250107	0.319505	-0.668287	-0.468366	-0.004472	-0.015880	0.883380
20652	-0.016486	-0.327987	9.607721	-0.068994	0.027566	-0.045807	-0.249315	0.320183	-0.668031	-0.467510	-0.004236	-0.017238	0.883809
20653	-0.197760	-0.237119	9.547285	-0.039388	0.031247	-0.040136	-0.249456	0.321697	-0.667504	-0.466824	-0.004306	-0.018118	0.884154
20654	-0.162028	-0.135152	9.791523	-0.065855	0.033098	-0.015361	-0.249195	0.323469	-0.668031	-0.466476	-0.004209	-0.019469	0.884309
20655	-0.253287	-0.201909	10.025007	-0.085053	0.025751	-0.008990	-0.248147	0.324435	-0.666202	-0.466344	-0.003769	-0.021093	0.884344
20656	-0.373707	-0.231093	10.004269	-0.053737	0.018509	0.011481	-0.249476	0.326765	-0.667502	-0.466472	-0.003539	-0.022092	0.884253
20657	-0.320501	-0.269848	9.898589	0.008402	0.000318	0.013674	-0.249753	0.327743	-0.665925	-0.466744	-0.003540	-0.021821	0.884116
20658	-0.272401	-0.245844	9.853761	0.005874	-0.010669	0.002605	-0.248027	0.328129	-0.666464	-0.466775	-0.003345	-0.021494	0.884109
20659	-0.219294	-0.260248	9.832448	-0.032735	-0.000626	0.011626	-0.250685	0.328442	-0.665655	-0.467013	-0.002946	-0.021936	0.883973
20660	-0.194797	-0.342038	9.824327	-0.005570	-0.003330	0.013619	-0.251218	0.328724	-0.665388	-0.467182	-0.002780	-0.021880	0.883886
20661	-0.112469	-0.419104	9.756794	0.026119	-0.008801	-0.000971	-0.249885	0.328016	-0.666186	-0.467197	-0.002776	-0.021203	0.883895
20662	-0.110073	-0.414147	9.797698	0.027032	0.000328	-0.004673	-0.251468	0.325706	-0.666174	-0.467043	-0.002971	-0.020606	0.883989
20663	-0.151243	-0.375712	9.802654	-0.021957	0.009391	-0.011399	-0.253067	0.326690	-0.665505	-0.466869	-0.002829	-0.020949	0.884074
20664	-0.146231	-0.414056	9.845377	-0.007921	0.007578	-0.010400	-0.252531	0.326673	-0.666559	-0.466596	-0.002824	-0.021038	0.884216
20665	-0.136772	-0.375601	9.826798	0.020079	-0.007011	-0.010237	-0.252537	0.327500	-0.666034	-0.466447	-0.002778	-0.020485	0.884308
20666	-0.112725	-0.363652	9.788778	0.027068	0.003966	-0.012064	-0.254651	0.325604	-0.666280	-0.466120	-0.003035	-0.019921	0.884492
20667	-0.107791	-0.385110	9.843740	0.000856	0.007584	-0.014047	-0.253318	0.325304	-0.667340	-0.465898	-0.003061	-0.019842	0.884611
20668	-0.107711	-0.404582	9.778648	-0.009761	0.014912	-0.004882	-0.254254	0.325875	-0.666152	-0.465697	-0.003171	-0.020031	0.884712
20669	-0.134233	-0.404636	9.778400	0.020023	0.014934	-0.007501	-0.253593	0.326415	-0.666157	-0.465585	-0.003501	-0.019683	0.884777
20670	-0.121933	-0.452425	9.869073	-0.009644	0.011233	-0.010412	-0.255840	0.325337	-0.666926	-0.465219	-0.003547	-0.019836	0.884966
20671	-0.122468	-0.341950	9.808198	-0.025469	0.000254	-0.010480	-0.256108	0.324257	-0.665613	-0.465064	-0.003186	-0.020158	0.885042
20672	-0.103324	-0.313175	9.767968	-0.018595	0.007603	-0.001228	-0.257965	0.325095	-0.666122	-0.464806	-0.003089	-0.020434	0.885171
20673	-0.117808	-0.308301	9.794309	-0.011563	0.016737	-0.004899	-0.257300	0.324948	-0.666390	-0.464742	-0.003148	-0.020657	0.885200
20674	-0.122530	-0.327389	9.844413	-0.022040	0.018548	-0.004955	-0.257840	0.326061	-0.665335	-0.464438	-0.003211	-0.021097	0.885349
20675	-0.146470	-0.360904	9.908539	0.002481	0.011264	-0.001128	-0.258646	0.326905	-0.664017	-0.464441	-0.003300	-0.021016	0.885349
20676	-0.151217	-0.380476	9.816992	0.014697	0.008547	0.000786	-0.257576	0.326332	-0.665338	-0.464272	-0.003529	-0.020712	0.885443
20677	-0.165668	-0.385457	9.775975	0.014686	0.005806	0.000790	-0.257312	0.326330	-0.665208	-0.464310	-0.003633	-0.020366	0.885431
20678	-0.141589	-0.380760	9.728251	0.009459	0.029550	-0.006655	-0.256244	0.324674	-0.665218	-0.463968	-0.004183	-0.020349	0.885609
20679	-0.180140	-0.385585	9.747029	-0.028954	0.025822	-0.016074	-0.257174	0.326182	-0.666128	-0.463702	-0.004226	-0.020964	0.885733
20680	-0.223577	-0.375908	9.787572	-0.049997	0.029455	-0.012497	-0.257437	0.326589	-0.666781	-0.463157	-0.004224	-0.022000	0.885993
20681	-0.233222	-0.375927	9.787481	-0.039472	0.025804	-0.014284	-0.256381	0.327131	-0.666265	-0.462924	-0.004171	-0.022803	0.886095
20682	-0.257258	-0.390299	9.820666	-0.036043	0.011207	-0.003170	-0.257321	0.329067	-0.665469	-0.462599	-0.003978	-0.023422	0.886249
20683	-0.247547	-0.402138	9.871006	-0.037715	0.013017	-0.008719	-0.256793	0.329203	-0.664949	-0.462469	-0.003718	-0.024076	0.886301
20684	-0.213668	-0.428548	9.868551	-0.050006	0.013022	-0.003241	-0.256808	0.331951	-0.664160	-0.462196	-0.003428	-0.024960	0.886420
20685	-0.228099	-0.438399	9.810660	-0.029001	0.014870	-0.004983	-0.255741	0.331112	-0.664694	-0.462130	-0.003282	-0.025478	0.886440
20686	-0.187240	-0.409293	9.854664	-0.029117	-0.017986	0.011679	-0.256550	0.332235	-0.662851	-0.462129	-0.002643	-0.025704	0.886436
20687	-0.160663	-0.423923	9.782684	-0.023840	-0.007018	0.006154	-0.257079	0.332510	-0.663371	-0.462271	-0.002161	-0.025923	0.886357
20688	-0.170288	-0.423582	9.888231	-0.025545	0.001192	0.004286	-0.257078	0.333323	-0.664289	-0.462143	-0.001891	-0.026264	0.886414
20689	-0.131612	-0.442606	9.931540	-0.028957	-0.002480	-0.001261	-0.257624	0.334856	-0.662316	-0.462151	-0.001434	-0.026611	0.886401
20690	-0.117203	-0.433182	9.864585	-0.000943	0.000291	-0.004814	-0.256560	0.334837	-0.662980	-0.461953	-0.001368	-0.026508	0.886507
20691	-0.136497	-0.433319	9.835594	0.018206	0.003990	0.004505	-0.258680	0.334313	-0.662964	-0.462058	-0.001461	-0.026073	0.886465
20692	-0.141232	-0.450042	9.873728	0.018109	-0.001465	0.017434	-0.258676	0.334034	-0.663488	-0.462218	-0.001553	-0.025616	0.886395
20693	-0.150874	-0.452632	9.825586	0.009395	0.003995	0.010921	-0.258023	0.335949	-0.662968	-0.462436	-0.001565	-0.025335	0.886289
20694	-0.160395	-0.481773	9.753067	0.032258	0.003993	-0.000958	-0.257486	0.335796	-0.664022	-0.462356	-0.001872	-0.024677	0.886349
20695	-0.169942	-0.500928	9.786319	0.029568	0.000354	0.008263	-0.257219	0.333749	-0.662976	-0.462529	-0.002001	-0.024008	0.886277
20696	-0.222997	-0.496009	9.848312	-0.008114	0.003970	0.013601	-0.256274	0.332075	-0.664821	-0.462657	-0.001943	-0.024065	0.886208
20697	-0.251773	-0.529805	9.833165	-0.027245	-0.001566	0.002438	-0.257864	0.331817	-0.665070	-0.462730	-0.001511	-0.024393	0.886163
20698	-0.218275	-0.476930	9.795808	-0.011480	0.016719	-0.004894	-0.256279	0.332356	-0.664165	-0.462538	-0.001638	-0.024629	0.886256
20699	-0.235452	-0.414466	9.777317	-0.008076	0.002119	0.002525	-0.257076	0.334407	-0.665469	-0.462610	-0.001452	-0.024653	0.886218
20700	-0.252254	-0.428806	9.815372	-0.004551	-0.001539	0.002548	-0.257609	0.333467	-0.664153	-0.462554	-0.001323	-0.024597	0.886249
20701	-0.218240	-0.481512	9.862965	-0.021991	0.008489	-0.000321	-0.257873	0.332924	-0.664020	-0.462573	-0.001122	-0.024930	0.886230
20702	-0.208622	-0.476738	9.846315	-0.018588	0.001210	0.009860	-0.257087	0.334836	-0.663632	-0.462669	-0.000916	-0.025148	0.886174
20703	-0.199161	-0.438234	9.842143	-0.015861	0.003924	-0.003052	-0.257740	0.333329	-0.664415	-0.462642	-0.000690	-0.025332	0.886183
20704	-0.151065	-0.414295	9.778108	-0.018502	0.005756	-0.004913	-0.257889	0.336081	-0.663363	-0.462469	-0.000558	-0.025591	0.886266
20705	-0.184531	-0.471827	9.861014	0.016480	0.018597	0.002628	-0.259208	0.334451	-0.663484	-0.462534	-0.000894	-0.025334	0.886239
20706	-0.187102	-0.440772	9.796606	0.014710	0.014939	0.000778	-0.259604	0.333364	-0.663088	-0.462424	-0.001235	-0.025090	0.886303
20707	-0.151106	-0.404588	9.802251	0.012154	0.013093	-0.007539	-0.259598	0.333896	-0.664662	-0.462312	-0.001429	-0.024856	0.886368
20708	-0.189590	-0.423883	9.811224	-0.011489	0.000275	-0.003948	-0.259600	0.333763	-0.664268	-0.462173	-0.001264	-0.024941	0.886438
20709	-0.179866	-0.440692	9.815880	-0.000963	-0.014333	-0.002948	-0.261584	0.333910	-0.665433	-0.462156	-0.000852	-0.024685	0.886455
20710	-0.177399	-0.452751	9.806131	0.014772	0.003963	-0.002895	-0.261969	0.331851	-0.666349	-0.462003	-0.000996	-0.024338	0.886544
20711	-0.213356	-0.496055	9.829195	0.014719	0.011286	0.004477	-0.260908	0.332655	-0.666882	-0.462104	-0.001188	-0.024044	0.886499
20712	-0.213655	-0.433557	9.810863	-0.015011	0.011237	-0.003060	-0.262103	0.332126	-0.666348	-0.461973	-0.001185	-0.024292	0.886560
20713	-0.223311	-0.428551	9.873262	-0.025389	0.027637	-0.016060	-0.259990	0.332802	-0.664921	-0.461704	-0.001288	-0.024862	0.886685
20714	-0.194427	-0.418933	9.854462	0.000687	0.022235	0.002539	-0.258660	0.333050	-0.665981	-0.461703	-0.001628	-0.024933	0.886683
20715	-0.146323	-0.394838	9.836042	0.004312	0.013076	-0.010348	-0.259849	0.332783	-0.666628	-0.461541	-0.001749	-0.024839	0.886769
20716	-0.175095	-0.428552	9.844904	0.040199	0.013114	-0.008320	-0.258910	0.331391	-0.667686	-0.461327	-0.002286	-0.024125	0.886899
20717	-0.237965	-0.390178	9.844855	0.029669	0.025885	-0.010243	-0.258374	0.329744	-0.667428	-0.461160	-0.002870	-0.023698	0.886996
20718	-0.276549	-0.390387	9.806081	0.012956	0.018571	-0.002934	-0.256920	0.331096	-0.667571	-0.461065	-0.003255	-0.023517	0.887049
20719	-0.300557	-0.414712	9.743096	0.019182	0.016722	-0.013973	-0.257706	0.330271	-0.668745	-0.460836	-0.003582	-0.023195	0.887175
20720	-0.262013	-0.404771	9.813216	-0.002829	0.037752	-0.001197	-0.257840	0.329866	-0.668351	-0.460721	-0.004164	-0.023470	0.887225
20721	-0.310289	-0.390176	9.887394	-0.013234	0.042275	-0.010489	-0.255987	0.330806	-0.668103	-0.460545	-0.004651	-0.023962	0.887301
20722	-0.257033	-0.433234	9.930500	-0.001051	0.020395	0.004377	-0.256254	0.328909	-0.666396	-0.460557	-0.004943	-0.024045	0.887291
20723	-0.256986	-0.442827	9.939969	-0.027276	0.014877	0.002407	-0.256251	0.330262	-0.667970	-0.460623	-0.004821	-0.024535	0.887243
20724	-0.271533	-0.431276	9.807955	0.039016	0.023225	0.019342	-0.253599	0.330506	-0.667992	-0.460930	-0.005539	-0.023932	0.887096
20725	-0.300648	-0.395454	9.745766	0.056575	0.015911	0.010211	-0.254643	0.328036	-0.669558	-0.461126	-0.006213	-0.022944	0.887016
20726	-0.329539	-0.405211	9.723753	0.002365	0.008523	0.004411	-0.254636	0.326664	-0.669821	-0.461128	-0.006326	-0.022857	0.887017
20727	-0.286108	-0.412392	9.709653	-0.019574	0.013090	0.009832	-0.252782	0.327464	-0.669836	-0.461328	-0.006249	-0.023200	0.886905
20728	-0.285804	-0.472188	9.814449	-0.030812	0.015792	0.002389	-0.252256	0.328010	-0.669447	-0.461331	-0.006183	-0.023769	0.886888
20729	-0.225550	-0.467237	9.819883	-0.015108	0.018573	0.008004	-0.251858	0.327190	-0.668794	-0.461494	-0.006240	-0.024088	0.886794
20730	-0.233100	-0.399843	9.830360	-0.020283	0.002093	-0.001229	-0.250273	0.328272	-0.668413	-0.461443	-0.006027	-0.024344	0.886816
20731	-0.213596	-0.442920	9.887556	-0.036047	0.003915	0.004228	-0.251203	0.330734	-0.669847	-0.461548	-0.005626	-0.024898	0.886748
20732	-0.247956	-0.318107	9.816964	0.019735	0.033250	0.014610	-0.250414	0.330467	-0.668280	-0.461756	-0.006342	-0.024731	0.886639
20733	-0.306281	-0.222055	9.793759	0.044018	0.035139	0.030413	-0.248546	0.328384	-0.668952	-0.462301	-0.007250	-0.024142	0.886365
20734	-0.344741	-0.246130	9.812269	0.072028	0.026030	0.033337	-0.247743	0.327272	-0.669615	-0.462832	-0.008331	-0.022978	0.886109
20735	-0.373471	-0.284311	9.921899	0.025927	0.022253	0.010036	-0.247340	0.326579	-0.670012	-0.463025	-0.008838	-0.022589	0.886014
20736	-0.349397	-0.279696	9.850166	0.033773	0.025926	0.010072	-0.246924	0.323683	-0.671460	-0.463134	-0.009553	-0.022105	0.885961
20737	-0.262669	-0.265132	9.836776	0.056610	0.004016	0.004687	-0.245190	0.322556	-0.672524	-0.463233	-0.010020	-0.021001	0.885931
20738	-0.219466	-0.226807	9.760893	0.065183	0.011383	0.017640	-0.244930	0.322701	-0.671476	-0.463515	-0.010769	-0.019825	0.885802
20739	-0.161568	-0.239181	9.626819	0.108949	-0.025106	0.018845	-0.245178	0.319814	-0.672787	-0.463863	-0.011205	-0.017513	0.885663
20740	-0.111219	-0.178905	9.632936	0.106166	-0.042426	0.034546	-0.244100	0.316098	-0.673323	-0.464444	-0.011387	-0.015108	0.885401
20741	-0.267734	-0.212056	9.880686	0.117608	-0.034225	0.036430	-0.244620	0.313364	-0.673320	-0.465099	-0.011741	-0.012550	0.885092
20742	-0.330512	-0.182436	10.134994	0.017782	0.018658	0.040450	-0.243802	0.310865	-0.675689	-0.465773	-0.012183	-0.012276	0.884735
20743	-0.448785	-0.158941	10.038190	-0.015493	0.044180	0.031931	-0.241554	0.311941	-0.675182	-0.466358	-0.012691	-0.012812	0.884412
20744	-0.369763	-0.053700	9.807532	-0.003305	0.018624	0.028342	-0.240759	0.311933	-0.675057	-0.466839	-0.012934	-0.012914	0.884153
20745	-0.331272	-0.034265	9.839374	0.008198	0.003992	0.018271	-0.240486	0.311098	-0.675978	-0.467187	-0.012954	-0.012658	0.883973
20746	-0.234738	-0.058560	9.715096	0.042347	-0.001439	0.015690	-0.240217	0.310273	-0.675981	-0.467430	-0.013265	-0.011768	0.883852
20747	-0.268741	-0.016137	9.475300	0.063452	0.014988	-0.008224	-0.239948	0.310262	-0.676770	-0.467292	-0.013990	-0.010640	0.883928
20748	-0.265998	-0.078005	9.676119	-0.003066	0.033199	-0.000282	-0.240604	0.308080	-0.676634	-0.467240	-0.014485	-0.010880	0.883945
20749	-0.292401	-0.102040	9.699543	-0.051975	0.042253	-0.010696	-0.240479	0.309997	-0.676503	-0.467084	-0.014611	-0.012049	0.884010
20750	-0.326225	-0.087687	9.694627	-0.053678	0.036749	-0.016236	-0.239557	0.311359	-0.676248	-0.466770	-0.014692	-0.013222	0.884158
20751	-0.352800	-0.073015	9.778610	-0.064193	0.033081	-0.012594	-0.238369	0.313532	-0.676781	-0.466585	-0.014544	-0.014522	0.884237
20752	-0.400907	-0.091927	9.905135	-0.069540	0.020306	0.004008	-0.237447	0.314622	-0.676263	-0.466641	-0.014192	-0.015816	0.884191
20753	-0.446837	-0.057576	10.126057	-0.076546	0.011155	0.011364	-0.237057	0.316264	-0.676003	-0.466889	-0.013555	-0.017122	0.884046
20754	-0.408544	-0.005201	9.939891	-0.053990	-0.003390	0.024422	-0.237862	0.318058	-0.675602	-0.467298	-0.012936	-0.017914	0.883824
20755	-0.310056	0.061496	9.684867	0.024695	0.002205	0.021124	-0.236540	0.318054	-0.674564	-0.467693	-0.013096	-0.017331	0.883624
20756	-0.187062	0.041336	9.347228	0.098862	0.022463	0.032553	-0.234944	0.317074	-0.674840	-0.468224	-0.014365	-0.015662	0.883354
20757	-0.138147	-0.092259	9.655506	0.124630	-0.013207	0.017977	-0.235855	0.314876	-0.676539	-0.468538	-0.015179	-0.013154	0.883215
20758	-0.301424	-0.221380	9.988274	0.051313	-0.038013	0.017640	-0.236113	0.312009	-0.675882	-0.468815	-0.014930	-0.011762	0.883092
20759	-0.291932	-0.192780	9.902337	0.026927	-0.028940	-0.000955	-0.236632	0.311177	-0.677452	-0.468825	-0.014541	-0.010846	0.883105
20760	-0.390845	-0.178386	9.947230	0.039423	-0.036316	-0.024881	-0.238356	0.309565	-0.676258	-0.468359	-0.014200	-0.009693	0.883371
20761	-0.432706	-0.011458	9.531452	-0.100875	0.005583	-0.031199	-0.237568	0.311475	-0.676133	-0.467863	-0.013224	-0.011376	0.883629
20762	-0.316439	-0.116444	9.723124	-0.207598	0.040206	-0.028094	-0.237194	0.315596	-0.674560	-0.467376	-0.011923	-0.015304	0.883846
