# Supplementary material for: Identification of Haptic Based Guiding Using Hard Reins
Source: PLoS One. 2015 Jul 22;10(7):e0132020. doi: 10.1371/journal.pone.0132020 (PMC4511788; doi:10.1371/journal.pone.0132020)
Supplement: S9 File — (ZIP) [file pone.0132020.s009.zip › Exp2_MotionData2/Subject11/path1/T6/sync6.txt]

// Start Time: 0
// Sample rate: 25.0Hz
// Scenario: 4.9
// Firmware Version: 2.6.1
Counter	Acc_X	Acc_Y	Acc_Z	Gyr_X	Gyr_Y	Gyr_Z	Mag_X	Mag_Y	Mag_Z	Quat_w	Quat_x	Quat_y	Quat_z
20211	1.953198	-5.078388	8.065498	0.033445	-0.017158	0.037512	-0.064123	0.636233	-1.216915	0.809608	-0.174521	-0.227081	0.512358
20212	1.944355	-5.102813	8.180964	-0.000380	-0.001153	0.026016	-0.066283	0.637273	-1.216720	0.809428	-0.174721	-0.226989	0.512617
20213	1.857466	-5.133531	8.101494	0.014745	-0.009225	-0.002257	-0.066151	0.637564	-1.210977	0.809374	-0.174518	-0.227017	0.512757
20214	1.857549	-5.133526	8.127977	0.003968	-0.003981	-0.002257	-0.066690	0.637456	-1.211930	0.809506	-0.174499	-0.227018	0.512555
20215	1.818722	-5.129375	8.138791	0.017680	0.001641	-0.009243	-0.069791	0.637673	-1.212023	0.809584	-0.174327	-0.226867	0.512558
20216	1.838194	-5.138735	8.105757	0.002235	0.010226	-0.002167	-0.069790	0.637745	-1.215161	0.809736	-0.174466	-0.226667	0.512358
20217	1.803724	-5.100511	8.176631	0.002374	0.011248	-0.007460	-0.070329	0.637742	-1.214472	0.809786	-0.174649	-0.226513	0.512285
20218	1.804193	-5.124779	8.172013	-0.002838	0.010490	-0.014553	-0.071678	0.638451	-1.219212	0.810046	-0.174815	-0.226406	0.511865
20219	1.808530	-5.105283	8.133482	-0.014221	0.007144	-0.026988	-0.070602	0.639436	-1.219876	0.810218	-0.175135	-0.226557	0.511416
20220	1.811156	-5.110087	8.167302	-0.007031	0.005427	-0.026978	-0.072212	0.637072	-1.220480	0.810568	-0.175262	-0.226617	0.510792
20221	1.793338	-5.066712	8.171243	-0.013636	0.011288	-0.014582	-0.071407	0.637779	-1.215005	0.810635	-0.175669	-0.226650	0.510531
20222	1.857558	-5.121379	8.207329	0.002905	0.025029	-0.025064	-0.069258	0.640282	-1.214812	0.811114	-0.175855	-0.226275	0.509871
20223	1.829704	-5.070910	8.148316	0.019247	0.004046	-0.033982	-0.070742	0.640783	-1.216553	0.811463	-0.175562	-0.226159	0.509469
20224	1.685949	-5.029818	8.167668	0.003904	-0.006702	-0.000474	-0.069255	0.639301	-1.215390	0.811535	-0.175513	-0.226208	0.509349
20225	1.699382	-5.209218	8.217581	0.016828	-0.008954	-0.012822	-0.070468	0.639341	-1.215921	0.811599	-0.175228	-0.226247	0.509327
20226	1.695991	-5.175302	8.125742	0.034311	-0.009291	0.006682	-0.072622	0.638271	-1.216613	0.811673	-0.174681	-0.226010	0.509503
20227	1.692805	-5.121940	8.221536	0.024730	-0.021406	0.026020	-0.074507	0.637743	-1.216471	0.811311	-0.174323	-0.226029	0.510193
20228	1.818359	-5.105100	8.177114	0.031706	0.002356	0.038544	-0.072616	0.636413	-1.216127	0.811102	-0.174081	-0.225518	0.510833
20229	2.032810	-5.174046	8.111996	0.031125	0.015881	-0.004734	-0.072884	0.635860	-1.216551	0.811245	-0.173858	-0.224982	0.510920
20230	2.149712	-5.181622	8.243230	0.062249	0.058206	-0.051250	-0.071400	0.634873	-1.212232	0.812312	-0.173287	-0.223564	0.510039
20231	1.977269	-5.179906	8.139223	0.098184	0.043322	-0.084787	-0.072329	0.630787	-1.218907	0.813624	-0.171886	-0.222191	0.509022
20232	1.632814	-5.059928	8.036268	0.075643	0.030720	-0.051271	-0.072596	0.629903	-1.217294	0.814592	-0.170808	-0.221088	0.508315
20233	1.545302	-5.027516	8.158520	0.025408	-0.007508	0.003155	-0.071921	0.629942	-1.219622	0.814527	-0.170477	-0.220973	0.508582
20234	1.606719	-4.948716	8.150181	0.015314	-0.041297	0.071849	-0.071914	0.627679	-1.220105	0.813699	-0.170185	-0.221241	0.509885
20235	1.627721	-5.030878	8.141816	0.004204	-0.060219	0.114128	-0.072323	0.629118	-1.220464	0.812192	-0.170161	-0.221812	0.512044
20236	1.681249	-5.025040	8.244523	-0.009651	-0.075646	0.158175	-0.071917	0.628525	-1.219805	0.810218	-0.170298	-0.222602	0.514776
20237	1.808425	-5.080995	8.253663	0.010108	-0.073738	0.159992	-0.072457	0.628654	-1.218702	0.808182	-0.170243	-0.223168	0.517741
20238	1.856115	-5.046145	8.225976	0.021502	-0.066892	0.138842	-0.074202	0.626129	-1.218354	0.806521	-0.169869	-0.223559	0.520279
20239	1.850650	-5.024402	8.167868	0.013220	-0.054794	0.114141	-0.073661	0.625552	-1.218515	0.805041	-0.169746	-0.223943	0.522442
20240	1.868398	-4.939108	8.187027	-0.008811	-0.037770	0.065549	-0.074741	0.626145	-1.218483	0.804168	-0.169838	-0.224424	0.523549
20241	1.819611	-4.920570	8.204649	-0.036986	-0.030351	0.043415	-0.077708	0.626494	-1.218301	0.803363	-0.170449	-0.225181	0.524259
20242	1.724613	-5.004827	8.289034	-0.032865	-0.019216	0.025840	-0.078251	0.627970	-1.220158	0.802896	-0.170939	-0.225754	0.524570
20243	1.664834	-5.049613	8.263464	-0.041709	-0.017387	0.020535	-0.077848	0.628696	-1.221232	0.802372	-0.171658	-0.226423	0.524848
20244	1.729869	-5.024152	8.296563	-0.027133	-0.008238	0.015319	-0.078120	0.629377	-1.219704	0.802094	-0.172128	-0.226791	0.524960
20245	1.864952	-4.997427	8.261990	-0.014046	0.006498	-0.000489	-0.078386	0.628238	-1.219329	0.801996	-0.172549	-0.226858	0.524943
20246	1.895174	-5.060002	8.227279	-0.013758	0.018219	-0.042852	-0.080013	0.631102	-1.218670	0.802494	-0.172819	-0.226861	0.524090
20247	1.790409	-5.037630	8.195006	-0.009737	0.016860	-0.058739	-0.080819	0.630256	-1.218142	0.803070	-0.173007	-0.226920	0.523120
20248	1.782425	-4.998930	8.213728	-0.006693	0.020748	-0.071082	-0.079747	0.632049	-1.216868	0.803914	-0.173068	-0.226900	0.521811
20249	1.806199	-4.979079	8.192642	-0.012321	0.022262	-0.062255	-0.080284	0.631361	-1.217294	0.804541	-0.173329	-0.226910	0.520752
20250	1.730204	-5.043569	8.279868	-0.012290	0.029370	-0.062192	-0.080292	0.634036	-1.216251	0.805307	-0.173609	-0.226779	0.519530
20251	1.731201	-5.101821	8.227377	0.008778	0.025507	-0.042697	-0.078666	0.631497	-1.218673	0.805818	-0.173653	-0.226444	0.518869
20252	1.633953	-5.084163	8.243518	0.029721	0.005594	-0.021521	-0.079474	0.631090	-1.218677	0.806199	-0.173193	-0.226118	0.518573
20253	1.567084	-5.138788	8.212990	0.025102	-0.002481	0.015562	-0.079610	0.631705	-1.220567	0.806032	-0.172955	-0.225854	0.519027
20254	1.612451	-4.997169	8.124242	0.030242	-0.028347	0.020703	-0.079467	0.628831	-1.219297	0.805816	-0.172322	-0.225925	0.519542
20255	1.781805	-4.969810	8.201453	-0.019087	-0.026757	0.047925	-0.079071	0.631970	-1.220292	0.805051	-0.172689	-0.226394	0.520401
20256	1.881395	-5.084520	8.313705	0.016977	-0.037005	0.043532	-0.080014	0.631676	-1.218925	0.804514	-0.172285	-0.226662	0.521249
20257	1.896214	-5.103676	8.280602	0.044362	-0.014289	0.033153	-0.080015	0.631664	-1.218379	0.804178	-0.171685	-0.226324	0.522111
20258	1.878958	-5.091853	8.263132	0.060320	-0.014433	0.008452	-0.080819	0.630313	-1.220598	0.804264	-0.170663	-0.225895	0.522499
20259	1.856509	-5.070418	8.197283	0.083200	-0.024519	-0.007449	-0.080542	0.628373	-1.222986	0.804437	-0.169142	-0.225459	0.522916
20260	1.880933	-5.079686	8.198102	0.080047	0.001543	-0.019674	-0.079998	0.626647	-1.222638	0.804968	-0.167848	-0.224656	0.522861
20261	1.919089	-5.049862	8.189419	0.077152	0.011913	-0.044381	-0.080261	0.624394	-1.223255	0.805667	-0.166637	-0.223829	0.522527
20262	1.885979	-4.987355	8.077192	0.083572	0.016495	-0.047860	-0.079988	0.623536	-1.223286	0.806557	-0.165310	-0.222845	0.521995
20263	1.922602	-4.976963	8.227494	0.044702	0.022224	-0.040885	-0.078769	0.621543	-1.224320	0.807154	-0.164742	-0.222187	0.521533
20264	1.867411	-5.002240	8.242843	0.079918	0.028767	-0.077851	-0.077687	0.620568	-1.226276	0.808393	-0.163467	-0.221142	0.520457
20265	1.815813	-4.983766	8.137604	0.048065	0.021076	-0.065610	-0.077142	0.618394	-1.224988	0.809248	-0.162725	-0.220552	0.519611
20266	1.854170	-4.944215	8.254035	0.037815	0.018913	-0.053292	-0.075522	0.617777	-1.224481	0.810036	-0.162131	-0.220027	0.518791
20267	1.834008	-4.910596	8.221867	0.017844	0.011500	-0.048093	-0.074978	0.616389	-1.226444	0.810565	-0.161859	-0.219852	0.518123
20268	1.794411	-4.872474	8.203513	0.014094	-0.001067	-0.044642	-0.074039	0.617610	-1.224913	0.811089	-0.161477	-0.219871	0.517413
20269	1.778524	-4.906736	8.328466	-0.017118	-0.000117	-0.021745	-0.073231	0.617910	-1.226415	0.811179	-0.161771	-0.220160	0.517057
20270	1.776384	-4.921341	8.326103	0.007359	-0.003236	0.004835	-0.073358	0.615323	-1.224995	0.811146	-0.161687	-0.220129	0.517148
20271	1.776770	-4.945615	8.295003	0.017906	-0.007812	0.013681	-0.073227	0.616462	-1.225233	0.810948	-0.161495	-0.220064	0.517547
20272	1.787634	-4.877439	8.328525	0.015453	-0.015511	0.036604	-0.072683	0.615046	-1.225968	0.810557	-0.161293	-0.220045	0.518230
20273	1.818605	-4.847743	8.346103	0.024496	-0.015388	0.034857	-0.071471	0.615406	-1.224332	0.810126	-0.161009	-0.219964	0.519026
20274	1.827888	-4.842730	8.247648	0.031536	-0.015484	0.041067	-0.070384	0.612239	-1.223628	0.809740	-0.160566	-0.219763	0.519851
20275	1.862044	-4.846960	8.292061	0.002372	-0.017831	0.054213	-0.069302	0.611103	-1.224770	0.809025	-0.160699	-0.219890	0.520868
20276	1.882174	-4.885439	8.283340	0.021090	-0.015240	0.027764	-0.068496	0.612236	-1.225426	0.808741	-0.160368	-0.219836	0.521434
20277	1.822366	-4.811271	8.232798	-0.004217	-0.019099	0.031207	-0.068355	0.610397	-1.225896	0.808237	-0.160491	-0.220129	0.522052
20278	1.802782	-4.809204	8.184033	-0.043715	-0.008721	0.029387	-0.068090	0.611126	-1.220824	0.807746	-0.161279	-0.220644	0.522352
20279	2.021550	-4.829503	8.258307	-0.056196	0.009014	0.027644	-0.068223	0.610548	-1.220295	0.807235	-0.162514	-0.221041	0.522590
20280	2.084534	-4.816214	8.332359	-0.059945	0.031769	-0.030588	-0.066746	0.612376	-1.220936	0.807492	-0.163720	-0.221267	0.521722
20281	1.992568	-4.844602	8.194940	-0.059219	0.022685	-0.058909	-0.065273	0.615948	-1.223295	0.807935	-0.164750	-0.221768	0.520498
20282	1.755764	-4.873171	8.240849	-0.092719	0.018658	-0.051915	-0.067032	0.618266	-1.223472	0.808246	-0.166255	-0.222613	0.519173
20283	1.703720	-5.019751	8.485909	-0.064032	0.010891	-0.015616	-0.066366	0.620832	-1.224489	0.808166	-0.167433	-0.223203	0.518665
20284	1.717552	-4.881134	8.369734	-0.003708	-0.009772	0.013609	-0.065290	0.621612	-1.222428	0.807972	-0.167500	-0.223362	0.518878
20285	1.933555	-4.799545	8.212048	-0.025563	0.005752	0.025970	-0.065832	0.622495	-1.223212	0.807568	-0.168181	-0.223494	0.519231
20286	1.972202	-4.786701	8.251655	-0.023602	0.000613	0.018861	-0.065562	0.622482	-1.222943	0.807293	-0.168697	-0.223675	0.519413
20287	1.891324	-4.870715	8.204066	-0.053323	0.004699	-0.013011	-0.065703	0.624454	-1.222058	0.807197	-0.169627	-0.224247	0.519012
20288	1.810846	-4.940133	8.375449	-0.061595	0.009787	-0.005915	-0.064488	0.623556	-1.221282	0.807096	-0.170744	-0.224755	0.518582
20289	1.818051	-5.075964	8.263550	-0.006645	0.003197	-0.008430	-0.064367	0.628257	-1.221950	0.807104	-0.170923	-0.224849	0.518469
20290	1.849407	-5.070541	8.250028	-0.004869	0.003192	-0.007547	-0.065574	0.625988	-1.220917	0.807188	-0.171050	-0.224879	0.518283
20291	1.934062	-5.064151	8.235725	0.005937	-0.000246	-0.008438	-0.063956	0.625957	-1.221210	0.807225	-0.170988	-0.224903	0.518238
20292	1.885011	-5.060203	8.077713	0.013605	-0.008620	-0.027019	-0.065435	0.624887	-1.222593	0.807523	-0.170608	-0.224998	0.517857
20293	1.822958	-5.114742	8.037703	-0.019045	-0.003828	-0.016465	-0.064092	0.626395	-1.221604	0.807539	-0.170879	-0.225371	0.517580
20294	1.781857	-5.202859	8.280248	-0.012078	0.010194	-0.005738	-0.064363	0.626622	-1.218863	0.807607	-0.171202	-0.225357	0.517372
20295	1.920743	-5.137231	8.161241	0.029416	0.010636	-0.009171	-0.063823	0.626367	-1.220652	0.807777	-0.170878	-0.224973	0.517382
20296	1.944423	-5.000860	8.079088	-0.002494	0.003739	-0.028774	-0.065709	0.626098	-1.219410	0.808079	-0.170872	-0.225046	0.516880
20297	1.855606	-5.026737	8.187296	-0.004022	0.023456	-0.035707	-0.064909	0.628938	-1.220147	0.808467	-0.171097	-0.224895	0.516264
20298	1.720126	-5.038906	8.188045	-0.006229	0.005342	-0.023423	-0.064639	0.629118	-1.222056	0.808712	-0.171194	-0.224961	0.515820
20299	1.655675	-5.088630	8.186441	-0.012192	0.010074	-0.001293	-0.063557	0.628125	-1.223193	0.808654	-0.171577	-0.224986	0.515772
20300	1.716558	-5.077797	8.347114	0.009021	-0.004248	0.010157	-0.064636	0.628137	-1.222634	0.808554	-0.171476	-0.224937	0.515985
20301	1.816853	-5.027440	8.190927	0.032205	-0.011337	0.017237	-0.061934	0.625869	-1.219462	0.808360	-0.171005	-0.224782	0.516511
20302	1.831710	-5.027159	8.292489	0.033808	-0.000871	0.026144	-0.063148	0.626058	-1.220261	0.808200	-0.170612	-0.224366	0.517072
20303	1.800657	-4.950052	8.156143	0.037588	-0.004225	0.019069	-0.061257	0.624892	-1.220867	0.808038	-0.170134	-0.224032	0.517628
20304	1.843906	-4.929844	8.164539	0.015402	-0.019112	0.038343	-0.062062	0.623481	-1.220494	0.807605	-0.169904	-0.224060	0.518367
20305	1.898742	-4.994389	8.236523	0.013963	-0.011701	0.025998	-0.061522	0.623497	-1.221728	0.807257	-0.169755	-0.224070	0.518952
20306	1.946836	-4.986241	8.168124	0.014314	0.002790	0.015473	-0.060171	0.622627	-1.222319	0.807156	-0.169668	-0.223833	0.519240
20307	1.920169	-4.981866	8.193753	0.005867	0.020935	-0.002114	-0.060173	0.623513	-1.223792	0.807220	-0.169857	-0.223503	0.519221
20308	1.889368	-5.006695	8.260402	0.004379	0.012360	-0.015428	-0.058286	0.623479	-1.224225	0.807449	-0.169890	-0.223319	0.518934
20309	1.867327	-5.002244	8.216359	0.006466	0.012637	-0.026023	-0.059365	0.623794	-1.224475	0.807727	-0.169873	-0.223201	0.518558
20310	1.839763	-4.959048	8.203151	-0.006268	0.019488	-0.019826	-0.060174	0.623813	-1.224465	0.807989	-0.170129	-0.223029	0.518138
20311	1.781837	-4.964950	8.242342	-0.004738	0.012167	-0.011015	-0.059095	0.623492	-1.223942	0.808072	-0.170353	-0.222983	0.517956
20312	1.769676	-4.965172	8.227527	-0.006591	0.010328	-0.009262	-0.060715	0.624226	-1.223353	0.808184	-0.170568	-0.222926	0.517734
20313	1.811216	-4.976553	8.262590	-0.007424	0.005079	-0.012844	-0.058426	0.625022	-1.223217	0.808245	-0.170751	-0.223027	0.517536
20314	1.868733	-4.958117	8.177383	-0.026062	0.024591	-0.019942	-0.059208	0.624788	-1.224075	0.808468	-0.171382	-0.222977	0.517000
20315	1.839761	-4.944064	8.301571	-0.013496	0.019364	-0.019933	-0.059075	0.625204	-1.223790	0.808646	-0.171775	-0.222935	0.516609
20316	1.828658	-5.002535	8.253524	-0.007530	0.018158	-0.041134	-0.059886	0.626062	-1.223207	0.809122	-0.171945	-0.222869	0.515835
20317	1.844624	-4.958551	8.215164	-0.006179	0.023066	-0.023421	-0.057864	0.626022	-1.223505	0.809378	-0.172237	-0.222704	0.515407
20318	1.816404	-4.988186	8.301187	-0.005663	0.023552	-0.042861	-0.058400	0.625227	-1.225435	0.809904	-0.172426	-0.222537	0.514589
20319	1.815974	-4.978899	8.219421	0.008234	0.010849	-0.025135	-0.059239	0.626767	-1.224107	0.810173	-0.172349	-0.222427	0.514239
20320	1.791908	-4.989048	8.209130	-0.022299	0.014191	-0.026971	-0.058157	0.625625	-1.224976	0.810437	-0.172782	-0.222527	0.513634
20321	1.807031	-5.008188	8.272330	-0.008282	0.013961	-0.012788	-0.058967	0.625937	-1.225366	0.810536	-0.173058	-0.222492	0.513400
20322	1.773360	-5.028225	8.228115	-0.003052	0.006758	-0.007503	-0.058159	0.626202	-1.225367	0.810632	-0.173189	-0.222447	0.513223
20323	1.801676	-4.988868	8.233502	0.005786	0.003147	-0.002202	-0.058975	0.628287	-1.222558	0.810623	-0.173173	-0.222405	0.513261
20324	1.816535	-5.003163	8.243695	-0.003150	0.001361	-0.004897	-0.059107	0.627439	-1.222584	0.810670	-0.173262	-0.222440	0.513143
20325	1.820838	-4.981239	8.209959	0.010247	-0.005704	-0.002249	-0.060191	0.629196	-1.223744	0.810638	-0.173080	-0.222496	0.513230
20326	1.835971	-5.007668	8.229881	-0.002826	0.005205	-0.016368	-0.062611	0.627576	-1.224997	0.810814	-0.173150	-0.222507	0.512923
20327	1.874514	-4.997258	8.221356	0.003942	-0.006642	-0.002286	-0.061802	0.627286	-1.225562	0.810758	-0.173057	-0.222645	0.512983
20328	1.855712	-5.026731	8.221002	0.007730	0.003298	-0.007510	-0.062343	0.627150	-1.219142	0.810880	-0.172979	-0.222545	0.512860
20329	1.816668	-5.012874	8.224514	0.007580	0.006697	-0.001292	-0.062344	0.627892	-1.220484	0.810886	-0.172967	-0.222427	0.512906
20330	1.840531	-4.997877	8.201059	0.003709	0.003758	0.008397	-0.063421	0.627197	-1.220084	0.810826	-0.173028	-0.222308	0.513031
20331	1.850611	-5.017116	8.201514	-0.002998	-0.002039	-0.011113	-0.063418	0.626575	-1.223927	0.810858	-0.173052	-0.222477	0.512900
20332	1.797121	-5.003517	8.233473	-0.010309	0.004877	-0.005776	-0.063154	0.628579	-1.224821	0.810904	-0.173290	-0.222531	0.512723
20333	1.836547	-5.031930	8.258970	0.011020	-0.002272	0.003077	-0.065173	0.627638	-1.225101	0.810838	-0.173147	-0.222510	0.512885
20334	1.821663	-5.022495	8.210296	0.024147	0.004518	-0.015400	-0.067062	0.628539	-1.225323	0.811093	-0.172777	-0.222252	0.512718
20335	1.840577	-4.997875	8.215505	0.015087	0.007046	-0.012765	-0.066791	0.627972	-1.225618	0.811245	-0.172592	-0.222094	0.512609
20336	1.806798	-5.003342	8.228953	0.023683	0.001432	0.001379	-0.068943	0.626324	-1.225919	0.811313	-0.172272	-0.221833	0.512722
20337	1.763851	-5.028392	8.285602	0.025206	0.002958	0.012011	-0.069887	0.626320	-1.224816	0.811226	-0.171992	-0.221550	0.513075
20338	1.668440	-5.098094	8.331347	0.053627	0.002840	0.026268	-0.069353	0.628311	-1.225440	0.811156	-0.171314	-0.220871	0.513706
20339	1.492096	-5.130428	8.311734	0.104803	-0.037478	0.091633	-0.069612	0.625096	-1.227453	0.810338	-0.169695	-0.220141	0.515843
20340	1.481549	-5.101496	8.224527	0.128964	-0.070944	0.158687	-0.070003	0.620417	-1.227464	0.808816	-0.167614	-0.219429	0.519204
20341	1.493717	-5.081839	8.364379	0.125021	-0.115437	0.230878	-0.072687	0.616642	-1.227418	0.806247	-0.165486	-0.219260	0.523933
20342	1.483087	-5.048053	8.281948	0.158963	-0.143618	0.303302	-0.074286	0.610748	-1.228956	0.802929	-0.162782	-0.218914	0.529985
20343	1.555259	-5.020038	8.288766	0.181212	-0.178126	0.340265	-0.076691	0.604080	-1.233104	0.799027	-0.159567	-0.218768	0.536874
20344	1.691221	-4.903465	8.332984	0.176922	-0.182318	0.364943	-0.078561	0.598481	-1.234902	0.794827	-0.156410	-0.218624	0.544049
20345	1.962000	-4.539276	8.119477	0.125558	-0.163362	0.336543	-0.081238	0.592602	-1.236018	0.790745	-0.154193	-0.218831	0.550509
20346	2.216852	-4.422969	8.203456	0.014103	-0.127942	0.269167	-0.083926	0.589455	-1.232401	0.787224	-0.153769	-0.219884	0.555234
20347	2.359733	-4.527186	8.276033	-0.021945	-0.071832	0.145614	-0.083654	0.588919	-1.234061	0.785153	-0.154004	-0.220874	0.557703
20348	2.313037	-4.605712	8.342599	-0.064999	-0.004995	0.016843	-0.083936	0.592544	-1.230799	0.784732	-0.155082	-0.221640	0.557693
20349	2.237575	-4.689609	8.475727	-0.199086	0.052933	-0.142325	-0.080449	0.598093	-1.228475	0.785868	-0.158175	-0.223556	0.554450
20350	1.673469	-5.396309	11.107019	-0.565228	-0.011158	-0.299391	-0.071619	0.619536	-1.224606	0.787371	-0.165664	-0.230912	0.547066
20351	1.886553	-5.368401	8.920251	0.328270	-0.029441	-0.155249	-0.075387	0.618143	-1.228157	0.789948	-0.159455	-0.228348	0.546273
20352	1.599501	-5.019379	6.954039	0.008356	0.083203	-0.148363	-0.073752	0.612489	-1.231091	0.792060	-0.159636	-0.227398	0.543551
20353	1.352701	-4.759049	8.728348	-0.185360	-0.022104	-0.197384	-0.074711	0.617950	-1.232814	0.793443	-0.161460	-0.230436	0.539702
20354	1.517081	-4.923620	8.320570	-0.012564	0.011401	-0.055194	-0.074043	0.619938	-1.233440	0.794160	-0.161621	-0.230546	0.538550
20355	1.764883	-4.882742	7.998059	-0.032703	-0.016478	-0.013048	-0.074849	0.618947	-1.232780	0.794059	-0.161942	-0.231235	0.538309
20356	1.909882	-5.219984	8.036349	-0.190863	0.018753	0.018489	-0.071634	0.625190	-1.229474	0.793387	-0.165334	-0.232919	0.537540
20357	1.840318	-4.920149	8.624161	-0.037224	-0.021784	-0.014895	-0.071109	0.629670	-1.227150	0.793262	-0.165662	-0.233745	0.537266
20358	1.848040	-5.153128	8.062835	0.092051	-0.010329	0.068709	-0.071368	0.626285	-1.227940	0.792865	-0.164495	-0.232675	0.538674
20359	1.708270	-5.267305	8.362733	0.095563	-0.068801	0.061301	-0.071356	0.622309	-1.228069	0.792131	-0.162577	-0.232561	0.540382
20360	1.850968	-4.827774	7.976213	0.095736	-0.027807	0.129598	-0.073779	0.621242	-1.228621	0.790967	-0.161432	-0.231537	0.542864
20361	2.053508	-4.989161	8.159383	0.053626	0.002863	0.026183	-0.072690	0.617977	-1.229833	0.790806	-0.160784	-0.230859	0.543580
20362	1.911864	-4.948042	8.080098	0.011524	0.003505	-0.014581	-0.073232	0.618705	-1.230076	0.791079	-0.160644	-0.230717	0.543283
20363	1.847039	-5.065724	8.298065	-0.004407	0.012480	-0.023401	-0.072288	0.618538	-1.229956	0.791313	-0.160790	-0.230679	0.542916
20364	1.816889	-5.032297	8.171705	0.009622	0.012243	-0.009205	-0.072289	0.619113	-1.230210	0.791557	-0.160798	-0.230404	0.542674
20365	1.813589	-5.105184	8.201042	-0.003110	0.003158	-0.005764	-0.074176	0.618840	-1.228831	0.791558	-0.160911	-0.230444	0.542622
20366	1.761299	-4.902199	8.274941	0.034885	-0.018404	0.016321	-0.074719	0.620323	-1.230962	0.791449	-0.160298	-0.230302	0.543022
20367	1.837199	-5.095059	8.066879	-0.021965	-0.011080	0.024143	-0.073368	0.619484	-1.232916	0.790998	-0.160698	-0.230675	0.543403
20368	1.768881	-5.042870	8.252162	-0.025109	-0.000933	0.008293	-0.072431	0.621706	-1.231626	0.790863	-0.161186	-0.230934	0.543346
20369	1.800581	-5.178248	8.225268	-0.065842	0.018808	-0.012927	-0.075432	0.633432	-1.231893	0.790807	-0.162443	-0.231428	0.542842
20370	1.845070	-5.007523	8.042386	-0.056352	0.043241	-0.026899	-0.074629	0.635114	-1.231712	0.791134	-0.163732	-0.231447	0.541969
20371	1.864867	-5.060595	7.836362	-0.149046	0.103421	-0.083383	-0.071139	0.640492	-1.234309	0.791950	-0.166899	-0.231739	0.539682
20372	1.564415	-5.002885	8.226327	-0.196434	0.091035	-0.030512	-0.068187	0.644980	-1.234744	0.792042	-0.170898	-0.232524	0.537955
20373	1.746791	-5.237463	8.469614	-0.083428	0.048378	0.043796	-0.063483	0.649604	-1.236697	0.791436	-0.173023	-0.232534	0.538163
20374	1.788745	-5.309555	8.252377	0.073409	0.017145	0.029942	-0.063214	0.650034	-1.237096	0.791465	-0.172239	-0.231371	0.538873
20375	1.812952	-5.080924	8.152693	0.100432	0.004069	-0.007201	-0.062396	0.646743	-1.236939	0.791834	-0.170737	-0.230279	0.539277
20376	1.837033	-4.842582	8.074598	-0.002100	-0.022451	-0.048373	-0.064283	0.646736	-1.234733	0.792270	-0.170362	-0.230822	0.538522
20377	1.447795	-5.242922	8.154745	-0.043988	-0.064863	-0.002703	-0.063576	0.635286	-1.231835	0.791777	-0.170429	-0.232357	0.538567
20378	1.502309	-4.804941	8.230149	-0.077074	0.021745	-0.064171	-0.066142	0.636876	-1.230388	0.792310	-0.171634	-0.233068	0.537090
20379	1.719880	-5.276829	8.141685	0.164198	0.037997	-0.063336	-0.067616	0.633931	-1.230603	0.793654	-0.169229	-0.230930	0.536792
20380	1.818236	-5.129400	7.984706	-0.054413	0.120072	-0.220887	-0.066264	0.632616	-1.230389	0.796398	-0.170411	-0.230358	0.532583
20381	1.520257	-5.454823	8.276360	0.067368	0.073542	-0.206666	-0.067054	0.635380	-1.231967	0.799084	-0.169268	-0.229182	0.529423
20382	1.769261	-5.112893	7.934764	-0.041299	0.089725	-0.178673	-0.065969	0.633362	-1.231772	0.801248	-0.170107	-0.228795	0.526040
20383	1.840807	-5.138274	8.173071	-0.049561	0.110725	-0.203339	-0.063139	0.633161	-1.232085	0.803640	-0.171239	-0.228248	0.522248
20384	1.711575	-5.096919	8.188052	-0.054109	0.122091	-0.233313	-0.062607	0.635527	-1.230512	0.806438	-0.172363	-0.227654	0.517805
20385	1.672637	-5.095202	8.148327	-0.061115	0.132827	-0.238562	-0.062613	0.637335	-1.228816	0.809213	-0.173748	-0.226975	0.513292
20386	1.614516	-5.084517	8.226072	-0.073745	0.122118	-0.238579	-0.059686	0.641031	-1.226096	0.811946	-0.175155	-0.226589	0.508646
20387	1.590299	-5.089815	8.198889	-0.062374	0.132529	-0.224325	-0.059555	0.642116	-1.224015	0.814520	-0.176619	-0.225855	0.504333
20388	1.546518	-5.078468	8.221533	-0.061460	0.125466	-0.226127	-0.056195	0.644639	-1.219739	0.817133	-0.177907	-0.225235	0.499911
20389	1.547294	-5.117297	8.221849	-0.054883	0.101926	-0.206806	-0.056205	0.647734	-1.218410	0.819376	-0.179023	-0.224838	0.496006
20390	1.499683	-5.154572	8.259188	-0.040665	0.103645	-0.199666	-0.054591	0.649104	-1.217838	0.821659	-0.179861	-0.224265	0.492170
20391	1.383366	-5.159113	8.236393	-0.009148	0.085377	-0.169599	-0.050272	0.647367	-1.220812	0.823590	-0.180243	-0.223528	0.489130
20392	1.514418	-5.166445	8.245285	-0.005970	0.076173	-0.155532	-0.049199	0.649027	-1.219952	0.825414	-0.180432	-0.222901	0.486262
20393	1.650857	-5.219818	8.134322	0.019447	0.050028	-0.168021	-0.049607	0.650649	-1.222079	0.827251	-0.180015	-0.222448	0.483495
20394	1.794125	-5.154127	7.868600	0.021750	0.064669	-0.183862	-0.048390	0.649498	-1.222677	0.829373	-0.179502	-0.221840	0.480319
20395	1.838273	-5.160595	7.992778	-0.056213	0.092666	-0.191896	-0.048663	0.650643	-1.222773	0.831330	-0.180648	-0.221495	0.476652
20396	2.006128	-5.295916	8.102467	-0.032883	0.095418	-0.222782	-0.046784	0.652818	-1.220403	0.833726	-0.181154	-0.221038	0.472468
20397	2.107352	-5.070763	7.810178	-0.062282	0.098045	-0.267086	-0.045714	0.655636	-1.220461	0.836355	-0.182111	-0.220939	0.467474
20398	2.153265	-5.142732	8.079346	-0.092167	0.155137	-0.284510	-0.043963	0.655813	-1.217608	0.839324	-0.183880	-0.220250	0.461751
20399	2.543072	-4.994848	8.119081	-0.077471	0.184744	-0.325034	-0.039124	0.660542	-1.218058	0.842745	-0.185605	-0.219064	0.455348
20400	2.457416	-5.059512	8.215641	-0.071171	0.239575	-0.382994	-0.036575	0.664124	-1.215787	0.846969	-0.187342	-0.217097	0.447678
20401	2.297220	-4.792937	8.290564	0.003605	0.271325	-0.347171	-0.034017	0.665015	-1.213876	0.851160	-0.188319	-0.213794	0.440857
20402	2.041108	-4.897081	8.651814	-0.052224	0.223964	-0.321075	-0.028904	0.667892	-1.214389	0.854715	-0.189848	-0.211652	0.434307
20403	1.990800	-4.674641	8.708776	-0.015519	0.130375	-0.263209	-0.025536	0.668518	-1.214135	0.857414	-0.190224	-0.210581	0.429317
20404	1.902964	-4.474786	8.251990	0.027573	0.047490	-0.205233	-0.026883	0.668284	-1.214946	0.859486	-0.189348	-0.210306	0.425678
20405	1.991654	-4.577588	8.058085	0.010051	0.041731	-0.122231	-0.026478	0.668268	-1.214678	0.860679	-0.189086	-0.209989	0.423535
20406	1.922305	-4.729352	8.163026	-0.049312	0.086566	-0.014254	-0.025674	0.669625	-1.212732	0.860987	-0.190663	-0.208968	0.422707
20407	2.031905	-4.875450	8.177121	-0.034687	0.071071	0.042255	-0.025408	0.670780	-1.213790	0.860738	-0.192099	-0.207901	0.423091
20408	2.270589	-5.198872	8.037630	-0.025850	0.062964	0.013905	-0.020290	0.672212	-1.213257	0.860790	-0.193187	-0.206981	0.422940
20409	2.191818	-5.360515	8.166430	-0.040438	0.063493	-0.012639	-0.018134	0.672279	-1.212188	0.860943	-0.194432	-0.206325	0.422377
20410	1.814498	-5.362481	8.398007	-0.020883	0.032435	-0.009163	-0.018143	0.675257	-1.211955	0.861075	-0.195077	-0.205980	0.421981
20411	1.552029	-5.245888	8.141115	0.055992	-0.004516	0.072236	-0.017326	0.672904	-1.215454	0.860599	-0.194457	-0.205342	0.423545
20412	1.685393	-5.262898	8.053857	0.093145	0.007650	0.132522	-0.015431	0.669989	-1.214206	0.859860	-0.193507	-0.203910	0.426165
20413	1.758692	-5.111094	7.664970	0.128447	0.081539	0.104801	-0.012591	0.667246	-1.215147	0.859720	-0.192526	-0.201047	0.428247
20414	2.327029	-5.872766	7.837414	0.063532	0.151674	0.088152	-0.008136	0.664859	-1.214731	0.859792	-0.193123	-0.197566	0.429453
20415	2.438940	-5.802698	8.413270	-0.052154	-0.010240	-0.126351	-0.005440	0.664775	-1.213809	0.860552	-0.193558	-0.198764	0.427175
20416	1.047454	-4.866620	8.091474	0.096792	-0.005850	-0.040710	-0.006242	0.662563	-1.215647	0.861230	-0.191717	-0.198207	0.426897
20417	1.277216	-5.153737	8.425683	0.135731	-0.027132	0.114827	-0.005152	0.659036	-1.217822	0.860573	-0.189754	-0.197129	0.429589
20418	1.551720	-5.032205	8.625778	0.227716	-0.095079	0.162351	-0.006357	0.656521	-1.218436	0.859634	-0.185692	-0.196202	0.433651
20419	1.416508	-4.806532	7.912165	0.189651	-0.051340	0.249189	-0.007138	0.647317	-1.218998	0.857873	-0.183123	-0.194554	0.438940
20420	1.667579	-4.748561	7.965172	0.006756	-0.066261	0.287361	-0.006321	0.644919	-1.220588	0.855071	-0.183571	-0.194594	0.444172
20421	1.686414	-4.986065	8.591046	0.035541	-0.033337	0.224883	-0.006319	0.644367	-1.221288	0.852978	-0.183704	-0.194067	0.448351
20422	1.351690	-4.467746	8.714083	0.069286	-0.002687	0.111187	-0.007928	0.641274	-1.221097	0.852191	-0.182960	-0.193100	0.450564
20423	1.312341	-4.313085	8.743004	0.044238	0.055573	0.047829	-0.005769	0.640505	-1.220737	0.852057	-0.183033	-0.191599	0.451429
20424	1.807935	-4.469158	8.894202	0.030415	0.167477	-0.022330	-0.001991	0.639270	-1.220276	0.852983	-0.183974	-0.188566	0.450574
20425	2.075225	-4.488574	8.989216	0.070061	0.252447	-0.279874	0.002057	0.637745	-1.219826	0.856624	-0.184086	-0.184683	0.445197
20426	1.302508	-4.189455	8.712881	0.095549	0.282014	-0.318340	0.008531	0.636423	-1.218307	0.860818	-0.183820	-0.180172	0.439023
20427	0.843696	-4.132302	8.072458	0.010026	0.231597	-0.324122	0.014460	0.636842	-1.217816	0.864448	-0.184589	-0.177287	0.432695
20428	0.892674	-4.107102	8.391541	-0.165115	0.256106	-0.367853	0.017409	0.642141	-1.216450	0.867891	-0.188390	-0.175643	0.424764
20429	1.187111	-4.252252	8.613520	-0.170190	0.234163	-0.452061	0.023044	0.650766	-1.214188	0.871808	-0.191806	-0.174698	0.415501
20430	1.030326	-4.221145	8.281074	-0.207706	0.141004	-0.545562	0.024094	0.659743	-1.210222	0.875997	-0.194732	-0.176038	0.404623
20431	0.355659	-4.646084	8.383942	-0.254257	0.078795	-0.564508	0.021630	0.671810	-1.207344	0.879730	-0.197911	-0.178842	0.393601
20432	0.140191	-4.781090	8.373533	-0.298803	0.006323	-0.526159	0.018094	0.681732	-1.202748	0.882645	-0.201367	-0.183154	0.383201
20433	-0.084737	-4.896418	8.564734	-0.398786	-0.018609	-0.562026	0.015504	0.693870	-1.196771	0.885132	-0.206337	-0.188649	0.371992
20434	0.681156	-5.028104	9.272919	-0.361078	0.098714	-0.472929	0.010606	0.708650	-1.192139	0.887446	-0.211701	-0.191536	0.361851
20435	0.317278	-7.671163	9.351506	-0.149703	0.195296	-0.209774	0.010989	0.715391	-1.189194	0.888976	-0.215211	-0.189837	0.356885
20436	0.473585	-3.555965	8.104731	-0.294573	0.494518	-0.061731	0.021073	0.722774	-1.186889	0.889930	-0.223758	-0.183419	0.352583
20437	3.337797	-4.261429	8.079992	0.082632	0.528409	-0.433128	0.034801	0.728187	-1.182915	0.895145	-0.224569	-0.175166	0.342931
20438	4.080318	-5.384182	7.405898	-0.045660	0.434629	-0.495232	0.041126	0.731158	-1.182620	0.899760	-0.226649	-0.169915	0.331949
20439	2.691527	-5.064929	8.636931	-0.298096	0.461825	-0.745701	0.047017	0.742097	-1.175731	0.904722	-0.232611	-0.166860	0.315482
20440	1.585310	-5.046182	8.429512	-0.059175	0.371109	-0.809823	0.044559	0.752281	-1.171275	0.910646	-0.233329	-0.164254	0.298836
20441	2.716769	-4.960139	8.083224	0.028355	0.317406	-0.727033	0.043731	0.757865	-1.166169	0.916008	-0.232367	-0.161636	0.284270
20442	3.022831	-5.228909	8.135571	-0.047197	0.285737	-0.801792	0.043173	0.764128	-1.166096	0.921165	-0.232296	-0.160337	0.267927
20443	2.048323	-4.479436	8.203525	-0.056232	0.238781	-0.741822	0.041940	0.770665	-1.164913	0.925499	-0.232240	-0.159676	0.253020
20444	2.221761	-4.677793	8.147753	-0.031925	0.224986	-0.642846	0.039627	0.777804	-1.164108	0.929293	-0.231982	-0.158578	0.239693
20445	2.201553	-4.884516	8.117397	-0.004526	0.330138	-0.571347	0.038942	0.780883	-1.161406	0.932950	-0.231831	-0.155133	0.227580
20446	1.889387	-4.807653	7.989277	-0.034064	0.392912	-0.532070	0.040278	0.784439	-1.156800	0.936389	-0.232662	-0.150355	0.215492
20447	1.722947	-4.946609	8.129659	-0.138246	0.362283	-0.444146	0.043090	0.790435	-1.154727	0.938658	-0.235480	-0.146257	0.205131
20448	1.939968	-5.117453	8.233902	-0.113321	0.322474	-0.407234	0.049271	0.796143	-1.149699	0.940705	-0.237790	-0.142538	0.195479
20449	1.974710	-5.218827	7.850556	-0.071076	0.292694	-0.375460	0.050063	0.801308	-1.146536	0.942595	-0.239229	-0.139137	0.186883
20450	1.591129	-5.206380	7.725545	-0.168507	0.337754	-0.290519	0.052747	0.805165	-1.143985	0.943769	-0.242896	-0.134768	0.179271
20451	1.324238	-5.347114	8.279329	-0.221712	0.347124	-0.184485	0.058785	0.813371	-1.136279	0.944212	-0.247891	-0.129943	0.173575
20452	1.278532	-5.420730	8.690139	-0.052803	0.311237	-0.113455	0.063483	0.819728	-1.133261	0.945128	-0.249714	-0.124793	0.169712
20453	1.611082	-5.439049	7.968648	0.091307	0.232948	-0.062283	0.068741	0.819140	-1.131567	0.946321	-0.248715	-0.120424	0.167678
20454	1.615296	-5.463288	7.615080	0.032222	0.232706	-0.073070	0.073325	0.818429	-1.130005	0.947269	-0.248749	-0.116262	0.165190
20455	1.347987	-5.832236	8.129648	0.021937	0.213621	-0.096149	0.077641	0.817601	-1.129263	0.948125	-0.248958	-0.112667	0.162436
20456	1.470172	-5.829984	8.460780	0.044990	0.093864	-0.206503	0.078589	0.816194	-1.130822	0.949209	-0.247979	-0.111766	0.158169
20457	1.279486	-5.401410	7.580234	0.126482	0.016197	-0.203163	0.076434	0.816014	-1.133124	0.950435	-0.245362	-0.112121	0.154596
20458	0.830622	-5.200737	7.926047	-0.093728	-0.048086	-0.124616	0.074410	0.816473	-1.132539	0.950233	-0.246750	-0.113937	0.152281
20459	1.022146	-4.201807	8.882514	-0.175343	-0.169575	-0.127523	0.069271	0.821800	-1.130394	0.949292	-0.249444	-0.118353	0.150383
20460	0.992588	-4.420835	8.883260	-0.022612	-0.017838	0.044569	0.066570	0.823695	-1.129755	0.948990	-0.249964	-0.118535	0.151283
20461	1.056974	-4.448771	9.140625	-0.033489	-0.008075	0.149784	0.067116	0.821443	-1.131200	0.948301	-0.251041	-0.118037	0.154180
20462	1.075064	-4.241993	10.035155	0.015713	0.006327	0.160605	0.066575	0.821837	-1.129269	0.947890	-0.251184	-0.117046	0.157199
20463	1.805817	-4.260345	9.542546	0.277084	0.126426	0.032970	0.072390	0.815946	-1.132259	0.949443	-0.246405	-0.113591	0.157923
20464	1.682928	-4.107323	8.435054	0.278371	0.136268	-0.078310	0.074432	0.809702	-1.134670	0.951461	-0.241489	-0.110320	0.155674
20465	1.399190	-4.054260	7.949290	0.072624	0.109840	-0.195751	0.072688	0.807250	-1.137460	0.952652	-0.239971	-0.108940	0.151658
20466	0.968491	-4.280532	8.279624	-0.052820	0.107397	-0.284472	0.071337	0.808455	-1.139044	0.953662	-0.240863	-0.108091	0.144330
20467	1.022566	-4.381474	8.647962	-0.072009	0.127309	-0.304755	0.069979	0.811275	-1.136752	0.954455	-0.241874	-0.107307	0.137831
20468	1.270380	-4.527490	8.683149	-0.025870	0.125228	-0.347993	0.069421	0.817150	-1.132185	0.955846	-0.242265	-0.106057	0.128131
20469	1.065836	-4.531237	8.356723	-0.107691	0.104146	-0.387231	0.064553	0.821921	-1.130881	0.956518	-0.243684	-0.106172	0.120079
20470	0.772690	-4.662799	8.329460	-0.158072	0.103701	-0.387321	0.062644	0.828994	-1.127625	0.956958	-0.246267	-0.106212	0.110916
20471	0.874599	-4.665803	8.347054	-0.233397	0.163528	-0.387197	0.059249	0.836792	-1.123509	0.956987	-0.250194	-0.105425	0.102298
20472	0.760469	-4.745539	8.541556	-0.195864	0.106944	-0.387418	0.055042	0.845609	-1.119624	0.957001	-0.253402	-0.105640	0.093685
20473	0.498814	-4.990626	8.559449	-0.226098	0.099908	-0.401636	0.049892	0.854063	-1.111369	0.956797	-0.256995	-0.106054	0.085125
20474	0.245237	-4.701498	8.371342	-0.169635	0.100143	-0.392568	0.044475	0.862081	-1.108588	0.956763	-0.259616	-0.106415	0.076680
20475	0.404601	-4.679190	8.323103	-0.198488	0.119338	-0.387266	0.040139	0.868904	-1.104356	0.956571	-0.262701	-0.106244	0.068360
20476	0.578977	-4.899362	8.426409	-0.181360	0.107019	-0.458049	0.035670	0.875446	-1.100132	0.956411	-0.265369	-0.106841	0.058670
20477	0.189255	-4.947721	8.275187	-0.096405	0.153942	-0.529886	0.027426	0.882078	-1.095996	0.956827	-0.266191	-0.106547	0.047666
20478	0.019929	-4.865840	8.129746	-0.137920	0.113677	-0.498410	0.020399	0.887729	-1.093683	0.956744	-0.267899	-0.107151	0.037273
20479	0.441055	-5.496634	8.561495	-0.202926	0.141306	-0.486136	0.013506	0.893175	-1.088783	0.956308	-0.270799	-0.106844	0.026963
20480	0.735407	-6.802103	9.865903	-0.143062	0.363011	-0.297147	0.009976	0.901130	-1.085206	0.956411	-0.273119	-0.101588	0.019071
20481	2.129142	-5.511930	10.385226	0.031543	0.701148	-0.243531	0.020214	0.902454	-1.079002	0.958038	-0.272228	-0.089095	0.010842
20482	3.384092	-3.736827	6.096373	0.603389	0.558787	-0.511656	0.026166	0.896168	-1.083509	0.962239	-0.259864	-0.081024	-0.000893
20483	3.798311	-5.511209	6.324689	-0.251064	0.600289	-0.791693	0.025893	0.897178	-1.083882	0.961704	-0.263375	-0.073333	-0.019499
20484	2.708979	-4.948070	8.761767	-0.691961	0.703466	-1.087541	0.022318	0.918253	-1.063904	0.958247	-0.274731	-0.065238	-0.045050
20485	2.792690	-4.698877	9.215038	-0.181280	0.589676	-1.056648	0.016350	0.929089	-1.053378	0.956801	-0.276211	-0.059406	-0.068627
20486	2.927016	-4.713491	8.680024	0.081387	0.480187	-1.069802	0.002849	0.935860	-1.049996	0.956068	-0.272693	-0.056173	-0.091747
20487	2.294504	-4.227374	7.934740	0.093765	0.481655	-1.127083	-0.011184	0.940757	-1.051038	0.954789	-0.268640	-0.053184	-0.115682
20488	2.310488	-4.013418	8.208055	-0.055524	0.512513	-1.059298	-0.019027	0.948620	-1.045230	0.952239	-0.267378	-0.048792	-0.139172
20489	2.339736	-4.364887	8.341601	0.016619	0.516011	-0.996275	-0.030233	0.953912	-1.041649	0.949851	-0.264529	-0.044294	-0.160764
20490	1.859876	-4.667385	7.972869	-0.077459	0.563369	-0.967850	-0.038741	0.958878	-1.038931	0.946400	-0.263341	-0.038177	-0.183085
20491	1.500167	-4.659293	8.472127	-0.071924	0.596470	-0.866769	-0.049407	0.964133	-1.034266	0.943127	-0.261749	-0.031148	-0.202558
20492	1.706305	-5.243032	8.661001	0.100749	0.589898	-0.829164	-0.055747	0.965364	-1.031967	0.940225	-0.256952	-0.024479	-0.222157
20493	1.704139	-5.471338	8.068042	0.165120	0.515612	-0.824109	-0.061952	0.966384	-1.026809	0.937505	-0.251108	-0.019713	-0.240086
20494	1.345077	-5.288547	7.574173	0.059128	0.404235	-0.816230	-0.071794	0.967215	-1.028305	0.933744	-0.247740	-0.016368	-0.257835
20495	1.046019	-5.633870	7.394271	0.014729	0.431070	-0.731241	-0.081361	0.966031	-1.028914	0.930058	-0.245069	-0.011949	-0.273477
20496	0.222323	-5.862432	7.594601	-0.126372	0.422238	-0.604247	-0.090264	0.968965	-1.036225	0.926117	-0.244974	-0.006342	-0.286800
20497	-0.159345	-6.146099	7.739099	-0.029844	0.271597	-0.233503	-0.092424	0.970292	-1.036156	0.924635	-0.244134	-0.002103	-0.292310
20498	0.747353	-6.581069	8.906476	-0.100623	-0.058272	-0.002648	-0.090944	0.970794	-1.034792	0.924128	-0.246369	-0.002598	-0.292033
20499	-0.632237	-4.882301	10.262029	-0.495986	-0.413363	-0.161557	-0.099316	0.974754	-1.025553	0.920638	-0.258126	-0.007849	-0.292806
20500	0.184456	-3.687723	9.344028	0.086681	-0.152636	0.713434	-0.097158	0.974064	-1.022461	0.925148	-0.257543	-0.007479	-0.278778
20501	1.298067	-4.842518	9.319510	-0.122947	-0.220338	0.936703	-0.080964	0.968076	-1.025576	0.929549	-0.261255	-0.005717	-0.260101
20502	1.127034	-4.037032	10.901851	0.113496	-0.493985	0.723481	-0.073685	0.968186	-1.025384	0.933708	-0.261791	-0.011704	-0.243963
20503	1.902917	-3.637162	8.924542	0.224304	-0.263593	0.864847	-0.065046	0.964335	-1.027249	0.938922	-0.259041	-0.012894	-0.226179
20504	1.445628	-3.002243	7.812781	0.106462	-0.071970	0.696062	-0.052626	0.958594	-1.031131	0.942506	-0.257555	-0.011107	-0.212662
20505	2.279016	-3.654859	6.649235	-0.179086	-0.181239	0.487464	-0.044667	0.956452	-1.032523	0.943603	-0.261755	-0.011029	-0.202426
20506	1.843453	-4.755038	8.358202	-0.476520	-0.237641	0.221931	-0.044002	0.959191	-1.028755	0.941898	-0.271773	-0.012423	-0.197012
20507	0.648757	-4.053115	9.775098	-0.425193	-0.280651	0.107970	-0.048489	0.970684	-1.017406	0.939950	-0.280810	-0.015241	-0.193411
20508	1.226530	-4.489424	8.852439	-0.044621	-0.328024	0.140600	-0.050526	0.974678	-1.009879	0.940116	-0.282987	-0.020433	-0.188899
20509	1.286442	-4.488442	7.876885	-0.159113	-0.186884	0.073965	-0.055789	0.976777	-1.009340	0.939476	-0.286583	-0.022732	-0.186383
20510	0.855636	-4.486527	8.080312	-0.296124	-0.180448	-0.018278	-0.061603	0.982198	-1.004453	0.937607	-0.292838	-0.025117	-0.185765
20511	0.724042	-4.887022	8.392250	-0.199906	-0.148166	-0.212230	-0.071186	0.985775	-1.002040	0.935639	-0.296862	-0.028168	-0.188835
20512	0.403050	-4.868594	8.170413	-0.068293	-0.117126	-0.416650	-0.084002	0.989136	-0.999323	0.933560	-0.298371	-0.032569	-0.195907
20513	0.049974	-4.938142	7.977144	-0.000530	-0.113761	-0.458766	-0.097089	0.992601	-0.994688	0.931751	-0.298326	-0.037118	-0.203629
20514	0.071189	-5.078596	7.668306	-0.028973	-0.078296	-0.464809	-0.112468	0.996491	-0.993835	0.929588	-0.298863	-0.041225	-0.211774
20515	0.806550	-6.356708	8.348094	-0.159841	0.066647	-0.256658	-0.122451	0.998620	-0.989826	0.927696	-0.301174	-0.040439	-0.216885
20516	1.341774	-6.871161	10.340022	-0.277025	0.289772	-0.147884	-0.130551	1.002273	-0.986062	0.925592	-0.304962	-0.034747	-0.221519
20517	3.199199	-4.846831	9.604177	0.389085	0.620725	-0.030990	-0.124893	1.003235	-0.984186	0.928275	-0.294760	-0.024779	-0.225405
20518	4.949599	-4.805640	6.961350	0.658922	0.470176	-0.248913	-0.116909	0.994337	-0.994536	0.931134	-0.280279	-0.020469	-0.232410
20519	4.217686	-4.867517	6.580660	-0.286713	0.460538	-0.831724	-0.125804	0.994015	-0.996217	0.925732	-0.282982	-0.015050	-0.250428
20520	2.818875	-4.795509	9.221386	-0.804538	0.630092	-0.423577	-0.129220	1.007341	-0.979223	0.919029	-0.294557	-0.001746	-0.261951
20521	4.182105	-4.712411	10.105168	0.000480	0.365280	-0.760789	-0.133680	1.010434	-0.973335	0.914998	-0.292423	0.000519	-0.277969
20522	3.430258	-4.352459	7.614251	0.414960	0.154496	-0.944517	-0.150914	1.004779	-0.981782	0.911938	-0.283953	-0.004432	-0.296176
20523	1.954529	-3.835489	7.131739	0.083162	0.209638	-0.775147	-0.168443	1.006576	-0.980426	0.907780	-0.280946	-0.005554	-0.311408
20524	1.874248	-4.256819	8.210947	-0.118543	0.224372	-0.432653	-0.176936	1.006743	-0.979093	0.904351	-0.281675	-0.003115	-0.320623
20525	2.011702	-4.280987	8.605339	0.073286	0.269805	-0.262056	-0.180577	1.007394	-0.979029	0.903143	-0.278417	-0.000250	-0.326829
20526	2.357827	-4.451976	8.147818	0.126186	0.298586	-0.113239	-0.181761	0.998846	-0.989123	0.903044	-0.274213	0.003739	-0.330611
20527	2.419245	-4.647527	7.941739	0.011139	0.219825	-0.131786	-0.179063	0.998241	-0.990267	0.902267	-0.272401	0.006797	-0.334163
20528	1.923824	-4.792435	8.245399	-0.020795	0.227982	-0.114045	-0.176521	1.003685	-0.982474	0.901299	-0.271297	0.010486	-0.337561
20529	2.306583	-4.746621	8.478275	0.075677	0.294579	-0.076276	-0.174901	1.003102	-0.983467	0.901172	-0.267806	0.014728	-0.340518
20530	2.638233	-4.932447	7.948201	0.143725	0.230171	-0.072991	-0.171118	1.000564	-0.988100	0.901299	-0.263695	0.017572	-0.343245
20531	1.944017	-4.974241	7.351855	0.016620	0.302107	-0.151444	-0.170302	0.998949	-0.992804	0.900258	-0.261281	0.021921	-0.347545
20532	1.581179	-5.226004	7.520763	-0.113464	0.364163	-0.189384	-0.168957	0.999562	-0.989933	0.898081	-0.260893	0.028349	-0.352963
20533	1.593154	-5.507347	7.999909	-0.187011	0.354951	-0.201169	-0.164390	1.004672	-0.988182	0.895471	-0.261830	0.034822	-0.358279
20534	1.849437	-5.973593	8.692572	-0.146231	0.243129	-0.266348	-0.164125	1.005716	-0.984465	0.892491	-0.262903	0.038925	-0.364454
20535	0.935869	-5.072548	8.294228	-0.166620	0.035087	-0.348021	-0.169532	1.009999	-0.979893	0.889039	-0.265904	0.038777	-0.370676
20536	-0.066080	-4.478996	7.897898	-0.112580	0.048311	-0.076150	-0.176411	1.010845	-0.972685	0.887674	-0.267619	0.040200	-0.372556
20537	1.064404	-5.031260	9.347466	-0.212473	-0.186658	0.047312	-0.176011	1.011587	-0.968296	0.887055	-0.272721	0.038617	-0.370495
20538	1.490605	-4.353448	9.678017	-0.258436	-0.246468	-0.064738	-0.180473	1.015844	-0.963599	0.885269	-0.279199	0.035873	-0.370215
20539	0.672171	-4.310062	9.426281	0.074512	-0.098185	0.234490	-0.180883	1.017371	-0.961634	0.887534	-0.278326	0.034786	-0.365525
20540	0.964819	-4.661634	9.312733	0.160027	-0.173429	0.322637	-0.177095	1.013571	-0.966990	0.890810	-0.276545	0.032403	-0.359068
20541	1.411969	-4.092792	8.681808	0.191937	-0.176361	0.273103	-0.176280	1.011441	-0.967888	0.893991	-0.274037	0.029280	-0.353308
20542	1.657683	-4.287422	8.512673	0.177288	-0.106942	0.193893	-0.174115	1.009221	-0.972355	0.896352	-0.271534	0.027219	-0.349402
20543	1.379614	-4.158918	8.763164	0.187474	-0.167776	0.104293	-0.175183	1.005857	-0.973270	0.898252	-0.269076	0.023330	-0.346694
20544	1.004508	-4.139070	8.298921	0.162374	-0.169795	0.068047	-0.178406	1.002656	-0.979071	0.899656	-0.267333	0.019545	-0.344629
20545	1.201446	-4.286009	8.334961	0.032848	-0.167268	0.065851	-0.180560	1.001892	-0.980709	0.900428	-0.267631	0.016535	-0.342535
20546	1.371476	-4.530536	8.443132	-0.014700	-0.202930	0.053951	-0.184464	1.000284	-0.980989	0.900778	-0.269299	0.013286	-0.340441
20547	1.381594	-4.841128	8.149682	0.013519	-0.227283	0.005276	-0.189861	1.002137	-0.981958	0.901019	-0.270369	0.009014	-0.339094
20548	1.466548	-4.723055	8.168250	-0.092891	-0.199252	-0.049715	-0.194715	1.002504	-0.980660	0.900208	-0.273435	0.005800	-0.338859
20549	1.292097	-4.939838	8.349898	-0.047409	-0.211713	-0.069943	-0.202534	1.002311	-0.976752	0.899570	-0.275510	0.001840	-0.338918
20550	1.069587	-4.973015	8.287951	0.069177	-0.234209	-0.091771	-0.210623	1.002800	-0.977460	0.899324	-0.275888	-0.003330	-0.339251
20551	1.311554	-4.968635	8.189420	-0.000434	-0.235179	-0.147744	-0.221669	1.000173	-0.975641	0.898371	-0.277268	-0.008408	-0.340560
20552	1.902859	-5.411855	8.437201	-0.033497	-0.166970	-0.111281	-0.232182	0.999676	-0.974305	0.897390	-0.279023	-0.011778	-0.341611
20553	1.155871	-6.219170	9.315903	-0.029164	-0.131603	-0.031298	-0.237973	0.997942	-0.973338	0.897059	-0.280264	-0.014090	-0.341379
20554	1.274798	-4.114767	8.085556	0.095719	-0.006680	0.065290	-0.245248	0.996882	-0.975471	0.898028	-0.278647	-0.014473	-0.340135
20555	3.528274	-4.428381	7.473391	0.028307	0.024207	0.236320	-0.244023	0.993225	-0.978335	0.899863	-0.277871	-0.012924	-0.335957
20556	3.322670	-4.349421	8.867564	-0.298526	0.089234	0.012932	-0.245520	0.997424	-0.974085	0.898291	-0.282679	-0.009219	-0.336275
20557	2.853211	-3.964699	8.460263	0.004239	0.066859	-0.274375	-0.251182	0.997368	-0.972109	0.896538	-0.281908	-0.009690	-0.341546
20558	3.046773	-3.995206	8.163107	-0.066664	0.074344	-0.313483	-0.259135	0.997589	-0.973647	0.894015	-0.282565	-0.009650	-0.347564
20559	3.206840	-3.963144	8.398883	-0.017903	0.181070	-0.369270	-0.268301	0.997787	-0.972987	0.891418	-0.281337	-0.008550	-0.355177
20560	2.757979	-4.044108	8.501272	-0.032380	0.248017	-0.421833	-0.273555	0.996800	-0.974187	0.888242	-0.280103	-0.006255	-0.364045
20561	2.636037	-4.114288	8.584723	-0.023531	0.235551	-0.418321	-0.281233	0.995011	-0.975111	0.885123	-0.278502	-0.004460	-0.372792
20562	2.456901	-4.408889	8.326270	-0.143715	0.200389	-0.404719	-0.287708	0.996541	-0.973346	0.881292	-0.279540	-0.002082	-0.381022
20563	2.233921	-4.398362	8.391568	-0.075003	0.118968	-0.397021	-0.292425	0.995508	-0.966907	0.877893	-0.279681	-0.001858	-0.388688
20564	2.187308	-4.418580	8.852501	-0.005129	0.110547	-0.319941	-0.298090	0.996439	-0.964626	0.875372	-0.278930	-0.001654	-0.394866
20565	2.033960	-4.207770	8.441770	0.130676	0.104698	-0.181601	-0.302935	0.994187	-0.966827	0.874740	-0.275529	-0.002084	-0.398635
20566	2.077970	-4.245827	8.323040	0.102600	0.092001	-0.109282	-0.304816	0.992461	-0.970138	0.874442	-0.273032	-0.001882	-0.401000
20567	2.363110	-4.182374	8.454086	-0.051697	0.086885	-0.062126	-0.305898	0.994252	-0.972798	0.873745	-0.272949	-0.000508	-0.402577
20568	2.527408	-4.125963	8.648884	-0.004010	0.045810	-0.002165	-0.303068	0.994370	-0.974602	0.873720	-0.272687	0.000324	-0.402809
20569	2.803203	-4.783768	8.171211	0.003669	0.093336	0.091853	-0.299833	0.994914	-0.976807	0.874552	-0.271599	0.002179	-0.401732
20570	2.705443	-4.559725	8.561326	-0.041586	0.042971	-0.043872	-0.299162	0.995378	-0.972977	0.873984	-0.272019	0.003038	-0.402677
20571	2.443686	-4.651935	7.978632	0.156552	0.053435	-0.112951	-0.299570	0.996511	-0.972389	0.873982	-0.268614	0.001832	-0.404969
20572	2.186335	-4.564308	8.391359	0.077200	0.036604	-0.178686	-0.301987	0.993790	-0.975180	0.872953	-0.267009	0.000898	-0.408237
20573	2.010413	-4.271337	8.258568	-0.176194	0.051702	-0.157252	-0.304409	0.991735	-0.969893	0.870783	-0.269426	0.002148	-0.411269
20574	2.066119	-4.692701	8.653447	-0.436078	-0.067134	-0.186238	-0.307523	0.995280	-0.960320	0.866884	-0.277604	0.003570	-0.414047
20575	1.690392	-3.908058	8.987471	-0.021981	0.013785	-0.009332	-0.308747	0.997681	-0.952308	0.866762	-0.277604	0.003711	-0.414302
20576	2.286002	-4.725171	8.236747	0.179063	-0.008947	0.044118	-0.307119	0.995252	-0.959506	0.868131	-0.274605	0.002329	-0.413444
20577	2.340794	-4.556667	8.232342	0.033453	-0.025922	0.033809	-0.303741	0.992310	-0.958549	0.868667	-0.273987	0.001562	-0.412730
20578	2.234109	-4.548889	8.267527	-0.006727	-0.009098	0.058568	-0.302127	0.993711	-0.959342	0.869129	-0.274214	0.001791	-0.411604
20579	2.109400	-4.592407	8.410876	-0.017825	-0.004262	0.002892	-0.299976	0.995659	-0.959714	0.869127	-0.274319	0.001664	-0.411540
20580	2.090096	-4.468941	8.450277	-0.006926	-0.032398	-0.006096	-0.299709	0.996028	-0.957520	0.869056	-0.274742	0.001134	-0.411410
20581	2.308411	-4.586354	8.534899	0.003508	-0.002529	0.012648	-0.299178	0.998704	-0.957030	0.869251	-0.274463	0.000923	-0.411184
20582	2.233551	-4.747958	8.367713	0.046771	-0.039319	0.004619	-0.297014	0.996370	-0.956585	0.869561	-0.274009	-0.000110	-0.410831
20583	2.118373	-4.575263	8.290655	0.063570	-0.010301	-0.012804	-0.296607	0.996200	-0.961920	0.869873	-0.272762	-0.001077	-0.411000
20584	2.207226	-4.668339	8.209826	0.015636	0.029742	-0.030394	-0.294180	0.995851	-0.961550	0.869724	-0.272282	-0.000844	-0.411633
20585	2.245744	-4.636067	8.331133	0.005261	0.000850	-0.051842	-0.294721	0.996437	-0.961798	0.869391	-0.271974	-0.001339	-0.412537
20586	2.218125	-4.723975	8.239470	-0.096531	0.007803	-0.080395	-0.296062	0.993843	-0.958862	0.868216	-0.273622	-0.000834	-0.413921
20587	2.148926	-4.647538	8.299360	-0.043967	0.026399	-0.023519	-0.294993	0.996453	-0.956059	0.867845	-0.273976	-0.000309	-0.414467
20588	2.252412	-4.723341	8.356070	0.039026	-0.033742	-0.007752	-0.294591	0.997296	-0.956037	0.868008	-0.273615	-0.001249	-0.414363
20589	2.333699	-4.683033	8.257152	0.007738	-0.002879	-0.043917	-0.293510	0.996394	-0.954986	0.867745	-0.273330	-0.001765	-0.415098
20590	2.176838	-4.600914	8.222830	-0.013313	0.007230	-0.028857	-0.296508	1.007309	-0.957055	0.867445	-0.273537	-0.001674	-0.415588
20591	2.084093	-4.796802	8.315348	-0.038852	0.013772	-0.014723	-0.296509	1.007915	-0.958674	0.867169	-0.273936	-0.001335	-0.415902
20592	2.163208	-4.642429	8.249206	-0.039148	0.022359	-0.002314	-0.296783	1.009007	-0.956450	0.866949	-0.274466	-0.000621	-0.416014
20593	2.245948	-4.679785	8.119622	-0.113636	0.001610	0.020292	-0.294629	1.009746	-0.953721	0.866548	-0.276278	0.000333	-0.415649
20594	2.200112	-4.632023	8.488587	-0.092167	-0.012354	0.089227	-0.293289	1.011924	-0.950935	0.866792	-0.278013	0.001390	-0.413980
20595	2.347936	-4.906119	8.285752	-0.015988	-0.012968	0.068228	-0.288939	0.999864	-0.949875	0.867322	-0.278261	0.001553	-0.412699
20596	2.113629	-4.856984	8.078381	-0.065213	0.017764	0.030309	-0.287470	1.004061	-0.948527	0.867222	-0.279281	0.002580	-0.412215
20597	2.320505	-4.746389	8.283706	-0.083976	0.017724	-0.009588	-0.286523	1.002550	-0.945584	0.866724	-0.280472	0.003411	-0.412447
20598	2.125775	-4.711085	8.241352	-0.058412	0.012166	0.043543	-0.286122	1.003998	-0.947180	0.866767	-0.281418	0.004361	-0.411704
20599	2.191701	-4.845831	8.311798	-0.062073	0.029789	0.048938	-0.284911	1.004519	-0.946358	0.866869	-0.282130	0.005558	-0.410986
20600	2.175497	-4.749009	8.397235	-0.033413	0.112811	-0.134331	-0.284635	1.002724	-0.948877	0.865571	-0.281831	0.007044	-0.413894
20601	2.288378	-4.844085	8.237717	0.138537	0.090556	-0.038471	-0.282467	0.999317	-0.951198	0.866068	-0.278577	0.007143	-0.415054
20602	2.116237	-4.745263	8.075211	-0.042775	0.077058	-0.058538	-0.283533	0.995559	-0.953492	0.865342	-0.278722	0.008521	-0.416443
20603	2.113219	-4.805989	8.270572	-0.083637	0.093159	-0.076246	-0.284612	0.995369	-0.950345	0.864272	-0.279306	0.010308	-0.418229
20604	1.903479	-4.846200	8.370361	-0.037326	0.048823	-0.065731	-0.285556	0.995211	-0.948700	0.863513	-0.279591	0.011112	-0.419583
20605	1.862758	-4.878504	8.318801	-0.033317	0.031625	-0.016308	-0.286092	0.994388	-0.949404	0.863237	-0.279805	0.011771	-0.419992
20606	1.921704	-4.918706	8.311284	-0.022777	0.009397	0.023355	-0.286768	0.994643	-0.947476	0.863313	-0.280149	0.012271	-0.419591
20607	1.865160	-4.987699	8.389512	0.020087	-0.012632	0.065798	-0.286092	0.994224	-0.948453	0.864035	-0.279796	0.012197	-0.418341
20608	1.887282	-5.021297	8.274892	0.056780	-0.034603	0.103787	-0.284349	0.997168	-0.948515	0.865234	-0.279113	0.011722	-0.416328
20609	1.922902	-4.986665	8.261279	0.061374	-0.040618	0.132929	-0.281512	0.995283	-0.949701	0.866743	-0.278272	0.011212	-0.413759
20610	1.955809	-4.937516	8.247475	0.085457	-0.057377	0.171788	-0.279900	0.997397	-0.950607	0.868650	-0.277260	0.010484	-0.410444
20611	2.037718	-4.921469	8.192090	0.076203	-0.056802	0.181470	-0.278139	0.994583	-0.953587	0.870617	-0.276290	0.009848	-0.406930
20612	2.018192	-4.904823	8.253957	0.081412	-0.056044	0.188566	-0.275036	0.993988	-0.955554	0.872608	-0.275324	0.009270	-0.403319
20613	2.054894	-4.790048	8.321623	0.071363	-0.049221	0.161157	-0.271523	0.991359	-0.955954	0.874351	-0.274383	0.008694	-0.400185
20614	1.986826	-4.781574	8.309841	0.086714	-0.042022	0.126787	-0.270712	0.990848	-0.959257	0.875847	-0.273214	0.007980	-0.397722
20615	1.915872	-4.862971	8.351609	0.099301	-0.034853	0.128658	-0.268013	0.989965	-0.960683	0.877459	-0.271676	0.007259	-0.395229
20616	1.866960	-4.842010	8.345136	0.143556	-0.030798	0.123529	-0.267470	0.989483	-0.964937	0.879211	-0.269415	0.006276	-0.392893
20617	2.229868	-4.786855	8.490668	0.191183	-0.029582	0.091773	-0.264227	0.987222	-0.968735	0.880999	-0.266228	0.004723	-0.391076
20618	2.120061	-4.873818	8.473511	0.318781	-0.050892	0.062007	-0.264617	0.983126	-0.975554	0.883160	-0.261034	0.001686	-0.389726
20619	1.757792	-4.499278	8.175500	0.328932	-0.113414	0.075855	-0.266752	0.976808	-0.982835	0.885488	-0.256068	-0.002506	-0.387729
20620	2.132012	-4.249680	8.526945	0.223122	-0.167762	0.117510	-0.267953	0.973239	-0.987033	0.887509	-0.253456	-0.006582	-0.384766
20621	2.317914	-4.314268	8.658319	0.287667	-0.157689	0.128345	-0.270226	0.967723	-0.991964	0.889946	-0.249545	-0.010981	-0.381578
20622	2.092872	-4.029499	8.268904	0.236393	-0.116476	0.169162	-0.269532	0.961706	-0.996673	0.892366	-0.246297	-0.013993	-0.377922
20623	2.216088	-4.141371	8.206123	0.185640	-0.145562	0.177637	-0.267509	0.961754	-1.000792	0.894597	-0.244111	-0.017165	-0.373914
20624	2.306769	-4.066892	8.227603	0.127140	-0.196555	0.134668	-0.267503	0.960082	-1.002212	0.896137	-0.243388	-0.020956	-0.370488
20625	2.100137	-4.153181	8.253208	0.135858	-0.249049	0.102581	-0.270459	0.957046	-1.003095	0.897462	-0.242837	-0.025979	-0.367311
20626	1.999234	-3.982665	8.077903	0.162164	-0.287603	0.088291	-0.271532	0.955259	-1.004642	0.898723	-0.242119	-0.031886	-0.364223
20627	2.271987	-4.009249	8.322394	0.027120	-0.339980	0.147585	-0.275435	0.953178	-1.002889	0.899709	-0.244206	-0.037526	-0.359832
20628	2.426501	-4.336523	9.133661	0.016263	-0.301102	0.154832	-0.278671	0.953041	-0.999851	0.900653	-0.246232	-0.042288	-0.355537
20629	2.404398	-4.230126	8.946814	0.130004	-0.266198	0.148345	-0.282176	0.952948	-0.998448	0.902124	-0.245914	-0.047312	-0.351369
20630	2.563790	-3.984482	8.783745	0.160763	-0.271089	0.141296	-0.283512	0.949017	-0.999106	0.903618	-0.245090	-0.052616	-0.347328
20631	2.526896	-4.053109	8.946830	0.188844	-0.244118	0.138911	-0.287281	0.947592	-1.001293	0.905253	-0.243517	-0.057688	-0.343347
20632	2.149973	-3.987117	8.966061	0.207590	-0.168881	0.158097	-0.287546	0.946494	-1.002691	0.907120	-0.241143	-0.061376	-0.339435
20633	2.566789	-3.566892	8.535136	0.190650	-0.113913	0.195428	-0.286180	0.941253	-1.010933	0.909239	-0.238679	-0.063806	-0.335032
20634	3.176759	-3.716096	8.109621	0.070590	-0.136661	0.104612	-0.287255	0.940335	-1.013135	0.910085	-0.238489	-0.066246	-0.332386
20635	2.820052	-3.727365	8.669302	-0.003887	-0.177946	-0.013403	-0.289807	0.937387	-1.012108	0.909758	-0.239719	-0.069556	-0.331719
20636	2.960002	-3.642247	9.009984	0.049100	-0.113088	-0.100388	-0.293040	0.936063	-1.006925	0.909158	-0.239481	-0.072405	-0.332924
20637	3.353133	-3.530795	8.337520	0.091714	-0.007164	-0.126174	-0.294784	0.933747	-1.009437	0.908762	-0.237668	-0.073805	-0.334990
20638	3.195472	-3.922108	8.128601	-0.139564	-0.009261	-0.193162	-0.298831	0.934026	-1.005148	0.906774	-0.240025	-0.073941	-0.338647
20639	2.670195	-3.987417	8.690739	-0.208670	0.051528	-0.123043	-0.299917	0.936395	-1.002054	0.905021	-0.243285	-0.072235	-0.341367
20640	2.500777	-4.213819	8.870206	-0.092569	0.089733	-0.082609	-0.298714	0.939437	-0.999648	0.904124	-0.244274	-0.070363	-0.343424
20641	2.365597	-4.046367	8.566282	-0.061492	0.028542	-0.043089	-0.298582	0.940283	-0.999486	0.903589	-0.245140	-0.069648	-0.344358
20642	2.544606	-4.018834	8.631752	-0.042786	-0.002387	-0.007907	-0.298586	0.941393	-0.998357	0.903306	-0.245966	-0.069413	-0.344558
20643	2.704068	-4.015955	8.492183	0.048350	-0.034932	0.045183	-0.298722	0.942132	-0.999424	0.903832	-0.245409	-0.070148	-0.343427
20644	2.787527	-3.968329	8.359573	0.050178	-0.062283	0.073287	-0.298985	0.939866	-0.999495	0.904469	-0.245081	-0.071231	-0.341756
20645	2.888702	-4.056316	8.375379	0.062494	-0.073060	0.082079	-0.299532	0.942302	-0.999819	0.905253	-0.244593	-0.072566	-0.339744
20646	2.972176	-4.083916	8.539441	0.014363	-0.072127	0.064231	-0.297638	0.940125	-0.999775	0.905626	-0.244967	-0.073624	-0.338250
20647	3.161433	-3.861997	8.473762	0.052368	-0.032693	0.029190	-0.297906	0.939879	-1.001145	0.906050	-0.244320	-0.074422	-0.337405
20648	3.093408	-3.877813	8.322537	0.018783	-0.013892	-0.023820	-0.296966	0.940624	-0.997446	0.905927	-0.244090	-0.074882	-0.337799
20649	2.895082	-3.852249	8.614770	0.004797	-0.002107	-0.037899	-0.299388	0.939317	-0.999917	0.905709	-0.244003	-0.075137	-0.338390
20650	2.749459	-3.830607	8.687173	0.035519	0.015135	-0.005836	-0.301276	0.939644	-0.999885	0.905831	-0.243301	-0.075096	-0.338578
20651	2.731702	-3.826097	8.465117	0.035974	0.006737	0.010034	-0.300734	0.939140	-1.003184	0.906105	-0.242655	-0.075155	-0.338295
20652	2.831321	-3.838856	8.463456	0.035103	-0.024168	0.037219	-0.299926	0.939405	-1.003185	0.906455	-0.242291	-0.075613	-0.337515
20653	2.873557	-3.765256	8.488271	0.011510	-0.008599	0.046957	-0.299111	0.937424	-1.004351	0.906836	-0.242248	-0.075602	-0.336524
20654	2.849772	-3.782678	8.521376	-0.010287	-0.010736	0.053952	-0.298848	0.939683	-1.004008	0.907097	-0.242641	-0.075429	-0.335575
20655	2.923682	-3.842028	8.526499	-0.023125	-0.011947	0.062731	-0.298852	0.940787	-1.002607	0.907409	-0.243271	-0.075167	-0.334332
20656	2.948327	-3.851285	8.597138	-0.019203	0.004274	0.019521	-0.296560	0.940416	-1.001144	0.907415	-0.243673	-0.074828	-0.334099
20657	2.931984	-3.885571	8.577637	0.001830	0.010066	0.008136	-0.296024	0.941577	-1.002751	0.907515	-0.243621	-0.074599	-0.333916
20658	2.844636	-3.775493	8.475424	0.007280	-0.000476	0.004567	-0.295757	0.942054	-0.999052	0.907537	-0.243553	-0.074591	-0.333907
20659	2.889983	-3.857208	8.503913	-0.028637	0.006382	0.002723	-0.297378	0.943397	-1.000218	0.907448	-0.244069	-0.074251	-0.333850
20660	2.854050	-3.872423	8.541443	0.003680	-0.000505	0.004556	-0.296838	0.942950	-0.999829	0.907453	-0.244067	-0.074221	-0.333844
20661	2.870659	-3.869704	8.445638	-0.000308	-0.004445	0.018662	-0.296834	0.942148	-1.002040	0.907592	-0.244165	-0.074186	-0.333402
20662	2.871396	-3.889100	8.556545	-0.016237	-0.006092	0.007990	-0.296838	0.943253	-1.000639	0.907513	-0.244567	-0.074106	-0.333341
20663	2.912423	-3.890790	8.490411	-0.010337	-0.000270	-0.009643	-0.295358	0.944219	-1.000898	0.907419	-0.244779	-0.074066	-0.333448
20664	2.886425	-3.917963	8.528336	0.003920	0.010341	-0.002452	-0.295897	0.944263	-1.002256	0.907390	-0.244691	-0.073871	-0.333635
20665	2.916063	-3.948987	8.507813	-0.003545	0.002949	0.006314	-0.295358	0.944238	-1.001717	0.907441	-0.244786	-0.073738	-0.333457
20666	2.872475	-3.952207	8.499278	0.007862	0.001832	-0.016634	-0.296439	0.944786	-0.999775	0.907314	-0.244664	-0.073786	-0.333882
20667	2.852527	-3.925865	8.488837	0.004026	0.001580	-0.007803	-0.296306	0.945341	-0.999348	0.907305	-0.244613	-0.073795	-0.333942
20668	2.891392	-3.930015	8.490062	0.010902	0.003112	0.004597	-0.296981	0.945975	-1.001505	0.907331	-0.244460	-0.073733	-0.333995
20669	2.901008	-3.929843	8.466282	-0.003717	-0.004297	0.011575	-0.296168	0.944559	-1.002516	0.907404	-0.244622	-0.073702	-0.333684
20670	2.881454	-3.915628	8.504092	-0.005039	0.003219	-0.005176	-0.296580	0.947114	-1.002019	0.907284	-0.244744	-0.073576	-0.333950
20671	2.891065	-3.910598	8.509164	-0.006626	0.003404	-0.013139	-0.295904	0.946153	-0.997961	0.907189	-0.244873	-0.073506	-0.334130
20672	2.881118	-3.901069	8.489528	0.002374	0.003478	-0.013108	-0.296717	0.947591	-0.997905	0.907043	-0.244849	-0.073456	-0.334555
20673	2.899971	-3.876452	8.475476	0.002791	0.002098	-0.029034	-0.296993	0.949244	-0.995391	0.906885	-0.244794	-0.073551	-0.335002
20674	2.892439	-3.859592	8.499191	0.001194	0.005816	-0.036087	-0.295915	0.949503	-0.995395	0.906579	-0.244742	-0.073562	-0.335863
20675	2.919371	-3.876099	8.480884	0.008088	0.010903	-0.023661	-0.296180	0.947639	-0.994360	0.906495	-0.244541	-0.073508	-0.336248
20676	2.895833	-3.895938	8.576605	-0.002581	0.025103	-0.026252	-0.297798	0.948149	-0.996372	0.906264	-0.244442	-0.073095	-0.337034
20677	2.855964	-3.852971	8.502837	0.015160	0.003759	-0.020136	-0.298608	0.948467	-0.997035	0.906227	-0.244164	-0.073199	-0.337309
20678	2.841247	-3.843527	8.507129	0.000776	0.007194	-0.020156	-0.297392	0.947231	-0.993949	0.906022	-0.244135	-0.073101	-0.337902
20679	2.880194	-3.852531	8.503577	-0.008255	0.000009	-0.020238	-0.297530	0.948537	-0.994998	0.905866	-0.244306	-0.073114	-0.338195
20680	2.875300	-3.838045	8.580353	-0.020938	0.013997	-0.014886	-0.298473	0.948411	-0.994717	0.905600	-0.244631	-0.072720	-0.338755
20681	2.880903	-3.886505	8.513485	-0.017284	0.014069	-0.016639	-0.298741	0.948202	-0.997725	0.905445	-0.244874	-0.072399	-0.339065
20682	2.880450	-3.857376	8.554176	-0.014589	0.003469	-0.018469	-0.298878	0.948587	-0.995799	0.905169	-0.245150	-0.072256	-0.339631
20683	2.872889	-3.847806	8.522576	0.002137	0.014771	-0.002429	-0.298740	0.947795	-0.998558	0.905206	-0.245054	-0.071983	-0.339659
20684	2.861019	-3.862589	8.507879	-0.006667	0.005136	-0.011355	-0.297531	0.949335	-0.998795	0.905019	-0.245186	-0.071828	-0.340095
20685	2.900464	-3.900719	8.478082	0.005540	0.001334	0.002797	-0.297664	0.948603	-0.997725	0.905089	-0.245128	-0.071796	-0.339958
20686	2.919810	-3.900370	8.466637	0.001697	-0.000694	0.011609	-0.296320	0.949352	-0.994576	0.905078	-0.245184	-0.071682	-0.339971
20687	2.905728	-3.920044	8.488019	-0.014972	0.011072	-0.002510	-0.296322	0.950191	-0.994002	0.905024	-0.245427	-0.071362	-0.340007
20688	2.920244	-3.919782	8.481240	-0.002961	0.017659	-0.013042	-0.295921	0.951343	-0.995062	0.904844	-0.245408	-0.071001	-0.340575
20689	2.886344	-3.920396	8.487427	-0.008183	0.004497	-0.021976	-0.294710	0.952167	-0.995049	0.904680	-0.245548	-0.070943	-0.340921
20690	2.871707	-3.920665	8.455684	-0.013410	0.010806	-0.027252	-0.294440	0.951855	-0.994107	0.904340	-0.245745	-0.070704	-0.341731
20691	2.882746	-3.978723	8.514237	-0.009757	0.012659	-0.028999	-0.296058	0.951901	-0.994496	0.904131	-0.245852	-0.070521	-0.342245
20692	2.849925	-3.916201	8.493499	-0.007820	0.011916	-0.034297	-0.294706	0.950432	-0.993740	0.903762	-0.245931	-0.070328	-0.343200
20693	2.848420	-3.959925	8.508227	-0.007984	0.022385	-0.026272	-0.294845	0.952003	-0.993961	0.903593	-0.245944	-0.069965	-0.343709
20694	2.866700	-3.906186	8.496346	-0.004411	0.011771	-0.027218	-0.294583	0.954410	-0.993886	0.903269	-0.245976	-0.069750	-0.344581
20695	2.838049	-3.926126	8.507654	-0.013768	0.015786	-0.013070	-0.294708	0.951296	-0.994258	0.903153	-0.246158	-0.069401	-0.344826
20696	2.843034	-3.940607	8.459769	-0.011893	0.010554	-0.016633	-0.296195	0.952608	-0.994198	0.902865	-0.246348	-0.069106	-0.345502
20697	2.838067	-3.921266	8.543728	-0.012051	-0.001979	-0.013179	-0.297004	0.952608	-0.993370	0.902732	-0.246622	-0.069087	-0.345659
20698	2.843350	-3.950308	8.498369	-0.004941	0.003304	-0.008702	-0.295926	0.952870	-0.993510	0.902514	-0.246748	-0.068926	-0.346168
20699	2.845452	-3.935704	8.488694	-0.004693	0.000880	-0.018442	-0.296195	0.952548	-0.991606	0.902385	-0.246864	-0.068931	-0.346423
20700	2.852521	-3.921007	8.517689	0.000613	0.001727	-0.014887	-0.295525	0.953855	-0.993483	0.902141	-0.246894	-0.068861	-0.347050
20701	2.825813	-3.926352	8.468762	0.007667	-0.000126	-0.009565	-0.298350	0.952093	-0.994326	0.902132	-0.246806	-0.068924	-0.347122
20702	2.862593	-3.940246	8.515736	0.003526	-0.003363	-0.023752	-0.297004	0.952611	-0.993506	0.901828	-0.246807	-0.069006	-0.347894
20703	2.886398	-3.920393	8.504279	0.007402	-0.005676	-0.000775	-0.297005	0.952715	-0.991864	0.901872	-0.246775	-0.069123	-0.347781
20704	2.867223	-3.930452	8.508582	0.006937	-0.003509	-0.016671	-0.295933	0.954659	-0.990994	0.901617	-0.246729	-0.069186	-0.348460
20705	2.842707	-3.921189	8.478871	0.011281	0.003462	-0.009534	-0.297012	0.954791	-0.989475	0.901632	-0.246552	-0.069207	-0.348544
20706	2.866968	-3.920748	8.489242	-0.003324	-0.000390	-0.002538	-0.296472	0.954993	-0.992616	0.901432	-0.246689	-0.069074	-0.348990
20707	2.866901	-3.915892	8.498833	0.016221	-0.009312	0.005423	-0.297281	0.955005	-0.992333	0.901557	-0.246533	-0.069285	-0.348734
20708	2.876757	-3.925425	8.489577	0.003757	-0.000439	0.001902	-0.297684	0.954564	-0.991250	0.901410	-0.246551	-0.069171	-0.349125
20709	2.890784	-3.898465	8.497026	0.005508	0.004846	0.004590	-0.297150	0.956249	-0.990929	0.901496	-0.246489	-0.069057	-0.348969
20710	2.900742	-3.910422	8.504644	0.014648	-0.005570	-0.002523	-0.297694	0.957835	-0.991417	0.901353	-0.246342	-0.069125	-0.349429
20711	2.854062	-3.882139	8.483740	0.010086	-0.009211	-0.000783	-0.297688	0.956053	-0.994206	0.901404	-0.246288	-0.069323	-0.349294
20712	2.900742	-3.910422	8.504644	0.020072	-0.000191	-0.002471	-0.297420	0.956608	-0.993918	0.901309	-0.246004	-0.069342	-0.349737
20713	2.914949	-3.900458	8.461673	0.003891	0.003230	-0.002503	-0.297013	0.955895	-0.994219	0.901335	-0.245974	-0.069283	-0.349703
20714	2.891228	-3.920306	8.499613	0.007016	0.003649	-0.018399	-0.297152	0.957034	-0.994180	0.901055	-0.245879	-0.069210	-0.350504
20715	2.891004	-3.910601	8.489902	0.011516	0.003686	-0.018384	-0.298225	0.955374	-0.995041	0.901007	-0.245689	-0.069274	-0.350748
20716	2.910388	-3.910249	8.490496	-0.006483	0.003537	-0.018446	-0.297412	0.953892	-0.993187	0.900659	-0.245837	-0.069109	-0.351569
20717	2.865998	-3.872211	8.488846	-0.000059	0.000163	-0.023744	-0.298494	0.955065	-0.993682	0.900512	-0.245874	-0.069182	-0.351907
20718	2.861519	-3.886856	8.512893	-0.007117	0.000236	-0.029069	-0.298764	0.955705	-0.996526	0.900076	-0.246043	-0.069121	-0.352913
20719	2.842104	-3.887210	8.502670	-0.017204	0.010599	-0.020189	-0.298764	0.955409	-0.995989	0.899884	-0.246318	-0.068865	-0.353262
20720	2.837006	-3.872735	8.514441	-0.003371	0.000455	-0.000760	-0.299569	0.954272	-0.995197	0.899669	-0.246457	-0.068689	-0.353746
20721	2.864794	-3.925637	8.537359	0.002551	0.000156	0.013397	-0.299842	0.955086	-0.993256	0.899797	-0.246495	-0.068593	-0.353412
20722	2.914740	-3.890752	8.456779	0.013874	-0.000097	0.027566	-0.297551	0.955333	-0.993957	0.899853	-0.246368	-0.068400	-0.353395
20723	2.948911	-3.894982	8.506006	-0.000182	-0.006973	0.013324	-0.297822	0.954863	-0.985640	0.899957	-0.246507	-0.068415	-0.353031
20724	2.939082	-3.895165	8.462374	-0.005109	0.003156	-0.002537	-0.298090	0.954134	-0.984569	0.899688	-0.246662	-0.068161	-0.353657
20725	2.901069	-3.929840	8.485542	-0.012237	-0.002153	-0.006120	-0.297013	0.954851	-0.985923	0.899600	-0.246960	-0.068103	-0.353683
20726	2.905900	-3.929753	8.480875	-0.006939	0.006651	-0.000744	-0.297821	0.955472	-0.993540	0.899374	-0.247119	-0.067788	-0.354209
20727	2.925288	-3.926971	8.498301	-0.000748	0.003950	0.002790	-0.299167	0.954812	-0.994365	0.899413	-0.247181	-0.067659	-0.354090
20728	2.848147	-3.947793	8.498498	-0.003693	0.001034	0.011620	-0.297277	0.954122	-0.997141	0.899267	-0.247340	-0.067396	-0.354401
20729	2.842901	-3.930896	8.478951	0.000376	0.000616	-0.006050	-0.298357	0.954557	-0.996431	0.899245	-0.247394	-0.067376	-0.354422
20730	2.874767	-3.944881	8.504107	0.021535	-0.002265	0.009904	-0.298486	0.953030	-0.997845	0.899187	-0.247125	-0.067345	-0.354763
20731	2.900335	-3.900726	8.437153	-0.008702	0.004011	-0.002534	-0.297541	0.951920	-0.993795	0.899150	-0.247323	-0.067183	-0.354750
20732	2.855033	-3.925817	8.515395	0.003740	-0.003996	0.001884	-0.297679	0.952724	-0.991583	0.898934	-0.247377	-0.067090	-0.355275
20733	2.896801	-3.949332	8.545742	0.001796	-0.009452	0.006254	-0.297542	0.952207	-0.993923	0.898993	-0.247495	-0.067200	-0.355023
20734	2.925050	-3.924555	8.438091	0.017464	-0.001903	-0.006030	-0.297408	0.952787	-0.994588	0.898799	-0.247275	-0.067212	-0.355665
20735	2.920050	-3.910074	8.481161	-0.003325	-0.000386	-0.002550	-0.297139	0.952898	-0.993495	0.898782	-0.247410	-0.067168	-0.355623
20736	2.905578	-3.915194	8.471127	0.009401	-0.003705	-0.007832	-0.298212	0.951124	-0.995588	0.898529	-0.247346	-0.067162	-0.356306
20737	2.925508	-3.939107	8.491177	-0.008787	0.006593	0.001014	-0.299021	0.951427	-0.995569	0.898519	-0.247536	-0.066939	-0.356242
20738	2.881761	-3.930188	8.509026	0.011436	-0.003470	-0.016660	-0.298480	0.951029	-0.997363	0.898205	-0.247424	-0.066980	-0.357105
20739	2.881818	-3.939902	8.465769	0.006752	0.006938	-0.007766	-0.298609	0.949035	-0.997017	0.898209	-0.247321	-0.066904	-0.357179
20740	2.864363	-3.908654	8.508329	0.025518	-0.010728	-0.006050	-0.297534	0.950029	-0.998090	0.898028	-0.247023	-0.067123	-0.357799
20741	2.871038	-3.881831	8.489073	0.025175	-0.013703	0.006305	-0.299953	0.947634	-0.996500	0.898197	-0.246754	-0.067480	-0.357494
20742	2.930094	-3.924456	8.500836	0.019449	-0.007853	0.019574	-0.298875	0.947937	-0.998415	0.898165	-0.246580	-0.067473	-0.357695
20743	2.922210	-3.900327	8.459488	0.024289	-0.011041	0.006309	-0.298467	0.946987	-1.000772	0.898332	-0.246310	-0.067777	-0.357404
20744	2.919924	-3.900364	8.502750	0.027649	-0.011231	0.015159	-0.299006	0.946845	-1.000224	0.898303	-0.246008	-0.067911	-0.357658
20745	2.967301	-3.850954	8.467721	0.019647	-0.020943	0.009755	-0.299813	0.946476	-1.001865	0.898457	-0.245898	-0.068347	-0.357263
20746	2.987497	-3.894288	8.449409	0.004427	0.001964	-0.022859	-0.298195	0.945959	-0.999579	0.898062	-0.245867	-0.068266	-0.358294
20747	2.943207	-3.851387	8.510317	-0.009489	0.011152	-0.039635	-0.299808	0.944734	-1.000283	0.897761	-0.245985	-0.068163	-0.358984
20748	2.884490	-3.818461	8.544377	-0.023732	0.014717	-0.044950	-0.300485	0.945753	-1.000651	0.897087	-0.246336	-0.067762	-0.360502
20749	2.856509	-3.877235	8.522296	-0.006186	0.017979	-0.027184	-0.300487	0.946308	-1.000087	0.896901	-0.246358	-0.067497	-0.360998
20750	2.885549	-3.871851	8.542405	0.009703	0.012519	-0.016567	-0.299813	0.946331	-1.001733	0.896590	-0.246164	-0.067237	-0.361951
20751	2.942616	-3.827124	8.476413	0.016912	0.014360	-0.016546	-0.300344	0.943576	-0.998812	0.896590	-0.245810	-0.067152	-0.362207
20752	2.933021	-3.832154	8.476156	-0.008672	0.012017	-0.002493	-0.300885	0.944046	-1.000156	0.896287	-0.245967	-0.066698	-0.362934
20753	2.899699	-3.852173	8.542690	0.006571	0.000587	-0.002512	-0.301694	0.944361	-1.000682	0.896319	-0.245916	-0.066718	-0.362885
20754	2.953117	-3.868205	8.472231	0.012761	-0.003892	0.001006	-0.300350	0.945456	-1.000253	0.896122	-0.245810	-0.066685	-0.363450
20755	2.903608	-3.818123	8.460704	0.007400	-0.005674	-0.000782	-0.299270	0.944996	-0.999871	0.896162	-0.245792	-0.066817	-0.363339
20756	2.932927	-3.829729	8.461691	-0.003763	-0.013184	0.011507	-0.301150	0.942954	-1.001827	0.895980	-0.246057	-0.066801	-0.363612
20757	2.949879	-3.822134	8.505486	-0.003853	-0.011492	0.015048	-0.300340	0.942342	-1.000764	0.896071	-0.246304	-0.066881	-0.363204
20758	2.949808	-3.933805	8.544845	-0.014074	-0.009275	-0.006184	-0.300480	0.944387	-1.003017	0.895709	-0.246703	-0.066802	-0.363842
20759	2.889813	-3.842641	8.542315	0.017682	-0.014914	0.016875	-0.299673	0.944933	-1.002872	0.895915	-0.246591	-0.067090	-0.363356
20760	2.943228	-3.856244	8.486280	0.011915	-0.013533	0.031001	-0.301021	0.944658	-1.001910	0.895918	-0.246610	-0.067074	-0.363338
20761	2.909124	-3.856869	8.427463	0.022742	-0.029360	0.027407	-0.299135	0.945204	-1.002870	0.896206	-0.246526	-0.067607	-0.362586
20762	3.110072	-4.003764	8.198817	0.025714	-0.014100	-0.013187	-0.298326	0.945202	-1.003562	0.895994	-0.246237	-0.067946	-0.363243
