# Supplementary material for: Identification of Haptic Based Guiding Using Hard Reins
Source: PLoS One. 2015 Jul 22;10(7):e0132020. doi: 10.1371/journal.pone.0132020 (PMC4511788; doi:10.1371/journal.pone.0132020)
Supplement: S9 File — (ZIP) [file pone.0132020.s009.zip › Exp2_MotionData2/Subject11/path1/T7/fc7.txt]

// Start Time: 0
// Sample rate: 25.0Hz
// Scenario: 4.9
// Firmware Version: 2.6.1
Counter	Acc_X	Acc_Y	Acc_Z	Gyr_X	Gyr_Y	Gyr_Z	Mag_X	Mag_Y	Mag_Z	Quat_w	Quat_x	Quat_y	Quat_z
24226	9.095114	-1.514834	3.365720	-0.547244	-0.012133	-0.021131	-0.780705	-0.155826	-0.261070	0.826787	0.035777	-0.533319	0.175255
24227	9.061116	-1.475664	3.411241	-0.538087	0.005904	-0.028216	-0.779437	-0.154979	-0.262478	0.827877	0.029251	-0.534896	0.166283
24228	9.046699	-1.424717	3.427606	-0.554499	-0.011282	-0.012376	-0.778589	-0.155692	-0.260523	0.829494	0.022233	-0.535633	0.156662
24229	9.051920	-1.439613	3.369771	-0.552816	-0.029211	-0.022860	-0.777733	-0.157950	-0.260132	0.829987	0.015550	-0.537700	0.147506
24230	9.070551	-1.419792	3.466182	-0.550054	-0.024801	-0.014007	-0.777306	-0.158797	-0.259863	0.831230	0.008675	-0.538498	0.137847
24231	9.036972	-1.473081	3.413661	-0.552542	0.002092	0.001711	-0.778297	-0.157948	-0.260127	0.831783	0.001677	-0.539897	0.129017
24232	9.094859	-1.492809	3.408970	-0.542551	0.009388	-0.012361	-0.778575	-0.159075	-0.259996	0.833157	-0.005174	-0.539964	0.119424
24233	9.055876	-1.465602	3.469129	-0.556156	0.014853	-0.012561	-0.778859	-0.158223	-0.261813	0.833677	-0.012079	-0.541004	0.110233
24234	9.041799	-1.463414	3.418379	-0.552460	0.018351	-0.002809	-0.778567	-0.160478	-0.261980	0.834891	-0.019203	-0.540794	0.100649
24235	9.089899	-1.458732	3.442426	-0.541580	0.014676	0.000004	-0.776590	-0.160480	-0.262698	0.835180	-0.025969	-0.541648	0.091748
24236	9.055359	-1.448212	3.543845	-0.552432	0.031035	-0.010849	-0.777436	-0.160473	-0.264379	0.836312	-0.033010	-0.541082	0.081987
24237	9.093541	-1.571736	3.540339	-0.561417	0.038189	-0.000391	-0.777724	-0.158777	-0.265484	0.836639	-0.040111	-0.541414	0.072778
24238	9.018374	-1.425052	3.345490	-0.556942	0.027392	-0.003798	-0.776590	-0.159764	-0.266347	0.837477	-0.047278	-0.540759	0.063058
24239	9.041706	-1.477883	3.423373	-0.558116	-0.012200	-0.008882	-0.777152	-0.160037	-0.268595	0.837057	-0.054126	-0.541775	0.053723
24240	9.075829	-1.420188	3.408185	-0.547289	-0.013903	-0.024653	-0.777996	-0.161171	-0.266069	0.837244	-0.060826	-0.541671	0.043772
24241	9.036876	-1.434216	3.444640	-0.556282	0.006953	-0.035514	-0.776580	-0.162016	-0.266933	0.836843	-0.067326	-0.542227	0.033928
24242	9.061442	-1.434718	3.389035	-0.550914	-0.017555	-0.017600	-0.776714	-0.163851	-0.266107	0.836743	-0.074134	-0.542021	0.024043
24243	9.044865	-1.400931	3.364516	-0.578207	-0.029218	-0.008999	-0.778550	-0.163708	-0.265389	0.835681	-0.081216	-0.542986	0.014404
24244	9.114130	-1.502598	3.409054	-0.547186	-0.004988	-0.014094	-0.777421	-0.163569	-0.265677	0.835481	-0.087967	-0.542413	0.004581
24245	9.108850	-1.453716	3.490674	-0.546175	0.007490	-0.000003	-0.777129	-0.165396	-0.267386	0.834658	-0.094574	-0.542569	-0.004668
24246	9.075642	-1.439430	3.422899	-0.561627	0.009454	-0.009929	-0.776287	-0.164554	-0.266821	0.834352	-0.101575	-0.541595	-0.014612
24247	9.065880	-1.507157	3.404336	-0.564218	0.025625	-0.003876	-0.776848	-0.165114	-0.267526	0.833477	-0.108387	-0.541279	-0.024196
24248	9.095456	-1.435115	3.359998	-0.536143	0.012885	-0.003452	-0.776426	-0.164691	-0.267947	0.833028	-0.114994	-0.540093	-0.033765
24249	9.090014	-1.507309	3.404306	-0.552464	0.011059	0.006972	-0.775859	-0.164968	-0.269923	0.831819	-0.121686	-0.539831	-0.043040
24250	9.075469	-1.524135	3.404513	-0.545976	0.032666	0.005141	-0.775579	-0.164405	-0.269919	0.831339	-0.128489	-0.538143	-0.052618
24251	9.140924	-1.369635	3.441364	-0.563126	0.059855	-0.002273	-0.777549	-0.165094	-0.273004	0.830409	-0.135156	-0.536910	-0.062309
24252	8.974000	-1.530685	3.414388	-0.535998	0.030820	0.003477	-0.778114	-0.164665	-0.274683	0.829703	-0.141735	-0.535117	-0.071791
24253	9.069833	-1.637383	3.454113	-0.543449	0.003903	-0.004402	-0.775863	-0.163122	-0.273981	0.828016	-0.148080	-0.534672	-0.081167
24254	9.070837	-1.497597	3.392141	-0.568816	0.020307	-0.010971	-0.777274	-0.163260	-0.273972	0.826849	-0.155010	-0.532894	-0.091198
24255	9.031884	-1.501928	3.433321	-0.565118	0.023758	0.003195	-0.776996	-0.162131	-0.274525	0.825106	-0.161704	-0.531884	-0.100750
24256	9.031895	-1.523754	3.421482	-0.563518	-0.001293	-0.016982	-0.776995	-0.162127	-0.275931	0.823469	-0.168469	-0.530335	-0.110732
24257	9.060455	-1.555125	3.458040	-0.559803	0.003042	-0.000157	-0.777007	-0.159879	-0.273938	0.821302	-0.175020	-0.529508	-0.120220
24258	9.014788	-1.574382	3.424486	-0.557083	0.003981	-0.006333	-0.777419	-0.162270	-0.274804	0.819528	-0.181721	-0.527697	-0.129950
24259	9.031531	-1.564670	3.448520	-0.550650	0.014724	-0.001897	-0.776715	-0.161707	-0.275085	0.817302	-0.188015	-0.526529	-0.139408
24260	9.002605	-1.535426	3.457898	-0.556129	0.009317	0.000723	-0.777147	-0.159875	-0.275062	0.815376	-0.194699	-0.524456	-0.149000
24261	9.012522	-1.526003	3.428782	-0.545263	0.003870	0.000004	-0.776855	-0.161987	-0.275649	0.812856	-0.200892	-0.523300	-0.158320
24262	9.031604	-1.516245	3.462478	-0.548961	-0.001452	-0.007080	-0.778126	-0.161701	-0.275917	0.810593	-0.207347	-0.521306	-0.167885
24263	9.024025	-1.511076	3.508342	-0.552530	0.009358	-0.005422	-0.776718	-0.161143	-0.275219	0.807880	-0.213513	-0.519884	-0.177376
24264	9.049400	-1.655740	3.589664	-0.546982	0.023742	-0.005463	-0.776009	-0.161706	-0.276075	0.805668	-0.219797	-0.517335	-0.186959
24265	8.993248	-1.467729	3.452322	-0.566921	0.031035	-0.003953	-0.776425	-0.163395	-0.276230	0.802915	-0.226062	-0.515320	-0.196644
24266	8.996132	-1.487520	3.382463	-0.542724	-0.026775	0.000225	-0.776847	-0.163678	-0.275807	0.799996	-0.232464	-0.513427	-0.205814
24267	9.051248	-1.487550	3.433134	-0.532772	-0.026737	-0.008496	-0.777838	-0.163397	-0.274672	0.796583	-0.238288	-0.512327	-0.214929
24268	9.031528	-1.487093	3.486317	-0.559962	-0.003894	-0.030192	-0.774725	-0.165097	-0.274151	0.793468	-0.244481	-0.509994	-0.224817
24269	8.993268	-1.491987	3.438094	-0.552726	-0.019393	-0.014095	-0.776993	-0.163263	-0.273271	0.789810	-0.250457	-0.508538	-0.234223
24270	8.998752	-1.487703	3.355881	-0.549134	-0.032084	-0.006892	-0.776565	-0.164250	-0.273284	0.786341	-0.256766	-0.506438	-0.243432
24271	9.113628	-1.584612	3.434134	-0.556246	-0.010484	-0.000024	-0.775433	-0.164817	-0.273299	0.782619	-0.262818	-0.504579	-0.252655
24272	9.050292	-1.511015	3.544552	-0.552498	0.014750	-0.003682	-0.776566	-0.163968	-0.273282	0.779401	-0.268899	-0.501567	-0.262026
24273	9.031509	-1.511320	3.476921	-0.548921	0.009423	-0.014224	-0.775151	-0.164676	-0.273300	0.775648	-0.274509	-0.499330	-0.271450
24274	9.036227	-1.559745	3.467790	-0.552419	0.032913	-0.019722	-0.775715	-0.164813	-0.274141	0.772305	-0.280242	-0.495977	-0.281099
24275	9.034166	-1.496988	3.452594	-0.552533	0.003892	0.001695	-0.776280	-0.164672	-0.273854	0.768369	-0.286017	-0.493535	-0.290219
24276	9.055720	-1.530928	3.457777	-0.545253	0.016657	-0.018645	-0.774024	-0.164255	-0.273586	0.764689	-0.291653	-0.490329	-0.299612
24277	9.012241	-1.550018	3.453215	-0.539743	0.020140	-0.008882	-0.776563	-0.164388	-0.274130	0.760733	-0.296946	-0.487599	-0.308798
24278	9.099196	-1.453655	3.490686	-0.523377	0.034619	-0.022906	-0.776285	-0.162972	-0.276508	0.757120	-0.302010	-0.484141	-0.318068
24279	8.954311	-1.590858	3.434417	-0.549909	-0.012287	-0.005280	-0.774313	-0.162130	-0.276795	0.752627	-0.307614	-0.481641	-0.327029
24280	9.016501	-1.639282	3.483202	-0.549107	-0.019335	-0.022916	-0.777418	-0.161982	-0.276770	0.748124	-0.313320	-0.478701	-0.336134
24281	9.046263	-1.514057	3.440686	-0.539941	-0.004976	-0.020218	-0.775716	-0.164388	-0.274839	0.743474	-0.318495	-0.476077	-0.345192
24282	9.031791	-1.497003	3.447764	-0.545459	-0.012103	-0.026433	-0.775429	-0.165519	-0.274010	0.738830	-0.323970	-0.472937	-0.354266
24283	9.041632	-1.502065	3.421227	-0.543747	-0.031963	-0.022750	-0.775146	-0.165944	-0.273454	0.733694	-0.329275	-0.470533	-0.363138
24284	9.063540	-1.478112	3.408848	-0.540078	-0.025670	-0.022737	-0.774582	-0.166234	-0.271493	0.728777	-0.334703	-0.467474	-0.371922
24285	9.063112	-1.550490	3.428988	-0.557957	0.013042	-0.010810	-0.774429	-0.168767	-0.272645	0.723869	-0.339900	-0.464058	-0.380960
24286	9.050913	-1.535761	3.453004	-0.545337	0.002233	-0.017674	-0.774144	-0.169332	-0.272372	0.719009	-0.345147	-0.460385	-0.389801
24287	9.055895	-1.455920	3.471438	-0.549860	0.011324	-0.023965	-0.773719	-0.169613	-0.272941	0.713853	-0.350016	-0.456976	-0.398843
24288	9.043913	-1.472882	3.452312	-0.523497	0.010239	-0.017461	-0.772582	-0.171303	-0.273952	0.709022	-0.354787	-0.453228	-0.407429
24289	9.060675	-1.458336	3.476291	-0.538041	0.003907	-0.006973	-0.772862	-0.172012	-0.272692	0.703844	-0.359605	-0.449735	-0.415965
24290	9.050483	-1.397234	3.574696	-0.533425	0.027429	-0.020332	-0.771441	-0.173843	-0.273847	0.698880	-0.364246	-0.445562	-0.424695
24291	9.074230	-1.523129	3.563987	-0.567093	0.016816	-0.025094	-0.771723	-0.173411	-0.276371	0.693281	-0.369094	-0.441603	-0.433726
24292	9.005022	-1.426356	3.509838	-0.548937	0.018577	-0.030200	-0.773413	-0.174396	-0.275806	0.687838	-0.373829	-0.437363	-0.442544
24293	9.012816	-1.434124	3.435006	-0.560035	-0.025676	-0.012361	-0.773138	-0.173275	-0.273828	0.681848	-0.378956	-0.433785	-0.450895
24294	9.070682	-1.405353	3.456355	-0.547433	-0.030025	-0.035173	-0.770594	-0.173841	-0.274979	0.675746	-0.383946	-0.430139	-0.459274
24295	9.026657	-1.399758	3.533677	-0.579218	-0.029929	-0.030249	-0.770303	-0.175817	-0.274158	0.669230	-0.389101	-0.426411	-0.467873
24296	9.051447	-1.361655	3.467975	-0.531061	-0.033853	-0.019033	-0.772412	-0.178070	-0.273321	0.663177	-0.393932	-0.422719	-0.475733
24297	9.013225	-1.352034	3.422007	-0.567513	-0.053487	-0.021113	-0.771855	-0.176669	-0.271202	0.656461	-0.399115	-0.419181	-0.483791
24298	9.075267	-1.439125	3.471224	-0.572754	-0.024709	-0.012505	-0.769875	-0.177807	-0.269542	0.650026	-0.404341	-0.414795	-0.491853
24299	9.074871	-1.414562	3.533777	-0.559886	-0.012399	0.014109	-0.773407	-0.177381	-0.267963	0.643888	-0.409201	-0.410349	-0.499577
24300	9.085526	-1.349983	3.436386	-0.554429	-0.004180	-0.000017	-0.771991	-0.178368	-0.268828	0.637706	-0.413971	-0.405656	-0.507348
24301	9.070532	-1.414928	3.470961	-0.552570	0.007615	-0.010696	-0.772282	-0.176251	-0.269647	0.631379	-0.418217	-0.401080	-0.515354
24302	9.083187	-1.359725	3.421999	-0.529076	-0.014148	-0.006737	-0.771993	-0.177375	-0.270786	0.625086	-0.422597	-0.396712	-0.522781
24303	9.109616	-1.401007	3.417592	-0.541646	0.003854	0.001852	-0.771713	-0.177241	-0.268678	0.618795	-0.426731	-0.392049	-0.530369
24304	9.012854	-1.419609	3.437260	-0.542444	0.023707	-0.002726	-0.773133	-0.174977	-0.270611	0.612559	-0.430793	-0.386927	-0.538030
24305	9.167384	-1.313976	3.479370	-0.552260	0.059855	-0.007443	-0.772429	-0.174698	-0.270192	0.606360	-0.434268	-0.381400	-0.546144
24306	9.003671	-1.453870	3.360330	-0.554470	-0.010401	-0.010621	-0.771438	-0.174976	-0.272171	0.599503	-0.438668	-0.376512	-0.553539
24307	9.121690	-1.517448	3.360881	-0.560919	-0.026585	-0.009697	-0.770876	-0.174700	-0.270767	0.592386	-0.443064	-0.371811	-0.560829
24308	9.075755	-1.449218	3.403677	-0.554427	0.002284	-0.017763	-0.773133	-0.174976	-0.271033	0.585371	-0.447137	-0.366729	-0.568261
24309	9.073453	-1.420203	3.403356	-0.545308	0.003963	-0.008817	-0.770876	-0.174556	-0.271750	0.578476	-0.450894	-0.361696	-0.575530
24310	9.083818	-1.401449	3.320975	-0.560878	-0.015731	-0.014177	-0.770444	-0.176390	-0.271491	0.571146	-0.455144	-0.356608	-0.582638
24311	9.090625	-1.357507	3.397800	-0.558105	-0.001272	-0.020423	-0.772280	-0.176961	-0.267826	0.563808	-0.458905	-0.351465	-0.589914
24312	9.046625	-1.453747	3.423098	-0.545299	0.003942	-0.007058	-0.771991	-0.178084	-0.269528	0.556680	-0.462665	-0.346164	-0.596841
24313	9.094893	-1.439506	3.430123	-0.552534	0.016709	-0.019594	-0.771437	-0.175973	-0.268807	0.549382	-0.466034	-0.340747	-0.604056
24314	9.090402	-1.391264	3.410259	-0.559688	0.031081	-0.010914	-0.771863	-0.174981	-0.270199	0.542102	-0.469463	-0.334907	-0.611202
24315	9.061299	-1.388543	3.429600	-0.532436	0.027270	-0.002616	-0.772848	-0.175540	-0.271182	0.535127	-0.472478	-0.329336	-0.618014
24316	9.070551	-1.410094	3.470907	-0.566979	0.027498	-0.010102	-0.771991	-0.177794	-0.271915	0.527608	-0.475897	-0.323336	-0.624985
24317	9.060390	-1.414471	3.533796	-0.559693	0.034708	-0.014490	-0.772565	-0.175539	-0.271606	0.520137	-0.478904	-0.317338	-0.631985
24318	9.093715	-1.496728	3.554001	-0.546928	0.038203	-0.009059	-0.772143	-0.174829	-0.273571	0.512736	-0.481842	-0.311371	-0.638732
24319	8.988493	-1.419274	3.466286	-0.563169	0.048073	0.003068	-0.772711	-0.173837	-0.274681	0.505402	-0.484695	-0.304899	-0.645505
24320	9.036953	-1.463368	3.420801	-0.554410	-0.001430	-0.006250	-0.772149	-0.172846	-0.276643	0.497574	-0.488101	-0.299118	-0.651695
24321	9.085556	-1.391218	3.412682	-0.541849	-0.017579	-0.019254	-0.773279	-0.172989	-0.275089	0.489625	-0.491331	-0.293691	-0.657729
24322	9.017248	-1.414441	3.495191	-0.558035	0.011335	-0.021411	-0.774129	-0.171854	-0.276899	0.481495	-0.494371	-0.287800	-0.664027
24323	9.034200	-1.429139	3.480834	-0.567035	0.018491	-0.010942	-0.772301	-0.170595	-0.275212	0.473489	-0.497287	-0.281496	-0.670279
24324	8.994443	-1.371734	3.344927	-0.546431	-0.033911	-0.005066	-0.773996	-0.170310	-0.275196	0.465298	-0.500773	-0.275941	-0.675707
24325	9.089375	-1.487397	3.495908	-0.552532	0.002948	0.007019	-0.775697	-0.168898	-0.274606	0.457461	-0.503730	-0.269704	-0.681355
24326	9.060261	-1.438607	3.538898	-0.559700	0.016413	0.015697	-0.773158	-0.168482	-0.274340	0.449565	-0.506629	-0.263217	-0.686976
24327	9.070588	-1.410125	3.466074	-0.537852	0.030859	0.001719	-0.774290	-0.167632	-0.274885	0.441834	-0.508917	-0.256887	-0.692672
24328	8.995371	-1.474781	3.486228	-0.560482	0.038098	0.008462	-0.772884	-0.166366	-0.275304	0.433817	-0.511340	-0.250191	-0.698383
24329	9.024443	-1.426569	3.495316	-0.537914	0.023692	-0.003559	-0.774291	-0.167490	-0.275305	0.425863	-0.513577	-0.243885	-0.703846
24330	9.033809	-1.472456	3.510314	-0.566979	0.018343	0.004976	-0.774867	-0.164667	-0.276396	0.417508	-0.516165	-0.237229	-0.709213
24331	8.999796	-1.501151	3.525179	-0.560489	0.041773	0.000473	-0.775712	-0.164658	-0.278358	0.409351	-0.518223	-0.230325	-0.714722
24332	9.070097	-1.351546	3.557245	-0.557701	0.059833	-0.003996	-0.774443	-0.163808	-0.280609	0.401035	-0.519948	-0.223479	-0.720334
24333	8.930331	-1.501136	3.457612	-0.559846	0.005885	-0.017002	-0.775290	-0.163807	-0.280321	0.392360	-0.522302	-0.216967	-0.725382
24334	9.035555	-1.607682	3.531152	-0.549076	-0.012125	-0.022954	-0.776281	-0.163243	-0.279745	0.383424	-0.524762	-0.210953	-0.730144
24335	9.017204	-1.465312	3.476427	-0.581740	-0.001103	-0.028694	-0.776148	-0.161270	-0.280006	0.374209	-0.527194	-0.204217	-0.735071
24336	9.002694	-1.438531	3.493062	-0.563740	-0.030071	-0.022998	-0.776148	-0.161553	-0.279587	0.364931	-0.529874	-0.198058	-0.739481
24337	9.051096	-1.453488	3.469001	-0.557284	-0.012027	-0.028332	-0.775302	-0.161559	-0.278328	0.355825	-0.532141	-0.191689	-0.743955
24338	9.075098	-1.443836	3.490608	-0.545542	-0.024743	-0.022804	-0.777423	-0.160995	-0.277040	0.346659	-0.534459	-0.185699	-0.748129
24339	9.007244	-1.515910	3.491503	-0.554472	-0.004938	-0.017745	-0.777144	-0.160149	-0.277456	0.337670	-0.536499	-0.179143	-0.752367
24340	9.050806	-1.475070	3.495822	-0.529052	-0.008705	-0.012103	-0.778276	-0.159586	-0.276457	0.328804	-0.538357	-0.173124	-0.756365
24341	9.041553	-1.419578	3.471051	-0.567058	0.016723	-0.014467	-0.778277	-0.159018	-0.277716	0.319713	-0.540023	-0.166136	-0.760630
24342	9.017177	-1.472562	3.476508	-0.559826	0.009475	-0.014350	-0.777990	-0.160146	-0.277730	0.310450	-0.541646	-0.159506	-0.764721
24343	9.060823	-1.429367	3.471135	-0.557051	0.009308	0.003391	-0.777993	-0.159585	-0.276881	0.301625	-0.543274	-0.152464	-0.768524
24344	9.041272	-1.438744	3.497846	-0.530747	0.009275	-0.006923	-0.777566	-0.160716	-0.275911	0.292701	-0.544598	-0.146157	-0.772255
24345	9.054660	-1.513096	3.602564	-0.543257	0.038065	0.003358	-0.777144	-0.160149	-0.277456	0.284034	-0.545557	-0.139105	-0.776107
24346	9.109482	-1.347566	3.460491	-0.549633	0.038146	-0.000217	-0.777148	-0.159018	-0.278287	0.275010	-0.546414	-0.132224	-0.779947
24347	8.945572	-1.351547	3.431758	-0.545334	-0.000587	-0.005269	-0.776854	-0.161698	-0.277896	0.266003	-0.547827	-0.125404	-0.783200
24348	9.043619	-1.431433	3.509843	-0.553671	-0.017516	-0.021180	-0.777566	-0.160572	-0.277035	0.256384	-0.549368	-0.118956	-0.786328
24349	9.055749	-1.375804	3.528538	-0.570851	0.000645	-0.027676	-0.776426	-0.163113	-0.276508	0.246670	-0.550690	-0.111936	-0.789535
24350	9.060615	-1.395259	3.514250	-0.547224	-0.000401	-0.023856	-0.776140	-0.163817	-0.276799	0.237044	-0.551764	-0.105498	-0.792614
24351	9.027184	-1.414730	3.458934	-0.561871	-0.026551	-0.014142	-0.776981	-0.165368	-0.275824	0.227515	-0.553351	-0.098561	-0.795189
24352	9.084708	-1.337198	3.547400	-0.556309	0.003275	-0.026628	-0.776835	-0.166496	-0.275697	0.217679	-0.554246	-0.091969	-0.798104
24353	9.031256	-1.341422	3.591014	-0.549721	0.034658	-0.014372	-0.775283	-0.166214	-0.276831	0.208332	-0.554648	-0.084924	-0.801094
24354	9.055503	-1.341666	3.576485	-0.543305	0.039972	-0.007247	-0.774430	-0.167768	-0.276432	0.198952	-0.554777	-0.078142	-0.804074
24355	9.050751	-1.331999	3.571551	-0.561398	0.053598	-0.010196	-0.774855	-0.167200	-0.277407	0.189512	-0.554776	-0.070760	-0.807033
24356	8.983212	-1.336452	3.564442	-0.546860	0.047109	0.001501	-0.774286	-0.167758	-0.279526	0.180187	-0.554659	-0.063774	-0.809826
24357	9.021600	-1.302573	3.609924	-0.539620	0.047111	-0.001943	-0.774430	-0.166768	-0.280640	0.171057	-0.554544	-0.056655	-0.812410
24358	9.001596	-1.282493	3.708800	-0.559511	0.063386	0.001256	-0.773584	-0.166344	-0.281626	0.161554	-0.554048	-0.049393	-0.815164
24359	9.029948	-1.437326	3.712906	-0.537488	0.086551	0.018166	-0.772740	-0.165494	-0.283593	0.152767	-0.553154	-0.041938	-0.817878
24360	8.907773	-1.316083	3.653723	-0.537532	0.088483	0.003108	-0.770479	-0.165633	-0.285721	0.143513	-0.552025	-0.034921	-0.820642
24361	8.934425	-1.328456	3.634494	-0.543289	0.034397	0.009570	-0.772744	-0.163933	-0.286670	0.134440	-0.551849	-0.027604	-0.822573
24362	8.991965	-1.340630	3.678048	-0.554315	0.016459	0.006905	-0.772460	-0.163785	-0.289061	0.124975	-0.551799	-0.020464	-0.824306
24363	8.952543	-1.344580	3.779634	-0.559677	0.025357	0.020929	-0.771478	-0.162522	-0.288071	0.115861	-0.551671	-0.012772	-0.825877
24364	8.933459	-1.330095	3.757751	-0.572425	0.020011	0.020811	-0.771483	-0.161395	-0.288059	0.106391	-0.551454	-0.005167	-0.827377
24365	8.885944	-1.393432	3.630451	-0.549058	-0.023304	0.016031	-0.771480	-0.161957	-0.288628	0.097270	-0.551959	0.002193	-0.828175
24366	8.964183	-1.407336	3.804483	-0.534281	0.012523	0.031913	-0.772050	-0.160830	-0.288190	0.088369	-0.551636	0.009266	-0.829339
24367	8.937278	-1.402031	3.852788	-0.530735	0.005390	0.021376	-0.771774	-0.159706	-0.287196	0.079512	-0.551491	0.016435	-0.830220
24368	8.952508	-1.393035	3.760844	-0.537983	0.006331	0.021294	-0.772762	-0.159562	-0.287608	0.070371	-0.551136	0.023437	-0.831113
24369	8.898739	-1.435788	3.826636	-0.556019	0.030782	0.015605	-0.772763	-0.158851	-0.289570	0.061103	-0.550463	0.030991	-0.832043
24370	8.932960	-1.436352	3.771019	-0.548815	0.014455	0.024646	-0.772764	-0.158567	-0.290129	0.051877	-0.549837	0.038215	-0.832783
24371	8.913466	-1.484563	3.771583	-0.530725	0.006352	0.014281	-0.772198	-0.158564	-0.291540	0.042862	-0.549400	0.045294	-0.833229
24372	8.874249	-1.454741	3.863127	-0.555987	0.034349	0.019113	-0.771779	-0.158006	-0.289850	0.033432	-0.548302	0.052580	-0.833956
24373	8.950905	-1.566272	3.883600	-0.561583	0.016488	0.005004	-0.771074	-0.157438	-0.291677	0.023904	-0.547579	0.060068	-0.834253
24374	8.855357	-1.513137	3.781646	-0.546982	0.023589	0.008662	-0.770515	-0.155743	-0.293351	0.014398	-0.546512	0.067063	-0.834638
24375	8.875174	-1.547611	3.699846	-0.560090	-0.039350	0.001821	-0.770799	-0.155461	-0.293346	0.004901	-0.546573	0.074458	-0.834080
24376	8.894627	-1.465429	3.720650	-0.546489	-0.030232	-0.016640	-0.771645	-0.156031	-0.290814	-0.004956	-0.546291	0.081129	-0.833642
24377	8.913409	-1.460275	3.790644	-0.545610	-0.026528	-0.028151	-0.771928	-0.156317	-0.289128	-0.014819	-0.546032	0.087927	-0.833005
24378	8.932886	-1.475080	3.761786	-0.547415	-0.024698	-0.029949	-0.772220	-0.154493	-0.286575	-0.024914	-0.545526	0.094441	-0.832383
24379	8.868745	-1.463378	3.636087	-0.553019	-0.058091	-0.020969	-0.773909	-0.155761	-0.285450	-0.034678	-0.545623	0.101425	-0.831147
24380	9.012403	-1.528809	3.752613	-0.560151	-0.033720	-0.021187	-0.774619	-0.155059	-0.284312	-0.044746	-0.545087	0.108215	-0.830161
24381	8.966788	-1.485081	3.742521	-0.560086	-0.028414	-0.010606	-0.773918	-0.154076	-0.283745	-0.054468	-0.544506	0.115372	-0.828997
24382	8.953038	-1.471039	3.655391	-0.561888	-0.019249	-0.026604	-0.773632	-0.155066	-0.282914	-0.064664	-0.543584	0.122082	-0.827908
24383	8.952720	-1.485325	3.689381	-0.552657	0.000447	-0.017774	-0.774202	-0.153795	-0.283318	-0.074481	-0.542393	0.128960	-0.826820
24384	8.984553	-1.464078	3.640773	-0.539944	0.002243	-0.022933	-0.775189	-0.154074	-0.283313	-0.084411	-0.540981	0.135282	-0.825780
24385	9.010923	-1.466525	3.662513	-0.547283	-0.010358	-0.020283	-0.774770	-0.153234	-0.281901	-0.094165	-0.539831	0.142017	-0.824346
24386	8.952662	-1.441642	3.717891	-0.572586	0.013189	-0.021620	-0.777028	-0.152940	-0.284131	-0.104434	-0.538021	0.148826	-0.823091
24387	9.024190	-1.548051	3.779393	-0.546967	0.041885	-0.019729	-0.777025	-0.153500	-0.285262	-0.114303	-0.535851	0.155408	-0.821978
24388	8.924283	-1.466175	3.631212	-0.563338	0.038396	-0.024325	-0.775472	-0.153217	-0.286677	-0.124560	-0.533491	0.161935	-0.820761
24389	8.972666	-1.485965	3.607203	-0.552690	-0.003087	-0.024822	-0.775481	-0.151247	-0.285812	-0.134399	-0.531908	0.168615	-0.818890
24390	9.011745	-1.404164	3.586907	-0.554542	-0.001171	-0.035451	-0.775194	-0.152089	-0.287089	-0.144579	-0.530100	0.174926	-0.817002
24391	8.955581	-1.437221	3.655011	-0.545529	-0.010202	-0.038848	-0.776608	-0.151809	-0.285528	-0.154511	-0.528548	0.181301	-0.814796
24392	8.977529	-1.456935	3.616539	-0.559971	0.002468	-0.037322	-0.776888	-0.152085	-0.286935	-0.164749	-0.526515	0.187612	-0.812676
24393	8.896971	-1.447940	3.428066	-0.554672	-0.037365	-0.019329	-0.777031	-0.151948	-0.285667	-0.174314	-0.525152	0.194375	-0.809968
24394	9.049694	-1.544467	3.605337	-0.552714	-0.013989	-0.014131	-0.778166	-0.150535	-0.286206	-0.183992	-0.523171	0.200804	-0.807537
24395	8.996022	-1.492758	3.703905	-0.536240	0.002014	0.000108	-0.776750	-0.151666	-0.285948	-0.193156	-0.521012	0.207271	-0.805156
24396	8.977825	-1.398996	3.606226	-0.543507	0.005722	-0.007063	-0.779003	-0.152788	-0.285942	-0.202653	-0.518575	0.213494	-0.802765
24397	8.926621	-1.475827	3.636149	-0.530686	0.017300	0.000071	-0.779001	-0.152781	-0.288051	-0.211777	-0.516050	0.219743	-0.800347
24398	8.972516	-1.485843	3.626534	-0.559635	0.030870	0.009388	-0.777732	-0.152645	-0.287497	-0.221228	-0.512927	0.226227	-0.797988
24399	8.963020	-1.464093	3.616638	-0.575201	0.006545	0.017319	-0.778720	-0.152644	-0.287067	-0.230427	-0.510156	0.233345	-0.795107
24400	8.953130	-1.432326	3.662209	-0.539740	0.016317	0.014135	-0.779293	-0.150955	-0.286201	-0.239470	-0.507193	0.239556	-0.792479
24401	8.990384	-1.567217	3.772403	-0.546883	0.038002	0.010365	-0.777452	-0.151793	-0.289740	-0.248579	-0.503938	0.245927	-0.789795
24402	8.933826	-1.509782	3.624436	-0.554186	0.039100	-0.007417	-0.776597	-0.153484	-0.290468	-0.258152	-0.500507	0.251970	-0.786995
24403	8.905801	-1.476421	3.520195	-0.565432	-0.025821	0.004354	-0.777730	-0.152495	-0.290308	-0.267151	-0.498045	0.258823	-0.783321
24404	8.996994	-1.435368	3.606606	-0.547473	-0.046468	-0.012098	-0.778717	-0.153062	-0.288619	-0.276220	-0.495881	0.265084	-0.779445
24405	9.011287	-1.425609	3.635475	-0.550020	-0.008484	-0.026512	-0.778719	-0.153069	-0.286369	-0.285572	-0.493251	0.271201	-0.775630
24406	8.965442	-1.451995	3.621333	-0.540013	-0.010388	-0.021088	-0.778858	-0.153060	-0.289039	-0.294819	-0.490475	0.276980	-0.771879
24407	8.964024	-1.467333	3.486187	-0.538293	-0.030214	-0.020942	-0.777871	-0.153352	-0.286660	-0.303773	-0.488079	0.283011	-0.767728
24408	8.982487	-1.461920	3.597256	-0.547258	-0.008565	-0.019411	-0.777300	-0.154764	-0.286398	-0.312994	-0.485088	0.288822	-0.763745
24409	8.986526	-1.456462	3.701096	-0.559862	0.002127	-0.000166	-0.778715	-0.154199	-0.285818	-0.321942	-0.481798	0.295092	-0.759700
24410	9.025702	-1.432920	3.640370	-0.561722	0.004107	-0.017878	-0.776594	-0.154764	-0.286684	-0.331259	-0.478377	0.300972	-0.755539
24411	8.982147	-1.432555	3.654923	-0.536158	0.027437	-0.021271	-0.775452	-0.157868	-0.286585	-0.340366	-0.474841	0.306412	-0.751524
24412	8.948462	-1.415455	3.649945	-0.554335	0.023885	-0.017928	-0.776153	-0.158850	-0.287434	-0.349634	-0.471030	0.311959	-0.747375
24413	8.991911	-1.384221	3.664036	-0.561666	0.014916	-0.017946	-0.776436	-0.158565	-0.287991	-0.358762	-0.467341	0.317793	-0.742893
24414	8.984514	-1.425259	3.664504	-0.542656	0.004026	-0.019433	-0.774741	-0.158565	-0.289411	-0.367714	-0.463784	0.323199	-0.738399
24415	8.947796	-1.431884	3.727454	-0.554255	0.034629	-0.010921	-0.775158	-0.159972	-0.289703	-0.376698	-0.459667	0.328733	-0.733989
24416	9.054640	-1.340965	3.687634	-0.554367	0.025757	-0.024102	-0.775305	-0.158276	-0.291091	-0.385856	-0.455601	0.334013	-0.729368
24417	8.900726	-1.408313	3.584686	-0.540086	-0.023014	-0.020132	-0.775574	-0.161374	-0.291402	-0.394359	-0.452356	0.339588	-0.724248
24418	9.010755	-1.466388	3.684259	-0.549282	-0.033679	-0.030780	-0.773602	-0.160394	-0.290985	-0.403058	-0.449110	0.345095	-0.718856
24419	8.991856	-1.398721	3.664198	-0.532841	-0.013870	-0.037781	-0.775009	-0.161520	-0.290283	-0.411706	-0.445778	0.350222	-0.713529
24420	8.972715	-1.374494	3.654288	-0.541928	-0.015653	-0.035222	-0.773869	-0.164057	-0.291022	-0.420411	-0.442235	0.355337	-0.708109
24421	8.987442	-1.408723	3.606322	-0.543729	-0.024813	-0.017493	-0.773867	-0.164909	-0.289062	-0.428678	-0.438691	0.360778	-0.702584
24422	9.001864	-1.374829	3.630088	-0.556549	-0.039150	-0.019318	-0.773020	-0.165341	-0.286823	-0.436994	-0.435117	0.366335	-0.696784
24423	9.015934	-1.393979	3.673779	-0.545475	-0.015874	-0.008718	-0.771743	-0.166609	-0.287831	-0.445104	-0.431238	0.371680	-0.691209
24424	8.992192	-1.379601	3.630155	-0.561774	-0.010423	-0.005404	-0.772446	-0.167598	-0.286570	-0.453356	-0.426990	0.377071	-0.685540
24425	9.038422	-1.341407	3.600669	-0.547122	0.005669	0.001761	-0.774272	-0.169566	-0.286858	-0.461376	-0.422592	0.382216	-0.680044
24426	8.944334	-1.350541	3.591232	-0.559745	0.009145	0.021034	-0.773429	-0.168439	-0.287274	-0.469266	-0.417771	0.387513	-0.674603
24427	9.033314	-1.355693	3.629833	-0.535324	-0.003528	0.016105	-0.771311	-0.168584	-0.287574	-0.476798	-0.413374	0.392589	-0.669074
24428	9.069536	-1.380180	3.615559	-0.570705	0.002034	0.017432	-0.772018	-0.168444	-0.286864	-0.484639	-0.408455	0.397957	-0.663264
24429	8.943718	-1.403372	3.644983	-0.565084	0.041844	-0.005778	-0.772018	-0.168441	-0.287707	-0.492934	-0.403217	0.402688	-0.657476
24430	8.992136	-1.384404	3.635041	-0.541476	0.039920	-0.003708	-0.771168	-0.168291	-0.291087	-0.500975	-0.398132	0.407012	-0.651810
24431	8.923986	-1.533811	3.636800	-0.552452	0.016420	0.008660	-0.769895	-0.168853	-0.292369	-0.508631	-0.393103	0.411820	-0.645886
24432	8.977063	-1.524434	3.643873	-0.541897	-0.030332	-0.006841	-0.769327	-0.169848	-0.290274	-0.515997	-0.388842	0.416722	-0.639447
24433	8.996983	-1.398996	3.625532	-0.532760	-0.017737	-0.008560	-0.769602	-0.171966	-0.288888	-0.523302	-0.384480	0.421364	-0.633073
24434	8.958419	-1.311524	3.660853	-0.547380	-0.022979	-0.019313	-0.768330	-0.172106	-0.290024	-0.530785	-0.380066	0.426048	-0.626339
24435	8.987571	-1.355496	3.615393	-0.560044	-0.019360	-0.014173	-0.767759	-0.173802	-0.288922	-0.538214	-0.375366	0.430875	-0.619494
24436	9.045324	-1.341178	3.644153	-0.547402	-0.032060	-0.010396	-0.768875	-0.177331	-0.286138	-0.545352	-0.370882	0.435601	-0.612609
24437	8.987267	-1.454640	3.606834	-0.565505	-0.019257	-0.023096	-0.766751	-0.179171	-0.285330	-0.552778	-0.366080	0.440290	-0.605448
24438	8.972763	-1.386653	3.642341	-0.554605	-0.017523	-0.021206	-0.766893	-0.178747	-0.285605	-0.560067	-0.361326	0.444738	-0.598311
24439	9.040535	-1.341178	3.639327	-0.550969	-0.010234	-0.030919	-0.766323	-0.180157	-0.285625	-0.567401	-0.356528	0.448952	-0.591088
24440	8.982993	-1.290215	3.614671	-0.538270	-0.008425	-0.038748	-0.767170	-0.180443	-0.283934	-0.574698	-0.351904	0.452848	-0.583793
24441	9.016867	-1.312316	3.593124	-0.530935	-0.004964	-0.026293	-0.764625	-0.181291	-0.284947	-0.581727	-0.347119	0.456661	-0.576683
24442	9.002275	-1.336376	3.595829	-0.552731	-0.003029	-0.030105	-0.765754	-0.181003	-0.285919	-0.588907	-0.342085	0.460593	-0.569228
24443	9.030916	-1.312056	3.648680	-0.549994	-0.008606	-0.012339	-0.764621	-0.181992	-0.285938	-0.595712	-0.336880	0.464623	-0.561929
24444	9.049818	-1.428208	3.645118	-0.543485	0.012984	-0.012407	-0.764335	-0.183268	-0.283985	-0.602605	-0.331518	0.468248	-0.554714
24445	9.012474	-1.351424	3.518658	-0.543444	0.014733	-0.006216	-0.764618	-0.182556	-0.285944	-0.609345	-0.325965	0.471831	-0.547559
24446	9.012249	-1.356090	3.545291	-0.538193	-0.025066	0.008242	-0.766880	-0.181848	-0.285497	-0.615449	-0.320798	0.475867	-0.540243
24447	9.104814	-1.177973	3.521431	-0.564595	-0.010175	-0.028385	-0.765466	-0.182558	-0.284813	-0.622158	-0.315374	0.479702	-0.532301
24448	9.026875	-1.264181	3.570826	-0.552637	0.020516	-0.042618	-0.764906	-0.181861	-0.282982	-0.629154	-0.309935	0.482866	-0.524353
24449	9.041509	-1.312880	3.527855	-0.552522	0.031233	-0.032068	-0.765181	-0.182978	-0.285804	-0.636038	-0.304154	0.485883	-0.516589
24450	8.976721	-1.332168	3.470163	-0.552590	0.005806	-0.010694	-0.764902	-0.182419	-0.284675	-0.642369	-0.298465	0.489286	-0.508802
24451	9.069497	-1.360755	3.629841	-0.545164	0.041911	-0.021437	-0.765460	-0.183824	-0.285529	-0.649016	-0.292472	0.492010	-0.501163
24452	9.035050	-1.326069	3.730989	-0.537908	0.030848	0.001709	-0.767011	-0.184101	-0.285942	-0.655195	-0.286509	0.494876	-0.493690
24453	9.014002	-1.277995	3.667654	-0.543239	0.059877	-0.017104	-0.765183	-0.182698	-0.285098	-0.661779	-0.280229	0.497225	-0.486094
24454	8.933817	-1.349779	3.702392	-0.545025	0.056147	-0.003860	-0.763194	-0.185232	-0.287390	-0.668116	-0.273895	0.499656	-0.478484
24455	8.937793	-1.385480	3.794609	-0.559597	0.042552	0.011969	-0.765169	-0.185509	-0.287377	-0.674145	-0.267176	0.502403	-0.470888
24456	8.925862	-1.320063	3.808393	-0.537748	0.034034	0.045898	-0.763751	-0.186636	-0.288666	-0.679560	-0.260577	0.505191	-0.463766
24457	8.909023	-1.305456	3.808253	-0.546946	0.008736	0.058329	-0.766293	-0.186921	-0.285977	-0.684565	-0.253791	0.508380	-0.456630
24458	8.898829	-1.377682	3.842903	-0.532321	0.030413	0.044200	-0.765871	-0.186782	-0.285557	-0.689751	-0.247256	0.511028	-0.449398
24459	8.875010	-1.324454	3.827842	-0.548462	0.068381	0.038473	-0.766151	-0.187061	-0.286120	-0.695371	-0.240030	0.513166	-0.442161
24460	8.662110	-1.506934	3.805999	-0.547130	-0.027324	0.056703	-0.766714	-0.187340	-0.286822	-0.699739	-0.233600	0.516677	-0.434560
24461	8.886134	-1.541939	3.844753	-0.552756	-0.051553	0.051518	-0.767553	-0.189599	-0.284730	-0.703843	-0.227156	0.520444	-0.426783
24462	8.801032	-1.666950	3.865593	-0.532468	-0.013051	0.065638	-0.769967	-0.186783	-0.282431	-0.708035	-0.220662	0.523535	-0.419411
24463	8.795902	-1.627888	3.923158	-0.547037	-0.020255	0.072591	-0.769969	-0.186506	-0.281022	-0.712079	-0.213730	0.526767	-0.412043
24464	8.679101	-1.660320	4.029998	-0.561640	-0.027364	0.067123	-0.770538	-0.185662	-0.279884	-0.716049	-0.206869	0.530177	-0.404216
24465	8.467309	-1.533406	4.014367	-0.543972	-0.082928	0.023412	-0.772659	-0.185241	-0.278035	-0.719634	-0.200932	0.533924	-0.395827
24466	8.782640	-1.289403	3.929064	-0.548223	-0.147231	-0.030990	-0.773230	-0.184264	-0.274645	-0.722859	-0.196207	0.538404	-0.386134
24467	9.243853	-1.329345	4.189865	-0.539303	-0.125864	-0.101711	-0.772666	-0.184839	-0.271843	-0.726747	-0.191960	0.542065	-0.375706
24468	8.810954	-0.956948	4.171790	-0.545068	-0.157182	-0.126396	-0.772657	-0.187097	-0.270602	-0.730353	-0.188317	0.546127	-0.364509
24469	9.298657	-0.872900	4.189531	-0.569056	-0.194568	-0.157300	-0.771517	-0.190495	-0.266709	-0.733792	-0.184684	0.550587	-0.352556
24470	9.181525	-1.178994	4.207602	-0.526804	-0.129981	-0.151074	-0.774898	-0.192898	-0.261926	-0.737553	-0.181330	0.553837	-0.341174
24471	8.803687	-0.711561	3.982998	-0.557546	-0.113810	-0.132078	-0.774029	-0.198404	-0.259460	-0.741432	-0.176949	0.556899	-0.329895
24472	8.718890	-0.336964	3.894356	-0.540767	-0.052879	-0.103028	-0.774020	-0.200663	-0.258218	-0.745533	-0.172283	0.559096	-0.319234
24473	8.841767	-0.332244	3.613835	-0.562306	-0.024040	-0.090148	-0.773158	-0.204474	-0.256999	-0.749935	-0.166733	0.560797	-0.308714
24474	8.868091	-0.065091	3.461001	-0.539253	0.004187	-0.033388	-0.773427	-0.207575	-0.256748	-0.754003	-0.160898	0.562196	-0.299211
24475	9.038127	-0.154315	3.278121	-0.552802	-0.018732	0.019705	-0.771729	-0.208851	-0.255369	-0.757551	-0.154201	0.563948	-0.290349
24476	9.264785	-0.279209	3.245382	-0.541586	-0.004009	0.081702	-0.773007	-0.206730	-0.256743	-0.760650	-0.147042	0.565695	-0.282453
24477	10.137060	-0.652530	3.557682	-0.560955	0.055788	0.162610	-0.774574	-0.203628	-0.256276	-0.764045	-0.138164	0.566642	-0.275793
24478	10.023426	-1.287740	3.898388	-0.560553	0.076763	0.227829	-0.775865	-0.198547	-0.257619	-0.767093	-0.128572	0.567536	-0.270074
24479	9.461184	-0.893504	3.764254	-0.549239	0.000094	0.226605	-0.778990	-0.194033	-0.256985	-0.769274	-0.119406	0.569295	-0.264317
24480	8.696512	-1.186699	3.261103	-0.560993	-0.010632	0.213978	-0.780423	-0.189241	-0.256079	-0.771204	-0.110402	0.571353	-0.258091
24481	8.609504	-1.947239	2.912077	-0.551912	-0.046840	0.224824	-0.781574	-0.184881	-0.252791	-0.772661	-0.101412	0.573711	-0.252124
24482	8.832379	-2.252818	2.968350	-0.560290	-0.084622	0.224077	-0.783849	-0.181930	-0.248664	-0.773494	-0.092653	0.576788	-0.245842
24483	9.360150	-2.085826	3.149428	-0.558007	-0.122051	0.184645	-0.786406	-0.179122	-0.243411	-0.774080	-0.084352	0.580139	-0.239007
24484	9.454130	-1.948601	3.544062	-0.547139	-0.092947	0.149226	-0.788684	-0.175467	-0.239137	-0.774964	-0.076683	0.583005	-0.231639
24485	8.837243	-1.712767	3.532590	-0.541771	-0.063528	0.074703	-0.790675	-0.172942	-0.234314	-0.776526	-0.069602	0.585049	-0.223339
24486	8.628499	-1.848194	3.309655	-0.545676	-0.082758	0.009263	-0.792506	-0.173779	-0.235574	-0.777964	-0.063518	0.587399	-0.213777
24487	9.031397	-2.146361	3.186789	-0.558358	-0.053295	-0.049402	-0.792082	-0.174068	-0.233752	-0.779994	-0.057551	0.589030	-0.203324
24488	9.174748	-2.148036	3.063379	-0.541917	-0.029741	-0.069666	-0.792221	-0.175061	-0.231652	-0.782154	-0.052212	0.590273	-0.192580
24489	8.953675	-2.101840	3.270971	-0.556554	-0.051496	-0.051176	-0.792508	-0.174218	-0.230797	-0.783969	-0.046235	0.591691	-0.182090
24490	8.865983	-2.086091	3.382068	-0.553195	-0.083801	-0.068652	-0.791367	-0.176900	-0.230272	-0.785254	-0.040892	0.593652	-0.171119
24491	8.904226	-2.134516	3.406721	-0.547411	-0.032518	-0.063591	-0.793040	-0.181687	-0.230309	-0.787095	-0.035099	0.594542	-0.160528
24492	8.790030	-2.130278	3.196599	-0.567181	-0.011835	-0.049808	-0.793036	-0.182673	-0.230319	-0.788939	-0.029056	0.595251	-0.149693
24493	8.800550	-2.184374	3.059453	-0.523584	-0.010116	-0.062576	-0.792038	-0.184930	-0.230491	-0.790783	-0.023510	0.595547	-0.139399
24494	8.781014	-2.135584	3.112095	-0.556577	0.081757	-0.043180	-0.793728	-0.185196	-0.233856	-0.793477	-0.017281	0.594565	-0.128796
24495	9.247375	-2.214604	3.312915	-0.547988	0.153808	-0.039908	-0.793296	-0.186597	-0.236686	-0.796968	-0.010592	0.592163	-0.118626
24496	9.542060	-1.853031	3.455887	-0.537060	0.201102	-0.089510	-0.791024	-0.187697	-0.246840	-0.800912	-0.004916	0.589031	-0.107508
24497	9.277506	-1.352732	3.576312	-0.557534	0.189455	-0.186984	-0.788462	-0.191059	-0.254489	-0.804855	0.000296	0.585844	-0.094842
24498	9.276510	-1.266121	3.125894	-0.555863	0.146058	-0.168973	-0.786189	-0.193156	-0.261419	-0.808002	0.005233	0.583396	-0.082188
24499	9.533239	-1.445431	2.924572	-0.563071	0.125947	-0.129971	-0.784623	-0.194828	-0.268199	-0.810761	0.011089	0.581030	-0.070343
24500	8.952505	-1.593282	3.045403	-0.556476	0.132594	-0.080538	-0.783623	-0.195931	-0.276374	-0.813310	0.017041	0.578572	-0.059085
24501	8.648834	-1.356567	3.103579	-0.563854	0.118153	-0.077032	-0.782489	-0.195627	-0.283692	-0.815600	0.023529	0.576135	-0.048080
24502	8.996846	-1.082786	3.174967	-0.537987	0.084371	-0.134805	-0.780652	-0.194765	-0.290166	-0.817366	0.028501	0.574277	-0.036149
24503	9.227192	-1.303751	3.242367	-0.553944	0.001635	-0.141545	-0.779375	-0.195456	-0.295245	-0.818081	0.033987	0.573585	-0.024256
24504	9.106809	-0.971115	3.364470	-0.566340	-0.067431	-0.169562	-0.778512	-0.198980	-0.295430	-0.817813	0.038921	0.574051	-0.011515
24505	9.134181	-0.637417	3.418703	-0.573721	-0.060833	-0.196182	-0.777934	-0.202224	-0.295046	-0.817505	0.044044	0.574233	0.001474
24506	9.420120	-0.951397	3.740791	-0.565289	-0.030455	-0.171497	-0.777911	-0.207007	-0.297628	-0.817352	0.048925	0.573880	0.014267
24507	9.216611	-1.124027	3.757488	-0.554446	-0.071518	-0.123412	-0.777197	-0.208983	-0.296951	-0.816652	0.054568	0.573964	0.025827
24508	9.076358	-0.843666	3.616812	-0.569970	-0.081338	-0.125289	-0.776484	-0.210817	-0.296835	-0.815633	0.060055	0.574197	0.037861
24509	8.897598	-0.949071	3.586814	-0.545991	-0.020096	-0.137818	-0.775916	-0.211664	-0.296849	-0.815245	0.065338	0.573277	0.049610
24510	9.101375	-0.863929	3.493767	-0.564239	-0.023438	-0.153878	-0.775623	-0.213632	-0.298559	-0.814583	0.070341	0.572407	0.062098
24511	9.043888	-0.788769	3.473674	-0.547858	-0.014461	-0.159050	-0.775321	-0.218426	-0.298049	-0.813944	0.075385	0.571232	0.074202
24512	9.208385	-0.714963	3.460548	-0.550229	0.028532	-0.127451	-0.774460	-0.221384	-0.298931	-0.813646	0.080362	0.569297	0.086152
24513	9.160674	-0.652085	3.418832	-0.574401	0.055162	-0.071280	-0.774172	-0.222222	-0.301614	-0.813616	0.086706	0.566623	0.097210
24514	9.020438	-0.796446	3.381968	-0.557679	0.077956	-0.012884	-0.773597	-0.224186	-0.304451	-0.813806	0.092989	0.563499	0.107434
24515	8.986600	-0.740436	3.415218	-0.564645	0.115603	0.011572	-0.772753	-0.222483	-0.308799	-0.814371	0.099970	0.559546	0.117105
24516	8.942586	-0.751819	3.483063	-0.542466	0.179476	0.009656	-0.771915	-0.219652	-0.313135	-0.815520	0.106001	0.554592	0.126957
24517	8.793103	-0.794634	3.442662	-0.551469	0.174755	0.036084	-0.771071	-0.217659	-0.319871	-0.816567	0.112880	0.549488	0.136157
24518	9.004262	-0.984062	3.509737	-0.543950	0.218047	0.028845	-0.768258	-0.214408	-0.324780	-0.817919	0.119010	0.543691	0.145761
24519	9.480760	-0.990810	3.683156	-0.541061	0.233995	0.062486	-0.767267	-0.213684	-0.331390	-0.819435	0.125827	0.537425	0.154494
24520	10.429808	-1.381215	4.046288	-0.553299	0.178419	0.046887	-0.765849	-0.214377	-0.335908	-0.820119	0.132395	0.532035	0.163755
24521	9.033642	-1.076702	3.411658	-0.543019	0.064811	0.036873	-0.765565	-0.214230	-0.338158	-0.819470	0.139505	0.528469	0.172421
24522	8.708051	-1.008902	3.104453	-0.555998	0.030900	0.005039	-0.765283	-0.213944	-0.339564	-0.818193	0.146126	0.525454	0.181952
24523	8.572795	-1.192204	3.029354	-0.542966	0.112535	-0.064359	-0.765992	-0.212667	-0.341795	-0.817414	0.151971	0.521289	0.192346
24524	8.956966	-1.595439	3.091334	-0.552496	0.033319	-0.063960	-0.764006	-0.214638	-0.343518	-0.815667	0.157772	0.518288	0.202911
24525	9.375341	-1.713172	3.237072	-0.569881	-0.012075	-0.012512	-0.765411	-0.216329	-0.342681	-0.813433	0.165087	0.515774	0.212249
24526	9.518241	-1.474965	3.596685	-0.554558	-0.034081	0.023231	-0.763163	-0.214080	-0.342535	-0.811096	0.172053	0.513438	0.221139
24527	9.257109	-1.332332	3.725929	-0.552608	-0.018087	0.043461	-0.766419	-0.211816	-0.342907	-0.808846	0.179668	0.510797	0.229288
24528	8.809865	-1.309513	3.832595	-0.554432	0.000199	0.008732	-0.766152	-0.208009	-0.343995	-0.806563	0.186282	0.507826	0.238470
24529	8.646246	-1.464029	3.694386	-0.547222	0.015107	-0.051477	-0.766440	-0.205738	-0.348468	-0.803982	0.192657	0.504898	0.248141
24530	8.914603	-1.669724	3.536839	-0.556469	0.017594	-0.118797	-0.764752	-0.204331	-0.349029	-0.800993	0.197870	0.501971	0.259389
24531	8.903380	-1.794445	3.678398	-0.545846	-0.016530	-0.137950	-0.764484	-0.200087	-0.354330	-0.797387	0.203491	0.499757	0.270201
24532	8.840332	-1.822897	3.702964	-0.568109	-0.086614	-0.148413	-0.765334	-0.199240	-0.354034	-0.792870	0.209078	0.498383	0.281528
24533	8.782873	-1.740487	3.682790	-0.561245	-0.125876	-0.194093	-0.762790	-0.199663	-0.355886	-0.787497	0.214947	0.497904	0.292809
24534	8.830974	-1.745503	3.702113	-0.530427	-0.122189	-0.218517	-0.764067	-0.198540	-0.353614	-0.782084	0.219358	0.497432	0.304613
24535	8.916067	-1.790176	3.601008	-0.563003	-0.116808	-0.197683	-0.764627	-0.199951	-0.352781	-0.776466	0.225115	0.496641	0.315867
24536	8.856125	-1.804661	3.543256	-0.544517	-0.070098	-0.192457	-0.764480	-0.201077	-0.353075	-0.771368	0.229591	0.494984	0.327521
24537	9.011821	-1.729064	3.421384	-0.575838	0.020403	-0.218102	-0.764762	-0.201074	-0.353917	-0.766605	0.234411	0.491915	0.339689
24538	8.808348	-1.715062	3.522989	-0.583553	0.101575	-0.226697	-0.760518	-0.202048	-0.360569	-0.762472	0.237908	0.487326	0.352916
24539	8.917824	-1.684940	3.425850	-0.546665	0.191524	-0.227672	-0.757689	-0.201888	-0.368464	-0.759111	0.240946	0.481709	0.365584
24540	9.715077	-1.824426	3.566492	-0.524251	0.292333	-0.219044	-0.752744	-0.200449	-0.380863	-0.756816	0.242134	0.474399	0.378874
24541	8.534071	-1.173436	3.671962	-0.541673	0.296208	-0.253051	-0.745826	-0.197736	-0.396638	-0.753922	0.244023	0.467160	0.392193
24542	9.180232	-0.754225	3.337787	-0.539965	0.182634	-0.335288	-0.739897	-0.195599	-0.407911	-0.749239	0.245097	0.461728	0.406664
24543	9.292854	-0.896829	3.063756	-0.552987	0.105855	-0.304873	-0.737505	-0.191908	-0.417735	-0.743714	0.248092	0.457356	0.419721
24544	9.734069	-1.328804	3.225054	-0.534520	0.094051	-0.201939	-0.732999	-0.187801	-0.427008	-0.739000	0.250915	0.452439	0.431533
24545	8.960691	-1.361854	3.344862	-0.539932	0.070103	-0.152484	-0.731902	-0.178332	-0.436339	-0.734182	0.255372	0.447833	0.441824
24546	8.712617	-0.885088	3.197305	-0.553678	-0.040732	-0.243064	-0.731940	-0.168160	-0.443966	-0.727504	0.259201	0.444787	0.453561
24547	9.190686	-0.653121	3.283484	-0.554172	-0.034014	-0.380107	-0.728571	-0.163083	-0.447595	-0.719300	0.262672	0.442643	0.466559
24548	9.457184	-0.923235	3.643771	-0.568490	0.009374	-0.387615	-0.726461	-0.160250	-0.453628	-0.711308	0.264825	0.439283	0.480562
24549	9.384639	-0.752972	3.743457	-0.555552	0.014085	-0.318489	-0.723223	-0.157565	-0.458125	-0.703725	0.268298	0.435948	0.492683
24550	8.986527	-0.731159	3.738914	-0.538926	0.033396	-0.276029	-0.720840	-0.152334	-0.464839	-0.696836	0.270640	0.431749	0.504744
24551	8.643773	-0.561219	3.515166	-0.567843	0.040492	-0.251678	-0.717615	-0.146549	-0.469303	-0.689755	0.274500	0.427416	0.515948
24552	8.777939	-0.534123	3.345535	-0.553296	0.067025	-0.301172	-0.714820	-0.138784	-0.475853	-0.682499	0.276360	0.422577	0.528440
24553	9.106556	-0.558324	3.284955	-0.550461	0.100646	-0.329587	-0.712872	-0.131159	-0.481835	-0.674874	0.278590	0.417902	0.540639
24554	9.028222	-0.347983	3.217469	-0.539994	0.170698	-0.310418	-0.708368	-0.126778	-0.488714	-0.668132	0.278934	0.411665	0.553469
24555	8.947825	-0.213063	3.068670	-0.555910	0.217242	-0.268420	-0.704866	-0.118865	-0.497799	-0.661764	0.280366	0.404905	0.565257
24556	9.249402	-0.406865	3.299988	-0.586284	0.309405	-0.279931	-0.696837	-0.112930	-0.508487	-0.655879	0.279872	0.395945	0.578551
24557	9.619954	-0.900881	3.517650	-0.547582	0.353611	-0.205438	-0.690373	-0.104172	-0.519273	-0.651012	0.280058	0.387004	0.589898
24558	9.299800	-1.431865	4.084612	-0.567317	0.365789	-0.156365	-0.682923	-0.094994	-0.529922	-0.646766	0.279476	0.376639	0.601440
24559	8.964717	-1.138210	3.555005	-0.540855	0.232370	-0.162318	-0.676746	-0.085540	-0.538309	-0.641205	0.281324	0.368968	0.611209
24560	9.459136	-0.934518	3.387754	-0.538092	0.122974	-0.212788	-0.673937	-0.081159	-0.543909	-0.634334	0.282761	0.362255	0.621641
24561	9.092269	-1.352049	3.499227	-0.552938	0.069049	-0.226918	-0.671106	-0.082567	-0.546196	-0.626427	0.286272	0.356813	0.631128
24562	8.687898	-1.103115	3.477659	-0.560155	0.054196	-0.179191	-0.668851	-0.081723	-0.547330	-0.619099	0.288961	0.350378	0.640666
24563	8.936255	-1.332366	3.397727	-0.546113	-0.012184	-0.215749	-0.667162	-0.080600	-0.547331	-0.610522	0.293473	0.345897	0.649224
24564	9.517292	-1.609948	3.653770	-0.549810	-0.022995	-0.208577	-0.667726	-0.080597	-0.547889	-0.602093	0.296697	0.340603	0.658366
24565	9.380577	-1.224809	4.038698	-0.547871	0.003802	-0.185715	-0.668305	-0.077498	-0.547009	-0.593746	0.301192	0.335654	0.666398
24566	8.788951	-1.276572	4.054566	-0.560337	0.025172	-0.159582	-0.668896	-0.070724	-0.549464	-0.585994	0.304113	0.329245	0.675073
24567	8.693425	-1.109519	4.004501	-0.543815	0.041067	-0.132943	-0.666106	-0.063118	-0.550390	-0.578388	0.308351	0.323503	0.682446
24568	8.834865	-1.458721	3.959880	-0.531066	0.068563	-0.190478	-0.663738	-0.055510	-0.551735	-0.570456	0.310028	0.317085	0.691317
24569	8.749207	-1.719035	3.987064	-0.551322	0.025527	-0.205541	-0.664186	-0.049298	-0.554760	-0.561478	0.314050	0.311761	0.699229
24570	8.765194	-1.482782	3.907081	-0.537182	-0.041313	-0.192543	-0.662807	-0.041692	-0.554691	-0.552568	0.317187	0.306418	0.707226
24571	8.758347	-1.626081	3.787869	-0.564234	-0.032449	-0.162850	-0.663692	-0.032953	-0.554593	-0.543507	0.322361	0.301201	0.714116
24572	8.718791	-1.743858	3.852063	-0.553010	0.006937	-0.141756	-0.664000	-0.027177	-0.553827	-0.535299	0.325170	0.294699	0.721715
24573	9.100178	-1.780248	3.827794	-0.558212	0.047535	-0.140222	-0.663313	-0.022667	-0.554628	-0.526846	0.329216	0.288464	0.728587
24574	8.067833	-1.798481	3.737556	-0.556619	0.007876	-0.152554	-0.663614	-0.018151	-0.556407	-0.518266	0.331869	0.281883	0.736075
24575	8.971911	-2.057456	3.429935	-0.562039	-0.031312	-0.088517	-0.664762	-0.014209	-0.554388	-0.509876	0.337346	0.275973	0.741662
24576	9.461536	-1.303474	3.522355	-0.554637	0.028397	-0.109836	-0.663928	-0.011109	-0.554924	-0.501855	0.339792	0.268866	0.748595
24577	9.448927	-1.384901	3.242976	-0.543366	0.042153	-0.042556	-0.663397	-0.003216	-0.555549	-0.494466	0.344199	0.262139	0.753866
24578	10.028703	-1.799157	3.285486	-0.541207	0.078000	-0.017033	-0.664559	0.004681	-0.556441	-0.488021	0.346148	0.254047	0.759919
24579	9.288277	-1.533090	3.346334	-0.572283	0.071207	-0.055514	-0.664618	0.018498	-0.558405	-0.480175	0.350323	0.246646	0.765423
24580	8.649650	-1.340260	3.006739	-0.560434	-0.050982	-0.105139	-0.664396	0.032304	-0.557559	-0.471443	0.353874	0.240058	0.771289
24581	9.207931	-0.747576	2.883390	-0.551903	-0.100991	-0.147883	-0.666152	0.046110	-0.554869	-0.461254	0.359977	0.235259	0.776090
24582	9.943428	-0.992191	3.155774	-0.535460	-0.053716	-0.195646	-0.668166	0.053991	-0.550271	-0.451102	0.362766	0.229682	0.782403
24583	9.094542	-1.516793	3.438236	-0.576810	-0.025317	-0.141711	-0.670015	0.056947	-0.548116	-0.440961	0.367849	0.223733	0.787518
24584	8.448848	-1.248910	3.112311	-0.545792	-0.038615	-0.088270	-0.670599	0.061174	-0.547505	-0.432319	0.370848	0.217021	0.792764
24585	8.686078	-1.088080	2.788815	-0.540502	-0.065592	-0.091497	-0.672601	0.066524	-0.544340	-0.422857	0.376378	0.211601	0.796716
24586	8.940187	-1.224051	2.944643	-0.568743	-0.039599	-0.159192	-0.674590	0.069055	-0.541485	-0.412747	0.379149	0.205024	0.802403
24587	9.044550	-1.363835	3.112796	-0.543949	-0.000169	-0.148533	-0.674878	0.070182	-0.541190	-0.402420	0.383321	0.199409	0.807068
24588	9.021238	-0.991029	3.185992	-0.559821	0.068038	-0.110174	-0.675873	0.071590	-0.540042	-0.393441	0.384330	0.191681	0.812867
24589	8.732038	-1.067115	3.095404	-0.556732	0.083589	-0.042181	-0.673890	0.070324	-0.542040	-0.384882	0.387553	0.184356	0.817118
24590	8.853876	-0.753680	3.096576	-0.557471	0.099491	-0.004183	-0.672758	0.070188	-0.544441	-0.377621	0.388296	0.175568	0.822073
24591	9.092482	-0.723884	3.463219	-0.547781	0.191041	0.030789	-0.670196	0.066108	-0.548300	-0.370533	0.389845	0.167013	0.826337
24592	9.092504	-0.767537	3.439543	-0.547704	0.185361	0.060898	-0.666241	0.065968	-0.551285	-0.364588	0.389197	0.157199	0.831198
24593	10.382524	-1.441838	3.580660	-0.562249	0.145368	0.120415	-0.662993	0.065966	-0.552858	-0.358553	0.391823	0.148031	0.834267
24594	9.880260	-1.625121	3.525384	-0.540971	0.170872	0.170808	-0.659450	0.064006	-0.559374	-0.354312	0.391581	0.137554	0.837977
24595	9.192065	-1.769359	2.571014	-0.550715	0.166177	0.190956	-0.657322	0.062182	-0.563348	-0.349428	0.393938	0.127841	0.840458
24596	9.718131	-2.370910	1.982585	-0.551990	-0.027673	0.115227	-0.654483	0.059228	-0.566916	-0.343537	0.396858	0.118984	0.842810
24597	10.496743	-2.150092	2.520356	-0.544067	0.070917	0.176800	-0.655752	0.059235	-0.568172	-0.338011	0.400726	0.110135	0.844415
24598	10.316737	-2.333014	3.233064	-0.537145	0.073386	0.093616	-0.655040	0.058541	-0.571981	-0.332001	0.401695	0.100998	0.847476
24599	9.475494	-1.824337	3.339668	-0.541207	0.063323	0.004170	-0.654603	0.055871	-0.574544	-0.323385	0.405253	0.093615	0.849958
24600	8.136699	-1.598270	3.358268	-0.541681	0.024207	-0.070151	-0.653871	0.050239	-0.576577	-0.314351	0.406641	0.086039	0.853478
24601	8.004045	-1.357032	3.152775	-0.560556	-0.080033	-0.090064	-0.656125	0.049401	-0.577272	-0.303562	0.412437	0.080008	0.855187
24602	8.745036	-1.686589	2.988729	-0.542441	-0.074263	-0.130464	-0.656119	0.047708	-0.576586	-0.293200	0.415265	0.073535	0.858010
24603	8.834877	-2.092907	3.034222	-0.541107	-0.140597	-0.169001	-0.658399	0.051641	-0.571184	-0.280955	0.421710	0.068845	0.859352
24604	8.963589	-2.201503	3.189912	-0.559087	-0.126395	-0.135677	-0.660656	0.051076	-0.569203	-0.270163	0.425348	0.062438	0.861506
24605	9.192393	-1.785606	3.450770	-0.545422	0.054787	-0.148928	-0.662623	0.048968	-0.569491	-0.258303	0.428311	0.056444	0.864085
24606	9.074391	-1.865067	3.379322	-0.546585	0.126360	-0.094564	-0.661498	0.050526	-0.572578	-0.248524	0.427400	0.048563	0.867875
24607	9.245736	-1.552942	3.220959	-0.544853	0.096303	-0.055353	-0.658412	0.055314	-0.573958	-0.238192	0.429586	0.041580	0.870053
24608	9.043272	-1.682308	2.814300	-0.547778	0.210055	-0.080894	-0.656306	0.058849	-0.578999	-0.228601	0.427080	0.033183	0.874210
24609	9.148910	-2.090265	2.999942	-0.543831	0.255059	-0.079395	-0.651545	0.068433	-0.582873	-0.217832	0.426326	0.025692	0.877574
24610	9.350677	-1.625319	3.347280	-0.545041	0.224388	-0.071174	-0.646211	0.076474	-0.589018	-0.208348	0.423388	0.017211	0.881497
24611	8.860631	-0.911380	3.393130	-0.570192	0.217663	-0.213865	-0.642580	0.085915	-0.591338	-0.194827	0.423174	0.010631	0.884790
24612	8.345713	-0.605896	3.027948	-0.533731	0.114321	-0.265931	-0.639507	0.093808	-0.593951	-0.181875	0.421882	0.004467	0.888210
24613	10.418560	-0.951293	3.217508	-0.531581	0.006012	-0.220638	-0.637838	0.099009	-0.591378	-0.168390	0.425071	-0.000456	0.889359
24614	9.258244	-1.498098	3.500634	-0.549657	-0.039877	-0.137732	-0.639562	0.106061	-0.591994	-0.157486	0.426390	-0.007407	0.890694
24615	8.784060	-0.974458	3.277948	-0.548049	-0.105379	-0.071867	-0.640583	0.113384	-0.589800	-0.146394	0.431423	-0.013479	0.890091
24616	9.240307	-0.773786	3.362089	-0.546245	-0.074325	-0.112615	-0.643444	0.121124	-0.584634	-0.135896	0.433187	-0.020436	0.890766
24617	9.289766	-1.025225	3.398659	-0.540928	-0.116043	-0.085781	-0.646832	0.120703	-0.582643	-0.124510	0.438217	-0.026174	0.889819
24618	9.323756	-0.933483	3.416921	-0.539080	-0.156493	0.002970	-0.649511	0.119716	-0.580523	-0.116107	0.441212	-0.033767	0.889220
24619	8.921643	-0.477905	3.204563	-0.555205	-0.127798	0.023823	-0.651899	0.116613	-0.578006	-0.106439	0.446254	-0.040622	0.887625
24620	9.033711	-0.450367	3.083285	-0.553512	-0.130169	-0.011496	-0.653442	0.113789	-0.575211	-0.097577	0.448682	-0.048372	0.887030
24621	9.875149	-0.855441	3.311406	-0.567897	-0.103880	-0.013485	-0.658198	0.103649	-0.573874	-0.087002	0.453187	-0.055091	0.885447
24622	10.058801	-1.239802	3.097972	-0.542224	-0.126385	0.071877	-0.659169	0.099419	-0.572224	-0.079667	0.455286	-0.063372	0.884507
24623	8.960657	-1.892719	3.094646	-0.552212	-0.075441	0.203835	-0.660997	0.097732	-0.572227	-0.072932	0.458841	-0.071837	0.882601
24624	8.738972	-0.840986	2.933388	-0.565526	-0.077753	0.071094	-0.661281	0.097870	-0.571239	-0.065265	0.460004	-0.080561	0.881843
24625	9.346807	-1.116035	2.848653	-0.556559	-0.040679	-0.040400	-0.662677	0.094208	-0.570845	-0.054034	0.463154	-0.086852	0.880355
24626	9.644071	-1.278710	3.028886	-0.556088	0.036795	-0.037300	-0.662373	0.089562	-0.572302	-0.044308	0.462301	-0.094495	0.880560
24627	9.048389	-1.355311	2.933881	-0.556026	0.012881	0.008722	-0.663343	0.085909	-0.574864	-0.033780	0.464226	-0.101237	0.879264
24628	9.125275	-1.382183	2.965491	-0.564180	0.009194	0.022814	-0.663757	0.083654	-0.574744	-0.025057	0.463591	-0.109500	0.878900
24629	8.912833	-1.657632	3.150081	-0.559361	0.047823	0.027853	-0.663190	0.083376	-0.576157	-0.014692	0.464671	-0.116455	0.877669
24630	8.810382	-2.010039	3.120321	-0.546368	0.051742	0.082764	-0.662192	0.081405	-0.577311	-0.007066	0.462991	-0.124926	0.877487
24631	9.222174	-1.718098	3.068183	-0.524057	0.008659	0.060413	-0.660773	0.079997	-0.578743	0.002358	0.464492	-0.131549	0.875749
24632	9.365766	-1.761657	3.203796	-0.527012	0.016582	-0.015732	-0.661059	0.080844	-0.579013	0.011465	0.463544	-0.138704	0.875075
24633	9.264014	-1.595862	3.332569	-0.535947	0.067393	-0.051539	-0.661336	0.079720	-0.580007	0.023166	0.464125	-0.144437	0.873607
24634	9.131633	-1.748518	3.522930	-0.537470	0.110539	-0.043032	-0.659073	0.079301	-0.582560	0.033125	0.461446	-0.151420	0.873523
24635	8.836744	-1.675999	3.614339	-0.559037	0.139246	-0.022284	-0.656529	0.079307	-0.586236	0.044756	0.460443	-0.157713	0.872419
24636	8.695805	-1.698101	3.416628	-0.561064	0.093214	-0.013201	-0.653571	0.081427	-0.590315	0.054357	0.457789	-0.165325	0.871861
24637	9.388682	-1.632339	3.422216	-0.546578	0.095996	-0.019976	-0.650753	0.082979	-0.592711	0.065716	0.457330	-0.171390	0.870147
24638	9.471558	-1.559328	3.972233	-0.559586	0.092897	-0.069649	-0.647087	0.084673	-0.596237	0.076281	0.454707	-0.178379	0.869254
24639	8.663974	-1.295122	3.668314	-0.543430	0.043915	-0.049814	-0.645808	0.082844	-0.597954	0.087945	0.455030	-0.184088	0.866790
24640	8.839988	-1.171984	3.439561	-0.563254	0.030811	0.018215	-0.644951	0.081017	-0.600230	0.096787	0.452991	-0.191954	0.865208
24641	8.928317	-1.278422	3.513123	-0.539601	0.037933	0.015795	-0.646215	0.079325	-0.599113	0.107264	0.452980	-0.198110	0.862587
24642	8.920801	-1.212700	3.580059	-0.537939	0.034626	-0.017778	-0.642412	0.081577	-0.600806	0.116500	0.450917	-0.205127	0.860828
24643	8.857424	-1.248158	3.643367	-0.558018	0.033134	-0.042794	-0.640012	0.081574	-0.601669	0.128127	0.450971	-0.210980	0.857727
24644	8.923815	-1.332466	3.755374	-0.519672	0.052548	-0.017698	-0.638882	0.081431	-0.601960	0.137254	0.448492	-0.217551	0.855972
24645	9.035621	-1.142295	3.745852	-0.537985	0.040139	-0.028404	-0.638315	0.081152	-0.603093	0.148459	0.448202	-0.223067	0.852828
24646	8.869917	-1.146765	3.637386	-0.554713	-0.021902	-0.035325	-0.638309	0.080028	-0.603948	0.157844	0.446820	-0.230209	0.849966
24647	8.958971	-1.142281	3.671046	-0.542068	-0.031864	-0.035098	-0.637468	0.080722	-0.601557	0.168854	0.447562	-0.235842	0.845905
24648	9.021647	-1.152313	3.675907	-0.549282	-0.019144	-0.042327	-0.639148	0.077769	-0.602278	0.178291	0.446026	-0.242727	0.842826
24649	8.997194	-1.166447	3.709927	-0.523737	-0.010422	-0.024397	-0.638018	0.077484	-0.602009	0.189030	0.446205	-0.247967	0.838857
24650	9.026324	-1.161919	3.690506	-0.548235	-0.001210	-0.033579	-0.639151	0.078331	-0.601710	0.198360	0.444176	-0.254753	0.835741
24651	8.997551	-1.171586	3.661656	-0.538377	-0.015531	-0.049305	-0.638868	0.078048	-0.601433	0.209578	0.444297	-0.259933	0.831332
24652	8.982848	-1.214948	3.669409	-0.535497	0.002367	-0.037890	-0.641128	0.078617	-0.601691	0.218841	0.442127	-0.266352	0.828063
24653	9.026201	-1.135152	3.719205	-0.547285	0.004143	-0.028291	-0.639859	0.078895	-0.601417	0.229840	0.441554	-0.271674	0.823649
24654	8.959084	-1.142373	3.656549	-0.538191	0.011431	-0.042395	-0.639155	0.079175	-0.601138	0.239198	0.439098	-0.277957	0.820193
24655	9.004437	-1.205281	3.691020	-0.561634	0.027569	-0.021538	-0.637182	0.079876	-0.601427	0.250278	0.437812	-0.283350	0.815717
24656	9.021574	-1.191041	3.666674	-0.559872	0.020389	-0.025005	-0.638880	0.081151	-0.602245	0.259529	0.434852	-0.289994	0.812066
24657	9.011739	-1.297496	3.638878	-0.547196	0.005835	-0.016820	-0.638315	0.080866	-0.601689	0.270211	0.433746	-0.295197	0.807285
24658	8.992373	-1.273085	3.657963	-0.543423	0.016410	0.007043	-0.637760	0.082978	-0.601672	0.278715	0.430600	-0.301765	0.803642
24659	9.004631	-1.316951	3.612524	-0.565191	0.031125	-0.014535	-0.636634	0.083966	-0.602795	0.289587	0.428761	-0.307040	0.798768
24660	8.944350	-1.302071	3.612438	-0.548879	0.023816	-0.012540	-0.636357	0.085377	-0.603626	0.298424	0.425436	-0.313377	0.794822
24661	8.997022	-1.418420	3.611250	-0.546472	-0.021083	-0.029933	-0.637763	0.083968	-0.602786	0.308966	0.424417	-0.318433	0.789310
24662	8.997355	-1.331421	3.610279	-0.538306	-0.019300	-0.031606	-0.638046	0.084253	-0.603625	0.317670	0.421814	-0.324587	0.784730
24663	9.026443	-1.249284	3.633487	-0.563677	-0.013896	-0.017767	-0.638613	0.084675	-0.602772	0.328119	0.420279	-0.329869	0.779031
24664	9.005039	-1.244558	3.594800	-0.574557	-0.004722	-0.030337	-0.638321	0.082277	-0.602237	0.337117	0.417058	-0.336389	0.774117
24665	8.974565	-1.235395	3.483584	-0.552883	-0.026417	-0.033489	-0.637480	0.083826	-0.602649	0.347532	0.415677	-0.341350	0.768059
24666	9.070148	-1.244923	3.601967	-0.538241	-0.000271	-0.042312	-0.639459	0.084107	-0.601084	0.356352	0.412570	-0.347054	0.763120
24667	9.031176	-1.244390	3.647925	-0.532781	0.002400	-0.042274	-0.637902	0.083117	-0.601107	0.366819	0.410738	-0.351322	0.757173
24668	9.034354	-1.191696	3.574840	-0.538196	0.011505	-0.049460	-0.638881	0.081148	-0.601541	0.375733	0.407360	-0.356761	0.752066
24669	9.041603	-1.174779	3.581891	-0.547327	0.004342	-0.049519	-0.638885	0.082277	-0.601951	0.386319	0.405235	-0.361061	0.745773
24670	9.082762	-1.136356	3.583823	-0.534574	0.016990	-0.059166	-0.638603	0.082275	-0.601672	0.395284	0.401731	-0.366198	0.740447
24671	9.070704	-1.133863	3.583812	-0.547254	0.013284	-0.041601	-0.639594	0.083129	-0.603343	0.405685	0.399207	-0.370373	0.734083
24672	9.022453	-1.148120	3.574370	-0.539914	0.027716	-0.047807	-0.638606	0.083123	-0.602367	0.414491	0.395281	-0.375465	0.728681
24673	9.088844	-1.232428	3.686377	-0.556118	0.042033	-0.028625	-0.637904	0.083826	-0.602365	0.424843	0.391960	-0.379513	0.722389
24674	9.085577	-1.110032	3.544863	-0.559794	0.040354	-0.039252	-0.636496	0.084953	-0.603208	0.433653	0.387479	-0.384724	0.716793
24675	9.008620	-1.155827	3.487483	-0.545523	-0.004757	-0.040596	-0.637634	0.086928	-0.603178	0.443584	0.384812	-0.388815	0.709913
24676	9.042306	-1.163229	3.497186	-0.540174	-0.021914	-0.038653	-0.637770	0.085517	-0.602348	0.451629	0.381250	-0.394161	0.703787
24677	9.092703	-1.080895	3.573525	-0.570879	0.009742	-0.035651	-0.638341	0.086927	-0.602188	0.461646	0.377918	-0.398398	0.696663
24678	9.061293	-1.119455	3.559499	-0.564485	0.016963	-0.040939	-0.639196	0.088759	-0.601600	0.470081	0.373469	-0.403577	0.690413
24679	9.066092	-1.136432	3.554850	-0.529229	-0.010219	-0.042130	-0.637226	0.090307	-0.602443	0.479546	0.370659	-0.407257	0.683220
24680	9.071043	-1.172926	3.521420	-0.549340	-0.028980	-0.049329	-0.639208	0.091294	-0.601011	0.487474	0.366918	-0.412462	0.676472
24681	9.026806	-1.213217	3.604087	-0.559969	0.000537	-0.021344	-0.640899	0.091021	-0.602688	0.496803	0.363307	-0.416488	0.669128
24682	9.083068	-1.076000	3.573484	-0.569072	0.009757	-0.038285	-0.640483	0.092995	-0.603373	0.504900	0.358628	-0.421520	0.662408
24683	9.051508	-1.124136	3.574063	-0.563669	-0.004779	-0.028414	-0.640060	0.092707	-0.601692	0.514121	0.354919	-0.425471	0.654742
24684	9.104381	-1.148531	3.591180	-0.557112	0.023962	-0.021430	-0.639364	0.095105	-0.602938	0.521880	0.349904	-0.430171	0.648199
24685	9.070739	-1.104802	3.593153	-0.563443	0.029396	-0.021539	-0.640343	0.093279	-0.603934	0.531110	0.345510	-0.433686	0.640673
24686	9.051564	-1.129030	3.564452	-0.531660	0.014633	0.000149	-0.638230	0.094404	-0.604923	0.538183	0.340575	-0.438166	0.634333
24687	9.075566	-1.114530	3.588422	-0.567927	0.023770	0.004982	-0.638371	0.094406	-0.605344	0.546864	0.335803	-0.441855	0.626850
24688	9.102390	-1.165828	3.528548	-0.534096	0.057858	0.004286	-0.637808	0.094971	-0.606186	0.554133	0.330152	-0.445786	0.620654
24689	8.978867	-1.239847	3.548871	-0.530531	0.026899	0.036329	-0.636679	0.095395	-0.607315	0.562007	0.325308	-0.449070	0.613725
24690	9.065289	-1.336985	3.561922	-0.552535	0.005611	0.011437	-0.636686	0.097089	-0.608141	0.568689	0.319928	-0.453725	0.606938
24691	8.979219	-1.181954	3.531310	-0.542689	-0.001414	-0.014056	-0.638935	0.095123	-0.608707	0.576806	0.315596	-0.457042	0.599004
24692	9.027057	-1.177059	3.589185	-0.547175	0.005755	-0.007067	-0.639202	0.092030	-0.610706	0.583521	0.310334	-0.461367	0.591892
24693	9.022016	-1.193823	3.608710	-0.547049	0.020064	0.004342	-0.638496	0.091888	-0.610713	0.591441	0.305376	-0.464481	0.584123
24694	8.936182	-1.046255	3.544351	-0.546327	-0.001445	-0.008782	-0.639339	0.091188	-0.611557	0.597937	0.300119	-0.468729	0.576795
24695	9.055663	-1.191497	3.627970	-0.561512	0.030925	0.006767	-0.638770	0.090059	-0.611574	0.605814	0.294697	-0.471765	0.568842
24696	9.055215	-1.229920	3.667063	-0.539635	0.043431	0.006939	-0.637070	0.088933	-0.613145	0.612340	0.288757	-0.475346	0.561876
24697	8.979008	-1.089663	3.602772	-0.548705	0.045243	0.010366	-0.635939	0.089079	-0.615543	0.620022	0.283154	-0.477953	0.554038
24698	8.944793	-1.181222	3.613506	-0.564099	0.058043	-0.003182	-0.634657	0.086256	-0.615161	0.626761	0.276749	-0.481417	0.546642
24699	8.977962	-1.156689	3.705011	-0.545126	0.049016	-0.010861	-0.634369	0.085133	-0.616581	0.634468	0.271216	-0.483685	0.538462
24700	8.982862	-1.127689	3.709514	-0.537780	0.064324	-0.013518	-0.631823	0.084287	-0.618298	0.641051	0.265080	-0.486570	0.531071
24701	8.948362	-1.165686	3.782476	-0.552391	0.049012	-0.007418	-0.630122	0.082877	-0.619169	0.648531	0.259288	-0.488796	0.522738
24702	8.974020	-1.177250	3.891310	-0.566810	0.074372	-0.014821	-0.628986	0.081754	-0.621159	0.655185	0.252595	-0.491690	0.514946
24703	9.035487	-1.093703	3.786390	-0.557689	0.077907	-0.010284	-0.627002	0.079919	-0.621756	0.662766	0.246335	-0.493431	0.506544
24704	8.862047	-1.134087	3.724246	-0.559810	0.024746	-0.010905	-0.626164	0.082176	-0.623145	0.668650	0.240105	-0.496766	0.498478
24705	8.962702	-1.153541	3.806486	-0.581709	0.016846	-0.021714	-0.623614	0.080340	-0.623747	0.675613	0.234133	-0.499357	0.489256
24706	8.952159	-1.198818	3.898829	-0.554238	0.053641	-0.020746	-0.623045	0.079069	-0.623343	0.681651	0.227709	-0.502037	0.481102
24707	8.935860	-1.097379	3.871138	-0.548816	0.045421	-0.010891	-0.621065	0.078220	-0.623507	0.688395	0.221676	-0.503822	0.472372
24708	8.937901	-1.160121	3.888751	-0.560623	0.045491	-0.012807	-0.619510	0.077940	-0.625210	0.694097	0.215082	-0.506547	0.464089
24709	8.913531	-1.152505	3.922528	-0.516097	0.043376	-0.001663	-0.618659	0.076948	-0.624243	0.700356	0.209324	-0.507957	0.455702
24710	8.876889	-1.164040	3.973451	-0.554198	0.048901	0.004039	-0.617530	0.077233	-0.625936	0.705710	0.202541	-0.510487	0.447609
24711	8.874362	-1.139691	3.999763	-0.559675	0.045315	0.004882	-0.616405	0.078360	-0.626495	0.711871	0.195990	-0.512151	0.438781
24712	8.835793	-1.132212	3.997314	-0.537866	0.052511	-0.005529	-0.614419	0.076246	-0.627939	0.717074	0.189436	-0.514290	0.430609
24713	8.874512	-1.139812	3.980433	-0.552393	0.052577	-0.004807	-0.613440	0.078356	-0.627503	0.723122	0.182930	-0.515602	0.421646
24714	8.975306	-1.142411	4.052819	-0.559746	0.045486	-0.012794	-0.611744	0.077789	-0.627522	0.728182	0.176129	-0.517842	0.413000
24715	8.835573	-1.066581	4.056993	-0.543521	0.031059	-0.021381	-0.610333	0.078355	-0.629496	0.733866	0.170016	-0.519186	0.403710
24716	8.796679	-1.109746	4.072025	-0.545195	0.058170	-0.030428	-0.608921	0.078356	-0.630632	0.738933	0.163446	-0.520894	0.394884
24717	8.860010	-1.105766	3.999403	-0.535270	0.052840	-0.042647	-0.607791	0.078353	-0.630641	0.744733	0.157418	-0.521634	0.385345
24718	8.776999	-1.157805	4.096752	-0.536262	0.031060	-0.026630	-0.607091	0.079620	-0.630774	0.749241	0.151092	-0.523523	0.376474
24719	8.825457	-1.177656	4.063079	-0.547214	0.018457	-0.021364	-0.606247	0.080324	-0.630913	0.754304	0.144848	-0.524789	0.366936
24720	8.826146	-1.086098	4.018560	-0.549224	-0.003008	-0.037165	-0.606385	0.079763	-0.631762	0.758350	0.138636	-0.527097	0.357568
24721	8.821017	-1.066429	4.066676	-0.528172	0.023904	-0.035316	-0.607374	0.079904	-0.631190	0.763269	0.132723	-0.527958	0.347944
24722	8.796865	-1.080807	4.062036	-0.552659	0.027590	-0.032093	-0.606241	0.078772	-0.630367	0.767387	0.126134	-0.529674	0.338604
24723	8.743153	-1.143001	4.111130	-0.547176	0.014649	-0.000123	-0.605256	0.079188	-0.629246	0.771765	0.119556	-0.530754	0.329218
24724	8.805118	-1.181545	4.193635	-0.543110	0.070221	0.029664	-0.604686	0.078491	-0.631789	0.775678	0.112135	-0.531739	0.320941
24725	8.780652	-1.139913	4.256031	-0.556731	0.062898	0.049009	-0.603562	0.079613	-0.630942	0.780022	0.104511	-0.532103	0.312265
24726	8.771327	-1.142543	4.212577	-0.539635	0.063283	-0.002102	-0.599326	0.079180	-0.630979	0.783828	0.097489	-0.532954	0.303429
24727	8.739745	-1.137329	4.241558	-0.559814	0.043746	-0.023457	-0.598483	0.080167	-0.631819	0.788165	0.090653	-0.533335	0.293482
24728	8.761580	-1.171498	4.210497	-0.554497	0.018462	-0.019699	-0.596920	0.078484	-0.635224	0.791394	0.083814	-0.534780	0.284045
24729	8.754581	-1.123164	4.202717	-0.552833	0.002367	-0.033730	-0.594947	0.078754	-0.633127	0.795070	0.077390	-0.535603	0.273867
24730	8.769147	-1.130597	4.188282	-0.554534	0.013060	-0.019658	-0.593814	0.077904	-0.632442	0.798006	0.070548	-0.536965	0.264344
24731	8.806753	-1.197897	4.285640	-0.554318	0.030772	0.013846	-0.594655	0.076066	-0.629924	0.801475	0.063397	-0.537262	0.254889
24732	8.839444	-1.080380	4.173130	-0.545405	0.009214	0.003494	-0.593806	0.075356	-0.629094	0.804002	0.056441	-0.538513	0.245762
24733	8.719000	-1.147682	4.111215	-0.545736	-0.037458	-0.017485	-0.593098	0.074505	-0.627702	0.806630	0.050073	-0.539685	0.235756
24734	8.840065	-1.114823	4.076857	-0.547759	-0.077188	-0.004849	-0.593103	0.075058	-0.624603	0.808044	0.043560	-0.542170	0.226316
24735	8.844518	-1.119397	4.122813	-0.571327	-0.053410	-0.031812	-0.594230	0.074209	-0.622634	0.810331	0.036987	-0.543562	0.215723
24736	8.831018	-1.074045	4.018419	-0.544043	-0.049940	-0.030621	-0.596199	0.072523	-0.622918	0.811917	0.030671	-0.545406	0.205871
24737	8.866840	-1.144265	4.033654	-0.560430	-0.047906	-0.047636	-0.597607	0.071392	-0.620809	0.814054	0.024401	-0.546500	0.195087
24738	8.860086	-1.125221	3.980289	-0.553174	-0.065299	-0.020901	-0.597463	0.069972	-0.617591	0.815201	0.017872	-0.548468	0.185232
24739	8.869103	-1.134461	4.057705	-0.554772	-0.037523	-0.003401	-0.599151	0.068275	-0.614643	0.817020	0.011157	-0.549240	0.175185
24740	8.942308	-1.043450	3.998598	-0.560344	-0.046331	-0.021075	-0.600418	0.067433	-0.614923	0.818137	0.004428	-0.550761	0.165210
24741	8.836377	-1.013903	3.979079	-0.545565	-0.008603	-0.017613	-0.600962	0.062641	-0.614125	0.820067	-0.002081	-0.550876	0.154986
24742	8.865468	-0.989949	3.973939	-0.545501	-0.001455	-0.010569	-0.602375	0.063070	-0.614953	0.821407	-0.008838	-0.551450	0.145308
24743	8.913623	-0.951373	4.007274	-0.538282	-0.005055	-0.013988	-0.600119	0.063198	-0.612860	0.823116	-0.015279	-0.551338	0.135181
24744	8.821362	-1.178221	3.968850	-0.557320	-0.008619	-0.010696	-0.602662	0.063483	-0.611994	0.824140	-0.022213	-0.551897	0.125338
24745	8.809105	-1.153749	4.004840	-0.545523	-0.005009	-0.017659	-0.602654	0.061222	-0.610049	0.825601	-0.028733	-0.551655	0.115044
24746	8.917799	-1.052690	4.042229	-0.535424	0.025737	-0.033620	-0.600953	0.060097	-0.612042	0.826831	-0.035134	-0.551442	0.105016
24747	8.787602	-1.037430	4.032568	-0.538214	0.009438	-0.024730	-0.602640	0.058552	-0.612327	0.828220	-0.041484	-0.550792	0.094651
24748	8.855938	-1.016654	3.945253	-0.547584	-0.033673	-0.033400	-0.602640	0.057834	-0.608256	0.828546	-0.047968	-0.551424	0.084516
24749	8.885485	-0.913073	3.919894	-0.547635	-0.028982	-0.052871	-0.602911	0.055014	-0.607581	0.829294	-0.054076	-0.551300	0.073586
24750	8.822969	-0.757721	3.964156	-0.550310	-0.022778	-0.040551	-0.604597	0.053042	-0.606744	0.829506	-0.060536	-0.551591	0.063273
24751	8.986899	-0.797392	3.969212	-0.531264	-0.026439	-0.042047	-0.603178	0.051349	-0.607055	0.830028	-0.066470	-0.551236	0.052670
24752	8.857799	-0.598785	3.906758	-0.558608	-0.038927	-0.042288	-0.605712	0.049518	-0.605648	0.829808	-0.073020	-0.551635	0.042245
24753	8.987821	-0.669660	3.912208	-0.560490	-0.052453	-0.038671	-0.605295	0.050927	-0.605636	0.829741	-0.079416	-0.551578	0.031382
24754	9.011169	-0.707960	3.994762	-0.554982	-0.055410	-0.013822	-0.608118	0.050644	-0.603508	0.829078	-0.086192	-0.552032	0.021487
24755	8.917405	-1.047522	4.095333	-0.554957	-0.058141	-0.013873	-0.608681	0.050221	-0.603086	0.828689	-0.092738	-0.551861	0.011097
24756	8.803185	-0.951146	3.932511	-0.567604	-0.044489	-0.022954	-0.610928	0.046977	-0.600431	0.827883	-0.099605	-0.551986	0.000891
24757	8.915090	-0.843477	3.870749	-0.554893	-0.046380	-0.017447	-0.612323	0.043318	-0.600880	0.827372	-0.106080	-0.551463	-0.009579
24758	9.069650	-0.759685	3.898604	-0.545711	-0.030250	-0.010320	-0.612024	0.039226	-0.599519	0.826527	-0.112698	-0.551160	-0.019358
24759	8.992192	-0.739621	3.937147	-0.541971	-0.019594	0.003797	-0.614831	0.035569	-0.599817	0.826104	-0.119142	-0.549994	-0.029395
24760	9.037092	-0.753678	4.053231	-0.542581	0.010690	0.042530	-0.613975	0.033452	-0.599424	0.825520	-0.126242	-0.548734	-0.038351
24761	9.055672	-0.692125	3.866456	-0.546844	0.046657	0.053780	-0.612262	0.029081	-0.599905	0.825614	-0.133219	-0.546198	-0.047775
24762	8.819368	-0.707780	3.830700	-0.554481	-0.018230	0.056695	-0.613671	0.028522	-0.600181	0.824474	-0.140675	-0.545214	-0.056528
24763	8.925196	-0.725122	3.869415	-0.559945	-0.016343	0.051329	-0.611401	0.025841	-0.600649	0.823610	-0.147844	-0.543561	-0.065958
24764	8.934733	-0.662060	3.914610	-0.550036	-0.018046	0.035540	-0.611525	0.021893	-0.599986	0.822235	-0.154964	-0.542488	-0.074989
24765	8.973095	-0.654825	3.950724	-0.545462	-0.003519	0.021357	-0.611931	0.017950	-0.600446	0.821283	-0.161484	-0.540582	-0.084785
24766	8.955933	-0.715104	3.956253	-0.549180	-0.016072	0.016071	-0.610653	0.015971	-0.599633	0.819678	-0.168340	-0.539382	-0.094105
24767	8.882271	-0.589515	3.867959	-0.545576	-0.023346	0.021471	-0.612196	0.013432	-0.597679	0.818285	-0.174829	-0.537648	-0.103821
24768	8.934009	-0.777831	3.952149	-0.554664	-0.019590	0.008939	-0.611910	0.012586	-0.597971	0.816384	-0.181663	-0.536363	-0.113272
24769	8.880836	-0.748344	3.976056	-0.549225	-0.015946	0.001010	-0.613320	0.012165	-0.597402	0.814785	-0.187906	-0.534414	-0.123364
24770	8.828749	-0.695498	3.871630	-0.545690	-0.029406	-0.006826	-0.612465	0.010331	-0.597428	0.812546	-0.194404	-0.533210	-0.132901
24771	8.824191	-0.639930	3.863766	-0.549329	-0.019315	-0.024617	-0.614008	0.007936	-0.596457	0.810612	-0.200305	-0.531254	-0.143369
24772	8.935272	-0.580076	3.884698	-0.547668	-0.026258	-0.052834	-0.614420	0.004832	-0.595080	0.808038	-0.206287	-0.530014	-0.153640
24773	9.027263	-0.532397	3.871960	-0.545706	-0.002861	-0.049391	-0.614133	0.003416	-0.593269	0.805979	-0.211728	-0.527737	-0.164506
24774	9.040861	-0.507529	3.997318	-0.554757	0.002522	-0.042452	-0.614127	0.002006	-0.593003	0.803473	-0.217789	-0.525796	-0.174751
24775	9.133289	-0.566870	3.877036	-0.547485	-0.006606	-0.031679	-0.612849	0.000314	-0.593593	0.801185	-0.223369	-0.523331	-0.185292
24776	9.243383	-0.622574	3.969334	-0.528196	0.018344	-0.010364	-0.613973	-0.000812	-0.593315	0.798848	-0.229222	-0.520930	-0.194759
24777	9.002769	-0.641041	3.865956	-0.556221	0.023666	0.010460	-0.614246	-0.002781	-0.594177	0.796769	-0.235183	-0.517596	-0.204798
24778	8.996920	-0.637755	3.998830	-0.574253	0.052635	0.003872	-0.613542	-0.002644	-0.593337	0.794399	-0.241718	-0.514242	-0.214612
24779	8.857808	-0.443646	3.979935	-0.559535	0.099626	-0.020133	-0.611831	-0.006020	-0.596480	0.792716	-0.246998	-0.509663	-0.225472
24780	8.910941	-0.419769	3.986847	-0.545108	0.096169	-0.042930	-0.609009	-0.005173	-0.599024	0.790481	-0.252332	-0.505802	-0.235866
24781	8.936386	-0.372502	3.841301	-0.559856	0.071231	-0.065931	-0.607312	-0.006022	-0.599046	0.788040	-0.257176	-0.501725	-0.247237
24782	8.997976	-0.420439	3.967407	-0.565133	0.100056	-0.062631	-0.602799	-0.004472	-0.602159	0.785391	-0.262525	-0.497631	-0.258081
24783	8.881210	-0.423810	4.083589	-0.547853	0.112682	-0.074921	-0.601096	-0.006161	-0.604158	0.783112	-0.266771	-0.492833	-0.269600
24784	8.847491	-0.493954	4.040921	-0.539689	0.101729	-0.064157	-0.598272	-0.006304	-0.605448	0.780351	-0.271615	-0.488676	-0.280130
24785	8.861405	-0.573582	4.075621	-0.556145	0.074630	-0.048268	-0.596722	-0.004745	-0.609240	0.777545	-0.276360	-0.484111	-0.291007
24786	8.859062	-0.496051	4.103755	-0.561706	0.045602	-0.023377	-0.594321	-0.005030	-0.609965	0.774107	-0.282183	-0.480315	-0.300712
