# Supplementary material for: Identification of Haptic Based Guiding Using Hard Reins
Source: PLoS One. 2015 Jul 22;10(7):e0132020. doi: 10.1371/journal.pone.0132020 (PMC4511788; doi:10.1371/journal.pone.0132020)
Supplement: S9 File — (ZIP) [file pone.0132020.s009.zip › Exp2_MotionData2/Subject11/path1/T7/fh7.txt]

// Start Time: 0
// Sample rate: 25.0Hz
// Scenario: 4.9
// Firmware Version: 2.6.1
Counter	Acc_X	Acc_Y	Acc_Z	Gyr_X	Gyr_Y	Gyr_Z	Mag_X	Mag_Y	Mag_Z	Quat_w	Quat_x	Quat_y	Quat_z
24226	0.647359	-0.359020	-9.648575	0.017841	0.010867	-0.008073	0.090405	-0.323650	0.685651	0.003535	0.826701	-0.561334	0.038161
24227	0.627818	-0.387937	-9.716036	0.033983	0.009158	-0.015009	0.090403	-0.323372	0.685654	0.003006	0.826881	-0.561043	0.038595
24228	0.641967	-0.433898	-9.764755	0.019615	0.019624	0.000773	0.091580	-0.321436	0.687493	0.002863	0.826882	-0.561010	0.039065
24229	0.647010	-0.404984	-9.735625	0.021411	0.009129	-0.004535	0.089595	-0.321702	0.686208	0.002532	0.826943	-0.560901	0.039359
24230	0.627806	-0.388084	-9.764107	-0.000102	-0.000507	0.002332	0.089338	-0.322255	0.684893	0.002491	0.826914	-0.560950	0.039275
24231	0.649704	-0.366475	-9.720784	0.010604	0.010834	0.011260	0.090259	-0.321844	0.686459	0.002347	0.826795	-0.561112	0.039477
24232	0.705000	-0.400598	-9.726461	0.046496	0.010883	-0.011412	0.089868	-0.322536	0.685407	0.001673	0.826929	-0.560872	0.040103
24233	0.639772	-0.400455	-9.846070	0.027676	0.005652	-0.002735	0.089059	-0.320588	0.685964	0.001203	0.826971	-0.560789	0.040411
24234	0.704779	-0.429637	-9.784476	0.001726	0.003868	-0.004719	0.089062	-0.321004	0.685698	0.001185	0.827029	-0.560703	0.040419
24235	0.661203	-0.446016	-9.745833	0.007065	0.003862	0.000615	0.090124	-0.320732	0.685290	0.001036	0.827035	-0.560691	0.040470
24236	0.617632	-0.457952	-9.827312	0.019604	0.017886	0.004295	0.089307	-0.320731	0.691212	0.000871	0.826989	-0.560728	0.040910
24237	0.680073	-0.506505	-9.813989	0.041140	0.019655	-0.009670	0.089041	-0.320452	0.690957	0.000342	0.827097	-0.560517	0.041604
24238	0.636463	-0.525510	-9.847480	0.035769	0.038906	-0.002580	0.090380	-0.320596	0.687651	0.000151	0.827113	-0.560421	0.042574
24239	0.631936	-0.482258	-9.873382	0.026866	0.026689	-0.015014	0.087049	-0.318912	0.688507	-0.000061	0.827274	-0.560134	0.043223
24240	0.670535	-0.491792	-9.746440	0.023253	0.016149	-0.014214	0.086923	-0.320161	0.688891	-0.000288	0.827412	-0.559894	0.043675
24241	0.665718	-0.489408	-9.765598	0.028643	0.021411	-0.016797	0.087193	-0.318494	0.684700	-0.000587	0.827597	-0.559575	0.044256
24242	0.685226	-0.467478	-9.623710	0.035711	0.009098	-0.004458	0.087062	-0.318354	0.683916	-0.001109	0.827649	-0.559459	0.044732
24243	0.694979	-0.453240	-9.662086	0.024947	-0.003157	-0.001055	0.087985	-0.319472	0.687568	-0.001633	0.827679	-0.559403	0.044864
24244	0.656513	-0.426722	-9.740764	-0.000114	0.005597	0.005862	0.086927	-0.319882	0.687055	-0.001609	0.827614	-0.559498	0.044880
24245	0.704726	-0.439067	-9.722094	-0.011740	0.005581	0.003997	0.086131	-0.320434	0.687849	-0.001427	0.827581	-0.559559	0.044744
24246	0.689822	-0.494510	-9.799514	-0.014448	0.005585	0.011022	0.085889	-0.322652	0.684810	-0.001171	0.827453	-0.559760	0.044599
24247	0.667730	-0.542629	-9.859963	0.009686	-0.004897	0.014682	0.086165	-0.324042	0.684135	-0.001471	0.827309	-0.559978	0.044529
24248	0.703972	-0.542655	-9.776155	0.003451	0.021325	0.013838	0.086692	-0.324324	0.685701	-0.001338	0.827147	-0.560192	0.044845
24249	0.655648	-0.544837	-9.826236	-0.005518	0.009091	0.016387	0.085899	-0.324458	0.684923	-0.001232	0.826971	-0.560452	0.044835
24250	0.645940	-0.551940	-9.814217	0.007086	0.009136	-0.001143	0.085366	-0.323482	0.683891	-0.001282	0.826981	-0.560425	0.044991
24251	0.696862	-0.525600	-9.723022	0.035748	0.010880	-0.009752	0.084571	-0.324034	0.684685	-0.001817	0.827095	-0.560216	0.045474
24252	0.675085	-0.530358	-9.761343	0.028555	-0.001370	-0.004555	0.085498	-0.323622	0.684413	-0.002336	0.827151	-0.560114	0.045696
24253	0.677393	-0.544853	-9.775950	0.014189	-0.004895	0.005898	0.085357	-0.322650	0.685212	-0.002705	0.827105	-0.560183	0.045675
24254	0.725741	-0.540185	-9.699403	0.012408	-0.003168	0.002352	0.086676	-0.320991	0.684946	-0.002985	0.827097	-0.560191	0.045686
24255	0.668042	-0.501512	-9.784986	-0.011811	-0.010173	0.016276	0.086159	-0.323209	0.684669	-0.002990	0.826941	-0.560454	0.045286
24256	0.718802	-0.496892	-9.718073	-0.012674	-0.022423	0.003873	0.086290	-0.323071	0.684931	-0.003071	0.826918	-0.560535	0.044697
24257	0.699452	-0.501522	-9.708345	0.007013	0.005569	0.011172	0.084834	-0.322785	0.683118	-0.003201	0.826804	-0.560697	0.044770
24258	0.699086	-0.549892	-9.795424	0.012353	-0.004923	0.016452	0.086823	-0.322657	0.683614	-0.003512	0.826633	-0.560948	0.044751
24259	0.664863	-0.607398	-9.810210	-0.014441	0.005601	0.009244	0.086289	-0.321960	0.683366	-0.003285	0.826542	-0.561097	0.044585
24260	0.660061	-0.604837	-9.771684	-0.028792	0.000328	0.014409	0.086029	-0.322930	0.683361	-0.002855	0.826389	-0.561356	0.044191
24261	0.679686	-0.563923	-9.713699	-0.021679	-0.004080	0.021495	0.086029	-0.323903	0.684927	-0.002630	0.826168	-0.561714	0.043784
24262	0.665434	-0.530194	-9.732416	-0.016270	0.009064	0.017188	0.086035	-0.324597	0.684395	-0.002311	0.825977	-0.562004	0.043675
24263	0.706474	-0.530633	-9.771232	0.003397	-0.004062	0.018153	0.085493	-0.322650	0.684160	-0.002496	0.825793	-0.562284	0.043552
24264	0.694701	-0.487361	-9.809088	0.006998	0.002079	0.016452	0.085101	-0.323481	0.683895	-0.002639	0.825611	-0.562548	0.043590
24265	0.680120	-0.501547	-9.765862	-0.035883	-0.004895	-0.001508	0.084581	-0.325005	0.683362	-0.002163	0.825650	-0.562537	0.043013
24266	0.631670	-0.520632	-9.837769	-0.060914	0.031859	0.006385	0.084850	-0.327647	0.686746	-0.000841	0.825559	-0.562692	0.042778
24267	0.656035	-0.494011	-9.722305	-0.094026	0.021329	0.001696	0.084608	-0.331116	0.685665	0.000886	0.825538	-0.562783	0.041979
24268	0.617790	-0.438460	-9.745372	-0.047533	0.017839	0.009094	0.085560	-0.332924	0.681955	0.001827	0.825432	-0.562959	0.041664
24269	0.690838	-0.356984	-9.658540	0.003482	0.016075	0.003284	0.084102	-0.333611	0.682495	0.001885	0.825398	-0.562994	0.041874
24270	0.661692	-0.380788	-9.651352	0.012468	0.007362	-0.008133	0.085166	-0.333894	0.682476	0.001732	0.825489	-0.562847	0.042060
24271	0.648911	-0.477132	-9.726857	0.025015	-0.011842	-0.016937	0.084101	-0.333750	0.683282	0.001137	0.825706	-0.562530	0.042050
24272	0.766859	-0.530900	-9.704458	0.034831	-0.022382	-0.015188	0.085949	-0.332372	0.683793	0.000287	0.825900	-0.562250	0.041997
24273	0.795922	-0.514701	-9.839117	0.067024	-0.011879	-0.004344	0.086608	-0.331264	0.683269	-0.001011	0.825974	-0.562105	0.042466
24274	0.759583	-0.526841	-9.968731	0.053592	-0.017104	-0.000044	0.086597	-0.329459	0.683287	-0.002124	0.825990	-0.562061	0.042711
24275	0.723650	-0.487919	-9.917500	-0.035884	0.003857	0.005566	0.086459	-0.329181	0.684342	-0.001549	0.825941	-0.562166	0.042287
24276	0.656475	-0.431576	-9.755240	-0.078818	0.009093	0.000013	0.086732	-0.329738	0.683282	-0.000182	0.825949	-0.562216	0.041476
24277	0.649227	-0.433756	-9.699923	-0.039480	-0.001411	0.002025	0.086348	-0.332235	0.683394	0.000398	0.825944	-0.562265	0.040924
24278	0.641569	-0.493633	-9.635652	0.028511	0.012588	0.006084	0.086216	-0.332234	0.683002	0.000028	0.825862	-0.562352	0.041378
24279	0.665371	-0.539742	-9.708491	0.042034	0.005654	-0.016768	0.085681	-0.331398	0.682756	-0.000646	0.826062	-0.562023	0.041860
24280	0.679773	-0.549682	-9.776027	0.033958	0.005646	-0.009782	0.086731	-0.329599	0.683283	-0.001172	0.826174	-0.561827	0.042260
24281	0.687071	-0.540309	-9.838472	0.024991	0.003017	-0.004569	0.086595	-0.327792	0.681202	-0.001606	0.826238	-0.561713	0.042511
24282	0.670682	-0.468048	-9.847114	-0.005444	0.013498	0.002316	0.085925	-0.326677	0.681355	-0.001403	0.826207	-0.561752	0.042597
24283	0.680316	-0.472816	-9.808797	-0.025137	0.003862	0.000371	0.086063	-0.329318	0.683953	-0.001001	0.826216	-0.561763	0.042298
24284	0.627385	-0.448098	-9.726337	-0.025183	0.006463	0.009211	0.085669	-0.328759	0.681863	-0.000556	0.826110	-0.561938	0.042046
24285	0.642081	-0.419327	-9.718923	-0.005453	-0.006630	-0.004790	0.085143	-0.330562	0.683561	-0.000591	0.826185	-0.561846	0.041792
24286	0.690416	-0.414828	-9.697657	0.021341	0.002079	0.007759	0.085159	-0.331811	0.680921	-0.000962	0.826085	-0.561978	0.041991
24287	0.656165	-0.474871	-9.755735	0.053585	0.005623	0.002719	0.085168	-0.332782	0.679992	-0.001839	0.826064	-0.561960	0.042603
24288	0.631454	-0.551805	-9.806880	0.041987	0.009152	-0.002647	0.085406	-0.329869	0.683038	-0.002464	0.826088	-0.561881	0.043151
24289	0.647959	-0.607280	-9.814870	0.007094	0.007393	-0.003805	0.086468	-0.329875	0.683153	-0.002552	0.826140	-0.561795	0.043270
24290	0.694033	-0.581123	-9.795739	-0.007254	0.019596	0.006700	0.085936	-0.329316	0.682510	-0.002254	0.826060	-0.561902	0.043437
24291	0.716298	-0.506737	-9.797480	-0.018031	0.009072	0.012760	0.085017	-0.330560	0.681593	-0.001921	0.825925	-0.562111	0.043303
24292	0.733758	-0.429834	-9.775115	-0.017987	0.012581	0.003971	0.085141	-0.329590	0.682651	-0.001523	0.825874	-0.562193	0.043233
24293	0.705023	-0.395919	-9.769670	-0.009068	0.009078	0.009326	0.084621	-0.331114	0.681856	-0.001327	0.825777	-0.562338	0.043201
24294	0.675792	-0.433927	-9.688137	-0.004551	0.002104	-0.004766	0.085418	-0.331257	0.681974	-0.001260	0.825830	-0.562268	0.043110
24295	0.655813	-0.523065	-9.785128	-0.005499	-0.015388	0.003966	0.086222	-0.332233	0.681295	-0.001393	0.825815	-0.562320	0.042712
24296	0.645831	-0.568645	-9.771145	0.005254	-0.000510	0.004091	0.085408	-0.331398	0.684993	-0.001525	0.825767	-0.562391	0.042688
24297	0.684512	-0.564005	-9.728163	-0.003712	0.019571	0.012899	0.084886	-0.332366	0.684203	-0.001306	0.825621	-0.562591	0.042889
24298	0.655971	-0.501388	-9.775267	-0.014393	0.019610	0.002269	0.084496	-0.332919	0.682628	-0.000886	0.825579	-0.562648	0.042976
24299	0.680367	-0.467800	-9.741442	-0.009001	0.021359	-0.002973	0.084361	-0.333335	0.683939	-0.000545	0.825610	-0.562589	0.043147
24300	0.757430	-0.497283	-9.747252	0.016010	0.009083	0.002423	0.083562	-0.332220	0.682912	-0.000745	0.825575	-0.562621	0.043402
24301	0.752648	-0.487888	-9.833629	0.033951	0.017869	-0.002697	0.082749	-0.331245	0.686086	-0.001150	0.825605	-0.562529	0.044003
24302	0.723680	-0.487551	-9.797322	0.015982	0.013457	0.011263	0.083272	-0.329720	0.685830	-0.001309	0.825474	-0.562695	0.044330
24303	0.708828	-0.540178	-9.740116	0.005253	-0.002283	0.003190	0.083012	-0.329718	0.684390	-0.001470	0.825456	-0.562725	0.044276
24304	0.684876	-0.511265	-9.785243	-0.003635	0.016994	-0.002959	0.083276	-0.329442	0.684126	-0.001253	0.825476	-0.562683	0.044440
24305	0.718693	-0.511397	-9.742274	-0.009001	0.016103	-0.004775	0.083414	-0.330414	0.684377	-0.000964	0.825532	-0.562595	0.044530
24306	0.699386	-0.506715	-9.833385	-0.007193	0.003891	-0.010084	0.083828	-0.330831	0.680426	-0.000829	0.825643	-0.562439	0.044438
24307	0.762564	-0.454092	-9.768432	0.007076	0.016082	0.002391	0.083019	-0.329161	0.681243	-0.000810	0.825618	-0.562455	0.044708
24308	0.714174	-0.463666	-9.876281	0.030323	0.024855	0.011418	0.082879	-0.329300	0.683608	-0.001078	0.825469	-0.562619	0.045385
24309	0.660826	-0.496718	-9.808903	-0.005437	0.023118	0.002348	0.083010	-0.328884	0.683479	-0.000773	0.825438	-0.562645	0.045627
24310	0.679907	-0.534883	-9.655684	-0.041259	0.012572	0.002031	0.083411	-0.329998	0.684381	0.000011	0.825420	-0.562699	0.045296
24311	0.677332	-0.558770	-9.607867	-0.035862	0.005587	-0.007653	0.082905	-0.332215	0.680952	0.000625	0.825517	-0.562587	0.044905
24312	0.689321	-0.568677	-9.670575	0.016044	-0.004879	-0.011722	0.083967	-0.332221	0.680936	0.000280	0.825652	-0.562388	0.044930
24313	0.727706	-0.600571	-9.777025	0.055358	0.005601	0.006210	0.084884	-0.330977	0.682510	-0.000629	0.825593	-0.562423	0.045567
24314	0.686916	-0.559757	-9.905992	0.005310	0.010894	-0.001162	0.083814	-0.329860	0.682931	-0.000630	0.825604	-0.562393	0.045732
24315	0.733423	-0.473438	-9.876559	-0.016201	0.007350	0.005721	0.083540	-0.328470	0.682949	-0.000338	0.825549	-0.562485	0.045592
24316	0.721496	-0.453984	-9.837777	-0.021507	0.021368	-0.004834	0.083542	-0.330833	0.686340	0.000225	0.825592	-0.562420	0.045628
24317	0.719077	-0.454024	-9.856984	0.010732	0.017898	-0.011660	0.083932	-0.329585	0.686610	0.000209	0.825723	-0.562200	0.045962
24318	0.752539	-0.504578	-9.785750	0.007170	0.037997	-0.011635	0.083938	-0.328890	0.683858	0.000491	0.825839	-0.561978	0.046595
24319	0.752103	-0.566976	-9.740798	-0.034038	0.023092	-0.006716	0.083668	-0.328611	0.684653	0.001268	0.825909	-0.561881	0.046513
24320	0.703702	-0.583266	-9.685287	-0.047510	-0.004913	-0.005143	0.082629	-0.331798	0.683324	0.001967	0.825962	-0.561857	0.045823
24321	0.802947	-0.554759	-9.548819	0.010613	-0.017206	-0.004791	0.081817	-0.330267	0.685453	0.001547	0.826048	-0.561752	0.045579
24322	0.713583	-0.549895	-9.759497	0.035683	-0.008389	-0.000138	0.082865	-0.328330	0.686113	0.000827	0.826066	-0.561712	0.045767
24323	0.791204	-0.502328	-9.737988	0.031227	-0.003163	-0.002809	0.082329	-0.327355	0.686000	0.000221	0.826116	-0.561620	0.045988
24324	0.805910	-0.469047	-9.829064	0.028548	0.016084	0.004295	0.083641	-0.325002	0.686528	-0.000111	0.826072	-0.561644	0.046500
24325	0.724027	-0.435025	-9.924106	0.026759	0.006502	0.004281	0.084431	-0.324034	0.686657	-0.000537	0.826033	-0.561672	0.046830
24326	0.728678	-0.463588	-9.813914	-0.008172	0.019573	0.012875	0.083650	-0.324027	0.682204	-0.000231	0.825883	-0.561881	0.046986
24327	0.743000	-0.492072	-9.653333	-0.057402	0.019523	0.012503	0.081782	-0.323324	0.683947	0.000875	0.825740	-0.562124	0.046584
24328	0.762157	-0.516137	-9.608109	-0.026900	-0.004921	-0.013810	0.082843	-0.323608	0.684716	0.001240	0.825912	-0.561908	0.046125
24329	0.732901	-0.554438	-9.622718	0.016020	-0.000540	-0.006431	0.083904	-0.323614	0.684962	0.000923	0.826001	-0.561770	0.046217
24330	0.756754	-0.593347	-9.700282	0.041045	-0.003165	0.000778	0.084155	-0.321672	0.685766	0.000171	0.826013	-0.561725	0.046551
24331	0.696975	-0.506652	-9.818943	-0.010818	0.000367	-0.001311	0.086010	-0.322516	0.687962	0.000300	0.826044	-0.561696	0.046357
24332	0.752590	-0.497377	-9.790475	-0.030512	0.007331	0.002080	0.083616	-0.321670	0.688138	0.000848	0.826024	-0.561749	0.046060
24333	0.743270	-0.447070	-9.881147	-0.028684	0.002120	-0.004960	0.084415	-0.320979	0.686163	0.001297	0.826094	-0.561676	0.045693
24334	0.753168	-0.415686	-9.818382	-0.010782	0.007361	-0.006571	0.086549	-0.322379	0.685460	0.001525	0.826194	-0.561534	0.045618
24335	0.733837	-0.420081	-9.731741	-0.028734	0.017813	0.006556	0.085209	-0.320706	0.686416	0.002144	0.826119	-0.561650	0.045508
24336	0.699816	-0.448783	-9.765426	-0.057284	0.012617	-0.012170	0.084420	-0.320144	0.683282	0.003206	0.826256	-0.561485	0.044998
24337	0.851903	-0.126826	-9.493848	-0.075118	0.019543	-0.029003	0.083633	-0.321528	0.683017	0.004653	0.826575	-0.561054	0.044391
24338	0.729122	-0.407679	-9.620997	-0.017888	0.023103	-0.018898	0.084033	-0.323893	0.686271	0.005188	0.826775	-0.560746	0.044496
24339	0.757646	-0.463918	-9.847816	0.025103	0.012672	-0.025687	0.083357	-0.321807	0.686565	0.004896	0.827071	-0.560280	0.044900
24340	0.809935	-0.579889	-9.883250	0.050129	0.007412	-0.021156	0.083877	-0.319726	0.686052	0.004131	0.827321	-0.559868	0.045507
24341	0.819426	-0.603958	-9.864381	0.016111	0.016132	-0.015212	0.082416	-0.319718	0.686337	0.004010	0.827494	-0.559584	0.045874
24342	0.814800	-0.575101	-9.878430	-0.021528	0.016094	-0.001381	0.082939	-0.317221	0.684515	0.004511	0.827510	-0.559560	0.045824
24343	0.795866	-0.526360	-9.719077	-0.052044	0.017765	0.016039	0.082140	-0.317912	0.686491	0.005502	0.827325	-0.559855	0.045461
24344	0.757621	-0.473002	-9.672467	-0.026982	-0.001457	0.007361	0.081745	-0.318465	0.686623	0.005889	0.827254	-0.559988	0.045061
24345	0.796419	-0.449362	-9.708583	0.014137	0.009020	0.020029	0.082397	-0.316525	0.686763	0.005681	0.827039	-0.560289	0.045296
24346	0.820975	-0.391883	-9.727362	0.035688	-0.001433	0.000768	0.081610	-0.317353	0.685454	0.005037	0.827048	-0.560256	0.045597
24347	0.801360	-0.428281	-9.881433	0.032168	0.010868	-0.004499	0.081595	-0.315132	0.686001	0.004576	0.827108	-0.560134	0.046063
24348	0.791481	-0.459430	-9.867285	0.021402	-0.003138	-0.002869	0.081992	-0.315412	0.686912	0.004152	0.827162	-0.560048	0.046175
24349	0.771931	-0.492850	-9.833852	-0.005481	-0.006662	0.003970	0.082789	-0.316250	0.688073	0.004107	0.827139	-0.560102	0.045929
24350	0.810861	-0.454433	-9.756835	-0.018070	-0.011969	0.014427	0.083056	-0.315139	0.685716	0.004222	0.827009	-0.560333	0.045455
24351	0.772229	-0.454087	-9.742077	-0.008196	-0.004071	0.009252	0.083059	-0.318753	0.690933	0.004246	0.826924	-0.560476	0.045223
24352	0.745445	-0.482933	-9.804667	-0.009058	-0.003162	0.003966	0.082529	-0.318750	0.690679	0.004321	0.826882	-0.560555	0.044994
24353	0.762572	-0.453996	-9.737185	0.007004	-0.004944	0.011125	0.083724	-0.317922	0.689093	0.004081	0.826779	-0.560716	0.044918
24354	0.777172	-0.439575	-9.703497	0.007079	0.000331	-0.004719	0.083999	-0.318895	0.687897	0.003934	0.826851	-0.560610	0.044927
24355	0.752911	-0.453943	-9.744312	-0.003667	0.007332	0.000521	0.083196	-0.317919	0.688050	0.004017	0.826854	-0.560604	0.044934
24356	0.757811	-0.444338	-9.737034	-0.014410	-0.003170	-0.001358	0.084002	-0.317922	0.685412	0.004184	0.826887	-0.560577	0.044644
24357	0.743356	-0.439436	-9.744062	-0.021592	0.002067	0.005664	0.085071	-0.319594	0.686167	0.004499	0.826836	-0.560673	0.044363
24358	0.723847	-0.465757	-9.749004	-0.011700	0.003852	-0.004831	0.085732	-0.319876	0.687204	0.004703	0.826910	-0.560573	0.044220
24359	0.743418	-0.429895	-9.770391	-0.016246	0.009930	0.013664	0.084410	-0.320563	0.686955	0.005008	0.826762	-0.560796	0.044128
24360	0.782267	-0.401246	-9.741556	-0.010911	0.010772	0.020749	0.083604	-0.319448	0.687898	0.005254	0.826529	-0.561138	0.044110
24361	0.753554	-0.362675	-9.786530	-0.011768	0.007308	0.012817	0.084676	-0.320842	0.687211	0.005459	0.826393	-0.561343	0.044024
24362	0.762872	-0.410819	-9.775147	0.007074	0.007337	0.000605	0.083483	-0.319862	0.685137	0.005387	0.826395	-0.561331	0.044150
24363	0.748107	-0.449205	-9.780269	0.026780	0.000365	-0.006329	0.083600	-0.318615	0.687643	0.004892	0.826485	-0.561186	0.044380
24364	0.755226	-0.468349	-9.730077	0.023175	-0.008402	-0.004632	0.083869	-0.319172	0.687502	0.004382	0.826559	-0.561078	0.044425
24365	0.728703	-0.463279	-9.712965	0.009721	0.003823	0.005897	0.084658	-0.317787	0.687504	0.004195	0.826506	-0.561149	0.044522
24366	0.680587	-0.436576	-9.755506	-0.001987	0.002052	0.023450	0.085177	-0.315429	0.686863	0.004191	0.826273	-0.561496	0.044460
24367	0.748227	-0.434567	-9.712804	-0.000113	0.009065	0.005844	0.083199	-0.317640	0.686871	0.004223	0.826215	-0.561576	0.044531
24368	0.796474	-0.439917	-9.766158	0.012400	0.016050	0.012115	0.083986	-0.316673	0.687919	0.004151	0.826077	-0.561753	0.044861
24369	0.767542	-0.430363	-9.861938	0.004388	0.003850	0.002332	0.083986	-0.316673	0.688051	0.004055	0.826064	-0.561771	0.044897
24370	0.791557	-0.454120	-9.703789	0.012441	0.007320	-0.001137	0.083860	-0.317783	0.687910	0.003896	0.826083	-0.561729	0.045082
24371	0.757590	-0.477776	-9.660505	0.025011	0.002978	-0.013393	0.082519	-0.317222	0.690957	0.003463	0.826248	-0.561468	0.045335
24372	0.709280	-0.477589	-9.722576	0.014254	0.017853	-0.002828	0.083572	-0.316396	0.692000	0.003393	0.826282	-0.561389	0.045715
24373	0.728444	-0.497174	-9.785457	0.001656	-0.011912	0.005776	0.083856	-0.317506	0.688570	0.003159	0.826244	-0.561467	0.045459
24374	0.737995	-0.511739	-9.804935	-0.003715	-0.003170	0.009288	0.084782	-0.317234	0.688821	0.003139	0.826159	-0.561605	0.045291
24375	0.733476	-0.468392	-9.799590	-0.001887	-0.004900	0.000493	0.084781	-0.317512	0.689606	0.003044	0.826174	-0.561598	0.045110
24376	0.758081	-0.405927	-9.760629	-0.001864	0.021329	0.002355	0.084536	-0.319175	0.686704	0.003275	0.826139	-0.561627	0.045366
24377	0.745933	-0.415512	-9.779862	-0.023370	0.012569	0.007456	0.084013	-0.319726	0.685131	0.003728	0.826059	-0.561754	0.045231
24378	0.767391	-0.456359	-9.710816	-0.025995	-0.001406	-0.012016	0.084515	-0.315703	0.686739	0.004114	0.826218	-0.561548	0.044840
24379	0.781624	-0.492514	-9.699337	0.016052	0.009090	-0.008158	0.083723	-0.315977	0.686223	0.003890	0.826319	-0.561381	0.045092
24380	0.752396	-0.523894	-9.810005	0.019612	0.009107	-0.001078	0.083976	-0.314312	0.686761	0.003632	0.826340	-0.561328	0.045387
24381	0.776686	-0.506974	-9.721092	0.005248	-0.001435	0.004060	0.083972	-0.312923	0.685725	0.003454	0.826312	-0.561374	0.045346
24382	0.805723	-0.497675	-9.752481	0.001680	0.003812	0.004047	0.083713	-0.314032	0.685717	0.003429	0.826278	-0.561424	0.045353
24383	0.704779	-0.429637	-9.784476	-0.010890	-0.010172	0.010999	0.083043	-0.314030	0.687435	0.003413	0.826178	-0.561600	0.044986
24384	0.777211	-0.434706	-9.684214	-0.005545	-0.011967	0.012769	0.084632	-0.312649	0.686374	0.003321	0.826067	-0.561791	0.044651
24385	0.748056	-0.454214	-9.845219	0.035689	0.010850	0.006992	0.085156	-0.312375	0.687945	0.002777	0.825997	-0.561857	0.045155
24386	0.752477	-0.507527	-9.963640	0.027761	0.012678	-0.016860	0.083538	-0.310981	0.692711	0.002439	0.826190	-0.561537	0.045601
24387	0.698967	-0.564515	-9.858081	-0.012512	0.000423	-0.021602	0.084345	-0.312234	0.691898	0.002596	0.826448	-0.561175	0.045388
24388	0.752506	-0.511566	-9.711323	0.017865	0.002119	-0.015215	0.084885	-0.312097	0.688871	0.002301	0.826634	-0.560889	0.045548
24389	0.733974	-0.400854	-9.736328	0.075126	0.009133	-0.011219	0.083004	-0.309310	0.691029	0.001099	0.826769	-0.560618	0.046463
24390	0.747887	-0.478229	-9.833476	0.100240	0.012682	-0.021615	0.082728	-0.306809	0.690007	-0.000432	0.827006	-0.560163	0.047721
24391	0.810497	-0.504973	-9.767027	0.051780	-0.018910	-0.000960	0.084573	-0.305570	0.691567	-0.001569	0.827050	-0.560081	0.047910
24392	0.935790	-0.546595	-9.686869	-0.007342	-0.021632	0.010888	0.083901	-0.304317	0.691853	-0.001738	0.826967	-0.560247	0.047394
24393	0.872504	-0.613709	-9.771215	-0.028772	0.003774	0.010831	0.085498	-0.305854	0.693258	-0.001291	0.826859	-0.560436	0.047065
24394	0.722364	-0.668248	-9.897931	-0.030596	0.009066	0.023210	0.084706	-0.305988	0.692218	-0.000743	0.826614	-0.560819	0.046797
24395	0.698448	-0.641094	-9.731573	0.014110	-0.006694	0.020844	0.083642	-0.305566	0.692238	-0.001140	0.826402	-0.561133	0.046776
24396	0.715720	-0.592827	-9.635028	0.055254	0.007279	0.025603	0.083660	-0.306814	0.689074	-0.002032	0.826113	-0.561501	0.047441
24397	0.742498	-0.561862	-9.666148	0.060643	0.019528	0.025686	0.082593	-0.305002	0.687401	-0.002908	0.825818	-0.561851	0.048375
24398	0.809651	-0.622860	-9.777989	0.032166	0.041458	0.000855	0.084686	-0.302239	0.691730	-0.003013	0.825799	-0.561794	0.049346
24399	0.792394	-0.670951	-9.816849	-0.025123	0.017834	0.000348	0.082563	-0.301949	0.691240	-0.002467	0.825794	-0.561807	0.049294
24400	0.746854	-0.626945	-9.700583	-0.041384	-0.011985	0.023052	0.083110	-0.305424	0.692248	-0.001978	0.825558	-0.562221	0.048555
24401	0.699546	-0.491593	-9.607286	0.026564	-0.025114	0.028826	0.082844	-0.304311	0.690424	-0.002795	0.825273	-0.562652	0.048370
24402	0.733444	-0.477573	-9.655487	0.067751	-0.010226	0.028293	0.082307	-0.304170	0.692010	-0.004093	0.824968	-0.563047	0.048887
24403	0.694290	-0.545058	-9.800134	0.021361	0.016098	0.009547	0.083228	-0.302786	0.692010	-0.004338	0.824858	-0.563167	0.049322
24404	0.727570	-0.617599	-9.839710	-0.021566	0.016095	0.005685	0.082172	-0.304169	0.692800	-0.003844	0.824799	-0.563262	0.049269
24405	0.708068	-0.641647	-9.887888	-0.062698	0.017859	0.001869	0.081892	-0.301669	0.692829	-0.002676	0.824781	-0.563338	0.048784
24406	0.666959	-0.650822	-9.846780	-0.039489	0.009100	0.009947	0.081130	-0.306384	0.690692	-0.001969	0.824677	-0.563525	0.048414
24407	0.703454	-0.619227	-9.647243	-0.000139	-0.006678	0.003999	0.081929	-0.306527	0.690153	-0.002118	0.824654	-0.563574	0.048226
24408	0.689346	-0.563984	-9.708977	0.005226	0.002077	0.009374	0.081273	-0.308329	0.691065	-0.002227	0.824558	-0.563713	0.048243
24409	0.693610	-0.636767	-9.902128	0.007015	-0.015381	0.009312	0.081802	-0.307915	0.690929	-0.002599	0.824483	-0.563842	0.047989
24410	0.780702	-0.620111	-9.739252	-0.009169	-0.008481	0.024172	0.081665	-0.307915	0.692114	-0.002604	0.824235	-0.564232	0.047670
24411	0.766898	-0.526031	-9.685175	-0.022499	0.005545	0.007406	0.081133	-0.307218	0.691341	-0.002249	0.824163	-0.564359	0.047430
24412	0.774219	-0.511971	-9.788425	-0.022502	0.011677	0.012718	0.082076	-0.309444	0.691041	-0.001796	0.824028	-0.564569	0.047294
24413	0.742805	-0.516397	-9.742539	-0.018024	0.007311	0.009218	0.080756	-0.310548	0.690525	-0.001492	0.823933	-0.564721	0.047134
24414	0.675089	-0.530307	-9.744518	-0.014475	0.000322	0.013642	0.080366	-0.310961	0.688951	-0.001300	0.823786	-0.564956	0.046900
24415	0.706531	-0.525544	-9.679841	-0.030594	-0.001457	0.014389	0.079710	-0.312485	0.689340	-0.000893	0.823642	-0.565204	0.046451
24416	0.713991	-0.496634	-9.645925	-0.107558	-0.001494	0.017356	0.080501	-0.314158	0.693645	0.000808	0.823465	-0.565568	0.045135
24417	0.716797	-0.439184	-9.729410	-0.188054	0.007253	0.015932	0.080273	-0.319710	0.692017	0.003908	0.823285	-0.565980	0.043046
24418	0.830675	-0.387060	-9.698548	-0.222060	-0.008538	0.012078	0.080199	-0.326649	0.686564	0.007420	0.823141	-0.566355	0.040317
24419	0.893645	-0.354539	-9.915030	-0.232739	-0.010247	0.004938	0.081578	-0.334987	0.685672	0.011075	0.823066	-0.566602	0.037439
24420	0.920098	-0.364853	-10.074006	-0.272098	-0.004116	0.009072	0.080299	-0.341643	0.682605	0.015463	0.822903	-0.566940	0.034214
24421	0.918092	-0.304966	-10.159825	-0.429681	0.002791	0.037923	0.079594	-0.352743	0.674756	0.022484	0.822322	-0.567820	0.029338
24422	0.845542	0.011326	-9.953671	-0.723250	0.008764	0.057035	0.079711	-0.371071	0.671682	0.034403	0.821284	-0.569086	0.021217
24423	0.787510	0.334457	-9.834088	-0.844960	0.020948	0.065085	0.079064	-0.392863	0.664777	0.048435	0.819849	-0.570403	0.011930
24424	0.717352	0.652659	-9.784159	-0.961151	0.050713	0.046808	0.077258	-0.418952	0.654826	0.064711	0.818250	-0.571206	0.001768
24425	1.244721	0.822732	-11.029348	-1.421439	0.145304	-0.000359	0.072464	-0.453352	0.640109	0.089547	0.816088	-0.570819	-0.012132
24426	0.678880	2.024142	-9.734409	-2.187336	0.180007	-0.017764	0.069285	-0.509001	0.615963	0.127139	0.811677	-0.569072	-0.034234
24427	0.837829	2.638688	-9.726311	-2.556780	0.143158	-0.043423	0.065795	-0.571582	0.578094	0.169981	0.804721	-0.565507	-0.061099
24428	0.929982	3.347125	-9.074830	-2.471094	0.071230	-0.032382	0.064260	-0.623895	0.533731	0.210228	0.795853	-0.560967	-0.087963
24429	1.090465	4.151611	-8.302661	-2.141258	0.008886	0.003379	0.062979	-0.673154	0.487556	0.244159	0.786106	-0.556711	-0.111786
24430	1.116279	5.034153	-7.518818	-1.861479	-0.027178	0.036284	0.064815	-0.712573	0.444584	0.272998	0.776117	-0.552727	-0.132696
24431	0.914443	5.840106	-7.190552	-1.670024	-0.048136	0.029891	0.062826	-0.751550	0.394058	0.298302	0.766094	-0.548723	-0.151720
24432	0.870598	6.450148	-6.813025	-1.557192	-0.051615	0.000871	0.060855	-0.777760	0.355609	0.321359	0.756139	-0.544239	-0.169665
24433	0.849981	6.934648	-6.528473	-1.564301	-0.034155	-0.009593	0.064124	-0.795392	0.322551	0.344473	0.745671	-0.538746	-0.187260
24434	0.786015	7.440658	-6.399526	-1.687658	-0.009662	-0.028788	0.065855	-0.816065	0.278848	0.369214	0.733985	-0.531641	-0.205681
24435	0.880566	7.816447	-5.975413	-1.875638	0.011127	-0.013302	0.065595	-0.833808	0.230346	0.396577	0.719762	-0.523281	-0.225494
24436	0.829431	8.082595	-5.594567	-2.025929	0.032034	-0.021309	0.063779	-0.851676	0.171491	0.425602	0.703500	-0.513138	-0.246254
24437	0.923663	8.406210	-4.928300	-2.213039	0.037037	-0.012058	0.064052	-0.863584	0.112533	0.456657	0.684231	-0.501264	-0.268380
24438	1.009018	8.833819	-4.099730	-2.509236	0.070002	-0.014053	0.065893	-0.869389	0.050853	0.490992	0.661033	-0.486301	-0.292358
24439	1.091366	8.838387	-3.182261	-2.752492	0.120548	-0.049172	0.066273	-0.867960	-0.022683	0.527514	0.634136	-0.467673	-0.317622
24440	1.173596	9.145396	-1.684480	-3.158831	0.118368	-0.060947	0.068225	-0.856813	-0.106258	0.567149	0.600941	-0.444680	-0.345648
24441	1.038101	9.414086	-0.687587	-3.566700	0.156682	-0.104241	0.065753	-0.828137	-0.206270	0.609198	0.560934	-0.415949	-0.375787
24442	0.916934	9.299990	1.021016	-3.949081	0.194668	-0.068144	0.070081	-0.783670	-0.303207	0.652550	0.513232	-0.381955	-0.406057
24443	0.877100	9.083694	2.552288	-4.193654	0.194234	-0.043558	0.079487	-0.724515	-0.396135	0.694352	0.458611	-0.343718	-0.435212
24444	0.904116	8.745610	4.543050	-4.228061	0.216457	-0.004197	0.084203	-0.637984	-0.483597	0.731949	0.400351	-0.302816	-0.460730
24445	0.802829	8.045824	5.910665	-3.868666	0.231994	0.022127	0.088683	-0.543408	-0.554427	0.762320	0.344429	-0.263159	-0.480609
24446	0.856546	7.414148	7.135920	-3.303279	0.249414	0.008515	0.084804	-0.436021	-0.609111	0.784718	0.295726	-0.227217	-0.495112
24447	0.816610	6.540548	7.667002	-2.632376	0.209258	0.009556	0.090281	-0.353136	-0.642118	0.800278	0.255778	-0.197644	-0.505044
24448	0.837587	6.084592	8.065362	-2.168058	0.181327	-0.001368	0.103275	-0.293490	-0.660764	0.811283	0.222657	-0.172727	-0.512258
24449	0.644329	5.378554	8.727077	-2.020367	0.167388	-0.040977	0.107880	-0.233246	-0.672578	0.819807	0.191256	-0.149014	-0.518780
24450	0.758907	4.170998	8.991008	-2.120559	0.160340	-0.061405	0.112859	-0.172035	-0.679135	0.826991	0.158142	-0.124095	-0.525050
24451	0.650893	2.902746	9.289809	-2.289109	0.151402	-0.004742	0.110840	-0.097737	-0.679676	0.833706	0.121390	-0.097446	-0.529814
24452	0.688385	2.072192	9.150148	-2.305511	0.123300	0.051254	0.114672	-0.028334	-0.675364	0.839173	0.084013	-0.071071	-0.532616
24453	0.818256	1.307743	9.625740	-2.076766	0.082897	0.089578	0.123715	0.035904	-0.672234	0.843010	0.049452	-0.047687	-0.533493
24454	0.786759	0.952313	9.727678	-1.591953	0.047115	0.103490	0.125223	0.089625	-0.660689	0.845288	0.022950	-0.030059	-0.532970
24455	0.555646	1.028511	10.458800	-0.937029	0.018384	0.080030	0.126459	0.123354	-0.651967	0.846422	0.006834	-0.019836	-0.532098
24456	0.462082	0.778905	10.399055	-0.300823	0.022123	0.070560	0.121909	0.146422	-0.641160	0.847192	0.001895	-0.016336	-0.531033
24457	0.498306	0.787449	10.139265	0.154747	0.001366	0.038555	0.122700	0.147529	-0.641687	0.847581	0.004133	-0.018022	-0.530344
24458	0.417914	0.709209	9.518963	0.268542	-0.001898	0.018246	0.127410	0.140148	-0.647874	0.847728	0.008604	-0.020970	-0.529947
24459	0.427707	0.728331	9.504678	0.085175	-0.028153	-0.000807	0.127173	0.135706	-0.648834	0.847682	0.009397	-0.022432	-0.529947
24460	0.321827	0.436340	9.711336	-0.233428	-0.009033	0.014531	0.125821	0.139601	-0.648117	0.847855	0.005283	-0.020180	-0.529818
24461	0.346641	0.195297	9.607405	-0.450966	0.006602	0.046432	0.124177	0.146412	-0.644741	0.848349	-0.002654	-0.015375	-0.529207
24462	0.475567	-0.012429	9.651974	-0.439394	-0.005705	0.053439	0.124344	0.160710	-0.640004	0.848844	-0.010240	-0.010885	-0.528432
24463	0.483919	-0.204074	9.928501	-0.305254	-0.025853	0.054296	0.127166	0.176245	-0.637660	0.849317	-0.016050	-0.008174	-0.527576
24464	0.277027	-0.103011	10.200637	-0.347263	-0.042438	0.032859	0.127109	0.184158	-0.634297	0.849513	-0.022456	-0.005287	-0.527063
24465	0.068240	-0.253373	10.051694	-0.873984	-0.093064	-0.039859	0.127230	0.204981	-0.627262	0.848536	-0.038592	0.002247	-0.527723
24466	0.556077	-0.908052	9.580894	-0.841518	-0.106092	-0.091048	0.120161	0.228480	-0.617989	0.846796	-0.054043	0.009189	-0.529085
24467	0.482395	-1.424079	9.758261	-0.369217	-0.078908	-0.064684	0.117130	0.243906	-0.611485	0.845673	-0.061469	0.011611	-0.530022
24468	0.585861	-1.490836	10.215664	-0.057131	-0.051030	-0.030641	0.116000	0.254742	-0.609783	0.845277	-0.063038	0.011248	-0.530478
24469	0.620115	-1.417587	9.872515	-0.056157	-0.000236	-0.023389	0.114665	0.255721	-0.609228	0.844928	-0.064329	0.011731	-0.530868
24470	0.596319	-1.364813	9.765170	-0.196641	0.006736	-0.015555	0.113971	0.259889	-0.607337	0.844491	-0.067638	0.013844	-0.531101
24471	0.667364	-1.221221	9.708525	-0.387162	0.001451	-0.027528	0.113274	0.265169	-0.606486	0.843617	-0.074497	0.017859	-0.531453
24472	0.818301	-1.375221	9.287248	-0.431781	-0.008096	-0.045578	0.112392	0.277251	-0.601887	0.842450	-0.081936	0.022175	-0.532046
24473	0.854178	-1.767002	9.472307	-0.367271	0.001560	-0.069841	0.111620	0.291692	-0.594639	0.841044	-0.088475	0.025892	-0.533055
24474	0.845436	-1.982795	9.674197	-0.213344	0.023458	-0.077498	0.112093	0.300575	-0.592719	0.839808	-0.091908	0.028355	-0.534295
24475	0.813418	-2.069227	9.644638	-0.064620	0.036733	-0.116907	0.110196	0.305026	-0.588968	0.838377	-0.093019	0.029334	-0.536294
24476	0.590518	-2.168789	9.554085	0.019652	0.036923	-0.151490	0.109396	0.305308	-0.588428	0.836752	-0.092438	0.029393	-0.538922
24477	0.663855	-2.039883	9.420340	-0.031218	0.019483	-0.180995	0.108600	0.305868	-0.589198	0.834687	-0.093215	0.029607	-0.541971
24478	0.459315	-2.287401	9.760551	-0.230802	-0.026051	-0.192304	0.104024	0.314639	-0.585495	0.832162	-0.097518	0.031247	-0.544996
24479	-0.090102	-1.450715	9.813368	-0.039282	0.014373	-0.186902	0.101990	0.321175	-0.584085	0.829995	-0.098455	0.031457	-0.548111
24480	0.136904	-1.452212	9.902723	0.299000	0.068634	-0.189598	0.097905	0.317589	-0.586554	0.828429	-0.092913	0.028878	-0.551578
24481	0.712236	-1.698004	9.649779	0.254466	0.068603	-0.228912	0.096888	0.311764	-0.589617	0.826285	-0.088357	0.026689	-0.555638
24482	0.780381	-1.967383	9.828758	-0.070946	0.033642	-0.305508	0.093303	0.312617	-0.590605	0.822720	-0.089374	0.027426	-0.560706
24483	0.778864	-1.837862	9.705279	-0.224831	-0.013597	-0.317344	0.090099	0.315551	-0.590133	0.818708	-0.093691	0.029054	-0.565770
24484	0.723342	-1.828453	9.494361	-0.030140	-0.011935	-0.231304	0.085153	0.320297	-0.587777	0.816021	-0.094510	0.028700	-0.569520
24485	0.490752	-1.943689	9.759425	0.098379	0.007202	-0.162408	0.082104	0.320871	-0.589826	0.814314	-0.093201	0.027289	-0.572242
24486	0.557601	-2.043524	9.531775	0.000724	-0.012110	-0.134146	0.076384	0.321456	-0.586975	0.812772	-0.093459	0.026768	-0.574414
24487	0.596443	-2.010579	9.392416	-0.003734	-0.020839	-0.135974	0.075313	0.323406	-0.587465	0.811177	-0.094117	0.026128	-0.576585
24488	0.605164	-1.803827	9.380298	0.066114	-0.015550	-0.145980	0.072013	0.321481	-0.589666	0.809611	-0.093357	0.024773	-0.578965
24489	0.702968	-1.294882	9.308394	0.071450	-0.008604	-0.131741	0.069359	0.321496	-0.589757	0.808188	-0.092631	0.023466	-0.581120
24490	1.018931	-1.013282	9.385817	0.055294	-0.008747	-0.121325	0.068047	0.319977	-0.591591	0.806870	-0.091954	0.022392	-0.583098
24491	0.663224	-0.783758	9.598224	0.069620	-0.018291	-0.130799	0.065674	0.318880	-0.594192	0.805450	-0.091327	0.020923	-0.585212
24492	0.787626	-0.952595	9.763452	0.096556	-0.015667	-0.156222	0.062495	0.318482	-0.595461	0.803787	-0.090078	0.019190	-0.587745
24493	0.691382	-0.912518	10.038739	0.083250	-0.018248	-0.189782	0.061315	0.316267	-0.595859	0.801681	-0.089205	0.017438	-0.590800
24494	0.623213	-0.993430	10.148956	0.118287	0.017690	-0.214068	0.057216	0.314624	-0.597783	0.799336	-0.087232	0.015878	-0.594306
24495	0.784795	-1.349354	9.794967	0.191832	0.030059	-0.241798	0.054183	0.312281	-0.599336	0.796750	-0.084029	0.013515	-0.598286
24496	0.833923	-1.234191	9.824709	0.195428	0.037041	-0.243501	0.049967	0.308974	-0.602982	0.794127	-0.080596	0.011293	-0.602279
24497	0.820644	-1.409057	10.027108	0.174030	0.068532	-0.257678	0.047874	0.305655	-0.606135	0.791251	-0.077198	0.009727	-0.606521
24498	0.886816	-1.265956	9.797449	0.132959	0.084314	-0.264955	0.046983	0.300941	-0.609320	0.788199	-0.074182	0.008976	-0.610867
24499	0.912428	-1.055084	9.602568	0.111551	0.098347	-0.268545	0.045541	0.299006	-0.611156	0.785031	-0.071401	0.008615	-0.615268
24500	0.835089	-1.061901	9.535859	0.145668	0.112440	-0.288489	0.044370	0.295402	-0.611962	0.781639	-0.067839	0.008113	-0.619977
24501	1.072239	-0.989498	9.433700	0.056273	0.119395	-0.300624	0.043048	0.295689	-0.614040	0.777931	-0.065663	0.008710	-0.624849
24502	1.167036	-1.231632	9.151295	-0.066217	0.070463	-0.328201	0.040108	0.299315	-0.614222	0.773699	-0.065930	0.010141	-0.630032
24503	0.757394	-1.119162	9.490206	0.016852	0.037252	-0.315241	0.036666	0.297250	-0.613139	0.769704	-0.065415	0.009915	-0.634963
24504	0.707640	-1.327572	9.642060	0.106338	0.037282	-0.323431	0.032699	0.296441	-0.616108	0.765697	-0.063429	0.008655	-0.640007
24505	0.812309	-1.536454	9.246990	-0.094957	-0.009945	-0.332184	0.028836	0.298127	-0.614719	0.761285	-0.065236	0.009133	-0.645062
24506	0.411239	-1.593181	10.124662	-0.001216	-0.024900	-0.315604	0.024301	0.301067	-0.613307	0.757188	-0.065695	0.008298	-0.649832
24507	0.442890	-1.218318	10.085437	0.056047	0.031934	-0.295528	0.018738	0.299988	-0.614546	0.753380	-0.064638	0.007532	-0.654358
24508	0.543487	-1.310340	9.352855	-0.001268	0.026728	-0.266037	0.015944	0.300836	-0.614232	0.749867	-0.064410	0.007548	-0.658402
24509	0.668815	-1.351536	9.572419	-0.074880	-0.004964	-0.227968	0.012492	0.301410	-0.614699	0.746739	-0.065793	0.008053	-0.661806
24510	0.639349	-1.423144	9.677603	-0.058944	-0.012046	-0.196164	0.009155	0.304205	-0.613832	0.744046	-0.066928	0.008337	-0.664715
24511	0.595789	-1.441532	9.846010	0.021550	-0.036535	-0.200947	0.004763	0.305895	-0.613223	0.741381	-0.067290	0.007146	-0.667664
24512	0.550001	-1.096657	10.028228	0.161244	-0.025970	-0.226246	0.000686	0.300642	-0.615183	0.738555	-0.065342	0.004245	-0.671006
24513	0.573431	-0.854395	9.867375	0.120328	-0.015354	-0.270518	-0.002869	0.297470	-0.618181	0.735049	-0.063934	0.001971	-0.674990
24514	0.610934	-0.676585	9.902744	0.066867	0.007459	-0.313097	-0.008163	0.295416	-0.618909	0.730878	-0.062926	0.000720	-0.679601
24515	0.620766	-0.652601	9.905339	0.165531	0.005858	-0.367014	-0.012516	0.292526	-0.621761	0.726054	-0.060545	-0.001980	-0.684964
24516	0.622794	-0.705631	9.873466	0.233719	0.014724	-0.405267	-0.018156	0.282978	-0.625185	0.720740	-0.056997	-0.005515	-0.690837
24517	1.024643	-0.897191	9.608222	0.282216	0.040989	-0.431408	-0.023671	0.275652	-0.630164	0.715047	-0.052424	-0.009386	-0.697044
24518	0.642231	-1.019177	9.643767	0.257281	0.044651	-0.457922	-0.028665	0.268043	-0.631740	0.708885	-0.048100	-0.012868	-0.703564
24519	0.931363	-1.110402	9.652241	0.162625	0.058629	-0.495676	-0.032595	0.261124	-0.635163	0.702024	-0.044966	-0.014850	-0.710577
24520	1.046530	-1.219113	9.791802	0.179080	0.093738	-0.566864	-0.037858	0.255045	-0.638296	0.694089	-0.041016	-0.016641	-0.718527
24521	0.863782	-1.124866	10.255930	0.082714	0.128806	-0.627294	-0.044170	0.246194	-0.640389	0.685108	-0.037965	-0.016580	-0.727262
24522	0.851270	-0.837208	9.903631	-0.115731	0.174363	-0.643485	-0.047086	0.245933	-0.641004	0.675637	-0.036866	-0.013046	-0.736197
24523	0.713589	-0.482277	9.207086	-0.099925	0.153359	-0.562249	-0.050284	0.247338	-0.639759	0.667258	-0.035983	-0.009932	-0.743891
24524	0.533317	-0.024134	9.117770	-0.044060	0.107699	-0.459642	-0.054130	0.247082	-0.640097	0.660360	-0.034946	-0.008220	-0.750091
24525	0.523598	-0.033584	9.148990	-0.206099	0.049023	-0.457511	-0.058127	0.248491	-0.638183	0.653306	-0.037013	-0.004825	-0.756173
24526	0.442819	-0.195571	9.457872	-0.274159	-0.032361	-0.477703	-0.063219	0.254904	-0.634627	0.645819	-0.041108	-0.001504	-0.762382
24527	0.444440	-0.323829	9.994762	-0.102699	-0.060540	-0.429010	-0.072139	0.258284	-0.632356	0.639145	-0.043482	-0.001098	-0.767855
24528	0.264092	-0.566593	10.378082	0.142189	-0.008147	-0.366239	-0.075576	0.255248	-0.631152	0.633606	-0.041852	-0.003751	-0.772514
24529	0.606756	-0.589576	10.028762	0.092104	0.042516	-0.346254	-0.081367	0.249172	-0.635064	0.628300	-0.040124	-0.004933	-0.776920
24530	0.553225	-0.629246	9.504810	-0.081256	0.075902	-0.370287	-0.083875	0.246408	-0.634528	0.622448	-0.040001	-0.003060	-0.781632
24531	0.272476	-0.713923	9.414927	-0.200995	0.114521	-0.391218	-0.085871	0.247530	-0.634749	0.616134	-0.040804	0.001208	-0.786583
24532	0.513980	-0.706632	9.268719	-0.329948	0.124872	-0.359585	-0.086583	0.253641	-0.631000	0.610154	-0.042985	0.007599	-0.791080
24533	0.418934	-0.830683	9.361848	-0.434038	0.105470	-0.302255	-0.087720	0.264059	-0.626545	0.604928	-0.046773	0.015519	-0.794754
24534	0.546911	-0.847089	9.829232	-0.470195	0.073687	-0.243648	-0.088473	0.276001	-0.620898	0.600540	-0.051437	0.023610	-0.797589
24535	0.413321	-0.626343	10.097305	-0.317417	0.036883	-0.211747	-0.089867	0.284615	-0.615932	0.596782	-0.054868	0.028917	-0.800003
24536	0.455816	-0.761444	10.073753	-0.101713	0.036974	-0.227838	-0.092150	0.287403	-0.612849	0.592980	-0.055697	0.030692	-0.802702
24537	0.455560	-0.799694	10.150228	0.005941	0.040638	-0.292256	-0.094665	0.286028	-0.612430	0.588242	-0.055246	0.030755	-0.806209
24538	0.657778	-0.885641	10.089811	-0.018894	0.091410	-0.324053	-0.096239	0.283260	-0.613222	0.582910	-0.054267	0.031733	-0.810102
24539	0.640720	-0.898380	9.813413	-0.079529	0.117778	-0.354350	-0.098370	0.283548	-0.611610	0.576972	-0.053604	0.033992	-0.814294
24540	0.322581	-0.809502	9.749882	-0.039939	0.133742	-0.396185	-0.100209	0.281337	-0.613180	0.570347	-0.052231	0.035718	-0.818963
24541	-0.097120	-1.080353	9.776827	0.001624	0.146330	-0.483883	-0.102579	0.278018	-0.613177	0.562274	-0.050229	0.036842	-0.824602
24542	-0.069105	-1.219637	9.921596	-0.055047	0.125611	-0.625398	-0.106948	0.276793	-0.614174	0.551748	-0.049310	0.038491	-0.831662
24543	-0.022350	-1.427573	9.688068	-0.049356	0.061102	-0.710234	-0.113713	0.275858	-0.613817	0.539768	-0.049431	0.039302	-0.839441
24544	0.084336	-1.365985	9.649401	0.072356	0.001664	-0.732491	-0.123102	0.270355	-0.614648	0.527464	-0.049271	0.037339	-0.847325
24545	0.315675	-1.448212	10.093505	0.105932	0.010068	-0.649482	-0.131813	0.262767	-0.615904	0.516495	-0.048512	0.035051	-0.854196
24546	0.222405	-0.976700	9.878612	0.035937	0.058952	-0.580955	-0.142645	0.254912	-0.617525	0.506481	-0.047615	0.034445	-0.860246
24547	0.127779	-1.362190	9.427950	-0.039344	0.079959	-0.537410	-0.146602	0.250630	-0.617507	0.497099	-0.047044	0.035481	-0.865691
24548	0.007694	-1.947912	9.506373	-0.086195	0.045720	-0.481565	-0.151113	0.249543	-0.616267	0.488595	-0.047528	0.036939	-0.870432
24549	0.017529	-1.591460	9.683436	-0.082817	0.018471	-0.448089	-0.157349	0.248465	-0.615001	0.480669	-0.048378	0.038253	-0.874730
24550	0.175791	-1.427492	10.219931	-0.129589	0.047930	-0.399004	-0.161994	0.247657	-0.613756	0.473476	-0.049168	0.040561	-0.878497
24551	0.503252	-1.551280	9.903231	-0.396207	0.126513	-0.370819	-0.162962	0.252937	-0.611193	0.466428	-0.051030	0.048491	-0.881754
24552	0.909990	-2.061398	9.305005	-0.995612	0.152603	-0.364732	-0.164819	0.270716	-0.602845	0.458695	-0.058047	0.067053	-0.884157
24553	0.646719	-2.742567	9.268200	-1.145973	0.159636	-0.355288	-0.166451	0.292794	-0.589729	0.450723	-0.066272	0.088514	-0.885789
24554	0.516179	-2.776245	9.720792	-0.510801	0.187715	-0.339961	-0.168183	0.310849	-0.579673	0.443638	-0.068229	0.098765	-0.888130
24555	0.642088	-3.054961	9.353577	0.112027	0.189706	-0.351362	-0.167106	0.308622	-0.580368	0.437146	-0.064662	0.098167	-0.891675
24556	0.508316	-2.843011	9.104803	0.097828	0.189832	-0.369000	-0.168144	0.304462	-0.580394	0.430290	-0.061226	0.097571	-0.895311
24557	0.675095	-3.170348	9.460121	-0.206366	0.191415	-0.383672	-0.169983	0.301417	-0.580659	0.422756	-0.060459	0.102654	-0.898379
24558	0.555245	-3.044447	9.424148	-0.322754	0.212368	-0.359709	-0.167996	0.302657	-0.581728	0.415425	-0.060190	0.109779	-0.900970
24559	0.789026	-2.776371	9.588649	-0.324764	0.189419	-0.321055	-0.168150	0.305156	-0.579599	0.408789	-0.060351	0.117027	-0.903080
24560	0.363634	-2.154833	9.606675	-0.120922	0.079323	-0.315307	-0.169362	0.305993	-0.576158	0.402738	-0.060726	0.119450	-0.905454
24561	-0.090529	-1.862986	10.284518	0.346008	0.018204	-0.323400	-0.172280	0.306566	-0.577552	0.397219	-0.058545	0.113091	-0.908845
24562	0.218664	-1.514084	10.329125	0.508853	0.040876	-0.316867	-0.176402	0.289097	-0.584624	0.391922	-0.054556	0.103762	-0.912499
24563	0.137267	-1.390703	9.566941	0.390711	-0.004510	-0.300202	-0.179565	0.267041	-0.592676	0.386839	-0.052349	0.096350	-0.915605
24564	0.093635	-1.418742	9.725625	0.215945	-0.002970	-0.239784	-0.182003	0.256367	-0.598918	0.382646	-0.051276	0.092095	-0.917863
24565	0.219278	-1.396817	9.349851	0.148736	-0.004773	-0.206821	-0.184729	0.247775	-0.602245	0.378985	-0.050745	0.089155	-0.919699
24566	-0.065070	-1.325948	9.776131	0.205725	-0.004880	-0.157851	-0.187865	0.240851	-0.605156	0.376267	-0.049639	0.085149	-0.921254
24567	0.196621	-1.196242	9.597507	0.154742	0.051021	-0.139564	-0.188868	0.232527	-0.608244	0.373740	-0.047892	0.082542	-0.922611
24568	0.329893	-1.447217	8.882044	0.019706	0.042350	-0.138893	-0.190557	0.227400	-0.610239	0.371090	-0.047274	0.082339	-0.923730
24569	0.353891	-1.816778	9.223687	-0.027910	0.021206	-0.113853	-0.193197	0.225193	-0.610746	0.368904	-0.047400	0.082893	-0.924549
24570	0.695068	-1.731839	9.553399	0.012270	0.015776	-0.105742	-0.192523	0.224218	-0.612080	0.366906	-0.047275	0.082660	-0.925372
24571	0.759339	-1.870973	9.839662	0.086443	-0.001794	-0.100032	-0.193962	0.220616	-0.612094	0.365115	-0.046985	0.080920	-0.926248
24572	0.474579	-1.521015	10.288382	0.085500	0.008679	-0.096329	-0.196307	0.214381	-0.614221	0.363366	-0.046439	0.079286	-0.927104
24573	0.438806	-1.106011	9.831995	0.057658	0.022672	-0.054079	-0.197339	0.210500	-0.616477	0.362357	-0.045831	0.078258	-0.927617
24574	0.486784	-1.147558	9.739772	0.102988	-0.012445	0.004260	-0.198899	0.206206	-0.618729	0.362519	-0.045392	0.076239	-0.927743
24575	0.717957	-0.890605	9.406649	0.170973	-0.022079	0.015285	-0.199924	0.201214	-0.620995	0.362963	-0.044692	0.072791	-0.927880
24576	0.479833	-1.425852	9.171816	0.226314	-0.066605	0.034880	-0.201449	0.191783	-0.625006	0.363877	-0.044316	0.068116	-0.927895
24577	0.031835	-1.309686	10.621504	0.199206	-0.037108	0.063113	-0.205123	0.185000	-0.625806	0.365247	-0.043613	0.064067	-0.927679
24578	0.041387	-1.322038	10.539561	0.153678	0.051256	0.068385	-0.203633	0.181800	-0.629012	0.366550	-0.041534	0.061627	-0.927425
24579	0.232807	-1.566702	10.462993	-0.015345	0.039848	0.047620	-0.203342	0.178745	-0.631543	0.367347	-0.040976	0.062111	-0.927103
24580	0.137162	-1.427109	10.246707	-0.034879	0.045222	0.022887	-0.204142	0.180416	-0.633221	0.367653	-0.040448	0.063086	-0.926939
24581	0.118326	-1.335466	9.490829	0.095969	0.033242	-0.007003	-0.202282	0.180823	-0.634296	0.367536	-0.039250	0.061421	-0.927149
24582	0.054536	-1.467999	9.249508	0.101256	-0.015705	0.002549	-0.202266	0.179158	-0.636151	0.367655	-0.038877	0.059407	-0.927248
24583	0.173399	-1.742050	9.603449	0.025965	0.017354	0.030217	-0.205019	0.173759	-0.636951	0.368193	-0.038436	0.058981	-0.927080
24584	0.317871	-1.459674	9.497293	0.031162	0.053955	0.083275	-0.203957	0.174865	-0.639058	0.369656	-0.037190	0.058842	-0.926558
24585	0.280791	-1.566456	9.092602	0.032789	0.052197	0.129099	-0.204079	0.173477	-0.639858	0.371988	-0.035940	0.058637	-0.925686
24586	0.556776	-1.476563	9.302759	-0.001555	0.057142	0.201053	-0.202483	0.174581	-0.642498	0.375599	-0.034740	0.059213	-0.924236
24587	-0.011525	-1.264149	9.670627	0.028873	-0.009194	0.171281	-0.200361	0.175125	-0.643050	0.378772	-0.034606	0.058655	-0.922981
24588	0.082330	-0.975868	9.793304	0.176000	-0.018625	0.080706	-0.200344	0.172904	-0.644386	0.380370	-0.033604	0.055297	-0.922568
24589	0.043661	-1.312792	9.635942	0.305163	-0.022751	0.011085	-0.201881	0.165417	-0.647851	0.380777	-0.031794	0.049424	-0.922798
24590	0.546647	-1.541489	9.282873	0.283799	0.006941	0.003797	-0.203672	0.155708	-0.650941	0.380972	-0.029583	0.044218	-0.923055
24591	0.623933	-1.544109	9.409560	0.169113	0.003288	0.034644	-0.204936	0.145997	-0.653120	0.381683	-0.028335	0.041088	-0.922945
24592	0.365263	-1.265966	10.037489	-0.004574	0.025893	0.049442	-0.205595	0.145584	-0.653902	0.382528	-0.027933	0.041375	-0.922594
24593	-0.259505	-0.841795	10.290507	-0.167271	0.026056	0.013279	-0.204941	0.148637	-0.655983	0.382634	-0.028843	0.044626	-0.922371
24594	-0.334758	-0.561922	10.378496	-0.371040	-0.031588	-0.055306	-0.205263	0.156968	-0.653531	0.381374	-0.032396	0.051173	-0.922435
24595	0.330015	-1.487459	10.667360	-0.164342	-0.049221	-0.077169	-0.210239	0.166158	-0.649949	0.379871	-0.034742	0.053735	-0.922824
24596	-1.271053	1.253291	9.301848	0.468748	-0.052573	-0.136703	-0.211935	0.161724	-0.651018	0.377686	-0.032379	0.044564	-0.924294
24597	-0.979288	0.539400	8.632571	0.766595	-0.151312	-0.129822	-0.216563	0.138981	-0.656690	0.375854	-0.029497	0.029040	-0.925754
24598	-0.919194	0.150482	9.028961	0.398668	-0.133213	-0.095535	-0.223094	0.122217	-0.658991	0.374323	-0.029103	0.020578	-0.926613
24599	-0.537374	-0.504959	9.611788	-0.047171	-0.092550	-0.046028	-0.227589	0.119187	-0.659084	0.373463	-0.031124	0.020624	-0.926893
24600	-0.764856	0.061160	10.889294	-0.238725	0.012142	-0.029265	-0.228955	0.124191	-0.656124	0.372710	-0.032775	0.025099	-0.927029
24601	-0.593662	-0.614660	9.776852	-0.035316	0.064953	-0.054192	-0.230311	0.128920	-0.655793	0.371639	-0.031730	0.026111	-0.927467
24602	-0.403162	-0.632516	9.142890	0.205375	-0.001393	-0.058012	-0.229747	0.125308	-0.659252	0.370659	-0.030342	0.022231	-0.928007
24603	-0.214508	-0.603907	9.540567	0.139851	-0.054096	-0.038473	-0.229457	0.120863	-0.659038	0.370042	-0.030164	0.019146	-0.928328
24604	-0.035042	-0.512407	10.030379	-0.024138	-0.032539	0.010590	-0.231182	0.120039	-0.657707	0.370202	-0.031025	0.019337	-0.928232
24605	-0.436068	0.144545	9.892378	-0.176130	-0.007047	0.001021	-0.233189	0.121715	-0.655821	0.370106	-0.032262	0.022488	-0.928157
24606	-0.014857	-0.387822	9.921078	-0.174406	0.005050	0.014940	-0.234398	0.123665	-0.654733	0.370232	-0.033535	0.025750	-0.927977
24607	0.283303	-0.896069	9.657893	-0.040235	-0.008957	0.023610	-0.233629	0.126992	-0.652610	0.370643	-0.033784	0.026386	-0.927786
24608	0.232129	-0.984766	10.412005	-0.031508	-0.026649	0.045620	-0.232597	0.132680	-0.653357	0.371457	-0.034571	0.026781	-0.927420
24609	0.178780	-1.013448	10.335225	-0.026203	-0.026653	0.061531	-0.234724	0.133525	-0.653710	0.372591	-0.035024	0.027076	-0.926939
24610	0.425767	-0.914795	10.190020	0.052662	-0.028368	0.037376	-0.234203	0.134632	-0.652656	0.373307	-0.035220	0.025892	-0.926677
24611	0.604102	-0.962216	10.082183	0.049013	0.006536	0.065612	-0.234440	0.129774	-0.652964	0.374550	-0.034514	0.025051	-0.926226
24612	0.425867	-0.896008	10.041220	0.027670	0.051247	0.051588	-0.236036	0.130755	-0.653455	0.375464	-0.033414	0.024935	-0.925899
24613	0.394538	-0.520864	9.146905	-0.002538	0.047106	0.030311	-0.232864	0.133098	-0.653742	0.375995	-0.032372	0.025328	-0.925710
24614	0.080799	-0.850915	9.749088	0.002724	0.054060	0.037437	-0.231799	0.132815	-0.654024	0.376633	-0.031414	0.025685	-0.925473
24615	-0.020681	-0.514070	9.523104	-0.002588	0.062885	0.035772	-0.230078	0.133500	-0.654044	0.377257	-0.030067	0.026213	-0.925249
24616	0.049291	-0.178471	9.326870	0.000296	0.019268	-0.013658	-0.229135	0.132802	-0.656692	0.376965	-0.029798	0.026321	-0.925374
24617	0.321666	-0.593611	9.555287	0.008471	-0.020989	-0.061499	-0.230586	0.131977	-0.657991	0.375839	-0.029968	0.025937	-0.925837
24618	0.296686	-0.713348	9.664686	0.026239	-0.028049	-0.039386	-0.230454	0.130865	-0.656034	0.375111	-0.030393	0.025193	-0.926139
24619	0.296911	-0.693048	10.011018	-0.009699	-0.015947	-0.012291	-0.231516	0.131009	-0.656016	0.374881	-0.030589	0.025216	-0.926225
24620	0.190150	-0.766530	10.092812	0.065325	-0.008979	0.016494	-0.232305	0.129903	-0.656410	0.375202	-0.030340	0.023926	-0.926138
24621	0.003513	-0.522470	9.984265	0.161973	-0.021122	0.013738	-0.236258	0.124926	-0.656399	0.375558	-0.029323	0.020752	-0.926103
24622	0.065098	-0.700018	10.286933	0.217411	-0.026429	0.010536	-0.235957	0.119510	-0.657771	0.375858	-0.028258	0.016509	-0.926099
24623	0.252294	-0.856031	10.086440	0.147589	0.015485	0.034768	-0.236204	0.116873	-0.658713	0.376572	-0.026665	0.013909	-0.925899
24624	0.389922	-0.505058	9.584558	0.081395	0.032986	0.052014	-0.235653	0.113816	-0.659277	0.377538	-0.025509	0.012655	-0.925556
24625	0.448843	-0.372972	9.667287	0.051016	0.020725	0.037657	-0.235105	0.111592	-0.660621	0.378247	-0.024560	0.011880	-0.925302
24626	0.357164	-0.366885	9.850812	0.046539	0.023345	0.034134	-0.235889	0.109653	-0.660891	0.378864	-0.023851	0.011188	-0.925077
24627	0.168216	-0.462749	10.269544	0.033068	0.050417	0.041211	-0.232950	0.107694	-0.663056	0.379622	-0.022493	0.010974	-0.924803
24628	0.250422	-0.437947	9.937441	0.056444	0.071491	0.031753	-0.232033	0.109772	-0.663181	0.380189	-0.020818	0.010464	-0.924615
24629	0.155722	-0.157303	9.441562	0.099415	0.047125	0.034718	-0.231222	0.107824	-0.664132	0.380851	-0.019022	0.008991	-0.924397
24630	0.296598	-0.045189	9.494512	0.083304	0.008592	0.023866	-0.230135	0.104348	-0.665759	0.381292	-0.018306	0.007502	-0.924243
24631	0.413543	0.104877	9.312565	0.067286	-0.012364	0.004288	-0.230385	0.101850	-0.665780	0.381385	-0.017871	0.006133	-0.924223
24632	0.470607	-0.035945	9.815182	0.024267	-0.032610	-0.000562	-0.231829	0.099081	-0.666049	0.381356	-0.018371	0.005412	-0.924230
24633	0.497734	-0.308991	10.263661	-0.002557	0.022412	-0.002395	-0.230241	0.099488	-0.665281	0.381294	-0.017847	0.005584	-0.924265
24634	0.435520	-0.220342	9.991221	0.013528	0.092412	0.030622	-0.228383	0.099756	-0.665701	0.381823	-0.016114	0.006026	-0.924075
24635	0.228636	-0.097224	9.609867	0.049388	0.113556	0.032818	-0.226776	0.098499	-0.667708	0.382416	-0.013517	0.005938	-0.923872
24636	0.220360	0.099731	9.496836	0.011863	0.099597	0.021084	-0.223317	0.097508	-0.668558	0.382764	-0.011666	0.006462	-0.923750
24637	0.267332	-0.088008	9.575991	-0.036442	0.054102	0.002009	-0.223328	0.099730	-0.669061	0.382770	-0.010837	0.007482	-0.923750
24638	0.228544	-0.124691	10.066212	-0.018693	0.039982	0.016179	-0.221202	0.100692	-0.671185	0.383029	-0.010321	0.008113	-0.923643
24639	0.049401	-0.207870	10.725352	0.086802	0.085392	0.029471	-0.219616	0.101516	-0.670676	0.383560	-0.007973	0.007098	-0.923454
24640	0.154567	0.009546	9.727100	0.210532	0.111900	0.009355	-0.218522	0.097068	-0.672576	0.383716	-0.004373	0.004046	-0.923432
24641	0.104694	0.151865	8.945635	0.276922	0.099894	-0.011291	-0.215029	0.091218	-0.675051	0.383499	-0.000310	-0.000390	-0.923541
24642	0.132767	0.017677	9.184196	0.208884	0.100691	-0.010063	-0.212857	0.083153	-0.675822	0.383280	0.003069	-0.003500	-0.923621
24643	-0.095622	-0.186489	9.481851	0.130053	0.113766	0.005291	-0.209505	0.077581	-0.676322	0.383356	0.006248	-0.005107	-0.923566
24644	-0.331518	-0.096520	9.984843	-0.052622	0.114506	0.025189	-0.207907	0.077573	-0.677923	0.383803	0.007875	-0.003283	-0.923375
24645	-0.383390	0.079422	9.968085	-0.145575	0.110173	0.003400	-0.204475	0.080192	-0.676767	0.383875	0.008879	0.000195	-0.923342
24646	-0.277514	0.032347	9.788774	-0.085742	0.087393	0.026626	-0.202379	0.085874	-0.678187	0.384350	0.009753	0.002421	-0.923133
24647	-0.287660	-0.039368	9.908211	-0.033063	0.045367	0.034774	-0.199742	0.088081	-0.676892	0.384978	0.010422	0.003326	-0.922861
24648	-0.302207	-0.048759	9.946684	0.011715	0.041902	0.023634	-0.197742	0.087377	-0.678505	0.385379	0.011205	0.003404	-0.922684
24649	-0.442312	-0.057078	10.015094	-0.024971	0.034053	0.019853	-0.196683	0.087926	-0.678516	0.385731	0.011727	0.004087	-0.922528
24650	-0.384427	-0.062753	9.879934	-0.063413	0.038434	0.017811	-0.194835	0.090138	-0.679179	0.386040	0.011866	0.005525	-0.922389
24651	-0.332264	-0.193421	9.757809	-0.131364	0.040196	0.010233	-0.194720	0.091802	-0.677063	0.386238	0.011675	0.008233	-0.922288
24652	-0.236037	-0.246887	9.823661	-0.164503	0.015651	0.008099	-0.193552	0.096100	-0.676512	0.386389	0.010612	0.011363	-0.922205
24653	-0.241190	-0.294705	9.904874	-0.125101	0.001680	-0.005773	-0.193060	0.101650	-0.674363	0.386292	0.009742	0.013671	-0.922224
24654	-0.127136	-0.218477	9.952835	-0.031202	0.001638	0.003703	-0.193333	0.103319	-0.675130	0.386335	0.009450	0.014235	-0.922200
24655	-0.119877	-0.213958	9.875914	-0.009681	0.012170	-0.001389	-0.192280	0.104840	-0.675131	0.386292	0.009648	0.014490	-0.922212
24656	-0.090887	-0.209639	9.789188	-0.036555	0.015648	0.008996	-0.194389	0.102908	-0.675906	0.386425	0.009575	0.015260	-0.922145
24657	-0.095689	-0.209263	9.899794	-0.020494	0.005122	0.012599	-0.192808	0.104148	-0.674604	0.386643	0.009544	0.015650	-0.922047
24658	-0.104843	-0.141569	9.989579	0.051172	0.043646	0.002701	-0.193474	0.104152	-0.673938	0.386635	0.010664	0.015020	-0.922049
24659	-0.010617	-0.128491	9.787025	0.074507	0.069923	0.000302	-0.192133	0.102757	-0.675548	0.386586	0.012540	0.014149	-0.922060
24660	-0.100037	-0.133102	9.624308	0.087045	0.078726	0.004860	-0.189200	0.100519	-0.675746	0.386594	0.014584	0.013127	-0.922041
24661	-0.434710	-0.000084	9.794564	0.013726	0.061313	-0.014999	-0.187593	0.099679	-0.678406	0.386279	0.015819	0.013307	-0.922150
24662	-0.529147	-0.042069	9.982368	-0.034529	0.028106	-0.043653	-0.186795	0.099119	-0.678030	0.385440	0.015977	0.014151	-0.922486
24663	-0.510301	-0.109443	10.022289	0.003111	0.019395	-0.061053	-0.187072	0.100369	-0.676700	0.384289	0.016349	0.014219	-0.922959
24664	-0.448297	-0.213823	9.869135	0.065782	0.005450	-0.070377	-0.188128	0.099681	-0.677216	0.382931	0.016853	0.013046	-0.923531
24665	-0.342317	-0.246452	9.694796	0.069380	0.003707	-0.070391	-0.188634	0.095379	-0.677382	0.381588	0.017435	0.011782	-0.924093
24666	-0.371549	-0.280075	9.636978	0.003027	0.001886	-0.038275	-0.188368	0.095239	-0.677388	0.380839	0.017402	0.011730	-0.924403
24667	-0.356316	-0.178903	9.724535	-0.052430	0.007105	-0.042171	-0.189716	0.097467	-0.675112	0.380057	0.017115	0.012743	-0.924717
24668	-0.374921	-0.086647	9.956490	-0.052536	0.007018	-0.024529	-0.190103	0.097332	-0.677866	0.379577	0.016757	0.013753	-0.924906
24669	-0.379705	-0.081666	9.999850	-0.045335	0.014033	-0.033262	-0.189578	0.097328	-0.676298	0.378955	0.016649	0.014681	-0.925149
24670	-0.389478	-0.091755	9.821961	-0.045331	0.024557	-0.026169	-0.189452	0.098160	-0.675766	0.378436	0.016670	0.015691	-0.925344
24671	-0.432843	-0.077028	9.808084	0.004781	0.017593	-0.029338	-0.190129	0.099968	-0.674950	0.377868	0.017005	0.015712	-0.925570
24672	-0.514889	-0.066940	9.751225	-0.004130	0.008898	-0.038218	-0.191437	0.097755	-0.676791	0.377116	0.017045	0.015846	-0.925873
24673	-0.533833	-0.018331	9.867313	-0.030949	0.005392	-0.047225	-0.190246	0.097609	-0.675497	0.376232	0.016885	0.016438	-0.926226
24674	-0.437718	-0.086332	9.899351	-0.031920	0.000075	-0.033196	-0.189194	0.100103	-0.676801	0.375592	0.016553	0.017018	-0.926481
24675	-0.397315	-0.175765	9.859519	0.051315	-0.005139	-0.039687	-0.191318	0.099837	-0.676246	0.374823	0.016815	0.016002	-0.926806
24676	-0.318148	-0.246377	9.781113	0.078123	-0.012154	-0.032504	-0.191827	0.095674	-0.675755	0.374156	0.017083	0.014450	-0.927096
24677	-0.312934	-0.193425	9.805712	0.025262	0.000029	-0.013451	-0.190235	0.096221	-0.676430	0.373879	0.017243	0.013948	-0.927212
24678	-0.323058	-0.256107	9.732974	0.013639	0.007041	-0.011756	-0.191021	0.094420	-0.676436	0.373612	0.017390	0.013729	-0.927320
24679	-0.390508	-0.236042	9.829926	0.013574	0.008761	0.000608	-0.190495	0.095945	-0.677480	0.373597	0.017619	0.013512	-0.927325
24680	-0.424344	-0.242729	9.916665	0.004609	0.009621	0.002315	-0.191678	0.094564	-0.678526	0.373590	0.017750	0.013475	-0.927326
24681	-0.381054	-0.264951	9.839126	-0.006155	-0.000014	0.007473	-0.191416	0.095118	-0.678393	0.373711	0.017665	0.013564	-0.927278
24682	-0.291217	-0.198171	9.882380	-0.056384	0.001622	0.034415	-0.193283	0.096238	-0.677697	0.374317	0.017201	0.014587	-0.927026
24683	-0.336176	-0.070244	9.913081	-0.065365	-0.008886	0.038756	-0.192497	0.097622	-0.676907	0.375041	0.016507	0.015694	-0.926728
24684	-0.301916	-0.001300	9.735721	0.002638	-0.010600	0.042778	-0.192504	0.098733	-0.676764	0.375787	0.016262	0.015528	-0.926433
24685	-0.383107	0.122393	9.862824	0.089512	0.013951	0.028567	-0.192491	0.097345	-0.678355	0.376263	0.017150	0.013921	-0.926250
24686	-0.445818	0.134735	9.805824	0.119218	0.008832	-0.010865	-0.193546	0.096240	-0.678481	0.375972	0.018125	0.011760	-0.926379
24687	-0.476211	-0.062329	9.784593	0.050362	-0.004265	-0.023781	-0.194976	0.092222	-0.680469	0.375494	0.018372	0.010753	-0.926580
24688	-0.416193	-0.447796	9.736381	-0.014974	0.000081	-0.019050	-0.193794	0.093465	-0.678899	0.375096	0.018174	0.011015	-0.926742
24689	-0.374015	-0.630672	9.820438	-0.028492	-0.001741	-0.001584	-0.192461	0.092346	-0.678667	0.375057	0.017868	0.011514	-0.926758
24690	-0.333300	-0.342165	9.881088	-0.040237	0.008660	0.026611	-0.193400	0.094157	-0.678898	0.375501	0.017651	0.012292	-0.926572
24691	-0.389004	-0.024511	9.789082	-0.067057	-0.001808	0.022937	-0.194874	0.096525	-0.678589	0.375929	0.017053	0.013501	-0.926393
24692	-0.518489	0.101760	9.849335	-0.085762	0.006999	0.006153	-0.195153	0.098748	-0.678300	0.376007	0.016458	0.015117	-0.926347
24693	-0.484834	0.084284	9.726266	-0.052580	-0.008682	-0.012177	-0.194641	0.101244	-0.677101	0.375782	0.015841	0.016005	-0.926435
24694	-0.435270	-0.077156	9.760035	-0.000713	-0.015692	-0.010111	-0.194243	0.102076	-0.678412	0.375551	0.015459	0.015880	-0.926537
24695	-0.390834	-0.281720	9.836614	0.040466	0.000051	-0.013335	-0.194905	0.101385	-0.677621	0.375272	0.015702	0.015111	-0.926659
24696	-0.333716	-0.399936	9.866007	0.033245	0.006120	0.000691	-0.194112	0.101797	-0.677366	0.375219	0.015984	0.014517	-0.926685
24697	-0.367389	-0.378288	9.780021	0.017162	0.001777	-0.002950	-0.194371	0.100131	-0.676591	0.375138	0.016078	0.014204	-0.926721
24698	-0.332773	-0.269890	9.920370	0.001053	-0.008756	-0.008384	-0.193963	0.098880	-0.677266	0.374916	0.015839	0.014098	-0.926816
24699	-0.341245	-0.101666	9.850273	-0.059769	0.013105	-0.003423	-0.194238	0.100131	-0.676724	0.374847	0.015561	0.015296	-0.926830
24700	-0.316755	-0.051565	9.778534	-0.074014	0.019260	-0.014955	-0.194512	0.102077	-0.677357	0.374515	0.015277	0.016794	-0.926943
24701	-0.336486	-0.111340	9.845314	-0.049879	0.019252	-0.012143	-0.193588	0.102766	-0.677233	0.374278	0.015180	0.017847	-0.927020
24702	-0.361404	-0.217144	9.791436	-0.002426	0.017552	-0.018866	-0.192930	0.103456	-0.676711	0.373856	0.015399	0.018006	-0.927184
24703	-0.400414	-0.269706	9.807993	0.017218	0.014049	-0.011686	-0.192530	0.103593	-0.677504	0.373609	0.015706	0.017778	-0.927283
24704	-0.417459	-0.293267	9.925639	0.004719	0.003555	-0.024153	-0.193587	0.102488	-0.676973	0.373082	0.015717	0.017701	-0.927496
24705	-0.396010	-0.332016	9.893764	-0.007870	0.001770	-0.010167	-0.194392	0.104437	-0.677729	0.372875	0.015606	0.017852	-0.927579
24706	-0.381415	-0.313262	9.771276	-0.018576	0.007043	-0.011986	-0.194118	0.103186	-0.678009	0.372576	0.015512	0.018229	-0.927693
24707	-0.361652	-0.250906	9.762208	-0.028414	0.001790	-0.013832	-0.192803	0.104149	-0.676181	0.372307	0.015243	0.018765	-0.927795
24708	-0.368526	-0.198036	9.729227	-0.020376	0.005288	-0.008460	-0.192268	0.102896	-0.675151	0.372070	0.015105	0.019162	-0.927884
24709	-0.376114	-0.250469	9.868091	-0.032932	0.008750	-0.005026	-0.191746	0.104838	-0.675796	0.371962	0.014932	0.019828	-0.927916
24710	-0.337735	-0.282437	9.737605	-0.029297	0.021030	-0.010257	-0.192290	0.107896	-0.677070	0.371691	0.015019	0.020508	-0.928008
24711	-0.390917	-0.293709	9.848494	-0.032942	0.000009	-0.005061	-0.192815	0.105676	-0.675246	0.371586	0.014680	0.021109	-0.928042
24712	-0.300034	-0.419266	9.923177	-0.023981	0.001734	-0.010331	-0.192823	0.107343	-0.675754	0.371291	0.014449	0.021547	-0.928154
24713	-0.299362	-0.321062	9.789706	0.018918	-0.000012	0.004096	-0.193759	0.108042	-0.674945	0.371341	0.014490	0.021184	-0.928142
24714	-0.337250	-0.217252	9.817664	0.025156	0.012222	0.013030	-0.192428	0.107757	-0.675494	0.371463	0.014828	0.020780	-0.928097
24715	-0.430965	-0.156038	9.932140	0.013613	0.019268	-0.007257	-0.193222	0.107206	-0.675093	0.371295	0.015183	0.020654	-0.928161
24716	-0.516483	-0.292742	9.844781	-0.031026	0.035087	-0.022506	-0.192966	0.109149	-0.675734	0.370763	0.015514	0.021474	-0.928350
24717	-0.459187	-0.378041	9.626993	-0.021172	0.019376	-0.024283	-0.193504	0.109984	-0.674930	0.370289	0.015608	0.022006	-0.928525
24718	-0.411270	-0.433512	9.700450	-0.018524	0.008842	-0.021686	-0.190852	0.110525	-0.675359	0.369780	0.015545	0.022398	-0.928719
24719	-0.420727	-0.409024	9.818583	-0.014996	0.005303	-0.014618	-0.191117	0.110805	-0.675746	0.369490	0.015425	0.022716	-0.928829
24720	-0.391082	-0.317674	9.877061	-0.007876	-0.004353	-0.010187	-0.191653	0.110529	-0.674033	0.369165	0.015201	0.022809	-0.928959
24721	-0.366951	-0.320254	9.881630	-0.031038	0.008802	-0.028821	-0.191119	0.110805	-0.675220	0.368614	0.015017	0.023453	-0.929165
24722	-0.318944	-0.357063	9.765427	-0.016775	-0.005208	-0.018213	-0.192183	0.110810	-0.674679	0.368126	0.014709	0.023708	-0.929357
24723	-0.300572	-0.491689	9.835824	-0.000763	0.003480	0.002168	-0.191655	0.111502	-0.674943	0.368143	0.014654	0.023742	-0.929351
24724	-0.277829	-0.352206	9.885301	0.047478	-0.000935	0.016623	-0.191529	0.111639	-0.673367	0.368272	0.014915	0.022824	-0.929318
24725	-0.222596	-0.391485	9.766603	0.084991	-0.024565	0.027363	-0.190185	0.109688	-0.674721	0.368743	0.014970	0.021047	-0.929172
24726	-0.274864	-0.275271	9.881353	0.104611	-0.008858	0.043460	-0.192292	0.107618	-0.676285	0.369279	0.015517	0.018998	-0.928995
24727	-0.414872	-0.264834	9.791349	0.079587	-0.008797	0.039800	-0.190681	0.103860	-0.675296	0.369974	0.015827	0.017432	-0.928744
24728	-0.434289	-0.279070	9.805774	0.054559	-0.001792	0.036121	-0.190668	0.102194	-0.676101	0.370351	0.016132	0.016367	-0.928608
24729	-0.549177	-0.134023	9.750750	0.038559	0.008788	0.018484	-0.189994	0.100524	-0.676391	0.370657	0.016464	0.015703	-0.928491
24730	-0.549418	-0.167697	9.750364	0.002805	-0.006941	0.005824	-0.189995	0.100524	-0.676128	0.370514	0.016279	0.015571	-0.928554
24731	-0.381642	-0.346767	9.826172	0.029730	0.007044	-0.011642	-0.190125	0.099969	-0.676132	0.370263	0.016508	0.015075	-0.928658
24732	-0.318997	-0.362109	9.688457	0.026117	-0.001716	-0.002907	-0.190117	0.098997	-0.676667	0.369903	0.016590	0.014551	-0.928808
24733	-0.477694	-0.273611	9.907157	0.011702	-0.003508	0.012904	-0.190121	0.099414	-0.676137	0.370117	0.016494	0.014314	-0.928728
24734	-0.379820	-0.096230	9.956421	0.017018	-0.005324	0.023516	-0.191580	0.099561	-0.676639	0.370275	0.016449	0.013924	-0.928672
24735	-0.331064	-0.031702	9.944725	0.015287	-0.008806	0.010272	-0.190655	0.099277	-0.675080	0.370440	0.016281	0.013573	-0.928614
24736	-0.250939	0.036692	9.704473	0.088727	-0.000870	0.003781	-0.191423	0.096089	-0.677989	0.370211	0.016844	0.011891	-0.928719
24737	-0.329997	0.128400	9.602860	0.079787	0.005288	0.007308	-0.190089	0.094832	-0.677760	0.370296	0.017413	0.010429	-0.928692
24738	-0.455912	0.076812	9.716316	-0.024906	0.028010	0.012820	-0.188624	0.093296	-0.676747	0.370201	0.017672	0.011067	-0.928718
24739	-0.485798	-0.052603	9.794401	-0.188502	0.037658	-0.018316	-0.188778	0.097463	-0.677491	0.369894	0.016859	0.014834	-0.928803
24740	-0.472612	-0.235436	9.818624	-0.224178	0.043825	-0.043268	-0.186692	0.103561	-0.676936	0.368822	0.015925	0.019309	-0.929163
24741	-0.291696	-0.606688	10.007475	-0.143582	0.021080	-0.072857	-0.184216	0.110072	-0.674414	0.367481	0.015111	0.022151	-0.929644
24742	-0.175761	-0.600659	9.915213	-0.047065	0.012283	-0.047545	-0.184362	0.112155	-0.674259	0.366381	0.014894	0.023105	-0.930059
24743	-0.304408	-0.352204	9.818233	-0.031155	-0.015750	-0.008667	-0.185162	0.112854	-0.674240	0.366214	0.014235	0.023571	-0.930123
24744	-0.390600	-0.254726	10.012375	0.031318	-0.008826	0.023577	-0.184900	0.112852	-0.673325	0.366361	0.014235	0.022891	-0.930082
24745	-0.485791	-0.056907	9.960191	0.038470	-0.015793	0.025436	-0.183569	0.111873	-0.672830	0.366808	0.014107	0.022039	-0.929929
24746	-0.442295	-0.048089	9.808498	-0.070576	-0.012258	0.006142	-0.184624	0.112018	-0.674913	0.366719	0.013287	0.023235	-0.929947
24747	-0.438932	-0.254803	9.863776	-0.157261	-0.013979	-0.020095	-0.184634	0.112851	-0.673329	0.366369	0.011744	0.026038	-0.930031
24748	-0.334371	-0.486952	9.725611	-0.118723	-0.008692	-0.030444	-0.184673	0.118821	-0.672218	0.365635	0.010619	0.028165	-0.930272
24749	-0.229652	-0.695209	9.534842	-0.005095	-0.022649	-0.029737	-0.185882	0.120493	-0.670738	0.365072	0.010014	0.028085	-0.930501
24750	-0.294342	-0.631442	9.771673	0.033414	-0.015643	-0.041740	-0.186133	0.118829	-0.672196	0.363978	0.009869	0.027333	-0.930954
24751	-0.330045	-0.558986	9.777621	-0.038188	0.000072	-0.031605	-0.187868	0.119949	-0.671239	0.363374	0.009441	0.028044	-0.931173
24752	-0.321408	-0.703238	9.821554	-0.066734	0.019340	-0.046757	-0.186280	0.120773	-0.671255	0.362162	0.009216	0.029411	-0.931605
24753	-0.359127	-0.582004	10.041989	-0.048854	0.030679	-0.045673	-0.187343	0.121335	-0.671890	0.361279	0.009269	0.030556	-0.931911
24754	-0.416976	-0.562720	9.908115	-0.025548	0.038613	-0.048975	-0.185897	0.123131	-0.670843	0.360140	0.009697	0.031297	-0.932323
24755	-0.543811	-0.398468	9.810153	0.033503	0.022935	-0.049408	-0.185617	0.120908	-0.671264	0.359175	0.010206	0.030851	-0.932704
24756	-0.461432	-0.697398	9.801198	-0.028302	0.014126	-0.038521	-0.186153	0.121466	-0.670725	0.358242	0.010165	0.031465	-0.933043
24757	-0.258991	-0.747707	9.596981	-0.016873	0.000007	0.007265	-0.185889	0.121882	-0.670987	0.358358	0.009915	0.031796	-0.932990
24758	-0.233984	-0.632039	9.730287	0.040218	-0.021082	0.035816	-0.187081	0.121472	-0.671104	0.358829	0.009755	0.030864	-0.932842
24759	-0.314947	-0.481411	10.013923	0.029431	-0.005395	0.044654	-0.186010	0.120077	-0.671266	0.359636	0.009752	0.030283	-0.932550
24760	-0.357812	-0.394731	9.933572	0.015209	0.013908	0.032317	-0.186286	0.122162	-0.671635	0.360077	0.010061	0.030070	-0.932384
24761	-0.389085	-0.371086	9.720204	-0.041950	0.015735	0.016065	-0.186554	0.122719	-0.672019	0.360352	0.009924	0.030967	-0.932249
24762	-0.425811	-0.442821	9.765362	-0.056181	0.012283	-0.005204	-0.186548	0.121608	-0.671899	0.360029	0.009669	0.032081	-0.932339
24763	-0.411660	-0.486567	9.654178	-0.024814	0.021076	-0.011123	-0.185096	0.123128	-0.672169	0.359789	0.009743	0.032699	-0.932410
24764	-0.354275	-0.564195	9.585492	0.015481	0.014104	-0.018817	-0.185637	0.123963	-0.670576	0.359209	0.010029	0.032492	-0.932637
24765	-0.426735	-0.570440	9.718237	0.045850	0.000097	-0.015104	-0.184302	0.122289	-0.669957	0.358895	0.010218	0.031644	-0.932785
24766	-0.421605	-0.533892	9.884453	0.053017	-0.001672	-0.022105	-0.185345	0.119935	-0.671540	0.358188	0.010479	0.030623	-0.933088
24767	-0.370387	-0.460027	9.786318	0.013684	0.007076	-0.024120	-0.184804	0.118266	-0.671696	0.357708	0.010563	0.030425	-0.933278
24768	-0.402092	-0.505319	9.838946	-0.011386	0.005315	-0.022548	-0.186532	0.118692	-0.671534	0.356991	0.010493	0.030656	-0.933546
24769	-0.358380	-0.471905	9.865392	-0.002454	0.007915	-0.018956	-0.186534	0.118692	-0.671009	0.356610	0.010481	0.030762	-0.933688
24770	-0.380097	-0.467160	9.788723	0.010970	0.003566	-0.018864	-0.185206	0.118545	-0.671031	0.356026	0.010538	0.030563	-0.933917
24771	-0.397143	-0.486328	9.769422	0.009929	-0.006120	0.011054	-0.186004	0.119106	-0.671538	0.356211	0.010372	0.030329	-0.933856
24772	-0.353597	-0.476900	9.817224	0.033193	-0.024495	0.004096	-0.185993	0.117856	-0.672602	0.356045	0.010077	0.029510	-0.933948
24773	-0.334088	-0.448372	9.757297	0.086855	-0.015746	0.013331	-0.185452	0.115770	-0.671974	0.356263	0.010279	0.027767	-0.933917
24774	-0.324384	-0.447897	9.937479	0.058250	-0.015769	0.002542	-0.186366	0.114388	-0.674075	0.356076	0.010324	0.026542	-0.934023
24775	-0.343437	-0.409401	9.892420	0.042168	-0.003509	0.002484	-0.186498	0.113972	-0.673552	0.356093	0.010429	0.025720	-0.934038
24776	-0.343501	-0.418956	9.913941	0.004675	0.014009	-0.011827	-0.187422	0.112727	-0.673025	0.355657	0.010640	0.025712	-0.934202
24777	-0.343526	-0.425848	10.019615	0.028899	0.026276	-0.025709	-0.187951	0.112452	-0.673020	0.355133	0.011193	0.025355	-0.934405
24778	-0.431585	-0.570659	9.634154	0.183731	0.035171	-0.022780	-0.185940	0.109387	-0.673869	0.354512	0.013063	0.022154	-0.934698
24779	-0.457357	-0.457639	9.558765	0.221151	0.015878	0.009177	-0.185896	0.103000	-0.675772	0.354592	0.014804	0.018134	-0.934728
24780	-0.469454	-0.466615	9.739027	0.074344	-0.003458	0.014203	-0.186395	0.098283	-0.677256	0.354614	0.015192	0.016691	-0.934740
24781	-0.468803	-0.384035	10.001949	-0.084982	0.013913	0.026333	-0.184541	0.098550	-0.676494	0.355102	0.014733	0.018391	-0.934530
24782	-0.439179	-0.290750	9.906628	-0.059907	0.020929	0.026554	-0.186144	0.100781	-0.677104	0.355450	0.014629	0.019629	-0.934375
24783	-0.404653	-0.185638	9.758523	-0.015076	0.034988	0.014609	-0.184305	0.102853	-0.675141	0.355690	0.015060	0.020173	-0.934265
24784	-0.427905	-0.058176	9.692892	-0.018650	0.029756	0.014599	-0.184974	0.104245	-0.675905	0.355809	0.015408	0.020706	-0.934202
24785	-0.356720	-0.236519	9.759928	-0.013233	0.028009	0.000474	-0.184582	0.104520	-0.674595	0.355787	0.015719	0.021159	-0.934195
24786	-0.332479	-0.222387	9.723829	0.025216	0.012265	0.002456	-0.184174	0.102852	-0.674749	0.355607	0.016050	0.020750	-0.934267
