# Supplementary material for: Identification of Haptic Based Guiding Using Hard Reins
Source: PLoS One. 2015 Jul 22;10(7):e0132020. doi: 10.1371/journal.pone.0132020 (PMC4511788; doi:10.1371/journal.pone.0132020)
Supplement: S9 File — (ZIP) [file pone.0132020.s009.zip › Exp2_MotionData2/Subject11/path1/T7/gc7.txt]

// Start Time: 0
// Sample rate: 25.0Hz
// Scenario: 4.9
// Firmware Version: 2.6.1
Counter	Acc_X	Acc_Y	Acc_Z	Gyr_X	Gyr_Y	Gyr_Z	Mag_X	Mag_Y	Mag_Z	Quat_w	Quat_x	Quat_y	Quat_z
24226	8.807900	-1.649688	-3.957222	-0.006933	0.013150	-0.016319	-0.631652	-0.144619	0.398778	-0.252683	-0.657589	0.518345	-0.484815
24227	8.877771	-1.701391	-3.936019	0.044389	-0.011254	-0.010667	-0.631674	-0.143702	0.397436	-0.252047	-0.657989	0.517953	-0.485024
24228	8.800591	-1.651935	-3.966624	0.024594	-0.011970	0.002132	-0.631656	-0.144067	0.399092	-0.251554	-0.658174	0.517915	-0.485068
24229	8.805365	-1.637255	-3.978783	0.029850	0.001505	-0.007970	-0.631400	-0.142620	0.398480	-0.251216	-0.658350	0.517634	-0.485305
24230	8.843534	-1.697832	-4.002342	0.004216	-0.018719	-0.007072	-0.631657	-0.144848	0.397645	-0.251016	-0.658588	0.517714	-0.485000
24231	8.853610	-1.627938	-3.975696	0.034850	-0.008513	-0.025366	-0.631511	-0.144891	0.398480	-0.250678	-0.659067	0.517205	-0.485067
24232	8.809853	-1.685487	-4.001002	0.012201	-0.001524	-0.018100	-0.630520	-0.145243	0.399568	-0.250646	-0.659305	0.516959	-0.485022
24233	8.824340	-1.680765	-3.999098	0.035028	0.000362	-0.019890	-0.629244	-0.146948	0.399171	-0.250344	-0.659643	0.516476	-0.485233
24234	8.838934	-1.666475	-3.987474	0.027914	0.005473	-0.012565	-0.630936	-0.146174	0.398395	-0.250134	-0.659822	0.516131	-0.485465
24235	8.819414	-1.651278	-4.025289	0.024318	-0.016885	-0.007952	-0.631486	-0.147137	0.397921	-0.249679	-0.660152	0.515996	-0.485395
24236	8.959143	-1.708321	-4.004318	0.013517	-0.017209	-0.001527	-0.628952	-0.147816	0.399395	-0.249313	-0.660370	0.516042	-0.485237
24237	8.805356	-1.639680	-3.978798	-0.008252	-0.036363	0.042483	-0.630756	-0.148383	0.399936	-0.248599	-0.660205	0.516985	-0.484824
24238	8.762302	-1.632611	-3.940914	0.010861	-0.035293	0.038841	-0.628670	-0.147045	0.400979	-0.247692	-0.660165	0.517683	-0.484598
24239	8.795736	-1.651838	-3.971272	0.005443	-0.028933	0.040658	-0.628255	-0.146370	0.401576	-0.246894	-0.660014	0.518428	-0.484415
24240	8.800437	-1.641910	-3.990705	-0.001015	-0.030643	0.038815	-0.628256	-0.145575	0.402745	-0.246188	-0.659871	0.519213	-0.484127
24241	8.775248	-1.747133	-4.087058	-0.009473	-0.031911	0.029599	-0.629104	-0.144456	0.403382	-0.245665	-0.659790	0.519970	-0.483692
24242	8.795633	-1.705312	-3.961956	-0.005819	-0.009725	0.027751	-0.628825	-0.144454	0.403239	-0.245350	-0.659531	0.520556	-0.483573
24243	8.750987	-1.736917	-4.112652	-0.022640	0.017089	0.011139	-0.628818	-0.144629	0.403928	-0.245690	-0.659103	0.520954	-0.483556
24244	8.809552	-1.719106	-4.025362	0.036293	0.016967	0.025954	-0.628810	-0.146119	0.402437	-0.245116	-0.658811	0.520978	-0.484219
24245	8.794662	-1.737756	-4.073231	0.032160	-0.018053	0.011313	-0.628811	-0.145722	0.403021	-0.244368	-0.658991	0.521019	-0.484309
24246	8.823660	-1.699086	-4.078894	-0.028474	0.017880	-0.001696	-0.630500	-0.146020	0.400920	-0.244932	-0.658651	0.521313	-0.484169
24247	8.814115	-1.767468	-4.037924	-0.041280	0.016070	-0.001731	-0.628800	-0.148021	0.400640	-0.245636	-0.658278	0.521724	-0.483878
24248	8.786015	-1.700399	-3.961564	-0.045283	0.020515	-0.014584	-0.629472	-0.149872	0.400951	-0.246558	-0.657981	0.521976	-0.483541
24249	8.785460	-1.748208	-4.012575	-0.038714	0.005334	-0.007216	-0.627792	-0.150315	0.400768	-0.247171	-0.657779	0.522340	-0.483109
24250	8.785967	-1.680806	-3.975926	-0.008574	-0.000227	-0.008053	-0.628349	-0.151500	0.399021	-0.247342	-0.657783	0.522440	-0.482908
24251	8.833468	-1.748230	-4.036107	0.002299	-0.018494	-0.010758	-0.629468	-0.151342	0.399041	-0.247204	-0.658051	0.522477	-0.482574
24252	8.756437	-1.699035	-4.047397	-0.016040	-0.031343	-0.010783	-0.627485	-0.152842	0.400049	-0.247171	-0.658349	0.522763	-0.481873
24253	8.765719	-1.737502	-4.076978	0.008368	-0.019829	0.011263	-0.627353	-0.151354	0.401539	-0.246727	-0.658430	0.523038	-0.481692
24254	8.785001	-1.723014	-4.082435	0.020038	-0.030471	0.003969	-0.627073	-0.151890	0.400804	-0.246089	-0.658741	0.523169	-0.481452
24255	8.751112	-1.727382	-4.100518	0.007953	-0.011483	-0.005270	-0.626233	-0.151121	0.402243	-0.245897	-0.658913	0.523188	-0.481293
24256	8.731736	-1.702682	-4.123785	0.029994	0.003072	-0.003416	-0.625673	-0.150873	0.402812	-0.245532	-0.659045	0.522938	-0.481571
24257	8.789408	-1.722328	-4.135730	0.021048	0.004516	0.003914	-0.626806	-0.149980	0.402319	-0.245248	-0.659033	0.522873	-0.481802
24258	8.841682	-1.701908	-4.238991	0.029195	-0.011950	0.002133	-0.625570	-0.148690	0.401687	-0.244701	-0.659227	0.522802	-0.481891
24259	8.761143	-1.698871	-4.062064	-0.008841	0.015215	-0.020018	-0.626683	-0.148437	0.402693	-0.245155	-0.659218	0.522657	-0.481830
24260	8.740742	-1.784565	-4.170545	-0.028780	0.024159	-0.014588	-0.627386	-0.148925	0.401270	-0.245903	-0.658963	0.522736	-0.481712
24261	8.757318	-1.671309	-3.945810	0.049771	0.039659	0.014932	-0.625979	-0.149924	0.400915	-0.245504	-0.658641	0.522365	-0.482757
24262	8.797148	-1.815949	-4.030360	0.017385	0.019357	0.002037	-0.628240	-0.148562	0.399901	-0.245440	-0.658478	0.522251	-0.483136
24263	8.814238	-1.826216	-3.997253	0.041108	0.013872	0.000261	-0.627672	-0.148887	0.400575	-0.245027	-0.658512	0.521896	-0.483681
24264	8.804152	-1.893652	-4.026298	0.035332	0.010861	-0.010771	-0.627835	-0.146909	0.400839	-0.244747	-0.658668	0.521462	-0.484079
24265	8.803073	-1.969806	-4.133024	0.005929	0.011284	-0.016351	-0.628944	-0.148254	0.399647	-0.244925	-0.658726	0.521245	-0.484144
24266	8.747867	-1.877109	-4.144847	0.012646	-0.000381	-0.037421	-0.628369	-0.149147	0.400286	-0.245101	-0.659141	0.520754	-0.484019
24267	8.776150	-1.690180	-3.994942	0.014703	0.017528	-0.029145	-0.628927	-0.149671	0.399559	-0.245351	-0.659315	0.520253	-0.484193
24268	8.829073	-1.734303	-3.987547	0.016566	0.009137	-0.027288	-0.627370	-0.151259	0.399586	-0.245471	-0.659556	0.519806	-0.484286
24269	8.814980	-1.671427	-3.967289	0.022325	0.004780	-0.016251	-0.627945	-0.149578	0.400255	-0.245367	-0.659756	0.519460	-0.484436
24270	8.824245	-1.714743	-3.996900	0.004490	-0.004310	-0.032794	-0.626539	-0.150961	0.399037	-0.245559	-0.660125	0.519122	-0.484198
24271	8.834184	-1.725092	-3.953865	-0.005087	-0.003532	-0.014460	-0.627630	-0.152812	0.399493	-0.245716	-0.660252	0.519104	-0.483965
24272	8.804805	-1.709441	-4.020291	0.011315	-0.010836	-0.016258	-0.627630	-0.152287	0.400365	-0.245592	-0.660544	0.518952	-0.483792
24273	8.804738	-1.762980	-4.006146	0.020234	-0.008478	-0.025429	-0.626771	-0.153075	0.401707	-0.245470	-0.660956	0.518568	-0.483703
24274	8.804664	-1.762849	-4.015803	0.003646	-0.008156	-0.030050	-0.628003	-0.154783	0.402173	-0.245607	-0.661329	0.518292	-0.483419
24275	8.813683	-1.722813	-4.112489	0.001986	-0.017782	-0.022691	-0.626485	-0.154037	0.400945	-0.245603	-0.661713	0.518167	-0.483030
24276	8.784739	-1.683534	-4.132887	-0.005053	-0.010998	-0.012623	-0.624967	-0.152637	0.400878	-0.245654	-0.661892	0.518216	-0.482706
24277	8.789722	-1.718001	-4.097070	-0.027162	0.004230	-0.020035	-0.625935	-0.152946	0.401707	-0.246237	-0.661894	0.518299	-0.482316
24278	8.771559	-1.622258	-3.994327	0.002807	0.017334	0.005710	-0.624957	-0.153224	0.401261	-0.246297	-0.661653	0.518370	-0.482541
24279	8.828715	-1.728801	-4.035803	-0.000876	0.019309	0.003858	-0.624950	-0.152739	0.402970	-0.246460	-0.661391	0.518440	-0.482742
24280	8.775832	-1.706696	-4.028851	-0.004115	0.014645	0.020368	-0.627767	-0.151246	0.402389	-0.246439	-0.660991	0.518782	-0.482932
24281	8.784886	-1.791101	-4.068383	0.002543	0.016156	-0.005327	-0.626091	-0.152586	0.400192	-0.246611	-0.660871	0.518714	-0.483082
24282	8.775123	-1.795692	-4.082540	-0.036064	0.011127	-0.011821	-0.626341	-0.155246	0.399470	-0.247308	-0.660660	0.518984	-0.482725
24283	8.814689	-1.668480	-4.005902	0.002574	-0.000633	-0.001601	-0.626772	-0.153729	0.400547	-0.247269	-0.660662	0.519048	-0.482672
24284	8.796140	-1.564745	-3.956228	0.017125	0.010582	-0.005246	-0.626748	-0.155442	0.400721	-0.247176	-0.660670	0.518870	-0.482901
24285	8.853528	-1.613161	-3.992503	0.044693	-0.002701	0.000338	-0.627340	-0.153929	0.399001	-0.246546	-0.660880	0.518560	-0.483268
24286	8.819604	-1.639416	-4.005897	0.030864	-0.007972	-0.003363	-0.627032	-0.154885	0.401038	-0.246072	-0.661103	0.518381	-0.483397
24287	8.814378	-1.716713	-4.025527	0.037087	-0.007554	-0.010707	-0.626197	-0.154358	0.401622	-0.245601	-0.661437	0.518020	-0.483567
24288	8.809406	-1.762751	-4.025641	0.036944	-0.009069	-0.016219	-0.626081	-0.153301	0.400287	-0.245160	-0.661832	0.517618	-0.483681
24289	8.794980	-1.777334	-4.015536	0.009816	0.000480	-0.005281	-0.626054	-0.155298	0.400443	-0.245079	-0.661896	0.517553	-0.483703
24290	8.797209	-1.752646	-4.049272	-0.001560	-0.002293	-0.019977	-0.624925	-0.154984	0.402411	-0.245237	-0.662094	0.517417	-0.483498
24291	8.780551	-1.713871	-4.038735	0.006242	0.017874	-0.003474	-0.627052	-0.154379	0.399390	-0.245365	-0.661954	0.517326	-0.483722
24292	8.799899	-1.701940	-4.034550	-0.009457	-0.000271	-0.007140	-0.628016	-0.154971	0.400202	-0.245555	-0.661928	0.517468	-0.483509
24293	8.791438	-1.721003	-3.874953	0.017437	0.011759	0.005739	-0.626468	-0.155581	0.400570	-0.245384	-0.661805	0.517419	-0.483816
24294	8.784859	-1.737399	-4.094600	0.002266	0.014917	-0.015411	-0.625902	-0.156156	0.400529	-0.245629	-0.661804	0.517226	-0.483899
24295	8.809452	-1.704297	-4.044584	-0.013727	0.041658	0.000127	-0.625894	-0.157518	0.399325	-0.246233	-0.661298	0.517258	-0.484251
24296	8.836077	-1.755911	-4.007272	0.035740	0.026565	0.003916	-0.627855	-0.157725	0.398351	-0.245989	-0.661126	0.516968	-0.484918
24297	8.829038	-1.739120	-3.989993	0.040960	0.017885	-0.005234	-0.628439	-0.155201	0.399213	-0.245675	-0.661173	0.516516	-0.485495
24298	8.838542	-1.738954	-4.007254	0.041615	0.029588	-0.016260	-0.627894	-0.154865	0.397969	-0.245562	-0.661228	0.515860	-0.486173
24299	8.843319	-1.768180	-4.000377	0.020572	0.018548	-0.015370	-0.629991	-0.155090	0.397415	-0.245622	-0.661272	0.515469	-0.486498
24300	8.842988	-1.704192	-4.069989	0.039014	0.047798	-0.012619	-0.628767	-0.153078	0.396549	-0.245699	-0.661095	0.514803	-0.487405
24301	8.838954	-1.705531	-3.968408	0.002471	0.032947	-0.008995	-0.628733	-0.155904	0.396233	-0.246084	-0.660844	0.514601	-0.487763
24302	8.853233	-1.768733	-3.964523	0.016300	0.032690	-0.005304	-0.629032	-0.153944	0.396917	-0.246227	-0.660635	0.514316	-0.488276
24303	8.824635	-1.710546	-3.948583	-0.008692	0.018572	-0.014502	-0.630142	-0.154629	0.396745	-0.246665	-0.660526	0.514221	-0.488301
24304	8.858255	-1.730100	-3.954798	-0.005779	0.007087	-0.007134	-0.630424	-0.154611	0.396469	-0.246864	-0.660465	0.514268	-0.488234
24305	8.836662	-1.715475	-3.949065	-0.017048	0.008690	-0.018171	-0.629873	-0.154181	0.396211	-0.247346	-0.660450	0.514255	-0.488024
24306	8.834344	-1.710740	-3.939286	-0.007005	0.001294	-0.018139	-0.629444	-0.155556	0.395142	-0.247610	-0.660552	0.514197	-0.487813
24307	8.824644	-1.730074	-3.939050	-0.006855	0.001885	-0.012640	-0.629844	-0.156845	0.395486	-0.247833	-0.660596	0.514192	-0.487646
24308	8.844006	-1.725482	-3.930083	-0.021479	0.007455	-0.012672	-0.629434	-0.156143	0.395526	-0.248291	-0.660517	0.514308	-0.487398
24309	8.853664	-1.662177	-3.954184	-0.015959	0.022173	-0.012673	-0.629698	-0.157804	0.394726	-0.248843	-0.660318	0.514291	-0.487404
24310	8.833980	-1.690592	-3.994692	-0.012196	0.003422	-0.007140	-0.629138	-0.157820	0.394859	-0.249087	-0.660263	0.514414	-0.487223
24311	8.820132	-1.672046	-3.924011	-0.001593	0.030140	-0.023677	-0.631256	-0.156608	0.393975	-0.249638	-0.660172	0.514072	-0.487426
24312	8.838442	-1.724145	-4.026475	-0.030374	0.031219	-0.040259	-0.630258	-0.158315	0.393720	-0.250725	-0.660100	0.513790	-0.487262
24313	8.854124	-1.614205	-3.915245	0.000228	0.048663	-0.025520	-0.630392	-0.159264	0.392823	-0.251459	-0.659857	0.513313	-0.487716
24314	8.877946	-1.677307	-3.923792	0.026562	0.006459	-0.029077	-0.630668	-0.159543	0.392808	-0.251435	-0.660193	0.512752	-0.487864
24315	8.866117	-1.641021	-3.911037	-0.006814	0.023066	-0.012649	-0.629830	-0.159555	0.392800	-0.251872	-0.660031	0.512643	-0.487972
24316	8.952222	-1.723442	-3.958269	-0.007143	0.021088	-0.025488	-0.631226	-0.159541	0.392954	-0.252399	-0.660026	0.512373	-0.487990
24317	8.868258	-1.721052	-3.911639	-0.065397	0.006667	-0.012750	-0.631208	-0.162272	0.390686	-0.253439	-0.659729	0.512918	-0.487281
24318	8.821042	-1.590716	-3.841398	-0.063184	0.014059	0.001937	-0.632890	-0.161296	0.391602	-0.254377	-0.659215	0.513606	-0.486762
24319	8.869288	-1.547257	-3.852579	-0.039886	0.033613	-0.018217	-0.631894	-0.163253	0.390631	-0.255411	-0.658838	0.513691	-0.486641
24320	8.895325	-1.612473	-3.885376	-0.037551	0.017685	0.001993	-0.630776	-0.163014	0.391195	-0.256029	-0.658437	0.514085	-0.486443
24321	8.856822	-1.595215	-3.886239	-0.028709	0.012781	-0.008998	-0.631341	-0.163753	0.389056	-0.256611	-0.658224	0.514288	-0.486209
24322	8.849393	-1.599691	-3.910143	-0.034177	0.010903	-0.008092	-0.631773	-0.163147	0.388398	-0.257237	-0.657983	0.514584	-0.485891
24323	8.859039	-1.585141	-3.915239	-0.043216	0.006977	-0.003511	-0.631198	-0.163513	0.389909	-0.257895	-0.657696	0.515031	-0.485457
24324	8.878361	-1.575601	-3.913484	-0.034074	0.014373	-0.004416	-0.631768	-0.162918	0.389532	-0.258492	-0.657412	0.515319	-0.485219
24325	8.883208	-1.561052	-3.915986	-0.041559	0.016619	-0.010854	-0.631480	-0.164021	0.388761	-0.259298	-0.657115	0.515603	-0.484889
24326	8.888326	-1.527464	-3.891806	-0.037945	0.020399	-0.012681	-0.633162	-0.164225	0.387645	-0.260109	-0.656815	0.515816	-0.484636
24327	8.876295	-1.517654	-3.893707	-0.021546	0.013092	-0.014473	-0.632322	-0.164777	0.387043	-0.260651	-0.656694	0.515876	-0.484445
24328	8.876471	-1.532593	-3.864828	-0.026757	0.007848	-0.003466	-0.631903	-0.164648	0.387187	-0.261082	-0.656492	0.516148	-0.484197
24329	8.898355	-1.516024	-3.846217	-0.023287	0.011038	-0.010797	-0.632875	-0.164803	0.387746	-0.261590	-0.656342	0.516283	-0.483981
24330	8.849309	-1.506868	-3.960254	-0.045738	0.039803	0.001947	-0.631738	-0.166505	0.387350	-0.262541	-0.655682	0.516633	-0.483987
24331	8.917497	-1.537875	-3.854321	0.000779	0.004794	0.000272	-0.631727	-0.167753	0.386713	-0.262561	-0.655605	0.516714	-0.483994
24332	8.888395	-1.517831	-3.886915	0.001775	-0.000954	0.003949	-0.631743	-0.165952	0.387665	-0.262457	-0.655559	0.516855	-0.483963
24333	8.912720	-1.525720	-3.854063	-0.013880	0.006732	-0.000677	-0.633288	-0.165882	0.386704	-0.262698	-0.655397	0.517055	-0.483838
24334	8.946076	-1.557005	-3.889328	-0.013952	-0.014379	-0.001560	-0.632608	-0.164604	0.386497	-0.262725	-0.655443	0.517361	-0.483433
24335	8.912760	-1.513596	-3.853985	-0.012231	0.003426	-0.007089	-0.633183	-0.164501	0.384550	-0.262973	-0.655387	0.517479	-0.483249
24336	8.895412	-1.546779	-3.901858	-0.022646	0.002204	0.013986	-0.632350	-0.162639	0.386896	-0.263116	-0.655085	0.517960	-0.483063
24337	8.912150	-1.561307	-3.912239	0.002670	-0.011997	0.003966	-0.633187	-0.162896	0.386608	-0.262900	-0.655142	0.518161	-0.482889
24338	8.931461	-1.549310	-3.912883	-0.014128	-0.007498	-0.008914	-0.633201	-0.160974	0.387986	-0.263059	-0.655210	0.518319	-0.482540
24339	8.892937	-1.488114	-3.935196	-0.010409	-0.018780	-0.005218	-0.631932	-0.161587	0.388496	-0.263032	-0.655359	0.518561	-0.482092
24340	8.883181	-1.507350	-3.942202	0.004102	-0.031495	-0.008845	-0.632490	-0.160796	0.389950	-0.262701	-0.655754	0.518670	-0.481618
24341	8.902630	-1.493157	-3.925930	0.002177	-0.010906	-0.014380	-0.633066	-0.159372	0.390043	-0.262679	-0.655989	0.518629	-0.481354
24342	8.892787	-1.487852	-3.954510	-0.002246	-0.018639	-0.007955	-0.632502	-0.159677	0.390299	-0.262562	-0.656212	0.518750	-0.480985
24343	8.868747	-1.507288	-3.939247	0.002644	-0.019368	0.003976	-0.631942	-0.159429	0.390869	-0.262270	-0.656341	0.518990	-0.480709
24344	8.897534	-1.531659	-3.945313	-0.008756	-0.014665	-0.012568	-0.631529	-0.158215	0.392059	-0.262312	-0.656551	0.519075	-0.480307
24345	8.882635	-1.496640	-4.016984	-0.012997	-0.017252	0.000274	-0.632073	-0.158949	0.392719	-0.262281	-0.656616	0.519407	-0.479876
24346	8.863427	-1.472234	-4.018522	-0.020110	0.007296	0.005726	-0.631209	-0.160425	0.393598	-0.262529	-0.656360	0.519733	-0.479737
24347	8.848922	-1.515947	-4.006188	-0.036239	-0.001535	-0.015406	-0.630371	-0.161489	0.391846	-0.263116	-0.656317	0.520000	-0.479185
24348	8.847433	-1.419987	-3.928220	-0.011913	0.026757	0.002966	-0.630527	-0.160212	0.391926	-0.263489	-0.655943	0.520112	-0.479371
24349	8.911849	-1.516879	-3.969904	-0.001802	0.010008	0.005762	-0.631100	-0.159462	0.391278	-0.263542	-0.655749	0.520265	-0.479440
24350	8.844495	-1.477577	-3.971959	0.005330	0.015014	-0.001581	-0.632083	-0.159157	0.391167	-0.263614	-0.655621	0.520220	-0.479624
24351	8.887584	-1.535923	-3.983612	0.005332	0.012261	-0.001577	-0.631257	-0.158306	0.390931	-0.263666	-0.655521	0.520197	-0.479758
24352	8.887579	-1.526159	-3.988379	-0.000923	0.013794	0.003915	-0.631378	-0.159336	0.391708	-0.263743	-0.655327	0.520275	-0.479896
24353	8.878648	-1.517572	-3.901040	0.034373	-0.000288	-0.008837	-0.631241	-0.159716	0.390704	-0.263353	-0.655575	0.519945	-0.480130
24354	8.864082	-1.478258	-3.931637	0.005554	0.011935	-0.027262	-0.631956	-0.158296	0.390939	-0.263636	-0.655744	0.519577	-0.480140
24355	8.907067	-1.551054	-3.950626	0.003973	0.018824	-0.019021	-0.632076	-0.159461	0.391567	-0.263941	-0.655754	0.519305	-0.480255
24356	8.878492	-1.485594	-3.934639	0.001976	0.005286	-0.023586	-0.632086	-0.159535	0.390164	-0.264166	-0.655931	0.519054	-0.480161
24357	8.883050	-1.507121	-3.959102	0.016573	0.006276	-0.025398	-0.632379	-0.159314	0.388641	-0.264236	-0.656194	0.518643	-0.480207
24358	8.873634	-1.497686	-3.934536	0.015203	0.007082	-0.007968	-0.631817	-0.158817	0.389926	-0.264152	-0.656265	0.518455	-0.480358
24359	8.892659	-1.492506	-3.969027	0.017194	0.003019	-0.001530	-0.631262	-0.157490	0.391682	-0.263949	-0.656315	0.518369	-0.480494
24360	8.878238	-1.516854	-3.954155	0.017231	-0.002618	0.000307	-0.633078	-0.157989	0.390828	-0.263660	-0.656403	0.518324	-0.480582
24361	8.868591	-1.531404	-3.949059	0.019163	0.017519	0.002110	-0.632509	-0.158847	0.390770	-0.263545	-0.656286	0.518192	-0.480947
24362	8.873674	-1.485562	-3.934459	0.008332	0.002385	0.009463	-0.633222	-0.157960	0.390272	-0.263340	-0.656180	0.518330	-0.481054
24363	8.845321	-1.488776	-3.860963	0.019421	0.009487	0.013139	-0.631708	-0.156013	0.390658	-0.263032	-0.656027	0.518382	-0.481375
24364	8.898000	-1.532475	-3.884954	0.018778	0.001711	-0.010704	-0.632566	-0.154571	0.390475	-0.262864	-0.656206	0.518141	-0.481483
24365	8.882889	-1.555615	-3.959412	-0.015579	0.043512	0.000164	-0.633685	-0.155990	0.387879	-0.263492	-0.655675	0.518181	-0.481820
24366	8.902728	-1.576248	-3.878171	0.017712	0.012968	0.016798	-0.635213	-0.155887	0.389160	-0.263208	-0.655435	0.518276	-0.482200
24367	8.912071	-1.551412	-3.926663	0.002688	0.004630	0.003023	-0.634229	-0.155672	0.390283	-0.263164	-0.655344	0.518383	-0.482232
24368	8.888162	-1.554005	-3.901634	-0.006544	0.001131	0.000253	-0.633115	-0.155541	0.390141	-0.263214	-0.655284	0.518529	-0.482130
24369	8.890327	-1.570668	-3.925975	-0.019662	-0.007380	-0.010773	-0.633665	-0.156368	0.389815	-0.263470	-0.655334	0.518734	-0.481701
24370	8.887730	-1.492279	-3.983333	0.016783	-0.006234	-0.016199	-0.635052	-0.156672	0.390649	-0.263315	-0.655618	0.518504	-0.481646
24371	8.882817	-1.526225	-3.980955	-0.014480	0.006261	-0.023627	-0.633224	-0.158081	0.389845	-0.263767	-0.655698	0.518421	-0.481379
24372	8.858619	-1.564895	-3.977887	0.002297	0.011076	-0.012603	-0.632231	-0.159236	0.389904	-0.263939	-0.655712	0.518274	-0.481425
24373	8.873665	-1.522128	-3.920205	-0.008812	0.002118	-0.016268	-0.633210	-0.159349	0.389626	-0.264200	-0.655785	0.518256	-0.481201
24374	8.902252	-1.482740	-3.978983	-0.004995	0.007315	-0.010753	-0.632344	-0.161095	0.390210	-0.264412	-0.655775	0.518227	-0.481130
24375	8.854019	-1.516467	-3.970154	-0.012551	-0.010650	-0.018095	-0.632070	-0.159758	0.391829	-0.264606	-0.655971	0.518290	-0.480688
24376	8.878200	-1.477765	-3.975636	-0.012260	0.000724	-0.008008	-0.633206	-0.159632	0.389609	-0.264822	-0.655953	0.518406	-0.480468
24377	8.863887	-1.497427	-3.948662	-0.013903	0.006786	-0.001603	-0.632379	-0.158525	0.389949	-0.265055	-0.655805	0.518606	-0.480326
24378	8.902617	-1.502888	-3.923578	-0.005044	-0.001842	-0.011657	-0.632799	-0.158519	0.389953	-0.265176	-0.655897	0.518606	-0.480133
24379	8.868916	-1.473440	-3.931787	0.008011	0.010512	-0.003396	-0.630977	-0.158580	0.390632	-0.265177	-0.655848	0.518553	-0.480258
24380	8.907714	-1.503409	-3.887543	0.005860	0.007548	-0.015319	-0.630989	-0.157454	0.390842	-0.265279	-0.655954	0.518340	-0.480286
24381	8.845449	-1.467052	-3.853580	0.031397	0.008541	-0.018030	-0.632672	-0.157658	0.389726	-0.265094	-0.656198	0.517880	-0.480552
24382	8.853970	-1.491992	-3.986899	0.017122	0.040221	-0.008022	-0.632676	-0.157631	0.389168	-0.265337	-0.655953	0.517507	-0.481153
24383	8.931910	-1.459857	-3.892995	0.083427	0.033472	0.009578	-0.632839	-0.156313	0.388411	-0.264461	-0.655946	0.516776	-0.482430
24384	8.738997	-1.465541	-3.909970	0.137170	0.033593	0.035331	-0.634824	-0.153748	0.388869	-0.262638	-0.655951	0.515843	-0.484413
24385	9.150185	-1.393149	-3.738902	0.230523	0.044376	0.036522	-0.635977	-0.151027	0.388768	-0.259684	-0.656321	0.513970	-0.487485
24386	9.183438	-1.551073	-3.733929	0.235707	0.045531	-0.045153	-0.636617	-0.144631	0.388890	-0.257462	-0.657534	0.510940	-0.490207
24387	9.039502	-1.687735	-3.594185	0.165678	-0.012005	-0.127830	-0.635779	-0.143592	0.390625	-0.256387	-0.659774	0.507808	-0.491014
24388	9.138217	-1.497394	-3.374435	0.116913	-0.071022	-0.061705	-0.633101	-0.144293	0.392516	-0.254692	-0.661675	0.506307	-0.490889
24389	9.181209	-1.584836	-3.386273	0.124279	-0.139424	-0.088196	-0.631956	-0.143947	0.396724	-0.252490	-0.664524	0.504729	-0.489801
24390	9.078865	-1.655282	-3.503667	0.083496	-0.152899	-0.107562	-0.627725	-0.143843	0.402007	-0.250851	-0.667507	0.503345	-0.488008
24391	8.498226	-1.476346	-3.881716	0.040173	-0.165311	-0.083880	-0.624011	-0.148451	0.405045	-0.249460	-0.670119	0.502761	-0.485738
24392	8.718510	-1.436459	-4.078081	0.075235	-0.123902	-0.146224	-0.621448	-0.149030	0.410303	-0.248592	-0.673142	0.500785	-0.484042
24393	8.755223	-1.287185	-4.377968	0.090226	-0.050122	-0.071048	-0.619756	-0.148624	0.413110	-0.247552	-0.674751	0.499309	-0.483859
24394	8.737056	-1.487214	-4.460711	-0.008923	-0.008228	-0.089700	-0.618740	-0.151222	0.413639	-0.248413	-0.675675	0.498306	-0.483162
24395	8.763643	-1.685092	-4.366386	-0.051573	0.008039	-0.113690	-0.618709	-0.153771	0.413481	-0.250263	-0.676445	0.497345	-0.482119
24396	8.731278	-1.423854	-4.300677	-0.119858	0.018286	-0.066087	-0.618773	-0.160257	0.412521	-0.252674	-0.676300	0.497617	-0.480782
24397	8.789674	-1.732549	-4.097163	-0.115719	0.018895	-0.014728	-0.616508	-0.163225	0.411476	-0.254530	-0.675651	0.498561	-0.479736
24398	8.719529	-1.243137	-4.028554	-0.026890	0.019673	0.060754	-0.616223	-0.164442	0.410139	-0.254476	-0.674697	0.499641	-0.479984
24399	8.856165	-1.162392	-4.153898	-0.165828	0.101760	-0.012097	-0.619289	-0.166412	0.407807	-0.257810	-0.672968	0.500674	-0.479556
24400	9.066242	-1.347575	-4.018047	-0.138724	0.027516	-0.018329	-0.618730	-0.168524	0.404313	-0.260098	-0.672146	0.501717	-0.478382
24401	8.776223	-1.465935	-4.080431	-0.147348	0.020076	-0.033101	-0.619833	-0.170436	0.403086	-0.262557	-0.671490	0.502703	-0.476922
24402	8.882099	-1.359128	-4.144074	-0.156124	0.039850	-0.055132	-0.620897	-0.175066	0.402250	-0.265546	-0.670820	0.503338	-0.475539
24403	8.795275	-1.329104	-4.167200	-0.153562	0.061318	-0.029484	-0.620168	-0.179460	0.398893	-0.268456	-0.669689	0.504208	-0.474576
24404	8.864867	-1.113805	-3.984841	-0.140610	0.021036	-0.018327	-0.620711	-0.181650	0.397363	-0.270697	-0.668889	0.505289	-0.473281
24405	8.831025	-1.137765	-3.988562	-0.107064	0.039932	0.002801	-0.623222	-0.183473	0.394756	-0.272460	-0.667876	0.506255	-0.472666
24406	9.041343	-0.913644	-3.994966	-0.126286	0.019615	0.005632	-0.624455	-0.186488	0.392902	-0.274277	-0.666902	0.507539	-0.471613
24407	8.816526	-1.044912	-4.033304	-0.114861	-0.018256	-0.009039	-0.622489	-0.188149	0.391381	-0.275668	-0.666510	0.508730	-0.470069
24408	8.742083	-0.981413	-4.027691	-0.082651	0.005473	-0.038382	-0.623172	-0.189940	0.390437	-0.277161	-0.666360	0.509075	-0.469029
24409	8.975341	-0.977378	-4.089522	-0.021215	0.025205	-0.000623	-0.623174	-0.189663	0.390594	-0.277668	-0.665991	0.509255	-0.469058
24410	9.029449	-0.969920	-3.951414	-0.019086	0.022647	0.011332	-0.624713	-0.189761	0.390183	-0.278015	-0.665533	0.509560	-0.469172
24411	8.889037	-1.055574	-3.999856	-0.030558	0.023801	-0.008009	-0.624418	-0.192220	0.388069	-0.278705	-0.665199	0.509734	-0.469047
24412	8.922971	-0.992754	-4.000716	-0.074422	-0.000271	-0.003450	-0.622878	-0.192924	0.387451	-0.279701	-0.664788	0.510499	-0.468205
24413	8.892686	-0.965084	-3.878642	-0.047969	0.027351	0.025922	-0.625531	-0.193545	0.386458	-0.280343	-0.663976	0.511263	-0.468138
24414	8.908386	-0.953407	-4.033727	-0.026696	0.037918	0.033288	-0.624692	-0.193827	0.386153	-0.280745	-0.663102	0.511847	-0.468498
24415	8.919158	-0.916437	-3.903467	-0.011945	0.071127	0.000243	-0.625841	-0.193364	0.382834	-0.281602	-0.662344	0.511684	-0.469233
24416	8.971965	-1.118882	-3.843965	0.013315	0.051335	0.022326	-0.628212	-0.194664	0.381097	-0.281731	-0.661660	0.511696	-0.470107
24417	8.923326	-1.071420	-3.921540	-0.075216	0.062436	-0.005397	-0.629215	-0.194244	0.378614	-0.283389	-0.660680	0.512099	-0.470050
24418	8.884930	-1.095806	-3.891280	-0.094964	0.108145	-0.030295	-0.629892	-0.196984	0.376772	-0.285998	-0.659413	0.512071	-0.470281
24419	9.024878	-1.053241	-3.884160	-0.140621	0.115509	-0.027605	-0.631019	-0.199280	0.371743	-0.289265	-0.657775	0.512486	-0.470123
24420	9.011192	-0.913037	-3.844090	-0.146143	0.093315	-0.025723	-0.631566	-0.202494	0.367911	-0.292361	-0.656276	0.513093	-0.469641
24421	8.993232	-0.812770	-3.717173	-0.164247	0.102124	-0.018416	-0.632946	-0.206909	0.362754	-0.295713	-0.654515	0.513911	-0.469105
24422	9.007297	-0.782920	-3.780301	-0.198834	0.133319	-0.014856	-0.636561	-0.210773	0.358631	-0.299806	-0.652188	0.514912	-0.468649
24423	9.109460	-0.721913	-3.682284	-0.202064	0.117520	0.003550	-0.636132	-0.213988	0.354510	-0.303599	-0.649807	0.516255	-0.468038
24424	9.086164	-0.630465	-3.618020	-0.190997	0.120942	0.007248	-0.638648	-0.217227	0.348877	-0.307234	-0.647398	0.517509	-0.467620
24425	9.101581	-0.656634	-3.483515	-0.132402	0.102128	0.011066	-0.638102	-0.219001	0.344284	-0.309894	-0.645485	0.518365	-0.467560
24426	9.220490	-0.913266	-3.576582	-0.179596	0.090433	0.024737	-0.641479	-0.219866	0.339785	-0.312897	-0.643220	0.519921	-0.466954
24427	9.106269	-0.549131	-3.545785	-0.162514	0.077732	0.051437	-0.641780	-0.221573	0.334085	-0.315312	-0.640909	0.521711	-0.466509
24428	8.994577	-0.746837	-3.571880	-0.195009	0.067620	0.067848	-0.644573	-0.222590	0.332509	-0.317860	-0.638291	0.524088	-0.465705
24429	8.835353	-0.999006	-3.490283	-0.170300	0.093273	0.098978	-0.645035	-0.222333	0.327352	-0.320081	-0.635266	0.526443	-0.465663
24430	8.912173	-0.999054	-3.526969	-0.177659	0.095264	0.097141	-0.646884	-0.222641	0.322593	-0.322420	-0.632159	0.528847	-0.465555
24431	9.292795	-1.086969	-3.500716	-0.119038	0.115416	0.097294	-0.649974	-0.224078	0.318056	-0.324223	-0.629248	0.530545	-0.466314
24432	9.389107	-1.099724	-3.504401	-0.078944	0.077217	0.025881	-0.650573	-0.223043	0.314488	-0.325786	-0.627678	0.531243	-0.466545
24433	9.341822	-1.018046	-3.422398	-0.051266	0.067717	-0.032769	-0.651407	-0.224635	0.312438	-0.327436	-0.627018	0.530978	-0.466579
24434	9.389924	-0.984090	-3.448127	-0.047833	0.040655	-0.073077	-0.653073	-0.227563	0.308915	-0.329147	-0.627032	0.530388	-0.466028
24435	9.202273	-0.968636	-3.416857	-0.117599	0.015196	-0.044766	-0.651920	-0.230938	0.307855	-0.331177	-0.626544	0.530933	-0.464623
24436	9.125363	-0.939165	-3.404128	-0.116731	0.005796	-0.010810	-0.651598	-0.234611	0.307345	-0.332774	-0.625789	0.531955	-0.463328
24437	9.111508	-0.866949	-3.357250	-0.135197	0.015029	0.051545	-0.651879	-0.235645	0.305325	-0.334120	-0.624151	0.533865	-0.462371
24438	9.255667	-0.894079	-3.399046	-0.085394	0.015883	0.066348	-0.652014	-0.236331	0.304864	-0.334718	-0.622678	0.535493	-0.462042
24439	9.255315	-0.898341	-3.442535	0.009308	-0.007457	0.051887	-0.652587	-0.235715	0.304068	-0.334012	-0.622202	0.536219	-0.462352
24440	9.182737	-0.958289	-3.454703	0.107717	-0.004994	0.036450	-0.651749	-0.235458	0.304356	-0.332272	-0.622512	0.535847	-0.463619
24441	9.178714	-0.945014	-3.357857	0.051837	-0.023426	0.070325	-0.654292	-0.233154	0.304522	-0.330689	-0.622265	0.536515	-0.464309
24442	9.125981	-0.945123	-3.322072	0.059522	-0.030779	0.085022	-0.655128	-0.231052	0.308298	-0.328806	-0.621983	0.537343	-0.465066
24443	9.144437	-1.065766	-3.376684	0.065383	-0.020966	0.028110	-0.655293	-0.228272	0.309591	-0.327470	-0.622248	0.537340	-0.465657
24444	9.215463	-1.049441	-3.545884	0.042528	-0.033637	-0.004934	-0.654021	-0.228905	0.310520	-0.326603	-0.622844	0.537223	-0.465603
24445	9.109730	-1.017486	-3.522400	0.023913	0.015249	-0.021582	-0.654012	-0.229087	0.311348	-0.326630	-0.623034	0.536754	-0.465872
24446	9.033295	-0.986405	-3.449298	0.032609	0.016411	-0.072960	-0.653461	-0.228657	0.311089	-0.327050	-0.623837	0.535545	-0.465895
24447	9.093098	-0.946371	-3.212166	0.110424	0.025268	-0.070960	-0.653707	-0.230164	0.312957	-0.326564	-0.625022	0.533585	-0.466895
24448	9.157819	-1.058430	-3.208071	0.154650	0.007815	-0.058004	-0.653288	-0.229773	0.313537	-0.325230	-0.626531	0.531479	-0.468203
24449	9.367621	-0.977300	-3.220218	0.159585	0.003518	-0.078115	-0.652290	-0.230691	0.314591	-0.323962	-0.628297	0.529098	-0.469411
24450	9.307800	-0.806884	-3.238607	0.166976	-0.015252	-0.072550	-0.649610	-0.231143	0.317196	-0.322355	-0.630245	0.526828	-0.470457
24451	9.214287	-0.807018	-3.179560	0.119542	0.003059	-0.069021	-0.650164	-0.230111	0.319504	-0.321504	-0.631644	0.524923	-0.471293
24452	9.256011	-1.004430	-3.308000	0.086936	-0.003462	0.011645	-0.649332	-0.229435	0.319957	-0.320233	-0.632073	0.524385	-0.472180
24453	9.247632	-0.909011	-3.186303	0.033653	0.007818	0.072101	-0.648922	-0.228336	0.320581	-0.319186	-0.631386	0.525036	-0.473085
24454	9.285962	-0.972305	-3.188149	0.011918	0.014818	0.079386	-0.651346	-0.224860	0.319980	-0.318416	-0.630445	0.525948	-0.473845
24455	9.233299	-0.906687	-3.171260	0.005964	0.008440	0.062868	-0.651352	-0.224037	0.320590	-0.317818	-0.629665	0.526732	-0.474412
24456	9.069482	-0.866557	-3.184195	0.047278	-0.004808	0.035412	-0.652472	-0.223744	0.320759	-0.316812	-0.629595	0.526878	-0.475016
24457	9.111991	-0.992174	-3.242153	0.102550	0.016886	-0.022335	-0.651920	-0.222397	0.322096	-0.315901	-0.630240	0.525612	-0.476168
24458	9.274968	-0.974742	-3.361650	0.129472	0.027310	-0.043368	-0.652894	-0.222538	0.322377	-0.314942	-0.631212	0.523773	-0.477540
24459	9.274117	-0.802534	-3.544053	0.161487	0.032987	-0.078160	-0.651902	-0.222897	0.323605	-0.313987	-0.632656	0.521129	-0.479148
24460	9.005607	-0.666419	-3.426855	0.116606	0.047204	-0.115006	-0.652738	-0.223289	0.323168	-0.314079	-0.634092	0.518373	-0.480179
24461	9.334007	-0.787040	-3.285347	0.149937	0.100928	-0.105794	-0.651343	-0.224220	0.321419	-0.314239	-0.635090	0.515045	-0.482332
24462	9.567286	-0.822061	-3.328111	0.087195	0.076246	-0.089317	-0.652318	-0.225270	0.319964	-0.314754	-0.635779	0.512707	-0.483577
24463	9.593632	-0.839045	-3.341284	0.113455	0.026787	-0.094689	-0.652006	-0.226651	0.321974	-0.314509	-0.637138	0.510323	-0.484468
24464	9.333776	-0.642744	-3.376176	0.078134	0.002102	-0.112178	-0.650974	-0.230133	0.323148	-0.314593	-0.638717	0.508234	-0.484531
24465	9.213079	-0.926849	-3.284151	-0.012315	-0.025437	-0.140827	-0.649025	-0.229859	0.322727	-0.315866	-0.640256	0.506800	-0.483172
24466	9.474961	-0.732280	-3.464157	-0.144708	-0.052666	-0.093243	-0.648668	-0.235050	0.324221	-0.318057	-0.640756	0.507447	-0.480384
24467	9.150987	-0.456680	-3.411602	-0.235346	-0.061900	-0.058562	-0.646376	-0.239879	0.323481	-0.321017	-0.640387	0.509432	-0.476793
24468	9.040793	-0.318007	-3.387255	-0.283510	-0.061852	-0.010942	-0.645782	-0.243118	0.322715	-0.324091	-0.639220	0.512498	-0.472979
24469	9.170399	-0.313162	-3.454866	-0.318350	-0.099001	0.058812	-0.645210	-0.245041	0.321192	-0.326604	-0.637429	0.516974	-0.468778
24470	9.088240	-0.312169	-3.485601	-0.389110	-0.111269	0.082532	-0.643639	-0.247897	0.321000	-0.329603	-0.635016	0.522497	-0.463804
24471	9.045308	-0.161423	-3.492674	-0.431521	-0.066437	0.135612	-0.644040	-0.250358	0.319173	-0.333147	-0.631304	0.528715	-0.459270
24472	9.084861	-0.026873	-3.420819	-0.489383	-0.071581	0.163068	-0.646017	-0.251784	0.314066	-0.337033	-0.626894	0.535837	-0.454193
24473	9.209938	-0.059084	-3.435367	-0.515798	-0.051561	0.199709	-0.645320	-0.252442	0.312759	-0.341160	-0.621671	0.543405	-0.449274
24474	9.234626	0.137255	-3.442256	-0.535499	-0.063634	0.218080	-0.647840	-0.254743	0.308303	-0.345114	-0.616135	0.551433	-0.444067
24475	9.239183	0.301080	-3.545213	-0.515698	-0.051870	0.205279	-0.651213	-0.256020	0.303498	-0.349126	-0.610705	0.558912	-0.439053
24476	9.437145	0.330719	-3.508948	-0.452279	-0.025121	0.248536	-0.654070	-0.253637	0.299195	-0.352143	-0.604906	0.566178	-0.435345
24477	9.163342	-0.636016	-3.606451	-0.488912	0.019376	0.305975	-0.656101	-0.251986	0.292180	-0.355678	-0.597761	0.573997	-0.432090
24478	8.240758	0.479335	-3.113034	-0.352604	0.019354	0.141075	-0.659896	-0.252327	0.288697	-0.358859	-0.593397	0.578689	-0.429208
24479	9.310510	-0.148939	-3.478357	-0.271738	0.117859	0.001725	-0.661314	-0.253761	0.283584	-0.363541	-0.590382	0.580202	-0.427378
24480	9.884121	-0.295389	-3.708471	-0.449769	0.028251	0.126406	-0.662319	-0.255950	0.276322	-0.368055	-0.585325	0.585419	-0.423337
24481	9.540478	-0.481263	-4.131573	-0.367063	-0.043537	0.214649	-0.664706	-0.256898	0.273208	-0.370127	-0.580436	0.591354	-0.420001
24482	9.157037	-1.176163	-4.189391	-0.243628	-0.020645	0.240343	-0.665641	-0.251327	0.269923	-0.370654	-0.575894	0.596440	-0.418594
24483	8.689717	-1.402324	-4.076781	-0.306672	-0.021418	0.207968	-0.669044	-0.248356	0.268320	-0.372256	-0.571278	0.601585	-0.416128
24484	8.609931	-0.937227	-3.998309	-0.358759	0.105912	0.096699	-0.671474	-0.247212	0.263097	-0.376782	-0.566490	0.604977	-0.413675
24485	8.754966	-1.168314	-3.841003	-0.432583	0.132633	0.068983	-0.672463	-0.250810	0.255608	-0.382752	-0.561247	0.608368	-0.410355
24486	8.442955	-1.265792	-3.641584	-0.498824	0.116481	0.125691	-0.677560	-0.251130	0.246261	-0.388685	-0.554851	0.613058	-0.406477
24487	8.652439	-1.266348	-3.349933	-0.448042	0.129865	0.177208	-0.679566	-0.251598	0.238975	-0.393816	-0.548070	0.617695	-0.403710
24488	9.504176	-1.243408	-3.519301	-0.340506	0.101088	0.163887	-0.682732	-0.249964	0.229731	-0.397435	-0.542463	0.621539	-0.401832
24489	9.314926	-1.178818	-3.714682	-0.331209	-0.022955	0.112682	-0.685574	-0.248329	0.226221	-0.399838	-0.538544	0.625667	-0.398297
24490	9.109838	-1.411684	-3.962130	-0.447096	-0.043365	0.089457	-0.684739	-0.250687	0.221869	-0.403356	-0.534097	0.630630	-0.392874
24491	9.140970	-0.879226	-3.901858	-0.471317	-0.054032	0.146414	-0.687858	-0.248536	0.219513	-0.406524	-0.528784	0.636394	-0.387464
24492	8.925889	-0.556431	-3.809593	-0.485287	-0.074195	0.175791	-0.688691	-0.250654	0.216592	-0.409297	-0.523077	0.642692	-0.381855
24493	8.857959	-0.732498	-3.484560	-0.341555	-0.075804	0.179710	-0.689996	-0.249177	0.212917	-0.410491	-0.518470	0.647875	-0.378080
24494	8.951897	-0.869679	-3.431002	-0.322916	-0.079142	0.157729	-0.690022	-0.246790	0.213485	-0.411583	-0.514279	0.652699	-0.374300
24495	8.923720	-0.763456	-3.380951	-0.268179	-0.075304	0.152338	-0.692854	-0.244555	0.212251	-0.412192	-0.510562	0.656970	-0.371234
24496	9.039020	-0.883155	-3.376382	-0.213847	-0.055614	0.128561	-0.692341	-0.241407	0.211601	-0.412662	-0.507427	0.660440	-0.368846
24497	9.371964	-0.737494	-3.383052	-0.162967	-0.016970	0.112180	-0.694602	-0.240173	0.210300	-0.413252	-0.504636	0.662997	-0.367425
24498	9.036565	-0.514793	-3.538124	-0.127580	-0.022795	0.068173	-0.693799	-0.237218	0.210615	-0.413703	-0.502768	0.664914	-0.366009
24499	8.337594	-0.606347	-3.215511	-0.050745	0.052738	0.060702	-0.694061	-0.238630	0.210530	-0.414471	-0.501065	0.665533	-0.366351
24500	9.354001	-0.817698	-3.180024	0.047080	0.194362	0.077374	-0.696649	-0.235798	0.205692	-0.415977	-0.498934	0.664444	-0.369516
24501	10.008965	-1.027140	-3.457065	-0.076185	0.187770	0.119453	-0.697861	-0.232340	0.199201	-0.418362	-0.495216	0.664691	-0.371376
24502	9.186171	-0.322881	-3.281623	-0.032674	0.199628	0.038713	-0.700699	-0.232040	0.193930	-0.421013	-0.492872	0.663744	-0.373188
24503	9.910799	-0.488549	-3.604458	0.172766	0.263846	-0.088409	-0.702286	-0.231071	0.189107	-0.423498	-0.493421	0.659397	-0.377335
24504	10.489717	-0.653638	-4.073999	-0.069603	0.156062	-0.181299	-0.703259	-0.235290	0.182699	-0.427571	-0.493967	0.656909	-0.376364
24505	8.807923	-0.875937	-3.971500	-0.092845	0.068311	0.020257	-0.703370	-0.239657	0.179071	-0.429254	-0.492300	0.657281	-0.375983
24506	8.867073	-0.722572	-3.866442	-0.024406	0.229153	0.067889	-0.705392	-0.237670	0.173896	-0.431953	-0.489403	0.656260	-0.378450
24507	9.576063	-0.665218	-3.815293	0.031427	0.081526	-0.019685	-0.705415	-0.237797	0.170670	-0.432869	-0.489233	0.655195	-0.379466
24508	8.945702	-0.394103	-3.809276	0.084080	-0.013822	-0.092930	-0.704594	-0.237054	0.169729	-0.432538	-0.491204	0.653877	-0.379572
24509	8.822986	-0.488644	-3.747338	0.006247	-0.036814	-0.059136	-0.704837	-0.239101	0.171004	-0.432435	-0.492245	0.653649	-0.378731
24510	9.003490	-0.682227	-3.692554	-0.082697	-0.028095	0.000328	-0.703979	-0.239492	0.172931	-0.432841	-0.491671	0.654623	-0.377329
24511	8.854120	-0.447075	-3.789290	-0.229218	-0.107706	0.107529	-0.704656	-0.240655	0.173705	-0.432843	-0.489030	0.658426	-0.374127
24512	8.967829	-0.395029	-3.752144	-0.300987	-0.127370	0.163427	-0.704244	-0.238518	0.176352	-0.432834	-0.485150	0.663459	-0.370279
24513	9.027559	-0.238482	-3.883779	-0.395738	-0.141163	0.214684	-0.705860	-0.232775	0.175603	-0.433162	-0.479859	0.669763	-0.365410
24514	8.869115	-0.155457	-3.843500	-0.461378	-0.104734	0.254851	-0.708410	-0.230430	0.174932	-0.434265	-0.473107	0.676554	-0.360357
24515	8.985641	-0.267545	-3.684352	-0.507473	-0.064889	0.237275	-0.708518	-0.224278	0.171116	-0.436424	-0.465899	0.683072	-0.354802
24516	8.928696	-0.007724	-3.680529	-0.583465	-0.068760	0.305982	-0.712526	-0.217878	0.169311	-0.438675	-0.456994	0.690706	-0.348777
24517	9.007042	0.179786	-3.600119	-0.562259	-0.005861	0.238074	-0.715133	-0.213361	0.164858	-0.442029	-0.448768	0.696886	-0.342881
24518	9.123240	0.256063	-3.562908	-0.564093	0.040872	0.164629	-0.716879	-0.211479	0.158834	-0.446463	-0.441096	0.701921	-0.336767
24519	9.350975	0.281554	-3.414268	-0.556611	0.033079	0.172056	-0.718332	-0.209953	0.154185	-0.450668	-0.433461	0.706905	-0.330598
24520	9.368828	0.137578	-3.536635	-0.420959	0.135914	0.170297	-0.720383	-0.207398	0.146107	-0.455051	-0.426263	0.710003	-0.327297
24521	9.644616	-0.643209	-3.684875	-0.247988	0.189756	0.093399	-0.721610	-0.203851	0.137802	-0.459276	-0.421434	0.710730	-0.326071
24522	8.106391	-0.648801	-3.182990	-0.416228	0.133206	-0.068658	-0.723868	-0.205394	0.132271	-0.465066	-0.417621	0.711710	-0.320587
24523	8.834720	-1.110084	-3.524796	-0.278859	0.271373	-0.011648	-0.725031	-0.207081	0.123502	-0.471347	-0.413436	0.710906	-0.318615
24524	10.097966	-1.923921	-3.717423	-0.574791	0.183852	0.147710	-0.727508	-0.205666	0.112699	-0.477693	-0.404634	0.714096	-0.313286
24525	9.597754	-1.734949	-3.982483	-0.625467	0.043306	0.252352	-0.729175	-0.200413	0.104504	-0.481747	-0.394710	0.719644	-0.306980
24526	8.902961	-1.630309	-3.825397	-0.636465	0.068155	0.250325	-0.730955	-0.196892	0.096903	-0.486128	-0.384431	0.724897	-0.300694
24527	8.957599	-1.677434	-3.595886	-0.712865	0.032648	0.340166	-0.734877	-0.189919	0.089116	-0.489940	-0.372264	0.731475	-0.293807
24528	9.051338	-1.424055	-3.732992	-0.686479	0.049328	0.368695	-0.736994	-0.180270	0.084136	-0.493505	-0.359713	0.737774	-0.287660
24529	8.775211	-1.179901	-3.711414	-0.647945	0.004370	0.378915	-0.740794	-0.171095	0.077744	-0.495934	-0.347586	0.744199	-0.281782
24530	8.760735	-1.243174	-3.687133	-0.528977	-0.053966	0.316832	-0.744146	-0.161826	0.075130	-0.496955	-0.337764	0.749969	-0.276581
24531	8.829556	-1.016773	-3.608528	-0.526091	-0.093979	0.293101	-0.744955	-0.153283	0.074967	-0.497362	-0.328549	0.755844	-0.270901
24532	8.889579	-0.958290	-3.661111	-0.492447	-0.115829	0.287717	-0.745761	-0.144761	0.075222	-0.497227	-0.319757	0.761612	-0.265459
24533	9.141885	-1.066178	-3.705062	-0.483143	-0.136265	0.260277	-0.749319	-0.138936	0.076316	-0.496739	-0.311602	0.767256	-0.259756
24534	9.035251	-1.000940	-3.811750	-0.467658	-0.173430	0.296136	-0.749850	-0.128685	0.078914	-0.495395	-0.303125	0.773312	-0.254336
24535	8.906498	-0.997522	-3.637847	-0.459383	-0.158591	0.262156	-0.751177	-0.121821	0.081310	-0.494271	-0.295216	0.778869	-0.248810
24536	8.877769	-0.978131	-3.622155	-0.500261	-0.116335	0.234478	-0.750255	-0.115200	0.085069	-0.494176	-0.287044	0.783937	-0.242567
24537	8.892207	-1.061121	-3.589423	-0.408755	-0.057358	0.229048	-0.751723	-0.109244	0.085731	-0.494404	-0.279581	0.787866	-0.238047
24538	8.717480	-1.052162	-3.442747	-0.389119	0.004943	0.170229	-0.752619	-0.105211	0.084870	-0.495801	-0.272845	0.790697	-0.233530
24539	8.742474	-0.643501	-3.189834	-0.303571	0.144634	0.107859	-0.754236	-0.101436	0.080781	-0.499161	-0.267346	0.791334	-0.230553
24540	10.219181	-0.981558	-3.710982	-0.115998	0.271182	-0.011008	-0.753886	-0.099727	0.074727	-0.504083	-0.264944	0.789189	-0.229971
24541	10.462580	-0.556549	-3.886379	-0.220351	0.242796	-0.146848	-0.754479	-0.103196	0.064443	-0.509703	-0.263818	0.787025	-0.226263
24542	9.971157	-0.575903	-4.172447	-0.218307	0.225604	-0.137762	-0.755043	-0.107367	0.056914	-0.514973	-0.262613	0.785052	-0.222555
24543	9.123015	-0.439971	-3.917645	-0.124919	0.224866	-0.133147	-0.754791	-0.109972	0.049055	-0.519700	-0.262324	0.782651	-0.220354
24544	8.660496	-0.649060	-3.814764	-0.131974	0.216820	-0.123189	-0.754778	-0.114253	0.043613	-0.524274	-0.261811	0.780401	-0.218097
24545	8.647153	-0.338736	-3.802581	-0.080956	0.183285	-0.056921	-0.754780	-0.118183	0.036793	-0.527745	-0.260969	0.778609	-0.217136
24546	9.646081	-0.187270	-3.689204	-0.114807	0.230050	-0.095350	-0.756242	-0.118045	0.028560	-0.532289	-0.260118	0.776255	-0.215489
24547	9.608781	0.162007	-3.675871	-0.208010	0.089184	-0.075070	-0.755391	-0.121813	0.023981	-0.535019	-0.258620	0.775883	-0.211838
24548	8.563352	-0.206692	-3.479777	-0.190371	0.074784	0.038480	-0.755306	-0.120579	0.019019	-0.536950	-0.255555	0.776162	-0.209638
24549	8.629103	0.065461	-3.195465	-0.098435	0.082617	0.057068	-0.756738	-0.118777	0.017465	-0.538436	-0.253215	0.776060	-0.209043
24550	9.118342	0.046495	-3.484388	-0.094988	0.070736	-0.019887	-0.757338	-0.117473	0.014193	-0.540051	-0.252089	0.775674	-0.207667
24551	8.876518	0.138206	-3.325004	-0.251760	0.076736	0.071522	-0.757643	-0.116793	0.011999	-0.542147	-0.247906	0.776325	-0.204792
24552	8.982105	0.143766	-3.072901	-0.298352	0.046625	0.146752	-0.758588	-0.110642	0.008471	-0.543689	-0.242087	0.777829	-0.201938
24553	9.248903	0.702196	-3.084068	-0.323592	-0.017955	0.135947	-0.758942	-0.105734	0.006959	-0.544369	-0.236510	0.780044	-0.198133
24554	9.175906	0.662495	-3.158885	-0.323212	-0.034540	0.151548	-0.760972	-0.100275	0.006336	-0.544696	-0.230648	0.782473	-0.194535
24555	9.052056	0.938882	-3.089656	-0.372185	-0.025103	0.134024	-0.763561	-0.095340	0.004987	-0.545454	-0.224610	0.784850	-0.189842
24556	9.071649	0.743084	-2.966073	-0.453403	-0.022089	0.071441	-0.764351	-0.088355	0.004727	-0.546800	-0.218508	0.787174	-0.183362
24557	9.592217	0.436104	-3.132454	-0.478323	-0.002953	0.093443	-0.764843	-0.084112	0.002335	-0.548471	-0.211853	0.789376	-0.176591
24558	10.605683	-1.298853	-3.761316	-0.538517	0.067286	0.219754	-0.767582	-0.078845	0.000029	-0.550949	-0.202119	0.791486	-0.170741
24559	9.645103	-1.620953	-3.828936	-0.648943	0.061130	0.263323	-0.767871	-0.069560	-0.003872	-0.553568	-0.190584	0.794064	-0.163410
24560	9.729566	-1.071279	-4.355030	-0.530514	0.138676	0.100196	-0.771213	-0.062193	-0.008282	-0.557379	-0.182542	0.794664	-0.156578
24561	9.126680	-2.139216	-3.967503	-0.518582	0.072203	0.068828	-0.772549	-0.058032	-0.011650	-0.560116	-0.175408	0.795762	-0.149215
24562	8.537043	-2.096548	-3.585307	-0.593336	0.028135	0.222794	-0.774066	-0.051264	-0.015974	-0.561884	-0.164999	0.798002	-0.142319
24563	9.336463	-1.881776	-3.746638	-0.471199	0.127116	0.196472	-0.775312	-0.043011	-0.018810	-0.564789	-0.156125	0.798608	-0.137345
24564	8.965838	-1.840219	-3.396791	-0.476968	0.033121	0.196547	-0.776808	-0.036495	-0.020911	-0.566186	-0.147369	0.800182	-0.132002
24565	8.657971	-1.664079	-3.710186	-0.510071	0.000210	0.193734	-0.777335	-0.029028	-0.022403	-0.567032	-0.138369	0.802154	-0.126009
24566	8.866772	-1.453697	-3.595861	-0.362455	-0.009122	0.173935	-0.779144	-0.019027	-0.023027	-0.567384	-0.131329	0.803694	-0.122079
24567	8.818381	-1.360330	-3.661069	-0.337840	-0.054189	0.141025	-0.779908	-0.013115	-0.021674	-0.566899	-0.125215	0.805601	-0.118125
24568	8.844576	-0.920304	-3.577063	-0.134187	-0.064606	0.027742	-0.780212	-0.010474	-0.020389	-0.566076	-0.123258	0.806780	-0.116069
24569	9.120712	-1.183987	-3.589108	-0.113740	-0.070790	0.038819	-0.781463	-0.008912	-0.017062	-0.564964	-0.121349	0.808066	-0.114541
24570	9.181994	-1.000889	-3.532240	-0.029618	-0.123780	0.043702	-0.782589	-0.006873	-0.014826	-0.562881	-0.120463	0.809696	-0.114219
24571	9.035870	-0.835503	-3.491884	0.063674	-0.116264	-0.025867	-0.782829	-0.007625	-0.010953	-0.560736	-0.121694	0.810926	-0.114737
24572	9.027024	-1.217280	-3.228368	0.124841	-0.081119	-0.001087	-0.781846	-0.006622	-0.008521	-0.559064	-0.123172	0.811603	-0.116517
24573	9.020534	-1.457528	-3.031642	0.102644	-0.094798	0.059417	-0.783641	-0.006320	-0.005407	-0.556973	-0.123379	0.812691	-0.118711
24574	8.834230	-1.349994	-3.176134	0.097792	-0.033292	0.077633	-0.783664	-0.002773	-0.002389	-0.555950	-0.123167	0.813078	-0.121052
24575	8.932206	-1.366342	-3.274098	-0.016604	0.085504	0.098340	-0.785111	-0.000094	-0.004448	-0.556986	-0.120954	0.812526	-0.122218
24576	8.491612	-0.802214	-3.157336	-0.123680	0.155968	0.093430	-0.786604	0.005486	-0.007727	-0.559532	-0.117556	0.811369	-0.121593
24577	9.672845	-1.110471	-3.575462	0.087062	0.353057	0.117581	-0.786163	0.009581	-0.016153	-0.564601	-0.115531	0.807577	-0.125290
24578	9.327486	-0.597998	-3.274209	-0.173132	0.228820	0.050307	-0.786123	0.012657	-0.023939	-0.568506	-0.112070	0.805590	-0.123558
24579	9.449399	-0.471026	-3.763401	-0.182509	0.181319	0.045809	-0.786178	0.013765	-0.029187	-0.571556	-0.108589	0.804195	-0.121667
24580	9.736821	-0.459631	-3.679881	-0.013027	0.134246	0.025179	-0.786813	0.016453	-0.034612	-0.573626	-0.107589	0.802803	-0.122007
24581	9.332772	-0.628793	-3.511300	0.031650	0.029021	-0.004958	-0.786426	0.016893	-0.037947	-0.573866	-0.107755	0.802514	-0.122625
24582	8.952934	-0.378849	-3.505128	0.107588	0.012163	-0.036023	-0.788223	0.015760	-0.037440	-0.573862	-0.109420	0.802091	-0.123936
24583	9.135274	-0.598271	-3.513377	0.132038	-0.026334	-0.008382	-0.788065	0.015386	-0.035645	-0.572987	-0.110944	0.802188	-0.125984
24584	8.745123	-0.629984	-3.474842	0.093002	-0.017517	-0.032420	-0.789734	0.015370	-0.034791	-0.572525	-0.112456	0.802141	-0.127038
24585	9.057693	-0.938331	-3.430575	-0.008030	-0.031830	0.090380	-0.790569	0.016151	-0.033056	-0.571604	-0.110808	0.802882	-0.127949
24586	9.354780	-1.058747	-3.287895	-0.169894	-0.037628	0.196562	-0.791738	0.021462	-0.030897	-0.570809	-0.105692	0.804230	-0.127358
24587	9.375097	-0.789994	-3.267581	-0.183148	-0.081122	0.185645	-0.792253	0.029124	-0.030558	-0.569210	-0.100633	0.806156	-0.126434
24588	9.093177	-0.770912	-3.276236	-0.231085	-0.118699	0.106640	-0.792013	0.034345	-0.027019	-0.567426	-0.096463	0.808352	-0.123652
24589	8.838753	-0.722049	-3.169794	-0.330639	-0.096870	0.145822	-0.793148	0.038536	-0.022271	-0.565919	-0.090413	0.810679	-0.119834
24590	9.018175	-0.478945	-3.129030	-0.401369	-0.055532	0.166804	-0.794331	0.045640	-0.019022	-0.565266	-0.083179	0.812596	-0.115083
24591	9.321116	-0.633593	-3.148612	-0.462914	-0.002808	0.151041	-0.795784	0.050719	-0.017855	-0.565423	-0.075332	0.814049	-0.109298
24592	9.447439	-0.915664	-3.517458	-0.432240	0.090683	0.157344	-0.794203	0.058086	-0.017974	-0.567124	-0.067561	0.814223	-0.104144
24593	9.504518	-0.978171	-3.587626	-0.341237	0.191147	0.197734	-0.795410	0.064140	-0.019407	-0.570071	-0.059911	0.813145	-0.101120
24594	9.358732	-1.851245	-3.684476	-0.179204	0.255752	0.155558	-0.796546	0.070337	-0.029647	-0.574058	-0.054701	0.810810	-0.100259
24595	9.282771	-1.552044	-3.353629	-0.120927	0.231926	0.150248	-0.795974	0.076318	-0.035999	-0.577437	-0.050226	0.808687	-0.100343
24596	9.116351	-1.431756	-3.735473	-0.003368	0.174003	0.034927	-0.797342	0.081323	-0.042113	-0.580123	-0.049152	0.806767	-0.100842
24597	9.122486	-1.143870	-3.687937	0.029328	0.180323	-0.042045	-0.798644	0.080548	-0.049145	-0.582860	-0.049617	0.804733	-0.101077
24598	8.774686	-1.247270	-3.750477	0.016502	0.093322	-0.034687	-0.797985	0.081557	-0.052587	-0.584357	-0.050061	0.803628	-0.101009
24599	9.193165	-1.400088	-3.786444	0.057532	0.040171	-0.070241	-0.798825	0.079871	-0.055621	-0.584833	-0.051586	0.803157	-0.101232
24600	9.384453	-0.870728	-3.580021	0.052231	-0.104882	-0.045108	-0.798790	0.077827	-0.054489	-0.583125	-0.053017	0.804282	-0.101415
24601	9.298326	-1.131066	-4.010823	0.003260	-0.113528	-0.237957	-0.800046	0.067696	-0.053145	-0.581493	-0.056926	0.805540	-0.098639
24602	8.816606	-1.240160	-3.940386	-0.031471	-0.158045	-0.232571	-0.801358	0.062880	-0.050072	-0.579374	-0.060502	0.807216	-0.095226
24603	8.543994	-1.046733	-3.755035	-0.056292	-0.139989	-0.133572	-0.804605	0.057317	-0.045628	-0.577125	-0.062082	0.809002	-0.092672
24604	8.688848	-0.994599	-3.740790	-0.072263	-0.207726	-0.107762	-0.803112	0.053585	-0.039436	-0.573989	-0.063261	0.811442	-0.089980
24605	9.165572	-0.826628	-3.858961	-0.023012	-0.203239	-0.044230	-0.804718	0.052151	-0.032793	-0.570467	-0.063891	0.813990	-0.088915
24606	8.782582	-0.628344	-3.616315	-0.088132	-0.193839	-0.015054	-0.803646	0.049746	-0.024557	-0.567387	-0.063360	0.816383	-0.087039
24607	9.376400	-0.600963	-3.800162	0.075693	-0.089437	-0.057897	-0.804299	0.048440	-0.020853	-0.565596	-0.065140	0.817429	-0.087565
24608	9.571468	-0.699720	-3.771872	-0.116251	-0.081797	-0.052751	-0.802738	0.048011	-0.018376	-0.564443	-0.064715	0.818536	-0.084939
24609	8.695358	-0.067034	-3.295415	-0.154490	-0.057122	0.025973	-0.804510	0.046728	-0.014801	-0.563333	-0.062478	0.819706	-0.082668
24610	9.222104	-0.474659	-3.554462	-0.088839	-0.006495	0.009545	-0.803680	0.047424	-0.014765	-0.563263	-0.061217	0.819987	-0.081289
24611	9.288763	-0.632249	-3.591795	-0.045122	-0.076698	0.042762	-0.805098	0.049670	-0.013773	-0.561670	-0.059974	0.821203	-0.080967
24612	8.860094	-0.393035	-3.663569	-0.107176	-0.092556	0.016917	-0.803408	0.050090	-0.011245	-0.560191	-0.058527	0.822483	-0.079263
24613	9.072343	-0.424174	-3.623405	-0.121793	-0.039727	0.012259	-0.803834	0.052503	-0.008153	-0.559343	-0.056878	0.823356	-0.077363
24614	9.045579	-0.318662	-3.701418	-0.115707	-0.020741	0.033354	-0.804528	0.053275	-0.006280	-0.559022	-0.054951	0.823852	-0.075784
24615	9.029181	-0.460815	-3.580971	-0.085112	-0.019877	0.048070	-0.804257	0.054242	-0.005803	-0.558405	-0.053103	0.824473	-0.074893
24616	9.201692	-0.592037	-3.651073	-0.091234	-0.033362	0.059105	-0.805424	0.057699	-0.006417	-0.557803	-0.051043	0.825091	-0.073991
24617	9.150752	-0.552062	-3.711703	-0.047863	-0.054500	0.040865	-0.805437	0.059486	-0.005187	-0.556590	-0.049786	0.826023	-0.073591
24618	8.971905	-0.549848	-3.782288	-0.042275	-0.051772	0.009633	-0.805699	0.059388	-0.003092	-0.555704	-0.049116	0.826718	-0.072926
24619	9.060448	-0.634775	-3.824796	-0.025130	-0.018817	-0.003228	-0.803478	0.060879	-0.002321	-0.555123	-0.048792	0.827170	-0.072440
24620	9.087670	-0.541104	-3.772069	0.014719	-0.037504	-0.015943	-0.804299	0.061187	0.000364	-0.554453	-0.049157	0.827597	-0.072447
24621	9.065798	-0.599154	-3.771629	0.051892	-0.039618	-0.028728	-0.806786	0.058958	0.000250	-0.553495	-0.050143	0.828137	-0.072928
24622	9.031723	-0.715383	-3.766282	0.058636	-0.055193	-0.014953	-0.805919	0.057731	0.001845	-0.552485	-0.051005	0.828694	-0.073656
24623	9.046081	-0.710433	-3.781278	0.068292	-0.037840	0.002475	-0.805927	0.058958	0.002900	-0.551498	-0.051649	0.829213	-0.074759
24624	9.043324	-0.758584	-3.805641	0.056777	-0.032869	-0.018669	-0.805076	0.058871	0.004426	-0.550863	-0.052518	0.829519	-0.075438
24625	9.007586	-0.763915	-3.751205	0.049877	-0.029184	-0.003096	-0.805370	0.060015	0.004360	-0.550052	-0.053034	0.829955	-0.076189
24626	9.025895	-0.742849	-3.884589	0.042409	-0.013979	-0.010472	-0.805332	0.058214	0.006347	-0.549732	-0.053581	0.830081	-0.076740
24627	8.975863	-0.694709	-3.831685	0.030859	0.019505	-0.000456	-0.806621	0.060391	0.005794	-0.549749	-0.053768	0.830009	-0.077258
24628	9.050227	-0.821478	-3.820801	0.020259	0.002280	-0.019723	-0.805926	0.059740	0.004348	-0.549738	-0.054198	0.829980	-0.077356
24629	9.137057	-0.788101	-3.823830	0.041230	0.004241	-0.022413	-0.806475	0.059694	0.005470	-0.549531	-0.054883	0.830031	-0.077796
24630	9.081381	-0.836035	-3.836552	0.032019	0.002351	0.009666	-0.805620	0.058791	0.006245	-0.549461	-0.054955	0.830014	-0.078413
24631	9.039990	-0.810606	-3.902465	0.010023	0.024728	0.005910	-0.808039	0.060662	0.003586	-0.549590	-0.054790	0.829915	-0.078675
24632	9.001562	-0.810549	-3.886536	0.005845	0.049975	-0.016168	-0.806216	0.059017	0.001787	-0.550380	-0.054928	0.829387	-0.078626
24633	9.011661	-0.750452	-3.852709	0.047753	0.052073	-0.022499	-0.807203	0.059746	0.001702	-0.550968	-0.055604	0.828893	-0.079235
24634	9.060603	-0.627729	-3.807850	0.066533	0.049039	-0.003156	-0.806936	0.059945	0.000452	-0.551653	-0.056196	0.828292	-0.080334
24635	9.046739	-0.648174	-3.722932	0.117492	0.066157	-0.015016	-0.807528	0.059753	-0.004171	-0.552389	-0.057497	0.827530	-0.082192
24636	9.037116	-0.599356	-3.741575	0.101061	0.073516	-0.014137	-0.807004	0.061262	-0.006182	-0.553453	-0.058610	0.826582	-0.083769
24637	9.085280	-0.743544	-3.683936	0.125001	0.087961	-0.010455	-0.807271	0.058563	-0.009005	-0.554532	-0.059884	0.825556	-0.085822
24638	9.118740	-0.794520	-3.697595	0.109576	0.074569	0.029908	-0.806049	0.059671	-0.011746	-0.555520	-0.060362	0.824624	-0.088029
24639	9.075458	-0.760225	-3.700584	0.075836	0.081808	0.033497	-0.808208	0.062173	-0.015769	-0.556480	-0.060373	0.823790	-0.089750
24640	9.210446	-0.628901	-3.439100	0.183570	0.081699	0.061295	-0.808233	0.063111	-0.017530	-0.557431	-0.061143	0.822669	-0.093532
24641	9.255457	-0.866886	-3.437505	0.251893	0.067428	0.050411	-0.807450	0.064469	-0.022351	-0.557907	-0.062862	0.821658	-0.098316
24642	9.200070	-1.089162	-3.649422	0.229850	0.056900	0.011790	-0.806632	0.065098	-0.023859	-0.558465	-0.065006	0.820629	-0.102272
24643	9.007984	-0.990745	-3.293805	0.247307	0.045403	0.017333	-0.806934	0.065629	-0.025922	-0.558630	-0.067251	0.819786	-0.106586
24644	9.064541	-0.962103	-3.469630	0.271148	0.078383	0.050372	-0.806120	0.066548	-0.027552	-0.559375	-0.069172	0.818439	-0.111675
24645	9.221781	-0.959422	-3.390959	0.308726	0.053341	0.021160	-0.804063	0.067401	-0.031157	-0.559555	-0.072023	0.817320	-0.117039
24646	9.192263	-1.036203	-3.436245	0.301284	0.037928	0.017479	-0.806731	0.067650	-0.032515	-0.559631	-0.074905	0.816255	-0.122188
24647	9.112171	-0.887619	-3.263216	0.339949	0.031605	0.028588	-0.806757	0.068325	-0.034712	-0.559356	-0.078034	0.815245	-0.128095
24648	9.352568	-1.078585	-3.254128	0.365718	0.003518	0.036046	-0.805519	0.069602	-0.035064	-0.558675	-0.081413	0.814358	-0.134439
24649	9.351297	-1.403167	-3.280349	0.348291	-0.060406	-0.064875	-0.805772	0.068007	-0.034321	-0.557097	-0.086391	0.814113	-0.139280
24650	9.011897	-1.340388	-3.262418	0.308369	-0.038915	-0.054040	-0.807165	0.067610	-0.034472	-0.556011	-0.090700	0.813636	-0.143603
24651	9.127240	-1.323586	-3.310095	0.315381	0.003964	-0.000849	-0.804896	0.065802	-0.033067	-0.555314	-0.094075	0.812808	-0.148728
24652	9.139144	-1.489261	-3.258485	0.258085	0.036957	-0.026729	-0.807676	0.064185	-0.033980	-0.555441	-0.097155	0.811627	-0.152670
24653	9.286553	-1.595922	-3.158423	0.217648	0.037531	-0.034131	-0.806151	0.064493	-0.034955	-0.555555	-0.099871	0.810604	-0.155905
24654	9.221799	-1.566725	-3.131659	0.180534	0.046189	-0.054413	-0.806418	0.062589	-0.036609	-0.556049	-0.102503	0.809473	-0.158292
24655	9.110435	-1.525997	-3.216593	0.107826	0.045300	-0.036222	-0.806411	0.060971	-0.038389	-0.556511	-0.103999	0.808678	-0.159747
24656	9.206747	-1.577775	-3.203625	0.006174	0.066024	-0.007996	-0.805861	0.061010	-0.039371	-0.557532	-0.103876	0.807967	-0.159869
24657	9.312893	-1.654353	-3.154958	-0.035234	0.020632	-0.047448	-0.807247	0.058603	-0.042025	-0.557932	-0.104030	0.807872	-0.158844
24658	9.258425	-1.419057	-3.132066	-0.037109	-0.038622	-0.041823	-0.806800	0.057383	-0.040426	-0.557459	-0.104304	0.808394	-0.157672
24659	9.196548	-1.459663	-3.325650	-0.045249	-0.077869	-0.000512	-0.805666	0.056219	-0.040229	-0.556141	-0.103899	0.809521	-0.156804
24660	9.075622	-1.315889	-3.134218	-0.056346	-0.062875	-0.005142	-0.805947	0.058468	-0.036729	-0.555196	-0.103442	0.810445	-0.155677
24661	9.067012	-1.415851	-3.269801	-0.104853	-0.001294	-0.047567	-0.807870	0.056069	-0.036439	-0.555391	-0.102900	0.810800	-0.153477
24662	9.241312	-1.381923	-3.179488	-0.104702	-0.014593	-0.040158	-0.807281	0.054044	-0.035870	-0.555432	-0.102322	0.811259	-0.151277
24663	9.140204	-1.227722	-3.232668	-0.134799	-0.011282	-0.001682	-0.807294	0.055042	-0.035948	-0.555388	-0.100735	0.811894	-0.149077
24664	9.077937	-1.130389	-3.224874	-0.101552	0.002684	0.009374	-0.807011	0.055018	-0.035533	-0.555548	-0.099334	0.812243	-0.147511
24665	9.197757	-1.232526	-3.266249	-0.066839	0.002772	0.006697	-0.807838	0.054436	-0.035001	-0.555573	-0.098329	0.812527	-0.146528
24666	9.226685	-1.276653	-3.245882	-0.057188	0.000911	-0.008880	-0.807871	0.056467	-0.035855	-0.555667	-0.097722	0.812725	-0.145474
24667	9.196891	-1.362708	-3.322616	-0.063499	-0.007574	-0.005232	-0.808144	0.055777	-0.036175	-0.555555	-0.096976	0.813083	-0.144394
24668	9.120286	-1.309382	-3.280760	-0.042986	-0.003921	0.009477	-0.807573	0.055828	-0.034498	-0.555488	-0.096244	0.813327	-0.143766
24669	9.187745	-1.261069	-3.302289	-0.041395	-0.019125	0.002186	-0.807460	0.057297	-0.035528	-0.555128	-0.095656	0.813759	-0.143106
24670	9.197532	-1.193111	-3.311873	-0.015787	-0.019198	0.002249	-0.807437	0.057559	-0.032153	-0.554780	-0.095385	0.814080	-0.142810
24671	9.134803	-1.233985	-3.304964	-0.025318	-0.018311	-0.012472	-0.807292	0.056606	-0.033053	-0.554449	-0.095216	0.814424	-0.142246
24672	9.164165	-1.198392	-3.262355	0.011665	-0.015607	0.002291	-0.806587	0.056029	-0.033096	-0.554107	-0.095239	0.814626	-0.142405
24673	9.212070	-1.178723	-3.307492	0.022200	0.000195	-0.016053	-0.807131	0.055167	-0.032724	-0.554005	-0.095606	0.814617	-0.142607
24674	9.209114	-1.275303	-3.336994	0.046836	0.002875	0.015171	-0.807164	0.056935	-0.034014	-0.553860	-0.095754	0.814539	-0.143516
24675	9.163127	-1.318517	-3.345217	0.046806	-0.001682	0.014243	-0.807433	0.057013	-0.032607	-0.553598	-0.095904	0.814534	-0.144453
24676	9.129908	-1.392341	-3.247847	0.037560	0.005966	0.009608	-0.810221	0.056886	-0.032029	-0.553536	-0.096033	0.814436	-0.145155
24677	9.201327	-1.308418	-3.394885	-0.005260	0.004073	-0.017975	-0.809114	0.058245	-0.031116	-0.553564	-0.096113	0.814452	-0.144901
24678	9.110388	-1.230815	-3.347504	-0.023134	0.042008	-0.005230	-0.809113	0.058110	-0.031264	-0.554249	-0.095705	0.814102	-0.144519
24679	9.208921	-1.299354	-3.351635	-0.005064	0.006396	-0.010633	-0.809694	0.059164	-0.032312	-0.554297	-0.095662	0.814104	-0.144352
24680	9.139255	-1.265081	-3.339146	-0.019556	-0.000402	-0.004237	-0.807736	0.058069	-0.033798	-0.554282	-0.095399	0.814216	-0.143957
24681	9.170624	-1.226361	-3.349727	-0.019720	-0.014852	-0.008789	-0.809269	0.058470	-0.032779	-0.554010	-0.095228	0.814497	-0.143528
24682	9.165509	-1.264830	-3.371524	-0.049057	-0.003498	-0.012543	-0.808846	0.058173	-0.032662	-0.554023	-0.094783	0.814710	-0.142554
24683	9.158461	-1.211440	-3.370912	-0.009658	0.003640	-0.010635	-0.808835	0.057324	-0.032714	-0.554041	-0.094702	0.814752	-0.142301
24684	9.201773	-1.231154	-3.370245	0.007477	0.000460	-0.019766	-0.808999	0.059046	-0.033026	-0.554032	-0.094988	0.814747	-0.142175
24685	9.163213	-1.247940	-3.364082	0.014972	0.011151	-0.014274	-0.810115	0.058395	-0.033895	-0.554139	-0.095220	0.814626	-0.142295
24686	9.129664	-1.206564	-3.357728	-0.006978	-0.001789	-0.012461	-0.808972	0.056914	-0.033018	-0.554099	-0.095235	0.814700	-0.142011
24687	9.139586	-1.165669	-3.338510	-0.008897	0.003958	-0.016135	-0.809939	0.055816	-0.033497	-0.554143	-0.095256	0.814722	-0.141704
24688	9.192442	-1.207236	-3.340758	-0.014321	0.007558	-0.014311	-0.810627	0.054977	-0.033542	-0.554275	-0.095193	0.814710	-0.141298
24689	9.149187	-1.153478	-3.348451	-0.017742	-0.009664	-0.003280	-0.809539	0.056970	-0.033989	-0.554081	-0.094949	0.814929	-0.140958
24690	9.177996	-1.182764	-3.349719	-0.006706	0.010563	-0.003290	-0.809244	0.056089	-0.033486	-0.554217	-0.094779	0.814884	-0.140802
24691	9.149351	-1.183031	-3.314836	0.001274	0.007393	-0.012450	-0.811491	0.056453	-0.034422	-0.554294	-0.094849	0.814840	-0.140701
24692	9.178346	-1.156549	-3.315748	0.009490	0.020372	-0.014279	-0.810080	0.055299	-0.034507	-0.554590	-0.095011	0.814619	-0.140706
24693	9.167877	-1.203805	-3.402613	-0.009470	0.000447	-0.003286	-0.809808	0.055862	-0.034475	-0.554552	-0.094834	0.814699	-0.140514
24694	9.184334	-1.131802	-3.175727	0.023007	0.002234	-0.019719	-0.811231	0.056558	-0.036657	-0.554543	-0.095282	0.814631	-0.140642
24695	9.178070	-1.126800	-3.363848	-0.019836	0.048355	-0.018966	-0.810948	0.056270	-0.036677	-0.555355	-0.095114	0.814174	-0.140195
24696	9.192995	-1.176498	-3.282613	0.020476	0.023101	-0.014261	-0.808987	0.055162	-0.037884	-0.555674	-0.095389	0.813892	-0.140383
24697	9.187887	-1.173520	-3.321046	0.019566	0.005506	-0.012401	-0.810112	0.054957	-0.039145	-0.555699	-0.095674	0.813810	-0.140567
24698	9.221907	-1.208404	-3.269410	0.007757	0.018322	-0.010606	-0.809838	0.055378	-0.039122	-0.555955	-0.095758	0.813623	-0.140577
24699	9.183343	-1.198355	-3.275148	-0.016017	0.005387	-0.008804	-0.810240	0.055026	-0.037601	-0.556040	-0.095589	0.813646	-0.140222
24700	9.227129	-1.160366	-3.237895	0.007632	0.011173	-0.014255	-0.811500	0.055321	-0.037431	-0.556190	-0.095751	0.813532	-0.140176
24701	9.216840	-1.193303	-3.307766	-0.019945	0.013427	-0.019828	-0.810373	0.054198	-0.038070	-0.556449	-0.095696	0.813452	-0.139650
24702	9.168516	-1.158584	-3.339546	0.002209	0.015682	-0.012454	-0.811494	0.054498	-0.038041	-0.556678	-0.095755	0.813307	-0.139543
24703	9.212436	-1.164729	-3.266356	-0.019648	0.018292	-0.008819	-0.810661	0.054911	-0.038024	-0.556987	-0.095512	0.813191	-0.139152
24704	9.207579	-1.159751	-3.273388	-0.019744	-0.000012	-0.010626	-0.810493	0.052117	-0.039038	-0.556997	-0.095342	0.813285	-0.138680
24705	9.180794	-1.178583	-3.301492	0.000585	0.001331	-0.003258	-0.809958	0.053822	-0.039217	-0.556978	-0.095281	0.813311	-0.138647
24706	9.193069	-1.176629	-3.272955	-0.019709	0.012874	-0.010653	-0.810090	0.054039	-0.037803	-0.557198	-0.095070	0.813261	-0.138195
24707	9.207627	-1.145203	-3.273295	0.000593	0.006858	-0.003254	-0.809675	0.053008	-0.040110	-0.557273	-0.094994	0.813223	-0.138173
24708	9.188223	-1.174107	-3.277588	-0.014492	0.001435	-0.019801	-0.809113	0.053505	-0.038825	-0.557322	-0.095021	0.813269	-0.137682
24709	9.217123	-1.164533	-3.283437	-0.005530	0.004612	-0.027121	-0.809551	0.055724	-0.037564	-0.557440	-0.095271	0.813225	-0.137291
24710	9.231475	-1.166889	-3.296065	-0.010805	0.011561	-0.019799	-0.810234	0.053805	-0.038796	-0.557647	-0.095309	0.813149	-0.136877
24711	9.237752	-1.243319	-3.386161	-0.012953	-0.023783	-0.028937	-0.809101	0.051860	-0.040046	-0.557322	-0.095581	0.813438	-0.136293
24712	9.184943	-1.084091	-3.117474	0.001039	-0.016228	-0.017888	-0.810193	0.051727	-0.036966	-0.557049	-0.095799	0.813641	-0.136042
24713	9.182963	-1.148915	-3.344853	-0.009401	0.034737	-0.038195	-0.809502	0.051367	-0.038534	-0.557698	-0.096103	0.813247	-0.135525
24714	9.227255	-1.150831	-3.225761	0.020467	0.003660	-0.012381	-0.809492	0.051306	-0.037278	-0.557697	-0.096388	0.813187	-0.135687
24715	9.222183	-1.091824	-3.283152	0.001943	-0.006892	-0.019734	-0.808210	0.049304	-0.037414	-0.557601	-0.096630	0.813258	-0.135481
24716	9.197902	-1.149858	-3.282622	-0.012552	-0.010864	-0.014266	-0.810836	0.047866	-0.036219	-0.557431	-0.096624	0.813445	-0.135061
24717	9.190563	-1.149615	-3.296838	-0.023240	-0.011486	-0.003277	-0.807913	0.048409	-0.036633	-0.557265	-0.096329	0.813666	-0.134623
24718	9.227089	-1.082254	-3.276027	-0.016255	-0.014475	-0.015167	-0.808621	0.049923	-0.035413	-0.557048	-0.096292	0.813903	-0.134116
24719	9.199559	-1.138805	-3.384052	-0.025103	-0.007679	-0.005121	-0.809164	0.049048	-0.034762	-0.556954	-0.095995	0.814082	-0.133635
24720	9.153964	-1.109539	-3.372495	0.012545	0.010395	-0.001411	-0.809169	0.049338	-0.034884	-0.557048	-0.095996	0.813990	-0.133803
24721	9.200023	-1.078645	-3.349864	0.007709	0.005437	-0.010572	-0.809994	0.047698	-0.035957	-0.557118	-0.096118	0.813924	-0.133820
24722	9.221786	-1.059422	-3.348137	0.030870	0.008631	-0.034381	-0.809995	0.048231	-0.035225	-0.557237	-0.096862	0.813740	-0.133913
24723	9.228870	-1.129948	-3.336786	0.033635	-0.006217	-0.032526	-0.809554	0.047044	-0.034323	-0.557127	-0.097662	0.813691	-0.134084
24724	9.125592	-1.095650	-3.308548	-0.005453	0.000696	-0.023454	-0.808967	0.045295	-0.033597	-0.557156	-0.097848	0.813712	-0.133696
24725	9.159255	-1.068938	-3.328954	-0.001235	0.010542	-0.003263	-0.809117	0.046410	-0.033107	-0.557309	-0.097739	0.813627	-0.133659
24726	9.212371	-1.054868	-3.321188	-0.009741	0.000074	-0.012425	-0.808845	0.046184	-0.034383	-0.557309	-0.097689	0.813689	-0.133316
24727	9.145078	-1.042498	-3.304099	-0.004956	0.007895	-0.005100	-0.809824	0.046468	-0.034076	-0.557432	-0.097576	0.813639	-0.133191
24728	9.178228	-1.090495	-3.358787	0.002082	0.007619	-0.016099	-0.808950	0.045065	-0.031792	-0.557540	-0.097705	0.813578	-0.133019
24729	9.215895	-1.094096	-3.471319	0.000972	-0.018040	0.013307	-0.808007	0.047358	-0.032499	-0.557177	-0.097427	0.813839	-0.133146
24730	9.111285	-1.051911	-3.307728	-0.000834	0.017023	0.011401	-0.807019	0.046891	-0.031978	-0.557372	-0.097044	0.813735	-0.133246
24731	9.148945	-1.096960	-3.403623	-0.012002	0.032347	0.002177	-0.808018	0.047945	-0.032883	-0.557883	-0.096668	0.813448	-0.133135
24732	9.219913	-1.106682	-3.259012	0.031444	0.010821	0.021584	-0.808154	0.046875	-0.034207	-0.557886	-0.096500	0.813345	-0.133865
24733	9.226503	-1.139762	-3.327100	0.024566	0.002677	0.004143	-0.808712	0.046876	-0.034061	-0.557840	-0.096577	0.813294	-0.134316
24734	9.148373	-1.330088	-3.378554	0.020691	0.019902	-0.006953	-0.809290	0.048315	-0.034247	-0.558089	-0.096724	0.813064	-0.134566
24735	9.103281	-1.568216	-3.499182	-0.042217	0.062504	-0.039313	-0.808302	0.046399	-0.036054	-0.559254	-0.096587	0.812442	-0.133581
24736	9.114358	-1.434227	-3.370715	-0.130745	0.075384	-0.066087	-0.807611	0.046436	-0.037038	-0.560850	-0.095862	0.811877	-0.130821
24737	9.450113	-0.934976	-3.165061	-0.114288	0.047439	-0.060341	-0.806898	0.045022	-0.037412	-0.561958	-0.095294	0.811563	-0.128406
24738	9.316724	-0.551383	-3.128590	-0.030923	0.035453	-0.017915	-0.808150	0.043437	-0.039457	-0.562584	-0.095012	0.811269	-0.127730
24739	9.157228	-0.637237	-3.152168	0.010281	0.003553	0.020704	-0.807582	0.042848	-0.039219	-0.562540	-0.094659	0.811276	-0.128139
24740	9.267939	-0.710966	-3.137467	0.065820	0.001764	0.079553	-0.807336	0.044483	-0.040799	-0.562185	-0.093965	0.811297	-0.130062
24741	9.242611	-0.801314	-3.257870	0.110187	0.008998	0.095202	-0.807093	0.048108	-0.039458	-0.561848	-0.093523	0.811117	-0.132923
24742	9.159932	-0.989641	-3.275328	0.135407	0.010580	0.113550	-0.807397	0.049967	-0.039620	-0.561408	-0.093030	0.810907	-0.136368
24743	9.159340	-1.144691	-3.285977	0.129243	0.028630	0.119906	-0.805922	0.054901	-0.039328	-0.561273	-0.092349	0.810486	-0.139845
24744	9.164608	-1.262576	-3.178257	0.080509	0.023784	0.110628	-0.805682	0.058283	-0.038842	-0.561147	-0.091239	0.810257	-0.142383
24745	9.227212	-1.287331	-3.173514	0.089575	0.027670	0.106979	-0.804343	0.062282	-0.039726	-0.561097	-0.090322	0.809918	-0.145071
24746	9.197869	-1.418074	-3.173269	0.088119	-0.000704	0.088642	-0.806344	0.065333	-0.040498	-0.560616	-0.089718	0.809891	-0.147435
24747	9.062807	-1.468108	-3.168545	0.050533	0.005122	0.084851	-0.806361	0.067666	-0.038814	-0.560328	-0.088780	0.809869	-0.149207
24748	9.124084	-1.468594	-3.344736	-0.034432	0.048901	0.049755	-0.804580	0.070344	-0.038945	-0.560979	-0.087293	0.809573	-0.149243
24749	9.179183	-1.467747	-3.076285	0.011445	0.069707	0.053502	-0.805742	0.072722	-0.040746	-0.561895	-0.086230	0.808885	-0.150146
24750	9.260390	-1.574383	-3.123491	-0.008794	0.037673	0.051678	-0.804093	0.074039	-0.042080	-0.562311	-0.085031	0.808638	-0.150598
24751	9.193490	-1.511486	-3.077105	-0.018485	0.030543	0.032398	-0.802724	0.075361	-0.043410	-0.562708	-0.084086	0.808439	-0.150718
24752	9.222475	-1.521570	-3.063763	-0.030618	0.003345	0.026000	-0.803704	0.075389	-0.043679	-0.562681	-0.083163	0.808599	-0.150472
24753	9.270446	-1.594692	-3.061203	-0.056911	-0.002637	0.035132	-0.803294	0.076617	-0.042767	-0.562599	-0.081838	0.808888	-0.149951
24754	9.305633	-1.358469	-2.974031	-0.009146	-0.044049	0.048188	-0.804719	0.079693	-0.041304	-0.561703	-0.080931	0.809552	-0.150219
24755	9.116487	-1.442828	-3.093100	0.025304	-0.041573	0.035345	-0.804042	0.081389	-0.041346	-0.560859	-0.080647	0.810027	-0.150963
24756	9.071387	-1.610216	-3.244664	-0.016789	-0.020972	0.031517	-0.804176	0.081094	-0.041083	-0.560398	-0.079857	0.810425	-0.150957
24757	9.259428	-1.587332	-3.241886	-0.005440	-0.008843	0.044412	-0.805301	0.082729	-0.039292	-0.560101	-0.078980	0.810641	-0.151359
24758	9.167818	-1.547578	-3.264768	0.014918	-0.011304	0.053617	-0.803802	0.085687	-0.039263	-0.559679	-0.078155	0.810869	-0.152128
24759	9.151398	-1.572628	-3.196691	0.049144	-0.012979	0.033494	-0.803537	0.087342	-0.038323	-0.559259	-0.078080	0.810948	-0.153285
24760	9.202471	-1.617713	-3.116777	0.057358	-0.021287	0.033530	-0.803560	0.089055	-0.038497	-0.558669	-0.078082	0.811124	-0.154499
24761	9.178816	-1.589046	-3.072232	0.080088	-0.054397	0.031793	-0.803001	0.090099	-0.036759	-0.557535	-0.078508	0.811561	-0.156075
24762	9.124730	-1.713608	-3.157969	0.092974	-0.048794	-0.001259	-0.804123	0.091720	-0.034689	-0.556549	-0.079554	0.811874	-0.157433
24763	9.050766	-1.812589	-3.332160	0.053458	-0.051923	-0.008710	-0.803541	0.091050	-0.032777	-0.555618	-0.080328	0.812299	-0.158134
24764	9.069542	-1.831362	-3.388535	0.045151	-0.029696	0.020600	-0.804255	0.092463	-0.032403	-0.554944	-0.080436	0.812581	-0.158995
24765	9.098111	-1.791941	-3.449727	-0.027123	-0.025559	-0.014405	-0.804648	0.091794	-0.030202	-0.554579	-0.080319	0.812964	-0.158370
24766	9.054156	-1.653358	-3.273284	-0.004447	0.002284	0.011306	-0.804529	0.093222	-0.030394	-0.554533	-0.079931	0.813032	-0.158376
24767	9.157184	-1.745752	-3.309137	-0.010439	-0.029837	-0.005165	-0.803126	0.092904	-0.030147	-0.554041	-0.079862	0.813424	-0.158119
24768	9.137121	-1.836915	-3.371777	-0.017122	-0.034915	0.018666	-0.803534	0.092850	-0.028888	-0.553385	-0.079337	0.813956	-0.157945
24769	9.123027	-1.808181	-3.337249	-0.036976	-0.057721	0.031512	-0.803263	0.095785	-0.025070	-0.552360	-0.078461	0.814799	-0.157624
24770	9.072568	-1.725149	-3.354143	-0.051229	-0.073397	0.048028	-0.802709	0.097381	-0.023018	-0.551036	-0.077198	0.815905	-0.157156
24771	9.041055	-1.700207	-3.389030	-0.047794	-0.065500	0.038842	-0.802555	0.096509	-0.022654	-0.549872	-0.076107	0.816875	-0.156726
24772	9.026802	-1.690707	-3.366698	-0.028102	-0.045140	0.020496	-0.803537	0.098121	-0.020446	-0.549056	-0.075466	0.817550	-0.156379
24773	9.030983	-1.757912	-3.420428	-0.049682	-0.017185	0.031408	-0.802713	0.100030	-0.019076	-0.548704	-0.074325	0.817981	-0.155909
24774	9.031083	-1.733698	-3.417858	-0.053813	-0.010559	0.013042	-0.802462	0.102299	-0.019078	-0.548516	-0.073402	0.818343	-0.155103
24775	9.043430	-1.726992	-3.382048	-0.057481	0.006131	0.011178	-0.802705	0.100907	-0.016643	-0.548618	-0.072434	0.818510	-0.154316
24776	9.069613	-1.714423	-3.428834	-0.045827	-0.011870	0.003895	-0.802998	0.101909	-0.016718	-0.548420	-0.071766	0.818845	-0.153549
24777	9.074372	-1.709474	-3.438641	-0.039646	-0.003977	-0.005279	-0.802548	0.100803	-0.014552	-0.548381	-0.071295	0.819042	-0.152857
24778	9.067272	-1.699891	-3.426237	-0.010555	-0.018469	-0.010705	-0.802407	0.100794	-0.014414	-0.548069	-0.071272	0.819320	-0.152496
24779	9.045182	-1.772196	-3.447619	-0.005276	-0.010577	-0.019900	-0.802691	0.100825	-0.014969	-0.547917	-0.071437	0.819463	-0.152199
24780	9.025970	-1.738026	-3.453924	0.000285	-0.027440	-0.015273	-0.803513	0.099691	-0.014752	-0.547457	-0.071630	0.819799	-0.151950
24781	9.012163	-1.763451	-3.359379	0.004485	-0.014799	0.003979	-0.801012	0.101575	-0.013400	-0.547150	-0.071522	0.819991	-0.152070
24782	9.061109	-1.765793	-3.571350	-0.048955	-0.016502	-0.010800	-0.802104	0.100128	-0.012499	-0.546925	-0.071071	0.820364	-0.151080
24783	9.016389	-1.699038	-3.462972	-0.027166	0.000423	-0.018120	-0.801423	0.101136	-0.013003	-0.546978	-0.070932	0.820454	-0.150461
24784	9.035482	-1.718366	-3.478303	-0.019773	-0.028461	-0.012553	-0.802522	0.100518	-0.011632	-0.546521	-0.070861	0.820866	-0.149911
24785	9.054790	-1.718557	-3.474196	-0.031978	-0.008271	-0.026369	-0.802082	0.099338	-0.010869	-0.546462	-0.070831	0.821053	-0.149112
24786	9.001719	-1.674174	-3.500905	-0.045755	-0.017390	-0.027304	-0.802341	0.096989	-0.012131	-0.546264	-0.070694	0.821398	-0.147996
