# Supplementary material for: Identification of Haptic Based Guiding Using Hard Reins
Source: PLoS One. 2015 Jul 22;10(7):e0132020. doi: 10.1371/journal.pone.0132020 (PMC4511788; doi:10.1371/journal.pone.0132020)
Supplement: S9 File — (ZIP) [file pone.0132020.s009.zip › Exp2_MotionData2/Subject11/path1/T7/gh7.txt]

// Start Time: 0
// Sample rate: 25.0Hz
// Scenario: 4.9
// Firmware Version: 2.6.1
Counter	Acc_X	Acc_Y	Acc_Z	Gyr_X	Gyr_Y	Gyr_Z	Mag_X	Mag_Y	Mag_Z	Quat_w	Quat_x	Quat_y	Quat_z
24226	0.759573	-0.050793	-9.692673	0.019790	0.001856	-0.011849	0.038302	-0.126556	0.640084	0.017795	0.886686	-0.460870	0.032707
24227	0.723142	0.004429	-9.706643	0.010971	0.021950	-0.011929	0.039097	-0.126563	0.640340	0.017662	0.886781	-0.460663	0.033116
24228	0.744847	0.001952	-9.740086	0.026682	0.014673	-0.007222	0.039351	-0.124640	0.641126	0.017207	0.886849	-0.460518	0.033554
24229	0.735066	0.030808	-9.739772	0.019705	0.016480	-0.011877	0.038295	-0.125047	0.640347	0.016870	0.886950	-0.460308	0.033947
24230	0.725514	0.014166	-9.675275	0.012674	0.007346	-0.004515	0.037235	-0.126261	0.641011	0.016596	0.886973	-0.460259	0.034127
24231	0.761541	0.040454	-9.748993	0.016117	0.009193	-0.002654	0.037234	-0.124763	0.640093	0.016255	0.886992	-0.460217	0.034361
24232	0.802686	0.006799	-9.763485	0.028319	0.007404	0.004797	0.036573	-0.124624	0.639574	0.015696	0.886944	-0.460305	0.034689
24233	0.739955	0.016339	-9.751933	0.012570	0.010114	0.002865	0.037495	-0.123669	0.640223	0.015427	0.886910	-0.460362	0.034910
24234	0.800733	-0.089408	-9.750448	-0.002321	0.000075	0.012041	0.036966	-0.124211	0.640227	0.015340	0.886793	-0.460597	0.034828
24235	0.781214	-0.043990	-9.826817	-0.010098	0.005511	-0.004621	0.036969	-0.124487	0.639965	0.015438	0.886824	-0.460539	0.034760
24236	0.713786	-0.066177	-9.942993	0.017885	0.023809	-0.008199	0.036965	-0.124208	0.640489	0.015224	0.886882	-0.460395	0.035279
24237	0.784182	-0.169769	-10.020613	0.035381	0.018373	-0.002556	0.036564	-0.124741	0.641542	0.014628	0.886899	-0.460337	0.035859
24238	0.748009	-0.162114	-9.871997	0.031973	0.038441	-0.009991	0.035629	-0.123222	0.641681	0.014302	0.886960	-0.460158	0.036767
24239	0.726410	-0.175980	-9.692338	0.025088	0.031096	-0.013708	0.034029	-0.122101	0.642351	0.014008	0.887066	-0.459905	0.037475
24240	0.769623	-0.137482	-9.717802	0.004976	0.023762	-0.017490	0.035357	-0.122392	0.642209	0.014030	0.887205	-0.459603	0.037872
24241	0.764189	-0.007486	-9.696824	0.033871	0.021033	-0.024730	0.034295	-0.121018	0.641431	0.013498	0.887422	-0.459151	0.038479
24242	0.790477	0.045818	-9.604603	0.030280	0.012830	-0.013663	0.034572	-0.123490	0.641034	0.012969	0.887528	-0.458925	0.038915
24243	0.802464	0.060280	-9.604288	0.000340	0.006448	0.004653	0.034962	-0.122120	0.641556	0.012888	0.887476	-0.459023	0.038961
24244	0.749637	0.011833	-9.667880	-0.010269	0.001891	0.015682	0.034836	-0.123628	0.641294	0.012954	0.887321	-0.459331	0.038839
24245	0.783643	-0.046260	-9.788414	-0.017226	0.016501	0.008246	0.034178	-0.123902	0.640512	0.013281	0.887224	-0.459504	0.038899
24246	0.784008	-0.123245	-9.784689	-0.009344	0.005555	0.013844	0.033926	-0.127595	0.640775	0.013367	0.887072	-0.459799	0.038850
24247	0.769461	-0.109083	-9.856648	0.010767	0.007403	0.012097	0.034185	-0.127179	0.641560	0.013110	0.886954	-0.460021	0.039006
24248	0.813200	-0.181217	-9.866855	-0.010237	0.016533	0.014751	0.033926	-0.127053	0.640250	0.013311	0.886795	-0.460309	0.039144
24249	0.765076	-0.200433	-9.829162	-0.017247	0.016522	0.017482	0.033400	-0.128688	0.640516	0.013626	0.886613	-0.460646	0.039206
24250	0.750788	-0.236425	-9.791389	0.004853	0.012838	-0.000857	0.033539	-0.129245	0.639728	0.013539	0.886597	-0.460662	0.039413
24251	0.803552	-0.176062	-9.761240	0.032016	0.005554	-0.004401	0.033799	-0.128285	0.640120	0.012890	0.886638	-0.460575	0.039730
24252	0.769642	-0.142352	-9.734675	0.028454	0.007383	0.000189	0.032991	-0.126486	0.641045	0.012333	0.886628	-0.460580	0.040058
24253	0.764470	-0.065098	-9.656816	0.012660	0.005540	0.002876	0.034048	-0.125538	0.641168	0.012023	0.886596	-0.460638	0.040195
24254	0.817287	-0.016840	-9.648445	-0.005753	0.001876	0.004634	0.032728	-0.126350	0.640654	0.012018	0.886539	-0.460755	0.040111
24255	0.778912	-0.060280	-9.663816	-0.003244	0.005562	0.017562	0.033390	-0.125268	0.639993	0.011986	0.886368	-0.461085	0.040105
24256	0.810363	-0.084411	-9.702273	-0.020683	-0.001775	0.011951	0.034194	-0.126788	0.639592	0.012206	0.886249	-0.461332	0.039820
24257	0.793559	-0.104024	-9.798735	0.019461	-0.007185	0.022315	0.034061	-0.126107	0.639069	0.011654	0.886050	-0.461732	0.039798
24258	0.808442	-0.195730	-9.886309	0.007292	0.005583	0.013934	0.033522	-0.125541	0.640254	0.011445	0.885908	-0.462000	0.039902
24259	0.765070	-0.197936	-9.802719	-0.017266	0.009218	0.021185	0.033789	-0.126635	0.640776	0.011694	0.885697	-0.462404	0.039832
24260	0.779511	-0.190516	-9.752065	-0.025962	0.005542	0.017454	0.034594	-0.127205	0.639458	0.012070	0.885518	-0.462754	0.039629
24261	0.774403	-0.127765	-9.693614	-0.022406	-0.005440	0.011948	0.033804	-0.127751	0.638808	0.012281	0.885402	-0.463002	0.039249
24262	0.759903	-0.120575	-9.693648	-0.018957	0.002797	0.015643	0.032481	-0.128016	0.638163	0.012510	0.885235	-0.463333	0.039061
24263	0.812916	-0.118423	-9.798756	0.002024	0.003747	0.014829	0.033540	-0.128567	0.639072	0.012372	0.885091	-0.463610	0.039071
24264	0.808099	-0.120954	-9.832447	-0.013795	-0.005391	0.021223	0.033016	-0.129254	0.638289	0.012429	0.884884	-0.464028	0.038788
24265	0.786683	-0.181172	-9.838293	-0.043587	0.000070	0.026603	0.032214	-0.129777	0.639870	0.013055	0.884621	-0.464550	0.038313
24266	0.745864	-0.220002	-9.911241	-0.073149	0.007291	0.004294	0.033294	-0.131457	0.637499	0.014293	0.884548	-0.464704	0.037699
24267	0.764627	-0.104066	-9.794204	-0.099564	0.036530	0.014261	0.031987	-0.135832	0.636851	0.016253	0.884353	-0.465038	0.037346
24268	0.732897	-0.017060	-9.663640	-0.053893	0.003635	0.002538	0.032661	-0.136539	0.635403	0.017118	0.884295	-0.465157	0.036845
24269	0.774074	-0.055346	-9.625381	-0.001261	0.001849	-0.004573	0.032925	-0.137085	0.635925	0.017031	0.884332	-0.465095	0.036785
24270	0.742742	-0.055196	-9.563252	0.005806	0.009145	-0.010087	0.031870	-0.137491	0.635146	0.016900	0.884406	-0.464947	0.036932
24271	0.745457	-0.117607	-9.520889	0.005798	-0.015511	-0.000818	0.032928	-0.136273	0.634876	0.016520	0.884423	-0.464952	0.036632
24272	0.860972	-0.079513	-9.706533	0.030396	-0.018237	-0.017296	0.033723	-0.135737	0.634607	0.015704	0.884600	-0.464652	0.036521
24273	0.898924	0.039828	-10.011800	0.061557	-0.008992	-0.000541	0.033847	-0.134226	0.635132	0.014406	0.884626	-0.464618	0.036860
24274	0.855747	-0.008476	-10.039289	0.052779	-0.008997	0.003107	0.034893	-0.132305	0.636698	0.013265	0.884611	-0.464661	0.037127
24275	0.817390	-0.051596	-9.961027	-0.040117	0.005549	0.017380	0.034628	-0.132439	0.636700	0.013893	0.884429	-0.465014	0.036785
24276	0.755072	-0.123377	-9.806568	-0.080177	0.001800	0.006107	0.033311	-0.133393	0.635661	0.015203	0.884334	-0.465215	0.036008
24277	0.740753	-0.149457	-9.684629	-0.039747	0.016423	-0.006632	0.033052	-0.134900	0.635400	0.015939	0.884367	-0.465139	0.035856
24278	0.740753	-0.146837	-9.622173	0.025039	0.007355	-0.004445	0.033577	-0.133943	0.635790	0.015447	0.884401	-0.465069	0.036152
24279	0.772155	-0.161392	-9.674901	0.044417	0.005524	-0.017262	0.034368	-0.132853	0.636046	0.014595	0.884566	-0.464748	0.036589
24280	0.784098	-0.142528	-9.794561	0.035489	0.001902	-0.004380	0.033299	-0.130651	0.635925	0.013867	0.884606	-0.464671	0.036887
24281	0.774123	-0.075402	-9.860934	0.021393	0.009207	-0.002620	0.034088	-0.131190	0.637624	0.013446	0.884625	-0.464625	0.037180
24282	0.769283	-0.070500	-9.832102	-0.005756	0.012835	-0.000918	0.032770	-0.132008	0.636584	0.013547	0.884605	-0.464651	0.037288
24283	0.771546	-0.036594	-9.769186	-0.025856	0.005493	-0.002856	0.034358	-0.132018	0.637359	0.013931	0.884616	-0.464636	0.037076
24284	0.725501	0.016548	-9.682444	-0.029437	0.009151	0.004498	0.033837	-0.133935	0.636837	0.014412	0.884549	-0.464761	0.036900
24285	0.720695	0.014230	-9.653712	-0.012770	0.003678	0.002744	0.033307	-0.133658	0.636579	0.014548	0.884513	-0.464836	0.036774
24286	0.788427	-0.036494	-9.749821	0.021309	-0.007216	0.010323	0.032248	-0.134194	0.636588	0.013976	0.884410	-0.465050	0.036783
24287	0.730901	-0.111452	-9.823431	0.049495	0.001903	-0.008004	0.032767	-0.132002	0.637109	0.013003	0.884492	-0.464889	0.037201
24288	0.723997	-0.181266	-9.829276	0.035316	0.011076	0.012217	0.032900	-0.132275	0.637370	0.012351	0.884368	-0.465105	0.037664
24289	0.740969	-0.200424	-9.812581	0.002196	0.007355	0.000059	0.032364	-0.131716	0.637900	0.012254	0.884358	-0.465120	0.037741
24290	0.803071	-0.075047	-9.774232	-0.019715	0.012815	-0.002833	0.032888	-0.131437	0.638945	0.012603	0.884361	-0.465107	0.037718
24291	0.836606	-0.026705	-9.730028	-0.017102	0.018304	-0.002830	0.031844	-0.132002	0.636067	0.012958	0.884365	-0.465082	0.037811
24292	0.838933	-0.007319	-9.691322	-0.019044	0.014696	0.017468	0.031845	-0.132819	0.636592	0.013298	0.884170	-0.465440	0.037833
24293	0.810457	-0.103612	-9.688137	-0.020604	-0.009102	0.006426	0.031322	-0.133780	0.635808	0.013459	0.884107	-0.465589	0.037413
24294	0.779040	-0.089328	-9.714639	-0.008331	0.001862	0.000932	0.031058	-0.133781	0.635417	0.013503	0.884078	-0.465652	0.037303
24295	0.745480	-0.132891	-9.768379	-0.011671	0.003642	-0.015698	0.031983	-0.134056	0.636327	0.013640	0.884214	-0.465400	0.037185
24296	0.750195	-0.111306	-9.792040	-0.003049	0.005511	-0.004584	0.033714	-0.134361	0.635264	0.013627	0.884246	-0.465338	0.037189
24297	0.788744	-0.109142	-9.885278	-0.015422	0.017409	0.002721	0.032646	-0.133247	0.635798	0.013945	0.884199	-0.465411	0.037284
24298	0.740608	-0.123366	-9.794699	-0.008387	0.020145	0.002750	0.032250	-0.134606	0.636456	0.014158	0.884142	-0.465496	0.037498
24299	0.783865	-0.091881	-9.760243	-0.015335	0.020128	-0.002823	0.031725	-0.136107	0.636460	0.014501	0.884144	-0.465469	0.037641
24300	0.856190	-0.089246	-9.735524	0.017915	0.027489	-0.000817	0.031730	-0.135708	0.635279	0.014320	0.884121	-0.465471	0.038229
24301	0.841878	-0.123046	-9.760139	0.035545	0.021082	-0.011792	0.030516	-0.134296	0.638045	0.013782	0.884220	-0.465246	0.038863
24302	0.812826	-0.096537	-9.731230	0.005773	0.003686	-0.009149	0.031168	-0.131290	0.638041	0.013600	0.884299	-0.465097	0.038915
24303	0.827400	-0.120685	-9.765042	-0.005590	0.014637	-0.011991	0.031573	-0.132804	0.637774	0.013730	0.884393	-0.464903	0.039054
24304	0.774364	-0.123264	-9.784780	0.004053	0.014635	-0.014712	0.032364	-0.132531	0.638555	0.013685	0.884510	-0.464662	0.039282
24305	0.819917	-0.070365	-9.822024	-0.002998	0.001849	-0.011960	0.030509	-0.131970	0.637783	0.013651	0.884615	-0.464470	0.039218
24306	0.803142	-0.089436	-9.760029	-0.005735	0.021976	-0.000008	0.030783	-0.132534	0.636469	0.013836	0.884578	-0.464511	0.039489
24307	0.865500	-0.027378	-9.943433	-0.001510	0.016537	0.006484	0.030784	-0.132808	0.636469	0.013903	0.884500	-0.464639	0.039703
24308	0.788320	-0.017539	-9.835982	0.016034	0.020188	0.004717	0.030375	-0.131423	0.637522	0.013682	0.884434	-0.464733	0.040146
24309	0.779370	-0.156483	-9.650758	-0.015183	0.017357	-0.010199	0.030639	-0.131558	0.638045	0.014011	0.884507	-0.464577	0.040240
24310	0.762676	-0.189745	-9.516938	-0.053683	0.009093	-0.003922	0.030381	-0.133610	0.638046	0.014927	0.884509	-0.464580	0.039836
24311	0.760377	-0.216474	-9.591758	-0.037859	-0.005524	-0.010277	0.029861	-0.134167	0.636476	0.015437	0.884593	-0.464448	0.039315
24312	0.793918	-0.175885	-9.703710	0.016340	0.001861	-0.010013	0.029720	-0.133879	0.637789	0.015052	0.884676	-0.464292	0.039431
24313	0.817741	-0.120968	-9.841960	0.039821	0.016538	-0.004380	0.031974	-0.133087	0.637377	0.014383	0.884711	-0.464196	0.040024
24314	0.783989	-0.120995	-9.830272	0.010937	0.001882	-0.002659	0.032101	-0.131853	0.637639	0.014087	0.884736	-0.464152	0.040093
24315	0.836901	-0.099765	-9.985528	-0.022312	0.000019	-0.010205	0.032367	-0.132401	0.637899	0.014369	0.884820	-0.464007	0.039813
24316	0.812658	-0.070856	-9.961342	-0.013654	0.023800	-0.004663	0.031707	-0.133215	0.637904	0.014714	0.884826	-0.463964	0.040041
24317	0.819867	-0.066062	-9.970810	0.009042	0.039373	-0.000880	0.031041	-0.132387	0.637779	0.014800	0.884801	-0.463947	0.040749
24318	0.856468	-0.149519	-9.769977	0.005816	0.035665	-0.015654	0.030639	-0.131015	0.637520	0.014919	0.884914	-0.463674	0.041365
24319	0.837370	-0.180034	-9.535311	-0.050075	0.029181	-0.017775	0.030104	-0.132360	0.639361	0.015968	0.885035	-0.463409	0.041341
24320	0.808311	-0.148417	-9.419904	-0.050937	0.007243	-0.014058	0.030109	-0.133185	0.639098	0.016827	0.885134	-0.463227	0.040928
24321	0.890068	-0.107821	-9.557814	0.019909	-0.001796	-0.013682	0.030908	-0.132657	0.638042	0.016344	0.885265	-0.462987	0.041007
24322	0.812907	-0.113348	-9.721862	0.049473	0.000098	-0.000616	0.030635	-0.131822	0.638963	0.015349	0.885277	-0.462963	0.041402
24323	0.894717	-0.084865	-9.883948	0.026722	0.000079	-0.008111	0.032220	-0.130876	0.639475	0.014758	0.885356	-0.462815	0.041579
24324	0.908924	-0.034682	-9.993546	0.007290	0.014714	0.000997	0.033005	-0.128280	0.639733	0.014642	0.885343	-0.462821	0.041843
24325	0.829202	0.001515	-9.916959	0.012443	0.020210	0.010238	0.030875	-0.127970	0.640931	0.014481	0.885231	-0.463003	0.042247
24326	0.832165	-0.103404	-9.639917	-0.010095	0.031113	0.002725	0.031401	-0.126879	0.641058	0.014825	0.885170	-0.463072	0.042641
24327	0.837306	-0.168134	-9.573557	-0.057272	0.009121	0.002523	0.030077	-0.126323	0.640282	0.015801	0.885118	-0.463180	0.042200
24328	0.861379	-0.160949	-9.597239	-0.022141	-0.000004	-0.009282	0.032347	-0.128556	0.638820	0.016079	0.885193	-0.463052	0.041927
24329	0.829869	-0.127439	-9.630672	0.018088	0.007347	-0.010015	0.032205	-0.126904	0.639477	0.015712	0.885282	-0.462875	0.042150
24330	0.851565	-0.132717	-9.779390	0.028449	0.009224	-0.000733	0.031797	-0.126335	0.641055	0.015173	0.885284	-0.462855	0.042511
24331	0.798327	-0.091934	-9.784117	-0.002979	0.005499	-0.011965	0.031806	-0.125809	0.638956	0.015162	0.885386	-0.462661	0.042503
24332	0.856115	-0.080180	-9.898647	-0.031144	0.009169	-0.001036	0.032195	-0.125252	0.640265	0.015678	0.885377	-0.462679	0.042312
24333	0.836760	-0.065732	-9.884221	-0.025866	0.012817	-0.004708	0.031930	-0.124978	0.640005	0.016135	0.885398	-0.462631	0.042220
24334	0.855921	-0.036653	-9.835620	-0.009274	0.011019	-0.000008	0.031937	-0.126079	0.639480	0.016280	0.885380	-0.462656	0.042264
24335	0.831813	-0.034033	-9.758985	-0.038094	0.014622	-0.004776	0.031933	-0.125391	0.639743	0.016973	0.885396	-0.462616	0.042088
24336	0.798421	-0.108499	-9.702723	-0.061612	0.020053	-0.011362	0.032066	-0.126482	0.640397	0.018137	0.885465	-0.462467	0.041805
24337	0.942757	-0.033151	-9.565878	-0.057083	0.012729	-0.023325	0.033531	-0.125965	0.638942	0.019164	0.885645	-0.462115	0.041413
24338	0.822271	-0.050469	-9.634465	-0.018591	0.027374	-0.025925	0.032196	-0.126070	0.640658	0.019646	0.885857	-0.461668	0.041652
24339	0.851256	-0.065144	-9.720827	0.032155	0.020131	-0.024731	0.031931	-0.124979	0.639874	0.019159	0.886078	-0.461213	0.042213
24340	0.923251	0.002033	-9.820045	0.047786	0.009218	-0.017251	0.032180	-0.123048	0.641447	0.018290	0.886246	-0.460876	0.042746
24341	0.923550	-0.063101	-9.868970	0.017980	0.010119	-0.010939	0.031109	-0.122472	0.643030	0.017952	0.886341	-0.460681	0.043005
24342	0.906770	-0.082254	-9.830983	-0.013603	0.007362	-0.000943	0.030044	-0.120821	0.642515	0.018140	0.886334	-0.460693	0.042944
24343	0.894856	-0.108452	-9.745035	-0.058305	0.020123	0.008039	0.031635	-0.120973	0.642896	0.019229	0.886218	-0.460896	0.042686
24344	0.856239	-0.096186	-9.653996	-0.012714	0.006443	0.004597	0.030582	-0.123696	0.643296	0.019388	0.886163	-0.461001	0.042619
24345	0.880470	-0.122689	-9.678148	0.023210	0.012875	0.001080	0.030577	-0.120967	0.642248	0.018966	0.886149	-0.461014	0.042980
24346	0.913790	-0.031239	-9.693360	0.030223	0.005565	-0.004414	0.030320	-0.122884	0.641987	0.018364	0.886191	-0.460928	0.043291
24347	0.904126	-0.031620	-9.799088	0.033689	0.001920	-0.004390	0.030573	-0.121503	0.643429	0.017662	0.886239	-0.460838	0.043552
24348	0.908952	-0.031536	-9.777435	0.005774	0.005520	-0.013766	0.032167	-0.120981	0.642629	0.017501	0.886365	-0.460593	0.043633
24349	0.855836	-0.017288	-9.801739	0.002015	-0.009047	0.012076	0.030300	-0.119990	0.643694	0.017248	0.886260	-0.460827	0.043411
24350	0.901892	-0.070216	-9.826058	-0.019004	-0.000830	0.014731	0.030837	-0.120144	0.642640	0.017443	0.886113	-0.461125	0.043161
24351	0.877709	-0.053289	-9.787635	-0.011829	0.000041	-0.002772	0.031637	-0.121520	0.642895	0.017532	0.886132	-0.461104	0.042966
24352	0.846476	-0.074845	-9.740214	-0.003210	-0.009052	0.014820	0.031380	-0.122077	0.641716	0.017372	0.885996	-0.461395	0.042716
24353	0.856120	-0.074842	-9.744925	-0.008407	0.003720	0.007392	0.032170	-0.122212	0.642891	0.017425	0.885919	-0.461550	0.042620
24354	0.880215	-0.072469	-9.768675	-0.001276	0.003698	-0.006415	0.032043	-0.122629	0.642104	0.017366	0.885971	-0.461452	0.042606
24355	0.856076	-0.065184	-9.735188	0.001278	0.007369	0.000974	0.032043	-0.123854	0.642891	0.017286	0.885954	-0.461483	0.042660
24356	0.841504	-0.043614	-9.751826	-0.034581	-0.001819	-0.002886	0.031516	-0.122495	0.641190	0.017763	0.885966	-0.461480	0.042243
24357	0.846305	-0.041387	-9.806967	-0.015300	-0.001805	-0.007402	0.033102	-0.122230	0.642096	0.017900	0.886028	-0.461381	0.041976
24358	0.817330	-0.031754	-9.787896	-0.018916	0.009178	0.002712	0.034296	-0.122923	0.642611	0.018195	0.885993	-0.461444	0.041900
24359	0.836410	0.011532	-9.806317	-0.022537	0.009203	0.011922	0.032967	-0.122086	0.642622	0.018547	0.885864	-0.461689	0.041764
24360	0.879967	-0.019481	-9.753530	-0.015552	0.020191	0.016557	0.032706	-0.122908	0.642361	0.018873	0.885685	-0.462005	0.041919
24361	0.846343	-0.045903	-9.720603	-0.025865	0.016474	-0.000102	0.031389	-0.124272	0.641453	0.019361	0.885660	-0.462037	0.041876
24362	0.860831	-0.050703	-9.725337	0.005645	-0.001760	0.002855	0.032842	-0.122917	0.641573	0.019121	0.885636	-0.462097	0.041833
24363	0.851069	-0.026742	-9.749100	0.009258	0.005518	-0.011905	0.032710	-0.123053	0.641574	0.018894	0.885742	-0.461895	0.041915
24364	0.860692	-0.021877	-9.739338	0.024898	-0.001742	0.001106	0.032963	-0.121127	0.642622	0.018314	0.885741	-0.461908	0.042050
24365	0.836653	-0.036314	-9.725361	0.009051	0.007398	0.010240	0.032437	-0.121946	0.642364	0.018090	0.885641	-0.462097	0.042169
24366	0.778912	-0.065528	-9.791129	-0.019806	0.001869	0.006411	0.032831	-0.121400	0.642623	0.018331	0.885570	-0.462243	0.041957
24367	0.846031	0.016348	-9.810961	-0.005070	0.009233	0.015702	0.031761	-0.120826	0.643944	0.018368	0.885413	-0.462540	0.041976
24368	0.889716	-0.041069	-9.739337	0.003778	0.012889	0.012053	0.031367	-0.120965	0.643291	0.018289	0.885288	-0.462765	0.042178
24369	0.865767	-0.072153	-9.667974	0.005615	0.005561	0.008382	0.031634	-0.120971	0.643027	0.018109	0.885206	-0.462925	0.042230
24370	0.880371	-0.103586	-9.721095	0.005741	-0.009084	-0.002667	0.031374	-0.122067	0.642766	0.017804	0.885234	-0.462898	0.042056
24371	0.851289	-0.072396	-9.730532	0.035580	0.009192	-0.015467	0.032430	-0.120709	0.642758	0.017146	0.885380	-0.462609	0.042441
24372	0.793395	-0.065179	-9.697361	0.019685	0.006459	-0.000780	0.032036	-0.122072	0.643023	0.016736	0.885384	-0.462595	0.042673
24373	0.841412	-0.024372	-9.753958	0.005737	0.003690	-0.010075	0.032690	-0.120294	0.643412	0.016551	0.885474	-0.462429	0.042683
24374	0.817285	-0.022113	-9.782960	-0.001355	0.005528	-0.002731	0.031232	-0.120959	0.643817	0.016507	0.885490	-0.462398	0.042702
24375	0.817417	-0.051070	-9.807372	-0.022401	-0.000878	0.002711	0.033228	-0.120178	0.641965	0.016768	0.885456	-0.462484	0.042371
24376	0.846327	-0.046199	-9.807034	-0.013608	0.011003	-0.002799	0.033103	-0.121552	0.641440	0.016991	0.885468	-0.462453	0.042375
24377	0.836762	-0.060459	-9.749706	-0.015277	0.010982	-0.008345	0.032569	-0.120451	0.641314	0.017246	0.885528	-0.462333	0.042315
24378	0.880378	-0.103455	-9.682681	-0.036254	0.001830	-0.004743	0.033497	-0.121413	0.642093	0.017787	0.885557	-0.462291	0.041945
24379	0.880276	-0.084418	-9.744834	0.008278	0.002816	0.002864	0.033235	-0.121552	0.641570	0.017539	0.885529	-0.462353	0.041964
24380	0.856142	-0.079654	-9.744992	0.007466	0.005535	-0.004528	0.034146	-0.118536	0.642876	0.017340	0.885570	-0.462273	0.042065
24381	0.884828	-0.026592	-9.724774	0.002205	-0.001779	-0.004545	0.032689	-0.119883	0.643412	0.017164	0.885612	-0.462210	0.041945
24382	0.889580	-0.012177	-9.734131	-0.008407	0.003718	0.004621	0.032689	-0.118524	0.642363	0.017222	0.885558	-0.462318	0.041870
24383	0.802914	-0.036070	-9.634444	-0.008360	-0.001786	0.004626	0.032553	-0.118245	0.642758	0.017228	0.885511	-0.462426	0.041654
24384	0.865548	-0.031722	-9.806652	-0.008477	0.001906	0.010162	0.033086	-0.118934	0.642885	0.017266	0.885410	-0.462628	0.041548
24385	0.859111	-0.208053	-10.001244	0.035474	0.017454	-0.008087	0.032285	-0.117691	0.643023	0.016681	0.885480	-0.462468	0.042076
24386	0.842548	-0.267670	-9.834183	0.021691	0.001859	-0.019207	0.032821	-0.117709	0.641838	0.016208	0.885659	-0.462126	0.042238
24387	0.790981	-0.065249	-9.716590	-0.015095	0.003619	-0.024947	0.033338	-0.116465	0.643540	0.016398	0.885880	-0.461714	0.042047
24388	0.874871	0.030384	-9.944937	0.009192	0.005528	-0.015597	0.033872	-0.116476	0.643011	0.016178	0.886022	-0.461438	0.042160
24389	0.831759	-0.027183	-9.866921	0.077435	0.016576	-0.007885	0.033194	-0.114401	0.644329	0.014838	0.886103	-0.461246	0.043056
24390	0.868149	-0.059574	-9.509327	0.102131	0.018400	-0.011455	0.033037	-0.110545	0.646169	0.013086	0.886220	-0.460961	0.044255
24391	0.903850	0.036553	-9.565263	0.040685	-0.026397	0.004912	0.033436	-0.109463	0.645248	0.012001	0.886205	-0.461037	0.044054
24392	1.048877	-0.053272	-9.882067	0.002143	0.000093	-0.000847	0.033031	-0.108358	0.645645	0.011843	0.886211	-0.461035	0.044010
24393	0.957741	-0.157026	-9.913181	-0.038264	0.012873	0.015542	0.033828	-0.109184	0.646163	0.012520	0.886044	-0.461359	0.043787
24394	0.820573	-0.204772	-9.723072	-0.036365	0.001860	0.010026	0.033570	-0.110284	0.645508	0.013051	0.885939	-0.461580	0.043422
24395	0.798610	-0.149488	-9.727304	0.016020	0.007422	0.019508	0.033035	-0.110541	0.646562	0.012709	0.885754	-0.461928	0.043603
24396	0.827929	-0.233879	-9.795434	0.056212	0.005672	0.029872	0.032767	-0.110804	0.647351	0.011618	0.885480	-0.462427	0.044165
24397	0.857146	-0.296614	-9.863262	0.047610	0.032130	0.012258	0.033022	-0.108612	0.647613	0.010945	0.885346	-0.462612	0.045075
24398	0.915053	-0.303585	-9.824408	0.021369	0.038505	0.012117	0.032619	-0.106965	0.647485	0.010790	0.885207	-0.462803	0.045893
24399	0.907449	-0.213606	-9.542330	-0.027472	0.027435	0.000804	0.031822	-0.107633	0.648279	0.011411	0.885165	-0.462854	0.046027
24400	0.841748	-0.080956	-9.413843	-0.050346	-0.007303	0.013652	0.030765	-0.108447	0.647893	0.012101	0.885029	-0.463161	0.045369
24401	0.788419	-0.031402	-9.668124	0.012412	-0.014497	0.028746	0.031570	-0.109153	0.646706	0.011609	0.884777	-0.463680	0.045132
24402	0.817952	-0.166802	-9.876211	0.056332	-0.007162	0.012355	0.031561	-0.108863	0.648280	0.010414	0.884676	-0.463867	0.045465
24403	0.789635	-0.296776	-9.871097	0.018698	0.017476	0.015823	0.030888	-0.106798	0.648549	0.010114	0.884515	-0.464144	0.045845
24404	0.823471	-0.316147	-9.926270	-0.032838	0.028362	0.002628	0.031554	-0.105994	0.647494	0.010834	0.884459	-0.464221	0.045977
24405	0.808784	-0.265282	-9.820061	-0.057247	0.014598	-0.004862	0.030233	-0.107350	0.647373	0.011863	0.884476	-0.464202	0.045595
24406	0.770207	-0.257501	-9.633054	-0.051916	-0.000038	-0.004816	0.029712	-0.110218	0.647639	0.012664	0.884501	-0.464186	0.045046
24407	0.813125	-0.156423	-9.652843	-0.011783	-0.014584	0.004635	0.029713	-0.110355	0.647639	0.012605	0.884466	-0.464300	0.044568
24408	0.779655	-0.219252	-9.711654	-0.002936	0.003675	-0.006420	0.030645	-0.110781	0.647237	0.012575	0.884518	-0.464204	0.044540
24409	0.823020	-0.217193	-9.838459	-0.011736	-0.007282	-0.004599	0.030378	-0.110638	0.647502	0.012586	0.884563	-0.464153	0.044187
24410	0.878098	-0.137690	-9.841631	-0.005805	0.002825	0.010180	0.030646	-0.111734	0.647762	0.012585	0.884460	-0.464355	0.044121
24411	0.875312	-0.055651	-9.773286	-0.029476	0.001886	0.011902	0.029983	-0.110095	0.646587	0.012986	0.884338	-0.464609	0.043770
24412	0.875625	-0.123125	-9.803039	-0.023363	0.005559	0.015623	0.031191	-0.112040	0.645265	0.013316	0.884180	-0.464918	0.043590
24413	0.841932	-0.132523	-9.717058	-0.017298	0.009233	0.024875	0.030522	-0.112430	0.646582	0.013561	0.883934	-0.465388	0.043486
24414	0.798267	-0.074712	-9.673442	-0.017056	0.001848	-0.000959	0.030530	-0.113125	0.645532	0.013759	0.883932	-0.465403	0.043295
24415	0.812807	-0.091642	-9.707153	-0.032840	-0.005467	0.002666	0.029736	-0.113527	0.645538	0.014164	0.883901	-0.465498	0.042777
24416	0.817149	0.012019	-9.652843	-0.114336	0.003592	0.006848	0.029889	-0.118192	0.645010	0.016091	0.883794	-0.465736	0.041714
24417	0.807791	-0.045521	-9.586516	-0.204519	-0.009283	0.016565	0.027402	-0.122308	0.641486	0.019488	0.883572	-0.466217	0.039531
24418	0.933363	-0.091341	-9.689219	-0.229016	-0.001978	0.014592	0.028492	-0.129311	0.641081	0.023384	0.883333	-0.466674	0.037301
24419	0.966625	0.006884	-9.833976	-0.236095	-0.016594	0.013654	0.029335	-0.136618	0.637397	0.027272	0.883096	-0.467113	0.034702
24420	1.001655	0.237140	-10.070493	-0.267722	-0.012973	0.003330	0.029507	-0.143904	0.635031	0.031755	0.882909	-0.467381	0.031909
24421	1.012731	0.446717	-10.007431	-0.429135	-0.016735	0.030194	0.030379	-0.157386	0.630295	0.039052	0.882329	-0.468202	0.027519
24422	0.934494	0.675133	-10.012160	-0.725292	0.003076	0.043416	0.029682	-0.174159	0.623472	0.051728	0.881256	-0.469342	0.020749
24423	0.891180	0.655680	-10.046448	-0.853163	-0.011668	0.052020	0.027825	-0.194248	0.612458	0.066528	0.879758	-0.470578	0.012490
24424	0.805727	0.855585	-10.644626	-0.979542	0.026598	0.045777	0.028377	-0.219437	0.601029	0.083865	0.877840	-0.471539	0.003735
24425	1.264742	1.205658	-9.864795	-1.405385	0.135709	0.000990	0.025140	-0.252175	0.583986	0.109669	0.875112	-0.471274	-0.007211
24426	0.712616	1.720109	-9.682676	-2.178359	0.125588	-0.021415	0.022716	-0.304792	0.552498	0.148713	0.869706	-0.469935	-0.025636
24427	0.842839	2.777901	-8.624704	-2.540677	0.068442	-0.039833	0.019062	-0.365471	0.508159	0.193168	0.861447	-0.467168	-0.048463
24428	0.909242	4.044848	-8.287017	-2.432493	-0.019199	-0.050287	0.021867	-0.414587	0.463118	0.234449	0.851463	-0.463577	-0.071706
24429	1.030169	5.009580	-7.698580	-2.130372	-0.055313	-0.000760	0.022151	-0.458370	0.414295	0.269907	0.840625	-0.460393	-0.092407
24430	1.032570	5.545774	-7.110059	-1.838371	-0.087848	0.032115	0.023325	-0.495290	0.367829	0.299742	0.829662	-0.457794	-0.110632
24431	0.794319	5.974733	-6.779766	-1.673889	-0.108751	0.028332	0.022913	-0.529485	0.318229	0.326385	0.818632	-0.455004	-0.127614
24432	0.748646	6.455953	-6.759038	-1.553074	-0.102299	-0.001547	0.024274	-0.553201	0.277278	0.350593	0.807846	-0.451552	-0.143425
24433	0.726393	7.091929	-6.529458	-1.570590	-0.080469	-0.031237	0.026499	-0.567829	0.242096	0.374971	0.796441	-0.446933	-0.159152
24434	0.651099	7.730477	-6.221112	-1.677619	-0.071475	-0.033676	0.026924	-0.585809	0.198400	0.400612	0.783490	-0.441425	-0.175494
24435	0.740464	8.220182	-5.908516	-1.863408	-0.051561	-0.029134	0.030944	-0.599781	0.148774	0.428978	0.768036	-0.434584	-0.192964
24436	0.652713	8.448400	-5.262736	-2.017399	-0.033503	-0.028118	0.029712	-0.613525	0.088695	0.459087	0.750229	-0.426400	-0.211136
24437	0.729217	8.609276	-4.702795	-2.210029	-0.024556	-0.010661	0.028723	-0.620973	0.028355	0.491539	0.729134	-0.416772	-0.230335
24438	0.802965	8.852751	-3.911250	-2.511730	-0.010341	-0.025150	0.031297	-0.623940	-0.031880	0.527200	0.703718	-0.404524	-0.251400
24439	0.916588	8.801044	-3.618025	-2.727574	0.029564	-0.052143	0.031508	-0.615916	-0.105079	0.564736	0.674447	-0.389246	-0.273281
24440	0.935090	9.037845	-1.931614	-3.225981	0.045341	-0.058413	0.034782	-0.598434	-0.187743	0.606930	0.637389	-0.369656	-0.297869
24441	0.818992	9.172224	-0.564794	-3.538483	0.044770	-0.104321	0.035669	-0.562707	-0.284023	0.650136	0.593889	-0.345912	-0.323981
24442	0.687067	9.611131	1.204672	-3.925350	0.053439	-0.068503	0.035955	-0.511065	-0.378453	0.694467	0.542004	-0.318114	-0.350358
24443	0.616499	9.306150	2.829836	-4.145362	0.048547	-0.048390	0.043441	-0.446673	-0.463754	0.736879	0.483273	-0.286956	-0.375650
24444	0.662761	8.765251	4.354351	-4.200958	0.080466	-0.007180	0.046953	-0.354931	-0.544549	0.775098	0.420532	-0.253375	-0.397714
24445	0.583013	7.846126	5.819569	-3.872854	0.110922	0.021222	0.049021	-0.253560	-0.609455	0.806031	0.359993	-0.220433	-0.414884
24446	0.353272	7.050791	7.686046	-3.316001	0.218262	0.016501	0.046866	-0.144310	-0.658581	0.829126	0.307603	-0.189240	-0.426752
24447	0.627922	6.089914	7.994430	-2.641942	0.142189	0.001628	0.050527	-0.059557	-0.685333	0.844800	0.264374	-0.164156	-0.435283
24448	0.664926	5.430503	8.643328	-2.213961	0.120621	-0.016449	0.060430	0.003763	-0.697847	0.855886	0.227858	-0.142755	-0.441769
24449	0.456170	4.723956	9.020389	-2.035548	0.104245	-0.035802	0.063420	0.065017	-0.705714	0.864470	0.193584	-0.122758	-0.447377
24450	0.632655	4.128788	9.376200	-2.140797	0.093111	-0.052898	0.066908	0.128504	-0.708862	0.871692	0.157402	-0.101835	-0.452777
24451	0.602694	3.332739	9.511199	-2.315807	0.083870	-0.007589	0.064467	0.202576	-0.701593	0.878172	0.117361	-0.079337	-0.456887
24452	0.635679	2.476159	9.499493	-2.342988	0.054732	0.049581	0.066284	0.273308	-0.694622	0.883231	0.076560	-0.057160	-0.459102
24453	0.765996	1.445223	9.810349	-2.112331	0.023967	0.080380	0.072762	0.336608	-0.685856	0.886451	0.039003	-0.037492	-0.459649
24454	0.726364	0.656497	9.981372	-1.623513	0.004397	0.094919	0.074601	0.390847	-0.670760	0.888124	0.010198	-0.022690	-0.458930
24455	0.530710	0.228295	10.124785	-0.942932	-0.011401	0.079021	0.075474	0.424924	-0.659338	0.888880	-0.007037	-0.014326	-0.457862
24456	0.444713	0.059762	10.145627	-0.316769	0.001086	0.056336	0.072159	0.444661	-0.648414	0.889336	-0.012660	-0.011535	-0.456933
24457	0.467954	0.245218	10.184456	0.149090	0.015231	0.027287	0.072699	0.444637	-0.650124	0.889626	-0.010194	-0.012707	-0.456399
24458	0.394892	0.385958	9.868851	0.260144	-0.002930	0.020488	0.076186	0.438675	-0.653303	0.889857	-0.005582	-0.015267	-0.455950
24459	0.387896	0.327503	9.666304	0.084290	-0.014106	0.008545	0.076081	0.435089	-0.655928	0.889945	-0.004494	-0.016387	-0.455752
24460	0.322213	0.442158	9.458435	-0.239778	-0.008957	0.012427	0.075149	0.437009	-0.656706	0.890027	-0.008832	-0.014497	-0.455593
24461	0.342641	0.206833	9.587365	-0.477969	0.008206	0.038892	0.073638	0.444607	-0.652099	0.890261	-0.017522	-0.010098	-0.455001
24462	0.458264	-0.263215	9.977973	-0.475949	-0.001821	0.055553	0.074344	0.459866	-0.645932	0.890563	-0.026008	-0.005916	-0.454076
24463	0.462235	-0.595475	9.915731	-0.316326	-0.040059	0.045363	0.076265	0.472894	-0.642269	0.890789	-0.032254	-0.003847	-0.453254
24464	0.258918	-0.900757	10.826633	-0.352324	-0.047582	0.017501	0.077275	0.481412	-0.638731	0.890701	-0.038947	-0.001626	-0.452915
24465	0.046789	-1.428858	10.615584	-0.893212	-0.106860	-0.051575	0.073980	0.499616	-0.630300	0.889387	-0.056067	0.004432	-0.453682
24466	0.542741	-1.323629	9.435726	-0.864366	-0.121390	-0.090140	0.068522	0.525263	-0.619749	0.887484	-0.072525	0.009878	-0.454988
24467	0.518907	-1.391850	9.201675	-0.390093	-0.097994	-0.082231	0.064435	0.542244	-0.611312	0.886154	-0.080608	0.011478	-0.456182
24468	0.606067	-1.458230	9.441631	-0.059625	-0.038114	-0.034502	0.062004	0.550516	-0.608796	0.885761	-0.082005	0.011156	-0.456704
24469	0.659477	-1.529851	9.575566	-0.067641	-0.003347	-0.015212	0.061340	0.550523	-0.608791	0.885506	-0.083482	0.011591	-0.456920
24470	0.616768	-1.668937	9.738868	-0.206712	0.001057	-0.013151	0.060910	0.554807	-0.605637	0.885045	-0.087120	0.013342	-0.457086
24471	0.713169	-1.661654	9.701458	-0.404366	-0.003756	-0.030753	0.058917	0.554701	-0.604834	0.884025	-0.094557	0.016813	-0.457468
24472	0.830553	-2.020779	9.457442	-0.440753	-0.016622	-0.054887	0.057246	0.566567	-0.598256	0.882674	-0.102501	0.020313	-0.458221
24473	0.869343	-2.076966	9.188134	-0.353089	-0.016553	-0.074740	0.057936	0.583218	-0.589858	0.881240	-0.109166	0.022984	-0.459316
24474	0.863408	-2.858840	9.232329	-0.251057	0.010940	-0.082534	0.055764	0.590817	-0.585901	0.879932	-0.113511	0.025169	-0.460654
24475	0.846409	-2.829711	9.316605	-0.082802	0.042131	-0.104806	0.055206	0.596452	-0.584713	0.878739	-0.114928	0.026315	-0.462512
24476	0.633648	-2.699691	9.465288	0.022582	0.032969	-0.143036	0.052424	0.594572	-0.584036	0.877463	-0.114286	0.026223	-0.465091
24477	0.672460	-2.731864	9.885328	-0.053972	0.043747	-0.174821	0.050964	0.595543	-0.584548	0.875668	-0.115226	0.026979	-0.468188
24478	0.489140	-2.712762	9.948705	-0.257799	-0.011358	-0.181314	0.049210	0.600109	-0.582039	0.873384	-0.119929	0.028641	-0.471166
24479	-0.094161	-1.768893	9.068227	-0.044302	0.019028	-0.181261	0.044940	0.605645	-0.581215	0.871540	-0.120901	0.028863	-0.474308
24480	0.150164	-1.931388	9.255486	0.297281	0.073319	-0.189751	0.042845	0.601264	-0.583299	0.870411	-0.115118	0.026728	-0.477932
24481	0.750084	-2.822449	10.088844	0.267016	0.080511	-0.228620	0.039707	0.595228	-0.587736	0.868766	-0.110077	0.024966	-0.482188
24482	0.799227	-3.025137	9.894402	-0.103326	0.043387	-0.300564	0.036658	0.594444	-0.587450	0.865619	-0.111590	0.025920	-0.487422
24483	0.791051	-1.812898	9.757681	-0.228198	-0.000614	-0.310415	0.032929	0.598867	-0.587680	0.862048	-0.115969	0.027347	-0.492622
24484	0.749107	-1.111144	9.531860	-0.048236	-0.012993	-0.231995	0.028513	0.602119	-0.582657	0.859666	-0.117044	0.026926	-0.496538
24485	0.558643	-1.621519	9.566137	0.088637	0.007432	-0.150102	0.023888	0.600098	-0.584457	0.858372	-0.115728	0.025706	-0.499144
24486	0.586469	-2.395359	9.829226	-0.006266	-0.020101	-0.144044	0.020434	0.602596	-0.585215	0.856942	-0.116101	0.024956	-0.501546
24487	0.624995	-2.406714	9.301265	-0.002925	-0.010924	-0.147724	0.017768	0.604826	-0.584405	0.855454	-0.116532	0.024348	-0.504010
24488	0.627726	-1.974377	9.072083	0.074669	-0.003510	-0.150130	0.015276	0.600856	-0.587011	0.854128	-0.115354	0.023052	-0.506584
24489	0.731027	-1.376713	9.283092	0.086574	0.008417	-0.140886	0.013162	0.599233	-0.587257	0.852895	-0.114017	0.021877	-0.509011
24490	1.072808	-1.250861	9.297649	0.075969	-0.001574	-0.131689	0.011582	0.597869	-0.588556	0.851739	-0.112787	0.020643	-0.511266
24491	0.673500	-1.433340	9.644272	0.074395	-0.010797	-0.129847	0.009208	0.597190	-0.590636	0.850588	-0.111799	0.019262	-0.513449
24492	0.770463	-1.538661	9.749331	0.111533	-0.007166	-0.157344	0.005242	0.594896	-0.591655	0.849231	-0.110029	0.017510	-0.516134
24493	0.698880	-1.692423	9.859342	0.062955	-0.003669	-0.190816	0.003143	0.592426	-0.594394	0.847405	-0.109143	0.016228	-0.519354
24494	0.630833	-1.587357	9.663320	0.104913	0.016462	-0.201715	0.000904	0.590247	-0.595688	0.845537	-0.107253	0.014844	-0.522823
24495	0.776681	-1.834690	9.726031	0.182310	0.049400	-0.225352	-0.002651	0.586428	-0.598022	0.843557	-0.103773	0.013143	-0.526755
24496	0.824192	-1.690741	9.574847	0.187605	0.054863	-0.243795	-0.007121	0.582050	-0.602580	0.841355	-0.100087	0.011452	-0.531011
24497	0.819698	-1.760558	9.566624	0.149145	0.091360	-0.250503	-0.008684	0.577388	-0.604799	0.838971	-0.096710	0.010757	-0.535405
24498	0.887104	-1.736170	9.622812	0.135204	0.116920	-0.258919	-0.008916	0.572296	-0.607423	0.836428	-0.093240	0.010636	-0.539982
24499	0.891200	-1.587356	9.512103	0.105577	0.107696	-0.283979	-0.011546	0.569834	-0.610027	0.833533	-0.090418	0.010616	-0.544917
24500	0.820667	-1.462765	9.397957	0.142254	0.129654	-0.290294	-0.012324	0.567632	-0.611858	0.830587	-0.086691	0.010568	-0.549998
24501	1.050437	-1.605989	9.599754	0.065457	0.135056	-0.296216	-0.013635	0.564626	-0.612636	0.827410	-0.084234	0.011416	-0.555128
24502	1.133178	-1.761772	9.732782	-0.088149	0.084560	-0.320901	-0.015503	0.566300	-0.611702	0.823670	-0.084826	0.013118	-0.560536
24503	0.711485	-1.313383	9.519070	0.007847	0.054452	-0.325942	-0.018686	0.567014	-0.612463	0.820011	-0.084234	0.013203	-0.565961
24504	0.696780	-1.759936	9.819963	0.100987	0.047215	-0.324518	-0.021862	0.565404	-0.612700	0.816486	-0.082129	0.012152	-0.571365
24505	0.801525	-1.970215	10.187705	-0.061387	0.010434	-0.337271	-0.026636	0.566000	-0.613317	0.812523	-0.083173	0.012309	-0.576834
24506	0.394208	-1.515629	9.666919	-0.011152	-0.016925	-0.329623	-0.031944	0.566610	-0.613142	0.808699	-0.083633	0.011479	-0.582134
24507	0.413063	-1.424184	9.658774	0.070728	0.027114	-0.299748	-0.037244	0.565027	-0.613100	0.805320	-0.082302	0.010454	-0.587006
24508	0.530387	-1.250651	9.674307	-0.001370	0.036254	-0.276136	-0.038832	0.564630	-0.613481	0.802066	-0.081960	0.010464	-0.591493
24509	0.691618	-1.180173	9.784834	-0.080649	0.007083	-0.219271	-0.042688	0.565778	-0.612662	0.799346	-0.083256	0.011038	-0.594973
24510	0.635729	-1.596446	9.816885	-0.071889	-0.011138	-0.193340	-0.045875	0.566911	-0.612635	0.796929	-0.084587	0.011259	-0.598015
24511	0.608681	-1.996031	9.787021	0.049262	-0.023843	-0.206532	-0.049070	0.569144	-0.612084	0.794557	-0.084179	0.009827	-0.601246
24512	0.540305	-1.818546	9.659232	0.156143	-0.013738	-0.232780	-0.053814	0.564786	-0.614933	0.792019	-0.081916	0.007204	-0.604933
24513	0.554220	-1.692634	9.881995	0.145159	-0.007466	-0.272538	-0.056709	0.561239	-0.616748	0.788962	-0.079792	0.004798	-0.609220
24514	0.577621	-1.548717	9.735387	0.058868	0.008773	-0.325609	-0.060942	0.558544	-0.617108	0.785081	-0.078796	0.003564	-0.614350
24515	0.558258	-1.539673	9.576884	0.143257	0.014246	-0.369488	-0.066348	0.554736	-0.620477	0.780759	-0.076441	0.001384	-0.620137
24516	0.523985	-1.431573	9.544471	0.219568	0.048985	-0.397771	-0.070942	0.547623	-0.624641	0.776138	-0.072425	-0.001318	-0.626389
24517	0.923337	-1.250867	9.382681	0.267851	0.047218	-0.423357	-0.076191	0.538598	-0.629063	0.771202	-0.067712	-0.004602	-0.632963
24518	0.570949	-1.682293	9.378142	0.249107	0.076293	-0.459482	-0.080129	0.531085	-0.631395	0.765697	-0.062872	-0.007336	-0.640079
24519	0.839630	-1.900396	9.473620	0.148096	0.083434	-0.495055	-0.084863	0.524123	-0.634377	0.759533	-0.059547	-0.008589	-0.647681
24520	0.909734	-2.454166	9.332067	0.187424	0.105273	-0.553923	-0.088935	0.517157	-0.636971	0.752559	-0.055254	-0.010213	-0.656123
24521	0.705281	-2.040053	9.523224	0.089837	0.150647	-0.624658	-0.093534	0.508695	-0.639037	0.744444	-0.051951	-0.009779	-0.665589
24522	0.653779	-0.826521	9.789441	-0.104894	0.189667	-0.647918	-0.098557	0.507085	-0.641358	0.735693	-0.050876	-0.006368	-0.675372
24523	0.553107	0.573453	9.721711	-0.094278	0.174373	-0.562083	-0.102821	0.508261	-0.638306	0.727990	-0.049959	-0.003086	-0.683758
24524	0.420182	0.135663	9.839168	-0.038850	0.112495	-0.465710	-0.105458	0.507307	-0.640777	0.721570	-0.048978	-0.001517	-0.690605
24525	0.404361	-0.585277	10.116997	-0.239653	0.053766	-0.460145	-0.109192	0.509157	-0.638122	0.714959	-0.051767	0.002123	-0.697244
24526	0.327181	-0.580670	10.101936	-0.273618	-0.023075	-0.469430	-0.115342	0.515304	-0.633216	0.708105	-0.056044	0.004988	-0.703862
24527	0.360436	0.022363	9.813014	-0.091384	-0.043785	-0.438967	-0.121462	0.517449	-0.631197	0.701818	-0.058046	0.005158	-0.709969
24528	0.204846	-0.226606	9.572797	0.135444	0.000511	-0.364047	-0.128479	0.515055	-0.631929	0.696800	-0.056201	0.002686	-0.715056
24529	0.560319	-0.946977	9.801283	0.072768	0.058072	-0.353332	-0.131631	0.508774	-0.633480	0.691827	-0.054397	0.002057	-0.720008
24530	0.512897	-1.144300	9.121065	-0.114697	0.076180	-0.356140	-0.137057	0.506094	-0.633700	0.686564	-0.054930	0.004241	-0.724979
24531	0.200071	-1.277542	9.039453	-0.195100	0.127183	-0.375088	-0.137206	0.508167	-0.632123	0.680895	-0.055823	0.008435	-0.730202
24532	0.441465	-0.306309	9.348219	-0.321767	0.134439	-0.353633	-0.138818	0.511079	-0.630403	0.675333	-0.058330	0.014436	-0.735061
24533	0.418985	-0.629448	9.857234	-0.447929	0.103317	-0.300687	-0.139547	0.521279	-0.625014	0.670344	-0.062948	0.022082	-0.739046
24534	0.534352	-0.531238	10.363843	-0.478854	0.062265	-0.250950	-0.141867	0.529862	-0.618695	0.665984	-0.068587	0.029544	-0.742219
24535	0.393959	-0.931528	10.193668	-0.331189	0.037849	-0.205850	-0.142869	0.538990	-0.611205	0.662460	-0.072533	0.034676	-0.744771
24536	0.433082	-1.564991	9.985887	-0.126818	0.028910	-0.218610	-0.147135	0.542889	-0.609725	0.659010	-0.073967	0.036499	-0.747598
24537	0.417455	-1.842857	9.657744	-0.011391	0.058101	-0.296499	-0.148459	0.542082	-0.609715	0.654535	-0.073442	0.037005	-0.751545
24538	0.601246	-1.447752	9.693810	-0.039393	0.105559	-0.322568	-0.150698	0.539220	-0.610748	0.649558	-0.072643	0.038373	-0.755860
24539	0.597310	-1.643328	9.498972	-0.109137	0.127357	-0.350630	-0.155068	0.537354	-0.610582	0.644012	-0.072391	0.041172	-0.760469
24540	0.256367	-1.949964	9.390657	-0.061457	0.164737	-0.388282	-0.155600	0.536546	-0.609791	0.637881	-0.071031	0.043534	-0.765616
24541	-0.198146	-2.695689	9.712058	-0.014487	0.174485	-0.488640	-0.156640	0.532709	-0.611096	0.630223	-0.068958	0.045348	-0.772015
24542	-0.253015	-3.297156	10.471346	-0.054553	0.160317	-0.623545	-0.161802	0.530572	-0.611580	0.620351	-0.067770	0.047216	-0.779963
24543	-0.242849	-2.392756	10.368891	-0.071508	0.084207	-0.725074	-0.167094	0.527750	-0.612063	0.608831	-0.068019	0.048537	-0.788887
24544	-0.136850	-1.376463	9.860774	0.066241	0.031387	-0.737255	-0.178613	0.522809	-0.612496	0.597222	-0.067469	0.046736	-0.797866
24545	0.132936	-0.823336	9.616572	0.105316	0.037190	-0.654019	-0.185859	0.512326	-0.614279	0.586877	-0.066194	0.044753	-0.805724
24546	0.092870	-1.036668	9.176272	0.018716	0.075690	-0.580672	-0.194310	0.505413	-0.616575	0.577464	-0.065316	0.044440	-0.812585
24547	0.035485	-1.116841	9.688370	-0.020003	0.103122	-0.540307	-0.200517	0.500263	-0.618101	0.568568	-0.064297	0.045382	-0.818863
24548	-0.145457	-1.077375	10.076154	-0.067667	0.068427	-0.485135	-0.203434	0.498527	-0.616897	0.560476	-0.064432	0.046515	-0.824349
24549	-0.103201	-1.352176	9.907043	-0.069712	0.033822	-0.440776	-0.209405	0.497646	-0.615931	0.553107	-0.064980	0.047616	-0.829206
24550	0.171859	-1.410776	9.498262	-0.196402	0.063134	-0.387916	-0.213904	0.495365	-0.616289	0.546364	-0.066525	0.050939	-0.833346
24551	0.456014	-1.848356	9.434758	-0.474682	0.141488	-0.380185	-0.216580	0.497617	-0.613380	0.539255	-0.069657	0.060035	-0.837107
24552	0.889725	-2.294798	9.506968	-1.022532	0.133692	-0.357069	-0.218276	0.514019	-0.605226	0.531592	-0.078911	0.077956	-0.839706
24553	0.632718	-3.033440	8.970848	-1.207927	0.146273	-0.357995	-0.220156	0.536643	-0.591688	0.523326	-0.089796	0.099367	-0.841542
24554	0.473621	-3.043617	8.901999	-0.569207	0.179900	-0.338205	-0.220819	0.555536	-0.579867	0.516243	-0.093444	0.110088	-0.844181
24555	0.601659	-3.595972	9.140323	0.089385	0.209862	-0.334887	-0.221075	0.554298	-0.580653	0.510326	-0.089714	0.110305	-0.848146
24556	0.519534	-3.559633	9.260102	0.100982	0.206148	-0.355132	-0.222656	0.551847	-0.581035	0.504049	-0.086023	0.109932	-0.852320
24557	0.687391	-3.369531	9.165905	-0.214940	0.207616	-0.375194	-0.223695	0.548688	-0.582995	0.496847	-0.085514	0.115243	-0.855891
24558	0.537343	-3.249396	9.202201	-0.328972	0.222130	-0.360117	-0.224737	0.545399	-0.584300	0.489615	-0.085863	0.122337	-0.859033
24559	0.801467	-2.970682	10.336922	-0.336842	0.192921	-0.326904	-0.223173	0.550060	-0.582212	0.482962	-0.086717	0.129626	-0.861641
24560	0.331857	-2.566459	10.604690	-0.117245	0.101697	-0.322000	-0.226895	0.549845	-0.580608	0.476973	-0.086989	0.131946	-0.864592
24561	-0.104862	-2.021191	9.880838	0.349521	0.037344	-0.309420	-0.231385	0.547138	-0.582409	0.472155	-0.083873	0.125829	-0.868448
24562	0.198594	-1.932604	10.278634	0.500302	0.060342	-0.321610	-0.235789	0.529849	-0.590252	0.467264	-0.078966	0.117041	-0.872771
24563	0.125638	-1.308539	9.868979	0.412060	0.036573	-0.298053	-0.239642	0.510884	-0.600724	0.462646	-0.075196	0.109742	-0.876505
24564	0.103208	-1.159853	9.736413	0.205019	0.003551	-0.260295	-0.242755	0.497864	-0.604903	0.458406	-0.073869	0.105668	-0.879342
24565	0.238468	-1.220575	9.491949	0.158875	-0.003620	-0.199596	-0.247223	0.491579	-0.608280	0.455177	-0.072896	0.102493	-0.881474
24566	-0.059782	-1.383157	9.266017	0.235456	0.003852	-0.157690	-0.249822	0.483618	-0.612854	0.452760	-0.071071	0.098026	-0.883373
24567	0.205766	-1.455006	9.209870	0.119748	0.069604	-0.144520	-0.250452	0.477577	-0.614951	0.450282	-0.069015	0.096240	-0.884998
24568	0.366752	-1.844282	9.270733	0.007963	0.045742	-0.141334	-0.252147	0.473460	-0.617563	0.447727	-0.068469	0.096197	-0.886340
24569	0.381217	-1.846914	9.196407	-0.041054	0.020108	-0.140618	-0.254920	0.472379	-0.619246	0.445183	-0.068727	0.096793	-0.887536
24570	0.733576	-1.905242	9.525378	0.016574	0.022112	-0.106169	-0.256510	0.471035	-0.618447	0.443309	-0.068458	0.096431	-0.888534
24571	0.797927	-2.240690	9.902991	0.085186	0.025817	-0.106736	-0.259144	0.467493	-0.619476	0.441518	-0.067449	0.094849	-0.889672
24572	0.505044	-1.485330	10.018886	0.098710	0.014847	-0.098394	-0.261772	0.465026	-0.622605	0.439890	-0.066565	0.092973	-0.890742
24573	0.459219	-0.975531	9.953587	0.040023	0.035045	-0.039683	-0.262548	0.460509	-0.623125	0.439210	-0.065655	0.092297	-0.891216
24574	0.527538	-1.148844	9.894176	0.102888	0.002297	-0.010693	-0.263066	0.458315	-0.623909	0.439124	-0.064790	0.090355	-0.891520
24575	0.730363	-1.221478	9.645373	0.153548	-0.014026	-0.000245	-0.262926	0.456125	-0.623649	0.439377	-0.063687	0.087207	-0.891788
24576	0.504280	-1.342481	9.574345	0.216353	-0.059608	0.029675	-0.263819	0.451714	-0.627317	0.440338	-0.062866	0.082741	-0.891798
24577	0.065825	-1.412624	9.722916	0.183750	-0.026762	0.051593	-0.264845	0.444451	-0.628755	0.441564	-0.061622	0.078977	-0.891620
24578	0.072587	-1.808486	10.058331	0.156618	0.044531	0.077202	-0.263232	0.442624	-0.631524	0.443079	-0.059389	0.076555	-0.891231
24579	0.253736	-2.359452	10.671684	-0.021142	0.036936	0.052344	-0.263488	0.441792	-0.632834	0.443965	-0.058811	0.077030	-0.890788
24580	0.167968	-2.092106	10.093656	-0.039538	0.025893	0.017189	-0.262170	0.442746	-0.631795	0.444200	-0.058739	0.077866	-0.890602
24581	0.145653	-1.983202	9.586019	0.092547	0.029685	0.000317	-0.260318	0.444229	-0.632071	0.444304	-0.057355	0.076216	-0.890784
24582	0.099306	-1.878092	9.390200	0.103164	0.004060	-0.021744	-0.259240	0.441330	-0.633131	0.444092	-0.056469	0.074268	-0.891111
24583	0.222287	-1.388319	8.999695	0.016446	0.005985	0.032250	-0.260817	0.439007	-0.634300	0.444713	-0.056129	0.073806	-0.890861
24584	0.360072	-1.457372	9.132052	0.022969	0.051834	0.085747	-0.260818	0.439689	-0.634562	0.446184	-0.054938	0.073837	-0.890197
24585	0.310151	-1.098990	9.119808	0.043433	0.064733	0.118113	-0.258154	0.439092	-0.636420	0.448273	-0.053184	0.073494	-0.889282
24586	0.569797	-1.428828	9.616959	0.008062	0.042046	0.198281	-0.254179	0.440959	-0.636976	0.451763	-0.052138	0.073819	-0.887549
24587	-0.011438	-2.390622	10.155014	0.056479	-0.012070	0.156175	-0.253926	0.443973	-0.636715	0.454645	-0.051578	0.072607	-0.886209
24588	0.070035	-2.302976	9.703265	0.184870	-0.019400	0.075626	-0.251254	0.441321	-0.638574	0.456247	-0.050197	0.069110	-0.885744
24589	0.059435	-2.113958	9.396122	0.300921	-0.012130	0.000519	-0.252281	0.435555	-0.640930	0.456602	-0.047635	0.063452	-0.886126
24590	0.596707	-1.539390	8.933850	0.272381	0.004432	0.008653	-0.252750	0.425108	-0.645129	0.457008	-0.045121	0.058553	-0.886386
24591	0.656179	-1.854932	9.506156	0.153467	0.009815	0.034818	-0.252181	0.418908	-0.648022	0.457779	-0.043504	0.055742	-0.886250
24592	0.390143	-1.674355	9.693463	-0.014735	0.018738	0.041314	-0.251373	0.416291	-0.648555	0.458416	-0.043320	0.056095	-0.885907
24593	-0.231050	-1.806126	10.924597	-0.163002	0.029336	0.031285	-0.250058	0.418745	-0.648171	0.458825	-0.044257	0.059098	-0.885454
24594	-0.332552	-1.758394	10.869102	-0.373943	-0.025966	-0.058301	-0.251163	0.426729	-0.645535	0.457453	-0.048277	0.065311	-0.885517
24595	0.366066	-1.652804	10.380152	-0.225138	-0.040324	-0.072263	-0.255190	0.434075	-0.641563	0.456039	-0.051132	0.068696	-0.885830
24596	-1.335367	-0.318071	9.756399	0.439375	-0.036242	-0.117018	-0.256479	0.429530	-0.645490	0.454513	-0.047993	0.060337	-0.887397
24597	-1.016617	0.068297	9.270242	0.808723	-0.127197	-0.137157	-0.260873	0.407463	-0.651761	0.452987	-0.042942	0.044507	-0.889369
24598	-0.945870	0.389761	8.946510	0.379196	-0.120232	-0.105205	-0.265824	0.389805	-0.656058	0.451553	-0.041803	0.036461	-0.890518
24599	-0.490393	-0.071101	9.011518	-0.032481	-0.105850	-0.045439	-0.270716	0.385206	-0.655758	0.450834	-0.043826	0.035842	-0.890810
24600	-0.794103	-0.580308	9.452880	-0.331804	-0.017542	-0.019397	-0.272737	0.392089	-0.654689	0.450218	-0.047210	0.041457	-0.890706
24601	-0.619522	-1.281252	9.838399	-0.018538	0.054905	-0.051111	-0.271692	0.392517	-0.651812	0.449297	-0.046195	0.042074	-0.891195
24602	-0.384452	-1.020616	9.925874	0.195999	0.016755	-0.062890	-0.274581	0.388006	-0.654151	0.448363	-0.044254	0.038553	-0.891923
24603	-0.217985	-0.536972	9.828578	0.125500	-0.039879	-0.036412	-0.273244	0.386475	-0.655081	0.447907	-0.043588	0.035777	-0.892300
24604	-0.025047	-0.548696	9.806208	-0.007972	-0.021607	0.006268	-0.275354	0.384027	-0.655721	0.448052	-0.044108	0.035611	-0.892209
24605	-0.438005	-0.412699	9.708231	-0.198929	0.007363	-0.000302	-0.275112	0.388285	-0.654278	0.447920	-0.045446	0.039075	-0.892062
24606	-0.019891	-0.615783	9.886940	-0.186571	0.005627	0.012707	-0.277778	0.389566	-0.652551	0.447992	-0.047074	0.042346	-0.891793
24607	0.276643	-1.110144	10.098840	-0.063743	-0.014292	0.026314	-0.277522	0.392027	-0.652683	0.448475	-0.047558	0.043224	-0.891482
24608	0.239662	-0.936866	10.129734	-0.042951	-0.043477	0.043066	-0.276502	0.398078	-0.649146	0.449265	-0.048748	0.043521	-0.891005
24609	0.196306	-1.441080	10.472765	-0.051474	-0.021554	0.057774	-0.276761	0.398069	-0.650325	0.450326	-0.049225	0.044152	-0.890412
24610	0.442074	-1.427878	9.968688	0.069337	-0.032360	0.040883	-0.277569	0.399190	-0.648744	0.451175	-0.049207	0.042546	-0.890061
24611	0.633632	-1.169458	9.433935	0.035506	0.015247	0.060020	-0.277799	0.393142	-0.651106	0.452326	-0.048268	0.041965	-0.889556
24612	0.442400	-1.500371	9.878847	0.037673	0.044397	0.047068	-0.277011	0.393963	-0.650325	0.453184	-0.047164	0.041622	-0.889195
24613	0.419594	-0.788321	9.134790	-0.041633	0.044334	0.031874	-0.275957	0.396548	-0.650857	0.453733	-0.046445	0.042649	-0.888904
24614	0.092941	-1.040577	9.440299	-0.008288	0.047986	0.044954	-0.275298	0.398589	-0.651517	0.454508	-0.045695	0.043153	-0.888523
24615	-0.021801	-1.237075	9.743766	-0.014986	0.071666	0.031964	-0.273436	0.397741	-0.651926	0.455061	-0.044243	0.043970	-0.888273
24616	0.041435	-1.347178	9.877254	0.003285	0.018525	-0.026920	-0.272637	0.397455	-0.652195	0.454593	-0.043973	0.043936	-0.888528
24617	0.324717	-1.097088	9.667339	-0.000058	-0.008915	-0.058272	-0.272367	0.396083	-0.652198	0.453626	-0.043902	0.043685	-0.889037
24618	0.303975	-0.786436	9.753128	0.038331	-0.024414	-0.058070	-0.273835	0.397340	-0.651398	0.452673	-0.044105	0.042611	-0.889565
24619	0.291439	-0.682826	9.802479	-0.000676	-0.023430	-0.012131	-0.276746	0.396000	-0.651769	0.452536	-0.044260	0.042258	-0.889644
24620	0.201179	-0.958765	10.081053	0.062348	-0.003236	0.010313	-0.277012	0.395460	-0.651242	0.452800	-0.043811	0.041008	-0.889590
24621	0.001354	-1.019162	10.126355	0.170957	-0.025089	0.009046	-0.276986	0.391058	-0.653081	0.453187	-0.042417	0.037607	-0.889611
24622	0.063904	-0.998044	9.932775	0.221614	-0.012210	0.011132	-0.279078	0.383954	-0.653592	0.453600	-0.040683	0.033442	-0.889648
24623	0.275357	-0.851333	9.790362	0.153043	0.007907	0.027368	-0.277207	0.382001	-0.654920	0.454259	-0.038852	0.030677	-0.889493
24624	0.366680	-0.796477	9.595123	0.068680	0.028006	0.049063	-0.277049	0.378959	-0.657546	0.455190	-0.037766	0.029627	-0.889100
24625	0.434705	-0.899326	9.735959	0.053121	0.037102	0.039747	-0.277041	0.376496	-0.657285	0.455966	-0.036331	0.028912	-0.888785
24626	0.371469	-0.783975	9.729785	0.024998	0.026111	0.045151	-0.276240	0.376748	-0.658603	0.456792	-0.035679	0.028618	-0.888397
24627	0.174358	-0.901560	9.937561	0.026967	0.040660	0.033136	-0.276236	0.375380	-0.658342	0.457427	-0.034433	0.028399	-0.888126
24628	0.235943	-0.673239	9.823702	0.044273	0.062637	0.034105	-0.273980	0.376849	-0.659540	0.458049	-0.032962	0.028088	-0.887872
24629	0.110791	-0.716452	9.925159	0.119504	0.063630	0.043710	-0.272630	0.373932	-0.662045	0.458915	-0.030457	0.026442	-0.887564
24630	0.283297	-0.490304	9.814706	0.095997	0.019717	0.021506	-0.272096	0.371879	-0.661263	0.459364	-0.029281	0.024811	-0.887418
24631	0.398610	-0.408848	9.644072	0.070802	-0.017813	-0.002556	-0.271548	0.369391	-0.662843	0.459414	-0.028705	0.023234	-0.887454
24632	0.449576	-0.481082	9.600321	0.027158	-0.017875	-0.012000	-0.271266	0.367317	-0.664420	0.459245	-0.028844	0.022459	-0.887557
24633	0.494940	-0.389797	9.530003	0.002373	0.029673	0.002566	-0.273525	0.366943	-0.663353	0.459320	-0.028073	0.022516	-0.887541
24634	0.427503	-0.409529	9.428266	0.007289	0.095535	0.024638	-0.271541	0.367746	-0.662975	0.459737	-0.026365	0.023156	-0.887361
24635	0.220353	-0.442847	9.656336	0.042243	0.110179	0.036781	-0.267947	0.367545	-0.665234	0.460400	-0.023795	0.023250	-0.887088
24636	0.210588	-0.411068	9.807937	0.012738	0.088152	0.017281	-0.266618	0.366845	-0.665245	0.460690	-0.022171	0.023722	-0.886967
24637	0.263887	-0.455949	10.021470	-0.029099	0.049707	0.015284	-0.265299	0.368204	-0.664862	0.460963	-0.021352	0.024502	-0.886824
24638	0.230326	-0.499527	9.962928	-0.018554	0.045139	0.011655	-0.263707	0.367642	-0.664482	0.461159	-0.020783	0.025130	-0.886718
24639	0.052740	-0.678134	9.905949	0.088201	0.092763	0.014893	-0.262907	0.368440	-0.665931	0.461448	-0.018130	0.024227	-0.886651
24640	0.153883	-0.659254	9.739106	0.191565	0.117535	-0.002152	-0.259297	0.364128	-0.668323	0.461438	-0.014344	0.021792	-0.886789
24641	0.074318	-0.175443	9.130561	0.292724	0.115826	-0.014577	-0.257531	0.357636	-0.671620	0.461237	-0.009419	0.017458	-0.887055
24642	0.127652	-0.238014	9.096571	0.220852	0.115789	-0.002015	-0.256701	0.350899	-0.673204	0.461214	-0.005394	0.014485	-0.887154
24643	-0.089830	-0.121801	9.432274	0.134956	0.121161	0.012290	-0.251768	0.347258	-0.675476	0.461437	-0.001831	0.012996	-0.887076
24644	-0.348401	-0.470606	10.313241	-0.036184	0.120884	0.018803	-0.248831	0.344740	-0.677338	0.461753	-0.000081	0.014632	-0.886888
24645	-0.392746	-0.276228	10.185913	-0.183288	0.095120	0.010705	-0.247526	0.348574	-0.676035	0.461942	0.000084	0.018569	-0.886716
24646	-0.305998	-0.269129	10.100396	-0.092324	0.084286	0.016724	-0.244899	0.354034	-0.675004	0.462224	0.000667	0.020863	-0.886518
24647	-0.300691	-0.375308	10.007729	-0.038119	0.040520	0.031839	-0.242525	0.355938	-0.673711	0.462804	0.001210	0.021726	-0.886194
24648	-0.314610	-0.485583	10.135692	-0.011746	0.035052	0.031985	-0.239601	0.355485	-0.674522	0.463374	0.001671	0.022136	-0.885885
24649	-0.444453	-0.568268	9.955666	-0.038005	0.035007	0.028161	-0.240538	0.357144	-0.674120	0.463891	0.002111	0.022964	-0.885592
24650	-0.391313	-0.592552	9.859792	-0.053554	0.045910	0.004075	-0.238823	0.359454	-0.674001	0.463962	0.002364	0.024216	-0.885521
24651	-0.333748	-0.524714	9.962111	-0.123572	0.025736	0.006518	-0.237773	0.360687	-0.672829	0.464103	0.001828	0.026491	-0.885383
24652	-0.217586	-0.610712	10.077225	-0.149726	0.003787	0.009195	-0.236997	0.366020	-0.672833	0.464286	0.000445	0.029054	-0.885209
24653	-0.251073	-0.668622	10.049691	-0.109282	0.003786	-0.007210	-0.237820	0.370025	-0.670594	0.464190	-0.000371	0.030880	-0.885197
24654	-0.111882	-0.539081	9.853546	-0.023673	0.008496	-0.003091	-0.237035	0.372350	-0.670074	0.464150	-0.000507	0.031256	-0.885205
24655	-0.102092	-0.572996	9.781140	-0.004445	0.011269	-0.001149	-0.235048	0.373283	-0.670353	0.464155	-0.000233	0.031289	-0.885201
24656	-0.097230	-0.577487	9.872351	-0.042950	-0.008871	0.004224	-0.237436	0.372902	-0.670071	0.464254	-0.000851	0.031844	-0.885129
24657	-0.082519	-0.635751	9.713222	-0.029037	0.014928	0.007954	-0.237308	0.373591	-0.669547	0.464416	-0.000757	0.032343	-0.885026
24658	-0.111834	-0.559137	9.617993	0.044549	0.045126	-0.010182	-0.236650	0.374545	-0.669289	0.464226	0.000385	0.031851	-0.885144
24659	-0.023649	-0.352886	9.367231	0.066987	0.069884	-0.000881	-0.235049	0.372061	-0.669304	0.464194	0.002320	0.031146	-0.885182
24660	-0.121288	-0.592269	9.785492	0.079393	0.097291	0.008371	-0.233170	0.369550	-0.671681	0.464294	0.004720	0.030521	-0.885142
24661	-0.441350	-0.701980	10.256311	-0.002507	0.055044	-0.004911	-0.230780	0.369246	-0.671963	0.464202	0.005731	0.030916	-0.885171
24662	-0.530350	-0.745392	10.278879	-0.035279	0.029290	-0.049338	-0.230503	0.367861	-0.673147	0.463332	0.005827	0.031696	-0.885599
24663	-0.518721	-0.661681	10.124114	-0.007213	0.018331	-0.063947	-0.230114	0.368280	-0.671838	0.462216	0.006104	0.031859	-0.886174
24664	-0.449414	-0.544691	9.816707	0.059278	0.008352	-0.076515	-0.231691	0.367047	-0.673662	0.460866	0.006687	0.030773	-0.886911
24665	-0.346016	-0.492053	9.669565	0.076522	0.015756	-0.057978	-0.232474	0.364854	-0.674706	0.459844	0.007689	0.029430	-0.887478
24666	-0.362951	-0.477435	9.732031	-0.007557	0.008364	-0.051011	-0.233008	0.363643	-0.673128	0.458952	0.007673	0.029527	-0.887937
24667	-0.367842	-0.463024	9.727386	-0.056666	0.001936	-0.042022	-0.232082	0.364046	-0.672873	0.458240	0.007207	0.030421	-0.888279
24668	-0.391805	-0.491735	9.789179	-0.044301	0.000095	-0.049340	-0.232625	0.365708	-0.671688	0.457388	0.006707	0.031094	-0.888698
24669	-0.377569	-0.438389	9.900494	-0.042608	0.027519	-0.045685	-0.233949	0.366399	-0.672595	0.456592	0.006817	0.031971	-0.889076
24670	-0.406598	-0.419296	9.871682	-0.042784	0.018420	-0.029062	-0.232892	0.366667	-0.671947	0.456086	0.006670	0.032782	-0.889307
24671	-0.440161	-0.462924	9.798735	0.000914	0.008433	-0.021440	-0.233301	0.369140	-0.671680	0.455726	0.006850	0.032705	-0.889493
24672	-0.502798	-0.472593	9.822021	-0.004255	0.020274	-0.030716	-0.234219	0.366138	-0.671543	0.455184	0.007086	0.032848	-0.889763
24673	-0.521866	-0.510394	10.037379	-0.031212	0.014723	-0.038228	-0.233292	0.367491	-0.672206	0.454525	0.007076	0.033405	-0.890079
24674	-0.440004	-0.491421	9.908770	-0.042509	-0.001747	-0.049331	-0.232232	0.368025	-0.672346	0.453674	0.006559	0.034031	-0.890493
24675	-0.405892	-0.568494	9.867195	0.032865	0.001980	-0.056333	-0.233293	0.367765	-0.672206	0.452692	0.006887	0.033334	-0.891017
24676	-0.334005	-0.477131	9.804327	0.065991	-0.014395	-0.046911	-0.233807	0.363931	-0.672597	0.451874	0.007130	0.031913	-0.891482
24677	-0.322314	-0.402741	9.738259	0.027109	0.011231	-0.019464	-0.233540	0.362294	-0.671682	0.451542	0.007586	0.031390	-0.891665
24678	-0.324415	-0.467650	9.756536	-0.007859	-0.003429	-0.017769	-0.234996	0.362577	-0.672457	0.451246	0.007377	0.031380	-0.891817
24679	-0.391770	-0.498945	9.791479	0.016543	-0.001554	-0.004730	-0.234716	0.361184	-0.674428	0.451185	0.007511	0.030927	-0.891863
24680	-0.410637	-0.585389	9.854910	0.028773	0.000302	0.004561	-0.234193	0.360921	-0.672727	0.451280	0.007713	0.030294	-0.891835
24681	-0.377199	-0.517903	9.868173	-0.016932	0.013089	0.019074	-0.235522	0.362301	-0.673240	0.451640	0.007815	0.030572	-0.891642
24682	-0.281707	-0.315490	9.898311	-0.058280	0.007608	0.031787	-0.237645	0.363413	-0.674009	0.452224	0.007377	0.031553	-0.891316
24683	-0.334772	-0.308140	9.967540	-0.079344	0.007591	0.039060	-0.236330	0.366004	-0.673625	0.452951	0.006823	0.032876	-0.890903
24684	-0.300449	-0.436254	9.776405	-0.012840	-0.003277	0.043115	-0.234472	0.365438	-0.673378	0.453741	0.006610	0.032948	-0.890500
24685	-0.410886	-0.540294	9.673084	0.075748	0.000419	0.025102	-0.235807	0.366828	-0.672842	0.454201	0.007319	0.031442	-0.890314
24686	-0.465964	-0.617169	9.741113	0.117968	0.000414	0.010551	-0.236850	0.364630	-0.674671	0.454388	0.008338	0.029222	-0.890286
24687	-0.487422	-0.665084	9.814664	0.041414	0.011175	-0.034152	-0.237101	0.361885	-0.675457	0.453789	0.008889	0.028451	-0.890610
24688	-0.415170	-0.650713	9.753120	-0.011185	0.014802	-0.028884	-0.236435	0.361464	-0.675725	0.453284	0.008968	0.028668	-0.890860
24689	-0.371655	-0.669416	9.887706	-0.036763	0.005702	-0.001311	-0.235910	0.361878	-0.674811	0.453287	0.008722	0.029250	-0.890842
24690	-0.333389	-0.604434	9.869768	-0.041377	0.005756	0.018967	-0.237111	0.362314	-0.673752	0.453642	0.008394	0.029914	-0.890642
24691	-0.387105	-0.467826	9.741543	-0.067885	0.000280	0.031755	-0.237254	0.366414	-0.674798	0.454242	0.007780	0.030999	-0.890305
24692	-0.543729	-0.482071	9.888727	-0.086805	-0.001678	0.002122	-0.236994	0.367918	-0.674799	0.454310	0.006897	0.032408	-0.890227
24693	-0.522134	-0.463040	9.812372	-0.065677	0.001968	-0.014387	-0.237799	0.368351	-0.673481	0.454085	0.006310	0.033479	-0.890307
24694	-0.425732	-0.458361	9.717308	0.000844	-0.003426	-0.015883	-0.236877	0.369442	-0.672963	0.453822	0.006180	0.033313	-0.890448
24695	-0.372212	-0.556731	9.769244	0.033295	0.008493	-0.015731	-0.237135	0.368344	-0.673486	0.453555	0.006604	0.032679	-0.890604
24696	-0.321016	-0.674422	9.801682	0.032464	0.011247	-0.012041	-0.237802	0.368494	-0.672956	0.453345	0.007025	0.032083	-0.890730
24697	-0.359110	-0.772846	9.891173	0.016621	-0.003358	0.007285	-0.238984	0.366444	-0.673734	0.453497	0.007090	0.031647	-0.890667
24698	-0.308697	-0.729709	9.810624	-0.007897	0.002101	0.002538	-0.238718	0.366032	-0.673606	0.453555	0.006991	0.031684	-0.890638
24699	-0.321570	-0.559060	9.762482	-0.058656	0.005672	-0.010653	-0.237131	0.368743	-0.674667	0.453391	0.006513	0.032678	-0.890689
24700	-0.319382	-0.510855	9.784785	-0.081338	0.016586	-0.021862	-0.236874	0.368756	-0.673095	0.453018	0.005991	0.034159	-0.890827
24701	-0.348357	-0.501223	9.803856	-0.042845	0.016627	-0.019823	-0.236360	0.372318	-0.672441	0.452680	0.005839	0.034966	-0.890968
24702	-0.362754	-0.515657	9.813122	-0.023564	0.019383	-0.021576	-0.237159	0.372605	-0.672041	0.452302	0.005890	0.035442	-0.891141
24703	-0.391060	-0.645425	9.878258	0.004561	0.015742	-0.023269	-0.236630	0.373146	-0.672176	0.451898	0.006146	0.035395	-0.891346
24704	-0.410071	-0.703133	9.901278	0.005510	0.002024	-0.025087	-0.235961	0.371902	-0.672445	0.451466	0.006148	0.035197	-0.891573
24705	-0.395687	-0.688945	9.819986	-0.013024	0.008438	-0.014115	-0.235696	0.372036	-0.672447	0.451232	0.006116	0.035403	-0.891683
24706	-0.391146	-0.631324	9.780025	-0.025330	0.012998	-0.014187	-0.236495	0.371237	-0.671129	0.450985	0.006043	0.035852	-0.891791
24707	-0.367115	-0.617059	9.715630	-0.027164	0.013019	-0.008658	-0.235693	0.372302	-0.673234	0.450846	0.005965	0.036352	-0.891841
24708	-0.371904	-0.621684	9.773137	-0.037632	0.003863	-0.008697	-0.236369	0.373287	-0.671391	0.450708	0.005622	0.036938	-0.891889
24709	-0.391083	-0.645868	9.748611	-0.041036	0.007488	-0.018871	-0.235440	0.373275	-0.671530	0.450392	0.005309	0.037636	-0.892022
24710	-0.361944	-0.686470	9.820336	-0.021678	0.025767	-0.026182	-0.236773	0.374391	-0.671125	0.449921	0.005487	0.038136	-0.892237
24711	-0.390621	-0.736749	9.910591	-0.032193	0.002008	-0.016046	-0.237041	0.374943	-0.670992	0.449657	0.005153	0.038630	-0.892351
24712	-0.280383	-0.594537	9.918417	-0.042864	-0.001614	-0.005023	-0.237184	0.376462	-0.669940	0.449588	0.004668	0.039260	-0.892361
24713	-0.299853	-0.563935	9.731406	0.000835	0.002094	-0.007576	-0.236124	0.376180	-0.669555	0.449472	0.004631	0.039153	-0.892424
24714	-0.342937	-0.631465	9.710852	0.025207	0.007639	0.008230	-0.236917	0.376455	-0.670336	0.449626	0.004934	0.038650	-0.892367
24715	-0.443690	-0.737333	9.770845	0.006112	0.020364	-0.002961	-0.236380	0.374532	-0.670210	0.449577	0.005272	0.038614	-0.892391
24716	-0.503624	-0.807015	9.834128	-0.035664	0.033047	-0.023495	-0.236121	0.375901	-0.670080	0.449147	0.005457	0.039429	-0.892571
24717	-0.479652	-0.780752	9.760298	-0.030410	0.014779	-0.025286	-0.235319	0.375881	-0.671136	0.448707	0.005349	0.040009	-0.892767
24718	-0.409774	-0.770936	9.775492	-0.026963	0.007499	-0.017872	-0.234531	0.376295	-0.669962	0.448402	0.005160	0.040438	-0.892902
24719	-0.419554	-0.742047	9.785409	-0.023363	0.003817	-0.028924	-0.236257	0.377134	-0.670210	0.447905	0.004914	0.040798	-0.893137
24720	-0.386082	-0.681805	9.791368	-0.028814	0.011170	-0.012353	-0.235857	0.377532	-0.671000	0.447688	0.004779	0.041293	-0.893223
24721	-0.361921	-0.688655	9.885126	-0.023475	0.003852	-0.016006	-0.235331	0.377128	-0.669693	0.447421	0.004539	0.041649	-0.893342
24722	-0.326007	-0.635685	9.874200	-0.012900	0.009326	-0.027037	-0.234272	0.377935	-0.669963	0.446950	0.004501	0.041844	-0.893568
24723	-0.294740	-0.616092	9.956392	0.006154	0.002095	-0.002935	-0.234410	0.378900	-0.669568	0.446915	0.004499	0.041643	-0.893595
24724	-0.256218	-0.606569	9.904069	0.026974	-0.008792	0.015647	-0.235736	0.378641	-0.669557	0.447213	0.004530	0.040960	-0.893478
24725	-0.222414	-0.621300	9.798546	0.089826	-0.010501	0.030738	-0.235463	0.376449	-0.669298	0.447780	0.005069	0.039133	-0.893272
24726	-0.275399	-0.636042	9.740227	0.101937	0.007813	0.040922	-0.235444	0.372877	-0.670349	0.448501	0.006087	0.037257	-0.892985
24727	-0.405243	-0.708264	9.805223	0.072299	0.000427	0.034321	-0.235041	0.371773	-0.670616	0.449122	0.006663	0.035840	-0.892726
24728	-0.453362	-0.732638	9.742012	0.068755	0.000428	0.037072	-0.234365	0.369974	-0.671671	0.449785	0.007248	0.034490	-0.892441
24729	-0.525696	-0.732817	9.731731	0.039193	0.013122	0.013827	-0.234094	0.369007	-0.672199	0.450035	0.007740	0.033796	-0.892338
24730	-0.564387	-0.708849	9.726905	0.013085	-0.007056	-0.001043	-0.234358	0.368056	-0.671672	0.450026	0.007665	0.033378	-0.892359
24731	-0.390767	-0.713294	9.733265	0.025413	0.011242	-0.008385	-0.232760	0.366938	-0.672079	0.449882	0.007985	0.032930	-0.892445
24732	-0.314200	-0.587912	9.764546	0.012996	0.001219	0.004485	-0.233554	0.366672	-0.672204	0.449969	0.008060	0.032587	-0.892413
24733	-0.465983	-0.607042	9.887700	-0.002815	0.003936	0.013623	-0.233026	0.366534	-0.671684	0.450228	0.008007	0.032577	-0.892283
24734	-0.353060	-0.519957	9.957196	-0.001028	-0.003370	0.009951	-0.234339	0.365436	-0.673379	0.450403	0.007879	0.032442	-0.892201
24735	-0.314831	-0.447805	9.924954	0.009457	0.002124	0.006302	-0.233024	0.368027	-0.673126	0.450530	0.007896	0.032191	-0.892146
24736	-0.252921	-0.297233	9.591541	0.058232	0.005879	0.010234	-0.235536	0.365184	-0.672582	0.450702	0.008466	0.031081	-0.892093
24737	-0.341919	-0.348462	9.438745	0.096625	0.013249	0.017801	-0.234595	0.363245	-0.673640	0.451012	0.009472	0.029358	-0.891985
24738	-0.468967	-0.502534	9.490616	-0.032713	0.029497	0.003280	-0.232474	0.362951	-0.673264	0.451069	0.009639	0.030086	-0.891930
24739	-0.506871	-0.634063	9.750097	-0.193430	0.043868	-0.016935	-0.231699	0.366790	-0.671957	0.450791	0.008558	0.033831	-0.891947
24740	-0.491052	-0.912563	9.921593	-0.243873	0.047425	-0.028259	-0.230407	0.373097	-0.669997	0.450287	0.007120	0.038492	-0.892026
24741	-0.214282	-1.308462	10.089075	-0.153903	0.037399	-0.064676	-0.230159	0.377207	-0.669603	0.449139	0.006227	0.041508	-0.892475
24742	-0.174109	-0.624865	10.135050	-0.030027	-0.003550	-0.052942	-0.228846	0.378578	-0.668039	0.448233	0.005782	0.041897	-0.892915
24743	-0.305528	-0.378217	9.863598	-0.036009	-0.012565	-0.003136	-0.229909	0.379818	-0.668555	0.448208	0.005100	0.042328	-0.892912
24744	-0.389603	-0.443259	9.890710	0.015405	-0.017937	0.024819	-0.229113	0.379944	-0.668692	0.448676	0.004872	0.041768	-0.892704
24745	-0.485328	-0.592430	9.950144	0.036446	-0.006956	0.029526	-0.229772	0.378855	-0.668819	0.449222	0.004972	0.040938	-0.892468
24746	-0.434131	-0.712724	9.924927	-0.091904	-0.014464	0.003977	-0.230962	0.378455	-0.669071	0.449288	0.003827	0.042327	-0.892375
24747	-0.445445	-0.871736	9.872175	-0.168753	-0.014577	-0.007479	-0.229394	0.382833	-0.667770	0.449194	0.001917	0.045100	-0.892293
24748	-0.331685	-0.970674	9.723003	-0.126472	-0.036497	-0.030292	-0.230348	0.386564	-0.665662	0.448718	0.000036	0.046909	-0.892442
24749	-0.215776	-1.016891	9.509771	-0.001368	-0.018050	-0.029678	-0.229691	0.388880	-0.666191	0.448221	-0.000464	0.046670	-0.892703
24750	-0.271040	-1.055340	9.556731	0.033695	0.002072	-0.034146	-0.231808	0.386175	-0.665126	0.447623	-0.000223	0.045965	-0.893040
24751	-0.321867	-1.011932	9.614484	-0.038875	0.003785	-0.043750	-0.232341	0.387137	-0.665383	0.446854	-0.000688	0.046602	-0.893392
24752	-0.307438	-1.002121	9.660370	-0.065231	0.020229	-0.034681	-0.231812	0.388767	-0.666174	0.446226	-0.001008	0.047827	-0.893641
24753	-0.350723	-1.021024	9.786940	-0.052905	0.033013	-0.038332	-0.233280	0.389344	-0.664981	0.445523	-0.001076	0.048982	-0.893929
24754	-0.406065	-1.039992	9.901393	-0.028275	0.044881	-0.047457	-0.231290	0.389321	-0.664997	0.444625	-0.000637	0.049766	-0.894333
24755	-0.539133	-0.944090	9.877488	-0.007277	0.032992	-0.052879	-0.231281	0.388216	-0.665916	0.443662	-0.000309	0.050112	-0.894792
24756	-0.448421	-0.746121	10.017954	-0.045855	0.032961	-0.051237	-0.231950	0.389866	-0.666041	0.442710	-0.000243	0.051104	-0.895207
24757	-0.236701	-0.659879	9.783466	-0.043909	0.011233	0.009725	-0.231828	0.390701	-0.664599	0.442888	-0.000564	0.051894	-0.895074
24758	-0.209764	-0.746354	9.811314	0.047964	-0.006914	0.022221	-0.231681	0.388497	-0.665650	0.443282	-0.000305	0.050854	-0.894939
24759	-0.303159	-0.883932	9.741292	0.043424	-0.010531	0.043434	-0.232601	0.386994	-0.666299	0.444086	-0.000212	0.049873	-0.894595
24760	-0.346240	-0.954032	9.672686	0.002418	0.005835	0.028437	-0.232733	0.386450	-0.666036	0.444546	-0.000121	0.049761	-0.894373
24761	-0.379939	-0.963528	9.729856	-0.037658	0.018529	0.009755	-0.232337	0.387946	-0.666695	0.444718	-0.000265	0.050492	-0.894246
24762	-0.408831	-0.973311	9.700640	-0.055047	0.025784	-0.004188	-0.232479	0.390005	-0.666430	0.444604	-0.000363	0.051585	-0.894240
24763	-0.423369	-0.958951	9.686301	-0.030425	0.031259	-0.017916	-0.232355	0.390565	-0.665119	0.444267	-0.000241	0.052303	-0.894367
24764	-0.365471	-0.963466	9.739594	-0.004028	0.016646	-0.026987	-0.230754	0.390665	-0.666969	0.443778	-0.000074	0.052402	-0.894603
24765	-0.423129	-1.006847	9.752852	0.066866	0.009412	-0.022926	-0.229163	0.389696	-0.666195	0.443374	0.000515	0.051186	-0.894874
24766	-0.408890	-0.958692	9.753661	0.045055	0.004798	-0.032260	-0.231806	0.387123	-0.666175	0.442781	0.000902	0.050302	-0.895217
24767	-0.363374	-0.895995	9.766969	0.013564	0.012981	-0.037971	-0.231806	0.386036	-0.665388	0.442103	0.001065	0.050070	-0.895565
24768	-0.394918	-0.852671	9.788889	-0.000513	0.012060	-0.032507	-0.231674	0.387530	-0.666438	0.441533	0.001177	0.050066	-0.895846
24769	-0.342440	-0.732167	9.815076	-0.016437	0.018476	-0.021527	-0.231146	0.387529	-0.665917	0.441145	0.001191	0.050411	-0.896018
24770	-0.385566	-0.784766	9.938774	0.002745	0.003900	-0.004796	-0.230869	0.386960	-0.667756	0.441056	0.001214	0.050276	-0.896070
24771	-0.405042	-0.746403	9.910321	0.002639	0.003919	0.002585	-0.231397	0.385330	-0.666966	0.441114	0.001162	0.050139	-0.896049
24772	-0.339633	-0.816432	9.799516	0.032425	-0.012483	0.002768	-0.231797	0.385066	-0.666438	0.441161	0.001161	0.049327	-0.896071
24773	-0.332223	-0.855017	9.770235	0.076257	-0.013360	-0.002543	-0.232320	0.382473	-0.666041	0.441142	0.001442	0.047712	-0.896167
24774	-0.317465	-0.915013	9.807943	0.053550	-0.014300	-0.002654	-0.232306	0.381087	-0.667616	0.441111	0.001589	0.046506	-0.896245
24775	-0.339141	-0.922473	9.750018	0.014928	-0.001528	0.004514	-0.231499	0.379969	-0.668935	0.441208	0.001543	0.046097	-0.896219
24776	-0.341647	-0.903310	9.726256	-0.007671	0.014848	-0.015930	-0.232966	0.378097	-0.666038	0.440878	0.001661	0.046246	-0.896373
24777	-0.337107	-0.843093	9.741548	0.020401	0.029474	-0.026888	-0.233094	0.378905	-0.667611	0.440384	0.002187	0.046016	-0.896627
24778	-0.424034	-0.814246	9.784354	0.159449	0.033295	-0.015120	-0.232544	0.374918	-0.668404	0.440088	0.004107	0.043329	-0.896899
24779	-0.482258	-0.737254	9.816100	0.223153	0.033395	0.000885	-0.231187	0.369540	-0.670386	0.440068	0.006518	0.039497	-0.897072
24780	-0.465474	-0.718011	9.804523	0.075181	-0.003300	0.008498	-0.231164	0.364736	-0.671306	0.440201	0.007061	0.037997	-0.897067
24781	-0.467960	-0.701073	9.833547	-0.093899	0.014824	0.020533	-0.230900	0.365007	-0.671308	0.440586	0.006366	0.039692	-0.896810
24782	-0.429167	-0.746731	9.828466	-0.071094	0.027640	0.016941	-0.231179	0.367484	-0.670518	0.440840	0.006183	0.041087	-0.896624
24783	-0.400716	-0.650914	9.686032	-0.018541	0.018541	0.004299	-0.230664	0.370637	-0.669733	0.440919	0.006207	0.041467	-0.896567
24784	-0.444357	-0.597899	9.734383	-0.021995	0.025821	-0.003118	-0.230135	0.371179	-0.669737	0.440867	0.006405	0.041968	-0.896568
24785	-0.371699	-0.664998	9.772532	-0.032380	0.014838	-0.007762	-0.229610	0.372271	-0.669479	0.440735	0.006231	0.042559	-0.896606
24786	-0.340314	-0.674642	9.748682	0.034161	0.022221	-0.010203	-0.229861	0.370885	-0.671314	0.440522	0.006856	0.042023	-0.896732
