# Supplementary material for: Identification of Haptic Based Guiding Using Hard Reins
Source: PLoS One. 2015 Jul 22;10(7):e0132020. doi: 10.1371/journal.pone.0132020 (PMC4511788; doi:10.1371/journal.pone.0132020)
Supplement: S9 File — (ZIP) [file pone.0132020.s009.zip › Exp2_MotionData2/Subject11/path1/T7/sync7.txt]

// Start Time: 0
// Sample rate: 25.0Hz
// Scenario: 4.9
// Firmware Version: 2.6.1
Counter	Acc_X	Acc_Y	Acc_Z	Gyr_X	Gyr_Y	Gyr_Z	Mag_X	Mag_Y	Mag_Z	Quat_w	Quat_x	Quat_y	Quat_z
24226	1.980284	-4.432091	8.446630	0.018693	-0.001703	-0.016406	-0.062168	0.613016	-1.210182	-0.898444	0.179009	0.181116	-0.357703
24227	1.941653	-4.432787	8.488782	0.001936	0.000297	0.004780	-0.061491	0.611855	-1.209818	-0.898375	0.179035	0.181127	-0.357856
24228	1.971259	-4.456525	8.504313	0.005385	-0.006893	0.009159	-0.061896	0.612031	-1.210899	-0.898371	0.179003	0.181151	-0.357871
24229	1.941463	-4.413363	8.551220	0.018239	-0.006545	-0.000519	-0.061632	0.614022	-1.211248	-0.898374	0.178668	0.181188	-0.358013
24230	1.956655	-4.451934	8.513460	0.016179	-0.007692	0.009191	-0.060549	0.612265	-1.210088	-0.898423	0.178445	0.181140	-0.358026
24231	1.931694	-4.413543	8.526849	0.005263	-0.007005	0.013585	-0.061084	0.611195	-1.212438	-0.898276	0.178391	0.181227	-0.358375
24232	1.950831	-4.403486	8.510509	0.003539	-0.000752	0.011847	-0.060275	0.611164	-1.211902	-0.898268	0.178446	0.181145	-0.358410
24233	1.951288	-4.422897	8.532335	0.019690	-0.000660	0.013667	-0.061216	0.610662	-1.213819	-0.898196	0.178178	0.181014	-0.358791
24234	1.980706	-4.441786	8.518936	0.017702	-0.000850	0.020727	-0.059332	0.611439	-1.212451	-0.898185	0.178014	0.180795	-0.359011
24235	1.982593	-4.412618	8.533218	0.016097	0.001091	0.013659	-0.060405	0.609782	-1.213448	-0.898106	0.177822	0.180660	-0.359371
24236	1.933447	-4.481472	8.652597	0.019711	-0.020995	0.009120	-0.060136	0.609735	-1.211677	-0.898110	0.177435	0.180831	-0.359466
24237	1.921987	-4.413719	8.521737	0.024464	-0.003857	0.036654	-0.059595	0.609167	-1.212248	-0.897876	0.177141	0.180642	-0.360288
24238	1.997008	-4.290977	8.494226	0.028476	0.010734	0.023478	-0.059057	0.609745	-1.213192	-0.897929	0.176880	0.180126	-0.360542
24239	2.037231	-4.363077	8.496003	0.016396	-0.000397	0.002145	-0.058510	0.607171	-1.213008	-0.897929	0.176625	0.180060	-0.360701
24240	1.964510	-4.364398	8.484153	0.000745	0.015906	-0.015465	-0.058245	0.608562	-1.212011	-0.898167	0.176750	0.179796	-0.360179
24241	1.926373	-4.384503	8.560169	-0.013729	0.021030	-0.011934	-0.058780	0.607148	-1.211777	-0.898239	0.177139	0.179613	-0.359901
24242	1.904999	-4.404311	8.574106	0.014737	0.005025	-0.002217	-0.056093	0.610219	-1.212119	-0.898399	0.176986	0.179393	-0.359685
24243	1.925681	-4.365105	8.463707	0.004487	0.000129	-0.023502	-0.054876	0.608573	-1.209728	-0.898543	0.176856	0.179494	-0.359338
24244	1.893063	-4.414239	8.569000	-0.014608	0.004217	-0.015573	-0.055010	0.608466	-1.211096	-0.898680	0.177170	0.179554	-0.358812
24245	1.887071	-4.370659	8.481823	-0.006517	0.006928	-0.014644	-0.053802	0.609987	-1.210514	-0.898745	0.177321	0.179578	-0.358561
24246	1.913722	-4.355599	8.574007	-0.017521	0.004887	-0.007628	-0.052991	0.609407	-1.210816	-0.898820	0.177722	0.179616	-0.358155
24247	1.907917	-4.423676	8.608046	-0.009870	0.010678	-0.023477	-0.052721	0.609413	-1.211365	-0.898951	0.177927	0.179626	-0.357720
24248	1.859164	-4.414854	8.575187	0.002818	-0.002365	0.004781	-0.052313	0.607962	-1.210461	-0.898984	0.177956	0.179603	-0.357634
24249	1.883183	-4.409566	8.539774	0.005497	0.002948	0.006587	-0.051509	0.609474	-1.209056	-0.898926	0.177940	0.179531	-0.357823
24250	1.872937	-4.385478	8.517612	0.001668	-0.011462	0.012673	-0.051773	0.607795	-1.209927	-0.898874	0.177957	0.179649	-0.357887
24251	1.941514	-4.418219	8.536815	-0.005627	-0.011606	0.016172	-0.052041	0.607246	-1.210487	-0.898656	0.178071	0.179883	-0.358261
24252	1.953614	-4.418000	8.532370	-0.007206	0.000981	0.010056	-0.052583	0.608148	-1.212090	-0.898625	0.178322	0.179855	-0.358228
24253	1.970305	-4.407989	8.508733	-0.007103	-0.007776	0.004692	-0.051772	0.607060	-1.208858	-0.898497	0.178448	0.180074	-0.358376
24254	1.990388	-4.439182	8.531250	-0.005232	-0.002381	0.002961	-0.051103	0.608729	-1.207993	-0.898523	0.178620	0.180111	-0.358206
24255	1.960204	-4.383893	8.532314	0.005731	0.003174	-0.002269	-0.051238	0.608745	-1.208537	-0.898530	0.178567	0.180069	-0.358236
24256	1.934454	-4.428057	8.541487	0.000451	-0.002075	-0.007617	-0.052582	0.607814	-1.209917	-0.898636	0.178592	0.180107	-0.357938
24257	1.940959	-4.398813	8.483689	0.004323	0.010600	-0.015481	-0.051903	0.606255	-1.210794	-0.898760	0.178569	0.179988	-0.357698
24258	1.945888	-4.398721	8.510321	-0.022931	-0.004026	-0.008590	-0.052719	0.608729	-1.212480	-0.898782	0.178997	0.180232	-0.357307
24259	1.905923	-4.452850	8.560057	-0.003053	-0.002018	-0.011157	-0.051908	0.608161	-1.213327	-0.898802	0.179033	0.180377	-0.357163
24260	1.878582	-4.424217	8.525299	0.010432	0.005160	-0.009295	-0.053257	0.608321	-1.212760	-0.898985	0.178926	0.180218	-0.356837
24261	1.922212	-4.423425	8.531446	0.002007	-0.014684	-0.000617	-0.054610	0.609554	-1.209427	-0.898903	0.178820	0.180515	-0.356947
24262	1.921999	-4.411289	8.540978	0.001647	-0.010591	0.013552	-0.054336	0.608283	-1.210017	-0.898839	0.178843	0.180617	-0.357045
24263	1.960683	-4.403302	8.561364	-0.006625	-0.005556	-0.012973	-0.054472	0.608583	-1.210552	-0.898847	0.178911	0.180855	-0.356869
24264	1.950854	-4.403485	8.517731	0.011195	-0.003806	-0.005830	-0.055279	0.608153	-1.209601	-0.898981	0.178742	0.180836	-0.356627
24265	1.999993	-4.436581	8.519489	0.008069	-0.003391	-0.023528	-0.053933	0.609021	-1.211637	-0.899125	0.178522	0.180970	-0.356306
24266	2.018276	-4.392559	8.447497	-0.017671	0.002033	-0.035955	-0.053118	0.606861	-1.211170	-0.899390	0.178804	0.181160	-0.355400
24267	1.945681	-4.384155	8.536685	-0.022373	0.010662	-0.027061	-0.053658	0.607015	-1.211159	-0.899500	0.179216	0.181271	-0.354854
24268	1.969756	-4.381294	8.503699	-0.004751	0.010461	-0.012866	-0.052856	0.608905	-1.207693	-0.899674	0.179407	0.181136	-0.354385
24269	1.981726	-4.373794	8.504010	-0.011943	0.012179	-0.012881	-0.051914	0.609619	-1.208773	-0.899728	0.179691	0.181096	-0.354126
24270	1.994693	-4.412399	8.528773	-0.036376	0.002998	-0.009481	-0.052048	0.609146	-1.206603	-0.899724	0.180405	0.181313	-0.353660
24271	1.990096	-4.417333	8.576817	-0.008971	-0.011389	0.006426	-0.052319	0.609802	-1.210128	-0.899567	0.180535	0.181606	-0.353844
24272	2.012154	-4.436358	8.534305	-0.003323	-0.009344	-0.002387	-0.052051	0.610357	-1.209840	-0.899596	0.180597	0.181781	-0.353649
24273	1.960767	-4.403298	8.587847	0.003627	-0.011285	0.006472	-0.052046	0.608972	-1.211387	-0.899485	0.180497	0.181982	-0.353879
24274	1.994647	-4.412402	8.514328	0.006625	-0.010050	0.029470	-0.053130	0.610997	-1.211855	-0.899323	0.180492	0.181984	-0.354291
24275	2.031810	-4.460286	8.467683	0.001767	-0.011365	0.009107	-0.053937	0.610154	-1.211463	-0.899187	0.180434	0.182193	-0.354560
24276	1.990868	-4.465879	8.514615	0.000051	-0.007759	0.006481	-0.053127	0.609536	-1.210127	-0.899168	0.180477	0.182285	-0.354537
24277	2.009518	-4.436414	8.466818	0.020412	0.001783	-0.012848	-0.054468	0.607592	-1.210721	-0.899302	0.180096	0.182206	-0.354432
24278	2.028984	-4.440916	8.462635	0.017745	0.014185	-0.011897	-0.054611	0.610122	-1.209408	-0.899556	0.179910	0.181845	-0.354068
24279	1.985455	-4.436845	8.519045	0.018811	0.015235	-0.018068	-0.054471	0.608248	-1.208378	-0.899770	0.179633	0.181556	-0.353813
24280	1.953498	-4.422864	8.464996	-0.002591	0.005492	-0.027030	-0.054074	0.610684	-1.209669	-0.900025	0.179695	0.181550	-0.353134
24281	1.941850	-4.432777	8.551379	0.007863	0.003497	-0.014632	-0.054203	0.608848	-1.210001	-0.900132	0.179547	0.181535	-0.352945
24282	1.951421	-4.432608	8.513153	-0.004721	0.000746	-0.015574	-0.053260	0.609262	-1.210408	-0.900279	0.179654	0.181590	-0.352488
24283	1.953777	-4.427709	8.522819	0.018530	0.005233	-0.009285	-0.053669	0.610716	-1.211448	-0.900392	0.179346	0.181448	-0.352428
24284	1.946350	-4.422990	8.503296	-0.003607	0.010745	0.011900	-0.052046	0.609133	-1.212201	-0.900388	0.179604	0.181215	-0.352427
24285	1.950924	-4.398623	8.570659	0.005548	0.004776	0.004815	-0.051506	0.608682	-1.211676	-0.900354	0.179578	0.181120	-0.352576
24286	1.946329	-4.418132	8.527332	0.014676	-0.009198	-0.002316	-0.051240	0.609770	-1.209869	-0.900456	0.179322	0.181161	-0.352425
24287	1.940953	-4.393955	8.512541	0.012411	-0.007877	0.015368	-0.051105	0.609774	-1.210143	-0.900327	0.179121	0.181206	-0.352835
24288	1.926915	-4.418486	8.517110	0.009871	-0.004212	0.010083	-0.050703	0.610108	-1.206587	-0.900343	0.179032	0.181146	-0.352868
24289	1.914785	-4.418706	8.511925	0.002214	-0.011783	0.025926	-0.051503	0.607303	-1.207351	-0.900088	0.179028	0.181292	-0.353446
24290	1.966417	-4.446896	8.566684	0.007153	0.002837	0.011879	-0.049620	0.608673	-1.207056	-0.900101	0.179041	0.181122	-0.353492
24291	1.970641	-4.422547	8.523297	-0.007379	-0.006263	0.015310	-0.052318	0.609669	-1.210542	-0.899907	0.179211	0.181274	-0.353824
24292	1.979833	-4.398104	8.518579	0.007626	-0.007346	-0.007639	-0.050161	0.609607	-1.210023	-0.900026	0.179074	0.181351	-0.353550
24293	1.989398	-4.393076	8.509206	0.005259	-0.007890	0.013566	-0.051236	0.608515	-1.210865	-0.899883	0.178997	0.181450	-0.353902
24294	1.979968	-4.402956	8.530658	-0.000876	-0.002476	0.008279	-0.050831	0.608221	-1.210880	-0.899868	0.179101	0.181448	-0.353889
24295	1.999334	-4.400175	8.540860	-0.010603	-0.005937	0.001149	-0.051368	0.607376	-1.210628	-0.899763	0.179275	0.181669	-0.353952
24296	1.989601	-4.397924	8.542952	0.018124	-0.000451	0.004813	-0.050291	0.607919	-1.210623	-0.899857	0.179044	0.181504	-0.353916
24297	1.988537	-4.359110	8.451147	-0.003075	0.003276	-0.009374	-0.050294	0.609074	-1.211404	-0.899888	0.179108	0.181544	-0.353784
24298	1.965626	-4.408068	8.561551	-0.010398	-0.002206	-0.005892	-0.050156	0.608278	-1.214026	-0.899940	0.179334	0.181655	-0.353481
24299	1.941717	-4.423067	8.570560	0.013056	-0.000190	-0.007568	-0.050424	0.607550	-1.212954	-0.900004	0.179089	0.181635	-0.353453
24300	1.915056	-4.423551	8.567338	0.007649	-0.002015	-0.007590	-0.050425	0.607975	-1.212941	-0.900148	0.178993	0.181613	-0.353145
24301	1.940653	-4.372106	8.555699	0.022077	-0.000092	-0.008424	-0.051234	0.607647	-1.210211	-0.900251	0.178583	0.181526	-0.353135
24302	1.962505	-4.383855	8.493867	0.018197	-0.016324	-0.000586	-0.050960	0.606530	-1.211343	-0.900337	0.178225	0.181660	-0.353028
24303	1.979615	-4.393257	8.480019	0.005260	-0.018515	0.011733	-0.051501	0.606814	-1.210781	-0.900170	0.178061	0.181952	-0.353386
24304	1.984322	-4.378600	8.528200	0.000030	-0.011314	0.006455	-0.050960	0.606555	-1.212434	-0.900153	0.178088	0.182103	-0.353338
24305	1.989806	-4.410060	8.531013	0.011320	-0.007226	-0.011165	-0.053115	0.606028	-1.212016	-0.900210	0.177811	0.182230	-0.353266
24306	2.008858	-4.392720	8.533875	0.015061	0.003562	-0.014625	-0.051501	0.607126	-1.212000	-0.900456	0.177598	0.182078	-0.352825
24307	1.960061	-4.379041	8.517829	0.006197	0.007149	-0.019040	-0.052308	0.606268	-1.210926	-0.900603	0.177487	0.182010	-0.352541
24308	1.965407	-4.403221	8.522990	0.005906	-0.000205	-0.009363	-0.052306	0.606044	-1.213527	-0.900754	0.177426	0.181977	-0.352202
24309	1.960704	-4.408160	8.537328	0.007689	-0.003746	-0.009379	-0.051769	0.606590	-1.213106	-0.900798	0.177249	0.182058	-0.352136
24310	1.965180	-4.391086	8.527707	0.007704	-0.010814	-0.011194	-0.052303	0.605208	-1.214237	-0.900940	0.177080	0.182206	-0.351782
24311	1.964989	-4.383808	8.513202	0.007390	0.003057	0.003039	-0.052977	0.604879	-1.211646	-0.900920	0.177003	0.182121	-0.351916
24312	1.945339	-4.364738	8.550973	0.005713	-0.000382	-0.002290	-0.052843	0.605340	-1.213271	-0.901030	0.176975	0.182063	-0.351678
24313	1.980162	-4.412663	8.530737	0.018126	-0.000452	0.004816	-0.052439	0.605104	-1.209597	-0.901023	0.176688	0.181957	-0.351896
24314	1.962366	-4.369286	8.541900	0.010718	-0.004245	0.011843	-0.052709	0.605274	-1.210544	-0.901047	0.176600	0.181878	-0.351919
24315	1.998590	-4.368633	8.504489	0.001768	-0.009587	0.009121	-0.052574	0.605107	-1.209595	-0.900918	0.176560	0.182036	-0.352187
24316	1.989873	-4.402769	8.598366	0.006840	-0.002759	0.022443	-0.053376	0.602904	-1.211842	-0.900843	0.176582	0.181929	-0.352424
24317	1.975396	-4.422464	8.494554	0.024906	-0.010525	0.018920	-0.054054	0.604172	-1.210700	-0.900723	0.176157	0.181905	-0.352957
24318	1.994149	-4.383276	8.540573	0.006834	-0.015162	0.020595	-0.054046	0.601960	-1.213366	-0.900626	0.176090	0.182023	-0.353175
24319	2.042138	-4.362986	8.515412	0.017594	-0.008023	0.023316	-0.052430	0.602541	-1.215551	-0.900457	0.175830	0.181991	-0.353751
24320	2.041601	-4.333862	8.529620	0.016628	-0.005487	-0.007615	-0.054180	0.601714	-1.214875	-0.900631	0.175553	0.181964	-0.353460
24321	2.076478	-4.381783	8.526237	0.009139	0.003036	0.004788	-0.054990	0.601976	-1.213082	-0.900603	0.175454	0.181862	-0.353632
24322	2.003103	-4.344269	8.552590	0.011441	-0.000024	-0.014661	-0.055525	0.600562	-1.212848	-0.900818	0.175279	0.181803	-0.353201
24323	1.964080	-4.335268	8.532066	0.007158	0.021382	-0.018949	-0.053507	0.601746	-1.210785	-0.901019	0.175258	0.181467	-0.352874
24324	1.949960	-4.354945	8.541411	0.004166	0.014004	-0.009277	-0.056474	0.602414	-1.212094	-0.901225	0.175334	0.181186	-0.352453
24325	1.910908	-4.333799	8.588200	0.009472	0.014849	-0.005712	-0.056206	0.602824	-1.211675	-0.901316	0.175276	0.180900	-0.352396
24326	1.945257	-4.359884	8.555748	0.003154	-0.000272	-0.007602	-0.055390	0.600414	-1.212718	-0.901457	0.175276	0.180876	-0.352048
24327	1.934916	-4.326083	8.564805	0.006295	0.002873	0.010110	-0.057277	0.600448	-1.212285	-0.901382	0.175249	0.180770	-0.352308
24328	1.968860	-4.330325	8.541805	0.002996	0.006665	-0.000492	-0.057141	0.600183	-1.213251	-0.901492	0.175324	0.180600	-0.352075
24329	1.959118	-4.320786	8.587174	0.003711	-0.002349	0.004758	-0.057006	0.600173	-1.212980	-0.901427	0.175287	0.180624	-0.352248
24330	1.967888	-4.286648	8.510150	0.003880	0.003116	-0.000513	-0.057413	0.600924	-1.214316	-0.901536	0.175326	0.180507	-0.352009
24331	1.979352	-4.364118	8.580900	-0.010781	-0.002558	0.008245	-0.055794	0.600745	-1.214341	-0.901396	0.175560	0.180624	-0.352193
24332	2.002900	-4.339421	8.518845	0.001754	0.003683	0.011856	-0.057147	0.602145	-1.212095	-0.901413	0.175686	0.180468	-0.352164
24333	1.988182	-4.322689	8.568822	-0.011816	0.010537	-0.018200	-0.056339	0.602458	-1.214143	-0.901503	0.175934	0.180450	-0.351821
24334	1.984525	-4.383448	8.561946	0.002366	0.013991	-0.009289	-0.057954	0.601618	-1.213059	-0.901696	0.176039	0.180184	-0.351410
24335	1.935519	-4.360063	8.541006	-0.006490	0.014045	-0.014611	-0.057821	0.602041	-1.213046	-0.901790	0.176231	0.180052	-0.351139
24336	1.925791	-4.355381	8.559932	-0.011836	0.015822	-0.016383	-0.060512	0.600528	-1.212518	-0.901980	0.176574	0.179883	-0.350566
24337	1.920460	-4.331202	8.559586	-0.000659	0.004810	0.001263	-0.059306	0.602772	-1.212459	-0.901950	0.176653	0.179817	-0.350635
24338	1.933308	-4.372242	8.531401	0.004208	0.012268	-0.011051	-0.060384	0.602970	-1.213805	-0.902170	0.176714	0.179569	-0.350167
24339	1.921330	-4.372455	8.574368	-0.010313	0.006726	-0.007594	-0.059168	0.601800	-1.213585	-0.902175	0.176951	0.179566	-0.350036
24340	1.901694	-4.365532	8.540009	-0.003071	0.005050	-0.009346	-0.060388	0.604093	-1.213223	-0.902329	0.177097	0.179493	-0.349603
24341	1.906871	-4.375144	8.583573	0.000297	0.006639	-0.000486	-0.061469	0.604973	-1.213318	-0.902321	0.177170	0.179389	-0.349639
24342	1.921713	-4.394299	8.557693	-0.004358	0.002913	0.004778	-0.062278	0.604995	-1.213444	-0.902359	0.177373	0.179316	-0.349474
24343	1.921209	-4.372461	8.535846	0.002100	0.006654	-0.000482	-0.061472	0.605772	-1.210971	-0.902358	0.177416	0.179197	-0.349517
24344	1.943640	-4.398756	8.565621	0.003843	0.004848	0.001275	-0.060930	0.604620	-1.210878	-0.902470	0.177478	0.179038	-0.349277
24345	1.955282	-4.383985	8.508091	0.004122	0.003335	-0.009344	-0.062011	0.605793	-1.211374	-0.902525	0.177431	0.178997	-0.349179
24346	1.941269	-4.403656	8.551141	-0.008976	0.002766	0.009179	-0.061741	0.605841	-1.213696	-0.902519	0.177733	0.178942	-0.349070
24347	1.926412	-4.391789	8.526523	0.004304	0.012356	-0.014584	-0.062550	0.605844	-1.213004	-0.902643	0.177730	0.178756	-0.348847
24348	1.917281	-4.416229	8.550500	0.004366	0.005332	-0.018163	-0.063088	0.605083	-1.210292	-0.902884	0.177711	0.178658	-0.348282
24349	1.893166	-4.423951	8.540189	0.018594	0.019454	-0.009181	-0.061604	0.604784	-1.211138	-0.903045	0.177523	0.178225	-0.348182
24350	1.911631	-4.379919	8.525979	0.000711	0.003479	-0.016418	-0.061069	0.606031	-1.210285	-0.903270	0.177572	0.178171	-0.347601
24351	1.877989	-4.385379	8.582765	-0.004864	0.017436	-0.007499	-0.061063	0.604544	-1.213610	-0.903328	0.177801	0.177929	-0.347456
24352	1.902067	-4.384947	8.535353	0.005921	0.003347	-0.009328	-0.061337	0.605649	-1.211932	-0.903503	0.177771	0.177826	-0.347071
24353	1.882113	-4.353747	8.553764	0.009443	-0.002891	-0.007586	-0.060524	0.604330	-1.211029	-0.903540	0.177602	0.177851	-0.347048
24354	1.882638	-4.373155	8.597259	0.003675	-0.000621	0.006556	-0.060790	0.603099	-1.212841	-0.903582	0.177640	0.177779	-0.346956
24355	1.886750	-4.343953	8.549018	0.007031	-0.013214	0.013557	-0.061604	0.604935	-1.211543	-0.903427	0.177519	0.177929	-0.347344
24356	1.940375	-4.355115	8.574821	0.021468	-0.004199	0.013648	-0.061603	0.604541	-1.212921	-0.903483	0.177244	0.177766	-0.347421
24357	1.944772	-4.335616	8.555550	0.012713	-0.002276	0.004791	-0.061868	0.603143	-1.213646	-0.903449	0.177063	0.177710	-0.347632
24358	1.944599	-4.330767	8.531435	0.005492	0.002953	0.006571	-0.061869	0.603004	-1.207643	-0.903515	0.177096	0.177559	-0.347520
24359	1.969308	-4.349737	8.561224	0.002261	0.001500	-0.007600	-0.062138	0.602746	-1.208467	-0.903543	0.177085	0.177554	-0.347456
24360	1.906131	-4.341172	8.564035	0.006911	-0.007180	-0.014700	-0.061871	0.603746	-1.208984	-0.903730	0.176949	0.177649	-0.346989
24361	1.940114	-4.340553	8.584332	0.013354	-0.006103	-0.019985	-0.063082	0.603401	-1.211302	-0.903857	0.176640	0.177747	-0.346767
24362	1.900918	-4.326703	8.539693	0.002066	-0.000459	-0.000525	-0.062139	0.603392	-1.211860	-0.903947	0.176686	0.177707	-0.346530
24363	1.930534	-4.345582	8.588891	-0.003045	0.001541	-0.011145	-0.062679	0.603326	-1.208442	-0.903981	0.176758	0.177749	-0.346382
24364	1.935141	-4.335789	8.574514	-0.002966	-0.001926	-0.014704	-0.061605	0.604734	-1.208955	-0.904158	0.176841	0.177814	-0.345845
24365	1.925097	-4.321407	8.554839	0.009444	-0.001998	-0.007591	-0.064298	0.603802	-1.208954	-0.904199	0.176674	0.177820	-0.345819
24366	1.920445	-4.331203	8.554770	0.011490	0.010639	-0.014575	-0.064830	0.601735	-1.211199	-0.904436	0.176565	0.177575	-0.345379
24367	1.949648	-4.335526	8.565329	0.005868	0.003307	-0.007573	-0.064834	0.603158	-1.211290	-0.904484	0.176500	0.177510	-0.345322
24368	1.924958	-4.306839	8.602872	0.017658	-0.007131	-0.012904	-0.064562	0.602798	-1.214445	-0.904695	0.176176	0.177524	-0.344926
24369	1.913252	-4.331330	8.578624	0.015025	0.007069	-0.012817	-0.062407	0.603320	-1.214590	-0.904825	0.175952	0.177344	-0.344793
24370	1.915139	-4.302162	8.592906	0.014628	0.003161	0.001300	-0.062940	0.601360	-1.215330	-0.904962	0.175804	0.177144	-0.344612
24371	1.941792	-4.301679	8.593720	0.012906	-0.000320	-0.002270	-0.062400	0.600862	-1.212758	-0.904985	0.175603	0.177075	-0.344688
24372	1.938935	-4.282310	8.579042	0.021815	0.000556	0.001300	-0.062138	0.603102	-1.211596	-0.905155	0.175315	0.176864	-0.344496
24373	1.956035	-4.296571	8.531528	0.005635	-0.006648	-0.000567	-0.061859	0.599997	-1.212792	-0.905119	0.175208	0.176953	-0.344599
24374	1.949036	-4.306406	8.555461	-0.000574	0.003122	-0.002291	-0.061453	0.599688	-1.212124	-0.905212	0.175313	0.176880	-0.344341
24375	1.912706	-4.307065	8.559165	-0.003384	-0.000547	0.001221	-0.061187	0.600695	-1.212914	-0.905153	0.175418	0.176915	-0.344424
24376	1.952354	-4.342756	8.608798	-0.003102	0.010345	-0.007557	-0.063208	0.600429	-1.211670	-0.905298	0.175600	0.176747	-0.344036
24377	1.944660	-4.330763	8.550695	0.002609	0.010676	-0.019028	-0.063476	0.599732	-1.211963	-0.905439	0.175603	0.176610	-0.343734
24378	1.910323	-4.302248	8.602388	0.004427	0.000088	-0.021737	-0.064019	0.601700	-1.216671	-0.905675	0.175531	0.176623	-0.343141
24379	1.915359	-4.321586	8.540097	-0.004266	0.003001	0.001242	-0.065638	0.601845	-1.215146	-0.905626	0.175679	0.176599	-0.343208
24380	1.925834	-4.352950	8.588802	-0.013804	0.010341	-0.011121	-0.064832	0.602798	-1.214169	-0.905757	0.176042	0.176517	-0.342719
24381	1.901846	-4.365524	8.588161	-0.009904	0.003566	-0.023523	-0.063754	0.602593	-1.212549	-0.905858	0.176211	0.176608	-0.342317
24382	1.882268	-4.356169	8.587490	0.003382	-0.001833	-0.016439	-0.064560	0.601754	-1.212294	-0.906045	0.176162	0.176646	-0.341828
24383	1.964457	-4.344966	8.589928	-0.002770	0.010655	-0.019934	-0.064556	0.600662	-1.214241	-0.906171	0.176266	0.176547	-0.341491
24384	2.110977	-4.184526	8.417477	-0.027588	0.022260	-0.065944	-0.064829	0.601798	-1.213928	-0.906660	0.176762	0.176539	-0.339937
24385	1.916985	-4.384664	8.656177	0.072660	0.048316	-0.007069	-0.063488	0.604051	-1.214417	-0.907096	0.175795	0.175203	-0.339965
24386	1.487288	-4.484723	8.566709	-0.041228	0.066433	0.082967	-0.061603	0.604538	-1.212785	-0.906677	0.177362	0.173960	-0.340906
24387	1.499109	-4.333982	8.657413	0.051063	-0.019851	0.116288	-0.061056	0.602266	-1.213411	-0.905954	0.176771	0.173544	-0.343339
24388	1.649492	-4.360399	8.527416	0.023092	-0.082017	0.175891	-0.061051	0.600720	-1.214144	-0.904567	0.176460	0.174238	-0.346789
24389	1.738679	-4.375719	9.043035	0.112261	-0.120876	0.232472	-0.062933	0.598931	-1.214726	-0.902875	0.174468	0.174795	-0.351887
24390	1.883822	-4.208063	8.480496	0.128480	-0.133146	0.230651	-0.064534	0.593437	-1.215159	-0.901266	0.172083	0.175470	-0.356816
24391	1.868091	-4.327261	8.885348	0.187820	-0.139752	0.230794	-0.069639	0.587894	-1.216098	-0.899717	0.168571	0.175823	-0.362188
24392	1.941593	-4.180305	8.530208	0.192486	-0.131663	0.192831	-0.071236	0.581457	-1.218746	-0.898549	0.164903	0.176126	-0.366602
24393	2.025070	-4.217622	8.634159	0.176581	-0.101410	0.186767	-0.072028	0.575790	-1.218647	-0.897352	0.161702	0.176016	-0.370987
24394	1.929665	-4.197520	8.481824	0.144179	-0.087649	0.122239	-0.075251	0.572027	-1.218595	-0.896663	0.158971	0.176102	-0.373780
24395	1.904518	-4.035325	8.450940	0.076292	-0.073579	0.105318	-0.076591	0.569244	-1.219762	-0.895814	0.157487	0.176504	-0.376246
24396	2.088362	-3.993129	8.605520	0.019146	-0.054133	0.091072	-0.078197	0.565599	-1.220271	-0.895029	0.157118	0.177038	-0.378013
24397	2.261621	-3.941438	8.538226	0.003017	-0.025969	0.025742	-0.078200	0.566596	-1.220375	-0.894712	0.157009	0.177404	-0.378637
24398	2.630453	-5.192462	6.912356	-0.383417	-0.082129	-0.065996	-0.079553	0.568129	-1.217715	-0.893680	0.163050	0.181992	-0.376337
24399	1.644666	-3.855349	10.189345	0.080062	-0.023876	-0.032260	-0.076620	0.578564	-1.217275	-0.894049	0.161391	0.181945	-0.376198
24400	1.897493	-4.219991	8.129533	0.261062	0.013017	0.010104	-0.076064	0.573018	-1.217598	-0.894938	0.156942	0.179686	-0.377051
24401	1.848261	-4.109161	8.589397	-0.125502	0.010147	-0.041524	-0.075255	0.573179	-1.219240	-0.894842	0.159195	0.180605	-0.375893
24402	1.974434	-4.063137	8.925137	0.042220	-0.015377	0.041905	-0.074178	0.574088	-1.222774	-0.894627	0.158531	0.180430	-0.376771
24403	2.310154	-4.280497	7.950066	-0.180447	0.009611	-0.038242	-0.070679	0.576197	-1.225341	-0.894321	0.161773	0.181777	-0.375469
24404	2.128362	-4.007020	8.137419	-0.433200	0.052726	-0.070562	-0.066670	0.587876	-1.224462	-0.893595	0.169695	0.184320	-0.372448
24405	1.976655	-4.519406	9.814552	-0.234634	0.016300	0.033279	-0.061587	0.600461	-1.220837	-0.892553	0.174198	0.185695	-0.372184
24406	2.100601	-4.789065	9.752985	0.376739	-0.009332	-0.015375	-0.065078	0.595711	-1.220813	-0.894047	0.167450	0.183056	-0.373002
24407	1.705099	-4.366765	7.676969	0.410603	-0.023512	0.135054	-0.063278	0.580375	-1.222970	-0.894247	0.160500	0.179983	-0.377053
24408	1.887889	-4.458072	8.188811	-0.050483	-0.026781	0.110552	-0.064890	0.578390	-1.221514	-0.893181	0.161658	0.180483	-0.378841
24409	2.212528	-4.097663	8.889372	-0.007302	0.002631	-0.055434	-0.067891	0.589999	-1.222877	-0.893535	0.161691	0.180709	-0.377882
24410	1.798677	-4.046937	8.630738	-0.010521	0.024145	-0.064937	-0.066007	0.591237	-1.222996	-0.894143	0.161903	0.180548	-0.376428
24411	1.700195	-4.228384	8.532791	-0.010245	0.074056	0.001721	-0.062781	0.594327	-1.224708	-0.894313	0.162737	0.179321	-0.376252
24412	1.851302	-4.288774	8.417517	0.048251	0.199316	-0.009699	-0.056845	0.592796	-1.225920	-0.895273	0.163393	0.175421	-0.375521
24413	1.981267	-4.320373	8.696181	-0.091558	0.145494	-0.109533	-0.051457	0.593944	-1.225673	-0.896247	0.165834	0.173891	-0.372829
24414	1.600225	-3.802903	8.728730	-0.076100	0.049542	0.035836	-0.048502	0.597709	-1.225585	-0.895915	0.167744	0.173452	-0.372978
24415	1.840073	-4.172421	8.666658	-0.029151	0.020076	0.093224	-0.046484	0.598786	-1.225028	-0.895141	0.168820	0.173016	-0.374549
24416	1.789374	-4.294720	8.723802	-0.022072	-0.026124	0.022239	-0.045006	0.600314	-1.224995	-0.894838	0.169154	0.173568	-0.374869
24417	1.676799	-4.214203	8.888254	0.033289	-0.066774	0.031011	-0.046352	0.599294	-1.222555	-0.894438	0.168243	0.174422	-0.375836
24418	1.715818	-4.252356	8.723632	0.049603	-0.075399	0.025700	-0.050126	0.599406	-1.223599	-0.894192	0.166944	0.175299	-0.376592
24419	1.916857	-4.171053	8.430676	0.038569	-0.058220	-0.097153	-0.054698	0.595832	-1.224208	-0.894799	0.165550	0.176387	-0.375254
24420	1.862774	-4.074888	8.796617	-0.212878	0.063929	-0.232425	-0.051983	0.589495	-1.223217	-0.896054	0.169066	0.177611	-0.370079
24421	1.851592	-4.516951	8.602205	-0.122734	0.062794	-0.371808	-0.053071	0.592312	-1.221064	-0.898539	0.170482	0.178659	-0.362828
24422	1.615583	-4.346438	8.622564	-0.076776	0.080208	-0.269839	-0.053348	0.594874	-1.220978	-0.900539	0.171539	0.178683	-0.357318
24423	1.841091	-4.235531	8.590131	-0.085870	0.042992	-0.205621	-0.054566	0.596142	-1.219284	-0.901812	0.172740	0.179227	-0.353232
24424	1.865874	-4.259356	8.612738	-0.063776	0.038326	-0.225037	-0.055114	0.598991	-1.219049	-0.903333	0.173412	0.179756	-0.348719
24425	1.885507	-4.283284	8.538893	-0.054963	0.047959	-0.216108	-0.055789	0.599429	-1.218890	-0.904768	0.174045	0.180017	-0.344524
24426	1.865465	-4.361327	8.606272	-0.048495	0.021664	-0.193264	-0.060368	0.598272	-1.219556	-0.906011	0.174427	0.180631	-0.340722
24427	2.088097	-4.252917	8.414884	-0.067051	0.028916	-0.204818	-0.061052	0.601541	-1.218896	-0.907224	0.175182	0.181273	-0.336742
24428	2.163201	-4.389944	8.307484	-0.105638	0.088775	-0.265566	-0.060924	0.603636	-1.217464	-0.908962	0.176787	0.181298	-0.331157
24429	2.141034	-4.261686	8.238430	-0.114182	0.137815	-0.274118	-0.059044	0.605826	-1.215777	-0.910809	0.178865	0.180523	-0.325340
24430	1.981255	-4.228141	8.507711	-0.151651	0.160888	-0.249306	-0.057984	0.611449	-1.214241	-0.912449	0.181819	0.179470	-0.319639
24431	1.927310	-4.379596	8.887561	-0.095855	0.163254	-0.181917	-0.052874	0.615563	-1.212939	-0.913794	0.184037	0.177761	-0.315454
24432	1.955846	-4.359662	8.840138	-0.033762	0.077120	-0.129235	-0.052067	0.616096	-1.212248	-0.914767	0.184735	0.177035	-0.312623
24433	2.240782	-4.310795	8.814812	-0.019260	0.070281	-0.134602	-0.050050	0.617583	-1.210995	-0.915744	0.185114	0.176361	-0.309907
24434	2.526589	-4.342052	8.559010	0.016625	0.096929	-0.192723	-0.047761	0.618057	-1.209231	-0.917383	0.184807	0.175167	-0.305893
24435	2.336355	-4.326112	8.283428	-0.036513	0.093695	-0.224690	-0.046282	0.619453	-1.209613	-0.918904	0.185310	0.174521	-0.301362
24436	2.264779	-4.363813	8.404291	-0.068654	0.109600	-0.231747	-0.045075	0.621431	-1.210382	-0.920458	0.186496	0.173751	-0.296287
24437	2.144967	-4.424246	8.456439	-0.045103	0.110867	-0.203347	-0.042656	0.623919	-1.209783	-0.921833	0.187323	0.172767	-0.292036
24438	2.037338	-4.382506	8.407082	-0.042412	0.138367	-0.164240	-0.040103	0.626009	-1.204420	-0.923145	0.188418	0.171051	-0.288173
24439	2.062075	-4.406333	8.415242	-0.069480	0.142557	-0.127171	-0.035929	0.627323	-1.204017	-0.924059	0.190137	0.169332	-0.285113
24440	2.032693	-4.486962	8.578649	-0.079552	0.125554	-0.090174	-0.033376	0.629782	-1.202328	-0.924711	0.192078	0.167793	-0.282598
24441	1.962471	-4.488235	8.590948	-0.051748	0.114239	-0.054781	-0.031491	0.630808	-1.205594	-0.925164	0.193551	0.166217	-0.281038
24442	1.753867	-4.494459	8.497928	-0.002725	0.100073	-0.005161	-0.028800	0.632605	-1.206114	-0.925532	0.194206	0.164387	-0.280449
24443	1.564062	-4.468779	8.419689	-0.015216	0.078020	0.054818	-0.027318	0.632845	-1.205714	-0.925381	0.195171	0.162834	-0.281182
24444	1.653230	-4.564268	8.423146	-0.046767	0.042404	0.118129	-0.024761	0.634052	-1.205158	-0.924674	0.196709	0.161846	-0.283001
24445	1.880639	-4.637809	8.594379	-0.056681	0.021093	0.114375	-0.024088	0.634642	-1.206786	-0.923827	0.198323	0.161342	-0.284922
24446	1.973050	-4.556035	8.442528	-0.020135	0.021905	0.094140	-0.021392	0.634555	-1.205728	-0.923280	0.199171	0.160677	-0.286475
24447	1.845565	-4.483090	8.442880	-0.019528	0.036629	0.073928	-0.020583	0.634246	-1.205474	-0.922853	0.200053	0.159841	-0.287702
24448	1.863605	-4.628403	8.632303	0.021231	0.055761	0.033508	-0.017892	0.636030	-1.205448	-0.922932	0.200142	0.158547	-0.288102
24449	1.995226	-4.679433	8.545248	0.062751	0.073823	-0.035229	-0.017352	0.635765	-1.206828	-0.923575	0.199370	0.156998	-0.287423
24450	1.910285	-4.574172	8.407036	0.027579	0.056571	-0.069027	-0.015460	0.633983	-1.205406	-0.924275	0.199024	0.156057	-0.285923
24451	1.896094	-4.598711	8.363453	-0.007797	0.078089	-0.088445	-0.013566	0.632166	-1.208628	-0.924946	0.199414	0.155058	-0.284018
24452	1.856239	-4.769360	8.479071	-0.001765	0.082262	-0.111373	-0.012760	0.632839	-1.207796	-0.925825	0.199616	0.153987	-0.281583
24453	1.577938	-4.650585	8.594815	0.012364	0.066189	-0.104305	-0.010877	0.634032	-1.206004	-0.926616	0.199526	0.153160	-0.279491
24454	1.296670	-4.648409	8.569316	0.039989	0.044948	-0.063624	-0.011688	0.635234	-1.208004	-0.927276	0.198892	0.152349	-0.278193
24455	1.208986	-4.650016	8.422196	0.036918	0.010970	-0.021393	-0.010067	0.634064	-1.208197	-0.927524	0.198314	0.152053	-0.277939
24456	1.261718	-4.639361	8.303367	0.049992	0.018701	0.029965	-0.008584	0.633730	-1.207543	-0.927611	0.197627	0.151309	-0.278545
24457	1.581708	-4.652983	8.238662	0.053805	0.045510	0.026544	-0.007099	0.633157	-1.208808	-0.927757	0.197100	0.150079	-0.279097
24458	1.452446	-4.927196	8.552127	0.024783	-0.012535	-0.009249	-0.006548	0.629516	-1.211663	-0.927855	0.196581	0.150219	-0.279061
24459	0.789279	-4.536267	8.242351	0.014878	-0.030287	0.056165	-0.006543	0.627923	-1.210350	-0.927447	0.196477	0.150471	-0.280353
24460	1.381192	-4.297307	8.388710	-0.151519	-0.080047	0.143589	-0.007630	0.630651	-1.210521	-0.925775	0.199304	0.152253	-0.282910
24461	1.474149	-4.193558	9.315203	-0.242935	-0.064428	0.129210	-0.009533	0.635907	-1.208554	-0.923808	0.203979	0.154277	-0.284904
24462	1.347569	-4.215228	9.771285	0.019140	-0.029213	0.161218	-0.008193	0.638122	-1.207405	-0.922853	0.203991	0.154061	-0.288088
24463	1.254344	-4.119868	9.250125	0.188232	0.020808	0.208954	-0.005486	0.634994	-1.209996	-0.922426	0.201378	0.151670	-0.292529
24464	1.379582	-4.207424	9.213703	0.170844	0.091219	0.232313	-0.001689	0.627234	-1.210019	-0.922007	0.199502	0.148054	-0.296955
24465	1.644488	-3.930750	8.889938	0.214026	0.066790	0.228694	0.001431	0.620953	-1.211898	-0.921652	0.196682	0.144558	-0.301625
24466	1.546762	-4.046648	8.678374	0.205994	0.080701	0.094409	0.003754	0.610476	-1.209671	-0.922114	0.193685	0.141456	-0.303616
24467	1.543531	-3.867046	8.790066	0.120057	0.125413	-0.016978	0.006327	0.606445	-1.209969	-0.923008	0.192204	0.138407	-0.303243
24468	1.565912	-3.820545	8.496705	0.068601	0.114914	-0.113571	0.009427	0.606364	-1.209598	-0.924287	0.191368	0.136299	-0.300825
24469	1.389257	-3.966992	8.424982	-0.020095	0.081592	-0.235135	0.010502	0.607592	-1.208478	-0.925817	0.191587	0.135749	-0.296191
24470	1.064995	-3.943711	8.732626	-0.114242	0.117261	-0.343881	0.010088	0.610403	-1.206744	-0.927713	0.193502	0.135566	-0.289010
24471	1.208025	-4.057638	8.790836	-0.102128	0.111507	-0.394300	0.011147	0.616793	-1.207641	-0.929853	0.194957	0.135533	-0.281063
24472	1.127603	-4.219367	8.397191	-0.140847	0.057054	-0.435404	0.010989	0.624289	-1.206031	-0.931872	0.196754	0.136951	-0.272300
24473	0.842769	-4.180772	9.006847	-0.214673	0.080290	-0.465499	0.009749	0.633038	-1.202182	-0.933720	0.199906	0.138347	-0.262800
24474	0.796450	-4.307865	8.886017	-0.114622	0.058341	-0.406958	0.007573	0.638666	-1.197605	-0.935520	0.201261	0.139486	-0.254636
24475	0.995351	-4.381987	8.468987	-0.189540	0.076850	-0.461918	0.007277	0.647125	-1.194459	-0.937266	0.203917	0.140730	-0.245247
24476	0.914477	-4.684476	8.577118	-0.252227	0.080968	-0.506265	0.004279	0.658365	-1.198292	-0.938871	0.207641	0.142514	-0.234725
24477	0.114535	-5.703927	9.766343	-0.297089	0.222658	-0.284289	0.005735	0.666774	-1.194759	-0.939547	0.213525	0.140702	-0.227732
24478	0.089904	-3.247715	8.278571	0.079851	0.168213	-0.255226	0.009357	0.672648	-1.194338	-0.941484	0.212103	0.138277	-0.222484
24479	2.136867	-3.866087	7.883844	-0.095839	0.182010	-0.616808	0.010971	0.673450	-1.193785	-0.944240	0.213038	0.137658	-0.209943
24480	2.309430	-4.591077	9.594200	-0.212829	0.169653	-0.622607	0.010136	0.681912	-1.190223	-0.946308	0.216071	0.138000	-0.196904
24481	1.859720	-4.191326	10.162370	0.047775	0.300671	-0.654478	0.010661	0.686216	-1.186403	-0.949831	0.214513	0.134724	-0.183451
24482	1.132161	-4.258164	8.060594	0.177874	0.351754	-0.522686	0.015783	0.686243	-1.186599	-0.953364	0.211037	0.129628	-0.172504
24483	1.014969	-4.085574	7.345527	-0.133193	0.317817	-0.336418	0.019408	0.691176	-1.188529	-0.954746	0.213811	0.125211	-0.164522
24484	2.306381	-4.489287	8.505216	-0.305864	0.221066	-0.361744	0.024232	0.700193	-1.183924	-0.955111	0.219495	0.123550	-0.155951
24485	2.340811	-4.682827	8.974759	-0.160757	0.265630	-0.531642	0.025281	0.709148	-1.179003	-0.956648	0.222081	0.121123	-0.144338
24486	2.312769	-4.200357	7.749731	0.056427	0.289719	-0.569690	0.029043	0.712992	-1.177011	-0.959154	0.220478	0.117942	-0.132301
24487	2.730861	-4.183006	8.246308	-0.181072	0.316220	-0.570370	0.032258	0.719399	-1.174656	-0.960521	0.223430	0.114752	-0.119626
24488	2.269986	-3.984895	9.376569	-0.006466	0.254143	-0.517109	0.032777	0.725318	-1.166960	-0.962239	0.223002	0.112187	-0.108534
24489	1.937735	-3.888986	9.148988	0.039019	0.189527	-0.478406	0.032766	0.728842	-1.165753	-0.963839	0.221524	0.110496	-0.098653
24490	1.879649	-3.705573	8.799163	0.059122	0.146677	-0.429095	0.032225	0.729426	-1.165864	-0.965225	0.219762	0.109439	-0.089826
24491	2.426546	-4.198214	8.487449	0.063852	0.254817	-0.485062	0.034649	0.730566	-1.168450	-0.966894	0.217831	0.106476	-0.079556
24492	2.060231	-4.003407	8.075117	-0.035282	0.280302	-0.508113	0.036795	0.733886	-1.166729	-0.968074	0.217909	0.103305	-0.068377
24493	1.533725	-4.178018	8.325085	-0.198969	0.309196	-0.439366	0.037848	0.741882	-1.163342	-0.968400	0.221189	0.099458	-0.058185
24494	1.340323	-4.395129	8.643373	-0.122480	0.296712	-0.340146	0.040794	0.747985	-1.159901	-0.968793	0.223262	0.095349	-0.050027
24495	1.381438	-4.540063	8.467584	-0.041750	0.274211	-0.265773	0.044017	0.751867	-1.158993	-0.969380	0.223780	0.091206	-0.043654
24496	1.432372	-4.682385	8.347445	-0.046143	0.324772	-0.226566	0.050875	0.756688	-1.153183	-0.969925	0.224581	0.085950	-0.037693
24497	1.625531	-5.123141	8.400031	0.006728	0.293132	-0.223092	0.055312	0.759924	-1.150126	-0.970602	0.224283	0.081210	-0.032145
24498	1.434182	-5.299013	8.094567	-0.017497	0.165460	-0.246914	0.056256	0.760083	-1.151770	-0.970926	0.224366	0.079104	-0.026550
24499	1.026282	-4.706811	7.769440	-0.058510	0.207934	-0.253771	0.057057	0.762257	-1.148295	-0.971090	0.225283	0.076185	-0.020687
24500	1.189332	-5.330101	8.645793	-0.044091	0.359356	-0.330586	0.061221	0.766663	-1.146426	-0.971520	0.225811	0.070706	-0.012585
24501	1.659222	-5.680790	9.404324	0.027388	0.238126	-0.435566	0.062694	0.769362	-1.141713	-0.972011	0.224857	0.067993	-0.003179
24502	0.148654	-4.465330	8.443631	0.045120	0.021976	-0.394153	0.060932	0.772545	-1.142409	-0.972230	0.223477	0.069327	0.004523
24503	-0.094242	-4.455183	8.339807	-0.098623	0.003582	-0.203705	0.057957	0.775203	-1.137645	-0.971737	0.225276	0.070036	0.008524
24504	1.938521	-4.112278	9.521428	-0.438561	-0.219950	-0.190777	0.053615	0.784462	-1.134290	-0.969359	0.233592	0.075098	0.011800
24505	1.341624	-3.870655	9.299069	-0.398378	-0.100396	-0.123454	0.046031	0.795479	-1.130020	-0.967264	0.241255	0.077417	0.014213
24506	-0.056482	-3.624028	10.197985	-0.016685	-0.027313	0.356773	0.044134	0.799265	-1.132060	-0.967209	0.242168	0.076220	0.007161
24507	0.871839	-3.655838	9.249329	0.118032	-0.125278	0.554423	0.048730	0.794925	-1.133347	-0.967618	0.240733	0.075786	-0.004469
24508	2.295845	-3.576571	9.400763	0.271525	0.040963	0.360266	0.055903	0.786053	-1.137815	-0.968906	0.236056	0.073230	-0.011679
24509	2.377635	-3.133298	8.937717	0.293087	0.058488	0.162387	0.060513	0.777343	-1.140609	-0.970346	0.230520	0.071147	-0.015073
24510	1.974083	-3.126092	8.595471	0.224048	0.122225	-0.138796	0.062420	0.771293	-1.145061	-0.971570	0.226047	0.069339	-0.012128
24511	1.460351	-3.446208	8.134353	0.073837	0.064997	-0.250890	0.062567	0.767144	-1.143968	-0.972081	0.224119	0.069118	-0.007143
24512	1.422481	-3.713927	8.265207	-0.190658	0.009630	-0.331625	0.058241	0.771177	-1.142012	-0.971250	0.227398	0.070444	-0.000419
24513	1.183252	-3.946357	9.323668	-0.172867	-0.063049	-0.406260	0.053896	0.781493	-1.141353	-0.970389	0.229995	0.073442	0.007351
24514	0.501004	-4.119040	8.620346	-0.086938	-0.087684	-0.390061	0.044037	0.787347	-1.138863	-0.969762	0.231151	0.076924	0.014613
24515	0.396748	-4.154946	8.381497	-0.322976	0.005679	-0.363651	0.036866	0.795942	-1.134677	-0.968181	0.236670	0.078256	0.022095
24516	0.600860	-4.493510	8.710493	-0.312893	0.006015	-0.337133	0.030628	0.807658	-1.131219	-0.966512	0.242224	0.079601	0.029080
24517	0.483706	-4.439791	8.790751	-0.312490	0.007064	-0.487397	0.023315	0.818483	-1.125048	-0.964726	0.247303	0.081426	0.038920
24518	0.612783	-4.612255	8.666016	-0.248698	0.013636	-0.515464	0.017086	0.827189	-1.120459	-0.963047	0.251271	0.083519	0.049272
24519	0.646369	-4.888436	8.346545	-0.263715	0.014665	-0.490739	0.007753	0.837247	-1.115927	-0.961274	0.255359	0.085153	0.059103
24520	-0.062222	-5.595547	8.970490	-0.289715	0.019183	-0.324414	0.002066	0.845536	-1.112314	-0.959401	0.260381	0.086101	0.065862
24521	-0.196769	-5.869788	9.912111	-0.211967	0.234992	0.036165	-0.001052	0.850933	-1.109099	-0.958808	0.264088	0.080691	0.066580
24522	1.420935	-3.272033	9.032179	0.439525	0.451205	0.005554	0.007984	0.849271	-1.107757	-0.961783	0.255084	0.072592	0.068081
24523	4.038074	-4.064908	5.430416	0.392573	0.369581	-0.230736	0.014348	0.840272	-1.112083	-0.964008	0.246552	0.066860	0.073687
24524	3.914162	-5.372913	8.578075	-0.622538	0.347427	-0.614209	0.016486	0.845776	-1.106468	-0.960324	0.257211	0.062268	0.087990
24525	2.490906	-3.733160	10.315502	-0.041677	0.378425	-0.663263	0.014821	0.860365	-1.096690	-0.959367	0.256343	0.058116	0.102599
24526	3.436717	-4.658218	7.727494	-0.040759	0.405306	-0.887752	0.010780	0.859669	-1.099396	-0.957621	0.255250	0.054796	0.121686
24527	3.355921	-4.385281	8.425902	-0.170209	0.432542	-1.025910	0.004005	0.870463	-1.092412	-0.954536	0.256151	0.051236	0.143608
24528	1.996406	-4.004511	8.578710	-0.075360	0.377757	-1.082265	-0.005728	0.879571	-1.089408	-0.951174	0.255366	0.049334	0.166202
24529	1.948666	-3.548968	8.619548	-0.042927	0.450009	-0.936721	-0.013844	0.888487	-1.085883	-0.948140	0.253547	0.045342	0.186249
24530	2.148615	-3.894955	8.351449	-0.017686	0.479659	-0.796791	-0.018976	0.891410	-1.084226	-0.945351	0.251368	0.040208	0.203738
24531	2.002107	-3.805338	8.572568	-0.110570	0.488402	-0.822641	-0.022765	0.895958	-1.080484	-0.941727	0.250576	0.034617	0.221731
24532	2.019103	-3.916695	8.646150	-0.031491	0.531453	-0.810626	-0.026289	0.901598	-1.075071	-0.938166	0.248241	0.028519	0.239599
24533	2.103785	-4.235588	8.887075	-0.008356	0.531415	-0.800840	-0.027246	0.905992	-1.073689	-0.934485	0.245152	0.022467	0.257163
24534	1.590981	-4.303169	8.780368	0.045879	0.447150	-0.756003	-0.032107	0.908634	-1.072454	-0.930880	0.241655	0.018043	0.273385
24535	1.206397	-4.550549	8.231185	0.068752	0.399057	-0.674796	-0.036158	0.910668	-1.070292	-0.927619	0.237741	0.014212	0.287752
24536	1.321368	-4.822774	8.381208	0.032323	0.417837	-0.655358	-0.039936	0.911726	-1.069257	-0.924009	0.234559	0.009753	0.301817
24537	1.275798	-5.124659	8.160611	0.068356	0.356159	-0.666220	-0.044662	0.914674	-1.069106	-0.920327	0.230881	0.006633	0.315672
24538	1.247096	-5.450533	7.757754	0.063239	0.345693	-0.676883	-0.049387	0.916575	-1.066668	-0.916286	0.227454	0.003785	0.329650
24539	0.221211	-4.896109	8.742805	-0.114325	0.355333	-0.769144	-0.057622	0.920534	-1.063712	-0.910635	0.227085	-0.000136	0.345220
24540	0.372641	-5.136088	9.129624	0.181441	0.348193	-0.522520	-0.063016	0.921090	-1.063904	-0.907780	0.221395	-0.002859	0.356247
24541	1.824919	-5.175208	9.810029	-0.031575	0.009819	-0.426670	-0.068670	0.918974	-1.064999	-0.904607	0.221932	-0.001579	0.363909
24542	0.693101	-4.532964	10.040072	0.024423	-0.173490	-0.331970	-0.081620	0.922145	-1.066246	-0.902293	0.222794	0.003208	0.369080
24543	0.428423	-3.736766	8.774120	0.084569	0.056443	-0.047350	-0.086740	0.921361	-1.064027	-0.902376	0.220836	0.002751	0.370056
24544	1.941543	-3.500588	8.204900	-0.024635	0.236870	0.029165	-0.083232	0.920311	-1.065194	-0.902496	0.219563	-0.001841	0.370527
24545	1.617275	-3.212675	8.647765	-0.047599	0.084628	-0.150417	-0.082432	0.923145	-1.065658	-0.901215	0.219776	-0.003292	0.373495
24546	0.481656	-3.361767	10.347332	-0.173969	-0.062024	-0.232872	-0.089582	0.925272	-1.064413	-0.898714	0.223423	-0.002453	0.377345
24547	1.113025	-3.394154	8.994762	-0.020866	-0.086948	-0.035506	-0.096735	0.928017	-1.065332	-0.898428	0.224357	-0.001147	0.377478
24548	1.048491	-3.407524	8.429563	-0.222516	0.071425	-0.037749	-0.098229	0.931705	-1.063557	-0.897147	0.227851	-0.003945	0.378412
24549	0.736683	-3.066010	8.552229	-0.224944	0.021201	-0.057477	-0.097437	0.936659	-1.057397	-0.895760	0.231584	-0.006038	0.379402
24550	1.208581	-3.674104	8.320934	-0.267444	0.031210	-0.080605	-0.101228	0.941781	-1.053910	-0.893909	0.236181	-0.008256	0.380890
24551	1.357756	-3.807310	8.668361	-0.438018	-0.083116	-0.117270	-0.104762	0.950482	-1.045666	-0.891014	0.244495	-0.009822	0.382388
24552	0.817510	-3.741803	9.154424	-0.383117	-0.180030	-0.135295	-0.111802	0.959383	-1.036420	-0.888125	0.252752	-0.008885	0.383760
24553	0.590103	-4.195098	8.724764	-0.218970	-0.142167	-0.173359	-0.118833	0.965617	-1.028625	-0.885808	0.257549	-0.007473	0.385949
24554	-0.031922	-4.458933	8.096197	-0.262489	-0.141190	-0.158297	-0.129767	0.970443	-1.023561	-0.883254	0.263343	-0.006187	0.387912
24555	-0.194609	-4.724019	8.627637	-0.367872	-0.085426	-0.112264	-0.134237	0.976938	-1.017290	-0.880565	0.270272	-0.007366	0.389234
24556	0.422120	-4.814813	8.408920	-0.290710	0.045171	-0.080371	-0.139923	0.984293	-1.010158	-0.878364	0.275083	-0.009996	0.390776
24557	1.445394	-5.495451	8.101208	-0.149821	0.057350	-0.163144	-0.141554	0.988208	-1.005779	-0.876385	0.277076	-0.011758	0.393751
24558	1.477504	-6.858979	10.418723	-0.402515	0.274261	-0.102437	-0.145077	0.993375	-0.998333	-0.873259	0.282017	-0.019173	0.396884
24559	2.805862	-4.841685	10.947406	0.218725	0.533425	0.061684	-0.138349	0.996830	-0.994750	-0.874858	0.273681	-0.027563	0.398701
24560	4.570999	-4.025922	7.121993	0.834676	0.301012	-0.323660	-0.136960	0.985257	-1.011800	-0.876539	0.256843	-0.024408	0.406344
24561	3.768862	-4.681418	6.847143	-0.379410	0.275829	-0.729675	-0.145569	0.979883	-1.016516	-0.868482	0.261449	-0.028844	0.420179
24562	2.330153	-3.600229	9.370699	-0.398256	0.503518	-0.631701	-0.154239	0.992365	-1.000716	-0.860684	0.264492	-0.037634	0.433419
24563	4.089829	-4.714258	8.503869	-0.013028	0.318240	-0.662941	-0.161926	0.992866	-0.996240	-0.854612	0.262316	-0.039855	0.446363
24564	2.476594	-3.709284	9.005283	0.015905	0.208798	-0.688888	-0.173389	0.994514	-0.994551	-0.848310	0.260737	-0.039674	0.459144
24565	2.206965	-3.704566	8.077365	0.153505	0.189662	-0.516987	-0.184830	0.989420	-0.996220	-0.844234	0.256645	-0.038846	0.468927
24566	2.445034	-3.850761	8.095404	0.004929	0.228348	-0.405858	-0.189680	0.989109	-1.002455	-0.840256	0.254759	-0.040584	0.476887
24567	2.209582	-4.010361	8.508261	-0.027426	0.215943	-0.275146	-0.192919	0.990306	-1.001832	-0.837368	0.253239	-0.043073	0.482524
24568	1.723197	-3.698742	8.418763	0.015633	0.202192	-0.137087	-0.194938	0.989665	-1.002785	-0.835952	0.251175	-0.045629	0.485811
24569	2.316119	-4.236623	8.580644	0.022964	0.174294	-0.011815	-0.192776	0.987776	-1.003144	-0.835860	0.248959	-0.048222	0.486859
24570	1.924938	-4.340850	8.381652	0.036780	0.088930	0.063808	-0.189278	0.990125	-1.003792	-0.836586	0.247448	-0.049685	0.486236
24571	2.044173	-4.091042	8.576015	-0.125839	0.036621	0.110663	-0.183893	0.991904	-1.000111	-0.837064	0.248948	-0.051996	0.484401
24572	2.195609	-4.758254	9.334382	0.061466	0.037512	0.139522	-0.181736	0.991835	-0.999319	-0.838686	0.247441	-0.052741	0.482284
24573	2.467915	-4.877258	8.086999	0.381513	0.053847	0.091097	-0.179031	0.989527	-1.006662	-0.841421	0.240326	-0.050299	0.481378
24574	2.745927	-5.156384	6.867480	0.207577	0.187129	-0.109302	-0.179145	0.983759	-1.015177	-0.841141	0.235166	-0.050954	0.484337
24575	2.186645	-5.671410	7.634184	-0.005390	0.196871	-0.289250	-0.177787	0.980623	-1.016114	-0.838109	0.233688	-0.052825	0.490075
24576	1.277272	-5.076160	7.399568	-0.127318	0.044049	-0.265675	-0.179407	0.980708	-1.011996	-0.834845	0.235698	-0.053590	0.494579
24577	0.884601	-4.748208	7.924290	-0.387304	0.080219	-0.163645	-0.185217	0.984510	-1.004704	-0.831292	0.241637	-0.057908	0.497204
24578	0.819109	-4.525735	10.845533	-0.565410	-0.207854	-0.293419	-0.191168	0.989951	-0.994354	-0.825835	0.253455	-0.058660	0.500317
24579	0.424420	-3.273055	9.668441	-0.036164	-0.245265	0.104132	-0.200623	0.995219	-0.985333	-0.827010	0.256352	-0.055441	0.497257
24580	0.675095	-4.278493	9.016883	-0.043620	-0.185040	0.398010	-0.198059	0.994482	-0.986753	-0.830912	0.258492	-0.054879	0.489647
24581	0.915366	-4.193869	10.422290	0.032307	-0.105820	0.530393	-0.194287	0.994695	-0.981328	-0.836408	0.258273	-0.055512	0.480246
24582	1.832934	-3.419947	8.858165	0.522152	-0.075022	0.460319	-0.183750	0.988298	-0.991764	-0.843520	0.249753	-0.051640	0.472684
24583	2.299692	-3.615570	7.304372	0.270790	-0.062826	0.240300	-0.176983	0.980069	-0.999074	-0.847250	0.245384	-0.049116	0.468552
24584	2.191120	-4.102980	8.217104	-0.147128	-0.173052	0.096854	-0.177523	0.980526	-0.999872	-0.847605	0.249433	-0.048053	0.465876
24585	1.259602	-3.901366	8.459026	-0.219736	-0.232810	0.041622	-0.181172	0.983039	-0.994286	-0.847165	0.255140	-0.046231	0.463765
24586	1.149947	-4.233437	9.242963	-0.403129	-0.181114	-0.025794	-0.187123	0.989009	-0.988424	-0.845023	0.263697	-0.046778	0.462831
24587	1.642898	-4.357984	9.523839	-0.155219	-0.147540	-0.002809	-0.192667	0.993787	-0.980558	-0.844385	0.267493	-0.045580	0.461934
24588	1.963611	-4.641224	7.985484	0.108388	-0.294419	-0.122295	-0.198061	0.994463	-0.979790	-0.844099	0.268522	-0.038966	0.462465
24589	1.857064	-4.750047	7.328236	-0.150552	-0.154020	-0.172558	-0.205339	0.994040	-0.978762	-0.841867	0.272463	-0.036702	0.464411
24590	1.694279	-5.243330	7.921578	-0.462624	-0.147687	-0.247717	-0.212372	1.000506	-0.968639	-0.837129	0.281824	-0.037169	0.467343
24591	1.276826	-5.789748	8.887866	-0.042994	-0.160571	-0.158868	-0.223422	0.999261	-0.965136	-0.835577	0.284027	-0.033914	0.469031
24592	1.227436	-6.548134	8.410603	0.373298	-0.325942	-0.305324	-0.234464	0.995911	-0.968939	-0.835010	0.281069	-0.023246	0.472459
24593	1.440516	-5.180057	7.015370	0.039989	-0.080609	0.122141	-0.245510	0.993796	-0.970790	-0.836482	0.281023	-0.022220	0.469927
24594	2.906343	-5.429987	9.118119	-0.799416	0.306642	0.612288	-0.230452	1.004909	-0.956541	-0.837422	0.291212	-0.038320	0.460925
24595	3.124987	-4.381962	10.530037	0.136077	0.102743	0.047981	-0.216460	1.012746	-0.947030	-0.838635	0.287833	-0.039016	0.460782
24596	2.465861	-4.394175	8.186808	0.447765	-0.108768	0.074329	-0.218584	1.003816	-0.964226	-0.841946	0.281288	-0.033516	0.459217
24597	2.637624	-4.245637	5.956936	-0.527455	0.185607	-0.084202	-0.216159	1.004309	-0.963419	-0.838075	0.288424	-0.040910	0.461268
24598	2.206819	-3.629099	10.041190	-0.595651	0.111239	-0.116747	-0.219715	1.018670	-0.941884	-0.833426	0.297489	-0.047606	0.463286
24599	1.955417	-3.937144	9.838396	0.169954	0.012185	-0.021195	-0.220536	1.022311	-0.938752	-0.834307	0.294352	-0.045960	0.463870
24600	2.430402	-3.909168	9.231665	0.270753	-0.095089	-0.106528	-0.223758	1.019164	-0.946872	-0.834998	0.290842	-0.041251	0.465281
24601	2.617716	-3.842746	8.336563	0.314654	-0.120585	-0.067677	-0.228876	1.018111	-0.951489	-0.836367	0.286491	-0.035701	0.465981
24602	2.106516	-3.929678	8.615228	0.383891	-0.134973	0.033343	-0.231021	1.015065	-0.958936	-0.838962	0.281328	-0.030071	0.464858
24603	1.925522	-3.663530	8.241748	0.374815	-0.076514	0.182251	-0.231533	1.007896	-0.974046	-0.842875	0.275315	-0.026089	0.461609
24604	2.321736	-3.867565	8.086932	0.312117	0.015420	0.255063	-0.226398	1.004544	-0.981725	-0.846930	0.269804	-0.024884	0.457489
24605	2.329515	-4.513198	8.005377	0.108154	0.033491	0.281088	-0.218299	1.001648	-0.987512	-0.850140	0.267219	-0.025717	0.452985
24606	2.339923	-4.236205	8.446559	-0.054657	0.094068	0.185460	-0.210756	1.002797	-0.983330	-0.851490	0.267234	-0.028813	0.450245
24607	2.812572	-5.349232	8.332243	0.067302	0.179428	0.083781	-0.202933	1.001516	-0.984965	-0.852567	0.264165	-0.031425	0.449842
24608	2.308172	-5.057328	8.552889	-0.053345	-0.011411	-0.151122	-0.202267	1.003879	-0.983395	-0.850948	0.265306	-0.030922	0.452265
24609	1.427548	-4.403264	8.583520	0.000030	-0.071772	-0.138798	-0.206451	1.005704	-0.984379	-0.849805	0.265796	-0.028695	0.454270
24610	1.068937	-4.443783	8.356158	0.003271	0.062431	-0.100712	-0.208339	1.005987	-0.982436	-0.848888	0.265265	-0.029201	0.456257
24611	1.336212	-4.412184	8.768558	-0.095132	0.078257	-0.054133	-0.208344	1.007388	-0.981571	-0.847925	0.265927	-0.030892	0.457549
24612	1.685526	-4.461705	8.553360	0.027853	0.021629	0.049258	-0.206190	1.008475	-0.981561	-0.848530	0.265261	-0.031277	0.456789
24613	1.819110	-4.889015	8.245320	0.065112	-0.033487	0.061395	-0.205239	1.006065	-0.982743	-0.849538	0.264166	-0.030239	0.455618
24614	2.012365	-4.885527	8.065859	-0.004295	-0.037819	-0.002543	-0.204571	1.007876	-0.981872	-0.849534	0.264620	-0.029632	0.455402
24615	2.003059	-4.611333	8.386089	-0.007931	0.007152	-0.095996	-0.205383	1.008715	-0.980470	-0.848686	0.264520	-0.029124	0.457070
24616	1.738612	-4.460749	8.485168	-0.025311	0.031477	-0.115295	-0.208211	1.007619	-0.979380	-0.847497	0.264763	-0.029290	0.459121
24617	1.430992	-4.456612	8.569584	-0.076811	-0.025767	-0.083930	-0.209561	1.008347	-0.978795	-0.846412	0.266114	-0.028945	0.460361
24618	1.321576	-4.458611	8.445873	-0.131621	-0.033977	0.013121	-0.213645	1.021127	-0.974372	-0.845868	0.268681	-0.029662	0.459824
24619	1.774068	-4.756268	8.635335	-0.093956	-0.031867	0.085656	-0.210822	1.023245	-0.970514	-0.846253	0.270268	-0.030308	0.458141
24620	1.962956	-4.752843	8.607403	-0.027373	-0.054323	0.082143	-0.209746	1.023880	-0.968321	-0.846908	0.271214	-0.030094	0.456382
24621	2.072278	-4.692627	8.302163	0.048207	-0.028098	0.054238	-0.211105	1.027839	-0.972273	-0.847763	0.270389	-0.029333	0.455332
24622	2.081183	-4.682775	8.114588	-0.020271	-0.038556	0.022132	-0.210295	1.027568	-0.973656	-0.847896	0.271106	-0.028995	0.454680
24623	2.000143	-4.713352	8.353067	-0.036301	-0.019045	0.018684	-0.208939	1.025167	-0.975662	-0.847956	0.271672	-0.028964	0.454230
24624	1.670374	-4.709629	8.328475	-0.048544	-0.015309	0.006365	-0.207559	1.014135	-0.973032	-0.847780	0.272666	-0.029190	0.453950
24625	1.877811	-4.902507	8.329074	0.017173	-0.012022	0.040150	-0.208908	1.014579	-0.972456	-0.848321	0.272258	-0.028929	0.453199
24626	2.042258	-4.906821	8.187304	-0.004791	-0.009108	-0.012978	-0.207836	1.016293	-0.967770	-0.848200	0.272464	-0.028759	0.453313
24627	1.963080	-4.806282	8.309299	-0.027877	0.010474	-0.021756	-0.208917	1.017040	-0.968279	-0.847916	0.272674	-0.028955	0.453706
24628	2.006282	-4.790936	8.271991	0.046630	-0.000530	0.017298	-0.207833	1.014946	-0.964810	-0.848345	0.271912	-0.028630	0.453382
24629	1.977208	-4.806039	8.179733	-0.006696	-0.000369	-0.007613	-0.207698	1.014677	-0.965640	-0.848306	0.271871	-0.028531	0.453485
24630	1.852339	-4.842278	8.318208	-0.022687	0.005001	-0.014676	-0.207974	1.016949	-0.965289	-0.848064	0.272254	-0.028754	0.453694
24631	1.890312	-4.793029	8.374372	-0.029592	0.013247	0.009213	-0.209321	1.017056	-0.968547	-0.848044	0.272477	-0.029198	0.453569
24632	1.909920	-4.802383	8.384673	0.025278	0.003062	0.008432	-0.210403	1.018210	-0.968224	-0.848273	0.272050	-0.029079	0.453405
24633	1.891496	-4.817261	8.596066	0.121328	0.006262	-0.016001	-0.208648	1.017135	-0.966504	-0.848846	0.269795	-0.027907	0.453753
24634	1.787781	-4.765764	8.313242	0.118927	0.017056	-0.058348	-0.209984	1.013711	-0.970696	-0.848962	0.267688	-0.026815	0.454849
24635	1.877413	-4.691340	8.002476	-0.035444	0.018894	-0.005791	-0.212943	1.011693	-0.972639	-0.848771	0.267987	-0.027347	0.454998
24636	1.990809	-4.720798	8.420242	-0.065322	0.016753	-0.000627	-0.216977	1.008552	-0.974059	-0.848421	0.268978	-0.028235	0.455011
24637	2.026001	-4.790566	8.378516	-0.043743	0.017744	-0.033268	-0.217790	1.009786	-0.971278	-0.847932	0.269456	-0.028677	0.455613
24638	2.004780	-4.703558	8.348321	-0.002466	0.017979	-0.028715	-0.219945	1.008927	-0.968823	-0.847661	0.269385	-0.028863	0.456146
24639	2.010407	-4.747158	8.319934	-0.011081	0.028049	-0.007458	-0.220075	1.007213	-0.968331	-0.847573	0.269212	-0.029321	0.456384
24640	2.038708	-4.707801	8.320506	-0.014968	0.039212	-0.028625	-0.221027	1.009778	-0.967690	-0.847222	0.269159	-0.029982	0.457023
24641	1.918258	-4.724539	8.446933	-0.015243	0.021249	-0.021644	-0.221165	1.010595	-0.966024	-0.846983	0.269134	-0.030287	0.457460
24642	1.721068	-4.810665	8.393384	0.018217	0.011967	0.004972	-0.221303	1.011677	-0.963529	-0.847133	0.268747	-0.030364	0.457405
24643	1.681815	-4.787100	8.392001	0.005662	-0.000441	0.034920	-0.219819	1.011618	-0.968601	-0.847538	0.268534	-0.030433	0.456774
24644	1.778281	-4.761071	8.404395	0.023171	-0.025470	0.082532	-0.218334	1.011003	-0.968092	-0.848445	0.268358	-0.030246	0.455203
24645	1.736902	-4.756970	8.374206	0.049310	-0.049068	0.110763	-0.216850	1.010720	-0.969620	-0.849800	0.267804	-0.029510	0.453046
24646	1.719043	-4.718455	8.334849	0.018548	-0.054793	0.115938	-0.214965	1.010882	-0.966224	-0.850992	0.267950	-0.029046	0.450746
24647	1.723326	-4.679527	8.402093	0.012438	-0.074968	0.138772	-0.213347	1.010889	-0.968154	-0.852404	0.268237	-0.028364	0.447941
24648	1.754580	-4.810071	8.264411	0.015588	-0.084228	0.154638	-0.211858	1.008996	-0.967687	-0.853929	0.268671	-0.027631	0.444813
24649	1.533289	-4.916063	8.128422	-0.005557	-0.104334	0.168644	-0.211866	1.011580	-0.968832	-0.855504	0.269515	-0.026784	0.441313
24650	1.326747	-5.101868	8.320889	-0.071579	-0.127226	0.244370	-0.209714	1.012891	-0.966220	-0.857340	0.271762	-0.026571	0.436358
24651	1.702899	-5.095020	8.517746	0.008817	-0.123512	0.266660	-0.205407	1.015070	-0.966473	-0.859820	0.272467	-0.025833	0.431051
24652	2.130757	-4.963476	8.224151	0.068751	-0.114526	0.248248	-0.202435	1.013033	-0.967393	-0.862388	0.272173	-0.024639	0.426147
24653	2.176887	-4.843680	8.239107	0.026928	-0.090576	0.200514	-0.200144	1.013292	-0.968640	-0.864325	0.272328	-0.023931	0.422146
24654	2.031389	-4.824461	8.335606	0.035040	-0.084409	0.133418	-0.200008	1.013024	-0.969470	-0.865684	0.272404	-0.022919	0.419358
24655	1.871067	-4.807950	8.325746	0.013087	-0.058429	0.117636	-0.198527	1.013861	-0.970279	-0.866808	0.272569	-0.022425	0.416950
24656	1.895736	-4.812346	8.434867	0.033880	-0.044930	0.082417	-0.199059	1.011324	-0.970629	-0.867704	0.272353	-0.021829	0.415255
24657	1.909245	-4.664029	8.277685	0.048818	-0.029314	0.031282	-0.197714	1.012473	-0.972519	-0.868283	0.271694	-0.021068	0.414516
24658	1.907392	-4.715059	8.135980	0.005122	-0.006308	0.020689	-0.198389	1.012583	-0.970459	-0.868490	0.271683	-0.021045	0.414091
24659	1.824430	-4.910766	8.257685	-0.061801	0.004275	0.001120	-0.198125	1.014230	-0.968224	-0.868199	0.272690	-0.021619	0.414010
24660	1.747833	-4.921842	8.491338	-0.041094	-0.000841	-0.000604	-0.197311	1.012328	-0.966657	-0.867976	0.273445	-0.021958	0.413961
24661	1.787116	-4.850743	8.333122	-0.017673	0.002911	-0.000514	-0.200283	1.014561	-0.968051	-0.867912	0.273698	-0.022141	0.413917
24662	1.798827	-4.843256	8.251575	-0.034167	-0.011671	0.008181	-0.198259	1.013940	-0.967822	-0.867803	0.274418	-0.022283	0.413662
24663	1.974358	-4.874044	8.382377	-0.040311	0.004382	0.004687	-0.199208	1.015274	-0.963125	-0.867655	0.275056	-0.022706	0.413526
24664	2.020158	-4.878080	8.277889	-0.006084	0.010834	-0.028766	-0.198269	1.016521	-0.962686	-0.867381	0.275119	-0.022805	0.414053
24665	1.974859	-4.917747	8.264761	-0.005401	0.025628	-0.051644	-0.200290	1.016438	-0.963211	-0.866944	0.275011	-0.022991	0.415028
24666	1.863648	-4.936762	8.232603	-0.004702	0.022725	-0.078157	-0.200285	1.014750	-0.963949	-0.866261	0.274973	-0.023013	0.416475
24667	1.809813	-4.908605	8.247590	-0.022685	0.036751	-0.076345	-0.201905	1.015466	-0.962541	-0.865514	0.275090	-0.023403	0.417927
24668	1.804721	-4.886842	8.307454	-0.020559	0.025622	-0.056961	-0.201370	1.017201	-0.964403	-0.864914	0.275292	-0.023725	0.419017
24669	1.825109	-4.944742	8.257962	-0.018428	0.033960	-0.033916	-0.202179	1.017191	-0.963165	-0.864543	0.275341	-0.024269	0.419719
24670	1.824700	-4.920470	8.281839	-0.017587	0.021522	-0.033994	-0.202715	1.016090	-0.964150	-0.864150	0.275515	-0.024622	0.420392
24671	1.838881	-4.900790	8.291756	-0.002401	0.018008	-0.030437	-0.204069	1.017768	-0.961622	-0.863902	0.275423	-0.024779	0.420952
24672	1.887826	-4.924178	8.293434	0.009582	0.006918	-0.009262	-0.203524	1.015929	-0.962507	-0.863871	0.275237	-0.024789	0.421137
24673	1.912134	-4.938310	8.226881	0.001062	0.017908	-0.025135	-0.202856	1.018093	-0.964630	-0.863685	0.275092	-0.024943	0.421606
24674	1.895162	-4.928901	8.284065	-0.004326	0.021420	-0.025127	-0.204608	1.018131	-0.964471	-0.863434	0.275032	-0.025235	0.422140
24675	1.877797	-4.909796	8.278574	0.006796	0.020040	-0.037475	-0.202983	1.015686	-0.964843	-0.863171	0.274781	-0.025309	0.422836
24676	1.864306	-4.851783	8.210317	-0.005746	0.021754	-0.039270	-0.203795	1.016676	-0.963845	-0.862793	0.274749	-0.025541	0.423615
24677	1.824765	-4.910749	8.363618	-0.004213	0.016215	-0.030452	-0.205143	1.016553	-0.963287	-0.862529	0.274720	-0.025682	0.424162
24678	1.853527	-4.915096	8.234537	0.013384	0.019523	-0.014465	-0.204740	1.017272	-0.964088	-0.862462	0.274364	-0.025852	0.424517
24679	1.804910	-4.898979	8.290700	-0.009553	0.012677	-0.033138	-0.205825	1.019136	-0.963742	-0.862147	0.274462	-0.025965	0.425087
24680	1.834122	-4.910590	8.257980	0.006215	0.015951	-0.016275	-0.204339	1.018254	-0.963924	-0.862026	0.274261	-0.026125	0.425452
24681	1.774603	-4.848555	8.221983	-0.011761	-0.000119	-0.019959	-0.205010	1.017436	-0.964762	-0.861817	0.274502	-0.026113	0.425721
24682	1.794918	-4.877306	8.333562	0.000406	0.010218	-0.002180	-0.205820	1.017723	-0.964061	-0.861785	0.274443	-0.026301	0.425812
24683	1.829425	-4.920388	8.243466	-0.021236	0.003791	-0.001408	-0.204203	1.017683	-0.963944	-0.861679	0.274806	-0.026542	0.425777
24684	1.863565	-4.924620	8.283064	0.002211	0.010236	-0.002186	-0.203936	1.018510	-0.963101	-0.861656	0.274715	-0.026716	0.425871
24685	1.875653	-4.926830	8.259377	-0.006672	0.014694	-0.005723	-0.204474	1.018399	-0.963918	-0.861586	0.274743	-0.026998	0.425978
24686	1.893260	-4.958070	8.264969	0.007597	0.006726	-0.002196	-0.202854	1.017358	-0.963561	-0.861592	0.274589	-0.027066	0.426061
24687	1.846307	-4.917655	8.234335	-0.006399	0.012289	-0.016340	-0.203132	1.020207	-0.963602	-0.861432	0.274645	-0.027246	0.426336
24688	1.805489	-4.925671	8.305363	-0.007445	0.001524	-0.012868	-0.203535	1.019302	-0.960896	-0.861261	0.274799	-0.027299	0.426580
24689	1.819666	-4.915709	8.252761	0.003959	0.019049	0.001423	-0.203266	1.019564	-0.960208	-0.861305	0.274612	-0.027607	0.426591
24690	1.815111	-4.930357	8.252731	-0.010141	0.006813	-0.011960	-0.202191	1.020340	-0.958010	-0.861121	0.274767	-0.027781	0.426851
24691	1.805522	-4.928099	8.300568	-0.010167	0.017415	-0.009239	-0.203270	1.021031	-0.962208	-0.860997	0.274846	-0.028125	0.427028
24692	1.776457	-4.931055	8.287661	-0.002785	0.005248	-0.018127	-0.201650	1.020284	-0.962251	-0.860804	0.274891	-0.028173	0.427385
24693	1.775947	-4.911647	8.248981	0.009706	0.012332	-0.012738	-0.201518	1.021306	-0.963585	-0.860762	0.274675	-0.028245	0.427604
24694	1.781497	-4.940674	8.287889	0.005970	0.003324	-0.009272	-0.202862	1.020239	-0.965243	-0.860687	0.274580	-0.028238	0.427815
24695	1.770742	-4.897178	8.227046	-0.004954	-0.003968	-0.005815	-0.200708	1.021003	-0.963605	-0.860632	0.274753	-0.028196	0.427817
24696	1.766542	-4.916667	8.308914	-0.005210	0.002881	0.004837	-0.200978	1.020814	-0.961286	-0.860615	0.274847	-0.028357	0.427782
24697	1.788264	-4.921134	8.251839	-0.014032	0.010050	-0.000452	-0.201791	1.022574	-0.962858	-0.860548	0.275054	-0.028667	0.427762
24698	1.786023	-4.921168	8.309546	-0.008605	0.006585	-0.002227	-0.202189	1.020328	-0.963609	-0.860448	0.275178	-0.028882	0.427870
24699	1.820224	-4.937543	8.291461	-0.004250	0.000290	0.002161	-0.202459	1.020611	-0.963324	-0.860463	0.275300	-0.028956	0.427756
24700	1.840081	-4.963890	8.273010	-0.004892	-0.000363	-0.007573	-0.202061	1.022609	-0.964083	-0.860335	0.275423	-0.028995	0.427931
24701	1.815103	-4.930358	8.250324	0.005734	-0.007519	-0.002277	-0.201112	1.020858	-0.963058	-0.860371	0.275445	-0.028825	0.427856
24702	1.839632	-4.944479	8.253591	0.003241	0.017441	-0.005666	-0.201920	1.020599	-0.963330	-0.860291	0.275274	-0.029113	0.428108
24703	1.834875	-4.949420	8.251075	-0.000233	0.003363	-0.012838	-0.202186	1.018785	-0.958334	-0.860196	0.275317	-0.029123	0.428271
24704	1.810234	-4.930447	8.242953	-0.004117	0.003066	-0.002238	-0.202459	1.019949	-0.959249	-0.860104	0.275393	-0.029251	0.428398
24705	1.810889	-4.957136	8.281693	-0.002760	0.010584	-0.018099	-0.202327	1.020760	-0.957586	-0.859945	0.275422	-0.029379	0.428690
24706	1.810310	-4.930443	8.267029	-0.004552	0.012346	-0.018094	-0.203540	1.021166	-0.961654	-0.859707	0.275435	-0.029584	0.429144
24707	1.815443	-4.947345	8.250463	-0.004558	0.010568	-0.018106	-0.203539	1.020882	-0.961664	-0.859537	0.275498	-0.029728	0.429434
24708	1.800733	-4.937901	8.257162	0.000737	0.003434	-0.015480	-0.202459	1.020438	-0.961964	-0.859355	0.275495	-0.029750	0.429798
24709	1.796048	-4.945269	8.261889	0.002442	-0.001951	-0.012856	-0.204346	1.020188	-0.961540	-0.859276	0.275543	-0.029649	0.429933
24710	1.805525	-4.930528	8.286141	0.002416	0.003340	-0.011057	-0.204080	1.021478	-0.962321	-0.859129	0.275509	-0.029687	0.430246
24711	1.814644	-4.908518	8.242924	-0.000425	-0.018063	-0.009437	-0.203265	1.019292	-0.960763	-0.859072	0.275744	-0.029353	0.430231
24712	1.835320	-4.959115	8.330605	-0.004983	-0.003984	-0.004945	-0.203264	1.019002	-0.960499	-0.858946	0.275896	-0.029360	0.430385
24713	1.825094	-4.944742	8.253147	0.003911	-0.002243	-0.000482	-0.202590	1.018510	-0.958338	-0.858981	0.275916	-0.029311	0.430306
24714	1.834959	-4.949416	8.277558	0.007122	0.007112	-0.018096	-0.202866	1.020816	-0.959489	-0.858786	0.275771	-0.029341	0.430786
24715	1.861251	-4.939234	8.225327	0.006059	0.001639	-0.012835	-0.203674	1.020554	-0.959625	-0.858723	0.275732	-0.029272	0.430941
24716	1.839923	-4.959039	8.253710	-0.004338	0.007234	-0.026972	-0.203403	1.020292	-0.960865	-0.858386	0.275788	-0.029355	0.431571
24717	1.844986	-4.968657	8.261160	0.011758	0.005504	-0.023397	-0.204478	1.019487	-0.961834	-0.858260	0.275626	-0.029245	0.431931
24718	1.820733	-4.969099	8.253197	0.004355	0.012333	-0.014531	-0.202996	1.019438	-0.961171	-0.858063	0.275481	-0.029416	0.432403
24719	1.835401	-4.976116	8.248885	0.011949	0.010992	-0.029548	-0.204615	1.020071	-0.962360	-0.857881	0.275276	-0.029367	0.432898
24720	1.776919	-4.955324	8.280636	0.006239	0.000033	-0.019900	-0.204612	1.019207	-0.961842	-0.857640	0.275207	-0.029291	0.433426
24721	1.815520	-4.954629	8.228854	0.018707	0.001785	-0.014552	-0.205961	1.019392	-0.962366	-0.857629	0.274958	-0.029111	0.433616
24722	1.819569	-4.910855	8.252722	0.011110	0.013753	0.002295	-0.206224	1.017578	-0.963515	-0.857588	0.274673	-0.029357	0.433862
24723	1.786247	-4.930874	8.319256	0.013979	-0.005541	-0.007538	-0.207306	1.018751	-0.964010	-0.857617	0.274565	-0.029133	0.433889
24724	1.794588	-4.867606	8.290146	0.027761	-0.016617	0.013649	-0.206763	1.017628	-0.965145	-0.857778	0.274250	-0.028779	0.433792
24725	1.884770	-4.890244	8.307528	0.013478	-0.021933	0.008246	-0.205953	1.017325	-0.965164	-0.857951	0.274283	-0.028365	0.433457
24726	1.881837	-4.870880	8.268775	0.009091	-0.007703	0.006556	-0.205146	1.017550	-0.963392	-0.857939	0.274215	-0.028289	0.433527
24727	1.915894	-4.875116	8.281889	0.012903	-0.007472	-0.001395	-0.205814	1.015590	-0.963993	-0.858016	0.274139	-0.028071	0.433438
24728	1.921412	-4.909004	8.279906	0.002492	-0.000119	-0.014641	-0.205680	1.016533	-0.968061	-0.857778	0.274131	-0.028068	0.433914
24729	1.935328	-4.884479	8.236816	0.004649	0.016163	-0.025142	-0.206888	1.014858	-0.968101	-0.857588	0.274009	-0.028193	0.434357
24730	1.911556	-4.899471	8.289162	0.001070	0.010842	-0.026951	-0.206081	1.015123	-0.968102	-0.857205	0.273935	-0.028338	0.435151
24731	1.843663	-4.898276	8.287069	0.019362	0.013031	-0.037474	-0.205945	1.014508	-0.966212	-0.856989	0.273597	-0.028213	0.435797
24732	1.804356	-4.867426	8.314518	0.014806	0.010339	-0.002136	-0.207021	1.013835	-0.966767	-0.856871	0.273276	-0.028380	0.436219
24733	1.796405	-4.831153	8.328444	0.007319	-0.005922	0.005693	-0.206080	1.014464	-0.964163	-0.856978	0.273281	-0.028274	0.436013
24734	1.798234	-4.804418	8.309040	0.007224	-0.011323	0.008310	-0.205948	1.015622	-0.965220	-0.856929	0.273274	-0.028189	0.436119
24735	1.846611	-4.917639	8.330638	0.018125	0.000372	0.006644	-0.206079	1.014158	-0.963218	-0.857100	0.273036	-0.028104	0.435937
24736	1.938959	-4.821292	8.250895	0.015168	0.017768	-0.014494	-0.205536	1.013388	-0.967345	-0.856880	0.272652	-0.028323	0.436596
24737	1.982065	-4.796234	8.244806	-0.021967	0.028697	-0.037537	-0.205811	1.015104	-0.967559	-0.856428	0.272881	-0.028825	0.437305
24738	1.934417	-4.821364	8.347050	-0.021672	0.043141	-0.046275	-0.206346	1.013668	-0.966371	-0.855698	0.272923	-0.029635	0.438653
24739	1.912299	-4.923726	8.371217	0.013003	0.043866	-0.063835	-0.204729	1.013928	-0.966928	-0.855194	0.272436	-0.029943	0.439915
24740	1.838721	-4.881363	8.363825	0.034399	0.030575	-0.058534	-0.206878	1.011428	-0.967257	-0.854633	0.271632	-0.029997	0.441495
24741	1.741394	-4.861279	8.370316	0.050049	0.018684	-0.039975	-0.207411	1.009497	-0.969225	-0.854554	0.270716	-0.029681	0.442232
24742	1.707116	-4.849767	8.333067	0.057884	0.005272	0.001524	-0.209573	1.011269	-0.969961	-0.854623	0.269696	-0.029443	0.442737
24743	1.730535	-4.812930	8.307027	0.063621	-0.014673	0.019089	-0.206735	1.009326	-0.974836	-0.855159	0.268804	-0.028763	0.442289
24744	1.772800	-4.751475	8.264527	0.044398	-0.023984	0.029568	-0.206193	1.008633	-0.976094	-0.855486	0.268261	-0.028254	0.442020
24745	1.776931	-4.712555	8.283620	0.007941	-0.015858	0.048068	-0.205111	1.007630	-0.976822	-0.855978	0.268314	-0.028204	0.441037
24746	1.816709	-4.755527	8.328497	-0.015333	-0.014162	0.043578	-0.205913	1.005064	-0.975667	-0.856107	0.268699	-0.028462	0.440536
24747	1.854077	-4.803401	8.346856	-0.020409	-0.005050	0.033004	-0.206453	1.005357	-0.975515	-0.856307	0.269149	-0.028766	0.439852
24748	1.851207	-4.779174	8.358623	-0.017766	0.004606	0.003015	-0.205513	1.006226	-0.970991	-0.856030	0.269431	-0.029165	0.440191
24749	1.864231	-4.827494	8.340128	-0.019208	0.010234	-0.009331	-0.204437	1.006778	-0.971396	-0.855854	0.269752	-0.029491	0.440315
24750	1.785174	-4.751242	8.346756	-0.020774	0.010436	-0.018161	-0.205786	1.007081	-0.970824	-0.855380	0.270046	-0.029896	0.441028
24751	1.797013	-4.736460	8.351822	-0.026356	0.006681	-0.012018	-0.204983	1.009551	-0.974030	-0.855145	0.270517	-0.030210	0.441175
24752	1.803214	-4.801894	8.366950	-0.021168	-0.004097	-0.005881	-0.206197	1.009541	-0.972378	-0.854799	0.270939	-0.030428	0.441571
24753	1.852483	-4.842270	8.363953	-0.020867	-0.000273	-0.016473	-0.205658	1.010008	-0.974690	-0.854558	0.271378	-0.030550	0.441759
24754	1.909860	-4.802386	8.365412	0.010028	0.014433	-0.025138	-0.204851	1.010539	-0.973863	-0.854194	0.271115	-0.030708	0.442613
24755	1.854684	-4.827662	8.385575	0.006618	0.003952	-0.034043	-0.205793	1.010179	-0.975775	-0.853943	0.271056	-0.030561	0.443143
24756	1.813686	-4.850264	8.307453	0.028934	0.003958	-0.026889	-0.205384	1.007951	-0.972029	-0.853642	0.270561	-0.030381	0.444037
24757	1.861998	-4.846962	8.277615	0.018895	0.014370	-0.019791	-0.205922	1.007809	-0.971481	-0.853577	0.270194	-0.030380	0.444386
24758	1.793176	-4.792370	8.318423	-0.002842	0.005207	-0.016370	-0.206464	1.008655	-0.970628	-0.853174	0.270223	-0.030572	0.445127
24759	1.813135	-4.828428	8.271161	-0.003571	0.010666	-0.021643	-0.207005	1.008951	-0.970612	-0.852973	0.270273	-0.030700	0.445473
24760	1.808451	-4.823649	8.352831	-0.020709	-0.007212	-0.023581	-0.207544	1.008938	-0.969514	-0.852441	0.270724	-0.030786	0.446212
24761	1.834588	-4.798899	8.343817	-0.008504	0.010235	-0.005756	-0.208358	1.010705	-0.971359	-0.852355	0.270850	-0.031038	0.446282
24762	1.842266	-4.823039	8.320161	-0.010634	-0.011338	0.002940	-0.209431	1.009038	-0.971947	-0.852114	0.271149	-0.031109	0.446556
24763	1.854539	-4.827670	8.339831	0.005470	-0.000665	0.008360	-0.208357	1.010585	-0.972319	-0.852236	0.271126	-0.031126	0.446335
24764	1.929385	-4.819032	8.303546	-0.003237	0.001307	-0.002279	-0.209025	1.008922	-0.973457	-0.851973	0.271188	-0.031323	0.446785
24765	1.929567	-4.831170	8.284384	-0.012598	0.005265	-0.021732	-0.208618	1.007915	-0.973358	-0.851724	0.271442	-0.031434	0.447099
24766	1.948702	-4.825972	8.236785	-0.016881	0.026674	-0.026032	-0.208355	1.009689	-0.970436	-0.851135	0.271523	-0.032070	0.448125
24767	1.928833	-4.802056	8.235995	-0.032098	0.030109	-0.062302	-0.208359	1.011077	-0.969026	-0.850397	0.271917	-0.032553	0.449251
24768	1.972459	-4.810981	8.179625	-0.066825	0.049582	-0.106498	-0.209032	1.010689	-0.969986	-0.848834	0.272694	-0.033565	0.451656
24769	1.972208	-4.791559	8.222803	-0.104980	0.076327	-0.122362	-0.210382	1.011225	-0.967222	-0.847112	0.273949	-0.035155	0.454002
24770	1.976456	-4.869159	8.310184	-0.117811	0.083923	-0.146223	-0.212820	1.014789	-0.965303	-0.844856	0.275299	-0.036998	0.457230
24771	1.839242	-4.910488	8.344802	-0.100559	0.091280	-0.150511	-0.212957	1.015123	-0.961194	-0.842865	0.276354	-0.038641	0.460125
24772	1.815639	-4.940047	8.358745	-0.078416	0.075200	-0.139930	-0.214172	1.015577	-0.961165	-0.840869	0.277104	-0.040007	0.463198
24773	1.801816	-4.979143	8.339356	-0.057019	0.071646	-0.132808	-0.215794	1.016353	-0.956205	-0.839276	0.277580	-0.041017	0.465707
24774	1.743064	-4.948648	8.346952	-0.039850	0.055085	-0.104558	-0.217142	1.016216	-0.955102	-0.837752	0.277828	-0.041923	0.468215
24775	1.684475	-4.927863	8.344998	-0.012141	0.043683	-0.065632	-0.217679	1.015655	-0.954840	-0.837052	0.277742	-0.042426	0.469472
24776	1.727755	-4.927089	8.240396	-0.005828	0.012811	-0.037527	-0.218753	1.014458	-0.957324	-0.836417	0.277761	-0.042652	0.470570
24777	1.762329	-4.950732	8.294598	-0.006566	-0.003806	-0.012889	-0.219832	1.014631	-0.957579	-0.836284	0.277976	-0.042606	0.470684
24778	1.878952	-4.972898	8.245382	0.007914	0.003477	-0.014589	-0.219022	1.014345	-0.958281	-0.835955	0.277835	-0.042670	0.471346
24779	1.916801	-4.928514	8.231765	-0.011705	0.001713	-0.021744	-0.218488	1.016358	-0.959860	-0.835704	0.278091	-0.042713	0.471634
24780	1.916811	-4.923655	8.265431	-0.004358	0.003684	-0.027014	-0.219830	1.014060	-0.957461	-0.835179	0.278163	-0.042833	0.472512
24781	1.940853	-4.918366	8.237242	-0.018341	0.022543	-0.039319	-0.220909	1.014069	-0.956766	-0.834706	0.278348	-0.043184	0.473205
24782	1.898103	-4.955553	8.279542	0.001532	0.018350	-0.042810	-0.220641	1.014593	-0.955113	-0.834023	0.278193	-0.043421	0.474477
24783	1.873105	-4.924451	8.235209	0.008046	0.013287	-0.051657	-0.221454	1.016085	-0.957377	-0.833588	0.278033	-0.043297	0.475347
24784	1.892586	-4.928953	8.235840	-0.003810	0.020126	-0.044582	-0.221452	1.015382	-0.957673	-0.832876	0.277953	-0.043591	0.476612
24785	1.916919	-4.938226	8.207768	-0.005308	0.023932	-0.055176	-0.221450	1.014795	-0.956872	-0.832321	0.277918	-0.043750	0.477587
24786	1.878525	-4.946198	8.278871	-0.000048	0.004374	-0.053509	-0.223879	1.015387	-0.955459	-0.831532	0.277931	-0.043709	0.478955
