# Supplementary material for: Identification of Haptic Based Guiding Using Hard Reins
Source: PLoS One. 2015 Jul 22;10(7):e0132020. doi: 10.1371/journal.pone.0132020 (PMC4511788; doi:10.1371/journal.pone.0132020)
Supplement: S9 File — (ZIP) [file pone.0132020.s009.zip › Exp2_MotionData2/Subject11/path1/T8/fc8.txt]

// Start Time: 0
// Sample rate: 25.0Hz
// Scenario: 4.9
// Firmware Version: 2.6.1
Counter	Acc_X	Acc_Y	Acc_Z	Gyr_X	Gyr_Y	Gyr_Z	Mag_X	Mag_Y	Mag_Z	Quat_w	Quat_x	Quat_y	Quat_z
27851	8.955217	-1.640556	3.604119	-0.549098	-0.017585	-0.018521	-0.831986	-0.113724	-0.257557	0.722613	0.217848	-0.521263	0.398318
27852	8.981840	-1.621390	3.603870	-0.532715	-0.015929	-0.010370	-0.831276	-0.114713	-0.257151	0.727203	0.211974	-0.523772	0.389752
27853	8.967456	-1.669860	3.568184	-0.567113	-0.003226	-0.002896	-0.832263	-0.115134	-0.257007	0.731662	0.205014	-0.526545	0.381300
27854	8.869403	-1.645725	3.464140	-0.563654	-0.032041	-0.007114	-0.831983	-0.114717	-0.255317	0.735972	0.198720	-0.529401	0.372278
27855	8.976586	-1.703434	3.619291	-0.536354	-0.017702	-0.012184	-0.831139	-0.114300	-0.254194	0.740008	0.192365	-0.531978	0.363845
27856	9.015405	-1.650511	3.618648	-0.552715	-0.013949	-0.019460	-0.831133	-0.115709	-0.254490	0.744343	0.186175	-0.534290	0.354721
27857	8.984591	-1.636225	3.553287	-0.543444	0.009336	-0.008881	-0.832830	-0.114572	-0.256012	0.748461	0.179435	-0.536390	0.346260
27858	8.953040	-1.657701	3.565651	-0.534325	0.014693	-0.008817	-0.830995	-0.114860	-0.255608	0.752746	0.173155	-0.538041	0.337495
27859	8.977182	-1.631194	3.577405	-0.537953	0.014682	-0.005313	-0.830854	-0.114718	-0.255888	0.756667	0.166372	-0.539897	0.329070
27860	8.981953	-1.626330	3.587010	-0.554205	0.028226	-0.000277	-0.832123	-0.115139	-0.255461	0.760895	0.159566	-0.541359	0.320170
27861	8.957876	-1.665012	3.560893	-0.563389	0.014832	-0.009157	-0.831558	-0.114710	-0.257852	0.764702	0.152390	-0.543222	0.311316
27862	8.952467	-1.640266	3.647615	-0.566919	0.034668	-0.009322	-0.831843	-0.113862	-0.258262	0.768867	0.145406	-0.544481	0.302060
27863	9.002572	-1.712842	3.687021	-0.548760	0.031864	-0.007324	-0.831421	-0.113437	-0.259386	0.772576	0.138283	-0.545847	0.293352
27864	8.903972	-1.639779	3.676672	-0.564955	0.056228	-0.004135	-0.831700	-0.113996	-0.260515	0.776706	0.131106	-0.546616	0.284166
27865	8.914086	-1.647486	3.613917	-0.557061	0.006606	-0.000196	-0.831136	-0.113715	-0.260797	0.779890	0.123876	-0.548291	0.275324
27866	8.923655	-1.630508	3.633046	-0.558175	-0.023072	-0.005331	-0.832547	-0.113996	-0.259946	0.782908	0.117228	-0.550098	0.265904
27867	8.942603	-1.586703	3.700192	-0.552646	-0.003211	-0.012459	-0.830011	-0.113301	-0.258833	0.785814	0.110228	-0.551720	0.256809
27868	8.942830	-1.615978	3.657023	-0.545311	0.002096	-0.005330	-0.830575	-0.113585	-0.257988	0.788853	0.103620	-0.552912	0.247512
27869	8.962065	-1.645130	3.652489	-0.563588	-0.019487	-0.000103	-0.830293	-0.113015	-0.259953	0.791313	0.096360	-0.554719	0.238379
27870	8.962130	-1.637910	3.647576	-0.540018	-0.021305	-0.010431	-0.830582	-0.112182	-0.256005	0.793881	0.089984	-0.556096	0.228940
27871	8.956658	-1.678567	3.710864	-0.557907	0.010987	0.013922	-0.833410	-0.111045	-0.256814	0.796381	0.082492	-0.557260	0.220077
27872	9.012973	-1.655329	3.618705	-0.552475	0.020207	-0.010822	-0.831996	-0.111328	-0.257672	0.799200	0.075713	-0.557886	0.210499
27873	8.918510	-1.654461	3.662318	-0.561426	0.032690	0.006668	-0.831151	-0.111049	-0.257394	0.801750	0.068131	-0.558547	0.201447
27874	8.933095	-1.676455	3.638379	-0.528777	0.029028	-0.003542	-0.832423	-0.110050	-0.260046	0.804371	0.061595	-0.558796	0.192201
27875	8.974020	-1.664509	3.657522	-0.534167	0.038037	-0.000113	-0.831297	-0.109491	-0.259486	0.806748	0.054487	-0.559100	0.183291
27876	8.923506	-1.649781	3.642927	-0.550592	0.027330	-0.003786	-0.831293	-0.110336	-0.259636	0.809149	0.047594	-0.559309	0.173742
27877	8.877248	-1.675831	3.681942	-0.530655	0.023687	-0.010622	-0.832138	-0.110186	-0.262018	0.811176	0.040700	-0.559673	0.164629
27878	8.922887	-1.663823	3.715577	-0.545120	0.034541	-0.007310	-0.831435	-0.109621	-0.262721	0.813434	0.033901	-0.559588	0.155039
27879	8.976863	-1.621237	3.623206	-0.545016	0.056273	-0.018037	-0.830448	-0.109057	-0.263566	0.815630	0.026745	-0.559311	0.145616
27880	8.811742	-1.759988	3.685386	-0.554214	0.023676	0.001463	-0.833550	-0.109611	-0.264392	0.817508	0.019721	-0.559277	0.136019
27881	8.898196	-1.779579	3.731400	-0.559892	0.000494	-0.021448	-0.832145	-0.107918	-0.265932	0.818854	0.012507	-0.559795	0.126302
27882	8.938005	-1.654736	3.638130	-0.547294	-0.013905	-0.028261	-0.831294	-0.109049	-0.265247	0.820146	0.006027	-0.560189	0.116242
27883	8.928051	-1.644734	3.681527	-0.564507	-0.007558	-0.024081	-0.830592	-0.108348	-0.264683	0.821165	-0.001211	-0.560686	0.106384
27884	8.918343	-1.678567	3.672252	-0.541727	-0.008763	-0.002582	-0.832001	-0.108624	-0.265659	0.822218	-0.007898	-0.560829	0.096775
27885	8.890713	-1.684315	3.498372	-0.549253	-0.046405	-0.020129	-0.833130	-0.108909	-0.263825	0.822553	-0.014851	-0.561779	0.087125
27886	9.000112	-1.715212	3.691883	-0.553586	-0.008562	-0.017749	-0.833124	-0.110318	-0.263840	0.823399	-0.021549	-0.561788	0.077099
27887	8.951383	-1.707262	3.754686	-0.542606	0.002125	-0.010621	-0.833692	-0.109612	-0.263828	0.824032	-0.028577	-0.561765	0.067636
27888	8.923225	-1.673795	3.667360	-0.554404	0.004017	-0.014307	-0.831715	-0.110042	-0.263145	0.824772	-0.035336	-0.561410	0.057629
27889	8.906369	-1.673719	3.662549	-0.528931	0.001955	0.001039	-0.834538	-0.109893	-0.263543	0.825170	-0.042260	-0.561211	0.048488
27890	8.928071	-1.668992	3.667300	-0.545248	0.009268	-0.001845	-0.833267	-0.109894	-0.264116	0.825728	-0.048999	-0.560598	0.038767
27891	8.928034	-1.678658	3.667408	-0.552431	0.023734	-0.003789	-0.833267	-0.109750	-0.264958	0.826125	-0.056261	-0.559908	0.029244
27892	8.906276	-1.688188	3.667543	-0.547072	0.009305	-0.005413	-0.834679	-0.109320	-0.266349	0.826445	-0.062976	-0.559147	0.019434
27893	8.898744	-1.666088	3.715635	-0.553445	0.002013	0.006942	-0.833691	-0.109466	-0.265373	0.826359	-0.070344	-0.558642	0.010087
27894	8.922495	-1.697443	3.749783	-0.567100	0.000325	0.001484	-0.833131	-0.108767	-0.264246	0.826307	-0.077443	-0.557871	0.000172
27895	8.961775	-1.657015	3.684036	-0.548709	0.034452	0.005044	-0.833696	-0.108196	-0.265923	0.826354	-0.084688	-0.556671	-0.009213
27896	8.837072	-1.668993	3.575598	-0.554601	-0.041207	0.004533	-0.833128	-0.109186	-0.265375	0.825618	-0.091602	-0.556425	-0.018864
27897	8.952023	-1.746569	3.653635	-0.543707	-0.032089	-0.012193	-0.833697	-0.108486	-0.263394	0.824694	-0.098556	-0.556203	-0.028369
27898	8.938172	-1.620933	3.632920	-0.539208	-0.024705	-0.033403	-0.834825	-0.108622	-0.264090	0.823916	-0.104757	-0.555613	-0.038501
27899	8.942887	-1.640266	3.637962	-0.560102	-0.026424	-0.031870	-0.834537	-0.110748	-0.260740	0.822774	-0.111724	-0.555163	-0.048522
27900	8.962573	-1.679481	3.570714	-0.574562	-0.021927	-0.023218	-0.834542	-0.109336	-0.261428	0.821711	-0.118582	-0.554314	-0.058875
27901	8.921282	-1.688706	3.599869	-0.554612	-0.032020	-0.014087	-0.833980	-0.109347	-0.258620	0.820292	-0.125625	-0.553755	-0.068519
27902	8.957188	-1.746873	3.610136	-0.523598	-0.005024	-0.026276	-0.834251	-0.112026	-0.258084	0.819293	-0.131549	-0.552549	-0.078384
27903	8.954787	-1.654751	3.652606	-0.541758	-0.003182	-0.021182	-0.833269	-0.110619	-0.257936	0.817989	-0.138224	-0.551392	-0.088060
27904	8.972260	-1.601995	3.603666	-0.546259	-0.004184	-0.007062	-0.833688	-0.111748	-0.257241	0.816740	-0.144691	-0.549933	-0.097842
27905	8.952626	-1.637971	3.628258	-0.545308	-0.000638	-0.001774	-0.832282	-0.110624	-0.257100	0.815263	-0.151586	-0.548516	-0.107230
27906	8.967098	-1.659873	3.618817	-0.559776	0.002015	0.011310	-0.832279	-0.111186	-0.257668	0.813845	-0.158418	-0.546722	-0.116852
27907	8.952730	-1.655025	3.606700	-0.545240	0.005605	0.005264	-0.833134	-0.109497	-0.256519	0.812223	-0.165327	-0.545026	-0.126121
27908	8.947903	-1.650146	3.609069	-0.547116	-0.010717	0.017727	-0.833133	-0.109779	-0.256522	0.810494	-0.172008	-0.543298	-0.135425
27909	8.937612	-1.659264	3.686510	-0.549789	0.011108	-0.003677	-0.832854	-0.108934	-0.256515	0.808667	-0.178823	-0.541377	-0.144882
27910	8.986007	-1.715426	3.643576	-0.539849	0.005748	-0.013254	-0.832567	-0.110063	-0.256248	0.806826	-0.184955	-0.539364	-0.154628
27911	8.889492	-1.659082	3.667241	-0.554287	0.016515	-0.002002	-0.833129	-0.110193	-0.259058	0.804823	-0.191786	-0.537171	-0.164093
27912	8.919054	-1.659752	3.589883	-0.552599	-0.016084	0.015920	-0.833407	-0.111322	-0.258223	0.802561	-0.198456	-0.535211	-0.173378
27913	8.977106	-1.606890	3.598881	-0.560067	-0.026514	-0.021240	-0.833415	-0.109635	-0.257081	0.799775	-0.205252	-0.533611	-0.183006
27914	8.947937	-1.591994	3.632584	-0.553617	-0.008497	-0.024819	-0.832005	-0.109357	-0.256948	0.797212	-0.211413	-0.531538	-0.192938
27915	8.967229	-1.645434	3.608990	-0.563569	-0.004860	-0.023190	-0.831578	-0.110489	-0.255838	0.794401	-0.218091	-0.529420	-0.202678
27916	8.976999	-1.713467	3.561408	-0.540123	-0.031938	-0.029831	-0.832566	-0.111059	-0.253165	0.791390	-0.224015	-0.527646	-0.212387
27917	8.981632	-1.592131	3.644623	-0.548146	-0.003089	-0.027436	-0.832569	-0.110068	-0.254561	0.788421	-0.230318	-0.525420	-0.221991
27918	8.964291	-1.654690	3.671924	-0.539878	0.007621	-0.021226	-0.831438	-0.110638	-0.253451	0.785637	-0.236092	-0.522838	-0.231679
27919	9.000960	-1.631056	3.623283	-0.543519	0.002176	-0.014145	-0.832003	-0.110350	-0.254849	0.782588	-0.242363	-0.520326	-0.240993
27920	8.952730	-1.650177	3.609063	-0.532566	0.007491	-0.010522	-0.831863	-0.110358	-0.252741	0.779666	-0.248066	-0.517589	-0.250372
27921	8.952953	-1.630965	3.589517	-0.550750	0.005794	-0.012490	-0.832843	-0.112041	-0.254298	0.776412	-0.254373	-0.514820	-0.259691
27922	8.967286	-1.650329	3.599379	-0.541637	0.007504	-0.007087	-0.830869	-0.111480	-0.254870	0.773241	-0.260180	-0.511880	-0.269041
27923	8.952656	-1.659813	3.614003	-0.535356	-0.005142	-0.006940	-0.832841	-0.112179	-0.255284	0.769773	-0.266286	-0.509178	-0.277992
27924	8.962158	-1.650054	3.638046	-0.545333	0.002178	-0.014177	-0.831438	-0.110638	-0.253591	0.766270	-0.272031	-0.506200	-0.287386
27925	8.992776	-1.676302	3.722872	-0.536067	0.032752	-0.012488	-0.831718	-0.110916	-0.254576	0.762946	-0.277791	-0.502788	-0.296565
27926	9.015741	-1.621694	3.589329	-0.534166	0.043548	-0.010745	-0.831147	-0.111894	-0.257544	0.759724	-0.283082	-0.499084	-0.305939
27927	8.909755	-1.626041	3.560523	-0.567184	-0.010374	-0.009936	-0.831999	-0.110766	-0.256963	0.755597	-0.289519	-0.495969	-0.315065
27928	8.952973	-1.645526	3.580014	-0.559980	-0.013904	-0.021325	-0.831154	-0.110489	-0.256264	0.751364	-0.295364	-0.492900	-0.324441
27929	8.991567	-1.582723	3.613091	-0.543531	0.004027	-0.019459	-0.832840	-0.112175	-0.256549	0.747241	-0.301162	-0.489619	-0.333475
27930	8.962763	-1.560851	3.603220	-0.538082	0.003999	-0.019398	-0.830867	-0.111905	-0.254312	0.743108	-0.306495	-0.486275	-0.342619
27931	8.996526	-1.607103	3.584359	-0.556306	-0.012218	-0.009779	-0.830861	-0.113313	-0.254608	0.738609	-0.312591	-0.482939	-0.351445
27932	9.003748	-1.602285	3.589129	-0.549042	-0.010417	-0.013241	-0.831571	-0.112754	-0.252628	0.734096	-0.318157	-0.479563	-0.360416
27933	8.947865	-1.630721	3.623351	-0.542479	0.017385	-0.003621	-0.832135	-0.112607	-0.254309	0.729810	-0.323797	-0.475700	-0.369112
27934	9.001034	-1.592329	3.632517	-0.552512	0.009283	0.001634	-0.832699	-0.112318	-0.255849	0.725360	-0.329323	-0.471780	-0.377919
27935	8.957629	-1.601782	3.623015	-0.559756	0.014759	-0.002917	-0.831996	-0.112043	-0.254305	0.720740	-0.335136	-0.467673	-0.386652
27936	8.953100	-1.572904	3.598534	-0.548759	0.029100	-0.000218	-0.831290	-0.112043	-0.254873	0.716276	-0.340343	-0.463376	-0.395473
27937	8.967414	-1.601950	3.606088	-0.572401	0.027459	-0.005794	-0.831012	-0.110630	-0.256266	0.711459	-0.346103	-0.458855	-0.404340
27938	8.947919	-1.606524	3.627913	-0.559680	0.025545	-0.000331	-0.831150	-0.111334	-0.256273	0.706672	-0.351391	-0.454389	-0.413121
27939	8.923431	-1.659417	3.647868	-0.537907	0.025523	-0.009820	-0.831715	-0.111047	-0.257531	0.701844	-0.356531	-0.450057	-0.421603
27940	8.963841	-1.664021	3.725190	-0.543228	0.045316	-0.003807	-0.831994	-0.111607	-0.258519	0.697119	-0.361287	-0.445347	-0.430305
27941	9.024981	-1.592328	3.656649	-0.559439	0.074335	-0.014766	-0.831851	-0.111743	-0.260068	0.692335	-0.366155	-0.440040	-0.439282
27942	8.875648	-1.640114	3.594555	-0.548961	-0.010628	0.007961	-0.832133	-0.111599	-0.260767	0.686977	-0.371484	-0.435839	-0.447334
27943	8.933366	-1.654858	3.613974	-0.547303	-0.026695	-0.008720	-0.831006	-0.111179	-0.260772	0.681253	-0.377018	-0.431854	-0.455252
27944	8.919575	-1.572905	3.564749	-0.563592	-0.013968	-0.012518	-0.831852	-0.111318	-0.260626	0.675373	-0.382289	-0.427599	-0.463558
27945	8.926031	-1.635342	3.635514	-0.559903	-0.008648	-0.005440	-0.831854	-0.111180	-0.259781	0.669549	-0.387740	-0.423091	-0.471547
27946	9.002935	-1.676775	3.657621	-0.530742	0.001951	0.003692	-0.831857	-0.110476	-0.259492	0.664013	-0.392450	-0.418687	-0.479345
27947	8.961739	-1.681227	3.677057	-0.538054	-0.003394	0.000091	-0.833410	-0.110474	-0.259199	0.658280	-0.397491	-0.414139	-0.486988
27948	8.932955	-1.678765	3.655320	-0.549689	0.023681	0.000668	-0.833552	-0.110332	-0.259196	0.652561	-0.402106	-0.409177	-0.495023
27949	8.966908	-1.601538	3.671328	-0.552434	0.025543	-0.003782	-0.832986	-0.110616	-0.259204	0.646738	-0.406902	-0.404007	-0.502930
27950	8.918601	-1.610901	3.671497	-0.539709	0.027294	-0.005425	-0.832419	-0.110895	-0.260195	0.640881	-0.411188	-0.399034	-0.510850
27951	8.937995	-1.637758	3.647606	-0.554246	0.025564	-0.005582	-0.833832	-0.110609	-0.260463	0.634848	-0.415868	-0.393728	-0.518652
27952	8.942607	-1.644886	3.671844	-0.556089	0.025636	-0.012683	-0.833697	-0.108914	-0.261852	0.628579	-0.420204	-0.388557	-0.526631
27953	8.904121	-1.620506	3.666791	-0.563396	0.020278	-0.014509	-0.834119	-0.108764	-0.264378	0.622156	-0.424854	-0.383166	-0.534421
27954	8.908517	-1.625035	3.719996	-0.559732	0.025649	-0.012732	-0.833409	-0.109611	-0.264252	0.615665	-0.429110	-0.377844	-0.542269
27955	8.955814	-1.692426	3.812509	-0.555928	0.054462	-0.012868	-0.832990	-0.108626	-0.264245	0.609406	-0.433173	-0.371965	-0.550116
27956	8.944720	-1.644657	3.710501	-0.546865	0.054504	-0.021600	-0.833118	-0.111297	-0.266241	0.602960	-0.436766	-0.366395	-0.558059
27957	8.832242	-1.610780	3.603951	-0.531904	-0.025749	-0.022715	-0.833536	-0.112420	-0.267234	0.596043	-0.441230	-0.361715	-0.564988
27958	8.942653	-1.623106	3.676434	-0.549176	-0.019245	-0.034439	-0.832973	-0.111999	-0.267093	0.588717	-0.445454	-0.357020	-0.572294
27959	8.933006	-1.591537	3.690593	-0.552723	-0.010323	-0.023034	-0.832693	-0.111721	-0.265967	0.581561	-0.449855	-0.351808	-0.579352
27960	8.925616	-1.610763	3.700483	-0.547328	-0.030350	-0.003390	-0.832407	-0.112853	-0.264857	0.574360	-0.454280	-0.346883	-0.586013
27961	8.933232	-1.611114	3.652148	-0.547347	-0.037603	0.001966	-0.834104	-0.112289	-0.263853	0.567196	-0.458979	-0.341713	-0.592333
27962	8.974000	-1.630553	3.676475	-0.545581	-0.048469	0.007366	-0.834947	-0.113706	-0.260908	0.559853	-0.463548	-0.336824	-0.598529
27963	8.909320	-1.572356	3.642082	-0.547146	-0.005185	0.003539	-0.834102	-0.113285	-0.260910	0.552778	-0.467734	-0.331175	-0.604966
27964	8.942531	-1.635128	3.686234	-0.567126	-0.008758	0.010401	-0.833258	-0.112725	-0.260349	0.545380	-0.471957	-0.325460	-0.611468
27965	8.956927	-1.627878	3.700632	-0.557105	-0.005233	0.014038	-0.834104	-0.113290	-0.259223	0.538189	-0.476182	-0.319486	-0.617683
27966	8.928572	-1.567583	3.651669	-0.541582	0.010960	0.008817	-0.835520	-0.112160	-0.259200	0.530982	-0.479744	-0.313797	-0.624047
27967	8.962323	-1.572615	3.654096	-0.542507	0.012843	0.000839	-0.834670	-0.113008	-0.258934	0.523739	-0.483367	-0.307837	-0.630310
27968	8.908911	-1.620506	3.671617	-0.514298	0.027236	-0.012207	-0.832556	-0.112025	-0.259362	0.516486	-0.486179	-0.302441	-0.636712
27969	8.874146	-1.609803	3.802031	-0.565056	0.041773	-0.000517	-0.833688	-0.111172	-0.261032	0.509048	-0.489513	-0.295805	-0.643231
27970	8.922287	-1.663335	3.792898	-0.559730	0.027456	-0.013633	-0.833402	-0.111731	-0.262587	0.501184	-0.492648	-0.289755	-0.649734
27971	8.882079	-1.591019	3.722069	-0.548841	0.027437	-0.017040	-0.832267	-0.112574	-0.264152	0.493465	-0.495754	-0.283536	-0.655994
27972	8.875067	-1.644490	3.667097	-0.546295	-0.016009	0.003598	-0.831983	-0.113424	-0.262897	0.485567	-0.499281	-0.277837	-0.661627
27973	8.933026	-1.625492	3.671640	-0.527376	-0.023011	-0.027971	-0.830854	-0.113287	-0.262623	0.477498	-0.502641	-0.272421	-0.667184
27974	8.935212	-1.576838	3.724256	-0.547221	0.002313	-0.028354	-0.832118	-0.114693	-0.262628	0.469130	-0.505616	-0.266777	-0.673127
27975	8.923511	-1.579484	3.675972	-0.556383	-0.013893	-0.024824	-0.832263	-0.113847	-0.262618	0.460733	-0.509000	-0.260766	-0.678709
27976	8.915087	-1.592543	3.511813	-0.554595	-0.032062	-0.008764	-0.830703	-0.115683	-0.262650	0.452236	-0.512466	-0.255068	-0.683960
27977	8.990741	-1.577204	3.721769	-0.553609	-0.010401	-0.013301	-0.830423	-0.115552	-0.259838	0.443910	-0.515688	-0.248867	-0.689257
27978	8.937308	-1.600837	3.753518	-0.575276	0.006741	-0.005713	-0.830139	-0.115830	-0.260968	0.435303	-0.518672	-0.242431	-0.694779
27979	8.944925	-1.620582	3.695734	-0.543462	0.009310	-0.007124	-0.829578	-0.115415	-0.259140	0.427143	-0.521409	-0.236053	-0.699972
27980	8.903933	-1.610657	3.695678	-0.549837	0.006633	-0.007190	-0.831272	-0.115127	-0.259827	0.418651	-0.524018	-0.229917	-0.705177
27981	8.952371	-1.601401	3.678595	-0.542509	0.012848	-0.000053	-0.829716	-0.115691	-0.260829	0.410503	-0.526581	-0.223375	-0.710143
27982	8.961946	-1.557764	3.709508	-0.548875	0.016532	-0.005452	-0.830148	-0.113861	-0.259822	0.401970	-0.528905	-0.217089	-0.715229
27983	8.913511	-1.605808	3.707693	-0.530791	-0.001630	0.000163	-0.830146	-0.114424	-0.260110	0.393779	-0.531431	-0.210760	-0.719791
27984	8.898768	-1.610352	3.739177	-0.556041	0.030955	-0.003876	-0.829019	-0.113864	-0.259831	0.385137	-0.533463	-0.204183	-0.724843
27985	9.009879	-1.567491	3.748215	-0.561469	0.045557	-0.019925	-0.829582	-0.114284	-0.260112	0.376417	-0.535309	-0.197190	-0.729980
27986	8.858005	-1.653944	3.684140	-0.535409	-0.012364	-0.006919	-0.830140	-0.115403	-0.262370	0.367669	-0.537651	-0.191211	-0.734295
27987	8.932429	-1.683187	3.720613	-0.527266	-0.015984	-0.008561	-0.830420	-0.115682	-0.262933	0.359141	-0.540035	-0.184995	-0.738347
27988	8.947645	-1.579636	3.675942	-0.552736	-0.008454	-0.030118	-0.830135	-0.116818	-0.260697	0.349775	-0.542213	-0.178932	-0.742729
27989	8.933154	-1.552870	3.690161	-0.539107	-0.003967	-0.035294	-0.830133	-0.117385	-0.259578	0.340672	-0.544252	-0.172691	-0.746934
27990	8.933437	-1.587039	3.637381	-0.559997	-0.015740	-0.017775	-0.828723	-0.117107	-0.259586	0.331283	-0.546474	-0.166382	-0.750956
27991	8.962025	-1.606311	3.676220	-0.545463	-0.013990	-0.019383	-0.831268	-0.116116	-0.259134	0.322221	-0.548607	-0.159888	-0.754745
27992	8.937705	-1.654492	3.676790	-0.545309	0.003928	-0.008887	-0.829857	-0.116548	-0.257322	0.313094	-0.550309	-0.153529	-0.758657
27993	8.942359	-1.586505	3.731603	-0.560716	0.013929	-0.010891	-0.830140	-0.116407	-0.257177	0.303993	-0.551984	-0.146480	-0.762526
27994	8.918617	-1.557582	3.695066	-0.559765	0.016563	-0.003818	-0.830280	-0.116403	-0.258301	0.294730	-0.553442	-0.139724	-0.766364
27995	8.932930	-1.581779	3.704983	-0.563390	0.014731	0.001458	-0.829008	-0.116685	-0.259017	0.285706	-0.554990	-0.132445	-0.769946
27996	8.942941	-1.577280	3.661423	-0.534313	0.017330	-0.001752	-0.829011	-0.115695	-0.259991	0.276673	-0.556141	-0.126016	-0.773486
27997	8.923447	-1.601249	3.673799	-0.543437	0.009245	-0.000047	-0.829011	-0.115551	-0.261115	0.267758	-0.557499	-0.119050	-0.776742
27998	8.937543	-1.598604	3.724495	-0.545191	0.027378	-0.011679	-0.829015	-0.114852	-0.259420	0.258393	-0.558378	-0.112476	-0.780254
27999	8.966615	-1.560089	3.728859	-0.552402	0.038237	-0.012704	-0.829714	-0.116256	-0.260554	0.249176	-0.559141	-0.105322	-0.783696
28000	8.855534	-1.644186	3.696117	-0.531550	0.018139	0.005324	-0.830563	-0.115544	-0.262087	0.240137	-0.559979	-0.098786	-0.786765
28001	8.896648	-1.666332	3.674561	-0.543580	-0.015988	0.000092	-0.831126	-0.115970	-0.260821	0.231047	-0.561422	-0.091855	-0.789294
28002	8.942894	-1.579667	3.666283	-0.554507	-0.014061	-0.007104	-0.830560	-0.116251	-0.261250	0.221423	-0.562700	-0.085225	-0.791882
28003	8.937689	-1.540543	3.733513	-0.546252	0.005785	-0.014205	-0.829296	-0.114988	-0.260685	0.212052	-0.563626	-0.078291	-0.794500
28004	8.918599	-1.572112	3.690395	-0.559815	0.002051	0.006884	-0.829861	-0.114703	-0.261240	0.202556	-0.564533	-0.071324	-0.796986
28005	8.898878	-1.571655	3.743578	-0.539023	-0.005132	-0.006989	-0.829292	-0.115833	-0.260693	0.193309	-0.565459	-0.064446	-0.799209
28006	8.913083	-1.663640	3.734920	-0.541649	0.009311	-0.008886	-0.831270	-0.115262	-0.261656	0.183716	-0.565999	-0.057901	-0.801587
28007	8.932258	-1.629715	3.768345	-0.538038	0.005660	-0.005276	-0.830141	-0.115265	-0.261384	0.174475	-0.566591	-0.050955	-0.803702
28008	8.915904	-1.576717	3.724280	-0.537947	0.025563	-0.014238	-0.830710	-0.114137	-0.261368	0.164803	-0.566698	-0.044460	-0.806050
28009	8.913342	-1.586277	3.738889	-0.550652	0.025591	-0.010851	-0.831692	-0.115256	-0.263059	0.155305	-0.566846	-0.037289	-0.808193
28010	8.923163	-1.571929	3.724217	-0.556123	0.018347	-0.003789	-0.830002	-0.114556	-0.262784	0.145541	-0.566977	-0.030393	-0.810204
28011	8.913304	-1.586246	3.743721	-0.532465	0.029108	-0.010660	-0.830276	-0.116102	-0.263923	0.136212	-0.566853	-0.023495	-0.812140
28012	8.895641	-1.604909	3.833360	-0.563270	0.043665	-0.011120	-0.831124	-0.115817	-0.264195	0.126219	-0.566426	-0.016486	-0.814222
28013	8.936394	-1.682516	3.831756	-0.554240	0.034637	-0.013615	-0.829859	-0.114406	-0.265877	0.116564	-0.566103	-0.009240	-0.815999
28014	8.874632	-1.581108	3.753381	-0.537782	0.047084	-0.003763	-0.829431	-0.114679	-0.268696	0.106944	-0.565397	-0.002555	-0.817852
28015	8.862605	-1.629548	3.724941	-0.541715	-0.007925	0.003598	-0.832116	-0.113968	-0.268808	0.097683	-0.565584	0.004596	-0.818872
28016	8.940148	-1.528475	3.733375	-0.532696	-0.001423	-0.021078	-0.830698	-0.115236	-0.269817	0.087802	-0.565513	0.010897	-0.819980
28017	8.917977	-1.527972	3.791393	-0.558017	0.020349	-0.025053	-0.830980	-0.115662	-0.268835	0.077856	-0.565108	0.018038	-0.821137
28018	8.893742	-1.559252	3.789358	-0.567135	0.013173	-0.024240	-0.830693	-0.116505	-0.269689	0.067506	-0.564694	0.024890	-0.822158
28019	8.861501	-1.562720	3.588877	-0.554523	-0.014903	-0.014187	-0.830694	-0.116224	-0.269405	0.057773	-0.564694	0.032039	-0.822652
28020	8.944303	-1.566745	3.801456	-0.547148	0.002987	-0.003588	-0.830974	-0.116929	-0.269129	0.047972	-0.564248	0.038770	-0.823298
28021	8.868867	-1.590013	3.869476	-0.556069	0.027296	0.001444	-0.830981	-0.115237	-0.269393	0.038436	-0.563379	0.046155	-0.824012
28022	8.903144	-1.590622	3.806610	-0.537952	0.018214	0.000837	-0.831686	-0.115231	-0.270793	0.028788	-0.562518	0.052786	-0.824596
28023	8.854679	-1.616825	3.819050	-0.556038	0.025412	0.010299	-0.831545	-0.115231	-0.270794	0.019392	-0.561507	0.060254	-0.825047
28024	8.874116	-1.583113	3.818648	-0.548853	0.016428	0.004254	-0.831265	-0.114669	-0.270369	0.009672	-0.560526	0.067088	-0.825359
28025	8.878831	-1.597598	3.826052	-0.557990	0.012956	-0.005564	-0.832243	-0.116349	-0.273050	0.000004	-0.559578	0.074387	-0.825433
28026	8.840290	-1.578021	3.825885	-0.556222	0.005744	-0.006389	-0.831259	-0.115506	-0.273049	-0.009961	-0.558630	0.081202	-0.825372
28027	8.868243	-1.664655	3.913805	-0.556013	0.031731	0.008483	-0.831549	-0.113815	-0.273029	-0.019403	-0.557184	0.088596	-0.825421
28028	8.893517	-1.578463	3.808904	-0.546960	0.030870	0.000654	-0.831264	-0.114237	-0.273458	-0.029185	-0.555659	0.095306	-0.825414
28029	8.787765	-1.561182	3.760525	-0.554483	-0.016013	0.007029	-0.832534	-0.114088	-0.274853	-0.038537	-0.554844	0.102656	-0.824697
28030	8.884078	-1.566456	3.787035	-0.545622	-0.037444	-0.017488	-0.831826	-0.114942	-0.272898	-0.048462	-0.554333	0.109159	-0.823681
28031	8.898322	-1.520295	3.839662	-0.557313	-0.019430	-0.010652	-0.831965	-0.115791	-0.271781	-0.058122	-0.553448	0.116319	-0.822671
28032	8.883947	-1.571198	3.801587	-0.549142	-0.023084	-0.009657	-0.831681	-0.116645	-0.269402	-0.067972	-0.552527	0.122921	-0.821574
28033	8.874670	-1.590836	3.743824	-0.553041	-0.062613	-0.020077	-0.832110	-0.115521	-0.267980	-0.077616	-0.552221	0.129925	-0.819846
28034	8.932515	-1.542655	3.777039	-0.536535	-0.028341	-0.031578	-0.832958	-0.115520	-0.267552	-0.087656	-0.551310	0.136040	-0.818454
28035	8.908585	-1.508730	3.767027	-0.560031	-0.012076	-0.024876	-0.831260	-0.116371	-0.267152	-0.097567	-0.550014	0.142975	-0.817021
28036	8.913070	-1.598177	3.768019	-0.548958	0.014914	-0.026692	-0.831825	-0.116368	-0.267570	-0.107760	-0.548206	0.149226	-0.815837
28037	8.937346	-1.591171	3.753410	-0.563516	0.019637	-0.042808	-0.831255	-0.117352	-0.268709	-0.118062	-0.546269	0.155908	-0.814459
28038	8.903899	-1.520935	3.743005	-0.537987	0.023810	-0.019532	-0.830827	-0.118339	-0.269004	-0.128013	-0.544161	0.161992	-0.813179
28039	8.912910	-1.590775	3.792101	-0.550716	0.016579	-0.010800	-0.828286	-0.118629	-0.268184	-0.137610	-0.542041	0.168771	-0.811647
28040	8.905855	-1.552093	3.786845	-0.567043	0.014751	0.000525	-0.829978	-0.118619	-0.270139	-0.147482	-0.539783	0.175520	-0.809985
28041	8.883219	-1.614240	3.874560	-0.563230	0.034378	0.019009	-0.828844	-0.119176	-0.272825	-0.156755	-0.537074	0.182714	-0.808452
28042	8.961458	-1.547670	3.777056	-0.543200	0.039671	0.022779	-0.828273	-0.120586	-0.273267	-0.166057	-0.534255	0.189192	-0.806972
28043	8.826365	-1.629290	3.729820	-0.554331	-0.009060	0.035297	-0.828143	-0.117909	-0.272958	-0.174763	-0.532060	0.196503	-0.804833
28044	8.897572	-1.677256	3.860746	-0.548964	-0.018061	0.031879	-0.827862	-0.117484	-0.273800	-0.183710	-0.529978	0.203310	-0.802520
28045	8.864545	-1.551605	3.823142	-0.543534	-0.014400	0.023084	-0.827582	-0.117350	-0.271972	-0.192431	-0.527809	0.210271	-0.800109
28046	8.883871	-1.551742	3.820701	-0.548906	-0.005427	0.030048	-0.828574	-0.116504	-0.271393	-0.201408	-0.525391	0.216953	-0.797703
28047	8.905596	-1.610062	3.792326	-0.552700	-0.026919	0.017749	-0.827019	-0.117500	-0.269588	-0.210206	-0.523262	0.223987	-0.794884
28048	8.944493	-1.625080	3.748946	-0.535345	-0.014414	0.021422	-0.826885	-0.116237	-0.268029	-0.219086	-0.520944	0.230336	-0.792189
28049	8.883597	-1.687274	3.790800	-0.564285	0.009203	0.013838	-0.827167	-0.116238	-0.267745	-0.228175	-0.518060	0.237283	-0.789460
28050	8.878766	-1.609666	3.828603	-0.583473	-0.003270	0.008390	-0.826893	-0.114263	-0.268430	-0.237744	-0.515265	0.244143	-0.786367
28051	8.895939	-1.556667	3.818323	-0.549840	0.001980	0.008762	-0.826315	-0.117651	-0.267204	-0.246671	-0.512432	0.250756	-0.783383
28052	8.855135	-1.551743	3.791742	-0.547001	0.023651	0.001578	-0.827593	-0.115818	-0.266613	-0.256034	-0.509279	0.256770	-0.780481
28053	8.903253	-1.522834	3.825185	-0.546958	0.018009	0.028165	-0.825756	-0.116243	-0.267194	-0.264649	-0.505959	0.263367	-0.777563
28054	8.905601	-1.530069	3.830096	-0.552633	0.002164	-0.009845	-0.826185	-0.114975	-0.266896	-0.274060	-0.503036	0.269394	-0.774127
28055	8.869091	-1.561104	3.854655	-0.557825	0.046372	-0.014613	-0.828164	-0.114691	-0.265893	-0.283537	-0.499293	0.275473	-0.770991
28056	8.932098	-1.479288	3.860907	-0.541477	0.052675	-0.021514	-0.825892	-0.117082	-0.269170	-0.293207	-0.495572	0.280853	-0.767828
28057	8.811489	-1.604635	3.792391	-0.556027	0.045544	-0.024332	-0.825897	-0.115810	-0.270141	-0.302735	-0.491749	0.286711	-0.764416
28058	8.847111	-1.628634	3.855438	-0.549800	0.023867	-0.021471	-0.825747	-0.117497	-0.271566	-0.312232	-0.488277	0.292309	-0.760692
28059	8.863813	-1.551011	3.917376	-0.556126	0.031076	-0.018040	-0.825183	-0.117500	-0.271008	-0.321500	-0.484482	0.298213	-0.756957
28060	8.868376	-1.521737	3.965372	-0.535293	0.028354	-0.026624	-0.825749	-0.117217	-0.271001	-0.330863	-0.480929	0.303426	-0.753106
28061	8.829910	-1.531312	3.941366	-0.568005	0.018483	-0.014569	-0.826875	-0.117490	-0.272682	-0.340033	-0.477068	0.309515	-0.748989
28062	8.844541	-1.512131	3.931467	-0.561695	0.002092	0.001535	-0.826880	-0.116651	-0.270846	-0.348966	-0.473422	0.315482	-0.744691
28063	8.769184	-1.608189	3.954387	-0.552399	0.019813	0.028045	-0.825467	-0.117075	-0.271564	-0.357271	-0.469232	0.321620	-0.740769
28064	8.824307	-1.567013	4.023930	-0.542402	0.023367	0.029038	-0.826030	-0.117354	-0.271844	-0.365648	-0.465103	0.327325	-0.736776
28065	8.766234	-1.566526	4.043334	-0.546977	0.014307	0.036105	-0.826030	-0.117354	-0.271844	-0.373660	-0.460834	0.333388	-0.732709
28066	8.640889	-1.505257	4.052483	-0.556025	0.005979	0.063456	-0.826040	-0.115244	-0.270697	-0.381439	-0.456509	0.339648	-0.728521
28067	8.664333	-1.558180	4.115869	-0.559793	-0.016546	0.065314	-0.827457	-0.114117	-0.269690	-0.388844	-0.452256	0.346283	-0.724122
28068	8.586229	-1.716979	4.151576	-0.541841	-0.069132	0.090579	-0.827459	-0.113696	-0.268982	-0.395483	-0.448824	0.353077	-0.719366
28069	8.546386	-2.195723	4.079646	-0.554242	-0.071539	0.161154	-0.829735	-0.110317	-0.266538	-0.400977	-0.444591	0.360815	-0.715101
28070	8.642023	-2.176205	4.204954	-0.547091	-0.073158	0.138263	-0.829751	-0.107515	-0.261728	-0.406841	-0.440736	0.368057	-0.710469
28071	8.438663	-2.339260	4.207046	-0.553541	-0.125030	0.195060	-0.832443	-0.105830	-0.257752	-0.411353	-0.436866	0.376411	-0.705869
28072	8.346904	-2.168951	4.294675	-0.547235	-0.135107	0.209349	-0.834873	-0.099923	-0.252749	-0.415648	-0.433257	0.384695	-0.701095
28073	7.986056	-1.864601	4.289345	-0.536002	-0.175849	0.123002	-0.835449	-0.098391	-0.246822	-0.420538	-0.430652	0.392469	-0.695453
28074	8.870076	-1.635587	4.312187	-0.559402	-0.232573	0.044553	-0.836301	-0.098981	-0.237963	-0.426368	-0.429471	0.400214	-0.688182
28075	9.065204	-1.620033	4.676631	-0.548492	-0.174203	-0.037925	-0.837145	-0.100686	-0.233193	-0.433528	-0.427871	0.406586	-0.680932
28076	8.463962	-1.390084	4.512969	-0.559662	-0.184423	-0.103542	-0.839675	-0.104511	-0.225338	-0.441634	-0.427085	0.412531	-0.672589
28077	9.435298	-1.868357	4.761065	-0.562354	-0.138614	-0.176269	-0.839100	-0.107766	-0.221440	-0.450972	-0.425831	0.417392	-0.664136
28078	8.529363	-1.718429	4.634951	-0.560879	-0.046735	-0.185823	-0.839786	-0.112846	-0.218956	-0.461170	-0.423723	0.421269	-0.655983
28079	7.897155	-1.172995	4.259999	-0.536677	-0.080822	-0.218988	-0.839613	-0.120746	-0.216509	-0.471201	-0.422077	0.424700	-0.647649
28080	8.456670	-0.671008	3.934681	-0.573980	-0.053033	-0.272479	-0.837887	-0.128652	-0.213512	-0.482398	-0.420493	0.427901	-0.638262
28081	8.771524	-0.458132	3.895638	-0.540872	0.013418	-0.260022	-0.836283	-0.140204	-0.215615	-0.493652	-0.417760	0.429914	-0.630046
28082	8.801945	-0.377078	3.747292	-0.542120	0.046717	-0.154945	-0.833998	-0.146413	-0.214573	-0.503751	-0.414030	0.432552	-0.622666
28083	9.009525	-0.594156	3.640697	-0.540570	0.072578	-0.025025	-0.833707	-0.148242	-0.215578	-0.512428	-0.408376	0.435741	-0.617071
28084	9.636636	-0.789303	3.598541	-0.558750	0.160098	0.076948	-0.834271	-0.147664	-0.219646	-0.520608	-0.400931	0.439203	-0.612636
28085	11.166670	-1.654083	4.439806	-0.548014	0.127468	0.105745	-0.834277	-0.145395	-0.224122	-0.528063	-0.393245	0.442850	-0.608598
28086	9.581381	-1.087811	3.732432	-0.553912	0.033549	0.117535	-0.836538	-0.143968	-0.227886	-0.534437	-0.386919	0.447788	-0.603454
28087	8.308982	-1.558892	3.258526	-0.537334	0.000280	0.183983	-0.839519	-0.140156	-0.227823	-0.539589	-0.380081	0.453147	-0.599199
28088	8.802922	-1.691772	2.991125	-0.541331	-0.035164	0.127634	-0.840369	-0.140024	-0.224581	-0.544981	-0.374536	0.458649	-0.593599
28089	9.220956	-2.056492	3.062296	-0.574160	-0.045529	0.099041	-0.841784	-0.139749	-0.221473	-0.550841	-0.368522	0.464218	-0.587594
28090	9.556456	-2.003352	3.394719	-0.556350	-0.081464	0.081837	-0.842076	-0.138066	-0.218781	-0.556311	-0.363683	0.469952	-0.580860
28091	8.784484	-1.693313	3.498614	-0.534608	-0.072432	0.058912	-0.843492	-0.137649	-0.215953	-0.561942	-0.358692	0.474953	-0.574440
28092	8.495872	-1.561398	3.432285	-0.538390	-0.055539	-0.016469	-0.844481	-0.138079	-0.213138	-0.568509	-0.354590	0.479363	-0.566810
28093	8.686133	-1.731965	3.402521	-0.547390	-0.031820	-0.042356	-0.845601	-0.140479	-0.211185	-0.575621	-0.349842	0.483200	-0.559276
28094	8.880232	-1.969634	3.467740	-0.529115	-0.011985	-0.051989	-0.844599	-0.143868	-0.209823	-0.582777	-0.345597	0.486627	-0.551477
28095	8.950693	-2.104265	3.652796	-0.569007	0.004460	-0.056992	-0.843187	-0.144152	-0.209977	-0.590369	-0.340200	0.490047	-0.543675
28096	8.827328	-2.161443	3.660848	-0.552696	-0.013816	-0.039029	-0.845154	-0.146120	-0.210123	-0.597349	-0.335465	0.493706	-0.535623
28097	8.786200	-2.064137	3.720227	-0.532478	0.014691	-0.014197	-0.846276	-0.147807	-0.210413	-0.604148	-0.329835	0.496759	-0.528625
28098	8.778598	-1.871810	3.548942	-0.548538	0.061617	-0.012872	-0.845988	-0.148791	-0.211410	-0.611390	-0.323990	0.499505	-0.521275
28099	8.643768	-1.973037	3.458429	-0.540978	0.095673	0.001125	-0.845977	-0.150468	-0.215647	-0.618705	-0.317133	0.501632	-0.514777
28100	8.449794	-2.196539	3.466015	-0.551322	0.180401	-0.001354	-0.846960	-0.150589	-0.220984	-0.626842	-0.309810	0.502872	-0.508140
28101	8.973061	-2.250377	3.499746	-0.546290	0.283479	-0.038100	-0.845123	-0.149295	-0.230265	-0.636246	-0.301221	0.502326	-0.502121
28102	9.462851	-1.819901	4.035563	-0.551501	0.257422	-0.136066	-0.842280	-0.152091	-0.239035	-0.646267	-0.294342	0.501604	-0.494059
28103	9.582056	-1.297794	4.164896	-0.512263	0.214981	-0.241418	-0.840569	-0.154320	-0.248072	-0.656539	-0.288773	0.500191	-0.485155
28104	9.186157	-1.540067	4.059391	-0.559954	0.101180	-0.191844	-0.839842	-0.157964	-0.254725	-0.665321	-0.283729	0.501050	-0.475179
28105	8.695390	-1.453401	3.897181	-0.552986	0.017723	-0.138253	-0.837718	-0.158514	-0.260232	-0.672597	-0.278361	0.503045	-0.465911
28106	8.430032	-0.791498	3.578432	-0.566420	-0.046322	-0.221127	-0.838121	-0.162592	-0.262662	-0.679940	-0.274807	0.505597	-0.454460
28107	8.964199	-0.939007	3.717099	-0.588715	-0.048529	-0.357525	-0.836687	-0.167523	-0.263990	-0.688472	-0.271681	0.507409	-0.441284
28108	9.382316	-1.233972	4.120956	-0.559496	-0.049160	-0.300534	-0.834681	-0.174144	-0.266044	-0.696151	-0.268918	0.509270	-0.428602
28109	8.532334	-0.987788	3.984027	-0.543853	-0.055322	-0.234986	-0.833804	-0.180623	-0.267806	-0.702991	-0.265088	0.511228	-0.417347
28110	8.264376	-0.755273	3.793310	-0.539852	-0.132649	-0.255711	-0.833495	-0.187111	-0.266189	-0.709028	-0.262729	0.514135	-0.404867
28111	8.656415	-0.550119	3.756666	-0.565178	-0.096239	-0.277354	-0.832618	-0.195018	-0.262061	-0.715624	-0.259274	0.516412	-0.392401
28112	9.015625	-0.489035	3.837662	-0.547096	-0.097989	-0.287670	-0.830891	-0.202917	-0.261032	-0.721999	-0.256747	0.518509	-0.379403
28113	8.918326	-0.390364	3.672375	-0.570509	-0.098394	-0.231324	-0.829033	-0.208277	-0.260821	-0.727942	-0.252646	0.520882	-0.367359
28114	9.016244	-0.375124	3.502925	-0.564581	-0.081332	-0.126942	-0.828733	-0.212510	-0.259462	-0.733089	-0.247969	0.523487	-0.356446
28115	8.997273	-0.380125	3.457094	-0.554415	0.032942	-0.016948	-0.830698	-0.215042	-0.259332	-0.738507	-0.240847	0.524733	-0.348217
28116	9.014746	-0.422390	3.672603	-0.546154	0.176669	0.024717	-0.827307	-0.214464	-0.266243	-0.744958	-0.232959	0.523998	-0.340873
28117	8.835361	-0.420623	3.774313	-0.555029	0.229226	-0.006714	-0.826188	-0.210491	-0.275070	-0.752114	-0.224281	0.522240	-0.333598
28118	9.039213	-0.769947	3.773106	-0.538635	0.232834	-0.014509	-0.825065	-0.207367	-0.283202	-0.759124	-0.216453	0.520265	-0.325888
28119	9.619427	-1.286373	3.710433	-0.561911	0.239584	0.053350	-0.823795	-0.205649	-0.292334	-0.765736	-0.206880	0.518499	-0.319385
28120	9.965812	-1.433076	3.788932	-0.545624	0.226876	0.058975	-0.821120	-0.201673	-0.303422	-0.771972	-0.198144	0.516809	-0.312581
28121	9.672124	-1.084699	3.548628	-0.555537	0.174203	-0.089441	-0.820710	-0.196709	-0.313357	-0.778468	-0.190471	0.515319	-0.303570
28122	8.762316	-1.326285	3.422055	-0.553744	0.198232	-0.169396	-0.817457	-0.196261	-0.323221	-0.785560	-0.184077	0.513044	-0.292910
28123	8.628469	-1.554368	3.144476	-0.550412	0.140634	-0.179662	-0.815757	-0.195955	-0.331669	-0.791888	-0.177512	0.511569	-0.282312
28124	9.303448	-1.785855	3.136490	-0.545227	0.112121	-0.209395	-0.810674	-0.194955	-0.339432	-0.797971	-0.172085	0.510260	-0.270674
28125	10.130960	-1.764637	3.497608	-0.560333	0.093429	-0.316343	-0.808967	-0.196630	-0.345650	-0.804207	-0.166924	0.508984	-0.257533
28126	9.170374	-1.489477	3.631142	-0.534793	0.116650	-0.319009	-0.805267	-0.201391	-0.357260	-0.810516	-0.162688	0.506946	-0.244137
28127	8.653863	-1.493471	3.631878	-0.556486	0.125622	-0.310578	-0.801027	-0.200664	-0.367129	-0.816613	-0.157259	0.504966	-0.231131
28128	8.666696	-1.588711	3.487939	-0.542230	0.089774	-0.338502	-0.798491	-0.197822	-0.376119	-0.822362	-0.153144	0.503111	-0.217135
28129	8.904430	-1.785602	3.547812	-0.558709	0.077434	-0.358060	-0.793412	-0.195407	-0.385414	-0.827748	-0.148262	0.501602	-0.203093
28130	8.812521	-1.610322	3.657134	-0.564401	0.063342	-0.391658	-0.790863	-0.196094	-0.392613	-0.833082	-0.144349	0.499868	-0.187802
28131	8.732987	-1.580820	3.656911	-0.557253	0.047130	-0.396795	-0.785207	-0.196642	-0.401522	-0.837833	-0.139881	0.498549	-0.172967
28132	8.788631	-1.634611	3.613941	-0.566595	0.007617	-0.405501	-0.781544	-0.193384	-0.409110	-0.842197	-0.136192	0.497449	-0.157161
28133	8.761778	-1.694800	3.624315	-0.550401	-0.022247	-0.399835	-0.778025	-0.190277	-0.413604	-0.845756	-0.131981	0.497078	-0.142099
28134	8.889019	-1.901114	3.611948	-0.553873	-0.010671	-0.382253	-0.776050	-0.188564	-0.421758	-0.849373	-0.128269	0.496050	-0.126676
28135	9.058430	-1.888014	3.558414	-0.550016	0.016202	-0.364642	-0.772528	-0.185446	-0.429487	-0.852739	-0.123486	0.494952	-0.112292
28136	8.818804	-1.800621	3.378945	-0.556800	0.091917	-0.366985	-0.770555	-0.182884	-0.438616	-0.856892	-0.119275	0.491980	-0.097289
28137	8.684198	-1.882636	3.268885	-0.540007	0.172244	-0.392969	-0.765625	-0.178636	-0.448312	-0.861341	-0.114489	0.487970	-0.082885
28138	9.527413	-1.906137	3.451667	-0.537828	0.269191	-0.443803	-0.760684	-0.176209	-0.461403	-0.866816	-0.110975	0.481469	-0.067102
28139	9.049182	-1.299211	3.788665	-0.540040	0.255215	-0.495972	-0.752493	-0.174204	-0.476915	-0.871643	-0.106910	0.475604	-0.051094
28140	8.129251	-0.657000	3.526589	-0.560705	0.165429	-0.527603	-0.745020	-0.169954	-0.488881	-0.875668	-0.103841	0.470436	-0.033363
28141	9.107325	-0.272418	3.013541	-0.546958	0.086998	-0.611612	-0.738688	-0.163453	-0.499268	-0.878335	-0.100817	0.467057	-0.014886
28142	10.135608	-0.396334	3.557241	-0.546203	0.176330	-0.517327	-0.731374	-0.155258	-0.510770	-0.881790	-0.097873	0.461369	0.002533
28143	9.637689	-1.048077	3.959056	-0.546028	0.139273	-0.416453	-0.728023	-0.144518	-0.522496	-0.884281	-0.092927	0.457284	0.017435
28144	8.998201	-1.122163	4.221712	-0.556924	0.102569	-0.347506	-0.722274	-0.133646	-0.532973	-0.886576	-0.088172	0.452965	0.032099
28145	8.358570	-1.078815	3.939363	-0.555160	0.102819	-0.382984	-0.720765	-0.121927	-0.540878	-0.888258	-0.082630	0.449451	0.046524
28146	8.303768	-0.887053	3.630412	-0.568252	0.052679	-0.409340	-0.715730	-0.110081	-0.546980	-0.889587	-0.078151	0.445676	0.062457
28147	8.805902	-0.737603	3.686066	-0.565087	-0.012096	-0.414094	-0.712362	-0.104720	-0.551309	-0.889697	-0.072499	0.444019	0.077656
28148	9.056393	-0.675742	3.781697	-0.537852	-0.037909	-0.360484	-0.709699	-0.100929	-0.549040	-0.889757	-0.067981	0.441751	0.092559
28149	8.960189	-0.894059	3.943746	-0.539237	-0.028081	-0.254460	-0.708868	-0.096981	-0.550131	-0.889499	-0.061272	0.440555	0.104641
28150	9.012342	-0.716186	3.840201	-0.554967	0.032572	-0.177130	-0.707465	-0.094727	-0.550962	-0.890179	-0.054965	0.437071	0.116314
28151	9.013073	-0.682840	3.762503	-0.529199	0.035221	-0.084834	-0.708607	-0.091908	-0.550361	-0.890482	-0.047000	0.434936	0.125156
28152	8.897317	-0.638549	3.771829	-0.550225	0.119295	-0.007767	-0.705520	-0.086826	-0.555113	-0.892021	-0.039510	0.429967	0.133664
28153	8.917103	-0.631787	3.713733	-0.553472	0.172330	0.007801	-0.701727	-0.082034	-0.558045	-0.893447	-0.030585	0.425396	0.140908
28154	9.409541	-0.729507	3.656171	-0.556687	0.196922	0.085551	-0.698630	-0.079492	-0.561980	-0.895626	-0.022390	0.418964	0.147724
28155	9.017643	-1.104468	3.593220	-0.526185	0.240400	0.136825	-0.696109	-0.074128	-0.566302	-0.897652	-0.012964	0.413326	0.152361
28156	9.638179	-1.192969	3.206751	-0.563111	0.180133	0.055510	-0.690627	-0.067784	-0.571060	-0.899311	-0.004836	0.407062	0.159741
28157	10.216142	-1.397273	3.582802	-0.566488	0.154355	-0.075223	-0.687106	-0.065241	-0.575561	-0.899615	0.003946	0.402851	0.168489
28158	9.167686	-1.343311	3.426536	-0.548507	0.120012	-0.085618	-0.685127	-0.065234	-0.579091	-0.900017	0.010850	0.397588	0.178255
28159	8.507607	-1.534060	3.178241	-0.563269	0.040283	-0.037678	-0.685399	-0.067059	-0.581077	-0.899182	0.020344	0.395445	0.186231
28160	9.066440	-1.941539	3.124046	-0.557700	0.003480	0.049373	-0.683142	-0.066926	-0.580250	-0.898862	0.028886	0.392098	0.193574
28161	9.801771	-2.081780	3.467758	-0.571171	0.004852	0.111247	-0.682715	-0.068343	-0.578018	-0.897965	0.039936	0.390534	0.198866
28162	9.042401	-1.721822	3.836885	-0.560072	-0.074208	0.071043	-0.683846	-0.067921	-0.577161	-0.896857	0.048981	0.388480	0.205746
28163	8.558064	-1.418792	3.882480	-0.554840	-0.082944	0.033056	-0.686113	-0.066659	-0.573614	-0.894644	0.059529	0.388631	0.212213
28164	8.498412	-1.588660	3.712890	-0.554840	-0.055310	-0.034372	-0.686683	-0.065820	-0.571351	-0.892979	0.067549	0.386288	0.220925
28165	8.662389	-1.764122	3.646969	-0.554924	-0.080628	-0.022703	-0.687672	-0.066107	-0.568815	-0.890207	0.077685	0.386460	0.228353
28166	8.665928	-1.879466	3.756990	-0.552885	-0.055603	-0.002506	-0.689518	-0.064138	-0.566390	-0.888409	0.085873	0.383992	0.236441
28167	8.723104	-1.927707	3.829944	-0.563838	-0.046257	-0.033652	-0.689535	-0.060193	-0.566208	-0.885490	0.095949	0.383525	0.244153
28168	8.757281	-1.845814	3.819319	-0.540338	-0.053409	-0.051008	-0.690963	-0.056672	-0.564613	-0.883224	0.103487	0.381076	0.252958
28169	8.795885	-1.967257	3.762629	-0.571171	-0.044161	-0.061161	-0.692102	-0.054701	-0.563177	-0.879812	0.113474	0.380576	0.261182
28170	9.193886	-2.022919	3.765134	-0.543652	-0.017523	-0.027312	-0.693952	-0.051315	-0.562986	-0.877657	0.121010	0.377333	0.269619
28171	8.168861	-1.818240	3.771471	-0.556214	0.014087	-0.041991	-0.694105	-0.048495	-0.563518	-0.874471	0.130562	0.375829	0.277499
28172	8.954981	-2.195976	3.677977	-0.549818	0.024234	-0.062209	-0.693276	-0.044269	-0.563621	-0.872146	0.137657	0.371819	0.286639
28173	9.326310	-2.067134	3.784781	-0.547231	0.028160	-0.093962	-0.692300	-0.041453	-0.563599	-0.868439	0.146579	0.370256	0.295362
28174	8.910282	-1.655559	3.478693	-0.560041	0.014717	-0.097586	-0.692590	-0.039617	-0.564562	-0.865515	0.153575	0.366354	0.305097
28175	9.381159	-1.808550	3.064147	-0.556129	0.037104	-0.077234	-0.691202	-0.033979	-0.565779	-0.861574	0.162672	0.364546	0.313583
28176	9.815134	-2.087756	3.298658	-0.552369	0.067888	-0.092377	-0.691805	-0.024670	-0.567927	-0.858792	0.169167	0.359665	0.323263
28177	8.427832	-1.538300	3.192894	-0.569096	0.032176	-0.135024	-0.692409	-0.014507	-0.572737	-0.854024	0.178052	0.358056	0.332771
28178	8.644002	-0.715595	2.791964	-0.557313	-0.044248	-0.249251	-0.692021	-0.006619	-0.571954	-0.849056	0.184152	0.355509	0.344682
28179	10.174542	-1.046514	3.204399	-0.571779	0.003219	-0.292808	-0.691340	-0.001271	-0.570357	-0.842555	0.191982	0.354967	0.356710
28180	9.647349	-1.479645	3.751215	-0.560211	0.050713	-0.182574	-0.692479	0.001272	-0.571446	-0.838356	0.197815	0.350412	0.367750
28181	8.587185	-1.574251	3.787519	-0.564403	0.040628	-0.076635	-0.692073	0.005216	-0.571127	-0.833308	0.206652	0.348415	0.376164
28182	8.107921	-1.095956	3.265711	-0.569459	-0.045830	-0.079714	-0.691236	0.007612	-0.571671	-0.828851	0.213984	0.344898	0.385048
28183	8.509150	-0.963210	3.254026	-0.540649	-0.069132	-0.102134	-0.691669	0.009581	-0.570240	-0.822595	0.222936	0.344990	0.393216
28184	8.821546	-0.891362	3.463035	-0.575504	-0.086487	-0.153681	-0.694212	0.009576	-0.566986	-0.816954	0.230062	0.342324	0.403077
28185	8.974627	-1.031816	3.573136	-0.543921	-0.033583	-0.042164	-0.695900	0.007740	-0.564602	-0.811061	0.239025	0.341501	0.410396
28186	8.643431	-0.788812	3.450047	-0.534506	0.002066	-0.006919	-0.697024	0.006760	-0.565728	-0.807137	0.245665	0.336957	0.417898
28187	8.988359	-0.673989	3.221161	-0.545063	0.023232	0.054849	-0.695469	0.006052	-0.565748	-0.802130	0.254682	0.334714	0.423899
28188	9.237650	-0.668855	3.133779	-0.555371	0.094992	0.098575	-0.696599	0.007051	-0.568822	-0.799379	0.261488	0.327901	0.430231
28189	9.856904	-0.921637	3.143020	-0.561706	0.102389	0.087934	-0.693785	0.009304	-0.570367	-0.794792	0.270200	0.324086	0.436194
28190	10.145179	-1.774212	3.526693	-0.532971	0.179619	0.099227	-0.692099	0.011707	-0.573730	-0.792480	0.275816	0.316040	0.442742
28191	9.804241	-1.652285	3.356640	-0.574161	0.134906	0.080397	-0.692943	0.012148	-0.578641	-0.787664	0.284313	0.311620	0.449049
28192	8.765759	-2.085901	2.925497	-0.545415	0.038913	0.105845	-0.690398	0.011586	-0.580916	-0.784228	0.291319	0.305574	0.454692
28193	9.101799	-2.447733	2.989496	-0.555686	-0.012372	0.106059	-0.690254	0.011168	-0.582469	-0.778533	0.300942	0.303432	0.459618
28194	9.456990	-2.096375	3.105920	-0.556010	-0.001603	0.017638	-0.689388	0.006370	-0.580979	-0.773751	0.307841	0.298388	0.466378
28195	9.532074	-1.939970	3.456871	-0.542147	-0.038545	-0.088111	-0.693174	0.000740	-0.580587	-0.765870	0.316205	0.297917	0.474028
28196	8.973473	-1.806611	3.349808	-0.567796	-0.098299	-0.049212	-0.693434	-0.005044	-0.578395	-0.759564	0.323660	0.294577	0.481177
28197	8.647636	-1.709521	3.088188	-0.546096	-0.145682	-0.004477	-0.697363	-0.011250	-0.573930	-0.751503	0.333416	0.295098	0.486820
28198	9.013721	-1.822726	3.132457	-0.556799	-0.089345	-0.047353	-0.698771	-0.012095	-0.573084	-0.745083	0.340487	0.291653	0.493819
28199	9.090597	-1.852015	3.164094	-0.547522	-0.068853	-0.026128	-0.700445	-0.016742	-0.572979	-0.736948	0.349199	0.291073	0.500244
28200	8.916971	-1.749222	3.194593	-0.527379	-0.026386	-0.051832	-0.701847	-0.019138	-0.571728	-0.730817	0.355045	0.286953	0.507452
28201	8.829195	-1.735828	3.315381	-0.539616	0.073065	-0.085339	-0.702701	-0.017159	-0.573106	-0.722687	0.361647	0.284709	0.515632
28202	8.939536	-1.735499	3.092920	-0.555990	0.083398	-0.120947	-0.701855	-0.016734	-0.574515	-0.716030	0.366242	0.279116	0.524654
28203	8.813074	-1.866777	2.843247	-0.574028	0.062235	-0.064442	-0.699882	-0.015173	-0.579014	-0.707524	0.373335	0.276430	0.532557
28204	8.847148	-1.930251	2.776250	-0.541812	0.129685	-0.067131	-0.696235	-0.009396	-0.581513	-0.701541	0.377369	0.269868	0.540929
28205	10.335383	-1.825470	3.251539	-0.556213	0.073901	-0.148933	-0.694275	-0.005449	-0.583174	-0.692030	0.383416	0.267768	0.549898
28206	10.256488	-1.371778	3.062934	-0.543388	0.053293	-0.067219	-0.693704	-0.006287	-0.586000	-0.685388	0.388122	0.262177	0.557554
28207	9.586739	-1.281250	2.951665	-0.553802	0.099665	-0.017321	-0.692019	-0.003174	-0.591043	-0.677202	0.394310	0.258697	0.564795
28208	9.425037	-1.037336	2.758263	-0.559333	0.085250	-0.014636	-0.689638	0.001478	-0.593262	-0.670971	0.398995	0.252013	0.571918
28209	9.266023	-1.077766	2.703350	-0.543028	0.107324	-0.074771	-0.689106	0.009375	-0.595152	-0.661994	0.404422	0.248971	0.579845
28210	8.605730	-0.817446	2.698912	-0.554325	0.071713	-0.123441	-0.685753	0.017687	-0.596779	-0.654258	0.408477	0.243326	0.588120
28211	9.130475	-0.651886	2.648034	-0.567734	0.005841	-0.196488	-0.684384	0.027692	-0.597809	-0.642886	0.414524	0.242267	0.596804
28212	9.483535	-0.749692	2.822634	-0.547726	0.007466	-0.183827	-0.683276	0.032338	-0.597207	-0.633926	0.418750	0.237958	0.605113
28213	9.919839	-1.031270	3.066834	-0.553126	-0.016466	-0.121777	-0.683296	0.036703	-0.596036	-0.623181	0.424937	0.236667	0.612424
28214	9.430848	-1.230631	3.159121	-0.540163	-0.040071	-0.017223	-0.685280	0.038679	-0.595719	-0.615872	0.430252	0.231573	0.618029
28215	8.777328	-1.013613	3.193820	-0.552534	0.016649	-0.014285	-0.686138	0.041076	-0.595405	-0.606390	0.436260	0.228871	0.624168
28216	8.767194	-0.699965	3.096093	-0.543647	0.046378	-0.116055	-0.685018	0.043332	-0.596516	-0.598024	0.439925	0.223479	0.631578
28217	9.236787	-0.558588	2.987565	-0.564073	0.014708	-0.182327	-0.683162	0.038681	-0.597704	-0.586111	0.445030	0.222038	0.639626
28218	10.564080	-0.895083	3.463161	-0.557025	-0.030620	-0.141067	-0.683007	0.035292	-0.595631	-0.576750	0.449510	0.217535	0.646512
28219	9.601753	-1.331215	3.478981	-0.558471	-0.058032	-0.013782	-0.684411	0.033608	-0.596904	-0.566513	0.455924	0.215398	0.651767
28220	8.796085	-1.536907	3.013570	-0.552792	-0.084949	0.060591	-0.686966	0.036422	-0.593760	-0.559387	0.461760	0.209687	0.655664
28221	9.032179	-1.028498	3.002748	-0.534901	-0.047836	-0.061394	-0.690062	0.033599	-0.590250	-0.548607	0.467336	0.208063	0.661315
28222	9.139704	-0.867831	2.908988	-0.549755	-0.046907	-0.153529	-0.688362	0.032185	-0.589997	-0.538673	0.471561	0.203894	0.667750
28223	9.236027	-1.033108	2.857542	-0.564151	-0.075518	-0.070365	-0.690328	0.029366	-0.588183	-0.527201	0.477494	0.202137	0.673201
28224	9.292993	-1.170872	2.914581	-0.562012	-0.077299	0.025204	-0.692722	0.027817	-0.586915	-0.519243	0.482787	0.196372	0.677304
28225	9.108850	-1.244282	2.971224	-0.539832	-0.056459	0.096941	-0.693705	0.026406	-0.585797	-0.510185	0.488632	0.193005	0.680955
28226	9.029145	-1.171005	3.014008	-0.570671	-0.063809	0.127579	-0.696380	0.024289	-0.582986	-0.503438	0.494069	0.185936	0.684013
28227	9.171053	-1.171507	3.076651	-0.543456	-0.071205	0.135930	-0.696939	0.022450	-0.580189	-0.494704	0.500077	0.182155	0.687030
28228	9.169711	-1.335260	3.170303	-0.542487	-0.069522	0.147406	-0.696239	0.023427	-0.578075	-0.488352	0.505229	0.175284	0.689588
28229	9.169404	-1.533792	3.114525	-0.567226	-0.112682	0.150013	-0.698635	0.022158	-0.576101	-0.479323	0.511871	0.171295	0.692023
28230	9.149524	-1.683504	3.116223	-0.543461	-0.091156	0.147481	-0.701031	0.020602	-0.572442	-0.472755	0.517177	0.164578	0.694223
28231	9.034676	-2.081149	2.797014	-0.555934	-0.082289	0.167568	-0.702723	0.020039	-0.571591	-0.464091	0.523132	0.160110	0.696647
28232	9.213938	-2.218568	2.646074	-0.559499	-0.056676	0.129356	-0.701602	0.021722	-0.569895	-0.457088	0.527895	0.152996	0.699278
28233	9.316800	-2.257264	2.745441	-0.556522	-0.001530	0.107832	-0.704717	0.023985	-0.570269	-0.447743	0.532335	0.148243	0.702972
28234	9.403819	-2.095980	3.115653	-0.549364	0.081853	-0.049156	-0.703877	0.025963	-0.572504	-0.438627	0.534356	0.141878	0.708478
28235	9.484163	-1.983593	3.389762	-0.540940	0.168900	-0.114153	-0.700204	0.025965	-0.575486	-0.426737	0.535311	0.138071	0.715733
28236	9.035429	-1.862117	3.425253	-0.555330	0.205152	-0.135854	-0.697945	0.026822	-0.580557	-0.416520	0.535149	0.131432	0.723085
28237	9.022202	-1.972132	3.211438	-0.544347	0.217845	-0.149964	-0.693430	0.028094	-0.584938	-0.404133	0.534983	0.127423	0.730913
28238	9.647799	-1.785455	3.546815	-0.559441	0.169750	-0.195710	-0.689630	0.031339	-0.588871	-0.392747	0.534953	0.121602	0.738097
28239	8.566833	-1.589772	3.604072	-0.554131	0.100370	-0.112265	-0.684973	0.031897	-0.590448	-0.380449	0.536321	0.117863	0.744129
28240	8.580307	-1.457183	3.177286	-0.549887	0.035356	-0.095852	-0.682282	0.029921	-0.591475	-0.370178	0.538216	0.112115	0.748814
28241	9.072020	-1.503406	3.237554	-0.563493	0.035362	-0.083535	-0.681853	0.028796	-0.592333	-0.357984	0.540393	0.108303	0.753719
28242	9.105833	-1.285464	3.338982	-0.545114	0.062040	-0.053376	-0.682832	0.026828	-0.593190	-0.348343	0.541736	0.101944	0.758146
28243	8.998355	-1.128604	3.579017	-0.537925	0.074862	-0.081692	-0.681413	0.025705	-0.595463	-0.336479	0.542861	0.098120	0.763188
28244	8.925431	-1.214995	3.604243	-0.560045	0.028231	-0.095846	-0.680563	0.025001	-0.596180	-0.325857	0.544527	0.092187	0.767339
28245	9.022693	-1.233160	3.502826	-0.552872	0.004689	-0.084979	-0.680286	0.026411	-0.596589	-0.313599	0.546531	0.088535	0.771441
28246	9.133203	-1.060852	3.341272	-0.527373	0.009894	-0.073161	-0.680557	0.023877	-0.597176	-0.303546	0.548105	0.082948	0.774958
28247	9.018997	-1.006177	3.466468	-0.545306	0.033076	-0.039034	-0.680835	0.023034	-0.598027	-0.292082	0.549439	0.078644	0.778858
28248	9.076207	-1.153837	3.487371	-0.556299	0.016943	-0.042610	-0.678855	0.022041	-0.597349	-0.282110	0.550935	0.072202	0.782094
28249	9.086285	-1.023337	3.495567	-0.556482	0.006395	-0.070838	-0.679554	0.020495	-0.597923	-0.269950	0.552446	0.068134	0.785677
28250	9.071223	-1.037319	3.563402	-0.561806	0.024372	-0.063941	-0.677860	0.020634	-0.598638	-0.259508	0.553617	0.061779	0.788890
28251	9.071542	-1.032729	3.524688	-0.530788	0.036694	-0.047728	-0.679547	0.019088	-0.598781	-0.248009	0.554289	0.057613	0.792424
28252	9.097392	-1.012458	3.314199	-0.545516	-0.002916	-0.042332	-0.678841	0.019230	-0.599629	-0.237984	0.555637	0.051387	0.794978
28253	9.133859	-0.998834	3.596719	-0.547100	0.040286	-0.037312	-0.678697	0.018526	-0.599778	-0.226448	0.556104	0.046756	0.798300
28254	9.051297	-1.051240	3.636077	-0.570626	0.047480	-0.025272	-0.677280	0.017540	-0.600924	-0.216399	0.556585	0.039684	0.801130
28255	9.153168	-1.032896	3.580158	-0.550542	0.064534	-0.026885	-0.676718	0.018102	-0.600782	-0.205006	0.556446	0.034698	0.804448
28256	9.037202	-1.078128	3.573569	-0.561434	0.064587	-0.028811	-0.675017	0.017268	-0.605445	-0.194955	0.556408	0.027726	0.807238
28257	9.032457	-1.036953	3.582781	-0.548763	0.054552	-0.021520	-0.673609	0.018111	-0.605869	-0.183664	0.556189	0.022674	0.810190
28258	9.012981	-1.046391	3.599828	-0.548832	0.049240	-0.032110	-0.673040	0.017267	-0.606585	-0.173639	0.556156	0.015991	0.812579
28259	9.012683	-1.070390	3.626677	-0.530785	0.023827	-0.021132	-0.672469	0.016145	-0.608570	-0.162551	0.556146	0.011263	0.814955
28260	9.021914	-1.062835	3.684574	-0.534224	0.054428	-0.016052	-0.671055	0.015577	-0.608306	-0.152904	0.555798	0.004620	0.817122
28261	9.099563	-0.983664	3.669088	-0.543164	0.088867	-0.032265	-0.670634	0.016424	-0.609144	-0.141522	0.554547	-0.000455	0.820030
28262	8.959530	-1.065161	3.636355	-0.578150	0.002423	-0.021565	-0.671622	0.016285	-0.609138	-0.131263	0.554986	-0.007619	0.821403
28263	9.017174	-1.108935	3.651265	-0.545608	-0.011951	-0.042322	-0.669221	0.016142	-0.610142	-0.119709	0.555182	-0.012405	0.822975
28264	8.986245	-1.041223	3.626386	-0.552858	-0.008313	-0.042426	-0.670489	0.015009	-0.607332	-0.109355	0.555542	-0.018895	0.824049
28265	9.012568	-1.031510	3.660073	-0.543036	-0.044558	-0.024390	-0.671749	0.012759	-0.608049	-0.098155	0.556053	-0.023830	0.824986
28266	9.025300	-1.010309	3.584910	-0.567528	-0.046335	-0.014041	-0.673436	0.011070	-0.607491	-0.088092	0.556872	-0.030795	0.825340
28267	9.082876	-1.007968	3.630719	-0.554871	-0.055416	-0.012058	-0.673717	0.010215	-0.604263	-0.076992	0.557377	-0.036101	0.825893
28268	9.041907	-1.080484	3.588087	-0.553094	-0.060764	-0.019982	-0.674707	0.010353	-0.602848	-0.066979	0.558230	-0.042733	0.825873
28269	9.071036	-1.046863	3.582840	-0.542004	-0.029285	-0.019151	-0.675980	0.010918	-0.602270	-0.055913	0.558093	-0.047838	0.826509
28270	9.071390	-1.013213	3.553468	-0.554731	-0.033775	-0.013958	-0.676962	0.009512	-0.602558	-0.045944	0.558316	-0.054594	0.826554
28271	9.052546	-1.069223	3.467127	-0.541956	-0.032100	-0.006749	-0.678237	0.010070	-0.600011	-0.035121	0.558023	-0.059883	0.826916
28272	9.081667	-1.071960	3.445371	-0.543831	-0.026423	-0.035107	-0.677524	0.008377	-0.599753	-0.024907	0.557963	-0.066217	0.826844
28273	9.074556	-1.042930	3.442640	-0.562005	-0.031823	-0.026438	-0.677808	0.008513	-0.598203	-0.013577	0.557509	-0.071666	0.826961
28274	9.081533	-1.033065	3.481183	-0.554590	-0.010299	-0.019406	-0.678226	0.007388	-0.598492	-0.003476	0.556984	-0.078342	0.826813
28275	9.139553	-1.077143	3.447767	-0.547354	-0.012048	-0.028149	-0.677803	0.007100	-0.597093	0.007698	0.556011	-0.083575	0.826927
28276	9.082338	-0.999780	3.393820	-0.541800	0.004125	-0.026413	-0.677378	0.006819	-0.597661	0.017792	0.555080	-0.089941	0.826729
28277	9.120975	-1.033979	3.374818	-0.554658	-0.022888	-0.021085	-0.678231	0.008230	-0.597359	0.028857	0.554087	-0.095417	0.826469
28278	9.092031	-1.028963	3.374801	-0.540211	-0.026387	-0.040362	-0.677802	0.006960	-0.597235	0.039098	0.553514	-0.101591	0.825695
28279	9.130559	-0.983076	3.408067	-0.567422	-0.011739	-0.051374	-0.677661	0.006815	-0.596253	0.050769	0.552198	-0.106964	0.825263
28280	9.142526	-1.019433	3.403624	-0.534696	-0.019280	-0.031485	-0.678643	0.005121	-0.594576	0.060800	0.551316	-0.113115	0.824354
28281	9.146028	-1.030029	3.258753	-0.560231	-0.038959	-0.033426	-0.678919	0.003713	-0.594588	0.071969	0.550234	-0.118629	0.823402
28282	9.174085	-0.951903	3.412494	-0.540177	-0.019200	-0.036842	-0.678355	0.003853	-0.594872	0.082129	0.549185	-0.124779	0.822241
28283	9.113353	-0.936657	3.470399	-0.542761	0.000545	-0.028161	-0.677078	0.002156	-0.594056	0.093046	0.547287	-0.130022	0.821531
28284	9.198257	-0.971480	3.398181	-0.514596	0.004107	-0.036683	-0.676089	0.001871	-0.593645	0.102953	0.545734	-0.135684	0.820466
28285	9.135358	-0.970963	3.417591	-0.559874	0.024089	-0.032042	-0.676230	0.001588	-0.593225	0.114106	0.543250	-0.141135	0.819719
28286	9.125981	-0.908099	3.412069	-0.547244	0.013250	-0.035359	-0.677060	-0.001927	-0.594943	0.124335	0.541305	-0.147294	0.818434
28287	9.174343	-0.879388	3.414101	-0.560882	0.013338	-0.037275	-0.675792	-0.001224	-0.595508	0.135471	0.538833	-0.152738	0.817299
28288	9.130787	-0.864477	3.435740	-0.541772	0.018631	-0.035323	-0.675513	-0.000806	-0.594240	0.145614	0.536641	-0.158753	0.815849
28289	9.149571	-0.893263	3.489197	-0.561651	0.040414	-0.042769	-0.675507	-0.002073	-0.594535	0.156844	0.533566	-0.164076	0.814731
28290	9.217502	-0.840645	3.469188	-0.534419	0.049481	-0.061946	-0.673671	-0.002073	-0.595955	0.167391	0.530808	-0.169550	0.813312
28291	9.056252	-0.898174	3.383055	-0.547440	-0.010021	-0.052923	-0.672682	-0.002358	-0.595685	0.178366	0.528460	-0.174705	0.811415
28292	9.121022	-0.898265	3.433714	-0.578375	-0.018918	-0.048796	-0.672403	-0.001512	-0.595959	0.188875	0.526441	-0.181214	0.808918
28293	9.160232	-0.777782	3.415402	-0.551094	-0.002683	-0.063591	-0.672680	-0.002782	-0.595127	0.199988	0.523837	-0.186285	0.806782
28294	9.136096	-0.767932	3.420157	-0.547526	-0.019017	-0.052838	-0.673521	-0.004332	-0.594855	0.210172	0.521775	-0.192204	0.804137
28295	9.160139	-0.801948	3.415672	-0.542076	-0.028189	-0.037678	-0.673235	-0.005321	-0.594024	0.220575	0.519366	-0.197500	0.801623
28296	9.160409	-0.770654	3.395991	-0.550310	-0.038983	-0.035049	-0.675495	-0.005322	-0.592319	0.230358	0.517380	-0.203682	0.798603
28297	9.160217	-0.860192	3.377659	-0.561977	-0.024611	-0.024669	-0.675493	-0.006031	-0.590920	0.240666	0.514625	-0.209406	0.795858
28298	9.198754	-0.802192	3.415623	-0.541995	-0.021081	-0.026212	-0.674795	-0.004344	-0.590205	0.250222	0.512198	-0.215408	0.792869
28299	9.170606	-0.756611	3.332994	-0.568227	-0.011156	-0.014191	-0.676203	-0.005187	-0.589922	0.260371	0.509006	-0.221259	0.790041
28300	9.155931	-0.797572	3.338303	-0.554653	-0.015649	-0.022860	-0.678182	-0.004192	-0.591021	0.269948	0.506258	-0.227410	0.786839
28301	9.219130	-0.764394	3.296770	-0.558275	-0.017487	-0.015795	-0.676629	-0.004336	-0.591316	0.279873	0.503085	-0.233104	0.783734
28302	9.204575	-0.788485	3.294641	-0.541849	-0.019596	0.009174	-0.677909	-0.002509	-0.588896	0.288717	0.500168	-0.239336	0.780508
28303	9.211423	-0.822150	3.328838	-0.547096	0.014682	0.007129	-0.677766	-0.002788	-0.589744	0.298203	0.496323	-0.244883	0.777670
28304	9.228360	-0.751990	3.357029	-0.560549	0.043550	0.010344	-0.677766	-0.002788	-0.589884	0.307435	0.492158	-0.250981	0.774773
28305	9.116982	-0.864935	3.348773	-0.539758	0.016290	0.023102	-0.677066	-0.001092	-0.591981	0.316480	0.488129	-0.256544	0.771853
28306	9.174749	-0.925777	3.339709	-0.552684	-0.010528	0.007197	-0.676496	-0.002220	-0.591998	0.325316	0.484721	-0.262758	0.768228
28307	9.189702	-0.822013	3.328865	-0.561726	-0.005137	0.014152	-0.677635	-0.000390	-0.590704	0.334473	0.480809	-0.268681	0.764697
28308	9.155762	-0.802284	3.357687	-0.541649	0.009146	0.017832	-0.676079	-0.001385	-0.589039	0.343049	0.476976	-0.274626	0.761178
28309	9.170170	-0.831406	3.353160	-0.541589	0.016323	0.021326	-0.677352	-0.000247	-0.591408	0.351891	0.472721	-0.280132	0.757782
28310	9.111703	-0.845144	3.416219	-0.548920	-0.005477	0.043474	-0.677628	-0.001939	-0.591001	0.359968	0.468781	-0.286461	0.754061
28311	9.169473	-0.935078	3.392981	-0.537905	0.018021	0.030190	-0.677199	-0.003352	-0.590035	0.368522	0.464375	-0.291946	0.750543
28312	9.193194	-0.934895	3.446108	-0.527026	0.016168	0.030331	-0.677625	-0.002502	-0.591289	0.376618	0.460215	-0.297592	0.746860
28313	9.116607	-0.874327	3.392374	-0.537807	0.035136	0.030083	-0.677065	-0.001376	-0.591281	0.385143	0.455454	-0.302906	0.743286
28314	9.135764	-0.869478	3.414042	-0.548650	0.041432	0.036998	-0.676216	-0.001940	-0.591716	0.393385	0.450585	-0.308664	0.739560
28315	9.135522	-0.898371	3.431279	-0.545159	0.019822	0.033629	-0.675661	0.000598	-0.592396	0.401695	0.445873	-0.314193	0.735610
28316	9.154870	-0.937312	3.407524	-0.542409	0.023430	0.031869	-0.675094	0.000177	-0.593390	0.409735	0.441226	-0.319870	0.731519
28317	9.110772	-0.955899	3.482699	-0.581268	0.052359	0.040069	-0.674249	0.000598	-0.593673	0.418334	0.435600	-0.325663	0.727456
28318	9.149762	-0.951599	3.436687	-0.553098	0.065038	0.019100	-0.673685	0.001596	-0.597464	0.426801	0.430214	-0.330951	0.723345
28319	9.045591	-0.999110	3.463937	-0.545008	0.045081	0.028135	-0.672133	0.001305	-0.595791	0.435061	0.424974	-0.336114	0.719129
28320	9.151506	-1.048036	3.476424	-0.553316	0.030844	0.013985	-0.672558	0.002158	-0.597748	0.443250	0.419990	-0.341561	0.714474
28321	9.101257	-0.934134	3.475220	-0.568742	0.039990	0.006676	-0.671708	0.001454	-0.598606	0.451834	0.414666	-0.346859	0.709639
28322	9.071311	-0.935575	3.600929	-0.552368	0.048946	0.003262	-0.671704	0.001040	-0.601141	0.460160	0.409382	-0.351941	0.704838
28323	9.090620	-0.964788	3.586731	-0.550500	0.052478	0.010340	-0.669866	0.001045	-0.604108	0.468478	0.403924	-0.356817	0.700040
28324	8.970842	-0.887182	3.508700	-0.552380	0.034347	0.022803	-0.669863	0.000627	-0.605519	0.476290	0.398585	-0.362092	0.695102
28325	9.066113	-1.012817	3.611464	-0.554164	0.037929	0.026298	-0.668445	-0.001214	-0.603581	0.484160	0.393094	-0.367203	0.690093
28326	9.072696	-0.988086	3.707836	-0.537753	0.049538	0.029072	-0.666752	-0.000646	-0.606260	0.491747	0.387529	-0.372077	0.685248
28327	9.013135	-0.942277	3.630079	-0.546753	0.059450	0.033326	-0.667321	0.000483	-0.606384	0.499473	0.381677	-0.376845	0.680321
28328	9.012529	-1.021783	3.669630	-0.559482	0.061388	0.024307	-0.665062	0.000053	-0.605703	0.507240	0.375660	-0.381755	0.675166
28329	9.002987	-0.992722	3.669318	-0.554144	0.037840	0.035132	-0.666049	0.000059	-0.606820	0.514679	0.369929	-0.386764	0.669830
28330	9.017356	-1.007268	3.676711	-0.552306	0.043270	0.031582	-0.665483	-0.000223	-0.607109	0.522010	0.364068	-0.391705	0.664475
28331	8.992827	-1.016492	3.722758	-0.546773	0.059489	0.028000	-0.664489	-0.001064	-0.609375	0.529505	0.358103	-0.396242	0.659074
28332	8.983189	-0.953415	3.751064	-0.573964	0.066747	0.036489	-0.662227	-0.001627	-0.610946	0.536959	0.351556	-0.401142	0.653581
28333	8.895935	-1.059231	3.747529	-0.539463	0.055675	0.045775	-0.661520	-0.001768	-0.611515	0.543982	0.345504	-0.405648	0.648198
28334	8.953364	-1.114951	3.784320	-0.546913	0.030566	0.036999	-0.661513	-0.003029	-0.613779	0.550796	0.339615	-0.410476	0.642492
28335	8.954193	-1.011385	3.727586	-0.564212	0.027084	0.033296	-0.660098	-0.003879	-0.613236	0.557761	0.333693	-0.415422	0.636377
28336	8.876211	-0.995743	3.831421	-0.548656	0.052289	0.026227	-0.658112	-0.006137	-0.613697	0.564750	0.327504	-0.419840	0.630502
28337	8.900066	-1.034455	3.848736	-0.555928	0.056009	0.017271	-0.657542	-0.007265	-0.614135	0.571944	0.321369	-0.424133	0.624270
28338	8.880175	-0.990223	3.944926	-0.552483	0.030792	0.013925	-0.655273	-0.009950	-0.613197	0.578767	0.315413	-0.428642	0.617907
28339	8.942444	-1.106588	3.950974	-0.541447	0.052398	0.010381	-0.654137	-0.011359	-0.614064	0.585767	0.309481	-0.432626	0.611501
28340	8.937106	-1.038266	4.049292	-0.530542	0.061419	0.003379	-0.651584	-0.013900	-0.614673	0.592684	0.303406	-0.436320	0.605224
28341	8.923215	-1.016837	3.983828	-0.552344	0.057889	0.006687	-0.649734	-0.017282	-0.615848	0.599682	0.297242	-0.440218	0.598529
28342	8.864964	-1.023477	4.022643	-0.552419	0.052579	-0.004796	-0.647041	-0.019823	-0.616458	0.606580	0.290998	-0.444105	0.591735
28343	8.893753	-0.960491	4.075062	-0.560589	0.049806	0.007521	-0.644203	-0.023357	-0.615111	0.613379	0.284755	-0.448061	0.584741
28344	8.850047	-0.950307	4.113670	-0.559591	0.059610	0.018079	-0.640246	-0.024493	-0.615435	0.619933	0.278052	-0.451943	0.578029
28345	8.835145	-0.966843	4.159786	-0.560403	0.066665	0.034827	-0.637130	-0.027038	-0.614924	0.626396	0.271304	-0.455694	0.571284
28346	8.897549	-0.964532	4.205589	-0.542158	0.091988	0.015434	-0.636281	-0.027606	-0.614374	0.632998	0.264393	-0.458824	0.564705
28347	8.801308	-1.082950	4.110383	-0.537829	0.045007	0.026358	-0.632038	-0.029587	-0.614850	0.639069	0.258188	-0.462404	0.557775
28348	8.827635	-1.150814	4.106272	-0.570656	0.023556	0.024334	-0.629220	-0.028469	-0.614157	0.644909	0.251525	-0.466633	0.550528
28349	8.970087	-1.018430	4.162598	-0.565414	-0.003463	0.022835	-0.629505	-0.028334	-0.611903	0.650536	0.245483	-0.470981	0.542879
28350	8.926620	-0.930866	4.207591	-0.547091	0.025278	0.022873	-0.628096	-0.027771	-0.612752	0.656110	0.239052	-0.474782	0.535682
28351	8.816977	-1.028250	3.984097	-0.550697	0.025367	0.013960	-0.626688	-0.026931	-0.612051	0.661860	0.232928	-0.478406	0.528028
28352	8.629763	-1.072020	4.139487	-0.554416	0.023730	-0.005587	-0.628381	-0.027352	-0.611339	0.667571	0.226619	-0.482032	0.520229
28353	8.765872	-1.316543	4.209693	-0.539110	0.005770	-0.019459	-0.626409	-0.026512	-0.611065	0.673252	0.221118	-0.485487	0.511996
28354	8.756663	-1.219877	4.198961	-0.553591	0.017571	-0.021459	-0.626970	-0.027359	-0.610366	0.678872	0.214971	-0.488968	0.503816
28355	8.810540	-1.104486	4.154106	-0.556315	0.027636	-0.035679	-0.623585	-0.027089	-0.609265	0.684819	0.209122	-0.492072	0.495132
28356	8.913023	-0.960583	4.079870	-0.547137	0.029142	-0.005460	-0.624436	-0.026101	-0.608966	0.690168	0.202724	-0.495246	0.487138
28357	8.865801	-0.745378	4.048535	-0.528508	0.080849	0.045769	-0.623042	-0.022015	-0.609778	0.695547	0.195905	-0.497519	0.479907
28358	8.700264	-0.988030	4.114291	-0.542162	0.082893	0.022528	-0.622919	-0.017357	-0.612121	0.700942	0.188717	-0.499876	0.472431
28359	8.751287	-1.294549	4.233632	-0.545053	0.061441	0.004014	-0.620821	-0.012280	-0.614896	0.706407	0.182226	-0.502260	0.464239
28360	8.717051	-1.490330	4.197199	-0.531627	0.030869	-0.010711	-0.621396	-0.010024	-0.614728	0.711356	0.175953	-0.504981	0.456078
28361	8.660229	-1.398741	4.099597	-0.576562	-0.031865	-0.024116	-0.619709	-0.008051	-0.615986	0.716052	0.170101	-0.508714	0.446705
28362	8.717322	-1.497824	4.158620	-0.536838	-0.069856	-0.027845	-0.620555	-0.008619	-0.614016	0.719952	0.164788	-0.512712	0.437768
28363	8.815196	-1.385581	4.041249	-0.557765	-0.062318	-0.051096	-0.621824	-0.009327	-0.612186	0.724304	0.159705	-0.516457	0.427960
28364	8.728749	-1.181759	4.082585	-0.542405	-0.065018	-0.059740	-0.622383	-0.011023	-0.610231	0.728340	0.154547	-0.520175	0.418396
28365	8.874416	-1.105796	4.009050	-0.546337	-0.099906	-0.082529	-0.624350	-0.013562	-0.608273	0.732321	0.150234	-0.524097	0.407993
28366	8.764365	-0.994372	3.937878	-0.557311	-0.116150	-0.074601	-0.626866	-0.019765	-0.605506	0.735771	0.145386	-0.528469	0.397774
28367	8.904600	-0.835465	3.981829	-0.548361	-0.136983	-0.064590	-0.629114	-0.022872	-0.602146	0.739010	0.141125	-0.532823	0.387360
28368	8.963758	-0.759259	3.860079	-0.568143	-0.120004	-0.037475	-0.630654	-0.026116	-0.600200	0.741934	0.135707	-0.537268	0.377438
28369	9.018143	-0.835791	3.657881	-0.564164	-0.076869	-0.026182	-0.633899	-0.026675	-0.599055	0.745352	0.130326	-0.540781	0.367451
28370	9.060704	-1.007465	3.688737	-0.547597	-0.066493	0.012857	-0.636441	-0.026388	-0.599032	0.748209	0.124225	-0.544246	0.358535
28371	8.779123	-1.241954	3.783554	-0.540444	-0.073500	-0.018070	-0.639550	-0.024963	-0.601665	0.751337	0.119056	-0.547393	0.348825
28372	8.856857	-1.179821	3.748927	-0.533613	-0.097083	-0.101861	-0.644629	-0.025799	-0.600790	0.754422	0.114595	-0.550781	0.338167
28373	9.040790	-1.210480	3.669281	-0.579108	-0.108506	-0.107593	-0.647721	-0.028750	-0.601078	0.757652	0.110027	-0.554312	0.326491
28374	8.969872	-0.973664	3.591825	-0.564376	-0.089024	-0.077443	-0.653065	-0.033248	-0.600802	0.760490	0.104740	-0.557649	0.315772
28375	9.187908	-0.946612	3.499407	-0.546166	-0.091028	-0.061242	-0.657564	-0.037466	-0.600530	0.763306	0.100015	-0.560608	0.305088
28376	9.022264	-0.966154	3.685911	-0.563853	-0.033708	-0.017614	-0.659087	-0.043941	-0.601711	0.766163	0.093693	-0.563038	0.295304
28377	9.122467	-0.693863	3.656157	-0.552923	-0.026609	-0.008627	-0.661748	-0.048726	-0.601881	0.769186	0.087864	-0.564971	0.285378
28378	9.113861	-0.755735	3.801844	-0.549461	-0.043609	-0.024422	-0.663145	-0.051675	-0.603870	0.771722	0.081865	-0.567288	0.275551
28379	9.139227	-0.640528	3.699035	-0.527940	-0.067682	-0.062037	-0.666503	-0.058715	-0.603355	0.774333	0.077244	-0.569436	0.264922
28380	9.080669	-0.697827	3.752914	-0.546958	-0.047595	-0.082751	-0.667603	-0.065620	-0.602575	0.776913	0.071944	-0.571529	0.254137
28381	9.273898	-0.718561	3.723890	-0.554942	-0.022402	-0.072346	-0.670390	-0.073929	-0.602360	0.779919	0.066771	-0.572896	0.243019
28382	9.167647	-0.683906	3.747810	-0.545382	0.020193	-0.007051	-0.667972	-0.078018	-0.603265	0.782667	0.060269	-0.573847	0.233452
28383	9.269537	-0.665577	3.689475	-0.538485	0.073672	0.054652	-0.669661	-0.078998	-0.603965	0.785940	0.053430	-0.573602	0.224552
28384	9.251835	-0.531007	3.547845	-0.544464	0.129475	0.064876	-0.668247	-0.079136	-0.605946	0.789391	0.045598	-0.572752	0.216187
28385	9.153832	-0.419643	3.479074	-0.554764	0.195663	0.122732	-0.665152	-0.076030	-0.609735	0.793565	0.037197	-0.570539	0.208221
28386	8.540742	-0.302264	3.853128	-0.551384	0.163129	0.122843	-0.665454	-0.071379	-0.609965	0.796925	0.028427	-0.569064	0.200671
28387	8.858178	-0.342131	3.981218	-0.568414	0.119221	0.009734	-0.666602	-0.066435	-0.612576	0.800470	0.021423	-0.567847	0.190627
28388	8.726740	-0.287076	4.149929	-0.569366	0.013627	-0.071043	-0.667040	-0.063338	-0.611415	0.802653	0.015138	-0.568547	0.179648
28389	8.887289	-0.609573	4.143647	-0.528224	-0.075376	-0.112486	-0.668441	-0.065729	-0.611710	0.804197	0.010899	-0.570034	0.167959
28390	8.953823	-0.463223	4.038019	-0.544936	-0.119203	-0.137145	-0.672652	-0.071932	-0.608086	0.804836	0.006215	-0.572565	0.156106
28391	8.950154	-0.372014	3.933100	-0.546681	-0.122123	-0.111477	-0.674048	-0.076311	-0.603903	0.805609	0.001829	-0.574642	0.144141
28392	9.024122	-0.179809	3.824534	-0.555444	-0.090920	-0.068379	-0.677128	-0.082798	-0.600150	0.806111	-0.003902	-0.576558	0.133230
28393	9.103830	0.013571	3.909261	-0.562714	-0.101072	-0.036518	-0.678244	-0.087040	-0.594983	0.806684	-0.009450	-0.578130	0.122220
28394	9.158928	0.018405	3.964710	-0.547797	-0.046338	-0.018977	-0.680770	-0.090707	-0.592470	0.807338	-0.015738	-0.579120	0.112150
28395	8.962029	0.130346	3.888816	-0.535941	-0.043788	-0.010030	-0.681324	-0.093386	-0.591369	0.808309	-0.021268	-0.579499	0.101805
28396	9.039964	0.141409	3.804014	-0.565086	-0.058969	-0.008487	-0.684420	-0.096351	-0.587439	0.808562	-0.027932	-0.580552	0.091684
28397	9.162072	0.137058	3.617835	-0.542142	-0.026654	-0.004845	-0.684134	-0.097628	-0.585064	0.809512	-0.033614	-0.580477	0.081285
28398	9.123609	0.108088	3.584380	-0.540082	0.013008	-0.008614	-0.684418	-0.097632	-0.583655	0.810391	-0.039993	-0.580147	0.071387
28399	8.944523	0.119307	3.652154	-0.567232	0.028400	-0.005525	-0.684978	-0.098762	-0.582538	0.811745	-0.046123	-0.579025	0.060603
28400	9.116871	0.328324	3.625427	-0.554713	0.020566	-0.038884	-0.684416	-0.098199	-0.582818	0.812501	-0.052393	-0.578441	0.050026
28401	9.316194	0.184844	3.684755	-0.545834	-0.013699	-0.038550	-0.684848	-0.095938	-0.584197	0.813197	-0.057701	-0.577810	0.038953
28402	8.882030	-0.088983	3.519243	-0.538814	-0.087992	-0.002742	-0.685848	-0.093975	-0.580653	0.812457	-0.064029	-0.578756	0.029259
28403	9.066494	0.069009	3.461655	-0.535309	-0.113343	0.012554	-0.688109	-0.093408	-0.579926	0.811764	-0.069656	-0.579498	0.019231
28404	9.234602	0.080744	3.574871	-0.533494	-0.081343	-0.038015	-0.690668	-0.090175	-0.575654	0.810906	-0.075475	-0.580218	0.009012
28405	9.220158	-0.062221	3.501577	-0.560539	-0.062442	-0.022542	-0.694072	-0.086365	-0.574743	0.810567	-0.081090	-0.580001	-0.001973
28406	9.069643	-0.109046	3.591708	-0.560572	-0.084362	0.007629	-0.695914	-0.085239	-0.573030	0.809403	-0.087866	-0.580524	-0.011756
28407	9.205483	-0.132273	3.492712	-0.545933	-0.062677	-0.004688	-0.700580	-0.083542	-0.571569	0.808867	-0.093422	-0.580095	-0.022291
28408	9.210843	-0.096374	3.441560	-0.560309	-0.039210	-0.001454	-0.700027	-0.080866	-0.571546	0.808002	-0.100054	-0.579724	-0.032290
28409	9.346316	-0.102334	3.397950	-0.538178	0.005607	0.014482	-0.700175	-0.079747	-0.569001	0.808066	-0.105639	-0.577977	-0.042557
28410	9.148293	-0.151897	3.389102	-0.539698	0.026811	0.058520	-0.701169	-0.078334	-0.569541	0.807841	-0.112562	-0.576259	-0.051466
28411	9.109426	-0.197509	3.399329	-0.556173	0.007093	0.054895	-0.702024	-0.076071	-0.571198	0.807709	-0.118880	-0.574211	-0.061274
28412	9.118957	-0.161107	3.432740	-0.567023	0.013389	0.061812	-0.702592	-0.075225	-0.571185	0.807057	-0.126268	-0.572504	-0.070392
28413	9.137618	-0.172824	3.510171	-0.564190	0.037782	0.052847	-0.703452	-0.072691	-0.569605	0.807037	-0.132614	-0.569775	-0.080381
28414	9.259984	-0.075569	3.339772	-0.552240	0.063034	0.046685	-0.702604	-0.072405	-0.571437	0.806745	-0.139485	-0.567154	-0.089675
28415	9.152775	-0.188010	3.416080	-0.550570	0.041446	0.039720	-0.703183	-0.069306	-0.570697	0.806559	-0.145420	-0.564248	-0.099700
28416	9.087118	-0.252651	3.448302	-0.545204	0.045327	0.005235	-0.703186	-0.068172	-0.572653	0.805784	-0.151706	-0.561877	-0.109502
28417	9.118114	-0.199209	3.522573	-0.537933	0.052551	-0.000022	-0.700929	-0.067610	-0.573790	0.805456	-0.156927	-0.558756	-0.120024
28418	9.223380	-0.220943	3.631413	-0.530674	0.059820	-0.009700	-0.700087	-0.066483	-0.574347	0.804633	-0.162741	-0.556061	-0.129910
