# Supplementary material for: Identification of Haptic Based Guiding Using Hard Reins
Source: PLoS One. 2015 Jul 22;10(7):e0132020. doi: 10.1371/journal.pone.0132020 (PMC4511788; doi:10.1371/journal.pone.0132020)
Supplement: S9 File — (ZIP) [file pone.0132020.s009.zip › Exp2_MotionData2/Subject11/path1/T8/fh8.txt]

// Start Time: 0
// Sample rate: 25.0Hz
// Scenario: 4.9
// Firmware Version: 2.6.1
Counter	Acc_X	Acc_Y	Acc_Z	Gyr_X	Gyr_Y	Gyr_Z	Mag_X	Mag_Y	Mag_Z	Quat_w	Quat_x	Quat_y	Quat_z
27851	0.327967	-0.455871	-9.844049	-0.010654	0.010963	-0.028511	0.129406	-0.294491	0.676766	-0.010756	0.850255	-0.525484	0.028605
27852	0.385615	-0.499553	-9.823417	0.008985	0.007429	-0.020477	0.129003	-0.293934	0.677302	-0.010852	0.850465	-0.525133	0.028754
27853	0.429267	-0.475657	-9.763433	0.007138	0.005628	-0.009932	0.129661	-0.293105	0.677695	-0.010937	0.850580	-0.524939	0.028861
27854	0.385956	-0.453684	-9.767612	-0.014321	0.009140	-0.011821	0.128859	-0.292824	0.678760	-0.010623	0.850704	-0.524748	0.028792
27855	0.361738	-0.460946	-9.844398	-0.021491	-0.001342	-0.010141	0.128725	-0.292684	0.679026	-0.010294	0.850831	-0.524566	0.028479
27856	0.356718	-0.489588	-9.784597	-0.001783	0.010910	-0.013483	0.127010	-0.293924	0.677989	-0.010172	0.850931	-0.524401	0.028573
27857	0.366290	-0.499497	-9.854495	-0.000010	-0.001331	-0.011756	0.128606	-0.293932	0.677177	-0.010209	0.851071	-0.524179	0.028485
27858	0.359177	-0.482472	-9.810975	-0.030423	0.007403	-0.011941	0.129010	-0.294906	0.676899	-0.009640	0.851210	-0.523977	0.028218
27859	0.386104	-0.436524	-9.661664	-0.041180	0.020475	-0.007568	0.128086	-0.296567	0.678472	-0.008750	0.851301	-0.523854	0.028069
27860	0.390637	-0.473096	-9.811139	-0.030451	0.019621	-0.002212	0.129020	-0.297405	0.678187	-0.008058	0.851321	-0.523836	0.028008
27861	0.400488	-0.446685	-9.801306	0.005369	0.010898	-0.011673	0.128356	-0.296151	0.676371	-0.008060	0.851451	-0.523614	0.028185
27862	0.436538	-0.470999	-9.794686	0.019638	0.003871	-0.003680	0.128076	-0.295179	0.679011	-0.008384	0.851479	-0.523553	0.028380
27863	0.426951	-0.461273	-9.784878	0.014269	0.003871	-0.003714	0.128743	-0.294905	0.677297	-0.008617	0.851529	-0.523460	0.028533
27864	0.424747	-0.432339	-9.767702	-0.001840	-0.001385	-0.004726	0.128877	-0.295461	0.677946	-0.008630	0.851579	-0.523385	0.028414
27865	0.415043	-0.437206	-9.810937	0.005387	0.010904	-0.015200	0.128465	-0.293794	0.679282	-0.008629	0.851746	-0.523103	0.028596
27866	0.386009	-0.446454	-9.762723	0.012522	0.010896	-0.011617	0.128212	-0.294902	0.677436	-0.008753	0.851848	-0.522922	0.028839
27867	0.405151	-0.470709	-9.779991	-0.012639	-0.000537	0.009296	0.128999	-0.293796	0.678354	-0.008580	0.851768	-0.523065	0.028633
27868	0.381129	-0.455817	-9.690684	0.007063	0.000346	0.003283	0.127674	-0.293927	0.678111	-0.008731	0.851730	-0.523125	0.028636
27869	0.391381	-0.374018	-9.658587	0.012427	0.002084	0.004222	0.128616	-0.296431	0.678334	-0.008954	0.851697	-0.523169	0.028737
27870	0.396286	-0.355577	-9.908379	0.010708	0.012647	-0.001031	0.128865	-0.293656	0.678358	-0.009037	0.851711	-0.523131	0.028988
27871	0.434483	-0.418292	-9.868570	-0.001823	0.002133	-0.004711	0.128736	-0.293933	0.677832	-0.009006	0.851775	-0.523031	0.028942
27872	0.410456	-0.405672	-9.736027	-0.011702	0.013466	0.003196	0.128072	-0.294207	0.678364	-0.008700	0.851718	-0.523126	0.028972
27873	0.414934	-0.451697	-9.830330	-0.025083	0.010873	-0.003969	0.128734	-0.293933	0.678357	-0.008181	0.851773	-0.523053	0.028831
27874	0.448699	-0.461244	-9.720172	-0.000950	-0.011893	-0.008296	0.129271	-0.294491	0.677687	-0.008317	0.851875	-0.522901	0.028543
27875	0.391013	-0.426809	-9.618332	-0.004543	-0.001407	-0.004738	0.129133	-0.293657	0.677566	-0.008276	0.851941	-0.522800	0.028410
27876	0.359390	-0.451343	-9.856285	-0.001850	0.007387	0.002373	0.129271	-0.294213	0.677164	-0.008202	0.851912	-0.522848	0.028440
27877	0.333312	-0.383766	-9.848073	0.007116	-0.003090	-0.004627	0.128746	-0.295321	0.677293	-0.008379	0.851976	-0.522743	0.028396
27878	0.347776	-0.390757	-9.737719	0.012460	-0.004870	-0.002841	0.128866	-0.293378	0.677835	-0.008672	0.851990	-0.522717	0.028367
27879	0.328573	-0.373842	-9.761393	0.014302	0.002161	-0.011604	0.129392	-0.292826	0.678227	-0.008913	0.852123	-0.522490	0.028485
27880	0.352360	-0.422327	-9.824646	-0.003633	0.005637	-0.000282	0.129257	-0.292270	0.677840	-0.008825	0.852126	-0.522487	0.028466
27881	0.366730	-0.441441	-9.745675	0.003534	0.005629	-0.004646	0.130460	-0.294498	0.679113	-0.008851	0.852186	-0.522385	0.028527
27882	0.328287	-0.414644	-9.733018	0.021430	0.007391	-0.004493	0.129923	-0.292551	0.677696	-0.009169	0.852223	-0.522305	0.028801
27883	0.357274	-0.412553	-9.762085	0.019573	0.002106	0.009566	0.129262	-0.293381	0.678223	-0.009514	0.852134	-0.522435	0.028964
27884	0.391204	-0.393737	-9.815038	0.014213	0.009101	0.011309	0.128723	-0.292407	0.679029	-0.009699	0.851984	-0.522664	0.029189
27885	0.439011	-0.463721	-9.768186	0.032190	0.010878	-0.007969	0.128724	-0.291851	0.677721	-0.010155	0.852070	-0.522490	0.029637
27886	0.481853	-0.548495	-9.851248	-0.001808	0.023113	-0.002914	0.126589	-0.291007	0.679863	-0.009911	0.852055	-0.522502	0.029937
27887	0.505842	-0.572560	-9.794048	-0.025121	0.009077	0.002139	0.127657	-0.291151	0.678270	-0.009416	0.852047	-0.522534	0.029761
27888	0.506201	-0.522079	-9.803085	-0.025153	0.007311	0.009193	0.128711	-0.290324	0.679050	-0.008951	0.852000	-0.522631	0.029544
27889	0.484847	-0.471193	-9.735019	0.014215	-0.004925	0.004163	0.128060	-0.292403	0.679039	-0.009272	0.851972	-0.522671	0.029546
27890	0.429662	-0.422550	-9.700335	0.017826	-0.002275	-0.002824	0.128591	-0.292128	0.678508	-0.009628	0.851970	-0.522664	0.029618
27891	0.391066	-0.415179	-9.747987	0.012415	-0.003155	0.007721	0.128984	-0.291575	0.679033	-0.009899	0.851904	-0.522765	0.029630
27892	0.385937	-0.456119	-9.777254	0.019592	0.003860	0.006030	0.128321	-0.291154	0.677997	-0.010228	0.851826	-0.522875	0.029823
27893	0.357076	-0.436914	-9.863310	-0.005439	0.010879	0.005888	0.129116	-0.291159	0.678510	-0.010047	0.851775	-0.522959	0.029885
27894	0.338077	-0.393366	-9.828997	-0.037684	0.013475	0.013607	0.129380	-0.291161	0.678769	-0.009307	0.851666	-0.523163	0.029641
27895	0.347792	-0.388366	-9.742497	-0.010800	0.020483	0.004131	0.128855	-0.292268	0.679028	-0.008932	0.851629	-0.523221	0.029805
27896	0.319083	-0.349758	-9.775455	0.012393	0.012596	0.018388	0.125414	-0.293082	0.677760	-0.009050	0.851339	-0.523676	0.030071
27897	0.362437	-0.364611	-9.802438	-0.022430	0.033600	0.009383	0.126733	-0.291701	0.677753	-0.008341	0.851240	-0.523834	0.030329
27898	0.443718	-0.476226	-9.912579	-0.041088	0.027538	-0.019017	0.125406	-0.291555	0.677644	-0.007377	0.851478	-0.523462	0.030294
27899	0.467329	-0.553207	-9.855984	-0.023262	0.019626	-0.008366	0.126742	-0.293784	0.678651	-0.006793	0.851573	-0.523315	0.030311
27900	0.520388	-0.567584	-9.702785	-0.007108	0.010874	-0.025926	0.124612	-0.292662	0.678695	-0.006573	0.851806	-0.522936	0.030349
27901	0.503963	-0.500148	-9.716289	0.006307	0.016125	-0.022265	0.124611	-0.291828	0.677653	-0.006524	0.852044	-0.522533	0.030626
27902	0.530779	-0.462136	-9.802608	0.016080	-0.008387	-0.011707	0.125545	-0.292110	0.676586	-0.006911	0.852167	-0.522330	0.030576
27903	0.528842	-0.397014	-9.748966	0.028614	-0.004891	-0.013353	0.125679	-0.292250	0.676451	-0.007464	0.852321	-0.522062	0.030730
27904	0.463757	-0.379770	-9.781855	0.003554	0.003865	-0.008193	0.125673	-0.292390	0.678550	-0.007510	0.852378	-0.521966	0.030758
27905	0.468349	-0.413437	-9.767861	0.000004	-0.002243	-0.017061	0.125402	-0.291138	0.677910	-0.007542	0.852573	-0.521653	0.030660
27906	0.444121	-0.425208	-9.746156	0.003562	0.002123	-0.011728	0.125263	-0.290166	0.678185	-0.007605	0.852685	-0.521470	0.030659
27907	0.424850	-0.417908	-9.767537	-0.009013	0.002103	-0.000357	0.127792	-0.291429	0.678134	-0.007448	0.852704	-0.521448	0.030537
27908	0.424886	-0.413082	-9.762675	-0.005427	-0.007512	-0.004770	0.126198	-0.291421	0.678552	-0.007463	0.852752	-0.521385	0.030276
27909	0.425083	-0.384337	-9.800801	-0.000029	0.002128	-0.007333	0.127523	-0.291150	0.678535	-0.007454	0.852842	-0.521239	0.030247
27910	0.391520	-0.350376	-9.792912	-0.008157	0.002094	0.009367	0.126999	-0.291980	0.678009	-0.007331	0.852744	-0.521408	0.030120
27911	0.338636	-0.318494	-9.727195	-0.039394	0.006503	-0.008447	0.126464	-0.291700	0.678808	-0.006602	0.852850	-0.521267	0.029749
27912	0.329071	-0.306304	-9.698131	-0.042944	0.006515	-0.015518	0.127140	-0.293369	0.677993	-0.005825	0.853012	-0.521034	0.029338
27913	0.405425	-0.432239	-9.784358	-0.008848	0.019684	-0.031129	0.127267	-0.292259	0.677740	-0.005469	0.853341	-0.520489	0.029508
27914	0.513246	-0.544327	-9.981258	0.014444	0.019706	-0.032773	0.127260	-0.291426	0.678273	-0.005524	0.853680	-0.519908	0.029922
27915	0.523215	-0.505492	-9.841496	0.021457	0.007367	-0.008092	0.125937	-0.291974	0.678157	-0.005831	0.853773	-0.519737	0.030201
27916	0.514747	-0.346008	-9.623278	0.026700	0.009018	0.014893	0.125677	-0.292250	0.677239	-0.006231	0.853553	-0.520072	0.030555
27917	0.464520	-0.273872	-9.759013	0.042906	0.019599	0.000102	0.126461	-0.290450	0.677639	-0.006776	0.853550	-0.520028	0.031266
27918	0.408409	-0.355062	-9.708989	0.021455	0.009124	-0.009786	0.127120	-0.289620	0.677637	-0.007075	0.853676	-0.519799	0.031569
27919	0.356877	-0.465689	-9.834797	-0.004504	-0.000470	-0.007370	0.127248	-0.289622	0.678817	-0.007017	0.853769	-0.519655	0.031440
27920	0.448435	-0.495197	-9.811892	-0.068008	-0.018867	-0.018508	0.126997	-0.291286	0.677491	-0.006070	0.853957	-0.519424	0.030338
27921	0.520724	-0.519581	-9.735885	-0.053681	0.006468	-0.015697	0.128330	-0.292403	0.677459	-0.005099	0.854137	-0.519167	0.029821
27922	0.564783	-0.433641	-9.836223	-0.005412	0.003834	-0.003011	0.127800	-0.291845	0.676423	-0.004998	0.854181	-0.519100	0.029754
27923	0.517082	-0.346996	-9.940567	0.024100	0.000363	0.002512	0.129383	-0.291160	0.677850	-0.005426	0.854167	-0.519107	0.029943
27924	0.502916	-0.307826	-9.752524	0.032140	0.002083	0.000823	0.128723	-0.290878	0.676549	-0.005986	0.854158	-0.519099	0.030235
27925	0.439691	-0.369813	-9.733463	0.001720	0.002093	-0.000274	0.126990	-0.290036	0.677372	-0.006008	0.854175	-0.519072	0.030222
27926	0.420339	-0.374472	-9.733350	-0.017053	0.010846	-0.001255	0.127002	-0.291980	0.677090	-0.005633	0.854141	-0.519136	0.030154
27927	0.405580	-0.408400	-9.853786	-0.028677	-0.006618	-0.004928	0.128329	-0.292404	0.677853	-0.005226	0.854214	-0.519047	0.029674
27928	0.443960	-0.446937	-9.772842	-0.009024	-0.003153	0.000494	0.129128	-0.292686	0.677576	-0.005138	0.854239	-0.519020	0.029450
27929	0.468245	-0.425684	-9.840105	0.001757	0.005618	-0.004684	0.130981	-0.292697	0.678991	-0.005127	0.854300	-0.518918	0.029496
27930	0.449270	-0.375257	-9.916272	-0.000055	-0.001373	0.000582	0.130318	-0.292137	0.677694	-0.005174	0.854319	-0.518892	0.029395
27931	0.435015	-0.348142	-9.737981	-0.000099	-0.003168	0.004987	0.129394	-0.292687	0.677440	-0.005227	0.854284	-0.518955	0.029270
27932	0.377281	-0.316479	-9.756347	0.007035	0.016077	0.016588	0.128584	-0.290739	0.677997	-0.005220	0.854079	-0.519277	0.029539
27933	0.406117	-0.335992	-9.771240	0.017804	0.009095	0.007817	0.130716	-0.292000	0.677689	-0.005453	0.854006	-0.519380	0.029804
27934	0.386170	-0.424740	-9.740844	0.021356	0.005589	0.011342	0.129251	-0.291159	0.677720	-0.005799	0.853885	-0.519562	0.030044
27935	0.352210	-0.443916	-9.805665	-0.023310	0.003885	-0.003081	0.128987	-0.291436	0.677984	-0.005383	0.853932	-0.519503	0.029791
27936	0.376760	-0.388696	-9.776400	-0.084192	0.003834	0.005291	0.129531	-0.293382	0.677169	-0.003942	0.853895	-0.519627	0.028904
27937	0.475826	-0.379923	-9.801188	-0.073356	0.016104	-0.012237	0.128227	-0.296706	0.676236	-0.002541	0.854033	-0.519440	0.028339
27938	0.468393	-0.404125	-9.868700	-0.004467	0.007389	-0.011768	0.129021	-0.296849	0.677010	-0.002412	0.854118	-0.519300	0.028343
27939	0.488035	-0.360805	-9.810688	0.030412	0.007375	-0.009749	0.128499	-0.298235	0.676742	-0.002877	0.854229	-0.519096	0.028709
27940	0.454553	-0.317069	-9.752213	0.034845	0.005606	-0.002656	0.129275	-0.295741	0.678462	-0.003445	0.854239	-0.519055	0.029090
27941	0.399268	-0.280614	-9.770545	0.016093	0.016131	-0.007136	0.130334	-0.295469	0.678842	-0.003575	0.854318	-0.518904	0.029455
27942	0.401541	-0.297734	-9.857286	0.005416	0.019669	-0.016897	0.128479	-0.295459	0.678083	-0.003484	0.854454	-0.518662	0.029771
27943	0.454435	-0.336076	-9.675520	0.014475	0.010944	-0.049493	0.130472	-0.295747	0.677656	-0.003615	0.854975	-0.517787	0.030031
27944	0.448356	-0.509335	-9.715915	0.028804	-0.000399	-0.055631	0.129801	-0.294216	0.677419	-0.004109	0.855539	-0.516838	0.030249
27945	0.481577	-0.589179	-9.784416	0.045718	-0.010054	-0.037944	0.130062	-0.293107	0.676638	-0.005009	0.855948	-0.516138	0.030476
27946	0.458477	-0.444498	-9.724871	0.060789	-0.021496	-0.011405	0.131376	-0.291449	0.677685	-0.006297	0.856066	-0.515918	0.030660
27947	0.411341	-0.278524	-9.842729	0.076802	-0.020638	0.013438	0.131356	-0.288395	0.678504	-0.007868	0.855944	-0.516077	0.031018
27948	0.368589	-0.177288	-9.882055	0.042791	-0.004899	0.022093	0.133074	-0.287155	0.678358	-0.008698	0.855745	-0.516378	0.031295
27949	0.348970	-0.222521	-9.779057	-0.026079	0.016072	0.019899	0.132938	-0.286599	0.678366	-0.008123	0.855549	-0.516716	0.031208
27950	0.348403	-0.301880	-9.775157	-0.047539	0.016075	0.016202	0.132154	-0.288816	0.678487	-0.007186	0.855388	-0.517015	0.030912
27951	0.311022	-0.465037	-9.738256	-0.066325	0.012585	0.012505	0.132441	-0.291593	0.676879	-0.005955	0.855275	-0.517251	0.030344
27952	0.307852	-0.570820	-9.729830	-0.044818	0.023103	0.007392	0.132450	-0.293120	0.676864	-0.004987	0.855204	-0.517388	0.030197
27953	0.307991	-0.551563	-9.724803	-0.028674	0.010885	-0.004867	0.131658	-0.293810	0.676738	-0.004424	0.855266	-0.517302	0.029987
27954	0.467993	-0.461682	-9.814078	0.007210	0.000415	-0.025819	0.131397	-0.295475	0.678301	-0.004558	0.855511	-0.516895	0.029994
27955	0.579572	-0.390569	-9.871907	0.028621	-0.004884	-0.011601	0.130324	-0.293387	0.678076	-0.005133	0.855647	-0.516658	0.030113
27956	0.630417	-0.371746	-9.879339	0.012548	0.005606	-0.015217	0.131401	-0.294640	0.675683	-0.005312	0.855782	-0.516423	0.030263
27957	0.562960	-0.349570	-9.878503	-0.025970	-0.004901	-0.008461	0.131791	-0.293949	0.676997	-0.004946	0.855891	-0.516272	0.029826
27958	0.473598	-0.357875	-9.675936	-0.017947	-0.007541	-0.008392	0.132454	-0.293814	0.676988	-0.004744	0.856005	-0.516106	0.029435
27959	0.427315	-0.410725	-9.772283	-0.001909	-0.011914	0.007576	0.132325	-0.293952	0.675939	-0.004872	0.855950	-0.516215	0.029125
27960	0.371997	-0.379066	-9.785862	-0.001858	0.000371	0.000595	0.132583	-0.293954	0.678298	-0.004868	0.855934	-0.516246	0.029036
27961	0.374576	-0.359520	-9.679907	-0.003707	-0.004923	0.009375	0.133131	-0.296039	0.676693	-0.004896	0.855856	-0.516387	0.028823
27962	0.406140	-0.331314	-9.814449	-0.007280	0.013450	0.017345	0.132063	-0.295617	0.677764	-0.004674	0.855655	-0.516718	0.028900
27963	0.437713	-0.307389	-9.775991	-0.000092	0.012578	0.009458	0.133126	-0.295345	0.676832	-0.004580	0.855566	-0.516860	0.029023
27964	0.444693	-0.341406	-9.870178	0.021314	0.002069	0.023668	0.131796	-0.294782	0.676989	-0.004970	0.855323	-0.517248	0.029200
27965	0.439528	-0.389363	-9.834633	0.026697	0.005574	0.020186	0.132850	-0.293678	0.677246	-0.005413	0.855123	-0.517557	0.029479
27966	0.444481	-0.374720	-9.752789	0.003458	0.012561	0.014755	0.131784	-0.293395	0.678185	-0.005384	0.854980	-0.517785	0.029651
27967	0.430318	-0.328936	-9.761754	-0.023367	0.010817	0.011042	0.131125	-0.294224	0.678055	-0.004909	0.854877	-0.517967	0.029503
27968	0.367931	-0.273124	-9.760574	-0.014435	-0.001413	0.011093	0.131802	-0.296032	0.677239	-0.004715	0.854757	-0.518181	0.029251
27969	0.396421	-0.340756	-9.780826	0.001692	-0.006647	0.005001	0.131394	-0.294920	0.678307	-0.004845	0.854725	-0.518245	0.029060
27970	0.370032	-0.316481	-9.775512	-0.017949	0.010864	0.000529	0.130344	-0.296857	0.678172	-0.004456	0.854692	-0.518306	0.028983
27971	0.398697	-0.360032	-9.785873	-0.034085	0.016959	0.009227	0.131939	-0.297282	0.678012	-0.003733	0.854605	-0.518464	0.028821
27972	0.425246	-0.360387	-9.834176	-0.003615	0.002127	-0.004710	0.131417	-0.297973	0.676700	-0.003680	0.854671	-0.518360	0.028743
27973	0.473431	-0.379669	-9.724254	0.007034	0.019543	0.016558	0.132082	-0.298393	0.677080	-0.003638	0.854504	-0.518620	0.029053
27974	0.482743	-0.423480	-9.869046	-0.003717	0.019552	0.023520	0.129689	-0.297825	0.677253	-0.003417	0.854246	-0.519034	0.029270
27975	0.463787	-0.375018	-9.801028	-0.003663	-0.000536	0.004076	0.129955	-0.298104	0.677509	-0.003395	0.854219	-0.519085	0.029129
27976	0.454292	-0.355377	-9.694968	0.010612	0.009051	0.013031	0.128362	-0.297818	0.677273	-0.003521	0.854060	-0.519336	0.029316
27977	0.427572	-0.374661	-9.776677	0.014240	0.002103	0.002465	0.129423	-0.297268	0.676738	-0.003777	0.854048	-0.519349	0.029407
27978	0.487801	-0.394390	-9.782230	0.028601	0.012606	-0.004464	0.129950	-0.297410	0.678041	-0.004165	0.854102	-0.519231	0.029843
27979	0.521417	-0.418928	-9.854907	0.021461	0.007369	-0.008073	0.129150	-0.296017	0.676623	-0.004483	0.854195	-0.519060	0.030104
27980	0.497369	-0.404351	-9.868953	0.014254	-0.001393	0.000665	0.129942	-0.296161	0.678054	-0.004774	0.854185	-0.519073	0.030151
27981	0.473380	-0.386870	-9.719529	0.024954	0.009068	0.007837	0.130215	-0.296856	0.677123	-0.005143	0.854111	-0.519172	0.030478
27982	0.430017	-0.372113	-9.723793	0.007057	0.002954	0.006820	0.130464	-0.293803	0.676888	-0.005271	0.854064	-0.519246	0.030524
27983	0.386619	-0.359982	-9.800190	0.026789	-0.006611	-0.004509	0.129801	-0.294772	0.678201	-0.005827	0.854127	-0.519131	0.030601
27984	0.388756	-0.398514	-9.810265	0.019617	-0.003121	-0.000151	0.130333	-0.294219	0.676885	-0.006225	0.854107	-0.519154	0.030675
27985	0.444314	-0.398714	-9.733835	-0.000130	-0.004060	0.011138	0.130582	-0.292278	0.678477	-0.006306	0.854010	-0.519323	0.030512
27986	0.444376	-0.386981	-9.829840	-0.009055	0.009078	0.012888	0.128076	-0.294207	0.677183	-0.006095	0.853845	-0.519598	0.030495
27987	0.449683	-0.321915	-9.776261	-0.010822	0.009078	0.006717	0.127939	-0.293929	0.677975	-0.005851	0.853787	-0.519699	0.030445
27988	0.434738	-0.384449	-9.812903	-0.001852	0.009104	0.002369	0.128342	-0.294625	0.677831	-0.005758	0.853763	-0.519735	0.030504
27989	0.415395	-0.389006	-9.779140	-0.000073	0.003853	0.002367	0.129926	-0.293523	0.678343	-0.005749	0.853752	-0.519755	0.030476
27990	0.429562	-0.436938	-9.686078	-0.009072	0.002059	0.010210	0.129005	-0.294351	0.677561	-0.005612	0.853660	-0.519916	0.030339
27991	0.412861	-0.405801	-9.772101	-0.012575	0.010858	-0.001226	0.130204	-0.295190	0.677534	-0.005316	0.853683	-0.519883	0.030301
27992	0.434562	-0.408553	-9.830004	-0.001820	-0.004867	-0.008260	0.130476	-0.295746	0.676474	-0.005364	0.853784	-0.519727	0.030123
27993	0.485202	-0.418571	-9.830556	-0.012463	0.030140	-0.018802	0.129276	-0.294629	0.676372	-0.004860	0.853978	-0.519396	0.030418
27994	0.477700	-0.452394	-9.898177	-0.035764	0.019635	-0.011963	0.128215	-0.295318	0.677432	-0.004069	0.854086	-0.519233	0.030306
27995	0.444512	-0.369953	-9.767156	-0.012568	0.003855	-0.004778	0.128752	-0.295737	0.676369	-0.003846	0.854150	-0.519138	0.030151
27996	0.432966	-0.301953	-9.583611	0.021439	0.002094	-0.011573	0.129030	-0.297960	0.676211	-0.004215	0.854255	-0.518951	0.030334
27997	0.430036	-0.367494	-9.786230	0.035860	0.016175	-0.025523	0.128615	-0.295737	0.677422	-0.004679	0.854522	-0.518474	0.030892
27998	0.448727	-0.454315	-9.813828	0.018011	0.003954	-0.038938	0.128606	-0.294627	0.678221	-0.004954	0.854923	-0.517799	0.031073
27999	0.523718	-0.437895	-9.759006	0.019757	0.003027	-0.031019	0.129270	-0.294769	0.678209	-0.005277	0.855256	-0.517236	0.031243
28000	0.512084	-0.370967	-9.926379	0.028641	0.007394	-0.010650	0.129131	-0.294491	0.679527	-0.005715	0.855350	-0.517055	0.031590
28001	0.514517	-0.370766	-9.854294	0.019695	0.012628	-0.011580	0.128854	-0.291435	0.677986	-0.005945	0.855475	-0.516825	0.031923
28002	0.483069	-0.379994	-9.806059	-0.000022	0.016105	-0.004655	0.129106	-0.290327	0.679832	-0.005809	0.855545	-0.516698	0.032121
28003	0.482828	-0.413668	-9.806444	-0.021495	0.016101	-0.004818	0.127802	-0.293512	0.678507	-0.005301	0.855603	-0.516610	0.032087
28004	0.492707	-0.384719	-9.753320	-0.048319	0.016092	-0.010299	0.129388	-0.292966	0.679538	-0.004334	0.855709	-0.516462	0.031788
28005	0.483336	-0.345997	-9.699918	-0.066251	0.021307	-0.001590	0.128606	-0.294905	0.678743	-0.003006	0.855733	-0.516457	0.031380
28006	0.521600	-0.394743	-9.811368	-0.046637	-0.010195	0.007232	0.126482	-0.297116	0.682692	-0.002347	0.855619	-0.516693	0.030647
28007	0.553399	-0.341720	-9.695666	-0.021555	0.007287	0.003071	0.127548	-0.297955	0.682799	-0.001931	0.855599	-0.516738	0.030464
28008	0.522314	-0.296024	-9.776590	-0.014470	-0.011091	0.016294	0.128247	-0.297397	0.671633	-0.001841	0.855460	-0.516993	0.030047
28009	0.445330	-0.254604	-9.799484	-0.030521	-0.015415	0.003857	0.129586	-0.299904	0.672245	-0.001503	0.855446	-0.517056	0.029381
28010	0.406509	-0.282915	-9.717757	-0.021585	-0.003177	0.007495	0.129729	-0.301292	0.671441	-0.001203	0.855368	-0.517206	0.029026
28011	0.396445	-0.336071	-9.821630	-0.008918	0.016156	-0.015258	0.129312	-0.299626	0.674352	-0.000901	0.855532	-0.516930	0.029121
28012	0.424933	-0.403726	-9.849092	-0.005315	0.020538	-0.018763	0.128247	-0.299898	0.675679	-0.000619	0.855713	-0.516617	0.029341
28013	0.463933	-0.355673	-9.767159	0.012504	-0.004877	-0.011679	0.128896	-0.299349	0.679088	-0.000909	0.855852	-0.516389	0.029296
28014	0.512545	-0.312661	-9.735839	0.035724	-0.004914	-0.002705	0.129953	-0.298244	0.678558	-0.001603	0.855899	-0.516299	0.029504
28015	0.508136	-0.252616	-9.775969	0.021409	-0.003163	-0.001026	0.129010	-0.296990	0.680423	-0.002030	0.855926	-0.516248	0.029582
28016	0.493553	-0.264632	-9.809629	-0.003551	-0.003112	-0.020591	0.129962	-0.297686	0.674887	-0.002021	0.856134	-0.515911	0.029416
28017	0.459145	-0.346352	-9.877570	-0.028644	-0.003117	-0.010205	0.130225	-0.297966	0.675931	-0.001585	0.856258	-0.515732	0.028979
28018	0.463965	-0.350892	-9.776718	0.014252	-0.001400	-0.001079	0.130608	-0.296303	0.677648	-0.001875	0.856286	-0.515682	0.029025
28019	0.415982	-0.309404	-9.703723	0.028605	-0.003124	-0.011533	0.131405	-0.296585	0.677896	-0.002420	0.856421	-0.515447	0.029177
28020	0.440301	-0.283348	-9.773334	-0.007190	0.009108	-0.004701	0.131131	-0.295196	0.677914	-0.002233	0.856475	-0.515358	0.029182
28021	0.478652	-0.322238	-9.807760	-0.007149	0.019616	-0.009968	0.130087	-0.297132	0.676335	-0.001931	0.856582	-0.515171	0.029355
28022	0.579606	-0.387958	-9.804580	-0.024981	0.019616	-0.024241	0.130090	-0.297966	0.676589	-0.001317	0.856804	-0.514804	0.029357
28023	0.562375	-0.433534	-9.807359	-0.018795	-0.001400	-0.013702	0.129830	-0.299492	0.677760	-0.001031	0.856962	-0.514559	0.029058
28024	0.535995	-0.409156	-9.768395	-0.008949	-0.001395	-0.015380	0.130355	-0.298801	0.678152	-0.000914	0.857113	-0.514319	0.028865
28025	0.502725	-0.332114	-9.829713	0.000051	-0.004846	-0.025874	0.130609	-0.296859	0.678299	-0.000980	0.857397	-0.513854	0.028705
28026	0.476226	-0.322351	-9.851003	0.009854	0.000394	-0.015199	0.131154	-0.298666	0.677091	-0.001168	0.857541	-0.513610	0.028736
28027	0.444757	-0.336236	-9.752349	0.057300	-0.003083	-0.024554	0.132213	-0.297699	0.676297	-0.002201	0.857809	-0.513135	0.029194
28028	0.401495	-0.307069	-9.763658	0.064408	0.017891	-0.006784	0.131925	-0.295895	0.679733	-0.003150	0.857863	-0.512987	0.030085
28029	0.372778	-0.268556	-9.827861	-0.035682	0.026687	-0.028612	0.130721	-0.293945	0.679508	-0.002280	0.858158	-0.512498	0.030094
28030	0.435619	-0.263943	-9.732211	-0.100026	0.035421	-0.045811	0.131403	-0.296725	0.678814	-0.000205	0.858627	-0.511745	0.029601
28031	0.492870	-0.356384	-9.926045	-0.157156	0.051227	-0.065588	0.129443	-0.300600	0.676310	0.003023	0.859279	-0.510688	0.028786
28032	0.512069	-0.371143	-9.984064	-0.333313	0.066976	-0.082683	0.128436	-0.309200	0.674927	0.009453	0.860005	-0.509511	0.026449
28033	0.272579	-0.097033	-9.839445	-0.697330	0.094096	-0.108024	0.129043	-0.321280	0.672959	0.022418	0.860853	-0.507933	0.020846
28034	0.575682	0.419676	-9.994748	-1.282064	0.168396	-0.171918	0.125533	-0.351797	0.664567	0.046223	0.861767	-0.505084	0.010570
28035	1.030385	0.515129	-9.870190	-1.398524	0.205322	-0.329601	0.123396	-0.387456	0.651114	0.072408	0.863409	-0.499281	-0.000406
28036	1.031679	0.699960	-9.990653	-1.288300	0.177472	-0.371154	0.121821	-0.427002	0.635249	0.096345	0.864373	-0.493414	-0.010931
28037	0.804547	1.371344	-10.471282	-1.365361	0.170514	-0.330991	0.123004	-0.462262	0.620699	0.121454	0.864712	-0.486859	-0.022150
28038	1.066539	2.189312	-9.750307	-1.766355	0.163998	-0.314479	0.123819	-0.499459	0.600489	0.153331	0.863036	-0.479860	-0.037324
28039	1.072211	2.978539	-9.642739	-2.190578	0.185639	-0.280326	0.125672	-0.549706	0.570548	0.192476	0.858314	-0.472350	-0.055998
28040	0.920639	4.027652	-8.326690	-2.530929	0.165947	-0.238588	0.127456	-0.604805	0.530318	0.236900	0.850003	-0.464007	-0.077912
28041	0.890455	5.197940	-7.976488	-2.752829	0.166679	-0.239962	0.128528	-0.665584	0.475337	0.284429	0.838156	-0.454157	-0.101666
28042	1.088851	5.909893	-7.477303	-2.983598	0.183114	-0.260895	0.130378	-0.719560	0.414109	0.334984	0.822591	-0.441610	-0.126924
28043	1.080580	6.754169	-6.708028	-3.216209	0.179426	-0.282713	0.136042	-0.764531	0.348055	0.387987	0.802285	-0.426716	-0.154009
28044	0.849657	7.539237	-6.204298	-3.606508	0.130224	-0.263487	0.142149	-0.804773	0.261164	0.445030	0.775069	-0.409019	-0.184176
28045	0.519070	8.191865	-4.429797	-4.063170	0.089514	-0.243859	0.147599	-0.838339	0.161352	0.506219	0.738721	-0.388209	-0.217549
28046	0.251110	8.833330	-2.999659	-4.487578	0.038376	-0.227571	0.150522	-0.855357	0.035745	0.569544	0.692475	-0.363376	-0.253094
28047	0.449289	8.789970	-0.942095	-4.684630	0.034357	-0.239709	0.157010	-0.845183	-0.091614	0.630755	0.638115	-0.334494	-0.288220
28048	0.576856	9.008771	0.929218	-4.652647	0.068902	-0.229693	0.168925	-0.815192	-0.209798	0.686292	0.578847	-0.302554	-0.320000
28049	0.283640	8.814002	2.561464	-4.461648	0.082551	-0.167439	0.175089	-0.757964	-0.321977	0.734539	0.516898	-0.269856	-0.347054
28050	0.311756	8.306202	4.115234	-4.173843	0.097991	-0.142521	0.180831	-0.682974	-0.418479	0.774512	0.455418	-0.237179	-0.369419
28051	0.406245	7.957117	5.826482	-3.789634	0.065201	-0.085345	0.175237	-0.582524	-0.502212	0.806491	0.396184	-0.206790	-0.387102
28052	0.329639	7.331707	7.194736	-3.687880	0.044831	-0.078644	0.177329	-0.494624	-0.562552	0.833004	0.336421	-0.176465	-0.402227
28053	0.381049	6.377718	8.413900	-3.863490	0.067227	-0.058051	0.188537	-0.408171	-0.608998	0.856300	0.271616	-0.143427	-0.415216
28054	0.352778	5.107351	9.010018	-4.124846	0.095048	-0.053070	0.190532	-0.294463	-0.646102	0.875547	0.201192	-0.106952	-0.426030
28055	0.273386	3.453837	9.246460	-4.175875	0.102054	-0.060785	0.193341	-0.172441	-0.663834	0.888991	0.128177	-0.069074	-0.434159
28056	0.113121	1.976198	9.370255	-3.742785	0.067290	-0.091495	0.188567	-0.035535	-0.662133	0.895360	0.062122	-0.035113	-0.439589
28057	0.109476	0.783935	9.613749	-2.876626	0.001977	-0.136775	0.188228	0.062470	-0.650645	0.896237	0.010232	-0.009573	-0.443354
28058	0.055580	-0.351860	10.103480	-2.005983	-0.058107	-0.189032	0.194997	0.124758	-0.639754	0.894221	-0.026230	0.007134	-0.446799
28059	0.241912	-0.980348	10.349414	-1.227564	-0.087697	-0.208328	0.188985	0.169345	-0.625562	0.891415	-0.049469	0.016448	-0.450180
28060	0.534958	-1.190328	10.075282	-0.681725	-0.099803	-0.216856	0.183100	0.196305	-0.618639	0.888716	-0.062635	0.020518	-0.453695
28061	0.644941	-1.347231	10.173475	-0.488406	-0.082276	-0.227787	0.173168	0.209820	-0.608505	0.885973	-0.072639	0.023198	-0.457424
28062	0.934057	-1.425472	9.708615	-0.439096	-0.078727	-0.236319	0.169878	0.223994	-0.601879	0.883154	-0.081294	0.025404	-0.461286
28063	0.852949	-1.291982	9.893514	-0.320009	-0.036687	-0.247588	0.168869	0.238993	-0.603421	0.880288	-0.087885	0.027257	-0.465431
28064	0.929319	-1.415534	9.800102	-0.060467	-0.020847	-0.256259	0.165372	0.245536	-0.600939	0.877785	-0.089332	0.026930	-0.469881
28065	0.760620	-1.366268	9.749248	0.213417	0.003814	-0.268211	0.161663	0.245557	-0.602720	0.875575	-0.086144	0.024425	-0.474711
28066	0.799301	-1.357243	9.652879	0.399614	-0.010076	-0.289822	0.155079	0.238515	-0.605448	0.873464	-0.079430	0.019883	-0.479955
28067	0.947366	-1.593631	9.812320	0.358219	-0.007646	-0.242628	0.151277	0.232290	-0.608603	0.871632	-0.073781	0.015806	-0.484318
28068	0.799883	-1.275493	9.644200	0.175588	-0.034797	-0.221034	0.151197	0.226324	-0.613782	0.869736	-0.071177	0.013101	-0.488182
28069	0.780847	-1.236784	9.668844	0.137828	-0.062880	-0.189676	0.148560	0.225508	-0.617164	0.868047	-0.069872	0.010252	-0.491434
28070	0.717736	-1.257856	8.909650	0.209361	-0.081989	-0.164519	0.144592	0.224142	-0.618824	0.866713	-0.067128	0.006471	-0.494227
28071	0.697363	-1.074269	9.113829	0.254864	-0.120546	-0.151952	0.139589	0.218896	-0.621426	0.865514	-0.064339	0.001509	-0.496732
28072	0.524803	-0.899010	9.352872	0.191330	-0.132799	-0.159426	0.134721	0.213927	-0.625078	0.864154	-0.062402	-0.002965	-0.499334
28073	0.735001	-0.894815	9.687593	0.033859	-0.109343	-0.162321	0.130608	0.215061	-0.627104	0.862527	-0.063290	-0.005545	-0.502007
28074	0.827419	-0.799690	9.567716	-0.082436	-0.085768	-0.156039	0.125816	0.217447	-0.626482	0.860826	-0.065607	-0.006463	-0.504611
28075	0.816044	-1.048851	9.862979	-0.099570	-0.085000	-0.135949	0.123538	0.222041	-0.627715	0.859271	-0.068532	-0.007253	-0.506858
28076	0.695136	-1.089541	10.406738	-0.103990	-0.043921	-0.150796	0.117273	0.224155	-0.623134	0.857573	-0.070794	-0.007229	-0.509416
28077	0.786022	-1.197486	9.948053	-0.075252	-0.015834	-0.154049	0.116047	0.230271	-0.624105	0.855854	-0.072570	-0.007094	-0.512052
28078	0.848528	-1.227692	9.668365	-0.034072	-0.000049	-0.146661	0.115215	0.236245	-0.623770	0.854285	-0.073186	-0.007028	-0.514580
28079	1.032979	-1.090416	9.408777	-0.085934	-0.003563	-0.147073	0.115466	0.239298	-0.624662	0.852604	-0.075007	-0.006564	-0.517105
28080	1.144295	-1.037874	8.783519	-0.064490	-0.019254	-0.127597	0.111059	0.242930	-0.622589	0.851167	-0.076342	-0.006485	-0.519273
28081	1.017428	-1.226202	9.013181	-0.030623	-0.063023	-0.118702	0.109590	0.244604	-0.622681	0.849840	-0.077838	-0.007576	-0.521207
28082	0.833284	-1.328997	9.537544	-0.048484	-0.043794	-0.135482	0.107189	0.246561	-0.622100	0.848327	-0.079152	-0.008095	-0.523460
28083	0.998129	-1.917013	9.591851	-0.141465	-0.039449	-0.154820	0.105709	0.250039	-0.622043	0.846430	-0.082282	-0.007669	-0.526049
28084	1.200193	-2.028992	9.670538	-0.103101	-0.036065	-0.132584	0.105273	0.255316	-0.619883	0.844840	-0.084440	-0.007481	-0.528260
28085	0.973458	-1.997853	9.836288	0.055113	-0.057920	-0.109410	0.101935	0.258666	-0.619667	0.843726	-0.084474	-0.009352	-0.530003
28086	0.806520	-1.736127	10.835774	0.190995	-0.011709	-0.095834	0.096386	0.256616	-0.623148	0.843007	-0.081410	-0.011804	-0.531575
28087	0.974710	-1.168466	10.480330	0.119703	0.050487	-0.127778	0.096948	0.252588	-0.625297	0.841814	-0.079169	-0.012539	-0.533783
28088	0.966646	-0.909639	9.363358	-0.024978	0.013146	-0.165015	0.095368	0.250931	-0.626078	0.839997	-0.079462	-0.012380	-0.536599
28089	1.083572	-0.772976	9.517743	-0.034004	-0.049914	-0.169726	0.095358	0.252736	-0.626322	0.838069	-0.080840	-0.013235	-0.539380
28090	1.128253	-1.287221	9.792650	0.083792	-0.057074	-0.114385	0.090573	0.254012	-0.626105	0.836936	-0.080075	-0.015348	-0.541194
28091	1.199639	-1.104345	9.998432	0.214280	-0.019571	-0.076278	0.087669	0.252363	-0.627784	0.836406	-0.076978	-0.018230	-0.542372
28092	1.228345	-0.806182	10.040068	0.137699	0.048775	-0.136457	0.088504	0.247640	-0.630995	0.835133	-0.074150	-0.019185	-0.544689
28093	1.036819	-0.901826	9.737783	0.009262	0.064792	-0.213071	0.086401	0.244598	-0.631781	0.832811	-0.073484	-0.018636	-0.548341
28094	0.961386	-0.976332	9.564528	0.102644	0.035308	-0.290028	0.084276	0.244887	-0.631746	0.829763	-0.071333	-0.019666	-0.553189
28095	0.901304	-0.937251	9.606355	0.251362	0.030211	-0.334759	0.081127	0.241019	-0.635413	0.826372	-0.066952	-0.022528	-0.558676
28096	1.107585	-0.783579	9.257839	0.289371	0.018189	-0.422665	0.077722	0.235487	-0.639224	0.821986	-0.061829	-0.026091	-0.565540
28097	1.205888	-0.552681	9.504800	0.219934	0.035767	-0.500638	0.071917	0.230939	-0.641413	0.816538	-0.057791	-0.028722	-0.573673
28098	1.298117	-0.486198	9.456698	0.070062	0.041180	-0.595128	0.065716	0.226394	-0.644121	0.809739	-0.055886	-0.029603	-0.583372
28099	1.341718	-0.467311	9.451733	-0.124657	0.076262	-0.658111	0.060389	0.229477	-0.643747	0.801866	-0.056865	-0.027777	-0.594144
28100	1.494114	-0.775689	9.677606	-0.319563	0.051734	-0.705555	0.052893	0.238817	-0.640388	0.793033	-0.061035	-0.024012	-0.605637
28101	1.303530	-0.408871	9.587329	-0.181845	0.009822	-0.697519	0.043520	0.251499	-0.636967	0.784255	-0.063707	-0.022652	-0.616743
28102	1.212366	-0.321857	9.492977	0.247464	-0.023335	-0.668028	0.034770	0.250437	-0.637369	0.776222	-0.059865	-0.026980	-0.627031
28103	0.877233	-0.264707	10.022885	0.229595	-0.004073	-0.682087	0.026720	0.245069	-0.641239	0.767833	-0.056195	-0.030888	-0.637433
28104	0.723829	-0.454718	10.421000	-0.072689	0.048371	-0.708774	0.018494	0.245253	-0.641900	0.758648	-0.056313	-0.030072	-0.648365
28105	1.026582	-0.651026	9.923419	-0.264131	0.085050	-0.692533	0.010228	0.250433	-0.639096	0.749310	-0.058987	-0.026260	-0.659064
28106	1.044960	-0.772395	9.609414	-0.278717	0.051725	-0.634626	0.003168	0.254358	-0.637636	0.740552	-0.062207	-0.022615	-0.668731
28107	1.105811	-1.046704	9.730716	-0.083956	0.034987	-0.580474	-0.003103	0.259667	-0.636437	0.732621	-0.062913	-0.021803	-0.677372
28108	0.870321	-0.881530	9.657736	0.116976	0.035792	-0.492546	-0.009240	0.264559	-0.635113	0.726054	-0.060561	-0.023539	-0.684561
28109	0.934307	-0.722451	9.928202	0.035419	0.068863	-0.459529	-0.015452	0.261262	-0.636758	0.719780	-0.059072	-0.023663	-0.691279
28110	1.045923	-0.628931	9.332253	-0.157864	0.068852	-0.438029	-0.019844	0.263229	-0.636278	0.713518	-0.060249	-0.021061	-0.697723
28111	1.155982	-0.765141	9.118233	-0.260013	0.044268	-0.407196	-0.024113	0.265472	-0.633301	0.707481	-0.063357	-0.017368	-0.703672
28112	1.045615	-0.672196	9.341372	-0.172544	0.024067	-0.371338	-0.029469	0.272441	-0.630918	0.702001	-0.065396	-0.015123	-0.709006
28113	1.136663	-0.786971	9.795926	-0.022338	0.002976	-0.366856	-0.032556	0.276621	-0.627809	0.696725	-0.065741	-0.015317	-0.714155
28114	1.180306	-0.763178	9.822262	0.079725	0.016135	-0.377529	-0.039433	0.273744	-0.629571	0.691402	-0.064350	-0.016780	-0.719403
28115	0.968218	-0.699485	9.658984	0.094075	0.016240	-0.379987	-0.042733	0.270430	-0.629160	0.686014	-0.062867	-0.018464	-0.724632
28116	1.109186	-0.903289	9.443919	0.104918	0.013671	-0.399382	-0.049451	0.264222	-0.632928	0.680319	-0.061148	-0.020350	-0.730077
28117	1.441440	-1.049521	9.665298	0.192610	-0.014406	-0.416603	-0.055112	0.258285	-0.636052	0.674411	-0.058765	-0.023924	-0.735625
28118	1.192226	-0.760746	9.074708	0.344597	-0.046627	-0.381980	-0.061044	0.252349	-0.637333	0.669117	-0.054687	-0.030121	-0.740530
28119	0.630779	-0.605852	9.528378	0.407083	-0.018612	-0.353036	-0.066525	0.239889	-0.643151	0.664260	-0.049493	-0.036813	-0.744952
28120	0.623129	-0.322234	9.440373	0.072414	-0.027460	-0.343108	-0.071774	0.231173	-0.645653	0.659160	-0.048756	-0.038645	-0.749424
28121	0.678440	-0.721531	10.363044	-0.448283	-0.042585	-0.384085	-0.079502	0.234545	-0.642219	0.652866	-0.055174	-0.032841	-0.754747
28122	0.307445	-1.296022	11.114328	-0.520747	-0.043459	-0.410193	-0.085702	0.247764	-0.636215	0.645990	-0.062425	-0.026046	-0.760343
28123	0.559011	-1.213630	10.382451	-0.054384	0.002273	-0.421651	-0.091075	0.256258	-0.631453	0.639472	-0.063017	-0.025609	-0.765799
28124	1.358416	-0.815524	8.889980	0.232035	-0.006365	-0.403860	-0.096340	0.248791	-0.631447	0.633525	-0.060009	-0.029800	-0.770815
28125	1.248402	-0.691946	9.692705	0.068986	-0.020596	-0.383911	-0.102135	0.243549	-0.635350	0.627642	-0.059386	-0.031472	-0.775595
28126	1.122530	-0.764964	10.663954	-0.301518	0.042111	-0.374046	-0.106922	0.244408	-0.633956	0.621455	-0.062351	-0.026755	-0.780506
28127	0.826450	-0.623980	10.391730	-0.454951	0.149978	-0.435451	-0.110447	0.254280	-0.628551	0.614103	-0.065577	-0.018188	-0.786286
28128	0.655457	-0.516146	9.036486	-0.271726	0.181239	-0.542283	-0.111420	0.259976	-0.625328	0.605214	-0.065935	-0.012445	-0.793230
28129	0.686129	-0.619561	9.119153	-0.065621	0.144716	-0.625537	-0.115016	0.260688	-0.622641	0.595175	-0.064402	-0.010317	-0.800945
28130	0.789004	-0.765963	9.486716	-0.072322	0.141373	-0.738457	-0.120971	0.258083	-0.622838	0.583192	-0.062913	-0.008469	-0.809850
28131	0.724634	-1.004368	10.018101	-0.113009	0.176528	-0.847932	-0.126926	0.254505	-0.621601	0.569245	-0.061341	-0.005464	-0.819858
28132	0.696080	-0.941913	9.918119	-0.166204	0.213511	-0.941566	-0.133425	0.253708	-0.621116	0.553496	-0.059694	-0.001504	-0.830709
28133	0.704169	-1.149928	9.559945	-0.237320	0.175315	-1.046238	-0.140858	0.252636	-0.618782	0.535694	-0.059487	0.003340	-0.842307
28134	0.633568	-0.896405	9.695660	-0.343130	0.129692	-1.010976	-0.150822	0.253245	-0.616260	0.518102	-0.061109	0.009267	-0.853082
28135	0.563383	-0.578541	9.635026	-0.271978	0.123390	-0.915227	-0.160394	0.253850	-0.611907	0.502024	-0.062096	0.014279	-0.862503
28136	0.685151	-0.441769	9.837440	-0.261826	0.111654	-0.794488	-0.167572	0.254721	-0.609950	0.487869	-0.063096	0.018892	-0.870429
28137	0.343775	-0.223060	9.696288	-0.385767	0.069523	-0.698465	-0.173987	0.259890	-0.605074	0.475122	-0.065994	0.025590	-0.877069
28138	0.661765	-0.331313	9.716334	-0.310794	0.008148	-0.677111	-0.181705	0.261457	-0.601395	0.462756	-0.069223	0.030190	-0.883263
28139	0.957540	-0.861124	10.260489	0.014650	0.006214	-0.643233	-0.191384	0.259010	-0.599697	0.451358	-0.069438	0.029248	-0.889156
28140	1.536785	-0.921821	10.766731	0.435866	0.068936	-0.594313	-0.197941	0.247525	-0.602862	0.441284	-0.064699	0.021260	-0.894780
28141	1.297552	-0.572112	9.676835	0.734130	0.140225	-0.611100	-0.201489	0.223811	-0.611711	0.431140	-0.056060	0.008674	-0.900500
28142	1.037970	-0.397304	9.546491	0.881125	0.154478	-0.659206	-0.204999	0.193850	-0.621279	0.420098	-0.045864	-0.006629	-0.906295
28143	0.402428	-0.140332	10.155796	0.685864	0.164898	-0.625114	-0.207069	0.166934	-0.630182	0.409325	-0.037113	-0.018149	-0.911453
28144	0.707616	-0.003986	9.899962	0.204567	0.212839	-0.618814	-0.208535	0.148065	-0.635206	0.398200	-0.031412	-0.020619	-0.916529
28145	0.730730	-0.139707	9.624207	-0.088974	0.181285	-0.606116	-0.207955	0.141122	-0.637778	0.387054	-0.028638	-0.017819	-0.921440
28146	0.683159	-0.029524	9.351889	-0.042537	0.135834	-0.591801	-0.210045	0.135859	-0.638587	0.376112	-0.026333	-0.016346	-0.926056
28147	0.688342	0.016461	9.458125	0.326054	0.112287	-0.592719	-0.211025	0.122538	-0.640018	0.365285	-0.021706	-0.021747	-0.930389
28148	0.377259	0.072248	9.603255	0.356186	0.072866	-0.544076	-0.212535	0.109776	-0.642617	0.355287	-0.017592	-0.028098	-0.934169
28149	0.110446	0.242882	9.662800	-0.145137	0.041177	-0.493979	-0.213822	0.103120	-0.642926	0.345988	-0.017666	-0.025149	-0.937736
28150	0.480560	-0.003106	9.608708	-0.756684	-0.018768	-0.414221	-0.218925	0.111753	-0.639874	0.337852	-0.023124	-0.011252	-0.940848
28151	0.743538	-0.384239	9.921719	-0.971095	-0.085684	-0.319261	-0.221179	0.129669	-0.631914	0.331284	-0.031324	0.006428	-0.942989
28152	0.929356	-0.752448	10.331682	-0.667247	-0.148847	-0.271595	-0.226357	0.149129	-0.625076	0.325700	-0.038667	0.017835	-0.944514
28153	1.006985	-0.702578	10.319568	-0.300691	-0.169903	-0.214380	-0.231507	0.163590	-0.618025	0.321447	-0.044039	0.022374	-0.945638
28154	0.950890	-0.433580	10.046746	-0.089587	-0.120860	-0.179102	-0.236825	0.163757	-0.615316	0.318009	-0.047064	0.023115	-0.946637
28155	1.034380	-0.574077	9.936255	0.165489	-0.061297	-0.176197	-0.238260	0.159600	-0.615467	0.314831	-0.047394	0.019525	-0.947763
28156	0.863673	-0.467139	9.862045	0.218332	-0.006986	-0.169373	-0.242545	0.144910	-0.618175	0.311795	-0.046301	0.015164	-0.948899
28157	0.500730	-0.561110	9.669415	0.066343	0.029894	-0.179064	-0.243024	0.137417	-0.620474	0.308425	-0.045508	0.014015	-0.950056
28158	0.688086	-0.715170	10.108266	-0.095535	0.068244	-0.196064	-0.242770	0.139220	-0.620329	0.304561	-0.044939	0.016056	-0.951297
28159	0.976670	-0.859160	9.378273	-0.198195	0.110335	-0.216145	-0.241443	0.139769	-0.621263	0.300207	-0.044256	0.020403	-0.952628
28160	1.116994	-0.804263	8.810475	-0.235663	0.084192	-0.232392	-0.241586	0.141158	-0.620721	0.295500	-0.044245	0.025176	-0.953986
28161	0.913461	-0.909973	9.118660	-0.264140	0.077286	-0.277532	-0.240936	0.143097	-0.620055	0.289899	-0.044633	0.030523	-0.955528
28162	0.482957	-1.044510	10.433121	-0.220376	0.119164	-0.284919	-0.239887	0.144479	-0.618482	0.284149	-0.043890	0.035155	-0.957130
28163	0.712352	-0.702936	10.237985	-0.154854	0.215421	-0.294662	-0.236712	0.146405	-0.619036	0.278188	-0.041009	0.039174	-0.958851
28164	0.910435	-0.679401	9.787098	0.066049	0.183962	-0.270300	-0.234817	0.141121	-0.620956	0.272882	-0.037409	0.038694	-0.960541
28165	0.410555	-0.336909	9.605474	0.098870	0.108789	-0.222526	-0.233171	0.133478	-0.623946	0.268568	-0.035110	0.037272	-0.961899
28166	0.114700	-0.514631	9.726157	-0.144715	0.077208	-0.188237	-0.229418	0.128461	-0.626417	0.264753	-0.034626	0.040325	-0.962850
28167	0.320829	-0.734753	9.846828	-0.205686	0.054320	-0.171251	-0.231551	0.129583	-0.625454	0.261240	-0.034947	0.044488	-0.963615
28168	0.444896	-0.940609	9.703990	-0.093171	0.034116	-0.125641	-0.232095	0.131668	-0.624900	0.258692	-0.034973	0.046361	-0.964213
28169	0.060547	-0.658487	9.739391	-0.053911	0.014058	-0.106750	-0.231556	0.130555	-0.625444	0.256558	-0.035206	0.047417	-0.964723
28170	0.123637	-0.613513	9.662453	-0.030767	0.022739	-0.075717	-0.231681	0.129167	-0.625456	0.255022	-0.035082	0.048061	-0.965103
28171	-0.176347	-0.692648	9.762673	0.033399	0.005212	-0.027658	-0.234588	0.127379	-0.625955	0.254484	-0.034934	0.047422	-0.965282
28172	-0.023221	-0.208728	9.514552	0.124445	-0.001894	0.027670	-0.232160	0.122509	-0.629192	0.255070	-0.034395	0.045017	-0.965262
28173	0.264950	-0.769211	9.447938	0.125270	-0.056198	0.025518	-0.234918	0.117804	-0.629722	0.255675	-0.034892	0.042295	-0.965207
28174	0.299429	-1.047591	10.530808	0.011439	-0.059991	0.036920	-0.236356	0.114481	-0.630521	0.256402	-0.036045	0.041781	-0.964994
28175	1.153575	-1.141368	10.358924	0.025673	-0.048009	0.062349	-0.238344	0.113380	-0.629189	0.257640	-0.036876	0.041049	-0.964664
28176	0.822661	-1.157552	10.515415	0.499752	-0.119573	0.065637	-0.241594	0.103265	-0.631866	0.259324	-0.036637	0.030826	-0.964603
28177	0.558781	-0.593309	11.086591	0.411481	-0.084487	-0.004309	-0.245470	0.087880	-0.636425	0.259560	-0.036228	0.022402	-0.964787
28178	0.221467	-0.110845	9.898122	-0.116851	0.047021	-0.030368	-0.245305	0.082743	-0.637398	0.258816	-0.036025	0.024867	-0.964934
28179	0.114185	-0.551639	8.634562	-0.249927	0.041220	-0.052537	-0.246927	0.087888	-0.637321	0.257573	-0.036619	0.029813	-0.965104
28180	0.433735	-1.127883	9.000120	0.015546	-0.008814	-0.022808	-0.248542	0.091089	-0.636083	0.257108	-0.036807	0.029439	-0.965233
28181	0.758784	-0.930183	9.194269	0.147745	-0.043997	0.011451	-0.248507	0.086231	-0.637970	0.257438	-0.036968	0.026341	-0.965228
28182	0.812660	-0.838002	9.586630	-0.006339	-0.052957	0.040250	-0.252606	0.084033	-0.638586	0.258189	-0.038086	0.026209	-0.964987
28183	0.765023	-0.748379	9.669789	-0.167439	-0.023298	0.057718	-0.252616	0.085838	-0.638568	0.259161	-0.039463	0.029340	-0.964581
28184	0.696370	-0.890069	9.567807	-0.095836	-0.007488	0.059173	-0.254760	0.089181	-0.638240	0.260186	-0.040153	0.031185	-0.964219
28185	0.764619	-0.803803	9.635507	0.089306	0.004736	0.076423	-0.255285	0.088629	-0.639025	0.261703	-0.039651	0.029528	-0.963881
28186	0.731744	-0.678024	9.781445	0.170634	-0.009296	0.089333	-0.256080	0.088356	-0.638753	0.263528	-0.038969	0.026248	-0.963507
28187	0.660468	-0.513973	9.759912	0.143739	-0.049533	0.090809	-0.257911	0.083924	-0.639294	0.265389	-0.039223	0.023255	-0.963063
28188	0.651095	-0.818680	9.987222	0.147265	-0.086305	0.083588	-0.260004	0.079910	-0.641272	0.267110	-0.040149	0.020013	-0.962621
28189	0.315202	-0.856414	10.162736	0.075713	-0.099353	0.069010	-0.262115	0.077006	-0.639693	0.268513	-0.041725	0.018068	-0.962202
28190	0.039449	-0.912750	9.914507	-0.001192	-0.079122	0.072125	-0.266094	0.076472	-0.639375	0.269876	-0.043312	0.017713	-0.961757
28191	-0.185605	-0.650361	10.195864	0.075548	-0.067825	0.115136	-0.269021	0.078154	-0.640102	0.272157	-0.044217	0.016017	-0.961103
28192	0.014163	-0.406508	10.218575	0.183015	-0.052949	0.098339	-0.273249	0.074845	-0.639807	0.274147	-0.044291	0.012285	-0.960589
28193	0.281653	-0.122312	9.448022	0.135894	-0.072017	0.049457	-0.274004	0.068742	-0.641432	0.275213	-0.044928	0.009342	-0.960288
28194	0.194446	-0.162338	9.508401	-0.027671	-0.099935	0.001478	-0.279040	0.067381	-0.640975	0.275013	-0.047081	0.009320	-0.960242
28195	0.379649	-0.621461	10.075953	-0.138625	-0.075610	-0.008216	-0.281458	0.071697	-0.639714	0.274717	-0.049278	0.011586	-0.960192
28196	0.587805	-0.562213	10.317589	0.042883	-0.021511	0.028494	-0.284125	0.073238	-0.638476	0.274950	-0.049530	0.010675	-0.960123
28197	0.600592	-0.109221	9.822765	0.283675	0.004897	0.028682	-0.283951	0.066852	-0.639855	0.275756	-0.047833	0.005304	-0.960022
28198	0.569777	0.318291	9.537127	0.444707	0.018958	0.047632	-0.285228	0.058669	-0.640574	0.276592	-0.045096	-0.003077	-0.959924
28199	0.356437	0.195475	9.732236	0.691675	0.001586	0.031781	-0.284588	0.042843	-0.645731	0.277774	-0.041175	-0.016327	-0.959625
28200	0.051357	0.762602	9.568339	0.498403	0.017363	0.046501	-0.284880	0.025353	-0.647214	0.278878	-0.038175	-0.025765	-0.959221
28201	0.075230	0.721758	9.644574	0.246128	-0.001938	0.029596	-0.285322	0.013142	-0.652581	0.279598	-0.036742	-0.030506	-0.958929
28202	-0.054821	0.779646	9.365156	0.128246	0.012213	-0.007283	-0.283566	0.007163	-0.651617	0.279474	-0.035871	-0.032916	-0.958918
28203	-0.272374	0.752211	9.277790	0.068492	0.040354	-0.039277	-0.283839	0.007997	-0.650817	0.278762	-0.034517	-0.034066	-0.959135
28204	-0.259084	0.583818	9.304581	0.208990	0.019417	-0.052466	-0.283808	0.003555	-0.652438	0.277869	-0.033027	-0.038017	-0.959298
28205	-0.010303	0.245865	9.543702	0.247365	-0.024440	-0.052495	-0.284820	-0.005047	-0.652508	0.276968	-0.031862	-0.042938	-0.959390
28206	0.152274	0.661305	10.522884	0.105009	-0.074571	-0.071322	-0.286113	-0.011565	-0.651240	0.275558	-0.032734	-0.045425	-0.959653
28207	0.370391	0.770262	10.527062	0.003170	-0.036111	-0.094879	-0.289815	-0.013905	-0.651207	0.273669	-0.033076	-0.045736	-0.960166
28208	0.630700	0.718470	9.985844	-0.034159	-0.012378	-0.128627	-0.290881	-0.013483	-0.650793	0.271123	-0.033466	-0.045247	-0.960898
28209	0.604072	0.709094	9.997983	-0.017190	-0.007137	-0.120548	-0.291668	-0.014033	-0.652362	0.268751	-0.033337	-0.045020	-0.961579
28210	0.759557	0.501123	10.030302	0.031925	-0.001096	-0.099991	-0.291409	-0.014591	-0.649745	0.266810	-0.033180	-0.045719	-0.962092
28211	0.758576	0.375007	9.687568	0.083673	-0.001977	-0.059101	-0.291914	-0.017641	-0.652000	0.265690	-0.032477	-0.047343	-0.962347
28212	0.562918	0.708144	9.582527	0.089017	-0.018539	-0.053706	-0.293227	-0.020688	-0.651092	0.264657	-0.032393	-0.049203	-0.962542
28213	0.692587	0.601689	9.709971	-0.002283	-0.004647	-0.045573	-0.294397	-0.023735	-0.652942	0.263737	-0.032211	-0.049168	-0.962802
28214	0.613094	0.622216	9.927205	-0.102584	0.004888	-0.028623	-0.293616	-0.021519	-0.652144	0.263084	-0.032713	-0.047198	-0.963062
28215	0.735327	0.498114	9.770902	-0.082937	0.013609	-0.014408	-0.292834	-0.019024	-0.652263	0.262731	-0.032639	-0.045479	-0.963244
28216	0.778573	0.466564	9.789393	0.033277	0.023192	0.010246	-0.292308	-0.018889	-0.651088	0.262934	-0.032110	-0.046004	-0.963181
28217	0.754448	0.471409	9.739185	0.128855	0.006537	0.041732	-0.291891	-0.020972	-0.653216	0.263792	-0.031122	-0.048351	-0.962864
28218	0.710949	0.466939	9.739509	0.063544	0.015279	0.043062	-0.292812	-0.023050	-0.652040	0.264636	-0.030617	-0.049480	-0.962591
28219	0.678156	0.589325	10.349277	-0.052892	0.036960	0.059937	-0.290553	-0.023618	-0.651818	0.265761	-0.030028	-0.048139	-0.962368
28220	0.524022	0.643788	10.461792	-0.054761	0.071046	0.084775	-0.288587	-0.019047	-0.652590	0.267390	-0.029117	-0.046670	-0.962017
28221	0.534610	0.817515	9.093721	0.018737	0.050341	0.088822	-0.288569	-0.020295	-0.655492	0.269123	-0.027910	-0.046619	-0.961572
28222	0.612467	0.881137	9.646579	-0.002828	0.025699	0.086791	-0.287776	-0.020439	-0.654455	0.270776	-0.027595	-0.046391	-0.961128
28223	0.558380	0.738074	9.919395	-0.004721	0.048359	0.107988	-0.285534	-0.017813	-0.654988	0.272860	-0.026570	-0.045897	-0.960591
28224	0.538325	0.978241	9.749281	0.072366	0.050224	0.083943	-0.284876	-0.016845	-0.654988	0.274521	-0.025370	-0.046982	-0.960097
28225	0.608017	0.938489	9.512682	0.002622	0.031008	0.074530	-0.284069	-0.017820	-0.656323	0.275948	-0.024609	-0.046764	-0.959719
28226	0.671901	0.748536	9.697417	-0.199604	0.004674	0.064087	-0.283030	-0.013661	-0.656823	0.277044	-0.025763	-0.042889	-0.959554
28227	0.613516	0.684444	9.826972	-0.217490	-0.005819	0.055108	-0.283867	-0.007688	-0.655044	0.277950	-0.026915	-0.038663	-0.959440
28228	0.735432	0.510368	9.845550	-0.049283	-0.011054	0.052718	-0.283886	-0.004356	-0.655141	0.278890	-0.027525	-0.037764	-0.959185
28229	0.707111	0.606401	9.714707	0.076016	-0.012726	0.048369	-0.282953	-0.005472	-0.654379	0.279819	-0.027183	-0.039215	-0.958866
28230	0.822850	0.581500	9.732650	0.117153	0.004726	0.057503	-0.282813	-0.005889	-0.655698	0.280953	-0.026565	-0.041418	-0.958459
28231	0.842283	0.595928	9.780718	0.131432	0.002949	0.063765	-0.283058	-0.010469	-0.654165	0.282213	-0.025644	-0.043842	-0.958006
28232	0.766698	0.841017	9.505385	0.029470	-0.010994	0.060407	-0.284109	-0.011296	-0.655732	0.283338	-0.025825	-0.044452	-0.957641
28233	0.721782	0.967272	9.776413	-0.002750	-0.019782	0.053124	-0.283313	-0.011856	-0.654831	0.284302	-0.026098	-0.044461	-0.957348
28234	0.681284	1.035800	10.058756	0.017965	-0.005748	0.019862	-0.283975	-0.012130	-0.654824	0.284649	-0.026207	-0.044841	-0.957224
28235	0.587632	1.104362	10.216578	-0.009699	0.025762	0.009239	-0.283305	-0.013244	-0.654582	0.284808	-0.025606	-0.044507	-0.957208
28236	0.556987	1.212499	10.105123	-0.002462	0.031073	-0.002992	-0.283181	-0.011023	-0.655875	0.284741	-0.025106	-0.044299	-0.957251
28237	0.616802	1.146020	9.755340	0.001338	0.032973	-0.041752	-0.282115	-0.011306	-0.656813	0.283933	-0.024253	-0.044192	-0.957518
28238	0.643057	1.115730	9.355789	-0.030690	0.012126	-0.077313	-0.281722	-0.010753	-0.656157	0.282413	-0.024209	-0.043588	-0.957996
28239	0.754079	1.083449	10.094728	-0.046833	0.011962	-0.089824	-0.281060	-0.010757	-0.655773	0.280640	-0.023994	-0.042731	-0.958561
28240	0.425679	1.094810	9.826100	-0.006417	0.041915	-0.106938	-0.280253	-0.011038	-0.658283	0.278587	-0.023218	-0.042438	-0.959192
28241	0.464667	0.827860	9.152126	0.051859	-0.010374	-0.131426	-0.282109	-0.012417	-0.656693	0.276040	-0.022837	-0.043629	-0.959884
28242	0.923979	0.550845	9.404553	-0.010676	-0.036736	-0.169187	-0.283160	-0.014632	-0.655911	0.272718	-0.023536	-0.043718	-0.960812
28243	1.057112	0.238902	9.988667	-0.111071	0.003248	-0.134644	-0.283827	-0.014490	-0.655243	0.270042	-0.023822	-0.041688	-0.961651
28244	0.870991	0.211714	10.062065	-0.003869	0.045206	-0.087841	-0.281705	-0.014363	-0.655012	0.268351	-0.022983	-0.041424	-0.962156
28245	0.696701	0.500719	9.737617	0.098007	0.033018	-0.053540	-0.282886	-0.016022	-0.656061	0.267356	-0.021661	-0.043192	-0.962386
28246	0.592451	0.780560	9.741734	0.069284	-0.000243	-0.041445	-0.283005	-0.017826	-0.657127	0.266551	-0.021342	-0.044558	-0.962554
28247	0.593829	0.972996	9.748741	-0.004046	-0.012491	-0.052559	-0.281940	-0.019220	-0.655845	0.265489	-0.021445	-0.044614	-0.962842
28248	0.593185	0.881714	9.786153	-0.020106	-0.003731	-0.061475	-0.283264	-0.019630	-0.655960	0.264255	-0.021652	-0.044286	-0.963192
28249	0.720219	0.748445	9.790735	0.015716	0.006754	-0.066528	-0.284580	-0.021010	-0.656741	0.262949	-0.021277	-0.044631	-0.963542
28250	0.788983	0.572247	9.766484	0.061316	0.018981	-0.056515	-0.283771	-0.023791	-0.655994	0.261863	-0.020621	-0.045749	-0.963799
28251	0.745296	0.543533	9.704041	0.092535	0.046942	-0.025337	-0.283499	-0.023931	-0.657575	0.261419	-0.019127	-0.047333	-0.963874
28252	0.632645	0.664434	9.624685	0.087104	0.025964	-0.014818	-0.282555	-0.027130	-0.656571	0.261152	-0.018240	-0.048895	-0.963886
28253	0.559066	0.836447	9.841207	0.028050	0.022434	-0.020496	-0.280944	-0.029775	-0.657541	0.260752	-0.017569	-0.049356	-0.963983
28254	0.424652	0.946175	9.985433	-0.020281	0.026800	-0.019010	-0.281482	-0.028662	-0.657390	0.260365	-0.017222	-0.048845	-0.964120
28255	0.516019	0.896765	9.791799	-0.011269	0.034708	-0.025998	-0.280963	-0.027277	-0.656334	0.259857	-0.016512	-0.048487	-0.964288
28256	0.548889	0.766542	9.765983	0.022650	0.034674	-0.008164	-0.279749	-0.029921	-0.657692	0.259701	-0.015801	-0.048759	-0.964328
28257	0.509927	0.727744	9.563982	0.033309	0.011945	0.007701	-0.278550	-0.030343	-0.658371	0.259835	-0.015339	-0.049361	-0.964269
28258	0.601461	0.689151	9.762237	0.029642	0.019714	0.023523	-0.276949	-0.031324	-0.659061	0.260278	-0.014911	-0.049836	-0.964131
28259	0.621364	0.768586	9.832679	0.067136	0.027530	0.043219	-0.277480	-0.031321	-0.659185	0.261123	-0.014022	-0.050989	-0.963856
28260	0.605553	0.920338	9.863401	0.099329	0.027526	0.047014	-0.276271	-0.034104	-0.658706	0.262044	-0.013104	-0.052759	-0.963524
28261	0.622992	0.996998	9.806449	0.124386	0.031033	0.048983	-0.275988	-0.036465	-0.659915	0.263016	-0.011866	-0.055002	-0.963149
28262	0.529061	1.031424	9.812462	0.113680	0.029323	0.041885	-0.276631	-0.039237	-0.661115	0.263839	-0.010833	-0.057040	-0.962818
28263	0.459048	1.040917	9.592056	0.117285	0.031139	0.042826	-0.274752	-0.043274	-0.660527	0.264687	-0.009628	-0.059148	-0.962471
28264	0.409849	0.911719	9.691941	0.128028	0.045139	0.042060	-0.271144	-0.047041	-0.661801	0.265531	-0.008215	-0.061378	-0.962111
28265	0.327943	0.936678	9.779459	0.074349	0.018905	0.031028	-0.271925	-0.049674	-0.661684	0.266126	-0.007460	-0.062711	-0.961867
28266	0.468461	1.002717	9.709306	-0.004407	0.018842	0.037476	-0.271407	-0.047734	-0.661279	0.266827	-0.007251	-0.062533	-0.961686
28267	0.550242	0.949893	9.948339	-0.038466	0.011749	0.041567	-0.272741	-0.046060	-0.662030	0.267600	-0.007260	-0.061721	-0.961524
28268	0.348155	1.061586	9.775914	-0.006332	-0.000442	0.060349	-0.272207	-0.046896	-0.661521	0.268714	-0.007460	-0.061606	-0.961219
28269	0.518599	1.261924	9.651767	0.033039	0.008276	0.066828	-0.271547	-0.045928	-0.662047	0.269978	-0.007186	-0.062187	-0.960829
28270	0.693087	1.342879	9.826645	-0.038625	0.002887	0.079464	-0.270360	-0.045380	-0.661009	0.271459	-0.007521	-0.061431	-0.960458
28271	0.499919	1.344486	9.859575	-0.160240	0.018680	0.068119	-0.271700	-0.042873	-0.661226	0.272729	-0.008107	-0.058261	-0.960291
28272	0.522261	1.098372	9.664275	-0.238901	0.036216	0.060507	-0.270685	-0.034688	-0.661423	0.273845	-0.008868	-0.053477	-0.960245
28273	0.506211	0.877466	9.748399	-0.246858	0.041508	0.037516	-0.269806	-0.025947	-0.661743	0.274529	-0.009462	-0.048522	-0.960307
28274	0.447148	0.721680	9.780766	-0.177957	0.011819	0.025559	-0.269718	-0.018451	-0.661144	0.274954	-0.010320	-0.045048	-0.960346
28275	0.417497	0.628072	9.770331	-0.081340	-0.002140	0.024440	-0.268677	-0.015125	-0.660733	0.275372	-0.010837	-0.043501	-0.960292
28276	0.343147	0.700683	9.728545	-0.045582	-0.005618	0.031776	-0.268041	-0.010826	-0.659912	0.275928	-0.011307	-0.042663	-0.960165
28277	0.365057	0.724640	9.752666	-0.060770	-0.005621	0.026376	-0.267659	-0.008051	-0.659890	0.276383	-0.011778	-0.041525	-0.960078
28278	0.384811	0.789078	9.637871	-0.081441	0.003079	0.052702	-0.268721	-0.007768	-0.660265	0.277334	-0.012296	-0.039945	-0.959864
28279	0.468718	0.699782	9.753890	-0.138650	0.006550	0.038153	-0.267423	-0.003472	-0.659191	0.278005	-0.012977	-0.037246	-0.959770
28280	0.494289	0.560164	9.783309	-0.181438	0.034593	0.009708	-0.267459	0.002358	-0.658345	0.278125	-0.013412	-0.033582	-0.959864
28281	0.479117	0.464126	9.801563	-0.147420	0.034616	0.004653	-0.266954	0.006937	-0.658569	0.278167	-0.013586	-0.030562	-0.959950
28282	0.425754	0.430882	9.806449	-0.111576	0.029423	-0.009194	-0.266581	0.011794	-0.659314	0.277935	-0.013720	-0.028272	-0.960086
28283	0.454271	0.363587	9.896761	-0.059620	0.032947	-0.024688	-0.264064	0.012336	-0.659085	0.277434	-0.013427	-0.026949	-0.960273
28284	0.329192	0.436346	9.773696	-0.135695	0.018978	-0.019950	-0.265152	0.015672	-0.657197	0.276979	-0.013888	-0.024257	-0.960469
28285	0.362422	0.354420	9.810923	-0.183095	0.029455	-0.022929	-0.266237	0.019565	-0.656879	0.276472	-0.014348	-0.020579	-0.960695
28286	0.268059	0.326499	9.878714	-0.210001	0.032931	-0.009874	-0.263072	0.023991	-0.658458	0.276188	-0.014956	-0.016379	-0.960848
28287	0.231054	0.220628	9.772062	-0.176032	0.004974	-0.008854	-0.264168	0.029272	-0.657339	0.275938	-0.015847	-0.012966	-0.960957
28288	0.360583	0.094901	9.889673	-0.156402	0.011895	0.000939	-0.263807	0.034683	-0.655583	0.275867	-0.016565	-0.009908	-0.961002
28289	0.381574	-0.006510	9.816221	-0.147513	0.020619	0.017752	-0.261985	0.040364	-0.654766	0.276136	-0.017008	-0.006943	-0.960943
28290	0.183138	-0.067292	9.884532	-0.168863	0.069692	0.002840	-0.261867	0.043279	-0.655396	0.276099	-0.016685	-0.003325	-0.960979
28291	-0.026383	0.022392	9.574920	-0.267220	0.054064	-0.006657	-0.260174	0.048545	-0.654712	0.275856	-0.017128	0.002124	-0.961044
28292	0.358001	-0.261489	9.751003	-0.174255	0.048668	0.004398	-0.259290	0.055758	-0.653997	0.275838	-0.017238	0.005730	-0.961033
28293	0.607598	-0.484121	9.948181	-0.102759	0.041555	0.013580	-0.257991	0.060054	-0.652924	0.276034	-0.017033	0.007966	-0.960964
28294	0.353660	-0.202814	10.049746	-0.167141	0.031115	0.000868	-0.255893	0.065041	-0.653957	0.275949	-0.017441	0.011336	-0.960947
28295	0.192289	-0.139415	9.919676	-0.147430	0.013711	-0.006036	-0.256594	0.070458	-0.652316	0.275754	-0.018021	0.014260	-0.960954
28296	0.448891	-0.391357	9.989073	-0.063242	0.017196	-0.026688	-0.257398	0.070878	-0.650593	0.275171	-0.018131	0.015547	-0.961099
28297	0.429369	-0.415655	9.859175	0.013680	-0.005504	-0.024444	-0.257391	0.070601	-0.652171	0.274684	-0.018214	0.015256	-0.961241
28298	0.406186	-0.280771	9.860926	0.074530	-0.012476	-0.027516	-0.257265	0.070877	-0.650726	0.274146	-0.018136	0.013732	-0.961419
28299	0.387093	-0.251537	9.933530	0.033353	-0.003759	-0.022487	-0.256984	0.069072	-0.652193	0.273703	-0.018086	0.013061	-0.961556
28300	0.377495	-0.239743	9.832803	0.045915	-0.007218	-0.028569	-0.258304	0.067830	-0.652054	0.273126	-0.018065	0.012115	-0.961732
28301	0.278462	-0.241521	9.785567	0.081767	-0.008888	-0.041500	-0.259356	0.065475	-0.650880	0.272334	-0.017856	0.010469	-0.961980
28302	0.386470	-0.335971	9.850847	0.087041	-0.005476	-0.022117	-0.260789	0.061596	-0.652341	0.271891	-0.017576	0.008743	-0.962128
28303	0.333356	-0.333238	9.822495	0.028836	-0.008994	-0.011963	-0.260386	0.061178	-0.652876	0.271647	-0.017660	0.008128	-0.962200
28304	0.328577	-0.323799	9.750541	0.040551	0.005054	-0.024158	-0.260252	0.059927	-0.651315	0.271149	-0.017430	0.007353	-0.962352
28305	0.384291	-0.300137	9.764752	0.019029	0.005004	-0.013753	-0.259971	0.057844	-0.652259	0.270864	-0.017305	0.007006	-0.962436
28306	0.406605	-0.218572	9.751078	-0.013189	0.004984	-0.011334	-0.261025	0.056739	-0.652648	0.270583	-0.017366	0.007270	-0.962512
28307	0.378300	-0.126740	9.819674	-0.006104	0.011939	0.005510	-0.259693	0.056594	-0.653983	0.270660	-0.017247	0.007444	-0.962492
28308	0.339860	-0.102106	9.911621	-0.011387	0.024220	-0.012092	-0.259441	0.057979	-0.652266	0.270367	-0.016928	0.007777	-0.962577
28309	0.363309	-0.196423	9.804582	0.004730	0.018995	-0.013780	-0.259302	0.057424	-0.653193	0.270075	-0.016622	0.007765	-0.962665
28310	0.353655	-0.194089	9.756622	0.015389	-0.002017	-0.001438	-0.260094	0.057429	-0.654494	0.269994	-0.016662	0.007445	-0.962689
28311	0.401537	-0.256571	9.897296	0.015412	0.009329	-0.007595	-0.259030	0.056312	-0.653208	0.269826	-0.016490	0.007174	-0.962741
28312	0.401546	-0.252076	9.793998	0.047656	-0.001997	-0.015328	-0.259950	0.054790	-0.653209	0.269483	-0.016357	0.006228	-0.962846
28313	0.404405	-0.191787	9.852350	0.044058	0.011971	-0.008244	-0.258490	0.054782	-0.653232	0.269311	-0.015989	0.005418	-0.962905
28314	0.414869	-0.076674	9.767058	0.010083	0.017227	-0.009332	-0.259017	0.053674	-0.652709	0.269066	-0.015688	0.005301	-0.962979
28315	0.306646	-0.015590	9.802343	-0.000634	0.006767	-0.017334	-0.260995	0.052019	-0.653484	0.268705	-0.015665	0.005309	-0.963081
28316	0.219087	-0.101616	9.763654	-0.018518	0.012047	-0.017436	-0.259013	0.054369	-0.654803	0.268294	-0.015618	0.005713	-0.963194
28317	0.218056	-0.245903	9.771618	-0.002435	0.008546	-0.014717	-0.260354	0.055903	-0.653455	0.267982	-0.015565	0.005767	-0.963281
28318	0.285549	-0.261062	9.705967	0.008261	-0.007220	-0.008550	-0.258344	0.052838	-0.654041	0.267748	-0.015745	0.005554	-0.963344
28319	0.355586	-0.268062	9.955243	-0.011495	-0.002074	0.001871	-0.260739	0.054240	-0.654516	0.267754	-0.015948	0.005737	-0.963338
28320	0.317279	-0.217653	9.823962	-0.023974	0.008469	-0.001682	-0.259285	0.054786	-0.653745	0.267639	-0.015997	0.006231	-0.963366
28321	0.314796	-0.227255	9.823874	-0.006081	0.013720	0.000228	-0.259675	0.054234	-0.655057	0.267614	-0.015870	0.006396	-0.963374
28322	0.319608	-0.231898	9.891076	-0.013250	0.017199	0.001947	-0.259940	0.053680	-0.654271	0.267558	-0.015692	0.006732	-0.963391
28323	0.295303	-0.249001	9.742074	-0.011484	0.001478	0.006316	-0.259021	0.055341	-0.654137	0.267649	-0.015832	0.006939	-0.963361
28324	0.290497	-0.242085	9.631636	-0.016850	0.013737	0.012495	-0.259300	0.057285	-0.653588	0.267807	-0.015739	0.007328	-0.963316
28325	0.276208	-0.221981	9.877144	-0.006124	-0.002037	0.003707	-0.258361	0.055892	-0.654142	0.267850	-0.015918	0.007414	-0.963301
28326	0.305319	-0.203009	9.862690	-0.009667	0.004968	-0.001585	-0.257437	0.056720	-0.654147	0.267727	-0.015958	0.007614	-0.963332
28327	0.314986	-0.202982	9.896255	-0.039115	0.018983	-0.015851	-0.258773	0.057838	-0.653328	0.267380	-0.015914	0.008439	-0.963423
28328	0.314401	-0.280362	9.760777	-0.036445	0.020748	-0.008788	-0.258380	0.058946	-0.653717	0.267100	-0.015794	0.009237	-0.963495
28329	0.324042	-0.280658	9.688585	0.002867	-0.000248	-0.000649	-0.258381	0.059641	-0.654629	0.267063	-0.015897	0.009157	-0.963505
28330	0.333726	-0.280425	9.789451	-0.004328	-0.016026	0.000118	-0.257330	0.060328	-0.652669	0.266972	-0.016312	0.009143	-0.963523
28331	0.352837	-0.313838	9.923495	-0.015086	-0.007320	0.003580	-0.258515	0.059086	-0.653320	0.267011	-0.016651	0.009373	-0.963504
28332	0.348134	-0.299090	10.015038	-0.013238	0.015432	-0.005133	-0.258921	0.060615	-0.653429	0.266785	-0.016509	0.009698	-0.963566
28333	0.357828	-0.287756	9.813193	-0.006090	0.012832	0.001962	-0.256936	0.061298	-0.653190	0.266792	-0.016417	0.009862	-0.963564
28334	0.348161	-0.285576	9.714759	0.020751	0.009359	0.003913	-0.257989	0.059916	-0.653188	0.266747	-0.016208	0.009502	-0.963584
28335	0.410773	-0.312298	9.788419	0.015329	-0.005563	0.009081	-0.259049	0.059922	-0.653697	0.266901	-0.016362	0.009158	-0.963542
28336	0.410694	-0.328635	9.951668	-0.006133	0.006655	0.005437	-0.257718	0.058525	-0.652549	0.266843	-0.016349	0.009303	-0.963556
28337	0.381554	-0.343567	9.713804	-0.038290	0.011964	0.001708	-0.257459	0.060746	-0.654369	0.266835	-0.016461	0.010086	-0.963549
28338	0.352520	-0.348437	9.620263	-0.041895	-0.004641	0.005156	-0.258271	0.062555	-0.652763	0.266736	-0.016855	0.010860	-0.963561
28339	0.316288	-0.357070	9.851210	-0.031166	-0.000294	0.001730	-0.256547	0.062823	-0.653181	0.266733	-0.017169	0.011445	-0.963550
28340	0.313811	-0.366599	9.875156	-0.036603	0.001416	0.016674	-0.256818	0.063657	-0.652906	0.266813	-0.017415	0.012154	-0.963514
28341	0.284937	-0.351940	9.875574	-0.024032	0.008445	0.008873	-0.258685	0.065055	-0.652470	0.266947	-0.017520	0.012653	-0.963469
28342	0.304329	-0.342412	9.894744	-0.009716	0.016310	0.010763	-0.257101	0.066018	-0.651696	0.266942	-0.017337	0.012922	-0.963470
28343	0.287810	-0.284906	9.780181	-0.003452	0.004965	0.010787	-0.257484	0.064077	-0.652760	0.267121	-0.017398	0.013004	-0.963418
28344	0.307062	-0.292442	9.724648	-0.014164	0.006727	0.007185	-0.256698	0.065183	-0.651842	0.267002	-0.017424	0.013306	-0.963447
28345	0.352906	-0.299818	9.789062	-0.021391	0.002294	0.019436	-0.257237	0.066296	-0.651166	0.267342	-0.017631	0.013718	-0.963343
28346	0.342558	-0.395968	9.783238	-0.011509	-0.002048	0.008902	-0.256970	0.066434	-0.651957	0.267228	-0.017810	0.013923	-0.963368
28347	0.352167	-0.405429	9.859958	-0.031241	-0.007338	0.015781	-0.256178	0.066985	-0.651701	0.267496	-0.018260	0.014474	-0.963277
28348	0.308844	-0.383603	9.807707	-0.028578	0.013657	0.028232	-0.256052	0.067817	-0.651038	0.267725	-0.018222	0.015100	-0.963205
28349	0.332125	-0.506314	9.854164	-0.018718	-0.002080	0.017640	-0.256059	0.068510	-0.650243	0.268032	-0.018504	0.015443	-0.963109
28350	0.380164	-0.549325	10.069568	-0.009796	0.018850	0.023040	-0.255001	0.068921	-0.649730	0.268221	-0.018267	0.015732	-0.963056
28351	0.260130	-0.443225	9.850704	0.000064	0.015428	0.024924	-0.255799	0.070314	-0.651542	0.268669	-0.018112	0.015816	-0.962932
28352	0.255907	-0.356759	9.798858	0.014334	0.008420	0.034715	-0.256059	0.068927	-0.650764	0.269111	-0.017943	0.015588	-0.962816
28353	0.255674	-0.383746	9.625500	0.025980	0.012829	0.037458	-0.254218	0.071555	-0.650503	0.269811	-0.017690	0.015162	-0.962631
28354	0.333563	-0.299975	9.688281	-0.006233	-0.003829	0.031868	-0.254744	0.070725	-0.650504	0.270165	-0.017868	0.015264	-0.962527
28355	0.376880	-0.324074	9.783770	-0.031232	0.015402	0.022924	-0.254750	0.072113	-0.651015	0.270564	-0.017882	0.015940	-0.962404
28356	0.429384	-0.415464	9.921667	-0.056308	0.011853	0.022691	-0.254760	0.073501	-0.650476	0.270655	-0.018030	0.017088	-0.962356
28357	0.381064	-0.419794	9.955683	-0.041955	0.013634	0.014003	-0.254502	0.074610	-0.650206	0.270878	-0.018146	0.017955	-0.962275
28358	0.211647	-0.467105	9.783550	-0.017812	-0.000280	0.017699	-0.251849	0.075290	-0.651027	0.270991	-0.018322	0.018293	-0.962234
28359	0.196715	-0.527285	9.730111	0.051063	0.003239	0.024375	-0.253441	0.075021	-0.650743	0.271450	-0.018124	0.017324	-0.962126
28360	0.225643	-0.536883	9.811469	0.070700	-0.011664	0.027976	-0.254495	0.073360	-0.649956	0.271739	-0.018036	0.015901	-0.962071
28361	0.275540	-0.313557	9.818413	0.020607	0.001422	0.030332	-0.253411	0.069884	-0.650795	0.272303	-0.018033	0.015511	-0.961918
28362	0.314489	-0.266121	9.698449	-0.018730	0.011924	0.030084	-0.254478	0.071418	-0.651814	0.272530	-0.017976	0.015940	-0.961847
28363	0.338982	-0.222575	9.842947	-0.040080	-0.000289	-0.004483	-0.253824	0.071969	-0.649980	0.272402	-0.018347	0.016682	-0.961864
28364	0.338700	-0.267724	10.022690	-0.040105	0.008418	-0.001821	-0.251970	0.073625	-0.651567	0.272123	-0.018485	0.017489	-0.961926
28365	0.232349	-0.274747	9.814425	-0.009662	0.005876	-0.001573	-0.252509	0.074738	-0.651023	0.272060	-0.018566	0.017670	-0.961939
28366	0.260973	-0.325374	9.849648	0.040433	0.018988	0.003226	-0.252511	0.074182	-0.649715	0.271935	-0.018061	0.016986	-0.961996
28367	0.277441	-0.381298	9.695041	0.047682	0.005067	-0.017052	-0.252239	0.073348	-0.649990	0.271595	-0.017848	0.016049	-0.962112
28368	0.332604	-0.434611	9.705970	0.024385	-0.007215	-0.013769	-0.252893	0.071964	-0.650651	0.271110	-0.017940	0.015526	-0.962256
28369	0.361367	-0.472573	9.950438	-0.006054	0.002343	-0.013978	-0.253162	0.071826	-0.649335	0.270811	-0.018075	0.015613	-0.962336
28370	0.267057	-0.495448	10.095198	-0.014127	0.022448	-0.007776	-0.253683	0.070718	-0.650126	0.270444	-0.017804	0.015993	-0.962438
28371	0.119889	-0.470772	9.923701	-0.006066	0.020773	-0.005026	-0.252355	0.070989	-0.650931	0.270311	-0.017575	0.016193	-0.962476
28372	0.131703	-0.498169	9.646885	0.076212	0.005075	0.006087	-0.252351	0.070712	-0.651722	0.270302	-0.017146	0.014744	-0.962510
28373	0.324725	-0.519136	9.575278	0.111934	-0.008985	0.018573	-0.252870	0.068633	-0.651603	0.270673	-0.016843	0.012530	-0.962442
28374	0.429119	-0.440648	9.551246	0.042144	-0.015155	0.018027	-0.252059	0.066129	-0.651641	0.270763	-0.016983	0.011634	-0.962426
28375	0.511969	-0.339946	9.657441	-0.032988	-0.007335	0.012214	-0.252329	0.066408	-0.650846	0.270961	-0.017450	0.012217	-0.962355
28376	0.401267	-0.290604	9.779137	-0.100098	-0.002097	0.011784	-0.253136	0.068634	-0.651599	0.270830	-0.018110	0.014129	-0.962353
28377	0.276463	-0.183746	9.795863	-0.083105	-0.019552	0.008379	-0.253428	0.072244	-0.649721	0.270938	-0.019083	0.015600	-0.962281
28378	0.199392	-0.163150	10.041919	-0.032956	-0.010787	-0.005300	-0.253966	0.073774	-0.650222	0.270601	-0.019552	0.016164	-0.962357
28379	0.208136	-0.297318	10.237385	-0.006099	-0.002056	-0.012157	-0.253443	0.075160	-0.650217	0.270337	-0.019765	0.016229	-0.962426
28380	0.241924	-0.297803	10.164984	-0.005961	0.025997	-0.032329	-0.254092	0.073081	-0.650884	0.269558	-0.019389	0.016460	-0.962648
28381	0.277693	-0.347499	9.736286	0.015603	0.033973	-0.038323	-0.253294	0.072521	-0.650508	0.268787	-0.018794	0.016286	-0.962879
28382	0.381840	-0.300566	9.618157	0.014715	0.033087	-0.036590	-0.253960	0.072941	-0.650493	0.267945	-0.018172	0.016155	-0.963127
28383	0.395693	-0.391845	9.693899	-0.016603	0.015578	-0.043955	-0.253163	0.071965	-0.649202	0.267059	-0.018111	0.016495	-0.963369
28384	0.318745	-0.347791	9.745543	-0.045205	0.034835	-0.045825	-0.251577	0.073761	-0.650259	0.266010	-0.017778	0.017524	-0.963647
28385	0.242097	-0.260568	9.756821	-0.075565	0.019137	-0.063686	-0.252647	0.074461	-0.649185	0.264720	-0.017967	0.019005	-0.963970
28386	0.217142	-0.379995	9.967168	-0.055935	0.031336	-0.054709	-0.251316	0.074593	-0.650649	0.263484	-0.017762	0.020219	-0.964288
28387	0.234720	-0.616501	9.755196	-0.009415	0.012143	-0.054488	-0.251582	0.073899	-0.649207	0.262397	-0.017729	0.020396	-0.964581
28388	0.480355	-0.718745	9.982634	0.074556	-0.008991	-0.038191	-0.250251	0.073754	-0.650017	0.261578	-0.017610	0.018886	-0.964837
28389	0.393621	-0.693733	10.075002	0.131820	-0.010713	-0.041276	-0.251951	0.070155	-0.651471	0.260803	-0.017288	0.016238	-0.965101
28390	0.351786	-0.458374	9.849739	0.083468	0.001535	-0.022132	-0.252323	0.065992	-0.651901	0.260289	-0.016913	0.014616	-0.965272
28391	0.256240	-0.304402	9.616794	0.028949	0.019970	-0.022398	-0.253755	0.061697	-0.652841	0.259833	-0.016530	0.014120	-0.965409
28392	0.251309	-0.314382	9.486934	-0.066819	0.024321	-0.010741	-0.253493	0.062390	-0.652969	0.259437	-0.016493	0.015522	-0.965494
28393	0.260266	-0.413021	9.502547	-0.178655	0.023418	-0.013345	-0.251810	0.068904	-0.651617	0.259083	-0.017118	0.019057	-0.965515
28394	0.090084	-0.586020	9.915422	-0.225284	0.034713	0.000462	-0.250251	0.074727	-0.651845	0.258859	-0.017696	0.023576	-0.965465
28395	0.149717	-0.689852	9.935346	-0.235130	0.029445	-0.001431	-0.249900	0.081109	-0.648636	0.258704	-0.018482	0.028250	-0.965366
28396	0.165339	-0.874646	10.110943	-0.167190	0.030282	0.006070	-0.250615	0.089441	-0.647622	0.258624	-0.018841	0.031626	-0.965276
28397	0.132074	-0.788747	9.799767	-0.077762	0.027713	0.024370	-0.248245	0.092761	-0.648019	0.259021	-0.018826	0.033275	-0.965115
28398	0.136500	-0.837610	9.563627	-0.000870	0.012001	0.038085	-0.246118	0.092055	-0.647928	0.259621	-0.018655	0.033358	-0.964954
28399	0.242859	-0.832691	9.870410	0.039242	-0.011751	0.055877	-0.247711	0.092758	-0.648947	0.260695	-0.018774	0.032564	-0.964689
28400	0.349678	-0.754104	9.884812	0.053446	-0.014463	0.079746	-0.247174	0.090811	-0.647399	0.262130	-0.018804	0.031477	-0.964336
28401	0.389340	-0.607965	9.794819	0.078549	-0.005690	0.074694	-0.247154	0.087896	-0.648478	0.263576	-0.018597	0.029957	-0.963994
28402	0.288008	-0.601736	10.000059	0.054429	0.011810	0.065797	-0.246091	0.087612	-0.648235	0.264745	-0.018125	0.028983	-0.963712
28403	0.202099	-0.452510	9.812642	0.018799	0.025921	0.040976	-0.245823	0.087611	-0.649027	0.265499	-0.017643	0.028757	-0.963521
28404	0.129116	-0.520010	9.576956	0.002727	-0.000239	0.031966	-0.245026	0.087051	-0.648388	0.266000	-0.017697	0.028703	-0.963383
28405	-0.031002	-0.633261	9.889486	0.015147	-0.018649	0.040819	-0.246627	0.088726	-0.648741	0.266776	-0.018079	0.028311	-0.963173
28406	-0.103524	-0.651239	10.118235	0.077783	-0.028260	0.030680	-0.245950	0.086779	-0.649296	0.267299	-0.018273	0.026661	-0.963071
28407	0.143256	-0.585841	10.109647	0.208417	-0.037040	0.028015	-0.246721	0.083731	-0.651415	0.267907	-0.017969	0.022446	-0.963016
28408	0.259493	-0.530020	9.782414	0.193251	-0.023018	0.031464	-0.247488	0.078737	-0.651716	0.268501	-0.017446	0.018600	-0.962942
28409	0.255376	-0.424709	9.600997	0.072383	-0.008202	0.058861	-0.247999	0.075547	-0.652003	0.269636	-0.017305	0.017168	-0.962654
28410	0.255599	-0.395640	9.668627	-0.033202	0.008368	0.063442	-0.248394	0.075133	-0.652263	0.270695	-0.017383	0.017863	-0.962342
28411	0.134713	-0.418484	9.755932	-0.047574	-0.031863	0.061459	-0.248419	0.078464	-0.650654	0.271846	-0.018340	0.018614	-0.961986
28412	0.081664	-0.412773	9.915084	0.015103	-0.072052	0.035349	-0.248693	0.079576	-0.649851	0.272455	-0.019714	0.017933	-0.961799
28413	0.168505	-0.432093	10.111197	0.024103	-0.103554	0.008831	-0.251211	0.079034	-0.649818	0.272645	-0.021667	0.016895	-0.961722
28414	0.274682	-0.438168	9.968407	0.029602	-0.099997	-0.014937	-0.255722	0.078781	-0.649752	0.272300	-0.023517	0.015762	-0.961796
28415	0.404644	-0.499342	9.959372	0.040269	-0.058095	0.012557	-0.258640	0.077269	-0.647359	0.272552	-0.024507	0.014666	-0.961717
28416	0.436468	-0.430650	9.693102	0.117149	-0.037096	0.041401	-0.259412	0.072969	-0.647390	0.273308	-0.024653	0.012219	-0.961533
28417	0.266288	-0.242645	9.386684	0.246180	-0.008020	0.017870	-0.260436	0.067423	-0.649005	0.273745	-0.023548	0.007437	-0.961485
28418	0.469785	-0.157144	9.549347	0.185384	0.009389	0.008631	-0.259478	0.063115	-0.650113	0.273856	-0.022435	0.003916	-0.961501
